# Supplementary material for: Lower limb muscle fatigue after uphill walking in children with unilateral spastic cerebral palsy
Source: PLoS One. 2022 Dec 6;17(12):e0278657. doi: 10.1371/journal.pone.0278657 (PMC9725134; doi:10.1371/journal.pone.0278657)
Supplement: S1 Data — (XLSX) [file pone.0278657.s002.xlsx]

## Sheet: RMS
PatientF	Condition	Leg	Muscle	RMS	MF	mcpl
2	0	0	1	0.0210521
2	0	0	3	0.086753
2	0	0	4	0.0504382
2	0	0	6	0.0243718
2	0	0	7	0.0324206
2	0	0	8	0.0386748
2	0	1	1	0.0338398
2	0	1	2	0.0381224
2	0	1	3	0.0286944
2	0	1	4	0.0262727
2	0	1	7	0.0174369
2	1	0	1	0.018346
2	1	0	3	0.0586703
2	1	0	4	0.0908792
2	1	0	6	0.0274687
2	1	0	7	0.0353514
2	1	0	8	0.0290138
2	1	1	1	0.0195487
2	1	1	2	0.0182542
2	1	1	3	0.0259835
2	1	1	4	0.02272
2	1	1	7	0.0173543
3	0	0	1	0.0133975
3	0	0	2	0.0367561
3	0	0	4	0.0279505
3	0	0	5	0.0309284
3	0	0	6	0.0287114
3	0	0	7	0.0398278
3	0	0	8	0.0235846
3	0	1	1	0.0096573
3	0	1	2	0.0245974
3	0	1	3	0.0414648
3	0	1	4	0.0280133
3	0	1	7	0.0119471
3	1	0	1	0.0102539
3	1	0	2	0.0275881
3	1	0	4	0.0254015
3	1	0	5	0.0289082
3	1	0	6	0.0262971
3	1	0	7	0.0345595
3	1	0	8	0.0213768
3	1	1	1	0.00863524
3	1	1	2	0.0143867
3	1	1	3	0.0181918
3	1	1	4	0.020331
3	1	1	7	0.00906489
4	0	0	1	0.0143771
4	0	0	2	0.0103147
4	0	0	3	0.0144642
4	0	0	4	0.0200243
4	0	0	5	0.0438824
4	0	0	6	0.0146317
4	0	0	7	0.0706974
4	0	0	8	0.0293673
4	0	1	1	0.00966297
4	0	1	2	0.0125077
4	0	1	3	0.0270927
4	0	1	4	0.0220943
4	1	0	1	0.0142826
4	1	0	2	0.0146388
4	1	0	3	0.016179
4	1	0	4	0.0221538
4	1	0	5	0.039895
4	1	0	6	0.031893
4	1	0	7	0.023237
4	1	0	8	0.0203274
4	1	1	1	0.0114687
4	1	1	2	0.0157767
4	1	1	3	0.0202811
4	1	1	4	0.0191761
5	0	0	1	0.0130639
5	0	0	2	0.0149473
5	0	0	3	0.0216434
5	0	0	4	0.0219321
5	0	0	5	0.0403552
5	0	0	7	0.0303907
5	0	0	8	0.024935
5	0	1	1	0.0153248
5	0	1	2	0.0172592
5	0	1	3	0.0425622
5	0	1	4	0.0193494
5	0	1	5	0.016987
5	0	1	6	0.0189713
5	0	1	7	0.0181284
5	1	0	1	0.0114675
5	1	0	2	0.0172884
5	1	0	3	0.0205397
5	1	0	4	0.0250296
5	1	0	5	0.0407845
5	1	0	7	0.0279241
5	1	0	8	0.0221704
5	1	1	1	0.0153116
5	1	1	2	0.0174028
5	1	1	3	0.0368028
5	1	1	4	0.0199941
5	1	1	5	0.0171941
5	1	1	6	0.0186963
5	1	1	7	0.0184213
6	0	0	2	0.0224032
6	0	0	3	0.0293464
6	0	0	4	0.0347196
6	0	0	5	0.0534326
6	0	0	6	0.0303743
6	0	0	7	0.0464883
6	0	0	8	0.0462982
6	0	1	2	0.0176529
6	0	1	3	0.0439038
6	0	1	4	0.0220933
6	1	0	2	0.0210923
6	1	0	3	0.0410424
6	1	0	4	0.029816
6	1	0	5	0.0528341
6	1	0	6	0.0342054
6	1	0	7	0.0414388
6	1	0	8	0.0428322
6	1	1	2	0.016956
6	1	1	3	0.0193198
6	1	1	4	0.0159368
8	0	0	1	0.0181234
8	0	0	2	0.00142716
8	0	0	3	0.0742676
8	0	0	4	0.02002
8	0	0	5	0.0399442
8	0	0	6	0.127348
8	0	0	7	0.0339002
8	0	0	8	0.0416475
8	0	1	1	0.0134042
8	0	1	2	0.0228673
8	0	1	3	0.0175192
8	0	1	4	0.0168273
8	0	1	8	0.0207831
8	1	0	1	0.111743
8	1	0	2	0.00138888
8	1	0	3	0.0603624
8	1	0	4	0.0211943
8	1	0	5	0.0380454
8	1	0	6	0.0254418
8	1	0	7	0.0416974
8	1	0	8	0.080715
8	1	1	1	0.0420094
8	1	1	2	0.031905
8	1	1	3	0.0199221
8	1	1	4	0.01542
8	1	1	8	0.0384795
9	0	0	3	0.0179415
9	0	0	4	0.0117497
9	0	0	5	0.0215568
9	0	0	6	0.0175977
9	0	0	7	0.0241886
9	0	1	3	0.0066413
9	0	1	4	0.00669714
9	1	0	3	0.0115327
9	1	0	4	0.00837583
9	1	0	5	0.0236224
9	1	0	6	0.0185245
9	1	0	7	0.0256011
9	1	1	3	0.00941615
9	1	1	4	0.00818308
10	0	0	1	0.0108679
10	0	0	3	0.0201801
10	0	0	4	0.0260377
10	0	0	5	0.0271502
10	0	0	6	0.0473662
10	0	0	7	0.0258126
10	0	1	1	0.00736018
10	0	1	2	0.0129735
10	0	1	3	0.0160808
10	0	1	4	0.0181177
10	1	0	1	0.0107955
10	1	0	3	0.0225537
10	1	0	4	0.0291657
10	1	0	5	0.0261437
10	1	0	6	0.0457649
10	1	0	7	0.026526
10	1	1	1	0.00841402
10	1	1	2	0.0132544
10	1	1	3	0.0301671
10	1	1	4	0.0207078
12	0	0	1	0.00868106
12	0	0	2	0.012939
12	0	0	3	0.024315
12	0	0	4	0.0254849
12	0	0	5	0.037942
12	0	0	6	0.0305373
12	0	0	7	0.0428326
12	0	1	1	0.166325
12	0	1	2	0.0398389
12	0	1	3	0.0118717
12	0	1	7	0.0101575
12	1	0	1	0.00940685
12	1	0	2	0.0126853
12	1	0	3	0.0177383
12	1	0	4	0.0208171
12	1	0	5	0.0317379
12	1	0	6	0.0294978
12	1	0	7	0.0370915
12	1	1	1	0.0310112
12	1	1	2	0.0193992
12	1	1	3	0.0129741
12	1	1	7	0.0102836
13	0	0	5	0.0217697
13	0	0	7	0.0263505
13	0	0	8	0.0421188
13	0	1	1	0.0449454
13	0	1	3	0.0424853
13	0	1	4	0.421798
13	1	0	5	0.0185452
13	1	0	7	0.0228343
13	1	0	8	0.0228921
13	1	1	1	0.0161556
13	1	1	3	0.0335695
13	1	1	4	0.0593211
14	0	0	4	0.0288507
14	0	0	5	0.0232241
14	0	0	6	0.0610113
14	0	0	7	0.0265845
14	0	0	8	0.0328745
14	0	1	2	0.0292587
14	0	1	3	0.0267836
14	0	1	4	0.0200828
14	0	1	7	0.00981971
14	1	0	4
14	1	0	5	0.274865
14	1	0	6	0.0560484
14	1	0	7	0.0279683
14	1	0	8	0.27487
14	1	1	2	0.186888
14	1	1	3	0.0414841
14	1	1	4	0.0166821
14	1	1	7	0.0111964
18	0	0	2	0.0277661
18	0	0	5	0.0281185
18	0	0	7	0.0678844
18	0	1	1	0.0179685
18	0	1	3	0.0417869
18	0	1	4	0.0455696
18	0	1	7	0.00691493
18	1	0	2	0.017217
18	1	0	5	0.02164
18	1	0	7	0.058231
18	1	1	1	0.0223211
18	1	1	3	0.0242877
18	1	1	4	0.0304446
18	1	1	7	0.0169305
19	0	0	1	0.0109212
19	0	0	2	0.0342221
19	0	0	4	0.0309569
19	0	0	5	0.0557507
19	0	0	6	0.0357603
19	0	0	8	0.0313304
19	0	1	1	0.0192904
19	0	1	3	0.093119
19	0	1	4	0.0437981
19	1	0	1	0.0132489
19	1	0	2	0.0274933
19	1	0	4	0.0229549
19	1	0	5	0.052466
19	1	0	6	0.0324673
19	1	0	8	0.0278574
19	1	1	1	0.0179607
19	1	1	3	0.0703777
19	1	1	4	0.0325361
20	0	0	1	0.0125694
20	0	0	2	0.0146071
20	0	0	3	0.0144826
20	0	0	5	0.030429
20	0	0	6	0.0231515
20	0	0	7	0.0340314
20	0	0	8	0.0261606
20	0	1	1	0.0108144
20	0	1	2	0.0215282
20	0	1	3	0.0133523
20	0	1	4	0.0121951
20	0	1	7	0.124768
20	1	0	1	0.0190736
20	1	0	2	0.017548
20	1	0	3	0.0147896
20	1	0	5	0.0339913
20	1	0	6	0.0255807
20	1	0	7	0.0323778
20	1	0	8	0.0213365
20	1	1	1	0.0276918
20	1	1	2	0.0244666
20	1	1	3	0.0123719
20	1	1	4	0.0129053
20	1	1	7	0.0301843
21	0	0	3	0.0205887
21	0	0	4	0.0330969
21	0	0	6	0.021958
21	0	0	7	0.049244
21	0	0	8	0.0396921
21	0	1	1	0.0278553
21	0	1	2	0.0527967
21	0	1	3	0.0187094
21	0	1	4	0.0141968
21	0	1	7	0.0179908
21	1	0	3	0.0187297
21	1	0	4	0.0584279
21	1	0	6	0.0301228
21	1	0	7	0.0604768
21	1	0	8	0.0826703
21	1	1	1	0.704119
21	1	1	2	0.0564993
21	1	1	3	0.0207287
21	1	1	4	0.013928
21	1	1	7	0.0175073
23	0	0	1	0.00990637
23	0	0	2	0.0445745
23	0	0	3	0.0473991
23	0	0	4	0.0180132
23	0	0	5	0.0461886
23	0	0	6	0.0219615
23	0	0	7	0.0382153
23	0	1	1	0.018147
23	0	1	2	0.0503735
23	0	1	3	0.0158436
23	0	1	4	0.00993163
23	0	1	7	0.0153811
23	1	0	1	0.0178866
23	1	0	2	0.0696497
23	1	0	3	0.025478
23	1	0	4	0.0173839
23	1	0	5	0.0423504
23	1	0	6	0.0228035
23	1	0	7	0.0363807
23	1	1	1	0.0256153
23	1	1	2	0.198993
23	1	1	3	0.0326758
23	1	1	4	0.0189627
23	1	1	7	0.0179877
24	0	0	1	0.0149731
24	0	0	2	0.0164936
24	0	0	3	0.0180525
24	0	0	4	0.0247551
24	0	0	5	0.0473786
24	0	0	6	0.0339144
24	0	0	7	0.0239404
24	0	0	8	0.0215044
24	0	1	1	0.0113169
24	0	1	2	0.0171383
24	0	1	3	0.0262406
24	0	1	4	0.021083
24	0	1	7	0.0129571
24	1	0	1	0.0142826
24	1	0	2	0.0146388
24	1	0	3	0.016179
24	1	0	4	0.0221538
24	1	0	5	0.039895
24	1	0	6	0.031893
24	1	0	7	0.023237
24	1	0	8	0.0203274
24	1	1	1	0.0114687
24	1	1	2	0.0157767
24	1	1	3	0.0202811
24	1	1	4	0.0191761
24	1	1	7	0.0306353
25	0	0	1	0.00974377
25	0	0	2	0.0154804
25	0	0	5	0.131896
25	0	0	6	0.022087
25	0	0	7	0.0243635
25	0	0	8	0.0266123
25	0	1	1	0.0101522
25	0	1	2	0.0141871
25	0	1	3	0.0192329
25	0	1	4	0.012117
25	0	1	7	0.00880476
25	1	0	1	0.00976061
25	1	0	2	0.0120993
25	1	0	5	0.109491
25	1	0	6	0.0211117
25	1	0	7	0.0204824
25	1	0	8	0.0261131
25	1	1	1	0.0222789
25	1	1	2	0.0119528
25	1	1	3	0.0143876
25	1	1	4	0.0133876
25	1	1	7	0.014234

## Sheet: MF
PatientF	Condition	Leg	Muscle	MF
2	0	0	1	63.3818
2	0	0	3	35.3002
2	0	0	4	70.339
2	0	0	6	118.87
2	0	0	7	78.3512
2	0	0	8	44.319
2	0	1	1	48.5569
2	0	1	2	31.7247
2	0	1	3	86.7073
2	0	1	4	64.3147
2	0	1	7	88.4564
3	0	1	1	90.9915
3	0	1	2	49.7622
3	0	1	3	36.7882
3	0	1	4	54.9679
3	0	1	7	96.6907
3	0	0	1	83.4443
3	0	0	2	61.4924
3	0	0	4	85.5417
3	0	0	5	83.1428
3	0	0	6	87.3083
3	0	0	7	116.92
3	0	0	8	83.4427
4	0	1	1	62.4942
4	0	1	2	63.6832
4	0	1	3	36.6126
4	0	1	4	73.9932
4	0	0	1	67.9772
4	0	0	2	57.7654
4	0	0	3	66.8281
4	0	0	4	71.5804
4	0	0	5	62.3992
4	0	0	6	89.69
4	0	0	7	99.5514
4	0	0	8	85.0725
5	0	1	1	71.5179
5	0	1	2	68.1667
5	0	1	3	29.2681
5	0	1	4	67.117
5	0	1	5	109
5	0	1	6	90.3534
5	0	1	7	115.262
5	0	0	1	56.6884
5	0	0	2	74.7695
5	0	0	3	72.3527
5	0	0	4	68.9187
5	0	0	5	96.4388
5	0	0	7	103.003
5	0	0	8	70.4672
6	0	1	2	62.1429
6	0	1	3	41.5458
6	0	1	4	70.735
6	0	0	2	57.2157
6	0	0	3	54.1291
6	0	0	4	77.5492
6	0	0	5	100.808
6	0	0	6	114.348
6	0	0	7	80.355
6	0	0	8	83.0226
8	0	0	1	45.8018
8	0	0	2	30.0658
8	0	0	3	38.2711
8	0	0	4	66.6017
8	0	0	5	79.5665
8	0	0	6	29.7249
8	0	0	7	79.1751
8	0	0	8	119.9
8	0	1	1	51.7717
8	0	1	2	59.5858
8	0	1	3	88.174
8	0	1	4	85.2949
8	0	1	8	123.204
10	0	1	1	81.6911
10	0	1	2	68.4164
10	0	1	3	60.7837
10	0	1	4	85.1444
10	0	0	1	87.9361
10	0	0	3	79.5563
10	0	0	4	84.3054
10	0	0	5	99.9942
10	0	0	6	82.5939
10	0	0	7	100.426
12	0	0	1	55.6839
12	0	0	2	47.8038
12	0	0	3	47.9552
12	0	0	4	100.483
12	0	0	5	89.642
12	0	0	6	100.132
12	0	0	7	80.5081
12	0	1	1	24.205
12	0	1	2	54.2371
12	0	1	3	73.4598
12	0	1	7	89.8784
13	0	1	1	35.5547
13	0	1	3	46.0001
13	0	1	4	28.2723
13	0	0	5	85.1039
13	0	0	7	83.6966
13	0	0	8	45.6114
14	0	0	4	64.6086
14	0	0	5	94.746
14	0	0	6	72.4728
14	0	0	7	76.5767
14	0	0	8	90.9998
14	0	1	2	67.6036
14	0	1	3	38.3027
14	0	1	4	74.7147
14	0	1	7	72.5884
18	0	1	1	28.0312
18	0	1	3	32.4365
18	0	1	4	38.0976
18	0	1	7	102.676
18	0	0	2	48.7335
18	0	0	5	84.8133
18	0	0	7	61.2466
19	0	1	1	27.3866
19	0	1	3	35.5452
19	0	1	4	29.7129
19	0	0	1	71.6413
19	0	0	2	78.3123
19	0	0	4	75.0147
19	0	0	5	94.3236
19	0	0	6	104.166
19	0	0	8	106.552
20	0	0	1	45.7926
20	0	0	2	66.748
20	0	0	3	58.625
20	0	0	5	69.5624
20	0	0	6	87.2477
20	0	0	7	68.4533
20	0	0	8	36.6787
20	0	1	1	43.533
20	0	1	2	37.2239
20	0	1	3	40.7975
20	0	1	4	41.1531
20	0	1	7	35.306
21	0	0	3	108.135
21	0	0	4	69.021
21	0	0	6	87.8216
21	0	0	7	53.8168
21	0	0	8	111.913
21	0	1	1	119.478
21	0	1	2	101.247
21	0	1	3	97.8033
21	0	1	4	89.5122
21	0	1	7	80.9107
23	0	0	1	54.8275
23	0	0	2	32.2186
23	0	0	3	39.3578
23	0	0	4	82.0903
23	0	0	5	76.8526
23	0	0	6	87.0208
23	0	0	7	107.901
23	0	1	1	56.0106
23	0	1	2	44.0662
23	0	1	3	65.0719
23	0	1	4	73.422
23	0	1	7	79.5446
24	0	1	1	76.0979
24	0	1	2	67.3351
24	0	1	3	93.6178
24	0	1	4	89.8783
24	0	1	7	79.334
24	0	0	1	78.2489
24	0	0	2	76.9109
24	0	0	3	77.7691
24	0	0	4	89.6086
24	0	0	5	93.773
24	0	0	6	97.5667
24	0	0	7	79.7223
24	0	0	8	102.765
25	0	1	1	59.2098
25	0	1	2	50.6248
25	0	1	3	64.3497
25	0	1	4	72.4338
25	0	1	7	84.0871
25	0	0	1	63.9026
25	0	0	2	74.2246
25	0	0	5	69.126
25	0	0	6	90.8011
25	0	0	7	86.1622
25	0	0	8	95.8115
9	0	0	3	61.7815
9	0	0	4	59.5316
9	0	0	5	71.2027
9	0	0	6	90.9638
9	0	0	7	88.634
9	0	1	3	90.7714
9	0	1	4	80.2601
2	1	0	1	58.1759
2	1	0	3	52.3565
2	1	0	4	25.6523
2	1	0	6	104.419
2	1	0	7	69.0486
2	1	0	8	84.695
2	1	1	1	64.9798
2	1	1	2	45.5535
2	1	1	3	82.4797
2	1	1	4	47.7754
2	1	1	7	84.2154
3	1	1	1	71.9181
3	1	1	2	61.6065
3	1	1	3	42.317
3	1	1	4	91.1034
3	1	1	7	68.7967
3	1	0	1	78.5031
3	1	0	2	74.1107
3	1	0	4	82.7219
3	1	0	5	107.448
3	1	0	6	122.366
3	1	0	7	113.574
3	1	0	8	107.417
4	1	1	1	56.5968
4	1	1	2	54.638
4	1	1	3	72.2534
4	1	1	4	71.2683
4	1	0	1	62.0599
4	1	0	2	50.5476
4	1	0	3	66.3048
4	1	0	4	71.4444
4	1	0	5	79.5268
4	1	0	6	89.3391
4	1	0	7	99.7246
4	1	0	8	81.8231
5	1	1	1	73.2684
5	1	1	2	74.6152
5	1	1	3	37.7526
5	1	1	4	67.8643
5	1	1	5	106.629
5	1	1	6	88.1966
5	1	1	7	116.193
5	1	0	1	67.7422
5	1	0	2	73.952
5	1	0	3	72.4214
5	1	0	4	70.9068
5	1	0	5	100.345
5	1	0	7	103.597
5	1	0	8	77.3598
6	1	1	2	60.8271
6	1	1	3	85.7387
6	1	1	4	74.3212
6	1	0	2	62.882
6	1	0	3	31.3697
6	1	0	4	71.4749
6	1	0	5	104.006
6	1	0	6	117.615
6	1	0	7	78.8707
6	1	0	8	91.6795
8	1	0	1	49.9726
8	1	0	2	39.686
8	1	0	3	46.5186
8	1	0	4	61.6249
8	1	0	5	79.415
8	1	0	6	95.0572
8	1	0	7	41.53
8	1	0	8	30.8492
8	1	1	1	41.0291
8	1	1	2	43.3001
8	1	1	3	76.408
8	1	1	4	82.124
8	1	1	8	33.1933
10	1	1	1	80.5786
10	1	1	2	68.5061
10	1	1	3	46.5968
10	1	1	4	84.6999
10	1	0	1	92.0998
10	1	0	3	80.036
10	1	0	4	84.6805
10	1	0	5	80.6826
10	1	0	6	84.683
10	1	0	7	102.331
12	1	0	1	46.1065
12	1	0	2	57.8583
12	1	0	3	78.1575
12	1	0	4	98.7428
12	1	0	5	86.332
12	1	0	6	99.2281
12	1	0	7	81.5781
12	1	1	1	26.317
12	1	1	2	65.0241
12	1	1	3	70.5077
12	1	1	7	67.7418
13	1	1	1	45.7528
13	1	1	3	53.6507
13	1	1	4	28.8046
13	1	0	5	84.8305
13	1	0	7	81.2504
13	1	0	8	84.2967
14	1	0	4	32.018
14	1	0	5	86.2873
14	1	0	6	75.9374
14	1	0	7	70.8215
14	1	0	8	30.1087
14	1	1	2	29.7234
14	1	1	3	26.0396
14	1	1	4	73.0259
14	1	1	7	53.5839
18	1	1	1	30.0001
18	1	1	3	47.9565
18	1	1	4	53.2871
18	1	1	7	35.5751
18	1	0	2	54.3403
18	1	0	5	89.0617
18	1	0	7	61.1749
19	1	1	1	33.6799
19	1	1	3	40.9467
19	1	1	4	37.6372
19	1	0	1	52.6905
19	1	0	2	71.1018
19	1	0	4	57.4409
19	1	0	5	92.5368
19	1	0	6	93.6576
19	1	0	8	99.369
20	1	0	1	27.1123
20	1	0	2	55.7325
20	1	0	3	59.3204
20	1	0	5	70.6811
20	1	0	6	76.6397
20	1	0	7	67.8868
20	1	0	8	80.3097
20	1	1	1	27.4816
20	1	1	2	37.1103
20	1	1	3	52.1964
20	1	1	4	48.1424
20	1	1	7	48.1148
21	1	0	3	111.589
21	1	0	4	30.8066
21	1	0	6	33.2366
21	1	0	7	35.3616
21	1	0	8	29.3102
21	1	1	1	36.3465
21	1	1	2	59.7243
21	1	1	3	74.5544
21	1	1	4	96.0175
21	1	1	7	71.688
23	1	0	1	29.8528
23	1	0	2	27.794
23	1	0	3	41.346
23	1	0	4	79.6578
23	1	0	5	76.1421
23	1	0	6	85.2757
23	1	0	7	95.6291
23	1	1	1	28.3225
23	1	1	2	30.308
23	1	1	3	25.2009
23	1	1	4	27.8741
23	1	1	7	39.7631
24	1	1	1	70.2787
24	1	1	2	69.3405
24	1	1	3	92.9392
24	1	1	4	89.5122
24	1	1	7	32.6106
24	1	0	1	70.577
24	1	0	2	73.4096
24	1	0	3	73.4431
24	1	0	4	86.8386
24	1	0	5	94.4307
24	1	0	6	99.6972
24	1	0	7	75.124
24	1	0	8	96.5949
25	1	1	1	27.6559
25	1	1	2	43.0912
25	1	1	3	74.1945
25	1	1	4	54.0203
25	1	1	7	49.8414
25	1	0	1	36.0105
25	1	0	2	68.1028
25	1	0	5	69.5615
25	1	0	6	89.2811
25	1	0	7	81.2939
25	1	0	8	99.5033
9	1	0	3	68.3779
9	1	0	4	54.5591
9	1	0	5	41.0516
9	1	0	6	82.9521
9	1	0	7	88.1421
9	1	1	3	40.0872
9	1	1	4	44.019
