# Supplementary material for: Lower limb muscle fatigue after uphill walking in children with unilateral spastic cerebral palsy
Source: PLoS One. 2022 Dec 6;17(12):e0278657. doi: 10.1371/journal.pone.0278657 (PMC9725134; doi:10.1371/journal.pone.0278657)
Supplement: S1 File — (ZIP) [file pone.0278657.s003.zip]

Archive with 13 entries (12 files):
- Kinematics-individual files-part1/
- Kinematics-individual files-part1/F02A1_ComfM0001.xlsx
- Kinematics-individual files-part1/F02A1_Facom0002.xlsx
- Kinematics-individual files-part1/F03A1_ComfM010001.xlsx
- Kinematics-individual files-part1/F03A1_FacoM0001.xlsx
- Kinematics-individual files-part1/F04B4_ComfM0001.xlsx
- Kinematics-individual files-part1/F04B4_FacoM0001.xlsx
- Kinematics-individual files-part1/F05A1_ComfZ0001.xlsx
- Kinematics-individual files-part1/F05A1_FacoM0001.xlsx
- Kinematics-individual files-part1/F06B3_ComfM0001.xlsx
- Kinematics-individual files-part1/F06B3_Facom0001.xlsx
- Kinematics-individual files-part1/F08A1_ComfM0001.xlsx
- Kinematics-individual files-part1/F08A1_FacoM0001.xlsx
