# Supplementary material for: Lower limb muscle fatigue after uphill walking in children with unilateral spastic cerebral palsy
Source: PLoS One. 2022 Dec 6;17(12):e0278657. doi: 10.1371/journal.pone.0278657 (PMC9725134; doi:10.1371/journal.pone.0278657)
Supplement: S1 File — (ZIP) [file pone.0278657.s003.zip › Kinematics-individual files-part1/F02A1_ComfM0001.xlsx]

## Sheet: Rotation RHipFlex F02A1ComfM_c
all values Right	mean	std	steps
1	37.3765	3.25076	33.049	32.004	40.37	34.369	37.837	34.87	35.816	39.808	36.736	34.288	35.773	33.819	34.314	36.157	33.404	38.179	33.861	35.186	34.078	37.022	34.587	31.672	33.26	33.797	33.67	35.105	34.724	38.091	36.817	35.794	38.623	34.705	41.059	38.579	40.693	44.343	34.331	35.556	34.907	34.85	31.984	33.425	32.862	40.045	33.587	37.524	34.026
2	37.4766	3.24258	32.8701	33.4725	40.337	34.2458	37.7125	35.2753	35.9513	40.0552	37.1276	34.2898	35.9842	33.8589	34.5103	36.6887	33.4196	38.662	33.9227	34.9542	33.9193	37.0941	34.6517	31.5583	33.4092	33.9076	33.7562	35.0346	35.1313	38.353	36.7458	35.9057	38.8388	34.944	40.8155	38.3744	40.9173	44.0843	33.7549	35.5891	34.9183	34.9637	31.3573	33.6231	33.1564	40.4567	33.8322	38.0741	34.4204
3	37.4424	3.23804	32.7508	34.9962	40.1934	34.2608	37.38	35.445	35.9108	40.0152	37.2358	34.1543	36.0168	33.7287	34.5039	37.0227	33.3346	39.0712	33.9438	34.7317	33.6868	36.9578	34.6127	31.4174	33.4096	33.8997	33.7429	34.8875	35.352	38.4313	36.5684	35.85	38.8925	34.9111	40.4591	38.0372	40.9479	43.6942	33.2519	35.5128	34.819	34.971	30.6847	33.7348	33.3205	40.5708	33.8569	38.3169	34.6584
4	37.2685	3.23531	32.6835	36.4165	39.9373	34.2993	36.8649	35.3883	35.6978	39.6941	37.0735	33.8963	35.883	33.405	34.291	37.1327	33.1483	39.3698	33.9062	34.4851	33.3733	36.6062	34.4707	31.2559	33.2703	33.7654	33.6287	34.6521	35.3353	38.3253	36.2835	35.6338	38.7828	34.6259	40.0001	37.573	40.778	43.1933	32.8037	35.3188	34.6066	34.8548	29.9664	33.7434	33.3521	40.3998	33.6854	38.2618	34.7632
5	36.9577	3.23563	32.651	37.6219	39.5742	34.2881	36.1938	35.1258	35.3422	39.124	36.6949	33.5249	35.5969	32.8702	33.8671	37.02	32.8578	39.5325	33.7964	34.1828	32.9776	36.0431	34.2227	31.0705	32.9979	33.4991	33.4061	34.3208	35.0887	38.0457	35.8916	35.2671	38.51	34.1257	39.4434	36.9882	40.4279	42.6123	32.3787	35.0046	34.2807	34.5942	29.2014	33.6379	33.2604	39.9968	33.3531	37.9562	34.7539
6	36.5198	3.24122	32.6294	38.5449	39.116	34.1893	35.3943	34.6858	34.875	38.3509	36.159	33.0485	35.1806	32.1186	33.2363	36.696	32.4482	39.5517	33.6136	33.804	32.5067	35.2898	33.8683	30.8513	32.6024	33.1048	33.0746	33.8894	34.6507	37.6076	35.3947	34.7604	38.0761	33.4452	38.7954	36.2941	39.9235	41.9874	31.9402	34.5759	33.8464	34.1796	28.3889	33.4155	33.0608	39.4251	32.8911	37.4532	34.6512
7	35.9703	3.2546	32.5914	39.1479	38.5783	33.9822	34.4946	34.1037	34.3224	37.4309	35.5234	32.479	34.669	31.1601	32.4193	36.1746	31.9225	39.4348	33.3696	33.3418	31.9746	34.382	33.4156	30.5859	32.1027	32.593	32.6377	33.3582	34.068	37.0289	34.7973	34.1032	37.4579	32.6127	38.0679	35.5099	39.2953	41.3473	31.4529	34.0479	33.3162	33.6235	27.5241	33.0819	32.7705	38.7453	32.3237	36.8014	34.4784
8	35.3331	3.27823	32.5134	39.4285	37.9745	33.6658	33.523	33.4199	33.7013	36.4214	34.8428	31.8305	34.1132	30.0129	31.4559	35.4772	31.3121	39.1976	33.0827	32.8017	31.3926	33.3632	32.8816	30.2584	31.5133	31.9819	32.0974	32.7346	33.3856	36.3273	34.1044	33.3498	36.715	31.6554	37.2737	34.6497	38.579	40.7033	30.8902	33.4404	32.7089	32.9565	26.6149	32.6509	32.4023	38.011	31.6732	36.0497	34.2595
9	34.6278	3.31552	32.3779	39.5128	37.3021	33.2541	32.5004	32.6752	33.0211	35.3715	34.1557	31.112	33.538	28.735	30.3909	34.639	30.6463	38.8493	32.7673	32.1818	30.7703	32.2785	32.2857	29.8615	30.8645	31.2916	31.4493	32.0194	32.6455	35.5174	33.313	32.5092	35.8843	30.6054	36.4346	33.7464	37.8018	40.0481	30.2256	32.7698	32.0418	32.2161	25.6685	32.1341	31.9828	37.2641	30.9652	35.2411	34.0067
10	33.856	3.36151	32.1925	39.4499	36.534	32.7656	31.4473	31.901	32.2801	34.3157	33.4695	30.3195	32.9409	27.3935	29.2793	33.6987	29.9265	38.3945	32.4209	31.4957	30.1062	31.1606	31.6433	29.4065	30.1611	30.5335	30.676	31.2336	31.8838	34.6049	32.4177	31.5887	34.9889	29.4867	35.5641	32.8149	36.9711	39.361	29.4724	32.0435	31.3239	31.4305	24.6816	31.5386	31.5416	36.5241	30.2165	34.3978	33.7114
11	33.0295	3.41762	31.9827	39.2798	35.646	32.2104	30.3535	31.1099	31.463	33.2648	32.7576	29.4339	32.3182	26.0231	28.1476	32.6844	29.1368	37.8371	32.0279	30.7374	29.3825	30.0215	30.9636	28.8903	29.4012	29.7067	29.7187	30.3707	31.1225	33.5829	31.4212	30.5913	34.0472	28.3263	34.658	31.8557	36.0767	38.6063	28.6322	31.2465	30.5438	30.6085	23.6482	30.8711	31.0916	35.7833	29.4291	33.5145	33.3578
12	32.1314	3.48065	31.7578	39.0316	34.6139	31.5723	29.2033	30.2978	30.5463	32.2014	31.9657	28.4151	31.6597	24.6487	26.9902	31.6133	28.26	37.1609	31.5698	29.9024	28.5763	28.8433	30.2298	28.3037	28.5798	28.7986	28.5731	29.4187	30.358	32.4384	30.3102	29.4864	33.0589	27.1297	33.7033	30.8591	35.0973	37.7754	27.7061	30.3593	29.6709	29.741	22.56	30.1312	30.639	35.0079	28.5867	32.5639	32.9283
13	31.1469	3.54962	31.5144	38.7152	33.4255	30.8129	27.9802	29.442	29.5079	31.1001	31.029	27.2632	30.9519	23.2851	25.7921	30.4975	27.2798	36.3502	31.0336	28.9894	27.6641	27.606	29.422	27.6341	27.6885	27.7895	27.2313	28.3649	29.5516	31.1542	29.0707	28.2873	32.0142	25.886	32.674	29.8075	34.003	36.8603	26.6959	29.3636	28.667	28.8082	21.3875	29.317	30.1825	34.1675	27.6708	31.5038	32.4089
14	30.0695	3.64266	31.2371	38.3235	32.081	29.8894	26.6704	28.5166	28.3338	29.9406	29.8763	25.9752	30.1819	21.9375	24.5345	29.3439	26.1833	35.3972	30.4107	27.9992	26.6275	26.2964	28.5202	26.8694	26.7001	26.6642	25.702	27.2	28.6594	29.7046	27.6944	26.9897	30.9018	24.576	31.5275	28.6656	32.7584	35.8591	25.6042	28.2458	27.4987	27.7892	20.1553	28.4254	29.7117	33.2341	26.6631	30.289	31.7908
15	28.8769	3.724	30.9014	37.7632	30.5917	28.7692	25.2675	27.4974	27.0212	28.7061	28.4796	24.5555	29.3402	20.6079	23.1989	28.152	24.9833	34.3055	29.6945	26.9362	25.4379	24.9077	27.5115	25.9853	25.6025	25.4119	24.0042	25.922	27.6419	28.0883	26.1815	25.593	29.7086	23.1809	30.1682	27.419	31.347	34.7853	24.4345	26.9798	26.1461	26.6705	18.8764	27.4555	29.1983	32.1899	25.5491	28.8834	31.0712
16	27.5675	3.79281	30.4799	36.9126	28.979	27.4408	23.7598	26.364	25.5784	27.3865	26.8535	23.0169	28.412	19.2893	21.7702	26.9033	23.6977	33.0895	28.8818	25.7951	24.1175	23.4386	26.3918	24.995	24.4002	24.0254	22.1633	24.5208	26.4727	26.3267	24.5404	24.0968	28.4272	21.6897	28.6205	26.0665	29.7684	33.658	23.1801	25.5881	24.6078	25.455	17.5626	26.4131	28.6275	31.0281	24.3212	27.2599	30.252
17	26.1611	3.88517	29.9317	35.717	27.2581	25.9188	22.1829	25.1018	24.0183	25.981	25.024	21.3742	27.4094	17.9707	20.2274	25.5701	22.3438	31.7578	27.9593	24.6009	22.6859	21.8947	25.162	23.9041	23.0951	22.5251	20.2107	23.0237	25.1429	24.4337	22.7753	22.5	27.0551	20.1027	26.9292	24.6048	28.0517	32.4858	21.866	24.0861	22.8835	24.1502	16.2251	25.2977	27.9942	29.7524	22.9801	25.4436	29.3338
18	24.6672	3.98306	29.25	34.2037	25.4704	24.2388	20.5617	23.7067	22.3527	24.4962	23.0297	19.6423	26.3332	16.6398	18.5886	24.1459	20.9426	30.3486	26.9415	23.3748	21.1599	20.2803	23.827	22.7171	21.6938	20.9291	18.186	21.4507	23.6638	22.4241	20.9264	20.8665	25.6409	18.4453	25.1296	23.037	26.2446	31.2627	20.5093	22.4922	21.0217	22.7618	14.8759	24.1301	27.2946	28.3749	21.5309	23.4757	28.3327
19	23.1063	4.08701	28.4355	32.4685	23.6632	22.4513	18.9175	22.184	20.5999	22.941	20.9168	17.8379	25.1822	15.2872	16.8755	22.6518	19.5275	28.8897	25.8419	22.1371	19.5607	18.6095	22.3981	21.4407	20.2065	19.2554	16.138	19.8244	22.066	20.3294	19.0309	19.242	24.1845	16.7535	23.256	21.3737	24.3863	29.996	19.1272	20.831	19.056	21.3025	13.5369	22.9257	26.5291	26.9141	19.9975	21.4074	27.264
20	21.5021	4.19782	27.4962	30.6292	21.9035	20.6164	17.2721	20.5387	18.7941	21.3243	18.7362	15.9806	23.9596	13.9094	15.1116	21.1036	18.1324	27.4053	24.673	20.9044	17.9142	16.8997	20.8954	20.0855	18.6429	17.5247	14.1238	18.1707	20.3905	18.1931	17.1269	17.6705	22.6419	15.0084	21.3412	19.6282	22.5004	28.7169	17.7389	19.1311	17.018	19.7941	12.2265	21.6993	25.7002	25.3931	18.4084	19.2944	26.1418
21	19.8806	4.31356	26.4516	28.7585	20.2609	18.7966	15.6508	18.8194	16.9727	19.6584	16.5341	14.0963	22.6742	12.5119	13.3251	19.5168	16.7706	25.9155	23.4482	19.6875	16.2495	15.1618	19.3429	18.6676	17.0263	15.76	12.1811	16.5173	18.6774	16.0571	15.2509	16.2014	20.9807	13.2125	19.4177	17.8405	20.6049	27.4533	16.3637	17.424	14.94	18.2547	10.9598	20.4638	24.8059	23.837	16.7753	17.1942	24.9788
22	18.2672	4.42782	25.3263	26.8894	18.7668	17.0426	14.0829	17.057	15.1734	17.9689	14.3493	12.2103	21.3385	11.1112	11.5463	17.9075	15.4404	24.4345	22.1818	18.4907	14.6011	13.4062	17.7789	17.2195	15.3812	13.982	10.3387	14.8906	16.9634	13.9583	13.435	14.8922	19.194	11.4015	17.5277	16.0701	18.7214	26.2167	15.0192	15.7422	12.8555	16.7009	9.74782	19.2295	23.8478	22.2791	15.114	15.1642	23.7863
23	16.6827	4.53672	24.1423	25.0451	17.3878	15.3823	12.6079	15.2853	13.4357	16.2858	12.221	10.3429	19.9639	9.72033	9.80444	16.2923	14.1464	22.9711	20.8894	17.3204	12.9873	11.6473	16.2333	15.7837	13.7244	12.2059	8.61511	13.3211	15.287	11.9318	11.7046	13.6598	17.3389	9.623	15.6963	14.3651	16.8733	25.0127	13.7219	14.1027	10.8002	15.1443	8.595	18.0047	22.8613	20.7398	13.4457	13.2543	22.5764
24	15.1422	4.6357	22.9175	23.2421	16.0413	13.8248	11.23	13.532	11.7912	14.6302	10.1913	8.5129	18.5743	8.34767	8.12701	14.6923	12.8965	21.5334	19.5873	16.1726	11.4246	9.90564	14.7272	14.3859	12.0729	10.4477	7.02	11.8189	13.6934	10.0081	10.0749	12.4395	15.4876	7.9187	13.9439	12.7557	15.0784	23.8402	12.4649	12.5177	8.81614	13.5884	7.51255	16.7981	21.8708	19.2325	11.7934	11.5032	21.3681
25	13.6582	4.72033	21.6562	21.5052	14.6957	12.3678	9.95021	11.8203	10.2589	13.0166	8.29303	6.74145	17.1862	7.00136	6.55309	13.119	11.6801	20.1382	18.3004	15.0524	9.92664	8.206	13.274	13.0465	10.4445	8.72903	5.55867	10.3879	12.1856	8.21233	8.56064	11.1848	13.6725	6.31591	12.2853	11.2525	13.3519	22.6997	11.2473	10.9989	6.95509	12.0382	6.47464	15.6237	20.8973	17.7734	10.1783	9.93433	20.1835
26	12.242	4.78726	20.333	19.8446	13.3795	11.0085	8.76753	10.1719	8.84724	11.4598	6.54932	5.04969	15.814	5.68961	5.09423	11.5533	10.499	18.792	17.0583	13.9719	8.50394	6.582	11.8826	11.7783	8.86416	7.07466	4.23467	9.03209	10.7653	6.56422	7.15168	9.87773	11.9224	4.83603	10.7298	9.85915	11.713	21.597	10.0728	9.55542	5.22463	10.507	5.47173	14.4946	19.9574	16.3796	8.62458	8.55155	19.0361
27	10.9066	4.83379	18.9097	18.2684	12.1187	9.74097	7.679	8.60556	7.5603	9.97239	4.98092	3.45813	14.4669	4.42058	3.76755	9.96739	9.37713	17.5087	15.8878	12.9478	7.16309	5.07424	10.56	10.5863	7.3668	5.50965	3.04756	7.75466	9.42673	5.07883	5.85578	8.56765	10.2621	3.49955	9.28282	8.58306	10.182	20.5407	8.95034	8.19233	3.63713	9.017	4.49564	13.4246	19.0633	15.0659	7.16591	7.34524	17.9379
28	9.66095	4.86382	17.3833	16.7856	10.9322	8.55036	6.68118	7.138	6.39918	8.56327	3.57927	1.98645	13.1482	3.21064	2.58591	8.36364	8.32618	16.2972	14.814	11.9975	5.91836	3.695	9.31336	9.48409	5.95955	4.05436	1.988	6.55864	8.16127	3.73782	4.674	7.29118	8.74609	2.29545	7.96427	7.40327	8.76382	19.538	7.89136	6.923	2.19836	7.59236	3.54073	12.4269	18.2275	13.8416	5.81682	6.30464	16.899
29	8.51179	4.88109	15.7891	15.3983	9.82909	7.42052	5.7707	5.802	5.36194	7.23834	2.34004	0.651929	11.8567	2.06585	1.55664	6.77679	7.35092	15.1599	13.8577	11.1367	4.7653	2.45985	8.15042	8.47433	4.65078	2.72212	1.05289	5.4474	6.959	2.52331	3.60061	6.06712	7.35538	1.21848	6.77755	6.31769	7.46842	18.5984	6.90614	5.74458	0.908727	6.2517	2.61127	11.5132	17.4463	12.7094	4.59652	5.41482	15.9235
30	7.46018	4.88948	14.1878	14.0983	8.80866	6.35142	4.95676	4.59356	4.442	6.00206	1.25408	-0.534101	10.5972	0.978576	0.680101	5.24339	6.44735	14.0945	13.0304	10.3863	3.69597	1.37242	7.07665	7.55264	3.44572	1.5317	0.201	4.43599	5.81373	1.4086	2.62321	4.91149	6.08747	0.25903	5.70239	5.32205	6.29777	17.7056	6.01665	4.65039	-0.236505	5.00812	1.72036	10.6914	16.708	11.6665	3.5173	4.67045	15.0094
31	6.50043	4.89187	12.6418	12.8807	7.861	5.35345	4.22009	3.512	3.62191	4.85855	0.303485	-1.56524	9.3687	-0.0565455	-0.0515758	3.78564	5.60615	13.0973	12.3313	9.73209	2.70618	0.429818	6.09315	6.71809	2.34645	0.469576	-0.601	3.51548	4.72055	0.362758	1.72345	3.84779	4.93855	-0.590818	4.71282	4.40948	5.24167	16.8453	5.2173	3.64145	-1.24721	3.86755	0.876273	9.96264	16.007	10.7064	2.58173	4.04121	14.1511
32	5.62303	4.89116	11.192	11.697	6.97233	4.42358	3.54117	2.54611	2.87979	3.80624	-0.538141	-2.45305	8.16777	-1.04733	-0.647495	2.41085	4.81918	12.1704	11.7623	9.15296	1.7883	-0.378394	5.19739	5.96724	1.35297	-0.48497	-1.40033	2.66872	3.66909	-0.641566	0.884303	2.89764	3.90122	-1.34042	3.78118	3.5711	4.28203	16.0038	4.49899	2.71703	-2.12459	2.82861	0.0920909	9.32676	15.3399	9.81487	1.78176	3.50263	13.3502
33	4.80931	4.89158	9.83234	10.5213	6.1084	3.55458	2.90561	1.67589	2.18997	2.81777	-1.30159	-3.2376	6.99124	-2.00412	-1.13808	1.12058	4.08625	11.2978	11.2963	8.6268	0.930697	-1.07324	4.37379	5.29306	0.474616	-1.36255	-2.24789	1.8799	2.64609	-1.62772	0.0866465	2.03391	2.97678	-2.00761	2.88418	2.79898	3.39509	15.1669	3.85293	1.87388	-2.89343	1.87576	-0.620364	8.76349	14.7047	8.9488	1.09845	3.02458	12.6139
34	4.03555	4.89738	8.54133	9.352	5.23933	2.741	2.29733	0.877	1.523	1.86367	-2.02367	-3.95467	5.833	-2.94	-1.55467	-0.095	3.409	10.4427	10.8953	8.124	0.117	-1.684	3.608	4.683	-0.334333	-2.206	-3.18867	1.13167	1.637	-2.61733	-0.686	1.24467	2.121	-2.621	2.006	2.05433	2.55	14.3267	3.26733	1.106	-3.58933	0.973	-1.252	8.25333	14.098	8.068	0.5	2.56433	11.9447
35	3.277	4.9131	7.311	8.20127	4.33057	1.96815	1.6987	0.120778	0.823152	0.909444	-2.74176	-4.64616	4.68536	-3.86739	-1.92275	-1.24106	2.78162	9.57529	10.5339	7.61117	-0.684818	-2.23148	2.87917	4.1213	-1.10102	-3.05845	-4.25267	0.405596	0.616091	-3.62935	-1.44897	0.514808	1.3021	-3.20891	1.14139	1.30847	1.70635	13.4862	2.728	0.414485	-4.24195	0.0608485	-1.79282	7.78676	13.5219	7.13714	-0.0571515	2.07043	11.3433
36	2.50722	4.94488	6.13043	7.09055	3.33745	1.20564	1.09142	-0.629	0.0196061	-0.0785859	-3.47853	-5.35669	3.54117	-4.80176	-2.27808	-2.31067	2.19222	8.68216	10.1872	7.05834	-1.50894	-2.74412	2.16593	3.56936	-1.85721	-3.94985	-5.44778	-0.318495	-0.462909	-4.6768	-2.21681	-0.173051	0.495475	-3.80591	0.293515	0.535646	0.815667	12.6587	2.21936	-0.240788	-4.88159	-0.927758	-2.31136	7.35225	12.9611	6.13043	-0.630212	1.48353	10.8109
37	1.70374	4.99834	4.98745	6.024	2.236	0.413455	0.452636	-1.413	-0.970273	-1.12845	-4.25009	-6.12282	2.38809	-5.74691	-2.66155	-3.29155	1.62582	7.766	9.83191	6.45218	-2.37555	-3.24609	1.45136	3.00373	-2.63455	-4.89882	-6.758	-1.07491	-1.65164	-5.76727	-3.004	-0.851455	-0.322545	-4.44445	-0.515818	-0.288364	-0.168182	11.856	1.73255	-0.904	-5.535	-2.03782	-2.85309	6.93845	12.4064	5.03682	-1.25418	0.732727	10.3473
38	0.847551	5.07856	3.86956	4.95283	1.04659	-0.460697	-0.228374	-2.28678	-2.21927	-2.26071	-5.1019	-6.96394	1.2258	-6.69997	-3.11209	-4.18355	1.05716	6.83939	9.44559	5.81071	-3.30324	-3.76724	0.720919	2.39661	-3.4598	-5.91189	-8.13222	-1.89197	-2.97882	-6.90274	-3.82372	-1.54312	-1.18073	-5.15288	-1.26952	-1.18761	-1.27356	11.0782	1.25647	-1.62564	-6.22306	-3.29312	-3.44955	6.53864	11.852	3.86068	-1.95685	-0.25303	9.94659
39	-0.0710056	5.18852	2.76075	3.83558	-0.166061	-1.46276	-0.961354	-3.28033	-3.75897	-3.48874	-6.09371	-7.87858	0.0749394	-7.65258	-3.66102	-4.99794	0.434869	5.91433	9.00593	5.15378	-4.30421	-4.33521	-0.0476263	1.71636	-4.36441	-6.9748	-9.47222	-2.77383	-4.44264	-8.06184	-4.68246	-2.26704	-2.09406	-5.94515	-1.98115	-2.20876	-2.50711	10.309	0.77103	-2.44939	-6.96134	-4.68788	-4.117	6.15592	11.2967	2.61417	-2.76509	-1.52051	9.59422
40	-1.0523	5.32761	1.62103	2.63206	-1.37527	-2.61364	-1.75685	-4.417	-5.55218	-4.818	-7.19921	-8.84512	-1.04461	-8.59418	-4.35076	-5.76945	-0.292636	4.997	8.48385	4.50188	-5.38073	-4.96809	-0.895848	0.930091	-5.33664	-8.05233	-10.698	-3.71197	-6.00809	-9.19718	-5.58242	-3.04133	-3.06267	-6.818	-2.70373	-3.32748	-3.82467	9.53233	0.232182	-3.40164	-7.76488	-6.17327	-4.855	5.80497	10.7443	1.30164	-3.709	-3.06176	9.26933
41	-2.0838	5.48998	0.410303	1.30656	-2.59644	-3.89212	-2.61835	-5.68289	-7.47961	-6.242	-8.35411	-9.82592	-2.12127	-9.51988	-5.16757	-6.54476	-1.15865	4.0834	7.88777	3.87872	-6.52618	-5.66976	-1.88743	-0.00239394	-6.35363	-9.10171	-11.7373	-4.68629	-7.609	-10.2607	-6.51453	-3.89278	-4.08408	-7.75145	-3.52252	-4.4992	-5.17379	8.73611	-0.404889	-4.49024	-8.58187	-7.66597	-5.62209	5.48541	10.2055	-0.0980909	-4.81442	-4.78743	8.93547
42	-3.14151	5.66358	-0.896354	-0.178556	-3.82941	-5.24064	-3.53482	-7.03	-9.35873	-7.70206	-9.49147	-10.7767	-3.16082	-10.4645	-6.09001	-7.35903	-2.17802	3.17165	7.2267	3.30983	-7.69764	-6.42952	-3.04043	-1.08536	-7.38146	-10.0787	-12.5413	-5.6723	-9.15591	-11.1978	-7.47587	-4.81666	-5.1498	-8.70973	-4.47524	-5.67139	-6.49754	7.91744	-1.15797	-5.66236	-9.34682	-9.06033	-6.371	5.20792	9.69427	-1.60171	-6.07967	-6.53554	8.55641
43	-4.18844	5.83577	-2.30548	-1.83227	-5.06158	-6.58318	-4.47385	-8.38333	-10.9922	-9.1123	-10.5657	-11.6586	-4.19333	-11.4551	-7.08464	-8.21836	-3.33576	2.26282	6.52258	2.81955	-8.82845	-7.22745	-4.31315	-2.25882	-8.37761	-10.9555	-13.0883	-6.64915	-10.5523	-11.9664	-8.46015	-5.76467	-6.24394	-9.62982	-5.51845	-6.78561	-7.74076	7.081	-1.99376	-6.83836	-9.99161	-10.2489	-7.065	4.99261	9.22273	-3.19203	-7.462	-8.1203	8.09445
44	-5.18514	5.99504	-3.80123	-3.56488	-6.27364	-7.83648	-5.3642	-9.64889	-12.2302	-10.4092	-11.5561	-12.4379	-5.28889	-12.4853	-8.10634	-9.09085	-4.56734	1.35697	5.80475	2.43061	-9.86312	-8.02776	-5.64685	-3.46924	-9.29481	-11.737	-13.3734	-7.60046	-11.717	-12.5323	-9.45268	-6.70078	-7.32164	-10.4443	-6.59761	-7.78111	-8.85941	6.23233	-2.81199	-7.94855	-10.4669	-11.1459	-7.67327	4.86013	8.81267	-4.8252	-8.85458	-9.35626	7.51884
45	-6.09515	6.12683	-5.34844	-5.28656	-7.43867	-8.93067	-6.12856	-10.7246	-13.0157	-11.54	-12.4651	-13.0991	-6.512	-13.5063	-9.10378	-9.91267	-5.78944	0.458444	5.096	2.10933	-10.749	-8.779	-6.967	-4.659	-10.0552	-12.4483	-13.3882	-8.47556	-12.597	-12.8809	-10.4283	-7.58444	-8.34967	-11.1033	-7.63033	-8.54656	-9.82611	5.37044	-3.46456	-8.901	-10.7546	-11.713	-8.174	4.82167	8.48633	-6.40911	-10.1457	-10.1327	6.813
46	-6.88377	6.21892	-6.89882	-6.88409	-8.51509	-9.82664	-6.73982	-11.521	-13.3935	-12.4677	-13.3035	-13.6377	-7.81709	-14.4197	-10.028	-10.6085	-6.93618	-0.412818	4.39964	1.81927	-11.4305	-9.40164	-8.19827	-5.77209	-10.6127	-13.082	-13.102	-9.18618	-13.1406	-13.0261	-11.3482	-8.34173	-9.29573	-11.5755	-8.50809	-8.99564	-10.6325	4.486	-3.85173	-9.58664	-10.8655	-11.9722	-8.52582	4.87073	8.25755	-7.82355	-11.229	-10.439	5.98082
47	-7.51116	6.25677	-8.38775	-8.2287	-9.41418	-10.5338	-7.18093	-11.9174	-13.489	-13.173	-14.0656	-14.0315	-9.11451	-15.0749	-10.8402	-11.1016	-7.97586	-1.19464	3.69861	1.55745	-11.8412	-9.80297	-9.26962	-6.75761	-10.9577	-13.565	-12.4096	-9.62733	-13.3963	-12.9979	-12.1335	-8.85507	-10.1195	-11.8488	-9.10133	-9.08131	-11.2792	3.59	-3.90723	-9.89088	-10.8039	-11.9768	-8.74973	4.98279	8.12264	-8.95936	-12.0199	-10.3061	5.05219
48	-7.92506	6.2308	-9.73835	-9.12821	-9.99107	-11.1091	-7.43573	-11.9468	-13.4542	-13.6385	-14.7034	-14.2186	-10.3201	-15.1852	-11.5017	-11.2983	-8.90342	-1.77021	3.00006	1.35225	-11.8192	-9.89839	-10.1079	-7.50258	-11.0866	-13.7824	-11.3306	-9.70385	-13.3828	-12.8203	-12.6264	-9.07139	-10.7619	-11.9178	-9.19467	-8.7666	-11.7496	2.73678	-3.60243	-9.63548	-10.5244	-11.7508	-8.82436	5.13046	8.05645	-9.74055	-12.4628	-9.7963	4.11611
49	-8.07754	6.14363	-10.9087	-9.42167	-10.1738	-11.6235	-7.48015	-11.6257	-13.4012	-13.8226	-15.1119	-14.1009	-11.3655	-14.6926	-11.9683	-11.0999	-9.70921	-2.07994	2.36018	1.25467	-11.3331	-9.62645	-10.6306	-7.92827	-11.0034	-13.6141	-9.87167	-9.34809	-13.1147	-12.4976	-12.7161	-8.93697	-11.049	-11.7678	-8.76218	-8.03761	-11.9837	1.999	-2.93888	-8.86227	-10.0007	-11.2649	-8.71827	5.3217	8.00845	-10.1166	-12.5285	-8.98503	3.28282
50	-7.92037	6.00555	-11.8269	-9.16468	-9.89841	-12.1001	-7.27836	-10.9674	-13.3592	-13.6501	-15.1469	-13.63	-12.1914	-13.6199	-12.1648	-10.4645	-10.3417	-2.08624	1.85295	1.32367	-10.3926	-8.95394	-10.7532	-7.97718	-10.7129	-12.9825	-8.059	-8.53216	-12.5949	-12.0061	-12.3226	-8.41476	-10.9718	-11.3661	-7.81773	-6.90299	-11.8929	1.44656	-1.93797	-7.62909	-9.19614	-10.4666	-8.39373	5.58432	7.95773	-10.0409	-12.2042	-7.94226	2.64407
51	-7.40792	5.83491	-12.4003	-8.39686	-9.13918	-12.4715	-6.76064	-9.97589	-13.2398	-13.0119	-14.6441	-13.63	-12.6816	-12.007	-12.0197	-9.39548	-10.6753	-1.78611	1.54761	1.63533	-9.02524	-7.85106	-10.3828	-7.60767	-10.1831	-11.8678	-5.93811	-7.23484	-11.8158	-11.2799	-11.4161	-7.43324	-10.5027	-10.6419	-6.39397	-5.35701	-11.3671	1.13678	-0.61403	-5.99915	-8.08987	-9.30642	-7.77027	5.947	7.90852	-9.43409	-11.4538	-6.70956	2.26967
52	-6.48979	5.60584	-12.5293	-7.18221	-7.907	-12.5958	-5.90333	-8.656	-12.8633	-11.856	-13.5314	-11.1753	-12.7133	-9.92682	-11.4762	-7.91555	-10.5538	-1.20076	1.49112	2.20936	-7.28564	-6.36282	-9.50503	-6.80636	-9.382	-10.3023	-3.568	-5.53727	-10.7647	-10.2558	-10.0173	-6.03773	-9.6337	-9.55536	-4.55255	-3.47618	-10.3518	1.105	0.952576	-4.05236	-6.67948	-7.78809	-6.81373	6.42912	7.87936	-8.29103	-10.2909	-5.29794	2.20082
53	-5.22152	5.35079	-12.1271	-5.59809	-6.24602	-12.3202	-4.74016	-7.02467	-12.0717	-10.2179	-11.8608	-9.01183	-12.252	-7.47845	-10.5056	-6.06639	-9.88145	-0.365485	1.69978	2.99894	-5.24685	-4.58536	-8.1837	-5.58842	-8.31421	-8.36242	-1.01711	-3.56524	-9.433	-8.92442	-8.19137	-4.34167	-8.37568	-8.12342	-2.37691	-1.36833	-8.8704	1.35611	2.65409	-1.87661	-4.98276	-5.96339	-5.57827	7.03481	7.89633	-6.68924	-8.78806	-3.70408	2.44758
54	-3.63316	5.06276	-11.1394	-3.68973	-4.22949	-11.5437	-3.28764	-5.11444	-10.7733	-8.13717	-9.71104	-6.67967	-11.2853	-4.77264	-9.1241	-3.88842	-8.62518	0.677606	2.16101	3.97172	-2.98479	-2.60115	-6.48314	-3.98139	-6.97639	-6.15361	1.637	-1.39878	-7.82718	-7.29165	-6.03749	-2.3961	-6.68275	-6.3637	0.0387273	0.906374	-6.95151	1.86267	4.41343	0.443152	-3.0392	-3.89521	-4.09618	7.75202	7.98967	-4.71003	-6.99261	-1.92679	2.98921
55	-1.78013	4.74065	-9.49236	-1.60609	-1.93964	-10.2424	-1.57509	-2.974	-8.95455	-5.67445	-7.18736	-4.16409	-9.84582	-1.93836	-7.36327	-1.45891	-6.81727	1.89464	2.87073	5.09155	-0.583636	-0.494818	-4.48936	-2.03645	-5.386	-3.78664	4.309	0.884273	-5.975	-5.38482	-3.66164	-0.255909	-4.72127	-4.32109	2.57218	3.29255	-4.65409	2.58	6.16618	2.80709	-0.893545	-1.66918	-2.41045	8.56945	8.20164	-2.45682	-4.95973	0.0245455	3.78927
56	0.258967	4.39096	-7.33744	0.521333	0.475444	-8.46267	0.358222	-0.650444	-6.664	-2.91433	-4.41633	-1.60056	-8.00067	0.904	-5.32944	1.12233	-4.52333	3.20733	3.76944	6.32144	1.84667	1.65533	-2.29722	0.104333	-3.57867	-1.36856	6.893	3.21022	-3.915	-3.25278	-1.19711	2.02711	-2.56067	-2.061	5.10733	5.74033	-2.067	3.47511	7.86244	5.128	1.35089	0.614333	-0.572	9.446	8.53667	-0.0374444	-2.749	2.128	4.74567
57	2.40638	4.02704	-4.86393	2.63681	2.92068	-6.30552	2.46683	1.761	-3.99918	0.0439293	-1.53147	0.926505	-5.83887	3.69164	-3.09886	3.77745	-1.82777	4.55061	4.80597	7.62563	4.24024	3.78206	0.0039596	2.37497	-1.5917	0.995364	9.31522	5.51135	-1.66864	-0.963646	1.27584	4.35615	-0.25804	0.340424	7.5887	8.20267	0.706343	4.47367	9.46607	7.35842	3.61204	2.85103	1.36627	10.3482	9.00761	2.45209	-0.41897	4.34772	5.78886
58	4.59481	3.66804	-2.20755	4.72358	5.33003	-3.89873	4.70688	4.19233	-1.08364	3.10203	1.34376	3.36679	-3.44685	6.37091	-0.735879	6.44973	1.17852	5.89127	5.94924	8.97103	6.54255	5.83073	2.33773	4.71545	0.520545	3.21173	11.5203	7.71448	0.696364	1.40248	3.70279	6.67179	2.13036	2.80609	9.97136	10.6177	3.56148	5.543	10.9437	9.46036	5.82809	4.95036	3.30773	11.2486	9.62155	4.93594	1.97818	6.64121	6.86745
59	6.76447	3.3336	0.535444	6.80046	7.65045	-1.37291	7.01556	6.57722	1.96855	6.1733	4.11201	5.67966	-0.943111	8.89685	1.69519	9.07727	4.40586	7.21521	7.16918	10.3172	8.70979	7.75176	4.63873	7.0717	2.68528	5.22312	13.4702	9.75882	3.12545	3.7681	6.0399	8.93832	4.53521	5.2623	12.2247	12.9458	6.39928	6.66656	12.2825	11.4064	7.94902	6.84876	5.21009	12.1253	10.3778	7.35996	4.39661	8.9392	7.93729
60	8.8495	3.0583	3.30959	8.90099	9.84149	1.15912	9.33207	8.85233	5.081	9.18136	6.70392	7.84414	1.56845	11.2343	4.13223	11.5956	7.76894	8.51268	8.43397	11.6353	10.7086	9.50055	6.84848	9.39509	4.85765	7.02302	15.1511	11.6355	5.55773	6.07245	8.25409	11.1252	6.87577	7.63282	14.3348	15.1558	9.12992	7.83856	13.5037	13.1807	9.93614	8.51964	7.04036	12.9646	11.2662	9.69339	6.77345	11.1669	8.9656
61	10.8562	2.83302	6.08967	11.0301	11.8754	3.60555	11.6077	10.9627	8.17745	12.0375	9.06221	9.84979	4.02727	13.3385	6.51706	13.9575	11.1897	9.76621	9.71355	12.9044	12.4946	11.0832	8.90627	11.6224	6.99403	8.62676	16.5757	13.3365	7.94391	8.276	10.3243	13.1808	9.11755	9.87809	16.2787	17.2213	11.6796	9.051	14.6198	14.7589	11.7608	9.96864	8.77464	13.7615	12.2776	11.9049	9.05718	13.2565	9.93285
62	12.7451	2.68569	8.86078	13.1168	13.7344	5.90636	13.7964	12.8656	11.1325	14.6647	11.1377	11.7087	6.38902	15.2443	8.79649	16.1311	14.5755	10.9502	10.9931	14.1105	14.0784	12.4998	10.7796	13.7065	9.05535	10.0639	17.7772	14.8638	10.248	10.3579	12.2397	15.0929	11.2341	11.9718	18.0506	19.1191	13.9969	10.2901	15.6491	16.1697	13.4009	11.2164	10.3824	14.5172	13.3731	13.9689	11.2042	15.154	10.8276
63	14.4764	2.62683	11.5898	15.0613	15.3822	8.03788	15.8579	14.5323	13.8186	17.0239	12.9155	13.4287	8.62057	17.0056	10.8922	18.0887	17.6235	12.0604	12.2856	15.2478	15.4925	13.7592	12.4627	15.6334	11.0079	11.3741	18.8001	16.2281	12.4438	12.3066	13.9843	16.8682	13.2044	13.9012	19.6643	20.821	16.0494	11.5433	16.6134	17.4525	14.8264	12.29	11.8708	15.2412	14.5254	15.8622	13.1825	16.8258	11.6339
64	16.06	2.61878	14.2515	16.7834	16.8544	10.0069	17.7596	15.951	16.1952	19.0919	14.4095	15.0074	10.6953	18.6196	12.817	19.8128	19.7915	13.1435	13.5956	16.3194	16.762	14.8805	13.9656	17.3947	12.81	12.5962	19.697	17.4486	14.5095	14.1207	15.596	18.5011	14.9838	15.6625	21.1257	22.275	17.8329	12.802	17.5365	18.6357	16.0856	13.2287	13.2756	15.9619	15.7213	17.56	14.9746	18.2588	12.373
65	17.5061	2.63449	16.8184	18.2584	18.1648	11.8327	19.4656	17.1074	18.2915	20.8692	15.6934	16.4466	12.5773	20.0538	14.597	21.2977	21.1339	14.2329	14.9156	17.3334	17.917	15.8921	15.3166	18.9924	14.4796	13.7591	20.5166	18.5502	16.4252	15.8207	17.0916	19.9882	16.5581	17.2611	22.4437	23.5233	19.408	14.0687	18.438	19.7468	17.2058	14.0847	14.6177	16.6779	16.9476	19.0477	16.579	19.4629	13.0706
66	18.8329	2.65991	19.2672	19.519	19.3352	13.5375	20.8298	18.0741	20.1496	22.3763	16.814	17.7517	14.2387	21.2722	16.2532	22.543	21.9241	15.3591	16.2405	18.3094	18.9881	16.829	16.5506	20.4362	16.0171	14.8719	21.3143	19.5653	18.1776	17.4119	18.4882	21.2993	17.9646	18.7134	23.6296	24.5792	20.796	15.354	19.3387	20.8112	18.2202	14.9037	15.9195	17.3752	18.1901	20.3172	18.0092	20.4679	13.7537
67	20.0631	2.68934	21.579	20.6683	20.3947	15.153	21.7447	18.8957	21.818	23.6483	17.815	18.9287	15.707	22.276	17.78	23.566	22.38	16.542	17.5687	19.2757	20.002	17.728	17.7043	21.742	17.4293	15.9287	22.1043	20.525	19.764	18.8937	19.7977	22.4623	19.217	20.043	24.697	25.4653	22.011	16.67	20.2513	21.854	19.1653	15.721	17.204	18.0593	19.434	21.3677	19.294	21.3177	14.4507
68	21.2176	2.72252	23.7403	21.7288	21.3746	16.7094	22.2584	19.6229	23.3398	24.7286	18.7384	19.9841	16.9934	23.0982	19.1437	24.3917	22.6634	17.7894	18.9029	20.2504	20.9761	18.6191	18.8147	22.9146	18.7306	16.926	22.8917	21.4451	21.1758	20.2685	21.0263	23.5061	20.3327	21.2768	25.6448	26.2114	23.0733	18.0314	21.1811	22.8942	20.0781	16.5702	18.5016	18.7607	20.6635	22.2105	20.4584	22.0661	15.1886
69	22.3221	2.76652	25.743	22.7204	22.3032	18.2385	22.5068	20.3029	24.7623	25.6617	19.6198	20.9282	18.1162	23.8298	20.3012	25.083	22.8912	19.0994	20.2508	21.2455	21.9341	19.5284	19.9135	24.0071	19.9439	17.8728	23.6868	22.3465	22.4494	21.5518	22.1772	24.4432	21.325	22.4622	26.5103	26.8518	24.0073	19.4483	22.1318	23.947	20.9933	17.4563	19.8279	19.5199	21.8769	22.8745	21.5576	22.7699	15.9898
70	23.3954	2.82588	27.5733	23.6651	23.2023	19.7658	22.6399	20.9793	26.1109	26.4928	20.4845	21.7758	19.0995	24.5111	21.2377	25.6938	23.1446	20.4675	21.6242	22.2675	22.8848	20.4679	21.0197	25.0401	21.0958	18.785	24.5063	23.2504	23.6101	22.7772	23.2483	25.2873	22.2143	23.6194	27.305	27.4135	24.8405	20.9213	23.1045	25.02	21.9428	18.3777	21.1851	20.366	23.0781	23.4014	22.6274	23.4747	16.8724
71	24.4544	2.9035	29.238	24.5895	24.1014	21.3045	22.7717	21.6936	27.4026	27.2597	21.3485	22.5399	19.9711	25.1755	22.0101	26.2729	23.4781	21.8753	23.0315	23.3174	23.8382	21.4447	22.1371	26.0301	22.2333	19.6821	25.3692	24.1705	24.6854	23.9881	24.2426	26.0422	23.0526	24.7657	28.0443	27.9484	25.6075	22.4411	24.0961	26.1184	22.9431	19.329	22.5708	21.2969	24.2693	23.8275	23.7073	24.202	17.8374
72	25.5107	2.99953	30.7603	25.5227	25.0194	22.8588	22.9897	22.4809	28.6446	28.005	22.2222	23.251	20.7542	25.8456	22.6863	26.8622	23.9263	23.2969	24.4712	24.3915	24.8028	22.4604	23.2546	26.9901	23.3713	20.5863	26.2921	25.1012	25.7066	25.2237	25.1723	26.7426	23.863	25.9166	28.7481	28.4848	26.3514	23.9908	25.0998	27.2447	23.9934	20.3029	23.9795	22.283	25.4508	24.2014	24.8265	24.9556	18.8641
73	26.5712	3.10989	32.1388	26.4746	25.9646	24.416	23.36	23.36	29.8384	28.7492	23.1148	23.93	21.4709	26.5335	23.3097	27.4963	24.506	24.7117	25.9427	25.4795	25.7845	23.5129	24.3669	27.9303	24.5137	21.5251	27.285	26.0172	26.7066	26.5114	26.0422	27.4113	24.6641	27.0834	29.4393	29.0459	27.1178	25.549	26.1043	28.3983	25.0926	21.2897	25.4055	23.3041	26.6203	24.5644	25.9949	25.7456	19.9425
74	27.6384	3.22869	33.3658	27.4451	26.9406	25.9686	23.8806	24.3431	30.9792	29.5067	24.0391	24.5943	22.1492	27.248	23.9144	28.1952	25.219	26.1021	27.4423	26.5688	26.7874	24.5958	25.4712	28.8568	25.6594	22.5116	28.3597	26.902	27.7057	27.8662	26.8538	28.0628	25.4689	28.2712	30.1418	29.6474	27.9461	27.0939	27.098	29.5768	26.2335	22.281	26.8338	24.337	27.7708	24.9502	27.2041	26.5809	21.0651
75	28.7098	3.34922	34.4388	28.4302	27.9449	27.5141	24.5466	25.3962	32.0568	30.2888	25.0052	25.2414	22.8052	27.9931	24.5241	28.9624	26.059	27.4531	28.9618	27.6487	27.821	25.6971	26.5693	29.77	26.8061	23.5492	29.4927	27.7427	28.7073	29.2884	27.6064	28.7108	26.281	29.4792	30.8782	30.2942	28.8591	28.6154	28.0711	30.7695	27.4063	23.2648	28.2471	25.3608	28.8867	25.3866	28.4339	27.4647	22.2253
76	29.7795	3.46666	35.352	29.423	28.9685	29.0425	25.3379	26.4947	33.0596	31.0955	26.0135	25.8563	23.4503	28.7604	25.1531	29.7841	27.015	28.7525	30.4893	28.7071	28.8863	26.8026	27.6677	30.6617	27.9497	24.6327	30.6647	28.5256	29.7053	30.7628	28.2988	29.3715	27.0913	30.7015	31.6478	30.9834	29.8647	30.1117	29.0167	31.9621	28.6015	24.2263	29.6305	26.3591	29.9598	25.8878	29.6484	28.3829	23.4164
77	30.8375	3.57794	36.0609	30.4136	29.9975	30.5408	26.224	27.6149	33.9776	31.9122	27.0493	26.4418	24.0919	29.539	25.8077	30.6351	28.0602	29.992	32.0097	29.7329	29.9831	27.8955	28.7709	31.521	29.0753	25.7578	31.8513	29.2359	30.6883	32.2578	28.9323	30.051	27.8873	31.92	32.447	31.6883	30.9338	31.5839	29.9298	33.1416	29.8079	25.1555	30.9706	27.3156	30.9808	26.4538	30.8093	29.3188	24.6283
78	31.8709	3.68116	36.4458	31.4229	31.006	31.9913	27.1688	28.7296	34.8043	32.7153	28.0941	27.0281	24.7356	30.314	26.4836	31.4853	29.174	31.1526	33.5003	30.7174	31.1033	28.9603	29.8767	32.336	30.1646	26.916	33.0247	29.8606	31.641	33.7449	29.5039	30.7442	28.6557	33.1153	33.2677	32.3859	32.0401	33.0359	30.8073	34.2937	31.0093	26.0497	32.256	28.2017	31.9407	27.0709	31.8807	30.2553	25.8462
79	32.8676	3.77815	36.598	32.4788	31.9706	33.3711	28.133	29.8077	35.5362	33.4797	29.1255	27.645	25.3889	31.0671	27.1632	32.303	30.336	32.2351	34.9425	31.6482	32.2315	29.9839	30.9769	33.0944	31.2061	28.101	34.156	30.3903	32.5392	35.1968	30.0262	31.4434	29.3826	34.2718	34.0983	33.0536	33.1788	34.4673	31.6445	35.4017	32.1804	26.9075	33.4546	29.0074	32.8302	27.7135	32.8312	31.1738	27.0482
80	33.8156	3.87289	36.6241	33.5688	32.8749	34.655	29.0665	30.8197	36.1716	34.1794	30.119	28.2983	26.0605	31.7788	27.8308	33.0585	31.5277	33.2373	36.3212	32.5093	33.3473	30.9548	32.0583	33.7831	32.1944	29.3075	35.22	30.8207	33.3711	36.5852	30.4994	32.1377	30.0388	35.3738	34.9246	33.6689	34.3352	35.8711	32.4327	36.4464	33.2995	27.7251	34.568	29.7269	33.6389	28.3548	33.6366	32.0564	28.2153
81	34.7018	3.96917	36.5854	34.6612	33.7044	35.8187	29.9371	31.743	36.7106	34.7754	31.0522	28.977	26.75	32.4168	28.4704	33.7301	32.7298	34.1539	37.6187	33.3061	34.4189	31.8619	33.093	34.3736	33.1287	30.5197	36.1978	31.1718	34.1222	37.8842	30.9172	32.8024	30.6271	36.408	35.7265	34.2113	35.4871	37.2387	33.1725	37.3823	34.3476	28.4952	35.582	30.3522	34.3372	28.9688	34.2772	32.8914	29.3282
82	35.5138	4.06841	36.5173	35.7135	34.4477	36.8358	30.7192	32.559	37.1492	35.2594	31.9085	29.6615	27.4514	32.9705	29.0622	34.302	33.9235	34.981	38.8172	34.0334	35.4229	32.6942	34.059	34.8609	34.0023	31.7016	37.076	31.4545	34.776	39.0716	31.2699	33.4219	31.147	37.3657	36.4905	34.654	36.6083	38.572	33.8596	38.1931	35.3107	29.2083	36.4812	30.8768	34.9243	29.5345	34.7373	33.6731	30.3708
83	36.2374	4.16847	36.4328	36.6752	35.0965	37.6829	31.3922	33.2381	37.4777	35.6297	32.6738	30.3307	28.1555	33.4273	29.5879	34.7631	35.0887	35.7159	39.8986	34.682	36.3391	33.4418	34.9365	35.2331	34.8026	32.8036	37.8244	31.6831	35.3218	40.1258	31.5475	33.987	31.5989	38.2419	37.2021	34.9935	37.6746	39.8627	34.4922	38.8644	36.1761	29.8487	37.2484	31.2971	35.3972	30.0396	35.0089	34.3985	31.3301
84	36.8606	4.26733	36.3254	37.5038	35.6454	38.3394	31.9404	33.792	37.6853	35.8877	33.3353	30.9565	28.8489	33.7743	30.0362	35.1059	36.2041	36.3559	40.843	35.2405	37.1413	34.0922	35.7069	35.4732	35.5196	33.7805	38.4508	31.8737	35.7573	41.0248	31.7431	34.4882	31.9854	39.0231	37.8465	35.2508	38.6672	41.102	35.0669	39.3807	36.9279	30.3973	37.8366	31.612	35.7497	30.47	35.0801	35.0622	32.1947
85	37.3731	4.36256	36.1743	38.1953	36.0876	38.7862	32.3529	34.2227	37.7711	36.0356	33.8827	31.5148	29.5116	34.0005	30.3993	35.3434	37.2467	36.8884	41.617	35.6974	37.8035	34.6394	36.3523	35.5679	36.1342	34.5999	38.945	32.0406	36.0896	41.7472	31.8474	34.9175	32.2981	39.7013	38.4101	35.447	39.571	42.272	35.576	39.7316	37.5377	30.8423	38.2118	31.8188	35.9792	30.8161	34.9696	35.6607	32.9487
86	37.7627	4.44828	35.9443	38.7374	36.4115	39.012	32.6217	34.5393	37.7485	36.08	34.3072	31.9915	30.1109	34.098	30.6702	35.5018	38.1866	37.2851	42.1588	36.0399	38.3014	35.0814	36.854	35.5102	36.623	35.242	39.2899	32.1934	36.3334	42.2736	31.8627	35.2454	32.5469	40.277	38.8804	35.6083	40.372	43.353	36.001	39.9125	37.9631	31.1777	38.3744	31.9182	36.088	31.0757	34.7224	36.1932	33.5728
87	38.0224	4.51515	35.6161	39.1224	36.6287	39.0217	32.7294	34.7562	37.6374	36.0346	34.6019	32.3807	30.5962	34.0632	30.8664	35.5906	38.9925	37.5397	42.4595	36.2408	38.6052	35.4081	37.1948	35.2947	36.9605	35.6755	39.4637	32.3353	36.5057	42.5863	31.8254	35.4863	32.7415	40.7399	39.2402	35.7627	41.0575	44.3259	36.3036	39.9159	38.2001	31.401	38.3043	31.9417	36.0812	31.2536	34.3784	36.654	34.0755
88	38.1488	4.55377	35.1692	39.3486	36.7343	38.8581	32.7107	34.892	37.4694	35.9182	34.7637	32.6798	30.9546	33.9033	31.0036	35.6138	39.6213	37.6317	42.4987	36.3128	38.6733	35.6139	37.3592	34.927	37.1055	35.8954	39.446	32.4686	36.6259	42.6654	31.7681	35.6444	32.8836	41.0778	39.4575	35.943	41.6117	45.1727	36.4778	39.7237	38.2326	31.5168	37.9864	31.9083	35.964	31.3597	33.9855	37.0461	34.4444
89	38.1454	4.55578	34.5937	39.3974	36.7311	38.6083	32.5884	34.9669	37.275	35.7474	34.801	32.8869	31.1721	33.6687	31.1031	35.5787	40.0313	37.5409	42.262	36.2491	38.538	35.693	37.3313	34.457	37.0219	35.8953	39.2211	32.5939	36.715	42.4884	31.7211	35.7234	32.9738	41.2773	39.5423	36.1816	42.0229	45.8773	36.5096	39.377	38.0502	31.537	37.412	31.8398	35.786	31.4073	33.595	37.3657	34.6673
90	38.0189	4.51474	33.8974	39.3072	36.6336	38.3422	32.3963	34.9992	37.0792	35.5322	34.7323	33.0066	31.2522	33.3913	31.1939	35.4921	40.2053	37.2501	41.7455	36.0448	38.2121	35.6377	37.0967	33.9163	36.7331	35.6795	38.7799	32.7133	36.785	42.0684	31.7085	35.7307	33.0013	41.3295	39.4883	36.4838	42.2983	46.4279	36.388	38.8896	37.6535	31.4776	36.5423	31.7535	35.5874	31.4097	33.2592	37.596	34.7399
91	37.7873	4.42917	33.112	39.1414	36.4725	38.0622	32.1764	35.009	36.9042	35.2823	34.5681	33.0596	31.2256	33.1018	31.3128	35.3515	40.131	36.7543	40.9664	35.7073	37.727	35.4431	36.6211	33.3423	36.2568	35.2656	38.131	32.8285	36.8313	41.4184	31.7443	35.6788	32.9713	41.2402	39.3015	36.8506	42.464	46.819	36.1147	38.2755	37.0615	31.357	35.5351	31.6616	35.4135	31.38	33.029	37.7049	34.6772
92	37.4843	4.30258	32.2941	38.9666	36.2982	37.7541	31.9754	35.0108	36.7741	35.0251	34.3313	33.0949	31.1548	32.8297	31.5003	35.144	39.8418	36.0757	39.9777	35.2682	37.1365	35.1153	35.9354	32.7757	35.6364	34.6945	37.3097	32.9402	36.8465	40.5842	31.8309	35.6282	32.9135	41.0389	39.0082	37.2756	42.5803	47.0617	35.7154	37.5523	36.3189	31.1934	34.4895	31.5752	35.3085	31.3447	32.9517	37.6593	34.5257
93	37.1653	4.15257	31.5383	38.8548	36.1992	37.4252	31.8406	35.0149	36.719	34.7925	34.0499	33.1522	31.1342	32.6032	31.7974	34.8588	39.4284	35.2974	38.8893	34.7985	36.5177	34.7095	35.0911	32.2605	34.9369	34.0417	36.458	33.0527	36.8293	39.6435	31.9838	35.633	32.8482	40.7995	38.6599	37.7444	42.7223	47.232	35.2534	36.7493	35.5093	31.0032	33.5238	31.5091	35.3105	31.3278	33.0644	37.4451	34.3823
94	36.9057	4.00282	30.937	38.8741	36.2775	37.1035	31.8458	35.02	36.7743	34.6196	33.7665	33.2688	31.3079	32.4657	32.2134	34.5015	39.0036	34.5845	37.8938	34.418	35.995	34.3241	34.1792	31.8753	34.2402	33.4193	35.7173	33.166	36.7929	38.6909	32.2596	35.7451	32.802	40.6242	38.3511	38.2324	42.9518	47.3827	34.8713	35.9415	34.7927	30.8004	32.7645	31.4699	35.4708	31.3543	33.3461	37.0877	34.4029
95	36.7746	3.87276	30.5307	39.0961	36.5557	36.8573	32.0188	35.0309	36.9755	34.556	33.5522	33.481	31.6784	32.4722	32.7421	34.1042	38.6818	34.0496	37.1041	34.1785	35.717	34.046	33.3129	31.7113	33.6922	32.9603	35.2068	33.2822	36.7697	37.8353	32.7213	36.0152	32.8182	40.5813	38.1832	38.6977	43.2863	47.5608	34.6732	35.2747	34.3042	30.604	32.3915	31.4722	35.8153	31.4583	33.7858	36.6737	34.6825
96	36.81	3.76994	30.3258	39.428	36.9926	36.7963	32.3796	35.0673	37.3515	34.6608	33.4856	33.8175	32.181	32.6505	33.3732	33.7256	38.5613	33.7402	36.5265	34.0838	35.7242	33.9347	32.6038	31.7914	33.3773	32.7721	34.9668	33.4187	36.8121	37.1908	33.3667	36.5068	32.9948	40.6801	38.1776	39.1337	43.6845	47.7901	34.688	34.8369	34.1054	30.4568	32.3915	31.5526	36.3279	31.6828	34.3716	36.3617	35.2253
97	37.0007	3.69473	30.2938	39.7768	37.4998	36.985	32.9151	35.1607	37.9059	34.977	33.6008	34.2782	32.7237	32.9934	34.0778	33.4385	38.6819	33.6375	36.1037	34.0915	35.9718	33.9972	32.1236	32.0813	33.3011	32.8702	34.9433	33.6122	36.9764	36.8333	34.1132	37.0874	33.3255	40.8669	38.2993	39.5535	44.0623	48.0563	34.8729	34.6503	34.1652	30.4387	32.5865	31.7457	36.9694	32.0562	35.0893	36.3251	35.9532
98	37.295	3.63372	30.4596	40.0748	37.9751	37.3469	33.5716	35.3342	38.5843	35.496	33.8488	34.8174	33.2162	33.4471	34.8118	33.3079	38.9807	33.6749	35.7638	34.1339	36.3547	34.1845	31.8685	32.4963	33.4079	33.1481	35.022	33.8962	37.2858	36.7388	34.8357	37.6769	33.7703	41.0488	38.4702	39.9625	44.3304	48.3112	35.1402	34.6678	34.3849	30.6403	32.8713	32.0588	37.671	32.5605	35.9068	36.6143	36.7485
99	37.6108	3.57287	30.959	40.2772	38.3358	37.6906	34.2595	35.5751	39.2669	36.1328	34.117	35.3487	33.5915	33.922	35.522	33.327	39.3231	33.7698	35.4605	34.1433	36.742	34.4104	31.7547	32.9248	33.6058	33.4507	35.0934	34.2793	37.6937	36.7821	35.417	38.2081	34.2614	41.1319	38.5926	40.3518	44.4285	48.4966	35.3912	34.7916	34.6433	31.0701	33.1656	32.4563	38.3477	33.1132	36.7559	37.0938	37.5042
100	37.8676	3.50869	32.004	40.37	38.546	37.837	34.87	35.816	39.808	36.736	34.288	35.773	33.819	34.314	36.157	33.404	39.574	33.861	35.186	34.078	37.022	34.587	31.672	33.26	33.797	33.67	35.105	34.724	38.091	36.817	35.794	38.623	34.705	41.059	38.579	40.693	44.343	48.573	35.556	34.907	34.85	31.629	33.425	32.862	38.917	33.587	37.524	37.551	38.167
all values Left	mean	std	steps
1	-7.29271	6.87337	-12.23	-9.205	-8.421	-11.858	-7.523	-11.941	-13.463	-13.847	-13.854	-13.923	-12.151	-15.201	-7.771	-10.69	-19.405	-8.316	-4.315	0.684	2.862	1.7	-11.816	-9.688	-9.94	-6.731	-10.764	-12.533	-13.424	-9.464	-12.974	-12.886	-9.11	-11.846	-9.098	-9.047	-11.688	-5.766	-3.629	-9.9	-10.467	-1.924	4.859	8.047	-7.517	-10.124	-12.408	9.961	2.161
2	-7.53999	6.71873	-12.5547	-9.44189	-9.33055	-12.2853	-7.34753	-11.511	-13.4091	-13.7039	-14.534	-14.2021	-12.6297	-14.5867	-5.92434	-10.5507	-19.6441	-8.83689	-3.76682	-0.228475	2.25109	1.44982	-11.2526	-9.93163	-10.5177	-7.49371	-10.2341	-13.143	-13.1378	-9.764	-12.3492	-12.5971	-8.64282	-11.4812	-9.19133	-8.43712	-11.9591	-7.10127	-3.93304	-9.63853	-9.87233	-2.104	4.97236	8.00096	-8.06718	-10.0809	-12.5707	9.31706	2.00989
3	-7.48854	6.50117	-12.4211	-9.12529	-9.94539	-12.5702	-6.87636	-10.7308	-13.3689	-13.1338	-15.0127	-14.1932	-12.7146	-13.3414	-3.76832	-9.88145	-19.3186	-8.98833	-3.05573	-1.04918	1.78585	1.28738	-10.2327	-9.7994	-10.7296	-7.93271	-9.462	-13.5992	-12.4961	-9.58536	-11.4659	-12.1542	-7.75627	-10.8417	-8.78076	-7.36739	-11.9331	-7.76488	-3.87208	-8.85204	-8.97044	-2.09691	5.1183	7.94755	-8.10267	-9.56364	-12.3233	8.72332	2.01159
4	-7.09588	6.23797	-11.7827	-8.30515	-10.1675	-12.5789	-6.09133	-9.59973	-13.2629	-12.096	-15.1513	-13.7814	-12.3452	-11.5255	-1.3787	-8.65591	-18.469	-8.685	-2.19309	-1.68473	1.52627	1.27633	-8.79445	-9.25091	-10.5243	-7.97345	-8.42645	-13.7895	-11.4723	-8.88445	-10.3107	-11.5113	-6.47991	-9.90091	-7.85864	-5.87855	-11.5347	-7.63955	-3.43703	-7.57873	-7.74533	-1.86818	5.30764	7.89888	-7.58791	-8.56827	-11.6608	8.25003	2.20215
5	-6.34816	5.9587	-10.6223	-7.04957	-9.92579	-12.1993	-4.99087	-8.12782	-12.942	-10.5871	-14.8209	-13.63	-11.5	-9.23955	1.15051	-6.90475	-17.1644	-7.90211	-1.19	-2.05125	1.50676	1.47033	-6.9997	-8.28207	-9.88251	-7.56989	-7.12088	-13.6034	-10.0676	-7.67745	-8.88189	-10.6208	-4.855	-8.64585	-6.45476	-4.03036	-10.7168	-6.71609	-2.64159	-5.88905	-6.20322	-1.39691	5.56715	7.88037	-6.5404	-7.12555	-10.5927	7.94701	2.60487
6	-5.22911	5.65934	-8.95954	-5.43518	-9.18791	-11.3713	-3.58727	-6.342	-12.2513	-8.63556	-13.9451	-12.052	-10.1944	-6.60873	3.7487	-4.6877	-15.492	-6.63722	-0.0569091	-2.09621	1.73633	1.90003	-4.9237	-6.92072	-8.81521	-6.71027	-5.55756	-12.9732	-8.304	-6.02673	-7.19716	-9.45367	-2.93327	-7.08003	-4.62882	-1.895	-9.46611	-5.08833	-1.51742	-3.87305	-4.37567	-0.676545	5.927	7.92078	-5.02326	-5.29791	-9.1521	7.84221	3.23129
7	-3.76957	5.3619	-6.84824	-3.52682	-7.962	-10.0895	-1.9063	-4.28745	-11.0866	-6.293	-12.5151	-9.68791	-8.47855	-3.76345	6.36358	-2.08142	-13.5427	-4.901	1.21291	-1.80833	2.20227	2.56764	-2.64618	-5.22173	-7.36052	-5.41624	-3.77018	-11.8827	-6.22333	-4.02355	-5.28833	-8.00367	-0.757727	-5.22582	-2.46318	0.451909	-7.79633	-2.90464	-0.112576	-1.62806	-2.31567	0.308545	6.40891	8.04709	-3.13148	-3.17191	-7.38715	7.94448	4.13715
8	-2.02721	5.08107	-4.41696	-1.42614	-6.29261	-8.39818	0.0131717	-2.02345	-9.41455	-3.63167	-10.5811	-7.445	-6.39097	-0.822273	8.93818	0.830434	-11.4053	-2.74389	2.60927	-1.2099	2.89548	3.44947	-0.239879	-3.26325	-5.57942	-3.73758	-1.78321	-10.3618	-3.88267	-1.769	-3.19117	-6.28433	1.56473	-3.11479	-0.0475455	2.93897	-5.74411	-0.330455	1.50864	0.751293	-0.0918889	1.50964	7.01824	8.28299	-0.971929	-0.846515	-5.3552	8.25011	5.26887
9	-0.0641781	4.81279	-1.85955	0.703758	-4.25612	-6.37936	2.13277	0.383727	-7.26548	-0.744111	-8.23173	-4.94355	-4.0941	2.11927	11.4124	3.96501	-9.16744	-0.284889	4.10764	-0.341424	3.78015	4.51883	2.19479	-1.13799	-3.54148	-1.73352	0.316182	-8.47955	-1.34856	0.637455	-0.941939	-4.32656	3.94209	-0.829636	2.48155	5.503	-3.371	2.48209	3.26773	3.17319	2.21744	2.86045	7.74252	8.65913	1.35554	1.58127	-3.12064	8.76956	6.59024
10	2.04348	4.56169	0.761	2.81527	-1.93964	-4.13482	4.39064	2.86482	-4.71991	2.271	-5.57791	-2.34773	-1.682	4.96918	13.7401	7.24245	-6.907	2.332	5.69564	0.748364	4.79345	5.72973	4.57818	1.06309	-1.35055	0.495545	2.47518	-6.33264	1.303	3.10145	1.41618	-2.179	6.32209	1.53127	5.01682	8.084	-0.763	5.40064	5.06036	5.54027	4.533	4.32718	8.56945	9.19973	3.76818	4.02518	-0.749273	9.42573	8.07682
11	4.22523	4.33648	3.40662	4.90077	0.503697	-1.77109	6.71611	5.34591	-1.89121	5.31811	-2.74709	0.230545	0.770727	7.6623	15.892	10.5894	-4.691	5.00578	7.35655	2.00785	5.90776	7.02492	6.85939	3.25932	0.897919	2.84496	4.64884	-4.02382	3.975	5.53727	3.83087	0.0965556	8.65964	3.90715	7.5013	10.6177	1.98811	8.32418	6.81523	7.79957	6.76767	5.87536	9.45627	9.89403	6.20265	6.4163	1.70047	10.1804	9.70122
12	6.41766	4.14556	6.05744	6.97978	2.97767	0.618	9.05944	7.755	1.10267	8.30767	0.132	2.736	3.20033	10.1587	17.8408	13.9283	-2.54189	7.65544	9.069	3.37667	7.096	8.36956	8.99767	5.37111	3.14467	5.25033	6.79322	-1.652	6.57	7.87	6.23222	2.39778	10.917	6.245	9.88933	13.0567	4.75944	11.178	8.49011	9.91233	8.87478	7.47	10.3693	10.7336	8.598	8.72667	4.17422	10.9992	11.4434
13	8.56175	3.9912	8.69967	9.0803	5.41309	2.93709	11.3697	9.99955	4.172	11.171	2.92836	5.10145	5.55703	12.4367	19.568	16.9536	-0.467	10.2323	10.7937	4.77036	8.32982	9.73121	10.9637	7.3543	5.33618	7.65439	8.86715	0.667091	9.01533	10.0218	8.57276	4.66467	13.0246	8.50027	12.1489	15.3619	7.46767	13.9105	10.0571	11.8537	10.8203	9.06709	11.2798	11.6997	10.9094	10.9358	6.60964	11.8525	13.2442
14	10.6116	3.86612	11.3043	11.2123	7.75482	5.13345	13.5976	12.0371	7.26166	13.8433	5.57009	7.31473	7.78462	14.505	21.0534	19.2698	1.53133	12.7067	12.4911	6.15503	9.57964	11.0807	12.7417	9.18006	7.42652	10.0049	10.8197	2.85036	11.2528	11.9797	10.823	6.855	14.9974	10.6372	14.2654	17.5014	10.0411	16.4915	11.5012	13.6128	12.5809	10.6273	12.165	12.7677	13.0991	13.023	8.95306	12.7195	15.0457
15	12.5366	3.76772	13.8511	13.2926	9.96139	7.18455	15.6993	13.8327	10.2678	16.2731	8.00118	9.37655	9.8544	16.3938	22.3008	20.8035	3.45489	15.0613	14.1434	7.52006	10.8295	12.3929	14.3012	10.8339	9.37938	12.2547	12.6367	4.85273	13.2408	13.7357	12.9607	8.943	16.8252	12.604	16.2093	19.4472	12.4251	18.9112	12.8187	15.1929	14.148	12.1328	13.0113	13.912	15.1377	14.9644	11.1561	13.5939	16.8136
16	14.3201	3.69887	16.3184	15.2142	12.0051	9.09136	17.6392	15.3706	13.0111	18.4277	10.1701	11.2934	11.7581	18.1285	23.335	21.7287	5.30733	17.296	15.7364	8.85094	12.0902	13.6469	15.6862	12.3126	11.1694	14.3638	14.3222	6.65645	14.9603	15.2958	14.965	10.9147	18.5011	14.4094	17.9881	21.176	14.5833	21.1733	14.0167	16.6113	15.529	13.5706	13.8142	15.1125	17.0085	16.735	13.1825	14.4808	18.5224
17	15.9588	3.65996	18.6864	16.9095	13.8708	10.8665	19.3653	16.6606	15.4425	20.2959	12.0559	13.0675	13.4827	19.6924	24.1875	22.2663	7.09311	19.4336	17.2597	10.1242	13.3665	14.8196	16.9327	13.6235	12.7583	16.2793	15.8754	8.26955	16.4188	16.6784	16.8187	12.7662	20.0214	16.06	19.6087	22.6752	16.5024	23.2921	15.0973	17.8804	16.745	14.9328	14.5765	16.3591	18.7092	18.3137	15.0128	15.3788	20.1515
18	17.4606	3.64653	20.9381	18.366	15.5352	12.5265	20.7666	17.7325	17.592	21.8879	13.6723	14.6975	15.0237	21.0026	24.8997	22.5861	8.83289	21.518	18.6973	11.3252	14.6541	15.9202	18.0718	14.785	14.1767	18.0097	17.3017	9.71591	17.6471	17.9152	18.5125	14.504	21.3656	17.5656	21.0765	23.9258	18.1967	25.2877	16.0982	19.0544	17.8274	16.2092	15.3085	17.6279	20.249	19.6723	16.6458	16.2893	21.6935
19	18.8432	3.65299	23.0403	19.6266	17.0049	14.0928	21.7167	18.629	19.4987	23.231	15.0559	16.1837	16.3845	22.0609	25.5195	22.813	10.624	23.59	20.0643	12.4666	15.9475	16.9635	19.1329	15.8271	15.4613	19.5714	18.6136	11.0294	18.688	19.0426	20.0464	16.136	22.5485	18.9426	22.4005	24.9496	19.698	27.177	17.049	20.1668	18.815	17.4077	16.0373	18.9009	21.6435	20.8043	18.0978	17.2159	23.1722
20	20.1303	3.67613	24.9839	20.7641	18.3103	15.5907	22.2505	19.402	21.2081	24.3439	16.2519	17.5308	17.5599	22.9514	26.0939	23.0365	12.6427	25.67	21.3935	13.5838	17.2437	17.9657	20.1412	16.7877	16.6431	20.9803	19.8276	12.2471	19.5849	20.0913	21.4288	17.6533	23.6053	20.2132	23.5915	25.8006	21.0038	28.9739	17.9713	21.2457	19.7492	18.5524	16.7609	20.1658	22.9114	21.7306	19.4011	18.1658	24.5981
21	21.3485	3.72163	26.7858	21.8158	19.4759	17.0445	22.5052	20.1062	22.7671	25.3051	17.3045	18.7452	18.5733	23.7281	26.664	23.3196	14.8021	27.7531	22.7065	14.7165	18.5436	18.9467	21.1152	17.7073	17.7544	22.2585	20.9848	13.4005	20.4141	21.0835	22.673	19.0688	24.551	21.4045	24.6589	26.5205	22.1517	30.6951	18.8831	22.3122	20.6827	19.6611	17.4625	21.4159	24.0729	22.4729	20.5922	19.1499	25.9838
22	22.5198	3.79243	28.4503	22.8015	20.5335	18.4772	22.6399	20.79	24.2143	26.158	18.2548	19.8331	19.4736	24.4399	27.2646	23.7153	16.9617	29.826	24.0224	15.909	19.8574	19.9271	22.0705	18.6191	18.827	23.4312	22.124	14.5077	21.215	22.0401	23.7995	20.3857	25.402	22.5434	25.6109	27.1495	23.1617	32.3598	19.7987	23.3816	21.6447	20.7527	18.1551	22.6508	25.1474	23.0652	21.7078	20.1817	27.343
23	23.6632	3.8863	29.983	23.744	21.5153	19.909	22.7742	21.5	25.5783	26.9409	19.143	20.804	20.2843	25.128	27.9212	24.2349	19.0351	31.8676	25.356	17.1713	21.193	20.924	23.0203	19.5493	19.8887	24.5232	23.2614	15.565	22.0058	22.991	24.8486	21.6201	26.176	23.659	26.48	27.7253	24.0554	33.9877	20.7284	24.4658	22.6512	21.845	18.8743	23.8742	26.1717	23.545	22.7983	21.279	28.6913
24	24.7904	3.98815	31.3895	24.6689	22.4495	21.3526	22.9949	22.2918	26.8794	27.6876	20.0012	21.664	21.026	25.8212	28.6443	24.8817	20.9756	33.8556	26.7248	18.5025	22.5561	21.9482	23.9751	20.5116	20.9572	25.557	24.4033	16.5568	22.7933	23.9637	25.8515	22.8037	26.8821	24.7657	27.2777	28.2828	24.8577	35.5944	21.6779	25.5742	23.709	22.9577	19.6576	25.0878	27.1674	23.9482	23.9082	22.4376	30.0369
25	25.9058	4.07702	32.6435	25.6024	23.3591	22.8102	23.3733	23.1802	28.1294	28.423	20.8536	22.4455	21.7164	26.5335	29.4295	25.6515	22.7613	35.7017	28.1216	19.8948	23.9492	23.0063	24.9426	21.5133	22.0367	26.5483	25.5488	17.4971	23.5863	24.9479	26.8396	23.9747	27.5602	25.8766	28.019	28.8547	25.5993	37.1908	22.6545	26.7166	24.819	24.0921	20.5231	26.2878	28.1483	24.3085	25.0648	23.6495	31.3803
26	27.0121	4.14543	33.7469	26.5564	24.2686	24.27	23.9069	24.1644	29.3321	29.1637	21.7113	23.1716	22.3695	27.2735	30.2568	26.5317	24.3867	37.2292	29.5424	21.334	25.3727	24.0882	25.9277	22.5561	23.1164	27.5171	26.6957	18.3996	24.4006	25.9203	27.8282	25.1678	28.2266	27.0017	28.7235	29.4708	26.3182	38.7799	23.6519	27.8885	25.9766	25.2485	21.4713	27.4695	29.1246	24.6618	26.2719	24.9063	32.7209
27	28.1107	4.19541	34.7164	27.5289	25.2019	25.7262	24.5896	25.2271	30.4863	29.9223	22.5825	23.862	23.0035	28.0465	31.0967	27.5056	25.8564	38.2583	30.9807	22.7999	26.8257	25.1849	26.933	23.6369	24.1921	28.4708	27.8394	19.2821	25.2551	26.8607	28.8185	26.4078	28.8948	28.1463	29.4142	30.1445	27.0549	40.3523	24.6629	29.0858	27.1706	26.4245	22.4806	28.6216	30.1054	25.0482	27.5152	26.1989	34.0566
28	29.2016	4.23514	35.527	28.515	26.1652	27.1764	25.3988	26.3433	31.5851	30.709	23.4785	24.5349	23.6314	28.8433	31.9164	28.5558	27.18	38.813	32.4282	24.2694	28.3055	26.2868	27.969	24.7477	25.2608	29.4116	28.9671	20.1637	26.168	27.7524	29.8039	27.71	29.5749	29.3121	30.1167	30.8588	27.846	41.8894	25.6788	30.3005	28.391	27.615	23.5205	29.7327	31.0927	25.491	28.7689	27.5174	35.381
29	30.281	4.27083	36.137	29.5075	27.1605	28.6141	26.3016	27.4869	32.6166	31.5188	24.4103	25.1913	24.2581	29.6508	32.6863	29.6653	28.3462	39.0583	33.8698	25.7198	29.7973	27.3834	29.0398	25.875	26.323	30.3351	30.0612	21.0655	27.1609	28.5778	30.773	29.0842	30.2761	30.4908	30.8518	31.5945	28.7269	43.3731	26.69	31.5221	29.6257	28.812	24.565	30.7919	32.0769	25.9975	29.9996	28.8509	36.6904
30	31.337	4.30525	36.4977	30.4986	28.1827	30.0292	27.2595	28.6293	33.5645	32.3231	25.3819	25.8165	24.8893	30.4504	33.3843	30.8153	29.3872	39.1808	35.2824	27.1328	31.2852	28.4624	30.1422	27.0048	27.3831	31.231	31.1091	22.005	28.2253	29.3185	31.7109	30.5036	30.9925	31.668	31.62	32.3275	29.6879	44.7816	27.6861	32.7377	30.8557	30.0025	25.5949	31.7889	33.042	26.5632	31.1721	30.1886	37.9807
31	32.3611	4.33835	36.6104	31.5092	29.2199	31.4091	28.2328	29.737	34.4227	33.098	26.3879	26.4094	25.5306	31.2202	33.9935	31.9894	30.3163	39.2643	36.6525	28.4902	32.755	29.5111	31.2649	28.1214	28.4476	32.0865	32.1038	22.9914	29.35	29.9603	32.5991	31.9453	31.7076	32.8285	32.4179	33.0305	30.7097	46.086	28.6573	33.9323	32.0583	31.173	26.5931	32.7141	33.9707	27.172	32.241	31.5218	39.2459
32	33.3711	4.37464	36.6236	32.5704	30.2555	32.7375	29.1762	30.777	35.1894	33.8189	27.4159	27.0006	26.1871	31.9383	34.502	33.1661	31.1458	39.3619	37.9626	29.7774	34.1916	30.5153	32.3911	29.2032	29.517	32.8813	33.0437	24.0254	30.5169	30.4994	33.4169	33.3858	32.4069	33.9581	33.238	33.6755	31.7712	47.2603	29.5938	35.0833	33.2099	32.3118	27.5423	33.5463	34.829	27.8001	33.1596	32.8457	40.4789
33	34.3158	4.40533	36.5846	33.6632	31.2687	33.9945	30.0478	31.7245	35.8619	34.4607	28.4485	27.623	26.8643	32.5851	34.9032	34.3268	31.8853	39.5068	39.1938	30.9906	35.5797	31.462	33.5004	30.2377	30.5831	33.5972	33.9181	25.1015	31.7027	30.9412	34.1547	34.8009	33.0755	35.0435	34.0687	34.238	32.8637	48.2838	30.4911	36.1633	34.289	33.4076	28.4258	34.2707	35.5881	28.4238	33.9148	34.1514	41.662
34	35.1983	4.43329	36.52	34.752	32.238	35.16	30.8237	32.559	36.4407	35.0043	29.464	28.283	27.551	33.144	35.2	35.4513	32.54	39.7173	40.327	32.123	36.905	32.3477	34.572	31.213	31.6337	34.226	34.7263	26.216	32.88	31.293	34.7967	36.166	33.699	36.071	34.896	34.702	33.978	49.142	31.349	37.1483	35.2793	34.45	29.229	34.8837	36.2247	29.024	34.4863	35.4273	42.7897
35	36.0028	4.4596	36.4411	35.7956	33.1317	36.2	31.4836	33.2535	36.9235	35.4401	30.4304	28.9694	28.2381	33.5764	35.4064	36.5207	33.1102	39.9993	41.3006	33.1692	38.1285	33.1682	35.5647	32.1167	32.6512	34.7546	35.4536	27.3615	34.02	31.5621	35.3328	37.4571	34.2415	37.0145	35.6978	35.0447	35.0969	49.8198	32.1644	38.0144	36.1671	35.4081	29.9276	35.3768	36.7253	29.5724	34.8624	36.6582	43.8601
36	36.7207	4.48635	36.3442	36.7573	33.9429	37.1017	32.0123	33.8164	37.3029	35.765	31.3296	29.6615	28.9123	33.883	35.5401	37.5106	33.5949	40.3483	42.1241	34.1235	39.2482	33.9187	36.4648	32.9371	33.6171	35.1672	36.0816	28.5306	35.096	31.7796	35.7614	38.6533	34.7075	37.8835	36.4634	35.2973	36.1986	50.3201	32.9326	38.7399	36.935	36.2866	30.5263	35.7431	37.0868	30.0616	35.0416	37.8247	44.867
37	37.3397	4.51445	36.2006	37.5733	34.6613	37.8492	32.4004	34.2496	37.5715	35.981	32.1487	30.3382	29.5539	34.0517	35.6087	38.3929	33.994	40.751	42.7778	34.981	40.2471	34.591	37.2448	33.6661	34.5129	35.4456	36.5879	29.7177	36.088	31.9653	36.0896	39.736	35.0918	38.6729	37.1775	35.489	37.259	50.6446	33.6488	39.3062	37.559	37.0675	31.0192	35.9792	37.317	30.4791	35.0337	38.8902	45.804
38	37.8466	4.54212	35.9957	38.2498	35.2798	38.4257	32.6451	34.5638	37.7254	36.0752	32.8739	30.9702	30.1364	34.0819	35.6154	39.1376	34.2918	41.1874	43.2436	35.7388	41.104	35.1733	37.8792	34.2983	35.321	35.5728	36.9465	30.8991	36.9662	32.1323	36.3313	40.6631	35.3902	39.3776	37.8251	35.6537	38.2474	50.7935	34.3094	39.6991	37.9874	37.7288	31.4042	36.0879	37.4343	30.8161	34.8605	39.8283	46.6484
39	38.2352	4.56911	35.7097	38.775	35.7945	38.8168	32.7484	34.7749	37.7677	36.0738	33.4941	31.5324	30.6075	33.9856	35.564	39.7128	34.5048	41.6184	43.5056	36.3931	41.7928	35.653	38.3448	34.8276	36.0255	35.5384	37.0915	32.0333	37.7309	32.287	36.503	41.4316	35.6001	39.992	38.3926	35.8257	39.1573	50.7565	34.9132	39.912	38.216	38.2461	31.6818	36.0796	37.463	31.071	34.5565	40.6172	47.3798
40	38.4983	4.59199	35.325	39.1429	36.2034	39.015	32.7007	34.904	37.7105	35.9947	34	32.0105	30.9546	33.7865	35.465	40.0894	34.641	42.0127	43.5204	36.9343	42.2839	35.9996	38.6224	35.2443	36.5876	35.3178	37.0317	33.0755	38.3747	32.4315	36.6229	42.024	35.7089	40.5101	38.8675	36.0351	39.976	50.5187	35.4422	39.9155	38.2273	38.5619	31.856	35.9553	37.4269	31.2481	34.1679	41.2236	47.9924
41	38.6345	4.60391	34.8285	39.3527	36.5048	39.0254	32.552	34.9725	37.576	35.8553	34.3836	32.3989	31.1684	33.5167	35.3121	40.2287	34.7112	42.341	43.2835	37.3398	42.5257	36.2199	38.6818	35.5302	37.0054	34.9581	36.7675	33.9885	38.888	32.5666	36.711	42.4242	35.729	40.9123	39.2273	36.3045	40.6919	50.0559	35.886	39.7403	38.0108	38.6348	31.9372	35.7676	37.3514	31.3561	33.7517	41.6167	48.4656
42	38.6461	4.59805	34.2073	39.4016	36.6961	38.8808	32.3438	35.001	37.3955	35.6678	34.641	32.6945	31.2523	33.2138	35.091	40.1122	34.7259	42.5766	42.8351	37.5787	42.4823	36.3088	38.5111	35.6769	37.2673	34.4865	36.3125	34.7465	39.2551	32.6941	36.7811	42.6202	35.6965	41.1782	39.45	36.6466	41.295	49.3609	36.226	39.4	37.5699	38.4728	31.9421	35.5634	37.2639	31.4071	33.3775	41.7746	48.7759
43	38.5455	4.56919	33.4734	39.2976	36.7576	38.6495	32.1238	35.0094	37.1978	35.4423	34.7755	32.8964	31.2313	32.9185	34.7945	39.7988	34.693	42.6933	42.1865	37.637	42.1739	36.2592	38.1528	35.6854	37.3595	33.9367	35.7039	35.3334	39.455	32.8166	36.8284	42.6007	35.6441	41.3095	39.5405	37.0693	41.7773	48.4736	36.4419	38.9094	36.9327	38.0725	31.8876	35.3939	37.1833	31.4097	33.1054	41.6898	48.8737
44	38.352	4.50798	32.7011	39.1248	36.7057	38.4015	31.9405	35.0115	37.0063	35.1932	34.7968	33.0114	31.1568	32.6713	34.4333	39.3839	34.6179	42.668	41.3566	37.4917	41.6022	36.0654	37.6443	35.5471	37.2688	33.3492	35.004	35.7325	39.4663	32.9349	36.8459	42.3567	35.6167	41.3058	39.4927	37.5503	42.1342	47.4917	36.5166	38.2837	36.1589	37.4497	31.8072	35.3068	37.1311	31.384	32.9792	41.3472	48.6919
45	38.0962	4.40857	31.9513	38.9537	36.57	38.147	31.8408	35.016	36.8451	34.9421	34.715	33.065	31.1367	32.505	34.0441	38.9727	34.5048	42.4832	40.374	37.1248	40.795	35.7328	37.047	35.2698	36.9844	32.7694	34.3073	35.928	39.2726	33.054	36.8318	41.8891	35.674	41.1847	39.3113	38.056	42.3691	46.5543	36.4371	37.5428	35.3436	36.643	31.7157	35.341	37.1272	31.3503	33.0246	40.7931	48.2886
46	37.8195	4.26856	31.2842	38.8558	36.3976	37.8643	31.8691	35.0215	36.7385	34.719	34.5314	33.0986	31.2831	32.4663	33.6844	38.6698	34.359	42.125	39.3095	36.5432	39.8132	35.2903	36.443	34.8926	36.5013	32.2467	33.7445	35.8898	38.861	33.174	36.7971	41.21	35.9481	40.9822	39.0207	38.5522	42.506	45.8252	36.1969	36.7205	34.62	35.7487	31.6249	35.5273	37.1934	31.3299	33.2482	40.1005	47.7294
47	37.5766	4.09701	30.7535	38.8931	36.2556	37.5595	32.0802	35.0351	36.719	34.5732	34.2831	33.1601	31.6105	32.5991	33.4222	38.5633	34.2061	41.5623	38.3195	35.8042	38.7536	34.8151	35.9301	34.4859	35.8159	31.8523	33.4011	35.6471	38.2121	33.2973	36.7702	40.3496	36.401	40.7524	38.671	39.0204	42.6082	45.4476	35.8043	35.8935	34.1924	34.9404	31.5468	35.9025	37.3519	31.3452	33.6434	39.3406	47.1103
48	37.4235	3.91994	30.4214	39.1151	36.2236	37.2485	32.5141	35.086	36.8219	34.5566	33.9978	33.2879	32.0776	32.9162	33.3092	38.685	34.0968	40.8426	37.524	35.0197	37.7906	34.4269	35.6815	34.1393	34.9723	31.6998	33.2964	35.2187	37.4123	33.4464	36.7983	39.4191	36.9718	40.5963	38.3621	39.4637	42.7602	45.452	35.3404	35.2205	34.0892	34.2979	31.4903	36.4774	37.6253	31.4246	34.1974	38.6031	46.5656
49	37.3935	3.77601	30.296	39.4582	36.3715	36.9749	33.1164	35.2122	37.0801	34.7283	33.7216	33.52	32.6103	33.3766	33.3319	38.9769	34.0863	40.0263	37.0173	34.3284	37.045	34.1809	35.7398	33.9397	34.0854	31.8093	33.3887	34.6465	36.565	33.6718	36.9384	38.506	37.583	40.5827	38.1885	39.8949	43.0087	45.7271	34.9385	34.7991	34.2277	33.8356	31.4641	37.1701	38.0369	31.6048	34.896	37.9899	46.2904
50	37.4861	3.68892	30.3078	39.8063	36.724	36.8191	33.8033	35.4218	37.5153	35.1129	33.5305	33.8838	33.1211	33.88	33.4047	39.3148	34.2157	39.1993	36.8558	33.8485	36.4986	34.0838	36.0243	33.9367	33.2577	32.1332	33.5874	34.0051	35.8051	34.0096	37.2267	37.7109	38.1503	40.6977	38.1757	40.3107	43.3513	46.1056	34.6994	34.6447	34.4751	33.5095	31.4866	37.8877	38.6015	31.9248	35.7185	37.6006	46.223
51	37.6736	3.65548	30.5297	40.0945	37.232	36.855	34.4678	35.6682	38.1095	35.6689	33.4955	34.3688	33.5159	34.286	33.4203	39.5602	34.4899	38.4678	37.0522	33.6435	36.0913	34.0921	36.4133	34.1103	32.5845	32.5658	33.7786	33.401	35.2562	34.4415	37.6313	37.1327	38.5757	40.8814	38.2928	40.6683	43.738	46.4625	34.672	34.6873	34.7178	33.1995	31.6114	38.5374	39.2865	32.4012	36.6005	37.5224	46.3002
52	37.8943	3.65027	31.0926	40.2852	37.7505	37.087	35.0082	35.8684	38.7853	36.2887	33.6326	34.9154	33.7548	34.4989	33.3305	39.6444	34.8613	37.924	37.4478	33.6439	35.7602	34.1345	36.782	34.3457	32.1236	32.9847	33.8872	32.9572	34.9773	34.8869	38.0248	36.821	38.8172	41.0525	38.4648	40.8926	44.092	46.7372	34.8352	34.8122	34.8903	32.7897	31.881	39.0509	39.9359	32.9462	37.3916	37.6822	46.4617
53	38.0851	3.64863	32.1294	40.3673	38.1688	37.4235	35.3523	35.9447	39.4182	36.8307	33.8824	35.4297	33.847	34.5058	33.1393	39.5793	35.2398	37.6033	37.9104	33.7282	35.4637	34.1409	37.0319	34.5362	31.8725	33.2906	33.9047	32.7716	34.9336	35.232	38.304	36.7417	38.8922	41.1319	38.5931	40.9461	44.338	46.8971	35.1056	34.9092	34.971	32.2863	32.2568	39.3966	40.3873	33.4273	37.9665	37.9397	46.6547
54	38.1902	3.64473	33.5979	40.3358	38.4433	37.7135	35.4735	35.8582	39.8774	37.1718	34.1358	35.8177	33.7804	34.301	32.8437	39.3746	35.5298	37.4599	38.3812	33.8239	35.1956	34.0704	37.1015	34.6335	31.7603	33.4363	33.8245	32.8613	35.012	35.3778	38.4187	36.7832	38.7987	41.0615	38.5795	40.8193	44.4257	46.9098	35.3718	34.9145	34.9552	31.7055	32.6639	39.5792	40.5579	33.7476	38.2673	38.204	46.843
55	38.1687	3.64882	35.1275	40.1953	38.5687	37.8238	35.3554	35.6148	40.0675	37.25	34.2882	36.0187	33.537	33.8796	32.4281	39.0321	35.672	37.395	38.8179	33.8997	34.9651	33.908	36.9461	34.6274	31.6804	33.3998	33.6422	33.1313	35.092	35.2818	38.358	36.817	38.5365	40.8242	38.3794	40.5248	44.343	46.7518	35.5385	34.7955	34.829	31.0656	33.0197	39.6053	40.4407	33.8605	38.2889	38.4174	47.0001
56	38.0034	3.66766	36.5307	39.9546	38.5513	37.692	35.0389	35.243	39.9496	37.0429	34.29	36.016	33.0962	33.2453	31.897	38.5516	35.6258	37.3114	39.191	33.9391	34.7447	33.6631	36.5917	34.5179	31.5678	33.2062	33.3559	33.434	35.1036	34.96	38.1289	36.7441	38.107	40.4727	38.0417	40.0837	44.0843	46.4213	35.5863	34.5567	34.5534	30.38	33.2623	39.5061	40.0784	33.7657	38.0633	38.5503	47.1017
57	37.6977	3.70401	37.7063	39.618	38.3922	37.2965	34.5648	34.763	39.5323	36.6468	34.1355	35.806	32.4264	32.4193	31.2837	37.9378	35.4193	37.154	39.4324	33.9243	34.5034	33.3317	36.0431	34.3038	31.4262	32.8701	32.9627	33.6485	35.0412	34.4445	37.7442	36.5592	37.4811	40.018	37.573	39.5198	43.6942	45.9371	35.5187	34.2043	34.1402	29.6355	33.3624	39.3018	39.5334	33.4918	37.6369	38.5901	47.1293
58	37.2695	3.7531	38.5964	39.1944	38.0862	36.6998	33.9677	34.2102	38.8493	36.1137	33.8574	35.4307	31.517	31.4435	30.6156	37.2046	35.0573	36.8887	39.5484	33.8368	34.2112	32.9135	35.3195	33.9829	31.262	32.411	32.4655	33.7494	34.897	33.808	37.2195	36.261	36.7343	39.4655	36.9802	38.8613	43.1933	45.3298	35.3276	33.7462	33.604	28.8432	33.3201	39.0066	38.8679	33.0756	37.0548	38.5172	47.0715
59	36.7275	3.8134	39.1831	38.6962	37.6336	35.936	33.2853	33.5969	37.9622	35.4939	33.4645	34.9265	30.4363	30.3662	29.8926	36.3753	34.5478	36.4809	39.5413	33.6674	33.8459	32.419	34.4513	33.5588	31.0729	31.8542	31.8965	33.7445	34.6584	33.0933	36.5719	35.8498	35.8952	38.8211	36.2753	38.1389	42.6123	44.6314	35.0093	33.1974	32.9717	28.0045	33.147	38.6351	38.1372	32.5405	36.3588	38.3269	46.9188
60	36.0962	3.88106	39.4515	38.1272	37.0546	35.0405	32.5521	32.9298	36.9522	34.8352	32.9655	34.3553	29.2257	29.2404	29.0988	35.4789	33.9069	35.9093	39.4191	33.4258	33.3989	31.8638	33.4753	33.0457	30.8482	31.2223	31.2678	33.6335	34.3162	32.3407	35.8164	35.3284	34.9889	38.0963	35.4788	37.3648	41.9874	43.8604	34.5697	32.5771	32.2739	27.1231	32.8602	38.2001	37.3887	31.9052	35.5929	38.0509	46.7086
61	35.3977	3.95261	39.5149	37.4975	36.3933	34.0491	31.7931	32.2049	35.8797	34.1707	32.374	33.7545	27.9275	28.0947	28.2171	34.5412	33.157	35.1707	39.1935	33.1318	32.8661	31.2617	32.4291	32.4614	30.5742	30.5289	30.5858	33.4092	33.8653	31.5795	34.9579	34.702	34.0348	37.3021	34.6083	36.5379	41.3473	43.0122	34.0262	31.9024	31.5343	26.2031	32.4944	37.7094	36.6489	31.2103	34.7901	37.7141	46.46
62	34.6387	4.02908	39.4384	36.795	35.6678	32.9936	31.02	31.4067	34.7899	33.5078	31.7045	33.1318	26.5812	26.9222	27.2316	33.5692	32.3199	34.2773	38.8655	32.8077	32.262	30.6214	31.3534	31.8267	30.2389	29.7758	29.8507	33.0701	33.3069	30.8167	33.9929	33.9756	33.0342	36.4647	33.6915	35.6422	40.7033	42.0665	33.4042	31.1814	30.763	25.2409	32.0736	37.1604	35.9082	30.4746	33.9563	37.3347	46.1772
63	33.8185	4.11185	39.2595	35.9983	34.8845	31.8956	30.2237	30.5142	33.7017	32.8256	30.9626	32.482	25.2188	25.7064	26.1351	32.5497	31.41	33.2508	38.4428	32.4533	31.5943	29.9288	30.2577	31.1545	29.828	28.9488	29.0542	32.6203	32.6504	30.0355	32.9147	33.1517	31.9746	35.5955	32.7468	34.6545	40.0481	41.004	32.7136	30.3865	29.9557	24.2293	31.6215	36.5298	35.1386	29.7022	33.0723	36.9186	45.8611
64	32.9299	4.20344	39.0045	35.0855	34.0393	30.7584	29.3827	29.5079	32.6077	32.078	30.1404	31.7962	23.8671	24.4275	24.9303	31.4669	30.434	32.113	37.932	32.0515	30.8576	29.1658	29.1305	30.4361	29.3559	28.0475	28.1645	32.0616	31.91	29.2005	31.7078	32.229	30.8445	34.6911	31.7731	33.5516	39.361	39.8169	31.9639	29.4897	29.097	23.1645	31.1562	35.8117	34.3106	28.8827	32.1034	36.4574	45.5095
65	31.9579	4.30782	38.6872	34.0381	33.123	29.5665	28.473	28.3754	31.4856	31.1793	29.2176	31.0584	22.5307	23.0664	23.6406	30.3058	29.3744	30.8632	37.3219	31.5811	30.0474	28.304	27.9553	29.6518	28.8184	27.0574	27.1844	31.3878	31.0833	28.2697	30.3577	31.1837	29.6295	33.739	30.7584	32.3152	38.6063	38.5195	31.1368	28.4505	28.1557	22.0389	30.6875	34.997	33.3958	27.9987	31.0095	35.9225	45.1501
66	30.8893	4.42531	38.2896	32.813	32.1257	28.2985	27.4729	27.1135	30.3105	30.0917	28.1706	30.2511	21.2094	21.6087	22.2835	29.0566	28.2262	29.5154	36.6004	31.0268	29.1612	27.3205	26.7172	28.7808	28.2039	25.9644	26.1068	30.5781	30.1711	27.2058	28.8566	30.0131	28.3243	32.7147	29.6836	30.9324	37.7754	37.1335	30.2102	27.2394	27.1257	20.8494	30.216	34.0801	32.3736	27.0316	29.7551	35.2672	44.7524
67	29.7154	4.5522	37.71	31.452	31.036	26.934	26.364	25.729	29.0617	28.7897	26.987	29.362	19.9007	20.048	20.8803	27.713	26.984	28.0657	35.756	30.3783	28.199	26.2027	25.408	27.807	27.4983	24.7597	24.9297	29.599	29.158	25.984	27.209	28.702	26.935	31.576	28.528	29.398	36.8603	35.676	29.165	25.8433	26.009	19.6	29.73	33.06	31.2343	25.963	28.3187	34.4737	44.253
68	28.4291	4.6818	36.8215	29.9744	29.8338	25.4513	25.1331	24.2226	27.7241	27.2736	25.6479	28.3793	18.599	18.3774	19.4654	26.2738	25.6569	26.5249	34.7537	29.6287	27.1503	24.9484	24.0072	26.7227	26.6905	23.4413	23.6563	28.3999	28.0298	24.5822	25.4283	27.2456	25.4991	30.2167	27.2519	27.7248	35.8591	34.1691	27.9896	24.267	24.811	18.2975	29.1983	31.9392	29.9792	24.7626	26.6966	33.5291	43.5958
69	27.0414	4.80933	35.5898	28.3987	28.5339	23.8663	23.7759	22.6214	26.2925	25.5611	24.1755	27.3139	17.295	16.6334	18.0719	24.7481	24.2649	24.9182	33.6433	28.7745	26.0367	23.5632	22.5366	25.5271	25.775	22.0143	22.2945	26.993	26.78	23.0413	23.5273	25.6487	24.0186	28.6769	25.8649	25.9826	34.7853	32.6453	26.6813	22.53	23.5381	16.9688	28.6068	30.7241	28.6187	23.4478	24.9037	32.4354	42.7433
70	25.5628	4.93401	34.0556	26.7447	27.1426	22.2015	22.2878	20.9397	24.7732	23.6823	22.5864	26.1645	15.9687	14.8419	16.7116	23.1517	22.835	23.2807	32.4392	27.8161	24.8698	22.0543	21.004	24.2234	24.743	20.4828	20.8416	25.3914	25.411	21.402	21.5209	23.9247	22.4382	26.9915	24.365	24.2008	33.658	31.1327	25.2349	20.6502	22.1983	15.6255	27.9472	29.4228	27.1698	22.0306	22.9748	31.2065	41.6998
71	24.0124	5.05503	32.3203	25.0318	25.6684	20.4847	20.6882	19.2031	23.1764	21.6754	20.8955	24.9295	14.6163	13.0338	15.383	21.512	21.3952	21.6542	31.1574	26.7499	23.6657	20.446	19.4182	22.812	23.5946	18.8689	19.3289	23.6183	23.9314	19.7057	19.4415	22.0942	20.735	25.1958	22.7582	22.3962	32.4858	29.6491	23.6633	18.6612	20.803	14.2801	27.2153	28.0601	25.6524	20.5285	20.953	29.8651	40.5192
72	22.4148	5.17002	30.4711	23.3052	24.1222	18.7425	19.016	17.4433	21.5102	19.5837	19.1189	23.6151	13.2439	11.2408	14.0913	19.8631	19.9682	20.086	29.8148	25.5934	22.4432	18.7781	17.7888	21.3211	22.3469	17.2021	17.7715	21.7028	22.354	17.9901	17.344	20.1849	18.918	23.3243	21.0583	20.5841	31.2627	28.204	22.0031	16.6093	19.3673	12.9469	26.4122	26.6657	24.0992	18.9608	18.9022	28.4382	39.2251
73	20.7965	5.27812	28.5981	21.6431	22.52	17.003	17.2988	15.6937	19.7895	17.453	17.2753	22.2346	11.8616	9.49236	12.8429	18.2287	18.57	18.622	28.4272	24.3659	21.2206	17.0818	16.1262	19.779	21.0085	15.5008	16.1845	19.6824	20.698	16.2928	15.2645	18.232	17.037	21.4099	19.2867	18.7827	29.996	26.8016	20.285	14.5265	17.906	11.6501	25.5405	25.2571	22.5416	17.3441	16.8765	26.9629	37.8455
74	19.183	5.37841	26.7308	20.1	20.8839	15.2995	15.567	13.989	18.0448	15.325	15.3878	20.8048	10.4805	7.81391	11.6282	16.623	17.2136	17.3153	27.0235	23.0828	20.0132	15.3857	14.4385	18.2183	19.596	13.7844	14.5819	17.6042	18.9896	14.6495	13.2366	16.2871	15.164	19.4864	17.4735	17.0123	28.7169	25.4504	18.5417	12.4472	16.4331	10.4136	24.6025	23.8492	20.9987	15.6907	14.9269	25.4738	36.4119
75	17.5954	5.47027	24.8908	18.6864	19.2368	13.6665	13.8476	12.3609	16.3047	13.2374	13.4818	19.3439	9.11011	6.22894	10.4484	15.0545	15.8937	16.1572	25.6217	21.7615	18.8279	13.7132	12.7375	16.6667	18.1339	12.0729	12.976	15.52	17.2726	13.0845	11.2906	14.3936	13.3389	17.5952	15.6879	15.2879	27.4533	24.1653	16.8027	10.408	14.9602	9.23545	23.6065	22.4542	19.4849	14.0187	13.0953	23.988	34.9465
76	16.0511	5.55293	23.0938	17.3721	17.6085	12.1283	12.1622	10.8316	14.5932	11.229	11.5789	17.8714	7.76367	4.77718	9.32788	13.5326	14.6003	15.139	24.2298	20.4201	17.6646	12.0828	11.0431	15.1469	16.6532	10.3874	11.378	13.4767	15.5783	11.6058	9.45236	12.5827	11.59	15.7612	13.9865	13.6314	26.2167	22.9622	15.0912	8.44591	13.488	8.11391	22.5775	21.0815	18.0156	12.3569	11.4143	22.5183	33.4709
77	14.5635	5.62596	21.3569	16.0883	16.0179	10.6972	10.5311	9.41255	12.927	9.33111	9.69809	16.406	6.44949	3.47118	8.28036	12.0692	13.3219	14.2481	22.8541	19.0783	16.5227	10.5125	9.37545	13.6757	15.1883	8.75202	9.80517	11.5126	13.9304	10.2138	7.74144	10.8708	9.93991	14.0051	12.389	12.0552	25.0127	21.8557	13.4259	6.59138	12.0216	7.04418	21.5531	19.7378	16.6079	10.7306	9.90322	21.0743	31.9884
78	13.1452	5.68813	19.704	14.8052	14.475	9.379	8.98656	8.108	11.3229	7.56489	7.859	14.966	5.17411	2.318	7.30878	10.6762	12.049	13.4632	21.5	17.7607	15.405	9.03056	7.758	12.2637	13.7801	7.20489	8.27322	9.659	12.3456	8.902	6.16978	9.26367	8.405	12.342	10.9	10.5683	23.8402	20.8577	11.8319	4.88789	10.5722	6.019	20.5567	18.4382	15.2776	9.16033	8.565	19.6639	30.4992
79	11.8072	5.73783	18.1372	13.5471	12.9885	8.18264	7.53824	6.93436	9.79473	5.94367	6.09445	13.5624	3.94524	1.32264	6.40861	9.36318	10.774	12.7587	20.1868	16.4978	14.3195	7.63721	6.21491	10.9181	12.447	5.76003	6.79894	7.95082	10.8343	7.66745	4.74145	7.76467	7.03373	10.7818	9.51655	9.18055	22.6997	19.9734	10.3174	3.33439	9.158	5.03391	19.6044	17.1879	14.0357	7.66773	7.39118	18.2953	29.0013
80	10.5553	5.77476	16.665	12.3345	11.564	7.091	6.19673	5.87691	8.35186	4.475	4.42155	12.1898	2.76969	0.481697	5.57023	8.13557	9.492	12.11	18.9163	15.3204	13.2797	6.33327	4.76833	9.64543	11.1931	4.42411	5.39793	6.38091	9.403	6.491	3.4499	6.37978	5.78909	9.32991	8.23539	7.90055	21.597	19.2006	8.88659	1.93066	7.79911	4.06982	18.7051	15.9887	12.8864	6.27439	6.37259	16.9797	27.4885
81	9.39513	5.79958	15.2872	11.1842	10.206	6.09973	4.97226	4.93345	7.00069	3.16044	2.86136	10.8491	1.65205	-0.217879	4.78573	7.00374	8.20278	11.4857	17.6988	14.2722	12.3183	5.1188	3.46167	8.46326	10.0221	3.20226	4.08339	4.95436	8.05544	5.37045	2.2884	5.116	4.66427	8.01136	7.07042	6.73297	20.5407	18.5246	7.54256	0.675364	6.51156	3.12764	17.8613	14.8371	11.8364	5.00076	5.50866	15.7197	25.9584
82	8.325	5.81196	13.9944	10.1072	8.92082	5.20573	3.86836	4.091	5.74509	1.996	1.43373	9.54155	0.597364	-0.796727	4.05555	5.95209	6.905	10.803	16.5419	13.3672	11.4472	3.99318	2.29682	7.37273	8.938	2.09509	2.87864	3.67309	6.795	4.29727	1.21773	3.972	3.647	6.81936	6.00582	5.675	19.538	17.9254	6.28664	-0.438273	5.308	2.21264	17.0699	13.7279	10.8682	3.86336	4.77564	14.5215	24.4134
83	7.34091	5.81174	12.7768	9.11573	7.72015	4.39955	2.88001	3.33173	4.58424	0.991556	0.153364	8.26591	-0.404253	-1.2777	3.38088	4.96645	5.60189	9.907	15.4496	12.6018	10.6688	2.95396	1.26788	6.36941	7.94506	1.09799	1.79048	2.52982	5.63944	3.25927	0.205505	2.95067	2.72036	5.73942	5.03106	4.71464	18.5984	17.386	5.11943	-1.42065	4.20844	1.33355	16.3233	12.6557	9.96472	2.87112	4.14949	13.3885	22.8589
84	6.43164	5.80061	11.5966	8.19977	6.63485	3.66545	1.99357	2.63445	3.51013	0.106111	-0.974364	7.01864	-1.36778	-1.6793	2.75547	4.0319	4.30033	8.84767	14.4294	11.9674	9.98109	1.99477	0.371455	5.44815	7.04546	0.199646	0.802051	1.50982	4.57878	2.24245	-0.77199	2.01333	1.86864	4.7467	4.13676	3.83936	17.7056	16.8856	4.04166	-2.28428	3.20067	0.510455	15.6177	11.6135	9.0941	2.03188	3.61125	12.3208	21.3031
85	5.58491	5.78082	10.421	7.334	5.68291	2.98527	1.19003	1.97482	2.50124	-0.686333	-1.95709	5.79245	-2.30494	-2.03673	2.16733	3.13103	3.08633	7.71967	13.4767	11.445	9.37482	1.10697	-0.402818	4.60182	6.24106	-0.620394	-0.0969091	0.592364	3.61167	1.22864	-1.7357	1.138	1.05109	3.81336	3.31009	3.02055	16.8453	16.3984	3.0583	-3.04352	2.27333	-0.234818	14.9505	10.5858	8.21755	1.32518	3.13591	11.3163	19.7613
86	4.7834	5.75754	9.25294	6.49919	4.82239	2.33945	0.445182	1.31982	1.52363	-1.41344	-2.81491	4.57773	-3.22705	-2.39994	1.60085	2.24241	2.08644	6.58322	12.58	11.0069	8.83397	0.27199	-1.07324	3.81861	5.53307	-1.39935	-0.922455	-0.251182	2.72678	0.188364	-2.70541	0.308222	0.231273	2.91555	2.53433	2.22055	16.0038	15.9	2.17472	-3.7231	1.40011	-0.901091	14.3147	9.54645	7.29835	0.706364	2.68883	10.3693	18.2627
87	4.00312	5.7388	8.10645	5.67498	4.00618	1.70582	-0.285525	0.621091	0.532222	-2.10989	-3.57745	3.36482	-4.14441	-2.81215	1.02981	1.33891	1.34467	5.46856	11.7317	10.6227	8.33676	-0.551182	-1.66294	3.08043	4.89362	-2.18885	-1.69691	-1.06173	1.90678	-0.922909	-3.69784	-0.49	-0.612182	2.03736	1.78767	1.39961	15.1669	15.3711	1.3711	-4.36799	0.541444	-1.49236	13.7071	8.48755	6.30801	0.13497	2.22684	9.47005	16.8376
88	3.21693	5.73375	6.999	4.83997	3.19845	1.06136	-1.03882	-0.183364	-0.511939	-2.806	-4.28345	2.14282	-5.06915	-3.30936	0.407515	0.39	0.816333	4.38033	10.9178	10.2636	7.84036	-1.39052	-2.19373	2.36542	4.30185	-3.02139	-2.45145	-1.894	1.13167	-2.15355	-4.72452	-1.272	-1.49527	1.17227	1.02791	0.517	14.3267	14.7985	0.636758	-5.00848	-0.350667	-2.02682	13.1204	7.41794	5.23106	-0.431727	1.70021	8.59915	15.5151
89	2.39897	5.75208	5.933	3.95122	2.37433	0.385	-1.84989	-1.167	-1.63578	-3.52044	-4.978	0.911	-6.00711	-3.91767	-0.325	-0.631444	0.421	3.30389	10.116	9.90189	7.30733	-2.26989	-2.69167	1.65389	3.733	-3.91756	-3.227	-2.804	0.380111	-3.529	-5.79222	-2.05444	-2.428	0.323667	0.225667	-0.459333	13.4862	14.178	-0.0481111	-5.66911	-1.32267	-2.539	12.5447	6.34689	4.06856	-1.03267	1.05178	7.75733	14.3202
90	1.52742	5.80262	4.86126	2.95418	1.51324	-0.341364	-2.75203	-2.42973	-2.8576	-4.26878	-5.71891	-0.302636	-6.95041	-4.65148	-1.19784	-1.74474	0.0971111	2.21589	9.28964	9.5119	6.7303	-3.21047	-3.17712	0.932535	3.16101	-4.88524	-4.0393	-3.85309	-0.371889	-5.05173	-6.90274	-2.85289	-3.436	-0.487606	-0.644697	-1.54467	12.6587	13.5118	-0.72	-6.36885	-2.40811	-3.10436	11.9711	5.27409	2.83432	-1.69988	0.213394	6.9503	13.2891
91	0.590094	5.88903	3.73736	1.864	0.591909	-1.12909	-3.77409	-3.96818	-4.18709	-5.091	-6.53509	-1.47127	-7.88845	-5.51118	-2.22473	-2.96736	-0.198	1.103	8.43845	9.05791	6.11455	-4.22791	-3.67482	0.179182	2.55782	-5.91736	-4.89882	-5.04291	-1.155	-6.65136	-8.03636	-3.684	-4.49491	-1.24409	-1.60591	-2.733	11.856	12.8019	-1.43091	-7.12018	-3.625	-3.74227	11.3956	4.18536	1.52809	-2.45964	-0.908545	6.185	12.4355
92	-0.414138	6.01071	2.52147	0.722263	-0.42397	-1.99127	-4.9339	-5.73364	-5.618	-6.05011	-7.43091	-2.58764	-8.81459	-6.47961	-3.38881	-4.27888	-0.490444	-0.033	7.572	8.52634	5.47267	-5.32618	-4.20958	-0.650131	1.89024	-6.98841	-5.80889	-6.356	-2.00833	-8.245	-9.14736	-4.56222	-5.58745	-1.95576	-2.66906	-3.99933	11.0782	12.0526	-2.23771	-7.92463	-4.98056	-4.445	10.8218	3.05434	0.137818	-3.34545	-2.30846	5.46802	11.7209
93	-1.47164	6.15997	1.17978	-0.433212	-1.57815	-2.92827	-6.22216	-7.60609	-7.11079	-7.11344	-8.38845	-3.68073	-9.73241	-7.51336	-4.62229	-5.64494	-0.791444	-1.162	6.69955	7.91605	4.82048	-6.49891	-4.80158	-1.6089	1.10321	-8.04474	-6.76298	-7.74182	-2.93322	-9.73445	-10.1915	-5.47778	-6.68927	-2.67448	-3.82506	-5.29282	10.309	11.2696	-3.19587	-8.7438	-6.40067	-5.19391	10.2632	1.83905	-1.34746	-4.412	-3.91996	4.80777	11.1259
94	-2.55467	6.32276	-0.311818	-1.58667	-2.86673	-3.91191	-7.56164	-9.41718	-8.59297	-8.22633	-9.37409	-4.812	-10.6672	-8.54436	-5.84185	-7.01582	-1.103	-2.23867	5.829	7.23464	4.18327	-7.69764	-5.46764	-2.71442	0.164121	-9.01439	-7.7397	-9.12327	-3.91633	-11.0308	-11.1187	-6.42733	-7.77118	-3.49327	-5.02991	-6.55527	9.53233	10.4651	-4.29585	-9.49364	-7.80933	-5.961	9.73064	0.509515	-2.92142	-5.64064	-5.61312	4.23152	10.6272
95	-3.62613	6.48324	-1.97418	-2.75289	-4.26712	-4.88236	-8.86172	-10.9922	-9.98495	-9.33022	-10.35	-6.04655	-11.6586	-9.51794	-6.98354	-8.33874	-1.40767	-3.20156	4.965	6.50581	3.59379	-8.85504	-6.19279	-3.94977	-0.91597	-9.84451	-8.69944	-10.4142	-4.93044	-12.069	-11.8894	-7.40811	-8.78982	-4.44085	-6.19764	-7.74076	8.73611	9.64882	-5.47997	-10.1037	-9.11722	-6.699	9.23912	-0.923	-4.54823	-6.98533	-7.22968	3.74889	10.2013
96	-4.6442	6.62841	-3.71485	-3.9301	-5.71636	-5.76618	-10.0292	-12.1995	-11.2209	-10.3818	-11.2776	-7.39491	-12.685	-10.3963	-8.01784	-9.56598	-1.67656	-3.97844	4.10464	5.76328	3.07548	-9.90946	-6.9523	-5.26806	-2.10171	-10.4859	-9.60684	-11.5324	-5.94867	-12.8145	-12.471	-8.41389	-9.68845	-5.48024	-7.2603	-8.81315	7.91744	8.82494	-6.68447	-10.5344	-10.2377	-7.349	8.81267	-2.41336	-6.14835	-8.37397	-8.61737	3.35795	9.80614
97	-5.57242	6.74678	-5.43094	-5.10442	-7.11464	-6.50164	-10.978	-12.9848	-12.2503	-11.358	-12.1194	-8.78473	-13.681	-11.1518	-8.93991	-10.6452	-1.87533	-4.50133	3.24582	5.03127	2.64109	-10.8026	-7.72409	-6.60109	-3.3387	-10.9049	-10.4422	-12.4141	-6.95133	-13.2621	-12.8462	-9.42967	-10.4166	-6.55882	-8.15	-9.74918	7.081	7.96982	-7.83482	-10.7805	-11.1013	-7.89582	8.47727	-3.89667	-7.60703	-9.71173	-9.65636	3.02967	9.38555
98	-6.37984	6.82649	-7.00415	-6.25982	-8.33242	-7.05255	-11.6381	-13.3806	-13.0434	-12.2556	-12.8461	-10.0985	-14.5323	-11.7483	-9.73762	-11.4991	-1.96911	-4.72733	2.38936	4.30997	2.28309	-11.4711	-8.47464	-7.87201	-4.56355	-11.0881	-11.2018	-13.0268	-7.91444	-13.4265	-13.0221	-10.4283	-10.9031	-7.59639	-8.79285	-10.54	6.23233	7.04309	-8.83567	-10.8534	-11.6727	-8.33036	8.24773	-5.29816	-8.80664	-10.8923	-10.2763	2.72858	8.9214
99	-7.03519	6.85165	-8.30548	-7.37488	-9.22306	-7.40027	-11.9636	-13.493	-13.5877	-13.0851	-13.4475	-11.2446	-15.092	-12.1257	-10.3563	-12.0135	-1.92711	-4.65456	1.53573	3.58479	1.9783	-11.8386	-9.15345	-9.00775	-5.7129	-11.0385	-11.8942	-13.3649	-8.78489	-13.3258	-13.0262	-11.3664	-11.0762	-8.48624	-9.11403	-11.1871	5.37044	5.99952	-9.56729	-10.7571	-11.962	-8.64564	8.11555	-6.53625	-9.66282	-11.8157	-10.4626	2.43403	8.41583
100	-7.4998	6.80147	-9.205	-8.421	-9.644	-7.523	-11.941	-13.463	-13.847	-13.854	-13.923	-12.151	-15.201	-12.203	-10.69	-12.054	-1.728	-4.315	0.684	2.862	1.7	-11.816	-9.688	-9.94	-6.731	-10.764	-12.533	-13.424	-9.464	-12.974	-12.886	-12.17	-10.87	-9.098	-9.047	-11.688	4.486	4.8	-9.9	-10.467	-12.018	-8.833	8.047	-7.517	-10.124	-12.408	-10.245	2.161	7.893
[truncated: 44 more columns]

## Sheet: Rotation RKneeFlex F02A1ComfM_c
all values Right	mean	std	steps
1	31.7397	4.89332	27.761	33.759	38.342	33.14	25.21	26.81	26.93	29.504	26.367	32.008	29.816	29.986	29.053	28.135	27.989	31.4	38.844	37.925	37.52	30.372	30.797	26.799	27.651	27.81	32.756	33.416	18.873	26.019	26.962	29.756	32.23	25.206	36.636	32.644	25.076	46.251	27.286	33.19	30.824	29.12	30.956	28.834	24.589	29.101	28.65	27.345	31.102
2	35.102	4.67346	30.9334	37.8954	41.7585	34.1233	29.029	30.8411	30.6453	33.7859	30.3177	35.4691	33.4813	32.9574	32.1629	31.6098	30.4166	34.8956	41.6733	40.7008	40.1978	34.0067	33.8796	29.5566	31.3533	31.4854	35.9756	36.5292	22.393	29.9678	30.0736	33.2105	35.7629	28.6245	39.4139	35.6068	28.8943	48.8874	29.581	36.186	34.0034	33.1866	32.8329	32.0438	27.7632	33.3083	32.2126	31.6458	35.0215
3	38.3265	4.44112	34.1922	41.98	44.8632	35.8336	32.5525	34.7594	34.3615	37.7669	34.1871	38.7523	37.0476	35.6639	35.1349	35.0679	32.9792	38.2673	44.2925	43.2966	42.7132	37.433	36.9647	32.3943	34.8505	35.1908	38.9556	39.4646	26.1347	33.8496	33.1506	36.2889	39.0334	31.9945	42.0162	38.4195	32.6799	51.1902	31.9255	38.9785	37.1806	37.1645	34.5749	35.0191	30.9736	37.4469	35.7116	35.7971	38.6535
4	41.2557	4.21183	37.3838	45.8183	47.5383	38.002	35.6366	38.3783	37.838	41.2813	37.7319	41.7209	40.3964	37.9758	37.8224	38.3294	35.4509	41.3418	46.5815	45.5782	44.9577	40.4868	39.8765	35.166	38.015	38.6796	41.5653	42.0828	29.8284	37.4068	36.0354	38.9223	41.9463	35.1315	44.3376	40.9515	36.2245	53.112	34.1985	41.4436	40.1743	40.8311	36.0952	37.6321	34.0615	41.3016	38.9948	39.5596	41.8821
5	43.7719	3.99926	40.3793	49.265	49.7068	40.3303	38.1869	41.5578	40.9116	44.2238	40.7822	44.2735	43.4389	39.7932	40.109	41.2679	37.6664	43.9909	48.4517	47.4342	46.8475	43.0446	42.4715	37.7464	40.7464	41.7648	43.7064	44.2731	33.262	40.4615	38.6021	41.0585	44.4236	37.9034	46.2914	43.1041	39.3672	54.6316	36.281	43.4856	42.8429	44.007	37.3159	39.7866	36.9057	44.7278	41.9504	42.774	44.6243
6	45.795	3.81979	43.0757	52.2208	51.3313	42.5525	40.1464	44.2027	43.4767	46.5368	43.2313	46.3453	46.1087	41.053	41.9102	43.7964	39.4971	46.1351	49.8509	48.7868	48.326	45.026	44.6471	40.0298	42.9718	44.3169	45.318	45.958	36.2887	42.8988	40.7542	42.6528	46.4046	40.2151	47.8131	44.8096	41.9954	55.7502	38.0631	45.0406	45.0844	46.5749	38.1725	41.4229	39.4198	47.6427	44.5019	45.3478	46.83
7	47.278	3.69385	45.3982	54.6038	52.4114	44.4581	41.4881	46.2607	45.4788	48.2075	45.0252	47.9132	48.3593	41.7332	43.1764	45.8639	40.8502	47.7432	50.7632	49.6017	49.3642	46.3957	46.3465	41.9314	44.6455	46.2591	46.3743	47.0963	38.8128	44.6626	42.4224	43.5381	47.7161	42.0035	48.8639	46.0312	44.0497	56.489	39.4558	46.0792	46.8381	48.4886	38.5635	42.5214	41.5484	50.0106	46.6025	47.2493	48.4829
8	48.2139	3.63662	47.3006	56.3205	52.977	45.9088	42.2115	47.7196	46.9071	49.2615	46.1624	48.9923	50.1682	41.8095	43.8943	47.4502	41.6707	48.8258	51.2051	49.8943	49.9259	47.1638	47.5593	43.3534	45.6558	47.5709	46.8801	47.686	40.7812	45.7472	43.5648	43.9227	48.4557	43.2372	49.3951	46.6734	45.5168	56.8863	40.4061	46.5662	48.0833	49.7628	38.4994	43.1041	43.2224	51.8346	48.2325	48.4981	49.6005
9	48.6286	3.65222	48.7365	57.5327	53.0526	46.8393	42.2501	48.6033	47.7902	49.7539	46.6878	49.6241	51.4638	41.3454	44.0481	48.5633	41.9475	49.394	51.1956	49.6607	50.0338	47.3819	48.3139	44.2634	46.1301	48.2843	46.866	47.6869	42.1823	46.1827	44.132	43.8488	48.6884	43.913	49.4188	46.844	46.4199	56.9951	40.8388	46.534	48.8069	50.4616	38.0826	43.2013	44.4261	53.1491	49.4022	49.1524	50.1973
10	48.6142	3.73858	49.711	58.2945	52.697	47.2398	41.7767	48.966	48.1827	49.7593	46.6778	49.863	52.3624	40.5031	43.6888	49.2302	41.7135	49.5137	50.8031	49.0795	49.7924	47.0893	48.6643	44.7515	46.1503	48.4688	46.386	47.2674	43.043	46.0229	44.1298	43.3627	48.4523	44.0009	49.0459	46.6101	46.806	56.876	40.8759	46.1094	49.0462	50.6812	37.3668	42.8945	45.2513	54.0081	50.1025	49.2887	50.3294
11	48.21	3.87666	50.3149	58.6651	52.0167	47.1363	40.8805	48.8353	48.1521	49.3565	46.2209	49.7641	52.9203	39.3662	42.9469	49.4895	41.0332	49.3056	50.1418	48.2288	49.2522	46.4318	48.6769	44.8619	45.7813	48.2108	45.4571	46.5101	43.4165	45.3377	43.6694	42.5057	47.793	43.6074	48.3327	46.0221	46.7324	56.5729	40.5756	45.3534	48.9087	50.5261	36.409	42.3064	45.7485	54.4639	50.4232	48.9832	50.1065
12	47.4978	4.05763	50.5983	58.706	51.0602	46.577	39.6464	48.3663	47.7717	48.6071	45.4013	49.3621	53.1921	38.0117	41.9004	49.392	39.9936	48.8314	49.2733	47.1658	48.463	45.5023	48.4077	44.645	45.0908	47.5938	44.2109	45.4864	43.371	44.2058	42.8119	41.2878	46.7126	42.823	47.338	45.1329	46.2578	56.1617	39.991	44.3267	48.446	50.0897	35.266	41.4967	45.9747	54.5437	50.4287	48.3049	49.5856
13	46.5408	4.26799	50.6129	58.46	49.8675	45.6258	38.1579	47.6317	47.1153	47.63	44.2958	48.7471	53.234	36.5068	40.6227	49.0011	38.6936	48.1434	48.2484	45.9338	47.4706	44.3644	47.9525	44.1526	44.145	46.6885	42.706	44.2594	42.9392	42.7131	41.6198	39.8659	45.3095	41.7219	46.106	43.995	45.4436	55.6703	39.1699	43.0876	47.7072	49.4465	33.9708	40.5094	45.9878	54.3489	50.1695	47.3179	48.8185
14	45.4005	4.50699	50.4077	57.9837	48.4709	44.357	36.4905	46.6968	46.2522	46.4908	42.9547	47.9562	53.1007	34.9082	39.1783	48.3857	37.2247	47.2851	47.1021	44.5623	46.3154	43.0699	47.3554	43.434	42.983	45.544	40.99	42.8801	42.2251	40.9252	40.1504	38.2833	43.6726	40.3767	44.6483	42.6393	44.3387	55.1141	38.15	41.6906	46.7379	48.6513	32.6088	39.3757	45.8426	53.932	49.6931	46.0777	47.8503
15	44.0979	4.75185	50.0255	57.2949	46.8969	42.8425	34.7063	45.6141	45.2424	45.2422	41.4425	47.0141	52.8416	33.263	37.6198	47.6128	35.6768	46.2912	45.8548	43.0678	45.0113	41.657	46.6435	42.5109	41.6743	44.1963	39.0949	41.3851	41.2811	38.9246	38.4518	36.5779	41.8393	38.8552	42.8928	41.134	43.0167	54.5017	36.9555	40.1667	45.5796	47.7415	31.2077	38.1166	45.5787	53.3428	49.0417	44.6344	46.7164
16	42.6609	4.99717	49.5021	56.3476	45.1651	41.1418	32.8492	44.4203	44.1255	43.9208	39.8045	45.9319	52.4862	31.6105	35.9826	46.7367	34.0998	45.1868	44.5169	41.4425	43.593	40.1485	45.8305	41.4401	40.2568	42.6564	37.0403	39.7753	40.1506	36.7697	36.5629	34.7793	39.8444	37.2178	40.9075	39.516	41.5315	53.8383	35.5723	38.5577	44.2661	46.7376	29.7885	36.7456	45.2552	52.6217	48.2495	43.0165	45.4394
17	41.1252	5.25476	48.8454	55.1309	43.2748	39.2982	30.9699	43.1368	42.9192	42.5499	38.0644	44.7125	52.0688	29.9661	34.2791	45.7918	32.5167	43.9776	43.081	39.7206	42.0722	38.5536	44.9192	40.237	38.7433	40.9472	34.8421	38.0696	38.871	34.4824	34.4963	32.907	37.7135	35.5139	38.7589	37.7968	39.9067	53.1241	34.0357	36.8747	42.8067	45.6459	28.3656	35.2714	44.8975	51.7967	47.3397	41.2648	44.0183
18	39.4979	5.51451	48.0819	53.6797	41.264	37.3462	29.0906	41.7728	41.6248	41.1425	36.2344	43.3564	51.5929	28.3387	32.528	44.7932	30.938	42.6855	41.5629	37.9279	40.455	36.8654	43.9049	38.9015	37.1402	39.0801	32.5214	36.2772	37.471	32.0753	32.2961	31.0057	35.4918	33.7871	36.4883	35.9843	38.1524	52.3513	32.372	35.1217	41.2275	44.4661	26.9494	33.722	44.514	50.8858	46.3203	39.4097	42.4727
19	37.7935	5.77377	47.2179	52.067	39.1705	35.3154	27.2265	40.331	40.2375	39.7027	34.3216	41.8655	51.0526	26.7352	30.7426	43.7437	29.3752	41.329	39.9774	36.0894	38.7509	35.0791	42.7838	37.4314	35.4497	37.0734	30.109	34.4131	35.9743	29.5735	30.0026	29.101	33.2119	32.0668	34.1307	34.0869	36.2799	51.514	30.6112	33.3045	39.5391	43.1916	25.5505	32.1214	44.1038	49.9004	45.2044	37.4786	40.8179
20	36.0272	6.0289	46.2571	50.3784	37.0209	33.2366	25.3949	38.803	38.7692	38.2296	32.3367	40.2438	50.4401	25.1622	28.9365	42.645	27.8399	39.9272	38.3368	34.2304	36.9738	33.2046	41.5562	35.8269	33.6673	34.9491	27.6503	32.4971	34.4012	27.0119	27.6532	27.2183	30.8706	30.3442	31.7172	32.1125	34.3017	50.6029	28.7882	31.4324	37.7508	41.8233	24.1812	30.491	43.6608	48.8476	44.0074	35.498	39.0691
21	34.2178	6.27403	45.2065	48.6612	34.8341	31.1472	23.6187	37.2058	37.2334	36.7238	30.2952	38.4953	49.7485	23.6307	27.1297	41.4924	26.3399	38.4998	36.6551	32.3766	35.1385	31.2498	40.223	34.09	31.7997	32.7321	25.2018	30.5515	32.7672	24.425	25.2879	25.3877	28.4674	28.6192	29.2752	30.0898	32.2321	49.628	26.9404	29.5174	35.8761	40.3625	22.856	28.8496	43.1763	47.7311	42.7359	33.5043	37.2418
22	32.3847	6.501	44.0754	46.9323	32.6263	29.0856	21.927	35.5467	35.652	35.1934	28.2182	36.6193	48.9719	22.1573	25.3458	40.2802	24.881	37.0652	34.9477	30.5517	33.255	29.2255	38.7896	32.2345	29.8679	30.4478	22.7993	28.5996	31.0855	21.8456	22.9438	23.6571	26.0092	26.9083	26.8406	28.0474	30.09	48.5913	25.1037	27.5721	33.9326	38.8137	21.5866	27.2146	42.646	46.5601	41.3975	31.5398	35.3535
23	30.5472	6.70516	42.8736	45.1997	30.4159	27.088	20.3696	33.8341	34.0493	33.6523	26.1349	34.637	48.0919	20.7347	23.6053	39.0013	23.4702	35.64	33.233	28.7873	31.343	27.1467	37.2769	30.31	27.8856	28.1216	20.4701	26.6618	29.38	19.3096	20.6492	22.0063	23.5323	25.2337	24.4397	25.9952	27.8958	47.4932	23.311	25.6197	31.9427	37.1833	20.379	25.6036	42.076	45.3442	40.0023	29.6448	33.4257
24	28.7227	6.88297	41.6035	43.4649	28.2259	25.184	18.9571	32.0759	32.4511	32.107	24.0801	32.5621	47.1132	19.3578	21.927	37.6576	22.1165	34.2405	31.5365	27.1014	29.4165	25.0337	35.6933	28.3431	25.8697	25.7792	18.2421	24.7546	27.6755	16.8544	18.4228	20.422	21.0817	23.6147	22.0962	23.9471	25.6669	46.3346	21.5698	23.6785	29.9308	35.4718	19.2507	24.0364	41.4652	44.0823	38.5617	27.8539	31.4842
25	26.9298	7.03101	40.2521	41.7255	26.0928	23.4017	17.6983	30.281	30.8808	30.5647	22.0854	30.4114	46.0404	18.0205	20.3438	36.2527	20.8249	32.8912	29.901	25.5102	27.493	22.9145	34.0461	26.3558	23.8406	23.4507	16.1483	22.8908	25.9848	14.5222	16.299	18.8936	18.6846	22.0657	19.8328	21.9241	23.4252	45.1197	19.8891	21.7733	27.9308	33.685	18.1765	22.5406	40.817	42.7782	37.0867	26.1931	29.563
26	25.1877	7.14405	38.7925	39.9791	24.045	21.7697	16.6056	28.4623	29.3595	29.0328	20.1809	28.2037	44.8737	16.7155	18.8646	34.7741	19.6107	31.5996	28.3617	24.034	25.5903	20.8222	32.3422	24.3672	21.8251	21.1723	14.2261	21.0826	24.3139	12.3556	14.3046	17.4221	16.3681	20.6034	17.6675	19.9606	21.1979	43.8579	18.287	19.931	25.9712	31.8416	17.1465	21.1332	40.1369	41.4339	35.5858	24.6737	27.6947
27	23.5172	7.21562	37.1781	38.2282	22.1127	20.3104	15.6879	26.6382	27.9056	27.5164	18.4022	25.962	43.6117	15.4355	17.5042	33.2004	18.4998	30.3792	26.9536	22.6909	23.7242	18.7985	30.596	22.3959	19.8727	18.9854	12.5113	19.3431	22.6647	10.4075	12.4782	16.0404	14.1586	19.2412	15.6134	18.0953	19.0247	42.563	16.7869	18.1763	24.0729	29.9712	16.1524	19.8321	39.4312	40.0511	34.0738	23.2945	25.9113
28	21.9369	7.24442	35.4021	36.4745	20.3254	19.0365	14.9502	24.832	26.5307	26.0191	16.7629	23.7124	42.2518	14.1832	16.2739	31.5278	17.5042	29.2428	25.708	21.4939	21.9203	16.8725	28.8317	20.4766	18.0125	16.9303	11.026	17.6867	21.0365	8.69264	10.8445	14.7503	12.1246	17.9685	13.7145	16.3335	16.9435	41.251	15.415	16.543	22.2541	28.1075	15.1887	18.6579	38.7066	38.6341	32.5679	22.0523	24.2398
29	20.4639	7.23287	33.4969	34.7186	18.7056	17.9492	14.3942	23.0844	25.2378	24.5445	15.2784	21.482	40.7908	12.9558	15.1812	29.7768	16.6279	28.2029	24.6486	20.4488	20.2005	15.0731	27.0775	18.6468	16.2723	15.0465	9.81622	16.1291	19.4279	7.22049	9.41323	13.5634	10.2579	16.7802	12.0027	14.6943	14.9936	39.9363	14.197	15.0422	20.5327	26.2812	14.2593	17.6319	37.9714	37.1882	31.0865	20.9438	22.7033
30	19.1083	7.1866	31.5199	32.96	17.266	17.0444	14.037	21.4201	24.0202	23.0944	13.956	19.3005	39.2145	11.743	14.2281	27.9743	15.8689	27.2732	23.7885	19.573	18.5768	13.424	25.3571	16.9312	14.6765	13.3692	8.84289	14.7064	17.8399	5.98182	8.18163	12.4893	8.56873	15.6705	10.4721	13.1928	13.2041	38.6318	13.177	13.6756	18.9249	24.5175	13.3756	16.7705	37.2307	35.7166	29.6454	19.968	21.3193
31	17.8725	7.11415	29.5305	31.1957	16.0086	16.31	13.8352	19.857	22.8568	21.6758	12.7878	17.1969	37.5358	10.5379	13.4101	26.137	15.215	26.4718	23.1272	18.8298	17.0581	11.9438	23.6921	15.354	13.2454	11.8904	8.08067	13.4208	16.2745	4.94376	7.13845	11.5485	7.06545	14.639	9.11782	11.8395	11.5895	37.3447	12.3494	12.4485	17.4415	22.8333	12.5414	16.0809	36.491	34.2233	28.2554	19.103	20.0992
32	16.7562	7.02502	27.5742	29.424	14.9428	15.7194	13.7526	18.4003	21.7187	20.2902	11.7454	15.1958	35.7634	9.33803	12.7229	24.2729	14.6439	25.8376	22.6721	18.1857	15.6498	10.6434	22.1071	13.9349	11.997	10.5927	7.47922	12.262	14.7309	4.06048	6.27064	10.7654	5.75202	13.6847	7.93212	10.6414	10.1499	36.0857	11.6948	11.3631	16.102	21.2415	11.7627	15.5779	35.7594	32.7119	26.9216	18.3195	19.0707
33	15.7487	6.93152	25.6618	27.6477	14.0468	15.2316	13.7586	17.0488	20.5748	18.9273	10.7884	13.3049	33.9007	8.14448	12.1387	22.3784	14.1317	25.3982	22.3988	17.6224	14.3565	9.52297	20.6162	12.6882	10.9798	9.44736	6.98011	11.2232	13.2066	3.28483	5.53049	10.1041	4.66434	12.7945	6.90724	9.62975	8.87524	34.8688	11.2058	10.418	14.8966	19.7486	11.0444	15.2521	35.0443	31.1813	25.6453	17.5819	18.2457
34	14.8318	6.84944	23.7907	25.879	13.2873	14.802	13.8187	15.7987	19.394	17.5727	9.87067	11.5303	31.9493	6.96	11.629	20.447	13.657	25.1453	22.271	17.1277	13.183	8.573	19.2337	11.62	10.144	8.421	6.52667	10.2913	11.693	2.57067	4.867	9.55267	3.74467	11.943	6.035	8.753	7.745	33.7123	10.877	9.606	13.8043	18.347	10.389	15.08	34.357	29.6297	24.422	16.8467	17.6233
35	13.9917	6.79455	21.9592	24.1367	12.6336	14.3763	13.8966	14.644	18.1268	16.2146	8.9383	9.86965	29.9098	5.80012	11.169	18.4893	13.1995	25.0766	22.275	16.693	12.1546	7.8067	17.9694	10.763	9.47091	7.47917	6.07	9.4462	10.1666	1.87381	4.24311	9.09668	2.9551	11.109	5.32736	7.9877	6.72511	32.641	10.702	8.92467	12.8124	17.0243	9.80727	15.0536	33.7325	28.057	23.2558	16.0784	17.2133
36	13.2099	6.78439	20.1644	22.4436	12.0537	13.8961	13.9588	13.5736	16.7303	14.8461	7.9336	8.31543	27.7812	4.67997	10.7269	16.5351	12.738	25.1846	22.3973	16.3129	11.2238	7.1813	16.8324	10.0657	8.93561	6.59299	5.57533	8.66176	8.61	1.16025	3.62428	8.72402	2.27288	10.2758	4.72776	7.30945	5.76919	31.6864	10.6713	8.31791	11.9054	15.7447	9.272	15.1609	33.1896	26.4673	22.1352	15.2438	17.0234
37	12.4743	6.83492	18.4023	20.8267	11.527	13.306	13.9725	12.57	15.1507	13.4655	6.81627	6.86009	25.5412	3.617	10.27	14.6082	12.2514	25.4595	22.6255	16.0055	10.3634	6.67645	15.8307	9.51427	8.50955	5.74191	5.034	7.90964	7.01655	0.415	2.98427	8.40955	1.67618	9.42809	4.20891	6.69409	4.83218	30.882	10.7958	7.75682	11.0665	14.4812	8.77773	15.3926	32.7538	24.8727	21.0612	14.3053	17.0606
38	11.776	6.95888	16.6688	19.2741	11.0541	12.5566	13.9226	11.6189	13.3385	12.0751	5.58454	5.50155	23.1937	2.63536	9.77107	12.7345	11.7183	25.8881	22.9497	15.7957	9.55182	6.27539	14.9687	9.09403	8.16315	4.92435	4.50067	7.1698	5.40709	-0.353182	2.31314	8.12436	1.15335	8.55521	3.73961	6.11893	3.88346	30.2793	11.0646	7.21642	10.2795	13.2128	8.325	15.7493	32.4528	23.2966	20.0398	13.2238	17.3313
39	11.1175	7.16118	14.9603	17.7906	10.6565	11.6134	13.8131	10.6966	11.278	10.6792	4.26825	4.2513	20.7676	1.76785	9.21156	10.95	11.1107	26.449	23.3608	15.7069	8.78103	5.96733	14.2523	8.78627	7.87894	4.16734	4.09956	6.45521	3.83255	-1.09773	1.62647	7.85889	0.680727	7.65827	3.29173	5.57649	2.92475	29.8719	11.4708	6.68491	9.53406	11.9378	7.92209	16.2449	32.3148	21.7686	19.0722	11.9773	17.8401
40	10.5168	7.44132	13.2672	16.381	10.3577	10.4704	13.6528	9.801	9.01473	9.28624	2.963	3.14476	18.2978	1.05691	8.57133	9.291	10.4141	27.1352	23.8621	15.7742	8.06045	5.75282	13.7082	8.56864	7.64003	3.52464	3.97133	5.80376	2.37027	-1.75148	0.979303	7.60882	0.252364	6.755	2.84718	5.0933	1.99827	29.6703	12.0117	6.17227	8.85127	10.6975	7.60791	16.9251	32.3663	20.3085	18.1487	10.5911	18.6184
41	10.0072	7.78832	11.5704	15.0517	10.1433	9.15879	13.462	8.96022	6.67633	7.92517	1.7861	2.25116	15.8248	0.580061	7.87057	7.78897	9.62398	27.909	24.4425	16.0356	7.43003	5.65042	13.3855	8.42524	7.46438	3.06927	4.25889	5.27556	1.11227	-2.24184	0.431545	7.38379	-0.112242	5.88385	2.41021	4.73991	1.17121	29.6814	12.6933	5.73615	8.29257	9.57455	7.44791	17.7854	32.6488	18.9223	17.2552	9.16273	19.6143
42	9.63801	8.18056	9.86563	13.8201	10.0246	7.74455	13.2785	8.23978	4.45945	6.68344	0.857586	1.65464	13.3884	0.419939	7.14088	6.48261	8.75099	28.7622	25.1079	16.5312	6.98397	5.70279	13.2637	8.36852	7.39147	2.88325	5.09089	4.94682	0.153455	-2.49331	0.0403939	7.25342	-0.380152	5.108	2.06148	4.61239	0.536333	29.9054	13.5406	5.51355	7.95115	8.68697	7.48718	18.8413	33.189	17.6125	16.3957	7.86343	20.8031
43	9.47006	8.59751	8.17476	12.7492	10.0297	6.32564	13.1625	7.737	2.585	5.66627	0.281545	1.40315	11.023	0.594727	6.43924	5.43064	7.83145	29.7003	25.8751	17.302	6.81809	6.01564	13.2884	8.43682	7.47548	3.03721	6.56633	4.90233	-0.415818	-2.42894	-0.136576	7.29188	-0.479545	4.557	1.90473	4.82112	0.190303	30.3353	14.6058	5.61473	7.93297	8.177	7.78118	20.1152	33.9641	16.4032	15.6329	6.90252	22.1662
44	9.57587	9.01966	6.55141	11.8984	10.2016	5.02194	13.2269	7.57233	1.24039	4.98477	0.125939	1.55225	8.77004	1.15473	5.84803	4.71485	6.93459	30.7372	26.7667	18.4216	7.04245	6.66255	13.4727	8.69876	7.7814	3.59572	8.74433	5.28956	-0.515727	-1.9809	-0.0382525	7.57905	-0.279949	4.35188	2.04873	5.48176	0.212232	30.9576	16.0053	6.16358	8.33226	8.1897	8.38073	21.6265	34.9772	15.3552	15.0647	6.51965	23.6878
45	10.0259	9.42633	5.07689	11.3691	10.6003	3.96	13.5861	7.87978	0.536	4.741	0.425	2.152	6.682	2.16333	5.46811	4.437	6.14989	31.8949	27.8034	19.8866	7.75133	7.71533	13.8787	9.234	8.45211	4.58711	11.6406	6.236	-0.083	-1.08867	0.405667	8.19689	0.259444	4.59867	2.613	6.82233	0.664444	31.7531	17.803	7.283	9.21644	8.83933	9.329	23.3853	36.2297	14.5789	14.8103	6.88522	25.3558
46	10.8862	9.79501	3.85109	11.2791	11.3051	3.25945	14.2973	8.79	0.492818	5.026	1.20173	3.25118	4.83318	3.69945	5.40727	4.71327	5.56918	33.2035	28.998	21.6457	9.02073	9.25264	14.5965	10.126	9.56645	6.05636	15.229	7.80818	0.993364	0.304636	1.28064	9.30927	1.21318	5.39382	3.72391	8.89891	1.59827	32.698	19.9927	9.07809	10.62	10.1807	10.7657	25.3875	37.7172	14.2225	15.0026	8.07027	27.1606
47	12.2175	10.1034	3.01107	11.7547	12.4431	3.00697	15.4147	10.5056	1.06179	5.91665	2.49093	4.90389	3.32375	5.85555	5.7921	5.66745	5.27412	34.708	30.3644	23.6783	10.9099	11.3315	15.7246	11.4554	11.153	8.08267	19.5028	10.0661	2.68582	2.2447	2.72961	11.0495	2.65687	6.79906	5.50621	11.6864	3.06078	33.794	22.5633	11.6155	12.5789	12.2098	12.5855	27.6192	39.4246	14.4348	15.7545	10.1057	29.0969
48	14.0704	10.3289	2.71772	13.0071	14.1592	3.24788	16.9761	12.9538	2.16794	7.47903	4.3517	7.17012	2.26158	8.83882	6.76832	7.41879	5.33754	36.4627	31.928	25.9687	13.5682	13.9721	17.3518	13.3993	13.2348	10.7342	24.2191	13.017	5.01618	4.75338	4.94639	13.364	4.68919	8.84082	8.17215	15.1539	5.10206	35.0292	25.4742	14.9891	15.1126	14.8902	14.7771	30.0472	41.3465	15.333	17.1425	12.961	31.1583
49	16.4509	10.4535	3.00721	15.1595	16.4416	4.00836	19.0035	16.0967	3.76345	9.77324	6.86594	10.1023	1.75552	12.5312	8.36373	10.0407	5.84252	38.4457	33.6789	28.5039	16.852	17.1485	19.5412	15.9446	15.809	14.0281	29.2153	16.6102	7.98591	7.82636	7.91433	16.2473	7.55588	11.5127	11.5915	19.2281	7.77388	36.4143	28.6621	18.9495	18.1162	18.1617	17.3222	32.6108	43.4072	16.9856	19.1985	16.5509	33.3157
50	19.3408	10.4629	3.97168	18.0426	19.2819	5.33164	21.5019	19.8568	5.86552	12.843	10.1004	13.475	1.91115	16.7937	10.6306	13.503	6.90367	40.6216	35.6213	31.2666	20.6125	20.7893	22.3124	19.0595	18.8494	17.9093	34.3227	20.7392	11.5614	11.4304	11.5966	19.6691	11.0715	14.7763	15.6311	23.798	11.1101	37.9556	32.048	23.2928	21.5218	21.9327	20.1948	35.2808	45.5555	19.4089	21.9064	20.7531	35.5529
51	22.6698	10.3632	5.69689	21.5479	22.632	7.28606	24.4881	24.1274	8.57848	16.723	14.0916	13.475	2.92085	21.4867	13.5751	17.689	8.69333	42.9245	37.7417	34.2374	24.7086	24.8107	25.6656	22.6948	22.3496	22.2542	39.3809	25.2708	15.6741	15.5116	15.8884	23.6199	15.1665	18.5937	20.1548	28.736	15.1169	39.648	35.545	27.8407	25.2393	26.0763	23.3882	38.0259	47.7523	22.6121	25.2476	25.427	37.8493
52	26.4776	10.0471	8.24224	25.5379	26.4079	9.928	27.88	28.7777	12.0005	21.3141	18.733	21.9522	4.88545	26.4527	17.1521	22.3931	11.3135	45.2653	40.0052	37.3436	28.991	29.0537	29.483	26.7677	26.2165	26.8973	44.2457	29.9797	20.2186	19.9399	20.6381	27.9192	19.7419	22.8301	25.0039	33.809	19.6887	41.4683	39.0231	32.4186	29.1655	30.4136	26.8055	40.8105	49.9581	26.4846	29.0944	30.4221	40.1785
53	30.5159	9.60765	11.6193	29.8583	30.4972	13.2471	31.5469	33.6581	16.1335	26.4236	23.8257	27.7401	7.72444	31.5282	21.2674	27.3868	14.6979	47.5422	42.3532	40.4904	33.3117	33.3697	33.5903	31.1672	30.3186	31.6606	48.7921	34.6741	25.0572	24.5654	25.6676	32.3744	24.6722	27.3184	30.0096	38.8283	24.6552	43.369	42.3799	36.8645	33.1923	34.7701	30.3355	43.5957	52.1307	30.8395	33.2713	35.5802	42.5061
54	34.6819	9.03357	15.7729	34.3484	34.7691	17.1432	35.3885	38.612	20.905	31.8773	29.1738	32.9477	11.3616	36.5419	25.7835	32.476	18.7162	49.6548	44.7066	43.5991	37.5168	37.6428	37.8394	35.7609	34.5674	36.3686	52.916	39.2101	30.0352	29.2542	30.789	36.8757	29.7986	31.9329	34.9978	43.6659	29.8569	45.2777	45.5329	41.0186	37.2134	38.9917	33.9055	46.3409	54.2146	35.5078	37.6433	40.7415	44.7875
55	38.8419	8.34531	20.6297	38.7818	39.0717	21.4526	39.2984	43.492	26.1605	37.4898	34.5867	38.084	15.6644	41.2881	30.5456	37.4789	23.1855	51.499	46.9556	46.5916	41.4085	41.7669	42.0795	40.3604	38.8675	40.8564	56.532	43.4577	34.9976	33.8723	35.777	41.3172	34.8716	36.5521	39.7505	48.2127	35.1308	47.107	48.4116	44.6803	41.0912	42.9303	37.4433	48.9825	56.1185	40.3131	42.0772	45.7532	46.9479
56	42.8594	7.58403	25.8996	43.0146	43.2421	25.9843	43.1694	48.1107	31.6973	43.0822	39.8878	42.9859	20.4598	45.689	35.3498	42.2337	27.9026	53.0803	48.997	49.3953	44.9207	45.65	46.1712	44.8073	43.1194	44.9779	59.4938	47.3078	39.794	38.2917	40.4414	45.5409	39.7671	41.0593	44.1683	52.3802	40.3193	48.7514	50.9594	47.8377	44.7061	46.456	40.878	51.4609	57.8063	45.0883	46.4483	50.4759	48.9201
57	46.6203	6.80426	31.3308	46.9531	47.1753	30.5358	46.8995	52.3739	37.2991	48.4912	44.9202	47.5352	25.5527	49.6801	40.0567	46.6138	32.663	54.4409	50.7717	51.9473	47.9919	49.2165	49.9957	48.9963	47.2049	48.6223	61.8536	50.6775	44.2431	42.3952	44.6763	49.4184	44.3814	45.3471	48.1738	56.0641	45.2781	50.1937	53.1336	50.4566	47.9839	49.478	44.0599	53.7301	59.2408	49.6883	50.6445	54.7921	50.655
58	50.0352	6.0654	36.7329	50.5349	50.7907	34.9075	50.3691	56.2017	42.7572	53.5782	49.5548	51.6495	30.7342	53.2161	44.5544	50.5297	37.276	55.6155	52.2508	54.171	50.5846	52.4085	53.4553	52.8427	50.9831	51.6871	63.6147	53.4671	48.2585	46.0828	48.3989	52.9335	48.6261	49.3237	51.7125	59.1641	49.881	51.4237	54.8713	52.527	50.8642	51.9597	46.9618	55.7464	60.3953	53.9955	54.5688	58.5882	52.1078
59	53.042	5.43465	41.9486	53.7272	54.0268	38.9264	53.4732	59.534	47.892	58.2366	53.6959	55.2696	35.7706	56.2698	48.7491	53.9218	41.5804	56.6357	53.4475	56.0277	52.6819	55.1688	56.4729	56.2823	54.4221	54.1253	64.7999	55.6454	51.7727	49.2839	51.5568	56.0519	52.3206	52.8978	54.7481	61.7439	54.0255	52.442	56.1567	54.0602	53.3085	53.9142	49.5446	57.4775	61.2588	57.9205	58.1244	61.7847	53.2459
60	55.5829	4.99087	46.8566	56.4365	56.8398	42.4722	56.1943	62.3336	52.5697	62.3885	57.2816	58.3613	40.5155	58.8309	52.5648	56.761	45.4596	57.5233	54.4078	57.5492	54.2847	57.4446	58.995	59.2696	57.4905	55.9882	65.4661	57.2934	54.7638	51.968	54.125	58.7492	55.4629	55.9737	57.2584	63.8074	57.6368	53.254	57.0524	55.0856	55.2984	55.384	51.7829	58.9059	61.8414	61.4022	61.204	64.368	54.0515
61	57.7023	4.69826	51.3684	58.7227	59.203	45.4865	58.5016	64.584	56.6935	65.9368	60.2772	60.8811	44.861	60.8461	55.9435	59.0502	48.8469	58.2899	55.1945	58.7444	55.3589	59.29	60.9539	61.7141	60.1747	57.3518	65.713	58.4442	57.2455	54.1463	56.1034	60.9237	58.0928	58.5795	59.1684	65.3695	60.6705	53.863	57.5865	55.5981	56.8341	56.4235	53.6638	60.03	62.1545	64.3662	63.8178	66.3252	54.5242
62	59.3892	4.5791	55.413	60.6089	61.1019	47.9685	60.3814	66.2884	60.1865	68.8681	62.674	62.8577	48.7286	62.3764	58.8423	60.8172	51.7192	58.9414	55.8721	59.6321	55.9793	60.7215	62.3637	63.6313	62.4764	58.316	65.6706	59.1405	59.2514	55.8613	57.5106	62.615	60.2163	60.7135	60.5419	66.4529	63.1111	54.2712	57.7937	55.7015	57.9243	57.0872	55.1382	60.8544	62.2812	66.8087	65.9497	67.6671	54.6762
63	60.6323	4.61034	58.8652	62.0913	62.4814	49.9565	61.8344	67.4684	63.0012	71.2149	64.4811	64.3401	52.0675	63.5037	61.171	62.1032	54.0494	59.4607	56.4965	60.2409	56.2362	61.7629	63.2803	65.0768	64.3997	58.9747	65.4704	59.4327	60.8201	57.1657	58.3272	63.9016	61.8484	62.3896	61.4766	67.075	64.9587	54.4872	57.7151	55.5043	58.5552	57.4232	56.2373	61.3577	62.294	68.7548	67.6013	68.4227	54.5071
64	61.4926	4.71538	61.7904	63.1777	63.4439	51.5086	62.8735	68.16	65.1462	72.9975	65.7074	65.3549	54.8513	64.2635	63.0195	62.9599	55.7723	59.8665	57.1049	60.6078	56.1789	62.4478	63.7634	66.077	65.9073	59.4025	65.226	59.3765	61.986	58.0991	58.6983	64.8037	62.9474	63.6354	62.0265	67.2103	66.1781	54.529	57.3955	55.0751	58.8519	57.48	57.0467	61.6099	62.2385	70.2148	68.7884	68.6393	54.1255
65	62.0113	4.8388	64.1943	63.8962	64.0237	52.6905	63.5011	68.3636	66.6721	74.2506	66.4592	65.9342	57.0355	64.6855	64.4149	63.4489	56.9997	60.1676	57.7026	60.7667	55.8593	62.8173	63.9062	66.6657	67.0928	59.6515	65.0224	59.0124	62.7784	58.7451	58.6789	65.3435	63.5608	64.4887	62.2463	66.9941	66.8298	54.4134	56.8718	54.4812	58.8726	57.3112	57.6028	61.6722	62.1498	71.2094	69.5395	68.3923	53.6056
66	62.2376	4.94188	66.0924	64.2424	64.2597	53.5705	63.7311	68.2086	67.6472	75.0181	66.7933	66.1132	58.6153	64.7988	65.3875	63.6337	57.8387	60.3755	58.2894	60.7671	55.3303	62.917	63.8156	66.8812	67.9726	59.7559	64.8741	58.3979	63.2257	59.1418	58.3281	65.4848	63.806	64.994	62.1902	66.4676	66.9647	54.2147	56.1905	53.7853	58.6776	56.9714	57.9432	61.6199	62.0528	71.7672	69.8948	67.7844	53.0252
67	62.2256	5.00091	67.509	64.3527	64.1937	54.226	63.643	67.757	68.147	75.3477	66.762	65.928	59.7053	64.641	65.9647	63.582	58.384	60.5017	58.862	60.6717	54.643	62.794	63.5923	66.765	68.5667	59.7373	64.767	57.6063	63.363	59.3283	57.702	65.3133	63.724	65.197	61.911	65.6747	66.6597	53.99	55.4147	53.042	58.327	56.512	58.106	61.498	61.962	71.9203	69.901	66.93	52.4567
68	62.0152	5.00339	68.4756	64.2681	63.8694	54.7283	63.2887	67.0676	68.2231	75.2882	66.4179	65.4162	60.3553	64.2252	66.1695	63.3556	58.7213	60.557	59.4144	60.5136	53.8361	62.468	63.3165	66.3102	68.8976	59.6121	64.6793	56.6691	63.2057	59.3494	56.85	64.8982	63.3558	65.1153	61.435	64.659	65.991	53.7934	54.5772	52.3089	57.877	55.9728	58.1011	61.31	61.8933	71.7052	69.5688	65.9337	51.9621
69	61.6556	4.95278	69.0272	64.021	63.3301	55.1592	62.7285	66.1942	67.9784	74.8872	65.8125	64.6171	60.6202	63.6499	66.0257	63.0352	58.9248	60.5519	59.9368	60.319	52.9776	62.0048	63.0391	65.6268	68.9901	59.3976	64.5918	55.6139	62.8316	59.2552	55.812	64.2673	62.7263	64.8472	60.844	63.4606	65.0315	53.6699	53.7053	51.6211	57.3777	55.3905	58.0096	61.0333	61.8413	71.1643	68.9957	64.8732	51.5902
70	61.1779	4.8549	69.1775	63.6403	62.6065	55.5724	62.0191	65.1857	67.4695	74.1871	64.9932	63.5691	60.5569	62.9504	65.5427	62.6772	59.0575	60.4894	60.4137	60.1059	52.0981	61.4319	62.7799	64.7508	68.8299	59.111	64.49	54.4655	62.2793	59.099	54.608	63.447	61.8673	64.4322	60.1658	62.0965	63.855	53.647	52.8218	50.9994	56.8704	54.7766	57.8557	60.6442	61.7989	70.3426	68.2237	63.7942	51.3834
71	60.6103	4.7245	68.9803	63.15	61.7431	56.0047	61.2054	64.0848	66.7405	73.2108	64.001	62.2971	60.2215	62.1539	64.768	62.3199	59.1679	60.3759	60.8284	59.8855	51.2249	60.772	62.5399	63.7147	68.4933	58.7633	64.3622	53.2429	61.5802	58.9306	53.2585	62.4336	60.864	63.9056	59.4212	60.6363	62.5365	53.7319	51.946	50.4565	56.3865	54.1305	57.6585	60.1305	61.7516	69.262	67.2902	62.7142	51.3545
72	59.9754	4.5852	68.5148	62.5618	60.7866	56.4663	60.3159	62.927	65.8252	72.015	62.8694	60.8568	59.6566	61.2803	63.7731	61.9875	59.2874	60.2119	61.1714	59.6606	50.38	60.0458	62.3048	62.5463	68.0037	58.3647	64.1964	51.9498	60.7622	58.7901	51.7973	61.2836	59.7411	63.2991	58.6271	59.1045	61.1501	53.9144	51.096	49.9967	55.9335	53.4448	57.4326	59.5007	61.6802	67.9776	66.2243	61.6315	51.4776
73	59.2862	4.4598	67.8202	61.907	59.7631	56.9424	59.3675	61.735	64.751	70.6412	61.6273	59.2946	58.901	60.3429	62.5944	61.687	59.4302	59.9927	61.4311	59.4209	49.5778	59.272	62.0636	61.2685	67.3793	57.9169	63.984	50.5799	59.8463	58.7015	50.2394	60.0292	58.5181	62.64	57.7982	57.5182	59.7651	54.174	50.2804	49.6157	55.5122	52.7084	57.1864	58.7565	61.5624	66.5275	65.044	60.5353	51.736
74	58.5489	4.37025	66.9287	61.1891	58.6905	57.3984	58.3681	60.5119	63.5366	69.1164	60.3011	57.6431	58.0162	59.3434	61.2629	61.4098	59.5933	59.713	61.5955	59.1514	48.8295	58.4645	61.8059	59.8923	66.6346	57.4211	63.7049	49.1378	58.8445	58.6695	48.59	58.6835	57.2074	61.9496	56.9412	55.8882	58.4363	54.4869	49.4915	49.3052	55.1172	51.907	56.9205	57.8987	61.3604	64.9391	63.7557	59.4136	52.1027
75	57.7625	4.33498	65.8671	60.4086	57.5801	57.7841	57.3119	59.2546	62.1923	67.463	58.9081	55.9208	57.0302	58.2793	59.8043	61.1371	59.759	59.3668	61.6535	58.8361	48.1331	57.6314	61.5185	58.4318	65.7803	56.8703	63.3496	47.6195	57.7605	58.6838	46.8469	57.2569	55.7993	61.2388	56.0535	54.2178	57.1949	54.8177	48.7221	49.0451	54.7341	51.0266	56.6325	56.9282	61.0277	63.2358	62.357	58.2469	52.5416
76	56.92	4.36618	64.6586	59.5635	56.4367	58.0433	56.1847	57.9517	60.7197	65.695	57.4558	54.1338	55.9623	57.1497	58.2375	60.8423	59.895	58.9479	61.5958	58.4568	47.4694	56.7728	61.1883	56.9017	64.8102	56.2561	62.9	46.0179	56.5927	58.7206	45.0042	55.7392	54.3167	60.5095	55.1335	52.4907	56.0533	55.141	47.9645	48.8047	54.3395	50.056	56.3121	55.8451	60.5455	61.4335	60.82	57.01	53.009
77	56.0105	4.4692	63.3229	58.6441	55.2583	58.1137	54.9654	56.5858	59.1123	63.8173	55.9433	52.2865	54.8263	55.9404	56.575	60.4939	59.9632	58.4522	61.4132	57.9941	46.822	55.8898	60.8006	55.3008	63.7427	55.5684	62.336	44.324	55.3356	58.7419	43.0589	54.1419	52.7537	59.7517	54.174	50.6948	54.9949	55.4316	47.2093	48.56	53.9049	48.9865	55.9457	54.6437	59.888	59.54	59.1333	55.6744	53.454
78	55.0174	4.641	61.8566	57.6018	54.023	57.9357	53.6286	55.1347	57.3583	61.8282	54.3613	50.3871	53.6318	54.634	54.8124	60.059	59.9279	57.858	61.0761	57.4281	46.1727	54.976	60.3368	53.6227	62.582	54.7988	61.636	42.5299	53.982	58.7077	40.9888	52.4638	51.1038	58.956	53.1647	48.8139	54.0008	55.6667	46.4444	48.2893	53.3846	47.8073	55.517	53.2981	59.0317	57.5558	57.278	54.2114	53.7989
79	53.9221	4.87299	60.2879	56.4097	52.712	57.4524	52.1415	53.572	55.4419	59.7222	52.695	48.4423	52.3782	53.2116	52.9628	59.505	59.7554	57.1668	60.5944	56.7335	45.5015	54.0195	59.7752	51.8584	61.3255	53.9335	60.7783	40.6281	52.5065	58.5743	38.7998	50.6971	49.3597	58.1078	52.0944	46.8291	53.0465	55.825	45.652	47.9707	52.7566	46.5029	54.9672	51.8146	57.957	55.4761	55.2338	52.5938	53.9915
80	52.7062	5.15397	58.6217	55.0583	51.3078	56.6147	50.4548	51.8711	53.3442	57.487	50.9309	46.4475	51.0543	51.6538	51.027	58.8015	59.4161	56.3682	59.9643	55.8716	44.7862	53.0053	59.0908	49.998	59.9686	52.9544	59.7439	38.6087	50.9108	58.2979	36.4931	48.8337	47.4841	57.1868	50.9539	44.7213	52.1071	55.8854	44.8023	47.5774	52.0058	45.0561	54.2844	50.1838	56.6489	53.2932	52.9865	50.795	53.9876
81	51.3496	5.47315	56.8501	53.5498	49.7897	55.3806	48.576	50.01	51.0438	55.0858	49.0558	44.3799	49.6543	49.9118	48.9981	57.9191	58.885	55.4507	59.1766	54.8518	43.9784	51.9177	58.2377	48.0091	58.5038	51.8466	58.5182	36.4916	49.1788	57.834	34.0759	46.8332	45.4915	56.1688	49.7185	42.4719	51.1549	55.8267	43.8792	47.0555	51.1062	43.4499	53.4404	48.3934	55.0504	50.9864	50.5238	48.7923	53.7496
82	49.8367	5.81776	54.96	51.8921	48.1386	53.7128	46.494	47.97	48.519	52.5128	47.0583	42.2295	48.1645	47.9903	46.8656	56.8369	58.1391	54.4035	58.2194	53.6636	43.0485	50.74	57.198	45.8923	56.9008	50.6	57.088	34.2906	47.2933	57.1393	31.5615	44.706	43.3861	55.0304	48.3835	40.0406	50.1575	55.624	42.8678	46.3868	50.0251	41.6681	52.4037	46.4327	53.1813	48.5568	47.8337	46.5726	53.2496
83	48.1504	6.17519	52.9346	50.0707	46.3415	51.5816	44.2026	45.7096	45.7512	49.7672	44.9325	39.9893	46.5706	45.896	44.6212	55.5364	57.1578	53.2153	57.0782	52.2968	41.9715	49.4539	55.9491	43.6384	55.1394	49.1988	55.408	32.0294	45.2373	56.1712	28.9716	42.4585	41.1704	53.7526	46.9391	37.4225	49.0831	55.2276	41.7587	45.5583	48.7312	39.688	51.141	44.294	51.05	46.0083	44.9094	44.1395	52.4674
84	46.2806	6.53294	50.7561	48.0804	44.3923	48.9707	41.702	43.2586	42.7208	46.8478	42.6794	37.6507	44.853	43.6335	42.2632	53.9996	55.9224	51.8743	55.7353	50.7436	40.7212	48.0311	54.4689	41.2325	53.2104	47.6174	53.4978	29.7369	43.0059	54.8889	26.3373	40.0935	38.8514	52.2974	45.3711	34.648	47.9071	54.6406	40.5432	44.5537	47.202	37.488	49.575	41.9741	48.6539	43.3403	41.7396	41.5147	51.3873
85	44.2228	6.87982	48.4002	45.9394	42.2797	45.8833	39.0005	40.635	39.4357	43.7586	40.3076	35.2198	42.9838	41.2135	39.797	52.2636	54.4139	50.3637	54.1551	49.0019	39.2765	46.4554	52.7408	38.664	51.0928	45.8361	51.358	27.4434	40.605	53.2559	23.7	37.6176	36.4328	50.6392	43.6691	31.7493	46.6129	53.8483	39.2118	43.3626	45.4134	35.0715	47.6555	39.4723	45.9932	40.5623	38.3563	38.7394	49.9878
86	41.977	7.19963	45.8314	43.6473	39.9885	42.3479	36.1139	37.8652	35.9428	40.5175	37.8394	32.7194	40.9215	38.6555	37.2277	50.3929	52.6151	48.6518	52.2832	47.0744	37.6237	44.7205	50.7536	35.9322	48.7661	43.8437	48.9866	25.1793	38.0454	51.2435	21.1373	35.0257	33.9599	48.7757	41.8285	28.7748	45.1864	52.8379	37.7514	41.9812	43.3188	32.4731	45.3957	36.8045	43.0735	37.6968	34.8324	35.8781	48.2413
87	39.5576	7.47265	43.071	41.2101	37.555	38.4358	33.0697	34.9883	32.3127	37.163	35.3152	30.1882	38.5943	35.9921	34.5938	48.3825	50.5103	46.7559	50.1271	44.9641	35.7528	42.8205	48.4998	33.0499	46.2116	41.6242	46.383	22.9898	35.3443	48.8364	18.7187	32.3851	31.4736	46.695	39.8439	25.7879	43.6203	51.601	36.1341	40.4005	40.9408	29.7433	42.7791	34.043	39.8994	34.7796	31.2448	33.0168	46.1972
88	36.9927	7.67433	40.1287	38.6416	35.0025	34.2808	29.9562	32.062	28.6465	33.7545	32.7893	27.6782	36.0216	33.2944	31.9317	46.2052	48.0762	44.6763	47.6782	42.7253	33.6585	40.7592	45.9767	30.0629	43.3946	39.1995	43.5543	20.9018	32.5344	46.0228	16.5195	29.7412	29.0086	44.3948	37.7095	22.8821	41.9142	50.1353	34.3891	38.6095	38.2825	26.9496	39.7985	31.2488	36.4887	31.8608	27.6923	30.2565	43.8647
89	34.3256	7.77945	37.0308	35.958	32.3682	30.06	26.852	29.1629	25.059	30.3691	30.338	25.2502	33.2112	30.6507	29.2884	43.859	45.2982	42.421	44.937	40.3839	31.4187	38.5437	43.1906	27.0653	40.3031	36.6022	40.5203	18.9491	29.668	42.8224	14.6071	27.1411	26.6031	41.8857	35.471	20.1979	40.082	48.4462	32.5347	36.6673	35.3669	24.1703	36.457	28.4921	32.9527	29.0061	24.2903	27.701	41.258
90	31.6147	7.76693	33.8306	33.2442	29.7138	25.9476	23.8526	26.3817	21.6762	27.096	28.0291	22.9735	30.205	28.1338	26.73	41.3583	42.2111	40.0085	41.92	37.9699	29.0867	36.1826	40.1584	24.1406	37.0004	33.886	37.3186	17.1628	26.8289	39.3156	13.0338	24.6382	24.3203	39.1977	33.1587	17.8187	38.1671	46.553	30.5962	34.6052	32.2456	21.4868	32.7416	25.8467	29.3977	26.2915	21.165	25.4331	38.4105
91	28.9445	7.62478	30.6218	30.6175	27.1375	22.1004	21.0679	23.819	18.6432	24.0664	25.9285	20.9724	27.0985	25.8152	24.3434	38.7276	38.8518	37.4785	38.6805	35.5321	26.7315	33.6939	36.9005	21.3894	33.5488	31.1208	34.011	15.5696	24.1101	35.5946	11.8357	22.3943	22.2404	36.3912	30.8196	15.8397	36.2581	44.505	28.6132	32.4559	29.0055	18.977	28.9187	23.3869	25.9688	23.8435	18.4445	23.4945	35.3907
92	26.4348	7.35691	27.5528	28.2512	24.7894	18.6674	18.6203	21.6403	16.1261	21.3794	24.1001	19.3348	24.0637	23.7635	22.2328	36.0045	35.3106	34.9138	35.3452	33.1603	24.4446	31.1217	33.5156	18.9311	30.0565	28.4065	30.7372	14.1924	21.6134	31.7974	11.0398	20.5164	20.3998	33.5799	28.5364	14.3471	34.5468	42.4446	26.6575	30.2615	25.7756	16.7088	25.2319	21.1887	22.8477	21.7479	16.2738	21.8867	32.3224
93	24.2573	7.0006	24.9346	26.3738	22.9894	15.7956	16.6541	19.9066	14.3127	19.146	22.6139	18.1554	21.3875	22.0485	20.5779	33.2475	31.7574	32.5545	32.2701	31.0241	22.3517	28.6123	30.1357	16.9082	26.6898	25.9033	27.7551	13.0574	19.4577	28.118	10.7619	19.1602	18.862	31.0377	26.4442	13.4145	33.3204	40.6322	24.869	28.0879	22.8108	14.7376	21.9979	19.3784	20.2479	20.1006	14.8397	20.5996	29.4914
94	22.6655	6.62704	23.1428	25.2567	22.1011	13.6535	15.4796	18.7097	13.4005	17.5077	21.5816	17.5432	19.687	20.8377	19.5187	30.5604	28.4556	30.8026	30.0301	29.5413	20.7379	26.4178	26.976	15.6236	23.7261	23.8754	25.4227	12.2651	17.7903	24.8146	11.1961	18.4891	17.7051	29.0897	24.8507	13.1303	32.8794	39.3467	23.6372	26.1262	20.5094	13.1173	19.5768	18.0408	18.5526	19.0036	14.1694	19.6599	27.3718
95	21.902	6.32754	22.399	25.4116	22.3042	12.4798	15.163	18.15	13.5628	16.6294	21.1837	17.6225	19.162	20.3141	19.1443	28.1201	25.7602	29.9514	28.965	28.9077	19.9748	24.8437	24.3441	15.3383	21.7313	22.6816	24.1084	11.8559	16.7948	22.2181	12.509	18.6672	17.0707	28.0442	24.08	13.6291	33.4216	38.8316	23.2053	24.7228	19.2057	11.929	18.5492	17.2592	18.0119	18.5766	14.3387	19.1987	26.3159
96	22.1317	6.14769	22.7947	26.6998	23.636	12.5712	15.8009	18.3291	14.8989	16.6726	21.6305	18.511	19.8311	20.5844	19.5366	26.1843	24.0538	30.1506	29.1499	29.2242	20.2472	24.1608	22.5849	16.1086	20.8622	22.6543	24.0387	11.9386	16.6703	20.6922	14.7714	20.1019	17.2754	28.0772	24.2432	14.7869	34.9587	39.2191	23.7207	24.1349	19.1178	11.3167	19.0357	17.1678	18.6358	18.9457	15.3884	19.4846	26.4898
97	23.3732	6.07165	24.2619	28.8859	25.9638	14.1142	17.4057	19.3243	17.3841	17.7415	23.0582	20.2716	21.5281	21.7006	20.7153	25.0588	23.6136	31.3665	30.4328	30.44	21.5984	24.5136	21.9729	17.9114	21.1702	23.9144	25.206	12.6259	17.5712	20.5071	17.8873	22.384	18.2538	29.1797	25.3372	16.5792	37.3115	40.4843	25.168	24.5146	20.2712	11.4925	20.5968	17.8729	20.3833	20.1997	17.3138	20.8347	27.833
98	25.5252	6.01936	26.6599	31.727	29.037	17.0067	19.8979	21.1546	20.8471	19.8283	25.4307	22.864	23.9829	23.604	22.6289	24.9964	24.4815	33.4097	32.5273	32.3864	23.9097	25.8759	22.5984	20.6025	22.5695	26.2791	27.384	14.0048	19.5348	21.6851	21.6257	25.3052	19.9729	31.1708	27.2412	18.9528	40.1814	42.4517	27.3946	25.8643	22.5123	12.6662	22.9409	19.4073	23.1143	22.337	20.051	23.3957	30.1065
99	28.3743	5.91319	29.8577	34.9609	32.5569	20.8735	23.1112	23.7487	25.0024	22.7908	28.5261	26.1265	26.8934	26.1334	25.1589	26.0454	26.4358	35.9982	35.1148	34.8266	26.9373	28.0622	24.3133	23.9448	24.8689	29.3613	30.232	16.1058	22.439	23.9719	25.6827	28.6606	22.3405	33.7606	29.7541	21.8239	43.2489	44.8534	30.1575	28.0469	25.5662	14.901	25.7748	21.7032	26.6128	25.2329	23.4643	26.9766	32.9768
100	31.6457	5.71892	33.759	38.342	36.248	25.21	26.81	26.93	29.504	26.367	32.008	29.816	29.986	29.053	28.135	27.989	29.107	38.844	37.925	37.52	30.372	30.797	26.799	27.651	27.81	32.756	33.416	18.873	26.019	26.962	29.756	32.23	25.206	36.636	32.644	25.076	46.251	47.417	33.19	30.824	29.12	18.048	28.834	24.589	30.616	28.65	27.345	31.138	36.111
all values Left	mean	std	steps
1	13.8565	10.3907	4.598	13.114	11.186	4.477	18.397	13.592	1.919	9.264	1.966	4.095	1.828	9.265	22.85	8.772	1.394	8.917	19.611	31.566	32.239	22.429	13.948	10.164	16.768	11.386	18.512	4.708	11.192	8.558	9.259	4.095	14.977	10.846	5.411	13.28	4.536	1.697	18.279	11.495	15.619	21.114	25.154	41.621	25.014	16.585	16.488	36.44	29.062
2	16.1612	10.417	6.69356	15.3504	12.3372	5.98518	20.8806	17.0075	3.44583	12.2516	3.65327	6.175	2.81394	13.2116	27.7649	11.3719	3.506	11.0334	22.9255	32.8965	33.992	24.6216	17.336	12.638	18.7764	13.3762	22.0123	6.20618	14.7804	11.328	13.0536	6.99189	18.4068	13.9574	8.07694	17.3558	7.02667	4.24439	20.6184	14.9489	18.8039	23.1365	27.4116	43.7545	26.643	18.9085	18.4298	38.48	31.74
3	18.969	10.3593	9.54219	18.3116	14.0172	8.07673	23.8206	21.0423	5.46463	15.9819	5.96727	8.93327	4.62012	17.753	32.7503	14.6979	6.25967	13.7962	26.4735	34.4281	35.9268	27.0715	21.1749	15.697	21.3246	15.9761	25.8401	8.246	18.9686	14.8728	17.3318	10.385	22.3196	17.5406	11.4649	22.0119	10.1349	7.796	23.3427	18.9979	22.3917	25.4919	29.8488	45.9706	29.0045	21.9282	21.0643	40.5157	34.5523
4	22.2359	10.2174	13.1042	21.8774	16.2731	10.78	27.154	25.5685	8.05339	20.377	8.97564	12.3909	7.25067	22.714	37.6394	18.6247	9.635	17.1667	30.1736	36.1956	38.0256	29.763	25.3165	19.2662	24.3846	19.1786	29.9156	10.8885	23.6217	19.0659	21.971	14.211	26.5977	21.5057	15.4785	27.0702	13.84	12.2591	26.3937	23.4528	26.275	28.1546	32.4298	48.2268	32.0407	25.5615	24.3259	42.5436	37.459
5	25.8541	10.0267	17.2977	25.9053	19.1035	14.0546	30.7978	30.4319	11.2966	25.3122	12.6881	13.475	10.6531	27.9058	42.2838	22.9832	13.5581	21.0389	33.9414	38.2089	40.2506	32.6646	29.611	23.2391	27.8845	22.9289	34.1519	14.1434	28.5818	23.7247	26.8269	18.3771	31.1157	25.7508	19.9843	32.3379	18.0719	17.4082	29.6947	28.1156	30.336	31.0824	35.1233	50.4789	35.6389	29.6909	28.1121	44.5521	40.4117
6	29.7998	9.69802	22.0037	30.2416	22.4631	17.7986	34.6527	35.4634	15.2289	30.63	17.039	18.9246	14.7254	33.1398	46.5684	27.5867	17.907	25.2873	37.6897	40.4384	42.5452	35.7294	33.9125	27.487	31.7204	27.1317	38.4552	17.9543	33.6813	28.6456	31.7508	22.7758	35.7442	30.1689	24.825	37.6255	22.7234	22.9558	33.1588	32.7932	34.4569	34.2174	37.8966	52.6765	39.646	34.1719	32.2936	46.5223	43.3541
7	33.9258	9.26602	27.0745	34.7317	26.2668	21.8745	38.6082	40.4975	19.8031	36.156	21.899	26.0651	19.3234	38.2434	50.4106	32.247	22.5313	29.7897	41.2963	42.815	44.8374	38.8938	38.0827	31.8763	35.7698	31.6594	42.7257	22.2047	38.7577	33.627	36.5964	27.292	40.3268	34.6528	29.8315	42.761	27.6637	28.6008	36.6919	37.3095	38.521	37.4876	40.7131	54.7633	43.8855	38.8455	36.7258	48.427	46.1768
8	38.0595	8.77147	32.2849	39.1596	30.3978	26.1278	42.5506	45.3815	24.8913	41.7151	27.0961	31.3011	24.2875	43.0725	53.7547	36.7865	27.2727	34.4123	44.6439	45.2384	47.0341	42.0795	41.9628	36.2773	39.9026	36.3631	46.8111	26.742	43.6628	38.4801	41.2276	31.8078	44.6855	39.0845	34.8197	47.5995	32.7503	34.0637	40.1942	41.514	42.4139	40.7557	43.5317	56.6803	48.1776	43.5531	41.2618	50.2267	48.805
9	42.0893	8.20589	37.4179	43.3678	34.7191	30.3964	46.352	49.9805	30.3106	47.1442	32.4435	36.545	29.3322	47.5172	56.572	41.0511	31.9791	38.9857	47.7012	47.5916	49.0205	45.1911	45.4081	40.5675	43.9724	41.0722	50.6208	31.4017	48.2676	43.0345	45.5255	36.2063	48.7412	43.3207	39.581	52.0252	37.8407	39.1081	43.5508	45.2441	46.0288	43.9237	46.3102	58.3499	52.3583	48.149	45.7613	51.8133	51.1998
10	45.8987	7.5984	42.3588	47.2695	39.0717	34.5196	49.8793	54.1837	35.8543	52.298	37.7635	41.605	34.2925	51.4375	58.8626	44.9242	36.516	43.335	50.4345	49.762	50.752	48.1162	48.3992	44.6376	47.8213	45.594	54.1011	36.0215	52.464	47.1464	49.3921	40.377	52.4296	47.2893	44.0137	55.8865	42.798	43.5634	46.6407	48.3778	49.275	46.9196	48.9825	59.7078	56.2916	52.4691	50.0974	53.1433	53.324
11	49.3855	6.99076	47.0166	50.8095	43.2904	38.3536	53.0751	57.9073	41.3173	56.9922	42.8939	46.338	39.0357	54.818	60.6507	48.3278	40.7187	47.2737	52.8268	51.6706	52.2042	50.7948	50.9058	48.3918	51.3674	49.8157	57.2151	40.4472	56.08	50.7104	52.7552	44.1557	55.703	50.9259	48.0382	59.1641	47.4416	47.3275	49.414	50.9334	52.0172	49.6803	51.4895	60.7573	59.8678	56.4244	54.1554	54.196	55.1501
12	52.4853	6.42931	51.3213	53.9584	47.265	41.79	55.887	61.09	46.5146	61.1957	47.693	50.648	43.4497	57.6643	61.9726	51.1873	44.548	50.7604	54.878	53.2787	53.388	53.1769	52.9167	51.7131	54.5369	53.6517	59.9454	44.539	59.1236	53.664	55.5459	47.5003	58.529	54.181	51.5983	61.8603	51.6923	50.3637	51.8211	52.9091	54.2819	52.152	53.7813	61.503	62.9604	59.969	57.7974	54.9778	56.6111
13	55.1508	5.95649	55.1778	56.6678	50.911	44.7136	58.2788	63.6336	51.2996	64.8603	51.9894	54.4035	47.4454	59.9825	62.8742	53.5373	47.964	53.7513	56.5234	54.6517	54.3424	55.2316	54.4382	54.5977	57.2747	57.0395	62.291	48.1299	61.5693	55.9213	57.8479	50.371	60.7585	57.0206	54.6568	63.979	55.4757	52.6846	53.8287	54.3264	56.065	54.1909	55.8123	61.9755	65.578	63.0674	60.9928	55.5138	57.7508
14	57.371	5.59925	58.5046	58.9111	54.1648	47.1685	60.2319	65.5964	55.5716	67.9599	55.7555	57.6173	50.8811	61.7981	63.3944	55.3574	50.9517	56.2312	57.8925	55.8314	55.1236	56.9448	55.4942	57.0293	59.5453	59.9389	64.2143	51.1874	63.4159	57.5755	59.6993	52.7638	62.5337	59.4267	57.1902	65.5396	58.7413	54.344	55.4208	55.2259	57.3792	55.8741	57.5488	62.224	67.7048	65.7008	63.7019	55.8401	58.6438
15	59.1507	5.3633	61.3635	60.7541	56.9816	49.1828	61.7448	66.9985	59.2503	70.4888	58.953	60.2865	53.7468	63.1503	63.6089	56.6901	53.5121	58.205	59.0165	56.8519	55.7855	58.3159	56.0602	59.0069	61.3323	62.3291	65.7629	53.6786	64.6821	58.6712	61.1361	54.7038	63.8745	61.3231	59.1002	66.5728	61.464	55.4264	56.599	55.6633	58.257	57.2034	58.9741	62.3065	69.345	67.8631	65.9047	55.9962	59.3266
16	60.5093	5.22868	63.7571	62.1928	59.3355	50.8004	62.8292	67.8771	62.2203	72.4587	61.5674	62.4224	56.0847	64.0832	63.5937	57.6209	55.6593	59.697	59.9249	57.7333	56.4022	59.3563	56.2552	60.5444	62.6375	64.2068	66.9868	55.6175	65.4173	59.2653	62.189	56.234	64.8037	62.7875	60.4952	67.1167	63.639	56.0339	57.3799	55.7064	58.7463	58.1904	60.0875	62.28	70.5206	69.5571	67.6013	56.0065	59.8363
17	61.4779	5.165	65.6955	63.2395	61.2198	52.0718	63.4642	68.2849	64.518	73.8958	63.6074	64.0449	57.9078	64.6363	63.4116	58.2415	57.4158	60.7526	60.6464	58.4869	56.9993	60.0539	56.1472	61.6659	63.4272	65.5194	67.9025	57.0629	65.712	59.4255	62.8854	57.4047	65.3471	63.8689	61.4486	67.2146	65.2721	56.2759	57.75	55.4015	58.9054	58.8551	60.8988	62.1949	71.2661	70.794	68.8086	55.9232	60.1983
18	62.099	5.13571	67.1946	63.9258	62.6092	53.0509	63.7215	68.2835	66.1974	74.8387	65.1042	65.1804	59.2423	64.8147	63.1231	58.6337	58.8173	61.4342	61.1896	59.1176	57.5852	60.4851	55.7887	62.4056	63.8138	66.356	68.5289	58.1015	65.6948	59.2223	63.2547	58.2653	65.4919	64.6033	62.0141	66.8894	66.3693	56.2604	57.7945	54.8747	58.7989	59.1889	61.4042	62.0959	71.6216	71.563	69.5584	55.7732	60.4534
19	62.4204	5.10899	68.2258	64.272	63.5363	53.7958	63.6491	67.9388	67.3224	75.332	66.1051	65.8604	60.126	64.6748	62.7825	58.8712	59.956	61.804	61.5947	59.6254	58.1612	60.7087	55.2321	62.808	63.9068	66.7787	68.8884	58.8232	65.501	58.7241	63.3315	58.86	65.2956	65.029	62.2465	66.2067	66.94	56.0842	57.5761	54.2118	58.494	59.2449	61.6313	62.0009	71.6295	71.9007	69.8953	55.5825	60.6486
20	62.4884	5.06167	68.8375	64.3572	64.0751	54.3673	63.2997	67.3167	67.9643	75.3738	66.6642	66.1209	60.5687	64.2995	62.4309	59.0166	60.9409	61.8831	61.9095	60.0115	58.7252	60.7704	54.5277	62.9227	63.8004	66.8328	68.9839	59.3037	65.2566	57.9908	63.1546	59.1951	64.8429	65.1857	62.2001	65.2543	66.9693	55.8287	57.1429	53.4756	58.0487	59.1462	61.6719	61.9211	71.3335	71.8727	69.8705	55.3771	60.8051
21	62.3574	4.98661	69.1129	64.2529	64.267	54.8244	62.7364	66.4789	68.1945	75.0749	66.8347	65.9998	60.6344	63.737	62.0956	59.1236	61.7772	61.753	62.1535	60.2839	59.2725	60.7127	53.7208	62.7968	63.58	66.5647	68.8454	59.5994	65.0479	57.0692	62.7608	59.3436	64.1655	65.1068	61.921	64.0824	66.6074	55.562	56.5401	52.7191	57.5466	58.9809	61.6077	61.8597	70.7716	71.5163	69.5306	55.1819	60.9417
22	62.0663	4.88073	69.0868	63.9906	64.1568	55.2246	62.0191	65.4812	68.0817	74.476	66.6664	65.5354	60.4278	63.0306	61.7897	59.2332	62.3917	61.4463	62.3415	60.4517	59.7878	60.5736	52.8534	62.468	63.3134	66.0195	68.5295	59.7475	64.8917	55.9971	62.1808	59.346	63.2931	64.8266	61.452	62.7375	65.9203	55.3388	55.8101	51.9843	57.0297	58.8131	61.4751	61.8128	69.9734	70.8721	68.9114	55.018	61.075
23	61.6509	4.75115	68.7943	63.5984	63.7903	55.611	61.1949	64.373	67.6862	73.6167	66.21	64.769	59.9956	62.2147	61.5112	59.3647	62.7481	60.9936	62.483	60.5386	60.264	60.3858	51.9717	61.9937	63.0449	65.2399	68.0574	59.772	64.779	54.808	61.4642	59.2476	62.254	64.4163	60.866	61.261	64.9718	55.1973	54.9926	51.3017	56.5267	58.665	61.2697	61.7706	68.9986	69.9783	68.0897	54.9047	61.2169
24	61.1373	4.60938	68.2701	63.102	63.2123	56.0183	60.2949	63.1939	67.0564	72.5336	65.4945	63.7172	59.378	61.3135	61.2466	59.5178	62.837	60.422	62.5697	60.557	60.6902	60.1729	51.1022	61.404	62.7938	64.2617	67.4479	59.6775	64.6897	53.5235	60.637	59.0951	61.0447	63.9056	60.1913	59.6878	63.8269	55.1575	54.1213	50.6971	56.0524	58.4965	60.97	61.7124	67.8773	68.8698	67.1055	54.8384	61.365
25	60.5455	4.47112	67.5172	62.5114	62.4645	56.4517	59.3339	61.9788	66.2298	71.2597	64.5942	62.4543	58.6095	60.3429	60.9746	59.6792	62.667	59.7217	62.6049	60.5155	61.0546	59.9508	50.2645	60.7238	62.5615	63.1097	66.7163	59.4937	64.6033	52.1628	59.7175	58.9323	59.7305	63.3214	59.4491	58.0445	62.5517	55.2227	53.2262	50.1951	55.6117	58.2942	60.5623	61.6032	66.6332	67.5788	65.9881	54.8101	61.5141
26	59.888	4.35529	66.5903	61.8494	61.5805	56.8975	58.3205	60.7343	65.2354	69.8239	63.5438	61.0203	57.7142	59.3077	60.6658	59.8263	62.2581	58.8328	62.5795	60.4209	61.3461	59.7241	49.4709	59.9759	62.3338	61.838	65.8679	59.2375	64.5047	50.7254	58.7153	58.7946	58.3239	62.6873	58.6566	56.3485	61.2114	55.3793	52.3356	49.7788	55.2014	58.0518	60.0332	61.4133	65.2801	66.1271	64.7529	54.8095	61.6569
27	59.17	4.28014	65.5234	61.1249	60.5929	57.3279	57.2482	59.4554	64.0965	68.2507	62.372	59.4552	56.7158	58.2029	60.2823	59.9298	61.6359	57.6894	62.4824	60.2738	61.5541	59.486	48.7265	59.1798	62.1018	60.4657	64.9037	58.9199	64.3821	49.2065	57.633	58.7044	56.8343	62.023	57.8288	54.6024	59.8681	55.6005	51.466	49.4346	54.8106	57.7644	59.3702	61.1093	63.8235	64.5353	63.4033	54.8231	61.7841
28	58.3929	4.26138	64.3332	60.3375	59.5435	57.7037	56.1015	58.1312	62.827	66.56	61.1058	57.7941	55.6474	57.0265	59.7957	59.9572	60.827	56.333	62.301	60.0694	61.6534	59.2232	48.0342	58.3497	61.8564	59.0081	63.8472	58.551	64.223	47.6013	56.4681	58.668	55.2669	61.3375	56.9718	52.8028	58.573	55.8477	50.6251	49.1457	54.415	57.4282	58.5903	60.6588	62.2613	62.8418	61.933	54.834	61.873
29	57.5507	4.30797	63.033	59.485	58.4479	57.9805	54.8571	56.7444	61.4338	64.7476	59.7658	56.0586	54.5194	55.7612	59.1779	59.8757	59.8359	54.8983	62.004	59.802	61.636	58.9196	47.3759	57.4932	61.5867	57.4741	62.6976	58.1365	64.0106	45.9008	55.2153	58.6813	53.6101	60.6352	56.0853	50.9343	57.3703	56.0754	49.8135	48.8915	53.9723	57.0338	57.6937	60.0316	60.5827	61.0579	60.328	54.8219	61.9143
30	56.6357	4.4246	61.6322	58.5624	57.3158	58.11	53.4886	55.2716	59.906	62.8278	58.3655	54.2568	53.3368	54.3863	58.4001	59.655	58.7087	53.4994	61.5666	59.4652	61.5022	58.5574	46.7302	56.6127	61.2812	55.8664	61.4528	57.677	63.7398	44.0939	53.8672	58.7141	51.8515	59.9092	55.1668	48.9757	56.254	56.2278	49.0268	48.647	53.4511	56.5733	56.682	59.2007	58.7722	59.188	58.5688	54.7567	61.897
31	55.6343	4.61163	60.1222	57.5121	56.1493	58.0428	51.9694	53.6849	58.2377	60.7967	56.91	52.3925	52.0999	52.8793	57.4405	59.2613	57.4593	52.1943	60.989	59.0481	61.2446	58.1164	46.0784	55.7065	60.9285	54.1818	60.1086	57.1693	63.3953	42.1719	52.4082	58.7377	49.9923	59.1507	54.2091	46.9035	55.2147	56.2485	48.2568	48.3856	52.824	56.0472	55.5525	58.1423	56.8043	57.2311	56.6216	54.6142	61.809
32	54.5277	4.86589	58.5229	56.3035	54.9423	57.7328	50.2555	51.9545	56.4174	58.6441	55.3947	50.4742	50.8046	51.2183	56.2809	58.659	56.098	51.0149	60.2555	58.5406	60.8575	57.563	45.3998	54.7639	60.5054	52.4009	58.6565	56.6064	62.9597	40.1325	50.8214	58.7183	48.0234	58.3488	53.2022	44.6944	54.2386	56.0788	47.495	48.079	52.0703	55.4492	54.2995	56.8141	54.641	55.1821	54.4503	54.3738	61.6373
33	53.3009	5.1787	56.8289	54.9347	53.6805	57.136	48.3269	50.0564	54.4281	56.3539	53.8089	48.5095	49.4207	49.3842	54.9085	57.8422	54.6282	49.9718	59.3505	57.9409	60.3355	56.8724	44.6708	53.7723	59.989	50.5108	57.0553	55.9801	62.413	37.9774	49.1005	58.6188	45.936	57.4884	52.135	42.3255	53.3061	55.6671	46.726	47.6885	51.1632	54.7715	52.9162	55.2026	52.2735	53.034	52.0593	54.0094	61.3375
34	51.9386	5.54596	55.029	53.41	52.343	56.216	46.1873	47.97	52.2497	53.9097	52.138	46.494	47.9483	47.363	53.3317	56.794	53.049	49.063	58.259	57.2407	59.672	56.035	43.863	52.7147	59.3623	48.5063	55.311	55.281	61.734	35.711	47.2287	58.4003	43.722	56.55	50.998	39.777	52.3953	54.967	45.9317	47.186	50.0677	54.004	51.395	53.318	49.691	50.779	49.434	53.4937	60.8977
35	50.4193	5.96107	53.11	51.7366	50.8904	54.8969	43.8316	45.6582	49.8612	51.3006	50.3571	44.4031	46.3747	45.1238	51.5884	55.4964	51.3574	48.2777	56.9057	56.4264	58.8227	55.0384	42.9127	51.5734	58.6019	46.3759	53.4025	54.4919	60.9009	33.3437	45.1898	58.0241	41.3419	55.4826	49.7626	37.0088	51.4831	53.9285	45.0929	46.5436	48.7486	53.1015	49.6954	51.1564	46.8954	48.3922	46.5644	52.7999	60.3066
36	48.7362	6.41569	51.0551	49.9152	49.312	53.1867	41.262	43.1459	47.2433	48.5226	48.4625	42.2295	44.6801	42.7052	49.7171	53.9328	49.5501	47.5951	55.3323	55.4849	57.8054	53.8717	41.8091	50.3293	57.6854	44.1056	51.3087	53.6038	59.8934	30.9249	42.98	57.4511	38.8422	54.2891	48.4317	34.0679	50.5432	52.5311	44.1892	45.7389	47.1812	52.0718	47.8269	48.7148	43.898	45.8925	43.452	51.9021	59.5426
37	46.8773	6.89877	48.8111	47.9089	47.5894	51.0651	38.4911	40.4528	44.3826	45.575	46.4446	39.9639	42.8383	40.1247	47.7083	52.0879	47.623	46.988	53.5291	54.4035	56.6054	52.5237	40.5265	48.9633	56.5905	41.6795	49.0088	52.5993	58.697	28.4931	40.605	56.644	36.2396	52.9497	46.9923	30.9995	49.545	50.753	43.2019	44.7531	45.351	50.893	45.7793	45.9932	40.7256	43.2794	40.1145	50.7482	58.5821
38	44.8343	7.39176	46.4006	45.7516	45.7139	48.5237	35.544	37.6081	41.2773	42.4408	44.3012	37.5974	40.8181	37.4189	45.5352	49.9486	45.5634	46.4182	51.4883	53.1693	55.2024	50.9852	39.0455	47.4587	55.2949	39.0829	46.4831	51.4685	57.2668	26.0849	38.0751	55.5196	33.5609	51.4469	45.43	27.8718	48.4463	48.5777	42.1177	43.5713	43.1963	49.5411	43.5465	42.998	37.4232	40.5623	36.5902	49.3386	57.3562
39	42.6148	7.87814	43.8205	43.4434	43.6799	45.5697	32.4592	34.6559	37.9456	39.1728	42.035	35.1365	38.5394	34.6439	43.1885	47.5055	43.4059	45.8274	49.2057	51.7689	53.5747	49.2513	37.3565	45.8009	53.7802	36.3097	43.6662	50.201	55.618	23.7362	35.4066	54.0778	30.8418	49.7652	43.734	24.7726	47.2419	45.9948	40.9286	42.1882	40.7422	47.9912	41.1305	39.7453	34.0516	37.7622	32.9432	47.6933	55.8221
40	40.2333	8.32957	41.0748	40.9916	41.4846	42.2297	29.2937	31.6627	34.4335	35.8217	39.6591	32.6055	36.0216	31.8711	40.6984	44.7548	41.1743	45.1717	46.6563	50.1911	51.7008	47.3011	35.4607	43.9734	51.9925	33.3588	40.6032	48.7774	53.7407	21.4848	32.6299	52.2913	28.1402	47.8916	41.8994	21.8045	45.9183	43.0139	39.603	40.5698	37.9927	46.1838	38.5455	36.2445	30.687	34.9114	29.2633	45.8085	53.9894
41	37.7202	8.71149	38.1765	38.4125	39.1312	38.5641	26.1611	28.7155	30.8171	32.4553	37.2015	30.0461	33.2797	29.1815	38.0927	41.6955	38.8956	44.4102	43.8646	48.412	49.5338	45.188	33.3582	41.9614	49.9573	30.3122	37.3253	47.1757	51.6337	19.3719	29.7954	50.1434	25.5527	45.7976	39.9148	19.0798	44.4673	39.6665	38.1465	38.7594	34.9761	44.0863	35.8218	32.6129	27.438	32.0546	25.6781	43.6802	51.8433
42	35.1202	8.9853	35.1458	35.7289	36.6334	34.6784	23.17	25.9157	27.1989	29.1544	34.7045	27.5131	30.3513	26.6602	35.411	38.3632	36.5991	43.5062	40.8965	46.4182	47.0516	42.9387	31.0933	39.7709	47.6731	27.2439	33.8881	45.3813	49.2954	17.4385	26.9866	47.6306	23.1612	43.4758	37.786	16.7145	42.8891	36.0243	36.5537	36.7853	31.7561	41.7157	33.0073	28.9754	24.4466	29.2504	22.3574	41.3111	49.3766
43	32.5009	9.11143	32.0608	33.0122	34.0058	30.7136	20.4417	23.3734	23.6919	26.0067	32.2216	25.0709	27.3172	24.4325	32.7146	34.8764	34.319	42.4237	37.7899	44.2257	44.2945	40.58	28.7485	37.422	45.1419	24.2434	30.3882	43.3873	46.725	15.7201	24.2905	44.7647	21.0765	40.9717	35.5519	14.9025	41.192	32.2347	34.8273	34.6808	28.4393	39.0726	30.1741	25.5014	21.8128	26.5938	19.437	38.7161	46.5621
44	29.9451	9.05134	29.0734	30.3973	31.3128	26.8131	18.1114	21.1972	20.4385	23.1053	29.8155	22.7936	24.3156	22.5735	30.1161	31.4084	32.0919	41.129	34.5925	41.8464	41.2855	38.1427	26.3973	34.9288	42.3736	21.4201	26.9755	41.1919	43.9272	14.2458	21.8035	41.5764	19.4434	38.3269	33.2423	13.7254	39.3944	28.5655	32.9813	32.4821	25.1896	36.1855	27.4189	22.4028	19.6375	24.1736	17.0473	35.9128	43.4074
45	27.5688	8.77025	26.3654	28.0713	28.6443	23.104	16.3294	19.489	17.6019	20.5519	27.551	20.77	21.7023	21.1837	27.7977	28.2172	29.9538	39.5974	31.364	39.306	38.096	35.6741	24.1403	32.3339	39.3897	18.9063	24.0118	38.801	40.9187	13.044	19.6383	38.1197	18.446	35.6157	30.903	13.233	37.5348	25.4137	31.0391	30.2354	22.2493	33.119	24.82	19.925	18.0131	22.0713	15.309	32.9867	40.0752
46	25.5267	8.23837	24.1551	26.2743	26.1404	19.7585	15.2597	18.4263	15.3431	18.455	25.5228	19.1555	19.9255	20.4244	26.011	25.6404	27.944	37.817	28.3024	36.6694	34.8804	33.2608	22.1212	29.7362	36.2273	16.8624	21.9201	36.231	37.732	12.2095	17.9327	34.477	18.6121	32.959	28.6125	13.4636	35.693	23.2565	29.0337	28.0178	19.964	30.1441	22.4567	18.3279	17.0335	20.3768	14.3297	30.0528	36.7566
47	24.0057	7.47065	22.6757	25.2699	24.015	16.8705	15.1233	18.0696	13.8531	17.0657	23.7761	18.0236	19.2074	20.4655	25.0354	24.0264	26.1662	35.7619	25.662	34.0908	31.9088	31.0995	20.5414	27.3234	32.9428	15.5472	20.9148	33.5579	34.4244	11.8135	16.8577	30.7926	19.7932	30.538	26.5011	14.4305	34.117	22.5165	27.0245	26.0094	18.9373	27.6624	20.4099	17.9162	16.7957	19.1825	14.2013	27.2673	33.7202
48	23.1927	6.57858	22.2632	25.4248	22.5447	14.5634	16.1184	18.5296	13.3201	16.4876	22.3799	17.4902	19.6131	21.4144	25.0813	23.6208	24.7416	33.5178	23.7293	31.8438	29.8046	29.576	19.8804	25.3764	29.6806	15.3245	21.0805	30.8494	31.1464	11.9942	16.6045	27.2878	21.8997	28.7749	24.9076	16.1198	33.0956	23.3718	25.2057	24.6115	19.2663	25.9643	18.7603	18.9067	17.3902	18.5924	14.9881	24.858	31.359
49	23.2211	5.7833	23.0454	26.8297	22.017	13.0099	18.0998	19.871	13.8885	16.868	21.4555	17.6879	21.0519	23.2548	26.1708	24.4608	23.8787	31.2473	22.7513	30.2888	28.9069	28.913	20.3395	24.2221	26.667	16.2312	22.3626	28.2029	28.1227	12.8949	17.3382	24.2133	24.765	27.9485	24.104	18.4839	32.8867	25.6706	23.8534	24.104	20.8763	25.2091	17.5967	21.0592	18.8819	18.7215	16.7084	23.1062	30.4396
50	24.1303	5.3163	24.7271	29.107	22.6417	12.4405	20.9249	22.0674	15.6081	18.2627	21.1945	18.7357	23.3065	25.8205	28.0957	26.3478	23.7929	29.2454	22.9042	29.7632	29.1948	29.2242	21.8787	24.1282	24.1889	18.2221	24.5855	25.7755	25.6889	14.6073	19.1262	21.8832	28.1636	28.1418	24.2254	21.4321	33.6172	29.0196	23.2485	24.6402	23.5121	25.4215	17.0326	24.1632	21.2827	19.6775	19.3219	22.3015	30.7497
51	25.9026	5.25762	27.1958	31.9998	24.5223	13.0559	24.3732	24.9778	18.3969	20.6062	21.7935	20.6785	26.1135	28.8445	30.5233	28.9602	24.6231	27.8659	24.3458	30.4968	30.499	30.4603	24.3296	25.2348	22.548	21.1075	27.5265	23.8218	24.2116	17.115	21.9238	20.6139	31.8234	29.3025	25.2796	24.8409	35.2466	32.9503	23.5803	26.1821	26.8472	26.5145	17.2884	27.9472	24.5533	21.5705	22.7371	22.7565	32.1255
52	28.3775	5.44062	30.3567	35.2496	27.3765	14.9097	28.1842	28.3682	22.0465	23.715	23.3517	23.4408	29.1128	31.9821	33.0924	31.9146	26.3647	27.3943	26.7489	32.3224	32.5569	32.4426	27.428	27.3232	21.9729	24.6066	30.8062	22.6765	23.953	20.281	25.4223	20.6017	35.4096	31.2585	27.1544	28.4747	37.591	37.0463	24.8871	28.5428	30.563	28.108	18.4834	32.123	28.4398	24.2766	26.6759	24.3902	34.3486
53	31.3199	5.62566	34.1121	38.6201	30.7817	17.8493	32.0988	31.9639	26.2609	27.3221	25.8004	26.8313	32.0731	34.9978	35.5586	34.9574	28.858	27.9352	29.6682	34.8289	35.0821	34.9217	30.8733	30.0111	22.5439	28.4093	34.1429	22.6437	24.9597	23.8749	29.2302	21.8314	38.7544	33.7606	29.6508	32.098	40.3841	40.9913	27.0439	31.4525	34.3886	29.9124	20.5028	36.4227	32.5992	27.4982	30.8043	26.8215	37.1603
54	34.4906	5.66421	38.2486	41.8777	34.4454	21.5511	35.8952	35.507	30.7068	31.1318	28.9087	30.5922	34.844	37.7325	37.7601	37.9293	31.8391	29.3677	32.8633	37.6858	37.827	37.6475	34.3827	33.0137	24.1457	32.2332	37.3673	23.8414	27.034	27.6231	33.0405	24.0704	41.7465	36.5368	32.5408	35.5335	43.3479	44.5594	29.8007	34.6318	38.1053	31.7902	23.1797	40.6247	36.7509	30.9841	34.8524	29.7569	40.3304
55	37.6499	5.51913	42.3275	44.8277	38.1325	25.6144	39.3395	38.7929	35.0645	34.866	32.358	34.4605	37.2929	40.0614	39.5704	40.6957	35.024	31.413	36.1251	40.6205	40.5702	40.3891	37.667	36.098	26.5476	35.8061	40.3408	26.113	29.834	31.264	36.6015	26.962	44.2976	39.3147	35.5355	38.6378	46.251	47.5903	32.8689	37.8085	41.532	33.6285	26.2895	44.5104	40.6654	34.5085	38.5957	32.9243	43.5565
56	40.5904	5.22977	46.1319	47.3922	41.6553	29.658	42.3009	41.682	39.072	38.2287	35.858	38.216	39.3056	41.8937	40.8989	43.1376	38.1262	33.7632	39.28	43.4219	43.146	42.9494	40.5877	39.0727	29.3268	38.9504	42.9539	29.103	33.018	34.594	39.7288	30.146	46.339	41.9247	38.386	41.3047	48.8874	49.9803	35.9363	40.7504	44.436	35.332	29.5943	47.962	44.1802	37.8897	41.8723	36.0911	46.7097
57	43.163	4.87547	49.5274	49.5098	44.86	33.3271	44.7293	44.0229	42.546	41.1006	39.1553	41.6587	40.7509	43.1764	41.6927	45.158	40.95	36.1033	42.0635	45.9278	45.4268	45.2093	43.0446	41.7806	32.2244	41.5786	45.0884	32.4239	36.2362	37.4185	42.298	33.2934	47.6669	44.2595	40.9515	43.4663	51.1902	51.6883	38.8149	43.33	46.7808	36.7057	32.8769	50.9343	47.1974	40.9919	44.5796	39.0696	49.6843
58	45.2665	4.52345	52.4243	51.1454	47.6224	36.4545	46.5932	45.8279	45.3525	43.401	42.1097	44.7079	41.5368	43.8961	41.9439	46.6946	43.3733	38.25	44.4365	48.0163	47.3045	47.0806	44.9712	44.1011	35.0687	43.6267	46.6431	35.7195	39.294	39.7023	44.2377	36.231	48.4405	46.2312	43.1263	45.0947	53.112	52.7369	41.3612	45.4602	48.543	37.7225	35.9605	53.4085	49.6708	43.7189	46.6673	41.6685	52.3911
59	46.8736	4.26858	54.7735	52.2896	49.8395	38.9415	47.8938	47.0992	47.429	45.0899	44.6217	47.2945	41.7814	44.0516	41.6874	47.7252	45.3153	40.0549	46.3604	49.6068	48.6997	48.5085	46.3351	45.9571	37.7176	45.0715	47.7015	38.7882	42.0244	41.4154	45.5252	38.8226	48.689	47.7733	44.8396	46.1748	54.6316	53.1965	43.4649	47.0948	49.741	38.3463	38.7015	55.397	51.5943	45.9897	48.1323	43.744	54.6852
60	47.9605	4.1554	56.4649	52.8769	51.4458	40.7354	48.661	47.8714	48.8199	46.1708	46.6311	49.3843	41.5381	43.6752	40.9891	48.2639	46.7336	41.41	47.8225	50.6667	49.5701	49.4712	47.1393	47.3194	40.0531	45.9269	48.2968	41.4802	44.2956	42.5706	46.1768	40.9657	48.4523	48.8449	46.0544	46.7109	55.7502	53.1605	45.0538	48.2264	50.4286	38.5666	40.9792	56.9352	52.9966	47.731	49.0105	45.3011	56.5699
61	48.5359	4.20214	57.623	53.0306	52.5415	41.8237	48.9482	48.1963	49.5779	46.6847	48.1236	50.9761	40.8781	42.9081	39.9367	48.3277	47.621	42.2527	48.8325	51.1719	49.8654	49.9764	47.3675	48.1734	41.9822	46.2364	48.4772	43.6845	46.017	43.211	46.1938	42.59	47.7795	49.3761	46.7044	46.816	56.489	52.7253	46.0966	48.8782	50.683	38.3963	42.8039	58.0728	53.901	49.0098	49.3342	46.3389	58.0838
62	48.654	4.39865	58.3388	52.8259	53.1839	42.2315	48.8205	48.1349	49.7822	46.6982	49.1232	52.0997	39.8817	41.8327	38.629	48	48.0003	42.5638	49.3675	51.1968	49.6909	50.0511	47.1397	48.5932	43.4381	46.0601	48.2988	45.3327	47.1454	43.3983	45.666	43.6571	46.6855	49.4194	46.849	46.539	56.8863	51.9766	46.5952	49.0876	50.5901	37.8317	44.1759	58.8598	54.3871	49.861	49.2009	46.8822	59.2378
63	48.372	4.7011	58.6724	52.308	53.4369	42.0164	48.3193	47.7527	49.524	46.2896	49.677	52.8083	38.6233	40.5253	37.1601	47.3638	47.9162	42.3599	49.5041	50.8418	49.1705	49.7017	46.5766	48.6733	44.3359	45.439	47.8117	46.3967	47.6861	43.1983	44.6946	44.1602	45.2549	49.0635	46.5809	45.9308	56.9951	50.9825	46.528	48.8633	50.2299	36.9646	45.1243	59.3146	54.5309	50.3277	48.6983	46.9746	60.0509
64	47.7614	5.06469	58.685	51.5195	53.3663	41.2635	47.5766	47.1153	48.8949	45.534	49.843	53.1677	37.1661	39.0529	35.6085	46.4759	47.43	41.687	49.3525	50.184	48.3736	49.0564	45.7444	48.4842	44.7901	44.5312	47.0407	46.8831	47.687	42.6724	43.3585	44.122	43.5853	48.3641	45.9542	45.0429	56.876	49.7956	46.0513	48.3285	49.669	35.901	45.7004	59.5371	54.3882	50.4565	47.8854	46.6728	60.5139
65	46.8794	5.46094	58.436	50.4986	53.0366	40.0764	46.6508	46.2842	47.9813	44.4727	49.681	53.2488	35.6133	37.4678	34.0304	45.388	46.5758	40.5714	48.9595	49.2954	47.3587	48.1691	44.7011	48.0876	44.8518	43.403	46.0769	46.8278	47.1741	41.8773	41.7307	43.5362	41.7161	47.3799	45.0248	43.926	56.5729	48.4615	45.2334	47.5311	48.9437	34.6904	45.9688	59.5674	54.0119	50.2964	46.8135	46.0194	60.6901
66	45.789	5.87283	57.9415	49.2363	52.5074	38.5633	45.5879	45.3138	46.8619	43.2052	49.2468	53.1218	34.0073	35.8043	32.4471	44.1415	45.4766	39.1588	48.3672	48.2355	46.1709	47.0874	43.4962	47.5332	44.578	42.1065	44.9443	46.291	46.3136	40.8641	39.8758	42.5514	39.6845	46.1577	43.848	42.6268	56.1617	47.0107	44.1414	46.5157	48.1133	33.3761	45.9979	59.4389	53.4525	49.8973	45.5293	45.0622	60.6592
67	44.5367	6.2915	57.2297	47.8087	51.829	36.826	44.4203	44.242	45.6033	41.777	48.595	52.85	32.3783	34.081	30.8687	42.766	44.1923	37.5117	47.612	47.045	44.843	45.8497	42.17	46.8553	44.0257	40.6783	43.6607	45.341	45.1867	39.675	37.847	41.2363	37.527	44.711	42.476	41.183	55.6703	45.465	42.839	45.321	47.196	31.995	45.852	59.1757	52.7533	49.305	44.0717	43.872	60.44
68	43.1496	6.70726	56.2518	46.2345	51.0214	34.9387	43.1675	43.0775	44.255	40.2233	47.7495	52.4736	30.7471	32.3032	29.3069	41.2829	42.7731	35.6833	46.6989	45.7462	43.3692	44.4828	40.7335	46.073	43.2472	39.1406	42.238	44.0201	43.8614	38.335	35.6806	39.6496	35.2688	42.9555	40.9318	39.5968	55.1141	43.8485	41.3822	43.9776	46.1991	30.5779	45.5787	58.7933	51.9456	48.5413	42.4707	42.4847	60.0488
69	41.6576	7.11382	55.0085	44.5276	50.1244	32.9803	41.8383	41.8335	42.8479	38.5687	46.756	52.0285	29.1268	30.4921	27.7732	39.7116	41.2589	33.7184	45.6897	44.3499	41.7866	43.001	39.2176	45.1934	42.2877	37.5044	40.6834	42.4374	42.3886	36.887	33.3933	37.8389	32.9527	40.9797	39.276	37.8954	54.5017	42.1945	39.8137	42.5072	45.1258	29.1557	45.2433	58.3036	51.0493	47.6587	40.7517	40.9392	59.4937
70	40.0753	7.50333	53.542	42.7015	49.1425	30.9921	40.4293	40.5066	41.3999	36.8273	45.6209	51.5169	27.5313	28.6623	26.2751	38.0712	39.6783	31.6567	44.5963	42.8607	40.109	41.4035	37.6222	44.213	41.1662	35.7644	38.9773	40.6423	40.798	35.3535	30.9963	35.842	30.5719	38.8377	37.518	36.0897	53.8383	40.531	38.1519	40.9123	43.9747	27.7362	44.8712	57.7085	50.0767	46.6718	38.9395	39.2683	58.7567
71	38.4187	7.86712	51.9293	40.7691	48.078	29.0023	38.9419	39.1026	39.9174	35.0069	44.3451	50.9301	25.9641	26.8372	24.8183	36.3846	38.0503	29.5364	43.4279	41.2784	38.3554	39.6977	35.945	43.1163	39.8937	33.925	37.162	38.6652	39.1024	33.7521	28.5133	33.6887	28.1294	36.5717	35.6658	34.19	53.1241	38.8846	36.4061	39.1986	42.742	26.3265	44.4714	57.0149	49.0303	45.5916	37.0552	37.493	57.8577
72	36.7041	8.19739	50.2334	38.7519	46.9332	27.0305	37.3884	37.6326	38.398	33.1138	42.9296	50.2585	24.4329	25.0406	23.4103	34.6816	36.388	27.3972	42.193	39.6225	36.5484	37.9093	34.1851	41.9085	38.4798	32.0031	35.2543	36.5245	37.307	32.0955	25.9897	31.4061	25.6383	34.2168	33.7301	32.2088	52.3513	37.2731	34.5876	37.388	41.4263	24.9344	44.0415	56.2414	47.9193	44.4268	35.1295	35.623	56.8033
73	34.9493	8.48825	48.5138	36.6925	45.7116	25.0991	35.7753	36.114	36.8423	31.16	41.3774	49.4939	22.9455	23.2931	22.0595	32.9778	34.7	25.279	40.897	37.9108	34.712	36.0562	32.3455	40.5975	36.9227	30.0091	33.2703	34.239	35.419	30.4033	23.4568	29.031	23.1297	31.8044	31.7262	30.162	51.514	35.7178	32.7051	35.4952	40.029	23.5786	43.5743	55.3945	46.7576	43.1844	33.201	33.6785	55.6087
74	33.1712	8.73509	46.7844	34.6033	44.4176	23.2395	34.11	34.5678	35.2622	29.1573	39.6937	48.6303	21.5064	21.6122	20.7716	31.2824	32.9916	23.2363	39.5639	36.1599	32.8733	34.1528	30.428	39.1929	35.2273	27.9581	31.2266	31.8361	33.4519	28.6982	20.947	26.6061	20.6546	29.3624	29.6745	28.067	50.6029	34.243	30.7713	33.5399	38.5437	22.284	43.064	54.4757	45.5503	41.8712	31.3077	31.6959	54.2964
75	31.3879	8.93741	45.0516	32.4976	43.0556	21.4873	32.3999	33.0165	33.6697	27.1391	37.886	47.6625	20.1164	20.0172	19.5596	29.5978	31.2699	21.2901	38.2158	34.3886	31.0654	32.2112	28.4442	37.7052	33.408	25.8697	29.1401	29.3546	31.4451	26.9983	18.4935	24.1906	18.2437	26.9276	27.6032	25.9381	49.628	32.877	28.8002	31.545	36.9876	21.0499	42.5113	53.4849	44.2972	40.4957	29.4844	29.697	52.8652
76	29.6143	9.09783	43.3165	30.3904	41.6223	19.8735	30.6525	31.4823	32.0722	25.1367	35.9618	46.5868	18.7767	18.5425	18.4511	27.9262	29.535	19.4617	36.8658	32.6215	29.3063	30.2442	26.4191	36.1436	31.4892	23.7678	27.0266	26.8425	29.426	25.3137	16.1332	21.8183	15.9257	24.5251	25.5246	23.7938	48.5913	31.6365	26.8061	29.5352	35.3593	19.8775	41.9102	52.4223	43.0008	39.065	27.761	27.7065	51.3609
77	27.8649	9.21997	41.5771	28.3023	40.1259	18.4205	28.8775	29.9847	30.4782	23.1786	33.9306	45.404	17.4735	17.1987	17.461	26.2724	27.7891	17.7707	35.5261	30.889	27.6135	28.2674	24.3751	34.5158	29.4998	21.681	24.9137	24.3458	27.4141	23.6498	13.9031	19.5101	13.7264	22.1788	23.4572	21.663	47.4932	30.5303	24.806	27.5366	33.6654	18.7647	41.2626	51.2868	41.664	37.5973	26.1593	25.7514	49.7939
78	26.1555	9.30663	39.8299	26.2663	38.5697	17.146	27.0923	28.542	28.8958	21.2901	31.807	44.114	16.1966	15.992	16.5906	24.6449	26.0411	16.2329	34.208	29.2273	26.0047	26.3086	22.3373	32.8288	27.4697	19.6613	22.8254	21.904	25.4261	22.008	11.8382	17.2857	11.667	19.9113	21.4273	19.5737	46.3346	29.5663	22.8271	25.5856	31.9219	17.706	40.577	50.0723	40.2882	36.1033	24.689	23.8598	48.1743
79	24.5035	9.35918	38.0786	24.3046	36.9568	16.0887	25.3246	27.1784	27.3304	19.495	29.6034	42.7013	14.9435	14.9283	15.8372	23.0535	24.3067	14.8603	32.9382	27.678	24.4978	24.3875	20.3318	31.0919	25.4305	17.7477	20.7878	19.5576	23.4777	20.3889	9.97158	15.174	9.82609	17.7413	19.4625	17.5576	45.1197	28.7597	20.9058	23.7027	30.1527	16.6988	39.8603	48.7958	38.8768	34.5953	23.3491	22.0653	46.5124
80	22.9247	9.38123	36.3246	22.4415	35.2938	15.236	23.6008	25.8916	25.7863	17.8148	27.3506	41.1732	13.7138	14.0067	15.188	21.5088	22.6064	13.6654	31.7186	26.2813	23.1124	22.5216	18.3843	29.3264	23.4031	15.9705	18.8277	17.3332	21.5837	18.7886	8.32781	13.2142	8.17418	15.6812	17.5845	15.6478	43.8579	28.1123	19.07	21.9043	28.3853	15.7222	39.1207	47.465	37.436	33.0867	22.1368	20.4117	44.8171
81	21.4346	9.37436	34.5684	20.7006	33.5899	14.5907	21.9459	24.6804	24.267	16.2667	25.0757	39.5297	12.5053	13.2183	14.6204	20.0299	20.9637	12.6558	30.5594	25.0947	21.8914	20.7297	16.5439	27.5653	21.4134	14.3574	16.9713	15.2706	19.7584	17.2108	6.93977	11.4456	6.71673	13.7823	15.8332	13.8723	42.563	27.6022	17.3402	20.2085	26.6459	14.7756	38.366	46.0852	35.9661	31.5937	21.0616	18.9129	43.1127
82	20.0421	9.34088	32.8094	19.1034	31.8583	14.1463	20.3797	23.5297	22.7756	14.864	22.8062	37.7747	11.3115	12.5466	14.1105	18.6165	19.401	11.79	29.4701	24.1289	20.8246	19.0309	14.8315	25.8369	19.4914	12.9295	15.2677	13.4119	18.018	15.6553	5.77673	9.89	5.45291	12.063	14.2215	12.2501	41.251	27.2073	15.7316	18.6295	24.957	13.8634	37.6019	44.6614	34.475	30.1339	20.1059	17.594	41.4169
83	18.7542	9.28317	31.0451	17.6853	30.1146	13.8799	18.9133	22.4165	21.3169	13.6347	20.5724	35.912	10.1228	11.9708	13.6369	17.262	17.9557	10.9767	28.4603	23.3793	19.9027	17.4399	13.262	24.1598	17.6686	11.7009	13.7338	11.7855	16.3984	14.1207	4.79584	8.57889	4.37455	10.5245	12.7581	10.7888	39.9363	26.9193	14.2567	17.1768	23.3454	12.9927	36.8333	43.1989	32.9667	28.7217	19.2523	16.4735	39.748
84	17.5682	9.20535	29.2727	16.4527	28.3684	13.7608	17.5481	21.3137	19.8895	12.5446	18.4024	33.9456	8.93953	11.4752	13.1794	15.9614	16.6371	10.2139	27.5537	22.8361	19.1115	15.9639	11.8501	22.5516	15.9762	10.6768	12.3529	10.4074	14.9072	12.6012	3.95285	7.46922	3.47945	9.1627	11.4498	9.49615	38.6318	26.7317	12.9264	15.8542	21.8148	12.1803	36.0697	41.7022	31.4398	27.3693	18.479	15.5632	38.1263
85	16.4808	9.11165	27.4958	15.3765	26.6125	13.7526	16.2851	20.1939	18.4848	11.561	16.318	31.8782	7.76376	11.0254	12.7168	14.7088	15.558	9.557	26.7715	22.4825	18.4305	14.6131	10.6038	21.0306	14.4473	9.85855	11.1182	9.28064	13.555	11.0825	3.20503	6.533	2.72909	7.96991	10.2986	8.35645	37.3447	26.6244	11.752	14.6606	20.371	11.4355	35.3215	40.1733	29.8922	26.0798	17.7561	14.8669	36.5982
86	15.4858	9.00966	25.7292	14.4463	24.8474	13.8129	15.1285	19.0261	17.0862	10.6469	14.3359	29.7101	6.60099	10.5775	12.228	13.4946	14.8716	9.03467	26.1178	22.2968	17.8381	13.4065	9.52297	19.613	13.1238	9.23391	10.0156	8.39227	12.3408	9.546	2.50974	5.73389	2.07591	6.93839	9.30118	7.33264	36.0857	26.5713	10.7485	13.5945	19.0101	10.7531	34.6025	38.6101	28.3235	24.8438	17.0472	14.3844	35.2034
87	14.5717	8.91235	23.9921	13.6487	23.0888	13.8958	14.0549	17.773	15.6793	9.76022	12.469	27.4386	5.46068	10.1	11.6916	12.3067	14.6244	8.65333	25.6093	22.2592	17.3205	12.326	8.60576	18.3103	11.9888	8.74142	9.02512	7.70645	11.2577	7.97764	1.8272	5.03167	1.49973	6.06615	8.44845	6.38733	34.8688	26.5564	9.88633	12.6249	17.7212	10.1305	33.9332	37.0293	26.7366	23.658	16.3174	14.124	33.9692
88	13.7243	8.83577	22.3048	12.9674	21.3588	13.9595	13.049	16.3936	14.2588	8.852	10.7218	25.0541	4.36239	9.56973	11.084	11.133	14.7527	8.40167	25.2578	22.3549	16.8741	11.3538	7.85955	17.1316	11.0385	8.34606	8.12973	7.16218	10.2913	6.37473	1.12761	4.38533	0.983273	5.35264	7.72091	5.48127	33.7123	26.5767	9.14367	11.7356	16.486	9.562	33.3396	35.4517	25.1408	22.5191	15.5378	14.0377	32.9302
89	12.9298	8.79917	20.6888	12.3851	19.681	13.974	12.0944	14.84	12.8261	7.87289	9.09	22.555	3.33333	8.97333	10.3831	9.96333	15.1502	8.25789	25.068	22.5683	16.4803	10.4626	7.24367	16.0858	10.2629	8.01933	7.30044	6.694	9.41844	4.762	0.398111	3.75556	0.512	4.74833	7.068	4.582	32.641	26.6403	8.49367	10.9093	15.2816	9.04	32.8503	33.8986	23.5564	21.4263	14.6776	14.1193	32.1198
90	12.1807	8.82075	19.1431	11.8573	18.0774	13.9131	11.1765	13.0382	11.3849	6.78922	7.57455	19.9605	2.3947	8.30848	9.58851	8.79297	15.7396	8.19911	25.0811	22.8878	16.1466	9.62673	6.74094	15.1796	9.64832	7.7452	6.50835	6.23764	8.60867	3.21291	-0.353182	3.10856	0.0996364	4.2263	6.46509	3.67276	31.6864	26.7623	7.90597	10.132	14.0868	8.56791	32.4963	32.386	22.0155	20.3829	13.7011	14.3695	31.6091
91	11.4766	8.91153	17.6672	11.374	16.5674	13.7843	10.2854	11.0032	9.94236	5.599	6.15645	17.3332	1.58309	7.58682	8.71164	7.63327	16.472	8.208	25.2425	23.3121	15.889	8.83327	6.33645	14.4289	9.17909	7.52555	5.74191	5.74282	7.83	1.82009	-1.08136	2.425	-0.228727	3.75564	5.89673	2.75964	30.882	26.957	7.35027	9.39909	12.885	8.141	32.3105	30.9226	20.5502	19.3944	12.5531	14.7915	31.454
92	10.8326	9.07323	16.2659	10.9475	15.1692	13.6006	9.42184	8.78955	8.5216	4.32611	4.84082	14.727	0.943374	6.84073	7.79048	6.51964	17.3422	8.29511	25.5439	23.8213	15.7301	8.09047	6.01933	13.8496	8.83752	7.38501	5.00172	5.20009	7.06556	0.679545	-1.72308	1.72189	-0.419909	3.30764	5.36579	1.87645	30.2793	27.2368	6.80294	8.72469	11.677	7.78245	32.3352	29.5111	19.1559	18.4602	11.2507	15.3911	31.6174
93	10.2798	9.29781	14.9466	10.5905	13.8992	13.3937	8.62786	6.525	7.18344	3.06333	3.65882	12.1875	0.52499	6.15742	6.89632	5.52219	18.3283	8.48411	25.9726	24.4149	15.697	7.44504	5.78485	13.4762	8.60558	7.40238	4.30243	4.65218	6.33067	-0.115273	-2.21154	1.05456	-0.411455	2.86279	4.90227	1.10018	29.8719	27.6088	6.2687	8.1861	10.5133	7.52609	32.6185	28.1707	17.8326	17.5592	9.86668	16.1827	32.1014
94	9.86909	9.56653	13.7211	10.309	12.7603	13.2266	7.99697	4.39136	6.02827	1.91267	2.66282	9.75073	0.390848	5.64509	6.11942	4.73852	19.4403	8.839	26.5128	25.0998	15.8515	6.98397	5.65673	13.2952	8.45085	7.66952	3.67952	4.19945	5.67467	-0.479455	-2.47739	0.481	-0.133182	2.42582	4.61209	0.511	29.6703	28.0727	5.81403	7.89964	9.472	7.41536	33.149	26.9241	16.604	16.6898	8.53727	17.2314	32.9013
95	9.66713	9.85328	12.6584	10.1177	11.8035	13.1921	7.63033	2.585	5.1778	0.979444	1.91645	7.46164	0.651051	5.41821	5.5512	4.28804	20.6982	9.451	27.1592	25.8943	16.2377	6.81625	5.68012	13.2743	8.37626	8.26625	3.21579	3.98173	5.17522	-0.342636	-2.44995	0.0636667	0.558182	2.0737	4.64464	0.190303	29.6814	28.6202	5.54545	7.96731	8.65489	7.54464	33.9338	25.8059	15.5229	15.8959	7.43717	18.5342	34.0229
96	9.74425	10.1329	11.832	10.0177	11.1272	13.3981	7.64779	1.27136	4.75327	0.357667	1.48627	5.39582	1.30164	5.58179	5.27242	4.29732	22.1284	10.4323	27.8906	26.8242	16.8815	7.06391	5.90776	13.4071	8.42271	9.28161	2.95391	4.15391	4.925	0.347545	-2.06538	-0.134111	1.79136	1.90812	5.11106	0.203061	29.9054	29.2253	5.58806	8.47616	8.17978	8.00336	34.9772	24.8842	14.6869	15.2529	6.74854	20.1108	35.4731
97	10.1668	10.3789	11.3422	10.0323	10.8685	13.9485	8.16939	0.551455	4.86333	0.115	1.43518	3.66464	2.40894	6.23073	5.35624	4.8917	23.755	11.8913	28.6905	27.9127	17.8157	7.83048	6.40255	13.7347	8.6583	10.7881	2.94121	4.86336	5.02533	1.62927	-1.26727	-0.0456667	3.59682	2.03718	6.12782	0.601818	30.3353	29.8392	6.07703	9.48106	8.16467	8.80218	36.2807	24.2475	14.2356	14.8661	6.6333	21.9647	37.1358
98	10.9972	10.568	11.3105	10.1979	11.1842	14.9284	9.29687	0.450545	5.60186	0.289	1.819	2.40118	4.0537	7.45282	5.88769	6.19412	25.5946	13.904	29.563	29.1728	19.0567	9.19794	7.23133	14.3385	9.16909	12.8292	3.21326	6.23027	5.586	3.53255	-0.00275758	0.405667	6.03964	2.57955	7.79121	1.43052	30.9576	30.3985	7.14958	11.0072	8.70622	9.96755	37.8386	23.9928	14.3235	14.8617	7.21381	24.0865	38.9754
99	12.2907	10.6806	11.8616	10.5623	12.2248	16.3988	11.0971	0.929909	7.04485	0.898444	2.68864	1.74436	6.31724	9.32664	6.98233	8.31828	27.6557	16.4919	30.5171	30.6109	20.6014	11.2264	8.46279	15.317	10.0482	15.4125	3.79584	8.33109	6.72511	6.07627	1.77561	1.31433	9.15527	3.66142	10.1669	2.72833	31.7531	30.8324	8.9289	13.0572	9.85911	11.5137	39.6305	24.2165	15.0792	15.3684	8.56391	26.4588	40.9613
100	14.0904	10.7042	13.114	11.186	14.101	18.397	13.592	1.919	9.264	1.966	4.095	1.828	9.265	11.905	8.772	11.329	29.933	19.611	31.566	32.239	22.429	13.948	10.164	16.768	11.386	18.512	4.708	11.192	8.558	9.259	4.095	2.797	12.941	5.411	13.28	4.536	32.698	31.068	11.495	15.619	11.628	13.443	41.621	25.014	16.585	16.488	10.708	29.062	43.068
[truncated: 44 more columns]

## Sheet: gait A1ComfMc
Calculated gait parameters	mean	std	VC	max	min
Walking.Speed [m/s]	0.98	0.01	0.01	0.99	0.97
Cadans [1/m]	137.96	12.08	5.25	166.67	101.69
L.Stride.Time [s]	0.88	0.04	0.05	1.01	0.77	0.9	0.82	0.83	0.86	0.94	0.9	0.87	0.89	0.92	0.88	0.91	0.89	0.84	0.86	0.91	0.91	0.89	0.86	0.87	0.88	0.88	0.81	0.89	0.85	0.85	0.84	0.89	0.87	0.85	0.83	0.9	0.88	0.9	0.89	0.88	0.85	0.8	0.82	0.84	0.85	0.86	0.88	0.88	0.96
L.Step.Time [s]	0.41	0.03	0.06	0.5	0.36	0.43	0.39	0.4	0.4	0.46	0.41	0.43	0.43	0.43	0.42	0.42	0.42	0.41	0.43	0.47	0.45	0.43	0.42	0.4	0.42	0.39	0.37	0.41	0.39	0.4	0.39	0.41	0.39	0.41	0.4	0.39	0.39	0.43	0.42	0.39	0.39	0.39	0.41	0.39	0.4	0.43	0.4	0.39	0.48
L.Stance.Time [s]	0.53	0.03	0.06	0.64	0.45	0.56	0.51	0.47	0.51	0.58	0.55	0.51	0.52	0.57	0.53	0.55	0.56	0.51	0.51	0.54	0.55	0.54	0.52	0.53	0.52	0.54	0.47	0.55	0.5	0.51	0.5	0.55	0.53	0.49	0.49	0.55	0.55	0.54	0.53	0.53	0.51	0.47	0.48	0.51	0.51	0.5	0.53	0.54	0.56
L.Swing.Time [s]	0.35	0.02	0.05	0.41	0.31	0.34	0.31	0.36	0.35	0.36	0.35	0.36	0.37	0.35	0.35	0.36	0.33	0.33	0.35	0.37	0.36	0.35	0.34	0.34	0.36	0.34	0.34	0.34	0.35	0.34	0.34	0.34	0.34	0.36	0.34	0.35	0.33	0.36	0.36	0.35	0.34	0.33	0.34	0.33	0.34	0.36	0.35	0.34	0.4
L.Stance.Swing [1]	0.67	0.04	0.07	0.79	0.52	0.607	0.608	0.766	0.686	0.621	0.636	0.706	0.712	0.614	0.66	0.655	0.589	0.647	0.686	0.685	0.655	0.648	0.654	0.642	0.692	0.63	0.723	0.618	0.7	0.667	0.68	0.618	0.642	0.735	0.694	0.636	0.6	0.667	0.679	0.66	0.667	0.702	0.708	0.647	0.667	0.72	0.66	0.63	0.714
L.Bipedal [s]	0.06	0.02	0.38	0.18	0.02	0.06	0.04	0.07	0.06	0.06	0.06	0.05	0.08	0.06	0.08	0.07	0.07	0.03	0.04	0.02	0.03	0.04	0.06	0.06	0.06	0.03	0.06	0.05	0.05	0.04	0.07	0.06	0.06	0.04	0.09	0.05	0.05	0.04	0.06	0.06	0.04	0.03	0.06	0.06	0.03	0.07	0.06	0.05	0.15
L.Stride.Length [m]	0.86	0.05	0.06	1	0.74	0.854	0.811	0.874	0.834	0.791	0.882	0.864	0.902	0.942	0.876	0.871	0.823	0.839	0.846	0.88	0.833	0.847	0.811	0.836	0.824	0.836	0.868	0.841	0.843	0.831	0.828	0.825	0.797	0.886	0.804	0.89	0.831	0.931	0.928	0.88	0.847	0.839	0.839	0.824	0.851	0.896	0.858	0.841	0.92
L.Step.Length [m]	0.46	0.03	0.07	0.54	0.36	0.462	0.458	0.459	0.467	0.485	0.462	0.493	0.503	0.499	0.471	0.479	0.455	0.503	0.483	0.544	0.5	0.479	0.465	0.463	0.476	0.468	0.448	0.459	0.467	0.488	0.429	0.458	0.448	0.476	0.43	0.482	0.441	0.484	0.483	0.464	0.425	0.465	0.45	0.44	0.471	0.466	0.47	0.486	0.433
L.Step.Width [m]	0.09	0.05	0.61	0.23	0	0.102	0.099	0.039	0.104	0.068	0	0.066	0.032	0.122	0.146	0.062	0.143	0.119	0.008	0.087	0.065	0.032	0.019	0.077	0.197	0.001	0.042	0.105	0.117	0.111	0.037	0.042	0.08	0.13	0.05	0.006	0.155	0.056	0.048	0.029	0.091	0.169	0.033	0.002	0.057	0.122	0.11	0.096	0.011
L.foot.clear [cm]	2.13	0.68	0.32	4.69	1.12	1.387	1.314	2.537	1.759	3.242	1.956	1.471	1.785	1.672	2.238	1.593	1.279	2.038	1.912	2.227	2.844	1.235	1.415	1.962	1.391	3.302	3.531	1.748	2.172	2.474	1.722	1.862	1.839	2.491	1.904	1.935	2.201	2.527	2.393	2.015	2.436	2.114	1.995	2.368	2.2	2.109	1.808	2.378	2.635
R.Stride.Time [s]	0.88	0.05	0.05	1.07	0.76	0.86	0.82	0.86	0.88	0.95	0.85	0.89	0.92	0.89	0.91	0.89	0.85	0.84	0.87	0.93	0.91	0.87	0.89	0.86	0.91	0.83	0.85	0.87	0.84	0.85	0.87	0.89	0.83	0.84	0.91	0.88	0.86	0.9	0.91	0.85	0.8	0.8	0.86	0.84	0.83	0.91	0.89	0.87	1.07
R.Step.Time [s]	0.47	0.03	0.06	0.59	0.4	0.47	0.43	0.43	0.46	0.48	0.49	0.44	0.46	0.49	0.46	0.49	0.47	0.43	0.43	0.44	0.46	0.46	0.44	0.47	0.46	0.49	0.44	0.48	0.46	0.45	0.45	0.48	0.48	0.44	0.43	0.51	0.49	0.47	0.47	0.49	0.46	0.41	0.41	0.45	0.45	0.43	0.48	0.49	0.48
R.Stance.Time [s]	0.47	0.04	0.08	0.63	0.38	0.49	0.43	0.47	0.46	0.52	0.47	0.48	0.51	0.49	0.5	0.49	0.49	0.44	0.47	0.49	0.48	0.47	0.48	0.46	0.48	0.42	0.43	0.46	0.44	0.44	0.46	0.47	0.45	0.45	0.49	0.44	0.44	0.47	0.48	0.45	0.43	0.42	0.47	0.45	0.43	0.5	0.46	0.44	0.63
R.Swing.Time [s]	0.41	0.02	0.05	0.45	0.35	0.37	0.39	0.39	0.42	0.43	0.38	0.41	0.41	0.4	0.41	0.4	0.36	0.4	0.4	0.44	0.43	0.4	0.41	0.4	0.43	0.41	0.42	0.41	0.4	0.41	0.41	0.42	0.38	0.39	0.42	0.44	0.42	0.43	0.43	0.4	0.37	0.38	0.39	0.39	0.4	0.41	0.43	0.43	0.44
R.Stance.Swing [1]	0.87	0.07	0.08	1.11	0.58	0.755	0.907	0.83	0.913	0.827	0.809	0.854	0.804	0.816	0.82	0.816	0.735	0.909	0.851	0.898	0.896	0.851	0.854	0.87	0.896	0.976	0.977	0.891	0.909	0.932	0.891	0.894	0.844	0.867	0.857	1	0.955	0.915	0.896	0.889	0.86	0.905	0.83	0.867	0.93	0.82	0.935	0.977	0.698
R.Bipedal [s]	0.06	0.02	0.27	0.11	0.01	0.09	0.08	0.04	0.05	0.1	0.06	0.07	0.06	0.08	0.07	0.06	0.09	0.08	0.08	0.1	0.09	0.08	0.08	0.06	0.06	0.05	0.03	0.07	0.04	0.06	0.05	0.07	0.05	0.05	0.06	0.04	0.06	0.07	0.06	0.04	0.05	0.06	0.07	0.06	0.06	0.07	0.05	0.05	0.08
R.Stride.Length [m]	0.86	0.05	0.06	1	0.7	0.815	0.873	0.827	0.774	0.905	0.834	0.891	0.946	0.903	0.864	0.846	0.791	0.866	0.819	0.876	0.868	0.825	0.838	0.81	0.845	0.889	0.829	0.836	0.811	0.887	0.797	0.806	0.858	0.851	0.838	0.871	0.888	0.93	0.899	0.885	0.8	0.853	0.835	0.82	0.9	0.854	0.825	0.972	0.861
R.Step.Length [m]	0.4	0.04	0.1	0.52	0.31	0.392	0.353	0.415	0.367	0.307	0.42	0.371	0.399	0.443	0.404	0.393	0.368	0.336	0.363	0.336	0.332	0.367	0.346	0.373	0.348	0.368	0.421	0.382	0.376	0.344	0.399	0.368	0.348	0.41	0.375	0.408	0.389	0.447	0.446	0.417	0.422	0.375	0.389	0.384	0.38	0.43	0.388	0.355	0.487
R.Step.Width [m]	0.1	0.05	0.48	0.21	0	0.021	0.089	0.073	0.124	0.059	0.086	0.183	0.142	0.141	0.068	0.088	0.124	0.131	0.07	0.065	0.041	0.124	0.152	0.045	0.188	0.023	0.083	0.082	0.147	0.051	0.112	0.056	0.15	0.046	0.128	0.049	0.053	0.05	0.094	0.063	0.083	0.124	0.077	0.125	0.034	0.06	0.131	0.17	0.06
R.foot.clear [cm]	1.49	0.72	0.48	4.88	0.34	0.619	0.723	1.023	1.24	2.067	1.497	2.657	2.328	2.659	1.803	1.708	0.911	1.12	0.959	0.962	0.938	1.676	1.379	1.3	0.723	0.649	0.871	0.932	1.01	1.025	2.123	1.52	1.052	2.563	2.199	1.137	1.451	1.14	1.751	0.749	1.296	2.872	0.71	0.36	1.112	1.056	1.107	1.647	2.489
Asym.step.time [%]	13.28	7.1	0.53	43.3	2.2	8.889	9.756	7.229	13.953	4.255	17.778	2.299	6.742	13.043	9.091	15.385	11.236	4.762	0	6.593	2.198	6.742	4.651	16.092	9.091	22.727	17.284	15.73	16.471	11.765	14.286	15.73	20.69	7.059	7.229	26.667	22.727	8.889	11.236	22.727	16.471	5	0	14.286	11.765	0	18.182	22.727	0
Asym.step.length [%]	16.87	9.58	0.57	47.25	0.34	16.41	25.952	10.21	23.849	44.985	9.566	28.055	23.096	11.795	15.323	19.714	21.278	39.865	28.254	47.247	40.417	26.506	29.345	21.327	31.232	23.803	6.151	18.448	21.53	34.698	7.278	21.839	25.068	14.984	13.616	16.482	12.444	7.864	7.988	10.703	0.759	21.49	14.748	13.443	21.298	8.054	18.938	30.983	11.572
Mox file gait parameters	mean	std
L.Stride.Time	0.87648	0.0416701	0.91	0.81	0.83	0.87	0.94	0.89	0.87	0.9	0.92	0.88	0.9	0.9	0.83	0.86	0.91	0.9	0.9	0.86	0.88	0.87	0.88	0.8	0.9	0.85	0.85	0.85	0.89	0.86	0.85	0.84	0.9	0.87	0.9	0.89	0.88	0.85	0.8	0.83	0.84	0.84	0.87	0.88	0.87	0.981	0.949	0.85	0.87
L.Stance.Time	0.572792	0.0309977	0.61	0.55	0.52	0.56	0.61	0.59	0.56	0.57	0.61	0.57	0.59	0.61	0.54	0.56	0.59	0.6	0.6	0.56	0.57	0.56	0.59	0.52	0.6	0.55	0.56	0.55	0.58	0.57	0.55	0.54	0.59	0.59	0.6	0.58	0.59	0.56	0.52	0.53	0.55	0.55	0.55	0.57	0.58	0.61	0.659	0.57	0.56
L.Swing.Time	0.303688	0.0181038	0.3	0.26	0.31	0.31	0.33	0.3	0.31	0.33	0.31	0.31	0.31	0.29	0.29	0.3	0.32	0.3	0.3	0.3	0.31	0.31	0.29	0.28	0.3	0.3	0.29	0.3	0.31	0.29	0.3	0.3	0.31	0.28	0.3	0.31	0.29	0.29	0.28	0.3	0.29	0.29	0.32	0.31	0.29	0.371	0.29	0.28	0.31
L.Stance.Swing	0.653434	0.0140078	67.021	67.88	62.647	64.38	64.889	66.289	64.361	63.317	66.319	64.793	65.547	67.774	65.063	65.124	64.832	66.676	66.665	65.112	64.768	64.37	67.047	65.005	66.681	64.717	65.854	64.713	65.175	66.273	64.703	64.278	65.547	67.811	66.655	65.173	67.052	65.884	65	63.857	65.478	65.462	63.216	64.77	66.658	62.201	69.449	67.044	64.383
L.Step.Length	0.46708	0.0319621	0.47	0.451	0.455	0.477	0.471	0.466	0.502	0.532	0.518	0.484	0.485	0.466	0.509	0.483	0.534	0.469	0.476	0.473	0.482	0.466	0.464	0.454	0.456	0.464	0.486	0.433	0.458	0.453	0.467	0.435	0.487	0.434	0.509	0.493	0.465	0.426	0.466	0.457	0.453	0.475	0.479	0.469	0.471	0.451	0.39	0.452	0.436
L.Step.Width	0.145968	0.04685	0.162	0.102	0.161	0.13	0.138	0.131	0.075	0.144	0.172	0.109	0.188	0.157	0.066	0.154	0.116	0.156	0.095	0.124	0.228	0.084	0.162	0.185	0.205	0.169	0.118	0.113	0.147	0.172	0.135	0.053	0.209	0.131	0.095	0.046	0.162	0.219	0.091	0.074	0.146	0.179	0.161	0.168	0.066	0.117	0.204	0.152	0.205
R.Stride.Time	0.876452	0.0467657	0.87	0.82	0.85	0.88	0.95	0.86	0.88	0.92	0.89	0.91	0.89	0.86	0.83	0.88	0.92	0.91	0.87	0.89	0.87	0.89	0.83	0.86	0.87	0.84	0.85	0.87	0.89	0.83	0.84	0.91	0.88	0.85	0.9	0.91	0.86	0.8	0.8	0.86	0.84	0.83	0.91	0.89	0.87	1.07	0.84	0.84	0.86
R.Stance.Time	0.530153	0.0382759	0.55	0.49	0.52	0.51	0.58	0.53	0.53	0.57	0.55	0.56	0.55	0.55	0.49	0.53	0.54	0.55	0.53	0.53	0.52	0.53	0.491	0.5	0.52	0.5	0.5	0.52	0.53	0.51	0.51	0.55	0.5	0.5	0.55	0.55	0.52	0.49	0.48	0.53	0.51	0.49	0.56	0.533	0.5	0.69	0.5	0.49	0.52
R.Swing.Time	0.34629	0.0180504	0.32	0.33	0.33	0.37	0.37	0.33	0.35	0.35	0.34	0.35	0.34	0.31	0.34	0.35	0.38	0.36	0.34	0.36	0.35	0.36	0.339	0.36	0.35	0.34	0.35	0.35	0.36	0.32	0.33	0.36	0.38	0.35	0.35	0.36	0.34	0.31	0.32	0.33	0.33	0.34	0.35	0.357	0.37	0.38	0.34	0.35	0.34
R.Stance.Swing	0.604469	0.0174005	63.217	59.769	61.189	57.945	61.065	61.66	60.24	61.95	61.792	61.538	61.829	63.948	59.029	60.229	58.675	60.418	60.948	59.555	59.773	59.528	59.13	58.136	59.76	59.503	58.819	59.757	59.546	61.442	60.697	60.419	56.798	58.822	61.103	60.456	60.464	61.247	60.001	61.608	60.713	59.034	61.524	59.839	57.475	64.489	59.572	58.34	60.45
R.Step.Length	0.408597	0.03512	0.365	0.441	0.375	0.34	0.424	0.385	0.403	0.422	0.397	0.39	0.378	0.347	0.383	0.362	0.369	0.39	0.36	0.384	0.362	0.394	0.434	0.411	0.405	0.363	0.422	0.386	0.36	0.437	0.388	0.429	0.397	0.451	0.435	0.436	0.443	0.393	0.408	0.394	0.386	0.439	0.395	0.37	0.513	0.428	0.389	0.423	0.386
R.Step.Width	0.146742	0.04299	0.116	0.124	0.154	0.068	0.13	0.202	0.191	0.15	0.11	0.124	0.154	0.13	0.151	0.112	0.108	0.179	0.182	0.098	0.223	0.085	0.16	0.167	0.203	0.093	0.165	0.121	0.185	0.114	0.167	0.12	0.082	0.088	0.129	0.164	0.117	0.144	0.125	0.187	0.126	0.09	0.172	0.227	0.149	0.227	0.09	0.038	0.126
[truncated: 79 more columns]

## Sheet: MoS A1ComfMc
	mean	std	step:1	step:2
MoS_ML_L	0.045	0.02	0.00748685	0.0415159	0.04089	0.0454121	0.00410941	0.0419146	0.0647843	0.0610621	0.0578189	0.0364085	0.0332148	0.0404471	0.0535494	0.0484009	0.030814	0.0182323	0.0578427	0.0704366	0.0234752	0.0573512	0.0107438	0.0677622	0.053063	0.0679056	0.0155616	0.0560314	0.0457185	0.056293	0.0403608	0.0743592	0.023344	0.0104793	0.0235416	0.0359624	0.0356162	0.0269711	0.0423536	0.0485888	0.0699464	0.0559018	0.033669	0.0421254	0.0765526	0.0463133	0.0589774	0.0256477	-0.00610649
MoS_ML_R	0.068	0.02	0.0829128	0.0660823	0.0779984	0.0780201	0.0381345	0.0625655	0.0517503	0.0579518	0.063859	0.0616173	0.080107	0.0791443	0.0492702	0.0756046	0.0822271	0.0799303	0.0589036	0.0728859	0.0876808	0.0741666	0.0811392	0.0682249	0.0679417	0.0831465	0.0745182	0.0579872	0.0785362	0.0937702	0.061284	0.0296309	0.101919	0.0831828	0.0530339	0.0175997	0.0582161	0.105935	0.0740077	0.0352465	0.060582	0.0844292	0.0618591	0.078872	0.0252472	0.0539392	0.102238	0.0836412	0.0902625
MoS_ML	0.057	0.023	0.00748685	0.0829128	0.0415159	0.0660823	0.04089	0.0779984	0.0454121	0.0780201	0.00410941	0.0381345	0.0419146	0.0625655	0.0647843	0.0517503	0.0610621	0.0579518	0.0578189	0.063859	0.0364085	0.0616173	0.0332148	0.080107	0.0404471	0.0791443	0.0535494	0.0492702	0.0484009	0.0756046	0.030814	0.0822271	0.0182323	0.0799303	0.0578427	0.0589036	0.0704366	0.0728859	0.0234752	0.0876808	0.0573512	0.0741666	0.0107438	0.0811392	0.0677622	0.0682249	0.053063	0.0679417	0.0679056
MoS_BF_L	-0.122	0.029	-0.10154	-0.124311	-0.183962	-0.119464	-0.0905822	-0.107555	-0.120591	-0.0998497	-0.0700042	-0.0990415	-0.0877467	-0.0936244	-0.145027	-0.159233	-0.133934	-0.103132	-0.13854	-0.144484	-0.111317	-0.0835279	-0.085546	-0.160601	-0.150291	-0.153644	-0.124016	-0.135755	-0.106612	-0.116678	-0.139109	-0.131573	-0.0884703	-0.115816	-0.128917	-0.118928	-0.0932708	-0.127991	-0.166857	-0.154615	-0.123047	-0.109615	-0.147986	-0.107085	-0.121836	-0.156029	-0.0508392	-0.128238	-0.14648
MoS_BF_R	-0.187	0.022	-0.139891	-0.198342	-0.190291	-0.196097	-0.153509	-0.197429	-0.192965	-0.182691	-0.204399	-0.18143	-0.197877	-0.189587	-0.227035	-0.191919	-0.146203	-0.143349	-0.180658	-0.165486	-0.201763	-0.181191	-0.17759	-0.190484	-0.177505	-0.200296	-0.20769	-0.202246	-0.178026	-0.177914	-0.183033	-0.159811	-0.187987	-0.181155	-0.188483	-0.187806	-0.201235	-0.2057	-0.213744	-0.194465	-0.198903	-0.212491	-0.181549	-0.185908	-0.198388	-0.127814	-0.174946	-0.19732	-0.191127
MoS_BF	-0.154	0.041	-0.10154	-0.139891	-0.124311	-0.198342	-0.183962	-0.190291	-0.119464	-0.196097	-0.0905822	-0.153509	-0.107555	-0.197429	-0.120591	-0.192965	-0.0998497	-0.182691	-0.0700042	-0.204399	-0.0990415	-0.18143	-0.0877467	-0.197877	-0.0936244	-0.189587	-0.145027	-0.227035	-0.159233	-0.191919	-0.133934	-0.146203	-0.103132	-0.143349	-0.13854	-0.180658	-0.144484	-0.165486	-0.111317	-0.201763	-0.0835279	-0.181191	-0.085546	-0.17759	-0.160601	-0.190484	-0.150291	-0.177505	-0.153644
[truncated: 202 more columns]

## Sheet: EMG A1ComfMc
	LEFT
	EMG LRectusFem		EMG LVastusLat		EMG LSemitendi		EMG LBicepsFem		EMG LGastrocMed		EMG LSoleus		EMG LTibialisA		EMG LPerineus		EMG RRectusFem		EMG RVastusLat		EMG RSemitendi		EMG RBicepsFem		EMG RGastrocMed		EMG RSoleus		EMG RTibialisA		EMG RPerineus
%	mean	std	mean	std	mean	std	mean	std	mean	std	mean	std	mean	std	mean	std	mean	std	mean	std	mean	std	mean	std	mean	std	mean	std	mean	std	mean	std
1	0.375961	0.55521	0.849135	0.920571	0.051833	0.593102	1.03633	0.335986	0.172833	0.197538	0.0913256	0.220146	0.0348374	0.137647	2.90997	0.0721111	0.620601	0.690905	0.278594	0.449794	0.0485947	0.29074	0.994629	0.963514	0.275696	0.122936	0.065282	0.286116	0.023911	0.0865127	0.0148236	0.027502
2	0.369919	0.607176	0.849594	0.940369	0.0466678	0.574872	1.03715	0.330388	0.167178	0.215919	0.0882893	0.227708	0.0312583	0.13575	2.91127	0.0695143	0.620162	0.707163	0.303197	0.507317	0.0435693	0.270802	0.994583	0.962761	0.2762	0.126492	0.0748336	0.350832	0.0221906	0.0799873	0.0148313	0.0272741
3	0.369115	0.658263	0.850995	0.953331	0.0439121	0.557556	1.03793	0.325187	0.164827	0.234701	0.086006	0.235035	0.0295024	0.134354	2.91242	0.0674965	0.619914	0.721029	0.329737	0.569153	0.0400844	0.252285	0.994538	0.962099	0.276751	0.130766	0.0855418	0.415175	0.0209645	0.0738209	0.01485	0.0270154
4	0.372839	0.707009	0.853387	0.958804	0.0435912	0.541748	1.03876	0.321045	0.165097	0.253217	0.0845015	0.241409	0.0290982	0.133749	2.91365	0.0664336	0.619844	0.732691	0.357564	0.632605	0.037997	0.235355	0.994512	0.961559	0.27728	0.135893	0.096902	0.477106	0.0201278	0.0679807	0.0148742	0.0267861
5	0.380172	0.752598	0.856668	0.956791	0.0455477	0.527755	1.03961	0.318767	0.167231	0.271295	0.0837375	0.246361	0.0295399	0.134128	2.9149	0.0669193	0.619939	0.742465	0.386068	0.695116	0.0370916	0.220021	0.994501	0.961118	0.277751	0.141779	0.108486	0.534476	0.0196575	0.0625017	0.0148952	0.0266144
6	0.390176	0.794516	0.860255	0.947688	0.0494878	0.515807	1.04055	0.319157	0.170448	0.288969	0.0835754	0.249616	0.030537	0.135583	2.91637	0.0697386	0.620173	0.750732	0.414722	0.754149	0.0371422	0.206285	0.994501	0.96076	0.278211	0.148183	0.119919	0.585422	0.0195755	0.0574668	0.0149151	0.0265018
7	0.401758	0.832226	0.863571	0.932147	0.0549833	0.506031	1.04154	0.32295	0.173857	0.30622	0.0837508	0.251119	0.0319846	0.138028	2.91793	0.0753982	0.620512	0.757858	0.443011	0.807284	0.0379387	0.194147	0.99451	0.960496	0.278775	0.154778	0.130734	0.627727	0.0198229	0.0529588	0.0149298	0.0264562
8	0.413666	0.86512	0.866613	0.911001	0.0615911	0.498231	1.04259	0.330597	0.176935	0.322951	0.0840522	0.250976	0.033802	0.141114	2.91966	0.0835906	0.620905	0.7642	0.470574	0.852776	0.0393039	0.183545	0.994525	0.960311	0.279514	0.161285	0.140623	0.660944	0.0203183	0.0490525	0.0149387	0.0265048
9	0.424598	0.892966	0.869508	0.885172	0.0689062	0.491937	1.04368	0.342188	0.179594	0.33909	0.0844498	0.249325	0.0358182	0.144352	2.92154	0.0937399	0.621252	0.770016	0.497179	0.889929	0.0410932	0.174345	0.994542	0.960154	0.280313	0.167456	0.14957	0.685064	0.0209394	0.0457993	0.0149401	0.0266613
10	0.433568	0.915836	0.872231	0.85564	0.0766195	0.486484	1.04485	0.357295	0.181732	0.35435	0.0849313	0.246376	0.0378514	0.14739	2.92368	0.105066	0.6215	0.77563	0.522643	0.918702	0.0432165	0.166377	0.994557	0.959979	0.280935	0.17321	0.15743	0.700224	0.0216188	0.0431743	0.0149333	0.0268876
11	0.439747	0.933499	0.874583	0.823257	0.0844864	0.481228	1.04606	0.375299	0.183227	0.367998	0.0854463	0.242345	0.0397444	0.149929	2.92596	0.116784	0.621559	0.781207	0.546769	0.939502	0.0456414	0.159504	0.994569	0.959804	0.281178	0.17878	0.164242	0.707478	0.0222781	0.0411096	0.0149196	0.0271484
12	0.442741	0.946081	0.87678	0.788779	0.0922904	0.475681	1.04735	0.395509	0.184186	0.379938	0.0861584	0.237385	0.0413707	0.151846	2.92834	0.128603	0.621397	0.786835	0.569479	0.952883	0.0483586	0.153571	0.994576	0.959654	0.280898	0.18428	0.170078	0.707071	0.0228769	0.0394841	0.0148969	0.0274287
13	0.442407	0.953694	0.879055	0.752815	0.0999551	0.469412	1.04868	0.417324	0.184558	0.390019	0.0868988	0.231693	0.042736	0.153063	2.93075	0.140397	0.620913	0.7926	0.590707	0.959537	0.0514033	0.14846	0.994578	0.95952	0.279833	0.189761	0.175049	0.700114	0.0234389	0.0381762	0.0148645	0.0277625
14	0.438923	0.956316	0.88129	0.71588	0.107447	0.462202	1.05009	0.440442	0.184271	0.398001	0.087373	0.225359	0.0438992	0.153601	2.93325	0.152565	0.620042	0.798634	0.610391	0.960269	0.054803	0.144078	0.994576	0.959415	0.277945	0.195281	0.179165	0.687705	0.0240248	0.0370742	0.0148229	0.0281148
15	0.432531	0.953807	0.883336	0.67841	0.114806	0.453979	1.05159	0.464716	0.18322	0.403714	0.0874241	0.218534	0.0450178	0.153447	2.93579	0.165231	0.618813	0.805037	0.62852	0.955739	0.0585347	0.140366	0.994573	0.959359	0.275266	0.200921	0.182492	0.670677	0.0246341	0.0361201	0.0147743	0.0284467
16	0.423551	0.946087	0.88479	0.640759	0.122097	0.444792	1.05315	0.490086	0.18132	0.40681	0.0873473	0.211287	0.0463163	0.152604	2.93825	0.178419	0.617216	0.811765	0.645105	0.94668	0.0625259	0.137249	0.994566	0.959376	0.271866	0.206774	0.185145	0.649843	0.0252483	0.0352684	0.0147239	0.0287411
17	0.412319	0.93325	0.885341	0.603247	0.129401	0.434753	1.05478	0.516634	0.178435	0.407009	0.0872964	0.203674	0.0480032	0.151022	2.94062	0.192128	0.615306	0.818772	0.660213	0.933704	0.0666969	0.134659	0.994557	0.959449	0.267916	0.212763	0.187111	0.625651	0.0258741	0.0344932	0.0146746	0.029049
18	0.399229	0.915636	0.885153	0.566179	0.136814	0.423945	1.0564	0.544447	0.174637	0.404351	0.08745	0.19576	0.0501579	0.148664	2.94277	0.206369	0.61317	0.826257	0.673914	0.917504	0.0709101	0.132518	0.994544	0.959547	0.263651	0.218952	0.188372	0.599001	0.0264976	0.0337965	0.0146287	0.0293777
19	0.384653	0.893691	0.88441	0.529837	0.144453	0.412517	1.05808	0.573619	0.169999	0.399006	0.0879762	0.187588	0.0526683	0.145496	2.94486	0.220717	0.610945	0.834469	0.686263	0.898732	0.0750177	0.130731	0.994533	0.959631	0.259345	0.225427	0.188983	0.57069	0.0270919	0.0331968	0.0145843	0.0296904
20	0.368915	0.867906	0.883395	0.494507	0.152479	0.400551	1.05975	0.604131	0.164584	0.391142	0.0890221	0.179208	0.0554203	0.141523	2.94679	0.234524	0.608755	0.843608	0.69723	0.877986	0.0788717	0.129219	0.994516	0.959694	0.255194	0.231959	0.18899	0.541271	0.0276468	0.0327063	0.0145422	0.0299429
21	0.352359	0.838932	0.882242	0.460389	0.160954	0.388059	1.06144	0.636036	0.158512	0.381031	0.090813	0.17071	0.0583027	0.136837	2.94864	0.247593	0.606651	0.853592	0.707022	0.855873	0.0824045	0.127898	0.994497	0.959739	0.251397	0.2383	0.188365	0.511215	0.0281577	0.0323291	0.014504	0.0301439
22	0.335268	0.807367	0.881042	0.4277	0.169856	0.375049	1.06306	0.669083	0.151871	0.368895	0.0933923	0.162157	0.0612022	0.131499	2.95038	0.259543	0.604753	0.864161	0.715828	0.832956	0.0855644	0.126713	0.994474	0.959753	0.248014	0.2441	0.187152	0.481014	0.028609	0.0320604	0.0144656	0.0302673
23	0.317874	0.773717	0.879897	0.396542	0.179175	0.361487	1.06466	0.702984	0.144779	0.355078	0.0966092	0.153685	0.0640649	0.125714	2.95208	0.269974	0.60305	0.875175	0.723855	0.809654	0.0883317	0.125628	0.994444	0.95974	0.245003	0.249351	0.185356	0.450898	0.0289613	0.0319074	0.0144302	0.0302905
24	0.300368	0.738487	0.878678	0.367055	0.188823	0.347383	1.06617	0.737186	0.137329	0.339979	0.100611	0.145402	0.066785	0.119607	2.95373	0.278551	0.60152	0.886309	0.731252	0.786395	0.0907123	0.12463	0.994406	0.959779	0.242318	0.253865	0.183044	0.421154	0.0292233	0.0318448	0.0143991	0.0302129
25	0.282953	0.702232	0.877241	0.339374	0.198611	0.332807	1.06762	0.771053	0.129621	0.32391	0.105288	0.137467	0.0692751	0.113367	2.95534	0.285277	0.600143	0.897027	0.738284	0.763698	0.0927262	0.123723	0.994366	0.959889	0.2399	0.257585	0.180249	0.392131	0.0294216	0.0318703	0.014375	0.0300493
26	0.265783	0.665383	0.875467	0.313554	0.208292	0.317924	1.06904	0.80384	0.121796	0.307183	0.110386	0.130041	0.0714238	0.107153	2.957	0.29026	0.598946	0.906823	0.74523	0.741873	0.0943963	0.122975	0.994327	0.960085	0.237802	0.260659	0.177102	0.363967	0.0295828	0.0320024	0.0143589	0.0298276
27	0.248995	0.628305	0.873713	0.289673	0.217584	0.302983	1.07041	0.83471	0.11392	0.290047	0.115574	0.123239	0.0731519	0.101069	2.95872	0.293585	0.597928	0.915301	0.752249	0.721264	0.0957401	0.122507	0.994292	0.960336	0.236146	0.26317	0.173663	0.336834	0.0297253	0.0322846	0.0143495	0.0295745
28	0.232676	0.591156	0.872289	0.267741	0.226209	0.288231	1.07183	0.863092	0.106087	0.272724	0.120537	0.117117	0.0743958	0.095181	2.96061	0.295296	0.597043	0.921996	0.75951	0.702049	0.0967955	0.122469	0.99427	0.960631	0.235066	0.265303	0.170041	0.310863	0.0298777	0.0327616	0.0143472	0.0293227
29	0.216982	0.554392	0.871482	0.247874	0.233813	0.27406	1.07325	0.888181	0.098349	0.255439	0.125016	0.111611	0.0751703	0.0896662	2.9626	0.295512	0.596261	0.926339	0.767296	0.684509	0.0975981	0.123099	0.994257	0.960936	0.23462	0.267086	0.166392	0.286282	0.0300534	0.0335687	0.0143487	0.0290623
30	0.201973	0.51829	0.871288	0.229997	0.240143	0.260855	1.07473	0.909452	0.0907437	0.238366	0.128699	0.106607	0.0755611	0.0845625	2.96471	0.294863	0.595568	0.927896	0.775847	0.66875	0.0981749	0.124611	0.994258	0.961186	0.234927	0.268554	0.162678	0.263177	0.0302544	0.0348006	0.0143579	0.0287832
31	0.187697	0.483015	0.871955	0.21404	0.244989	0.249062	1.0762	0.92637	0.0833365	0.221638	0.131468	0.101983	0.0756165	0.0799549	2.96685	0.293792	0.594962	0.926327	0.785322	0.654819	0.0985777	0.127339	0.994265	0.961361	0.236016	0.269714	0.158863	0.241574	0.0305303	0.0366038	0.0143742	0.0284852
32	0.174184	0.448745	0.873664	0.199969	0.248234	0.239273	1.07771	0.938534	0.0761713	0.205393	0.133276	0.0977492	0.0753912	0.0760703	2.96903	0.292496	0.594384	0.921397	0.79573	0.642801	0.0988461	0.131643	0.99428	0.961483	0.237746	0.270541	0.154976	0.221554	0.0309092	0.0391331	0.0143994	0.028216
33	0.161469	0.41564	0.876202	0.187692	0.249862	0.232234	1.07921	0.945778	0.0693241	0.189814	0.134144	0.0939084	0.0749194	0.0731665	2.97117	0.290967	0.593756	0.913144	0.80713	0.632619	0.0990329	0.137896	0.994298	0.961592	0.239791	0.27099	0.151122	0.203266	0.0313888	0.042471	0.0144305	0.0279895
34	0.149544	0.383809	0.879648	0.177083	0.249929	0.228601	1.08068	0.948094	0.0628178	0.17504	0.134104	0.0904573	0.0742196	0.0713997	2.97325	0.28915	0.593031	0.901685	0.819482	0.624176	0.0991476	0.146334	0.994317	0.961698	0.241945	0.27107	0.147287	0.186686	0.0319166	0.0465608	0.0144622	0.027808
35	0.138449	0.353366	0.883862	0.168104	0.248447	0.229323	1.08213	0.945334	0.0566766	0.161152	0.13314	0.0873425	0.0732856	0.0710797	2.97533	0.287044	0.592174	0.886851	0.832563	0.617476	0.0992204	0.157314	0.994336	0.961806	0.243937	0.270666	0.143273	0.171798	0.032483	0.051402	0.0144936	0.0276834
36	0.128141	0.32431	0.888401	0.16061	0.2456	0.234843	1.08353	0.937786	0.05092	0.148231	0.131622	0.0844938	0.0721299	0.0722711	2.97736	0.284548	0.591169	0.868753	0.846111	0.612332	0.0992821	0.170835	0.994346	0.961884	0.245635	0.269747	0.139163	0.158706	0.0330411	0.056903	0.0145154	0.027636
37	0.118624	0.296698	0.892644	0.154511	0.24151	0.245551	1.08491	0.925645	0.0455653	0.136336	0.129794	0.081769	0.0707341	0.0749957	2.97931	0.281515	0.590029	0.847374	0.859864	0.608598	0.0993592	0.186979	0.994355	0.961894	0.246907	0.268171	0.135076	0.147501	0.0335233	0.0628681	0.0145301	0.0276381
38	0.109897	0.270566	0.896178	0.149698	0.236319	0.261444	1.08621	0.909232	0.0406275	0.125493	0.127335	0.0790135	0.0690778	0.07897	2.98113	0.277721	0.588795	0.82271	0.873509	0.606159	0.0994875	0.205709	0.994357	0.961832	0.24758	0.265742	0.131127	0.138196	0.0338709	0.0690862	0.0145343	0.0276304
39	0.10192	0.245887	0.898928	0.146031	0.230227	0.281919	1.0875	0.889135	0.0360909	0.115655	0.124252	0.0762067	0.0671678	0.0836934	2.98288	0.273192	0.587588	0.79497	0.886813	0.604929	0.0997134	0.22682	0.994358	0.961658	0.247669	0.262353	0.127406	0.130646	0.0340798	0.0752116	0.0145354	0.0275766
40	0.0947036	0.222654	0.900679	0.143404	0.223413	0.306162	1.08871	0.865838	0.031997	0.106769	0.120882	0.0733509	0.065035	0.0885663	2.9845	0.267884	0.586495	0.764369	0.899499	0.604793	0.100067	0.250043	0.994358	0.961394	0.247174	0.257885	0.124133	0.124617	0.0341511	0.0809018	0.014534	0.0274528
41	0.0882401	0.20084	0.901387	0.141682	0.216055	0.333161	1.08992	0.839946	0.028319	0.098769	0.11743	0.0704771	0.0627238	0.0931798	2.98606	0.261786	0.585684	0.731341	0.911301	0.605591	0.100569	0.274889	0.994363	0.961088	0.246293	0.252408	0.12148	0.119788	0.0340858	0.0859534	0.0145328	0.0272766
42	0.0825434	0.18043	0.901178	0.140707	0.208298	0.361947	1.09107	0.811951	0.0250545	0.0915675	0.113811	0.0676082	0.0602807	0.0972935	2.98744	0.254855	0.585279	0.696258	0.922021	0.607097	0.101207	0.300808	0.994373	0.96077	0.245166	0.245945	0.119627	0.115921	0.0338827	0.0901466	0.0145345	0.0270653
43	0.0776311	0.161374	0.900107	0.140355	0.200288	0.391604	1.09219	0.782403	0.0222126	0.0850689	0.110111	0.0647758	0.0577529	0.100829	2.98873	0.247097	0.585265	0.659586	0.931508	0.609151	0.101973	0.327294	0.994386	0.96047	0.243994	0.238542	0.118573	0.112858	0.0335618	0.0934645	0.0145381	0.0268549
44	0.0735283	0.143644	0.898324	0.140498	0.192164	0.421281	1.09322	0.751876	0.0198483	0.0791773	0.106813	0.0619869	0.0551746	0.104074	2.98984	0.238711	0.585556	0.621809	0.939574	0.611512	0.102871	0.353869	0.994406	0.960218	0.243034	0.230245	0.118345	0.110407	0.0331586	0.0960152	0.0145464	0.0266873
45	0.0702653	0.127223	0.895737	0.14099	0.184109	0.450276	1.09414	0.721087	0.0180624	0.0737681	0.104204	0.059233	0.0525884	0.107381	2.99077	0.229913	0.586112	0.583398	0.945918	0.613864	0.104018	0.380102	0.994429	0.960031	0.242589	0.221172	0.118968	0.108471	0.032784	0.097981	0.0145561	0.0265723
46	0.0678852	0.112108	0.892223	0.141675	0.176465	0.477945	1.09498	0.691063	0.0170352	0.0687515	0.102254	0.0564915	0.0500797	0.111121	2.99148	0.220779	0.5869	0.544772	0.950106	0.615814	0.105681	0.405642	0.994459	0.959886	0.242852	0.211417	0.120262	0.106938	0.0326567	0.099563	0.0145688	0.0264831
47	0.0663926	0.0982985	0.887802	0.142378	0.169849	0.503691	1.0957	0.663263	0.0169709	0.0640424	0.10081	0.0537812	0.0478992	0.115467	2.99197	0.211503	0.587908	0.506348	0.951581	0.616826	0.108343	0.430367	0.994488	0.959817	0.243968	0.20103	0.122051	0.105758	0.033059	0.101134	0.0145844	0.0264364
48	0.0657757	0.0858038	0.882922	0.142919	0.165151	0.527069	1.09636	0.639386	0.0178983	0.0595748	0.0996904	0.0511471	0.0466483	0.120457	2.99233	0.202347	0.589161	0.468516	0.949655	0.616426	0.112742	0.454334	0.994517	0.959832	0.246102	0.190185	0.124175	0.104802	0.0345345	0.103223	0.0146007	0.0264376
49	0.0660976	0.0746219	0.877848	0.143163	0.163717	0.547954	1.09699	0.620838	0.0195819	0.0552879	0.0986806	0.0486571	0.0476353	0.126036	2.99271	0.193877	0.590659	0.431588	0.943735	0.614165	0.119688	0.478059	0.994543	0.959932	0.249265	0.179009	0.126459	0.103928	0.0376923	0.106439	0.0146201	0.0264955
50	0.0675029	0.0647517	0.872587	0.143053	0.167161	0.566513	1.09762	0.608541	0.0217338	0.051068	0.097932	0.0464188	0.0528808	0.13206	2.99307	0.186534	0.592403	0.395849	0.933405	0.609771	0.130356	0.502521	0.994564	0.960082	0.253358	0.16762	0.128711	0.103107	0.0436674	0.111482	0.0146428	0.0265978
51	0.0703113	0.0562776	0.867602	0.142609	0.178029	0.583016	1.09828	0.603462	0.0241334	0.0468125	0.097369	0.044544	0.065547	0.138338	2.99354	0.180894	0.594373	0.361554	0.918176	0.602987	0.147133	0.529026	0.994563	0.960275	0.258147	0.156161	0.130686	0.102191	0.0545843	0.119127	0.0147026	0.0267143
52	0.0749116	0.0491488	0.863447	0.14201	0.198159	0.598434	1.09897	0.605324	0.0267858	0.0425406	0.0968591	0.0430942	0.0873631	0.144962	2.99416	0.177299	0.596484	0.328892	0.897905	0.59376	0.173018	0.559168	0.994532	0.96049	0.263301	0.144771	0.132148	0.101014	0.0729649	0.129881	0.014823	0.0268676
53	0.081659	0.0431848	0.860042	0.141585	0.22788	0.613902	1.09974	0.612826	0.0298942	0.0383778	0.0966759	0.0421294	0.117451	0.152038	2.99508	0.175708	0.598632	0.297965	0.873031	0.582358	0.210462	0.593972	0.994486	0.960712	0.268504	0.13352	0.132899	0.0994962	0.0991594	0.143069	0.0150024	0.0270518
54	0.0911034	0.0382402	0.857121	0.141877	0.267489	0.630368	1.10053	0.624496	0.0337721	0.0344775	0.0970659	0.041896	0.15422	0.15959	2.99618	0.175468	0.60074	0.268901	0.844013	0.569068	0.261014	0.634088	0.994425	0.960935	0.273385	0.122518	0.132769	0.0975415	0.131767	0.157461	0.0152476	0.0272151
55	0.103767	0.0341239	0.854782	0.143735	0.316489	0.648708	1.10141	0.638562	0.0386982	0.0309466	0.0979245	0.0429333	0.195804	0.167646	2.99751	0.176093	0.602769	0.241799	0.81155	0.5543	0.325089	0.678917	0.994355	0.961128	0.2776	0.111855	0.131645	0.0951191	0.168126	0.171444	0.0155657	0.0273492
56	0.120011	0.0306959	0.853279	0.148229	0.37337	0.669282	1.1023	0.653422	0.0447667	0.0278287	0.0989626	0.0458362	0.241182	0.176185	2.99894	0.177476	0.604675	0.216622	0.776458	0.538439	0.400437	0.726674	0.994267	0.961264	0.280733	0.101678	0.129455	0.092261	0.205575	0.183815	0.0159634	0.0274802
57	0.140075	0.0279969	0.852162	0.156364	0.435451	0.69195	1.10328	0.667375	0.0523243	0.0250143	0.100282	0.0510689	0.289778	0.185236	3.0006	0.178953	0.606382	0.193463	0.739926	0.522063	0.483675	0.775043	0.99421	0.961338	0.28266	0.0919009	0.126196	0.0890675	0.242525	0.194115	0.0162784	0.0276057
58	0.163692	0.0258833	0.850961	0.168931	0.499978	0.715993	1.10427	0.67944	0.0614371	0.0225597	0.101852	0.0585619	0.34039	0.19454	3.00232	0.180376	0.607838	0.172219	0.702771	0.505532	0.570099	0.821608	0.994165	0.96135	0.283464	0.0826332	0.122045	0.0856504	0.277941	0.202443	0.0165285	0.0277415
59	0.190482	0.0242858	0.849316	0.186569	0.564864	0.740604	1.10533	0.689016	0.0719226	0.0205164	0.103283	0.0677226	0.391667	0.203895	3.00412	0.181494	0.609014	0.152833	0.665743	0.489153	0.655183	0.863986	0.994135	0.961298	0.283264	0.0739323	0.117249	0.0821234	0.310954	0.208983	0.0167217	0.0279254
60	0.220181	0.0231609	0.846814	0.209641	0.628278	0.765053	1.10638	0.695858	0.0835519	0.0188919	0.104332	0.0776572	0.442388	0.213047	3.0059	0.182001	0.60984	0.135252	0.629465	0.473169	0.734942	0.900592	0.994117	0.961205	0.282154	0.0658018	0.112028	0.0785868	0.341015	0.214298	0.0168566	0.0281663
61	0.25285	0.0224807	0.843112	0.238072	0.688449	0.7888	1.10753	0.699825	0.0962438	0.0177018	0.105014	0.0875062	0.491465	0.221633	3.00784	0.181583	0.610235	0.119408	0.594381	0.457798	0.806133	0.930521	0.994115	0.961066	0.280185	0.0582495	0.106596	0.0751254	0.367559	0.218603	0.0169363	0.028407
62	0.288471	0.0221983	0.837894	0.271167	0.743549	0.811446	1.10872	0.700922	0.110202	0.0169641	0.105353	0.0966597	0.537785	0.229252	3.0099	0.1802	0.610198	0.105216	0.560746	0.443217	0.866576	0.953623	0.994128	0.960922	0.277572	0.0512834	0.101148	0.0718536	0.390301	0.221936	0.0169655	0.0286226
63	0.327142	0.0222598	0.831657	0.307854	0.791987	0.832724	1.10995	0.699218	0.125642	0.016668	0.105066	0.104727	0.580396	0.235715	3.01205	0.177959	0.609812	0.0926188	0.528715	0.429665	0.914831	0.970154	0.994151	0.960798	0.274637	0.0449241	0.095807	0.0688892	0.408679	0.224181	0.0169541	0.0287991
64	0.368764	0.0226061	0.825335	0.346753	0.832377	0.852483	1.1112	0.694854	0.14284	0.016746	0.103905	0.111523	0.617849	0.241055	3.01425	0.175036	0.609137	0.0815192	0.498294	0.417222	0.950668	0.980872	0.994185	0.960707	0.271618	0.0391546	0.0906333	0.0663247	0.4224	0.225329	0.0169065	0.0289495
65	0.413221	0.0231813	0.819945	0.386397	0.863723	0.870643	1.11244	0.687954	0.162	0.0171109	0.102127	0.117113	0.64963	0.245259	3.01649	0.171475	0.608159	0.0718604	0.469483	0.405932	0.974164	0.986703	0.994221	0.960664	0.268755	0.0339957	0.0857025	0.0642923	0.431615	0.225469	0.0168282	0.0290675
66	0.460141	0.0239477	0.8164	0.425365	0.885495	0.88709	1.11374	0.67882	0.183053	0.0177247	0.10006	0.121753	0.674881	0.248492	3.01893	0.167437	0.60693	0.0635345	0.442176	0.395667	0.986207	0.988636	0.99426	0.96065	0.266318	0.029438	0.0811282	0.0628561	0.436445	0.224832	0.0167276	0.0291565
67	0.509001	0.0248977	0.815132	0.462611	0.897722	0.901772	1.115	0.667783	0.205923	0.0185027	0.0979459	0.125673	0.693244	0.251077	3.02137	0.162994	0.605487	0.0564425	0.416252	0.386221	0.987976	0.987454	0.994296	0.960647	0.264375	0.0254808	0.076964	0.0619988	0.437186	0.223593	0.0166099	0.0292624
68	0.559303	0.0260602	0.816183	0.497461	0.900338	0.914407	1.11631	0.655116	0.230166	0.0193814	0.0961004	0.128873	0.704136	0.253053	3.02398	0.158156	0.603703	0.0505356	0.391661	0.377382	0.980171	0.983627	0.994325	0.960636	0.262755	0.0221357	0.0732364	0.061598	0.434005	0.221968	0.0164816	0.0293862
69	0.610494	0.0274892	0.818577	0.529827	0.894463	0.925091	1.11757	0.641146	0.255181	0.0203782	0.0950888	0.131414	0.707917	0.254433	3.0266	0.15308	0.601636	0.04567	0.36832	0.368883	0.964325	0.977634	0.994347	0.960643	0.261431	0.0194259	0.0698917	0.0614471	0.427354	0.220102	0.0163411	0.0294987
70	0.66216	0.029227	0.82101	0.559832	0.880736	0.933806	1.11892	0.626064	0.280626	0.0216022	0.0949821	0.133267	0.70442	0.255195	3.02947	0.147853	0.599297	0.0417638	0.346251	0.360549	0.941371	0.969759	0.99436	0.960672	0.260215	0.0173639	0.0668569	0.0613559	0.41738	0.217991	0.0161955	0.0295581
71	0.71347	0.031212	0.822268	0.587674	0.860279	0.940478	1.12026	0.610052	0.306153	0.0231123	0.0957723	0.134554	0.69459	0.255358	3.03232	0.142604	0.596765	0.0387135	0.32547	0.352296	0.912522	0.960201	0.994369	0.960739	0.25887	0.015892	0.0640295	0.0611767	0.404741	0.215593	0.0160442	0.0295426
72	0.763403	0.0333797	0.821863	0.613357	0.834238	0.945024	1.12161	0.593333	0.331214	0.0249193	0.0973062	0.135455	0.679339	0.254985	3.03518	0.137392	0.594114	0.0364294	0.305989	0.344105	0.878949	0.949187	0.99437	0.960882	0.257213	0.0149068	0.0613397	0.0608492	0.389972	0.213025	0.0158945	0.0294262
73	0.810883	0.0356499	0.819721	0.636707	0.803655	0.947401	1.1229	0.576141	0.355082	0.0269665	0.0991183	0.1363	0.659451	0.254064	3.03786	0.132274	0.591464	0.0348199	0.287812	0.335995	0.841649	0.93697	0.994373	0.961106	0.255261	0.014318	0.0587138	0.0603365	0.373439	0.210369	0.0157443	0.0291993
74	0.854652	0.0379163	0.816232	0.657305	0.769361	0.947601	1.12418	0.55872	0.37699	0.0291671	0.100757	0.137407	0.635538	0.252708	3.04046	0.127297	0.588935	0.0337966	0.270948	0.32798	0.801472	0.923692	0.994379	0.961413	0.253132	0.014042	0.0561325	0.0596409	0.355489	0.207748	0.0155949	0.0288701
75	0.893557	0.0400596	0.812216	0.674686	0.732296	0.945754	1.12546	0.541319	0.396505	0.0313618	0.10182	0.138945	0.608342	0.250974	3.04295	0.122499	0.586635	0.0332668	0.2553	0.320021	0.759294	0.909334	0.99439	0.961812	0.251054	0.0140035	0.0536294	0.0588419	0.336477	0.205331	0.0154482	0.0284668
76	0.926389	0.0419842	0.808274	0.688369	0.693243	0.942004	1.12671	0.524146	0.413147	0.0334193	0.102217	0.140989	0.578574	0.248871	3.04528	0.117911	0.584705	0.0332062	0.240798	0.312091	0.715838	0.893864	0.994406	0.962304	0.249323	0.0141114	0.0512271	0.0579826	0.31674	0.203236	0.0153059	0.0279798
77	0.952149	0.0436284	0.804774	0.698247	0.6529	0.936533	1.12794	0.507438	0.426518	0.0352341	0.102139	0.143542	0.546886	0.246404	3.04744	0.113586	0.583149	0.0336635	0.227407	0.304172	0.671755	0.877323	0.994428	0.962857	0.248119	0.0143237	0.048967	0.0570944	0.296571	0.201392	0.0151725	0.0274309
78	0.969964	0.0449641	0.801841	0.704321	0.61187	0.929502	1.12909	0.491405	0.436344	0.0367044	0.101813	0.146467	0.513788	0.243518	3.04938	0.109545	0.581963	0.0348788	0.215106	0.296204	0.627578	0.859666	0.994458	0.963439	0.247436	0.0146749	0.0468679	0.056194	0.27621	0.19958	0.0150484	0.026836
79	0.979383	0.0460544	0.799595	0.706875	0.57073	0.921105	1.1303	0.476207	0.442405	0.0377988	0.101418	0.149651	0.479848	0.240027	3.05129	0.10576	0.581147	0.0373101	0.20391	0.288169	0.583786	0.840858	0.994491	0.964021	0.247134	0.0154996	0.0449912	0.0553057	0.255935	0.197683	0.0149375	0.0262338
80	0.980344	0.0470268	0.797622	0.706383	0.52994	0.91154	1.13145	0.461976	0.444808	0.0384806	0.101149	0.15284	0.445558	0.235903	3.05304	0.102229	0.580584	0.0415767	0.193809	0.280082	0.540761	0.820787	0.994529	0.9646	0.247072	0.0172471	0.0433469	0.0544173	0.235957	0.195548	0.0148359	0.0257168
81	0.973066	0.0481258	0.795923	0.70355	0.489878	0.900826	1.13261	0.448839	0.443734	0.0387878	0.101094	0.155884	0.411334	0.231092	3.05474	0.0989406	0.580169	0.0484864	0.184852	0.272048	0.49883	0.799366	0.99457	0.965153	0.246943	0.020313	0.0419122	0.0535054	0.216452	0.19309	0.014748	0.0253345
82	0.958205	0.0496468	0.794878	0.699159	0.450832	0.889083	1.13371	0.436817	0.439331	0.0387936	0.101117	0.158649	0.377546	0.225704	3.05628	0.0959086	0.579775	0.0589952	0.177036	0.264245	0.458197	0.77652	0.994614	0.965662	0.246491	0.0247562	0.0407027	0.0525751	0.197568	0.190322	0.0146695	0.0251313
83	0.936436	0.0520292	0.794657	0.694141	0.413071	0.876343	1.1348	0.425958	0.431667	0.0386092	0.101328	0.161124	0.344527	0.219783	3.05775	0.0931873	0.579279	0.0744258	0.17044	0.256939	0.41907	0.75213	0.994656	0.966092	0.245484	0.0306033	0.0397309	0.051597	0.179451	0.187232	0.0146048	0.0251142
84	0.908903	0.0558824	0.794921	0.689425	0.376744	0.862483	1.13585	0.416183	0.421008	0.038443	0.101994	0.163465	0.312513	0.21338	3.05908	0.0908388	0.578597	0.0956737	0.16513	0.250405	0.381558	0.726229	0.994694	0.96644	0.243919	0.0376036	0.039077	0.0505477	0.162186	0.183801	0.0145508	0.0252217
85	0.876607	0.0621126	0.795388	0.685809	0.342013	0.847442	1.13684	0.407474	0.407795	0.0386967	0.103088	0.165818	0.281732	0.206669	3.06022	0.0888868	0.577687	0.123042	0.161148	0.244909	0.345782	0.698911	0.994724	0.966745	0.241875	0.045297	0.0387242	0.0493867	0.145857	0.180028	0.0145062	0.0253785
86	0.840539	0.0718612	0.796233	0.683939	0.309025	0.831317	1.13773	0.399761	0.392477	0.0399705	0.104406	0.168476	0.252399	0.199836	3.06107	0.0872959	0.576526	0.156269	0.158556	0.240656	0.311856	0.670353	0.994747	0.967007	0.239429	0.0532286	0.0386459	0.0481741	0.130553	0.17595	0.0144741	0.025549
87	0.801675	0.0861427	0.797759	0.684147	0.27786	0.814219	1.1385	0.392939	0.375421	0.0432174	0.105758	0.17157	0.224575	0.193099	3.06161	0.0860149	0.575106	0.194786	0.157353	0.237739	0.279855	0.640756	0.994758	0.967221	0.236734	0.0609375	0.0388024	0.0470317	0.116292	0.17151	0.0144505	0.0257046
88	0.760878	0.105481	0.800099	0.686502	0.248599	0.796226	1.13918	0.386914	0.357059	0.0492644	0.107023	0.175062	0.198382	0.186584	3.06185	0.0849843	0.573514	0.237544	0.157518	0.236239	0.249844	0.610342	0.99476	0.967373	0.234004	0.0681949	0.039135	0.046037	0.10313	0.166677	0.0144356	0.0258125
89	0.718863	0.129878	0.803438	0.69095	0.221293	0.777653	1.13975	0.381541	0.337753	0.0584664	0.108162	0.178845	0.173879	0.18049	3.06179	0.0841037	0.571777	0.283237	0.158981	0.236251	0.221866	0.57943	0.994756	0.967481	0.231377	0.0749603	0.0395632	0.0452285	0.0910821	0.161432	0.0144182	0.0258478
90	0.676285	0.158913	0.808019	0.697685	0.195992	0.758958	1.14025	0.376688	0.317837	0.0703063	0.108995	0.182864	0.15111	0.174987	3.06157	0.0832459	0.56996	0.330487	0.161729	0.237881	0.195982	0.548403	0.994756	0.967551	0.228922	0.0810823	0.0400317	0.0446866	0.0801515	0.155758	0.0144008	0.0258375
91	0.633768	0.19179	0.813731	0.707171	0.17269	0.740396	1.14061	0.372255	0.297631	0.0839573	0.109226	0.187047	0.130076	0.170155	3.06108	0.0823735	0.568121	0.378144	0.165778	0.24125	0.172204	0.5176	0.99476	0.967541	0.226648	0.0865369	0.040545	0.0444418	0.0703256	0.149668	0.0143781	0.0258437
92	0.59186	0.227611	0.820337	0.71989	0.151406	0.721959	1.14091	0.368125	0.277396	0.0984715	0.108965	0.190971	0.110772	0.165983	3.06049	0.0814262	0.566254	0.424879	0.171158	0.246419	0.150563	0.487326	0.994771	0.967416	0.224517	0.091432	0.0410271	0.0445318	0.0615447	0.143169	0.0143515	0.0258839
93	0.551068	0.26538	0.827599	0.735986	0.132123	0.703761	1.14111	0.364173	0.257428	0.113173	0.108236	0.194386	0.0932179	0.162506	3.05976	0.0803218	0.564369	0.469466	0.177872	0.253455	0.131039	0.45785	0.994789	0.967179	0.22249	0.0959835	0.0415328	0.0452676	0.0538241	0.136333	0.0143202	0.0259507
94	0.512004	0.304261	0.834992	0.755901	0.114849	0.685793	1.14127	0.36035	0.238008	0.127458	0.107122	0.197423	0.0774116	0.159725	3.05901	0.0790306	0.562509	0.510982	0.185953	0.262966	0.113631	0.429394	0.994815	0.966824	0.220558	0.100382	0.0421891	0.0476257	0.0471384	0.129263	0.0142887	0.026059
95	0.475497	0.344337	0.841426	0.779868	0.0995335	0.667809	1.14139	0.356555	0.219374	0.140971	0.105772	0.200416	0.0633998	0.157422	3.0583	0.0774855	0.560776	0.548833	0.19556	0.275986	0.0982692	0.402084	0.994844	0.966353	0.218912	0.104839	0.0432134	0.0539504	0.0414591	0.122097	0.0142603	0.0262191
96	0.442495	0.386489	0.846117	0.807165	0.0860692	0.649646	1.14151	0.352713	0.201842	0.153827	0.104175	0.203565	0.0512265	0.155416	3.0577	0.0756961	0.559203	0.582723	0.207023	0.293786	0.0848417	0.375987	0.994874	0.965761	0.21767	0.109245	0.044988	0.0674419	0.0367216	0.114966	0.0142378	0.0264229
97	0.413924	0.431515	0.84888	0.836635	0.0743875	0.631174	1.14164	0.348708	0.185726	0.166423	0.102368	0.207224	0.0410005	0.153515	3.05713	0.0736873	0.557803	0.612748	0.220623	0.317515	0.0732607	0.351117	0.994897	0.965071	0.216969	0.113399	0.0479955	0.0880661	0.0328285	0.107955	0.0142182	0.0266353
98	0.390587	0.479669	0.849808	0.866702	0.064463	0.612258	1.1418	0.344415	0.171444	0.179254	0.10034	0.211957	0.0329746	0.151441	3.05663	0.0715264	0.556632	0.639213	0.236623	0.348196	0.0634482	0.327457	0.994899	0.964343	0.216904	0.117188	0.0526311	0.116071	0.0297148	0.101134	0.0141919	0.0268215
99	0.373111	0.530366	0.849229	0.895528	0.0563183	0.593	1.14201	0.339758	0.159571	0.192872	0.0981084	0.218067	0.0274502	0.148996	3.05629	0.0692969	0.555758	0.662397	0.255099	0.38616	0.0553482	0.305088	0.994886	0.963647	0.217468	0.120556	0.0589682	0.151242	0.0272646	0.0945394	0.0141726	0.0269583
100	0.361768	0.582468	0.847868	0.921058	0.0500166	0.573565	1.14228	0.334701	0.150911	0.207552	0.0959597	0.225228	0.0245439	0.146138	3.05611	0.0670833	0.555214	0.682559	0.276059	0.431151	0.048933	0.284051	0.994861	0.963018	0.218617	0.123736	0.0669265	0.191957	0.025325	0.0882082	0.0141604	0.027019
	RIGHT
	EMG RRectusFem		EMG RVastusLat		EMG RSemitendi		EMG RBicepsFem		EMG RGastrocMed		EMG RSoleus		EMG RTibialisA		EMG RPerineus		EMG LRectusFem		EMG LVastusLat		EMG LSemitendi		EMG LBicepsFem		EMG LGastrocMed		EMG LSoleus		EMG LTibialisA		EMG LPerineus
%	mean	std	mean	std	mean	std	mean	std	mean	std	mean	std	mean	std	mean	std	mean	std	mean	std	mean	std	mean	std	mean	std	mean	std	mean	std	mean	std
1	0.249963	0.609998	0.901232	0.614706	0.0826338	0.0386856	0.843967	0.138286	0.14084	0.16351	2.75669	0.192074	0.0262753	0.0326551	0.102415	0.0289269	0.224077	0.599875	0.994076	0.959874	0.578601	0.27984	0.856749	0.583402	0.116064	0.164303	0.0150703	0.0264957	0.260808	0.131107	0.146377	0.116938
2	0.30339	0.625542	0.902243	0.630295	0.0935483	0.0345867	0.841089	0.13928	0.187712	0.169368	2.75851	0.196452	0.0326975	0.0295246	0.101907	0.0298151	0.28512	0.642795	0.994038	0.960021	0.579651	0.252511	0.827295	0.569249	0.154051	0.179164	0.0151809	0.0264362	0.261124	0.120493	0.146698	0.115333
3	0.364664	0.643449	0.903266	0.647254	0.107618	0.0311589	0.83938	0.142156	0.24155	0.175747	2.76052	0.200172	0.0407644	0.0267916	0.101808	0.0324472	0.358604	0.689188	0.99398	0.960194	0.580749	0.227036	0.794825	0.553801	0.196077	0.192244	0.0153365	0.0264588	0.260937	0.110168	0.145887	0.112925
4	0.431734	0.663682	0.904384	0.663685	0.125026	0.0283369	0.838647	0.14774	0.301484	0.182414	2.76276	0.203181	0.050345	0.024426	0.101977	0.0374473	0.440977	0.737008	0.993906	0.96034	0.581868	0.203422	0.760156	0.537415	0.240261	0.202563	0.0155484	0.0266211	0.260354	0.100186	0.143942	0.109793
5	0.502577	0.685728	0.905495	0.678265	0.145863	0.0261366	0.83852	0.156854	0.365728	0.189121	2.76504	0.205452	0.0615103	0.022336	0.102538	0.0448024	0.528359	0.783867	0.993819	0.960414	0.582925	0.181639	0.724128	0.520459	0.284518	0.209896	0.015822	0.0269333	0.259412	0.0906027	0.140924	0.106019
6	0.574944	0.70869	0.906645	0.690299	0.169887	0.0245542	0.838429	0.170183	0.432247	0.195588	2.76735	0.20684	0.0736518	0.020554	0.103598	0.0537423	0.616378	0.82757	0.993721	0.960387	0.583845	0.161627	0.687497	0.503255	0.326847	0.214377	0.0161666	0.0273667	0.258181	0.0815025	0.136917	0.101693
7	0.646515	0.731806	0.907792	0.699362	0.197064	0.0236	0.837717	0.188421	0.498918	0.201806	2.76958	0.207159	0.0868787	0.0192136	0.104955	0.0635002	0.700625	0.866287	0.993623	0.960258	0.584583	0.143392	0.651012	0.486195	0.365456	0.216647	0.0165089	0.0278693	0.256716	0.0728951	0.132151	0.0970423
8	0.715257	0.754619	0.908939	0.705346	0.227509	0.0232363	0.835878	0.211881	0.563519	0.207699	2.77179	0.206259	0.101809	0.0184444	0.106332	0.0734213	0.777484	0.898827	0.993529	0.960064	0.585074	0.126896	0.615266	0.46963	0.399007	0.2174	0.0167793	0.0283716	0.255043	0.0647701	0.126885	0.0922715
9	0.778784	0.776662	0.91011	0.708259	0.261029	0.0233931	0.832479	0.240472	0.623854	0.212985	2.77402	0.204226	0.117896	0.0184515	0.107405	0.0828394	0.843829	0.924538	0.993442	0.959822	0.585297	0.112092	0.580735	0.453839	0.426498	0.217023	0.0170123	0.0288252	0.253159	0.0571878	0.121248	0.0874629
10	0.834839	0.797685	0.911238	0.708209	0.297505	0.0239624	0.827605	0.273414	0.677941	0.217687	2.77618	0.201112	0.134921	0.0192787	0.107973	0.0913063	0.898246	0.943749	0.993365	0.959583	0.585342	0.0988791	0.547664	0.439058	0.447671	0.215931	0.0172235	0.0291933	0.251142	0.0501664	0.115473	0.0827857
11	0.882054	0.817597	0.912368	0.705236	0.33695	0.0248658	0.821652	0.309604	0.724685	0.221816	2.77829	0.196911	0.152558	0.0207865	0.107658	0.0985866	0.94002	0.95707	0.993295	0.959411	0.58531	0.0871817	0.516163	0.42547	0.462569	0.214362	0.0174245	0.0294766	0.249196	0.0437514	0.109725	0.0783807
12	0.919327	0.836348	0.913394	0.699489	0.379445	0.0259971	0.815518	0.347704	0.762828	0.225433	2.78021	0.19193	0.171203	0.0227208	0.106324	0.104784	0.969408	0.965422	0.993233	0.959342	0.585254	0.0768377	0.486192	0.413168	0.471614	0.212614	0.0176195	0.0297172	0.247502	0.0378711	0.104125	0.07439
13	0.945935	0.853722	0.914379	0.691213	0.424636	0.0272652	0.810145	0.386218	0.791879	0.228464	2.78205	0.186387	0.190441	0.0248701	0.10405	0.109786	0.98681	0.969732	0.993207	0.959331	0.585247	0.0678796	0.457827	0.402107	0.475208	0.210761	0.0177671	0.0299238	0.24631	0.0326226	0.0987426	0.0709066
14	0.961851	0.869586	0.915275	0.680683	0.472241	0.0286371	0.806408	0.423927	0.811726	0.23098	2.78378	0.180508	0.210311	0.0270432	0.101301	0.113836	0.993157	0.970843	0.993204	0.959363	0.585371	0.0602039	0.430968	0.392119	0.473816	0.208886	0.0178579	0.0300786	0.24584	0.0279964	0.0936119	0.0679992
15	0.967236	0.883769	0.916153	0.66823	0.521812	0.0301339	0.804639	0.459733	0.822152	0.233035	2.78547	0.174365	0.230756	0.0290781	0.0986618	0.117106	0.989434	0.969283	0.993216	0.959427	0.585674	0.0537289	0.405519	0.382948	0.467829	0.20695	0.0179001	0.0301665	0.2462	0.0240161	0.0887563	0.0656745
16	0.962887	0.8962	0.916964	0.654226	0.572598	0.0317917	0.804895	0.493026	0.823704	0.234638	2.78708	0.16813	0.251476	0.0308939	0.0965877	0.119781	0.976859	0.965488	0.993235	0.959495	0.586151	0.0483684	0.381407	0.374328	0.457882	0.205067	0.0178949	0.0301915	0.247406	0.0207275	0.0841666	0.0638326
17	0.949806	0.906821	0.91776	0.638937	0.623808	0.0336168	0.80639	0.523769	0.817116	0.235725	2.78869	0.16189	0.272168	0.0325309	0.0954076	0.121854	0.95665	0.959778	0.99326	0.959572	0.586706	0.0440156	0.358601	0.366036	0.444561	0.203184	0.0178461	0.0301638	0.249355	0.0181688	0.079815	0.0623602
18	0.929403	0.915595	0.91853	0.622571	0.674751	0.0355963	0.808009	0.552154	0.803742	0.236313	2.79027	0.155666	0.292537	0.0341053	0.0952254	0.123456	0.930125	0.9524	0.993285	0.959631	0.587267	0.0405501	0.337066	0.357903	0.428537	0.201219	0.0177597	0.0300962	0.251754	0.016346	0.0756764	0.0611551
19	0.902792	0.922483	0.919306	0.605307	0.724471	0.0377017	0.808822	0.578399	0.784413	0.236432	2.79185	0.149517	0.312256	0.0356441	0.0958907	0.124679	0.898395	0.943497	0.993312	0.959689	0.587806	0.0378778	0.316802	0.349847	0.410377	0.199194	0.0176389	0.0299698	0.254358	0.0152133	0.0717227	0.060091
20	0.87105	0.927428	0.920077	0.587379	0.771951	0.0398555	0.808253	0.602559	0.760091	0.23607	2.79338	0.143592	0.330835	0.0371454	0.0969936	0.125724	0.862418	0.93324	0.99334	0.959801	0.588325	0.0359194	0.297839	0.341868	0.390493	0.19716	0.0174878	0.0297783	0.256923	0.0146407	0.0679232	0.05909
21	0.835202	0.930444	0.920849	0.569012	0.816304	0.0419794	0.806289	0.624561	0.731581	0.235246	2.79484	0.137961	0.347965	0.038603	0.0981504	0.126996	0.823145	0.921858	0.993374	0.960021	0.58892	0.0345726	0.280176	0.33397	0.369341	0.195182	0.0173116	0.0295158	0.259427	0.0144745	0.0642501	0.0581076
22	0.796111	0.931392	0.921584	0.550403	0.856533	0.0439712	0.803174	0.643967	0.699573	0.234069	2.79615	0.13266	0.363421	0.0399771	0.0987862	0.128803	0.7814	0.909353	0.993414	0.960361	0.589743	0.0337757	0.2638	0.32612	0.347268	0.193299	0.0171198	0.0291865	0.261939	0.0145911	0.0607113	0.0571452
23	0.754648	0.930278	0.922298	0.531815	0.891601	0.0457308	0.799536	0.660304	0.664817	0.232515	2.79731	0.127733	0.377111	0.0411782	0.0986891	0.131353	0.738015	0.8957	0.993462	0.960838	0.590881	0.0335214	0.248648	0.318268	0.324677	0.191534	0.0169151	0.028787	0.264558	0.0149328	0.0573517	0.0562069
24	0.711624	0.927164	0.922994	0.513551	0.920442	0.0471853	0.795962	0.673237	0.628143	0.230525	2.79836	0.123214	0.388554	0.0420902	0.0981126	0.134646	0.693692	0.880887	0.993518	0.961442	0.592373	0.0338907	0.234683	0.310375	0.301896	0.189846	0.0167033	0.0282832	0.267347	0.0155477	0.0542022	0.0552877
25	0.66774	0.922213	0.923672	0.495887	0.942253	0.0483271	0.792688	0.682736	0.590238	0.228069	2.79931	0.119009	0.397763	0.0426901	0.0974279	0.138504	0.649049	0.864876	0.993578	0.96214	0.594175	0.0350546	0.221857	0.302429	0.279209	0.188147	0.0164878	0.0276582	0.270293	0.0165976	0.0512899	0.0544487
26	0.623591	0.915587	0.924343	0.479082	0.956585	0.0492171	0.789846	0.688952	0.551692	0.225175	2.80019	0.115086	0.404651	0.0429689	0.0967777	0.142721	0.604592	0.847533	0.993644	0.962878	0.596211	0.0372355	0.210139	0.294442	0.256843	0.186293	0.0162731	0.0269353	0.273368	0.0184486	0.0486783	0.0537758
27	0.579659	0.907457	0.92498	0.463316	0.963047	0.0499634	0.787372	0.692112	0.512953	0.221829	2.80095	0.111435	0.409047	0.0429348	0.0961494	0.14704	0.560745	0.828674	0.993711	0.963615	0.598327	0.0409156	0.199556	0.286438	0.234989	0.18412	0.0160641	0.0261877	0.276328	0.0214021	0.0464499	0.0533062
28	0.536359	0.897985	0.925654	0.448726	0.961683	0.0507708	0.785166	0.692715	0.474426	0.217981	2.80171	0.108105	0.41068	0.0426816	0.0955816	0.151211	0.517838	0.808276	0.993781	0.964311	0.600401	0.046749	0.190124	0.278459	0.213814	0.181573	0.0158629	0.0254885	0.278872	0.0257192	0.0446624	0.0530286
29	0.494073	0.887381	0.926323	0.435433	0.95275	0.0519408	0.783434	0.691387	0.4365	0.213693	2.80245	0.105127	0.409544	0.0423746	0.0951315	0.155031	0.476168	0.786243	0.993846	0.964929	0.602368	0.0556571	0.181877	0.270625	0.193473	0.178638	0.0156769	0.0248931	0.280765	0.0315218	0.0433418	0.0529175
30	0.453081	0.875664	0.927047	0.42347	0.936959	0.0538469	0.782387	0.688867	0.399485	0.209052	2.80324	0.102494	0.406027	0.042349	0.0950911	0.15849	0.435952	0.762488	0.993911	0.965475	0.604152	0.068613	0.174824	0.263165	0.174062	0.175266	0.0155073	0.0244805	0.281869	0.0389009	0.0425188	0.0529225
31	0.413593	0.862878	0.927755	0.412776	0.915224	0.0570169	0.781945	0.685894	0.363625	0.204137	2.80399	0.100152	0.400568	0.0431244	0.0957103	0.161593	0.397335	0.737113	0.993968	0.965939	0.605564	0.0864524	0.169008	0.256314	0.155664	0.171474	0.0153615	0.0242965	0.282077	0.0475544	0.04224	0.052995
32	0.375841	0.848979	0.928473	0.403353	0.888388	0.0622044	0.781972	0.683194	0.329191	0.198948	2.80466	0.0980801	0.393627	0.0453975	0.0967912	0.164449	0.36048	0.710187	0.994016	0.966308	0.606553	0.109788	0.164496	0.250354	0.13837	0.167179	0.0152448	0.024305	0.281493	0.0571026	0.0424206	0.0530405
33	0.339954	0.834007	0.929132	0.395106	0.857395	0.0702475	0.782497	0.681573	0.29634	0.193574	2.80513	0.096222	0.385554	0.0495909	0.0982386	0.167308	0.325493	0.681907	0.994049	0.966612	0.607125	0.138866	0.161346	0.245548	0.122229	0.162294	0.0151547	0.024456	0.280265	0.0671309	0.0429313	0.0529738
34	0.305994	0.818105	0.929758	0.38793	0.823118	0.08197	0.783733	0.681519	0.265158	0.188189	2.80539	0.0945328	0.376554	0.0559433	0.0999471	0.170255	0.292412	0.652556	0.994067	0.966915	0.607303	0.173238	0.15954	0.242042	0.107263	0.156889	0.0150912	0.0246562	0.278606	0.0772494	0.0436335	0.0527909
35	0.274121	0.801354	0.9303	0.381756	0.786216	0.0983241	0.785848	0.683342	0.235815	0.182908	2.80535	0.0929891	0.366548	0.0647373	0.101729	0.173292	0.261384	0.622365	0.994068	0.967234	0.607117	0.212541	0.159114	0.240029	0.0935848	0.151007	0.0150493	0.0248379	0.276674	0.086758	0.0444261	0.052571
36	0.244304	0.783952	0.930787	0.376457	0.747508	0.119258	0.788864	0.687192	0.208367	0.177945	2.80508	0.091585	0.355707	0.0757301	0.10341	0.176233	0.232379	0.591614	0.994056	0.967558	0.606738	0.255525	0.159989	0.23956	0.0811491	0.144738	0.0150236	0.024981	0.274821	0.0952098	0.0451989	0.052415
37	0.216618	0.766136	0.931178	0.371896	0.707602	0.144871	0.792936	0.693205	0.182938	0.173411	2.80453	0.0902713	0.344034	0.0884055	0.104815	0.179027	0.205471	0.560579	0.994034	0.967893	0.606295	0.300944	0.162141	0.240698	0.0700042	0.138133	0.0150082	0.0250777	0.273262	0.102267	0.0458526	0.0523809
38	0.191051	0.748232	0.931492	0.367921	0.6671	0.174306	0.798116	0.701386	0.159464	0.169365	2.80373	0.0889718	0.3315	0.101961	0.106043	0.181783	0.18068	0.529599	0.994004	0.968244	0.605849	0.347566	0.16556	0.2435	0.0601463	0.131287	0.0149988	0.0251097	0.272103	0.107808	0.0464012	0.0526114
39	0.167557	0.730438	0.931716	0.364343	0.626576	0.206924	0.804299	0.711979	0.137917	0.165856	2.80277	0.0876241	0.318152	0.115761	0.10688	0.184633	0.15798	0.499002	0.993974	0.968568	0.605396	0.394202	0.170204	0.248201	0.0515172	0.124297	0.014993	0.0250765	0.271233	0.111824	0.0468738	0.0531412
40	0.146197	0.712856	0.931868	0.360957	0.586584	0.242049	0.811113	0.725732	0.118405	0.16282	2.80169	0.0861149	0.30405	0.129138	0.107197	0.187801	0.137419	0.469083	0.993942	0.968799	0.604986	0.439585	0.176176	0.255302	0.044122	0.117261	0.0149838	0.0250343	0.270623	0.114347	0.0472915	0.0546596
41	0.126929	0.695437	0.932002	0.357568	0.547755	0.278999	0.818121	0.742929	0.100939	0.160137	2.80067	0.0844082	0.289352	0.141893	0.107119	0.19134	0.118962	0.440069	0.993914	0.968891	0.6046	0.482679	0.18354	0.265742	0.0379263	0.110292	0.0149748	0.0250139	0.270232	0.115757	0.0476858	0.0613696
42	0.109704	0.678117	0.932125	0.354102	0.51087	0.31755	0.824841	0.763497	0.0854544	0.157609	2.79974	0.0824669	0.274219	0.154082	0.106581	0.195171	0.102566	0.412134	0.993891	0.968834	0.604192	0.522737	0.192513	0.280249	0.0328695	0.103437	0.0149649	0.0250416	0.26992	0.116504	0.0482128	0.0807119
43	0.0944402	0.660753	0.932311	0.350507	0.476748	0.357837	0.830744	0.787336	0.0719009	0.155157	2.79903	0.0802991	0.258747	0.166239	0.105527	0.199228	0.0881449	0.385397	0.993874	0.968614	0.603791	0.55926	0.203287	0.298794	0.0288388	0.0967663	0.0149593	0.0251022	0.269654	0.11699	0.0490843	0.112732
44	0.0811281	0.64308	0.932527	0.346774	0.446294	0.400565	0.835313	0.814106	0.0603568	0.152609	2.79857	0.0779169	0.243181	0.178894	0.103874	0.2036	0.0756496	0.359863	0.993846	0.968221	0.603379	0.591933	0.216189	0.322396	0.0257507	0.0903902	0.0149427	0.0251895	0.269523	0.117465	0.0508201	0.155441
45	0.0697896	0.625071	0.932885	0.342888	0.420473	0.446141	0.838284	0.842624	0.0509845	0.14987	2.7985	0.0753277	0.22798	0.19245	0.101903	0.208504	0.065023	0.335581	0.993809	0.967661	0.602952	0.620654	0.231457	0.351639	0.0234765	0.0843565	0.0149257	0.025314	0.269523	0.118014	0.0540844	0.205949
46	0.0604416	0.606709	0.933303	0.338816	0.400064	0.494343	0.839897	0.87104	0.0436041	0.146841	2.79875	0.0725865	0.213742	0.207039	0.0998065	0.214087	0.0561927	0.312597	0.993768	0.966973	0.602508	0.645592	0.249144	0.387401	0.0218234	0.07866	0.0149167	0.0254604	0.269525	0.118532	0.0594372	0.261914
47	0.0531401	0.588076	0.933846	0.334511	0.385448	0.544346	0.840637	0.897686	0.0381289	0.143458	2.79931	0.0697533	0.201124	0.222479	0.0976333	0.220413	0.0490892	0.290951	0.993721	0.966243	0.602027	0.667082	0.269242	0.430113	0.0206361	0.0733115	0.0149179	0.0255923	0.269376	0.119245	0.0668777	0.320254
48	0.0479824	0.569321	0.934365	0.33001	0.376684	0.595081	0.841025	0.920915	0.0343506	0.139824	2.79992	0.0669542	0.191101	0.238285	0.0955132	0.227742	0.0436266	0.270674	0.993668	0.965549	0.601595	0.685443	0.291721	0.479139	0.0198108	0.0682944	0.0149348	0.0256784	0.269067	0.120407	0.0759988	0.378772
49	0.044855	0.550731	0.934931	0.325496	0.373303	0.645407	0.841716	0.939186	0.0321049	0.136133	2.80062	0.0645238	0.18418	0.254086	0.0936261	0.236038	0.039669	0.251763	0.993615	0.964936	0.60125	0.701087	0.316212	0.532761	0.0192628	0.0635963	0.0149658	0.0257223	0.268626	0.122283	0.0862227	0.43576
50	0.0437022	0.532731	0.935509	0.321306	0.374837	0.694265	0.843103	0.951279	0.0310152	0.13261	2.80138	0.0628205	0.180354	0.269619	0.0920205	0.244963	0.0370941	0.234338	0.993581	0.964434	0.601041	0.71432	0.342223	0.58883	0.0189102	0.0591421	0.0150063	0.0257831	0.26807	0.125111	0.0969984	0.489323
51	0.0444888	0.51578	0.93613	0.317991	0.38068	0.740637	0.845191	0.956198	0.0306801	0.129415	2.80223	0.0622488	0.179199	0.284781	0.0908229	0.253745	0.0357651	0.21847	0.993559	0.964071	0.601057	0.725378	0.36927	0.645106	0.0187304	0.0549533	0.01505	0.0258614	0.267463	0.128938	0.107828	0.536842
52	0.0471054	0.500466	0.936801	0.316343	0.389749	0.783602	0.847772	0.953801	0.0308695	0.126691	2.80316	0.0632724	0.179804	0.299831	0.090022	0.261643	0.035476	0.204223	0.993548	0.963822	0.601305	0.734526	0.396627	0.698743	0.0187319	0.0510328	0.0150931	0.025976	0.266994	0.13377	0.118348	0.576234
53	0.0513318	0.487111	0.937493	0.316989	0.401047	0.823117	0.850776	0.944618	0.0315275	0.124559	2.80415	0.0663454	0.181485	0.314995	0.0894773	0.268126	0.0360395	0.191538	0.993559	0.963637	0.601752	0.742359	0.424038	0.748791	0.0189076	0.0474498	0.0151341	0.0260909	0.266804	0.139352	0.128647	0.608592
54	0.0569459	0.476023	0.938271	0.320605	0.413302	0.858535	0.853936	0.929261	0.0325732	0.123183	2.8053	0.0718116	0.183424	0.33028	0.0892253	0.272781	0.0373015	0.180422	0.993586	0.963501	0.602353	0.749272	0.451033	0.793526	0.019181	0.044292	0.015168	0.0262064	0.266957	0.145485	0.138366	0.633462
55	0.063591	0.467247	0.939055	0.327718	0.425233	0.889294	0.857011	0.908552	0.0339037	0.122663	2.80652	0.0792252	0.185117	0.345463	0.0892005	0.275516	0.0390778	0.170845	0.993626	0.963424	0.603137	0.755536	0.477229	0.831601	0.0194767	0.0416333	0.0151987	0.0263512	0.267478	0.151947	0.147314	0.650707
56	0.0709231	0.460345	0.939917	0.338358	0.435713	0.915325	0.860009	0.88352	0.0354637	0.123022	2.80789	0.0881352	0.186377	0.360321	0.0893256	0.276626	0.0412245	0.162642	0.993674	0.963392	0.603975	0.761486	0.502373	0.862536	0.0197202	0.0395023	0.0152212	0.0265601	0.268269	0.15853	0.155363	0.660065
57	0.0786291	0.454687	0.940734	0.352117	0.443844	0.93639	0.862965	0.855135	0.0371698	0.124183	2.80925	0.0979121	0.187089	0.374199	0.0895116	0.276555	0.043655	0.155621	0.993724	0.963375	0.604746	0.767388	0.526347	0.886464	0.0198765	0.0378584	0.0152365	0.0268541	0.26906	0.164938	0.162463	0.662522
58	0.0864826	0.449562	0.941615	0.368488	0.449037	0.952563	0.865787	0.824168	0.0388573	0.125877	2.81075	0.108173	0.187262	0.386706	0.0899046	0.275666	0.046316	0.149601	0.993774	0.96338	0.605435	0.773369	0.549078	0.903905	0.0199366	0.0366299	0.0152437	0.0272244	0.26958	0.171047	0.168774	0.659651
59	0.0942572	0.444436	0.942483	0.386947	0.450881	0.963713	0.868361	0.7913	0.0403546	0.127846	2.81225	0.118841	0.186798	0.397474	0.0904049	0.274132	0.0491901	0.144487	0.993813	0.963392	0.606008	0.779281	0.570269	0.914779	0.0199161	0.0356582	0.0152356	0.0276556	0.26962	0.176913	0.174173	0.651143
60	0.101826	0.43879	0.943415	0.406967	0.449469	0.969829	0.870888	0.757036	0.0416681	0.129755	2.81378	0.129959	0.18575	0.406113	0.0907287	0.272071	0.0523272	0.140142	0.993846	0.963395	0.60641	0.78519	0.589951	0.919989	0.0198713	0.0348638	0.0152165	0.0281186	0.269046	0.182533	0.178836	0.638337
61	0.10912	0.432387	0.944359	0.428241	0.444881	0.970637	0.873348	0.721746	0.0429266	0.131333	2.81519	0.141618	0.184009	0.412112	0.0908729	0.269379	0.0557863	0.136501	0.993874	0.963364	0.606518	0.79115	0.608063	0.919962	0.019849	0.034163	0.015185	0.0285662	0.267772	0.188045	0.182761	0.621575
62	0.116192	0.425174	0.945362	0.450543	0.437374	0.966055	0.875353	0.685792	0.0442093	0.132339	2.81658	0.153867	0.181486	0.415324	0.090715	0.265963	0.0595846	0.133512	0.993898	0.963308	0.606314	0.797366	0.624519	0.915316	0.0199042	0.033537	0.015146	0.0289883	0.265837	0.193658	0.186064	0.60181
63	0.123106	0.417158	0.946428	0.473965	0.427306	0.955982	0.876785	0.649525	0.0456203	0.132665	2.81796	0.166594	0.17822	0.415469	0.0903239	0.26181	0.0636646	0.131115	0.99392	0.963251	0.605788	0.803976	0.639384	0.906631	0.020062	0.0329768	0.0150995	0.0293925	0.263364	0.199454	0.188874	0.579853
64	0.129974	0.408399	0.94759	0.498566	0.41509	0.940723	0.877579	0.613267	0.0472192	0.132296	2.81938	0.17956	0.174219	0.412588	0.0900297	0.256945	0.0678826	0.129206	0.993937	0.963212	0.60496	0.811046	0.652747	0.894523	0.0203713	0.0324998	0.0150538	0.0297608	0.260648	0.20536	0.191184	0.556179
65	0.136978	0.398991	0.948854	0.524549	0.401091	0.920596	0.877743	0.577326	0.0490169	0.131223	2.82083	0.192894	0.169414	0.406716	0.0901904	0.251451	0.0720776	0.127668	0.993953	0.963182	0.603908	0.818737	0.664724	0.879575	0.0208317	0.032102	0.0150055	0.0300622	0.257893	0.211275	0.19296	0.531168
66	0.14429	0.389026	0.950188	0.552152	0.385712	0.896135	0.877545	0.542013	0.0510677	0.129468	2.8223	0.206488	0.163906	0.398125	0.0909384	0.245451	0.076115	0.126421	0.993963	0.963153	0.60266	0.827313	0.675359	0.862419	0.0214183	0.0317845	0.0149574	0.0302977	0.255156	0.217289	0.19409	0.505255
67	0.15205	0.378552	0.95162	0.581479	0.369326	0.868014	0.877122	0.507575	0.0534208	0.127082	2.8239	0.220121	0.157801	0.387107	0.0922002	0.239018	0.0798854	0.125364	0.993971	0.963128	0.601285	0.836796	0.684844	0.843714	0.0220693	0.0315266	0.0149074	0.0304598	0.252552	0.22329	0.19458	0.479029
68	0.160431	0.367606	0.953134	0.612637	0.352224	0.836779	0.876676	0.474241	0.0560661	0.12409	2.82563	0.233651	0.151182	0.373964	0.0940419	0.232119	0.0832869	0.124452	0.993973	0.963082	0.599833	0.847041	0.693303	0.823897	0.0226831	0.0313155	0.0148567	0.0305424	0.250056	0.228903	0.194407	0.452781
69	0.169478	0.356178	0.954726	0.645296	0.33468	0.803163	0.876341	0.442136	0.0589475	0.120572	2.82746	0.246873	0.144146	0.359096	0.0964678	0.224717	0.0863143	0.123619	0.99397	0.963012	0.598329	0.857868	0.701033	0.803528	0.0232188	0.0311339	0.0148064	0.0305402	0.247581	0.234034	0.193666	0.426752
70	0.179124	0.344204	0.956294	0.6791	0.316908	0.767703	0.875985	0.411451	0.0620247	0.11653	2.82925	0.259246	0.136774	0.342812	0.0994186	0.216788	0.0889473	0.122835	0.993958	0.962962	0.596779	0.869135	0.708251	0.783099	0.0236412	0.0309307	0.0147573	0.0304376	0.244927	0.238681	0.192362	0.401094
71	0.189222	0.331652	0.957847	0.713637	0.299124	0.730928	0.875342	0.382322	0.0651968	0.112037	2.83101	0.270287	0.129181	0.325451	0.102926	0.208406	0.0911924	0.122069	0.993938	0.962999	0.595175	0.880439	0.715154	0.76303	0.0239442	0.0306803	0.0147127	0.0302269	0.242097	0.242904	0.190489	0.376033
72	0.199555	0.318558	0.959333	0.748168	0.281495	0.693294	0.874254	0.354821	0.0684062	0.107196	2.83276	0.279652	0.121444	0.307308	0.107097	0.199655	0.0930727	0.121349	0.99391	0.963149	0.593534	0.891321	0.721996	0.743657	0.0241594	0.0303903	0.01467	0.029915	0.239123	0.246799	0.188127	0.351701
73	0.209783	0.305034	0.960832	0.781954	0.264165	0.655207	0.872925	0.329031	0.0715029	0.102074	2.83461	0.287252	0.11364	0.288692	0.111807	0.190589	0.0946021	0.120742	0.993876	0.9634	0.59186	0.901254	0.728967	0.725282	0.0243103	0.0301033	0.0146282	0.0295338	0.236114	0.250519	0.185336	0.328172
74	0.219527	0.291296	0.962266	0.814114	0.247258	0.617078	0.871474	0.305047	0.0743058	0.0967497	2.83641	0.293182	0.105853	0.269906	0.116629	0.181326	0.0958069	0.120351	0.993842	0.963743	0.590197	0.909749	0.736279	0.708184	0.0244257	0.0298462	0.0145903	0.0291103	0.23325	0.254189	0.182189	0.305572
75	0.228467	0.277651	0.963664	0.843848	0.230886	0.579216	0.870117	0.282881	0.0767493	0.0913089	2.83815	0.297385	0.0981897	0.251199	0.121196	0.171965	0.0967286	0.120338	0.993808	0.964123	0.588585	0.916402	0.744058	0.692554	0.0245423	0.0297539	0.0145551	0.0286955	0.230818	0.257976	0.178751	0.284073
76	0.236313	0.264424	0.964995	0.870314	0.215149	0.541892	0.869283	0.262561	0.0787878	0.0858655	2.83976	0.300155	0.0907089	0.232777	0.12517	0.162601	0.0974022	0.12087	0.993776	0.964467	0.58708	0.920849	0.752534	0.67855	0.0246904	0.0300239	0.0145285	0.0283072	0.229091	0.261868	0.175024	0.263914
77	0.242794	0.252039	0.966326	0.89281	0.200101	0.505361	0.86934	0.244069	0.0803908	0.0805685	2.84139	0.30194	0.0834352	0.214826	0.128405	0.15337	0.0978594	0.122195	0.993748	0.964752	0.585653	0.922782	0.761818	0.666251	0.0248927	0.0308675	0.0145082	0.0279511	0.22815	0.265784	0.17105	0.245091
78	0.247698	0.24096	0.967645	0.910773	0.185806	0.469835	0.870279	0.227425	0.0815254	0.0755362	2.84298	0.302895	0.0764129	0.197538	0.130783	0.144347	0.0981338	0.124661	0.993724	0.965	0.584232	0.921805	0.772077	0.655714	0.0251753	0.0324062	0.0145003	0.0276385	0.22801	0.269552	0.167013	0.227603
79	0.250903	0.23177	0.968915	0.923722	0.172317	0.435484	0.871972	0.212615	0.0821996	0.0709735	2.84444	0.302968	0.0697065	0.181062	0.13218	0.135637	0.0982596	0.128692	0.993702	0.965216	0.582762	0.917689	0.783414	0.646924	0.0255526	0.0348014	0.0145044	0.0274049	0.228572	0.273014	0.162898	0.211512
80	0.252392	0.225138	0.970131	0.931536	0.159659	0.402445	0.874538	0.199587	0.0824223	0.0670614	2.84572	0.302273	0.0633263	0.165544	0.132852	0.127312	0.0982745	0.13465	0.993682	0.965414	0.581214	0.910319	0.795774	0.639872	0.0260283	0.0381664	0.014518	0.0272888	0.229575	0.276279	0.15874	0.196952
81	0.252202	0.221911	0.971266	0.93418	0.147843	0.370827	0.877821	0.188268	0.0821772	0.06397	2.84685	0.3009	0.0572805	0.15109	0.132664	0.119382	0.0982219	0.142835	0.993667	0.965594	0.579522	0.899529	0.808911	0.634478	0.0265801	0.0424187	0.0145359	0.0272361	0.230799	0.279249	0.154608	0.184142
82	0.250449	0.222809	0.972354	0.931793	0.136836	0.340658	0.881559	0.178518	0.081438	0.0621223	2.84785	0.298626	0.0515917	0.137797	0.131607	0.111826	0.0981246	0.153448	0.993652	0.965728	0.577742	0.885284	0.82252	0.630535	0.0271701	0.0473632	0.0145532	0.0272164	0.232054	0.281797	0.150552	0.173133
83	0.247251	0.228607	0.973373	0.924522	0.126639	0.312001	0.885283	0.170247	0.0801979	0.0619412	2.84868	0.295316	0.0462984	0.125719	0.129896	0.104623	0.0980072	0.166689	0.993637	0.965788	0.575963	0.867603	0.836356	0.627915	0.0277611	0.0528809	0.0145684	0.027186	0.233159	0.28382	0.146637	0.16392
84	0.242794	0.239693	0.974311	0.912655	0.117231	0.284856	0.888613	0.163332	0.078494	0.0637338	2.84934	0.290872	0.0414069	0.114863	0.127658	0.0978482	0.0979116	0.182645	0.993627	0.965731	0.574376	0.846533	0.850101	0.626475	0.0283481	0.0587768	0.0145803	0.0271366	0.23426	0.285114	0.142852	0.156454
85	0.237251	0.256074	0.975153	0.896612	0.108586	0.259226	0.891417	0.157665	0.0763616	0.0672479	2.84977	0.285421	0.0369265	0.105199	0.125065	0.0915225	0.0978841	0.201357	0.99362	0.965532	0.573122	0.822193	0.863445	0.626083	0.0289116	0.0647768	0.0145891	0.0270537	0.23554	0.285398	0.139276	0.150703
86	0.230795	0.277341	0.975934	0.876788	0.1007	0.235126	0.893622	0.153152	0.0738612	0.0720915	2.85004	0.279018	0.0328706	0.0967056	0.122248	0.0856028	0.0979736	0.222705	0.99362	0.965211	0.572276	0.794746	0.876065	0.626575	0.0294092	0.0706612	0.0145925	0.0268953	0.237126	0.284341	0.136009	0.146562
87	0.223618	0.302467	0.976657	0.853699	0.0935513	0.212517	0.895137	0.149678	0.071051	0.0776947	2.85017	0.271755	0.0292399	0.0892453	0.11961	0.0801683	0.0982023	0.246341	0.993625	0.964809	0.571793	0.764482	0.887837	0.627676	0.0297882	0.0764602	0.0145969	0.0266703	0.238904	0.281691	0.133196	0.143653
88	0.21591	0.330202	0.977391	0.827934	0.0871366	0.191341	0.895927	0.147096	0.0680078	0.0835921	2.85028	0.263716	0.0260486	0.0826943	0.117089	0.075155	0.0985774	0.271671	0.993636	0.964388	0.571575	0.731755	0.89854	0.629178	0.030031	0.0820816	0.0146031	0.0264028	0.24068	0.277413	0.130773	0.141581
89	0.207827	0.359471	0.978104	0.800078	0.0814483	0.171533	0.896104	0.145279	0.0648076	0.0896675	2.85031	0.255009	0.023272	0.0769382	0.114531	0.0704675	0.0990851	0.29803	0.993652	0.963959	0.571522	0.696992	0.908009	0.630911	0.0301089	0.0873985	0.0146161	0.0261151	0.242376	0.271534	0.128872	0.140061
90	0.199513	0.389256	0.978851	0.770692	0.0765039	0.153063	0.895635	0.144102	0.0615188	0.0958006	2.85034	0.245813	0.020888	0.0718388	0.112051	0.0660464	0.0997082	0.324824	0.993672	0.963545	0.571577	0.660658	0.916028	0.63266	0.0300255	0.0923305	0.0146323	0.0257788	0.243885	0.26418	0.127565	0.138864
91	0.191093	0.418678	0.97955	0.740436	0.0723129	0.135899	0.894351	0.143431	0.0582011	0.101938	2.85026	0.236369	0.0189039	0.0672978	0.109692	0.0618412	0.100473	0.351558	0.993698	0.9632	0.571657	0.623239	0.92249	0.634189	0.0298787	0.0967764	0.014653	0.0254161	0.245153	0.255526	0.126789	0.137762
92	0.182745	0.446922	0.980309	0.710168	0.0688848	0.120026	0.892002	0.143119	0.0549719	0.108225	2.85029	0.227027	0.0173486	0.0631841	0.107728	0.0578445	0.101491	0.377709	0.993729	0.962973	0.571867	0.585181	0.927114	0.635229	0.0298339	0.100655	0.0146775	0.0250559	0.24642	0.245771	0.126558	0.136659
93	0.17479	0.473425	0.981028	0.681145	0.0662364	0.105432	0.888442	0.143037	0.052067	0.114877	2.85032	0.218303	0.0162094	0.0593839	0.106157	0.05409	0.103131	0.402827	0.993763	0.962887	0.572329	0.546942	0.929441	0.635549	0.0302494	0.104253	0.0147028	0.0247361	0.247981	0.235134	0.126762	0.135425
94	0.167971	0.497718	0.981777	0.654934	0.06442	0.0921623	0.883704	0.143068	0.0499941	0.121902	2.85045	0.210393	0.0155046	0.0557489	0.104941	0.0507281	0.10603	0.426801	0.993796	0.962897	0.573098	0.508928	0.929034	0.634793	0.0314851	0.107921	0.0147315	0.0245083	0.25005	0.223779	0.127285	0.133967
95	0.163537	0.519447	0.982482	0.633121	0.0634779	0.0802167	0.878172	0.143081	0.0496455	0.129054	2.85064	0.20385	0.0152474	0.0521591	0.103996	0.047885	0.110955	0.450173	0.993827	0.962966	0.574146	0.471468	0.925503	0.632559	0.0340248	0.112605	0.014762	0.024409	0.252767	0.211889	0.128033	0.132308
96	0.16319	0.538466	0.983182	0.617047	0.0635478	0.0696444	0.872218	0.142987	0.0525807	0.136137	2.8509	0.199146	0.0154649	0.0485123	0.103119	0.0457012	0.118689	0.473583	0.993855	0.963101	0.575399	0.434872	0.918292	0.628572	0.0384469	0.119187	0.0147956	0.0244378	0.25602	0.199631	0.128961	0.130501
97	0.168715	0.555028	0.983905	0.607802	0.0649232	0.0604419	0.866201	0.142779	0.0610322	0.14313	2.85135	0.196657	0.0163314	0.0447546	0.102405	0.0443568	0.130355	0.49812	0.993876	0.963268	0.576804	0.399382	0.906949	0.622622	0.045945	0.128289	0.0148328	0.0245637	0.259552	0.187153	0.130062	0.128601
98	0.182231	0.569799	0.984614	0.605907	0.0679629	0.0526094	0.860663	0.142548	0.0766547	0.150103	2.85198	0.196217	0.018116	0.0408651	0.101808	0.0440614	0.147982	0.525366	0.993895	0.963425	0.578354	0.365221	0.891258	0.614594	0.0577599	0.140133	0.0148727	0.0247463	0.263044	0.174582	0.131244	0.126597
99	0.206063	0.583686	0.985407	0.611018	0.0730207	0.0460571	0.856094	0.142494	0.100676	0.157079	2.85295	0.19732	0.0211792	0.0369649	0.101061	0.0451379	0.175006	0.556962	0.993912	0.963553	0.580064	0.332583	0.871203	0.604484	0.0757433	0.154532	0.0149151	0.024961	0.266197	0.162036	0.13237	0.124454
100	0.242345	0.597913	0.986113	0.62184	0.080422	0.0405759	0.852707	0.142904	0.134196	0.164218	2.85398	0.199226	0.0258982	0.0332762	0.100301	0.0479619	0.215215	0.593668	0.993929	0.963679	0.58194	0.301635	0.846924	0.592403	0.101423	0.170733	0.0149581	0.0252005	0.268795	0.149599	0.133285	0.1221

## Sheet: shank_angle A1ComfMc
Shank angle	mean	std	steps
left	68.5615	3.70021	69.3671	68.7429	61.7149	68.0881	72.1856	69.845	67.2661	69.1119	71.5407	71.1548	69.7704	68.6437	64.2668	70.6085	69.5798	78.2567	73.2036	66.1044	66.2682	70.3093	68.6275	67.523	64.2434	61.427	67.2792	70.0304	66.609	66.2502	66.4496	69.0627	64.1506	69.9875	74.4919	75.454	72.1166	65.6314	68.7125	75.7963	69.5121	69.7257	72.0931	69.6071	66.8294	71.9246	67.7382	65.7328	72.6395
right	71.3841	4.0013	65.9584	62.0106	70.4376	65.7881	72.266	75.1716	69.9363	70.1473	70.2533	74.7604	68.3775	61.3758	68.5149	71.3525	64.5953	73.2236	68.5089	68.3977	67.8473	67.7861	74.9366	70.6984	70.9591	72.2064	66.5107	72.3889	67.0816	71.8141	73.3113	74.3726	73.1791	72.3854	70.7265	77.3544	74.4757	71.6573	73.0419	73.3393	73.6896	70.1742	74.0437	63.9337	65.9577	73.8418	74.039	70.3824	69.4493
[truncated: 78 more columns]

## Sheet: Rotation RHipFlex A1ComfMc
all values Right	mean	std	steps
1	37.3765	3.25076	33.049	32.004	40.37	34.369	37.837	34.87	35.816	39.808	36.736	34.288	35.773	33.819	34.314	36.157	33.404	38.179	33.861	35.186	34.078	37.022	34.587	31.672	33.26	33.797	33.67	35.105	34.724	38.091	36.817	35.794	38.623	34.705	41.059	38.579	40.693	44.343	34.331	35.556	34.907	34.85	31.984	33.425	32.862	40.045	33.587	37.524	34.026
2	37.4766	3.24258	32.8701	33.4725	40.337	34.2458	37.7125	35.2753	35.9513	40.0552	37.1276	34.2898	35.9842	33.8589	34.5103	36.6887	33.4196	38.662	33.9227	34.9542	33.9193	37.0941	34.6517	31.5583	33.4092	33.9076	33.7562	35.0346	35.1313	38.353	36.7458	35.9057	38.8388	34.944	40.8155	38.3744	40.9173	44.0843	33.7549	35.5891	34.9183	34.9637	31.3573	33.6231	33.1564	40.4567	33.8322	38.0741	34.4204
3	37.4424	3.23804	32.7508	34.9962	40.1934	34.2608	37.38	35.445	35.9108	40.0152	37.2358	34.1543	36.0168	33.7287	34.5039	37.0227	33.3346	39.0712	33.9438	34.7317	33.6868	36.9578	34.6127	31.4174	33.4096	33.8997	33.7429	34.8875	35.352	38.4313	36.5684	35.85	38.8925	34.9111	40.4591	38.0372	40.9479	43.6942	33.2519	35.5128	34.819	34.971	30.6847	33.7348	33.3205	40.5708	33.8569	38.3169	34.6584
4	37.2685	3.23531	32.6835	36.4165	39.9373	34.2993	36.8649	35.3883	35.6978	39.6941	37.0735	33.8963	35.883	33.405	34.291	37.1327	33.1483	39.3698	33.9062	34.4851	33.3733	36.6062	34.4707	31.2559	33.2703	33.7654	33.6287	34.6521	35.3353	38.3253	36.2835	35.6338	38.7828	34.6259	40.0001	37.573	40.778	43.1933	32.8037	35.3188	34.6066	34.8548	29.9664	33.7434	33.3521	40.3998	33.6854	38.2618	34.7632
5	36.9577	3.23563	32.651	37.6219	39.5742	34.2881	36.1938	35.1258	35.3422	39.124	36.6949	33.5249	35.5969	32.8702	33.8671	37.02	32.8578	39.5325	33.7964	34.1828	32.9776	36.0431	34.2227	31.0705	32.9979	33.4991	33.4061	34.3208	35.0887	38.0457	35.8916	35.2671	38.51	34.1257	39.4434	36.9882	40.4279	42.6123	32.3787	35.0046	34.2807	34.5942	29.2014	33.6379	33.2604	39.9968	33.3531	37.9562	34.7539
6	36.5198	3.24122	32.6294	38.5449	39.116	34.1893	35.3943	34.6858	34.875	38.3509	36.159	33.0485	35.1806	32.1186	33.2363	36.696	32.4482	39.5517	33.6136	33.804	32.5067	35.2898	33.8683	30.8513	32.6024	33.1048	33.0746	33.8894	34.6507	37.6076	35.3947	34.7604	38.0761	33.4452	38.7954	36.2941	39.9235	41.9874	31.9402	34.5759	33.8464	34.1796	28.3889	33.4155	33.0608	39.4251	32.8911	37.4532	34.6512
7	35.9703	3.2546	32.5914	39.1479	38.5783	33.9822	34.4946	34.1037	34.3224	37.4309	35.5234	32.479	34.669	31.1601	32.4193	36.1746	31.9225	39.4348	33.3696	33.3418	31.9746	34.382	33.4156	30.5859	32.1027	32.593	32.6377	33.3582	34.068	37.0289	34.7973	34.1032	37.4579	32.6127	38.0679	35.5099	39.2953	41.3473	31.4529	34.0479	33.3162	33.6235	27.5241	33.0819	32.7705	38.7453	32.3237	36.8014	34.4784
8	35.3331	3.27823	32.5134	39.4285	37.9745	33.6658	33.523	33.4199	33.7013	36.4214	34.8428	31.8305	34.1132	30.0129	31.4559	35.4772	31.3121	39.1976	33.0827	32.8017	31.3926	33.3632	32.8816	30.2584	31.5133	31.9819	32.0974	32.7346	33.3856	36.3273	34.1044	33.3498	36.715	31.6554	37.2737	34.6497	38.579	40.7033	30.8902	33.4404	32.7089	32.9565	26.6149	32.6509	32.4023	38.011	31.6732	36.0497	34.2595
9	34.6278	3.31552	32.3779	39.5128	37.3021	33.2541	32.5004	32.6752	33.0211	35.3715	34.1557	31.112	33.538	28.735	30.3909	34.639	30.6463	38.8493	32.7673	32.1818	30.7703	32.2785	32.2857	29.8615	30.8645	31.2916	31.4493	32.0194	32.6455	35.5174	33.313	32.5092	35.8843	30.6054	36.4346	33.7464	37.8018	40.0481	30.2256	32.7698	32.0418	32.2161	25.6685	32.1341	31.9828	37.2641	30.9652	35.2411	34.0067
10	33.856	3.36151	32.1925	39.4499	36.534	32.7656	31.4473	31.901	32.2801	34.3157	33.4695	30.3195	32.9409	27.3935	29.2793	33.6987	29.9265	38.3945	32.4209	31.4957	30.1062	31.1606	31.6433	29.4065	30.1611	30.5335	30.676	31.2336	31.8838	34.6049	32.4177	31.5887	34.9889	29.4867	35.5641	32.8149	36.9711	39.361	29.4724	32.0435	31.3239	31.4305	24.6816	31.5386	31.5416	36.5241	30.2165	34.3978	33.7114
11	33.0295	3.41762	31.9827	39.2798	35.646	32.2104	30.3535	31.1099	31.463	33.2648	32.7576	29.4339	32.3182	26.0231	28.1476	32.6844	29.1368	37.8371	32.0279	30.7374	29.3825	30.0215	30.9636	28.8903	29.4012	29.7067	29.7187	30.3707	31.1225	33.5829	31.4212	30.5913	34.0472	28.3263	34.658	31.8557	36.0767	38.6063	28.6322	31.2465	30.5438	30.6085	23.6482	30.8711	31.0916	35.7833	29.4291	33.5145	33.3578
12	32.1314	3.48065	31.7578	39.0316	34.6139	31.5723	29.2033	30.2978	30.5463	32.2014	31.9657	28.4151	31.6597	24.6487	26.9902	31.6133	28.26	37.1609	31.5698	29.9024	28.5763	28.8433	30.2298	28.3037	28.5798	28.7986	28.5731	29.4187	30.358	32.4384	30.3102	29.4864	33.0589	27.1297	33.7033	30.8591	35.0973	37.7754	27.7061	30.3593	29.6709	29.741	22.56	30.1312	30.639	35.0079	28.5867	32.5639	32.9283
13	31.1469	3.54962	31.5144	38.7152	33.4255	30.8129	27.9802	29.442	29.5079	31.1001	31.029	27.2632	30.9519	23.2851	25.7921	30.4975	27.2798	36.3502	31.0336	28.9894	27.6641	27.606	29.422	27.6341	27.6885	27.7895	27.2313	28.3649	29.5516	31.1542	29.0707	28.2873	32.0142	25.886	32.674	29.8075	34.003	36.8603	26.6959	29.3636	28.667	28.8082	21.3875	29.317	30.1825	34.1675	27.6708	31.5038	32.4089
14	30.0695	3.64266	31.2371	38.3235	32.081	29.8894	26.6704	28.5166	28.3338	29.9406	29.8763	25.9752	30.1819	21.9375	24.5345	29.3439	26.1833	35.3972	30.4107	27.9992	26.6275	26.2964	28.5202	26.8694	26.7001	26.6642	25.702	27.2	28.6594	29.7046	27.6944	26.9897	30.9018	24.576	31.5275	28.6656	32.7584	35.8591	25.6042	28.2458	27.4987	27.7892	20.1553	28.4254	29.7117	33.2341	26.6631	30.289	31.7908
15	28.8769	3.724	30.9014	37.7632	30.5917	28.7692	25.2675	27.4974	27.0212	28.7061	28.4796	24.5555	29.3402	20.6079	23.1989	28.152	24.9833	34.3055	29.6945	26.9362	25.4379	24.9077	27.5115	25.9853	25.6025	25.4119	24.0042	25.922	27.6419	28.0883	26.1815	25.593	29.7086	23.1809	30.1682	27.419	31.347	34.7853	24.4345	26.9798	26.1461	26.6705	18.8764	27.4555	29.1983	32.1899	25.5491	28.8834	31.0712
16	27.5675	3.79281	30.4799	36.9126	28.979	27.4408	23.7598	26.364	25.5784	27.3865	26.8535	23.0169	28.412	19.2893	21.7702	26.9033	23.6977	33.0895	28.8818	25.7951	24.1175	23.4386	26.3918	24.995	24.4002	24.0254	22.1633	24.5208	26.4727	26.3267	24.5404	24.0968	28.4272	21.6897	28.6205	26.0665	29.7684	33.658	23.1801	25.5881	24.6078	25.455	17.5626	26.4131	28.6275	31.0281	24.3212	27.2599	30.252
17	26.1611	3.88517	29.9317	35.717	27.2581	25.9188	22.1829	25.1018	24.0183	25.981	25.024	21.3742	27.4094	17.9707	20.2274	25.5701	22.3438	31.7578	27.9593	24.6009	22.6859	21.8947	25.162	23.9041	23.0951	22.5251	20.2107	23.0237	25.1429	24.4337	22.7753	22.5	27.0551	20.1027	26.9292	24.6048	28.0517	32.4858	21.866	24.0861	22.8835	24.1502	16.2251	25.2977	27.9942	29.7524	22.9801	25.4436	29.3338
18	24.6672	3.98306	29.25	34.2037	25.4704	24.2388	20.5617	23.7067	22.3527	24.4962	23.0297	19.6423	26.3332	16.6398	18.5886	24.1459	20.9426	30.3486	26.9415	23.3748	21.1599	20.2803	23.827	22.7171	21.6938	20.9291	18.186	21.4507	23.6638	22.4241	20.9264	20.8665	25.6409	18.4453	25.1296	23.037	26.2446	31.2627	20.5093	22.4922	21.0217	22.7618	14.8759	24.1301	27.2946	28.3749	21.5309	23.4757	28.3327
19	23.1063	4.08701	28.4355	32.4685	23.6632	22.4513	18.9175	22.184	20.5999	22.941	20.9168	17.8379	25.1822	15.2872	16.8755	22.6518	19.5275	28.8897	25.8419	22.1371	19.5607	18.6095	22.3981	21.4407	20.2065	19.2554	16.138	19.8244	22.066	20.3294	19.0309	19.242	24.1845	16.7535	23.256	21.3737	24.3863	29.996	19.1272	20.831	19.056	21.3025	13.5369	22.9257	26.5291	26.9141	19.9975	21.4074	27.264
20	21.5021	4.19782	27.4962	30.6292	21.9035	20.6164	17.2721	20.5387	18.7941	21.3243	18.7362	15.9806	23.9596	13.9094	15.1116	21.1036	18.1324	27.4053	24.673	20.9044	17.9142	16.8997	20.8954	20.0855	18.6429	17.5247	14.1238	18.1707	20.3905	18.1931	17.1269	17.6705	22.6419	15.0084	21.3412	19.6282	22.5004	28.7169	17.7389	19.1311	17.018	19.7941	12.2265	21.6993	25.7002	25.3931	18.4084	19.2944	26.1418
21	19.8806	4.31356	26.4516	28.7585	20.2609	18.7966	15.6508	18.8194	16.9727	19.6584	16.5341	14.0963	22.6742	12.5119	13.3251	19.5168	16.7706	25.9155	23.4482	19.6875	16.2495	15.1618	19.3429	18.6676	17.0263	15.76	12.1811	16.5173	18.6774	16.0571	15.2509	16.2014	20.9807	13.2125	19.4177	17.8405	20.6049	27.4533	16.3637	17.424	14.94	18.2547	10.9598	20.4638	24.8059	23.837	16.7753	17.1942	24.9788
22	18.2672	4.42782	25.3263	26.8894	18.7668	17.0426	14.0829	17.057	15.1734	17.9689	14.3493	12.2103	21.3385	11.1112	11.5463	17.9075	15.4404	24.4345	22.1818	18.4907	14.6011	13.4062	17.7789	17.2195	15.3812	13.982	10.3387	14.8906	16.9634	13.9583	13.435	14.8922	19.194	11.4015	17.5277	16.0701	18.7214	26.2167	15.0192	15.7422	12.8555	16.7009	9.74782	19.2295	23.8478	22.2791	15.114	15.1642	23.7863
23	16.6827	4.53672	24.1423	25.0451	17.3878	15.3823	12.6079	15.2853	13.4357	16.2858	12.221	10.3429	19.9639	9.72033	9.80444	16.2923	14.1464	22.9711	20.8894	17.3204	12.9873	11.6473	16.2333	15.7837	13.7244	12.2059	8.61511	13.3211	15.287	11.9318	11.7046	13.6598	17.3389	9.623	15.6963	14.3651	16.8733	25.0127	13.7219	14.1027	10.8002	15.1443	8.595	18.0047	22.8613	20.7398	13.4457	13.2543	22.5764
24	15.1422	4.6357	22.9175	23.2421	16.0413	13.8248	11.23	13.532	11.7912	14.6302	10.1913	8.5129	18.5743	8.34767	8.12701	14.6923	12.8965	21.5334	19.5873	16.1726	11.4246	9.90564	14.7272	14.3859	12.0729	10.4477	7.02	11.8189	13.6934	10.0081	10.0749	12.4395	15.4876	7.9187	13.9439	12.7557	15.0784	23.8402	12.4649	12.5177	8.81614	13.5884	7.51255	16.7981	21.8708	19.2325	11.7934	11.5032	21.3681
25	13.6582	4.72033	21.6562	21.5052	14.6957	12.3678	9.95021	11.8203	10.2589	13.0166	8.29303	6.74145	17.1862	7.00136	6.55309	13.119	11.6801	20.1382	18.3004	15.0524	9.92664	8.206	13.274	13.0465	10.4445	8.72903	5.55867	10.3879	12.1856	8.21233	8.56064	11.1848	13.6725	6.31591	12.2853	11.2525	13.3519	22.6997	11.2473	10.9989	6.95509	12.0382	6.47464	15.6237	20.8973	17.7734	10.1783	9.93433	20.1835
26	12.242	4.78726	20.333	19.8446	13.3795	11.0085	8.76753	10.1719	8.84724	11.4598	6.54932	5.04969	15.814	5.68961	5.09423	11.5533	10.499	18.792	17.0583	13.9719	8.50394	6.582	11.8826	11.7783	8.86416	7.07466	4.23467	9.03209	10.7653	6.56422	7.15168	9.87773	11.9224	4.83603	10.7298	9.85915	11.713	21.597	10.0728	9.55542	5.22463	10.507	5.47173	14.4946	19.9574	16.3796	8.62458	8.55155	19.0361
27	10.9066	4.83379	18.9097	18.2684	12.1187	9.74097	7.679	8.60556	7.5603	9.97239	4.98092	3.45813	14.4669	4.42058	3.76755	9.96739	9.37713	17.5087	15.8878	12.9478	7.16309	5.07424	10.56	10.5863	7.3668	5.50965	3.04756	7.75466	9.42673	5.07883	5.85578	8.56765	10.2621	3.49955	9.28282	8.58306	10.182	20.5407	8.95034	8.19233	3.63713	9.017	4.49564	13.4246	19.0633	15.0659	7.16591	7.34524	17.9379
28	9.66095	4.86382	17.3833	16.7856	10.9322	8.55036	6.68118	7.138	6.39918	8.56327	3.57927	1.98645	13.1482	3.21064	2.58591	8.36364	8.32618	16.2972	14.814	11.9975	5.91836	3.695	9.31336	9.48409	5.95955	4.05436	1.988	6.55864	8.16127	3.73782	4.674	7.29118	8.74609	2.29545	7.96427	7.40327	8.76382	19.538	7.89136	6.923	2.19836	7.59236	3.54073	12.4269	18.2275	13.8416	5.81682	6.30464	16.899
29	8.51179	4.88109	15.7891	15.3983	9.82909	7.42052	5.7707	5.802	5.36194	7.23834	2.34004	0.651929	11.8567	2.06585	1.55664	6.77679	7.35092	15.1599	13.8577	11.1367	4.7653	2.45985	8.15042	8.47433	4.65078	2.72212	1.05289	5.4474	6.959	2.52331	3.60061	6.06712	7.35538	1.21848	6.77755	6.31769	7.46842	18.5984	6.90614	5.74458	0.908727	6.2517	2.61127	11.5132	17.4463	12.7094	4.59652	5.41482	15.9235
30	7.46018	4.88948	14.1878	14.0983	8.80866	6.35142	4.95676	4.59356	4.442	6.00206	1.25408	-0.534101	10.5972	0.978576	0.680101	5.24339	6.44735	14.0945	13.0304	10.3863	3.69597	1.37242	7.07665	7.55264	3.44572	1.5317	0.201	4.43599	5.81373	1.4086	2.62321	4.91149	6.08747	0.25903	5.70239	5.32205	6.29777	17.7056	6.01665	4.65039	-0.236505	5.00812	1.72036	10.6914	16.708	11.6665	3.5173	4.67045	15.0094
31	6.50043	4.89187	12.6418	12.8807	7.861	5.35345	4.22009	3.512	3.62191	4.85855	0.303485	-1.56524	9.3687	-0.0565455	-0.0515758	3.78564	5.60615	13.0973	12.3313	9.73209	2.70618	0.429818	6.09315	6.71809	2.34645	0.469576	-0.601	3.51548	4.72055	0.362758	1.72345	3.84779	4.93855	-0.590818	4.71282	4.40948	5.24167	16.8453	5.2173	3.64145	-1.24721	3.86755	0.876273	9.96264	16.007	10.7064	2.58173	4.04121	14.1511
32	5.62303	4.89116	11.192	11.697	6.97233	4.42358	3.54117	2.54611	2.87979	3.80624	-0.538141	-2.45305	8.16777	-1.04733	-0.647495	2.41085	4.81918	12.1704	11.7623	9.15296	1.7883	-0.378394	5.19739	5.96724	1.35297	-0.48497	-1.40033	2.66872	3.66909	-0.641566	0.884303	2.89764	3.90122	-1.34042	3.78118	3.5711	4.28203	16.0038	4.49899	2.71703	-2.12459	2.82861	0.0920909	9.32676	15.3399	9.81487	1.78176	3.50263	13.3502
33	4.80931	4.89158	9.83234	10.5213	6.1084	3.55458	2.90561	1.67589	2.18997	2.81777	-1.30159	-3.2376	6.99124	-2.00412	-1.13808	1.12058	4.08625	11.2978	11.2963	8.6268	0.930697	-1.07324	4.37379	5.29306	0.474616	-1.36255	-2.24789	1.8799	2.64609	-1.62772	0.0866465	2.03391	2.97678	-2.00761	2.88418	2.79898	3.39509	15.1669	3.85293	1.87388	-2.89343	1.87576	-0.620364	8.76349	14.7047	8.9488	1.09845	3.02458	12.6139
34	4.03555	4.89738	8.54133	9.352	5.23933	2.741	2.29733	0.877	1.523	1.86367	-2.02367	-3.95467	5.833	-2.94	-1.55467	-0.095	3.409	10.4427	10.8953	8.124	0.117	-1.684	3.608	4.683	-0.334333	-2.206	-3.18867	1.13167	1.637	-2.61733	-0.686	1.24467	2.121	-2.621	2.006	2.05433	2.55	14.3267	3.26733	1.106	-3.58933	0.973	-1.252	8.25333	14.098	8.068	0.5	2.56433	11.9447
35	3.277	4.9131	7.311	8.20127	4.33057	1.96815	1.6987	0.120778	0.823152	0.909444	-2.74176	-4.64616	4.68536	-3.86739	-1.92275	-1.24106	2.78162	9.57529	10.5339	7.61117	-0.684818	-2.23148	2.87917	4.1213	-1.10102	-3.05845	-4.25267	0.405596	0.616091	-3.62935	-1.44897	0.514808	1.3021	-3.20891	1.14139	1.30847	1.70635	13.4862	2.728	0.414485	-4.24195	0.0608485	-1.79282	7.78676	13.5219	7.13714	-0.0571515	2.07043	11.3433
36	2.50722	4.94488	6.13043	7.09055	3.33745	1.20564	1.09142	-0.629	0.0196061	-0.0785859	-3.47853	-5.35669	3.54117	-4.80176	-2.27808	-2.31067	2.19222	8.68216	10.1872	7.05834	-1.50894	-2.74412	2.16593	3.56936	-1.85721	-3.94985	-5.44778	-0.318495	-0.462909	-4.6768	-2.21681	-0.173051	0.495475	-3.80591	0.293515	0.535646	0.815667	12.6587	2.21936	-0.240788	-4.88159	-0.927758	-2.31136	7.35225	12.9611	6.13043	-0.630212	1.48353	10.8109
37	1.70374	4.99834	4.98745	6.024	2.236	0.413455	0.452636	-1.413	-0.970273	-1.12845	-4.25009	-6.12282	2.38809	-5.74691	-2.66155	-3.29155	1.62582	7.766	9.83191	6.45218	-2.37555	-3.24609	1.45136	3.00373	-2.63455	-4.89882	-6.758	-1.07491	-1.65164	-5.76727	-3.004	-0.851455	-0.322545	-4.44445	-0.515818	-0.288364	-0.168182	11.856	1.73255	-0.904	-5.535	-2.03782	-2.85309	6.93845	12.4064	5.03682	-1.25418	0.732727	10.3473
38	0.847551	5.07856	3.86956	4.95283	1.04659	-0.460697	-0.228374	-2.28678	-2.21927	-2.26071	-5.1019	-6.96394	1.2258	-6.69997	-3.11209	-4.18355	1.05716	6.83939	9.44559	5.81071	-3.30324	-3.76724	0.720919	2.39661	-3.4598	-5.91189	-8.13222	-1.89197	-2.97882	-6.90274	-3.82372	-1.54312	-1.18073	-5.15288	-1.26952	-1.18761	-1.27356	11.0782	1.25647	-1.62564	-6.22306	-3.29312	-3.44955	6.53864	11.852	3.86068	-1.95685	-0.25303	9.94659
39	-0.0710056	5.18852	2.76075	3.83558	-0.166061	-1.46276	-0.961354	-3.28033	-3.75897	-3.48874	-6.09371	-7.87858	0.0749394	-7.65258	-3.66102	-4.99794	0.434869	5.91433	9.00593	5.15378	-4.30421	-4.33521	-0.0476263	1.71636	-4.36441	-6.9748	-9.47222	-2.77383	-4.44264	-8.06184	-4.68246	-2.26704	-2.09406	-5.94515	-1.98115	-2.20876	-2.50711	10.309	0.77103	-2.44939	-6.96134	-4.68788	-4.117	6.15592	11.2967	2.61417	-2.76509	-1.52051	9.59422
40	-1.0523	5.32761	1.62103	2.63206	-1.37527	-2.61364	-1.75685	-4.417	-5.55218	-4.818	-7.19921	-8.84512	-1.04461	-8.59418	-4.35076	-5.76945	-0.292636	4.997	8.48385	4.50188	-5.38073	-4.96809	-0.895848	0.930091	-5.33664	-8.05233	-10.698	-3.71197	-6.00809	-9.19718	-5.58242	-3.04133	-3.06267	-6.818	-2.70373	-3.32748	-3.82467	9.53233	0.232182	-3.40164	-7.76488	-6.17327	-4.855	5.80497	10.7443	1.30164	-3.709	-3.06176	9.26933
41	-2.0838	5.48998	0.410303	1.30656	-2.59644	-3.89212	-2.61835	-5.68289	-7.47961	-6.242	-8.35411	-9.82592	-2.12127	-9.51988	-5.16757	-6.54476	-1.15865	4.0834	7.88777	3.87872	-6.52618	-5.66976	-1.88743	-0.00239394	-6.35363	-9.10171	-11.7373	-4.68629	-7.609	-10.2607	-6.51453	-3.89278	-4.08408	-7.75145	-3.52252	-4.4992	-5.17379	8.73611	-0.404889	-4.49024	-8.58187	-7.66597	-5.62209	5.48541	10.2055	-0.0980909	-4.81442	-4.78743	8.93547
42	-3.14151	5.66358	-0.896354	-0.178556	-3.82941	-5.24064	-3.53482	-7.03	-9.35873	-7.70206	-9.49147	-10.7767	-3.16082	-10.4645	-6.09001	-7.35903	-2.17802	3.17165	7.2267	3.30983	-7.69764	-6.42952	-3.04043	-1.08536	-7.38146	-10.0787	-12.5413	-5.6723	-9.15591	-11.1978	-7.47587	-4.81666	-5.1498	-8.70973	-4.47524	-5.67139	-6.49754	7.91744	-1.15797	-5.66236	-9.34682	-9.06033	-6.371	5.20792	9.69427	-1.60171	-6.07967	-6.53554	8.55641
43	-4.18844	5.83577	-2.30548	-1.83227	-5.06158	-6.58318	-4.47385	-8.38333	-10.9922	-9.1123	-10.5657	-11.6586	-4.19333	-11.4551	-7.08464	-8.21836	-3.33576	2.26282	6.52258	2.81955	-8.82845	-7.22745	-4.31315	-2.25882	-8.37761	-10.9555	-13.0883	-6.64915	-10.5523	-11.9664	-8.46015	-5.76467	-6.24394	-9.62982	-5.51845	-6.78561	-7.74076	7.081	-1.99376	-6.83836	-9.99161	-10.2489	-7.065	4.99261	9.22273	-3.19203	-7.462	-8.1203	8.09445
44	-5.18514	5.99504	-3.80123	-3.56488	-6.27364	-7.83648	-5.3642	-9.64889	-12.2302	-10.4092	-11.5561	-12.4379	-5.28889	-12.4853	-8.10634	-9.09085	-4.56734	1.35697	5.80475	2.43061	-9.86312	-8.02776	-5.64685	-3.46924	-9.29481	-11.737	-13.3734	-7.60046	-11.717	-12.5323	-9.45268	-6.70078	-7.32164	-10.4443	-6.59761	-7.78111	-8.85941	6.23233	-2.81199	-7.94855	-10.4669	-11.1459	-7.67327	4.86013	8.81267	-4.8252	-8.85458	-9.35626	7.51884
45	-6.09515	6.12683	-5.34844	-5.28656	-7.43867	-8.93067	-6.12856	-10.7246	-13.0157	-11.54	-12.4651	-13.0991	-6.512	-13.5063	-9.10378	-9.91267	-5.78944	0.458444	5.096	2.10933	-10.749	-8.779	-6.967	-4.659	-10.0552	-12.4483	-13.3882	-8.47556	-12.597	-12.8809	-10.4283	-7.58444	-8.34967	-11.1033	-7.63033	-8.54656	-9.82611	5.37044	-3.46456	-8.901	-10.7546	-11.713	-8.174	4.82167	8.48633	-6.40911	-10.1457	-10.1327	6.813
46	-6.88377	6.21892	-6.89882	-6.88409	-8.51509	-9.82664	-6.73982	-11.521	-13.3935	-12.4677	-13.3035	-13.6377	-7.81709	-14.4197	-10.028	-10.6085	-6.93618	-0.412818	4.39964	1.81927	-11.4305	-9.40164	-8.19827	-5.77209	-10.6127	-13.082	-13.102	-9.18618	-13.1406	-13.0261	-11.3482	-8.34173	-9.29573	-11.5755	-8.50809	-8.99564	-10.6325	4.486	-3.85173	-9.58664	-10.8655	-11.9722	-8.52582	4.87073	8.25755	-7.82355	-11.229	-10.439	5.98082
47	-7.51116	6.25677	-8.38775	-8.2287	-9.41418	-10.5338	-7.18093	-11.9174	-13.489	-13.173	-14.0656	-14.0315	-9.11451	-15.0749	-10.8402	-11.1016	-7.97586	-1.19464	3.69861	1.55745	-11.8412	-9.80297	-9.26962	-6.75761	-10.9577	-13.565	-12.4096	-9.62733	-13.3963	-12.9979	-12.1335	-8.85507	-10.1195	-11.8488	-9.10133	-9.08131	-11.2792	3.59	-3.90723	-9.89088	-10.8039	-11.9768	-8.74973	4.98279	8.12264	-8.95936	-12.0199	-10.3061	5.05219
48	-7.92506	6.2308	-9.73835	-9.12821	-9.99107	-11.1091	-7.43573	-11.9468	-13.4542	-13.6385	-14.7034	-14.2186	-10.3201	-15.1852	-11.5017	-11.2983	-8.90342	-1.77021	3.00006	1.35225	-11.8192	-9.89839	-10.1079	-7.50258	-11.0866	-13.7824	-11.3306	-9.70385	-13.3828	-12.8203	-12.6264	-9.07139	-10.7619	-11.9178	-9.19467	-8.7666	-11.7496	2.73678	-3.60243	-9.63548	-10.5244	-11.7508	-8.82436	5.13046	8.05645	-9.74055	-12.4628	-9.7963	4.11611
49	-8.07754	6.14363	-10.9087	-9.42167	-10.1738	-11.6235	-7.48015	-11.6257	-13.4012	-13.8226	-15.1119	-14.1009	-11.3655	-14.6926	-11.9683	-11.0999	-9.70921	-2.07994	2.36018	1.25467	-11.3331	-9.62645	-10.6306	-7.92827	-11.0034	-13.6141	-9.87167	-9.34809	-13.1147	-12.4976	-12.7161	-8.93697	-11.049	-11.7678	-8.76218	-8.03761	-11.9837	1.999	-2.93888	-8.86227	-10.0007	-11.2649	-8.71827	5.3217	8.00845	-10.1166	-12.5285	-8.98503	3.28282
50	-7.92037	6.00555	-11.8269	-9.16468	-9.89841	-12.1001	-7.27836	-10.9674	-13.3592	-13.6501	-15.1469	-13.63	-12.1914	-13.6199	-12.1648	-10.4645	-10.3417	-2.08624	1.85295	1.32367	-10.3926	-8.95394	-10.7532	-7.97718	-10.7129	-12.9825	-8.059	-8.53216	-12.5949	-12.0061	-12.3226	-8.41476	-10.9718	-11.3661	-7.81773	-6.90299	-11.8929	1.44656	-1.93797	-7.62909	-9.19614	-10.4666	-8.39373	5.58432	7.95773	-10.0409	-12.2042	-7.94226	2.64407
51	-7.40792	5.83491	-12.4003	-8.39686	-9.13918	-12.4715	-6.76064	-9.97589	-13.2398	-13.0119	-14.6441	-13.63	-12.6816	-12.007	-12.0197	-9.39548	-10.6753	-1.78611	1.54761	1.63533	-9.02524	-7.85106	-10.3828	-7.60767	-10.1831	-11.8678	-5.93811	-7.23484	-11.8158	-11.2799	-11.4161	-7.43324	-10.5027	-10.6419	-6.39397	-5.35701	-11.3671	1.13678	-0.61403	-5.99915	-8.08987	-9.30642	-7.77027	5.947	7.90852	-9.43409	-11.4538	-6.70956	2.26967
52	-6.48979	5.60584	-12.5293	-7.18221	-7.907	-12.5958	-5.90333	-8.656	-12.8633	-11.856	-13.5314	-11.1753	-12.7133	-9.92682	-11.4762	-7.91555	-10.5538	-1.20076	1.49112	2.20936	-7.28564	-6.36282	-9.50503	-6.80636	-9.382	-10.3023	-3.568	-5.53727	-10.7647	-10.2558	-10.0173	-6.03773	-9.6337	-9.55536	-4.55255	-3.47618	-10.3518	1.105	0.952576	-4.05236	-6.67948	-7.78809	-6.81373	6.42912	7.87936	-8.29103	-10.2909	-5.29794	2.20082
53	-5.22152	5.35079	-12.1271	-5.59809	-6.24602	-12.3202	-4.74016	-7.02467	-12.0717	-10.2179	-11.8608	-9.01183	-12.252	-7.47845	-10.5056	-6.06639	-9.88145	-0.365485	1.69978	2.99894	-5.24685	-4.58536	-8.1837	-5.58842	-8.31421	-8.36242	-1.01711	-3.56524	-9.433	-8.92442	-8.19137	-4.34167	-8.37568	-8.12342	-2.37691	-1.36833	-8.8704	1.35611	2.65409	-1.87661	-4.98276	-5.96339	-5.57827	7.03481	7.89633	-6.68924	-8.78806	-3.70408	2.44758
54	-3.63316	5.06276	-11.1394	-3.68973	-4.22949	-11.5437	-3.28764	-5.11444	-10.7733	-8.13717	-9.71104	-6.67967	-11.2853	-4.77264	-9.1241	-3.88842	-8.62518	0.677606	2.16101	3.97172	-2.98479	-2.60115	-6.48314	-3.98139	-6.97639	-6.15361	1.637	-1.39878	-7.82718	-7.29165	-6.03749	-2.3961	-6.68275	-6.3637	0.0387273	0.906374	-6.95151	1.86267	4.41343	0.443152	-3.0392	-3.89521	-4.09618	7.75202	7.98967	-4.71003	-6.99261	-1.92679	2.98921
55	-1.78013	4.74065	-9.49236	-1.60609	-1.93964	-10.2424	-1.57509	-2.974	-8.95455	-5.67445	-7.18736	-4.16409	-9.84582	-1.93836	-7.36327	-1.45891	-6.81727	1.89464	2.87073	5.09155	-0.583636	-0.494818	-4.48936	-2.03645	-5.386	-3.78664	4.309	0.884273	-5.975	-5.38482	-3.66164	-0.255909	-4.72127	-4.32109	2.57218	3.29255	-4.65409	2.58	6.16618	2.80709	-0.893545	-1.66918	-2.41045	8.56945	8.20164	-2.45682	-4.95973	0.0245455	3.78927
56	0.258967	4.39096	-7.33744	0.521333	0.475444	-8.46267	0.358222	-0.650444	-6.664	-2.91433	-4.41633	-1.60056	-8.00067	0.904	-5.32944	1.12233	-4.52333	3.20733	3.76944	6.32144	1.84667	1.65533	-2.29722	0.104333	-3.57867	-1.36856	6.893	3.21022	-3.915	-3.25278	-1.19711	2.02711	-2.56067	-2.061	5.10733	5.74033	-2.067	3.47511	7.86244	5.128	1.35089	0.614333	-0.572	9.446	8.53667	-0.0374444	-2.749	2.128	4.74567
57	2.40638	4.02704	-4.86393	2.63681	2.92068	-6.30552	2.46683	1.761	-3.99918	0.0439293	-1.53147	0.926505	-5.83887	3.69164	-3.09886	3.77745	-1.82777	4.55061	4.80597	7.62563	4.24024	3.78206	0.0039596	2.37497	-1.5917	0.995364	9.31522	5.51135	-1.66864	-0.963646	1.27584	4.35615	-0.25804	0.340424	7.5887	8.20267	0.706343	4.47367	9.46607	7.35842	3.61204	2.85103	1.36627	10.3482	9.00761	2.45209	-0.41897	4.34772	5.78886
58	4.59481	3.66804	-2.20755	4.72358	5.33003	-3.89873	4.70688	4.19233	-1.08364	3.10203	1.34376	3.36679	-3.44685	6.37091	-0.735879	6.44973	1.17852	5.89127	5.94924	8.97103	6.54255	5.83073	2.33773	4.71545	0.520545	3.21173	11.5203	7.71448	0.696364	1.40248	3.70279	6.67179	2.13036	2.80609	9.97136	10.6177	3.56148	5.543	10.9437	9.46036	5.82809	4.95036	3.30773	11.2486	9.62155	4.93594	1.97818	6.64121	6.86745
59	6.76447	3.3336	0.535444	6.80046	7.65045	-1.37291	7.01556	6.57722	1.96855	6.1733	4.11201	5.67966	-0.943111	8.89685	1.69519	9.07727	4.40586	7.21521	7.16918	10.3172	8.70979	7.75176	4.63873	7.0717	2.68528	5.22312	13.4702	9.75882	3.12545	3.7681	6.0399	8.93832	4.53521	5.2623	12.2247	12.9458	6.39928	6.66656	12.2825	11.4064	7.94902	6.84876	5.21009	12.1253	10.3778	7.35996	4.39661	8.9392	7.93729
60	8.8495	3.0583	3.30959	8.90099	9.84149	1.15912	9.33207	8.85233	5.081	9.18136	6.70392	7.84414	1.56845	11.2343	4.13223	11.5956	7.76894	8.51268	8.43397	11.6353	10.7086	9.50055	6.84848	9.39509	4.85765	7.02302	15.1511	11.6355	5.55773	6.07245	8.25409	11.1252	6.87577	7.63282	14.3348	15.1558	9.12992	7.83856	13.5037	13.1807	9.93614	8.51964	7.04036	12.9646	11.2662	9.69339	6.77345	11.1669	8.9656
61	10.8562	2.83302	6.08967	11.0301	11.8754	3.60555	11.6077	10.9627	8.17745	12.0375	9.06221	9.84979	4.02727	13.3385	6.51706	13.9575	11.1897	9.76621	9.71355	12.9044	12.4946	11.0832	8.90627	11.6224	6.99403	8.62676	16.5757	13.3365	7.94391	8.276	10.3243	13.1808	9.11755	9.87809	16.2787	17.2213	11.6796	9.051	14.6198	14.7589	11.7608	9.96864	8.77464	13.7615	12.2776	11.9049	9.05718	13.2565	9.93285
62	12.7451	2.68569	8.86078	13.1168	13.7344	5.90636	13.7964	12.8656	11.1325	14.6647	11.1377	11.7087	6.38902	15.2443	8.79649	16.1311	14.5755	10.9502	10.9931	14.1105	14.0784	12.4998	10.7796	13.7065	9.05535	10.0639	17.7772	14.8638	10.248	10.3579	12.2397	15.0929	11.2341	11.9718	18.0506	19.1191	13.9969	10.2901	15.6491	16.1697	13.4009	11.2164	10.3824	14.5172	13.3731	13.9689	11.2042	15.154	10.8276
63	14.4764	2.62683	11.5898	15.0613	15.3822	8.03788	15.8579	14.5323	13.8186	17.0239	12.9155	13.4287	8.62057	17.0056	10.8922	18.0887	17.6235	12.0604	12.2856	15.2478	15.4925	13.7592	12.4627	15.6334	11.0079	11.3741	18.8001	16.2281	12.4438	12.3066	13.9843	16.8682	13.2044	13.9012	19.6643	20.821	16.0494	11.5433	16.6134	17.4525	14.8264	12.29	11.8708	15.2412	14.5254	15.8622	13.1825	16.8258	11.6339
64	16.06	2.61878	14.2515	16.7834	16.8544	10.0069	17.7596	15.951	16.1952	19.0919	14.4095	15.0074	10.6953	18.6196	12.817	19.8128	19.7915	13.1435	13.5956	16.3194	16.762	14.8805	13.9656	17.3947	12.81	12.5962	19.697	17.4486	14.5095	14.1207	15.596	18.5011	14.9838	15.6625	21.1257	22.275	17.8329	12.802	17.5365	18.6357	16.0856	13.2287	13.2756	15.9619	15.7213	17.56	14.9746	18.2588	12.373
65	17.5061	2.63449	16.8184	18.2584	18.1648	11.8327	19.4656	17.1074	18.2915	20.8692	15.6934	16.4466	12.5773	20.0538	14.597	21.2977	21.1339	14.2329	14.9156	17.3334	17.917	15.8921	15.3166	18.9924	14.4796	13.7591	20.5166	18.5502	16.4252	15.8207	17.0916	19.9882	16.5581	17.2611	22.4437	23.5233	19.408	14.0687	18.438	19.7468	17.2058	14.0847	14.6177	16.6779	16.9476	19.0477	16.579	19.4629	13.0706
66	18.8329	2.65991	19.2672	19.519	19.3352	13.5375	20.8298	18.0741	20.1496	22.3763	16.814	17.7517	14.2387	21.2722	16.2532	22.543	21.9241	15.3591	16.2405	18.3094	18.9881	16.829	16.5506	20.4362	16.0171	14.8719	21.3143	19.5653	18.1776	17.4119	18.4882	21.2993	17.9646	18.7134	23.6296	24.5792	20.796	15.354	19.3387	20.8112	18.2202	14.9037	15.9195	17.3752	18.1901	20.3172	18.0092	20.4679	13.7537
67	20.0631	2.68934	21.579	20.6683	20.3947	15.153	21.7447	18.8957	21.818	23.6483	17.815	18.9287	15.707	22.276	17.78	23.566	22.38	16.542	17.5687	19.2757	20.002	17.728	17.7043	21.742	17.4293	15.9287	22.1043	20.525	19.764	18.8937	19.7977	22.4623	19.217	20.043	24.697	25.4653	22.011	16.67	20.2513	21.854	19.1653	15.721	17.204	18.0593	19.434	21.3677	19.294	21.3177	14.4507
68	21.2176	2.72252	23.7403	21.7288	21.3746	16.7094	22.2584	19.6229	23.3398	24.7286	18.7384	19.9841	16.9934	23.0982	19.1437	24.3917	22.6634	17.7894	18.9029	20.2504	20.9761	18.6191	18.8147	22.9146	18.7306	16.926	22.8917	21.4451	21.1758	20.2685	21.0263	23.5061	20.3327	21.2768	25.6448	26.2114	23.0733	18.0314	21.1811	22.8942	20.0781	16.5702	18.5016	18.7607	20.6635	22.2105	20.4584	22.0661	15.1886
69	22.3221	2.76652	25.743	22.7204	22.3032	18.2385	22.5068	20.3029	24.7623	25.6617	19.6198	20.9282	18.1162	23.8298	20.3012	25.083	22.8912	19.0994	20.2508	21.2455	21.9341	19.5284	19.9135	24.0071	19.9439	17.8728	23.6868	22.3465	22.4494	21.5518	22.1772	24.4432	21.325	22.4622	26.5103	26.8518	24.0073	19.4483	22.1318	23.947	20.9933	17.4563	19.8279	19.5199	21.8769	22.8745	21.5576	22.7699	15.9898
70	23.3954	2.82588	27.5733	23.6651	23.2023	19.7658	22.6399	20.9793	26.1109	26.4928	20.4845	21.7758	19.0995	24.5111	21.2377	25.6938	23.1446	20.4675	21.6242	22.2675	22.8848	20.4679	21.0197	25.0401	21.0958	18.785	24.5063	23.2504	23.6101	22.7772	23.2483	25.2873	22.2143	23.6194	27.305	27.4135	24.8405	20.9213	23.1045	25.02	21.9428	18.3777	21.1851	20.366	23.0781	23.4014	22.6274	23.4747	16.8724
71	24.4544	2.9035	29.238	24.5895	24.1014	21.3045	22.7717	21.6936	27.4026	27.2597	21.3485	22.5399	19.9711	25.1755	22.0101	26.2729	23.4781	21.8753	23.0315	23.3174	23.8382	21.4447	22.1371	26.0301	22.2333	19.6821	25.3692	24.1705	24.6854	23.9881	24.2426	26.0422	23.0526	24.7657	28.0443	27.9484	25.6075	22.4411	24.0961	26.1184	22.9431	19.329	22.5708	21.2969	24.2693	23.8275	23.7073	24.202	17.8374
72	25.5107	2.99953	30.7603	25.5227	25.0194	22.8588	22.9897	22.4809	28.6446	28.005	22.2222	23.251	20.7542	25.8456	22.6863	26.8622	23.9263	23.2969	24.4712	24.3915	24.8028	22.4604	23.2546	26.9901	23.3713	20.5863	26.2921	25.1012	25.7066	25.2237	25.1723	26.7426	23.863	25.9166	28.7481	28.4848	26.3514	23.9908	25.0998	27.2447	23.9934	20.3029	23.9795	22.283	25.4508	24.2014	24.8265	24.9556	18.8641
73	26.5712	3.10989	32.1388	26.4746	25.9646	24.416	23.36	23.36	29.8384	28.7492	23.1148	23.93	21.4709	26.5335	23.3097	27.4963	24.506	24.7117	25.9427	25.4795	25.7845	23.5129	24.3669	27.9303	24.5137	21.5251	27.285	26.0172	26.7066	26.5114	26.0422	27.4113	24.6641	27.0834	29.4393	29.0459	27.1178	25.549	26.1043	28.3983	25.0926	21.2897	25.4055	23.3041	26.6203	24.5644	25.9949	25.7456	19.9425
74	27.6384	3.22869	33.3658	27.4451	26.9406	25.9686	23.8806	24.3431	30.9792	29.5067	24.0391	24.5943	22.1492	27.248	23.9144	28.1952	25.219	26.1021	27.4423	26.5688	26.7874	24.5958	25.4712	28.8568	25.6594	22.5116	28.3597	26.902	27.7057	27.8662	26.8538	28.0628	25.4689	28.2712	30.1418	29.6474	27.9461	27.0939	27.098	29.5768	26.2335	22.281	26.8338	24.337	27.7708	24.9502	27.2041	26.5809	21.0651
75	28.7098	3.34922	34.4388	28.4302	27.9449	27.5141	24.5466	25.3962	32.0568	30.2888	25.0052	25.2414	22.8052	27.9931	24.5241	28.9624	26.059	27.4531	28.9618	27.6487	27.821	25.6971	26.5693	29.77	26.8061	23.5492	29.4927	27.7427	28.7073	29.2884	27.6064	28.7108	26.281	29.4792	30.8782	30.2942	28.8591	28.6154	28.0711	30.7695	27.4063	23.2648	28.2471	25.3608	28.8867	25.3866	28.4339	27.4647	22.2253
76	29.7795	3.46666	35.352	29.423	28.9685	29.0425	25.3379	26.4947	33.0596	31.0955	26.0135	25.8563	23.4503	28.7604	25.1531	29.7841	27.015	28.7525	30.4893	28.7071	28.8863	26.8026	27.6677	30.6617	27.9497	24.6327	30.6647	28.5256	29.7053	30.7628	28.2988	29.3715	27.0913	30.7015	31.6478	30.9834	29.8647	30.1117	29.0167	31.9621	28.6015	24.2263	29.6305	26.3591	29.9598	25.8878	29.6484	28.3829	23.4164
77	30.8375	3.57794	36.0609	30.4136	29.9975	30.5408	26.224	27.6149	33.9776	31.9122	27.0493	26.4418	24.0919	29.539	25.8077	30.6351	28.0602	29.992	32.0097	29.7329	29.9831	27.8955	28.7709	31.521	29.0753	25.7578	31.8513	29.2359	30.6883	32.2578	28.9323	30.051	27.8873	31.92	32.447	31.6883	30.9338	31.5839	29.9298	33.1416	29.8079	25.1555	30.9706	27.3156	30.9808	26.4538	30.8093	29.3188	24.6283
78	31.8709	3.68116	36.4458	31.4229	31.006	31.9913	27.1688	28.7296	34.8043	32.7153	28.0941	27.0281	24.7356	30.314	26.4836	31.4853	29.174	31.1526	33.5003	30.7174	31.1033	28.9603	29.8767	32.336	30.1646	26.916	33.0247	29.8606	31.641	33.7449	29.5039	30.7442	28.6557	33.1153	33.2677	32.3859	32.0401	33.0359	30.8073	34.2937	31.0093	26.0497	32.256	28.2017	31.9407	27.0709	31.8807	30.2553	25.8462
79	32.8676	3.77815	36.598	32.4788	31.9706	33.3711	28.133	29.8077	35.5362	33.4797	29.1255	27.645	25.3889	31.0671	27.1632	32.303	30.336	32.2351	34.9425	31.6482	32.2315	29.9839	30.9769	33.0944	31.2061	28.101	34.156	30.3903	32.5392	35.1968	30.0262	31.4434	29.3826	34.2718	34.0983	33.0536	33.1788	34.4673	31.6445	35.4017	32.1804	26.9075	33.4546	29.0074	32.8302	27.7135	32.8312	31.1738	27.0482
80	33.8156	3.87289	36.6241	33.5688	32.8749	34.655	29.0665	30.8197	36.1716	34.1794	30.119	28.2983	26.0605	31.7788	27.8308	33.0585	31.5277	33.2373	36.3212	32.5093	33.3473	30.9548	32.0583	33.7831	32.1944	29.3075	35.22	30.8207	33.3711	36.5852	30.4994	32.1377	30.0388	35.3738	34.9246	33.6689	34.3352	35.8711	32.4327	36.4464	33.2995	27.7251	34.568	29.7269	33.6389	28.3548	33.6366	32.0564	28.2153
81	34.7018	3.96917	36.5854	34.6612	33.7044	35.8187	29.9371	31.743	36.7106	34.7754	31.0522	28.977	26.75	32.4168	28.4704	33.7301	32.7298	34.1539	37.6187	33.3061	34.4189	31.8619	33.093	34.3736	33.1287	30.5197	36.1978	31.1718	34.1222	37.8842	30.9172	32.8024	30.6271	36.408	35.7265	34.2113	35.4871	37.2387	33.1725	37.3823	34.3476	28.4952	35.582	30.3522	34.3372	28.9688	34.2772	32.8914	29.3282
82	35.5138	4.06841	36.5173	35.7135	34.4477	36.8358	30.7192	32.559	37.1492	35.2594	31.9085	29.6615	27.4514	32.9705	29.0622	34.302	33.9235	34.981	38.8172	34.0334	35.4229	32.6942	34.059	34.8609	34.0023	31.7016	37.076	31.4545	34.776	39.0716	31.2699	33.4219	31.147	37.3657	36.4905	34.654	36.6083	38.572	33.8596	38.1931	35.3107	29.2083	36.4812	30.8768	34.9243	29.5345	34.7373	33.6731	30.3708
83	36.2374	4.16847	36.4328	36.6752	35.0965	37.6829	31.3922	33.2381	37.4777	35.6297	32.6738	30.3307	28.1555	33.4273	29.5879	34.7631	35.0887	35.7159	39.8986	34.682	36.3391	33.4418	34.9365	35.2331	34.8026	32.8036	37.8244	31.6831	35.3218	40.1258	31.5475	33.987	31.5989	38.2419	37.2021	34.9935	37.6746	39.8627	34.4922	38.8644	36.1761	29.8487	37.2484	31.2971	35.3972	30.0396	35.0089	34.3985	31.3301
84	36.8606	4.26733	36.3254	37.5038	35.6454	38.3394	31.9404	33.792	37.6853	35.8877	33.3353	30.9565	28.8489	33.7743	30.0362	35.1059	36.2041	36.3559	40.843	35.2405	37.1413	34.0922	35.7069	35.4732	35.5196	33.7805	38.4508	31.8737	35.7573	41.0248	31.7431	34.4882	31.9854	39.0231	37.8465	35.2508	38.6672	41.102	35.0669	39.3807	36.9279	30.3973	37.8366	31.612	35.7497	30.47	35.0801	35.0622	32.1947
85	37.3731	4.36256	36.1743	38.1953	36.0876	38.7862	32.3529	34.2227	37.7711	36.0356	33.8827	31.5148	29.5116	34.0005	30.3993	35.3434	37.2467	36.8884	41.617	35.6974	37.8035	34.6394	36.3523	35.5679	36.1342	34.5999	38.945	32.0406	36.0896	41.7472	31.8474	34.9175	32.2981	39.7013	38.4101	35.447	39.571	42.272	35.576	39.7316	37.5377	30.8423	38.2118	31.8188	35.9792	30.8161	34.9696	35.6607	32.9487
86	37.7627	4.44828	35.9443	38.7374	36.4115	39.012	32.6217	34.5393	37.7485	36.08	34.3072	31.9915	30.1109	34.098	30.6702	35.5018	38.1866	37.2851	42.1588	36.0399	38.3014	35.0814	36.854	35.5102	36.623	35.242	39.2899	32.1934	36.3334	42.2736	31.8627	35.2454	32.5469	40.277	38.8804	35.6083	40.372	43.353	36.001	39.9125	37.9631	31.1777	38.3744	31.9182	36.088	31.0757	34.7224	36.1932	33.5728
87	38.0224	4.51515	35.6161	39.1224	36.6287	39.0217	32.7294	34.7562	37.6374	36.0346	34.6019	32.3807	30.5962	34.0632	30.8664	35.5906	38.9925	37.5397	42.4595	36.2408	38.6052	35.4081	37.1948	35.2947	36.9605	35.6755	39.4637	32.3353	36.5057	42.5863	31.8254	35.4863	32.7415	40.7399	39.2402	35.7627	41.0575	44.3259	36.3036	39.9159	38.2001	31.401	38.3043	31.9417	36.0812	31.2536	34.3784	36.654	34.0755
88	38.1488	4.55377	35.1692	39.3486	36.7343	38.8581	32.7107	34.892	37.4694	35.9182	34.7637	32.6798	30.9546	33.9033	31.0036	35.6138	39.6213	37.6317	42.4987	36.3128	38.6733	35.6139	37.3592	34.927	37.1055	35.8954	39.446	32.4686	36.6259	42.6654	31.7681	35.6444	32.8836	41.0778	39.4575	35.943	41.6117	45.1727	36.4778	39.7237	38.2326	31.5168	37.9864	31.9083	35.964	31.3597	33.9855	37.0461	34.4444
89	38.1454	4.55578	34.5937	39.3974	36.7311	38.6083	32.5884	34.9669	37.275	35.7474	34.801	32.8869	31.1721	33.6687	31.1031	35.5787	40.0313	37.5409	42.262	36.2491	38.538	35.693	37.3313	34.457	37.0219	35.8953	39.2211	32.5939	36.715	42.4884	31.7211	35.7234	32.9738	41.2773	39.5423	36.1816	42.0229	45.8773	36.5096	39.377	38.0502	31.537	37.412	31.8398	35.786	31.4073	33.595	37.3657	34.6673
90	38.0189	4.51474	33.8974	39.3072	36.6336	38.3422	32.3963	34.9992	37.0792	35.5322	34.7323	33.0066	31.2522	33.3913	31.1939	35.4921	40.2053	37.2501	41.7455	36.0448	38.2121	35.6377	37.0967	33.9163	36.7331	35.6795	38.7799	32.7133	36.785	42.0684	31.7085	35.7307	33.0013	41.3295	39.4883	36.4838	42.2983	46.4279	36.388	38.8896	37.6535	31.4776	36.5423	31.7535	35.5874	31.4097	33.2592	37.596	34.7399
91	37.7873	4.42917	33.112	39.1414	36.4725	38.0622	32.1764	35.009	36.9042	35.2823	34.5681	33.0596	31.2256	33.1018	31.3128	35.3515	40.131	36.7543	40.9664	35.7073	37.727	35.4431	36.6211	33.3423	36.2568	35.2656	38.131	32.8285	36.8313	41.4184	31.7443	35.6788	32.9713	41.2402	39.3015	36.8506	42.464	46.819	36.1147	38.2755	37.0615	31.357	35.5351	31.6616	35.4135	31.38	33.029	37.7049	34.6772
92	37.4843	4.30258	32.2941	38.9666	36.2982	37.7541	31.9754	35.0108	36.7741	35.0251	34.3313	33.0949	31.1548	32.8297	31.5003	35.144	39.8418	36.0757	39.9777	35.2682	37.1365	35.1153	35.9354	32.7757	35.6364	34.6945	37.3097	32.9402	36.8465	40.5842	31.8309	35.6282	32.9135	41.0389	39.0082	37.2756	42.5803	47.0617	35.7154	37.5523	36.3189	31.1934	34.4895	31.5752	35.3085	31.3447	32.9517	37.6593	34.5257
93	37.1653	4.15257	31.5383	38.8548	36.1992	37.4252	31.8406	35.0149	36.719	34.7925	34.0499	33.1522	31.1342	32.6032	31.7974	34.8588	39.4284	35.2974	38.8893	34.7985	36.5177	34.7095	35.0911	32.2605	34.9369	34.0417	36.458	33.0527	36.8293	39.6435	31.9838	35.633	32.8482	40.7995	38.6599	37.7444	42.7223	47.232	35.2534	36.7493	35.5093	31.0032	33.5238	31.5091	35.3105	31.3278	33.0644	37.4451	34.3823
94	36.9057	4.00282	30.937	38.8741	36.2775	37.1035	31.8458	35.02	36.7743	34.6196	33.7665	33.2688	31.3079	32.4657	32.2134	34.5015	39.0036	34.5845	37.8938	34.418	35.995	34.3241	34.1792	31.8753	34.2402	33.4193	35.7173	33.166	36.7929	38.6909	32.2596	35.7451	32.802	40.6242	38.3511	38.2324	42.9518	47.3827	34.8713	35.9415	34.7927	30.8004	32.7645	31.4699	35.4708	31.3543	33.3461	37.0877	34.4029
95	36.7746	3.87276	30.5307	39.0961	36.5557	36.8573	32.0188	35.0309	36.9755	34.556	33.5522	33.481	31.6784	32.4722	32.7421	34.1042	38.6818	34.0496	37.1041	34.1785	35.717	34.046	33.3129	31.7113	33.6922	32.9603	35.2068	33.2822	36.7697	37.8353	32.7213	36.0152	32.8182	40.5813	38.1832	38.6977	43.2863	47.5608	34.6732	35.2747	34.3042	30.604	32.3915	31.4722	35.8153	31.4583	33.7858	36.6737	34.6825
96	36.81	3.76994	30.3258	39.428	36.9926	36.7963	32.3796	35.0673	37.3515	34.6608	33.4856	33.8175	32.181	32.6505	33.3732	33.7256	38.5613	33.7402	36.5265	34.0838	35.7242	33.9347	32.6038	31.7914	33.3773	32.7721	34.9668	33.4187	36.8121	37.1908	33.3667	36.5068	32.9948	40.6801	38.1776	39.1337	43.6845	47.7901	34.688	34.8369	34.1054	30.4568	32.3915	31.5526	36.3279	31.6828	34.3716	36.3617	35.2253
97	37.0007	3.69473	30.2938	39.7768	37.4998	36.985	32.9151	35.1607	37.9059	34.977	33.6008	34.2782	32.7237	32.9934	34.0778	33.4385	38.6819	33.6375	36.1037	34.0915	35.9718	33.9972	32.1236	32.0813	33.3011	32.8702	34.9433	33.6122	36.9764	36.8333	34.1132	37.0874	33.3255	40.8669	38.2993	39.5535	44.0623	48.0563	34.8729	34.6503	34.1652	30.4387	32.5865	31.7457	36.9694	32.0562	35.0893	36.3251	35.9532
98	37.295	3.63372	30.4596	40.0748	37.9751	37.3469	33.5716	35.3342	38.5843	35.496	33.8488	34.8174	33.2162	33.4471	34.8118	33.3079	38.9807	33.6749	35.7638	34.1339	36.3547	34.1845	31.8685	32.4963	33.4079	33.1481	35.022	33.8962	37.2858	36.7388	34.8357	37.6769	33.7703	41.0488	38.4702	39.9625	44.3304	48.3112	35.1402	34.6678	34.3849	30.6403	32.8713	32.0588	37.671	32.5605	35.9068	36.6143	36.7485
99	37.6108	3.57287	30.959	40.2772	38.3358	37.6906	34.2595	35.5751	39.2669	36.1328	34.117	35.3487	33.5915	33.922	35.522	33.327	39.3231	33.7698	35.4605	34.1433	36.742	34.4104	31.7547	32.9248	33.6058	33.4507	35.0934	34.2793	37.6937	36.7821	35.417	38.2081	34.2614	41.1319	38.5926	40.3518	44.4285	48.4966	35.3912	34.7916	34.6433	31.0701	33.1656	32.4563	38.3477	33.1132	36.7559	37.0938	37.5042
100	37.8676	3.50869	32.004	40.37	38.546	37.837	34.87	35.816	39.808	36.736	34.288	35.773	33.819	34.314	36.157	33.404	39.574	33.861	35.186	34.078	37.022	34.587	31.672	33.26	33.797	33.67	35.105	34.724	38.091	36.817	35.794	38.623	34.705	41.059	38.579	40.693	44.343	48.573	35.556	34.907	34.85	31.629	33.425	32.862	38.917	33.587	37.524	37.551	38.167
all values Left	mean	std	steps
1	-7.29271	6.87337	-12.23	-9.205	-8.421	-11.858	-7.523	-11.941	-13.463	-13.847	-13.854	-13.923	-12.151	-15.201	-7.771	-10.69	-19.405	-8.316	-4.315	0.684	2.862	1.7	-11.816	-9.688	-9.94	-6.731	-10.764	-12.533	-13.424	-9.464	-12.974	-12.886	-9.11	-11.846	-9.098	-9.047	-11.688	-5.766	-3.629	-9.9	-10.467	-1.924	4.859	8.047	-7.517	-10.124	-12.408	9.961	2.161
2	-7.53999	6.71873	-12.5547	-9.44189	-9.33055	-12.2853	-7.34753	-11.511	-13.4091	-13.7039	-14.534	-14.2021	-12.6297	-14.5867	-5.92434	-10.5507	-19.6441	-8.83689	-3.76682	-0.228475	2.25109	1.44982	-11.2526	-9.93163	-10.5177	-7.49371	-10.2341	-13.143	-13.1378	-9.764	-12.3492	-12.5971	-8.64282	-11.4812	-9.19133	-8.43712	-11.9591	-7.10127	-3.93304	-9.63853	-9.87233	-2.104	4.97236	8.00096	-8.06718	-10.0809	-12.5707	9.31706	2.00989
3	-7.48854	6.50117	-12.4211	-9.12529	-9.94539	-12.5702	-6.87636	-10.7308	-13.3689	-13.1338	-15.0127	-14.1932	-12.7146	-13.3414	-3.76832	-9.88145	-19.3186	-8.98833	-3.05573	-1.04918	1.78585	1.28738	-10.2327	-9.7994	-10.7296	-7.93271	-9.462	-13.5992	-12.4961	-9.58536	-11.4659	-12.1542	-7.75627	-10.8417	-8.78076	-7.36739	-11.9331	-7.76488	-3.87208	-8.85204	-8.97044	-2.09691	5.1183	7.94755	-8.10267	-9.56364	-12.3233	8.72332	2.01159
4	-7.09588	6.23797	-11.7827	-8.30515	-10.1675	-12.5789	-6.09133	-9.59973	-13.2629	-12.096	-15.1513	-13.7814	-12.3452	-11.5255	-1.3787	-8.65591	-18.469	-8.685	-2.19309	-1.68473	1.52627	1.27633	-8.79445	-9.25091	-10.5243	-7.97345	-8.42645	-13.7895	-11.4723	-8.88445	-10.3107	-11.5113	-6.47991	-9.90091	-7.85864	-5.87855	-11.5347	-7.63955	-3.43703	-7.57873	-7.74533	-1.86818	5.30764	7.89888	-7.58791	-8.56827	-11.6608	8.25003	2.20215
5	-6.34816	5.9587	-10.6223	-7.04957	-9.92579	-12.1993	-4.99087	-8.12782	-12.942	-10.5871	-14.8209	-13.63	-11.5	-9.23955	1.15051	-6.90475	-17.1644	-7.90211	-1.19	-2.05125	1.50676	1.47033	-6.9997	-8.28207	-9.88251	-7.56989	-7.12088	-13.6034	-10.0676	-7.67745	-8.88189	-10.6208	-4.855	-8.64585	-6.45476	-4.03036	-10.7168	-6.71609	-2.64159	-5.88905	-6.20322	-1.39691	5.56715	7.88037	-6.5404	-7.12555	-10.5927	7.94701	2.60487
6	-5.22911	5.65934	-8.95954	-5.43518	-9.18791	-11.3713	-3.58727	-6.342	-12.2513	-8.63556	-13.9451	-12.052	-10.1944	-6.60873	3.7487	-4.6877	-15.492	-6.63722	-0.0569091	-2.09621	1.73633	1.90003	-4.9237	-6.92072	-8.81521	-6.71027	-5.55756	-12.9732	-8.304	-6.02673	-7.19716	-9.45367	-2.93327	-7.08003	-4.62882	-1.895	-9.46611	-5.08833	-1.51742	-3.87305	-4.37567	-0.676545	5.927	7.92078	-5.02326	-5.29791	-9.1521	7.84221	3.23129
7	-3.76957	5.3619	-6.84824	-3.52682	-7.962	-10.0895	-1.9063	-4.28745	-11.0866	-6.293	-12.5151	-9.68791	-8.47855	-3.76345	6.36358	-2.08142	-13.5427	-4.901	1.21291	-1.80833	2.20227	2.56764	-2.64618	-5.22173	-7.36052	-5.41624	-3.77018	-11.8827	-6.22333	-4.02355	-5.28833	-8.00367	-0.757727	-5.22582	-2.46318	0.451909	-7.79633	-2.90464	-0.112576	-1.62806	-2.31567	0.308545	6.40891	8.04709	-3.13148	-3.17191	-7.38715	7.94448	4.13715
8	-2.02721	5.08107	-4.41696	-1.42614	-6.29261	-8.39818	0.0131717	-2.02345	-9.41455	-3.63167	-10.5811	-7.445	-6.39097	-0.822273	8.93818	0.830434	-11.4053	-2.74389	2.60927	-1.2099	2.89548	3.44947	-0.239879	-3.26325	-5.57942	-3.73758	-1.78321	-10.3618	-3.88267	-1.769	-3.19117	-6.28433	1.56473	-3.11479	-0.0475455	2.93897	-5.74411	-0.330455	1.50864	0.751293	-0.0918889	1.50964	7.01824	8.28299	-0.971929	-0.846515	-5.3552	8.25011	5.26887
9	-0.0641781	4.81279	-1.85955	0.703758	-4.25612	-6.37936	2.13277	0.383727	-7.26548	-0.744111	-8.23173	-4.94355	-4.0941	2.11927	11.4124	3.96501	-9.16744	-0.284889	4.10764	-0.341424	3.78015	4.51883	2.19479	-1.13799	-3.54148	-1.73352	0.316182	-8.47955	-1.34856	0.637455	-0.941939	-4.32656	3.94209	-0.829636	2.48155	5.503	-3.371	2.48209	3.26773	3.17319	2.21744	2.86045	7.74252	8.65913	1.35554	1.58127	-3.12064	8.76956	6.59024
10	2.04348	4.56169	0.761	2.81527	-1.93964	-4.13482	4.39064	2.86482	-4.71991	2.271	-5.57791	-2.34773	-1.682	4.96918	13.7401	7.24245	-6.907	2.332	5.69564	0.748364	4.79345	5.72973	4.57818	1.06309	-1.35055	0.495545	2.47518	-6.33264	1.303	3.10145	1.41618	-2.179	6.32209	1.53127	5.01682	8.084	-0.763	5.40064	5.06036	5.54027	4.533	4.32718	8.56945	9.19973	3.76818	4.02518	-0.749273	9.42573	8.07682
11	4.22523	4.33648	3.40662	4.90077	0.503697	-1.77109	6.71611	5.34591	-1.89121	5.31811	-2.74709	0.230545	0.770727	7.6623	15.892	10.5894	-4.691	5.00578	7.35655	2.00785	5.90776	7.02492	6.85939	3.25932	0.897919	2.84496	4.64884	-4.02382	3.975	5.53727	3.83087	0.0965556	8.65964	3.90715	7.5013	10.6177	1.98811	8.32418	6.81523	7.79957	6.76767	5.87536	9.45627	9.89403	6.20265	6.4163	1.70047	10.1804	9.70122
12	6.41766	4.14556	6.05744	6.97978	2.97767	0.618	9.05944	7.755	1.10267	8.30767	0.132	2.736	3.20033	10.1587	17.8408	13.9283	-2.54189	7.65544	9.069	3.37667	7.096	8.36956	8.99767	5.37111	3.14467	5.25033	6.79322	-1.652	6.57	7.87	6.23222	2.39778	10.917	6.245	9.88933	13.0567	4.75944	11.178	8.49011	9.91233	8.87478	7.47	10.3693	10.7336	8.598	8.72667	4.17422	10.9992	11.4434
13	8.56175	3.9912	8.69967	9.0803	5.41309	2.93709	11.3697	9.99955	4.172	11.171	2.92836	5.10145	5.55703	12.4367	19.568	16.9536	-0.467	10.2323	10.7937	4.77036	8.32982	9.73121	10.9637	7.3543	5.33618	7.65439	8.86715	0.667091	9.01533	10.0218	8.57276	4.66467	13.0246	8.50027	12.1489	15.3619	7.46767	13.9105	10.0571	11.8537	10.8203	9.06709	11.2798	11.6997	10.9094	10.9358	6.60964	11.8525	13.2442
14	10.6116	3.86612	11.3043	11.2123	7.75482	5.13345	13.5976	12.0371	7.26166	13.8433	5.57009	7.31473	7.78462	14.505	21.0534	19.2698	1.53133	12.7067	12.4911	6.15503	9.57964	11.0807	12.7417	9.18006	7.42652	10.0049	10.8197	2.85036	11.2528	11.9797	10.823	6.855	14.9974	10.6372	14.2654	17.5014	10.0411	16.4915	11.5012	13.6128	12.5809	10.6273	12.165	12.7677	13.0991	13.023	8.95306	12.7195	15.0457
15	12.5366	3.76772	13.8511	13.2926	9.96139	7.18455	15.6993	13.8327	10.2678	16.2731	8.00118	9.37655	9.8544	16.3938	22.3008	20.8035	3.45489	15.0613	14.1434	7.52006	10.8295	12.3929	14.3012	10.8339	9.37938	12.2547	12.6367	4.85273	13.2408	13.7357	12.9607	8.943	16.8252	12.604	16.2093	19.4472	12.4251	18.9112	12.8187	15.1929	14.148	12.1328	13.0113	13.912	15.1377	14.9644	11.1561	13.5939	16.8136
16	14.3201	3.69887	16.3184	15.2142	12.0051	9.09136	17.6392	15.3706	13.0111	18.4277	10.1701	11.2934	11.7581	18.1285	23.335	21.7287	5.30733	17.296	15.7364	8.85094	12.0902	13.6469	15.6862	12.3126	11.1694	14.3638	14.3222	6.65645	14.9603	15.2958	14.965	10.9147	18.5011	14.4094	17.9881	21.176	14.5833	21.1733	14.0167	16.6113	15.529	13.5706	13.8142	15.1125	17.0085	16.735	13.1825	14.4808	18.5224
17	15.9588	3.65996	18.6864	16.9095	13.8708	10.8665	19.3653	16.6606	15.4425	20.2959	12.0559	13.0675	13.4827	19.6924	24.1875	22.2663	7.09311	19.4336	17.2597	10.1242	13.3665	14.8196	16.9327	13.6235	12.7583	16.2793	15.8754	8.26955	16.4188	16.6784	16.8187	12.7662	20.0214	16.06	19.6087	22.6752	16.5024	23.2921	15.0973	17.8804	16.745	14.9328	14.5765	16.3591	18.7092	18.3137	15.0128	15.3788	20.1515
18	17.4606	3.64653	20.9381	18.366	15.5352	12.5265	20.7666	17.7325	17.592	21.8879	13.6723	14.6975	15.0237	21.0026	24.8997	22.5861	8.83289	21.518	18.6973	11.3252	14.6541	15.9202	18.0718	14.785	14.1767	18.0097	17.3017	9.71591	17.6471	17.9152	18.5125	14.504	21.3656	17.5656	21.0765	23.9258	18.1967	25.2877	16.0982	19.0544	17.8274	16.2092	15.3085	17.6279	20.249	19.6723	16.6458	16.2893	21.6935
19	18.8432	3.65299	23.0403	19.6266	17.0049	14.0928	21.7167	18.629	19.4987	23.231	15.0559	16.1837	16.3845	22.0609	25.5195	22.813	10.624	23.59	20.0643	12.4666	15.9475	16.9635	19.1329	15.8271	15.4613	19.5714	18.6136	11.0294	18.688	19.0426	20.0464	16.136	22.5485	18.9426	22.4005	24.9496	19.698	27.177	17.049	20.1668	18.815	17.4077	16.0373	18.9009	21.6435	20.8043	18.0978	17.2159	23.1722
20	20.1303	3.67613	24.9839	20.7641	18.3103	15.5907	22.2505	19.402	21.2081	24.3439	16.2519	17.5308	17.5599	22.9514	26.0939	23.0365	12.6427	25.67	21.3935	13.5838	17.2437	17.9657	20.1412	16.7877	16.6431	20.9803	19.8276	12.2471	19.5849	20.0913	21.4288	17.6533	23.6053	20.2132	23.5915	25.8006	21.0038	28.9739	17.9713	21.2457	19.7492	18.5524	16.7609	20.1658	22.9114	21.7306	19.4011	18.1658	24.5981
21	21.3485	3.72163	26.7858	21.8158	19.4759	17.0445	22.5052	20.1062	22.7671	25.3051	17.3045	18.7452	18.5733	23.7281	26.664	23.3196	14.8021	27.7531	22.7065	14.7165	18.5436	18.9467	21.1152	17.7073	17.7544	22.2585	20.9848	13.4005	20.4141	21.0835	22.673	19.0688	24.551	21.4045	24.6589	26.5205	22.1517	30.6951	18.8831	22.3122	20.6827	19.6611	17.4625	21.4159	24.0729	22.4729	20.5922	19.1499	25.9838
22	22.5198	3.79243	28.4503	22.8015	20.5335	18.4772	22.6399	20.79	24.2143	26.158	18.2548	19.8331	19.4736	24.4399	27.2646	23.7153	16.9617	29.826	24.0224	15.909	19.8574	19.9271	22.0705	18.6191	18.827	23.4312	22.124	14.5077	21.215	22.0401	23.7995	20.3857	25.402	22.5434	25.6109	27.1495	23.1617	32.3598	19.7987	23.3816	21.6447	20.7527	18.1551	22.6508	25.1474	23.0652	21.7078	20.1817	27.343
23	23.6632	3.8863	29.983	23.744	21.5153	19.909	22.7742	21.5	25.5783	26.9409	19.143	20.804	20.2843	25.128	27.9212	24.2349	19.0351	31.8676	25.356	17.1713	21.193	20.924	23.0203	19.5493	19.8887	24.5232	23.2614	15.565	22.0058	22.991	24.8486	21.6201	26.176	23.659	26.48	27.7253	24.0554	33.9877	20.7284	24.4658	22.6512	21.845	18.8743	23.8742	26.1717	23.545	22.7983	21.279	28.6913
24	24.7904	3.98815	31.3895	24.6689	22.4495	21.3526	22.9949	22.2918	26.8794	27.6876	20.0012	21.664	21.026	25.8212	28.6443	24.8817	20.9756	33.8556	26.7248	18.5025	22.5561	21.9482	23.9751	20.5116	20.9572	25.557	24.4033	16.5568	22.7933	23.9637	25.8515	22.8037	26.8821	24.7657	27.2777	28.2828	24.8577	35.5944	21.6779	25.5742	23.709	22.9577	19.6576	25.0878	27.1674	23.9482	23.9082	22.4376	30.0369
25	25.9058	4.07702	32.6435	25.6024	23.3591	22.8102	23.3733	23.1802	28.1294	28.423	20.8536	22.4455	21.7164	26.5335	29.4295	25.6515	22.7613	35.7017	28.1216	19.8948	23.9492	23.0063	24.9426	21.5133	22.0367	26.5483	25.5488	17.4971	23.5863	24.9479	26.8396	23.9747	27.5602	25.8766	28.019	28.8547	25.5993	37.1908	22.6545	26.7166	24.819	24.0921	20.5231	26.2878	28.1483	24.3085	25.0648	23.6495	31.3803
26	27.0121	4.14543	33.7469	26.5564	24.2686	24.27	23.9069	24.1644	29.3321	29.1637	21.7113	23.1716	22.3695	27.2735	30.2568	26.5317	24.3867	37.2292	29.5424	21.334	25.3727	24.0882	25.9277	22.5561	23.1164	27.5171	26.6957	18.3996	24.4006	25.9203	27.8282	25.1678	28.2266	27.0017	28.7235	29.4708	26.3182	38.7799	23.6519	27.8885	25.9766	25.2485	21.4713	27.4695	29.1246	24.6618	26.2719	24.9063	32.7209
27	28.1107	4.19541	34.7164	27.5289	25.2019	25.7262	24.5896	25.2271	30.4863	29.9223	22.5825	23.862	23.0035	28.0465	31.0967	27.5056	25.8564	38.2583	30.9807	22.7999	26.8257	25.1849	26.933	23.6369	24.1921	28.4708	27.8394	19.2821	25.2551	26.8607	28.8185	26.4078	28.8948	28.1463	29.4142	30.1445	27.0549	40.3523	24.6629	29.0858	27.1706	26.4245	22.4806	28.6216	30.1054	25.0482	27.5152	26.1989	34.0566
28	29.2016	4.23514	35.527	28.515	26.1652	27.1764	25.3988	26.3433	31.5851	30.709	23.4785	24.5349	23.6314	28.8433	31.9164	28.5558	27.18	38.813	32.4282	24.2694	28.3055	26.2868	27.969	24.7477	25.2608	29.4116	28.9671	20.1637	26.168	27.7524	29.8039	27.71	29.5749	29.3121	30.1167	30.8588	27.846	41.8894	25.6788	30.3005	28.391	27.615	23.5205	29.7327	31.0927	25.491	28.7689	27.5174	35.381
29	30.281	4.27083	36.137	29.5075	27.1605	28.6141	26.3016	27.4869	32.6166	31.5188	24.4103	25.1913	24.2581	29.6508	32.6863	29.6653	28.3462	39.0583	33.8698	25.7198	29.7973	27.3834	29.0398	25.875	26.323	30.3351	30.0612	21.0655	27.1609	28.5778	30.773	29.0842	30.2761	30.4908	30.8518	31.5945	28.7269	43.3731	26.69	31.5221	29.6257	28.812	24.565	30.7919	32.0769	25.9975	29.9996	28.8509	36.6904
30	31.337	4.30525	36.4977	30.4986	28.1827	30.0292	27.2595	28.6293	33.5645	32.3231	25.3819	25.8165	24.8893	30.4504	33.3843	30.8153	29.3872	39.1808	35.2824	27.1328	31.2852	28.4624	30.1422	27.0048	27.3831	31.231	31.1091	22.005	28.2253	29.3185	31.7109	30.5036	30.9925	31.668	31.62	32.3275	29.6879	44.7816	27.6861	32.7377	30.8557	30.0025	25.5949	31.7889	33.042	26.5632	31.1721	30.1886	37.9807
31	32.3611	4.33835	36.6104	31.5092	29.2199	31.4091	28.2328	29.737	34.4227	33.098	26.3879	26.4094	25.5306	31.2202	33.9935	31.9894	30.3163	39.2643	36.6525	28.4902	32.755	29.5111	31.2649	28.1214	28.4476	32.0865	32.1038	22.9914	29.35	29.9603	32.5991	31.9453	31.7076	32.8285	32.4179	33.0305	30.7097	46.086	28.6573	33.9323	32.0583	31.173	26.5931	32.7141	33.9707	27.172	32.241	31.5218	39.2459
32	33.3711	4.37464	36.6236	32.5704	30.2555	32.7375	29.1762	30.777	35.1894	33.8189	27.4159	27.0006	26.1871	31.9383	34.502	33.1661	31.1458	39.3619	37.9626	29.7774	34.1916	30.5153	32.3911	29.2032	29.517	32.8813	33.0437	24.0254	30.5169	30.4994	33.4169	33.3858	32.4069	33.9581	33.238	33.6755	31.7712	47.2603	29.5938	35.0833	33.2099	32.3118	27.5423	33.5463	34.829	27.8001	33.1596	32.8457	40.4789
33	34.3158	4.40533	36.5846	33.6632	31.2687	33.9945	30.0478	31.7245	35.8619	34.4607	28.4485	27.623	26.8643	32.5851	34.9032	34.3268	31.8853	39.5068	39.1938	30.9906	35.5797	31.462	33.5004	30.2377	30.5831	33.5972	33.9181	25.1015	31.7027	30.9412	34.1547	34.8009	33.0755	35.0435	34.0687	34.238	32.8637	48.2838	30.4911	36.1633	34.289	33.4076	28.4258	34.2707	35.5881	28.4238	33.9148	34.1514	41.662
34	35.1983	4.43329	36.52	34.752	32.238	35.16	30.8237	32.559	36.4407	35.0043	29.464	28.283	27.551	33.144	35.2	35.4513	32.54	39.7173	40.327	32.123	36.905	32.3477	34.572	31.213	31.6337	34.226	34.7263	26.216	32.88	31.293	34.7967	36.166	33.699	36.071	34.896	34.702	33.978	49.142	31.349	37.1483	35.2793	34.45	29.229	34.8837	36.2247	29.024	34.4863	35.4273	42.7897
35	36.0028	4.4596	36.4411	35.7956	33.1317	36.2	31.4836	33.2535	36.9235	35.4401	30.4304	28.9694	28.2381	33.5764	35.4064	36.5207	33.1102	39.9993	41.3006	33.1692	38.1285	33.1682	35.5647	32.1167	32.6512	34.7546	35.4536	27.3615	34.02	31.5621	35.3328	37.4571	34.2415	37.0145	35.6978	35.0447	35.0969	49.8198	32.1644	38.0144	36.1671	35.4081	29.9276	35.3768	36.7253	29.5724	34.8624	36.6582	43.8601
36	36.7207	4.48635	36.3442	36.7573	33.9429	37.1017	32.0123	33.8164	37.3029	35.765	31.3296	29.6615	28.9123	33.883	35.5401	37.5106	33.5949	40.3483	42.1241	34.1235	39.2482	33.9187	36.4648	32.9371	33.6171	35.1672	36.0816	28.5306	35.096	31.7796	35.7614	38.6533	34.7075	37.8835	36.4634	35.2973	36.1986	50.3201	32.9326	38.7399	36.935	36.2866	30.5263	35.7431	37.0868	30.0616	35.0416	37.8247	44.867
37	37.3397	4.51445	36.2006	37.5733	34.6613	37.8492	32.4004	34.2496	37.5715	35.981	32.1487	30.3382	29.5539	34.0517	35.6087	38.3929	33.994	40.751	42.7778	34.981	40.2471	34.591	37.2448	33.6661	34.5129	35.4456	36.5879	29.7177	36.088	31.9653	36.0896	39.736	35.0918	38.6729	37.1775	35.489	37.259	50.6446	33.6488	39.3062	37.559	37.0675	31.0192	35.9792	37.317	30.4791	35.0337	38.8902	45.804
38	37.8466	4.54212	35.9957	38.2498	35.2798	38.4257	32.6451	34.5638	37.7254	36.0752	32.8739	30.9702	30.1364	34.0819	35.6154	39.1376	34.2918	41.1874	43.2436	35.7388	41.104	35.1733	37.8792	34.2983	35.321	35.5728	36.9465	30.8991	36.9662	32.1323	36.3313	40.6631	35.3902	39.3776	37.8251	35.6537	38.2474	50.7935	34.3094	39.6991	37.9874	37.7288	31.4042	36.0879	37.4343	30.8161	34.8605	39.8283	46.6484
39	38.2352	4.56911	35.7097	38.775	35.7945	38.8168	32.7484	34.7749	37.7677	36.0738	33.4941	31.5324	30.6075	33.9856	35.564	39.7128	34.5048	41.6184	43.5056	36.3931	41.7928	35.653	38.3448	34.8276	36.0255	35.5384	37.0915	32.0333	37.7309	32.287	36.503	41.4316	35.6001	39.992	38.3926	35.8257	39.1573	50.7565	34.9132	39.912	38.216	38.2461	31.6818	36.0796	37.463	31.071	34.5565	40.6172	47.3798
40	38.4983	4.59199	35.325	39.1429	36.2034	39.015	32.7007	34.904	37.7105	35.9947	34	32.0105	30.9546	33.7865	35.465	40.0894	34.641	42.0127	43.5204	36.9343	42.2839	35.9996	38.6224	35.2443	36.5876	35.3178	37.0317	33.0755	38.3747	32.4315	36.6229	42.024	35.7089	40.5101	38.8675	36.0351	39.976	50.5187	35.4422	39.9155	38.2273	38.5619	31.856	35.9553	37.4269	31.2481	34.1679	41.2236	47.9924
41	38.6345	4.60391	34.8285	39.3527	36.5048	39.0254	32.552	34.9725	37.576	35.8553	34.3836	32.3989	31.1684	33.5167	35.3121	40.2287	34.7112	42.341	43.2835	37.3398	42.5257	36.2199	38.6818	35.5302	37.0054	34.9581	36.7675	33.9885	38.888	32.5666	36.711	42.4242	35.729	40.9123	39.2273	36.3045	40.6919	50.0559	35.886	39.7403	38.0108	38.6348	31.9372	35.7676	37.3514	31.3561	33.7517	41.6167	48.4656
42	38.6461	4.59805	34.2073	39.4016	36.6961	38.8808	32.3438	35.001	37.3955	35.6678	34.641	32.6945	31.2523	33.2138	35.091	40.1122	34.7259	42.5766	42.8351	37.5787	42.4823	36.3088	38.5111	35.6769	37.2673	34.4865	36.3125	34.7465	39.2551	32.6941	36.7811	42.6202	35.6965	41.1782	39.45	36.6466	41.295	49.3609	36.226	39.4	37.5699	38.4728	31.9421	35.5634	37.2639	31.4071	33.3775	41.7746	48.7759
43	38.5455	4.56919	33.4734	39.2976	36.7576	38.6495	32.1238	35.0094	37.1978	35.4423	34.7755	32.8964	31.2313	32.9185	34.7945	39.7988	34.693	42.6933	42.1865	37.637	42.1739	36.2592	38.1528	35.6854	37.3595	33.9367	35.7039	35.3334	39.455	32.8166	36.8284	42.6007	35.6441	41.3095	39.5405	37.0693	41.7773	48.4736	36.4419	38.9094	36.9327	38.0725	31.8876	35.3939	37.1833	31.4097	33.1054	41.6898	48.8737
44	38.352	4.50798	32.7011	39.1248	36.7057	38.4015	31.9405	35.0115	37.0063	35.1932	34.7968	33.0114	31.1568	32.6713	34.4333	39.3839	34.6179	42.668	41.3566	37.4917	41.6022	36.0654	37.6443	35.5471	37.2688	33.3492	35.004	35.7325	39.4663	32.9349	36.8459	42.3567	35.6167	41.3058	39.4927	37.5503	42.1342	47.4917	36.5166	38.2837	36.1589	37.4497	31.8072	35.3068	37.1311	31.384	32.9792	41.3472	48.6919
45	38.0962	4.40857	31.9513	38.9537	36.57	38.147	31.8408	35.016	36.8451	34.9421	34.715	33.065	31.1367	32.505	34.0441	38.9727	34.5048	42.4832	40.374	37.1248	40.795	35.7328	37.047	35.2698	36.9844	32.7694	34.3073	35.928	39.2726	33.054	36.8318	41.8891	35.674	41.1847	39.3113	38.056	42.3691	46.5543	36.4371	37.5428	35.3436	36.643	31.7157	35.341	37.1272	31.3503	33.0246	40.7931	48.2886
46	37.8195	4.26856	31.2842	38.8558	36.3976	37.8643	31.8691	35.0215	36.7385	34.719	34.5314	33.0986	31.2831	32.4663	33.6844	38.6698	34.359	42.125	39.3095	36.5432	39.8132	35.2903	36.443	34.8926	36.5013	32.2467	33.7445	35.8898	38.861	33.174	36.7971	41.21	35.9481	40.9822	39.0207	38.5522	42.506	45.8252	36.1969	36.7205	34.62	35.7487	31.6249	35.5273	37.1934	31.3299	33.2482	40.1005	47.7294
47	37.5766	4.09701	30.7535	38.8931	36.2556	37.5595	32.0802	35.0351	36.719	34.5732	34.2831	33.1601	31.6105	32.5991	33.4222	38.5633	34.2061	41.5623	38.3195	35.8042	38.7536	34.8151	35.9301	34.4859	35.8159	31.8523	33.4011	35.6471	38.2121	33.2973	36.7702	40.3496	36.401	40.7524	38.671	39.0204	42.6082	45.4476	35.8043	35.8935	34.1924	34.9404	31.5468	35.9025	37.3519	31.3452	33.6434	39.3406	47.1103
48	37.4235	3.91994	30.4214	39.1151	36.2236	37.2485	32.5141	35.086	36.8219	34.5566	33.9978	33.2879	32.0776	32.9162	33.3092	38.685	34.0968	40.8426	37.524	35.0197	37.7906	34.4269	35.6815	34.1393	34.9723	31.6998	33.2964	35.2187	37.4123	33.4464	36.7983	39.4191	36.9718	40.5963	38.3621	39.4637	42.7602	45.452	35.3404	35.2205	34.0892	34.2979	31.4903	36.4774	37.6253	31.4246	34.1974	38.6031	46.5656
49	37.3935	3.77601	30.296	39.4582	36.3715	36.9749	33.1164	35.2122	37.0801	34.7283	33.7216	33.52	32.6103	33.3766	33.3319	38.9769	34.0863	40.0263	37.0173	34.3284	37.045	34.1809	35.7398	33.9397	34.0854	31.8093	33.3887	34.6465	36.565	33.6718	36.9384	38.506	37.583	40.5827	38.1885	39.8949	43.0087	45.7271	34.9385	34.7991	34.2277	33.8356	31.4641	37.1701	38.0369	31.6048	34.896	37.9899	46.2904
50	37.4861	3.68892	30.3078	39.8063	36.724	36.8191	33.8033	35.4218	37.5153	35.1129	33.5305	33.8838	33.1211	33.88	33.4047	39.3148	34.2157	39.1993	36.8558	33.8485	36.4986	34.0838	36.0243	33.9367	33.2577	32.1332	33.5874	34.0051	35.8051	34.0096	37.2267	37.7109	38.1503	40.6977	38.1757	40.3107	43.3513	46.1056	34.6994	34.6447	34.4751	33.5095	31.4866	37.8877	38.6015	31.9248	35.7185	37.6006	46.223
51	37.6736	3.65548	30.5297	40.0945	37.232	36.855	34.4678	35.6682	38.1095	35.6689	33.4955	34.3688	33.5159	34.286	33.4203	39.5602	34.4899	38.4678	37.0522	33.6435	36.0913	34.0921	36.4133	34.1103	32.5845	32.5658	33.7786	33.401	35.2562	34.4415	37.6313	37.1327	38.5757	40.8814	38.2928	40.6683	43.738	46.4625	34.672	34.6873	34.7178	33.1995	31.6114	38.5374	39.2865	32.4012	36.6005	37.5224	46.3002
52	37.8943	3.65027	31.0926	40.2852	37.7505	37.087	35.0082	35.8684	38.7853	36.2887	33.6326	34.9154	33.7548	34.4989	33.3305	39.6444	34.8613	37.924	37.4478	33.6439	35.7602	34.1345	36.782	34.3457	32.1236	32.9847	33.8872	32.9572	34.9773	34.8869	38.0248	36.821	38.8172	41.0525	38.4648	40.8926	44.092	46.7372	34.8352	34.8122	34.8903	32.7897	31.881	39.0509	39.9359	32.9462	37.3916	37.6822	46.4617
53	38.0851	3.64863	32.1294	40.3673	38.1688	37.4235	35.3523	35.9447	39.4182	36.8307	33.8824	35.4297	33.847	34.5058	33.1393	39.5793	35.2398	37.6033	37.9104	33.7282	35.4637	34.1409	37.0319	34.5362	31.8725	33.2906	33.9047	32.7716	34.9336	35.232	38.304	36.7417	38.8922	41.1319	38.5931	40.9461	44.338	46.8971	35.1056	34.9092	34.971	32.2863	32.2568	39.3966	40.3873	33.4273	37.9665	37.9397	46.6547
54	38.1902	3.64473	33.5979	40.3358	38.4433	37.7135	35.4735	35.8582	39.8774	37.1718	34.1358	35.8177	33.7804	34.301	32.8437	39.3746	35.5298	37.4599	38.3812	33.8239	35.1956	34.0704	37.1015	34.6335	31.7603	33.4363	33.8245	32.8613	35.012	35.3778	38.4187	36.7832	38.7987	41.0615	38.5795	40.8193	44.4257	46.9098	35.3718	34.9145	34.9552	31.7055	32.6639	39.5792	40.5579	33.7476	38.2673	38.204	46.843
55	38.1687	3.64882	35.1275	40.1953	38.5687	37.8238	35.3554	35.6148	40.0675	37.25	34.2882	36.0187	33.537	33.8796	32.4281	39.0321	35.672	37.395	38.8179	33.8997	34.9651	33.908	36.9461	34.6274	31.6804	33.3998	33.6422	33.1313	35.092	35.2818	38.358	36.817	38.5365	40.8242	38.3794	40.5248	44.343	46.7518	35.5385	34.7955	34.829	31.0656	33.0197	39.6053	40.4407	33.8605	38.2889	38.4174	47.0001
56	38.0034	3.66766	36.5307	39.9546	38.5513	37.692	35.0389	35.243	39.9496	37.0429	34.29	36.016	33.0962	33.2453	31.897	38.5516	35.6258	37.3114	39.191	33.9391	34.7447	33.6631	36.5917	34.5179	31.5678	33.2062	33.3559	33.434	35.1036	34.96	38.1289	36.7441	38.107	40.4727	38.0417	40.0837	44.0843	46.4213	35.5863	34.5567	34.5534	30.38	33.2623	39.5061	40.0784	33.7657	38.0633	38.5503	47.1017
57	37.6977	3.70401	37.7063	39.618	38.3922	37.2965	34.5648	34.763	39.5323	36.6468	34.1355	35.806	32.4264	32.4193	31.2837	37.9378	35.4193	37.154	39.4324	33.9243	34.5034	33.3317	36.0431	34.3038	31.4262	32.8701	32.9627	33.6485	35.0412	34.4445	37.7442	36.5592	37.4811	40.018	37.573	39.5198	43.6942	45.9371	35.5187	34.2043	34.1402	29.6355	33.3624	39.3018	39.5334	33.4918	37.6369	38.5901	47.1293
58	37.2695	3.7531	38.5964	39.1944	38.0862	36.6998	33.9677	34.2102	38.8493	36.1137	33.8574	35.4307	31.517	31.4435	30.6156	37.2046	35.0573	36.8887	39.5484	33.8368	34.2112	32.9135	35.3195	33.9829	31.262	32.411	32.4655	33.7494	34.897	33.808	37.2195	36.261	36.7343	39.4655	36.9802	38.8613	43.1933	45.3298	35.3276	33.7462	33.604	28.8432	33.3201	39.0066	38.8679	33.0756	37.0548	38.5172	47.0715
59	36.7275	3.8134	39.1831	38.6962	37.6336	35.936	33.2853	33.5969	37.9622	35.4939	33.4645	34.9265	30.4363	30.3662	29.8926	36.3753	34.5478	36.4809	39.5413	33.6674	33.8459	32.419	34.4513	33.5588	31.0729	31.8542	31.8965	33.7445	34.6584	33.0933	36.5719	35.8498	35.8952	38.8211	36.2753	38.1389	42.6123	44.6314	35.0093	33.1974	32.9717	28.0045	33.147	38.6351	38.1372	32.5405	36.3588	38.3269	46.9188
60	36.0962	3.88106	39.4515	38.1272	37.0546	35.0405	32.5521	32.9298	36.9522	34.8352	32.9655	34.3553	29.2257	29.2404	29.0988	35.4789	33.9069	35.9093	39.4191	33.4258	33.3989	31.8638	33.4753	33.0457	30.8482	31.2223	31.2678	33.6335	34.3162	32.3407	35.8164	35.3284	34.9889	38.0963	35.4788	37.3648	41.9874	43.8604	34.5697	32.5771	32.2739	27.1231	32.8602	38.2001	37.3887	31.9052	35.5929	38.0509	46.7086
61	35.3977	3.95261	39.5149	37.4975	36.3933	34.0491	31.7931	32.2049	35.8797	34.1707	32.374	33.7545	27.9275	28.0947	28.2171	34.5412	33.157	35.1707	39.1935	33.1318	32.8661	31.2617	32.4291	32.4614	30.5742	30.5289	30.5858	33.4092	33.8653	31.5795	34.9579	34.702	34.0348	37.3021	34.6083	36.5379	41.3473	43.0122	34.0262	31.9024	31.5343	26.2031	32.4944	37.7094	36.6489	31.2103	34.7901	37.7141	46.46
62	34.6387	4.02908	39.4384	36.795	35.6678	32.9936	31.02	31.4067	34.7899	33.5078	31.7045	33.1318	26.5812	26.9222	27.2316	33.5692	32.3199	34.2773	38.8655	32.8077	32.262	30.6214	31.3534	31.8267	30.2389	29.7758	29.8507	33.0701	33.3069	30.8167	33.9929	33.9756	33.0342	36.4647	33.6915	35.6422	40.7033	42.0665	33.4042	31.1814	30.763	25.2409	32.0736	37.1604	35.9082	30.4746	33.9563	37.3347	46.1772
63	33.8185	4.11185	39.2595	35.9983	34.8845	31.8956	30.2237	30.5142	33.7017	32.8256	30.9626	32.482	25.2188	25.7064	26.1351	32.5497	31.41	33.2508	38.4428	32.4533	31.5943	29.9288	30.2577	31.1545	29.828	28.9488	29.0542	32.6203	32.6504	30.0355	32.9147	33.1517	31.9746	35.5955	32.7468	34.6545	40.0481	41.004	32.7136	30.3865	29.9557	24.2293	31.6215	36.5298	35.1386	29.7022	33.0723	36.9186	45.8611
64	32.9299	4.20344	39.0045	35.0855	34.0393	30.7584	29.3827	29.5079	32.6077	32.078	30.1404	31.7962	23.8671	24.4275	24.9303	31.4669	30.434	32.113	37.932	32.0515	30.8576	29.1658	29.1305	30.4361	29.3559	28.0475	28.1645	32.0616	31.91	29.2005	31.7078	32.229	30.8445	34.6911	31.7731	33.5516	39.361	39.8169	31.9639	29.4897	29.097	23.1645	31.1562	35.8117	34.3106	28.8827	32.1034	36.4574	45.5095
65	31.9579	4.30782	38.6872	34.0381	33.123	29.5665	28.473	28.3754	31.4856	31.1793	29.2176	31.0584	22.5307	23.0664	23.6406	30.3058	29.3744	30.8632	37.3219	31.5811	30.0474	28.304	27.9553	29.6518	28.8184	27.0574	27.1844	31.3878	31.0833	28.2697	30.3577	31.1837	29.6295	33.739	30.7584	32.3152	38.6063	38.5195	31.1368	28.4505	28.1557	22.0389	30.6875	34.997	33.3958	27.9987	31.0095	35.9225	45.1501
66	30.8893	4.42531	38.2896	32.813	32.1257	28.2985	27.4729	27.1135	30.3105	30.0917	28.1706	30.2511	21.2094	21.6087	22.2835	29.0566	28.2262	29.5154	36.6004	31.0268	29.1612	27.3205	26.7172	28.7808	28.2039	25.9644	26.1068	30.5781	30.1711	27.2058	28.8566	30.0131	28.3243	32.7147	29.6836	30.9324	37.7754	37.1335	30.2102	27.2394	27.1257	20.8494	30.216	34.0801	32.3736	27.0316	29.7551	35.2672	44.7524
67	29.7154	4.5522	37.71	31.452	31.036	26.934	26.364	25.729	29.0617	28.7897	26.987	29.362	19.9007	20.048	20.8803	27.713	26.984	28.0657	35.756	30.3783	28.199	26.2027	25.408	27.807	27.4983	24.7597	24.9297	29.599	29.158	25.984	27.209	28.702	26.935	31.576	28.528	29.398	36.8603	35.676	29.165	25.8433	26.009	19.6	29.73	33.06	31.2343	25.963	28.3187	34.4737	44.253
68	28.4291	4.6818	36.8215	29.9744	29.8338	25.4513	25.1331	24.2226	27.7241	27.2736	25.6479	28.3793	18.599	18.3774	19.4654	26.2738	25.6569	26.5249	34.7537	29.6287	27.1503	24.9484	24.0072	26.7227	26.6905	23.4413	23.6563	28.3999	28.0298	24.5822	25.4283	27.2456	25.4991	30.2167	27.2519	27.7248	35.8591	34.1691	27.9896	24.267	24.811	18.2975	29.1983	31.9392	29.9792	24.7626	26.6966	33.5291	43.5958
69	27.0414	4.80933	35.5898	28.3987	28.5339	23.8663	23.7759	22.6214	26.2925	25.5611	24.1755	27.3139	17.295	16.6334	18.0719	24.7481	24.2649	24.9182	33.6433	28.7745	26.0367	23.5632	22.5366	25.5271	25.775	22.0143	22.2945	26.993	26.78	23.0413	23.5273	25.6487	24.0186	28.6769	25.8649	25.9826	34.7853	32.6453	26.6813	22.53	23.5381	16.9688	28.6068	30.7241	28.6187	23.4478	24.9037	32.4354	42.7433
70	25.5628	4.93401	34.0556	26.7447	27.1426	22.2015	22.2878	20.9397	24.7732	23.6823	22.5864	26.1645	15.9687	14.8419	16.7116	23.1517	22.835	23.2807	32.4392	27.8161	24.8698	22.0543	21.004	24.2234	24.743	20.4828	20.8416	25.3914	25.411	21.402	21.5209	23.9247	22.4382	26.9915	24.365	24.2008	33.658	31.1327	25.2349	20.6502	22.1983	15.6255	27.9472	29.4228	27.1698	22.0306	22.9748	31.2065	41.6998
71	24.0124	5.05503	32.3203	25.0318	25.6684	20.4847	20.6882	19.2031	23.1764	21.6754	20.8955	24.9295	14.6163	13.0338	15.383	21.512	21.3952	21.6542	31.1574	26.7499	23.6657	20.446	19.4182	22.812	23.5946	18.8689	19.3289	23.6183	23.9314	19.7057	19.4415	22.0942	20.735	25.1958	22.7582	22.3962	32.4858	29.6491	23.6633	18.6612	20.803	14.2801	27.2153	28.0601	25.6524	20.5285	20.953	29.8651	40.5192
72	22.4148	5.17002	30.4711	23.3052	24.1222	18.7425	19.016	17.4433	21.5102	19.5837	19.1189	23.6151	13.2439	11.2408	14.0913	19.8631	19.9682	20.086	29.8148	25.5934	22.4432	18.7781	17.7888	21.3211	22.3469	17.2021	17.7715	21.7028	22.354	17.9901	17.344	20.1849	18.918	23.3243	21.0583	20.5841	31.2627	28.204	22.0031	16.6093	19.3673	12.9469	26.4122	26.6657	24.0992	18.9608	18.9022	28.4382	39.2251
73	20.7965	5.27812	28.5981	21.6431	22.52	17.003	17.2988	15.6937	19.7895	17.453	17.2753	22.2346	11.8616	9.49236	12.8429	18.2287	18.57	18.622	28.4272	24.3659	21.2206	17.0818	16.1262	19.779	21.0085	15.5008	16.1845	19.6824	20.698	16.2928	15.2645	18.232	17.037	21.4099	19.2867	18.7827	29.996	26.8016	20.285	14.5265	17.906	11.6501	25.5405	25.2571	22.5416	17.3441	16.8765	26.9629	37.8455
74	19.183	5.37841	26.7308	20.1	20.8839	15.2995	15.567	13.989	18.0448	15.325	15.3878	20.8048	10.4805	7.81391	11.6282	16.623	17.2136	17.3153	27.0235	23.0828	20.0132	15.3857	14.4385	18.2183	19.596	13.7844	14.5819	17.6042	18.9896	14.6495	13.2366	16.2871	15.164	19.4864	17.4735	17.0123	28.7169	25.4504	18.5417	12.4472	16.4331	10.4136	24.6025	23.8492	20.9987	15.6907	14.9269	25.4738	36.4119
75	17.5954	5.47027	24.8908	18.6864	19.2368	13.6665	13.8476	12.3609	16.3047	13.2374	13.4818	19.3439	9.11011	6.22894	10.4484	15.0545	15.8937	16.1572	25.6217	21.7615	18.8279	13.7132	12.7375	16.6667	18.1339	12.0729	12.976	15.52	17.2726	13.0845	11.2906	14.3936	13.3389	17.5952	15.6879	15.2879	27.4533	24.1653	16.8027	10.408	14.9602	9.23545	23.6065	22.4542	19.4849	14.0187	13.0953	23.988	34.9465
76	16.0511	5.55293	23.0938	17.3721	17.6085	12.1283	12.1622	10.8316	14.5932	11.229	11.5789	17.8714	7.76367	4.77718	9.32788	13.5326	14.6003	15.139	24.2298	20.4201	17.6646	12.0828	11.0431	15.1469	16.6532	10.3874	11.378	13.4767	15.5783	11.6058	9.45236	12.5827	11.59	15.7612	13.9865	13.6314	26.2167	22.9622	15.0912	8.44591	13.488	8.11391	22.5775	21.0815	18.0156	12.3569	11.4143	22.5183	33.4709
77	14.5635	5.62596	21.3569	16.0883	16.0179	10.6972	10.5311	9.41255	12.927	9.33111	9.69809	16.406	6.44949	3.47118	8.28036	12.0692	13.3219	14.2481	22.8541	19.0783	16.5227	10.5125	9.37545	13.6757	15.1883	8.75202	9.80517	11.5126	13.9304	10.2138	7.74144	10.8708	9.93991	14.0051	12.389	12.0552	25.0127	21.8557	13.4259	6.59138	12.0216	7.04418	21.5531	19.7378	16.6079	10.7306	9.90322	21.0743	31.9884
78	13.1452	5.68813	19.704	14.8052	14.475	9.379	8.98656	8.108	11.3229	7.56489	7.859	14.966	5.17411	2.318	7.30878	10.6762	12.049	13.4632	21.5	17.7607	15.405	9.03056	7.758	12.2637	13.7801	7.20489	8.27322	9.659	12.3456	8.902	6.16978	9.26367	8.405	12.342	10.9	10.5683	23.8402	20.8577	11.8319	4.88789	10.5722	6.019	20.5567	18.4382	15.2776	9.16033	8.565	19.6639	30.4992
79	11.8072	5.73783	18.1372	13.5471	12.9885	8.18264	7.53824	6.93436	9.79473	5.94367	6.09445	13.5624	3.94524	1.32264	6.40861	9.36318	10.774	12.7587	20.1868	16.4978	14.3195	7.63721	6.21491	10.9181	12.447	5.76003	6.79894	7.95082	10.8343	7.66745	4.74145	7.76467	7.03373	10.7818	9.51655	9.18055	22.6997	19.9734	10.3174	3.33439	9.158	5.03391	19.6044	17.1879	14.0357	7.66773	7.39118	18.2953	29.0013
80	10.5553	5.77476	16.665	12.3345	11.564	7.091	6.19673	5.87691	8.35186	4.475	4.42155	12.1898	2.76969	0.481697	5.57023	8.13557	9.492	12.11	18.9163	15.3204	13.2797	6.33327	4.76833	9.64543	11.1931	4.42411	5.39793	6.38091	9.403	6.491	3.4499	6.37978	5.78909	9.32991	8.23539	7.90055	21.597	19.2006	8.88659	1.93066	7.79911	4.06982	18.7051	15.9887	12.8864	6.27439	6.37259	16.9797	27.4885
81	9.39513	5.79958	15.2872	11.1842	10.206	6.09973	4.97226	4.93345	7.00069	3.16044	2.86136	10.8491	1.65205	-0.217879	4.78573	7.00374	8.20278	11.4857	17.6988	14.2722	12.3183	5.1188	3.46167	8.46326	10.0221	3.20226	4.08339	4.95436	8.05544	5.37045	2.2884	5.116	4.66427	8.01136	7.07042	6.73297	20.5407	18.5246	7.54256	0.675364	6.51156	3.12764	17.8613	14.8371	11.8364	5.00076	5.50866	15.7197	25.9584
82	8.325	5.81196	13.9944	10.1072	8.92082	5.20573	3.86836	4.091	5.74509	1.996	1.43373	9.54155	0.597364	-0.796727	4.05555	5.95209	6.905	10.803	16.5419	13.3672	11.4472	3.99318	2.29682	7.37273	8.938	2.09509	2.87864	3.67309	6.795	4.29727	1.21773	3.972	3.647	6.81936	6.00582	5.675	19.538	17.9254	6.28664	-0.438273	5.308	2.21264	17.0699	13.7279	10.8682	3.86336	4.77564	14.5215	24.4134
83	7.34091	5.81174	12.7768	9.11573	7.72015	4.39955	2.88001	3.33173	4.58424	0.991556	0.153364	8.26591	-0.404253	-1.2777	3.38088	4.96645	5.60189	9.907	15.4496	12.6018	10.6688	2.95396	1.26788	6.36941	7.94506	1.09799	1.79048	2.52982	5.63944	3.25927	0.205505	2.95067	2.72036	5.73942	5.03106	4.71464	18.5984	17.386	5.11943	-1.42065	4.20844	1.33355	16.3233	12.6557	9.96472	2.87112	4.14949	13.3885	22.8589
84	6.43164	5.80061	11.5966	8.19977	6.63485	3.66545	1.99357	2.63445	3.51013	0.106111	-0.974364	7.01864	-1.36778	-1.6793	2.75547	4.0319	4.30033	8.84767	14.4294	11.9674	9.98109	1.99477	0.371455	5.44815	7.04546	0.199646	0.802051	1.50982	4.57878	2.24245	-0.77199	2.01333	1.86864	4.7467	4.13676	3.83936	17.7056	16.8856	4.04166	-2.28428	3.20067	0.510455	15.6177	11.6135	9.0941	2.03188	3.61125	12.3208	21.3031
85	5.58491	5.78082	10.421	7.334	5.68291	2.98527	1.19003	1.97482	2.50124	-0.686333	-1.95709	5.79245	-2.30494	-2.03673	2.16733	3.13103	3.08633	7.71967	13.4767	11.445	9.37482	1.10697	-0.402818	4.60182	6.24106	-0.620394	-0.0969091	0.592364	3.61167	1.22864	-1.7357	1.138	1.05109	3.81336	3.31009	3.02055	16.8453	16.3984	3.0583	-3.04352	2.27333	-0.234818	14.9505	10.5858	8.21755	1.32518	3.13591	11.3163	19.7613
86	4.7834	5.75754	9.25294	6.49919	4.82239	2.33945	0.445182	1.31982	1.52363	-1.41344	-2.81491	4.57773	-3.22705	-2.39994	1.60085	2.24241	2.08644	6.58322	12.58	11.0069	8.83397	0.27199	-1.07324	3.81861	5.53307	-1.39935	-0.922455	-0.251182	2.72678	0.188364	-2.70541	0.308222	0.231273	2.91555	2.53433	2.22055	16.0038	15.9	2.17472	-3.7231	1.40011	-0.901091	14.3147	9.54645	7.29835	0.706364	2.68883	10.3693	18.2627
87	4.00312	5.7388	8.10645	5.67498	4.00618	1.70582	-0.285525	0.621091	0.532222	-2.10989	-3.57745	3.36482	-4.14441	-2.81215	1.02981	1.33891	1.34467	5.46856	11.7317	10.6227	8.33676	-0.551182	-1.66294	3.08043	4.89362	-2.18885	-1.69691	-1.06173	1.90678	-0.922909	-3.69784	-0.49	-0.612182	2.03736	1.78767	1.39961	15.1669	15.3711	1.3711	-4.36799	0.541444	-1.49236	13.7071	8.48755	6.30801	0.13497	2.22684	9.47005	16.8376
88	3.21693	5.73375	6.999	4.83997	3.19845	1.06136	-1.03882	-0.183364	-0.511939	-2.806	-4.28345	2.14282	-5.06915	-3.30936	0.407515	0.39	0.816333	4.38033	10.9178	10.2636	7.84036	-1.39052	-2.19373	2.36542	4.30185	-3.02139	-2.45145	-1.894	1.13167	-2.15355	-4.72452	-1.272	-1.49527	1.17227	1.02791	0.517	14.3267	14.7985	0.636758	-5.00848	-0.350667	-2.02682	13.1204	7.41794	5.23106	-0.431727	1.70021	8.59915	15.5151
89	2.39897	5.75208	5.933	3.95122	2.37433	0.385	-1.84989	-1.167	-1.63578	-3.52044	-4.978	0.911	-6.00711	-3.91767	-0.325	-0.631444	0.421	3.30389	10.116	9.90189	7.30733	-2.26989	-2.69167	1.65389	3.733	-3.91756	-3.227	-2.804	0.380111	-3.529	-5.79222	-2.05444	-2.428	0.323667	0.225667	-0.459333	13.4862	14.178	-0.0481111	-5.66911	-1.32267	-2.539	12.5447	6.34689	4.06856	-1.03267	1.05178	7.75733	14.3202
90	1.52742	5.80262	4.86126	2.95418	1.51324	-0.341364	-2.75203	-2.42973	-2.8576	-4.26878	-5.71891	-0.302636	-6.95041	-4.65148	-1.19784	-1.74474	0.0971111	2.21589	9.28964	9.5119	6.7303	-3.21047	-3.17712	0.932535	3.16101	-4.88524	-4.0393	-3.85309	-0.371889	-5.05173	-6.90274	-2.85289	-3.436	-0.487606	-0.644697	-1.54467	12.6587	13.5118	-0.72	-6.36885	-2.40811	-3.10436	11.9711	5.27409	2.83432	-1.69988	0.213394	6.9503	13.2891
91	0.590094	5.88903	3.73736	1.864	0.591909	-1.12909	-3.77409	-3.96818	-4.18709	-5.091	-6.53509	-1.47127	-7.88845	-5.51118	-2.22473	-2.96736	-0.198	1.103	8.43845	9.05791	6.11455	-4.22791	-3.67482	0.179182	2.55782	-5.91736	-4.89882	-5.04291	-1.155	-6.65136	-8.03636	-3.684	-4.49491	-1.24409	-1.60591	-2.733	11.856	12.8019	-1.43091	-7.12018	-3.625	-3.74227	11.3956	4.18536	1.52809	-2.45964	-0.908545	6.185	12.4355
92	-0.414138	6.01071	2.52147	0.722263	-0.42397	-1.99127	-4.9339	-5.73364	-5.618	-6.05011	-7.43091	-2.58764	-8.81459	-6.47961	-3.38881	-4.27888	-0.490444	-0.033	7.572	8.52634	5.47267	-5.32618	-4.20958	-0.650131	1.89024	-6.98841	-5.80889	-6.356	-2.00833	-8.245	-9.14736	-4.56222	-5.58745	-1.95576	-2.66906	-3.99933	11.0782	12.0526	-2.23771	-7.92463	-4.98056	-4.445	10.8218	3.05434	0.137818	-3.34545	-2.30846	5.46802	11.7209
93	-1.47164	6.15997	1.17978	-0.433212	-1.57815	-2.92827	-6.22216	-7.60609	-7.11079	-7.11344	-8.38845	-3.68073	-9.73241	-7.51336	-4.62229	-5.64494	-0.791444	-1.162	6.69955	7.91605	4.82048	-6.49891	-4.80158	-1.6089	1.10321	-8.04474	-6.76298	-7.74182	-2.93322	-9.73445	-10.1915	-5.47778	-6.68927	-2.67448	-3.82506	-5.29282	10.309	11.2696	-3.19587	-8.7438	-6.40067	-5.19391	10.2632	1.83905	-1.34746	-4.412	-3.91996	4.80777	11.1259
94	-2.55467	6.32276	-0.311818	-1.58667	-2.86673	-3.91191	-7.56164	-9.41718	-8.59297	-8.22633	-9.37409	-4.812	-10.6672	-8.54436	-5.84185	-7.01582	-1.103	-2.23867	5.829	7.23464	4.18327	-7.69764	-5.46764	-2.71442	0.164121	-9.01439	-7.7397	-9.12327	-3.91633	-11.0308	-11.1187	-6.42733	-7.77118	-3.49327	-5.02991	-6.55527	9.53233	10.4651	-4.29585	-9.49364	-7.80933	-5.961	9.73064	0.509515	-2.92142	-5.64064	-5.61312	4.23152	10.6272
95	-3.62613	6.48324	-1.97418	-2.75289	-4.26712	-4.88236	-8.86172	-10.9922	-9.98495	-9.33022	-10.35	-6.04655	-11.6586	-9.51794	-6.98354	-8.33874	-1.40767	-3.20156	4.965	6.50581	3.59379	-8.85504	-6.19279	-3.94977	-0.91597	-9.84451	-8.69944	-10.4142	-4.93044	-12.069	-11.8894	-7.40811	-8.78982	-4.44085	-6.19764	-7.74076	8.73611	9.64882	-5.47997	-10.1037	-9.11722	-6.699	9.23912	-0.923	-4.54823	-6.98533	-7.22968	3.74889	10.2013
96	-4.6442	6.62841	-3.71485	-3.9301	-5.71636	-5.76618	-10.0292	-12.1995	-11.2209	-10.3818	-11.2776	-7.39491	-12.685	-10.3963	-8.01784	-9.56598	-1.67656	-3.97844	4.10464	5.76328	3.07548	-9.90946	-6.9523	-5.26806	-2.10171	-10.4859	-9.60684	-11.5324	-5.94867	-12.8145	-12.471	-8.41389	-9.68845	-5.48024	-7.2603	-8.81315	7.91744	8.82494	-6.68447	-10.5344	-10.2377	-7.349	8.81267	-2.41336	-6.14835	-8.37397	-8.61737	3.35795	9.80614
97	-5.57242	6.74678	-5.43094	-5.10442	-7.11464	-6.50164	-10.978	-12.9848	-12.2503	-11.358	-12.1194	-8.78473	-13.681	-11.1518	-8.93991	-10.6452	-1.87533	-4.50133	3.24582	5.03127	2.64109	-10.8026	-7.72409	-6.60109	-3.3387	-10.9049	-10.4422	-12.4141	-6.95133	-13.2621	-12.8462	-9.42967	-10.4166	-6.55882	-8.15	-9.74918	7.081	7.96982	-7.83482	-10.7805	-11.1013	-7.89582	8.47727	-3.89667	-7.60703	-9.71173	-9.65636	3.02967	9.38555
98	-6.37984	6.82649	-7.00415	-6.25982	-8.33242	-7.05255	-11.6381	-13.3806	-13.0434	-12.2556	-12.8461	-10.0985	-14.5323	-11.7483	-9.73762	-11.4991	-1.96911	-4.72733	2.38936	4.30997	2.28309	-11.4711	-8.47464	-7.87201	-4.56355	-11.0881	-11.2018	-13.0268	-7.91444	-13.4265	-13.0221	-10.4283	-10.9031	-7.59639	-8.79285	-10.54	6.23233	7.04309	-8.83567	-10.8534	-11.6727	-8.33036	8.24773	-5.29816	-8.80664	-10.8923	-10.2763	2.72858	8.9214
99	-7.03519	6.85165	-8.30548	-7.37488	-9.22306	-7.40027	-11.9636	-13.493	-13.5877	-13.0851	-13.4475	-11.2446	-15.092	-12.1257	-10.3563	-12.0135	-1.92711	-4.65456	1.53573	3.58479	1.9783	-11.8386	-9.15345	-9.00775	-5.7129	-11.0385	-11.8942	-13.3649	-8.78489	-13.3258	-13.0262	-11.3664	-11.0762	-8.48624	-9.11403	-11.1871	5.37044	5.99952	-9.56729	-10.7571	-11.962	-8.64564	8.11555	-6.53625	-9.66282	-11.8157	-10.4626	2.43403	8.41583
100	-7.4998	6.80147	-9.205	-8.421	-9.644	-7.523	-11.941	-13.463	-13.847	-13.854	-13.923	-12.151	-15.201	-12.203	-10.69	-12.054	-1.728	-4.315	0.684	2.862	1.7	-11.816	-9.688	-9.94	-6.731	-10.764	-12.533	-13.424	-9.464	-12.974	-12.886	-12.17	-10.87	-9.098	-9.047	-11.688	4.486	4.8	-9.9	-10.467	-12.018	-8.833	8.047	-7.517	-10.124	-12.408	-10.245	2.161	7.893
[truncated: 44 more columns]

## Sheet: Rotation RKneeFlex A1ComfMc
all values Right	mean	std	steps
1	31.7397	4.89332	27.761	33.759	38.342	33.14	25.21	26.81	26.93	29.504	26.367	32.008	29.816	29.986	29.053	28.135	27.989	31.4	38.844	37.925	37.52	30.372	30.797	26.799	27.651	27.81	32.756	33.416	18.873	26.019	26.962	29.756	32.23	25.206	36.636	32.644	25.076	46.251	27.286	33.19	30.824	29.12	30.956	28.834	24.589	29.101	28.65	27.345	31.102
2	35.102	4.67346	30.9334	37.8954	41.7585	34.1233	29.029	30.8411	30.6453	33.7859	30.3177	35.4691	33.4813	32.9574	32.1629	31.6098	30.4166	34.8956	41.6733	40.7008	40.1978	34.0067	33.8796	29.5566	31.3533	31.4854	35.9756	36.5292	22.393	29.9678	30.0736	33.2105	35.7629	28.6245	39.4139	35.6068	28.8943	48.8874	29.581	36.186	34.0034	33.1866	32.8329	32.0438	27.7632	33.3083	32.2126	31.6458	35.0215
3	38.3265	4.44112	34.1922	41.98	44.8632	35.8336	32.5525	34.7594	34.3615	37.7669	34.1871	38.7523	37.0476	35.6639	35.1349	35.0679	32.9792	38.2673	44.2925	43.2966	42.7132	37.433	36.9647	32.3943	34.8505	35.1908	38.9556	39.4646	26.1347	33.8496	33.1506	36.2889	39.0334	31.9945	42.0162	38.4195	32.6799	51.1902	31.9255	38.9785	37.1806	37.1645	34.5749	35.0191	30.9736	37.4469	35.7116	35.7971	38.6535
4	41.2557	4.21183	37.3838	45.8183	47.5383	38.002	35.6366	38.3783	37.838	41.2813	37.7319	41.7209	40.3964	37.9758	37.8224	38.3294	35.4509	41.3418	46.5815	45.5782	44.9577	40.4868	39.8765	35.166	38.015	38.6796	41.5653	42.0828	29.8284	37.4068	36.0354	38.9223	41.9463	35.1315	44.3376	40.9515	36.2245	53.112	34.1985	41.4436	40.1743	40.8311	36.0952	37.6321	34.0615	41.3016	38.9948	39.5596	41.8821
5	43.7719	3.99926	40.3793	49.265	49.7068	40.3303	38.1869	41.5578	40.9116	44.2238	40.7822	44.2735	43.4389	39.7932	40.109	41.2679	37.6664	43.9909	48.4517	47.4342	46.8475	43.0446	42.4715	37.7464	40.7464	41.7648	43.7064	44.2731	33.262	40.4615	38.6021	41.0585	44.4236	37.9034	46.2914	43.1041	39.3672	54.6316	36.281	43.4856	42.8429	44.007	37.3159	39.7866	36.9057	44.7278	41.9504	42.774	44.6243
6	45.795	3.81979	43.0757	52.2208	51.3313	42.5525	40.1464	44.2027	43.4767	46.5368	43.2313	46.3453	46.1087	41.053	41.9102	43.7964	39.4971	46.1351	49.8509	48.7868	48.326	45.026	44.6471	40.0298	42.9718	44.3169	45.318	45.958	36.2887	42.8988	40.7542	42.6528	46.4046	40.2151	47.8131	44.8096	41.9954	55.7502	38.0631	45.0406	45.0844	46.5749	38.1725	41.4229	39.4198	47.6427	44.5019	45.3478	46.83
7	47.278	3.69385	45.3982	54.6038	52.4114	44.4581	41.4881	46.2607	45.4788	48.2075	45.0252	47.9132	48.3593	41.7332	43.1764	45.8639	40.8502	47.7432	50.7632	49.6017	49.3642	46.3957	46.3465	41.9314	44.6455	46.2591	46.3743	47.0963	38.8128	44.6626	42.4224	43.5381	47.7161	42.0035	48.8639	46.0312	44.0497	56.489	39.4558	46.0792	46.8381	48.4886	38.5635	42.5214	41.5484	50.0106	46.6025	47.2493	48.4829
8	48.2139	3.63662	47.3006	56.3205	52.977	45.9088	42.2115	47.7196	46.9071	49.2615	46.1624	48.9923	50.1682	41.8095	43.8943	47.4502	41.6707	48.8258	51.2051	49.8943	49.9259	47.1638	47.5593	43.3534	45.6558	47.5709	46.8801	47.686	40.7812	45.7472	43.5648	43.9227	48.4557	43.2372	49.3951	46.6734	45.5168	56.8863	40.4061	46.5662	48.0833	49.7628	38.4994	43.1041	43.2224	51.8346	48.2325	48.4981	49.6005
9	48.6286	3.65222	48.7365	57.5327	53.0526	46.8393	42.2501	48.6033	47.7902	49.7539	46.6878	49.6241	51.4638	41.3454	44.0481	48.5633	41.9475	49.394	51.1956	49.6607	50.0338	47.3819	48.3139	44.2634	46.1301	48.2843	46.866	47.6869	42.1823	46.1827	44.132	43.8488	48.6884	43.913	49.4188	46.844	46.4199	56.9951	40.8388	46.534	48.8069	50.4616	38.0826	43.2013	44.4261	53.1491	49.4022	49.1524	50.1973
10	48.6142	3.73858	49.711	58.2945	52.697	47.2398	41.7767	48.966	48.1827	49.7593	46.6778	49.863	52.3624	40.5031	43.6888	49.2302	41.7135	49.5137	50.8031	49.0795	49.7924	47.0893	48.6643	44.7515	46.1503	48.4688	46.386	47.2674	43.043	46.0229	44.1298	43.3627	48.4523	44.0009	49.0459	46.6101	46.806	56.876	40.8759	46.1094	49.0462	50.6812	37.3668	42.8945	45.2513	54.0081	50.1025	49.2887	50.3294
11	48.21	3.87666	50.3149	58.6651	52.0167	47.1363	40.8805	48.8353	48.1521	49.3565	46.2209	49.7641	52.9203	39.3662	42.9469	49.4895	41.0332	49.3056	50.1418	48.2288	49.2522	46.4318	48.6769	44.8619	45.7813	48.2108	45.4571	46.5101	43.4165	45.3377	43.6694	42.5057	47.793	43.6074	48.3327	46.0221	46.7324	56.5729	40.5756	45.3534	48.9087	50.5261	36.409	42.3064	45.7485	54.4639	50.4232	48.9832	50.1065
12	47.4978	4.05763	50.5983	58.706	51.0602	46.577	39.6464	48.3663	47.7717	48.6071	45.4013	49.3621	53.1921	38.0117	41.9004	49.392	39.9936	48.8314	49.2733	47.1658	48.463	45.5023	48.4077	44.645	45.0908	47.5938	44.2109	45.4864	43.371	44.2058	42.8119	41.2878	46.7126	42.823	47.338	45.1329	46.2578	56.1617	39.991	44.3267	48.446	50.0897	35.266	41.4967	45.9747	54.5437	50.4287	48.3049	49.5856
13	46.5408	4.26799	50.6129	58.46	49.8675	45.6258	38.1579	47.6317	47.1153	47.63	44.2958	48.7471	53.234	36.5068	40.6227	49.0011	38.6936	48.1434	48.2484	45.9338	47.4706	44.3644	47.9525	44.1526	44.145	46.6885	42.706	44.2594	42.9392	42.7131	41.6198	39.8659	45.3095	41.7219	46.106	43.995	45.4436	55.6703	39.1699	43.0876	47.7072	49.4465	33.9708	40.5094	45.9878	54.3489	50.1695	47.3179	48.8185
14	45.4005	4.50699	50.4077	57.9837	48.4709	44.357	36.4905	46.6968	46.2522	46.4908	42.9547	47.9562	53.1007	34.9082	39.1783	48.3857	37.2247	47.2851	47.1021	44.5623	46.3154	43.0699	47.3554	43.434	42.983	45.544	40.99	42.8801	42.2251	40.9252	40.1504	38.2833	43.6726	40.3767	44.6483	42.6393	44.3387	55.1141	38.15	41.6906	46.7379	48.6513	32.6088	39.3757	45.8426	53.932	49.6931	46.0777	47.8503
15	44.0979	4.75185	50.0255	57.2949	46.8969	42.8425	34.7063	45.6141	45.2424	45.2422	41.4425	47.0141	52.8416	33.263	37.6198	47.6128	35.6768	46.2912	45.8548	43.0678	45.0113	41.657	46.6435	42.5109	41.6743	44.1963	39.0949	41.3851	41.2811	38.9246	38.4518	36.5779	41.8393	38.8552	42.8928	41.134	43.0167	54.5017	36.9555	40.1667	45.5796	47.7415	31.2077	38.1166	45.5787	53.3428	49.0417	44.6344	46.7164
16	42.6609	4.99717	49.5021	56.3476	45.1651	41.1418	32.8492	44.4203	44.1255	43.9208	39.8045	45.9319	52.4862	31.6105	35.9826	46.7367	34.0998	45.1868	44.5169	41.4425	43.593	40.1485	45.8305	41.4401	40.2568	42.6564	37.0403	39.7753	40.1506	36.7697	36.5629	34.7793	39.8444	37.2178	40.9075	39.516	41.5315	53.8383	35.5723	38.5577	44.2661	46.7376	29.7885	36.7456	45.2552	52.6217	48.2495	43.0165	45.4394
17	41.1252	5.25476	48.8454	55.1309	43.2748	39.2982	30.9699	43.1368	42.9192	42.5499	38.0644	44.7125	52.0688	29.9661	34.2791	45.7918	32.5167	43.9776	43.081	39.7206	42.0722	38.5536	44.9192	40.237	38.7433	40.9472	34.8421	38.0696	38.871	34.4824	34.4963	32.907	37.7135	35.5139	38.7589	37.7968	39.9067	53.1241	34.0357	36.8747	42.8067	45.6459	28.3656	35.2714	44.8975	51.7967	47.3397	41.2648	44.0183
18	39.4979	5.51451	48.0819	53.6797	41.264	37.3462	29.0906	41.7728	41.6248	41.1425	36.2344	43.3564	51.5929	28.3387	32.528	44.7932	30.938	42.6855	41.5629	37.9279	40.455	36.8654	43.9049	38.9015	37.1402	39.0801	32.5214	36.2772	37.471	32.0753	32.2961	31.0057	35.4918	33.7871	36.4883	35.9843	38.1524	52.3513	32.372	35.1217	41.2275	44.4661	26.9494	33.722	44.514	50.8858	46.3203	39.4097	42.4727
19	37.7935	5.77377	47.2179	52.067	39.1705	35.3154	27.2265	40.331	40.2375	39.7027	34.3216	41.8655	51.0526	26.7352	30.7426	43.7437	29.3752	41.329	39.9774	36.0894	38.7509	35.0791	42.7838	37.4314	35.4497	37.0734	30.109	34.4131	35.9743	29.5735	30.0026	29.101	33.2119	32.0668	34.1307	34.0869	36.2799	51.514	30.6112	33.3045	39.5391	43.1916	25.5505	32.1214	44.1038	49.9004	45.2044	37.4786	40.8179
20	36.0272	6.0289	46.2571	50.3784	37.0209	33.2366	25.3949	38.803	38.7692	38.2296	32.3367	40.2438	50.4401	25.1622	28.9365	42.645	27.8399	39.9272	38.3368	34.2304	36.9738	33.2046	41.5562	35.8269	33.6673	34.9491	27.6503	32.4971	34.4012	27.0119	27.6532	27.2183	30.8706	30.3442	31.7172	32.1125	34.3017	50.6029	28.7882	31.4324	37.7508	41.8233	24.1812	30.491	43.6608	48.8476	44.0074	35.498	39.0691
21	34.2178	6.27403	45.2065	48.6612	34.8341	31.1472	23.6187	37.2058	37.2334	36.7238	30.2952	38.4953	49.7485	23.6307	27.1297	41.4924	26.3399	38.4998	36.6551	32.3766	35.1385	31.2498	40.223	34.09	31.7997	32.7321	25.2018	30.5515	32.7672	24.425	25.2879	25.3877	28.4674	28.6192	29.2752	30.0898	32.2321	49.628	26.9404	29.5174	35.8761	40.3625	22.856	28.8496	43.1763	47.7311	42.7359	33.5043	37.2418
22	32.3847	6.501	44.0754	46.9323	32.6263	29.0856	21.927	35.5467	35.652	35.1934	28.2182	36.6193	48.9719	22.1573	25.3458	40.2802	24.881	37.0652	34.9477	30.5517	33.255	29.2255	38.7896	32.2345	29.8679	30.4478	22.7993	28.5996	31.0855	21.8456	22.9438	23.6571	26.0092	26.9083	26.8406	28.0474	30.09	48.5913	25.1037	27.5721	33.9326	38.8137	21.5866	27.2146	42.646	46.5601	41.3975	31.5398	35.3535
23	30.5472	6.70516	42.8736	45.1997	30.4159	27.088	20.3696	33.8341	34.0493	33.6523	26.1349	34.637	48.0919	20.7347	23.6053	39.0013	23.4702	35.64	33.233	28.7873	31.343	27.1467	37.2769	30.31	27.8856	28.1216	20.4701	26.6618	29.38	19.3096	20.6492	22.0063	23.5323	25.2337	24.4397	25.9952	27.8958	47.4932	23.311	25.6197	31.9427	37.1833	20.379	25.6036	42.076	45.3442	40.0023	29.6448	33.4257
24	28.7227	6.88297	41.6035	43.4649	28.2259	25.184	18.9571	32.0759	32.4511	32.107	24.0801	32.5621	47.1132	19.3578	21.927	37.6576	22.1165	34.2405	31.5365	27.1014	29.4165	25.0337	35.6933	28.3431	25.8697	25.7792	18.2421	24.7546	27.6755	16.8544	18.4228	20.422	21.0817	23.6147	22.0962	23.9471	25.6669	46.3346	21.5698	23.6785	29.9308	35.4718	19.2507	24.0364	41.4652	44.0823	38.5617	27.8539	31.4842
25	26.9298	7.03101	40.2521	41.7255	26.0928	23.4017	17.6983	30.281	30.8808	30.5647	22.0854	30.4114	46.0404	18.0205	20.3438	36.2527	20.8249	32.8912	29.901	25.5102	27.493	22.9145	34.0461	26.3558	23.8406	23.4507	16.1483	22.8908	25.9848	14.5222	16.299	18.8936	18.6846	22.0657	19.8328	21.9241	23.4252	45.1197	19.8891	21.7733	27.9308	33.685	18.1765	22.5406	40.817	42.7782	37.0867	26.1931	29.563
26	25.1877	7.14405	38.7925	39.9791	24.045	21.7697	16.6056	28.4623	29.3595	29.0328	20.1809	28.2037	44.8737	16.7155	18.8646	34.7741	19.6107	31.5996	28.3617	24.034	25.5903	20.8222	32.3422	24.3672	21.8251	21.1723	14.2261	21.0826	24.3139	12.3556	14.3046	17.4221	16.3681	20.6034	17.6675	19.9606	21.1979	43.8579	18.287	19.931	25.9712	31.8416	17.1465	21.1332	40.1369	41.4339	35.5858	24.6737	27.6947
27	23.5172	7.21562	37.1781	38.2282	22.1127	20.3104	15.6879	26.6382	27.9056	27.5164	18.4022	25.962	43.6117	15.4355	17.5042	33.2004	18.4998	30.3792	26.9536	22.6909	23.7242	18.7985	30.596	22.3959	19.8727	18.9854	12.5113	19.3431	22.6647	10.4075	12.4782	16.0404	14.1586	19.2412	15.6134	18.0953	19.0247	42.563	16.7869	18.1763	24.0729	29.9712	16.1524	19.8321	39.4312	40.0511	34.0738	23.2945	25.9113
28	21.9369	7.24442	35.4021	36.4745	20.3254	19.0365	14.9502	24.832	26.5307	26.0191	16.7629	23.7124	42.2518	14.1832	16.2739	31.5278	17.5042	29.2428	25.708	21.4939	21.9203	16.8725	28.8317	20.4766	18.0125	16.9303	11.026	17.6867	21.0365	8.69264	10.8445	14.7503	12.1246	17.9685	13.7145	16.3335	16.9435	41.251	15.415	16.543	22.2541	28.1075	15.1887	18.6579	38.7066	38.6341	32.5679	22.0523	24.2398
29	20.4639	7.23287	33.4969	34.7186	18.7056	17.9492	14.3942	23.0844	25.2378	24.5445	15.2784	21.482	40.7908	12.9558	15.1812	29.7768	16.6279	28.2029	24.6486	20.4488	20.2005	15.0731	27.0775	18.6468	16.2723	15.0465	9.81622	16.1291	19.4279	7.22049	9.41323	13.5634	10.2579	16.7802	12.0027	14.6943	14.9936	39.9363	14.197	15.0422	20.5327	26.2812	14.2593	17.6319	37.9714	37.1882	31.0865	20.9438	22.7033
30	19.1083	7.1866	31.5199	32.96	17.266	17.0444	14.037	21.4201	24.0202	23.0944	13.956	19.3005	39.2145	11.743	14.2281	27.9743	15.8689	27.2732	23.7885	19.573	18.5768	13.424	25.3571	16.9312	14.6765	13.3692	8.84289	14.7064	17.8399	5.98182	8.18163	12.4893	8.56873	15.6705	10.4721	13.1928	13.2041	38.6318	13.177	13.6756	18.9249	24.5175	13.3756	16.7705	37.2307	35.7166	29.6454	19.968	21.3193
31	17.8725	7.11415	29.5305	31.1957	16.0086	16.31	13.8352	19.857	22.8568	21.6758	12.7878	17.1969	37.5358	10.5379	13.4101	26.137	15.215	26.4718	23.1272	18.8298	17.0581	11.9438	23.6921	15.354	13.2454	11.8904	8.08067	13.4208	16.2745	4.94376	7.13845	11.5485	7.06545	14.639	9.11782	11.8395	11.5895	37.3447	12.3494	12.4485	17.4415	22.8333	12.5414	16.0809	36.491	34.2233	28.2554	19.103	20.0992
32	16.7562	7.02502	27.5742	29.424	14.9428	15.7194	13.7526	18.4003	21.7187	20.2902	11.7454	15.1958	35.7634	9.33803	12.7229	24.2729	14.6439	25.8376	22.6721	18.1857	15.6498	10.6434	22.1071	13.9349	11.997	10.5927	7.47922	12.262	14.7309	4.06048	6.27064	10.7654	5.75202	13.6847	7.93212	10.6414	10.1499	36.0857	11.6948	11.3631	16.102	21.2415	11.7627	15.5779	35.7594	32.7119	26.9216	18.3195	19.0707
33	15.7487	6.93152	25.6618	27.6477	14.0468	15.2316	13.7586	17.0488	20.5748	18.9273	10.7884	13.3049	33.9007	8.14448	12.1387	22.3784	14.1317	25.3982	22.3988	17.6224	14.3565	9.52297	20.6162	12.6882	10.9798	9.44736	6.98011	11.2232	13.2066	3.28483	5.53049	10.1041	4.66434	12.7945	6.90724	9.62975	8.87524	34.8688	11.2058	10.418	14.8966	19.7486	11.0444	15.2521	35.0443	31.1813	25.6453	17.5819	18.2457
34	14.8318	6.84944	23.7907	25.879	13.2873	14.802	13.8187	15.7987	19.394	17.5727	9.87067	11.5303	31.9493	6.96	11.629	20.447	13.657	25.1453	22.271	17.1277	13.183	8.573	19.2337	11.62	10.144	8.421	6.52667	10.2913	11.693	2.57067	4.867	9.55267	3.74467	11.943	6.035	8.753	7.745	33.7123	10.877	9.606	13.8043	18.347	10.389	15.08	34.357	29.6297	24.422	16.8467	17.6233
35	13.9917	6.79455	21.9592	24.1367	12.6336	14.3763	13.8966	14.644	18.1268	16.2146	8.9383	9.86965	29.9098	5.80012	11.169	18.4893	13.1995	25.0766	22.275	16.693	12.1546	7.8067	17.9694	10.763	9.47091	7.47917	6.07	9.4462	10.1666	1.87381	4.24311	9.09668	2.9551	11.109	5.32736	7.9877	6.72511	32.641	10.702	8.92467	12.8124	17.0243	9.80727	15.0536	33.7325	28.057	23.2558	16.0784	17.2133
36	13.2099	6.78439	20.1644	22.4436	12.0537	13.8961	13.9588	13.5736	16.7303	14.8461	7.9336	8.31543	27.7812	4.67997	10.7269	16.5351	12.738	25.1846	22.3973	16.3129	11.2238	7.1813	16.8324	10.0657	8.93561	6.59299	5.57533	8.66176	8.61	1.16025	3.62428	8.72402	2.27288	10.2758	4.72776	7.30945	5.76919	31.6864	10.6713	8.31791	11.9054	15.7447	9.272	15.1609	33.1896	26.4673	22.1352	15.2438	17.0234
37	12.4743	6.83492	18.4023	20.8267	11.527	13.306	13.9725	12.57	15.1507	13.4655	6.81627	6.86009	25.5412	3.617	10.27	14.6082	12.2514	25.4595	22.6255	16.0055	10.3634	6.67645	15.8307	9.51427	8.50955	5.74191	5.034	7.90964	7.01655	0.415	2.98427	8.40955	1.67618	9.42809	4.20891	6.69409	4.83218	30.882	10.7958	7.75682	11.0665	14.4812	8.77773	15.3926	32.7538	24.8727	21.0612	14.3053	17.0606
38	11.776	6.95888	16.6688	19.2741	11.0541	12.5566	13.9226	11.6189	13.3385	12.0751	5.58454	5.50155	23.1937	2.63536	9.77107	12.7345	11.7183	25.8881	22.9497	15.7957	9.55182	6.27539	14.9687	9.09403	8.16315	4.92435	4.50067	7.1698	5.40709	-0.353182	2.31314	8.12436	1.15335	8.55521	3.73961	6.11893	3.88346	30.2793	11.0646	7.21642	10.2795	13.2128	8.325	15.7493	32.4528	23.2966	20.0398	13.2238	17.3313
39	11.1175	7.16118	14.9603	17.7906	10.6565	11.6134	13.8131	10.6966	11.278	10.6792	4.26825	4.2513	20.7676	1.76785	9.21156	10.95	11.1107	26.449	23.3608	15.7069	8.78103	5.96733	14.2523	8.78627	7.87894	4.16734	4.09956	6.45521	3.83255	-1.09773	1.62647	7.85889	0.680727	7.65827	3.29173	5.57649	2.92475	29.8719	11.4708	6.68491	9.53406	11.9378	7.92209	16.2449	32.3148	21.7686	19.0722	11.9773	17.8401
40	10.5168	7.44132	13.2672	16.381	10.3577	10.4704	13.6528	9.801	9.01473	9.28624	2.963	3.14476	18.2978	1.05691	8.57133	9.291	10.4141	27.1352	23.8621	15.7742	8.06045	5.75282	13.7082	8.56864	7.64003	3.52464	3.97133	5.80376	2.37027	-1.75148	0.979303	7.60882	0.252364	6.755	2.84718	5.0933	1.99827	29.6703	12.0117	6.17227	8.85127	10.6975	7.60791	16.9251	32.3663	20.3085	18.1487	10.5911	18.6184
41	10.0072	7.78832	11.5704	15.0517	10.1433	9.15879	13.462	8.96022	6.67633	7.92517	1.7861	2.25116	15.8248	0.580061	7.87057	7.78897	9.62398	27.909	24.4425	16.0356	7.43003	5.65042	13.3855	8.42524	7.46438	3.06927	4.25889	5.27556	1.11227	-2.24184	0.431545	7.38379	-0.112242	5.88385	2.41021	4.73991	1.17121	29.6814	12.6933	5.73615	8.29257	9.57455	7.44791	17.7854	32.6488	18.9223	17.2552	9.16273	19.6143
42	9.63801	8.18056	9.86563	13.8201	10.0246	7.74455	13.2785	8.23978	4.45945	6.68344	0.857586	1.65464	13.3884	0.419939	7.14088	6.48261	8.75099	28.7622	25.1079	16.5312	6.98397	5.70279	13.2637	8.36852	7.39147	2.88325	5.09089	4.94682	0.153455	-2.49331	0.0403939	7.25342	-0.380152	5.108	2.06148	4.61239	0.536333	29.9054	13.5406	5.51355	7.95115	8.68697	7.48718	18.8413	33.189	17.6125	16.3957	7.86343	20.8031
43	9.47006	8.59751	8.17476	12.7492	10.0297	6.32564	13.1625	7.737	2.585	5.66627	0.281545	1.40315	11.023	0.594727	6.43924	5.43064	7.83145	29.7003	25.8751	17.302	6.81809	6.01564	13.2884	8.43682	7.47548	3.03721	6.56633	4.90233	-0.415818	-2.42894	-0.136576	7.29188	-0.479545	4.557	1.90473	4.82112	0.190303	30.3353	14.6058	5.61473	7.93297	8.177	7.78118	20.1152	33.9641	16.4032	15.6329	6.90252	22.1662
44	9.57587	9.01966	6.55141	11.8984	10.2016	5.02194	13.2269	7.57233	1.24039	4.98477	0.125939	1.55225	8.77004	1.15473	5.84803	4.71485	6.93459	30.7372	26.7667	18.4216	7.04245	6.66255	13.4727	8.69876	7.7814	3.59572	8.74433	5.28956	-0.515727	-1.9809	-0.0382525	7.57905	-0.279949	4.35188	2.04873	5.48176	0.212232	30.9576	16.0053	6.16358	8.33226	8.1897	8.38073	21.6265	34.9772	15.3552	15.0647	6.51965	23.6878
45	10.0259	9.42633	5.07689	11.3691	10.6003	3.96	13.5861	7.87978	0.536	4.741	0.425	2.152	6.682	2.16333	5.46811	4.437	6.14989	31.8949	27.8034	19.8866	7.75133	7.71533	13.8787	9.234	8.45211	4.58711	11.6406	6.236	-0.083	-1.08867	0.405667	8.19689	0.259444	4.59867	2.613	6.82233	0.664444	31.7531	17.803	7.283	9.21644	8.83933	9.329	23.3853	36.2297	14.5789	14.8103	6.88522	25.3558
46	10.8862	9.79501	3.85109	11.2791	11.3051	3.25945	14.2973	8.79	0.492818	5.026	1.20173	3.25118	4.83318	3.69945	5.40727	4.71327	5.56918	33.2035	28.998	21.6457	9.02073	9.25264	14.5965	10.126	9.56645	6.05636	15.229	7.80818	0.993364	0.304636	1.28064	9.30927	1.21318	5.39382	3.72391	8.89891	1.59827	32.698	19.9927	9.07809	10.62	10.1807	10.7657	25.3875	37.7172	14.2225	15.0026	8.07027	27.1606
47	12.2175	10.1034	3.01107	11.7547	12.4431	3.00697	15.4147	10.5056	1.06179	5.91665	2.49093	4.90389	3.32375	5.85555	5.7921	5.66745	5.27412	34.708	30.3644	23.6783	10.9099	11.3315	15.7246	11.4554	11.153	8.08267	19.5028	10.0661	2.68582	2.2447	2.72961	11.0495	2.65687	6.79906	5.50621	11.6864	3.06078	33.794	22.5633	11.6155	12.5789	12.2098	12.5855	27.6192	39.4246	14.4348	15.7545	10.1057	29.0969
48	14.0704	10.3289	2.71772	13.0071	14.1592	3.24788	16.9761	12.9538	2.16794	7.47903	4.3517	7.17012	2.26158	8.83882	6.76832	7.41879	5.33754	36.4627	31.928	25.9687	13.5682	13.9721	17.3518	13.3993	13.2348	10.7342	24.2191	13.017	5.01618	4.75338	4.94639	13.364	4.68919	8.84082	8.17215	15.1539	5.10206	35.0292	25.4742	14.9891	15.1126	14.8902	14.7771	30.0472	41.3465	15.333	17.1425	12.961	31.1583
49	16.4509	10.4535	3.00721	15.1595	16.4416	4.00836	19.0035	16.0967	3.76345	9.77324	6.86594	10.1023	1.75552	12.5312	8.36373	10.0407	5.84252	38.4457	33.6789	28.5039	16.852	17.1485	19.5412	15.9446	15.809	14.0281	29.2153	16.6102	7.98591	7.82636	7.91433	16.2473	7.55588	11.5127	11.5915	19.2281	7.77388	36.4143	28.6621	18.9495	18.1162	18.1617	17.3222	32.6108	43.4072	16.9856	19.1985	16.5509	33.3157
50	19.3408	10.4629	3.97168	18.0426	19.2819	5.33164	21.5019	19.8568	5.86552	12.843	10.1004	13.475	1.91115	16.7937	10.6306	13.503	6.90367	40.6216	35.6213	31.2666	20.6125	20.7893	22.3124	19.0595	18.8494	17.9093	34.3227	20.7392	11.5614	11.4304	11.5966	19.6691	11.0715	14.7763	15.6311	23.798	11.1101	37.9556	32.048	23.2928	21.5218	21.9327	20.1948	35.2808	45.5555	19.4089	21.9064	20.7531	35.5529
51	22.6698	10.3632	5.69689	21.5479	22.632	7.28606	24.4881	24.1274	8.57848	16.723	14.0916	13.475	2.92085	21.4867	13.5751	17.689	8.69333	42.9245	37.7417	34.2374	24.7086	24.8107	25.6656	22.6948	22.3496	22.2542	39.3809	25.2708	15.6741	15.5116	15.8884	23.6199	15.1665	18.5937	20.1548	28.736	15.1169	39.648	35.545	27.8407	25.2393	26.0763	23.3882	38.0259	47.7523	22.6121	25.2476	25.427	37.8493
52	26.4776	10.0471	8.24224	25.5379	26.4079	9.928	27.88	28.7777	12.0005	21.3141	18.733	21.9522	4.88545	26.4527	17.1521	22.3931	11.3135	45.2653	40.0052	37.3436	28.991	29.0537	29.483	26.7677	26.2165	26.8973	44.2457	29.9797	20.2186	19.9399	20.6381	27.9192	19.7419	22.8301	25.0039	33.809	19.6887	41.4683	39.0231	32.4186	29.1655	30.4136	26.8055	40.8105	49.9581	26.4846	29.0944	30.4221	40.1785
53	30.5159	9.60765	11.6193	29.8583	30.4972	13.2471	31.5469	33.6581	16.1335	26.4236	23.8257	27.7401	7.72444	31.5282	21.2674	27.3868	14.6979	47.5422	42.3532	40.4904	33.3117	33.3697	33.5903	31.1672	30.3186	31.6606	48.7921	34.6741	25.0572	24.5654	25.6676	32.3744	24.6722	27.3184	30.0096	38.8283	24.6552	43.369	42.3799	36.8645	33.1923	34.7701	30.3355	43.5957	52.1307	30.8395	33.2713	35.5802	42.5061
54	34.6819	9.03357	15.7729	34.3484	34.7691	17.1432	35.3885	38.612	20.905	31.8773	29.1738	32.9477	11.3616	36.5419	25.7835	32.476	18.7162	49.6548	44.7066	43.5991	37.5168	37.6428	37.8394	35.7609	34.5674	36.3686	52.916	39.2101	30.0352	29.2542	30.789	36.8757	29.7986	31.9329	34.9978	43.6659	29.8569	45.2777	45.5329	41.0186	37.2134	38.9917	33.9055	46.3409	54.2146	35.5078	37.6433	40.7415	44.7875
55	38.8419	8.34531	20.6297	38.7818	39.0717	21.4526	39.2984	43.492	26.1605	37.4898	34.5867	38.084	15.6644	41.2881	30.5456	37.4789	23.1855	51.499	46.9556	46.5916	41.4085	41.7669	42.0795	40.3604	38.8675	40.8564	56.532	43.4577	34.9976	33.8723	35.777	41.3172	34.8716	36.5521	39.7505	48.2127	35.1308	47.107	48.4116	44.6803	41.0912	42.9303	37.4433	48.9825	56.1185	40.3131	42.0772	45.7532	46.9479
56	42.8594	7.58403	25.8996	43.0146	43.2421	25.9843	43.1694	48.1107	31.6973	43.0822	39.8878	42.9859	20.4598	45.689	35.3498	42.2337	27.9026	53.0803	48.997	49.3953	44.9207	45.65	46.1712	44.8073	43.1194	44.9779	59.4938	47.3078	39.794	38.2917	40.4414	45.5409	39.7671	41.0593	44.1683	52.3802	40.3193	48.7514	50.9594	47.8377	44.7061	46.456	40.878	51.4609	57.8063	45.0883	46.4483	50.4759	48.9201
57	46.6203	6.80426	31.3308	46.9531	47.1753	30.5358	46.8995	52.3739	37.2991	48.4912	44.9202	47.5352	25.5527	49.6801	40.0567	46.6138	32.663	54.4409	50.7717	51.9473	47.9919	49.2165	49.9957	48.9963	47.2049	48.6223	61.8536	50.6775	44.2431	42.3952	44.6763	49.4184	44.3814	45.3471	48.1738	56.0641	45.2781	50.1937	53.1336	50.4566	47.9839	49.478	44.0599	53.7301	59.2408	49.6883	50.6445	54.7921	50.655
58	50.0352	6.0654	36.7329	50.5349	50.7907	34.9075	50.3691	56.2017	42.7572	53.5782	49.5548	51.6495	30.7342	53.2161	44.5544	50.5297	37.276	55.6155	52.2508	54.171	50.5846	52.4085	53.4553	52.8427	50.9831	51.6871	63.6147	53.4671	48.2585	46.0828	48.3989	52.9335	48.6261	49.3237	51.7125	59.1641	49.881	51.4237	54.8713	52.527	50.8642	51.9597	46.9618	55.7464	60.3953	53.9955	54.5688	58.5882	52.1078
59	53.042	5.43465	41.9486	53.7272	54.0268	38.9264	53.4732	59.534	47.892	58.2366	53.6959	55.2696	35.7706	56.2698	48.7491	53.9218	41.5804	56.6357	53.4475	56.0277	52.6819	55.1688	56.4729	56.2823	54.4221	54.1253	64.7999	55.6454	51.7727	49.2839	51.5568	56.0519	52.3206	52.8978	54.7481	61.7439	54.0255	52.442	56.1567	54.0602	53.3085	53.9142	49.5446	57.4775	61.2588	57.9205	58.1244	61.7847	53.2459
60	55.5829	4.99087	46.8566	56.4365	56.8398	42.4722	56.1943	62.3336	52.5697	62.3885	57.2816	58.3613	40.5155	58.8309	52.5648	56.761	45.4596	57.5233	54.4078	57.5492	54.2847	57.4446	58.995	59.2696	57.4905	55.9882	65.4661	57.2934	54.7638	51.968	54.125	58.7492	55.4629	55.9737	57.2584	63.8074	57.6368	53.254	57.0524	55.0856	55.2984	55.384	51.7829	58.9059	61.8414	61.4022	61.204	64.368	54.0515
61	57.7023	4.69826	51.3684	58.7227	59.203	45.4865	58.5016	64.584	56.6935	65.9368	60.2772	60.8811	44.861	60.8461	55.9435	59.0502	48.8469	58.2899	55.1945	58.7444	55.3589	59.29	60.9539	61.7141	60.1747	57.3518	65.713	58.4442	57.2455	54.1463	56.1034	60.9237	58.0928	58.5795	59.1684	65.3695	60.6705	53.863	57.5865	55.5981	56.8341	56.4235	53.6638	60.03	62.1545	64.3662	63.8178	66.3252	54.5242
62	59.3892	4.5791	55.413	60.6089	61.1019	47.9685	60.3814	66.2884	60.1865	68.8681	62.674	62.8577	48.7286	62.3764	58.8423	60.8172	51.7192	58.9414	55.8721	59.6321	55.9793	60.7215	62.3637	63.6313	62.4764	58.316	65.6706	59.1405	59.2514	55.8613	57.5106	62.615	60.2163	60.7135	60.5419	66.4529	63.1111	54.2712	57.7937	55.7015	57.9243	57.0872	55.1382	60.8544	62.2812	66.8087	65.9497	67.6671	54.6762
63	60.6323	4.61034	58.8652	62.0913	62.4814	49.9565	61.8344	67.4684	63.0012	71.2149	64.4811	64.3401	52.0675	63.5037	61.171	62.1032	54.0494	59.4607	56.4965	60.2409	56.2362	61.7629	63.2803	65.0768	64.3997	58.9747	65.4704	59.4327	60.8201	57.1657	58.3272	63.9016	61.8484	62.3896	61.4766	67.075	64.9587	54.4872	57.7151	55.5043	58.5552	57.4232	56.2373	61.3577	62.294	68.7548	67.6013	68.4227	54.5071
64	61.4926	4.71538	61.7904	63.1777	63.4439	51.5086	62.8735	68.16	65.1462	72.9975	65.7074	65.3549	54.8513	64.2635	63.0195	62.9599	55.7723	59.8665	57.1049	60.6078	56.1789	62.4478	63.7634	66.077	65.9073	59.4025	65.226	59.3765	61.986	58.0991	58.6983	64.8037	62.9474	63.6354	62.0265	67.2103	66.1781	54.529	57.3955	55.0751	58.8519	57.48	57.0467	61.6099	62.2385	70.2148	68.7884	68.6393	54.1255
65	62.0113	4.8388	64.1943	63.8962	64.0237	52.6905	63.5011	68.3636	66.6721	74.2506	66.4592	65.9342	57.0355	64.6855	64.4149	63.4489	56.9997	60.1676	57.7026	60.7667	55.8593	62.8173	63.9062	66.6657	67.0928	59.6515	65.0224	59.0124	62.7784	58.7451	58.6789	65.3435	63.5608	64.4887	62.2463	66.9941	66.8298	54.4134	56.8718	54.4812	58.8726	57.3112	57.6028	61.6722	62.1498	71.2094	69.5395	68.3923	53.6056
66	62.2376	4.94188	66.0924	64.2424	64.2597	53.5705	63.7311	68.2086	67.6472	75.0181	66.7933	66.1132	58.6153	64.7988	65.3875	63.6337	57.8387	60.3755	58.2894	60.7671	55.3303	62.917	63.8156	66.8812	67.9726	59.7559	64.8741	58.3979	63.2257	59.1418	58.3281	65.4848	63.806	64.994	62.1902	66.4676	66.9647	54.2147	56.1905	53.7853	58.6776	56.9714	57.9432	61.6199	62.0528	71.7672	69.8948	67.7844	53.0252
67	62.2256	5.00091	67.509	64.3527	64.1937	54.226	63.643	67.757	68.147	75.3477	66.762	65.928	59.7053	64.641	65.9647	63.582	58.384	60.5017	58.862	60.6717	54.643	62.794	63.5923	66.765	68.5667	59.7373	64.767	57.6063	63.363	59.3283	57.702	65.3133	63.724	65.197	61.911	65.6747	66.6597	53.99	55.4147	53.042	58.327	56.512	58.106	61.498	61.962	71.9203	69.901	66.93	52.4567
68	62.0152	5.00339	68.4756	64.2681	63.8694	54.7283	63.2887	67.0676	68.2231	75.2882	66.4179	65.4162	60.3553	64.2252	66.1695	63.3556	58.7213	60.557	59.4144	60.5136	53.8361	62.468	63.3165	66.3102	68.8976	59.6121	64.6793	56.6691	63.2057	59.3494	56.85	64.8982	63.3558	65.1153	61.435	64.659	65.991	53.7934	54.5772	52.3089	57.877	55.9728	58.1011	61.31	61.8933	71.7052	69.5688	65.9337	51.9621
69	61.6556	4.95278	69.0272	64.021	63.3301	55.1592	62.7285	66.1942	67.9784	74.8872	65.8125	64.6171	60.6202	63.6499	66.0257	63.0352	58.9248	60.5519	59.9368	60.319	52.9776	62.0048	63.0391	65.6268	68.9901	59.3976	64.5918	55.6139	62.8316	59.2552	55.812	64.2673	62.7263	64.8472	60.844	63.4606	65.0315	53.6699	53.7053	51.6211	57.3777	55.3905	58.0096	61.0333	61.8413	71.1643	68.9957	64.8732	51.5902
70	61.1779	4.8549	69.1775	63.6403	62.6065	55.5724	62.0191	65.1857	67.4695	74.1871	64.9932	63.5691	60.5569	62.9504	65.5427	62.6772	59.0575	60.4894	60.4137	60.1059	52.0981	61.4319	62.7799	64.7508	68.8299	59.111	64.49	54.4655	62.2793	59.099	54.608	63.447	61.8673	64.4322	60.1658	62.0965	63.855	53.647	52.8218	50.9994	56.8704	54.7766	57.8557	60.6442	61.7989	70.3426	68.2237	63.7942	51.3834
71	60.6103	4.7245	68.9803	63.15	61.7431	56.0047	61.2054	64.0848	66.7405	73.2108	64.001	62.2971	60.2215	62.1539	64.768	62.3199	59.1679	60.3759	60.8284	59.8855	51.2249	60.772	62.5399	63.7147	68.4933	58.7633	64.3622	53.2429	61.5802	58.9306	53.2585	62.4336	60.864	63.9056	59.4212	60.6363	62.5365	53.7319	51.946	50.4565	56.3865	54.1305	57.6585	60.1305	61.7516	69.262	67.2902	62.7142	51.3545
72	59.9754	4.5852	68.5148	62.5618	60.7866	56.4663	60.3159	62.927	65.8252	72.015	62.8694	60.8568	59.6566	61.2803	63.7731	61.9875	59.2874	60.2119	61.1714	59.6606	50.38	60.0458	62.3048	62.5463	68.0037	58.3647	64.1964	51.9498	60.7622	58.7901	51.7973	61.2836	59.7411	63.2991	58.6271	59.1045	61.1501	53.9144	51.096	49.9967	55.9335	53.4448	57.4326	59.5007	61.6802	67.9776	66.2243	61.6315	51.4776
73	59.2862	4.4598	67.8202	61.907	59.7631	56.9424	59.3675	61.735	64.751	70.6412	61.6273	59.2946	58.901	60.3429	62.5944	61.687	59.4302	59.9927	61.4311	59.4209	49.5778	59.272	62.0636	61.2685	67.3793	57.9169	63.984	50.5799	59.8463	58.7015	50.2394	60.0292	58.5181	62.64	57.7982	57.5182	59.7651	54.174	50.2804	49.6157	55.5122	52.7084	57.1864	58.7565	61.5624	66.5275	65.044	60.5353	51.736
74	58.5489	4.37025	66.9287	61.1891	58.6905	57.3984	58.3681	60.5119	63.5366	69.1164	60.3011	57.6431	58.0162	59.3434	61.2629	61.4098	59.5933	59.713	61.5955	59.1514	48.8295	58.4645	61.8059	59.8923	66.6346	57.4211	63.7049	49.1378	58.8445	58.6695	48.59	58.6835	57.2074	61.9496	56.9412	55.8882	58.4363	54.4869	49.4915	49.3052	55.1172	51.907	56.9205	57.8987	61.3604	64.9391	63.7557	59.4136	52.1027
75	57.7625	4.33498	65.8671	60.4086	57.5801	57.7841	57.3119	59.2546	62.1923	67.463	58.9081	55.9208	57.0302	58.2793	59.8043	61.1371	59.759	59.3668	61.6535	58.8361	48.1331	57.6314	61.5185	58.4318	65.7803	56.8703	63.3496	47.6195	57.7605	58.6838	46.8469	57.2569	55.7993	61.2388	56.0535	54.2178	57.1949	54.8177	48.7221	49.0451	54.7341	51.0266	56.6325	56.9282	61.0277	63.2358	62.357	58.2469	52.5416
76	56.92	4.36618	64.6586	59.5635	56.4367	58.0433	56.1847	57.9517	60.7197	65.695	57.4558	54.1338	55.9623	57.1497	58.2375	60.8423	59.895	58.9479	61.5958	58.4568	47.4694	56.7728	61.1883	56.9017	64.8102	56.2561	62.9	46.0179	56.5927	58.7206	45.0042	55.7392	54.3167	60.5095	55.1335	52.4907	56.0533	55.141	47.9645	48.8047	54.3395	50.056	56.3121	55.8451	60.5455	61.4335	60.82	57.01	53.009
77	56.0105	4.4692	63.3229	58.6441	55.2583	58.1137	54.9654	56.5858	59.1123	63.8173	55.9433	52.2865	54.8263	55.9404	56.575	60.4939	59.9632	58.4522	61.4132	57.9941	46.822	55.8898	60.8006	55.3008	63.7427	55.5684	62.336	44.324	55.3356	58.7419	43.0589	54.1419	52.7537	59.7517	54.174	50.6948	54.9949	55.4316	47.2093	48.56	53.9049	48.9865	55.9457	54.6437	59.888	59.54	59.1333	55.6744	53.454
78	55.0174	4.641	61.8566	57.6018	54.023	57.9357	53.6286	55.1347	57.3583	61.8282	54.3613	50.3871	53.6318	54.634	54.8124	60.059	59.9279	57.858	61.0761	57.4281	46.1727	54.976	60.3368	53.6227	62.582	54.7988	61.636	42.5299	53.982	58.7077	40.9888	52.4638	51.1038	58.956	53.1647	48.8139	54.0008	55.6667	46.4444	48.2893	53.3846	47.8073	55.517	53.2981	59.0317	57.5558	57.278	54.2114	53.7989
79	53.9221	4.87299	60.2879	56.4097	52.712	57.4524	52.1415	53.572	55.4419	59.7222	52.695	48.4423	52.3782	53.2116	52.9628	59.505	59.7554	57.1668	60.5944	56.7335	45.5015	54.0195	59.7752	51.8584	61.3255	53.9335	60.7783	40.6281	52.5065	58.5743	38.7998	50.6971	49.3597	58.1078	52.0944	46.8291	53.0465	55.825	45.652	47.9707	52.7566	46.5029	54.9672	51.8146	57.957	55.4761	55.2338	52.5938	53.9915
80	52.7062	5.15397	58.6217	55.0583	51.3078	56.6147	50.4548	51.8711	53.3442	57.487	50.9309	46.4475	51.0543	51.6538	51.027	58.8015	59.4161	56.3682	59.9643	55.8716	44.7862	53.0053	59.0908	49.998	59.9686	52.9544	59.7439	38.6087	50.9108	58.2979	36.4931	48.8337	47.4841	57.1868	50.9539	44.7213	52.1071	55.8854	44.8023	47.5774	52.0058	45.0561	54.2844	50.1838	56.6489	53.2932	52.9865	50.795	53.9876
81	51.3496	5.47315	56.8501	53.5498	49.7897	55.3806	48.576	50.01	51.0438	55.0858	49.0558	44.3799	49.6543	49.9118	48.9981	57.9191	58.885	55.4507	59.1766	54.8518	43.9784	51.9177	58.2377	48.0091	58.5038	51.8466	58.5182	36.4916	49.1788	57.834	34.0759	46.8332	45.4915	56.1688	49.7185	42.4719	51.1549	55.8267	43.8792	47.0555	51.1062	43.4499	53.4404	48.3934	55.0504	50.9864	50.5238	48.7923	53.7496
82	49.8367	5.81776	54.96	51.8921	48.1386	53.7128	46.494	47.97	48.519	52.5128	47.0583	42.2295	48.1645	47.9903	46.8656	56.8369	58.1391	54.4035	58.2194	53.6636	43.0485	50.74	57.198	45.8923	56.9008	50.6	57.088	34.2906	47.2933	57.1393	31.5615	44.706	43.3861	55.0304	48.3835	40.0406	50.1575	55.624	42.8678	46.3868	50.0251	41.6681	52.4037	46.4327	53.1813	48.5568	47.8337	46.5726	53.2496
83	48.1504	6.17519	52.9346	50.0707	46.3415	51.5816	44.2026	45.7096	45.7512	49.7672	44.9325	39.9893	46.5706	45.896	44.6212	55.5364	57.1578	53.2153	57.0782	52.2968	41.9715	49.4539	55.9491	43.6384	55.1394	49.1988	55.408	32.0294	45.2373	56.1712	28.9716	42.4585	41.1704	53.7526	46.9391	37.4225	49.0831	55.2276	41.7587	45.5583	48.7312	39.688	51.141	44.294	51.05	46.0083	44.9094	44.1395	52.4674
84	46.2806	6.53294	50.7561	48.0804	44.3923	48.9707	41.702	43.2586	42.7208	46.8478	42.6794	37.6507	44.853	43.6335	42.2632	53.9996	55.9224	51.8743	55.7353	50.7436	40.7212	48.0311	54.4689	41.2325	53.2104	47.6174	53.4978	29.7369	43.0059	54.8889	26.3373	40.0935	38.8514	52.2974	45.3711	34.648	47.9071	54.6406	40.5432	44.5537	47.202	37.488	49.575	41.9741	48.6539	43.3403	41.7396	41.5147	51.3873
85	44.2228	6.87982	48.4002	45.9394	42.2797	45.8833	39.0005	40.635	39.4357	43.7586	40.3076	35.2198	42.9838	41.2135	39.797	52.2636	54.4139	50.3637	54.1551	49.0019	39.2765	46.4554	52.7408	38.664	51.0928	45.8361	51.358	27.4434	40.605	53.2559	23.7	37.6176	36.4328	50.6392	43.6691	31.7493	46.6129	53.8483	39.2118	43.3626	45.4134	35.0715	47.6555	39.4723	45.9932	40.5623	38.3563	38.7394	49.9878
86	41.977	7.19963	45.8314	43.6473	39.9885	42.3479	36.1139	37.8652	35.9428	40.5175	37.8394	32.7194	40.9215	38.6555	37.2277	50.3929	52.6151	48.6518	52.2832	47.0744	37.6237	44.7205	50.7536	35.9322	48.7661	43.8437	48.9866	25.1793	38.0454	51.2435	21.1373	35.0257	33.9599	48.7757	41.8285	28.7748	45.1864	52.8379	37.7514	41.9812	43.3188	32.4731	45.3957	36.8045	43.0735	37.6968	34.8324	35.8781	48.2413
87	39.5576	7.47265	43.071	41.2101	37.555	38.4358	33.0697	34.9883	32.3127	37.163	35.3152	30.1882	38.5943	35.9921	34.5938	48.3825	50.5103	46.7559	50.1271	44.9641	35.7528	42.8205	48.4998	33.0499	46.2116	41.6242	46.383	22.9898	35.3443	48.8364	18.7187	32.3851	31.4736	46.695	39.8439	25.7879	43.6203	51.601	36.1341	40.4005	40.9408	29.7433	42.7791	34.043	39.8994	34.7796	31.2448	33.0168	46.1972
88	36.9927	7.67433	40.1287	38.6416	35.0025	34.2808	29.9562	32.062	28.6465	33.7545	32.7893	27.6782	36.0216	33.2944	31.9317	46.2052	48.0762	44.6763	47.6782	42.7253	33.6585	40.7592	45.9767	30.0629	43.3946	39.1995	43.5543	20.9018	32.5344	46.0228	16.5195	29.7412	29.0086	44.3948	37.7095	22.8821	41.9142	50.1353	34.3891	38.6095	38.2825	26.9496	39.7985	31.2488	36.4887	31.8608	27.6923	30.2565	43.8647
89	34.3256	7.77945	37.0308	35.958	32.3682	30.06	26.852	29.1629	25.059	30.3691	30.338	25.2502	33.2112	30.6507	29.2884	43.859	45.2982	42.421	44.937	40.3839	31.4187	38.5437	43.1906	27.0653	40.3031	36.6022	40.5203	18.9491	29.668	42.8224	14.6071	27.1411	26.6031	41.8857	35.471	20.1979	40.082	48.4462	32.5347	36.6673	35.3669	24.1703	36.457	28.4921	32.9527	29.0061	24.2903	27.701	41.258
90	31.6147	7.76693	33.8306	33.2442	29.7138	25.9476	23.8526	26.3817	21.6762	27.096	28.0291	22.9735	30.205	28.1338	26.73	41.3583	42.2111	40.0085	41.92	37.9699	29.0867	36.1826	40.1584	24.1406	37.0004	33.886	37.3186	17.1628	26.8289	39.3156	13.0338	24.6382	24.3203	39.1977	33.1587	17.8187	38.1671	46.553	30.5962	34.6052	32.2456	21.4868	32.7416	25.8467	29.3977	26.2915	21.165	25.4331	38.4105
91	28.9445	7.62478	30.6218	30.6175	27.1375	22.1004	21.0679	23.819	18.6432	24.0664	25.9285	20.9724	27.0985	25.8152	24.3434	38.7276	38.8518	37.4785	38.6805	35.5321	26.7315	33.6939	36.9005	21.3894	33.5488	31.1208	34.011	15.5696	24.1101	35.5946	11.8357	22.3943	22.2404	36.3912	30.8196	15.8397	36.2581	44.505	28.6132	32.4559	29.0055	18.977	28.9187	23.3869	25.9688	23.8435	18.4445	23.4945	35.3907
92	26.4348	7.35691	27.5528	28.2512	24.7894	18.6674	18.6203	21.6403	16.1261	21.3794	24.1001	19.3348	24.0637	23.7635	22.2328	36.0045	35.3106	34.9138	35.3452	33.1603	24.4446	31.1217	33.5156	18.9311	30.0565	28.4065	30.7372	14.1924	21.6134	31.7974	11.0398	20.5164	20.3998	33.5799	28.5364	14.3471	34.5468	42.4446	26.6575	30.2615	25.7756	16.7088	25.2319	21.1887	22.8477	21.7479	16.2738	21.8867	32.3224
93	24.2573	7.0006	24.9346	26.3738	22.9894	15.7956	16.6541	19.9066	14.3127	19.146	22.6139	18.1554	21.3875	22.0485	20.5779	33.2475	31.7574	32.5545	32.2701	31.0241	22.3517	28.6123	30.1357	16.9082	26.6898	25.9033	27.7551	13.0574	19.4577	28.118	10.7619	19.1602	18.862	31.0377	26.4442	13.4145	33.3204	40.6322	24.869	28.0879	22.8108	14.7376	21.9979	19.3784	20.2479	20.1006	14.8397	20.5996	29.4914
94	22.6655	6.62704	23.1428	25.2567	22.1011	13.6535	15.4796	18.7097	13.4005	17.5077	21.5816	17.5432	19.687	20.8377	19.5187	30.5604	28.4556	30.8026	30.0301	29.5413	20.7379	26.4178	26.976	15.6236	23.7261	23.8754	25.4227	12.2651	17.7903	24.8146	11.1961	18.4891	17.7051	29.0897	24.8507	13.1303	32.8794	39.3467	23.6372	26.1262	20.5094	13.1173	19.5768	18.0408	18.5526	19.0036	14.1694	19.6599	27.3718
95	21.902	6.32754	22.399	25.4116	22.3042	12.4798	15.163	18.15	13.5628	16.6294	21.1837	17.6225	19.162	20.3141	19.1443	28.1201	25.7602	29.9514	28.965	28.9077	19.9748	24.8437	24.3441	15.3383	21.7313	22.6816	24.1084	11.8559	16.7948	22.2181	12.509	18.6672	17.0707	28.0442	24.08	13.6291	33.4216	38.8316	23.2053	24.7228	19.2057	11.929	18.5492	17.2592	18.0119	18.5766	14.3387	19.1987	26.3159
96	22.1317	6.14769	22.7947	26.6998	23.636	12.5712	15.8009	18.3291	14.8989	16.6726	21.6305	18.511	19.8311	20.5844	19.5366	26.1843	24.0538	30.1506	29.1499	29.2242	20.2472	24.1608	22.5849	16.1086	20.8622	22.6543	24.0387	11.9386	16.6703	20.6922	14.7714	20.1019	17.2754	28.0772	24.2432	14.7869	34.9587	39.2191	23.7207	24.1349	19.1178	11.3167	19.0357	17.1678	18.6358	18.9457	15.3884	19.4846	26.4898
97	23.3732	6.07165	24.2619	28.8859	25.9638	14.1142	17.4057	19.3243	17.3841	17.7415	23.0582	20.2716	21.5281	21.7006	20.7153	25.0588	23.6136	31.3665	30.4328	30.44	21.5984	24.5136	21.9729	17.9114	21.1702	23.9144	25.206	12.6259	17.5712	20.5071	17.8873	22.384	18.2538	29.1797	25.3372	16.5792	37.3115	40.4843	25.168	24.5146	20.2712	11.4925	20.5968	17.8729	20.3833	20.1997	17.3138	20.8347	27.833
98	25.5252	6.01936	26.6599	31.727	29.037	17.0067	19.8979	21.1546	20.8471	19.8283	25.4307	22.864	23.9829	23.604	22.6289	24.9964	24.4815	33.4097	32.5273	32.3864	23.9097	25.8759	22.5984	20.6025	22.5695	26.2791	27.384	14.0048	19.5348	21.6851	21.6257	25.3052	19.9729	31.1708	27.2412	18.9528	40.1814	42.4517	27.3946	25.8643	22.5123	12.6662	22.9409	19.4073	23.1143	22.337	20.051	23.3957	30.1065
99	28.3743	5.91319	29.8577	34.9609	32.5569	20.8735	23.1112	23.7487	25.0024	22.7908	28.5261	26.1265	26.8934	26.1334	25.1589	26.0454	26.4358	35.9982	35.1148	34.8266	26.9373	28.0622	24.3133	23.9448	24.8689	29.3613	30.232	16.1058	22.439	23.9719	25.6827	28.6606	22.3405	33.7606	29.7541	21.8239	43.2489	44.8534	30.1575	28.0469	25.5662	14.901	25.7748	21.7032	26.6128	25.2329	23.4643	26.9766	32.9768
100	31.6457	5.71892	33.759	38.342	36.248	25.21	26.81	26.93	29.504	26.367	32.008	29.816	29.986	29.053	28.135	27.989	29.107	38.844	37.925	37.52	30.372	30.797	26.799	27.651	27.81	32.756	33.416	18.873	26.019	26.962	29.756	32.23	25.206	36.636	32.644	25.076	46.251	47.417	33.19	30.824	29.12	18.048	28.834	24.589	30.616	28.65	27.345	31.138	36.111
all values Left	mean	std	steps
1	13.8565	10.3907	4.598	13.114	11.186	4.477	18.397	13.592	1.919	9.264	1.966	4.095	1.828	9.265	22.85	8.772	1.394	8.917	19.611	31.566	32.239	22.429	13.948	10.164	16.768	11.386	18.512	4.708	11.192	8.558	9.259	4.095	14.977	10.846	5.411	13.28	4.536	1.697	18.279	11.495	15.619	21.114	25.154	41.621	25.014	16.585	16.488	36.44	29.062
2	16.1612	10.417	6.69356	15.3504	12.3372	5.98518	20.8806	17.0075	3.44583	12.2516	3.65327	6.175	2.81394	13.2116	27.7649	11.3719	3.506	11.0334	22.9255	32.8965	33.992	24.6216	17.336	12.638	18.7764	13.3762	22.0123	6.20618	14.7804	11.328	13.0536	6.99189	18.4068	13.9574	8.07694	17.3558	7.02667	4.24439	20.6184	14.9489	18.8039	23.1365	27.4116	43.7545	26.643	18.9085	18.4298	38.48	31.74
3	18.969	10.3593	9.54219	18.3116	14.0172	8.07673	23.8206	21.0423	5.46463	15.9819	5.96727	8.93327	4.62012	17.753	32.7503	14.6979	6.25967	13.7962	26.4735	34.4281	35.9268	27.0715	21.1749	15.697	21.3246	15.9761	25.8401	8.246	18.9686	14.8728	17.3318	10.385	22.3196	17.5406	11.4649	22.0119	10.1349	7.796	23.3427	18.9979	22.3917	25.4919	29.8488	45.9706	29.0045	21.9282	21.0643	40.5157	34.5523
4	22.2359	10.2174	13.1042	21.8774	16.2731	10.78	27.154	25.5685	8.05339	20.377	8.97564	12.3909	7.25067	22.714	37.6394	18.6247	9.635	17.1667	30.1736	36.1956	38.0256	29.763	25.3165	19.2662	24.3846	19.1786	29.9156	10.8885	23.6217	19.0659	21.971	14.211	26.5977	21.5057	15.4785	27.0702	13.84	12.2591	26.3937	23.4528	26.275	28.1546	32.4298	48.2268	32.0407	25.5615	24.3259	42.5436	37.459
5	25.8541	10.0267	17.2977	25.9053	19.1035	14.0546	30.7978	30.4319	11.2966	25.3122	12.6881	13.475	10.6531	27.9058	42.2838	22.9832	13.5581	21.0389	33.9414	38.2089	40.2506	32.6646	29.611	23.2391	27.8845	22.9289	34.1519	14.1434	28.5818	23.7247	26.8269	18.3771	31.1157	25.7508	19.9843	32.3379	18.0719	17.4082	29.6947	28.1156	30.336	31.0824	35.1233	50.4789	35.6389	29.6909	28.1121	44.5521	40.4117
6	29.7998	9.69802	22.0037	30.2416	22.4631	17.7986	34.6527	35.4634	15.2289	30.63	17.039	18.9246	14.7254	33.1398	46.5684	27.5867	17.907	25.2873	37.6897	40.4384	42.5452	35.7294	33.9125	27.487	31.7204	27.1317	38.4552	17.9543	33.6813	28.6456	31.7508	22.7758	35.7442	30.1689	24.825	37.6255	22.7234	22.9558	33.1588	32.7932	34.4569	34.2174	37.8966	52.6765	39.646	34.1719	32.2936	46.5223	43.3541
7	33.9258	9.26602	27.0745	34.7317	26.2668	21.8745	38.6082	40.4975	19.8031	36.156	21.899	26.0651	19.3234	38.2434	50.4106	32.247	22.5313	29.7897	41.2963	42.815	44.8374	38.8938	38.0827	31.8763	35.7698	31.6594	42.7257	22.2047	38.7577	33.627	36.5964	27.292	40.3268	34.6528	29.8315	42.761	27.6637	28.6008	36.6919	37.3095	38.521	37.4876	40.7131	54.7633	43.8855	38.8455	36.7258	48.427	46.1768
8	38.0595	8.77147	32.2849	39.1596	30.3978	26.1278	42.5506	45.3815	24.8913	41.7151	27.0961	31.3011	24.2875	43.0725	53.7547	36.7865	27.2727	34.4123	44.6439	45.2384	47.0341	42.0795	41.9628	36.2773	39.9026	36.3631	46.8111	26.742	43.6628	38.4801	41.2276	31.8078	44.6855	39.0845	34.8197	47.5995	32.7503	34.0637	40.1942	41.514	42.4139	40.7557	43.5317	56.6803	48.1776	43.5531	41.2618	50.2267	48.805
9	42.0893	8.20589	37.4179	43.3678	34.7191	30.3964	46.352	49.9805	30.3106	47.1442	32.4435	36.545	29.3322	47.5172	56.572	41.0511	31.9791	38.9857	47.7012	47.5916	49.0205	45.1911	45.4081	40.5675	43.9724	41.0722	50.6208	31.4017	48.2676	43.0345	45.5255	36.2063	48.7412	43.3207	39.581	52.0252	37.8407	39.1081	43.5508	45.2441	46.0288	43.9237	46.3102	58.3499	52.3583	48.149	45.7613	51.8133	51.1998
10	45.8987	7.5984	42.3588	47.2695	39.0717	34.5196	49.8793	54.1837	35.8543	52.298	37.7635	41.605	34.2925	51.4375	58.8626	44.9242	36.516	43.335	50.4345	49.762	50.752	48.1162	48.3992	44.6376	47.8213	45.594	54.1011	36.0215	52.464	47.1464	49.3921	40.377	52.4296	47.2893	44.0137	55.8865	42.798	43.5634	46.6407	48.3778	49.275	46.9196	48.9825	59.7078	56.2916	52.4691	50.0974	53.1433	53.324
11	49.3855	6.99076	47.0166	50.8095	43.2904	38.3536	53.0751	57.9073	41.3173	56.9922	42.8939	46.338	39.0357	54.818	60.6507	48.3278	40.7187	47.2737	52.8268	51.6706	52.2042	50.7948	50.9058	48.3918	51.3674	49.8157	57.2151	40.4472	56.08	50.7104	52.7552	44.1557	55.703	50.9259	48.0382	59.1641	47.4416	47.3275	49.414	50.9334	52.0172	49.6803	51.4895	60.7573	59.8678	56.4244	54.1554	54.196	55.1501
12	52.4853	6.42931	51.3213	53.9584	47.265	41.79	55.887	61.09	46.5146	61.1957	47.693	50.648	43.4497	57.6643	61.9726	51.1873	44.548	50.7604	54.878	53.2787	53.388	53.1769	52.9167	51.7131	54.5369	53.6517	59.9454	44.539	59.1236	53.664	55.5459	47.5003	58.529	54.181	51.5983	61.8603	51.6923	50.3637	51.8211	52.9091	54.2819	52.152	53.7813	61.503	62.9604	59.969	57.7974	54.9778	56.6111
13	55.1508	5.95649	55.1778	56.6678	50.911	44.7136	58.2788	63.6336	51.2996	64.8603	51.9894	54.4035	47.4454	59.9825	62.8742	53.5373	47.964	53.7513	56.5234	54.6517	54.3424	55.2316	54.4382	54.5977	57.2747	57.0395	62.291	48.1299	61.5693	55.9213	57.8479	50.371	60.7585	57.0206	54.6568	63.979	55.4757	52.6846	53.8287	54.3264	56.065	54.1909	55.8123	61.9755	65.578	63.0674	60.9928	55.5138	57.7508
14	57.371	5.59925	58.5046	58.9111	54.1648	47.1685	60.2319	65.5964	55.5716	67.9599	55.7555	57.6173	50.8811	61.7981	63.3944	55.3574	50.9517	56.2312	57.8925	55.8314	55.1236	56.9448	55.4942	57.0293	59.5453	59.9389	64.2143	51.1874	63.4159	57.5755	59.6993	52.7638	62.5337	59.4267	57.1902	65.5396	58.7413	54.344	55.4208	55.2259	57.3792	55.8741	57.5488	62.224	67.7048	65.7008	63.7019	55.8401	58.6438
15	59.1507	5.3633	61.3635	60.7541	56.9816	49.1828	61.7448	66.9985	59.2503	70.4888	58.953	60.2865	53.7468	63.1503	63.6089	56.6901	53.5121	58.205	59.0165	56.8519	55.7855	58.3159	56.0602	59.0069	61.3323	62.3291	65.7629	53.6786	64.6821	58.6712	61.1361	54.7038	63.8745	61.3231	59.1002	66.5728	61.464	55.4264	56.599	55.6633	58.257	57.2034	58.9741	62.3065	69.345	67.8631	65.9047	55.9962	59.3266
16	60.5093	5.22868	63.7571	62.1928	59.3355	50.8004	62.8292	67.8771	62.2203	72.4587	61.5674	62.4224	56.0847	64.0832	63.5937	57.6209	55.6593	59.697	59.9249	57.7333	56.4022	59.3563	56.2552	60.5444	62.6375	64.2068	66.9868	55.6175	65.4173	59.2653	62.189	56.234	64.8037	62.7875	60.4952	67.1167	63.639	56.0339	57.3799	55.7064	58.7463	58.1904	60.0875	62.28	70.5206	69.5571	67.6013	56.0065	59.8363
17	61.4779	5.165	65.6955	63.2395	61.2198	52.0718	63.4642	68.2849	64.518	73.8958	63.6074	64.0449	57.9078	64.6363	63.4116	58.2415	57.4158	60.7526	60.6464	58.4869	56.9993	60.0539	56.1472	61.6659	63.4272	65.5194	67.9025	57.0629	65.712	59.4255	62.8854	57.4047	65.3471	63.8689	61.4486	67.2146	65.2721	56.2759	57.75	55.4015	58.9054	58.8551	60.8988	62.1949	71.2661	70.794	68.8086	55.9232	60.1983
18	62.099	5.13571	67.1946	63.9258	62.6092	53.0509	63.7215	68.2835	66.1974	74.8387	65.1042	65.1804	59.2423	64.8147	63.1231	58.6337	58.8173	61.4342	61.1896	59.1176	57.5852	60.4851	55.7887	62.4056	63.8138	66.356	68.5289	58.1015	65.6948	59.2223	63.2547	58.2653	65.4919	64.6033	62.0141	66.8894	66.3693	56.2604	57.7945	54.8747	58.7989	59.1889	61.4042	62.0959	71.6216	71.563	69.5584	55.7732	60.4534
19	62.4204	5.10899	68.2258	64.272	63.5363	53.7958	63.6491	67.9388	67.3224	75.332	66.1051	65.8604	60.126	64.6748	62.7825	58.8712	59.956	61.804	61.5947	59.6254	58.1612	60.7087	55.2321	62.808	63.9068	66.7787	68.8884	58.8232	65.501	58.7241	63.3315	58.86	65.2956	65.029	62.2465	66.2067	66.94	56.0842	57.5761	54.2118	58.494	59.2449	61.6313	62.0009	71.6295	71.9007	69.8953	55.5825	60.6486
20	62.4884	5.06167	68.8375	64.3572	64.0751	54.3673	63.2997	67.3167	67.9643	75.3738	66.6642	66.1209	60.5687	64.2995	62.4309	59.0166	60.9409	61.8831	61.9095	60.0115	58.7252	60.7704	54.5277	62.9227	63.8004	66.8328	68.9839	59.3037	65.2566	57.9908	63.1546	59.1951	64.8429	65.1857	62.2001	65.2543	66.9693	55.8287	57.1429	53.4756	58.0487	59.1462	61.6719	61.9211	71.3335	71.8727	69.8705	55.3771	60.8051
21	62.3574	4.98661	69.1129	64.2529	64.267	54.8244	62.7364	66.4789	68.1945	75.0749	66.8347	65.9998	60.6344	63.737	62.0956	59.1236	61.7772	61.753	62.1535	60.2839	59.2725	60.7127	53.7208	62.7968	63.58	66.5647	68.8454	59.5994	65.0479	57.0692	62.7608	59.3436	64.1655	65.1068	61.921	64.0824	66.6074	55.562	56.5401	52.7191	57.5466	58.9809	61.6077	61.8597	70.7716	71.5163	69.5306	55.1819	60.9417
22	62.0663	4.88073	69.0868	63.9906	64.1568	55.2246	62.0191	65.4812	68.0817	74.476	66.6664	65.5354	60.4278	63.0306	61.7897	59.2332	62.3917	61.4463	62.3415	60.4517	59.7878	60.5736	52.8534	62.468	63.3134	66.0195	68.5295	59.7475	64.8917	55.9971	62.1808	59.346	63.2931	64.8266	61.452	62.7375	65.9203	55.3388	55.8101	51.9843	57.0297	58.8131	61.4751	61.8128	69.9734	70.8721	68.9114	55.018	61.075
23	61.6509	4.75115	68.7943	63.5984	63.7903	55.611	61.1949	64.373	67.6862	73.6167	66.21	64.769	59.9956	62.2147	61.5112	59.3647	62.7481	60.9936	62.483	60.5386	60.264	60.3858	51.9717	61.9937	63.0449	65.2399	68.0574	59.772	64.779	54.808	61.4642	59.2476	62.254	64.4163	60.866	61.261	64.9718	55.1973	54.9926	51.3017	56.5267	58.665	61.2697	61.7706	68.9986	69.9783	68.0897	54.9047	61.2169
24	61.1373	4.60938	68.2701	63.102	63.2123	56.0183	60.2949	63.1939	67.0564	72.5336	65.4945	63.7172	59.378	61.3135	61.2466	59.5178	62.837	60.422	62.5697	60.557	60.6902	60.1729	51.1022	61.404	62.7938	64.2617	67.4479	59.6775	64.6897	53.5235	60.637	59.0951	61.0447	63.9056	60.1913	59.6878	63.8269	55.1575	54.1213	50.6971	56.0524	58.4965	60.97	61.7124	67.8773	68.8698	67.1055	54.8384	61.365
25	60.5455	4.47112	67.5172	62.5114	62.4645	56.4517	59.3339	61.9788	66.2298	71.2597	64.5942	62.4543	58.6095	60.3429	60.9746	59.6792	62.667	59.7217	62.6049	60.5155	61.0546	59.9508	50.2645	60.7238	62.5615	63.1097	66.7163	59.4937	64.6033	52.1628	59.7175	58.9323	59.7305	63.3214	59.4491	58.0445	62.5517	55.2227	53.2262	50.1951	55.6117	58.2942	60.5623	61.6032	66.6332	67.5788	65.9881	54.8101	61.5141
26	59.888	4.35529	66.5903	61.8494	61.5805	56.8975	58.3205	60.7343	65.2354	69.8239	63.5438	61.0203	57.7142	59.3077	60.6658	59.8263	62.2581	58.8328	62.5795	60.4209	61.3461	59.7241	49.4709	59.9759	62.3338	61.838	65.8679	59.2375	64.5047	50.7254	58.7153	58.7946	58.3239	62.6873	58.6566	56.3485	61.2114	55.3793	52.3356	49.7788	55.2014	58.0518	60.0332	61.4133	65.2801	66.1271	64.7529	54.8095	61.6569
27	59.17	4.28014	65.5234	61.1249	60.5929	57.3279	57.2482	59.4554	64.0965	68.2507	62.372	59.4552	56.7158	58.2029	60.2823	59.9298	61.6359	57.6894	62.4824	60.2738	61.5541	59.486	48.7265	59.1798	62.1018	60.4657	64.9037	58.9199	64.3821	49.2065	57.633	58.7044	56.8343	62.023	57.8288	54.6024	59.8681	55.6005	51.466	49.4346	54.8106	57.7644	59.3702	61.1093	63.8235	64.5353	63.4033	54.8231	61.7841
28	58.3929	4.26138	64.3332	60.3375	59.5435	57.7037	56.1015	58.1312	62.827	66.56	61.1058	57.7941	55.6474	57.0265	59.7957	59.9572	60.827	56.333	62.301	60.0694	61.6534	59.2232	48.0342	58.3497	61.8564	59.0081	63.8472	58.551	64.223	47.6013	56.4681	58.668	55.2669	61.3375	56.9718	52.8028	58.573	55.8477	50.6251	49.1457	54.415	57.4282	58.5903	60.6588	62.2613	62.8418	61.933	54.834	61.873
29	57.5507	4.30797	63.033	59.485	58.4479	57.9805	54.8571	56.7444	61.4338	64.7476	59.7658	56.0586	54.5194	55.7612	59.1779	59.8757	59.8359	54.8983	62.004	59.802	61.636	58.9196	47.3759	57.4932	61.5867	57.4741	62.6976	58.1365	64.0106	45.9008	55.2153	58.6813	53.6101	60.6352	56.0853	50.9343	57.3703	56.0754	49.8135	48.8915	53.9723	57.0338	57.6937	60.0316	60.5827	61.0579	60.328	54.8219	61.9143
30	56.6357	4.4246	61.6322	58.5624	57.3158	58.11	53.4886	55.2716	59.906	62.8278	58.3655	54.2568	53.3368	54.3863	58.4001	59.655	58.7087	53.4994	61.5666	59.4652	61.5022	58.5574	46.7302	56.6127	61.2812	55.8664	61.4528	57.677	63.7398	44.0939	53.8672	58.7141	51.8515	59.9092	55.1668	48.9757	56.254	56.2278	49.0268	48.647	53.4511	56.5733	56.682	59.2007	58.7722	59.188	58.5688	54.7567	61.897
31	55.6343	4.61163	60.1222	57.5121	56.1493	58.0428	51.9694	53.6849	58.2377	60.7967	56.91	52.3925	52.0999	52.8793	57.4405	59.2613	57.4593	52.1943	60.989	59.0481	61.2446	58.1164	46.0784	55.7065	60.9285	54.1818	60.1086	57.1693	63.3953	42.1719	52.4082	58.7377	49.9923	59.1507	54.2091	46.9035	55.2147	56.2485	48.2568	48.3856	52.824	56.0472	55.5525	58.1423	56.8043	57.2311	56.6216	54.6142	61.809
32	54.5277	4.86589	58.5229	56.3035	54.9423	57.7328	50.2555	51.9545	56.4174	58.6441	55.3947	50.4742	50.8046	51.2183	56.2809	58.659	56.098	51.0149	60.2555	58.5406	60.8575	57.563	45.3998	54.7639	60.5054	52.4009	58.6565	56.6064	62.9597	40.1325	50.8214	58.7183	48.0234	58.3488	53.2022	44.6944	54.2386	56.0788	47.495	48.079	52.0703	55.4492	54.2995	56.8141	54.641	55.1821	54.4503	54.3738	61.6373
33	53.3009	5.1787	56.8289	54.9347	53.6805	57.136	48.3269	50.0564	54.4281	56.3539	53.8089	48.5095	49.4207	49.3842	54.9085	57.8422	54.6282	49.9718	59.3505	57.9409	60.3355	56.8724	44.6708	53.7723	59.989	50.5108	57.0553	55.9801	62.413	37.9774	49.1005	58.6188	45.936	57.4884	52.135	42.3255	53.3061	55.6671	46.726	47.6885	51.1632	54.7715	52.9162	55.2026	52.2735	53.034	52.0593	54.0094	61.3375
34	51.9386	5.54596	55.029	53.41	52.343	56.216	46.1873	47.97	52.2497	53.9097	52.138	46.494	47.9483	47.363	53.3317	56.794	53.049	49.063	58.259	57.2407	59.672	56.035	43.863	52.7147	59.3623	48.5063	55.311	55.281	61.734	35.711	47.2287	58.4003	43.722	56.55	50.998	39.777	52.3953	54.967	45.9317	47.186	50.0677	54.004	51.395	53.318	49.691	50.779	49.434	53.4937	60.8977
35	50.4193	5.96107	53.11	51.7366	50.8904	54.8969	43.8316	45.6582	49.8612	51.3006	50.3571	44.4031	46.3747	45.1238	51.5884	55.4964	51.3574	48.2777	56.9057	56.4264	58.8227	55.0384	42.9127	51.5734	58.6019	46.3759	53.4025	54.4919	60.9009	33.3437	45.1898	58.0241	41.3419	55.4826	49.7626	37.0088	51.4831	53.9285	45.0929	46.5436	48.7486	53.1015	49.6954	51.1564	46.8954	48.3922	46.5644	52.7999	60.3066
36	48.7362	6.41569	51.0551	49.9152	49.312	53.1867	41.262	43.1459	47.2433	48.5226	48.4625	42.2295	44.6801	42.7052	49.7171	53.9328	49.5501	47.5951	55.3323	55.4849	57.8054	53.8717	41.8091	50.3293	57.6854	44.1056	51.3087	53.6038	59.8934	30.9249	42.98	57.4511	38.8422	54.2891	48.4317	34.0679	50.5432	52.5311	44.1892	45.7389	47.1812	52.0718	47.8269	48.7148	43.898	45.8925	43.452	51.9021	59.5426
37	46.8773	6.89877	48.8111	47.9089	47.5894	51.0651	38.4911	40.4528	44.3826	45.575	46.4446	39.9639	42.8383	40.1247	47.7083	52.0879	47.623	46.988	53.5291	54.4035	56.6054	52.5237	40.5265	48.9633	56.5905	41.6795	49.0088	52.5993	58.697	28.4931	40.605	56.644	36.2396	52.9497	46.9923	30.9995	49.545	50.753	43.2019	44.7531	45.351	50.893	45.7793	45.9932	40.7256	43.2794	40.1145	50.7482	58.5821
38	44.8343	7.39176	46.4006	45.7516	45.7139	48.5237	35.544	37.6081	41.2773	42.4408	44.3012	37.5974	40.8181	37.4189	45.5352	49.9486	45.5634	46.4182	51.4883	53.1693	55.2024	50.9852	39.0455	47.4587	55.2949	39.0829	46.4831	51.4685	57.2668	26.0849	38.0751	55.5196	33.5609	51.4469	45.43	27.8718	48.4463	48.5777	42.1177	43.5713	43.1963	49.5411	43.5465	42.998	37.4232	40.5623	36.5902	49.3386	57.3562
39	42.6148	7.87814	43.8205	43.4434	43.6799	45.5697	32.4592	34.6559	37.9456	39.1728	42.035	35.1365	38.5394	34.6439	43.1885	47.5055	43.4059	45.8274	49.2057	51.7689	53.5747	49.2513	37.3565	45.8009	53.7802	36.3097	43.6662	50.201	55.618	23.7362	35.4066	54.0778	30.8418	49.7652	43.734	24.7726	47.2419	45.9948	40.9286	42.1882	40.7422	47.9912	41.1305	39.7453	34.0516	37.7622	32.9432	47.6933	55.8221
40	40.2333	8.32957	41.0748	40.9916	41.4846	42.2297	29.2937	31.6627	34.4335	35.8217	39.6591	32.6055	36.0216	31.8711	40.6984	44.7548	41.1743	45.1717	46.6563	50.1911	51.7008	47.3011	35.4607	43.9734	51.9925	33.3588	40.6032	48.7774	53.7407	21.4848	32.6299	52.2913	28.1402	47.8916	41.8994	21.8045	45.9183	43.0139	39.603	40.5698	37.9927	46.1838	38.5455	36.2445	30.687	34.9114	29.2633	45.8085	53.9894
41	37.7202	8.71149	38.1765	38.4125	39.1312	38.5641	26.1611	28.7155	30.8171	32.4553	37.2015	30.0461	33.2797	29.1815	38.0927	41.6955	38.8956	44.4102	43.8646	48.412	49.5338	45.188	33.3582	41.9614	49.9573	30.3122	37.3253	47.1757	51.6337	19.3719	29.7954	50.1434	25.5527	45.7976	39.9148	19.0798	44.4673	39.6665	38.1465	38.7594	34.9761	44.0863	35.8218	32.6129	27.438	32.0546	25.6781	43.6802	51.8433
42	35.1202	8.9853	35.1458	35.7289	36.6334	34.6784	23.17	25.9157	27.1989	29.1544	34.7045	27.5131	30.3513	26.6602	35.411	38.3632	36.5991	43.5062	40.8965	46.4182	47.0516	42.9387	31.0933	39.7709	47.6731	27.2439	33.8881	45.3813	49.2954	17.4385	26.9866	47.6306	23.1612	43.4758	37.786	16.7145	42.8891	36.0243	36.5537	36.7853	31.7561	41.7157	33.0073	28.9754	24.4466	29.2504	22.3574	41.3111	49.3766
43	32.5009	9.11143	32.0608	33.0122	34.0058	30.7136	20.4417	23.3734	23.6919	26.0067	32.2216	25.0709	27.3172	24.4325	32.7146	34.8764	34.319	42.4237	37.7899	44.2257	44.2945	40.58	28.7485	37.422	45.1419	24.2434	30.3882	43.3873	46.725	15.7201	24.2905	44.7647	21.0765	40.9717	35.5519	14.9025	41.192	32.2347	34.8273	34.6808	28.4393	39.0726	30.1741	25.5014	21.8128	26.5938	19.437	38.7161	46.5621
44	29.9451	9.05134	29.0734	30.3973	31.3128	26.8131	18.1114	21.1972	20.4385	23.1053	29.8155	22.7936	24.3156	22.5735	30.1161	31.4084	32.0919	41.129	34.5925	41.8464	41.2855	38.1427	26.3973	34.9288	42.3736	21.4201	26.9755	41.1919	43.9272	14.2458	21.8035	41.5764	19.4434	38.3269	33.2423	13.7254	39.3944	28.5655	32.9813	32.4821	25.1896	36.1855	27.4189	22.4028	19.6375	24.1736	17.0473	35.9128	43.4074
45	27.5688	8.77025	26.3654	28.0713	28.6443	23.104	16.3294	19.489	17.6019	20.5519	27.551	20.77	21.7023	21.1837	27.7977	28.2172	29.9538	39.5974	31.364	39.306	38.096	35.6741	24.1403	32.3339	39.3897	18.9063	24.0118	38.801	40.9187	13.044	19.6383	38.1197	18.446	35.6157	30.903	13.233	37.5348	25.4137	31.0391	30.2354	22.2493	33.119	24.82	19.925	18.0131	22.0713	15.309	32.9867	40.0752
46	25.5267	8.23837	24.1551	26.2743	26.1404	19.7585	15.2597	18.4263	15.3431	18.455	25.5228	19.1555	19.9255	20.4244	26.011	25.6404	27.944	37.817	28.3024	36.6694	34.8804	33.2608	22.1212	29.7362	36.2273	16.8624	21.9201	36.231	37.732	12.2095	17.9327	34.477	18.6121	32.959	28.6125	13.4636	35.693	23.2565	29.0337	28.0178	19.964	30.1441	22.4567	18.3279	17.0335	20.3768	14.3297	30.0528	36.7566
47	24.0057	7.47065	22.6757	25.2699	24.015	16.8705	15.1233	18.0696	13.8531	17.0657	23.7761	18.0236	19.2074	20.4655	25.0354	24.0264	26.1662	35.7619	25.662	34.0908	31.9088	31.0995	20.5414	27.3234	32.9428	15.5472	20.9148	33.5579	34.4244	11.8135	16.8577	30.7926	19.7932	30.538	26.5011	14.4305	34.117	22.5165	27.0245	26.0094	18.9373	27.6624	20.4099	17.9162	16.7957	19.1825	14.2013	27.2673	33.7202
48	23.1927	6.57858	22.2632	25.4248	22.5447	14.5634	16.1184	18.5296	13.3201	16.4876	22.3799	17.4902	19.6131	21.4144	25.0813	23.6208	24.7416	33.5178	23.7293	31.8438	29.8046	29.576	19.8804	25.3764	29.6806	15.3245	21.0805	30.8494	31.1464	11.9942	16.6045	27.2878	21.8997	28.7749	24.9076	16.1198	33.0956	23.3718	25.2057	24.6115	19.2663	25.9643	18.7603	18.9067	17.3902	18.5924	14.9881	24.858	31.359
49	23.2211	5.7833	23.0454	26.8297	22.017	13.0099	18.0998	19.871	13.8885	16.868	21.4555	17.6879	21.0519	23.2548	26.1708	24.4608	23.8787	31.2473	22.7513	30.2888	28.9069	28.913	20.3395	24.2221	26.667	16.2312	22.3626	28.2029	28.1227	12.8949	17.3382	24.2133	24.765	27.9485	24.104	18.4839	32.8867	25.6706	23.8534	24.104	20.8763	25.2091	17.5967	21.0592	18.8819	18.7215	16.7084	23.1062	30.4396
50	24.1303	5.3163	24.7271	29.107	22.6417	12.4405	20.9249	22.0674	15.6081	18.2627	21.1945	18.7357	23.3065	25.8205	28.0957	26.3478	23.7929	29.2454	22.9042	29.7632	29.1948	29.2242	21.8787	24.1282	24.1889	18.2221	24.5855	25.7755	25.6889	14.6073	19.1262	21.8832	28.1636	28.1418	24.2254	21.4321	33.6172	29.0196	23.2485	24.6402	23.5121	25.4215	17.0326	24.1632	21.2827	19.6775	19.3219	22.3015	30.7497
51	25.9026	5.25762	27.1958	31.9998	24.5223	13.0559	24.3732	24.9778	18.3969	20.6062	21.7935	20.6785	26.1135	28.8445	30.5233	28.9602	24.6231	27.8659	24.3458	30.4968	30.499	30.4603	24.3296	25.2348	22.548	21.1075	27.5265	23.8218	24.2116	17.115	21.9238	20.6139	31.8234	29.3025	25.2796	24.8409	35.2466	32.9503	23.5803	26.1821	26.8472	26.5145	17.2884	27.9472	24.5533	21.5705	22.7371	22.7565	32.1255
52	28.3775	5.44062	30.3567	35.2496	27.3765	14.9097	28.1842	28.3682	22.0465	23.715	23.3517	23.4408	29.1128	31.9821	33.0924	31.9146	26.3647	27.3943	26.7489	32.3224	32.5569	32.4426	27.428	27.3232	21.9729	24.6066	30.8062	22.6765	23.953	20.281	25.4223	20.6017	35.4096	31.2585	27.1544	28.4747	37.591	37.0463	24.8871	28.5428	30.563	28.108	18.4834	32.123	28.4398	24.2766	26.6759	24.3902	34.3486
53	31.3199	5.62566	34.1121	38.6201	30.7817	17.8493	32.0988	31.9639	26.2609	27.3221	25.8004	26.8313	32.0731	34.9978	35.5586	34.9574	28.858	27.9352	29.6682	34.8289	35.0821	34.9217	30.8733	30.0111	22.5439	28.4093	34.1429	22.6437	24.9597	23.8749	29.2302	21.8314	38.7544	33.7606	29.6508	32.098	40.3841	40.9913	27.0439	31.4525	34.3886	29.9124	20.5028	36.4227	32.5992	27.4982	30.8043	26.8215	37.1603
54	34.4906	5.66421	38.2486	41.8777	34.4454	21.5511	35.8952	35.507	30.7068	31.1318	28.9087	30.5922	34.844	37.7325	37.7601	37.9293	31.8391	29.3677	32.8633	37.6858	37.827	37.6475	34.3827	33.0137	24.1457	32.2332	37.3673	23.8414	27.034	27.6231	33.0405	24.0704	41.7465	36.5368	32.5408	35.5335	43.3479	44.5594	29.8007	34.6318	38.1053	31.7902	23.1797	40.6247	36.7509	30.9841	34.8524	29.7569	40.3304
55	37.6499	5.51913	42.3275	44.8277	38.1325	25.6144	39.3395	38.7929	35.0645	34.866	32.358	34.4605	37.2929	40.0614	39.5704	40.6957	35.024	31.413	36.1251	40.6205	40.5702	40.3891	37.667	36.098	26.5476	35.8061	40.3408	26.113	29.834	31.264	36.6015	26.962	44.2976	39.3147	35.5355	38.6378	46.251	47.5903	32.8689	37.8085	41.532	33.6285	26.2895	44.5104	40.6654	34.5085	38.5957	32.9243	43.5565
56	40.5904	5.22977	46.1319	47.3922	41.6553	29.658	42.3009	41.682	39.072	38.2287	35.858	38.216	39.3056	41.8937	40.8989	43.1376	38.1262	33.7632	39.28	43.4219	43.146	42.9494	40.5877	39.0727	29.3268	38.9504	42.9539	29.103	33.018	34.594	39.7288	30.146	46.339	41.9247	38.386	41.3047	48.8874	49.9803	35.9363	40.7504	44.436	35.332	29.5943	47.962	44.1802	37.8897	41.8723	36.0911	46.7097
57	43.163	4.87547	49.5274	49.5098	44.86	33.3271	44.7293	44.0229	42.546	41.1006	39.1553	41.6587	40.7509	43.1764	41.6927	45.158	40.95	36.1033	42.0635	45.9278	45.4268	45.2093	43.0446	41.7806	32.2244	41.5786	45.0884	32.4239	36.2362	37.4185	42.298	33.2934	47.6669	44.2595	40.9515	43.4663	51.1902	51.6883	38.8149	43.33	46.7808	36.7057	32.8769	50.9343	47.1974	40.9919	44.5796	39.0696	49.6843
58	45.2665	4.52345	52.4243	51.1454	47.6224	36.4545	46.5932	45.8279	45.3525	43.401	42.1097	44.7079	41.5368	43.8961	41.9439	46.6946	43.3733	38.25	44.4365	48.0163	47.3045	47.0806	44.9712	44.1011	35.0687	43.6267	46.6431	35.7195	39.294	39.7023	44.2377	36.231	48.4405	46.2312	43.1263	45.0947	53.112	52.7369	41.3612	45.4602	48.543	37.7225	35.9605	53.4085	49.6708	43.7189	46.6673	41.6685	52.3911
59	46.8736	4.26858	54.7735	52.2896	49.8395	38.9415	47.8938	47.0992	47.429	45.0899	44.6217	47.2945	41.7814	44.0516	41.6874	47.7252	45.3153	40.0549	46.3604	49.6068	48.6997	48.5085	46.3351	45.9571	37.7176	45.0715	47.7015	38.7882	42.0244	41.4154	45.5252	38.8226	48.689	47.7733	44.8396	46.1748	54.6316	53.1965	43.4649	47.0948	49.741	38.3463	38.7015	55.397	51.5943	45.9897	48.1323	43.744	54.6852
60	47.9605	4.1554	56.4649	52.8769	51.4458	40.7354	48.661	47.8714	48.8199	46.1708	46.6311	49.3843	41.5381	43.6752	40.9891	48.2639	46.7336	41.41	47.8225	50.6667	49.5701	49.4712	47.1393	47.3194	40.0531	45.9269	48.2968	41.4802	44.2956	42.5706	46.1768	40.9657	48.4523	48.8449	46.0544	46.7109	55.7502	53.1605	45.0538	48.2264	50.4286	38.5666	40.9792	56.9352	52.9966	47.731	49.0105	45.3011	56.5699
61	48.5359	4.20214	57.623	53.0306	52.5415	41.8237	48.9482	48.1963	49.5779	46.6847	48.1236	50.9761	40.8781	42.9081	39.9367	48.3277	47.621	42.2527	48.8325	51.1719	49.8654	49.9764	47.3675	48.1734	41.9822	46.2364	48.4772	43.6845	46.017	43.211	46.1938	42.59	47.7795	49.3761	46.7044	46.816	56.489	52.7253	46.0966	48.8782	50.683	38.3963	42.8039	58.0728	53.901	49.0098	49.3342	46.3389	58.0838
62	48.654	4.39865	58.3388	52.8259	53.1839	42.2315	48.8205	48.1349	49.7822	46.6982	49.1232	52.0997	39.8817	41.8327	38.629	48	48.0003	42.5638	49.3675	51.1968	49.6909	50.0511	47.1397	48.5932	43.4381	46.0601	48.2988	45.3327	47.1454	43.3983	45.666	43.6571	46.6855	49.4194	46.849	46.539	56.8863	51.9766	46.5952	49.0876	50.5901	37.8317	44.1759	58.8598	54.3871	49.861	49.2009	46.8822	59.2378
63	48.372	4.7011	58.6724	52.308	53.4369	42.0164	48.3193	47.7527	49.524	46.2896	49.677	52.8083	38.6233	40.5253	37.1601	47.3638	47.9162	42.3599	49.5041	50.8418	49.1705	49.7017	46.5766	48.6733	44.3359	45.439	47.8117	46.3967	47.6861	43.1983	44.6946	44.1602	45.2549	49.0635	46.5809	45.9308	56.9951	50.9825	46.528	48.8633	50.2299	36.9646	45.1243	59.3146	54.5309	50.3277	48.6983	46.9746	60.0509
64	47.7614	5.06469	58.685	51.5195	53.3663	41.2635	47.5766	47.1153	48.8949	45.534	49.843	53.1677	37.1661	39.0529	35.6085	46.4759	47.43	41.687	49.3525	50.184	48.3736	49.0564	45.7444	48.4842	44.7901	44.5312	47.0407	46.8831	47.687	42.6724	43.3585	44.122	43.5853	48.3641	45.9542	45.0429	56.876	49.7956	46.0513	48.3285	49.669	35.901	45.7004	59.5371	54.3882	50.4565	47.8854	46.6728	60.5139
65	46.8794	5.46094	58.436	50.4986	53.0366	40.0764	46.6508	46.2842	47.9813	44.4727	49.681	53.2488	35.6133	37.4678	34.0304	45.388	46.5758	40.5714	48.9595	49.2954	47.3587	48.1691	44.7011	48.0876	44.8518	43.403	46.0769	46.8278	47.1741	41.8773	41.7307	43.5362	41.7161	47.3799	45.0248	43.926	56.5729	48.4615	45.2334	47.5311	48.9437	34.6904	45.9688	59.5674	54.0119	50.2964	46.8135	46.0194	60.6901
66	45.789	5.87283	57.9415	49.2363	52.5074	38.5633	45.5879	45.3138	46.8619	43.2052	49.2468	53.1218	34.0073	35.8043	32.4471	44.1415	45.4766	39.1588	48.3672	48.2355	46.1709	47.0874	43.4962	47.5332	44.578	42.1065	44.9443	46.291	46.3136	40.8641	39.8758	42.5514	39.6845	46.1577	43.848	42.6268	56.1617	47.0107	44.1414	46.5157	48.1133	33.3761	45.9979	59.4389	53.4525	49.8973	45.5293	45.0622	60.6592
67	44.5367	6.2915	57.2297	47.8087	51.829	36.826	44.4203	44.242	45.6033	41.777	48.595	52.85	32.3783	34.081	30.8687	42.766	44.1923	37.5117	47.612	47.045	44.843	45.8497	42.17	46.8553	44.0257	40.6783	43.6607	45.341	45.1867	39.675	37.847	41.2363	37.527	44.711	42.476	41.183	55.6703	45.465	42.839	45.321	47.196	31.995	45.852	59.1757	52.7533	49.305	44.0717	43.872	60.44
68	43.1496	6.70726	56.2518	46.2345	51.0214	34.9387	43.1675	43.0775	44.255	40.2233	47.7495	52.4736	30.7471	32.3032	29.3069	41.2829	42.7731	35.6833	46.6989	45.7462	43.3692	44.4828	40.7335	46.073	43.2472	39.1406	42.238	44.0201	43.8614	38.335	35.6806	39.6496	35.2688	42.9555	40.9318	39.5968	55.1141	43.8485	41.3822	43.9776	46.1991	30.5779	45.5787	58.7933	51.9456	48.5413	42.4707	42.4847	60.0488
69	41.6576	7.11382	55.0085	44.5276	50.1244	32.9803	41.8383	41.8335	42.8479	38.5687	46.756	52.0285	29.1268	30.4921	27.7732	39.7116	41.2589	33.7184	45.6897	44.3499	41.7866	43.001	39.2176	45.1934	42.2877	37.5044	40.6834	42.4374	42.3886	36.887	33.3933	37.8389	32.9527	40.9797	39.276	37.8954	54.5017	42.1945	39.8137	42.5072	45.1258	29.1557	45.2433	58.3036	51.0493	47.6587	40.7517	40.9392	59.4937
70	40.0753	7.50333	53.542	42.7015	49.1425	30.9921	40.4293	40.5066	41.3999	36.8273	45.6209	51.5169	27.5313	28.6623	26.2751	38.0712	39.6783	31.6567	44.5963	42.8607	40.109	41.4035	37.6222	44.213	41.1662	35.7644	38.9773	40.6423	40.798	35.3535	30.9963	35.842	30.5719	38.8377	37.518	36.0897	53.8383	40.531	38.1519	40.9123	43.9747	27.7362	44.8712	57.7085	50.0767	46.6718	38.9395	39.2683	58.7567
71	38.4187	7.86712	51.9293	40.7691	48.078	29.0023	38.9419	39.1026	39.9174	35.0069	44.3451	50.9301	25.9641	26.8372	24.8183	36.3846	38.0503	29.5364	43.4279	41.2784	38.3554	39.6977	35.945	43.1163	39.8937	33.925	37.162	38.6652	39.1024	33.7521	28.5133	33.6887	28.1294	36.5717	35.6658	34.19	53.1241	38.8846	36.4061	39.1986	42.742	26.3265	44.4714	57.0149	49.0303	45.5916	37.0552	37.493	57.8577
72	36.7041	8.19739	50.2334	38.7519	46.9332	27.0305	37.3884	37.6326	38.398	33.1138	42.9296	50.2585	24.4329	25.0406	23.4103	34.6816	36.388	27.3972	42.193	39.6225	36.5484	37.9093	34.1851	41.9085	38.4798	32.0031	35.2543	36.5245	37.307	32.0955	25.9897	31.4061	25.6383	34.2168	33.7301	32.2088	52.3513	37.2731	34.5876	37.388	41.4263	24.9344	44.0415	56.2414	47.9193	44.4268	35.1295	35.623	56.8033
73	34.9493	8.48825	48.5138	36.6925	45.7116	25.0991	35.7753	36.114	36.8423	31.16	41.3774	49.4939	22.9455	23.2931	22.0595	32.9778	34.7	25.279	40.897	37.9108	34.712	36.0562	32.3455	40.5975	36.9227	30.0091	33.2703	34.239	35.419	30.4033	23.4568	29.031	23.1297	31.8044	31.7262	30.162	51.514	35.7178	32.7051	35.4952	40.029	23.5786	43.5743	55.3945	46.7576	43.1844	33.201	33.6785	55.6087
74	33.1712	8.73509	46.7844	34.6033	44.4176	23.2395	34.11	34.5678	35.2622	29.1573	39.6937	48.6303	21.5064	21.6122	20.7716	31.2824	32.9916	23.2363	39.5639	36.1599	32.8733	34.1528	30.428	39.1929	35.2273	27.9581	31.2266	31.8361	33.4519	28.6982	20.947	26.6061	20.6546	29.3624	29.6745	28.067	50.6029	34.243	30.7713	33.5399	38.5437	22.284	43.064	54.4757	45.5503	41.8712	31.3077	31.6959	54.2964
75	31.3879	8.93741	45.0516	32.4976	43.0556	21.4873	32.3999	33.0165	33.6697	27.1391	37.886	47.6625	20.1164	20.0172	19.5596	29.5978	31.2699	21.2901	38.2158	34.3886	31.0654	32.2112	28.4442	37.7052	33.408	25.8697	29.1401	29.3546	31.4451	26.9983	18.4935	24.1906	18.2437	26.9276	27.6032	25.9381	49.628	32.877	28.8002	31.545	36.9876	21.0499	42.5113	53.4849	44.2972	40.4957	29.4844	29.697	52.8652
76	29.6143	9.09783	43.3165	30.3904	41.6223	19.8735	30.6525	31.4823	32.0722	25.1367	35.9618	46.5868	18.7767	18.5425	18.4511	27.9262	29.535	19.4617	36.8658	32.6215	29.3063	30.2442	26.4191	36.1436	31.4892	23.7678	27.0266	26.8425	29.426	25.3137	16.1332	21.8183	15.9257	24.5251	25.5246	23.7938	48.5913	31.6365	26.8061	29.5352	35.3593	19.8775	41.9102	52.4223	43.0008	39.065	27.761	27.7065	51.3609
77	27.8649	9.21997	41.5771	28.3023	40.1259	18.4205	28.8775	29.9847	30.4782	23.1786	33.9306	45.404	17.4735	17.1987	17.461	26.2724	27.7891	17.7707	35.5261	30.889	27.6135	28.2674	24.3751	34.5158	29.4998	21.681	24.9137	24.3458	27.4141	23.6498	13.9031	19.5101	13.7264	22.1788	23.4572	21.663	47.4932	30.5303	24.806	27.5366	33.6654	18.7647	41.2626	51.2868	41.664	37.5973	26.1593	25.7514	49.7939
78	26.1555	9.30663	39.8299	26.2663	38.5697	17.146	27.0923	28.542	28.8958	21.2901	31.807	44.114	16.1966	15.992	16.5906	24.6449	26.0411	16.2329	34.208	29.2273	26.0047	26.3086	22.3373	32.8288	27.4697	19.6613	22.8254	21.904	25.4261	22.008	11.8382	17.2857	11.667	19.9113	21.4273	19.5737	46.3346	29.5663	22.8271	25.5856	31.9219	17.706	40.577	50.0723	40.2882	36.1033	24.689	23.8598	48.1743
79	24.5035	9.35918	38.0786	24.3046	36.9568	16.0887	25.3246	27.1784	27.3304	19.495	29.6034	42.7013	14.9435	14.9283	15.8372	23.0535	24.3067	14.8603	32.9382	27.678	24.4978	24.3875	20.3318	31.0919	25.4305	17.7477	20.7878	19.5576	23.4777	20.3889	9.97158	15.174	9.82609	17.7413	19.4625	17.5576	45.1197	28.7597	20.9058	23.7027	30.1527	16.6988	39.8603	48.7958	38.8768	34.5953	23.3491	22.0653	46.5124
80	22.9247	9.38123	36.3246	22.4415	35.2938	15.236	23.6008	25.8916	25.7863	17.8148	27.3506	41.1732	13.7138	14.0067	15.188	21.5088	22.6064	13.6654	31.7186	26.2813	23.1124	22.5216	18.3843	29.3264	23.4031	15.9705	18.8277	17.3332	21.5837	18.7886	8.32781	13.2142	8.17418	15.6812	17.5845	15.6478	43.8579	28.1123	19.07	21.9043	28.3853	15.7222	39.1207	47.465	37.436	33.0867	22.1368	20.4117	44.8171
81	21.4346	9.37436	34.5684	20.7006	33.5899	14.5907	21.9459	24.6804	24.267	16.2667	25.0757	39.5297	12.5053	13.2183	14.6204	20.0299	20.9637	12.6558	30.5594	25.0947	21.8914	20.7297	16.5439	27.5653	21.4134	14.3574	16.9713	15.2706	19.7584	17.2108	6.93977	11.4456	6.71673	13.7823	15.8332	13.8723	42.563	27.6022	17.3402	20.2085	26.6459	14.7756	38.366	46.0852	35.9661	31.5937	21.0616	18.9129	43.1127
82	20.0421	9.34088	32.8094	19.1034	31.8583	14.1463	20.3797	23.5297	22.7756	14.864	22.8062	37.7747	11.3115	12.5466	14.1105	18.6165	19.401	11.79	29.4701	24.1289	20.8246	19.0309	14.8315	25.8369	19.4914	12.9295	15.2677	13.4119	18.018	15.6553	5.77673	9.89	5.45291	12.063	14.2215	12.2501	41.251	27.2073	15.7316	18.6295	24.957	13.8634	37.6019	44.6614	34.475	30.1339	20.1059	17.594	41.4169
83	18.7542	9.28317	31.0451	17.6853	30.1146	13.8799	18.9133	22.4165	21.3169	13.6347	20.5724	35.912	10.1228	11.9708	13.6369	17.262	17.9557	10.9767	28.4603	23.3793	19.9027	17.4399	13.262	24.1598	17.6686	11.7009	13.7338	11.7855	16.3984	14.1207	4.79584	8.57889	4.37455	10.5245	12.7581	10.7888	39.9363	26.9193	14.2567	17.1768	23.3454	12.9927	36.8333	43.1989	32.9667	28.7217	19.2523	16.4735	39.748
84	17.5682	9.20535	29.2727	16.4527	28.3684	13.7608	17.5481	21.3137	19.8895	12.5446	18.4024	33.9456	8.93953	11.4752	13.1794	15.9614	16.6371	10.2139	27.5537	22.8361	19.1115	15.9639	11.8501	22.5516	15.9762	10.6768	12.3529	10.4074	14.9072	12.6012	3.95285	7.46922	3.47945	9.1627	11.4498	9.49615	38.6318	26.7317	12.9264	15.8542	21.8148	12.1803	36.0697	41.7022	31.4398	27.3693	18.479	15.5632	38.1263
85	16.4808	9.11165	27.4958	15.3765	26.6125	13.7526	16.2851	20.1939	18.4848	11.561	16.318	31.8782	7.76376	11.0254	12.7168	14.7088	15.558	9.557	26.7715	22.4825	18.4305	14.6131	10.6038	21.0306	14.4473	9.85855	11.1182	9.28064	13.555	11.0825	3.20503	6.533	2.72909	7.96991	10.2986	8.35645	37.3447	26.6244	11.752	14.6606	20.371	11.4355	35.3215	40.1733	29.8922	26.0798	17.7561	14.8669	36.5982
86	15.4858	9.00966	25.7292	14.4463	24.8474	13.8129	15.1285	19.0261	17.0862	10.6469	14.3359	29.7101	6.60099	10.5775	12.228	13.4946	14.8716	9.03467	26.1178	22.2968	17.8381	13.4065	9.52297	19.613	13.1238	9.23391	10.0156	8.39227	12.3408	9.546	2.50974	5.73389	2.07591	6.93839	9.30118	7.33264	36.0857	26.5713	10.7485	13.5945	19.0101	10.7531	34.6025	38.6101	28.3235	24.8438	17.0472	14.3844	35.2034
87	14.5717	8.91235	23.9921	13.6487	23.0888	13.8958	14.0549	17.773	15.6793	9.76022	12.469	27.4386	5.46068	10.1	11.6916	12.3067	14.6244	8.65333	25.6093	22.2592	17.3205	12.326	8.60576	18.3103	11.9888	8.74142	9.02512	7.70645	11.2577	7.97764	1.8272	5.03167	1.49973	6.06615	8.44845	6.38733	34.8688	26.5564	9.88633	12.6249	17.7212	10.1305	33.9332	37.0293	26.7366	23.658	16.3174	14.124	33.9692
88	13.7243	8.83577	22.3048	12.9674	21.3588	13.9595	13.049	16.3936	14.2588	8.852	10.7218	25.0541	4.36239	9.56973	11.084	11.133	14.7527	8.40167	25.2578	22.3549	16.8741	11.3538	7.85955	17.1316	11.0385	8.34606	8.12973	7.16218	10.2913	6.37473	1.12761	4.38533	0.983273	5.35264	7.72091	5.48127	33.7123	26.5767	9.14367	11.7356	16.486	9.562	33.3396	35.4517	25.1408	22.5191	15.5378	14.0377	32.9302
89	12.9298	8.79917	20.6888	12.3851	19.681	13.974	12.0944	14.84	12.8261	7.87289	9.09	22.555	3.33333	8.97333	10.3831	9.96333	15.1502	8.25789	25.068	22.5683	16.4803	10.4626	7.24367	16.0858	10.2629	8.01933	7.30044	6.694	9.41844	4.762	0.398111	3.75556	0.512	4.74833	7.068	4.582	32.641	26.6403	8.49367	10.9093	15.2816	9.04	32.8503	33.8986	23.5564	21.4263	14.6776	14.1193	32.1198
90	12.1807	8.82075	19.1431	11.8573	18.0774	13.9131	11.1765	13.0382	11.3849	6.78922	7.57455	19.9605	2.3947	8.30848	9.58851	8.79297	15.7396	8.19911	25.0811	22.8878	16.1466	9.62673	6.74094	15.1796	9.64832	7.7452	6.50835	6.23764	8.60867	3.21291	-0.353182	3.10856	0.0996364	4.2263	6.46509	3.67276	31.6864	26.7623	7.90597	10.132	14.0868	8.56791	32.4963	32.386	22.0155	20.3829	13.7011	14.3695	31.6091
91	11.4766	8.91153	17.6672	11.374	16.5674	13.7843	10.2854	11.0032	9.94236	5.599	6.15645	17.3332	1.58309	7.58682	8.71164	7.63327	16.472	8.208	25.2425	23.3121	15.889	8.83327	6.33645	14.4289	9.17909	7.52555	5.74191	5.74282	7.83	1.82009	-1.08136	2.425	-0.228727	3.75564	5.89673	2.75964	30.882	26.957	7.35027	9.39909	12.885	8.141	32.3105	30.9226	20.5502	19.3944	12.5531	14.7915	31.454
92	10.8326	9.07323	16.2659	10.9475	15.1692	13.6006	9.42184	8.78955	8.5216	4.32611	4.84082	14.727	0.943374	6.84073	7.79048	6.51964	17.3422	8.29511	25.5439	23.8213	15.7301	8.09047	6.01933	13.8496	8.83752	7.38501	5.00172	5.20009	7.06556	0.679545	-1.72308	1.72189	-0.419909	3.30764	5.36579	1.87645	30.2793	27.2368	6.80294	8.72469	11.677	7.78245	32.3352	29.5111	19.1559	18.4602	11.2507	15.3911	31.6174
93	10.2798	9.29781	14.9466	10.5905	13.8992	13.3937	8.62786	6.525	7.18344	3.06333	3.65882	12.1875	0.52499	6.15742	6.89632	5.52219	18.3283	8.48411	25.9726	24.4149	15.697	7.44504	5.78485	13.4762	8.60558	7.40238	4.30243	4.65218	6.33067	-0.115273	-2.21154	1.05456	-0.411455	2.86279	4.90227	1.10018	29.8719	27.6088	6.2687	8.1861	10.5133	7.52609	32.6185	28.1707	17.8326	17.5592	9.86668	16.1827	32.1014
94	9.86909	9.56653	13.7211	10.309	12.7603	13.2266	7.99697	4.39136	6.02827	1.91267	2.66282	9.75073	0.390848	5.64509	6.11942	4.73852	19.4403	8.839	26.5128	25.0998	15.8515	6.98397	5.65673	13.2952	8.45085	7.66952	3.67952	4.19945	5.67467	-0.479455	-2.47739	0.481	-0.133182	2.42582	4.61209	0.511	29.6703	28.0727	5.81403	7.89964	9.472	7.41536	33.149	26.9241	16.604	16.6898	8.53727	17.2314	32.9013
95	9.66713	9.85328	12.6584	10.1177	11.8035	13.1921	7.63033	2.585	5.1778	0.979444	1.91645	7.46164	0.651051	5.41821	5.5512	4.28804	20.6982	9.451	27.1592	25.8943	16.2377	6.81625	5.68012	13.2743	8.37626	8.26625	3.21579	3.98173	5.17522	-0.342636	-2.44995	0.0636667	0.558182	2.0737	4.64464	0.190303	29.6814	28.6202	5.54545	7.96731	8.65489	7.54464	33.9338	25.8059	15.5229	15.8959	7.43717	18.5342	34.0229
96	9.74425	10.1329	11.832	10.0177	11.1272	13.3981	7.64779	1.27136	4.75327	0.357667	1.48627	5.39582	1.30164	5.58179	5.27242	4.29732	22.1284	10.4323	27.8906	26.8242	16.8815	7.06391	5.90776	13.4071	8.42271	9.28161	2.95391	4.15391	4.925	0.347545	-2.06538	-0.134111	1.79136	1.90812	5.11106	0.203061	29.9054	29.2253	5.58806	8.47616	8.17978	8.00336	34.9772	24.8842	14.6869	15.2529	6.74854	20.1108	35.4731
97	10.1668	10.3789	11.3422	10.0323	10.8685	13.9485	8.16939	0.551455	4.86333	0.115	1.43518	3.66464	2.40894	6.23073	5.35624	4.8917	23.755	11.8913	28.6905	27.9127	17.8157	7.83048	6.40255	13.7347	8.6583	10.7881	2.94121	4.86336	5.02533	1.62927	-1.26727	-0.0456667	3.59682	2.03718	6.12782	0.601818	30.3353	29.8392	6.07703	9.48106	8.16467	8.80218	36.2807	24.2475	14.2356	14.8661	6.6333	21.9647	37.1358
98	10.9972	10.568	11.3105	10.1979	11.1842	14.9284	9.29687	0.450545	5.60186	0.289	1.819	2.40118	4.0537	7.45282	5.88769	6.19412	25.5946	13.904	29.563	29.1728	19.0567	9.19794	7.23133	14.3385	9.16909	12.8292	3.21326	6.23027	5.586	3.53255	-0.00275758	0.405667	6.03964	2.57955	7.79121	1.43052	30.9576	30.3985	7.14958	11.0072	8.70622	9.96755	37.8386	23.9928	14.3235	14.8617	7.21381	24.0865	38.9754
99	12.2907	10.6806	11.8616	10.5623	12.2248	16.3988	11.0971	0.929909	7.04485	0.898444	2.68864	1.74436	6.31724	9.32664	6.98233	8.31828	27.6557	16.4919	30.5171	30.6109	20.6014	11.2264	8.46279	15.317	10.0482	15.4125	3.79584	8.33109	6.72511	6.07627	1.77561	1.31433	9.15527	3.66142	10.1669	2.72833	31.7531	30.8324	8.9289	13.0572	9.85911	11.5137	39.6305	24.2165	15.0792	15.3684	8.56391	26.4588	40.9613
100	14.0904	10.7042	13.114	11.186	14.101	18.397	13.592	1.919	9.264	1.966	4.095	1.828	9.265	11.905	8.772	11.329	29.933	19.611	31.566	32.239	22.429	13.948	10.164	16.768	11.386	18.512	4.708	11.192	8.558	9.259	4.095	2.797	12.941	5.411	13.28	4.536	32.698	31.068	11.495	15.619	11.628	13.443	41.621	25.014	16.585	16.488	10.708	29.062	43.068
[truncated: 44 more columns]

## Sheet: Rotation RAnkleFlex A1ComfMc
all values Right	mean	std	steps
1	4.71507	2.07619	-0.576	2.263	6.944	4.342	1.991	2.75	2.288	2.627	2.816	5.563	4.147	6.809	4.582	2.724	4.79	3.138	7.903	8.666	8.387	4.784	4.449	4.634	3.101	3.203	6.466	5.48	-0.49	1.464	3.683	3.568	4.689	2.311	6.668	5.232	1.335	8.426	6.003	7.016	4.204	4.233	6.474	3.975	2.091	3.325	5.673	2.699	5.333
2	6.06288	2.02096	0.691414	3.93282	8.26267	4.92091	3.36388	4.20244	3.77976	4.06718	4.14056	7.23422	5.85559	8.0427	5.8998	4.10209	6.10628	4.51661	9.07312	9.88777	9.59779	6.20676	5.81097	6.01364	4.48769	4.67221	7.906	6.68975	0.534545	2.80786	5.15803	4.60378	5.94153	3.645	7.82024	6.46945	2.66415	9.55844	7.30547	8.35236	5.38802	5.63739	7.51145	5.37011	3.42906	4.57909	7.07027	4.19795	7.00957
3	7.40099	1.93675	2.01266	5.66567	9.53193	5.78633	4.69444	5.67822	5.40245	5.53689	5.60847	8.87432	7.53764	9.19345	7.11436	5.50303	7.40747	5.85171	10.1761	11.0464	10.7577	7.56361	7.14661	7.341	5.84189	6.17491	9.255	7.84427	1.81436	4.25484	6.60799	5.52632	7.12566	5.00324	8.923	7.65683	4.13583	10.6886	8.57209	9.61694	6.54771	6.97676	8.49991	6.6937	4.80964	6.01193	8.47512	5.84286	8.61608
4	8.69359	1.85245	3.335	7.39755	10.7488	6.79736	5.9447	7.11333	7.02764	6.96642	7.1137	10.4352	9.12752	10.2569	8.20994	6.85645	8.62918	7.13724	11.223	12.1523	11.8678	8.84564	8.43709	8.59536	7.14248	7.67406	10.5163	8.94761	3.22873	5.70873	7.99409	6.34588	8.24097	6.31064	9.97627	8.78227	5.63791	11.807	9.8017	10.801	7.6673	8.25027	9.43664	7.94273	6.17164	7.50364	9.82264	7.50767	10.1071
5	9.91871	1.78321	4.62518	9.08449	11.9011	7.84561	7.09531	8.47433	8.57609	8.31053	8.584	11.8914	10.5965	11.2252	9.19166	8.12761	9.75371	8.3662	12.2198	13.1998	12.9281	10.0558	9.68208	9.7757	8.37755	9.13766	11.6889	9.99987	4.67664	7.10783	9.29843	7.07403	9.2896	7.52918	10.9832	9.84242	7.09008	12.8917	10.984	11.8998	8.74909	9.46924	10.3105	9.10658	7.47327	8.96949	11.0845	9.10432	11.4604
6	11.0606	1.73162	5.86734	10.6959	12.9672	8.873	8.1351	9.74589	10.0102	9.54391	9.96908	13.2298	11.9355	12.0862	10.0735	9.30967	10.7862	9.52547	13.1645	14.1694	13.9335	11.1907	10.8814	10.8881	9.53819	10.5206	12.7622	10.9935	6.08991	8.41185	10.5103	7.72279	10.275	8.64536	11.9428	10.8372	8.44086	13.9103	12.0979	12.9073	9.79725	10.6383	11.1029	10.1656	8.68939	10.3565	12.2547	10.5796	12.6664
7	12.1025	1.69294	7.05758	12.2009	13.9204	9.85609	9.05409	10.921	11.3109	10.6572	11.2364	14.443	13.1441	12.8242	10.8672	10.4097	11.7262	10.5945	14.0453	15.0326	14.8722	12.2342	12.0273	11.9366	10.6133	11.7795	13.715	11.912	7.42127	9.59548	11.6174	8.27858	11.1744	9.65755	12.8456	11.7651	9.66512	14.8287	13.1144	13.8131	10.8087	11.7435	11.7681	11.0947	9.80855	11.6359	13.3362	11.9105	13.7214
8	13.0222	1.66442	8.19644	13.5431	14.7356	10.7843	9.84015	11.9923	12.4685	11.6504	12.3637	15.5241	14.2251	13.4045	11.5745	11.4342	12.5546	11.5473	14.8408	15.7593	15.7139	13.1601	13.1012	12.9132	11.5624	12.8825	14.519	12.7318	8.638	10.6387	12.6016	8.7576	11.9772	10.5655	13.6636	12.5967	10.7569	15.6189	14.0044	14.5886	11.7694	12.7533	12.2725	11.8684	10.8216	12.796	14.3307	13.0814	14.6239
9	13.7982	1.64213	9.27622	14.7251	15.3767	11.6411	10.448	12.9471	13.4781	12.5261	13.336	16.4643	15.1722	13.8045	12.1817	12.3817	13.2438	12.3465	15.5158	16.2977	16.4224	13.9426	14.076	13.7969	12.3778	13.8095	15.1474	13.3955	9.71782	11.5215	13.4251	9.14976	12.6677	11.3638	14.3562	13.3188	11.7164	16.265	14.7161	15.2034	12.6441	13.6315	12.6222	12.453	11.7244	13.8348	15.2355	14.0749	15.3649
10	14.4375	1.61838	10.2775	15.7374	15.8255	12.3972	10.8828	13.772	14.3347	13.2859	14.1435	17.2531	16.021	14.0448	12.6703	13.2428	13.7715	12.9567	16.0451	16.6753	16.996	14.5402	14.9266	14.5766	13.0484	14.549	15.583	13.9021	10.6444	12.2225	14.0457	9.44355	13.2269	12.0255	14.9133	13.9169	12.5396	16.761	15.2585	15.6633	13.3905	14.3512	12.8179	12.8331	12.5265	14.7518	16.0344	14.8791	15.9455
11	14.9087	1.61862	11.1907	16.5783	16.1107	13.0139	11.1399	14.4342	15.0337	13.9278	14.7791	17.877	16.7742	14.1352	13.0396	13.9998	14.1221	13.3904	16.4432	16.9061	17.4305	14.9589	15.635	15.2335	13.5635	15.0982	15.7928	14.2497	11.4075	12.7209	14.4642	9.62149	13.6388	12.5462	15.3226	14.3768	13.2182	17.1006	15.6372	15.9622	13.9908	14.9033	12.8687	13.0412	13.224	15.5411	16.7213	15.4912	16.3885
12	15.2249	1.64305	12.0026	17.2537	16.249	13.4543	11.2266	14.9479	15.574	14.4417	15.2406	18.3196	17.4316	14.091	13.2859	14.6327	14.292	13.6588	16.7206	17.0043	17.7297	15.2137	16.1808	15.7533	13.9192	15.4631	15.8167	14.4471	12.003	13.0033	14.6792	9.64156	13.8667	12.922	15.5837	14.6921	13.7441	17.3281	15.8638	16.1033	14.4323	15.2957	12.791	13.0988	13.8133	16.1873	17.2893	15.9134	16.6988
13	15.3974	1.69294	12.7077	17.7655	16.2618	13.6964	11.1592	15.3183	15.9599	14.8414	15.5288	18.6112	17.9928	13.9315	13.4096	15.1314	14.2955	13.7843	16.8926	16.9858	17.9035	15.3203	16.5884	16.1295	14.1186	15.6587	15.678	14.5119	12.4103	13.0736	14.703	9.54524	13.9217	13.1483	15.6992	14.8658	14.1118	17.4697	15.9551	16.0985	14.7142	15.5479	12.5791	13.0295	14.2913	16.7058	17.7331	16.1538	16.885
14	15.4436	1.76627	13.3075	18.1392	16.1693	13.737	10.9595	15.5581	16.205	15.1319	15.6427	18.7718	18.4596	13.6793	13.4172	15.5001	14.1604	13.7946	16.9744	16.8659	17.9675	15.3014	16.8723	16.3642	14.1547	15.7062	15.4034	14.4655	12.6515	12.9403	14.5549	9.34356	13.833	13.2297	15.6647	14.891	14.3177	17.5507	15.9296	15.9662	14.8477	15.6893	12.2908	12.8583	14.6566	17.1015	18.0524	16.2313	16.9589
15	15.3792	1.85902	13.8087	18.3948	15.9864	13.5925	10.6515	15.683	16.3293	15.3214	15.6064	18.823	18.8378	13.3527	13.3212	15.7543	13.9315	13.7165	16.9782	16.6559	17.9242	15.182	17.0473	16.4533	14.0617	15.6269	15.015	14.3276	12.7367	12.6342	14.2568	9.04946	13.6107	13.1798	15.4322	14.7974	14.3803	17.5911	15.8025	15.7202	14.8529	15.7517	11.9466	12.6088	14.8985	17.3885	18.256	16.1649	16.9338
16	15.2218	1.96561	14.2237	18.5126	15.7216	13.2903	10.2497	15.712	16.3542	15.4225	15.4503	18.7829	19.1272	12.986	13.1364	15.9161	13.6404	13.5721	16.9124	16.3537	17.7958	14.9828	17.1298	16.4333	13.8715	15.4327	14.5247	14.0984	12.6845	12.1888	13.8318	8.67521	13.2659	13.019	15.0477	14.607	14.3234	17.607	15.5672	15.3934	14.7522	15.7578	11.5637	12.2997	15.0537	17.5859	18.3625	15.9707	16.8221
17	14.986	2.0849	14.559	18.4896	15.3672	12.8625	9.79039	15.6647	16.3023	15.4479	15.1951	18.6686	19.3479	12.5908	12.861	16.008	13.3023	13.3731	16.7795	15.9814	17.5894	14.7163	17.134	16.3202	13.598	15.1394	13.936	13.7895	12.5167	11.6172	13.2819	8.22496	12.7989	12.7725	14.551	14.3276	14.1603	17.6101	15.2413	14.995	14.5576	15.7237	11.1564	11.947	15.1502	17.7153	18.3944	15.6765	16.6249
18	14.6833	2.21525	14.8321	18.3441	14.9383	12.3369	9.28823	15.5562	16.1887	15.4101	14.8611	18.4944	19.5097	12.1767	12.5089	16.04	12.9242	13.1351	16.5913	15.5505	17.3081	14.3877	17.0702	16.123	13.2518	14.7579	13.2511	13.4026	12.2563	10.929	12.6315	7.73098	12.2197	12.4605	13.963	13.9662	13.9008	17.6058	14.8313	14.5283	14.2901	15.6513	10.7366	11.5675	15.2075	17.7987	18.3706	15.3052	16.3633
19	14.3229	2.35627	15.0487	18.1088	14.4455	11.7322	8.75455	15.398	16.0259	15.3219	14.4619	18.2688	19.6196	11.7512	12.0906	16.0174	12.5114	12.8676	16.3538	15.0744	16.9553	14.0058	16.9473	15.8469	12.8414	14.3018	12.476	12.9402	11.9239	10.141	11.8978	7.20355	11.56	12.1019	13.2993	13.529	13.5551	17.596	14.3449	13.9972	13.9538	15.5399	10.3198	11.1665	15.2392	17.8531	18.3068	14.878	16.0479
20	13.912	2.50639	15.2133	17.8257	13.8871	11.0628	8.20278	15.1909	15.8267	15.195	14.0071	17.9958	19.6855	11.3186	11.6176	15.9463	12.0691	12.5762	16.0687	14.5664	16.5344	13.5726	16.7706	15.4948	12.3652	13.7815	11.62	12.408	11.5351	9.27751	11.0982	6.65241	10.8288	11.7078	12.5727	13.0126	13.1346	17.5738	13.7943	13.4065	13.55	15.3839	9.91755	10.7465	15.2537	17.8865	18.2115	14.4148	15.6863
21	13.4586	2.6626	15.3304	17.5157	13.2574	10.3438	7.65002	14.9426	15.5978	15.0395	13.5049	17.6713	19.7145	10.8816	11.1053	15.8276	11.6057	12.2635	15.7372	14.039	16.0474	13.0862	16.5431	15.0663	11.8314	13.2065	10.7181	11.8135	11.0996	8.36272	10.2526	6.08665	10.0353	11.2846	11.7938	12.4286	12.6515	17.5368	13.1962	12.7591	13.0794	15.176	9.53873	10.3092	15.2588	17.9026	18.0873	13.9324	15.2826
22	12.9698	2.82014	15.4042	17.1833	12.559	9.591	7.11685	14.655	15.3428	14.8585	12.9648	17.2879	19.7107	10.4438	10.5702	15.6659	11.1317	11.9305	15.3616	13.5043	15.49	12.5487	16.2638	14.5568	11.2505	12.5855	9.79033	11.1643	10.6244	7.41936	9.38167	5.52315	9.18682	10.8414	10.9715	11.7886	12.1182	17.4837	12.5715	12.0553	12.5429	14.9168	9.19036	9.85897	15.2631	17.9074	17.9343	13.4445	14.8404
23	12.4533	2.97408	15.438	16.8289	11.8106	8.82233	6.63089	14.3263	15.0643	14.6536	12.3997	16.8424	19.6747	10.0073	10.027	15.46	10.6564	11.5797	14.947	12.9746	14.8753	11.965	15.939	13.987	10.6278	11.927	8.855	10.4646	10.118	6.47267	8.504	4.97922	8.29789	10.3893	10.1263	11.0919	11.5454	17.412	11.9327	11.3087	11.9422	14.6053	8.877	9.40478	15.2673	17.9002	17.751	12.9642	14.3642
[truncated: 178 more rows]
[truncated: 44 more columns]

## Sheet: Rotation LHipFlex A1ComfMc
all values Right	mean	std	steps
1	-8.62168	2.95346	-14.121	-15.662	-5.519	-4.616	-7.009	-10.178	-10.097	-11.305	-6.86	-7.915	-8.994	-11.367	-12.478	-7.696	-9.138	-6.835	-12.061	-7.231	-8.06	-11.807	-8.979	-6.052	-11.362	-7.555	-8.294	-7.368	-12.446	-9.937	-8.73	-11.316	-9.105	-12.119	-7.945	-9.311	-9.187	-7.788	-3.93	-7.484	-10.578	-7.821	-6.742	0.17	-4.935	-9.068	-7.631	-9.763	-6.723
[truncated: 200 more rows]
[truncated: 44 more columns]

[truncated: 36 more sheets: Rotation LKneeFlex A1ComfMc, Rotation LAnkleFlex A1ComfMc, Rotation RHipAbAd A1ComfMc, Rotation RHipRot A1ComfMc, Rotation RAnklePron A1ComfMc, Rotation LHipAbAd A1ComfMc, Rotation LHipRot A1ComfMc, Rotation LAnklePron A1ComfMc, Rotation PelvicTil A1ComfMc, Rotation PelvicObl A1ComfMc, Rotation PelvicRot A1ComfMc, LProgression A1ComfMc, RProgression A1ComfMc, Rotation TrunkTilt A1ComfMc, Rotation TrunkFlex A1ComfMc, Rotation TrunkRot A1ComfMc, Moment RHipFlex A1ComfMc, Moment RHipAbAd A1ComfMc, Moment RHipRot A1ComfMc, Moment RKneeFlex A1ComfMc …]
