# Supplementary material for: Lower limb muscle fatigue after uphill walking in children with unilateral spastic cerebral palsy
Source: PLoS One. 2022 Dec 6;17(12):e0278657. doi: 10.1371/journal.pone.0278657 (PMC9725134; doi:10.1371/journal.pone.0278657)
Supplement: S1 File — (ZIP) [file pone.0278657.s003.zip › Kinematics-individual files-part1/F02A1_Facom0002.xlsx]

## Sheet: gait A1FacoM02
Calculated gait parameters	mean	std	VC	max	min
Walking.Speed [m/s]	0.98	0	0	1	0.97
Cadans [1/m]	136.55	8.95	3.93	153.85	111.11
L.Stride.Time [s]	0.88	0.04	0.04	0.97	0.81	0.84	0.88	0.96	0.92	0.89	0.83	0.91	0.85	0.89	0.86	0.81	0.92	0.91	0.87	0.84	0.87	0.89	0.92	0.88	0.85	0.82	0.82	0.93	0.94	0.88	0.84	0.97	0.88	0.9	0.9	0.97	0.89	0.86	0.82	0.86	0.87	0.93	0.88	0.85	0.88	0.89	0.9	0.9	0.85
L.Step.Time [s]	0.43	0.02	0.04	0.47	0.39	0.41	0.41	0.43	0.4	0.44	0.39	0.42	0.41	0.42	0.42	0.4	0.43	0.43	0.41	0.41	0.41	0.43	0.42	0.45	0.4	0.41	0.4	0.4	0.45	0.43	0.41	0.43	0.42	0.44	0.44	0.45	0.42	0.42	0.42	0.42	0.42	0.42	0.42	0.43	0.43	0.45	0.46	0.45	0.43
L.Stance.Time [s]	0.54	0.04	0.07	0.63	0.46	0.51	0.55	0.62	0.58	0.56	0.5	0.59	0.53	0.56	0.54	0.47	0.58	0.58	0.54	0.51	0.54	0.55	0.59	0.52	0.52	0.49	0.49	0.58	0.6	0.53	0.51	0.63	0.54	0.57	0.55	0.62	0.54	0.52	0.48	0.52	0.54	0.61	0.56	0.5	0.55	0.55	0.56	0.56	0.53
L.Swing.Time [s]	0.34	0.01	0.03	0.36	0.32	0.33	0.33	0.34	0.34	0.33	0.33	0.32	0.32	0.33	0.32	0.34	0.34	0.33	0.33	0.33	0.33	0.34	0.33	0.36	0.33	0.33	0.33	0.35	0.34	0.35	0.33	0.34	0.34	0.33	0.35	0.35	0.35	0.34	0.34	0.34	0.33	0.32	0.32	0.35	0.33	0.34	0.34	0.34	0.32
L.Stance.Swing [1]	0.62	0.05	0.08	0.76	0.52	0.647	0.6	0.548	0.586	0.589	0.66	0.542	0.604	0.589	0.593	0.723	0.586	0.569	0.611	0.647	0.611	0.618	0.559	0.692	0.635	0.673	0.673	0.603	0.567	0.66	0.647	0.54	0.63	0.579	0.636	0.565	0.648	0.654	0.708	0.654	0.611	0.525	0.571	0.7	0.6	0.618	0.607	0.607	0.604
L.Bipedal [s]	0.05	0.02	0.51	0.1	-0.02	0.08	0.09	0.08	0.05	0.04	0.07	0.06	0.07	0.07	0.01	0.05	0.04	0.04	0.02	0.04	0.04	0.08	0.03	0.04	0.02	0.02	0.06	0.07	0.04	0.04	0.1	0.04	0.04	0.05	0.09	0.05	0.04	0	0.04	0.05	0.08	0.09	0.02	0.04	0.07	0.02	0.05	0.02	0.07
L.Stride.Length [m]	0.87	0.04	0.05	1.04	0.77	0.861	0.854	0.85	0.925	0.835	0.877	0.832	0.797	0.825	0.837	0.935	0.848	0.839	0.868	0.86	0.875	0.824	0.867	0.917	0.851	0.848	0.845	0.849	0.896	0.89	0.835	0.904	0.889	0.85	0.864	0.894	0.904	0.887	0.898	0.866	0.851	0.768	0.811	0.897	0.829	0.867	0.888	0.863	0.825
L.Step.Length [m]	0.45	0.03	0.07	0.54	0.4	0.423	0.422	0.402	0.418	0.416	0.429	0.417	0.404	0.4	0.477	0.459	0.445	0.426	0.453	0.435	0.445	0.406	0.439	0.456	0.445	0.448	0.473	0.432	0.476	0.421	0.404	0.447	0.441	0.415	0.423	0.454	0.445	0.48	0.456	0.446	0.441	0.395	0.459	0.454	0.411	0.476	0.459	0.456	0.427
L.Step.Width [m]	0.08	0.05	0.61	0.19	0	0.041	0.073	0.061	0.042	0.113	0.073	0.024	0.136	0.039	0.126	0.016	0.087	0.067	0.001	0.128	0.086	0.042	0.031	0.068	0.034	0.099	0.062	0.189	0.061	0.075	0.118	0.031	0.044	0.035	0.086	0.104	0.026	0.156	0.053	0.047	0.076	0.137	0.15	0.158	0.072	0.056	0.013	0.073	0.051
L.foot.clear [cm]	2.75	0.7	0.26	5.03	1.59	3.12	5.027	2.381	3.026	2.42	2.97	1.704	2.69	1.923	4.301	2.16	2.638	2.884	1.859	2.396	3.392	1.984	3.007	1.79	2.884	2.815	3.468	2.641	3.057	2.748	3.016	3.176	2.265	2.529	2.379	2.998	3.783	3.539	2.223	1.656	2.141	3.19	2.444	2.529	2.251	3.001	1.603	2.774	1.793
R.Stride.Time [s]	0.88	0.04	0.04	0.96	0.81	0.88	0.94	0.95	0.85	0.88	0.88	0.86	0.88	0.86	0.83	0.89	0.91	0.89	0.84	0.87	0.87	0.93	0.85	0.9	0.81	0.83	0.93	0.89	0.9	0.86	0.95	0.89	0.88	0.9	0.96	0.92	0.86	0.82	0.86	0.87	0.93	0.88	0.84	0.88	0.87	0.89	0.91	0.87	0.89
R.Step.Time [s]	0.46	0.03	0.07	0.54	0.4	0.43	0.47	0.53	0.52	0.45	0.44	0.49	0.44	0.47	0.44	0.41	0.49	0.48	0.46	0.43	0.46	0.46	0.5	0.43	0.45	0.41	0.42	0.53	0.49	0.45	0.43	0.54	0.46	0.46	0.46	0.52	0.47	0.44	0.4	0.44	0.45	0.51	0.46	0.42	0.45	0.44	0.44	0.45	0.42
R.Stance.Time [s]	0.47	0.03	0.06	0.55	0.39	0.49	0.5	0.51	0.45	0.48	0.46	0.48	0.48	0.49	0.43	0.45	0.47	0.47	0.43	0.45	0.45	0.51	0.45	0.49	0.42	0.43	0.46	0.47	0.49	0.47	0.51	0.47	0.46	0.49	0.53	0.5	0.46	0.42	0.46	0.47	0.5	0.51	0.44	0.47	0.5	0.47	0.51	0.47	0.5
R.Swing.Time [s]	0.41	0.02	0.05	0.47	0.37	0.39	0.44	0.44	0.4	0.4	0.42	0.38	0.4	0.37	0.4	0.44	0.44	0.42	0.41	0.42	0.42	0.42	0.4	0.41	0.39	0.4	0.47	0.42	0.41	0.39	0.44	0.42	0.42	0.41	0.43	0.42	0.4	0.4	0.4	0.4	0.43	0.37	0.4	0.41	0.37	0.42	0.4	0.4	0.39
R.Stance.Swing [1]	0.87	0.07	0.08	1.1	0.71	0.796	0.88	0.863	0.889	0.833	0.913	0.792	0.833	0.755	0.93	0.978	0.936	0.894	0.953	0.933	0.933	0.824	0.889	0.837	0.929	0.93	1.022	0.894	0.837	0.83	0.863	0.894	0.913	0.837	0.811	0.84	0.87	0.952	0.87	0.851	0.86	0.725	0.909	0.872	0.74	0.894	0.784	0.851	0.78
R.Bipedal [s]	0.09	0.02	0.21	0.13	0.05	0.08	0.08	0.09	0.06	0.11	0.06	0.1	0.09	0.09	0.1	0.06	0.09	0.1	0.08	0.08	0.08	0.09	0.09	0.09	0.07	0.08	0.07	0.05	0.11	0.08	0.08	0.09	0.08	0.11	0.09	0.1	0.07	0.08	0.08	0.08	0.09	0.1	0.1	0.08	0.1	0.11	0.12	0.11	0.11
R.Stride.Length [m]	0.87	0.05	0.05	1.05	0.75	0.855	0.87	0.908	0.837	0.864	0.844	0.811	0.829	0.761	0.952	0.861	0.858	0.842	0.878	0.865	0.863	0.833	0.9	0.862	0.846	0.819	0.89	0.851	0.945	0.852	0.861	0.894	0.877	0.857	0.862	0.914	0.852	0.922	0.876	0.856	0.813	0.747	0.902	0.873	0.801	0.905	0.867	0.853	0.85
R.Step.Length [m]	0.43	0.03	0.08	0.51	0.35	0.438	0.433	0.448	0.506	0.418	0.448	0.415	0.393	0.425	0.361	0.476	0.403	0.413	0.415	0.425	0.43	0.418	0.427	0.461	0.406	0.401	0.371	0.417	0.419	0.469	0.431	0.457	0.447	0.435	0.441	0.439	0.459	0.407	0.441	0.42	0.41	0.372	0.352	0.443	0.419	0.39	0.428	0.408	0.398
R.Step.Width [m]	0.09	0.06	0.63	0.28	0	0.016	0.008	0.195	0.04	0.042	0.017	0.131	0.089	0.117	0.046	0.099	0.066	0.073	0.157	0.044	0.074	0.086	0.038	0.108	0.171	0.066	0.04	0.159	0.139	0.059	0.157	0.07	0.089	0.067	0.123	0.029	0.011	0.076	0.104	0.15	0.08	0.056	0.111	0.048	0.097	0.044	0.165	0.058	0.145
R.foot.clear [cm]	3.22	0.84	0.26	4.78	1.22	3.213	3.715	4.313	4.239	3.971	2.761	2.253	2.971	1.407	3.19	2.929	2.761	2.868	3.38	3.066	2.574	4.177	2.928	2.895	2.141	3.637	4.043	4.155	4.018	2.904	3.468	4.306	2.932	4.777	2.918	2.515	3.284	2.988	2.564	1.64	2.94	4.012	1.534	4.404	2.31	3.698	2.577	3.192	3.406
Asym.step.time [%]	8.65	6.34	0.73	27.96	2.15	4.762	13.636	20.833	26.087	2.247	12.048	15.385	7.059	11.236	4.651	2.469	13.043	10.989	11.494	4.762	11.494	6.742	17.391	4.545	11.765	0	4.878	27.957	8.511	4.545	4.762	22.68	9.091	4.444	4.444	14.433	11.236	4.651	4.878	4.651	6.897	19.355	9.091	2.353	4.545	2.247	4.444	0	2.353
Asym.step.length [%]	8.09	6.94	0.86	27.61	0.18	3.611	2.482	10.832	19.031	0.443	4.189	0.575	2.616	5.944	27.609	3.673	10.046	3.246	8.554	2.388	3.419	2.927	2.784	1.086	9.278	11.156	24.08	3.453	12.765	10.673	6.544	2.175	1.287	4.695	4.309	3.428	3.17	16.563	3.268	6.018	7.101	5.913	26.45	2.417	1.905	19.841	6.96	11.083	7.147
Mox file gait parameters	mean	std
L.Stride.Time	0.882525	0.0448923	0.86	0.88	0.95	0.92	0.9	0.83	0.91	0.84	0.9	0.84	0.82	0.92	0.91	0.87	0.84	0.87	0.9	0.91	0.88	0.85	0.82	0.82	0.93	0.94	0.87	0.87	0.95	0.88	0.89	0.92	0.961	0.878	0.86	0.83	0.87	0.98	0.82	0.87	0.86	0.88	0.88	0.91	0.88	0.87	0.89	0.87	0.87
L.Stance.Time	0.57878	0.0383307	0.56	0.58	0.64	0.63	0.6	0.53	0.62	0.55	0.59	0.57	0.52	0.62	0.62	0.58	0.55	0.58	0.59	0.61	0.57	0.56	0.54	0.53	0.62	0.64	0.57	0.56	0.65	0.58	0.6	0.6	0.64	0.578	0.57	0.53	0.57	0.57	0.52	0.59	0.55	0.58	0.58	0.6	0.59	0.58	0.58	0.57	0.57
L.Swing.Time	0.303763	0.0217544	0.3	0.3	0.31	0.29	0.3	0.3	0.29	0.29	0.31	0.27	0.3	0.3	0.29	0.29	0.29	0.29	0.31	0.3	0.31	0.29	0.28	0.29	0.31	0.3	0.3	0.31	0.3	0.3	0.29	0.32	0.322	0.3	0.29	0.3	0.3	0.41	0.3	0.28	0.31	0.3	0.3	0.31	0.29	0.29	0.31	0.3	0.3
L.Stance.Swing	0.655555	0.0212528	65.134	65.924	67.356	68.503	66.693	63.866	68.105	65.468	65.553	67.881	63.433	67.395	68.145	66.658	65.462	66.665	65.559	67.03	64.777	65.889	65.844	64.664	66.692	68.074	65.544	64.37	68.421	65.901	67.421	65.207	66.557	65.854	66.292	63.853	65.508	58.163	63.406	67.798	63.962	65.912	65.909	65.919	67.051	66.699	65.146	65.517	65.535
L.Step.Length	0.464373	0.0282946	0.444	0.453	0.426	0.441	0.448	0.463	0.442	0.417	0.425	0.484	0.488	0.458	0.437	0.465	0.454	0.468	0.439	0.451	0.474	0.461	0.478	0.491	0.447	0.492	0.427	0.444	0.46	0.463	0.421	0.47	0.464	0.45	0.492	0.483	0.47	0.472	0.412	0.476	0.469	0.428	0.49	0.477	0.469	0.453	0.499	0.467	0.488
L.Step.Width	0.125034	0.0447691	0.131	0.14	0.076	0.165	0.151	0.079	0.161	0.099	0.141	0.097	0.125	0.133	0.083	0.142	0.156	0.099	0.088	0.139	0.095	0.121	0.147	0.206	0.09	0.094	0.16	0.03	0.109	0.079	0.148	0.098	0.127	0.209	0.116	0.098	0.103	0.176	0.191	0.177	0.131	0.108	0.097	0.085	0.106	0.16	0.128	0.085	0.213
R.Stride.Time	0.88185	0.0365619	0.86	0.88	0.94	0.94	0.85	0.88	0.89	0.86	0.88	0.86	0.82	0.9	0.91	0.89	0.83	0.87	0.87	0.94	0.85	0.9	0.8	0.84	0.93	0.89	0.9	0.86	0.95	0.88	0.89	0.89	0.97	0.92	0.86	0.81	0.87	0.87	0.93	0.88	0.838	0.883	0.87	0.901	0.899	0.87	0.89	0.88	0.86
R.Stance.Time	0.547533	0.0289432	0.5	0.57	0.56	0.56	0.54	0.56	0.52	0.55	0.55	0.55	0.53	0.54	0.52	0.52	0.52	0.53	0.55	0.59	0.5	0.54	0.47	0.52	0.52	0.55	0.59	0.53	0.56	0.56	0.56	0.55	0.6	0.61	0.53	0.53	0.53	0.55	0.55	0.56	0.53	0.543	0.56	0.58	0.579	0.54	0.56	0.56	0.51
R.Swing.Time	0.3343	0.0305876	0.36	0.31	0.38	0.38	0.31	0.32	0.37	0.31	0.33	0.31	0.29	0.36	0.39	0.37	0.31	0.34	0.32	0.35	0.35	0.36	0.33	0.32	0.41	0.34	0.31	0.33	0.39	0.32	0.33	0.34	0.37	0.31	0.33	0.28	0.34	0.32	0.38	0.32	0.307	0.34	0.31	0.321	0.32	0.33	0.33	0.32	0.35
R.Stance.Swing	0.621115	0.0270403	58.146	64.78	59.576	59.554	63.489	63.623	58.411	63.952	62.501	63.943	64.626	60	57.138	58.439	62.654	60.954	63.203	62.78	58.826	59.992	58.736	61.88	55.917	61.785	65.55	61.62	58.946	63.641	62.915	61.792	61.855	66.296	61.632	65.426	60.933	63.23	59.113	63.656	63.289	61.467	64.371	64.341	64.393	62.056	62.93	63.624	59.292
R.Step.Length	0.423067	0.0326299	0.438	0.423	0.422	0.494	0.404	0.438	0.403	0.39	0.427	0.351	0.478	0.406	0.415	0.413	0.419	0.418	0.411	0.422	0.461	0.404	0.389	0.366	0.414	0.419	0.474	0.436	0.439	0.443	0.438	0.433	0.427	0.464	0.415	0.436	0.423	0.404	0.364	0.339	0.441	0.412	0.388	0.431	0.404	0.397	0.423	0.453	0.389
R.Step.Width	0.119483	0.0456837	0.061	0.078	0.217	0.118	0.089	0.045	0.171	0.116	0.16	0.065	0.147	0.113	0.127	0.187	0.083	0.105	0.131	0.105	0.136	0.208	0.104	0.08	0.158	0.152	0.082	0.144	0.117	0.121	0.114	0.142	0.044	0.075	0.089	0.126	0.171	0.109	0.1	0.104	0.08	0.136	0.091	0.174	0.104	0.147	0.035	0.137	0.135
[truncated: 14 more columns]

## Sheet: MoS A1FacoM02
	mean	std	step:1	step:2
MoS_ML_L	0.027	0.024	-0.0123833	-0.00305594	0.0574409	0.0579523	-0.00280195	-0.00851938	0.0297482	0.0270511	0.048212	0.00695166	0.0343178	0.0254152	0.0261057	0.0576966	0.0130683	0.00939442	0.0166779	0.0155099	0.0474931	0.0679425	0.0163534	0.000308323	0.0286107	0.0348717	0.00146011	0.0423874	0.0378982	0.0376478	0.0162991	0.0301162	-0.00972535	-0.0183581	-0.000738912	0.0323088	0.0525407	0.0256707	0.010643	0.0277309	0.0371135	0.0349218	0.011894	0.0573527	0.0310445	0.0508425	0.00598422	0.056518	0.0234826
MoS_ML_R	0.068	0.025	0.0677648	0.0861234	0.0489707	0.0807895	0.0857782	0.0535734	0.0812462	0.0643822	0.0820379	0.0629284	0.0657542	0.0916201	0.0351301	0.0805974	0.0851249	0.0620416	0.0572066	0.0918583	0.0409822	0.0722303	0.0815522	0.120671	0.0741737	0.0651065	0.0794849	0.0269991	0.0642648	0.0639841	0.068997	0.0691951	0.0737581	0.113635	0.075722	0.054913	0.0593712	0.0765543	0.0877467	0.107136	0.0706097	0.0694225	0.0141714	0.0646905	0.0449297	0.0868112	0.059555	0.0540893	0.10255
MoS_ML	0.047	0.032	-0.0123833	0.0677648	-0.00305594	0.0861234	0.0574409	0.0489707	0.0579523	0.0807895	-0.00280195	0.0857782	-0.00851938	0.0535734	0.0297482	0.0812462	0.0270511	0.0643822	0.048212	0.0820379	0.00695166	0.0629284	0.0343178	0.0657542	0.0254152	0.0916201	0.0261057	0.0351301	0.0576966	0.0805974	0.0130683	0.0851249	0.00939442	0.0620416	0.0166779	0.0572066	0.0155099	0.0918583	0.0474931	0.0409822	0.0679425	0.0722303	0.0163534	0.0815522	0.000308323	0.120671	0.0286107	0.0741737	0.0348717
MoS_BF_L	-0.125	0.024	-0.136242	-0.104289	-0.0872793	-0.116394	-0.124972	-0.138574	-0.111288	-0.111282	-0.1118	-0.0887871	-0.165834	-0.110355	-0.10268	-0.120657	-0.13972	-0.119777	-0.130339	-0.0833033	-0.149838	-0.134123	-0.148174	-0.133166	-0.104597	-0.102044	-0.143562	-0.155399	-0.0673888	-0.139641	-0.117857	-0.126985	-0.0818413	-0.11038	-0.15779	-0.156892	-0.133757	-0.135031	-0.0948164	-0.0996469	-0.150301	-0.120065	-0.107124	-0.136242	-0.103985	-0.128221	-0.140715	-0.130028	-0.123217
MoS_BF_R	-0.175	0.02	-0.175797	-0.161758	-0.155815	-0.164855	-0.156544	-0.189983	-0.169807	-0.159364	-0.151416	-0.167707	-0.208753	-0.161159	-0.149004	-0.185032	-0.18338	-0.1742	-0.161886	-0.142081	-0.180785	-0.178579	-0.201625	-0.180341	-0.150878	-0.162157	-0.159898	-0.166135	-0.166115	-0.173715	-0.156065	-0.181829	-0.146685	-0.16381	-0.172749	-0.204511	-0.193828	-0.17085	-0.147723	-0.168938	-0.188333	-0.157382	-0.15826	-0.161092	-0.1772	-0.180191	-0.190553	-0.197807	-0.182197
MoS_BF	-0.15	0.033	-0.136242	-0.175797	-0.104289	-0.161758	-0.0872793	-0.155815	-0.116394	-0.164855	-0.124972	-0.156544	-0.138574	-0.189983	-0.111288	-0.169807	-0.111282	-0.159364	-0.1118	-0.151416	-0.0887871	-0.167707	-0.165834	-0.208753	-0.110355	-0.161159	-0.10268	-0.149004	-0.120657	-0.185032	-0.13972	-0.18338	-0.119777	-0.1742	-0.130339	-0.161886	-0.0833033	-0.142081	-0.149838	-0.180785	-0.134123	-0.178579	-0.148174	-0.201625	-0.133166	-0.180341	-0.104597	-0.150878	-0.102044
[truncated: 71 more columns]

## Sheet: EMG A1FacoM02
	LEFT
	EMG LRectusFem		EMG LVastusLat		EMG LSemitendi		EMG LBicepsFem		EMG LGastrocMed		EMG LSoleus		EMG LTibialisA		EMG LPerineus		EMG RRectusFem		EMG RVastusLat		EMG RSemitendi		EMG RBicepsFem		EMG RGastrocMed		EMG RSoleus		EMG RTibialisA		EMG RPerineus
%	mean	std	mean	std	mean	std	mean	std	mean	std	mean	std	mean	std	mean	std	mean	std	mean	std	mean	std	mean	std	mean	std	mean	std	mean	std	mean	std
1	0.309448	0.698839	0.89478	0.92274	0.203131	0.526789	0.814842	0.453281	0.0969303	0.217891	0.090348	0.171732	0.0928331	0.126912	0.133098	0.0713027	0.57188	0.609098	0.368901	0.498723	0.157578	0.23981	0.996123	0.966791	0.24026	0.206673	0.111841	0.0807516	0.0823499	0.0469335	0.00554306	0.0295211
2	0.305677	0.743642	0.895199	0.940776	0.210073	0.510541	0.815437	0.454014	0.092966	0.242404	0.089576	0.18207	0.0961424	0.120023	0.131536	0.0735717	0.574354	0.646969	0.393009	0.523547	0.153759	0.229392	0.996141	0.966843	0.241036	0.223071	0.112632	0.0840472	0.0822359	0.0454979	0.00551064	0.029477
3	0.307491	0.787265	0.896856	0.952849	0.220589	0.496899	0.816437	0.455593	0.0918042	0.269387	0.0887102	0.192441	0.0998708	0.113568	0.129824	0.0774018	0.577361	0.683078	0.419244	0.549844	0.15103	0.220555	0.996158	0.9669	0.242161	0.238057	0.11347	0.0877817	0.0813885	0.0444111	0.00547998	0.0293595
4	0.314283	0.828726	0.899046	0.95825	0.23434	0.486209	0.817671	0.458241	0.0938223	0.297708	0.0874162	0.202281	0.10367	0.107709	0.128142	0.0826297	0.580877	0.716615	0.44678	0.57652	0.149381	0.213245	0.996171	0.966979	0.243773	0.251451	0.114564	0.091571	0.0798844	0.0436469	0.00544231	0.0291536
5	0.325159	0.86714	0.901262	0.9569	0.250601	0.478561	0.818996	0.462098	0.0989354	0.326162	0.0858044	0.211162	0.107064	0.102493	0.126765	0.0889014	0.584745	0.747327	0.47482	0.602778	0.148681	0.207367	0.996181	0.967035	0.245795	0.263258	0.115979	0.0951486	0.0778094	0.0431078	0.00540099	0.0288822
6	0.338939	0.901826	0.903119	0.949061	0.268458	0.473745	0.820253	0.467187	0.106518	0.353587	0.0838631	0.21887	0.109684	0.0980332	0.125821	0.0957213	0.588752	0.775143	0.502574	0.627899	0.148726	0.202773	0.996192	0.967047	0.248143	0.27337	0.117665	0.0982785	0.0752876	0.0427336	0.00535375	0.028563
7	0.354304	0.932498	0.90436	0.935212	0.286958	0.471285	0.821291	0.473409	0.115675	0.379074	0.0817413	0.225258	0.111272	0.0945342	0.125408	0.102552	0.592713	0.800279	0.529423	0.651262	0.149305	0.199291	0.996198	0.967029	0.250659	0.28181	0.11946	0.100899	0.0724359	0.0425716	0.00529668	0.0281968
8	0.370133	0.959652	0.904796	0.915915	0.305163	0.470845	0.822234	0.480709	0.125659	0.402445	0.0794512	0.230419	0.111872	0.0921891	0.125921	0.109123	0.596553	0.822957	0.555155	0.672582	0.150198	0.196869	0.996182	0.967002	0.253252	0.288653	0.121474	0.103131	0.0693121	0.0429215	0.00522553	0.027857
9	0.385238	0.983124	0.904469	0.892146	0.322252	0.471702	0.822998	0.489052	0.135945	0.423039	0.076869	0.234399	0.111621	0.0913268	0.12705	0.115589	0.600027	0.84356	0.579584	0.691533	0.15124	0.195248	0.996143	0.966959	0.255604	0.294302	0.123437	0.105007	0.0660279	0.0437949	0.00515381	0.0277017
10	0.398815	1.00308	0.904043	0.864779	0.337914	0.473145	0.823713	0.49862	0.145928	0.441553	0.0741057	0.237185	0.111028	0.0923487	0.128518	0.12197	0.603088	0.862708	0.602552	0.708043	0.152368	0.194273	0.9961	0.966919	0.257598	0.299025	0.125046	0.106584	0.0627581	0.0451364	0.00511755	0.0277657
11	0.410018	1.01903	0.903518	0.834627	0.352495	0.474616	0.824467	0.509557	0.155209	0.457846	0.0709612	0.238871	0.110558	0.0953857	0.130021	0.128416	0.605666	0.881081	0.62383	0.722162	0.153651	0.193797	0.996052	0.966836	0.25916	0.303217	0.126023	0.107916	0.059677	0.0468616	0.00513584	0.0279971
12	0.418339	1.03061	0.902852	0.802374	0.36627	0.475754	0.825335	0.522127	0.163486	0.471863	0.0676641	0.239626	0.110676	0.100247	0.131417	0.135201	0.607732	0.898766	0.643242	0.733898	0.155122	0.193678	0.995996	0.966726	0.260252	0.307339	0.12627	0.109272	0.0568952	0.0489142	0.00523175	0.028346
13	0.423385	1.03717	0.902393	0.768624	0.379513	0.476125	0.826291	0.536829	0.170287	0.483327	0.0644154	0.239503	0.11171	0.106407	0.132415	0.142606	0.609212	0.915383	0.6606	0.743145	0.156868	0.19377	0.995945	0.966593	0.260667	0.311504	0.125868	0.110823	0.0544873	0.0510238	0.0053873	0.0287271
14	0.424993	1.03796	0.90212	0.733954	0.392437	0.475269	0.827158	0.554062	0.175224	0.491471	0.0615254	0.238459	0.113918	0.113083	0.132611	0.150898	0.610059	0.930605	0.67579	0.749796	0.158908	0.193883	0.995913	0.966467	0.260289	0.316106	0.125046	0.112526	0.0525356	0.0529021	0.00554294	0.0290415
15	0.423325	1.03274	0.901954	0.698653	0.40528	0.472966	0.827835	0.573913	0.178213	0.495617	0.0593755	0.236483	0.117487	0.119758	0.132091	0.159959	0.610371	0.944025	0.688846	0.753993	0.161227	0.193948	0.995898	0.966357	0.259189	0.321545	0.123946	0.114406	0.0510225	0.0545829	0.00567426	0.0291932
16	0.418627	1.0216	0.901893	0.662998	0.418154	0.469037	0.82833	0.596353	0.179277	0.495258	0.0580348	0.233552	0.122219	0.125884	0.130976	0.169502	0.610182	0.95479	0.699923	0.755894	0.163743	0.193825	0.995893	0.966287	0.257367	0.327885	0.122516	0.116371	0.0498457	0.0560184	0.00578625	0.0291937
17	0.411241	1.00502	0.902314	0.627282	0.431096	0.463459	0.828567	0.621221	0.178463	0.490539	0.0571001	0.229653	0.127888	0.131298	0.129453	0.179029	0.609493	0.962014	0.709295	0.755813	0.166364	0.193436	0.995894	0.966329	0.254895	0.334687	0.120669	0.118511	0.0489116	0.0571332	0.00588586	0.029064
18	0.401577	0.983563	0.903083	0.591777	0.444458	0.456136	0.828535	0.648452	0.175938	0.481869	0.0564168	0.224641	0.134449	0.135692	0.127783	0.187897	0.608425	0.965118	0.717232	0.75418	0.169105	0.192705	0.9959	0.966442	0.251887	0.341147	0.118418	0.120841	0.0482715	0.0578754	0.00596985	0.0288713
19	0.389996	0.957847	0.903715	0.556771	0.458494	0.447082	0.828107	0.677733	0.171907	0.469617	0.0560712	0.218509	0.141647	0.138871	0.126037	0.195541	0.607106	0.963853	0.723981	0.751339	0.172005	0.191604	0.995909	0.966573	0.248481	0.346733	0.115771	0.123152	0.0480033	0.0582313	0.00604425	0.0286796
20	0.376821	0.928407	0.904278	0.522585	0.473329	0.436355	0.827304	0.708621	0.166524	0.453996	0.0562642	0.211396	0.149115	0.140739	0.124242	0.201571	0.605627	0.957943	0.729738	0.747789	0.175045	0.190116	0.995917	0.966715	0.244824	0.35055	0.112799	0.12557	0.0481174	0.0581579	0.00611098	0.0284734
21	0.362433	0.89589	0.904783	0.489428	0.488956	0.424097	0.826142	0.740352	0.160079	0.435761	0.0569843	0.203456	0.156404	0.14123	0.122429	0.206054	0.604052	0.947434	0.734708	0.743966	0.178213	0.188313	0.995926	0.966859	0.241178	0.352037	0.109759	0.128165	0.0485565	0.0576136	0.00617055	0.0282713
22	0.347154	0.860832	0.90517	0.457518	0.50508	0.410482	0.824653	0.772103	0.152771	0.41543	0.058316	0.194828	0.163185	0.140332	0.120582	0.209243	0.602498	0.932522	0.739052	0.740156	0.181472	0.186327	0.995933	0.966986	0.237941	0.351116	0.106948	0.130899	0.0492154	0.0565786	0.00622783	0.0280756
23	0.331283	0.823698	0.905129	0.427038	0.521063	0.395805	0.822897	0.803058	0.144811	0.393527	0.0605358	0.185638	0.169155	0.138105	0.118725	0.211483	0.601159	0.91342	0.743045	0.736692	0.184774	0.184302	0.99594	0.96711	0.235618	0.347713	0.104623	0.133584	0.0499678	0.0550638	0.00627669	0.0279326
24	0.315086	0.784971	0.904713	0.398117	0.536175	0.380425	0.820984	0.832379	0.136392	0.370632	0.0638554	0.176015	0.174285	0.134702	0.116881	0.213176	0.600123	0.890493	0.747013	0.73402	0.188024	0.182409	0.995939	0.967233	0.23459	0.341947	0.102813	0.136191	0.0507276	0.0531625	0.00633044	0.0278339
25	0.298789	0.745077	0.904036	0.37088	0.549855	0.364754	0.81909	0.859393	0.127695	0.347268	0.0683916	0.166143	0.17864	0.130284	0.115317	0.214714	0.599432	0.86421	0.751194	0.732478	0.191153	0.180891	0.995934	0.967354	0.235147	0.334021	0.101581	0.138903	0.0514382	0.0509775	0.0063818	0.0277668
26	0.282565	0.704425	0.903197	0.34536	0.561537	0.349247	0.817347	0.88352	0.118886	0.323859	0.0740068	0.156211	0.18213	0.125022	0.114175	0.21626	0.599058	0.835198	0.755968	0.732189	0.194226	0.180034	0.995921	0.96745	0.237225	0.324184	0.100904	0.141709	0.0520627	0.0486188	0.00643733	0.0276947
27	0.266595	0.663406	0.902144	0.321638	0.570732	0.334365	0.815761	0.904368	0.110075	0.300753	0.0800974	0.146339	0.184657	0.119107	0.113396	0.21785	0.598918	0.80395	0.761588	0.733348	0.197311	0.180062	0.995902	0.967487	0.24062	0.312694	0.10064	0.144728	0.0526356	0.0462358	0.00649351	0.0276113
28	0.251029	0.622384	0.900723	0.299748	0.577292	0.320519	0.814503	0.921831	0.101385	0.278227	0.0860767	0.136578	0.186095	0.11274	0.112936	0.219509	0.598863	0.770966	0.768084	0.735988	0.200511	0.181094	0.995879	0.96743	0.244919	0.299899	0.100553	0.148147	0.0532863	0.0440688	0.00655053	0.0274957
29	0.236006	0.581745	0.899124	0.27972	0.581096	0.30824	0.813632	0.935522	0.0929166	0.256537	0.0917857	0.126963	0.186206	0.106057	0.112759	0.221122	0.598796	0.736697	0.775472	0.740138	0.20397	0.183367	0.995857	0.967257	0.249739	0.28609	0.1005	0.15187	0.0541532	0.0423024	0.0066053	0.0273311
30	0.221623	0.541832	0.897438	0.26154	0.582095	0.298067	0.813139	0.945373	0.0847306	0.235787	0.0971543	0.117529	0.184975	0.0992669	0.112825	0.222679	0.598629	0.701641	0.783754	0.745619	0.207845	0.18707	0.995838	0.966988	0.254582	0.271522	0.100485	0.155712	0.0552886	0.0411045	0.00664879	0.0271545
31	0.207977	0.502913	0.895584	0.245167	0.580246	0.290586	0.812927	0.951281	0.0768949	0.216082	0.102073	0.108321	0.18257	0.0925481	0.113083	0.224012	0.598291	0.666132	0.792758	0.75223	0.21228	0.19242	0.995824	0.966716	0.259055	0.25644	0.10044	0.159522	0.0566676	0.0407433	0.00669156	0.026998
32	0.195136	0.465202	0.893479	0.230566	0.575737	0.286357	0.812828	0.953218	0.069487	0.197509	0.10632	0.0993843	0.179212	0.0860925	0.113514	0.225053	0.597682	0.630369	0.802235	0.759821	0.217306	0.199658	0.995816	0.966519	0.262834	0.241042	0.100421	0.162986	0.0583306	0.0414524	0.00672186	0.0269546
33	0.183138	0.428864	0.891312	0.21768	0.568878	0.285979	0.812735	0.951224	0.0625902	0.180163	0.109578	0.0907864	0.175076	0.0804353	0.113927	0.225642	0.596755	0.594532	0.812074	0.768132	0.222954	0.209077	0.995814	0.966436	0.265784	0.22556	0.100458	0.165645	0.0601966	0.0432593	0.00675055	0.0270707
34	0.171929	0.394017	0.889184	0.206389	0.559992	0.289851	0.812537	0.945446	0.0562628	0.164081	0.111723	0.0825829	0.17038	0.0763088	0.114288	0.225496	0.595555	0.558866	0.822205	0.776974	0.229178	0.220877	0.995814	0.96649	0.267871	0.210253	0.100702	0.167236	0.062072	0.0461213	0.00677084	0.027319
35	0.161491	0.360854	0.886757	0.196662	0.549302	0.29836	0.812234	0.936016	0.0505805	0.149241	0.112967	0.0748779	0.165245	0.0741409	0.114537	0.224411	0.594076	0.523579	0.832394	0.786273	0.235814	0.235226	0.995819	0.96666	0.269015	0.195317	0.101098	0.167642	0.0637313	0.0499497	0.00678795	0.0276254
36	0.151791	0.329456	0.884051	0.18834	0.537176	0.311442	0.811854	0.923374	0.0456006	0.135678	0.113342	0.0677019	0.159794	0.0742953	0.114639	0.222333	0.592276	0.488834	0.842584	0.79588	0.242666	0.251945	0.995828	0.966923	0.269218	0.180891	0.101658	0.167021	0.0650794	0.054744	0.00680281	0.0279161
37	0.142849	0.299941	0.881281	0.181348	0.52387	0.328823	0.811451	0.907845	0.0413645	0.123378	0.112935	0.0611212	0.154079	0.0767454	0.114666	0.219352	0.590183	0.454811	0.852828	0.805843	0.249648	0.270774	0.99584	0.967242	0.268483	0.167071	0.102271	0.165411	0.0660904	0.0602942	0.00681357	0.028158
38	0.134706	0.27237	0.87812	0.175648	0.509602	0.349943	0.811013	0.88976	0.0379148	0.112374	0.112164	0.0551399	0.148221	0.080924	0.114633	0.215473	0.587789	0.421709	0.86327	0.816455	0.256661	0.291335	0.995854	0.967593	0.266866	0.153934	0.102794	0.163099	0.0668839	0.0663679	0.00682658	0.0283582
39	0.12736	0.246708	0.874464	0.171122	0.494602	0.373812	0.810498	0.869452	0.0352279	0.10254	0.111294	0.0497509	0.142345	0.0861361	0.114707	0.210774	0.585179	0.389702	0.873839	0.827848	0.263628	0.313003	0.995869	0.967937	0.264623	0.141531	0.103148	0.160407	0.0676633	0.0727882	0.00682931	0.0285144
40	0.120843	0.222886	0.87079	0.1677	0.479023	0.399377	0.809905	0.847271	0.0332654	0.0938085	0.110043	0.0449847	0.136481	0.0915115	0.114838	0.205357	0.582425	0.358914	0.88449	0.839957	0.270515	0.335191	0.995889	0.968256	0.261891	0.12987	0.103156	0.157503	0.0685948	0.0792113	0.00683583	0.0286702
41	0.115168	0.200747	0.867435	0.16525	0.463072	0.425739	0.809275	0.823458	0.0319702	0.086075	0.108696	0.0407984	0.130676	0.0962986	0.115108	0.199298	0.579748	0.329469	0.895093	0.852632	0.277354	0.357409	0.995912	0.968556	0.258918	0.118927	0.102921	0.154389	0.0697518	0.085226	0.00683379	0.0288392
42	0.110339	0.180197	0.863829	0.163662	0.44697	0.451958	0.808662	0.798238	0.0312611	0.079268	0.1073	0.0371312	0.124965	0.100205	0.115537	0.192661	0.577266	0.301479	0.905166	0.8657	0.284138	0.379315	0.995939	0.968791	0.255871	0.108656	0.102573	0.151227	0.0711355	0.0904771	0.00682737	0.0290333
43	0.106389	0.161186	0.859827	0.162789	0.430945	0.477307	0.807981	0.772001	0.0310568	0.0733038	0.10551	0.0340115	0.119326	0.103279	0.116062	0.18555	0.575101	0.27502	0.91428	0.878619	0.290929	0.400499	0.995971	0.968896	0.253021	0.0990269	0.102252	0.14803	0.0727053	0.0947937	0.00681321	0.0292614
44	0.103439	0.143708	0.85581	0.16245	0.415287	0.501097	0.807402	0.745193	0.0312792	0.0680755	0.103078	0.0314889	0.113819	0.105688	0.116773	0.17799	0.573406	0.250149	0.921863	0.890549	0.297889	0.42048	0.996007	0.968847	0.250618	0.0900018	0.101948	0.144834	0.0743703	0.098175	0.00678625	0.0294949
45	0.101632	0.127722	0.851793	0.162484	0.400451	0.522882	0.806959	0.718401	0.0320184	0.0634849	0.100222	0.0295509	0.108512	0.107639	0.117676	0.17008	0.572274	0.226882	0.927365	0.900907	0.305281	0.438921	0.996043	0.968654	0.248823	0.0815793	0.10173	0.141652	0.0759511	0.100798	0.00675083	0.0297147
46	0.101116	0.113184	0.847693	0.162686	0.387083	0.542374	0.806563	0.692339	0.0333264	0.0594232	0.0970423	0.0281642	0.103448	0.109466	0.11876	0.161872	0.571748	0.205256	0.93001	0.908877	0.313629	0.45561	0.99608	0.96834	0.247769	0.0737539	0.101661	0.138629	0.0773819	0.102861	0.00670028	0.0298625
47	0.102179	0.100091	0.844033	0.162861	0.376777	0.5592	0.806201	0.668059	0.0353105	0.0558396	0.0938841	0.0272276	0.0986305	0.111171	0.120057	0.153292	0.571978	0.185348	0.929153	0.913361	0.32408	0.470373	0.996113	0.967927	0.247619	0.0665073	0.101966	0.135952	0.0786356	0.104549	0.0066468	0.0299609
48	0.105192	0.0883947	0.841012	0.162892	0.372058	0.573443	0.805929	0.647094	0.0382317	0.0525869	0.0910431	0.0266707	0.094014	0.112865	0.121535	0.144425	0.572971	0.1672	0.924393	0.913538	0.338021	0.483565	0.996142	0.967443	0.248557	0.0598258	0.102782	0.133832	0.08012	0.106231	0.00658407	0.0300307
49	0.110451	0.078092	0.838562	0.162722	0.374833	0.585649	0.80577	0.631028	0.0422302	0.0494892	0.0885069	0.026415	0.0900437	0.114817	0.123033	0.135559	0.57462	0.150864	0.915452	0.908961	0.356507	0.495836	0.996165	0.966916	0.250614	0.0537132	0.104084	0.132498	0.0825799	0.108374	0.00652104	0.0300947
50	0.118123	0.0691769	0.837031	0.162348	0.386393	0.596287	0.805731	0.621336	0.0472764	0.0463804	0.0863903	0.0263898	0.0878653	0.117408	0.124525	0.127216	0.576735	0.136421	0.902151	0.899326	0.380519	0.508173	0.996184	0.966418	0.253547	0.0482189	0.105777	0.131834	0.0867516	0.111852	0.0064555	0.0301616
51	0.128537	0.0616338	0.836398	0.161945	0.40714	0.605989	0.805891	0.619188	0.0533426	0.0432271	0.0851215	0.0266212	0.0890918	0.120696	0.126047	0.120535	0.579167	0.124115	0.884368	0.884592	0.411003	0.521958	0.996197	0.966005	0.257156	0.043486	0.107472	0.131458	0.0932399	0.117647	0.00639211	0.0302396
52	0.142103	0.0553426	0.836055	0.162012	0.436726	0.616025	0.806186	0.624673	0.0604542	0.0401727	0.0845549	0.027384	0.0936709	0.124607	0.127533	0.116389	0.581758	0.114175	0.862477	0.865391	0.448658	0.539178	0.996205	0.96566	0.261127	0.0396536	0.108994	0.13112	0.101593	0.126195	0.00633344	0.0303404
53	0.158815	0.0501389	0.83561	0.163193	0.473927	0.627269	0.806527	0.636491	0.0687924	0.0373737	0.084274	0.0289679	0.100582	0.129077	0.128963	0.115103	0.584299	0.106672	0.83714	0.842786	0.493602	0.56197	0.996209	0.965336	0.265023	0.0369903	0.110188	0.13056	0.110668	0.137319	0.00627849	0.0304549
54	0.178606	0.0459337	0.835225	0.166316	0.516471	0.640156	0.807003	0.652658	0.0786968	0.0349229	0.0841731	0.031841	0.109621	0.134214	0.130487	0.116085	0.586652	0.101904	0.809034	0.817777	0.545466	0.591465	0.996212	0.965007	0.268312	0.0357395	0.1109	0.129567	0.118852	0.149833	0.00623319	0.0305657
55	0.201519	0.0426926	0.834894	0.172395	0.561918	0.655049	0.807629	0.670596	0.0904864	0.0328729	0.084567	0.0364927	0.120746	0.14039	0.132228	0.118315	0.588872	0.100192	0.778901	0.791346	0.602725	0.628025	0.996217	0.96469	0.270835	0.0359911	0.111019	0.127993	0.124994	0.163036	0.00619445	0.0306766
56	0.227393	0.0403919	0.834243	0.182359	0.608302	0.67189	0.808332	0.688101	0.103804	0.0312313	0.0855167	0.0431623	0.133922	0.14755	0.13403	0.121149	0.590939	0.101585	0.747449	0.764411	0.663173	0.670638	0.996223	0.964392	0.272386	0.037639	0.110511	0.125865	0.128083	0.175372	0.00616769	0.0307448
57	0.255925	0.0389633	0.83295	0.196989	0.654506	0.690315	0.809077	0.703686	0.118268	0.0299191	0.0866848	0.0516454	0.149225	0.155833	0.135709	0.123939	0.592892	0.105888	0.715491	0.737691	0.724146	0.717174	0.996233	0.964163	0.273035	0.0404399	0.109473	0.1233	0.128013	0.185665	0.00615105	0.0307142
58	0.28696	0.0383256	0.830935	0.216689	0.699886	0.709655	0.80991	0.716389	0.133469	0.0288518	0.0879933	0.0612379	0.166851	0.165006	0.137137	0.126673	0.59467	0.112924	0.683635	0.711614	0.782768	0.765004	0.996245	0.964007	0.27283	0.044104	0.108107	0.120527	0.125332	0.192965	0.00614143	0.0306013
59	0.320343	0.038343	0.828186	0.241263	0.743731	0.729337	0.810721	0.725998	0.148698	0.0279294	0.089741	0.071188	0.186588	0.174855	0.138187	0.12911	0.596211	0.122056	0.652372	0.686343	0.83593	0.811252	0.996264	0.96395	0.271848	0.0482462	0.106629	0.117639	0.121954	0.197684	0.00613846	0.0303693
60	0.356004	0.0388634	0.824709	0.270065	0.785162	0.749161	0.811427	0.732645	0.163718	0.027096	0.0915652	0.0808123	0.208216	0.18476	0.138743	0.13114	0.597504	0.13248	0.621989	0.66193	0.881453	0.853707	0.99629	0.964001	0.270295	0.0525533	0.105101	0.114774	0.119671	0.200577	0.00613771	0.0300061
61	0.393639	0.0397089	0.820274	0.302331	0.823419	0.768844	0.812036	0.736588	0.17854	0.0263048	0.0930461	0.089591	0.231897	0.194226	0.1388	0.132773	0.598516	0.143525	0.592758	0.638422	0.918066	0.890772	0.996321	0.964112	0.268242	0.0569256	0.103673	0.112049	0.119623	0.202205	0.00613575	0.0295176
62	0.433214	0.0407137	0.815181	0.33698	0.85768	0.788115	0.812607	0.737961	0.193509	0.0255587	0.0944329	0.0972156	0.257487	0.203069	0.138518	0.13399	0.599225	0.154646	0.564907	0.615899	0.945065	0.921528	0.996353	0.964208	0.265786	0.0613984	0.10262	0.109543	0.122217	0.203036	0.0061314	0.0289595
63	0.474873	0.0417824	0.809824	0.372471	0.886771	0.806856	0.813235	0.736697	0.209262	0.0248469	0.0958588	0.10356	0.28471	0.21109	0.138085	0.134724	0.599648	0.165262	0.538684	0.594424	0.962225	0.945668	0.996384	0.964237	0.263119	0.06591	0.102702	0.107288	0.126766	0.203265	0.00612416	0.0283844
64	0.518364	0.0428745	0.804658	0.407371	0.909307	0.825177	0.814034	0.732689	0.226111	0.0241134	0.0972564	0.108884	0.311767	0.218164	0.137731	0.134886	0.599964	0.17489	0.514269	0.57409	0.970119	0.963635	0.996414	0.964207	0.260598	0.070123	0.104723	0.105427	0.132181	0.203064	0.00611426	0.027839
65	0.563354	0.0440085	0.800167	0.44053	0.92428	0.842949	0.815063	0.72597	0.244405	0.023288	0.0990952	0.113526	0.337295	0.224179	0.13741	0.134411	0.600231	0.183249	0.491915	0.554985	0.96939	0.975896	0.99644	0.964166	0.258435	0.0740638	0.109765	0.104029	0.137683	0.202257	0.00609984	0.0273184
66	0.609653	0.0451582	0.796641	0.471105	0.931432	0.859976	0.816413	0.716781	0.264336	0.0223932	0.101907	0.117638	0.359823	0.229197	0.137044	0.133329	0.600418	0.190167	0.471617	0.536985	0.961087	0.983233	0.996457	0.96412	0.256819	0.0776434	0.119146	0.103102	0.142647	0.200973	0.00608476	0.0268623
67	0.656709	0.0463117	0.793978	0.498714	0.930892	0.876084	0.818043	0.705426	0.285794	0.0215162	0.105263	0.121383	0.37841	0.233509	0.136523	0.13166	0.600547	0.195504	0.453169	0.520021	0.946185	0.986263	0.996467	0.964086	0.255807	0.080724	0.133409	0.10255	0.146537	0.199283	0.0060703	0.0265207
68	0.703889	0.0474505	0.791636	0.523337	0.922818	0.891106	0.819821	0.692245	0.308401	0.0207399	0.108582	0.124775	0.392429	0.237105	0.135906	0.129443	0.600596	0.199097	0.436376	0.504091	0.925367	0.985445	0.996472	0.964062	0.255403	0.083213	0.152251	0.102154	0.149051	0.197354	0.00606067	0.0263021
69	0.750665	0.0485495	0.788843	0.545467	0.908095	0.905013	0.821551	0.677841	0.331724	0.0200925	0.111513	0.127948	0.401576	0.240361	0.135253	0.126878	0.600538	0.201015	0.420761	0.489046	0.899726	0.981307	0.996473	0.96402	0.255631	0.0850468	0.173354	0.101727	0.150102	0.195319	0.00605813	0.0261481
70	0.796329	0.0495769	0.785286	0.565426	0.887479	0.917314	0.823078	0.662667	0.354779	0.0195904	0.113832	0.130872	0.405586	0.243366	0.134589	0.124078	0.600403	0.201327	0.406171	0.474922	0.87009	0.974024	0.996466	0.963922	0.256506	0.0861521	0.195143	0.101116	0.149657	0.193228	0.00606669	0.0259588
71	0.839932	0.0505178	0.78084	0.583528	0.862065	0.927691	0.824289	0.647075	0.376772	0.0192407	0.115241	0.133479	0.40522	0.246205	0.134109	0.121221	0.600239	0.200205	0.392414	0.461818	0.837389	0.963859	0.996453	0.963774	0.258169	0.0865804	0.216108	0.100256	0.147953	0.191132	0.00608407	0.0257388
72	0.880326	0.0513491	0.775664	0.599838	0.832805	0.93592	0.825075	0.631422	0.397274	0.0189992	0.115376	0.135772	0.400877	0.248762	0.133822	0.118403	0.600106	0.197911	0.379288	0.4497	0.802489	0.951234	0.996434	0.963567	0.260708	0.0863294	0.235016	0.0992001	0.14517	0.188959	0.0061071	0.0254881
73	0.916365	0.0520585	0.770431	0.614117	0.800501	0.941777	0.825537	0.615968	0.415509	0.0188109	0.114549	0.137487	0.393031	0.250726	0.133778	0.115696	0.600038	0.194741	0.366723	0.438446	0.766044	0.936461	0.996409	0.963319	0.264044	0.0854543	0.251006	0.097941	0.141527	0.18656	0.00613297	0.0252202
74	0.946609	0.0526481	0.766277	0.626098	0.765958	0.944892	0.825711	0.600851	0.43061	0.0186191	0.112889	0.138571	0.382199	0.25179	0.133768	0.113068	0.60011	0.191101	0.354733	0.427943	0.72871	0.919561	0.996382	0.963095	0.267908	0.0840032	0.263885	0.0965354	0.137194	0.183788	0.00615874	0.0249581
75	0.969806	0.0532087	0.763691	0.635609	0.729991	0.945284	0.825562	0.586127	0.442093	0.0183958	0.110301	0.138952	0.368975	0.251825	0.133654	0.110574	0.600299	0.187387	0.343403	0.418016	0.691078	0.900637	0.996353	0.962923	0.271999	0.0821964	0.273873	0.0949397	0.132319	0.18067	0.00617836	0.0247756
76	0.98496	0.0539264	0.762439	0.642328	0.693278	0.94284	0.825211	0.571905	0.449615	0.0180848	0.106932	0.138608	0.35376	0.250653	0.133371	0.108091	0.600594	0.183897	0.332841	0.408409	0.653661	0.879596	0.996328	0.962829	0.275974	0.0801772	0.281045	0.0930622	0.127064	0.177065	0.0061884	0.0247291
77	0.991586	0.0550325	0.761858	0.646486	0.656348	0.937621	0.824747	0.558324	0.452885	0.0177251	0.103354	0.137608	0.337059	0.248251	0.132992	0.105508	0.60093	0.180901	0.323179	0.399033	0.616913	0.856381	0.996306	0.962786	0.279445	0.0782401	0.285585	0.0908885	0.121468	0.172949	0.00618663	0.024816
78	0.989356	0.0567972	0.761514	0.648633	0.619616	0.929564	0.82422	0.545571	0.451341	0.0174364	0.0998614	0.136015	0.31922	0.244809	0.132516	0.102819	0.601258	0.178668	0.314543	0.389985	0.581241	0.830897	0.996294	0.96278	0.282249	0.0766637	0.287686	0.0885059	0.115567	0.168318	0.00617264	0.0249835
79	0.978593	0.0596959	0.761303	0.649605	0.583443	0.918749	0.823617	0.533984	0.445484	0.0174149	0.0964714	0.134103	0.300546	0.240651	0.131802	0.100092	0.601573	0.177456	0.306848	0.381473	0.547022	0.803179	0.996284	0.962753	0.284452	0.0755978	0.286978	0.0860324	0.109515	0.163194	0.00615084	0.0251666
80	0.960166	0.0642405	0.761235	0.650156	0.54813	0.905428	0.822941	0.52377	0.435819	0.0179726	0.0935206	0.132227	0.281369	0.236165	0.130886	0.097447	0.601851	0.177462	0.300205	0.373819	0.514404	0.773431	0.996274	0.9627	0.286091	0.075068	0.284361	0.0836042	0.103467	0.157599	0.00612442	0.0253385
81	0.935182	0.0710622	0.761347	0.650941	0.513887	0.889864	0.822109	0.51494	0.422935	0.0195077	0.0913796	0.130579	0.261974	0.231589	0.129708	0.0949451	0.602048	0.178951	0.294619	0.367378	0.483481	0.741945	0.996259	0.962579	0.287072	0.0750331	0.280138	0.0812941	0.0975763	0.151578	0.00609868	0.0254938
82	0.904776	0.0808541	0.762202	0.652647	0.480834	0.872463	0.821165	0.507342	0.407427	0.0225081	0.0903418	0.129319	0.24261	0.227153	0.128455	0.0927815	0.60207	0.182243	0.289949	0.362474	0.454128	0.70914	0.99624	0.962382	0.287405	0.0754855	0.274542	0.0791266	0.0921105	0.145202	0.00607427	0.0256119
83	0.869977	0.0943428	0.764272	0.655765	0.449097	0.853643	0.82022	0.500805	0.389772	0.0270479	0.0900016	0.128643	0.223486	0.222934	0.127317	0.0911802	0.60188	0.187565	0.286064	0.359379	0.426194	0.675393	0.996216	0.962147	0.287029	0.0762038	0.267721	0.0770455	0.0872625	0.138475	0.00605454	0.0256708
84	0.831943	0.111885	0.767379	0.660493	0.41885	0.833778	0.819267	0.495028	0.370488	0.0327809	0.0899781	0.128467	0.204726	0.218808	0.12647	0.0902518	0.601502	0.194981	0.282924	0.358129	0.399508	0.641116	0.996186	0.961956	0.285899	0.076914	0.259855	0.0750678	0.0830808	0.131516	0.00603945	0.0256421
85	0.79164	0.133793	0.77153	0.666713	0.390268	0.813219	0.818358	0.489684	0.349988	0.0391421	0.0900576	0.128397	0.186456	0.214643	0.12606	0.089834	0.600962	0.204455	0.280583	0.358536	0.37401	0.606705	0.996158	0.961905	0.283932	0.0774794	0.251291	0.0731986	0.0796105	0.124427	0.00602716	0.0255595
86	0.749956	0.160012	0.776877	0.674011	0.363497	0.792369	0.817617	0.484571	0.328672	0.0458063	0.0902514	0.128254	0.168786	0.210404	0.126197	0.0898183	0.600324	0.215901	0.27897	0.360209	0.349696	0.57251	0.996132	0.96203	0.281208	0.0777216	0.242236	0.0714422	0.0768258	0.117323	0.00601556	0.0254757
87	0.707697	0.190022	0.783747	0.682032	0.338605	0.771668	0.817205	0.479542	0.306954	0.0526964	0.0905124	0.128061	0.151923	0.205961	0.126936	0.090017	0.599671	0.229066	0.278005	0.362934	0.326605	0.538851	0.996112	0.962332	0.277992	0.0777855	0.232682	0.0699215	0.0746219	0.110295	0.0059963	0.0254262
88	0.665504	0.222797	0.79202	0.690629	0.315678	0.751508	0.817169	0.474653	0.285144	0.06001	0.09113	0.127758	0.136162	0.201349	0.128213	0.0903575	0.599113	0.244087	0.277625	0.3666	0.304805	0.506069	0.996095	0.962757	0.274664	0.0780561	0.222655	0.068715	0.0729042	0.103452	0.00596838	0.0254447
89	0.623881	0.257667	0.801752	0.699884	0.29475	0.732056	0.817464	0.470098	0.263532	0.0677065	0.092399	0.127432	0.121968	0.196656	0.129662	0.0907831	0.598659	0.261085	0.277868	0.371127	0.284363	0.474509	0.996084	0.963267	0.271485	0.0789992	0.212243	0.0679184	0.0716122	0.0968419	0.00592807	0.0255729
90	0.583202	0.293936	0.81317	0.709978	0.275815	0.713232	0.817997	0.466083	0.242358	0.0757161	0.0939984	0.127305	0.109779	0.19197	0.131088	0.0912364	0.598309	0.279882	0.278814	0.376316	0.265353	0.444409	0.996077	0.963822	0.268693	0.0808587	0.201583	0.0675778	0.0707641	0.0904698	0.0058799	0.0258343
91	0.543796	0.330739	0.825862	0.721097	0.258875	0.694914	0.818644	0.46274	0.221809	0.0840581	0.0960618	0.127323	0.100007	0.187243	0.132404	0.091679	0.598134	0.300224	0.280482	0.382059	0.247852	0.415965	0.996072	0.964392	0.266448	0.084013	0.190872	0.0677945	0.0703985	0.0842813	0.00582603	0.026202
92	0.505935	0.367249	0.839404	0.733592	0.243955	0.67691	0.819298	0.460231	0.202074	0.0927679	0.0984799	0.127451	0.0929054	0.182434	0.133501	0.091917	0.598164	0.322147	0.283188	0.388406	0.231956	0.389329	0.996073	0.964988	0.264863	0.0889543	0.180377	0.0685371	0.0705805	0.0783334	0.00576864	0.0266323
93	0.470041	0.403184	0.852904	0.748236	0.231118	0.658775	0.819898	0.458709	0.1834	0.10162	0.100737	0.12782	0.0884289	0.177446	0.13439	0.0918408	0.598356	0.346122	0.287244	0.395431	0.217691	0.364557	0.996076	0.965599	0.263805	0.0961992	0.170516	0.0696959	0.0714199	0.0726554	0.00571348	0.0270636
94	0.436531	0.439295	0.864926	0.765442	0.220403	0.64018	0.820393	0.458036	0.165959	0.110418	0.102078	0.128385	0.0862483	0.172183	0.135042	0.0912251	0.598633	0.372023	0.293047	0.403275	0.205076	0.341617	0.996082	0.966244	0.263003	0.105179	0.161682	0.071101	0.0728804	0.0673326	0.00566138	0.0275081
95	0.405765	0.476158	0.874112	0.785148	0.211864	0.621187	0.820779	0.458049	0.149832	0.119271	0.102464	0.129209	0.0858573	0.166716	0.135478	0.0900237	0.598898	0.399926	0.30084	0.412306	0.194049	0.320497	0.996091	0.966903	0.262198	0.115683	0.154288	0.0725018	0.0748404	0.0624124	0.00561651	0.0279687
96	0.378167	0.514359	0.880168	0.807206	0.205591	0.601988	0.821153	0.458516	0.135198	0.128798	0.101897	0.130837	0.0867175	0.161232	0.135727	0.0882786	0.59917	0.430341	0.310835	0.423281	0.18454	0.301219	0.996105	0.96751	0.261255	0.127887	0.148617	0.0741505	0.0771105	0.0579316	0.00557904	0.0284066
97	0.354177	0.554184	0.883299	0.831156	0.201672	0.582825	0.821547	0.459174	0.122281	0.140027	0.100275	0.134161	0.0883554	0.155874	0.135755	0.0862276	0.599433	0.463289	0.323291	0.436863	0.176412	0.283772	0.996123	0.968002	0.260046	0.141671	0.144664	0.0765429	0.0793698	0.0539603	0.00555349	0.0287912
98	0.334299	0.595782	0.884058	0.855954	0.200274	0.564033	0.82204	0.459807	0.111314	0.154195	0.0978192	0.139939	0.0905454	0.15082	0.13559	0.0843086	0.599811	0.498034	0.33851	0.453624	0.169543	0.268117	0.996143	0.968367	0.258552	0.156379	0.142258	0.0801659	0.0813661	0.0504964	0.00553919	0.0291271
99	0.319068	0.638999	0.883354	0.879859	0.201566	0.546011	0.822667	0.460305	0.10257	0.172229	0.0951613	0.148222	0.0932477	0.1462	0.135133	0.0830253	0.600494	0.533694	0.356841	0.473809	0.163869	0.254238	0.996164	0.96864	0.256899	0.171207	0.141159	0.0857631	0.0829604	0.0475348	0.00553615	0.0294177
100	0.309121	0.682839	0.882517	0.901343	0.205785	0.529279	0.823425	0.460754	0.0967203	0.193589	0.0932043	0.158642	0.0964036	0.142285	0.134391	0.0829104	0.60155	0.56966	0.378449	0.497302	0.159324	0.242099	0.996184	0.968859	0.255123	0.18609	0.140994	0.0944697	0.0839969	0.0450189	0.00554377	0.0297022
	RIGHT
	EMG RRectusFem		EMG RVastusLat		EMG RSemitendi		EMG RBicepsFem		EMG RGastrocMed		EMG RSoleus		EMG RTibialisA		EMG RPerineus		EMG LRectusFem		EMG LVastusLat		EMG LSemitendi		EMG LBicepsFem		EMG LGastrocMed		EMG LSoleus		EMG LTibialisA		EMG LPerineus
%	mean	std	mean	std	mean	std	mean	std	mean	std	mean	std	mean	std	mean	std	mean	std	mean	std	mean	std	mean	std	mean	std	mean	std	mean	std	mean	std
1	0.422704	0.609673	0.800272	0.623698	0.141666	0.0603839	0.840651	0.166699	0.0996421	0.122517	0.12093	0.115583	0.0583903	0.0403056	0.0890409	0.0304756	0.438415	0.528612	0.995617	0.97058	0.578259	0.1124	0.875204	0.880666	0.104187	0.106019	0.00719299	0.0372267	0.247574	0.0460813	0.111409	0.16079
2	0.463642	0.617964	0.801012	0.637598	0.158503	0.0550508	0.839868	0.167976	0.107054	0.126359	0.121453	0.118388	0.068285	0.0386159	0.0889404	0.0325869	0.484713	0.548055	0.995587	0.970024	0.579752	0.104097	0.849646	0.857904	0.110469	0.110364	0.00714986	0.0373228	0.249603	0.0425098	0.112469	0.156896
3	0.510926	0.628202	0.801906	0.655537	0.178697	0.0507566	0.838603	0.171171	0.118702	0.130925	0.121955	0.121362	0.0795729	0.0370465	0.0889656	0.0363522	0.538926	0.575465	0.995556	0.969522	0.581362	0.098505	0.821303	0.832669	0.116619	0.116503	0.00710982	0.0374722	0.251434	0.0398566	0.112787	0.152166
4	0.561587	0.640863	0.802974	0.674279	0.201818	0.0475271	0.837629	0.177137	0.133816	0.136133	0.122532	0.123854	0.0922317	0.0355727	0.0893872	0.0420045	0.599359	0.611441	0.995522	0.969052	0.582984	0.0960281	0.790926	0.805935	0.122546	0.125079	0.00707648	0.0376607	0.252908	0.0383388	0.112414	0.146774
5	0.613453	0.655977	0.804288	0.691761	0.22748	0.0453171	0.83692	0.186636	0.151463	0.142091	0.123293	0.125623	0.106098	0.0341952	0.0901351	0.0494798	0.66386	0.655211	0.995491	0.968628	0.584562	0.0969474	0.759294	0.778534	0.128044	0.136389	0.00704152	0.0378493	0.25388	0.0383294	0.111395	0.140906
6	0.664743	0.673018	0.805884	0.706887	0.255344	0.0440325	0.835881	0.200375	0.171458	0.148898	0.124414	0.126702	0.120751	0.0329356	0.0911868	0.0584184	0.729539	0.704521	0.995464	0.968272	0.586052	0.101432	0.727131	0.75112	0.1327	0.14962	0.00700564	0.0379764	0.254228	0.0400749	0.109882	0.134789
7	0.714276	0.691117	0.807744	0.719192	0.285214	0.0435429	0.833992	0.218872	0.193633	0.156603	0.125951	0.127261	0.135591	0.0318271	0.0925491	0.0682177	0.792819	0.755772	0.995444	0.96801	0.587426	0.109219	0.69509	0.724156	0.136301	0.16343	0.00696611	0.0379886	0.253919	0.0434632	0.108087	0.128619
8	0.761417	0.709607	0.809734	0.728553	0.317138	0.0437001	0.831148	0.242323	0.217336	0.165249	0.127712	0.12749	0.150242	0.0308633	0.0941202	0.0779508	0.850217	0.805397	0.99543	0.967837	0.588644	0.119564	0.663747	0.697964	0.13897	0.176804	0.00692427	0.0378511	0.252979	0.0480501	0.106218	0.122563
9	0.805551	0.728271	0.811822	0.734922	0.351267	0.0443401	0.827059	0.270387	0.242027	0.174366	0.12952	0.12744	0.164405	0.0299835	0.0956077	0.0866831	0.899061	0.850481	0.995422	0.967745	0.589669	0.131566	0.633488	0.672668	0.140885	0.189019	0.00688113	0.0375649	0.251399	0.0534304	0.104457	0.116786
10	0.845763	0.746933	0.813916	0.738475	0.387709	0.0452945	0.821549	0.302106	0.267382	0.183535	0.131143	0.127101	0.178297	0.0291617	0.0971217	0.0938067	0.937894	0.889177	0.995423	0.967726	0.590455	0.144363	0.604494	0.648344	0.142192	0.199194	0.00683494	0.0371238	0.249272	0.0592195	0.102855	0.111436
11	0.881309	0.765581	0.81588	0.739262	0.426329	0.0464153	0.814945	0.336162	0.293499	0.192596	0.132393	0.126558	0.192359	0.0283909	0.098697	0.0992506	0.966069	0.920456	0.995431	0.96776	0.590976	0.157088	0.576898	0.625088	0.143066	0.20704	0.00679294	0.0365754	0.24658	0.0649782	0.101471	0.106739
12	0.910783	0.784208	0.817586	0.737293	0.467059	0.0475743	0.807997	0.37111	0.318914	0.201411	0.133105	0.125723	0.207175	0.0276227	0.100314	0.103178	0.983717	0.94438	0.995441	0.967824	0.591423	0.168949	0.55078	0.602992	0.143462	0.212688	0.00675241	0.0359826	0.243616	0.0701647	0.100389	0.102825
13	0.933033	0.802954	0.819011	0.732558	0.509763	0.0487015	0.801404	0.405562	0.34255	0.209597	0.133305	0.124465	0.223452	0.0268093	0.102093	0.106165	0.99165	0.961774	0.995452	0.967947	0.591887	0.179526	0.526138	0.582076	0.143472	0.216345	0.00671854	0.0354337	0.240666	0.0746951	0.0997014	0.0997581
14	0.94728	0.821686	0.820229	0.725347	0.554156	0.0497681	0.795732	0.438316	0.363433	0.216872	0.133037	0.123001	0.241309	0.0259604	0.104256	0.108881	0.99085	0.9735	0.995464	0.968129	0.592369	0.188502	0.503079	0.562339	0.143049	0.218368	0.00668623	0.034959	0.237924	0.0784089	0.100134	0.0975378
15	0.953334	0.839921	0.821339	0.715953	0.599722	0.0507505	0.791254	0.468658	0.380956	0.223405	0.13242	0.12133	0.260887	0.025099	0.106457	0.111908	0.982252	0.980216	0.995475	0.968337	0.592873	0.195634	0.481827	0.543758	0.142106	0.219115	0.00665982	0.0345897	0.235578	0.0812205	0.102882	0.0960457
16	0.951313	0.857419	0.822377	0.704582	0.645896	0.0516492	0.787741	0.496232	0.394405	0.229428	0.131518	0.119387	0.282055	0.0242565	0.10858	0.115458	0.966703	0.982463	0.995489	0.96854	0.593407	0.200834	0.462511	0.526201	0.140514	0.218934	0.00663884	0.0343636	0.233846	0.0831017	0.109406	0.0950184
17	0.941801	0.873981	0.823386	0.691546	0.692099	0.0524758	0.784503	0.521028	0.40342	0.235195	0.130462	0.117117	0.304555	0.0234578	0.110678	0.119448	0.945165	0.980926	0.995499	0.968712	0.593837	0.204126	0.444981	0.509624	0.138338	0.218076	0.00662624	0.0342448	0.232743	0.0841242	0.120572	0.0943249
18	0.9256	0.889284	0.824402	0.677186	0.737744	0.0532344	0.7808	0.543299	0.407988	0.240726	0.129361	0.114611	0.327903	0.0227418	0.112276	0.123642	0.918672	0.976174	0.995512	0.968832	0.594048	0.205596	0.429033	0.494024	0.135677	0.216728	0.00662328	0.0341757	0.232158	0.0843664	0.136422	0.0937747
19	0.903638	0.902868	0.825303	0.661967	0.782127	0.053922	0.776225	0.563349	0.408298	0.245996	0.128316	0.111947	0.351374	0.0221393	0.113187	0.127783	0.888259	0.968618	0.995524	0.968848	0.594085	0.205419	0.41445	0.479376	0.132611	0.215262	0.00663093	0.0340864	0.232049	0.0839022	0.156101	0.0931841
20	0.876699	0.914359	0.825981	0.646308	0.824303	0.0545225	0.770699	0.581391	0.404244	0.250892	0.127363	0.109111	0.374177	0.0216588	0.113564	0.131639	0.854824	0.958606	0.995536	0.968774	0.59403	0.203804	0.401089	0.465632	0.129207	0.213828	0.0066524	0.0339489	0.232528	0.0827958	0.178076	0.0924352
21	0.845882	0.923509	0.826328	0.630484	0.863367	0.055032	0.764729	0.597624	0.396709	0.255123	0.126561	0.106322	0.395374	0.0212833	0.113514	0.135177	0.81923	0.946414	0.995547	0.968661	0.59396	0.201066	0.388677	0.452831	0.125558	0.212335	0.00668149	0.0337455	0.233677	0.0811446	0.200024	0.091483
22	0.812064	0.930211	0.826371	0.614778	0.898151	0.0554499	0.759154	0.611933	0.386193	0.258526	0.126105	0.103686	0.414487	0.0209721	0.112867	0.13833	0.782168	0.932175	0.995555	0.968531	0.593908	0.197527	0.377024	0.440894	0.121743	0.210665	0.00672028	0.0334719	0.235558	0.0790634	0.220178	0.0903622
23	0.776084	0.934324	0.826139	0.59939	0.927622	0.0557933	0.754829	0.62403	0.373226	0.260867	0.125889	0.101174	0.43113	0.0206972	0.111309	0.141023	0.744271	0.91597	0.995568	0.968407	0.593918	0.19355	0.366075	0.429663	0.117838	0.208647	0.00676067	0.0331765	0.238208	0.0767231	0.237898	0.0891221
24	0.738696	0.93573	0.825819	0.584411	0.950519	0.0561484	0.752485	0.633713	0.358243	0.261821	0.125891	0.0987814	0.444572	0.0204613	0.108841	0.143148	0.706069	0.897592	0.995581	0.968276	0.594036	0.189499	0.355858	0.418953	0.113988	0.205898	0.00680392	0.0329469	0.241472	0.07431	0.252931	0.0877348
25	0.700597	0.934418	0.825536	0.569921	0.966154	0.0567064	0.752306	0.641059	0.341657	0.261407	0.125954	0.0964329	0.454965	0.020291	0.105451	0.144719	0.668077	0.876992	0.9956	0.968194	0.594246	0.185732	0.34644	0.408714	0.110156	0.202453	0.00684346	0.032862	0.24504	0.0720886	0.265124	0.0862535
26	0.662406	0.930518	0.825312	0.556086	0.973897	0.0577177	0.753424	0.64612	0.323835	0.259754	0.12607	0.0940749	0.46199	0.0202281	0.101446	0.145579	0.630746	0.854177	0.99562	0.968176	0.59455	0.182555	0.337751	0.398921	0.106249	0.198342	0.00687532	0.0328755	0.24859	0.070306	0.274109	0.084715
27	0.624615	0.92402	0.825171	0.543012	0.973436	0.0595013	0.75476	0.64915	0.305086	0.257008	0.126033	0.0915162	0.46536	0.0203678	0.0974898	0.145532	0.594507	0.82913	0.995644	0.968214	0.594862	0.180249	0.329833	0.38965	0.10216	0.193577	0.0068978	0.0329662	0.251864	0.0691811	0.279739	0.0831682
28	0.587563	0.914827	0.825106	0.53095	0.965223	0.0623685	0.75587	0.65075	0.285788	0.253144	0.125888	0.0888876	0.464997	0.0209148	0.0938937	0.144537	0.559647	0.801868	0.99567	0.968278	0.59516	0.179047	0.322798	0.381045	0.0979485	0.188299	0.00691289	0.033089	0.25486	0.0688728	0.282781	0.0815966
29	0.551494	0.903044	0.825019	0.520176	0.949632	0.0667887	0.757104	0.651734	0.266257	0.248405	0.125847	0.086307	0.460768	0.0221996	0.0908145	0.142749	0.526296	0.772569	0.995698	0.968349	0.595383	0.179218	0.316704	0.373379	0.0936871	0.182535	0.00692427	0.0332091	0.257455	0.0694394	0.283422	0.0800329
30	0.51657	0.889081	0.824828	0.510851	0.927552	0.0733705	0.758458	0.6528	0.246764	0.243209	0.125949	0.0839364	0.452844	0.0245258	0.0885948	0.140347	0.494469	0.741549	0.995724	0.968397	0.595506	0.180998	0.311477	0.366926	0.0895072	0.176375	0.00693301	0.0332551	0.259552	0.0707076	0.281852	0.0785984
31	0.482869	0.873393	0.824443	0.502923	0.900068	0.082735	0.760217	0.654376	0.227487	0.237843	0.126187	0.0818844	0.44184	0.0280783	0.0873781	0.13762	0.464152	0.709214	0.995743	0.968411	0.59546	0.184587	0.30705	0.361949	0.0855505	0.169894	0.00694443	0.0332254	0.261007	0.0724806	0.278314	0.0771864
32	0.450503	0.856344	0.823827	0.496151	0.868183	0.0956538	0.763219	0.656908	0.208639	0.232533	0.126473	0.0802424	0.42819	0.0329696	0.0866349	0.134902	0.435329	0.675948	0.995757	0.968422	0.595202	0.190119	0.303415	0.358728	0.0819073	0.16314	0.00695716	0.0331732	0.261884	0.0745763	0.273066	0.0757613
33	0.419568	0.83828	0.822974	0.490273	0.832872	0.112666	0.767903	0.660813	0.190301	0.227407	0.126879	0.0791386	0.412178	0.0390548	0.0859809	0.132621	0.407891	0.642128	0.99576	0.968448	0.594796	0.197751	0.300464	0.357321	0.0786386	0.156184	0.00697162	0.0331065	0.262347	0.076758	0.266187	0.0743986
34	0.390163	0.819578	0.821965	0.485105	0.795141	0.133921	0.77416	0.666064	0.172537	0.222504	0.127415	0.0784949	0.394401	0.0458848	0.0854292	0.130894	0.381769	0.608142	0.995755	0.968526	0.594323	0.207291	0.298179	0.357654	0.0757148	0.149065	0.00698305	0.0330506	0.262554	0.0788017	0.258333	0.0731583
35	0.362514	0.800529	0.821007	0.480462	0.755784	0.159537	0.781958	0.672542	0.155434	0.217778	0.128074	0.0781124	0.375157	0.053095	0.085238	0.129441	0.357004	0.574382	0.995741	0.968707	0.593884	0.218602	0.296561	0.359656	0.0731477	0.141869	0.006992	0.0330608	0.262649	0.080596	0.249734	0.0721261
36	0.336733	0.781399	0.820269	0.476223	0.715606	0.188695	0.791186	0.680206	0.13917	0.213201	0.128806	0.0779108	0.354966	0.0604756	0.0854751	0.12819	0.333559	0.541202	0.995724	0.96901	0.593575	0.231603	0.295586	0.363081	0.07094	0.134628	0.00699295	0.0331956	0.262895	0.0820011	0.240564	0.0715218
37	0.312966	0.762413	0.81985	0.472369	0.67516	0.220816	0.801771	0.689097	0.123989	0.208794	0.129607	0.0778801	0.334087	0.0679467	0.0861818	0.127061	0.311464	0.508908	0.995704	0.969397	0.593487	0.24639	0.295261	0.367735	0.0690455	0.12735	0.00698425	0.0334066	0.263458	0.083092	0.230941	0.0715466
38	0.291405	0.743708	0.819727	0.469018	0.634954	0.255314	0.813474	0.699255	0.110324	0.204596	0.130417	0.0780903	0.312822	0.0755962	0.0873851	0.125745	0.290767	0.477806	0.995683	0.969807	0.593695	0.262888	0.295521	0.373397	0.0674345	0.120065	0.0069627	0.0336934	0.264408	0.0841358	0.220878	0.072204
39	0.272134	0.725312	0.819848	0.466265	0.595416	0.291254	0.826032	0.710651	0.0985823	0.200565	0.131166	0.0785413	0.291464	0.083495	0.0889324	0.124017	0.271548	0.448141	0.995658	0.970187	0.594152	0.280985	0.296455	0.379788	0.0661831	0.112811	0.00693059	0.0340331	0.265733	0.0854526	0.210539	0.0734456
40	0.255202	0.707149	0.820069	0.464128	0.556938	0.32783	0.839138	0.723632	0.0892512	0.196601	0.131766	0.0791234	0.270267	0.0918593	0.0905872	0.12204	0.253909	0.420143	0.995633	0.970531	0.594743	0.300665	0.298066	0.386731	0.0654037	0.105645	0.00688819	0.0344329	0.267243	0.0875745	0.200159	0.0751019
41	0.240552	0.68897	0.820178	0.46261	0.519864	0.36424	0.852432	0.738453	0.0827423	0.192492	0.132039	0.0796544	0.249422	0.100793	0.0917874	0.120335	0.237846	0.393921	0.995608	0.970825	0.595367	0.32182	0.300269	0.394117	0.0652018	0.0985694	0.00683897	0.034838	0.268628	0.0909485	0.189876	0.0769983
42	0.228072	0.670512	0.820119	0.461641	0.484494	0.399963	0.865187	0.755514	0.079112	0.187992	0.131872	0.0798764	0.229059	0.110442	0.0924957	0.119335	0.223306	0.369484	0.995583	0.971111	0.595934	0.34472	0.303141	0.401843	0.0656177	0.091598	0.00678311	0.0352557	0.269592	0.0961206	0.179882	0.0788428
43	0.217694	0.651563	0.819931	0.461134	0.451166	0.435264	0.876578	0.775143	0.0781715	0.182885	0.131371	0.0795867	0.209325	0.120985	0.0928602	0.119512	0.21024	0.346813	0.995558	0.971408	0.596367	0.369521	0.307042	0.409897	0.066669	0.0848057	0.00672678	0.0356941	0.269999	0.103418	0.170393	0.0805332
44	0.209398	0.631997	0.81958	0.460982	0.420177	0.470648	0.885864	0.797602	0.0792983	0.177067	0.130587	0.0787604	0.190354	0.132253	0.0928669	0.121601	0.198577	0.325913	0.995538	0.971738	0.596704	0.396222	0.312304	0.418484	0.06818	0.0782164	0.00666949	0.0361742	0.269851	0.112741	0.161685	0.0819949
45	0.203245	0.611936	0.819171	0.46103	0.391869	0.506509	0.892518	0.822544	0.0817583	0.170578	0.129709	0.0776174	0.172353	0.143865	0.092348	0.126308	0.188224	0.306757	0.995523	0.972135	0.597084	0.424777	0.319251	0.427917	0.0698762	0.0718952	0.00661333	0.0367225	0.269383	0.124009	0.153945	0.0830115
46	0.199273	0.591655	0.818816	0.461054	0.36666	0.542911	0.896501	0.849314	0.0848461	0.163437	0.128931	0.0764474	0.155547	0.155768	0.0914655	0.133453	0.179086	0.289313	0.995512	0.972602	0.597609	0.455382	0.328478	0.438734	0.0715307	0.0659463	0.00655457	0.0373137	0.268756	0.136946	0.147205	0.0835182
47	0.19761	0.571542	0.818602	0.460909	0.344978	0.580025	0.898504	0.876846	0.0880698	0.155668	0.128337	0.0755057	0.139915	0.167835	0.0902621	0.142529	0.171083	0.273554	0.995504	0.973063	0.598371	0.488177	0.340578	0.451546	0.0728555	0.060472	0.00649452	0.0379067	0.268127	0.15106	0.141349	0.0835063
48	0.19834	0.552037	0.818648	0.460637	0.32718	0.618131	0.899314	0.90362	0.0910438	0.147359	0.127879	0.0749868	0.1257	0.180476	0.0888191	0.153203	0.164184	0.259448	0.995499	0.973451	0.599436	0.522874	0.355886	0.466872	0.0736766	0.0555884	0.00643494	0.0385088	0.267603	0.165395	0.136439	0.0830346
49	0.201668	0.533614	0.819025	0.46053	0.313649	0.657353	0.899786	0.927666	0.0938375	0.138696	0.127458	0.0750937	0.113295	0.195444	0.0874276	0.164811	0.158349	0.246937	0.995499	0.973743	0.600859	0.558607	0.374484	0.484871	0.0739274	0.0513347	0.00637498	0.0390934	0.267228	0.179352	0.132628	0.08223
50	0.207799	0.516799	0.819715	0.460962	0.304808	0.697233	0.90067	0.9473	0.0964197	0.129778	0.126961	0.075939	0.103143	0.213739	0.0863251	0.176736	0.153553	0.235953	0.995498	0.973956	0.602636	0.594739	0.396256	0.505337	0.0735827	0.0476906	0.00631223	0.0396056	0.267066	0.192887	0.129963	0.0814991
51	0.217017	0.502233	0.820568	0.462487	0.301316	0.73669	0.902369	0.960957	0.0987599	0.120802	0.126315	0.0777082	0.0961471	0.235483	0.0853717	0.188386	0.149858	0.226526	0.9955	0.974154	0.604686	0.630805	0.42094	0.527877	0.0726364	0.0445576	0.00624522	0.0400203	0.267122	0.205807	0.128289	0.0811137
52	0.229318	0.490528	0.821481	0.465752	0.302974	0.77474	0.904677	0.967526	0.100815	0.112115	0.125514	0.0807641	0.0926817	0.259948	0.0841731	0.199392	0.147297	0.218634	0.995505	0.974352	0.60684	0.665654	0.447552	0.55169	0.0711496	0.0419219	0.00617362	0.0403437	0.267285	0.217959	0.127311	0.0813079
53	0.244269	0.481838	0.822404	0.4711	0.308823	0.810671	0.906689	0.966891	0.102413	0.104254	0.124766	0.0855687	0.0929012	0.286179	0.0825337	0.20935	0.145776	0.212184	0.995516	0.974583	0.608891	0.698153	0.47503	0.575716	0.0692051	0.0398353	0.00609865	0.0405623	0.26744	0.229563	0.126931	0.0822776
54	0.261259	0.476087	0.823217	0.47837	0.318157	0.843765	0.907536	0.959324	0.103447	0.097685	0.12422	0.0924072	0.0969525	0.312877	0.0803744	0.217973	0.145164	0.207064	0.995531	0.974862	0.610697	0.727979	0.502699	0.599216	0.0668447	0.0384375	0.0060224	0.0406863	0.267472	0.240403	0.127003	0.0841306
55	0.279339	0.47292	0.823783	0.487114	0.33018	0.873378	0.90713	0.945562	0.103816	0.0927061	0.124003	0.100809	0.10418	0.338427	0.0782061	0.225107	0.14526	0.203102	0.995551	0.975156	0.612079	0.755373	0.529972	0.621521	0.064128	0.0378174	0.00595063	0.0407559	0.267176	0.250162	0.127294	0.0868064
56	0.297381	0.471763	0.823977	0.496886	0.343637	0.899502	0.905797	0.926656	0.103555	0.0896548	0.124007	0.110079	0.113605	0.362745	0.0761517	0.230988	0.145826	0.200054	0.995577	0.975433	0.612866	0.780647	0.556237	0.642124	0.0612287	0.0379228	0.00589079	0.0408063	0.266282	0.258595	0.127583	0.0901352
57	0.314561	0.472203	0.824081	0.507424	0.357762	0.92255	0.903893	0.903262	0.103154	0.0882647	0.124775	0.11957	0.124184	0.385533	0.0743429	0.235714	0.146614	0.197922	0.995575	0.975628	0.61319	0.804816	0.581119	0.661015	0.0582241	0.0387801	0.00583155	0.0408587	0.264798	0.265803	0.127874	0.09417
58	0.330494	0.473295	0.824078	0.518426	0.371277	0.942414	0.902049	0.876482	0.103068	0.0885135	0.125873	0.128342	0.135139	0.40644	0.0728163	0.23947	0.147568	0.196404	0.995549	0.975734	0.613162	0.828264	0.604326	0.677775	0.0552422	0.0401345	0.00579187	0.0409401	0.2627	0.272068	0.127986	0.098563
59	0.344988	0.474419	0.824075	0.530235	0.383427	0.958508	0.901004	0.846905	0.103606	0.0903599	0.126984	0.136432	0.145905	0.424997	0.0715869	0.24225	0.148654	0.195375	0.995454	0.975666	0.612684	0.851945	0.625711	0.692273	0.0523358	0.04174	0.00576292	0.0410513	0.259894	0.277731	0.127747	0.103135
60	0.358126	0.475137	0.824236	0.543131	0.393309	0.970266	0.900792	0.815232	0.105003	0.0937369	0.127874	0.143954	0.155872	0.44073	0.0702079	0.244188	0.149892	0.194722	0.995285	0.975455	0.611826	0.875862	0.644986	0.704468	0.0496098	0.043412	0.00582401	0.0411902	0.256503	0.283764	0.127115	0.107804
61	0.370143	0.475088	0.824803	0.557392	0.400327	0.977151	0.901039	0.781927	0.107261	0.0983983	0.128562	0.150973	0.164431	0.452979	0.0682063	0.245359	0.151305	0.194365	0.995058	0.975156	0.610828	0.899303	0.662076	0.714548	0.0471088	0.0450939	0.0060839	0.0413354	0.252871	0.291077	0.12622	0.11254
62	0.381426	0.473768	0.825618	0.573382	0.404048	0.978681	0.901691	0.747505	0.110283	0.103692	0.128619	0.157735	0.171165	0.460844	0.0655969	0.245689	0.152954	0.194099	0.994798	0.974786	0.609789	0.920956	0.676997	0.722336	0.0449234	0.0466009	0.00658533	0.0414896	0.24929	0.299863	0.125111	0.117155
63	0.39234	0.470873	0.82658	0.591619	0.404381	0.97455	0.902684	0.712357	0.113825	0.109018	0.127894	0.164639	0.175805	0.46411	0.0625826	0.244961	0.154878	0.193762	0.994529	0.974373	0.608609	0.939627	0.689867	0.727861	0.0431371	0.0478228	0.00730591	0.0416857	0.246096	0.309632	0.123992	0.121609
64	0.403092	0.466275	0.827597	0.612216	0.401633	0.965077	0.903441	0.676921	0.117672	0.113971	0.126679	0.171871	0.178454	0.463106	0.0592661	0.243285	0.157011	0.193248	0.99429	0.974007	0.607429	0.954267	0.700798	0.731386	0.0418077	0.0488505	0.00807964	0.0419013	0.243491	0.319698	0.122869	0.126008
65	0.413872	0.459928	0.828365	0.635339	0.396122	0.950459	0.904109	0.641673	0.121631	0.118292	0.125135	0.179116	0.179139	0.457881	0.0561667	0.240696	0.159355	0.192449	0.994111	0.973799	0.606355	0.963829	0.709867	0.733067	0.0409633	0.0496847	0.0087108	0.0421025	0.241423	0.329096	0.121668	0.130278
66	0.425038	0.451821	0.828654	0.661225	0.388257	0.931267	0.905257	0.606722	0.12555	0.121718	0.12351	0.186404	0.177992	0.449139	0.0535726	0.236964	0.161932	0.191309	0.993973	0.973743	0.605216	0.967965	0.717389	0.733057	0.0406044	0.0502858	0.00920691	0.0422847	0.239751	0.336906	0.120352	0.134337
67	0.437115	0.442003	0.828394	0.68983	0.378411	0.908084	0.906835	0.572258	0.129466	0.124113	0.121914	0.193662	0.175238	0.437238	0.0514477	0.232028	0.164811	0.189819	0.993871	0.973794	0.603927	0.96668	0.723582	0.731621	0.0408262	0.0506389	0.00957912	0.0424659	0.238294	0.342507	0.118819	0.138058
68	0.450247	0.430558	0.827613	0.720618	0.366888	0.881319	0.908262	0.538532	0.133492	0.12534	0.12033	0.200595	0.171033	0.422591	0.0501904	0.225864	0.168	0.187988	0.993799	0.973926	0.602483	0.959965	0.72869	0.729079	0.0417735	0.050696	0.00982532	0.0426121	0.236991	0.345374	0.117012	0.141405
69	0.464393	0.417751	0.826383	0.752714	0.354103	0.851551	0.90931	0.505696	0.137588	0.125461	0.118743	0.206982	0.165646	0.405756	0.0502725	0.218628	0.171414	0.185863	0.993753	0.974144	0.600986	0.948353	0.733002	0.725989	0.0434694	0.0504849	0.00995889	0.0427269	0.235864	0.34561	0.114969	0.144565
70	0.479382	0.403785	0.82483	0.785032	0.340344	0.819222	0.910261	0.4739	0.141649	0.124493	0.117206	0.212599	0.159283	0.387234	0.0519346	0.21046	0.174964	0.183564	0.99373	0.974401	0.599544	0.932181	0.736746	0.722768	0.0458217	0.0499814	0.00999344	0.0427379	0.23507	0.343275	0.112883	0.147607
71	0.494793	0.388928	0.823188	0.816602	0.325888	0.784908	0.910982	0.443281	0.145898	0.122474	0.115753	0.217615	0.152122	0.367439	0.0554252	0.201514	0.178532	0.181275	0.993729	0.974626	0.598231	0.911934	0.740139	0.71975	0.0485574	0.0491681	0.00993771	0.0426363	0.234764	0.338654	0.110913	0.150439
72	0.510102	0.373502	0.821582	0.846516	0.310991	0.74902	0.911268	0.413963	0.150439	0.119513	0.114442	0.222037	0.144373	0.346724	0.0606367	0.191985	0.182012	0.179176	0.99375	0.974787	0.597143	0.888086	0.743596	0.717403	0.0513589	0.0481056	0.00980532	0.0423813	0.235145	0.332024	0.109117	0.153107
73	0.524608	0.35782	0.820196	0.874187	0.295895	0.711929	0.911233	0.386093	0.155185	0.115731	0.113346	0.225885	0.136184	0.32547	0.0667913	0.182033	0.18534	0.177496	0.993789	0.974887	0.596295	0.861142	0.747344	0.716057	0.0540133	0.0468658	0.00961695	0.0419482	0.236304	0.323617	0.107499	0.155689
74	0.537651	0.342271	0.81916	0.899093	0.280811	0.674101	0.911297	0.359823	0.159894	0.111295	0.112555	0.229457	0.127715	0.304118	0.0731382	0.171822	0.188513	0.176497	0.993844	0.974919	0.595583	0.831571	0.751579	0.715809	0.0563873	0.0455718	0.00938867	0.0413531	0.238074	0.313616	0.106065	0.158044
75	0.548639	0.327285	0.818508	0.920665	0.265928	0.635906	0.911848	0.335241	0.164237	0.106476	0.1122	0.232682	0.119112	0.283003	0.0793536	0.161503	0.191637	0.176406	0.993912	0.974829	0.594954	0.799849	0.756515	0.716733	0.0583615	0.044458	0.00914057	0.0406512	0.24043	0.302307	0.104891	0.160057
76	0.557037	0.313297	0.818144	0.938555	0.251412	0.597711	0.912699	0.312481	0.167981	0.101471	0.11225	0.235528	0.110505	0.262315	0.0852164	0.151174	0.194836	0.177481	0.993993	0.97463	0.594316	0.766449	0.762374	0.719012	0.0599457	0.0436977	0.00888463	0.0399085	0.243108	0.289949	0.103982	0.161825
77	0.562513	0.300736	0.818	0.952536	0.237373	0.55984	0.913809	0.291585	0.170683	0.09648	0.112629	0.237891	0.102002	0.242255	0.0901367	0.140893	0.198241	0.179893	0.994079	0.974328	0.593584	0.731821	0.769064	0.722775	0.0611898	0.0435136	0.00864282	0.0391849	0.245818	0.276765	0.103224	0.163426
78	0.564859	0.290164	0.818003	0.96234	0.223907	0.5226	0.915281	0.272581	0.172159	0.0915424	0.113393	0.239641	0.0937028	0.223025	0.0941482	0.130733	0.20198	0.1839	0.994174	0.973961	0.592746	0.696366	0.776481	0.728068	0.0621769	0.0439215	0.00841987	0.0385469	0.248282	0.262961	0.102693	0.164803
79	0.563986	0.282247	0.818059	0.967736	0.211083	0.486237	0.916937	0.255476	0.172148	0.0867095	0.114434	0.240488	0.0857269	0.20481	0.0976264	0.120774	0.206189	0.189738	0.994271	0.973575	0.591851	0.660423	0.784597	0.73492	0.0630599	0.0448853	0.00823347	0.0380207	0.250238	0.248626	0.102448	0.166139
80	0.560142	0.277612	0.818082	0.968807	0.198948	0.450953	0.918298	0.240198	0.170885	0.0820199	0.115521	0.24032	0.0781421	0.187677	0.100659	0.111036	0.210962	0.197564	0.994371	0.973228	0.591048	0.624291	0.793355	0.743255	0.0639951	0.046376	0.0080799	0.0376056	0.251667	0.234122	0.102397	0.167406
81	0.553659	0.276822	0.818048	0.965676	0.187534	0.416911	0.919462	0.22673	0.168494	0.0774429	0.1165	0.239158	0.0710118	0.171638	0.1028	0.101559	0.216314	0.207567	0.994465	0.972977	0.590413	0.588175	0.802833	0.752894	0.0649816	0.0481561	0.00796697	0.0372933	0.252604	0.219604	0.102499	0.168394
82	0.545029	0.280523	0.817992	0.958627	0.176841	0.384236	0.920577	0.214949	0.165163	0.0732606	0.117277	0.237013	0.0643678	0.156705	0.103745	0.0924147	0.222237	0.219884	0.994556	0.972853	0.58997	0.552321	0.813113	0.763539	0.0660168	0.0499374	0.00789067	0.0370753	0.253108	0.205228	0.102677	0.168983
83	0.534624	0.289151	0.817899	0.947977	0.166845	0.353067	0.921167	0.204764	0.161063	0.0698401	0.117703	0.233857	0.0582526	0.142895	0.103748	0.083702	0.228658	0.234618	0.994641	0.972842	0.589713	0.516928	0.824243	0.774979	0.0670555	0.0515338	0.00784831	0.0368859	0.253325	0.191205	0.102923	0.169159
84	0.522843	0.302773	0.817767	0.934096	0.157528	0.323451	0.920834	0.19607	0.156307	0.0676103	0.117796	0.229614	0.0527076	0.130116	0.103066	0.0755242	0.235412	0.251692	0.994721	0.972922	0.589509	0.48212	0.835896	0.786884	0.068047	0.0531402	0.00783014	0.0366603	0.253254	0.177698	0.103108	0.168912
85	0.509997	0.321121	0.817671	0.917288	0.148881	0.295466	0.919633	0.188767	0.151081	0.0671666	0.117682	0.224235	0.0477701	0.118318	0.101587	0.0680153	0.242413	0.270908	0.994794	0.973063	0.589226	0.448099	0.847912	0.799064	0.0689625	0.0549772	0.00782756	0.0364119	0.252817	0.164776	0.103221	0.168273
86	0.496335	0.343483	0.817634	0.897908	0.140926	0.269137	0.917632	0.182744	0.145513	0.0687294	0.117494	0.217835	0.043459	0.107458	0.0994967	0.0613139	0.249667	0.291887	0.994862	0.9732	0.588738	0.41506	0.860207	0.811552	0.0698369	0.0572238	0.00783664	0.0361543	0.251958	0.152473	0.103131	0.167341
87	0.481979	0.368884	0.817601	0.87636	0.133692	0.244472	0.914901	0.17792	0.139678	0.0721072	0.117387	0.210429	0.039799	0.0974969	0.0974	0.0554191	0.257043	0.314208	0.994929	0.973291	0.588005	0.383153	0.872575	0.824364	0.0707291	0.0599997	0.00784421	0.035892	0.250689	0.140818	0.102789	0.166122
88	0.467083	0.396159	0.817547	0.852952	0.12722	0.221446	0.911511	0.174202	0.133698	0.076822	0.117613	0.202198	0.0367855	0.0884431	0.0956538	0.0503189	0.264405	0.33729	0.994992	0.97332	0.587103	0.352522	0.88484	0.837535	0.0716709	0.063334	0.00784796	0.0356304	0.249157	0.129835	0.102248	0.164796
89	0.451869	0.424086	0.81748	0.827961	0.121553	0.200027	0.907683	0.171482	0.127658	0.0822425	0.118369	0.193374	0.0344195	0.0802959	0.0942481	0.0459796	0.271661	0.360632	0.995056	0.97331	0.586123	0.323283	0.896836	0.850999	0.0726601	0.0670089	0.00784188	0.0354066	0.247492	0.119484	0.10156	0.163622
90	0.436518	0.451552	0.817337	0.801668	0.116729	0.180165	0.903426	0.169644	0.12165	0.0877513	0.119507	0.184214	0.032707	0.0730679	0.0932085	0.0423621	0.27886	0.383695	0.995112	0.973264	0.585182	0.295545	0.908512	0.864722	0.0737567	0.0707262	0.00782059	0.0352657	0.246004	0.109775	0.100778	0.16258
91	0.421186	0.477676	0.817005	0.774474	0.112802	0.161838	0.898703	0.168584	0.115733	0.092854	0.120933	0.174946	0.0315981	0.0667814	0.0924179	0.0393841	0.285993	0.405886	0.995173	0.97318	0.584364	0.2694	0.919517	0.87844	0.0749383	0.0743831	0.0077812	0.035253	0.244937	0.100661	0.100032	0.161542
92	0.406059	0.501764	0.816535	0.746831	0.109864	0.14499	0.893269	0.168126	0.109942	0.0974461	0.122603	0.16575	0.0310181	0.0613685	0.0917451	0.0369563	0.292973	0.426616	0.995234	0.973071	0.583821	0.244903	0.929084	0.891616	0.0760649	0.0777651	0.00772708	0.0353127	0.244578	0.0921165	0.099586	0.160594
93	0.391417	0.523446	0.815898	0.719237	0.108017	0.129562	0.887003	0.168047	0.104335	0.101482	0.124337	0.1568	0.0310025	0.0567147	0.0912525	0.0350799	0.299869	0.445531	0.995296	0.972936	0.583657	0.222067	0.936568	0.90341	0.0770884	0.0807538	0.00765634	0.0354253	0.245065	0.0841179	0.0994808	0.159752
94	0.377661	0.542513	0.815119	0.692172	0.107399	0.11549	0.880358	0.168163	0.0990697	0.105152	0.12602	0.148225	0.0316252	0.052719	0.0910536	0.0337045	0.307063	0.462383	0.995358	0.972748	0.583964	0.200919	0.941284	0.912861	0.0781914	0.0834586	0.00757241	0.0355715	0.246314	0.0766724	0.0996844	0.158776
95	0.365951	0.559028	0.814214	0.66632	0.108231	0.102731	0.873931	0.168263	0.0943677	0.10851	0.127646	0.140171	0.0331104	0.049332	0.0911264	0.032741	0.315602	0.477169	0.995417	0.97246	0.584841	0.181467	0.942481	0.918939	0.0796468	0.0859117	0.00747567	0.0357332	0.248484	0.0698356	0.100142	0.157542
96	0.358436	0.572985	0.813292	0.643143	0.110758	0.0912434	0.867961	0.16818	0.0902332	0.111613	0.129202	0.132717	0.0357441	0.0464585	0.0912934	0.0320959	0.326976	0.490025	0.995473	0.972055	0.586295	0.16374	0.939564	0.920701	0.0815023	0.0880738	0.00737439	0.0358831	0.25149	0.063635	0.100851	0.156026
97	0.357916	0.584559	0.812416	0.624785	0.115226	0.0809963	0.862624	0.167829	0.0866219	0.114627	0.130571	0.126233	0.0396977	0.0439711	0.0913053	0.0316676	0.342588	0.50131	0.995519	0.971562	0.588278	0.147774	0.932208	0.917466	0.0838542	0.0899977	0.00727512	0.035968	0.255166	0.0580187	0.10185	0.154208
98	0.366889	0.594193	0.811612	0.613539	0.121951	0.0719747	0.857937	0.167253	0.0839381	0.117862	0.131741	0.121612	0.0449096	0.0417367	0.0911542	0.0314467	0.363561	0.511632	0.995556	0.971017	0.590705	0.133653	0.920238	0.908937	0.0869156	0.0917963	0.00718033	0.0360019	0.259219	0.052987	0.102988	0.152047
99	0.386761	0.602653	0.810962	0.610786	0.131252	0.0641808	0.853975	0.16669	0.0832489	0.121596	0.13272	0.119715	0.0512442	0.0396463	0.0911597	0.0315249	0.390759	0.52199	0.995581	0.970445	0.593588	0.121503	0.903666	0.895272	0.0907505	0.0935398	0.00709877	0.0360318	0.263487	0.048549	0.104147	0.149563
100	0.418134	0.611455	0.81048	0.616831	0.143574	0.0575996	0.850519	0.166604	0.0858494	0.126051	0.133355	0.120782	0.0588065	0.0376556	0.0913089	0.032205	0.425353	0.534559	0.995595	0.969869	0.596934	0.111511	0.882775	0.876947	0.0953504	0.0954406	0.00702686	0.036087	0.267923	0.044774	0.105253	0.146754

## Sheet: gait A1FacoM
Calculated gait parameters	mean	std	VC	max	min
Walking.Speed [m/s]	1	0	0	1	1
Cadans [1/m]	137.15	12.92	5.65	157.89	107.14
L.Stride.Time [s]	0.88	0.04	0.05	0.98	0.81	0.87	0.96	0.92	0.9	0.83	0.9	0.85	0.89	0.86	0.81	0.92	0.91	0.88	0.83	0.88	0.88	0.92	0.88	0.85	0.82	0.82	0.93	0.95	0.87	0.84	0.98	0.87	0.9	0.9	0.97	0.89	0.86	0.82	0.86	0.88	0.92	0.88	0.86	0.88	0.88	0.9	0.9	0.86	0.9
L.Step.Time [s]	0.41	0.02	0.05	0.45	0.38	0.4	0.39	0.41	0.38	0.43	0.38	0.4	0.39	0.4	0.4	0.38	0.41	0.41	0.4	0.39	0.4	0.41	0.4	0.42	0.38	0.39	0.38	0.38	0.44	0.41	0.39	0.42	0.4	0.42	0.42	0.43	0.39	0.4	0.4	0.4	0.41	0.4	0.4	0.42	0.42	0.43	0.43	0.43	0.41
L.Stance.Time [s]	0.57	0.04	0.07	0.66	0.49	0.57	0.65	0.61	0.59	0.52	0.61	0.55	0.59	0.57	0.5	0.61	0.61	0.57	0.53	0.57	0.57	0.61	0.55	0.55	0.52	0.52	0.61	0.63	0.55	0.54	0.66	0.56	0.59	0.58	0.64	0.57	0.55	0.51	0.55	0.57	0.62	0.59	0.53	0.57	0.57	0.59	0.58	0.56	0.57
L.Swing.Time [s]	0.31	0.01	0.03	0.33	0.29	0.3	0.31	0.31	0.31	0.31	0.29	0.3	0.3	0.29	0.31	0.31	0.3	0.31	0.3	0.31	0.31	0.31	0.33	0.3	0.3	0.3	0.32	0.32	0.32	0.3	0.32	0.31	0.31	0.32	0.33	0.32	0.31	0.31	0.31	0.31	0.3	0.29	0.33	0.31	0.31	0.31	0.32	0.3	0.33
L.Stance.Swing [1]	0.55	0.04	0.08	0.67	0.48	0.526	0.477	0.508	0.525	0.596	0.475	0.545	0.508	0.509	0.62	0.508	0.492	0.544	0.566	0.544	0.544	0.508	0.6	0.545	0.577	0.577	0.525	0.508	0.582	0.556	0.485	0.554	0.525	0.552	0.516	0.561	0.564	0.608	0.564	0.544	0.484	0.492	0.623	0.544	0.544	0.525	0.552	0.536	0.579
L.Bipedal [s]	0.1	0.03	0.24	0.17	0.04	0.13	0.15	0.14	0.11	0.09	0.12	0.12	0.13	0.13	0.07	0.11	0.1	0.1	0.07	0.1	0.09	0.14	0.09	0.1	0.08	0.08	0.12	0.13	0.09	0.1	0.17	0.09	0.1	0.11	0.15	0.11	0.1	0.06	0.1	0.11	0.13	0.15	0.08	0.09	0.12	0.08	0.11	0.08	0.12
L.Stride.Length [m]	0.89	0.05	0.05	1.07	0.77	0.862	0.856	0.936	0.871	0.885	0.848	0.818	0.835	0.859	0.952	0.865	0.85	0.893	0.861	0.9	0.828	0.88	0.937	0.866	0.874	0.84	0.861	0.92	0.908	0.846	0.932	0.902	0.857	0.875	0.912	0.919	0.92	0.912	0.886	0.875	0.766	0.829	0.912	0.843	0.871	0.901	0.889	0.845	0.928
L.Step.Length [m]	0.44	0.03	0.07	0.54	0.38	0.415	0.415	0.385	0.397	0.423	0.42	0.409	0.397	0.388	0.473	0.45	0.437	0.415	0.45	0.422	0.445	0.396	0.43	0.442	0.437	0.456	0.457	0.413	0.464	0.411	0.39	0.444	0.431	0.403	0.407	0.443	0.425	0.484	0.452	0.44	0.443	0.378	0.451	0.449	0.412	0.468	0.443	0.456	0.422
L.Step.Width [m]	0.1	0.04	0.47	0.2	0	0.089	0.078	0.079	0.134	0.084	0.052	0.151	0.068	0.136	0.038	0.109	0.089	0.038	0.139	0.109	0.062	0.061	0.089	0.062	0.122	0.076	0.202	0.085	0.092	0.136	0.046	0.067	0.058	0.123	0.114	0.067	0.164	0.067	0.069	0.094	0.148	0.165	0.169	0.09	0.071	0.043	0.095	0.067	0.155
L.foot.clear [cm]	2.41	0.59	0.24	3.55	1.44	3.341	1.676	2.247	2.385	2.954	1.45	2.729	1.916	2.477	1.838	2.591	1.92	1.838	2.374	3.368	1.984	1.942	1.769	2.825	2.785	3.299	2.606	2.943	2.745	2.987	1.442	2.27	2.28	2.347	2.717	3.386	3.495	2.235	1.621	2.112	1.441	1.77	2.522	2.281	2.975	1.573	2.731	1.755	3.378
R.Stride.Time [s]	0.88	0.04	0.04	0.96	0.81	0.88	0.94	0.95	0.85	0.88	0.88	0.86	0.88	0.86	0.83	0.89	0.91	0.89	0.84	0.87	0.87	0.93	0.86	0.89	0.81	0.83	0.93	0.89	0.9	0.86	0.95	0.89	0.88	0.9	0.96	0.93	0.85	0.82	0.86	0.87	0.93	0.88	0.84	0.88	0.87	0.9	0.9	0.88	0.88
R.Step.Time [s]	0.48	0.03	0.07	0.56	0.42	0.48	0.55	0.54	0.47	0.45	0.5	0.46	0.49	0.46	0.43	0.51	0.5	0.48	0.44	0.48	0.47	0.52	0.46	0.47	0.43	0.44	0.55	0.51	0.46	0.45	0.56	0.47	0.48	0.48	0.54	0.5	0.46	0.42	0.46	0.47	0.52	0.48	0.44	0.46	0.45	0.47	0.47	0.45	0.47
R.Stance.Time [s]	0.51	0.03	0.06	0.59	0.43	0.53	0.54	0.55	0.49	0.52	0.5	0.52	0.52	0.53	0.47	0.49	0.51	0.51	0.47	0.49	0.49	0.55	0.49	0.52	0.46	0.47	0.5	0.51	0.53	0.51	0.56	0.51	0.5	0.53	0.57	0.54	0.49	0.46	0.5	0.51	0.54	0.55	0.48	0.51	0.54	0.51	0.54	0.51	0.53
R.Swing.Time [s]	0.37	0.02	0.05	0.43	0.33	0.35	0.4	0.4	0.36	0.36	0.38	0.34	0.36	0.33	0.36	0.4	0.4	0.38	0.37	0.38	0.38	0.38	0.37	0.37	0.35	0.36	0.43	0.38	0.37	0.35	0.39	0.38	0.38	0.37	0.39	0.39	0.36	0.36	0.36	0.36	0.39	0.33	0.36	0.37	0.33	0.39	0.36	0.37	0.35
R.Stance.Swing [1]	0.73	0.06	0.08	0.91	0.59	0.66	0.741	0.727	0.735	0.692	0.76	0.654	0.692	0.623	0.766	0.816	0.784	0.745	0.787	0.776	0.776	0.691	0.755	0.712	0.761	0.766	0.86	0.745	0.698	0.686	0.696	0.745	0.76	0.698	0.684	0.722	0.735	0.783	0.72	0.706	0.722	0.6	0.75	0.725	0.611	0.765	0.667	0.725	0.66
R.Bipedal [s]	0.1	0.02	0.19	0.14	0.05	0.09	0.1	0.07	0.12	0.07	0.11	0.09	0.1	0.11	0.07	0.1	0.11	0.09	0.09	0.09	0.1	0.09	0.09	0.08	0.09	0.08	0.06	0.12	0.09	0.09	0.1	0.09	0.11	0.1	0.1	0.07	0.09	0.09	0.09	0.1	0.1	0.11	0.09	0.11	0.12	0.12	0.11	0.11	0.1
R.Stride.Length [m]	0.89	0.05	0.06	1.07	0.76	0.863	0.885	0.924	0.845	0.887	0.86	0.829	0.844	0.773	0.975	0.878	0.872	0.859	0.888	0.876	0.877	0.846	0.925	0.871	0.855	0.839	0.905	0.869	0.962	0.867	0.877	0.915	0.886	0.871	0.876	0.938	0.86	0.944	0.899	0.872	0.831	0.756	0.913	0.88	0.815	0.926	0.876	0.878	0.861
R.Step.Length [m]	0.45	0.04	0.08	0.54	0.38	0.448	0.471	0.539	0.448	0.464	0.439	0.42	0.447	0.385	0.502	0.428	0.434	0.443	0.439	0.454	0.432	0.45	0.495	0.429	0.418	0.383	0.448	0.455	0.498	0.457	0.487	0.471	0.454	0.468	0.469	0.495	0.436	0.46	0.446	0.432	0.388	0.378	0.463	0.43	0.403	0.457	0.433	0.423	0.439
R.Step.Width [m]	0.1	0.05	0.57	0.28	0	0.027	0.021	0.196	0.049	0.054	0.026	0.135	0.094	0.12	0.054	0.105	0.073	0.077	0.156	0.055	0.081	0.093	0.045	0.111	0.174	0.073	0.05	0.161	0.145	0.069	0.156	0.079	0.093	0.074	0.13	0.04	0.001	0.081	0.109	0.155	0.091	0.066	0.112	0.054	0.099	0.055	0.166	0.069	0.147
R.foot.clear [cm]	1.91	0.68	0.35	5.12	1.04	1.661	1.177	1.95	1.807	1.763	1.375	1.17	1.356	1.091	2.813	1.982	1.994	1.726	2.89	2.55	2.693	1.542	2.524	1.528	2.555	2.331	2.494	1.556	1.626	1.794	1.753	1.2	1.794	1.553	1.304	2.47	1.595	1.936	1.748	1.304	1.449	1.563	1.658	1.86	1.044	2.05	1.041	2.285	1.74
Asym.step.time [%]	15.49	8.34	0.54	36.56	2.35	18.182	34.043	27.368	21.176	4.545	27.273	13.953	22.727	13.953	7.229	29.213	19.78	15.73	9.524	20.69	16.092	23.656	13.953	11.236	12.346	12.048	36.559	29.213	4.444	9.302	35.789	11.236	18.182	13.333	25	15.054	16.471	4.878	13.953	16.092	23.656	18.182	9.524	9.091	6.897	8.889	8.889	4.545	13.636
Asym.step.length [%]	7.69	6.56	0.85	33.19	0.14	7.532	12.712	33.19	11.992	9.356	4.366	2.804	11.734	0.615	5.868	5.163	0.618	6.499	2.49	7.322	3.098	12.601	14.053	2.937	4.522	17.327	2.17	9.669	6.948	10.611	22.228	5.788	5.233	15.003	14.341	11.072	2.567	5.087	1.306	1.686	13.153	0.14	2.726	4.266	2.309	2.397	2.382	7.459	3.984
Mox file gait parameters	mean	std
L.Stride.Time	0.882525	0.0448923	0.86	0.88	0.95	0.92	0.9	0.83	0.91	0.84	0.9	0.84	0.82	0.92	0.91	0.87	0.84	0.87	0.9	0.91	0.88	0.85	0.82	0.82	0.93	0.94	0.87	0.87	0.95	0.88	0.89	0.92	0.961	0.878	0.86	0.83	0.87	0.98	0.82	0.87	0.86	0.88	0.88	0.91	0.88	0.87	0.89	0.87	0.87
L.Stance.Time	0.57878	0.0383307	0.56	0.58	0.64	0.63	0.6	0.53	0.62	0.55	0.59	0.57	0.52	0.62	0.62	0.58	0.55	0.58	0.59	0.61	0.57	0.56	0.54	0.53	0.62	0.64	0.57	0.56	0.65	0.58	0.6	0.6	0.64	0.578	0.57	0.53	0.57	0.57	0.52	0.59	0.55	0.58	0.58	0.6	0.59	0.58	0.58	0.57	0.57
L.Swing.Time	0.303763	0.0217544	0.3	0.3	0.31	0.29	0.3	0.3	0.29	0.29	0.31	0.27	0.3	0.3	0.29	0.29	0.29	0.29	0.31	0.3	0.31	0.29	0.28	0.29	0.31	0.3	0.3	0.31	0.3	0.3	0.29	0.32	0.322	0.3	0.29	0.3	0.3	0.41	0.3	0.28	0.31	0.3	0.3	0.31	0.29	0.29	0.31	0.3	0.3
L.Stance.Swing	0.655555	0.0212528	65.134	65.924	67.356	68.503	66.693	63.866	68.105	65.468	65.553	67.881	63.433	67.395	68.145	66.658	65.462	66.665	65.559	67.03	64.777	65.889	65.844	64.664	66.692	68.074	65.544	64.37	68.421	65.901	67.421	65.207	66.557	65.854	66.292	63.853	65.508	58.163	63.406	67.798	63.962	65.912	65.909	65.919	67.051	66.699	65.146	65.517	65.535
L.Step.Length	0.464373	0.0282946	0.444	0.453	0.426	0.441	0.448	0.463	0.442	0.417	0.425	0.484	0.488	0.458	0.437	0.465	0.454	0.468	0.439	0.451	0.474	0.461	0.478	0.491	0.447	0.492	0.427	0.444	0.46	0.463	0.421	0.47	0.464	0.45	0.492	0.483	0.47	0.472	0.412	0.476	0.469	0.428	0.49	0.477	0.469	0.453	0.499	0.467	0.488
L.Step.Width	0.125034	0.0447691	0.131	0.14	0.076	0.165	0.151	0.079	0.161	0.099	0.141	0.097	0.125	0.133	0.083	0.142	0.156	0.099	0.088	0.139	0.095	0.121	0.147	0.206	0.09	0.094	0.16	0.03	0.109	0.079	0.148	0.098	0.127	0.209	0.116	0.098	0.103	0.176	0.191	0.177	0.131	0.108	0.097	0.085	0.106	0.16	0.128	0.085	0.213
R.Stride.Time	0.88222	0.0367621	0.88	0.94	0.94	0.85	0.88	0.89	0.86	0.88	0.86	0.82	0.9	0.91	0.89	0.83	0.87	0.87	0.94	0.85	0.9	0.8	0.84	0.93	0.89	0.9	0.86	0.95	0.88	0.89	0.89	0.97	0.92	0.86	0.81	0.87	0.87	0.93	0.88	0.838	0.883	0.87	0.901	0.899	0.87	0.89	0.88	0.86	0.85
R.Stance.Time	0.548339	0.0285051	0.57	0.56	0.56	0.54	0.56	0.52	0.55	0.55	0.55	0.53	0.54	0.52	0.52	0.52	0.53	0.55	0.59	0.5	0.54	0.47	0.52	0.52	0.55	0.59	0.53	0.56	0.56	0.56	0.55	0.6	0.61	0.53	0.53	0.53	0.55	0.55	0.56	0.53	0.543	0.56	0.58	0.579	0.54	0.56	0.56	0.51	0.55
R.Swing.Time	0.333864	0.0306619	0.31	0.38	0.38	0.31	0.32	0.37	0.31	0.33	0.31	0.29	0.36	0.39	0.37	0.31	0.34	0.32	0.35	0.35	0.36	0.33	0.32	0.41	0.34	0.31	0.33	0.39	0.32	0.33	0.34	0.37	0.31	0.33	0.28	0.34	0.32	0.38	0.32	0.307	0.34	0.31	0.321	0.32	0.33	0.33	0.32	0.35	0.3
R.Stance.Swing	0.621787	0.0267622	64.78	59.576	59.554	63.489	63.623	58.411	63.952	62.501	63.943	64.626	60	57.138	58.439	62.654	60.954	63.203	62.78	58.826	59.992	58.736	61.88	55.917	61.785	65.55	61.62	58.946	63.641	62.915	61.792	61.855	66.296	61.632	65.426	60.933	63.23	59.113	63.656	63.289	61.467	64.371	64.341	64.393	62.056	62.93	63.624	59.292	64.723
R.Step.Length	0.422814	0.0328505	0.423	0.422	0.494	0.404	0.438	0.403	0.39	0.427	0.351	0.478	0.406	0.415	0.413	0.419	0.418	0.411	0.422	0.461	0.404	0.389	0.366	0.414	0.419	0.474	0.436	0.439	0.443	0.438	0.433	0.427	0.464	0.415	0.436	0.423	0.404	0.364	0.339	0.441	0.412	0.388	0.431	0.404	0.397	0.423	0.453	0.389	0.428
R.Step.Width	0.120475	0.0454204	0.078	0.217	0.118	0.089	0.045	0.171	0.116	0.16	0.065	0.147	0.113	0.127	0.187	0.083	0.105	0.131	0.105	0.136	0.208	0.104	0.08	0.158	0.152	0.082	0.144	0.117	0.121	0.114	0.142	0.044	0.075	0.089	0.126	0.171	0.109	0.1	0.104	0.08	0.136	0.091	0.174	0.104	0.147	0.035	0.137	0.135	0.107
[truncated: 12 more columns]

## Sheet: MoS A1FacoM
	mean	std	step:1	step:2
MoS_ML_L	0.028	0.024	-0.00267811	0.0585694	0.0580022	-0.00164024	-0.00849462	0.0305989	0.0274176	0.0483516	0.00685694	0.0349119	0.025601	0.0264199	0.0582774	0.0132881	0.00979832	0.017277	0.0155334	0.0480689	0.0676302	0.0165676	0.000654054	0.0283815	0.035583	0.00196432	0.0425394	0.0383721	0.0383642	0.016576	0.0308625	-0.0091682	-0.0180871	-0.000317066	0.0328947	0.0530589	0.0258987	0.0108208	0.0278997	0.037219	0.0354881	0.0120278	0.0570786	0.0312857	0.051813	0.00619532	0.0574758	0.0239855	0.0400193
MoS_ML_R	0.068	0.025	0.0688365	0.0867494	0.0506392	0.0800073	0.0862884	0.0544521	0.0827734	0.0648709	0.0829615	0.0631909	0.0669143	0.0922151	0.0408364	0.0802171	0.085833	0.0632196	0.0583838	0.0939235	0.0414911	0.072377	0.0827617	0.120776	0.0733333	0.0657509	0.079982	0.0277727	0.0650402	0.0643868	0.0699346	0.0709675	0.0741626	0.115282	0.0761252	0.0560447	0.0602284	0.0775776	0.0889627	0.107106	0.0712811	0.070107	0.0155869	0.0655838	0.0456382	0.0872244	0.0605321	0.054423	0.103455
MoS_ML	0.048	0.032	0.0688365	-0.00267811	0.0867494	0.0585694	0.0506392	0.0580022	0.0800073	-0.00164024	0.0862884	-0.00849462	0.0544521	0.0305989	0.0827734	0.0274176	0.0648709	0.0483516	0.0829615	0.00685694	0.0631909	0.0349119	0.0669143	0.025601	0.0922151	0.0264199	0.0408364	0.0582774	0.0802171	0.0132881	0.085833	0.00979832	0.0632196	0.017277	0.0583838	0.0155334	0.0939235	0.0480689	0.0414911	0.0676302	0.072377	0.0165676	0.0827617	0.000654054	0.120776	0.0283815	0.0733333	0.035583	0.0657509
MoS_BF_L	-0.107	0.031	-0.0800396	-0.0485428	-0.0700926	-0.105021	-0.12074	-0.085948	-0.0856684	-0.0891383	-0.0662743	-0.15808	-0.0779919	-0.0844707	-0.105961	-0.133556	-0.100268	-0.122866	-0.0542641	-0.140683	-0.106165	-0.143509	-0.119709	-0.0937528	-0.0732168	-0.131318	-0.13363	-0.0382727	-0.126426	-0.109057	-0.114604	-0.0570381	-0.09557	-0.151199	-0.151585	-0.109227	-0.111846	-0.0764681	-0.0662905	-0.12823	-0.0944489	-0.0935248	-0.124989	-0.0935933	-0.116303	-0.111151	-0.122845	-0.114279	-0.154389
MoS_BF_R	-0.17	0.022	-0.168945	-0.159783	-0.153971	-0.167648	-0.144721	-0.194704	-0.165704	-0.157447	-0.147508	-0.160323	-0.208058	-0.155949	-0.145037	-0.181703	-0.176009	-0.169776	-0.154165	-0.138895	-0.176384	-0.183341	-0.195856	-0.178304	-0.154095	-0.14975	-0.153536	-0.159983	-0.15734	-0.171732	-0.148507	-0.174892	-0.138901	-0.162997	-0.16977	-0.197004	-0.186652	-0.162717	-0.142589	-0.165638	-0.178969	-0.147485	-0.153782	-0.155737	-0.166022	-0.177069	-0.184369	-0.197292	-0.175983
MoS_BF	-0.138	0.041	-0.168945	-0.0800396	-0.159783	-0.0485428	-0.153971	-0.0700926	-0.167648	-0.105021	-0.144721	-0.12074	-0.194704	-0.085948	-0.165704	-0.0856684	-0.157447	-0.0891383	-0.147508	-0.0662743	-0.160323	-0.15808	-0.208058	-0.0779919	-0.155949	-0.0844707	-0.145037	-0.105961	-0.181703	-0.133556	-0.176009	-0.100268	-0.169776	-0.122866	-0.154165	-0.0542641	-0.138895	-0.140683	-0.176384	-0.106165	-0.183341	-0.143509	-0.195856	-0.119709	-0.178304	-0.0937528	-0.154095	-0.0732168	-0.14975
[truncated: 68 more columns]

## Sheet: EMG A1FacoM
	LEFT
	EMG LRectusFem		EMG LVastusLat		EMG LSemitendi		EMG LBicepsFem		EMG LGastrocMed		EMG LSoleus		EMG LTibialisA		EMG LPerineus		EMG RRectusFem		EMG RVastusLat		EMG RSemitendi		EMG RBicepsFem		EMG RGastrocMed		EMG RSoleus		EMG RTibialisA		EMG RPerineus
%	mean	std	mean	std	mean	std	mean	std	mean	std	mean	std	mean	std	mean	std	mean	std	mean	std	mean	std	mean	std	mean	std	mean	std	mean	std	mean	std
1	0.401197	0.520387	0.886598	0.816308	0.228172	0.619377	0.820227	0.457	0.159708	0.139404	0.0970167	0.131418	0.0912413	0.157904	0.134516	0.0701359	0.60144	0.449292	0.303051	0.423887	0.204363	0.315086	0.996168	0.967259	0.257484	0.128334	0.104301	0.065709	0.0771026	0.057751	0.00570775	0.028208
2	0.376807	0.560513	0.89178	0.83969	0.221648	0.59985	0.819437	0.456918	0.145665	0.149932	0.0963079	0.134475	0.0888974	0.152041	0.134166	0.0687776	0.601945	0.482609	0.315849	0.437767	0.194012	0.296287	0.996164	0.967577	0.259299	0.140027	0.104916	0.0659212	0.0780155	0.0544299	0.00568937	0.02867
3	0.356194	0.601557	0.895214	0.863395	0.218131	0.580668	0.818747	0.457036	0.13291	0.16281	0.0951511	0.139107	0.0884608	0.145712	0.133522	0.0678233	0.602644	0.517158	0.33087	0.453785	0.185139	0.279313	0.996163	0.967861	0.260817	0.152523	0.105645	0.0666764	0.0791149	0.051574	0.00567043	0.0290903
4	0.339822	0.643252	0.897347	0.886377	0.217789	0.562203	0.818237	0.457366	0.121674	0.178454	0.0937144	0.145447	0.0895337	0.138979	0.132582	0.0675299	0.603525	0.552382	0.348228	0.471963	0.177681	0.264135	0.996167	0.968116	0.261926	0.165652	0.106428	0.0682181	0.0801407	0.0491563	0.00564999	0.0294622
5	0.328079	0.685154	0.898717	0.9075	0.220724	0.544874	0.81797	0.45799	0.112342	0.196857	0.0921834	0.153413	0.0917384	0.131965	0.131372	0.0681318	0.604584	0.587718	0.367908	0.492149	0.171564	0.250719	0.996174	0.968353	0.262602	0.179199	0.107268	0.0706841	0.0808682	0.0471327	0.00562737	0.0297822
6	0.321201	0.726698	0.899812	0.92563	0.226927	0.529119	0.817977	0.459055	0.10546	0.217629	0.090678	0.162746	0.0947118	0.124827	0.129955	0.0698068	0.60582	0.622607	0.389727	0.514033	0.166707	0.239017	0.996184	0.968578	0.262904	0.192881	0.108237	0.0740281	0.0811289	0.0454501	0.00560186	0.0300485
7	0.319256	0.767238	0.900992	0.939688	0.236257	0.51537	0.818259	0.46079	0.101726	0.240152	0.0891582	0.173026	0.0981145	0.11778	0.128427	0.0727362	0.607237	0.656491	0.413353	0.537172	0.163022	0.228984	0.996197	0.9688	0.262938	0.206347	0.109445	0.0780307	0.0808235	0.0440735	0.00557251	0.0302612
8	0.322005	0.806125	0.902392	0.948755	0.248369	0.504001	0.818767	0.463379	0.101599	0.263708	0.0876367	0.18377	0.101635	0.11104	0.126932	0.0768258	0.608822	0.688862	0.438283	0.560979	0.160403	0.220568	0.996211	0.969018	0.262827	0.219231	0.110926	0.0823777	0.0799111	0.0429649	0.00553805	0.0304208
9	0.328816	0.842758	0.903946	0.952171	0.262718	0.495245	0.819441	0.466958	0.10476	0.287522	0.0860324	0.194458	0.104962	0.104751	0.125642	0.0818578	0.610535	0.719375	0.463976	0.584789	0.158713	0.213688	0.996223	0.969224	0.26266	0.231287	0.112703	0.0867249	0.0784072	0.0420937	0.00549546	0.0305397
10	0.338801	0.876656	0.90545	0.949691	0.278645	0.489143	0.820188	0.471677	0.110593	0.310928	0.0842617	0.204548	0.107901	0.0991343	0.124685	0.0875995	0.612324	0.747835	0.489868	0.607959	0.157802	0.208216	0.996233	0.969417	0.262479	0.242319	0.114768	0.090783	0.0763976	0.041476	0.00544386	0.0306319
11	0.350947	0.907501	0.9067	0.941398	0.295434	0.485508	0.820936	0.477647	0.118359	0.333488	0.082255	0.213681	0.110325	0.0944702	0.124153	0.093836	0.614078	0.774203	0.515452	0.629963	0.157495	0.204022	0.996238	0.969591	0.262288	0.252215	0.116982	0.0943771	0.0739949	0.0411551	0.00538362	0.0307133
12	0.364197	0.935126	0.907546	0.927708	0.312451	0.483981	0.821626	0.484915	0.127326	0.354901	0.0800119	0.221678	0.112247	0.0911132	0.124089	0.100485	0.615708	0.798648	0.540283	0.650426	0.157626	0.200942	0.996235	0.969727	0.262109	0.260905	0.119145	0.097475	0.0713191	0.0412623	0.00531802	0.0308024
13	0.377563	0.959348	0.907926	0.909156	0.32919	0.484082	0.822235	0.493504	0.136827	0.374941	0.0775963	0.228397	0.113737	0.0894217	0.12442	0.107339	0.617122	0.82146	0.564012	0.669037	0.158078	0.198821	0.996225	0.969809	0.261871	0.26853	0.121021	0.100042	0.06847	0.0418859	0.00525459	0.0308966
14	0.390129	0.979952	0.907881	0.886396	0.34534	0.485239	0.822797	0.503512	0.146277	0.393382	0.0750255	0.233738	0.114998	0.0897022	0.125034	0.114489	0.618223	0.842829	0.586434	0.685643	0.158783	0.197482	0.996207	0.969833	0.261489	0.275141	0.122449	0.102086	0.0655591	0.0430347	0.00520586	0.0309975
15	0.401163	0.996654	0.907552	0.860122	0.360743	0.486887	0.823339	0.515051	0.155219	0.410029	0.0723343	0.237724	0.116268	0.0920604	0.12575	0.121982	0.618943	0.862974	0.607364	0.700142	0.159705	0.196762	0.996184	0.969796	0.260881	0.281035	0.123323	0.10365	0.0626922	0.0446399	0.00518681	0.0310902
16	0.410071	1.00907	0.907129	0.831001	0.375416	0.488484	0.823872	0.528327	0.163284	0.42462	0.0695879	0.240438	0.117884	0.0962863	0.126351	0.129862	0.619218	0.882022	0.626636	0.71248	0.160848	0.196493	0.996156	0.969696	0.259925	0.286556	0.123583	0.104802	0.0599772	0.0465651	0.0052084	0.031152
17	0.416409	1.01687	0.906772	0.799667	0.389435	0.48954	0.824399	0.54352	0.170069	0.436763	0.0668798	0.241884	0.12014	0.10191	0.12668	0.13806	0.61903	0.899831	0.64414	0.722637	0.162222	0.19652	0.996122	0.969548	0.258545	0.292079	0.123234	0.105643	0.0574895	0.048648	0.00526945	0.0311571
18	0.419945	1.01975	0.90663	0.766716	0.402955	0.489651	0.824904	0.560802	0.175373	0.446208	0.0643719	0.242161	0.123232	0.108332	0.126607	0.146464	0.618368	0.916095	0.65983	0.73063	0.163835	0.196689	0.996079	0.96936	0.256669	0.297869	0.122326	0.106363	0.0552795	0.0507246	0.00535863	0.031087
19	0.420615	1.01756	0.906777	0.732647	0.416176	0.488524	0.825353	0.580309	0.179044	0.452657	0.0621905	0.241333	0.127265	0.114989	0.126083	0.154954	0.617245	0.930411	0.67375	0.736547	0.165691	0.196857	0.996023	0.969147	0.254259	0.304101	0.12096	0.107117	0.0533818	0.0526714	0.00546655	0.0309363
20	0.418407	1.01007	0.907228	0.697848	0.429308	0.485927	0.82571	0.602167	0.180882	0.455449	0.0603825	0.239396	0.132248	0.121393	0.125114	0.16335	0.61571	0.942226	0.685968	0.74049	0.167781	0.196887	0.995946	0.968921	0.251301	0.310707	0.119219	0.107975	0.0518158	0.0543937	0.00560026	0.0307139
21	0.413561	0.997551	0.907973	0.662695	0.442549	0.481708	0.825902	0.626315	0.180967	0.454723	0.0589661	0.236397	0.138089	0.127161	0.123752	0.17145	0.613823	0.951007	0.696639	0.742653	0.170079	0.19667	0.995844	0.9687	0.247828	0.317441	0.117134	0.10903	0.050598	0.0558168	0.00579301	0.0304465
22	0.40631	0.980282	0.908963	0.627507	0.456077	0.475747	0.825871	0.652636	0.179384	0.450486	0.0578961	0.232354	0.144615	0.131992	0.122078	0.179021	0.611676	0.956196	0.705913	0.743266	0.17256	0.196132	0.99572	0.968497	0.243925	0.323902	0.114773	0.110345	0.0497385	0.0568694	0.00609119	0.0301759
23	0.396951	0.958635	0.910096	0.592588	0.470045	0.467993	0.825558	0.680816	0.176276	0.442878	0.0571722	0.227292	0.151623	0.135639	0.120192	0.185858	0.609369	0.957374	0.713966	0.742634	0.17519	0.195221	0.995582	0.96832	0.239729	0.329626	0.112238	0.111905	0.0492523	0.0574871	0.00652095	0.0299454
24	0.385789	0.933051	0.911249	0.558184	0.484491	0.4585	0.824949	0.710455	0.171803	0.432159	0.0568508	0.221212	0.158782	0.13804	0.118237	0.19182	0.606953	0.954236	0.72099	0.741088	0.177943	0.193948	0.995439	0.968171	0.235384	0.334086	0.109624	0.113683	0.0491239	0.0576536	0.00707736	0.0297834
25	0.373162	0.90406	0.912335	0.524534	0.499365	0.447404	0.824041	0.741002	0.166144	0.418629	0.0570622	0.214162	0.16582	0.139174	0.116262	0.196889	0.604557	0.946719	0.727182	0.738979	0.18079	0.192372	0.995301	0.968058	0.231222	0.336889	0.107059	0.115685	0.0493211	0.0573526	0.00769757	0.0296812
26	0.35938	0.872186	0.913253	0.491872	0.514478	0.434864	0.822876	0.771792	0.15952	0.402747	0.0579803	0.206354	0.172489	0.139033	0.114377	0.201202	0.602284	0.934869	0.732752	0.736652	0.183717	0.190591	0.995182	0.967976	0.227571	0.337617	0.104698	0.117903	0.0497869	0.0565937	0.00829826	0.029626
27	0.34472	0.837889	0.9139	0.460402	0.529495	0.421109	0.821504	0.802126	0.15212	0.384946	0.0597878	0.197892	0.178576	0.137644	0.11266	0.204922	0.600213	0.91881	0.737913	0.734449	0.186713	0.188757	0.995086	0.967921	0.224763	0.335983	0.102667	0.120341	0.0504365	0.0554019	0.00881704	0.02959
28	0.329465	0.801682	0.914195	0.430272	0.543973	0.406459	0.820013	0.831291	0.144133	0.365724	0.0625921	0.188897	0.183958	0.135122	0.111195	0.208223	0.598392	0.898914	0.742906	0.732688	0.189767	0.187062	0.995017	0.967888	0.223085	0.332082	0.101084	0.122973	0.0511956	0.0538241	0.00921635	0.029544
29	0.313848	0.763984	0.914117	0.401633	0.557421	0.391262	0.818481	0.858594	0.135716	0.345468	0.0663897	0.179494	0.188457	0.131563	0.110041	0.211259	0.596829	0.875527	0.74795	0.731639	0.192888	0.185702	0.994972	0.96786	0.222696	0.325976	0.0999325	0.125776	0.0520001	0.0519506	0.00948167	0.0294574
30	0.298099	0.725252	0.913671	0.374591	0.569374	0.375907	0.817027	0.883439	0.127048	0.32472	0.071039	0.169787	0.19188	0.127087	0.109256	0.214076	0.595511	0.849129	0.753268	0.731499	0.196108	0.184877	0.994951	0.96783	0.223649	0.317901	0.0991779	0.128758	0.0528247	0.0498892	0.00961935	0.0293213
31	0.282412	0.685884	0.912918	0.349214	0.579438	0.360852	0.815735	0.905378	0.118277	0.30384	0.076296	0.159881	0.194181	0.121878	0.108844	0.216771	0.594385	0.820232	0.759041	0.732398	0.199467	0.184815	0.994949	0.967788	0.225767	0.308109	0.0987704	0.131923	0.0536693	0.0477925	0.00964716	0.0291391
32	0.266959	0.646244	0.911907	0.325586	0.587253	0.346604	0.814661	0.924001	0.10953	0.283148	0.0818495	0.149878	0.195337	0.116063	0.108777	0.219354	0.593381	0.78929	0.765398	0.734438	0.203032	0.185762	0.994964	0.967721	0.228742	0.296848	0.098635	0.135262	0.0545555	0.04584	0.00958081	0.0289201
33	0.251891	0.60668	0.910673	0.303766	0.592582	0.333727	0.813849	0.939031	0.100924	0.262916	0.0873847	0.139896	0.195301	0.109729	0.109041	0.22176	0.592417	0.756725	0.772412	0.737666	0.20689	0.187949	0.994992	0.96762	0.232247	0.28432	0.0986966	0.138734	0.0555331	0.0442607	0.00943743	0.0286753
34	0.237316	0.567502	0.909295	0.283745	0.595367	0.322697	0.813291	0.950343	0.09254	0.243337	0.0926745	0.130006	0.194137	0.103072	0.109575	0.223877	0.591434	0.722975	0.780085	0.742012	0.211104	0.191548	0.995033	0.967498	0.235968	0.270843	0.0988761	0.142172	0.056651	0.0433017	0.00923477	0.028432
35	0.223355	0.529016	0.907779	0.265586	0.595489	0.314158	0.812936	0.9577	0.0844546	0.224549	0.0974123	0.120279	0.191867	0.0962972	0.110272	0.225565	0.590409	0.68838	0.788411	0.747427	0.215761	0.196839	0.995084	0.967378	0.239625	0.256656	0.0991532	0.145388	0.0579227	0.0431914	0.00899048	0.0282289
36	0.210053	0.491449	0.906107	0.249219	0.593098	0.308564	0.812754	0.961206	0.0767431	0.206678	0.101441	0.110787	0.18866	0.0897005	0.111119	0.226757	0.589303	0.653273	0.797294	0.753807	0.220895	0.20396	0.995142	0.967291	0.242999	0.242032	0.0995294	0.14819	0.0593429	0.044136	0.00872289	0.0280949
37	0.197461	0.455021	0.904278	0.234625	0.588302	0.306427	0.812708	0.960852	0.0694764	0.189812	0.104606	0.101586	0.184598	0.0837191	0.112052	0.22732	0.588078	0.617909	0.806646	0.761069	0.226523	0.213105	0.995206	0.967262	0.245871	0.227198	0.100006	0.150372	0.060866	0.0462413	0.00844844	0.0280399
38	0.185624	0.419951	0.902268	0.221791	0.581266	0.308263	0.812741	0.956643	0.0627358	0.174095	0.106816	0.0927497	0.179826	0.0788977	0.112953	0.227052	0.586722	0.582521	0.816379	0.769135	0.232634	0.224447	0.995272	0.967309	0.24812	0.21238	0.10054	0.151795	0.0623916	0.0494813	0.00818139	0.0280641
39	0.174546	0.386373	0.900046	0.210609	0.572265	0.314199	0.812832	0.948847	0.0565849	0.159498	0.10809	0.0843518	0.174546	0.0758427	0.113749	0.225966	0.585254	0.547339	0.826407	0.777934	0.239147	0.237988	0.995337	0.967436	0.249755	0.197772	0.101125	0.15237	0.0638328	0.0537349	0.00793118	0.0281532
40	0.164238	0.354414	0.897553	0.201007	0.56155	0.324226	0.812967	0.937683	0.0510761	0.146026	0.108508	0.0765067	0.168883	0.0749584	0.114424	0.22405	0.583638	0.512553	0.836645	0.787396	0.245982	0.253641	0.995401	0.967641	0.250701	0.183545	0.101715	0.152123	0.0651266	0.0587996	0.0077074	0.0282871
41	0.15469	0.324148	0.894848	0.192879	0.549399	0.338023	0.813113	0.923477	0.0462433	0.133633	0.108225	0.0692379	0.162939	0.0763244	0.114945	0.221238	0.581896	0.478344	0.847038	0.797515	0.253042	0.271161	0.995463	0.967914	0.250987	0.169821	0.102244	0.15122	0.0662577	0.0644085	0.0075152	0.0284481
42	0.145905	0.295625	0.891963	0.186121	0.53605	0.355145	0.813265	0.906538	0.0421075	0.122282	0.107449	0.0625778	0.156811	0.079523	0.115325	0.217547	0.580056	0.444891	0.857522	0.80829	0.260231	0.290242	0.995522	0.968231	0.250652	0.156687	0.102632	0.149805	0.0672529	0.070293	0.00735636	0.0286307
43	0.137895	0.268875	0.888916	0.180629	0.521717	0.375022	0.813402	0.887185	0.0386831	0.111932	0.106407	0.0565592	0.150589	0.0838737	0.115586	0.213027	0.578161	0.412364	0.868004	0.819684	0.267467	0.310523	0.995579	0.968561	0.249757	0.144199	0.102812	0.148003	0.0681699	0.0761897	0.0072295	0.0288367
44	0.130693	0.243899	0.885735	0.176295	0.506613	0.396966	0.813529	0.865745	0.0359625	0.102537	0.105237	0.0512009	0.144317	0.088665	0.115776	0.207747	0.576258	0.380925	0.878334	0.831573	0.274705	0.331578	0.995633	0.968875	0.248366	0.132383	0.102731	0.14588	0.0690862	0.0818377	0.0071315	0.0290648
45	0.124339	0.220661	0.882464	0.172997	0.490983	0.420155	0.813651	0.842596	0.033929	0.0940445	0.104016	0.0465155	0.138078	0.0932855	0.115984	0.201827	0.574426	0.350712	0.888299	0.843757	0.281936	0.35293	0.995686	0.969145	0.246652	0.12126	0.102401	0.143459	0.0700848	0.0870096	0.00705592	0.0293119
46	0.118887	0.199105	0.879082	0.170605	0.475088	0.443798	0.813767	0.818124	0.0325548	0.0863968	0.102759	0.0425159	0.131936	0.0973755	0.116252	0.195353	0.572755	0.321841	0.897596	0.855949	0.289202	0.374117	0.995738	0.969347	0.244823	0.11083	0.10185	0.14071	0.0712209	0.0915039	0.00699715	0.0295663
47	0.114418	0.179178	0.875572	0.168975	0.459244	0.46715	0.813867	0.792697	0.0317915	0.0795902	0.101413	0.0391432	0.125902	0.100749	0.116608	0.188314	0.571337	0.294429	0.905849	0.867743	0.29664	0.394711	0.99579	0.969462	0.243077	0.101069	0.101195	0.137581	0.0724975	0.0952167	0.00695	0.0298181
48	0.111041	0.160794	0.871991	0.167935	0.443942	0.48959	0.813959	0.766815	0.0316085	0.073507	0.0998889	0.0363714	0.119945	0.10348	0.117096	0.180788	0.570288	0.268549	0.912597	0.878569	0.304549	0.414365	0.995843	0.969476	0.241631	0.0919379	0.100532	0.134143	0.07388	0.0981362	0.00690959	0.0300517
49	0.108911	0.14388	0.86838	0.167315	0.42986	0.510662	0.814048	0.741066	0.0320315	0.0680695	0.098115	0.0341364	0.114018	0.10573	0.117751	0.172777	0.569742	0.244249	0.917396	0.887808	0.31337	0.432842	0.995895	0.969389	0.240795	0.0834178	0.0999766	0.130487	0.0753408	0.100364	0.00687179	0.0302554
50	0.108211	0.128381	0.8648	0.166968	0.41794	0.530045	0.814142	0.716176	0.0331443	0.06321	0.0960685	0.0323955	0.108063	0.107736	0.118594	0.164272	0.56976	0.221562	0.919807	0.894859	0.32372	0.45004	0.995947	0.969204	0.240731	0.0754867	0.0997157	0.126833	0.0768548	0.102116	0.00683324	0.0304245
51	0.109219	0.114292	0.861374	0.166764	0.409528	0.547498	0.814255	0.693116	0.0351128	0.0588469	0.0937752	0.0311093	0.102132	0.109722	0.119604	0.155277	0.570395	0.200595	0.919288	0.898989	0.3365	0.46597	0.995998	0.968933	0.241573	0.0681655	0.0997882	0.123373	0.0785318	0.103679	0.00679123	0.0305561
52	0.112205	0.101573	0.85826	0.166605	0.406161	0.563026	0.814399	0.673003	0.0380647	0.0548992	0.0913533	0.0302214	0.0965215	0.111886	0.120758	0.145898	0.571664	0.181409	0.915433	0.899585	0.352711	0.480935	0.996046	0.968597	0.243392	0.0614564	0.100244	0.120343	0.0806982	0.105479	0.00674502	0.0306548
53	0.117391	0.0901607	0.855545	0.166462	0.409094	0.576887	0.814572	0.656824	0.0420197	0.0512992	0.08898	0.0296846	0.0918203	0.11434	0.122036	0.136456	0.573518	0.164013	0.908067	0.896329	0.373175	0.495531	0.996091	0.968217	0.246174	0.055328	0.101181	0.117969	0.0837776	0.107967	0.00669546	0.0307325
54	0.125043	0.0800412	0.853289	0.166413	0.419352	0.589423	0.814777	0.645548	0.046996	0.047968	0.086778	0.029482	0.089053	0.117141	0.12341	0.127562	0.575889	0.148513	0.897017	0.888974	0.398732	0.510589	0.996133	0.967813	0.249824	0.0498074	0.10255	0.116321	0.0882336	0.111534	0.00664341	0.0308008
55	0.135395	0.0712056	0.851481	0.16667	0.437339	0.601107	0.815014	0.639837	0.0530297	0.0448455	0.0848905	0.0296216	0.0893589	0.120318	0.124865	0.119921	0.578651	0.135057	0.882226	0.877457	0.43004	0.527205	0.996171	0.967403	0.254083	0.0449526	0.104265	0.115332	0.0942604	0.116539	0.00659005	0.0308666
56	0.148583	0.0636404	0.850031	0.16759	0.46271	0.61251	0.815308	0.639821	0.0600941	0.041921	0.0834318	0.0301693	0.093486	0.123915	0.12639	0.11449	0.581653	0.123855	0.863807	0.861967	0.467379	0.546581	0.996205	0.966998	0.258587	0.0409085	0.106163	0.114824	0.101684	0.123068	0.00653715	0.0309357
57	0.164631	0.0572583	0.848822	0.169753	0.494404	0.624199	0.815649	0.644976	0.0682902	0.0391716	0.0824142	0.0313852	0.101286	0.127985	0.127973	0.111689	0.584812	0.115101	0.842103	0.842995	0.510505	0.569625	0.996236	0.966607	0.263046	0.0379391	0.107948	0.114481	0.109815	0.130995	0.00648668	0.0310035
58	0.183519	0.0520037	0.847712	0.173871	0.531192	0.636584	0.816023	0.654349	0.0776334	0.0366586	0.0818329	0.0335735	0.111923	0.13263	0.129577	0.111332	0.588024	0.109022	0.817554	0.821201	0.558709	0.596944	0.996263	0.966233	0.267177	0.0362859	0.109488	0.114082	0.117566	0.139899	0.00643966	0.0310618
59	0.205215	0.0478258	0.846521	0.180709	0.571649	0.64996	0.816437	0.666652	0.088138	0.0344235	0.0816789	0.0371506	0.124431	0.137991	0.131177	0.112868	0.591198	0.105808	0.790671	0.797321	0.610838	0.628685	0.996289	0.965888	0.270677	0.0360984	0.110609	0.113446	0.124009	0.14917	0.00639745	0.0310943
60	0.229604	0.0446567	0.845048	0.190948	0.614266	0.664516	0.816896	0.680341	0.0997077	0.0324749	0.0819677	0.0422793	0.138287	0.144192	0.132757	0.115483	0.594269	0.105521	0.762049	0.772125	0.665234	0.664344	0.996315	0.965576	0.273405	0.0373154	0.111214	0.112475	0.128736	0.158232	0.00636122	0.0310862
61	0.256585	0.042418	0.843125	0.205096	0.657749	0.680218	0.817386	0.694043	0.112116	0.0308247	0.0826219	0.0487684	0.153324	0.151258	0.134254	0.118517	0.597186	0.108057	0.732299	0.746315	0.720005	0.702836	0.996342	0.965305	0.275314	0.0397009	0.111335	0.111151	0.131702	0.166525	0.00633088	0.0310235
62	0.286023	0.0410166	0.84062	0.223433	0.700977	0.696935	0.817901	0.706673	0.125185	0.0294656	0.0835688	0.0561835	0.169684	0.159138	0.135586	0.121558	0.599909	0.113132	0.702005	0.720481	0.773159	0.74271	0.99637	0.965083	0.276389	0.0429427	0.111033	0.10953	0.133265	0.173657	0.00630547	0.0308935
63	0.317792	0.0403526	0.837442	0.245931	0.742881	0.714457	0.818447	0.717435	0.138802	0.0283636	0.084765	0.0639011	0.187571	0.167638	0.136644	0.124374	0.60237	0.120308	0.671719	0.69508	0.822664	0.782287	0.996402	0.964918	0.276545	0.0467207	0.110437	0.107721	0.133959	0.17931	0.00628344	0.0306866
64	0.351688	0.0402894	0.83358	0.272087	0.782526	0.732527	0.819018	0.72584	0.152915	0.0274566	0.0861359	0.0714123	0.206921	0.176483	0.137375	0.126802	0.604578	0.129033	0.641906	0.670404	0.866855	0.820045	0.996436	0.964811	0.275927	0.0507588	0.109734	0.105858	0.134428	0.183526	0.00626333	0.0304014
65	0.387541	0.0406915	0.829066	0.301223	0.818958	0.750891	0.819614	0.731591	0.167562	0.0267016	0.0876095	0.0783305	0.227595	0.18532	0.137752	0.128715	0.60653	0.138725	0.61296	0.646639	0.904251	0.854582	0.996474	0.964757	0.274638	0.0548564	0.10917	0.104035	0.135322	0.186486	0.00624425	0.0300392
66	0.425129	0.0413987	0.824018	0.332376	0.851374	0.76938	0.820257	0.73464	0.182825	0.026058	0.0891651	0.0845377	0.249344	0.193909	0.137837	0.130091	0.60829	0.14882	0.58517	0.623857	0.93405	0.884993	0.996512	0.964735	0.272893	0.058943	0.109056	0.102354	0.137098	0.188482	0.00622536	0.029615
67	0.464271	0.0423045	0.818635	0.364577	0.879029	0.787806	0.820989	0.735035	0.198802	0.0254824	0.0908608	0.0900707	0.271701	0.202002	0.137713	0.13093	0.609872	0.158813	0.558761	0.602091	0.955804	0.910702	0.99655	0.964731	0.270846	0.0630004	0.10977	0.10087	0.139844	0.189686	0.00620661	0.02915
68	0.504779	0.0433327	0.813159	0.396828	0.901011	0.805943	0.821861	0.732749	0.215507	0.0249173	0.0927465	0.0949887	0.294036	0.209237	0.137455	0.131132	0.611315	0.168249	0.534106	0.581398	0.969053	0.931302	0.996587	0.96473	0.268671	0.0669965	0.112323	0.0996092	0.143238	0.190165	0.00618795	0.0286719
69	0.546426	0.0444335	0.807792	0.428273	0.916885	0.823681	0.822891	0.728004	0.233021	0.0243173	0.0948588	0.0994561	0.315596	0.215623	0.137124	0.130765	0.612616	0.176789	0.511171	0.561729	0.974325	0.946979	0.996621	0.964734	0.266525	0.0708756	0.117139	0.0986005	0.146913	0.190028	0.00617016	0.028213
70	0.589014	0.0455619	0.802684	0.458196	0.926075	0.840835	0.824075	0.720932	0.251296	0.0236631	0.0971777	0.10357	0.335063	0.221137	0.136728	0.129859	0.613771	0.184137	0.489951	0.543091	0.9719	0.957855	0.996651	0.964745	0.264548	0.0744548	0.124745	0.0978379	0.150264	0.189255	0.00615478	0.0277959
71	0.632219	0.0466786	0.797883	0.486126	0.928556	0.857233	0.825393	0.711763	0.270189	0.0229758	0.0996551	0.107435	0.352109	0.225809	0.136287	0.12846	0.614801	0.190131	0.470341	0.525465	0.962497	0.964326	0.996676	0.96476	0.262944	0.0776964	0.135449	0.0972768	0.153085	0.187984	0.00614318	0.0274381
72	0.675606	0.0477513	0.793293	0.511812	0.924493	0.872679	0.826791	0.700774	0.289478	0.0222899	0.102134	0.111055	0.366153	0.229724	0.135827	0.126619	0.615724	0.194681	0.452189	0.508823	0.946926	0.966835	0.996695	0.964776	0.261871	0.0805069	0.149165	0.0968568	0.155058	0.18635	0.00613598	0.0271454
73	0.71865	0.048759	0.78875	0.535144	0.914163	0.886923	0.828189	0.688265	0.308888	0.0216404	0.104367	0.114394	0.376729	0.232962	0.135354	0.124416	0.61651	0.197738	0.43535	0.493158	0.925946	0.965756	0.996708	0.964788	0.261397	0.0827989	0.165429	0.0964999	0.15597	0.184449	0.00613384	0.0269106
74	0.760694	0.0496889	0.784156	0.556148	0.898024	0.899684	0.829507	0.674584	0.328069	0.0210504	0.106221	0.117484	0.383431	0.235622	0.13491	0.121944	0.617174	0.199325	0.419595	0.478467	0.900378	0.961437	0.996715	0.964789	0.261638	0.0844521	0.183019	0.0961206	0.155735	0.182278	0.00613652	0.0267119
75	0.800977	0.0505335	0.779527	0.574924	0.87683	0.910784	0.830673	0.660101	0.346527	0.0205248	0.107514	0.120286	0.38629	0.237839	0.134527	0.119324	0.617719	0.199588	0.404745	0.464703	0.871107	0.954245	0.996717	0.964774	0.262608	0.0854707	0.200856	0.0956689	0.154329	0.179951	0.0061443	0.0265331
76	0.838525	0.0513008	0.774961	0.591486	0.851288	0.919927	0.831603	0.645129	0.363764	0.0200535	0.108049	0.122742	0.385258	0.239555	0.134205	0.116645	0.618162	0.198699	0.390729	0.451857	0.838896	0.944388	0.996713	0.964744	0.264277	0.0858021	0.218145	0.0950984	0.15188	0.177407	0.00615744	0.0263602
77	0.872387	0.0520198	0.77066	0.605886	0.822261	0.926931	0.832293	0.629965	0.37927	0.0196193	0.107754	0.124802	0.380878	0.240775	0.133966	0.113978	0.618541	0.196918	0.377497	0.439848	0.804524	0.932128	0.996704	0.964697	0.266568	0.0855195	0.234225	0.0943782	0.148557	0.174654	0.00617341	0.0261942
78	0.90152	0.0527457	0.766904	0.618096	0.790506	0.931602	0.832762	0.614851	0.39243	0.0191973	0.106614	0.126375	0.373561	0.241433	0.133802	0.111355	0.6189	0.194523	0.365064	0.428618	0.768661	0.91762	0.99669	0.964636	0.269351	0.0847044	0.248583	0.0934823	0.144489	0.171662	0.00618921	0.0260419
79	0.924933	0.0535889	0.763951	0.628099	0.756725	0.933745	0.833023	0.600015	0.402829	0.0187714	0.104666	0.127353	0.363676	0.241388	0.133691	0.108801	0.619241	0.191826	0.353339	0.418076	0.73194	0.900946	0.996672	0.964568	0.272406	0.0834505	0.260175	0.0923916	0.139798	0.168413	0.006203	0.0259227
80	0.941843	0.0547157	0.761878	0.635981	0.721588	0.933304	0.833101	0.585645	0.410107	0.0183297	0.102076	0.127754	0.351583	0.240643	0.133582	0.106309	0.619576	0.189157	0.342471	0.408147	0.694926	0.882188	0.996651	0.964499	0.275504	0.0819137	0.269432	0.0910943	0.134595	0.164876	0.00621423	0.0258554
81	0.951676	0.056378	0.760645	0.641893	0.685684	0.930179	0.833003	0.571924	0.414009	0.0178895	0.0990101	0.127627	0.337674	0.239187	0.13339	0.103848	0.619933	0.186834	0.332542	0.398783	0.658125	0.861358	0.996626	0.964428	0.278416	0.080282	0.276333	0.0895746	0.129013	0.161028	0.00622255	0.025852
82	0.954226	0.0589184	0.760118	0.64612	0.649523	0.924372	0.832758	0.559023	0.414462	0.0175374	0.0956964	0.127026	0.322272	0.237095	0.13311	0.101404	0.620319	0.185158	0.32361	0.389995	0.621968	0.838473	0.996597	0.964349	0.281001	0.0787488	0.280928	0.0878464	0.123167	0.156858	0.00622738	0.0259118
83	0.9494	0.0627985	0.76016	0.649026	0.613541	0.915926	0.832397	0.547115	0.411342	0.0175067	0.0923607	0.126047	0.305729	0.234475	0.132729	0.0989893	0.62071	0.184438	0.315727	0.381872	0.58683	0.813538	0.996562	0.964252	0.283102	0.077515	0.28331	0.0859342	0.117169	0.152301	0.00622873	0.0260236
84	0.937603	0.0685312	0.760621	0.651123	0.578111	0.905005	0.831927	0.536303	0.404934	0.0181738	0.0892402	0.124768	0.288455	0.231473	0.132257	0.0966626	0.621061	0.184933	0.308831	0.374557	0.552959	0.78669	0.996521	0.964128	0.284702	0.0767372	0.283359	0.0838851	0.111152	0.147452	0.00622801	0.0261733
85	0.91935	0.0766866	0.761446	0.652953	0.543527	0.891804	0.831367	0.52666	0.395505	0.0199124	0.0865252	0.123341	0.270711	0.228216	0.131715	0.0945176	0.621342	0.186903	0.30292	0.368253	0.520527	0.758095	0.996472	0.963986	0.285734	0.0764408	0.281356	0.0817458	0.105245	0.142325	0.00622659	0.0263429
86	0.895381	0.08779	0.762707	0.655055	0.510039	0.876546	0.830737	0.518181	0.38335	0.0228801	0.0843145	0.121929	0.252733	0.224818	0.131145	0.092663	0.621513	0.190586	0.297976	0.363165	0.489615	0.727988	0.996417	0.963842	0.286115	0.0765221	0.277787	0.0795495	0.0995872	0.13695	0.00622569	0.0265217
87	0.866593	0.102214	0.764587	0.657854	0.477839	0.85953	0.830057	0.510779	0.368939	0.0269588	0.0825963	0.120668	0.234736	0.221337	0.130584	0.0912064	0.621544	0.196141	0.293916	0.359457	0.460216	0.696634	0.996355	0.963726	0.285813	0.0768634	0.272825	0.077345	0.0943316	0.131343	0.00622558	0.0267026
88	0.833976	0.120109	0.767283	0.661613	0.447075	0.841147	0.829413	0.504288	0.352758	0.0319527	0.0812986	0.119633	0.216908	0.217785	0.130157	0.0901819	0.62146	0.203649	0.290652	0.357217	0.432264	0.6644	0.996289	0.963668	0.284858	0.0773364	0.266638	0.0751505	0.0895804	0.125553	0.00622485	0.0268903
89	0.798405	0.141455	0.770972	0.66648	0.417891	0.821787	0.828884	0.498535	0.335194	0.037685	0.080354	0.118861	0.199423	0.214143	0.129965	0.0895871	0.62128	0.213167	0.288114	0.356458	0.405692	0.631652	0.996219	0.963697	0.283271	0.0778505	0.259398	0.0730064	0.0854002	0.119627	0.00622128	0.0270994
90	0.760697	0.166066	0.775794	0.672514	0.390424	0.801801	0.828534	0.493364	0.316612	0.0440634	0.0796958	0.118394	0.182395	0.210373	0.130054	0.0893943	0.621053	0.224704	0.286234	0.357132	0.380457	0.598734	0.996151	0.963842	0.281125	0.0783525	0.251145	0.0709528	0.081828	0.113621	0.00621357	0.0273505
91	0.721633	0.19356	0.781891	0.6797	0.364766	0.781542	0.82844	0.488642	0.297345	0.0510362	0.0793452	0.118179	0.166003	0.206446	0.130487	0.0895249	0.620843	0.238184	0.285015	0.359092	0.356515	0.566011	0.996085	0.964106	0.278542	0.078916	0.242248	0.0690461	0.078883	0.107594	0.00619886	0.0276439
92	0.68189	0.223441	0.789293	0.687991	0.341029	0.761321	0.828594	0.484324	0.277688	0.0586232	0.0793672	0.11818	0.150501	0.202381	0.131211	0.0898934	0.620679	0.253534	0.28446	0.362181	0.333876	0.533822	0.996025	0.964487	0.275676	0.0797518	0.232812	0.067355	0.0765233	0.101609	0.00617586	0.0279865
93	0.642069	0.25511	0.797933	0.697364	0.319255	0.741368	0.828997	0.480426	0.257962	0.0667466	0.0799563	0.118369	0.136184	0.198223	0.13215	0.0904285	0.620657	0.270671	0.284595	0.366221	0.312569	0.502473	0.995973	0.964964	0.272812	0.0811655	0.222956	0.0659448	0.074717	0.0957428	0.00614448	0.0283789
94	0.602697	0.288028	0.807703	0.707936	0.299435	0.721787	0.829589	0.47701	0.238442	0.0753256	0.0812235	0.118645	0.123407	0.194005	0.133191	0.0910264	0.620868	0.289509	0.285483	0.371081	0.292659	0.472229	0.995929	0.965509	0.270226	0.0835283	0.212802	0.0648586	0.0734467	0.0900335	0.00610566	0.0288154
95	0.564212	0.321747	0.818277	0.719921	0.281596	0.702572	0.830299	0.474172	0.219346	0.0842919	0.0831029	0.118978	0.112559	0.189739	0.134236	0.0916316	0.621303	0.309969	0.287218	0.376681	0.2742	0.443309	0.995893	0.966096	0.268056	0.0871569	0.202493	0.0641099	0.0727336	0.0845158	0.00606145	0.0292901
96	0.52699	0.355953	0.829227	0.733567	0.265759	0.683704	0.831074	0.471988	0.20087	0.0934557	0.0853843	0.119351	0.103852	0.185422	0.135217	0.0921602	0.621978	0.331998	0.289973	0.383021	0.257241	0.415873	0.995867	0.966706	0.266413	0.092222	0.192247	0.0636738	0.0726344	0.079198	0.0060145	0.0297884
97	0.491383	0.390515	0.840008	0.749142	0.25195	0.665084	0.831842	0.470489	0.183186	0.102618	0.0878094	0.119834	0.0973671	0.181059	0.136088	0.0924923	0.622853	0.355593	0.293967	0.390216	0.241802	0.390038	0.995849	0.967324	0.265347	0.0987912	0.182268	0.0635226	0.0731135	0.0741241	0.00596779	0.0302931
98	0.457743	0.42548	0.850073	0.766847	0.240241	0.646612	0.832558	0.469664	0.166449	0.111666	0.0900386	0.120659	0.093041	0.176627	0.13682	0.0925202	0.623881	0.380751	0.29945	0.398499	0.2279	0.365887	0.995839	0.967936	0.264818	0.106798	0.172768	0.0636675	0.0741463	0.0693276	0.00592406	0.0307888
99	0.426445	0.461025	0.858924	0.786685	0.230727	0.628215	0.833203	0.469444	0.150791	0.120687	0.0917621	0.12221	0.090636	0.172129	0.137399	0.0921702	0.625016	0.40744	0.306694	0.4082	0.21553	0.343466	0.995838	0.968526	0.264715	0.116072	0.163975	0.0642252	0.0756596	0.0648435	0.00588583	0.0312633
100	0.397905	0.497363	0.866209	0.8084	0.22353	0.609888	0.833793	0.469711	0.136323	0.130034	0.0927917	0.125007	0.089791	0.167609	0.137819	0.0914474	0.626219	0.435612	0.315973	0.419719	0.204661	0.322792	0.995842	0.969082	0.264869	0.12642	0.156112	0.065519	0.0775223	0.0607018	0.00585497	0.031713
	RIGHT
	EMG RRectusFem		EMG RVastusLat		EMG RSemitendi		EMG RBicepsFem		EMG RGastrocMed		EMG RSoleus		EMG RTibialisA		EMG RPerineus		EMG LRectusFem		EMG LVastusLat		EMG LSemitendi		EMG LBicepsFem		EMG LGastrocMed		EMG LSoleus		EMG LTibialisA		EMG LPerineus
%	mean	std	mean	std	mean	std	mean	std	mean	std	mean	std	mean	std	mean	std	mean	std	mean	std	mean	std	mean	std	mean	std	mean	std	mean	std	mean	std
1	0.41166	0.597484	0.806719	0.646841	0.129685	0.0821179	0.854083	0.170858	0.0989789	0.116711	0.11792	0.1147	0.0471689	0.043795	0.0864128	0.03004	0.398082	0.508496	0.995659	0.973074	0.591373	0.148366	0.905608	0.896632	0.0932666	0.0995422	0.00737032	0.0373026	0.24827	0.0610894	0.104809	0.155166
2	0.431878	0.607167	0.806971	0.642958	0.140789	0.0738337	0.852305	0.171397	0.10039	0.120282	0.119048	0.11285	0.0545734	0.0422152	0.0857167	0.0309646	0.430977	0.524497	0.995653	0.972538	0.59198	0.134832	0.890075	0.884716	0.0975004	0.103057	0.00731254	0.0373833	0.249222	0.0553912	0.106853	0.153482
3	0.460484	0.616633	0.807395	0.645066	0.15495	0.066655	0.851001	0.172846	0.10527	0.124056	0.120103	0.112491	0.0633682	0.0407135	0.0852592	0.0326841	0.470677	0.543783	0.995643	0.971998	0.592893	0.123478	0.870873	0.869029	0.102407	0.106996	0.00725717	0.0374658	0.250525	0.0502667	0.108612	0.151138
4	0.49627	0.626537	0.807996	0.652323	0.172135	0.0605742	0.849972	0.175726	0.113852	0.128104	0.121088	0.113405	0.0733974	0.0392491	0.0850104	0.03546	0.516839	0.567627	0.995628	0.971473	0.594038	0.114597	0.848392	0.850064	0.107823	0.111873	0.00720584	0.0375585	0.251994	0.0458305	0.109941	0.148106
5	0.537595	0.637404	0.808783	0.663403	0.192218	0.0555955	0.849026	0.180655	0.125921	0.132536	0.122039	0.115215	0.0844999	0.0377861	0.085019	0.0395316	0.568512	0.596794	0.995611	0.970978	0.59534	0.108509	0.823126	0.828439	0.113497	0.118239	0.00715822	0.0376626	0.25344	0.0423253	0.110741	0.144408
6	0.582689	0.64959	0.809773	0.676732	0.21503	0.0517076	0.847998	0.188285	0.14103	0.137491	0.123005	0.117474	0.0965073	0.036317	0.0853687	0.0449949	0.62423	0.631354	0.995592	0.970523	0.59673	0.105489	0.795643	0.80483	0.119141	0.126476	0.00711327	0.0377691	0.254689	0.0401104	0.110968	0.140124
7	0.629852	0.663271	0.810973	0.690739	0.24042	0.0488644	0.846703	0.199255	0.158702	0.143112	0.124041	0.119726	0.109285	0.034892	0.0861145	0.0517971	0.682102	0.670623	0.995575	0.970115	0.598159	0.105703	0.766543	0.779918	0.124375	0.136621	0.00706909	0.0378594	0.255603	0.039598	0.110639	0.135377
8	0.677526	0.67842	0.812377	0.704114	0.268235	0.0469598	0.844934	0.21405	0.178499	0.149496	0.125203	0.121664	0.122623	0.0335594	0.0872519	0.0594781	0.740052	0.713207	0.99556	0.969761	0.599575	0.109086	0.736428	0.754319	0.129049	0.148181	0.00702395	0.0379055	0.256053	0.0409547	0.109788	0.130311
9	0.72435	0.694823	0.813975	0.715815	0.298336	0.0458761	0.842508	0.232931	0.200043	0.156638	0.126523	0.123169	0.136292	0.0323534	0.0887239	0.067418	0.795761	0.757218	0.99555	0.969464	0.60089	0.115307	0.705902	0.7286	0.133076	0.160439	0.00697682	0.0378778	0.255913	0.0439394	0.108557	0.125124
10	0.769207	0.71216	0.815715	0.725207	0.330646	0.0454786	0.839252	0.255791	0.222934	0.164428	0.127933	0.124235	0.150207	0.0312832	0.090459	0.074984	0.84701	0.800533	0.995545	0.969233	0.60206	0.123774	0.675525	0.703201	0.136372	0.172577	0.00692744	0.0377539	0.255123	0.048129	0.107101	0.119987
11	0.811156	0.730161	0.817541	0.731941	0.365083	0.045613	0.835113	0.282161	0.246829	0.172702	0.129336	0.12491	0.164409	0.0303315	0.0923846	0.0817689	0.891969	0.84122	0.995545	0.969069	0.60309	0.133772	0.645759	0.678423	0.139056	0.183924	0.00687627	0.0375264	0.253761	0.0530846	0.10559	0.115059
12	0.849084	0.748594	0.819376	0.7359	0.401553	0.0461237	0.830141	0.311222	0.27101	0.181281	0.130618	0.12517	0.179048	0.0294739	0.0944721	0.0875383	0.929236	0.877696	0.995552	0.968968	0.603996	0.144558	0.616952	0.654474	0.141048	0.193908	0.00682406	0.0372005	0.251885	0.0583553	0.104184	0.110495
13	0.882189	0.767319	0.82114	0.73712	0.440007	0.0468846	0.824512	0.342056	0.295137	0.189923	0.131685	0.124995	0.194466	0.0286737	0.096665	0.0923588	0.958042	0.908982	0.995562	0.96893	0.604798	0.155485	0.58933	0.631484	0.142469	0.202103	0.00677263	0.0367938	0.249613	0.0635789	0.103047	0.106427
14	0.909736	0.78619	0.822785	0.735746	0.480307	0.0477901	0.818515	0.373692	0.318537	0.198431	0.132433	0.124529	0.21086	0.0278967	0.0989498	0.0964388	0.978125	0.934698	0.995575	0.968948	0.605511	0.165998	0.563087	0.609513	0.143442	0.208566	0.00672377	0.0363455	0.247069	0.0684898	0.102513	0.102938
15	0.931051	0.805075	0.824295	0.731893	0.522253	0.0487582	0.812447	0.405233	0.340528	0.206615	0.132821	0.123765	0.228397	0.0271164	0.101285	0.100085	0.989542	0.95476	0.99559	0.969013	0.606169	0.175652	0.538392	0.588589	0.143984	0.213345	0.00667919	0.0358938	0.244413	0.0728886	0.103049	0.100077
16	0.945551	0.82379	0.825647	0.725695	0.56556	0.0497255	0.806558	0.435874	0.36035	0.2143	0.132796	0.122703	0.247129	0.0263223	0.10362	0.103563	0.992594	0.969325	0.995606	0.969118	0.606771	0.1841	0.515343	0.56872	0.143911	0.216534	0.00664003	0.035473	0.241817	0.0766263	0.105111	0.0978311
17	0.952992	0.842145	0.826866	0.717354	0.609848	0.0506511	0.800994	0.465008	0.377431	0.221509	0.132442	0.121345	0.267031	0.0255143	0.105854	0.107132	0.987904	0.978793	0.995623	0.969247	0.607318	0.19111	0.493978	0.549889	0.143224	0.218303	0.00660733	0.0351046	0.239468	0.0796198	0.109304	0.0961388
18	0.953386	0.859846	0.827973	0.707096	0.654679	0.0515074	0.795747	0.492231	0.39127	0.228248	0.131837	0.119697	0.288006	0.0247089	0.107889	0.11087	0.976236	0.983674	0.995639	0.969378	0.607814	0.19654	0.474292	0.532071	0.142031	0.218897	0.00658194	0.034802	0.237562	0.0818205	0.116293	0.0949041
19	0.947015	0.876601	0.828975	0.695214	0.699515	0.0522819	0.790709	0.517367	0.401478	0.234556	0.131067	0.117807	0.309747	0.0239224	0.109645	0.114817	0.958477	0.98453	0.995654	0.96949	0.60824	0.200352	0.456216	0.515231	0.140371	0.218613	0.00656476	0.0345607	0.236208	0.0832221	0.126595	0.0940047
20	0.934183	0.892074	0.82985	0.682003	0.743693	0.0529678	0.785735	0.540301	0.407518	0.240435	0.130218	0.115702	0.331837	0.0231717	0.111007	0.118876	0.935448	0.981817	0.99567	0.969569	0.608561	0.202559	0.439666	0.499341	0.138262	0.217777	0.00655695	0.0343608	0.235419	0.083846	0.140417	0.0933168
21	0.915648	0.905957	0.83057	0.667796	0.786458	0.0535691	0.780724	0.561071	0.409606	0.245829	0.12937	0.113409	0.353801	0.0224734	0.111939	0.122941	0.908099	0.976018	0.995685	0.96961	0.608797	0.203289	0.424425	0.48437	0.135726	0.216555	0.00655799	0.0341771	0.235246	0.0837364	0.156944	0.0926961
22	0.892122	0.917936	0.831103	0.652914	0.826939	0.0540936	0.775697	0.579691	0.407862	0.250635	0.128582	0.110966	0.375128	0.0218382	0.11237	0.126879	0.877254	0.967434	0.9957	0.969616	0.60897	0.202703	0.410304	0.4703	0.132817	0.215044	0.00656751	0.0339889	0.235649	0.0829361	0.174901	0.0920248
23	0.864445	0.927772	0.831433	0.637646	0.864292	0.0545635	0.770843	0.596213	0.402704	0.254698	0.12791	0.108427	0.395313	0.0212772	0.112199	0.130543	0.843737	0.956367	0.995715	0.969593	0.609095	0.201062	0.397192	0.457064	0.12955	0.213288	0.00658451	0.0337906	0.236711	0.0816189	0.193317	0.0912238
24	0.83343	0.93525	0.831567	0.622259	0.897484	0.0550244	0.766478	0.61063	0.394504	0.257861	0.127414	0.105858	0.413624	0.0207971	0.111391	0.133816	0.808269	0.942955	0.995731	0.969549	0.60921	0.198634	0.385015	0.444626	0.126022	0.211164	0.00660802	0.0335861	0.238409	0.079904	0.211285	0.090266
25	0.799856	0.940234	0.83154	0.606991	0.92573	0.0555537	0.762914	0.622953	0.383638	0.26006	0.127098	0.103305	0.429859	0.0204025	0.109897	0.136695	0.771543	0.927335	0.995747	0.969498	0.609329	0.195729	0.373711	0.432926	0.122307	0.208698	0.00663692	0.0333942	0.240689	0.0779164	0.228035	0.0891663
26	0.764432	0.942619	0.831388	0.59204	0.948245	0.0562769	0.760367	0.633187	0.370483	0.261181	0.126924	0.100776	0.443607	0.020104	0.107756	0.139095	0.73416	0.909559	0.995764	0.969452	0.609471	0.192638	0.363226	0.421897	0.11847	0.205856	0.00666847	0.0332373	0.243433	0.0758185	0.24285	0.0879488
27	0.727802	0.942295	0.831159	0.577576	0.964237	0.0573912	0.758944	0.641352	0.355419	0.261167	0.126819	0.0982707	0.454412	0.0199395	0.105015	0.140897	0.696642	0.889596	0.995781	0.969424	0.609636	0.189668	0.35351	0.411517	0.114523	0.202572	0.00670065	0.0331314	0.246434	0.0738065	0.254984	0.0866395
28	0.6906	0.939282	0.830902	0.563769	0.973384	0.0591534	0.758521	0.647623	0.338846	0.260048	0.126753	0.0958014	0.462155	0.0199859	0.101874	0.141938	0.659462	0.867488	0.995798	0.969423	0.609816	0.187143	0.344607	0.401765	0.110483	0.198818	0.00673218	0.0330815	0.249556	0.0720888	0.264653	0.0852544
29	0.653292	0.933579	0.830644	0.550778	0.975389	0.0619233	0.75892	0.652274	0.32103	0.257882	0.126707	0.0933322	0.466615	0.02038	0.0985692	0.142135	0.622995	0.843262	0.995815	0.969446	0.610016	0.18536	0.336551	0.392705	0.106339	0.194582	0.00676202	0.0330812	0.252649	0.0708602	0.271822	0.0838169
30	0.616335	0.925321	0.83037	0.538751	0.970379	0.0661277	0.759928	0.655719	0.30245	0.254817	0.126685	0.0908826	0.467663	0.0213436	0.0953251	0.14151	0.587548	0.817	0.995832	0.969488	0.610185	0.184579	0.32934	0.384431	0.102141	0.189858	0.00679062	0.0331152	0.255524	0.0702739	0.276539	0.0823331
31	0.58006	0.914708	0.830059	0.527804	0.958727	0.0722692	0.761463	0.658406	0.28341	0.251028	0.12671	0.0884918	0.46547	0.0231555	0.0923453	0.140133	0.553332	0.788872	0.995846	0.969538	0.610282	0.185057	0.322977	0.377101	0.0979286	0.184702	0.00681869	0.0331616	0.258054	0.0704105	0.278922	0.0808086
32	0.54474	0.90195	0.829671	0.518027	0.940883	0.0809182	0.763545	0.660799	0.264178	0.246691	0.126798	0.0862122	0.460124	0.0260357	0.0898014	0.138111	0.520511	0.75909	0.995857	0.969587	0.610295	0.187038	0.317456	0.370908	0.0937535	0.179141	0.00684597	0.0332015	0.260182	0.0712311	0.279085	0.0792246
33	0.510548	0.887338	0.829173	0.509408	0.917489	0.0925577	0.766284	0.663356	0.244963	0.242002	0.126979	0.0841556	0.451588	0.0300047	0.0877893	0.135655	0.489155	0.727931	0.995862	0.969634	0.610211	0.190721	0.312664	0.366022	0.0897077	0.173228	0.00687232	0.0332239	0.261886	0.0725679	0.276887	0.0775993
34	0.477613	0.871235	0.828551	0.501855	0.889477	0.107455	0.769897	0.666465	0.225956	0.237151	0.127267	0.0823811	0.440329	0.0349303	0.0862771	0.133041	0.459256	0.695737	0.995862	0.969688	0.610031	0.196205	0.308632	0.362573	0.0858722	0.167001	0.00689805	0.0332359	0.263187	0.0742407	0.273035	0.075974
35	0.446125	0.853922	0.827832	0.495287	0.85751	0.125912	0.774655	0.670468	0.207295	0.232239	0.127663	0.0809471	0.42644	0.0405838	0.0851527	0.130513	0.430849	0.662803	0.995856	0.96976	0.609812	0.203645	0.305371	0.360718	0.0823232	0.160469	0.00692219	0.0332442	0.264164	0.0760111	0.267726	0.0744066
36	0.416172	0.835796	0.827062	0.489553	0.822617	0.147775	0.780673	0.675543	0.189124	0.227407	0.128171	0.0798578	0.410564	0.046797	0.0843906	0.128202	0.40385	0.629551	0.995844	0.969868	0.609588	0.212988	0.30281	0.360428	0.0791009	0.153749	0.00694338	0.0332727	0.264918	0.0777137	0.261173	0.0730241
37	0.387899	0.817164	0.826311	0.484538	0.785522	0.172881	0.788022	0.681817	0.171583	0.222691	0.128778	0.079112	0.392986	0.0534371	0.0839685	0.126141	0.378252	0.596316	0.995826	0.970018	0.609394	0.224226	0.300935	0.36166	0.0762388	0.146864	0.00695919	0.0333427	0.265511	0.0792424	0.253575	0.0719684
38	0.361465	0.798275	0.825651	0.480148	0.746929	0.200955	0.796688	0.689397	0.154884	0.218097	0.129448	0.0786728	0.374073	0.0603711	0.0839085	0.124272	0.354063	0.563451	0.995804	0.970214	0.609296	0.237347	0.299765	0.36433	0.0737254	0.139843	0.00696737	0.0334668	0.266093	0.0805587	0.24512	0.0713671
39	0.336971	0.779271	0.825133	0.476324	0.707517	0.231476	0.806527	0.698362	0.139188	0.213632	0.130162	0.0785018	0.35414	0.0676686	0.0841982	0.122479	0.331266	0.531242	0.995779	0.970454	0.609329	0.252265	0.299262	0.368244	0.071562	0.132742	0.00696641	0.0336515	0.266796	0.0818258	0.235929	0.0712873
40	0.314535	0.760285	0.824768	0.473048	0.667888	0.263896	0.817365	0.708765	0.124734	0.209311	0.130877	0.0785524	0.333557	0.0753721	0.0848166	0.120577	0.309897	0.499994	0.995752	0.970725	0.609529	0.268902	0.299437	0.3732	0.0697447	0.125614	0.00695426	0.0339028	0.267655	0.0832973	0.226274	0.0717549
41	0.294263	0.741353	0.824526	0.470329	0.628567	0.297646	0.828904	0.720723	0.111884	0.205068	0.131518	0.0787527	0.312627	0.0835843	0.0856845	0.118515	0.289985	0.469948	0.995724	0.971015	0.609854	0.287219	0.300303	0.379007	0.068322	0.118475	0.00693163	0.0342164	0.268652	0.0853045	0.216315	0.0727146
42	0.276213	0.722452	0.824357	0.46816	0.590001	0.332238	0.84075	0.734438	0.101039	0.200792	0.131999	0.0789935	0.291593	0.0923436	0.0866524	0.116428	0.271557	0.441303	0.995697	0.971312	0.610254	0.307219	0.301901	0.385516	0.0673604	0.111331	0.00689902	0.0345809	0.269725	0.0882068	0.206205	0.0740415
43	0.260382	0.703519	0.82422	0.466514	0.552577	0.367343	0.852467	0.750125	0.0925366	0.196354	0.132286	0.0791512	0.270664	0.101682	0.087576	0.114661	0.254619	0.414197	0.995672	0.971611	0.610668	0.328962	0.304326	0.392623	0.0669134	0.104236	0.00685746	0.0349869	0.270756	0.0923222	0.196106	0.075597
44	0.246785	0.684484	0.824065	0.465346	0.516655	0.402771	0.863586	0.767951	0.0866187	0.191618	0.132336	0.0791014	0.25002	0.11157	0.0883397	0.113766	0.23916	0.388739	0.995651	0.97191	0.61106	0.352495	0.307719	0.400323	0.067022	0.0972188	0.00680821	0.0354283	0.271594	0.097894	0.186159	0.0772194
45	0.235425	0.665277	0.823858	0.464587	0.482578	0.438444	0.873675	0.787987	0.0833148	0.18645	0.132147	0.0787821	0.229849	0.121932	0.0888872	0.114397	0.225137	0.364979	0.995633	0.97222	0.611429	0.377852	0.312313	0.408695	0.0676612	0.0903097	0.00675318	0.0359045	0.272158	0.105071	0.176564	0.0787448
46	0.226335	0.645878	0.823588	0.464147	0.450721	0.474436	0.882377	0.810147	0.082337	0.180702	0.131743	0.0781852	0.210374	0.132696	0.089169	0.117156	0.2125	0.342963	0.995619	0.972549	0.611809	0.405089	0.318457	0.417951	0.0687356	0.0835674	0.00669374	0.0364148	0.272408	0.113812	0.167482	0.0800208
47	0.219572	0.626308	0.823288	0.46392	0.421458	0.510924	0.889456	0.833986	0.0831659	0.174312	0.131184	0.0773626	0.191646	0.143949	0.0891229	0.122273	0.201192	0.322684	0.995609	0.972895	0.612249	0.434186	0.326486	0.428385	0.0700399	0.0770224	0.00663039	0.0369553	0.272373	0.124004	0.158964	0.0809061
48	0.215178	0.606741	0.823022	0.463847	0.395159	0.54798	0.894942	0.85886	0.0850485	0.167289	0.130557	0.07646	0.173814	0.155878	0.0887974	0.129712	0.19114	0.30412	0.995604	0.973257	0.612789	0.464996	0.336754	0.440311	0.071367	0.0707791	0.0065642	0.037517	0.272133	0.13541	0.151093	0.0813464
49	0.213291	0.58745	0.822854	0.463971	0.372214	0.585624	0.899067	0.883844	0.087536	0.159677	0.129915	0.0756838	0.157055	0.168863	0.0882251	0.139107	0.182291	0.287235	0.995603	0.973623	0.613485	0.497325	0.349558	0.454014	0.072529	0.0649233	0.00649545	0.0380866	0.271793	0.147672	0.14397	0.0813349
50	0.21402	0.568756	0.822827	0.464364	0.353013	0.623785	0.902139	0.907805	0.0902468	0.151534	0.129278	0.0751639	0.141549	0.183421	0.0874491	0.14996	0.174601	0.271989	0.995606	0.973977	0.614381	0.53086	0.365048	0.469679	0.0733383	0.0595109	0.0064241	0.0386475	0.271471	0.160421	0.137741	0.0809321
51	0.217615	0.551109	0.822984	0.465212	0.338162	0.662307	0.904475	0.929387	0.092871	0.142944	0.128633	0.075065	0.127776	0.200033	0.0864942	0.161683	0.168103	0.258426	0.995612	0.974306	0.615499	0.565216	0.383348	0.48747	0.0736479	0.0546193	0.00634957	0.039176	0.271239	0.17324	0.132589	0.0802551
52	0.224152	0.534983	0.823319	0.466788	0.328022	0.700761	0.906388	0.947242	0.0951849	0.134071	0.127956	0.0756185	0.116251	0.218974	0.0854245	0.173704	0.16278	0.246511	0.995622	0.974603	0.616805	0.599776	0.404233	0.507207	0.0733887	0.0502829	0.00627135	0.0396465	0.271132	0.185866	0.12856	0.0795524
53	0.233432	0.520724	0.823791	0.46936	0.322503	0.738591	0.908063	0.960483	0.0970952	0.125156	0.127246	0.0771107	0.107402	0.240104	0.0843193	0.185592	0.158554	0.236141	0.995635	0.974874	0.618234	0.633934	0.427193	0.528413	0.0725671	0.0465099	0.00618953	0.0400454	0.271171	0.198233	0.125587	0.0791157
54	0.245233	0.50867	0.824357	0.473203	0.321508	0.775238	0.909526	0.968375	0.0985541	0.116504	0.126531	0.0799622	0.101898	0.263015	0.0831453	0.196954	0.155389	0.227281	0.99565	0.975125	0.619702	0.66717	0.451729	0.550594	0.0712152	0.0433641	0.00610485	0.0403678	0.271301	0.210202	0.12358	0.0791715
55	0.259159	0.499037	0.824959	0.478432	0.324657	0.810141	0.910692	0.970402	0.0995145	0.10844	0.125895	0.0842806	0.100149	0.287102	0.0818184	0.20738	0.153221	0.219868	0.995668	0.97536	0.621105	0.699023	0.477249	0.573157	0.0693722	0.0408925	0.00601842	0.0406157	0.271421	0.221615	0.122384	0.0798744
56	0.274685	0.491866	0.825522	0.485087	0.331297	0.842763	0.911413	0.966439	0.0999963	0.101354	0.125439	0.0900692	0.10213	0.311631	0.0802699	0.216661	0.151936	0.213803	0.995686	0.97559	0.622351	0.729193	0.503149	0.595483	0.0671203	0.0391801	0.00593202	0.040798	0.271396	0.232247	0.12182	0.0812806
57	0.291099	0.487029	0.82599	0.493092	0.340663	0.872698	0.911615	0.956715	0.100182	0.0955601	0.125258	0.0972034	0.107517	0.3359	0.0785347	0.224635	0.151376	0.20898	0.995697	0.975805	0.623333	0.757741	0.528863	0.617058	0.0645705	0.0382719	0.00584633	0.0409244	0.271074	0.241935	0.121677	0.0834738
58	0.307777	0.484163	0.826336	0.502316	0.351771	0.89961	0.911344	0.94173	0.100245	0.0913101	0.125377	0.105303	0.115261	0.359329	0.0766625	0.231293	0.151385	0.205227	0.995696	0.97599	0.623984	0.784856	0.553911	0.637394	0.0618198	0.0381699	0.00576289	0.0410202	0.270308	0.250587	0.121799	0.0863755
59	0.324184	0.482828	0.8266	0.512618	0.363659	0.923181	0.910716	0.922071	0.100428	0.0887748	0.125793	0.11381	0.124469	0.381362	0.0748011	0.236694	0.151822	0.202401	0.99567	0.976121	0.62428	0.810792	0.577848	0.656115	0.0589497	0.0387753	0.00568591	0.0411026	0.269003	0.25824	0.122023	0.0898533
60	0.339936	0.482484	0.82682	0.523976	0.375369	0.943148	0.909953	0.898455	0.100973	0.0880208	0.126419	0.122282	0.134338	0.401502	0.0730297	0.240967	0.15258	0.200338	0.995612	0.976178	0.62422	0.835774	0.600347	0.672976	0.0560503	0.0398946	0.00562917	0.0411864	0.267127	0.265114	0.122193	0.0938039
61	0.354808	0.482564	0.827057	0.536477	0.386082	0.959152	0.909287	0.87155	0.102043	0.0889873	0.127102	0.130505	0.144156	0.419193	0.0713514	0.244189	0.153591	0.198871	0.995513	0.976146	0.623802	0.859982	0.621197	0.687804	0.0532117	0.0413124	0.00562376	0.0412797	0.264661	0.271701	0.122212	0.0980949
62	0.368756	0.482528	0.82737	0.550266	0.3951	0.970869	0.908887	0.84201	0.103722	0.0914776	0.127686	0.138368	0.15334	0.434025	0.0696336	0.246419	0.154818	0.197853	0.995371	0.976022	0.623087	0.883227	0.640242	0.70052	0.0505105	0.0428467	0.0057209	0.0413916	0.261751	0.278477	0.122021	0.102598
63	0.381861	0.481907	0.827807	0.565551	0.401879	0.978007	0.908848	0.810432	0.106017	0.0951547	0.128013	0.145853	0.161405	0.445632	0.0676846	0.247667	0.156248	0.197139	0.995192	0.975825	0.622153	0.905031	0.657377	0.711097	0.0480194	0.0443722	0.005973	0.0415287	0.258615	0.285835	0.121626	0.107202
64	0.394313	0.480309	0.828377	0.582558	0.406103	0.980394	0.909153	0.777355	0.108888	0.099566	0.127965	0.153014	0.168125	0.453774	0.0654923	0.248015	0.157895	0.196586	0.994988	0.975579	0.621061	0.924793	0.672558	0.719529	0.0458124	0.0457937	0.00640102	0.0416949	0.255434	0.293943	0.121023	0.111861
65	0.406329	0.477435	0.829002	0.601545	0.407578	0.977769	0.909778	0.743259	0.112232	0.104285	0.127497	0.159977	0.173233	0.457997	0.0630505	0.247428	0.159775	0.196055	0.994774	0.975325	0.619835	0.941713	0.685786	0.725869	0.0439587	0.0470444	0.00697541	0.0418892	0.252394	0.302597	0.120266	0.116479
66	0.418205	0.473105	0.829587	0.622729	0.406335	0.970271	0.910636	0.70855	0.115884	0.10891	0.12666	0.16686	0.1766	0.458502	0.0604299	0.245888	0.161904	0.195435	0.994568	0.975101	0.618507	0.955159	0.697189	0.73027	0.0425264	0.0480949	0.00762136	0.0421061	0.249623	0.311463	0.119398	0.12104
67	0.430219	0.467214	0.830027	0.646191	0.402509	0.958106	0.911645	0.673595	0.119688	0.113101	0.125524	0.173664	0.178204	0.455389	0.0578131	0.243394	0.164297	0.19464	0.994384	0.974945	0.617093	0.964555	0.706903	0.732899	0.0415735	0.0489293	0.00825106	0.042331	0.247183	0.319966	0.118412	0.12553
68	0.442619	0.459657	0.830197	0.671961	0.396212	0.941398	0.912751	0.638692	0.123511	0.116531	0.124126	0.180332	0.177998	0.448808	0.055433	0.239888	0.166968	0.193602	0.994231	0.974878	0.615609	0.9693	0.715032	0.733864	0.0411717	0.0494962	0.00879827	0.0425403	0.245047	0.327347	0.117254	0.129795
69	0.455624	0.45052	0.830045	0.699709	0.387831	0.920653	0.913932	0.604112	0.127337	0.119085	0.122618	0.186777	0.176199	0.439103	0.0535495	0.235378	0.169903	0.192293	0.994111	0.974898	0.614054	0.96932	0.721841	0.733509	0.0413815	0.0498067	0.00922896	0.0427197	0.243231	0.333153	0.115963	0.133903
70	0.469294	0.439886	0.829536	0.728975	0.377645	0.896226	0.915102	0.570063	0.131166	0.120676	0.121079	0.192828	0.172952	0.426616	0.0524485	0.229815	0.173061	0.190734	0.994025	0.974997	0.612477	0.96448	0.727559	0.732132	0.042242	0.0498495	0.00953	0.0428418	0.241739	0.336888	0.114538	0.137829
71	0.483594	0.427887	0.828704	0.75919	0.365969	0.868562	0.916177	0.536775	0.135043	0.121251	0.119545	0.198446	0.168417	0.411694	0.0524292	0.223232	0.176389	0.188962	0.993968	0.975163	0.610888	0.954921	0.73242	0.730094	0.0437308	0.0496102	0.00970629	0.0428866	0.240566	0.338327	0.112996	0.141532
72	0.498319	0.414739	0.827629	0.789621	0.353121	0.838174	0.917127	0.504405	0.139059	0.120832	0.118059	0.203675	0.162795	0.394843	0.0537299	0.215762	0.179825	0.187079	0.993938	0.975362	0.609333	0.940961	0.736683	0.727752	0.0457501	0.0490976	0.00977471	0.0428343	0.239799	0.337476	0.111396	0.145005
73	0.513133	0.400687	0.826408	0.819488	0.33938	0.805512	0.917941	0.473102	0.143297	0.119467	0.116667	0.208535	0.156258	0.376478	0.0564303	0.207512	0.183302	0.185221	0.993931	0.975556	0.607865	0.922934	0.740591	0.725447	0.0481198	0.0483386	0.00975102	0.0426657	0.239554	0.334413	0.109785	0.148251
74	0.527595	0.386019	0.825138	0.848065	0.32502	0.771024	0.918576	0.443018	0.147764	0.117214	0.115416	0.213067	0.14902	0.356998	0.0604009	0.198601	0.186783	0.183569	0.993943	0.975716	0.606503	0.901232	0.7444	0.723519	0.0506247	0.0473764	0.009651	0.0423668	0.239866	0.32923	0.108227	0.151281
75	0.541188	0.371045	0.823951	0.874656	0.31029	0.73516	0.919062	0.414257	0.15237	0.114201	0.114369	0.21724	0.141266	0.336849	0.0653211	0.189169	0.190243	0.182295	0.993973	0.97582	0.605257	0.87633	0.748363	0.722275	0.0530871	0.0463191	0.00949227	0.0419398	0.240785	0.322204	0.106781	0.154091
76	0.553383	0.356122	0.822929	0.898682	0.295405	0.698308	0.919524	0.386991	0.156941	0.110539	0.113572	0.221106	0.133144	0.316351	0.0708044	0.179354	0.193694	0.181637	0.994016	0.975853	0.604129	0.848657	0.752679	0.721964	0.0553578	0.0452821	0.00929093	0.0414025	0.24228	0.313576	0.105524	0.15665
77	0.563727	0.34165	0.822124	0.919708	0.280559	0.660864	0.92006	0.361308	0.161244	0.106389	0.113098	0.224656	0.12479	0.295801	0.0764908	0.169279	0.197182	0.181811	0.994072	0.975799	0.603075	0.818696	0.757496	0.722754	0.0573431	0.0444113	0.00906642	0.0407901	0.244247	0.303601	0.104475	0.158962
78	0.571811	0.328082	0.821532	0.937362	0.265916	0.623175	0.920724	0.337303	0.165	0.101876	0.112985	0.227825	0.116331	0.275461	0.0820553	0.159058	0.200783	0.183065	0.994137	0.975661	0.602056	0.786865	0.762925	0.724791	0.0590066	0.0438439	0.00883458	0.0401434	0.246513	0.292502	0.103625	0.161024
79	0.577292	0.315937	0.821119	0.951312	0.251619	0.585571	0.921567	0.315088	0.167835	0.0971199	0.113222	0.230428	0.107893	0.255564	0.0871995	0.148807	0.204588	0.185663	0.994209	0.975448	0.601026	0.753524	0.769047	0.728193	0.0603773	0.0436955	0.00861063	0.0395043	0.248852	0.280367	0.102975	0.162855
80	0.580047	0.305767	0.820849	0.961381	0.23778	0.548358	0.92259	0.294686	0.169678	0.0922438	0.113751	0.23235	0.0995828	0.236308	0.0917533	0.138602	0.208706	0.189829	0.994285	0.975185	0.599983	0.719088	0.775906	0.733003	0.0615121	0.0440252	0.00840559	0.0389101	0.251066	0.267498	0.1025	0.164434
81	0.579997	0.298195	0.82066	0.967435	0.224498	0.51182	0.923737	0.276141	0.170407	0.087333	0.114473	0.233518	0.091504	0.217868	0.095573	0.128497	0.213226	0.195808	0.994364	0.974903	0.598949	0.683908	0.78351	0.739197	0.0624815	0.0447828	0.00822791	0.0383909	0.252974	0.25409	0.102209	0.165727
82	0.577259	0.293833	0.82051	0.96952	0.211831	0.476172	0.924839	0.259431	0.170003	0.0824931	0.115291	0.233819	0.0837329	0.200335	0.0986011	0.118558	0.218199	0.203776	0.994444	0.974635	0.59795	0.648311	0.79184	0.74671	0.0633648	0.0458953	0.00808312	0.0379569	0.254458	0.240357	0.102073	0.166727
83	0.572001	0.293311	0.82038	0.967657	0.199828	0.441631	0.925731	0.244539	0.168501	0.0778358	0.116079	0.233144	0.0763354	0.183812	0.100742	0.108842	0.223652	0.213899	0.994524	0.974407	0.597007	0.612581	0.800892	0.755434	0.0642028	0.0472392	0.00797355	0.037603	0.255453	0.226487	0.102035	0.167431
84	0.564489	0.297006	0.820243	0.962047	0.18851	0.408321	0.92631	0.231387	0.165955	0.0736548	0.116741	0.231455	0.0693814	0.168304	0.101993	0.0994149	0.229567	0.22622	0.994602	0.974239	0.596146	0.576937	0.810652	0.765199	0.0650319	0.0487254	0.00789726	0.0373125	0.25602	0.212648	0.102061	0.167841
85	0.555025	0.305164	0.8201	0.952901	0.177894	0.37638	0.926431	0.219905	0.162497	0.0703455	0.117218	0.228729	0.0629254	0.153827	0.102385	0.0903733	0.235912	0.24071	0.994678	0.974139	0.595346	0.541587	0.821066	0.775819	0.0658626	0.0503221	0.0078497	0.0370623	0.256168	0.199014	0.102105	0.167938
86	0.543939	0.317729	0.819969	0.940507	0.167986	0.345915	0.925951	0.210006	0.15829	0.0683465	0.117507	0.224983	0.057001	0.140368	0.10199	0.0818326	0.242628	0.257231	0.994752	0.974097	0.594576	0.506726	0.83202	0.787105	0.066687	0.0520704	0.00782596	0.0368299	0.255928	0.185746	0.102115	0.16775
87	0.53153	0.334323	0.819847	0.925163	0.158796	0.317	0.924788	0.201593	0.153464	0.0679925	0.117668	0.220195	0.0516512	0.127884	0.10091	0.0738675	0.249634	0.275567	0.994823	0.974098	0.593796	0.472539	0.843401	0.798917	0.067496	0.0540214	0.00781905	0.0365991	0.255326	0.172944	0.102034	0.167303
88	0.518076	0.354324	0.819723	0.907207	0.150333	0.28966	0.922916	0.194546	0.148184	0.0693949	0.117788	0.214428	0.0468916	0.116337	0.0993302	0.066548	0.256849	0.29538	0.994892	0.974124	0.592956	0.439194	0.855072	0.811162	0.0683072	0.0562631	0.00782243	0.0363693	0.254387	0.160691	0.101838	0.166666
89	0.503805	0.376962	0.819588	0.886948	0.142616	0.263921	0.920329	0.188757	0.142584	0.0723747	0.117977	0.207769	0.0427446	0.105702	0.097493	0.0599325	0.264192	0.316289	0.99496	0.974153	0.592023	0.406845	0.866881	0.823754	0.0691474	0.0588554	0.00782907	0.0361491	0.253149	0.149026	0.101491	0.165884
90	0.488927	0.401364	0.81944	0.864701	0.13569	0.239813	0.917074	0.184127	0.136771	0.0765362	0.118361	0.200355	0.0392572	0.0959825	0.0956325	0.0540793	0.271591	0.337881	0.995026	0.974174	0.591017	0.375637	0.878622	0.836588	0.0700473	0.0618003	0.00783051	0.035951	0.251688	0.137981	0.101007	0.16499
91	0.473649	0.426642	0.819247	0.840794	0.129596	0.217338	0.913199	0.180545	0.130876	0.0813591	0.119006	0.192344	0.0364195	0.0871673	0.0938934	0.0490087	0.278982	0.359691	0.995091	0.974169	0.589978	0.345712	0.890084	0.849549	0.0710178	0.0650408	0.00782404	0.0357883	0.250168	0.127569	0.100428	0.164052
92	0.45817	0.451898	0.818975	0.815565	0.124407	0.196463	0.908723	0.177879	0.124971	0.0864429	0.119947	0.183885	0.0342245	0.0792424	0.092378	0.0447035	0.286346	0.381227	0.995156	0.97413	0.588956	0.317186	0.90095	0.862417	0.0720683	0.0684648	0.0078057	0.0356787	0.248753	0.117739	0.0998148	0.163091
93	0.442749	0.476384	0.818601	0.78944	0.120207	0.177143	0.903722	0.175987	0.119115	0.0914416	0.121148	0.175205	0.0326777	0.0721744	0.0911159	0.0411556	0.293751	0.402045	0.995221	0.974053	0.588024	0.290138	0.910824	0.87484	0.0732035	0.0719304	0.00777352	0.0356326	0.247604	0.108458	0.0992752	0.162138
94	0.427774	0.499482	0.818088	0.762905	0.11711	0.159333	0.898305	0.174707	0.113416	0.0961609	0.122549	0.166472	0.0318179	0.065929	0.090116	0.0383149	0.301395	0.421756	0.995285	0.973933	0.58732	0.264654	0.919213	0.886313	0.0744188	0.0753107	0.00772648	0.0356473	0.246946	0.0997208	0.0988967	0.161138
95	0.413864	0.52079	0.817418	0.736559	0.115257	0.142969	0.892593	0.17386	0.10795	0.100518	0.124044	0.15784	0.0317334	0.0604854	0.0893655	0.0361167	0.309682	0.44009	0.995349	0.973765	0.58696	0.240788	0.925611	0.896216	0.0757318	0.0784951	0.00766401	0.0357109	0.246963	0.0915637	0.0987356	0.160073
96	0.401928	0.540058	0.816598	0.711174	0.114816	0.127988	0.88674	0.173292	0.102797	0.10452	0.125542	0.149482	0.0325623	0.0557916	0.0888621	0.0345002	0.319213	0.456914	0.995411	0.973534	0.587029	0.218566	0.929502	0.903901	0.0771861	0.0814253	0.0075881	0.0358087	0.247746	0.0839685	0.098839	0.158911
97	0.393236	0.557198	0.815647	0.687695	0.115981	0.114331	0.880946	0.172867	0.098026	0.108239	0.126952	0.14159	0.0344643	0.051767	0.0886155	0.0333638	0.330804	0.472238	0.995471	0.973232	0.587588	0.198013	0.930409	0.908715	0.0788442	0.0840864	0.00750223	0.0359235	0.249327	0.0768842	0.0992341	0.157612
98	0.389403	0.572297	0.814602	0.667249	0.119	0.101958	0.875389	0.172512	0.0937925	0.111798	0.128198	0.134428	0.0376059	0.0483362	0.0885996	0.0326538	0.345454	0.4863	0.995526	0.972854	0.588673	0.179178	0.927897	0.910062	0.0807902	0.0864834	0.0074099	0.0360395	0.251675	0.0703062	0.0998987	0.156127
99	0.392245	0.585629	0.813513	0.651062	0.124159	0.0908324	0.870202	0.172238	0.0904447	0.115363	0.129212	0.128353	0.0420568	0.0454105	0.0887491	0.0323504	0.364286	0.499626	0.995575	0.972405	0.590295	0.162125	0.92164	0.907482	0.0831225	0.0886453	0.0073156	0.0361441	0.254698	0.0642339	0.100783	0.154406
100	0.403421	0.597645	0.812429	0.64029	0.131768	0.0809257	0.865453	0.172173	0.0886727	0.119129	0.129951	0.123826	0.047787	0.0428933	0.0889867	0.0324927	0.38841	0.513068	0.995616	0.971896	0.592439	0.146955	0.911445	0.900711	0.0859842	0.0906297	0.00722347	0.0362341	0.258254	0.0586693	0.101801	0.152399

## Sheet: Rotation RHipFlex A1FacoM
all values Right	mean	std	steps
1	33.5272	3.39188	29.512	30.178	31.613	29.428	29.426	32.014	29.524	30.157	31.856	36.972	29.524	31.333	31.206	31.529	32.971	28.669	31.188	34.733	33.752	29.922	35.256	34.029	30.375	32.706	33.688	33.477	30.449	31.066	34.453	36.775	37.284	36.712	36.21	34.698	36.853	35.954	33.7	36.378	41.9	37.689	34.867	39.125	42.518
2	33.667	3.43988	29.6996	30.3824	31.9247	29.1231	29.6777	31.9775	29.8671	30.3655	32.048	37.1419	29.6449	31.3663	31.3961	31.4719	33.0255	28.5807	31.3563	35.1775	33.5855	29.7619	35.265	34.4169	30.7377	32.8998	33.9325	33.4797	30.3695	31.0075	34.3295	37.1703	37.4804	37.0635	36.3392	34.7115	37.3163	36.0076	33.9551	36.5731	42.145	37.5525	35.2982	39.495	42.5593
3	33.7591	3.46143	29.8101	30.6199	32.1962	28.8766	29.9231	31.767	29.9637	30.4206	32.1811	37.1012	29.7126	31.4849	31.5422	31.4875	33.1201	28.5625	31.5131	35.6131	33.3889	29.754	35.2022	34.6841	31.1418	33.1674	34.0366	33.5037	30.3041	31.0047	34.0697	37.3966	37.5758	37.3193	36.4699	34.6085	37.637	36.062	34.0811	36.7682	42.2329	37.5393	35.5207	39.7472	42.5286
4	33.721	3.46832	29.685	30.7481	32.3124	28.735	29.9912	31.374	29.773	30.2926	32.1796	36.8044	29.6617	31.5523	31.5926	31.4778	33.1346	28.4515	31.5767	35.9269	33.1578	29.7856	35.0675	34.7631	31.43	33.361	33.9549	33.4574	30.1091	30.9049	33.6925	37.4057	37.5293	37.3712	36.4875	34.3262	37.7077	36.0165	34.0173	36.858	42.1534	37.5689	35.4362	39.803	42.3668
5	33.5184	3.47569	29.2639	30.7001	32.2206	28.6412	29.8117	30.827	29.3194	29.9889	32.0098	36.2821	29.4706	31.4814	31.529	31.3614	32.992	28.1479	31.5069	36.0655	32.8876	29.7498	34.8908	34.6339	31.4793	33.3908	33.6988	33.3082	29.7385	30.6306	33.222	37.1969	37.3421	37.1864	36.3405	33.8664	37.5066	35.8238	33.7537	36.7904	41.9153	37.5689	35.0443	39.6545	42.0518
6	33.1526	3.49344	28.567	30.4638	31.9169	28.4914	29.3786	30.1615	28.6563	29.5346	31.6737	35.5883	29.1394	31.2413	31.3507	31.1003	32.6696	27.6492	31.2971	36.0153	32.5731	29.5661	34.6927	34.3167	31.2458	33.2272	33.2937	33.0605	29.2132	30.1697	32.6851	36.7894	37.0274	36.7749	36.0237	33.2588	37.0695	35.4828	33.3088	36.5583	41.5314	37.4839	34.3939	39.3302	41.5882
7	32.6422	3.52446	27.6597	30.0472	31.4292	28.2043	28.7152	29.406	27.8383	28.9589	31.201	34.7757	28.6721	30.8376	31.0618	30.7008	32.1863	27.0032	30.9617	35.7844	32.1958	29.1958	34.4738	33.8467	30.7633	32.8803	32.7599	32.7265	28.5667	29.5455	32.1009	36.2084	36.5967	36.1653	35.5535	32.5381	36.4495	35.0179	32.7093	36.1791	41.0155	37.2811	33.5437	38.8629	40.997
8	32.0115	3.56785	26.6208	29.4687	30.8003	27.7588	27.8492	28.5813	26.9112	28.2867	30.62	33.8844	28.0757	30.2865	30.6495	30.1956	31.5787	26.2549	30.5228	35.3945	31.7645	28.6098	34.2207	33.2582	30.0959	32.3777	32.1126	32.3095	27.8243	28.7972	31.4898	35.482	36.0589	35.3944	34.9476	31.7372	35.6915	34.4585	31.9811	35.6766	40.3849	36.9516	32.5462	38.2771	40.3082
9	31.2856	3.61975	25.5223	28.7514	30.0602	27.1861	26.8016	27.7031	25.9139	27.5309	29.9761	32.9371	27.3662	29.6015	30.1102	29.6173	30.8782	25.4358	29.9948	34.8801	31.2902	27.8647	33.9143	32.5772	29.2999	31.7511	31.3654	31.8048	27.0035	27.9618	30.8568	34.6437	35.4278	34.5022	34.2222	30.8921	34.8312	33.8272	31.1524	35.075	39.6526	36.494	31.4482	37.595	39.5603
10	30.4882	3.68061	24.413	27.9156	29.2546	26.531	25.5784	26.788	24.873	26.7097	29.2921	31.9367	26.5689	28.7959	29.4696	28.9881	30.1023	24.5637	29.4144	34.2821	30.7755	26.9935	33.5351	31.8216	28.4148	31.032	30.5288	31.2048	26.1096	27.0595	30.1971	33.7359	34.722	33.5215	33.3865	30.0442	33.9008	33.1374	30.26	34.4061	38.8352	35.9658	30.2934	36.8457	38.787
11	29.6331	3.75537	23.2957	26.9779	28.3828	25.8261	24.158	25.8494	23.7957	25.8405	28.5806	30.866	25.7072	27.8852	28.7393	28.325	29.2735	23.6366	28.7858	33.6338	30.2181	26.022	33.0613	31.0073	27.4611	30.2311	29.6074	30.5006	25.1288	26.089	29.4999	32.7853	33.9496	32.4787	32.4704	29.2351	32.9277	32.4176	29.3356	33.7049	37.9459	35.4097	29.1193	36.0558	38.0011
12	28.7192	3.85138	22.1184	25.942	27.4247	25.0979	22.4816	24.8896	22.6748	24.9208	27.8461	29.6798	24.789	26.8839	27.9283	27.628	28.39	22.6283	28.0989	32.952	29.5894	24.9716	32.456	30.1477	26.4368	29.3579	28.5926	29.677	24.0347	25.0374	28.748	31.7907	33.1242	31.3781	31.4903	28.4989	31.9333	31.6777	28.4134	32.9948	36.9762	34.858	27.9474	35.234	37.187
13	27.7346	3.97294	20.8233	24.8027	26.3519	24.347	20.5675	23.9006	21.485	23.9392	27.084	28.3496	23.7935	25.8177	27.0421	26.8756	27.4283	21.5	27.3336	32.2193	28.8583	23.8545	31.7089	29.2589	25.3237	28.397	27.4814	28.7034	22.8018	23.8916	27.8922	30.7387	32.234	30.2154	30.4525	27.8226	30.9263	30.9128	27.5057	32.2586	35.9105	34.3283	26.7749	34.364	36.3115
14	26.6628	4.1213	19.374	23.5549	25.1359	23.553	18.4444	22.866	20.2088	22.8799	26.2674	26.8537	22.7056	24.6889	26.0822	26.0338	26.3574	20.2195	26.4632	31.408	28.0123	22.6581	30.804	28.3462	24.1023	27.3303	26.2558	27.5808	21.417	22.6389	26.939	29.6093	31.2624	28.9705	29.3506	27.1622	29.9032	30.108	26.6087	31.4535	34.7311	33.8182	25.5799	33.4253	35.3355
15	25.4866	4.29123	17.7656	22.1989	23.7547	22.6801	16.168	21.7657	18.8426	21.7278	25.3601	25.1881	21.5093	23.4921	25.0224	25.0632	25.146	18.7754	25.4559	30.4855	27.04	21.374	29.7341	27.403	22.7689	26.1374	24.9035	26.2832	19.8932	21.2677	25.8807	28.38	30.202	27.6262	28.1725	26.4549	28.8471	29.2404	25.7033	30.5303	33.425	33.3022	24.3355	32.3916	34.2241
16	24.1947	4.47106	16.026	20.7416	22.1706	21.6917	13.8087	20.5833	17.3947	20.4757	24.3368	23.3641	20.1967	22.2196	23.8659	23.9295	23.7711	17.1829	24.2598	29.431	25.9374	19.9978	28.5041	26.4108	21.338	24.804	23.4206	24.7983	18.2719	19.7697	24.7145	27.0308	29.053	26.173	26.9086	25.6414	27.7372	28.2841	24.7637	29.4483	31.9903	32.7167	23.0057	31.2439	32.9574
17	22.7896	4.64473	14.2073	19.2007	20.4251	20.5617	11.4436	19.302	15.8813	19.1206	23.1829	21.4054	18.7707	20.8694	22.6231	22.6128	22.228	15.4863	22.9053	28.2345	24.7003	18.5235	27.127	25.3541	19.8325	23.3298	21.8223	23.1421	16.6032	18.1692	23.4427	25.5358	27.8183	24.6092	25.5571	24.6773	26.5556	27.2163	23.7668	28.1864	30.4223	32.0161	21.5725	29.9759	31.5371
18	21.2867	4.79664	12.3701	17.6092	18.5546	19.2797	9.15344	17.9393	14.3252	17.6994	21.8986	19.3435	17.2389	19.449	21.3028	21.1012	20.532	13.7401	21.4216	26.9004	23.3503	16.9518	25.6203	24.2304	18.281	21.7306	20.1462	21.3525	14.9305	16.4977	22.0633	23.9149	26.5006	22.94	24.1229	23.5408	25.2937	26.0177	22.6993	26.7479	28.7499	31.175	20.0436	28.5955	29.9719
19	19.7104	4.91446	10.571	16.0042	16.5967	17.853	7.01891	16.5156	12.759	16.2403	20.4984	17.2125	15.6122	17.9765	19.9155	19.4285	18.7287	11.991	19.8365	25.4458	21.9278	15.2925	24.0058	23.0429	16.7148	20.031	18.4408	19.4773	13.2851	14.7909	20.6016	22.196	25.105	21.1785	22.629	22.2331	23.9535	24.6963	21.558	25.1555	26.997	30.179	18.4411	27.124	28.2874
20	18.088	4.98874	8.87144	14.4158	14.5962	16.3037	5.11371	15.0499	11.2292	14.7659	19.0077	15.0446	13.9066	16.4748	18.4737	17.6491	16.8625	10.2699	18.1796	23.8955	20.4485	13.5629	22.3079	21.7957	15.1662	18.2514	16.7411	17.5655	11.6856	13.0825	19.091	20.4049	23.633	19.3481	21.1035	20.7735	22.5426	23.2773	20.3393	23.4441	25.1808	29.0265	16.7875	25.5939	26.5201
21	16.4475	5.01571	7.29633	12.8624	12.6038	14.6983	3.49732	13.5622	9.76633	13.2999	17.4764	12.8816	12.1445	14.9591	16.9948	15.8064	14.96	8.59977	16.482	22.2786	18.9283	11.7972	20.5495	20.496	13.6648	16.4307	15.0617	15.6655	10.1414	11.4027	17.5534	18.5672	22.1089	17.48	19.5605	19.1994	21.0724	21.7799	19.0678	21.6542	23.3197	27.7295	15.0942	24.0446	24.7018
22	14.8179	4.99582	5.86767	11.3522	10.6714	13.077	2.21576	12.0734	8.38367	11.8615	15.954	10.774	10.3518	13.4504	15.5102	13.9397	13.0555	7.0057	14.7783	20.6255	17.3849	10.0318	18.7577	19.155	12.2323	14.6007	13.429	13.8238	8.65718	9.78267	16.0125	16.7087	20.5487	15.6128	18.0098	17.569	19.5595	20.2289	17.7693	19.838	21.4345	26.314	13.3722	22.5191	22.8683
23	13.2243	4.93808	4.60078	9.89078	8.84089	11.4741	1.22344	10.6052	7.084	10.4619	14.4797	8.74311	8.56	11.9676	14.048	12.0833	11.1933	5.49333	13.1152	18.96	15.8477	8.29767	16.9651	17.7862	10.8831	12.7934	11.8541	12.082	7.23633	8.25822	14.494	14.8563	18.9667	13.7798	16.461	15.9412	18.0274	18.65	16.4733	18.0483	19.5472	24.8132	11.6502	21.05	21.0557
24	11.6913	4.8526	3.50611	8.48707	7.11428	9.92078	0.478717	9.18405	5.86533	9.10847	13.0905	6.8194	6.80818	10.5354	12.6281	10.2663	9.42279	4.06613	11.5254	17.3036	14.3482	6.62834	15.1955	16.4072	9.62138	11.0446	10.3503	10.4938	5.88948	6.86352	13.0335	13.0373	17.3836	12.009	14.9262	14.3533	16.5048	17.0678	15.2129	16.3245	17.6804	23.2885	9.97172	19.6655	19.2941
25	10.2399	4.74561	2.58933	7.16148	5.50009	8.44633	-0.0695758	7.85197	4.72967	7.82039	11.8175	5.03873	5.12182	9.17561	11.2682	8.513	7.788	2.73852	10.0283	15.6702	12.9078	5.0587	13.4715	15.0387	8.44915	9.389	8.92918	9.07909	4.63845	5.62073	11.6342	11.298	15.8257	10.3202	13.4195	12.8243	15.0186	15.5059	14.0237	14.6964	15.8577	21.7748	8.37594	18.3652	17.6019
26	8.88652	4.62231	1.84911	5.94184	4.01552	7.07944	-0.478202	6.61381	3.68544	6.60702	10.6865	3.41856	3.52273	7.90049	9.984	6.85033	6.31867	1.52649	8.64098	14.0713	11.543	3.63177	11.8158	13.6994	7.37728	7.85589	7.60228	7.85673	3.51191	4.53415	10.3041	9.6711	14.3186	8.72913	11.9545	11.3621	13.5875	13.9874	12.9361	13.1856	14.0899	20.2945	6.88628	17.155	15.9964
27	7.64317	4.48929	1.27278	4.83708	2.6806	5.84689	-0.809818	5.47413	2.74222	5.48351	9.71273	1.9538	2.02764	6.71433	8.78842	5.31324	5.02836	0.436576	7.37349	12.5198	10.2645	2.38678	10.2518	12.4114	6.4203	6.46544	6.38298	6.82145	2.53688	3.59116	9.05064	8.18175	12.8794	7.24822	10.5507	9.96914	12.2318	12.5333	11.9648	11.8019	12.3908	18.8614	5.51533	16.0414	14.5071
28	6.51078	4.35399	0.831	3.82445	1.51591	4.766	-1.12627	4.43673	1.904	4.46227	8.85636	0.626091	0.650364	5.61864	7.70236	3.913	3.887	-0.530182	6.22736	11.0355	9.10573	1.28909	8.79891	11.1851	5.58182	5.229	5.27964	5.95964	1.72591	2.77582	7.87909	6.84027	11.515	5.88436	9.21736	8.64727	10.958	11.1419	11.107	10.5465	10.7767	17.4826	4.27218	15.0314	13.1325
29	5.48711	4.22252	0.486111	2.87856	0.538677	3.85844	-1.47816	3.50135	1.17244	3.55128	8.09314	-0.58702	-0.596909	4.61705	6.72009	2.66094	2.87473	-1.37905	5.19605	9.63727	8.03399	0.326869	7.46664	10.0341	4.85062	4.16322	4.2876	5.25282	1.06961	2.07079	6.79991	5.64308	10.2386	4.63517	7.96982	7.39751	9.77375	9.81521	10.3648	9.41779	9.26267	16.1618	3.16287	14.13	11.8718
30	4.56154	4.10051	0.175444	1.98218	-0.233192	3.09244	-1.90044	2.66514	0.514778	2.7527	7.39406	-1.71222	-1.70909	3.71571	5.83148	1.55576	1.96779	-2.12034	4.28337	8.338	7.03878	-0.515384	6.25488	8.96611	4.20451	3.22811	3.39236	4.67591	0.54197	1.46303	5.80218	4.57846	9.043	3.48642	6.817	6.21746	8.68267	8.54639	9.70578	8.41079	7.85966	14.9031	2.19083	13.3373	10.7214
31	3.72151	3.99237	-0.137	1.13439	-0.852788	2.448	-2.41467	1.92694	-0.0803333	2.06258	6.72997	-2.77033	-2.69009	2.9237	5.03673	0.589455	1.14318	-2.76448	3.47448	7.14727	6.11191	-1.25609	5.15991	7.98915	3.61748	2.40433	2.58327	4.19855	0.108273	0.924697	4.86264	3.63412	7.93233	2.42382	5.759	5.10452	7.68491	7.32882	9.10333	7.51809	6.57297	13.6959	1.33391	12.6474	9.67491
32	2.95623	3.90037	-0.483889	0.35102	-1.36397	1.90178	-3.02966	1.2954	-0.620333	1.48316	6.07687	-3.77372	-3.54936	2.23767	4.33545	-0.246697	0.386061	-3.32298	2.75214	6.07964	5.24645	-1.91506	4.17353	7.11203	3.05347	1.67367	1.85236	3.78873	-0.258758	0.438838	3.96818	2.80453	6.90944	1.43158	4.78806	4.05064	6.77724	6.16215	8.53133	6.71834	5.41154	12.54	0.577343	12.0505	8.72309
33	2.25326	3.8247	-0.892333	-0.341	-1.80108	1.42489	-3.72263	0.758828	-1.11456	0.998707	5.40969	-4.73604	-4.30136	1.6344	3.72597	-0.960758	-0.305333	-3.81017	2.10398	5.15245	4.45373	-2.50694	3.27691	6.33845	2.46762	1.01944	1.17945	3.41327	-0.573788	-0.0102525	3.107	2.06111	5.97122	0.480172	3.89209	3.04334	5.95015	5.05373	7.97356	5.97788	4.36182	11.4385	-0.0899495	11.5356	7.85224
34	1.59761	3.76619	-1.38433	-0.911333	-2.204	0.988333	-4.475	0.294667	-1.574	0.584667	4.721	-5.67433	-4.965	1.09133	3.205	-1.568	-0.924	-4.23767	1.51433	4.357	3.72033	-3.07267	2.44967	5.66133	1.81733	0.423333	0.541333	3.046	-0.855	-0.445	2.27	1.37733	5.10867	-0.45	3.059	2.07633	5.18867	4.015	7.42	5.27367	3.39533	10.3903	-0.686333	11.092	7.042
35	0.973801	3.7258	-1.97589	-1.33361	-2.6184	0.567889	-5.26966	-0.120121	-2.01133	0.223141	4.00965	-6.60715	-5.55864	0.591111	2.77058	-2.08648	-1.48291	-4.61027	0.964394	3.66518	3.03418	-3.63035	1.65788	5.06981	1.06884	-0.138889	-0.0868283	2.66964	-1.14882	-0.883677	1.45182	0.729657	4.30911	-1.38072	2.28039	1.1439	4.47764	3.06942	6.86133	4.58554	2.48855	9.39293	-1.23448	10.7075	6.26164
36	0.35911	3.70461	-2.675	-1.60723	-3.09401	0.146111	-6.09359	-0.51503	-2.44111	-0.108495	3.27528	-7.54681	-6.12691	0.119566	2.37936	-2.56255	-2.03803	-4.93448	0.432828	3.02655	2.38735	-4.19666	0.852061	4.56281	0.192545	-0.699556	-0.734303	2.26955	-1.5037	-1.3402	0.635545	0.0918182	3.557	-2.33335	1.52603	0.239071	3.80339	2.20339	6.28789	3.89118	1.62044	8.44778	-1.76329	10.3401	5.46839
37	-0.269598	3.70389	-3.483	-1.76873	-3.70618	-0.285	-6.93236	-0.915636	-2.874	-0.44	2.51718	-8.49327	-6.70255	-0.349273	1.99809	-3.02418	-2.63073	-5.22964	-0.114091	2.40327	1.77155	-4.787	-0.0217273	4.14109	-0.822	-1.296	-1.43064	1.81955	-1.96782	-1.83355	-0.197909	-0.566182	2.829	-3.32336	0.770455	-0.649091	3.14627	1.40355	5.695	3.16436	0.771364	7.56	-2.30882	9.93755	4.63173
38	-0.93627	3.7213	-4.40033	-1.88762	-4.50643	-0.721444	-7.76174	-1.3398	-3.32378	-0.807697	1.73312	-9.43398	-7.31318	-0.85803	1.59742	-3.49991	-3.29927	-5.52517	-0.72703	1.77155	1.18084	-5.41544	-1.01024	3.78842	-1.95523	-1.97867	-2.1953	1.28645	-2.58233	-2.38965	-1.072	-1.27598	2.10544	-4.35726	-0.0164242	-1.53505	2.48115	0.645182	5.07456	2.37782	-0.0788384	6.70523	-2.91314	9.43918	3.735
39	-1.65839	3.75027	-5.38067	-2.04743	-5.50932	-1.15556	-8.54244	-1.80646	-3.81011	-1.24984	0.908152	-10.3444	-7.97209	-1.45435	1.14955	-4.01482	-4.07255	-5.85721	-1.45049	1.127	0.596495	-6.09789	-2.1466	3.46303	-3.1496	-2.76556	-3.02887	0.650273	-3.35761	-3.03468	-2.01127	-2.06338	1.36711	-5.43149	-0.855545	-2.43349	1.76694	-0.102212	4.43467	1.50791	-0.950667	5.86189	-3.61898	8.79518	2.77667
40	-2.44554	3.77794	-6.372	-2.32152	-6.70906	-1.586	-9.22376	-2.36242	-4.34967	-1.83794	0.0399697	-11.1818	-8.67482	-2.17252	0.625818	-4.58964	-4.95745	-6.24976	-2.31242	0.472909	-0.00187879	-6.8117	-3.44539	3.1003	-4.30139	-3.65933	-3.91421	-0.0960909	-4.265	-3.78615	-3.04873	-2.95639	0.587333	-6.52891	-1.755	-3.35515	0.961091	-0.866182	3.78	0.537212	-1.868	5.01697	-4.45942	7.97473	1.76518
41	-3.29025	3.78611	-7.29567	-2.75525	-8.06975	-2.02089	-9.75416	-3.03051	-4.93911	-2.58226	-0.86	-11.8768	-9.39518	-3.02566	-0.0198788	-5.23642	-5.93312	-6.71216	-3.31285	-0.191818	-0.612626	-7.54793	-4.89007	2.63543	-5.27788	-4.63378	-4.82219	-0.942091	-5.25367	-4.63945	-4.16982	-3.93761	-0.270556	-7.61039	-2.71279	-4.2919	0.0217071	-1.66394	3.098	-0.542475	-2.81897	4.16285	-5.44274	6.97891	0.714758
42	-4.16841	3.75863	-8.06767	-3.35505	-9.52929	-2.47511	-10.106	-3.81351	-5.55644	-3.47084	-1.76328	-12.3682	-10.0888	-3.98269	-0.809758	-5.9473	-6.9597	-7.21824	-4.41709	-0.865	-1.2246	-8.29811	-6.39399	2.02326	-5.96173	-5.64089	-5.70957	-1.85627	-6.26315	-5.54988	-5.33409	-4.97748	-1.23633	-8.62062	-3.72212	-5.23294	-1.07234	-2.49997	2.35933	-1.71489	-3.77601	3.29613	-6.53312	5.84455	-0.352939
43	-5.04216	3.69093	-8.61967	-4.08379	-11.0063	-2.968	-10.285	-4.68852	-6.173	-4.46536	-2.625	-12.6448	-10.7075	-4.97036	-1.69727	-6.68109	-7.96591	-7.71912	-5.55497	-1.52482	-1.81288	-9.04012	-7.856	1.25576	-6.289	-6.621	-6.53006	-2.79191	-7.23527	-6.44755	-6.50855	-6.0273	-2.31933	-9.51385	-4.76964	-6.15297	-2.30485	-3.36909	1.52733	-2.91818	-4.70809	2.41579	-7.65412	4.63382	-1.39518
44	-5.86196	3.58358	-8.92256	-4.86794	-12.3852	-3.51467	-10.2882	-5.60887	-6.76567	-5.50589	-3.38537	-12.6952	-11.2125	-5.90507	-2.61606	-7.35815	-8.84291	-8.16815	-6.61704	-2.13518	-2.36304	-9.72881	-9.19017	0.376747	-6.26094	-7.50389	-7.24239	-3.69691	-8.10509	-7.26161	-7.64673	-7.03065	-3.49867	-10.248	-5.80376	-6.98763	-3.62455	-4.24688	0.570667	-4.07127	-5.57142	1.52028	-8.70051	3.42173	-2.37597
45	-6.5728	3.44214	-9.004	-5.61789	-13.558	-4.11367	-10.1329	-6.51356	-7.32322	-6.52167	-3.92278	-12.5169	-11.558	-6.70011	-3.48667	-7.91	-9.48633	-8.52567	-7.48467	-2.667	-2.83178	-10.2402	-10.2997	-0.528222	-5.93344	-8.20578	-7.811	-4.516	-8.808	-7.91656	-8.685	-7.93	-4.72122	-10.7901	-6.775	-7.66278	-4.95567	-5.11033	-0.523	-5.09122	-6.30833	0.617778	-9.55933	2.289	-3.29167
46	-7.12211	3.27915	-8.94	-6.25473	-14.4835	-4.743	-9.84173	-7.339	-7.845	-7.44145	-4.17655	-12.1245	-11.6689	-7.29109	-4.23236	-8.28609	-9.80109	-8.73882	-8.09218	-3.08791	-3.15509	-10.4753	-11.0921	-1.354	-5.389	-8.644	-8.204	-5.16145	-9.29564	-8.33927	-9.43936	-8.66891	-5.915	-11.115	-7.64873	-8.11609	-6.21518	-5.92036	-1.731	-5.90282	-6.85618	-0.265727	-10.147	1.34627	-4.15782
47	-7.47417	3.11234	-8.796	-6.72512	-15.1315	-5.35189	-9.42537	-8.01744	-8.33389	-8.18158	-4.14375	-11.5483	-11.5524	-7.65296	-4.792	-8.46033	-9.73436	-8.75855	-8.39121	-3.40245	-3.27841	-10.4158	-11.5107	-2.00451	-4.71537	-8.71333	-8.40487	-5.60318	-9.56133	-8.48701	-9.87173	-9.17448	-6.97811	-11.2064	-8.40436	-8.30559	-7.31326	-6.62903	-2.98967	-6.4378	-7.1637	-1.0879	-10.3993	0.654727	-4.98927
48	-7.61185	2.96541	-8.61311	-7.0033	-15.4867	-5.87522	-8.88142	-8.46894	-8.78778	-8.65002	-3.83812	-10.8196	-11.2316	-7.79772	-5.044	-8.42564	-9.29764	-8.5724	-8.36677	-3.63536	-3.15801	-10.0784	-11.5528	-2.41721	-3.99648	-8.45522	-8.41637	-5.81064	-9.64939	-8.35331	-9.96936	-9.39679	-7.85844	-11.0618	-9.03545	-8.22396	-8.15082	-7.19845	-4.21022	-6.64176	-7.25503	-1.81492	-10.2869	0.256545	-5.77876
49	-7.54366	2.85701	-8.38733	-7.08942	-15.5462	-6.26367	-8.21145	-8.67518	-9.178	-8.82573	-3.30952	-9.95785	-10.7465	-7.75527	-4.97891	-8.19627	-8.56982	-8.20055	-8.04224	-3.82473	-2.76815	-9.51003	-11.2604	-2.56618	-3.32491	-7.92833	-8.24833	-5.78191	-9.63055	-7.96042	-9.761	-9.37806	-8.49667	-10.694	-9.54145	-7.91197	-8.65697	-7.61364	-5.31533	-6.49712	-7.18248	-2.43091	-9.82636	0.141091	-6.47482
50	-7.29305	2.78748	-8.10356	-6.9988	-15.3175	-6.48122	-7.43943	-8.62858	-9.45089	-8.69443	-2.64053	-8.97118	-10.13	-7.55306	-4.65197	-7.81985	-7.67639	-7.6921	-7.4791	-4.01491	-2.23908	-8.77385	-10.6903	-2.45085	-2.77326	-7.22189	-7.90105	-5.56009	-9.55706	-7.35409	-9.30509	-9.12743	-8.81622	-10.1176	-9.91015	-7.44278	-8.83149	-7.88064	-6.20989	-6.05112	-6.92226	-2.93513	-9.0834	0.262909	-6.96606
51	-6.88026	2.73939	-7.74178	-6.7992	-14.7895	-6.50922	-6.61057	-8.3393	-9.53889	-8.30874	-1.94047	-7.87082	-9.39545	-7.21594	-4.117	-7.36815	-6.73961	-7.11433	-6.7639	-4.24127	-1.61363	-7.91115	-9.87671	-2.10615	-2.40574	-6.42367	-7.36795	-5.18373	-9.44021	-6.59393	-8.65791	-8.64792	-8.74644	-9.32644	-10.0718	-6.86922	-8.68351	-7.99136	-6.793	-5.37688	-6.45361	-3.28887	-8.14761	0.584273	-7.05394
52	-6.32557	2.68845	-7.266	-6.60618	-13.9967	-6.34433	-5.76048	-7.82252	-9.37567	-7.75955	-1.29648	-6.75518	-8.53636	-6.76597	-3.41982	-6.84609	-5.86009	-6.52197	-5.98882	-4.50636	-0.920848	-6.96512	-8.88409	-1.64721	-2.26085	-5.59233	-6.66345	-4.65464	-9.25455	-5.74258	-7.88345	-7.93861	-8.24367	-8.31303	-9.92755	-6.19639	-8.21915	-7.90491	-6.982	-4.53803	-5.77258	-3.41255	-7.10564	1.09682	-6.64436
53	-5.63404	2.62638	-6.62467	-6.46544	-12.9966	-5.98767	-4.88148	-7.0882	-8.907	-7.12628	-0.700192	-5.73431	-7.53845	-6.20389	-2.5883	-6.19406	-5.06706	-5.92469	-5.17992	-4.77282	-0.175697	-5.97266	-7.77841	-1.15429	-2.2547	-4.74389	-5.77609	-3.94336	-8.95655	-4.85114	-7.01182	-7.00428	-7.29767	-7.06214	-9.43021	-5.39881	-7.45298	-7.5843	-6.73156	-3.55409	-4.88432	-3.25699	-6.01897	1.81173	-5.79927
54	-4.78925	2.55946	-5.76922	-6.3411	-11.808	-5.43489	-3.9374	-6.13592	-8.09733	-6.42354	-0.113485	-4.81688	-6.39445	-5.51895	-1.62442	-5.36612	-4.31679	-5.28863	-4.31825	-4.97918	0.636424	-4.93147	-6.56147	-0.646253	-2.26616	-3.85511	-4.68435	-3.01609	-8.51139	-3.93769	-6.03591	-5.86919	-5.927	-5.55505	-8.54788	-4.43879	-6.3814	-6.98879	-6.03889	-2.41408	-3.78065	-2.7883	-4.90488	2.73555	-4.54445
55	-3.77311	2.50676	-4.675	-6.15936	-10.4445	-4.69	-2.88718	-4.93018	-6.94	-5.59655	0.515	-3.96609	-5.10809	-4.694	-0.517364	-4.34227	-3.53318	-4.56955	-3.36473	-5.06045	1.51345	-3.82727	-5.21482	-0.123727	-2.22218	-2.88	-3.39227	-1.85818	-7.91455	-2.97555	-4.93936	-4.56182	-4.183	-3.79382	-7.28009	-3.28836	-4.99618	-6.08918	-4.934	-1.10545	-2.41855	-1.99945	-3.74009	3.85664	-2.91236
56	-2.57881	2.49491	-3.29811	-5.84767	-8.92044	-3.75756	-1.70989	-3.49344	-5.43422	-4.60622	1.24033	-3.15411	-3.699	-3.71644	0.701	-3.12433	-2.64567	-3.73811	-2.27422	-4.965	2.46622	-2.641	-3.72878	0.452778	-2.09378	-1.76089	-1.92656	-0.49	-7.193	-1.92011	-3.699	-3.10744	-2.11544	-1.81056	-5.66067	-1.93756	-3.30544	-4.87867	-3.44422	0.379889	-0.819222	-0.908778	-2.492	5.143	-0.954667
57	-1.22209	2.5536	-1.69022	-5.36344	-7.25592	-2.70844	-0.409172	-1.87003	-3.71611	-3.4423	2.12567	-2.37864	-2.21536	-2.58272	2.02297	-1.73033	-1.61309	-2.79509	-1.01006	-4.635	3.50956	-1.35073	-2.11225	1.14959	-1.87418	-0.493222	-0.337515	1.05818	-6.39221	-0.744838	-2.24018	-1.50466	0.132556	0.342556	-3.75367	-0.394929	-1.34115	-3.37485	-1.73044	2.04478	0.970737	0.444768	-1.11164	6.56482	1.25652
58	0.268087	2.69495	0.102	-4.70185	-5.47006	-1.582	0.98903	-0.122182	-1.879	-2.10421	3.21979	-1.64979	-0.739909	-1.30073	3.43873	-0.191364	-0.431727	-1.77552	0.455545	-4.09882	4.65752	0.0411818	-0.397333	2.024	-1.56476	0.910333	1.30715	2.71109	-5.57227	0.546879	-0.616545	0.245758	2.47567	2.60988	-1.64355	1.31076	0.846	-1.613	0.108	3.8817	2.89294	2.02542	0.460727	8.08318	3.63909
59	1.85033	2.91348	2.01189	-3.88675	-3.60041	-0.384222	2.43599	1.67186	-0.000666667	-0.60704	4.49451	-0.964657	0.681545	0.105758	4.93376	1.44845	0.866242	-0.74104	2.08793	-3.38264	5.93105	1.47969	1.35525	3.10172	-1.16158	2.40989	2.94018	4.39673	-4.79239	1.90962	1.13645	2.12717	4.83467	4.93897	0.574515	3.12801	3.1958	0.368667	1.98844	5.86126	4.88013	3.76248	2.21559	9.69664	6.11464
60	3.47409	3.18931	3.96167	-2.95691	-1.70405	0.891333	3.86147	3.4478	1.86867	1.01845	5.93087	-0.287929	2.03055	1.59247	6.48618	3.12561	2.2287	0.250354	3.79601	-2.52918	7.28918	2.93223	3.06059	4.3716	-0.664646	3.949	4.51391	6.04627	-4.08058	3.28386	2.97573	4.10767	7.14356	7.26821	2.75864	4.98874	5.64141	2.50645	3.84844	7.92248	6.87171	5.57314	4.06274	11.398	8.60545
61	5.09025	3.49422	5.87333	-1.95912	0.172818	2.24667	5.18479	5.17558	3.69633	2.72658	7.49564	0.403394	3.28436	3.09379	8.05673	4.78591	3.60655	1.15997	5.51009	-1.59173	8.70155	4.38364	4.63112	5.785	-0.0714242	5.471	6.00264	7.61809	-3.40209	4.62133	4.85418	6.14639	9.35367	9.52018	4.78955	6.80739	8.10618	4.70945	5.63933	9.98027	8.82464	7.40073	5.89767	13.1476	11.0408
62	6.66542	3.79816	7.678	-0.93403	1.99028	3.67978	6.37144	6.84954	5.45722	4.45787	9.14567	1.13496	4.42936	4.55821	9.59318	6.40545	4.98894	2.00248	7.17824	-0.614909	10.1421	5.83618	6.05745	7.27176	0.636212	6.93433	7.42262	9.08309	-2.69058	5.88772	6.71882	8.20605	11.4334	11.6456	6.62758	8.51371	10.5107	6.92185	7.32333	11.945	10.714	9.21012	7.63884	14.8817	13.37
63	8.18382	4.07521	9.32433	0.114394	3.72229	5.19256	7.45974	8.45395	7.134	6.12563	10.8333	1.95571	5.47573	5.96614	11.0807	7.97782	6.37458	2.83063	8.77493	0.392545	11.5822	7.30755	7.37529	8.76361	1.47869	8.31922	8.79781	10.4285	-1.89045	7.08028	8.50564	10.2159	13.3658	13.6342	8.27621	10.077	12.782	9.08585	8.88033	13.7681	12.5322	10.9868	9.24399	16.5435	15.5751
64	9.64147	4.30488	10.791	1.23	5.35882	6.773	8.49745	9.987	8.726	7.68209	12.4948	2.89655	6.44927	7.30055	12.5062	9.50427	7.74945	3.68873	10.3032	1.46464	12.9834	8.76582	8.59655	10.2091	2.47227	9.617	10.1261	11.6723	-0.959455	8.22636	10.1955	12.1175	15.148	15.4746	9.76118	11.4923	14.8543	11.1542	10.323	15.4438	14.3	12.7266	10.7048	18.1121	17.6628
65	11.0352	4.48836	12.0861	2.46669	6.8871	8.37389	9.51427	11.433	10.2416	9.108	14.0979	3.96105	7.37564	8.56076	13.8553	10.9885	9.08618	4.60863	11.7877	2.389	14.3114	10.164	9.72417	11.6118	3.63864	10.801	11.4022	12.8555	0.122606	9.37106	11.782	13.8785	16.7764	17.1648	11.1175	12.7806	16.7288	13.0997	11.6768	16.995	16.007	14.4043	12.0232	19.6052	19.6505
66	12.3628	4.64955	13.2786	3.85142	8.30548	9.93978	10.5248	12.7763	11.7089	10.4069	15.6419	5.14547	8.28555	9.76008	15.115	12.4342	10.3594	5.61657	13.2342	2.665	15.5635	11.4897	10.7671	12.9897	4.9968	11.8971	12.6306	14.0063	1.35324	10.5648	13.2635	15.4861	18.2882	18.7171	12.3833	13.975	18.4107	14.9165	12.9769	18.4524	17.638	15.9729	13.208	21.0501	21.5556
67	13.6949	4.6636	14.411	5.384	9.64567	11.4487	11.5437	14.0123	13.1467	11.598	17.134	6.44733	9.211	10.9203	16.28	13.842	11.566	6.72667	14.6463	5.425	16.737	12.7397	11.7447	14.3357	5.965	12.9313	13.8273	15.139	2.737	11.8523	14.638	16.9553	19.6993	20.1503	13.596	15.1097	19.9127	16.609	14.2347	19.8447	19.1813	17.428	14.2877	22.441	23.394
68	14.9696	4.68288	15.5256	7.04742	10.9317	12.8991	12.5916	15.1495	14.5719	12.7095	18.5866	7.86059	10.1883	12.0726	17.344	15.212	12.726	7.94195	16.0346	7.01955	17.835	13.9177	12.6849	15.6297	7.0339	13.9308	15.0148	16.2826	4.27591	13.2644	15.8833	18.3257	21.0274	21.4767	14.7815	16.2161	21.2523	18.1636	15.4598	21.1942	20.6324	18.7668	15.3123	23.7637	25.1551
69	16.2788	4.58319	16.6531	8.82288	12.186	14.3102	13.6893	16.2032	15.9901	13.772	20.0152	9.36662	11.2465	13.2581	18.3488	16.5616	13.8845	9.2692	17.4123	8.73191	18.8637	15.034	13.6227	16.8651	10.1289	14.9232	16.2136	17.4557	5.93412	14.8137	17.0605	19.6456	22.2888	22.6991	15.9564	17.3219	22.4548	19.6053	16.6607	22.5154	21.9937	19.994	16.3422	25.048	26.8245
70	17.5614	4.48921	17.8097	10.6959	13.4254	15.7153	14.8587	17.1883	17.3967	14.8162	21.4413	10.9326	12.4004	14.5078	19.3139	17.9022	15.0714	10.7109	18.7925	10.549	19.8492	16.1113	14.5954	18.0555	12.097	15.9363	17.4371	18.6575	7.67255	16.4932	18.2	20.9304	23.4957	23.835	17.1232	18.4448	23.5488	20.9436	17.8463	23.8182	23.2681	21.1195	17.4392	26.3113	28.3825
71	18.855	4.36446	18.9992	12.6458	14.6591	17.1418	16.1263	18.1322	18.7818	15.8708	22.8777	12.522	13.649	15.8374	20.2611	19.2468	16.3083	12.2524	20.1851	12.4647	20.8313	17.1845	15.6445	19.2252	14.1075	16.9932	18.6867	19.8785	9.46264	18.2776	19.3302	22.1675	24.6554	24.9317	18.2871	19.5964	24.5606	22.1918	19.0263	25.1011	24.4713	22.1556	18.652	27.5716	29.8151
72	20.161	4.21897	20.22	14.6414	15.892	18.5896	17.4891	19.0655	20.1353	16.9479	24.3274	14.1089	14.9814	17.2292	21.2094	20.6024	17.6044	13.8636	21.5966	14.4598	21.8277	18.2694	16.7814	20.3981	16.1248	18.1064	19.9479	21.1037	11.2855	20.1288	20.475	23.3672	25.7714	26.0128	19.4537	20.7712	25.51	23.3662	20.2082	26.3624	25.6232	23.1129	19.9948	28.8451	31.1127
73	21.4745	4.0635	21.468	16.6446	17.12	20.042	18.9212	20.0076	21.45	18.0508	25.7895	15.6767	16.3805	18.6604	22.1726	21.969	18.957	15.5073	23.0269	16.5039	22.8515	19.376	17.9942	21.5889	18.1215	19.278	21.2014	22.3137	13.1239	21.9963	21.654	24.5393	26.847	27.0786	20.6254	21.956	26.4118	24.4835	21.394	27.6045	26.7419	24.0065	21.4485	30.1433	32.2741
74	22.7868	3.90867	22.74	18.6227	18.341	21.4758	20.3864	20.9687	22.7113	19.1769	27.2591	17.2175	17.8245	20.1047	23.1586	23.3411	20.3538	17.1465	24.4636	18.5625	23.9117	20.5094	19.2594	22.7976	20.0757	20.4976	22.4296	23.487	14.9605	23.8432	22.8657	25.6949	27.8799	28.1312	21.7988	23.1358	27.2775	25.5575	22.5824	28.8323	27.8453	24.863	22.9601	31.4727	33.3092
75	24.0877	3.76434	24.0151	20.5546	19.5463	22.8738	21.8436	21.9479	23.9206	20.3189	28.7275	18.7228	19.2897	21.5312	24.1634	24.7094	21.7736	18.7542	25.8921	20.6022	25.0174	21.67	20.5478	24.0136	21.9701	21.7373	23.6167	24.6055	16.7756	25.651	24.0974	26.8425	28.8754	29.1668	22.9689	24.3015	28.1191	26.5978	23.7678	30.0496	28.9448	25.6981	24.483	32.8341	34.2343
76	25.3644	3.63677	25.2713	22.4143	20.7215	24.22	23.2565	22.9358	25.0663	21.4653	30.1686	20.1792	20.7654	22.9134	25.1742	26.0539	23.1832	20.3133	27.2962	22.5953	26.1492	22.8521	21.8355	25.2232	23.7857	22.9773	24.7644	25.6591	18.5444	27.4078	25.3395	27.9859	29.831	30.1799	24.1263	25.448	28.9436	27.6057	24.9407	31.2598	30.0411	26.5214	25.9764	34.2206	35.0551
77	26.606	3.52984	26.4872	24.1783	21.8476	25.5001	24.597	23.9205	26.1384	22.6017	31.5524	21.5729	22.2756	24.2363	26.1787	27.348	24.5463	21.8105	28.6596	24.5228	27.2927	24.0414	23.103	26.4123	25.5055	24.1987	25.891	26.6474	20.2465	29.1083	26.582	29.1262	30.7439	31.1655	25.2632	26.5716	29.7544	28.5814	26.0929	32.4668	31.1244	27.3379	27.4113	35.6174	35.7963
78	27.8029	3.44346	27.6406	25.8289	22.9029	26.701	25.8433	24.8882	27.1287	23.7049	32.8604	22.8942	23.862	25.4958	27.1607	28.5683	25.838	23.2388	29.9664	26.371	28.4304	25.2241	24.3319	27.5688	27.12	25.3862	27.0099	27.571	21.8713	30.7534	27.815	30.252	31.6074	32.1179	26.373	27.6693	30.5533	29.5233	27.2142	33.6723	32.1738	28.1489	28.7751	37.001	36.4663
79	28.9429	3.37805	28.713	27.3605	23.8602	27.8107	26.9796	25.8173	28.03	24.7604	34.0808	24.1361	25.4911	26.6904	28.102	29.6988	27.0362	24.6	31.1985	28.1137	29.5421	26.384	25.5071	28.6799	28.6169	26.5277	28.1071	28.4246	23.4118	32.3494	29.0169	31.346	32.4127	33.0287	27.4532	28.7378	31.3349	30.4268	28.294	34.8728	33.1724	28.9517	30.0598	38.3374	37.0697
80	30.0135	3.33544	29.6937	28.7766	24.6751	28.8198	27.997	26.6906	28.8373	25.7544	35.2029	25.2916	27.0678	27.8186	28.9854	30.7291	28.1222	25.899	32.3295	29.7493	30.5837	27.5018	26.6181	29.7327	29.9872	27.6148	29.159	29.2161	24.8665	33.8985	30.1794	32.3927	33.1496	33.8934	28.5039	29.7733	32.0907	31.2842	29.3236	36.0569	34.1053	29.7387	31.2574	39.6066	37.6067
81	31.0049	3.31553	30.5792	30.0793	25.3597	29.7246	28.8888	27.4911	29.5489	26.6788	36.214	26.3435	28.5369	28.8705	29.7813	31.6524	29.0827	27.1239	33.3559	31.2704	31.5406	28.5574	27.6447	30.7128	31.225	28.6459	30.138	29.9439	26.2368	35.3989	31.2869	33.3804	33.8071	34.7115	29.5274	30.7676	32.8115	32.0851	30.2967	37.2103	34.9583	30.5025	32.3729	40.7921	38.075
82	31.9107	3.3155	31.373	31.2697	25.9209	30.529	29.6808	28.2021	30.164	27.5277	37.0801	27.2955	29.8705	29.8413	30.479	32.4633	29.9085	28.2705	34.2643	32.6685	32.4018	29.5224	28.5756	31.6027	32.3245	29.621	31.0352	30.6028	27.5246	36.8482	32.3208	34.2978	34.376	35.496	30.5271	31.7104	33.4888	32.817	31.206	38.3195	35.7203	31.2334	33.4302	41.8802	38.4711
83	32.7235	3.3333	32.0708	32.3466	26.373	31.2303	30.3876	28.8108	30.6653	28.2956	37.7884	28.1429	31.0559	30.718	31.0682	33.1557	30.5894	29.3322	35.0427	33.9397	33.1549	30.3782	29.3974	32.3865	33.2795	30.5383	31.8454	31.1854	28.7323	38.2417	33.2602	35.1352	34.8338	36.2528	31.5071	32.5863	34.1161	33.4666	32.0344	39.367	36.3868	31.9179	34.4461	42.8595	38.7891
84	33.4393	3.36628	32.6962	33.3102	26.7381	31.8531	31.0218	29.3104	31.0601	28.978	38.3481	28.882	32.0882	31.4898	31.5459	33.7163	31.1026	30.3035	35.6814	35.0793	33.7884	31.1265	30.1009	33.0543	34.0864	31.4067	32.5734	31.6881	29.8595	39.5718	34.0628	35.8857	35.1904	36.9825	32.4649	33.3789	34.6887	34.0114	32.7851	40.334	36.9617	32.541	35.3955	43.7231	39.0229
85	34.0534	3.41129	33.2553	34.1583	27.0435	32.412	31.5932	29.6927	31.3463	29.5713	38.7612	29.5117	32.9658	32.1482	31.9173	34.1477	31.4505	31.1743	36.1735	36.0795	34.262	31.7645	30.6828	33.6015	34.7468	32.2233	33.229	32.1099	30.9005	40.8232	34.7069	36.5363	35.4467	37.6805	33.3885	34.0744	35.2027	34.4376	33.454	41.2033	37.449	33.088	36.2301	44.4664	39.1846
86	34.5651	3.46479	33.7536	34.8896	27.3166	32.915	32.1043	29.95	31.5248	30.0741	39.036	30.0338	33.688	32.6871	32.1934	34.4671	31.6594	31.9347	36.5101	36.9296	34.5734	32.2944	31.146	34.0264	35.2688	32.9812	33.8189	32.4513	31.8479	41.9765	35.2112	37.0721	35.6153	38.3362	34.2599	34.6628	35.656	34.7491	34.0366	41.9589	37.8584	33.5413	36.9066	45.0853	39.2965
87	34.9745	3.52114	34.1896	35.4984	27.5754	33.3608	32.5511	30.1045	31.6048	30.5007	39.1858	30.4504	34.2536	33.1008	32.3852	34.6855	31.7511	32.5756	36.6756	37.6156	34.7404	32.7219	31.4963	34.3303	35.6613	33.6674	34.3433	32.7165	32.6918	42.9964	35.582	37.5054	35.7158	38.9325	35.05	35.1363	36.0518	34.9443	34.5348	42.5834	38.2182	33.8773	37.3874	45.576	39.3794
88	35.2826	3.57519	34.5537	35.9678	27.8275	33.739	32.928	30.1611	31.5983	30.8566	39.2177	30.7618	34.6655	33.3828	32.5025	34.8147	31.7535	33.0882	36.7178	38.1228	34.7699	33.0447	31.7418	34.5168	35.9298	34.261	34.7985	32.9126	33.4145	43.8554	35.8315	37.8369	35.7717	39.4444	35.724	35.4902	36.3947	35.0274	34.9587	43.0581	38.5427	34.108	37.6785	45.93	39.4527
89	35.4901	3.62	34.8306	36.2713	28.0749	34.023	33.2293	30.126	31.5139	31.149	39.1469	30.9669	34.93	33.5286	32.5737	34.8667	31.692	33.4689	36.6613	38.441	34.6726	33.264	31.8969	34.6039	36.0769	34.7359	35.1793	33.049	33.994	44.518	35.978	38.0666	35.8072	39.841	36.251	35.7263	36.6851	35.007	35.324	43.3696	38.8363	34.2349	37.7914	46.14	39.5333
90	35.596	3.64756	35.0039	36.3783	28.3175	34.1606	33.441	30.0043	31.3558	31.3848	38.9991	31.07	35.0382	33.5396	32.6119	34.8523	31.5826	33.7114	36.5296	38.5355	34.4511	33.3964	31.9846	34.614	36.1076	35.0683	35.4802	33.1235	34.4056	44.9537	36.0328	38.1951	35.8413	40.0895	36.6094	35.8575	36.9253	34.8962	35.6479	43.5094	39.0963	34.2664	37.7481	46.18	39.6318
91	35.6002	3.65323	35.059	36.2625	28.5563	34.085	33.5336	29.8022	31.13	31.5684	38.7764	31.0709	35.0097	33.4137	32.63	34.7816	31.4318	33.8055	36.3402	38.4264	34.1308	33.4417	32.0376	34.5544	36.0294	35.239	35.6753	33.1433	34.6283	45.1445	36.0386	38.2246	35.884	40.1335	36.7882	35.8988	37.1093	34.7125	35.943	43.4564	39.3143	34.2167	37.5705	46.0645	39.7478
92	35.5059	3.63584	34.9728	35.9134	28.7927	33.7526	33.5002	29.5332	30.8411	31.7006	38.481	30.987	34.8483	33.1796	32.6336	34.6621	31.2464	33.7447	36.1033	38.1207	33.7481	33.4006	32.0866	34.4312	35.846	35.2132	35.7629	33.1002	34.654	45.0814	36.0082	38.1597	35.9293	39.9651	36.7803	35.882	37.2305	34.4752	36.2114	43.2328	39.4779	34.1065	37.2815	45.8024	39.8717
93	35.3215	3.59552	34.7707	35.341	29.0263	33.2389	33.3408	29.2274	30.5234	31.7796	38.1206	30.8263	34.5575	32.8548	32.6171	34.4959	31.0262	33.5303	35.8243	37.6367	33.3152	33.2748	32.1522	34.2595	35.5591	35.0218	35.7295	32.985	34.4893	44.7654	35.9553	37.9999	35.963	39.5896	36.5925	35.8289	37.2752	34.2048	36.4371	42.8685	39.5631	33.9657	36.9033	45.4009	39.9888
94	35.0634	3.53805	34.466	34.5838	29.2555	32.5927	33.0808	28.9374	30.2143	31.8091	37.7156	30.6025	34.1442	32.4668	32.5619	34.2895	30.7647	33.1758	35.5045	37.0071	32.8415	33.0627	32.2574	34.0667	35.1695	34.6973	35.5611	32.7834	34.1518	44.2157	35.8942	37.7762	35.9777	39.0431	36.2826	35.769	37.231	33.9325	36.5933	42.422	39.5521	33.8461	36.4537	44.8767	40.097
95	34.756	3.47491	34.0749	33.721	29.4664	31.867	32.7606	28.7061	29.9478	31.7986	37.3083	30.3359	33.6292	32.0577	32.4598	34.0478	30.4543	32.7177	35.1729	36.283	32.3325	32.7722	32.4196	33.8924	34.6843	34.2976	35.2635	32.4825	33.6776	43.4785	35.8418	37.527	35.966	38.3937	35.9038	35.7344	37.0966	33.6807	36.659	41.963	39.4354	33.7847	35.9459	44.2704	40.1961
96	34.4327	3.41881	33.6211	32.8662	29.6366	31.1163	32.4312	28.5732	29.7536	31.7616	36.9519	30.0483	33.0543	31.6708	32.3163	33.7852	30.0966	32.2194	34.8559	35.5354	31.7996	32.4509	32.6428	33.7792	34.1373	33.8936	34.868	32.0855	33.1186	42.6205	35.828	37.291	35.9331	37.716	35.5054	35.7555	36.8803	33.4736	36.6306	41.572	39.1974	33.8014	35.3968	43.648	40.288
97	34.1343	3.3835	33.1237	32.1366	29.7385	30.4027	32.1547	28.579	29.6627	31.7171	36.7139	29.7719	32.4736	31.3491	32.1339	33.5183	29.7025	31.7462	34.5939	34.8521	31.2677	32.1384	32.9223	33.766	33.5878	33.569	34.4224	31.6172	32.5134	41.7123	35.8926	37.1138	35.9077	37.0835	35.1382	35.8605	36.5991	33.3428	36.528	41.3404	38.8467	33.9102	34.8336	43.0952	40.3945
98	33.9069	3.38234	32.5974	31.6388	29.7473	29.8107	31.9919	28.7532	29.7044	31.693	36.645	29.5596	31.9438	31.1398	31.9221	33.2679	29.2968	31.366	34.4469	34.3181	30.7556	31.8809	33.2516	33.8888	33.1012	33.4079	33.987	31.1261	31.8934	40.8413	36.0708	37.0416	35.933	36.5744	34.8579	36.0747	36.2941	33.3263	36.4	41.3409	38.427	34.1237	34.2933	42.7014	40.5608
99	33.7979	3.42039	32.0737	31.4604	29.6461	29.4527	31.9655	29.0914	29.8868	31.7266	36.7523	29.4728	31.5357	31.0891	31.7046	33.0668	28.9265	31.1624	34.4806	33.9684	30.2929	31.7199	33.6236	34.1735	32.7713	33.4604	33.6442	30.7008	31.3637	40.1358	36.3733	37.1042	36.0354	36.2693	34.7121	36.4116	36.0478	33.4522	36.3229	41.5674	38.013	34.448	33.8463	42.5225	40.8335
100	33.8291	3.48121	31.623	31.613	29.428	29.426	32.014	29.524	30.157	31.856	36.972	29.524	31.333	31.206	31.529	32.971	28.669	31.188	34.733	33.752	29.922	31.678	34.029	34.589	32.706	33.688	33.477	30.449	31.066	39.699	36.775	37.284	36.183	36.21	34.698	36.853	35.954	33.7	36.378	41.9	37.689	34.867	33.613	42.518	41.207
all values Left	mean	std	steps
1	-7.2956	3.14327	-9.012	-12.713	-5.463	-6.394	-10.325	-8.049	-7.258	-8.216	-3.502	-12.444	-11.558	-7.801	-5.08	-8.437	-9.882	-8.605	-8.47	-3.7	-3.155	-9.683	-2.58	1.155	-5.801	-8.722	-8.378	-5.687	-9.905	-9.438	-7.111	-11.154	-8.85	-7.99	-8.632	-7.556	-3.147	-6.57	-7.178	-2.906	-10.448	-9.674	-6.618	0.522
2	-7.43361	3.09275	-8.948	-13.1833	-6.11072	-6.52563	-10.2735	-8.4843	-7.78571	-8.67119	-2.86038	-12.6903	-11.6714	-7.78958	-4.96206	-8.48533	-9.56915	-8.77599	-8.21044	-3.86828	-2.75327	-10.7369	-2.47982	0.393434	-6.25955	-8.41711	-8.44709	-5.84155	-9.46233	-9.36329	-7.95552	-10.8296	-9.40018	-7.52182	-8.81719	-7.83137	-4.38973	-6.15216	-7.26067	-3.2639	-10.222	-9.6898	-6.84252	0.197556
3	-7.36956	3.05925	-8.814	-13.3915	-6.60732	-6.48738	-10.0636	-8.67864	-8.28389	-8.8307	-2.19351	-12.691	-11.5461	-7.62436	-4.59112	-8.32609	-8.91158	-8.75036	-7.68022	-4.05234	-2.21027	-11.3845	-2.18191	-0.322232	-6.33233	-7.85322	-8.33209	-5.76045	-8.84168	-9.05926	-8.55458	-10.3013	-9.81072	-6.953	-8.70953	-7.96591	-5.49745	-5.53597	-7.17222	-3.40648	-9.64094	-9.30034	-7.00903	0.137556
4	-7.12224	3.03902	-8.63667	-13.3776	-6.92682	-6.28288	-9.72021	-8.62682	-8.74697	-8.68239	-1.55015	-12.4453	-11.2073	-7.33336	-4.025	-8.00445	-8.04797	-8.52812	-6.98267	-4.27521	-1.57145	-11.5944	-1.76964	-1.04612	-6.07009	-7.12567	-8.033	-5.50045	-8.08836	-8.52652	-8.83182	-9.57533	-10.0272	-6.28791	-8.31388	-7.9293	-6.36255	-4.76688	-6.88267	-3.2683	-8.7947	-8.59073	-7.06927	0.292
5	-6.70998	3.03344	-8.41711	-13.2379	-7.06615	-5.91006	-9.24469	-8.3393	-9.14852	-8.2849	-0.951465	-11.9769	-10.6989	-6.9353	-3.30418	-7.58621	-7.10571	-8.13436	-6.2	-4.52821	-0.865091	-11.4077	-1.3073	-1.78675	-5.55847	-6.32033	-7.55364	-5.09282	-7.22581	-7.76328	-8.7217	-8.64756	-9.96977	-5.50036	-7.63096	-7.67986	-6.87418	-3.86091	-6.37033	-2.81048	-7.78361	-7.67473	-6.97497	0.631444
6	-6.14436	3.04724	-8.14244	-13.034	-7.03553	-5.36717	-8.63312	-7.83046	-9.43628	-7.73082	-0.392394	-11.3247	-10.0556	-6.43333	-2.45061	-7.10064	-6.18203	-7.62059	-5.37244	-4.77799	-0.104636	-10.8921	-0.82597	-2.49296	-4.892	-5.48744	-6.90436	-4.52645	-6.25742	-6.78157	-8.18761	-7.49911	-9.56435	-4.55273	-6.65829	-7.17651	-6.95273	-2.81529	-5.63611	-2.02315	-6.69518	-6.64438	-6.72664	1.15411
7	-5.42575	3.08799	-7.79333	-12.767	-6.88324	-4.65821	-7.90055	-7.11006	-9.54106	-7.09388	0.179727	-10.5184	-9.28891	-5.82018	-1.47082	-6.52455	-5.33312	-7.051	-4.49667	-4.97582	0.717636	-10.1052	-0.332455	-3.06685	-4.15939	-4.63433	-6.07664	-3.76827	-5.16906	-5.61076	-7.22282	-6.10867	-8.76297	-3.41364	-5.38964	-6.38615	-6.56591	-1.61912	-4.68133	-0.924424	-5.57609	-5.56391	-6.28491	1.87033
8	-4.54681	3.1658	-7.33867	-12.4132	-6.69348	-3.77875	-7.08554	-6.17798	-9.39256	-6.38507	0.835889	-9.57249	-8.38873	-5.084	-0.358455	-5.80224	-4.55465	-6.47187	-3.53556	-5.06894	1.61409	-9.10955	0.185303	-3.40153	-3.46012	-3.73322	-5.04864	-2.78918	-3.89807	-4.28811	-5.84773	-4.46711	-7.55241	-2.06927	-3.82571	-5.28953	-5.725	-0.262293	-3.49556	0.444768	-4.41797	-4.47914	-5.56839	2.78456
9	-3.49883	3.29053	-6.72733	-11.9517	-6.53189	-2.79322	-6.2292	-4.98626	-8.93291	-5.55808	1.61367	-8.50136	-7.3408	-4.20803	0.879182	-4.89082	-3.77979	-5.88572	-2.43511	-4.97879	2.59127	-7.96826	0.772697	-3.36117	-2.87458	-2.74011	-3.81064	-1.58455	-2.43829	-2.81656	-4.11252	-2.58789	-5.95778	-0.526091	-1.98685	-3.87617	-4.47691	1.27181	-2.06789	2.04402	-3.19135	-3.39508	-4.50494	3.88522
10	-2.28466	3.46912	-5.906	-11.3536	-6.40445	-1.73836	-5.34864	-3.57855	-8.12364	-4.55927	2.53927	-7.35736	-6.13991	-3.16491	2.21873	-3.75455	-2.91864	-5.25945	-1.148	-4.701	3.666	-6.70218	1.51791	-3.02045	-2.46764	-1.621	-2.38064	-0.180364	-0.802182	-1.17891	-2.06845	-0.515	-4.043	1.18882	0.086	-2.17727	-2.90091	2.99	-0.403	3.80364	-1.85091	-2.275	-3.06573	5.143
11	-0.91984	3.70089	-4.81178	-10.5833	-6.26441	-0.621535	-4.42649	-1.98712	-6.95315	-3.3857	3.62832	-6.24068	-4.79496	-1.96894	3.64964	-2.42524	-1.90637	-4.55247	0.369333	-4.2417	4.84855	-5.29391	2.453	-2.44506	-2.28149	-0.332111	-0.799636	1.37945	0.979273	0.605677	0.158394	1.70456	-1.89711	3.02336	2.34067	-0.269111	-1.10282	4.85281	1.48589	5.63772	-0.342545	-1.07774	-1.27779	6.53322
12	0.566839	3.97323	-3.47022	-9.608	-6.04433	0.560667	-3.42056	-0.268333	-5.43422	-2.03811	4.91156	-5.23433	-3.33633	-0.644	5.15533	-0.940333	-0.713667	-3.73811	2.04922	-3.61767	6.138	-3.72878	3.57333	-1.68211	-2.25433	1.09056	0.864	3.044	2.85967	2.51422	2.47567	3.99644	0.370556	4.907	4.72156	1.792	0.809	6.81089	3.48989	7.48667	1.35422	0.210667	0.780333	8.01522
13	2.13516	4.26506	-1.89533	-8.41282	-5.68567	1.81412	-2.28679	1.50515	-3.69624	-0.532939	6.3523	-4.3293	-1.82124	0.773636	6.71055	0.656818	0.597697	-2.81673	3.81633	-2.85752	7.52973	-2.01685	4.84818	-0.760242	-2.26485	2.60167	2.52582	4.73491	4.78512	4.51	4.80791	6.302	2.60809	6.74609	7.13697	3.94552	2.739	8.80109	5.53233	9.31527	3.19448	1.5767	2.99818	9.58767
14	3.7401	4.55112	-0.128333	-7.01682	-5.15904	3.1438	-1.00635	3.26607	-1.83658	1.09773	7.89139	-3.47557	-0.319828	2.23348	8.27973	2.3153	1.97771	-1.81968	5.59033	-1.99936	8.97109	-0.199556	6.226	0.305162	-2.22671	4.142	4.12791	6.37264	6.6958	6.55354	7.09212	8.55867	4.69763	8.47555	9.51309	6.13401	4.61909	10.757	7.55656	11.1101	5.08222	2.98575	5.25618	11.2442
15	5.33853	4.81579	1.76811	-5.46712	-4.46792	4.5509	0.396566	4.98093	0.0636061	2.8071	9.49133	-2.65464	1.11871	3.68773	9.81209	3.98621	3.38438	-0.804434	7.31167	-1.08704	10.4312	1.64374	7.64882	1.49883	-2.10299	5.65667	5.65136	7.92445	8.52758	8.60382	9.28133	10.7182	6.58699	10.0597	11.7837	8.30395	6.402	12.6194	9.52767	12.8648	6.91399	4.39693	7.44597	12.9518
16	6.8946	5.05292	3.718	-3.83173	-3.63248	6.0187	1.86885	6.63542	1.95291	4.53615	11.1141	-1.88518	2.47176	5.10336	11.2906	5.63164	4.79815	0.167606	8.95533	-0.153758	11.8799	3.41352	9.06582	2.80903	-1.88436	7.109	7.10464	9.36273	10.2564	10.6086	11.3446	12.753	8.27621	11.4923	13.8989	10.4005	8.05636	14.3468	11.4333	14.5581	8.61985	5.77042	9.48364	14.6543
17	8.38205	5.26052	5.64222	-2.18339	-2.70236	7.51887	3.33595	8.23019	3.79775	6.20316	12.7149	-1.17132	3.71362	6.46224	12.7044	7.23073	6.21508	1.0632	10.5302	0.818606	13.2894	5.03927	10.4442	4.19887	-1.57181	8.48144	8.50609	10.6818	11.8753	12.4893	13.2645	14.6497	9.79308	12.7945	15.8328	12.3646	9.58527	15.9192	13.2778	16.1383	10.1735	7.07703	11.3229	16.2952
18	9.79278	5.43849	7.469	-0.578061	-1.72334	9.01743	4.72386	9.75733	5.57237	7.75348	14.2508	-0.470919	4.83839	7.74176	14.0382	8.77827	7.62469	1.89521	12.0619	1.87546	14.6246	6.51592	11.7808	5.65782	-1.16158	9.765	9.86064	11.9105	13.3822	14.2157	15.0265	16.3994	11.1761	14.0008	17.5804	14.1974	11.0153	17.3825	15.0673	17.5956	11.5772	8.29359	12.9621	17.8448
19	11.1147	5.61255	9.141	0.940636	-0.727909	10.4825	5.988	11.2031	7.26064	9.172	15.7331	0.240273	5.87245	8.94682	15.2815	10.2784	8.99764	2.70745	13.557	2.389	15.8675	7.87436	13.0954	7.17145	-0.653455	10.949	11.1632	13.0861	14.7764	15.7869	16.6469	18.003	12.4669	15.147	19.1485	15.9086	12.3747	18.7697	16.79	18.933	12.8345	9.45318	14.4477	19.315
20	12.3796	5.74599	10.6077	2.34476	0.293788	11.8894	7.13546	12.5525	8.86378	10.4642	17.1692	0.986414	6.84232	10.1018	16.432	11.7394	10.3039	3.54182	15.0094	3.33967	17.0291	9.12677	14.3797	8.71865	-0.0447172	12.0326	12.4142	14.2328	16.0524	17.2291	18.1523	19.4643	13.705	16.2656	20.5503	17.5024	13.6824	20.1041	18.4122	20.1573	13.9637	10.6252	15.8366	20.7337
21	13.6301	5.79744	11.9242	3.64439	1.39033	13.2394	8.20958	13.7964	10.3966	11.6504	18.5694	1.81419	7.77927	11.2289	17.496	13.1624	11.5383	4.4299	16.4401	5.72619	18.1179	10.2728	15.6157	10.2777	0.684576	13.0586	13.6276	15.3677	17.2463	18.5872	19.5579	20.8214	14.9177	17.3849	21.7999	18.9835	14.95	21.4025	19.9364	21.2796	15.0138	11.8429	17.1794	22.101
22	14.8319	5.84474	13.1313	4.87991	2.60588	14.5641	9.25291	14.94	11.8748	12.759	19.9464	2.76406	8.71742	12.3631	18.4905	14.5506	12.726	5.39697	17.8657	7.23652	19.1491	11.3277	16.7988	11.8358	1.5557	14.0543	14.8268	16.5146	18.4083	19.8995	20.8803	22.0743	16.1182	18.5225	22.9186	20.3582	16.1876	22.6765	21.3647	22.3133	16.0527	13.1075	18.5188	23.411
23	16.0295	5.84986	14.2713	6.1	3.96067	15.8928	10.2866	15.9874	13.3254	13.8206	21.321	3.84778	9.68878	13.5383	19.4497	15.9117	13.9111	6.45911	19.2994	8.86611	20.144	12.3274	17.9397	13.3899	2.58611	15.0478	16.035	17.691	19.5696	21.1778	22.1353	23.2358	17.3106	19.687	23.9487	21.6367	17.404	23.9336	22.705	23.2732	17.1528	14.422	19.8707	24.6782
24	17.2394	5.81301	15.3864	7.35436	5.45248	17.2404	11.3228	16.9706	14.7658	14.8647	22.7043	5.06099	10.7248	14.7767	20.3958	17.2561	15.1264	7.62171	20.7497	10.5899	21.1381	13.3134	19.0584	14.9447	3.80009	16.0664	17.2714	18.8992	20.7516	22.4113	23.3358	24.3402	18.501	20.877	24.9106	22.8302	18.6104	25.1732	23.9699	24.1741	18.3694	15.7951	21.2284	25.9196
25	18.4721	5.7344	16.5103	8.67736	7.06582	18.6061	12.3842	17.9134	16.199	15.9199	24.0993	6.40067	11.8518	16.0833	21.3466	18.5955	16.3955	8.88839	22.2187	12.3998	22.157	14.3311	20.1764	16.5008	5.21542	17.1313	18.5323	20.1237	21.9651	23.6024	24.4897	25.4183	19.6959	22.076	25.82	23.9525	19.8184	26.3907	25.173	25.0325	19.7175	17.2291	22.5736	27.1513
26	19.7118	5.66707	17.6621	10.0781	8.78385	19.976	13.4946	18.8381	17.6184	16.9983	25.5061	7.86059	13.0801	17.4489	22.3135	19.9445	17.7271	10.2651	23.7022	14.2797	23.2094	15.4205	21.3109	18.056	5.965	18.2529	19.8061	21.3486	23.211	24.7689	25.5988	26.4817	20.8953	23.268	26.6886	25.0301	21.0302	27.5905	26.3301	25.8734	21.1795	18.7216	23.8901	28.3893
27	20.9952	5.51932	18.8471	11.5548	10.5938	21.3291	14.685	19.765	19.0134	18.1027	26.9227	9.41937	14.4041	18.8544	23.3009	21.3078	19.117	11.7454	25.1891	16.2061	24.2984	16.6014	22.4649	19.6055	7.69735	19.4304	21.0748	22.5528	24.4799	25.9221	26.6637	27.5306	22.0948	24.4446	27.5273	26.0722	22.2448	28.7774	27.4617	26.7043	22.7127	20.2623	25.1696	29.6467
28	22.3178	5.29153	20.064	13.1	12.4779	22.6522	15.9696	20.708	20.3744	19.2299	28.3393	11.0397	15.8081	20.2672	24.3072	22.679	20.5497	13.3051	26.662	18.1517	25.4223	17.8699	23.6262	21.143	10.5408	20.65	22.3201	23.715	25.7545	27.0686	27.6921	28.567	23.2882	25.6008	28.3456	27.0844	23.4581	29.9542	28.587	27.529	24.2676	21.8342	26.4127	30.932
29	23.6219	5.10042	21.312	14.6927	14.4092	23.9327	17.3505	21.672	21.6937	20.3723	29.7345	12.6827	17.2715	21.6581	25.3188	24.0492	22.0004	14.9111	28.0931	20.0892	26.5767	19.2018	24.7846	22.6623	12.5621	21.8927	23.5251	24.8191	27.0234	28.2114	28.6842	29.5821	24.4677	26.7331	29.1493	28.0675	24.6617	31.1241	29.7114	28.3472	25.799	23.4095	27.6248	32.2538
30	24.913	4.90424	22.581	16.3013	16.3514	25.1593	18.8074	22.6491	22.9646	21.5182	31.0889	14.3229	18.7677	23.0043	26.3213	25.4048	23.4382	16.5243	29.4659	21.985	27.737	20.5624	25.9294	24.1553	14.6178	23.1322	24.6884	25.8582	28.275	29.3487	29.6379	30.5723	25.6257	27.8382	29.9403	29.0196	25.8463	32.2906	30.8227	29.1558	27.2732	24.9503	28.8111	33.6028
31	26.1761	4.71126	23.8557	17.8908	18.2708	26.3214	20.3037	23.6231	24.18	22.653	32.3845	15.9402	20.2691	24.2937	27.2973	26.7261	24.8272	18.1121	30.7637	23.8216	28.8762	21.9219	27.0503	25.6121	16.6724	24.35	25.8279	26.8321	29.4972	30.472	30.5508	31.5337	26.753	28.9125	30.7197	29.9381	27.0016	33.4561	31.9053	29.9495	28.6738	26.4181	29.9724	34.9663
32	27.3981	4.52432	25.1151	19.4314	20.1485	27.4079	21.7949	24.5844	25.3225	23.7562	33.6058	17.5272	21.7999	25.5228	28.2287	27.9897	26.1301	19.658	31.9714	25.5907	29.9717	23.2567	28.1367	27.0214	18.6984	25.5318	26.9603	27.7417	30.6768	31.5613	31.4182	32.4582	27.8456	29.9521	31.48	30.8137	28.1158	34.6184	32.9419	30.7166	29.9923	27.7953	31.1069	36.3246
33	28.5656	4.34314	26.3378	20.9069	21.964	28.3893	23.2411	25.5167	26.3864	24.8092	34.7234	19.0736	23.4037	26.6904	29.0991	29.1732	27.328	21.1484	33.0732	27.2811	31.0025	24.5449	29.1779	28.367	20.6742	26.6656	28.0715	28.5885	31.7769	32.5964	32.2315	33.34	28.9078	30.9518	32.2136	31.6359	29.1785	35.7647	33.9148	31.4437	31.2201	29.0769	32.2117	37.6543
34	29.6672	4.17076	27.5017	22.313	23.6963	29.2793	24.6113	26.4027	27.364	25.7997	35.7337	20.5627	25.0567	27.795	29.895	30.262	28.4017	22.5747	34.053	28.8833	31.95	25.7697	30.163	29.628	22.5817	27.7447	29.137	29.373	32.7813	33.5693	32.982	34.1783	29.943	31.9	32.912	32.396	30.183	36.8863	34.8077	32.1167	32.3613	30.2603	33.277	38.9337
35	30.6875	4.00985	28.587	23.6473	25.3277	30.0811	25.8822	27.2259	28.2482	26.7201	36.6314	21.9804	26.6838	28.8232	30.5763	31.2295	29.3398	23.936	34.8961	30.3897	32.7633	26.918	31.0655	30.7807	24.4032	28.7678	30.127	30.0866	33.6665	34.4687	33.6446	34.9781	30.9558	32.77	33.5675	33.0814	31.113	37.9719	35.607	32.7197	33.4414	31.3409	34.2859	40.1441
36	31.6193	3.86363	29.5813	24.9112	26.8494	30.8	27.0369	27.9704	29.0352	27.5647	37.4065	23.3173	28.2161	29.7764	31.1462	32.0865	30.1316	25.2361	35.59	31.7944	33.455	27.9751	31.8779	31.8016	26.1224	29.7357	31.0352	30.7299	34.414	35.2862	34.2208	35.7468	31.9475	33.55	34.1747	33.6795	31.9685	39.0072	36.305	33.2373	34.4776	32.3135	35.2298	41.2709
37	32.4528	3.73377	30.48	26.1009	28.2618	31.4431	28.0672	28.6057	29.7236	28.3279	38.0506	24.5655	29.6132	30.6412	31.6045	32.8265	30.7664	26.4724	36.126	33.0754	34.0134	28.9231	32.5893	32.6447	27.7274	30.653	31.8543	31.2948	35.0137	36.0143	34.7037	36.489	32.9121	34.2269	34.7295	34.1785	32.7431	39.9762	36.905	33.6578	35.4415	33.1772	36.0947	42.302
38	33.18	3.61803	31.2738	27.2165	29.5677	32.0183	28.9778	29.1282	30.3121	29.0056	38.5363	25.7171	30.8571	31.4074	31.9587	33.4457	31.2383	27.6381	36.4744	34.2366	34.4285	29.7445	33.194	33.3005	29.2061	31.5143	32.5891	31.7797	35.4649	36.6455	35.0893	37.201	33.8356	34.7915	35.2281	34.5697	33.432	40.8628	37.4037	33.9741	36.2816	33.9323	36.8721	43.2104
39	33.7998	3.5195	31.9836	28.2451	30.7682	32.5289	29.7775	29.5416	30.797	29.5978	38.8706	26.7662	31.941	32.0669	32.2208	33.9441	31.5523	28.7273	36.6642	35.2804	34.6935	30.43	33.6893	33.7751	30.55	32.3236	33.25	32.1834	35.7508	37.1758	35.3768	37.8796	34.6947	35.236	35.6691	34.8487	34.0304	41.6527	37.83	34.182	36.9556	34.5768	37.5559	44.0069
40	34.3108	3.43992	32.6193	29.1608	31.8635	32.9914	30.4881	29.8471	31.1724	30.0973	39.086	27.7081	32.8625	32.614	32.4043	34.3258	31.7233	29.7334	36.7173	36.1999	34.7885	30.9782	34.0742	34.0695	31.7532	33.0727	33.8436	32.5075	35.9238	37.5867	35.5729	38.512	35.4553	35.5578	36.0556	34.9955	34.5399	42.3111	38.202	34.2662	37.4379	35.106	38.1403	44.6867
41	34.7159	3.38148	33.1878	29.9372	32.8525	33.4029	31.1245	30.0492	31.4304	30.5198	39.1943	28.5358	33.6213	33.0436	32.5188	34.5989	31.7718	30.6505	36.6613	36.9861	34.7292	31.3932	34.3508	34.1907	32.8093	33.7476	34.37	32.7571	36.0139	37.8944	35.6935	39.0784	36.0684	35.7635	36.3909	35.0347	34.9715	42.8335	38.5354	34.2571	37.7171	35.5141	38.6202	45.2473
42	35.0189	3.34221	33.6944	30.5586	33.7355	33.7537	31.6969	30.1532	31.5699	30.8719	39.2077	29.2458	34.2156	33.3495	32.5822	34.7748	31.7354	31.4687	36.5236	37.6274	34.5535	31.6817	34.5258	34.1534	33.7123	34.3253	34.8249	32.9399	36.0413	38.1004	35.7592	39.5522	36.4952	35.8695	36.6756	34.9782	35.3426	43.2088	38.8363	34.1748	37.8048	35.7979	38.9927	45.6829
43	35.2245	3.31655	34.1397	31.025	34.5095	34.0211	32.2054	30.164	31.6145	31.161	39.1317	29.8384	34.6478	33.5104	32.6155	34.8575	31.6449	32.1792	36.324	38.1122	34.2799	31.8638	34.6057	33.9806	34.4605	34.7803	35.2031	33.0639	36.0225	38.2056	35.7953	39.903	36.7337	35.8983	36.9124	34.8411	35.6714	43.4286	39.1017	34.0485	37.7328	35.9582	39.2521	45.986
44	35.3365	3.29727	34.5154	31.3485	35.1693	34.1657	32.6446	30.079	31.5754	31.3939	38.972	30.3114	34.9182	33.538	32.6313	34.8676	31.5084	32.7674	36.0738	38.4127	33.927	31.9672	34.614	33.6922	35.0586	35.0897	35.4977	33.1324	35.9722	38.213	35.8282	40.0999	36.7831	35.8708	37.0961	34.6415	35.9705	43.4891	39.3221	33.9149	37.5249	35.9944	39.3914	46.1498
45	35.3587	3.27728	34.8068	31.547	35.7064	34.0944	33.0091	29.9053	31.4582	31.5747	38.7444	30.668	35.0358	33.4477	32.6317	34.8187	31.3338	33.2259	35.7796	38.5219	33.513	32.0299	34.5593	33.3212	35.5176	35.2358	35.695	33.146	35.9084	38.1281	35.868	40.1142	36.6572	35.809	37.2206	34.3983	36.245	43.391	39.4839	33.8123	37.2056	35.9169	39.41	46.1678
46	35.2961	3.25109	34.997	31.6415	36.1038	33.813	33.2892	29.6626	31.2685	31.7043	38.4513	30.9096	35.0097	33.2515	32.6092	34.7198	31.1255	33.5582	35.448	38.4527	33.0417	32.0823	34.4469	32.8921	35.8455	35.21	35.7714	33.0887	35.8535	37.9609	35.9118	39.924	36.3863	35.749	37.274	34.1298	36.4695	43.1408	39.571	33.7734	36.7987	35.7368	39.3226	46.038
47	35.155	3.21379	35.0521	31.6543	36.335	33.3676	33.4691	29.3768	31.0151	31.7833	38.1011	31.0407	34.844	32.9637	32.5522	34.577	30.8795	33.7553	35.1022	38.2099	32.5361	32.1498	34.2886	32.4184	36.0459	34.9949	35.7217	32.957	35.8298	37.7307	35.9503	39.5036	36.0185	35.7291	37.2443	33.8605	36.6164	42.7569	39.5497	33.8246	36.3214	35.4635	39.1703	45.75
48	34.9518	3.17303	34.9836	31.606	36.3718	32.7941	33.5323	29.0816	30.7136	31.8102	37.7108	31.0707	34.5426	32.6044	32.4444	34.3931	30.5866	33.8078	34.7798	37.8053	32.0065	32.2602	34.1055	31.918	36.1211	34.6522	35.5315	32.7348	35.8751	37.4765	35.974	38.9276	35.6106	35.7791	37.1275	33.6194	36.6636	42.3058	39.4148	33.9893	35.7869	35.1031	39.0219	45.3313
49	34.7078	3.13826	34.798	31.509	36.1949	32.1319	33.4644	28.815	30.391	31.7976	37.3181	31.008	34.1131	32.2051	32.2937	34.1705	30.2412	33.7116	34.5333	37.2594	31.4668	32.4348	33.9279	31.4161	36.0804	34.2447	35.2111	32.4106	36.0302	37.2469	35.9761	38.2707	35.2162	35.9282	36.9306	33.4305	36.6131	41.8668	39.149	34.2711	35.2184	34.666	38.9669	44.8
50	34.4516	3.12517	34.5077	31.368	35.8007	31.4229	33.2658	28.6154	30.0862	31.7595	36.9724	30.8605	33.5791	31.8078	32.1048	33.9154	29.8493	33.4703	34.4439	36.6039	30.9337	32.6778	33.7937	30.9462	35.9293	33.8454	34.7987	31.9948	36.3237	37.0898	35.9512	37.6031	34.8944	36.1984	36.6647	33.3283	36.4949	41.5148	38.7694	34.655	34.6469	34.1719	39.1092	44.1996
51	34.2173	3.15281	34.1281	31.1832	35.2041	30.7161	32.9652	28.5356	29.8398	31.7152	36.7296	30.6412	32.9885	31.4572	31.8897	33.6456	29.4277	33.1005	34.5697	35.8861	30.4363	32.9831	33.7453	30.5598	35.6687	33.541	34.3455	31.5166	36.7353	37.0498	35.9098	36.9956	34.7236	36.5852	36.3573	33.3496	36.3749	41.3315	38.337	35.0685	34.1266	33.6501	39.5178	43.5947
52	34.0375	3.22501	33.6813	30.9589	34.448	30.0904	32.6189	28.6291	29.6877	31.6938	36.6344	30.3709	32.3997	31.2064	31.6795	33.3824	29.029	32.643	34.896	35.1951	30.0472	33.3425	33.823	30.305	35.2995	33.4113	33.9214	31.0372	37.1197	37.1397	35.9086	36.5253	34.7004	37.0363	36.099	33.5035	36.3385	41.3648	37.9377	35.398	33.7575	33.1443	40.1055	43.0657
53	33.9331	3.3225	33.1891	30.71	33.6105	29.6402	32.2929	28.8952	29.6623	31.7326	36.7153	30.0746	31.8768	31.1002	31.5211	33.1552	28.743	32.1572	35.3282	34.6151	29.8178	33.7466	34.0473	30.2069	34.8237	33.4889	33.6123	30.6505	37.3647	37.3219	35.9843	36.2613	34.7092	37.4481	35.9798	33.7493	36.4372	41.5935	37.6537	35.5268	33.6384	32.7186	40.6958	42.6926
54	33.9008	3.41086	32.6642	30.4607	32.7943	29.443	32.0628	29.2775	29.7855	31.8653	36.927	29.7856	31.4997	31.1508	31.466	33.0172	28.6089	31.7037	35.7347	34.1885	29.7434	34.1654	34.3972	30.2815	34.2712	33.7182	33.4775	30.4341	37.4199	37.5087	36.1126	36.2263	34.6283	37.695	35.9934	33.9919	36.6345	41.9114	37.5314	35.3847	33.7599	32.4305	41.1582	42.5224
55	33.8992	3.45821	32.13	30.2528	32.1034	29.5024	31.9745	29.6644	30.0188	32.0642	37.0923	29.5619	31.3397	31.3078	31.4894	32.9992	28.5678	31.3475	36.012	33.9035	29.7723	34.5268	34.7899	30.5125	33.7037	33.96	33.4826	30.3609	37.2718	37.5877	36.2221	36.357	34.3818	37.6853	36.0488	34.097	36.818	42.1564	37.543	34.9477	33.9782	32.2695	41.4425	42.518
56	33.8698	3.45344	31.6793	30.16	31.6327	29.7362	31.99	29.9253	30.2637	32.1954	37.1277	29.4733	31.386	31.4837	31.477	33.0713	28.5037	31.164	36.0867	33.7062	29.805	34.739	35.114	30.847	33.1879	34.0453	33.509	30.3	36.9332	37.5182	36.2303	36.4894	33.955	37.408	36.0348	34.0022	36.878	42.2357	37.583	34.2907	34.1193	32.1376	41.546	42.5598
57	33.76	3.4075	31.3321	30.2425	31.4604	29.9643	31.9941	29.954	30.408	32.1675	36.984	29.5294	31.5162	31.5916	31.3614	33.1435	28.3097	31.1959	35.9809	33.5254	29.6774	34.7385	35.2722	31.1994	32.8207	33.9432	33.4445	30.1091	36.4143	37.3169	36.0783	36.4834	33.3724	36.8916	35.8766	33.7179	36.7444	42.1469	37.5538	33.4734	34.078	31.9083	41.4685	42.5277
58	33.5382	3.34564	31.001	30.4589	31.6082	29.993	31.8625	29.6887	30.3745	31.9526	36.6413	29.653	31.5673	31.579	31.1126	33.1032	27.9376	31.3781	35.708	33.3065	29.3741	34.5161	35.2151	31.4475	32.7163	33.6737	33.2711	29.7627	35.7346	36.997	35.7522	36.3003	32.6696	36.2198	35.5567	33.2658	36.4455	41.9004	37.4073	32.5347	33.8413	31.5022	41.2145	42.3597
59	33.1908	3.29505	30.577	30.6698	31.9393	29.8022	31.5287	29.1665	30.1399	31.5664	36.0991	29.7181	31.4368	31.434	30.7346	32.8729	27.4032	31.5458	35.2924	33.0404	28.8993	34.1058	34.9453	31.4786	32.8866	33.2617	33.0027	29.2813	34.9557	36.5677	35.2803	35.9464	31.8794	35.4282	35.0993	32.6697	36.0075	41.509	37.1268	31.5103	33.4512	30.9217	40.7999	42.0338
60	32.721	3.27277	29.9917	30.7471	32.2303	29.3975	31.0001	28.4737	29.7255	31.047	35.433	29.6529	31.1197	31.1549	30.2552	32.4442	26.7519	31.5822	34.7693	32.7242	28.266	33.5498	34.5118	31.2877	33.1769	32.7257	32.6506	28.6915	34.1071	36.0377	34.6913	35.4398	31.0357	34.5498	34.5381	31.9532	35.4534	40.9867	36.7201	30.4338	32.9557	30.2086	40.2521	41.5564
61	32.141	3.28144	29.2323	30.6369	32.3216	28.7959	30.3238	27.6531	29.1592	30.4342	34.6877	29.4388	30.635	30.7525	29.6986	31.8817	26.0147	31.4481	34.1747	32.3514	27.4939	32.8813	33.9829	30.8985	33.3835	32.08	32.2148	28.0144	33.2098	35.4198	34.0152	34.7983	30.1835	33.6136	33.8944	31.1423	34.8134	40.3508	36.214	29.336	32.3794	29.4043	39.6063	40.9503
62	31.4684	3.31324	28.3261	30.335	32.1547	28.0188	29.5393	26.7423	28.4805	29.7549	33.8844	29.0783	29.9993	30.2279	29.0966	31.2178	25.2205	31.1533	33.5353	31.9198	26.5931	32.1246	33.3809	30.3507	33.3785	31.3376	31.6894	27.2653	32.274	34.73	33.2715	34.0397	29.3715	32.6441	33.1929	30.2701	34.1225	39.6185	35.6482	28.2397	31.7461	28.5519	38.8999	40.2481
63	30.7216	3.36014	27.3134	29.8537	31.7446	27.0806	28.6725	25.7719	27.7155	29.0309	33.0375	28.5758	29.2269	29.5895	28.463	30.4769	24.3831	30.7248	32.8624	31.4331	25.6006	31.3008	32.7155	29.6848	33.1333	30.5081	31.0666	26.4518	31.2956	33.9759	32.4795	33.183	28.6228	31.6568	32.4591	29.3671	33.4097	38.7969	35.068	27.1469	31.0804	27.6911	38.1662	39.4892
64	29.9129	3.42013	26.237	29.2142	31.1413	25.9649	27.7439	24.7628	26.8825	28.2832	32.1454	27.9401	28.3355	28.85	27.7985	29.6765	23.4939	30.1935	32.146	30.8992	24.5433	30.4243	31.9852	28.9335	32.6739	29.597	30.3359	25.5696	30.2435	33.1715	31.6503	32.247	27.9352	30.6565	31.7034	28.4658	32.6825	37.9037	34.508	26.0374	30.3891	26.8429	37.4258	38.707
65	29.0441	3.49106	25.1312	28.4407	30.3998	24.6846	26.7773	23.7222	25.9942	27.5083	31.1908	27.1922	27.3457	28.0212	27.0909	28.824	22.5263	29.5878	31.3442	30.3153	23.4221	29.5134	31.1767	28.117	32.0431	28.5926	29.4823	24.6015	29.1057	32.3063	30.7816	31.2381	27.2731	29.6377	30.9217	27.5775	31.9171	36.9295	33.9809	24.8906	29.6526	26.0071	36.6771	37.9106
66	28.1065	3.5723	24.0021	27.5532	29.5624	23.2174	25.7835	22.6364	25.0522	26.6904	30.1601	26.3598	26.2768	27.1104	26.3155	27.9111	21.4482	28.9228	30.4328	29.6523	22.2329	28.5768	30.2682	27.2448	31.2853	27.494	28.4921	23.5245	27.8643	31.3656	29.8579	30.1717	26.5786	28.5854	30.0984	26.7	31.0674	35.858	33.4491	23.6851	28.8425	25.1621	35.8987	37.083
67	27.0834	3.66284	22.8097	26.567	28.6467	21.552	24.7657	21.485	24.0463	25.8033	29.0323	25.4623	25.1393	26.12	25.439	26.911	20.2343	28.1927	29.3943	28.8863	20.968	27.6107	29.24	26.3143	30.4313	26.284	27.353	22.32	26.5093	30.341	28.857	29.035	25.79	27.479	29.2083	25.818	30.081	34.6717	32.8613	22.4023	27.929	24.2667	35.057	36.1863
68	25.9495	3.76134	21.5056	25.4761	27.6396	19.6921	23.7126	20.2536	22.9587	24.814	27.7886	24.5014	23.9323	25.0224	24.3869	25.7642	18.8751	27.3732	28.2204	27.9897	19.5894	26.5976	28.0598	25.3114	29.4884	24.9508	26.0157	20.9655	25.0383	29.2318	27.7269	27.8154	24.8584	26.2917	28.2233	24.908	28.8946	33.3585	32.1684	21.0334	26.893	23.2674	34.1063	35.1787
69	24.6958	3.86355	20.05	24.2762	26.5045	17.6598	22.6017	18.9392	21.7713	23.6905	26.4036	23.4622	22.6476	23.824	23.1661	24.456	17.3801	26.4278	26.916	26.9456	18.1159	25.5193	26.7508	24.2238	28.4418	23.4903	24.4886	19.4988	23.4567	28.0411	26.4627	26.5066	23.7552	25.0243	27.1199	23.9469	27.5193	31.9174	31.3329	19.5848	25.7349	22.1117	33.03	34.0262
70	23.3198	3.96431	18.425	22.9637	25.2007	15.4876	21.4093	17.548	20.4757	22.4066	24.8572	22.3232	21.2783	22.5319	21.7788	22.9788	15.7833	25.3152	25.4967	25.7518	16.554	24.3691	25.3346	23.0478	27.267	21.9157	22.7965	17.9615	21.769	26.7641	25.058	25.112	22.4772	23.6817	25.8891	22.9141	25.9745	30.3494	30.3323	18.0716	24.467	20.7658	31.8337	32.7143
71	21.8352	4.05547	16.639	21.5429	23.6988	13.2727	20.1214	16.0933	19.0733	20.978	23.1931	21.0679	19.8277	21.1566	20.2418	21.3508	14.131	24.0098	23.9849	24.4219	14.9174	23.1497	23.8428	21.7908	25.9352	20.2612	20.9824	16.3932	20.0236	25.4063	23.5173	23.6451	21.0289	22.2724	24.5281	21.8044	24.2941	28.6715	29.1608	16.5155	23.1119	19.2291	30.5422	31.2492
72	20.2641	4.1312	14.724	20.0234	21.9843	11.0758	18.7378	14.5917	17.5996	19.4567	21.4282	19.686	18.3129	19.7105	18.5823	19.6031	12.4728	22.5155	22.4071	22.976	13.2252	21.8659	22.3085	20.4635	24.4283	18.5747	19.0949	14.8265	18.243	23.9843	21.8512	22.1252	19.4647	20.8082	23.0618	20.6302	22.519	26.9143	27.8292	14.9271	21.7035	17.5192	29.1843	29.6499
73	18.6328	4.18699	12.732	18.434	20.0706	8.957	17.2702	13.0794	16.0865	17.8833	19.5819	18.1805	16.7627	18.2096	16.8343	17.7704	10.836	20.8639	20.792	21.4377	11.4988	20.5252	20.7625	19.0854	22.7535	16.892	17.1831	13.2851	16.4495	22.5092	20.0775	20.575	17.844	19.3068	21.5167	19.4021	20.6954	25.095	26.367	13.3157	20.271	15.6675	27.782	27.937
74	16.9717	4.21963	10.7258	16.8135	18.0142	6.97545	15.7396	11.5943	14.5597	16.3014	17.6748	16.5683	15.1975	16.6768	15.0355	15.884	9.2394	19.1057	19.1636	19.8427	9.77682	19.14	19.2322	17.6865	20.9387	15.2316	15.2949	11.7836	14.666	20.9946	18.2218	19.0088	16.2155	17.7923	19.9214	18.14	18.8708	23.2321	24.8132	11.706	18.829	13.7178	26.3537	26.1299
75	15.3104	4.23031	8.75533	15.1974	15.8684	5.18635	14.1703	10.1627	13.0468	14.7565	15.7263	14.8635	13.6368	15.14	13.2304	13.9706	7.70063	17.2818	17.5429	18.2145	8.09191	17.7255	17.7453	16.2881	19.0199	13.6123	13.4755	10.3299	12.9142	19.4543	16.3112	17.4387	14.6188	16.2919	18.3034	16.8693	17.0902	21.3466	23.2346	10.1314	17.3903	11.7081	24.9163	24.28
76	13.6789	4.21831	6.85333	13.61	13.6992	3.67894	12.5892	8.80067	11.5672	13.2936	13.7808	13.0878	12.1005	13.632	11.4509	12.0751	6.23073	15.4388	15.942	16.5777	6.47473	16.3017	16.334	14.911	17.0326	12.0477	11.7644	8.92809	11.2374	17.9032	14.3753	15.876	13.0777	14.8299	16.6896	15.6183	15.3913	19.4604	21.6683	8.62397	15.9708	9.67385	23.4881	22.426
77	12.1017	4.18895	5.05633	12.0634	11.5788	2.44477	11.0271	7.51491	10.1314	11.9537	11.8627	11.268	10.615	12.1792	9.71891	10.2583	4.83474	13.6239	14.3718	14.9609	4.95555	14.8915	15.003	13.5734	15.0168	10.5503	10.1955	7.58009	9.6711	16.3633	12.4543	14.3354	11.6024	13.4221	15.1045	14.4185	13.802	17.5946	20.1402	7.20468	14.5857	7.64876	22.0879	20.6054
78	10.6009	4.14797	3.40522	10.564	9.55156	1.45789	9.51456	6.30533	8.74789	10.7819	9.99089	9.436	9.20544	10.8	8.05433	8.56733	3.51856	11.8783	12.8438	13.3954	3.563	13.5144	13.7567	12.2896	13.0176	9.13167	8.8	6.291	8.23178	14.8718	10.579	12.8301	10.1961	12.083	13.5679	13.3231	12.342	15.773	18.6647	5.90078	13.2443	5.66978	20.7347	18.8441
79	9.19406	4.09765	1.93867	9.11918	7.6377	0.69197	8.08394	5.172	7.42885	9.75927	8.18021	7.6257	7.8867	9.511	6.47591	7.028	2.29485	10.2348	11.374	11.9152	2.357	12.1896	12.6074	11.0729	11.0833	7.80267	7.62091	5.08645	6.92797	13.4454	8.77009	11.3723	8.86045	10.833	12.0928	12.3413	11.0284	14.0082	17.249	4.709	11.9516	3.77794	19.4456	17.159
80	7.89069	4.04312	0.686222	7.74561	5.85188	0.112101	6.75553	4.13226	6.19171	8.86626	6.4792	5.86808	6.66367	8.32297	5.00167	5.64818	1.17658	8.71881	9.98111	10.551	1.28909	10.9315	11.5672	9.93501	9.26385	6.57556	6.62673	3.98336	5.75781	12.0887	7.04155	9.97544	7.59735	9.67136	10.684	11.4677	9.84564	12.3131	15.8952	3.63136	10.7084	2.0104	18.2302	15.5654
81	6.69887	3.98538	-0.335667	6.46821	4.21442	-0.321434	5.53817	3.18456	5.06617	8.07583	4.90361	4.18945	5.53817	7.23964	3.67633	4.42367	0.178697	7.34584	8.67967	9.29403	0.348364	9.75986	10.6455	8.86659	7.59908	5.46178	5.80218	3.00573	4.71143	10.8043	5.40452	8.65433	6.41159	8.601	9.35084	10.6937	8.78945	10.7041	14.5997	2.66628	9.52726	0.412182	17.0932	14.0801
82	5.6207	3.92396	-1.125	5.30173	2.75191	-0.646727	4.43673	2.33264	4.06009	7.35391	3.453	2.61127	4.51473	6.25955	2.49573	3.34182	-0.707091	6.11755	7.477	8.13864	-0.478818	8.68	9.84791	7.87373	6.11418	4.46	5.12755	2.16864	3.79173	9.59464	3.86873	7.425	5.29209	7.62164	8.07573	10.0073	7.84909	9.196	13.357	1.80527	8.427	-0.951455	16.0361	12.713
83	4.65438	3.86042	-1.67433	4.23809	1.49268	-0.937636	3.45125	1.57147	3.17625	6.66702	2.12302	1.15006	3.60002	5.38103	1.44921	2.38185	-1.49001	5.02425	6.40233	7.07444	-1.20845	7.70038	9.17524	6.96358	4.81722	3.56756	4.57536	1.47173	2.97816	8.4631	2.44088	6.31033	4.22791	6.72982	6.85225	9.39043	7.00473	7.79937	12.1783	1.03737	7.4222	-2.03206	15.0582	11.4792
84	3.78954	3.79838	-2.06344	3.25433	0.456949	-1.2437	2.57837	0.889808	2.41161	5.9886	0.903061	-0.180263	2.79733	4.61297	0.52903	1.52415	-2.17941	4.0544	5.46222	6.09015	-1.85155	6.83115	8.62776	6.1423	3.69675	2.756	4.11491	0.900818	2.24078	7.41308	1.13412	5.28978	3.21183	5.91573	5.68601	8.81906	6.23245	6.51895	11.0603	0.353596	6.51844	-2.85931	14.1648	10.3567
85	3.01366	3.74155	-2.35167	2.32864	-0.366303	-1.59458	1.81679	0.274212	1.75939	5.29712	-0.204818	-1.36818	2.09824	3.95373	-0.271909	0.740909	-2.78352	3.20103	4.64867	5.17709	-2.43573	6.07264	8.18664	5.41197	2.7287	2.016	3.71345	0.431909	1.56376	6.45058	-0.0474545	4.35067	2.23739	5.16482	4.58809	8.26918	5.50791	5.35752	9.99767	-0.251879	5.71248	-3.50255	13.3578	9.33733
86	2.31139	3.69205	-2.60056	1.45221	-1.01495	-2.01022	1.16416	-0.283869	1.20905	4.57882	-1.23508	-2.41364	1.48863	3.39106	-0.960758	0.0224242	-3.31205	2.45016	3.93422	4.33482	-2.99182	5.41056	7.8217	4.76717	1.88639	1.336	3.33982	0.0388182	0.92902	5.5761	-1.11382	3.48033	1.29875	4.46273	3.56938	7.72853	4.80845	4.31345	8.99111	-0.792798	4.9923	-4.00158	12.6241	8.40933
87	1.66745	3.64959	-2.86456	0.633848	-1.53215	-2.50149	0.610141	-0.784939	0.745525	3.83551	-2.21156	-3.31845	0.943354	2.91021	-1.54706	-0.625333	-3.7768	1.78754	3.28667	3.56716	-3.53645	4.8391	7.51488	4.19783	1.14526	0.696889	2.97073	-0.298273	0.315455	4.76632	-2.07136	2.66522	0.389374	3.79618	2.63495	7.18679	4.11264	3.35141	8.04044	-1.29815	4.34564	-4.38571	11.9421	7.55422
88	1.06278	3.61428	-3.18633	-0.103	-1.97748	-3.0783	0.139515	-1.24839	0.349848	3.06712	-3.14358	-4.10803	0.438667	2.48845	-2.05073	-1.21309	-4.18797	1.18103	2.67233	2.85218	-4.08482	4.35997	7.24973	3.67212	0.481061	0.0753333	2.59173	-0.591364	-0.303273	4.00861	-2.93391	1.88833	-0.500303	3.14627	1.77985	6.63436	3.39509	2.44745	7.13567	-1.79188	3.76061	-4.70155	11.2795	6.746
89	0.476431	3.58449	-3.59633	-0.727667	-2.41067	-3.73056	-0.281333	-1.684	-0.000111111	2.27189	-4.03811	-4.80278	-0.0404444	2.09333	-2.514	-1.77033	-4.55	0.602333	2.06144	2.17844	-4.651	3.96267	7.00967	3.16556	-0.138889	-0.554667	2.189	-0.855	-0.970222	3.284	-3.718	1.12744	-1.38444	2.489	0.987	6.06556	2.626	1.58089	6.25744	-2.30267	3.22033	-4.98689	10.5933	5.95289
90	-0.116363	3.5578	-4.11422	-1.21045	-2.89865	-4.43182	-0.698061	-2.10403	-0.333111	1.44488	-4.8971	-5.42672	-0.533697	1.68815	-2.96091	-2.33758	-4.86515	0.014596	1.43756	1.53526	-5.263	3.61321	6.77815	2.64923	-0.760556	-1.22256	1.72718	-1.13045	-1.70563	2.57411	-4.43933	0.354889	-2.27834	1.78264	0.226354	5.47643	1.76691	0.73201	5.38622	-2.86301	2.69773	-5.27956	9.83994	5.14122
91	-0.74061	3.53363	-4.748	-1.53709	-3.51173	-5.16955	-1.13336	-2.51982	-0.699	0.578818	-5.73718	-6.01382	-1.09573	1.24045	-3.41582	-2.95564	-5.14564	-0.632091	0.802	0.910091	-5.917	3.25709	6.53882	2.09427	-1.43564	-1.955	1.17373	-1.45909	-2.52027	1.86355	-5.11118	-0.462	-3.19891	0.987909	-0.543182	4.86555	0.804727	-0.119364	4.508	-3.50618	2.161	-5.61355	8.98518	4.279
92	-1.41938	3.51294	-5.50978	-1.73055	-4.3129	-5.93372	-1.61051	-2.94044	-1.1457	-0.332	-6.5757	-6.59976	-1.77274	0.713182	-3.90136	-3.66745	-5.42127	-1.39674	0.158444	0.286384	-6.60345	2.82707	6.26639	1.47519	-2.20978	-2.76833	0.513364	-1.87945	-3.4167	1.13695	-5.74127	-1.35	-4.13402	0.0640909	-1.34746	4.23658	-0.263455	-0.993333	3.61467	-4.26117	1.57795	-6.0129	8.00736	3.34033
93	-2.16906	3.49677	-6.375	-1.85188	-5.34571	-6.71491	-2.16202	-3.37489	-1.72169	-1.278	-7.41929	-7.21603	-2.58471	0.049303	-4.4367	-4.51164	-5.72323	-2.32347	-0.499111	-0.358414	-7.31445	2.26093	5.93033	0.770293	-3.11307	-3.63456	-0.257727	-2.425	-4.38694	0.362081	-6.34336	-2.29944	-5.0743	-1.00982	-2.19172	3.59288	-1.424	-1.91067	2.70656	-5.15853	0.918667	-6.48721	6.89394	2.34178
94	-2.99143	3.48517	-7.32767	-1.98691	-6.6173	-7.49964	-2.82303	-3.84921	-2.45697	-2.20352	-8.2697	-7.88118	-3.51794	-0.752545	-5.04845	-5.45655	-6.07309	-3.41564	-1.15533	-1.01339	-8.043	1.52788	5.51418	-0.0627273	-4.14297	-4.52633	-1.12264	-3.10882	-5.40809	-0.50497	-6.93573	-3.30367	-5.99858	-2.22036	-3.06939	2.91609	-2.63309	-2.86345	1.78367	-6.16303	0.163758	-7.03921	5.65264	1.296
95	-3.86565	3.47599	-8.33456	-2.21897	-8.08683	-8.24719	-3.61263	-4.37492	-3.35095	-3.03567	-9.12141	-8.59441	-4.5243	-1.66455	-5.72612	-6.46448	-6.48096	-4.61891	-1.77933	-1.64375	-8.781	0.649475	4.99879	-1.00333	-5.25075	-5.41078	-2.04445	-3.917	-6.41551	-1.48324	-7.52627	-4.34822	-6.85202	-3.52082	-3.96405	2.17288	-3.81673	-3.82054	0.851556	-7.20479	-0.688192	-7.66455	4.33876	0.223444
96	-4.75192	3.46363	-9.35189	-2.60661	-9.66901	-8.91578	-4.51801	-4.94604	-4.36864	-3.68969	-9.95317	-9.33159	-5.52535	-2.61606	-6.42806	-7.48015	-6.93776	-5.82986	-2.342	-2.23995	-9.47027	-0.293556	4.37379	-2.03002	-6.35661	-6.24856	-2.97482	-4.815	-7.34935	-2.57056	-8.10906	-5.40022	-7.56247	-4.84027	-4.85375	1.32946	-4.88836	-4.75052	-0.0697778	-8.21143	-1.61464	-8.33618	3.05536	-0.844111
97	-5.59656	3.44226	-10.3363	-3.17045	-11.2497	-9.47406	-5.49042	-5.54224	-5.44533	-4.09288	-10.7349	-10.046	-6.42433	-3.515	-7.10382	-8.42673	-7.4157	-6.92636	-2.82133	-2.76139	-10.0307	-1.186	3.64718	-3.09885	-7.36942	-6.999	-3.86073	-5.75745	-8.16164	-3.73564	-8.65682	-6.414	-8.06306	-6.09864	-5.70509	0.362545	-5.76609	-5.60827	-0.940667	-9.10645	-2.56521	-8.99964	1.90727	-1.87233
98	-6.34002	3.41009	-11.2501	-3.88476	-12.7046	-9.90147	-6.45477	-6.13876	-6.49979	-4.19799	-11.4317	-10.6843	-7.12983	-4.27315	-7.69727	-9.2093	-7.87694	-7.79026	-3.204	-3.13618	-10.3916	-1.91032	2.84427	-4.1416	-8.17092	-7.625	-4.64509	-6.69582	-8.80412	-4.92471	-9.12582	-7.34489	-8.30619	-7.21245	-6.46925	-0.728909	-6.37718	-6.33512	-1.71578	-9.817	-3.46855	-9.59667	0.985182	-2.83789
99	-6.92722	3.37222	-12.057	-4.68045	-13.9257	-10.1867	-7.33111	-6.71452	-7.45006	-3.99194	-12.0109	-11.2049	-7.58819	-4.819	-8.1553	-9.72558	-8.28406	-8.32503	-3.48933	-3.28293	-10.4987	-2.3863	2.00039	-5.07206	-8.64558	-8.09444	-5.26791	-7.58327	-9.23679	-6.07205	-9.46715	-8.162	-8.27138	-8.08382	-7.09482	-1.91694	-6.65727	-6.87048	-2.37	-10.2803	-4.25282	-10.0714	0.373576	-3.73911
100	-7.3184	3.33688	-12.713	-5.463	-14.842	-10.325	-8.049	-7.258	-8.216	-3.502	-12.444	-11.558	-7.801	-5.08	-8.437	-9.882	-8.605	-8.47	-3.7	-3.155	-10.322	-2.58	1.155	-5.801	-8.722	-8.378	-5.687	-8.366	-9.438	-7.111	-9.635	-8.85	-7.99	-8.632	-7.556	-3.147	-6.57	-7.178	-2.906	-10.448	-4.851	-10.352	0.088	-4.596

## Sheet: Rotation RKneeFlex A1FacoM
all values Right	mean	std	steps
1	20.9522	3.73442	19.175	18.178	17.849	18.823	14.66	23.293	20.627	20.872	20.967	23.37	21.095	19.752	18.643	18.53	18.389	19.745	21.4	17.708	25.563	18.39	27.909	18.769	10.089	17.257	21.4	20.793	20.668	17.914	26.106	22.914	22.098	23.693	18.015	24.311	17.729	23.017	19.025	25.258	26.594	28.749	20.243	22.353	29.011
2	23.2476	3.86257	21.3137	20.2977	20.1741	18.5323	17.1079	25.6228	23.6768	23.7665	22.207	27.0954	23.5559	20.8614	20.9704	19.8104	19.7072	21.3326	23.1077	20.9098	28.2095	18.9081	30.2482	21.3878	13.7892	19.0703	24.0646	22.7075	23.1398	20.0477	28.5663	26.1212	25.1442	26.3046	20.2102	26.741	20.2503	24.9266	22.0686	27.4093	29.8307	29.9218	23.4203	25.5012	31.6069
3	26.1129	4.00306	24.0886	23.3339	23.217	18.7993	20.3315	28.2963	26.9366	26.9817	24.0019	31.0969	26.5077	22.8796	23.8533	21.7938	21.8307	23.7831	25.4709	24.8308	31.0309	20.1971	33.0438	24.5716	18.2542	21.7167	27.279	25.3274	26.2728	22.9832	31.1786	29.7325	28.6929	29.4899	23.1289	29.6529	23.4449	27.3703	25.578	30.2005	33.3263	31.6641	27.0732	29.0503	34.562
4	29.2667	4.11494	27.143	26.892	26.6629	19.806	23.9398	31.0836	30.149	30.2522	26.1519	35.0295	29.6574	25.4841	27.026	24.3027	24.4973	26.7803	28.2064	29.1037	33.8534	22.092	36.0338	28.0228	23.0972	24.892	30.7024	28.3463	29.6845	26.3276	33.7845	33.4296	32.4367	32.9276	26.4574	32.7353	26.9612	30.1241	29.2413	33.3495	36.8231	33.8267	30.8574	32.6934	37.5986
5	32.4525	4.17623	30.1648	30.584	30.2215	21.5221	27.5786	33.8055	33.1273	33.3719	28.4659	38.677	32.7671	28.355	30.2588	27.1003	27.4113	29.9628	31.0647	33.4001	36.5291	24.3751	39.0312	31.4687	27.9158	28.2879	34.0756	31.4855	33.0325	29.7284	36.2562	36.9648	36.1266	36.3388	29.9158	35.7338	30.4896	32.9768	32.8099	36.5703	40.1243	36.2331	34.4789	36.1706	40.4992
6	35.4613	4.18198	32.9239	34.0951	33.6507	23.7541	30.9615	36.325	35.738	36.1903	30.7715	41.9042	35.6545	31.2267	33.3628	29.9576	30.3036	33.0384	33.8426	37.463	38.9355	26.8132	41.888	34.6961	32.3744	31.6417	37.1994	34.5218	36.0803	32.917	38.493	40.1537	39.5701	39.5056	33.2775	38.4557	33.7894	35.7516	36.1032	39.6201	43.0784	38.702	37.7171	39.2868	43.1019
7	38.1306	4.13631	35.269	37.1972	36.7656	26.2397	33.8659	38.5382	37.882	38.6015	32.9229	44.622	38.1864	33.8957	36.1905	32.6874	32.958	35.8132	36.3856	41.1144	40.8652	29.1919	44.4795	37.5527	36.245	34.7517	39.9148	37.2814	38.6814	35.7054	40.356	42.8653	42.6253	42.2704	36.3684	40.7623	36.6881	38.3102	38.9933	42.3104	45.5722	41.0665	40.4238	41.9059	45.2931
8	40.3437	4.06268	37.1079	39.7375	39.4359	28.7319	36.1245	40.3661	39.4878	40.5327	34.7187	46.775	40.2735	36.2113	38.584	35.1541	35.2165	38.162	38.5817	44.2444	42.3202	31.2653	46.7057	39.937	39.394	37.4726	42.1005	39.6285	40.741	37.9673	41.7565	45.0106	45.1951	44.5295	39.0586	42.5631	39.0715	40.5488	41.3913	44.5078	47.5284	43.1892	42.5141	43.9359	47.0015
9	42.0225	3.97917	38.3868	41.6304	41.4699	31.0434	37.6206	41.7222	40.516	41.9052	36.0818	48.3415	41.8669	38.0626	40.419	37.2666	36.9714	40.0017	40.2594	46.7997	43.313	32.9327	48.4992	41.7902	41.763	39.7032	43.6787	41.4606	42.2082	39.6217	42.7178	46.5004	47.2241	46.2277	41.2553	43.8142	40.875	42.3912	43.2451	46.133	48.8653	44.9029	43.9545	45.3283	48.1963
10	43.1344	3.90776	39.073	42.8475	42.917	33.047	38.2849	42.5562	40.964	42.6903	36.9745	49.3314	42.9544	39.3714	41.7134	38.9082	38.0839	41.2874	41.4484	48.7748	43.8416	34.1468	49.8303	43.0912	43.3521	41.377	44.6185	42.7099	43.0683	40.6284	43.2311	47.3086	48.697	47.3533	42.831	44.5152	42.0768	43.7305	44.542	47.1584	49.5665	46.2203	44.7563	46.0855	48.8141
11	43.6835	3.88384	39.065	43.4093	43.7836	34.5919	38.0862	42.9294	40.7978	42.9699	37.3711	49.7701	43.5569	40.087	42.4583	40.0755	38.5725	42.0032	42.1501	50.1976	43.9151	34.8743	50.7032	43.8497	44.202	42.3761	44.9305	43.3471	43.3343	40.9867	43.3009	47.5404	49.569	47.9196	43.8197	44.695	42.6912	44.5883	45.2371	47.5971	49.7448	47.1468	44.97	46.2485	48.9261
12	43.705	3.9261	38.4597	43.374	44.0866	35.6787	36.9836	42.8752	40.1649	42.7849	37.2681	49.6701	43.716	40.1554	42.6717	40.7853	38.467	42.1602	42.3794	51.114	43.486	35.1007	51.121	44.0988	44.38	42.7927	44.6327	43.378	43.0487	40.7329	42.945	47.2502	49.9759	47.9296	44.2693	44.3823	42.763	45.002	45.4733	47.4562	49.4652	47.6936	44.6738	45.874	48.597
13	43.2589	4.05279	37.2923	42.8278	43.8596	36.2873	35.1678	42.4397	39.1327	42.1881	36.6831	49.1614	43.4515	39.6926	42.3934	41.0551	37.7956	41.7988	42.1683	51.5431	42.6359	34.8268	51.1878	43.893	43.9719	42.6653	43.8875	42.7825	42.2801	39.9364	42.1105	46.4978	49.985	47.5108	44.2292	43.7214	42.3601	45.0035	45.3247	46.8621	48.7972	47.8813	43.9618	44.9985	47.8822
14	42.416	4.27069	35.635	41.8759	43.1521	36.4196	32.7722	41.6783	37.7823	41.2404	35.6049	48.3137	42.8752	38.7747	41.6797	40.9157	36.6097	40.9882	41.5633	51.6032	41.4693	34.0086	50.9523	43.2863	43.0761	42.0533	42.7814	41.6921	41.1146	38.6927	40.9749	45.3475	49.6653	46.729	43.762	42.7909	41.5438	44.6381	44.8657	45.8786	47.8086	47.7384	42.9256	43.7688	46.8414
15	41.2504	4.56007	33.5861	40.6272	42.0274	36.0982	29.9486	40.6529	36.1992	40.0058	34.1485	47.2	42.0526	37.4954	40.5512	40.4095	34.9778	39.8191	40.6228	51.3539	40.033	32.7398	50.4552	42.3843	41.7942	41.0293	41.3956	40.1925	39.649	37.1112	39.5884	43.8666	49.0827	45.6489	42.9362	41.6527	40.4262	43.9598	44.1639	44.5701	46.5611	47.2978	41.642	42.2735	45.5364
16	39.8344	4.89424	31.2543	39.1764	40.5163	35.3657	26.8432	39.4269	34.462	38.5468	32.4197	45.8862	41.0448	35.9524	39.15	39.5887	32.9811	38.3891	39.3839	50.8536	38.3734	31.1358	49.7267	41.2855	40.2215	39.6737	39.8005	38.3752	37.9776	35.2926	37.9954	42.1203	48.296	44.333	41.8181	40.3507	39.1035	43.0267	43.2757	43.001	45.1092	46.5654	40.1662	40.59	44.0254
17	38.235	5.25085	28.745	37.5926	38.7545	34.2801	23.5884	38.0474	32.6349	36.9085	30.4835	44.4233	39.8995	34.2349	37.5611	38.5138	30.7108	36.7941	37.9628	50.1507	36.5229	29.2803	48.7861	40.0662	38.4385	38.0681	38.0461	36.3239	36.1689	33.3472	36.2344	40.1501	47.3538	42.8342	40.4644	38.9131	37.647	41.8977	42.245	41.2323	43.4813	45.6295	38.5559	38.7764	42.3538
18	36.5041	5.60861	26.152	35.9187	36.8108	32.9102	20.3041	36.575	30.7648	35.1588	28.4032	42.8464	38.645	32.4154	35.8391	37.2352	28.2572	35.1105	36.4147	49.2839	34.5316	27.2592	47.6443	38.781	36.5067	36.2879	36.1633	34.1062	34.2591	31.3354	34.3206	38.031	46.2906	41.1924	38.9046	37.3551	36.1084	40.6173	41.1042	39.3143	41.7236	44.5344	36.8467	36.8736	40.5382
19	34.6813	5.94725	23.552	34.1741	34.7393	31.328	17.102	35.0319	28.883	33.3309	26.2381	41.1761	37.2917	30.5455	34.0216	35.8183	25.7202	33.3862	34.7705	48.2805	32.4547	25.1544	46.3101	37.4623	34.4741	34.391	34.176	31.7725	32.265	29.2902	32.2855	35.8038	45.127	39.4359	37.1696	35.6856	34.5234	39.2355	39.874	37.2831	39.849	43.308	35.0662	34.912	38.5991
20	32.7946	6.24902	21.0116	32.3728	32.5838	29.5876	14.0854	33.426	27.0181	31.4464	24.0348	39.4246	35.8427	28.6525	32.131	34.3131	23.154	31.6437	33.0478	47.1565	30.3146	23.0458	44.7954	36.122	32.3782	32.4026	32.1149	29.3612	30.1992	27.2304	30.1647	33.4944	43.8568	37.5829	35.2935	33.9155	32.9165	37.7757	38.5531	35.165	37.8616	41.97	33.2377	32.916	36.5665
21	30.8662	6.49957	18.5722	30.534	30.3784	27.7592	11.3642	31.7611	25.182	29.5267	21.8277	37.6068	34.3035	26.7449	30.1778	32.7403	20.5864	29.8976	31.2573	45.9217	28.1341	20.9995	43.1089	34.7581	30.2509	30.3566	30.0113	26.9054	28.0824	25.1785	27.9797	31.1261	42.4917	35.6455	33.2877	32.0636	31.3037	36.2412	37.1599	32.9733	35.7704	40.5351	31.3747	30.9076	34.4589
22	28.9185	6.68295	16.282	28.6811	28.1509	25.863	9.08582	30.0435	23.382	27.5904	19.6463	35.7372	32.6838	24.8302	28.1885	31.1117	18.0575	28.1674	29.4128	44.5853	25.9393	19.0407	41.2589	33.3665	28.1265	28.2763	27.9006	24.4405	25.9449	23.1723	25.756	28.7235	41.0317	33.6326	31.1645	30.1607	29.6972	34.631	35.707	30.7244	33.5896	39.0178	29.4881	28.9105	32.293
23	26.9772	6.79324	14.1928	26.845	25.9383	23.9094	7.28122	28.2873	21.621	25.651	17.5291	33.8384	31.002	22.9309	26.2067	29.4333	15.6343	26.4623	27.5359	43.158	23.778	17.1866	39.2901	31.9502	26.0421	26.1919	25.8178	22.006	23.8253	21.2598	23.524	26.3146	39.4796	31.5698	28.945	28.2489	28.1122	32.9467	34.2127	28.4579	31.3376	37.4269	27.5968	26.955	30.086
24	25.0711	6.82427	12.3577	25.0642	23.7766	21.9108	5.96779	26.5152	19.9041	23.7199	15.5202	31.9177	29.2847	21.0753	24.256	27.7104	13.4052	24.7975	25.6605	41.6453	21.6865	15.4537	37.235	30.5197	24.0304	24.1403	23.7921	19.6696	21.7724	19.4873	21.3378	23.9344	37.8458	29.4757	26.6628	26.3575	26.5669	31.1949	32.6993	26.2105	29.0355	35.7903	25.729	25.0832	27.8557
25	23.2308	6.77447	10.8243	23.3748	21.7	19.89	5.12355	24.7626	18.2453	21.838	13.6654	29.9802	27.565	19.2943	22.3618	25.9533	11.4593	23.2008	23.8181	40.0745	19.7042	13.8615	35.1298	29.0885	22.1278	22.163	21.8534	17.4969	19.8502	17.8895	19.2337	21.6432	36.1473	27.3681	24.362	24.5106	25.0756	29.3883	31.1953	24.0203	26.7098	34.1264	23.9142	23.3161	25.6188
26	21.4873	6.64435	9.62633	21.8174	19.7435	17.8869	4.69336	23.0592	16.6704	20.0477	12.0222	28.0456	25.8603	17.6183	20.5518	24.1772	9.87658	21.7063	22.0427	38.4659	17.8687	12.4472	33.0091	27.6702	20.3804	20.3001	20.0327	15.5533	18.1328	16.4886	17.2481	19.4819	34.4056	25.2673	22.0903	22.727	23.6445	27.5446	29.7309	21.9261	24.3956	32.4515	22.1766	21.6748	23.3937
27	19.8711	6.43888	8.77578	20.4347	17.94	15.9571	4.59688	21.4341	15.2123	18.3831	10.6622	26.146	24.1874	16.0758	18.855	22.4173	8.70794	20.337	20.366	36.8432	16.2148	11.257	30.9115	26.2878	18.8371	18.5854	18.3601	13.887	16.6845	15.3025	15.4173	17.4882	32.6441	23.1966	19.9069	21.0272	22.2879	25.6882	28.3297	19.9614	22.125	30.7835	20.5362	20.1849	21.2195
28	18.4028	6.17568	8.262	19.252	16.3179	14.158	4.73855	19.9145	13.895	16.8731	9.55909	24.3136	22.5706	14.6917	17.315	20.7133	7.89082	19.1006	18.8133	35.2341	14.8403	10.2565	28.8779	24.9652	17.5233	17.045	16.8622	12.5265	15.5415	14.3471	13.7752	15.6873	30.885	21.1813	17.8532	19.4347	21.0115	23.8465	27.007	18.1527	19.9347	29.1411	19.0108	18.8709	19.1286
29	17.0994	5.87157	8.08156	18.2793	14.8986	12.5767	5.01644	18.5194	12.7501	15.5425	8.70572	22.5721	21.0365	13.4866	15.9439	19.0971	7.38748	18	17.4023	33.6686	13.7012	9.43444	26.9416	23.7265	16.4549	15.7206	15.557	11.4855	14.7121	13.6276	12.3818	14.0956	29.1561	19.2444	15.9725	17.9729	19.8282	22.0445	25.7946	16.5247	17.8632	27.5444	17.6221	17.7536	17.1474
30	15.9657	5.54899	8.12589	17.5195	13.7224	11.224	5.32716	17.2608	11.7584	14.4098	8.08334	20.9401	19.6065	12.4764	14.7374	17.5885	7.14361	17.0386	16.1753	32.1726	12.7886	8.77446	25.1244	22.5901	15.6378	14.589	14.4485	10.765	14.1767	13.15	11.2525	12.7244	27.4801	17.4029	14.296	16.6631	18.7455	20.3034	24.6949	15.1033	15.9478	26.023	16.3862	16.8458	15.2996
31	15.0007	5.22813	8.32833	16.9738	12.7651	10.118	5.57079	16.1507	10.9227	13.4843	7.66552	19.4415	18.2952	11.6808	13.7031	16.2037	7.09491	16.2204	15.1424	30.756	12.0932	8.25648	23.4514	21.5706	15.0607	13.649	13.5396	10.3494	13.8992	12.8762	10.3535	11.5814	25.8757	15.6723	12.8419	15.5321	17.7669	18.644	23.712	13.9122	14.2223	24.5955	15.297	16.1507	13.6087
32	14.2009	4.92581	8.61556	16.643	12.0014	9.26222	5.65892	15.2152	10.2382	12.7858	7.4249	18.1001	17.1125	11.1059	12.8472	14.9615	7.17379	15.5464	14.3047	29.4082	11.6027	7.86077	21.9478	20.683	14.6874	12.8937	12.8314	10.2037	13.8379	12.7685	9.67736	10.684	24.3576	14.0617	11.6157	14.6019	16.892	17.088	22.846	12.959	12.736	23.2853	14.3487	15.6645	12.0969
33	13.5531	4.65397	8.91511	16.5195	11.4098	8.63956	5.57043	14.4535	9.68844	12.2965	7.34248	16.9162	16.0643	10.7113	12.1731	13.883	7.31488	15.0071	13.6628	28.1165	11.3425	7.57356	20.6128	19.9383	14.4681	12.3088	12.2891	10.2745	13.9526	12.7783	9.20927	10.0053	22.9327	12.5596	10.6118	13.8613	16.112	15.6584	22.0953	12.2099	11.501	22.1141	13.5317	15.3778	10.7793
34	13.0354	4.42765	9.16167	16.5883	10.9597	8.21467	5.31467	13.8353	9.249	11.973	7.34467	15.897	15.147	10.4603	11.681	12.984	7.459	14.582	13.2073	26.892	11.257	7.34233	19.4477	19.337	14.3563	11.873	11.8807	10.499	14.197	12.8453	8.927	9.5	21.6017	11.1593	9.82	13.2987	15.41	14.378	21.4537	11.6403	10.493	21.0933	12.8277	15.276	9.658
35	12.6298	4.25524	9.30189	16.8322	10.611	7.93578	4.92879	13.3314	8.89078	11.783	7.40248	15.0443	14.3579	10.3085	11.3908	12.2854	7.55391	14.2517	12.9206	25.7711	11.3077	7.14842	18.4361	18.8697	14.3142	11.5583	11.5705	10.8226	14.5073	12.9163	8.82391	9.13556	20.3626	9.85342	9.24264	12.8929	14.7678	13.2918	20.9063	11.2166	9.69262	20.2287	12.2157	15.3587	8.73879
36	12.3045	4.14144	9.298	17.2252	10.3152	7.73711	4.46437	12.9076	8.57989	11.6904	7.48984	14.3649	13.658	10.2093	11.2393	11.7337	7.57988	13.999	12.7786	24.7516	11.4757	6.97637	17.5458	18.5228	14.3078	11.331	11.3209	11.1692	14.8242	12.9545	8.80355	8.87422	19.2131	8.63371	8.81148	12.6187	14.1676	12.3731	20.4297	10.8968	9.07785	19.5278	11.6709	15.5797	7.96503
37	12.0339	4.08558	9.13	17.7288	10.0121	7.554	3.98809	12.5355	8.283	11.6543	7.58491	13.8725	13.0218	10.1215	11.1927	11.2978	7.52355	13.8099	12.7555	23.8315	11.7448	6.81355	16.7392	18.2794	14.3188	11.155	11.0951	11.4775	15.0931	12.9339	8.82727	8.67464	18.15	7.49618	8.475	12.4435	13.5871	11.6084	19.995	10.6359	8.62355	19.0153	11.1655	15.9041	7.30936
38	11.7941	4.08236	8.78333	18.2956	9.63685	7.338	3.58291	12.1981	7.97278	11.6278	7.67172	13.5867	12.4277	10.0115	11.2215	10.9424	7.37618	13.6751	12.7822	23.0173	12.1165	6.65016	15.9851	18.122	14.3558	10.995	10.8646	11.6968	15.2665	12.8364	8.85945	8.49575	17.1873	6.44531	8.17597	12.3303	13.0013	10.9735	19.5754	10.3922	8.30009	18.6616	10.6728	16.2995	6.74082
39	11.5718	4.12224	8.32622	18.8786	9.16163	7.06833	3.34319	11.8855	7.63378	11.558	7.74298	13.5357	11.8737	9.85321	11.3044	10.634	7.14748	13.5868	12.801	22.3285	12.5745	6.49087	15.2626	18.0338	14.4597	10.8249	10.6179	11.7999	15.3345	12.6527	8.86836	8.30319	16.318	5.49667	7.86727	12.2484	12.3872	10.4395	19.1504	10.1328	8.07421	18.437	10.1728	16.7425	6.23348
40	11.3662	4.19624	7.83733	19.4451	8.58703	6.733	3.36488	11.5849	7.27	11.386	7.81355	13.7663	11.381	9.63333	11.429	10.3538	6.87555	13.5523	12.7794	21.7895	13.0974	6.36433	14.5561	17.9761	14.7137	10.6453	10.3636	11.7854	15.3283	12.3839	8.81764	8.0617	15.536	4.67945	7.51945	12.1795	11.7181	9.97764	18.722	9.83958	7.92045	18.3289	9.66118	17.2171	5.77027
41	11.1961	4.29774	7.41533	19.9853	7.94618	6.33667	3.74875	11.2859	6.91767	11.1168	7.91663	14.3641	10.9983	9.35644	11.5877	10.108	6.62861	13.5941	12.7102	21.4189	13.6937	6.29905	13.8756	17.9232	15.2321	10.487	10.1353	11.6805	15.3092	12.0522	8.71309	7.77311	14.8248	4.04836	7.12148	12.1273	10.966	9.56652	18.2938	9.50695	7.81304	18.3309	9.15834	17.7198	5.34539
42	11.0992	4.42763	7.16511	20.517	7.30103	5.90111	4.55332	10.9975	6.635	10.7734	8.10434	15.3938	10.7983	9.07097	11.7818	9.92794	6.49688	13.7623	12.6195	21.2322	14.3825	6.3327	13.2861	17.8681	16.1231	10.4021	10.0057	11.5428	15.3558	11.7226	8.59473	7.47196	14.1714	3.67399	6.67739	12.1001	10.1366	9.20082	17.8698	9.15372	7.76613	18.4427	8.71606	18.2684	4.96852
43	11.1289	4.59146	7.18367	21.0856	6.73485	5.466	5.78376	10.7542	6.48833	10.403	8.44982	16.8401	10.8628	8.85555	12.0448	9.89718	6.63836	14.1186	12.5699	21.2502	15.2099	6.52727	12.8569	17.8223	17.4567	10.4597	10.0557	11.4543	15.5502	11.4865	8.511	7.21873	13.586	3.60336	6.22482	12.1271	9.28033	8.90555	17.4563	8.83436	7.81609	18.6683	8.41261	18.9	4.69345
44	11.3562	4.79379	7.54322	21.7556	6.37854	5.09022	7.46686	10.6152	6.54233	10.0777	9.04723	18.6905	11.2681	8.80625	12.4516	10.1059	7.21476	14.7218	12.6824	21.4986	16.2131	6.97852	12.6728	17.8323	19.2521	10.7483	10.3964	11.508	15.9801	11.4419	8.53536	7.08846	13.1131	3.89314	5.85339	12.2919	8.48444	8.71664	17.0639	8.6246	8.02772	19.0272	8.36986	19.6599	4.58621
45	11.8598	5.03421	8.27733	22.5966	6.36056	4.84933	9.59578	10.6553	6.85489	9.88611	10.0969	20.9146	12.089	9.02678	13.0913	10.6363	8.354	15.6202	13.0842	21.995	17.4116	7.91667	12.8463	17.9863	21.4769	11.377	11.1441	11.808	16.7273	11.6996	8.771	7.16733	12.831	4.58533	5.654	12.7019	7.85933	8.67	16.7113	8.609	8.49222	19.5339	8.70844	20.599	4.70033
46	12.7173	5.3131	9.384	23.6637	6.75382	4.82	12.1384	10.9516	7.47	9.92364	11.668	23.4583	13.4635	9.60373	14.0498	11.5663	10.1484	16.8665	13.8553	22.7795	18.8669	9.45845	13.497	18.3971	24.0556	12.449	12.3804	12.5289	17.8499	12.3702	9.51636	7.55336	12.839	5.71555	5.71036	13.4614	7.52682	8.83382	16.442	8.87718	9.31545	20.208	9.52173	21.8199	5.086
47	13.9877	5.61267	10.9271	24.9837	7.63824	5.14178	15.0507	11.5979	8.47978	10.3119	13.747	26.2427	15.3756	10.5887	15.3942	12.9518	12.6244	18.5	15.0798	23.8226	20.6333	11.6027	14.7171	19.1684	26.8824	14.1103	14.1393	13.7244	19.3527	13.5203	10.8096	8.38817	13.3101	7.31722	6.09758	14.6559	7.6186	9.2923	16.3593	9.52716	10.6194	21.0976	10.8942	23.3787	5.79433
48	15.7001	5.90583	12.8622	26.5537	9.07658	5.882	18.2804	12.7023	9.86289	11.1914	16.312	29.1706	17.8049	12.0009	17.2744	14.8232	15.7373	20.5224	16.8112	25.0974	22.7618	14.3238	16.5455	20.3705	29.8274	16.2959	16.4165	15.4402	21.181	15.1678	12.6849	9.81106	14.2821	9.4163	6.87964	16.3348	8.27007	10.1252	16.5193	10.6529	12.4857	22.2492	12.8789	25.3336	6.88327
49	17.8484	6.1617	15.1807	28.349	11.104	7.112	21.7615	14.2729	11.6347	12.5813	19.3042	32.1403	20.6915	13.8424	19.6695	17.1791	19.3785	22.8924	19.0562	26.5711	25.3299	17.5537	18.9618	22.0366	32.735	18.951	19.182	17.6738	23.2459	17.2914	15.1283	11.7916	15.8257	12.0231	8.10818	18.4965	9.58379	11.3897	16.9873	12.3134	14.8519	23.6987	15.4766	27.6989	8.42345
50	20.3968	6.34014	17.8554	30.3312	13.7189	8.872	25.4125	16.3246	13.7988	14.5035	22.6312	35.0586	23.9477	16.099	22.5167	19.9767	23.3924	25.5316	21.7688	28.2093	28.1823	21.1923	21.8998	24.1613	35.4512	21.9782	22.3767	20.3651	25.4579	19.8341	18.0853	14.3228	17.9914	15.1323	9.82327	21.0911	11.5781	13.1126	17.8409	14.5059	17.6927	25.4673	18.6296	30.4416	10.4995
51	23.2987	6.40065	20.8443	32.4318	16.9231	11.1644	29.1425	18.8395	16.3419	16.9123	26.1818	37.8274	27.4677	18.751	25.7431	23.1483	27.6026	28.3321	24.8872	29.9779	31.2538	25.1377	25.2792	26.7167	37.8378	25.2604	25.9143	23.426	27.742	22.7111	21.5077	17.3693	20.7834	18.7337	12.1037	24.0649	14.2639	15.3404	19.1569	17.2091	20.9442	27.6077	22.232	33.4971	13.2325
52	26.4695	6.32368	24.1027	34.5539	20.6001	13.9537	32.8647	21.772	19.2337	19.7185	29.8051	40.3528	31.1399	21.7195	29.2581	26.5816	31.808	31.1854	28.2679	31.8465	34.4753	29.218	28.9478	29.5699	39.8109	28.6853	29.6486	26.7595	30.0405	25.8242	25.2436	20.8662	24.1487	22.7389	14.9545	27.3247	17.6063	18.0647	20.9853	20.34	24.5119	30.1327	26.1653	36.7856	16.5775
53	29.8181	6.12262	27.59	36.6271	24.5871	17.1739	36.529	25.0584	22.4288	22.8243	33.4117	42.5812	34.8557	24.9019	32.9628	30.1752	35.8889	34.0112	31.7821	33.7865	37.7749	33.3007	32.7488	32.5869	41.3995	32.1636	33.4538	30.2653	32.3079	29.0767	29.1409	24.7222	27.984	27.0253	18.2795	30.7742	21.5015	21.2085	23.3313	23.7894	28.2859	32.9817	30.3249	40.2206	20.354
54	33.2686	5.81779	31.2668	38.624	28.7771	20.7396	40.0859	28.6269	25.8684	26.1588	36.9445	44.4542	38.5126	28.2235	36.7555	33.8527	39.7775	36.7608	35.3531	35.767	41.0509	37.3026	36.5815	35.7127	42.6647	35.634	37.2276	33.8438	34.5048	32.3875	33.1105	28.8275	32.155	31.4841	21.992	34.3343	25.8397	24.7026	26.1531	27.4759	32.1594	36.1001	34.6105	43.7075	24.4402
55	36.743	5.43847	35.089	40.528	33.067	24.544	43.4691	32.4083	29.48	29.6814	40.3484	45.943	42.0111	31.6155	40.5082	37.535	43.4176	39.4018	38.9095	37.7514	44.2186	41.1457	40.3635	38.9042	43.6454	39.05	40.8623	37.3996	36.6008	35.69	37.0643	33.0736	36.515	35.9985	25.9831	37.9071	30.4865	28.4594	29.37	31.3072	36.0155	39.4109	38.9041	47.1442	28.7205
56	40.154	5.02587	38.9966	42.2914	37.3611	28.4667	46.6043	36.276	33.1707	33.298	43.5692	47.0622	45.242	34.9983	44.122	41.142	46.7523	41.8978	42.3791	39.685	47.223	44.7528	44.006	42.1073	44.3573	42.3158	44.2493	40.836	38.566	38.9063	40.913	37.3307	40.899	40.4529	30.1327	41.3769	35.2943	32.3767	32.8864	35.1863	39.7214	42.8229	43.0829	50.436	33.076
57	43.4045	4.6309	42.8823	43.8396	41.5728	32.3691	49.4311	40.1267	36.8108	36.914	46.5363	47.8529	48.052	38.2744	47.5284	44.5935	49.7238	44.197	45.684	41.4605	50.0067	48.0107	47.4105	45.2582	44.8145	45.3451	47.2948	44.0133	40.351	41.931	44.4762	41.5049	45.1547	44.7421	34.3205	44.6235	40.1154	36.3433	36.5118	39.0168	43.1726	46.2373	47.039	53.4696	37.3821
58	46.4131	4.31334	46.6483	45.1171	45.5979	36.16	51.9148	43.8866	40.3037	40.4353	49.2102	48.3556	50.4235	41.336	50.6695	47.8102	52.2866	46.2255	48.702	43.0093	52.5132	50.8031	50.4804	48.2771	45.0519	48.048	49.9345	46.8346	41.8816	44.6455	47.7225	45.505	49.176	48.7755	38.4353	47.5458	44.814	40.2473	40.1153	42.7039	46.2687	49.5343	50.6502	56.1932	41.516
59	49.1141	4.13311	50.1921	46.1128	49.3564	39.7491	54.0413	47.4982	43.5682	43.777	51.6405	48.6019	52.3571	44.0835	53.4998	50.7023	54.4098	47.9168	51.3193	44.2922	54.6094	53.1829	53.1366	51.07	45.1172	50.3739	52.1456	49.2259	43.0843	46.9815	50.6173	49.2423	52.8753	52.4754	42.3626	50.0843	49.273	43.9716	43.5809	46.1554	48.9376	52.5863	53.8048	58.5397	45.3537
60	51.4684	4.13355	53.4192	46.8494	52.8353	43.0429	55.8051	50.9065	46.546	46.8781	53.8344	48.6397	53.8657	46.4504	55.988	53.1616	56.1062	49.2502	53.5412	45.3075	56.2832	55.1729	55.3301	53.5546	45.0635	52.3223	53.9582	51.1638	43.9308	48.9436	53.1457	52.6379	56.1909	55.7797	45.9692	52.2205	53.3936	47.3684	46.8098	49.2845	51.1443	55.3327	56.4735	60.471	48.7688
61	53.463	4.30494	56.2483	47.3667	55.9872	45.956	57.1868	54.0502	49.1807	49.7061	55.7921	48.5444	54.977	48.394	58.0745	55.2194	57.4847	50.2482	55.3756	46.0822	57.5571	56.8079	57.0463	55.6955	44.9418	53.9183	55.4307	52.6624	44.4638	50.5465	55.3095	55.6304	59.0817	58.5989	49.213	53.9232	57.0968	50.3789	49.734	51.9878	52.8915	57.7215	58.659	62.0199	51.7172
62	55.1034	4.59255	58.6174	47.7213	58.7537	48.4249	58.2299	56.8613	51.4078	52.2366	57.5054	48.4122	55.7334	49.9427	59.7533	56.9045	58.5857	50.9676	56.851	46.6545	58.442	58.1254	58.3726	57.4976	44.8024	55.1828	56.6115	53.7596	44.7676	51.8197	57.0785	58.1774	61.5212	60.9068	52.0443	55.2151	60.3234	52.972	52.32	54.2165	54.2067	59.7213	60.3998	63.269	54.1315
63	56.3999	4.92355	60.4938	47.9778	61.0788	50.4156	58.9734	59.2139	53.1751	54.3635	58.9482	48.3025	56.1883	51.1436	61.0335	58.2526	59.4253	51.4606	58.0035	47.0708	58.9655	59.1474	59.3603	58.9738	44.6969	56.1193	57.4903	54.5033	44.9182	52.8021	58.4728	60.2367	63.4953	62.7352	54.4251	56.1359	63.0461	55.1477	54.5549	55.9589	55.1184	61.3207	61.7312	64.3059	56.0118
64	57.374	5.23398	61.884	48.1923	62.9242	51.924	59.4269	61.1124	54.496	56.0821	60.0663	48.2485	56.395	52.0238	61.9139	59.2992	60.0048	51.7805	58.8668	47.3874	59.1376	59.847	60.0178	60.1264	44.667	56.73	58.0656	54.9401	44.9699	53.5364	59.5493	61.9361	65.002	64.1319	56.3405	56.6929	65.2287	56.9243	56.418	57.2217	55.7773	62.5215	62.6715	65.1931	57.4089
65	58.0456	5.48471	62.7551	48.4142	64.2576	52.9293	59.6116	62.5457	55.3911	57.3783	60.9353	48.2768	56.3961	52.6116	62.4071	60.0761	60.3234	51.9867	59.4507	47.607	59.0265	60.2938	60.3637	60.9855	44.7337	56.9851	58.3624	55.113	44.9689	54.0515	60.3207	63.3223	65.9904	65.163	57.8027	56.8984	66.9109	58.3299	57.8304	58.0475	56.2229	63.2907	63.2412	65.9622	58.3902
66	58.4515	5.65556	63.2257	48.6953	65.1021	53.5637	59.5669	63.5288	55.9883	58.2658	61.5694	48.409	56.2279	52.9454	62.5365	60.6094	60.3893	52.1267	59.7678	47.6659	58.7192	60.498	60.4215	61.5451	44.91	56.9626	58.4213	55.0635	44.9698	54.3681	60.8062	64.4294	66.5534	65.8944	58.8485	56.8014	68.0925	59.3955	58.8509	58.4928	56.474	63.6043	63.477	66.6202	59.0089
67	58.6425	5.7152	63.3557	49.0727	65.5653	53.891	59.3387	64.091	56.3463	58.775	61.9847	48.6617	55.937	53.0793	62.332	60.917	60.225	52.238	59.8763	48.255	58.252	60.4737	60.2193	61.824	45.076	56.7083	58.292	54.839	45.029	54.5267	61.032	65.277	66.7223	66.382	59.526	56.484	68.789	60.146	59.4987	58.6177	56.547	63.5327	63.433	67.162	59.298
68	58.6334	5.68594	63.2034	49.5504	65.695	53.9748	58.9691	64.2691	56.5132	58.9448	62.2037	49.0394	55.5834	53.073	61.7762	60.9864	59.8375	52.344	59.8035	48.6214	57.6611	60.24	59.7946	61.861	45.3569	56.2784	58.0261	54.4772	45.1938	54.5958	60.9805	65.8737	66.5418	66.6671	59.8415	56.0343	69.0265	60.5582	59.8037	58.4808	56.4637	63.1073	63.1745	67.5584	59.2497
69	58.4854	5.54056	62.8199	50.1177	65.5349	53.865	58.4977	64.1033	56.5252	58.8164	62.2587	49.5262	55.2355	52.9753	60.9814	60.8763	59.2999	52.4509	59.5777	49.0728	56.9815	59.8228	59.1978	61.6961	46.2044	55.7269	57.6675	54.0352	45.4733	54.6409	60.7603	66.2234	66.068	66.7762	59.8926	55.5218	68.8404	60.7074	59.8046	58.1374	56.2513	62.3687	62.7725	67.8181	58.9498
70	58.2093	5.33113	62.2477	50.7626	65.1245	53.593	57.9608	63.6151	56.4077	58.4159	62.1522	50.0903	54.9289	52.8262	59.9874	60.6134	58.6442	52.5577	59.2247	49.6203	56.2648	59.2259	58.4895	61.3662	46.8668	55.1017	57.2448	53.5385	45.8674	54.7036	60.4015	66.3137	65.3647	66.7234	59.7162	54.9938	68.2714	60.625	59.5447	57.6439	55.9351	61.3628	62.2972	67.9441	58.4207
71	57.8379	5.06137	61.5219	51.4691	64.4983	53.1797	57.3918	62.8553	56.177	57.7924	61.9372	50.6926	54.6815	52.6554	58.8311	60.2259	57.8949	52.665	58.7645	50.2409	55.5546	58.5149	57.7325	60.9037	47.6036	54.4419	56.7638	52.9997	46.3655	54.8024	59.9321	66.1681	64.4938	66.4987	59.3497	54.485	67.3644	60.3452	59.0682	57.0479	55.551	60.1388	61.8002	67.9431	57.6867
72	57.3913	4.75552	60.6707	52.2079	63.6767	52.6493	56.8161	61.8885	55.8436	57.002	61.6263	51.2842	54.4917	52.4805	57.5468	59.7393	57.067	52.774	58.2082	50.9033	54.8693	57.7137	56.9814	60.3318	48.3868	53.7751	56.2282	52.4255	46.9508	54.939	59.3773	65.8342	63.5053	66.124	58.8323	54.0118	66.166	59.9001	58.4174	56.4055	55.1286	58.7427	61.3077	67.8229	56.773
73	56.8813	4.43792	59.716	52.9496	62.6652	52.028	56.2347	60.7475	55.416	56.074	61.2285	51.829	54.3463	52.3059	56.1645	59.1735	56.1681	52.8802	57.5602	51.5792	54.2203	56.8402	56.2598	59.6655	49.1873	53.12	55.6363	51.8169	47.6012	55.1002	58.7497	65.3353	62.436	65.6318	58.2016	53.5715	64.7199	59.3166	57.629	55.7598	54.6816	57.2337	60.8215	67.5902	55.7043
74	56.314	4.13541	58.6671	53.66	61.4988	51.3311	55.6434	59.4611	54.8942	55.033	60.7491	52.2966	54.2259	52.124	54.7043	58.5406	55.2014	52.9733	56.8373	52.2395	53.6126	55.9086	55.5702	58.9143	49.9681	52.4871	54.9783	51.1695	48.282	55.2652	58.0691	64.6901	61.3	65.0423	57.4903	53.1544	63.0657	58.6154	56.725	55.1375	54.2181	55.6738	60.3297	67.2489	54.5034
75	55.6911	3.87322	57.5498	54.3047	60.1842	50.586	55.0341	58.0511	54.2986	53.8998	60.188	52.6592	54.1091	51.9194	53.1889	57.8455	54.1686	53.0452	56.0366	52.853	53.0496	54.9297	54.9014	58.0774	50.6916	51.8744	54.2438	50.4732	48.9487	55.4191	57.3458	63.9135	60.1088	64.3669	56.7254	52.744	61.2398	57.8138	55.7386	54.5568	53.7399	54.0916	59.8095	66.8007	53.1912
76	55.006	3.67368	56.374	54.8508	58.7244	49.7947	54.396	56.5332	53.6283	52.6912	59.5249	52.8924	53.9793	51.6759	51.6368	57.0775	53.0543	53.0878	55.155	53.3917	52.4969	53.906	54.233	57.1417	51.3153	51.2747	53.4177	49.7128	49.5504	55.5413	56.5769	63.0155	58.8583	63.6099	55.9248	52.3212	59.2736	56.9095	54.685	54.0265	53.2419	52.5068	59.2312	66.2449	51.7755
77	54.252	3.55331	55.1431	55.2685	57.1174	48.9536	53.7183	54.9212	52.879	51.4178	58.757	52.977	53.8354	51.3792	50.0516	56.229	51.8525	53.0915	54.1864	53.8315	51.9325	52.8479	53.5382	56.1004	51.7996	50.6782	52.4815	48.8705	50.0409	55.6106	55.756	62.0003	57.5419	62.7698	55.0967	51.8671	57.207	55.9099	53.573	53.5447	52.7122	50.9281	58.5679	65.576	50.2754
78	53.4182	3.51864	53.8573	55.5283	55.3566	48.0536	52.9899	53.2108	52.0426	50.0783	57.8748	52.8978	53.689	51.0147	48.4323	55.29	50.5587	53.0466	53.12	54.146	51.3306	51.7601	52.7876	54.9403	52.1106	50.072	51.4236	47.926	50.381	55.6017	54.874	60.851	56.1508	61.8432	54.2413	51.363	55.0657	54.818	52.4059	53.0979	52.1207	49.3541	57.7936	64.786	48.695
79	52.4906	3.56526	52.5167	55.6071	53.429	47.082	52.197	51.414	51.1063	48.6865	56.8594	52.6418	53.5026	50.5643	46.7743	54.2449	49.1662	52.9442	51.9377	54.2896	50.6619	50.6412	51.9512	53.643	52.2205	49.4407	50.2497	46.8451	50.5436	55.4893	53.8922	59.582	54.6733	60.8257	53.3527	50.7918	52.8681	53.6293	51.182	52.6614	51.4548	47.7786	56.8826	63.8424	47.0294
80	51.4557	3.68282	51.122	55.4859	51.3093	46.0244	51.3273	49.5293	50.0554	47.2501	55.6897	52.1982	53.2279	50.0074	45.0699	53.0812	47.6704	52.7732	50.608	54.2557	49.8595	49.4862	51.0002	52.1882	52.1039	48.7687	48.9773	45.6185	50.5121	55.2511	52.8105	58.1922	53.0967	59.708	52.42	50.1346	50.6276	52.3348	49.8951	52.2031	50.7017	46.1857	55.8115	62.7515	45.269
81	50.2996	3.85393	49.675	55.1472	49.0295	44.8658	50.3627	47.5523	48.877	45.7767	54.3426	51.5383	52.8357	49.3134	43.3034	51.7897	46.0705	52.5073	49.1349	54.0254	48.9135	48.2872	49.8944	50.556	51.7429	48.0413	47.6099	44.2318	50.274	54.8649	51.6093	56.6767	51.4104	58.4629	51.4272	49.3587	48.3567	50.9248	48.5354	51.6754	49.8458	44.5647	54.5583	61.5096	43.4042
82	49.0121	4.05909	48.179	54.5776	46.6093	43.592	49.3015	45.4779	47.557	44.274	52.7615	50.6682	52.3027	48.477	41.4721	50.3634	44.3707	52.1296	47.5017	53.5809	47.8163	47.033	48.6217	48.7257	51.123	47.244	46.1575	42.6748	49.8195	54.3068	50.2715	55.0304	49.606	57.082	50.3548	48.4545	46.0675	49.3899	47.091	51.0356	48.8738	42.9008	53.0999	60.1152	41.4279
83	47.5821	4.28125	46.6368	53.7623	44.078	42.1716	48.1383	43.3033	46.0628	42.7493	50.9239	49.5844	51.6107	47.4838	39.5782	48.7975	42.5787	51.6165	45.6964	52.9022	46.5599	45.7227	47.1712	46.6766	50.2281	46.3462	44.6277	40.943	49.1427	53.5538	48.7827	53.2482	47.6629	55.5514	49.1842	47.4062	43.771	47.7199	45.5372	50.2464	47.7768	41.1803	51.4181	58.565	39.3353
84	46.0038	4.50339	45.0611	52.6891	41.4745	40.615	46.8679	41.0285	44.4083	41.2084	48.8401	48.2785	50.7448	46.3183	37.6292	47.0785	40.6893	50.9384	43.7097	51.9667	45.1414	44.3605	45.5307	44.3886	49.0466	45.3434	43.0276	39.0398	48.2375	52.5817	47.1063	51.3255	45.607	53.8526	47.8818	46.1954	41.4787	45.8921	43.8816	49.2704	46.5513	39.3894	49.5141	56.8536	37.1207
85	44.2723	4.70916	43.4553	51.3465	38.8473	38.9217	45.4863	38.6509	42.583	39.6552	46.508	46.7438	49.6915	44.9646	35.6394	45.2075	38.7173	50.0665	41.5352	50.7509	43.535	42.9466	43.6914	41.8443	47.575	44.2197	41.3655	36.9813	47.0935	51.3648	45.2284	49.2485	43.4523	51.9687	46.4281	44.8009	39.2044	43.894	42.122	48.0796	45.1953	37.5141	47.3981	54.976	34.8121
86	42.3887	4.88224	41.8228	49.7236	36.2569	37.0926	43.9852	36.1786	40.5839	38.0953	43.9356	44.9726	48.4389	43.4091	33.6278	43.2017	36.6931	48.9746	39.1638	49.2313	41.7698	41.4836	41.6497	39.0363	45.818	42.9572	39.6468	34.7997	45.6986	49.8742	43.1665	46.9928	41.219	49.8846	44.8175	43.2001	36.9651	41.7314	40.2604	46.6522	43.7152	35.5385	45.0693	52.9301	32.4512
87	40.3585	5.00748	40.1641	47.8126	33.7898	35.129	42.3514	33.6519	38.419	36.5287	41.1426	42.9596	46.9767	41.6404	31.6178	41.0723	34.6512	47.6381	36.5836	47.3898	39.8812	39.9767	39.4111	35.9733	43.7893	41.5354	37.8715	32.5437	44.0422	48.0647	40.9232	44.5788	38.9332	47.5851	43.037	41.3723	34.7799	39.4042	38.3093	44.9724	42.1521	33.4438	42.5199	50.7172	30.0773
88	38.1948	5.07072	38.4767	45.6053	31.4867	33.0367	40.5735	31.1062	36.104	34.9544	38.1512	40.7063	45.2946	39.6502	29.6486	38.8346	32.6285	46.0353	33.8806	45.2244	37.8912	38.4308	36.9911	32.6854	41.5041	39.931	36.0387	30.2731	42.1145	45.9377	38.5106	42.0073	36.629	45.0557	41.0785	39.3038	32.6851	36.9185	36.2947	43.0333	40.5343	31.2606	39.7907	48.3408	27.7365
89	35.9181	5.06006	36.756	43.0948	29.3859	30.8318	38.6478	28.5841	33.6609	33.3724	35.037	38.2274	43.381	37.4397	27.7523	36.513	30.6613	44.1503	31.1298	42.748	35.8254	36.8544	34.4149	29.2517	38.9827	38.1237	34.1556	28.054	39.9123	43.4883	35.953	39.285	34.3474	42.2883	38.9477	36.9906	30.7218	34.29	34.2587	40.84	38.8892	29.0141	36.928	45.809	25.4807
90	33.5583	4.96607	34.999	40.2846	27.5142	28.5459	36.5729	26.1306	31.1211	31.7859	31.9126	35.5596	41.2092	35.0238	25.9641	34.1402	28.782	41.9787	28.3959	39.9698	33.7123	35.2604	31.719	25.7879	36.2643	36.105	32.2425	25.9804	37.4443	40.7346	33.2841	36.431	32.1332	39.2867	36.6694	34.444	28.9141	31.5474	32.2601	38.4103	37.2468	26.7411	34.0029	43.1326	23.3634
91	31.1572	4.79512	33.207	37.1998	25.8863	26.225	34.3389	23.7902	28.53	30.2014	28.8643	32.7637	38.8271	32.4248	24.3197	31.754	27.0175	39.5321	25.7353	36.9871	31.6057	33.6562	28.9564	22.4065	33.41	33.881	30.3249	24.1088	34.7409	37.7229	30.6044	33.4795	30.031	36.0594	34.2883	31.6877	27.285	28.7355	30.365	35.7645	35.6415	24.4909	31.0979	40.3785	21.4323
92	28.7705	4.56438	31.3901	33.8934	24.5049	23.9121	31.9837	21.6086	25.9602	28.6281	25.9798	29.9517	36.2645	29.7208	22.8487	29.3953	25.3978	36.8446	23.2002	33.8907	29.5432	32.0514	26.2132	19.2243	30.4967	31.4579	28.4373	22.4903	31.8597	34.5282	27.9793	30.479	28.1119	32.693	31.8646	28.8102	25.8475	25.9182	28.6681	32.9879	34.1141	22.326	28.3068	37.6129	19.7336
93	26.4624	4.29973	29.5686	30.4488	23.3664	21.6443	29.5562	19.6749	23.5048	27.0818	23.349	27.2241	33.5641	26.9866	21.5678	27.1198	23.9547	33.975	20.8477	30.7958	27.5506	30.4577	23.5803	16.3535	27.613	28.9197	26.6081	21.1521	28.8888	31.2455	25.4844	27.5212	26.4043	29.2905	29.4977	25.9007	24.6029	23.206	27.1898	30.1767	32.7234	20.3255	25.7273	34.9102	18.3251
94	24.3069	4.03079	27.7597	26.9808	22.4748	19.469	27.1467	18.0642	21.2743	25.586	21.0887	24.6878	30.7854	24.3158	20.5004	24.9636	22.6706	31.0091	18.787	27.8531	25.6495	28.8916	21.1672	13.9048	24.8487	26.3557	24.8655	20.0948	25.9351	27.9885	23.2047	24.7571	24.9563	25.9824	27.2842	23.0758	23.5463	20.7106	25.9467	27.479	31.5012	18.6407	23.4393	32.3493	17.2055
95	22.3875	3.78673	25.9897	23.6501	21.7375	17.4451	24.8879	16.8412	19.3957	24.1603	19.4135	22.4575	28.0104	21.8267	19.6269	22.9693	21.542	28.0707	17.0509	25.2576	23.8652	27.4031	19.0965	12.0082	22.2889	23.9047	23.2463	19.3007	23.123	24.8931	21.3033	22.3432	23.8264	22.9262	25.3282	20.4828	22.6747	18.5627	24.9404	25.0952	30.448	17.3378	21.4947	30.0352	16.4021
96	20.811	3.57899	24.3052	20.6671	21.0999	15.6593	22.9666	16.1199	18.0228	22.8476	18.3898	20.6614	25.3522	19.6622	18.9228	21.1934	20.5752	25.3284	15.7325	23.2556	22.2514	26.0733	17.508	10.8213	20.0325	21.7602	21.8128	18.7582	20.5898	22.1116	19.9844	20.4698	23.106	20.2975	23.7455	18.3021	21.9965	16.9221	24.1764	23.2886	29.5578	16.5239	19.9292	28.1243	15.966
97	19.7157	3.40477	22.7747	18.2918	20.5095	14.2513	21.6299	16.0409	17.339	21.7222	18.1834	19.458	22.9643	18.0143	18.3944	19.7125	19.8012	23.0012	14.9674	22.1275	20.817	25.0418	16.5553	10.5133	18.2047	20.1803	20.6676	18.4914	18.5385	19.8144	19.3748	19.3501	22.9357	18.2897	22.6852	16.745	21.5529	15.9835	23.6933	22.3618	28.8488	16.3145	18.7835	26.8431	16.0053
98	19.2701	3.27504	21.5078	16.839	19.9311	13.4356	21.1472	16.7369	17.529	20.9098	18.9273	19.0359	21.0534	17.138	18.0827	18.6377	19.2974	21.3676	14.9306	22.1178	19.6256	24.4816	16.387	11.2356	16.9675	19.4588	19.9695	18.5928	17.2338	18.2276	19.6185	19.1838	23.4817	17.1144	22.3278	16.0308	21.4486	15.9477	23.5938	22.5778	28.3907	16.8193	18.1277	26.4638	16.6836
99	19.6428	3.23453	20.6889	16.6284	19.3588	13.4893	21.709	18.2815	18.7156	20.59	20.6779	19.5667	19.8893	17.3044	18.0778	18.1289	19.2072	20.7572	15.8037	23.3139	18.773	24.5596	17.114	13.0768	16.5584	19.8418	19.9372	19.2471	16.9501	17.6587	20.7982	20.1026	24.8661	16.9794	22.8452	16.3365	21.8689	16.9598	24.0518	24.0373	28.3077	18.1206	18.0969	27.1937	18.1706
100	20.9366	3.32931	20.584	17.849	18.823	14.66	23.293	20.627	20.872	20.967	23.37	21.095	19.752	18.643	18.53	18.389	19.745	21.4	17.708	25.563	18.39	25.393	18.769	15.986	17.257	21.4	20.793	20.668	17.914	18.351	22.914	22.098	27.075	18.015	24.311	17.729	23.017	19.025	25.258	26.594	28.749	20.243	18.911	29.011	20.531
all values Left	mean	std	steps
1	13.8559	5.71322	8.139	5.461	22.361	7.627	6.136	11.628	6.778	10.33	18.349	15.559	12.089	11.506	17.543	12.144	11.232	15.844	15.945	25.495	22.815	12.633	21.759	27.113	15.701	14.318	13.306	13.974	14.162	10.098	13.369	8.711	6.496	18.063	9.325	11.041	16.349	11.949	10.68	25.291	11.3	6.119	9.513	23.698
2	15.5856	5.85926	9.24567	6.13591	23.3461	9.50582	7.9992	12.7416	7.4001	11.2334	21.5328	17.1304	13.4941	13.2284	20.024	13.8172	14.1825	17.1506	18.1228	26.9469	25.4266	12.9976	23.7714	28.2875	16.9052	16.5784	15.4487	15.8067	17.1324	12.2089	14.4007	11.1937	7.63412	20.6639	11.2443	12.7071	16.5481	14.0382	12.6178	27.4566	13.5152	8.90316	10.1725	25.6971
3	17.756	6.01784	10.7342	7.23636	24.5672	11.8421	10.3252	14.312	8.37651	12.6516	24.8984	19.1337	15.4633	15.3478	22.9482	15.9859	17.7354	18.8358	20.8193	28.5314	28.3297	13.9663	26.1551	29.5733	18.5978	19.2993	18.1045	18.1549	20.5359	14.8677	16.0006	14.1687	9.28135	23.6305	13.7917	14.8282	17.0826	16.5713	15.0829	29.9821	16.3677	12.2849	11.2625	28.0882
4	20.3338	6.17428	12.6133	8.756	26.0245	14.5911	13.0693	16.3508	9.7323	14.6032	28.3614	21.5295	17.9745	17.8273	26.2334	18.6118	21.7229	20.8902	23.9333	30.2222	31.4534	15.6189	28.8138	30.9511	20.7572	22.3747	21.215	20.9415	24.2649	18.0289	18.2132	17.6007	11.4746	26.8829	16.9392	17.3982	18.0399	19.4889	18.0453	32.8432	19.7728	16.1634	12.8609	30.8287
5	23.2603	6.31223	14.8772	10.6392	27.6985	17.6956	16.1813	18.8395	11.4848	17.0367	31.8517	24.2483	20.9612	20.6118	29.7852	21.6172	25.9572	23.2656	27.3468	31.9961	34.7228	17.9506	31.6516	32.4187	23.3113	25.6846	24.6821	24.074	28.2124	21.6166	21.0336	21.426	14.2229	30.3435	20.6279	20.3883	19.5027	22.7249	21.4284	35.9857	23.5993	20.3882	14.9901	33.8536
6	26.4613	6.41793	17.5026	12.8432	29.5577	21.0854	19.5975	21.7346	13.6397	19.8605	35.3124	27.1903	24.326	23.6349	33.5046	24.9148	30.2613	25.8822	30.9468	33.8304	38.0615	20.8921	34.605	33.9893	26.1526	29.1201	28.3859	27.4542	32.2745	25.5323	24.4032	25.5629	17.4892	33.931	24.7661	23.744	21.5118	26.2099	25.1222	39.3307	27.7244	24.8017	17.5955	37.0887
7	29.8537	6.47746	20.45	15.3622	31.5473	24.6777	23.2365	24.9756	16.1854	22.979	38.6603	30.2415	27.9525	26.8265	37.2929	28.4226	34.4929	28.6357	34.636	35.7007	41.3785	24.3299	37.6344	35.6825	29.1476	32.5983	32.21	30.9815	36.3515	29.6668	28.2195	29.9147	21.194	37.5469	29.2368	27.3893	24.0541	29.8685	29.0067	42.7826	32.0441	29.2701	20.6184	40.4537
8	33.3495	6.47841	23.6738	18.1856	33.5932	28.3775	27.0051	28.495	19.0918	26.3227	41.8407	33.2914	31.7197	30.1202	41.0441	32.0653	38.5531	31.4282	38.3302	37.5795	44.5717	28.1195	40.7013	37.5059	32.1327	36.061	36.0456	34.5576	40.2953	33.9141	32.3532	34.3733	25.2261	41.0735	33.9077	31.233	27.067	33.6176	32.9664	46.2373	36.4395	33.6938	24.008	43.861
9	36.8589	6.41423	27.133	21.2774	35.6249	32.0589	30.8156	32.2324	22.3124	29.8452	44.8204	36.2408	35.5116	33.454	44.6329	35.7663	42.3755	34.1889	41.9476	39.4057	47.5848	32.1042	43.7564	39.4514	34.9423	39.4582	39.7836	38.0869	43.9923	38.1724	36.6645	38.8262	29.4561	44.3845	38.6413	35.1673	30.4489	37.3651	36.8908	49.5731	40.7789	37.9921	27.6909	47.2173
10	40.2888	6.28609	30.789	24.5872	37.5985	35.648	34.6001	36.0505	25.7864	33.4667	47.5787	38.9986	39.2183	36.731	47.9993	39.43	45.9012	36.8749	45.4	41.1054	50.3559	36.1505	46.7258	41.4457	37.4358	42.724	43.3102	41.4715	47.3718	42.3244	40.9986	43.164	33.7499	47.3698	43.3055	39.05	34.0707	40.9989	40.665	52.6576	44.9393	42.0787	31.5673	50.436
11	43.5489	6.09881	34.6112	28.0651	39.4938	39.0749	38.3064	39.8587	29.439	37.082	50.1089	41.4834	42.7291	39.8331	51.0886	42.9597	49.0575	39.4559	48.5244	42.6199	52.8276	40.1529	49.5211	43.4318	39.5215	45.7196	46.5163	44.6092	50.3851	46.276	45.2028	47.2484	37.9815	49.9631	47.7807	42.7729	37.7893	44.4382	44.113	55.4265	48.8054	45.8539	35.5228	53.4022
12	46.5628	5.86964	38.5081	31.66	41.2876	42.2684	41.8772	43.5851	33.1707	40.5962	52.378	43.6252	45.9289	42.6643	53.8597	46.2767	51.7366	41.8978	51.2584	43.9118	54.95	44.006	52.0623	45.3429	41.202	48.3737	49.319	47.391	53.0091	49.9403	49.176	51.0202	42.0014	52.144	51.9243	46.24	41.462	47.6061	47.148	57.8254	52.2693	49.2239	39.4363	56.0737
13	49.2658	5.62345	42.397	35.3074	42.9286	45.1566	45.2352	47.1731	36.8521	43.9255	54.4066	45.3667	48.7201	45.1562	56.2861	49.3061	53.9705	44.1529	53.566	44.9678	56.5618	47.5899	54.3049	47.0996	42.5352	50.6437	51.6272	49.6846	55.244	53.2437	52.835	54.4193	45.7212	53.8658	55.6836	49.3677	44.9293	50.4387	49.708	59.823	55.253	52.1296	43.1894	58.389
14	51.6225	5.40353	46.1824	38.9129	44.3488	47.6139	48.274	50.5719	40.382	47.0119	56.2182	46.6906	51.0512	47.2802	58.3562	51.9818	55.797	46.1523	55.4533	45.7978	57.7562	50.7881	56.2382	48.6188	43.5664	52.5397	53.5222	51.5209	57.0566	56.1339	56.1208	57.3952	49.0672	55.1867	59.0005	52.1025	48.0995	52.885	51.7782	61.4091	57.728	54.5645	46.677	60.3119
15	53.6153	5.24448	49.7629	42.3508	45.5045	49.6185	50.9454	53.7234	43.6758	49.8238	57.8009	47.6366	52.9232	49.0374	59.9862	54.2648	57.273	47.8313	56.9538	46.4295	58.5567	53.5101	57.8707	49.8308	44.3157	54.0881	55.0833	52.9238	58.4895	58.5891	58.994	59.9117	51.9827	56.1264	61.8493	54.4266	50.9241	54.9064	53.3809	62.5848	59.714	56.5674	49.8112	61.8657
16	55.2398	5.17183	53.0417	45.4853	46.379	51.2041	53.2441	56.5018	46.6733	52.34	59.1435	48.2397	54.3218	50.4447	61.1965	56.1545	58.4472	49.1434	58.109	46.8742	59.0021	55.7158	59.2173	50.6713	44.7978	55.3057	56.3509	53.9371	59.5841	60.6279	61.4285	61.957	54.4251	56.6929	64.2241	56.3493	53.386	56.4763	54.57	63.3461	61.2543	58.1648	52.5225	63.121
17	56.5055	5.17745	55.9346	48.2153	47.0189	52.3924	55.1624	58.8864	49.3147	54.4622	60.2134	48.5535	55.3112	51.5264	62.0075	57.6825	59.3442	50.142	58.9561	47.2084	59.1405	57.4391	60.2945	51.2516	45.0482	56.1957	57.3158	54.6089	60.3553	62.2584	63.4097	63.5521	56.3772	56.8989	66.1238	57.8478	55.4653	57.5448	55.4222	63.6345	62.3795	59.4105	54.7634	64.1617
18	57.4343	5.23988	58.3742	50.499	47.4669	53.2202	56.7056	60.8386	51.5326	56.1584	61.0127	48.6341	55.9497	52.2856	62.436	58.8635	59.968	50.8769	59.5239	47.485	58.9915	58.7507	61.0855	51.6389	45.1172	56.7619	57.9695	54.9848	60.8257	63.5742	64.8993	64.7493	57.8535	56.7957	67.547	58.9969	57.1403	58.2117	56.0163	63.5122	63.1048	60.3179	56.5116	65.052
19	58.0545	5.33283	60.32	52.3435	47.7798	53.7338	57.898	62.3405	53.2802	57.4313	61.6005	48.5669	56.2995	52.7561	62.5073	59.7419	60.3163	51.3902	59.835	47.607	58.6208	59.6845	61.5835	51.8823	45.0615	57.017	58.3289	55.107	61.0263	64.6195	65.9118	65.616	58.8952	56.4695	68.4981	59.8355	58.4015	58.5472	56.395	63.0316	63.4607	60.8982	57.8216	65.828
20	58.4039	5.41132	61.7102	53.7739	48.0153	53.9627	58.7661	63.3994	54.5774	58.2969	61.9909	48.4395	56.4119	53.0037	62.2526	60.3706	60.3969	51.7302	59.8901	47.8099	58.1018	60.2493	61.8305	52.0231	44.9358	56.9548	58.4331	55.0186	60.9735	65.4084	66.5078	66.1858	59.555	56.0114	68.9942	60.3829	59.2584	58.6036	56.5461	62.2375	63.4989	61.1721	58.7997	66.484
21	58.5309	5.44097	62.6462	54.8076	48.2204	53.972	59.3262	64.0401	55.4827	58.7868	62.203	48.32	56.3274	53.0854	61.6968	60.7685	60.2288	51.9512	59.7586	48.3242	57.4742	60.4687	61.8616	52.0962	44.7938	56.6686	58.332	54.7666	60.7172	65.9473	66.7164	66.5487	59.8777	55.4921	69.0517	60.6606	59.7353	58.4307	56.523	61.1791	63.2853	61.1712	59.5264	67.0296
22	58.4613	5.42682	63.174	55.468	48.4398	53.8272	59.5944	64.2962	56.0514	58.9399	62.2579	48.2529	56.0922	53.051	60.8605	60.9529	59.8375	52.1	59.4737	48.6734	56.7772	60.3639	61.7102	52.1322	44.6905	56.2163	58.0808	54.3959	60.3216	66.2412	66.5785	66.7327	59.8938	54.9595	68.683	60.6943	59.8685	58.0769	56.355	59.9088	62.895	60.937	60.0672	67.4527
23	58.2424	5.35124	63.3512	55.8123	48.7203	53.5457	59.6056	64.1606	56.3829	58.7978	62.1612	48.2697	55.7641	52.942	59.8337	60.9433	59.287	52.2133	59.0616	49.1087	56.049	59.9899	61.4073	52.1648	44.6692	55.6511	57.729	53.945	59.8176	66.2991	66.146	66.7541	59.6764	54.445	67.9709	60.5144	59.704	57.5903	56.0748	58.481	62.4184	60.5157	60.4593	67.7474
24	57.9103	5.21671	63.2366	55.92	49.0915	53.1444	59.4108	63.7229	56.5257	58.3973	61.966	48.3956	55.4052	52.7917	58.6527	60.7631	58.6124	52.3169	58.542	49.6329	55.3339	59.4049	60.9811	52.2236	44.7497	55.0196	57.3035	53.4368	59.2301	66.1358	65.4786	66.6199	59.2668	53.9695	66.9591	60.1505	59.2695	57.0144	55.7139	56.9486	61.9135	59.9522	60.7169	67.9141
25	57.4934	5.03194	62.8827	55.8658	49.5561	52.6423	59.057	63.0368	56.5152	57.7627	61.6818	48.6501	55.0672	52.6243	57.3506	60.4393	57.8404	52.4212	57.9287	50.2195	54.6545	58.6817	60.4529	52.3202	44.9475	54.3583	56.8233	52.8894	58.5782	65.7587	64.6381	66.3373	58.7083	53.5276	65.6891	59.621	58.6451	56.3909	55.2993	55.3594	61.4094	59.2884	60.846	67.9573
26	57.0104	4.82364	62.3338	55.7162	50.1044	52.0562	58.5863	62.1375	56.3757	56.9632	61.3163	49.0394	54.7822	52.4529	55.9559	59.9972	56.9866	52.526	57.23	50.8432	54.0152	57.8941	59.8334	52.4574	45.076	53.6932	56.2889	52.3077	57.8739	65.223	63.6723	65.9222	58.0406	53.1084	64.1994	58.9722	57.8709	55.7671	54.8513	53.7552	60.9114	58.5617	60.8534	67.884
27	56.4845	4.58549	61.6264	55.5205	50.7258	51.4024	58.0402	61.0578	56.1225	56.0282	60.8763	49.5452	54.5616	52.2824	54.4915	59.4593	56.0585	52.6304	56.4498	51.4815	53.4152	57.0995	59.1281	52.6281	45.5313	53.0409	55.6974	51.6913	57.117	64.5459	62.6183	65.3982	57.2972	52.6932	62.5249	58.221	56.9818	55.165	54.3827	52.1534	60.41	57.8001	60.7476	67.7011
28	55.9235	4.3379	60.79	55.3058	51.4069	50.7056	57.4621	59.8268	55.7658	54.9817	60.3405	50.1309	54.3965	52.1032	52.9718	58.8525	55.0594	52.7365	55.584	52.1123	52.8472	56.3321	58.3456	52.8163	46.34	52.408	55.0395	51.0342	56.3091	63.7407	61.5065	64.784	56.5045	52.2625	60.6996	57.3773	55.9995	54.6007	53.9	50.5578	59.8838	57.0163	60.5371	67.414
29	55.315	4.12835	59.8353	55.0769	52.1217	49.9684	56.8743	58.4693	55.3152	53.8442	59.7246	50.7533	54.2685	51.8997	51.4135	58.1824	53.9893	52.8441	54.616	52.7099	52.2908	55.6007	57.481	52.9996	47.0352	51.7982	54.3045	50.3246	55.4402	62.8154	60.3404	64.0782	55.6796	51.7961	58.7566	56.4443	54.9408	54.0826	53.3969	48.9649	59.3025	56.211	60.227	67.0104
30	54.6568	3.97054	58.7982	54.8201	52.8428	49.1889	56.2805	56.9882	54.7808	52.632	59.022	51.3638	54.1533	51.6576	49.8228	57.4482	52.8415	52.9417	53.5446	53.2388	51.7083	54.894	56.5268	53.1404	47.8007	51.2001	53.4775	49.5466	54.4982	61.7731	59.1176	63.2931	54.8266	51.2752	56.7223	55.4219	53.8183	53.6107	52.8611	47.3668	58.636	55.3839	59.8167	66.5058
31	53.938	3.88501	57.6907	54.5091	53.5358	48.3623	55.6768	55.4102	54.1677	51.3555	58.2227	51.919	54.0248	51.3638	48.1972	56.6431	51.6018	53.0208	52.355	53.679	51.0652	54.1874	55.4721	53.1949	48.6063	50.6037	52.5391	48.6816	53.4684	60.6142	57.8325	62.4253	53.9438	50.6815	54.616	54.309	52.6374	53.1758	52.272	45.7521	57.8565	54.5323	59.2995	65.8953
32	53.1452	3.88527	56.523	54.1201	54.1698	47.4786	55.055	53.7478	53.4712	50.016	57.3141	52.3853	53.8803	51.0049	46.5311	55.7558	50.2552	53.0746	51.0321	54.0132	50.3309	53.4482	54.303	53.1226	49.4183	49.995	51.4756	47.7098	52.3307	59.3277	56.4772	61.4716	53.0201	49.9951	52.4549	53.0911	51.3979	52.7571	51.6122	44.1051	56.9363	53.6533	58.6655	65.1722
33	52.2631	3.97585	55.2999	53.6379	54.7186	46.5088	54.4034	52.0031	52.6919	48.6215	56.2442	52.7319	53.7313	50.5643	44.8175	54.7731	48.8028	53.0946	49.5606	54.221	49.4781	52.6403	53.0034	52.8768	50.1969	49.3586	50.2925	46.6127	51.0274	57.9095	55.0422	60.4249	52.0436	49.1963	50.2559	51.7559	50.0942	52.3176	50.8656	42.4054	55.8498	52.7432	57.9083	64.3247
34	51.2787	4.1506	54.022	53.058	55.1553	45.4533	53.7103	50.1747	51.8203	47.1827	55.003	52.9327	53.5523	50.023	43.051	53.679	47.2403	53.0713	47.923	54.2843	48.484	51.7277	51.556	52.4087	50.9017	48.679	49.008	45.37	49.566	56.3643	53.514	59.2743	50.993	48.269	48.0307	50.303	48.716	51.8237	50.0153	40.6417	54.5733	51.7933	57.014	63.342
35	50.172	4.39839	52.6891	52.3744	55.4528	44.3013	52.9636	48.2586	50.841	45.7073	53.5806	52.9677	53.2975	49.3446	41.2089	52.4408	45.5692	52.9966	46.1026	54.187	47.2821	50.6771	49.9144	51.6697	51.4916	47.9417	47.6253	43.9473	47.9342	54.6868	51.8636	58.0063	49.8478	47.1754	45.79	48.7228	47.2387	51.2404	49.0458	38.799	53.0822	50.7918	55.9497	62.2182
36	48.9349	4.70082	51.302	51.5893	55.588	43.0432	52.1483	46.2504	49.7396	44.2033	51.9596	52.8211	52.9289	48.5343	39.3042	51.0692	43.7963	52.861	44.0878	53.9143	45.9122	49.4618	48.0842	50.6137	51.9258	47.1318	46.1575	42.3519	46.1212	52.8722	50.0981	56.6066	48.5854	45.9099	43.5438	47.0056	45.6608	50.5335	47.9454	36.8633	51.3571	49.7262	54.7061	60.9503
37	47.5546	5.04022	49.862	50.6973	55.5428	41.6716	51.2515	44.1323	48.502	42.6777	50.125	52.4792	52.4191	47.5764	37.3465	49.5593	41.9272	52.6487	41.87	53.4257	44.3784	48.0594	46.0482	49.1464	52.1693	46.234	44.6104	40.581	44.1182	50.9149	48.2149	55.059	47.1858	44.4501	41.3031	45.142	43.9765	49.6698	46.709	34.8257	49.3999	48.5773	53.2701	59.537
38	46.0201	5.39993	48.366	49.6894	55.3011	40.1816	50.264	41.9097	47.1155	41.1362	48.0272	51.9313	51.7468	46.4563	35.352	47.9084	39.9678	52.3413	39.4149	52.71	42.6888	46.4524	43.7897	47.2468	52.1933	45.2162	42.9911	38.6405	41.9185	48.8078	46.2192	53.3186	45.6323	42.7715	39.0809	43.1236	42.183	48.6197	45.3214	32.6861	47.2209	47.3193	51.6317	57.953
39	44.3298	5.76914	46.8296	48.5591	54.8489	38.5476	49.1692	39.5909	45.571	39.5829	45.6699	51.1687	50.8951	45.1598	33.3407	46.1162	37.9335	51.9192	36.7661	51.7619	40.8557	44.6269	41.2968	44.9266	51.9731	44.0748	41.3085	36.5509	39.4888	46.5435	44.1219	51.3914	43.9088	40.8547	36.8929	40.9445	40.2821	47.3613	43.8188	30.4563	44.8221	45.9222	49.7859	56.2127
40	42.4853	6.1323	45.2587	47.3016	54.1743	36.7923	47.965	37.1862	43.8612	38.0227	43.1025	50.1825	49.8494	43.6737	31.3352	44.1855	35.85	51.3581	33.977	50.5625	38.8823	42.574	38.5671	42.1843	51.4913	42.7917	39.5681	34.3495	36.9003	44.0947	41.9394	49.2637	42.0019	38.6888	34.7569	38.5791	38.2866	45.8367	42.2257	28.1595	42.2085	44.3555	47.7268	54.3127
41	40.4971	6.47082	43.6571	45.9015	53.2641	34.9204	46.6473	34.7145	41.9652	36.4558	40.3497	48.9634	48.596	41.9875	29.3675	42.1235	33.758	50.6306	31.1298	49.0937	36.8106	40.2876	35.612	39.0353	50.7324	41.3456	37.7694	32.0885	34.2067	41.4867	39.6937	46.9201	39.8947	36.2759	32.7081	36.0611	36.225	44.0685	40.5723	25.8574	39.4027	42.5931	45.4524	52.253
42	38.3811	6.76573	42.0282	44.3382	52.1086	32.9376	45.2121	32.2031	39.8769	34.8811	37.4457	47.5021	47.124	40.0915	27.4842	39.9419	31.7081	49.7104	28.3004	47.3425	34.6896	37.7819	32.4636	35.5176	49.6799	39.7127	35.912	29.8293	31.4655	38.7302	37.4126	44.349	37.6046	33.6388	30.7864	33.4144	34.1443	42.0624	38.8892	23.6131	36.4575	40.6137	42.9642	50.0357
43	36.1607	6.99964	40.3733	42.6056	50.6969	30.8577	43.6484	29.6869	37.6243	33.2987	34.4348	45.7914	45.4222	37.9586	25.7168	37.6483	29.739	48.5737	25.554	45.3069	32.5534	35.0931	29.1761	31.6962	48.325	37.875	34.0051	27.6393	28.7434	35.8502	35.1401	41.547	35.1945	30.8243	29.0123	30.675	32.1094	39.8309	37.209	21.5023	33.4602	38.4145	40.2688	47.6657
44	33.8686	7.15087	38.6904	40.7009	49.0075	28.7041	41.9412	27.2202	35.2264	31.7121	31.4232	43.8092	43.4661	35.6225	24.1013	35.2885	27.8811	47.1854	22.9511	42.9681	30.4359	32.2648	25.8641	27.6608	46.668	35.827	32.0701	25.5881	26.1164	32.8858	32.9282	38.5252	32.7282	27.8983	27.4071	27.8936	30.1915	37.3995	35.5701	19.6098	30.501	36.0086	37.3839	45.1548
45	31.55	7.20089	36.975	38.622	47.0362	26.5151	40.0812	24.8584	32.7112	30.1281	28.5048	41.5559	41.2574	33.1257	22.6633	32.9043	26.1611	45.5268	20.5538	40.3711	28.37	29.3599	22.628	23.5842	44.7187	33.5781	30.131	23.739	23.732	29.8943	30.8193	35.315	30.286	24.951	25.9834	25.1361	28.456	34.807	34.0171	18.0278	27.6842	33.456	34.3487	42.5273
46	29.2595	7.13485	35.223	36.3741	44.7846	24.3326	38.0655	22.6406	30.12	28.5562	25.7521	39.053	38.8271	30.5142	21.4153	30.534	24.5988	43.5941	18.424	37.5882	26.4178	26.4595	19.5658	19.616	42.4953	31.155	28.2255	22.1781	21.7258	26.9588	28.8534	31.971	27.9614	22.1383	24.7435	22.4855	26.976	32.1072	32.594	16.8572	25.1149	30.8345	31.2403	39.826
47	27.0568	6.93969	33.431	33.9799	42.2478	22.184	35.8952	20.6192	27.5079	27.0099	23.2401	36.34	36.2067	27.8483	20.3556	28.2169	23.2032	41.3882	16.6978	34.6878	24.5789	23.6681	16.7724	15.891	40.0131	28.6003	26.3839	20.9035	20.2305	24.2146	27.0715	28.6012	25.861	19.6307	23.6836	20.0627	25.7464	29.3856	31.3611	16.2474	22.8699	28.2308	28.1962	37.1211
48	25.0201	6.60407	31.6172	31.4792	39.4359	20.1032	33.5807	18.853	24.9461	25.5167	21.0615	33.4863	33.4422	25.2049	19.5055	25.9928	21.9737	38.9254	15.4514	31.7555	22.8733	21.115	14.3406	12.5464	37.3027	26.0348	24.6352	19.9081	19.4252	21.8871	25.5174	25.3598	24.1056	17.6349	22.7997	18.0541	24.7656	26.8263	30.3079	16.4054	20.9962	25.7383	25.4389	34.494
49	23.2364	6.12871	29.7963	28.9257	36.3797	18.1321	31.1485	17.4083	22.5267	24.095	19.4533	30.584	30.5985	22.68	18.8305	23.9022	20.9092	36.2454	14.859	28.8974	21.3291	18.949	12.3722	9.72258	34.422	23.607	23.0199	19.1698	19.4833	20.1555	24.2405	22.4053	22.8379	16.3854	22.0956	16.5988	24.0419	24.6291	29.425	17.3689	19.5317	23.4498	23.2975	32.018
50	21.8097	5.53831	27.9852	26.3872	33.1363	16.3226	28.6524	16.3649	20.3669	22.7893	18.4402	27.7407	27.7662	20.3913	18.3334	21.9893	20.0232	33.4083	15.1433	26.2468	19.9876	17.3413	10.9925	7.56412	31.4473	21.5218	21.6097	18.6833	20.537	19.2407	23.3029	19.9099	22.248	16.095	21.5949	15.8983	23.6337	23.0468	28.7409	19.1693	18.529	21.4575	22.1699	29.797
51	20.8802	4.91331	26.2083	23.9412	29.7872	14.7934	26.2056	15.9021	18.6381	21.677	18.159	25.0741	25.0717	18.5257	18.0678	20.3407	19.3858	30.5019	16.4758	24.0342	18.9764	16.4801	10.4195	6.31488	28.4727	20.0511	20.5229	18.4883	22.705	19.3275	22.8521	18.0641	22.622	16.8841	21.3981	16.132	23.6855	22.3466	28.3538	21.728	18.0917	19.8633	22.4141	27.9854
52	20.5816	4.44937	24.5077	21.6766	26.4445	13.749	23.9924	16.2178	17.5517	20.8892	18.7251	22.7115	22.6884	17.3636	18.1424	19.0693	19.1659	27.65	18.882	22.5599	18.5193	16.5376	10.83	6.12139	25.5998	19.4857	19.9435	18.7066	25.711	20.4971	23.1025	17.073	24.0583	18.7265	21.7103	17.3871	24.3945	22.7262	28.4103	24.8659	18.4066	18.8063	24.0202	26.8013
53	20.9957	4.40303	22.9474	19.7122	23.2608	13.3911	22.2497	17.3564	17.2943	20.6075	20.2239	20.7943	20.8545	17.1479	18.7066	18.3109	19.5905	25.0173	22.208	22.0116	18.7271	17.6161	12.248	6.94322	22.917	20.0366	20.1006	19.5313	29.1329	22.6865	24.1582	17.119	26.3314	21.4391	22.7016	19.613	25.9106	24.2384	29.0526	28.3373	19.6723	18.4959	26.6364	26.4909
54	22.1631	4.8486	21.6229	18.2129	20.4309	13.915	21.2853	19.2906	18.0292	21.0268	22.8186	19.4951	19.8649	18.0113	19.9428	18.2634	20.8259	22.8154	26.1616	22.5015	19.6469	19.6899	14.6433	8.76105	20.5245	21.7293	21.1759	21.1315	32.6976	25.6896	26.0208	18.2926	29.1519	24.7244	24.4218	22.6115	28.2319	26.7445	30.355	31.8802	21.9345	19.1715	29.8735	27.2341
55	24.024	5.58721	20.702	17.403	18.1932	15.4026	21.3561	21.8746	19.7693	22.3115	26.0071	19.0268	19.9764	19.8898	21.9384	19.0708	22.8526	21.3096	30.406	23.9886	21.2334	22.5788	17.8565	11.4912	18.5503	24.364	23.1688	23.5127	36.1751	29.2277	28.5541	20.513	32.2105	28.2505	26.7598	26.1063	31.1725	29.9813	32.275	35.2159	24.9985	20.9384	33.3826	29.011
56	26.4287	6.32878	20.5971	17.5493	16.8303	17.7936	22.5099	24.8804	22.3529	24.2341	29.5096	19.5839	21.2497	22.566	24.3947	20.7433	25.4797	20.7982	34.5882	26.2908	23.341	25.9863	21.63	14.9868	17.1576	27.6111	25.867	26.47	39.3854	32.9098	31.5343	23.5823	35.2383	31.725	29.504	29.7029	34.438	33.491	34.6706	38.1542	28.5092	23.6204	36.9027	31.6368
57	29.1697	6.85337	21.389	18.8474	16.6284	20.8914	24.5663	28.0487	25.4977	26.5105	33.1002	21.2044	23.4822	25.7427	27.1003	23.1338	28.4278	21.4804	38.4648	29.1256	25.7342	29.5853	25.6589	19.0435	16.5916	31.0138	28.9661	29.6845	42.158	36.4981	34.7131	27.011	38.0269	34.8741	32.4176	33.1673	37.6907	36.9848	37.2318	40.6117	32.0972	26.8516	40.2418	34.6312
58	32.0383	7.0499	22.973	21.2614	17.8105	24.313	27.2151	31.1267	28.8835	28.9184	36.5822	23.72	26.3156	29.1182	29.8605	25.974	31.4212	23.3287	41.9037	32.1813	28.0803	33.0853	29.6465	23.4051	17.1467	34.3373	32.1167	32.8238	44.3317	39.829	37.8736	30.5143	40.4249	37.5699	35.2918	36.3492	40.6677	40.271	39.7533	42.5334	35.4672	30.2463	43.2344	37.7037
59	34.8343	6.91388	25.0961	24.5031	20.2835	27.7003	30.136	33.9055	32.2226	31.2671	39.7442	26.775	29.345	32.4259	32.5124	28.9513	34.2459	25.9988	44.8251	35.1365	30.2411	36.2709	33.3338	27.7133	18.9467	37.3988	35.1131	35.7045	45.946	42.7801	40.8475	33.871	42.3298	39.7274	37.9639	39.1384	43.2017	43.2016	42.0677	43.8967	38.4274	33.4738	45.7431	40.6279
60	37.3868	6.50893	27.4628	28.166	23.6291	30.8538	33.0664	36.3031	35.3015	33.3989	42.5089	30.0113	32.2717	35.4198	34.9338	31.7454	36.7614	29.046	47.1962	37.8056	32.1079	38.9969	36.5138	31.7278	21.8109	40.0499	37.7939	38.2077	46.9968	45.267	43.4776	36.9132	43.6861	41.3046	40.3135	41.4572	45.184	45.6661	44.0561	44.7088	40.8628	36.3387	47.6832	43.2377
61	39.5693	5.92911	29.8073	31.8658	27.4198	33.61	35.812	38.2442	37.9382	35.1855	44.8616	33.1774	34.8979	37.9856	36.9897	34.178	38.8389	32.142	49.0213	40.0692	33.5986	41.1522	39.1477	35.3019	25.3436	42.1783	40.0332	40.253	47.5005	47.2408	45.713	39.5177	44.4458	42.2966	42.2167	43.2598	46.5622	47.5905	45.6487	45.004	42.6868	38.7267	49.0289	45.418
62	41.2964	5.28485	31.9284	35.3002	31.2637	35.8387	38.2327	39.6772	40.0351	36.5145	46.775	36.084	37.0792	40.035	38.6252	36.1361	40.4177	35.0429	50.33	41.8493	34.5854	42.7009	41.191	38.3376	29.1103	43.7128	41.7377	41.7921	47.4908	48.6803	47.5153	41.5994	44.6647	42.7298	43.6227	44.5273	47.3358	48.9275	46.8173	44.832	43.8848	40.5865	49.8022	47.0993
63	42.5185	4.68029	33.6911	38.2571	34.8586	37.4199	40.2182	40.5771	41.5701	37.2297	48.2352	38.5957	38.7117	41.5118	39.8453	37.5468	41.4958	37.5775	51.1664	43.1025	35.0346	43.6597	42.6316	40.7786	32.7535	44.6256	42.8508	42.8046	47.0037	49.5393	48.8775	43.1104	44.436	42.6562	44.5422	45.2134	47.5424	49.5972	47.5649	44.2264	44.4949	41.9069	50.0628	48.2531
64	43.2298	4.21658	35.012	40.5999	37.9943	38.151	41.6591	40.947	42.5335	37.3945	49.1806	40.6262	39.7332	42.393	40.6449	38.3714	42.0667	39.6278	51.586	43.8125	35.0115	44.0607	43.4825	42.6037	36.0182	44.934	43.3533	43.2927	46.0388	49.9565	49.8147	44.042	43.8409	42.1448	44.992	45.4636	47.2386	49.7472	47.908	43.3343	44.5712	42.7032	49.8893	48.878
65	43.4416	3.95234	35.772	42.2608	40.5367	38.1599	42.5655	40.7864	42.9428	37.0244	49.637	42.1328	40.1273	42.6892	41.0333	38.5981	42.1459	41.1246	51.6047	43.9499	34.5311	43.9616	43.777	43.7817	38.7327	44.6327	43.2589	43.278	44.7522	49.9931	50.357	44.3451	42.9592	41.2745	45.0055	45.345	46.4877	49.4436	47.8298	42.2152	44.1902	43.0123	49.3608	48.9322
66	43.2012	3.90826	36.0218	43.2277	42.4121	37.4713	42.9475	40.141	42.8375	36.1635	49.713	43.1137	39.9218	42.4432	41.0316	38.2377	41.7707	42.0408	51.3363	43.5289	33.6215	43.4397	43.5634	44.327	40.7874	43.8966	42.6085	42.8037	43.1996	49.7114	50.5429	44.1637	41.8571	40.1301	44.6315	44.9251	45.3565	48.7563	47.4272	40.9201	43.4396	42.888	48.5547	48.54
67	42.5634	4.04675	35.7627	43.539	43.5937	36.136	42.8457	39.1327	42.2747	34.8753	49.4473	43.5993	39.182	41.72	40.671	37.322	40.9997	42.3843	50.8343	42.6703	32.323	42.5863	42.899	44.368	42.1263	42.8083	41.463	41.931	41.433	49.172	50.419	43.5683	40.583	38.791	43.9293	44.2667	43.912	47.7527	46.7463	39.489	42.4103	42.3927	47.543	47.7613
68	41.5768	4.31026	35.0188	43.251	44.09	34.23	42.3188	37.8326	41.3231	33.2352	48.8809	43.6396	38.0022	40.5512	39.9388	35.8465	39.9072	42.1932	50.142	41.4364	30.6359	41.4964	41.8005	43.9648	42.7434	41.4457	39.8748	40.7065	39.4982	48.4299	50.0016	42.6314	39.1688	37.3201	42.9625	43.4231	42.2038	46.4938	45.8348	37.9523	41.1836	41.5901	46.3669	46.6596
69	40.3191	4.63153	33.841	42.4867	43.939	31.8526	41.4388	36.3146	40.0564	31.3215	48.0405	43.296	36.4923	39.0983	38.9675	33.9801	38.5733	41.5304	49.2944	39.8907	28.7541	40.258	40.4088	43.1828	42.6781	39.8763	37.9921	39.2553	37.4327	47.5326	49.3887	41.4181	37.6326	35.7821	41.7947	42.4373	40.3263	45.0335	44.7374	36.3353	39.8197	40.542	45.0686	45.2996
70	38.8477	4.97339	32.3013	41.3616	43.2045	29.0801	40.2839	34.6475	38.5468	29.2019	46.9691	42.6363	34.7605	37.4428	37.8084	31.8138	37.0795	40.4771	48.3167	38.0958	26.7521	38.9385	38.7902	42.0884	42.0073	38.1497	35.8955	37.6502	35.2521	46.5075	48.6198	39.9803	35.9826	34.2068	40.4811	41.3349	38.3201	43.4056	43.4907	34.6562	38.357	39.3062	43.6637	43.739
71	37.2195	5.30975	30.4822	39.9859	41.9741	26.12	38.9296	32.8897	36.8514	26.9716	45.76	41.7309	32.8973	35.6476	36.5072	29.4417	35.4919	39.1236	47.2238	36.1104	24.6971	37.5791	37.0025	40.7461	40.8325	36.2961	33.6475	35.9359	33.0035	45.3782	47.7225	38.355	34.2206	32.6152	39.0598	40.1396	36.2158	41.6411	42.1198	32.9374	36.8186	37.9289	42.167	42.0199
72	35.4771	5.62734	28.4654	38.4441	40.3386	23.0687	37.4382	31.0849	35.0358	24.6985	44.4407	40.6427	30.9699	33.753	35.1022	26.9479	33.8645	37.5531	46.0249	33.9802	22.6467	36.1962	35.095	39.2084	39.2678	34.3378	31.2938	34.1368	30.7078	44.1599	46.7118	36.5666	32.3757	31.0203	37.5548	38.8683	34.0322	39.7601	40.642	31.1913	35.2158	36.4364	40.5946	40.1667
73	33.6523	5.9185	26.325	36.7944	38.3939	20.0127	35.8505	29.2679	33.1372	22.4128	43.032	39.4199	29.0153	31.7822	33.6217	24.3957	32.2185	35.8345	44.728	31.7421	20.6553	34.7885	33.1088	37.5217	37.4268	32.304	28.8706	32.265	28.3868	42.852	45.5942	34.635	30.4816	29.4344	35.9715	37.5267	31.7863	37.7666	39.074	29.4263	33.5513	34.8313	38.9597	38.196
74	31.7702	6.177	24.1117	35.0646	36.2445	17.0336	34.1868	27.4631	31.1801	20.1434	41.5476	38.0919	27.0449	29.7525	32.0792	21.8247	30.5663	34.0144	43.3324	29.4438	18.762	33.351	31.078	35.7445	35.4041	30.224	26.4117	30.3306	26.0655	41.4541	44.3724	32.555	28.5713	27.8731	34.308	36.1244	29.5032	35.6701	37.4269	27.6583	31.8294	33.1146	37.274	36.1178
75	29.8532	6.39714	21.8641	33.2694	33.9624	14.2077	32.4544	25.6816	29.1893	17.928	39.9801	36.6614	25.0668	27.6913	30.4831	19.262	28.922	32.1069	41.8638	27.119	16.971	31.8874	29.0312	33.9031	33.2612	28.1378	23.9536	28.3496	23.7725	39.9677	43.0488	30.3607	26.6751	26.3533	32.5676	34.6758	27.2174	33.4852	35.7323	25.909	30.0619	31.2817	35.5489	33.968
76	27.9267	6.56598	19.6003	31.4265	31.6004	11.6699	30.6518	23.931	27.1842	15.8163	38.3625	35.133	23.1014	25.6411	28.8427	16.7671	27.2959	30.1296	40.3373	24.804	15.2974	30.4095	27.0074	32.02	31.0335	26.0747	21.5387	26.3455	21.5634	38.3982	41.6207	28.082	24.8184	24.8869	30.7599	33.1994	24.9677	31.2305	34.0083	24.2016	28.2666	29.3348	33.7968	31.7633
77	26.018	6.67283	17.3517	29.5578	29.1988	9.49358	28.7995	22.2155	25.1795	13.8634	36.7042	33.515	21.1788	23.635	27.1658	14.4416	25.698	28.11	38.7712	22.5385	13.7593	28.9326	25.0465	30.1164	28.7511	24.0629	19.2205	24.3473	19.4819	36.7586	40.1115	25.7623	23.0213	23.479	28.9009	31.7173	22.7944	28.9279	32.274	22.5559	26.469	27.2878	32.0359	29.5227
78	24.1576	6.70881	15.1681	27.692	26.7973	7.70944	26.9273	20.5378	23.1939	12.1608	35.0146	31.8242	19.3336	21.7033	25.4633	12.377	24.1443	26.0797	37.1863	20.3674	12.379	27.472	23.1903	28.2147	26.4521	22.1309	17.066	22.39	17.5553	35.0629	38.5423	23.4481	21.3028	22.139	27.0114	30.2692	20.738	26.6016	30.55	21.0027	24.6948	25.1688	30.2933	27.264
79	22.3801	6.66809	13.1133	25.8665	24.4355	6.33773	25.0682	18.9056	21.2628	10.7271	33.3031	30.0861	17.6002	19.8805	23.752	10.6406	22.6595	24.0763	35.607	18.3541	11.2286	26.0493	21.4829	26.3421	24.1863	20.308	15.1751	20.5373	15.805	33.3445	36.9308	21.185	19.6865	20.8863	25.1144	28.8802	18.8489	24.2881	28.8587	19.5487	22.9719	23.023	28.6006	25.005
80	20.7138	6.555	11.2531	24.1193	22.1569	5.37494	23.2561	17.3505	19.4335	9.57145	31.5713	28.3294	16.0109	18.195	22.0556	9.26497	21.2717	22.1445	34.0603	16.5842	10.2565	24.6916	19.9654	24.5325	22.0115	18.6236	13.573	18.8465	14.2454	31.6246	35.294	19.0183	18.1962	19.726	23.2349	27.5631	17.1382	22.0204	27.2222	18.2089	21.3266	20.9028	26.9875	22.7677
81	19.1855	6.37704	9.644	22.4895	20.0092	4.79518	21.5267	15.8977	17.7641	8.68834	29.8273	26.5784	14.5937	16.6676	20.4215	8.25142	20.0113	20.3286	32.5729	15.0636	9.452	23.4316	18.6716	22.8055	19.9838	17.1044	12.2823	17.3745	12.8865	29.9223	33.6514	16.9946	16.8711	18.6647	21.4082	26.3319	15.6342	19.8354	25.6609	16.9907	19.7875	18.8538	25.4782	20.5828
82	17.8155	6.14317	8.332	21.0161	18.0385	4.58391	19.9145	14.5686	16.2804	8.05582	28.0889	24.8517	13.371	15.3118	18.8789	7.57755	18.8728	18.6629	31.164	13.8083	8.80073	22.2871	17.6255	21.1897	18.1478	15.772	11.3134	16.1576	11.7655	28.2575	32.0265	15.159	15.7227	17.7052	19.6567	25.1997	14.3538	17.7718	24.196	15.8961	18.3793	16.9106	24.0932	18.485
83	16.6176	5.86838	7.39511	19.733	16.2842	4.63276	18.444	13.3746	15.0043	7.64232	26.3761	23.1703	12.3602	14.1372	17.4386	7.20258	17.8554	17.1713	29.8342	12.8177	8.28509	21.2722	16.8419	19.7131	16.5333	14.6591	10.663	15.2124	10.8719	26.6492	30.444	13.5768	14.7575	16.8468	18.0023	24.1759	13.2987	15.8667	22.8822	14.9239	17.1134	15.1017	22.8504	16.5232
84	15.5929	5.57253	6.77867	18.66	14.7741	4.83217	17.1302	12.3205	13.9495	7.4123	24.7102	21.5631	11.5711	13.1688	16.1145	7.08042	16.9623	15.877	28.5566	12.0806	7.89891	20.4046	16.3481	18.3999	15.1535	13.7337	10.3103	14.5342	10.1663	25.1139	28.936	12.2302	13.9808	16.08	16.4699	23.2633	12.4592	14.1532	21.7287	14.0713	15.9904	13.448	21.7786	14.7084
85	14.7392	5.277	6.44667	17.8035	13.5185	5.10533	15.9875	11.4081	13.1188	7.32891	23.1239	20.0578	10.9984	12.4139	14.9234	7.12355	16.1966	14.8036	27.341	11.58	7.608	19.6931	16.1299	17.2681	14.0112	12.989	10.2145	14.102	9.628	23.6684	27.5286	11.1147	13.3849	15.3884	15.0844	22.4658	11.8152	12.6668	20.7407	13.3347	14.9983	11.9685	20.8967	13.066
86	14.0471	5.00093	6.347	17.1654	12.5139	5.37917	15.0262	10.644	12.5045	7.34947	21.6304	18.674	10.6211	11.8568	13.883	7.24652	15.559	13.9691	26.207	11.3035	7.37373	19.1318	16.1399	16.334	13.1015	12.4107	10.3194	13.8855	9.23156	22.3252	26.2333	10.2204	12.9508	14.7545	13.8661	21.7916	11.3365	11.4446	19.9269	12.7037	14.1079	10.6879	20.2062	11.6162
87	13.5018	4.75814	6.41767	16.7466	11.7548	5.58829	14.2463	10.0408	12.0865	7.42188	20.2329	17.4328	10.401	11.4841	13.015	7.38942	15.0415	13.3846	25.1661	11.2467	7.17855	18.7077	16.3497	15.6296	12.4095	11.9724	10.5637	13.8517	8.94756	21.0698	25.0567	9.528	12.654	14.1613	12.8242	21.2145	10.9834	10.449	19.2927	12.1465	13.2888	9.62888	19.7017	10.3669
88	13.0767	4.56193	6.59233	16.5435	11.1901	5.66542	13.6332	9.55233	11.8331	7.51679	18.9407	16.3331	10.2717	11.274	12.3335	7.50809	14.6275	13.0116	24.2207	11.3408	7.00773	18.4033	16.7298	15.1112	11.9079	11.6413	10.8899	13.9679	8.74467	19.9005	23.9961	9.00833	12.4645	13.5871	11.9541	20.7144	10.7087	9.65961	18.831	11.6427	12.5182	8.76318	19.3725	9.30933
89	12.7438	4.42231	6.80433	16.5437	10.7712	5.56911	13.1454	9.15567	11.7053	7.61222	17.7619	15.3712	10.1804	11.194	11.7883	7.57267	14.3004	12.8187	23.3718	11.5621	6.849	18.1994	17.2517	14.753	11.5583	11.382	11.239	14.197	8.57211	18.8144	23.0453	8.62078	12.3446	13.008	11.239	20.2667	10.466	9.05433	18.5234	11.1709	11.7722	8.06344	19.1963	8.42222
90	12.4751	4.34587	6.99067	16.7294	10.4338	5.33174	12.7282	8.82322	11.6598	7.69662	16.7211	14.5333	10.0851	11.207	11.3531	7.56385	14.0459	12.7609	22.6291	11.8935	6.68945	18.0745	17.8881	14.5231	11.313	11.1582	11.5372	14.4879	8.39083	17.8109	22.197	8.31011	12.2602	12.4007	10.6495	19.8472	10.2105	8.60763	18.3506	10.7104	11.024	7.50351	19.1458	7.67967
91	12.2462	4.33597	7.1	17.0786	10.1084	4.98245	12.3565	8.52591	11.6409	7.77027	15.8315	13.796	9.95091	11.2829	10.9982	7.46909	13.8562	12.7772	22.014	12.3217	6.53309	17.9997	18.6133	14.3898	11.1223	10.936	11.7339	14.7845	8.17964	16.8919	21.4418	8.015	12.1901	11.7403	10.1577	19.4359	9.92073	8.28955	18.299	10.245	10.2532	7.06055	19.1954	7.053
92	12.0375	4.39478	7.07244	17.5567	9.72715	4.55847	12.0163	8.23717	11.5752	7.84632	15.0707	13.1325	9.75624	11.4077	10.694	7.27664	13.7166	12.8001	21.5749	12.8348	6.399	17.944	19.4086	14.3251	10.9438	10.6942	11.8095	15.0433	7.92811	16.061	20.7827	7.68167	12.1361	10.9997	9.72174	19.0196	9.59291	8.06706	18.3817	9.76712	9.45393	6.71929	19.3268	6.51433
93	11.8412	4.51462	6.90256	18.1166	9.23949	4.10495	11.6933	7.93753	11.42	7.97228	14.4435	12.5182	9.49956	11.5707	10.4162	7.00612	13.6187	12.7788	21.3038	13.4221	6.30982	17.8884	20.2624	14.3062	10.753	10.4423	11.7699	15.2255	7.64117	15.3208	20.2348	7.29622	12.1045	10.1834	9.33374	18.6	9.24127	7.9133	18.5872	9.28761	8.63442	6.47655	19.5273	6.02544
94	11.668	4.68181	6.59833	18.7078	8.63115	3.68324	11.3762	7.60648	11.1632	8.2377	13.9574	11.9451	9.20909	11.7677	10.1667	6.73645	13.5664	12.7008	21.218	14.1239	6.29282	17.8357	21.1562	14.3085	10.5574	10.2097	11.6512	15.3175	7.34858	14.6461	19.7999	6.86133	12.1208	9.337	9.00736	18.182	8.90818	7.80839	18.9217	8.85458	7.81412	6.3457	19.8006	5.57567
95	11.5536	4.87841	6.205	19.2888	7.93836	3.40618	11.0669	7.25315	10.8204	8.75115	13.6342	11.431	8.94645	12.0346	9.98015	6.55542	13.5732	12.6085	21.341	14.972	6.40818	17.8181	22.0802	14.3217	10.4121	10.0478	11.5194	15.3348	7.13921	14.0227	19.495	6.40689	12.2562	8.542	8.77348	17.7694	8.66318	7.76496	19.3988	8.52939	7.0258	6.36091	20.1849	5.17044
96	11.5554	5.08951	5.79122	19.8414	7.24624	3.34077	10.7935	6.91379	10.4377	9.64162	13.5266	11.0233	8.80326	12.4516	9.90779	6.57006	13.6677	12.5991	21.6917	15.9842	6.78536	17.9158	23.028	14.3592	10.4039	10.0269	11.4595	15.3177	7.08554	13.4732	19.3514	5.99489	12.6122	7.90273	8.67158	17.3696	8.59173	7.82118	20.0454	8.38984	6.32416	6.57731	20.7475	4.83889
97	11.7446	5.30518	5.43567	20.3744	6.67197	3.54603	10.6195	6.64009	10.0926	11.0117	13.6297	10.7989	8.89215	13.122	10.0163	6.91227	13.8935	12.7997	22.2827	17.2034	7.53236	18.2518	23.9984	14.4532	10.6455	10.2397	11.568	15.3233	7.26818	13.0506	19.4192	5.71	13.2959	7.53536	8.76012	16.9935	8.78591	8.04448	20.9077	8.51888	5.77939	7.06097	21.5565	4.63167
98	12.2018	5.52279	5.21656	20.9275	6.34783	4.0624	10.6375	6.48934	9.88619	12.9209	13.9813	10.8469	9.32629	14.1444	10.3782	7.72527	14.3016	13.3425	23.12	18.7	8.74973	18.9528	24.9952	14.6582	11.2917	10.7954	11.9522	15.4165	7.77663	12.8324	19.7602	5.64378	14.3992	7.56445	9.12453	16.6654	9.34445	8.5279	22.0419	8.99839	5.46325	7.87432	22.6814	4.61011
99	13.0033	5.74627	5.205	21.5649	6.4082	4.91783	10.9441	6.51785	9.92815	15.3798	14.6152	11.2498	10.1873	15.5956	11.0656	9.13697	14.9387	14.3531	24.199	20.5535	10.5084	20.1069	26.0268	15.0476	12.4868	11.7976	12.7258	15.6644	8.69706	12.9086	20.4346	5.88089	15.9845	8.12318	9.85973	16.4298	10.3726	9.3761	23.4946	9.90402	5.43807	9.08597	24.1925	4.83278
100	14.2093	5.98207	5.461	22.361	6.976	6.136	11.628	6.778	10.33	18.349	15.559	12.089	11.506	17.543	12.144	11.232	15.844	15.945	25.495	22.815	12.841	21.759	27.113	15.701	14.318	13.306	13.974	16.138	10.098	13.369	21.49	6.496	18.063	9.325	11.041	16.349	11.949	10.68	25.291	11.3	5.759	10.781	26.107	5.351

## Sheet: Rotation RAnkleFlex A1FacoM
all values Right	mean	std	steps
1	-1.56177	0.937739	-1.865	-2.229	-1.478	-1.357	-2.865	-0.502	-0.894	-1.511	-1.63	-0.377	-1.279	-1.833	-2.528	-2.407	-2.509	-1.932	-1.308	-3.732	-0.782	-2.064	0.103	-2.362	-3.19	-1.898	-1.879	-1.686	-2.068	-2.793	0.423	-1.25	-1.556	-0.897	-2.355	-0.277	-2.573	-1.089	-2.002	-0.197	-1.067	-0.208	-1.616	-1.79	0.153
2	-0.873434	1.13074	-1.38322	-1.69163	-0.998909	-1.88144	-2.21323	0.506545	0.213556	-0.562394	-1.16637	0.738646	-0.254455	-1.41047	-1.64812	-2.21806	-2.31039	-1.51707	-0.60997	-2.89018	0.167495	-2.06903	1.2591	-1.70478	-2.92611	-1.52289	-0.851455	-1.03145	-1.32424	-2.08674	1.52918	-0.233636	-0.441333	-0.217364	-1.86376	0.566253	-2.12443	-0.531848	-1.07933	0.468253	-0.0106768	0.410182	-0.909737	-0.982727	1.25061
3	0.12914	1.28495	-0.437889	-0.651455	-0.129677	-2.11344	-1.12816	1.67658	1.52333	0.554333	-0.392788	2.0482	0.947636	-0.575394	-0.535455	-1.55488	-1.63982	-0.52499	0.422263	-1.66464	1.15766	-1.6768	2.56682	-0.674475	-2.18884	-0.660889	0.456182	-0.0128182	-0.226333	-0.953758	2.70855	1.04155	0.919111	0.831737	-0.990697	1.60661	-1.30111	0.361667	0.0758889	1.4527	1.17616	1.2177	0.207788	0.172273	2.46261
4	1.31256	1.3734	0.808333	0.672697	0.997848	-1.88233	0.216667	2.89052	2.89467	1.73009	0.570212	3.406	2.18036	0.500788	0.669818	-0.525636	-0.622	0.851636	1.64015	-0.240091	2.14267	-0.965091	3.90767	0.563758	-1.04936	0.526667	1.87594	1.18373	1.03209	0.401879	3.89473	2.43676	2.37467	2.08652	0.125455	2.69561	-0.230303	1.44455	1.32833	2.59952	2.40927	2.11955	1.57427	1.50845	3.69291
5	2.56093	1.40261	2.19889	2.09303	2.25486	-1.188	1.66439	4.06734	4.23578	2.89519	1.61905	4.72537	3.35982	1.66807	1.86848	0.712545	0.594121	2.38988	2.9286	1.22991	3.09483	-0.0470505	5.22574	1.8556	0.34903	1.86956	3.29348	2.41655	2.29958	1.81269	5.04536	3.84502	3.81744	3.41238	1.36091	3.74559	0.960717	2.58627	2.57711	3.78347	3.64334	3.0381	3.0353	2.88982	4.89179
6	3.79279	1.3965	3.61578	3.49267	3.53931	-0.156	3.09564	5.16706	5.49267	4.00974	2.67537	5.97272	4.45691	2.82563	3.00303	2.02018	1.87558	3.92693	4.21092	2.647	4.00295	0.955313	6.50394	3.08317	1.85959	3.23578	4.64169	3.60927	3.48467	3.17556	6.13836	5.19734	5.18544	4.71584	2.62691	4.72422	2.17328	3.69724	3.75889	4.93073	4.85928	3.92278	4.46892	4.22891	6.03894
7	4.96068	1.38032	4.97867	4.81403	4.78497	1.047	4.42761	6.18179	6.63667	5.054	3.6923	7.13515	5.47009	3.92273	4.05345	3.30409	3.12645	5.37248	5.44552	3.96473	4.86194	1.93545	7.73197	4.18297	3.36585	4.54167	5.88512	4.73655	4.55409	4.44212	7.15864	6.4583	6.45367	5.94058	3.86991	5.63373	3.34842	4.73164	4.84967	6.01379	6.04473	4.75394	5.79694	5.48027	7.12545
8	6.0399	1.37009	6.23178	6.03086	5.95644	2.28433	5.60533	7.11876	7.65244	6.01921	4.64135	8.19607	6.403	4.94109	5.01903	4.51694	4.29142	6.67992	6.6146	5.17218	5.66972	2.8057	8.88798	5.13993	4.78203	5.745	7.00489	5.79509	5.50421	5.59343	8.09891	7.61287	7.61611	7.05958	5.06215	6.48815	4.45827	5.67679	5.85056	7.03019	7.17495	5.54099	6.98052	6.62282	8.14015
9	7.01433	1.36471	7.33167	7.12003	7.01422	3.47867	6.5882	7.97615	8.52733	6.89224	5.51899	9.12981	7.25627	5.87336	5.89873	5.63776	5.34436	7.82382	7.68525	6.27109	6.40899	3.55927	9.94075	5.96642	6.04508	6.83189	7.9866	6.78	6.33276	6.61586	8.95009	8.63271	8.66656	8.06411	6.19082	7.29594	5.48904	6.537	6.76244	7.98004	8.19566	6.30513	8.00087	7.64591	9.06412
10	7.86688	1.35598	8.241	8.05336	7.95564	4.596	7.33618	8.73618	9.242	7.64909	6.31027	9.90973	8.02609	6.70991	6.69673	6.64573	6.25391	8.79036	8.64536	7.25782	7.05836	4.20827	10.8639	6.68155	7.111	7.799	8.81264	7.67291	7.02536	7.49	9.68864	9.48155	9.591	8.94845	7.22955	8.049	6.42664	7.32	7.574	8.85445	9.04291	7.05473	8.84491	8.54118	9.85064
11	8.57757	1.3386	8.89256	8.80575	8.76121	5.60844	7.81265	9.38786	9.75578	8.27788	6.99168	10.5103	8.69873	7.4309	7.40327	7.53945	7.00194	9.56442	9.46834	8.122	7.59606	4.76055	11.6343	7.29966	7.95483	8.61589	9.46171	8.43927	7.56685	8.18666	10.2898	10.1536	10.3501	9.69462	8.15088	8.71156	7.25155	8.04155	8.25489	9.63028	9.70911	7.77299	9.50638	9.29373	10.4756
12	9.12794	1.31444	9.29444	9.35933	9.40756	6.51433	7.96111	9.91689	10.0844	8.76078	7.53456	10.9019	9.256	7.99456	8.00467	8.31733	7.56733	10.1313	10.1328	8.852	7.97667	5.21567	12.2199	7.827	8.56422	9.28267	9.90189	9.042	7.94867	8.67144	10.73	10.6394	10.9552	10.2621	8.92467	9.21944	7.94311	8.68933	8.81133	10.2568	10.1897	8.43344	9.99178	9.881	10.9327
13	9.50631	1.29507	9.428	9.70639	9.87291	7.29433	7.80409	10.3144	10.2233	9.08658	7.90767	11.1099	9.66055	8.39333	8.48455	8.96545	7.93055	10.4856	10.6221	9.42564	8.1893	5.56058	12.6347	8.26203	8.93864	9.778	10.1593	9.42473	8.16764	8.92527	10.9444	10.9357	11.4137	10.6621	9.52545	9.56248	8.48403	9.23245	9.24267	10.7051	10.49	9.01036	10.3162	10.2683	11.2227
14	9.71126	1.30088	9.29456	9.85331	10.1421	7.92578	7.36205	10.5767	10.1833	9.25265	8.05522	11.1523	9.91864	8.618	8.82594	9.46261	8.07821	10.6314	10.9266	9.85364	8.25092	5.74837	12.8891	8.59662	9.08999	10.085	10.2504	9.58164	8.22861	8.9504	10.9844	11.046	11.7406	10.9014	9.93967	9.7424	8.84895	9.64482	9.55767	10.9527	10.6243	9.48517	10.4951	10.4772	11.3596
15	9.74994	1.3443	8.91633	9.8224	10.2115	8.38267	6.67758	10.7058	9.98733	9.26521	7.98599	11.0536	10.0325	8.6718	8.99224	9.78855	8.00739	10.5838	11.0473	10.1353	8.16785	5.76436	13.0017	8.8313	9.04194	10.2001	10.1961	9.51127	8.14839	8.76916	10.8668	10.9831	11.9499	10.9905	10.1654	9.77477	9.04447	9.91476	9.77011	10.9995	10.6126	9.84939	10.5411	10.5208	11.3648
16	9.63935	1.4253	8.33633	9.64561	10.0647	8.64333	5.81142	10.7108	9.66333	9.13782	7.73506	10.8482	10.0195	8.57048	9.00873	9.93409	7.73055	10.372	10.9769	10.2825	7.95064	5.62267	12.9946	8.97352	8.82752	10.1337	10.0185	9.23636	7.95536	8.41603	10.6115	10.7686	12.0537	10.9458	10.2123	9.68061	9.097	10.0448	9.89033	10.8672	10.4776	10.0786	10.4612	10.4212	11.2611
17	9.40446	1.53764	7.61256	9.35455	9.75347	8.69978	4.83358	10.5918	9.24111	8.87461	7.32907	10.5743	9.90091	8.34041	8.89661	9.90876	7.27803	10.0361	10.7731	10.3153	7.60155	5.33861	12.8904	9.03553	8.47974	9.90767	9.73484	8.794	7.67297	7.95866	10.2393	10.4133	12.0654	10.7897	10.1009	9.48069	9.02976	10.0451	9.92344	10.5865	10.2379	10.1987	10.2875	10.1988	11.0665
18	9.07039	1.66971	6.80589	8.97446	9.3109	8.56289	3.81114	10.3776	8.752	8.50622	6.7994	10.2614	9.69545	8.01465	8.66964	9.73124	6.68397	9.61799	10.4698	10.2566	7.14037	4.9368	12.7085	9.02896	8.02491	9.55256	9.35587	8.22173	7.31321	7.44214	9.75573	9.95669	12.0039	10.5455	9.83906	9.19481	8.86748	9.93088	9.87567	10.1879	9.91752	10.2264	10.041	9.87427	10.7835
19	8.66084	1.80893	5.965	8.52245	8.76645	8.258	2.80209	10.0847	8.224	8.05527	6.17836	9.92545	9.41618	7.62455	8.33927	9.44736	6.00236	9.152	10.091	10.1292	6.59973	4.44836	12.4613	8.96518	7.48845	9.101	8.89127	7.55082	6.88291	6.89164	9.17764	9.42182	11.891	10.2315	9.44873	8.84082	8.63191	9.73645	9.761	9.698	9.52291	10.1713	9.73773	9.46718	10.4138
20	8.19418	1.9451	5.12589	8.01327	8.14664	7.80911	1.85941	9.72372	7.68089	7.53933	5.49005	9.576	9.07145	7.18801	7.91455	9.09776	5.26897	8.66075	9.65196	9.95264	5.98993	3.90761	12.155	8.85323	6.89669	8.56856	8.35823	6.80682	6.38879	6.32027	8.52336	8.81982	11.7354	9.85737	8.96106	8.42898	8.34348	9.48939	9.58944	9.13897	9.05709	10.0422	9.38631	8.99545	9.96591
21	7.68496	2.07015	4.31322	7.46381	7.47265	7.27311	1.02965	9.30491	7.137	6.97374	4.75261	9.22	8.66782	6.70975	7.40036	8.70255	4.49555	8.16131	9.16102	9.74209	5.32262	3.35226	11.7882	8.69954	6.27218	7.98011	7.77119	6.01227	5.83942	5.73791	7.80273	8.16076	11.5426	9.42766	8.39348	7.96151	8.01883	9.19388	9.38211	8.52676	8.52421	9.84837	8.99205	8.47564	9.44573
22	7.14508	2.1766	3.54633	6.89194	6.76027	6.66933	0.362455	8.83909	6.59767	6.37097	3.99003	8.85873	8.21227	6.19106	6.82155	8.27627	3.70273	7.66939	8.62452	9.50527	4.6107	2.80527	11.3564	8.50848	5.63355	7.345	7.14461	5.18755	5.24718	5.1607	7.02955	7.45615	11.3137	8.94521	7.75727	7.44921	7.66961	8.84927	9.13967	7.86621	7.92912	9.59812	8.56482	7.92236	8.85873
23	6.58765	2.26043	2.84789	6.31667	6.03133	6.00933	-0.132222	8.33789	6.066	5.74233	3.22756	8.49033	7.715	5.64733	6.217	7.829	2.92967	7.18733	8.04411	9.248	3.877	2.27844	10.8656	8.28356	4.99922	6.67644	6.49689	4.353	4.63233	4.60789	6.222	6.72078	11.0496	8.42189	7.062	6.91411	7.30811	8.456	8.86444	7.17267	7.27689	9.28989	8.11856	7.356	8.21133
24	6.02658	2.31707	2.24656	5.75469	5.31211	5.29956	-0.449677	7.8132	5.54733	5.10385	2.4931	8.1019	7.19045	5.09579	5.60248	7.36667	2.22664	6.71935	7.43082	8.96982	3.15417	1.78175	10.3177	8.02972	4.38159	5.99378	5.84128	3.53482	4.02397	4.09354	5.40873	5.97631	10.7482	7.86464	6.32273	6.36614	6.95111	8.01703	8.56444	6.464	6.57238	8.93008	7.66786	6.79964	7.51288
25	5.47756	2.34298	1.77333	5.22294	4.62342	4.54767	-0.596667	7.27918	5.05333	4.48233	1.8143	7.67615	6.65445	4.55558	4.994	6.891	1.63709	6.27994	6.80052	8.67691	2.46691	1.32494	9.72233	7.75427	3.79421	5.32	5.19506	2.77473	3.46227	3.62903	4.62091	5.25391	10.4067	7.281	5.56464	5.81736	6.60855	7.53718	8.25167	5.76064	5.82545	8.52503	7.22812	6.26782	6.77673
26	4.95875	2.33546	1.45556	4.74602	3.98682	3.77233	-0.586051	6.75211	4.60222	3.90497	1.22157	7.21348	6.11573	4.04574	4.40876	6.398	1.1933	5.89321	6.17585	8.37364	1.83984	0.923354	9.09498	7.47024	3.2626	4.68044	4.58204	2.11782	2.99561	3.23385	3.88355	4.5808	10.0256	6.68434	4.81679	5.27937	6.28315	7.02661	7.93922	5.08348	5.05887	8.08156	6.81575	5.77291	6.02009
27	4.49017	2.2941	1.31044	4.3593	3.4232	3.00867	-0.435455	6.25116	4.21433	3.38958	0.754111	6.73455	5.58427	3.58808	3.86506	5.89397	0.911576	5.58188	5.58158	8.06245	1.29693	0.598374	8.4549	7.19161	2.81738	4.10189	4.02945	1.59582	2.66588	2.93474	3.22191	3.98126	9.61222	6.09257	4.1173	4.76482	5.98293	6.49652	7.63889	4.45458	4.29069	7.60973	6.44524	5.32918	5.27364
28	4.08798	2.22465	1.338	4.089	2.95018	2.294	-0.168909	5.793	3.905	2.95327	0.401818	6.26782	5.06973	3.20182	3.38991	5.40409	0.766545	5.35718	5.04027	7.75155	0.891273	0.344727	7.82491	6.92782	2.48491	3.605	3.56273	1.22655	2.49727	2.75073	2.66036	3.47364	9.174	5.52682	3.49227	4.28845	5.71845	5.96355	7.358	3.89418	3.54091	7.12127	6.13218	4.95282	4.56609
29	3.76487	2.13585	1.538	3.94412	2.5794	1.66644	0.181556	5.3908	3.68633	2.614	0.161455	5.83668	4.58291	2.89621	2.99279	4.94815	0.746364	5.22266	4.56946	7.457	0.601475	0.164242	7.23063	6.68649	2.28721	3.21833	3.2002	1.02245	2.49782	2.68927	2.24064	3.06976	8.73222	5.00891	2.96421	3.86666	5.49667	5.44588	7.10289	3.41868	2.8337	6.62737	5.89046	4.65782	3.92112
30	3.52619	2.03964	1.85544	3.91772	2.33299	1.13767	0.577394	5.05489	3.54156	2.38786	0.0254545	5.45917	4.13655	2.67531	2.67352	4.53958	0.829242	5.17679	4.19684	7.19591	0.421758	0.0531414	6.69658	6.47259	2.23384	2.939	2.94954	0.988273	2.65467	2.74782	1.97	2.77463	8.30678	4.55444	2.54861	3.51671	5.3211	4.95858	6.88044	3.04485	2.19575	6.14657	5.72784	4.45291	3.35597
31	3.37349	1.94656	2.25967	3.99873	2.20627	0.726333	0.976545	4.79448	3.46733	2.28364	-0.0176364	5.15621	3.74555	2.55215	2.43755	4.19091	0.986727	5.21521	3.92497	6.97	0.346848	0.00330303	6.24618	6.29294	2.31703	2.76767	2.81648	1.11582	2.94155	2.90479	1.82545	2.58673	7.90433	4.17867	2.25155	3.2587	5.19709	4.51418	6.70333	2.78864	1.65215	5.69833	5.64606	4.34073	2.887
32	3.3058	1.86418	2.71556	4.17797	2.18979	0.442778	1.34182	4.62943	3.45756	2.30709	0.0175758	4.94881	3.425	2.52976	2.28912	3.91673	1.184	5.33371	3.75649	6.75782	0.370737	0.0049798	5.90003	6.15761	2.52039	2.69056	2.80071	1.38327	3.32548	3.13772	1.79755	2.51115	7.53267	3.88976	2.07245	3.10406	5.12476	4.12439	6.57811	2.66099	1.23866	5.30743	5.64489	4.31964	2.53042
33	3.31559	1.79565	3.19111	4.44241	2.27876	0.286333	1.65601	4.55615	3.49978	2.43588	0.110768	4.8407	3.18345	2.58611	2.22985	3.73224	1.38142	5.52159	3.69035	6.53709	0.510535	0.0480707	5.66729	6.07505	2.83484	2.69011	2.87654	1.75745	3.78297	3.42027	1.87318	2.53692	7.19844	3.68295	2.00891	3.04285	5.09817	3.80118	6.50878	2.64377	0.964808	4.99008	5.71189	4.38727	2.29785
34	3.39134	1.74596	3.661	4.78	2.463	0.245333	1.91833	4.55367	3.57933	2.638	0.216667	4.83167	3.018	2.702	2.257	3.647	1.544	5.75933	3.719	6.318	0.739667	0.107	5.55333	6.04833	3.252	2.75033	3.02467	2.202	4.294	3.72033	2.036	2.643	6.906	3.559	2.059	3.06833	5.11	3.556	6.49567	2.726	0.819333	4.752	5.82633	4.54	2.188
35	3.52345	1.716	4.10678	5.1793	2.7287	0.298222	2.13501	4.60336	3.68356	2.89485	0.318081	4.9148	2.93073	2.85225	2.37494	3.66633	1.64858	6.02998	3.83245	6.13073	1.03475	0.171899	5.55059	6.07543	3.75745	2.85789	3.22728	2.68836	4.83509	4.01434	2.27655	2.81353	6.65578	3.51691	2.22773	3.1628	5.15418	3.40045	6.53411	2.88975	0.794667	4.59358	5.97272	4.77091	2.20294
36	3.69632	1.70661	4.516	5.62773	3.06188	0.415333	2.31045	4.68504	3.80244	3.19147	0.401788	5.07569	2.90318	3.01224	2.54515	3.75915	1.71148	6.32211	4.02261	5.99827	1.38008	0.234697	5.64023	6.14992	4.33333	3.00122	3.46928	3.17473	5.37806	4.29337	2.54764	3.03173	6.44378	3.55389	2.47221	3.30742	5.22122	3.31688	6.61444	3.11178	0.879495	4.51797	6.1366	5.055	2.31485
37	3.89853	1.71706	4.884	6.10664	3.45082	0.562	2.44745	4.78191	3.926	3.51373	0.458818	5.30527	2.92736	3.16882	2.74636	3.91209	1.741	6.62627	4.28791	5.95482	1.76082	0.29	5.79564	6.25845	4.95791	3.171	3.73564	3.62545	5.89655	4.55927	2.83336	3.282	6.266	3.66645	2.76382	3.48445	5.28991	3.29891	6.722	3.36736	1.06	4.55145	6.30436	5.38355	2.511
38	4.11817	1.74519	5.19956	6.58901	3.86893	0.714	2.54985	4.88397	4.04511	3.84532	0.484879	5.60321	2.987	3.32191	2.96361	4.1087	1.74024	6.93607	4.5962	6.018	2.16809	0.335949	5.9884	6.38444	5.60392	3.36033	4.01058	4.02145	6.3633	4.81141	3.117	3.5504	6.13889	3.84955	3.07545	3.6783	5.33926	3.33915	6.84733	3.63553	1.32103	4.69165	6.47032	5.75355	2.77042
39	4.34307	1.787	5.46689	7.04409	4.29112	0.852	2.62386	4.98827	4.15333	4.1663	0.479848	5.96524	3.063	3.47628	3.1853	4.32745	1.71309	7.24662	4.91272	6.17473	2.59021	0.375354	6.19291	6.51589	6.23684	3.56211	4.27941	4.34927	6.75955	5.0377	3.382	3.82307	6.06778	4.09598	3.38748	3.8761	5.36316	3.42761	6.98433	3.90222	1.64737	4.91524	6.63542	6.147	3.06785
40	4.56168	1.83541	5.68667	7.44409	4.69755	0.964	2.6793	5.09773	4.236	4.45036	0.468545	6.36739	3.13664	3.63312	3.40127	4.54855	1.66873	7.5467	5.21052	6.39791	3.01548	0.419636	6.38479	6.65158	6.82097	3.76833	4.52955	4.59291	7.07936	5.21891	3.607	4.08715	6.05	4.39933	3.68682	4.06342	5.3667	3.55255	7.12633	4.15764	2.02352	5.20048	6.7987	6.53336	3.38282
41	4.76387	1.88378	5.86178	7.77477	5.07206	1.04356	2.74313	5.20643	4.28789	4.68733	0.462929	6.77374	3.19409	3.78325	3.59982	4.76009	1.62315	7.8192	5.46758	6.67045	3.44845	0.484717	6.54481	6.78838	7.3357	3.96767	4.7453	4.74145	7.32609	5.33968	3.77527	4.3318	6.07067	4.74544	3.96327	4.21805	5.3432	3.70082	7.26222	4.38958	2.41236	5.52984	6.95596	6.88936	3.70506
42	4.94647	1.92825	5.99867	8.0428	5.40368	1.08844	2.8413	5.30331	4.30967	4.87354	0.46798	7.14402	3.23409	3.92051	3.77236	4.95697	1.5973	8.05639	5.67136	6.98064	3.89419	0.590535	6.67306	6.93839	7.78468	4.16011	4.92157	4.80327	7.51867	5.39832	3.90373	4.54741	6.11022	5.11989	4.20691	4.33318	5.2941	3.85618	7.38222	4.58202	2.79033	5.89049	7.09863	7.208	4.02912
43	5.11331	1.96586	6.10733	8.26148	5.68682	1.10167	2.98276	5.3823	4.303	5.00958	0.494121	7.43003	3.27682	4.04579	3.92255	5.13009	1.63509	8.2603	5.82409	7.29918	4.35076	0.756182	6.78997	7.14555	8.187	4.366	5.07476	4.81109	7.69491	5.42012	4.01145	4.73497	6.15133	5.5093	4.40727	4.42524	5.23197	4.00645	7.477	4.7317	3.14264	6.27036	7.21442	7.48636	4.32264
44	5.26993	1.99131	6.20156	8.4304	5.91091	1.08856	3.17926	5.44457	4.27078	5.09869	0.563747	7.58179	3.36436	4.16041	4.07564	5.26855	1.77845	8.46325	5.95288	7.58182	4.73706	0.997263	6.91292	7.42406	8.55544	4.61089	5.23318	4.80855	7.88409	5.45451	4.11736	4.9034	6.188	5.90652	4.5643	4.50481	5.17301	4.15436	7.53567	4.85076	3.4622	6.64385	7.31943	7.70864	4.5413
45	5.42142	1.99415	6.3	8.53856	6.08756	1.05256	3.43156	5.50022	4.21867	5.15111	0.725556	7.57522	3.528	4.26467	4.256	5.369	2.05333	8.70689	6.09178	7.79	5.03267	1.35022	7.04767	7.71744	8.87256	4.89656	5.425	4.824	8.08567	5.52978	4.236	5.06544	6.23156	6.304	4.68033	4.584	5.133	4.29667	7.54622	4.95633	3.74667	6.97378	7.44133	7.845	4.65867
46	5.56399	1.96938	6.428	8.56864	6.25291	1.001	3.71982	5.56764	4.144	5.18791	0.968091	7.40836	3.74164	4.35991	4.46782	5.45591	2.46	8.98127	6.22409	7.88545	5.23982	1.81009	7.19109	7.95536	9.09545	5.197	5.64536	4.87127	8.27182	5.638	4.39718	5.23245	6.3	6.69909	4.756	4.67945	5.12855	4.42418	7.5	5.05518	3.99409	7.24191	7.58364	7.85227	4.66964
47	5.6877	1.92145	6.61022	8.49386	6.43782	0.961889	3.9971	5.66927	4.02489	5.23482	1.25124	7.07228	3.92827	4.46202	4.68088	5.55685	2.95879	9.24134	6.33245	7.86064	5.36015	2.32872	7.32949	8.11028	9.18366	5.48056	5.85076	4.95455	8.40164	5.75642	4.594	5.4088	6.37644	7.09285	4.79915	4.79938	5.1914	4.53564	7.38711	5.1526	4.19563	7.43312	7.74954	7.74255	4.58185
48	5.77646	1.85611	6.83367	8.28633	6.65605	0.975667	4.19499	5.8057	3.863	5.31983	1.53389	6.53621	4.03918	4.598	4.87348	5.66976	3.48061	9.43847	6.39725	7.69155	5.38439	2.83669	7.43364	8.17715	9.10381	5.70811	5.97681	5.06364	8.42458	5.84991	4.79782	5.58017	6.41011	7.48105	4.82245	4.92427	5.36562	4.63118	7.22678	5.26061	4.32096	7.52984	7.93	7.54127	4.41315
49	5.80402	1.78146	7.061	7.928	6.89606	1.075	4.23736	5.95706	3.65033	5.47152	1.75891	5.76694	4.02691	4.77661	5.04136	5.75327	3.94155	9.51421	6.38461	7.35736	5.28494	3.25279	7.45915	8.13897	8.81042	5.82633	5.95945	5.15782	8.29264	5.88021	4.95791	5.72412	6.38633	7.84518	4.84136	4.99955	5.64694	4.70273	7.01833	5.38691	4.35894	7.511	8.0837	7.26118	4.18809
50	5.73315	1.71597	7.221	7.41818	7.1174	1.23533	4.04983	6.10942	3.37278	5.67311	1.85523	4.77185	3.83109	4.95224	5.15158	5.74591	4.25352	9.39231	6.23852	6.84864	5.07206	3.49544	7.35948	7.98884	8.2722	5.763	5.73721	5.16909	7.97867	5.78517	5.00809	5.82687	6.30767	8.15305	4.87539	4.95541	5.93105	4.72912	6.77111	5.50804	4.28864	7.35477	8.13986	6.887	3.9303
51	5.51195	1.68325	7.23078	6.76182	7.2316	1.39178	3.56617	6.23625	3.02567	5.83512	1.72277	3.61215	3.38973	5.02776	5.15285	5.55609	4.30448	8.99732	5.88048	6.16045	4.71044	3.45856	7.06552	7.71216	7.4268	5.44789	5.22479	5.01818	7.48218	5.46875	4.83791	5.85771	6.16678	8.33195	4.95361	4.71359	6.13695	4.67288	6.51244	5.57996	4.06799	7.03623	8.02416	6.37836	3.6447
52	5.10368	1.68516	7.01933	5.92321	7.13779	1.49	2.85936	6.29633	2.60867	5.85815	1.39106	2.45839	2.68936	4.87758	4.98627	5.08891	4.01345	8.27706	5.27348	5.28627	4.18312	3.10424	6.48815	7.23424	6.22348	4.85733	4.42048	4.63309	6.80182	4.86121	4.40882	5.76361	5.93333	8.286	5.05718	4.22061	6.26552	4.48164	6.26467	5.54327	3.65548	6.55067	7.68185	5.70182	3.30182
53	4.51775	1.70222	6.54844	4.87931	6.81263	1.50533	2.1019	6.24219	2.12978	5.69816	0.989232	1.45	1.81336	4.41796	4.60288	4.35933	3.45036	7.22654	4.46766	4.22582	3.49643	2.53013	5.61212	6.50448	4.78863	4.04089	3.45604	3.98809	5.9103	4.00028	3.81973	5.4766	5.56644	7.95085	5.11176	3.53328	6.29716	4.12288	6.02289	5.34091	3.04999	5.89755	7.08031	4.87773	2.86688
54	3.80294	1.70832	5.82956	3.72482	6.24293	1.42167	1.41314	6.03617	1.62589	5.408	0.591848	0.571848	0.925364	3.68048	3.98603	3.45497	2.77282	5.91977	3.56251	3.01891	2.75381	1.85954	4.53739	5.53994	3.32752	3.11411	2.49239	3.14718	4.81388	3.03723	3.16136	4.93514	5.04656	7.28892	5.04136	2.77145	6.18338	3.59521	5.75089	4.9369	2.33498	5.09335	6.21034	4.00518	2.36182
55	3.04284	1.67738	4.938	2.62027	5.46509	1.219	0.828909	5.63136	1.185	5.064	0.235364	-0.214	0.163364	2.81645	3.23991	2.51909	2.13073	4.51909	2.67382	1.78627	2.08882	1.21727	3.43627	4.435	2.005	2.227	1.65655	2.26009	3.62855	2.15018	2.52218	4.12118	4.403	6.34664	4.79673	2.05255	5.86909	2.95573	5.398	4.35982	1.68955	4.19955	5.11855	3.22445	1.85873
56	2.329	1.60623	4.03933	1.65311	4.57222	0.941667	0.33	5.05856	0.898778	4.70289	-0.0806667	-0.853556	-0.453	1.98956	2.52633	1.702	1.59133	3.224	1.89456	0.669	1.52789	0.693222	2.46056	3.35689	0.901111	1.51767	0.991556	1.481	2.53167	1.45178	1.974	3.22633	3.74789	5.26322	4.384	1.42978	5.33822	2.30267	4.92778	3.70767	1.21444	3.30578	3.94956	2.609	1.44733
57	1.72319	1.51806	3.29933	0.785636	3.7023	0.685333	-0.0930606	4.40793	0.747889	4.31715	-0.37997	-1.25287	-0.966636	1.28856	1.92648	1.11633	1.13321	2.17298	1.26683	-0.272818	1.08471	0.29499	1.68357	2.47858	0.0506162	0.951444	0.470657	0.902818	1.649	0.955253	1.54609	2.43387	3.20556	4.21814	3.87276	0.887273	4.65525	1.74379	4.40622	3.1049	0.870444	2.50288	2.89263	2.149	1.20209
58	1.24826	1.4372	2.79133	-0.00845455	3.00427	0.502	-0.409606	3.75945	0.752333	3.87161	-0.610727	-1.38533	-1.37964	0.713212	1.48345	0.802091	0.698273	1.38155	0.786879	-1.05673	0.762364	-0.0520303	1.07727	1.87861	-0.528121	0.421	0.0657273	0.462909	0.996	0.616061	1.15445	1.81997	2.83	3.35921	3.37809	0.394515	3.93933	1.36291	3.90733	2.65024	0.597121	1.86409	2.03303	1.82891	1.16
59	0.902982	1.37936	2.52922	-0.647596	2.52409	0.418667	-0.576687	3.17109	0.929333	3.33163	-0.706828	-1.32626	-1.64982	0.228081	1.19603	0.696636	0.256242	0.789172	0.375556	-1.67691	0.580545	-0.365707	0.522616	1.49874	-0.859333	-0.101	-0.192182	0.0987273	0.476	0.433293	0.795	1.38437	2.63078	2.74993	3.0213	-0.0299394	3.30282	1.20736	3.48511	2.38884	0.303081	1.41283	1.30199	1.59709	1.32433
60	0.664513	1.35095	2.48033	-1.04871	2.19374	0.419111	-0.58698	2.68036	1.26844	2.70585	-0.634747	-1.15828	-1.78018	-0.172	1.01912	0.59203	-0.132333	0.379899	-0.0115152	-2.10209	0.484	-0.61902	-0.129707	1.20921	-0.965404	-0.519222	-0.24697	-0.198182	-0.0336667	0.419798	0.489	1.07981	2.585	2.35367	2.80621	-0.325848	2.80854	1.2037	3.16067	2.31916	-0.146525	1.10843	0.648172	1.32045	1.65073
61	0.513721	1.34219	2.56133	-1.19648	1.96982	0.461	-0.45303	2.31006	1.69133	2.07003	-0.38197	-0.897576	-1.79927	-0.439	0.880818	0.408909	-0.393182	0.187152	-0.344303	-2.29409	0.42097	-0.778333	-0.812939	0.927455	-0.850636	-0.727667	-0.0905455	-0.407273	-0.496273	0.571758	0.275545	0.836697	2.62367	2.057	2.62382	-0.433727	2.468	1.15309	2.91433	2.41176	-0.881273	0.919545	0.129758	0.937727	1.956
62	0.442404	1.3264	2.64778	-1.10679	1.80559	0.500556	-0.184101	2.06683	2.04689	1.54708	0.0322727	-0.548	-1.71518	-0.553414	0.747818	0.206394	-0.484788	0.179162	-0.571182	-2.26727	0.372182	-0.817152	-1.18848	0.664212	-0.551818	-0.705444	0.197505	-0.517727	-0.746212	0.878949	0.226455	0.562192	2.63811	1.75446	2.43142	-0.33704	2.2609	0.969152	2.697	2.51441	-1.85073	0.815212	-0.161475	0.509545	2.05809
63	0.439127	1.26351	2.61878	-0.828869	1.65105	0.506	0.178646	1.9189	2.17633	1.19757	0.537818	-0.14997	-1.51773	-0.534394	0.623333	0.0568182	-0.409727	0.278899	-0.648879	-2.07691	0.333697	-0.729121	-1.1967	0.48497	-0.128485	-0.520111	0.506869	-0.530636	-0.727788	1.33281	0.368636	0.21299	2.52756	1.39768	2.20624	-0.0500707	2.11659	0.687939	2.46233	2.45558	-2.54286	0.768283	-0.19903	0.155182	1.91224
64	0.482412	1.14553	2.449	-0.455636	1.46073	0.45	0.554727	1.77936	2.067	0.931545	0.984455	0.244545	-1.21145	-0.407091	0.515636	0.00772727	-0.209	0.456	-0.567	-1.78264	0.331273	-0.542909	-0.946636	0.490273	0.357727	-0.257	0.773636	-0.449727	-0.516364	1.91455	0.625818	-0.126909	2.284	0.996	1.938	0.337091	1.92682	0.401182	2.209	2.21227	-2.75391	0.757727	-0.0434545	-0.0314545	1.58882
65	0.553274	1.01373	2.20456	-0.0700707	1.22204	0.342444	0.884273	1.62754	1.82522	0.70699	1.33246	0.595263	-0.836545	-0.213515	0.437333	0.07	0.0602424	0.703879	-0.359222	-1.507	0.371879	-0.312253	-0.55	0.652515	0.829778	0.0141111	0.97197	-0.286818	-0.209455	2.53501	0.922727	-0.395697	1.97644	0.62403	1.63567	0.681202	1.68188	0.191	1.98589	1.85612	-2.5848	0.77404	0.223667	-0.0230909	1.19906
66	0.635533	0.909844	1.96011	0.297283	0.976081	0.242667	1.14889	1.47315	1.56089	0.514141	1.59417	0.886354	-0.452909	0.00441414	0.40097	0.223485	0.349303	0.998929	-0.0876061	-1.44318	0.440525	-0.0546162	-0.0993535	0.854929	1.22742	0.257222	1.09826	-0.0756364	0.119303	3.03356	1.19618	-0.541778	1.67044	0.364909	1.33239	0.896677	1.42645	0.0913636	1.82033	1.47158	-2.16946	0.813788	0.539626	0.141182	0.825455
67	0.737093	0.799137	1.75367	0.638333	0.765667	0.182667	1.35233	1.33333	1.34333	0.359	1.78433	1.12267	-0.102	0.220667	0.412	0.43	0.627	1.30867	0.191333	-0.805	0.53	0.212	0.334667	1.02467	1.451	0.455667	1.16667	0.138	0.449	3.29267	1.413	-0.541	1.40067	0.257667	1.067	0.987	1.19467	0.094	1.72633	1.12233	-1.63067	0.871667	0.85	0.393	0.517
68	0.833878	0.72769	1.60822	0.932576	0.617616	0.183889	1.50111	1.22222	1.21467	0.251061	1.91789	1.31884	0.190727	0.400394	0.473091	0.645303	0.862515	1.59792	0.438141	-0.545	0.634929	0.469394	0.704899	1.1554	1.58282	0.598889	1.20692	0.318	0.778697	3.32889	1.56273	-0.404273	1.18844	0.280232	0.888606	1.00746	1.00913	0.178364	1.70233	0.847424	-1.06376	0.945899	1.10463	0.679364	0.320152
69	0.936339	0.68201	1.53489	1.16348	0.546707	0.251889	1.60293	1.1503	1.18222	0.19699	2.00969	1.48945	0.431909	0.467606	0.570424	0.838636	1.04652	1.83105	0.628636	-0.304636	0.754525	0.700263	0.987101	1.26002	1.92246	0.687778	1.25298	0.451364	1.0943	3.23003	1.66345	-0.173444	1.04178	0.377222	0.794303	1.01163	0.882475	0.302879	1.737	0.662949	-0.537222	1.03476	1.28525	0.970636	0.229364
70	1.02953	0.640908	1.53233	1.33691	0.556576	0.378333	1.66273	1.12945	1.22667	0.209152	2.0667	1.64276	0.635364	0.375394	0.697455	1.00109	1.17836	1.98376	0.753394	-0.081	0.885485	0.888061	1.17658	1.34536	1.98706	0.732333	1.32194	0.522818	1.374	3.06288	1.71473	0.103667	0.963667	0.51703	0.775182	1.03	0.818273	0.449727	1.816	0.569636	-0.0976667	1.13579	1.41345	1.24718	0.231273
71	1.11825	0.603696	1.589	1.46517	0.642081	0.545667	1.6843	1.16113	1.31956	0.274646	2.10516	1.7839	0.818091	0.268414	0.842515	1.12736	1.26258	2.05347	0.812788	0.109091	1.01777	1.03533	1.28266	1.40814	1.98327	0.746778	1.40914	0.534273	1.58982	2.87845	1.71636	0.381586	0.957444	0.695929	0.815121	1.05967	0.816111	0.605727	1.92578	0.558848	0.242495	1.24513	1.51605	1.49318	0.304788
72	1.20112	0.566757	1.68889	1.55759	0.795768	0.731556	1.67192	1.22449	1.44033	0.368505	2.13061	1.90847	0.983909	0.26	0.989788	1.21497	1.30764	2.05575	0.802485	0.252545	1.14581	1.1453	1.33738	1.43953	1.93746	0.745556	1.50048	0.504818	1.72376	2.70282	1.67082	0.632495	1.02522	0.890566	0.903	1.08851	0.872838	0.758788	2.05411	0.609354	0.492636	1.35675	1.60898	1.69227	0.423848
73	1.27558	0.535533	1.816	1.62636	0.995273	0.912	1.63264	1.29955	1.579	0.476364	2.14709	2.00764	1.12709	0.318182	1.12191	1.267	1.32127	2.01518	0.721	0.344818	1.26573	1.22382	1.36373	1.433	1.87473	0.742	1.59509	0.459818	1.78555	2.55627	1.58818	0.843	1.163	1.07927	1.03209	1.11436	0.976273	0.897364	2.191	0.706545	0.658273	1.46755	1.70918	1.83	0.565636
74	1.34099	0.516325	1.952	1.68293	1.21464	1.06578	1.58142	1.37313	1.72833	0.588424	2.15762	2.07044	1.23891	0.416404	1.22373	1.29236	1.30855	1.95665	0.58998	0.388455	1.37563	1.27587	1.38879	1.38882	1.80937	0.749111	1.69101	0.423273	1.79973	2.45313	1.49827	1.00554	1.34878	1.24685	1.19497	1.13891	1.10424	1.01215	2.31811	0.84296	0.751263	1.57966	1.81961	1.902	0.714697
75	1.3968	0.511867	2.08256	1.73868	1.4414	1.19933	1.53221	1.44093	1.86989	0.701051	2.16416	2.09205	1.31364	0.533434	1.30033	1.29976	1.27642	1.89703	0.425717	0.394182	1.46558	1.30304	1.43152	1.31364	1.75981	0.768667	1.7788	0.413727	1.79797	2.39992	1.41564	1.11747	1.54233	1.38076	1.38076	1.15951	1.23351	1.09861	2.41567	1.00427	0.788131	1.68731	1.92882	1.91727	0.857
76	1.44203	0.520507	2.195	1.80297	1.66191	1.31533	1.49442	1.50521	1.993	0.814697	2.16752	2.07518	1.35382	0.65103	1.361	1.29273	1.23073	1.84736	0.247667	0.382	1.53224	1.30388	1.49521	1.20609	1.74158	0.804	1.8377	0.439909	1.80355	2.39109	1.34727	1.17988	1.717	1.47339	1.57673	1.17027	1.34748	1.14518	2.47567	1.17206	0.785545	1.78339	2.02012	1.89345	0.973
77	1.47455	0.537533	2.28	1.87841	1.86024	1.41089	1.47051	1.56945	2.08533	0.927283	2.17015	2.03096	1.37327	0.752414	1.40779	1.26994	1.17636	1.81803	0.0740303	0.373455	1.56928	1.29253	1.57015	1.06935	1.74843	0.852333	1.84284	0.496364	1.82482	2.41517	1.29745	1.19523	1.85278	1.52279	1.76167	1.16715	1.43399	1.14921	2.49678	1.32778	0.753788	1.86016	2.07869	1.84882	1.04961
78	1.49142	0.558117	2.33333	1.95333	2.019	1.478	1.45633	1.632	2.13556	1.02544	2.17211	1.97367	1.396	0.824222	1.439	1.23533	1.117	1.81578	-0.0825556	0.378	1.57144	1.27467	1.64033	0.908778	1.76944	0.908333	1.78078	0.57	1.85633	2.45844	1.268	1.16222	1.94033	1.53122	1.92333	1.15144	1.49133	1.11033	2.48167	1.45756	0.701667	1.91	2.097	1.787	1.07767
79	1.48995	0.578668	2.352	2.02394	2.11945	1.50767	1.44482	1.69	2.13633	1.09709	2.17103	1.91079	1.42691	0.86	1.44718	1.18773	1.05691	1.84073	-0.218212	0.400727	1.53485	1.24667	1.68906	0.733788	1.8	0.965	1.66042	0.640909	1.88773	2.50721	1.26227	1.08982	1.97667	1.50324	2.05509	1.12885	1.52421	1.03045	2.435	1.55597	0.644242	1.92545	2.0713	1.69518	1.04918
80	1.46687	0.59759	2.33089	2.09076	2.1346	1.49144	1.42827	1.73481	2.08478	1.13729	2.16428	1.84242	1.46191	0.859212	1.41764	1.12776	0.998424	1.88341	-0.336475	0.445545	1.45081	1.20258	1.70329	0.559162	1.83409	1.01544	1.50002	0.684	1.90748	2.55015	1.26609	0.979697	1.96178	1.44504	2.15248	1.1056	1.53485	0.913818	2.363	1.62169	0.589172	1.89618	2.00383	1.58373	0.954394
81	1.42088	0.615084	2.26344	2.15083	2.06144	1.42	1.39591	1.75596	1.98056	1.14604	2.14938	1.7723	1.50027	0.824152	1.32345	1.06067	0.941303	1.92234	-0.445859	0.512455	1.33962	1.138	1.67183	0.398131	1.8694	1.05489	1.32292	0.684	1.90552	2.58227	1.27173	0.835434	1.89878	1.35784	2.212	1.08762	1.51673	0.769152	2.27333	1.65225	0.541253	1.822	1.90201	1.47082	0.785515
82	1.35245	0.631526	2.147	2.19555	1.89718	1.284	1.33982	1.74364	1.825	1.12309	2.11836	1.69645	1.53873	0.772727	1.17109	0.995364	0.883455	1.94582	-0.555909	0.597636	1.21482	1.055	1.59945	0.260545	1.89836	1.078	1.14664	0.635818	1.876	2.603	1.27473	0.667091	1.793	1.251	2.23009	1.07536	1.46136	0.609	2.172	1.64518	0.502545	1.70427	1.77427	1.367	0.541909
83	1.26246	0.648415	1.98967	2.21456	1.65365	1.07689	1.26202	1.69084	1.61344	1.06584	2.06567	1.60713	1.56982	0.714667	0.969879	0.939364	0.82197	1.948	-0.673586	0.689636	1.08577	0.957798	1.49435	0.149879	1.91287	1.07356	0.981192	0.540182	1.81118	2.60635	1.27264	0.489535	1.649	1.13505	2.20224	1.06511	1.36828	0.445333	2.06089	1.59925	0.471566	1.5524	1.63047	1.27791	0.233455
84	1.15405	0.668338	1.81911	2.20766	1.35735	0.827	1.16637	1.59403	1.36222	0.970848	1.98866	1.50529	1.58527	0.653485	0.730606	0.886636	0.74903	1.92699	-0.804121	0.769182	0.95996	0.849495	1.36534	0.0590505	1.90372	1.04111	0.830182	0.399273	1.70355	2.57881	1.26036	0.318626	1.48322	1.01913	2.11876	1.05522	1.2443	0.290667	1.94433	1.51792	0.442859	1.37827	1.48204	1.20473	-0.122455
85	1.03033	0.692276	1.65333	2.17897	1.04588	0.561	1.05861	1.44809	1.08867	0.840545	1.88576	1.38942	1.57745	0.589394	0.467455	0.824909	0.654818	1.88639	-0.952485	0.814091	0.845212	0.730364	1.21736	-0.028697	1.86488	0.982667	0.694333	0.214545	1.55309	2.51103	1.23282	0.169212	1.30233	0.907667	1.98536	1.03967	1.09539	0.151545	1.82767	1.40794	0.407242	1.19294	1.342	1.14236	-0.497182
86	0.894849	0.719316	1.51033	2.13402	0.761687	0.3	0.945404	1.25353	0.810667	0.689283	1.75725	1.25384	1.54209	0.519626	0.196909	0.751364	0.539515	1.8248	-1.12592	0.805273	0.738707	0.60198	1.05183	-0.131646	1.79648	0.903556	0.571162	-0.00754545	1.36436	2.40416	1.18591	0.0449495	1.10856	0.802616	1.819	1.01202	0.926657	0.0226364	1.709	1.27739	0.358212	1.00834	1.21933	1.08191	-0.860758
87	0.751368	0.747149	1.40322	2.08054	0.543727	0.056	0.833111	1.02892	0.542222	0.534434	1.60549	1.09431	1.48045	0.437495	-0.0627273	0.665121	0.410485	1.74097	-1.3354	0.730909	0.632172	0.467434	0.871556	-0.264141	1.7017	0.807556	0.454919	-0.251545	1.14388	2.25409	1.11464	-0.0600202	0.907222	0.703182	1.63694	0.966081	0.749556	-0.100455	1.58233	1.13371	0.298798	0.838838	1.11045	1.01409	-1.19342
88	0.602428	0.771688	1.33767	2.02391	0.397061	-0.166333	0.726242	0.790939	0.293333	0.388152	1.4353	0.910212	1.39482	0.33197	-0.291273	0.565091	0.277818	1.6377	-1.56527	0.588455	0.522576	0.329939	0.682394	-0.430515	1.5787	0.692667	0.339636	-0.504	0.897455	2.06112	1.01564	-0.152727	0.707667	0.604818	1.45018	0.89403	0.577667	-0.221727	1.44367	0.981455	0.229061	0.686424	0.997485	0.926091	-1.48109
89	0.449346	0.788905	1.30922	1.96322	0.326	-0.363444	0.626889	0.553444	0.07	0.259444	1.25656	0.698222	1.283	0.190444	-0.482667	0.452	0.15	1.51867	-1.793	0.383	0.409	0.190111	0.488333	-0.615556	1.42	0.553333	0.223556	-0.754	0.622333	1.82678	0.888	-0.244	0.520556	0.499667	1.26267	0.786556	0.426222	-0.346333	1.29322	0.820556	0.149889	0.547333	0.86	0.807	-1.71433
90	0.292358	0.796047	1.30278	1.89489	0.320909	-0.528111	0.537071	0.325717	-0.127111	0.149929	1.07776	0.448768	1.13664	0.00751515	-0.634879	0.32797	0.0304242	1.38222	-2.00053	0.120273	0.292636	0.0482525	0.288707	-0.791535	1.22288	0.386667	0.106687	-0.984	0.313061	1.55829	0.727636	-0.344081	0.353778	0.375354	1.07461	0.636879	0.298909	-0.479576	1.13422	0.646899	0.0640606	0.418778	0.686	0.653364	-1.88933
91	0.133313	0.794255	1.301	1.81082	0.358091	-0.657	0.454364	0.113091	-0.304	0.0555455	0.902364	0.161091	0.954273	-0.213636	-0.749545	0.193727	-0.0833636	1.22509	-2.17718	-0.173545	0.174091	-0.0960909	0.0846364	-0.934182	0.996818	0.192	-0.0101818	-1.18209	-0.0247273	1.26991	0.552	-0.46	0.208	0.228818	0.887727	0.448091	0.195909	-0.622909	0.976	0.459909	-0.0250909	0.301727	0.474	0.477636	-2.01073
92	-0.0264078	0.786196	1.27611	1.69487	0.404152	-0.766333	0.368424	-0.0818081	-0.461333	-0.028	0.728778	-0.143556	0.734455	-0.461455	-0.833545	0.0460909	-0.193212	1.04598	-2.31941	-0.485364	0.0504848	-0.242556	-0.117818	-1.03735	0.760131	-0.0257778	-0.126242	-1.34027	-0.372848	0.976818	0.361091	-0.595495	0.0853333	0.0717778	0.711091	0.234253	0.109465	-0.76703	0.831111	0.267263	-0.116505	0.198162	0.228182	0.291455	-2.09509
93	-0.191195	0.774408	1.20533	1.53006	0.424758	-0.877222	0.26303	-0.267707	-0.616333	-0.114	0.544232	-0.44304	0.489727	-0.729242	-0.899485	-0.118515	-0.300515	0.845101	-2.42674	-0.809091	-0.079697	-0.391162	-0.329283	-1.1297	0.529949	-0.258333	-0.243626	-1.46136	-0.704394	0.689535	0.143727	-0.758808	-0.0334444	-0.0885657	0.54803	-0.00149495	0.0310505	-0.910303	0.694	0.0478182	-0.211192	0.101141	-0.0404949	0.103273	-2.16842
94	-0.377863	0.763274	1.07867	1.29736	0.380879	-1.007	0.102758	-0.491424	-0.808333	-0.221273	0.309485	-0.734545	0.240636	-1.018	-0.962273	-0.296091	-0.414273	0.619606	-2.53067	-1.15382	-0.219394	-0.545424	-0.580212	-1.27145	0.308758	-0.528333	-0.368061	-1.55464	-1.00336	0.40703	-0.122273	-0.971758	-0.179	-0.261606	0.384	-0.273333	-0.0452424	-1.087	0.559333	-0.256909	-0.306667	-0.0459394	-0.31403	-0.0909091	-2.27336
95	-0.618029	0.761488	0.888889	0.969081	0.270475	-1.19967	-0.164869	-0.792556	-1.08444	-0.367495	-0.0642525	-1.04686	-0.0148182	-1.35507	-1.04703	-0.502909	-0.55	0.348869	-2.70597	-1.53745	-0.376162	-0.730394	-0.904566	-1.52611	0.0780505	-0.880667	-0.522485	-1.63873	-1.28885	0.0923535	-0.493727	-1.2653	-0.390333	-0.491515	0.179061	-0.618697	-0.140929	-1.34764	0.414	-0.704475	-0.39697	-0.294727	-0.578576	-0.321364	-2.47042
96	-0.938607	0.77578	0.609778	0.502404	0.0984646	-1.51789	-0.558505	-1.16629	-1.46	-0.590202	-0.540818	-1.40799	-0.318818	-1.78749	-1.18897	-0.779424	-0.736697	-0.0150303	-3.00348	-1.928	-0.583596	-0.963061	-1.31953	-1.91999	-0.201707	-1.34822	-0.753545	-1.75364	-1.62194	-0.339485	-0.980091	-1.64575	-0.667667	-0.841616	-0.104273	-1.07036	-0.302717	-1.71709	0.230444	-1.27034	-0.484	-0.666434	-0.843263	-0.609545	-2.7937
97	-1.32283	0.792147	0.203333	-0.126515	-0.133788	-1.98667	-0.992939	-1.52548	-1.86667	-0.915818	-0.974121	-1.77715	-0.727545	-2.30812	-1.42773	-1.169	-1.01327	-0.516242	-3.40388	-2.19091	-0.876606	-1.20276	-1.79845	-2.40164	-0.594758	-1.87967	-1.09624	-1.94055	-2.06082	-0.957121	-1.45245	-2.03594	-0.923333	-1.33506	-0.436455	-1.61415	-0.572061	-2.13736	-0.008	-1.79712	-0.562909	-1.119	-1.14897	-0.889	-3.18864
98	-1.67771	0.789965	-0.326667	-0.838162	-0.43901	-2.52244	-1.26244	-1.7089	-2.13689	-1.30352	-1.18085	-2.00365	-1.23627	-2.77427	-1.76785	-1.67124	-1.38567	-1.08632	-3.79041	-2.12909	-1.26103	-1.35282	-2.24587	-2.81806	-1.13319	-2.30033	-1.50255	-2.17364	-2.56167	-1.68106	-1.74918	-2.27281	-0.985111	-1.89065	-0.693	-2.15775	-0.916101	-2.45261	-0.259333	-2.0382	-0.598606	-1.53844	-1.53578	-0.968818	-3.49124
99	-1.83458	0.800972	-0.861667	-1.38972	-0.84099	-2.90411	-1.13039	-1.53335	-2.05767	-1.61349	-1.00327	-1.87593	-1.69664	-2.91726	-2.14736	-2.19088	-1.76679	-1.45517	-3.96811	-1.63473	-1.69147	-1.29082	-2.49505	-2.9437	-1.67921	-2.35722	-1.78579	-2.29345	-2.90936	-2.24898	-1.71882	-2.15626	-0.667667	-2.30915	-0.686515	-2.53614	-1.16897	-2.45458	-0.387222	-1.79878	-0.514646	-1.75938	-1.93601	-0.637	-3.47339
100	-1.62098	0.89723	-1.147	-1.478	-1.357	-2.865	-0.502	-0.894	-1.511	-1.63	-0.377	-1.279	-1.833	-2.528	-2.407	-2.509	-1.932	-1.308	-3.732	-0.782	-2.064	-0.906	-2.362	-2.599	-1.898	-1.879	-1.686	-2.068	-2.793	-2.367	-1.25	-1.556	0.111	-2.355	-0.277	-2.573	-1.089	-2.002	-0.197	-1.067	-0.208	-1.616	-2.107	0.153	-2.976
all values Left	mean	std	steps
1	5.69364	2.11005	6.284	6.058	8.527	1.122	3.023	5.674	4.228	5.237	1.724	7.202	3.528	4.548	4.901	5.5	2.7	8.766	6.387	7.631	5.385	6.961	8.158	10.665	7.637	5.516	5.785	4.972	4.932	5.614	6.386	7.376	4.817	5.005	5.609	4.696	7.373	5.366	4.205	7.381	7.796	-0.238	6.978	7.718
2	5.79157	2.0482	6.412	6.20442	8.57532	1.29303	3.24177	5.81052	4.15248	5.32387	1.84036	7.48172	3.74638	4.722	5.06476	5.61776	3.24838	9.04107	6.41278	7.26181	5.28109	7.10912	8.02003	10.5542	8.05831	5.73556	5.95409	5.08655	5.01165	5.75125	6.41324	7.74578	4.83318	4.97227	5.89038	4.72814	7.20209	5.48588	4.32944	7.05872	7.984	0.108626	6.97988	7.502
3	5.82786	1.99117	6.58744	6.36118	8.53006	1.42616	3.51838	5.96066	4.03707	5.47931	1.77065	7.60603	3.93643	4.89903	5.1637	5.72339	3.75926	9.28953	6.30089	6.73771	5.05945	7.26354	7.77297	10.2642	8.447	5.83689	5.98982	5.17491	4.88623	5.84353	6.38215	8.065	4.86293	4.74891	6.10075	4.68581	6.98045	5.56299	4.36056	6.58011	8.12705	0.470707	7.00373	7.21367
4	5.77098	1.95672	6.805	6.55373	8.36521	1.49873	3.82103	6.11118	3.87827	5.68333	1.53139	7.55524	4.04536	5.00145	5.14109	5.75645	4.13576	9.46724	5.99	6.05524	4.681	7.39879	7.36273	9.76721	8.79367	5.744	5.82818	5.16145	4.52845	5.85324	6.29845	8.27567	4.93203	4.28909	6.24079	4.53021	6.72045	5.55491	4.275	5.93064	8.13861	0.77497	7.07491	6.831
5	5.58442	1.96181	7.03267	6.7873	8.06267	1.49548	4.08405	6.23625	3.66843	5.83997	1.17214	7.33404	4.02182	4.93824	4.93706	5.64773	4.28457	9.51647	5.44378	5.20835	4.13173	7.46309	6.74036	9.05999	9.05307	5.38811	5.40327	4.96545	3.97288	5.71862	6.15242	8.30533	5.03052	3.62273	6.29332	4.22399	6.45736	5.41209	4.02278	5.12423	7.94249	0.934515	7.10439	6.312
6	5.23846	2.00863	7.206	7.04185	7.61867	1.40324	4.22762	6.29656	3.39375	5.85217	0.767939	6.92172	3.79907	4.6223	4.51476	5.32436	4.12982	9.36262	4.67089	4.19921	3.43145	7.40075	5.89873	8.1568	9.18008	4.76011	4.69745	4.51964	3.30097	5.37219	5.91139	8.08267	5.10226	2.85873	6.21983	3.75249	6.20845	5.09538	3.56144	4.22118	7.49235	0.877263	6.92988	5.63111
7	4.73021	2.07403	7.24333	7.26527	7.03818	1.20955	4.16864	6.24676	3.04764	5.68479	0.406727	6.27536	3.31045	4.02245	3.88355	4.742	3.66673	8.93803	3.74933	3.06042	2.67955	7.14809	4.887	7.08064	9.14015	3.92433	3.77973	3.82282	2.6237	4.77424	5.53791	7.55633	5.06809	2.12145	5.97115	3.14361	5.95482	4.59948	2.91633	3.31542	6.76039	0.592818	6.49309	4.81833
8	4.092	2.11392	7.06889	7.36588	6.30457	0.94797	3.84332	6.05029	2.62992	5.392	0.0895051	5.37946	2.55573	3.20685	3.13264	3.91994	2.99936	8.1986	2.81	1.88559	2.01636	6.62169	3.81224	5.85349	8.88487	3.00322	2.79191	2.96736	2.06198	3.95188	5.0173	6.72611	4.86154	1.48036	5.51681	2.47716	5.65064	3.97385	2.19989	2.50288	5.75692	0.159889	5.82567	3.96967
9	3.38612	2.08354	6.63522	7.22064	5.39135	0.705485	3.25582	5.65019	2.14726	5.048	-0.206879	4.2767	1.65062	2.34033	2.42585	2.95861	2.30537	7.14684	1.97778	0.830384	1.46627	5.76939	2.83191	4.53557	8.37954	2.13833	1.88727	2.10427	1.6042	3.04758	4.38067	5.67556	4.4663	0.927364	4.88208	1.8769	5.25373	3.33797	1.56378	1.85658	4.59134	-0.298838	4.96882	3.21078
10	2.69056	1.96485	5.941	6.72464	4.32618	0.523818	2.50591	5.093	1.63591	4.686	-0.471636	3.08045	0.769727	1.596	1.85036	2.04818	1.71982	5.85936	1.312	-0.0844545	1.03882	4.66436	2.13327	3.29327	7.56918	1.429	1.15727	1.36536	1.19682	2.28482	3.733	4.576	3.94318	0.424636	4.166	1.46318	4.76082	2.83382	1.098	1.40255	3.45136	-0.692818	3.98618	2.609
11	2.06348	1.77638	5.04944	5.85755	3.21906	0.425879	1.74632	4.45472	1.19001	4.29885	-0.67301	1.945	0.0263939	0.990333	1.43727	1.35836	1.24335	4.49028	0.815111	-0.860879	0.735091	3.49708	1.69621	2.25094	6.40195	0.883222	0.595909	0.802545	0.824556	1.71763	3.19958	3.64978	3.42087	-0.0128182	3.49356	1.25742	4.224	2.50402	0.785111	1.09913	2.47217	-0.998798	2.9937	2.15922
12	1.53405	1.57233	4.15167	4.711	2.19589	0.409556	1.08778	3.811	0.898778	3.84922	-0.723111	0.967667	-0.578556	0.477333	1.17033	0.941333	0.798889	3.224	0.385111	-1.49533	0.551	2.46056	1.38667	1.48244	4.97178	0.355333	0.145	0.378	0.503444	1.31878	2.83	2.97322	3.05411	-0.321	2.966	1.20311	3.724	2.35322	0.521222	0.913	1.65744	-1.25122	2.129	1.84244
13	1.10602	1.40984	3.389	3.48182	1.30236	0.446273	0.542455	3.22055	0.746394	3.30306	-0.587121	0.115333	-1.08497	0.0454545	0.999364	0.747545	0.347697	2.19039	-0.016	-1.97109	0.47	1.64806	1.11245	0.985576	3.48145	-0.166	-0.152273	0.0289091	0.277364	1.03276	2.63218	2.51567	2.8207	-0.430091	2.58742	1.1743	3.33309	2.3587	0.189667	0.811727	0.949606	-1.52491	1.48673	1.61133
14	0.767418	1.32024	2.84611	2.37879	0.488788	0.491545	0.0709091	2.72127	0.753465	2.67542	-0.286616	-0.641192	-1.48109	-0.286	0.861273	0.642515	-0.0612222	1.40736	-0.358444	-2.25955	0.411273	1.01697	0.847273	0.681586	2.11433	-0.558778	-0.240909	-0.253091	0.227061	0.782434	2.58427	2.18367	2.63194	-0.339545	2.34433	1.05432	3.04855	2.45169	-0.389556	0.767313	0.34801	-1.86846	1.07609	1.34744
15	0.51137	1.29167	2.54878	1.49967	-0.259071	0.508798	-0.304212	2.33834	0.93797	2.04571	0.135818	-1.1802	-1.72194	-0.491848	0.728909	0.505212	-0.355424	0.815596	-0.582	-2.33199	0.363455	0.412919	0.618909	0.440323	0.96796	-0.731222	-0.127455	-0.440364	0.370687	0.493869	2.62197	1.88722	2.43601	-0.0537273	2.18002	0.80398	2.82018	2.51603	-1.242	0.759071	-0.0677172	-2.21751	0.840697	0.986111
16	0.339234	1.29225	2.473	0.824636	-0.817576	0.476727	-0.52797	2.09794	1.28776	1.52888	0.614364	-1.38279	-1.80836	-0.562727	0.606	0.304818	-0.48103	0.410424	-0.641	-2.20406	0.333182	-0.283242	0.484455	0.199061	0.0837879	-0.683667	0.130636	-0.528818	0.63703	0.144212	2.64227	1.56333	2.20624	0.337091	2.01464	0.494515	2.58891	2.41773	-2.12633	0.776455	-0.221455	-2.44797	0.721091	0.565667
17	0.248867	1.28848	2.54656	0.315727	-1.12851	0.399889	-0.587434	1.93938	1.71517	1.1814	1.04345	-1.35778	-1.79055	-0.510152	0.501939	0.107727	-0.427909	0.207657	-0.535222	-1.96479	0.336182	-0.934424	0.502818	0.0234242	-0.517596	-0.487222	0.440273	-0.520455	0.940606	-0.193707	2.54139	1.18733	1.93111	0.684545	1.80321	0.251283	2.33855	2.12324	-2.68522	0.818152	-0.129364	-2.51252	0.659424	0.194778
18	0.234503	1.24108	2.64889	-0.0207576	-1.20671	0.30097	-0.499687	1.80024	2.05804	0.919909	1.36341	-1.20677	-1.66092	-0.352848	0.430667	0.00227273	-0.233	0.179404	-0.311333	-1.66013	0.382818	-1.24139	0.674182	-0.0430909	-0.859333	-0.223111	0.723455	-0.419545	1.21492	-0.442576	2.30061	0.785667	1.62144	0.899545	1.55609	0.121667	2.09491	1.75506	-2.75256	0.87904	0.113667	-2.39711	0.579576	-0.0264444
19	0.277844	1.14063	2.64	-0.158455	-1.06764	0.213182	-0.274909	1.65327	2.16764	0.697091	1.60745	-0.959091	-1.40645	-0.145636	0.402545	0.0236364	0.0401818	0.262636	-0.026	-1.507	0.460727	-1.14409	0.870909	0.00827273	-0.965909	0.048	0.940545	-0.244636	1.42964	-0.555	2.00091	0.447	1.31409	0.987909	1.312	0.0929091	1.89364	1.38673	-2.445	0.956455	0.429091	-2.11291	0.449727	-0.054
20	0.370658	0.991544	2.47022	-0.0899697	-0.769071	0.168747	0.0630101	1.49952	2.04502	0.50598	1.78781	-0.62	-1.05446	0.0687576	0.420727	0.145	0.336535	0.424	0.263778	-1.28718	0.556727	-0.795	1.02979	0.162848	-0.841909	0.287111	1.08291	-0.0329091	1.58306	-0.519364	1.69824	0.279	1.0506	1.00755	1.09954	0.142485	1.75864	1.06481	-1.91789	1.04858	0.762121	-1.72452	0.309727	0.0971111
21	0.503458	0.818973	2.23511	0.15	-0.401798	0.191101	0.449677	1.35596	1.80049	0.353303	1.91678	-0.218606	-0.664424	0.277152	0.481818	0.330303	0.620616	0.653697	0.504556	-0.755889	0.667818	-0.325	1.15412	0.387455	-0.528364	0.478778	1.16	0.174	1.67737	-0.359455	1.42703	0.257222	0.868101	1.01264	0.938616	0.245687	1.70009	0.81603	-1.33556	1.15246	1.04697	-1.30209	0.22003	0.331444
22	0.644416	0.674596	1.99067	0.483818	-0.0305758	0.271121	0.806909	1.23733	1.53048	0.248273	2.00567	0.192061	-0.289152	0.423727	0.585455	0.541364	0.862515	0.933879	0.677	-0.511061	0.791636	0.157212	1.25482	0.633636	-0.0887273	0.613667	1.20027	0.348818	1.71897	-0.118667	1.20945	0.323667	0.783152	1.032	0.843606	0.381182	1.71155	0.651061	-0.778	1.26352	1.24539	-0.887394	0.212182	0.603
23	0.785598	0.567692	1.77789	0.827333	0.323444	0.398444	1.09522	1.16178	1.31822	0.197556	2.06189	0.562444	0.0411111	0.447	0.717333	0.747	1.05056	1.23578	0.778444	-0.286111	0.925	0.579111	1.338	0.85	0.410556	0.695222	1.243	0.477	1.70778	0.158556	1.05533	0.442556	0.775889	1.062	0.807667	0.533	1.777	0.568667	-0.291889	1.37633	1.38422	-0.502222	0.280667	0.886333
24	0.918397	0.506149	1.62278	1.12721	0.651586	0.558394	1.3176	1.13406	1.20303	0.209717	2.10102	0.869141	0.316798	0.353758	0.864212	0.927697	1.18366	1.52713	0.808667	-0.0761111	1.05918	0.905505	1.40197	1.01628	0.884444	0.734778	1.31209	0.534273	1.65143	0.436535	0.967424	0.599444	0.827081	1.09109	0.830778	0.689364	1.88336	0.558242	0.103222	1.48839	1.49306	-0.164283	0.406333	1.16233
25	1.0391	0.481903	1.53867	1.377	0.935182	0.733606	1.48033	1.15285	1.18524	0.277879	2.12745	1.11579	0.544152	0.26	1.00918	1.07518	1.26688	1.77485	0.769	0.103182	1.18573	1.12761	1.43918	1.13148	1.27791	0.746667	1.39836	0.532636	1.56555	0.680576	0.948909	0.782667	0.927	1.11691	0.90603	0.834697	2.011	0.610606	0.403	1.60215	1.58979	0.110727	0.571727	1.415
26	1.1434	0.476335	1.52689	1.59761	1.15961	0.903798	1.59156	1.2071	1.2401	0.373192	2.14483	1.31884	0.739303	0.26	1.13645	1.18327	1.30982	1.95095	0.665889	0.241798	1.30282	1.26001	1.44094	1.19923	1.451	0.745111	1.49018	0.496091	1.47248	0.880778	1.00603	0.974222	1.06845	1.14164	1.01699	0.958253	2.149	0.705343	0.610111	1.70949	1.69064	0.313081	0.759848	1.62989
27	1.23526	0.484115	1.577	1.80633	1.32979	1.05005	1.65513	1.27977	1.33971	0.481576	2.15608	1.49464	0.917121	0.327879	1.23633	1.24724	1.32026	2.04469	0.513111	0.335626	1.40727	1.32946	1.40367	1.226	1.66464	0.742889	1.58545	0.450545	1.39139	1.03146	1.13952	1.15567	1.24186	1.16173	1.1427	1.05559	2.282	0.836253	0.732778	1.80259	1.80142	0.440152	0.951424	1.79222
28	1.31352	0.504753	1.673	2.00773	1.45709	1.17855	1.68164	1.35455	1.46555	0.593636	2.16255	1.65227	1.07582	0.428727	1.311	1.282	1.30418	2.06609	0.33	0.385727	1.49464	1.36164	1.33809	1.22036	1.93964	0.75	1.68236	0.418909	1.32873	1.13173	1.315	1.313	1.43482	1.17064	1.26482	1.12109	2.39127	0.990909	0.787	1.87309	1.91345	0.497091	1.12964	1.89
29	1.37021	0.52785	1.80011	2.19906	1.54947	1.29134	1.67346	1.42299	1.60785	0.706343	2.16651	1.79777	1.20594	0.544424	1.369	1.29645	1.26907	2.03579	0.144222	0.397434	1.55436	1.38758	1.24509	1.19342	1.98817	0.771333	1.77236	0.417545	1.28691	1.18314	1.50473	1.42767	1.63289	1.16518	1.3708	1.14968	2.464	1.15347	0.790556	1.91382	2.0099	0.486687	1.28312	1.91933
30	1.40884	0.553955	1.935	2.35967	1.61731	1.38737	1.63617	1.48653	1.75817	0.819949	2.1693	1.92508	1.29515	0.658606	1.41348	1.29612	1.22155	1.98003	-0.0236667	0.385414	1.57555	1.43212	1.12579	1.15994	1.97236	0.809	1.83545	0.450818	1.26581	1.18871	1.68264	1.49956	1.81844	1.14791	1.45103	1.13787	2.49582	1.30756	0.763	1.91909	2.07423	0.426283	1.40448	1.90667
31	1.43002	0.578886	2.06633	2.47155	1.67285	1.46218	1.58445	1.55006	1.90021	0.931848	2.17148	2.02339	1.34394	0.756091	1.44155	1.28182	1.16491	1.91988	-0.170333	0.375667	1.55755	1.50024	0.982909	1.131	1.92039	0.859	1.84536	0.511091	1.26221	1.15255	1.82764	1.53	1.97667	1.12491	1.50227	1.08427	2.48836	1.43897	0.715	1.884	2.097	0.35797	1.49282	1.87067
32	1.43292	0.59983	2.18167	2.5273	1.72687	1.50745	1.53376	1.61236	2.01967	1.03001	2.17275	2.08044	1.36697	0.825152	1.4433	1.25358	1.10306	1.86594	-0.299111	0.376081	1.50018	1.57948	0.82197	1.11006	1.85521	0.915667	1.78591	0.584182	1.26892	1.07436	1.927	1.52256	2.0984	1.10236	1.52919	0.987848	2.44636	1.53887	0.657778	1.798	2.07398	0.310212	1.54976	1.81722
33	1.41772	0.616446	2.271	2.53079	1.7874	1.50717	1.49475	1.67133	2.10379	1.10024	2.16871	2.09247	1.38943	0.86	1.40418	1.21361	1.0418	1.82845	-0.415556	0.389869	1.40745	1.65003	0.652212	1.0982	1.79362	0.971667	1.66582	0.652	1.27397	0.955485	1.97688	1.48256	2.18202	1.08482	1.5353	0.855515	2.376	1.60605	0.600444	1.66412	2.00677	0.295101	1.57645	1.74211
34	1.38565	0.629916	2.329	2.492	1.85767	1.46033	1.47033	1.72133	2.14133	1.13867	2.15733	2.065	1.41867	0.86	1.31	1.16	0.982667	1.815	-0.528333	0.420333	1.288	1.69267	0.487	1.094	1.75367	1.02067	1.504	0.692	1.27433	0.803667	1.976	1.41467	2.224	1.073	1.512	0.703333	2.286	1.64367	0.549333	1.50067	1.90333	0.317667	1.568	1.64433
35	1.33701	0.641781	2.353	2.42315	1.93048	1.35973	1.45597	1.75354	2.12681	1.14572	2.13443	2.01405	1.45324	0.825727	1.14794	1.09321	0.924232	1.8279	-0.647222	0.470162	1.15627	1.6941	0.341121	1.09323	1.74351	1.05778	1.32491	0.682	1.26642	0.631717	1.91976	1.32311	2.21973	1.063	1.45192	0.542889	2.18236	1.64858	0.507778	1.31936	1.77273	0.374101	1.51258	1.53344
36	1.27439	0.653304	2.33844	2.34115	2.00034	1.20398	1.44391	1.75773	2.05835	1.12099	2.09633	1.95276	1.49159	0.776303	0.938485	1.02567	0.863939	1.86164	-0.778667	0.539051	1.02709	1.64925	0.220242	1.08833	1.75574	1.07744	1.14664	0.622909	1.24664	0.455192	1.82185	1.21444	2.16386	1.053	1.35692	0.384889	2.06973	1.61835	0.475444	1.13213	1.6256	0.452323	1.4097	1.42478
37	1.1982	0.665986	2.278	2.25873	2.06636	0.998636	1.42573	1.71909	1.93636	1.06164	2.03964	1.88545	1.53109	0.72	0.693636	0.966273	0.796818	1.90164	-0.928	0.624909	0.905455	1.56127	0.123091	1.06	1.781	1.073	0.979364	0.516909	1.21064	0.289091	1.68991	1.098	2.05627	1.035	1.23327	0.237182	1.951	1.55364	0.447	0.950273	1.47436	0.535545	1.26018	1.327
38	1.10763	0.682637	2.16156	2.17982	2.12741	0.756879	1.39234	1.63516	1.76249	0.964788	1.9564	1.81406	1.56513	0.660455	0.428545	0.912091	0.715374	1.93321	-1.10756	0.712303	0.792545	1.43904	0.0386061	0.986374	1.81409	1.03656	0.826909	0.366182	1.15276	0.143919	1.53312	0.984222	1.905	1.00291	1.0862	0.102636	1.83164	1.45877	0.410556	0.782535	1.33267	0.604879	1.07091	1.247
39	1.00255	0.705762	2.00933	2.10721	2.17815	0.502848	1.3326	1.50579	1.54029	0.834232	1.8456	1.73938	1.58457	0.598242	0.159818	0.85503	0.612859	1.948	-1.32056	0.781717	0.685909	1.29294	-0.0481515	0.856657	1.8496	0.974444	0.69	0.171818	1.0597	0.0208283	1.35906	0.875889	1.72474	0.949818	0.920808	-0.0223939	1.71036	1.34042	0.361667	0.632424	1.20855	0.641566	0.853424	1.18178
40	0.883975	0.734827	1.84067	2.04527	2.20967	0.259273	1.24994	1.33342	1.27897	0.682212	1.7123	1.65603	1.58097	0.531364	-0.0963636	0.788273	0.488788	1.9417	-1.557	0.815788	0.577091	1.12706	-0.151727	0.663515	1.88394	0.892667	0.565909	-0.0559091	0.935273	-0.0799394	1.17191	0.774333	1.53409	0.866636	0.747667	-0.142273	1.58082	1.20491	0.301667	0.496909	1.0973	0.629242	0.621909	1.12267
41	0.752893	0.766152	1.67378	1.982	2.21525	0.0322727	1.14925	1.12565	0.996687	0.527202	1.56038	1.55774	1.54835	0.454788	-0.323758	0.709242	0.352141	1.91393	-1.793	0.800677	0.463182	0.94096	-0.282424	0.407141	1.90792	0.794444	0.448455	-0.302091	0.783071	-0.170242	0.974303	0.677	1.34261	0.744636	0.579556	-0.262152	1.43864	1.06117	0.230778	0.371111	0.981465	0.553899	0.393394	1.06211
42	0.61139	0.796111	1.52667	1.90285	2.19816	-0.175707	1.03714	0.894838	0.716121	0.381566	1.3949	1.44616	1.48781	0.359424	-0.508606	0.617273	0.217212	1.86783	-2.00722	0.727899	0.346455	0.742778	-0.442121	0.097798	1.91274	0.676222	0.331818	-0.554	0.609778	-0.262545	0.773424	0.578333	1.15026	0.581727	0.431192	-0.388192	1.28418	0.909939	0.149889	0.259828	0.836818	0.404061	0.17403	0.989667
43	0.461165	0.822388	1.41367	1.802	2.16239	-0.361515	0.92103	0.656697	0.450788	0.25403	1.22197	1.31794	1.40227	0.226727	-0.653909	0.509182	0.0914545	1.80109	-2.18767	0.595303	0.227545	0.539061	-0.619636	-0.242576	1.88897	0.533	0.214364	-0.8	0.420242	-0.366061	0.582727	0.469	0.957879	0.385182	0.305727	-0.52403	1.12164	0.748424	0.062	0.158212	0.652	0.181727	-0.0442727	0.894333
44	0.304775	0.843146	1.34211	1.6793	2.11314	-0.519323	0.807444	0.425737	0.209293	0.145404	1.04979	1.16275	1.28797	0.0530606	-0.762394	0.389273	-0.0273535	1.71188	-2.33078	0.401263	0.105636	0.329121	-0.787697	-0.576566	1.83297	0.362333	0.0961818	-1.02645	0.212394	-0.486444	0.412515	0.340778	0.77403	0.163636	0.203404	-0.66598	0.961182	0.575465	-0.0293333	0.0391919	0.427556	-0.102636	-0.268727	0.769444
45	0.144183	0.858493	1.31011	1.53433	2.05944	-0.640889	0.700222	0.209556	-0.005	0.0516667	0.881556	0.980889	1.13989	-0.154	-0.843	0.259333	-0.141444	1.60489	-2.44144	0.158222	-0.022	0.114444	-0.925333	-0.856889	1.74767	0.164778	-0.022	-1.221	-0.0466667	-0.627778	0.262667	0.194444	0.602222	-0.08	0.117556	-0.808222	0.813	0.393222	-0.123111	-0.142	0.169	-0.427889	-0.501	0.616222
46	-0.0236883	0.873437	1.303	1.37	2.00391	-0.746455	0.601636	0.0108182	-0.195455	-0.032	0.714	0.770818	0.954273	-0.388182	-0.908455	0.117364	-0.252455	1.484	-2.549	-0.114091	-0.159455	-0.0996364	-1.02745	-1.06482	1.63582	-0.053	-0.139273	-1.37009	-0.411182	-0.796818	0.132727	0.038	0.435	-0.37	0.0402727	-0.954	0.673909	0.203091	-0.22	-0.431909	-0.109727	-0.773818	-0.758273	0.442
47	-0.209364	0.901162	1.30122	1.18358	1.94292	-0.850707	0.51198	-0.176919	-0.366576	-0.118	0.532919	0.521949	0.729384	-0.643545	-0.972121	-0.0387576	-0.365313	1.34489	-2.74633	-0.404747	-0.313455	-0.322071	-1.11527	-1.20685	1.49064	-0.287667	-0.258182	-1.48318	-0.881182	-1.01486	0.0135758	-0.121111	0.243202	-0.754909	-0.0343434	-1.13556	0.536455	-0.0158182	-0.317778	-0.86104	-0.387263	-1.12081	-1.08964	0.258
48	-0.42606	0.952157	1.27922	0.969273	1.87389	-0.966818	0.426606	-0.377626	-0.524939	-0.226364	0.306657	0.235434	0.478535	-0.918	-1.05952	-0.209121	-0.491667	1.18554	-3.09067	-0.707273	-0.502182	-0.586253	-1.23491	-1.31867	1.30348	-0.563556	-0.385273	-1.57118	-1.37326	-1.32815	-0.115727	-0.295778	-0.0164545	-1.25945	-0.121081	-1.4223	0.384636	-0.341576	-0.409333	-1.34567	-0.653848	-1.45052	-1.54464	0.074
49	-0.680565	1.01501	1.215	0.722727	1.78536	-1.11982	0.335091	-0.626333	-0.689848	-0.374848	-0.0551212	-0.0746667	0.224152	-1.22255	-1.21236	-0.397273	-0.65303	1.00497	-3.53067	-1.02315	-0.754182	-0.933485	-1.443	-1.45364	1.07948	-0.93	-0.548091	-1.65582	-1.73512	-1.72903	-0.287182	-0.54	-0.356273	-1.82882	-0.258242	-1.82082	0.184	-0.817515	-0.498	-1.67967	-0.932606	-1.7533	-2.08273	-0.117333
50	-0.961447	1.05662	1.09656	0.444424	1.66263	-1.35025	0.218717	-0.95402	-0.903131	-0.602525	-0.510364	-0.386202	-0.0382525	-1.59242	-1.47112	-0.623303	-0.886455	0.80401	-3.87278	-1.36396	-1.09845	-1.38328	-1.78106	-1.66558	0.836535	-1.41578	-0.800636	-1.78545	-1.7767	-2.10566	-0.534091	-0.917222	-0.680333	-2.31882	-0.497596	-2.2309	-0.0741818	-1.38008	-0.576	-1.68854	-1.27735	-2.05045	-2.50015	-0.350556
51	-1.23129	1.0525	0.916111	0.134606	1.49024	-1.73675	0.0302828	-1.35498	-1.22587	-0.934364	-0.937434	-0.689152	-0.359323	-2.09158	-1.82579	-0.946697	-1.25055	0.577263	-3.88478	-1.75204	-1.55255	-1.89221	-2.24594	-2.00042	0.597465	-1.94422	-1.16836	-1.99091	-1.2963	-2.2668	-0.839909	-1.42656	-0.739667	-2.55064	-0.846404	-2.46892	-0.304636	-1.85004	-0.589333	-1.2859	-1.68611	-2.38175	-2.50485	-0.638556
52	-1.40992	1.04145	0.652333	-0.221273	1.25009	-2.25733	-0.303152	-1.66297	-1.65636	-1.32036	-1.19018	-1.00597	-0.795788	-2.61773	-2.18445	-1.419	-1.67233	0.299515	-3.42333	-2.096	-1.93827	-2.31942	-2.69527	-2.42982	0.37197	-2.317	-1.56218	-2.20527	-0.363636	-2.03761	-1.014	-1.95867	-0.347606	-2.39555	-1.12903	-2.36094	-0.333182	-2.0183	-0.443333	-0.480545	-2.00106	-2.72906	-1.98409	-0.900333
53	-1.3927	1.1008	0.267889	-0.658909	0.913929	-2.70819	-0.763747	-1.66783	-2.03646	-1.61426	-1.10891	-1.37219	-1.31348	-2.89009	-2.38094	-1.9567	-1.88453	-0.0768485	-2.496	-2.20586	-2.06727	-2.45469	-2.91764	-2.83925	0.144717	-2.29744	-1.76673	-2.24836	0.826455	-1.34067	-0.850758	-2.31533	0.424131	-1.83	-1.11097	-1.82376	0.00481818	-1.74122	-0.048	0.642636	-1.96573	-2.93912	-1.06994	-0.956333
54	-1.09765	1.27363	-0.255333	-1.20458	0.444131	-2.88989	-1.16232	-1.25828	-2.13095	-1.60766	-0.505273	-1.75963	-1.72088	-2.7117	-2.19852	-2.35542	-1.64949	-0.579071	-1.23211	-1.96747	-1.85873	-2.13089	-2.75809	-3.09794	-0.119768	-1.752	-1.55509	-1.92855	2.15463	-0.238566	-0.260636	-2.29289	1.42706	-0.929273	-0.679141	-0.90998	0.750273	-1.01787	0.621333	1.95924	-1.41837	-2.76307	0.0609697	-0.619444
55	-0.509699	1.53736	-0.826	-1.78591	-0.172273	-2.66727	-1.229	-0.440909	-1.79055	-1.12727	0.412727	-2.00518	-1.74755	-2.05664	-1.50391	-2.40627	-0.906455	-1.12018	0.199	-1.37891	-1.30409	-1.33064	-2.16173	-3.09	-0.491727	-0.736	-0.860091	-1.197	3.52118	1.12527	0.722364	-1.796	2.51091	0.184455	0.133	0.251455	1.80255	0.0384545	1.496	3.34045	-0.400091	-2.03673	1.27018	0.153
56	0.3255	1.83246	-1.11133	-2.16567	-0.856222	-1.99911	-0.812667	0.686667	-1.02567	-0.290667	1.52356	-1.86922	-1.25333	-1.034	-0.486333	-2	0.248	-1.44578	1.639	-0.520889	-0.472	-0.178778	-1.17233	-2.73944	-1.02389	0.592	0.199	-0.157	4.85211	2.55911	1.987	-0.851111	3.57256	1.389	1.19678	1.48756	2.998	1.23244	2.45867	4.66878	0.916333	-0.829	2.49567	1.26322
57	1.33422	2.0863	-0.906667	-2.0593	-1.38972	-0.93604	0.0491818	1.98366	0.0343333	0.732384	2.73133	-1.23346	-0.325172	0.187152	0.712545	-1.16333	1.64261	-1.27515	2.99967	0.493283	0.511455	1.14246	0.0968182	-2.02609	-1.59331	2.00556	1.42991	1.03209	6.09795	3.96299	3.39709	0.316222	4.56589	2.58536	2.36218	2.70329	4.19618	2.46709	3.40111	5.89395	2.34809	0.645586	3.72736	2.49089
58	2.444	2.24324	-0.232667	-1.36709	-1.47521	0.358667	1.20264	3.31876	1.23264	1.82479	3.95339	-0.186152	0.843879	1.45273	1.97509	-0.0252727	3.11279	-0.519636	4.25767	1.55879	1.47709	2.46885	1.50709	-0.975182	-1.86345	3.404	2.66327	2.22036	7.2327	5.28988	4.83136	1.58	5.48691	3.72691	3.5133	3.84876	5.33218	3.70039	4.28867	6.99255	3.76294	2.17706	4.96118	3.73533
59	3.58687	2.28513	0.772778	-0.221394	-0.976364	1.71394	2.47895	4.59481	2.45553	2.90875	5.11865	1.05624	2.06777	2.65842	3.21918	1.25776	4.54471	0.654808	5.41189	2.59078	2.37582	3.68519	2.93864	0.288788	-1.54846	4.72944	3.84236	3.338	8.25323	6.52149	6.19788	2.85867	6.34997	4.79836	4.58785	4.90795	6.39945	4.91508	5.12444	7.95077	5.0836	3.62043	6.17667	4.94589
60	4.70856	2.22999	1.955	1.15927	-0.00723232	3.04845	3.74904	5.77839	3.63762	3.94386	6.2169	2.31764	3.24629	3.76061	4.40058	2.53739	5.87749	2.01566	6.46256	3.57295	3.18009	4.74525	4.30909	1.6346	-0.629131	5.95078	4.95436	4.35718	9.14038	7.65254	7.4507	4.10533	7.1673	5.78827	5.56768	5.88213	7.39973	6.09782	5.92756	8.75846	6.27042	4.93494	7.33885	6.10278
61	5.77233	2.11083	3.191	2.598	1.25548	4.3017	4.93791	6.85248	4.74158	4.91497	7.24688	3.51388	4.34709	4.77764	5.48664	3.74055	7.06776	3.41797	7.40433	4.50761	3.88055	5.65012	5.58718	2.9867	0.700242	7.05067	5.99764	5.27245	9.87609	8.67706	8.59982	5.29633	7.93055	6.68027	6.45048	6.77167	8.32827	7.22242	6.712	9.40885	7.32436	6.12955	8.40436	7.19667
62	6.75066	1.95909	4.40167	3.99161	2.63617	5.43033	6.02793	7.80547	5.75667	5.81059	8.19607	4.62152	5.35945	5.71164	6.47194	4.8387	8.09873	4.78371	8.22744	5.39113	4.47045	6.4263	6.74952	4.28542	2.20004	8.01511	6.964	6.08245	10.446	9.58049	9.64333	6.41767	8.59989	7.45482	7.257	7.56478	9.16827	8.24313	7.47444	9.90226	8.25329	7.22353	9.3297	8.21489
63	7.61981	1.7933	5.54244	5.29306	4.01414	6.39867	7.02801	8.62479	6.67906	6.59115	9.0489	5.64221	6.27427	6.5587	7.35727	5.81482	8.96923	6.07883	8.92211	6.20849	4.96145	7.09574	7.77561	5.48419	3.69517	8.82722	7.82982	6.77918	10.8376	10.3242	10.5745	7.45178	9.13414	8.09336	8.00048	8.23168	9.89173	9.08182	8.19311	10.2317	9.04867	8.22196	10.0843	9.13644
64	8.36015	1.62844	6.586	6.48027	5.32309	7.13055	7.93627	9.29455	7.49218	7.23655	9.76809	6.579	7.07445	7.30945	8.13745	6.64982	9.66455	7.28218	9.483	6.93345	5.35336	7.66727	8.64318	6.547	5.08964	9.469	8.55982	7.34964	11.018	10.9221	11.3814	8.37	9.50855	8.58027	8.66773	8.78073	10.4625	9.738	8.834	10.4348	9.69373	9.10709	10.6556	9.932
65	8.95205	1.47844	7.48911	7.52827	6.52889	7.63598	8.74495	9.79081	8.17379	7.70872	10.3281	7.43203	7.73572	7.94939	8.80303	7.31958	10.1742	8.36885	9.88567	7.5233	5.62845	8.14018	9.3283	7.43478	6.34718	9.90189	9.11855	7.78382	11.0337	11.3805	12.0505	9.10956	9.71937	8.90573	9.2268	9.2112	10.8441	10.2083	9.35133	10.5214	10.1776	9.85387	11.0431	10.5453
66	9.38641	1.36285	8.23122	8.40639	7.60913	7.89769	9.43143	10.0947	8.70235	7.97878	10.7444	8.19365	8.23289	8.4597	9.33879	7.79945	10.4951	9.30562	10.1491	7.93861	5.76936	8.51205	9.80924	8.12134	7.45831	10.1567	9.47618	8.07709	10.9027	11.7126	12.573	9.66322	9.77871	9.074	9.64858	9.53039	11.0168	10.4991	9.74889	10.502	10.5003	10.4468	11.2584	10.9844
67	9.65986	1.30054	8.77233	9.091	8.54	7.905	9.97767	10.2233	9.06267	8.03367	11.0177	8.84733	8.548	8.82	9.724	8.071	10.6313	10.0593	10.286	8.18233	5.762	8.781	10.072	8.62267	8.41167	10.2493	9.608	8.228	10.6447	11.9317	12.95	10.0223	9.70667	9.104	9.92033	9.75033	10.985	10.625	10.022	10.3913	10.6747	10.879	11.327	11.2527
68	9.7687	1.30679	9.08467	9.55936	9.29156	7.65826	10.3733	10.1872	9.24962	7.87783	11.1529	9.37287	8.67632	8.99224	9.90473	8.08594	10.595	10.6058	10.3151	8.2506	5.564	8.94965	10.0825	8.94139	9.18733	10.1998	9.48709	8.22891	10.2791	12.0487	13.1723	10.1899	9.52463	9.00855	10.0453	9.88193	10.7641	10.6065	10.1771	10.206	10.7182	11.1485	11.2735	11.3672
69	9.73095	1.37361	9.16111	9.81542	9.83224	7.1733	10.6149	10.0062	9.26948	7.53135	11.1521	9.75205	8.62819	9.00842	9.92585	7.88648	10.4091	10.931	10.2578	8.15088	5.24127	9.02902	9.89915	9.08635	9.75776	10.0291	9.16818	8.11445	9.82451	12.0747	13.2833	10.1823	9.25223	8.82718	10.0359	9.92996	10.4106	10.4665	10.2273	9.96096	10.6457	11.2654	11.1303	11.3517
70	9.56239	1.48459	9.01633	9.87373	10.1385	6.45145	10.7087	9.70442	9.13782	7.0197	11.0247	9.97791	8.42839	8.88509	9.81082	7.50191	10.1059	11.0391	10.1347	7.89827	4.82064	9.03252	9.55555	9.07245	10.0977	9.75433	8.692	7.91082	9.28542	12.0217	13.302	10.0197	8.9093	8.57955	9.91609	9.89261	9.95373	10.2267	10.1853	9.66561	10.4741	11.2527	10.9138	11.2287
71	9.28633	1.6186	8.68211	9.76552	10.2064	5.5991	10.6679	9.30705	8.86542	6.39329	10.8256	10.054	8.11269	8.63827	9.58821	6.97076	9.71755	10.9537	9.964	7.51201	4.33109	8.97286	9.08648	8.92008	10.2011	9.38611	8.09482	7.63273	8.68727	11.9154	13.247	9.71989	8.50296	8.28527	9.71112	9.78576	9.418	9.90212	10.0613	9.32662	10.2246	11.1385	10.6367	11.0144
72	8.92473	1.76074	8.19967	9.52515	10.0475	4.67279	10.5095	8.83998	8.47956	5.69737	10.5777	9.99919	7.72053	8.28073	9.28639	6.33455	9.2828	10.7093	9.76033	7.0106	3.80164	8.86071	8.52618	8.64877	10.0846	8.93278	7.40573	7.28836	8.03985	11.7726	13.1352	9.30144	8.04029	7.95855	9.45066	9.63038	8.82255	9.50347	9.86589	8.95187	9.91491	10.9452	10.3069	10.7164
73	8.49539	1.90237	7.613	9.18309	9.68582	3.71918	10.2506	8.332	8.00545	4.94927	10.2987	9.83618	7.27473	7.82273	8.92945	5.62873	8.823	10.3467	9.531	6.40609	3.25836	8.70345	7.90536	8.27436	9.78355	8.411	6.64936	6.88291	7.35373	11.5944	12.98	8.785	7.53573	7.60991	9.13964	9.43764	8.17845	9.03382	9.609	8.55045	9.55236	10.6774	9.92873	10.336
74	8.01429	2.03762	6.95878	8.75988	9.17296	2.78066	9.90634	7.81049	7.46333	4.1664	9.99974	9.59028	6.78498	7.27821	8.53236	4.87609	8.35259	9.90522	9.27944	5.72746	2.72673	8.5061	7.24803	7.82855	9.34217	7.83056	5.84755	6.42182	6.64287	11.3816	12.7909	8.18056	7.00487	7.25282	8.77646	9.21138	7.49445	8.49742	9.28989	8.13331	9.14171	10.3366	9.50482	9.864
75	7.49546	2.16257	6.27111	8.27082	8.54977	1.89671	9.48945	7.28536	6.87025	3.37317	9.68638	9.27194	6.25528	6.67518	8.10927	4.08752	7.88392	9.39787	9.01	4.99335	2.21673	8.27257	6.56942	7.32904	8.79847	7.21511	5.02064	5.91191	5.92542	11.1352	12.5747	7.51	6.45902	6.902	8.36273	8.95308	6.784	7.89914	8.91711	7.71168	8.6951	9.91366	9.03558	9.31967
76	6.95209	2.27076	5.55933	7.73264	7.84955	1.12288	9.00964	6.76267	6.2397	2.6017	9.368	8.88861	5.69655	6.04245	7.67082	3.29045	7.42291	8.83379	8.726	4.22591	1.73682	8.00858	5.88573	6.79212	8.17667	6.57733	4.18936	5.36209	5.22873	10.8548	12.333	6.784	5.90964	6.56564	7.90206	8.66697	6.06673	7.24412	8.49533	7.29706	8.23227	9.40533	8.52155	8.70833
77	6.39853	2.35629	4.835	7.1633	7.09583	0.481727	8.48603	6.246	5.58642	1.88572	9.04552	8.44737	5.12685	5.40421	7.21967	2.55012	6.97229	8.22165	8.43133	3.45051	1.29591	7.72306	5.22252	6.23182	7.49227	5.92989	3.37764	4.787	4.5808	10.5376	12.0693	6.026	5.36862	6.24636	7.4022	8.36283	5.36445	6.53861	8.03256	6.90272	7.77007	8.8218	7.96712	8.03756
78	5.85059	2.41385	4.12211	6.58233	6.31433	-0.0164444	7.93522	5.73833	4.93011	1.27156	8.71867	7.95811	4.56756	4.78067	6.755	1.913	6.53844	7.569	8.12867	2.696	0.904	7.43033	4.60633	5.66033	6.76156	5.28856	2.624	4.207	4.00111	10.1744	11.7857	5.26378	4.848	5.95	6.87478	8.05444	4.699	5.79067	7.541	6.54656	7.32122	8.18644	7.384	7.31889
79	5.32754	2.43941	3.45367	6.00782	5.53167	-0.365394	7.37236	5.24636	4.29473	0.776333	8.3857	7.43524	4.04024	4.19309	6.27664	1.40755	6.13536	6.89021	7.82367	2.00055	0.590636	7.14373	4.06545	5.09109	6.00933	4.67467	1.99127	3.65791	3.50515	9.77876	11.484	4.52633	4.36209	5.69273	6.33142	7.75667	4.10445	5.02303	7.034	6.23964	6.89827	7.53267	6.78964	6.568
80	4.84609	2.43303	2.86278	5.45703	4.77466	-0.566444	6.81322	4.79249	3.70861	0.405646	8.03095	6.89324	3.56949	3.66142	5.79021	1.04479	5.78388	6.21206	7.52856	1.41774	0.344727	6.8734	3.62342	4.53593	5.26782	4.114	1.50091	3.18082	3.10358	9.35825	11.1662	3.84278	3.92696	5.478	5.78626	7.4761	3.59255	4.25501	6.52556	5.99192	6.51151	6.89542	6.19912	5.80533
81	4.42254	2.3978	2.37644	4.95185	4.07191	-0.626859	6.2796	4.3936	3.20158	0.157091	7.64129	6.34334	3.17636	3.20052	5.32015	0.823394	5.51148	5.56842	7.26056	0.957192	0.167636	6.62938	3.2973	4.00326	4.57313	3.63222	1.16673	2.81282	2.80202	8.92801	10.8356	3.24089	3.56916	5.30873	5.26395	7.21595	3.18145	3.50677	6.03256	5.80738	6.18298	6.30094	5.6233	5.05656
82	4.07077	2.3376	2.02	4.52173	3.45255	-0.542182	5.793	4.06318	2.79109	0.0218182	7.22427	5.79555	2.87045	2.81945	4.88718	0.734909	5.32009	4.98991	7.033	0.627091	0.0560909	6.41627	3.09745	3.50882	3.96073	3.25	1.00064	2.57764	2.61255	8.50391	10.4982	2.744	3.30218	5.19036	4.78091	6.98191	2.88364	2.80291	5.573	5.68882	5.93536	5.76436	5.07073	4.349
83	3.80106	2.2579	1.83067	4.19733	2.94131	-0.337909	5.37014	3.80561	2.497	-0.0142424	6.79355	5.26068	2.65732	2.52461	4.50012	0.76603	5.20913	4.49932	6.82767	0.42603	0.00318182	6.24231	3.02815	3.06993	3.45561	2.99222	1.00391	2.48782	2.52697	8.09762	10.162	2.38578	3.12952	5.12218	4.34908	6.78325	2.70527	2.17001	5.18989	5.63856	5.77548	5.29653	4.55342	3.72144
84	3.61591	2.16671	1.78367	3.99709	2.55331	-0.0505455	5.02378	3.61934	2.33228	0.0293131	6.36721	4.74937	2.54524	2.33039	4.17006	0.89697	5.1763	4.11347	6.613	0.347253	0.00481818	6.12003	3.10285	2.70471	3.074	2.84489	1.16436	2.54145	2.52843	7.71539	9.843	2.14967	3.05058	5.09809	3.98163	6.63038	2.64345	1.63292	4.89311	5.65589	5.69805	4.90898	4.10158	3.18256
85	3.51553	2.07369	1.867	3.92145	2.29618	0.292667	4.7657	3.50061	2.29591	0.126606	5.96964	4.27442	2.53167	2.24173	3.90982	1.08764	5.21779	3.84261	6.39833	0.38297	0.0428182	6.05685	3.31827	2.43073	2.82512	2.80333	1.45655	2.724	2.60736	7.36618	9.55918	2.033	3.05985	5.11118	3.69127	6.53048	2.68873	1.21942	4.682	5.73233	5.69106	4.61973	3.72973	2.75033
86	3.49496	1.98756	2.05811	3.96055	2.1763	0.662606	4.60615	3.44823	2.37485	0.23899	5.61671	3.8516	2.60322	2.2473	3.73224	1.289	5.33023	3.69857	6.20356	0.531505	0.0979091	6.05319	3.65076	2.26588	2.70256	2.85511	1.84636	3.01264	2.75162	7.06057	9.31979	2.03367	3.14249	5.15564	3.4827	6.49263	2.82618	0.952646	4.55867	5.84986	5.72765	4.44688	3.43267	2.44056
87	3.54605	1.91326	2.33367	4.10373	2.19706	1.03091	4.54196	3.46293	2.54785	0.341313	5.3162	3.50506	2.73912	2.33703	3.64994	1.46552	5.5049	3.68413	6.05022	0.792384	0.160727	6.10493	4.08015	2.23349	2.68229	2.98311	2.29927	3.38245	2.94718	6.79612	9.12815	2.14433	3.27924	5.222	3.35332	6.50651	3.034	0.814202	4.53333	5.99149	5.78796	4.39812	3.2103	2.25744
88	3.65512	1.85534	2.67067	4.33973	2.34155	1.37045	4.55942	3.51897	2.79109	0.419909	5.07721	3.24167	2.90288	2.49327	3.665	1.59809	5.72576	3.77464	5.96467	1.12497	0.223545	6.2003	4.58591	2.30676	2.74042	3.16967	2.78564	3.81491	3.18109	6.56952	8.98364	2.34833	3.45218	5.28991	3.29764	6.56452	3.28609	0.796	4.61433	6.14579	5.86291	4.44661	3.07573	2.19367
89	3.80866	1.81552	3.04578	4.655	2.591	1.65944	4.632	3.60422	3.08456	0.467222	4.90767	3.05844	3.06767	2.69333	3.74833	1.68433	5.97778	3.959	5.97244	1.50744	0.28	6.32211	5.14833	2.47433	2.85789	3.39922	3.272	4.294	3.43756	6.37711	8.88233	2.62011	3.64467	5.339	3.30844	6.65478	3.557	0.886444	4.79767	6.30256	5.94211	4.57344	3.03967	2.23722
90	3.99502	1.79385	3.437	5.03773	2.92652	1.90444	4.72908	3.70908	3.41288	0.483121	4.82524	2.95012	3.2272	2.91579	3.88845	1.73167	6.25122	4.22548	6.08178	1.92373	0.325	6.45522	5.74982	2.72968	3.01859	3.65811	3.71382	4.80127	3.69947	6.22122	8.81894	2.93	3.84413	5.36264	3.37732	6.76615	3.82882	1.07156	5.06444	6.45774	6.01082	4.76114	3.08648	2.37811
91	4.20384	1.78957	3.829	5.47555	3.32727	2.11045	4.83509	3.82491	3.75809	0.476273	4.833	2.90736	3.38582	3.14636	4.07173	1.74745	6.538	4.54827	6.272	2.36218	0.364909	6.59327	6.376	3.06764	3.20973	3.931	4.09673	5.31018	3.95818	6.11009	8.79027	3.25	4.03382	5.36664	3.49509	6.89136	4.09	1.33618	5.388	6.61218	6.062	4.99045	3.18564	2.603
92	4.42442	1.80244	4.21033	5.95239	3.76974	2.28109	4.94458	3.9436	4.09199	0.463899	4.91074	2.92106	3.54699	3.37221	4.28109	1.73252	6.83043	4.89029	6.51822	2.8132	0.406545	6.7342	7.014	3.48127	3.42101	4.20033	4.40836	5.79964	4.20543	6.05185	8.80258	3.56022	4.19199	5.34445	3.64195	7.02713	4.32964	1.66487	5.75511	6.76569	6.10055	5.24395	3.30842	2.89189
93	4.64636	1.83209	4.56289	6.44342	4.22652	2.41841	5.05827	4.05865	4.39421	0.462162	5.0489	2.97611	3.70566	3.57855	4.49679	1.69127	7.12492	5.21384	6.80878	3.26568	0.460818	6.88239	7.64521	3.96036	3.64595	4.45256	4.63127	6.24791	4.43299	6.04924	8.86833	3.84944	4.31409	5.29718	3.79915	7.16699	4.53491	2.04101	6.14556	6.9151	6.13296	5.50706	3.42736	3.20411
94	4.86039	1.87364	4.87467	6.91682	4.66973	2.52321	5.17361	4.16182	4.65	0.474606	5.24036	3.05233	3.85448	3.76018	4.70382	1.64327	7.41312	5.48818	7.12167	3.73682	0.542455	7.06827	8.24418	4.498	3.87255	4.675	4.75818	6.63864	4.63085	6.07973	8.97527	4.107	4.41039	5.23627	3.95464	7.29661	4.69818	2.43055	6.534	7.0527	6.16027	5.76597	3.521	3.527
95	5.06173	1.92046	5.14533	7.34182	5.07612	2.5973	5.28083	4.23939	4.85198	0.527899	5.48764	3.12916	3.99043	3.91742	4.89645	1.60861	7.68295	5.69864	7.41878	4.21949	0.681545	7.33161	8.81224	5.06603	4.08662	4.86278	4.80545	6.96409	4.79962	6.12083	9.1207	4.32667	4.49193	5.17718	4.10685	7.4081	4.82591	2.80767	6.88956	7.16807	6.18104	6.00932	3.58424	3.85456
96	5.24944	1.96402	5.37956	7.69624	5.43075	2.65343	5.36954	4.28832	4.99931	0.655374	5.8017	3.19029	4.11407	4.07564	5.07039	1.61685	7.92561	5.85742	7.66278	4.65142	0.899909	7.6452	9.35921	5.64495	4.30009	5.02278	4.81018	7.22427	4.9576	6.15901	9.29915	4.50489	4.57036	5.13518	4.25465	7.49255	4.93445	3.15827	7.18644	7.27035	6.19421	6.23122	3.61555	4.16744
97	5.42251	1.99437	5.582	7.98118	5.72636	2.70942	5.43779	4.30955	5.0953	0.866758	6.15036	3.23185	4.22655	4.26355	5.21755	1.70336	8.13824	5.99958	7.825	4.99091	1.20564	7.91315	9.86845	6.21094	4.55933	5.175	4.81164	7.428	5.11561	6.19573	9.49591	4.64067	4.66097	5.12591	4.39121	7.53927	5.03591	3.47594	7.405	7.376	6.19627	6.43524	3.59573	4.43267
98	5.58135	2.00496	5.75756	8.2147	5.96028	2.78188	5.4958	4.30452	5.15028	1.14397	6.51349	3.2733	4.32828	4.48309	5.33191	1.9023	8.32923	6.14935	7.88567	5.22519	1.60355	8.0921	10.2914	6.74065	4.87266	5.347	4.83345	7.59673	5.27962	6.24322	9.69312	4.73467	4.77651	5.17555	4.50964	7.53834	5.13336	3.75842	7.52656	7.49697	6.17504	6.64546	3.50773	4.61422
99	5.72655	1.9937	5.914	8.39997	6.14543	2.88383	5.56645	4.27522	5.18845	1.44689	6.87069	3.36073	4.4244	4.70152	5.4177	2.236	8.52687	6.28664	7.82833	5.35924	2.08191	8.18079	10.5683	7.21715	5.20344	5.55744	4.88473	7.76227	5.44884	6.31129	9.87673	4.78944	4.90791	5.33173	4.61239	7.48332	5.23782	4.00346	7.52767	7.63616	6.11725	6.90297	3.35242	4.68744
100	5.855	1.96438	6.058	8.527	6.322	3.023	5.674	4.228	5.237	1.724	7.202	3.528	4.548	4.901	5.5	2.7	8.766	6.387	7.631	5.385	2.608	8.158	10.665	7.637	5.516	5.785	4.972	7.945	5.614	6.386	10.027	4.817	5.005	5.609	4.696	7.373	5.366	4.205	7.381	7.796	6.028	7.218	3.111	4.651

## Sheet: Rotation LHipFlex A1FacoM
all values Right	mean	std	steps
1	-9.72047	2.35195	-11.361	-8.141	-15.08	-15.013	-9.329	-9.369	-8.769	-10.657	-7.356	-11.081	-10.958	-10.059	-8.329	-11.31	-9.2	-9.533	-7.197	-9.224	-7.978	-11.873	-4.885	-11.471	-7.384	-11.246	-9.871	-11.691	-11.161	-7.54	-9.047	-12.517	-8.764	-10.347	-7.484	-9.001	-13.494	-10.24	-8.64	-10.658	-10.065	-9.58	-12.282	-4.727	-4.068
2	-9.70214	2.32112	-10.8766	-8.4164	-14.4524	-14.5481	-8.884	-9.71474	-8.57344	-10.7543	-6.81943	-10.6522	-10.748	-10.1921	-8.65058	-10.9233	-8.94339	-9.45799	-6.85528	-9.41855	-7.92143	-11.686	-4.43371	-11.9922	-7.34945	-11.038	-10.0922	-11.5583	-11.1542	-7.69426	-9.14764	-12.7185	-9.27333	-10.3461	-7.56836	-8.98032	-13.7413	-10.233	-9.21333	-10.7479	-10.1953	-9.53449	-12.5868	-4.99155	-4.1137
3	-9.6171	2.33918	-10.445	-8.63022	-13.8226	-13.8662	-8.41666	-10.0885	-8.29233	-10.8073	-6.22128	-10.1539	-10.4652	-10.2788	-8.93521	-10.4011	-8.61558	-9.37489	-6.47842	-9.56973	-7.67201	-11.336	-3.8699	-12.5419	-7.14486	-10.7616	-10.2726	-11.3936	-11.1249	-7.80817	-9.11591	-12.8544	-9.71267	-10.2471	-7.63379	-8.93571	-14.0195	-10.1525	-9.81856	-10.691	-10.187	-9.30826	-12.8324	-5.17427	-4.06394
4	-9.44763	2.42214	-10.095	-8.75345	-13.1907	-13.0587	-7.96391	-10.4133	-7.88567	-10.7404	-5.58524	-9.5117	-10.0615	-10.3312	-9.11909	-9.80427	-8.24009	-9.34055	-6.04685	-9.64264	-7.17076	-10.8893	-3.08485	-13.086	-6.80536	-10.4607	-10.3218	-11.1891	-11.063	-7.89512	-8.87955	-12.8575	-10.008	-10.0457	-7.67518	-8.81697	-14.3054	-10.0252	-10.397	-10.49	-9.95155	-8.94794	-12.9935	-5.233	-3.87164
5	-9.13244	2.57006	-9.75856	-8.67829	-12.4919	-12.2351	-7.46258	-10.597	-7.27456	-10.4658	-4.89647	-8.62346	-9.46491	-10.3043	-9.11988	-9.14512	-7.77918	-9.30488	-5.50536	-9.55145	-6.36939	-10.3823	-1.97758	-13.5451	-6.30408	-10.1049	-10.1281	-10.8749	-10.8496	-7.89822	-8.37364	-12.6385	-10.0698	-9.67638	-7.63491	-8.53579	-14.5035	-9.82327	-10.8594	-10.0912	-9.40859	-8.4728	-12.966	-5.07336	-3.47476
6	-8.59054	2.77267	-9.31233	-8.27717	-11.6275	-11.4689	-6.80083	-10.5556	-6.37278	-9.89717	-4.11005	-7.39251	-8.60564	-10.1132	-8.85418	-8.38406	-7.14679	-9.13704	-4.78191	-9.20145	-5.23028	-9.81477	-0.482071	-13.8134	-5.55288	-9.61333	-9.59062	-10.3584	-10.3348	-7.71875	-7.54255	-12.1143	-9.82089	-9.05531	-7.43233	-7.99836	-14.4875	-9.47882	-11.1132	-9.41024	-8.49331	-7.87504	-12.6285	-4.58973	-2.80461
7	-7.7391	3.02213	-8.617	-7.44136	-10.4917	-10.765	-5.86218	-10.2215	-5.108	-8.96118	-3.15988	-5.75488	-7.42973	-9.66139	-8.25091	-7.44645	-6.23709	-8.69061	-3.80358	-8.51055	-3.63594	-9.14564	1.42636	-13.7848	-4.43424	-8.88533	-8.63379	-9.55427	-9.39055	-7.24976	-6.28745	-11.2198	-9.20733	-8.10124	-6.98736	-7.12745	-14.1439	-8.90855	-11.0773	-8.36439	-7.15924	-7.12509	-11.8818	-3.69655	-1.793
8	-6.51282	3.30814	-7.54522	-6.09625	-8.99361	-10.0597	-4.55907	-9.54194	-3.43067	-7.60779	-1.91153	-3.69425	-5.89864	-8.86404	-7.22339	-6.24733	-4.95391	-7.85026	-2.50965	-7.41545	-1.65028	-8.25024	3.72924	-13.3711	-2.85989	-7.82644	-7.21061	-8.39791	-7.93939	-6.39117	-4.57709	-9.90797	-8.19689	-6.74805	-6.23452	-5.86849	-13.3937	-8.03645	-10.6869	-6.88947	-5.37874	-6.18142	-10.6631	-2.33964	-0.378364
9	-4.86767	3.61418	-5.99956	-4.21139	-7.00512	-9.24844	-2.85366	-8.44479	-1.31722	-5.78876	-0.326606	-1.24672	-3.98736	-7.65723	-5.71212	-4.71424	-3.22921	-6.54596	-0.779596	-5.87473	0.679838	-7.06424	6.36799	-12.5114	-0.807172	-6.36367	-5.30619	-6.84527	-5.97197	-5.06772	-2.48364	-8.11239	-6.77411	-4.95587	-5.12579	-4.18547	-12.1898	-6.80491	-9.89189	-4.94495	-3.11841	-4.94248	-8.94408	-0.492091	1.48848
10	-2.79629	3.92239	-3.932	-1.81645	-4.61518	-8.228	-0.764909	-6.89191	1.217	-3.52218	1.61645	1.50227	-1.69064	-5.99764	-3.76718	-2.74927	-0.973364	-4.76073	1.33518	-3.87691	3.31509	-5.54664	9.25618	-11.1731	1.68082	-4.449	-2.94973	-4.874	-3.54918	-3.25236	-0.0452727	-5.81773	-4.943	-2.722	-3.58264	-2.05673	-10.512	-5.12027	-8.659	-2.51618	-0.407273	-3.39955	-6.73018	1.84809	3.88055
11	-0.333729	4.20505	-1.31778	0.997919	-1.90494	-6.87244	1.63899	-4.95304	4.14056	-0.927818	3.92786	4.44197	0.962182	-3.85804	-1.42342	-0.37697	1.756	-2.53939	3.78599	-1.45309	6.2018	-3.66997	12.2939	-9.35021	4.51515	-2.02589	-0.207808	-2.49491	-0.791788	-0.978586	2.68345	-3.13714	-2.70478	-0.0816667	-1.63215	0.52697	-8.37033	-2.99915	-6.92567	0.389354	2.62293	-1.51992	-4.06502	4.64536	6.70121
12	2.43948	4.44183	1.64411	4.09489	1.02378	-5.17778	4.258	-2.68167	7.27333	1.89489	6.59033	7.43944	3.894	-1.21267	1.255	2.33967	4.86333	0.0117778	6.49511	1.316	9.27978	-1.43267	15.3573	-7.06433	7.57667	0.757333	2.81944	0.236	2.145	1.67111	5.633	-0.165889	-0.206778	2.89022	0.68	3.56667	-5.80556	-0.484333	-4.80267	3.73133	5.86856	0.712222	-1.03678	7.819	9.83133
13	5.41684	4.61559	4.80967	7.31779	4.06039	-3.15733	6.95745	-0.159182	10.488	4.83673	9.55633	10.3643	6.99309	1.80955	4.17973	5.31236	8.24209	2.74679	9.36567	4.31236	12.4135	1.13858	18.3352	-4.36709	10.7372	3.79133	5.95709	3.23691	5.11245	4.58788	8.72982	2.98748	2.44167	6.01558	3.28645	6.91567	-2.88939	2.35573	-2.36733	7.32409	9.2193	3.28182	2.22742	11.2663	13.1505
14	8.48708	4.72218	8.04267	10.5233	7.10041	-0.873889	9.6631	2.51702	13.67	7.79173	12.7564	13.1353	10.1085	5.08946	7.24482	8.43082	11.7709	5.51572	12.2945	7.35373	15.5152	4.01004	21.1547	-1.33652	13.8855	6.95511	9.08581	6.34255	7.99391	7.64283	11.8464	6.21582	5.13956	9.16891	6.0943	10.4394	0.283657	5.42536	0.283556	11.0175	12.5762	6.13884	5.58108	14.8109	16.5394
15	11.5464	4.77586	11.2351	13.5987	10.0574	1.57767	12.3227	5.24666	16.7322	10.6676	16.0325	15.7043	13.1378	8.49432	10.3197	11.5797	15.3281	8.19696	15.1832	10.3266	18.5329	7.04815	23.7708	1.8817	16.9435	10.1347	12.1128	9.41982	10.7191	10.7103	14.9317	9.42356	7.81511	12.2441	9.00321	13.9922	3.56877	8.615	3.04667	14.6644	15.8635	9.20012	8.89223	18.3271	19.8939
16	14.5103	4.79539	14.3143	16.4672	12.8358	4.09433	14.9062	7.9387	19.6167	13.3937	19.2706	18.0471	16.0076	11.901	13.2899	14.6535	18.8049	10.7158	17.9135	13.1482	21.4271	10.1413	26.1637	5.15179	19.8655	13.2347	14.9759	12.3662	13.2705	13.6822	17.944	12.5322	10.4233	15.1649	11.9226	17.4481	6.84306	11.8164	5.828	18.1462	19.0316	12.3503	12.0416	21.7151	23.1365
17	17.3239	4.79781	17.2419	19.0971	15.4246	6.58433	17.4012	10.51	22.2918	15.9086	22.3993	20.1598	18.6762	15.2102	16.1079	17.5681	22.1167	13.0468	20.4543	15.7709	24.1544	13.2078	28.3337	8.38063	22.6289	16.1876	17.6538	15.1271	15.6679	16.502	20.8511	15.4614	12.9384	17.8845	14.7842	20.714	10.0169	14.9384	8.55444	21.3854	22.0303	15.4532	14.9669	24.9138	26.223
18	19.9632	4.79271	20.0067	21.5017	17.8274	8.97778	19.8114	12.9385	24.7501	18.2315	25.3715	22.0533	21.1253	18.3568	18.7471	20.2519	25.1863	15.2044	22.8031	18.1809	26.6958	16.1798	30.2924	11.5111	25.2271	18.9582	20.1632	17.6871	17.9452	19.1541	23.6149	18.201	15.3492	20.3807	17.5418	23.7354	13.0356	17.9016	11.1798	24.3492	24.867	18.4412	17.661	27.897	29.123
19	22.4279	4.7857	22.612	23.7174	20.0533	11.232	22.1546	15.235	27.007	20.3924	28.1649	23.7433	23.3556	21.312	21.1996	22.6862	27.9908	17.216	24.9673	20.3905	29.0836	19.0077	32.0539	14.5178	27.6626	21.536	22.5382	20.0578	20.1325	21.6494	26.2304	20.7661	17.655	22.6534	20.1841	26.4941	15.877	20.6694	13.69	27.0434	27.5539	21.2741	20.1445	30.6643	31.8307
20	24.728	4.78008	25.0467	25.7759	22.1234	13.3218	24.4532	17.4169	29.0754	22.4139	30.7647	25.2461	25.3801	24.072	23.4738	24.9033	30.552	19.1127	26.9641	22.4267	31.3198	21.6428	33.6334	17.3955	29.9424	23.9049	24.8029	22.2663	22.2452	24.0045	28.7193	23.1715	19.8541	24.7244	22.7286	28.9982	18.5402	23.2498	16.0758	29.4971	30.0949	23.9352	22.44	33.2322	34.3618
21	26.8815	4.77231	27.3437	27.6913	24.0677	15.2918	26.7132	19.5068	31.0093	24.3187	33.2011	26.582	27.2146	26.6422	25.5865	26.9247	32.8803	20.9158	28.8169	24.3196	33.4063	24.0705	35.0394	20.1514	32.0725	26.1104	26.9595	24.3441	24.2814	26.2323	31.0858	25.4322	21.977	26.6204	25.1825	31.2699	21.0359	25.6532	18.3737	31.7455	32.4935	26.4263	24.5629	35.628	36.7216
22	28.903	4.76017	29.5037	29.4617	25.9178	17.1733	28.9091	21.5263	32.8233	26.1259	35.5253	27.7711	28.8745	29.0235	27.5471	28.7754	34.9864	22.6438	30.5526	26.0967	35.3376	26.3253	36.2714	22.7979	34.0482	28.1673	29.0081	26.3205	26.226	28.341	33.3345	27.5611	24.0343	28.3696	27.5468	33.3422	23.3807	27.8982	20.6083	33.8242	34.7523	28.7626	26.5253	37.8846	38.9221
23	30.8052	4.74265	31.5207	31.0731	27.6676	18.995	31.0087	23.4917	34.521	27.8473	37.7573	28.8371	30.37	31.2426	29.4007	30.4773	36.8797	24.306	32.1839	27.774	37.0877	28.4268	37.3563	25.3444	35.8586	30.0886	30.957	28.215	28.0603	30.3387	35.47	29.5689	26.0301	30.0159	29.815	35.2691	25.5942	30.005	22.8044	35.784	36.8719	30.9606	28.3527	40.021	40.9747
24	32.5942	4.71771	33.3856	32.5113	29.3149	20.7821	32.9716	25.4123	36.1001	29.4839	39.9108	29.7944	31.6927	33.3043	31.1632	32.0474	38.5683	25.8993	33.7382	29.3404	38.7001	30.3978	38.2964	27.7959	37.4893	31.8854	32.7994	30.0286	29.7723	32.2336	37.4582	31.46	27.967	31.579	31.9741	37.0692	27.6968	31.9917	24.9867	37.6487	38.849	33.0673	30.0802	42.0183	42.8835
25	34.274	4.68369	35.0913	33.7714	30.858	22.554	34.761	27.2889	37.5583	31.0179	41.9925	30.6663	32.8649	35.2109	32.8463	33.4986	40.0579	27.4233	35.2193	30.7963	40.1758	32.2608	39.0933	30.1543	38.9249	33.5677	34.53	31.7695	31.3606	34.0301	39.3216	33.2298	29.848	33.0744	34.0083	38.7484	29.7044	33.8722	27.176	39.4327	40.6624	35.103	31.7352	43.8756	44.6452
26	35.8455	4.64075	36.6338	34.8595	32.2934	24.3211	36.3467	29.1149	38.8943	32.4561	43.9945	31.4613	33.8945	36.955	34.4563	34.8388	41.3427	28.8752	36.6225	32.133	41.5142	34.0297	39.7525	32.4182	40.156	35.1423	36.1449	33.4309	32.8307	35.7217	41.0554	34.9056	31.6736	34.5124	35.8959	40.3056	31.6219	35.6526	29.3836	41.1421	42.3306	37.0728	33.3307	45.5858	46.2516
27	37.3025	4.59127	38.0071	35.7578	33.62	26.0833	37.7027	30.8707	40.1049	33.7962	45.8817	32.1715	34.7903	38.523	35.9947	36.0678	42.4137	30.2494	37.9377	33.3463	42.7126	35.6982	40.2836	34.5743	41.1764	36.6127	37.6418	34.9937	34.1906	37.2897	42.6538	36.4919	33.4371	35.8996	37.6071	41.7361	33.4476	37.327	31.6047	42.7769	43.8506	38.9717	34.8709	47.1466	47.6926
28	38.6402	4.54276	39.2	36.445	34.8385	27.83	38.8072	32.5354	41.184	35.0338	47.6453	32.7828	35.5565	39.9031	37.4465	37.2012	43.3025	31.5382	39.1506	34.4352	43.7235	37.2705	40.6978	36.6184	41.99	37.978	39.0162	36.4401	35.4497	38.7134	44.1111	37.9852	35.126	37.2373	39.1512	43.0355	35.1845	38.9023	33.818	44.3337	45.223	40.7873	36.3535	48.5566	48.9887
29	39.8483	4.50513	40.1724	36.893	35.9487	29.5349	39.6487	34.0887	42.1031	36.1622	49.2614	33.2846	36.2005	41.0927	38.7997	38.2373	44.0143	32.7265	40.2463	35.4015	44.5804	38.7352	41.0078	38.5405	42.5933	39.21	40.2579	37.7515	36.6107	39.9701	45.3989	39.3758	36.7082	38.5183	40.5291	44.2007	36.826	40.3705	35.978	45.807	46.4493	42.5057	37.7774	49.8139	50.1444
30	40.9186	4.48752	40.9434	37.0902	36.9207	31.1768	40.2338	35.5128	42.8698	37.1725	50.7067	33.6703	36.7313	42.0959	40.0527	39.1694	44.5562	33.7972	41.1882	36.2475	45.2861	40.0762	41.2314	40.3255	42.9803	40.3074	41.3535	38.9096	37.6694	41.0342	46.5115	40.6512	38.1816	39.7265	41.7401	45.2284	38.3658	41.7189	38.0454	47.1905	47.5304	44.0923	39.1276	50.9155	51.1632
31	41.844	4.49779	41.5143	37.0442	37.738	32.7317	40.5745	36.7934	43.4747	38.0553	51.9591	33.9409	37.154	42.9086	41.1994	39.9881	44.9368	34.7337	41.9778	36.9806	45.8438	41.2756	41.3897	41.9577	43.1409	41.2577	42.2885	39.8985	38.6123	41.9022	47.4695	41.7998	39.5407	40.8395	42.7815	46.1112	39.7961	42.9365	39.973	48.4689	48.4664	45.5366	40.3909	51.8587	52.0525
32	42.6193	4.53791	41.8892	36.7923	38.39	34.175	40.6876	37.9027	43.914	38.7902	52.9945	34.1255	37.4715	43.5198	42.234	40.6825	45.1682	35.5238	42.6195	37.6208	46.259	42.3135	41.5105	43.4249	43.0668	42.0502	43.0506	40.7057	39.4282	42.5829	48.2708	42.7996	40.7819	41.836	43.6498	46.8342	41.1086	44.0174	41.7167	49.6231	49.2465	46.8337	41.5538	52.6438	52.8217
33	43.2448	4.60182	42.0763	36.3923	38.8649	35.4874	40.6301	38.8301	44.1918	39.3759	53.7516	34.2695	37.6887	43.9473	43.1499	41.2416	45.2669	36.1618	43.1162	38.1928	46.5143	43.1344	41.6286	44.7182	42.7516	42.6769	43.6431	41.3305	40.1151	43.0904	48.9164	43.6447	41.9032	42.7134	44.3418	47.405	42.2946	44.9618	43.2429	50.6539	49.8718	47.9773	42.6073	53.2767	53.4772
34	43.7276	4.68659	42.0887	35.9157	39.1563	36.659	40.4333	39.5887	44.322	39.8283	54.2807	34.399	37.816	44.1987	43.939	41.659	45.252	36.6517	43.4743	38.701	46.6457	43.7607	41.7623	45.8307	42.189	43.1303	44.0563	41.785	40.663	43.4437	49.413	44.3433	42.905	43.4603	44.855	47.8307	43.3447	45.772	44.5297	51.555	50.3567	48.9637	43.5427	53.764	54.022
35	44.0686	4.78351	41.9413	35.4365	39.2609	37.6919	40.1146	40.1821	44.3276	40.1545	54.5912	34.5348	37.8596	44.2939	44.566	41.9121	45.1184	37.0116	43.7029	39.1237	46.6714	44.1839	41.9119	46.7629	41.3804	43.4034	44.2828	42.0723	41.0354	43.6678	49.7435	44.8974	43.789	44.0675	45.1635	48.1263	44.2502	46.4408	45.5639	52.3253	50.7057	49.7912	44.3519	54.0976	54.4403
36	44.2802	4.88854	41.6456	35.0134	39.1749	38.6016	39.6805	40.6208	44.2352	40.3596	54.6928	34.6973	37.8435	44.2603	45.0578	42.0356	44.8826	37.2647	43.8108	39.4679	46.5997	44.4011	42.0627	47.5298	40.3373	43.4907	44.3164	42.2286	41.1992	43.7833	49.9646	45.3113	44.5567	44.5299	45.2992	48.3095	45.0054	47.0042	46.3399	52.967	50.9263	50.4615	45.0281	54.2971	54.7525
37	44.3679	4.99701	41.202	34.6733	38.8675	39.414	39.1417	40.9259	44.069	40.4498	54.5944	34.9089	37.7743	44.1143	45.4172	42.0462	44.54	37.4232	43.7902	39.7357	46.4377	44.4132	42.1936	48.1506	39.0997	43.392	44.1577	42.2701	41.1272	43.7966	50.0767	45.5911	45.21	44.8522	45.2692	48.3955	45.6064	47.4713	46.867	53.4811	51.0237	50.9629	45.5633	54.3558	54.9695
38	44.3368	5.10536	40.5842	34.4093	38.3498	40.1553	38.5324	41.1272	43.8174	40.4342	54.3047	35.1943	37.6501	43.8518	45.6495	41.9562	44.0806	37.4812	43.6391	39.9319	46.1775	44.2242	42.2844	48.6305	37.7558	43.0907	43.8205	42.2069	40.8114	43.7015	50.0751	45.7445	45.7504	45.049	45.0841	48.3935	46.0531	47.8436	47.147	53.8628	50.9968	51.3116	45.9455	54.2603	55.1114
39	44.199	5.20514	39.8319	34.2003	37.6607	40.8702	37.9186	41.2505	43.471	40.3234	53.7958	35.5789	37.4735	43.4558	45.7595	41.7691	43.4984	37.4297	43.3579	40.0621	45.8304	43.8159	42.3229	48.9523	36.4389	42.6291	43.3333	42.0436	40.2828	43.4907	49.9534	45.7831	46.217	45.1443	44.7616	48.3053	46.3362	48.1162	47.2676	54.1005	50.8341	51.5212	46.1611	53.9986	55.2082
40	43.9725	5.28858	39.005	34.027	36.8415	41.5727	37.3832	41.2975	43.0357	40.0966	53.1245	36.0819	37.2654	42.9169	45.7485	41.4871	42.8001	37.2714	42.9494	40.1303	45.4177	43.2591	42.308	49.117	35.2995	42.0413	42.7361	41.7855	39.6102	43.1692	49.6956	45.7093	46.6177	45.1718	44.328	48.1285	46.4776	48.2817	47.2827	54.1795	50.4979	51.5954	46.2003	53.575	55.2978
41	43.6856	5.34573	38.2191	33.8717	35.9465	42.2511	37.0146	41.2823	42.563	39.7742	52.3309	36.704	37.0717	42.2481	45.6034	41.1223	42.0083	37.0341	42.4366	40.1452	44.9503	42.5882	42.2487	49.119	34.4659	41.3786	42.0853	41.4509	38.8812	42.7633	49.3245	45.5615	46.9532	45.1682	43.8153	47.8696	46.4906	48.3361	47.2524	54.0833	50.0167	51.5434	46.0686	53.0155	55.4224
42	43.3748	5.36953	37.6142	33.7194	35.0382	42.8738	36.8752	41.2183	42.1354	39.3901	51.4597	37.4068	36.9561	41.5019	45.3385	40.7073	41.1575	36.7679	41.8624	40.1317	44.4409	41.8379	42.1627	48.9684	34.0144	40.7017	41.4747	41.0806	38.1889	42.3239	48.8813	45.3745	47.2234	45.174	43.2542	47.5481	46.3857	48.2803	47.2333	53.8334	49.4128	51.3796	45.7964	52.3655	55.6267
43	43.0813	5.36144	37.3047	33.5642	34.1833	43.4013	36.9383	41.1297	41.8443	38.9924	50.5649	38.143	36.9763	40.7635	44.9983	40.3092	40.3034	36.5274	41.2837	40.135	43.9052	41.0556	42.0573	48.7018	33.9589	40.074	40.9942	40.7319	37.6095	41.9126	48.3986	45.1983	47.4347	45.2212	42.6795	47.2	46.1851	48.1142	47.2683	53.4975	48.7241	51.1211	45.4412	51.6817	55.9659
44	42.8467	5.32754	37.3311	33.4121	33.4793	43.8018	37.1383	41.055	41.7637	38.6353	49.7069	38.8689	37.1602	40.1212	44.6151	40.0206	39.5295	36.3463	40.784	40.2063	43.3799	40.3053	41.9262	48.3772	34.2639	39.5571	40.7016	40.4576	37.1856	41.5929	47.9148	45.0916	47.6056	45.3417	42.1559	46.8765	45.9311	47.8835	47.3819	53.1469	48.0253	50.7828	45.0788	51.0252	56.4446
45	42.7073	5.28226	37.6356	33.2687	32.9821	44.0628	37.3951	41.0396	41.9251	38.365	48.975	39.5407	37.502	39.6501	44.2243	39.896	38.9003	36.2419	40.4352	40.379	42.9021	39.7126	41.7897	48.0629	34.8613	39.2059	40.6291	40.284	36.9453	41.4021	47.473	45.1157	47.7682	45.567	41.7523	46.632	45.6787	47.6507	47.5791	52.8508	47.4273	50.4166	44.7972	50.457	57.0347
46	42.6867	5.24426	38.08	33.137	32.6725	44.197	37.6503	41.1221	42.302	38.2075	48.4213	40.1107	37.9884	39.3949	43.8659	39.9685	38.4789	36.2239	40.2434	40.6626	42.5197	39.3671	41.6994	47.8181	35.6555	39.053	40.7925	40.2131	36.9158	41.3227	47.1776	45.3245	47.962	45.9157	41.5203	46.5165	45.4872	47.4839	47.844	52.6619	47.057	50.0919	44.6568	50.0579	57.6851
47	42.792	5.22468	38.5129	33.0277	32.5254	44.2139	37.8872	41.3236	42.7918	38.1745	48.0735	40.5353	38.5557	39.3686	43.5876	40.2414	38.3215	36.3028	40.2107	41.0207	42.2888	39.2862	41.7113	47.6818	36.5321	39.1623	41.1773	40.2322	37.0982	41.3063	47.0916	45.7588	48.2322	46.387	41.4791	46.5712	45.4102	47.4409	48.1453	52.6196	47.0188	49.8734	44.6771	49.8765	58.3208
48	43.0145	5.22417	38.8571	32.9673	32.507	44.16	38.1257	41.637	43.2263	38.2533	47.9513	40.7833	39.135	39.558	43.4926	40.6822	38.4385	36.4815	40.3451	41.4365	42.2831	39.4505	41.8486	47.6817	37.3819	39.5299	41.7187	40.3507	37.4445	41.3415	47.25	46.3994	48.5592	46.9535	41.6107	46.8176	45.4811	47.5529	48.4474	52.7715	47.2597	49.8073	44.8673	49.9243	58.8534
49	43.3217	5.23518	39.1027	32.9982	32.5789	44.0773	38.3932	42.006	43.4903	38.4045	48.0401	40.8424	39.6501	39.9292	43.5968	41.218	38.7608	36.7577	40.6476	41.9035	42.5493	39.7905	42.0788	47.8471	38.1087	40.1223	42.2958	40.5591	37.8648	41.4657	47.6255	47.1267	48.873	47.5566	41.8595	47.2395	45.7064	47.8139	48.7217	53.1813	47.5595	49.903	45.2352	50.15	59.2
50	43.6553	5.25322	39.264	33.1619	32.6987	44.0068	38.682	42.3636	43.5118	38.6061	48.283	40.7215	40.0255	40.4326	43.8229	41.7371	39.1362	37.1054	41.0907	42.403	42.8856	40.1931	42.3211	48.1877	38.637	40.8397	42.7601	40.8078	38.2571	41.7101	48.136	47.8248	49.0869	48.1149	42.1352	47.7629	46.0692	48.1755	48.9354	53.876	47.7698	50.1187	45.7573	50.4562	59.306
51	43.9323	5.27538	39.3542	33.4441	32.8043	43.9503	38.913	42.6285	43.2709	38.8294	48.563	40.4275	40.2087	40.9954	44.0597	42.0869	39.3718	37.4544	41.5733	42.8771	43.1721	40.4949	42.4659	48.6593	38.923	41.5428	42.9749	41.0151	38.5417	42.046	48.613	48.3869	49.138	48.5231	42.3118	48.2601	46.5058	48.5305	49.0528	54.748	47.7941	50.3453	46.3525	50.7339	59.146
52	44.0663	5.301	39.371	33.7299	32.8059	43.8627	38.9828	42.7308	42.7923	39.0306	48.712	39.9681	40.1818	41.492	44.196	42.1601	39.3389	37.7125	41.9266	43.2407	43.3105	40.5687	42.435	49.1431	38.9703	42.0953	42.8954	41.0987	38.6827	42.3774	48.8762	48.734	48.9973	48.7132	42.2986	48.6053	46.8835	48.7407	49.0403	55.5657	47.5892	50.4499	46.8865	50.8977	58.7619
53	44.0143	5.33172	39.2981	33.8999	32.6437	43.6704	38.8547	42.6299	42.1294	39.1538	48.6634	39.3501	39.9561	41.8202	44.1458	41.9696	39.0297	37.8138	42.075	43.4175	43.2277	40.4036	42.2187	49.5038	38.8166	42.4011	42.5643	41.0092	38.6808	42.5852	48.8917	48.8259	48.6664	48.6899	42.0937	48.7532	47.0886	48.7472	48.8723	56.1769	47.1574	50.3883	47.2185	50.9004	58.2127
54	43.7609	5.36575	39.118	33.893	32.2833	43.3049	38.5261	42.3213	41.3454	39.1439	48.3933	38.5829	39.5566	41.9276	43.8505	41.5452	38.4688	37.7423	41.9933	43.3694	42.8172	40.0049	41.8312	49.6514	38.4951	42.422	42.021	40.7434	38.5491	42.5842	48.6575	48.6619	48.17	48.4709	41.7157	48.7	47.067	48.538	48.5331	56.5096	46.5351	50.143	47.2673	50.724	57.5419
55	43.3179	5.39967	38.822	33.7	31.716	42.72	38.024	41.8123	40.493	38.9475	47.9052	37.6854	39.0105	41.8057	43.2755	40.9256	37.7042	37.5185	41.6917	43.1	42.1636	39.3945	41.3051	49.5489	38.0253	42.166	41.2998	40.3335	38.2916	42.3448	48.1962	48.2519	47.546	48.0905	41.1996	48.4631	46.8177	48.1327	48.022	56.5549	45.7637	49.716	47.0392	50.3638	56.7815
56	42.7114	5.43246	38.4024	33.3383	30.9539	41.8729	37.3864	41.1694	39.6006	38.5871	47.2236	36.668	38.336	41.4743	42.494	40.1483	36.7957	37.1687	41.202	42.64	41.3138	38.6052	40.6683	49.1979	37.414	41.6362	40.4273	39.819	37.893	41.879	47.549	47.6646	46.8216	47.5819	40.5853	48.0716	46.3723	47.5643	47.3304	56.3482	44.9037	49.1224	46.5902	49.822	55.9473
57	41.97	5.46599	37.8857	32.8245	30.0224	40.8274	36.647	40.4418	38.6653	38.1021	46.3827	35.5275	37.5251	40.9647	41.5422	39.2438	35.8007	36.7041	40.5641	42.0127	40.3078	37.6713	39.935	48.6186	36.6606	40.9206	39.42	39.2254	37.3229	41.2194	46.7554	46.9498	46.0287	46.9691	39.9069	47.5557	45.7743	46.8667	46.4973	55.9476	43.9776	48.384	45.9854	49.0893	55.0388
58	41.1154	5.50621	37.269	32.1631	28.9432	39.625	35.8242	39.6548	37.6613	37.5212	45.4283	34.2544	36.5833	40.3082	40.4528	38.2317	34.7598	36.1166	39.8112	41.266	39.186	36.6388	39.1074	47.8411	35.7641	40.0623	38.2854	38.5712	36.5477	40.3997	45.9038	46.135	45.1647	46.2638	39.1846	46.9395	45.0648	46.0686	45.536	55.4081	42.9784	47.5125	45.2819	48.2003	54.0433
59	40.158	5.55518	36.5364	31.3507	27.7554	38.3097	34.9175	38.8197	36.5676	36.8665	44.3984	32.8489	35.5025	39.5296	39.2531	37.1078	33.6851	35.3885	38.9712	40.4093	37.9731	35.5525	38.1812	46.8962	34.7267	39.0871	37.0269	37.8419	35.5535	39.4452	45.0107	45.2353	44.2147	45.466	38.4175	46.2339	44.2744	45.1855	44.4609	54.7564	41.8926	46.5261	44.5164	47.1681	52.9342
60	39.0985	5.6093	35.6653	30.3796	26.497	36.9163	33.9095	37.9355	35.3764	36.1508	43.2864	31.3304	34.2845	38.644	37.9618	35.8523	32.5679	34.5056	38.0563	39.4367	36.702	34.4221	37.1465	45.8049	33.5552	38.0036	35.6477	37.0084	34.3595	38.3611	44.0766	44.2542	43.1618	44.5631	37.5739	45.425	43.4168	44.2047	43.2853	53.9811	40.7108	45.4391	43.6925	46.0039	51.6784
61	37.9299	5.66159	34.6327	29.2427	25.1762	35.474	32.7633	36.994	34.0927	35.3755	42.0739	29.7149	32.9341	37.6425	36.5728	34.4794	31.4012	33.4545	37.052	38.3349	35.3759	33.2505	35.9778	44.577	32.2627	36.808	34.1509	36.0442	33.016	37.1201	43.0884	43.1879	41.993	43.5194	36.6295	44.4675	42.485	43.1179	42.0203	53.0264	39.4332	44.2424	42.7867	44.7175	50.2763
62	36.6478	5.70217	33.422	27.9418	23.7958	34.0153	31.4745	35.9837	32.7293	34.5338	40.7353	28.0307	31.4632	36.5136	35.0778	32.9969	30.1699	32.2518	35.9425	37.0926	33.9859	32.0376	34.6792	43.2121	30.8718	35.4929	32.5552	34.9337	31.5782	35.6966	42.0026	42.0334	40.7023	42.3138	35.5627	43.3265	41.4549	41.9085	40.6748	51.8553	38.0659	42.9291	41.7671	43.313	48.7302
63	35.2528	5.72134	32.0298	26.5004	22.359	32.5772	30.0678	34.873	31.305	33.5942	39.2371	26.3164	29.8906	35.2553	33.4828	31.4185	28.8613	30.9302	34.7162	35.7121	32.5197	30.7842	33.2649	41.7056	29.4074	34.0549	30.8748	33.6723	30.0925	34.0868	40.77	40.7665	39.291	40.9491	34.3653	41.9879	40.2967	40.5668	39.2566	50.4666	36.617	41.4954	40.6036	41.7906	47.055
64	33.7498	5.71225	30.468	24.9567	20.8715	31.171	28.5644	33.6593	29.841	32.5508	37.5254	24.6017	28.2393	33.8714	31.7915	29.7602	27.4639	29.5228	33.3677	34.2099	30.9496	29.4678	31.7447	40.0481	27.8932	32.494	29.1165	32.266	28.5935	32.3151	39.3777	39.3913	37.763	39.4305	33.0412	40.4478	38.9804	39.0946	37.773	48.8707	35.1083	39.9405	39.2725	40.1559	45.268
65	32.1564	5.67385	28.7507	23.345	19.3363	29.7666	26.9868	32.3322	28.3521	31.4017	35.6468	22.9084	26.5329	32.3737	30.01	28.037	25.972	28.0588	31.8918	32.943	29.2705	28.0836	30.1277	38.2589	26.353	30.8033	27.2948	30.7322	27.1068	30.4243	37.8101	37.8987	36.1203	37.7665	31.6055	38.7203	37.5156	37.5023	36.2299	47.0898	33.538	38.2551	37.7636	38.4221	43.3878
66	30.5049	5.61184	26.9392	21.6913	17.7599	28.3326	25.3555	30.8907	26.8593	30.1604	33.6246	21.2517	24.7976	30.7865	28.1478	26.2613	24.392	26.5642	30.2955	32.6037	27.5072	26.6245	28.4282	36.3456	24.8115	29.0217	25.4318	29.0949	25.6497	28.4615	36.0625	36.2868	34.3983	35.9735	30.0823	36.836	35.9107	35.8024	34.6448	45.152	31.9067	36.4404	36.0885	36.5971	41.4368
67	28.7344	5.49034	25.0737	20.0227	16.165	26.857	23.6933	29.3427	25.3793	28.8497	31.489	19.6437	23.064	29.1423	26.22	24.444	22.746	25.059	28.6177	29.211	25.6707	25.0913	26.6677	34.3117	23.812	27.1777	23.554	27.384	24.231	26.473	34.143	34.5597	32.621	34.075	28.497	34.837	34.1807	34.007	33.029	43.087	30.2193	34.5297	34.2807	34.678	39.442
68	26.9646	5.34767	23.1907	18.3704	14.5707	25.3446	22.0286	27.7042	23.9293	27.4952	29.2759	18.0939	21.3722	27.4738	24.249	22.5959	21.0728	23.5614	26.8896	27.4465	23.7747	23.4919	24.8746	32.1672	22.9127	25.3033	21.6912	25.6376	22.855	24.5033	32.0493	32.7263	30.814	32.0957	26.866	32.7699	32.3513	32.115	31.3944	40.9226	28.4849	32.5452	32.3871	32.6662	37.4129
69	25.1433	5.21047	21.3164	16.7677	12.9893	23.8237	20.3931	25.9989	22.5187	26.1202	27.0251	16.6046	19.754	25.81	22.2745	20.744	19.4284	22.0925	25.1429	25.6835	21.8362	21.8409	23.0837	29.9345	20.3715	23.434	19.8728	23.8978	21.5166	22.59	29.8715	30.7982	29.0024	30.0564	25.2084	30.6781	30.4529	30.1517	29.7513	38.6832	26.7153	30.5136	30.463	30.6094	35.3421
70	23.3596	5.02635	19.469	15.2468	11.4283	22.3403	18.823	24.2538	21.1493	24.7468	24.7891	15.1658	18.2305	24.1758	20.3265	18.9157	17.8535	20.6712	23.4078	23.9441	19.893	20.1691	21.3318	27.651	18.971	21.6093	18.1222	22.1849	20.2085	20.7584	27.6535	28.7854	27.207	27.9773	23.5307	28.5996	28.5166	28.1313	28.11	36.3894	24.9258	28.4633	28.5653	28.5497	33.2226
71	21.6119	4.82237	17.6626	13.8265	9.89364	20.9359	17.3684	22.5078	19.8204	23.3969	22.6074	13.7642	16.8108	22.5972	18.435	17.1415	16.3826	19.3076	21.7132	22.2474	17.9926	18.5132	19.6651	25.3651	17.6006	19.8698	16.4653	20.5085	18.9269	19.0184	25.4365	26.721	25.443	25.8809	21.8454	26.5697	26.5703	26.0758	26.4813	34.0583	23.142	26.4221	26.7413	26.5307	31.0485
72	19.9177	4.60597	15.9114	12.5049	8.39455	19.6229	16.0546	20.8037	18.532	22.0818	20.5096	12.3876	15.4977	21.084	16.6261	15.4473	15.0406	17.9996	20.0913	20.6057	16.1674	16.8964	18.106	23.1264	16.2541	18.2469	14.8979	18.8705	17.6674	17.3698	23.2576	24.6472	23.7221	23.7902	20.1681	24.6093	24.6378	24.014	24.8746	31.7132	21.3904	24.4173	25.0175	24.5867	28.8184
73	18.288	4.38538	14.235	11.26	6.95109	18.39	14.8736	19.1742	17.284	20.8084	18.5176	11.0326	14.2864	19.6345	14.92	13.8525	13.8399	16.7339	18.5758	19.0239	14.4453	15.341	16.6522	20.9741	14.9262	16.75	13.4	17.2695	16.4221	15.7976	21.1574	22.6014	22.051	21.7285	18.5125	22.7204	22.741	21.9757	23.295	29.3792	19.6991	22.4747	23.3927	22.7422	26.5415
74	16.7284	4.16778	12.6617	10.069	5.57129	17.23	13.8051	17.6419	16.0804	19.5805	16.645	9.70052	13.1629	18.2446	13.3427	12.3704	12.779	15.4941	17.161	17.5001	12.8509	13.8651	15.2867	18.9305	13.6092	15.3829	11.958	15.7006	15.1829	14.2858	19.1538	20.6165	20.4421	19.7153	16.8882	20.9007	20.8993	19.9896	21.7519	27.08	18.0937	20.6022	21.8414	21.0098	24.2418
75	15.2394	3.95844	11.1871	8.91096	4.26942	16.1143	12.8187	16.2163	14.9096	18.3989	14.8961	8.39416	12.1082	16.9024	11.9072	11.0085	11.8435	14.2693	15.8419	16.0295	11.4457	12.4807	13.9893	16.9991	12.3015	14.1076	10.5639	14.1574	13.9423	12.828	17.2398	18.7197	18.8947	17.763	15.3019	19.1502	19.1289	18.0832	20.236	24.8395	16.5901	18.8119	20.3447	19.3917	21.9577
76	13.821	3.7636	9.81533	7.76712	3.05673	15.0283	11.8827	14.8952	13.7633	17.2601	13.2806	7.10985	11.1125	15.5961	10.5907	9.77555	11.0165	13.0525	14.6097	14.6084	10.1944	11.2089	12.7437	15.1837	11.0146	12.904	9.22936	12.6388	12.6938	11.4198	15.4133	16.9316	17.4147	15.8817	13.7623	17.4696	17.4432	16.2914	18.7433	22.679	15.191	17.1112	18.892	17.8837	19.744
77	12.469	3.58735	8.54422	6.60841	1.93895	13.9601	10.9682	13.672	12.6377	16.155	11.7518	5.84018	10.198	14.3198	9.38358	8.64503	10.2566	11.8373	13.4548	13.235	9.08967	10.0375	11.5409	13.4739	9.75477	11.7578	7.9818	11.1527	11.4338	10.0575	13.6707	15.2644	16.0042	14.0802	12.2668	15.8563	15.8424	14.6208	17.2732	20.6166	13.8856	15.505	17.4782	16.4769	17.6406
78	11.1803	3.43228	7.366	5.41633	0.915111	12.8983	10.0507	12.5549	11.5301	15.0787	10.2838	4.58156	9.398	13.0732	8.27233	7.593	9.53633	10.6248	12.3684	11.905	8.11678	8.95244	10.377	11.8571	8.52244	10.6573	6.83889	9.71	10.1623	8.74156	12.009	13.7347	14.6611	12.3644	10.815	14.3033	14.3316	13.0737	15.8217	18.6648	12.6624	13.9978	16.1044	15.156	15.67
79	9.94802	3.29984	6.26767	4.17836	-0.0190303	11.8327	9.10948	11.5181	10.4357	14.0175	8.86524	3.33594	8.68709	11.8575	7.24027	6.60309	8.835	9.42839	11.3442	10.6159	7.25406	7.94021	9.24912	10.3214	7.316	9.591	5.78127	8.32636	8.88273	7.47376	10.4471	12.3095	13.3767	10.7375	9.41645	12.8022	12.9085	11.6524	14.3843	16.8279	11.4893	12.5974	14.7748	13.906	13.8461
80	8.76152	3.19106	5.23278	2.89352	-0.878626	10.7551	8.13317	10.5456	9.34544	12.9592	7.48742	2.10469	7.97455	10.6753	6.26742	5.65982	8.13433	8.25988	10.3729	9.35955	6.48234	6.98205	8.15288	8.85093	6.13206	8.54656	4.76741	7.00818	7.60685	6.25241	8.95964	10.971	12.1371	9.2009	8.08152	11.3429	11.5628	10.3521	12.9597	15.1016	10.3411	11.3056	13.4915	12.7018	12.1725
81	7.61006	3.10596	4.24344	1.57023	-1.68604	9.661	7.11731	9.62274	8.24944	11.8922	6.14029	0.889253	7.21236	9.52995	5.3273	4.74821	7.41806	7.12048	9.42825	8.13009	5.74618	6.05558	7.07948	7.43173	4.97095	7.51356	3.76234	5.75691	6.35015	5.07383	7.53845	9.70368	10.9274	7.7724	6.81945	9.91624	10.2807	9.15964	11.5477	13.4816	9.19568	10.0905	12.269	11.5333	10.6417
82	6.48285	3.04146	3.279	0.221818	-2.45055	8.549	6.06709	8.73173	7.141	10.8033	4.80391	-0.309	6.378	8.41164	4.37627	3.85273	6.66982	6.00927	8.49364	6.92173	5.02027	5.13755	6.00691	6.05091	3.82991	6.486	2.73845	4.56382	5.12809	3.93809	6.17045	8.49145	9.731	6.45518	5.63727	8.49773	9.04918	8.055	10.145	11.9418	8.03782	8.93291	11.1442	10.3902	9.23318
83	5.36985	2.99367	2.31722	-1.13492	-3.18943	7.42189	4.98837	7.85342	6.00944	9.67683	3.46155	-1.48691	5.46891	7.30746	3.38888	2.95548	5.8707	4.92765	7.55394	5.73245	4.28256	4.19634	4.91433	4.69896	2.7068	5.46022	1.68474	3.41764	3.95664	2.85235	4.83827	7.3184	8.52656	5.25079	4.538	7.06496	7.85349	7.01361	8.745	10.4594	6.86125	7.80998	10.1454	9.27109	7.91367
84	4.26226	2.95703	1.33444	-2.48758	-3.92396	6.28389	3.89035	6.96985	4.84444	8.49715	2.10732	-2.63483	4.49391	6.20743	2.35245	2.03452	4.9963	3.87892	6.59608	4.56473	3.51055	3.21952	3.78832	3.37304	1.6018	4.43444	0.601747	2.30855	2.85506	1.83132	3.51773	6.17018	7.298	4.15847	3.523	5.5988	6.67417	6.00739	7.34267	9.01361	5.6683	6.69701	9.24964	8.18109	6.64733
85	3.15325	2.92494	0.319333	-3.82318	-4.67515	5.14233	2.78279	6.06555	3.63467	7.25145	0.743636	-3.73458	3.46609	5.10745	1.26318	1.08082	4.03273	2.86042	5.60915	3.42364	2.65964	2.20564	2.62509	2.07712	0.517606	3.40667	-0.499667	1.22782	1.84427	0.892091	2.18845	5.03655	6.03533	3.17376	2.57591	4.08661	5.48891	5.00773	5.934	7.58706	4.46691	5.57085	8.40594	7.12855	5.39655
86	2.04093	2.8919	-0.732778	-5.12145	-5.46247	4.00678	1.67378	5.11429	2.38044	5.92779	-0.620141	-4.76524	2.399	4.00668	0.124394	0.100303	2.98379	1.86594	4.58314	2.31555	1.70638	1.16099	1.42808	0.819798	-0.540566	2.37489	-1.6006	0.167	0.938333	0.0501515	0.847727	3.91465	4.74078	2.28651	1.66939	2.52663	4.27886	3.9953	4.52	6.16376	3.27306	4.41519	7.57701	6.12155	4.14552
87	0.926482	2.85569	-1.82122	-6.36444	-6.31435	2.881	0.572172	4.10054	1.08933	4.53767	-1.96959	-5.70999	1.30536	2.90729	-1.05585	-0.897515	1.85442	0.892616	3.50767	1.24664	0.654889	0.0972121	0.203879	-0.389384	-1.56604	1.33889	-2.68218	-0.880636	0.14097	-0.678727	-0.501091	2.80519	3.427	1.4794	0.777909	0.923667	3.03695	2.96158	3.10889	4.72704	2.09928	3.20169	6.73062	5.16355	2.89642
88	-0.187314	2.81711	-2.94033	-7.5507	-7.23121	1.76067	-0.511727	3.00494	-0.227333	3.08982	-3.28585	-6.56142	0.196273	1.81333	-2.26145	-1.89745	0.661273	-0.0648788	2.38918	0.219182	-0.491273	-0.971727	-1.03885	-1.54297	-2.5547	0.297	-3.73191	-1.91773	-0.556364	-1.30709	-1.85009	1.71518	2.113	0.729303	-0.122818	-0.714364	1.76203	1.90845	1.714	3.26161	0.954788	1.92336	5.85433	4.25055	1.65945
89	-1.29762	2.77937	-4.07967	-8.69167	-8.20833	0.626889	-1.571	1.81256	-1.55733	1.60444	-4.55389	-7.32233	-0.921	0.726778	-3.47	-2.88467	-0.573333	-1.00778	1.226	-0.769	-1.72178	-2.02667	-2.28567	-2.637	-3.50744	-0.754778	-4.74267	-2.945	-1.17867	-1.85211	-3.187	0.648778	0.821889	0.0111111	-1.05067	-2.37222	0.463111	0.843333	0.350444	1.75911	-0.157556	0.574778	4.94178	3.376	0.444667
90	-2.40114	2.74533	-5.22356	-9.80061	-9.23225	-0.560667	-2.60626	0.519131	-2.88844	0.10798	-5.77134	-7.9956	-2.03191	-0.35097	-4.66415	-3.84579	-1.82564	-1.9364	0.0242626	-1.719	-3.02198	-3.05217	-3.51215	-3.68213	-4.4278	-1.82022	-5.71029	-3.96136	-1.76018	-2.33607	-4.48218	-0.390677	-0.421222	-0.700263	-2.01476	-4.02397	-0.847939	-0.225939	-0.968111	0.222545	-1.2409	-0.840556	3.98594	2.52418	-0.739455
91	-3.49306	2.7144	-6.348	-10.888	-10.2797	-1.854	-3.60864	-0.865636	-4.204	-1.36964	-6.936	-8.58264	-3.11745	-1.41627	-5.82427	-4.767	-3.07109	-2.85427	-1.20355	-2.642	-4.344	-4.03564	-4.68264	-4.69609	-5.32182	-2.902	-6.62636	-4.96955	-2.335	-2.78182	-5.72964	-1.40155	-1.599	-1.43564	-3.01545	-5.62327	-2.15691	-1.29345	-2.233	-1.33091	-2.30064	-2.31355	2.97209	1.66909	-1.88282
92	-4.5659	2.68533	-7.40133	-11.9569	-11.3185	-3.24511	-4.57949	-2.31735	-5.46622	-2.79482	-8.04456	-9.10988	-4.16818	-2.46622	-6.93176	-5.637	-4.2803	-3.76243	-2.44209	-3.53873	-5.64649	-4.96528	-5.78363	-5.6906	-6.20143	-3.998	-7.4988	-5.96664	-2.93185	-3.21051	-6.92073	-2.38711	-2.70033	-2.22111	-4.04452	-7.13045	-3.44617	-2.35152	-3.44278	-2.87547	-3.33904	-3.82887	1.88369	0.798364	-2.97339
93	-5.60762	2.65533	-8.34189	-12.9978	-12.3093	-4.64789	-5.51853	-3.78543	-6.64833	-4.11609	-9.08725	-9.59645	-5.18545	-3.49394	-7.9717	-6.44506	-5.41485	-4.65219	-3.67845	-4.40991	-6.90175	-5.82912	-6.80821	-6.65702	-7.08162	-5.09478	-8.33733	-6.944	-3.57006	-3.63816	-8.04627	-3.35222	-3.73478	-3.06737	-5.07782	-8.51768	-4.69981	-3.38242	-4.61522	-4.38015	-4.35454	-5.35801	0.708141	-0.094	-3.9927
94	-6.59784	2.61747	-9.12833	-13.9835	-13.189	-5.99567	-6.40321	-5.18182	-7.71833	-5.28688	-10.0338	-10.0484	-6.17327	-4.48882	-8.91945	-7.192	-6.45291	-5.50106	-4.88173	-5.24864	-8.08427	-6.60882	-7.74327	-7.55985	-7.97118	-6.16633	-9.14558	-7.88618	-4.25291	-4.06715	-9.09482	-4.30552	-4.699	-3.96194	-6.07927	-9.76	-5.9017	-4.37527	-5.75767	-5.7967	-5.34639	-6.8337	-0.557152	-1	-4.92582
[truncated: 107 more rows]

[truncated: 36 more sheets: Rotation LKneeFlex A1FacoM, Rotation LAnkleFlex A1FacoM, Rotation RHipAbAd A1FacoM, Rotation RHipRot A1FacoM, Rotation RAnklePron A1FacoM, Rotation LHipAbAd A1FacoM, Rotation LHipRot A1FacoM, Rotation LAnklePron A1FacoM, Rotation PelvicTil A1FacoM, Rotation PelvicObl A1FacoM, Rotation PelvicRot A1FacoM, LProgression A1FacoM, RProgression A1FacoM, Rotation TrunkTilt A1FacoM, Rotation TrunkFlex A1FacoM, Rotation TrunkRot A1FacoM, Moment RHipFlex A1FacoM, Moment RHipAbAd A1FacoM, Moment RHipRot A1FacoM, Moment RKneeFlex A1FacoM …]
