# Supplementary material for: Lower limb muscle fatigue after uphill walking in children with unilateral spastic cerebral palsy
Source: PLoS One. 2022 Dec 6;17(12):e0278657. doi: 10.1371/journal.pone.0278657 (PMC9725134; doi:10.1371/journal.pone.0278657)
Supplement: S1 File — (ZIP) [file pone.0278657.s003.zip › Kinematics-individual files-part1/F03A1_ComfM010001.xlsx]

## Sheet: gait ComfM
Calculated gait parameters	mean	std	VC	max	min
Walking.Speed [m/s]	0.94	0	0	0.95	0.93
Cadans [1/m]	121.54	10.27	5.07	171.43	89.55
L.Stride.Time [s]	0.99	0.05	0.05	1.15	0.73	1.01	0.98	0.95	0.94	0.94	0.93	1.03	1.03	0.98	1.04	1	1.01	1.01	0.95	1	1.01	1.01	1	1.02	0.99	0.99	1	0.97	1.02	1.01	1.01	0.98	0.97	0.99	1.01	0.99	1.02	1.03	0.96	0.95	0.97	0.99	1	0.99	0.97	0.99	0.99	1	0.95
L.Step.Time [s]	0.53	0.03	0.06	0.67	0.38	0.52	0.54	0.54	0.49	0.49	0.49	0.48	0.56	0.5	0.52	0.57	0.52	0.54	0.56	0.5	0.52	0.52	0.53	0.51	0.55	0.52	0.52	0.51	0.5	0.55	0.52	0.54	0.51	0.52	0.52	0.53	0.54	0.54	0.54	0.5	0.5	0.52	0.51	0.54	0.53	0.51	0.54	0.51	0.55
L.Stance.Time [s]	0.55	0.04	0.07	0.66	0.35	0.57	0.54	0.52	0.5	0.5	0.49	0.54	0.56	0.51	0.58	0.56	0.56	0.52	0.5	0.56	0.57	0.57	0.55	0.57	0.56	0.56	0.57	0.54	0.55	0.57	0.57	0.55	0.53	0.56	0.56	0.51	0.56	0.56	0.55	0.51	0.52	0.58	0.54	0.53	0.55	0.52	0.54	0.54	0.51
L.Swing.Time [s]	0.45	0.02	0.06	0.56	0.38	0.44	0.44	0.43	0.44	0.44	0.44	0.49	0.47	0.47	0.46	0.44	0.45	0.49	0.45	0.44	0.44	0.44	0.45	0.45	0.43	0.43	0.43	0.43	0.47	0.44	0.44	0.43	0.44	0.43	0.45	0.48	0.46	0.47	0.41	0.44	0.45	0.41	0.46	0.46	0.42	0.47	0.45	0.46	0.44
L.Stance.Swing [1]	0.82	0.07	0.08	1.09	0.63	0.772	0.815	0.827	0.88	0.88	0.898	0.907	0.839	0.922	0.793	0.786	0.804	0.942	0.9	0.786	0.772	0.772	0.818	0.789	0.768	0.768	0.754	0.796	0.855	0.772	0.772	0.782	0.83	0.768	0.804	0.941	0.821	0.839	0.745	0.863	0.865	0.707	0.852	0.868	0.764	0.904	0.833	0.852	0.863
L.Bipedal [s]	0.07	0.02	0.24	0.12	0.03	0.05	0.04	0.06	0.08	0.05	0.06	0.09	0.11	0.05	0.04	0.09	0.08	0.06	0.04	0.09	0.07	0.07	0.1	0.09	0.06	0.05	0.08	0.06	0.07	0.06	0.06	0.07	0.07	0.06	0.06	0.06	0.07	0.07	0.07	0.07	0.05	0.08	0.07	0.07	0.06	0.05	0.08	0.05	0.06
L.Stride.Length [m]	0.94	0.06	0.06	1.13	0.69	0.938	0.899	0.905	1.005	0.933	0.909	1.012	1.025	1.049	0.882	0.922	0.919	0.974	0.906	0.913	0.978	0.928	0.923	0.961	0.926	0.915	0.868	0.942	0.999	0.966	0.872	0.876	0.895	0.87	0.889	0.996	0.941	0.932	0.865	0.94	0.947	0.92	0.93	0.93	0.926	0.92	0.975	0.96	0.98
L.Step.Length [m]	0.44	0.04	0.09	0.57	0.36	0.456	0.456	0.408	0.381	0.457	0.409	0.411	0.52	0.473	0.521	0.396	0.405	0.463	0.488	0.398	0.444	0.469	0.443	0.377	0.494	0.462	0.445	0.377	0.423	0.485	0.478	0.417	0.398	0.444	0.433	0.415	0.47	0.43	0.4	0.418	0.439	0.435	0.454	0.458	0.438	0.458	0.426	0.458	0.463
L.Step.Width [m]	0.24	0.03	0.14	0.32	0.16	0.186	0.193	0.246	0.265	0.209	0.208	0.224	0.316	0.244	0.18	0.2	0.265	0.2	0.247	0.302	0.214	0.162	0.248	0.293	0.249	0.243	0.211	0.267	0.235	0.239	0.272	0.277	0.271	0.251	0.194	0.293	0.22	0.218	0.257	0.254	0.224	0.246	0.261	0.24	0.229	0.23	0.218	0.279	0.269
L.foot.clear [cm]	2.22	0.73	0.33	5.99	1.09	1.586	1.437	1.714	1.763	1.823	2.088	5.989	2.372	2.352	1.525	1.72	2.167	1.391	2.478	2.058	2.268	2.097	2.334	1.919	1.832	2.044	1.806	2.187	3.249	2.843	1.819	1.607	2.172	1.754	1.968	1.986	1.897	1.974	1.156	1.349	3.384	1.557	2.314	2.475	1.726	1.688	2.929	2.399	2.539
R.Stride.Time [s]	0.99	0.05	0.05	1.23	0.76	0.99	0.98	1	0.94	0.94	0.94	0.95	1.09	0.96	0.99	1.05	0.99	0.99	1.01	0.98	1.01	1	1.02	0.98	1.02	0.99	1.01	0.98	0.97	1.04	0.99	1.01	0.96	0.99	1	0.98	1.02	1.03	1	0.95	0.95	1	0.97	1	0.99	0.96	1.02	0.96	1.02
R.Step.Time [s]	0.47	0.03	0.06	0.56	0.35	0.47	0.44	0.46	0.45	0.45	0.45	0.47	0.53	0.46	0.47	0.48	0.47	0.45	0.45	0.48	0.49	0.48	0.49	0.47	0.47	0.47	0.49	0.47	0.47	0.49	0.47	0.47	0.45	0.47	0.48	0.45	0.48	0.49	0.46	0.45	0.45	0.48	0.46	0.46	0.46	0.45	0.48	0.45	0.47
R.Stance.Time [s]	0.6	0.04	0.06	0.75	0.44	0.57	0.58	0.6	0.57	0.54	0.55	0.57	0.67	0.55	0.56	0.66	0.6	0.6	0.6	0.59	0.59	0.59	0.63	0.6	0.61	0.57	0.6	0.57	0.57	0.61	0.58	0.61	0.58	0.58	0.58	0.59	0.61	0.61	0.61	0.57	0.55	0.6	0.58	0.61	0.59	0.56	0.62	0.56	0.61
R.Swing.Time [s]	0.4	0.02	0.06	0.49	0.32	0.42	0.4	0.4	0.37	0.4	0.39	0.38	0.42	0.41	0.43	0.39	0.39	0.39	0.41	0.39	0.42	0.41	0.39	0.38	0.41	0.42	0.41	0.41	0.4	0.43	0.41	0.4	0.38	0.41	0.42	0.39	0.41	0.42	0.39	0.38	0.4	0.4	0.39	0.39	0.4	0.4	0.4	0.4	0.41
R.Stance.Swing [1]	0.67	0.05	0.07	0.84	0.53	0.737	0.69	0.667	0.649	0.741	0.709	0.667	0.627	0.745	0.768	0.591	0.65	0.65	0.683	0.661	0.712	0.695	0.619	0.633	0.672	0.737	0.683	0.719	0.702	0.705	0.707	0.656	0.655	0.707	0.724	0.661	0.672	0.689	0.639	0.667	0.727	0.667	0.672	0.639	0.678	0.714	0.645	0.714	0.672
R.Bipedal [s]	0.08	0.02	0.22	0.12	0.03	0.1	0.1	0.06	0.05	0.05	0.04	0.07	0.03	0.05	0.11	0.08	0.09	0.07	0.05	0.08	0.08	0.09	0.06	0.1	0.09	0.09	0.08	0.07	0.08	0.08	0.1	0.08	0.08	0.09	0.08	0.06	0.08	0.07	0.09	0.06	0.07	0.1	0.08	0.07	0.09	0.07	0.06	0.09	0.04
R.Stride.Length [m]	0.94	0.06	0.06	1.11	0.69	0.938	0.947	0.933	0.928	0.981	0.907	0.902	1.073	1	1.008	0.913	0.862	0.949	0.996	0.867	0.953	0.954	0.989	0.843	0.958	0.932	0.936	0.895	0.937	0.973	0.933	0.896	0.849	0.88	0.907	0.941	0.981	0.963	0.847	0.92	0.95	0.901	0.926	0.95	0.906	0.952	0.943	0.955	0.996
R.Step.Length [m]	0.49	0.04	0.08	0.56	0.33	0.482	0.491	0.525	0.548	0.523	0.498	0.491	0.552	0.527	0.486	0.517	0.456	0.486	0.508	0.468	0.509	0.485	0.546	0.467	0.464	0.471	0.491	0.518	0.514	0.488	0.455	0.479	0.452	0.437	0.474	0.526	0.511	0.533	0.447	0.502	0.512	0.466	0.472	0.492	0.468	0.494	0.517	0.497	0.534
R.Step.Width [m]	0.24	0.03	0.11	0.3	0.17	0.217	0.176	0.224	0.255	0.242	0.245	0.251	0.266	0.24	0.183	0.207	0.252	0.253	0.217	0.237	0.262	0.236	0.223	0.271	0.251	0.224	0.248	0.249	0.253	0.225	0.237	0.273	0.287	0.257	0.241	0.245	0.232	0.245	0.199	0.265	0.259	0.228	0.245	0.247	0.285	0.213	0.251	0.225	0.234
R.foot.clear [cm]	2.37	0.61	0.26	5.48	1.22	2.984	2.423	2.854	2.535	2.588	2.088	2.371	1.917	2.173	3.043	2.579	1.988	1.623	2.72	2.542	1.64	2.028	1.221	1.865	1.819	3.727	2.79	2.89	2.547	3.034	2.978	2.043	2.026	2.224	1.757	1.834	2.086	1.749	2.38	1.818	2.326	2.727	1.559	2.112	1.699	2.379	2.101	2.929	1.57
Asym.step.time [%]	12.59	5.58	0.44	47.83	2.11	10.101	20.408	16	8.511	8.511	8.511	2.105	5.505	8.333	10.101	17.143	10.101	18.182	21.782	4.082	5.941	8	7.843	8.163	15.686	10.101	5.941	8.163	6.186	11.538	10.101	13.861	12.5	10.101	8	16.327	11.765	9.709	16	10.526	10.526	8	10.309	16	14.141	12.5	11.765	12.5	15.686
Asym.step.length [%]	11.84	8.4	0.71	49.82	0.18	5.582	7.498	25.011	36.063	13.491	19.567	17.768	5.941	10.955	6.947	26.528	11.851	5.017	3.972	16.207	13.576	3.329	20.87	21.25	6.226	1.847	9.841	31.671	19.233	0.509	4.873	13.733	12.729	1.536	9.004	23.606	8.503	21.353	11.231	18.091	15.389	6.865	4.004	7.207	6.666	7.499	19.383	8.294	14.269
Mox file gait parameters	mean	std
L.Stride.Time	0.994244	0.0451715	1.01	0.991	0.95	0.92	0.96	0.92	1.02	1.03	0.99	1.04	1.01	1	0.996	0.974	0.99	1.01	1.02	1	1.01	1	0.98	1	0.97	1.02	1	1.02	0.98	0.97	0.99	1.01	0.99	1.02	1.03	0.96	0.95	0.98	0.98	1	0.99	0.97	0.99	0.99	1	0.95	1.03	0.961	0.96
L.Stance.Time	0.616545	0.0348715	0.64	0.61	0.58	0.56	0.58	0.55	0.61	0.65	0.6	0.65	0.63	0.62	0.59	0.584	0.62	0.64	0.645	0.6	0.63	0.63	0.62	0.64	0.61	0.63	0.64	0.64	0.62	0.6	0.63	0.62	0.58	0.63	0.63	0.62	0.58	0.59	0.64	0.61	0.6	0.62	0.59	0.61	0.61	0.59	0.68	0.59	0.59
L.Swing.Time	0.377667	0.0244305	0.369	0.38	0.37	0.36	0.38	0.37	0.41	0.38	0.39	0.39	0.38	0.38	0.406	0.39	0.37	0.37	0.375	0.4	0.38	0.37	0.36	0.36	0.36	0.39	0.36	0.38	0.36	0.37	0.36	0.39	0.41	0.39	0.4	0.34	0.37	0.389	0.34	0.39	0.39	0.35	0.4	0.38	0.39	0.36	0.35	0.37	0.37
L.Stance.Swing	0.620027	0.0185992	63.409	61.624	61.036	60.866	60.399	59.789	59.806	63.113	60.609	62.491	62.364	61.98	59.206	59.945	62.631	63.358	63.193	60.009	62.383	63.017	63.272	63.998	62.877	61.766	63.992	62.754	63.256	61.844	63.621	61.39	58.591	61.781	61.169	64.575	61.047	60.256	65.311	61.003	60.614	63.92	59.595	61.614	60.991	62.092	66.014	61.448	61.447
L.Step.Length	0.459057	0.035887	0.467	0.418	0.394	0.465	0.423	0.417	0.52	0.489	0.531	0.418	0.426	0.479	0.496	0.418	0.458	0.474	0.459	0.391	0.505	0.482	0.467	0.395	0.434	0.496	0.489	0.428	0.413	0.457	0.443	0.434	0.48	0.445	0.416	0.438	0.461	0.468	0.464	0.473	0.44	0.476	0.442	0.474	0.483	0.466	0.48	0.436	0.452
L.Step.Width	0.200715	0.0339301	0.152	0.191	0.194	0.179	0.142	0.185	0.252	0.228	0.136	0.18	0.223	0.166	0.205	0.273	0.194	0.126	0.224	0.246	0.2	0.216	0.175	0.231	0.184	0.19	0.236	0.233	0.234	0.215	0.15	0.235	0.178	0.173	0.201	0.239	0.198	0.2	0.23	0.205	0.149	0.172	0.196	0.238	0.22	0.207	0.183	0.208	0.187
R.Stride.Time	0.994057	0.0461997	0.989	0.98	0.99	0.94	0.94	0.95	0.95	1.08	0.97	0.98	1.06	0.99	0.99	1.01	0.97	1.02	1	1.01	0.99	1.02	0.98	1.01	0.98	0.98	1.03	1	1	0.97	0.99	0.99	0.99	1.01	1.03	1	0.95	0.95	1.01	0.97	1	0.99	0.96	1.01	0.96	1.02	0.99	0.97	0.95
R.Stance.Time	0.650528	0.0362089	0.619	0.631	0.65	0.63	0.6	0.62	0.61	0.73	0.62	0.62	0.72	0.65	0.65	0.66	0.64	0.652	0.654	0.688	0.65	0.67	0.62	0.66	0.63	0.63	0.66	0.64	0.66	0.64	0.63	0.63	0.65	0.66	0.67	0.66	0.63	0.61	0.66	0.63	0.66	0.64	0.61	0.68	0.64	0.68	0.61	0.64	0.64
R.Swing.Time	0.343528	0.0219191	0.37	0.349	0.34	0.31	0.34	0.33	0.34	0.35	0.35	0.36	0.34	0.34	0.34	0.35	0.33	0.368	0.346	0.322	0.34	0.35	0.36	0.35	0.35	0.35	0.37	0.36	0.34	0.33	0.36	0.36	0.34	0.35	0.36	0.34	0.32	0.34	0.35	0.34	0.34	0.35	0.35	0.33	0.32	0.34	0.38	0.33	0.31
R.Stance.Swing	0.654314	0.0169027	62.581	64.417	65.65	67.021	63.856	65.26	64.209	67.592	63.92	63.267	67.928	65.65	65.652	65.361	65.987	63.95	65.41	68.102	65.642	65.678	63.261	65.356	64.288	64.268	64.059	63.997	66.008	65.98	63.612	63.62	65.659	65.345	65.039	65.979	66.305	64.195	65.34	64.955	66.002	64.652	63.557	67.329	66.671	66.676	61.618	65.962	67.365
R.Step.Length	0.505772	0.0395223	0.504	0.508	0.54	0.557	0.546	0.508	0.513	0.573	0.556	0.501	0.533	0.47	0.502	0.528	0.47	0.528	0.501	0.552	0.477	0.479	0.475	0.508	0.535	0.536	0.5	0.477	0.491	0.467	0.456	0.487	0.543	0.523	0.539	0.45	0.511	0.515	0.476	0.488	0.516	0.482	0.511	0.531	0.51	0.537	0.511	0.527	0.506
R.Step.Width	0.200569	0.0275559	0.132	0.17	0.175	0.21	0.193	0.194	0.22	0.208	0.145	0.171	0.226	0.209	0.189	0.206	0.226	0.188	0.206	0.228	0.188	0.188	0.223	0.207	0.198	0.186	0.19	0.228	0.241	0.226	0.195	0.202	0.187	0.204	0.144	0.219	0.247	0.207	0.177	0.222	0.212	0.155	0.231	0.187	0.191	0.222	0.16	0.217	0.196
[truncated: 78 more columns]

## Sheet: MoS ComfM
	mean	std	step:1	step:2
MoS_ML_L	0.082	0.012	0.0667794	0.078496	0.0938647	0.106493	0.0910359	0.0936399	0.0928576	0.0877235	0.0773987	0.0648608	0.0983124	0.0847729	0.085174	0.0726654	0.0791768	0.0725471	0.0778261	0.0867394	0.066995	0.0666265	0.0856067	0.0798971	0.0904518	0.0796917	0.0625337	0.0815568	0.0970932	0.0904215	0.0819618	0.0843277	0.0742847	0.0753919	0.0609292	0.068269	0.110369	0.078364	0.0583861	0.0913187	0.082595	0.0771502	0.0869688	0.0753658	0.0698122	0.0744638	0.0581319	0.0838467	0.0964388
MoS_ML_R	0.064	0.012	0.0626237	0.0511111	0.0566346	0.0546312	0.0736058	0.0498546	0.0561629	0.0528287	0.067879	0.049944	0.0465883	0.0709774	0.0481095	0.0504145	0.0773371	0.0645309	0.0412273	0.068867	0.0734244	0.064378	0.0676973	0.0664246	0.0797645	0.0638343	0.0657572	0.0743019	0.069236	0.0730341	0.0859978	0.0517645	0.0773488	0.0623114	0.0478632	0.0562388	0.0553131	0.047564	0.0658299	0.0736345	0.0548146	0.0659464	0.0615115	0.0380897	0.0689333	0.0659906	0.0679106	0.0712094	0.0595615
MoS_ML	0.073	0.015	0.0626237	0.0667794	0.0511111	0.078496	0.0566346	0.0938647	0.0546312	0.106493	0.0736058	0.0910359	0.0498546	0.0936399	0.0561629	0.0928576	0.0528287	0.0877235	0.067879	0.0773987	0.049944	0.0648608	0.0465883	0.0983124	0.0709774	0.0847729	0.0481095	0.085174	0.0504145	0.0726654	0.0773371	0.0791768	0.0645309	0.0725471	0.0412273	0.0778261	0.068867	0.0867394	0.0734244	0.066995	0.064378	0.0666265	0.0676973	0.0856067	0.0664246	0.0798971	0.0797645	0.0904518	0.0638343
MoS_BF_L	-0.222	0.019	-0.203052	-0.223442	-0.228349	-0.252388	-0.249792	-0.231822	-0.19628	-0.20775	-0.242878	-0.216697	-0.212352	-0.224032	-0.234761	-0.262558	-0.199413	-0.222945	-0.202062	-0.211864	-0.218896	-0.212823	-0.211984	-0.208981	-0.234802	-0.226769	-0.22307	-0.210476	-0.217266	-0.227872	-0.221018	-0.227133	-0.244701	-0.222474	-0.252177	-0.202513	-0.241371	-0.243695	-0.213567	-0.219861	-0.2282	-0.21292	-0.244733	-0.260166	-0.24231	-0.251236	-0.208785	-0.239821	-0.230323
MoS_BF_R	-0.162	0.021	-0.164479	-0.152431	-0.152833	-0.177151	-0.191668	-0.176863	-0.146175	-0.137255	-0.211594	-0.18401	-0.141905	-0.154901	-0.158312	-0.183593	-0.157532	-0.142478	-0.162104	-0.140455	-0.154206	-0.152296	-0.166878	-0.162152	-0.163778	-0.163612	-0.159779	-0.176824	-0.145764	-0.16804	-0.161129	-0.163014	-0.171964	-0.148386	-0.156409	-0.137365	-0.18542	-0.201819	-0.160931	-0.180362	-0.163395	-0.159752	-0.19832	-0.157013	-0.178322	-0.172053	-0.193955	-0.141978	-0.187177
MoS_BF	-0.192	0.036	-0.164479	-0.203052	-0.152431	-0.223442	-0.152833	-0.228349	-0.177151	-0.252388	-0.191668	-0.249792	-0.176863	-0.231822	-0.146175	-0.19628	-0.137255	-0.20775	-0.211594	-0.242878	-0.18401	-0.216697	-0.141905	-0.212352	-0.154901	-0.224032	-0.158312	-0.234761	-0.183593	-0.262558	-0.157532	-0.199413	-0.142478	-0.222945	-0.162104	-0.202062	-0.140455	-0.211864	-0.154206	-0.218896	-0.152296	-0.212823	-0.166878	-0.211984	-0.162152	-0.208981	-0.163778	-0.234802	-0.163612
[truncated: 199 more columns]

## Sheet: EMG ComfM
	LEFT
	EMG LRectusFem		EMG LVastusLat		EMG LSemitendi		EMG LBicepsFem		EMG LGastrocMed		EMG LSoleus		EMG LTibialisA		EMG LPerineus		EMG RRectusFem		EMG RVastusLat		EMG RSemitendi		EMG RBicepsFem		EMG RGastrocMed		EMG RSoleus		EMG RTibialisA		EMG RPerineus
%	mean	std	mean	std	mean	std	mean	std	mean	std	mean	std	mean	std	mean	std	mean	std	mean	std	mean	std	mean	std	mean	std	mean	std	mean	std	mean	std
1	0.565759	0.562069	0.993104	0.355645	0.26524	0.161569	0.56543	0.124734	0.103702	0.509099	0.0288176	0.129356	0.0981922	0.0821915	0.188795	0.0884013	0.523858	0.68357	0.994088	0.717768	0.108831	0.177984	0.791555	0.685146	0.175057	0.208179	0.0233452	0.20426	0.0638933	0.147394	0.167227	0.160646
2	0.622131	0.660581	0.993059	0.360968	0.300293	0.157281	0.544651	0.132838	0.111684	0.615657	0.0287183	0.129643	0.115947	0.0782468	0.188613	0.0889335	0.592627	0.732458	0.994046	0.718107	0.0987447	0.16079	0.770336	0.664981	0.214	0.250981	0.0232993	0.206316	0.0606115	0.135353	0.172213	0.162914
3	0.681353	0.754816	0.993023	0.371342	0.345919	0.153531	0.521376	0.144284	0.12082	0.717588	0.0286329	0.131356	0.134583	0.074635	0.18683	0.0920281	0.665663	0.778422	0.994009	0.718446	0.09001	0.145865	0.744352	0.642941	0.256747	0.291123	0.0232599	0.208225	0.0572479	0.126611	0.174852	0.163355
4	0.739721	0.839788	0.992989	0.384898	0.399863	0.150266	0.496339	0.159807	0.131768	0.810399	0.028559	0.134225	0.152643	0.0713198	0.1836	0.097582	0.738616	0.819326	0.993974	0.718634	0.082556	0.133043	0.714625	0.619967	0.301536	0.325566	0.0232212	0.209568	0.0538004	0.12135	0.17498	0.161918
5	0.794909	0.913039	0.992944	0.400117	0.459767	0.147345	0.470156	0.179737	0.145113	0.890242	0.0284863	0.137917	0.169195	0.0682986	0.179217	0.104766	0.807526	0.854731	0.993927	0.718614	0.0762575	0.122079	0.682069	0.596814	0.346415	0.352919	0.0231733	0.210067	0.0503202	0.119225	0.172789	0.158708
6	0.844901	0.973298	0.992899	0.41534	0.522433	0.144691	0.44341	0.204177	0.160932	0.954186	0.0284248	0.142265	0.1837	0.0655268	0.173858	0.112427	0.868891	0.88472	0.993877	0.718275	0.0709965	0.112797	0.64767	0.574104	0.389394	0.372913	0.0231303	0.209547	0.0468572	0.119462	0.168595	0.154004
7	0.888478	1.02025	0.992852	0.4296	0.584916	0.142271	0.416556	0.232785	0.178463	1.00167	0.0283657	0.147046	0.196323	0.0628864	0.167692	0.11946	0.920278	0.909554	0.993825	0.717671	0.0666518	0.105017	0.612274	0.552286	0.428511	0.386157	0.0230865	0.207988	0.0434632	0.121103	0.162772	0.148045
8	0.924589	1.05417	0.992803	0.442294	0.64464	0.140063	0.390024	0.264976	0.196326	1.03342	0.0283159	0.152033	0.207874	0.060267	0.160777	0.124857	0.960125	0.929609	0.99377	0.71677	0.0631117	0.0985653	0.576674	0.531717	0.462507	0.393479	0.0230464	0.205532	0.0401974	0.123107	0.155706	0.141061
9	0.952362	1.07575	0.992749	0.453109	0.70033	0.138036	0.364082	0.300323	0.21305	1.05091	0.0282733	0.15691	0.219202	0.0576476	0.153179	0.127757	0.987801	0.945378	0.993709	0.715639	0.0602748	0.0932576	0.541369	0.512559	0.490633	0.395796	0.0230104	0.202494	0.0370823	0.124771	0.147857	0.133301
10	0.971155	1.08612	0.99271	0.461636	0.750415	0.136223	0.339166	0.337629	0.22749	1.05666	0.0282319	0.161317	0.231029	0.0550298	0.144847	0.128479	1.00341	0.9571	0.993658	0.714382	0.0580752	0.0890435	0.507034	0.495045	0.512594	0.393826	0.0229762	0.199127	0.0341358	0.12563	0.139421	0.125075
11	0.981257	1.08654	0.992677	0.46779	0.794279	0.134643	0.315554	0.375451	0.239268	1.05346	0.0281857	0.165012	0.243833	0.0524487	0.135927	0.127661	1.00769	0.965135	0.993612	0.713055	0.0564236	0.0857732	0.474049	0.479251	0.52828	0.388185	0.022938	0.195716	0.0313756	0.125454	0.130669	0.116744
12	0.983422	1.07831	0.992653	0.47154	0.831676	0.133291	0.293467	0.412527	0.248548	1.0439	0.0281423	0.167821	0.257938	0.0499088	0.126606	0.126008	1.00173	0.970044	0.993574	0.711685	0.0552368	0.0833443	0.442699	0.465049	0.53772	0.379326	0.0229016	0.192422	0.0288268	0.124209	0.121853	0.108682
13	0.978563	1.06275	0.992644	0.472877	0.862723	0.132184	0.273009	0.44785	0.255355	1.03011	0.0281009	0.169607	0.273396	0.0474344	0.117234	0.124268	0.986925	0.972482	0.993546	0.710393	0.0544187	0.0816178	0.413043	0.452147	0.541286	0.367621	0.022865	0.189322	0.0264833	0.121935	0.113196	0.10119
14	0.967415	1.04065	0.992669	0.471796	0.887235	0.131333	0.254203	0.480893	0.259661	1.01345	0.0280653	0.170354	0.289757	0.0450479	0.107916	0.123306	0.964501	0.972643	0.993551	0.709052	0.0538912	0.0805436	0.385057	0.440141	0.539085	0.353304	0.0228335	0.18649	0.0243488	0.118692	0.104821	0.0944886
15	0.951174	1.01293	0.992708	0.468486	0.905486	0.130718	0.237104	0.511373	0.26152	0.994481	0.0280331	0.170188	0.306608	0.0427309	0.0989664	0.123358	0.936045	0.970751	0.993574	0.70765	0.0536041	0.0800249	0.358716	0.428625	0.531742	0.336962	0.0228054	0.184112	0.0224417	0.114613	0.0970144	0.0886358
16	0.930866	0.980285	0.992759	0.463221	0.917687	0.130304	0.221778	0.539618	0.2609	0.972529	0.0280097	0.169281	0.323592	0.0405072	0.0905993	0.124534	0.902937	0.966869	0.993613	0.706267	0.0535097	0.0799782	0.333936	0.417284	0.519677	0.319037	0.0227855	0.182369	0.0207757	0.109836	0.0899236	0.0835292
17	0.9075	0.943438	0.992812	0.456338	0.923854	0.130044	0.208366	0.565979	0.257785	0.946994	0.0279869	0.167789	0.340141	0.038402	0.0830348	0.126554	0.866537	0.960884	0.993659	0.704966	0.053558	0.0803086	0.3106	0.405948	0.503352	0.299972	0.0227729	0.181244	0.0193413	0.104499	0.0835992	0.0790414
18	0.882037	0.902907	0.992861	0.448129	0.924005	0.129893	0.196956	0.590534	0.25219	0.917201	0.0279672	0.165776	0.355677	0.0364291	0.0763252	0.12917	0.827992	0.952522	0.993704	0.703723	0.053717	0.0809465	0.288647	0.394513	0.483125	0.280238	0.0227762	0.180563	0.0181194	0.0987217	0.0779506	0.0750633
19	0.855529	0.85976	0.992888	0.438997	0.91825	0.129835	0.187933	0.613083	0.244328	0.88297	0.0279403	0.163332	0.369689	0.03466	0.0709175	0.132081	0.788856	0.941821	0.99373	0.702612	0.0539508	0.081819	0.268269	0.383094	0.459994	0.260451	0.0227838	0.180032	0.0171176	0.0926509	0.0730352	0.0714941
20	0.828515	0.814566	0.992912	0.429226	0.906756	0.129867	0.181591	0.633595	0.234528	0.844368	0.0279131	0.160425	0.381542	0.0331559	0.0670148	0.135252	0.74999	0.928534	0.993747	0.701597	0.0542032	0.0828331	0.249368	0.371766	0.434624	0.24094	0.0228023	0.179418	0.016295	0.0864215	0.0686946	0.0683226
21	0.801574	0.767988	0.992928	0.419051	0.889765	0.12999	0.178334	0.651758	0.223159	0.802057	0.0278798	0.156823	0.39065	0.0319317	0.06495	0.138547	0.712155	0.912392	0.993753	0.700535	0.0544353	0.0839405	0.231935	0.360587	0.407719	0.222057	0.0228275	0.178579	0.0156189	0.0801852	0.0648038	0.0655556
22	0.775088	0.720611	0.992943	0.408725	0.867596	0.130204	0.17848	0.66731	0.210685	0.756638	0.0278466	0.152415	0.396492	0.0309662	0.0648768	0.142003	0.675781	0.893258	0.993754	0.699346	0.0546379	0.0851204	0.216013	0.349586	0.379895	0.204102	0.0228587	0.177714	0.0150634	0.0741187	0.0612968	0.0632557
23	0.74932	0.672998	0.992961	0.398573	0.840741	0.130504	0.182248	0.680456	0.19761	0.708855	0.0278159	0.147247	0.398647	0.0302039	0.0667197	0.145715	0.640991	0.871232	0.993759	0.698095	0.054805	0.0864048	0.201651	0.338794	0.351733	0.187373	0.0228879	0.177134	0.0145871	0.0683397	0.0581335	0.06151
24	0.724425	0.625662	0.992981	0.388822	0.809865	0.13091	0.189668	0.691478	0.184401	0.659575	0.0277826	0.141345	0.39696	0.0295968	0.0700261	0.14964	0.607796	0.846623	0.993767	0.696789	0.0549473	0.087901	0.188896	0.328208	0.323671	0.172032	0.0229029	0.176927	0.0141442	0.0629338	0.0552568	0.0603232
25	0.700473	0.579091	0.992997	0.379625	0.775796	0.131499	0.200575	0.700814	0.171393	0.609599	0.0277531	0.134885	0.391511	0.0291288	0.0741137	0.153809	0.576191	0.819925	0.993774	0.695479	0.0550728	0.0899708	0.177785	0.31783	0.295987	0.158098	0.0229057	0.177079	0.0137088	0.0580219	0.0526547	0.0596486
26	0.67739	0.533709	0.993033	0.371016	0.7391	0.132469	0.214593	0.70906	0.158823	0.55964	0.0277126	0.128125	0.382387	0.0288216	0.0783426	0.158298	0.546072	0.791626	0.993799	0.694365	0.0551984	0.093451	0.168273	0.307715	0.269031	0.145582	0.022889	0.177641	0.0132563	0.053754	0.0502395	0.0593411
27	0.654975	0.489913	0.993075	0.363073	0.70062	0.134242	0.231169	0.716933	0.146832	0.510301	0.027674	0.121327	0.370102	0.0287183	0.0823834	0.163216	0.51724	0.76227	0.993827	0.693589	0.0553261	0.0997288	0.160365	0.298009	0.243121	0.134433	0.0228656	0.178485	0.0127821	0.0506776	0.0480051	0.0592552
28	0.632896	0.447999	0.99312	0.355795	0.661087	0.137625	0.249811	0.724777	0.135493	0.462136	0.0276371	0.114662	0.355254	0.0291029	0.0860347	0.168686	0.489404	0.732258	0.993857	0.693113	0.0554689	0.11071	0.153999	0.288813	0.218465	0.124608	0.0228398	0.179388	0.0122924	0.0500501	0.0459473	0.059221
29	0.610931	0.408209	0.99317	0.349173	0.621128	0.143657	0.269991	0.732655	0.124807	0.415553	0.0276	0.108262	0.338343	0.030558	0.0890452	0.174752	0.462244	0.701842	0.993891	0.692851	0.055649	0.128163	0.149055	0.280211	0.195195	0.116047	0.0228176	0.180326	0.0117998	0.0530956	0.0440649	0.0591131
30	0.588825	0.3707	0.993223	0.343195	0.581294	0.153411	0.291017	0.740546	0.11489	0.370978	0.0275676	0.102185	0.319815	0.0337625	0.0913179	0.181425	0.435495	0.671193	0.993928	0.692644	0.0559331	0.153222	0.145379	0.272255	0.17346	0.108859	0.0228026	0.181362	0.0113293	0.059838	0.0423593	0.0588563
31	0.566396	0.335606	0.993262	0.337857	0.542413	0.168014	0.31216	0.748237	0.105856	0.328819	0.0275456	0.096467	0.300217	0.0389282	0.0928351	0.188692	0.408968	0.640465	0.993955	0.692364	0.0564497	0.186613	0.142886	0.265024	0.153367	0.103232	0.0227906	0.182345	0.0109509	0.0694213	0.0409061	0.0584486
32	0.543542	0.302966	0.993292	0.332994	0.504905	0.188197	0.332717	0.755621	0.0977543	0.28941	0.0275228	0.091106	0.279932	0.045745	0.0937674	0.196463	0.382581	0.609627	0.993979	0.691964	0.0574568	0.228197	0.141398	0.258622	0.134993	0.0990898	0.0227747	0.183102	0.0109069	0.0803859	0.0396832	0.0579112
33	0.520304	0.272746	0.993313	0.328463	0.469241	0.214335	0.352014	0.762832	0.0905833	0.252953	0.0275059	0.0862083	0.259349	0.0536062	0.0942328	0.204684	0.356429	0.578579	0.994001	0.691328	0.059368	0.27692	0.140817	0.253202	0.118387	0.0962104	0.0227619	0.18345	0.011993	0.0912796	0.0386918	0.057327
34	0.496753	0.244852	0.993325	0.324185	0.435854	0.245846	0.369335	0.770043	0.0843402	0.219624	0.0274963	0.0819153	0.238832	0.0616984	0.0944488	0.213403	0.330659	0.547257	0.994016	0.690358	0.0627479	0.330893	0.141107	0.248812	0.103536	0.0943336	0.0227549	0.183344	0.0155263	0.101399	0.0379152	0.0567945
35	0.473119	0.219228	0.99333	0.32006	0.405161	0.281761	0.384001	0.777312	0.078937	0.189505	0.0274945	0.0783737	0.218758	0.0695343	0.09447	0.22241	0.305443	0.515651	0.994031	0.68904	0.0684608	0.387945	0.142239	0.245484	0.090394	0.093034	0.0227529	0.182869	0.0222983	0.110639	0.037311	0.05638
36	0.449621	0.195782	0.993338	0.315985	0.377519	0.320817	0.39556	0.784809	0.0741716	0.162535	0.0275036	0.0757121	0.19946	0.0770854	0.094412	0.231359	0.280969	0.483831	0.994049	0.687355	0.0775996	0.445565	0.144218	0.243144	0.078898	0.0918593	0.0227616	0.182148	0.032256	0.118547	0.0368504	0.0561654
37	0.426566	0.174497	0.993346	0.311925	0.353426	0.361432	0.403622	0.792524	0.0699809	0.138646	0.0275201	0.0740811	0.181218	0.0840374	0.0942739	0.239686	0.25745	0.452067	0.994064	0.685286	0.0912129	0.501094	0.147034	0.241622	0.0689908	0.0904659	0.0227783	0.181162	0.0446906	0.124822	0.036473	0.0561044
38	0.404219	0.155422	0.993351	0.307862	0.333418	0.401652	0.407967	0.800257	0.0662609	0.117703	0.0275407	0.0735435	0.164273	0.090138	0.0940436	0.247072	0.235051	0.420695	0.994078	0.682981	0.110173	0.552139	0.150697	0.240779	0.0606006	0.0886708	0.0228041	0.180008	0.0583946	0.129622	0.036137	0.0561055
39	0.382819	0.13868	0.993352	0.303801	0.317977	0.440014	0.408704	0.807532	0.0628683	0.0993722	0.0275689	0.0743146	0.148951	0.0952983	0.0935633	0.253398	0.213896	0.390038	0.994091	0.680603	0.135072	0.596579	0.155304	0.240582	0.0536343	0.0863961	0.0228406	0.178597	0.0721851	0.133132	0.0359499	0.0560691
40	0.362508	0.124287	0.99335	0.299792	0.307431	0.475413	0.406302	0.814045	0.0596089	0.0833204	0.0276029	0.0765322	0.135429	0.0996432	0.0925838	0.258737	0.194071	0.360374	0.994104	0.678261	0.165941	0.632947	0.161252	0.241132	0.0479629	0.0836461	0.022883	0.176922	0.0852977	0.135546	0.0363352	0.0559585
41	0.343463	0.112073	0.993338	0.29587	0.301868	0.507146	0.4015	0.819345	0.0565573	0.0695559	0.0276336	0.0800973	0.123807	0.103259	0.0909028	0.263242	0.175717	0.332051	0.994106	0.676115	0.202355	0.660409	0.169042	0.242704	0.0434447	0.0804819	0.0229181	0.175164	0.0973109	0.137216	0.038198	0.0558248
42	0.325739	0.10171	0.993324	0.292022	0.301066	0.535219	0.395443	0.822964	0.0536599	0.058242	0.0276741	0.0848494	0.114102	0.106426	0.0889287	0.267366	0.158858	0.305199	0.994105	0.674424	0.243719	0.679037	0.179561	0.246046	0.0398949	0.0769839	0.0229585	0.173538	0.108113	0.13816	0.0433433	0.0558992
43	0.309397	0.0930045	0.993309	0.288299	0.304769	0.560501	0.389868	0.824514	0.0509623	0.0493467	0.0277184	0.0907165	0.106291	0.109297	0.0879013	0.271461	0.143517	0.279966	0.994099	0.673239	0.289476	0.689496	0.193829	0.252354	0.0371222	0.0732333	0.0229956	0.172193	0.117805	0.13829	0.0551281	0.0568483
44	0.2945	0.0857795	0.993296	0.284722	0.312814	0.584207	0.386599	0.823876	0.0485092	0.0427661	0.027764	0.0974987	0.100371	0.112201	0.090598	0.27588	0.1297	0.256471	0.994089	0.67256	0.339092	0.69303	0.212347	0.263466	0.0349546	0.0693375	0.0230288	0.171361	0.126968	0.137622	0.0746474	0.0602679
45	0.281143	0.0798381	0.993286	0.281325	0.32512	0.607831	0.38751	0.820944	0.0463757	0.0383133	0.0278081	0.104893	0.0965349	0.11533	0.101011	0.280704	0.117382	0.234797	0.994076	0.672321	0.392067	0.691143	0.235768	0.281374	0.0332512	0.0654294	0.0230591	0.171066	0.136415	0.136181	0.0998984	0.0680104
46	0.26943	0.0749361	0.993276	0.278185	0.341841	0.632678	0.394012	0.815339	0.0446222	0.0357102	0.0278525	0.112593	0.0951836	0.118666	0.121306	0.285636	0.106527	0.215004	0.99406	0.672364	0.44811	0.685312	0.265262	0.307723	0.0319103	0.0616386	0.0230874	0.171215	0.147183	0.134101	0.129181	0.0805975
47	0.259421	0.0709498	0.993265	0.275481	0.363118	0.65939	0.406834	0.806427	0.0433588	0.0343484	0.0279003	0.120512	0.096722	0.122146	0.150176	0.290143	0.0970932	0.197117	0.994045	0.672535	0.507047	0.676794	0.301451	0.343149	0.0307991	0.058117	0.0231161	0.171527	0.160281	0.131617	0.160238	0.0965357
48	0.251131	0.067856	0.993252	0.273324	0.388875	0.688047	0.426169	0.793659	0.0427357	0.0333987	0.0279565	0.128357	0.100958	0.125735	0.184557	0.29371	0.0890537	0.181124	0.994031	0.672893	0.568719	0.666651	0.344196	0.387244	0.0297312	0.0549705	0.0231483	0.17177	0.176265	0.128989	0.19092	0.113895
49	0.244581	0.0654195	0.993234	0.271951	0.418551	0.718267	0.451544	0.776694	0.0429209	0.0326802	0.0280266	0.135931	0.107016	0.129309	0.221039	0.295758	0.0824002	0.166991	0.994016	0.67345	0.632716	0.655735	0.392592	0.438319	0.0284732	0.0522065	0.0231862	0.171803	0.19533	0.12654	0.219797	0.130847
50	0.239783	0.0634103	0.993228	0.271659	0.45109	0.749361	0.482221	0.755206	0.0439462	0.0321993	0.0281121	0.143273	0.114064	0.132691	0.256919	0.29585	0.0770098	0.154625	0.994017	0.674222	0.698339	0.644608	0.445392	0.494311	0.0269861	0.049831	0.0232291	0.171597	0.217023	0.124618	0.24565	0.146351
51	0.236903	0.0617616	0.993222	0.272892	0.484789	0.78025	0.517279	0.729496	0.0458448	0.0317817	0.0282155	0.150581	0.121075	0.135709	0.290242	0.293779	0.0727151	0.143935	0.994025	0.675315	0.763781	0.633858	0.500194	0.552244	0.0254486	0.0478437	0.0232815	0.17111	0.240208	0.123872	0.267056	0.159996
52	0.236178	0.0604692	0.993226	0.276174	0.517694	0.810306	0.555647	0.700259	0.0486741	0.031295	0.0283358	0.158001	0.127556	0.138622	0.31988	0.289688	0.0693716	0.134788	0.99404	0.676866	0.82655	0.624094	0.554637	0.609448	0.0239739	0.0461587	0.0233438	0.170353	0.263418	0.12532	0.283563	0.171793
53	0.237959	0.0595376	0.993238	0.282303	0.54807	0.839066	0.595873	0.668301	0.0526207	0.0306895	0.0284707	0.165799	0.133429	0.141552	0.344742	0.283823	0.0668737	0.127034	0.994063	0.678841	0.883761	0.615867	0.606674	0.663661	0.0225993	0.0447866	0.0234137	0.169334	0.285738	0.129506	0.295146	0.181962
54	0.242562	0.0589813	0.993259	0.292106	0.574589	0.865994	0.636718	0.63426	0.0576902	0.0299456	0.0286176	0.1741	0.13859	0.144445	0.364602	0.276439	0.0651388	0.120533	0.994092	0.681132	0.93271	0.609649	0.654725	0.713178	0.0213588	0.0437117	0.0234882	0.168166	0.306073	0.135974	0.301937	0.19059
55	0.250149	0.0587707	0.99327	0.306197	0.596246	0.890546	0.676953	0.59896	0.0635866	0.0291101	0.0287748	0.183079	0.143064	0.147033	0.379314	0.267844	0.0641072	0.115215	0.994109	0.683654	0.971059	0.606015	0.697672	0.756707	0.0203249	0.0429126	0.0235654	0.167102	0.323602	0.144228	0.304316	0.197729
56	0.260451	0.0588546	0.993284	0.324962	0.612599	0.912471	0.715618	0.56299	0.0701442	0.0282021	0.0289466	0.192871	0.146823	0.149013	0.38898	0.258438	0.0636784	0.110971	0.994128	0.686219	0.997577	0.605481	0.735243	0.793875	0.0195345	0.0424021	0.0236496	0.166355	0.337738	0.153507	0.302735	0.203387
57	0.272949	0.0591722	0.993295	0.348311	0.62368	0.931364	0.752023	0.526939	0.0772054	0.0271717	0.0291287	0.203412	0.149641	0.15023	0.393523	0.248606	0.0637418	0.107712	0.994145	0.688544	1.01209	0.60866	0.767469	0.82465	0.0190151	0.0422836	0.0237394	0.165944	0.34816	0.163307	0.297596	0.20767
58	0.286808	0.059658	0.993289	0.375883	0.629701	0.946601	0.78563	0.491336	0.0844517	0.0260318	0.0293122	0.214553	0.151359	0.150625	0.393247	0.23874	0.0641685	0.105358	0.994146	0.690353	1.01528	0.615899	0.794653	0.849526	0.0187558	0.0427735	0.0238306	0.165829	0.354624	0.173485	0.289438	0.210681
59	0.30115	0.060223	0.993241	0.407173	0.630984	0.957834	0.816064	0.456583	0.0916136	0.0248995	0.0294893	0.226007	0.151976	0.150377	0.388734	0.229186	0.064846	0.103794	0.994106	0.691664	1.00841	0.62734	0.817233	0.869307	0.018724	0.0441214	0.0239269	0.165829	0.357105	0.184201	0.278882	0.213076
60	0.315125	0.0607816	0.993169	0.441404	0.62805	0.96486	0.843103	0.423047	0.0985252	0.0238993	0.029673	0.237391	0.15139	0.149879	0.380394	0.220093	0.0656769	0.102853	0.994042	0.692519	0.993061	0.642995	0.835645	0.884586	0.0188157	0.046328	0.0240478	0.16576	0.355776	0.195783	0.266468	0.214872
61	0.328105	0.0613068	0.993078	0.478161	0.621575	0.967475	0.866702	0.390956	0.104928	0.0230274	0.0298727	0.248245	0.14966	0.149438	0.368777	0.211407	0.0666094	0.102398	0.99396	0.693048	0.97086	0.662527	0.850395	0.896042	0.0189119	0.0492206	0.0242085	0.165598	0.351073	0.20839	0.252815	0.216161
62	0.339702	0.0617705	0.992968	0.517627	0.612199	0.96557	0.886684	0.360424	0.110662	0.0222571	0.0300952	0.258208	0.146962	0.149188	0.354487	0.202988	0.0676005	0.102291	0.993858	0.693386	0.943368	0.685396	0.861815	0.904212	0.0189285	0.0524042	0.0244184	0.165513	0.343373	0.221717	0.238431	0.217098
63	0.349755	0.0621009	0.992849	0.559801	0.600511	0.95931	0.902869	0.331512	0.115607	0.0216401	0.0303477	0.266966	0.14338	0.149113	0.338344	0.194735	0.0686284	0.102363	0.993747	0.693678	0.912036	0.710722	0.87019	0.909458	0.0188546	0.0553303	0.024685	0.165593	0.333094	0.235418	0.223713	0.217898
64	0.358322	0.0622154	0.99277	0.604101	0.587193	0.948831	0.914969	0.304309	0.119654	0.0212255	0.030565	0.274516	0.138974	0.148956	0.320642	0.186533	0.0696568	0.102483	0.993675	0.693871	0.878241	0.73759	0.875834	0.911795	0.0186251	0.0576061	0.0249199	0.165949	0.320645	0.249317	0.208883	0.217858
65	0.36566	0.0620775	0.992715	0.64984	0.572897	0.934324	0.92271	0.278832	0.122735	0.0209522	0.0307379	0.280911	0.133964	0.148574	0.302057	0.178463	0.0706769	0.102581	0.993625	0.693899	0.843267	0.765056	0.879172	0.911613	0.0183131	0.0591171	0.0251168	0.166728	0.306482	0.262971	0.194225	0.217282
66	0.372052	0.0616942	0.992673	0.696111	0.558156	0.916102	0.925729	0.255153	0.124972	0.0206974	0.0308768	0.286326	0.128602	0.147883	0.283111	0.170657	0.0716707	0.102625	0.993583	0.693712	0.808286	0.792043	0.880438	0.909179	0.0179586	0.0598088	0.0252807	0.167964	0.290975	0.275982	0.17994	0.216328
67	0.377724	0.0610796	0.992648	0.741721	0.543494	0.894486	0.923947	0.233311	0.126504	0.0204078	0.0309813	0.291042	0.123086	0.146842	0.264252	0.163272	0.0726354	0.102654	0.99355	0.693336	0.77436	0.817609	0.879777	0.904712	0.0175774	0.0599154	0.025408	0.169604	0.274547	0.288252	0.166278	0.215173
68	0.382843	0.0602471	0.992638	0.785272	0.529558	0.869752	0.917347	0.21333	0.127504	0.0201072	0.0310502	0.295311	0.117638	0.145498	0.245868	0.156412	0.0735666	0.102696	0.993524	0.692759	0.742318	0.840928	0.8773	0.898525	0.0171975	0.059695	0.0254947	0.171552	0.257669	0.299749	0.153475	0.213921
69	0.38742	0.0592325	0.992635	0.825742	0.516697	0.842297	0.906019	0.195115	0.128084	0.0197921	0.0310979	0.299195	0.112443	0.143983	0.228358	0.149993	0.0744508	0.102737	0.993502	0.692045	0.712814	0.861439	0.872964	0.890871	0.0168355	0.0593651	0.0255512	0.173783	0.240706	0.310561	0.141722	0.212623
70	0.391338	0.058091	0.992628	0.862337	0.505282	0.812665	0.890194	0.178582	0.128311	0.019458	0.0311375	0.302785	0.107561	0.14247	0.2119	0.143858	0.0752688	0.102794	0.993475	0.691417	0.686419	0.878642	0.866541	0.881857	0.0165003	0.0592068	0.0255878	0.176334	0.223988	0.320918	0.131227	0.211252
71	0.394403	0.0568652	0.992628	0.894418	0.495503	0.781333	0.870062	0.163631	0.128158	0.019089	0.0311586	0.306017	0.102947	0.141191	0.19652	0.137911	0.0760005	0.102951	0.993458	0.691148	0.663211	0.892368	0.857887	0.871585	0.0161922	0.0595624	0.0256	0.179394	0.207512	0.330935	0.122079	0.209769
72	0.39637	0.0556107	0.992631	0.921287	0.487279	0.748734	0.846044	0.150199	0.127557	0.0186335	0.0311642	0.308739	0.0984564	0.140257	0.182165	0.132244	0.0766381	0.103273	0.99345	0.69128	0.643042	0.902431	0.847044	0.860057	0.0159104	0.0604436	0.0255923	0.182903	0.191351	0.340789	0.114256	0.208132
73	0.397074	0.0543873	0.992635	0.942548	0.480286	0.715364	0.818583	0.138231	0.126446	0.0180377	0.0311562	0.310935	0.0940106	0.139706	0.168745	0.127116	0.0771686	0.103884	0.99345	0.691966	0.625558	0.908717	0.834134	0.84723	0.0156445	0.0618502	0.0255697	0.186822	0.175694	0.350715	0.107639	0.206308
74	0.396397	0.0532325	0.992642	0.957942	0.474232	0.681642	0.788239	0.127677	0.124696	0.0173416	0.0311302	0.31259	0.0897422	0.139464	0.156118	0.122737	0.0775851	0.104917	0.993455	0.693266	0.610185	0.911019	0.819393	0.83329	0.0153806	0.0636839	0.0255338	0.191029	0.160883	0.360636	0.10187	0.204468
75	0.394292	0.0521893	0.992657	0.967223	0.46866	0.647822	0.755731	0.118502	0.122245	0.0166121	0.0310927	0.3136	0.0858391	0.139339	0.14442	0.11935	0.077891	0.106566	0.993468	0.695053	0.596201	0.909067	0.803273	0.818623	0.0151083	0.0657795	0.0254916	0.195237	0.147314	0.370333	0.0965712	0.20271
76	0.390844	0.0513577	0.992675	0.970218	0.463035	0.61407	0.721831	0.110692	0.119123	0.0158854	0.0310439	0.313901	0.0824707	0.139191	0.133879	0.117477	0.0781167	0.109189	0.993484	0.697135	0.582964	0.902525	0.786285	0.803561	0.0148141	0.0679606	0.0254448	0.199112	0.13547	0.37942	0.0915734	0.200987
77	0.386177	0.0508495	0.992697	0.967037	0.456955	0.580571	0.687327	0.104125	0.115402	0.0151823	0.0309885	0.313389	0.0797837	0.138999	0.124756	0.117176	0.0783066	0.113176	0.993503	0.699394	0.569769	0.891154	0.768852	0.788531	0.0145138	0.0700069	0.0253979	0.202548	0.125649	0.387519	0.0868481	0.19919
78	0.380485	0.0507381	0.992726	0.957834	0.450074	0.547521	0.653056	0.0986699	0.111153	0.01452	0.0309262	0.311967	0.0777532	0.138821	0.117431	0.118253	0.0785557	0.118827	0.993526	0.701719	0.555964	0.875003	0.75146	0.773899	0.014326	0.0717346	0.0253511	0.205436	0.117889	0.394349	0.0824234	0.197336
79	0.374016	0.0510718	0.99276	0.94297	0.441993	0.515141	0.619896	0.0942558	0.106511	0.0139189	0.0308612	0.309561	0.0762064	0.13871	0.112158	0.120511	0.079021	0.126348	0.993555	0.704067	0.540886	0.85438	0.734713	0.759913	0.0144093	0.0729011	0.025304	0.207604	0.111987	0.399726	0.0784036	0.195299
80	0.367072	0.0518833	0.992799	0.922902	0.432512	0.483528	0.588603	0.0908037	0.101645	0.0134074	0.0307934	0.306158	0.0750034	0.138444	0.109142	0.123523	0.0799522	0.135901	0.99359	0.706178	0.524064	0.829581	0.719141	0.746623	0.0149142	0.0735653	0.0252538	0.209145	0.107643	0.403621	0.0750207	0.192967
81	0.360026	0.0532456	0.99283	0.898183	0.421588	0.452917	0.560053	0.0881747	0.0966472	0.0130265	0.0307204	0.301602	0.0740427	0.137913	0.108347	0.126438	0.0816285	0.147613	0.993623	0.708054	0.505322	0.801098	0.705236	0.734055	0.015992	0.0736522	0.0251963	0.209915	0.104665	0.405854	0.072316	0.190281
82	0.353231	0.0553245	0.992879	0.869398	0.409163	0.423403	0.534923	0.0862206	0.0916711	0.0127954	0.0306285	0.296014	0.0732262	0.137067	0.109845	0.128625	0.0843497	0.161759	0.993676	0.709845	0.484502	0.769275	0.693448	0.722201	0.0177434	0.0732553	0.0251193	0.209975	0.102586	0.406256	0.0703224	0.187236
83	0.347096	0.0582898	0.992932	0.837325	0.395489	0.395223	0.514329	0.0848244	0.0868826	0.0127739	0.0305284	0.289349	0.0725119	0.135773	0.113374	0.129859	0.0883606	0.178313	0.993734	0.711483	0.461858	0.73478	0.684086	0.7112	0.02008	0.0725129	0.0250321	0.209532	0.101206	0.404581	0.0691696	0.183931
84	0.34193	0.0623255	0.992987	0.80255	0.380859	0.368458	0.499281	0.0839192	0.0824676	0.0130708	0.0304232	0.281544	0.0718787	0.133906	0.118697	0.130137	0.0938757	0.197206	0.993794	0.712827	0.437731	0.698053	0.677401	0.701229	0.0228239	0.0716646	0.0249378	0.208852	0.100288	0.400603	0.0689089	0.180352
85	0.338063	0.0676671	0.993043	0.765765	0.365549	0.343358	0.490787	0.0835235	0.0786399	0.0138434	0.0303208	0.272546	0.0711915	0.131597	0.125407	0.129658	0.101159	0.218156	0.993855	0.713961	0.412499	0.6597	0.673635	0.69258	0.0258699	0.0708847	0.0248407	0.208147	0.09961	0.394039	0.0692668	0.176464
86	0.335868	0.0747257	0.993107	0.727589	0.349809	0.319994	0.489237	0.0836669	0.0755693	0.0154328	0.0302303	0.262529	0.0704003	0.12896	0.133164	0.128658	0.110608	0.240871	0.993921	0.71488	0.386434	0.620155	0.673081	0.685687	0.0292626	0.0703635	0.0247474	0.207567	0.0989215	0.385022	0.0700798	0.172209
87	0.335855	0.0840039	0.993153	0.688802	0.334103	0.298603	0.494771	0.0844054	0.073298	0.0188286	0.0301519	0.251439	0.0691872	0.125965	0.141198	0.127397	0.122666	0.264944	0.993971	0.715436	0.360166	0.580198	0.676338	0.681146	0.0329579	0.0701143	0.0246568	0.207122	0.0980648	0.37354	0.0715023	0.167695
88	0.338268	0.0957537	0.99319	0.649958	0.318584	0.279114	0.506313	0.0857812	0.071882	0.0253659	0.030078	0.239542	0.0675442	0.122804	0.148897	0.126025	0.137818	0.290167	0.994016	0.715674	0.333924	0.540144	0.683688	0.679323	0.0368026	0.0702446	0.0245631	0.206806	0.0968466	0.359917	0.073722	0.162896
89	0.343244	0.109838	0.993216	0.611666	0.303525	0.261488	0.522353	0.0877586	0.0712663	0.0357712	0.0300047	0.227109	0.0654632	0.119603	0.15556	0.124404	0.156276	0.316263	0.994058	0.715612	0.308059	0.500464	0.695266	0.680542	0.040592	0.0708354	0.024467	0.206573	0.0951312	0.344506	0.0771514	0.157851
90	0.350733	0.125623	0.993232	0.574453	0.289157	0.245608	0.541155	0.0902594	0.0713525	0.0491267	0.0299237	0.214441	0.0630639	0.116472	0.160885	0.122287	0.177714	0.34298	0.994096	0.715198	0.282901	0.461618	0.710823	0.684647	0.0442541	0.0718999	0.0243653	0.20628	0.0928477	0.327721	0.082101	0.15275
91	0.360323	0.142478	0.993239	0.538745	0.275623	0.231343	0.560851	0.0931796	0.0719813	0.0640485	0.0298341	0.201792	0.0605547	0.113415	0.164948	0.119541	0.201471	0.370177	0.994125	0.71446	0.258779	0.42396	0.729498	0.691115	0.0479085	0.0733436	0.0242572	0.205738	0.0900893	0.309958	0.0884953	0.147905
92	0.371339	0.159832	0.99324	0.504868	0.263038	0.218582	0.579594	0.0963485	0.0730415	0.0794273	0.0297367	0.189365	0.0581561	0.110342	0.168215	0.116079	0.22654	0.39773	0.994146	0.713377	0.235938	0.387786	0.749869	0.699001	0.0517814	0.0750685	0.0241464	0.204831	0.0870118	0.291539	0.0959686	0.14355
93	0.383181	0.177148	0.993232	0.473098	0.25154	0.207221	0.595819	0.0995742	0.0743553	0.0943888	0.0296305	0.177378	0.0560034	0.107162	0.171391	0.111991	0.251834	0.425471	0.994157	0.712023	0.214513	0.353326	0.770259	0.707086	0.0559914	0.0769197	0.024036	0.203642	0.0837824	0.272691	0.104351	0.140143
94	0.395466	0.194909	0.993219	0.443678	0.241259	0.197134	0.608194	0.10271	0.0757486	0.110348	0.0295167	0.166062	0.0543326	0.103832	0.174894	0.107566	0.276612	0.453196	0.99416	0.710498	0.194557	0.320758	0.788638	0.713925	0.0606756	0.0789916	0.0239236	0.202253	0.0805641	0.253608	0.113358	0.138172
95	0.408271	0.215879	0.993206	0.416935	0.232499	0.188266	0.615794	0.105713	0.0771252	0.132446	0.0294068	0.155656	0.0537293	0.10037	0.178801	0.103169	0.301195	0.481143	0.994159	0.708872	0.176077	0.290235	0.803341	0.718256	0.0663464	0.0821868	0.023817	0.200865	0.0774714	0.234496	0.122941	0.137995
96	0.422767	0.246353	0.993194	0.393388	0.226006	0.180488	0.618157	0.108662	0.078718	0.167729	0.0292941	0.146466	0.0551754	0.0967799	0.183022	0.0989855	0.327518	0.510653	0.994159	0.707325	0.159037	0.261925	0.813097	0.718986	0.074549	0.0889791	0.0237169	0.19968	0.0744653	0.215553	0.132928	0.139655
97	0.441887	0.292946	0.993185	0.37388	0.223288	0.173661	0.615131	0.111784	0.0810293	0.222424	0.0291762	0.138858	0.0596697	0.0930723	0.187229	0.0951446	0.358467	0.54379	0.99416	0.706075	0.143419	0.235972	0.817033	0.715472	0.0868373	0.102775	0.0236259	0.198928	0.0714758	0.197016	0.142973	0.142918
98	0.469395	0.357268	0.993182	0.359427	0.226324	0.167642	0.606933	0.115494	0.0844246	0.296406	0.029057	0.13313	0.0678653	0.0892929	0.19095	0.091882	0.397224	0.581961	0.994167	0.705279	0.129215	0.212528	0.814667	0.707521	0.104088	0.126105	0.0235425	0.198747	0.0684569	0.179211	0.152743	0.147164
99	0.507361	0.435183	0.993187	0.350983	0.237584	0.162326	0.59403	0.120165	0.0891005	0.385927	0.0289459	0.129422	0.0800612	0.0854513	0.193801	0.0894245	0.445516	0.624666	0.994178	0.70501	0.116428	0.191706	0.806031	0.695321	0.127537	0.158802	0.0234716	0.199299	0.0653654	0.162618	0.161699	0.151574
100	0.555345	0.521417	0.993197	0.349134	0.259197	0.157606	0.577019	0.126333	0.0948738	0.485601	0.0288386	0.127825	0.0956441	0.0815356	0.195407	0.0881438	0.503457	0.670006	0.994191	0.705332	0.105046	0.173436	0.79136	0.679417	0.158123	0.198342	0.0234087	0.200552	0.0621565	0.147994	0.169198	0.155503
	RIGHT
	EMG RRectusFem		EMG RVastusLat		EMG RSemitendi		EMG RBicepsFem		EMG RGastrocMed		EMG RSoleus		EMG RTibialisA		EMG RPerineus		EMG LRectusFem		EMG LVastusLat		EMG LSemitendi		EMG LBicepsFem		EMG LGastrocMed		EMG LSoleus		EMG LTibialisA		EMG LPerineus
%	mean	std	mean	std	mean	std	mean	std	mean	std	mean	std	mean	std	mean	std	mean	std	mean	std	mean	std	mean	std	mean	std	mean	std	mean	std	mean	std
1	0.363534	0.670165	0.411649	0.811793	0.256209	0.0693992	0.993475	0.260716	0.0872742	0.117124	0.142833	0.264037	0.046427	0.0356559	0.0250962	0.0545456	0.523874	0.661593	0.32336	0.368021	0.0939641	0.188342	0.994218	0.662976	0.14054	0.129824	0.169049	0.0987125	0.0319375	0.0603357	0.0211338	0.156209
2	0.39138	0.70031	0.432167	0.795729	0.248448	0.0668103	0.993458	0.258303	0.0897396	0.119813	0.176782	0.270263	0.0451639	0.0349273	0.0251911	0.0556144	0.584589	0.650146	0.370493	0.417765	0.0866306	0.173373	0.994199	0.662917	0.154937	0.126339	0.204242	0.119017	0.0302751	0.0575267	0.0211854	0.156955
3	0.423192	0.731857	0.458185	0.775087	0.242554	0.0646006	0.993437	0.256777	0.0947783	0.122452	0.212304	0.274655	0.044729	0.0339816	0.0252951	0.057882	0.647612	0.638285	0.422548	0.473153	0.0805137	0.160201	0.994185	0.663116	0.173435	0.122479	0.236606	0.13875	0.0287568	0.0550177	0.0212436	0.157913
4	0.457224	0.763924	0.488653	0.749911	0.238653	0.0626833	0.993415	0.256461	0.101806	0.125279	0.246464	0.276727	0.0453401	0.0328839	0.0254123	0.0615014	0.711521	0.626561	0.477626	0.531431	0.0755005	0.148715	0.99418	0.663547	0.195824	0.118593	0.264602	0.157138	0.0274355	0.0528319	0.0213096	0.159183
5	0.491569	0.795586	0.522664	0.720784	0.236949	0.0610547	0.993401	0.258034	0.10988	0.128647	0.276878	0.276368	0.0472354	0.0316846	0.0255545	0.0668327	0.774077	0.615414	0.533119	0.589808	0.0714877	0.138801	0.994186	0.664128	0.220964	0.115166	0.287111	0.173696	0.0262681	0.0509582	0.0213943	0.160649
6	0.524203	0.826076	0.559228	0.688462	0.237702	0.0597334	0.993395	0.262375	0.118175	0.132527	0.302634	0.273796	0.0504747	0.0304333	0.0257146	0.0741897	0.832558	0.605263	0.586641	0.645744	0.0683903	0.130366	0.9942	0.66488	0.246885	0.112878	0.303833	0.188178	0.0251884	0.0493549	0.0214906	0.162047
7	0.553272	0.854825	0.597069	0.653915	0.24127	0.0587613	0.993384	0.270117	0.126011	0.136562	0.323356	0.26923	0.0549922	0.0291693	0.0258914	0.0837142	0.883971	0.596756	0.636318	0.697148	0.066159	0.123355	0.994201	0.665842	0.271444	0.112316	0.314706	0.200305	0.0242232	0.0481286	0.0215925	0.163053
8	0.577554	0.881352	0.634916	0.617801	0.247898	0.0581693	0.993385	0.281946	0.132979	0.140383	0.338567	0.262994	0.0607136	0.02791	0.0260854	0.0954558	0.92591	0.590456	0.681093	0.742761	0.0646911	0.117671	0.994207	0.666908	0.292961	0.11371	0.319955	0.209672	0.0233529	0.0473625	0.0217015	0.163556
9	0.596477	0.905254	0.671978	0.580778	0.257557	0.0579393	0.993349	0.298561	0.138932	0.143524	0.348664	0.255546	0.0676418	0.0267031	0.0262703	0.109295	0.956787	0.587023	0.720301	0.782223	0.0639306	0.113222	0.994169	0.667921	0.31061	0.117117	0.320322	0.21703	0.0226198	0.0470936	0.0218013	0.163678
10	0.609854	0.92631	0.707459	0.543538	0.269924	0.0580094	0.993279	0.320135	0.143603	0.145594	0.353504	0.247347	0.0754107	0.0256032	0.0264625	0.12485	0.975882	0.587086	0.753955	0.815375	0.0637787	0.109908	0.994095	0.668869	0.323788	0.122429	0.316407	0.222143	0.021993	0.0475561	0.0219121	0.163651
11	0.61776	0.944236	0.740706	0.506609	0.284343	0.0583057	0.993183	0.346615	0.146783	0.146394	0.353671	0.238656	0.0836529	0.0245718	0.0266894	0.141832	0.983477	0.591189	0.782405	0.842587	0.0641019	0.107536	0.993996	0.669646	0.332336	0.129429	0.308839	0.225199	0.0214757	0.0488721	0.0220653	0.163667
12	0.6206	0.95831	0.77132	0.470489	0.29981	0.0587819	0.993069	0.377516	0.148336	0.146058	0.349752	0.229849	0.0919708	0.023535	0.0269726	0.159721	0.980666	0.599765	0.806068	0.864407	0.0647585	0.10591	0.993884	0.670226	0.336492	0.137936	0.29827	0.226647	0.0211033	0.0509824	0.0222885	0.163861
13	0.619057	0.96814	0.799151	0.435525	0.315251	0.0593544	0.992935	0.41198	0.148263	0.145044	0.342447	0.221188	0.0999738	0.0225612	0.0273276	0.177622	0.968776	0.612973	0.825469	0.881546	0.0656302	0.104854	0.993756	0.670648	0.336423	0.147967	0.285511	0.227295	0.0208888	0.0537144	0.0225982	0.164227
14	0.613779	0.973526	0.823903	0.401981	0.329781	0.0599112	0.992827	0.449342	0.146725	0.143732	0.332102	0.212581	0.107269	0.0218268	0.0277035	0.194823	0.949409	0.630457	0.84112	0.894433	0.0666041	0.104214	0.993657	0.671104	0.332426	0.159435	0.270983	0.226962	0.0207243	0.0566617	0.0229217	0.16468
15	0.605335	0.974202	0.845329	0.37003	0.342772	0.0603954	0.992745	0.489298	0.143894	0.142449	0.31939	0.20401	0.113628	0.0213536	0.028062	0.210954	0.924284	0.651667	0.853413	0.903717	0.0676279	0.103845	0.993586	0.671673	0.325032	0.172445	0.25534	0.226028	0.0205234	0.0593635	0.023219	0.165009
16	0.59448	0.970052	0.863374	0.339808	0.353895	0.0607872	0.992683	0.531504	0.139912	0.141214	0.30467	0.19547	0.118916	0.0210621	0.0283966	0.225758	0.895061	0.675782	0.862779	0.909973	0.0686779	0.103642	0.993534	0.672354	0.314866	0.186537	0.239232	0.224683	0.0202121	0.0615561	0.0234907	0.165104
17	0.581885	0.961299	0.877771	0.311419	0.363192	0.0610347	0.99264	0.575733	0.134996	0.139948	0.288298	0.186961	0.122995	0.0208951	0.0286769	0.239226	0.863118	0.701749	0.869527	0.913585	0.0697265	0.103495	0.993496	0.673123	0.302492	0.201009	0.223128	0.222876	0.019791	0.0630305	0.0237119	0.165094
18	0.568135	0.948142	0.887999	0.28493	0.370994	0.061084	0.992622	0.621613	0.129361	0.138668	0.270879	0.178592	0.126003	0.0207907	0.0288897	0.251365	0.829727	0.728489	0.873907	0.914773	0.0707512	0.10332	0.993478	0.673887	0.288446	0.215013	0.207305	0.220656	0.0193091	0.0637118	0.0238763	0.165078
19	0.55381	0.930835	0.893992	0.260351	0.377648	0.0609104	0.992615	0.668361	0.123253	0.137275	0.253167	0.170442	0.128138	0.0206751	0.0290565	0.262241	0.796174	0.754849	0.876173	0.913786	0.0717414	0.103075	0.993467	0.674493	0.273283	0.22795	0.191957	0.218233	0.0188121	0.0636506	0.024003	0.165142
20	0.539538	0.909766	0.8956	0.237688	0.383439	0.0604939	0.992621	0.714903	0.116958	0.135845	0.235807	0.162606	0.129562	0.0205239	0.0291825	0.271801	0.763527	0.77998	0.876612	0.910935	0.0727038	0.102765	0.993463	0.674955	0.257391	0.239541	0.177241	0.215813	0.0183324	0.0629452	0.0240982	0.165598
21	0.525773	0.885358	0.892663	0.216912	0.388546	0.0598427	0.992637	0.759971	0.110789	0.134479	0.219322	0.155133	0.130454	0.0203084	0.0292758	0.279983	0.732603	0.803221	0.875253	0.906372	0.0736356	0.102448	0.993464	0.67537	0.241147	0.249918	0.163353	0.213483	0.0178937	0.0618181	0.0241647	0.166515
22	0.512879	0.858027	0.885116	0.197942	0.393049	0.0589948	0.992662	0.802282	0.104953	0.133222	0.204135	0.147884	0.130945	0.0199705	0.0293511	0.286934	0.704064	0.82415	0.872057	0.900174	0.0745248	0.102202	0.99347	0.67572	0.224889	0.259186	0.150458	0.211219	0.0175072	0.0606184	0.0242138	0.167776
23	0.501125	0.828353	0.873361	0.180731	0.396889	0.0580061	0.992677	0.840662	0.0994942	0.131969	0.190391	0.140827	0.131125	0.0194833	0.0294306	0.292791	0.678456	0.842419	0.86695	0.892541	0.0753475	0.102077	0.993465	0.6761	0.209037	0.267825	0.138768	0.209071	0.0171712	0.0596714	0.0242602	0.169451
24	0.490776	0.796871	0.857362	0.165175	0.399893	0.0569066	0.992698	0.874601	0.0944322	0.130927	0.178032	0.13404	0.130973	0.0188896	0.0295014	0.29789	0.655941	0.857855	0.85964	0.883549	0.0760909	0.10214	0.993466	0.676659	0.193616	0.276146	0.128398	0.206984	0.0168712	0.059283	0.0242958	0.171651
25	0.482018	0.764051	0.837346	0.151213	0.401891	0.0557422	0.992719	0.903478	0.0897939	0.130093	0.167024	0.127791	0.130408	0.0182477	0.0295653	0.30253	0.63646	0.870195	0.84997	0.873205	0.0767446	0.102469	0.993472	0.677543	0.178716	0.284661	0.119339	0.204963	0.0165843	0.0597627	0.024323	0.17427
26	0.474807	0.730352	0.813647	0.138802	0.402746	0.0545721	0.992741	0.926854	0.0854309	0.129524	0.157232	0.122311	0.129386	0.0175896	0.0296187	0.306876	0.619643	0.879217	0.83808	0.861499	0.0773082	0.103116	0.993482	0.678668	0.164379	0.293569	0.111441	0.203004	0.0162951	0.061063	0.0243449	0.177063
27	0.468839	0.696267	0.786779	0.127876	0.402315	0.0534541	0.992762	0.944441	0.0813158	0.129181	0.148415	0.117677	0.127863	0.0169296	0.0296571	0.310864	0.604947	0.884602	0.824251	0.848646	0.0777794	0.104188	0.993495	0.680104	0.150795	0.302923	0.104671	0.201256	0.0160002	0.0629046	0.0243598	0.179886
28	0.46379	0.662108	0.757359	0.118376	0.400502	0.0524436	0.992784	0.956116	0.0775966	0.129015	0.140386	0.114091	0.125704	0.0162819	0.0296851	0.314524	0.591739	0.886037	0.808862	0.834931	0.0781576	0.10583	0.993513	0.681776	0.13834	0.312709	0.0988883	0.199703	0.0157041	0.0650683	0.0243705	0.1826
29	0.459115	0.628047	0.726126	0.110243	0.397355	0.0516123	0.992806	0.96172	0.0745048	0.128888	0.132985	0.111591	0.122884	0.0156514	0.0297001	0.317709	0.579307	0.883244	0.792543	0.820619	0.0784457	0.108286	0.993533	0.683555	0.127314	0.322789	0.09388	0.198168	0.0154177	0.0673063	0.0243734	0.185054
30	0.454091	0.594245	0.693999	0.103436	0.392974	0.0510377	0.992828	0.961365	0.0721646	0.1287	0.126204	0.110229	0.119505	0.01504	0.0297052	0.320144	0.566973	0.875885	0.775856	0.805951	0.0786763	0.111909	0.993554	0.685397	0.117976	0.332929	0.0894471	0.19651	0.0151437	0.0694093	0.024371	0.187234
31	0.448165	0.560841	0.66184	0.0979349	0.387523	0.0508021	0.992849	0.955194	0.0706695	0.128406	0.120368	0.110472	0.115632	0.0144597	0.0296997	0.321568	0.554135	0.863694	0.759253	0.791351	0.0789228	0.117067	0.993574	0.687403	0.110556	0.342552	0.0854256	0.194675	0.0149013	0.0712724	0.0243639	0.189248
32	0.441064	0.527974	0.630403	0.093668	0.381228	0.0509684	0.99287	0.943427	0.0699171	0.127983	0.1159	0.112713	0.111385	0.0139338	0.0296882	0.321914	0.540246	0.846818	0.743147	0.777181	0.079319	0.123997	0.993594	0.689516	0.10508	0.351258	0.0816811	0.19257	0.0148061	0.0727623	0.0243551	0.191097
33	0.432506	0.495683	0.600342	0.0904665	0.374348	0.0516071	0.992894	0.926331	0.0696881	0.127281	0.113162	0.116496	0.106851	0.0134953	0.0296662	0.321035	0.52488	0.825322	0.727955	0.763498	0.080096	0.132942	0.993616	0.691742	0.101543	0.358489	0.0782427	0.190048	0.0150356	0.0739008	0.0243398	0.19262
34	0.422316	0.464213	0.572373	0.0881677	0.367231	0.0527855	0.992914	0.904312	0.0697116	0.126315	0.112314	0.121139	0.102123	0.0132061	0.029633	0.318641	0.507722	0.799592	0.71404	0.750276	0.0815208	0.143961	0.993637	0.694118	0.0997999	0.363713	0.0752659	0.187112	0.0157927	0.0746322	0.0243171	0.193758
35	0.410564	0.433766	0.547301	0.0866104	0.360251	0.0546398	0.99295	0.877796	0.0697197	0.124945	0.113349	0.12589	0.0972922	0.0131305	0.0295792	0.314693	0.488504	0.770017	0.701838	0.737486	0.0838964	0.15717	0.993676	0.696598	0.0993254	0.366481	0.0730786	0.183742	0.017228	0.0749417	0.0242796	0.194653
36	0.397444	0.404463	0.525992	0.0856316	0.353768	0.0573605	0.992998	0.847443	0.069673	0.123041	0.116068	0.130085	0.0925353	0.013373	0.0295069	0.309226	0.467297	0.737179	0.691693	0.725118	0.0875019	0.172724	0.993729	0.699078	0.0996406	0.366698	0.0718443	0.179838	0.0194	0.0749093	0.0242277	0.195468
37	0.383193	0.376505	0.509424	0.0851704	0.34816	0.0611462	0.993052	0.813975	0.0695625	0.120601	0.120365	0.133504	0.0879781	0.0141042	0.0294186	0.302211	0.444337	0.70164	0.683967	0.713406	0.0926123	0.19057	0.993789	0.701507	0.100262	0.364249	0.0715571	0.175356	0.0222137	0.0746246	0.0241644	0.196384
38	0.368092	0.350156	0.498541	0.0852036	0.343772	0.0661642	0.993109	0.778154	0.0693495	0.117771	0.125942	0.136143	0.083868	0.0155895	0.0293234	0.29372	0.419943	0.664117	0.678952	0.702785	0.0995205	0.210334	0.99385	0.703895	0.100773	0.359226	0.0719872	0.170251	0.0255211	0.0742195	0.0240967	0.197651
39	0.352462	0.325557	0.494047	0.0857427	0.340961	0.072647	0.993165	0.740705	0.0689554	0.114523	0.132163	0.138096	0.0804298	0.0180867	0.0292283	0.284006	0.394488	0.625179	0.677061	0.693811	0.108519	0.231738	0.993914	0.706079	0.100848	0.351825	0.0730137	0.164543	0.0293098	0.0738602	0.0240259	0.19921
40	0.336675	0.302859	0.496169	0.0867796	0.340103	0.0808061	0.993206	0.70233	0.068264	0.111099	0.138414	0.139346	0.0777564	0.0217271	0.0291382	0.273066	0.368548	0.585511	0.678585	0.687181	0.119939	0.254571	0.993963	0.70814	0.100455	0.342266	0.0744274	0.158291	0.0334715	0.0735705	0.0239518	0.201005
41	0.321012	0.282097	0.504755	0.0882781	0.34145	0.0908695	0.993238	0.663611	0.0670906	0.10766	0.144067	0.139558	0.075881	0.0265694	0.0290549	0.261095	0.3425	0.545605	0.684027	0.683539	0.134228	0.27869	0.994006	0.7101	0.099516	0.330755	0.0764373	0.151796	0.0379914	0.073549	0.023877	0.202946
42	0.305719	0.263216	0.518804	0.0901944	0.345079	0.10284	0.993254	0.625113	0.0654653	0.104374	0.148756	0.138479	0.0747473	0.0328756	0.0289732	0.248418	0.316651	0.505904	0.693668	0.683063	0.15156	0.303897	0.994039	0.711944	0.0980271	0.317574	0.0794503	0.145486	0.0426148	0.0739256	0.023795	0.2049
43	0.290999	0.246197	0.536751	0.0924564	0.351012	0.116448	0.993258	0.587409	0.0634128	0.101385	0.152508	0.136056	0.0742163	0.040983	0.0288871	0.235292	0.291343	0.466938	0.707251	0.685539	0.171741	0.329922	0.994065	0.713614	0.0959609	0.303057	0.0838727	0.140008	0.0471839	0.0746409	0.0237025	0.206744
44	0.27702	0.230951	0.556651	0.0949614	0.359023	0.131196	0.993256	0.550933	0.0610581	0.0987307	0.155868	0.132309	0.0741508	0.0505697	0.0287934	0.221977	0.266855	0.429139	0.723984	0.690573	0.194344	0.356548	0.994084	0.715038	0.0932634	0.287576	0.0900224	0.136026	0.0516488	0.0757841	0.0236037	0.208341
45	0.26388	0.217251	0.57653	0.097639	0.368588	0.146643	0.993251	0.515978	0.0585791	0.0962704	0.159453	0.127425	0.0743789	0.0610872	0.0286851	0.208745	0.243387	0.392711	0.742647	0.69743	0.21855	0.383561	0.994093	0.716153	0.0899162	0.271398	0.0977439	0.133885	0.0561352	0.0773977	0.0234954	0.209585
46	0.251723	0.205036	0.594456	0.100425	0.379217	0.162706	0.993237	0.482896	0.0561515	0.093868	0.163599	0.121616	0.0747722	0.0722661	0.0285627	0.195764	0.221203	0.358012	0.761758	0.704933	0.243424	0.410826	0.994087	0.716987	0.0860019	0.254727	0.10648	0.133732	0.0607428	0.0791339	0.023372	0.210505
47	0.24077	0.19426	0.608934	0.103254	0.390605	0.180154	0.993223	0.451969	0.0538973	0.0914114	0.168473	0.115152	0.0752275	0.0851183	0.0284369	0.183143	0.200472	0.325301	0.77968	0.711811	0.268246	0.438299	0.994077	0.717603	0.0816388	0.237724	0.115693	0.13572	0.0656495	0.0807778	0.023242	0.211147
48	0.231287	0.184777	0.618856	0.106043	0.402772	0.200561	0.993206	0.423462	0.052265	0.0887782	0.174052	0.108393	0.0757074	0.103793	0.0283097	0.171016	0.181213	0.294664	0.794767	0.716826	0.292788	0.466229	0.994063	0.718051	0.0769605	0.220545	0.124945	0.139697	0.0711496	0.082844	0.0231124	0.211558
49	0.223732	0.176473	0.623481	0.108789	0.416562	0.226274	0.993186	0.397834	0.0524842	0.0859097	0.179937	0.101803	0.0763352	0.133539	0.0281766	0.159514	0.163428	0.266227	0.805702	0.718883	0.317948	0.495257	0.994046	0.718352	0.0721078	0.203375	0.134127	0.14522	0.077875	0.0867275	0.0229815	0.211786
50	0.219043	0.169241	0.622485	0.111655	0.434032	0.260735	0.993165	0.375778	0.0555953	0.0828247	0.185554	0.0958745	0.0776623	0.176235	0.0280471	0.14883	0.147109	0.240056	0.811577	0.717046	0.345798	0.526469	0.99403	0.718528	0.0672025	0.186565	0.143145	0.151532	0.0868045	0.095875	0.0228584	0.211915
51	0.218985	0.162966	0.615977	0.114887	0.457951	0.307956	0.993142	0.358177	0.0618716	0.0795513	0.190205	0.0909385	0.0805494	0.231224	0.0279174	0.139272	0.132273	0.216167	0.81159	0.710848	0.378753	0.56096	0.994014	0.718624	0.0623355	0.170556	0.151682	0.157747	0.0987856	0.113644	0.0227451	0.212021
52	0.225944	0.157496	0.60437	0.118782	0.490607	0.369157	0.993118	0.345894	0.0716227	0.0761319	0.19329	0.0872974	0.0857129	0.296329	0.027787	0.131033	0.118914	0.194565	0.805309	0.700226	0.418966	0.599305	0.994	0.718699	0.0575802	0.155732	0.159245	0.162857	0.114425	0.140127	0.022646	0.212142
53	0.241909	0.152711	0.588315	0.123752	0.532912	0.441524	0.993097	0.339432	0.0849352	0.0726156	0.194476	0.0852686	0.0922947	0.369592	0.0276542	0.124198	0.107008	0.175273	0.792874	0.685582	0.46761	0.641335	0.993989	0.71893	0.0529928	0.142359	0.165365	0.166199	0.134359	0.172995	0.0225565	0.212334
54	0.268259	0.148545	0.568575	0.130374	0.583699	0.519995	0.993076	0.338815	0.101076	0.0690601	0.193587	0.0851388	0.0983451	0.448571	0.0275313	0.118934	0.0965253	0.158368	0.774618	0.667533	0.52433	0.685693	0.993976	0.719423	0.0486282	0.130677	0.169528	0.167417	0.159321	0.20937	0.0224808	0.212751
55	0.305486	0.14492	0.545943	0.139333	0.639849	0.599627	0.993054	0.34342	0.118304	0.0655301	0.190788	0.0870386	0.103728	0.530473	0.0274159	0.115355	0.0874048	0.143885	0.7512	0.646913	0.587172	0.730165	0.99396	0.720026	0.04451	0.121112	0.171442	0.166522	0.189368	0.246508	0.0224121	0.213397
56	0.352998	0.14177	0.521117	0.151282	0.697663	0.675696	0.993035	0.352118	0.134313	0.0620991	0.186444	0.0909706	0.109765	0.61163	0.0273154	0.113259	0.0795781	0.131689	0.723513	0.624644	0.653637	0.772295	0.993946	0.720717	0.0406537	0.114201	0.171092	0.163692	0.224123	0.282052	0.0223538	0.214141
57	0.408827	0.13904	0.494719	0.166945	0.754183	0.74494	0.99302	0.36353	0.147475	0.0588471	0.180896	0.0964161	0.118296	0.689354	0.0272311	0.112558	0.0729748	0.121511	0.692535	0.601617	0.720443	0.810358	0.993933	0.721499	0.0370596	0.110334	0.168627	0.159286	0.263274	0.314083	0.022304	0.214727
58	0.470146	0.136672	0.46733	0.186876	0.807097	0.805189	0.993004	0.376329	0.157449	0.0558268	0.174424	0.10237	0.130405	0.760721	0.0271671	0.11336	0.0675089	0.113094	0.659272	0.578556	0.784147	0.843441	0.993916	0.72221	0.0337402	0.109535	0.164314	0.15365	0.306274	0.341026	0.022262	0.214961
59	0.533586	0.13461	0.439438	0.211284	0.854814	0.855356	0.992985	0.38944	0.164983	0.053063	0.167175	0.107632	0.145948	0.823656	0.0271122	0.115711	0.0630775	0.106213	0.624638	0.55605	0.841173	0.871385	0.993898	0.722688	0.0306973	0.111371	0.158494	0.147112	0.351459	0.362047	0.0222228	0.21456
60	0.595949	0.132827	0.411528	0.240056	0.896161	0.895127	0.992969	0.402028	0.171754	0.0505407	0.159217	0.111304	0.1639	0.877314	0.0270703	0.119459	0.0595622	0.100637	0.589429	0.534578	0.889158	0.8944	0.993882	0.72293	0.0279416	0.114872	0.151502	0.139948	0.396795	0.376894	0.0221935	0.213389
61	0.654966	0.131278	0.384007	0.272865	0.930048	0.924904	0.99294	0.413505	0.179396	0.0482113	0.150652	0.112835	0.182931	0.922267	0.0270239	0.124256	0.0568512	0.0961657	0.554223	0.514392	0.926365	0.912762	0.993856	0.722802	0.0254711	0.118949	0.143681	0.132397	0.440027	0.385529	0.0221575	0.211469
62	0.708833	0.129944	0.357291	0.308666	0.955504	0.94487	0.9929	0.423459	0.18883	0.0460181	0.141566	0.112185	0.201546	0.95794	0.0269718	0.129662	0.0548206	0.0926654	0.519622	0.495722	0.951995	0.926827	0.993818	0.722265	0.023276	0.122823	0.135361	0.124662	0.478745	0.388538	0.0221143	0.208967
63	0.756442	0.128801	0.331782	0.345927	0.972045	0.95574	0.992863	0.431531	0.200472	0.043922	0.132082	0.109879	0.218495	0.985296	0.0269182	0.135231	0.0533481	0.090032	0.486131	0.478765	0.966055	0.93703	0.993778	0.721417	0.0213484	0.125969	0.126784	0.116925	0.510929	0.38655	0.0220696	0.206068
64	0.797275	0.127859	0.307792	0.383126	0.979853	0.958088	0.992832	0.437496	0.214302	0.0418856	0.122392	0.106715	0.232827	1.00428	0.0268626	0.140555	0.0523436	0.088152	0.454054	0.463586	0.969194	0.943847	0.993738	0.72038	0.0196873	0.12803	0.118116	0.109379	0.535463	0.380197	0.0220231	0.203088
65	0.831185	0.127144	0.285485	0.418927	0.979732	0.952587	0.992803	0.441308	0.229778	0.039923	0.112791	0.103506	0.244032	1.01379	0.0268045	0.145309	0.0517285	0.0869029	0.423642	0.450027	0.962372	0.947781	0.993696	0.719204	0.0183003	0.128848	0.109577	0.1022	0.551462	0.370098	0.0219696	0.200149
66	0.858129	0.126689	0.265025	0.452747	0.97254	0.939924	0.992802	0.442813	0.246481	0.0380622	0.103494	0.101443	0.252015	1.01298	0.0267626	0.149139	0.0514016	0.0861602	0.394941	0.437761	0.946794	0.949307	0.993679	0.718081	0.0170955	0.12837	0.10125	0.0955106	0.55872	0.356844	0.0219234	0.197488
67	0.878547	0.126493	0.246396	0.48416	0.959381	0.920823	0.992821	0.442059	0.264163	0.0363177	0.0946304	0.101102	0.256899	1.00163	0.0267366	0.151952	0.051318	0.0858612	0.367916	0.426364	0.923813	0.948907	0.993682	0.716938	0.0160723	0.12669	0.0933036	0.0894257	0.557573	0.340917	0.0218806	0.195288
68	0.892622	0.126515	0.229694	0.513352	0.941355	0.896113	0.992849	0.439261	0.282153	0.0347099	0.0864903	0.102636	0.258689	0.979721	0.0267193	0.153784	0.051438	0.0859202	0.342504	0.415365	0.894957	0.946828	0.993702	0.715769	0.01524	0.123929	0.0859914	0.0840067	0.548982	0.323031	0.0218434	0.193621
69	0.900624	0.126701	0.215024	0.540905	0.919639	0.866736	0.992881	0.434785	0.299797	0.0332714	0.0792422	0.10604	0.257645	0.948256	0.0267093	0.154854	0.0517203	0.0862424	0.318642	0.40447	0.861787	0.942966	0.993735	0.714535	0.0146097	0.120211	0.0794626	0.0792109	0.53404	0.303764	0.0218145	0.192363
70	0.902776	0.126976	0.202532	0.567019	0.895234	0.833465	0.992912	0.428859	0.316769	0.0320184	0.0730107	0.110969	0.253925	0.908646	0.0267098	0.155286	0.0521007	0.0867288	0.296159	0.393442	0.82574	0.937109	0.993774	0.713265	0.0141643	0.11568	0.0736981	0.075009	0.51382	0.283583	0.0218005	0.191349
71	0.899049	0.127296	0.192443	0.591506	0.869148	0.79698	0.992925	0.421887	0.332361	0.0309592	0.0679662	0.116703	0.247658	0.8619	0.0267026	0.155165	0.0525606	0.0874113	0.275263	0.382348	0.788127	0.929021	0.993801	0.711895	0.0139226	0.110469	0.0687115	0.0713475	0.489325	0.26311	0.0217908	0.190198
72	0.88947	0.127643	0.185113	0.614297	0.842182	0.758294	0.992925	0.414208	0.345751	0.0300789	0.0644715	0.122845	0.239073	0.810165	0.0266821	0.154522	0.0530418	0.0881983	0.255907	0.371287	0.75024	0.91847	0.993813	0.710447	0.0138212	0.104702	0.0644935	0.068196	0.461845	0.243058	0.0217859	0.18867
73	0.874284	0.128025	0.18074	0.63509	0.81497	0.717975	0.992918	0.406078	0.356469	0.029396	0.0626782	0.129192	0.228663	0.755048	0.0266512	0.153247	0.053504	0.0890003	0.238061	0.36038	0.712896	0.905153	0.993813	0.708814	0.0137904	0.098526	0.0608437	0.0655387	0.432241	0.22388	0.0217899	0.186714
74	0.853844	0.128455	0.179704	0.65339	0.788018	0.676636	0.992906	0.397657	0.364043	0.0289715	0.0629413	0.135548	0.216916	0.697903	0.0266092	0.151074	0.0539106	0.0897655	0.22174	0.34972	0.67675	0.889016	0.993801	0.707119	0.0137728	0.0920944	0.0576756	0.0633782	0.401466	0.205937	0.0218035	0.184535
75	0.828605	0.128939	0.182305	0.669091	0.761657	0.634844	0.99289	0.389182	0.368056	0.0288173	0.0653719	0.141897	0.204282	0.639947	0.0265541	0.147881	0.0542601	0.0905047	0.206964	0.339362	0.642102	0.870087	0.993782	0.705427	0.0137359	0.0855579	0.0549361	0.0617507	0.370346	0.189432	0.0218229	0.18245
76	0.799352	0.129482	0.188596	0.682318	0.736213	0.593133	0.992877	0.380899	0.368383	0.0289077	0.069525	0.148138	0.191159	0.582174	0.026491	0.143732	0.0545624	0.0912656	0.193787	0.329286	0.609134	0.848572	0.993763	0.703781	0.0136594	0.0790946	0.0525771	0.0606906	0.339462	0.174326	0.0218429	0.180717
77	0.766603	0.130126	0.198463	0.693519	0.711765	0.551846	0.99288	0.37289	0.364868	0.0292432	0.0745993	0.154324	0.177998	0.525352	0.0264067	0.138702	0.0548351	0.0921687	0.18219	0.319438	0.577833	0.824622	0.993763	0.702169	0.0135145	0.0728856	0.0504877	0.0601513	0.309206	0.160518	0.0218387	0.179659
78	0.731232	0.13096	0.2116	0.703222	0.688174	0.511331	0.992882	0.365297	0.357677	0.0298013	0.0797463	0.160472	0.165043	0.470094	0.0263254	0.132994	0.055074	0.0936812	0.172182	0.309843	0.548095	0.798617	0.993767	0.700581	0.0132924	0.0670298	0.0486222	0.0600412	0.279908	0.147939	0.0218204	0.179446
79	0.694011	0.13224	0.227599	0.712267	0.665285	0.471924	0.99289	0.358199	0.347248	0.030529	0.0842012	0.166607	0.152554	0.417019	0.0262484	0.126865	0.0552871	0.0968398	0.163751	0.300543	0.519769	0.770934	0.993778	0.699092	0.0129976	0.061658	0.0469391	0.0601795	0.251864	0.13662	0.021788	0.179944
80	0.655668	0.13446	0.246052	0.721159	0.642875	0.433905	0.992905	0.351652	0.334106	0.0314313	0.087645	0.17275	0.140772	0.366619	0.0261787	0.120601	0.0554894	0.103388	0.156862	0.291625	0.492617	0.742031	0.993792	0.697773	0.0126418	0.0570951	0.045379	0.0603945	0.225344	0.126641	0.0217477	0.180942
81	0.616698	0.138455	0.266548	0.730181	0.620665	0.397535	0.992926	0.345706	0.318743	0.0326839	0.0900279	0.178948	0.129779	0.319367	0.0261162	0.11436	0.0556913	0.115494	0.151412	0.28318	0.466301	0.712316	0.993808	0.696664	0.0122341	0.053923	0.0438947	0.0605159	0.20061	0.118072	0.0217091	0.182281
82	0.577881	0.145408	0.288396	0.739386	0.598438	0.363079	0.992937	0.340404	0.301697	0.0346217	0.0914397	0.185222	0.119537	0.27546	0.0260742	0.108267	0.0559092	0.135041	0.147333	0.27531	0.440488	0.68226	0.993813	0.695777	0.0118027	0.0530712	0.0425539	0.0604823	0.17779	0.111009	0.0216845	0.183701
83	0.539731	0.156699	0.310743	0.748647	0.576054	0.330683	0.992949	0.335665	0.28344	0.03755	0.0921048	0.191684	0.110174	0.235044	0.0260355	0.102405	0.0561926	0.16302	0.144513	0.268072	0.414936	0.652086	0.993817	0.695125	0.0113813	0.0552325	0.0413927	0.0602905	0.156973	0.105393	0.0216604	0.185034
84	0.502718	0.17351	0.332739	0.757711	0.553412	0.300428	0.992959	0.331413	0.264433	0.0415172	0.0921753	0.19848	0.101774	0.198144	0.0259997	0.0968304	0.0566449	0.199674	0.142768	0.261588	0.389513	0.62187	0.993819	0.694584	0.0109985	0.0599067	0.0404151	0.0599758	0.138178	0.101112	0.0216346	0.186174
85	0.467266	0.196477	0.353598	0.766709	0.530447	0.272287	0.992964	0.327527	0.24511	0.046285	0.09185	0.205619	0.0942723	0.164806	0.025971	0.0915796	0.0574806	0.244432	0.141941	0.256072	0.364233	0.591464	0.993821	0.693952	0.01071	0.0658243	0.0395977	0.0595909	0.121357	0.0980327	0.0216122	0.187003
86	0.43375	0.225661	0.372596	0.77578	0.507218	0.246182	0.992962	0.3239	0.225839	0.0517881	0.0914302	0.213299	0.0876717	0.135096	0.0259498	0.0867647	0.0591892	0.296032	0.141958	0.251683	0.339177	0.560718	0.993817	0.693093	0.0108928	0.0718379	0.0389508	0.0591793	0.106431	0.0959468	0.0215952	0.187462
87	0.402607	0.260106	0.389132	0.784992	0.483867	0.222012	0.992951	0.320422	0.20701	0.0579803	0.0912756	0.221513	0.0819328	0.109055	0.0259352	0.082541	0.0625774	0.352281	0.142812	0.248429	0.314504	0.529539	0.993809	0.691879	0.0127087	0.0777664	0.0384495	0.0588008	0.0933617	0.0945033	0.0215833	0.187499
88	0.374276	0.298386	0.402673	0.794274	0.460657	0.199722	0.992934	0.317011	0.188938	0.064588	0.0915228	0.229839	0.0770601	0.0867415	0.0259316	0.0790901	0.0687982	0.410701	0.144478	0.246269	0.290425	0.498071	0.993796	0.690185	0.0179219	0.0836971	0.0379882	0.0584864	0.0820677	0.0933313	0.0215794	0.187053
89	0.349125	0.339294	0.412932	0.803526	0.437784	0.179238	0.992928	0.313561	0.171904	0.0715035	0.0922711	0.237989	0.0728456	0.0683154	0.0259491	0.0765422	0.0792154	0.468913	0.146957	0.245052	0.26709	0.466428	0.993794	0.687974	0.0269246	0.0896581	0.0375036	0.0582707	0.0724661	0.0920841	0.0215939	0.186127
90	0.327794	0.380889	0.419533	0.812562	0.415514	0.160571	0.992921	0.310038	0.156235	0.0784075	0.0933975	0.245706	0.069238	0.0540716	0.0259742	0.0749806	0.0949321	0.52395	0.150233	0.244556	0.244709	0.434998	0.993794	0.685276	0.038907	0.095994	0.0369556	0.0581236	0.0644634	0.090539	0.021615	0.184621
91	0.310946	0.421261	0.42229	0.820989	0.39405	0.143748	0.992917	0.306425	0.142182	0.0849516	0.0945426	0.252538	0.0661585	0.0444089	0.0260071	0.0744698	0.116798	0.573149	0.154332	0.24462	0.223444	0.404106	0.9938	0.682234	0.0526624	0.102668	0.0363636	0.0580049	0.0579273	0.0886109	0.0216431	0.182457
92	0.299138	0.45899	0.421286	0.828419	0.37357	0.128815	0.99292	0.30279	0.129944	0.0908082	0.0952839	0.258211	0.0635003	0.039076	0.0260496	0.0751947	0.145087	0.614642	0.159337	0.245235	0.203416	0.37406	0.993814	0.67909	0.0668413	0.109365	0.0358887	0.0578722	0.0526754	0.0862705	0.0216827	0.179811
93	0.292484	0.493168	0.416982	0.834471	0.35413	0.115865	0.992931	0.299194	0.119673	0.0959184	0.0953909	0.262734	0.0609934	0.0369672	0.0260999	0.0774233	0.179315	0.647266	0.165648	0.246474	0.184678	0.345076	0.993833	0.676016	0.0802035	0.115558	0.0358852	0.0577351	0.0484684	0.0835235	0.0217356	0.176966
94	0.291015	0.5232	0.410192	0.838486	0.335912	0.10511	0.992934	0.295694	0.111248	0.100235	0.0945005	0.266254	0.058768	0.0363598	0.0261426	0.0812005	0.21884	0.670395	0.174011	0.24856	0.167407	0.317559	0.993838	0.673059	0.0919537	0.120926	0.0370515	0.0574933	0.0451136	0.0804924	0.0217837	0.174084
95	0.29429	0.549579	0.402474	0.84	0.318972	0.0965314	0.99294	0.292305	0.104326	0.104095	0.0927201	0.269299	0.0566363	0.0358775	0.0261855	0.0862804	0.262758	0.684487	0.18553	0.252447	0.151622	0.291641	0.993843	0.670526	0.102025	0.12504	0.041636	0.057187	0.0422883	0.0772474	0.021833	0.171405
96	0.30175	0.573488	0.395797	0.838943	0.303444	0.0897568	0.99295	0.289095	0.0987215	0.107619	0.0908812	0.272468	0.0545515	0.0354764	0.026231	0.0924936	0.310356	0.690769	0.201033	0.260108	0.137383	0.26748	0.993843	0.668427	0.111	0.127683	0.0533912	0.0575808	0.0396712	0.0738717	0.0218815	0.169104
97	0.312814	0.596599	0.392387	0.835371	0.289397	0.0843031	0.992963	0.286121	0.0942862	0.111064	0.0914264	0.276045	0.0524692	0.0354598	0.0262752	0.0998471	0.3612	0.690801	0.221201	0.274073	0.124676	0.245172	0.993837	0.666587	0.119377	0.128805	0.0730602	0.0610823	0.0371465	0.0704572	0.0219269	0.167116
98	0.327463	0.620447	0.394407	0.82925	0.276872	0.0798512	0.992976	0.283394	0.0910731	0.114551	0.0983603	0.280127	0.0503909	0.0356076	0.0263214	0.107992	0.414979	0.686105	0.246965	0.296373	0.113407	0.224766	0.993824	0.664954	0.127522	0.128607	0.099224	0.0703245	0.0348646	0.0670902	0.0219729	0.165248
99	0.345946	0.645967	0.403133	0.820358	0.265942	0.0761709	0.992988	0.280935	0.0895275	0.118109	0.114913	0.284264	0.0484088	0.035648	0.0263711	0.116466	0.471679	0.678238	0.279607	0.328385	0.103494	0.206282	0.993807	0.663649	0.136337	0.127459	0.130359	0.0857115	0.0328967	0.063857	0.0220153	0.16344
100	0.368865	0.673498	0.418531	0.808305	0.256704	0.0731115	0.992996	0.278783	0.0898033	0.121831	0.140463	0.287614	0.046752	0.0354414	0.0264308	0.125319	0.531347	0.668721	0.319241	0.369911	0.0949184	0.189687	0.993787	0.662538	0.14666	0.125809	0.16385	0.104979	0.0311909	0.0608062	0.0220604	0.161637

## Sheet: shank_angle ComfM
Shank angle	mean	std	steps
left	69.8706	1.91699	71.361	70.6013	70.1354	66.6479	68.476	69.9455	70.0623	67.2785	70.5853	74.6762	66.8742	70.1235	71.4588	65.9131	69.4219	70.2892	71.9432	69.0531	71.0195	69.2705	72.0617	70.507	69.8755	69.3995	70.6299	71.1643	68.6962	69.382	71.9473	69.9017	69.7677	71.838	64.6429	71.922	64.4862	69.3588	70.5277	69.9417	68.7315	72.758	71.9847	68.4202	69.5241	69.1212	72.1614	68.981	69.6577
right	66.9066	1.88357	65.5438	65.2277	66.2929	68.7684	66.3626	67.9061	71.0405	71.298	66.1328	66.1446	68.6504	67.3311	67.0116	66.3165	68.4256	68.101	67.4954	69.4405	69.3277	66.3088	63.2152	66.1709	67.1646	66.5322	65.2069	66.9095	68.2474	66.0233	64.4313	66.549	65.901	67.62	66.3116	66.9387	67.2164	65.0396	66.1344	61.9694	67.516	69.1391	64.508	66.0145	65.1652	64.7635	66.4207	64.3546	66.1926
[truncated: 77 more columns]

## Sheet: Rotation RHipFlex ComfM
all values Right	mean	std	steps
1	43.7333	2.36102	43.776	42.13	42.843	48.713	43.168	41.834	40.55	45.09	44.535	42.21	46.58	43.777	41.335	39.483	41.778	45.96	42.148	43.181	44.067	43.406	42.842	44.895	44.599	39.915	42.263	44.213	42.754	45.846	43.343	44.205	42.014	42.597	43.079	46.02	46.272	44.743	45.922	48.128	41.865	40.565	44.567	41.928	43.37	40.534	45.221	44.181	44.771
2	43.539	2.45028	43.1167	41.965	42.807	48.6143	42.8676	41.3638	40.4284	44.2561	44.2252	42.2768	46.6255	43.4877	40.7037	39.0548	41.25	45.948	42.1013	43.246	43.5989	42.9734	42.7841	44.8693	44.594	39.7344	42.0235	43.998	42.3857	45.4482	43.4177	44.009	41.9051	42.2559	42.8259	45.7388	46.416	44.3442	45.5181	47.8718	41.4164	40.3641	44.0267	42.0113	42.8668	40.4284	44.8693	44.1325	44.308
3	43.2291	2.54563	42.3124	41.922	42.677	48.3294	42.4487	40.8118	40.2677	43.3338	43.7086	42.4201	46.4712	43.0524	39.9804	38.5461	40.5609	45.744	41.9055	43.105	43.0113	42.3968	42.7358	44.7338	44.489	39.4963	41.6327	43.663	41.9521	44.8957	43.2901	43.669	41.809	41.746	42.3784	45.257	46.546	43.8043	44.9565	47.3959	40.7964	40.0867	43.4613	42.0379	42.1945	40.1611	44.3688	43.9675	43.661
4	42.7831	2.64334	41.4019	41.874	42.372	47.8576	41.9411	40.2096	39.9664	42.3096	43.0502	42.5078	46.1189	42.4666	39.205	37.9492	39.7333	45.3399	41.529	42.756	42.3122	41.7169	42.5707	44.4391	44.233	39.1453	41.1053	43.208	41.4563	44.225	42.9478	43.216	41.6373	41.0939	41.7636	44.5963	46.584	43.141	44.2633	46.7442	40.0285	39.7106	42.8359	41.8769	41.3864	39.7179	43.7374	43.6297	42.876
5	42.2029	2.73813	40.4058	41.677	41.89	47.2148	41.3663	39.5671	39.5152	41.1708	42.2863	42.4419	45.5908	41.7487	38.3727	37.2373	38.7955	44.7657	40.9973	42.218	41.5232	40.9677	42.2515	43.9771	43.823	38.6893	40.4469	42.638	40.8951	43.4415	42.4186	42.663	41.3432	40.3195	41.0072	43.7801	46.461	42.3699	43.4695	45.9549	39.1421	39.2374	42.1381	41.4983	40.4953	39.1117	42.9819	43.1242	41.977
6	41.4966	2.83034	39.3263	41.265	41.273	46.4172	40.7238	38.8795	38.9184	39.9189	41.409	42.2015	44.8996	40.9098	37.4488	36.3869	37.7581	44.0515	40.347	41.51	40.6547	40.1508	41.7912	43.3579	43.269	38.1571	39.652	41.942	40.2431	42.5401	41.7602	41.994	40.9132	39.4272	40.1253	42.8391	46.142	41.5061	42.5872	45.0545	38.1546	38.6559	41.3666	40.9214	39.56	38.362	42.1018	42.4744	40.966
7	40.6754	2.9212	38.171	40.654	40.564	45.4781	40.0049	38.1383	38.1792	38.5674	40.3992	41.8052	44.0552	39.9596	36.4145	35.4104	36.6304	43.2151	39.5974	40.659	39.7095	39.257	41.2035	42.5989	42.58	37.5668	38.7281	41.112	39.4775	41.519	41.0361	41.19	40.349	38.425	39.1447	41.8112	45.626	40.5698	41.6045	44.0671	37.09	37.9534	40.5221	40.1822	38.5925	37.4869	41.1022	41.7007	39.847
8	39.7645	3.00724	36.9811	39.902	39.793	44.4161	39.2029	37.3384	37.3085	37.1386	39.2562	41.2748	43.0784	38.9147	35.2798	34.3401	35.4331	42.2786	38.7446	39.704	38.6993	38.282	40.4924	41.7268	41.773	36.9287	37.7025	40.153	38.5954	40.3994	40.2274	40.256	39.6523	37.3365	38.0953	40.724	44.939	39.5817	40.5125	43.0162	35.9821	37.1247	39.6041	39.3115	37.597	36.506	40.0059	40.8224	38.642
9	38.7559	3.09188	35.8279	39.066	38.973	43.2593	38.3191	36.4842	36.3282	35.651	38.002	40.6251	41.9987	37.7906	34.0646	33.2023	34.195	41.2683	37.7888	38.685	37.6442	37.2395	39.6639	40.7696	40.872	36.2503	36.6096	39.09	37.6092	39.2226	39.2817	39.217	38.828	36.1818	37.0016	39.5943	44.113	38.5542	39.3255	41.9217	34.8599	36.1761	38.6183	38.3414	36.577	35.4395	38.8408	39.8654	37.379
10	37.6959	3.16874	34.7249	38.187	38.11	42.0401	37.3595	35.5858	35.2575	34.1124	36.6663	39.8688	40.8509	36.6065	32.7923	32.0091	32.9378	40.2063	36.7385	37.624	36.5595	36.1558	38.7328	39.7574	39.898	35.5395	35.4806	37.951	36.5446	38.0242	38.2365	38.095	37.8982	34.9755	35.8736	38.4366	43.172	37.4925	38.0753	40.7917	33.7363	35.128	37.5771	37.3054	35.5363	34.3065	37.6341	38.8547	36.076
11	36.5917	3.23934	33.6414	37.283	37.214	40.7833	36.3316	34.65	34.1057	32.5121	35.2709	39.0192	39.6563	35.3739	31.4822	30.7646	31.6673	39.1059	35.6123	36.525	35.4508	35.0536	37.7203	38.7057	38.863	34.7926	34.3323	36.768	35.4256	36.8065	37.1568	36.91	36.895	33.7213	34.7072	37.2586	42.142	36.3994	36.794	39.623	32.613	34.0062	36.4953	36.2297	34.4747	33.1223	36.3996	37.8031	34.737
12	35.4477	3.3032	32.5541	36.356	36.29	39.4999	35.2402	33.6761	32.8699	30.836	33.824	38.0852	38.4238	34.0996	30.154	29.4708	30.3823	37.971	34.427	35.381	34.3133	33.9454	36.6456	37.6158	37.768	33.9948	33.1593	35.566	34.2689	35.5508	36.0354	35.68	35.8489	32.4184	33.4943	36.0576	41.047	35.2776	35.5021	38.4051	31.4878	32.8306	35.387	35.1364	33.3876	31.8954	35.1461	36.7063	33.359
13	34.2646	3.35728	31.4469	35.403	35.332	38.1918	34.0873	32.6612	31.5573	29.1145	32.3314	37.0716	37.1496	32.791	28.8246	28.1341	29.0865	36.8022	33.1954	34.192	33.1355	32.8306	35.5226	36.4824	36.605	33.1308	31.9505	34.358	33.083	34.243	34.8332	34.417	34.781	31.0613	32.2275	34.8302	39.903	34.1263	34.2093	37.1273	30.3555	31.6145	34.2624	34.0406	32.2681	30.6297	33.8746	35.5534	31.944
14	33.0434	3.39754	30.3111	34.419	34.325	36.8583	32.8781	31.6087	30.1703	27.4292	30.8094	35.9765	35.8324	31.4433	27.5056	26.7657	27.7896	35.5876	31.9193	32.974	31.9076	31.7028	34.3569	35.2954	35.368	32.1884	30.7029	33.144	31.8723	32.8877	33.5417	33.136	33.7014	29.6486	30.9014	33.5738	38.715	32.9435	32.9234	35.7914	29.2147	30.3592	33.1303	32.943	31.1121	29.3273	32.5894	34.3336	30.496
15	31.7976	3.4226	29.1606	33.391	33.259	35.501	31.6233	30.527	28.7153	25.8417	29.2753	34.7942	34.4764	30.0458	26.2055	25.3801	26.5029	34.3143	30.6015	31.749	30.6299	30.5527	33.1478	34.0492	34.052	31.1692	29.4156	31.92	30.6423	31.5062	32.1738	31.851	32.6144	28.1876	29.5228	33.235	37.485	31.7328	31.654	34.4143	28.0647	29.0638	31.9996	31.8225	29.9252	27.9916	31.2973	33.0382	29.021
16	30.5072	3.42193	28.0152	32.299	32.129	34.1304	30.338	29.424	27.2044	24.3602	27.7425	33.5247	33.0916	28.5944	24.9325	24.0005	25.2349	32.9793	29.25	30.534	29.3101	29.3825	31.8938	32.7508	32.663	30.0884	28.0923	30.684	29.403	30.1339	30.7518	30.578	31.518	26.6982	28.1086	31.3713	36.214	30.507	30.4082	33.0222	26.9103	27.741	30.8766	30.6615	28.7219	26.6315	30.0082	31.6612	27.526
17	29.2017	3.40251	26.8901	31.124	30.949	32.7655	29.0386	28.3063	25.6553	22.9715	26.2253	32.1896	31.6986	27.1002	23.6956	22.6512	23.9925	31.588	27.876	29.334	27.962	28.1995	30.6033	31.415	31.216	28.9673	26.7443	29.444	28.1729	28.8116	29.3039	29.332	30.4085	25.2098	26.6822	29.6338	34.895	29.2853	29.1893	31.6434	25.7599	26.4238	29.7656	29.4512	27.5179	25.2608	28.7322	30.2052	26.027
18	27.8978	3.3658	25.7984	29.859	29.74	31.423	27.7424	27.1788	24.0905	21.6643	24.7347	30.8218	30.3147	25.5913	22.5049	21.3538	22.7825	30.1594	26.4957	28.163	26.6009	27.0104	29.2981	30.0579	29.735	27.8274	25.3887	28.209	26.9654	27.5628	27.8573	28.125	29.2877	23.7467	25.2679	28.2922	33.521	28.0848	28.0029	30.3012	24.6193	25.1571	28.6672	28.1979	26.3301	23.8942	27.4792	28.6866	24.538
19	26.6057	3.31426	24.7452	28.527	28.519	30.1181	26.4636	26.0494	22.5335	20.4305	23.2874	29.4446	28.9484	24.1006	21.3634	20.1284	21.6123	28.7163	25.1296	27.03	25.2363	25.8238	28.0012	28.7019	28.249	26.6916	24.0463	26.983	25.7942	26.3965	26.4354	26.961	28.166	22.3259	23.888	26.9655	32.097	26.9202	26.8505	29.0099	23.4945	23.9621	27.582	26.9194	25.1722	22.5447	26.2545	27.1287	23.069
20	25.3391	3.25157	23.732	27.174	27.302	28.8571	25.2097	24.9298	20.9993	19.2638	21.8965	28.0813	27.5966	22.6553	20.271	18.9884	20.493	27.2847	23.7981	25.937	23.8757	24.6468	26.7298	27.3702	26.782	25.5799	22.7369	25.773	24.6722	25.3045	25.0639	25.841	27.063	20.9687	22.5618	25.6688	30.644	25.8074	25.7244	27.7758	22.3988	22.8335	26.5066	25.6335	24.0472	21.2231	25.0615	25.5584	21.632
21	24.1099	3.18178	22.7606	25.847	26.107	27.638	23.9849	23.8344	19.5047	18.1581	20.5693	26.7528	26.2529	21.2794	19.2298	17.9358	19.4323	25.8875	22.513	24.878	22.5358	23.4838	25.4962	26.0788	25.36	24.4986	21.4765	24.583	23.606	24.2724	23.7654	24.761	25.9914	19.6974	21.3036	24.4157	29.193	24.7582	24.6204	26.6042	21.3455	21.7679	25.4403	24.3563	22.9477	19.9408	23.9041	24.0068	20.237
22	22.9283	3.1081	21.8352	24.576	24.953	26.4555	22.7963	22.7799	18.0785	17.1097	19.3091	25.4829	24.913	19.994	18.2482	16.9662	18.4321	24.5448	21.2802	23.849	21.2408	22.3402	24.3085	24.8392	24.004	23.4477	20.279	23.41	22.5972	23.297	22.5507	23.712	24.9562	18.527	20.122	23.219	27.769	23.7719	23.5372	25.5005	20.3418	20.7635	24.3825	23.1072	21.8679	18.7096	22.7847	22.5034	18.897
23	21.8025	3.0321	20.9553	23.37	23.847	25.3053	21.779	21.7798	16.7419	16.1203	18.1188	24.2939	23.5737	18.8189	17.3301	16.076	17.491	23.2772	20.1047	22.845	20.0143	21.2264	23.1803	23.6582	22.728	22.4326	19.153	22.253	21.6433	22.3788	21.4222	22.69	23.9613	17.4642	19.0203	22.0903	26.392	22.8397	22.4761	24.4594	19.3863	19.816	23.3283	21.9074	20.8088	17.5368	21.7064	21.075	17.631
24	20.7448	2.95616	20.1213	22.23	22.787	24.1884	21.6214	20.8416	15.526	15.1945	17.0029	23.1976	22.2428	17.7571	16.4722	15.2645	16.6027	22.1015	18.9923	21.868	18.8719	20.152	22.1256	22.5408	21.542	21.4599	18.1012	21.119	20.7435	21.5159	20.3802	21.701	23.0084	16.5064	18.0001	21.0373	25.076	21.958	21.4345	23.4742	18.4719	18.9174	22.2744	20.7698	19.7779	16.4254	20.6714	19.7429	16.449
25	19.7266	2.87682	19.3386	21.166	21.781	23.104	19.519	19.9696	14.4583	14.3347	15.9647	22.1952	20.9302	16.8043	15.6685	14.5302	15.7533	21.0282	17.9485	20.925	17.8175	19.1255	21.1484	21.4873	20.447	20.5348	17.1255	20.014	19.8968	20.7013	19.4179	20.756	22.0968	15.6469	17.0598	20.0625	23.833	21.122	20.413	22.5425	17.5945	18.0613	21.2197	19.6986	18.7781	15.3746	19.6774	18.5211	15.356
26	18.782	2.79956	18.6058	20.179	20.839	22.0541	18.5373	19.1645	13.551	13.5384	15.0094	21.2813	19.6443	15.9538	14.9134	13.8727	14.9287	20.0593	16.9804	20.025	16.845	18.1534	20.2477	20.4937	19.438	19.6613	16.2263	18.945	19.0986	19.9232	18.531	19.86	21.2235	14.8735	16.1953	19.1639	22.664	20.3279	19.4173	21.6712	16.7522	17.2426	20.1699	18.6989	17.8149	14.3795	18.7233	17.4135	14.359
27	17.8978	2.72463	17.9213	19.262	19.954	21.0434	17.625	18.4192	12.801	12.798	14.1405	20.45	18.3941	15.1922	14.1903	13.2919	14.1199	19.1941	16.0909	19.179	15.9458	17.2395	19.4204	19.5575	18.511	18.8366	15.4047	17.925	18.3429	19.1727	17.7096	19.011	20.3843	14.1697	15.3974	18.3355	21.569	19.5732	18.4579	20.8635	15.9498	16.4572	19.1382	17.7723	16.8971	13.4337	17.8105	16.4199	13.458
28	17.0693	2.65409	17.2914	18.409	19.114	20.0713	16.7797	17.7218	12.191	12.1007	13.3553	19.6925	17.185	14.4979	13.4778	12.7834	13.3273	18.4267	15.2735	18.392	15.1111	16.3821	18.6605	18.6766	17.665	18.0583	14.6583	16.958	17.626	18.4461	16.9429	18.21	19.5705	13.5169	14.6538	17.5673	20.543	18.852	17.5391	20.1155	15.1861	15.7034	18.142	16.9085	16.0415	12.5276	16.9416	15.5315	12.649
29	16.2908	2.58967	16.7139	17.616	18.316	19.1357	15.992	17.0592	11.6922	11.4364	12.648	18.9961	16.0209	13.8454	12.7781	12.3364	12.5525	17.7458	14.518	17.667	14.3339	15.5777	17.9622	17.8471	16.886	17.3296	13.989	16.046	16.9462	17.739	16.2268	17.454	18.7721	12.8952	13.9548	16.8454	19.583	18.1605	16.6629	19.4178	14.4586	14.9795	17.1977	16.0863	15.2596	11.6593	16.1189	14.7283	11.919
30	15.5551	2.53291	16.179	16.879	17.561	18.2329	15.2522	16.4165	11.2704	10.7945	12.0051	18.3458	14.9057	13.2119	12.1067	11.9357	11.794	17.1329	13.8098	16.997	13.6032	14.8288	17.3163	17.0632	16.156	16.6511	13.4332	15.184	16.2972	17.0438	15.5591	16.729	17.9815	12.2836	13.2909	16.154	18.682	17.4951	15.827	18.7523	13.7634	14.2801	16.3393	15.3034	14.5514	10.8221	15.3405	13.9875	11.251
31	14.855	2.48511	15.6741	16.185	16.845	17.3573	14.5482	15.7804	10.8917	10.167	11.4172	17.7305	13.8412	12.5776	11.4661	11.566	11.0477	16.5723	13.1345	16.373	12.9071	14.1353	16.7099	16.3248	15.456	16.0161	13.0315	14.369	15.6736	16.3503	14.9386	16.027	17.1925	11.6633	12.6516	15.4758	17.832	16.8487	15.0261	18.103	13.0981	13.5997	15.6186	14.5791	13.9054	10.0112	14.6032	13.29	10.627
32	14.1816	2.44745	15.1834	15.521	16.167	16.5042	13.8775	15.1369	10.5132	9.54894	10.8732	17.1471	12.8311	11.929	10.8491	11.2126	10.3207	16.0444	12.4841	15.789	12.2373	13.4912	16.1278	15.6277	14.784	15.415	12.7517	13.606	15.0708	15.6493	14.3607	15.336	16.4049	11.0257	12.0295	14.7902	17.021	16.2132	14.251	17.4599	12.4542	12.9376	15.0547	13.914	13.3037	9.22157	13.9037	12.6187	10.029
33	13.5247	2.42026	14.6926	14.874	15.522	15.6668	13.2484	14.4763	10.0908	8.94024	10.347	16.5862	11.9025	11.2546	10.2485	10.8557	9.63509	15.5236	11.8534	15.235	11.5832	12.8846	15.5569	14.9616	14.133	14.837	12.5229	12.893	14.4841	14.9314	13.8118	14.645	15.6234	10.3723	11.4136	14.0768	16.243	15.5837	13.4923	16.8158	11.8191	12.2921	14.6093	13.2926	12.7298	8.45146	13.2377	11.9572	9.437
34	12.8768	2.40057	14.1887	14.232	14.907	14.8337	12.6647	13.7917	9.597	8.34	9.81067	16.0343	11.1097	10.5503	9.66	10.4727	8.99	14.9913	11.2383	14.699	10.938	12.308	14.9913	14.321	13.451	14.2677	12.296	12.224	13.9117	14.1867	13.2767	13.945	14.8537	9.71033	10.794	13.322	15.493	14.956	12.7407	16.159	11.1723	11.6583	14.2217	12.704	12.1743	7.708	12.597	11.291	8.845
35	12.2315	2.38556	13.6539	13.59	14.319	13.9919	12.1194	13.0782	9.00917	7.73976	9.24982	15.4853	10.4595	9.8168	9.07542	10.0475	8.36236	14.438	10.6351	14.163	10.2905	11.7565	14.4203	13.7055	12.696	13.6884	12.0381	11.586	13.3545	13.4049	12.7439	13.238	14.099	9.04839	10.1598	12.5158	14.766	14.3234	11.9838	15.4793	10.4947	11.0219	13.8405	12.1432	11.6349	6.99771	11.9714	10.618	8.24
36	11.5781	2.37885	13.0735	12.952	13.758	13.1264	11.5992	12.3291	8.305	7.1273	8.65378	14.9336	9.89703	9.07352	8.47954	9.57016	7.7277	13.8552	10.0395	13.617	9.628	11.2131	13.824	13.1091	11.871	13.0784	11.7266	10.957	12.8082	12.5805	12.2037	12.527	13.3587	8.39168	9.50215	11.6517	14.054	13.679	11.2074	14.771	9.77465	10.3643	13.431	11.6083	11.1039	6.31824	11.3508	9.94036	7.608
37	10.903	2.38501	12.4336	12.321	13.223	12.2229	11.0889	11.5386	7.472	6.50536	8.00518	14.3735	9.361	8.38855	7.85245	9.02355	7.07345	13.2316	9.43918	13.046	8.94755	10.6455	13.1875	12.5136	10.981	12.4164	11.3506	10.304	12.2639	11.7102	11.6405	11.804	12.627	7.74545	8.81373	10.7235	13.35	13.0159	10.3988	14.0258	9.00582	9.67036	12.9725	11.0935	10.5691	5.65855	10.7155	9.25345	6.946
38	10.1956	2.40415	11.7266	11.701	12.707	11.2683	10.5722	10.7045	6.51194	5.87755	7.28179	13.7929	8.79926	7.80853	7.17222	8.38062	6.38085	12.5497	8.81457	12.429	8.26239	10.0281	12.5065	11.8976	10.028	11.6841	10.8976	9.592	11.7078	10.7893	11.0286	11.056	11.8881	7.10505	8.08376	9.71951	12.641	12.3265	9.5509	13.2352	8.18264	8.92402	12.4442	10.5819	10.0173	5.00304	10.0374	8.56067	6.244
39	9.43785	2.43855	10.946	11.093	12.2	10.2507	10.0325	9.82252	5.44232	5.21185	6.4671	13.1744	8.1694	7.30253	6.41503	7.61902	5.62915	11.7899	8.14366	11.749	7.57785	9.3446	11.7761	11.242	9.01	10.8716	10.3547	8.791	11.1187	9.81028	10.3423	10.265	11.119	6.45927	7.30388	8.63379	11.912	11.6031	8.65936	12.3931	7.30164	8.10595	11.8201	10.0527	9.43715	4.32992	9.479	7.85545	5.489
40	8.61016	2.48925	10.0781	10.49	11.69	9.1517	9.45133	8.88652	4.28812	4.45573	5.54973	12.5034	7.43967	6.81458	5.55648	6.73415	4.79836	10.9292	7.40418	10.985	6.89864	8.57991	10.9822	10.5234	7.926	9.9737	9.70836	7.88	10.4692	8.76539	9.56373	9.407	10.2926	5.79173	6.46509	7.4633	11.138	10.8391	7.72215	11.4942	6.36285	7.197	11.0767	9.49112	8.8143	3.61367	9.08127	7.12645	4.67
41	7.7093	2.53286	9.11072	9.874	11.163	7.95154	8.80687	7.8989	3.08552	3.57748	5.168	11.7657	6.5867	6.29033	4.58593	5.74277	3.87424	9.94716	6.58114	10.121	6.23067	7.72027	10.1085	9.71467	6.783	8.98381	8.94345	6.85	9.73019	7.65611	8.68123	8.465	9.38088	5.08405	5.56145	6.21605	10.292	10.0283	6.74187	10.5302	5.37171	6.18113	10.1908	8.8788	8.13446	2.83198	7.38176	6.36264	3.78
42	6.72742	2.58699	8.04518	9.24	10.607	6.64636	8.08141	6.87884	1.87585	2.57545	3.85685	10.9393	5.60419	5.67977	3.51771	4.66664	2.854	8.83538	5.66761	9.148	5.57745	6.75953	9.14833	8.79386	5.586	7.89614	8.04979	5.709	8.87765	6.49082	7.68278	7.436	8.36262	4.31976	4.5913	4.92691	9.348	9.16906	5.72219	9.48877	4.33653	5.04907	9.15257	8.19226	7.38028	1.97102	6.22105	5.55006	2.821
43	5.66559	2.63924	6.90303	8.571	10.007	5.26245	7.26924	5.86106	0.694364	1.47073	2.21779	10.0057	4.50427	4.95385	2.3847	3.52167	1.74745	7.60312	4.66252	8.072	4.94255	5.70264	8.09988	7.75582	4.352	6.70794	7.02118	4.475	7.90064	5.28585	6.55909	6.327	7.22321	3.48618	3.553	3.66221	8.286	8.26048	4.66948	8.36397	3.26794	3.80709	7.97827	7.41273	6.54452	1.03309	4.92176	4.67564	1.802
44	4.54644	2.66968	5.71529	7.835	9.345	3.84423	6.3813	4.88977	-0.424788	0.305485	0.978576	8.95012	3.31498	4.10158	1.23686	2.33742	0.578485	6.27994	3.57542	6.911	4.32461	4.56835	6.97255	6.62422	3.11	5.42751	5.86124	3.186	6.80828	4.06358	5.31598	5.157	5.96307	2.58436	2.44961	2.49565	7.091	7.30743	3.59813	7.16616	2.17902	2.48501	6.70633	6.53249	5.62942	0.0446061	3.53343	3.72733	0.74
45	3.39549	2.67227	4.51411	7.01	8.598	2.45144	5.45611	4.00733	-1.457	-0.859	-0.253889	7.77856	2.08844	3.13022	0.124556	1.17256	-0.614333	4.92156	2.43311	5.693	3.717	3.38911	5.78956	5.45689	1.898	4.069	4.59367	1.901	5.63422	2.84911	3.97978	3.966	4.61522	1.63467	1.293	1.49611	5.773	6.33211	2.53433	5.91844	1.08633	1.13856	5.39989	5.55722	4.66244	-0.939667	2.13433	2.70867	-0.342
46	2.25816	2.63876	3.34827	6.084	7.758	1.15391	4.55173	3.24473	-2.39764	-1.94682	-1.41027	6.523	0.898364	2.07073	-0.912364	0.109727	-1.77573	3.60782	1.288	4.459	3.12082	2.21855	4.60818	4.33964	0.772	2.66636	3.27836	0.692	4.44064	1.67336	2.59445	2.813	3.24482	0.677091	0.114273	0.719636	4.37	5.36773	1.509	4.65573	0.0127273	-0.154455	4.14464	4.52091	3.69218	-1.84855	0.811455	1.63891	-1.411
47	1.19491	2.57193	2.826	5.076	6.851	0.0181616	3.7329	2.61505	-3.25708	-2.88161	-2.40571	5.22921	-0.181737	0.980505	-1.8543	-0.771576	-2.8337	2.42604	0.207455	3.263	2.54885	1.1333	3.5068	3.35722	-0.2	1.27344	1.99897	-0.371	3.30769	0.577444	1.23312	1.771	1.93114	-0.232667	-1.03445	0.207758	2.935	4.45381	0.554333	3.42645	-1.01284	-1.31628	3.03305	3.48689	2.76904	-2.61368	-0.353222	0.553212	-2.424
48	0.247252	2.47505	1.91364	4.05	5.929	-0.906747	3.06118	2.12081	-4.0577	-3.59573	-3.15308	3.96701	-1.09554	-0.0640505	-2.69284	-1.43227	-3.72006	1.44931	-0.745283	2.163	2.01485	0.21399	2.55272	2.56742	-0.966	-0.0478485	0.83997	-1.236	2.31353	-0.386727	-0.00461616	0.901	0.748293	-1.03762	-2.09467	-0.0325556	1.541	3.62607	-0.294677	2.28322	-1.96099	-2.28612	2.14719	2.52705	1.93056	-3.18378	-1.29962	-0.498303	-3.332
49	-0.538959	2.36526	0.836061	3.097	5.059	-1.59252	2.58333	1.75685	-4.82176	-4.03045	-3.57788	2.82094	-1.81039	-0.987848	-3.41182	-1.85627	-4.37809	0.725273	-1.528	1.202	1.52827	-0.480818	1.78261	1.99848	-1.515	-1.2427	-0.137	-1.877	1.52258	-1.16903	-1.01448	0.239	-0.251303	-1.692	-3.01527	-0.0372424	0.295	2.90694	-1.01091	1.27018	-2.79694	-3.02758	1.53748	1.69727	1.19888	-3.52721	-2.0027	-1.458	-4.09
50	-1.12566	2.26751	0.491434	2.306	4.298	-2.03316	2.32379	1.52012	-5.54412	-4.19627	-3.64644	1.8511	-2.31908	-1.73081	-3.97645	-2.02466	-4.7747	0.278515	-2.12712	0.405	1.09397	-0.916535	1.22248	1.65279	-1.855	-2.27681	-0.903848	-2.285	0.967667	-1.73347	-1.73336	-0.198	-1.04452	-2.16859	-3.75764	0.150899	-0.706	2.30603	-1.57345	0.422263	-3.46913	-3.54158	1.19399	1.02742	0.587828	-3.63637	-2.47574	-2.274	-4.666
51	-1.50741	2.195	0.392939	1.749	3.682	-2.24253	2.26621	1.43088	-6.16546	-4.19336	-3.39006	1.07323	-2.63931	-2.25606	-4.3414	-1.99134	-4.92821	0.111848	-2.55276	-0.219	0.72203	-1.09026	0.880434	1.50381	-2.003	-3.13283	-1.46676	-2.459	0.631303	-2.05801	-2.18554	-0.399	-1.63252	-2.46253	-4.29824	0.529101	-1.405	1.82701	-1.95655	-0.230263	-3.91906	-3.86329	1.05346	0.523384	0.10501	-3.51163	-2.74126	-2.91158	-5.039
52	-1.69181	2.15641	0.475121	1.458	3.22	-2.23842	2.34955	1.54079	-6.60764	-4.08718	-2.88582	0.47097	-2.80115	-2.55897	-4.47624	-1.89694	-4.89209	0.195394	-2.82755	-0.672	0.409727	-1.03885	0.726848	1.51518	-1.998	-3.81748	-1.85164	-2.425	0.463515	-2.15512	-2.46497	-0.355	-2.00948	-2.59803	-4.63073	1.13712	-1.783	1.47285	-2.12042	-0.671424	-4.11382	-4.02085	1.05312	0.173303	-0.246606	-3.15203	-2.79927	-3.35618	-5.201
53	-1.69167	2.15585	0.686556	1.411	2.894	-2.01687	2.54289	1.92378	-6.85708	-3.81512	-2.20155	0.0188586	-2.82089	-2.66923	-4.3729	-1.78386	-4.68467	0.472889	-2.97588	-0.972	0.131727	-0.794737	0.729273	1.68438	-1.876	-4.32931	-2.07485	-2.224	0.441737	-2.08621	-2.64177	-0.078	-2.12938	-2.62049	-4.76503	2.01624	-1.872	1.24993	-2.0047	-0.908465	-4.05616	-3.99543	1.18183	-0.0502929	-0.456727	-2.53746	-2.6149	-3.61091	-5.167
54	-1.50709	2.20493	1.04148	1.563	2.71	-1.54154	2.88683	2.64858	-6.98611	-3.25033	-1.34987	-0.290616	-2.67909	-2.63	-4.05768	-1.58099	-4.26133	0.909283	-3.02852	-1.123	-0.107485	-0.332818	0.889545	2.05572	-1.623	-4.64293	-2.11615	-1.859	0.612758	-1.89936	-2.68333	0.38	-1.91213	-2.5489	-4.72248	3.18459	-1.734	1.17652	-1.53579	-0.967202	-3.79295	-3.73071	1.48738	-0.16901	-0.488626	-1.63817	-2.14128	-3.68561	-4.983
55	-1.11625	2.3249	1.63036	1.916	2.732	-0.760909	3.45873	3.74855	-7.09209	-2.28827	-0.288818	-0.421091	-2.324	-2.44382	-3.59591	-1.18509	-3.53955	1.52536	-2.99655	-1.088	-0.231091	0.417273	1.25182	2.695	-1.17	-4.71718	-1.91627	-1.276	1.06555	-1.56745	-2.49291	0.968	-1.28664	-2.33082	-4.51836	4.62364	-1.392	1.29518	-0.653	-0.872364	-3.405	-3.16436	2.04836	-0.162182	-0.275727	-0.439818	-1.35145	-3.57518	-4.681
56	-0.477871	2.52933	2.574	2.533	3.061	0.366	4.32378	5.22022	-7.21378	-0.877667	1.03611	-0.298222	-1.698	-2.04422	-3.01656	-0.492778	-2.43833	2.37956	-2.836	-0.799	-0.116	1.51622	1.87733	3.65767	-0.431	-4.48867	-1.402	-0.394	1.87433	-0.998889	-1.97422	1.682	-0.227	-1.86067	-4.13433	6.28167	-0.809	1.67433	0.661444	-0.604222	-2.94333	-2.24844	2.93711	0.0321111	0.253	1.04511	-0.237778	-3.243	-4.234
57	0.453153	2.80688	3.9346	3.487	3.788	1.84636	5.50617	7.02989	-7.27122	0.963909	2.64747	0.159455	-0.76002	-1.33097	-2.26412	0.564535	-0.906515	3.52752	-2.46934	-0.191	0.344	2.98738	2.81266	4.97055	0.652	-3.88046	-0.513636	0.837	3.07033	-0.093798	-1.07308	2.552	1.24182	-1.04022	-3.51494	8.106	0.079	2.38469	2.37593	-0.106323	-2.39107	-0.964879	4.18896	0.487949	1.14531	2.789	1.19851	-2.62815	-3.564
58	1.70434	3.12041	5.6713	4.816	4.961	3.6403	6.98567	9.12424	-7.08485	3.15955	4.52164	1.01936	0.507758	-0.220606	-1.24952	2.00679	1.05118	4.99258	-1.80506	0.774	1.19182	4.81021	4.07673	6.62297	2.088	-2.83924	0.776273	2.412	4.63333	1.21342	0.215061	3.613	3.05673	0.184727	-2.59845	10.0415	1.322	3.47594	4.42106	0.686515	-1.67285	0.665485	5.78839	1.26236	2.40994	4.74803	2.93685	-1.67318	-2.575
59	3.27453	3.41908	7.68455	6.503	6.565	5.67662	8.71466	11.4304	-6.46764	5.60439	6.59756	2.30494	2.1008	1.32675	0.0668384	3.80842	3.36236	6.7506	-0.767697	2.102	2.4013	6.9191	5.65577	8.56194	3.84	-1.34974	2.46282	4.279	6.50145	2.94432	1.83205	4.884	5.13464	1.81507	-1.34585	12.0402	2.933	4.96103	6.70267	1.82051	-0.696202	2.58341	7.68118	2.38149	4.01386	6.85768	4.92737	-0.345909	-1.194
60	5.1292	3.65766	9.86919	8.484	8.525	7.87569	10.6352	13.8652	-5.30893	8.19345	8.78788	3.99405	3.9833	3.29745	1.65376	5.90208	5.9083	8.74627	0.681939	3.763	3.90221	9.22637	7.49889	10.7063	5.828	0.551556	4.5047	6.359	8.59353	5.0493	3.6817	6.349	7.38084	3.79656	0.239273	14.0663	4.874	6.80749	9.12046	3.30746	0.611323	4.70139	9.79512	3.84758	5.89657	9.04764	7.09795	1.35315	0.597
61	7.20911	3.80685	12.1295	10.678	10.721	10.164	12.6899	16.351	-3.59548	10.8344	10.9984	6.05276	6.08727	5.61867	3.41748	8.1877	8.56682	10.9135	2.52879	5.691	5.60918	11.6434	9.53609	12.9711	7.966	2.77767	6.821	8.57	10.8277	7.41679	5.66088	7.963	9.7023	6.02767	2.11636	16.0941	7.059	8.94576	11.5895	5.11745	2.26448	6.93091	12.0568	5.63727	7.99115	11.2614	9.38288	3.386	2.755
62	9.4399	3.85943	14.3819	13.004	13.035	12.4642	14.8273	18.8256	-1.45963	13.4462	13.1489	8.41286	8.33473	8.18326	5.25053	10.5654	11.2315	13.1803	4.70778	7.806	7.44088	14.0852	11.6969	15.2832	10.178	5.22088	9.309	10.833	13.1313	9.91825	7.67995	9.689	12.0221	8.39238	4.22648	18.0991	9.386	11.2771	14.0475	7.18604	4.21647	9.20436	14.3856	7.69358	10.2236	13.4573	11.7237	5.6743	5.181
63	11.7487	3.82812	16.5616	15.391	15.38	14.7257	17.004	21.2395	0.923434	15.9644	15.189	10.9751	10.6512	10.8804	7.12601	12.9531	13.8208	15.4749	7.1283	10.03	9.33173	16.4814	13.9102	17.582	12.409	7.78069	11.8689	13.085	15.4459	12.4497	9.66699	11.499	14.2859	10.7964	6.50115	20.062	11.76	13.7155	16.4504	9.42835	6.38392	11.4776	16.7227	9.93663	12.5301	15.6083	14.0719	8.11685	7.758
64	14.0732	3.73584	18.6231	17.779	17.695	16.919	19.185	23.5512	3.41309	18.3441	17.1006	13.642	12.9715	13.6092	9.05591	15.2887	16.2858	17.7412	9.696	12.301	11.2432	18.7861	16.1123	19.8202	14.615	10.3787	14.4223	15.291	17.7258	14.9342	11.569	13.359	16.4563	13.1748	8.86427	21.9679	14.105	16.2001	18.7626	11.7598	8.66327	13.7236	19.0211	12.2873	14.8578	17.7015	16.389	10.6188	10.38
65	16.3642	3.60734	20.5446	20.122	19.941	19.0236	21.3404	25.7261	5.91689	20.5632	18.8855	16.3323	15.2475	16.286	10.9913	17.5362	18.6034	19.9415	12.3226	14.566	13.1602	20.9732	18.254	21.9632	16.775	12.9519	16.9151	17.434	19.9318	17.3188	13.3591	15.24	18.5092	15.4821	11.2438	23.8007	16.362	18.6806	20.9563	14.1138	10.9511	15.9238	21.2418	14.6813	17.1564	19.7276	18.6431	13.1088	12.959
66	18.585	3.46268	22.3212	22.374	22.089	21.0228	23.4386	27.7376	8.39651	22.6095	20.5571	18.9749	17.4431	18.861	12.8702	19.6788	20.7628	22.048	14.9328	16.786	15.0757	23.0195	20.2978	23.9871	18.871	15.4496	19.3123	19.496	22.0304	19.5675	15.0396	17.111	20.4307	17.6886	13.591	25.542	18.516	21.1187	23.0103	16.4424	13.1618	18.0644	23.3495	17.0649	19.388	21.6724	20.8091	15.5349	15.432
67	20.693	3.32549	23.959	24.491	24.115	22.9067	25.4463	29.5687	10.8457	24.483	22.1353	21.5147	19.5317	21.331	14.6673	21.7117	22.764	24.0387	17.4677	18.936	16.979	24.9077	22.2177	25.8763	20.883	17.837	21.593	21.461	23.994	21.6603	16.6277	18.942	22.2147	19.7793	15.863	27.1723	20.578	23.487	24.9147	18.71	15.245	20.134	25.3167	17.872	21.5257	23.5203	22.8693	17.869	17.765
68	22.7113	3.17493	25.4782	26.439	25.996	24.6709	27.3388	31.211	13.276	26.1897	23.6372	23.9164	21.4942	23.7207	16.381	23.627	24.6213	25.8954	19.8855	21.015	18.8507	26.6335	23.9974	27.6222	22.789	20.0877	23.7399	23.316	25.8056	23.5905	18.1508	20.699	23.8553	21.7486	18.0235	28.6811	22.537	25.7635	26.6711	20.8916	17.1902	22.1226	27.1284	20.9114	23.5472	25.2588	24.8031	20.0974	19.943
69	24.6049	3.03388	26.8999	28.2	27.721	26.3152	29.1041	32.6632	15.7087	27.778	25.0729	26.158	23.3188	25.9967	18.0287	25.4146	26.3593	27.6104	22.1754	23.044	20.6739	28.2041	25.6345	29.2179	24.574	22.1837	25.7459	25.051	27.4604	25.3645	19.6387	22.36	25.354	23.5962	20.0553	30.0711	24.371	27.9242	28.285	22.968	19.0087	24.0276	28.7845	23.8123	25.4315	26.8722	26.5912	22.2168	21.963
70	26.3625	2.90274	28.2356	29.766	29.292	27.8435	30.7389	33.9291	18.1595	29.2806	26.4488	28.2253	24.9904	28.0453	19.6405	27.0683	27.9871	29.1804	24.3642	24.996	22.4339	29.6278	27.1452	30.6616	26.241	24.1116	27.5974	26.659	28.963	26.996	21.1097	23.917	26.7267	25.3272	21.9511	31.3553	26.069	29.9466	29.7685	24.9245	20.7223	25.8573	30.2955	25.8648	27.1629	28.3494	28.2247	24.2208	23.833
71	27.9946	2.77755	29.489	31.148	30.717	29.2688	32.2445	35.0149	20.6197	30.6794	27.7683	30.1129	26.4976	29.8087	21.2451	28.5896	29.506	30.6109	26.5035	26.782	24.1248	30.9181	28.5585	31.9643	27.797	25.8612	29.2824	28.14	30.327	28.5075	22.5744	25.379	27.9958	26.9518	23.7125	32.5567	27.634	31.8137	31.1386	26.7444	22.3566	27.6398	31.6789	27.7936	28.7361	29.6883	29.7053	26.1067	25.57
72	29.4944	2.64723	30.6698	32.366	32.004	30.613	33.6284	35.9336	23.0485	31.9679	29.0387	31.8263	27.8454	31.3241	22.8626	29.9855	30.9199	31.9162	28.6315	28.37	25.7447	31.78	29.8868	33.1444	29.261	27.4309	30.7968	29.499	31.5759	29.9246	24.04	26.758	29.1811	28.4804	25.3488	33.7087	29.081	33.5161	32.4154	28.4117	23.9348	29.4043	32.9552	29.5899	30.1544	30.8986	31.0477	27.8742	27.201
73	30.9136	2.55065	31.788	33.448	33.165	31.8998	34.9004	36.7179	25.3879	33.1758	30.274	33.3656	29.0525	32.65	24.5042	31.2672	32.2381	33.1164	30.7238	29.79	27.2965	32.3887	31.1264	34.2265	30.648	28.8333	32.146	30.742	32.7381	31.2755	25.5159	28.065	30.3033	29.925	26.8833	34.8479	30.428	35.0537	33.62	29.9215	25.4703	31.1364	34.1462	31.2485	31.4264	32.0067	32.2764	29.525	28.742
74	32.2459	2.46764	32.856	34.428	34.225	33.1504	36.0712	37.4106	27.5831	34.336	31.4896	34.7414	30.1502	33.8386	26.1719	32.453	33.4786	34.2367	32.6607	31.076	28.7903	34.2891	32.2929	35.2395	31.972	30.0925	33.3442	31.884	33.8402	32.5836	27.0094	29.319	31.3882	31.3074	28.3467	36.0015	31.701	36.4392	34.7775	31.2803	26.9732	32.7964	35.2712	32.7722	32.5671	33.047	33.4206	31.0648	30.201
75	33.5005	2.39132	33.8898	35.341	35.209	34.3828	37.1577	38.0495	29.6052	35.4766	32.6898	35.9712	31.1775	34.9373	27.8552	33.5671	34.6611	35.3078	34.3483	32.264	30.2361	35.3306	33.414	36.2129	33.256	31.2376	34.4129	32.94	34.9071	33.8652	28.5292	30.538	32.4602	32.6564	29.7693	37.1791	32.921	37.6987	35.9124	32.5005	28.4497	34.3817	36.3448	34.1756	33.5983	34.0546	34.513	32.5068	31.589
76	34.708	2.32859	34.9011	36.217	36.152	35.6076	38.1758	38.6646	31.457	36.6199	33.8711	37.0871	32.1749	35.9873	29.5338	34.6343	35.8023	36.3594	35.816	33.391	31.6501	36.3643	34.5107	37.1736	34.521	32.3039	35.3821	33.934	35.9667	35.1338	30.0798	31.733	33.5406	33.9965	31.1739	38.3739	34.104	38.8638	37.0426	33.5964	29.9049	35.914	37.3764	35.4788	34.5405	35.0583	35.583	33.8649	32.92
77	35.8857	2.27983	35.9021	37.073	37.085	36.8326	39.1438	39.2871	33.1642	37.7818	35.0301	38.1241	33.1758	37.0231	31.1856	35.6767	36.9259	37.4148	37.1289	34.488	33.0455	37.4016	35.5976	38.1395	35.78	33.3265	36.2857	34.892	37.0424	36.3962	31.6511	32.913	34.6439	35.3444	32.5723	39.57	35.257	39.9647	38.1716	34.5937	31.3412	37.403	38.3699	36.7057	35.4154	36.0741	36.649	35.1512	34.216
78	37.0444	2.244	36.9059	37.918	38.028	38.059	40.0719	39.9321	34.7736	38.9637	36.168	39.1077	34.1997	38.0637	32.7889	36.7109	38.0557	38.4856	38.3257	35.578	34.4337	38.4519	36.6881	39.1224	37.036	34.3304	37.151	35.837	38.1473	37.6539	33.225	34.087	35.7742	36.7151	33.967	40.7499	36.387	41.0224	39.2969	35.5159	32.7551	38.8479	39.3279	37.8816	36.242	37.109	37.7191	36.381	35.506
79	38.1891	2.21904	37.9202	38.764	38.998	39.29	40.9672	40.6077	36.3392	40.1566	37.2863	40.0578	35.2495	39.1171	34.3252	37.7463	39.2014	39.5721	39.4298	36.672	35.8208	39.519	37.792	40.1273	38.286	35.332	37.9948	36.782	39.2878	38.9052	34.7858	35.26	36.9275	38.1108	35.3528	41.8972	37.503	42.0501	40.4102	36.3856	34.1482	40.234	40.2471	39.0259	37.035	38.1598	38.7942	37.5699	36.812
80	39.3194	2.2025	38.9509	39.621	40.008	40.5281	41.8361	41.3106	37.8964	41.3498	38.3854	40.9898	36.3172	40.1888	35.7889	38.7839	40.3627	40.6628	40.4527	37.771	37.2075	40.5982	38.9131	41.1537	39.517	36.3414	38.8296	37.733	40.4602	40.1421	36.3235	36.42	38.0922	39.5254	36.7249	42.995	38.608	43.0534	41.5024	37.2226	35.5187	41.5409	41.1258	40.1492	37.8019	39.2165	39.867	38.7292	38.136
81	40.4303	2.19131	39.9931	40.485	41.063	41.7634	42.6799	42.037	39.4587	42.5307	39.4663	41.9087	37.3907	41.2783	37.1827	39.8196	41.5324	41.7424	41.4002	38.874	38.5862	41.6829	40.0526	42.1886	40.716	37.3641	39.662	38.689	41.6576	41.353	37.8231	37.559	39.2574	40.9468	38.0803	44.026	39.699	44.0314	42.5657	38.0385	36.8667	42.7552	41.9528	41.2522	38.5463	40.2671	40.9217	39.8662	39.474
82	41.5129	2.18147	41.0236	41.342	42.154	42.9596	43.4895	42.7805	41.039	43.6773	40.5246	42.81	38.4581	42.3705	38.5103	40.845	42.6997	42.7946	42.2774	39.979	39.9434	42.7692	41.2069	43.2057	41.867	38.3982	40.4945	39.648	42.867	42.5256	39.2716	38.675	40.4093	42.351	39.4124	44.972	40.771	44.9866	43.593	38.8379	38.1868	43.8656	42.7289	42.3258	39.2707	41.3014	41.9403	40.984	40.812
83	42.5475	2.16667	42.0135	42.174	43.264	44.088	44.2479	42.993	42.6402	44.7578	41.547	43.6884	39.5004	43.4359	39.7734	41.842	43.8478	43.7955	43.0866	41.083	41.2566	43.8416	42.3606	44.1797	42.941	39.4377	41.326	40.601	44.0665	43.6379	40.6494	39.758	41.5285	43.7146	40.7033	45.8125	41.818	45.9083	44.5731	39.6265	39.4678	44.8694	43.4512	43.3612	39.9736	42.3097	42.9106	42.0841	42.131
84	43.531	2.14925	42.9423	42.968	44.367	45.1253	44.9354	44.0008	44.2434	45.7391	42.5062	44.5401	40.4836	44.4443	40.9612	42.7867	44.9482	44.7177	43.8268	42.174	42.4966	44.8711	43.485	45.0929	43.911	40.4709	42.1507	41.535	45.2274	44.6584	41.9318	40.794	42.5906	45.0165	41.9251	46.5253	42.826	46.7755	45.4892	40.4086	40.6867	45.7723	44.1156	44.345	40.6477	43.2844	43.8211	43.1628	43.396
85	44.4347	2.12568	43.7841	43.707	45.438	46.0479	45.536	45.0041	45.8148	46.5872	43.3702	45.3514	41.3598	45.3608	42.0518	43.6568	45.9637	45.5299	44.491	43.238	43.6338	45.8231	44.5486	45.9206	44.759	41.4779	42.9601	42.435	46.3097	45.5599	43.0911	41.767	43.5696	46.2318	43.0478	47.0934	43.774	47.5717	46.3275	41.1821	41.813	46.5787	44.7116	45.2663	41.2769	44.2135	44.6527	44.2085	44.574
86	45.234	2.09536	44.5084	44.373	46.453	46.8285	46.0344	45.6798	47.3092	47.2618	44.1078	46.1033	42.0926	46.1494	43.0158	44.4256	46.8579	46.2045	45.0762	44.26	44.6411	46.6664	45.5178	46.6367	45.462	42.4295	43.742	43.284	47.2625	46.323	44.1112	42.652	44.4345	47.3221	44.0462	47.5098	44.642	48.285	47.0721	41.9386	42.8131	47.2767	45.2277	46.1062	41.8394	45.0808	45.3837	45.2032	45.636
87	45.9093	2.05977	45.0835	44.947	47.374	47.4358	46.4071	46.2661	48.6724	47.7295	44.6925	46.767	42.6718	46.773	43.8162	45.0677	47.5965	46.7217	45.5734	45.215	45.4965	47.3669	46.3561	47.2157	45.997	43.2882	44.478	44.061	48.048	46.9263	44.9861	43.419	45.1487	48.2364	44.8985	47.7783	45.411	48.8992	47.6961	42.6657	43.6486	47.8413	45.6492	46.8544	42.3162	45.865	45.9938	46.1202	46.555
88	46.4366	2.01919	45.4871	45.409	48.143	47.8395	46.6254	46.7167	49.8471	47.9733	45.1028	47.3177	43.1695	47.1981	44.4077	45.5614	48.1502	47.0681	45.9511	46.062	46.1776	47.8912	47.0272	47.6366	46.345	44.0111	45.1415	44.739	48.6391	47.3465	45.7089	44.047	45.6779	48.9171	45.5784	47.9073	46.056	49.3932	48.1654	43.3491	44.2827	48.2424	45.9579	47.5072	42.6835	46.5379	46.4658	46.9215	47.309
89	46.7906	1.97406	45.7128	45.735	48.707	48.0124	46.6618	46.982	50.7723	47.9807	45.3247	47.7194	43.6806	47.3909	44.745	45.8824	48.4987	47.2279	46.1691	46.754	46.6607	48.2103	47.4964	47.883	46.481	44.5504	45.7	45.287	49.0146	47.5602	46.2706	44.52	45.9939	49.3034	46.0523	47.9104	46.542	49.7386	48.4582	43.9664	44.6879	48.4493	46.1292	48.0302	42.9142	47.0684	46.7822	47.5577	47.872
90	46.9481	1.92677	45.7664	45.896	49.024	47.9379	46.4978	47.0205	51.3807	47.7484	45.357	47.9413	44.1851	47.3299	44.8002	46.0085	48.6333	47.181	46.1952	47.25	46.9222	48.3054	47.738	47.9554	46.388	44.8631	46.1195	45.669	49.1636	47.5489	46.6632	44.826	46.0762	49.3429	46.2889	47.8056	46.827	49.9039	48.5676	44.48	44.8496	48.4368	46.1396	48.3566	42.9864	47.4307	46.9334	47.974	48.223
91	46.9001	1.88136	45.6705	45.877	49.07	47.6199	46.1372	46.8113	51.5793	47.3004	45.2156	47.9687	44.6069	47.0192	44.5756	45.9294	48.5577	46.9167	46.0145	47.518	46.9475	48.1709	47.7506	47.8694	46.066	44.9322	46.3706	45.861	49.0878	47.3095	46.879	44.961	45.9325	49.0075	46.2746	47.6171	46.888	49.8691	48.5113	44.8475	44.7718	48.1875	45.9774	48.4352	42.896	47.6095	46.9214	48.1245	48.36
92	46.659	1.84472	45.4489	45.687	48.842	47.0931	45.605	46.3604	51.3768	46.6885	44.9303	47.8167	44.9118	46.4908	44.1068	45.6555	48.2932	46.447	45.6329	47.547	46.7428	47.8166	47.5622	47.6597	45.533	44.7734	46.4325	45.861	48.806	46.8532	46.9181	44.928	45.5989	48.3131	46.024	47.3689	46.745	49.6321	48.322	45.0384	44.4751	47.7083	45.6476	48.2543	42.6595	47.5982	46.7619	47.9915	48.305
93	46.2574	1.82585	45.1232	45.358	48.373	46.4139	44.937	45.6964	50.8071	45.9784	44.5375	47.5274	45.0956	45.7956	43.4482	45.2219	47.8852	45.8012	45.0828	47.352	46.3422	47.2746	47.2248	47.372	44.822	44.4278	46.3011	45.674	48.3508	46.2229	46.7987	44.737	45.1261	47.3359	45.5768	47.0881	46.444	49.2079	48.0507	45.0431	44.0024	47.0411	45.1725	47.8375	42.3058	47.4015	46.4798	47.595	48.099
94	45.7423	1.83312	44.7168	44.936	47.727	45.6467	44.187	44.8648	49.9415	45.2567	44.0813	47.1481	45.135	44.986	42.6667	44.6725	47.3892	45.0307	44.4204	46.967	45.8035	46.5908	46.7875	47.0499	43.988	43.9559	45.9968	45.312	47.7666	45.4861	46.5472	44.416	44.5656	46.1885	44.9898	46.8014	46.036	48.632	47.7568	44.8769	43.4171	46.2552	44.5918	47.2255	41.8738	47.0527	46.104	46.9977	47.794
95	45.1811	1.86519	44.2554	44.467	46.981	44.8744	43.4599	43.9269	48.9386	44.6499	43.6136	46.7281	44.9972	44.1309	41.8573	44.0627	46.8586	44.2045	43.7422	46.44	45.2076	45.8174	46.2935	46.7237	43.091	43.4368	45.5724	44.819	47.0948	44.721	46.1953	44.006	43.9747	45.0119	44.3458	46.5437	45.6	47.97	47.5339	44.5881	42.7779	45.4281	43.9573	46.4654	41.4189	46.6163	45.6737	46.3186	47.471
96	44.6408	1.93271	43.7724	43.989	46.239	44.2055	42.8995	42.9554	48.0119	44.3016	43.1773	46.3432	44.7246	43.3386	41.1336	43.4644	46.3626	43.4145	43.1786	45.847	44.6497	45.0026	45.8019	46.4275	42.183	42.9677	45.1164	44.28	46.4085	44.0117	45.796	43.544	43.4457	43.9915	43.7654	46.3428	45.262	47.321	47.4812	44.2614	42.1389	44.6526	43.3199	45.6257	41.0133	46.1807	45.2264	45.7222	47.235
97	44.2118	2.01254	43.2941	43.542	45.658	43.7386	42.5726	42.0407	47.2638	44.2712	42.7946	46.1154	44.4232	42.7087	40.5782	42.9417	45.9959	42.7672	42.8504	45.284	44.2168	44.2112	45.3816	46.1995	41.334	42.6342	44.7331	43.789	45.8341	43.4619	45.4325	43.06	43.0761	43.2906	43.3663	46.2123	45.107	46.7913	47.6375	43.9662	41.5611	44.0369	42.7315	44.8298	40.7201	45.8332	44.8002	45.3366	47.157
98	43.928	2.0997	42.8398	43.173	45.344	43.4861	42.3855	41.2922	46.6138	44.4425	42.4888	46.1418	44.169	42.2462	40.1814	42.5192	45.8344	42.3482	42.8071	44.822	43.9301	43.5374	45.0845	46.0878	40.638	42.4586	44.4851	43.393	45.4555	43.1815	45.1925	42.601	42.8857	42.8987	43.1868	46.1558	45.069	46.4308	47.9154	43.7033	41.0997	43.6466	42.261	44.2122	40.5717	45.603	44.4535	45.1549	47.205
99	43.7605	2.1844	42.4369	42.934	45.213	43.3437	42.1727	40.7947	45.9145	44.5883	42.2862	46.3611	43.973	41.8321	39.8485	42.1601	45.8658	42.1747	42.9775	44.443	43.7026	43.0687	44.9309	46.1284	40.173	42.3766	44.3429	43.07	45.2055	43.1906	45.0925	42.236	42.7742	42.6356	43.1512	46.1779	44.985	46.1841	48.129	43.4049	40.781	43.4332	41.9821	43.7763	40.5416	45.435	44.2496	45.0222	47.242
100	43.629	2.26137	42.13	42.843	45.083	43.168	41.834	40.55	45.09	44.535	42.21	46.58	43.777	41.335	39.483	41.778	45.96	42.148	43.181	44.067	43.406	42.842	44.895	46.266	39.915	42.263	44.213	42.754	44.947	43.343	45.031	42.014	42.597	42.314	43.124	46.272	44.743	45.922	48.128	42.999	40.565	43.253	41.928	43.37	40.534	45.221	44.181	44.771	47.121
all values Left	mean	std	steps
1	-1.41076	2.54162	0.556	1.916	2.732	0.343	-2.163	2.564	1.522	-6.144	-4.164	-1.795	-0.354	-2.792	-2.584	-3.646	-1.894	-4.951	0.288	-2.973	-0.972	-0.191	-0.613	0.722	1.869	-1.876	-4.636	-2.152	-2.224	-0.159	-1.921	2.177	-1.495	-0.078	-2.111	-2.495	-1.024	1.408	-0.57	-4.634	-5.37	0.147	-1.392	1.209	-1.855	-0.85	0.679	9	-3.844
2	-1.14432	2.64654	0.840152	2.533	3.04771	0.388091	-1.7878	2.91341	1.43381	-6.5793	-3.995	-0.788273	-0.432869	-2.544	-2.31672	-3.1117	-1.778	-4.83467	0.650162	-3.02979	-1.12194	-0.254	-0.01	0.866	2.10266	-1.61385	-4.73301	-2.06284	-1.85311	0.556	-1.60443	2.51601	-0.954515	0.38	-1.67419	-2.194	-0.461596	2.14448	-0.978535	-4.316	-5.42042	0.558172	-0.826667	1.51223	-1.17494	-0.553152	1.25142	8.906	-3.483
3	-0.647678	2.82077	1.31479	3.487	3.72925	0.683636	-1.11662	3.48434	1.58178	-6.83459	-3.571	0.490293	-0.262455	-2.03782	-1.78321	-2.43179	-1.566	-4.53733	1.17132	-3.00623	-1.07048	-0.047	0.93	1.199	2.60316	-1.14014	-4.55274	-1.67908	-1.25818	1.673	-1.05814	3.11507	-0.0975556	0.968	-0.784455	-1.594	0.354141	3.19842	-1.32946	-3.771	-5.30833	1.22921	0.0251818	2.1427	-0.0578889	-0.024303	2.20163	9.004	-3.054
4	0.13387	3.06601	2.118	4.816	4.81882	1.28691	-0.0984848	4.33352	2.06236	-6.96567	-2.757	2.08697	0.226848	-1.21861	-0.879485	-1.52445	-1.147	-3.98736	1.90242	-2.86218	-0.743727	0.514	2.249	1.78	3.43621	-0.365364	-4.02245	-0.927455	-0.356697	3.22	-0.180061	4.05215	1.11952	1.682	0.554545	-0.615	1.50588	4.58048	-1.546	-2.926	-4.93736	2.20842	1.209	3.15752	1.48452	0.797909	3.5427	9.39	-2.556
5	1.23853	3.36053	3.36434	6.503	6.30577	2.23245	1.28655	5.47965	2.95607	-7.06045	-1.468	3.98824	1.0783	-0.058404	0.460586	-0.344788	-0.411	-3.09506	2.91079	-2.5238	-0.0740303	1.446	3.949	2.656	4.62787	0.76804	-3.08863	0.231303	0.900636	5.163	1.09796	5.35834	2.70099	2.552	2.28521	0.774	3.01286	6.29749	-1.53404	-1.725	-4.21379	3.51065	2.73773	4.57608	3.39649	1.95212	5.20767	10.136	-1.928
6	2.67401	3.66599	5.04326	8.484	8.12904	3.52652	3.00745	6.90344	4.29325	-7.17383	0.303	6.13322	2.30494	1.44771	2.25064	1.09485	0.712	-1.79124	4.2401	-1.90102	0.975212	2.707	5.979	3.849	6.15626	2.26497	-1.72925	1.80334	2.50629	7.408	2.80213	7.02145	4.61467	3.613	4.32627	2.551	4.8327	8.30022	-1.21813	-0.161	-3.07452	5.10506	4.57991	6.37048	5.59237	3.44379	7.08034	11.27	-1.086
7	4.4141	3.94234	7.05182	10.678	10.1886	5.144	4.99639	8.56258	6.05533	-7.26667	2.484	8.42473	3.90021	3.27755	4.44533	2.72655	2.238	-0.0484545	5.88961	-0.917364	2.404	4.224	8.249	5.352	7.95991	4.08097	0.0328485	3.75909	4.40506	9.831	4.88745	8.99312	6.78718	4.884	6.57858	4.641	6.87812	10.5082	-0.560394	1.726	-1.51182	6.928	6.66173	8.46806	7.968	5.23982	9.07018	12.777	0.049
8	6.40384	4.15731	9.27172	13.004	12.3805	7.03261	7.17254	10.4054	8.18704	-7.20401	4.961	10.7526	5.83619	5.36582	6.9418	4.44752	4.134	2.09418	7.80945	0.47103	4.17197	5.917	10.668	7.121	9.95247	6.13034	2.12511	6.02454	6.51533	12.309	7.24419	11.1951	9.12528	6.349	8.9398	6.929	9.05122	12.8492	0.437091	3.873	0.425697	8.91583	8.89239	10.7797	10.4289	7.27752	11.1056	14.595	1.514
9	8.57172	4.29388	11.5961	15.391	14.622	9.12664	9.45801	12.3802	10.6077	-6.81455	7.615	13.021	8.0568	7.62836	9.62401	6.20806	6.322	4.53594	9.93488	2.25592	6.20373	7.713	13.144	9.09	12.0486	8.32349	4.44989	8.49656	8.75287	14.743	9.74226	13.5283	11.5404	7.963	11.3194	9.304	11.2668	15.2571	1.7276	6.206	2.65667	11.0053	11.1845	13.2207	12.9021	9.47694	13.1243	16.628	3.283
10	10.8457	4.34961	13.9288	17.779	16.8532	11.3628	11.7789	14.4397	13.2147	-5.97164	10.342	15.169	10.4761	9.98509	12.3819	8.02091	8.69	7.15027	12.1939	4.378	8.41255	9.555	15.596	11.193	14.1868	10.5836	6.91009	11.069	11.0377	17.066	12.2759	15.9001	13.9644	9.689	13.6541	11.687	13.4608	17.6667	3.23536	8.641	5.08818	13.1455	13.4655	15.7232	15.3385	11.7598	15.0827	18.778	5.292
11	13.1427	4.31673	16.1951	20.122	19.0335	13.687	14.0772	16.5436	15.9045	-4.63653	13.05	17.1753	13.0059	12.3608	15.1207	9.86621	11.133	9.82203	14.511	6.75012	10.7182	11.412	17.965	13.362	16.3236	12.8547	9.42853	13.6549	13.3078	19.242	14.7664	16.341	16.3482	11.499	15.8992	14.025	15.5994	20.0204	4.87991	11.097	7.63476	15.3	15.6781	18.2325	17.6989	14.0644	16.9448	20.946	7.454
12	15.4595	4.26025	18.3411	22.374	21.1343	16.055	16.3152	18.6586	18.5927	-2.86389	15.665	19.0422	15.5729	14.7013	17.7708	11.6883	13.568	12.4567	16.8189	9.28	13.056	13.273	20.223	15.533	18.4252	15.095	11.9438	16.1923	15.5291	21.255	17.1598	19.9693	18.6577	13.359	18.027	16.279	17.676	22.2653	6.58989	13.52	10.2177	17.4397	17.798	20.7059	19.9523	16.3457	18.676	23.058	9.671
13	17.7143	4.16326	20.3395	24.491	23.1327	18.432	18.4688	20.7574	21.2145	-0.768879	18.135	20.7864	18.113	16.9648	20.3077	13.4485	15.934	14.9887	19.0725	11.8802	15.3733	15.132	22.345	17.657	20.4641	17.2831	14.4036	18.6408	17.6839	23.115	19.4188	22.6613	20.8652	15.24	20.0194	18.426	19.6948	24.3544	8.30233	15.863	12.7724	19.5388	19.8282	23.1129	22.0741	18.5702	20.2459	25.066	11.856
14	19.8776	4.04199	22.1839	26.439	25.008	20.7856	20.5196	22.8134	23.7166	1.51487	20.435	22.4309	20.5724	19.1222	22.7503	15.1323	18.2	17.3832	21.2404	14.4748	17.633	16.979	24.309	19.695	22.416	19.3994	16.7723	20.9753	19.754	24.838	21.5228	24.7004	22.9487	17.111	21.87	20.456	21.6613	26.2568	9.97171	18.091	15.2507	21.5782	21.7653	25.4299	24.0477	20.714	21.6395	26.938	13.941
15	21.914	3.92535	23.8798	28.2	26.7452	23.0804	22.4548	24.7953	26.055	3.8737	22.551	23.9935	22.9151	21.1504	25.1033	16.7436	20.353	19.6244	23.2979	17.0044	19.818	18.797	26.105	21.62	24.2579	21.4221	19.022	23.1808	21.7233	26.446	23.4638	26.597	24.8955	18.942	23.5722	22.366	23.5749	27.9665	11.5761	20.182	17.6202	23.5393	23.5929	27.6328	25.8722	22.7588	22.8597	28.653	15.897
16	23.8492	3.78384	25.4486	29.766	28.3399	25.2847	24.2684	26.6669	28.1974	6.23733	24.483	25.4853	25.1186	23.0376	27.2787	18.3011	22.391	21.7069	25.2253	19.4235	21.9373	20.57	27.74	23.413	25.9715	23.3299	21.133	25.2455	23.5789	27.958	25.2481	28.3457	26.7	20.699	25.1243	24.157	25.4235	29.4925	13.1204	22.128	19.8623	25.4008	25.2972	29.6975	27.5504	24.6911	23.9243	30.205	17.726
17	25.6499	3.64665	26.9138	31.148	29.7958	27.3751	25.9592	28.4195	30.1245	8.57743	26.243	26.9121	27.1681	24.7681	29.1716	19.8308	24.303	23.6396	27.0093	21.7149	23.9904	22.284	29.222	25.066	27.5525	25.1128	23.092	27.1562	25.3109	29.386	26.8883	29.947	28.3656	22.36	26.5416	25.836	27.1869	30.8588	14.628	23.931	21.9689	27.1395	26.8752	31.6055	29.0918	26.4954	24.8671	31.603	19.442
18	27.3148	3.51494	28.2877	32.366	31.12	29.3299	27.53	30.0505	31.8283	10.8904	27.877	28.2785	29.0553	26.3273	30.7878	21.3566	26.078	25.4422	28.6466	23.8965	25.9161	23.933	30.561	26.587	29.0111	26.7754	24.8873	28.8999	26.9133	30.741	28.407	31.4068	29.9004	23.917	27.8482	27.414	28.8463	32.0993	16.1328	25.602	23.9417	28.7416	28.3356	33.3456	30.5112	28.1496	25.7388	32.864	21.067
19	28.8564	3.38149	29.5747	33.448	32.3206	31.1385	28.9909	31.5595	33.3103	13.1869	29.421	29.596	30.7814	27.7188	32.19	22.8949	27.712	27.1297	30.1384	26.0191	27.6482	25.515	31.78	28.004	30.3687	28.3294	26.5121	30.4704	28.3871	32.027	29.8295	32.7388	31.3183	25.379	29.0654	28.901	30.3918	33.2478	17.6715	27.168	25.7922	30.21	29.6933	34.9165	31.8283	29.6475	26.5941	34.011	22.624
20	30.279	3.24072	30.7855	34.428	33.4113	32.8097	30.3632	32.9519	34.5763	15.4853	30.853	30.8838	32.3536	28.9611	33.4341	24.455	29.21	28.7076	31.4969	28.1255	29.1876	27.031	31.78	29.343	31.6503	29.7934	27.9694	31.8704	29.7376	33.25	31.1838	33.9632	32.6392	26.758	30.2143	30.309	31.8231	34.3295	19.2713	28.664	27.5413	31.5607	30.9681	36.3295	33.0626	31.0002	27.4764	35.068	24.133
21	31.6492	3.12233	31.931	35.341	34.4138	34.3581	31.6723	34.2357	35.6373	17.7994	32.167	32.1534	33.7743	30.0867	34.5705	26.0388	30.581	30.178	32.7411	30.2173	30.5694	28.491	34.012	30.595	32.882	31.1829	29.277	33.1127	30.9727	34.422	32.4941	35.1008	33.8879	28.065	31.3226	31.663	33.1531	35.3677	20.9473	30.123	29.2138	32.8225	32.1816	37.6107	34.2382	32.219	28.4138	36.054	25.604
22	32.9272	2.99463	33.0259	36.217	35.3519	35.8005	32.9401	35.4201	36.5267	20.1242	33.4	33.4043	35.0492	31.1368	35.644	27.6381	31.839	31.5468	33.8954	32.1945	31.832	29.902	35.067	31.764	34.0936	32.5167	30.4582	34.2178	32.108	35.563	33.777	36.1713	35.0941	29.319	32.4164	32.992	34.408	36.3824	22.7057	31.568	30.8303	34.0371	33.3512	38.793	35.3805	33.3195	29.4255	36.963	27.046
23	34.1515	2.87245	34.0866	37.073	36.2557	37.152	34.1873	36.5176	37.2964	22.4328	34.588	34.6313	36.1969	32.1546	36.6921	29.236	33.008	32.8277	34.9897	33.9321	33.0153	31.28	36.111	32.878	35.3148	33.8182	31.5413	35.2147	33.1609	36.692	35.0461	37.1918	36.2867	30.538	33.5182	34.318	35.6172	37.3807	24.543	33.009	32.404	35.2477	34.4883	39.9082	36.5122	34.3217	30.5254	37.77	28.464
24	35.3392	2.75984	35.1258	37.918	37.1517	38.4275	35.4252	37.5435	37.9959	24.6788	35.761	35.8344	37.2466	33.1758	37.7405	30.8135	34.115	34.0401	36.0553	35.4333	34.1556	32.637	37.156	33.961	36.5678	35.106	32.5607	36.1378	34.1566	37.816	36.3088	38.1771	37.4806	31.733	34.6439	35.655	36.8068	38.3594	26.4453	34.446	33.9428	36.4819	35.5994	40.9786	37.6419	35.2458	31.7213	38.488	29.863
25	36.5035	2.66107	36.1577	38.764	38.0574	39.647	36.6631	38.5132	38.6646	26.8111	36.942	37.0156	38.2278	34.221	38.8002	32.3516	35.186	35.2012	37.1186	36.7695	35.2807	33.985	38.213	35.028	37.8644	36.389	33.5462	37.0174	35.1211	38.943	37.5668	39.1356	38.683	32.913	35.7977	37.018	37.998	39.3069	28.3908	35.871	35.4569	37.7432	36.6914	42.018	38.7699	36.1129	33.0062	39.157	31.245
26	37.6514	2.57895	37.1947	39.621	38.9882	40.8287	37.902	39.439	39.3398	28.7907	38.147	38.1751	39.162	35.293	39.8769	33.8336	36.242	36.3308	38.1954	37.9838	36.4068	35.331	39.288	36.092	39.2032	37.6673	34.5185	37.8726	36.0756	40.075	38.8187	40.0697	39.8914	34.087	36.975	38.405	39.2032	40.2105	30.3496	37.28	36.9522	39.0173	37.7709	43.0323	39.8899	36.9424	34.3625	39.804	32.606
27	38.7841	2.51394	38.2452	40.485	39.957	41.9822	39.1455	40.3291	40.0428	30.6077	39.372	39.3143	40.0666	36.3829	40.9723	35.2492	37.297	37.4554	39.2887	39.102	37.5379	36.678	40.377	37.165	40.5669	38.9326	35.4908	38.7168	37.0318	41.216	40.0569	40.9765	41.1003	35.26	38.1636	39.809	40.4243	41.0574	32.2899	38.67	38.4276	40.2811	38.8394	44.021	40.9927	37.7479	35.767	40.447	33.948
28	39.8983	2.46498	39.3129	41.342	40.9671	43.1076	40.3965	41.1899	40.782	32.2802	40.605	40.4298	40.9548	37.4781	42.0756	36.6006	38.356	38.5919	40.3901	40.1388	38.6735	38.022	41.472	38.254	41.924	40.171	36.4719	39.558	37.9937	42.367	41.2699	41.8476	42.3017	36.42	39.3518	41.217	41.6557	41.8387	34.1827	40.031	39.8783	41.5152	39.8939	44.9866	42.0702	38.5365	37.1884	41.101	35.269
29	40.9859	2.42804	40.3848	42.174	42.0107	44.1969	41.6452	42.0267	41.5521	33.8414	41.834	41.5072	41.8311	38.5654	43.1604	37.8906	39.415	39.7458	41.484	41.0998	39.8116	39.352	42.571	39.36	43.2452	41.3671	37.4659	40.3991	38.9602	43.509	42.4455	42.6723	43.4811	37.559	40.5244	42.603	42.8851	42.5438	36.0004	41.336	41.2969	42.6993	40.9296	45.918	43.1152	39.3122	38.5929	41.769	36.57
30	42.0351	2.39648	41.4317	42.968	43.0734	45.2382	42.858	42.8389	42.3478	35.3373	43.044	42.5152	42.6918	39.6229	44.1948	39.1224	40.469	40.9125	42.5539	41.9906	40.9492	40.653	43.661	40.484	44.5067	42.4962	38.4701	41.2395	39.9272	44.615	43.5625	43.4408	44.6122	38.675	41.6601	43.945	44.0934	43.1661	37.7194	42.551	42.6718	43.8132	41.9402	46.7938	44.1188	40.0801	39.9439	42.442	37.847
31	43.0288	2.36395	42.427	43.707	44.133	46.2227	44.0045	43.6159	42.993	36.8109	44.205	43.4167	43.5319	40.6118	45.1446	40.2945	41.503	42.0836	43.5775	42.8143	42.0748	41.898	44.713	41.62	45.6846	43.5289	39.4789	42.0739	40.884	45.663	44.5901	44.1465	45.6613	39.758	42.7328	45.223	45.2586	43.6964	39.3191	43.644	43.9921	44.8353	42.9122	47.5966	45.0658	40.8418	41.2011	43.101	39.093
32	43.948	2.32784	43.3456	44.373	45.1675	47.1475	45.06	44.3416	43.3867	38.2831	45.278	44.1761	44.3484	41.4832	45.9726	41.3918	42.49	43.2466	44.527	43.5711	43.1735	43.06	45.691	42.748	46.7563	44.4421	40.4811	42.8936	41.8168	46.632	45.5002	44.7856	46.597	40.794	43.7143	46.412	46.3575	44.1158	40.7761	44.592	45.2465	45.742	43.8266	48.3144	45.9414	41.5924	42.3282	43.724	40.29
33	44.7848	2.28505	44.1568	44.947	46.1557	48.0063	46.0002	44.9981	44.7705	39.7625	46.229	44.7633	45.1308	42.2013	46.641	42.3935	43.408	44.3807	45.3711	44.2567	44.229	44.112	46.563	43.837	47.7064	45.2135	41.4582	43.6865	42.7094	47.491	46.2731	45.3551	47.3893	41.767	44.5701	47.472	47.3685	44.4008	42.0605	45.37	46.4192	46.5063	44.6653	48.93	46.7314	42.3218	43.2945	44.282	41.412
34	45.5022	2.23719	44.8257	45.409	47.067	48.786	46.797	45.5717	45.523	41.259	47.017	45.155	45.8637	42.773	47.1143	43.272	44.229	45.451	46.0803	44.8647	45.215	45.031	47.294	44.858	48.5187	45.8187	42.3833	44.4343	43.543	48.19	46.8877	45.845	48.0113	42.652	45.262	48.352	48.2733	44.531	43.1437	45.943	47.482	47.1077	45.411	49.4217	47.414	43.017	44.074	44.733	42.43
35	46.0812	2.18474	45.3224	45.735	47.8556	49.4548	47.4184	46.0487	46.1815	42.773	47.594	45.3381	46.5277	43.2842	47.358	43.9876	44.924	46.4156	46.6326	45.391	46.083	45.799	47.849	45.778	49.176	46.236	43.2224	45.1101	44.2938	48.668	47.3207	46.2388	48.4367	43.419	45.7548	48.995	49.0507	44.4887	44.0031	46.271	48.3887	47.5384	46.0365	49.759	47.9567	43.6605	44.6466	45.024	43.312
36	46.499	2.13365	45.6324	45.896	48.4734	49.991	47.8326	46.4071	46.6896	44.2873	47.938	45.3166	47.1002	43.8061	47.3468	44.5032	45.471	47.2415	47.013	45.8145	46.7841	46.394	48.197	46.562	49.6547	46.4412	43.9364	45.6804	44.9327	48.877	47.5488	46.5177	48.6389	44.047	46.0198	49.342	49.6777	44.2597	44.626	46.33	49.1103	47.8033	46.5125	49.9098	48.3319	44.2249	45.0027	45.113	44.021
37	46.7352	2.09447	45.7559	45.877	48.8799	50.365	48.0117	46.6213	46.9835	45.7723	48.035	45.1142	47.552	44.2999	47.0795	44.7805	45.844	47.8955	47.2059	46.0966	47.2744	46.794	48.317	47.176	49.9309	46.4134	44.482	46.1099	45.4259	48.798	47.5531	46.6621	48.598	44.52	46.0428	49.343	50.1337	43.8466	45.0122	46.127	49.6186	47.9136	46.8011	49.8549	48.5255	44.6676	45.1483	44.987	44.529
38	46.7802	2.07762	45.7115	45.687	49.0472	50.555	47.9379	46.6664	47.0101	47.1893	47.872	44.768	47.8529	44.6968	46.5839	44.7997	46.017	48.3525	47.1914	46.202	47.5215	46.978	48.202	47.588	49.9935	46.1473	44.8189	46.3683	45.7408	48.448	47.3292	46.6569	48.3152	44.826	45.8405	48.974	50.4071	43.2833	45.1735	45.702	49.8961	47.8864	46.8806	49.5941	48.5444	44.953	45.1083	44.658	44.815
39	46.6399	2.08857	45.5249	45.358	48.9641	50.5598	47.6152	46.5251	46.7448	48.4921	47.464	44.3237	47.9807	44.9712	45.9089	44.5674	45.975	48.5978	46.9567	46.1087	47.5175	46.936	47.86	47.776	49.8545	45.6568	44.9279	46.4334	45.861	47.868	46.8874	46.4956	47.8219	44.961	45.4562	48.255	50.4955	42.6312	45.1346	45.112	49.9339	47.7456	46.7667	49.145	48.4146	45.0619	44.9194	44.163	44.873
40	46.3386	2.12671	45.2205	44.936	48.643	50.4005	47.0796	46.1978	46.2005	49.6311	46.864	43.8371	47.9322	45.1121	45.1086	44.1169	45.724	48.6292	46.5105	45.8143	47.282	46.681	47.323	47.745	49.5488	44.9728	44.8184	46.3011	45.7873	47.141	46.2684	46.185	47.1668	44.928	44.9438	47.266	50.4054	41.9575	44.9341	44.44	49.7378	47.5198	46.4987	48.548	48.1792	44.9957	44.6189	43.579	44.714
41	45.918	2.18303	44.8231	44.467	48.125	50.1107	46.3898	45.7053	45.4187	50.5547	46.14	43.363	47.733	45.0897	44.2509	43.4958	45.3	48.4579	45.8803	45.3391	46.8552	46.251	46.638	47.527	49.1184	44.1481	44.5239	45.9925	45.5277	46.45	45.5381	45.742	46.4025	44.737	44.3596	46.119	50.1505	41.3443	44.6199	43.818	49.3292	47.2394	46.1225	47.8769	47.8926	44.7806	44.2377	43.02	44.361
42	45.4345	2.24131	44.3598	43.989	47.4708	49.7344	45.6129	45.0784	44.4648	51.2057	45.378	42.9376	47.4233	44.8975	43.4411	42.7613	44.748	48.117	45.1164	44.7284	46.2962	45.704	45.859	47.175	48.6023	43.245	44.096	45.5627	45.1078	46.028	44.7741	45.1913	45.6044	44.416	43.7779	44.953	49.7463	40.9149	44.2391	43.384	48.7522	46.9357	45.7057	47.2377	47.6339	44.4798	43.8084	42.601	43.861
43	44.9428	2.29715	43.8659	43.542	46.7562	49.3335	44.8364	44.355	43.4221	51.5289	44.711	42.5872	47.0439	44.6072	42.7835	41.9938	44.125	47.6597	44.2874	44.0579	45.6935	45.119	45.035	46.734	48.0523	42.3206	43.6026	45.104	44.5903	45.944	44.0604	44.5644	44.8991	44.006	43.3002	43.951	49.2122	40.7822	43.8316	43.189	48.0812	46.6465	45.3542	46.7316	47.5013	44.1697	43.3599	42.341	43.275
44	44.51	2.3381	43.3716	43.173	46.0864	48.9845	44.1733	43.619	42.3941	51.4959	44.308	42.3411	46.6394	44.3189	42.2965	41.2891	43.508	47.1417	43.4854	43.4405	45.144	44.585	44.232	46.244	47.5244	41.4455	43.1282	44.7225	44.0667	46.023	43.4991	43.8995	44.4282	43.544	42.9977	43.27	48.5756	40.9314	43.4557	43.152	47.3935	46.4094	45.154	46.389	47.5621	43.8922	42.9078	42.14	42.652
45	44.1713	2.3732	42.8991	42.934	45.5882	48.7557	43.7188	43.0279	41.5134	51.1167	44.255	42.2271	46.2848	44.085	41.8734	40.723	42.968	46.6217	42.8186	43.0003	44.6957	44.18	43.547	45.763	47.0739	40.7153	42.7554	44.4777	43.613	46.032	43.1998	43.2272	44.2403	43.06	42.8382	42.891	47.8694	41.2013	43.1926	43.124	46.7603	46.2467	45.0817	46.1367	47.7857	43.626	42.4728	41.865	42.04
46	43.9296	2.4102	42.4771	42.843	45.3202	48.6731	43.4741	42.6618	40.9014	50.4289	44.433	42.2566	46.0952	43.885	41.3798	40.3042	42.534	46.1814	42.3771	42.8202	44.3063	43.914	43.071	45.357	46.746	40.2153	42.5261	44.3348	43.2462	45.846	43.1892	42.5864	44.2312	42.601	42.6946	42.633	47.1596	41.3962	43.0952	42.975	46.2755	46.1661	45.0155	45.8478	48.0299	43.3066	42.1109	41.44	41.495
47	43.7454	2.45739	42.1519	42.807	45.1946	48.6902	43.3268	42.4517	40.5861	49.521	44.59	42.3855	46.1469	43.6446	40.7616	39.9696	42.168	45.9102	42.1848	42.8873	43.8893	43.696	42.842	45.073	46.5089	39.9332	42.4108	44.1978	42.9232	45.459	43.3323	42.0524	44.225	42.236	42.4409	42.314	46.5543	41.3914	43.1144	42.646	46.0247	46.173	44.8383	45.4335	48.1285	42.8779	41.891	40.855	41.065
48	43.5515	2.52292	41.9733	42.677	45.0569	48.6972	43.1364	42.2568	40.452	48.5677	44.535	42.5012	46.3656	43.2888	40.0467	39.6353	41.778	45.8434	42.1493	43.0759	43.3767	43.406	42.785	44.928	46.2366	39.7479	42.3162	43.9811	42.5812	44.922	43.418	41.6757	44.1021	42.014	42.0227	41.849	46.1211	41.1599	43.1105	42.146	45.9957	46.2623	44.5012	44.874	47.9878	42.3209	41.814	40.13	40.769
49	43.2836	2.61112	41.9233	42.372	44.7998	48.5807	42.8282	41.9731	40.3236	47.7451	44.222	42.4932	46.5738	42.7847	39.2769	39.2446	41.27	45.9093	42.1063	43.2125	42.747	42.969	42.742	44.895	45.8177	39.5169	42.1358	43.6492	42.1825	44.271	43.3182	41.3967	43.8338	41.904	41.4477	41.245	45.814	40.7358	42.9525	41.51	46.0599	46.4073	44.0083	44.1932	47.6003	41.6459	41.7841	39.293	40.565
50	42.9009	2.71793	41.8745	41.89	44.3978	48.2823	42.4022	41.5717	40.0818	47.0876	43.698	42.3186	46.6255	42.1386	38.4532	38.7776	40.609	45.9552	41.9219	43.1762	42.014	42.385	42.589	44.869	45.2101	39.1754	41.8099	43.2022	41.72	43.512	43.0101	41.0948	43.4402	41.807	40.7398	40.538	45.5212	40.1617	42.5864	40.754	46.0559	46.5434	43.3787	43.4189	47.004	40.8666	41.6858	38.359	40.362
51	42.3878	2.83339	41.6728	41.273	43.8682	47.7947	41.8868	41.075	39.7022	46.4839	43.03	41.985	46.4644	41.3653	37.5399	38.2278	39.815	45.848	41.5548	42.9287	41.1954	41.696	42.287	44.731	44.4155	38.7258	41.3343	42.6438	41.1942	42.64	42.5127	40.6882	42.9423	41.632	39.9116	39.744	45.1568	39.4634	42.0242	39.883	45.8808	46.5815	42.6301	42.5601	46.2437	39.9854	41.4545	37.347	40.081
52	41.7466	2.94774	41.2465	40.564	43.2332	47.1363	41.3048	40.516	39.1882	45.803	42.255	41.5154	46.0917	40.4753	36.5146	37.5784	38.916	45.5365	41.029	42.4788	40.2978	40.937	41.848	44.43	43.4567	38.1976	40.7195	41.9631	40.5913	41.651	41.8773	40.1478	42.3386	41.331	38.9685	38.856	44.6798	38.6557	41.296	38.912	45.5075	46.4417	41.7788	41.6045	45.3545	39.0043	41.0799	36.287	39.699
53	40.9881	3.05501	40.616	39.793	42.4963	46.3287	40.6549	39.9148	38.5449	45.0031	41.364	40.9289	45.5334	39.4815	35.3873	36.8047	37.922	45.0328	40.3835	41.8461	39.3269	40.109	41.286	43.958	42.3628	37.6107	39.9652	41.1539	39.8865	40.562	41.1785	39.4758	41.6123	40.891	37.9264	37.864	44.0782	37.7594	40.4246	37.864	44.9477	46.0899	40.8442	40.5461	44.3635	37.9366	40.577	35.209	39.218
54	40.1264	3.15172	39.8429	38.973	41.6547	45.3845	39.9275	39.2749	37.7769	44.0951	40.337	40.2361	44.8031	38.3998	34.1773	35.9001	36.84	44.3692	39.6389	41.0544	38.2986	39.202	40.605	43.326	41.1618	36.9753	39.0724	40.2208	39.0664	39.412	40.4123	38.6911	40.756	40.314	36.8072	36.775	43.3556	36.8016	39.4352	36.765	44.2229	45.5288	39.8486	39.3985	43.2968	36.8034	39.9644	34.129	38.626
55	39.1778	3.23514	38.9861	38.11	40.7174	44.3224	39.1162	38.5903	36.9	43.0827	39.174	39.4499	43.9125	37.2479	32.9086	34.8865	35.687	43.5699	38.7912	40.1381	37.2317	38.212	39.809	42.552	39.8843	36.2992	38.0615	39.1866	38.1349	38.24	39.5119	37.8195	39.7837	39.602	35.6289	35.615	42.5166	35.8064	38.3607	35.632	43.3589	44.7888	38.8091	38.1905	42.1779	35.633	39.2634	33.049	37.91
56	38.1687	3.30586	38.0866	37.214	39.7024	43.1707	38.2234	37.8536	35.9341	41.9494	37.899	38.5808	42.886	36.0414	31.6004	33.7937	34.49	42.6563	37.8401	39.1379	36.1383	37.154	38.911	41.664	38.5589	35.5907	36.9669	38.0776	37.1112	37.053	38.4966	36.8838	38.7183	38.76	34.4008	34.411	41.5696	34.7882	37.2313	34.473	42.3883	43.9039	37.733	36.9512	41.0201	34.4543	38.497	31.97	37.065
57	37.0907	3.35723	37.1613	36.29	38.6308	41.9609	37.2557	37.0614	34.892	40.684	36.543	37.6346	41.757	34.7894	30.2726	32.6412	33.273	41.6548	36.7936	38.0848	35.0202	36.056	37.931	40.691	37.1944	34.847	35.8239	36.9233	36.0205	35.833	37.4431	35.9014	37.5803	37.812	33.1247	33.18	40.5324	33.7506	36.0631	33.292	41.3445	42.9015	36.6234	35.7	39.8226	33.2887	37.6829	30.885	36.098
58	35.9738	3.39765	36.2116	35.332	37.5206	40.7156	36.2207	36.2185	33.7788	39.2937	35.128	36.613	40.5615	33.4997	28.9425	31.4369	32.044	40.5908	35.6705	36.9912	33.8694	34.941	36.888	39.664	35.7934	34.0534	34.6566	35.7481	34.8835	34.563	36.3621	34.8815	36.3882	36.792	31.7972	31.924	39.4222	32.6928	34.8545	32.089	40.2499	41.8102	35.4833	34.4468	38.575	32.1463	36.8287	29.793	35.031
59	34.8173	3.42759	35.234	34.325	36.3811	39.4447	35.1224	35.3361	32.5957	37.8	33.661	35.5118	39.3195	32.174	27.622	30.1833	30.801	39.4823	34.4875	35.8548	32.6734	33.821	35.797	38.598	34.3544	33.1948	33.4672	34.5654	33.713	33.243	35.2096	33.8326	35.1569	35.731	30.4145	30.649	38.2526	31.6159	33.5967	30.863	39.1195	40.6541	34.3131	33.1988	37.2651	31.0283	35.9346	28.692	33.891
60	33.6211	3.4465	34.2217	33.259	35.2146	38.1496	33.9629	34.42	31.3439	36.2292	32.148	34.3289	38.037	30.804	26.3198	28.8835	29.545	38.3366	33.258	34.6724	31.4262	32.694	34.665	37.493	32.8671	32.2577	32.2435	33.377	32.5152	31.89	33.9683	32.7615	33.8994	34.65	28.9786	29.37	37.0319	30.5227	32.2812	29.612	37.9652	39.447	33.11	31.9643	35.8919	29.9303	34.9925	27.583	32.698
61	32.3874	3.45284	33.1594	32.129	34.0203	36.8295	32.7478	33.4674	30.0256	34.5972	30.607	33.0727	36.7096	29.3813	25.0439	27.5457	28.284	37.1565	31.9841	33.4538	30.1312	31.553	33.492	36.343	31.3285	31.2431	30.9791	32.1796	31.295	30.533	32.6489	31.6702	32.6298	33.558	27.5027	28.101	35.7597	29.4208	30.9014	28.334	36.7912	38.1932	31.8763	30.7504	34.473	28.8463	33.9888	26.473	31.465
62	31.1217	3.4446	32.026	30.949	32.8023	35.4864	31.489	32.4759	28.6469	32.9	29.056	31.7646	35.3376	27.9085	23.8032	26.1822	27.029	35.9331	30.668	32.2192	28.798	30.388	32.275	35.137	29.7568	30.1655	29.6737	30.9712	30.0594	29.216	31.2687	30.5578	31.3624	32.459	26.0119	26.852	34.4318	28.3193	29.4645	27.039	35.5932	36.8944	30.6244	29.5611	33.0368	27.7722	32.9172	25.37	30.192
63	29.8332	3.42026	30.8046	29.74	31.5725	34.1304	30.2013	31.451	27.2185	31.1196	27.508	30.4315	33.9277	26.4051	22.6081	24.8088	25.789	34.6518	29.3179	30.9881	27.4428	29.203	31.017	33.87	28.1854	29.0462	28.3292	29.7571	28.8233	27.965	29.8542	29.4185	30.1123	31.35	24.5338	25.63	33.0556	27.2279	27.9898	25.729	34.3686	35.5478	29.3751	28.4005	31.6148	26.7043	31.7873	24.277	28.878
64	28.5357	3.38101	29.4957	28.519	30.3458	32.7798	28.9016	30.4001	25.7555	29.2768	25.978	29.0953	32.495	24.9023	21.4623	23.4509	24.57	33.3064	27.9445	29.7704	26.0794	28.006	29.737	32.551	26.6464	27.9065	26.9563	28.5458	27.6027	26.794	28.4317	28.2466	28.8931	30.227	23.0883	24.443	31.6529	26.1575	26.5039	24.413	33.235	34.1455	28.147	27.2716	30.2324	25.6404	30.6232	23.201	27.538
65	27.2528	3.34293	28.1307	27.302	29.1343	31.4508	27.6071	29.3303	24.2773	27.4638	24.477	27.7766	31.0621	23.4302	20.3658	22.131	23.379	31.8991	26.5638	28.577	24.7143	26.804	28.459	31.196	25.1711	26.7695	25.5721	27.3421	26.4109	25.701	27.0252	27.0533	27.7135	29.093	21.6945	23.297	30.2449	25.1186	25.0342	23.107	33.0729	32.6867	26.9558	26.1708	28.9047	24.579	29.455	22.156	26.209
66	25.9671	3.25591	26.7585	26.107	27.9464	30.1584	26.3309	28.2471	22.8043	25.7615	23.023	26.4951	29.6438	22.0146	19.3196	20.869	22.221	30.4478	25.1964	27.4191	23.3569	25.606	27.2	29.822	23.7838	25.6556	24.1985	26.1519	25.262	24.668	25.6567	25.8584	26.5764	27.96	20.3749	22.201	28.8466	24.1187	23.6058	21.836	30.5195	31.187	25.8185	25.0918	27.6385	23.5259	28.309	21.153	24.939
67	24.7268	3.17809	25.4233	24.953	26.786	28.909	25.08	27.155	21.3503	24.1807	21.629	25.2737	28.2437	20.6777	18.3323	19.684	21.105	28.975	23.8627	26.3013	22.028	24.419	25.975	28.453	22.4977	24.5723	22.8573	24.9797	24.1657	23.689	24.3503	24.677	25.481	26.85	19.1487	21.163	27.4743	23.161	22.2393	20.62	29.191	29.6767	24.747	24.0327	26.44	22.486	27.203	20.197	23.745
68	23.5305	3.09348	24.1496	23.847	25.6487	27.7028	23.859	26.0612	19.9282	22.7049	20.301	24.1313	26.8556	19.442	17.4088	18.5892	20.042	27.5098	22.5752	25.2203	20.7557	23.247	24.79	27.113	21.3194	23.5192	21.5658	23.8247	23.1265	22.765	23.1214	23.5168	24.4219	25.774	18.0275	20.189	26.1454	22.2464	20.95	19.477	27.8635	28.1861	23.7405	22.9934	25.313	21.4733	26.1453	19.285	22.617
69	22.385	3.00469	22.9439	22.787	24.5286	26.5309	22.6752	24.9763	18.557	21.3211	19.042	23.0777	25.4733	18.3189	16.5459	17.579	19.036	26.0775	21.3397	24.1712	19.5604	22.096	23.655	25.817	20.2517	22.5014	20.339	22.6854	22.1434	21.896	21.975	22.3833	23.392	24.736	17.0131	19.284	24.8723	21.3765	19.7451	18.422	26.5576	26.7397	22.7903	21.9744	24.2512	20.5002	25.1354	18.41	21.553
70	21.2978	2.91429	21.8108	21.781	23.4265	25.3908	21.779	23.9127	17.2565	20.0195	17.855	22.1126	24.093	17.3073	15.7378	16.6478	18.087	24.6992	20.1612	23.1492	18.4532	20.978	22.587	24.576	19.287	21.5256	19.1866	21.5657	21.2146	21.078	20.9118	21.2829	22.3903	23.74	16.1012	18.444	23.6629	20.5495	18.628	17.462	25.2851	25.3552	21.8928	20.9732	23.2482	19.5805	24.1712	17.569	20.551
71	20.2741	2.82493	20.7572	20.839	22.349	24.2831	21.3962	22.886	16.0516	18.7931	16.745	21.2309	22.7172	16.4024	14.9786	15.7938	17.193	23.3971	19.0457	22.1542	17.433	19.902	21.594	23.396	18.4074	20.5971	18.1116	20.4716	20.34	20.301	19.929	20.2197	21.4242	22.787	15.2827	17.665	22.5215	19.7614	17.5989	16.588	24.0596	24.0464	21.0427	19.9925	22.304	18.7229	23.2581	16.76	19.606
72	19.2942	2.73296	19.7807	19.954	21.3041	23.2072	19.4157	21.9102	14.9691	17.634	15.715	20.4269	21.3572	15.5946	14.254	15.0168	16.346	22.1893	17.9983	21.1917	16.4912	18.877	20.675	22.282	17.5943	19.7201	17.1159	19.4093	19.5165	19.553	19.0204	19.1972	20.5026	21.876	14.5431	16.939	21.4486	19.0083	16.6554	15.784	22.8931	22.8175	20.2362	19.0391	21.4241	17.9272	22.4013	15.987	18.709
73	18.3823	2.64646	18.8743	19.114	20.3016	22.1649	18.4406	20.9954	14.0277	16.5408	14.771	19.6925	20.0227	14.8669	13.5412	14.3145	15.531	21.0879	17.0264	20.2705	15.6189	17.909	19.829	21.233	16.8319	18.8923	16.2001	18.3886	18.7387	18.829	18.179	18.2191	19.6285	21.003	13.8649	16.256	20.4416	18.2851	15.79	15.037	21.7965	21.6685	19.4704	18.1226	20.6094	17.1898	21.6031	15.25	17.854
74	17.526	2.56455	18.0325	18.316	19.3509	21.1603	17.5327	20.1422	13.2311	15.5183	13.916	19.0156	18.7231	14.1945	12.8396	13.6878	14.736	20.0949	16.1331	19.4012	14.808	17.001	19.051	20.244	16.1094	18.1107	15.3651	17.4171	18.0011	18.127	17.3952	17.2807	18.8006	20.164	13.2288	15.614	19.4979	17.5873	14.9898	14.335	20.7752	20.5948	18.7387	17.2449	19.8554	16.5038	20.8611	14.547	17.036
75	16.721	2.48863	17.2512	17.561	18.4572	20.1937	16.6918	19.3509	12.5733	14.5722	13.145	18.3811	17.4661	13.5536	12.1653	13.1358	13.954	19.2099	15.3124	18.5907	14.0506	16.15	18.335	19.313	15.4198	17.3785	14.6082	16.4974	17.3022	17.441	16.6625	16.3744	18.0191	19.348	12.6145	15.013	18.6156	16.9133	14.2426	13.668	19.8308	19.5927	18.0376	16.4076	19.149	15.8599	20.1727	13.874	16.251
76	15.9618	2.42056	16.5215	16.845	17.6204	19.2631	15.9097	18.6152	12.0369	13.7025	12.452	17.7804	16.2559	12.9215	11.5222	12.6522	13.188	18.4267	14.5542	17.8428	13.3347	15.352	17.676	18.438	14.7573	16.6967	13.935	15.6281	16.6376	16.763	15.9777	15.4983	17.2782	18.545	12.0006	14.453	17.7918	16.2668	13.5378	13.025	18.9597	18.6562	17.3629	15.6082	18.4706	15.2497	19.5381	13.23	15.498
77	15.2418	2.36202	15.8295	16.167	16.8403	18.3653	15.175	17.9266	11.5916	12.9007	11.82	17.2108	15.0967	12.2825	10.9034	12.2248	12.439	17.7332	13.844	17.1527	12.6496	14.612	17.062	17.614	14.115	16.059	13.3858	14.8053	16.001	16.082	15.3391	14.6552	16.5659	17.748	11.3724	13.937	17.0237	15.6461	12.8636	12.397	18.1555	17.7747	16.7059	14.8405	17.8046	14.6643	18.9591	12.608	14.775
78	14.5537	2.31415	15.1616	15.522	16.1154	17.495	14.4748	17.2743	11.206	12.1494	11.242	16.6646	13.9911	11.6232	10.3016	11.838	11.705	17.11	13.1673	16.5117	11.9867	13.928	16.481	16.835	13.4877	15.4559	12.9931	14.0299	15.3878	15.391	14.7452	13.8468	15.8734	16.951	10.7269	13.471	16.3058	15.043	12.2107	11.785	17.4073	16.9346	16.0587	14.0942	17.1417	14.0933	18.4339	11.999	14.075
79	13.8904	2.27802	14.5044	14.907	15.4415	16.6474	13.8077	16.6456	10.8505	11.4364	10.705	16.1274	12.9425	10.9349	9.71209	11.478	10.982	16.5404	12.5158	15.9129	11.3364	13.292	15.917	16.103	12.8744	14.8766	12.7159	13.3035	14.7931	14.68	14.1887	13.0685	15.1894	16.156	10.0679	13.048	15.6283	14.4455	11.5677	11.176	16.701	16.1294	15.417	13.3615	16.4726	13.5284	17.9562	11.385	13.393
80	13.245	2.25159	13.8494	14.319	14.8132	15.8172	13.1834	16.0278	10.4906	10.7486	10.176	15.5944	11.9759	10.2176	9.12752	11.1296	10.278	16.0029	11.8843	15.3469	10.6906	12.69	15.36	15.411	12.2763	14.3071	12.4827	12.6227	14.2126	13.94	13.6555	12.3137	14.5036	15.369	9.40553	12.657	14.9794	13.8436	10.9231	10.558	16.021	15.3535	14.7752	12.6335	15.7839	12.9637	17.5205	10.747	12.73
81	12.611	2.2327	13.1969	13.758	14.2199	14.9937	12.6048	15.4089	10.0908	10.0768	9.628	15.0589	11.1475	9.47017	8.53308	10.7719	9.615	15.471	11.2685	14.8019	10.0376	12.117	14.807	14.747	11.6945	13.7289	12.2449	11.9791	13.6477	13.161	13.1321	11.5799	13.8093	14.596	8.74452	12.28	14.3486	13.2305	10.2655	9.921	15.3502	14.6006	14.1259	11.8984	15.0669	12.3947	17.1215	10.072	12.083
82	11.9785	2.22272	12.5505	13.223	13.6482	14.165	12.0634	14.7777	9.62718	9.41573	9.052	14.5177	10.4718	8.74036	7.90927	10.384	8.99	14.926	10.6648	14.2605	9.368	11.568	14.244	14.108	11.1261	13.1215	11.9713	11.3573	13.0967	12.34	12.6089	10.8688	13.1087	13.839	8.09291	11.884	13.7307	12.5988	9.58445	9.251	14.6675	13.862	13.462	11.1433	14.3153	11.8218	16.7533	9.354	11.446
83	11.3349	2.22304	11.9139	12.707	13.0811	13.3165	11.5452	14.1271	9.08057	8.76517	8.436	13.9602	9.89152	8.10558	7.23422	9.95291	8.381	14.3581	10.0689	13.7108	8.68558	11.019	13.65	13.495	10.5665	12.4634	11.6397	10.7327	12.5532	11.474	12.076	10.179	12.4028	13.096	7.45087	11.427	13.1163	11.9383	8.87126	8.531	13.9551	13.128	12.7756	10.3569	13.5182	11.2409	16.4072	8.588	10.8
84	10.6656	2.23446	11.2895	12.2	12.5023	12.4325	11.0354	13.4519	8.431	8.12116	7.759	13.3717	9.33922	7.56923	6.4843	9.46806	7.766	13.7584	9.46903	13.1383	8.00042	10.432	13.014	12.898	10.002	11.7362	11.2382	10.0739	12.0066	10.558	11.516	9.50194	11.6831	12.359	6.81046	10.872	12.4909	11.2412	8.11434	7.75	13.2002	12.3833	12.0585	9.53328	12.6683	10.6481	16.074	7.769	10.126
85	9.95585	2.2558	10.6727	11.69	11.8967	11.4985	10.5171	12.7477	7.66667	7.47203	6.997	12.7365	8.75797	7.08042	5.63512	8.90991	7.134	13.1135	8.84588	12.5225	7.31745	9.787	12.335	12.294	9.408	10.9293	10.7533	9.34927	11.4396	9.584	10.9036	8.82609	10.9362	11.607	6.15818	10.183	11.8393	10.5003	7.30388	6.902	12.3937	11.6071	11.303	8.66864	11.7596	10.0372	15.7427	6.896	9.41
86	9.19806	2.28172	10.0482	11.163	11.2504	10.5052	9.97392	12.0071	6.78648	6.81015	6.137	12.0427	8.10193	6.58643	4.67447	8.25252	6.468	12.4046	8.17749	11.8452	6.64218	9.069	11.607	11.661	8.7561	10.0373	10.1713	8.53334	10.8277	8.545	10.2154	8.13623	10.1437	10.815	5.4753	9.329	11.1449	9.71107	6.42974	5.986	11.5302	10.7705	10.5027	7.76114	10.7852	9.40188	15.4028	5.97	8.634
87	8.3662	2.31095	9.40651	10.607	10.5488	9.43479	9.38689	11.2232	5.80305	6.13936	5.168	11.2723	7.33711	6.02967	3.61443	7.47712	5.749	11.6103	7.44161	11.0853	5.97933	8.262	10.814	10.981	8.02066	9.05374	9.47724	7.60949	10.1416	7.445	9.43621	7.4132	9.2833	9.953	4.74486	8.301	10.3893	8.87292	5.48509	5.001	10.6019	9.84384	9.65409	6.81307	9.73165	8.727	15.0371	4.999	7.777
88	7.46428	2.32884	8.73318	10.007	9.77488	8.27073	8.73394	10.3982	4.73697	5.44252	5.168	10.4062	6.43882	5.36985	2.48652	6.58355	4.958	10.7059	6.62276	10.2257	5.33282	7.353	9.941	10.226	7.18258	7.97279	8.65561	6.57339	9.35324	6.293	8.55552	6.63494	8.34027	8.993	3.95036	7.11	9.55327	7.99433	4.46815	3.955	9.59873	8.80091	8.75555	5.82785	8.58779	7.99409	14.6287	3.99	6.82
89	6.45166	2.36773	7.99856	9.345	8.91078	7.008	7.99889	9.52567	3.61622	4.66478	2.93	9.43178	5.40344	4.58678	1.33922	5.58933	4.08	9.67167	5.71367	9.25611	4.705	6.34	8.984	9.368	6.23267	6.79144	7.69711	5.43478	8.44278	5.106	7.56144	5.78233	7.31278	7.917	3.08333	5.781	8.62033	7.08967	3.377	2.856	8.515	7.62211	7.80733	4.81078	7.36222	7.18367	14.1603	2.954	5.748
90	5.3733	2.3918	7.17667	8.598	7.94002	5.66173	7.17732	8.60086	2.47385	3.75616	1.693	8.34679	4.24694	3.67642	0.223192	4.51418	3.11	8.50306	4.71302	8.18069	4.09139	5.233	7.942	8.388	5.17893	5.51716	6.59725	4.2146	7.40785	3.906	6.44606	4.84493	6.20882	6.712	2.15364	4.363	7.58209	6.17948	2.21587	1.717	7.34858	6.30553	6.82158	3.77381	6.07857	6.287	13.6234	1.903	4.555
91	4.23217	2.40631	6.25236	7.758	6.86018	4.26791	6.28373	7.63173	1.33982	2.70418	0.43	7.16664	3.00336	2.65582	-0.820727	3.375	2.054	7.21464	3.62982	7.01655	3.48655	4.058	6.826	7.29	4.04145	4.16382	5.36518	2.95236	6.26755	2.717	5.21691	3.83173	5.04873	5.388	1.19	2.918	6.44873	5.28618	0.999909	0.565	6.10955	4.88018	5.82727	2.73873	4.77336	5.30955	13.0199	0.853	3.256
92	3.06524	2.40836	5.23891	6.851	5.70181	2.87912	5.35934	6.64062	0.243515	1.52957	-0.801	5.92411	1.73689	1.56752	-1.77112	2.20409	0.93	5.84455	2.48998	5.79142	2.89745	2.854	5.66	6.113	2.85425	2.76387	4.0367	1.70561	5.06832	1.569	3.90075	2.77959	3.87283	3.997	0.241717	1.525	5.25599	4.43174	-0.230495	-0.56	4.83464	3.39884	4.86339	1.73389	3.49955	4.27891	12.3593	-0.174	1.893
93	1.92706	2.39827	4.19509	5.929	4.53198	1.55936	4.46324	5.66223	-0.786939	0.280919	-1.918	4.67024	0.532313	0.48101	-2.61875	1.06124	-0.23	4.46067	1.34467	4.54625	2.3377	1.689	4.503	4.932	1.66475	1.36989	2.69065	0.541677	3.88566	0.502	2.54035	1.7342	2.73932	2.618	-0.631333	0.276	4.07477	3.62334	-1.4107	-1.611	3.5887	1.93526	3.97188	0.787667	2.31556	3.24836	11.6629	-1.151	0.535
94	0.880544	2.37905	3.21252	5.059	3.43433	0.374818	3.65997	4.73639	-1.736	-0.967545	-2.829	3.47924	-0.533758	-0.523121	-3.34827	0.0264545	-1.383	3.15327	0.260636	3.33548	1.82064	0.651	3.431	3.846	0.538606	0.0433636	1.42158	-0.475848	2.80161	-0.434	1.20682	0.73203	1.71827	1.335	-1.37588	-0.743	2.9937	2.86076	-2.47467	-2.549	2.44282	0.597061	3.18545	-0.068697	1.27018	2.29073	10.9705	-2.052	-0.729
95	-0.0161964	2.35464	2.3859	4.298	2.48353	-0.619394	3.00936	3.89939	-2.60395	-2.12201	-3.446	2.42498	-1.40686	-1.37583	-3.92655	-0.827091	-2.463	2.01303	-0.698566	2.21856	1.35258	-0.181	2.506	2.933	-0.455232	-1.16032	0.314889	-1.30075	1.89005	-1.192	-0.00461616	-0.205596	0.867566	0.218	-1.95267	-1.468	2.0952	2.14061	-3.36881	-3.354	1.46306	-0.503778	2.52018	-0.806121	0.401657	1.48367	10.3394	-2.845	-1.826
96	-0.721529	2.32955	1.79401	3.682	1.72277	-1.38785	2.55556	3.17624	-3.40198	-3.08884	-3.702	1.54875	-2.0609	-2.02446	-4.31107	-1.46345	-3.404	1.1083	-1.48967	1.24083	0.938758	-0.763	1.76	2.237	-1.26989	-2.20546	-0.579596	-1.90997	1.20687	-1.739	-0.995313	-1.06611	0.221343	-0.693	-2.34469	-1.864	1.44022	1.46915	-4.05497	-4.021	0.703182	-1.29203	1.98115	-1.40655	-0.262384	0.888758	9.8426	-3.482	-2.702
97	-1.21528	2.31003	1.47564	3.22	1.15588	-1.91536	2.31773	2.57758	-4.15145	-3.78664	-3.592	0.852061	-2.49803	-2.44564	-4.47058	-1.86682	-4.149	0.479636	-2.09773	0.429152	0.592818	-1.067	1.217	1.774	-1.87409	-3.07515	-1.24948	-2.29555	0.764	-2.057	-1.70609	-1.82073	-0.204091	-1.389	-2.55685	-1.936	1.04606	0.862636	-4.51448	-4.552	0.202545	-1.73718	1.57118	-1.84891	-0.706061	0.530636	9.54373	-3.915	-3.334
98	-1.50252	2.2975	1.4129	2.894	0.754808	-2.20788	2.27227	2.10513	-4.8704	-4.14519	-3.184	0.314404	-2.74851	-2.65004	-4.39168	-2.02294	-4.653	0.145182	-2.53315	-0.206394	0.29903	-1.114	0.882	1.534	-2.25445	-3.77469	-1.71916	-2.45763	0.518788	-2.157	-2.16251	-2.40281	-0.398111	-1.881	-2.62963	-1.759	0.896121	0.329384	-4.74943	-4.944	-0.0326667	-1.86481	1.29439	-2.10507	-0.932828	0.388879	9.38117	-4.116	-3.745
99	-1.60565	2.29079	1.55993	2.71	0.48502	-2.28606	2.36344	1.75432	-5.5507	-4.21894	-2.569	-0.0877677	-2.8452	-2.68271	-4.09504	-1.98806	-4.904	0.0979091	-2.81748	-0.667424	0.0289091	-0.959	0.727	1.473	-2.41303	-4.30268	-2.01935	-2.42094	0.41699	-2.095	-2.44846	-2.7052	-0.352202	-2.146	-2.6112	-1.441	1.00236	-0.141374	-4.77974	-5.208	-0.0372424	-1.73958	1.16245	-2.12848	-0.971758	0.432879	9.19784	-4.08	-3.984
100	-1.5413	2.30245	1.916	2.732	0.343	-2.163	2.564	1.522	-6.144	-4.164	-1.795	-0.354	-2.792	-2.584	-3.646	-1.894	-4.951	0.288	-2.973	-0.972	-0.191	-0.613	0.722	1.56	-2.376	-4.636	-2.152	-2.224	0.465	-1.921	-2.635	-2.618	-0.078	-2.111	-2.495	-1.024	1.408	-0.57	-4.634	-5.37	0.147	-1.392	1.209	-1.855	-0.85	0.679	9	-3.844	-4.06
[truncated: 56 more columns]

## Sheet: Rotation RKneeFlex ComfM
all values Right	mean	std	steps
1	26.2708	3.13573	27.54	22.969	23.229	25.794	28.064	27.365	22.819	34.242	28.069	19.272	26.339	28.806	27.332	29.435	26.105	26.749	20.741	22.717	31.845	30.125	24.208	23.566	26.761	24.448	27.338	27.616	28.532	26.378	25.051	27.501	26.91	26.747	29.036	34.38	25.802	30.231	27.639	27.485	28.278	26.364	31.919	22.294	26.096	25.813	28.971	25.706	27.276
2	28.2476	3.20607	29.7207	23.582	25.04	28.2589	30.2893	29.359	24.6963	36.129	30.5487	20.6212	28.9959	30.6581	29.4221	31.3387	27.9495	28.8706	22.62	25.497	33.6742	32.1632	25.5047	25.3627	28.586	25.9659	29.5392	29.721	30.0887	28.5334	27.2653	29.936	28.5315	28.8297	31.4525	36.7805	27.316	32.4823	30.1246	30.0893	30.4621	28.0033	33.4562	23.7925	28.089	27.9884	30.8326	27.273	29.48
3	30.3096	3.14749	31.7486	24.708	27.188	30.7364	32.4604	31.2014	27.0131	37.7446	32.7874	22.5267	31.5832	32.5682	31.3352	33.1427	29.8278	31.126	24.743	28.107	35.4727	34.1152	27.3188	27.4582	30.671	27.7841	31.7122	31.807	31.6579	30.4077	29.6655	32.198	30.5037	30.8968	33.7919	38.9545	29.143	34.5007	32.5417	32.4905	32.5579	29.8699	35.113	25.7514	30.0334	30.1326	32.6741	29.1416	31.526
4	32.2977	2.97582	33.5248	26.28	29.457	33.0432	34.4331	32.8165	29.4858	39.0268	34.6977	24.8354	33.9187	34.3737	32.9605	34.7182	31.5698	33.3187	26.9084	30.355	37.0944	35.8956	29.4135	29.6382	32.796	29.6731	33.7162	33.734	33.0982	31.9436	32.0016	34.156	32.6502	32.7779	35.8916	40.7997	31.209	36.187	34.7389	34.5665	34.3978	31.8018	36.7536	27.9197	31.7944	32.0996	34.3723	31.1299	33.292
5	34.0865	2.74064	35.0002	28.118	31.637	35.0502	36.1271	34.1557	31.8846	39.9491	36.2511	27.3012	35.8948	35.9517	34.2341	35.9667	33.0475	35.2962	28.9513	32.14	38.4587	37.4681	31.5683	31.7038	34.764	31.4391	35.447	35.432	34.3271	33.1212	34.0847	35.754	34.7887	34.3602	37.6468	42.2697	33.394	37.4977	36.6407	36.257	35.8932	33.6478	38.2662	30.0668	33.3089	33.7922	35.8356	33.064	34.723
6	35.5868	2.50458	36.1567	30.022	33.574	36.6851	37.4976	35.1818	34.0185	40.5114	37.4268	29.6874	37.4629	37.2264	35.1185	36.8375	34.1784	36.9568	30.7548	33.432	39.5239	38.8091	33.5928	33.5018	36.44	32.949	36.8445	36.87	35.2892	33.9356	35.8252	36.971	36.7598	35.5696	39.0015	43.3518	35.566	38.4268	38.2144	37.5353	37.0074	35.2821	39.5689	31.9954	34.5534	35.1594	37.0077	34.7958	35.8
7	36.7474	2.32573	36.9956	31.835	35.191	37.9271	38.5301	35.8777	35.7548	40.7385	38.2178	31.798	38.6092	38.1532	35.6185	37.33	34.9252	38.2497	32.2346	34.259	40.27	39.8953	35.3482	34.942	37.748	34.1298	37.8889	38.029	35.9552	34.3993	37.2028	37.804	38.456	36.3772	39.943	44.047	37.589	38.9904	39.4438	38.4004	37.7421	36.6191	40.6122	33.5781	35.5204	36.1752	37.8651	36.2222	36.524
8	37.5423	2.24819	37.5329	33.45	36.445	38.7845	39.2231	36.2451	37.0287	40.6599	38.6358	33.4946	39.3424	38.7143	35.7749	37.4787	35.3003	39.151	33.3382	34.675	40.6969	40.7044	36.7542	35.9936	38.66	34.9572	38.5908	38.896	36.3225	34.5505	38.1837	38.27	39.8182	36.7879	40.4954	44.3607	39.353	39.2143	40.3283	38.8685	38.124	37.6098	41.3774	34.7494	36.2139	36.8301	38.4049	37.2813	36.913
9	38.0002	2.25282	37.7934	34.797	37.323	39.2848	39.5898	36.3091	37.8254	40.3073	38.7054	34.6977	39.6908	38.9215	35.6326	37.328	35.3504	39.6642	34.0418	34.74	40.8278	41.2325	37.779	36.6645	39.184	35.4539	38.9777	39.472	36.4103	34.4426	38.7396	38.397	40.8249	36.8314	40.6985	44.3085	40.787	39.1279	40.8763	38.9679	38.1882	38.2452	41.869	35.4946	36.6478	37.1317	38.6413	37.9493	36.987
10	38.1263	2.3381	37.8066	35.839	37.831	39.4591	39.6545	36.1129	38.164	39.716	38.4654	35.3845	39.6943	38.8005	35.2395	36.918	35.1362	39.8125	34.3472	34.502	40.693	41.5031	38.4292	36.9879	39.345	35.6614	39.0817	39.763	36.2575	34.134	38.9063	38.223	41.4795	36.5484	40.5882	43.9269	41.85	38.7655	41.1035	38.7394	37.9799	38.5459	42.1061	35.8306	36.8429	37.1054	38.5953	38.2278	36.771
11	37.9624	2.46721	37.5992	36.566	38.003	39.3394	39.4493	35.6997	38.0933	38.9259	37.9636	35.5765	39.3935	38.3798	34.6444	36.2898	34.7042	39.6351	34.2844	34	40.3264	41.5431	38.7257	37.006	39.179	35.6212	38.9342	39.788	35.9012	33.6715	38.7526	37.794	41.8067	35.9846	40.1977	43.2627	42.534	38.1702	41.0402	38.2326	37.5533	38.553	42.117	35.7945	36.8236	36.7896	38.2923	38.1386	36.297
12	37.5508	2.61271	37.1991	36.983	37.885	38.961	39.0111	35.1059	37.6613	37.9807	37.2558	35.321	38.8356	37.6929	33.9021	35.4839	34.0907	39.181	33.9063	33.274	39.7577	41.3797	38.7033	36.7632	38.727	35.3704	38.5627	39.583	35.378	33.0814	38.3294	37.161	41.8486	35.192	39.567	42.3676	42.852	37.3939	40.7226	37.5016	36.967	38.3119	41.9309	35.4413	36.6177	36.2327	37.7673	37.7167	35.611
13	36.9373	2.75528	36.6476	37.111	37.524	38.364	38.3807	34.3674	36.975	36.9254	36.4024	34.6867	38.0749	36.779	33.0675	34.5385	33.334	38.5055	33.2788	32.365	39.017	41.0382	38.4053	36.305	38.027	34.9394	37.9999	39.184	34.719	32.3648	37.6804	36.376	41.6426	34.2322	38.7389	41.301	42.827	36.4917	40.2007	36.6038	36.2771	37.8637	41.5757	34.8412	36.2535	35.4885	37.0638	37.011	34.766
14	36.1694	2.88138	35.9829	36.972	36.964	37.5928	37.6027	33.5234	36.098	35.8031	35.4647	33.7561	37.1711	35.6864	32.1852	33.4918	32.4815	37.659	32.4687	31.333	38.1295	40.5388	37.879	35.6753	37.121	34.3515	37.2826	38.627	33.949	31.5288	36.8667	35.491	41.2214	33.1575	37.7567	40.1269	42.489	35.5153	39.5329	35.5947	35.5284	37.2414	41.0812	34.0698	35.7572	34.6153	36.2274	36.0801	33.816
15	35.3024	2.9961	35.237	36.603	36.253	36.6961	36.7193	32.6157	35.0768	34.6521	34.4942	32.609	36.1861	34.4604	31.2901	32.3824	31.5738	36.6846	31.5355	30.247	37.1198	39.9025	37.1747	34.9116	36.072	33.643	36.4474	37.951	33.094	30.6185	35.9517	34.55	40.6219	32.0088	36.667	39.806	41.885	34.5101	38.7732	34.5224	34.7532	36.476	40.4819	33.1902	35.1535	33.6686	35.3022	34.986	32.8
16	34.3507	3.05851	34.4409	36.05	35.452	35.7292	35.7646	31.6821	33.9545	33.5111	33.5175	31.3103	35.1692	33.1402	30.4076	31.2523	30.6423	35.6236	30.527	29.162	36.0128	39.1497	36.3348	34.0525	34.935	32.8612	35.5263	37.192	32.1827	29.693	34.9887	33.59	39.8848	30.82	35.5156	38.0364	41.073	33.5142	37.9588	33.4248	33.9761	35.6038	39.8165	32.2525	34.464	32.6948	34.3265	33.7865	31.749
17	33.3653	3.09348	33.6221	35.357	34.614	34.7427	34.767	30.7517	32.7671	32.4158	32.5531	29.935	34.1562	31.7661	29.5604	30.1447	29.715	34.5097	29.4759	28.116	34.8382	38.3085	35.4013	33.1326	33.75	32.0383	34.5468	36.385	31.2475	28.8053	34.0149	32.642	39.0555	29.6216	34.3416	36.4129	40.104	32.555	37.1145	32.3299	33.215	34.6531	39.1207	31.2956	33.7031	31.7301	33.3341	32.5291	30.687
18	32.377	3.10191	32.8047	34.56	33.774	33.7787	33.7511	29.8446	31.5535	31.3967	31.6182	28.5446	33.1718	30.3837	28.7706	29.1008	28.8186	33.3706	28.4088	27.151	33.625	37.4095	34.4137	32.1842	32.553	31.1908	33.5359	35.555	30.3188	27.9959	33.05	31.73	38.1759	28.4376	33.1775	35.2112	39.021	31.6499	36.2554	31.2584	32.4816	33.6404	38.4255	30.3391	32.8853	30.7958	32.3527	31.2515	29.642
19	31.4067	3.08156	32.0093	33.72	32.943	32.8631	32.7396	28.9753	30.3582	30.4777	30.7435	27.1815	32.2247	29.0347	28.0545	28.1547	27.9772	32.2395	27.3522	26.295	32.3924	36.4837	33.4021	31.2344	31.377	30.3311	32.5226	34.721	29.4289	27.2891	32.1094	30.879	37.2815	27.2936	32.0555	34.0782	37.869	30.8108	35.3917	30.227	31.7869	32.5974	37.7542	29.3974	32.0253	29.9022	31.4039	29.9838	28.642
20	30.4768	3.03771	31.2523	32.914	32.125	32.0108	31.7507	28.1579	29.2162	29.6751	29.9563	25.8744	31.3078	27.7562	27.4171	27.3294	27.2096	31.1489	26.3361	25.555	31.1585	35.5607	32.3878	30.3085	30.249	29.4754	31.5378	33.904	28.6049	26.6905	31.2094	30.11	36.4043	26.2213	31.009	33.0346	36.689	30.0504	34.534	29.252	31.142	31.567	37.121	28.4833	31.1399	29.0603	30.5049	28.7502	27.711
21	29.6061	2.9766	30.55	32.163	31.337	31.2313	30.7961	27.405	28.1669	28.9948	29.2716	24.6496	30.4152	26.5764	26.859	26.6311	26.5268	30.1295	25.384	24.926	29.955	34.6622	31.3935	29.4254	29.196	28.6444	30.6129	33.121	27.8635	26.1929	30.3686	29.442	35.5719	25.2533	30.0651	32.0941	35.512	29.3791	33.6961	28.3482	30.5525	30.5876	36.5333	27.6039	30.2435	28.284	29.6741	27.5739	26.86
22	28.8102	2.90471	29.9103	31.445	30.598	30.5344	29.8841	26.7293	27.2503	28.4313	28.6924	23.5383	29.5446	25.5242	26.3841	26.056	25.9303	29.2062	24.5064	24.396	28.8173	33.8056	30.4445	28.5978	28.239	27.8616	29.7734	32.381	27.2083	25.7922	29.6051	28.875	34.8076	24.4119	29.2386	31.2622	34.366	28.8018	32.8957	27.5298	30.0201	29.688	35.9915	26.7722	29.3641	27.5828	28.9254	26.4798	26.095
23	28.1003	2.82915	29.3319	30.753	29.912	29.9238	29.112	26.1408	26.4699	27.972	28.216	22.5727	28.708	24.6214	25.9916	25.5962	25.4143	28.4026	23.712	23.951	27.7693	33.0049	29.5684	27.8303	27.395	27.1452	29.031	31.688	26.6379	25.4877	28.9342	28.406	34.1337	23.7024	28.5357	30.5398	33.281	28.309	32.1481	26.8056	29.5467	28.8916	35.493	26.0089	28.532	26.9638	28.2664	25.494	25.423
24	27.4882	2.75721	28.8242	30.087	29.268	29.4011	28.9951	25.6451	25.8303	27.6006	27.843	21.7793	27.9263	23.8767	25.6686	25.2446	24.9688	27.7317	23.0133	23.584	26.827	32.273	28.7956	27.1305	26.676	26.5099	28.3882	31.041	26.1521	25.279	28.365	28.037	33.5725	23.1253	27.9562	29.9203	32.277	27.899	31.4556	26.179	29.1271	28.2113	35.0284	25.3215	27.7785	26.4238	27.6985	24.6376	24.84
25	26.9524	2.6824	28.4082	29.455	28.668	28.9634	27.4358	25.242	25.3356	27.2986	27.5731	21.1722	27.2157	23.2841	25.3982	24.9902	24.5771	27.1977	22.4214	23.291	25.9978	31.6164	28.1452	26.5056	26.089	25.9663	27.8439	30.44	25.7496	25.1611	27.8965	27.771	33.1296	22.6774	27.4909	29.3904	31.376	27.5686	30.8157	25.6538	28.7509	27.6542	34.5907	24.7145	27.1233	25.963	27.2141	23.9227	24.337
26	26.5155	2.61708	28.0937	28.867	28.133	28.608	26.7334	24.9253	24.9762	27.046	27.4001	20.7547	26.5818	22.8341	25.1614	24.8167	24.2217	26.7992	21.9414	23.064	25.2772	31.0392	27.6242	25.9616	25.629	25.5205	27.3928	29.888	25.4236	25.1195	27.5242	27.596	32.7955	22.3479	27.1253	28.9357	30.589	27.3129	30.23	25.2354	28.409	27.2178	34.171	24.1986	26.5732	25.583	26.8034	23.3504	23.908
27	26.1619	2.55903	27.8792	28.325	27.665	28.3309	26.1041	24.6913	24.7428	26.8218	27.3104	20.5224	26.0246	22.5118	24.9364	24.708	23.8887	26.5246	21.5643	22.891	24.6555	30.5357	27.2328	25.4984	25.286	25.1704	27.0231	29.395	25.1658	25.135	27.2419	27.497	32.5526	22.1222	26.8409	28.5414	29.921	27.1289	29.6984	24.9319	28.1001	26.8921	33.7648	23.7766	26.1285	25.2837	26.4576	22.9169	23.545
28	25.8806	2.50911	27.7599	27.839	27.254	28.1223	25.5392	24.529	24.6247	26.6113	27.2855	20.4594	25.5395	22.2955	24.7027	24.6501	23.5723	26.3544	21.2747	22.757	24.1221	30.0906	26.965	25.1163	25.046	24.9091	26.7181	28.955	24.9679	25.1917	27.0395	27.453	32.3762	21.9799	26.6161	28.1927	29.369	27.0082	29.2177	24.7378	27.8155	26.6646	33.3717	23.4412	25.7896	25.0535	26.1667	22.6081	23.239
29	25.6592	2.46868	27.7189	27.432	26.906	27.9684	25.0265	24.4297	24.6007	26.4038	27.3095	20.5412	25.1184	22.1593	24.4508	24.6288	23.2675	26.2661	21.0528	22.647	23.6611	29.6902	26.8066	24.8112	24.884	24.7302	26.4622	28.558	24.8216	25.2709	26.9028	27.443	32.2373	21.8989	26.4348	27.8741	28.932	26.9366	28.7849	24.6392	27.5492	26.5201	32.991	23.1768	25.5527	24.8826	25.9227	22.4032	22.977
30	25.4831	2.43911	27.7271	27.117	26.628	27.8538	24.5578	24.3797	24.6418	26.1898	27.3617	20.734	24.7485	22.0791	24.1812	24.6277	22.9673	26.2357	20.8723	22.552	23.2558	29.3252	26.7375	24.5688	24.777	24.6262	26.2344	28.19	24.7192	25.3521	26.8214	27.444	32.1137	21.8533	26.2814	27.5699	28.605	26.8975	28.3921	24.6096	27.2993	26.4355	32.6118	22.9698	25.4006	24.754	25.7181	22.2782	22.745
31	25.3362	2.42117	27.756	26.888	26.418	27.7614	24.1252	24.361	24.7151	25.9625	27.4271	20.992	24.4123	22.0345	23.8951	24.628	22.6638	26.2426	20.7082	22.466	22.8945	28.9879	26.7339	24.3731	24.696	24.5851	26.0133	27.844	24.6467	25.4192	26.7816	27.439	31.9839	21.8185	26.1409	27.2651	28.374	26.8728	28.0267	24.6186	27.0596	26.3885	32.2146	22.8128	25.3071	24.6524	25.5442	22.2105	22.535
32	25.2031	2.41476	27.7818	26.735	26.266	27.675	23.7223	24.3543	24.7893	25.7212	27.4961	21.2853	24.0929	22.0084	23.5879	24.6134	22.3608	26.2688	20.5445	22.384	22.5699	28.6672	26.7698	24.2071	24.618	24.588	25.7922	27.521	24.5904	25.4583	26.767	27.419	31.8297	21.7748	26.0004	26.9452	28.218	26.8445	27.6738	24.6407	26.8217	26.3591	31.7903	22.6921	25.2499	24.563	25.3926	22.173	22.327
33	25.0699	2.41826	27.7883	26.642	26.161	27.5812	23.3528	24.3417	24.8345	25.4679	27.5525	21.5844	23.7724	21.9862	23.2522	24.5654	22.0744	26.2906	20.3709	22.305	22.2863	28.3484	26.82	24.0494	24.521	24.614	25.571	27.219	24.534	25.4589	26.7543	27.371	31.6406	21.7115	25.8454	26.5998	28.115	26.7965	27.3221	24.659	26.5775	26.3348	31.3482	22.5861	25.2119	24.4771	25.2556	22.1405	22.104
34	24.9258	2.42869	27.764	26.586	26.089	27.4677	23.0257	24.315	24.839	25.208	27.5743	21.8603	23.4397	21.96	22.8893	24.4643	21.806	26.2897	20.1783	22.227	22.048	28.0233	26.8627	23.888	24.382	24.6423	25.347	26.931	24.4657	25.4133	26.7187	27.286	31.413	21.6223	25.666	26.2283	28.043	26.7147	26.9643	24.6553	26.315	26.3003	30.8997	22.4753	25.1763	24.3923	25.124	22.091	21.86
35	24.7622	2.44294	27.6962	26.549	26.04	27.3235	22.7454	24.2658	24.7942	24.9404	27.5461	22.0934	23.0942	21.9252	22.5029	24.3022	21.5453	26.2598	19.9598	22.145	21.8486	27.6911	26.8777	23.7168	24.192	24.6565	25.1172	26.654	24.3793	25.3181	26.6408	27.168	31.1475	21.5005	25.4546	25.8376	27.98	26.5862	26.5922	24.6159	26.0244	26.2312	30.4481	22.3469	25.1286	24.3041	24.9898	22.0125	21.59
36	24.5729	2.45948	27.5739	26.517	26.01	27.14	22.5047	24.1844	24.6839	24.6662	27.4608	22.2696	22.7396	21.8768	22.085	24.0833	21.2848	26.1955	19.7125	22.061	21.6671	27.3429	26.8422	23.5293	23.957	24.6406	24.8742	26.389	24.2722	25.1751	26.5058	27.024	30.8499	21.3351	25.2085	25.4402	27.904	26.4059	26.1979	24.5317	25.7065	26.1115	29.997	22.1894	25.0609	24.2005	24.8461	21.9001	21.29
37	24.3538	2.47621	27.3957	26.482	25.995	26.9161	22.2919	24.0732	24.5015	24.3763	27.3167	22.3776	22.3753	21.8135	21.6369	23.8096	21.0268	26.09	19.4332	21.978	21.5003	26.9646	26.7412	23.3168	23.684	24.5799	24.6135	26.126	24.142	24.9925	26.2975	26.855	30.516	21.1195	24.933	25.0513	27.799	26.1745	25.7753	24.3981	25.3667	25.9341	29.555	21.9901	24.9697	24.0707	24.6812	21.7557	20.97
38	24.1052	2.49143	27.1714	26.444	25.986	26.6574	22.1005	23.9483	24.2477	24.0572	27.1176	22.4035	21.9983	21.7311	21.1801	23.4775	20.7775	25.9387	19.1153	21.898	21.3602	26.5542	26.5737	23.0759	23.379	24.4658	24.3324	25.859	23.9931	24.7833	26.0111	26.663	30.13	20.8539	24.6337	24.6859	27.651	25.8937	25.3242	24.2124	25.0127	25.6957	29.1299	21.7392	24.8556	23.9101	24.4885	21.5821	20.641
39	23.831	2.50136	26.9159	26.403	25.974	26.3778	21.9359	23.8277	23.9288	23.7226	26.8828	22.3347	21.6125	21.6223	20.7369	23.0944	20.5478	25.7393	18.7546	21.83	21.2578	26.1245	26.3461	22.8159	23.049	24.2974	24.0306	25.59	23.8338	24.5611	25.6666	26.454	29.6772	20.5486	24.3202	24.3676	27.445	25.5714	24.8505	23.9762	24.6463	25.398	28.7274	21.4338	24.7217	23.7182	24.327	21.3844	20.313
40	23.5398	2.50208	26.6427	26.352	25.95	26.0935	21.8073	23.7267	23.5578	23.4082	26.6444	22.1747	21.2275	21.4798	20.3226	22.6821	20.3508	25.496	18.3556	21.786	21.206	25.699	26.0728	22.5518	22.714	24.0779	23.7105	25.329	23.6714	24.3453	25.2898	26.236	29.1571	20.2279	24.0067	24.1188	27.173	25.2238	24.3634	23.6972	24.2687	25.0498	28.3578	21.0818	24.5773	23.4998	24.2332	21.164	19.995
41	23.2482	2.49682	26.3651	26.292	25.916	25.8267	21.7183	23.6687	23.1491	23.1538	26.551	21.9309	20.8575	21.2994	19.9495	22.2724	20.2034	25.2204	17.9397	21.768	21.2217	25.3002	25.7748	22.2998	22.398	23.8142	23.3758	25.09	23.5144	24.1596	24.9003	26.027	28.5824	19.921	23.7116	23.9605	26.831	24.8735	23.8796	23.3873	23.8856	24.665	28.0378	20.6994	24.4292	23.2689	23.8457	20.9274	19.704
42	22.9749	2.48443	26.1032	26.242	25.881	25.6026	21.6718	23.6893	22.7135	22.9987	26.3213	21.6085	20.5243	21.0871	19.6375	21.8978	20.1217	24.9357	17.533	21.776	21.3205	24.9503	25.4861	22.0793	22.134	23.5178	23.0384	24.891	23.372	24.0274	24.5236	25.852	27.9774	19.6527	23.4541	23.9265	26.429	24.5538	23.4268	23.0626	23.5129	24.264	27.7847	20.31	24.2894	23.0523	23.6518	20.6879	19.457
43	22.741	2.47176	25.8938	26.219	25.852	25.4463	21.6787	23.8274	22.2542	22.9776	26.0807	21.2182	20.2588	20.8666	19.4156	21.5935	20.1246	24.6802	17.1672	21.817	21.5239	24.6804	25.2462	21.9163	21.964	23.2014	22.7162	24.752	23.2626	23.968	24.179	25.732	27.3767	19.4488	23.2509	24.0651	25.991	24.2971	23.0395	22.7461	23.1648	23.8768	27.6157	19.9476	24.17	22.8889	23.5025	20.4673	19.274
44	22.5752	2.46881	25.7825	26.234	25.844	25.3823	21.759	24.1225	21.7851	23.1172	26.0038	20.7865	20.1017	20.6641	19.3164	21.3962	20.2334	24.5004	16.8742	21.906	21.8545	24.5277	25.0878	21.8477	21.939	22.8812	22.4277	24.699	23.2138	24.001	23.8792	25.696	26.8238	19.339	23.122	24.4162	25.563	24.1366	22.759	22.4662	22.8529	23.544	27.5552	19.6515	24.0912	22.8297	23.4316	20.292	19.171
45	22.5091	2.48386	25.8038	26.305	25.869	25.4446	21.947	24.6138	21.3316	23.444	26.0712	20.3519	20.1003	20.5022	19.3727	21.3448	20.475	24.444	16.6922	22.061	22.3297	24.5343	25.0352	21.9229	22.097	22.5778	22.203	24.768	23.2586	24.1448	23.6421	25.773	26.3712	19.357	23.087	25.017	25.198	24.1022	22.6344	22.2594	22.5903	23.3192	27.6364	19.4607	24.0897	22.9357	23.4859	20.1967	19.159
46	22.5819	2.52952	25.9947	26.464	25.943	25.6803	22.2885	25.3386	20.9152	23.9923	26.3612	19.9599	20.3003	20.4132	19.6101	21.4897	20.8917	24.5585	16.6631	22.307	22.9652	24.7508	25.1255	22.2	22.476	22.3232	22.0895	25.001	23.4407	24.4165	23.5009	26.001	26.0817	19.5379	23.1694	25.9018	24.95	24.22	22.7111	22.1721	22.3963	23.2663	27.9064	19.4117	24.2174	23.2698	23.7184	20.2255	19.245
47	22.8333	2.61778	26.122	26.753	26.103	26.142	22.8385	26.3332	20.5516	24.8017	26.9495	19.6691	20.7383	20.4413	20.0456	21.8856	21.5339	24.8885	16.8237	22.676	23.7762	25.2341	25.4091	22.7294	23.121	22.17	22.1458	25.44	23.8157	24.8462	23.5066	26.423	26.0211	19.9144	23.4031	27.0993	24.882	24.5188	23.0292	22.2515	22.3083	23.4494	28.4196	19.5459	24.5198	23.8902	24.1848	20.4241	19.449
48	23.3153	2.77388	26.8841	27.232	26.401	26.8764	23.6579	27.6341	20.2551	25.9156	27.9052	19.5514	21.4423	20.6385	20.6866	22.5761	22.454	25.4809	17.2025	23.219	24.777	26.0397	25.938	23.5423	24.066	22.1723	22.4276	26.123	24.4426	25.4771	23.7313	27.08	26.2486	20.5134	23.8257	28.632	25.071	25.0264	23.631	22.5387	22.3682	23.9223	29.2322	19.9058	25.0259	24.8485	24.9332	20.8345	19.803
49	24.0688	3.00628	28.2247	27.973	26.888	27.9211	24.8017	29.2731	20.0401	27.3735	29.2813	19.6774	22.4303	21.0592	21.5481	23.5981	23.6983	26.3868	17.8242	23.999	25.9841	27.2118	26.7534	24.663	25.326	22.3815	22.9735	27.083	25.3788	26.3614	24.2351	28.001	26.8143	21.3603	24.4789	30.5053	25.594	25.7694	24.5588	23.0668	22.6221	24.7248	30.391	20.5202	25.7634	26.1803	25.9946	21.4967	20.347
50	25.1241	3.30749	29.6895	29.048	27.611	29.3078	26.3089	31.2614	19.9294	29.1839	31.1024	20.0896	23.7123	21.7548	22.655	24.9944	25.2977	27.6537	18.7102	25.062	27.4137	28.78	27.8936	26.1138	26.91	22.8424	23.8093	28.354	26.6691	27.5442	25.0538	29.211	27.7548	22.4802	25.4062	32.7183	26.516	26.7726	25.8475	23.8621	23.1269	25.8803	31.9215	21.4004	26.762	27.9037	27.3766	22.443	21.12
51	26.5121	3.6707	31.5693	30.515	28.614	31.0563	28.2041	33.6096	19.9837	31.3129	33.3569	20.8096	25.2907	22.7704	24.0437	26.7786	27.2568	29.3188	19.8795	26.434	29.0813	30.7524	29.3913	27.9045	28.822	23.5945	24.9531	29.961	28.3317	29.0686	26.2266	30.722	29.0916	23.8903	26.645	35.2717	27.883	28.0582	27.5229	24.9599	23.9485	27.3909	33.8228	22.5524	28.0495	30.0253	29.0844	23.6964	22.162
52	28.246	4.07624	33.8535	32.408	29.93	33.1708	30.4704	36.309	20.2733	33.7295	35.9997	21.8508	27.163	24.1443	25.745	28.9148	29.5625	31.3962	21.3547	28.132	30.9916	33.1105	31.2479	30.0318	31.05	24.6677	26.4143	31.907	30.3616	30.9539	27.7731	32.534	30.8385	25.5983	28.2216	38.1586	29.719	29.6445	29.599	26.3855	25.1298	29.2479	36.0777	23.9902	29.6476	32.5293	31.1228	25.2685	23.511
53	30.3246	4.50091	36.5124	34.731	31.584	35.6468	33.0727	39.3325	20.8508	36.4368	38.9665	23.2332	29.3274	25.8963	27.7831	31.3794	32.2014	33.8662	23.1428	30.164	33.1341	35.8228	33.449	32.4885	33.571	26.0904	28.1992	34.174	32.7457	33.189	29.6789	34.623	33.005	27.6026	30.1485	41.3415	32.016	31.5446	32.0784	28.1436	26.6891	31.444	38.6622	25.7275	31.5683	35.3778	33.4961	27.1624	25.19
54	32.7386	4.92206	39.5178	37.456	33.591	38.4728	35.9874	42.646	21.7496	39.4441	42.1943	24.9846	31.7832	28.032	30.1722	34.1722	35.169	36.6892	25.2391	32.525	35.4996	38.8577	35.9748	35.2663	36.364	27.8825	30.3143	36.744	35.474	35.7559	31.9399	36.944	35.5907	29.9002	32.4229	44.7427	34.736	33.7653	34.9524	30.225	28.6225	33.9701	41.5466	27.7726	33.8153	38.5279	36.1922	29.3754	27.201
55	35.4708	5.31668	42.84	40.541	35.956	41.6192	39.1899	46.1916	22.9885	42.7296	45.6206	27.1355	34.526	30.5539	32.9	37.2805	38.4585	39.8197	27.6326	35.213	38.0925	42.1789	38.7927	38.345	39.419	30.059	32.7644	39.604	38.5289	38.6374	34.5578	39.451	38.5654	32.4982	35.0332	48.2517	37.828	36.3055	38.194	32.6103	30.9134	36.8041	44.6902	30.1311	36.3855	41.913	39.1744	31.899	29.545
56	38.4918	5.65684	46.424	43.943	38.671	45.0261	42.6307	49.8784	24.6048	46.2227	49.1606	29.7133	37.5367	33.4574	35.9373	40.6714	42.043	43.2042	30.3189	38.218	40.9207	45.7258	41.8492	41.6817	42.715	32.6252	35.5447	42.736	41.8669	41.8112	37.516	42.11	41.8561	35.405	37.9643	51.7496	41.229	39.1531	41.7467	35.283	33.5466	39.9037	48.0284	32.8014	39.2593	45.4357	42.3792	34.7207	32.225
57	41.7549	5.90742	50.1675	47.6	41.715	48.5959	46.2238	53.5894	26.6573	49.8071	52.6987	32.7181	40.7722	36.7198	39.2457	44.2862	45.8574	46.7676	33.2905	41.509	43.9689	49.4014	45.0654	45.2038	46.199	35.5745	38.627	46.089	45.4105	45.2335	40.7652	44.893	45.3443	38.6032	41.1891	55.1299	44.856	42.2787	45.5176	38.2281	36.5031	43.2025	51.4646	35.7679	42.3843	48.9779	45.7185	37.8192	35.238
58	45.1865	6.03237	53.9292	51.408	45.04	52.2001	49.8568	57.1894	29.2086	53.35	56.1121	36.1188	44.1611	40.2845	42.7557	48.0322	49.7849	50.4022	36.5299	45.019	47.1745	53.0785	48.3426	48.8064	49.776	38.8792	41.9555	49.567	49.0487	48.8212	44.2105	47.769	48.8717	42.0354	44.6509	58.3004	48.601	45.6245	49.3761	41.421	39.7538	46.6053	54.8795	38.9935	45.6713	52.4157	49.0868	41.1569	38.57
59	48.6912	6.00529	57.5667	55.224	48.553	55.71	53.4087	60.5552	32.2852	56.7384	59.3058	39.8413	47.6057	44.0516	46.3532	51.7872	53.6694	53.979	40.0006	48.643	50.4315	56.6285	51.5681	52.3615	53.322	42.4775	45.4438	53.048	52.6579	52.4525	47.7172	50.688	52.2684	45.6057	48.2553	61.1855	52.33	49.0994	53.1761	44.812	43.2417	49.9966	58.1648	42.4175	48.9965	55.6347	52.3662	44.6704	42.167
60	52.162	5.82253	60.9603	58.907	52.114	59.02	56.7794	63.6042	35.8367	59.8909	62.2121	43.7721	50.9905	47.8813	49.9113	55.4163	57.3655	57.3843	43.6377	52.243	53.6241	59.9529	54.6324	55.746	56.725	46.2592	48.9767	56.414	56.1252	55.9793	51.1439	53.574	55.3911	49.184	51.8853	63.7323	55.902	52.5791	56.7881	48.3194	46.8722	53.2647	61.2447	45.9579	52.2351	58.5593	55.4592	48.2718	45.917
61	55.4947	5.5038	64.0114	62.35	55.564	62.0299	59.8981	66.3057	39.7341	62.7449	64.7712	47.7828	54.2062	51.616	53.303	58.8016	60.7694	60.5356	47.3317	55.688	56.6579	62.9813	57.4548	58.8643	59.909	50.0772	52.4233	59.577	59.3529	59.2651	54.3682	56.358	58.1545	52.6246	55.4299	65.9122	59.211	55.9194	60.1103	51.8308	50.5139	56.3268	64.0485	49.5143	55.2924	61.1565	58.3082	51.8487	49.672
62	58.5994	5.08557	66.6444	65.473	58.776	64.6657	62.7148	68.6577	43.7682	65.2476	66.9318	51.7296	57.175	55.1238	56.4053	61.8736	63.8018	63.3655	50.9534	58.883	59.4618	65.6533	59.9995	61.6458	62.832	53.791	55.6728	62.466	62.2573	62.2245	57.2933	58.996	60.5367	55.8128	58.7976	67.7176	62.201	59.0152	63.0633	55.2279	54.0305	59.1301	66.5178	52.9759	58.1163	63.4149	60.8731	55.2811	53.285
63	61.4067	4.60445	68.8131	68.204	61.664	66.8861	65.1904	70.6594	47.7663	67.3625	68.6609	55.4782	59.8512	58.3177	59.1292	64.5972	66.3998	65.8129	54.3916	61.768	61.9797	67.9191	62.2412	64.0369	65.461	57.2871	58.6522	65.023	64.7757	64.8142	59.8449	61.446	62.5563	58.6848	61.908	69.1553	64.837	61.8206	65.5847	58.4109	57.3153	61.6372	68.6094	56.2494	60.6667	65.3249	63.1194	58.4684	56.656
64	63.8667	4.09197	70.4966	70.484	64.167	68.6738	67.2971	72.2985	51.6006	69.0723	69.9495	58.9348	62.2058	61.1339	61.428	66.9505	68.5271	67.831	57.5721	64.295	64.1728	69.7501	64.1466	66.0044	67.768	60.4767	61.3165	67.21	66.8709	67.0046	61.9754	63.655	64.2435	61.2047	64.6863	70.2441	67.077	64.3118	67.6328	61.3094	60.2906	63.8206	70.2955	59.2704	62.8986	66.8778	65.0176	61.351	59.709
65	65.9478	3.57776	71.6958	72.285	66.246	70.0327	69.02	73.5575	55.174	70.3845	70.8087	62.041	64.2177	63.5179	63.2716	68.9165	70.1764	69.395	60.4398	66.424	66.0182	71.1437	65.6831	67.5376	69.734	63.2855	63.6337	69.013	68.5312	68.776	63.6697	65.573	65.6205	63.3485	67.0723	71.0092	68.895	66.462	69.1934	63.8741	62.8888	65.6686	71.5666	61.9912	64.7779	68.0717	66.5509	63.8986	62.388
66	67.6327	3.09326	72.4291	73.597	67.889	70.9859	70.3552	74.4223	58.4136	71.3259	71.2644	64.7502	65.8752	65.443	64.6543	70.491	71.358	70.5028	62.9431	68.136	67.5078	72.1138	66.8347	68.6472	71.35	65.6614	65.5844	70.43	69.7645	70.122	64.9361	67.163	66.7017	65.1008	69.0315	71.4741	70.261	68.2461	70.2746	66.0687	65.0518	67.1833	72.4279	64.3662	66.2857	68.9102	67.7164	66.0877	64.659
67	68.9043	2.687	72.7283	74.425	69.105	71.5677	71.3103	74.8887	61.2727	71.931	71.349	67.0197	67.1777	66.925	65.6013	71.68	72.099	71.1727	65.0443	69.432	68.646	72.685	67.6037	69.36	72.622	67.5787	67.165	71.476	70.5907	71.0517	65.797	68.404	67.494	66.4593	70.55	71.6627	71.154	69.6517	70.903	67.871	66.7453	68.379	72.8943	65.131	67.4187	69.4013	68.523	67.901	66.506
68	69.8006	2.34497	72.6322	74.787	69.914	71.8164	71.9039	74.9668	63.7278	72.22	71.0968	68.8211	68.1352	68.0022	66.1509	72.4971	72.4255	71.4367	66.7259	70.333	69.4352	72.8877	68.0083	69.7131	73.56	69.0313	68.3742	72.174	71.0369	71.5854	66.2821	69.285	67.9982	67.4332	71.6176	71.6	71.584	70.6754	71.1194	69.2746	67.9689	69.2716	72.9867	67.3603	68.1835	69.5589	68.9868	69.3245	67.931
69	70.3224	2.11913	72.1821	74.716	70.352	71.7677	72.1593	74.6778	65.7717	72.2375	70.54	70.147	68.763	68.6948	66.3489	72.9602	72.3879	71.3364	67.9934	70.879	69.8997	72.7519	68.0777	69.7426	74.177	70.0311	69.2387	72.55	71.1341	71.7488	66.4318	69.814	68.2146	68.0416	72.2654	71.3109	71.585	71.3244	70.9711	70.2909	68.7469	69.8788	72.7297	69.1496	68.5953	69.4012	69.127	70.3779	68.944
70	70.4855	2.01736	71.4182	74.243	70.459	71.4556	72.0994	74.0496	67.4043	72.0098	69.7098	71.0056	69.0787	68.9919	66.2387	73.0886	72.0197	70.9114	68.8743	71.091	70.0561	72.3096	67.846	69.4808	74.491	70.6003	69.7711	72.636	70.9149	71.5724	66.2902	70.01	68.1511	68.3107	72.5168	70.8191	71.193	71.6129	70.5022	70.9388	69.1142	70.2242	72.1529	69.9456	68.6712	68.9522	68.9657	71.0739	69.568
71	70.3218	2.01999	70.382	73.406	70.273	70.9093	71.7471	73.1136	68.6064	71.5441	68.6375	71.4206	69.1036	68.904	65.8579	72.9033	71.3507	70.2007	69.4053	70.964	69.9248	71.5941	67.3502	68.9574	74.523	70.7635	69.9851	72.463	70.4095	71.0904	65.8935	69.897	67.8214	68.2691	72.3965	70.1457	70.449	71.561	69.7566	71.2365	69.1112	70.3393	71.2909	70.3552	68.4292	68.2387	68.5304	71.4288	69.824
72	69.8705	2.09176	69.1141	72.244	69.823	70.1505	71.1244	71.9029	69.3972	70.8492	67.3553	71.4138	68.8609	68.4767	65.2375	72.4219	70.4124	69.2402	69.6184	70.512	69.5329	70.957	66.6196	68.2008	74.291	70.5471	69.896	72.055	69.6481	70.3411	65.2693	69.498	67.2464	67.9398	71.9392	69.3106	69.392	71.1947	68.7757	71.1994	68.7793	70.2515	70.1827	70.3958	67.8863	67.2905	67.849	71.4588	69.739
73	69.1307	2.22039	67.6539	70.797	69.131	69.1971	70.2485	70.4488	69.7911	69.9415	65.8948	71.0048	68.3735	67.7579	64.4058	71.661	69.2371	68.064	69.5187	69.777	68.9135	70.3003	65.6759	67.2388	73.816	69.9813	69.5209	71.434	68.6615	69.3631	64.4433	68.834	66.4498	67.3472	71.1844	68.3317	68.06	70.5415	67.5955	70.8435	68.1528	69.9702	68.8657	70.0871	67.0596	66.1366	66.9467	71.1854	69.338
74	68.1383	2.35201	66.034	69.104	68.219	68.0659	69.1339	68.7791	69.8007	68.8408	64.2808	70.2359	67.6635	66.7894	63.3865	70.6438	67.8594	66.7002	69.08	68.798	68.1005	68.1643	64.5443	66.0971	73.118	69.0963	68.8779	70.618	67.4801	68.1937	63.4385	67.926	65.4566	66.5198	70.1728	67.2218	66.493	69.6281	66.2456	70.1893	67.2661	69.4895	67.3693	69.4537	65.968	64.8048	65.8442	70.6357	68.649
75	66.9324	2.48448	64.2823	67.202	67.104	66.7699	67.8008	66.9176	69.4477	67.5617	62.527	69.1308	66.7551	65.6091	62.1978	69.3955	66.3122	65.1707	68.2823	67.612	67.1232	66.6759	63.2478	64.7896	72.215	67.9245	67.9821	69.623	66.13	66.8635	62.2803	66.795	64.2844	65.4885	68.941	65.9853	64.721	68.4801	64.7446	69.2605	66.1499	68.8124	65.7127	68.5248	64.6291	63.3168	64.5589	69.8328	67.695
76	65.5248	2.6071	62.4232	65.122	65.809	65.3152	66.2587	64.8813	68.7618	66.112	60.6405	67.7168	65.6668	64.2404	60.8514	67.9405	64.6222	63.4932	67.1453	66.253	66.0082	65.0411	61.7994	63.3224	71.119	66.5027	66.8487	68.462	64.635	65.3922	60.9859	65.458	62.944	64.2809	67.5221	64.6163	62.775	67.1225	63.0992	68.0706	64.8319	67.9425	63.9052	67.3316	63.0597	61.6845	63.1043	68.7918	66.496
77	63.932	2.71797	60.4834	62.88	64.353	63.7023	64.5271	62.6926	67.7767	64.4911	58.6249	66.0227	64.41	62.6973	59.3542	66.3024	62.8064	61.6764	65.6996	64.745	64.7686	63.2667	60.2033	61.6993	69.838	64.8655	65.4947	67.15	63.0128	63.7904	59.5659	63.929	61.4391	62.9185	65.944	63.1058	60.679	65.5741	61.3046	66.6474	63.3421	66.8754	61.9515	65.9054	61.2758	59.9166	61.4847	67.5278	65.076
78	62.1645	2.81697	58.4899	60.491	62.742	61.9272	62.615	60.3674	66.5247	62.691	56.4899	64.0731	62.9864	60.9812	57.7093	64.4979	60.874	59.7258	63.963	63.102	63.404	61.3629	58.4644	59.923	68.369	63.0376	63.9373	65.699	61.2727	62.059	58.0217	62.225	59.7684	61.4101	64.2243	61.4473	58.451	63.8424	59.3601	65.0131	61.6947	65.5997	59.8591	64.2723	59.2887	58.0136	59.7012	66.055	63.456
79	60.2287	2.90308	56.4535	57.984	60.986	59.9871	60.5381	57.9198	65.0312	60.7035	54.243	61.8875	61.3912	59.0886	55.9202	62.5314	58.8245	57.6433	61.939	61.331	61.9049	59.3364	56.5895	57.9921	66.701	61.0349	62.1855	64.112	59.4217	60.1851	56.354	60.358	57.9245	59.7545	62.3663	59.6368	56.108	61.9282	57.2665	63.1836	59.8909	64.0989	57.6385	62.4502	57.112	55.9839	57.7634	64.3831	61.651
80	58.1299	2.97535	54.3735	55.383	59.1	57.8871	58.3145	55.3637	63.3159	58.5221	51.8892	59.4835	59.6185	57.0216	53.9954	60.402	56.6589	55.4261	59.6217	59.437	60.2568	57.1931	54.5798	55.9061	64.815	58.8698	60.2466	62.381	57.4648	58.1543	54.5692	58.338	55.911	57.9501	60.3771	57.6721	53.662	59.8307	55.0266	61.169	57.9358	62.3584	55.2957	60.4519	54.7602	53.8404	55.6845	62.5173	59.66
81	55.8727	3.03313	52.2409	52.698	57.092	55.6387	55.965	52.7187	61.3761	56.1443	49.4372	56.8763	57.6653	54.7828	51.9402	58.116	54.3828	53.0683	57.0035	57.427	58.4493	54.9479	52.4416	53.6583	62.699	56.5513	58.1334	60.5	55.41	55.9641	52.6679	56.171	53.7405	55.9903	58.2691	55.5475	51.12	57.5491	52.6377	58.9705	55.842	60.3719	52.8261	58.2818	52.2364	51.5909	53.4701	60.4554	57.48
82	53.4639	3.07943	50.0352	49.92	54.963	53.2639	53.502	49.9998	59.2407	53.5691	46.8952	54.0774	55.5365	52.3694	49.7525	55.6865	52.0038	50.5646	54.0834	55.314	56.4765	52.6261	50.1878	51.2398	60.357	54.0807	55.8591	58.473	53.2618	53.6177	50.6415	53.862	51.4215	53.8562	56.0513	53.2535	48.493	55.0902	50.0947	56.5955	53.6219	58.1404	50.2419	55.9452	49.5599	49.2395	51.1189	58.1943	55.113
83	50.932	3.10027	47.7318	47.044	52.704	50.7633	50.9333	49.222	56.9495	50.7957	44.2691	51.0981	53.2396	49.7746	47.4318	53.125	49.5286	47.9107	50.8659	53.112	54.3299	50.2504	47.8244	48.653	57.796	51.4618	53.4335	56.302	51.0208	51.115	48.4805	51.417	48.9633	51.5295	53.7222	50.7813	45.791	52.456	47.3927	54.061	51.2874	55.6789	47.5599	53.4425	46.7453	46.8063	48.6383	55.7356	52.55
84	48.2324	3.14631	45.3309	44.09	50.315	48.1393	48.2704	45.4486	54.5319	47.8366	41.5682	47.9619	50.7792	46.9981	44.9898	50.4385	46.9575	45.1067	47.3617	50.824	51.9958	47.8312	45.3545	45.9185	55.028	48.7053	50.8691	53.987	48.6903	48.4565	46.1723	48.844	46.3839	49.0061	51.2747	48.1312	43.02	49.6473	44.5391	51.3895	48.8565	53.0244	44.8018	50.7676	43.8133	44.3132	46.0497	53.082	49.773
85	45.4183	3.19777	42.8552	41.096	47.804	45.4186	45.5392	41.6002	52.0011	44.7338	38.8152	44.7013	48.1687	44.0629	42.4588	47.6444	44.2959	42.1688	43.6042	48.458	49.4697	45.3803	42.7921	43.0757	52.089	45.8268	48.1846	51.537	46.2718	45.6625	43.7134	46.16	43.7179	46.3027	48.7096	45.3221	40.203	46.6785	41.5632	48.6042	46.352	50.223	41.9973	47.9253	40.7996	41.7874	43.3845	50.2376	46.783
86	42.5397	3.23605	40.3407	38.1	45.191	42.6515	42.7759	38.8013	49.3715	41.5582	36.0426	41.3562	45.4293	41.0218	39.897	44.7717	41.5752	39.1449	39.6697	46.035	46.7699	42.9221	40.1684	40.1806	49.025	42.8511	45.4065	48.97	43.7726	42.7814	41.1308	43.396	41.0141	43.4666	46.0445	42.3989	37.392	43.5907	38.5202	45.7301	43.7992	47.32	39.1946	44.9493	37.7577	39.2701	40.6898	47.2165	43.618
87	39.6404	3.26791	37.8328	35.16	42.51	39.9021	40.0182	36.0817	46.6701	38.3959	33.2981	37.993	42.6075	37.9541	37.3698	41.8605	38.8522	36.1157	35.6699	43.585	43.9367	40.4878	37.5316	37.3066	45.887	39.8194	42.5701	46.317	41.2328	39.8806	38.4826	40.607	38.3295	40.5782	43.3154	39.4296	34.672	40.4472	35.488	42.8046	41.2336	44.3662	36.4532	41.9005	34.757	36.815	38.027	44.0546	40.358
88	36.787	3.28686	35.3888	32.346	39.808	37.2332	37.3005	33.4994	43.9358	35.3279	30.6308	34.6988	39.7795	34.9494	34.9382	38.9638	36.1974	33.1753	31.7319	41.144	41.0313	38.1161	34.9394	34.5355	42.739	36.7951	39.7204	43.61	38.7121	37.0348	35.8357	37.863	35.7264	37.7229	40.5745	36.4958	32.127	37.3278	32.5538	39.8833	38.699	41.4207	33.8377	38.8605	31.8729	34.4816	35.4661	40.8159	37.112
89	34.0486	3.28659	33.0721	29.732	37.143	34.6953	34.6557	31.1061	41.2133	32.4157	28.0928	31.562	37.0421	32.0949	32.6582	36.1407	33.683	30.4116	27.9934	38.767	38.1267	35.8456	32.4456	31.9458	39.656	33.8559	36.9113	40.894	36.2651	34.3174	33.2556	35.244	33.2586	34.9766	37.8797	33.6866	29.824	34.3176	29.7932	37.033	36.2417	38.5497	31.4077	35.904	29.1751	32.3252	33.077	37.5843	33.985
90	31.4894	3.25988	30.9408	27.383	34.572	32.3259	32.118	28.9427	38.5484	29.7065	25.7358	28.6731	34.4736	29.4645	30.5836	33.4451	31.37	27.8886	24.5904	36.517	35.3005	33.7111	30.099	29.6051	36.71	31.0848	34.199	38.223	33.9401	31.7931	30.8049	32.827	30.9691	32.3971	35.2841	31.0895	27.802	31.4981	27.2672	34.3182	33.9058	35.8115	29.2115	33.0889	26.7247	30.387	30.9212	34.4508	31.071
91	29.1643	3.20019	29.043	25.353	32.153	30.1521	29.7227	27.0395	35.9805	27.2455	23.6136	26.1156	32.1332	27.1285	28.751	30.9258	29.3078	25.6463	21.6354	34.45	32.6339	31.7395	27.9474	27.5706	33.962	28.5656	31.642	35.654	31.779	29.5151	28.534	30.679	28.8947	30.0237	32.8386	28.7875	26.083	28.9438	25.0237	31.7945	31.7285	33.2477	27.2834	30.4735	24.5785	28.6953	29.0444	31.4957	28.442
92	27.119	3.10414	27.4104	23.684	29.937	28.1969	27.4997	25.4166	33.5412	25.0745	21.7743	23.9611	30.0706	25.1516	27.1763	28.6321	27.5335	23.6941	19.2043	32.616	30.2132	29.9531	26.0435	25.8886	31.457	26.3721	29.2978	33.238	29.823	27.52	26.4768	28.85	27.0617	27.8918	30.5882	26.8469	24.68	26.7142	23.0873	29.5107	29.7461	30.8902	25.6412	28.124	22.7904	27.2706	27.4712	28.7866	26.166
93	25.389	2.97637	26.0509	22.4	27.968	26.4814	25.476	24.0804	31.2795	23.2321	20.2597	22.2606	28.3274	23.5723	25.8694	26.6218	26.0664	22.016	17.3323	31.047	28.1268	28.3639	24.4336	24.5896	29.23	24.5572	27.2255	31.02	28.1031	25.8245	24.6547	27.371	25.485	26.0261	28.5729	25.3079	23.6	24.8554	21.4777	27.5156	27.9959	28.7691	24.2854	26.098	21.408	26.1213	26.2075	26.3873	24.304
94	24.0081	2.83028	24.9586	21.501	26.279	25.0382	23.7263	23.0212	29.3055	21.7859	19.1032	21.0297	26.9434	22.4072	24.8671	24.9628	24.9052	20.6018	16.041	29.771	26.463	26.9757	23.1378	23.684	27.308	23.1716	25.4923	29.053	26.6444	24.4325	23.0767	26.254	24.1745	24.4494	26.8388	24.19	22.854	23.4152	20.2604	25.8841	26.5173	26.9303	23.2048	24.4362	20.4772	25.2515	25.2416	24.3769	22.928
95	23.0373	2.68372	24.1151	20.964	24.898	23.9528	22.4526	22.2183	27.9046	20.889	18.3253	20.2567	25.9603	21.7152	24.2657	23.7394	24.0365	19.4764	15.3675	28.826	25.3331	25.7882	22.1691	23.1635	25.708	22.2804	24.1923	27.438	25.4841	23.3335	21.7529	25.497	23.1756	23.2451	25.4795	23.4983	22.517	22.4601	19.5857	24.7519	25.3473	25.4403	22.3805	23.1711	20.052	24.7035	24.554	22.8981	22.144
96	22.5268	2.55473	23.4986	20.75	23.938	23.3886	21.9521	21.6478	27.4633	20.7765	17.9144	19.9781	25.4392	21.6177	24.1935	23.0473	23.4775	18.7023	15.3723	28.301	24.8831	24.803	21.5613	23.0119	24.448	21.9811	23.4768	26.344	24.7275	22.5368	20.755	25.075	22.6252	22.6304	24.6496	23.2239	22.782	22.0963	19.655	24.2836	24.5413	24.4339	21.7859	22.3692	20.1803	24.5722	24.1188	22.1672	22.104
97	22.5868	2.47714	23.0784	20.823	23.668	23.5298	22.3828	21.3193	28.1476	21.6185	17.8341	20.3614	25.4614	22.2182	24.7387	22.9573	23.3361	18.3578	16.1352	28.33	25.232	24.0532	21.3413	23.2193	23.576	22.3697	23.5036	25.935	24.5972	22.1435	20.2594	24.955	22.7008	22.8397	24.5123	23.3431	23.82	22.4528	20.6116	24.5456	24.1827	24.0886	21.4008	22.1838	20.8758	24.9554	23.9291	22.3612	22.93
98	23.2469	2.4935	22.8327	21.181	24.33	24.4515	23.6159	21.3151	29.7662	23.3238	18.0374	21.6072	26.0736	23.4921	25.8919	23.4868	23.7958	18.54	17.7069	28.999	26.3635	23.6108	21.5373	23.8609	23.209	23.4765	24.3096	26.256	25.2475	22.36	20.4721	25.155	23.4898	23.913	25.1349	23.8277	25.573	23.5944	22.4078	25.4451	24.3448	24.5154	21.2591	22.7904	22.1114	25.8863	24.0457	23.4513	24.578
99	24.4701	2.60809	22.771	21.935	25.861	26.0406	25.371	21.7807	31.9314	25.5846	18.4989	23.6916	27.2321	25.278	27.5253	24.5834	24.9673	19.3399	19.9922	30.234	28.0844	23.6081	22.2466	25.0868	23.49	25.2014	25.7561	27.19	26.5815	23.3518	21.4671	25.772	24.9058	25.6475	26.4277	24.6507	27.802	25.4077	24.8024	26.7855	25.0759	25.6652	21.4983	24.1799	23.8058	27.2802	24.6076	25.195	26.813
100	26.1436	2.75288	22.969	23.229	27.981	28.064	27.365	22.819	34.242	28.069	19.272	26.339	28.806	27.332	29.435	26.105	26.749	20.741	22.717	31.845	30.125	24.208	23.566	26.926	24.448	27.338	27.616	28.532	28.346	25.051	23.113	26.91	26.747	27.717	28.177	25.802	30.231	27.639	27.485	28.342	26.364	27.354	22.294	26.096	25.813	28.971	25.706	27.276	29.335
all values Left	mean	std	steps
1	31.6754	4.4693	35.147	40.541	35.956	27.662	34.582	33.349	31.212	19.972	32.524	40.621	25.423	30.557	29.097	32.632	28.981	28.26	32.489	23.04	30.164	36.438	37.356	33.325	36.007	33.571	27.734	29.372	34.174	34.866	35.558	32.378	33.036	34.623	34.273	31.02	30.34	39.622	33.61	33.975	28.122	32.692	37.828	35.508	33.506	33.071	35.321	36.221	28.319
2	34.263	4.92927	38.088	43.943	38.5613	29.9006	37.3159	36.2047	33.773	20.2217	35.176	44.1504	27.5659	33.2256	31.8294	35.4907	31.507	30.7298	35.1706	25.0984	32.6065	39.038	40.588	35.781	38.9363	36.4257	29.8128	31.7157	36.7729	38.019	38.4193	35.3566	35.9988	36.944	37.1414	33.73	33.2578	43.0282	35.1242	36.885	30.3203	35.4172	41.1259	38.3139	36.5876	35.7426	38.5284	39.424	30.465
3	37.179	5.34241	41.3822	47.6	41.469	32.43	40.3936	39.3266	36.7364	20.7258	38.148	47.8486	30.1029	36.1863	34.9455	38.6011	34.375	33.5283	38.1894	27.4486	35.3951	41.862	44.088	38.522	42.1395	39.5522	32.259	34.4038	39.6673	41.417	41.5756	38.5991	39.2937	39.451	40.3831	36.745	36.5317	46.6108	36.7417	40.123	32.8183	38.5113	44.6362	41.4148	40.014	38.6718	42.0729	42.946	32.931
4	40.3469	5.72075	44.9869	51.408	44.637	35.2209	43.764	42.6674	40.0755	21.5166	41.438	51.593	33.0258	39.4074	38.4078	41.9096	37.571	36.6546	41.4962	30.0862	38.5172	44.885	47.773	41.5	45.5406	42.9262	35.0688	37.4168	42.8376	44.966	44.9855	42.0387	42.8529	42.11	43.8938	40.03	40.1118	50.2505	38.4791	43.641	35.6159	41.9282	48.2605	44.7563	43.7116	41.833	45.8173	46.711	35.701
5	43.7126	6.01245	48.8135	55.224	47.9852	38.2278	47.3361	46.1475	43.742	22.6079	44.99	55.2355	36.2934	42.8238	42.1364	45.3222	41.059	40.0941	45.0279	33.0049	41.9345	48.033	51.522	44.643	49.0342	46.4881	38.2209	40.7072	46.2295	48.537	48.5686	45.5969	46.5768	44.893	47.5175	43.513	43.8959	53.8252	40.3552	47.344	38.6948	45.569	51.878	48.2486	47.5645	45.1752	49.589	50.641	38.755
6	47.1881	6.18149	52.7138	58.907	51.3946	41.3903	50.9807	49.6655	47.6514	24.0271	48.688	58.6544	39.8413	46.3425	46.0049	48.7307	44.774	43.8043	48.6902	36.1893	45.5681	51.199	55.191	47.86	52.4953	50.1342	41.6666	44.1957	49.7428	51.988	52.2052	49.1696	50.338	47.769	51.0695	47.085	47.7429	57.2221	42.3667	51.103	42.0009	49.2988	55.3608	51.767	51.4241	48.6174	53.2252	54.639	42.051
7	50.6675	6.20948	56.525	62.35	54.7276	44.6293	54.5629	53.1128	51.6755	25.8207	52.381	61.7692	43.5827	49.8434	49.8536	52.0268	48.614	47.6947	52.3555	39.6062	49.2975	54.277	58.662	51.045	55.8035	53.7345	45.3141	47.7716	53.252	55.197	55.7471	52.641	53.9964	50.688	54.3787	50.607	51.5102	60.3607	44.4844	54.791	45.4347	52.9787	58.6094	55.1732	55.1484	52.0514	56.5868	58.568	45.518
8	54.0434	6.09721	60.1086	65.473	57.8676	47.8556	57.9681	56.3983	55.6537	28.0445	55.934	64.5099	47.4062	53.2009	53.5244	55.1	52.445	51.625	55.8907	43.1977	52.9738	57.187	61.857	54.091	58.8654	57.1753	49.0303	51.2982	56.6376	58.095	59.0544	55.8998	57.44	53.574	57.3287	53.936	55.0779	63.2014	46.6571	58.305	48.8735	56.4875	61.5668	58.3582	58.6239	55.3677	59.5485	62.282	49.046
9	57.2215	5.86032	63.3518	68.204	60.7305	50.9875	61.1014	59.4555	59.4168	30.7375	59.252	66.8156	51.1864	56.3192	56.9075	57.8597	56.122	55.4357	59.1983	46.8608	56.4625	59.868	64.711	56.912	61.6315	60.3814	52.6814	54.6523	59.8105	60.661	62.0384	58.8619	60.5961	56.358	59.8785	56.982	58.3456	65.7166	48.8085	61.556	52.2061	59.7224	64.198	61.2589	61.7628	58.4752	62.0114	65.664	52.506
10	60.1282	5.52025	66.1642	70.484	63.2568	53.9515	63.8843	62.2373	62.8353	33.8849	62.264	68.6461	54.8013	59.1427	59.9325	60.2539	59.523	59.0005	62.2063	50.4686	59.6698	62.271	67.166	59.471	64.0645	63.31	56.1563	57.7488	62.6985	62.887	64.6548	61.485	63.4047	58.996	62.0407	59.701	61.2334	67.8836	50.8662	64.46	55.3578	62.6052	66.4661	63.8436	64.4952	61.3094	63.9146	68.63	55.787
11	62.6925	5.10051	68.4896	72.285	65.406	56.6805	66.2591	64.7074	65.8486	37.4005	64.909	69.9907	58.1616	61.6383	62.5396	62.2493	62.585	62.2314	64.849	53.9076	62.5338	64.363	69.181	61.746	66.1291	65.9271	59.3687	60.535	65.2439	64.761	66.8735	61.961	65.8176	61.446	63.8495	62.064	63.6881	69.6928	52.7998	66.949	58.2749	65.0873	68.3441	66.0857	66.7675	63.8245	65.2445	71.115	58.813
12	64.9246	4.62885	70.3008	73.597	67.1588	59.1183	68.1969	66.8376	68.4501	41.1409	67.144	70.8629	61.2126	63.7811	64.6842	63.8273	65.277	65.058	67.0702	57.1021	65.0047	66.125	70.746	63.707	67.8009	68.2049	62.2451	62.9746	67.4103	66.281	68.6739	65.1771	67.8031	63.655	65.3308	64.051	65.6913	71.1442	54.6014	68.984	60.9093	67.1493	69.8057	67.9588	68.5541	65.9867	66.0233	73.073	61.522
13	66.763	4.13452	71.5959	74.425	68.5154	61.225	69.6943	68.6116	70.6402	44.9506	68.947	71.2934	63.9131	65.5561	66.3637	64.9963	67.578	67.4296	68.835	59.9985	67.0465	67.551	71.871	65.319	69.0698	70.1258	64.7285	65.0443	69.1848	67.446	70.0486	67.2392	69.3532	65.573	66.502	65.65	67.2498	72.2407	56.2477	70.55	63.2215	68.7936	70.8293	69.4465	69.8536	67.7745	66.2887	74.484	63.855
14	68.2003	3.64934	72.3933	74.787	69.4891	62.9757	70.7689	70.0227	72.4043	48.6975	70.325	71.3202	66.2241	66.9597	67.6129	65.7816	69.471	69.3249	70.1321	62.5447	68.6465	68.646	72.578	66.562	69.9369	71.6841	66.787	66.7369	70.5674	68.264	71.0057	68.4434	70.4769	67.163	67.3716	66.864	68.3872	72.9928	57.7109	71.651	65.1822	70.0382	71.4146	70.544	70.6853	69.1803	66.0908	75.358	65.766
15	69.2311	3.22035	72.7271	74.716	70.1042	64.3585	71.4531	71.0734	73.7198	52.2782	71.307	70.9826	68.1152	68.0012	68.4661	66.2193	70.956	70.7466	70.9731	64.701	69.8142	69.421	72.899	67.433	70.4124	72.8873	68.407	68.0593	71.5747	68.747	71.5653	69.2971	71.1951	68.404	67.9418	67.705	69.1388	73.421	58.974	72.305	66.7787	70.9117	71.5846	71.2566	71.0842	70.2142	65.4857	75.729	67.235
16	69.901	2.84264	72.6392	74.243	70.3942	65.3721	71.786	71.7546	74.5698	55.612	71.931	70.3174	69.5732	68.6964	68.9241	66.3484	72.042	71.7134	71.3866	66.4465	70.5812	69.889	72.864	67.945	70.515	73.747	69.593	69.0253	72.231	68.916	71.7526	69.815	71.5378	69.285	68.2112	68.195	69.5372	73.5541	60.0297	72.538	68.0138	71.4431	71.3712	71.5978	71.0974	70.8932	64.5319	75.644	68.273
17	70.2089	2.57535	72.1752	73.406	70.3932	66.022	71.8057	72.11	74.9532	58.6395	72.229	69.3605	70.6006	69.0635	68.98	66.2053	72.746	72.2575	71.4124	67.7815	70.9818	70.065	72.506	68.124	70.2657	74.2785	70.3619	69.6487	72.5639	68.792	71.598	70.0147	71.5376	69.814	68.1875	68.361	69.6121	73.4196	60.8845	72.377	68.8998	71.6606	70.8097	71.5878	70.7699	71.2353	63.288	75.158	68.907
18	70.1764	2.43855	71.3788	72.244	70.1321	66.301	71.5475	72.1642	74.8873	61.3225	72.238	68.1486	71.2121	69.1245	68.6691	65.8213	73.088	72.4167	71.0938	68.7303	71.0256	69.967	71.858	68	69.69	74.502	70.7363	69.9431	72.6063	68.392	71.1353	69.9187	71.2267	70.01	67.8837	68.231	69.3873	73.0489	61.5525	71.861	69.4549	71.594	69.9365	71.2526	70.1456	71.2437	61.8223	74.32	69.17
19	69.8389	2.42874	70.2956	70.797	69.6343	66.2227	71.0438	71.9376	74.4029	63.6419	71.987	66.7193	71.4318	68.9042	68.0445	65.2227	73.089	72.2269	70.4699	69.3277	70.7175	69.619	70.957	67.609	68.8197	74.4386	70.7376	69.924	72.3888	67.735	70.4026	69.5513	70.6363	69.897	67.322	67.825	68.8826	72.4683	62.0496	71.034	69.7047	71.2728	68.7865	70.6209	69.2681	70.9349	60.1972	73.176	69.099
20	69.2349	2.53091	68.9699	69.104	68.9191	65.8212	70.3189	71.4508	73.538	65.5915	71.483	65.1069	71.2847	68.4269	67.1507	64.4337	72.772	71.7196	69.5799	69.6087	70.0888	69.051	70.957	66.984	67.6906	74.1087	70.3931	69.6086	71.9358	66.836	69.4387	68.9345	69.7958	69.498	66.5269	67.168	68.1199	71.6996	62.3849	69.941	69.6813	70.7255	67.3952	69.7205	68.1754	70.3389	58.4612	71.766	68.731
21	68.347	2.70263	67.4439	67.202	68.005	65.1175	69.3911	70.7208	72.3341	67.1713	70.736	63.3334	70.7941	67.7162	66.0281	63.4746	72.153	70.9255	68.4587	69.5867	69.1837	68.295	68.549	66.145	66.3351	73.534	69.7299	69.0153	71.2692	65.708	68.281	68.0885	68.7319	68.834	65.5257	66.289	67.1225	70.754	62.5651	68.621	69.4216	69.9769	65.7949	68.5778	66.9011	69.4777	56.6525	70.127	68.095
22	67.2461	2.91739	65.7528	65.122	66.9078	64.1317	68.2786	69.7611	70.8322	68.3847	69.765	61.4108	69.9806	66.7978	64.7071	62.3613	71.251	69.8762	67.1379	69.2415	68.0433	67.378	67.084	65.113	64.7816	72.7349	68.776	68.1606	70.4069	64.368	66.9608	67.0294	67.4668	67.926	64.3375	65.218	65.9186	69.6338	62.5954	67.11	68.962	69.0504	64.0134	67.2192	65.4687	68.3712	54.8012	68.286	67.222
23	65.937	3.15039	63.9261	62.88	65.6472	62.878	66.9961	68.5876	69.0691	69.2364	68.592	59.343	68.8659	65.6917	63.2041	61.1047	70.095	68.6053	65.6419	68.5439	66.706	66.327	65.468	63.915	63.0527	71.7279	67.5619	67.0601	69.365	62.829	65.4987	65.7708	66.0219	66.795	62.9739	63.981	64.5331	68.3329	62.4798	65.437	68.3313	67.967	62.0763	65.665	63.8911	67.039	52.9376	66.265	66.139
24	64.4366	3.38874	61.9908	60.491	64.2391	61.3737	65.5511	67.2164	67.076	69.729	67.232	57.1397	67.4741	64.41	61.5254	59.7108	68.71	67.1472	63.99	67.5036	65.202	65.158	63.707	62.567	61.1638	70.5238	66.1232	65.7308	68.1572	61.098	63.9056	64.3232	64.4085	65.458	61.4391	62.597	62.9845	66.8352	62.2169	63.618	67.5512	66.7394	60.0038	63.9234	62.1658	65.4996	51.0845	64.089	64.875
25	62.7578	3.62528	59.9774	57.984	62.6888	59.6409	63.945	65.6612	64.8813	69.8705	65.692	54.8111	65.8302	62.9547	59.668	58.1836	67.123	65.5325	62.1942	66.1545	63.5501	63.873	61.812	61.077	59.1302	69.1258	64.4884	64.1907	66.7982	59.169	62.1831	62.6898	62.6316	63.929	59.7316	61.071	61.2908	65.1207	61.7978	61.651	66.6335	65.3692	57.812	61.9951	60.2909	63.7687	49.245	61.787	63.453
26	60.9085	3.85461	57.9107	55.383	61.0037	57.699	62.1717	63.9327	62.5064	69.6731	63.969	52.3612	63.9552	61.3203	57.6315	56.5245	65.357	63.7834	60.2606	64.5166	61.7603	62.466	59.791	59.445	56.9629	67.5266	62.6785	62.451	65.2982	57.039	60.3194	60.8689	60.6906	62.225	57.8437	59.4	59.4712	63.1691	61.2039	59.549	65.5833	63.8426	55.515	59.8773	58.266	61.8578	47.4107	59.38	61.885
27	58.8933	4.07148	55.7987	52.698	59.1953	55.566	60.2236	62.0389	59.9674	69.1552	62.052	49.7981	61.8659	59.501	55.4192	54.7397	63.424	61.9143	58.1922	62.5982	59.8388	60.923	57.648	57.68	54.6562	65.7104	60.7062	60.5188	63.6574	54.715	58.2996	58.8603	58.5886	60.358	55.7799	57.583	57.5435	60.9637	60.4098	57.326	64.3955	62.1482	53.1228	57.5734	56.0942	59.7711	45.5683	56.88	60.172
28	56.717	4.27291	53.6382	49.92	57.2745	53.2624	58.1119	59.9941	57.2872	68.3544	59.933	47.1351	59.5776	57.4941	53.0299	52.8367	61.32	59.9285	55.9875	60.3942	57.7925	59.232	55.396	55.786	52.1918	63.6608	58.5829	58.4064	61.868	52.211	56.1202	56.666	56.3298	58.338	53.5534	55.612	55.5229	58.4934	59.3838	54.989	63.059	60.2828	50.6424	55.0902	53.7749	57.5123	43.7019	54.298	58.317
29	54.3838	4.45859	51.4149	47.044	55.2426	50.8041	55.8539	57.815	54.4846	67.3004	57.605	44.379	57.1037	55.305	50.4577	50.8157	59.048	57.8253	53.6409	57.8975	55.6342	57.387	53.061	53.762	49.5763	61.3742	56.316	56.1278	59.9267	49.531	53.7843	54.2869	53.9095	56.171	51.173	53.466	53.4256	55.7491	58.1028	52.53	61.5581	58.2451	48.0836	52.4278	51.3041	55.0932	41.7946	51.638	56.331
30	51.9007	4.62865	49.1023	44.09	53.0919	48.1996	53.4665	55.515	51.5843	66.0183	55.068	41.5401	54.4545	52.9414	47.6999	48.6738	56.62	55.6078	51.1468	55.1037	53.3789	55.384	50.669	51.619	46.8511	58.8566	53.9056	53.6936	57.8371	46.674	51.2923	51.7294	51.3199	53.862	48.6493	51.128	51.2786	52.7299	56.5567	49.941	59.8759	56.0297	45.4551	49.5869	48.6755	52.5329	39.8319	48.894	54.226
31	49.2848	4.77989	46.6842	41.096	50.8218	45.4641	50.9505	53.1087	49.222	64.5273	52.32	38.6452	51.6397	50.4093	44.7732	46.414	54.053	53.2832	48.5005	52.0166	51.032	53.21	48.231	49.37	44.0621	56.1184	51.356	51.1158	55.6005	43.675	48.6443	49.0145	48.5631	51.417	46.0041	48.597	49.1195	49.4538	54.7384	47.232	57.999	53.6258	42.7639	46.5827	45.89	49.8535	37.8064	46.068	52.011
32	46.5584	4.90702	44.1721	38.1	48.4381	42.63	48.308	50.6049	47.748	62.8413	49.361	35.7335	48.678	47.7236	41.7246	44.0522	51.351	50.8591	45.7008	48.6439	48.6014	50.853	45.757	47.016	41.2545	53.1874	48.6775	48.4133	53.2198	40.601	45.8589	46.1775	45.6633	48.844	43.2762	45.893	46.9845	45.9628	52.6357	44.433	55.9165	51.0218	40.0326	43.458	42.9665	47.0767	35.7252	43.182	49.7
33	43.7076	4.99705	41.598	35.16	45.9564	39.7397	45.5644	48.0152	42.5223	60.9695	46.217	32.8602	45.5971	44.9114	38.6294	41.6238	48.528	48.3412	42.7605	45.0079	46.1084	48.317	43.271	44.561	38.4812	50.1082	45.8845	45.6122	50.7073	37.537	42.9825	43.2633	42.6722	46.16	40.5192	43.067	44.9044	42.3343	50.2396	41.596	53.6292	48.2168	37.3096	40.2794	39.9486	44.2283	33.6145	40.281	47.314
34	40.8364	5.04139	39.006	32.346	43.4037	36.852	42.7697	45.3653	39.4743	58.9297	42.954	30.0827	42.4307	42.0283	35.5783	39.186	45.612	45.725	39.7217	41.1663	43.585	45.63	40.804	42.023	35.8037	46.933	42.9997	42.7487	48.0857	34.568	40.0817	40.3307	39.6567	43.396	37.795	40.202	42.906	38.6807	47.5653	38.787	51.141	45.2323	34.672	37.13	36.905	41.35	31.515	37.425	44.872
35	37.9833	5.03124	36.4528	29.732	40.8178	34.0432	39.9895	42.6885	36.5033	56.753	39.664	27.4612	39.2278	39.1609	32.662	36.7976	42.641	43.0245	36.6608	37.2176	41.072	42.836	38.396	39.437	33.2839	43.7247	40.0605	39.8681	45.3873	31.761	37.2307	37.4556	36.6903	40.607	35.1679	37.381	41.0158	35.1304	44.6618	36.065	48.4578	42.1231	32.2041	34.0981	33.9202	38.5083	29.4772	34.674	42.402
36	35.2143	4.9639	34.0056	27.383	38.2467	31.3768	37.2892	40.0182	33.6834	54.4635	36.445	25.0563	36.0553	36.4074	29.9595	34.5098	39.669	40.2884	33.6729	33.2818	38.6306	40	36.087	36.853	30.9746	40.5591	37.1238	37.0262	42.6498	29.155	34.5034	34.7264	33.845	37.863	32.6925	34.676	39.2578	31.8046	41.6064	33.488	45.6366	38.9719	29.9636	31.2677	31.0752	35.7704	27.5545	32.083	39.941
37	32.5946	4.84008	31.7307	25.353	35.7406	28.9084	34.7216	37.3854	31.0822	52.0723	33.373	22.9282	32.9883	33.8459	27.5436	32.3697	36.76	37.5839	30.8502	29.4889	36.3291	37.19	33.914	34.327	28.9135	37.5135	34.2599	34.2807	39.9227	26.762	31.965	32.225	31.1791	35.244	30.4128	32.141	37.6524	28.8014	38.4998	31.107	42.7555	35.8779	27.9858	28.7152	28.4375	33.1909	25.8037	29.706	37.53
38	30.1843	4.66298	29.6854	23.684	33.3503	26.6875	32.3259	34.8195	28.7521	49.5917	30.501	21.1299	30.106	31.5364	25.4821	30.423	33.973	34.9839	28.263	25.973	34.2277	34.479	31.905	31.908	27.1292	34.6559	31.5445	31.6922	37.2629	24.577	29.6695	30.0165	28.743	32.827	28.365	29.812	36.2189	26.1894	35.4512	28.967	39.9058	32.9472	26.2914	26.4998	26.0617	30.818	24.2777	27.596	35.211
39	28.0365	4.4388	27.9114	22.4	31.1233	24.7592	30.1302	32.3511	26.731	47.0446	27.879	19.7059	27.4853	29.5291	23.8199	28.698	31.36	32.558	25.9563	22.8546	32.3783	31.942	30.084	29.641	25.6512	32.039	29.0541	29.3201	34.7266	22.59	27.6548	28.1459	26.5844	30.679	26.5733	27.723	34.9754	24.0102	32.5686	27.109	37.1785	30.2835	24.8926	24.6689	23.9822	28.6941	23.0195	25.817	33.021
40	26.1957	4.17901	26.4255	21.501	29.1017	23.1573	28.1583	30.0118	25.0422	44.4635	25.556	18.6885	25.1959	27.8674	22.5776	27.2065	28.972	30.3595	23.9445	20.2225	30.815	29.66	28.464	27.571	24.5063	29.7024	26.8581	27.2255	32.3642	20.862	25.9388	26.6357	24.7334	28.85	25.0509	25.897	33.9333	22.2922	29.9535	25.623	34.658	27.9803	23.7964	23.2732	22.2186	26.87	22.0482	24.48	30.99
41	24.708	3.8954	25.2258	20.964	27.3197	21.9072	26.432	27.8303	23.6884	41.8867	23.57	18.0827	23.2944	26.5941	21.8081	25.957	26.869	28.4324	22.2147	18.1273	29.5705	27.714	27.049	25.749	23.7054	27.6769	25.0089	25.4778	30.2253	19.674	24.5261	25.4842	23.2027	27.371	23.82	24.356	33.0899	21.1164	27.6887	24.676	32.413	26.1042	23.0122	22.3879	20.8143	25.4414	21.3579	23.762	29.152
42	23.624	3.60303	24.2954	20.75	25.8047	21.0324	24.9864	25.8276	22.6527	39.3534	21.977	17.8589	21.8181	25.7606	21.6265	24.9811	25.121	26.8055	20.7553	16.593	28.6987	26.185	25.839	24.217	23.2458	25.9827	23.5524	24.1754	28.3842	19.439	23.4073	24.6728	22.0369	26.254	22.964	23.186	32.4281	20.6686	25.8309	24.458	30.4969	24.6917	22.5987	22.1294	19.8822	24.5565	20.9274	23.842	27.54
43	22.9766	3.33861	23.6116	20.823	24.6071	20.5629	23.9146	24.0437	21.903	36.8931	20.926	17.9674	20.7676	25.4407	22.1428	24.3588	23.816	25.4877	19.5872	15.6471	28.3089	25.181	24.834	22.989	23.1188	24.6389	22.5442	23.4753	26.9739	20.295	22.5899	24.1655	21.3855	25.497	22.6459	22.607	31.9179	21.1256	24.4333	25.055	28.9505	23.7576	22.7097	22.6227	19.603	24.3372	20.736	24.754	26.19
44	22.834	3.16029	23.1425	21.181	23.8671	20.5477	23.3891	22.6534	21.4261	34.533	20.682	18.3694	20.1312	25.7066	23.3498	24.1978	23.058	24.4701	18.7704	15.3384	28.5327	24.842	24.067	22.077	23.3139	23.6905	22.0645	23.5355	26.1664	21.987	22.1685	23.9119	21.4792	25.075	23.0175	22.847	31.5307	22.4689	23.5941	26.373	27.7979	23.2985	23.5055	23.8991	20.1487	24.79	20.7758	26.32	25.134
45	23.2205	3.11704	22.862	21.935	23.8151	21.069	23.5928	21.9752	21.2884	32.3086	21.462	19.0984	19.9592	26.5682	25.0984	24.58	22.926	23.7497	18.384	15.7362	29.4107	25.271	23.611	21.516	23.8757	23.2498	22.2031	24.3842	26.0777	24.126	22.3424	23.8601	22.4481	24.955	24.0948	23.935	31.2564	24.4766	23.4682	28.177	27.0867	23.2922	24.9887	25.8112	21.5581	25.7953	21.0644	28.278	24.427
46	24.1328	3.18981	22.7749	23.229	24.6084	22.2121	24.5846	22.1721	21.6535	30.2725	23.183	20.2759	20.4252	27.9387	27.1469	25.5154	23.442	23.3846	18.5262	16.9054	30.8198	26.434	23.602	21.33	24.9493	23.4645	23.0102	25.8724	26.6805	26.378	23.2809	24.0273	24.1797	25.155	25.7325	25.665	31.1593	26.8492	24.1805	30.222	26.9528	23.7067	26.9915	28.0955	23.6768	27.1624	21.6845	30.38	24.149
47	25.5114	3.30075	22.9549	25.04	26.1608	23.9701	26.2344	23.1569	22.666	28.576	25.507	21.9826	21.7006	29.6577	29.2389	26.9202	24.552	23.5242	19.2912	18.8244	32.5446	28.136	24.208	21.546	26.6112	24.3803	24.4396	27.7648	27.8136	28.496	24.9323	24.5649	26.391	25.772	27.7051	27.717	31.4026	29.2992	25.6983	32.312	27.5555	24.5092	29.2741	30.4952	26.2258	28.6884	22.8007	32.412	24.362
48	27.2393	3.3644	23.551	27.188	28.2216	26.1873	28.2982	24.6994	24.3185	27.5377	28.069	24.132	23.7329	31.5377	31.1747	28.6387	26.105	24.3253	20.6706	21.3098	34.3655	30.125	25.469	22.261	28.7277	25.8552	26.3401	29.8264	29.2636	30.346	27.0649	25.6304	28.78	26.91	29.7822	29.787	32.128	31.6066	27.8132	34.303	28.9142	25.6833	31.5961	32.8147	28.9105	30.2023	24.5186	34.217	25.106
49	29.1627	3.32358	24.6739	29.457	30.5058	28.6273	30.52	26.5464	26.4334	27.4732	30.574	26.5132	26.2632	33.4018	32.8341	30.4948	27.894	25.7966	22.5223	24.0649	36.101	32.184	27.236	23.566	31.0556	27.6551	28.5074	31.8654	30.8274	31.872	29.412	27.2004	31.1013	28.548	31.7662	31.675	33.3209	33.6434	30.2442	36.098	30.8703	27.2242	33.754	34.9219	31.4833	31.5925	26.7479	35.709	26.364
50	31.1207	3.16072	26.2641	31.637	32.762	31.073	32.6842	28.4775	28.7616	28.4205	32.833	28.8987	28.9959	35.1051	34.1481	32.3254	29.724	27.7667	24.636	26.7888	37.6289	34.155	29.285	25.381	33.3602	29.5482	30.7393	33.7512	32.3378	33.054	31.7301	29.1215	33.1869	30.544	33.5125	33.274	34.8402	35.3453	32.7208	37.633	33.1742	29.1061	35.6083	36.7498	33.7693	32.7994	29.262	36.849	28.02
51	32.969	2.89804	28.1372	33.574	34.803	33.335	34.6388	30.3319	31.0889	30.1431	34.756	31.0809	31.6598	36.546	35.0704	33.9918	31.436	29.9988	26.8064	29.2424	38.8833	35.95	31.406	27.501	35.436	31.3323	32.8651	35.4148	33.6807	33.886	33.8215	31.2035	34.9469	32.716	34.9256	34.53	36.5098	36.6732	35.0234	38.862	35.5679	31.2531	37.0866	38.2622	35.6704	33.7726	31.809	37.633	29.908
52	34.5939	2.59278	30.0769	35.191	36.5228	35.2789	36.3014	32.0107	33.2278	32.2646	36.314	32.9026	34.0502	37.6627	35.6009	35.3845	32.908	32.2695	28.8605	31.2745	39.8304	37.532	33.415	29.705	37.1393	32.8643	34.7549	36.8264	34.7862	34.377	35.5836	33.242	36.3441	34.876	35.952	35.406	38.1338	37.6054	37.0014	39.763	37.8364	33.5256	38.1666	39.4438	37.142	34.4785	34.1735	38.083	31.861
53	35.9221	2.32226	31.9166	36.445	37.8716	36.8499	37.6358	33.4566	35.0416	34.4386	37.486	34.2749	36.0541	38.4226	35.7839	36.4312	34.059	34.3932	30.6794	32.8186	40.4563	38.877	35.175	31.788	38.4081	34.0692	36.3227	37.9705	35.6106	34.561	37.0011	35.0796	37.3665	36.86	36.5779	35.896	39.5551	38.1496	38.5674	40.339	39.8369	35.7703	38.8576	40.3019	38.1721	34.9176	36.2062	38.228	33.723
54	36.9143	2.16185	33.5452	37.323	38.8275	38.0354	38.6309	34.6303	36.4545	36.4223	38.265	35.1578	37.6223	38.8217	35.6643	37.106	34.847	36.2363	32.1773	33.8747	40.7709	39.961	36.604	33.593	39.2291	34.9196	37.529	38.8347	36.137	34.487	38.0452	36.6228	38.0205	38.559	36.8199	36.025	40.6846	38.3428	39.6879	40.602	41.4945	37.8385	39.1845	40.8442	38.7726	35.103	37.8175	38.105	35.365
55	37.5605	2.15155	34.8917	37.831	39.3973	38.8465	39.2866	35.504	37.4384	38.0814	38.664	35.5575	38.743	38.8783	35.2897	37.4253	35.277	37.7202	33.3003	34.4859	40.7998	40.761	37.666	35.029	39.6296	35.4365	38.3722	39.4196	36.3728	34.212	38.6766	37.8239	38.3277	39.914	36.7129	35.837	41.4895	38.2312	40.3759	40.579	42.7785	39.6137	39.1778	41.0851	38.9705	35.0565	38.9715	37.761	36.7
56	37.8674	2.27981	35.9198	38.003	39.6083	39.312	39.618	36.0676	37.9978	39.3483	38.709	35.511	39.429	38.6193	34.7086	37.428	35.387	38.8067	34.0234	34.7111	40.576	41.274	38.365	36.067	39.6581	35.6612	38.8753	39.7307	36.3471	33.783	38.9179	38.6592	38.3197	40.905	36.2998	35.384	41.97	37.857	40.6722	40.301	43.6827	41.0232	38.8727	41.0512	38.8071	34.803	39.6788	37.247	37.679
57	37.8803	2.46904	36.6208	37.885	39.4972	39.4612	39.6505	36.3269	38.1626	40.1997	38.441	35.0722	39.7137	38.0755	33.9753	37.156	35.236	39.4873	34.3471	34.6054	40.1306	41.526	38.718	36.717	39.3682	35.6358	39.0718	39.7847	36.0979	33.231	38.8366	39.1209	38.0367	41.537	35.6287	34.719	42.1539	37.2662	40.6197	39.803	44.2101	42.0296	38.3121	40.7751	38.3352	34.368	39.9791	36.617	38.295
58	37.6206	2.68487	37.0024	37.524	39.1052	39.3255	39.417	36.3008	37.9849	40.6462	37.91	34.3131	39.6417	37.2826	33.1457	36.648	34.87	39.778	34.3003	34.213	39.4949	41.545	38.756	37.015	38.8186	35.3977	38.9955	39.6141	35.6624	32.558	38.4873	39.2296	37.5255	41.837	34.7571	33.883	42.0679	36.5155	40.2563	39.126	44.3695	42.6304	37.5496	40.3007	37.6137	33.78	39.9278	35.916	38.571
59	37.1356	2.88711	37.0871	36.964	38.4757	38.9392	38.9549	36.0357	37.524	40.7226	37.174	33.3104	39.2587	36.2846	32.2651	35.9438	34.323	39.7139	33.9351	33.5747	38.6963	41.359	38.519	37.005	38.0697	34.9778	38.6776	39.2525	35.0746	31.761	37.9062	39.0245	36.8359	41.85	33.7425	32.918	41.7343	35.663	39.6257	38.307	44.1831	42.8434	36.6449	39.6797	36.7054	33.0708	39.5838	35.178	38.551
60	36.4716	3.05516	36.9012	36.253	37.6516	38.3411	38.3056	35.5803	36.8447	40.4665	36.296	32.1336	38.6182	35.1288	31.3695	35.0817	33.626	39.3432	33.3171	32.7323	37.76	40.994	38.05	36.733	37.1748	34.399	38.15	38.7339	34.3624	30.877	37.1474	38.5549	36.0184	41.614	32.632	31.871	41.1696	34.7562	38.7761	37.374	43.6909	42.6973	35.6544	38.962	35.6724	32.2736	39.0013	34.427	38.282
61	35.6729	3.17895	36.4857	35.452	36.6766	37.5743	37.5139	34.9655	35.999	39.9193	35.339	30.8441	37.7817	33.8573	30.4845	34.0985	32.823	38.7228	32.5138	31.7395	36.7101	40.47	37.399	36.246	36.1852	33.6963	37.4514	38.0944	33.5511	29.963	36.2738	37.8765	35.1203	41.162	31.4629	30.785	40.3955	33.8311	37.7567	36.353	42.9403	42.2328	34.6276	38.1851	34.5685	31.4218	38.2288	33.683	37.806
62	34.781	3.25598	35.889	34.614	35.5914	36.6859	36.6212	34.2242	35.0269	39.1283	34.355	29.501	36.8155	32.5093	29.6328	33.0312	31.956	37.9084	31.5847	30.6638	35.5724	39.809	36.606	35.589	35.1568	32.9176	36.6212	37.3683	32.6677	29.072	35.3385	37.0462	34.1815	40.533	30.268	29.695	39.4367	32.9153	36.62	35.266	41.9834	41.5077	33.6072	37.3742	33.4364	30.5479	37.3144	32.959	37.156
63	33.8322	3.28948	35.1557	33.774	34.4298	35.7292	35.6607	33.3924	33.9652	38.1458	33.368	28.1555	35.7836	31.1281	28.8369	31.9179	31.055	36.9474	30.5787	29.5675	34.3792	39.032	35.711	34.8	34.136	32.0967	35.6952	36.5888	31.7431	28.247	34.3836	36.114	33.2357	39.769	29.0743	28.63	38.3382	32.03	35.4181	34.137	40.8799	40.5836	32.6232	36.5454	32.3071	29.6794	36.3071	32.264	36.364
64	32.8586	3.28781	34.3309	32.943	33.2206	34.753	34.6601	32.5079	32.8446	37.0275	32.396	26.8431	34.7343	29.7578	28.1139	30.8003	30.147	35.8847	29.5287	28.4964	33.1562	38.169	34.753	33.919	33.1525	31.2504	34.7034	35.7814	30.8084	27.516	33.4323	35.1145	32.3104	38.918	27.906	27.612	37.159	31.1961	34.1945	32.998	39.806	39.5133	31.6949	35.7092	31.2033	28.8363	35.2539	31.608	35.468
65	31.8956	3.27682	33.4839	32.125	31.9904	33.7983	33.644	31.6032	31.6986	35.8269	31.457	25.5889	33.7013	28.4386	27.4697	29.72	29.256	34.7585	28.4616	27.4922	31.9188	37.252	33.765	32.981	32.2291	30.3908	33.6741	34.9653	29.8954	26.892	32.4985	34.0761	31.4291	38.022	26.7918	26.658	35.9514	30.4339	32.9856	31.888	39.6521	38.3461	30.8352	34.8748	30.1434	28.0343	34.1948	31.001	34.496
66	30.9358	3.1925	32.6788	31.337	30.7657	32.8904	32.6347	30.7033	30.5653	34.5919	30.585	24.4184	32.7045	27.2024	26.9044	28.7159	28.407	33.5982	27.4035	26.589	30.6882	36.313	32.767	32.019	31.3849	29.5341	32.6379	34.1598	29.0344	26.367	31.5976	33.0232	30.6149	37.117	25.7646	25.787	34.7462	29.7553	31.8287	30.846	37.2288	37.13	30.0576	34.0533	29.1453	27.2895	33.1533	30.446	33.463
67	30.0331	3.11422	31.9237	30.598	29.5753	32.044	31.6493	29.826	29.476	33.37	29.807	23.361	31.745	26.0783	26.422	27.818	27.619	32.438	26.3847	25.8017	29.502	35.382	31.779	31.06	30.6307	28.7003	31.6277	33.382	28.2483	25.936	30.746	31.9687	29.8873	36.235	24.8537	25.016	33.5667	29.1627	30.761	29.899	36.005	35.9043	29.372	33.2593	28.2253	26.616	32.14	29.944	32.405
68	29.1941	3.0222	31.2004	29.912	28.4447	31.2728	30.6994	28.984	28.462	32.2049	29.136	22.4463	30.8139	25.093	26.0227	27.049	26.908	31.3149	25.429	25.1293	28.3962	34.48	30.825	30.13	29.9771	27.9135	30.6768	32.6426	27.5473	25.597	29.9615	30.9209	29.2587	35.404	24.0723	24.354	32.4391	28.6543	29.8102	29.064	34.8326	34.7017	28.7834	32.5084	27.3981	26.0317	31.1573	29.497	31.368
69	28.4311	2.92294	30.5041	29.268	27.3902	30.5788	29.7922	28.1903	27.5524	31.1333	28.573	21.6975	29.907	24.2627	25.6945	26.4041	26.279	30.2622	24.5477	24.562	27.3876	33.624	29.928	29.247	29.4307	27.192	29.8139	31.947	26.9316	25.351	29.2598	29.8902	28.7281	34.647	23.4232	23.81	31.3912	28.2276	28.9894	28.349	33.7364	33.555	28.2831	31.8095	26.672	25.5397	30.2079	29.099	30.39
70	27.7549	2.82317	29.838	28.668	26.4263	29.9688	29.112	27.4558	26.7623	30.1827	28.114	21.126	29.0293	23.5882	25.4203	25.8776	25.731	29.3061	23.7488	24.0858	26.4897	32.828	29.119	28.423	28.992	26.5507	29.0521	31.2959	26.4005	25.196	28.6525	28.8873	28.2942	33.987	22.906	23.387	30.4458	27.8794	28.304	27.748	32.7335	32.49	27.8693	31.1615	26.051	25.1505	29.296	28.74	29.499
71	27.1726	2.72887	29.2115	28.133	25.5655	29.4447	28.828	26.7924	26.0959	29.3705	27.761	20.7339	28.2006	23.062	25.1815	25.4608	25.256	28.4728	23.0453	23.6915	25.7054	32.105	28.423	27.661	28.6547	26.0006	28.3942	30.6889	25.9542	25.124	28.1431	27.9225	27.9591	33.447	22.5134	23.085	29.619	27.6033	27.7497	27.24	31.835	31.5307	27.5384	30.5627	25.5393	24.8727	28.4285	28.412	28.718
72	26.6697	2.6357	28.6316	27.665	24.8128	29.0038	27.3619	26.2116	25.5609	28.6981	27.513	20.5169	27.442	22.6724	24.9564	25.1478	24.844	27.777	22.4478	23.3739	25.0258	31.46	27.85	26.97	28.4083	25.548	27.839	30.1278	25.5882	25.115	27.7284	27.0095	27.7215	33.028	22.2336	22.895	28.9182	27.3902	27.3131	26.803	31.0435	30.6923	27.285	30.0153	25.1419	24.6976	27.613	28.114	28.058
73	26.2613	2.55535	28.1041	27.254	24.1729	28.6437	26.6665	25.7226	25.1524	28.1542	27.362	20.4594	26.7637	22.4016	24.7243	24.9251	24.477	27.2235	21.9625	23.1259	24.4409	30.897	27.403	26.357	28.2416	25.1916	27.3807	29.6191	25.2949	25.153	27.402	26.166	27.569	32.717	22.0484	22.801	28.3424	27.2261	26.976	26.416	30.3591	29.9817	27.1063	29.5181	24.8625	24.608	26.8574	27.839	27.525
74	25.9328	2.48614	27.6458	26.906	23.6502	28.3607	26.0415	25.3204	24.8616	27.7206	27.292	20.5386	26.1672	22.2249	24.4739	24.7757	24.14	26.8114	21.5807	22.9364	23.9385	30.407	27.079	25.828	28.1436	24.9245	27.0066	29.1639	25.0662	25.224	27.1571	25.4013	27.4854	32.494	21.9372	22.79	27.8835	27.094	26.7143	26.065	29.7723	29.3969	26.9923	29.0676	24.6956	24.5857	26.1728	27.581	27.114
75	25.6728	2.42964	27.2761	26.628	23.2377	28.146	25.4807	24.9987	24.6817	27.3753	27.283	20.7202	25.6489	22.117	24.2059	24.6854	23.821	26.5285	21.2873	22.7908	23.5014	29.972	26.87	25.381	28.1011	24.7402	26.6991	28.7545	24.8929	25.307	26.9837	24.7157	27.4505	32.332	21.8756	22.843	27.5284	26.98	26.5075	25.736	29.2692	28.9364	26.9268	28.6611	24.6217	24.6138	25.5672	27.339	26.813
76	25.4683	2.3868	26.999	26.418	22.9258	27.9869	24.973	24.7526	24.6039	27.0959	27.32	20.9672	25.2008	22.0554	23.9212	24.6405	23.517	26.3544	21.0626	22.6737	23.1146	29.579	26.758	25.017	28.0977	24.6314	26.4408	28.3796	24.7689	25.384	26.8702	24.1097	27.4432	32.2	21.838	22.943	27.261	26.8745	26.3378	25.413	28.836	28.598	26.8919	28.2907	24.6099	24.6772	25.046	27.108	26.609
77	25.3042	2.35752	26.8061	26.266	22.6976	27.8686	24.5091	24.5757	24.6032	26.8526	27.379	21.251	24.8103	22.0215	23.616	24.6275	23.223	26.2653	20.8807	22.5741	22.7685	29.22	26.723	24.73	28.1137	24.5864	26.209	28.0292	24.6821	25.442	26.8054	23.5876	27.4428	32.078	21.8008	23.07	27.0672	26.7685	26.1877	25.087	28.4583	28.363	26.868	27.9426	24.6278	24.7644	24.6089	26.88	26.485
78	25.1648	2.3401	26.6833	26.161	22.5379	27.775	24.0803	24.4601	24.6526	26.6263	27.448	21.5438	24.4591	21.9987	23.2831	24.6287	22.932	26.2357	20.7162	22.4851	22.46	28.887	26.741	24.502	28.1291	24.5869	25.9833	27.7004	24.6197	25.468	26.7761	23.148	27.4346	31.943	21.7492	23.209	26.9334	26.6506	26.042	24.758	28.1217	28.2066	26.8357	27.6023	24.6508	24.8667	24.2486	26.649	26.415
79	25.0355	2.33212	26.6098	26.089	22.4284	27.6899	23.6806	24.3952	24.7236	26.4038	27.518	21.8176	24.1283	21.9751	22.9224	24.6268	22.637	26.2441	20.5527	22.4014	22.1944	28.567	26.787	24.317	28.1236	24.6118	25.7576	27.3929	24.5652	25.454	26.7644	22.7749	27.4088	31.778	21.6748	23.342	26.8413	26.5084	25.8847	24.422	27.8108	28.1041	26.7791	27.2609	24.6612	24.9754	23.9587	26.405	26.377
80	24.9036	2.3309	26.5639	26.04	22.349	27.5999	23.315	24.3662	24.7922	26.1733	27.569	22.0533	23.7987	21.9461	22.538	24.6062	22.343	26.271	20.3797	22.321	21.9716	28.244	26.838	24.157	28.0808	24.6405	25.5313	27.1026	24.5045	25.393	26.7473	22.4471	27.3538	31.575	21.5726	23.454	26.7687	26.3348	25.7034	24.069	27.5109	28.0309	26.6825	26.9129	24.6397	25.0806	23.7262	26.135	26.351
81	24.7585	2.33461	26.5293	26.01	22.2818	27.4929	22.9927	24.3563	24.8345	25.9274	27.577	22.2371	23.4569	21.9053	22.1232	24.5474	22.066	26.2914	20.1882	22.242	21.7789	27.913	26.875	23.998	27.9935	24.6559	25.3015	26.8247	24.4282	25.284	26.7023	22.1506	27.2634	31.332	21.4322	23.523	26.699	26.1269	25.4898	23.693	27.2075	27.9623	26.5347	26.5497	24.5743	25.173	23.5382	25.839	26.327
82	24.5922	2.3418	26.4947	25.995	22.2071	27.3585	22.7177	24.3486	24.8403	25.6658	27.53	22.3588	23.1014	21.8504	21.6775	24.4334	21.806	26.2874	19.9711	22.1599	21.6025	27.575	26.879	23.833	27.8585	24.6425	25.0644	26.5576	24.3328	25.13	26.6132	21.8786	27.1418	31.051	21.2445	23.53	26.6249	25.8892	25.2394	23.291	26.8865	27.8754	26.3329	26.165	24.4574	25.244	23.3845	25.519	26.287
83	24.3991	2.35073	26.4571	25.986	22.1074	27.1861	22.4809	24.3303	24.8028	25.3921	27.423	22.4062	22.736	21.7795	21.2209	24.2604	21.553	26.2528	19.7252	22.0754	21.4451	27.216	26.827	23.656	27.6753	24.5851	24.8126	26.2987	24.2148	24.941	26.4654	21.6231	26.995	30.74	21.0052	23.462	26.5414	25.6263	24.9561	22.859	26.5399	27.7527	26.0781	25.7532	24.2861	25.284	23.2561	25.184	26.202
84	24.1761	2.3591	26.4163	25.974	21.9718	26.9719	22.2706	24.296	24.7077	25.1104	27.256	22.3664	22.3602	21.6865	20.776	24.033	21.3	26.1812	19.4475	21.9914	21.3184	26.821	26.709	23.46	27.4402	24.4747	24.5418	26.0397	24.0741	24.73	26.2435	21.3775	26.824	30.388	20.7182	23.319	26.4396	25.3516	24.6463	22.407	26.1685	27.5782	25.7746	25.3147	24.0589	25.285	23.152	24.838	26.062
85	23.9244	2.36458	26.3675	25.95	21.7988	26.7205	22.0815	24.2369	24.5478	24.8205	27.035	22.2372	21.971	21.5632	20.3589	23.7507	21.049	26.066	19.1316	21.9101	21.2337	26.395	26.528	23.235	27.1537	24.3099	24.2494	25.7775	23.9195	24.51	25.9482	21.1377	26.6313	29.976	20.4003	23.107	26.3103	25.0834	24.3202	21.949	25.78	27.3378	25.4346	24.8555	23.7826	25.2459	23.0775	24.48	25.861
86	23.6528	2.3668	26.309	25.916	21.5919	26.4465	21.9205	24.144	24.3234	24.5187	26.788	22.027	21.5729	21.4041	19.982	23.4119	20.805	25.9024	18.7729	21.8396	21.206	25.956	26.291	22.981	26.823	24.0939	23.9359	25.5162	23.7569	24.301	25.603	20.9017	26.4232	29.491	20.0815	22.829	26.1535	24.846	23.9937	21.501	25.3875	27.0245	25.0785	24.3834	23.4692	25.1699	23.0412	24.113	25.597
87	23.3695	2.36175	26.2551	25.881	21.3623	26.1656	21.7962	24.0253	24.0386	24.1914	26.551	21.7409	21.1766	21.2055	19.6642	23.0265	20.578	25.689	18.3758	21.7918	21.2508	25.532	26.014	22.713	26.4596	23.8331	23.6043	25.2662	23.5959	24.126	25.2297	20.6709	26.2086	28.94	19.7877	22.488	25.981	24.6679	23.6874	21.085	25.0047	26.6402	24.7336	23.9138	23.1345	25.0601	23.0518	23.744	25.274
88	23.0922	2.35789	26.2246	25.852	21.133	25.8976	21.7115	23.903	23.7033	23.8382	26.551	21.3864	20.7985	20.9839	19.434	22.6178	20.379	25.432	17.9604	21.7702	21.3863	25.143	25.718	22.447	26.0784	23.5388	23.2598	25.0418	23.4432	24.007	24.8472	20.4511	26.0058	28.34	19.5435	22.101	25.8114	24.5754	23.423	20.72	24.648	26.2034	24.4336	23.4712	22.8024	24.9227	23.112	23.392	24.904
89	22.8326	2.3506	26.2307	25.844	20.9287	25.6643	21.6703	23.7904	23.3303	23.4922	26.159	20.9826	20.4634	20.7677	19.3236	22.2167	20.224	25.1453	17.553	21.7751	21.635	24.814	25.438	22.2	25.7008	23.2236	22.9177	24.8601	23.3112	23.961	24.4807	20.2538	25.8387	27.721	19.3763	21.695	25.6718	24.5929	23.2196	20.423	24.34	25.7532	24.2133	23.0863	22.503	24.777	23.2258	23.066	24.503
90	22.6234	2.35302	26.2907	25.869	20.7626	25.4896	21.6842	23.7018	22.9308	23.2016	26.023	20.5593	20.2071	20.5786	19.3658	21.8549	20.127	24.8576	17.1849	21.8129	22.0175	24.582	25.212	21.994	25.3573	22.9034	22.5981	24.7413	23.2242	24.007	24.1466	20.1016	25.7284	27.123	19.3176	21.309	25.5944	24.7406	23.1	20.209	24.1019	25.3455	24.107	22.7959	22.2745	24.6589	23.4053	22.777	24.095
91	22.4907	2.36645	26.4351	25.943	20.6415	25.3975	21.7752	23.6639	22.5085	23.0151	25.989	20.1528	20.0757	20.4418	19.5872	21.5667	20.105	24.6133	16.8882	21.8979	22.5503	24.486	25.069	21.859	25.0815	22.5986	22.3222	24.7115	23.2115	24.162	23.857	20.0386	25.703	26.594	19.403	20.983	25.6251	25.0349	23.0863	20.1	23.9553	25.0402	24.145	22.6433	22.1675	24.6105	23.6676	22.537	23.716
92	22.4702	2.39815	26.7063	26.103	20.582	25.4176	21.9788	23.7102	22.0683	22.9768	26.137	19.8099	20.1224	20.396	20.0052	21.3878	20.177	24.4613	16.7005	22.0485	23.2492	24.573	25.031	21.839	24.8975	22.3404	22.1283	24.8057	23.3094	24.442	23.6293	20.124	25.7914	26.193	19.6666	20.761	25.8182	25.4818	23.2064	20.12	23.9342	24.904	24.3559	22.6715	22.235	24.6753	24.0376	22.365	23.412
93	22.6046	2.45864	27.1643	26.401	20.6199	25.5906	22.3422	23.8757	21.6274	23.1211	26.548	19.5901	20.3952	20.4896	20.6282	21.3573	20.363	24.4533	16.6637	22.2896	24.1284	24.899	25.135	21.99	24.8324	22.1799	22.0735	25.0631	23.5689	24.877	23.4963	20.4153	26.0308	25.989	20.1397	20.715	26.2386	26.0768	23.5023	20.299	24.0847	25.0175	24.7709	22.9173	22.5226	24.9038	24.5457	22.299	23.245
94	22.941	2.55948	27.8832	26.888	20.8066	25.9657	22.9211	24.196	21.2072	23.4805	27.298	19.564	20.931	20.7769	21.4704	21.5245	20.699	24.6382	16.8149	22.6536	25.2033	25.525	25.43	22.375	24.9279	22.1714	22.2231	25.5228	24.0483	25.509	23.5072	20.9582	26.4628	26.049	20.8457	20.92	26.96	26.8101	24.0162	20.665	24.4455	25.4672	25.4188	23.4178	23.0668	25.3558	25.2377	22.376	23.284
95	23.5263	2.71156	28.9394	27.611	21.2015	26.5913	23.7758	24.7058	20.8245	24.0975	28.454	19.7865	21.7577	21.3125	22.5557	21.9411	21.229	25.0624	17.183	23.1916	26.4903	26.505	25.965	23.037	25.2369	22.3663	22.6309	26.22	24.8072	26.388	23.7313	21.7837	27.1265	26.429	21.8119	21.451	28.0454	27.6662	24.7981	21.244	25.0523	26.3297	26.3275	24.2124	23.8968	26.0945	26.1716	22.638	23.593
96	24.4016	2.92213	30.3965	28.614	21.8597	27.5071	24.9594	25.4384	20.4921	25.0213	30.06	20.2895	22.8909	22.1441	23.917	22.649	22.003	25.7787	17.7928	23.9675	28.0058	27.877	26.778	23.999	25.8114	22.8099	23.3289	27.1857	25.9006	27.556	24.2248	22.9151	28.0499	27.177	23.0615	22.377	29.5404	28.6361	25.8964	22.06	25.9381	27.6621	27.5219	25.3358	25.0433	27.1766	27.4051	23.137	24.22
97	25.5992	3.19329	32.2933	29.93	22.8203	28.7456	26.5084	26.4264	20.2223	26.3059	32.124	21.0878	24.3395	23.3155	25.5845	23.6842	23.066	26.8407	18.6659	25.0298	29.7644	29.665	27.905	25.288	26.6998	23.5393	24.3408	28.4514	27.3637	29.05	25.0213	24.3822	29.2568	28.321	24.6063	23.736	31.4638	29.7205	27.349	23.139	27.1305	29.4965	29.0242	26.8147	26.5322	28.6388	28.9871	23.926	25.2
98	27.1387	3.51921	34.6371	31.584	24.1025	30.333	28.4355	27.7021	20.0275	27.998	34.615	22.1944	26.1015	24.8599	27.586	25.0864	24.457	28.2964	19.8187	26.4063	31.7642	31.862	29.373	26.923	27.9429	24.5839	25.6811	30.0396	29.2001	30.888	26.1515	26.2134	30.7586	29.878	26.4509	25.532	33.8044	30.9165	29.1792	24.502	28.6512	31.8304	30.8504	28.6665	28.3756	30.4885	30.9691	25.041	26.547
99	29.0253	3.88706	37.4009	33.591	25.715	32.2795	30.7245	29.2939	19.9286	30.0906	37.471	23.6303	28.1747	26.7857	29.9382	26.8632	26.191	30.1789	21.273	28.1148	33.9902	34.437	31.183	28.906	29.5666	25.9752	27.3556	31.9528	31.3979	33.063	27.6344	28.4372	32.5551	31.859	28.5886	27.742	36.5366	32.2162	31.3918	26.162	30.5053	34.6261	33.011	30.8978	30.5626	32.7189	33.3808	26.506	28.252
100	31.2525	4.28187	40.541	35.956	27.662	34.582	33.349	31.212	19.972	32.524	40.621	25.423	30.557	29.097	32.632	28.981	28.26	32.489	23.04	30.164	36.438	37.356	33.325	31.228	31.582	27.734	29.372	34.174	33.944	35.558	29.464	31.067	34.623	34.273	31.02	30.34	39.622	33.61	33.975	28.122	32.692	37.828	35.508	33.506	33.071	35.321	36.221	28.319	30.306
[truncated: 56 more columns]

## Sheet: Rotation RAnkleFlex ComfM
all values Right	mean	std	steps
1	2.07487	1.78024	1.312	2.392	-0.15	0.339	0.021	-1.602	2.597	3.475	0.576	2.701	0.208	3.479	1.375	4.645	2.619	1.866	1.765	-2.207	2.753	2.765	3.816	2.087	2.115	1.329	1.123	1.913	4.176	-1.959	-0.779	0.484	3.036	1.384	1.958	2.48	5.003	0.731	1.222	-0.526	2.318	5.101	6.034	1.429	1.146	2.075	4.364	2.997	-0.589
2	2.2779	1.66764	2.29893	2.268	-0.156	0.511808	0.832818	-0.829525	2.32077	4.43306	1.29269	1.69676	0.903899	3.82781	2.186	4.82822	2.57788	2.03109	1.72278	-1.556	3.422	3.67373	3.24978	1.69203	2.121	1.25774	1.39452	2.47	4.50724	-1.10674	-0.487222	1.216	3.22111	1.86075	2.20624	3.25208	5.101	1.46781	1.79911	0.215768	2.70542	5.19009	6.29701	1.19952	1.7043	2.51066	4.76474	3.10755	0.25
3	2.647	1.62781	3.40931	2.317	0.138	0.975889	1.80825	0.0532525	2.32958	5.44655	2.13773	1.16007	1.73599	4.31112	3.09864	5.25326	2.72182	2.34297	1.92232	-0.654	4.1377	4.58441	3.04779	1.73111	2.324	1.3519	1.81539	3.02	4.93355	-0.077697	-0.0178081	2.057	3.50714	2.53923	2.59258	4.01553	5.305	2.3089	2.49674	1.11839	3.18559	5.38892	6.6706	1.25554	2.30756	3.05386	5.27583	3.3853	1.208
4	3.16792	1.63644	4.60727	2.522	0.671	1.67864	2.91655	1.04809	2.6077	6.50364	3.09658	1.07182	2.65676	4.92073	4.10309	5.90133	3.07691	2.7953	2.34697	0.413	4.885	5.49124	3.13339	2.13152	2.691	1.6113	2.36473	3.542	5.46427	1.09679	0.605061	2.982	3.85433	3.4057	3.11791	4.78067	5.601	3.22458	3.29548	2.14321	3.74273	5.7033	7.11233	1.53812	2.94812	3.68264	5.8907	3.81482	2.249
5	3.82358	1.66733	5.84062	2.845	1.381	2.55627	4.12191	2.13411	3.17913	7.56264	4.14701	1.34836	3.64843	5.64925	5.16536	6.72147	3.64048	3.37688	2.98408	1.56	5.68597	6.39991	3.47836	2.81476	3.187	2.03156	3.01282	4.047	6.11062	2.35701	1.36249	3.966	4.23253	4.43333	3.77524	5.55692	5.961	4.18275	4.19035	3.25156	4.37731	6.1429	7.59815	2.01521	3.63592	4.38927	6.59909	4.38591	3.342
6	4.58713	1.69768	7.05793	3.268	2.244	3.55254	5.37315	3.26939	4.03301	8.58082	5.23919	1.93324	4.68122	6.48461	6.22601	7.64494	4.37588	4.0788	3.80704	2.708	6.55194	7.29439	4.05775	3.6909	3.799	2.59215	3.73561	4.541	6.85405	3.62721	2.24146	4.968	4.6297	5.56884	4.53015	6.33749	6.367	5.14444	5.1651	4.39199	5.07723	6.69462	8.11486	2.65203	4.37525	5.17312	7.37719	5.08264	4.452
7	5.42349	1.71244	8.21439	3.803	3.257	4.60809	6.61073	4.40773	5.11864	9.53591	6.31706	2.76488	5.71191	7.39921	7.2387	8.60221	5.22127	4.87852	4.76594	3.788	7.46655	8.15164	4.82906	4.68573	4.515	3.25721	4.50536	5.018	7.65603	4.84006	3.21339	5.945	5.07085	6.74439	5.34055	7.10697	6.804	6.07745	6.17506	5.50421	5.81973	7.33548	8.65336	3.41882	5.13885	6.02206	8.18827	5.89518	5.535
8	6.28377	1.7093	9.26912	4.476	4.383	5.66011	7.78261	5.5054	6.36003	10.4229	7.33738	3.77193	6.69965	8.35324	8.18419	9.52893	6.11439	5.73844	5.79424	4.759	8.39706	8.95115	5.73192	5.73112	5.308	3.9771	5.30021	5.482	8.47186	5.95129	4.22108	6.866	5.58216	7.89587	6.17158	7.84336	7.265	6.9564	7.17001	6.53675	6.57451	8.02922	9.20841	4.28641	5.88954	6.90912	8.99905	6.80658	6.557
9	7.16077	1.6777	10.2034	5.286	5.57	6.66045	8.85156	6.53696	7.66827	11.2322	8.26853	4.87464	7.61933	9.31142	9.04299	10.378	7.01173	6.61453	6.82871	5.61	9.31173	9.68728	6.70031	6.75828	6.144	4.71288	6.10152	5.939	9.26612	6.93534	5.21064	7.714	6.17235	8.97066	6.98961	8.52078	7.761	7.75634	8.1078	7.45663	7.3036	8.73714	9.77398	5.20726	6.59628	7.80307	9.77832	7.78803	7.503
10	7.99664	1.63314	11.0172	6.213	6.76	7.57573	9.79945	7.49427	8.96709	11.9515	9.094	5.99	8.44945	10.2359	9.79918	11.1206	7.89173	7.46618	7.81727	6.355	10.183	10.3652	7.67382	7.71564	6.989	5.44091	6.89109	6.388	10.0113	7.78773	6.15873	8.475	6.82918	9.92864	7.75809	9.13009	8.303	8.46164	8.96491	8.24845	7.97209	9.425	10.3411	6.13218	7.23927	8.67418	10.5025	8.797	8.363
11	8.7758	1.57874	11.7194	7.232	7.909	8.38599	10.62	8.37144	10.1983	12.5673	9.80998	7.04337	9.17407	11.092	10.4389	11.7489	8.73718	8.26174	8.72726	7.008	10.9873	10.9925	8.59991	8.56894	7.808	6.14614	7.65145	6.827	10.6838	8.52491	7.05172	9.145	7.53547	10.7424	8.44324	9.66632	8.9	9.07151	9.72983	8.9142	8.55725	10.0696	10.8986	7.01562	7.81165	9.49286	11.1497	9.78803	9.134
12	9.48222	1.52352	12.3198	8.309	8.989	9.08611	11.3151	9.16422	11.3139	13.0673	10.4242	7.98044	9.78389	11.8488	10.9579	12.2714	9.529	8.99156	9.548	7.583	11.708	11.5724	9.44056	9.30478	8.572	6.81356	8.368	7.249	11.2713	9.16533	7.86456	9.727	8.26667	11.4003	9.02433	10.1217	9.556	9.58922	10.3946	9.46678	9.04356	10.6577	11.431	7.82156	8.31789	10.2276	11.7086	10.7163	9.83
13	10.1056	1.47685	12.8254	9.395	9.972	9.67982	11.8948	9.87203	12.2987	13.4659	10.9525	8.77636	10.2737	12.4864	11.3569	12.6971	10.2635	9.65127	10.2815	8.092	12.3353	12.0984	10.1742	9.92821	9.253	7.43027	9.03155	7.642	11.7624	9.70658	8.57397	10.223	8.98173	11.9163	9.492	10.493	10.255	10.0172	10.961	9.92252	9.42767	11.187	11.9185	8.53279	8.76576	10.8494	12.1765	11.545	10.475
14	10.642	1.44385	13.243	10.428	10.823	10.1701	12.3742	10.4976	13.1407	13.7982	11.4147	9.42916	10.6421	12.9992	11.6411	13.0315	10.9432	10.2346	10.9326	8.556	12.8621	12.5573	10.7944	10.4469	9.834	7.983	9.6433	7.991	12.1531	10.1428	9.18374	10.637	9.63278	12.3148	9.84594	10.7835	10.963	10.3614	11.4373	10.2976	9.71491	11.648	12.3403	9.14315	9.16051	11.3419	12.5517	12.2489	11.082
15	11.0901	1.42563	13.5881	11.346	11.519	10.5583	12.7659	11.0533	13.8328	14.0828	11.8184	9.95116	10.9011	13.3914	11.8194	13.2799	11.5745	10.7348	11.5041	8.99	13.2921	12.933	11.3035	10.8686	10.333	8.47754	10.2099	8.277	12.4488	10.4869	9.70786	10.967	10.1842	12.6177	10.0952	10.856	11.646	10.6295	11.8338	10.6049	9.91481	12.0394	12.6779	9.65523	9.50432	11.7029	12.8332	12.8134	11.652
16	11.4561	1.42047	13.8744	12.108	12.065	10.8495	13.0817	11.5576	14.3806	14.3174	12.155	10.3534	11.0701	13.6626	11.8995	13.4537	12.1616	11.1497	11.9994	9.398	13.6426	13.2124	11.7108	11.2036	10.768	8.93812	10.7304	8.48	12.6574	10.7626	10.155	11.21	10.6191	12.8407	10.2487	11.0637	12.268	10.8264	12.1605	10.8517	10.0357	12.3698	12.9202	10.0812	9.79624	11.9409	13.0185	13.2353	12.175
17	11.7421	1.42697	14.1006	12.688	12.484	11.0544	13.3363	12.0226	14.8031	14.501	12.4138	10.6717	11.1686	13.8149	11.8952	13.5687	12.7024	11.4812	12.4262	9.776	13.9351	13.3863	12.0307	11.4601	11.141	9.37323	11.1932	8.591	12.7888	10.9884	10.5296	11.368	10.9429	12.9963	10.3113	11.1702	12.789	10.9548	12.4245	11.0419	10.0855	12.6319	13.0639	10.4327	10.0375	12.0742	13.1096	13.5256	12.642
18	11.9536	1.44361	14.2677	13.075	12.796	11.1849	13.5445	12.4537	15.1205	14.6406	12.594	10.9413	11.2153	13.8528	11.8246	13.6437	13.1934	11.7316	12.7929	10.133	14.1828	13.4518	12.2787	11.6516	11.452	9.77541	11.5869	8.611	12.8529	11.1787	10.8389	11.448	11.1661	13.0973	10.2875	11.1439	13.177	11.0187	12.6267	11.1808	10.0782	12.8097	13.1078	10.7238	10.2318	12.1243	13.111	13.704	13.053
19	12.0995	1.46857	14.3785	13.302	13.004	11.2521	13.7214	12.8583	15.3593	14.7467	12.7032	11.1821	11.2277	13.7888	11.7046	13.6946	13.635	11.9031	13.105	10.48	14.3855	13.4117	12.4587	11.7959	11.7	10.1383	11.9046	8.542	12.8623	11.3406	11.094	11.464	11.2953	13.158	10.1847	11.0573	13.414	11.0248	12.7705	11.2764	10.031	12.9002	13.0573	10.9775	10.3875	12.1097	13.0291	13.7928	13.422
20	12.1891	1.50212	14.4374	13.444	13.119	11.2613	13.8845	13.2479	15.5523	14.8264	12.7501	11.4088	11.2136	13.6401	11.547	13.7283	14.0313	11.993	13.3691	10.816	14.5352	13.2766	12.567	11.9083	11.893	10.4537	12.1443	8.396	12.8285	11.474	11.2959	11.423	11.3338	13.1885	10.0141	10.933	13.503	10.9794	12.8613	11.3385	9.95842	12.9148	12.921	11.2112	10.5062	12.0467	12.8752	13.8152	13.758
21	12.232	1.54498	14.4446	13.541	13.177	11.2204	14.0482	13.6308	15.7304	14.8784	12.7482	11.6338	11.1717	13.4183	11.3703	13.7462	14.3894	11.9989	13.5884	11.142	14.6373	13.0571	12.5975	11.9992	12.038	10.7191	12.3128	8.192	12.7548	11.5782	11.4463	11.335	11.2853	13.2072	9.79155	10.7852	13.454	10.8959	12.9033	11.3782	9.86585	12.8639	12.7093	11.4316	10.5822	11.9511	12.6626	13.7935	14.06
22	12.238	1.59782	14.3873	13.598	13.214	11.142	14.2138	14.0088	15.9163	14.8997	12.7153	11.8652	11.1037	13.1422	11.1985	13.7487	14.7189	11.9319	13.7646	11.452	14.7069	12.7671	12.5524	12.0753	12.132	10.9441	12.4238	7.948	12.6405	11.661	11.5535	11.201	11.1562	13.2308	9.53591	10.622	13.287	10.787	12.9076	11.4024	9.75806	12.7549	12.4355	11.646	10.6149	11.8404	12.4054	13.7469	14.331
23	12.2171	1.66032	14.2592	13.616	13.242	11.0428	14.358	14.3798	16.1123	14.895	12.6549	12.1101	11.0211	12.8357	11.0448	13.7403	15.0273	11.8138	13.9039	11.739	14.756	12.4228	12.4476	12.1431	12.175	11.1414	12.4887	7.678	12.489	11.7346	11.6231	11.018	10.9516	13.2656	9.26567	10.4518	13.022	10.6627	12.8883	11.417	9.64689	12.5976	12.1193	11.8677	10.6206	11.7217	12.1181	13.6903	14.577
24	12.1781	1.73078	14.0811	13.582	13.247	10.9363	14.3829	14.7395	16.321	14.8757	12.5686	12.3709	10.9452	12.5235	10.9136	13.7302	15.3222	11.6624	14.0127	12.021	14.7923	12.0398	12.3073	12.2117	12.181	11.3177	12.5158	7.398	12.3149	11.8154	11.6532	10.803	10.6847	13.3134	8.99688	10.283	12.68	10.5365	12.8531	11.4254	9.54672	12.4057	11.7768	12.0977	10.6227	11.5978	11.8112	13.638	14.805
25	12.1363	1.81563	13.8893	13.502	13.218	10.8305	14.7158	15.0845	16.5424	14.8544	12.4682	12.6417	10.8871	12.2285	10.8137	13.7281	15.6124	11.4948	14.0993	12.308	14.8296	11.6366	12.1475	12.2878	12.164	11.4777	12.5184	7.12	12.138	11.9207	11.6453	10.579	10.3766	13.3816	8.73955	10.1267	12.287	10.422	12.7993	11.4312	9.46824	12.1931	11.4233	12.3275	10.6246	11.4735	11.4966	13.6036	15.018
26	12.0974	1.9068	13.7164	13.401	13.165	10.7318	14.9011	15.4185	16.7724	14.8415	12.3675	12.9148	10.8448	11.9664	10.7553	13.7468	15.9072	11.3304	14.1723	12.599	14.8824	11.2425	11.9771	12.3758	12.139	11.6287	12.5145	6.87	11.9724	12.0573	11.6125	10.368	10.0456	13.4748	8.50464	9.99807	11.87	10.3328	12.7312	11.4369	9.42504	11.9711	11.0704	12.5606	10.6257	11.3612	11.1925	13.5947	15.22
27	12.0719	2.00364	13.5863	13.28	13.09	10.648	15.1062	15.7515	17.0127	14.8447	12.2749	13.1844	10.8151	11.7506	10.7396	13.8015	16.2063	11.18	14.2328	12.897	14.9567	10.8812	11.8074	12.4772	12.12	11.7777	12.5202	6.677	11.829	12.224	11.5642	10.191	9.70561	13.5989	8.30515	9.90967	11.452	10.2818	12.6658	11.456	9.43142	11.7496	10.7257	12.8024	10.6287	11.2726	10.9157	13.6117	15.42
28	12.0662	2.10353	13.5026	13.129	12.995	10.5883	15.3243	16.0926	17.2691	14.8718	12.1972	13.4477	10.7971	11.5927	10.7628	13.9048	16.5085	11.0501	14.2885	13.201	15.0597	10.5669	11.6487	12.5945	12.116	11.9326	12.5442	6.548	11.7147	12.4171	11.5056	10.065	9.37136	13.7579	8.15291	9.86818	11.048	10.2792	12.6235	11.5025	9.48573	11.5368	10.3954	13.0555	10.6446	11.2135	10.6747	13.6569	15.626
29	12.0858	2.20381	13.4601	12.951	12.913	10.562	15.5483	16.4438	17.5361	14.9304	12.1411	13.713	10.7944	11.4993	10.8336	14.0646	16.8174	10.9538	14.3559	13.509	15.1944	10.3104	11.5086	12.7255	12.135	12.1069	12.5907	6.472	11.6359	12.6285	11.4446	9.996	9.06772	13.951	8.06261	9.8752	10.674	10.3266	12.6197	11.5817	9.5923	11.3413	10.0906	13.3145	10.6923	11.1845	10.4686	13.7311	15.838
30	12.1336	2.30089	13.451	12.765	12.866	10.5768	15.7811	16.8043	17.7917	15.0275	12.1107	13.9826	10.8084	11.4732	10.9642	14.2779	17.1302	10.8962	14.4407	13.823	15.3556	10.1204	11.3968	12.8616	12.183	12.3149	12.6534	6.444	11.595	12.8487	11.3888	9.992	8.82067	14.1698	8.04345	9.9244	10.347	10.4224	12.6658	11.6899	9.75314	11.1661	9.81364	13.583	10.7789	11.1843	10.2929	13.8385	16.048
31	12.2091	2.39067	13.4663	12.588	12.854	10.6376	16.016	17.1708	18.0096	15.1623	12.1124	14.2488	10.8363	11.5125	11.1498	14.5331	17.4425	10.8783	14.5453	14.144	15.535	9.99821	11.3194	12.9975	12.265	12.563	12.7215	6.464	11.5857	13.0711	11.3487	10.056	8.64706	14.4013	8.09318	10.0026	10.082	10.5629	12.7642	11.8187	9.96115	11.0149	9.55406	13.8719	10.8993	11.2149	10.1452	13.9811	16.251
32	12.3097	2.46996	13.5018	12.429	12.877	10.7492	16.2444	17.536	18.169	15.3266	12.1565	14.5128	10.8769	11.6091	11.373	14.8184	17.7631	10.9013	14.6748	14.461	15.7229	9.93884	11.2718	13.129	12.375	12.8422	12.803	6.532	11.6017	13.2891	11.327	10.19	8.54674	14.6328	8.20542	10.096	9.882	10.7444	12.9123	11.9609	10.2039	10.8948	9.30785	14.1762	11.0547	11.2761	10.0248	14.1542	16.433
33	12.4334	2.53723	13.5603	12.295	12.931	10.9154	16.4638	17.8922	18.2685	15.5121	12.2467	14.7799	10.9262	11.7519	11.6142	15.1189	18.1088	10.9634	14.8327	14.768	15.9221	9.9348	11.2509	13.2526	12.496	13.1394	12.9169	6.645	11.6388	13.5012	11.3231	10.387	8.51523	14.8548	8.37367	10.1919	9.748	10.9635	13.1095	12.1128	10.4721	10.8167	9.091	14.481	11.2508	11.3739	9.93284	14.3495	16.585
34	12.5801	2.58809	13.6513	12.193	13.005	11.133	16.6793	18.2307	18.3247	15.707	12.375	15.0457	10.979	11.937	11.869	15.4173	18.477	11.0673	15.015	15.057	16.141	9.981	11.2637	13.37	12.626	13.4487	13.073	6.8	11.6953	13.706	11.3363	10.645	8.54867	15.0667	8.587	10.2833	9.674	11.213	13.357	12.2667	10.7553	10.7913	8.926	14.7763	11.484	11.5137	9.871	14.556	16.708
35	12.7492	2.61451	13.7792	12.129	13.095	11.3896	16.893	18.5401	18.3558	15.8961	12.5284	15.2995	11.0377	12.1615	12.1401	15.7049	18.8475	11.2171	15.2137	15.308	16.365	10.0762	11.3173	13.4858	12.772	13.7667	13.2718	7.005	11.7739	13.8977	11.3694	10.965	8.64776	15.2652	8.83427	10.3686	9.658	11.4813	13.6515	12.4146	11.0439	10.8192	8.82586	15.0546	11.744	11.6879	9.84081	14.7616	16.807
36	12.936	2.61594	13.936	12.098	13.199	11.6713	17.0979	18.8118	18.3692	16.0683	12.6945	15.5404	11.1043	12.4167	12.4138	15.9779	19.2036	11.41	15.4217	15.515	16.5659	10.2113	11.4129	13.6029	12.936	14.0927	13.5025	7.272	11.8749	14.071	11.4198	11.337	8.82317	15.438	9.10221	10.4554	9.698	11.7581	13.9846	12.5536	11.334	10.9061	8.79767	15.3101	12.0224	11.8807	9.84303	14.9634	16.883
37	13.1342	2.59781	14.1095	12.097	13.319	11.9687	17.2833	19.0496	18.3726	16.2063	12.8676	15.7695	11.1755	12.6858	12.6811	16.2317	19.5351	11.6366	15.6355	15.685	16.7304	10.369	11.5502	13.7175	13.112	14.4277	13.7515	7.596	11.9971	14.2245	11.4797	11.743	9.07418	15.5701	9.38355	10.5556	9.792	12.0339	14.3454	12.6845	11.6271	11.0595	8.84373	15.5429	12.3103	12.0784	9.87473	15.1633	16.941
38	13.3383	2.56656	14.2921	12.124	13.455	12.2763	17.4468	19.2661	18.3701	16.2858	13.0441	15.9811	11.2458	12.9568	12.9583	16.4636	19.8393	11.8875	15.8545	15.827	16.8541	10.5417	11.7283	13.8254	13.291	14.7706	14.0061	7.96	12.1454	14.3589	11.5551	12.167	9.37766	15.6556	9.66924	10.6776	9.936	12.2962	14.7259	12.8086	11.9226	11.2772	8.96129	15.7546	12.5979	12.2725	9.93748	15.356	16.989
39	13.5466	2.52635	14.4797	12.18	13.612	12.5904	17.5976	19.4679	18.3514	16.3137	13.2281	16.1673	11.317	13.2257	13.2537	16.6837	20.119	12.1573	16.0748	15.958	16.9325	10.7365	11.9416	13.9297	13.47	15.117	14.2535	8.357	12.3291	14.4793	11.6746	12.594	9.70749	15.6988	9.95276	10.8331	10.115	12.5339	15.1166	12.9268	12.2159	11.5492	9.14212	15.9452	12.8778	12.457	10.007	15.5378	17.026
40	13.7594	2.47909	14.6627	12.26	13.786	12.9127	17.7453	19.6545	18.3123	16.3154	13.4283	16.3266	11.3965	13.4918	13.556	16.9106	20.3729	12.4415	16.296	16.103	16.9614	10.9657	12.1842	14.0367	13.642	15.4568	14.4835	8.777	12.5553	14.5895	11.8533	13.014	10.0507	15.7173	10.2367	11.0244	10.316	12.744	15.5035	13.0402	12.4974	11.8614	9.38052	16.1121	13.1449	12.626	10.0806	15.71	17.053
41	13.9742	2.42521	14.8186	12.366	13.972	13.2488	17.8885	19.8293	18.2585	16.3111	13.511	16.4637	11.486	13.7551	13.8445	17.1605	20.5973	12.7332	16.5279	16.259	16.9419	11.2239	12.4501	14.1497	13.802	15.7815	14.6907	9.206	12.8219	14.6993	12.0777	13.423	10.3988	15.728	10.5216	11.235	10.531	12.931	15.8729	13.1523	12.7593	12.1972	9.67866	16.2563	13.3917	12.7755	10.4031	15.872	17.069
42	14.1865	2.37153	14.9252	12.515	14.169	13.5933	18.0145	19.9936	18.184	16.3062	13.6727	16.5785	11.5832	14.021	14.0993	17.4456	20.7812	13.029	16.7832	16.405	16.8718	11.4883	12.7379	14.2661	13.944	16.0863	14.8714	9.622	13.1097	14.802	12.3321	13.81	10.7408	15.7381	10.8007	11.447	10.748	13.0976	16.2133	13.2655	13.002	12.5415	10.0261	16.388	13.607	12.9046	10.6624	16.0244	17.076
43	14.3876	2.3191	14.9842	12.7	14.373	13.9187	18.1092	20.1316	18.0631	16.2861	13.7738	16.6714	11.6878	14.2989	14.2963	17.7663	20.9087	13.3358	17.0688	16.521	16.7543	11.735	13.0492	14.3789	14.066	16.3593	15.0241	9.998	13.3982	14.8818	12.5863	14.155	11.0697	15.7499	11.0605	11.6374	10.959	13.2524	16.5147	13.3766	13.2201	12.8789	10.4018	16.5224	13.7821	13.0134	10.9645	16.1675	17.072
44	14.5625	2.27267	15.0065	12.89	14.575	14.1853	18.1606	20.2164	17.8847	16.2156	13.6616	16.7517	11.8007	14.5855	14.41	18.1015	20.9585	13.655	17.3787	16.589	16.5977	11.9395	13.3714	14.4803	14.163	16.5901	15.1424	10.302	13.6673	14.9243	12.7925	14.433	11.3771	15.7658	11.2839	11.7592	11.158	13.4004	16.7689	13.4803	13.3923	13.1862	10.7714	16.6721	13.9009	13.0957	11.2836	16.3018	17.048
45	14.6925	2.23687	14.9706	13.064	14.766	14.3541	18.1513	20.2154	17.6513	16.0467	13.3974	16.824	11.9176	14.8534	14.4186	18.4108	20.9	13.9658	17.699	16.595	16.4047	12.0734	13.6628	14.5576	14.206	16.7666	15.2193	10.504	13.8857	14.9059	12.9069	14.614	11.647	15.7836	11.4513	11.7559	11.333	13.532	16.9677	13.5751	13.4927	13.4369	11.0884	16.8367	13.956	13.1337	11.5887	16.4297	16.98
46	14.7528	2.21729	14.8348	13.202	14.933	14.3905	18.0583	20.0916	17.356	15.7297	12.9795	16.8916	12.0169	15.0695	14.2998	18.6448	20.7076	14.2207	18.0067	16.516	16.1695	12.1083	13.8785	14.5915	14.158	16.8832	15.2505	10.572	14.0163	14.7957	12.8949	14.664	11.8566	15.7907	11.5364	11.5755	11.46	13.6202	17.0865	13.6643	13.4961	13.6075	11.3018	16.9986	13.9493	13.0987	11.8417	16.543	16.836
47	14.7187	2.22084	14.748	13.266	15.065	14.2699	17.8553	19.8095	16.985	15.2266	12.3958	16.9612	12.0672	15.2036	14.0297	18.7607	20.3642	14.3543	18.2645	16.325	15.8716	12.0148	13.9871	14.5489	13.989	16.9413	15.233	10.481	14.0206	14.5675	12.7438	14.556	11.9744	15.7597	11.5069	11.1746	11.515	13.6346	17.0835	13.7399	13.3917	13.6702	11.3618	17.1326	13.8658	12.9521	12.0004	16.626	16.585
48	14.5571	2.25704	14.3052	13.217	15.142	13.9615	17.5219	19.35	16.5249	14.5074	11.6255	17.0346	12.036	15.2266	13.5837	18.7193	19.8565	14.3069	18.4244	16.015	15.4822	11.7588	13.9598	14.3798	13.672	16.9346	15.1535	10.203	13.8623	14.2044	12.4584	14.269	11.9566	15.6487	11.3305	10.5176	11.468	13.5452	16.9197	13.7782	13.1709	13.5884	11.2147	17.2148	13.6662	12.6447	12.0085	16.6563	16.206
49	14.2384	2.33655	13.5439	13	15.133	13.4251	17.0332	18.6881	15.9591	13.5423	10.6485	17.0989	11.8852	15.1099	12.9423	18.4857	19.168	14.0355	18.4417	15.607	14.9732	11.2998	13.7631	14.0327	13.178	16.8467	14.9805	9.719	13.5094	13.6982	12.0335	13.778	11.7513	15.4078	10.9742	9.58958	11.277	13.3242	16.5584	13.7335	12.8192	13.3188	10.8129	17.209	13.3053	12.121	11.7965	16.6078	15.685
50	13.7335	2.46522	12.7298	12.557	14.995	12.6216	16.3505	17.7806	15.2656	12.2999	9.45031	17.1111	11.5689	14.8219	12.0895	18.0204	18.2733	13.5014	18.2787	15.093	14.3159	10.5942	13.3601	13.4665	12.465	16.6579	14.6705	9.012	12.927	13.0376	11.4348	13.059	11.3051	14.9911	10.4059	8.40969	10.892	12.9416	15.9588	13.5631	12.3228	12.8143	10.1281	17.0597	12.737	11.3394	11.2933	16.4496	15.013
51	13.0064	2.64367	11.6701	11.843	14.674	11.5292	15.4265	16.5764	14.4162	10.76	8.02585	17.0115	11.0368	14.3224	11.0205	17.2816	17.1431	12.6691	17.8999	14.425	13.4721	9.60185	12.6964	12.6459	11.488	16.3238	14.1774	8.057	12.0811	12.1853	10.6249	12.093	10.572	14.3572	9.59573	7.02131	10.261	12.3601	15.0837	13.2359	11.6649	12.0308	9.15395	16.7122	11.9162	10.2646	10.4477	16.1427	14.169
52	12.0284	2.86447	10.358	10.811	14.103	10.1534	14.229	15.0329	13.3968	8.93264	6.38379	16.7432	10.2434	13.5682	9.75055	16.2403	15.7489	11.5189	17.2756	13.551	12.3959	8.30039	11.7161	11.5412	10.219	15.7949	13.4613	6.832	10.9597	11.0962	9.57758	10.859	9.52361	13.4702	8.51955	5.47488	9.334	11.537	13.9113	12.7161	10.8231	10.9392	7.901	16.1284	10.8021	8.89021	9.24627	15.6421	13.117
53	10.7843	3.11122	8.82946	9.43	13.227	8.53121	12.7524	13.1469	12.1952	6.86179	4.54677	16.2573	9.15967	12.5212	8.31548	14.8863	14.0745	10.0505	16.3721	12.436	11.0605	6.69537	10.3907	10.1435	8.649	15.0379	12.4923	5.342	9.5864	9.74161	8.27713	9.337	8.15799	12.3081	7.16803	3.81001	8.086	10.4353	12.4428	11.9629	9.77289	9.53115	6.38934	15.2858	9.36993	7.23966	7.71829	14.9006	11.822
54	9.27448	3.35879	7.15294	7.712	11.994	6.72489	11.0178	10.9412	10.7689	4.61258	2.54903	15.5015	7.77894	11.1671	6.76415	13.2297	12.1326	8.27283	15.1598	11.061	9.46642	4.82388	8.7273	8.47441	6.796	14.026	11.2522	3.625	8.01209	8.1213	6.73851	7.533	6.50134	10.8697	5.55679	2.07915	6.533	9.0348	10.7071	10.9384	8.49575	7.82293	4.64512	14.1688	7.62508	5.36057	5.91516	13.8756	10.258
55	7.51705	3.57948	5.39727	5.703	10.38	4.80109	9.07991	8.45345	9.08027	2.24882	0.421636	14.4228	6.11518	9.52391	5.12927	11.3026	9.97073	6.20855	13.6295	9.444	7.64073	2.74845	6.76009	6.58491	4.71	12.7314	9.74227	1.755	6.29864	6.26073	5.01118	5.476	4.59291	9.18236	3.73509	0.397636	4.707	7.34264	8.75982	9.62445	6.996	5.85655	2.70245	12.7714	5.60118	3.29227	3.88945	12.5387	8.425
56	5.54384	3.75318	3.61289	3.473	8.421	2.81289	6.99744	5.71533	7.11656	-0.186333	-1.82556	12.9763	4.20011	7.62244	3.417	9.15756	7.64667	3.89622	11.7994	7.632	5.634	0.535889	4.52411	4.54089	2.455	11.1474	7.98933	-0.184	4.5	4.19611	3.15011	3.21	2.46044	7.29433	1.78233	-1.04422	2.641	5.39589	6.66911	8.02922	5.30078	3.68578	0.603	11.105	3.34878	1.04078	1.684	10.8833	6.341
57	3.39296	3.87177	1.8502	1.102	6.21	0.810434	4.80935	2.72368	4.88305	-2.65348	-4.17698	11.1292	2.07803	5.49525	1.61236	6.85582	5.19652	1.378	9.71188	5.681	3.50336	-1.75393	2.04457	2.40622	0.095	9.30871	6.03976	-2.131	2.65349	1.9532	1.20391	0.776	0.0945051	5.25413	-0.217242	-2.06761	0.362	3.25122	4.50658	6.19142	3.43575	1.35972	-1.59868	9.19817	0.916677	-1.40986	-0.66501	8.92818	4.045
58	1.1102	3.93606	0.216303	-1.35	3.871	-1.11245	2.55985	-0.549303	2.40903	-5.05782	-6.53294	8.86812	-0.207364	3.17012	-0.296758	4.44161	2.65409	-1.28879	7.42721	3.618	1.29027	-4.02773	-0.663242	0.253758	-2.339	7.28333	3.94409	-4.06	0.815485	-0.467394	-0.776333	-1.789	-2.56182	3.09224	-2.20282	-2.58915	-2.122	0.958818	2.36627	4.17033	1.41855	-1.07303	-3.8033	7.08948	-1.66894	-4.05388	-3.11933	6.71182	1.586
59	-1.23589	3.94085	-1.1168	-3.8	1.521	-2.78085	0.360505	-4.06456	-0.261263	-7.212	-8.67733	6.23036	-2.61853	0.664889	-2.2286	1.94145	0.124242	-3.9796	4.98905	1.442	-0.950242	-6.09534	-3.5746	-1.78836	-4.806	5.13909	1.7407	-5.917	-0.88696	-3.08604	-2.6912	-4.45	-5.57134	0.814182	-4.13203	-2.63332	-4.802	-1.44795	0.406131	2.02463	-0.740192	-3.51978	-5.82619	4.82411	-4.37958	-6.77787	-5.57585	4.27594	-1.007
60	-3.53164	3.87749	-1.99734	-6.049	-0.715	-4.0019	-1.58732	-7.59922	-3.079	-8.89897	-10.3578	3.2917	-5.0917	-1.97964	-3.95171	-0.573343	-2.1777	-6.46478	2.41698	-0.829	-3.06952	-7.69439	-6.56364	-3.51149	-7.143	2.93948	-0.521545	-7.542	-2.27469	-5.85871	-4.3653	-7.098	-8.89795	-1.56494	-5.92815	-2.29669	-7.587	-3.95914	-1.16052	-0.200283	-3.03961	-5.79612	-7.44074	2.44646	-7.0938	-9.32883	-7.81853	1.65521	-3.743
61	-5.61615	3.76279	-2.37294	-7.827	-2.637	-4.65515	-3.06145	-10.7588	-5.95097	-9.96982	-11.3975	0.119758	-7.47406	-4.62327	-5.202	-2.91042	-4.00027	-8.46155	-0.270545	-3.07	-4.82427	-8.61103	-9.323	-4.69379	-9.08	0.800758	-2.73118	-8.726	-3.21327	-8.58579	-5.61118	-9.488	-12.3201	-3.94312	-7.43991	-1.70036	-10.223	-6.50379	-2.16003	-2.45361	-5.42915	-7.65967	-8.46239	0.0133333	-9.5283	-11.3893	-9.56555	-1.10982	-6.577
62	-7.30953	3.67297	-2.29233	-8.941	-3.999	-4.78355	-3.92265	-13.1365	-8.62781	-10.3955	-11.7375	-3.15479	-9.51741	-7.00002	-5.83531	-4.80264	-5.17779	-9.75269	-2.97842	-5.042	-5.99209	-8.77784	-11.4416	-5.21454	-10.368	-1.07056	-4.68352	-9.333	-3.68515	-10.9332	-6.33129	-11.306	-15.4583	-6.0964	-8.49776	-0.960677	-12.368	-8.85081	-2.54928	-4.62128	-7.72446	-8.91811	-8.8544	-2.3393	-11.3635	-12.7101	-10.6086	-3.90794	-9.288
63	-8.46243	3.7095	-1.86214	-9.359	-4.646	-4.51589	-4.16628	-14.4779	-10.7414	-10.2402	-11.4193	-6.26776	-10.9732	-8.80919	-5.85958	-6.03302	-5.69167	-10.2678	-5.47262	-6.519	-6.48282	-8.27211	-12.6107	-5.1016	-10.89	-2.44627	-6.14788	-9.345	-3.76481	-12.5931	-6.54592	-12.339	-17.9016	-7.76093	-9.00818	-0.174293	-13.765	-10.6979	-2.41614	-6.51405	-9.6284	-9.50727	-8.69315	-4.36583	-12.431	-13.1957	-10.8977	-6.49182	-11.527
64	-8.99578	3.89428	-1.20745	-9.177	-4.585	-3.98964	-3.90255	-14.7412	-11.9747	-9.61564	-10.5492	-8.83673	-11.7051	-9.85618	-5.37791	-6.52345	-5.63373	-10.0757	-7.46218	-7.389	-6.33809	-7.25373	-12.7432	-4.48818	-10.674	-3.2	-6.98036	-8.843	-3.55791	-13.4094	-6.35364	-12.552	-19.347	-8.75764	-8.98045	0.591455	-14.329	-11.8241	-1.91673	-7.93673	-10.8732	-9.48473	-8.08882	-5.80591	-12.7065	-12.8961	-10.5206	-8.54391	-13.006
65	-8.91934	4.13085	-0.445232	-8.553	-3.961	-3.3239	-3.29407	-14.0635	-12.2238	-8.64782	-9.26245	-10.5135	-11.7181	-10.1157	-4.5207	-6.3349	-5.15612	-9.33266	-8.75023	-7.662	-5.68397	-5.90287	-11.9446	-3.54134	-9.852	-3.35712	-7.17242	-7.956	-3.15298	-13.3876	-5.87836	-12.051	-19.6732	-9.04721	-8.49348	1.29412	-14.109	-12.1656	-1.21772	-8.77748	-11.3318	-8.97755	-7.16953	-6.51298	-12.2679	-11.9573	-9.63577	-9.82185	-13.612
66	-8.32049	4.29509	0.333414	-7.655	-2.962	-2.60636	-2.49327	-12.6929	-11.6047	-7.45733	-7.70631	-11.1475	-11.1195	-9.67864	-3.42025	-5.61443	-4.42879	-8.23266	-9.30299	-7.43	-4.68397	-4.38503	-10.4299	-2.41454	-8.605	-3.04184	-6.81409	-6.822	-2.60985	-12.6432	-5.23829	-11.024	-18.937	-8.70645	-7.66182	1.91149	-13.261	-11.7969	-0.451495	-9.03886	-11.0245	-8.14266	-6.05577	-6.50152	-11.2589	-10.5721	-8.42465	-10.259	-13.386
67	-7.33903	4.31338	1.068	-6.628	-1.77	-1.89733	-1.61033	-10.9153	-10.3593	-6.156	-6.02967	-10.8117	-10.0703	-8.68633	-2.19267	-4.53967	-3.6	-6.953	-9.212	-6.821	-3.501	-2.83433	-8.45933	-1.22567	-7.117	-2.409	-6.049	-5.563	-1.96633	-11.3607	-4.52267	-9.674	-17.332	-7.88033	-6.6	2.436	-11.992	-10.876	0.301333	-8.80333	-10.0783	-7.13433	-4.85433	-6.416	-9.855	-8.93667	-7.05633	-9.938	-12.472
68	-6.10679	4.17813	1.72006	-5.578	-0.525	-1.23447	-0.713798	-8.98751	-8.75913	-4.84691	-4.36278	-9.72731	-8.74302	-7.29935	-0.929152	-3.27668	-2.78873	-5.62434	-8.63105	-5.962	-2.27761	-1.3526	-6.27788	-0.0568384	-5.55	-1.60143	-5.02306	-4.274	-1.25199	-9.75453	-3.78174	-8.171	-15.1364	-6.73367	-5.40533	2.86711	-10.497	-9.59679	1.0023	-8.18486	-8.67868	-6.07799	-3.6558	-5.21474	-8.22723	-7.21654	-5.66037	-9.01873	-11.07
69	-4.76826	3.92197	2.27049	-4.574	0.675	-0.638434	0.155444	-7.09932	-7.05172	-3.60358	-2.80164	-8.17198	-7.29557	-5.69422	0.301778	-1.9623	-2.07297	-4.33255	-7.72767	-4.954	-1.11476	-0.00777778	-4.08153	1.03653	-4.026	-0.724848	-3.87312	-3.019	-0.500475	-8.03001	-3.03457	-6.628	-12.6573	-5.42203	-4.16182	3.21078	-8.932	-8.14339	1.63637	-7.29602	-7.01916	-5.05181	-2.52889	-3.78173	-6.51903	-5.52421	-4.31881	-7.73873	-9.391
70	-3.43214	3.594	2.72773	-3.659	1.771	-0.117788	0.97597	-5.37264	-5.41476	-2.46327	-1.41158	-6.40503	-5.85203	-4.04633	1.45155	-0.699394	-1.48909	-3.12742	-6.63948	-3.89	-0.0684545	1.16721	-2.01694	2.01279	-2.629	0.151303	-2.69009	-1.829	0.249364	-6.35448	-2.28415	-5.115	-10.1777	-4.07773	-2.93309	3.48091	-7.417	-6.66261	2.19906	-6.236	-5.27148	-4.08094	-1.51942	-2.52367	-4.8413	-3.92155	-3.07376	-6.30073	-7.616
71	-2.16973	3.24179	3.11077	-2.85	2.728	0.328333	1.73841	-3.86849	-3.95128	-1.44482	-0.223253	-4.62679	-4.49066	-2.48462	2.48754	0.439444	-1.03903	-2.02338	-5.46687	-2.858	0.840939	2.16231	-0.183808	2.84484	-1.395	0.98403	-1.53236	-0.714	0.957343	-4.83945	-1.53795	-3.678	-7.90822	-2.79894	-1.76697	3.69793	-6.013	-5.25467	2.68455	-5.09239	-3.56953	-3.1538	-0.645768	-1.35013	-3.27583	-2.43727	-1.93911	-4.86967	-5.879
72	-1.03884	2.89502	3.43857	-2.149	3.532	0.707919	2.44124	-2.60151	-2.66967	-0.547727	0.769192	-2.97883	-3.24296	-1.08314	3.39399	1.41767	-0.703515	-1.01204	-4.28815	-1.906	1.62458	2.781	1.35685	3.52504	-0.324	1.74417	-0.425818	0.332	1.59619	-3.53894	-0.819081	-2.344	-5.96321	-1.65428	-0.698848	3.88099	-4.744	-3.9736	3.09097	-3.93828	-2.00361	-2.25115	0.101939	-0.340121	-1.87601	-1.08523	-0.916172	-3.56167	-4.252
73	-0.0172078	2.58621	3.725	-1.541	4.176	1.03382	3.07864	-1.55809	-1.53182	0.247818	1.597	-1.55927	-2.11218	0.120455	4.17136	2.23464	-0.450545	-0.0814545	-3.17227	-1.045	2.30736	3.13445	2.58064	4.06427	0.611	2.41036	0.615727	1.314	2.153	-2.45855	-0.141727	-1.131	-4.36536	-0.692182	0.249	4.04373	-3.609	-2.83964	3.42936	-2.83	-0.630818	-1.37818	0.746364	0.468364	-0.672636	0.116727	-0.000727273	-2.43791	-2.77
74	0.863163	2.33295	3.97583	-1.009	4.657	1.32193	3.6401	-0.713343	-0.492889	0.962848	2.29845	-0.398323	-1.09408	1.12166	4.83347	2.90928	-0.239788	0.773071	-2.18865	-0.273	2.90721	4.19886	3.50761	4.48518	1.435	2.96625	1.58191	2.23	2.63103	-1.56837	0.494293	-0.052	-3.08221	0.0632626	1.06985	4.19059	-2.604	-1.85917	3.71938	-1.80081	0.522899	-0.550949	1.30527	1.06918	0.320687	1.14865	0.809596	-1.51682	-1.442
75	1.60815	2.12125	4.18822	-0.536	4.979	1.58817	4.11585	-0.0373535	0.475535	1.60615	2.8976	0.506838	-0.188909	1.94206	5.40238	3.46307	-0.0279697	1.54911	-1.38253	0.43	3.43939	4.63595	4.18916	4.81142	2.166	3.41106	2.46273	3.064	3.04226	-0.823384	1.09815	0.885	-2.05629	0.615	1.77203	4.31356	-1.715	-1.03145	3.97862	-0.867273	1.47089	0.220596	1.78293	1.47635	1.11164	1.9948	1.5078	-0.791424	-0.274
76	2.23519	1.95636	4.36848	-0.109	5.167	1.844	4.48145	0.499061	1.37915	2.17464	3.40461	1.19591	0.605515	2.60873	5.90252	3.9133	0.219	2.23952	-0.747697	1.077	3.91645	4.99021	4.68988	5.0607	2.814	3.7647	3.24673	3.794	3.38418	-0.188273	1.68245	1.679	-1.23476	0.989242	2.37227	4.40436	-0.929	-0.340788	4.21288	-0.0381818	2.24355	0.923848	2.16639	1.716	1.72652	2.64061	2.08652	-0.238455	0.732
77	2.75666	1.83276	4.53728	0.281	5.256	2.09224	4.71882	0.93604	2.20395	2.66564	3.83066	1.72372	1.30036	3.14691	6.35881	4.27222	0.515061	2.83604	-0.248051	1.673	4.34064	5.27383	5.07763	5.25201	3.379	4.05312	3.92279	4.396	3.63933	0.356	2.24499	2.331	-0.581455	1.22868	2.88945	4.46205	-0.24	0.23901	4.41728	0.696121	2.87136	1.54201	2.44419	1.83232	2.19938	3.08662	2.54804	0.178909	1.569
78	3.18181	1.74298	4.72522	0.645	5.277	2.32467	4.816	1.30311	2.92467	3.072	4.18256	2.14889	1.90422	3.572	6.79389	4.54567	0.851333	3.33278	0.161111	2.208	4.70533	5.49256	5.41367	5.39567	3.85	4.29078	4.48533	4.856	3.78711	0.815444	2.76822	2.849	-0.0635556	1.38744	3.33533	4.48356	0.351	0.728222	4.59033	1.33844	3.36311	2.06478	2.61578	1.87633	2.55356	3.34122	2.90522	0.492667	2.243
79	3.5173	1.67899	4.94342	0.998	5.258	2.52345	4.76406	1.61821	3.51745	3.38973	4.45527	2.52464	2.42215	3.88533	7.22052	4.72873	1.21218	3.73324	0.519455	2.658	4.99709	5.64267	5.73464	5.49473	4.209	4.48345	4.932	5.183	3.81873	1.18497	3.22667	3.251	0.347182	1.52064	3.70945	4.45882	0.851	1.13509	4.73012	1.87782	3.72067	2.48909	2.69412	1.89088	2.80885	3.43603	3.18194	0.724273	2.77
80	3.76864	1.63379	5.17165	1.347	5.221	2.6709	4.56472	1.8973	3.9778	3.61821	4.63903	2.88819	2.86078	4.08644	7.6336	4.81108	1.58024	4.04202	0.846152	3.001	5.20982	5.71402	6.04758	5.5418	4.435	4.6299	5.26521	5.391	3.7426	1.45967	3.60004	3.565	0.675566	1.67408	4.00909	4.37549	1.267	1.46459	4.8263	2.29959	3.95248	2.82234	2.69523	1.90976	2.97794	3.4181	3.4026	0.883424	3.167
81	3.93909	1.60313	5.37852	1.67	5.172	2.7554	4.22675	2.14545	4.31191	3.7563	4.73653	3.24567	3.23018	4.17453	8.00596	4.79728	1.93812	4.26323	1.1349	3.235	5.34745	5.71356	6.34622	5.52833	4.512	4.71635	5.497	5.509	3.58401	1.64173	3.88177	3.815	0.938343	1.86358	4.233	4.21809	1.599	1.70766	4.86163	2.58113	4.07492	3.07212	2.62307	1.94713	3.06624	3.32272	3.56798	0.978455	3.461
82	4.02901	1.58641	5.51373	1.917	5.098	2.779	3.762	2.34945	4.56209	3.79945	4.76091	3.559	3.53982	4.14691	8.29582	4.71418	2.26509	4.40182	1.35918	3.381	5.41327	5.664	6.60491	5.45373	4.442	4.71991	5.64264	5.568	3.37018	1.72818	4.05618	4.009	1.12145	2.05891	4.37373	3.96464	1.846	1.84164	4.81591	2.70891	4.10091	3.23527	2.49364	1.99018	3.08818	3.17745	3.65409	1.02209	3.676
83	4.03528	1.58533	5.52494	2.042	4.965	2.73635	3.18965	2.404	4.7644	3.74233	4.74219	3.77285	3.78642	4.00299	8.47004	4.59258	2.53606	4.45962	1.48612	3.455	5.40715	5.58503	6.78061	5.33413	4.239	4.6289	5.71358	5.584	3.12376	1.71055	4.10704	4.141	1.19433	2.20333	4.41997	3.60083	1.999	1.84713	4.67251	2.68455	4.04206	3.30108	2.32388	2.00131	3.06167	3.01623	3.64493	1.02939	3.803
84	3.96245	1.59607	5.39324	2.052	4.739	2.6288	2.54435	2.48545	4.91615	3.59494	4.72013	3.84883	3.95061	3.74947	8.52754	4.44958	2.72255	4.43933	1.5072	3.459	5.32833	5.49442	6.85575	5.1988	3.935	4.45638	5.72182	5.561	2.86554	1.59048	4.02856	4.198	1.14357	2.23522	4.36955	3.13863	2.045	1.7264	4.4319	2.52042	3.92569	3.27229	2.13558	1.9299	3.00043	2.86732	3.55272	1.00661	3.811
85	3.82753	1.61546	5.13473	1.982	4.422	2.48	1.87355	2.48879	4.99112	3.39682	4.73873	3.77985	4.01055	3.41242	8.50194	4.29915	2.81473	4.36188	1.45491	3.384	5.18227	5.41764	6.85645	5.08385	3.591	4.23439	5.68736	5.494	2.60764	1.39773	3.82894	4.165	0.990636	2.11142	4.24427	2.62067	1.998	1.51921	4.11897	2.23755	3.79215	3.17342	1.95533	1.76158	2.92791	2.75136	3.41455	0.945091	3.695
86	3.66627	1.63833	4.78642	1.879	4.052	2.31838	1.22876	2.41788	4.97061	3.2073	4.83588	3.59156	3.96133	3.04662	8.44569	4.16461	2.84161	4.27774	1.38667	3.217	4.98352	5.38695	6.84383	5.0311	3.27	3.9979	5.631	5.372	2.36895	1.18583	3.53601	4.054	0.787424	1.84001	4.09294	2.11207	1.915	1.29301	3.77491	1.87378	3.67878	3.02013	1.82162	1.53824	2.87577	2.69869	3.27889	0.834485	3.499
87	3.52582	1.66113	4.39884	1.801	3.694	2.16886	0.653434	2.38768	4.86183	3.0773	5.02819	3.33164	3.82752	2.71615	8.40245	4.07318	2.85833	4.25123	1.37464	2.96	4.74855	5.43512	6.8963	5.0753	3.008	3.78895	5.56306	5.203	2.19354	1.01123	3.19074	3.909	0.607131	1.47151	3.98039	1.6907	1.871	1.12517	3.45486	1.48637	3.61856	2.83415	1.77646	1.32358	2.87054	2.74568	3.19002	0.686394	3.299
88	3.44839	1.68389	4.02845	1.797	3.415	2.04488	0.172758	2.46761	4.68906	3.02118	5.29858	3.06727	3.68376	2.45782	8.39224	4.05212	2.916	4.33336	1.48609	2.645	4.49109	5.5853	7.07433	5.23439	2.836	3.65012	5.48427	5.02	2.11752	0.914697	2.83282	3.773	0.528788	1.06961	3.97409	1.42709	1.907	1.07945	3.20827	1.13648	3.64358	2.67112	1.85079	1.17824	2.92955	2.91915	3.17315	0.542273	3.177
89	3.45757	1.71032	3.72444	1.889	3.249	1.94467	-0.201444	2.69433	4.47611	3.01067	5.60444	2.85067	3.63056	2.26622	8.41533	4.12733	3.04	4.53878	1.73722	2.344	4.22333	5.844	7.38633	5.50011	2.783	3.60567	5.38	4.873	2.14556	0.911778	2.48922	3.669	0.603556	0.688556	4.12533	1.37056	2.019	1.193	3.04467	0.869222	3.77689	2.585	2.05589	1.13978	3.05167	3.22333	3.23444	0.450333	3.181
90	3.54951	1.74792	3.51558	2.069	3.185	1.85907	-0.468061	3.06388	4.2283	2.99515	5.89715	2.71144	3.69845	2.10576	8.46988	4.31194	3.22948	4.84348	2.06313	2.134	3.94155	6.19923	7.79216	5.84348	2.861	3.6401	5.2063	4.819	2.25338	0.993404	2.17179	3.607	0.845475	0.358424	4.44321	1.53649	2.167	1.46332	2.92305	0.690838	4.02823	2.59369	2.37647	1.21431	3.20484	3.63071	3.36155	0.427545	3.295
91	3.69063	1.80432	3.39991	2.305	3.187	1.762	-0.662273	3.53591	3.92282	2.91491	6.13664	2.64718	3.85355	1.94	8.52455	4.57609	3.46627	5.18864	2.33782	2.055	3.61773	6.62645	8.22373	6.21818	3.056	3.69009	4.90245	4.87	2.40773	1.13164	1.87291	3.58	1.21718	0.0887273	4.87427	1.90518	2.288	1.83064	2.76536	0.556727	4.39255	2.68173	2.77318	1.38755	3.327	4.07782	3.53455	0.430636	3.44
92	3.81926	1.8868	3.34698	2.55	3.187	1.59499	-0.886667	4.04573	3.50331	2.69455	6.30132	2.60828	4.04177	1.72829	8.49124	4.83509	3.7123	5.47737	2.40831	2.09	3.21209	7.08736	8.60114	6.55802	3.344	3.66295	4.42803	4.963	2.55344	1.2846	1.55749	3.588	1.62656	-0.153768	5.307	2.4292	2.286	2.17296	2.47658	0.387485	4.84667	2.79304	3.19478	1.61909	3.34025	4.47208	3.73326	0.365182	3.507
93	3.8508	2.00614	3.32273	2.748	3.086	1.27135	-1.28931	4.51383	2.8764	2.23345	6.39904	2.48808	4.18955	1.40526	8.25204	4.98034	3.89764	5.59758	2.12709	2.156	2.68397	7.52483	8.82127	6.76031	3.668	3.47999	3.78009	4.993	2.57708	1.3837	1.15766	3.626	1.94806	-0.460152	5.60321	3.03951	2.039	2.33304	1.93418	0.106737	5.33164	2.82832	3.58427	1.80806	3.1741	4.70895	3.93815	0.123576	3.378
94	3.70293	2.1682	3.30424	2.824	2.743	0.727758	-1.9423	4.85276	2.02036	1.478	6.43627	2.14639	4.21324	0.913242	7.71221	4.9077	3.93036	5.46127	1.4007	2.15	2.02164	7.84303	8.74958	6.69882	3.914	3.09333	2.98591	4.853	2.34127	1.33888	0.582424	3.675	2.0423	-0.939485	5.64036	3.65942	1.468	2.18603	1.08618	-0.291364	5.74052	2.66248	3.87488	1.79564	2.81188	4.70512	4.11536	-0.368909	2.963
95	3.35714	2.33537	3.27372	2.701	2.05	0.0238687	-2.67574	4.98341	1.20357	0.572273	6.38329	1.48973	4.04543	0.344636	6.91752	4.57929	3.72127	5.02093	0.306424	2.015	1.32473	7.90615	8.26853	6.24896	3.92	2.51989	2.13139	4.514	1.78859	1.064	-0.236697	3.689	1.84196	-1.54914	5.38542	4.21485	0.677	1.73314	0.083202	-0.673636	5.95189	2.23862	3.98881	1.46832	2.33902	4.47492	4.19712	-1.03864	2.332
96	2.88258	2.41998	3.20655	2.323	1.12	-0.620475	-3.13163	4.84309	0.83502	-0.157667	6.16305	0.613798	3.72071	-0.0476869	6.07031	4.08461	3.24988	4.31957	-0.888808	1.813	0.827424	7.5986	7.34001	5.37211	3.574	1.88926	1.404	4.111	1.07485	0.545909	-1.21688	3.609	1.47079	-2.02429	4.95136	4.63477	-0.015	1.15215	-0.779566	-0.819172	5.90755	1.68698	3.84917	0.925141	1.91298	4.16592	4.10348	-1.62652	1.731
97	2.41871	2.35806	3.07073	1.7	0.326	-0.965697	-3.12479	4.416	1.02927	-0.458182	5.68933	-0.154727	3.39994	-0.0901515	5.37548	3.56312	2.64091	3.48324	-1.87548	1.703	0.760273	6.89291	6.0183	4.17267	2.927	1.37118	1.02964	3.851	0.557273	-0.0963333	-2.069	3.412	1.15306	-2.13997	4.51845	4.87664	-0.328	0.71497	-1.27039	-0.624242	5.67155	1.25315	3.41397	0.467606	1.65815	3.95303	3.81145	-1.87055	1.399
98	2.07017	2.16852	2.86501	0.927	-0.045	-0.927737	-2.78228	3.77919	1.62595	-0.34703	4.91048	-0.479737	3.23873	0.189222	4.91758	3.11787	2.12852	2.682	-2.43775	1.826	1.15918	5.87499	4.47462	2.92681	2.192	1.07327	1.07727	3.812	0.475374	-0.626313	-2.50786	3.169	1.02866	-1.91863	4.21288	4.96461	-0.245	0.606808	-1.34151	-0.170788	5.37811	1.06679	2.72809	0.368758	1.61856	3.92944	3.41787	-1.70758	1.407
99	1.89432	1.93682	2.62067	0.228	-0.041	-0.573384	-2.2574	3.11134	2.47289	0.0261818	3.85522	-0.309273	3.27607	0.697869	4.68248	2.80222	1.87403	2.08196	-2.52759	2.202	1.88027	4.74947	3.04716	1.99133	1.621	1.00517	1.42233	3.941	0.779879	-0.850798	-2.49194	3.012	1.11178	-1.47547	4.05403	4.97948	0.129	0.813717	-1.06945	0.415061	5.1602	1.10715	1.97876	0.648131	1.77306	4.08284	3.1038	-1.24645	1.677
100	1.91348	1.74765	2.392	-0.15	0.205	0.021	-1.602	2.597	3.475	0.576	2.701	0.208	3.479	1.375	4.645	2.619	1.866	1.765	-2.207	2.753	2.765	3.816	2.087	1.534	1.329	1.123	1.913	4.176	1.359	-0.779	-2.133	3.036	1.384	-0.886	3.991	5.003	0.731	1.222	-0.526	1.034	5.101	1.318	1.429	1.146	2.075	4.364	2.997	-0.589	2.13
all values Left	mean	std	steps
1	10.0255	3.60582	9.609	5.703	10.38	12.762	9.223	12.595	17.806	14.462	9.859	3.522	15.304	8.501	10.479	5.281	16.208	16.554	10.892	16.431	12.436	8.818	5.762	10.472	10.65	8.649	14.114	11.825	5.342	4.02	8.249	9.213	7.375	9.337	7.347	10.15	9.02	5.039	6.796	4.458	8.058	8.424	4.707	7.887	11.583	9.367	1.673	13.348	8.695
2	8.37269	3.88606	7.93161	3.473	8.50015	11.3482	7.44679	10.8879	16.4857	13.5135	7.821	1.33855	14.1986	6.92852	8.6878	3.66258	14.816	15.0252	9.25162	15.2491	11.012	6.968	3.743	8.862	8.69865	6.75386	12.8826	10.4004	3.60611	2.306	6.40249	7.87166	5.63872	7.533	5.50624	8.376	7.15936	2.95625	5.01655	2.47	6.50842	6.94316	2.70361	5.97165	9.71704	7.75124	-0.42398	11.948	7.286
3	6.47051	4.09805	6.14231	1.102	6.38867	9.69188	5.53178	8.99704	14.7743	12.4058	5.56	-0.97501	12.7488	5.07532	6.64923	1.96336	13.109	13.2148	7.30248	13.7543	9.33418	4.967	1.555	6.957	6.50048	4.61889	11.3758	8.71186	1.71583	0.458	4.35004	6.23668	3.70158	5.476	3.42602	6.429	5.14327	0.708899	2.96636	0.407	4.76064	5.28938	0.500121	3.84304	7.6757	5.91227	-2.62295	10.267	5.691
4	4.37234	4.29103	4.30648	-1.35	4.15452	7.82164	3.53685	6.97524	12.663	11.1035	3.155	-3.41858	10.9298	2.98591	4.3967	0.163364	11.122	11.1538	5.07915	11.9628	7.45464	2.867	-0.738	4.791	4.0757	2.31197	9.62088	6.80267	-0.243	-1.529	2.11894	4.34094	1.60139	3.21	1.11915	4.352	3.03748	-1.69336	0.678727	-1.653	2.84827	3.50945	-1.89618	1.55567	5.52879	3.909	-4.86864	8.336	3.935
5	2.11585	4.44474	2.46783	-3.8	1.9008	5.779	1.50663	4.85592	10.1848	9.56859	0.663	-5.9226	8.74499	0.710394	1.95378	-1.69239	8.912	8.90285	2.626	9.91342	5.43094	0.699	-3.077	2.389	1.42924	-0.101687	7.67947	4.7298	-2.20894	-3.695	-0.28801	2.22927	-0.644162	0.776	-1.45636	2.164	0.913273	-4.22644	-1.80337	-3.669	0.806727	1.67731	-4.47715	-0.852758	3.34997	1.79503	-7.04573	6.224	2.034
6	-0.239881	4.53687	0.708263	-6.049	-0.263283	3.61836	-0.47904	2.67899	7.38733	7.78757	-1.885	-8.26433	6.23036	-1.71016	-0.661091	-3.42512	6.545	6.51324	-0.0117172	7.6664	3.2883	-1.478	-5.318	-0.234	-1.40034	-2.58819	5.61556	2.53437	-4.15379	-6.042	-2.89414	-0.085596	-3.01004	-1.789	-4.3848	-0.14	-1.10223	-6.7664	-4.44494	-5.579	-1.34636	-0.0503232	-7.16503	-3.37086	1.25852	-0.389697	-8.94017	3.981	0.003
7	-2.5978	4.53312	-0.793697	-7.827	-2.17106	1.44773	-2.25409	0.543212	4.29861	5.75979	-4.421	-10.1419	3.43973	-4.23345	-3.36945	-4.79591	4.066	4.01227	-2.75061	5.26661	1.02909	-3.498	-7.195	-3.067	-4.23985	-5.08927	3.48091	0.254152	-6.01548	-8.413	-5.66539	-2.62139	-5.36018	-4.45	-7.69524	-2.531	-2.80118	-9.07445	-7.23033	-7.225	-3.60282	-1.44573	-9.74373	-5.9353	-0.539848	-2.59609	-10.3486	1.683	-2.161
8	-4.8116	4.41943	-1.84502	-8.941	-3.61379	-0.538788	-3.62061	-1.3761	0.898949	3.5038	-6.756	-11.3288	0.429859	-6.74129	-5.95368	-5.639	1.501	1.45679	-5.40478	2.73468	-1.30436	-5.119	-8.431	-6.023	-6.74938	-7.41692	1.36224	-2.02264	-7.62572	-10.478	-8.41319	-5.32659	-7.42206	-7.098	-11.2246	-4.861	-3.97806	-10.8896	-10.1198	-8.407	-5.89864	-2.32838	-11.913	-8.35283	-1.82548	-4.70961	-11.1679	-0.489	-4.45
9	-6.70093	4.24002	-2.35528	-9.359	-4.43687	-2.10876	-4.45362	-2.87861	-2.81789	1.05517	-8.637	-11.7429	-2.6957	-8.98893	-8.09457	-5.91515	-1.066	-0.994061	-7.68821	0.0820303	-3.54806	-6.148	-8.888	-8.84	-8.55827	-9.28816	-0.566717	-4.10406	-8.77505	-11.895	-10.8041	-7.99202	-8.91462	-9.488	-14.6023	-6.866	-4.53707	-12.0428	-12.9999	-9.006	-8.05806	-2.64898	-13.4263	-10.3338	-2.48674	-6.54985	-11.396	-2.262	-6.758
10	-8.09611	4.0956	-2.359	-9.177	-4.60718	-3.09173	-4.75045	-3.82236	-6.677	-1.545	-9.872	-11.4264	-5.72473	-10.6847	-9.51891	-5.68582	-3.407	-3.09209	-9.32573	-2.61782	-5.44482	-6.529	-8.601	-11.117	-9.44836	-10.4629	-2.083	-5.74618	-9.33409	-12.471	-12.5208	-10.2914	-9.69482	-11.306	-17.3699	-8.295	-4.51664	-12.4975	-15.6379	-9.024	-9.83745	-2.47891	-14.1752	-11.6292	-2.56609	-7.93673	-11.0913	-3.429	-8.838
11	-8.87571	4.06822	-1.96637	-8.553	-4.21312	-3.44712	-4.60289	-4.1776	-10.2345	-4.24037	-10.41	-10.5014	-8.32966	-11.6379	-10.1228	-5.05421	-5.225	-4.61542	-10.1744	-5.15065	-6.78264	-6.319	-7.721	-12.514	-9.41425	-10.8464	-3.02809	-6.77254	-9.29429	-12.2	-13.3958	-10.705	-9.78078	-12.339	-19.1534	-9.022	-4.04494	-12.3218	-17.6961	-8.545	-11.0385	-1.95255	-14.1757	-12.1328	-2.20131	-8.76736	-10.3207	-3.965	-10.403
12	-9.04982	4.16907	-1.31422	-7.655	-3.406	-3.25867	-4.14511	-4.02289	-12.9527	-6.90711	-10.314	-9.125	-10.178	-11.8209	-9.964	-4.135	-6.306	-5.46967	-10.2542	-7.22444	-7.48	-5.643	-6.436	-12.897	-8.602	-10.4913	-3.383	-7.14178	-8.74444	-11.205	-13.4266	-12.392	-9.29767	-12.552	-19.7711	-9.061	-3.287	-11.6527	-18.8791	-7.695	-11.589	-1.21344	-13.5437	-11.89	-1.56533	-9.04233	-9.15133	-3.99	-11.265
13	-8.65393	4.29124	-0.533788	-6.628	-2.34794	-2.67582	-3.50748	-3.50076	-14.4697	-9.30142	-9.705	-7.46803	-11.0831	-11.3295	-9.17421	-3.03755	-6.605	-5.69809	-9.69912	-8.6223	-7.57764	-4.654	-4.928	-12.333	-7.22685	-9.5497	-3.23936	-6.9243	-7.81855	-9.687	-12.7233	-12.7111	-8.4127	-12.051	-19.2444	-8.521	-2.39315	-10.6563	-19.0785	-6.6	-11.5376	-0.386758	-12.4535	-11.0483	-0.811697	-8.83636	-7.66248	-3.672	-11.379
14	-7.8087	4.33724	0.271434	-5.578	-1.17894	-1.8467	-2.79182	-2.75955	-14.7183	-11.1077	-8.722	-5.70129	-11.0597	-10.3301	-7.91353	-1.85367	-6.223	-5.42721	-8.70026	-9.2879	-7.19009	-3.501	-3.347	-11.007	-5.52085	-8.21421	-2.73462	-6.25621	-6.65668	-7.874	-11.4676	-11.9533	-7.29219	-11.024	-17.7544	-7.56	-1.46844	-9.50061	-18.3699	-5.368	-11.0117	0.435495	-11.0859	-9.80339	-0.043899	-8.25524	-5.94972	-3.151	-10.813
15	-6.6673	4.26254	1.033	-4.574	-0.00378788	-0.882152	-2.06902	-1.91449	-13.88	-12.0885	-7.498	-3.96811	-10.2696	-9.00738	-6.35644	-0.655818	-5.337	-4.82097	-7.45506	-9.29721	-6.45658	-2.312	-1.809	-9.164	-3.68947	-6.67381	-2.01033	-5.29023	-5.38072	-5.975	-9.87402	-10.6478	-6.07965	-9.674	-15.5873	-6.339	-0.57096	-8.31985	-16.9441	-4.084	-10.1798	1.1957	-9.59594	-8.35061	0.684768	-7.40521	-4.12319	-2.508	-9.711
16	-5.35769	4.07122	1.70818	-3.659	1.10676	0.139636	-1.3847	-1.04003	-12.2819	-12.1906	-6.156	-2.37191	-8.94824	-7.53476	-4.68767	0.502	-4.141	-4.04018	-6.1173	-8.79388	-5.50382	-1.177	-0.397	-7.05	-1.88848	-5.08818	-1.17924	-4.16161	-4.08385	-4.153	-8.14958	-9.013	-4.88088	-8.171	-13.0706	-5.004	0.269758	-7.2007	-15.0382	-2.818	-9.21336	1.86285	-8.10564	-6.84976	1.35055	-6.38	-2.30506	-1.785	-8.251
17	-4.00782	3.79625	2.27541	-2.85	2.10933	1.15697	-0.764646	-0.184677	-10.2863	-11.5343	-4.806	-0.978162	-7.33559	-6.05128	-3.0646	1.58064	-2.804	-3.21697	-4.79073	-7.94467	-4.43812	-0.15	0.846	-4.866	-0.226505	-3.57444	-0.320606	-2.97399	-2.82668	-2.512	-6.46514	-7.24655	-3.75733	-6.628	-10.5152	-3.675	1.03699	-6.18423	-12.8777	-1.622	-8.25709	2.42582	-6.69373	-5.41233	1.94732	-5.26336	-0.609505	-1.013	-6.603
18	-2.70701	3.48035	2.74409	-2.149	2.97976	2.11703	-0.220616	0.629444	-8.19608	-10.3331	-3.526	0.19196	-5.63224	-4.64763	-1.58283	2.55421	-1.46	-2.44836	-3.53859	-6.89193	-3.35836	0.747	1.906	-2.767	1.23063	-2.2052	0.516586	-1.79703	-1.63754	-1.102	-4.93618	-5.49782	-2.73529	-5.115	-8.15889	-2.436	1.71993	-5.27637	-10.6455	-0.534	-7.41248	2.88356	-5.39773	-4.10077	2.46957	-4.12764	0.885	-0.23	-4.913
19	-1.51182	3.16134	3.13509	-1.541	3.70764	2.98618	0.246	1.39118	-6.22009	-8.82055	-2.357	1.15764	-3.98409	-3.36155	-0.292273	3.41045	-0.205	-1.79273	-2.38845	-5.73845	-2.33873	1.522	2.781	-0.863	2.46136	-1.00555	1.29918	-0.666364	-0.523818	0.069	-3.62018	-3.86555	-1.82218	-3.678	-6.13564	-1.346	2.30982	-4.456	-8.47218	0.423	-6.72773	3.243	-4.22809	-2.93873	2.91145	-3.03373	2.14082	0.528	-3.291
20	-0.455435	2.86052	3.46877	-1.009	4.28775	3.75812	0.642101	2.09817	-4.47597	-7.20919	-1.319	1.96178	-2.48974	-2.19776	0.79004	4.15027	0.895	-1.27091	-1.33737	-4.56379	-1.41027	2.199	2.781	0.777	3.47609	0.0348889	2.00504	0.40098	0.520465	1.027	-2.52551	-2.40775	-1.01396	-2.344	-4.47607	-0.447	2.80683	-3.69952	-6.44203	1.244	-6.19815	3.52115	-3.18264	-1.93319	3.27848	-2.01333	3.15276	1.239	-1.809
21	0.492183	2.62278	3.75967	-0.536	4.7188	4.43645	0.980071	2.7467	-3.00686	-5.65346	-0.41	2.64209	-1.20888	-1.15129	1.6783	4.78539	1.819	-0.875152	-0.372364	-3.4349	-0.577121	2.795	4.077	2.112	4.29925	0.943929	2.61539	1.39364	1.49905	1.802	-1.62402	-1.15223	-0.304808	-1.131	-3.14839	0.245	3.22102	-2.99402	-4.60607	1.941	-5.77342	3.74304	-2.25379	-1.08491	3.58799	-1.08261	3.94589	1.898	-0.513
22	1.29027	2.42326	4.01203	-0.109	5.00748	5.02455	1.27603	3.32894	-1.80688	-4.23727	0.394	3.21524	-0.164848	-0.222364	2.40073	5.33436	2.581	-0.580364	0.514424	-2.41897	0.174364	3.324	4.541	3.143	4.96309	1.74512	3.11812	2.30127	2.40691	2.423	-0.870758	-0.102455	0.306364	-0.052	-2.09161	0.74	3.57591	-2.34539	-2.9883	2.534	-5.37755	3.93048	-1.42918	-0.378848	3.86015	-0.247636	4.5617	2.505	0.578
23	1.96678	2.2682	4.22411	0.281	5.17689	5.533	1.54711	3.83589	-0.847889	-2.98256	1.116	3.69422	0.652778	0.590889	2.984	5.81833	3.206	-0.350667	1.32244	-1.57289	0.861333	3.8	4.917	3.911	5.50411	2.454	3.51967	3.11244	3.22622	2.922	-0.229	0.751111	0.821889	0.885	-1.24878	1.069	3.89767	-1.77033	-1.594	3.044	-4.94167	4.09833	-0.699333	0.212444	4.10678	0.496	5.04956	3.057	1.48
24	2.53507	2.14935	4.4056	0.645	5.25748	5.98136	1.80667	4.25439	-0.0929192	-1.86967	1.763	4.09063	1.28173	1.30036	3.448	6.25821	3.715	-0.143303	2.0456	-0.902687	1.49239	4.227	5.219	4.473	5.95432	3.07653	3.84298	3.81547	3.93386	3.321	0.321	1.42924	1.24544	1.679	-0.581455	1.277	4.19961	-1.29033	-0.413889	3.481	-4.42245	4.24796	-0.0609091	0.710687	4.32528	1.15121	5.44643	3.556	2.225
25	3.00685	2.05686	4.58324	0.998	5.27642	6.383	2.05955	4.56664	0.499061	-0.859242	2.329	4.40306	1.77061	1.91515	3.79867	6.67482	4.124	0.0820909	2.67539	-0.376061	2.06209	4.602	5.455	4.894	6.33821	3.60736	4.11045	4.40321	4.50752	3.629	0.786242	1.95867	1.58167	2.331	-0.0547879	1.419	4.48118	-0.915576	0.560091	3.84	-3.80655	4.36467	0.487364	1.12455	4.51288	1.71145	5.75379	4.013	2.837
26	3.39046	1.98225	4.7866	1.347	5.25819	6.72412	2.29848	4.75691	0.971808	0.0805859	2.812	4.61715	2.17083	2.44066	4.03489	7.08185	4.443	0.352333	3.20487	0.0486869	2.54891	4.912	5.624	5.237	6.67154	4.03131	4.33146	4.87289	4.93858	3.859	1.16213	2.36371	1.83241	2.849	0.361121	1.548	4.73874	-0.650606	1.33762	4.119	-3.11564	4.44341	0.951848	1.45848	4.66912	2.16415	5.95126	4.432	3.323
27	3.69009	1.92019	5.01638	1.67	5.22287	6.97442	2.50324	4.8142	1.36126	0.962101	3.202	4.73172	2.52806	2.88411	4.15614	7.48121	4.674	0.668758	3.63449	0.414242	2.92824	5.146	5.712	5.555	6.94911	4.32771	4.51109	5.22595	5.23763	4.026	1.44333	2.67023	1.99939	3.251	0.692535	1.706	4.9647	-0.495616	1.9502	4.317	-2.39821	4.48395	1.33742	1.70507	4.78737	2.49115	6.01981	4.791	3.684
28	3.90681	1.86736	5.24755	1.917	5.17645	7.11518	2.65582	4.73182	1.69291	1.78155	3.497	4.76245	2.87445	3.25636	4.16027	7.85655	4.803	1.01909	3.96955	0.746273	3.19245	5.308	5.722	5.867	7.15018	4.477	4.64618	5.473	5.42318	4.135	1.63155	2.90373	2.08309	3.565	0.954909	1.901	5.13682	-0.443818	2.44564	4.421	-1.70809	4.47782	1.64391	1.84164	4.85309	2.67545	5.94573	5.054	3.926
29	4.04048	1.82342	5.43794	2.042	5.10772	7.14009	2.74731	4.51228	1.98509	2.51933	3.697	4.74332	3.21567	3.56638	4.0458	8.17558	4.823	1.38576	4.21426	1.04623	3.35888	5.401	5.678	6.17	7.26838	4.4724	4.72231	5.63008	5.52569	4.174	1.72472	3.07755	2.07777	3.815	1.13115	2.094	5.22968	-0.497242	2.87796	4.419	-1.09103	4.40959	1.86918	1.84705	4.84692	2.71218	5.7313	5.196	4.064
30	4.09144	1.79105	5.52868	2.052	4.98784	7.04061	2.77722	4.15729	2.23834	3.15261	3.8	4.7202	3.52011	3.80861	3.8174	8.40152	4.756	1.75285	4.37347	1.29324	3.44603	5.428	5.601	6.456	7.3204	4.32307	4.71779	5.70974	5.57269	4.122	1.71436	3.19586	1.97779	4.009	1.19033	2.226	5.23826	-0.658879	3.288	4.317	-0.583879	4.26391	2.00458	1.72341	4.7492	2.60891	5.40034	5.199	4.111
31	4.06294	1.77272	5.47673	1.982	4.78694	6.82091	2.74003	3.68367	2.404	3.66612	3.799	4.74382	3.73945	3.96164	3.4963	8.51582	4.641	2.10055	4.45006	1.45536	3.45864	5.385	5.508	6.69	7.33018	4.05476	4.62397	5.72373	5.57703	3.985	1.60109	3.26376	1.79503	4.141	1.12306	2.237	5.18094	-0.911848	3.67285	4.157	-0.213182	4.01479	2.04073	1.51206	4.5517	2.38136	4.99903	5.061	4.074
32	3.968	1.76779	5.27894	1.879	4.50205	6.50736	2.63631	3.11353	2.43582	4.06353	3.689	4.85621	3.83743	4.00473	3.13141	8.53121	4.5	2.40812	4.44633	1.51193	3.38855	5.275	5.424	6.828	7.329	3.71957	4.45443	5.69157	5.54002	3.795	1.41236	3.29024	1.56853	4.198	0.957182	2.089	5.08701	-1.21405	3.98884	4.006	0.0103939	3.64137	1.99297	1.28335	4.26907	2.05467	4.58112	4.83	3.972
33	3.83646	1.77111	4.96397	1.801	4.16038	6.138	2.48833	2.48126	2.51008	4.36155	3.495	5.07151	3.80328	3.93733	2.78748	8.48621	4.344	2.64612	4.37905	1.4807	3.22206	5.105	5.382	6.869	7.36391	3.38348	4.23902	5.63567	5.45457	3.597	1.20054	3.29259	1.35323	4.165	0.75197	1.799	4.98571	-1.50385	4.18209	3.941	0.0928182	3.15451	1.91367	1.11765	3.93513	1.6727	4.18928	4.595	3.841
34	3.70459	1.78161	4.58	1.797	3.81333	5.766	2.32533	1.831	2.436	4.59133	3.279	5.36433	3.65433	3.796	2.51	8.429	4.196	2.788	4.29367	1.412	2.96	4.894	5.417	6.851	7.487	3.09533	4.00967	5.56767	5.31567	3.425	1.02233	3.299	1.2	4.054	0.587333	1.422	4.90467	-1.71567	4.22667	4.032	0.055	2.60433	1.871	1.08	3.6	1.296	3.84533	4.437	3.717
35	3.61177	1.79885	4.18662	1.889	3.51927	5.47009	2.17343	1.20903	2.38662	4.77868	3.11	5.68349	3.42778	3.66865	2.30299	8.39409	4.085	2.83724	4.25432	1.37109	2.63588	4.654	5.555	6.841	7.73544	2.88986	3.80463	5.48882	5.14015	3.273	0.919859	3.348	1.14124	3.909	0.541232	1.021	4.87364	-1.79898	4.14935	4.312	-0.0759091	2.06934	1.90591	1.207	3.31829	0.986939	3.55271	4.403	3.629
36	3.58371	1.82499	3.84215	2.069	3.31775	5.31742	2.04728	0.653434	2.45643	4.91924	3.027	5.97512	3.17382	3.64486	2.1357	8.39206	4.04	2.84633	4.31688	1.42791	2.33127	4.398	5.805	6.916	8.10076	2.79853	3.66301	5.3857	4.96803	3.081	0.910434	3.47107	1.18536	3.773	0.659313	0.647	4.91441	-1.7386	4.01557	4.745	-0.241576	1.64206	2.01221	1.49249	3.11845	0.773667	3.3021	4.463	3.607
37	3.62331	1.86168	3.58827	2.305	3.21409	5.32927	1.94564	0.186273	2.69764	4.99036	3.011	6.19918	2.94291	3.73864	1.97	8.41927	4.09	2.874	4.50355	1.62209	2.12682	4.136	6.156	7.125	8.51682	2.83973	3.60864	5.21427	4.85336	2.742	0.986545	3.67409	1.32155	3.669	0.942909	0.326	5.02691	-1.57364	3.89573	5.219	-0.382	1.40355	2.15355	1.86836	2.98164	0.633273	3.08218	4.508	3.678
38	3.70764	1.91279	3.43606	2.55	3.18601	5.47388	1.85907	-0.181747	3.10615	4.97579	3.01	6.34398	2.77188	3.90813	1.76504	8.47473	4.258	2.96145	4.79621	1.92271	2.05924	3.857	6.584	7.461	8.90358	3.00676	3.63169	4.91138	4.83806	2.118	1.12138	3.93019	1.51326	3.607	1.33597	0.065	5.19223	-1.41244	3.83726	5.582	-0.454758	1.40437	2.27333	2.20195	2.84531	0.501182	2.88423	4.39	3.856
39	3.79086	1.98925	3.36201	2.748	3.187	5.66018	1.76078	-0.448697	3.62795	4.88062	2.961	6.41902	2.67489	4.08965	1.45843	8.52612	4.525	3.11876	5.13985	2.22749	2.1	3.528	7.051	7.876	9.18331	3.27709	3.68019	4.4344	4.9057	1.074	1.27392	4.18867	1.68404	3.58	1.72989	-0.173	5.37752	-1.39782	3.84827	5.682	-0.44603	1.65116	2.2863	2.3296	2.62302	0.295545	2.7049	3.999	4.145
40	3.81356	2.10775	3.3293	2.824	3.14415	5.74936	1.58994	-0.639848	4.17755	4.72512	2.792	6.41309	2.63573	4.20118	0.988848	8.49227	4.806	3.33482	5.44061	2.39542	2.15491	3.111	7.501	8.301	9.25891	3.59927	3.67294	3.78009	4.97482	-0.387	1.37755	4.39167	1.69958	3.588	1.98491	-0.482	5.54876	-1.61836	3.88782	5.453	-0.362818	2.10924	2.08391	2.13524	2.20082	-0.0360909	2.54409	3.355	4.534
41	3.7231	2.26271	3.30945	2.701	2.95434	5.5917	1.25638	-0.836667	4.64916	4.53038	2.39	6.26337	2.5896	4.15795	0.424818	8.27106	4.986	3.58248	5.58485	2.27845	2.12136	2.569	7.838	8.659	8.99572	3.86679	3.53383	2.97685	4.93643	-1.895	1.34347	4.4774	1.41395	3.626	1.97602	-0.969	5.68008	-2.00882	3.87287	5.007	-0.222879	2.71102	1.58912	1.64949	1.48982	-0.440364	2.3948	2.656	4.996
42	3.4956	2.40206	3.28198	2.323	2.505	5.08227	0.697859	-1.17404	4.93434	4.3043	1.652	5.87407	2.42925	3.92616	0.00208081	7.78142	4.946	3.80927	5.47827	1.75987	1.96603	1.9	7.921	8.848	8.25695	3.91897	3.21256	2.11531	4.71261	-2.896	1.085	4.39167	0.807222	3.675	1.70487	-1.58	5.75045	-2.31706	3.70473	4.548	-0.0619697	3.3692	0.868758	1.07876	0.550424	-0.741273	2.21447	2.157	5.464
43	3.14366	2.46753	3.22185	1.7	1.76818	4.21118	-0.0137576	-1.76879	4.93788	4.03712	0.695	5.16867	2.02721	3.59442	-0.0867576	7.05609	4.63	3.93145	5.06679	0.834818	1.783	1.222	7.627	8.736	7.00888	3.62642	2.70833	1.391	4.34303	-3.21	0.583455	4.10088	0.081697	3.689	1.34527	-2.043	5.71239	-2.30479	3.32855	4.223	0.0539091	3.99394	0.173727	0.691939	-0.382697	-0.770545	1.92379	1.982	5.829
44	2.73451	2.43512	3.09473	0.927	0.911475	3.08764	-0.646717	-2.52895	4.60473	3.69397	-0.115	4.1467	1.32773	3.33246	0.157444	6.25542	4.128	3.85545	4.38384	-0.317657	1.74027	0.773	6.924	8.216	5.37419	3.01196	2.10916	1.03081	3.99807	-3.051	-0.0512222	3.6148	-0.436727	3.609	1.10054	-2.143	5.48257	-1.95875	2.81072	4.056	0.0562121	4.49739	-0.233152	0.640101	-1.04692	-0.498788	1.4609	2.068	5.983
45	2.35719	2.31593	2.893	0.228	0.243556	1.93433	-0.965556	-3.06244	3.98267	3.20511	-0.467	2.96011	0.465778	3.254	0.646556	5.55767	3.591	3.51933	3.55056	-1.40578	1.95133	0.759	5.898	7.263	3.65478	2.27367	1.56233	1.095	3.83367	-2.61	-0.590111	2.99611	-0.548111	3.412	1.06344	-1.914	5.03611	-1.40144	2.315	3.991	-0.0363333	4.81389	-0.272667	0.887556	-1.31189	-0.017	0.848778	2.318	5.893
46	2.09924	2.14967	2.64545	-0.15	-0.0442727	1.01473	-0.898727	-3.15855	3.26082	2.48982	-0.37	1.91145	-0.235455	3.36718	1.31391	5.05818	3.131	2.97036	2.738	-2.17209	2.40236	1.185	4.759	5.938	2.28155	1.67291	1.18882	1.453	3.87064	-1.959	-0.836091	2.35073	-0.289727	3.169	1.234	-1.471	4.52464	-0.734818	1.98273	3.994	-0.049	4.94709	-0.007	1.328	-1.19864	0.564909	0.221455	2.687	5.641
47	2.01444	1.98608	2.40833	-0.156	-0.00621212	0.492636	-0.516475	-2.91186	2.6728	1.62448	0.009	1.25948	-0.494869	3.63884	2.11193	4.76545	2.806	2.39415	2.11772	-2.49153	3.00827	1.902	3.816	4.413	1.51064	1.34965	1.03095	1.95238	4.05019	-1.127	-0.784374	1.87895	0.209394	3.012	1.60238	-0.886	4.19888	-0.016303	1.85438	4.08	0.197303	4.97688	0.493848	1.90484	-0.781091	1.16318	-0.214061	3.143	5.355
48	2.1172	1.85643	2.27426	0.138	0.250051	0.366576	0.106455	-2.45987	2.35158	0.958313	0.576	1.04795	-0.304909	4.04898	3.014	4.659	2.619	2.00058	1.78071	-2.37613	3.695	2.765	3.254	3.019	1.29389	1.25969	1.06651	2.49778	4.33124	-0.124	-0.518838	1.77258	0.868485	3.036	2.17113	-0.191	4.18226	0.744525	1.89655	4.278	0.705697	5.00058	1.17779	2.59272	-0.11998	1.73012	-0.323293	3.67	5.152
49	2.39923	1.76583	2.31552	0.671	0.689424	0.567	0.929061	-1.87106	2.29394	0.799303	1.3	1.20491	0.192788	4.58991	4.01027	4.747	2.574	1.86655	1.72039	-1.89136	4.42173	3.683	3.045	2.087	1.52645	1.33939	1.26724	3.03582	4.70664	1.022	-0.0783333	2.02436	1.64924	3.223	2.93558	0.614	4.40548	1.57485	2.08212	4.624	1.36873	5.09506	1.99355	3.37497	0.735364	2.27136	-0.116788	4.27	5.101
50	2.84492	1.70891	2.51993	1.381	1.30159	1.05027	1.91458	-1.17104	2.47424	1.12515	2.155	1.67455	0.903899	5.25388	5.07048	5.05815	2.702	1.94455	1.90411	-1.10956	5.18833	4.603	3.114	1.688	2.14378	1.58453	1.62472	3.5471	5.18136	2.256	0.513101	2.5227	2.52417	3.513	3.87638	1.532	4.77816	2.48988	2.41346	5.133	2.1023	5.30088	2.90024	4.24696	1.73995	2.82379	0.35997	4.934	5.191
51	3.43712	1.68228	2.84927	2.244	2.08941	1.77173	3.03442	-0.367202	2.91966	1.76722	3.126	2.4069	1.76241	6.03166	6.1351	5.59633	3.029	2.18564	2.31616	-0.115111	6.01412	5.519	3.434	1.732	3.07544	1.99344	2.1266	4.0419	5.76621	3.506	1.23734	3.1723	3.46903	3.865	4.95467	2.536	5.27884	3.46889	2.89528	5.784	2.86206	5.60827	3.86461	5.19504	2.85111	3.40621	1.07967	5.643	5.393
52	4.15157	1.67811	3.28421	3.257	3.036	2.66227	4.25009	0.540455	3.63612	2.60982	4.19	3.33585	2.71542	6.90418	7.15342	6.32745	3.556	2.57618	2.94403	1.00388	6.90018	6.437	3.983	2.144	4.23536	2.54655	2.74573	4.52603	6.45861	4.706	2.08297	3.89755	4.45182	4.248	6.11015	3.571	5.89297	4.47115	3.52397	6.535	3.62209	5.98561	4.848	6.17506	4.01842	4.02409	2.01088	6.372	5.713
53	4.9556	1.68348	3.83699	4.383	4.09028	3.66112	5.50558	1.54478	4.58227	3.5748	5.295	4.38536	3.74178	7.83784	8.10628	7.19345	4.253	3.10676	3.76002	2.16299	7.82306	7.34	4.723	2.843	5.52886	3.20751	3.45343	4.99391	7.23053	5.812	3.02704	4.6701	5.43183	4.65	7.27641	4.583	6.59469	5.45778	4.27447	7.341	4.37833	6.41114	5.81236	7.13959	5.17896	4.67964	3.11282	7.088	6.161
54	5.81248	1.68584	4.53327	5.57	5.18852	4.71036	6.74042	2.61976	5.70161	4.61106	6.383	5.47822	4.80761	8.79512	8.97381	8.12706	5.064	3.76718	4.71513	3.28618	8.75003	8.204	5.598	3.736	6.85531	3.92605	4.22218	5.44919	8.0401	6.797	4.01702	5.50176	6.37294	5.098	8.39443	5.541	7.36979	6.39901	5.10184	8.154	5.14039	6.86919	6.72812	8.05065	6.27134	5.36588	4.33052	7.755	6.723
55	6.68486	1.67604	5.37027	6.76	6.26327	5.749	7.90382	3.72545	6.91864	5.70873	7.41	6.54018	5.86545	9.73936	9.74009	9.06318	5.929	4.54045	5.74273	4.31764	9.65091	9.008	6.545	4.747	8.11791	4.66218	5.02555	5.89745	8.84691	7.653	4.99527	6.40291	7.25145	5.619	9.41718	6.419	8.19964	7.26918	5.96309	8.93	5.91082	7.35518	7.56909	8.88682	7.25218	6.06673	5.59464	8.352	7.375
56	7.53023	1.65911	6.32622	7.909	7.26011	6.733	8.96044	4.82056	8.15933	6.84567	8.344	7.51156	6.87267	10.6341	10.3903	9.94667	6.803	5.39367	6.77911	5.23178	10.4993	9.747	7.506	5.806	9.24222	5.39156	5.84256	6.33811	9.61933	8.394	5.936	7.36522	8.05222	6.221	10.3101	7.201	9.053	8.04122	6.82011	9.633	6.67933	7.88144	8.314	9.63722	8.09933	6.75767	6.83711	8.86	8.079
57	8.34552	1.60748	7.37342	8.989	8.13958	7.63136	9.89461	5.86751	9.36657	7.96918	9.169	8.3563	7.80312	11.446	10.9199	10.7399	7.664	6.28267	7.77136	6.03141	11.2737	10.427	8.429	6.842	10.1834	6.09919	6.65382	6.76935	10.3313	9.042	6.82781	8.36106	8.76601	6.89	11.0523	7.882	9.90836	8.69657	7.63252	10.242	7.42836	8.45979	8.9577	10.2944	8.81028	7.40827	8.00131	9.273	8.795
58	9.08873	1.55355	8.47355	9.972	8.87939	8.42609	10.701	6.84512	10.4983	9.03415	9.882	9.06439	8.63439	12.1489	11.3292	11.4238	8.499	7.16273	8.6857	6.73097	11.9609	11.056	9.275	7.803	10.9277	6.76979	7.44036	7.18506	10.9648	9.597	7.6513	9.35197	9.39191	7.608	11.6443	8.457	10.7366	9.23479	8.36094	10.747	8.135	9.09879	9.50491	10.859	9.39758	7.99264	9.04148	9.592	9.488
59	9.75112	1.49919	9.57238	10.823	9.47293	9.1133	11.3826	7.74902	11.5269	10.0224	10.492	9.64151	9.35072	12.7294	11.6227	11.9979	9.285	7.99552	9.51073	7.34487	12.5512	11.637	10.02	8.655	11.4829	7.39082	8.18542	7.57452	11.5078	10.049	8.37701	10.2952	9.93241	8.349	12.1054	8.93	11.5001	9.66572	8.97884	11.157	8.77888	9.79606	9.95752	11.3376	9.87908	8.49367	9.93223	9.826	10.135
60	10.3269	1.45149	10.6042	11.519	9.93357	9.69673	11.9503	8.57589	12.4361	10.9272	11.016	10.1015	9.94331	13.1874	11.81	12.4724	10.017	8.76315	10.2483	7.88634	13.0401	12.162	10.656	9.386	11.873	7.948	8.87728	7.92402	11.9518	10.406	9.0024	11.1523	10.3903	9.069	12.4593	9.316	12.1694	9.99792	9.47422	11.483	9.35406	10.5268	10.3211	11.7393	10.2728	8.90336	10.6667	9.983	10.723
61	10.8136	1.41659	11.5076	12.065	10.2896	10.1791	12.4195	9.32321	13.2158	11.7342	11.475	10.4635	10.4077	13.5243	11.8978	12.8548	10.695	9.45964	10.9032	8.37321	13.4371	12.617	11.183	10.003	12.1346	8.44515	9.5137	8.21633	12.2978	10.692	9.5417	11.8914	10.767	9.718	12.725	9.638	12.7256	10.2359	9.84594	11.729	9.85527	11.2528	10.6043	12.0732	10.5935	9.22136	11.2508	10.07	11.251
62	11.2127	1.39601	12.2427	12.484	10.574	10.5616	12.8022	9.99137	13.8606	12.4272	11.875	10.7574	10.7464	13.7411	11.8999	13.1498	11.325	10.0789	11.4786	8.82341	13.7628	12.985	11.609	10.514	12.3063	8.90729	10.1013	8.43284	12.5523	10.925	10.0052	12.4997	11.0603	10.261	12.9164	9.917	13.1573	10.3868	10.1039	11.899	10.2754	11.935	10.8127	12.3466	10.8494	9.45579	11.7025	10.094	11.708
63	11.5281	1.38835	12.7857	12.796	10.8089	10.8495	13.1106	10.5836	14.3762	12.9904	12.205	11.0107	10.9759	13.8404	11.834	13.3639	11.913	10.6135	11.9774	9.24552	14.0375	13.253	11.945	10.927	12.4222	9.34453	10.6421	8.56297	12.7243	11.121	10.3976	12.9801	11.2691	10.683	13.046	10.173	13.4615	10.4602	10.258	11.994	10.6135	12.5311	10.9493	12.562	11.0452	9.62033	12.0476	10.071	12.094
64	11.7663	1.39251	13.1369	13.004	11.0037	11.0529	13.3595	11.1137	14.779	13.4316	12.454	11.2402	11.1183	13.8305	11.7177	13.5101	12.46	11.0595	12.4071	9.63855	14.2699	13.412	12.21	11.253	12.5074	9.74918	11.1258	8.60555	12.8235	11.289	10.7238	13.3418	11.3971	10.993	13.128	10.414	13.6484	10.4688	10.3137	12.014	10.856	13.0006	11.0181	12.7214	11.1864	9.72218	12.3173	10.016	12.419
65	11.9352	1.40865	13.3436	13.119	11.1651	11.1833	13.5637	11.5979	15.0863	13.7916	12.623	11.4594	11.1944	13.727	11.5626	13.6049	12.96	11.4183	12.7766	10.0068	14.4544	13.46	12.41	11.5	12.5807	10.1151	11.5387	8.56221	12.861	11.431	10.9937	13.6086	11.4537	11.202	13.1733	10.643	13.7281	10.4224	10.2764	11.963	10.8741	13.3158	11.0262	12.829	11.2821	9.76873	12.5443	9.941	12.673
66	12.0495	1.43345	13.4744	13.177	11.3035	11.2517	13.7385	12.0459	15.3205	14.0966	12.721	11.6788	11.2242	13.5434	11.3862	13.6674	13.413	11.6921	13.0911	10.3608	14.5833	13.401	12.544	11.683	12.6662	10.4341	11.8732	8.44172	12.8499	11.543	11.2137	13.8115	11.4499	11.316	13.1968	10.866	13.7004	10.324	10.1548	11.856	11.1547	13.4697	10.9803	12.8893	11.3435	9.77158	12.7572	9.848	12.838
67	12.1135	1.4704	13.56	13.214	11.4303	11.263	13.9017	12.4623	15.5093	14.3437	12.757	11.9053	11.2227	13.2947	11.213	13.711	13.82	11.884	13.3573	10.704	14.67	13.247	12.604	11.821	12.786	10.7027	12.126	8.26	12.7977	11.63	11.3827	13.977	11.3937	11.338	13.217	11.092	13.5683	10.1773	9.96267	11.709	11.178	13.4703	10.895	12.909	11.382	9.734	12.9697	9.742	12.914
68	12.1374	1.51759	13.6044	13.242	11.5499	11.2226	14.0657	12.8542	15.6798	14.5327	12.746	12.1459	11.193	13.0023	11.0575	13.7382	14.187	11.9896	13.5788	11.0366	14.7293	13.009	12.588	11.929	12.9369	10.9298	12.3033	8.03426	12.7049	11.703	11.5059	14.1218	11.2917	11.272	13.2457	11.324	13.3446	9.99374	9.71942	11.539	11.1276	13.3359	10.7835	12.9	11.4052	9.66824	13.1875	9.635	12.915
69	12.1309	1.57455	13.6033	13.247	11.6641	11.1471	14.2309	13.2318	15.8526	14.6729	12.707	12.4011	11.1343	12.6907	10.924	13.7503	14.521	12.0067	13.7571	11.3549	14.7719	12.702	12.504	12.017	13.1023	11.1286	12.4197	7.77891	12.5721	11.774	11.5912	14.2565	11.1437	11.125	13.2855	11.563	13.0451	9.78611	9.44605	11.357	11.0245	13.0889	10.656	12.8732	11.4188	9.58755	13.4084	9.54	12.851
70	12.1033	1.64009	13.5505	13.218	11.7812	11.0503	14.358	13.6029	16.0337	14.7781	12.64	12.6649	11.0541	12.3846	10.8209	13.7474	14.832	11.9451	13.8979	11.652	14.8055	12.343	12.377	12.091	13.2633	11.3062	12.4875	7.5083	12.4078	11.863	11.6398	14.3894	10.9528	10.902	13.3422	11.81	12.6919	9.57076	9.16385	11.176	10.8925	12.7525	10.5271	12.8315	11.4268	9.50745	13.6331	9.466	12.729
71	12.065	1.71277	13.4602	13.165	11.9126	10.9454	14.4184	13.9696	16.2251	14.8535	12.547	12.9302	10.9714	12.1031	10.7585	13.7365	15.125	11.8284	14.0081	11.9384	14.8468	11.948	12.227	12.158	13.3986	11.4671	12.5158	7.23513	12.2308	11.982	11.6509	14.5227	10.7374	10.619	13.4211	12.064	12.3104	9.37174	8.88738	11.011	10.7403	12.3545	10.4113	12.7726	11.4328	9.44882	13.8643	9.425	12.56
72	12.0284	1.79531	13.3484	13.09	12.0648	10.8406	14.7353	14.3302	16.429	14.8945	12.443	13.192	10.9045	11.8605	10.7393	13.7274	15.408	11.6758	14.0954	12.2268	14.9077	11.537	12.063	12.228	13.4895	11.6184	12.5183	6.97859	12.0578	12.131	11.6311	14.6537	10.5193	10.299	13.5278	12.33	11.9203	9.21406	8.62799	10.877	10.5751	11.9248	10.3232	12.7046	11.4427	9.41548	14.0912	9.429	12.359
73	11.9987	1.8798	13.2114	12.995	12.2412	10.7421	14.9225	14.6798	16.6423	14.9008	12.342	13.4477	10.8563	11.6702	10.7592	13.7293	15.689	11.5048	14.169	12.5196	14.9923	11.143	11.893	12.307	13.529	11.7674	12.5145	6.76473	11.9016	12.308	11.5921	14.777	10.3197	9.96	13.6676	12.612	11.5315	9.11164	8.39991	10.792	10.4058	11.49	10.2765	12.6458	11.4706	9.39873	14.3016	9.477	12.14
74	11.9852	1.96639	13.0445	12.913	12.4452	10.6572	15.1285	15.0158	16.8623	14.8839	12.251	13.7055	10.8222	11.5412	10.8252	13.7568	15.977	11.3365	14.2302	12.8187	15.1078	10.788	11.73	12.399	13.5212	11.9215	12.5213	6.60924	11.771	12.508	11.5404	14.8877	10.1579	9.615	13.8429	12.907	11.1498	9.06695	8.21638	10.771	10.2401	11.0684	10.2816	12.6144	11.5296	9.39342	14.4942	9.573	11.914
75	11.9938	2.0535	12.8589	12.866	12.6777	10.5947	15.3474	15.3412	17.0937	14.8592	12.177	13.9675	10.8006	11.4784	10.9502	13.8238	16.268	11.1828	14.2857	13.1242	15.2538	10.484	11.581	12.505	13.4743	12.0941	12.5474	6.50962	11.6725	12.721	11.4818	14.9865	10.0476	9.28	14.0495	13.207	10.7832	9.07612	8.09352	10.817	10.0904	10.6778	10.3388	12.6226	11.6225	9.39815	14.6723	9.72	11.691
76	12.029	2.13945	12.6738	12.854	12.9378	10.5635	15.5719	15.6638	17.3414	14.8419	12.127	14.2265	10.794	11.4829	11.1315	13.9419	16.562	11.0501	14.3521	13.4343	15.423	10.242	11.453	12.628	13.3936	12.2993	12.5965	6.45842	11.6121	12.939	11.4232	15.0902	9.99503	8.984	14.2757	13.503	10.443	9.13648	8.04503	10.926	9.97182	10.339	10.4462	12.6821	11.7435	9.413	14.8418	9.913	11.479
77	12.0926	2.22243	12.5029	12.877	13.2192	10.5716	15.8057	15.9919	17.5943	14.8416	12.104	14.4826	10.8052	11.5502	11.3521	14.1163	16.863	10.9524	14.4362	13.7501	15.6065	10.07	11.357	12.764	13.287	12.5447	12.661	6.45329	11.5869	13.157	11.3735	15.2243	10.0069	8.753	14.5091	13.792	10.1475	9.24855	8.07255	11.089	9.895	10.0679	10.5992	12.7909	11.8831	9.43879	15.0094	10.14	11.287
78	12.1837	2.29946	12.3546	12.931	13.5164	10.624	16.0408	16.3289	17.8299	14.868	12.116	14.7419	10.8318	11.6686	11.5923	14.34	17.167	10.895	14.5397	14.0727	15.7987	9.967	11.295	12.902	13.1651	12.8222	12.7322	6.49422	11.59	13.368	11.3401	15.3989	10.0858	8.601	14.7364	14.071	9.91722	9.41	8.17011	11.303	9.865	9.86711	10.7943	12.9457	12.0348	9.47567	15.1826	10.393	11.116
79	12.3006	2.36658	12.2363	13.005	13.8217	10.7249	16.2682	16.6748	18.0279	14.9304	12.175	15.0017	10.8719	11.8309	11.8458	14.6015	17.47	10.879	14.6679	14.3938	16.0055	9.926	11.258	13.039	13.0386	13.1184	12.8206	6.57994	11.6164	13.574	11.3244	15.5974	10.2318	8.522	14.9538	14.342	9.76461	9.61321	8.33052	11.564	9.88227	9.73679	11.0276	13.1464	12.1939	9.52336	15.3668	10.663	10.971
80	12.4425	2.41786	12.1549	13.095	14.127	10.879	16.4866	17.0276	18.175	15.0371	12.281	15.2509	10.922	12.0346	12.1155	14.8895	17.782	10.9053	14.8243	14.706	16.2269	9.939	11.247	13.17	12.9204	13.427	12.9445	6.70763	11.6621	13.772	11.3252	15.7928	10.4391	8.512	15.161	14.599	9.69452	9.84812	8.54256	11.856	9.93803	9.67093	11.2891	13.3948	12.3505	9.58185	15.5616	10.94	10.86
81	12.6072	2.44894	12.1099	13.199	14.4237	11.0855	16.702	17.3825	18.2685	15.186	12.422	15.4871	10.9763	12.2758	12.3895	15.1873	18.119	10.9723	15.0056	15.0015	16.4426	10.002	11.272	13.292	12.8273	13.7445	13.1123	6.87869	11.7286	13.955	11.3434	15.9705	10.7064	8.567	15.3507	14.833	9.70465	10.1075	8.79306	12.167	10.0195	9.66729	11.5665	13.6863	12.4981	9.64867	15.7602	11.218	10.796
82	12.7904	2.46088	12.0974	13.319	14.7037	11.3335	16.9155	17.7324	18.3225	15.3671	12.584	15.7127	11.0365	12.5398	12.6575	15.4805	18.477	11.0835	15.2036	15.2624	16.6301	10.115	11.338	13.409	12.7811	14.0699	13.3215	7.10209	11.8181	14.119	11.381	16.1253	11.0326	8.69	15.5063	15.042	9.78973	10.3863	9.06864	12.478	10.113	9.72364	11.8498	14.0128	12.6362	9.721	15.9625	11.498	10.789
83	12.9868	2.45731	12.1147	13.455	14.964	11.6084	17.1189	18.0699	18.3536	15.5689	12.755	15.9235	11.105	12.8108	12.9332	15.7623	18.837	11.2423	15.4113	15.4795	16.7796	10.264	11.444	13.526	12.8015	14.4043	13.5613	7.38327	11.9286	14.264	11.4331	16.2524	11.4067	8.896	15.6175	15.234	9.94094	10.6779	9.36003	12.774	10.2075	9.83709	12.1272	14.3642	12.7666	9.79324	16.1696	11.782	10.835
84	13.1916	2.44167	12.1619	13.612	15.208	11.9006	17.3017	18.3867	18.3681	15.7759	12.932	16.1123	11.1784	13.0808	13.227	16.029	19.184	11.4448	15.6248	15.6575	16.8868	10.429	11.59	13.645	12.8935	14.7467	13.8175	7.71366	12.0612	14.391	11.4933	16.3463	11.8115	9.176	15.6811	15.419	10.1378	10.977	9.65732	13.042	10.2967	9.99928	12.3857	14.7338	12.8904	9.86276	16.3794	12.066	10.945
85	13.4014	2.41716	12.2358	13.786	15.4354	12.2036	17.463	18.6721	18.3724	15.9717	13.111	16.2749	11.2508	13.3488	13.529	16.2755	19.508	11.6805	15.8435	15.8055	16.9466	10.609	11.775	13.759	13.0582	15.093	14.0765	8.0803	12.2247	14.506	11.5722	16.4012	12.2317	9.498	15.7095	15.608	10.3548	11.2763	9.95276	13.276	10.3806	10.1942	12.6169	15.1126	13.0086	9.925	16.5886	12.346	11.125
86	13.6134	2.3869	12.336	13.972	15.6414	12.513	17.6131	18.9193	18.3713	16.1398	13.301	16.4149	11.3244	13.6131	13.8191	16.502	19.806	11.9403	16.0639	15.9395	16.9578	10.816	11.992	13.865	13.3005	15.4334	14.3251	8.47579	12.4269	14.612	11.7006	16.418	12.6534	9.838	15.7224	15.795	10.5786	11.5716	10.2486	13.47	10.4682	10.4094	12.8216	15.4879	13.1237	9.97088	16.7969	12.609	11.368
87	13.829	2.3514	12.4759	14.169	15.8282	12.8301	17.7609	19.1371	18.359	16.2551	13.511	16.5344	11.4077	13.8759	14.0772	16.7204	20.081	12.2189	16.285	16.084	16.9195	11.063	12.236	13.97	13.6077	15.7593	14.5534	8.88967	12.6749	14.72	11.8848	16.4054	13.0677	10.189	15.7327	15.962	10.8059	11.8605	10.5454	13.627	10.5697	10.634	13.0039	15.8472	13.2405	9.98824	17.0058	12.853	11.662
88	14.0416	2.31336	12.6552	14.373	16.0101	13.1595	17.9028	19.341	18.3284	16.3063	13.511	16.6328	11.5012	14.1455	14.2796	16.9482	20.332	12.5113	16.5162	16.2401	16.8308	11.333	12.501	14.08	13.9569	16.0655	14.7568	9.30685	12.9558	14.819	12.1102	16.3724	13.4699	10.541	15.7428	16.091	11.0308	12.1316	10.8353	13.746	10.6942	10.8567	13.1689	16.18	13.3565	9.95827	17.2035	13.08	11.991
89	14.2506	2.27387	12.8478	14.575	16.2006	13.498	18.0258	19.5311	18.2828	16.3159	13.787	16.7157	11.6026	14.4313	14.401	17.2007	20.557	12.8093	16.7703	16.3888	16.6983	11.598	12.787	14.197	14.3212	16.3408	14.9317	9.70556	13.2469	14.893	12.3628	16.3209	13.8483	10.882	15.7564	16.171	11.2452	12.3676	11.1029	13.818	10.8523	11.0696	13.3237	16.4771	13.4651	9.87733	17.3719	13.281	12.337
90	14.4402	2.24186	13.0288	14.766	16.3938	13.8257	18.1163	19.7068	18.2235	16.312	13.764	16.7895	11.712	14.7165	14.419	17.4882	20.747	13.113	17.0544	16.5093	16.5283	11.836	13.096	14.315	14.6771	16.5746	15.0762	10.0594	13.5316	14.929	12.6105	16.2524	14.1831	11.208	15.7742	16.194	11.4438	12.5523	11.328	13.832	11.0438	11.2623	13.4679	16.7309	13.5636	9.75452	17.4979	13.432	12.686
91	14.5978	2.22099	13.1769	14.933	16.5627	14.1084	18.1616	19.8743	18.135	16.3068	13.583	16.8571	11.8305	14.9668	14.3116	17.8081	20.888	13.4306	17.3632	16.5828	16.3215	12.019	13.413	14.426	14.9949	16.7548	15.1819	10.3387	13.7845	14.903	12.8071	16.1775	14.4495	11.507	15.7915	16.138	11.6114	12.6641	11.4882	13.778	11.2527	11.4138	13.5838	16.9343	13.6566	9.59173	17.57	13.51	13.021
92	14.7027	2.2166	13.2557	15.065	16.675	14.3081	18.1438	20.0289	17.9988	16.2874	13.249	16.9233	11.9509	15.1517	14.0549	18.1375	20.964	13.7584	17.6831	16.5945	16.067	12.117	13.694	14.522	15.2311	16.8755	15.2422	10.515	13.9697	14.785	12.9121	16.1044	14.618	11.759	15.7884	15.979	11.7154	12.6765	11.5516	13.648	11.4615	11.4972	13.6393	17.0696	13.737	9.37358	17.5723	13.493	13.313
93	14.7297	2.23344	13.2239	15.142	16.7031	14.3898	18.039	20.1529	17.8126	16.2137	12.755	16.9928	12.0438	15.2413	13.6245	18.436	20.946	14.0661	17.9916	16.5216	15.7393	12.101	13.897	14.586	15.3338	16.9376	15.2533	10.5591	14.05	14.551	12.8934	16.0229	14.6564	11.938	15.7313	15.707	11.7155	12.562	11.4807	13.428	11.6459	11.4813	13.6019	17.1012	13.7793	9.07506	17.4865	13.375	13.536
94	14.6505	2.27683	13.0263	15.133	16.6244	14.3259	17.822	20.2209	17.5762	16.0274	12.084	17.065	12.0745	15.2066	13.0003	18.6566	20.808	14.2949	18.2519	16.3366	15.3096	11.94	13.994	14.596	15.2615	16.9353	15.2112	10.4473	13.9855	14.186	12.7404	15.8999	14.5386	12.006	15.572	15.312	11.5703	12.3003	11.2392	13.107	11.7601	11.3233	13.4404	16.9904	13.7335	8.66527	17.3062	13.148	13.667
95	14.4347	2.35331	12.6017	14.995	16.4221	14.0908	17.4718	20.2027	17.281	15.6672	11.211	17.1163	12.0069	15.0198	12.1661	18.7582	20.532	14.3727	18.4168	16.0307	14.7506	11.595	13.958	14.508	14.9902	16.8531	15.0944	10.1541	13.7436	13.683	12.4584	15.6799	14.2442	11.912	15.2601	14.781	11.2309	11.8715	10.7891	12.68	11.7493	10.9698	13.1248	16.7058	13.5528	8.10194	17.0263	12.798	13.673
96	14.0503	2.4686	11.9007	14.674	16.081	13.6491	16.9619	20.0648	16.915	15.0876	10.119	17.0998	11.7959	14.6454	11.1177	18.703	20.106	14.2447	18.4412	15.6235	14.0323	11.022	13.757	14.264	14.5051	16.6712	14.8599	9.66187	13.2925	13.031	12.042	15.2913	13.7489	11.6	14.7536	14.093	10.6313	11.267	10.0952	12.131	11.5637	10.363	12.6199	16.2112	13.2069	7.33376	16.632	12.313	13.512
97	13.462	2.62654	10.8735	14.103	15.5742	12.9605	16.2533	19.7773	16.4667	14.2528	8.795	16.9579	11.3891	14.0395	9.86815	18.4571	19.518	13.8687	18.287	15.1086	13.1105	10.175	13.356	13.815	13.7943	16.3488	14.4583	8.95412	12.5942	12.196	11.4585	14.6711	13.0297	11.016	14.0115	13.209	9.71627	10.4757	9.12445	11.43	11.1614	9.44636	11.8804	15.4698	12.6587	6.31473	16.0953	11.681	13.137
98	12.6355	2.82624	9.4858	13.227	14.8675	11.9937	15.3057	19.3228	15.9212	13.1252	7.241	16.6421	10.7297	13.1598	8.44861	17.9823	18.748	13.2036	17.921	14.4385	11.9401	9.017	12.706	13.125	12.8461	15.8377	13.8413	8.00751	11.6187	11.136	10.6764	13.7703	12.0681	10.119	13.0023	12.082	8.46231	9.48221	7.85458	10.537	10.5081	8.18685	10.8615	14.4536	11.8598	5.02048	15.3912	10.883	12.498
99	11.5445	3.05853	7.74671	11.994	13.9365	10.7411	14.0901	18.6786	15.2591	11.6657	5.473	16.1074	9.77415	11.9719	6.90761	17.2417	17.769	12.2146	17.3142	13.5598	10.5066	7.539	11.755	12.157	11.6607	15.1017	12.9723	6.8019	10.3705	9.821	9.67206	12.5573	10.8436	8.891	11.712	10.686	6.88788	8.26501	6.28674	9.418	9.58958	6.59575	9.53161	13.1539	10.7687	3.45879	14.4891	9.894	11.554
100	10.178	3.30504	5.703	10.38	12.762	9.223	12.595	17.806	14.462	9.859	3.522	15.304	8.501	10.479	5.281	16.208	16.554	10.892	16.431	12.436	8.818	5.762	10.472	10.887	10.257	14.114	11.825	5.342	8.889	8.249	8.424	11.018	9.337	7.347	10.15	9.02	5.039	6.796	4.458	8.058	8.424	4.707	7.887	11.583	9.367	1.673	13.348	8.695	10.286
[truncated: 56 more columns]

## Sheet: Rotation LHipFlex ComfM
all values Right	mean	std	steps
1	1.51545	2.09937	5.061	3.688	1.839	-0.074	0.109	7.275	0.566	0.069	-1.114	1.657	-1.221	0.484	2.078	2.573	6.294	0.689	1.621	-0.24	-0.498	3.686	1.023	1.621	2.406	1.74	0.766	2.445	3.059	3.234	0.545	-0.51	0.745	2.658	-1.115	-5.312	-0.246	-1.391	0.675	0.342	2.71	0.164	2.274	1.304	3.675	-1.967	-0.196	1.379	1.414
2	0.806868	2.12171	4.47003	3.346	1.128	-0.815556	-0.372717	7.29707	0.451192	-0.308212	-1.71388	1.11195	-2.15052	-0.478404	1.31373	2.58868	5.50748	-0.0812525	0.977333	-0.664	-1.16682	2.97723	0.560828	1.04191	1.756	0.987354	0.0464848	1.799	2.26088	2.96545	-0.19804	-1.247	-0.244899	1.97118	-1.81124	-5.51482	-0.806	-2.01482	-0.663343	-0.217444	1.71361	-0.753636	1.334	0.496455	2.43116	-2.59266	-1.05038	0.677909	0.777
3	0.228438	2.16847	4.12793	3.037	0.376	-1.35484	-0.593384	7.59766	0.468242	-0.269273	-1.99434	0.542838	-2.90171	-1.31444	0.861374	2.88264	4.85797	-0.802828	0.341384	-0.83	-1.65585	2.40662	0.0978586	0.496131	1.139	0.25199	-0.509576	1.36	1.65423	3.05349	-0.906909	-1.674	-1.18777	1.39389	-2.35155	-5.38178	-1.398	-2.29522	-1.76556	-0.53698	0.928485	-1.56741	0.603465	-0.358253	1.30149	-3.08043	-1.71573	-0.111485	0.451
4	-0.145891	2.26387	4.09094	2.677	-0.353	-1.60445	-0.45897	8.20312	0.662788	0.152182	-1.87103	-0.0826364	-3.3427	-1.92776	0.819182	3.4887	4.45973	-1.33482	-0.191455	-0.649	-1.88109	2.07209	-0.354273	0.0573636	0.651	-0.364485	-0.818545	1.185	1.32545	3.51391	-1.42361	-1.69	-2.05936	1.04718	-2.62409	-4.85558	-2.048	-2.18555	-2.5017	-0.536636	0.460212	-2.18327	0.141788	-1.21691	0.433636	-3.36091	-2.10185	-0.925545	0.519
5	-0.251455	2.42698	4.34813	2.237	-0.921	-1.50973	0.0474242	9.08785	1.13081	0.881212	-1.34786	-0.693848	-3.39918	-2.24004	1.18541	4.37725	4.38027	-1.54674	-0.494131	-0.103	-1.78873	2.01882	-0.694263	-0.174788	0.407	-0.714131	-0.842485	1.293	1.31947	4.28814	-1.60821	-1.282	-2.77115	0.998576	-2.57067	-3.94417	-2.733	-1.70057	-2.79844	-0.201	0.352283	-2.50043	0.00357576	-1.93578	-0.0590909	-3.37304	-2.16636	-1.63912	0.974
6	-0.0558573	2.64616	4.84134	1.778	-1.192	-1.07037	0.874343	10.1942	1.92691	1.844	-0.501838	-1.14469	-3.06203	-2.22514	1.88361	5.47865	4.6187	-1.37093	-0.47397	0.759	-1.37879	2.23538	-0.792919	-0.12703	0.488	-0.688414	-0.59	1.659	1.61947	5.28882	-1.3797	-0.521	-3.22253	1.25161	-2.18667	-2.69112	-3.374	-0.892586	-2.65998	0.434354	0.594758	-2.46647	0.221455	-2.36093	-0.133556	-3.09449	-1.91109	-2.13342	1.741
7	0.438828	2.88347	5.49639	1.423	-1.091	-0.329424	1.93348	11.4577	3.03355	2.97509	0.569697	-1.28927	-2.37609	-1.89039	2.81752	6.72588	5.13209	-0.808303	-0.102303	1.856	-0.681273	2.68476	-0.57103	0.231091	0.917	-0.253727	-0.0958182	2.242	2.18176	6.428	-0.728727	0.498	-3.3427	1.77773	-1.49245	-1.14855	-3.856	0.17597	-2.15976	1.31385	1.15215	-2.08073	0.79097	-2.39436	0.187727	-2.53788	-1.36088	-2.33036	2.731
8	1.19593	3.10201	6.28508	1.284	-0.61	0.65704	3.1403	12.822	4.39048	4.22255	1.78739	-1.04067	-1.39906	-1.26283	3.90477	8.06857	5.86418	0.107717	0.588414	3.119	0.260182	3.3254	-0.0164343	0.890566	1.676	0.558465	0.599636	3.004	2.95612	7.64778	0.253414	1.695	-3.11482	2.53633	-0.524939	0.625798	-4.062	1.44793	-1.38735	2.39024	1.98436	-1.37576	1.67697	-2.00597	0.848636	-1.73081	-0.547182	-2.19412	3.876
9	2.20883	3.27057	7.22075	1.434	0.206	1.84205	4.42843	14.2448	5.93302	5.55227	3.10856	-0.381091	-0.183606	-0.387152	5.08839	9.4654	6.75824	1.32299	1.54123	4.502	1.40073	4.12758	0.834434	1.82142	2.724	1.68194	1.45621	3.916	3.89653	8.92268	1.43622	3.021	-2.55376	3.48138	0.669212	2.58121	-3.912	2.87529	-0.40997	3.62413	3.04381	-0.404808	2.8269	-1.22092	1.7834	-0.708576	0.495545	-1.72121	5.136
10	3.40813	3.38258	8.29073	1.898	1.284	3.193	5.75164	15.6944	7.60445	6.93555	4.51518	0.655182	1.22791	0.687455	6.32873	10.8744	7.76791	2.777	2.70155	5.97	2.69182	5.07582	1.92373	2.98082	4.011	3.035	2.43973	4.955	4.96173	10.2376	2.76927	4.444	-1.68964	4.57145	2.036	4.67118	-3.384	4.41255	0.741	4.97709	4.27818	0.773273	4.18282	-0.0947273	2.92827	0.495091	1.735	-0.930909	6.482
11	4.7591	3.43487	9.458	2.652	2.551	4.68026	7.08558	17.1465	9.35737	8.33582	5.99079	2.00118	2.79828	1.91533	7.60597	12.2667	8.85773	4.41245	4.0194	7.493	4.08594	6.15828	3.19114	4.31972	5.486	4.53148	3.52024	6.105	6.12163	11.5704	4.23775	5.941	-0.563374	5.77337	3.52067	6.84648	-2.494	6.01832	2.04276	6.40926	5.63488	2.11102	5.68915	1.3076	4.22477	1.84351	3.14323	0.132939	7.886
12	6.21968	3.4352	10.6962	3.639	3.943	6.272	8.41967	18.5814	11.1414	9.71533	7.50822	3.57389	4.488	3.25833	8.90833	13.6302	10.0033	6.17589	5.45456	9.047	5.53667	7.36067	4.60133	5.78689	7.097	6.09289	4.66133	7.348	7.35378	12.8977	5.77589	7.493	0.778	7.052	5.074	9.06278	-1.282	7.65756	3.46767	7.88189	7.063	3.56989	7.29822	2.92122	5.62444	3.29578	4.68678	1.409	9.32
13	7.74963	3.39658	11.9802	4.804	5.402	7.93321	9.74842	19.9808	12.9143	11.0807	9.042	5.29148	6.24852	4.68609	10.2318	14.9638	11.1931	8.01536	6.9707	10.619	7.00691	8.66227	6.12494	7.33094	8.796	7.66197	5.82964	8.66	8.63806	14.2108	7.30164	9.086	2.28697	8.37188	6.65255	11.2784	0.195	9.298	4.98585	9.3613	8.51679	5.11118	8.97233	4.68967	7.09006	4.81024	6.32633	2.83309	10.758
14	9.31468	3.33385	13.2907	6.097	6.871	9.62881	11.0708	21.3317	14.6545	12.4896	10.5765	7.08408	8.02864	6.16303	11.573	16.2683	12.423	9.88362	8.53228	12.209	8.47203	10.0339	7.72935	8.90916	10.545	9.20264	7.00333	10.006	9.95878	15.511	8.76985	10.71	3.92471	9.70368	8.22297	13.4563	1.871	10.9115	6.56377	10.8258	9.96495	6.69698	10.6823	6.54942	8.59453	6.35082	8.02372	4.34279	12.176
15	10.8715	3.2399	14.6284	7.469	8.306	11.3318	12.3894	22.6302	16.3539	13.9815	12.0979	8.89095	9.79157	7.64477	12.9276	17.5469	13.692	11.7365	10.1122	13.813	9.92209	11.4439	9.38042	10.4893	12.31	10.6937	8.16803	11.351	11.3059	16.7999	10.1637	12.351	5.65168	11.0314	9.76482	14.037	3.679	12.4808	8.17693	12.2703	11.3879	8.30492	12.4036	8.43405	10.1242	7.89108	9.75355	5.88145	13.559
16	12.4458	3.17623	15.9977	8.865	9.678	13.0244	13.7081	23.8775	18.0095	15.545	13.6022	10.6695	11.5177	9.10209	14.2914	18.8082	15.0026	13.5462	11.696	15.42	11.3575	12.8678	11.0491	12.0539	14.065	12.1314	9.317	12.673	12.6714	18.0917	11.4843	14.005	7.42642	12.3572	11.2703	16.9482	5.557	14.0012	9.8063	13.7042	12.7736	9.92227	14.1118	10.2907	11.6762	9.41467	11.4998	7.40636	14.902
17	13.9995	3.12045	17.3968	10.24	10.982	14.6967	15.0316	25.0745	19.6237	17.1488	15.0871	12.4041	13.2004	10.525	15.6604	20.0565	16.3543	15.2978	13.278	17.016	12.7841	14.2891	12.7191	13.5967	15.8	13.5225	10.4563	13.964	14.0487	19.4002	12.7511	15.666	9.2148	13.6947	12.7423	19.5371	7.444	15.4785	11.4377	15.1418	14.1188	11.5584	15.7836	12.0916	13.2485	10.9156	13.2511	8.89391	16.208
18	15.5259	3.06236	18.8245	11.569	12.23	16.3431	16.3638	26.2215	21.2051	18.7648	16.5507	14.0937	14.8456	11.9228	17.0302	21.2949	17.7411	16.9867	14.8617	18.595	14.2095	15.6972	14.3892	15.112	17.512	14.8868	11.5991	15.224	15.4356	20.7269	13.9893	17.327	10.9896	15.0531	14.1881	21.3948	9.294	16.9214	13.0649	16.5938	15.4213	13.2341	17.3978	13.83	14.8427	12.3961	14.9983	10.3383	17.481
19	17.0319	3.01212	20.2741	12.85	13.441	17.9584	17.7046	27.325	22.7569	20.3675	17.9895	15.7411	16.4571	13.3093	18.3933	22.5254	19.1554	18.6165	16.4538	20.147	15.6419	17.0832	16.0618	16.6005	19.206	16.248	12.7581	16.454	16.8281	22.0585	15.2225	18.975	12.7435	16.4333	15.6141	23.17	11.083	18.3393	14.6798	18.0609	16.6832	14.9472	18.9386	15.5161	16.4601	13.8596	16.7325	11.7458	18.72
20	18.5173	2.96766	21.7313	14.097	14.63	19.5374	19.05	28.3947	24.2713	21.9326	19.3989	17.3479	18.0377	14.6941	19.7434	23.7463	20.5918	20.1931	18.0555	21.664	17.0861	18.4392	17.7402	18.0722	20.884	17.6225	13.9418	17.659	18.2219	23.3749	16.4718	20.593	14.4816	17.8327	17.024	24.8605	12.809	19.7411	16.2705	19.5358	17.913	16.6715	20.393	17.1601	18.0899	15.3083	18.4393	13.13	19.921
21	19.9807	2.92576	23.1806	15.347	15.818	21.0737	20.3906	29.4385	25.737	23.4388	20.769	18.9216	19.5855	16.0794	21.075	24.9507	22.044	21.721	19.6628	23.135	18.5478	19.7583	19.4172	19.5332	22.547	19.0063	15.1519	18.843	19.6075	24.6529	17.7492	22.159	16.2041	19.2488	18.4166	26.4659	14.488	21.1302	17.8236	21.013	19.1218	18.3809	21.7555	18.7712	19.7088	16.744	20.1006	14.5072	21.089
22	21.4181	2.88365	24.6105	16.632	17.017	22.5498	21.7212	30.4631	27.152	24.8733	22.0925	20.4702	21.0865	17.4662	22.3821	26.1263	23.4989	23.202	21.2672	24.545	20.0346	21.0384	21.0804	20.9837	24.192	20.3856	16.3864	19.998	20.9745	25.8815	19.0542	23.654	17.9038	20.6742	19.7877	27.9897	16.137	22.4987	19.3271	22.4853	20.3113	20.0574	23.0232	20.357	21.2892	18.1663	21.6994	15.8926	22.229
23	22.8224	2.84024	26.0064	17.954	18.228	23.9596	22.887	31.4678	28.5269	26.231	23.3641	21.9972	22.5252	18.8518	23.6572	27.2601	24.9453	24.641	22.8562	25.882	21.5503	22.2786	22.7169	22.421	25.817	21.748	17.6407	21.116	22.3113	27.0576	20.3748	25.062	19.5682	22.1019	21.1327	29.4372	17.767	23.8331	20.774	23.9389	21.4769	21.6843	24.2009	21.9172	22.8131	19.5712	23.2223	17.2953	23.35
24	24.1771	2.79823	27.3536	19.307	19.447	25.2944	23.0743	32.448	29.8728	27.5142	24.5797	23.495	23.8867	20.2286	24.8892	28.3421	26.3675	26.041	24.4133	27.14	23.0888	23.4793	24.314	23.8369	27.414	23.0829	18.9067	22.193	23.6053	28.1782	21.6943	26.379	21.1821	23.5202	22.4429	30.814	19.389	25.1217	22.1531	25.3499	22.6084	23.243	25.2871	23.4458	24.2687	20.9519	24.6604	18.7147	24.458
25	25.5113	2.75012	28.6375	20.69	20.668	26.5505	25.5741	33.3967	31.1971	28.7259	25.7355	24.9504	25.1634	21.585	26.0689	29.3618	27.7466	27.4008	25.9215	28.311	24.6332	24.6408	25.8561	25.2188	28.973	24.3796	20.1755	23.226	24.8443	29.2363	22.9952	27.602	22.7338	24.9167	23.713	32.1238	21.007	26.3524	23.4586	26.7036	23.6993	24.7194	26.2815	24.9331	25.6464	22.2925	26.0066	20.1454	25.553
26	26.7788	2.70376	29.8427	22.092	21.879	27.7254	26.7813	34.3044	32.5012	29.8655	26.8305	26.346	26.3515	22.907	27.1879	30.3123	29.061	28.7177	27.3665	29.398	26.1617	25.7632	27.3276	26.5499	30.482	25.6296	21.4407	24.211	26.0203	30.2227	24.2618	28.732	24.2133	26.2735	24.9377	33.3687	22.618	27.5172	24.6926	27.9895	24.7519	26.1053	27.1909	26.37	26.942	23.5755	27.2578	21.5783	26.634
27	27.9865	2.65762	30.9605	23.488	23.061	28.8198	27.9372	35.1543	33.7761	30.9282	27.8662	27.667	27.4535	24.1778	28.2292	31.1918	30.2949	29.9869	28.738	30.41	27.653	26.8448	28.7169	27.8144	31.932	26.8254	22.6962	25.149	27.1267	31.1321	25.4774	29.771	25.6168	27.5736	26.1128	34.5485	24.21	28.6098	25.8606	29.1965	25.7668	27.3983	28.025	27.7497	28.1598	24.7806	28.4164	23.0032	27.697
28	29.1282	2.6123	31.9928	24.857	24.199	29.8342	29.038	35.9335	35.0018	31.9025	28.8439	28.9058	28.4702	25.3768	29.1729	31.9957	31.436	31.2019	30.0261	31.353	29.0945	27.8854	30.016	29.0003	33.32	27.9614	23.9363	26.042	28.1595	31.964	26.6327	30.724	26.944	28.7986	27.2326	35.6561	25.772	29.6274	26.9675	30.32	26.748	28.5954	28.7951	29.0615	29.3106	25.8949	29.4856	24.4049	28.73
29	30.1975	2.56804	32.9437	26.182	25.277	30.7668	30.0784	36.6307	36.1508	32.7786	29.7616	30.0545	29.4024	26.4855	30.016	32.7191	32.4757	32.3567	31.2201	32.229	30.4789	28.8855	31.2197	30.0963	34.633	29.0331	25.1606	26.89	29.1187	32.7201	27.7192	31.592	28.1911	29.9323	28.2852	36.6807	27.293	30.5683	28.0153	31.3503	27.6925	29.6954	29.5103	30.2904	30.4033	26.9139	30.4666	25.7658	29.721
30	31.1889	2.52372	33.8135	27.443	26.293	31.6173	31.0491	37.2319	37.1959	33.5489	30.6151	31.1102	30.2517	27.49	30.7665	33.3606	33.4108	33.4384	32.3117	33.035	31.7953	29.8447	32.3221	31.0971	35.853	30.0336	26.4005	27.697	30.004	33.4006	28.7313	32.37	29.357	30.9616	29.2615	37.6103	28.761	31.4308	29.0022	32.2777	28.5893	30.6985	30.1974	31.4361	31.4412	27.838	31.3564	27.0678	30.652
31	32.0979	2.47772	34.5993	28.624	27.247	32.3845	31.9419	37.7286	38.1113	34.2088	31.4015	32.0807	31.0208	28.3773	31.4257	33.9171	34.2399	34.4301	33.2915	33.757	33.0235	30.7613	33.3168	32.0046	36.967	30.9531	27.6955	28.462	30.8159	34.0046	29.6697	33.051	30.4428	31.8782	30.1524	38.4298	30.167	32.2112	29.9274	33.0997	29.418	31.6045	30.9014	32.5146	32.4199	28.6636	32.1501	28.2983	31.507
32	32.9194	2.4308	35.2998	29.716	28.134	33.0658	32.7512	38.1136	38.8683	34.7546	32.1196	32.9755	31.7119	29.1389	31.9948	34.3831	34.9762	35.3117	34.1511	34.388	34.1493	31.6328	34.1982	32.8207	37.985	31.7891	29.021	29.182	31.5523	34.5297	30.5337	33.63	31.4514	32.6821	30.9498	39.1242	31.495	32.9068	30.7923	33.8182	30.1674	32.4115	31.6394	33.5287	33.3296	29.3914	32.8443	29.447	32.271
33	33.6488	2.38565	35.9164	30.71	28.951	33.6581	33.478	38.3855	39.4576	35.1939	32.7677	33.7989	32.3561	29.7715	32.4832	34.7533	35.6483	36.0628	34.8815	34.918	35.1585	32.4542	34.9601	33.5451	38.907	32.5391	30.3139	29.851	32.2139	34.9715	31.3237	34.098	32.3863	33.3803	31.6465	39.6851	32.737	33.5169	31.5967	34.4337	30.8293	33.1186	32.3797	34.4704	34.1623	30.026	33.4365	30.4996	32.937
34	34.2843	2.33704	36.4457	31.602	29.695	34.159	34.1237	38.5457	39.872	35.542	33.3467	34.552	33.0097	30.2763	32.9063	35.027	36.259	36.6697	35.476	35.332	36.044	33.225	35.5997	34.1787	39.666	33.1987	31.528	30.469	32.8057	35.33	32.038	34.454	33.2507	33.9847	32.239	40.1093	33.881	34.0433	32.3383	34.9457	31.4047	33.7263	33.0763	35.332	34.915	30.574	33.9247	31.447	33.508
35	34.8266	2.27559	36.8871	32.39	30.37	34.5719	34.6891	38.6015	40.1168	35.8203	33.8662	35.23	33.6814	30.6594	33.2812	35.2123	36.7795	37.13	35.9359	35.621	36.7975	33.9465	36.1116	34.7306	40.207	33.7625	32.6286	31.031	33.3373	35.6077	32.6789	34.709	34.0461	34.5091	32.7229	40.4008	34.917	34.4902	33.0137	35.3569	31.8972	34.2325	33.7002	36.1082	35.5871	31.0425	34.3085	32.2829	33.983
36	35.2789	2.2041	37.2433	33.076	30.982	34.9054	35.1804	38.5651	40.2094	36.0563	34.338	35.8245	34.3239	30.9598	33.6282	35.3209	37.1998	37.4524	36.2691	35.787	37.419	34.6157	36.4922	35.2058	40.533	34.2244	33.5996	31.533	33.816	35.8102	33.256	34.88	34.7698	34.9734	33.1034	40.567	35.838	34.8617	33.6182	35.6729	32.3085	34.6384	34.2399	36.7945	36.1758	31.4378	34.5946	33.0126	34.362
37	35.6445	2.12961	37.5223	33.671	31.542	35.168	35.6064	38.4473	40.1765	36.2692	34.7676	36.3291	34.8881	31.2898	33.9587	35.3602	37.5271	37.6497	36.4871	35.836	37.92	35.2235	36.7485	35.604	40.669	34.5822	34.4355	31.967	34.2506	35.9427	33.7789	34.983	35.4167	35.3989	33.3888	40.6138	36.635	35.1608	34.1502	35.9005	32.6385	34.9485	34.6994	37.388	36.6765	31.7678	34.7915	33.638	34.651
38	35.9268	2.05598	37.7321	34.186	32.059	35.3677	35.9753	38.2578	40.047	36.4604	35.1511	36.737	35.341	31.7405	34.2725	35.327	37.7532	37.7381	36.605	35.769	38.3179	35.7624	36.8984	35.9241	40.638	34.8404	35.1352	32.324	34.6469	36.0081	34.2414	35.032	35.9853	35.8014	33.5899	40.5431	37.295	35.3908	34.6122	36.0476	32.8924	35.1696	35.0887	37.8821	37.089	32.0388	34.9094	34.1574	34.858
39	36.1289	1.98723	37.8796	34.635	32.547	35.5038	36.2895	38.0027	39.8507	36.6189	35.4806	37.0428	35.6577	32.2945	34.5632	35.2207	37.8648	37.732	36.6387	35.594	38.6297	36.2327	36.9605	36.1628	40.462	35.0055	35.6987	32.594	35.0039	36.01	34.6257	35.032	36.4737	36.1851	33.7184	40.3567	37.809	35.5577	35.0087	36.124	33.0799	35.3082	35.413	38.2702	37.4134	32.2504	34.955	34.5655	34.989
40	36.2542	1.92644	37.968	35.035	33.017	35.5693	36.5447	37.6849	39.6208	36.7199	35.7442	37.2409	35.8196	32.8987	34.8305	35.0478	37.857	37.6383	36.6002	35.313	38.8699	36.6335	36.9448	36.3066	40.159	35.0884	36.1227	32.767	35.3151	35.9503	34.9195	34.986	36.8765	36.5372	33.7877	40.0547	38.173	35.67	35.3475	36.1381	33.2172	35.3676	35.6683	38.5558	37.6497	32.3954	34.9198	34.8651	35.05
41	36.3042	1.87685	37.9976	35.395	33.476	35.5475	36.7359	37.3122	39.394	36.752	35.838	37.3254	35.8149	33.5021	35.0749	34.8299	37.7332	37.4585	36.4953	34.938	39.0605	36.9548	36.8548	36.3373	39.75	35.0996	36.4005	32.838	35.5683	35.8364	35.1148	34.898	37.1881	36.8397	33.8124	39.634	38.391	35.7327	35.6379	36.0911	33.3245	35.3456	35.8335	38.7411	37.7969	32.4616	34.7414	35.0598	35.048
42	36.2857	1.83873	37.9754	35.715	33.927	35.4281	36.8595	36.9067	39.2126	36.7196	35.9628	37.2883	35.6444	34.0522	35.2997	34.592	37.5037	37.1907	36.3264	34.495	39.2185	37.1786	36.6909	36.2392	39.254	35.0443	36.527	32.814	35.7478	35.6879	35.1989	34.768	37.3984	37.0769	33.8001	39.112	38.472	35.747	35.8861	35.9783	33.4175	35.2357	35.89	38.8237	37.8511	32.4357	34.4775	35.1541	34.992
43	36.2044	1.81182	37.9137	35.989	34.363	35.2301	36.9141	36.5092	39.1151	36.6389	36.0372	37.124	35.3228	34.5112	35.5194	34.3405	37.1866	36.837	36.1008	34.014	39.359	37.288	36.454	36.0034	38.689	34.9286	36.4976	32.716	35.8427	35.5262	35.1642	34.599	37.4887	37.2371	33.7514	38.5358	38.422	35.7111	36.097	35.8	33.5104	35.0364	35.8325	38.7953	37.8137	32.3114	34.1022	35.1473	34.898
44	36.0729	1.79246	37.8154	36.2	34.768	34.9878	36.9067	36.1705	39.1336	36.5384	35.9682	36.8234	34.879	34.8609	35.7466	34.0888	36.8061	36.4157	35.8349	33.519	39.4956	37.2717	36.1547	35.6417	38.085	34.7641	36.3142	32.582	35.8532	35.3717	35.0206	34.402	37.448	37.3123	33.6695	37.9681	38.241	35.6257	36.2806	35.567	33.611	34.7647	35.6741	38.6427	37.692	32.1035	33.6554	35.0369	34.789
45	35.9147	1.77557	37.6739	36.33	35.115	34.754	36.8576	35.9394	39.2751	36.4573	35.8302	36.3999	34.3596	35.1006	35.9893	33.873	36.388	35.9711	35.5671	33.029	39.6347	37.1289	35.8208	35.2004	37.485	34.5651	35.9983	32.458	35.7953	35.2444	34.7919	34.201	37.2967	37.3052	33.565	37.4773	37.941	35.5094	36.4531	35.2999	33.7194	34.4612	35.4493	38.3631	37.5156	31.8554	33.2036	34.8243	34.688
46	35.7606	1.75669	37.4892	36.358	35.388	34.5887	36.7994	35.8483	39.517	36.4317	35.6469	35.8903	33.8285	35.2468	36.2478	33.7441	35.9589	35.5705	35.3562	32.573	39.7813	36.8802	35.4976	34.7536	36.946	34.3585	35.5998	32.399	35.7043	35.1565	34.5075	34.041	37.0873	37.233	33.4615	37.1267	37.549	35.3945	36.6347	35.0205	33.8248	34.1839	35.2202	37.9802	37.3251	31.6317	32.8252	34.5205	34.62
47	35.6447	1.73721	37.396	36.283	35.59	34.545	36.7663	35.8891	39.8065	36.4813	35.4532	35.3483	33.3572	35.3383	36.494	33.7453	35.553	35.2861	35.2646	32.181	39.9493	36.5703	35.2413	34.381	36.535	34.1867	35.1935	32.445	35.6284	35.1202	34.2156	33.971	36.8892	37.1274	33.3913	36.9515	37.094	35.3194	36.8419	34.7544	33.9057	33.9931	35.0616	37.5442	37.1624	31.496	32.5923	34.152	34.612
48	35.5908	1.71994	37.1996	36.127	35.752	34.6398	36.7823	36.0045	40.0702	36.6038	35.2899	34.8507	33.01	35.4284	36.6753	33.8954	35.2057	35.1709	35.3454	31.876	40.1532	36.2557	35.1186	34.1444	36.319	34.0914	34.8587	32.599	35.6152	35.1503	33.9854	34.026	36.7671	37.031	33.3827	36.9186	36.61	35.3172	37.071	34.5263	33.934	33.938	35.0446	37.1195	37.0584	31.4812	32.5349	33.7602	34.677
49	35.61	1.71381	36.9643	35.937	35.917	34.8398	36.8647	36.1066	40.2322	36.7791	35.2045	34.4918	32.828	35.5683	36.7422	34.1775	34.9511	35.2338	35.6186	31.674	40.4005	35.9874	35.1654	34.0649	36.332	34.1015	34.6514	32.836	35.7028	35.2538	33.8954	34.204	36.7547	36.9915	33.4493	36.9077	36.152	35.4005	37.2845	34.3645	33.89	34.0346	35.1957	36.7748	37.0241	31.5708	32.6112	33.3927	34.814
50	35.6905	1.72933	36.8822	35.769	36.12	35.0679	37.0015	36.0956	40.2624	36.9262	35.2304	34.3391	32.7997	35.7966	36.6797	34.5484	34.7961	35.4357	36.0497	31.569	40.687	35.7967	35.3571	34.1029	36.547	34.2129	34.5809	33.115	35.8899	35.4332	33.9821	34.454	36.8235	37.0465	33.5815	36.7662	35.773	35.5512	37.4209	34.2945	33.7773	34.2316	35.4515	36.5642	37.0367	31.6918	32.715	33.0909	35.009
51	35.7888	1.77557	36.8179	35.671	36.366	35.2255	37.1205	35.8844	40.1959	36.883	35.3448	34.3953	32.8467	36.1208	36.5181	34.8816	34.6761	35.6978	36.5362	31.517	40.9946	35.6621	35.6201	34.1539	36.867	34.3793	34.5974	33.377	36.0979	35.6826	34.1704	34.714	36.8774	37.1949	33.7425	36.3928	35.5	35.7183	37.415	34.3205	33.6222	34.4059	35.6709	36.498	37.0358	31.7322	32.714	32.8752	35.237
52	35.8376	1.86226	36.6758	35.641	36.603	35.2227	37.0929	35.4404	40.142	36.521	35.4607	34.5853	32.8411	36.4973	36.3265	34.9771	34.4677	35.9058	36.9536	31.436	41.2615	35.4895	35.8293	34.0889	37.144	34.5105	34.6004	33.529	36.1926	35.947	34.2813	34.934	36.7972	37.3689	33.874	35.7713	35.32	35.8234	37.2138	34.4065	33.4805	34.4186	35.7112	36.5196	36.9373	31.6052	32.521	32.7291	35.46
53	35.7651	1.99009	36.3599	35.587	36.709	35.0103	36.8303	34.8016	40.2124	35.8497	35.4732	34.7776	32.6559	36.8264	36.1755	34.7341	34.0709	35.9307	37.1958	31.224	41.3666	35.1717	35.8596	33.8214	37.22	34.5164	34.4813	33.466	36.0679	36.1056	34.1581	35.066	36.5117	37.4397	33.9072	34.9392	35.139	35.7741	36.8056	34.4911	33.4086	34.1898	35.4973	36.5111	36.665	31.3003	32.1286	32.5903	35.611
54	35.5165	2.14512	35.8356	35.376	36.563	34.596	36.3288	34.0315	40.4179	34.9665	35.3139	34.8345	32.2276	36.9741	36.0616	34.1681	33.4684	35.6867	37.1707	30.806	41.1997	34.6712	35.6333	33.3419	37.003	34.3258	34.1755	33.143	35.7132	36.0382	33.7701	35.043	36.029	37.2943	33.7722	33.9491	34.819	35.4975	36.2324	34.4785	33.3898	33.7177	35.0361	36.341	36.1853	30.8592	31.5672	32.365	35.59
55	35.0736	2.30159	35.1585	34.936	36.137	34.0279	35.6505	33.1886	40.6195	33.9725	34.9743	34.6683	31.5698	36.839	35.9005	33.3624	32.7123	35.1673	36.8204	30.184	40.7358	34.0255	35.1579	32.6965	36.495	33.8995	33.6823	32.612	35.1946	35.7045	33.1823	34.805	35.4016	36.9101	33.4193	32.8479	34.28	34.9771	35.5586	34.2811	33.3167	33.0534	34.393	35.9345	35.5184	30.3322	30.8724	31.9709	35.317
56	34.4554	2.4334	34.445	34.291	35.494	33.3623	34.8707	32.3138	40.6182	32.9443	34.4894	34.2666	30.7358	36.4162	35.6129	32.4282	31.8817	34.425	36.1571	29.41	40.036	33.2929	34.4928	31.9468	35.756	33.2596	33.0447	31.962	34.5916	35.1572	32.4792	34.349	34.6771	36.3454	32.8477	31.6659	33.529	34.2596	34.827	33.8709	33.0664	32.2663	33.653	35.2983	34.7169	29.7548	30.0746	31.38	34.769
57	33.7047	2.52647	33.7844	33.515	34.733	32.6439	34.0437	31.4338	40.3001	31.9194	33.902	33.6731	29.7813	35.7758	35.2096	31.461	31.0428	33.5389	35.2454	28.546	39.1855	32.5204	33.7113	31.1426	34.868	32.4745	32.3142	31.261	33.9562	34.4807	31.7264	33.714	33.8781	35.6827	32.1071	30.4252	32.63	33.4296	34.0524	33.2815	32.5842	31.411	32.8868	34.4911	33.8304	29.1449	29.2064	30.6265	33.987
58	32.87	2.58415	33.1885	32.684	33.934	31.8922	33.1968	30.5629	39.6908	30.9029	33.2405	32.9343	28.755	34.9995	34.7536	30.5275	30.2297	32.5795	34.1715	27.637	38.2389	31.7332	32.8695	30.3139	33.897	31.6203	31.5335	30.528	33.3069	33.7449	30.9572	32.954	33.0074	34.9847	31.2675	29.1414	31.666	32.5671	33.2389	32.573	31.8997	30.515	32.1384	33.5837	32.8928	28.5097	28.2965	29.7749	33.058
59	31.9892	2.61818	32.6236	31.851	33.137	31.1079	32.343	29.7073	38.8943	29.8821	32.5068	32.0914	27.7003	34.1517	34.2846	29.6659	29.4428	31.588	33.0194	26.705	37.2108	30.9307	31.9929	29.4768	32.877	30.7482	30.7345	29.754	32.6371	32.9891	30.1763	32.11	32.0594	34.2783	30.3892	27.8304	30.704	31.7254	32.3865	31.8042	31.0836	29.5871	31.4225	32.6328	31.9171	27.8487	27.3673	28.884	32.067
60	31.0846	2.64004	32.0504	31.039	32.354	30.2865	31.4886	28.8632	38.0107	28.8454	31.6775	31.178	26.6489	33.2686	33.7961	28.8883	28.6571	30.5832	31.8476	25.763	36.0965	30.0965	31.0911	28.6321	31.814	29.8844	29.9341	28.931	31.9295	32.2259	29.3693	31.2	31.0288	33.5595	29.5072	26.5075	29.779	30.9259	31.4939	31.0163	30.209	28.6274	30.7314	31.6758	30.9099	27.1561	26.4339	27.991	31.066
61	30.1643	2.65735	31.4289	30.237	31.577	29.4168	30.6403	28.0272	37.0896	27.7875	30.7257	30.2268	25.6202	32.3589	33.234	28.182	27.8396	29.5703	30.6947	24.815	34.8935	29.2116	30.1678	27.77	30.71	29.0322	29.1395	28.055	31.1687	31.4413	28.5155	30.227	29.9159	32.8066	28.6312	25.1836	28.887	30.1711	30.5634	30.2308	29.3268	27.6366	30.043	30.734	29.8712	26.4295	25.5049	27.1104	30.084
62	29.2276	2.67379	30.7228	29.426	30.794	28.4891	29.8028	27.1975	36.1309	26.711	29.6389	29.266	24.6228	31.4183	32.5533	27.5207	26.9643	28.5474	29.5808	23.859	33.5996	28.2638	29.2237	26.881	29.576	28.1857	28.3462	27.122	30.3473	30.6128	27.5994	29.203	28.7283	31.9946	27.7555	23.8645	27.994	29.4475	29.6033	29.4524	28.4582	26.6213	29.3362	29.813	28.7975	25.6716	24.5793	26.2375	29.122
63	28.2722	2.6901	29.9103	28.593	29.994	27.5066	28.9768	26.3733	35.1125	25.6213	28.4208	28.3216	23.6541	30.4391	31.7994	26.8779	26.0211	27.5126	28.5014	22.892	32.2233	27.2467	28.2533	25.9609	28.424	27.3366	27.5448	26.136	29.4693	29.7277	26.611	28.155	27.4809	31.1092	26.8648	22.5579	27.067	28.7414	28.6244	28.6687	27.5973	25.5954	28.5993	28.908	27.6896	24.8877	23.6506	25.3622	28.167
64	27.2969	2.70553	28.9845	27.727	29.168	26.4806	28.1573	25.5505	34.0172	24.5185	27.0875	27.4103	22.7059	29.4175	31.0468	26.233	25.0117	26.4624	27.4436	21.92	30.7855	26.1647	27.253	25.0078	27.272	26.4874	26.7255	25.116	28.542	28.7815	25.5459	27.107	26.1959	30.1505	25.9387	21.2729	26.084	28.0418	27.6342	27.8615	26.7157	24.5733	27.8277	28.0137	26.555	24.0867	22.7114	24.4743	27.199
65	26.3008	2.71896	27.9534	26.824	28.316	25.4224	27.3338	24.72	32.8472	23.4031	25.6633	26.5363	21.7679	28.3568	30.2828	25.5729	23.9441	25.3935	26.3969	20.939	29.3128	25.0243	26.2224	24.0218	26.135	25.6396	25.8878	24.086	27.5672	27.7755	24.41	26.073	24.895	29.1301	24.9614	20.0169	25.042	27.343	26.6327	27.0215	25.7787	23.5622	27.0157	27.1267	25.4058	23.2756	21.7539	23.5698	26.199
66	25.2829	2.7285	26.8399	25.875	27.432	24.3365	26.4944	23.8701	31.6145	22.2678	24.1769	25.6888	20.8314	27.2726	29.4549	24.8946	22.8269	24.3033	25.3572	19.949	27.8335	23.8236	25.1563	23.0058	25.018	24.7899	25.037	23.051	26.5411	26.7103	23.2237	25.054	23.5907	28.0608	23.9257	18.795	23.962	26.6399	25.6135	26.1503	24.7627	22.5584	26.1545	26.2451	24.2584	22.4522	20.7764	22.6556	25.162
67	24.2484	2.73596	25.672	24.865	26.51	23.2257	25.628	22.9867	30.334	21.108	22.663	24.8507	19.89	26.1953	28.5353	24.194	21.668	23.186	24.321	18.948	26.359	22.5623	24.0473	21.9617	23.908	23.9323	24.173	22.007	25.46	25.583	22.0153	24.038	22.2873	26.9533	22.829	17.614	22.888	25.9293	24.5733	25.2567	23.662	21.5567	25.2353	25.946	23.1283	21.6127	19.7873	21.746	24.08
68	23.1809	2.73151	24.4828	23.788	25.535	22.0961	24.7267	22.0564	29.0354	19.9347	21.1578	24.006	18.9407	25.1578	27.5145	23.4617	20.4896	22.0364	23.2806	17.943	24.8912	21.2578	22.8933	20.8934	22.788	23.0601	23.2915	20.949	24.3248	24.3958	20.8188	23.008	20.9843	25.8172	21.6683	16.4833	21.831	25.2033	23.5159	24.3491	22.4904	20.5559	24.2578	24.7826	22.0217	20.7569	18.7951	20.8529	22.95
69	22.0947	2.71713	23.3063	22.644	24.499	20.9559	23.7892	21.0763	27.7603	18.7914	19.6886	23.1354	17.9862	24.1407	26.4087	22.6813	19.3208	20.8572	22.2383	16.963	23.4358	19.941	21.7072	19.8067	21.646	22.1641	22.3913	19.881	23.1469	23.1627	19.6693	21.952	19.6841	24.6584	20.4531	15.4138	20.776	24.4477	22.4485	23.4356	21.2737	19.5614	23.2329	23.6466	20.9332	19.8824	17.8076	19.9711	21.771
70	21.0019	2.69099	22.1643	21.444	23.405	19.8184	22.8208	20.0556	26.5462	17.7155	18.2776	22.2205	17.0265	23.0649	25.2553	21.8451	18.1836	19.6575	21.2211	15.997	22.0075	18.6451	20.517	18.7152	20.497	21.2382	21.4677	18.805	21.9493	21.9085	18.5967	20.87	18.4015	23.4774	19.1997	14.4211	19.714	23.6453	21.3824	22.5221	20.0424	18.5919	22.1811	22.7986	19.8585	18.9861	16.8368	19.0924	20.553
71	19.9153	2.65196	21.0748	20.213	22.267	18.7047	21.8392	19.0061	25.4148	16.6967	16.9442	21.2529	16.0632	21.8947	24.0924	20.9622	17.0998	18.456	20.2714	14.988	20.6274	17.4012	19.3623	17.643	19.364	20.2803	20.5268	17.728	20.7667	20.666	17.6192	19.777	17.1582	22.2852	17.929	13.5271	18.646	22.7862	20.3322	21.6087	18.8327	17.6868	21.1256	21.9588	18.8047	18.0699	15.8981	18.2129	19.322
72	18.8684	2.58855	20.0575	18.982	21.105	17.6416	20.8672	17.9477	24.3607	15.7283	15.7084	20.2371	15.111	20.6756	22.9524	20.0542	16.091	17.284	19.4256	13.926	19.3166	16.552	18.269	16.617	18.273	19.2959	19.5766	16.669	19.635	19.4696	16.7504	18.694	15.9732	21.1028	16.667	12.7579	17.586	21.8728	19.3066	20.6974	17.6845	16.8813	20.0895	21.1286	17.7858	17.1427	15.0091	17.336	18.118
73	17.8542	2.52929	19.1245	17.786	19.943	16.6565	19.9316	16.9135	23.3609	14.831	14.5993	19.1802	14.1905	19.4702	21.8598	19.1488	15.1782	16.1743	18.6735	12.855	18.093	16.0071	17.2466	15.6602	17.249	18.3068	18.6335	15.65	18.5848	18.3515	15.9975	17.638	14.8637	19.9497	15.444	12.1332	16.557	20.9179	18.3126	19.7975	16.6328	16.1698	19.0936	20.3166	16.8163	16.2233	14.1907	16.4659	16.978
74	16.9034	2.45927	18.2812	16.667	18.809	15.7737	19.0563	15.9414	22.3932	14.0205	13.6437	18.0993	13.3272	18.3307	20.8282	18.2735	14.3754	15.1581	17.9282	11.818	16.9706	14.3528	16.3152	14.7898	16.307	17.3419	17.7132	14.696	17.6377	17.3371	15.3624	16.64	13.8468	18.8491	14.2958	11.6591	15.59	19.9459	17.3671	18.9291	15.7007	15.5246	18.1565	19.5364	15.9102	15.3434	13.464	15.6207	15.923
75	16.0492	2.37027	17.5345	15.657	17.73	15.0094	18.2647	15.0579	21.4431	13.3068	12.8578	17.0301	12.5477	17.2925	19.8601	17.4545	13.6882	14.2664	17.1207	10.859	15.9608	13.6365	15.4953	14.0177	15.464	16.4284	16.8319	13.823	16.8085	16.4451	14.846	15.731	12.946	17.8203	13.2533	11.3271	14.712	18.991	16.4924	18.1153	14.9017	14.9434	17.2957	18.8023	15.0793	14.5356	12.8461	14.8234	14.968
76	15.2994	2.27479	16.8854	14.782	16.729	14.372	17.5748	14.2844	20.5115	12.7005	12.2437	16.0164	11.8752	16.3802	18.9514	16.7142	13.1086	13.5262	16.2764	10.012	15.0676	13.0821	14.7981	13.3544	14.736	15.5881	16.0104	13.043	16.106	15.6847	14.4461	14.932	12.1827	16.8733	12.3423	11.113	13.944	18.0883	15.7062	17.3802	14.2455	14.4416	16.526	18.1296	14.3305	13.8303	12.3458	14.0946	14.126
77	14.663	2.17789	16.3273	14.058	15.823	13.8608	16.9898	13.6355	19.6078	12.2076	11.7939	15.0969	11.3275	15.614	18.0983	16.0679	12.6388	12.9534	15.443	9.308	14.2915	12.6848	14.2315	12.8014	14.132	14.8359	15.2689	12.374	15.5351	15.0574	14.1468	14.257	11.5691	16.0138	11.5775	10.9848	13.293	17.2717	15.0162	16.7427	13.7231	14.0282	15.8544	17.5329	13.668	13.2402	11.9631	13.4462	13.411
78	14.1416	2.08355	15.8526	13.49	15.023	13.4678	16.5043	13.1133	18.751	11.8233	11.4972	14.2946	10.9109	15.0003	17.2916	15.5249	12.2887	12.551	14.6457	8.762	13.6343	12.4316	13.7987	12.3522	13.652	14.1763	14.621	11.83	15.0937	14.5639	13.9304	13.718	11.1089	15.2509	10.9653	10.9123	12.765	16.5619	14.4246	16.216	13.3234	13.7021	15.2814	17.0267	13.0902	12.7694	11.6911	12.8837	12.839
79	13.7308	1.99496	15.4567	13.078	14.336	13.1819	16.1045	12.7078	17.9632	11.5369	11.3372	13.6235	10.6185	14.535	16.5196	15.0911	12.0565	12.304	13.9022	8.379	13.1025	12.2989	13.4921	11.9988	13.291	13.6099	14.0705	11.413	14.7682	14.2023	13.7832	13.316	10.7953	14.5869	10.5015	10.8713	12.36	15.971	13.923	15.8124	13.0315	13.4544	14.8042	16.6182	12.5928	12.4131	11.517	12.4092	12.408
80	13.4206	1.91393	15.1324	12.816	13.77	12.9928	15.7763	12.4052	17.2548	11.3396	11.2929	13.0911	10.435	14.2094	15.7803	14.7673	11.9261	12.1904	13.2262	8.145	12.7009	12.2564	13.2954	11.7346	13.042	13.1377	13.6182	11.114	14.5398	13.9618	13.6875	13.034	10.6158	14.0163	10.1785	10.8395	12.071	15.5024	13.4984	15.5344	12.8281	13.2721	14.4167	16.3056	12.1672	12.1521	11.4212	12.0248	12.106
81	13.1967	1.84074	14.8694	12.682	13.324	12.8779	15.5019	12.1876	16.6286	11.2212	11.3402	12.69	10.3424	14.0126	15.0802	14.549	11.8724	12.19	12.6274	8.042	12.4222	12.276	13.189	11.5481	12.887	12.7553	13.2606	10.919	14.3873	13.8215	13.6245	12.848	10.5511	13.5327	9.98667	10.7923	11.883	15.1615	13.1397	15.3678	12.6957	13.144	14.1101	16.0749	11.8054	11.9702	11.3806	11.7327	11.91
82	13.0408	1.77428	14.65	12.648	12.984	12.793	15.2562	12.0343	16.0917	11.1645	11.4508	12.4007	10.3237	13.9195	14.4323	14.4237	11.872	12.2799	12.1155	8.047	12.2516	12.3295	13.1495	11.4159	12.803	12.4554	12.9863	10.814	14.2874	13.7553	13.5796	12.745	10.5815	13.1249	9.90527	10.7077	11.779	14.9343	12.8364	15.2843	12.6203	13.0564	13.8679	15.9064	11.4964	11.8515	11.3778	11.5293	11.792
83	12.9318	1.71263	14.4559	12.675	12.724	12.7052	15.0142	11.995	15.6422	11.1449	11.5907	12.2025	10.3522	13.8969	13.8479	14.3698	11.9019	12.4282	11.6942	8.141	12.1701	12.3882	13.1469	11.314	12.756	12.2277	12.7813	10.788	14.2122	13.7282	13.5388	12.703	10.6842	12.7757	9.90242	10.5681	11.738	14.7971	12.5684	15.2543	12.5834	12.9968	13.6759	15.7836	11.2292	11.7801	11.3986	11.4046	11.724
84	12.8432	1.65678	14.268	12.727	12.508	12.5902	14.7572	11.8541	15.2642	11.1318	11.7197	12.0691	10.3883	13.9118	13.3233	14.3619	11.9339	12.5958	11.3593	8.294	12.1505	12.4215	13.1504	11.2197	12.714	12.0561	12.6295	10.822	14.1271	13.6983	13.4863	12.698	10.8243	12.4732	9.94315	10.3603	11.725	14.7158	12.3087	15.2496	12.5668	12.9568	13.5187	15.6927	10.9847	11.7358	11.4274	11.3459	11.676
85	12.7491	1.60672	14.0585	12.765	12.304	12.4205	14.4685	11.7025	14.9333	11.0834	11.7971	11.9666	10.3842	13.9286	12.8396	14.3709	11.9351	12.7392	11.0926	8.475	12.1613	12.4014	13.1329	11.1068	12.646	11.9185	12.5105	10.895	13.9959	13.6236	13.3993	12.705	10.9603	12.1995	9.99427	10.0746	11.702	14.6548	12.031	15.2433	12.5476	12.9221	13.3721	15.6179	10.7383	11.6953	11.4417	11.3369	11.622
86	12.6205	1.56405	13.7958	12.747	12.085	12.1633	14.1336	11.5516	14.6173	10.9441	11.7877	11.8596	10.2987	13.9035	12.3634	14.3611	11.8661	12.8115	10.8634	8.651	12.1702	12.3048	13.0655	10.9441	12.52	11.7875	12.4021	10.984	13.7835	13.4676	13.259	12.689	11.0481	11.9152	10.0278	9.70584	11.625	14.5785	11.7049	15.2113	12.4979	12.8627	13.2077	15.5375	10.4593	11.6316	11.4102	11.3538	11.528
87	12.4264	1.53225	13.4516	12.643	11.823	11.7845	13.7362	11.3291	14.2741	10.6628	11.6618	11.7104	10.1124	13.7887	11.8579	14.3005	11.6875	12.7705	10.6287	8.781	12.1468	12.1049	12.9093	10.6987	12.317	11.6286	12.2779	11.056	13.461	13.1995	13.0501	12.606	11.0462	11.571	10.0165	9.25338	11.449	14.4466	11.2871	15.1338	12.3853	12.7429	12.9928	15.4252	10.1172	11.5135	11.2996	11.3603	11.354
88	12.1353	1.51502	13.0048	12.424	11.476	11.255	13.2602	11.0017	13.8568	10.2109	11.3908	11.4729	9.86767	13.5338	11.2871	14.1643	11.3633	12.582	10.3367	8.815	12.0578	11.7765	12.6249	10.3403	12.016	11.4009	12.1052	11.08	13.004	12.7849	12.755	12.419	10.9143	11.1199	9.92609	8.71912	11.131	14.2152	10.7323	14.9948	12.1772	12.5228	12.6922	15.2606	9.68076	11.3028	11.077	11.3049	11.065
89	11.7168	1.51562	12.443	12.055	11.012	10.5567	12.6952	10.5333	13.3187	9.575	10.9533	11.0904	9.62567	13.0992	10.6111	13.9347	10.8667	12.213	9.93167	8.706	11.8673	11.296	12.1772	9.84456	11.596	11.0573	11.848	11.023	12.3959	12.1956	12.3577	12.1	10.6181	10.5298	9.71933	8.10233	10.63	13.8421	10.0136	14.7774	11.8422	12.1673	12.2687	15.0044	9.11856	10.9567	10.7127	11.1267	10.63
90	11.1448	1.53664	11.7634	11.507	10.402	9.6844	12.041	9.89404	12.6077	8.75112	10.3428	10.5157	9.35383	12.4611	9.80765	13.5943	10.1891	11.6378	9.36619	8.412	11.5456	10.6454	11.5395	9.20211	11.037	10.5547	11.4715	10.842	11.6321	11.41	11.8446	11.625	10.1374	9.77797	9.36594	7.40464	9.91	13.2911	9.13087	14.4602	11.3502	11.6431	11.6895	14.6037	8.40528	10.442	10.187	10.7686	10.025
91	10.407	1.57731	10.9746	10.768	9.634	8.65091	11.3157	9.06945	11.665	7.75509	9.57409	9.71736	8.97645	11.6214	8.88291	13.1316	9.33591	10.8398	8.61127	7.909	11.07	9.82018	10.7005	8.41755	10.326	9.86955	10.9495	10.507	10.714	10.4229	11.2079	10.98	9.481	8.85645	8.85055	6.63445	8.962	12.5399	8.11182	14.0215	10.6757	10.9311	10.9345	14.0211	7.532	9.74018	9.49909	10.1917	9.243
92	9.51199	1.63365	10.0937	9.853	8.712	7.49323	10.558	8.06285	10.4947	6.62685	8.67387	8.69586	8.45823	10.6055	7.87478	12.5515	8.32958	9.8321	7.66767	7.194	10.432	8.83077	9.67711	7.51284	9.47	9.00071	10.2622	10.016	9.65474	9.24987	10.4533	10.161	8.67835	7.78111	8.17612	5.80481	7.816	11.5864	7.00885	13.4558	9.80591	10.0373	10.0014	13.2509	6.5101	8.84353	8.66436	9.39052	8.3
93	8.48991	1.69852	9.14458	8.795	7.659	6.2707	9.81838	6.89963	9.14126	5.42706	7.67591	7.48238	7.80059	9.46175	6.8381	11.8698	7.21812	8.66273	6.56512	6.293	9.65036	7.70716	8.52091	6.52803	8.493	7.97623	9.4037	9.375	8.48266	7.92996	9.60529	9.175	7.78645	6.60952	7.37076	4.93402	6.533	10.4474	5.89613	12.7849	8.75049	8.99255	8.90949	12.3098	5.36766	7.76558	7.7071	8.39655	7.233
94	7.38833	1.76381	8.1587	7.648	6.527	5.05355	9.15009	5.63597	7.68397	4.22882	6.62476	6.13509	6.98558	8.25185	5.83455	11.1137	6.06864	7.40388	5.35973	5.262	8.77118	6.50464	7.2973	5.50664	7.429	6.84764	8.39982	8.6	7.24642	6.53303	8.70436	8.042	6.87106	5.43073	6.47791	4.04876	5.194	9.1563	4.8407	12.0495	7.54445	7.85	7.70067	11.2322	4.14509	6.557	6.66379	7.27782	6.092
95	6.27617	1.83544	7.17647	6.474	5.39	3.91449	8.59989	4.35501	6.21218	3.10742	5.57814	4.7339	5.99168	7.04056	4.92129	10.3088	4.94355	6.13448	4.12812	4.172	7.85191	5.29266	6.07221	4.49071	6.326	5.68266	7.3057	7.722	6.00507	5.15326	7.79856	6.803	5.9946	4.34404	5.54424	3.17875	3.884	7.76268	3.89554	11.2858	6.24236	6.67546	6.43664	10.0561	2.89522	5.29074	5.58982	6.11979	4.938
96	5.1754	1.8647	6.24894	5.334	4.321	2.91658	8.18877	3.15325	4.78773	2.11542	4.58491	3.36752	4.86636	5.89566	4.15088	9.48361	3.90285	4.931	2.96639	3.09	6.9453	4.13417	4.90956	3.52865	5.235	4.54578	6.18776	6.787	4.83179	3.89191	6.93804	5.511	5.20724	3.43212	4.61576	2.35762	2.669	6.32433	3.08743	10.517	4.90616	5.53128	5.18746	8.81382	1.68338	4.03746	4.54773	5.00439	3.828
97	4.1623	1.89298	5.41812	4.28	3.365	2.08115	7.89258	2.1243	3.424	1.24536	3.67964	2.102	3.70027	4.85897	3.55085	8.66779	2.98927	3.86676	1.94688	2.065	6.08445	3.09021	3.86733	2.66636	4.207	3.48373	5.10573	5.834	3.78621	2.82073	6.14955	4.215	4.52952	2.71236	3.72073	1.60582	1.563	4.88588	2.38867	9.75967	3.59161	4.46276	4.01721	7.54509	0.570667	2.85285	3.59424	3.98518	2.793
98	3.24105	1.91366	4.7062	3.351	2.495	1.3684	7.65341	1.34336	2.12435	0.439182	2.8863	0.94604	2.56712	3.90797	3.10337	7.87243	2.1923	2.98356	1.08574	1.123	5.26782	2.21916	2.98459	1.92893	3.29	2.51226	4.10712	4.882	2.87906	1.95674	5.42292	2.97	3.92564	2.10802	2.85303	0.926747	0.521	3.4642	1.72392	9.02304	2.34792	3.47565	2.97644	6.27833	-0.405697	1.75851	2.76238	3.06318	1.819
99	2.39706	1.93397	4.12949	2.554	1.632	0.716677	7.43525	0.835646	0.954949	-0.356667	2.21629	-0.148162	1.49568	2.98126	2.77051	7.08274	1.44782	2.26218	0.361242	0.269	4.47139	1.5427	2.25434	1.28885	2.484	1.61178	3.21688	3.949	2.07997	1.23616	4.70776	1.812	3.31925	1.52285	1.97206	0.315424	-0.485	2.05746	1.03394	8.31357	1.207	2.52717	2.08448	4.99682	-1.24254	0.746323	2.04526	2.2043	0.885
100	1.61142	1.96263	3.688	1.839	0.747	0.109	7.275	0.566	0.069	-1.114	1.657	-1.221	0.484	2.078	2.573	6.294	0.689	1.621	-0.24	-0.498	3.686	1.023	1.621	0.686	1.74	0.766	2.445	3.059	1.382	0.545	3.943	0.745	2.658	0.95	1.046	-0.246	-1.391	0.675	0.342	7.662	0.164	1.564	1.304	3.675	-1.967	-0.196	1.379	1.414	0.008
all values Left	mean	std	steps
1	35.7518	2.00194	36.565	34.936	36.137	35.131	35.149	36.801	36.1	40.199	36.781	35.437	34.836	32.492	36.989	35.925	34.98	34.615	35.978	37.196	31.224	41.089	34.95	35.87	35.231	37.22	34.354	34.35	33.466	33.993	36.06	34.367	35.846	35.066	36.299	37.173	35.229	36.647	33.281	33.608	36.242	36.77	34.28	35.174	36.534	34.238	35.365	35.316	33.396
2	35.3773	2.12417	36.1201	34.291	35.52	34.7308	34.793	36.2899	35.8611	40.1383	36.209	35.1544	34.6227	31.9152	36.7032	35.6642	34.721	34.3306	35.8804	37.1898	30.7872	40.534	34.35	35.665	34.6812	36.9927	33.959	33.9159	33.1376	33.371	35.7415	33.9535	35.3025	35.043	35.711	36.691	34.8273	35.8976	32.6443	33.089	35.8522	36.3633	33.5518	34.4812	35.8916	33.7946	34.732	34.377	33.352
3	34.8023	2.24139	35.4633	33.515	34.7945	34.1839	34.2605	35.6208	35.3571	40.1836	35.362	34.692	34.1979	31.1274	36.1493	35.2915	34.126	33.8289	35.4865	36.8644	30.1371	39.787	33.636	35.216	33.9276	36.4651	33.3563	33.314	32.5989	32.673	35.2035	33.3539	34.6111	34.805	35.0063	36.069	34.2135	34.9768	31.7689	32.365	35.205	35.6828	32.6845	33.656	35.1815	33.1886	33.9317	33.344	33.158
4	34.08	2.33797	34.7145	32.684	34.0308	33.545	33.6122	34.8623	34.634	40.3654	34.358	34.1024	33.6081	30.1922	35.4178	34.8635	33.286	33.1372	34.8304	36.2276	29.3315	38.924	32.864	34.577	33.0562	35.7022	32.607	32.6004	31.9408	31.935	34.5315	32.6545	33.828	34.349	34.2203	35.386	33.4684	33.9437	30.7112	31.514	34.3785	34.7725	31.7536	32.7854	34.4252	32.4798	33.0135	32.268	32.746
5	33.2621	2.41275	34.0047	31.851	33.2658	32.8561	32.9002	34.0613	33.7723	40.5837	33.298	33.4259	32.8949	29.1631	34.5856	34.4205	32.321	32.3295	33.9864	35.34	28.4358	37.982	32.073	33.819	32.1318	34.7895	31.7837	31.8225	31.2314	31.164	33.7972	31.9152	32.9893	33.714	33.3617	34.689	32.6536	32.8728	29.5498	30.61	33.4608	33.6941	30.8206	31.9288	33.6295	31.7218	31.9941	31.209	32.13
6	32.3899	2.46763	33.374	31.039	32.5122	32.1484	32.151	33.2416	32.8417	40.6614	32.237	32.6744	32.0914	28.089	33.7066	33.9679	31.331	31.4851	33.04	34.2852	27.4958	36.964	31.272	32.999	31.1795	33.794	30.9372	31.0181	30.4889	30.354	33.0417	31.1627	32.1175	32.954	32.4252	33.988	31.794	31.7969	28.343	29.699	32.5177	32.4997	29.9192	31.1123	32.7956	30.9497	30.8662	30.22	31.37
7	31.4872	2.50519	32.7894	30.237	31.7654	31.4366	31.3685	32.415	31.8877	40.4665	31.189	31.8241	31.2227	27.0102	32.8006	33.4666	30.384	30.6552	32.048	33.1472	26.5337	35.863	30.448	32.144	30.2014	32.7482	30.0965	30.2082	29.7041	29.497	32.2798	30.3969	31.2163	32.11	31.4038	33.269	30.8904	30.7152	27.1225	28.795	31.5837	31.2224	29.0492	30.3397	31.9216	30.1814	29.646	29.328	30.536
8	30.5638	2.53011	32.2074	29.426	31.0155	30.7217	30.5494	31.5875	30.9373	39.9861	30.14	30.8417	30.3177	25.9499	31.8665	32.862	29.517	29.8562	31.0369	31.9855	25.5619	34.678	29.578	31.264	29.1891	31.6579	29.2672	29.404	28.8691	28.588	31.4979	29.6126	30.2819	31.2	30.2951	32.506	29.9289	29.6249	25.898	27.894	30.67	29.8858	28.1834	29.6012	31.0075	29.4198	28.3589	28.529	29.684
9	29.6217	2.54984	31.5852	28.593	30.2526	29.9977	29.6851	30.7648	30.0026	39.2969	29.076	29.7106	29.401	24.9222	30.8968	32.1652	28.739	29.0738	30.0174	30.8391	24.5832	33.407	28.648	30.363	28.1382	30.5267	28.446	28.603	27.9796	27.621	30.6731	28.7998	29.3022	30.227	29.1046	31.676	28.897	28.5239	24.6692	26.98	29.7687	28.5082	27.2917	28.8838	30.0587	28.652	27.0286	27.792	28.842
10	28.6603	2.57103	30.8797	27.727	29.4684	29.2596	28.766	29.9517	29.0845	38.4935	27.989	28.434	28.4965	23.9265	29.8843	31.4485	28.032	28.2765	28.9891	29.7313	23.5953	32.06	27.647	29.443	27.0571	29.3665	27.6226	27.7968	27.0324	26.6	29.7922	27.9548	28.2765	29.203	27.8457	30.771	27.7898	27.4004	23.4333	26.03	28.8647	27.1084	26.3521	28.1756	29.0865	27.8615	25.6869	27.074	28.016
11	27.6865	2.59608	30.0636	26.824	28.6602	28.5073	27.7902	29.1495	28.1763	37.6402	26.881	27.0305	27.6201	22.9551	28.8293	30.7354	27.366	27.4334	27.9491	28.6589	22.5975	30.658	26.576	28.499	25.963	28.1913	26.7981	26.9743	26.033	25.53	28.85	27.797	27.2147	28.155	26.5405	29.796	26.6133	26.2434	22.1918	25.026	27.9402	25.7021	25.3578	27.4694	28.1007	27.0396	24.354	26.33	27.187
12	26.6819	2.62638	29.127	25.875	27.8249	27.7453	26.7661	28.3554	27.2759	36.758	25.759	25.5281	26.779	21.997	27.7412	29.989	26.713	26.5257	26.8956	27.6098	21.593	29.226	25.445	27.526	24.8678	27.0193	25.9753	26.1328	25.0016	24.425	27.848	26.4024	26.1309	27.107	25.2146	28.766	25.3818	25.0423	20.95	23.96	26.979	24.2992	24.322	26.7598	27.1058	26.1877	23.0353	25.529	26.323
13	25.6618	2.65878	28.0758	24.865	26.957	26.9797	25.7055	27.5609	26.382	35.8368	24.623	23.9607	25.9659	21.0421	26.645	29.174	26.053	25.5501	25.8238	26.5722	20.579	27.79	24.255	26.525	23.7727	25.8642	25.1527	25.2766	23.9605	23.307	26.787	25.3214	25.0292	26.073	23.8834	27.692	24.1167	23.7874	19.7155	22.829	25.9714	22.9072	23.2785	26.0431	26.0959	25.3138	21.7302	24.663	25.394
14	24.6233	2.69108	26.9343	23.788	26.0471	26.2109	24.6156	26.7551	25.4898	34.8569	23.474	22.3694	25.1666	20.0833	25.5765	28.2713	25.374	24.5119	24.7315	25.5417	19.5547	26.359	22.999	25.492	22.6689	24.7265	24.3249	24.407	22.9139	22.199	25.664	24.4379	23.908	25.054	22.5532	26.584	22.8383	22.475	18.4969	21.632	24.9125	21.5365	22.2474	25.3125	25.0651	24.4261	20.4336	23.729	24.386
15	23.5686	2.72634	25.7328	22.644	25.085	25.4258	23.4993	25.9276	24.5876	33.8073	22.304	20.7939	24.366	19.1158	24.5468	27.2785	24.676	23.4198	23.6144	24.5162	18.5216	24.934	21.689	24.42	21.5468	23.5912	23.4869	23.5211	21.8574	21.12	24.4805	23.5434	22.7656	24.038	21.2238	25.451	21.5591	21.1117	17.3004	20.377	23.7969	20.1969	21.2236	24.5543	24.0145	23.5318	19.1481	22.732	23.3
16	22.4825	2.74878	24.507	21.444	24.068	24.6079	22.3618	25.0662	23.6601	32.6924	21.108	19.2644	23.5495	18.1425	23.4951	26.216	23.953	22.2822	22.4658	23.4877	17.4975	23.52	20.355	23.302	20.4005	22.4419	22.6305	22.6165	20.7872	20.087	23.2496	22.6295	21.605	23.008	19.8951	24.297	20.2874	19.7154	16.1394	19.082	22.6233	18.8949	20.1967	23.7511	22.9502	22.6375	17.8824	21.689	22.155
17	21.3828	2.76074	23.2945	20.213	23.0027	23.7478	21.2113	24.17	22.6886	31.5221	19.898	17.8058	22.6994	17.1644	22.3503	25.1167	23.193	21.1133	21.2849	22.4538	16.4946	22.13	19.033	22.146	19.2424	21.2746	21.7478	21.6894	19.7071	19.119	21.9954	21.6953	20.436	21.952	18.5814	23.121	19.0281	18.3172	15.0342	17.77	21.397	17.6381	19.1638	22.8904	21.8807	21.7432	16.6555	20.626	20.976
18	20.2852	2.76013	22.119	18.982	21.9031	22.8432	20.0594	23.241	21.6589	30.3102	18.72	16.4387	21.8038	16.1806	21.1297	24.0122	22.376	19.9388	20.0793	21.4359	15.4772	20.783	17.753	20.972	18.0996	20.1079	20.836	20.7428	18.6201	18.228	20.7509	20.7501	19.2767	20.87	17.3058	21.939	17.792	16.9592	14.0105	16.47	20.1325	16.4374	18.1321	21.9731	20.8214	20.8498	15.5017	19.575	19.791
19	19.2095	2.74139	21.0005	17.786	20.7881	21.9022	18.9258	22.2933	20.575	29.0831	17.615	15.1919	20.8615	15.2064	19.9011	22.9303	21.5	18.7836	18.864	20.4754	14.4087	19.499	16.552	19.817	17.0013	18.9673	19.8932	19.7847	17.5355	17.421	19.5499	19.8173	18.1506	19.777	16.0888	20.773	16.6035	15.6794	13.1036	15.216	18.8548	15.306	17.1183	21.0112	19.7838	19.9655	14.4588	18.569	18.634
20	18.1896	2.69551	19.9598	16.667	19.6795	20.9447	17.8376	21.3456	19.4495	27.8766	16.57	14.0989	19.8789	14.2626	18.7221	21.8914	20.582	17.6697	17.667	19.6106	13.3094	18.295	16.552	18.719	15.9797	17.8799	18.9319	18.8297	16.4734	16.697	18.4255	18.9207	17.0852	18.694	14.9491	19.641	15.4928	14.5024	12.3431	14.048	17.5965	14.2627	16.1468	20.0283	18.773	19.1096	13.5525	17.641	17.541
21	17.205	2.65459	19.0093	15.657	18.6019	19.9958	16.8235	20.4213	18.3023	26.7233	15.578	13.186	18.8639	13.3766	17.636	20.9071	19.649	16.6188	16.523	18.8516	12.2265	17.184	14.554	17.683	15.0631	16.8684	17.9757	17.8944	15.4573	16.053	17.4032	18.0849	16.1094	17.638	13.9041	18.567	14.4911	13.4409	11.7447	12.999	16.3899	13.3344	15.2441	19.0596	17.8016	18.3031	12.7967	16.816	16.542
22	16.3219	2.57969	18.1551	14.782	17.5783	19.086	15.9101	19.5426	17.1702	25.6391	14.665	12.4633	17.8348	12.5764	16.6705	19.9808	18.732	15.6527	15.4647	18.1278	11.2077	16.178	13.788	16.723	14.2758	15.9494	17.0522	16.9954	14.5108	15.489	16.5024	17.3334	15.2506	16.64	12.9786	17.568	13.6282	12.5034	11.3113	12.096	15.2576	12.5528	14.4327	18.1417	16.8912	17.5659	12.1975	16.087	15.656
23	15.5389	2.48771	17.4042	14.058	16.6283	18.2397	15.1159	18.7309	16.1011	24.6252	13.847	11.9257	16.8248	11.887	15.8477	19.1083	17.859	14.7893	14.5237	17.3457	10.2943	15.282	13.188	15.864	13.6411	15.1404	16.184	16.1529	13.6497	14.997	15.7329	16.6856	14.5268	15.731	12.196	16.651	12.9259	11.6897	11.033	11.352	14.2097	11.9381	13.727	17.3102	16.0628	16.9163	11.7493	15.419	14.894
24	14.866	2.38445	16.7556	13.49	15.7664	17.4731	14.4513	18.0033	15.1312	23.6668	13.134	11.5625	15.8721	11.3275	15.1798	18.2869	17.058	14.0404	13.7295	16.5112	9.52133	14.496	12.751	15.119	13.1731	14.4554	15.3901	15.3884	12.8876	14.567	15.0966	16.1522	13.9403	14.932	11.5691	15.821	12.3947	11.0002	10.8837	10.772	13.2502	11.4931	13.133	16.5874	15.3275	16.3687	11.4367	14.811	14.261
25	14.3069	2.27647	16.2015	13.078	15.0022	16.7985	13.917	17.3694	14.2844	22.7448	12.538	11.3567	15.0085	10.9044	14.665	17.5102	16.349	13.4026	13.1025	15.6788	8.91091	13.821	12.466	14.496	12.8727	13.8993	14.6815	14.7174	12.2421	14.201	14.5939	15.7354	13.4873	14.257	11.1019	15.088	12.0337	10.4321	10.8273	10.347	12.3875	11.2012	12.6545	15.986	14.6911	15.9351	11.2357	14.29	13.751
26	13.8591	2.16997	15.7349	12.816	14.3429	16.2239	13.5063	16.8313	13.5826	21.8404	12.064	11.2863	14.253	10.6102	14.2955	16.7676	15.744	12.8715	12.6492	14.8766	8.47185	13.261	12.311	14.002	12.7297	13.4697	14.06	14.1457	11.7247	13.907	14.2235	15.4333	13.1605	13.718	10.787	14.452	11.8302	9.97784	10.8218	10.069	11.6244	11.0271	12.2899	15.511	14.1493	15.6211	11.1196	13.864	13.356
27	13.5148	2.07081	15.3499	12.682	13.7986	15.7484	13.2096	16.3834	13.0334	20.9517	11.703	11.3253	13.6178	10.4284	14.0607	16.0532	15.251	12.456	12.3596	14.1224	8.19464	12.825	12.254	13.636	12.7186	13.1602	13.5265	13.6743	11.3345	13.693	13.9752	15.2382	12.9449	13.316	10.6107	13.906	11.7583	9.63083	10.8318	9.926	10.9533	10.9324	12.0311	15.1651	13.6903	15.4194	11.0534	13.529	13.063
28	13.2597	1.9828	15.038	12.648	13.3645	15.3601	13.0122	16.013	12.6189	20.0824	11.442	11.4379	13.1089	10.3401	13.9396	15.3712	14.874	12.1616	12.2121	13.4311	8.06073	12.51	12.266	13.386	12.7995	12.9575	13.0819	13.3005	11.0608	13.553	13.8288	15.1329	12.8201	13.034	10.5524	13.444	11.7838	9.38018	10.8343	9.888	10.3664	10.8813	11.8641	14.9343	13.302	15.3086	11.0117	13.273	12.855
29	13.0764	1.90743	14.7846	12.675	13.0286	15.0389	12.8889	15.7074	12.3206	19.2455	11.273	11.5851	12.7202	10.3264	13.8998	14.73	14.61	11.9799	12.1849	12.8127	8.04624	12.303	12.318	13.234	12.9337	12.8395	12.7207	13.0137	10.8893	13.471	13.7582	15.0919	12.7691	12.848	10.5912	13.054	11.8702	9.21688	10.8174	9.916	9.85639	10.8493	11.7728	14.7957	12.9748	15.2608	10.9751	13.077	12.715
30	12.9445	1.84399	14.57	12.727	12.7686	14.7608	12.8001	15.4519	12.1143	18.4603	11.183	11.7206	12.4348	10.3573	13.9067	14.1423	14.451	11.8892	12.2555	12.2766	8.12961	12.19	12.381	13.161	13.09	12.7755	12.4366	12.7995	10.8064	13.422	13.7295	15.0873	12.7657	12.745	10.7013	12.718	11.9757	9.13387	10.7748	9.972	9.41167	10.8065	11.7364	14.7142	12.693	15.2492	10.9227	12.915	12.632
31	12.8409	1.79085	14.3747	12.765	12.5538	14.5056	12.7117	15.2183	11.995	17.7431	11.149	11.7975	12.2344	10.3894	13.9247	13.6139	14.376	11.8636	12.3935	11.8292	8.28009	12.149	12.423	13.143	13.2362	12.7305	12.2196	12.6416	10.7983	13.379	13.7008	15.0928	12.7743	12.703	10.8446	12.426	12.0581	9.11461	10.7016	10.021	9.02118	10.7258	11.7229	14.6529	12.4318	15.248	10.829	12.761	12.589
32	12.74	1.74608	14.1732	12.747	12.3555	14.2537	12.5978	14.9836	11.9399	17.0973	11.141	11.7757	12.097	10.3728	13.911	13.1349	14.358	11.8827	12.5602	11.4687	8.46403	12.152	12.414	13.149	13.3397	12.6714	12.0546	12.5195	10.8449	13.308	13.63	15.0843	12.7536	12.698	10.9766	12.159	12.083	9.12568	10.5883	10.037	8.67318	10.585	11.6973	14.575	12.1648	15.2331	10.6712	12.587	12.571
33	12.6124	1.71054	13.9328	12.643	12.1492	13.9846	12.4302	14.7322	11.741	16.5225	11.122	11.6209	11.9939	10.2661	13.8169	12.6848	14.37	11.9199	12.7116	11.1835	8.64567	12.169	12.331	13.151	13.37	12.5645	11.9211	12.4101	10.9238	13.163	13.4803	15.0397	12.6584	12.705	11.0508	11.875	12.0231	9.12017	10.4201	9.985	8.35655	10.3684	11.6197	14.4385	11.8645	15.1835	10.4258	12.369	12.559
34	12.4315	1.68605	13.6203	12.424	11.9103	13.668	12.1753	14.4493	11.5937	16.0273	11.037	11.3013	11.8943	10.0623	13.5913	12.231	14.373	11.946	12.8	10.9467	8.781	12.171	12.146	13.125	13.298	12.3847	11.794	12.287	11.008	12.893	13.2203	14.9333	12.4487	12.689	11.0233	11.525	11.8597	9.04767	10.181	9.823	8.054	10.064	11.449	14.1977	11.4927	15.083	10.068	12.072	12.53
35	12.1648	1.6776	13.2088	12.055	11.6057	13.2622	11.7979	14.1223	11.3706	15.6095	10.818	10.7958	11.769	9.81389	13.1905	11.7403	14.331	11.9228	12.7808	10.7213	8.8117	12.131	11.833	13.042	13.0965	12.1103	11.642	12.1165	11.0642	12.443	12.8163	14.7332	12.0909	12.606	10.8525	11.064	11.5786	8.85577	9.85134	9.512	7.73788	9.66593	11.1406	13.8092	11.0035	14.912	9.57646	11.659	12.456
36	11.7838	1.69162	12.6803	11.507	11.2042	12.7421	11.2676	13.7362	11.0304	15.2548	10.424	10.1036	11.5821	9.56167	12.5866	11.182	14.215	11.8085	12.6173	10.4595	8.68818	12.016	11.367	12.862	12.7403	11.719	11.4279	11.8618	11.0598	11.782	12.2393	14.4019	11.5543	12.419	10.5049	10.463	11.1626	8.49825	9.40745	9.03	7.37103	9.17399	10.6604	13.236	10.3609	14.6567	8.93763	11.106	12.307
37	11.2641	1.73472	12.0271	10.768	10.6793	12.08	10.5649	13.2766	10.5275	14.942	9.838	9.24645	11.2864	9.25718	11.7761	10.5206	14.006	11.5662	12.2755	10.1081	8.36627	11.793	10.728	12.549	12.2131	11.1895	11.1091	11.4864	10.9572	10.915	11.4675	13.9074	10.8204	12.1	9.967	9.701	10.5941	7.94645	8.83109	8.372	6.91073	8.58973	9.97545	12.4571	9.55291	14.2933	8.15427	10.41	12.055
38	10.5916	1.80737	11.254	9.853	10.0141	11.2541	9.6844	12.7342	9.82295	14.6435	9.049	8.25807	10.8362	8.83165	10.7808	9.74179	13.685	11.1623	11.7275	9.61649	7.82233	11.438	9.91	12.071	11.5066	10.5055	10.6453	10.9628	10.7168	9.886	10.494	13.2254	9.89523	11.625	9.25389	8.772	9.86505	7.20409	8.12036	7.564	6.31688	7.91252	9.07691	11.4723	8.59459	13.8064	7.24784	9.587	11.672
39	9.76811	1.90062	10.3764	8.795	9.2056	10.2584	8.63904	12.1078	8.90014	14.3235	8.066	7.18245	10.1943	8.26035	9.64631	8.85476	13.236	10.578	10.9546	8.94876	7.05748	10.932	8.922	11.405	10.6291	9.66887	10.0124	10.2708	10.3185	8.769	9.33337	12.3514	8.80402	10.98	8.40593	7.694	8.97238	6.31203	7.28531	6.653	5.56136	7.14664	7.98964	10.3011	7.52721	13.2035	6.25487	8.669	11.132
40	8.81414	1.99901	9.41779	7.648	8.26527	9.10809	7.46739	11.4115	7.76664	13.9417	6.926	6.0787	9.34445	7.53812	8.43397	7.895	12.662	9.81373	9.96552	8.093	6.10555	10.272	7.793	10.544	9.61479	8.70024	9.20585	9.4037	9.76348	7.662	8.02294	11.297	7.58709	10.161	7.48682	6.527	7.92285	5.34094	6.34358	5.69	4.62427	6.30394	6.76627	8.98042	6.41636	12.5173	5.22006	7.7	10.415
41	7.76827	2.08714	8.41015	6.474	7.22449	7.83694	6.23124	10.6775	6.46429	13.4578	5.692	5.00853	8.2982	6.64317	7.21011	6.91015	11.978	8.88212	8.80455	7.06694	5.03079	9.483	6.579	9.51	8.51073	7.6332	8.24595	8.38847	9.06187	6.654	6.63046	10.09	6.30172	9.175	6.5654	5.36	6.74262	4.37428	5.33024	4.728	3.51173	5.40208	5.47803	7.56387	5.33254	11.7848	4.18673	6.719	9.515
42	6.68126	2.15527	7.39486	5.334	6.13652	6.49397	5.00348	9.95057	5.07729	12.828	4.443	4.01927	7.09095	5.57895	6.04404	5.95309	11.213	7.81758	7.54299	5.91452	3.9097	8.613	5.352	8.358	7.36984	6.5154	7.17542	7.28232	8.23638	5.788	5.24865	8.76971	5.02127	8.042	5.70369	4.29	5.47107	3.48626	4.29333	3.802	2.25948	4.46781	4.20158	6.10967	4.3354	11.0343	3.19381	5.741	8.449
43	5.58269	2.18253	6.42558	4.28	5.06606	5.14264	3.85939	9.27864	3.72048	12.0142	3.265	3.14364	5.78082	4.41382	4.98285	5.07309	10.394	6.67955	6.26145	4.70209	2.81045	7.716	4.177	7.151	6.24536	5.4003	6.05276	6.1537	7.32533	5.048	3.97845	7.3857	3.81952	6.803	4.94355	3.396	4.16064	2.71788	3.28333	2.908	0.938273	3.53461	3.00036	4.65876	3.4643	10.285	2.26991	4.754	7.255
44	4.54041	2.18918	5.5507	3.351	4.06993	3.85133	2.86185	8.71548	2.51646	10.9966	2.225	2.40006	4.44168	3.23724	4.0123	4.31555	9.551	5.53591	5.039	3.51476	1.77955	6.839	3.117	5.951	5.18338	4.34199	4.93856	5.06383	6.37307	4.376	2.89391	6.0026	2.73402	5.511	4.28305	2.691	2.86846	2.05507	2.34465	2.001	-0.365364	2.64166	1.89815	3.22453	2.71608	9.54967	1.425	3.74	5.986
45	3.57158	2.18122	4.79822	2.554	3.17167	2.669	2.02756	8.29011	1.57344	9.79167	1.321	1.78256	3.15167	2.10767	3.07389	3.70767	8.717	4.44667	3.95144	2.43589	0.838333	6.009	2.233	4.818	4.21156	3.39189	3.881	4.06056	5.41089	3.748	2.01578	4.69378	1.74656	4.215	3.666	2.096	1.65711	1.44378	1.50178	1.046	-1.56433	1.81956	0.868333	1.80744	2.03622	8.83567	0.666778	2.71	4.698
46	2.68262	2.17395	4.18709	1.839	2.33809	1.60736	1.31273	7.98064	0.945182	8.45318	0.489	1.24136	1.962	1.04145	2.15927	3.24236	7.905	3.46491	3.045	1.50745	-0.00990909	5.22	1.548	3.806	3.30882	2.55727	2.90445	3.16864	4.45791	3.234	1.28573	3.51545	0.809	2.97	3.02236	1.517	0.591727	0.854364	0.743545	0.046	-2.59009	1.07855	-0.119182	0.429182	1.35782	8.15582	0.00536364	1.745	3.439
47	1.86829	2.17752	3.71954	1.128	1.50685	0.654788	0.658495	7.73538	0.605737	7.05763	-0.333	0.699101	0.87102	0.0407273	1.37638	2.89085	7.099	2.60903	2.30527	0.724424	-0.755636	4.448	1.023	2.95	2.41215	1.79261	2.00289	2.39932	3.53546	2.964	0.592869	2.48389	-0.0946061	1.812	2.34158	0.95	-0.281485	0.332101	0.0189192	-0.934	-3.4193	0.415384	-1.03409	-0.834111	0.666788	7.54915	-0.57902	0.968	2.252
48	1.13071	2.19448	3.36327	0.376	0.664172	-0.192333	0.0582929	7.51634	0.463515	5.67764	-1.114	0.102687	-0.168687	-0.86499	0.887182	2.65403	6.294	1.84055	1.65302	0.0683232	-1.35945	3.686	0.57	2.24	1.47931	1.03927	1.15909	1.77683	2.683	3.036	-0.133889	1.57116	-0.897111	0.745	1.70355	0.498	-0.974747	-0.0186869	-0.721586	-1.775	-4.08427	-0.188121	-1.76927	-1.86234	0.0357778	7.08424	-1.13843	0.479	1.163
49	0.4981	2.2282	3.04636	-0.353	-0.108576	-0.905545	-0.406212	7.34079	0.444485	4.35191	-1.72	-0.516818	-1.19067	-1.60067	0.80097	2.58173	5.527	1.091	1.00912	-0.445576	-1.75236	2.97	0.116	1.621	0.562212	0.29897	0.383758	1.3547	1.97318	3.469	-0.84297	0.721515	-1.46697	-0.255	1.23033	0.3	-1.54948	-0.0989394	-1.46312	-2.368	-4.64082	-0.772061	-2.198	-2.54133	-0.406879	6.82491	-1.70591	0.324	0.164
50	0.0254184	2.29273	2.68064	-0.921	-0.664283	-1.41791	-0.607505	7.28731	0.561576	3.07867	-2	-1.04094	-2.15052	-2.07737	1.12864	2.74664	4.883	0.319061	0.369333	-0.746162	-1.85982	2.395	-0.333	1.036	-0.211384	-0.335747	-0.262869	1.18609	1.49519	4.21	-1.38964	-0.101788	-1.68208	-1.207	1.0193	0.448	-2.04904	0.138535	-2.10621	-2.656	-5.10448	-1.38604	-2.23955	-2.80681	-0.547848	6.801	-2.24251	0.499	-0.763
51	-0.221397	2.40997	2.23236	-1.192	-0.867717	-1.63209	-0.441495	7.44947	0.90204	1.86801	-1.867	-1.31473	-2.92143	-2.24051	1.80206	3.20142	4.47	-0.443879	-0.175242	-0.738586	-1.64809	2.062	-0.684	0.485	-0.701192	-0.713141	-0.693475	1.29191	1.31691	5.177	-1.62958	-0.857212	-1.48806	-2.086	1.1087	0.944	-2.44096	0.688424	-2.51783	-2.628	-5.41236	-2.06184	-1.88124	-2.65519	-0.337	7.018	-2.63998	0.973	-1.584
52	-0.192954	2.58876	1.76724	-1.091	-0.675667	-1.49173	0.105909	7.88361	1.53891	0.802667	-1.326	-1.227	-3.35736	-2.07924	2.72188	3.94745	4.357	-1.08436	-0.493424	-0.367727	-1.12864	2.017	-0.811	0.044	-0.809939	-0.715424	-0.844061	1.64791	1.4543	6.284	-1.47345	-1.44294	-0.91303	-2.8	1.48718	1.72	-2.63409	1.51291	-2.60267	-2.294	-5.454	-2.77185	-1.16355	-2.15976	0.210152	7.44318	-2.77418	1.712	-2.202
53	0.128259	2.81008	1.41598	-0.61	-0.125404	-1.01542	0.967172	8.5933	2.47142	0.0297071	-0.458	-0.744909	-3.38297	-1.60975	3.80013	4.93648	4.549	-1.45755	-0.490485	0.349768	-0.337364	2.247	-0.632	-0.184	-0.52104	-0.30697	-0.701	2.21256	1.87774	7.472	-0.899152	-1.76674	-0.0372323	-3.245	2.12064	2.682	-2.54505	2.55971	-2.32889	-1.677	-5.14097	-3.42269	-0.150758	-1.41151	1.03951	8.02464	-2.5602	2.675	-2.513
54	0.734007	3.03674	1.29461	0.206	0.71202	-0.250697	2.04995	9.54401	3.6557	-0.312364	0.636	0.113707	-2.99373	-0.867414	4.97848	6.10139	5.009	-1.45906	-0.134677	1.34628	0.682091	2.713	-0.129	-0.124	0.124424	0.483232	-0.289909	2.95012	2.54019	8.715	0.0213535	-1.76999	1.05418	-3.349	2.96567	3.752	-2.12646	3.77443	-1.70938	-0.809	-4.44579	-3.88513	1.09288	-0.470697	2.09403	8.72845	-1.97448	3.816	-2.464
55	1.59654	3.23298	1.47618	1.284	1.75964	0.747545	3.27091	10.6805	5.03245	-0.182364	1.875	1.29682	-2.24164	0.100727	6.21536	7.38455	5.686	-1.05691	0.542909	2.54491	1.88291	3.372	0.667	0.254	1.05873	1.59009	0.347636	3.83309	3.39336	10	1.15	-1.42445	2.29773	-3.097	3.97809	4.884	-1.38045	5.112	-0.779727	0.27	-3.39136	-4.03473	2.51264	0.634	3.32791	9.53636	-1.03964	5.087	-2.056
56	2.6695	3.38087	1.98178	2.551	2.95567	1.93567	4.56611	11.9457	6.55011	0.367778	3.217	2.73111	-1.18967	1.24689	7.49033	8.74167	6.526	-0.271333	1.48522	3.88733	3.21733	4.194	1.703	0.939	2.20511	2.93233	1.16844	4.83956	4.39311	11.307	2.42256	-0.734889	3.65344	-2.506	5.12067	6.06	-0.344556	6.53822	0.410222	1.522	-2.024	-3.79467	4.06	1.88167	4.699	10.4407	0.192333	6.443	-1.324
57	3.93642	3.45459	2.78161	3.943	4.261	3.28367	5.89174	13.2915	8.16341	1.24467	4.645	4.33829	0.106354	2.52867	8.79079	10.1331	7.484	0.849212	2.63751	5.33238	4.63706	5.164	2.917	1.899	3.49422	4.42352	2.13332	5.95399	5.50341	12.611	3.83629	0.266071	5.09421	-1.608	6.35929	7.267	0.926141	8.02164	1.80133	2.906	-0.396424	-3.15026	5.68861	3.24767	6.16377	11.4356	1.64793	7.838	-0.324
58	5.3312	3.4697	3.81552	5.402	5.65164	4.76264	7.22618	14.6836	9.83221	2.36052	6.142	6.0477	1.60158	3.91209	10.1126	11.5225	8.525	2.24291	3.9493	6.84688	6.09882	6.27	4.274	3.089	4.87061	5.98379	3.20906	7.15967	6.69797	13.901	5.3403	1.5233	6.59942	-0.446	7.65836	8.499	2.37527	9.53194	3.33133	4.382	1.43745	-2.12673	7.35945	4.70512	7.67888	12.5155	3.24979	9.238	0.883
59	6.81549	3.43246	5.02603	6.871	7.10714	6.34182	8.55997	16.0928	11.5166	3.64121	7.679	7.79972	3.25518	5.36494	11.4525	12.8888	9.623	3.84767	5.38011	8.40342	7.56906	7.497	5.747	4.458	6.28989	7.55435	4.36007	8.43471	7.95528	15.179	6.84979	2.97868	8.15273	0.931	8.98475	9.753	3.95724	11.0431	4.94309	5.912	3.43042	-0.774747	9.038	6.22416	9.20595	13.6693	4.93369	10.622	2.249
60	8.35234	3.35515	6.36031	8.306	8.61038	7.98715	9.88792	17.4975	13.1873	5.03315	9.23	9.54632	5.02177	6.84606	12.8062	14.2252	10.764	5.60555	6.89368	9.98385	9.02906	8.823	7.306	5.953	7.71089	9.09827	5.54829	9.74768	9.25713	16.443	8.30985	4.58041	9.74216	2.474	10.3147	11.03	5.63679	12.537	6.58661	7.465	5.53709	0.838313	10.6922	7.78081	10.7187	14.8802	6.64713	11.976	3.735
61	9.91145	3.25256	7.76512	9.678	10.1421	9.66509	11.2097	18.8812	14.8275	6.49948	10.78	11.2604	6.84682	8.31758	14.1695	15.5327	11.944	7.46064	8.45415	11.5826	10.4728	10.217	8.918	7.521	9.10815	10.5931	6.74667	11.0657	10.5907	17.705	9.70203	6.27779	11.3565	4.144	11.6405	12.332	7.3793	14.0055	8.22297	9.019	7.71055	2.63803	12.3015	9.35685	12.2099	16.1281	8.34733	13.292	5.301
62	11.4711	3.13851	9.18444	10.982	11.6897	11.3498	12.528	20.2273	16.4307	7.99988	12.315	12.9325	8.67807	9.75864	15.5382	16.8127	13.16	9.36155	10.0338	13.1973	11.9038	11.646	10.553	9.119	10.4821	12.0342	7.93869	12.3659	11.9468	18.981	11.0198	8.02775	12.9859	5.9	12.9709	13.656	9.15003	15.444	9.82845	10.565	9.90927	4.55161	13.859	10.9383	13.6891	17.3928	10.0085	14.571	6.908
63	13.019	3.02418	10.5756	12.23	13.2503	13.0244	13.8471	21.5267	17.9945	9.48713	13.832	14.5628	10.4819	11.169	16.9084	18.0695	14.414	11.259	11.6177	14.8194	13.3285	13.086	12.19	10.715	11.8514	13.4276	9.11489	13.638	13.318	20.278	12.2775	9.79494	14.6258	7.699	14.3178	14.993	10.9232	16.8502	11.3943	12.093	12.094	6.51003	15.3707	12.5172	15.1722	18.6571	11.625	15.809	8.535
64	14.548	2.91638	11.9184	13.441	14.8245	14.6792	15.1715	22.7771	19.521	10.9529	15.329	16.1532	12.2427	12.5607	18.2725	19.3125	15.709	13.1184	13.1997	16.4356	14.7551	14.521	13.827	12.293	13.2397	14.7927	10.2785	14.8804	14.7001	21.585	13.4989	11.555	16.27	9.507	15.6864	16.34	12.6818	18.2237	12.9245	13.593	14.037	8.45309	16.8459	14.0875	16.6709	19.908	13.2104	17.011	10.17
65	16.0436	2.82071	13.2153	14.63	16.4115	16.3087	16.5047	23.98	21.0176	12.4597	16.804	17.7065	13.9591	13.9463	19.6239	20.5434	17.04	14.9203	14.7831	18.0368	16.1915	15.941	15.464	13.848	14.6659	16.1531	11.4436	16.0937	16.0898	22.887	14.7074	13.3019	17.9096	11.297	17.0754	17.69	14.4159	19.5611	14.4271	15.062	14.2902	10.3421	18.2945	15.6395	18.185	21.1334	14.7839	18.186	11.826
66	17.5592	2.71963	14.4884	15.818	18.0029	17.9079	17.8464	25.1357	22.4876	14.0612	18.253	19.2302	15.6379	15.3312	20.9576	21.766	18.401	16.657	16.3747	19.614	17.6404	17.337	17.108	15.374	16.1389	17.5266	12.6239	17.2817	17.4837	24.158	15.9236	15.0443	19.5307	13.065	18.4832	19.033	16.1196	20.8559	15.9092	16.502	18.2732	12.1639	19.7263	17.1614	19.7069	22.3276	16.3622	19.344	13.526
67	19.0381	2.62631	15.7753	17.017	19.5803	19.472	19.1913	26.245	23.9253	15.7437	19.671	20.7313	17.2823	16.7173	22.267	22.981	19.784	18.331	17.976	21.1583	19.11	18.701	18.755	16.873	17.6553	18.9103	13.8293	18.4483	18.8747	25.383	17.1633	16.7917	21.115	14.818	19.904	20.361	17.791	22.1033	17.3743	17.916	20.169	13.9283	21.145	18.6417	21.2303	23.484	17.9593	20.484	15.263
68	20.4963	2.53446	17.0994	18.228	21.1174	20.9919	20.5309	27.3137	25.3217	17.4687	21.047	22.2119	18.8935	18.1042	23.5455	24.1854	21.187	19.9471	19.5832	22.6595	20.6079	20.026	20.394	18.357	19.2026	20.2905	15.0626	19.5897	20.2527	26.558	18.4311	18.5468	22.6422	16.555	21.3316	21.663	19.4298	23.2972	18.819	19.306	21.9794	15.654	22.5423	20.0715	22.7463	24.5991	19.5766	21.601	17.006
69	21.9277	2.44459	18.4597	19.447	22.5915	22.4556	21.86	28.3506	26.6745	19.2023	22.374	23.663	20.4628	19.4869	24.7818	25.37	22.601	21.5124	21.188	24.1035	22.1348	21.311	22.012	19.831	20.7617	21.6545	16.3213	20.6982	21.6069	27.682	19.72	20.3039	24.0949	18.267	22.7561	22.931	21.0341	24.4321	20.2399	20.675	23.71	17.3554	23.904	21.4437	24.2369	25.6763	21.2012	22.685	18.729
70	23.3219	2.35842	19.8518	20.668	23.988	23.8549	22.887	29.3628	27.988	20.9135	23.647	25.0727	21.9729	20.8559	25.9664	26.5213	24.012	23.0283	22.7782	25.4768	23.6793	22.555	23.598	21.294	22.3069	22.9916	17.6012	21.7687	22.9252	28.75	21.0155	22.0516	25.4611	19.94	24.1665	24.151	22.598	25.5005	21.6287	22.023	25.3562	19.0449	25.2172	22.749	25.6782	26.7191	22.8167	23.731	20.415
71	24.6683	2.281	21.2706	21.879	25.3032	25.1816	23.3419	30.357	29.2711	22.5722	24.862	26.424	23.407	22.1983	27.0911	27.6273	25.412	24.5001	24.3373	26.7715	25.2212	23.759	25.139	22.743	23.8061	24.2913	18.8934	22.7982	24.1945	29.753	22.3013	23.7749	26.7373	21.558	25.5468	25.308	24.1117	26.4962	22.9775	23.34	26.9196	20.7292	26.4692	23.985	27.0555	27.7268	24.4115	24.742	22.047
72	25.9826	2.20467	22.6983	23.061	26.5399	26.4316	25.7012	31.3328	30.5322	24.1557	26.015	27.7039	24.7532	23.4994	28.1402	28.6797	26.783	25.9315	25.8484	27.9798	26.7379	24.923	26.618	24.168	25.2288	25.5446	20.1887	23.7832	25.405	30.683	23.5616	25.4624	27.9216	23.11	26.8799	26.393	25.5667	27.4186	24.2801	24.614	28.4045	22.4065	27.6517	25.1557	28.3585	28.698	25.9757	25.719	23.605
73	27.2277	2.14218	24.1103	24.199	27.7021	27.6025	26.9035	32.2849	31.7755	25.6522	27.106	28.9058	26.0065	24.74	29.0931	29.6669	28.108	27.3211	27.2966	29.1015	28.2105	26.047	28.023	25.555	26.5526	26.7445	21.48	24.7226	26.5492	31.538	24.7823	27.1014	29.0154	24.586	28.1479	27.399	26.9555	28.2677	25.5312	25.836	29.8165	24.0653	28.7579	26.2662	29.578	29.6291	27.4946	26.665	25.076
74	28.4083	2.09166	25.486	25.277	28.7971	28.6945	28.0558	33.208	32.9997	27.061	28.137	30.0222	27.1669	25.8995	29.9447	30.5859	29.366	28.6664	28.672	30.1442	29.63	27.129	29.344	26.886	27.7631	27.8846	22.7609	25.6181	27.6213	32.319	25.9508	28.6746	30.0213	25.984	29.333	28.332	28.2726	29.0409	26.7263	26.998	31.1608	25.6931	29.7855	27.3206	30.7054	30.5143	28.9503	27.578	26.453
75	29.5186	2.05416	26.8061	26.293	29.8252	29.7082	29.1529	34.0942	34.1924	28.3872	29.109	31.054	28.2369	26.9627	30.703	31.4348	30.545	29.9623	29.9643	31.1149	30.9884	28.169	30.576	28.145	28.8519	28.9608	24.0254	26.4703	28.6201	33.028	27.0582	30.1665	30.9432	27.304	30.4206	29.202	29.5157	29.7376	27.8537	28.091	32.4399	27.2776	30.7328	28.3199	31.7302	31.347	30.3294	28.45	27.735
76	30.5528	2.02954	28.0514	27.247	30.7895	30.6425	30.1873	34.9308	35.3321	29.6288	30.019	32.0037	29.2169	27.9152	31.3702	32.2074	31.634	31.2019	31.1631	32.0166	32.2714	29.168	31.714	29.321	29.8159	29.9664	25.2761	27.2813	29.5445	33.664	28.0969	31.5661	31.7806	28.541	31.3989	30.026	30.684	30.3609	28.9022	29.106	33.6564	28.8036	31.5977	29.2593	32.6437	32.1212	31.6243	29.261	28.918
77	31.5068	2.01613	29.2086	28.134	31.6954	31.4962	31.1502	35.705	36.3931	30.7834	30.862	32.8804	30.1085	28.7458	31.9471	32.9006	32.626	32.3788	32.2598	32.8477	33.4595	30.125	32.752	30.402	30.6578	30.8917	26.5485	28.0525	30.3961	34.226	29.0644	32.8666	32.5282	29.695	32.2634	30.818	31.7761	30.9102	29.8614	30.041	34.8081	30.2609	32.3758	30.1402	33.4452	32.8323	32.8328	30.001	30.002
78	32.3769	2.01178	30.2682	28.951	32.5398	32.269	32.0343	36.4059	37.354	31.8373	31.636	33.6893	30.9143	29.4488	32.4421	33.5133	33.519	33.4793	33.2453	33.5966	34.5393	31.038	33.684	31.385	31.3838	31.7333	27.8752	28.782	31.1729	34.711	29.9606	34.063	33.1797	30.768	33.0176	31.592	32.79	31.3834	30.7218	30.891	35.8867	31.633	33.065	30.965	34.137	33.478	33.9553	30.66	30.987
79	33.1597	2.01341	31.2236	29.695	33.3192	32.9584	32.8343	37.0217	38.1967	32.7786	32.34	34.432	31.6371	30.0225	32.8704	34.0415	34.312	34.4853	34.1109	34.2542	35.4993	31.904	34.505	32.274	32.0027	32.4893	29.2234	29.4658	31.8742	35.114	30.7855	35.1522	33.7293	31.763	33.6712	32.353	33.7235	31.7791	31.4748	31.653	36.8815	32.9103	33.6649	31.7328	34.7188	34.0573	34.9906	31.238	31.873
80	33.8536	2.01485	32.0716	30.37	34.0252	33.5614	33.5521	37.5428	38.9026	33.5978	32.972	35.105	32.3044	30.4706	33.249	34.4795	35.019	35.3754	34.8477	34.8109	36.3335	32.717	35.209	33.07	32.5298	33.1551	30.5289	30.1007	32.5016	35.438	31.5385	36.1304	34.1699	32.684	34.2365	33.104	34.5725	32.1022	32.1156	32.321	37.7806	34.0798	34.1786	32.4413	35.191	34.5689	35.9381	31.738	32.657
81	34.4585	2.01108	32.8127	30.982	34.6545	34.075	34.1889	37.9624	39.4576	34.2894	33.534	35.7002	32.9758	30.8007	33.5978	34.8226	35.668	36.1283	35.4489	35.2525	37.0378	33.479	35.795	33.772	32.9838	33.7256	31.7458	30.6847	33.0644	35.685	32.2187	36.9953	34.5029	33.534	34.7298	33.843	35.3349	32.3622	32.6422	32.893	38.5682	35.131	34.6106	33.0869	35.5587	35.0134	36.7979	32.164	33.339
82	34.9748	2.00286	33.4546	31.542	35.2037	34.5007	34.7455	38.2765	39.8553	34.8514	34.04	36.2115	33.6676	31.0922	33.9296	35.0728	36.259	36.7306	35.9153	35.5685	37.614	34.191	36.256	34.382	33.3824	34.1945	32.8443	31.2135	33.5699	35.862	32.8299	37.7466	34.7401	34.314	35.1736	34.555	36.0115	32.5727	33.0563	33.376	39.2314	36.0554	34.965	33.6655	35.8288	35.3945	37.5675	32.513	33.92
83	35.4035	1.99166	34.0091	32.059	35.6672	34.8468	35.2291	38.4853	40.0998	35.2954	34.501	36.6327	34.3303	31.4761	34.2449	35.239	36.767	37.1815	36.2544	35.7585	38.076	34.848	36.59	34.913	33.7412	34.5594	33.8065	31.6821	34.0268	35.973	33.383	38.3824	34.8977	35.019	35.5866	35.216	36.6022	32.7454	33.3655	33.775	39.7628	36.8417	35.2448	34.176	36.0096	35.7188	38.243	32.789	34.396
84	35.7471	1.97816	34.4899	32.547	36.0434	35.1192	35.6483	38.5916	40.2048	35.6435	34.92	36.9584	34.9097	31.9835	34.5378	35.3326	37.18	37.4906	36.4778	35.8281	38.4412	35.438	36.808	35.366	34.0725	34.8243	34.6274	32.0824	34.4434	36.02	33.8845	38.8982	34.9909	35.644	35.9821	35.799	37.1084	32.8869	33.5818	34.091	40.1608	37.4767	35.4548	34.6211	36.1109	35.9922	38.8186	32.998	34.771
85	36.0093	1.96298	34.9138	33.017	36.334	35.328	36.0114	38.6045	40.1934	35.9243	35.289	37.1838	35.3702	32.5686	34.8071	35.3576	37.506	37.6721	36.6004	35.7792	38.725	35.956	36.929	35.74	34.382	34.9956	35.3063	32.4058	34.8221	36.007	34.3245	39.2896	35.032	36.189	36.3547	36.269	37.5338	32.9977	33.7184	34.326	40.4301	37.9524	35.6025	35.0049	36.1438	36.2246	39.2898	33.151	35.05
86	36.1941	1.94641	35.2932	33.476	36.5407	35.4753	36.3194	38.5348	40.0898	36.1657	35.6	37.3033	35.6843	33.1826	35.0535	35.3114	37.738	37.7435	36.638	35.6187	38.9455	36.405	36.97	36.034	34.6642	35.0839	35.8425	32.6429	35.1596	35.935	34.6857	39.5559	35.0255	36.651	36.6873	36.596	37.8843	33.0759	33.7902	34.485	40.5778	38.2677	35.696	35.3346	36.1131	36.4294	39.6542	33.266	35.241
87	36.3043	1.92853	35.631	33.927	36.6642	35.5547	36.5678	38.3878	39.9198	36.3816	35.838	37.3103	35.8327	33.7702	35.28	35.194	37.863	37.7186	36.6029	35.3499	39.1228	36.782	36.938	36.243	34.9074	35.0998	36.2317	32.7856	35.4466	35.813	34.9589	39.7002	34.9744	37.023	36.9623	36.762	38.1645	33.1208	33.8138	34.574	40.6088	38.4295	35.7395	35.6184	36.0133	36.6125	39.9115	33.361	35.35
88	36.3395	1.90981	35.9226	34.363	36.7002	35.5533	36.7516	38.1782	39.7108	36.5659	35.838	37.1985	35.8029	34.2836	35.4999	35.0147	37.875	37.6034	36.5011	34.9835	39.2728	37.072	36.835	36.348	35.1011	35.049	36.4665	32.8322	35.6684	35.662	35.1359	39.7289	34.8822	37.3	37.1666	36.768	38.3746	33.1403	33.7975	34.608	40.5251	38.4462	35.7327	35.8625	35.842	36.7701	40.0634	33.447	35.379
89	36.3058	1.88766	36.1531	34.768	36.6384	35.4617	36.8676	37.9081	39.493	36.6952	36.051	36.9634	35.5983	34.6942	35.7262	34.796	37.776	37.3983	36.3353	34.5442	39.411	37.254	36.661	36.33	35.2342	34.9373	36.542	32.7922	35.8096	35.502	35.2039	39.647	34.7492	37.468	37.2887	36.625	38.506	33.153	33.7417	34.608	40.3283	38.3214	35.6737	36.071	35.6086	36.8833	40.1111	33.538	35.323
90	36.2048	1.85998	36.3037	35.115	36.4712	35.2887	36.9148	37.5808	39.2979	36.7483	36.027	36.6084	35.237	34.9924	35.9675	34.5584	37.574	37.1011	36.1125	34.0626	39.5484	37.313	36.417	36.175	35.3039	34.7759	36.4543	32.6889	35.8636	35.352	35.1571	39.4609	34.5791	37.504	37.3244	36.362	38.5465	33.1838	33.6505	34.599	40.0177	38.0622	35.5702	36.2521	35.3354	36.9289	40.0602	33.637	35.174
91	36.0512	1.82576	36.3529	35.388	36.2048	35.0616	36.9019	37.2064	39.1586	36.7255	35.923	36.1535	34.754	35.1837	36.2246	34.3088	37.284	36.717	35.8484	33.564	39.6886	37.24	36.115	35.877	35.3248	34.5792	36.2096	32.5595	35.8371	35.231	35.0072	39.1945	34.3837	37.405	37.2825	36.018	38.4883	33.255	33.5374	34.612	39.5919	37.6915	35.4485	36.4199	35.0463	36.8913	39.9149	33.743	34.935
92	35.8703	1.78852	36.2951	35.59	35.8711	34.8252	36.851	36.8113	39.1082	36.6437	35.756	35.6378	34.2046	35.2947	36.4722	34.0632	36.927	36.2719	35.5803	33.0686	39.8412	37.04	35.784	35.461	35.3295	34.3728	35.8409	32.4485	35.754	35.149	34.7775	38.891	34.1881	37.21	37.187	35.644	38.3453	33.3785	33.4323	34.676	39.0705	37.2411	35.3467	36.5921	34.7692	36.7696	39.6786	33.843	34.634
93	35.6978	1.75466	36.1491	35.752	35.5289	34.6351	36.7951	36.4359	39.1668	36.5363	35.556	35.1187	33.6635	35.3736	36.6595	33.8585	36.528	35.8221	35.3663	32.6052	40.0206	36.747	35.469	34.992	35.3575	34.1983	35.413	32.4055	35.6596	35.118	34.496	38.6005	34.0361	36.985	37.0758	35.292	38.1526	33.5447	33.3738	34.812	38.5001	36.7469	35.3052	36.7854	34.5316	36.582	39.3486	33.916	34.323
94	35.5727	1.73041	35.96	35.917	35.2512	34.5459	36.7672	36.1259	39.3337	36.4507	35.364	34.6782	33.2085	35.4767	36.7367	33.7432	36.108	35.4428	35.2686	32.2048	40.2406	36.417	35.224	34.555	35.4437	34.0977	35.0138	32.4637	35.6032	35.152	34.2099	38.352	33.9743	36.806	36.9947	35.01	37.9613	33.7213	33.3907	35.029	37.942	36.263	35.3509	37.0037	34.3645	36.365	38.9201	33.936	34.068
95	35.5268	1.71985	35.786	36.12	35.0993	34.5904	36.7906	35.9232	39.5809	36.4314	35.223	34.3993	32.9061	35.6501	36.6856	33.7571	35.698	35.2093	35.3408	31.8914	40.5042	36.11	35.113	34.23	35.6132	34.1005	34.7236	32.6229	35.6304	35.257	33.9854	38.1316	34.035	36.732	36.9928	34.841	37.8182	33.8707	33.4917	35.317	37.4622	35.8496	35.482	37.2234	34.2954	36.1707	38.4098	33.887	33.928
96	35.5725	1.72503	35.6789	36.366	35.0945	34.7571	36.8791	35.8512	39.8584	36.5006	35.187	34.3278	32.7888	35.9258	36.5328	33.9155	35.33	35.1641	35.6046	31.6822	40.8032	35.872	35.167	34.067	35.8682	34.2049	34.5847	32.8585	35.7721	35.435	33.8969	37.8859	34.2141	36.776	37.0966	34.831	37.7449	33.9605	33.6544	35.646	37.121	35.5441	35.6592	37.3924	34.3247	36.0479	37.8601	33.775	33.947
97	35.6881	1.74951	35.6428	36.603	35.2012	34.9875	37.014	35.8977	40.0997	36.6511	35.273	34.4416	32.8158	36.29	36.3425	34.2005	35.037	35.2965	36.0281	31.5722	41.1135	35.723	35.359	34.063	36.1877	34.3681	34.5783	33.1309	35.9972	35.68	33.9784	37.5346	34.4619	36.87	37.2814	34.993	37.6888	33.9704	33.8239	35.966	36.9508	35.3418	35.8097	37.4505	34.4147	35.9951	37.3347	33.625	34.117
98	35.8101	1.79904	35.5892	36.709	35.3201	35.1909	37.1204	36.0091	40.241	36.8538	35.418	34.651	32.8737	36.6743	36.1871	34.5656	34.848	35.5486	36.5127	31.5181	41.3486	35.6	35.618	34.142	36.5448	34.5047	34.6182	33.3831	36.1862	35.942	34.1606	37.0203	34.7184	36.885	37.4428	35.23	37.5331	33.8837	33.926	36.224	36.9186	35.1536	35.8352	37.3415	34.4995	35.9327	36.8056	33.485	34.344
99	35.8446	1.87884	35.3803	36.563	35.3248	35.2692	37.0793	36.1065	40.2625	36.9746	35.506	34.8235	32.8055	36.9542	36.0742	34.8879	34.741	35.821	36.9376	31.4368	41.3698	35.372	35.828	34.166	36.8863	34.5247	34.5757	33.5277	36.1949	36.108	34.2846	36.347	34.9353	36.704	37.4341	35.357	37.1908	33.67	33.8795	36.348	36.9077	34.8319	35.6375	37.0301	34.4726	35.7464	36.1436	33.41	34.469
100	35.7061	1.98666	34.936	36.137	35.131	35.149	36.801	36.1	40.199	36.781	35.437	34.836	32.492	36.989	35.925	34.98	34.615	35.978	37.196	31.224	41.089	34.95	35.87	34.007	37.132	34.354	34.35	33.466	35.953	36.06	34.193	35.571	35.066	36.299	37.173	35.229	36.647	33.281	33.608	36.242	36.77	34.28	35.174	36.534	34.238	35.365	35.316	33.396	34.365
[truncated: 56 more columns]

## Sheet: Rotation LKneeFlex ComfM
all values Right	mean	std	steps
1	20.631	3.79363	28.848	22.243	21.88	20.605	27.284	35.263	24.314	28.76	23.081	15.856	19.917	16.391	25.241	30.127	23.94	18.425	19.323	20.865	16.104	22.511	17.822	17.738	19.108	19.51	20.385	18.093	18.711	22.538	19.192	20.872	16.507	24.802	21.314	21.892	13.347	22.145	18.389	23.364	21.72	20.651	19.478	17.248	20.166	20.197	16.636	17.391	23.221
2	21.7172	4.25442	30.7011	23.138	22.619	21.9913	29.018	38.042	26.6944	31.1299	24.8499	16.5757	20.7475	16.9611	26.7888	32.5422	25.1047	19.4148	20.3361	22.47	17.2892	23.8493	18.8464	18.621	20.017	20.243	21.4769	19.297	19.4829	24.6223	20.1181	22.163	16.8495	26.148	22.8704	24.4022	14.069	23.5987	18.9889	25.0203	22.6057	21.4251	20.4446	17.6245	20.6778	21.1815	17.5962	17.9253	24.809
3	23.1404	4.76456	32.8971	24.236	23.616	23.8189	31.1059	41.0535	29.5637	33.8681	27.0872	17.5236	21.9651	17.877	28.7101	35.253	26.6124	20.8016	21.6679	24.49	18.8462	25.5228	20.1906	19.8303	21.259	21.265	22.8882	20.896	20.5831	27.1256	21.3852	23.914	17.4781	27.7569	24.7612	27.3299	14.931	25.4497	20.0277	27.0341	23.8911	22.5235	21.8139	18.2857	21.5635	22.5053	18.9662	18.6578	26.877
4	24.9219	5.29534	35.405	25.535	24.907	26.0795	33.5336	44.237	32.8635	36.8909	29.7677	18.7157	23.621	19.1883	31.0042	38.2142	28.4866	22.6475	23.3548	26.915	20.7859	27.5585	21.8682	21.3929	22.877	22.6247	24.6315	22.889	22.0488	29.9857	23.0434	26.135	18.4413	29.6596	26.9973	30.6346	15.952	27.6845	21.5598	29.3862	25.5993	23.9938	23.6225	19.2834	22.8979	24.1945	20.7646	19.6285	29.409
5	27.0621	5.80331	38.1574	27.047	26.536	28.7342	36.2468	47.5007	36.5233	40.0865	32.8171	20.2004	25.7246	20.915	33.6196	41.344	30.7171	24.9823	25.4183	29.686	23.1022	29.9384	23.9045	23.3256	24.899	24.3675	26.6925	25.247	23.8901	33.1076	25.1175	28.783	19.7914	31.8577	29.5562	34.2373	17.175	30.2464	23.5972	32.0211	27.7064	25.8737	25.8796	20.682	24.7182	26.2548	22.9847	20.8889	32.322
6	29.5329	6.2405	41.0539	28.801	28.527	31.7027	39.1558	50.7428	40.4464	43.3381	36.1105	22.0341	28.2389	23.0321	36.4675	44.5373	33.2501	27.7838	27.8536	32.703	25.7532	32.6072	26.3211	25.6268	27.323	26.5061	29.0319	27.913	26.0828	36.3766	27.5986	31.76	21.576	34.3081	32.3856	38.0214	18.661	33.0499	26.1013	34.853	30.1572	28.1643	28.5601	22.5289	27.0089	28.6632	25.5838	22.4797	35.496
7	32.2786	6.56592	43.9817	30.826	30.869	34.8804	42.1591	53.8679	44.4928	46.5396	39.5105	24.2497	31.0828	25.4914	39.4349	47.6914	36.0018	30.9778	30.617	35.851	28.6739	35.4898	29.1075	28.256	30.11	29.0083	31.5892	30.809	28.5734	39.6782	30.4358	34.94	23.7995	36.9352	35.4119	41.8578	20.478	36.0017	28.9843	37.7855	32.8754	30.8249	31.6015	24.8327	29.7097	31.3603	28.4949	24.4131	38.785
8	35.1885	6.75212	46.8327	33.126	33.511	38.1542	45.1553	56.7936	48.5012	49.597	42.8897	26.8389	34.1555	28.2288	42.4129	50.7237	38.8794	34.4523	33.6264	39.021	31.7861	38.4967	32.2071	31.1445	33.181	31.8108	34.2905	33.854	31.2911	42.9092	33.5209	38.198	26.4294	39.6565	38.5519	45.6257	22.682	39.0159	32.1292	40.7298	35.7651	33.7834	34.9122	27.5514	32.7268	34.2616	31.6339	26.6722	42.059
9	38.2748	6.78994	49.5151	35.679	36.368	41.4162	48.0541	59.4561	52.3234	52.4431	46.1432	29.7509	37.3533	31.1628	45.3112	53.5643	41.7974	38.0736	36.7757	42.123	35.0002	41.5348	35.522	34.2061	36.433	34.8221	37.0559	36.961	34.1548	45.987	36.7197	41.427	29.4042	42.389	41.7195	49.2231	25.294	42.0185	35.4214	43.6104	38.7229	36.9402	38.3789	30.6046	35.9427	37.2777	34.9046	29.2141	45.217
10	41.3573	6.68369	51.9748	38.434	39.33	44.5704	50.7852	61.8105	55.8473	55.0344	49.1916	32.8995	40.5795	34.2003	48.0554	56.1536	44.6871	41.7115	39.9603	45.085	38.2264	44.5312	38.9281	37.3479	39.754	37.9373	39.8111	40.041	37.0755	48.8443	39.9266	44.547	32.639	45.068	44.8284	52.5709	28.287	44.9422	38.761	46.3615	41.6532	40.1854	41.8797	33.8855	39.2346	40.3235	38.2149	31.9763	48.187
11	44.3798	6.44709	54.1885	41.314	42.288	47.5373	53.3016	63.8317	58.9931	57.3449	51.98	36.1725	43.7528	37.253	50.5931	58.4534	47.4909	45.2543	43.0858	47.853	41.3813	47.423	42.3035	40.4859	43.048	41.0486	42.4944	43.018	39.9729	51.4321	43.0639	47.495	36.0314	47.6429	47.8012	55.6091	31.584	47.7301	42.0634	48.9341	44.4738	43.4219	45.2972	37.2829	42.4924	43.3201	41.4865	34.8791	50.918
12	47.2747	6.10375	56.1418	44.225	45.156	50.2564	55.5769	65.5121	61.685	59.361	54.4709	39.4527	46.8076	40.2394	52.8931	60.4498	50.1633	48.6097	46.0772	50.391	44.3943	50.157	45.5637	43.5384	46.231	44.0648	45.0577	45.822	42.7756	53.7241	46.0571	50.228	39.4626	50.073	50.576	58.2997	35.079	50.3393	45.2578	51.2939	47.1108	46.5618	48.5287	40.6959	45.6274	46.1968	44.6463	37.8423	53.377
13	49.984	5.68163	57.8256	47.082	47.865	52.6859	57.5995	66.8552	63.9362	61.0869	56.6425	42.6469	49.6843	43.0944	54.9402	62.1448	52.6647	51.7072	48.8838	52.682	47.2054	52.6845	48.6471	46.4346	49.233	46.917	47.4627	48.391	45.4206	55.6997	48.8442	52.717	42.8288	52.3212	53.1077	60.6248	38.66	52.7394	48.2795	53.4182	49.5003	49.5283	51.4955	44.0431	48.5729	48.8976	47.6282	40.7906	55.543
14	52.4649	5.20916	59.2416	49.813	50.364	54.8022	59.3684	67.8731	65.7553	62.5469	58.492	45.6909	52.336	45.7594	56.7275	63.5528	54.968	54.5004	51.4693	54.722	49.7716	54.9673	51.5015	49.1203	52.007	49.5511	49.679	50.669	47.8624	57.3481	51.3857	54.944	46.0441	54.3614	55.3654	62.5815	42.217	54.9101	51.0793	55.296	51.5978	52.257	54.1444	47.2523	51.2785	51.3857	50.3747	43.6552	57.408
15	54.6763	4.69061	60.3986	52.356	52.619	56.599	60.8899	68.5901	67.1716	63.7638	60.0242	48.5393	54.7317	48.1866	58.2563	64.6898	57.0541	56.9643	53.8106	56.513	52.0679	56.9729	54.0841	51.5576	54.525	51.9271	51.684	52.622	50.0683	58.6903	53.6588	56.899	49.0386	56.1797	57.3354	63.081	45.647	56.8422	53.6209	56.9278	53.3789	54.7108	56.4426	50.2584	53.7075	53.6393	52.8468	46.3773	58.972
16	56.6328	4.2106	61.3158	54.664	54.612	58.0833	62.1734	69.0379	68.2185	64.7499	61.2569	51.1518	56.8551	50.341	59.5291	65.5769	58.9144	59.0867	55.898	58.063	54.0838	58.6786	56.3685	53.7252	56.766	54.0211	53.4679	54.234	52.0159	59.7641	55.6564	58.583	51.7546	57.7734	59.0156	64.9768	48.866	58.5367	55.8771	58.3237	54.8321	56.8701	58.3732	53.013	55.836	55.6475	55.0246	48.912	60.25
17	58.308	3.75075	62.011	56.708	56.34	59.2703	63.2292	69.2466	68.9287	65.5107	62.2112	53.5219	58.7041	52.2088	60.5489	66.231	60.5482	60.8648	57.7269	59.38	55.8201	60.0782	58.3448	55.6129	58.722	55.8228	55.0328	55.51	53.6924	60.6015	57.384	59.999	54.156	59.1488	60.4143	66.3769	51.806	59.9994	57.8358	59.4978	55.9558	58.7115	59.9329	55.4872	57.653	57.4073	56.9014	51.2321	61.259
18	59.701	3.31842	62.5	58.476	57.809	60.1803	64.0668	69.2401	69.3368	66.0498	62.9075	55.6469	60.2828	53.793	61.3201	66.6686	61.9551	62.3099	59.3041	60.473	57.2867	61.1795	60.0166	57.2202	60.392	57.3358	56.387	56.468	55.1006	61.2214	58.8536	61.152	56.2206	60.3133	61.5445	67.0118	54.421	61.2386	59.4981	60.4624	56.7572	60.2141	61.1298	57.6706	59.1587	58.9223	58.4804	53.3232	62.019
19	60.8252	2.93584	62.7966	59.965	59.03	60.8287	64.6955	69.0406	69.4736	66.3683	63.3646	57.5275	61.5995	55.1052	61.8471	66.9007	63.135	63.4383	60.6435	61.346	58.5006	61.9977	61.3953	58.5514	61.784	58.5738	57.5423	57.132	56.2475	61.6309	60.079	62.051	57.9452	61.274	62.4207	67.3655	56.69	62.2616	60.8711	61.2269	57.2521	61.383	61.9817	59.5637	60.3629	60.1988	59.7722	55.1791	62.546
20	61.6916	2.61158	62.9048	61.185	60.016	61.2334	65.1225	68.668	69.3573	66.462	63.5937	59.1671	62.6694	56.1596	62.1314	66.9335	64.089	64.2705	61.7549	61.995	59.4804	62.5479	62.4954	59.6209	62.908	59.5529	58.5093	57.53	57.1428	61.8305	61.0744	62.703	59.3443	62.0372	63.0573	67.4458	58.612	63.0737	61.9641	61.7982	57.4642	62.2432	62.5084	61.1707	61.2792	61.2421	60.7846	56.8025	62.854
21	62.31	2.3539	62.8288	62.153	60.783	61.4081	65.3515	68.1354	68.9899	66.3232	63.6013	60.5763	63.5032	56.9686	62.1728	66.7674	64.8141	64.8265	62.6458	62.415	60.2446	62.8493	63.3313	60.4422	63.776	60.2859	59.2946	57.688	57.7941	61.8168	61.8513	63.112	60.4419	62.6044	63.4653	67.26	60.196	63.6786	62.786	62.1824	57.4168	62.8195	62.7287	62.5004	61.9182	62.0599	61.522	58.2037	62.953
22	62.6873	2.17148	62.5696	62.882	61.344	61.3583	65.3808	67.447	68.3633	65.9435	63.3884	61.7667	64.1036	57.545	61.9665	66.3983	65.3016	65.1209	63.318	62.599	60.8085	62.9199	63.9099	61.0255	64.394	60.782	59.9021	57.624	58.2057	61.5881	62.4145	63.276	61.2583	62.9752	63.6521	66.8153	61.464	64.0683	63.3448	62.3848	57.1265	63.1324	62.6568	63.5627	62.2867	62.6582	61.9865	59.3941	62.852
23	62.8295	2.07417	62.1257	63.383	61.71	61.0981	65.251	66.6047	67.4958	65.3183	62.9542	62.747	64.4686	57.8977	61.5063	65.8177	65.544	65.1614	63.766	62.543	61.1773	62.771	64.2344	61.3764	64.769	61.047	60.3323	57.346	58.3808	61.1464	62.7603	63.192	61.8122	63.1452	63.6183	66.1166	62.443	64.2477	63.6474	62.4051	56.6033	63.1981	62.3249	64.3607	62.4104	63.0383	62.1797	60.382	62.555
24	62.7393	2.07	61.4919	63.664	61.888	60.6284	65.1806	65.6047	66.3896	64.4445	62.2956	63.5177	64.5943	58.0337	60.7831	65.0163	65.5316	64.9522	63.98	62.24	61.3482	62.4092	64.3067	61.4993	64.904	61.0825	60.5826	56.859	58.3152	60.4935	62.8832	62.852	62.1182	63.1061	63.3592	65.1697	63.162	64.2092	63.6984	62.235	55.8517	63.0244	61.7424	64.8935	62.3031	63.1963	62.1	61.1689	62.06
25	62.4063	2.14589	60.6625	63.736	61.875	59.9476	64.2302	64.4408	65.043	63.32	61.4063	64.0744	64.4762	57.9548	59.7855	63.9838	65.2553	64.4929	63.945	61.68	61.3109	61.8388	64.1237	61.3925	64.798	60.8891	60.6466	56.161	58.0057	59.628	62.7765	62.253	62.1831	62.848	62.87	63.9813	63.641	63.9467	63.4985	61.8613	54.8797	62.6149	60.9187	65.1575	61.9759	63.124	61.746	61.7505	61.361
26	61.8395	2.30408	59.6333	63.6	61.667	59.0577	63.4126	63.1031	63.4528	61.9418	60.281	64.4062	64.1093	57.6561	58.505	62.7097	64.709	63.7787	63.6418	60.857	61.0509	61.0599	63.6807	61.0495	64.447	60.4684	60.5152	55.252	57.4527	58.5466	62.4303	61.393	62.0086	62.3598	62.1485	62.5569	63.897	63.4528	63.0508	61.2702	53.6987	61.971	59.8615	65.1517	61.4368	62.8083	61.1194	62.1187	60.453
27	61.032	2.52526	58.3972	63.254	61.257	57.958	62.3643	61.5774	61.6125	60.3065	58.9157	64.4994	63.4919	57.1269	56.9352	61.1853	63.8864	62.8065	63.0545	59.769	60.5576	60.0745	62.9749	60.4648	63.848	59.8276	60.1811	54.133	56.6579	57.2478	61.8362	60.271	61.5958	61.6322	61.1943	60.9018	63.933	62.7261	62.3613	60.4484	52.3156	61.0959	58.5766	64.8784	60.6922	62.2334	60.2237	62.2647	59.331
28	59.982	2.79362	56.9481	62.695	60.639	56.6465	61.0881	59.8625	59.5147	58.4118	57.3079	64.3415	62.6223	56.3575	55.0687	59.4033	62.7835	61.573	62.1726	58.415	59.8265	58.8863	62.006	59.6319	62.993	58.972	59.6375	52.808	55.6255	55.7321	60.9945	58.889	60.9471	60.6577	60.0068	59.0168	63.741	61.7685	61.4376	59.3959	50.7477	59.9898	57.0689	64.3404	59.7499	61.3985	59.0625	62.1745	57.988
29	58.6882	3.0961	55.2866	61.918	59.807	55.1206	59.5848	57.9538	57.1519	56.2579	55.4571	63.9252	61.5005	55.3428	52.905	57.3621	61.3979	60.0792	60.9893	56.798	58.8583	57.4984	60.7738	58.5471	61.873	57.8982	58.8783	51.286	54.3604	54.0027	59.9042	57.245	60.0639	59.4299	58.5793	56.8984	63.321	60.5789	60.2853	58.1066	49.0059	58.6532	55.3407	63.54	58.6149	60.3008	57.6376	61.838	56.419
30	57.1493	3.42239	53.4134	60.918	58.76	53.3789	57.8594	55.8471	54.5242	53.8516	53.3669	63.2286	60.1256	54.0826	50.4521	55.069	59.7308	58.3259	59.5004	54.918	57.6502	55.913	59.2749	57.2094	60.476	56.5997	57.8888	49.576	52.8719	52.0658	58.558	55.336	58.9452	57.9458	56.9043	54.5436	62.673	59.156	58.9092	56.5761	47.0807	57.0899	53.3831	62.4806	57.291	58.9385	55.9478	61.2486	54.62
31	55.3661	3.76427	51.3279	59.692	57.506	51.4176	55.9125	53.5394	51.6375	51.2025	51.042	62.2591	58.4933	52.5773	47.7268	52.5354	57.7891	56.3063	57.7004	52.777	56.194	54.1327	57.5101	55.619	58.791	55.0716	56.6573	47.686	51.1717	49.9317	56.9569	53.161	57.5945	56.209	54.9781	51.9553	61.796	57.4994	57.3205	54.803	44.963	55.297	51.1778	61.1654	55.7797	57.3132	53.9931	60.4042	52.592
32	53.3407	4.11452	49.0387	58.238	56.046	49.2334	53.7411	51.0327	48.5075	48.326	48.4984	61.0236	56.6011	50.8267	44.7552	49.7701	55.5953	54.0126	55.5836	50.376	54.4829	52.1626	55.4835	53.7744	56.825	53.3137	55.1959	45.611	49.2633	47.61	55.1043	50.726	56.0143	54.2259	52.7975	49.1468	60.686	55.6081	55.5299	52.7939	42.6558	53.2688	48.7219	59.5949	54.0844	55.4279	51.7736	59.301	50.334
33	51.0795	4.46384	46.5659	56.557	54.373	46.8296	51.3459	48.3338	45.1862	45.249	45.7747	59.5308	54.4516	48.8348	41.575	46.7902	53.1823	51.4423	53.1453	47.723	52.5221	50.0118	53.1955	51.6791	54.58	51.3289	53.5244	43.348	47.1485	45.1101	53.0092	48.04	54.2034	52.0081	50.3655	46.1445	59.328	53.4836	53.5505	50.559	40.1836	51.0001	46.041	57.768	52.2089	53.2904	49.2924	57.9328	47.857
34	48.5935	4.79962	43.9333	54.65	52.485	44.2213	48.736	45.4587	41.7213	42.017	42.9167	57.7897	52.0537	46.6097	38.2363	43.626	50.562	48.5963	50.386	44.835	50.325	47.687	50.6427	49.3443	52.033	49.1243	51.65	40.905	44.8357	42.4493	50.675	45.114	52.1627	49.5677	47.695	42.9877	57.706	51.1337	51.395	48.1133	37.5933	48.4913	43.1737	55.683	50.1513	50.9083	46.562	56.296	45.183
35	45.8993	5.10495	41.1726	52.52	50.386	41.4411	45.936	42.4363	38.176	38.6977	39.9634	55.7961	49.4266	44.1608	34.8063	40.3216	47.7255	45.4938	47.319	41.742	47.8957	45.1957	47.8249	46.7908	49.172	46.713	49.57	38.308	42.3423	39.6563	48.1149	41.975	49.8985	46.9254	44.7956	39.7277	55.805	48.5732	49.0762	45.4774	34.9376	45.7521	40.1621	53.3375	47.9089	48.2879	43.6068	54.3828	42.337
36	43.0298	5.36131	38.3256	50.166	48.092	38.5375	42.9874	39.3084	34.6399	35.3832	36.9579	53.5453	46.6033	41.5227	31.3649	36.9375	44.7085	42.1711	43.9765	38.491	45.2568	42.562	44.7612	44.0479	46.028	44.1182	47.2993	35.602	39.6943	36.7711	45.3613	38.673	47.4146	44.1119	41.7074	36.4296	53.612	45.8256	46.6136	42.678	32.2573	42.8059	37.0589	50.734	45.4856	45.4489	40.4659	52.2103	39.348
37	40.027	5.55105	35.4469	47.602	45.625	35.5698	39.9449	36.1272	31.2159	32.1205	33.9518	51.0375	43.6241	38.7807	28.0005	33.5452	41.5661	38.6809	40.4078	35.138	42.4374	39.8321	41.4908	41.1579	42.651	41.3784	44.8561	32.846	36.9297	33.8371	42.4601	35.272	44.7195	41.1753	38.4767	33.1672	51.12	42.9204	44.0345	39.7515	29.592	39.6926	33.9272	47.8858	42.9026	42.4306	37.1983	49.794	36.263
38	36.9562	5.64985	32.6	44.856	43.02	32.5998	36.8708	32.9529	27.9932	28.9299	31.0069	48.2846	40.5364	36.0206	24.8045	30.2242	38.3585	35.0951	36.6798	31.747	39.4838	37.0579	38.0703	38.177	39.107	38.5423	42.27	30.106	34.0991	30.9055	39.4632	31.844	41.8439	38.1746	35.1649	30.0233	48.335	39.8919	41.3714	36.743	26.9894	36.4692	30.8445	44.8184	40.1927	39.2892	33.8898	47.1467	33.139
39	33.8684	5.65598	29.8558	41.968	40.322	29.6887	33.8293	29.8502	25.0386	25.9	28.1891	45.3133	37.3918	33.2796	21.878	27.0515	35.152	31.5012	32.8746	28.39	36.4405	34.2972	34.5696	35.1689	35.464	35.6625	39.5862	27.449	31.2652	28.0346	36.4272	28.466	38.8366	35.1678	31.8414	27.0881	45.276	36.7872	38.664	33.7049	24.5033	33.2042	27.8951	41.5733	37.3956	36.087	31.388	44.2913	30.042
40	30.811	5.5796	27.2874	38.995	37.583	26.9068	30.8895	26.8859	22.4092	23.1579	25.5614	42.1626	34.244	30.581	19.3261	24.1073	32.0405	27.9949	29.0828	25.148	33.3595	31.6162	31.0697	32.1953	31.803	32.7997	36.8545	24.934	28.5008	25.294	33.4154	25.233	35.7625	32.2102	28.5917	24.4411	41.991	33.6661	35.9615	30.6957	22.1932	29.9772	25.1555	38.2132	34.5602	32.8903	30.0902	41.2752	27.044
41	27.8677	5.38864	24.965	35.996	34.867	24.3298	28.1262	24.1357	20.17	20.8133	24.549	38.8796	31.1507	27.9565	17.2261	21.4705	29.1225	24.6717	25.4006	22.112	30.3081	29.0743	27.6618	29.3255	28.217	30.0242	34.1286	22.62	25.8838	22.7609	30.5001	22.246	32.7052	29.3626	25.5079	22.1325	38.557	30.5973	33.322	27.7755	20.1157	26.872	22.6973	34.8201	31.7469	29.7689	24.7603	38.1649	24.226
42	25.1328	5.105	22.9524	33.03	32.238	22.0187	25.6109	21.6964	18.3673	18.9475	22.0263	35.5199	28.1739	25.4454	15.6173	19.2102	26.4973	21.6234	21.9291	19.385	27.3568	26.7155	24.4466	26.634	24.801	27.4038	31.4694	20.56	23.4859	20.5114	27.7556	19.584	29.7547	26.6947	22.6736	20.2071	35.078	27.6503	30.809	25.0086	18.3197	23.9679	20.5792	31.49	29.0264	26.7954	22.2206	35.0363	21.667
43	22.6666	4.73974	21.2934	30.167	29.753	20.02	23.4064	19.6867	17.0042	17.6079	19.2665	32.1475	25.3846	23.0986	14.5135	17.3783	24.2499	18.9351	18.7726	17.062	24.5839	24.5787	21.521	24.1806	21.651	25.0055	28.9392	18.808	21.374	18.6105	25.2609	17.31	26.9893	24.2774	20.1611	18.7333	31.67	24.8825	28.492	22.4646	16.8441	21.3398	18.8156	28.3179	26.4627	24.0547	20.0427	31.9755	19.443
44	20.5556	4.30217	19.9985	27.487	27.467	18.3939	21.5632	18.2362	16.0861	16.817	17.7805	28.8492	22.8601	20.9741	13.8973	16.0116	22.4402	16.6851	16.0439	15.194	22.0781	22.6929	18.9779	22.0153	18.864	22.8933	26.598	17.41	19.6062	17.1052	23.0897	15.475	24.4866	22.1722	18.037	17.7989	28.464	22.3551	26.4539	20.2105	15.7128	19.0664	17.4203	25.384	24.1309	21.6545	18.3016	29.0684	17.625
45	18.8541	3.82824	19.0501	25.076	25.429	17.2216	20.1244	17.4696	15.5951	16.5867	16.6426	25.7263	20.679	19.1309	13.7257	15.1359	21.099	14.9508	13.8619	13.807	19.9223	21.0844	16.9042	20.2062	16.544	21.123	24.5103	16.398	18.226	16.0203	21.2974	14.12	22.3456	20.4233	16.3573	17.4993	25.583	20.1454	24.7906	18.3082	14.9223	17.2447	16.421	22.7606	22.1237	19.7269	17.0982	26.3973	16.254
46	17.6219	3.35646	18.4303	22.999	23.676	16.6029	19.1358	17.4788	15.4819	16.9187	15.8779	22.891	18.9301	17.6202	13.9448	14.7822	20.2412	13.8148	12.3356	12.92	18.1915	19.7965	15.3714	18.8447	14.801	19.7523	22.7565	15.805	17.2724	15.3535	19.9172	13.289	20.6936	19.0559	15.1654	17.9061	23.124	18.3463	23.6066	16.8037	14.4405	15.9893	15.8828	20.525	20.5454	18.4192	16.5564	24.0412	15.349
[truncated: 155 more rows]
[truncated: 56 more columns]

## Sheet: Rotation LAnkleFlex ComfM
all values Right	mean	std	steps
[truncated: 201 more rows]
[truncated: 56 more columns]

[truncated: 35 more sheets: Rotation RHipAbAd ComfM, Rotation RHipRot ComfM, Rotation RAnklePron ComfM, Rotation LHipAbAd ComfM, Rotation LHipRot ComfM, Rotation LAnklePron ComfM, Rotation PelvicTil ComfM, Rotation PelvicObl ComfM, Rotation PelvicRot ComfM, LProgression ComfM, RProgression ComfM, Rotation TrunkTilt ComfM, Rotation TrunkFlex ComfM, Rotation TrunkRot ComfM, Moment RHipFlex ComfM, Moment RHipAbAd ComfM, Moment RHipRot ComfM, Moment RKneeFlex ComfM, Moment RKneeAbAd ComfM, Moment RKneeRot ComfM …]
