# Supplementary material for: Lower limb muscle fatigue after uphill walking in children with unilateral spastic cerebral palsy
Source: PLoS One. 2022 Dec 6;17(12):e0278657. doi: 10.1371/journal.pone.0278657 (PMC9725134; doi:10.1371/journal.pone.0278657)
Supplement: S1 File — (ZIP) [file pone.0278657.s003.zip › Kinematics-individual files-part1/F03A1_FacoM0001.xlsx]

## Sheet: gait A1FaCoM
Calculated gait parameters	mean	std	VC	max	min
Walking.Speed [m/s]	0.97	0	0	0.98	0.97
Cadans [1/m]	115.75	11.47	5.95	142.86	85.71
L.Stride.Time [s]	1.05	0.05	0.05	1.19	0.91	1.09	1.1	1.06	1.06	0.98	0.97	0.97	0.91	1.04	1.08	1.03	1.12	1.11	1.07	1.06	1.11	1.14	1.1	1.06	1.14	1.11	1.07	1.07	1.05	1.07	1.1	1.06	1.11	1.1	1.05	1.03	1.05	1.07	1.05	1.07	1.01	1.07	1.09	0.96	1.06	1.04	1.05	1.02	1.03
L.Step.Time [s]	0.57	0.04	0.06	0.7	0.49	0.56	0.59	0.61	0.57	0.57	0.52	0.51	0.53	0.49	0.58	0.57	0.56	0.61	0.62	0.57	0.59	0.61	0.64	0.58	0.57	0.68	0.6	0.57	0.59	0.57	0.58	0.59	0.57	0.64	0.61	0.57	0.57	0.55	0.6	0.56	0.59	0.55	0.58	0.6	0.52	0.57	0.56	0.55	0.56
L.Stance.Time [s]	0.57	0.03	0.06	0.67	0.46	0.64	0.63	0.59	0.57	0.56	0.53	0.52	0.46	0.54	0.59	0.57	0.65	0.61	0.58	0.57	0.63	0.62	0.64	0.57	0.62	0.61	0.58	0.6	0.57	0.6	0.62	0.56	0.6	0.6	0.56	0.55	0.58	0.56	0.59	0.6	0.54	0.57	0.63	0.52	0.59	0.57	0.57	0.55	0.57
L.Swing.Time [s]	0.47	0.03	0.05	0.56	0.42	0.45	0.47	0.47	0.49	0.42	0.44	0.45	0.45	0.5	0.49	0.46	0.47	0.5	0.49	0.49	0.48	0.52	0.46	0.49	0.52	0.5	0.49	0.47	0.48	0.47	0.48	0.5	0.51	0.5	0.49	0.48	0.47	0.51	0.46	0.47	0.47	0.5	0.46	0.44	0.47	0.47	0.48	0.47	0.46
L.Stance.Swing [1]	0.82	0.05	0.06	0.98	0.7	0.703	0.746	0.797	0.86	0.75	0.83	0.865	0.978	0.926	0.831	0.807	0.723	0.82	0.845	0.86	0.762	0.839	0.719	0.86	0.839	0.82	0.845	0.783	0.842	0.783	0.774	0.893	0.85	0.833	0.875	0.873	0.81	0.911	0.78	0.783	0.87	0.877	0.73	0.846	0.797	0.825	0.842	0.855	0.807
L.Bipedal [s]	0.06	0.01	0.24	0.1	0.02	0.07	0.07	0.07	0.08	0.05	0.05	0.03	0.04	0.04	0.09	0.05	0.08	0.06	0.06	0.04	0.05	0.05	0.08	0.05	0.03	0.07	0.06	0.05	0.05	0.06	0.07	0.06	0.03	0.05	0.06	0.06	0.07	0.06	0.06	0.06	0.05	0.06	0.09	0.05	0.07	0.06	0.05	0.06	0.05
L.Stride.Length [m]	1.01	0.05	0.05	1.17	0.9	0.934	0.961	0.992	1.02	0.902	0.986	0.959	0.963	1.068	1.066	1.036	1.039	1.085	1.079	1.076	1.071	1.116	1.023	1.112	1.038	1.035	1.051	1.037	1.048	1.044	1.02	1.09	1.086	1.025	0.991	1.047	1.019	1.034	0.996	1.034	1.012	1.023	0.952	0.954	1.025	1.023	1.017	1.06	0.975
L.Step.Length [m]	0.5	0.03	0.07	0.62	0.41	0.489	0.476	0.5	0.473	0.499	0.414	0.502	0.46	0.508	0.499	0.522	0.506	0.509	0.57	0.553	0.556	0.559	0.562	0.524	0.567	0.542	0.519	0.517	0.501	0.535	0.482	0.501	0.553	0.561	0.494	0.457	0.521	0.492	0.509	0.472	0.529	0.5	0.464	0.457	0.469	0.506	0.515	0.454	0.544
L.Step.Width [m]	0.12	0.04	0.35	0.26	0.02	0.144	0.089	0.092	0.131	0.186	0.187	0.131	0.08	0.147	0.135	0.109	0.064	0.201	0.07	0.127	0.12	0.124	0.085	0.105	0.106	0.091	0.177	0.174	0.182	0.195	0.138	0.06	0.113	0.153	0.076	0.033	0.098	0.15	0.094	0.16	0.121	0.099	0.121	0.163	0.103	0.107	0.092	0.128	0.15
L.foot.clear [cm]	1.36	0.29	0.21	2.43	0.74	1.034	1.238	1.241	1.08	1.178	1.231	0.977	1.963	0.781	1.809	1.58	1.507	1.523	2.061	1.56	1.715	1.081	1.335	1.306	1.387	1.377	1.353	1.133	1.818	1.54	0.933	1.721	1.315	0.944	1.692	1.344	1.451	1.096	1.583	1.12	1.377	1.163	0.789	1.197	1.574	1.533	1.407	1.257	1.102
R.Stride.Time [s]	1.05	0.05	0.05	1.23	0.91	1.06	1.08	1.1	1.06	1.03	0.98	0.95	0.95	0.95	1.09	1.04	1.07	1.1	1.12	1.04	1.09	1.11	1.16	1.07	1.03	1.19	1.1	1.05	1.07	1.06	1.09	1.08	1.04	1.13	1.09	1.03	1.07	1.02	1.09	1.04	1.05	1.04	1.07	1.04	1.01	1.05	1.06	1.01	1.05
R.Step.Time [s]	0.48	0.02	0.05	0.56	0.42	0.5	0.49	0.49	0.49	0.46	0.46	0.44	0.42	0.46	0.51	0.47	0.51	0.49	0.5	0.47	0.5	0.5	0.52	0.49	0.46	0.51	0.5	0.48	0.48	0.49	0.51	0.49	0.47	0.49	0.48	0.46	0.5	0.47	0.49	0.48	0.46	0.49	0.49	0.44	0.49	0.48	0.5	0.46	0.49
R.Stance.Time [s]	0.63	0.04	0.07	0.76	0.51	0.63	0.66	0.68	0.65	0.62	0.57	0.54	0.57	0.53	0.67	0.62	0.64	0.67	0.68	0.61	0.64	0.66	0.72	0.63	0.6	0.75	0.66	0.62	0.64	0.63	0.65	0.65	0.6	0.69	0.67	0.63	0.64	0.61	0.66	0.62	0.64	0.61	0.67	0.65	0.59	0.63	0.61	0.61	0.61
R.Swing.Time [s]	0.42	0.02	0.04	0.48	0.38	0.43	0.42	0.42	0.41	0.41	0.41	0.41	0.38	0.42	0.42	0.42	0.43	0.43	0.44	0.43	0.45	0.45	0.44	0.44	0.43	0.44	0.44	0.43	0.43	0.43	0.44	0.43	0.44	0.44	0.42	0.4	0.43	0.41	0.43	0.42	0.41	0.43	0.4	0.39	0.42	0.42	0.45	0.4	0.44
R.Stance.Swing [1]	0.67	0.04	0.06	0.79	0.59	0.683	0.636	0.618	0.631	0.661	0.719	0.759	0.667	0.792	0.627	0.677	0.672	0.642	0.647	0.705	0.703	0.682	0.611	0.698	0.717	0.587	0.667	0.694	0.672	0.683	0.677	0.662	0.733	0.638	0.627	0.635	0.672	0.672	0.652	0.677	0.641	0.705	0.597	0.6	0.712	0.667	0.738	0.656	0.721
R.Bipedal [s]	0.1	0.02	0.24	0.16	0.04	0.14	0.14	0.1	0.08	0.1	0.07	0.08	0.04	0.08	0.08	0.1	0.14	0.12	0.08	0.1	0.13	0.12	0.12	0.08	0.16	0.1	0.08	0.12	0.09	0.11	0.11	0.07	0.13	0.11	0.08	0.09	0.08	0.09	0.1	0.12	0.08	0.08	0.14	0.08	0.1	0.09	0.07	0.09	0.08
R.Stride.Length [m]	1.01	0.05	0.05	1.16	0.89	0.948	0.936	1.019	0.994	0.987	0.898	1.001	0.915	1.077	1.044	1.052	1.035	1.025	1.096	1.073	1.068	1.113	1.061	1.069	1.064	1.058	1.052	1.053	1.014	1.097	1.001	1.038	1.078	1.092	1.028	0.982	1.048	1.018	1.033	0.977	1.04	1.06	0.959	0.942	0.989	1.014	1.078	0.971	1.07
R.Step.Length [m]	0.51	0.03	0.05	0.58	0.45	0.459	0.461	0.519	0.521	0.488	0.484	0.499	0.455	0.569	0.544	0.53	0.529	0.515	0.526	0.52	0.513	0.554	0.499	0.545	0.497	0.516	0.533	0.536	0.513	0.562	0.519	0.537	0.525	0.531	0.534	0.525	0.527	0.526	0.524	0.505	0.512	0.559	0.495	0.485	0.52	0.508	0.563	0.516	0.526
R.Step.Width [m]	0.13	0.04	0.31	0.26	0.01	0.117	0.127	0.083	0.098	0.113	0.129	0.258	0.182	0.185	0.087	0.095	0.134	0.1	0.105	0.132	0.102	0.108	0.079	0.131	0.11	0.064	0.176	0.161	0.186	0.173	0.13	0.168	0.146	0.094	0.097	0.071	0.11	0.131	0.136	0.101	0.1	0.131	0.115	0.125	0.12	0.157	0.105	0.1	0.137
R.foot.clear [cm]	1.95	0.37	0.19	3.41	1.25	2.556	2.703	2.513	1.99	2.152	2.338	2.346	2.466	1.83	1.82	1.951	2.072	1.847	2.187	2.64	2.215	2.556	1.484	1.667	2.468	2.034	2.124	1.99	2.07	2.216	1.93	1.59	2.492	1.565	1.815	1.487	1.731	1.533	1.603	2.357	1.424	1.715	1.908	1.956	1.752	1.87	2.02	2.168	1.787
Asym.step.time [%]	16.92	4.85	0.29	30.77	5.94	11.321	18.519	21.818	15.094	21.359	12.245	14.737	23.158	6.316	12.844	19.231	9.346	21.818	21.429	19.231	16.514	19.82	20.69	16.822	21.359	28.571	18.182	17.143	20.561	15.094	12.844	18.519	19.231	26.549	23.853	21.359	13.084	15.686	20.183	15.385	24.762	11.538	16.822	30.769	5.941	17.143	11.321	17.822	13.333
Asym.step.length [%]	6.27	4.73	0.75	21.54	0.25	6.428	3.196	3.768	9.635	2.247	15.697	0.463	0.994	11.312	8.569	1.559	4.601	1.136	8	6.13	8.087	0.791	11.808	3.997	13.159	4.833	2.715	3.486	2.439	4.971	7.401	7.022	5.097	5.434	7.875	14.001	1.081	6.514	3.026	6.882	3.304	11.128	6.379	5.869	10.262	0.508	8.844	12.751	3.193
Mox file gait parameters	mean	std
L.Stride.Time	1.04654	0.0480805
L.Stance.Time	0.654669	0.0319249
L.Swing.Time	0.391879	0.0240743
L.Stance.Swing	0.62566	0.0134494
L.Step.Length	0.50004	0.0326963
L.Step.Width	0.102379	0.0404753
R.Stride.Time	1.04662	0.0506576
R.Stance.Time	0.696637	0.0399429
R.Swing.Time	0.349976	0.0160444
R.Stance.Swing	0.665357	0.0110949
R.Step.Length	0.514379	0.027095
R.Step.Width	0.101919	0.0347924
	mean	std	VC	max	min
step lateral CoM displacement {m}	0.0252106	0.00916224	0.363428	0.055333	0.00998447	0.0286699	0.0277097	0.030632	0.0139491	0.0317431	0.0229996	0.0268728	0.023286	0.0445534	0.0258584	0.0366136	0.0404038	0.0510622	0.0399966	0.0477153	0.055333	0.0237411	0.0150641	0.0283689	0.0250543	0.0217977	0.0155762	0.0371158	0.0159517	0.0455726	0.0402089	0.0112228	0.0350786	0.0233343	0.0138607	0.0279932	0.0271828	0.0245281	0.0272701	0.0175734	0.0242719	0.0265213	0.0128577	0.0225798	0.0185608	0.018845	0.0268421	0.0311283	0.0193485
step vertical CoM displacement {m}	0.0385311	0.00573206	0.148765	0.0557243	0.0254655	0.041151	0.0269424	0.0256765	0.0307159	0.0331786	0.0254655	0.0336557	0.0344452	0.0419097	0.0372397	0.0306164	0.0271272	0.0458637	0.0441176	0.0429214	0.037727	0.0493163	0.0420833	0.0414543	0.0353517	0.0433121	0.0371641	0.0406051	0.0311662	0.0368537	0.0344008	0.0423873	0.040297	0.0557243	0.0432807	0.0439834	0.0395507	0.0394955	0.0425822	0.0439544	0.0356575	0.0434215	0.0387698	0.0501784	0.0389322	0.0392289	0.0354742	0.0434315	0.0349867
step forward CoM displacement {m}	0.0361088	0.0102944	0.285094	0.0892315	0.0185035	0.0290557	0.0892315	0.0573904	0.073136	0.0610714	0.0459089	0.0335931	0.040382	0.0281595	0.0427073	0.0324885	0.040095	0.0545341	0.0291301	0.0252551	0.0315352	0.0388947	0.0279461	0.0287597	0.0377669	0.02964	0.0265508	0.049736	0.0457066	0.0335152	0.0474824	0.0363701	0.0308794	0.0446559	0.0252466	0.0355357	0.0460438	0.0265373	0.0348952	0.0387924	0.0465101	0.0302849	0.0270501	0.050913	0.0420016	0.0642383	0.0395957	0.0545946	0.0310284
stance lateral CoM displacement {m}	0.0301615	0.0114834	0.380731	0.0792871	0.0101715	0.0404832	0.0309523	0.030632	0.0234973	0.040568	0.0229996	0.0383559	0.023286	0.0543771	0.0258584	0.0431168	0.060732	0.0510622	0.0541806	0.0499468	0.0626304	0.0251078	0.015104	0.0433718	0.0250543	0.0261504	0.0267603	0.0371158	0.0206838	0.0599669	0.0402089	0.0121668	0.0458454	0.0233343	0.0150901	0.0346192	0.0271828	0.0320564	0.0272701	0.0228142	0.0382295	0.0265213	0.0175245	0.0256828	0.0185608	0.0229719	0.0425566	0.0354492	0.0193485
stance vertical CoM displacement {m}	0.0405686	0.0070041	0.172648	0.0602212	0.0254655	0.0424035	0.0269424	0.03068	0.0307159	0.0358264	0.0254655	0.0394693	0.0344452	0.046982	0.0372397	0.0335649	0.0308724	0.0477503	0.0441176	0.0482578	0.037727	0.0523748	0.0420833	0.0432452	0.0353517	0.0479717	0.0371641	0.0406051	0.0311662	0.0403272	0.0344008	0.0489079	0.040297	0.0602212	0.0432807	0.0488564	0.0395507	0.0447866	0.0425822	0.0489044	0.0356575	0.0483538	0.0387698	0.0528953	0.0389322	0.0446718	0.0354742	0.0487967	0.0349867
stance forward CoM displacement {m}	0.0400458	0.00887422	0.221602	0.0897144	0.0230715	0.0290557	0.0897144	0.0573904	0.073136	0.0610714	0.0459089	0.0335931	0.040382	0.0281595	0.0427073	0.0324885	0.040095	0.0628077	0.0399545	0.033663	0.0410325	0.0489309	0.039369	0.0307337	0.039122	0.0354757	0.0435173	0.049736	0.0457066	0.0335152	0.0474824	0.0370676	0.0516698	0.0547566	0.0418079	0.0355357	0.0460438	0.0360537	0.0395373	0.0387924	0.0465101	0.0302849	0.0496737	0.0585073	0.0420016	0.0642383	0.0395957	0.0545946	0.0400499
[truncated: 203 more columns]

## Sheet: MoS A1FaCoM
	mean	std	step:1	step:2
MoS_ML_L	0.053	0.014	0.0488781	0.0515313	0.0361141	0.0476315	0.0443654	0.0894245	0.0782392	0.0878755	0.0562106	0.0457528	0.073908	0.0282395	0.0459629	0.0378794	0.0447191	0.0322536	0.0361237	0.0539106	0.0508897	0.0252962	0.0620346	0.0647633	0.0699286	0.0685298	0.0464953	0.064483	0.0688121	0.0466549	0.0399442	0.0420632	0.0496671	0.0612376	0.0532427	0.0358346	0.0322488	0.0663434	0.0508054	0.0526536	0.052317	0.0585627	0.051999	0.0405455	0.0517705	0.0524432	0.0547402	0.0543803	0.0612189
MoS_ML_R	0.041	0.016	0.0598538	0.0269183	0.0160727	0.0415009	0.0602641	0.0647172	0.0393643	0.0275052	0.0514632	0.0344063	0.0557685	0.0137563	0.0629964	0.0243676	0.0306987	0.0456525	0.0363036	0.0320075	0.0564884	0.0316792	0.0240355	0.0593028	0.0467383	0.0621671	0.0669274	0.0485455	0.0217792	0.031886	0.0614969	0.0180507	-0.00632384	0.0188734	0.0426837	0.0350651	0.0572087	0.0455901	0.0389314	0.0139244	0.0721686	0.0405726	0.0378147	0.0444367	0.0382715	0.067721	0.0581002	0.043175	0.0424303
MoS_ML	0.047	0.016	0.0598538	0.0488781	0.0269183	0.0515313	0.0160727	0.0361141	0.0415009	0.0476315	0.0602641	0.0443654	0.0647172	0.0894245	0.0393643	0.0782392	0.0275052	0.0878755	0.0514632	0.0562106	0.0344063	0.0457528	0.0557685	0.073908	0.0137563	0.0282395	0.0629964	0.0459629	0.0243676	0.0378794	0.0306987	0.0447191	0.0456525	0.0322536	0.0363036	0.0361237	0.0320075	0.0539106	0.0564884	0.0508897	0.0316792	0.0252962	0.0240355	0.0620346	0.0593028	0.0647633	0.0467383	0.0699286	0.0621671
MoS_BF_L	-0.207	0.018	-0.193041	-0.187463	-0.195721	-0.197749	-0.215752	-0.209622	-0.257011	-0.246727	-0.2536	-0.192573	-0.206631	-0.17621	-0.187457	-0.186159	-0.213542	-0.186534	-0.191365	-0.169172	-0.195452	-0.204106	-0.187336	-0.194718	-0.202424	-0.195816	-0.201861	-0.187564	-0.197597	-0.205553	-0.198698	-0.221345	-0.220633	-0.185652	-0.215066	-0.214326	-0.188995	-0.20862	-0.220758	-0.189365	-0.238602	-0.199108	-0.2153	-0.225777	-0.229982	-0.227013	-0.203477	-0.207357	-0.191716
MoS_BF_R	-0.146	0.027	-0.151922	-0.0950068	-0.109954	-0.11961	-0.155387	-0.150524	-0.19348	-0.187365	-0.234897	-0.134726	-0.149109	-0.145156	-0.0797107	-0.113639	-0.158438	-0.147566	-0.111023	-0.111022	-0.107079	-0.163082	-0.0739409	-0.146363	-0.163947	-0.118928	-0.139935	-0.105591	-0.123522	-0.162476	-0.0982727	-0.115615	-0.126792	-0.14236	-0.160321	-0.13559	-0.129963	-0.114335	-0.157826	-0.135505	-0.117792	-0.180952	-0.147937	-0.153342	-0.154397	-0.168606	-0.147019	-0.16453	-0.168924
MoS_BF	-0.176	0.038	-0.151922	-0.193041	-0.0950068	-0.187463	-0.109954	-0.195721	-0.11961	-0.197749	-0.155387	-0.215752	-0.150524	-0.209622	-0.19348	-0.257011	-0.187365	-0.246727	-0.234897	-0.2536	-0.134726	-0.192573	-0.149109	-0.206631	-0.145156	-0.17621	-0.0797107	-0.187457	-0.113639	-0.186159	-0.158438	-0.213542	-0.147566	-0.186534	-0.111023	-0.191365	-0.111022	-0.169172	-0.107079	-0.195452	-0.163082	-0.204106	-0.0739409	-0.187336	-0.146363	-0.194718	-0.163947	-0.202424	-0.118928
[truncated: 201 more columns]

## Sheet: Force A1FaCoM
	mean	std	CV	steps
Fv_R_max_1	11.9964	0.752715	0.0627451	12.8954	11.9093	11.7538	11.8979	12.1945	12.5314	12.3985	12.3985	12.0617	11.6831	11.5065	11.9735	13.1277	12.6316	11.6035	11.2657	12.0679	12.0185	10.8004	12.6951	9.55058	12.059	12.8011	12.5435	12.0176	12.6929	11.4906	12.3922	12.3144	11.9678	12.4615	12.8158	9.83199	11.766	11.6875	12.063	0	0	0	0	0	0	0	0	0	0
Fv_L_max_1	13.4589	0.492043	0.0365589	13.4087	13.4117	12.6689	13.3977	13.5961	14.1768	13.9301	13.9926	13.256	13.294	13.5934	12.9169	13.3428	13.6765	13.2635	12.9533	13.5116	12.8162	12.7347	12.9223	12.5602	14.0014	14.1775	13.808	13.8781	14.4926	13.6759	13.1923	13.6584	0	0	0	0	0	0	0	0	0	0	0	0	0	0	0	0	0
Fv_tot_max_1	12.6489	0.975989	0.07716	12.8954	11.9093	11.7538	11.8979	12.1945	12.5314	12.3985	12.3985	12.0617	11.6831	11.5065	11.9735	13.1277	12.6316	11.6035	11.2657	12.0679	12.0185	10.8004	12.6951	9.55058	12.059	12.8011	12.5435	12.0176	12.6929	11.4906	12.3922	12.3144	11.9678	12.4615	12.8158	9.83199	11.766	11.6875	12.063	13.4087	13.4117	12.6689	13.3977	13.5961	14.1768	13.9301	13.9926	13.256	13.294
Fv_R_max_2	10.0109	0.518462	0.0517899	9.84597	8.71226	9.80031	10.227	9.38271	10.0436	9.66741	10.1536	10.4929	10.5527	9.53998	9.97393	10.4423	10.4064	10.1408	9.19439	10.1879	9.48115	9.68174	10.7368	9.42743	10.3896	10.2428	10.1826	10.6221	10.5693	10.4507	10.0609	10.4756	9.65907	9.42923	9.7533	8.94413	10.077	10.7451	10.6985	0	0	0	0	0	0	0	0	0	0
Fv_L_max_2	11.2099	0.398304	0.0355314	11.1185	11.3865	10.5152	11.0789	10.6872	10.9471	11.438	11.877	11.3658	10.6439	11.4839	10.5956	11.4046	11.5999	11.5516	10.5716	11.2796	11.0453	11.2088	11.0533	10.7153	11.7644	11.5303	10.8221	11.0147	11.5905	11.6409	11.4206	11.7367	0	0	0	0	0	0	0	0	0	0	0	0	0	0	0	0	0
Fv_tot_max_2	10.5458	0.759754	0.0720431	9.84597	8.71226	9.80031	10.227	9.38271	10.0436	9.66741	10.1536	10.4929	10.5527	9.53998	9.97393	10.4423	10.4064	10.1408	9.19439	10.1879	9.48115	9.68174	10.7368	9.42743	10.3896	10.2428	10.1826	10.6221	10.5693	10.4507	10.0609	10.4756	9.65907	9.42923	9.7533	8.94413	10.077	10.7451	10.6985	11.1185	11.3865	10.5152	11.0789	10.6872	10.9471	11.438	11.877	11.3658	10.6439
Fv_R_min	7.68015	0.425671	0.0554248	7.13479	7.93592	7.82811	7.13217	8.20121	7.63782	7.76022	7.83021	7.5294	8.80341	8.0776	7.72985	6.66329	7.42301	8.03796	7.25832	7.69031	7.77311	8.24607	7.84951	7.88802	7.77029	7.45937	7.26114	7.76048	7.18735	8.34092	7.67049	7.1615	7.41724	7.99448	7.00992	7.98301	7.6786	8.00139	7.35886	0	0	0	0	0	0	0	0	0	0
Fv_L_min	6.17674	0.412672	0.0668107	6.45793	5.76043	6.72696	5.96934	6.42378	6.0951	5.88172	5.55956	5.68118	7.35474	5.93191	6.62546	6.27436	5.85638	6.1572	6.07228	6.25834	6.62277	6.62141	6.67211	6.55197	5.66495	5.72705	6.43109	5.86625	5.85404	5.97245	6.10258	5.95216	0	0	0	0	0	0	0	0	0	0	0	0	0	0	0	0	0
Fv_tot_min	7.0094	0.860714	0.122794	7.13479	7.93592	7.82811	7.13217	8.20121	7.63782	7.76022	7.83021	7.5294	8.80341	8.0776	7.72985	6.66329	7.42301	8.03796	7.25832	7.69031	7.77311	8.24607	7.84951	7.88802	7.77029	7.45937	7.26114	7.76048	7.18735	8.34092	7.67049	7.1615	7.41724	7.99448	7.00992	7.98301	7.6786	8.00139	7.35886	6.45793	5.76043	6.72696	5.96934	6.42378	6.0951	5.88172	5.55956	5.68118	7.35474
Fh_R_max	1.68465	0.208697	0.123882	1.4967	1.81992	1.25198	1.70397	1.86371	2.00345	1.82957	1.58052	1.80807	1.56503	1.75802	1.75105	1.8784	1.58037	1.99935	1.15182	1.54856	1.40413	1.50316	1.58013	1.74325	1.70522	2.1098	1.6623	1.61707	1.78881	1.75099	1.39039	1.76817	1.71812	1.82305	2.05515	1.66718	1.69921	1.48658	1.58408	0	0	0	0	0	0	0	0	0	0
Fh_L_max	1.98897	0.286101	0.143844	1.90558	1.968	2.18766	1.77008	2.0317	2.2007	1.92837	2.00305	1.4787	1.7512	2.16035	1.74702	2.08846	2.30557	1.98587	1.23629	1.97469	1.70499	1.6472	1.99884	1.7727	2.28738	2.42288	2.32376	2.43871	2.4448	1.99433	1.86192	2.0593	0	0	0	0	0	0	0	0	0	0	0	0	0	0	0	0	0
Fh_tot_max	1.82042	0.287875	0.158136	1.4967	1.81992	1.25198	1.70397	1.86371	2.00345	1.82957	1.58052	1.80807	1.56503	1.75802	1.75105	1.8784	1.58037	1.99935	1.15182	1.54856	1.40413	1.50316	1.58013	1.74325	1.70522	2.1098	1.6623	1.61707	1.78881	1.75099	1.39039	1.76817	1.71812	1.82305	2.05515	1.66718	1.69921	1.48658	1.58408	1.90558	1.968	2.18766	1.77008	2.0317	2.2007	1.92837	2.00305	1.4787	1.7512
Fh_R_min	-2.2148	0.217359	-0.0981393	-2.45848	-1.6404	-2.44269	-2.39892	-2.13159	-2.21846	-2.20374	-2.42107	-2.39476	-2.30018	-2.12462	-2.08956	-2.39255	-2.39012	-2.28063	-1.93142	-2.32288	-1.67922	-2.08564	-2.41643	-1.63252	-2.30281	-2.2249	-2.26517	-2.29875	-2.31004	-2.44023	-2.30691	-2.41607	-2.10688	-2.06284	-2.27829	-2.03749	-2.11392	-2.30551	-2.30714	0	0	0	0	0	0	0	0	0	0
Fh_L_min	-1.29864	0.127331	-0.0980497	-1.30625	-1.26243	-1.10178	-1.38384	-1.28873	-1.27197	-1.44211	-1.43901	-1.49018	-1.3144	-1.40779	-1.36564	-1.20763	-1.26375	-1.1626	-1.41943	-1.26307	-1.27235	-1.38509	-1.11006	-1.44021	-1.14854	-1.15534	-1.45328	-1.48494	-1.27516	-1.02052	-1.36782	-1.15669	0	0	0	0	0	0	0	0	0	0	0	0	0	0	0	0	0
Fh_tot_min	-1.80605	0.493532	-0.273266	-2.45848	-1.6404	-2.44269	-2.39892	-2.13159	-2.21846	-2.20374	-2.42107	-2.39476	-2.30018	-2.12462	-2.08956	-2.39255	-2.39012	-2.28063	-1.93142	-2.32288	-1.67922	-2.08564	-2.41643	-1.63252	-2.30281	-2.2249	-2.26517	-2.29875	-2.31004	-2.44023	-2.30691	-2.41607	-2.10688	-2.06284	-2.27829	-2.03749	-2.11392	-2.30551	-2.30714	-1.30625	-1.26243	-1.10178	-1.38384	-1.28873	-1.27197	-1.44211	-1.43901	-1.49018	-1.3144
brakeingImpulse_R	0.312758	0.0615751	0.196878	0.263222	0.345868	0.278396	0.333554	0.345179	0.332096	0.319812	0.309236	0.313091	0.344464	0.353176	0.376653	0.309349	0.226588	0.404566	0.202977	0.260216	0.205503	0.353871	0.229907	0.426039	0.296602	0.393222	0.296428	0.262907	0.289816	0.420617	0.205397	0.324829	0.335655	0.346084	0.426575	0.324694	0.300056	0.251428	0.251217	0	0	0	0	0	0	0	0	0	0
brakeingImpulse_L	0.31664	0.0540024	0.170548	0.259273	0.313252	0.351315	0.333932	0.295105	0.343641	0.374872	0.31959	0.266994	0.2954	0.406635	0.22752	0.337	0.395233	0.331425	0.212359	0.325673	0.289564	0.248557	0.284642	0.310714	0.398473	0.349454	0.30192	0.389444	0.401736	0.31576	0.258557	0.244517	0	0	0	0	0	0	0	0	0	0	0	0	0	0	0	0	0
brakeingImpulse_tot	0.31449	0.0579061	0.184127	0.263222	0.345868	0.278396	0.333554	0.345179	0.332096	0.319812	0.309236	0.313091	0.344464	0.353176	0.376653	0.309349	0.226588	0.404566	0.202977	0.260216	0.205503	0.353871	0.229907	0.426039	0.296602	0.393222	0.296428	0.262907	0.289816	0.420617	0.205397	0.324829	0.335655	0.346084	0.426575	0.324694	0.300056	0.251428	0.251217	0.259273	0.313252	0.351315	0.333932	0.295105	0.343641	0.374872	0.31959	0.266994	0.2954
propulsionImpulse_R	0.31729	0.039804	0.12545	0.332793	0.205347	0.337577	0.326947	0.361793	0.336966	0.311161	0.372177	0.327293	0.327206	0.308692	0.327856	0.319626	0.347488	0.353861	0.252354	0.34028	0.23373	0.297821	0.336728	0.208122	0.33245	0.320174	0.337154	0.345167	0.337296	0.355425	0.318816	0.319466	0.294797	0.323991	0.378083	0.294271	0.277861	0.306869	0.314807	0	0	0	0	0	0	0	0	0	0
propulsionImpulse_L	0.239692	0.0235791	0.0983722	0.235712	0.238923	0.220638	0.268943	0.261992	0.266581	0.264177	0.234538	0.259053	0.255329	0.2299	0.259438	0.221445	0.218368	0.196797	0.232685	0.226558	0.239082	0.282798	0.223298	0.262976	0.223878	0.227991	0.272367	0.27215	0.231323	0.195264	0.218561	0.210309	0	0	0	0	0	0	0	0	0	0	0	0	0	0	0	0	0
propulsionImpulse_tot	0.28267	0.051194	0.181109	0.332793	0.205347	0.337577	0.326947	0.361793	0.336966	0.311161	0.372177	0.327293	0.327206	0.308692	0.327856	0.319626	0.347488	0.353861	0.252354	0.34028	0.23373	0.297821	0.336728	0.208122	0.33245	0.320174	0.337154	0.345167	0.337296	0.355425	0.318816	0.319466	0.294797	0.323991	0.378083	0.294271	0.277861	0.306869	0.314807	0.235712	0.238923	0.220638	0.268943	0.261992	0.266581	0.264177	0.234538	0.259053	0.255329
relHorImp_R	-0.00453208	0.0703168	-15.5153	-0.0695713	0.140522	-0.0591807	0.00660725	-0.0166147	-0.00486913	0.00865173	-0.0629413	-0.0142023	0.0172577	0.0444836	0.0487971	-0.0102778	-0.1209	0.050705	-0.0493769	-0.0800643	-0.0282269	0.0560499	-0.106821	0.217917	-0.0358478	0.0730489	-0.0407256	-0.0822603	-0.0474795	0.0651922	-0.113419	0.00536318	0.0408577	0.0220925	0.0484923	0.0304225	0.0221951	-0.0554416	-0.0635907	0	0	0	0	0	0	0	0	0	0
relHorImp_L	0.0769476	0.0612587	0.79611	0.0235604	0.074329	0.130677	0.0649891	0.0331126	0.0770605	0.110696	0.0850517	0.00794081	0.0400705	0.176735	-0.0319183	0.115555	0.176864	0.134629	-0.0203262	0.0991152	0.0504819	-0.0342413	0.0613443	0.0477372	0.174595	0.121463	0.0295533	0.117295	0.170412	0.120496	0.0399957	0.0342086	0	0	0	0	0	0	0	0	0	0	0	0	0	0	0	0	0
relHorImp_tot	0.0318204	0.0775364	2.43669	-0.0695713	0.140522	-0.0591807	0.00660725	-0.0166147	-0.00486913	0.00865173	-0.0629413	-0.0142023	0.0172577	0.0444836	0.0487971	-0.0102778	-0.1209	0.050705	-0.0493769	-0.0800643	-0.0282269	0.0560499	-0.106821	0.217917	-0.0358478	0.0730489	-0.0407256	-0.0822603	-0.0474795	0.0651922	-0.113419	0.00536318	0.0408577	0.0220925	0.0484923	0.0304225	0.0221951	-0.0554416	-0.0635907	0.0235604	0.074329	0.130677	0.0649891	0.0331126	0.0770605	0.110696	0.0850517	0.00794081	0.0400705
antRatio_R	-1.33552	0.219555	-0.164396	-1.6426	-0.901356	-1.95106	-1.40784	-1.14374	-1.10732	-1.20451	-1.53182	-1.32448	-1.46974	-1.20853	-1.19332	-1.27371	-1.51238	-1.14069	-1.67684	-1.50003	-1.19592	-1.3875	-1.52926	-0.936484	-1.35044	-1.05455	-1.36267	-1.42156	-1.29139	-1.39363	-1.65918	-1.36642	-1.22627	-1.13153	-1.10858	-1.22212	-1.24406	-1.55087	-1.45645	0	0	0	0	0	0	0	0	0	0
antRatio_L	-0.671724	0.152981	-0.227743	-0.685487	-0.64148	-0.503636	-0.781796	-0.634313	-0.577982	-0.74784	-0.718409	-1.00777	-0.750575	-0.651651	-0.781699	-0.578239	-0.548129	-0.585437	-1.14813	-0.639629	-0.746251	-0.840873	-0.555352	-0.812439	-0.50212	-0.476848	-0.6254	-0.608904	-0.52158	-0.511711	-0.734628	-0.561692	0	0	0	0	0	0	0	0	0	0	0	0	0	0	0	0	0
antRatio_tot	-1.03937	0.383643	-0.369112	-1.6426	-0.901356	-1.95106	-1.40784	-1.14374	-1.10732	-1.20451	-1.53182	-1.32448	-1.46974	-1.20853	-1.19332	-1.27371	-1.51238	-1.14069	-1.67684	-1.50003	-1.19592	-1.3875	-1.52926	-0.936484	-1.35044	-1.05455	-1.36267	-1.42156	-1.29139	-1.39363	-1.65918	-1.36642	-1.22627	-1.13153	-1.10858	-1.22212	-1.24406	-1.55087	-1.45645	-0.685487	-0.64148	-0.503636	-0.781796	-0.634313	-0.577982	-0.74784	-0.718409	-1.00777	-0.750575
Fvert [N]	Fvert Mean	Fvert Std	Left steps																												Right steps
1	3.85996	1.52082	2.1795	3.1323	4.23043	6.0974	4.28457	4.47	5.9186	4.67923	4.65417	3.42347	6.4654	3.07423	4.17833	6.64373	4.733	4.5738	4.6819	3.4425	2.8336	1.47533	5.23033	6.1741	3.11883	1.27563	4.19017	4.43353	4.529	2.81467	1.23277	4.2049	0.994867	4.13387	4.72523	4.59257	3.71373	3.27437	3.7939	3.5162	5.4421	4.7246	5.5032	3.2065	1.6063	4.82967	2.7046	2.924	2.40847
2	5.14372	1.6147	3.49359	4.62145	5.70536	7.47885	6.00537	6.25595	7.42596	6.18284	6.12558	4.71659	7.91064	4.54641	5.73876	8.07837	6.174	5.92252	6.16129	4.6813	4.30521	2.71907	6.56345	7.75342	5.06568	2.88284	5.71219	6.04204	6.17026	4.2461	2.41323	5.31847	1.95856	5.01813	6.07317	5.85148	5.32687	4.65763	4.84234	4.59262	6.52681	5.92294	6.62031	3.85308	2.41429	6.18627	3.60647	3.83722	3.42727
3	6.34087	1.68271	4.84386	6.07512	7.10316	8.70675	7.62497	7.90063	8.77026	7.5784	7.51821	5.9671	9.22417	6.10152	7.14416	9.38872	7.47227	7.15626	7.5081	5.91127	5.73649	4.11029	7.79815	9.16656	6.84217	4.87428	7.20429	7.49342	7.62541	5.68566	2.59064	6.38291	3.44403	5.74131	7.09823	6.94729	6.7991	5.79455	5.73639	5.605	7.46975	6.92181	7.54322	4.50626	3.24649	7.24342	4.52069	4.68804	4.44157
4	7.48151	1.66522	6.20495	7.41166	8.35369	9.80926	9.05541	9.32965	9.94644	8.85482	8.88339	7.12193	10.4027	7.51817	8.42045	10.5281	8.67483	8.34465	8.70438	7.05249	6.98436	5.45431	8.93704	10.4438	8.41764	6.79374	8.611	8.83782	8.96109	7.05749	5.47956	7.37827	5.11116	6.39832	8.0959	7.91211	8.03326	6.72417	6.53799	6.55442	8.36552	7.78315	8.54251	5.24877	4.05326	8.1058	5.41361	5.52341	5.40678
5	8.49232	1.67331	7.51355	8.66835	9.42396	10.8101	10.3335	10.6157	10.9892	10.0084	9.95675	8.17664	11.2442	8.82368	9.572	11.4696	9.73063	9.43521	9.75569	8.12411	8.10092	6.65915	9.92858	11.5309	9.77265	8.40096	9.94784	10.0718	10.3005	8.30546	7.04513	8.37559	6.68825	7.01833	8.45536	8.83236	9.11787	7.57134	7.32475	7.49287	9.18233	8.56491	9.22632	6.08954	4.88079	8.83758	6.31463	6.37775	6.28964
6	9.42715	1.66027	8.74254	9.85388	10.3495	11.7023	11.3999	11.7175	11.9321	11.0816	11.0106	9.19422	12.0481	10.0037	10.6447	12.2771	10.6683	10.4185	10.7434	9.07963	9.10149	7.73482	10.8117	12.4692	10.9665	9.70671	11.1602	11.2117	10.9804	9.47118	8.51056	9.29992	7.97192	7.62936	8.98928	9.6779	10.0565	8.44051	8.14823	8.40191	9.89933	9.28063	9.99621	7.1142	5.7547	9.49561	7.26008	7.25705	7.17676
7	10.2749	1.61492	9.89292	10.9789	11.1258	12.4476	12.292	12.6703	12.7292	12.0274	11.8901	10.1337	12.7227	10.9936	11.5108	12.9399	11.5139	11.2974	11.554	9.94111	10.0047	8.74468	11.5306	13.2236	11.999	10.8128	12.2286	12.2489	11.8159	10.5739	9.85342	10.1604	9.01557	8.21327	9.50878	10.4342	10.8665	9.3244	8.9896	9.28621	10.5198	9.94692	10.696	8.22198	6.74945	10.103	8.18505	8.17657	8.03696
8	11.0053	1.54679	10.9264	11.9451	11.7823	13.002	12.9811	13.4219	13.3444	12.8362	12.5991	11.0329	13.2294	11.8224	12.2752	13.4265	12.1937	12.0272	12.3036	10.746	10.8287	9.67623	12.0571	13.7353	12.8698	11.7305	13.0748	13.1365	12.5493	11.387	11.0154	10.9582	9.88886	8.79109	10.0021	11.0953	11.5438	10.1875	9.82626	10.1012	11.0062	10.5291	11.2513	9.31674	7.80616	10.636	9.04223	9.06565	8.86583
9	11.6092	1.4389	11.8255	12.7092	12.2777	13.3227	13.421	13.9396	13.7552	13.4624	13.0588	11.8178	13.5211	12.4357	12.8692	13.6765	12.7335	12.5643	12.8975	11.447	11.5407	10.5649	12.4011	13.999	13.5716	12.5239	13.6287	13.8409	13.1361	12.1514	11.9983	11.6325	10.6336	9.34381	10.4608	11.6211	12.0527	10.9705	10.6043	10.8227	11.3654	10.9808	11.674	10.4026	8.88272	11.0803	9.77897	9.87196	9.66598
10	12.0574	1.29425	12.5452	13.2088	12.5778	13.3977	13.5961	14.1768	13.9301	13.8551	13.256	12.4807	13.5934	12.7961	13.2278	13.6506	13.0955	12.8752	13.3032	12.0443	12.1247	11.3666	12.5602	14.0014	14.0103	13.1693	13.8781	14.3033	13.5197	12.7233	12.7934	12.1796	11.2244	9.87099	10.8985	12.0031	12.3873	11.6155	11.2777	11.4078	11.5947	11.3074	11.9188	11.3646	9.90981	11.4127	10.3897	10.6248	10.376
11	12.3256	1.13091	13.0713	13.4117	12.6689	13.2166	13.4988	14.1198	13.8566	13.9926	13.1811	12.9688	13.4205	12.9169	13.3428	13.3379	13.2635	12.9533	13.5116	12.4973	12.5328	12.0505	12.5282	13.7236	14.1775	13.616	13.7941	14.4926	13.6759	13.0799	13.3428	12.585	11.6535	10.3745	11.2782	12.1945	12.5314	12.0923	11.818	11.8273	11.6831	11.4861	11.9735	12.1518	10.8231	11.5935	10.8639	11.2407	10.9996
12	12.3917	0.972125	13.3698	13.2831	12.536	12.7822	13.1298	13.7586	13.5335	13.8556	12.7876	13.2481	12.9986	12.7802	13.199	12.7598	13.228	12.8025	13.4931	12.7686	12.7347	12.5661	12.2913	13.1743	14.0048	13.808	13.3827	14.3831	13.5786	13.1923	13.6422	12.8236	11.8915	10.8206	11.5772	12.1814	12.4693	12.3579	12.1763	12.0431	11.6735	11.5065	11.8497	12.7063	11.5843	11.6035	11.1469	11.6446	11.4944
13	12.2631	0.849018	13.4087	12.8489	12.176	12.1483	12.5189	13.0956	12.9784	13.4503	12.2071	13.294	12.3565	12.4048	12.7997	11.9795	12.9875	12.4199	13.2312	12.8162	12.7051	12.8732	11.8758	12.4136	13.4972	13.6873	12.7114	13.9839	13.2153	13.0378	13.6584	12.8954	11.9093	11.1928	11.778	12.0137	12.2156	12.3985	12.3662	12.0617	11.5868	11.3818	11.595	13.0205	12.1499	11.4629	11.2657	11.9295	11.8308
14	11.9668	0.799598	13.1862	12.1545	11.6214	11.363	11.7277	12.2112	12.2495	12.8083	11.4646	13.1243	11.5838	11.828	12.1865	11.0741	12.5562	11.8494	12.748	12.6338	12.4485	12.9223	11.3221	11.4956	12.7315	13.2394	11.8555	13.3279	12.6132	12.6247	13.3892	12.8169	11.6988	11.4748	11.8839	11.724	11.8286	12.2589	12.3985	11.9242	11.4309	11.1452	11.2584	13.1277	12.4987	11.1992	11.2542	12.059	12.0006
15	11.54	0.844272	12.7346	11.2916	10.919	10.5077	10.8252	11.2618	11.4142	12.007	10.5411	12.7492	10.7393	11.1081	11.4449	10.1465	11.9633	11.1422	12.0937	12.2551	12.0147	12.7142	10.6788	10.4963	11.8144	12.5254	10.8662	12.5014	11.8325	11.9916	12.8519	12.6036	11.3152	11.6616	11.8979	11.3303	11.3682	12.009	12.2842	11.6542	11.2112	10.8257	10.859	13.0383	12.6316	10.8596	11.1414	12.0679	12.0185
16	11.0204	0.951817	12.1074	10.3293	10.1561	9.60207	9.89598	10.2562	10.4942	11.1008	9.70751	12.21	9.87412	10.3078	10.6214	9.22617	11.2776	10.3555	11.3132	11.7128	11.439	12.2874	9.97264	9.48869	10.7807	11.658	9.82089	11.4598	10.925	11.2227	12.0947	12.2665	10.8399	11.7538	11.8102	10.8717	10.8375	11.6559	12.0124	11.2656	10.9574	10.45	10.4089	12.7766	12.5726	10.461	10.9316	11.9641	11.9054
17	10.4379	1.09152	11.3246	9.34362	9.36709	8.7354	8.97669	9.26567	9.55966	10.1487	8.82658	11.5542	9.0239	9.50208	9.77716	8.34458	10.5093	9.55319	10.4825	11.0361	10.7501	11.6975	9.23565	8.52459	9.73537	10.7308	8.75241	10.2339	9.97506	10.3464	11.1876	11.8236	10.3456	11.748	11.6064	10.3761	10.2777	11.1938	11.6303	10.7961	10.6897	10.0297	9.95488	12.3618	12.3466	9.99922	10.6378	11.7547	11.6708
18	9.84971	1.2154	10.4741	8.40458	8.58717	7.95346	8.15201	8.37612	8.6622	9.20265	8.01325	10.8377	8.23427	8.72862	8.96731	7.55782	9.71547	8.76344	9.64419	10.2822	9.99046	11.0044	8.5451	7.66384	8.73124	9.77791	7.93696	9.6226	9.04872	9.44965	10.2199	11.3129	9.85798	11.6454	11.2986	9.88905	9.70035	10.6784	11.1613	10.2818	10.4126	9.60806	9.51354	11.8531	11.9786	9.62663	10.2799	11.4577	11.3314
19	9.27556	1.30982	9.59382	7.56769	7.98902	7.28772	7.4676	7.60517	7.85498	8.29455	7.29855	10.1588	7.51233	8.02658	8.21194	6.88004	8.94747	8.02456	8.80385	9.51373	9.24837	10.2476	7.92567	6.94061	7.83552	8.86866	7.17165	8.71673	8.205	8.60209	9.25826	10.7821	9.74755	11.4568	10.9049	9.43654	9.17151	10.128	10.6519	9.77645	10.1465	9.20909	9.08986	11.2552	11.4904	9.22565	9.88542	11.0847	10.9019
20	8.73726	1.35938	8.79998	6.85638	7.46341	6.73962	6.95097	6.98673	7.17571	7.48118	6.68684	9.50688	6.94854	7.46009	7.57474	6.3764	8.22133	7.39529	8.06022	8.77408	8.53365	9.48854	7.39815	6.36824	7.05765	8.088	6.57747	7.9086	7.487	7.83261	8.35959	10.2598	8.92225	11.2006	10.4683	9.04105	8.7039	9.591	10.1379	9.30038	9.88996	8.84665	8.70783	10.6193	10.9319	8.86694	9.46987	10.6509	10.4214
21	8.27447	1.36778	8.09524	6.29681	7.07227	6.32542	6.60534	6.51992	6.6104	6.80613	6.21494	8.91238	6.5029	7.03943	7.05068	6.03456	7.56973	6.88341	7.48853	8.11168	7.89053	8.76266	6.99376	5.95676	6.44754	7.44228	6.15142	7.20138	6.88901	7.20041	7.57492	9.74848	8.65145	10.8884	10.0036	8.72047	8.31232	9.08497	9.64894	8.86252	9.67209	8.53992	8.38302	9.988	10.3491	8.56331	9.05541	10.2113	9.92333
22	7.89355	1.33564	7.48758	5.92615	6.83682	6.06396	6.43026	6.22191	6.20363	6.25469	5.87602	8.38398	6.1751	6.76116	6.65731	5.86509	7.03217	6.49227	6.97604	7.54733	7.36137	8.10555	6.71055	5.71914	6.01295	6.95762	5.9065	6.62521	6.43165	6.69366	6.93498	9.25824	8.37359	10.5413	9.53712	8.47978	8.01263	8.63639	9.21948	8.50946	9.4913	8.30659	8.12661	9.34084	9.76611	8.31935	8.65667	9.77894	9.44149
23	7.60784	1.26592	7.0094	5.76043	6.72696	5.96934	6.42378	6.0951	5.96251	5.85391	5.69335	7.95758	5.98216	6.62546	6.39401	5.85638	6.60533	6.2381	6.58928	7.10311	6.975	7.54073	6.56501	5.66495	5.76946	6.62049	5.86625	6.20282	6.11989	6.34063	6.44938	8.81819	8.1548	10.182	9.09606	8.32942	7.79857	8.27463	8.86001	8.20047	9.32768	8.15099	7.93741	8.72584	9.20699	8.15336	8.29566	9.37457	8.98763
24	7.42342	1.16193	6.67178	5.78631	6.76421	6.04397	6.58273	6.16158	5.88172	5.61883	5.68118	7.64958	5.93191	6.62736	6.27436	6.00528	6.31047	6.09293	6.34551	6.79928	6.72598	7.11018	6.55197	5.79965	5.72705	6.44115	6.01992	5.94378	5.97245	6.14355	6.10783	8.43483	8.0077	9.82644	8.6991	8.2426	7.67668	8.01928	8.57405	7.95376	9.19504	8.07882	7.81511	8.237	8.716	8.06445	7.98434	9.01443	8.59448
25	7.34064	1.02565	6.48913	5.99437	6.94516	6.27519	6.90314	6.39918	5.96321	5.55956	5.84154	7.44833	6.01955	6.76163	6.3047	6.3033	6.16257	6.07228	6.25834	6.63725	6.62141	6.81661	6.66218	6.11585	5.88116	6.43109	6.34661	5.85404	6.01561	6.10258	5.95216	8.10377	7.93841	9.47925	8.33963	8.20219	7.63782	7.87337	8.34815	7.77591	9.08702	8.0776	7.75154	7.78879	8.30006	8.03796	7.73814	8.70349	8.25911
26	7.35174	0.865753	6.45793	6.37657	7.25349	6.64372	7.35135	6.77878	6.18823	5.66551	6.16001	7.35474	6.23672	7.03387	6.482	6.74188	6.1572	6.16936	6.32468	6.62277	6.66055	6.67211	6.87804	6.57057	6.23272	6.59118	6.83207	5.92679	6.25062	6.22192	5.96115	7.83628	7.93592	9.1352	8.01727	8.20121	7.65922	7.7964	8.15775	7.64598	9.00176	8.12298	7.72985	7.42552	7.98005	8.05672	7.5424	8.4475	8.00468
27	7.44486	0.701708	6.56957	6.89407	7.66602	7.13265	7.89536	7.27182	6.53737	5.92376	6.61217	7.36489	6.57082	7.40998	6.79259	7.28507	6.2854	6.36662	6.52696	6.75296	6.83351	6.68545	7.17949	7.1582	6.79067	6.909	7.41697	6.17017	6.63596	6.48367	6.13658	7.61558	7.9798	8.81728	7.73538	8.23752	7.71792	7.76022	8.00685	7.57371	8.94269	8.18991	7.74726	7.12652	7.74183	8.1132	7.3936	8.22558	7.84622
28	7.60436	0.577919	6.8224	7.52856	8.14733	7.6974	8.52591	7.82715	6.98681	6.29365	7.18612	7.47341	7.01586	7.85287	7.20931	7.87638	6.5299	6.65394	6.84679	7.01956	7.12812	6.84382	7.5514	7.80802	7.46189	7.35322	8.06164	6.50565	7.147	6.86086	6.46973	7.44322	8.05195	8.53267	7.49422	8.3048	7.81143	7.76302	7.90122	7.53231	8.90561	8.27467	7.80608	6.90416	7.57033	8.20235	7.29748	8.03762	7.77311
29	7.81981	0.55136	7.21505	8.22405	8.65186	8.29867	9.26593	8.42041	7.51053	6.77624	7.80057	7.66898	7.52678	8.34046	7.71187	8.50071	6.88927	7.01194	7.27449	7.40669	7.51399	7.13713	7.98149	8.46842	8.20491	7.88479	8.70561	6.98162	7.76122	7.33084	6.93841	7.30262	8.14077	8.29201	7.31349	8.39565	7.9346	7.81966	7.8429	7.5294	8.88251	8.38367	7.89305	6.76238	7.46722	8.30707	7.25832	7.89413	7.77495
30	8.06326	0.620351	7.73273	8.92102	9.14462	8.9025	9.52668	8.99724	8.07897	7.34574	8.46173	7.93556	8.07886	8.81038	8.25541	9.09111	7.322	7.4278	7.78676	7.86812	7.98404	7.54324	8.44029	9.13113	8.95771	8.46661	9.28667	7.52183	8.42095	7.8737	7.51081	7.20609	8.24124	8.10851	7.19244	8.51059	8.06697	7.91962	7.83021	7.5562	8.86717	8.51217	7.99079	6.68581	7.42301	8.41286	7.26967	7.78931	7.842
31	8.32769	0.76964	8.3205	9.57958	9.58564	9.4499	9.95293	9.52841	8.66158	7.93792	9.07796	8.27065	8.63367	9.24459	8.79576	9.64813	7.83137	7.87233	8.31915	8.44123	8.50077	8.03175	8.95478	9.73686	9.69303	9.07067	9.81882	8.10555	9.09457	8.45416	8.14559	7.15448	8.33834	7.97491	7.13217	8.64781	8.1059	8.04971	7.86229	7.60459	8.8572	8.65002	8.10124	6.66329	7.42863	8.52312	7.31425	7.72227	7.95954
32	8.60498	0.943813	8.93325	10.1702	9.9511	9.95263	10.2845	9.99281	9.23989	8.586	9.65998	8.69391	9.18976	9.62331	9.31651	10.1619	8.37333	8.34672	8.85735	9.09102	9.00013	8.6665	9.3436	10.2972	10.4043	9.88366	10.2439	8.70415	9.74624	9.03757	8.79057	7.13479	8.43145	7.88541	7.13308	8.7968	8.40653	8.21462	7.9333	7.67251	8.8461	8.79384	8.23422	6.68597	7.4746	8.63983	7.38744	7.69031	8.10307
33	8.84993	1.09476	9.53127	10.671	10.2201	10.3687	10.5149	10.371	9.79787	9.20134	10.1934	8.986	9.76416	9.92929	9.81295	10.6158	8.93293	8.80028	9.3889	9.36945	9.51386	9.16062	9.67945	10.7942	10.8728	10.1672	10.5689	9.28674	10.3237	9.59838	9.40815	7.14368	8.52285	7.83844	7.19157	8.94199	8.52207	8.40797	8.03422	7.76189	8.82844	8.94437	8.39355	6.75576	7.55741	8.75672	7.48307	7.695	8.25916
34	9.08139	1.22833	10.0765	11.0521	10.399	10.7037	10.6465	10.6666	10.3128	9.8079	10.6441	9.37367	10.3029	10.1891	10.2816	11.0189	9.48817	9.23703	9.89778	9.82914	10	9.55371	10.0117	11.2007	11.2419	10.4394	10.7942	9.83444	10.8176	10.1173	9.97213	7.18563	8.60722	7.82811	7.2918	9.07271	8.68332	8.59563	8.15208	7.86503	8.81023	9.08601	8.5683	6.86857	7.6736	8.8662	7.58356	7.73387	8.41924
35	9.28271	1.33343	10.5244	11.2864	10.4932	10.9374	10.6872	10.8582	10.7461	10.4011	11.0225	9.74796	10.6901	10.3882	10.6993	11.3287	10.0253	9.64385	10.3504	10.2447	10.4218	9.99424	10.2896	11.5198	11.4685	10.6978	10.94	10.3229	11.2037	10.5755	10.4812	7.27148	8.66756	7.8419	7.42045	9.18086	8.82489	8.74625	8.27449	7.97775	8.80341	9.20101	8.74892	7.016	7.81448	8.96014	7.66471	7.80012	8.57731
36	9.44467	1.40382	10.8489	11.3865	10.5152	11.0636	10.6513	10.9471	11.0877	10.9055	11.2762	10.084	11.0645	10.5259	11.0396	11.5287	10.5049	9.99018	10.7367	10.5989	10.7685	10.381	10.5054	11.7136	11.5303	10.8217	11.0147	10.7691	11.467	10.9519	10.9308	7.40553	8.70019	7.86528	7.57449	9.25756	8.9235	8.84303	8.39759	8.10103	8.81712	9.27603	8.93104	7.18877	7.95902	9.04135	7.71837	7.87846	8.72469
37	9.56468	1.43247	11.0473	11.36	10.4799	11.0789	10.55	10.9299	11.3209	11.3609	11.3658	10.3592	11.3261	10.5956	11.2783	11.5999	10.919	10.2718	11.041	10.8604	11.0204	10.6911	10.6493	11.7644	11.4476	10.8221	11.0132	11.1321	11.6153	11.231	11.297	7.57379	8.71226	7.88698	7.7597	9.30924	9.02661	8.88931	8.51597	8.24154	8.85688	9.30495	9.16441	7.38852	8.09893	9.11403	7.75609	7.96842	8.8477
38	9.6427	1.41265	11.1185	11.2085	10.402	10.9802	10.4037	10.8146	11.438	11.6823	11.3239	10.5573	11.4684	10.5899	11.4046	11.5319	11.2468	10.4705	11.2265	11.0138	11.1695	10.916	10.7153	11.6639	11.2361	10.7188	10.9269	11.4135	11.6409	11.3899	11.5675	7.7959	8.70683	7.90635	7.97777	9.34137	9.12544	8.89903	8.63883	8.40257	8.93046	9.29495	9.34049	7.62386	8.23497	9.1765	7.79351	8.07292	8.94073
39	9.67648	1.33944	11.0645	10.9438	10.2813	10.7622	10.2077	10.6022	11.4238	11.8659	11.1265	10.6439	11.4839	10.5083	11.4037	11.3306	11.4713	10.5716	11.2796	11.0453	11.2088	11.038	10.6934	11.4068	10.9103	10.523	10.7505	11.5757	11.5373	11.4206	11.7212	8.05518	8.6855	7.93493	8.22922	9.35671	9.22408	8.89419	8.77322	8.5869	9.04464	9.2593	9.41365	7.88956	8.38184	9.2328	7.85251	8.19815	9.00758
40	9.67086	1.20942	10.8903	10.5786	10.1278	10.4308	9.97043	10.3088	11.275	11.877	10.7697	10.5978	11.3654	10.3472	11.2721	11.0152	11.5516	10.5629	11.1959	10.9402	11.1286	11.0533	10.5699	11.0025	10.5023	10.2949	10.4836	11.5905	11.3103	11.3143	11.7367	8.34417	8.65024	7.98691	8.51253	9.36749	9.32676	8.89118	8.92084	8.80377	9.19556	9.21062	9.53133	8.17613	8.56238	9.28673	7.94093	8.3331	9.06011
41	9.62658	1.0261	10.6037	10.1217	9.94341	10.0066	9.70062	9.94603	10.9871	11.6909	10.2715	10.4111	11.1098	10.1024	10.9989	10.5874	11.4795	10.442	10.977	10.6966	10.9249	10.9583	10.3408	10.474	10.0263	10.0258	10.142	11.4479	10.9668	11.0714	11.5987	8.64797	8.59663	8.0758	8.80798	9.37795	9.4372	8.90419	9.08565	9.05808	9.39727	9.16519	9.65214	8.47226	8.77406	9.34589	8.05902	8.49174	9.11542
42	9.54863	0.802235	10.215	9.57341	9.73413	9.48499	9.39757	9.53731	10.5753	11.297	9.64329	10.0963	10.7274	9.77817	10.5886	10.0707	11.2341	10.1962	10.6169	10.3252	10.5996	10.7481	10.0034	9.85363	9.4965	9.72962	9.7562	11.1542	10.5155	10.7116	11.3093	8.95784	8.52339	8.20552	9.1158	9.38271	9.55951	8.94844	9.26253	9.33575	9.6245	9.13576	9.76485	8.78556	9.02246	9.4224	8.20504	8.67538	9.18187
43	9.44259	0.592921	9.75434	8.98372	9.48896	8.90627	9.07427	9.08871	10.0624	10.7178	8.92617	9.64641	10.2241	9.37018	10.096	9.50084	10.8569	9.83621	10.1494	9.83211	10.1591	10.4276	9.5686	9.20901	8.94285	9.42128	9.39218	10.718	9.99206	10.2592	10.8686	9.2553	8.43283	8.37248	9.42461	9.37928	9.69768	9.02653	9.45417	9.63176	9.87989	9.13449	9.86333	9.11297	9.28576	9.52273	8.37698	8.88554	9.2601
44	9.31214	0.521161	9.20062	8.39877	9.19095	8.2563	8.71193	8.59318	9.45341	10.0069	8.18029	9.1228	9.6239	8.89987	9.54452	8.90431	10.32	9.37629	9.59796	9.2617	9.63156	10.0065	9.08722	8.54848	8.39396	9.10176	9.08521	10.152	9.42265	9.74447	10.2963	9.51782	8.33509	8.57096	9.70391	9.37382	9.83043	9.12557	9.63722	9.9187	10.1293	9.16083	9.93752	9.44746	9.55848	9.64174	8.57695	9.11906	9.33703
45	9.15504	0.692561	8.58055	7.85463	8.84604	7.57338	8.29932	8.09603	8.78915	9.15553	7.3565	8.47277	8.95549	8.38501	8.94808	8.284	9.69253	8.82623	8.99166	8.64537	9.00437	9.50104	8.53055	7.89089	7.83828	8.71828	8.77015	9.49811	8.83473	9.17621	9.63098	9.72271	8.24126	8.79953	9.94577	9.37269	9.93795	9.23579	9.80433	10.1672	10.3424	9.20534	9.97393	9.76857	9.84032	9.77043	8.78435	9.36793	9.40455
46	8.9665	1.00447	7.91802	7.46431	8.45211	6.82458	7.85797	7.57985	8.07182	8.21998	6.45588	7.73938	8.19516	7.83774	8.33826	7.62863	9.00837	8.16075	8.34563	7.97579	8.3379	8.93635	7.89098	7.2473	7.32673	8.27565	8.38362	8.79095	8.2498	8.57915	8.89516	9.84404	8.16715	9.05139	10.121	9.37312	10.0151	9.35514	9.9561	10.3665	10.4941	9.26554	9.96298	10.0542	10.0903	9.90162	8.97039	9.61755	9.45767
47	8.73387	1.37242	7.22161	7.12339	8.00392	5.97857	7.38121	6.98573	7.28247	7.18914	5.51089	6.94414	7.39606	7.20423	7.68811	6.91765	8.24793	7.38704	7.60591	7.22104	7.65384	8.34742	7.17607	6.58999	6.85988	7.7714	7.86836	8.05481	7.66362	7.94464	8.13653	9.84597	8.1249	9.30724	10.2223	9.36544	10.0436	9.47826	10.0803	10.4842	10.5527	9.34269	9.89914	10.2807	10.2801	10.022	9.11715	9.84539	9.48115
48	8.44098	1.75931	6.49875	6.76555	7.47091	4.98531	6.81748	6.25541	6.43656	6.14116	4.5445	6.08676	6.50185	6.44919	6.99482	6.15927	7.471	6.50695	6.81798	6.39537	6.93034	7.75947	6.35011	5.90525	6.40209	7.19904	7.2047	7.28467	7.10551	7.2693	7.34745	9.69935	8.1239	9.53934	10.227	9.34127	10.0009	9.59075	10.1536	10.4929	10.4805	9.43424	9.77797	10.4232	10.3933	10.1046	9.19439	10.0355	9.45314
49	8.07728	2.13453	5.69889	6.23892	6.84874	3.98962	6.11076	5.44796	5.5498	5.11939	3.66666	5.21432	5.55168	5.63064	6.2414	5.35773	6.6556	5.56215	5.98329	5.52468	6.14507	7.18656	5.48889	5.2091	5.86096	6.52524	6.45407	6.45737	6.51528	6.53626	6.50551	9.38059	8.16282	9.72015	10.1155	9.2934	9.85629	9.66362	10.1496	10.3629	10.2448	9.51498	9.57753	10.4423	10.4064	10.1408	9.17507	10.1629	9.34838
50	7.64072	2.46413	4.82496	5.48922	6.1659	3.38753	5.32633	4.6384	4.66029	4.15529	2.89083	4.35628	4.59057	4.7383	5.45062	4.54038	5.8216	4.54033	5.11537	4.65256	5.32683	6.62163	4.60436	4.52774	5.18719	5.72474	5.68295	5.59828	5.8568	5.68894	5.63168	8.89203	8.21489	9.80031	9.87268	9.20558	9.59623	9.66741	10.0409	10.0876	9.85606	9.53998	9.28505	10.291	10.3009	10.108	9.04449	10.1879	9.14499
51	7.12839	2.73016	3.91475	4.59422	5.39439	2.62467	4.48865	3.85293	3.80605	3.28614	2.21468	3.56131	3.65723	3.90707	4.66133	3.77334	5.02303	3.63562	4.27522	3.79574	4.51595	6.02596	3.72543	3.89277	4.47295	4.85398	4.96468	4.72857	5.15852	4.76924	4.74963	8.21718	8.24562	9.74347	9.50046	9.04393	9.20368	9.55315	9.79994	9.68509	9.25836	9.47248	8.89407	9.94633	10.0547	9.97831	8.79206	10.0729	8.82436
52	6.53904	2.91087	3.04609	3.64761	4.61589	1.91567	3.65606	3.12467	3.01359	2.50818	1.62324	2.81215	2.82835	3.18588	3.88594	3.05328	4.2238	2.85158	3.46648	2.99322	3.72186	5.40697	2.90925	3.30261	3.73212	3.9164	4.30425	3.88436	4.41673	3.86569	3.58131	7.34948	8.22165	9.5336	9.05394	8.78539	8.64947	9.26331	9.39523	9.16964	8.48774	9.27391	8.36239	9.41323	9.64475	9.71376	8.39242	9.79005	8.38117
53	5.87686	2.99018	2.28034	2.68257	3.85095	1.30483	2.87211	2.42649	2.27567	1.80923	1.09564	2.09036	2.09401	2.4364	3.13298	2.37882	3.48603	2.05697	2.69067	2.26336	2.97458	4.75952	2.16981	2.71647	3.01755	2.97835	3.75137	3.10756	3.66781	2.86077	2.84792	6.33799	8.11163	9.12747	8.58244	8.4229	7.92713	8.76527	8.80651	8.53618	7.51962	8.91917	7.68686	8.67582	9.05519	9.28482	7.85179	9.3119	7.80425
54	5.14242	2.9689	1.59182	1.77589	3.106	0.793914	2.13435	1.75647	1.58458	1.19555	0.238098	1.4366	1.43986	1.76647	2.38327	1.74965	2.7852	1.36874	1.98855	1.58944	2.27708	4.10987	1.51399	2.13283	2.3204	2.0666	3.30376	2.35389	2.87153	2.15956	2.40356	5.24411	7.88802	8.46122	8.01911	7.92558	7.0521	8.05907	8.04644	7.72238	6.37309	8.37655	6.85884	7.73153	8.28977	8.66289	7.11885	8.63066	7.07738
55	4.3378	2.84086	1.01374	0.951736	2.33682	0.123485	1.46884	1.15505	1.00098	0.35497	0	0.880079	0.804627	1.1774	1.68174	1.15145	2.08027	0.622703	1.34205	0.903436	1.63409	3.44054	0.913879	1.56024	1.65433	1.29847	2.92714	1.65632	2.40902	1.53483	1.77964	4.14128	7.49885	7.52795	7.25083	7.26198	6.03503	7.1389	7.09093	6.72493	5.13812	7.61225	5.87344	6.63451	7.35594	7.87959	6.17755	7.75361	6.1915
56	3.45951	2.64842	0.10227	0	1.61928	0	0.61837	0.6663	0.191081	0	0	0.0877185	0	0.325856	1.07946	0.570241	1.45047	0	0.763704	0	1.0756	2.73079	0	1.04685	1.07047	0.340667	2.6016	1.05354	1.78655	0.950441	1.20738	3.10443	6.90709	6.36324	6.32458	6.39197	4.90886	6.03454	5.98247	5.61961	3.96401	6.60172	4.82397	5.43349	6.27477	6.8809	5.16249	6.68278	5.1908
57	2.64232	2.30001	0	0	1.00694	0	0	0	0	0	0	0	0	0	0.164476	0	0.915633	0	0	0	0.0411785	2.01799	0	0.525846	0	0	2.29757	0.367929	1.21984	0.143252	0.312434	2.17081	6.0878	5.10327	5.33269	5.3817	3.79456	4.82329	4.80331	4.40235	2.84672	5.45808	3.7203	4.20256	5.13205	5.75799	4.0654	5.49772	4.16792
58	1.96209	1.83935	0	0	0.0814667	0	0	0	0	0	0	0	0	0	0	0	0	0	0	0	0	1.36103	0	0	0	0	2.01321	0	0.60339	0	0	1.38169	5.10453	3.86182	4.37238	4.28924	2.69386	3.60786	3.5977	3.43851	1.9303	4.23809	2.68105	2.98543	3.95388	4.55198	3.01072	4.26853	3.17427
59	1.37843	1.36926	0	0	0	0	0	0	0	0	0	0	0	0	0	0	0	0	0	0	0	0.816962	0	0	0	0	1.72684	0	0	0	0	0.683359	4.04204	2.73164	3.51603	3.21978	1.75769	2.48828	2.51218	2.52868	1.039	3.0544	1.77405	1.95923	2.84095	3.32899	2.07432	3.10465	2.26637
60	0.859457	0.979217	0	0	0	0	0	0	0	0	0	0	0	0	0	0	0	0	0	0	0	0.156214	0	0	0	0	1.42674	0	0	0	0	0	2.98138	1.76712	2.74744	2.24247	0.910807	1.53186	1.58326	1.80636	0	2.02719	1.03151	1.1684	1.87103	2.24699	1.28278	2.08128	1.49615
61	0.452311	0.649792	0	0	0	0	0	0	0	0	0	0	0	0	0	0	0	0	0	0	0	0	0	0	0	0	1.081	0	0	0	0	0	2.02945	0.866793	2.33188	1.38769	0	0.795634	0.745556	1.1768	0	1.17978	0.387312	0.346627	1.0614	1.35296	0.507895	1.23195	0.65796
62	0.164051	0.38507	0	0	0	0	0	0	0	0	0	0	0	0	0	0	0	0	0	0	0	0	0	0	0	0	0.747098	0	0	0	0	0	1.21452	0	1.98531	0.694154	0	0.0494266	0	0.698042	0	0.416309	0	0	0	0.570055	0	0.164914	0
63	0.0487963	0.232386	0	0	0	0	0	0	0	0	0	0	0	0	0	0	0	0	0	0	0	0	0	0	0	0	0.14967	0	0	0	0	0	0.31797	0	1.72597	0	0	0	0	0.366354	0	0	0	0	0	0	0	0	0
64	0.023485	0.189342	0	0	0	0	0	0	0	0	0	0	0	0	0	0	0	0	0	0	0	0	0	0	0	0	0	0	0	0	0	0	0	0	1.52653	0	0	0	0	0	0	0	0	0	0	0	0	0	0
65	0.0203364	0.163957	0	0	0	0	0	0	0	0	0	0	0	0	0	0	0	0	0	0	0	0	0	0	0	0	0	0	0	0	0	0	0	0	1.32187	0	0	0	0	0	0	0	0	0	0	0	0	0	0
66	0.0165201	0.133189	0	0	0	0	0	0	0	0	0	0	0	0	0	0	0	0	0	0	0	0	0	0	0	0	0	0	0	0	0	0	0	0	1.0738	0	0	0	0	0	0	0	0	0	0	0	0	0	0
67	0.0127778	0.103018	0	0	0	0	0	0	0	0	0	0	0	0	0	0	0	0	0	0	0	0	0	0	0	0	0	0	0	0	0	0	0	0	0.830556	0	0	0	0	0	0	0	0	0	0	0	0	0	0
68	0.00655596	0.0528558	0	0	0	0	0	0	0	0	0	0	0	0	0	0	0	0	0	0	0	0	0	0	0	0	0	0	0	0	0	0	0	0	0.426137	0	0	0	0	0	0	0	0	0	0	0	0	0	0
69	0	0	0	0	0	0	0	0	0	0	0	0	0	0	0	0	0	0	0	0	0	0	0	0	0	0	0	0	0	0	0	0	0	0	0	0	0	0	0	0	0	0	0	0	0	0	0	0	0
70	0	0	0	0	0	0	0	0	0	0	0	0	0	0	0	0	0	0	0	0	0	0	0	0	0	0	0	0	0	0	0	0	0	0	0	0	0	0	0	0	0	0	0	0	0	0	0	0	0
71	0	0	0	0	0	0	0	0	0	0	0	0	0	0	0	0	0	0	0	0	0	0	0	0	0	0	0	0	0	0	0	0	0	0	0	0	0	0	0	0	0	0	0	0	0	0	0	0	0
72	0	0	0	0	0	0	0	0	0	0	0	0	0	0	0	0	0	0	0	0	0	0	0	0	0	0	0	0	0	0	0	0	0	0	0	0	0	0	0	0	0	0	0	0	0	0	0	0	0
73	0	0	0	0	0	0	0	0	0	0	0	0	0	0	0	0	0	0	0	0	0	0	0	0	0	0	0	0	0	0	0	0	0	0	0	0	0	0	0	0	0	0	0	0	0	0	0	0	0
74	0	0	0	0	0	0	0	0	0	0	0	0	0	0	0	0	0	0	0	0	0	0	0	0	0	0	0	0	0	0	0	0	0	0	0	0	0	0	0	0	0	0	0	0	0	0	0	0	0
75	0	0	0	0	0	0	0	0	0	0	0	0	0	0	0	0	0	0	0	0	0	0	0	0	0	0	0	0	0	0	0	0	0	0	0	0	0	0	0	0	0	0	0	0	0	0	0	0	0
76	0	0	0	0	0	0	0	0	0	0	0	0	0	0	0	0	0	0	0	0	0	0	0	0	0	0	0	0	0	0	0	0	0	0	0	0	0	0	0	0	0	0	0	0	0	0	0	0	0
77	0	0	0	0	0	0	0	0	0	0	0	0	0	0	0	0	0	0	0	0	0	0	0	0	0	0	0	0	0	0	0	0	0	0	0	0	0	0	0	0	0	0	0	0	0	0	0	0	0
78	0	0	0	0	0	0	0	0	0	0	0	0	0	0	0	0	0	0	0	0	0	0	0	0	0	0	0	0	0	0	0	0	0	0	0	0	0	0	0	0	0	0	0	0	0	0	0	0	0
79	0	0	0	0	0	0	0	0	0	0	0	0	0	0	0	0	0	0	0	0	0	0	0	0	0	0	0	0	0	0	0	0	0	0	0	0	0	0	0	0	0	0	0	0	0	0	0	0	0
80	0	0	0	0	0	0	0	0	0	0	0	0	0	0	0	0	0	0	0	0	0	0	0	0	0	0	0	0	0	0	0	0	0	0	0	0	0	0	0	0	0	0	0	0	0	0	0	0	0
81	0	0	0	0	0	0	0	0	0	0	0	0	0	0	0	0	0	0	0	0	0	0	0	0	0	0	0	0	0	0	0	0	0	0	0	0	0	0	0	0	0	0	0	0	0	0	0	0	0
82	0	0	0	0	0	0	0	0	0	0	0	0	0	0	0	0	0	0	0	0	0	0	0	0	0	0	0	0	0	0	0	0	0	0	0	0	0	0	0	0	0	0	0	0	0	0	0	0	0
83	0	0	0	0	0	0	0	0	0	0	0	0	0	0	0	0	0	0	0	0	0	0	0	0	0	0	0	0	0	0	0	0	0	0	0	0	0	0	0	0	0	0	0	0	0	0	0	0	0
84	0	0	0	0	0	0	0	0	0	0	0	0	0	0	0	0	0	0	0	0	0	0	0	0	0	0	0	0	0	0	0	0	0	0	0	0	0	0	0	0	0	0	0	0	0	0	0	0	0
85	0	0	0	0	0	0	0	0	0	0	0	0	0	0	0	0	0	0	0	0	0	0	0	0	0	0	0	0	0	0	0	0	0	0	0	0	0	0	0	0	0	0	0	0	0	0	0	0	0
86	0	0	0	0	0	0	0	0	0	0	0	0	0	0	0	0	0	0	0	0	0	0	0	0	0	0	0	0	0	0	0	0	0	0	0	0	0	0	0	0	0	0	0	0	0	0	0	0	0
87	0.000282797	0.00227998	0	0.0183818	0	0	0	0	0	0	0	0	0	0	0	0	0	0	0	0	0	0	0	0	0	0	0	0	0	0	0	0	0	0	0	0	0	0	0	0	0	0	0	0	0	0	0	0	0
88	0.00950219	0.0766091	0	0.617642	0	0	0	0	0	0	0	0	0	0	0	0	0	0	0	0	0	0	0	0	0	0	0	0	0	0	0	0	0	0	0	0	0	0	0	0	0	0	0	0	0	0	0	0	0
89	0.0104889	0.0845641	0	0.681778	0	0	0	0	0	0	0	0	0	0	0	0	0	0	0	0	0	0	0	0	0	0	0	0	0	0	0	0	0	0	0	0	0	0	0	0	0	0	0	0	0	0	0	0	0
90	0.0111571	0.0899515	0	0.725212	0	0	0	0	0	0	0	0	0	0	0	0	0	0	0	0	0	0	0	0	0	0	0	0	0	0	0	0	0	0	0	0	0	0	0	0	0	0	0	0	0	0	0	0	0
91	0.0116465	0.0938969	0	0.757021	0	0	0	0	0	0	0	0	0	0	0	0	0	0	0	0	0	0	0	0	0	0	0	0	0	0	0	0	0	0	0	0	0	0	0	0	0	0	0	0	0	0	0	0	0
92	0.012109	0.0976262	0	0.787088	0	0	0	0	0	0	0	0	0	0	0	0	0	0	0	0	0	0	0	0	0	0	0	0	0	0	0	0	0	0	0	0	0	0	0	0	0	0	0	0	0	0	0	0	0
93	0.0126713	0.102159	0	0.823635	0	0	0	0	0	0	0	0	0	0	0	0	0	0	0	0	0	0	0	0	0	0	0	0	0	0	0	0	0	0	0	0	0	0	0	0	0	0	0	0	0	0	0	0	0
94	0.0134283	0.108263	0	0.872842	0	0	0	0	0	0	0	0	0	0	0	0	0	0	0	0	0	0	0	0	0	0	0	0	0	0	0	0	0	0	0	0	0	0	0	0	0	0	0	0	0	0	0	0	0
95	0.0215904	0.129288	0	0.941844	0	0.461533	0	0	0	0	0	0	0	0	0	0	0	0	0	0	0	0	0	0	0	0	0	0	0	0	0	0	0	0	0	0	0	0	0	0	0	0	0	0	0	0	0	0	0
96	0.126832	0.30214	0	1.05216	0.564022	1.45033	0	0.505718	0	0	0	0	0	0	0	0	0	0.150166	0	0.596929	0	0.539722	0.714151	0	0	0	0	0	0	0	0.732265	0.161184	0.212428	0	0	0	0	0	0	0	0.996496	0.568536	0	0	0	0	0	0	0
97	0.509016	0.668154	0.61381	1.28602	1.70452	2.81346	0	1.43157	0	0.923758	0	0.557634	0	0	0	0.798672	1.208	1.34075	0	1.49025	0.719859	1.35816	1.63316	0	0.711665	0.527673	0.405679	0	0	0	1.68296	1.43568	1.00642	0.733305	0	0	0	0.593586	0	1.29991	1.87385	1.52719	0	0	0	0	0	0	0.0437939
98	1.25381	1.07179	1.65491	1.82885	3.01828	4.37234	1.25461	2.68972	0	1.93198	0	1.21705	0.891463	0.849494	1.11652	1.83985	2.33547	2.44475	1.17068	3.00617	1.74887	2.44372	2.94793	0	2.24649	1.47705	1.37513	0	0.775951	0.726534	3.1201	2.58227	1.92945	1.83952	0	0.830777	0.72768	1.4916	0	2.73755	2.9176	2.82899	1.04215	0	0	0	1.06442	0.651251	1.47133
99	2.23987	1.47664	3.14261	2.82008	4.55935	5.84915	2.74409	4.26193	1.18481	3.19863	0	1.93635	1.80922	1.85169	2.38146	3.21335	3.81217	3.80862	2.40049	4.38675	3.08962	3.78728	4.52994	0.939636	3.90799	2.72728	2.7654	0	1.624	1.36008	4.70225	3.97793	3.02073	3.23349	0	2.09912	1.83398	2.59763	0	4.4353	3.97003	4.24103	1.92668	0.944661	0	0	1.9727	1.40651	2.75567
100	3.38715	1.83912	4.8824	4.23043	6.0974	7.0733	4.47	5.9186	2.4154	4.65417	1.2701	2.64677	3.07423	3.19203	3.94867	4.733	5.4008	5.2354	3.9822	6.0175	4.68467	5.23033	6.1741	1.6474	5.63877	4.19017	4.43353	0.8145	2.81467	2.06023	6.3725	5.25137	4.13387	4.72523	0	3.71373	3.27437	3.7939	0	6.0531	4.92117	5.5032	2.8689	1.6063	0.883067	0	2.924	2.40847	4.44797
Fhor [N]	Fhor Mean	Fhor Std	Left steps																												Right steps
1	0.378042	0.304442	0.278067	0.414367	-0.0897333	0.5214	0.560333	0.6033	0.716933	0.454733	0.5605	0.419033	0.802767	0.345133	0.589667	0.8497	0.512	0.549067	0.5588	0.1492	0.484	0.231833	0.875567	0.981533	0.222467	0.242967	0.7786	0.517233	0.4683	0.252567	0.123633	0.377533	-0.199867	0.3108	0.357933	0.363033	0.3475	0.387433	0.3023	0.3244	0.601767	0.576267	0.7324	0.0599	-0.1948	0.4407	0.0839	0.1775	0.018
2	0.548694	0.359577	0.45812	0.618185	0.161455	0.727868	0.861124	0.931655	0.998422	0.683978	0.701611	0.539737	1.04798	0.551963	0.848063	1.18754	0.718033	0.615394	0.789378	0.309582	0.619582	0.319647	1.07025	1.27562	0.348544	0.392486	1.10101	0.766078	0.632844	0.339523	0.245267	0.456855	-0.15203	0.351391	0.564491	0.543673	0.619948	0.661704	0.452763	0.47077	0.76269	0.762686	0.902419	0.128928	-0.1487	0.711444	0.115284	0.243614	0.14276
3	0.743413	0.40541	0.675306	0.881775	0.52707	0.949393	1.1935	1.2895	1.24498	0.939315	0.8557	0.700611	1.31684	0.831654	1.13799	1.52903	0.9476	0.69672	1.04856	0.508952	0.781966	0.467738	1.25073	1.55213	0.548919	0.621722	1.42569	1.04994	0.862375	0.524108	0.270083	0.551864	0.0491199	0.386671	0.724392	0.7403	0.915367	0.901149	0.575678	0.636366	0.94926	0.948622	1.06775	0.253278	-0.0454128	0.982635	0.164499	0.324988	0.306516
4	0.956499	0.432037	0.912895	1.14732	0.935739	1.17577	1.48386	1.59182	1.44825	1.19361	1.03142	0.891197	1.59763	1.10729	1.4125	1.83013	1.1906	0.793652	1.29106	0.741304	0.953577	0.682114	1.42491	1.81894	0.813037	0.930345	1.72347	1.35736	1.12243	0.767257	0.679821	0.685136	0.345806	0.431836	0.879923	0.966879	1.18369	1.07216	0.687286	0.825356	1.13988	1.13672	1.29671	0.457123	0.0954182	1.25946	0.247153	0.435109	0.488743
5	1.17078	0.445955	1.15743	1.40415	1.32332	1.38953	1.72799	1.84203	1.6246	1.443	1.19317	1.10851	1.81317	1.3542	1.66118	2.07415	1.43127	0.911129	1.51145	1.00657	1.13573	0.923255	1.58345	2.05057	1.14082	1.25736	2.00605	1.68174	1.4274	1.02799	0.967302	0.868762	0.668831	0.492894	0.949344	1.22547	1.453	1.22472	0.817386	1.04796	1.29629	1.33336	1.46238	0.714954	0.270275	1.52434	0.367838	0.587246	0.679343
6	1.3764	0.442611	1.40266	1.64164	1.66746	1.56463	1.90917	2.03525	1.77171	1.67923	1.35118	1.33908	1.99711	1.56012	1.88598	2.24357	1.65497	1.03911	1.71812	1.27017	1.3227	1.16263	1.71139	2.21673	1.53624	1.56362	2.24128	1.99084	1.60204	1.30107	1.27914	1.05114	0.968063	0.571847	1.07649	1.46059	1.70873	1.39257	0.960638	1.26645	1.41384	1.50279	1.60721	1.00785	0.470919	1.74529	0.504709	0.760788	0.890262
7	1.54506	0.421362	1.628	1.83231	1.93368	1.68508	2.01346	2.15998	1.86766	1.85975	1.44724	1.53111	2.10962	1.69854	2.02876	2.30557	1.8366	1.14652	1.86309	1.49348	1.48394	1.4035	1.7727	2.28738	1.9041	1.86735	2.39026	2.23296	1.80256	1.56897	1.58776	1.20517	1.23892	0.665033	1.21071	1.6371	1.89717	1.53344	1.0954	1.45617	1.5033	1.62088	1.6889	1.28026	0.7028	1.89618	0.625699	0.933448	1.08331
8	1.65976	0.389836	1.79556	1.93647	2.10888	1.75368	2.0317	2.2007	1.91526	1.96574	1.4787	1.66592	2.16035	1.74702	2.08846	2.27312	1.94263	1.21191	1.95122	1.64496	1.59063	1.62231	1.76821	2.27187	2.14871	2.13186	2.43871	2.37983	1.93384	1.739	1.84438	1.32833	1.49137	0.773845	1.32719	1.75906	1.98859	1.61697	1.22275	1.60781	1.55765	1.69141	1.72991	1.50882	0.934032	1.97336	0.733453	1.08978	1.23242
9	1.72739	0.35001	1.88719	1.968	2.18766	1.77008	1.98029	2.17361	1.92837	2.00305	1.46223	1.73517	2.15683	1.69626	2.06918	2.18596	1.98587	1.23629	1.97469	1.70499	1.63884	1.80001	1.71541	2.19515	2.30666	2.29619	2.40206	2.4448	1.99324	1.84382	2.00771	1.42265	1.694	0.892861	1.43535	1.83512	2.00345	1.67171	1.34969	1.72456	1.56503	1.7346	1.75105	1.69872	1.14191	1.99935	0.842838	1.2311	1.33344
10	1.75072	0.307552	1.90558	1.95055	2.17133	1.73533	1.87795	2.10361	1.90917	1.9889	1.41716	1.7512	2.10108	1.58126	1.99964	2.06196	1.9753	1.2252	1.95014	1.69671	1.6472	1.91945	1.62235	2.06972	2.4013	2.32376	2.29607	2.43685	1.99433	1.86192	2.0593	1.48524	1.79696	1.01591	1.55015	1.86371	1.97985	1.73981	1.46691	1.79592	1.52289	1.75802	1.73379	1.82354	1.31204	1.99362	0.955291	1.36596	1.38628
11	1.73109	0.269637	1.86074	1.89251	2.06999	1.64798	1.73171	1.99896	1.84972	1.93095	1.34879	1.71777	1.99762	1.43276	1.89569	1.902	1.92027	1.17994	1.88545	1.63392	1.61667	1.9868	1.49382	1.90425	2.42288	2.26854	2.12779	2.35883	1.9409	1.81518	2.01815	1.4967	1.81992	1.12968	1.65001	1.82814	1.92194	1.80895	1.55165	1.80807	1.44744	1.74592	1.66928	1.8784	1.44239	1.95827	1.05346	1.47287	1.40413
12	1.66739	0.243516	1.75623	1.79108	1.90438	1.51029	1.54308	1.85753	1.73976	1.83154	1.25	1.63255	1.85316	1.27099	1.76009	1.718	1.82647	1.10088	1.78602	1.52394	1.53881	1.99884	1.33071	1.71024	2.35071	2.15987	1.91113	2.22017	1.83343	1.71427	1.9189	1.45136	1.81221	1.20924	1.70397	1.72671	1.81853	1.82957	1.58052	1.76583	1.34941	1.68963	1.57124	1.86729	1.53555	1.88512	1.11611	1.53191	1.39064
13	1.56435	0.231263	1.60184	1.64961	1.69191	1.33786	1.33	1.68048	1.57989	1.69515	1.14234	1.50544	1.67143	1.09863	1.59812	1.51617	1.7073	0.989976	1.6568	1.3827	1.41725	1.9459	1.15631	1.5024	2.19505	1.99665	1.66733	2.03905	1.68103	1.56699	1.77876	1.36137	1.78607	1.24749	1.69661	1.5863	1.67223	1.76948	1.55248	1.67257	1.24198	1.59262	1.45479	1.80443	1.58037	1.77231	1.14694	1.54856	1.34374
14	1.4303	0.229289	1.40715	1.46974	1.45373	1.14696	1.11033	1.46986	1.38928	1.52136	1.01655	1.37067	1.46694	0.922547	1.42017	1.29187	1.56107	0.858509	1.50348	1.2308	1.26041	1.82766	0.982531	1.28398	1.97244	1.78448	1.41625	1.82493	1.49941	1.39162	1.60759	1.25215	1.71742	1.25198	1.63702	1.42915	1.50471	1.64602	1.48532	1.53648	1.12329	1.46415	1.32305	1.70462	1.56659	1.62296	1.15182	1.51169	1.26178
15	1.27685	0.234324	1.20138	1.26802	1.20982	0.952073	0.893602	1.24938	1.19342	1.32502	0.861219	1.22884	1.24655	0.753539	1.24007	1.05361	1.38907	0.715098	1.33246	1.08643	1.07787	1.66279	0.819837	1.0636	1.71222	1.54678	1.16445	1.59606	1.30265	1.20844	1.41856	1.14143	1.61218	1.23289	1.53711	1.25893	1.33154	1.49028	1.39233	1.37533	0.994528	1.31182	1.17358	1.58194	1.50076	1.4574	1.13284	1.43213	1.15391
16	1.11221	0.242157	1.00643	1.0406	0.985061	0.735864	0.689356	1.01265	0.993074	1.1126	0.708411	1.08442	1.01403	0.592173	1.05667	0.808726	1.20907	0.5707	1.14691	0.945191	0.880094	1.46288	0.665874	0.841693	1.42374	1.29596	0.910824	1.33831	1.09614	1.03362	1.22675	1.03355	1.48633	1.18625	1.40307	1.08209	1.14964	1.30874	1.2715	1.19723	0.867421	1.14709	1.00696	1.44265	1.40345	1.27433	1.08136	1.32367	1.03245
17	0.938543	0.250759	0.813964	0.794599	0.769119	0.517213	0.487085	0.767503	0.791161	0.889072	0.521006	0.923033	0.775098	0.437571	0.865819	0.568199	1.02243	0.432474	0.953167	0.797431	0.681669	1.24293	0.511625	0.616364	1.12073	1.0378	0.657219	1.04611	0.883023	0.854538	1.03103	0.925233	1.33553	1.11336	1.23623	0.912574	0.966566	1.10079	1.13772	1.0147	0.755006	0.972863	0.843355	1.28086	1.28269	1.06871	0.992421	1.19063	0.904918
18	0.771541	0.258858	0.626597	0.557521	0.554506	0.322059	0.293495	0.53583	0.602645	0.661048	0.331553	0.74908	0.553397	0.281102	0.667674	0.354115	0.831767	0.293823	0.748077	0.645867	0.493971	1.02102	0.370992	0.410286	0.827775	0.768348	0.477558	0.905136	0.658056	0.664737	0.828305	0.813815	1.15887	1.02539	1.06322	0.774416	0.785165	0.898487	1.00783	0.842958	0.659175	0.813174	0.708014	1.11519	1.13924	0.920257	0.882467	1.04364	0.770713
19	0.622668	0.269457	0.44477	0.357685	0.389958	0.167824	0.1238	0.339355	0.448606	0.444461	0.170703	0.588752	0.369561	0.125876	0.478106	0.185203	0.647967	0.154855	0.536033	0.500745	0.336845	0.803067	0.254021	0.249006	0.591642	0.502148	0.319524	0.708412	0.434409	0.470267	0.6176	0.705618	1.11782	0.9337	0.913785	0.663964	0.644427	0.734524	0.902088	0.707955	0.572979	0.694812	0.6074	0.952685	0.979552	0.791164	0.779473	0.902715	0.627342
20	0.493933	0.27203	0.292017	0.196848	0.247214	0.0459785	-0.00779428	0.193173	0.334335	0.264214	0.0488478	0.438114	0.244337	-0.00667576	0.332128	0.0799747	0.482233	0.0323596	0.356719	0.370125	0.208935	0.604732	0.161246	0.135375	0.402727	0.285813	0.190877	0.548569	0.240724	0.291452	0.408191	0.60696	0.813832	0.840146	0.801944	0.558689	0.54625	0.62447	0.80757	0.606691	0.484556	0.615958	0.526331	0.803174	0.82892	0.700508	0.686835	0.778305	0.491474
21	0.388031	0.273799	0.163902	0.0643192	0.134692	-0.0535492	-0.104381	0.0811182	0.237213	0.127069	-0.0381747	0.297918	0.152592	-0.104904	0.227387	0.0176192	0.345867	-0.0623263	0.234084	0.25683	0.105452	0.434396	0.0834724	0.0526943	0.24182	0.134858	0.0824815	0.413131	0.0879296	0.158686	0.220292	0.510866	0.729559	0.735212	0.702768	0.453915	0.466248	0.532607	0.701162	0.518279	0.406699	0.5531	0.450279	0.664547	0.702735	0.625526	0.591018	0.669158	0.380229
22	0.295773	0.267227	0.0552859	-0.032897	0.0527	-0.133433	-0.173708	-0.0135667	0.149183	0.0154061	-0.104223	0.167597	0.0833949	-0.169645	0.147046	-0.0231071	0.239533	-0.131639	0.12869	0.156282	0.0136434	0.288423	0.00944949	-0.00783232	0.119004	0.0383818	0.00344848	0.299958	-0.0269273	0.0652343	0.0711333	0.408058	0.649902	0.617663	0.591486	0.364814	0.386168	0.426649	0.581991	0.436425	0.344472	0.487564	0.384774	0.525849	0.58817	0.551388	0.489067	0.55593	0.293948
23	0.215624	0.254007	-0.0296111	-0.0910222	-0.00608889	-0.197489	-0.217189	-0.0978	0.0738963	-0.0736667	-0.151126	0.0588778	0.0322111	-0.210656	0.0805667	-0.0476481	0.149267	-0.185867	0.039463	0.0692222	-0.0674	0.154078	-0.0532407	-0.045137	0.0440815	-0.0358	-0.0526778	0.214896	-0.111678	2.59259e-05	-0.0352222	0.303056	0.577085	0.495526	0.473341	0.299081	0.311252	0.31277	0.463478	0.356348	0.284422	0.418044	0.339774	0.399056	0.468811	0.480333	0.396733	0.4371	0.218407
24	0.146706	0.236373	-0.0854684	-0.124327	-0.0410424	-0.250133	-0.242845	-0.171097	0.00567003	-0.137804	-0.185145	-0.0266044	-0.00713603	-0.235003	0.0335687	-0.0594811	0.0763333	-0.23518	-0.0359926	0.00369428	-0.135065	0.0345926	-0.101958	-0.0682818	-0.00701549	-0.084699	-0.105882	0.149918	-0.16249	-0.041496	-0.113741	0.207476	0.510635	0.377098	0.366515	0.237837	0.255519	0.211994	0.355654	0.284927	0.223426	0.353818	0.299553	0.303775	0.352671	0.411833	0.314613	0.323374	0.150775
25	0.0872003	0.218222	-0.11452	-0.145652	-0.0614485	-0.295102	-0.264872	-0.246788	-0.0557444	-0.177285	-0.217354	-0.103169	-0.0484889	-0.245718	-0.0021404	-0.0732909	0.0219333	-0.272824	-0.0976808	-0.045497	-0.193699	-0.0592273	-0.142855	-0.0930717	-0.0510808	-0.103239	-0.156998	0.0925778	-0.183122	-0.0595374	-0.162109	0.128336	0.462595	0.267747	0.270987	0.178409	0.206623	0.126307	0.257591	0.213708	0.166845	0.284983	0.248025	0.216912	0.249607	0.33921	0.233884	0.215661	0.0916717
26	0.0346732	0.202855	-0.129763	-0.159367	-0.0768253	-0.333104	-0.290161	-0.319497	-0.113794	-0.201422	-0.252896	-0.176861	-0.0890246	-0.253181	-0.0432152	-0.0989199	-0.0219667	-0.297778	-0.152868	-0.0965246	-0.25082	-0.125448	-0.187898	-0.127533	-0.0736027	-0.115461	-0.204132	0.0378495	-0.191418	-0.0636519	-0.189472	0.0644495	0.425627	0.16855	0.183103	0.135	0.153328	0.046796	0.174101	0.13457	0.124452	0.215517	0.192946	0.14682	0.16639	0.260419	0.154908	0.115488	0.0453094
27	-0.00960986	0.194418	-0.143158	-0.164942	-0.094596	-0.365526	-0.316463	-0.381279	-0.165185	-0.2194	-0.290344	-0.24582	-0.122173	-0.272274	-0.0941259	-0.131757	-0.0631	-0.314687	-0.205328	-0.161472	-0.299731	-0.169331	-0.241719	-0.168543	-0.0727306	-0.14478	-0.245987	-0.0134323	-0.200032	-0.0721246	-0.208282	0.00786364	0.398202	0.0903438	0.109881	0.112007	0.106026	-0.00270808	0.11925	0.0709875	0.0945034	0.160133	0.164236	0.0927091	0.0947714	0.193736	0.0988438	0.0241768	0.00555993
28	-0.04422	0.19464	-0.157594	-0.168767	-0.118988	-0.394691	-0.344958	-0.4244	-0.208073	-0.232445	-0.327336	-0.305036	-0.149209	-0.307288	-0.145436	-0.162197	-0.1033	-0.332485	-0.255361	-0.238694	-0.331888	-0.196582	-0.299927	-0.205033	-0.0713364	-0.179576	-0.288664	-0.0521788	-0.207439	-0.0916303	-0.234067	-0.0344333	0.394445	0.0339364	0.0632121	0.0958152	0.0829273	-0.00434848	0.0911485	0.0206576	0.0658697	0.131121	0.152036	0.0570303	0.0325667	0.155355	0.0740303	-0.0470818	-0.0400212
29	-0.0708041	0.202827	-0.173465	-0.186286	-0.150157	-0.427246	-0.382379	-0.454818	-0.24869	-0.243985	-0.359665	-0.355331	-0.170295	-0.349641	-0.188876	-0.189757	-0.142433	-0.351328	-0.301284	-0.317277	-0.352559	-0.209726	-0.35882	-0.232685	-0.0890232	-0.204815	-0.338175	-0.0941684	-0.213871	-0.117211	-0.273053	-0.060401	0.419804	-0.0110983	0.0459933	0.0680168	0.0829003	0.0310071	0.0737818	-0.00561616	0.0303582	0.122238	0.139349	0.0378128	-0.0073734	0.143616	0.0688192	-0.0894919	-0.0886471
30	-0.0952425	0.214574	-0.198911	-0.225178	-0.187592	-0.473327	-0.401099	-0.481294	-0.297081	-0.260606	-0.397803	-0.404725	-0.192805	-0.389628	-0.223984	-0.216308	-0.1778	-0.371805	-0.339561	-0.391494	-0.379157	-0.214575	-0.417456	-0.256961	-0.130238	-0.225826	-0.393485	-0.138749	-0.222868	-0.143433	-0.314314	-0.0756818	0.450935	-0.0566855	0.0367003	0.0247512	0.0857333	0.0674256	0.0472205	-0.0175091	-0.0130084	0.114544	0.111783	0.028035	-0.0207882	0.134317	0.0728175	-0.108969	-0.128714
31	-0.125601	0.227874	-0.242432	-0.281648	-0.230536	-0.532778	-0.440257	-0.515076	-0.362621	-0.289121	-0.448999	-0.462596	-0.226401	-0.427721	-0.257786	-0.250019	-0.210633	-0.394433	-0.370065	-0.47538	-0.424548	-0.221976	-0.488453	-0.287455	-0.188851	-0.261273	-0.455569	-0.190508	-0.237628	-0.171643	-0.345258	-0.0980364	0.457582	-0.107343	0.0146616	-0.0245394	0.0808323	0.0786091	0.00521111	-0.0306667	-0.0591141	0.0948111	0.0632343	0.0204121	-0.0179444	0.107779	0.0754333	-0.114748	-0.151916
32	-0.167612	0.240805	-0.306681	-0.349954	-0.277869	-0.606326	-0.485389	-0.563658	-0.446212	-0.340459	-0.52336	-0.531694	-0.281743	-0.469989	-0.298403	-0.302116	-0.243967	-0.422106	-0.402122	-0.567585	-0.48748	-0.245757	-0.54954	-0.334684	-0.264158	-0.364655	-0.520192	-0.251605	-0.26154	-0.209025	-0.366811	-0.137905	0.430371	-0.158173	-0.0253923	-0.0790377	0.0401502	0.0602202	-0.0434721	-0.0552404	-0.108998	0.0561286	-0.0039835	0.00677239	-0.0154394	0.0616724	0.0662599	-0.122429	-0.162635
33	-0.219018	0.250549	-0.385936	-0.429374	-0.327879	-0.689285	-0.534696	-0.626245	-0.544009	-0.411543	-0.622655	-0.578094	-0.369893	-0.519175	-0.350907	-0.378103	-0.287333	-0.4601	-0.445638	-0.607014	-0.57049	-0.273013	-0.61404	-0.400082	-0.34307	-0.411023	-0.592524	-0.322725	-0.294789	-0.259942	-0.388171	-0.194293	0.370708	-0.207037	-0.0775205	-0.142274	0.00232391	0.0199912	-0.0971152	-0.0940714	-0.166469	-0.000809091	-0.0883313	-0.0166121	-0.0240798	-0.000161953	0.0431064	-0.143522	-0.175263
34	-0.283466	0.261386	-0.476533	-0.518233	-0.3841	-0.785289	-0.589822	-0.701733	-0.652978	-0.504733	-0.738944	-0.646389	-0.481289	-0.579433	-0.418267	-0.477433	-0.346667	-0.515567	-0.506	-0.676167	-0.664667	-0.307433	-0.689778	-0.480322	-0.441878	-0.4823	-0.669211	-0.406667	-0.339889	-0.325544	-0.4168	-0.2602	0.282744	-0.256011	-0.137333	-0.210933	-0.0782778	-0.0344333	-0.156278	-0.146533	-0.2315	-0.0702111	-0.190022	-0.0487778	-0.0474333	-0.0758333	0.00974444	-0.175733	-0.198133
35	-0.357769	0.273306	-0.579444	-0.607574	-0.450389	-0.885583	-0.654135	-0.783418	-0.768464	-0.619679	-0.879676	-0.730235	-0.59145	-0.650973	-0.503512	-0.588758	-0.4254	-0.592108	-0.580427	-0.752269	-0.760326	-0.357435	-0.771839	-0.580299	-0.544792	-0.596668	-0.743815	-0.503532	-0.3979	-0.407439	-0.457503	-0.332507	0.182312	-0.302807	-0.207015	-0.277126	-0.180551	-0.100837	-0.218522	-0.214262	-0.300126	-0.149088	-0.299638	-0.093571	-0.0861192	-0.157369	-0.029067	-0.216011	-0.229544
36	-0.437226	0.286032	-0.695816	-0.690491	-0.518498	-0.979363	-0.721739	-0.861242	-0.88773	-0.740075	-1.01538	-0.82759	-0.727514	-0.733551	-0.606618	-0.707329	-0.515467	-0.680674	-0.66972	-0.840109	-0.85622	-0.416476	-0.865198	-0.691121	-0.616425	-0.720685	-0.81567	-0.612782	-0.469401	-0.507686	-0.516606	-0.417089	0.0946899	-0.346885	-0.283022	-0.335442	-0.275916	-0.168603	-0.278286	-0.292279	-0.366596	-0.230583	-0.403311	-0.155669	-0.138896	-0.23504	-0.0716875	-0.257484	-0.266802
37	-0.519129	0.297998	-0.819555	-0.771712	-0.58523	-1.06168	-0.787955	-0.921215	-0.997618	-0.875191	-1.12145	-0.927642	-0.855312	-0.828864	-0.718791	-0.821791	-0.615	-0.778779	-0.772694	-0.933639	-0.945873	-0.481197	-0.963824	-0.7962	-0.679024	-0.836885	-0.890197	-0.715718	-0.553364	-0.626742	-0.59663	-0.513036	0.0439545	-0.385936	-0.356794	-0.399655	-0.379885	-0.223721	-0.332712	-0.37613	-0.432339	-0.31137	-0.518967	-0.2352	-0.206097	-0.306164	-0.114467	-0.304273	-0.310315
38	-0.599153	0.309332	-0.933203	-0.85426	-0.646768	-1.13204	-0.843622	-0.961239	-1.09872	-0.998328	-1.21792	-1.0238	-0.966705	-0.927555	-0.863582	-0.917772	-0.719867	-0.886516	-0.872575	-1.02413	-1.02593	-0.547249	-1.05808	-0.881828	-0.752118	-0.925697	-0.965958	-0.813192	-0.634063	-0.747759	-0.695984	-0.632622	0.021033	-0.424593	-0.424735	-0.481396	-0.477352	-0.26278	-0.395667	-0.465656	-0.507697	-0.369675	-0.601354	-0.327501	-0.282231	-0.372646	-0.152837	-0.358115	-0.362333
39	-0.676026	0.314047	-1.03169	-0.933158	-0.711716	-1.19626	-0.895585	-0.996052	-1.17787	-1.10899	-1.29212	-1.1089	-1.06158	-1.01941	-0.902998	-0.991327	-0.824333	-0.996884	-0.959061	-1.10258	-1.09906	-0.60969	-1.14371	-0.945723	-0.813398	-0.992465	-1.03646	-0.907173	-0.698824	-0.853067	-0.805812	-0.763515	0.000787879	-0.470275	-0.500293	-0.575095	-0.577344	-0.30512	-0.482727	-0.561594	-0.600769	-0.413158	-0.639779	-0.427274	-0.36372	-0.448397	-0.19691	-0.41923	-0.420023
40	-0.755918	0.311449	-1.11446	-1.00501	-0.772324	-1.25527	-0.946492	-1.03225	-1.25365	-1.20624	-1.35223	-1.18486	-1.14523	-1.0967	-0.963402	-1.04445	-0.9147	-1.10267	-1.02731	-1.16741	-1.17035	-0.672501	-1.22434	-0.992884	-0.863627	-1.04505	-1.09899	-0.992794	-0.748918	-0.939028	-0.905164	-0.903267	-0.0312121	-0.52822	-0.604818	-0.67224	-0.691022	-0.375712	-0.595387	-0.667845	-0.707284	-0.476151	-0.714846	-0.537104	-0.458437	-0.541457	-0.259634	-0.487697	-0.477486
41	-0.839401	0.301022	-1.18222	-1.06713	-0.827657	-1.30556	-0.995726	-1.0748	-1.32215	-1.28653	-1.39567	-1.24774	-1.2195	-1.16092	-1.01909	-1.08327	-0.990367	-1.19072	-1.08297	-1.21936	-1.23672	-0.74438	-1.29785	-1.0271	-0.910549	-1.1	-1.15387	-1.06862	-0.792008	-1.01211	-0.979584	-1.05548	-0.0743717	-0.603106	-0.741374	-0.76837	-0.816239	-0.475531	-0.72699	-0.789302	-0.83561	-0.558711	-0.809592	-0.658707	-0.570239	-0.649978	-0.350749	-0.578352	-0.535188
42	-0.929322	0.280545	-1.23404	-1.11855	-0.878507	-1.34333	-1.04658	-1.1216	-1.37536	-1.35423	-1.42349	-1.28855	-1.28371	-1.21578	-1.06483	-1.11578	-1.05397	-1.26623	-1.1347	-1.25338	-1.29295	-0.81818	-1.35706	-1.05472	-0.953268	-1.16019	-1.21435	-1.12939	-0.833632	-1.08192	-1.02763	-1.2283	-0.125565	-0.694365	-0.904026	-0.868001	-0.943643	-0.596639	-0.865086	-0.924112	-0.977074	-0.659816	-0.916859	-0.794904	-0.712143	-0.769815	-0.469256	-0.693238	-0.597089
43	-1.02308	0.257679	-1.26718	-1.15467	-0.929627	-1.36748	-1.09948	-1.16772	-1.41008	-1.40748	-1.45544	-1.30716	-1.33721	-1.26439	-1.09956	-1.1565	-1.0975	-1.3332	-1.17954	-1.26759	-1.33899	-0.883809	-1.39671	-1.08453	-0.986847	-1.22954	-1.30724	-1.17676	-0.872683	-1.14914	-1.06121	-1.4181	-0.190063	-0.803046	-1.08163	-0.964233	-1.08011	-0.734135	-1.01295	-1.0781	-1.14352	-0.775899	-1.0388	-0.943071	-0.871416	-0.901832	-0.609741	-0.825612	-0.671735
44	-1.11964	0.240135	-1.28586	-1.17845	-0.980555	-1.38384	-1.15342	-1.2187	-1.43282	-1.43901	-1.49018	-1.3144	-1.37861	-1.3079	-1.13656	-1.21338	-1.12623	-1.38987	-1.21829	-1.27174	-1.37115	-0.937108	-1.42416	-1.12074	-1.01373	-1.30416	-1.42172	-1.21408	-0.90814	-1.20834	-1.08733	-1.61302	-0.255923	-0.929842	-1.26466	-1.05511	-1.22406	-0.880384	-1.16176	-1.24639	-1.32246	-0.898182	-1.1745	-1.1034	-1.03818	-1.04064	-0.770801	-0.968067	-0.756334
45	-1.21507	0.231257	-1.29654	-1.21202	-1.0261	-1.36344	-1.20864	-1.27197	-1.44211	-1.43381	-1.44973	-1.30208	-1.40779	-1.34976	-1.17948	-1.26375	-1.14693	-1.41943	-1.25241	-1.27235	-1.38509	-0.979226	-1.44021	-1.14854	-1.04275	-1.37797	-1.48494	-1.2484	-0.942059	-1.2652	-1.10966	-1.80513	-0.314407	-1.07381	-1.45695	-1.14023	-1.37051	-1.02756	-1.30509	-1.42124	-1.50093	-1.02096	-1.31202	-1.27587	-1.21948	-1.17294	-0.937604	-1.11969	-0.850415
46	-1.29901	0.236377	-1.30625	-1.25465	-1.0702	-1.27841	-1.26452	-1.26322	-1.41152	-1.38161	-1.30098	-1.25453	-1.39998	-1.36564	-1.20763	-1.26353	-1.1626	-1.39755	-1.26307	-1.24732	-1.38308	-1.01633	-1.41707	-1.14533	-1.09388	-1.42966	-1.45883	-1.27516	-0.982321	-1.3247	-1.13645	-1.99141	-0.370079	-1.23421	-1.63885	-1.23162	-1.5134	-1.16636	-1.44436	-1.60403	-1.67315	-1.14276	-1.44174	-1.45992	-1.40608	-1.29258	-1.09007	-1.27913	-0.957752
47	-1.36896	0.271912	-1.29226	-1.26243	-1.10137	-1.14746	-1.28873	-1.17391	-1.32871	-1.29534	-1.1176	-1.18425	-1.32631	-1.3288	-1.20169	-1.204	-1.1526	-1.32591	-1.23068	-1.18315	-1.36199	-1.05537	-1.35147	-1.10231	-1.15534	-1.45328	-1.36658	-1.26525	-1.01989	-1.36782	-1.15669	-2.16327	-0.434436	-1.41465	-1.80698	-1.33822	-1.63824	-1.29952	-1.58546	-1.77695	-1.83932	-1.25913	-1.56258	-1.64857	-1.59005	-1.4039	-1.22204	-1.44055	-1.07845
48	-1.42287	0.34108	-1.22146	-1.16957	-1.10178	-0.998758	-1.24577	-1.07523	-1.22466	-1.18399	-0.943628	-1.10043	-1.20097	-1.25164	-1.1592	-1.11599	-1.10393	-1.22707	-1.16965	-1.1026	-1.30014	-1.09302	-1.26197	-1.03425	-1.15194	-1.44769	-1.24054	-1.20912	-1.02052	-1.35124	-1.13737	-2.30515	-0.521743	-1.6182	-1.96125	-1.45681	-1.76394	-1.44634	-1.73877	-1.93325	-1.99212	-1.37875	-1.67574	-1.83544	-1.7653	-1.51505	-1.33938	-1.60222	-1.2095
49	-1.46347	0.43428	-1.11067	-0.999306	-1.07322	-0.855144	-1.1618	-1.00389	-1.12145	-1.03876	-0.770018	-1.00473	-1.06533	-1.15752	-1.09533	-1.0142	-1.0325	-1.10976	-1.09371	-1.01303	-1.20289	-1.11006	-1.1572	-0.960638	-1.07958	-1.39008	-1.09216	-1.12926	-0.9694	-1.25643	-1.07328	-2.40689	-0.633525	-1.84232	-2.10196	-1.58245	-1.89339	-1.61528	-1.90652	-2.07362	-2.12802	-1.51061	-1.792	-2.0095	-1.9197	-1.65101	-1.46223	-1.76072	-1.34196
50	-1.48955	0.540299	-0.991988	-0.821274	-1.02708	-0.750703	-1.07845	-0.918152	-1.00727	-0.862086	-0.568681	-0.891969	-0.924115	-1.02257	-1.01951	-0.891604	-0.955133	-0.949442	-0.993268	-0.897899	-1.10216	-1.09167	-1.02271	-0.878276	-1.01034	-1.27518	-0.912983	-1.04403	-0.891603	-1.11069	-0.986995	-2.45848	-0.769139	-2.0595	-2.22841	-1.7115	-2.01943	-1.79623	-2.07622	-2.20108	-2.23416	-1.63529	-1.90331	-2.16266	-2.06112	-1.80419	-1.59697	-1.91147	-1.45932
51	-1.49852	0.651153	-0.854028	-0.671961	-0.961731	-0.594148	-0.970686	-0.785424	-0.865453	-0.680976	-0.376614	-0.768892	-0.760773	-0.861228	-0.924701	-0.752876	-0.867233	-0.777176	-0.8633	-0.748476	-0.996531	-1.05389	-0.857869	-0.780501	-0.947579	-1.13419	-0.712084	-0.938898	-0.817059	-0.956072	-0.884016	-2.43823	-0.92738	-2.2506	-2.33833	-1.84296	-2.1233	-1.9639	-2.22756	-2.31639	-2.30018	-1.77795	-1.99765	-2.29278	-2.19445	-1.96172	-1.72999	-2.05597	-1.55374
52	-1.48263	0.75526	-0.675034	-0.532215	-0.874658	-0.434347	-0.805871	-0.654855	-0.705841	-0.517994	-0.232302	-0.640525	-0.593877	-0.704224	-0.80394	-0.615004	-0.751167	-0.609358	-0.715161	-0.592099	-0.858253	-1.01532	-0.690248	-0.679664	-0.81366	-0.960379	-0.51418	-0.7983	-0.729088	-0.799699	-0.681176	-2.31894	-1.09683	-2.39202	-2.39892	-1.95992	-2.19334	-2.09396	-2.34613	-2.39476	-2.28164	-1.92223	-2.07267	-2.38385	-2.30551	-2.10568	-1.84474	-2.1839	-1.63098
53	-1.43511	0.835481	-0.471598	-0.388089	-0.768692	-0.295126	-0.620106	-0.558818	-0.54459	-0.37494	-0.125207	-0.504529	-0.444546	-0.556298	-0.661745	-0.48874	-0.6192	-0.437143	-0.56624	-0.454062	-0.690845	-0.955214	-0.537592	-0.585596	-0.643062	-0.75986	-0.349653	-0.654414	-0.609385	-0.59104	-0.530672	-2.09071	-1.26514	-2.44269	-2.37146	-2.06041	-2.21846	-2.18421	-2.42107	-2.37057	-2.15892	-2.05293	-2.08956	-2.39255	-2.37602	-2.2164	-1.92806	-2.28333	-1.67922
54	-1.34358	0.873946	-0.28075	-0.253764	-0.649303	-0.178969	-0.454633	-0.465518	-0.388061	-0.249508	-0.0242256	-0.368967	-0.312587	-0.433498	-0.507797	-0.368891	-0.4833	-0.288891	-0.428035	-0.327653	-0.522325	-0.852778	-0.397007	-0.49376	-0.507455	-0.548572	-0.205888	-0.516292	-0.464418	-0.430739	-0.426173	-1.76443	-1.43071	-2.34713	-2.20471	-2.13159	-2.15608	-2.20374	-2.41317	-2.17036	-1.93152	-2.12462	-2.00217	-2.26664	-2.39012	-2.28063	-1.93142	-2.32288	-1.65914
55	-1.19458	0.863236	-0.136224	-0.134236	-0.510945	-0.0278	-0.313276	-0.357385	-0.25243	-0.0743758	0	-0.244676	-0.178855	-0.317776	-0.360645	-0.250618	-0.349167	-0.130539	-0.296661	-0.191509	-0.370503	-0.714694	-0.255455	-0.391503	-0.397527	-0.361452	-0.0694939	-0.382303	-0.384558	-0.288285	-0.292755	-1.3751	-1.57392	-2.09076	-1.86739	-2.12115	-1.95188	-2.09669	-2.27463	-1.79485	-1.61649	-2.08684	-1.80332	-2.00698	-2.3093	-2.26387	-1.79556	-2.24838	-1.53733
56	-0.987391	0.813522	-0.012637	0	-0.370689	0	-0.132019	-0.250233	-0.0487481	0	0	-0.0249	0	-0.0922444	-0.233381	-0.128956	-0.234433	0	-0.174459	0	-0.240993	-0.561837	0	-0.286615	-0.28933	-0.0975444	0.037237	-0.258589	-0.281985	-0.161596	-0.1817	-0.987178	-1.6404	-1.70598	-1.4142	-1.99305	-1.61525	-1.84733	-2.00822	-1.32092	-1.2562	-1.92216	-1.53235	-1.65896	-2.08499	-2.11193	-1.55265	-2.03259	-1.31981
57	-0.762296	0.71274	0	0	-0.243772	0	0	0	0	0	0	0	0	0	-0.0356542	0	-0.140233	0	0	0	-0.00920943	-0.411269	0	-0.157011	0	0	0.0974232	-0.0947279	-0.190025	-0.0234966	-0.0449798	-0.647976	-1.59837	-1.27671	-0.915135	-1.75485	-1.23582	-1.50265	-1.67661	-0.781527	-0.874585	-1.65835	-1.21463	-1.28078	-1.74206	-1.83144	-1.23614	-1.70305	-1.03804
58	-0.556691	0.572434	0	0	-0.0200424	0	0	0	0	0	0	0	0	0	0	0	0	0	0	0	0	-0.274342	0	0	0	0	0.109801	0	-0.0927667	0	0	-0.375791	-1.44192	-0.85123	-0.429287	-1.42357	-0.857933	-1.13119	-1.32352	-0.34561	-0.559107	-1.3297	-0.898484	-0.905053	-1.33257	-1.47192	-0.909281	-1.30694	-0.715799
59	-0.369099	0.428679	0	0	0	0	0	0	0	0	0	0	0	0	0	0	0	0	0	0	0	-0.162106	0	0	0	0	0.0850263	0	0	0	0	-0.164268	-1.18505	-0.468212	0.00796296	-1.04468	-0.544577	-0.78388	-0.983463	0.0647387	-0.277751	-0.987177	-0.612915	-0.590065	-0.935289	-1.08933	-0.618221	-0.919952	-0.386031
60	-0.206288	0.309781	0	0	0	0	0	0	0	0	0	0	0	0	0	0	0	0	0	0	0	-0.0307596	0	0	0	0	0.0476694	0	0	0	0	0	-0.861248	-0.179322	0.391393	-0.6857	-0.272008	-0.485669	-0.668795	0.345317	0	-0.677975	-0.372836	-0.348553	-0.597027	-0.745086	-0.375287	-0.58916	-0.106164
61	-0.0887031	0.211787	0	0	0	0	0	0	0	0	0	0	0	0	0	0	0	0	0	0	0	0	0	0	0	0	0.0162818	0	0	0	0	0	-0.563202	-0.0164394	0.580342	-0.388053	0	-0.255088	-0.34452	0.490453	0	-0.414946	-0.146703	-0.102674	-0.322715	-0.456984	-0.14582	-0.324458	0.0193333
62	-0.0121249	0.145586	0	0	0	0	0	0	0	0	0	0	0	0	0	0	0	0	0	0	0	0	0	0	0	0	-0.00309966	0	0	0	0	0	-0.318044	0	0.724526	-0.17008	0	-0.0158949	0	0.526919	0	-0.154075	0	0	0	-0.197086	0	-0.0424394	0
63	0.014956	0.121056	0	0	0	0	0	0	0	0	0	0	0	0	0	0	0	0	0	0	0	0	0	0	0	0	-0.0018431	0	0	0	0	0	-0.0796397	0	0.829292	0	0	0	0	0.453628	0	0	0	0	0	0	0	0	0
64	0.0136793	0.110286	0	0	0	0	0	0	0	0	0	0	0	0	0	0	0	0	0	0	0	0	0	0	0	0	0	0	0	0	0	0	0	0	0.889152	0	0	0	0	0	0	0	0	0	0	0	0	0	0
65	0.013454	0.10847	0	0	0	0	0	0	0	0	0	0	0	0	0	0	0	0	0	0	0	0	0	0	0	0	0	0	0	0	0	0	0	0	0.874511	0	0	0	0	0	0	0	0	0	0	0	0	0	0
66	0.011975	0.0965458	0	0	0	0	0	0	0	0	0	0	0	0	0	0	0	0	0	0	0	0	0	0	0	0	0	0	0	0	0	0	0	0	0.778377	0	0	0	0	0	0	0	0	0	0	0	0	0	0
67	0.00990188	0.0798315	0	0	0	0	0	0	0	0	0	0	0	0	0	0	0	0	0	0	0	0	0	0	0	0	0	0	0	0	0	0	0	0	0.643622	0	0	0	0	0	0	0	0	0	0	0	0	0	0
68	0.00525728	0.0423856	0	0	0	0	0	0	0	0	0	0	0	0	0	0	0	0	0	0	0	0	0	0	0	0	0	0	0	0	0	0	0	0	0.341723	0	0	0	0	0	0	0	0	0	0	0	0	0	0
69	0	0	0	0	0	0	0	0	0	0	0	0	0	0	0	0	0	0	0	0	0	0	0	0	0	0	0	0	0	0	0	0	0	0	0	0	0	0	0	0	0	0	0	0	0	0	0	0	0
70	0	0	0	0	0	0	0	0	0	0	0	0	0	0	0	0	0	0	0	0	0	0	0	0	0	0	0	0	0	0	0	0	0	0	0	0	0	0	0	0	0	0	0	0	0	0	0	0	0
71	0	0	0	0	0	0	0	0	0	0	0	0	0	0	0	0	0	0	0	0	0	0	0	0	0	0	0	0	0	0	0	0	0	0	0	0	0	0	0	0	0	0	0	0	0	0	0	0	0
72	0	0	0	0	0	0	0	0	0	0	0	0	0	0	0	0	0	0	0	0	0	0	0	0	0	0	0	0	0	0	0	0	0	0	0	0	0	0	0	0	0	0	0	0	0	0	0	0	0
73	0	0	0	0	0	0	0	0	0	0	0	0	0	0	0	0	0	0	0	0	0	0	0	0	0	0	0	0	0	0	0	0	0	0	0	0	0	0	0	0	0	0	0	0	0	0	0	0	0
74	0	0	0	0	0	0	0	0	0	0	0	0	0	0	0	0	0	0	0	0	0	0	0	0	0	0	0	0	0	0	0	0	0	0	0	0	0	0	0	0	0	0	0	0	0	0	0	0	0
75	0	0	0	0	0	0	0	0	0	0	0	0	0	0	0	0	0	0	0	0	0	0	0	0	0	0	0	0	0	0	0	0	0	0	0	0	0	0	0	0	0	0	0	0	0	0	0	0	0
76	0	0	0	0	0	0	0	0	0	0	0	0	0	0	0	0	0	0	0	0	0	0	0	0	0	0	0	0	0	0	0	0	0	0	0	0	0	0	0	0	0	0	0	0	0	0	0	0	0
77	0	0	0	0	0	0	0	0	0	0	0	0	0	0	0	0	0	0	0	0	0	0	0	0	0	0	0	0	0	0	0	0	0	0	0	0	0	0	0	0	0	0	0	0	0	0	0	0	0
78	0	0	0	0	0	0	0	0	0	0	0	0	0	0	0	0	0	0	0	0	0	0	0	0	0	0	0	0	0	0	0	0	0	0	0	0	0	0	0	0	0	0	0	0	0	0	0	0	0
79	0	0	0	0	0	0	0	0	0	0	0	0	0	0	0	0	0	0	0	0	0	0	0	0	0	0	0	0	0	0	0	0	0	0	0	0	0	0	0	0	0	0	0	0	0	0	0	0	0
80	0	0	0	0	0	0	0	0	0	0	0	0	0	0	0	0	0	0	0	0	0	0	0	0	0	0	0	0	0	0	0	0	0	0	0	0	0	0	0	0	0	0	0	0	0	0	0	0	0
81	0	0	0	0	0	0	0	0	0	0	0	0	0	0	0	0	0	0	0	0	0	0	0	0	0	0	0	0	0	0	0	0	0	0	0	0	0	0	0	0	0	0	0	0	0	0	0	0	0
82	0	0	0	0	0	0	0	0	0	0	0	0	0	0	0	0	0	0	0	0	0	0	0	0	0	0	0	0	0	0	0	0	0	0	0	0	0	0	0	0	0	0	0	0	0	0	0	0	0
83	0	0	0	0	0	0	0	0	0	0	0	0	0	0	0	0	0	0	0	0	0	0	0	0	0	0	0	0	0	0	0	0	0	0	0	0	0	0	0	0	0	0	0	0	0	0	0	0	0
84	0	0	0	0	0	0	0	0	0	0	0	0	0	0	0	0	0	0	0	0	0	0	0	0	0	0	0	0	0	0	0	0	0	0	0	0	0	0	0	0	0	0	0	0	0	0	0	0	0
85	0	0	0	0	0	0	0	0	0	0	0	0	0	0	0	0	0	0	0	0	0	0	0	0	0	0	0	0	0	0	0	0	0	0	0	0	0	0	0	0	0	0	0	0	0	0	0	0	0
86	0	0	0	0	0	0	0	0	0	0	0	0	0	0	0	0	0	0	0	0	0	0	0	0	0	0	0	0	0	0	0	0	0	0	0	0	0	0	0	0	0	0	0	0	0	0	0	0	0
87	-0.000197887	0.00159541	0	-0.0128626	0	0	0	0	0	0	0	0	0	0	0	0	0	0	0	0	0	0	0	0	0	0	0	0	0	0	0	0	0	0	0	0	0	0	0	0	0	0	0	0	0	0	0	0	0
88	-0.00667552	0.0538198	0	-0.433909	0	0	0	0	0	0	0	0	0	0	0	0	0	0	0	0	0	0	0	0	0	0	0	0	0	0	0	0	0	0	0	0	0	0	0	0	0	0	0	0	0	0	0	0	0
89	-0.00746872	0.0602147	0	-0.485467	0	0	0	0	0	0	0	0	0	0	0	0	0	0	0	0	0	0	0	0	0	0	0	0	0	0	0	0	0	0	0	0	0	0	0	0	0	0	0	0	0	0	0	0	0
90	-0.00775838	0.0625501	0	-0.504295	0	0	0	0	0	0	0	0	0	0	0	0	0	0	0	0	0	0	0	0	0	0	0	0	0	0	0	0	0	0	0	0	0	0	0	0	0	0	0	0	0	0	0	0	0
91	-0.00771035	0.0621628	0	-0.501173	0	0	0	0	0	0	0	0	0	0	0	0	0	0	0	0	0	0	0	0	0	0	0	0	0	0	0	0	0	0	0	0	0	0	0	0	0	0	0	0	0	0	0	0	0
92	-0.00775399	0.0625146	0	-0.504009	0	0	0	0	0	0	0	0	0	0	0	0	0	0	0	0	0	0	0	0	0	0	0	0	0	0	0	0	0	0	0	0	0	0	0	0	0	0	0	0	0	0	0	0	0
93	-0.00814822	0.0656931	0	-0.529634	0	0	0	0	0	0	0	0	0	0	0	0	0	0	0	0	0	0	0	0	0	0	0	0	0	0	0	0	0	0	0	0	0	0	0	0	0	0	0	0	0	0	0	0	0
94	-0.00880494	0.0709877	0	-0.572321	0	0	0	0	0	0	0	0	0	0	0	0	0	0	0	0	0	0	0	0	0	0	0	0	0	0	0	0	0	0	0	0	0	0	0	0	0	0	0	0	0	0	0	0	0
95	-0.00656914	0.0774915	0	-0.598178	0	0.171184	0	0	0	0	0	0	0	0	0	0	0	0	0	0	0	0	0	0	0	0	0	0	0	0	0	0	0	0	0	0	0	0	0	0	0	0	0	0	0	0	0	0	0
96	0.0288	0.119297	0	-0.566165	0.16217	0.365276	0	0.151264	0	0	0	0	0	0	0	0	0	0.0641333	0	0.300002	0	0.258728	0.323525	0	0	0	0	0	0	0	0.323745	0.0197212	0.0734189	0	0	0	0	0	0	0	0.256424	0.139759	0	0	0	0	0	0	0
97	0.0985796	0.17081	0.162644	-0.46547	0.323433	0.482506	0	0.270767	0	0.271121	0	0.274444	0	0	0	0.198313	0.310867	0.542827	0	0.449579	0.214749	0.450835	0.43504	0	0.139383	0.1701	0.0848475	0	0	0	0.470976	0.174106	0.24662	0.0219293	0	0	0	0.0238889	0	0.0863758	0.311908	0.270514	0	0	0	0	0	0	0.000244444
98	0.17832	0.206548	0.299704	-0.340956	0.323897	0.599705	0.228292	0.331467	0	0.372195	0	0.460007	0.185983	0.228774	0.227744	0.276927	0.411233	0.686427	0.282953	0.548055	0.332124	0.552469	0.543685	0	0.306751	0.353361	0.213299	0	0.262215	0.473348	0.603448	0.297718	0.261437	0.0639798	0	0.0388084	0.0236397	0.0642862	0	0.259063	0.34071	0.412815	0.178415	0	0	0	0.0894374	-0.0432434	0.00953333
99	0.25877	0.253808	0.439778	-0.230255	0.371444	0.784574	0.386556	0.47017	0.11587	0.451989	0	0.595212	0.234896	0.319622	0.352207	0.364406	0.5588	0.78752	0.429915	0.633551	0.426406	0.686685	0.721882	0.286887	0.383559	0.528419	0.338553	0	0.259837	0.6575	0.767099	0.450704	0.27414	0.174541	0	0.144106	0.1502	0.15679	0	0.550156	0.383018	0.56887	0.273682	-0.168283	0	0	0.127815	-0.0471323	0.0820094
100	0.389239	0.317142	0.6289	-0.0897333	0.5214	1.02023	0.6033	0.716933	0.140567	0.5605	0.430333	0.776967	0.345133	0.4517	0.525667	0.512	0.775233	0.884167	0.6306	0.784767	0.59	0.875567	0.981533	0.4176	0.535467	0.7786	0.517233	0.599967	0.252567	0.802367	0.988667	0.6087	0.3108	0.357933	0	0.3475	0.387433	0.3023	0	0.8865	0.4489	0.7324	0.386033	-0.1948	0.0145	0	0.1775	0.018	0.2136
[truncated: 19 more columns]

## Sheet: Work A1FaCoM
Wext_pos COM hip markers left steps	2.60689	0.688237	2.71995	1.98584	2.6051	1.91102	1.93155	2.15726	3.08976	3.0799	2.59774	1.78967	2.60657	2.39588	2.22705	2.9869	4.44744	3.26376	1.94487	3.43983	2.34059	1.7599	3.46416
Wext_pos COM hip markers right steps	2.57601	0.366057	2.58522	2.19329	2.89826	2.58106	2.45058	3.00994	2.42753	2.16557	2.32991	2.27211	2.19291	2.33178	2.45563	2.10002	2.65707	2.44209	3.03975	2.40584	3.35631	3.04295	3.1584
Wext_neg COM hip markers left steps	-2.95636	0.685127	-3.14652	-2.14023	-3.84126	-3.6188	-2.99768	-2.93426	-2.60196	-2.58578	-2.6232	-2.70401	-2.73636	-2.50036	-2.44868	-3.0133	-2.8136	-2.67903	-2.31937	-4.53991	-4.58719	-3.18195	-2.07002
Wext_neg COM hip markers right steps	-2.63989	0.784077	-1.94588	-2.8265	-3.10674	-4.27462	-2.88192	-2.94586	-3.13812	-2.88609	-2.55383	-3.11913	-2.03276	-1.53995	-1.43963	-1.87096	-2.29245	-2.43585	-2.58354	-4.45453	-3.06929	-2.31074	-1.72929
Wext_pos COM HBM2 left steps
Wext_pos COM HBM2 right steps
Wext_neg COM HBM2 left steps
Wext_neg COM HBM2 right steps
Wext_pos Force left steps	1.86275	0.521445	2.24921	1.65518	1.91033	1.55177	1.39487	1.81687	1.15235	2.31872	1.83127	1.36409	2.14614	1.58472	1.51121	2.24407	2.83951	2.7097	1.46794	2.63685	1.48174	0.972642	2.27858
Wext_pos Force right steps	3.62398	2.32369	3.91248	3.24987	7.8031	2.97262	2.31931	3.03235	2.46746	2.42966	2.19997	4.72522	2.65247	2.97249	4.96951	1.81373	2.73027	3.04356	3.7868	1.79805	11.9243	2.45367	2.84666
Wext_neg Force left steps	-2.92823	0.892178	-3.27148	-1.48439	-3.38304	-3.25747	-2.8063	-1.94325	-3.63354	-1.99992	-2.82406	-2.70182	-2.66983	-2.75633	-2.55636	-2.38923	-3.14341	-2.01069	-2.56719	-4.32243	-5.2528	-4.2304	-2.28889
Wext_neg Force right steps	-1.32803	1.05885	-0.196671	-0.0593364	-1.35725	-2.37017	-1.58905	-2.76342	-2.70573	-1.28765	-1.91507	-1.51622	-0.771084	-0.0893501	-0.501127	-1.45205	-1.53638	-0.333658	-0.746186	-4.14521	0	-1.73408	-0.818919

## Sheet: EMG A1FaCoM
	LEFT
	EMG LRectusFem		EMG LVastusLat		EMG LSemitendi		EMG LBicepsFem		EMG LGastrocMed		EMG LSoleus		EMG LTibialisA		EMG LPerineus		EMG RRectusFem		EMG RVastusLat		EMG RSemitendi		EMG RBicepsFem		EMG RGastrocMed		EMG RSoleus		EMG RTibialisA		EMG RPerineus
%	mean	std	mean	std	mean	std	mean	std	mean	std	mean	std	mean	std	mean	std	mean	std	mean	std	mean	std	mean	std	mean	std	mean	std	mean	std	mean	std
1	0.555701	0.704975	0.91154	0.633192	0.362025	0.139827	0.628103	0.122217	0.108222	0.323768	0.118368	0.114698	0.132546	0.0443679	0.199907	0.0228438	0.633442	0.872838	0.901102	0.785556	0.112911	0.0805401	0.870512	0.848108	0.12349	0.119501	0.126697	0.143435	0.0508524	0.0870247	0.152025	0.164471
2	0.610286	0.780896	0.912067	0.650578	0.410592	0.140077	0.59332	0.123333	0.122192	0.414469	0.118406	0.116874	0.146374	0.0431923	0.191226	0.0213068	0.697712	0.896952	0.900854	0.785592	0.104644	0.076432	0.835891	0.811905	0.142092	0.128196	0.125465	0.141437	0.0470621	0.0758584	0.152972	0.164574
3	0.670861	0.854112	0.912343	0.670767	0.466385	0.140702	0.556655	0.126927	0.138501	0.509443	0.118402	0.122628	0.160831	0.0421111	0.181751	0.0219678	0.766075	0.915679	0.900701	0.785345	0.0977233	0.0732219	0.796943	0.77254	0.161741	0.136684	0.124269	0.139442	0.0435136	0.0658463	0.151626	0.162376
4	0.735273	0.919944	0.912201	0.691785	0.525878	0.141654	0.519121	0.134302	0.158209	0.601241	0.118069	0.130811	0.175411	0.0410325	0.171647	0.0257634	0.833374	0.928251	0.900766	0.784944	0.0919933	0.0708037	0.755151	0.731778	0.182454	0.14467	0.123068	0.137648	0.0401559	0.0569804	0.148292	0.15814
5	0.800598	0.975383	0.911753	0.71176	0.585806	0.14286	0.481416	0.146812	0.182994	0.683533	0.117381	0.140187	0.190164	0.0399043	0.16101	0.0326536	0.8945	0.934947	0.900958	0.78455	0.0872875	0.069065	0.711659	0.690913	0.204104	0.151774	0.121876	0.136169	0.0369771	0.0491988	0.143441	0.152347
6	0.863737	1.01931	0.911042	0.729469	0.642495	0.144227	0.444283	0.165276	0.214005	0.752454	0.116492	0.14994	0.205021	0.0387434	0.150014	0.0417996	0.945597	0.936764	0.901073	0.784171	0.0834813	0.0679077	0.667606	0.650968	0.22579	0.157387	0.120692	0.135008	0.0339899	0.0424111	0.137449	0.145555
7	0.921691	1.05204	0.910239	0.744115	0.692868	0.145687	0.408231	0.189996	0.250239	0.806803	0.115516	0.159618	0.219669	0.0375851	0.138892	0.0521744	0.984504	0.935154	0.90099	0.783775	0.0804863	0.0672581	0.623887	0.612534	0.246167	0.161145	0.119615	0.134139	0.0312184	0.0365669	0.130651	0.138175
8	0.971436	1.07453	0.909513	0.755385	0.734894	0.147184	0.373628	0.220748	0.288402	0.847225	0.114562	0.168731	0.233895	0.036446	0.127831	0.0625184	1.01057	0.931683	0.900701	0.783348	0.0782768	0.0670349	0.581329	0.575905	0.263638	0.163076	0.118775	0.133359	0.0286754	0.0316466	0.123268	0.130534
9	1.01049	1.08807	0.908878	0.763378	0.767635	0.148656	0.340759	0.257135	0.325074	0.876088	0.113819	0.176893	0.247445	0.0353615	0.117001	0.0713859	1.02417	0.927655	0.90023	0.782922	0.076843	0.0671591	0.540739	0.541308	0.277245	0.163207	0.118213	0.132486	0.0263918	0.027609	0.115424	0.122819
10	1.03749	1.09352	0.908239	0.768341	0.790775	0.150104	0.309963	0.297852	0.357391	0.895039	0.113304	0.183899	0.260125	0.034311	0.106548	0.0776236	1.02623	0.923994	0.899686	0.782591	0.0760923	0.0675771	0.503125	0.5091	0.286517	0.161721	0.117919	0.131204	0.0243775	0.0244244	0.10734	0.115194
11	1.0522	1.09169	0.907694	0.770451	0.804641	0.151546	0.281304	0.340895	0.383036	0.905323	0.113168	0.189437	0.271562	0.0332557	0.0965321	0.0810757	1.01788	0.921279	0.899203	0.782594	0.0758979	0.0682667	0.469326	0.479415	0.291358	0.159089	0.117803	0.129381	0.0226479	0.0220513	0.0995875	0.107708
12	1.05553	1.08359	0.907247	0.769988	0.809978	0.152986	0.254834	0.384094	0.401332	0.906606	0.113303	0.193359	0.281424	0.0321865	0.0870017	0.0823678	1.00051	0.920064	0.898864	0.783082	0.0761198	0.069225	0.439903	0.452333	0.291928	0.155637	0.117759	0.127403	0.021244	0.0204108	0.0929894	0.100376
13	1.04865	1.07004	0.906912	0.767222	0.807666	0.154417	0.230563	0.425644	0.411999	0.898302	0.113657	0.195538	0.289318	0.0311374	0.0780533	0.0827459	0.975537	0.920647	0.898573	0.783781	0.0765922	0.0704651	0.414957	0.427753	0.288508	0.151701	0.117765	0.12566	0.0201734	0.0193919	0.0883946	0.0931601
14	1.033	1.05191	0.906748	0.762367	0.798692	0.15583	0.208513	0.464192	0.415201	0.880477	0.11418	0.195853	0.294765	0.0301522	0.0697754	0.0834784	0.944433	0.923028	0.898441	0.784418	0.0771976	0.0719692	0.394046	0.405406	0.281464	0.147581	0.117883	0.124484	0.0193803	0.018847	0.0862835	0.0859903
15	1.01	1.03017	0.906724	0.755677	0.784048	0.157212	0.188748	0.499265	0.411593	0.854139	0.114811	0.194393	0.297425	0.0292843	0.0621918	0.0851961	0.908678	0.927018	0.898524	0.784813	0.0778826	0.0736966	0.376189	0.385056	0.271353	0.143272	0.118055	0.124173	0.0188046	0.0186018	0.0863768	0.0788648
16	0.981197	1.00567	0.90673	0.747511	0.764788	0.158513	0.171471	0.530945	0.40211	0.820562	0.115476	0.191377	0.297457	0.0285465	0.0553947	0.088026	0.869733	0.932102	0.898706	0.784765	0.0786089	0.0755734	0.360395	0.366598	0.258853	0.138757	0.118304	0.124618	0.0183712	0.0185165	0.0877855	0.0719269
17	0.948029	0.978804	0.906767	0.738131	0.742027	0.159707	0.15698	0.559768	0.387843	0.781154	0.116174	0.187028	0.295202	0.0279096	0.0497055	0.0916021	0.828847	0.937351	0.898944	0.784246	0.0793367	0.0775085	0.345767	0.349934	0.244536	0.134181	0.118667	0.125376	0.0180074	0.0184936	0.0895243	0.0653777
18	0.91182	0.94975	0.906777	0.727965	0.716694	0.160791	0.145665	0.586225	0.369964	0.736898	0.116768	0.181663	0.291048	0.0273179	0.0456734	0.0953074	0.787129	0.941743	0.899237	0.783462	0.0800406	0.0794185	0.331811	0.335025	0.228949	0.12961	0.119	0.126155	0.017646	0.0184601	0.0909423	0.0593979
19	0.873851	0.918631	0.906779	0.717449	0.689508	0.161736	0.137947	0.610592	0.349426	0.689076	0.117205	0.175702	0.285234	0.026708	0.0441048	0.0987305	0.745691	0.944265	0.899478	0.782305	0.0807154	0.0812489	0.318337	0.321875	0.212612	0.125349	0.119256	0.126805	0.0172687	0.0183927	0.0916081	0.0540758
20	0.83547	0.885549	0.90685	0.706975	0.661156	0.162517	0.134343	0.632902	0.32715	0.639257	0.117451	0.16939	0.277921	0.0261076	0.0457865	0.101609	0.705649	0.94386	0.899589	0.78068	0.0813545	0.0829793	0.305351	0.31044	0.196127	0.121809	0.119455	0.127215	0.0168655	0.0182832	0.0913103	0.049415
21	0.797823	0.850464	0.906948	0.696927	0.632241	0.163123	0.135227	0.653113	0.303946	0.588502	0.117484	0.162917	0.269238	0.0255059	0.0506759	0.104274	0.667958	0.939709	0.899572	0.77879	0.0819512	0.084604	0.292951	0.300583	0.179966	0.119297	0.119647	0.127117	0.0163862	0.0181203	0.0900534	0.0453554
22	0.76192	0.81333	0.907028	0.687646	0.603208	0.163567	0.140813	0.670825	0.280421	0.537426	0.117247	0.156429	0.259263	0.0249043	0.0580265	0.107251	0.63332	0.931257	0.899471	0.776683	0.082507	0.0861358	0.281273	0.292175	0.164555	0.11782	0.119865	0.126354	0.0158356	0.0179472	0.087897	0.0419008
23	0.728482	0.77465	0.907132	0.679368	0.574558	0.163865	0.150994	0.685624	0.257189	0.487168	0.116821	0.150057	0.248275	0.0243291	0.0670152	0.110894	0.602243	0.918328	0.899322	0.774366	0.0830143	0.0876436	0.270478	0.285047	0.150233	0.117412	0.120128	0.125018	0.0152302	0.0178662	0.0849931	0.0391252
24	0.697644	0.734871	0.907179	0.672314	0.546534	0.164065	0.165725	0.697292	0.234837	0.43838	0.11637	0.143854	0.236628	0.0238127	0.0765121	0.115117	0.57446	0.901091	0.899105	0.772344	0.0834639	0.089389	0.260626	0.278955	0.137248	0.117762	0.120409	0.123382	0.0145812	0.0179956	0.0815359	0.0371375
25	0.669105	0.694313	0.907125	0.666471	0.519316	0.164315	0.18454	0.705921	0.213688	0.391116	0.116018	0.137839	0.224541	0.0234196	0.0856828	0.119815	0.549284	0.880145	0.898843	0.770814	0.0838344	0.0920339	0.251696	0.273668	0.125728	0.118462	0.120706	0.121824	0.0139256	0.0185942	0.0777227	0.0359279
26	0.642519	0.654108	0.907202	0.661734	0.493206	0.164897	0.207054	0.711788	0.193872	0.346886	0.115852	0.132095	0.212495	0.0233185	0.0940059	0.125027	0.526111	0.856103	0.898644	0.769605	0.0841347	0.0969649	0.243702	0.269044	0.115823	0.119394	0.120953	0.120816	0.013283	0.020374	0.073754	0.0355084
27	0.617213	0.614471	0.907388	0.657965	0.468174	0.166458	0.232393	0.715517	0.175237	0.306016	0.11594	0.126721	0.200599	0.0239377	0.101196	0.130909	0.504081	0.829319	0.89852	0.768638	0.0843828	0.10622	0.236548	0.264974	0.107408	0.120375	0.121183	0.120644	0.0126701	0.0243799	0.0697709	0.0358043
28	0.592696	0.575628	0.907573	0.654942	0.44417	0.170065	0.259247	0.717894	0.157832	0.268757	0.116289	0.121623	0.188833	0.0262134	0.107236	0.137642	0.482594	0.800174	0.898536	0.768024	0.0846206	0.122049	0.230177	0.261379	0.100374	0.121432	0.121337	0.121236	0.0121027	0.0315399	0.0658721	0.0367061
29	0.568707	0.537829	0.907804	0.652535	0.421353	0.17721	0.286325	0.71943	0.141567	0.235312	0.116797	0.116809	0.17724	0.0311208	0.112147	0.145471	0.461531	0.768829	0.898752	0.767487	0.0848936	0.146561	0.224593	0.25825	0.0944717	0.12249	0.121428	0.122157	0.0115778	0.0418676	0.0621388	0.0380394
30	0.54484	0.501162	0.908113	0.650729	0.39977	0.189424	0.312765	0.720678	0.126614	0.205649	0.117374	0.11224	0.165857	0.0388528	0.116154	0.15421	0.44059	0.735393	0.899202	0.766978	0.0852568	0.181276	0.2198	0.255655	0.0894829	0.123402	0.121422	0.123177	0.0111135	0.0543883	0.0586623	0.0396776
31	0.520924	0.465815	0.908408	0.6494	0.379519	0.207982	0.338083	0.722099	0.113216	0.179541	0.11802	0.107903	0.154628	0.048622	0.119331	0.163488	0.419654	0.70019	0.89975	0.766644	0.0857794	0.226728	0.215818	0.253686	0.0851966	0.123972	0.121429	0.124031	0.0107847	0.0681739	0.0554796	0.0414721
32	0.496919	0.431967	0.908593	0.648411	0.360699	0.233844	0.362277	0.723939	0.101456	0.1567	0.118667	0.103711	0.143533	0.0594663	0.121801	0.173236	0.398773	0.663594	0.900217	0.766493	0.0865375	0.28234	0.212645	0.252444	0.0814808	0.12394	0.121557	0.124498	0.01066	0.0825064	0.0526391	0.0433198
33	0.472854	0.39982	0.908701	0.647476	0.343427	0.267025	0.385345	0.726689	0.0913	0.136999	0.119266	0.0996673	0.132637	0.0702868	0.12382	0.183607	0.378012	0.626122	0.900578	0.766268	0.0876451	0.34638	0.210265	0.252109	0.0781331	0.12315	0.121832	0.124493	0.0107811	0.0966339	0.0501192	0.0452593
34	0.448897	0.369475	0.908811	0.646365	0.32781	0.306462	0.407009	0.73095	0.0826281	0.120249	0.119958	0.0958788	0.121997	0.0801177	0.125465	0.194723	0.357557	0.588263	0.900865	0.765938	0.0893702	0.416224	0.208604	0.252757	0.0750067	0.121478	0.12217	0.124077	0.0113054	0.109858	0.0478865	0.047347
35	0.425367	0.340986	0.908953	0.644897	0.313943	0.350565	0.426717	0.737078	0.0752486	0.106275	0.120787	0.0924076	0.111699	0.0879511	0.126631	0.206641	0.337589	0.550425	0.901152	0.765694	0.0922447	0.488976	0.20762	0.254441	0.0719756	0.118783	0.122469	0.123394	0.0128726	0.121659	0.0459135	0.0495652
36	0.402591	0.314389	0.90909	0.642972	0.301953	0.397013	0.44369	0.745463	0.0690271	0.0947729	0.121739	0.0891905	0.101834	0.0937847	0.127258	0.219408	0.318339	0.513126	0.901437	0.76548	0.0971808	0.560634	0.207294	0.257125	0.0689696	0.115182	0.122713	0.122586	0.01672	0.131753	0.0442608	0.0519399
37	0.380808	0.289748	0.909246	0.640489	0.292063	0.44339	0.457084	0.756482	0.0638715	0.0855371	0.122879	0.0862442	0.0925191	0.0975995	0.127175	0.232648	0.299983	0.476786	0.901805	0.765473	0.105662	0.627607	0.207608	0.260747	0.065897	0.110794	0.123013	0.121784	0.0240145	0.140013	0.0429612	0.0544267
38	0.360218	0.26714	0.909509	0.637376	0.284573	0.487565	0.466235	0.770017	0.0596349	0.0782769	0.124193	0.0835023	0.0839177	0.0996306	0.126481	0.245631	0.282659	0.441816	0.902299	0.766043	0.119384	0.686775	0.208636	0.265188	0.0627101	0.105741	0.123362	0.120934	0.0347951	0.146586	0.0419839	0.0569005
39	0.340976	0.246601	0.909963	0.633519	0.279931	0.52791	0.470874	0.785244	0.0562448	0.0727081	0.125604	0.0808718	0.0762501	0.100563	0.12529	0.257579	0.266456	0.408532	0.902794	0.767395	0.140301	0.735683	0.210455	0.270255	0.0594497	0.100222	0.12372	0.119932	0.0493178	0.152018	0.0412434	0.0592852
40	0.32321	0.228185	0.910483	0.628913	0.278601	0.563352	0.471013	0.800939	0.0535186	0.0684627	0.126978	0.0783448	0.0697511	0.101266	0.123753	0.267639	0.25148	0.377255	0.903155	0.769383	0.16888	0.772671	0.213113	0.275722	0.0560361	0.0943321	0.124081	0.118896	0.0657253	0.156801	0.040733	0.0614424
41	0.306956	0.211784	0.911058	0.623609	0.281114	0.593695	0.466909	0.815225	0.0512482	0.0652784	0.128222	0.0760546	0.0646608	0.102056	0.121986	0.27546	0.237709	0.348109	0.903406	0.771866	0.205448	0.797364	0.216887	0.28149	0.0524974	0.0882127	0.124381	0.118117	0.0822735	0.160976	0.0405829	0.0633323
42	0.292279	0.197309	0.911708	0.617681	0.288032	0.619491	0.459283	0.826207	0.0493298	0.062952	0.129237	0.074022	0.0611103	0.103204	0.120034	0.281168	0.225108	0.321223	0.903572	0.774635	0.249764	0.810192	0.222355	0.287762	0.0489359	0.081963	0.124527	0.117944	0.0977762	0.164316	0.0411365	0.0650443
43	0.279177	0.184643	0.912282	0.611295	0.299482	0.642126	0.449116	0.832554	0.0476601	0.06117	0.130056	0.0725511	0.0590451	0.104812	0.117927	0.284922	0.213621	0.296606	0.903668	0.777384	0.301124	0.812291	0.23029	0.295236	0.0455056	0.0757096	0.124594	0.118564	0.111225	0.166489	0.042838	0.0668183
44	0.267743	0.17376	0.912559	0.604664	0.315192	0.663085	0.437555	0.833294	0.0461765	0.0596066	0.130468	0.0718218	0.0582123	0.107055	0.115697	0.28696	0.203237	0.274421	0.903733	0.779954	0.358246	0.805101	0.24179	0.304947	0.0422579	0.0694848	0.1246	0.120194	0.121909	0.167229	0.0460719	0.0690721
45	0.258057	0.164543	0.912666	0.597808	0.334867	0.684007	0.425978	0.828088	0.0449386	0.0579477	0.13049	0.0718083	0.0585052	0.109872	0.113493	0.287581	0.193885	0.254526	0.903886	0.782467	0.420047	0.790396	0.258378	0.31815	0.0393462	0.0634096	0.124519	0.123032	0.130303	0.166377	0.0510253	0.0728514
46	0.250182	0.156827	0.912686	0.590663	0.358505	0.706178	0.415882	0.817288	0.0440179	0.0559451	0.130074	0.0722989	0.0600077	0.113322	0.11176	0.286944	0.185591	0.236937	0.904142	0.785052	0.485382	0.769787	0.281646	0.336046	0.0368408	0.0575938	0.124299	0.12725	0.136891	0.163984	0.0580769	0.0790978
47	0.244039	0.150486	0.912715	0.583236	0.386697	0.730243	0.408508	0.80102	0.0434141	0.0533508	0.129491	0.0730145	0.063187	0.117374	0.11094	0.284959	0.178361	0.221622	0.904465	0.787664	0.552993	0.744755	0.312474	0.359301	0.0346466	0.0521492	0.123887	0.132838	0.142237	0.160243	0.0670843	0.08777
48	0.239505	0.145268	0.912754	0.575648	0.420244	0.755962	0.4048	0.779678	0.043194	0.0502338	0.128838	0.0735565	0.0685779	0.121734	0.111535	0.281673	0.172148	0.20838	0.904859	0.790368	0.621336	0.716711	0.350655	0.387975	0.0327704	0.047338	0.123338	0.139686	0.146936	0.155439	0.0772365	0.098132
49	0.236351	0.140878	0.912916	0.568067	0.459139	0.782718	0.405772	0.753724	0.0433693	0.046888	0.128277	0.0736935	0.0763287	0.126081	0.114321	0.276899	0.166917	0.197022	0.905331	0.793071	0.68858	0.687022	0.395042	0.421283	0.0312082	0.0433591	0.122628	0.147357	0.151503	0.149891	0.0875873	0.109101
50	0.234478	0.137155	0.913266	0.560663	0.502529	0.809725	0.41224	0.723672	0.0439546	0.043507	0.127821	0.0733903	0.0861068	0.130322	0.119557	0.270392	0.162588	0.187379	0.905908	0.795526	0.753163	0.657125	0.443539	0.457697	0.0299642	0.0403034	0.121883	0.15537	0.155824	0.144013	0.0972478	0.119408
51	0.234045	0.134016	0.913837	0.553649	0.548742	0.836232	0.42472	0.690117	0.0449665	0.0402102	0.127586	0.0727263	0.0974353	0.134345	0.126776	0.262096	0.159063	0.179258	0.906469	0.797501	0.813218	0.628629	0.493624	0.495399	0.0290104	0.0381407	0.121287	0.163385	0.159544	0.138409	0.105548	0.128113
52	0.235406	0.131406	0.914558	0.547304	0.595389	0.861507	0.443567	0.653946	0.0464136	0.0370994	0.127406	0.0718602	0.109501	0.138013	0.135227	0.252285	0.156265	0.17249	0.906963	0.798903	0.866836	0.603212	0.542906	0.532698	0.0283066	0.036719	0.120832	0.17098	0.162258	0.133858	0.112343	0.134747
53	0.238909	0.129348	0.915402	0.541791	0.640035	0.885155	0.468703	0.616159	0.0483691	0.034257	0.127346	0.0711594	0.121961	0.141161	0.144037	0.241469	0.154119	0.166934	0.907338	0.799958	0.912481	0.582168	0.589594	0.568382	0.0278063	0.0357715	0.120545	0.17809	0.163953	0.131156	0.117679	0.139349
54	0.244773	0.127887	0.916281	0.537249	0.681101	0.907026	0.499604	0.577709	0.0510171	0.0318001	0.127352	0.0709856	0.134656	0.143599	0.152356	0.230374	0.152552	0.162517	0.907551	0.800884	0.948623	0.566433	0.63275	0.601779	0.0274641	0.0351253	0.120449	0.184662	0.16489	0.131151	0.121579	0.142098
55	0.252914	0.127045	0.917068	0.533863	0.71721	0.926895	0.535354	0.539342	0.0546117	0.0298368	0.127475	0.0714733	0.147085	0.145362	0.159753	0.219788	0.151497	0.159157	0.9075	0.801761	0.974131	0.556702	0.671894	0.632904	0.027269	0.0346601	0.12044	0.190427	0.165542	0.134358	0.123912	0.143274
56	0.262835	0.126848	0.917607	0.531818	0.747412	0.944364	0.574914	0.501631	0.0592944	0.0283134	0.12761	0.0726548	0.158556	0.146551	0.165803	0.210403	0.150853	0.156778	0.907224	0.802605	0.98841	0.553239	0.706978	0.662084	0.0272075	0.0343282	0.120609	0.195061	0.166016	0.140652	0.124747	0.143338
57	0.273777	0.127225	0.917984	0.531315	0.771092	0.959027	0.617115	0.465011	0.0649446	0.02704	0.127674	0.0745919	0.168705	0.147307	0.170043	0.202736	0.150506	0.155285	0.906873	0.80333	0.99147	0.555834	0.738191	0.689536	0.0272424	0.0341697	0.120897	0.198493	0.166194	0.149777	0.124157	0.142757
58	0.284862	0.127984	0.918264	0.532661	0.787757	0.97021	0.660745	0.429704	0.0711922	0.0259475	0.127671	0.0775663	0.177107	0.147805	0.17239	0.19687	0.15037	0.154575	0.90662	0.803736	0.984169	0.564129	0.765863	0.715276	0.0272818	0.0341565	0.121242	0.200401	0.165835	0.161283	0.122411	0.142019
59	0.295378	0.128862	0.918465	0.535937	0.797244	0.977125	0.704571	0.396006	0.0775644	0.0250766	0.127542	0.082327	0.183525	0.14817	0.173177	0.192885	0.150366	0.154536	0.906426	0.803956	0.967792	0.577217	0.790056	0.73931	0.0272459	0.0341906	0.121562	0.200824	0.164732	0.174365	0.119925	0.141587
60	0.30475	0.129675	0.91856	0.540973	0.799603	0.97916	0.747624	0.364	0.0834915	0.0244106	0.127293	0.0895347	0.187941	0.148335	0.172163	0.190327	0.150476	0.155001	0.906235	0.804126	0.943731	0.59396	0.810963	0.76168	0.0270608	0.0342002	0.121732	0.200064	0.162746	0.188507	0.116972	0.141626
61	0.312552	0.13027	0.918585	0.547574	0.795277	0.975806	0.788561	0.333881	0.0885535	0.0238674	0.126934	0.0993108	0.190261	0.148595	0.169667	0.188986	0.150714	0.155803	0.906097	0.804359	0.913878	0.612944	0.828966	0.782279	0.0267061	0.034109	0.121751	0.198309	0.160021	0.203457	0.113818	0.14219
62	0.318642	0.130595	0.918447	0.555957	0.785001	0.96692	0.826292	0.305721	0.0926927	0.0233949	0.126346	0.111274	0.190356	0.149193	0.165981	0.188855	0.15105	0.156805	0.905868	0.80454	0.88022	0.632736	0.844388	0.801149	0.0261906	0.0338884	0.121562	0.195671	0.156613	0.219062	0.110658	0.14306
63	0.322976	0.130612	0.918147	0.566561	0.769674	0.952483	0.859703	0.279739	0.0959317	0.0229304	0.12551	0.124713	0.188343	0.15013	0.161352	0.189886	0.151453	0.157891	0.905416	0.804352	0.8445	0.651948	0.857498	0.818592	0.0255507	0.0335412	0.121243	0.192098	0.152366	0.23506	0.10743	0.144218
64	0.325659	0.130359	0.917655	0.580124	0.750382	0.932649	0.888145	0.255876	0.098232	0.0224368	0.12451	0.139306	0.184346	0.151345	0.15597	0.19216	0.15191	0.159023	0.904788	0.803805	0.808308	0.669408	0.868753	0.834844	0.024853	0.0330868	0.120927	0.187583	0.147332	0.251278	0.104205	0.145768
65	0.326905	0.129892	0.916968	0.597476	0.728264	0.907891	0.911004	0.234283	0.0996833	0.0218962	0.123363	0.155219	0.178562	0.15272	0.150077	0.195621	0.152375	0.160201	0.904035	0.802925	0.773113	0.683966	0.878351	0.849828	0.0241791	0.0325966	0.120672	0.182109	0.141628	0.267477	0.101191	0.147717
66	0.327007	0.1293	0.916197	0.61882	0.704347	0.878719	0.928254	0.214792	0.100402	0.0213221	0.122189	0.17231	0.171302	0.154009	0.144227	0.199706	0.152828	0.161433	0.903209	0.801782	0.739716	0.694724	0.88656	0.863541	0.0235996	0.0321278	0.120521	0.17577	0.135471	0.283326	0.0985089	0.149989
67	0.326266	0.128661	0.915394	0.643726	0.679599	0.845706	0.939777	0.197344	0.100398	0.0207272	0.121107	0.19033	0.162946	0.15491	0.139066	0.204079	0.153278	0.162688	0.902372	0.800574	0.708844	0.700983	0.893551	0.875918	0.0231839	0.0317005	0.120485	0.168964	0.129322	0.298373	0.0964401	0.152597
68	0.324932	0.128028	0.914569	0.67126	0.654868	0.809517	0.945345	0.181862	0.0996694	0.020137	0.120109	0.209004	0.153786	0.155286	0.134954	0.208085	0.153758	0.163934	0.901561	0.799519	0.681129	0.702325	0.899024	0.886953	0.0229122	0.0313032	0.120562	0.162299	0.12358	0.312263	0.0950736	0.155515
69	0.323165	0.127417	0.913792	0.700132	0.630823	0.770955	0.944875	0.168134	0.0983209	0.0195526	0.119219	0.228084	0.144236	0.15504	0.13237	0.210809	0.15427	0.165165	0.900813	0.798715	0.657039	0.698779	0.902647	0.896388	0.0227368	0.0309132	0.120695	0.156127	0.118389	0.324764	0.094202	0.158702
70	0.321032	0.12682	0.913105	0.729063	0.607962	0.730733	0.938191	0.156019	0.0964236	0.0189726	0.118444	0.246876	0.134661	0.154041	0.131259	0.212097	0.154786	0.166359	0.900119	0.798029	0.63694	0.69055	0.904117	0.903838	0.0226207	0.0304956	0.120838	0.150808	0.113896	0.335763	0.0936294	0.162178
71	0.318499	0.126211	0.912467	0.756923	0.586566	0.689496	0.925245	0.145332	0.0940634	0.0184247	0.117928	0.264934	0.125334	0.152276	0.131179	0.211972	0.155279	0.167504	0.899405	0.797243	0.620727	0.678012	0.902823	0.908927	0.022496	0.0299921	0.121104	0.146593	0.110093	0.345276	0.0930908	0.165834
72	0.315449	0.125591	0.91185	0.782715	0.566793	0.647907	0.906308	0.135869	0.0913304	0.0179302	0.117738	0.282052	0.116446	0.149844	0.131473	0.21028	0.155757	0.168673	0.898621	0.796011	0.608026	0.661611	0.898387	0.911309	0.0223191	0.0293757	0.121491	0.143502	0.106858	0.353324	0.092372	0.169368
73	0.311823	0.125007	0.911259	0.805655	0.548578	0.606582	0.881923	0.127505	0.0883782	0.0174945	0.117703	0.29798	0.108027	0.146826	0.131728	0.207196	0.156212	0.169974	0.897814	0.794055	0.598204	0.641763	0.890745	0.910547	0.0221012	0.0287038	0.121916	0.141345	0.10418	0.359793	0.0913591	0.172594
74	0.30763	0.124563	0.910826	0.825004	0.531647	0.565997	0.852962	0.120148	0.0853512	0.0171349	0.117766	0.312131	0.100096	0.14335	0.131619	0.203009	0.156656	0.171587	0.897137	0.791404	0.590174	0.618922	0.880053	0.906536	0.0218865	0.0280687	0.122369	0.140181	0.102327	0.364299	0.0901404	0.1754
75	0.302895	0.124447	0.910486	0.840363	0.515565	0.526514	0.820467	0.11368	0.0822967	0.0168917	0.117891	0.324218	0.0927398	0.139581	0.131084	0.197789	0.157105	0.173851	0.896677	0.788315	0.58274	0.593599	0.866653	0.899541	0.0217277	0.0276263	0.122903	0.140044	0.101499	0.366635	0.0888257	0.177944
76	0.29771	0.124939	0.9101	0.851297	0.50002	0.488614	0.785726	0.108095	0.0792412	0.016804	0.117922	0.333965	0.0860143	0.135736	0.130122	0.191796	0.157551	0.17723	0.896459	0.785077	0.574844	0.566211	0.851322	0.890189	0.0216326	0.0276027	0.123426	0.140774	0.101747	0.366673	0.0873333	0.180197
77	0.292244	0.126288	0.909711	0.857689	0.484613	0.452428	0.750164	0.10335	0.0762074	0.0169324	0.117738	0.340887	0.0800582	0.131869	0.128952	0.185251	0.158002	0.182191	0.896517	0.782073	0.565597	0.537359	0.835215	0.879267	0.0216286	0.0281193	0.123997	0.142159	0.102957	0.364585	0.0855521	0.182206
78	0.286691	0.128701	0.909316	0.859581	0.469138	0.418159	0.715142	0.0993953	0.0731698	0.0172664	0.117357	0.344867	0.07508	0.127994	0.127784	0.178281	0.158509	0.189225	0.896734	0.779522	0.554482	0.507581	0.819377	0.867609	0.0217404	0.0290866	0.124646	0.143923	0.104962	0.360684	0.0836947	0.183664
79	0.281217	0.132335	0.908801	0.857174	0.453531	0.38588	0.681957	0.0961899	0.0701034	0.0178382	0.116893	0.346076	0.0709668	0.12411	0.126845	0.171113	0.159211	0.198866	0.896994	0.777524	0.541114	0.477302	0.804645	0.855955	0.0219926	0.030506	0.125377	0.145762	0.107356	0.355459	0.0821109	0.184452
80	0.276026	0.137249	0.908182	0.850618	0.437757	0.355652	0.651854	0.0936925	0.0670918	0.0187042	0.116464	0.344305	0.0674473	0.12013	0.12647	0.16398	0.160371	0.211493	0.897279	0.775881	0.52525	0.446897	0.791554	0.844775	0.0224224	0.0323715	0.126072	0.147248	0.10973	0.34918	0.080996	0.184582
81	0.27145	0.143596	0.907466	0.840491	0.421838	0.327536	0.625769	0.0918303	0.0642293	0.0198688	0.116079	0.339784	0.0644682	0.115942	0.12718	0.156772	0.162277	0.227529	0.897701	0.774651	0.506766	0.416663	0.780188	0.834101	0.0231583	0.0346129	0.126695	0.148153	0.111807	0.341989	0.0805134	0.184141
82	0.26783	0.151604	0.906669	0.827351	0.405915	0.301563	0.604771	0.0905344	0.0616267	0.0212928	0.115731	0.33272	0.0618242	0.111408	0.12951	0.149424	0.165164	0.24713	0.898292	0.774056	0.485766	0.386861	0.770548	0.824016	0.0243518	0.0371605	0.127155	0.148303	0.113304	0.333731	0.0805566	0.183068
83	0.265414	0.161516	0.905812	0.811734	0.390037	0.277703	0.589717	0.0897727	0.0593892	0.0229137	0.115355	0.323255	0.0591816	0.106535	0.133825	0.141936	0.169333	0.270358	0.898982	0.773877	0.462498	0.357677	0.762856	0.814858	0.0261067	0.0398007	0.127448	0.147555	0.113921	0.324254	0.0807862	0.18121
84	0.264462	0.173565	0.904939	0.794399	0.374467	0.256088	0.581365	0.0895443	0.0575918	0.0250197	0.114973	0.31173	0.0567915	0.101402	0.14029	0.134181	0.175071	0.296891	0.899558	0.773975	0.437512	0.32947	0.757702	0.807251	0.0283811	0.0424111	0.1277	0.146194	0.113455	0.31337	0.0808978	0.178105
85	0.265194	0.188275	0.904096	0.776074	0.359275	0.236633	0.580077	0.0898767	0.0563279	0.0280743	0.114524	0.298817	0.0546249	0.0961001	0.148784	0.126036	0.182802	0.32626	0.899905	0.774328	0.411348	0.302287	0.756002	0.802054	0.0312365	0.0449433	0.128009	0.144589	0.111981	0.30108	0.081013	0.173707
86	0.267877	0.206174	0.903428	0.75728	0.344663	0.219347	0.586283	0.0908349	0.0556964	0.0329106	0.114011	0.284922	0.0527476	0.0906556	0.158477	0.117501	0.193009	0.358066	0.89998	0.774631	0.384664	0.276535	0.7589	0.800518	0.0347806	0.0475437	0.128544	0.142986	0.109552	0.287461	0.0813487	0.168168
87	0.272812	0.227642	0.902972	0.738301	0.330704	0.204088	0.599586	0.0924826	0.0557179	0.0405461	0.11353	0.269968	0.0513123	0.0851506	0.16869	0.108696	0.206535	0.392281	0.89985	0.774644	0.357803	0.252148	0.767109	0.803458	0.0392817	0.0501251	0.129327	0.141336	0.106415	0.272675	0.0823381	0.16185
88	0.280245	0.252527	0.902682	0.719622	0.317561	0.190778	0.618543	0.0948255	0.056377	0.0516934	0.113132	0.254597	0.050293	0.0796249	0.17883	0.0997428	0.223984	0.428482	0.899675	0.774397	0.331205	0.22928	0.780676	0.811191	0.0449434	0.053261	0.130136	0.139605	0.102702	0.256959	0.0839733	0.155329
89	0.29031	0.280509	0.902684	0.701614	0.305461	0.179299	0.641002	0.0978094	0.0575617	0.0657124	0.112804	0.238961	0.0499539	0.0741009	0.1884	0.0907711	0.245594	0.46655	0.899566	0.774123	0.305224	0.207997	0.799156	0.823612	0.0515212	0.0570047	0.1309	0.137724	0.098587	0.240531	0.086054	0.149224
90	0.302924	0.310548	0.90297	0.684432	0.294634	0.169527	0.664571	0.101314	0.0591261	0.0807752	0.112737	0.222987	0.0509524	0.0687748	0.196959	0.0819321	0.271077	0.506077	0.899473	0.773878	0.280141	0.188382	0.821625	0.83998	0.0584611	0.0614856	0.131604	0.135931	0.0942705	0.223971	0.0883523	0.143995
91	0.317869	0.341835	0.903375	0.668279	0.285194	0.161357	0.686499	0.105153	0.0609374	0.0960986	0.112843	0.20703	0.0538816	0.0636633	0.204299	0.0733651	0.299785	0.546467	0.899367	0.773719	0.256216	0.170431	0.84661	0.859133	0.0650783	0.0667691	0.132186	0.134515	0.089735	0.207103	0.0911079	0.140214
92	0.334933	0.373475	0.903878	0.653324	0.27708	0.154686	0.704358	0.109108	0.0629225	0.110667	0.113098	0.191202	0.0587921	0.0588778	0.210312	0.0651852	0.330746	0.58737	0.899271	0.773724	0.233647	0.154134	0.872242	0.879404	0.0709547	0.0723602	0.132582	0.133776	0.0850503	0.190063	0.0947542	0.138367
93	0.353851	0.404649	0.904533	0.639633	0.270294	0.149359	0.716487	0.112904	0.0650381	0.1232	0.113597	0.175676	0.0650575	0.0545987	0.214727	0.0575144	0.362698	0.628566	0.899164	0.773994	0.212553	0.139502	0.896381	0.898523	0.076078	0.077698	0.132728	0.133802	0.0802679	0.173287	0.0998736	0.138693
94	0.374411	0.434987	0.905196	0.627353	0.265169	0.145179	0.721884	0.116272	0.0673044	0.133295	0.114207	0.160669	0.0720039	0.0509057	0.217454	0.0504481	0.394783	0.669365	0.899027	0.774655	0.193022	0.126491	0.916647	0.914053	0.0806399	0.0825307	0.132499	0.134593	0.0754181	0.156977	0.106879	0.141317
95	0.396395	0.465518	0.905896	0.61691	0.262701	0.141907	0.720015	0.118986	0.0699798	0.142215	0.114914	0.146388	0.0790825	0.0477395	0.218427	0.0440495	0.426772	0.709178	0.898968	0.775632	0.175053	0.114817	0.930838	0.923763	0.0850638	0.0869171	0.131896	0.136064	0.070486	0.140626	0.11561	0.14594
96	0.420059	0.498499	0.906649	0.609047	0.264643	0.139464	0.710972	0.120883	0.0734673	0.152497	0.115639	0.133207	0.0865698	0.0452482	0.217594	0.0383641	0.459361	0.747575	0.899037	0.776878	0.158747	0.104766	0.937247	0.925779	0.0899465	0.0915009	0.130879	0.137953	0.0656321	0.125476	0.12533	0.151807
97	0.446488	0.53768	0.9074	0.604665	0.273257	0.137704	0.695203	0.121927	0.0787604	0.171227	0.116227	0.121411	0.0955124	0.0432637	0.215015	0.0334053	0.494522	0.784025	0.899105	0.778273	0.144109	0.096188	0.934843	0.919105	0.0965219	0.0971856	0.129515	0.139669	0.0608821	0.111318	0.135141	0.158075
98	0.477702	0.585583	0.908134	0.604806	0.290847	0.136525	0.673407	0.122225	0.0864502	0.205548	0.116713	0.111386	0.106951	0.041627	0.210783	0.0291629	0.534911	0.818194	0.899138	0.779587	0.131128	0.0889545	0.92339	0.903678	0.106882	0.104289	0.12801	0.140713	0.056276	0.0981055	0.143993	0.163762
99	0.516123	0.643464	0.90889	0.610389	0.319044	0.135852	0.646495	0.122077	0.0967362	0.258731	0.117066	0.103979	0.121083	0.0402558	0.20507	0.0256438	0.582922	0.849616	0.899087	0.780616	0.119765	0.0829549	0.903356	0.880163	0.122513	0.112589	0.126492	0.14068	0.0518499	0.0859603	0.150978	0.167902
100	0.56268	0.708929	0.909689	0.621489	0.358386	0.135687	0.615471	0.12216	0.109361	0.327838	0.117296	0.100476	0.137391	0.0390628	0.198039	0.0229277	0.639688	0.877698	0.898901	0.781515	0.109915	0.0780762	0.875761	0.849793	0.143124	0.121188	0.124992	0.139651	0.0475727	0.0749674	0.15546	0.169799
	RIGHT
	EMG RRectusFem		EMG RVastusLat		EMG RSemitendi		EMG RBicepsFem		EMG RGastrocMed		EMG RSoleus		EMG RTibialisA		EMG RPerineus		EMG LRectusFem		EMG LVastusLat		EMG LSemitendi		EMG LBicepsFem		EMG LGastrocMed		EMG LSoleus		EMG LTibialisA		EMG LPerineus
%	mean	std	mean	std	mean	std	mean	std	mean	std	mean	std	mean	std	mean	std	mean	std	mean	std	mean	std	mean	std	mean	std	mean	std	mean	std	mean	std
1	0.375899	0.715756	0.416328	0.816789	0.24715	0.155216	0.907541	0.583981	0.067204	0.114908	0.107654	0.286501	0.0429415	0.0499949	0.126685	0.0737011	0.520883	0.761425	0.297628	0.351549	0.180942	0.228559	0.900201	0.782702	0.144068	0.173729	0.0631143	0.0793932	0.0368446	0.0480839	0.125156	0.126328
2	0.407115	0.739751	0.411099	0.796033	0.24166	0.149092	0.907284	0.576613	0.0713452	0.119296	0.110406	0.285288	0.042342	0.0475583	0.12608	0.0750251	0.588796	0.733935	0.332267	0.377516	0.174358	0.214429	0.900317	0.784144	0.147611	0.16771	0.0726378	0.0903777	0.0351764	0.0441949	0.124763	0.128705
3	0.443107	0.765123	0.410197	0.770161	0.23768	0.143794	0.907196	0.569227	0.0768711	0.12388	0.114975	0.281692	0.0421267	0.044986	0.125444	0.07607	0.656228	0.704477	0.373729	0.40828	0.168732	0.202257	0.900564	0.785634	0.149608	0.1606	0.0824224	0.102443	0.0337308	0.0409178	0.124179	0.131562
4	0.483555	0.791313	0.414245	0.739757	0.2351	0.139219	0.907369	0.561947	0.0833742	0.128284	0.121483	0.275812	0.0422754	0.0423395	0.124937	0.076599	0.721413	0.674524	0.420209	0.44269	0.163993	0.191806	0.900999	0.787083	0.150635	0.15295	0.0917422	0.11402	0.0325138	0.0383234	0.12354	0.134709
5	0.527104	0.817613	0.423691	0.705622	0.234016	0.13531	0.907804	0.555049	0.0907075	0.132303	0.129768	0.267813	0.0427919	0.0396953	0.1246	0.0765707	0.782725	0.645588	0.46925	0.479194	0.160091	0.182897	0.90159	0.788381	0.150974	0.145454	0.100171	0.123922	0.0315256	0.0363771	0.122917	0.137736
6	0.571941	0.8431	0.43891	0.668637	0.234757	0.132086	0.908449	0.548623	0.0988822	0.135753	0.139129	0.257942	0.0438176	0.0370551	0.124313	0.0762208	0.838409	0.619252	0.518375	0.516106	0.156935	0.175431	0.902178	0.789504	0.150394	0.139009	0.107521	0.131607	0.0307541	0.0349264	0.122383	0.140377
7	0.615924	0.867276	0.460039	0.629665	0.237651	0.129577	0.909164	0.542891	0.108194	0.138622	0.148922	0.246506	0.0455411	0.0343803	0.124081	0.0758075	0.886671	0.59694	0.565486	0.551903	0.154462	0.16929	0.902592	0.790558	0.149166	0.134767	0.113579	0.137075	0.0301186	0.0338588	0.12193	0.142501
8	0.656993	0.889661	0.486969	0.58952	0.242839	0.127824	0.909786	0.538145	0.118849	0.140969	0.158531	0.233829	0.0481378	0.0317558	0.123847	0.075589	0.926065	0.579647	0.609412	0.585793	0.152628	0.164346	0.902796	0.791425	0.147344	0.133746	0.118207	0.14077	0.0295536	0.0331064	0.121575	0.144059
9	0.693847	0.909954	0.519285	0.548996	0.250239	0.126807	0.910277	0.534598	0.13047	0.142893	0.167285	0.220331	0.0517047	0.0293953	0.123592	0.075749	0.955457	0.567979	0.649681	0.617592	0.15135	0.160471	0.902771	0.792198	0.145324	0.13651	0.121345	0.14323	0.0290546	0.0326215	0.121223	0.145177
10	0.725623	0.927986	0.556348	0.508828	0.259468	0.126452	0.910674	0.532407	0.142461	0.144253	0.174463	0.206456	0.0561458	0.0274664	0.123295	0.0763584	0.9741	0.562227	0.68613	0.647482	0.150549	0.157598	0.902504	0.792897	0.14369	0.142906	0.122937	0.144858	0.0286256	0.0324362	0.120723	0.146032
11	0.75152	0.94356	0.596983	0.469597	0.269913	0.126651	0.910949	0.531827	0.15402	0.144922	0.17968	0.192597	0.0611825	0.026019	0.122965	0.0774486	0.981768	0.562456	0.718853	0.675698	0.150152	0.155643	0.902094	0.793486	0.142777	0.152643	0.12302	0.145959	0.0282653	0.0325335	0.12012	0.146786
12	0.77094	0.956166	0.639876	0.431755	0.280798	0.127257	0.911178	0.53306	0.164329	0.145018	0.182723	0.179105	0.0665141	0.0249847	0.122689	0.0793928	0.978913	0.568309	0.748042	0.702487	0.150039	0.154509	0.901664	0.793988	0.142453	0.165129	0.121748	0.146843	0.0279813	0.0327886	0.119515	0.147394
13	0.783486	0.965149	0.683499	0.395779	0.291386	0.128048	0.91144	0.536263	0.172875	0.144848	0.183394	0.166452	0.0718395	0.0242715	0.122306	0.0831804	0.96657	0.579258	0.773728	0.727849	0.150137	0.154118	0.901293	0.794324	0.142354	0.179417	0.119271	0.147808	0.0277043	0.0330859	0.118966	0.147728
14	0.788921	0.9698	0.727187	0.361588	0.301094	0.128882	0.911739	0.541297	0.17925	0.144737	0.181893	0.154413	0.0767962	0.0237838	0.121788	0.0895585	0.945942	0.594869	0.796116	0.751762	0.150384	0.154355	0.901098	0.794489	0.142082	0.194609	0.116069	0.148901	0.0273544	0.0333004	0.118581	0.147726
15	0.787612	0.969516	0.769492	0.329503	0.309484	0.129607	0.911969	0.548098	0.183399	0.145039	0.178813	0.143296	0.0811104	0.0234197	0.121195	0.0989287	0.918799	0.613862	0.815587	0.7741	0.150726	0.15502	0.901076	0.794601	0.141392	0.210272	0.112415	0.150332	0.0268803	0.0333159	0.118233	0.147244
16	0.780113	0.963927	0.809155	0.299643	0.316333	0.130115	0.912076	0.556731	0.185189	0.145858	0.174472	0.13318	0.0846783	0.0230973	0.120355	0.111126	0.886967	0.634648	0.832496	0.794855	0.151146	0.155942	0.901214	0.794621	0.140066	0.22623	0.108516	0.152119	0.0262713	0.0330861	0.117748	0.146109
17	0.767324	0.95291	0.845127	0.2719	0.321546	0.130365	0.912034	0.567504	0.184699	0.147019	0.169267	0.123878	0.0875096	0.0227709	0.119332	0.125594	0.852253	0.655757	0.847263	0.814037	0.151608	0.157004	0.901355	0.794489	0.13799	0.242552	0.10467	0.154237	0.025551	0.0326492	0.117172	0.1443
18	0.750242	0.936623	0.876333	0.246403	0.325114	0.13033	0.911754	0.58091	0.182046	0.148391	0.163467	0.115365	0.0896547	0.0223988	0.118117	0.141582	0.816402	0.675647	0.860254	0.831599	0.152062	0.158131	0.90126	0.794288	0.135237	0.259185	0.101083	0.156485	0.0247798	0.0320992	0.116558	0.142011
19	0.729977	0.9153	0.901992	0.223255	0.327195	0.130036	0.911203	0.597671	0.177368	0.149878	0.157569	0.107584	0.0911732	0.0219666	0.116753	0.158995	0.780943	0.692875	0.871775	0.847531	0.152484	0.15928	0.90089	0.793848	0.131886	0.275562	0.0979244	0.158853	0.0240377	0.0315231	0.115974	0.139322
20	0.707516	0.889387	0.922013	0.202277	0.327984	0.129551	0.910488	0.618214	0.171057	0.151258	0.15168	0.100327	0.0920552	0.0214788	0.115347	0.177651	0.746916	0.706332	0.882038	0.861987	0.15288	0.160473	0.900299	0.793153	0.1282	0.291259	0.095472	0.16134	0.0234265	0.0309851	0.115527	0.136259
21	0.683744	0.859334	0.936273	0.183441	0.327742	0.128955	0.90972	0.642301	0.163498	0.152253	0.146384	0.093483	0.0922792	0.020945	0.114051	0.197346	0.715179	0.715234	0.891038	0.874904	0.153227	0.161713	0.899435	0.792452	0.124449	0.30592	0.0937272	0.163874	0.0230064	0.030529	0.115265	0.133149
22	0.659528	0.82572	0.94464	0.166708	0.326724	0.128321	0.908908	0.669182	0.155125	0.15267	0.142097	0.0870029	0.0918976	0.0203886	0.112822	0.217886	0.68647	0.719175	0.898521	0.886259	0.153533	0.16299	0.898403	0.791923	0.120811	0.31924	0.0926578	0.166355	0.0227815	0.0301686	0.115159	0.130337
23	0.635595	0.78928	0.947031	0.151953	0.325161	0.127687	0.908163	0.697687	0.146288	0.152355	0.13914	0.0809415	0.091007	0.0198293	0.111834	0.238969	0.661261	0.718016	0.904059	0.895941	0.153857	0.164299	0.897384	0.79173	0.117353	0.331197	0.0921149	0.168919	0.0227449	0.0299091	0.115168	0.127874
24	0.612618	0.750808	0.943235	0.139036	0.323186	0.127082	0.90747	0.726526	0.137305	0.151293	0.137596	0.0753381	0.0896546	0.0192562	0.111125	0.259953	0.639964	0.711904	0.907264	0.903696	0.154217	0.165643	0.8964	0.792057	0.114184	0.341694	0.0918315	0.171467	0.0228265	0.0297252	0.115313	0.125963
25	0.591078	0.711008	0.933115	0.127776	0.320806	0.126509	0.906741	0.754629	0.128339	0.149509	0.137302	0.0702203	0.0878939	0.0186888	0.110629	0.2802	0.622636	0.70122	0.90757	0.90908	0.154622	0.166987	0.895483	0.792647	0.111267	0.35073	0.0916809	0.173744	0.0229176	0.02954	0.115584	0.124899
26	0.571286	0.670569	0.916814	0.117963	0.317957	0.125956	0.906081	0.781229	0.119556	0.147093	0.137879	0.065572	0.0857653	0.0181663	0.110553	0.299309	0.608969	0.686334	0.904655	0.911775	0.155071	0.168335	0.894599	0.793107	0.108497	0.358204	0.0915949	0.17573	0.0229581	0.0293143	0.115957	0.124762
27	0.553307	0.630086	0.894724	0.109447	0.314584	0.125444	0.905474	0.80537	0.111126	0.1441	0.138598	0.0613281	0.0833421	0.0177073	0.110868	0.31667	0.598308	0.667586	0.898474	0.911578	0.155551	0.169744	0.893742	0.792964	0.106029	0.363858	0.0914506	0.177464	0.0229373	0.0290491	0.116441	0.125501
28	0.536855	0.590032	0.867662	0.10209	0.310628	0.125054	0.904959	0.826499	0.103313	0.140658	0.138825	0.057352	0.0807811	0.0173472	0.111427	0.331914	0.58967	0.645428	0.889225	0.908391	0.156043	0.17139	0.892968	0.792033	0.104141	0.367497	0.0911678	0.178801	0.0228622	0.0287749	0.116991	0.12699
29	0.521404	0.550721	0.836697	0.0957984	0.306069	0.124922	0.90449	0.844114	0.0962575	0.136915	0.138373	0.0535608	0.0782074	0.0171299	0.112019	0.344843	0.581926	0.620317	0.877159	0.902235	0.156536	0.173509	0.892342	0.790322	0.103026	0.369017	0.0905877	0.179801	0.0227904	0.028581	0.117648	0.129023
30	0.50653	0.512688	0.803223	0.0905359	0.301023	0.125247	0.904064	0.857552	0.0899511	0.1331	0.137166	0.0499485	0.0756885	0.0170992	0.112601	0.355453	0.574134	0.592785	0.863083	0.893605	0.156988	0.176494	0.892012	0.787971	0.102898	0.36833	0.0894812	0.180587	0.02275	0.0286477	0.118382	0.131377
31	0.491764	0.476087	0.768624	0.0862247	0.295632	0.126264	0.903762	0.86656	0.0845325	0.129264	0.135417	0.0466146	0.073191	0.0173096	0.11309	0.363474	0.565403	0.563412	0.847907	0.883172	0.157405	0.180847	0.892115	0.785344	0.103819	0.365527	0.0878685	0.181268	0.022773	0.0291116	0.119115	0.13391
32	0.476874	0.441105	0.73424	0.0827833	0.290036	0.128222	0.903565	0.871219	0.080081	0.125415	0.133441	0.043649	0.0706943	0.017813	0.113453	0.368898	0.555049	0.532771	0.832463	0.871615	0.157839	0.187155	0.89248	0.782915	0.105684	0.360783	0.0859616	0.181709	0.0228607	0.0300894	0.119827	0.136438
33	0.461735	0.407909	0.701326	0.0801305	0.284451	0.131326	0.903256	0.871648	0.0764418	0.121573	0.131433	0.0410998	0.0681701	0.0185948	0.113592	0.371677	0.542564	0.501461	0.817544	0.859639	0.158417	0.195924	0.892976	0.780904	0.10807	0.354469	0.0841341	0.181868	0.0229987	0.0317044	0.12059	0.138771
34	0.44636	0.376709	0.670916	0.0781803	0.279101	0.135685	0.902901	0.868123	0.0736189	0.117747	0.129839	0.0389324	0.0656078	0.0196905	0.113658	0.371827	0.527657	0.470075	0.803757	0.847736	0.159336	0.207456	0.89353	0.779332	0.110559	0.347083	0.0827725	0.181566	0.0231484	0.0339947	0.121407	0.140974
35	0.430789	0.347584	0.644072	0.0768613	0.274227	0.14142	0.90257	0.860795	0.0711504	0.113824	0.12912	0.0370461	0.0630373	0.0210724	0.113716	0.36921	0.510219	0.439021	0.79135	0.836243	0.160875	0.222007	0.894131	0.778104	0.112798	0.339007	0.0818802	0.180644	0.0234355	0.0369887	0.122181	0.142862
36	0.41504	0.3205	0.62175	0.0761119	0.27016	0.148741	0.902186	0.850191	0.0688541	0.109801	0.129986	0.0353428	0.0605512	0.0227291	0.113706	0.364015	0.490249	0.408417	0.780426	0.825358	0.163305	0.23982	0.894837	0.777261	0.114448	0.330475	0.081494	0.179095	0.0240849	0.0407239	0.122975	0.144293
37	0.39927	0.295535	0.605053	0.0759	0.267241	0.157912	0.901716	0.836635	0.0666328	0.105608	0.132815	0.0337576	0.0582475	0.0246796	0.113611	0.356267	0.468037	0.3786	0.771441	0.815412	0.166959	0.261034	0.895611	0.776736	0.115252	0.321596	0.0814807	0.176784	0.0253462	0.0450104	0.123707	0.14507
38	0.383593	0.272698	0.59479	0.0762263	0.26576	0.169193	0.901154	0.820665	0.0644987	0.101152	0.137845	0.0322347	0.0563356	0.0271096	0.113481	0.346172	0.443963	0.349721	0.764917	0.806933	0.172167	0.285545	0.896412	0.776391	0.115014	0.312147	0.0815654	0.173378	0.0274482	0.0495595	0.124295	0.145051
39	0.367991	0.251865	0.59156	0.0771424	0.265964	0.183049	0.900566	0.802935	0.0622595	0.0964107	0.144813	0.0307174	0.054968	0.030412	0.11329	0.334213	0.418507	0.321771	0.761683	0.800723	0.179302	0.313186	0.897084	0.77619	0.113695	0.301899	0.0816634	0.168669	0.0305959	0.0542013	0.124699	0.144417
40	0.352849	0.233207	0.595754	0.0787077	0.268085	0.199998	0.900028	0.78423	0.0603076	0.0914824	0.153091	0.0291842	0.0542458	0.0352279	0.113016	0.32086	0.392275	0.295123	0.762639	0.797679	0.188815	0.343686	0.897471	0.776143	0.111422	0.290671	0.0820319	0.162727	0.0347834	0.0588217	0.125083	0.143597
41	0.338346	0.216642	0.607015	0.0809411	0.272348	0.220349	0.899643	0.765063	0.0584954	0.0864419	0.16202	0.0276333	0.0541851	0.0424606	0.112818	0.306549	0.365789	0.269934	0.768536	0.798554	0.201317	0.376702	0.897622	0.776064	0.108366	0.278425	0.0829094	0.155794	0.0400462	0.0634322	0.125634	0.14263
42	0.324654	0.20207	0.624352	0.0838506	0.279002	0.244141	0.899424	0.745848	0.0569197	0.0813784	0.171106	0.0260732	0.0547745	0.0530064	0.112618	0.291519	0.33942	0.246218	0.779708	0.803952	0.21745	0.411974	0.897674	0.775934	0.104727	0.265226	0.0844103	0.148645	0.0462949	0.0680753	0.12641	0.141462
43	0.311919	0.189384	0.646174	0.0873985	0.288083	0.270741	0.899452	0.726959	0.0558764	0.0764425	0.179934	0.0245304	0.0558872	0.0660131	0.11238	0.27584	0.313501	0.224077	0.795884	0.813929	0.237578	0.44918	0.897792	0.77588	0.100685	0.251403	0.0864349	0.142108	0.0531668	0.0725922	0.127358	0.140024
44	0.300238	0.178502	0.670044	0.091505	0.299639	0.299518	0.899685	0.708847	0.055655	0.07165	0.188091	0.0230522	0.0573822	0.0806554	0.112255	0.259802	0.288364	0.203567	0.816323	0.828099	0.261633	0.487908	0.898004	0.77593	0.096313	0.236975	0.0886082	0.136961	0.0602627	0.077164	0.128369	0.138087
45	0.289559	0.16928	0.69338	0.0960122	0.313497	0.329916	0.900066	0.691642	0.0561793	0.0669014	0.195384	0.021717	0.0592339	0.0966796	0.112378	0.243459	0.264232	0.184613	0.840039	0.845584	0.289056	0.52772	0.898248	0.776112	0.0916726	0.221786	0.0910494	0.133742	0.0672421	0.0817114	0.129296	0.136111
46	0.279886	0.161588	0.713757	0.100731	0.329383	0.36083	0.900602	0.675431	0.0571911	0.0623496	0.201683	0.0205871	0.0614968	0.111691	0.11261	0.226608	0.241321	0.167233	0.865439	0.865009	0.318896	0.568054	0.898501	0.776261	0.0869459	0.206284	0.0942042	0.132434	0.0737393	0.0857695	0.130044	0.134774
47	0.271354	0.155352	0.728903	0.1054	0.347055	0.391521	0.901341	0.660524	0.0583079	0.0580587	0.206808	0.0197215	0.0640221	0.124681	0.113119	0.210213	0.219856	0.151585	0.890385	0.884115	0.350122	0.608494	0.898664	0.77636	0.0820964	0.190666	0.0987299	0.132923	0.0793418	0.0892116	0.130598	0.134337
48	0.264173	0.150307	0.737441	0.109743	0.366389	0.421603	0.902236	0.646942	0.059395	0.0541053	0.210512	0.019152	0.0666785	0.135672	0.113885	0.194255	0.199843	0.137394	0.91251	0.900646	0.381957	0.648699	0.898741	0.776548	0.0771755	0.174778	0.105013	0.135311	0.0840226	0.0918508	0.130915	0.134753
49	0.259049	0.14628	0.738696	0.113504	0.387239	0.450916	0.903277	0.634984	0.0607103	0.0506081	0.21259	0.0188803	0.069477	0.144492	0.114775	0.179133	0.181372	0.124708	0.929564	0.912385	0.413706	0.688095	0.898752	0.777019	0.0722406	0.159119	0.113005	0.139402	0.0880029	0.0936929	0.130872	0.135843
50	0.257244	0.143141	0.73249	0.116485	0.409487	0.480175	0.904474	0.625092	0.0630453	0.0476645	0.212794	0.0188196	0.0725506	0.151563	0.115805	0.165038	0.164592	0.11365	0.939555	0.917273	0.44539	0.725982	0.898753	0.77791	0.0674067	0.144178	0.122104	0.144643	0.0916583	0.0950292	0.13051	0.137338
51	0.260863	0.140734	0.718951	0.118596	0.433787	0.511974	0.90572	0.618111	0.0680608	0.045202	0.211015	0.0188442	0.0758497	0.15971	0.116965	0.152239	0.149453	0.104037	0.940923	0.913974	0.478406	0.762038	0.898699	0.779233	0.0626222	0.129785	0.131428	0.15045	0.0952307	0.0963915	0.129827	0.13875
52	0.272839	0.138967	0.698835	0.119851	0.461461	0.549261	0.906903	0.615008	0.0774579	0.0431704	0.207384	0.0188762	0.0798716	0.173924	0.118037	0.141134	0.13601	0.0958192	0.933081	0.902053	0.514655	0.795644	0.898491	0.78075	0.0579677	0.116058	0.140169	0.156085	0.0994746	0.0982864	0.128886	0.139637
53	0.295533	0.137785	0.673155	0.120467	0.49445	0.593664	0.908106	0.61656	0.0917839	0.0414857	0.202124	0.0189087	0.0850397	0.201593	0.119023	0.132137	0.124218	0.0888868	0.916389	0.882003	0.556625	0.826536	0.898102	0.78223	0.053472	0.103122	0.147571	0.160709	0.105556	0.101339	0.127812	0.139769
54	0.330299	0.137151	0.642887	0.120917	0.534071	0.644988	0.909194	0.623247	0.11029	0.0400912	0.195346	0.0190654	0.0915557	0.246208	0.119846	0.125804	0.114014	0.0831216	0.891611	0.854733	0.606068	0.854289	0.897649	0.783398	0.0491421	0.0911034	0.152971	0.163544	0.115014	0.10594	0.126741	0.13925
55	0.377001	0.137038	0.60909	0.121984	0.580802	0.700777	0.910021	0.63484	0.131192	0.0389096	0.187222	0.0196754	0.0991492	0.304746	0.12055	0.122466	0.10529	0.078404	0.860005	0.82167	0.662985	0.878321	0.897133	0.784094	0.0449496	0.0801195	0.155956	0.164078	0.128239	0.111878	0.125657	0.13823
56	0.433826	0.137381	0.572871	0.124655	0.633553	0.757056	0.910592	0.650406	0.152279	0.037865	0.177932	0.0214298	0.107722	0.370579	0.121098	0.121832	0.0980167	0.0746173	0.82307	0.784504	0.724947	0.897744	0.896742	0.784216	0.0409787	0.0702065	0.156447	0.162189	0.144299	0.118604	0.124594	0.136957
57	0.497527	0.138115	0.535222	0.130264	0.690482	0.809603	0.910907	0.668447	0.172299	0.036862	0.167649	0.0251502	0.118562	0.4369	0.121289	0.123312	0.0920013	0.0716694	0.782318	0.745014	0.787984	0.911901	0.896661	0.783866	0.0371798	0.0613404	0.154582	0.158086	0.161782	0.125226	0.123526	0.135937
58	0.564189	0.139157	0.497057	0.140148	0.74883	0.855255	0.910795	0.687143	0.190868	0.0358557	0.156619	0.0313005	0.133646	0.497863	0.120984	0.126231	0.0870803	0.0694933	0.739175	0.704761	0.847056	0.920468	0.896751	0.78315	0.03358	0.0534896	0.150694	0.152237	0.179742	0.130648	0.122339	0.135257
59	0.629389	0.140425	0.459177	0.155472	0.805589	0.892538	0.91036	0.70505	0.207903	0.0348465	0.145198	0.0395336	0.154429	0.550047	0.120225	0.130026	0.0831016	0.0679974	0.694888	0.664984	0.898062	0.924019	0.896817	0.782194	0.0302033	0.0466248	0.145231	0.145236	0.196865	0.134247	0.120997	0.134736
60	0.689193	0.141874	0.422262	0.176948	0.857671	0.921055	0.909719	0.721011	0.223852	0.0338397	0.133766	0.0490943	0.180431	0.590961	0.119043	0.134716	0.0799318	0.0670972	0.650519	0.626507	0.938042	0.923732	0.896724	0.78119	0.0270768	0.0406644	0.138688	0.137632	0.212025	0.136044	0.119698	0.134505
61	0.741156	0.14345	0.386632	0.204678	0.902642	0.941197	0.908958	0.73436	0.238715	0.032879	0.122231	0.058929	0.209235	0.619917	0.117578	0.140508	0.0775091	0.0667172	0.606757	0.589658	0.965871	0.921094	0.896379	0.780248	0.0242225	0.035532	0.131303	0.12972	0.224564	0.136393	0.118608	0.134586
62	0.783257	0.145082	0.352722	0.238518	0.938346	0.953687	0.908137	0.74484	0.252655	0.0320138	0.110971	0.0676761	0.237592	0.63716	0.116149	0.147417	0.0758201	0.0667265	0.564396	0.554759	0.981663	0.917577	0.895818	0.7794	0.0216879	0.0311833	0.123415	0.12174	0.234217	0.135778	0.117854	0.134603
63	0.814821	0.146702	0.320788	0.277712	0.963482	0.959433	0.907317	0.752502	0.265432	0.0312451	0.10013	0.0741417	0.263175	0.643152	0.114967	0.155391	0.0748222	0.0670138	0.524289	0.522045	0.986314	0.914472	0.895228	0.778625	0.0195141	0.0276035	0.115265	0.113857	0.240704	0.134293	0.11743	0.134196
64	0.836165	0.148282	0.290845	0.320328	0.977885	0.959235	0.906504	0.757607	0.276776	0.0305095	0.0894747	0.0780543	0.284131	0.638802	0.11404	0.164179	0.0744131	0.0675366	0.487219	0.491567	0.980955	0.912459	0.894901	0.777942	0.0177764	0.0247668	0.107103	0.106157	0.24392	0.132021	0.117325	0.133279
65	0.84764	0.149785	0.263276	0.363873	0.981983	0.953932	0.905827	0.76032	0.286546	0.0297689	0.079645	0.0800761	0.299485	0.625356	0.113536	0.173182	0.0744912	0.0682904	0.454274	0.463577	0.966741	0.911947	0.894967	0.777592	0.0164976	0.0226415	0.0995283	0.0987254	0.243974	0.129235	0.117417	0.131658
66	0.850228	0.151221	0.237998	0.406202	0.976912	0.944651	0.905273	0.760899	0.294382	0.0289801	0.0705611	0.0812786	0.309095	0.604514	0.113412	0.181753	0.0749177	0.0693077	0.425894	0.438015	0.945043	0.91324	0.895316	0.777455	0.0156896	0.0211566	0.0930815	0.0915438	0.240864	0.126151	0.117738	0.129807
67	0.844985	0.152619	0.214982	0.445766	0.963992	0.932232	0.904869	0.759509	0.299927	0.0281446	0.0623024	0.0826344	0.313177	0.577782	0.113604	0.189241	0.0755463	0.0705963	0.401994	0.414688	0.917219	0.916472	0.895823	0.777381	0.0152847	0.0202008	0.0884515	0.0845567	0.234807	0.122986	0.118202	0.128256
68	0.832929	0.153994	0.19425	0.481729	0.94446	0.917185	0.904643	0.756192	0.303008	0.0273122	0.0549544	0.0846636	0.311849	0.546582	0.113948	0.19476	0.0762774	0.0721397	0.38189	0.393357	0.884635	0.921385	0.896615	0.777202	0.0151751	0.0196385	0.0859111	0.0777297	0.226171	0.120032	0.11876	0.127224
69	0.815342	0.155317	0.175878	0.514175	0.919668	0.900199	0.904543	0.751084	0.30381	0.0265429	0.0487103	0.0874946	0.306044	0.512335	0.114368	0.198052	0.0770632	0.073879	0.364472	0.373891	0.848696	0.927576	0.897573	0.776682	0.0152179	0.0193265	0.0850484	0.0711206	0.215708	0.117263	0.119416	0.126805
70	0.793296	0.156586	0.160082	0.543539	0.890794	0.881524	0.904435	0.744352	0.302422	0.025842	0.0439312	0.0909095	0.2966	0.47601	0.114854	0.199078	0.0778663	0.0757251	0.348824	0.356206	0.810537	0.93436	0.898573	0.775828	0.0153162	0.0191236	0.085194	0.0648075	0.20398	0.11445	0.120092	0.12676
71	0.767784	0.157763	0.147151	0.570326	0.859006	0.861325	0.904322	0.736262	0.299049	0.0252303	0.0411842	0.0944121	0.284175	0.438509	0.115294	0.198049	0.0786378	0.0775929	0.334191	0.34028	0.771316	0.940833	0.899774	0.774679	0.0153692	0.0189515	0.0855923	0.0589109	0.191379	0.111483	0.120675	0.12677
72	0.739741	0.158807	0.137491	0.594771	0.825503	0.839743	0.90427	0.72716	0.293978	0.0246924	0.0412162	0.0975981	0.269488	0.401083	0.11571	0.19539	0.0793537	0.0794087	0.320223	0.326143	0.732113	0.945816	0.901131	0.773228	0.0153295	0.0187699	0.0857217	0.0535254	0.178175	0.108598	0.121256	0.126759
73	0.709872	0.159683	0.131586	0.617066	0.791394	0.81635	0.904202	0.717371	0.28729	0.0242099	0.0443561	0.100407	0.25333	0.363815	0.116148	0.191375	0.0800161	0.0811136	0.306774	0.313755	0.693838	0.948084	0.902422	0.771491	0.0152	0.0185292	0.0853154	0.0487242	0.164664	0.106044	0.121953	0.126685
74	0.678891	0.160384	0.129847	0.637384	0.757868	0.790863	0.904152	0.707397	0.279196	0.0237708	0.0500713	0.103102	0.236348	0.327283	0.116527	0.186266	0.0806106	0.0827199	0.293893	0.303004	0.657538	0.946668	0.903591	0.769447	0.0149897	0.0181714	0.0843202	0.0445607	0.151175	0.10426	0.122728	0.126394
75	0.647561	0.160899	0.13267	0.655504	0.725973	0.763213	0.904197	0.697748	0.270128	0.0233649	0.057706	0.106059	0.219075	0.29228	0.116835	0.180364	0.0811334	0.0842396	0.281705	0.29373	0.624027	0.940839	0.904598	0.767169	0.0147031	0.0177044	0.0826864	0.0410755	0.138161	0.103322	0.123567	0.125707
76	0.616446	0.161237	0.140201	0.671022	0.696426	0.733435	0.904368	0.688825	0.260331	0.0229603	0.0665145	0.109669	0.201971	0.259109	0.117046	0.173878	0.0815901	0.0856726	0.270364	0.285777	0.593822	0.930132	0.905376	0.764955	0.0143612	0.0172443	0.0804861	0.0383271	0.126021	0.103119	0.124364	0.124408
77	0.585906	0.161452	0.152368	0.683721	0.669297	0.701543	0.904578	0.680967	0.249965	0.0225706	0.0756663	0.114248	0.185343	0.227423	0.117217	0.166847	0.0819717	0.0871044	0.259929	0.27898	0.566807	0.914687	0.905866	0.763053	0.0139849	0.0169183	0.0778161	0.0363944	0.115021	0.103456	0.125043	0.122539
78	0.556429	0.161603	0.169142	0.693262	0.644563	0.668785	0.904773	0.674373	0.239343	0.022272	0.0845974	0.119524	0.169445	0.198858	0.117362	0.159448	0.0822726	0.088919	0.250473	0.273172	0.542564	0.895275	0.906178	0.761657	0.0135816	0.0167882	0.0747725	0.035368	0.105331	0.104039	0.125538	0.120466
79	0.528049	0.161842	0.190002	0.699753	0.621689	0.635468	0.905019	0.66902	0.228462	0.0222025	0.0929388	0.125303	0.154363	0.1728	0.11755	0.151835	0.0825012	0.0920455	0.241979	0.268141	0.520357	0.872572	0.906444	0.760592	0.0131691	0.0169488	0.0715147	0.0351809	0.0969957	0.104528	0.125832	0.118581
80	0.500829	0.162523	0.214261	0.703822	0.600009	0.602006	0.905355	0.664802	0.217323	0.0224555	0.100303	0.131661	0.140103	0.149397	0.11777	0.144292	0.082687	0.0982221	0.234393	0.263746	0.499463	0.847158	0.906821	0.759834	0.0127447	0.0179965	0.068161	0.0356832	0.0899548	0.104866	0.126065	0.117358
81	0.474794	0.164409	0.240776	0.706184	0.579005	0.568725	0.905726	0.661461	0.206054	0.0231875	0.106671	0.138809	0.126762	0.12883	0.118109	0.137071	0.0828672	0.109842	0.227649	0.259888	0.4793	0.819425	0.907264	0.759311	0.0123179	0.0212476	0.0648073	0.0367674	0.0842555	0.105048	0.126316	0.116995
82	0.449942	0.168779	0.268182	0.707433	0.558349	0.53589	0.906206	0.658773	0.194754	0.0246259	0.111905	0.147024	0.114362	0.111234	0.118578	0.130351	0.0830923	0.129444	0.221738	0.256507	0.459501	0.78958	0.907737	0.758981	0.0119144	0.0275425	0.0615342	0.0382913	0.0797112	0.105044	0.126567	0.117204
83	0.426374	0.177535	0.295263	0.708124	0.537659	0.503613	0.906865	0.656625	0.183468	0.027221	0.115885	0.15642	0.102971	0.0966966	0.119191	0.12419	0.0834077	0.159182	0.216686	0.253656	0.439852	0.7576	0.908185	0.758976	0.0115603	0.0368	0.0584474	0.0400687	0.0761265	0.104845	0.126737	0.117729
84	0.404183	0.192533	0.321449	0.708713	0.516664	0.47202	0.907621	0.654923	0.172298	0.0317585	0.118575	0.166917	0.0928742	0.0851558	0.119903	0.118564	0.0839053	0.200219	0.212452	0.251446	0.4202	0.723471	0.908499	0.759205	0.01126	0.0481128	0.0556159	0.0419802	0.0733005	0.104403	0.126838	0.118369
85	0.383452	0.21509	0.346519	0.709603	0.495247	0.441323	0.908367	0.653336	0.1613	0.0385888	0.120114	0.178225	0.0841932	0.0764531	0.120732	0.113333	0.0846878	0.252401	0.209023	0.249987	0.400479	0.687505	0.908691	0.759699	0.0110547	0.0603724	0.053081	0.0439349	0.0709909	0.103617	0.126891	0.118904
86	0.364299	0.245502	0.370482	0.71125	0.473403	0.411694	0.909156	0.651662	0.150527	0.0474244	0.120841	0.189901	0.0768945	0.0702992	0.121637	0.108321	0.0858862	0.314275	0.206411	0.249436	0.380738	0.650206	0.908927	0.760523	0.0110931	0.0728697	0.0509022	0.0458727	0.0689731	0.102342	0.126954	0.119434
87	0.346839	0.283287	0.3934	0.714423	0.451244	0.383212	0.909943	0.649708	0.140049	0.0572872	0.121169	0.201589	0.0708112	0.0662839	0.122472	0.10351	0.0878116	0.383943	0.204579	0.249903	0.361046	0.612009	0.909111	0.76154	0.0120087	0.0860717	0.0490505	0.0478338	0.0670521	0.100538	0.127079	0.119898
88	0.331169	0.326735	0.41504	0.719576	0.429068	0.356035	0.910675	0.647325	0.129892	0.0669403	0.121373	0.213155	0.0658016	0.0639246	0.123256	0.0989723	0.0908731	0.45815	0.203449	0.251407	0.341649	0.573552	0.909118	0.762626	0.0151729	0.0990734	0.0474634	0.0498313	0.065077	0.0981431	0.127234	0.12041
89	0.317397	0.373801	0.434653	0.726976	0.407225	0.330291	0.911329	0.644473	0.120051	0.0754462	0.121416	0.224485	0.0616485	0.0627388	0.12408	0.0948105	0.0955818	0.533155	0.202979	0.253951	0.322753	0.535384	0.908975	0.763693	0.0211859	0.111716	0.0461011	0.0518516	0.0629768	0.0951503	0.12737	0.12101
90	0.305686	0.422101	0.451186	0.736705	0.386058	0.306069	0.911921	0.64127	0.110582	0.0824587	0.121249	0.235543	0.0581406	0.0622665	0.124898	0.0910579	0.103063	0.605236	0.203174	0.257451	0.304541	0.497958	0.908694	0.764659	0.0300459	0.123908	0.0449188	0.0539053	0.0607139	0.091691	0.127487	0.121625
91	0.296287	0.469201	0.463736	0.748494	0.36583	0.283504	0.912398	0.637622	0.10154	0.0880705	0.120883	0.246291	0.0551795	0.0621541	0.125682	0.0876754	0.115082	0.670749	0.204078	0.261731	0.287203	0.461753	0.908368	0.765573	0.0418716	0.135241	0.043895	0.0558901	0.0582667	0.087818	0.127605	0.122048
92	0.289542	0.512802	0.471743	0.761961	0.346786	0.262767	0.912801	0.633461	0.0930831	0.0926176	0.120265	0.256328	0.052646	0.062111	0.126498	0.0846068	0.133141	0.726505	0.205811	0.266726	0.270943	0.427268	0.908072	0.766808	0.0559729	0.145319	0.0429622	0.0576434	0.0556561	0.0834807	0.127649	0.122252
93	0.285871	0.551693	0.475012	0.776295	0.329007	0.243813	0.913322	0.628787	0.0855178	0.096406	0.119217	0.265502	0.0504567	0.0619427	0.127548	0.0817853	0.159013	0.770602	0.208702	0.272373	0.25575	0.394612	0.907861	0.768546	0.071844	0.154011	0.0423226	0.0590535	0.0530488	0.0789491	0.12768	0.122129
94	0.285769	0.585156	0.47387	0.789903	0.312651	0.2267	0.913897	0.623609	0.0791149	0.0997868	0.117871	0.273676	0.048506	0.0615392	0.128474	0.0791953	0.192635	0.802019	0.213111	0.278752	0.241686	0.364105	0.907803	0.770782	0.0884251	0.161121	0.0427897	0.0600005	0.050425	0.074276	0.127635	0.121936
95	0.289913	0.613457	0.469071	0.800955	0.297783	0.211438	0.91433	0.617905	0.0742155	0.102827	0.116426	0.280773	0.04673	0.0608315	0.129164	0.0769839	0.233683	0.820797	0.219506	0.286146	0.228782	0.335895	0.907862	0.773474	0.104808	0.166483	0.04608	0.0606531	0.0477942	0.0695034	0.127491	0.122015
96	0.298771	0.637971	0.461578	0.80797	0.284406	0.197959	0.914586	0.611706	0.0710491	0.105523	0.115145	0.286669	0.0451942	0.0598097	0.1297	0.075437	0.282175	0.827925	0.228454	0.295005	0.21697	0.309995	0.907971	0.776589	0.119616	0.16983	0.0541055	0.0617284	0.0452904	0.0647869	0.12727	0.122809
97	0.312276	0.660289	0.452568	0.809947	0.272591	0.18619	0.914709	0.605146	0.069507	0.108242	0.114627	0.291002	0.0439135	0.0584544	0.129965	0.0748064	0.337208	0.824831	0.240661	0.305979	0.206234	0.286499	0.908063	0.77975	0.131955	0.17111	0.0668814	0.0641395	0.0429425	0.0601576	0.126896	0.124769
98	0.330166	0.682064	0.443326	0.806478	0.262442	0.17603	0.914685	0.598255	0.0695125	0.111634	0.115663	0.293344	0.0429278	0.0567826	0.129952	0.0750833	0.397191	0.813215	0.257217	0.31994	0.196566	0.265446	0.908079	0.782829	0.141773	0.170378	0.0831822	0.069015	0.0407236	0.0556135	0.126355	0.127992
99	0.352193	0.704692	0.435267	0.797649	0.254023	0.167298	0.914618	0.591055	0.070953	0.115981	0.119046	0.293533	0.0423221	0.0547321	0.129798	0.0760155	0.460533	0.794851	0.279697	0.337953	0.187938	0.246768	0.907958	0.785978	0.149179	0.167799	0.101672	0.0767458	0.0386721	0.0512603	0.125686	0.132675
100	0.378302	0.729067	0.429512	0.783852	0.24732	0.15977	0.914693	0.583658	0.0739171	0.121306	0.125161	0.291622	0.0420959	0.0523439	0.129704	0.0772742	0.52618	0.771294	0.309325	0.360748	0.180346	0.230347	0.907819	0.789041	0.154421	0.163609	0.120649	0.0870752	0.0368085	0.0472739	0.124948	0.138998

## Sheet: shank_angle A1FaCoM
Shank angle	mean	std	steps
left	72.083	1.91348	70.9029	72.0683	71.9795	70.0024	72.2908	71.6779	70.1544	67.9594	68.1291	69.2626	70.9445	75.6609	72.8536	73.1899	71.5564	74.3286	72.5664	72.3352	72.4847	75.509	72.7072	73.9053	73.3638	69.7757	69.9298	73.0313	70.2449	72.4299	72.8739	71.5428	70.6577	73.1354	70.2015	72.8699	74.1048	71.7417	71.6539	73.3138	70.6963	66.7869	71.4655	72.0399	71.0365	71.8915	73.9663	72.1841	72.9651
right	67.2875	1.53979	67.357	69.7483	68.2062	69.9824	66.4754	65.3725	64.1032	66.3285	63.1692	69.1385	67.1601	67.7646	66.808	67.7172	64.0924	65.6256	66.0778	69.8978	65.397	64.4233	67.8252	66.4771	67.8039	66.632	65.8677	70.3931	68.6643	66.094	65.4155	68.3217	70.9505	68.6114	66.9048	67.686	67.3345	67.2753	67.6091	67.7209	65.7006	66.1843	67.4743	66.6993	68.521	63.9669	68.7375	68.3327	67.9759
[truncated: 78 more columns]

## Sheet: A1FaCoM kin. values
		Right	Left	Norm
hip	Max. hip flexion initial contact (°)	45.69	38.54
	Max. hip extension terminal stance phase (°)	-1.09	-1.32
	Hip extending movement initial contact – terminal stance(°)	46.78	39.86
	Total hip movement (Range of motion) (°)	49.41	39.86
knee	Knee extension initial contact(°)	23.96	24.05
	Knee flexion foot flat (°)	37.9	34.65
	Knee flexion from initial contact to foot flat (°)	13.94	10.6
	Knee extension midstance (°)	21.61	17.79
	Knee extension from footflat to midstance (°)	16.29	16.85
	Max. kneeflexion swing fase (°)	71.77	64.54
	Total knee movement (Range of motion) (°)	51.51	49.58
ankle	Max. dorsal flexion terminal stance phase (°)	17.01	18.36
	Max. plantar flexion pre swing (°)	-13.58	1.89
	Ankle plantar movement from end midstance to pre swing	30.59	16.47
	Total ankle movement(Range of Motion) (°)	30.59	16.47
	Max dorsal flexion swing phase (°)	4.97	5.63
		Right	Left	Norm
hip	Peek hip flexion moment	0.74	0.67
	Peek hip abduction moment	0.66	0.47
knee	Peek knee flexion moment	0.56	0.55
	Peek knee abduction moment	0.39	0.09
ankle	Peek ankle plantair moment	1.07	1.22
		Avg.	Min.	Max.	RoM.
trunk	Trunk Tilt (°)	-9.63	-10.65	-8.25	2.4
	Trunk Flex (°)	3.12	-5.22	9.96	15.18
	Trunk Rotation (°)	-7.43	-11.81	-0.76	11.05

## Sheet: Rotation RHipFlex A1FaCoM
all values Right	mean	std	steps
1	45.6894	1.97929	42.828	47.691	42.162	44.227	45.373	47.265	48.016	44.537	46.621	45.84	46.112	44.541	46.613	46.8	46.597	47.348	41.559	46.269	49.056	45.673	44.692	45.737	46.679	43.703	45.734	44.659	44.652	46.927	47.044	46.882	43.454	49.162	46.603	47.114	47.148	45.027	45.582	45.59	45.374	44.077	44.818	46.419	43.294	43.192	44.937	51.613	44.826
2	45.6447	2.0554	42.6887	47.5843	41.8955	43.8702	45.0266	47.3924	47.9355	44.7239	46.936	45.9965	46.0357	44.2964	46.493	46.8763	46.7957	47.8268	41.4159	46.2502	49.4128	45.5252	45.1047	45.8258	46.9314	43.8935	45.5742	44.7646	44.6277	47.0093	46.9041	46.9498	42.826	48.9108	46.5561	47.1696	47.0697	44.9401	45.3733	45.3269	45.2662	43.8482	44.5901	46.5542	43.2415	43.0413	44.8874	51.7036	44.7944
3	45.4896	2.12038	42.518	47.257	41.5503	43.3752	44.5487	47.2591	47.6558	44.792	47.0704	46.0619	45.6718	43.9713	46.5548	47.1488	46.7557	48.0146	41.1168	46.0766	49.5873	45.1649	45.6563	45.7293	47.177	43.9825	45.1528	44.7357	44.3626	46.9118	46.888	46.7529	42.0657	48.4537	46.288	47.0415	46.8302	44.6423	44.9816	44.9072	44.9789	43.5263	44.3363	46.6063	43.1481	42.7343	44.951	51.5175	44.5924
4	45.173	2.19151	42.2353	46.6969	41.0973	42.7558	43.935	46.8326	47.1578	44.679	47.5963	45.9116	45.0488	43.5341	46.7504	47.4942	46.4366	47.8074	40.6681	45.6966	49.5029	44.5734	46.2283	45.4404	47.2771	43.8414	44.4915	44.4709	43.849	46.5887	46.8847	46.2675	41.1927	47.8298	45.8063	46.687	46.3698	44.1221	44.4316	44.3204	44.519	43.0621	44.0018	46.4744	42.8955	42.2411	45.0304	51.0456	44.1927
5	44.6707	2.27014	41.7891	45.9476	40.5359	42.0353	43.1979	46.1623	46.4584	44.3834	47.695	45.525	44.2296	42.9955	46.9314	47.6847	45.8954	47.2718	40.0928	45.1314	49.1796	43.7936	46.6649	44.9777	47.1298	43.4485	43.6343	43.9465	43.1502	46.0561	46.7655	45.5243	40.2208	47.081	45.1439	46.1189	45.7148	43.4148	43.7238	43.5844	43.9141	42.4589	43.5576	46.1278	42.4496	41.5708	44.9972	50.3359	43.6176
6	43.9989	2.35327	41.1758	45.061	39.8741	41.2245	42.348	45.3274	45.5886	43.9338	47.5533	44.9477	43.2728	42.3732	46.9538	47.5547	45.1912	46.5049	39.4081	44.4226	48.6802	42.8902	46.8638	44.3519	46.7156	42.8635	42.6449	43.2055	42.3426	45.3624	46.4577	44.58	39.1634	46.2273	44.3338	45.3879	44.9062	42.5692	42.8408	42.7202	43.1852	41.7484	43.0095	45.5782	41.8295	40.7493	44.7741	49.4455	42.9002
7	43.1865	2.43373	40.4293	44.0782	39.1187	40.3245	41.3945	44.3929	44.5756	43.3613	47.1867	44.2466	42.2207	41.6728	46.7589	47.0729	44.3773	45.591	38.6255	43.6042	48.0643	41.9054	46.8079	43.5671	46.0898	42.1579	41.5767	42.321	41.4715	44.5513	45.9618	43.4916	38.0413	45.2819	43.3982	44.5491	43.9822	41.6172	41.7992	41.736	42.3425	40.9665	42.3754	44.8562	41.0627	39.8042	44.3547	48.4183	42.0666
8	42.2645	2.50923	39.598	43.0281	38.2813	39.3391	40.3469	43.3845	43.4474	42.6864	46.6472	43.4656	41.1067	40.8932	46.3645	46.3111	43.4953	44.5967	37.755	42.696	47.3566	40.8571	46.5321	42.6369	45.3289	41.385	40.4772	41.3465	40.5482	43.6483	45.3186	42.3012	36.8784	44.2589	42.3675	43.6328	42.9651	40.5753	40.6536	40.6385	41.3951	40.1376	41.6682	43.9909	40.1719	38.7596	43.7746	47.287	41.1249
9	41.2593	2.58127	38.7231	41.93	37.3734	38.2768	39.2168	42.2946	42.2306	41.9196	45.9852	42.6137	39.9555	40.0325	45.8004	45.4126	42.5721	43.567	36.8017	41.7067	46.5563	39.7551	46.0766	41.5874	44.4802	40.5657	39.3788	40.3085	39.5748	42.664	44.5744	41.0461	35.6875	43.1737	41.2825	42.6565	41.8706	39.4582	39.4473	39.4413	40.3627	39.2706	40.8929	43.0101	39.176	37.6385	43.0718	46.0788	40.0763
10	40.1886	2.65046	37.814	40.7923	36.4136	37.1452	38.0198	41.1155	40.9469	41.0595	45.234	41.6767	38.7826	39.0861	45.1002	44.4424	41.6129	42.5081	35.7675	40.6394	45.6626	38.6035	45.4718	40.4477	43.5747	39.6928	38.2696	39.2113	38.5494	41.6014	43.7523	39.7549	34.4753	42.0231	40.1748	41.6288	40.7176	38.2832	38.2007	38.1635	39.2677	38.3652	40.0537	41.946	38.1029	36.4605	42.2672	44.8073	38.928
11	39.0617	2.71536	36.8523	39.614	35.4169	35.9515	36.7713	39.8528	39.6054	40.0924	44.3977	40.6523	37.5907	38.0586	44.2929	43.4062	40.6067	41.4131	34.6541	39.4956	44.6866	37.4028	44.7341	39.2449	42.61	38.7456	37.1228	38.0507	37.4613	40.4593	42.8535	38.4351	33.2443	40.7798	39.056	40.5504	39.5292	37.0581	36.9208	36.8254	38.1283	37.4118	39.1561	40.8261	36.9754	35.238	41.3725	43.4872	37.6914
12	37.8814	2.77225	35.821	38.3866	34.3996	34.7037	35.4774	38.5161	38.2061	39.0129	43.4919	39.5423	36.3701	36.96	43.3867	42.2762	39.5554	40.2797	33.4536	38.2738	43.6318	36.1491	43.8633	37.9961	41.5683	37.7082	35.9137	36.819	36.2917	39.2486	41.8638	37.0661	31.994	39.4152	37.9176	39.4128	38.322	35.784	35.6072	35.4397	36.9604	36.3989	38.1978	39.6609	35.804	33.9846	40.3916	42.1337	36.3883
13	36.6465	2.81639	34.7103	37.0989	33.3771	33.4131	34.1334	37.1193	36.746	37.8236	42.518	38.3407	35.1106	35.7805	42.379	41.0257	38.4687	39.1106	32.179	36.9775	42.4835	34.8373	42.875	36.7014	40.4277	36.586	34.6238	35.5063	35.0334	37.9838	40.7666	35.6253	30.7233	37.9342	36.7441	38.2159	37.0959	34.4597	34.2545	34.0141	35.7824	35.3174	37.1685	38.452	34.5942	32.7125	39.3149	40.7479	35.0905
14	35.3571	2.84392	33.5239	35.7384	32.3527	32.0913	32.7388	35.6631	35.2284	36.512	41.4747	37.0361	33.8165	34.5283	41.2663	39.6456	37.3553	37.9113	30.8425	35.6118	41.2114	33.4551	41.7725	35.3484	39.1718	35.383	33.2505	34.1039	33.6848	36.6721	39.5547	34.1315	29.4388	36.3867	35.5218	36.9722	35.8406	33.0861	32.8649	32.5547	34.6022	34.1617	36.0586	37.1983	33.3583	31.4271	38.1446	39.3282	33.8681
15	34.0186	2.85358	32.2617	34.2868	31.325	30.7474	31.3166	34.1553	33.6675	35.0912	40.3519	35.6301	32.5069	33.2173	40.0459	38.1462	36.2257	36.6873	29.4629	34.1855	39.8179	31.9928	40.5668	33.9396	37.7966	34.1208	31.8096	32.6147	32.2632	35.316	38.2272	32.6533	28.1482	34.8274	34.2421	35.6911	34.5452	31.6712	31.453	31.0677	33.4183	32.9258	34.8672	35.8959	32.1028	30.1312	36.8991	37.8822	32.7085
16	32.6421	2.84462	30.929	32.7272	30.2962	29.3885	29.9158	32.6224	32.0926	33.6038	39.1323	34.1402	31.2054	31.866	38.716	36.5359	35.0777	35.4432	28.0683	32.7196	38.332	30.4455	39.2665	32.4905	36.2924	32.8563	30.33	31.058	30.8058	33.9257	36.7849	31.2359	26.8601	33.2862	32.906	34.3866	33.2163	30.2334	30.0331	29.5673	32.2251	31.6104	33.5947	34.5456	30.8226	28.8332	35.5852	36.4271	31.5595
17	31.2448	2.81691	29.5404	31.0819	29.2681	28.0232	28.5842	31.1037	30.5419	32.0806	37.8077	32.5953	29.9274	30.4957	37.2694	34.8335	33.9035	34.1934	26.6959	31.2492	36.7942	28.8432	37.8736	31.0171	34.6908	31.6342	28.8488	29.4709	29.352	32.5186	35.2329	29.8722	25.5845	31.7821	31.5239	33.0802	31.8753	28.7994	28.6145	28.0748	31.0166	30.2345	32.2503	33.1612	29.5164	27.5506	34.1959	34.9871	30.3909
18	29.8465	2.77242	28.1027	29.3914	28.2416	26.6612	27.3342	29.6366	29.0425	30.5536	36.3886	31.0462	28.6784	29.1277	35.7269	33.073	32.7051	32.9536	25.3775	29.8084	35.2484	27.2242	36.3889	29.5346	33.0349	30.4541	27.3937	27.9024	27.9322	31.1199	33.5876	28.5475	24.3355	30.3233	30.1091	31.7924	30.5433	27.3963	27.205	26.6118	29.7928	28.8288	30.8532	31.768	28.1888	26.2985	32.7242	33.5827	29.206
19	28.4842	2.73324	26.604	27.6971	27.2189	25.3132	26.1555	28.2406	27.602	29.0527	34.898	29.5271	27.4565	27.7817	34.1235	32.6801	31.4882	31.7406	24.1301	28.4199	33.7192	25.6225	34.8185	28.676	31.3743	29.3088	25.9771	26.3947	26.5622	29.7565	31.8749	27.2509	23.1285	28.9089	28.6767	30.5328	29.2254	26.0456	25.8125	25.1924	28.5532	27.4235	29.4231	30.3963	26.846	25.0875	31.1748	32.2207	28.0279
20	27.1166	2.65146	25.0214	26.0281	26.2029	23.9925	25.039	26.9155	26.2219	27.5983	33.3659	28.0624	26.2657	26.4715	32.4948	29.5957	30.2591	30.5689	22.949	27.0898	32.2253	24.0633	33.1791	27.2284	29.7554	28.1935	24.6036	24.9686	25.2488	28.4395	30.1292	25.9808	21.9772	27.5376	27.2419	29.3022	27.9281	24.7587	24.4472	23.8252	27.2961	26.0363	27.9776	29.0641	25.4956	23.9202	29.5662	30.899	26.8752
21	25.7944	2.58881	23.3654	24.4019	25.1951	22.7136	23.9803	25.6433	24.8978	26.2015	31.8266	26.6652	25.1144	25.1995	30.8686	27.9474	29.0306	29.4405	21.8261	25.8156	30.783	22.5654	31.496	25.1519	28.2063	27.1108	23.2701	23.6271	24.0024	27.1641	28.3886	24.7384	20.8856	26.2105	25.8222	28.0979	26.6696	23.5368	23.1194	22.5144	26.0277	24.6794	26.5364	27.7758	24.1481	22.794	27.9248	29.6153	25.7521
22	24.5248	2.52961	21.6597	22.8362	24.2029	21.4865	22.9758	24.4114	23.6354	24.8735	30.3007	25.3433	24.01	23.9626	29.2641	26.3815	27.8102	28.3448	20.8126	24.5959	29.3987	21.1416	29.8096	23.7349	26.7377	26.067	21.9785	22.3614	22.8349	25.9324	26.683	23.5305	19.8449	24.9144	24.4324	26.9206	25.4493	22.373	21.8366	21.2603	24.7591	23.3731	25.1298	26.5306	22.8169	21.711	26.2821	28.3686	24.6525
23	23.3067	2.47453	19.9374	21.3461	23.2392	20.317	22.0242	23.2257	22.4342	23.6252	28.8047	24.097	22.9589	22.757	27.6909	24.9041	26.5967	27.2672	19.9656	23.4237	28.0702	19.7993	28.1524	22.3703	25.3582	25.0543	20.7352	21.163	21.7396	24.7476	25.0467	22.3651	18.8449	23.6237	23.0863	25.7753	24.254	21.2628	20.6003	20.0643	23.511	22.1338	23.7803	25.3296	21.52	20.6781	24.6706	27.1587	23.5677
24	22.1436	2.42246	18.2963	19.9458	22.3186	19.2086	21.1229	22.0957	21.2916	22.4655	27.3563	22.9296	21.9642	21.5897	26.1586	23.5143	25.3869	26.2024	19.2546	22.2924	26.7989	18.5416	26.5483	21.0799	24.06	24.0676	19.5464	20.0231	20.7163	23.6048	23.5086	21.2487	17.8803	22.3694	21.7986	24.6685	23.0767	20.2073	19.4152	18.9292	22.3049	20.9714	22.501	24.1723	20.2756	19.6929	23.1181	25.9845	22.4938
25	21.0401	2.36977	16.953	18.6504	21.4562	18.1661	20.2684	21.0266	20.2088	21.3973	25.967	21.8518	21.0288	20.4679	24.6902	22.2077	24.1788	25.1467	18.6173	21.2012	25.596	17.3662	25.0236	19.8703	22.8357	23.111	18.4176	18.9307	19.7681	22.5	22.0768	20.1846	16.9501	21.2274	20.5892	23.6055	21.9173	19.2119	18.2858	17.8519	21.1535	19.8912	21.3122	23.0606	19.1019	18.7521	21.6467	24.849	21.4292
26	19.9987	2.31281	16.0099	17.4718	20.6649	17.1993	19.4565	20.0227	19.1875	20.4234	24.6454	20.8511	20.1584	19.4116	23.3007	20.9736	22.9772	24.0962	18.0071	20.1498	24.4566	16.2672	23.6074	18.7755	21.6881	22.1913	17.3555	17.8824	18.9015	21.4356	20.7474	19.1759	16.0542	20.2081	19.4773	22.5881	20.7789	18.2816	17.2142	16.8286	20.0642	18.8909	20.2286	22.0004	18.0122	17.8574	20.2674	23.7559	20.3707
27	19.0198	2.2526	15.3479	16.424	19.9461	16.3152	18.6827	19.0873	18.2283	19.5397	23.3974	19.9225	19.3598	18.44	22.0037	19.8157	21.7956	23.0516	17.4003	19.1359	23.3691	15.2399	22.3193	17.855	20.6174	21.3133	16.3669	16.893	18.1179	20.4135	19.5167	18.2223	15.1947	19.2834	18.469	21.6186	19.6675	17.4202	16.2126	15.8598	19.0442	17.969	19.2451	20.9921	17.0109	17.0204	18.9774	22.7159	19.3247
28	18.1014	2.19217	14.834	15.5045	19.2914	15.5139	17.9329	18.2146	17.334	18.7352	22.229	19.0644	18.6287	17.5703	20.803	18.7403	20.6516	22.021	16.7911	18.1549	22.3296	14.2788	21.1662	17.0775	19.6151	20.4785	15.4573	15.9715	17.4099	19.4303	18.3855	17.322	14.3765	18.4333	17.5636	20.6942	18.5904	16.6254	15.2843	14.9487	18.0995	17.1268	18.3493	20.0333	16.0972	16.2605	17.7789	21.73	18.3008
29	17.2402	2.13469	14.3832	14.6922	18.6896	14.7953	17.2035	17.3959	16.4996	18.0004	21.1549	18.2802	17.9586	16.8148	19.693	17.7536	19.5625	21.0157	16.1811	17.2049	21.3412	13.373	20.1406	16.3854	18.6683	19.6894	14.6266	15.1136	16.7662	18.4798	17.3538	16.4769	13.6081	17.6413	16.759	19.8085	17.5548	15.8917	14.4259	14.0959	17.2283	16.3625	17.5276	19.1239	15.2704	15.5787	16.6785	20.798	17.3124
30	16.4331	2.08282	13.945	13.9604	18.1255	14.1539	16.4878	16.6306	15.7198	17.3182	20.1549	17.5743	17.3437	16.1806	18.6682	16.8504	18.5487	20.045	15.574	16.325	20.4055	12.5176	19.2341	15.7422	17.7758	18.9509	13.865	14.3093	16.1727	17.5575	16.4117	15.6876	12.8985	16.8982	16.0489	18.9547	16.566	15.2055	13.6342	13.2971	16.4275	15.6677	16.7647	18.2633	14.5297	14.9675	15.6644	19.9198	16.3701
31	15.6813	2.03962	13.5017	13.2718	17.5813	13.5825	15.7809	15.9164	14.9924	16.6708	19.2127	16.9385	16.7812	15.6621	17.7211	16.0229	17.6188	19.1205	14.9709	16.1226	19.52	11.7068	18.4428	15.1247	16.9334	18.2707	13.1479	13.5548	15.6161	16.6659	15.5465	14.9507	12.2525	16.2008	15.4173	18.1324	15.6279	14.5532	12.9003	12.5467	15.6897	15.0307	16.0505	17.4517	13.8695	14.4092	14.7212	19.0998	15.4855
32	14.9579	2.00555	13.0452	12.5985	17.0376	13.0674	15.0831	15.2439	14.3099	16.0466	18.3189	16.3611	16.2694	15.2391	16.8454	15.2527	16.7741	18.2529	14.3918	14.4992	18.6852	10.9315	17.7529	14.5202	16.1258	17.6493	12.4634	12.8791	15.0763	15.8066	14.745	14.2594	11.6667	15.5468	14.8439	17.3447	14.7335	13.9283	12.2174	11.8441	14.9968	14.4346	15.3775	16.6857	13.2822	13.8852	13.8367	18.3335	14.6678
33	14.2786	1.98098	12.5724	11.9227	16.4764	12.5942	14.4008	14.5892	13.661	15.4416	17.4717	15.8231	15.8082	14.8847	16.0262	14.5196	16.0109	17.4447	13.8636	13.6313	17.8869	10.1798	17.1324	13.9238	15.3455	17.0835	11.8075	12.3127	14.543	14.9776	13.989	13.6039	11.129	14.9266	14.3058	16.5923	13.872	13.3294	11.587	11.1998	14.3234	13.8631	14.7363	15.9585	12.7651	13.3798	13.0043	17.602	13.9247
34	13.6279	1.96538	12.08	11.228	15.888	12.152	13.74	13.931	13.0347	14.859	16.669	15.3147	15.397	14.567	15.244	13.8087	15.3197	16.6927	13.3833	12.77	17.111	9.44633	16.5517	13.328	14.5697	16.5677	11.1737	11.8293	14.0153	14.1783	13.2607	12.9743	10.622	14.3273	13.7767	15.8707	13.04	12.7483	11.008	10.62	13.6483	13.301	14.116	15.2663	12.314	12.872	12.2163	16.8807	13.257
35	12.9974	1.95791	11.5676	10.4996	15.2683	11.735	13.1066	13.2453	12.4192	14.2933	15.9033	14.8251	15.0239	14.2481	14.4779	13.1303	14.6875	15.9924	12.9314	11.9184	16.3642	8.73074	15.9781	12.7269	13.7788	16.0927	10.5503	11.3823	13.4946	13.4159	12.5515	12.3567	10.1211	13.7417	13.2303	15.1702	12.2442	12.1717	10.4703	10.0903	12.9593	12.7314	13.5086	14.6044	11.9207	12.3371	11.4548	16.1553	12.6479
36	12.3755	1.95578	11.0276	9.72489	14.6099	11.3284	12.5084	12.5057	11.7972	13.7346	15.1636	14.3368	14.665	13.8915	13.7072	12.4907	14.1004	15.3313	12.4845	11.0892	15.6528	8.02846	15.3823	12.1188	12.9661	15.6358	9.9239	10.9399	12.9625	12.6958	11.8538	11.7419	9.58801	13.1559	12.6458	14.4854	11.4797	11.5841	9.95856	9.59264	12.2565	12.1394	12.9077	13.9663	11.5734	11.7525	10.7055	15.4123	12.0675
37	11.7483	1.9539	10.439	8.89836	13.8981	10.9203	11.9505	11.6849	11.1444	13.1669	14.441	13.8272	14.2857	13.465	12.9173	11.8746	13.5449	14.6887	12.0153	10.2885	14.9655	7.32818	14.7415	11.5147	12.1222	15.1484	9.27964	10.4825	12.3913	12.0088	11.1518	11.1282	8.98955	12.5449	12.0169	13.802	10.7328	10.9913	9.45364	9.11027	11.5391	11.5145	12.3062	13.3406	11.258	11.0987	9.96509	14.6281	11.4967
38	11.0993	1.94962	9.78467	8.01758	13.1131	10.4962	11.4339	10.7612	10.4332	12.5666	13.7276	13.2753	13.8359	12.9366	12.0896	11.2427	13.0065	14.0368	11.4998	9.50913	14.2863	6.61347	14.0371	10.9186	11.2363	14.5951	8.60419	9.99545	11.7536	11.3403	10.4341	10.5086	8.30226	11.8925	11.3374	13.1003	9.98073	10.3989	8.93706	8.62348	10.7946	10.8516	11.6956	12.7188	10.9493	10.3568	9.237	13.7724	10.9108
39	10.4084	1.94543	9.06956	7.082	12.2339	10.0349	10.9564	9.71725	9.63246	11.9113	13.0087	12.6566	13.2614	12.2833	11.204	10.558	12.464	13.3364	10.9194	8.73883	13.5876	5.86014	13.2528	10.315	10.2965	13.991	7.88856	9.4593	11.0242	10.6696	9.7024	9.86294	7.50879	11.1877	10.5949	12.3592	9.20421	9.78986	8.38067	8.11109	10.0002	10.1475	11.0638	12.0844	10.6113	9.50484	8.52938	12.813	10.278
40	9.65284	1.9468	8.287	6.0977	11.2458	9.50791	10.5097	8.53982	8.71473	11.185	12.2573	11.9355	12.5091	11.4885	10.2362	9.78958	11.8911	12.5431	10.2543	7.96097	12.8399	5.03652	12.3741	9.681	9.29479	13.3364	7.12045	8.8437	10.1785	9.96927	8.95267	9.16718	6.59164	10.4145	9.76797	11.5601	8.38782	9.14697	7.74518	7.54818	9.12758	9.39967	10.4051	11.4119	10.2	8.52279	7.85282	11.7238	9.56755
41	8.82222	1.95854	7.43211	5.07519	10.1403	8.88385	10.0792	7.23281	7.66113	10.3649	11.4424	11.0899	11.5382	10.548	9.18502	8.90703	11.2629	11.6133	9.47835	7.15699	12.0243	4.107	11.3924	8.98661	8.23095	12.595	6.28286	8.11758	9.20176	9.21194	8.89963	8.38897	5.54086	9.55039	8.82623	10.6912	7.51812	8.43436	6.99024	6.90467	8.15182	8.60045	9.71616	10.6696	9.67164	7.40491	7.20837	10.4916	8.75333
42	7.86948	1.99118	6.51211	4.02719	8.9179	8.13921	9.64462	5.83203	6.46333	9.43641	10.538	10.0992	10.3373	9.46909	8.04643	7.89778	10.5496	10.5281	8.57488	6.30961	11.1275	3.04242	10.3007	8.20169	7.10602	11.7353	5.36298	7.25357	8.09172	8.37106	7.31705	7.49456	4.36725	8.57545	7.74954	9.75387	6.58239	7.5881	6.08993	6.15073	7.05211	7.73479	8.99367	9.82379	8.98824	6.16379	6.57646	9.11388	7.81661
43	6.81957	2.03791	5.53167	2.95733	7.59133	7.25873	9.17952	4.39239	5.134	8.40112	9.524	8.96542	8.94373	8.26282	6.81642	6.77788	9.72755	9.29464	7.55506	5.41252	10.1432	1.8297	9.10152	7.30364	5.92421	10.7546	4.35864	6.24009	6.87427	7.44233	6.40194	6.46215	3.10879	7.48527	6.53473	8.74806	5.57218	6.58955	5.04458	5.27027	5.82342	6.78473	8.22373	8.84224	8.125	4.83288	5.91845	7.59864	6.74836
44	5.67746	2.08877	4.49367	1.87788	6.18366	6.25455	8.65532	2.97268	3.70254	7.28387	8.38256	7.71597	7.41079	6.95427	5.49618	5.59465	8.77087	7.92077	6.42981	4.46827	9.07586	0.483111	7.80326	6.28763	4.70405	9.65324	3.27918	5.09334	5.59312	6.441	5.40088	5.29242	1.83154	6.28588	5.19999	7.66924	4.48764	5.49159	3.88492	4.263	4.49229	5.7354	7.38532	7.71225	7.07827	3.46421	5.19799	5.97331	5.55527
45	4.47136	2.1259	3.40567	0.820556	4.73533	5.17467	8.05278	1.63933	2.21811	6.12556	7.10256	6.40011	5.80244	5.585	4.09456	4.38722	7.66767	6.43533	5.22311	3.49389	7.93967	-0.913444	6.43522	5.17	3.47544	8.45667	2.17178	3.86011	4.30856	5.39922	4.32211	4.01667	0.618111	5.00044	3.79333	6.52189	3.34867	4.35033	2.66722	3.15367	3.11633	4.58878	6.46478	6.44844	5.87067	2.12556	4.40978	4.28122	4.27233
46	3.24748	2.13415	2.279	-0.170455	3.31082	4.08745	7.37627	0.456091	0.746455	4.98036	5.697	5.07718	4.19227	4.19264	2.63682	3.19955	6.43536	4.884	3.97191	2.51445	6.754	-2.24791	5.05227	3.99145	2.241	7.21645	1.07836	2.60709	3.07018	4.36009	3.18327	2.70136	-0.456636	3.66536	2.37982	5.32873	2.19836	3.20336	1.46573	2.00627	1.77255	3.36664	5.46436	5.09991	4.54945	0.868545	3.58836	2.58091	2.96682
47	2.06667	2.11287	1.14267	-1.0599	1.99726	3.07291	6.65522	-0.53004	-0.632051	3.92012	4.353	3.80666	2.66573	2.81682	1.16905	2.06297	5.12613	3.32376	2.72437	1.57719	5.55466	-3.45761	3.73122	2.81976	1.00204	5.9789	0.039697	1.41608	1.91713	3.37488	2.02174	1.43381	-1.33718	2.33025	1.04737	4.13287	1.09385	2.10063	0.358061	0.909091	0.54402	2.11953	4.41612	3.74397	3.19248	-0.260909	2.79663	0.947182	1.7237
48	1.00179	2.08169	0.0564444	-1.82725	0.878758	2.20661	5.94492	-1.30312	-1.82874	3.02718	3.77056	2.63718	1.3248	1.51318	-0.241737	0.989768	3.82676	1.8327	1.53318	0.746586	4.40552	-4.51021	2.5633	1.73478	-0.202091	4.78345	-0.900263	0.374091	0.888515	2.50605	0.900283	0.307333	-1.98379	1.05832	-0.100081	2.99891	0.0979394	1.10695	-0.592798	-0.0580606	-0.489273	0.917626	3.38743	2.47737	1.91485	-1.23582	2.10656	-0.538778	0.63097
49	0.0905344	2.03089	-0.924	-2.45555	0.0306061	1.54309	5.30652	-1.87752	-2.76258	2.37336	1.34367	1.59155	0.277909	0.366636	-1.51727	-0.00942424	2.64191	0.512879	0.448758	0.0820909	3.38024	-5.35939	1.62667	0.808485	-1.322	3.6747	-1.69706	-0.449273	0.0298788	1.82045	-0.103394	-0.592364	-2.36506	-0.0740606	-0.965818	2.00821	-0.728273	0.274576	-1.334	-0.829455	-1.25727	-0.157424	2.45806	1.39779	0.849182	-2.04242	1.58633	-1.81861	-0.239636
50	-0.578555	2.01076	-1.75689	-2.92781	-0.495808	1.10127	4.79581	-2.28237	-3.37749	2.00848	0.139	0.700828	-0.380596	-0.517455	-2.57321	-0.912697	1.66672	-0.524343	-0.484131	-0.365465	2.54063	-5.94911	0.974232	0.097697	-2.30932	2.69894	-2.31217	-1.01627	-0.614717	1.37058	-0.912485	-1.19465	-2.474	-0.987788	-1.47317	1.24351	-1.33227	-0.361859	-1.82573	-1.35624	-1.71107	-1.01283	1.69728	0.58299	0.109061	-2.66442	1.28168	-2.84338	-0.847152
51	-0.976289	2.02182	-2.42022	-3.22654	-0.671192	0.867091	4.45419	-2.53967	-3.64853	1.96732	-0.797667	0.0175152	-0.615384	-1.04	-3.34251	-1.68134	0.97397	-1.18406	-1.2249	-0.553374	1.94527	-6.22749	0.645879	-0.359404	-3.09507	1.89511	-2.71851	-1.29498	-0.987394	1.19199	-1.4661	-1.45727	-2.34087	-1.61126	-1.57757	0.774505	-1.65455	-0.776616	-2.03589	-1.60867	-1.83834	-1.57065	1.15365	0.0967071	-0.244333	-3.07986	1.21409	-3.56008	-1.17633
52	-1.08892	2.06351	-2.90733	-3.33718	-0.51203	0.822818	4.30421	-2.67288	-3.601	2.20815	-1.421	-0.399848	-0.505333	-1.15455	-3.78055	-2.27218	0.594576	-1.42482	-1.73709	-0.457394	1.63488	-6.16242	0.631	-0.558273	-3.61094	1.29382	-2.89061	-1.28006	-1.045	1.30945	-1.72682	-1.38945	-2.02033	-1.89382	-1.30142	0.632182	-1.69082	-0.949455	-1.96624	-1.57091	-1.68442	-1.77733	0.852485	-0.0233636	-0.223	-3.25964	1.38558	-3.96127	-1.22445
53	-0.937539	2.12466	-3.202	-3.26914	-0.0540909	0.976758	4.33456	-2.71675	-3.32746	2.60019	-1.712	-0.498253	-0.208465	-0.913818	-3.87097	-2.64499	0.499293	-1.30371	-2.01001	-0.107616	1.60388	-5.78687	0.842717	-0.511182	-3.80687	0.919515	-2.79992	-1.02572	-0.814848	1.72877	-1.67191	-1.07253	-1.55275	-1.84517	-0.761242	0.782869	-1.5193	-0.886364	-1.6823	-1.24339	-1.33865	-1.61188	0.779636	0.214303	0.0688788	-3.16686	1.77303	-4.09864	-1.00648
54	-0.57305	2.19432	-3.298	-3.06656	0.679051	1.36576	4.50385	-2.69832	-2.93123	3.02104	-1.70844	-0.26398	0.156636	-0.437909	-3.65801	-2.7704	0.624323	-0.957798	-2.0718	0.415172	1.78895	-5.20897	1.17025	-0.244465	-3.63609	0.760091	-2.43828	-0.618818	-0.384313	2.40695	-1.29533	-0.613919	-0.928354	-1.55693	-0.119545	1.13175	-1.22233	-0.620424	-1.25886	-0.656788	-0.876323	-1.12233	0.890606	0.737515	0.486818	-2.78833	2.33946	-4.00014	-0.581091
55	-0.0428191	2.27472	-3.238	-2.75327	1.68118	2.03727	4.78545	-2.59555	-2.45382	3.44773	-1.494	0.234364	0.585	0.181727	-3.25073	-2.77755	0.919818	-0.495818	-1.96445	1.04218	2.10009	-4.54573	1.54782	0.179182	-3.148	0.748273	-1.84491	-0.115909	0.155455	3.25818	-0.645636	-0.0649091	-0.102091	-1.14618	0.524273	1.59927	-0.815727	-0.181727	-0.717	0.129	-0.306364	-0.428273	1.158	1.43082	0.951	-2.16945	3.06318	-3.648	-0.0362727
56	0.637176	2.38295	-3.03833	-2.28889	2.952	3.029	5.20911	-2.311	-1.85811	3.95944	-1.12644	0.783111	1.157	0.942	-2.74556	-2.79811	1.38844	0.0852222	-1.67456	1.77867	2.49111	-3.83989	2.01578	0.714889	-2.51044	0.826222	-1.08444	0.497222	0.794	4.22344	0.169667	0.609	0.999	-0.658889	1.17522	2.18133	-0.25	0.445778	-0.00477778	1.07233	0.431111	0.362889	1.60067	2.21222	1.48433	-1.39378	3.96789	-3.02567	0.573667
57	1.50031	2.52901	-2.67033	-1.58643	4.49064	4.35245	5.84712	-1.71635	-1.05243	4.67522	-0.601333	1.25105	1.97613	1.919	-2.12468	-2.77996	2.07141	0.874313	-1.12243	2.7072	2.99969	-3.03383	2.69157	1.3913	-1.84611	1.01841	-0.19598	1.30627	1.60254	5.31429	1.06381	1.49783	2.44033	-0.0401212	1.92431	2.94232	0.551667	1.32433	0.961444	2.18506	1.42388	1.23473	2.27386	3.08787	2.17648	-0.496303	5.10411	-2.08635	1.26697
58	2.62306	2.69253	-2.05167	-0.546061	6.28852	5.98582	6.76812	-0.709455	0.0571818	5.70236	0.165333	1.72927	3.12873	3.16736	-1.28476	-2.56382	3.03885	1.96712	-0.208939	3.93942	3.7273	-1.99588	3.69664	2.29873	-1.11821	1.4253	0.852697	2.42209	2.67445	6.59373	2.0363	2.69412	4.23933	0.81297	2.88239	3.97285	1.65318	2.52088	2.24924	3.51518	2.74027	2.26933	3.23388	4.13336	3.13255	0.570303	6.51742	-0.763121	2.11782
59	4.03961	2.87659	-1.10011	0.901394	8.31139	7.87842	8.00585	0.759192	1.52732	7.09336	1.25978	2.41124	4.64057	4.73255	-0.0995354	-1.97746	4.33368	3.41767	1.13745	5.53969	4.77619	-0.616303	5.09923	3.53508	-0.190172	2.16979	2.13823	3.92075	4.07521	8.12872	3.16293	4.2496	6.35752	1.98469	4.1228	5.34785	3.08991	4.07236	3.87957	5.10848	4.40193	3.57313	4.51626	5.43921	4.42694	1.87756	8.24107	0.972051	3.20624
60	5.77155	3.04484	0.227667	2.75449	10.5031	9.96921	9.54433	2.6796	3.35736	8.83498	2.72922	3.43944	6.46259	6.60964	1.51061	-0.856586	5.94061	5.20423	2.93124	7.47464	6.19512	1.12697	6.89061	5.16342	1.05918	3.35071	3.69874	5.81249	5.81855	9.94571	4.53333	6.14905	8.71447	3.5161	5.64192	7.10199	4.8513	5.98326	5.81759	6.97885	6.37325	5.21108	6.12173	7.05176	6.07348	3.46629	10.2762	3.08681	4.58418
61	7.7871	3.17068	1.93433	4.97227	12.8021	12.1931	11.3292	5.01024	5.48255	10.8572	4.569	4.8717	8.50285	8.73464	3.54421	0.791576	7.80848	7.24579	5.13527	9.65991	7.95848	3.19006	9.00933	7.17967	2.70436	5.03436	5.53155	8.0453	7.86897	12.0178	6.20503	8.31691	11.2213	5.38882	7.39758	9.20579	6.88364	8.20882	7.98712	9.09355	8.56982	7.18842	8.01206	8.94745	8.04082	5.35688	12.5837	5.48736	6.26882
62	10.0155	3.23693	3.98889	7.45873	15.1541	14.4842	13.2923	7.61338	7.79673	13.054	6.714	6.67542	10.6486	11.0021	5.93556	2.88856	9.85907	9.42518	7.61212	11.9892	9.98716	5.49074	11.3373	9.50722	4.73503	7.15593	7.58327	10.523	10.1163	14.2728	8.16438	10.6413	13.7917	7.50817	9.329	11.5645	9.10352	10.6559	10.3001	11.3815	10.887	9.43513	10.1031	11.0548	10.2708	7.52318	15.0985	8.04787	8.22815
63	12.3692	3.24124	6.32467	10.0971	17.5124	16.785	15.3644	10.3316	10.2008	15.3107	9.054	8.75421	12.811	13.3006	8.58863	5.29332	12.0106	11.6333	10.2101	14.3588	12.1832	7.93458	13.7541	12.0323	7.05605	9.57293	9.7637	13.1308	12.4432	16.6258	10.3468	13.022	16.3459	9.76597	11.3572	14.0595	11.4141	13.2191	12.6827	13.7555	13.2282	11.8533	12.3066	13.2876	12.6868	9.89391	17.7552	10.6546	10.3922
64	14.7603	3.19742	8.849	12.7771	19.8371	19.0499	17.4773	13.0381	12.616	17.5175	11.479	10.9462	14.9368	15.5385	11.3481	7.83945	14.1879	13.7995	12.8218	16.6805	14.4474	10.4254	16.1636	14.635	9.53209	12.1319	11.9733	15.7565	14.7534	18.9926	12.6811	15.3767	18.811	12.0643	13.399	16.5781	13.7288	15.8144	15.079	16.1442	15.5185	14.3528	14.5503	15.5677	15.1985	12.3675	20.4877	13.2265	12.68
65	17.1127	3.12379	11.4643	15.3986	22.091	21.2393	19.5671	15.6361	14.9762	19.6054	13.8953	13.1393	17.0032	17.657	14.0878	10.3871	16.3288	15.8863	15.3647	18.899	16.6882	12.8827	18.4945	17.1999	12.0351	14.6967	14.1231	18.3048	16.9705	21.3036	15.0963	17.6434	21.1306	14.3168	15.388	19.0306	15.9889	18.3822	17.4422	18.4874	17.7035	16.8458	16.7772	17.8278	17.7169	14.8397	23.2232	15.7138	15.007
66	19.3588	3.05274	14.0797	17.8795	24.2389	23.3197	21.5885	18.0698	17.2336	21.545	16.242	15.2519	19.0161	19.6377	16.7128	12.822	18.3932	17.8848	17.7818	20.9905	18.8521	15.2554	20.7109	19.653	14.4601	17.1634	16.1516	20.7053	19.0506	23.5048	17.5215	19.7844	23.2822	16.4663	17.2864	21.3596	18.1624	20.8784	19.7367	20.7312	19.7458	19.2623	18.9452	20.0157	20.1671	17.2284	25.8846	18.0905	17.3025
67	21.5145	2.9396	16.6433	20.1777	26.2493	25.262	23.536	20.3167	19.3663	23.341	18.4967	17.264	20.9993	21.498	19.1683	15.114	20.3587	19.8173	20.0507	22.9583	20.9133	17.5223	22.8013	21.948	16.7623	19.4693	18.0377	22.912	20.9883	25.5633	19.8987	21.7883	25.293	18.4847	19.0883	23.5303	20.236	23.271	21.9373	22.832	21.6307	21.5593	21.0247	22.097	22.491	19.4887	28.3967	20.3513	19.502
68	23.5223	2.84038	19.1291	22.2848	28.1013	27.054	25.4183	22.3762	21.374	25.0248	20.6611	19.2291	22.9709	23.2778	21.4472	17.2776	22.2192	21.7173	22.1788	24.8182	22.8623	19.6775	24.7581	24.0622	18.9343	21.5974	19.7962	24.9055	22.8098	27.4651	22.1827	23.6652	27.2209	20.3752	20.8144	25.5228	22.2095	25.5367	24.0303	24.7626	23.3686	23.7216	22.9967	24.0559	24.6563	21.6193	30.7029	22.5203	21.5528
69	25.4073	2.73146	21.5297	24.207	29.788	28.7032	27.1926	24.2655	23.2661	26.6326	22.7411	21.1969	24.9368	25.0251	23.5782	19.354	23.9779	23.6093	24.1975	26.5858	24.7051	21.7277	26.5798	25.9899	21.0018	23.5692	21.4602	26.697	24.5484	29.201	24.3362	25.4373	29.0855	22.1614	22.4936	27.3366	24.1018	27.6624	26.0093	26.5463	24.9891	25.7467	24.846	25.8903	26.6655	23.6473	32.7719	24.6578	23.4412
70	27.1837	2.60901	23.8523	25.9641	31.3141	30.2224	28.7878	26.0162	25.0525	28.1853	24.7393	23.1713	26.8939	26.7558	25.5887	21.3819	25.6511	25.5032	26.1465	28.2734	26.459	23.6983	28.2699	27.7565	22.9971	25.4185	23.0697	28.3189	26.2279	30.7691	26.3281	27.132	30.8082	23.8771	24.1455	28.9936	25.927	29.6423	27.8679	28.2497	26.5272	27.6392	26.5637	27.6062	28.5337	25.624	34.5942	26.8242	25.1845
71	28.867	2.47154	26.1051	27.5871	32.6922	31.6277	30.1976	27.664	26.7451	29.6875	26.6569	25.1574	28.8222	28.4656	27.4908	23.3831	27.2604	27.3918	28.0491	29.8948	28.1438	25.6167	29.8261	29.4043	24.9408	27.172	24.6629	29.8033	27.8595	32.1855	28.1443	28.7725	32.3075	25.5567	25.7857	30.5288	27.6855	31.4736	29.6002	29.9369	28.0051	29.4119	28.1578	29.2145	30.2745	27.6216	36.1807	29.0364	26.8116
72	30.47	2.32255	28.2898	29.1095	33.9429	32.9441	31.4653	29.2461	28.3601	31.1434	28.4938	27.1538	30.6883	30.1356	29.2899	25.3548	28.8305	29.2475	29.9129	31.4553	29.7729	27.4925	31.2621	30.969	26.8416	28.8626	26.2614	31.1759	29.4493	33.4784	29.7915	30.3742	33.6154	27.2154	27.426	31.9658	29.3754	33.1531	31.2094	31.6384	29.4345	31.0776	29.6428	30.7292	31.9043	29.6267	37.5591	31.2707	28.3436
73	31.9973	2.17085	30.395	30.5618	35.0957	34.201	32.6305	30.7837	29.9141	32.5576	30.236	29.151	32.4623	31.7409	30.9842	27.2799	30.3953	31.0395	31.7253	32.9518	31.353	29.3186	32.603	32.4747	28.6841	30.5131	27.8736	32.4588	30.9985	34.6795	31.3036	31.9437	34.8161	28.8447	29.0699	33.3135	30.9943	34.6829	32.7218	33.3567	30.8186	32.6429	31.0332	32.1634	33.4341	31.5065	38.7763	33.3912	29.8003
74	33.4483	2.02419	32.4006	31.9686	36.1839	35.4254	33.7327	32.2898	31.4252	33.9303	31.8594	31.1216	34.1242	33.2643	32.5755	29.1427	31.9641	32.7483	33.4729	34.3909	32.8855	31.082	33.8685	33.9351	30.4525	32.1295	29.4947	33.6714	32.4993	35.8199	32.7248	33.4803	35.974	30.4281	30.7185	34.5782	32.5375	36.0816	34.1557	35.0585	32.1638	34.1158	32.3485	33.5257	34.8746	33.2096	39.897	35.1891	31.2043
75	34.8284	1.88669	34.3079	33.3486	37.2354	36.6397	34.8103	33.7771	32.9014	35.2651	33.3912	33.0308	35.6654	34.7043	34.075	30.9251	33.527	34.3669	35.1527	35.7794	34.3674	32.767	35.0841	35.3545	32.1334	33.7083	31.1143	34.8248	33.9508	36.9241	34.0716	34.9828	37.1288	31.9553	32.3712	35.7668	34.0002	37.3804	35.5059	36.5885	33.4752	35.5053	33.6129	34.8168	36.2349	34.7549	40.9557	36.6232	32.5677
76	36.1489	1.76099	36.1187	34.7214	38.2686	37.8645	35.888	35.2522	34.3427	36.5691	34.8597	34.8545	37.0899	36.0717	35.507	32.6153	35.0825	35.8948	36.7723	37.1275	35.7946	34.3645	36.2757	36.7348	33.7238	35.2473	32.7241	35.9247	35.3542	38.0087	35.35	36.4559	38.2939	33.425	34.0171	36.8913	35.38	38.6064	36.7809	37.7917	34.7548	36.8224	34.847	36.0407	37.5215	36.1657	41.9314	37.8024	33.8955
77	37.4231	1.65231	37.8462	36.0995	39.2908	39.1119	36.9749	36.7218	35.7554	37.853	36.2866	36.5882	38.4099	37.3815	36.8973	34.2137	36.6288	37.3384	38.3385	38.4462	37.1739	35.8693	37.4639	38.0832	35.2295	36.7551	34.3115	36.9747	36.714	39.0863	36.5767	37.9098	39.4641	34.8441	35.6365	37.9687	36.6786	39.7846	38.0122	38.7135	36.0012	38.0793	36.0709	37.2092	38.7414	37.4655	42.8363	38.8426	35.1861
78	38.6576	1.56123	39.5023	37.4813	40.2984	40.38	38.0728	38.1898	37.1329	39.1152	37.6838	38.2264	39.6384	38.652	38.2579	35.7263	38.1656	38.7064	39.8547	39.741	38.5104	37.2818	38.6569	39.4012	36.6628	38.2458	35.8646	37.9817	38.0353	40.1684	37.7631	39.3597	40.6287	36.2237	37.2059	39.0138	37.903	40.9393	39.2197	39.485	37.21	39.2879	37.2963	38.336	39.9023	38.6809	43.7074	39.821	36.4393
79	39.8639	1.49317	41.0957	38.8584	41.2836	41.6548	39.1749	39.6486	38.4569	40.3386	39.0513	39.7835	40.7834	39.8948	39.5945	37.1674	39.6879	40.0073	41.3189	41.0113	39.8027	38.6041	39.8515	40.69	38.0351	39.7262	37.3689	38.9458	39.3194	41.2665	38.9157	40.8122	41.7748	37.5714	38.7005	40.0415	39.064	42.0824	40.4131	40.1959	38.3761	40.4577	38.5307	39.4349	41.0121	39.8375	44.5616	40.7862	37.654
80	41.0476	1.45451	42.6263	40.2211	42.236	42.913	40.2686	41.0798	39.712	41.5075	40.3797	41.2593	41.8488	41.1114	40.8941	38.5325	41.1791	41.2362	42.7155	42.2506	41.0366	39.8386	41.0294	41.9563	39.3506	41.1941	38.8015	39.8641	40.5642	42.3823	40.0382	42.2631	42.8859	38.8874	40.095	41.0659	40.1648	43.2072	41.5916	40.901	39.4976	41.5951	39.7701	40.5203	42.0737	40.9544	45.3998	41.7559	38.8263
81	42.1838	1.42291	44.0837	41.5552	43.1445	44.1322	41.3422	42.4499	40.8816	42.606	41.6457	42.648	42.8322	42.2895	42.1409	39.8088	42.613	42.3729	44.0065	43.4429	42.1885	40.9855	42.1692	43.197	40.6088	42.6424	40.1384	40.738	41.7629	43.5069	41.1232	43.6922	43.945	40.1587	41.3691	42.0949	41.2033	44.3063	42.7478	41.6256	40.5701	42.69	40.9959	41.5984	43.0845	42.0408	46.2177	42.7206	39.947
82	43.2662	1.40371	45.448	42.8365	43.9964	45.2919	42.3806	43.7264	41.9542	43.6161	42.825	43.9337	43.7405	43.4121	43.3221	40.9853	43.9632	43.4004	45.1616	44.5659	43.238	42.039	43.2494	44.3954	41.7978	44.0569	41.3594	41.5605	42.9112	44.6201	42.1633	45.0694	44.9383	41.3677	42.5128	43.1245	42.1782	45.3635	43.8683	42.3745	41.5853	43.7232	42.1842	42.6661	44.0356	43.0944	47.0106	43.6556	41.0068
83	44.275	1.39994	46.6824	44.0342	44.7775	46.3727	43.3633	44.8841	42.911	44.5218	43.8848	45.1022	44.5821	44.4658	44.4292	42.044	45.2081	44.2982	46.1614	45.5953	44.1703	42.9942	44.2457	45.5309	42.9002	45.4123	42.451	42.3202	43.9971	45.7004	43.1514	46.3659	45.8555	42.4951	43.5242	44.1436	43.0823	46.3539	44.9387	43.1372	42.528	44.6712	43.3074	43.7147	44.9147	44.1029	47.7721	44.5329	41.997
84	45.205	1.40356	47.7802	45.1203	45.4784	47.3584	44.2585	45.9072	43.7443	45.3128	44.8188	46.1396	45.358	45.4378	45.4584	42.9786	46.3249	45.0433	46.9913	46.5112	44.9738	43.8502	45.1408	46.5878	43.8917	46.6818	43.4042	43.0078	45.0056	46.7232	44.0675	47.5521	46.689	43.5137	44.4109	45.1279	43.9041	47.2459	45.9411	43.894	43.3785	45.5136	44.3378	44.7296	45.7106	45.0442	48.4914	45.3289	42.9073
85	46.0433	1.41595	48.7303	46.0758	46.0948	48.2326	45.0287	46.7962	44.4599	45.9866	45.623	47.0245	46.0641	46.3192	46.4108	43.7965	47.2969	45.6171	47.6487	47.303	45.6456	44.6059	45.9284	47.5517	44.7525	47.8405	44.216	43.6231	45.924	47.6657	44.8877	48.5944	47.4375	44.3989	45.1924	46.0497	44.6349	48.0108	46.8566	44.6169	44.1161	46.2325	45.2479	45.6875	46.4119	45.8917	49.1627	46.0251	43.7164
86	46.7686	1.4449	49.5288	46.8965	46.6249	48.9759	45.6369	47.5671	45.0613	46.543	46.3019	47.7285	46.6918	47.1028	47.2924	44.5099	48.1163	46.0042	48.1394	47.961	46.1906	45.256	46.6085	48.4058	45.4735	48.8535	44.8902	44.169	46.744	48.5039	45.5905	49.4654	48.1024	45.1326	45.89	46.8986	45.2754	48.6223	47.6657	45.2766	44.728	46.8152	46.0204	46.5534	47.0038	46.6247	49.7827	46.6084	44.3816
87	47.3746	1.48464	50.1688	47.5811	47.0671	49.5673	46.0456	48.2446	45.5408	46.9802	46.8641	48.2453	47.2299	47.7835	48.1109	45.1248	48.7749	46.2004	48.4807	48.4794	46.6243	45.7793	47.176	49.1346	46.0515	49.6819	45.4318	44.6491	47.455	49.2173	46.1773	50.148	48.6833	45.7109	46.5177	47.6685	45.8296	49.0588	48.3453	45.8471	45.2054	47.2486	46.6546	47.2908	47.464	47.22	50.3494	47.0637	44.8563
88	47.8474	1.53015	50.6297	48.1328	47.4135	49.9875	46.2212	48.8411	45.8788	47.287	47.3183	48.5575	47.6607	48.3548	48.8392	45.6431	49.2652	46.2127	48.6932	48.8647	46.9633	46.1588	47.6207	49.7215	46.5049	50.2833	45.8488	45.0625	48.0352	49.7841	46.6653	50.6351	49.1641	46.1402	47.0725	48.333	46.3007	49.3016	48.8694	46.3058	45.5418	47.5269	47.1607	47.8687	47.7618	47.6778	50.8492	47.3714	45.1377
89	48.1686	1.5752	50.8854	48.5379	47.6482	50.2213	46.1457	49.3422	46.0524	47.452	47.6577	48.6571	47.9622	48.803	49.4232	46.0602	49.5661	46.0578	48.7929	49.1208	47.2163	46.3693	47.924	50.1508	46.822	50.6128	46.1287	45.3896	48.4529	50.1781	47.0523	50.9299	49.5201	46.4346	47.5338	48.8581	46.6747	49.3373	49.2117	46.6333	45.7347	47.6481	47.5452	48.2604	47.8653	47.993	51.2557	47.5134	45.2863
90	48.3218	1.61388	50.925	48.7742	47.7496	50.2593	45.8222	49.7107	46.0504	47.4793	47.8594	48.546	48.1137	49.0952	49.8003	46.378	49.6639	45.7474	48.7901	49.2539	47.3778	46.3931	48.0639	50.4264	46.9804	50.643	46.2523	45.5988	48.6821	50.3815	47.3156	51.0379	49.7306	46.6213	47.8719	49.2132	46.929	49.1654	49.3538	46.8118	45.7918	47.622	47.8041	48.4445	47.7547	48.1529	51.5491	47.4832	45.3342
91	48.3015	1.64497	50.753	48.8223	47.698	50.0965	45.2727	49.8997	45.8914	47.3824	47.899	48.2414	48.1027	49.2285	49.9229	46.5877	49.561	45.2905	48.6839	49.2762	47.4348	46.2301	48.0043	50.5615	46.9652	50.345	46.2104	45.6654	48.6915	50.3944	47.4352	50.9681	49.7905	46.7435	48.0626	49.3832	47.0445	48.8038	49.2901	46.8376	45.736	47.474	47.9297	48.4065	47.4373	48.1455	51.7191	47.2919	45.2481
92	48.1206	1.67176	50.387	48.6726	47.4923	49.7389	44.5316	49.9026	45.6222	47.1861	47.7543	47.7843	47.9291	49.202	49.7839	46.6864	49.2716	44.7134	48.4883	49.2038	47.3807	45.9212	47.765	50.5754	46.776	49.7591	46.0232	45.5898	48.5186	50.2331	47.4057	50.7467	49.7147	46.8267	48.1011	49.3768	47.0141	48.2919	49.04	46.7239	45.6041	47.2335	47.9206	48.1405	46.9478	47.9703	51.7722	46.9708	44.9988
93	47.8087	1.69911	49.9034	48.3305	47.1573	49.2099	43.6673	49.7177	45.2981	46.9292	47.4694	47.2414	47.6107	49.0296	49.4124	46.688	48.8286	44.0697	48.2159	49.0622	47.2219	45.5371	47.3836	50.499	46.4257	48.9298	45.7365	45.4021	48.223	49.9246	47.2469	50.4208	49.5367	46.8543	48.0128	49.2173	46.8425	47.6873	48.6421	46.4968	45.4332	46.9302	47.7855	47.6558	46.3463	47.6457	51.7361	46.5642	44.5873
94	47.411	1.72927	49.3573	47.8322	46.7201	48.5453	42.8027	49.3606	44.9703	46.6588	47.1013	46.6951	47.1775	48.7397	48.9041	46.6161	48.2871	43.4312	47.8881	48.8906	46.9765	45.1459	46.9142	50.3664	45.9325	47.9127	45.4089	45.1506	47.8714	49.5085	47.002	50.0368	49.3052	46.8076	47.838	48.9345	46.5406	47.0526	48.1397	46.1873	45.2482	46.5983	47.5515	46.9891	45.6886	47.2128	51.6382	46.1222	44.0417
95	46.9775	1.76457	48.7967	47.2267	46.2071	47.7902	42.0456	48.8938	44.6767	46.4238	46.7136	46.2112	46.6588	48.3721	48.3511	46.4839	47.7184	42.8718	47.5337	48.7337	46.67	44.7968	46.4158	50.2056	45.3542	46.766	45.0999	44.8879	47.5161	49.0414	46.7329	49.6305	49.0936	46.7025	47.6096	48.5646	46.1318	46.4468	47.5757	45.8407	45.0575	46.2655	47.2652	46.2085	45.0169	46.727	51.4955	45.6916	43.4031
96	46.5587	1.80802	48.2806	46.5627	45.6587	47.0244	41.4033	48.4264	44.447	46.2651	46.3519	45.8464	46.0957	47.9655	47.825	46.3301	47.2018	42.4519	47.1678	48.6157	46.3389	44.5312	45.9562	50.0442	44.7556	45.5911	44.8495	44.6626	47.1907	48.5695	46.5108	49.2463	48.9765	46.5822	47.3554	48.152	45.6712	45.9453	46.9928	45.5298	44.8638	45.9434	46.969	45.3882	44.3793	46.2424	51.331	45.308	42.72
97	46.2071	1.86235	47.8917	45.9058	45.1537	46.3752	40.8095	48.0821	44.305	46.2035	46.0523	45.6621	45.5533	47.5579	47.3887	46.2169	46.8309	42.1981	46.7992	48.5399	46.0322	44.3808	45.6206	49.9129	44.2127	44.6022	44.674	44.5156	46.9288	48.1167	46.404	48.9661	48.9915	46.4903	47.1184	47.7489	45.2621	45.6434	46.4565	45.334	44.6659	45.6334	46.6888	44.5997	43.8414	45.8008	51.2048	45.0048	42.0481
98	45.9715	1.92642	47.6958	45.3623	44.7656	45.9288	40.2004	47.94	44.2699	46.2421	45.8481	45.7108	45.1038	47.1854	47.0822	46.208	46.7076	42.1022	46.4754	48.5459	45.8134	44.3561	45.4871	49.8525	43.8073	44.357	44.5752	44.477	46.781	47.6978	46.4594	48.8858	49.1014	46.4609	46.9768	47.4237	45.0272	45.5697	46.0439	45.2898	44.467	45.3373	46.4602	43.9302	43.4728	45.4258	51.2057	44.8267	41.4442
99	45.848	2.01446	47.6707	45.0477	44.4896	45.6377	39.5499	47.9645	44.3554	46.3797	45.7703	45.9311	44.7791	46.8641	46.8924	46.3409	46.8922	42.132	46.2931	48.7144	45.716	44.4573	45.562	49.869	43.6291	43.9012	44.5677	44.5479	46.7951	47.3285	46.6588	49.0177	49.1981	46.5179	46.9935	47.2278	44.9937	45.6082	45.7817	45.3442	44.271	45.0631	46.3564	43.4856	43.2852	45.1308	51.3749	44.79	40.9688
100	45.8051	2.10102	47.691	44.96	44.227	45.373	38.86	48.016	44.537	46.621	45.84	46.112	44.541	46.613	46.8	46.597	47.348	42.235	46.269	49.056	45.673	44.692	45.737	49.862	43.703	43.981	44.659	44.652	46.927	47.044	46.882	49.222	49.162	46.603	47.114	47.148	45.027	45.582	45.59	45.374	44.077	44.818	46.419	43.294	43.192	44.937	51.613	44.826	40.611
all values Left	mean	std	steps
1	-0.534932	2.24602	-1.163	-3.238	-3.231	0.733	1.142	-4.169	-2.717	-2.8	2.521	-1.175	0.189	0.702	0.235	-3.29	-2.774	0.976	0.215	-1.588	-2.044	0.548	2.312	-5.644	1.055	2.514	-1.799	0.872	2.594	-2.335	-0.685	-0.085	2.64	0.349	-0.462	-2.034	-1.033	-0.577	1.549	-0.945	-0.676	-1.722	-0.396	-1.144	-0.236	1.704	2.119	1.119	-3.109
2	0.0711636	2.37329	-0.292586	-3.05021	-2.98873	1.74439	1.69853	-3.21567	-2.71145	-2.29375	2.96316	-0.669667	0.726909	1.34583	1.03944	-2.78133	-2.79003	1.48653	1.17585	-1.29478	-1.84072	1.21609	2.74237	-5.00464	1.41807	3.15782	-1.07922	1.11702	3.2116	-1.69898	-0.172071	0.488545	3.55668	1.24042	0.131727	-1.54065	-0.52703	0.0712424	2.13085	-0.444212	-0.266121	-1.30395	0.438747	-0.612737	0.585273	2.42103	2.97798	1.68915	-2.63588
3	0.810632	2.53914	0.613616	-2.70912	-2.63123	3.01882	2.57364	-1.80912	-2.63782	-1.64298	3.4053	0.0692222	1.18545	2.28148	2.06344	-2.15715	-2.79939	2.22598	2.529	-0.850111	-1.42138	2.01809	3.33538	-4.31009	1.84537	3.8543	-0.169889	1.60615	3.94826	-0.918051	0.454071	1.18784	4.58346	2.21606	0.885141	-0.872707	0.134687	0.706939	2.89374	0.265778	0.320848	-0.768556	1.41693	0.0579293	1.50267	3.42606	3.9967	2.45921	-1.95065
4	1.7874	2.70666	1.6607	-2.14088	-2.09397	4.55536	3.79082	0.0361818	-2.41282	-0.745727	3.93167	1.13033	1.62809	3.5813	3.37433	-1.31127	-2.66945	3.25394	4.30027	-0.142333	-0.689061	3.05718	4.19694	-3.55791	2.44303	4.75567	1.046	2.44485	4.87903	-0.0136667	1.28664	2.10173	5.76173	3.36	1.90279	0.0244545	1.05539	1.37209	3.93388	1.25118	1.143	-0.065303	2.57009	0.964182	2.62309	4.74573	5.26955	3.53027	-1.13091
5	3.0255	2.91344	2.97415	-1.26771	-1.28381	6.34521	5.33955	2.26381	-1.91027	0.481505	4.67522	2.56478	2.23245	5.2408	5.01433	-0.111576	-2.24142	4.59949	6.41718	0.937	0.438818	4.42809	5.39924	-2.65064	3.34027	5.96613	2.63867	3.70388	6.06412	1.05498	2.4487	3.30658	7.16613	4.75261	3.26762	1.23391	2.30519	2.16997	5.33115	2.55536	2.27015	0.892111	3.95025	2.19873	4.04603	6.37106	6.85042	4.95615	-0.180303
6	4.57638	3.12356	4.64906	-0.0456667	-0.12004	8.35382	7.17259	4.77737	-1.02127	2.07445	5.75706	4.372	3.143	7.18492	6.97044	1.52618	-1.39379	6.25042	8.7527	2.44589	1.99958	6.16509	6.94953	-1.46218	4.62231	7.50059	4.60033	5.39652	7.55466	2.35308	4.02323	4.83673	8.85163	6.42915	5.00362	2.82167	3.906	3.19194	7.12225	4.18381	3.74245	2.1752	5.5948	3.80626	5.813	8.2523	8.72145	6.72748	0.957535
7	6.43442	3.30461	6.68982	1.53239	1.44345	10.526	9.22879	7.46245	0.314545	4.00603	7.23518	6.492	4.42536	9.30688	9.168	3.60091	-0.0740909	8.15085	11.1695	4.36167	3.96918	8.22473	8.79288	0.0863636	6.30091	9.30042	6.84433	7.46124	9.365	3.91724	6.01815	6.67394	10.8176	8.37236	7.06164	4.79433	5.81455	4.48627	9.27476	6.09458	5.57155	3.80797	7.50415	5.76806	7.89709	10.3144	10.8134	8.80009	2.34333
8	8.54848	3.42932	9.02231	3.44275	3.40484	12.8021	11.4419	10.2182	2.10036	6.19236	9.09195	8.817	6.06682	11.5026	11.4932	6.05333	1.70521	10.2214	13.5565	6.58333	6.26255	10.5096	10.8432	1.99818	8.3184	11.265	9.24478	9.78302	11.452	5.73988	8.3714	8.75025	13.0117	10.5252	9.34285	7.09448	7.9411	6.04621	11.6874	8.21725	7.72391	5.75643	9.63388	8.00239	10.2219	12.4793	13.0392	11.1075	4.01837
9	10.8389	3.48588	11.5381	5.63133	5.7073	15.1298	13.7426	12.9673	4.29091	8.53564	11.2516	11.2359	7.98355	13.694	13.8314	8.76094	3.85767	12.3814	15.8475	8.96556	8.75248	12.9085	13.0089	4.21018	10.5798	13.2816	11.683	12.2269	13.7599	7.76655	10.973	10.9697	15.3574	12.8201	11.7409	9.62677	10.1868	7.82715	14.2349	10.4612	10.1151	7.94302	11.909	10.394	12.694	14.6794	15.3197	13.5672	5.99138
10	13.2072	3.47423	14.1266	8.01773	8.24709	17.4638	16.0688	14.735	6.78827	10.9462	13.5792	13.659	10.0617	15.8364	16.091	11.5705	6.24527	14.5563	18.0345	11.379	11.3178	15.3148	15.2048	6.63064	12.9757	15.2545	14.067	14.6735	16.2107	9.91027	13.6953	13.2348	17.7672	15.1899	14.1604	12.29	12.4575	9.766	16.7995	12.7384	12.6395	10.2772	14.2468	12.8308	15.2205	16.8614	17.5863	16.0875	8.22427
11	15.5792	3.42042	16.6825	10.5127	10.908	19.7655	18.3707	16.7322	9.45591	13.3484	15.9319	16.014	12.1903	17.9171	18.2046	14.352	8.69852	16.6873	20.147	13.7269	13.8654	17.6459	17.3622	9.15736	15.4018	17.1487	16.3308	17.031	18.6505	12.0769	16.4155	15.4602	20.1587	17.5677	16.5228	14.9885	14.6736	11.7834	19.2892	14.982	15.2098	12.6827	16.5843	15.2243	17.7159	18.9858	19.7848	18.5844	10.6357
12	17.9068	3.35255	19.117	13.0383	13.5836	21.999	20.6057	20.7011	12.161	15.6806	18.2076	18.2771	14.277	19.9526	20.1781	17.009	11.1063	18.7373	22.2267	15.9771	16.3222	19.857	19.4391	11.693	17.7644	18.9752	18.4677	19.2431	20.9329	14.1826	19.033	17.582	22.4649	19.8987	18.7736	17.6333	16.7831	13.8003	21.6462	17.1527	17.764	15.1022	18.8663	17.5108	20.1163	21.0247	21.879	20.9897	13.121
13	20.1133	3.26629	21.3972	15.5357	16.1744	24.13	22.7378	23.0355	14.781	17.9017	20.3428	20.4493	16.257	21.9673	22.0427	19.4882	13.4037	20.6861	24.3005	18.1297	18.6452	21.9225	21.4152	14.1559	20.0166	20.7602	20.4983	21.2922	23.0139	16.1702	21.476	19.5679	24.6384	22.1402	20.8852	20.1473	18.7632	15.7561	23.8355	19.2315	20.2567	17.4876	21.0437	19.6463	22.3882	22.9602	23.8513	23.2568	15.5786
14	22.1938	3.17614	23.516	17.9709	18.6071	26.1279	24.736	25.2374	17.2495	19.997	22.3155	22.5369	18.1619	23.9736	23.8449	21.7862	15.57	22.5299	26.3783	20.2059	20.8169	23.8687	23.2851	16.5134	22.1452	22.5379	22.4548	23.1948	24.9084	18.0204	23.6895	21.4214	26.6554	24.2567	22.8575	22.4808	20.6203	17.6192	25.8384	21.2156	22.6541	19.8027	23.0786	21.6124	24.5212	24.7778	25.6988	25.3683	17.9353
15	24.1478	3.08036	25.4787	20.3258	20.851	27.9718	26.5873	27.3068	19.5375	21.9694	24.1425	24.5424	20.0538	25.9751	25.6193	23.9253	17.6232	24.2726	28.4358	22.227	22.8585	25.7121	25.057	18.7565	24.1418	24.3438	24.3587	24.9804	26.6426	19.7474	25.6674	23.1716	28.5057	26.2183	24.7076	24.6378	22.3786	19.3887	27.6579	23.1141	24.932	22.0214	24.9555	23.4193	26.5149	26.4685	27.4268	27.3288	20.1561
16	25.987	2.97445	27.2961	22.6002	22.8944	29.6539	28.2921	29.2399	21.6393	23.8295	25.8642	26.4673	21.9545	27.9601	27.3767	25.9483	19.6016	25.9297	30.4289	24.207	24.8102	27.4677	26.7483	20.8864	26.0032	26.1923	26.2213	26.6766	28.2524	21.3826	27.4421	24.8461	30.1696	28.011	26.4609	26.6758	24.0722	21.0881	29.3214	24.9411	27.0748	24.1302	26.6968	25.1002	28.3769	28.0394	29.0456	29.1526	22.2466
17	27.7304	2.85512	28.9863	24.8051	24.7562	31.1782	29.8604	31.0345	23.5668	25.5861	27.513	28.3116	23.8623	29.8951	29.1076	27.8657	21.5386	27.5284	32.3284	26.1464	26.7065	29.1485	28.3768	22.9224	27.7318	28.0722	28.0383	28.3083	29.7806	22.9639	29.0527	26.4687	31.6659	29.6397	28.1495	28.6564	25.7332	22.7457	30.8648	26.7039	29.0757	26.1227	28.3654	26.6939	30.1234	29.5042	30.5695	30.8548	24.2486
18	29.3919	2.72086	30.5645	26.9469	26.4636	32.5561	31.3081	32.6875	25.3472	27.2536	29.105	30.0627	25.7806	31.7447	30.7889	29.6765	23.4513	29.0962	34.1218	28.0298	28.564	30.7652	29.9539	24.8947	29.3322	29.9572	29.7928	29.897	31.2556	24.5277	30.531	28.0497	33.0228	31.1342	29.7943	30.5089	27.3741	24.3784	32.3088	28.4015	30.9312	27.9923	30.0202	28.2244	31.7611	30.8766	32.0115	32.4497	26.2246
19	30.978	2.57607	32.0402	29.0219	28.05	33.8068	32.6585	34.1986	27.0173	28.8478	30.6445	31.705	27.7077	33.4844	32.395	31.3791	25.3381	30.6618	35.8079	29.834	30.3821	32.3192	31.485	26.8213	30.8105	31.8589	31.469	31.4536	32.6857	26.0953	31.9029	29.5925	34.2741	32.5369	31.4045	32.1182	28.9845	26.0023	33.6613	30.0325	32.6388	29.7328	31.6889	29.7035	33.2969	32.1745	33.3814	33.9483	28.2274
20	32.4901	2.42942	33.4226	31.0176	29.5491	34.9578	33.941	35.5705	28.6115	30.386	32.1374	33.2431	29.631	35.1005	33.9051	32.9762	27.1821	32.2298	37.3933	31.5186	32.1473	33.8115	32.971	28.7016	32.1852	33.7879	33.0502	32.9785	34.068	27.6752	33.191	31.0959	35.4525	33.8676	32.9817	33.5058	30.5486	27.6276	34.9294	31.5935	34.1986	31.3483	33.3737	31.1341	34.7431	33.4203	34.6801	35.3608	30.1985
21	33.9303	2.28783	34.7269	32.9257	30.9878	36.0412	35.1841	36.8169	30.1537	31.8861	33.5856	34.7158	31.5224	36.5928	35.3333	34.481	28.9692	33.7916	38.8873	33.0697	33.8484	35.2477	34.4084	30.5237	33.4736	35.6875	34.5482	34.465	35.3972	29.2653	34.4115	32.5533	36.5869	35.1315	34.5235	34.7699	32.057	29.2565	36.1203	33.0798	35.6235	32.8669	35.0427	32.524	36.1096	34.6345	35.9107	36.6953	32.0276
22	35.304	2.1553	35.9743	34.7415	32.3859	37.0855	36.4123	37.9728	31.6581	33.3507	34.9913	36.1457	33.3505	37.9722	36.6947	35.9197	30.6835	35.3456	40.294	34.4913	35.485	36.6368	35.7946	32.2705	34.6998	37.4893	35.9717	35.9165	36.6647	30.8554	35.5734	33.9639	37.6969	36.3425	36.0328	35.9854	33.509	30.8901	37.25	34.4871	36.9406	34.3034	36.5507	33.8773	37.4085	35.8357	37.0844	37.9583	33.6847
23	36.6206	2.0353	37.1913	36.4698	33.7627	38.1097	37.6469	39.0786	33.139	34.7809	36.3629	37.5452	35.096	39.2528	38.0064	37.3233	32.313	36.8904	41.6097	35.804	37.065	37.991	37.1362	33.93	35.8946	39.1542	37.3339	37.3451	37.866	32.4378	36.6811	35.3288	38.7964	37.5133	37.5192	37.1977	34.9119	32.527	38.3357	35.8144	38.179	35.6552	37.744	35.1962	38.6523	37.037	38.215	39.157	35.1903
24	37.8905	1.93062	38.3966	38.122	35.1367	39.1232	38.9027	40.168	34.6045	36.1831	37.7107	38.9158	36.7511	40.4446	39.2859	38.7015	33.8595	38.4256	42.812	37.0307	38.5942	39.3178	38.4372	35.4869	37.0821	40.6578	38.6439	38.7631	39.0008	34.0008	37.7405	36.6523	39.8977	38.6505	38.9972	38.4213	36.2765	34.1558	39.3924	37.0646	39.3624	36.9365	38.6588	36.478	39.8523	38.2456	39.3162	40.2998	36.5674
25	39.1222	1.84116	39.6003	39.7094	36.5168	40.1236	40.1809	41.2582	36.0615	37.5442	39.0343	40.248	38.3247	41.5529	40.5397	40.0518	35.3307	39.9448	43.8765	38.194	40.0753	40.6196	39.6969	36.9475	38.2733	41.9707	39.903	40.1715	40.0743	35.5323	38.7545	37.9391	41.0127	39.758	40.4769	39.6494	37.6102	35.7568	40.4366	38.2457	40.514	38.1765	39.4217	37.7169	41.0164	39.4602	40.4024	41.3932	37.8405
26	40.3181	1.76332	40.7947	41.2385	37.8983	41.1038	41.4689	42.3433	37.5165	38.8458	40.3164	41.5203	39.8236	42.5791	41.7616	41.3596	36.7332	41.4293	44.7747	39.3023	41.5045	41.8927	40.9032	38.3146	39.4679	43.1003	41.1041	41.5669	41.0951	37.0209	39.7182	39.1905	42.146	40.8323	41.9562	40.8698	38.9122	37.3072	41.4822	39.3683	41.6511	39.3938	40.1205	38.9082	42.1438	40.6668	41.4813	42.4381	39.0364
27	41.4649	1.69463	41.9598	42.7089	39.2728	42.0541	42.744	43.3966	38.9671	40.0735	41.5392	42.7079	41.2465	43.5264	42.9347	42.6078	38.0628	42.8523	45.4805	40.3512	42.8601	43.1222	42.0341	39.5899	40.6518	44.0576	42.2343	42.9426	42.073	38.4456	40.6323	40.4049	43.2909	41.8662	43.4189	42.0671	40.1704	38.7827	42.5339	40.4309	42.7728	40.5967	40.81	40.0494	43.22	41.845	42.5503	43.4303	40.1798
28	42.5805	1.62722	43.0685	44.1099	40.63	42.9637	43.9823	44.3913	40.3985	41.2145	42.6849	43.789	42.5881	44.4025	44.044	43.7802	39.3149	44.1877	45.9551	41.328	44.1145	44.2858	43.07	40.7752	41.8059	44.8654	43.276	44.2838	43.0131	39.7831	41.4924	41.5788	44.4295	42.8535	44.8363	43.2215	41.3677	40.1585	43.5814	41.4328	43.8735	41.7835	41.5168	41.1335	44.2223	42.9696	43.6014	44.3585	41.2874
29	43.6216	1.56677	44.081	45.4234	41.9541	43.8212	45.1626	45.311	41.7873	42.2535	43.7334	44.7349	43.8339	45.2108	45.0669	44.8695	40.4768	45.415	46.1932	42.21	45.2379	45.3582	43.9968	41.865	42.9107	45.5416	44.1921	45.5675	43.9117	41.013	42.2856	42.7078	45.5401	43.7786	46.1778	44.3145	42.4851	41.4154	44.6097	42.3722	44.9409	42.9456	42.2477	42.147	45.1279	44.0145	44.6205	45.2107	42.3657
30	44.5792	1.51834	44.9608	46.6211	43.2135	44.6122	46.2645	46.1445	43.1027	43.1738	44.6668	45.5507	44.9706	45.9453	45.9982	45.8791	41.5402	46.5041	46.2127	42.9889	46.2101	46.317	44.8031	42.8536	43.9415	46.101	44.9792	46.7706	44.76	42.121	43.0016	43.7785	46.5934	44.6204	47.4069	45.327	43.4961	42.5441	45.5865	43.2411	45.9556	44.069	42.9946	43.0698	45.9164	44.9525	45.5854	45.9764	43.407
31	45.4609	1.47466	45.6875	47.6901	44.3766	45.3257	47.271	46.8853	44.3155	43.9722	45.4748	46.2407	45.9859	46.5987	46.831	46.8157	42.4979	47.443	46.0345	43.6483	47.018	47.149	45.4845	43.7395	44.8739	46.5498	45.6363	47.8705	45.5495	43.0976	43.6398	44.7773	47.5654	45.3544	48.4882	46.2506	44.3765	43.5426	46.489	44.0306	46.8867	45.1385	43.74	43.8788	46.5734	45.7619	46.4624	46.6432	44.3961
32	46.2322	1.45745	46.2286	48.6216	45.4195	45.9574	48.1653	47.5228	45.4028	44.6545	46.148	46.8129	46.8641	47.1616	47.5586	47.6881	43.3458	48.2301	45.6728	44.1763	47.6591	47.8453	46.0442	44.5216	45.6933	46.8899	46.1714	48.8362	46.2682	43.9383	44.2035	45.6926	48.4312	45.9713	49.3939	47.0799	45.1085	44.4191	47.3131	44.7343	47.7064	46.135	44.4589	44.556	47.0835	46.436	47.2146	47.1951	45.3079
33	46.8905	1.46631	46.5718	49.4119	46.3289	46.5045	48.9278	48.0424	46.3563	45.2216	46.6872	47.2768	47.5895	47.6158	48.1752	48.4881	44.0906	48.8623	45.1402	44.5641	48.1394	48.4042	46.4943	45.1962	46.4048	47.1303	46.5864	49.6332	46.8862	44.6455	44.6969	46.5162	49.1693	46.488	50.1052	47.8169	45.6879	45.1924	48.0435	45.3513	48.3862	47.0397	45.1228	45.0907	47.4387	46.9822	47.8104	47.6062	46.1176
34	47.4241	1.5017	46.718	50.0557	47.106	46.967	49.5367	48.419	47.181	45.662	47.094	47.627	48.146	47.9387	48.669	49.176	44.741	49.323	44.475	44.805	48.4753	48.825	46.852	45.749	47.0067	47.2833	46.868	50.224	47.3583	45.2277	45.1177	47.2393	49.757	46.915	50.6137	48.4623	46.1203	45.884	48.6443	45.886	48.904	47.8313	45.7067	45.475	47.633	47.411	48.2227	47.844	46.8073
35	47.817	1.5589	46.6875	50.5372	47.7534	47.3365	49.9717	48.6172	47.8935	45.9541	47.3587	47.8419	48.5005	48.1075	49.02	49.6605	45.2929	49.5916	43.7574	44.8976	48.6866	49.1008	47.1296	46.1449	47.4884	47.3499	46.9946	50.5692	47.637	45.6902	45.4416	47.8456	50.1669	47.2296	50.9225	49.0068	46.4194	46.5071	49.0812	46.3395	49.2342	48.4864	46.1881	45.7048	47.6615	47.7186	48.4294	47.8707	47.3638
36	48.0576	1.62862	46.5119	50.8315	48.2647	47.6016	50.2171	48.6047	48.5241	46.076	47.4738	47.8966	48.6564	48.1086	49.2109	49.8972	45.756	49.657	43.0967	44.8458	48.7885	49.2483	47.3247	46.3665	47.8349	47.325	46.955	50.6425	47.6942	46.0269	45.6334	48.3071	50.3795	47.4119	51.0376	49.4234	46.6103	47.0588	49.3303	46.6976	49.3655	48.9765	46.5482	45.7862	47.5533	47.9006	48.4154	47.6799	47.7819
37	48.1377	1.70097	46.2198	50.925	48.6235	47.7416	50.2625	48.3832	49.0717	46.0226	47.444	47.781	48.6135	47.9406	49.235	49.8611	46.1335	49.523	42.5776	44.664	48.791	49.2796	47.426	46.3952	48.0239	47.2147	46.75	50.436	47.5385	46.2216	45.6681	48.5967	50.3944	47.4492	50.9681	49.6865	46.7345	47.5196	49.3906	46.939	49.2896	49.2763	46.7698	45.742	47.3415	47.9515	48.1738	47.2912	48.0541
38	48.06	1.76571	45.8372	50.819	48.8075	47.7347	50.1029	48.0091	49.5085	45.8228	47.2886	47.5052	48.3823	47.6213	49.0882	49.5772	46.4208	49.2062	42.2495	44.3772	48.6999	49.2116	47.4235	46.2301	48.0333	47.0438	46.3831	49.96	47.2139	46.2569	45.5532	48.6963	50.2287	47.3477	50.7413	49.7845	46.8202	47.8605	49.2824	47.0458	49.0161	49.3688	46.8436	45.611	47.0538	47.8753	47.7123	46.7497	48.1671
39	47.8443	1.81402	45.3929	50.5339	48.8003	47.5733	49.7441	47.5783	49.7972	45.5284	47.0423	47.1406	47.9932	47.182	48.8124	49.1147	46.607	48.7424	42.1122	44.0326	48.5165	49.0701	47.3162	45.9142	47.8585	46.8478	45.8973	49.2442	46.7793	46.1376	45.325	48.6099	49.9108	47.1405	50.4072	49.7294	46.8541	48.0574	49.0351	47.0121	48.5729	49.2519	46.7777	45.4349	46.7247	47.6873	47.0643	46.12	48.1112
40	47.5261	1.84027	44.9108	50.1135	48.5934	47.2783	49.2099	47.1915	49.9134	45.1947	46.7553	46.7517	47.5001	46.6536	48.4487	48.5625	46.6912	48.1902	42.1305	43.6523	48.2565	48.8955	47.1169	45.522	47.5236	46.667	45.3327	48.3356	46.3086	45.8952	45.0508	48.3761	49.4828	46.8783	50.0139	49.5558	46.8158	48.1038	48.6848	46.8425	48.0095	48.953	46.5929	45.2426	46.3865	47.4247	46.2948	45.4523	47.8901
41	47.1462	1.84559	44.4056	49.6101	48.2002	46.8755	48.5375	46.9196	49.8462	44.8716	46.4908	46.3861	46.9692	46.0792	48.0387	48.0056	46.687	47.622	42.2427	43.2419	47.9394	48.7351	46.8439	45.1242	47.0747	46.5444	44.7504	47.2811	45.8852	45.5817	44.7887	48.0549	49.0048	46.6262	49.599	49.317	46.7174	48.0234	48.2756	46.5473	47.387	48.5128	46.3177	45.0441	46.057	47.1342	45.4779	44.788	47.5277
42	46.7495	1.83676	43.911	49.0694	47.6644	46.3898	47.7739	46.7924	49.5956	44.5946	46.2997	46.0794	46.4623	45.5275	47.6214	47.5235	46.6161	47.1184	42.394	42.803	47.5933	48.6147	46.5262	44.7722	46.5752	46.5182	44.2216	46.1436	45.5934	45.2576	44.5886	47.7052	48.5243	46.4518	49.2102	49.0936	46.5985	47.8554	47.8603	46.1485	46.7651	47.9779	45.9888	44.8421	45.7399	46.8482	44.6852	44.1814	47.0712
43	46.3834	1.82453	43.479	48.5351	47.0341	45.8545	47.0035	46.8175	49.1901	44.3916	46.211	45.8657	46.0346	45.0745	47.2357	47.1693	46.4907	46.7753	42.5883	42.357	47.2356	48.5381	46.2059	44.509	46.0937	46.6121	43.8227	45.0679	45.4877	44.9771	44.4902	47.3665	48.0649	46.4125	48.9364	48.9712	46.5025	47.6326	47.5062	45.6979	46.2055	47.3959	45.6638	44.6361	45.4363	46.5917	44.0023	43.7015	46.5771
44	46.0972	1.82242	43.1469	48.077	46.3595	45.3365	46.3562	46.9821	48.707	44.2837	46.2316	45.7757	45.7361	44.755	46.9018	46.9448	46.3423	46.7064	42.8586	41.9619	46.8734	48.547	45.9347	44.3672	45.7111	46.8206	43.6378	44.357	45.5595	44.7639	44.5111	47.0694	47.644	46.5282	48.8868	48.9976	46.464	47.3823	47.2731	45.2919	45.7925	46.8149	45.4176	44.4297	45.152	46.4126	43.5331	43.3999	46.0998
45	45.9232	1.84557	42.918	47.7791	45.7233	44.9107	45.9136	47.2134	48.264	44.2884	46.3599	45.8317	45.629	44.5167	46.638	46.8243	46.2263	46.956	43.1657	41.7012	46.543	48.727	45.7676	44.356	45.5119	47.0816	43.6931	44.2443	45.6866	44.6254	44.6071	46.8524	47.2813	46.74	49.0469	49.1164	46.5072	47.1443	47.1649	45.0464	45.5967	46.3101	45.3047	44.2263	44.8953	46.3743	43.3143	43.2507	45.6784
46	45.8427	1.90464	42.7604	47.6685	45.2458	44.5975	45.6212	47.3755	47.9958	44.4083	46.6001	45.984	45.76	44.2707	46.49	46.8344	46.2009	47.4331	43.3743	41.6	46.3299	49.087	45.6999	44.4856	45.527	47.2722	43.882	43.8857	45.6975	44.5651	44.6495	46.7671	47.0187	46.9096	49.2373	49.1931	46.5881	46.9915	47.094	44.995	45.582	45.9473	45.3144	44.0186	44.6609	46.4677	43.2485	43.144	45.3296
47	45.8048	1.96858	42.6148	47.6761	45.0116	44.3326	45.3475	47.3356	47.9322	44.5952	46.936	46.0718	45.9876	43.9445	46.5307	47.0359	46.3041	47.87	43.3583	41.5459	46.2718	49.4325	45.6323	44.758	45.6787	47.2553	43.9886	43.9878	45.482	44.5974	44.5038	46.8313	46.9005	46.8942	49.2752	49.1039	46.5764	46.9886	46.9077	45.0222	45.599	45.7132	45.359	43.768	44.4168	46.5758	43.1678	42.9556	45.0678
48	45.7076	2.02687	42.4045	47.6629	44.9545	44.0151	44.9865	47.0319	47.9818	44.7491	47.0399	45.9562	46.0956	43.5104	46.7162	47.3862	46.527	47.9809	43.0715	41.3859	46.2618	49.5841	45.4315	45.1892	45.8073	46.9506	43.8648	43.916	45.0179	44.6986	44.1134	46.9548	46.8902	46.6148	49.0796	48.7962	46.3697	47.0961	46.5167	44.9587	45.4997	45.4962	45.3242	43.4109	44.1091	46.5614	42.9446	42.613	44.9202
49	45.4857	2.08312	42.0581	47.4945	44.8953	43.5781	44.4882	46.4833	47.9913	44.7742	47.5913	45.6087	45.9345	42.9791	46.9093	47.6499	46.7598	47.6944	42.5928	41.0673	46.1387	49.4728	45.0187	45.7437	45.7767	46.4094	43.482	43.573	44.329	44.7603	43.507	46.9842	46.8651	46.0645	48.6735	48.2847	45.9553	47.1667	45.9274	44.6974	45.2221	45.1702	45.1328	42.911	43.6957	46.3467	42.5325	42.0983	44.9082
50	45.0885	2.14085	41.5426	47.0993	44.6738	43.0107	43.8481	45.7524	47.8357	44.6253	47.6953	45.0673	45.4717	42.367	46.9642	47.6338	46.7922	47.0895	41.9962	40.5991	45.814	49.1245	44.3906	46.2985	45.5458	45.7061	42.8998	42.9768	43.4622	44.6467	42.7585	46.8104	46.6998	45.2796	48.115	47.6125	45.3588	47.0585	45.1758	44.2117	44.7748	44.6766	44.7648	42.2791	43.1722	45.9169	41.9449	41.4235	44.9844
51	44.5132	2.202	40.8662	46.482	44.2161	42.3319	43.0789	44.9073	47.4572	44.3081	47.551	44.3962	44.7517	41.6796	46.8114	47.2774	46.5069	46.2662	41.3052	40.0047	45.2836	48.6047	43.5953	46.7048	45.1214	44.904	42.192	42.1454	42.4768	44.2806	41.9302	46.4056	46.3363	44.3158	47.4566	46.817	44.6121	46.7035	44.3012	43.527	44.1736	44.0163	44.237	41.549	42.5532	45.292	41.2075	40.6127	45.0283
52	43.7803	2.26258	40.0771	45.69	43.5355	41.5585	42.1925	43.9902	46.8499	43.85	47.1746	43.6427	43.8439	40.9157	46.4597	46.6338	45.9581	45.3079	40.5085	39.3	44.5924	47.9713	42.6911	46.8718	44.5201	44.0373	41.414	41.0884	41.4213	43.6632	41.0485	45.8004	45.7867	43.2225	46.7211	45.9169	43.7375	46.1118	43.3302	42.6958	43.4098	43.2107	43.5742	40.7546	41.856	44.5032	40.3443	39.6903	44.9181
53	42.9205	2.32069	39.2277	44.773	42.7007	40.6959	41.1994	43.0081	46.0408	43.2791	46.6208	42.8226	42.8061	40.0735	45.9428	45.8055	45.2282	44.2829	39.5886	38.4976	43.7854	47.2447	41.7123	46.7907	43.753	43.1158	40.5886	39.8665	40.3422	42.8538	40.1172	45.0455	45.0988	42.0392	45.9016	44.9254	42.7603	45.3468	42.2794	41.7559	42.4761	42.2758	42.7921	39.9158	41.0886	43.5792	39.3731	38.6775	44.6003
54	41.9618	2.37493	38.3447	43.7682	41.7835	39.7461	40.11	41.9477	45.0615	42.6126	45.9418	41.9288	41.6814	39.1487	45.2932	44.8802	44.3773	43.2253	38.5442	37.6067	42.8841	46.4235	40.6742	46.4975	42.8312	42.1305	39.709	38.6239	39.265	41.9214	39.1374	44.1806	44.3154	40.7996	44.9887	43.8598	41.7186	44.4682	41.1653	40.7247	41.405	41.2188	41.9001	39.0401	40.2549	42.5509	38.3215	37.5951	44.0896
55	40.9251	2.42413	37.4231	42.7029	40.816	38.7153	38.9374	40.8075	43.9429	41.8598	45.1661	40.951	40.5028	38.1453	44.534	43.8913	43.4525	42.1354	37.4042	36.632	41.9	45.5075	39.5854	46.031	41.7808	41.0532	38.755	37.4525	38.1747	40.9105	38.1033	43.2255	43.4541	39.5293	43.9881	42.7326	40.6471	43.5082	40.0085	39.6156	40.2481	40.0497	40.9123	38.1241	39.3607	41.451	37.2138	36.4605	43.4293
56	39.8221	2.4681	36.4457	41.5929	39.8011	37.612	37.6991	39.5963	42.715	41.0179	44.3083	39.8833	39.294	37.0724	43.6697	42.8223	42.4837	41.0059	36.1987	35.5681	40.8359	44.51	38.4489	45.42	40.6327	39.865	37.7082	36.3298	37.0461	39.838	37.0031	42.1889	42.5103	38.2293	42.9137	41.5301	39.5641	42.485	38.83	38.4472	39.0397	38.786	39.85	37.1573	38.4067	40.2997	36.0627	35.2847	42.6516
57	38.6585	2.50611	35.3949	40.4445	38.7277	36.4435	36.4113	38.3254	41.4022	40.0738	43.379	38.7296	38.0649	35.9275	42.7081	41.6477	41.475	39.8372	34.9292	34.4241	39.6939	43.4246	37.2651	44.671	39.4154	38.5594	36.5751	35.2094	35.8558	38.7043	35.8245	41.0695	41.4658	36.878	41.7781	40.2179	38.4683	41.4069	37.6358	37.2285	37.7944	37.4497	38.7336	36.1283	37.3825	39.1031	34.8713	34.0797	41.7725
58	37.4369	2.53638	34.2678	39.2529	37.5795	35.2174	35.0764	37.0003	40.0269	39.0232	42.3794	37.479	36.81	34.7089	41.6457	40.3578	40.4138	38.6321	33.5995	33.1987	38.473	42.2374	36.0295	43.8012	38.1487	37.1364	35.36	34.0523	34.5869	37.5029	34.5587	39.8673	40.3018	35.4554	40.5893	38.7691	37.3458	40.2721	36.4181	35.9609	36.5174	36.0585	37.58	35.0291	36.2778	37.8619	33.6517	32.8568	40.802
59	36.1598	2.55751	33.0663	38.0064	36.3526	33.9429	33.6862	35.622	38.5899	37.8685	41.3072	36.1277	35.5156	33.4287	40.4797	38.9512	39.3041	37.3976	32.2331	31.8998	37.1753	40.9272	34.7374	42.8158	36.835	35.6039	34.0856	32.8409	33.2374	36.2255	33.2082	38.6015	39.0139	33.9866	39.3611	37.2128	36.1827	39.0724	35.1659	34.6432	35.2058	34.622	36.4069	33.8546	35.0895	36.5732	32.4136	31.6214	39.7314
60	34.831	2.56858	31.7902	36.6952	35.0558	32.6325	32.2458	34.1975	37.0888	36.6025	40.1511	34.6893	34.1804	32.1067	39.208	37.431	38.156	36.1398	30.8631	30.5409	35.8063	39.501	33.3763	41.7187	35.4645	33.9906	32.8106	31.5793	31.8233	34.8604	31.7972	37.2849	37.6063	32.5407	38.1114	35.6213	34.9688	37.8129	33.8765	33.2759	33.8542	33.1484	35.2279	32.5983	33.8187	35.2333	31.1528	30.3759	38.5561
61	33.4581	2.56827	30.4455	35.3048	33.6969	31.2965	30.7912	32.7492	35.524	35.2295	38.8922	33.1893	32.8223	30.7628	37.8307	35.8019	36.983	34.8665	29.5218	29.1427	34.3744	37.988	31.9353	40.5205	34.034	32.3403	31.579	30.2864	30.372	33.3996	30.3625	35.9219	36.0814	31.1552	36.8657	34.0388	33.7014	36.5058	32.5653	31.8657	32.4695	31.6409	34.0463	31.262	32.4725	33.8496	29.8655	29.1265	37.295
62	32.0564	2.5559	29.0496	33.818	32.2922	29.9428	29.3844	31.3108	33.9095	33.7884	37.5239	31.6661	31.4674	29.4179	36.3544	34.0949	35.7931	33.5961	28.2248	27.7361	32.8998	36.4324	30.4153	39.2295	32.5592	30.7029	30.3898	28.9841	28.9177	31.8553	28.9408	34.5172	34.4499	29.8202	35.6494	32.4864	32.386	35.1627	31.2534	30.4295	31.0675	30.1122	32.8585	29.8726	31.0695	32.4416	28.5557	27.887	35.9631
63	30.6508	2.53655	27.6024	32.2323	30.8679	28.5782	28.0606	29.9154	32.2745	32.3098	36.0545	30.1566	30.1354	28.0906	34.8024	32.951	34.5804	32.3452	26.9843	26.3599	31.4133	34.8742	28.8432	37.8474	31.0587	29.1274	29.2358	27.6883	27.488	30.2591	27.5585	33.0879	32.7353	28.5221	34.4848	30.9789	31.0313	33.8025	29.9527	28.9936	29.6606	28.5832	31.6582	28.4634	29.6299	31.0415	27.2294	26.6715	34.5538
64	29.2501	2.50374	26.0884	30.5722	29.4595	27.2127	26.8174	28.5821	30.6606	30.8229	34.5222	28.689	28.8339	26.7961	33.209	31.3255	33.3398	31.1305	25.8105	25.044	29.9539	33.3371	27.2545	36.375	29.5485	27.6277	28.112	26.4178	26.0947	28.658	26.2303	31.6569	30.9696	27.2509	33.3792	29.5185	29.6503	32.4511	28.6672	27.5853	28.2568	27.0791	30.4426	27.0622	28.1724	29.6752	25.8932	25.4917	33.059
65	27.8742	2.46202	24.4979	28.8784	28.1033	25.8564	25.6434	27.3135	29.0998	29.3569	32.9596	27.2886	27.5619	25.5388	31.6068	28.975	32.0757	29.9604	24.7097	23.8088	28.547	31.8398	25.682	34.8185	28.676	26.2089	27.0243	25.1912	24.7435	27.102	24.9591	30.2528	29.1917	26.0052	32.3194	28.1031	28.2562	31.1259	27.4095	26.2269	26.8639	25.617	29.2117	25.6831	26.7163	28.3535	24.5567	24.3528	31.4799
66	26.5361	2.42178	22.8407	27.1899	26.8245	24.5204	24.5321	26.0969	27.602	27.9321	31.3947	25.9579	26.3228	24.3162	30.0194	27.3804	30.793	28.8288	23.6871	22.6368	27.1997	30.3984	24.1495	33.1942	27.1465	24.8703	25.9737	24.0192	23.4308	25.6232	23.7546	28.8941	27.4354	24.7858	31.2891	26.7329	26.8646	29.8327	26.1904	24.9313	25.4894	24.2072	27.9635	24.3393	25.2893	27.0755	23.2319	23.2533	29.8339
67	25.2376	2.38139	21.1423	25.5313	25.627	23.221	23.479	24.9173	26.169	26.5607	29.8473	24.702	25.125	23.1247	28.4603	25.867	29.504	27.7223	22.743	21.533	25.9093	29.016	22.6753	31.527	25.0847	23.6073	24.954	22.9117	22.158	24.231	22.6213	27.5803	25.7333	23.598	30.28	25.4003	25.4907	28.569	25.0033	23.701	24.144	22.8553	26.7003	23.0493	23.917	25.842	21.935	22.19	28.1487
68	23.9957	2.34147	19.4374	23.9203	24.502	21.972	22.4818	23.7751	24.8005	25.2511	28.3359	23.5196	23.9795	21.9658	26.9361	24.4511	28.2233	26.6316	21.8773	20.5557	24.6746	27.694	21.2721	29.8555	23.643	22.4179	23.9609	21.877	20.9308	22.9209	21.5578	26.3096	24.1204	22.4516	29.2852	24.0813	24.1479	27.3341	23.8369	22.5299	22.8389	21.5625	25.4299	21.8289	22.6172	24.6553	20.6843	21.1734	26.4574
69	22.8086	2.2991	17.8558	22.3743	23.4399	20.7794	21.5384	22.6789	23.4961	24.015	26.8776	22.4151	22.8914	20.846	25.4594	23.1162	26.9508	25.5521	21.0692	19.7429	23.4889	26.4331	19.947	28.212	22.2569	21.3048	22.9992	20.932	19.7556	21.6825	20.564	25.0863	22.6152	21.352	28.3018	22.781	22.8491	26.1322	22.6878	21.4127	21.5794	20.3294	24.1685	20.687	21.4081	23.5125	19.4972	20.2042	24.7953
70	21.6806	2.2505	16.6266	20.9075	22.4233	19.6468	20.6454	21.6352	22.2571	22.8605	25.486	21.3887	21.864	19.7814	24.0483	21.852	25.6835	24.4793	20.3025	19.0513	22.3451	25.2421	18.7033	26.6198	20.9488	20.2696	22.0757	20.0938	18.6372	20.5075	19.6439	23.9085	21.2181	20.3025	27.3395	21.5727	21.6081	24.9689	21.5559	20.35	20.3659	19.1589	22.9385	19.6267	20.3063	22.4199	18.3889	19.2764	23.1931
71	20.613	2.19509	15.8036	19.5343	21.4345	18.577	19.7984	20.6472	21.0811	21.7924	24.1718	20.4349	20.9007	18.7904	22.7191	20.6567	24.4181	23.4114	19.5692	18.42	21.2418	24.1097	17.5396	25.1045	19.7316	19.3001	21.1948	19.3727	17.582	19.3855	18.8029	22.7705	19.9245	19.3062	26.4097	20.4952	20.4444	23.8527	20.4464	19.3466	19.2038	18.0496	21.757	18.6457	19.3072	21.382	17.3667	18.3901	21.6752
72	19.6048	2.13807	15.2084	18.2724	20.4672	17.5794	18.9921	19.7198	19.9698	20.8119	22.9362	19.5493	20.0089	17.893	21.4829	19.5368	23.1582	22.3534	18.87	17.8071	20.1793	23.0265	16.4505	23.6945	18.6446	18.3816	20.3579	18.7708	16.5965	18.309	18.0421	21.6741	18.7345	18.3636	25.522	19.5263	19.375	22.7848	19.364	18.4073	18.0971	16.9969	20.6337	17.7435	18.3981	20.3949	16.4311	17.5493	20.2549
73	18.656	2.08309	14.723	17.1364	19.5264	16.6633	18.2165	18.854	18.9242	19.9156	21.7867	18.733	19.1935	17.1066	20.338	18.4978	21.9177	21.3195	18.205	17.194	19.1549	21.9929	15.431	22.41	17.7291	17.5128	19.568	18.2775	15.6861	17.2849	17.3533	20.6239	17.6545	17.472	24.6777	18.6438	18.4038	21.7685	18.3171	17.5345	17.0484	16.0005	19.5756	16.9212	17.5654	19.4578	15.5808	16.7689	18.9305
74	17.7663	2.0321	14.2797	16.1339	18.6181	15.8298	17.4639	18.0422	17.9467	19.0974	20.7229	17.9967	18.4493	16.4361	19.2864	17.5499	20.7161	20.3189	17.5767	16.5784	18.1641	21.0126	14.4764	21.2579	16.9523	16.6875	18.8356	17.8734	14.8521	16.326	16.7258	19.6151	16.6708	16.633	23.8657	17.8247	17.53	20.8017	17.3116	16.7288	16.0675	15.0634	18.5908	16.1751	16.793	18.5712	14.8154	16.0632	17.7034
75	16.9331	1.98693	13.845	15.2535	17.7558	15.0798	16.7282	17.2774	17.038	18.3507	19.7292	17.3351	17.7685	15.8818	18.3142	16.6842	19.5727	19.3624	16.9893	15.9636	17.2049	20.0843	13.5771	20.2321	16.2573	15.8954	18.1613	17.5354	14.086	15.4342	16.1458	18.6415	15.7702	15.8485	23.0811	17.0571	16.7515	19.8774	16.3523	15.9862	15.1581	14.1868	17.6807	15.4962	16.0705	17.7339	14.1312	15.4273	16.5789
76	16.1534	1.95105	13.4032	14.4697	16.9515	14.409	16.0036	16.5624	16.1909	17.6632	18.7902	16.735	17.1465	15.4292	17.413	15.8815	18.5133	18.4633	16.4422	15.3523	16.325	19.208	12.7257	19.3239	15.6084	15.1273	17.5437	17.2383	13.3688	14.6015	15.6012	17.6972	14.9391	15.1151	22.3254	16.3372	16.0609	18.988	15.4436	15.2948	14.317	13.3669	16.8428	14.8717	15.3901	16.9455	13.5215	14.8508	15.5438
77	15.4256	1.92839	12.9481	13.7519	16.2101	13.8113	15.2881	15.8917	15.402	17.0173	17.9008	16.1817	16.5795	15.0539	16.5726	15.1314	17.5459	17.6258	15.9222	14.751	16.0888	18.3822	11.918	18.527	14.9823	14.3558	16.9817	16.9587	12.6861	13.8173	15.0714	16.7837	14.1601	14.4278	21.6021	15.6629	15.4447	18.1324	14.5748	14.6391	13.5403	12.5978	16.0733	14.2835	14.7424	16.1989	12.9814	14.3196	14.5818
78	14.7236	1.91602	12.4762	13.0684	15.5269	13.275	14.5862	15.2559	14.668	16.399	17.0623	15.6622	16.067	14.7276	15.7798	14.4137	16.671	16.8478	15.4093	14.1843	14.4746	17.585	11.1479	17.828	14.3691	13.5656	16.4694	16.6769	12.0327	13.098	14.5479	15.9042	13.4131	13.777	20.9069	15.0262	14.8848	17.314	13.736	14.0104	12.8193	11.8783	15.3602	13.7167	14.116	15.4887	12.5078	13.8183	13.6807
79	14.062	1.91556	11.9845	12.3955	14.8975	12.7858	13.9051	14.6372	13.9798	15.7995	16.2679	15.1693	15.6129	14.4176	15.018	13.7179	15.8836	16.1241	14.8928	13.6703	13.5988	16.812	10.4038	17.2076	13.7627	12.7511	15.9963	16.3774	11.4041	12.4875	14.0297	15.0562	12.6868	13.1537	20.2357	14.4129	14.3605	16.5337	12.9261	13.4088	12.1485	11.2187	14.6797	13.1554	13.5028	14.8113	12.0935	13.3325	12.8339
80	13.4257	1.92272	11.4734	11.7155	14.2994	12.3316	13.2508	14.0171	13.3207	15.2186	15.5046	14.6911	15.2091	14.0907	14.2662	13.0553	15.1725	15.4442	14.3572	13.1984	12.7295	16.0736	9.67797	16.63	13.1552	11.905	15.5352	16.0452	10.7909	11.9788	13.5184	14.239	11.9742	12.5462	19.5837	13.8144	13.8472	15.7861	12.1492	12.8263	11.5295	10.6257	14.0081	12.5825	12.8961	14.1602	11.729	12.8425	12.0302
81	12.8034	1.93285	10.9298	11.0127	13.6741	11.9044	12.631	13.3754	12.6787	14.661	14.7622	14.2093	14.8333	13.7154	13.5062	12.4324	14.5226	14.7872	13.7655	12.7487	11.8708	15.3684	8.97037	16.0633	12.5404	11.0159	15.0314	15.6577	10.1802	11.5229	12.9975	13.4592	11.2601	11.9428	18.9427	13.218	13.3211	15.0602	11.4014	12.2509	10.96	10.0854	13.3269	11.9827	12.2888	13.5258	11.4028	12.3265	11.2503
82	12.1818	1.94063	10.3328	10.272	12.9812	11.4935	12.0526	12.6898	12.0376	14.1151	14.0325	13.702	14.4525	13.26	12.725	11.8265	13.9184	14.1249	13.0953	12.294	11.0355	14.6796	8.27873	15.4778	11.9205	10.0719	14.458	15.2001	9.55827	11.0789	12.4401	12.7231	10.5311	11.3405	18.298	12.5984	12.7604	14.3506	10.6687	11.665	10.4301	9.57845	12.6308	11.3471	11.672	12.8972	11.096	11.7642	10.4813
83	11.5456	1.94156	9.67597	9.48311	12.2356	11.0861	11.5174	11.9364	11.3731	13.5715	13.3054	13.1434	14.0185	12.6973	11.8973	11.203	13.3448	13.418	12.3278	11.8023	10.2291	13.9873	7.59323	14.8508	11.3082	9.06625	13.8342	14.657	8.90993	10.6241	11.8202	12.0219	9.78701	10.7355	17.6167	11.9369	12.1579	13.6393	9.92961	11.0715	9.92433	9.08654	11.9227	10.6725	11.0333	12.2615	10.7786	11.1378	9.72263
84	10.8775	1.93437	8.95869	8.64139	11.451	10.6692	11.0238	11.0948	10.6553	13.0119	12.56	12.5114	13.4715	12.0075	11.0073	10.5271	12.784	12.6201	11.455	11.2528	9.44349	13.2629	6.90026	14.1635	10.6992	8.00016	13.1502	14.0134	8.22611	10.1427	11.1138	11.3403	9.02489	10.1126	16.8727	11.2219	11.5094	12.9027	9.16608	10.4798	9.42412	8.58877	11.1958	9.95578	10.3661	11.5944	10.4112	10.4305	8.978
85	10.1642	1.91641	8.17382	7.74509	10.6166	10.2244	10.5643	10.1497	9.85109	12.4148	11.7626	11.7823	12.7521	11.1769	10.0423	9.76882	12.2049	11.6877	10.4811	10.627	8.6663	12.4811	6.1797	13.4001	10.0748	6.87239	12.37	13.2551	7.49755	9.61836	10.2971	10.6567	8.931	9.44973	16.0604	10.4369	10.8043	12.1155	8.36364	9.87442	8.91145	8.06255	10.4333	9.19352	9.66773	10.8647	9.95067	9.62264	8.25948
86	9.36437	1.91011	7.31856	6.7936	9.70639	9.72655	10.1241	9.0883	8.92855	11.7644	10.8748	10.9294	11.8135	10.2056	8.99656	8.89918	11.5775	10.5983	9.42133	9.90322	7.87986	11.6244	5.40359	12.5459	9.40867	5.68807	11.4722	12.3738	6.70954	9.02216	9.35874	9.94172	7.36929	8.72036	15.1584	9.5597	10.0253	11.2598	7.50951	9.23663	8.358	7.48107	9.60709	8.37709	8.935	10.0382	9.35648	8.69588	7.57686
87	8.48048	1.90512	6.4001	5.79426	8.67773	9.14542	9.68235	7.90905	7.86655	11.0432	9.87942	9.93556	10.6356	9.09753	7.86544	7.90733	10.8719	9.34676	8.29533	9.06211	7.06523	10.6815	4.539	11.5944	8.66888	4.47581	10.4506	11.3751	5.84687	8.32048	8.2963	9.16376	6.43996	7.89509	14.1275	8.56509	9.14583	10.3275	6.59166	8.53618	7.72545	6.81222	8.69081	7.49097	8.15227	9.08103	8.59674	7.64291	6.92595
88	7.48254	1.91391	5.42233	4.76121	7.5	8.45318	9.21121	6.6313	6.65491	10.2306	8.7573	8.80467	9.23818	7.87321	6.64567	6.80818	10.0572	7.94903	7.12764	8.099	6.20348	9.64918	3.55455	10.5411	7.82521	3.25767	9.309	10.2802	4.90273	7.48494	7.11991	8.30027	5.42136	6.947	12.9639	7.45109	8.14297	9.32209	5.60206	7.71085	6.97455	6.02618	7.66045	6.51636	7.29845	7.97455	7.65567	6.47264	6.27027
89	6.38226	1.93255	4.38833	3.70556	6.16467	7.631	8.67989	5.29033	5.298	9.31456	7.49422	7.56667	7.673	6.56422	5.339	5.64667	9.10933	6.43533	5.949	7.02078	5.289	8.538	2.43111	9.382	6.85967	2.032	8.08367	9.12111	3.88156	6.49767	5.86633	7.34678	4.32211	5.86433	11.6812	6.22467	7.00933	8.241	4.54067	6.73167	6.08067	5.108	6.49856	5.44222	6.36067	6.72733	6.54133	5.21167	5.56478
90	5.19268	1.95457	3.30597	2.63143	4.69782	6.67645	8.0668	3.93068	3.81664	8.2991	6.09624	6.26956	6.00545	5.21093	3.95478	4.46012	8.00994	4.85378	4.78027	5.84344	4.33055	7.36	1.17186	8.11336	5.77505	0.805495	6.827	7.93274	2.80873	5.36874	4.59972	6.321	3.16085	4.66055	10.3212	4.91086	5.75684	7.08267	3.4256	5.64375	5.04458	4.06033	5.2129	4.27432	5.34364	5.38203	5.28614	3.90288	4.78457
91	3.95133	1.97025	2.18573	1.55691	3.16055	5.621	7.37627	2.60564	2.27536	7.20864	4.59736	4.971	4.32818	3.84655	2.519	3.29073	6.76036	3.26473	3.63036	4.597	3.34536	6.14836	-0.178	6.76718	4.59364	-0.379818	5.584	6.74973	1.72527	4.13936	3.36909	5.25809	1.97745	3.38182	8.92964	3.54882	4.41809	5.86236	2.29682	4.50645	3.89645	2.91609	3.84664	3.04127	4.28455	4.01245	3.94627	2.60082	3.94927
92	2.72752	1.97936	1.06242	0.516717	1.64334	4.5267	6.64011	1.37239	0.746455	6.08196	4.353	3.73256	2.73436	2.50823	1.07989	2.16964	5.40058	1.75124	2.5097	3.32611	2.36094	4.95545	-1.52629	5.39264	3.38388	-1.47667	4.40322	5.59538	0.669192	2.87487	2.21387	4.20429	0.838707	2.10112	7.56137	2.19181	3.04158	4.61824	1.20796	3.3592	2.69106	1.75025	2.4683	1.79934	3.25479	2.71439	2.61426	1.35497	3.11651
93	1.55357	1.96345	-0.00832323	-0.446818	0.238737	3.46882	5.91769	0.284545	-0.681182	4.9698	1.63786	2.589	1.33618	1.25437	-0.300778	1.10645	4.02664	0.421808	1.42385	2.091	1.42901	3.85727	-2.7869	4.061	2.22922	-2.42484	3.33167	4.49114	-0.319576	1.6562	1.16939	3.21506	-0.173374	0.90597	6.27519	0.907707	1.69617	3.41264	0.218354	2.24925	1.50052	0.655303	1.16107	0.620354	2.33594	1.58852	1.41405	0.210364	2.36222
94	0.537322	1.94931	-0.972727	-1.30297	-0.985303	2.52845	5.27403	-0.621485	-1.90955	3.93927	0.362727	1.566	0.253545	0.170424	-1.548	0.112091	2.76409	-0.60697	0.391636	0.944333	0.615121	2.92345	-3.91627	2.85945	1.21042	-3.16521	2.41133	3.48091	-1.19888	0.572273	0.278212	2.35797	-0.978545	-0.118	5.1147	-0.221939	0.472121	2.32955	-0.613727	1.23988	0.400364	-0.288242	0.00660606	-0.409697	1.59627	0.718818	0.474152	-0.800545	1.76233
95	-0.269694	1.94229	-1.79063	-2.03251	-1.97997	1.77197	4.76704	-1.3357	-2.85045	3.06673	-0.644303	0.693778	-0.409727	-0.642202	-2.58133	-0.790091	1.72215	-1.23715	-0.531212	-0.0654444	-0.0209394	2.20891	-4.8793	1.87	0.393212	-3.64495	1.66978	2.63416	-1.92686	-0.301303	-0.416737	1.70179	-1.51459	-0.892727	4.10365	-1.11503	-0.534949	1.46115	-1.23748	0.385586	-0.547697	-1.01341	-0.916545	-1.19828	1.08324	0.170273	-0.111263	-1.66127	1.37534
96	-0.817027	1.95399	-2.44147	-2.61845	-2.69181	1.23718	4.43472	-1.87262	-3.44473	2.41894	-1.33406	0.0226667	-0.619273	-1.09289	-3.33689	-1.56658	0.984273	-1.43288	-1.26012	-0.900444	-0.428677	1.75755	-5.62646	1.14927	-0.180091	-3.80408	1.13867	2.02645	-2.47084	-0.919727	-0.873101	1.29785	-1.74421	-1.3603	3.27335	-1.69686	-1.24315	0.887515	-1.60387	-0.276869	-1.292	-1.47523	-1.54639	-1.67483	0.818848	-0.0144848	-0.306556	-2.36048	1.22938
97	-1.07112	1.99326	-2.91885	-3.04385	-3.05197	0.921455	4.29767	-2.2577	-3.66873	2.04282	-1.68109	-0.391333	-0.472	-1.14848	-3.772	-2.17609	0.587455	-1.26621	-1.71691	-1.52867	-0.565152	1.59427	-6.10533	0.729273	-0.49597	-3.60109	0.84	1.72076	-2.80712	-1.25439	-1.04891	1.18148	-1.64427	-1.49182	2.66739	-1.91991	-1.5883	0.654909	-1.69782	-0.724636	-1.79327	-1.64533	-1.84542	-1.78933	0.781364	0.169091	-0.153667	-2.87909	1.33155
98	-1.04644	2.06383	-3.20636	-3.29086	-3.02773	0.799576	4.34676	-2.51417	-3.561	1.96274	-1.71587	-0.497444	-0.146091	-0.87298	-3.87067	-2.57924	0.49897	-0.888162	-1.87306	-1.91933	-0.411162	1.68891	-6.26859	0.613636	-0.554212	-3.09578	0.741	1.75063	-2.91023	-1.2941	-0.931667	1.37648	-1.21133	-1.31964	2.32461	-1.80777	-1.54571	0.749273	-1.57072	-0.937535	-2.02476	-1.51187	-1.82363	-1.5317	0.922727	0.659636	0.210131	-3.19824	1.66966
99	-0.77712	2.15632	-3.29855	-3.34688	-2.68045	0.863697	4.53728	-2.65967	-3.23555	2.1546	-1.52144	-0.281444	0.240273	-0.384798	-3.67378	-2.75409	0.646515	-0.401879	-1.79452	-2.07556	-0.010404	1.95491	-6.0958	0.756	-0.366909	-2.4579	0.764778	2.07988	-2.75274	-1.07562	-0.576848	1.88301	-0.506646	-0.943394	2.26556	-1.47183	-1.16284	1.07976	-1.30759	-0.911697	-1.98367	-1.08007	-1.55672	-0.969333	1.221	1.34164	0.648273	-3.28582	2.20788
100	-0.330282	2.26393	-3.238	-3.231	-2.166	1.142	4.842	-2.717	-2.8	2.521	-1.175	0.189	0.702	0.235	-3.29	-2.774	0.976	0.215	-1.588	-2.044	0.548	2.312	-5.644	1.055	0.013	-1.799	0.872	2.594	-2.335	-0.685	-0.085	2.64	0.349	-0.462	2.469	-1.033	-0.577	1.549	-0.945	-0.676	-1.722	-0.396	-1.144	-0.236	1.704	2.119	1.119	-3.109	2.913
[truncated: 56 more columns]

## Sheet: Rotation RKneeFlex A1FaCoM
all values Right	mean	std	steps
1	23.9624	3.52158	21.486	22.347	24.605	31.399	29.417	18.347	22.74	21.726	18.153	19.928	27.649	25.908	21.137	15.387	22.703	21.04	25.102	25.825	23.975	25.053	15.817	24.936	19.775	17.771	22.954	21.023	22.441	23.312	20.992	24.062	31.719	26.757	27.823	24.929	25.646	21.708	28.541	24.607	27.339	25.34	25.452	24.471	25.195	21.201	20.215	28.001	25.529
2	25.9477	3.63988	22.6376	24.5331	26.1648	33.3064	31.1097	20.9036	25.3092	24.2768	19.625	22.1918	30.332	27.9559	22.0261	16.2797	25.0075	23.6074	27.5303	28.1006	26.5524	27.3949	17.7734	27.1668	21.5092	19.5616	25.6812	23.1815	25.0106	25.4639	21.7494	26.5621	33.5663	29.4234	30.2741	27.3403	28.0194	23.8788	30.663	26.5272	29.8653	27.261	27.0556	26.5851	26.8802	23.6451	21.4102	30.6179	27.7089
3	28.1187	3.6789	24.2302	26.8431	27.8389	35.2514	32.7657	23.565	27.8764	27.0767	20.5192	24.9161	32.8844	30.1657	23.354	17.8888	27.3859	26.4926	29.9719	30.5572	29.3244	29.8577	20.1481	29.4803	23.6559	21.7165	28.2824	25.6743	27.6858	27.7665	23.0989	29.1119	35.186	32.0328	32.726	29.8791	30.507	26.1315	32.679	28.6062	32.2884	29.4133	28.8958	29.0163	28.7932	26.1937	23.0663	33.2293	29.9821
4	30.3395	3.53911	26.0827	29.0586	29.5266	37.093	34.2478	26.0953	30.2533	29.8907	24.451	27.7792	35.1358	32.3604	25.2521	20.2888	29.685	29.4209	32.2281	32.9365	32.0417	32.262	22.9045	31.6791	26.0583	23.9573	30.5759	28.2392	30.2444	30.0133	24.9748	31.5301	36.5048	34.4196	35.0178	32.3164	32.927	28.2737	34.4442	30.6495	34.5013	31.6475	30.9138	31.5429	30.7246	28.6061	25.0886	35.6597	32.197
5	32.4091	3.32407	27.982	31.0237	31.1348	38.7255	35.4718	28.3457	32.3261	32.5437	27.1399	30.5082	37.009	34.3909	27.6092	23.1784	31.7973	32.1674	34.1534	35.0424	34.53	34.4766	25.8598	33.6052	28.5052	26.0791	32.4776	30.6521	32.521	32.0577	27.1481	33.6784	37.4846	36.4637	37.0343	34.4821	35.1421	30.1616	35.8742	32.4907	36.4321	33.8282	33.002	33.9624	32.5202	30.7017	27.2835	37.7919	34.2437
6	34.2214	3.06108	29.7359	32.6388	32.5858	40.0784	36.3934	30.2444	34.0362	34.9204	29.7843	32.9132	38.4806	36.1503	30.1695	26.1376	33.67	34.6022	35.6735	36.754	36.682	36.4276	28.7826	35.1579	30.8126	27.962	33.9689	32.7595	34.4213	33.8132	29.3767	35.4643	38.1155	38.0914	38.7047	36.2732	37.0709	31.7112	36.9226	34.0149	38.0427	35.8382	35.0366	36.1184	34.0906	32.3755	29.4512	39.5594	36.0459
7	35.7	2.80899	31.1923	33.8532	33.8193	41.1136	36.9949	31.7498	35.3511	36.9536	32.205	34.8848	39.5431	37.5772	32.6736	28.8168	35.2938	36.6586	36.7687	38.0114	38.4423	38.0683	31.4703	36.2907	32.8532	29.5478	35.0524	34.491	35.8995	35.2446	31.4623	36.8338	38.4083	39.2693	39.9856	37.6504	38.6807	32.8799	37.5854	35.1534	39.3164	37.5913	36.8881	37.9257	35.3908	33.5858	31.4279	40.9346	37.563
8	36.8061	2.61661	32.27	34.6557	34.7941	41.8196	37.2846	32.8283	36.2525	38.613	34.2813	36.3726	40.1966	38.6449	34.9257	30.9715	36.6756	38.3084	37.4515	38.8014	39.7868	39.3647	33.7694	36.9976	34.5603	30.81	35.7466	35.8208	36.9318	36.3417	33.2717	37.7604	38.4002	39.9945	40.8618	38.6071	39.9518	33.6496	37.8877	35.878	40.2497	39.0351	38.4488	39.3408	36.3945	34.3301	33.1047	41.9125	38.7676
9	37.5306	2.51351	32.9449	35.0614	35.485	42.2055	37.2892	33.46	36.7363	39.8856	35.9418	37.3472	40.4543	39.3504	36.788	32.597	37.8147	39.5533	37.7515	39.1449	40.7078	40.2954	35.5842	37.3014	35.8743	31.736	36.0772	36.7371	37.5153	37.1038	34.7241	38.2477	38.1373	40.2862	41.3447	39.1524	40.87	34.0238	37.8521	36.2004	40.8482	40.1362	39.6504	40.352	37.0955	34.6376	34.4275	42.5063	39.6485
10	37.886	2.50365	33.219	35.108	35.8865	42.2935	37.0425	33.6528	36.8217	40.7689	37.163	37.8312	40.3513	39.7035	38.2066	33.7092	38.7052	40.3996	37.708	39.0804	41.2101	40.8561	36.8681	37.241	36.8294	32.3257	36.0742	37.2431	37.668	37.535	35.7772	38.3257	37.6682	40.1825	41.4625	39.3065	41.424	34.0292	37.5054	36.1615	41.1232	40.8728	40.4626	40.9656	37.5002	34.5658	35.3775	42.7388	40.2068
11	37.9027	2.56697	33.1013	34.8573	36.0118	42.1123	36.5821	33.4534	36.5494	41.2796	37.9219	37.9229	39.9449	39.7326	39.2127	34.3472	39.3398	40.8603	37.3677	38.6651	41.3171	41.0619	37.6071	36.8677	37.4426	32.6011	35.7874	37.359	37.4278	37.6478	36.4136	38.0373	37.04	39.7477	41.2498	39.1071	41.6187	33.7105	36.8931	35.8158	41.0988	41.2419	40.8831	41.1963	37.6265	34.187	35.955	42.6367	40.4531
12	37.6248	2.6686	32.7047	34.38	35.8854	41.6967	35.9472	32.9321	35.9779	41.4501	38.2977	37.7056	39.3027	39.48	39.8256	34.5671	39.7181	40.9706	36.7778	37.9747	41.0711	40.9496	37.7917	36.237	37.7272	32.5888	35.2753	37.1258	36.8424	37.4729	36.6421	37.4431	36.3028	39.0656	40.7456	38.6053	41.4813	33.1337	36.0733	35.2243	40.8132	41.2599	40.9266	41.0731	37.5017	33.5814	36.1781	42.2341	40.408
13	37.1055	2.77476	32.1073	33.7431	35.5374	41.0848	35.1785	32.2025	35.1759	41.3301	38.3413	37.26	38.4938	38.975	40.0699	34.429	39.8526	40.792	36.0222	37.0824	40.5251	40.5715	37.506	35.4145	37.7043	32.3692	34.598	36.6064	36.0238	37.0607	36.4975	36.6182	35.5058	38.2101	40.0015	37.8744	41.0619	32.3717	35.1103	34.4503	40.3133	40.9612	40.6198	40.6399	37.1575	32.8239	36.0714	41.5744	40.1027
14	36.4037	2.86517	31.3849	32.9945	35.0017	40.3189	34.3191	31.3328	34.2167	40.9703	38.1169	36.6459	37.5935	38.2945	39.9807	34.0077	39.7749	40.3978	35.1617	36.0539	39.7303	39.9898	36.8213	34.4626	37.4136	31.9972	33.816	35.8758	35.0514	36.4676	36.0381	35.6402	34.6899	37.2255	39.0811	36.9922	40.4282	31.4922	34.0666	33.555	39.651	40.3956	40.0069	39.9575	36.6277	31.9786	35.6596	40.709	39.5872
15	35.578	2.92983	30.5999	32.1639	34.3225	39.4385	33.4116	30.3792	33.1689	40.425	37.6913	35.9047	36.6677	37.488	39.6064	33.402	39.5245	39.8553	34.231	34.9485	38.7609	39.2521	35.8294	33.4458	36.9143	31.5124	32.9789	35.0123	33.9967	35.7494	35.335	34.577	33.8838	36.1511	38.0488	36.0268	39.6539	30.5556	32.9935	32.5945	38.8798	39.6178	39.143	39.0913	35.9475	31.0954	34.9826	39.7109	38.9163
16	34.6789	2.9665	29.7897	31.2676	33.5522	38.4754	32.4914	29.3949	32.0915	39.7369	37.1173	35.0677	35.7552	36.5902	39.0048	32.6601	39.1323	39.218	33.2564	33.8159	37.686	38.3941	34.6222	32.4069	36.2509	30.9258	32.1212	34.0885	32.913	34.9582	34.4503	33.4909	33.0998	35.0374	36.9536	35.0351	38.8018	29.6111	31.927	31.6175	38.0438	38.6787	38.0858	38.1074	35.1537	30.2122	34.1002	38.6564	38.1295
17	33.7439	2.9779	28.9694	30.3191	32.7426	37.4542	31.5853	28.4286	31.0291	38.9403	36.434	34.1504	34.8721	35.6305	38.2231	31.8047	38.6335	38.5254	32.2677	32.6866	36.5475	37.452	33.2752	31.3704	35.4788	30.2461	31.2597	33.1671	31.8289	34.136	33.436	32.4319	32.3416	33.9249	35.8326	34.0539	37.9183	28.6874	30.8912	30.6584	37.1723	37.6255	36.8912	37.0642	34.2798	29.354	33.0654	37.593	37.2578
18	32.7988	2.96848	28.141	29.3261	31.9399	36.3962	30.714	27.5175	30.0057	38.0652	35.6716	33.1714	34.02	34.6356	37.3235	30.8482	38.0556	37.8011	31.2933	31.58	35.3643	36.4501	31.8412	30.3489	34.6273	29.4971	30.405	32.2931	30.7614	33.3153	32.3325	31.4218	31.6208	32.8282	34.7063	33.1014	37.0298	27.7938	29.9038	29.7357	36.278	36.5017	35.6102	36.0079	33.3495	28.5285	31.9188	36.5444	36.3295
19	31.8733	2.93515	27.302	28.2978	31.178	35.3229	29.8888	26.6868	29.0335	37.1346	34.847	32.1478	33.2015	33.6341	36.3419	30.6168	37.4159	37.0621	30.3585	30.51	34.1505	35.4122	30.3584	29.764	33.7195	28.7027	29.5773	31.4876	29.7232	32.515	31.1684	30.4661	30.9501	31.7565	33.5975	32.1813	36.148	26.9375	28.9793	28.8566	35.3706	35.3372	34.2805	34.969	32.3801	27.7431	30.6971	35.5226	35.3681
20	30.948	2.90287	26.4433	27.2507	30.4787	34.2564	29.1119	25.9463	28.1286	36.1674	33.9626	31.1086	32.4209	32.6588	35.2938	28.7279	36.7307	36.3282	29.4789	29.4921	32.9265	34.3625	28.8693	28.8207	32.7813	27.8834	28.7912	30.7485	28.7331	31.7397	29.9606	29.5712	30.3342	30.7207	32.5269	31.2937	35.2736	26.1318	28.1309	28.0278	34.4581	34.1565	32.93	33.9597	31.3904	27.0125	29.4362	34.5377	34.3915
21	30.0606	2.86196	25.5642	26.2084	29.8574	33.2215	28.3837	25.2927	27.308	35.1816	33.0317	30.0908	31.6834	31.7373	34.1895	27.6318	36.0197	35.6123	28.6738	28.54	31.7208	33.3251	27.4231	27.5029	31.8453	27.0655	28.0557	30.0666	27.8148	30.987	28.7303	28.7427	29.7761	29.7341	31.5102	30.4423	34.4052	25.3893	27.369	27.259	33.5522	32.9841	31.5874	32.9846	30.4034	26.348	28.1712	33.6081	33.4141
22	29.2279	2.81176	24.6777	25.2067	29.326	32.2417	27.7144	24.7427	26.5877	34.202	32.0703	29.1395	30.999	30.8851	33.0513	26.5759	35.2982	34.9127	27.9654	27.6658	30.5687	32.3199	26.079	26.6721	30.9477	26.2833	27.3884	29.4348	26.999	30.2653	27.5136	27.9874	29.2771	28.8173	30.5585	29.6366	33.5507	24.7128	26.6975	26.5588	32.6722	31.8537	30.2832	32.0517	29.4451	25.7602	26.9342	32.7492	32.4511
23	28.4617	2.75672	23.8112	24.2783	28.8936	31.3317	27.119	24.3089	25.9693	33.257	31.103	28.293	30.3832	30.109	31.9189	25.6054	34.5744	34.2342	27.3523	26.8816	29.51	31.3731	24.8739	25.9311	30.128	25.5653	26.8098	28.8613	26.2939	29.582	26.356	27.3092	28.8344	27.9822	29.6852	28.8906	32.719	24.1093	26.106	25.9363	31.8391	30.8011	29.0472	31.1752	28.5407	25.2569	25.763	31.9753	31.518
24	27.7761	2.69706	23.0151	23.4437	28.567	30.4983	26.6072	23.9994	25.4592	32.3721	30.1669	27.5766	29.8501	29.4223	30.8456	24.751	33.8575	33.5903	26.8434	26.2014	28.5819	30.5105	23.8371	25.2989	29.4111	24.9342	26.3337	28.3587	25.7063	28.9459	25.309	26.7089	28.4451	27.2453	28.9075	28.2169	31.925	23.5906	25.5859	25.3969	31.07	29.8569	27.9037	30.3686	27.7086	24.836	24.693	31.303	30.6325
25	27.1815	2.63252	22.37	22.7151	28.3479	29.7466	26.1778	23.8101	25.0594	31.5647	29.3013	27.0096	29.4071	28.8295	29.8848	24.0392	33.1574	32.9909	26.4412	25.634	27.8102	29.7439	22.9886	24.7775	28.8128	24.4043	25.9604	27.9323	25.2394	28.3568	24.4124	26.1916	28.1037	26.6272	28.2423	27.6232	31.1866	23.173	25.1272	24.9398	30.3753	29.0453	26.8833	29.6397	26.9626	24.4937	23.7541	30.7402	29.809
26	26.6822	2.56375	21.9186	22.096	28.2299	29.0822	25.8247	23.735	24.7697	30.8462	28.5384	26.5695	29.061	28.3427	29.0584	23.4721	32.4835	32.4439	26.1339	25.1792	27.2034	29.08	22.3445	24.361	28.3397	23.982	25.679	27.5844	24.8923	27.8182	23.6909	25.7598	27.8016	26.1295	27.7004	27.1127	30.5226	22.863	24.7154	24.5629	29.7599	28.3785	26.0098	28.9975	26.3114	24.2267	22.9585	30.2887	29.0596
27	26.2773	2.49453	21.631	21.5857	28.1997	28.5058	25.5343	23.7655	24.5849	30.2256	27.904	26.2377	28.8171	27.9693	28.3826	23.0414	31.8544	31.953	25.9082	24.8237	26.7581	28.5195	21.9046	24.0454	27.9883	23.6623	25.4754	27.3252	24.6593	27.3263	23.1581	25.4158	27.5275	25.7392	27.2798	26.6823	29.9449	22.6571	24.3413	24.2631	29.2278	27.8591	25.287	28.4427	25.7606	24.0372	22.2984	29.9498	28.394
28	25.9586	2.42919	21.465	21.1784	28.2401	28.0123	25.2872	23.8748	24.4956	29.7001	27.41	25.9894	28.6686	27.7094	27.8555	22.7322	31.2919	31.5237	25.7555	24.5521	26.4602	28.0544	21.6504	23.8149	27.7415	23.431	25.3352	27.1489	24.5281	26.8693	22.8183	25.1595	27.2741	25.4441	26.9691	26.3206	29.4515	22.5432	23.9995	24.0389	28.7732	27.4872	24.707	27.9695	25.3059	23.931	21.7607	29.7052	27.8143
29	25.7135	2.37127	21.3868	20.8569	28.3296	27.5928	25.072	24.0329	24.4848	29.261	27.0579	25.8089	28.6016	27.5545	27.4561	22.5151	30.8061	31.1536	25.6634	24.3458	26.2965	27.6692	21.5554	23.6556	27.5726	23.2698	25.2446	27.0392	24.4798	26.4318	22.6583	24.9924	27.0377	25.2315	26.7598	26.0114	29.0323	22.5062	23.6875	23.8841	28.3866	27.2526	24.2499	27.5742	24.9422	23.8936	21.3332	29.5307	27.3179
30	25.5267	2.32411	21.3612	20.5992	28.4427	27.2402	24.8815	24.2123	24.5339	28.8994	26.8097	25.684	28.5986	27.4931	27.1568	22.3537	30.3977	30.834	25.6148	24.186	26.2335	27.3466	21.5962	23.5516	27.4579	23.1643	25.1845	26.9722	24.4927	25.9991	22.6448	24.9089	26.8158	25.0835	26.6448	25.7404	28.6751	22.5205	23.4019	23.7874	28.0556	27.1356	23.8854	27.2489	24.6678	23.8981	20.9879	29.4077	26.8981
31	25.3815	2.28923	21.3677	20.3704	28.5512	26.9415	24.707	24.386	24.6281	28.6052	26.624	25.5945	28.6434	27.5058	26.9287	22.2243	30.0594	30.5558	25.5864	24.1493	26.2294	27.0651	21.7525	23.4829	27.3678	23.1074	25.1298	26.9156	24.5395	25.5601	22.7338	24.8947	26.6013	24.9823	26.6048	25.4978	28.3614	22.5618	23.1385	23.737	27.7664	27.1071	23.585	26.9819	24.4752	23.9201	20.6975	29.3189	26.5436
32	25.2562	2.26993	21.3852	20.1411	28.6272	26.681	24.5404	24.5236	24.7484	28.3675	26.4698	25.5195	28.7188	27.568	26.7506	22.1139	29.7798	30.3087	25.5657	23.8502	26.2456	26.7991	21.9928	23.4323	27.2788	23.0894	25.064	26.8325	24.5897	25.105	22.8818	24.9314	26.3818	24.9078	26.6166	25.274	28.0656	22.6068	22.8952	23.7236	27.4996	27.1349	23.3262	26.7567	24.3519	23.934	20.4389	29.2433	26.2453
33	25.1373	2.2641	21.3952	19.8885	28.6479	26.4408	24.3782	24.5973	24.8682	28.1716	26.3248	25.4469	28.807	27.6527	26.6011	22.0144	29.5494	30.0785	25.5561	23.6584	26.2425	26.5179	22.2709	23.3868	27.1718	23.0957	24.9801	26.6949	24.6135	24.6246	23.043	24.9934	26.1397	24.8443	26.6466	25.055	27.7652	22.633	22.6699	23.7414	27.2311	27.186	23.0851	26.5536	24.2888	23.9179	20.1907	29.151	25.9914
34	25.0076	2.27198	21.389	19.599	28.5977	26.21	24.219	24.586	24.964	28.002	26.1743	25.37	28.8927	27.728	26.453	21.9217	29.361	29.848	25.5503	23.426	26.1943	26.1953	22.556	23.3297	27.032	23.1147	24.8677	26.5027	24.6003	24.1177	23.1803	25.0527	25.86	24.7793	26.6643	24.8197	27.445	22.617	22.4587	23.784	26.939	27.226	22.84	26.3517	24.272	23.849	19.9317	29.011	25.766
35	24.8528	2.2927	21.3656	19.2572	28.4663	25.9821	24.0619	24.4738	25.0183	27.8414	26.0012	25.2763	28.9606	27.7586	26.2853	21.8382	29.1996	29.5969	25.535	23.1477	26.0978	25.8124	22.8191	23.2465	26.8504	23.1315	24.7163	26.2658	24.544	23.6019	23.2724	25.0822	25.5318	24.6949	26.6428	24.5504	27.102	22.5458	22.2479	23.8288	26.6115	27.2217	22.5745	26.1332	24.2814	23.7051	19.633	28.8057	25.5416
36	24.6616	2.32407	21.3262	18.8538	28.2475	25.7524	23.909	24.2496	25.0129	27.6723	25.7899	25.1539	28.997	27.7326	26.0776	21.7705	29.0509	29.3044	25.4963	22.8318	25.9536	25.3605	23.0319	23.1364	26.6129	23.1258	24.5193	25.9879	24.4309	23.0953	23.3014	25.0632	25.1432	24.5733	26.5632	24.2328	26.7303	22.4137	22.023	23.8533	26.2483	27.1461	22.2799	25.8816	24.2941	23.464	19.2721	28.5255	25.2878
37	24.4257	2.3633	21.268	18.3843	27.933	25.5162	23.7595	23.9105	24.9319	27.4823	25.532	24.9966	28.9891	27.6426	25.8185	21.7152	28.9091	28.9572	25.4225	22.4901	25.7608	24.8401	23.1707	23.0044	26.2983	23.082	24.272	25.6689	24.2465	22.5986	23.25	24.9865	24.6907	24.3975	26.4213	23.8519	26.3241	22.2264	21.7768	23.8372	25.8518	26.9794	21.9528	25.5805	24.2926	23.1151	18.841	28.1587	24.9907
38	24.1409	2.40738	21.1782	17.8534	27.5185	25.2725	23.6107	23.464	24.7682	27.2641	25.2167	24.8032	28.9269	27.4852	25.5013	21.6666	28.7699	28.5493	25.3089	22.1334	25.5124	24.2548	23.2178	22.8544	25.8969	22.9912	23.9771	25.3103	23.9894	22.1151	23.1086	24.839	24.1808	24.1591	26.219	23.3974	25.8791	21.9927	21.5084	23.7637	25.4257	26.7142	21.5857	25.2202	24.2606	22.6663	18.3436	27.6975	24.6405
39	23.8092	2.45435	21.0538	17.2738	27.006	25.0231	23.462	22.9224	24.5208	27.0192	24.8418	24.578	28.8059	27.2664	25.1215	21.6252	28.6266	28.0778	25.1574	21.7773	25.1978	23.6101	23.165	22.6871	25.4111	22.8537	23.6445	24.9177	23.6656	21.6552	22.8849	24.6094	23.6295	23.8633	25.9587	22.8685	25.3993	21.7196	21.221	23.6242	24.9812	26.3499	21.175	24.8007	24.1814	22.1348	17.799	27.1448	24.2281
40	23.4386	2.50236	20.8897	16.6682	26.4094	24.7705	23.3166	22.2998	24.2004	26.7619	24.4013	24.3216	28.6244	27.0002	24.6733	21.5933	28.4772	27.5455	24.9734	21.4437	24.8218	22.9198	23.014	22.5026	24.8512	22.6704	23.2864	24.4988	23.2882	21.237	22.5887	24.3011	23.0592	23.5248	25.6482	22.276	24.8957	21.4138	20.918	23.4177	24.5396	25.8963	20.7251	24.327	24.0443	21.547	17.2427	26.5184	23.7596
41	23.0495	2.54597	20.677	16.0695	25.7534	24.5245	23.1829	21.6215	23.8326	26.5091	23.8873	24.0308	28.3824	26.7019	24.1743	21.5686	28.3188	26.9593	24.7647	21.158	24.4005	22.2061	22.7839	22.3053	24.2382	22.4414	22.9158	24.0677	22.8786	20.886	22.5654	23.9238	22.4947	23.1599	25.295	21.6458	24.3871	21.0813	20.6065	23.1502	24.1281	25.3764	20.2499	23.8082	23.8465	20.9397	16.7175	25.8509	23.2557
42	22.6483	2.59117	20.417	15.5218	25.0746	24.3074	23.0741	20.9296	23.4488	26.2859	23.3018	23.7063	28.0904	26.3837	23.6478	21.5506	28.151	26.3521	24.5372	20.9477	23.9538	21.4968	22.5079	22.1028	23.5957	22.1775	22.5449	23.6473	22.4601	20.6323	21.8268	23.4946	21.9666	22.7943	24.9062	21.0265	23.8953	20.7305	20.3013	22.8323	23.7676	24.8253	19.7801	23.2609	23.5894	20.3538	16.2657	25.1782	22.7437
43	22.2747	2.62812	20.117	15.0686	24.4209	24.1452	23.0115	20.27	23.0791	26.1236	22.666	23.3536	27.7677	26.0584	23.1185	21.5402	27.9779	25.7642	24.3046	20.8446	23.5104	20.822	22.2241	21.9045	22.9502	21.9021	22.191	23.2643	22.0558	20.5048	21.3931	23.0434	21.5175	22.4464	24.4947	20.4691	23.4458	20.3851	20.0257	22.4897	23.4746	24.2852	19.3409	22.709	23.2847	19.8277	15.9256	24.5332	22.257
44	21.9547	2.65484	19.7951	14.7565	23.8418	24.074	23.0226	19.6866	22.753	26.0529	22.0082	22.9918	27.4387	25.7467	22.6128	21.5382	27.7982	25.2215	24.0722	20.8841	23.1105	20.2203	21.9734	21.7224	22.3435	21.637	21.8735	22.9491	21.7022	20.5301	20.9668	22.6022	21.1993	22.1389	24.0836	20.0136	23.0634	20.0825	19.8096	22.1587	23.267	23.7978	18.9526	22.1831	22.9538	19.4036	15.7333	23.9493	21.8273
45	21.7205	2.67268	19.4793	14.6321	23.3919	24.1443	23.1419	19.2242	22.5063	26.0978	21.3631	22.6457	27.1354	25.481	22.1557	21.5489	27.6181	24.7468	23.847	21.0886	22.7952	19.742	21.7944	21.5804	21.8168	21.4004	21.6317	22.7327	21.4457	20.7352	20.5899	22.2116	21.0739	21.8991	23.7103	19.6957	22.7777	19.863	19.6908	21.88	23.1672	23.4077	18.6413	21.7213	22.6303	19.117	15.7279	23.4601	21.4967
46	21.6093	2.68479	19.195	14.7301	23.1333	24.4176	23.4052	18.9305	22.3825	26.2819	20.779	22.3426	26.8974	25.3016	21.7754	21.5807	27.4521	24.3695	23.6421	21.4719	22.6048	19.4389	21.7316	21.5097	21.4004	21.2092	21.4939	22.6511	21.3195	21.1393	20.3015	21.9251	21.1985	21.7536	23.4275	19.5575	22.6273	19.7637	19.7135	21.7151	23.2082	23.1622	18.4495	21.3656	22.3561	18.9925	15.9481	23.1008	21.3164
47	21.6639	2.70097	18.982	15.0768	23.1392	24.9567	23.8527	18.8479	22.4368	26.6391	20.355	22.1177	26.7784	25.2378	21.5084	21.6439	27.3359	24.1276	23.4841	22.0575	22.5812	19.3613	21.8377	21.5451	21.1216	21.0932	21.488	22.7459	21.3512	21.7642	20.1432	21.8068	21.6246	21.7365	23.3026	19.6455	22.6552	19.8274	19.9256	21.7349	23.4346	23.1091	18.4295	21.1668	22.1873	19.0608	16.4312	22.9108	21.3313
48	21.9339	2.73704	18.8907	15.6853	23.4817	25.8227	24.5325	19.0149	22.7258	27.2148	20.2786	22.0176	26.8552	25.3485	21.4049	21.7518	27.3232	24.0751	23.4156	22.8793	22.7775	19.5612	22.1701	21.7316	21.0052	21.0924	21.6578	23.0749	21.5763	22.637	20.1642	21.9245	22.4023	21.894	23.4213	20.0062	22.9127	20.0962	20.3779	22.0035	23.9055	23.2941	18.6482	21.1834	22.1994	19.3557	17.2141	22.9366	21.5843
49	22.4652	2.81627	18.968	16.5657	24.2269	27.0645	25.4886	19.4638	23.3037	28.051	20.065	22.0848	27.2204	25.7071	21.511	21.9329	27.4875	24.2855	23.4876	23.9712	23.2495	20.0868	22.7916	22.1264	21.0822	21.2486	22.0557	23.6962	22.0442	23.7958	20.4192	22.3538	23.5765	22.2835	23.8747	20.6844	23.4569	20.606	21.1173	22.5771	24.6871	23.7638	19.174	21.4759	22.4782	19.9162	18.3339	23.2295	22.1195
50	23.3092	2.94319	19.2602	17.7407	25.4253	28.7103	26.757	20.2224	24.2199	29.1873	20.3792	22.3847	27.9681	26.3949	21.8914	22.2292	27.9074	24.8422	23.7612	25.3672	24.0459	20.975	23.7643	22.793	21.3942	21.6121	22.7361	24.655	22.8034	25.2799	20.9634	23.171	25.1741	22.9664	24.7452	21.7226	24.3438	21.3895	22.1908	23.5113	25.8387	24.5667	20.0594	22.1096	23.1015	20.786	19.8246	23.8427	22.9783
51	24.5259	3.13499	19.8147	19.2408	27.1057	30.7632	28.371	21.3296	25.5136	30.6671	21.0848	22.9934	29.162	27.4896	22.612	22.6985	28.6628	25.8181	24.3162	27.1002	25.2285	22.2583	25.1536	23.8139	22.0146	22.254	23.7468	26.0019	23.9203	27.1283	21.8485	24.4327	27.202	24.0054	26.0922	23.1551	25.628	22.492	23.6384	24.8502	27.3988	25.7443	21.3384	23.1486	24.1245	21.9996	21.7237	24.8451	24.1956
52	26.1455	3.38154	20.6727	21.0889	29.266	33.204	30.3439	22.8031	27.2067	32.4939	22.2263	23.9805	30.8148	29.0403	23.7322	23.4043	29.8185	27.2542	25.2174	29.1943	26.839	23.9602	26.9849	25.2462	23.0096	23.2391	25.1225	27.772	25.438	29.3714	23.1181	26.1612	29.6411	25.4487	27.9301	24.9912	27.3407	23.9551	25.4815	26.6194	29.3685	27.3294	23.0317	24.6362	25.5736	23.582	24.0486	26.2614	25.7998
53	28.1583	3.65092	21.8781	23.2886	31.8738	35.9982	32.6589	24.6277	29.2968	34.6288	23.829	25.396	32.9043	31.0446	25.296	24.4043	31.4047	29.1466	26.4943	31.649	28.883	26.0814	29.2323	27.1075	24.4196	24.6025	26.8849	29.9528	27.3487	32.0214	24.8101	28.3401	32.4551	27.3162	30.218	27.2043	29.4666	25.7941	27.7022	28.8232	31.7128	29.345	25.1392	26.5829	27.4458	25.5542	26.7926	28.072	27.8063
54	30.5572	3.92717	23.4706	25.8233	34.8833	39.0958	35.2773	26.8002	31.7683	37.0399	25.8923	27.2593	35.4027	33.4725	27.3166	25.7671	33.418	31.4613	28.1638	34.4317	31.3417	28.5993	31.8641	29.401	26.2976	26.3652	29.0441	32.5091	29.6316	35.0557	26.948	30.9312	35.6077	29.5922	32.8733	29.7559	31.9735	28.0048	30.2703	31.4373	34.385	31.7841	27.641	28.9708	29.7179	27.9214	29.9374	30.2651	30.2034
55	33.3163	4.19	25.46	28.6775	38.2338	42.4289	38.1479	29.328	34.6058	39.7117	28.39	29.5885	38.2835	36.2966	29.8045	27.5366	35.838	34.1665	30.2312	37.4965	34.1697	31.478	34.8487	32.1048	28.6567	28.5205	31.5895	35.4003	32.2624	38.4229	29.5214	33.8958	39.0596	32.2344	35.8072	32.607	34.8234	30.5718	33.166	34.4144	37.3442	34.6027	30.515	31.7542	32.3661	30.6627	33.4459	32.8482	32.9528
56	36.3967	4.42436	27.8897	31.8504	41.8537	45.9123	41.226	32.2313	37.7834	42.6399	31.328	32.3578	41.5147	39.489	32.7179	29.7357	38.6284	37.25	32.7141	40.8039	37.312	34.684	38.1691	35.1814	31.4786	31.0593	34.4964	38.5886	35.2266	42.0596	32.4814	37.192	42.7557	35.2002	38.9434	35.7316	37.9787	33.4931	36.3741	37.6993	40.5566	37.7436	33.7343	34.8868	35.365	33.7509	37.273	35.8256	36.007
57	39.7559	4.61071	30.733	35.344	45.6531	49.4422	44.4654	35.5185	41.2552	45.8049	34.642	35.5394	45.0346	43.0177	36.0295	32.3567	41.7289	40.6976	35.6308	44.3244	40.7209	38.1915	41.8076	38.5922	34.7278	33.9838	37.7298	42.0443	38.5026	45.8967	35.7634	40.7685	46.6192	38.4581	42.2208	39.1073	41.3842	36.7628	39.8647	41.2348	43.9781	41.1557	37.2525	38.3253	38.6772	37.1659	41.3581	39.1869	39.3165
58	43.3825	4.66565	33.9947	39.1364	49.5199	52.9057	47.8042	39.1585	44.9438	49.1501	38.2953	39.0794	48.7405	46.7661	39.7235	35.3833	45.0627	44.4586	38.9668	48.0132	44.3488	41.9667	45.7144	42.2887	38.3659	37.2918	41.2492	45.7206	42.0393	49.8483	39.3093	44.5494	50.5459	41.9642	45.5857	42.701	44.955	40.3476	43.5671	44.952	47.5372	44.7907	40.998	42.0256	42.2332	40.8978	45.62	42.8773	42.8262
59	47.1256	4.633	37.6427	43.154	53.3269	56.2092	51.1607	43.0719	48.7259	52.5787	42.2271	42.8877	52.4923	50.6096	43.7498	38.7914	48.5136	48.42	42.6531	51.7589	48.1198	45.9193	49.7882	46.202	42.3165	40.9546	44.9742	49.5232	45.7419	53.8039	43.0601	48.4218	54.4079	45.646	48.9592	46.4517	48.5828	44.1667	47.3652	48.7578	51.1286	48.5734	44.8715	45.9196	45.9198	44.8983	49.9554	46.7833	46.4652
60	50.8899	4.4784	41.5871	47.2764	56.9568	59.2872	54.4393	47.1277	52.4456	55.9642	46.3377	46.8404	56.142	54.3947	47.9996	42.5339	51.9471	52.421	46.5598	55.4157	51.9198	49.9062	53.8722	50.2243	46.4542	44.8962	48.7749	53.3134	49.474	57.6355	46.9314	52.2406	58.077	49.3997	52.2461	50.2638	52.1577	48.0975	51.1172	52.5304	54.6266	52.3925	48.7436	49.8986	49.5955	49.0528	54.2422	50.7403	50.1423
61	54.5466	4.21846	45.6947	51.3612	60.3256	62.0943	57.5488	51.1379	55.9361	59.1943	50.485	50.7881	59.5681	57.9768	52.3082	46.4422	55.2469	56.2918	50.5077	58.8495	55.6081	53.789	57.7817	54.212	50.6412	48.9824	52.5006	56.9401	53.0658	61.2144	50.8031	55.8522	61.4673	53.0937	55.3731	54.0145	55.5892	51.9939	54.6931	56.1431	57.9165	56.104	52.4681	53.8235	53.1228	53.2191	58.3525	54.577	53.7489
62	57.9841	3.89032	49.8041	55.2538	63.376	64.5815	60.4241	54.9055	59.1038	62.1892	54.5027	54.5775	62.7029	61.2599	56.4972	50.3388	58.3316	59.9018	54.3004	61.9766	59.0613	57.4642	61.3752	58.0113	54.7171	53.0128	56.0088	60.2853	56.3788	64.4599	54.5325	59.1601	64.5275	56.6004	58.2917	57.5792	58.8165	55.7164	57.9983	59.4942	60.9251	59.5839	55.9116	57.5617	56.4126	57.2434	62.1841	58.1584	57.1769
63	61.1232	3.534	53.7572	58.8331	66.0613	66.7045	63.0256	58.3183	61.9329	64.8756	58.2444	58.0734	65.5049	64.1969	60.3967	54.054	61.1536	63.1653	57.8136	64.7434	62.2011	60.8664	64.5669	61.5023	58.5404	56.8092	59.2064	63.2786	59.3609	67.3367	58.0138	62.1182	67.2084	59.8468	60.9414	60.8655	61.79	59.1705	60.9696	62.5276	63.6166	62.7669	58.9925	61.0205	59.4262	60.9977	65.6796	61.4049	60.3502
64	63.9102	3.17508	57.442	62.0269	68.3438	68.4366	65.3185	61.3384	64.4167	67.1551	61.617	61.2515	67.9345	66.7569	63.9092	57.467	63.6694	66.0125	60.9779	67.0995	64.9565	63.9416	67.282	64.5999	62.0292	60.2601	62.0539	65.8756	61.9919	69.8146	61.1883	64.6813	69.4625	62.7882	63.253	63.8155	64.4575	62.3019	63.5547	65.2217	65.9638	65.6073	61.6701	64.1367	62.1351	64.404	68.8026	64.2685	63.2254
65	66.3031	2.83354	60.779	64.7822	70.1991	69.7612	67.2628	63.9512	66.5354	68.989	64.5221	64.0785	69.9669	68.9076	66.9303	60.531	65.8307	68.3993	63.7359	69.001	67.2975	66.6391	69.4686	67.2773	65.1242	63.306	64.5269	68.0349	64.2496	71.8497	64.0141	66.8123	71.2576	65.377	65.1669	66.3722	66.7783	65.0639	65.7081	67.5508	67.9366	68.0531	63.9149	66.8513	64.5015	67.4263	71.5056	66.715	65.7625
66	68.2555	2.58632	63.7714	67.0516	71.6202	70.6795	68.827	66.1356	68.2639	70.3534	66.9546	66.5167	71.5932	70.6291	69.3924	63.1726	67.5988	70.3111	66.0387	70.424	69.1879	68.9193	71.1094	69.4873	67.773	65.9006	66.5964	69.7204	66.1146	73.4038	66.4387	68.4915	72.5843	67.5721	66.6483	68.479	68.7251	67.4125	67.405	69.4828	69.5113	70.051	65.7021	69.1184	66.4824	70.0466	73.7332	68.7299	67.9182
67	69.8025	2.24412	66.384	68.8117	72.614	71.207	70.006	67.8753	69.5807	71.2517	68.8983	68.5283	72.8123	71.917	71.2703	65.4087	68.9507	71.7647	67.866	71.3683	70.6117	70.7593	72.2183	71.194	69.9703	68.0077	68.2433	70.9117	67.58	74.4633	68.4187	69.7197	73.462	69.3467	67.686	70.1037	70.284	69.317	68.6463	70.989	70.677	71.5657	67.022	70.9163	68.047	72.2477	75.4437	70.32	69.658
68	70.8823	2.04077	68.5856	70.0662	73.1953	71.3563	70.8117	69.1683	70.4735	71.7049	70.3539	70.0761	73.6305	72.7458	72.5755	67.2325	69.8795	72.7897	69.2276	71.8519	71.5734	72.1457	72.8279	72.3862	71.6948	69.612	69.4641	71.6092	68.6502	75.029	69.9319	70.5166	73.9255	70.6878	68.2896	71.2383	71.4284	70.7644	69.4529	72.0366	71.4369	72.5878	67.8853	72.2444	69.168	74.0164	76.6196	71.5092	70.9465
69	71.5309	1.91263	70.3528	70.8366	73.3872	71.1675	71.2418	70.0231	70.9414	71.7487	71.335	71.1524	74.0564	73.1627	73.3507	68.6506	70.3962	73.4122	70.1534	71.9057	72.0901	73.0696	72.9836	73.0754	72.9409	70.7176	70.2655	71.8318	69.3316	75.1202	70.972	70.9134	73.9946	71.5993	68.4878	71.8927	72.1811	71.7644	69.8523	72.6469	71.8097	73.1246	68.3183	73.1178	69.8593	75.341	77.2703	72.3392	71.7906
70	71.7697	1.85946	71.671	71.158	73.2191	70.6659	71.2915	70.4612	70.9962	71.4247	71.8697	71.7628	74.1002	73.1884	73.6245	69.6738	70.5274	73.6547	70.6816	71.5676	72.188	73.5332	72.7389	73.2906	73.7152	71.3461	70.6635	71.6115	69.6348	74.7721	71.5476	70.9471	73.6518	72.0992	68.3154	72.087	72.5503	72.3404	69.8718	72.8511	71.8218	73.1948	68.3606	73.5608	70.137	76.2261	77.431	72.8528	72.2085
71	71.6252	1.87042	72.5373	71.073	72.7209	69.8815	70.9943	70.4943	70.6571	70.7732	71.9986	71.9451	73.7748	72.8436	73.4432	70.313	70.309	73.5397	70.8303	70.8706	71.8937	73.5476	72.1241	73.0692	74.0298	71.5077	70.6849	70.9877	69.5579	74.0211	71.6791	70.6516	72.8826	72.2156	67.8124	71.8514	72.5525	72.5192	69.5408	72.6887	71.4982	72.8238	68.0583	73.6015	70.0274	76.6997	77.1461	73.0755	72.2282
72	71.1276	1.92883	72.9562	70.6207	71.9227	68.8458	70.4077	70.1729	69.9517	69.8302	71.7594	71.757	73.0973	72.1508	72.8742	70.5558	69.7493	73.0901	70.6523	69.8434	71.2362	73.1216	71.1991	72.4515	73.8869	71.2655	70.3476	69.9998	69.1375	72.906	71.3955	70.057	71.7252	71.9813	67.008	71.2233	72.2136	72.3266	68.8912	72.1906	70.8632	72.0431	67.4567	73.2693	69.5582	76.7644	76.4578	73.0109	71.8849
73	70.3058	2.01401	72.936	69.8393	70.8562	67.5908	69.5821	69.5424	68.9137	68.6278	71.177	71.2338	72.0927	71.139	71.9559	70.4608	68.8388	72.3308	70.1803	68.5169	70.25	72.2738	70.0127	71.482	73.2924	70.6776	69.6675	68.6853	68.4086	71.4742	70.7353	69.1902	70.2426	71.4264	65.9316	70.2436	71.559	71.7914	67.9575	71.3828	69.9403	70.8936	66.5965	72.5931	68.7592	76.3805	75.4075	72.6215	71.2135
74	69.1889	2.10494	72.4487	68.7831	69.5543	66.1412	68.5608	68.6311	67.5802	67.1979	70.2471	70.4091	70.7932	69.8413	70.7301	70.0476	67.6371	71.2886	69.4338	66.9406	68.9707	71.0577	68.6034	70.2029	72.3127	69.7891	68.6796	67.0839	67.4031	69.7785	69.7429	68.0771	68.49	70.5779	64.6264	68.9489	70.6134	70.9387	66.7706	70.277	68.752	69.4169	65.5135	71.5991	67.6628	75.5797	74.0368	71.8491	70.2426
75	67.8073	2.1896	71.5551	67.4894	68.0483	64.519	67.3781	67.469	65.9855	65.5668	69.0296	69.3161	69.2277	68.294	69.2391	69.3353	66.2081	69.9873	68.4295	65.1419	67.4312	69.5081	66.9961	68.6554	70.9901	68.6455	67.4113	65.2321	66.1524	67.8701	68.4515	66.7406	66.5143	69.4616	63.1213	67.3725	69.391	69.7893	65.3519	68.8531	67.3232	67.6519	64.2335	70.3116	66.2994	74.4106	72.3723	70.6944	68.9978
76	66.1875	2.26205	70.2833	65.9969	66.3653	62.7462	66.0538	66.0782	64.1571	63.7426	67.5497	67.9835	67.4172	66.5333	67.5198	68.3393	64.6014	68.4433	67.1775	63.1494	65.6485	67.6545	65.2111	66.8658	69.3726	67.2843	65.8889	63.1607	64.6855	65.793	66.8868	65.2029	64.3537	68.1043	61.4375	65.5477	67.8961	68.3606	63.7184	67.0937	65.6737	65.6357	62.7725	68.7555	64.6977	72.9222	70.4223	69.2061	67.5049
77	64.3567	2.32232	68.6667	64.3336	64.5272	60.8465	64.6125	64.4702	62.1153	61.756	65.8274	66.4322	65.3766	64.5929	65.6026	67.0613	62.8499	66.6671	65.6842	60.986	63.6526	65.5264	63.2687	64.8791	67.5035	65.7399	64.1329	60.908	63.0248	63.5819	65.0783	63.4896	62.0363	66.5304	59.5874	63.5076	66.1335	66.6857	61.9014	65.0382	63.8225	63.3969	61.1418	66.958	62.8822	71.1594	68.2221	67.4424	65.7849
78	62.3407	2.37287	66.7383	62.5151	62.5467	58.84	63.0704	62.6538	59.8732	59.6153	63.8758	64.6546	63.12	62.498	63.4869	65.4938	60.9701	64.6617	63.9517	58.6698	61.4582	63.1482	61.1842	62.7267	65.4162	64.0401	62.1543	58.4939	61.1794	61.2576	63.0534	61.6192	59.5811	64.7638	57.5759	61.2827	64.1083	64.7912	59.9189	62.747	61.7838	60.9624	59.3509	64.9466	60.8663	69.1599	65.8054	65.4388	63.8533
79	60.144	2.41607	64.525	60.5487	60.4305	56.7415	61.4358	60.63	57.4442	57.3096	61.7007	62.6801	60.6592	60.2551	61.1905	63.666	58.9606	62.4291	61.9773	56.2133	59.0796	60.5385	58.9677	60.4277	63.1275	62.203	59.9579	55.9244	59.1493	58.8353	60.8313	59.5994	57.0005	62.822	55.4067	58.8988	61.8292	62.6968	57.78	60.261	59.5682	58.3601	57.4042	62.7488	58.6539	66.957	63.2016	63.2164	61.7193
80	57.7615	2.45076	62.0468	58.4267	58.184	54.5582	59.7109	58.3895	54.8292	54.8254	59.3043	60.5235	58.0066	57.8836	58.7096	61.579	56.8059	59.9628	59.7562	53.621	56.5306	57.7186	56.6135	57.9978	60.6326	60.2334	57.5394	53.2011	56.934	56.3192	58.4242	57.421	54.2999	60.7203	53.0835	56.378	59.3095	60.4095	55.4866	57.6085	57.1798	55.6184	55.3043	60.391	56.2405	64.5735	60.4317	60.785	59.3906
81	55.217	2.49092	59.3148	56.1241	55.8118	52.2888	57.8967	55.8908	52.0047	52.1551	56.6814	58.1887	55.176	55.3765	56.0361	59.2312	54.4763	57.2446	57.2607	50.8889	53.8185	54.7093	54.0997	55.4531	57.9429	58.1172	54.8901	50.3219	54.5238	53.7052	55.8377	55.0612	51.4808	58.4538	50.6197	53.7348	56.5599	57.9332	53.0393	54.807	54.6166	52.7461	53.0415	57.8957	53.6197	62.019	57.5097	58.1424	56.872
82	52.4998	2.53736	56.337	53.6088	53.3178	49.9327	55.9861	53.1179	48.9628	49.2994	53.82	55.6675	52.2018	52.7266	53.1631	56.6224	51.9419	54.275	54.49	48.0076	50.9477	51.5266	51.4279	52.796	55.0556	55.8447	51.9977	47.2857	51.9339	50.9984	53.0859	52.4993	48.5493	56.0152	48.0402	50.973	53.5928	55.2745	50.4417	51.8642	51.8755	49.7499	50.5948	55.2809	50.7829	59.2964	54.4473	55.2876	54.1695
83	49.6244	2.60098	53.1178	50.8579	50.7066	47.5	53.9682	50.0489	45.7128	46.2706	50.6883	52.9484	49.1153	49.94	50.0868	53.734	49.1805	51.0524	51.451	44.9742	47.9189	48.1854	48.601	50.0102	51.9722	53.3898	48.856	44.0921	49.1762	48.2075	50.1598	49.7097	45.5275	53.3925	45.3705	48.0893	50.4221	52.4441	47.7028	48.7814	48.9607	46.6401	47.9413	52.5593	47.7334	56.4011	51.2524	52.2295	51.2892
84	46.5727	2.66586	49.7207	47.8644	47.9923	45.0161	51.8341	46.6839	42.2886	43.0918	47.3248	50.0199	45.9524	47.03	46.8126	50.5696	46.1819	47.5715	48.1749	41.8028	44.7366	44.71	45.6338	47.0758	48.6883	50.7154	45.4774	40.7505	46.2617	45.3393	47.0391	46.6811	42.4565	50.5778	42.6279	45.0899	47.0695	49.4611	44.846	45.5622	45.8904	43.4449	45.0684	49.7421	44.4962	53.3269	47.9352	48.9978	48.2395
85	43.3736	2.72896	46.2047	44.6475	45.2085	42.5179	49.5809	43.0575	38.7668	39.7961	43.7733	46.8782	42.7538	44.0119	43.3538	47.1665	42.9626	43.8406	44.7239	38.5308	41.4265	41.1322	42.5628	43.9837	45.2122	47.7955	41.9073	37.3072	43.2118	42.4074	43.7135	43.4341	39.3926	47.5761	39.8363	41.9967	43.5831	46.3706	41.9101	42.2252	42.6985	40.2105	41.9896	46.8411	41.1209	50.0762	44.5239	45.6472	45.0374
86	40.1089	2.80082	42.648	41.2685	42.412	40.0514	47.2178	39.2491	35.2452	36.4328	40.1016	43.5483	39.5791	40.9108	39.7533	43.5597	39.5824	39.8987	41.1829	35.2263	38.0451	37.475	39.4459	40.749	41.5792	44.639	38.2324	33.8544	40.0623	39.4416	40.2164	40.0297	36.4038	44.4063	37.0319	38.8547	40.0405	43.2457	38.9565	38.8153	39.4472	36.9975	38.7662	43.8757	37.6801	46.6647	41.0736	42.2526	41.7133
87	36.8426	2.86726	39.1391	37.8245	39.6772	37.6704	44.7681	35.3841	31.8234	33.0653	36.3999	40.1072	36.502	37.7769	36.1046	39.7994	36.1312	35.8162	37.6577	31.9876	34.6753	33.7623	36.356	37.4248	37.8605	41.2984	34.5796	30.5095	36.871	36.4998	36.6345	36.5668	33.5596	41.1179	34.267	35.7335	36.5407	40.1719	36.0615	35.4036	36.2216	33.8711	35.5097	40.8848	34.2622	43.126	37.6679	38.8969	38.323
88	33.6663	2.9258	35.752	34.4308	37.0841	35.432	42.2677	31.6094	28.5812	29.7716	32.7717	36.6437	33.5988	34.6813	32.4987	35.9704	32.7175	31.6925	34.2722	28.9145	31.4355	30.0328	33.3809	34.1115	34.1638	37.8662	31.0819	27.388	33.7126	33.6482	33.0993	33.1659	30.9185	37.7899	31.5965	32.7163	33.192	37.2293	33.3092	32.0816	33.1042	30.905	32.3473	37.9299	30.9649	39.5365	34.4033	35.6605	34.9573
89	30.6725	2.978	32.5439	31.1966	34.7102	33.3907	39.7628	28.065	25.5802	26.64	29.323	33.2762	30.9444	31.699	29.027	32.2034	29.4427	27.6449	31.1508	26.1104	28.4567	26.3382	30.6079	30.9437	30.5964	34.4642	27.8436	24.5843	30.6706	30.9457	29.7509	29.9507	28.5136	34.5187	29.0818	29.8922	30.0813	34.4827	30.7751	28.9507	30.1693	28.1797	29.3916	35.0812	27.8793	35.9729	31.3733	32.6147	31.738
90	27.9485	3.02792	29.5726	28.2252	32.6178	31.5885	37.3103	24.8868	22.8861	23.7548	26.1552	30.1357	28.6039	28.9355	25.769	28.6262	26.4183	23.779	28.3979	23.6799	25.8399	22.7492	28.1107	28.0415	27.2745	31.2206	24.9441	22.1689	27.8328	28.4494	26.7172	27.0262	26.3558	31.4139	26.7872	27.3481	27.2816	31.9795	28.5093	26.1188	27.4999	25.7821	26.7439	32.4066	25.0868	32.5082	28.663	29.8202	28.7839
91	25.5714	3.07887	26.897	25.6123	30.8491	30.0485	34.9792	22.2303	20.5874	21.2044	23.357	27.3492	26.6255	26.4634	22.7915	25.3568	23.7533	20.1771	26.1221	21.6984	23.6685	19.37	25.9722	25.5079	24.3163	28.2605	22.4502	20.1872	25.3251	26.2243	24.0971	24.4676	24.4507	28.6041	24.7733	25.1683	24.8496	29.7559	26.548	23.6959	25.1924	23.7916	24.4949	29.9762	22.6623	29.2218	26.3472	27.3319	26.1757
92	23.6084	3.13629	24.6058	23.4248	29.4278	28.7719	32.8708	20.129	18.7734	19.0664	21.039	25.0161	25.0345	24.3475	20.1573	22.525	21.527	16.9336	24.3381	20.2046	21.9957	16.3654	24.2063	23.412	21.8185	25.6162	20.4169	18.6617	23.2187	24.3357	21.9529	22.3252	22.8172	26.2198	23.0981	23.4181	22.8142	27.836	24.9179	21.7766	23.3335	22.2665	22.7163	27.8585	20.6621	26.2132	24.4946	25.2056	23.9713
93	22.0833	3.19277	22.7049	21.6838	28.3617	27.7424	31.1776	18.5635	17.4941	17.4013	19.2143	23.2285	23.8321	22.6279	17.9601	20.2401	19.7713	14.1749	23.0536	19.2075	20.8313	13.9361	22.8213	21.7986	19.8266	23.2862	18.8875	17.6006	21.5764	22.8318	20.3162	20.6281	21.4911	24.3666	21.8104	22.133	21.1733	26.2386	23.6287	20.4202	21.9846	21.2366	21.4464	26.111	19.111	23.5992	23.1531	23.4963	22.2158
94	21.02	3.24788	21.192	20.3742	27.6384	26.931	30.1789	17.4854	16.7498	16.2423	17.915	21.9935	23.0018	21.3211	16.2549	18.5756	18.4767	12.0327	22.2537	18.6948	20.1542	12.2441	21.8171	20.6915	18.3633	21.2322	17.8762	17.0038	20.4317	21.7317	19.1989	19.3798	20.5345	23.0986	20.9371	21.3138	19.9012	24.9855	22.6704	19.6501	21.1678	20.7088	20.692	24.7697	18.0046	21.4925	22.3318	22.2496	20.9326
95	20.4185	3.30196	20.0556	19.4493	27.2393	26.3181	30.0631	16.8802	16.5122	15.5883	17.1357	21.2849	22.5209	20.4304	15.0646	17.6408	17.6195	10.6209	21.8987	18.6331	19.925	11.3577	21.1826	20.0996	17.3208	19.39	17.3617	16.8563	19.7809	21.0192	18.6066	18.5565	20.0467	22.4217	20.4742	20.9318	18.9625	24.1173	22.0217	19.4739	20.876	20.6688	20.4256	23.8448	17.3261	19.9721	21.9941	21.4948	20.1189
96	20.2592	3.34934	19.315	18.8445	27.1686	25.9616	30.7645	16.7861	16.7306	15.4	16.8418	21.11	22.3769	19.943	14.3993	17.3984	17.1875	10.0024	21.9208	18.9593	20.0948	11.2539	20.9224	20.0179	16.6325	17.7932	17.3062	17.1262	19.5787	20.6392	18.5509	18.1322	20.1318	22.3211	20.3947	20.9551	18.3596	23.7204	21.6726	19.8998	21.0741	21.07	20.5765	23.3113	17.0481	19.0674	22.094	21.2426	19.7509
97	20.5339	3.39887	19.055	18.5207	27.4992	26.0303	32.0405	17.2845	17.3325	15.6173	16.9773	21.5614	22.5829	19.831	14.2299	17.8178	17.2002	10.1438	22.2424	19.5966	20.6312	11.824	21.0777	20.446	16.2502	16.7399	17.6479	17.7741	19.7669	20.5062	19.0536	18.169	20.8738	22.8072	20.69	21.3743	18.1857	23.9507	21.6525	20.9473	21.6852	21.8346	21.043	23.1292	17.1884	18.7466	22.6554	21.4957	19.8014
98	21.2539	3.47485	19.4247	18.561	28.3331	26.6765	33.6266	18.4655	18.3055	16.1662	17.4913	22.8297	23.1983	20.0462	14.4506	18.8669	17.7625	10.9104	22.8795	20.5415	21.583	12.8798	21.7491	21.4618	16.1962	16.516	18.323	18.8257	20.3677	20.5326	20.1506	18.8774	22.3028	23.9214	21.4522	22.2589	18.6414	24.922	22.0715	22.6214	22.6142	22.862	21.7644	23.3148	17.8738	18.9033	23.81	22.2841	20.2628
99	22.456	3.58732	20.5422	19.194	29.6765	27.8645	35.2784	20.3341	19.7428	16.997	18.422	24.9498	24.3065	20.5095	14.8735	20.5229	19.0312	12.0896	24.0234	21.949	23.0571	14.2362	23.0469	23.1644	16.6361	17.4797	19.3939	20.3773	21.5255	20.6699	21.8544	20.4248	24.3314	25.6454	22.8558	23.6971	19.8558	26.5374	23.0599	24.8263	23.8219	24.073	22.8454	23.9804	19.2338	19.4062	25.639	23.6493	21.1793
100	24.1068	3.72716	22.347	20.562	31.399	29.417	36.807	22.74	21.726	18.153	19.928	27.649	25.908	21.137	15.387	22.703	21.04	13.458	25.825	23.975	25.053	15.817	24.936	25.458	17.771	19.219	21.023	22.441	23.312	20.992	24.062	22.685	26.757	27.823	24.929	25.646	21.708	28.541	24.607	27.339	25.34	25.452	24.471	25.195	21.201	20.215	28.001	25.529	22.58
all values Left	mean	std	steps
1	31.6903	4.1109	31.378	25.46	23.989	35.102	37.771	35.309	24.153	32.568	34.19	31.003	29.372	39.06	36.537	29.576	27.058	36.264	37.922	28.697	29.288	35.109	35.956	26.765	30.947	40.327	34.963	32.154	31.463	29.58	32.123	31.101	36.028	33.127	31.77	29.558	32.947	30.953	32.331	34.033	27.664	27.457	32.497	32.893	35.362	34.433	34.516	33.349	26.191
2	34.6332	4.44606	34.8106	27.7891	26.6361	38.4426	41.0661	38.92	26.2303	35.5267	36.6768	34.285	32.001	42.4566	39.8466	32.5178	29.0646	39.1307	41.8222	31.6024	31.5595	38.311	39.1718	29.47	33.8316	43.721	38.5392	35.0977	34.5927	32.1758	35.0962	33.8559	39.57	36.4134	34.9202	32.5171	35.9715	33.6913	35.4996	37.058	30.157	30.022	35.5432	35.8341	38.6239	37.946	37.9257	36.4732	28.6924
3	37.8212	4.78561	38.5214	30.5039	29.5998	42.0415	44.5511	42.8485	28.653	38.8123	39.4471	37.9106	35.0205	46.1213	43.4666	35.8708	31.4665	42.2879	46.0465	34.8676	34.2469	41.7523	42.6165	32.5331	37.0548	47.2656	42.3892	38.3864	38.0442	35.112	38.3907	36.918	43.3635	39.9406	38.3947	35.8454	39.2726	36.6734	38.9307	40.3428	32.9978	32.9216	38.8647	39.0629	42.1453	41.6582	41.6035	39.8918	31.5571
4	41.3654	5.00022	42.4722	33.6104	32.8833	45.8106	48.1257	46.9533	31.4405	42.3685	42.4966	41.8213	38.3854	49.9291	47.3003	39.6195	34.2459	45.6487	50.4198	38.4513	37.3512	45.3986	46.2338	35.9228	40.6027	50.883	46.417	41.9807	41.7679	38.3516	41.9738	40.2535	47.331	43.6496	42.1314	39.4965	42.7999	39.8307	42.59	43.8147	36.1836	36.1408	42.4067	42.5423	45.8713	45.468	45.4857	43.5185	34.7598
5	45.0418	5.15083	46.6087	37.0846	36.4799	49.6397	51.669	51.0659	34.6064	46.1019	45.8049	45.9213	42.0177	53.7256	51.2132	43.7128	37.3867	49.0996	54.7338	42.2809	40.8286	49.1812	49.9327	39.6086	44.4374	54.4737	50.4937	45.7929	45.6937	41.8452	45.7942	43.7912	51.3706	47.4532	46.0338	43.4042	46.4731	43.1074	46.4139	47.3737	39.689	39.6513	46.0979	46.2044	49.7107	49.2483	49.4675	47.2242	38.2828
6	48.7918	5.17791	50.844	40.8503	40.3459	53.4052	55.0751	55.0291	38.1303	49.8739	49.3092	50.0713	45.8095	57.3663	55.0432	48.0381	40.8419	52.5147	58.8082	46.237	44.577	52.9765	53.5908	43.5309	48.4713	57.9274	54.4692	49.6898	49.7167	45.513	49.7463	47.4195	55.3565	51.2355	49.9667	47.4759	50.1831	46.4467	50.3013	50.9135	43.4432	43.3827	49.8412	49.946	53.5378	52.8685	53.41	50.8635	42.1009
7	52.4999	5.07313	55.0415	44.7904	44.3988	56.9939	58.2679	58.7307	41.9446	53.5252	52.9004	54.106	49.6277	60.7527	58.645	52.4236	44.5166	55.7824	62.5134	50.1583	48.4461	56.6359	57.0798	47.5793	52.5617	61.1642	58.2097	53.5095	53.6977	49.2368	53.6748	50.9983	59.1561	54.8707	53.7742	51.5861	53.8056	49.771	54.1221	54.3392	47.3315	47.2177	53.5143	53.6295	57.215	56.2125	57.1764	54.3119	46.1505
8	56.0488	4.85323	59.0477	48.7619	48.5196	60.3256	61.1988	62.114	45.933	56.9184	56.4356	57.8759	53.3329	63.8248	61.9264	56.6731	48.2749	58.8272	65.7255	53.8757	52.2638	60.0348	60.3067	51.6086	56.5385	64.1305	61.6351	57.1038	57.4955	52.8731	57.4141	54.3901	62.6618	58.2623	57.3265	55.5861	57.2316	52.9933	57.7458	57.5844	51.214	51.0103	57.0007	57.1188	60.6376	59.2039	60.67	57.5022	50.3172
9	59.3449	4.55056	62.749	52.6175	52.56	63.3453	63.8178	65.1336	49.9323	59.9868	59.7804	61.2832	56.8158	66.5364	64.8449	60.6225	51.9598	61.6034	68.3602	57.2743	55.8795	63.0977	63.217	55.485	60.2566	66.7557	64.7038	60.378	61.011	56.2901	60.8391	57.5008	65.8092	61.356	60.5468	59.3429	60.3945	56.0492	61.0768	60.602	54.9486	54.6264	60.2143	60.3178	63.7441	61.8051	63.8276	60.4051	54.4538
10	62.3145	4.19005	66.0727	56.2445	56.3715	66.0078	66.0755	66.927	53.7622	62.7155	62.8323	64.27	60.0185	68.8509	67.367	64.1659	55.403	64.0659	70.4331	60.317	59.1983	65.7702	65.7663	59.1177	63.6102	68.9753	67.383	63.2802	64.179	59.404	63.8782	60.2915	68.5625	64.1116	63.3844	62.774	63.2504	58.8895	64.0543	63.3439	58.4325	57.9678	63.1133	63.1799	66.4858	63.9883	66.5891	62.9895	58.4103
11	64.9177	3.80546	68.9531	59.5851	59.8471	68.2766	67.9409	68.571	57.2802	65.0936	65.5244	66.7468	62.9092	70.7493	69.4186	67.1963	58.529	66.1671	71.9668	62.9693	62.1597	67.9991	67.9118	62.4448	66.512	70.7823	69.6001	65.7694	66.918	62.179	66.4831	62.7427	70.8825	66.4795	65.7943	65.8222	65.7533	61.4523	66.6173	65.7652	61.6091	60.9696	65.6813	65.6756	68.8076	65.7302	68.9061	65.2151	62.0712
12	67.1344	3.42512	71.3099	62.615	62.9236	70.1277	69.3934	71.616	60.422	67.0994	67.7777	68.7352	65.454	72.2252	71.0226	69.6463	61.3213	67.8702	72.9987	65.254	64.7091	69.744	69.6246	65.41	68.8594	72.1646	71.3683	67.8132	69.1526	64.5917	68.6079	64.8336	72.7224	68.4187	67.745	68.4301	67.8652	63.6707	68.7084	67.8357	64.4333	63.578	67.8919	67.7714	70.659	67.022	70.7546	67.0423	65.3711
13	68.9077	3.02866	73.1619	65.3058	65.5467	71.5538	70.4303	72.8574	63.1395	68.7083	69.5373	70.2347	67.5875	73.2811	72.18	71.4929	63.7573	69.1548	73.56	67.1587	66.8064	70.9509	70.8953	67.9284	70.6604	73.1153	72.6807	69.3971	70.8497	66.6143	70.2153	66.5479	74.0555	69.9084	69.2246	70.5506	69.562	65.4899	70.2967	69.537	66.8613	65.7462	69.7148	69.4396	72.0132	67.8738	72.1321	68.447	68.2819
14	70.2383	2.64884	74.5118	67.6266	67.6735	72.5611	71.0641	73.6372	65.4424	69.9013	70.7861	71.258	69.3015	73.9255	72.9007	72.751	65.8179	70.0162	73.6795	68.6758	68.4236	71.6696	71.7305	69.9976	71.9228	73.6277	73.5411	70.5231	72.0074	68.2292	71.2645	67.883	74.8734	70.9421	70.2446	72.157	70.8329	66.8809	71.3769	70.8613	68.8588	67.4492	71.1241	70.6667	72.8666	68.3104	73.0524	69.4204	70.7861
15	71.1296	2.30693	75.3761	69.5521	69.2881	73.1635	71.3174	73.9749	67.3108	70.6684	71.5345	71.8319	70.5714	74.167	73.2012	73.4227	67.4979	70.468	73.3494	69.8041	69.5886	71.9271	72.1489	71.6021	72.6755	73.7044	73.9611	71.2085	72.6426	69.433	71.7751	68.8442	75.1854	71.5279	70.8317	73.257	71.6837	67.8355	71.9608	71.8067	70.4094	68.6885	72.105	71.4558	73.2311	68.369	73.5397	69.9691	72.8667
16	71.5972	2.02974	75.7862	71.0419	70.3754	73.3829	71.2174	73.897	68.7392	71.0132	71.8122	71.9963	71.4095	73.9985	73.1037	73.6018	68.8039	70.5206	72.6326	70.549	70.3475	71.7613	72.1747	72.7305	72.961	73.3529	73.954	71.4817	72.7902	70.2322	71.7895	69.4184	74.9995	71.6845	71.0048	73.8646	72.1333	68.3664	72.072	72.3775	71.5165	69.4857	72.6677	71.8274	73.1291	68.0931	73.6215	70.113	74.4882
17	71.668	1.8465	75.7822	72.1048	70.9853	73.2473	70.7909	73.4317	69.7332	70.949	71.6336	71.7899	71.8464	73.4532	72.6291	73.3454	69.7459	70.2273	71.5717	70.9208	70.7372	71.2102	71.833	73.3801	72.8312	72.5583	73.5389	71.3794	72.4992	70.6417	71.3486	69.6341	74.3795	71.439	70.8217	74.037	72.2097	68.504	71.7434	72.5842	72.201	69.8693	72.8426	71.8112	72.5875	67.5259	73.3273	69.8787	75.6595
18	71.37	1.77912	75.4008	72.7474	71.162	72.7857	70.0675	72.6047	70.3097	70.4977	71.0735	71.2383	71.914	72.557	71.8038	72.6954	70.3231	69.5987	70.1985	70.9332	70.793	70.308	71.1507	73.5601	72.3366	71.3732	72.7416	70.9433	71.8203	70.6864	70.4968	69.5131	73.3666	70.827	70.3184	73.7654	71.9451	68.2738	71.0165	72.4472	72.4885	69.8672	72.6664	71.435	71.633	66.7063	72.6862	69.2945	76.3992
19	70.7313	1.82713	74.6733	72.9753	70.9492	72.0273	69.0794	71.441	70.4975	69.6889	70.1849	70.364	71.6436	71.3424	70.659	71.6925	70.5559	68.6405	68.5356	70.602	70.5474	69.0916	70.161	73.2857	71.5224	69.8134	71.596	70.2125	70.7991	70.3895	69.2766	69.0765	72.0084	69.8905	69.5244	73.0227	71.3683	67.718	69.9338	71.9905	72.4045	69.5098	72.1684	70.726	70.3133	65.6686	71.7247	68.3915	76.7339
20	69.7781	1.96444	73.6318	72.7969	70.3915	71.0024	67.8595	69.961	70.3295	68.5575	69.0044	69.1708	71.0669	69.8422	69.209	70.3806	70.4758	67.4009	66.5971	69.9163	70.0216	67.5993	68.8965	72.5814	70.4292	67.8874	70.1234	69.2296	69.4797	69.7727	67.7308	68.3492	70.3593	68.6629	68.4665	71.8459	70.5054	66.8783	68.5324	71.239	71.976	68.8302	71.3726	69.71	68.6801	64.4388	70.4672	67.2014	76.6587
21	68.5399	2.15599	72.3009	72.2241	69.5309	69.7427	66.4354	68.1819	69.8413	67.139	67.5674	67.7134	70.2144	68.0817	67.5208	68.7986	70.1006	65.9421	64.3809	68.9277	69.2345	65.8625	67.3854	71.4804	69.0959	65.6405	68.397	68.0287	67.9006	68.8515	65.9015	67.3605	68.4746	67.1686	67.1708	70.3076	69.3814	65.7872	66.8477	70.2138	71.2289	67.8613	70.2902	68.4101	66.7723	63.0327	68.9385	65.7539	76.1549
22	67.0436	2.37566	70.6941	71.2775	68.4052	68.2792	64.8303	66.1153	69.0625	65.4604	65.9057	66.0123	69.1165	66.0781	65.631	66.9712	69.4475	64.3112	61.8699	67.6583	68.2004	63.9122	65.6485	70.0202	67.5434	63.1204	66.4523	66.6377	66.0847	67.6454	63.8284	66.1398	66.403	65.4348	65.6598	68.4714	68.0228	64.4741	64.9147	68.9237	70.1845	66.6287	68.9025	66.8488	64.6249	61.4616	67.1654	64.0774	75.2471
23	65.3178	2.6092	68.857	69.9836	67.053	66.6387	63.0668	63.767	68.023	63.5568	64.04	64.0812	67.798	63.846	63.5708	64.9483	68.5307	62.539	59.0787	66.1283	66.9282	61.775	63.7131	68.233	65.8079	60.3676	64.313	65.0934	64.0687	66.1904	61.5499	64.714	64.1838	63.4883	63.9597	66.3909	66.4528	62.9667	62.7683	67.3717	68.8653	65.1639	67.191	65.0562	62.2647	59.7347	65.1754	62.1923	73.9842
24	63.3851	2.85078	66.8126	68.3732	65.5105	64.8433	61.169	61.1432	66.7332	61.4456	61.9926	61.9262	66.2623	61.3988	61.3608	62.7398	67.361	60.6392	55.997	64.3561	65.4236	59.4606	61.5891	66.13	63.9093	57.4217	61.9913	63.4157	61.8763	64.5081	59.092	63.104	61.8427	61.3487	62.0925	64.1095	64.6948	61.285	60.4395	65.5637	67.2966	63.4904	65.1909	63.0531	59.7199	57.8571	62.9962	60.1096	72.4148
25	61.263	3.09925	64.5769	66.4757	63.8022	62.9073	59.1586	58.2498	65.227	59.1388	59.7632	59.55	64.5334	58.7492	59.0143	60.3463	65.9443	58.6083	52.619	62.357	63.6879	56.9986	59.2894	63.7638	61.8655	54.3082	59.4873	61.616	59.5217	62.6095	56.4654	61.3185	59.3965	59.0285	60.069	61.6585	62.7655	59.4403	57.9537	63.5035	65.5032	61.6341	62.9611	60.8528	57.0195	55.8314	60.6544	57.8288	70.5811
26	58.9625	3.35575	62.1622	64.3147	61.9414	60.8375	57.0521	55.0888	63.5124	56.6467	57.3549	56.9479	62.6237	55.9152	56.532	57.7596	64.2798	56.4288	48.9378	60.1448	61.7138	54.396	56.8276	61.1538	59.6871	51.069	56.7957	59.6941	57.0125	60.5011	53.6707	59.3576	56.8526	56.5389	57.8837	59.0584	60.6783	57.4373	55.3324	61.1995	63.5067	59.6106	60.5409	58.4647	54.1851	53.656	58.1729	55.3456	68.5205
27	56.5002	3.64319	59.5801	61.9077	59.9336	58.6391	54.8582	51.6545	61.5949	53.9639	54.7526	54.1083	60.5437	52.9241	53.9044	54.9724	62.358	54.069	44.9524	57.731	59.4873	51.6505	54.2106	58.3215	57.3739	47.7379	53.9172	57.6432	54.3512	58.1798	50.7001	57.2209	54.2108	53.8898	55.5212	56.323	58.4305	55.2796	52.5841	58.661	61.3185	57.428	57.9584	55.8896	51.2241	51.3126	55.5702	52.6517	66.2643
28	53.8336	3.89777	56.8413	59.2643	57.7651	56.3166	52.5771	47.9557	59.4689	51.0741	51.948	51.021	58.2969	49.8062	51.13	51.9621	60.1958	51.5006	40.6789	55.122	57.0103	48.7533	51.4428	55.2895	54.9147	44.3436	50.851	55.4475	51.5342	55.6383	47.5608	54.9103	51.4726	51.0772	52.9581	53.456	56.0152	52.9709	49.7122	55.9042	58.9428	55.088	55.2309	53.1241	48.1414	48.7774	52.8596	49.7396	63.8316
29	51.0119	4.18547	53.9461	56.3915	55.4078	53.8744	50.2072	44.0151	57.1169	47.9702	48.9422	47.6759	55.8762	46.5977	48.2101	48.7337	57.7918	48.7022	36.2138	52.2992	54.2713	45.6982	48.5256	52.0757	52.302	40.8998	47.5759	53.08	48.5552	52.8654	44.2522	52.4301	48.6455	48.0838	50.1651	50.4597	53.4193	50.5249	46.7132	52.9414	56.3848	52.5918	52.3673	50.1684	44.9551	46.0329	50.0523	46.6199	61.2294
30	48.0399	4.47928	50.9149	53.3017	52.8185	51.3158	47.7568	39.897	54.5141	44.6655	45.7503	44.1379	53.2707	43.3374	45.1723	45.3088	55.1451	45.656	31.6925	49.2894	51.2742	42.4961	45.4612	48.6953	49.5323	37.4124	44.1292	50.5085	45.4183	49.8527	40.7838	49.7814	45.7325	44.8919	47.1128	47.339	50.6348	47.9663	43.6029	49.788	53.6532	49.9433	49.3691	47.0359	41.7027	43.0799	47.1598	43.3245	58.4515
31	44.8833	4.73749	47.8055	50.0385	49.9842	48.6497	45.2506	35.7148	51.6326	41.2068	42.3988	40.4727	50.4704	40.0896	42.0387	41.7182	52.2556	42.3955	27.2633	46.1113	48.0502	39.1812	42.2692	45.172	46.6103	33.8918	40.559	47.7115	42.1485	46.6066	37.206	46.9776	42.7497	41.5148	43.8241	44.1348	47.6665	45.3197	40.4148	46.4728	50.7599	47.1544	46.2382	43.7578	38.4401	39.9563	44.2005	39.9122	55.4954
32	41.6522	4.96053	44.6628	46.6579	46.9109	45.9033	42.7257	31.6234	48.4567	37.6772	38.9233	36.7691	47.4739	36.9321	38.8518	38.0252	49.1327	38.9961	23.0578	42.7991	44.6594	35.8185	38.996	41.5385	43.5612	30.39	36.939	44.6986	38.7971	43.1608	33.6219	44.0396	39.7266	38.0126	40.3633	40.9052	44.5319	42.6019	37.2113	43.0428	47.7346	44.2508	42.9884	40.3922	35.2306	36.7518	41.2109	36.4612	52.3597
33	38.3908	5.11492	41.5226	43.2289	43.6333	43.1254	40.2287	27.7829	44.9978	34.1772	35.3937	33.1302	44.3043	33.9452	35.6818	34.3174	45.7987	35.5488	19.1777	39.4008	41.1829	32.4979	35.7137	37.8208	40.4489	27.0199	33.3596	41.5164	35.4346	39.5863	30.162	40.9967	36.7227	34.4984	36.8323	37.7229	41.2782	39.8363	34.0759	39.5706	44.6382	41.2772	39.656	37.0267	32.1464	33.5889	38.2502	33.0648	49.0524
34	35.1819	5.18049	38.4213	39.8327	40.228	40.386	37.8147	24.3247	41.306	30.8017	31.892	29.662	41.008	31.2083	32.6073	30.692	42.289	32.154	15.751	35.9837	37.722	29.321	32.5193	34.044	37.3417	23.9283	29.9227	38.2457	32.1397	35.9863	26.953	37.8973	33.8083	31.106	33.3573	34.6683	37.9813	37.058	31.1007	36.152	41.551	38.3	36.3033	33.7557	29.265	30.58	35.3883	29.822	45.5977
35	32.1178	5.14047	35.409	36.5399	36.7943	37.7688	35.5426	21.3163	37.4759	27.6237	28.5042	26.4664	37.6567	28.7915	29.7133	27.2702	38.6492	28.9147	13.0347	32.6313	34.3947	26.4222	29.5212	30.2429	34.3242	21.2681	26.7381	34.9931	28.9858	32.4815	24.0967	34.8085	31.0458	27.975	30.069	31.8148	34.7346	34.3178	28.3794	32.8876	38.5627	35.3994	33.0126	30.6644	26.6955	27.8348	32.6935	26.8288	42.0418
36	29.2859	4.99834	32.5527	33.4042	33.4404	35.3507	33.4693	18.7719	33.6675	24.7033	25.3222	23.6333	34.3645	26.7469	27.0882	24.1134	34.9904	25.943	11.1293	29.4424	31.3197	23.9015	26.8238	26.4753	31.4857	19.1642	23.9161	31.8719	26.0366	29.1823	21.6676	31.8057	28.4951	25.2108	27.0792	29.2111	31.6438	31.6688	26.0022	29.8586	35.7418	32.6633	29.8785	27.8431	24.5137	25.4399	30.2354	24.1589	38.4559
37	26.7655	4.76452	29.9243	30.4768	30.2737	33.1964	31.6391	16.6895	30.0225	22.111	22.4458	21.231	31.2489	25.1032	24.809	21.2873	31.4204	23.3449	10.1443	26.543	28.5974	21.8413	24.5147	22.8147	28.904	17.68	21.543	28.9754	23.363	26.1743	19.7115	28.9702	26.2243	22.8852	24.4676	26.8767	28.8329	29.1709	24.0475	27.1335	33.1426	30.1635	27.0008	25.3967	22.7887	23.4728	28.0829	21.8835	34.9153
38	24.6237	4.46075	27.5833	27.8117	27.3968	31.3509	30.0765	15.0801	26.6742	19.9428	19.97	19.3587	28.4296	23.8627	22.9676	18.8578	28.04	21.1933	10.0796	24.1158	26.2972	20.2849	22.6602	19.37	26.6391	16.8095	19.6926	26.3565	21.0459	23.5272	18.2493	26.3886	24.3023	21.04	22.2874	24.8182	26.43	26.887	22.565	24.7651	30.8027	27.9462	24.4839	23.4244	21.5618	21.9864	26.2949	20.0477	31.4933
39	22.9061	4.12249	25.5647	25.4587	24.9005	29.8411	28.7832	13.9795	23.7457	18.2811	17.9763	18.0113	26.007	23.0086	21.5516	16.8888	24.9608	19.513	10.7961	22.2138	24.4928	19.2429	21.2881	16.3139	24.7321	16.4982	18.2934	24.0293	19.1591	21.2985	17.3177	24.1457	22.7796	19.692	20.5692	23.0526	24.5406	24.8761	21.5683	22.7792	28.7526	26.0471	22.4236	21.9976	20.8462	20.998	24.9097	18.6633	28.2741
40	21.6399	3.7916	23.8755	23.4583	22.8398	28.6793	27.7424	13.4234	21.3266	17.1621	16.5732	17.186	24.0466	22.5172	20.5663	15.4332	22.2983	18.29	12.0429	20.862	23.1759	18.7035	20.3928	13.8572	23.2024	16.6991	17.2927	21.9766	17.7739	19.5368	16.886	22.3131	21.6758	18.8475	19.316	21.6175	23.2228	23.1951	21.0369	21.1733	27.01	24.4912	20.8886	21.1444	20.635	20.4985	23.9402	17.7181	25.3628
41	20.8063	3.4867	22.5244	21.8237	21.2248	27.8575	26.9242	13.3877	19.4481	16.5821	15.7305	16.8502	22.5785	22.375	20.0021	14.5438	20.1485	17.501	13.5398	20.0462	22.3309	18.6322	19.9521	12.1678	22.0692	17.2607	16.628	20.1449	16.9776	18.2851	16.9244	20.9393	20.9724	18.5128	18.5019	20.5793	22.4861	21.8922	20.9366	19.9229	25.5943	23.2891	19.9122	20.8674	20.8925	20.4418	23.3653	17.1914	22.8788
42	20.3905	3.23593	21.5472	20.5438	20.0335	27.3572	26.3095	13.794	18.0779	16.5095	15.4091	16.9491	21.6061	22.5959	19.831	14.2209	18.5756	17.1364	15.1045	19.7246	21.9227	18.9635	19.9257	11.3136	21.3272	18.0989	16.2547	18.4928	16.8478	17.5419	17.3917	20.0428	20.6096	18.7039	18.1001	20.0467	22.317	20.9958	21.2495	18.9943	24.5334	22.4275	19.5052	21.1269	21.5481	20.743	23.1461	17.0664	20.9291
43	20.3802	3.05831	20.9731	19.6154	19.2104	27.1729	25.962	14.6332	17.1757	16.8692	15.5445	17.43	21.1245	23.2436	20.0063	14.3434	17.658	17.2215	16.7773	19.8397	21.8907	19.6166	20.2564	11.2665	20.9542	19.2237	16.1933	17.1654	17.4732	17.2603	18.2716	19.6043	20.4956	19.4473	18.1834	20.1388	22.7215	20.5037	22.0241	18.3888	23.8861	21.8748	19.6738	21.8166	22.5049	21.3141	23.2922	17.3992	19.5816
44	20.7852	2.9623	20.8361	19.0926	18.6993	27.3566	26.0557	15.9956	16.7439	17.5964	16.0572	18.321	21.153	24.4245	20.4494	14.7321	17.3822	17.9023	18.7408	20.374	22.159	20.5888	20.9397	11.9063	20.9804	20.7298	16.5962	16.516	18.9277	17.3977	19.6364	19.5805	20.5427	20.7716	19.0175	20.9792	23.7366	20.391	23.3502	18.1914	23.7688	21.632	20.4317	22.8392	23.6719	22.1588	23.9059	18.3285	18.8722
45	21.6397	2.98268	21.1749	19.0907	18.4818	28.0017	26.7378	17.9097	16.835	18.7173	16.8833	19.7719	21.821	26.1151	21.0719	15.2333	17.7213	19.3342	21.0853	21.4311	22.7204	22.046	22.0577	13.03	21.4886	22.6668	17.6527	16.7542	21.0858	17.8864	21.5512	19.9247	20.712	22.6467	20.7454	22.5844	25.3546	20.646	25.2193	18.5876	24.3273	21.7564	21.7913	24.1687	25.012	23.423	25.0616	19.917	18.7359
46	22.9638	3.13587	22.0304	19.7418	18.6969	29.1454	27.9615	20.2378	17.5923	20.3355	18.0538	21.881	23.3733	28.1398	21.886	15.9507	18.6451	21.4816	23.6842	23.116	23.7279	24.1905	23.6857	14.4634	22.5951	24.951	19.366	18.0328	23.6503	18.7058	23.9193	20.7058	21.1184	24.9264	23.1394	24.8056	27.4426	21.3474	27.4714	19.7075	25.5851	22.3785	23.7089	25.8358	26.5545	25.2223	26.6759	22.0283	19.0272
47	24.7132	3.35651	23.3774	21.092	19.5746	30.7065	29.5417	22.7452	19.0425	22.483	19.625	24.5307	25.6584	30.3099	23.1227	17.2261	20.133	24.1609	26.2955	25.3467	25.3476	26.8117	25.7573	16.1343	24.3138	27.3917	21.53	19.8357	26.3031	19.9706	26.5146	22.063	21.9991	27.399	25.8194	27.3984	29.7874	22.6594	29.8947	21.4566	27.3658	23.5871	26.029	27.8174	28.335	27.4742	28.5478	24.4183	19.6372
48	26.7679	3.5231	25.0911	23.0041	21.1593	32.5315	31.2681	25.207	21.1225	25.0337	20.316	27.3489	28.3469	32.4578	24.9156	19.3698	22.1227	27.1166	28.658	27.8018	27.5111	29.608	28.0931	18.1328	26.4736	29.7627	23.7964	21.8364	28.7956	21.7936	29.1042	23.9717	23.4857	29.8666	28.4538	30.1057	32.1841	24.6298	32.3037	23.5806	29.4077	25.3018	28.5268	29.9944	30.3228	29.969	30.4688	26.845	20.5809
49	28.9884	3.51141	26.9754	25.2329	23.2558	34.4607	32.9513	27.4609	23.6291	27.7669	24.3781	30.066	31.1007	34.4432	27.182	22.1182	24.4596	30.0672	30.6267	30.25	29.9583	32.3305	30.5012	20.5426	28.8181	31.9106	25.9507	23.75	30.9728	24.0985	31.4972	26.2177	25.472	32.1683	30.8384	32.711	34.4696	27.0754	34.552	25.8314	31.4726	27.3225	31.0061	32.2208	32.4229	32.4848	32.2775	29.1033	21.9631
50	31.1547	3.3965	28.8275	27.5245	25.5853	36.3477	34.4455	29.4213	26.3027	30.4759	27.1152	32.4896	33.6594	36.165	29.6838	25.0461	26.943	32.7972	32.1448	32.4922	32.4095	34.8075	32.8203	23.3087	31.1199	33.7491	27.866	25.402	32.7678	26.6509	33.566	28.553	27.7112	34.1844	32.8824	35.0512	36.5224	29.7065	36.5417	28.0059	33.3788	29.434	33.3324	34.3644	34.5143	34.8295	33.8762	31.0443	23.8041
51	33.1285	3.20227	30.4554	29.6766	27.89	38.0708	35.6595	31.0385	28.8991	33.0092	29.8078	34.5057	35.8657	37.5655	32.1671	27.7977	29.3778	35.186	33.1922	34.3872	34.6238	36.9347	34.9392	26.2433	33.1772	35.243	29.481	26.6768	34.1666	29.1931	35.2326	30.779	29.9565	35.837	34.5596	37.0127	38.259	32.2512	38.2267	29.9415	35.0072	31.4405	35.4147	36.3146	36.4542	36.8705	35.2134	32.5846	25.9621
52	34.8013	2.98976	31.7233	31.548	30.0002	39.5438	36.5486	32.2795	31.24	35.2678	32.2682	36.059	37.6562	38.6192	34.434	30.1459	31.6133	37.1723	33.7846	35.8657	36.4432	38.6595	36.7938	29.1223	34.8511	36.384	30.7677	27.5024	35.1736	31.5185	36.4613	32.7612	32.0157	37.0808	35.8599	38.5301	39.6285	34.5002	39.5834	31.5403	36.288	33.1871	37.1969	37.9938	38.1132	38.537	36.2586	33.6925	28.2226
53	36.1168	2.81033	32.6006	33.0519	31.8384	40.7142	37.1011	33.1249	33.2258	37.195	34.371	37.1341	39.0118	39.3228	36.3578	31.9947	33.5892	38.7367	33.9842	36.9122	37.8059	39.9599	38.3422	31.7517	36.0949	37.1805	31.7128	27.8786	35.8086	33.502	37.2541	34.4283	33.7623	37.8964	36.7771	39.578	40.6144	36.3438	40.6048	32.7609	37.1902	34.5722	38.6508	39.3552	39.4158	39.7977	37.0064	34.3688	30.3821
54	37.0518	2.69634	33.0807	34.1489	33.3616	41.5588	37.3307	33.5668	34.8049	38.7663	36.0425	37.7497	39.9274	39.6859	37.8838	33.3218	35.2938	39.8833	33.8593	37.5424	38.6911	40.8288	39.5542	33.987	36.8954	37.645	32.3159	27.8853	36.0953	35.0913	37.6198	35.7544	35.1246	38.2936	37.3205	40.1612	41.2204	37.7406	41.2773	33.5833	37.7225	35.5409	39.766	40.3672	40.3247	40.6488	37.4608	34.6423	32.286
55	37.6071	2.65954	33.1817	34.8357	34.5311	42.0778	37.2696	33.6257	35.9493	39.9698	37.228	37.958	40.4066	39.7343	39.006	34.1261	36.735	40.6185	33.4642	37.788	39.116	41.2734	40.411	35.7394	37.2734	37.771	32.601	27.6145	36.0636	36.2653	37.587	36.7329	36.0637	38.3028	37.5205	40.3048	41.4693	38.6853	41.5979	34.0073	37.9085	36.082	40.5431	41.0119	40.8325	41.0997	37.6374	34.5658	33.8425
56	37.8033	2.68665	32.9587	35.1326	35.316	42.2883	36.9553	33.3569	36.643	40.8047	37.9658	37.8109	40.474	39.5079	39.7059	34.5027	37.912	40.9609	32.9023	37.6637	39.1186	41.32	40.9117	36.967	37.2674	37.6028	32.5888	27.1314	35.7629	37.0171	37.2059	37.3651	36.5706	37.967	37.4273	40.0579	41.3919	39.189	41.5858	34.0579	37.7693	36.2234	40.9901	41.291	40.9523	41.1717	37.5612	34.2047	35.013
57	37.6787	2.75146	32.4871	35.0831	35.7086	42.2167	36.4288	32.8354	36.8635	41.2875	38.3122	37.4258	40.1574	39.0482	40.0423	34.5165	38.8176	40.9564	32.2305	37.2572	38.7533	40.9917	41.0727	37.6239	36.9298	37.2017	32.3661	26.493	35.2487	37.3569	36.5459	37.6572	36.6611	37.3467	37.1069	39.4973	41.0227	39.2778	41.2798	33.7768	37.337	36.016	41.1241	41.225	40.7092	40.9003	37.2633	33.6311	35.7863
58	37.2825	2.82802	31.843	34.75	35.7305	41.8948	35.7322	32.1329	36.6835	41.449	38.3219	36.8653	39.5639	38.4032	40.0453	34.239	39.4441	40.6727	31.4788	36.6293	38.0957	40.3755	40.9316	37.7781	36.3185	36.6267	31.989	25.7513	34.578	37.312	35.6854	37.6205	36.3738	36.5138	36.629	38.7116	40.403	38.996	40.7395	33.2283	36.6604	35.5211	40.9759	40.8524	40.1445	40.3398	36.7756	32.9126	36.164
59	36.6706	2.8963	31.0987	34.2073	35.4455	41.3598	34.9095	31.3071	36.1643	41.3356	38.0631	36.1722	38.7678	37.6259	39.7584	33.7416	39.7855	40.191	30.6744	35.8449	37.2225	39.5336	40.5392	37.4732	35.5009	35.9237	31.4974	24.9503	33.8085	36.9357	34.6986	37.3001	35.7799	35.5419	36.061	37.7683	39.5878	38.4067	40.0337	32.4855	35.7981	34.8048	40.5877	40.226	39.314	39.5551	36.1323	32.1077	36.1708
60	35.9015	2.94584	30.3082	33.5267	34.9509	40.6518	34.0081	30.4062	35.3795	41.0017	37.6044	35.3783	37.8507	36.7558	39.2351	33.0867	39.8502	39.5853	29.8392	34.961	36.2017	38.5325	39.9555	36.7797	34.5456	35.1258	30.9024	24.1269	32.9869	36.2986	33.6499	36.7677	34.9682	34.4937	35.4551	36.7106	38.6373	37.5944	39.2283	31.6173	34.8137	33.9339	40.009	39.4001	38.2769	38.615	35.3688	31.2624	35.847
61	35.0284	2.97456	29.5002	32.7477	34.3219	39.8131	33.0718	29.4763	34.41	40.4873	36.9988	34.5063	36.8906	35.8221	38.5307	32.303	39.7002	38.9038	28.9794	34.0103	35.0951	37.4334	39.2208	35.7878	33.5138	34.2574	30.2133	23.3143	32.1456	35.4786	32.5837	36.0817	33.996	33.4282	34.8396	35.5866	37.6054	36.6424	38.3738	30.6847	33.7657	32.9692	39.293	38.422	37.0909	37.5845	34.5201	30.4112	35.2257
62	34.097	2.98451	28.6843	31.8945	33.6217	38.8795	32.1341	28.5595	33.3333	39.8311	36.2849	33.5704	35.9383	34.8496	37.6946	31.4113	39.3794	38.1797	28.1138	33.0206	33.9548	36.2737	38.3765	34.5867	32.4555	33.3416	29.4549	22.5311	31.3002	34.5613	31.5214	35.2995	32.9128	32.3915	34.2335	34.448	36.531	35.6238	37.5036	29.739	32.7008	31.9706	38.4895	37.3417	35.8093	36.5184	33.6111	29.578	34.3689
63	33.1453	2.9767	27.8595	30.9828	32.8931	37.8785	31.2213	27.6889	32.2162	39.0681	35.4884	32.5818	35.0153	33.8654	36.7654	30.781	38.9246	37.4324	27.2818	32.0228	32.8125	35.0715	37.452	33.2496	31.3992	32.4065	28.6511	21.7821	30.4603	33.6188	30.4795	34.4699	31.754	31.4025	33.645	33.3224	35.4387	34.5942	36.6348	28.8116	31.6494	30.9818	37.636	36.2028	34.4731	35.4576	32.6598	28.7732	33.339
64	32.1911	2.96036	27.0216	30.0214	32.1642	36.8315	30.3516	26.8875	31.1104	38.2274	34.631	31.563	34.1258	32.8996	35.766	29.7959	38.3664	36.6807	26.5215	31.045	31.6922	33.8413	36.4695	31.8278	30.3584	31.492	27.823	21.0701	29.6452	32.7077	29.4719	33.6305	30.5429	30.4661	33.0669	32.2187	34.3481	33.5866	35.773	27.9139	30.6333	30.0277	36.7531	35.0315	33.112	34.423	31.6828	28.0017	32.182
65	31.2546	2.93708	26.1644	29.0174	31.4525	35.7598	29.5318	26.1663	30.0448	37.3309	33.7188	30.5467	33.2719	31.981	34.7016	28.3192	37.7301	35.9423	25.8558	30.1181	30.6078	32.6066	35.4519	30.3584	29.764	30.6315	27.0004	20.4062	28.8697	31.8608	28.5183	32.8063	29.2984	29.5883	32.4935	31.1477	33.2799	32.6127	34.917	27.0523	29.6685	29.1175	35.8521	33.8517	31.7549	33.4208	30.7018	27.2764	30.9379
66	30.3508	2.90544	25.2895	27.9823	30.7665	34.685	28.7614	25.5235	29.0335	36.3965	32.7621	29.578	32.4583	31.1265	33.5931	27.2483	37.0335	35.2215	25.3039	29.2532	29.5752	31.3974	34.4217	28.8829	28.7673	29.8531	26.216	19.8011	28.1417	31.0854	27.6404	32.0074	28.0501	28.7738	31.9283	30.122	32.2525	31.6735	34.0697	26.2394	28.7684	28.2568	34.9415	32.6895	30.4305	32.4563	29.7412	26.6085	29.6455
67	29.4914	2.86863	24.4133	26.9333	30.106	33.63	28.0467	24.963	28.094	35.4407	31.7787	28.698	31.69	30.3443	32.4733	26.23	36.298	34.5193	24.882	28.4697	28.6087	30.252	33.4023	27.448	27.462	29.18	25.499	19.2727	27.477	30.3723	26.859	31.2327	26.8397	28.027	31.3817	29.1583	31.2787	30.77	33.2383	25.4883	27.946	27.4557	34.0303	31.5777	29.17	31.541	28.8263	26.007	28.343
68	28.6999	2.8203	23.5656	25.8981	29.4709	32.6244	27.4021	24.4996	27.2522	34.4842	30.7975	27.9342	30.981	29.64	31.388	25.3191	35.5441	33.8466	24.6027	27.7799	27.7206	29.2222	32.4126	26.113	26.6193	28.6269	24.8717	18.8493	26.8955	29.7131	26.1858	30.4859	25.7191	27.3563	30.8623	28.2732	30.3685	29.9129	32.4331	24.8032	27.2129	26.724	33.1344	30.551	28.0045	30.6952	27.9778	25.4848	27.0657
69	27.9858	2.76319	22.8044	24.9139	28.8677	31.6855	26.8408	24.1455	26.5151	33.5537	29.8601	27.3009	30.3465	29.0221	30.3836	24.5289	34.7861	33.2153	24.4301	27.1893	26.9235	28.3375	31.4765	24.9137	25.8709	28.1967	24.3483	18.5665	26.4117	29.1082	25.6268	29.7757	24.7368	26.7602	30.3871	27.4818	29.5357	29.1149	31.6701	24.1899	26.5682	26.0704	32.2744	29.639	26.962	29.9252	27.2098	25.0419	25.8532
70	27.3604	2.69709	22.2127	24.0097	28.3084	30.8215	26.3663	23.9023	25.8884	32.6737	29.0111	26.7973	29.8013	28.502	29.4933	23.8692	34.0322	32.6356	24.3322	26.7067	26.2314	27.6164	30.6197	23.8793	25.2361	27.8892	23.9343	18.4538	26.0278	28.5702	25.1846	29.1122	23.9264	26.2438	29.9762	26.8071	28.7962	28.3923	30.9656	23.6599	25.9992	25.5025	31.4698	28.8631	26.0686	29.2398	26.5325	24.6731	24.7444
71	26.8296	2.62302	21.8225	23.2035	27.8007	30.0371	25.9734	23.7644	25.3782	31.8629	28.2866	26.4111	29.3536	28.0889	28.7407	23.3449	33.2948	32.1114	24.2776	26.3306	25.654	27.0578	29.8547	23.0291	24.722	27.6793	23.6237	18.5248	25.735	28.1082	24.8577	28.4968	23.3063	25.8095	29.6405	26.2592	28.1655	27.7541	30.3388	23.2288	25.498	25.0206	30.7348	28.2326	25.329	28.6468	25.952	24.376	23.7722
72	26.3932	2.54446	21.581	22.5079	27.3516	29.3384	25.6502	23.7285	24.9866	31.1322	27.703	26.1204	29.0113	27.7893	28.1358	22.9509	32.584	31.6515	24.2372	26.0459	25.1913	26.6535	29.188	22.3795	24.3157	27.5344	23.4008	18.7749	25.5199	27.7249	24.6402	27.9343	22.8907	25.4598	29.3865	25.8298	27.6524	27.2056	29.7958	22.9039	25.0542	24.6223	30.0762	27.7502	24.7357	28.1382	25.4683	24.1485	22.9521
73	26.046	2.46586	21.4445	21.9265	26.9666	28.7286	25.3799	23.7833	24.7123	30.4876	27.2618	25.903	28.7778	27.5999	27.67	22.6705	31.9186	31.2577	24.1863	25.842	24.8301	26.3965	28.6213	21.9311	24.0069	27.4296	23.247	19.1763	25.3687	27.426	24.5197	27.4247	22.6784	25.1943	29.2046	25.5063	27.2536	26.7446	29.3326	22.6814	24.6534	24.3046	29.5002	27.4138	24.2689	27.7105	25.0754	23.995	22.2772
74	25.7776	2.39141	21.3792	21.4527	26.6405	28.2042	25.1479	23.901	24.5487	29.9333	26.9463	25.753	28.6444	27.505	27.3269	22.475	31.3232	30.9194	24.1097	25.715	24.5545	26.2674	28.1481	21.6668	23.7842	27.3421	23.1524	19.6881	25.2684	27.2138	24.4778	26.9541	22.6299	25.0147	29.0626	25.2727	26.9579	26.3603	28.9379	22.5529	24.2878	24.0656	29.0052	27.2109	23.8979	27.3581	24.7704	23.9166	21.731
75	25.5734	2.32529	21.3615	21.0767	26.3682	27.7566	24.9445	24.0575	24.4833	29.4651	26.7221	25.6483	28.5938	27.491	27.0671	22.3272	30.8106	30.6256	24.0055	25.6423	24.3458	26.2274	27.755	21.561	23.6327	27.2508	23.1038	20.2674	25.2017	27.0772	24.4936	26.5065	22.6993	24.9181	28.9426	25.1097	26.7579	26.0343	28.6003	22.5054	23.9535	23.8995	28.5838	27.1195	23.593	27.0696	24.5489	23.894	21.2988
76	25.4178	2.27117	21.3718	20.778	26.1403	27.3792	24.7612	24.2288	24.4953	29.0751	26.5498	25.568	28.6075	27.534	26.8647	22.2037	30.3847	30.3678	23.8773	25.6037	24.186	26.2353	27.4241	21.5902	23.5351	27.1379	23.09	20.8706	25.1476	26.9952	24.5409	26.0658	22.8406	24.8911	28.8293	24.9991	26.6457	25.7505	28.3006	22.5152	23.6482	23.7952	28.2247	27.1087	23.3309	26.8303	24.4003	23.9027	20.9503
77	25.2942	2.23122	21.3885	20.53	25.9502	27.0605	24.5891	24.3913	24.5664	28.7544	26.3996	25.4956	28.6675	27.6099	26.7009	22.0972	30.0349	30.1306	23.7238	25.5781	24.1432	26.2516	27.1378	21.7327	23.4698	26.9897	23.0991	21.4575	25.0875	26.9382	24.59	25.6199	23.0064	24.9178	28.7077	24.9201	26.6045	25.4978	28.0119	22.5553	23.3681	23.7401	27.9155	27.1469	23.0874	26.6202	24.3139	23.9232	20.6568
78	25.1822	2.20834	21.3961	20.3022	25.7856	26.786	24.4223	24.522	24.68	28.4937	26.2516	25.4239	28.754	27.6902	26.5559	22.0003	29.748	29.8973	23.5417	25.5614	23.845	26.235	26.8754	21.96	23.4211	26.794	23.1191	21.9861	25.0131	26.8696	24.6136	25.1586	23.1539	24.9753	28.5611	24.8542	26.6142	25.2653	27.7143	22.6019	23.1097	23.7241	27.6401	27.2002	22.84	26.4183	24.2787	23.9333	20.3932
79	25.0693	2.19959	21.3865	20.067	25.6334	26.5382	24.259	24.5961	24.8109	28.2819	26.0885	25.345	28.8472	27.7445	26.407	21.91	29.5139	29.6468	23.3404	25.5543	23.6502	26.1647	26.6085	22.2338	23.3742	26.5358	23.1333	22.4205	24.9158	26.7521	24.6014	24.6719	23.2576	25.0369	28.372	24.789	26.6438	25.0376	27.3962	22.633	22.8706	23.7408	27.3762	27.2342	22.5719	26.2046	24.2772	23.9133	20.1374
80	24.9389	2.20494	21.3605	19.8054	25.4811	26.3038	24.0981	24.5953	24.9247	28.1037	25.8914	25.2469	28.9295	27.7512	26.2342	21.8291	29.3232	29.3571	23.1276	25.5468	23.4136	26.046	26.3099	22.5178	23.3112	26.2027	23.1212	22.735	24.7843	26.5757	24.5478	24.1573	23.2994	25.0767	28.1238	24.7064	26.6646	24.7907	27.0564	22.6238	22.6492	23.7836	27.0992	27.2162	22.2741	25.9624	24.2887	23.8426	19.864
81	24.7781	2.22328	21.3176	19.502	25.31	26.0747	23.9407	24.5055	25.0014	27.946	25.6488	25.1184	28.9841	27.7004	26.0184	21.7652	29.158	29.0125	22.8984	25.5246	23.1305	25.8785	25.956	22.7837	23.2164	25.7865	23.0681	22.9164	24.6096	26.3498	24.4401	23.6316	23.2607	25.0738	27.8036	24.5873	26.6514	24.5058	26.6884	22.5606	22.4406	23.8291	26.7909	27.1178	21.9432	25.6745	24.2946	23.7014	19.5422
82	24.5763	2.25269	21.2538	19.1437	25.0978	25.8457	23.7876	24.316	25.0214	27.7895	25.3545	24.956	28.9968	27.5854	25.752	21.7113	29.0045	28.6055	22.6505	25.474	22.8099	25.6589	25.5355	23.0034	23.0953	25.2882	22.966	22.9686	24.387	26.0816	24.2642	23.1146	23.1296	25.0174	27.4004	24.4138	26.5844	24.1667	26.2866	22.4364	22.231	23.853	26.4463	26.9226	21.5714	25.3283	24.2785	23.4696	19.1513
83	24.3264	2.29094	21.16	18.7216	24.8285	25.6123	23.6358	24.023	24.9657	27.6197	25.002	24.7556	28.9551	27.4066	25.422	21.6639	28.8579	28.1331	22.3784	25.3803	22.4636	25.3791	25.0482	23.1531	22.9534	24.7203	22.8129	22.9051	24.1157	25.7716	24.0176	22.6082	22.9118	24.8973	26.8912	24.1759	26.4582	23.7569	25.8477	22.2555	22.0069	23.8339	26.0674	26.6284	21.155	24.9209	24.2237	23.1376	18.6861
84	24.0272	2.33654	21.0318	18.2333	24.4979	25.3718	23.4839	23.6306	24.8228	27.4268	24.5853	24.5262	28.8515	27.1719	25.0309	21.6236	28.7118	27.5971	22.0778	25.2468	22.1027	25.0355	24.4966	23.2147	22.7939	24.1047	22.6136	22.7418	23.8034	25.4203	23.7059	22.1151	22.6177	24.7015	26.2836	23.8778	26.2744	23.2638	25.3755	22.0274	21.7617	23.7548	25.6557	26.2369	20.6983	24.4568	24.1168	22.7121	18.1537
85	23.6868	2.38642	20.8632	17.6863	24.1065	25.1247	23.3345	23.1491	24.5901	27.2072	24.0948	24.2683	28.6834	26.8978	24.581	21.5925	28.5584	27.0049	21.7511	25.077	21.744	24.6356	23.8857	23.1787	22.6171	23.4639	22.3717	22.4956	23.4616	25.0322	23.341	21.6464	22.58	24.4279	25.6321	23.5347	26.0352	22.69	24.8811	21.7591	21.4948	23.6069	25.2182	25.7628	20.2182	23.944	23.9515	22.2084	17.5816
86	23.3071	2.44302	20.6465	17.0942	23.6543	24.8733	23.1958	22.5903	24.2755	26.9663	23.5196	23.9774	28.451	26.596	24.0857	21.5684	28.3975	26.3863	21.404	24.8786	21.4099	24.1971	23.2241	23.0456	22.424	22.8297	22.1014	22.1868	23.1021	24.6153	22.943	21.2216	21.8518	24.0847	24.9738	23.1635	25.7458	22.0555	24.3823	21.4571	21.2095	23.3901	24.7699	25.2332	19.7459	23.3975	23.7263	21.649	17.0121
87	22.9155	2.49738	20.3839	16.4851	23.1532	24.6237	23.0812	21.9716	23.9038	26.7163	22.8846	23.6541	28.1622	26.2788	23.5668	21.5507	28.226	25.7855	21.0413	24.6586	21.1269	23.7422	22.5309	22.8324	22.2199	22.2423	21.8248	21.8416	22.7372	24.1811	22.5322	20.8709	21.4097	23.6853	24.3218	22.7909	25.4145	21.3981	23.8998	21.1278	20.909	23.1106	24.3378	24.6838	19.3064	22.8401	23.4474	21.0662	16.4984
88	22.5266	2.55463	20.0828	15.8978	22.6252	24.3925	23.0126	21.3219	23.5073	26.4737	22.2186	23.305	27.8338	25.9611	23.0483	21.5403	28.0466	25.2309	20.6735	24.4263	20.9264	23.3069	21.8306	22.5676	22.0145	21.7366	21.5637	21.4985	22.3804	23.7516	22.1286	20.6212	20.9743	23.2514	23.6887	22.4372	25.0474	20.7771	23.4579	20.7788	20.6005	22.7818	23.9472	24.1551	18.9205	22.3018	23.1296	20.4965	16.0832
89	22.1742	2.60299	19.7626	15.3788	22.1022	24.2047	23.019	20.6766	23.118	26.2628	21.5554	22.9499	27.49	25.6677	22.5557	21.538	27.861	24.7468	20.316	24.1911	20.8459	22.933	21.1513	22.283	21.8159	21.3436	21.3348	21.1962	22.0486	23.3537	21.7657	20.5046	20.5899	22.811	23.0988	22.1266	24.6546	20.2443	23.0801	20.4313	20.2983	22.4329	23.6148	23.6896	18.617	21.82	22.8	19.975	15.8064
90	21.8866	2.64429	19.4508	14.9699	21.6204	24.091	23.1371	20.0731	22.7737	26.113	20.9418	22.6123	27.1683	25.4306	22.1123	21.5478	27.6718	24.3639	19.9885	23.9582	20.9106	22.6735	20.5238	22.0224	21.6426	21.0891	21.1577	20.9674	21.7667	23.0174	21.4896	20.5493	20.2976	22.3979	22.5792	21.8874	24.2536	19.8412	22.7941	20.1215	20.0257	22.1015	23.3578	23.3324	18.4399	21.4371	22.4942	19.5356	15.708
91	21.6979	2.67984	19.1767	14.7125	21.2249	24.0951	23.4052	19.5489	22.5126	26.0518	20.4321	22.319	26.9119	25.2795	21.746	21.5776	27.4896	24.1225	19.7129	23.737	21.1417	22.5646	19.987	21.8249	21.5288	20.9978	21.067	20.8435	21.5678	22.7752	21.3343	20.7825	20.1412	22.056	22.1472	21.7482	23.8715	19.6103	22.6364	19.8897	19.8115	21.8348	23.1948	23.1314	18.4447	21.2034	22.2575	19.2099	15.8308
92	21.6516	2.7126	18.9733	14.6499	20.9706	24.2742	23.8664	19.1438	22.3825	26.1016	20.355	22.1101	26.7788	25.2515	21.5002	21.6373	27.3474	24.0804	19.5308	23.5494	21.5578	22.6541	19.5893	21.7308	21.5099	21.1011	21.1203	20.8539	21.4778	22.6622	21.3258	21.2248	20.173	21.8417	21.8323	21.7456	23.5491	19.6016	22.6474	19.7736	19.6926	21.7005	23.1525	23.1336	18.7012	21.1775	22.1526	19.0239	16.2156
93	21.7877	2.75625	18.8922	14.8174	20.9173	24.6923	24.5719	18.8986	22.4444	26.2842	20.0241	22.0183	26.853	25.4052	21.4069	21.7364	27.3093	24.3154	19.4908	23.4334	22.1846	23.0006	19.3799	21.7919	21.6255	21.4597	21.3539	21.0271	21.5286	22.7202	21.4949	21.8993	20.4505	21.8165	21.6918	21.9299	23.3408	19.8672	22.8751	19.8148	19.712	21.7733	23.2689	23.3846	19.278	21.4214	22.2602	19.004	16.9025
94	22.1657	2.82377	18.9791	15.2377	21.1245	25.411	25.5683	18.8483	22.7608	26.6313	20.2714	22.0903	27.2366	25.8127	21.5183	21.9005	27.4538	24.9154	19.6649	23.4387	23.057	23.6575	19.4075	22.0623	21.932	22.1297	21.8237	21.4081	21.765	23.0048	21.8862	22.837	21.0318	22.0476	21.7873	22.3615	23.3177	20.4577	23.3734	20.0559	19.9161	22.1169	23.5946	23.932	20.2264	22.0013	22.6632	19.179	17.9314
95	22.8369	2.93521	19.2796	15.9216	21.6516	26.4878	26.8929	19.0262	23.3914	27.1853	20.9138	22.3888	28.0335	26.5515	21.8963	22.1735	27.8691	25.9554	20.1338	23.6233	24.2098	24.6732	19.7215	22.6028	22.4937	23.1574	22.5897	22.0675	22.2384	23.5764	22.5475	24.078	21.9706	22.6096	22.1648	23.1062	23.5628	21.4215	24.1957	20.5336	20.3544	22.7924	24.1961	24.8239	21.5792	22.9798	23.4307	19.581	19.3403
96	23.8519	3.10431	19.8395	16.8821	22.5586	27.9607	28.5718	19.4592	24.3901	27.9849	22.0008	22.9866	29.3118	27.6942	22.6041	22.6069	28.6452	27.4748	20.9719	24.0539	25.6778	26.0915	20.3636	23.4746	23.381	24.5991	23.7086	23.0799	22.9994	24.4841	23.5256	25.6644	23.3124	23.571	22.8646	24.2288	24.1587	22.7966	25.3844	21.2809	21.0727	23.8558	25.1377	26.0986	23.3563	24.4038	24.6058	20.2488	21.1628
97	25.24	3.32984	20.6992	18.1454	23.8986	29.8449	30.6166	20.1711	25.7985	29.0672	23.5616	23.9503	31.0813	29.2806	23.6983	23.262	29.8561	29.4642	22.2419	24.7943	27.4942	27.9438	21.3658	24.7281	24.6569	26.5043	25.2217	24.5052	24.0906	25.7719	24.8628	27.636	25.0963	24.9746	23.9271	25.7768	25.1759	24.6007	26.9711	22.3356	22.1165	25.3499	26.4744	27.7882	25.553	26.2945	26.2032	21.2202	23.4218
98	27.0522	3.61511	21.9018	19.7418	25.6963	32.1293	33.0166	21.1828	27.6377	30.4617	25.5996	25.3281	33.316	31.3024	25.2213	24.195	31.5358	31.8858	23.9635	25.8969	29.6813	30.2312	22.7597	26.3934	26.3643	28.8821	27.1394	26.3824	25.5408	27.4774	26.5802	30.0225	27.3446	26.8296	25.3846	27.7655	26.6587	26.818	28.96	23.738	23.5187	27.295	28.2296	29.912	28.1472	28.6398	28.2096	22.5208	26.1242
99	29.255	3.93055	23.4857	21.6904	27.9328	34.7853	35.7292	22.5096	29.9001	32.1762	28.0902	27.139	35.9851	33.7295	27.1864	25.4472	33.6795	34.7084	26.1227	27.3922	32.2325	32.9199	24.5616	28.4743	28.5203	31.7136	29.4526	28.7149	27.3685	29.6049	28.6681	32.8311	30.0404	29.1073	27.2476	30.1717	28.6022	29.4096	31.326	25.5139	25.3009	29.6899	30.3854	32.454	31.117	31.3962	30.5984	24.1718	29.2576
100	31.8311	4.25967	25.46	23.989	30.558	37.771	38.699	24.153	32.568	34.19	31.003	29.372	39.06	36.537	29.576	27.058	36.264	37.922	28.697	29.288	35.109	35.956	26.765	30.947	31.115	34.963	32.154	31.463	29.58	32.123	31.101	36.028	33.127	31.77	29.498	32.947	30.953	32.331	34.033	27.664	27.457	32.497	32.893	35.362	34.433	34.516	33.349	26.191	32.787
[truncated: 56 more columns]

## Sheet: Rotation RAnkleFlex A1FaCoM
all values Right	mean	std	steps
1	3.44887	1.64131	5.425	4.51	2.731	5.158	3.728	0.651	2.956	3.713	4.783	3.148	2.809	4.325	6.92	5.016	3.893	2.548	3.526	2.465	-2.323	1.873	4.265	2.979	2.782	2.437	1.573	2.722	1.501	2.424	5.198	1.759	6.158	3.9	3.486	3.063	3.015	2.065	4.201	4.267	4.038	4.898	4.891	3.478	2.765	2.648	4.659	0.943	4.08
2	3.56989	1.52232	4.88922	4.27341	2.98575	5.76794	4.26729	0.843879	3.72843	3.61917	3.715	2.73573	3.38923	4.40791	6.21636	3.46609	4.24995	2.82339	3.83916	2.47458	-1.96256	2.15727	3.20499	3.30708	2.28568	2.47363	2.17857	2.512	1.76414	2.68147	4.31723	2.54484	6.8118	4.37612	4.0661	3.36889	3.6233	2.67881	4.54617	4.46079	4.59786	4.6643	4.35005	3.66084	3.44694	2.87226	4.198	1.73488	4.46833
3	3.90599	1.49553	4.69344	4.3282	3.29519	6.44082	4.91229	1.29049	4.64005	3.82783	3.45344	2.7246	4.08905	4.64573	5.49501	2.26209	4.7612	3.34725	4.37384	2.70546	-1.34112	2.61752	2.37713	3.87355	2.166	2.87269	2.94327	2.63464	2.28144	3.1636	3.79582	3.46466	7.51062	5.06061	4.65919	3.92621	4.37124	3.42934	4.99756	4.83818	5.18394	4.68838	4.06233	4.06278	4.2293	3.3581	4.01244	2.66466	4.96045
4	4.40727	1.53575	4.82467	4.64918	3.64242	7.15209	5.67442	1.92694	5.63509	4.26318	2.51567	2.9833	4.88336	5.03027	5.00452	1.7043	5.36688	4.04467	5.08452	3.13982	-0.532	3.20879	1.86955	4.65136	2.36258	3.51624	3.81152	3.01421	3.00088	3.79824	3.64521	4.46479	8.26121	5.91724	5.26006	4.6723	5.18182	4.29345	5.57361	5.40009	5.78139	4.89988	4.02497	4.61879	5.05236	4.05697	4.09088	3.66836	5.53418
5	5.05439	1.59289	5.22644	5.21449	4.02524	7.89655	6.54918	2.70671	6.67182	4.89174	2.571	3.46403	5.77625	5.54882	4.78783	1.68442	6.04165	4.87517	5.92774	3.77137	0.434768	3.90564	1.63946	5.60095	2.78132	4.35324	4.73117	3.59738	3.87086	4.53412	3.76113	5.49901	9.05765	6.8966	5.87117	5.56106	6.00958	5.24377	6.28196	6.13233	6.39554	5.25345	4.2179	5.27721	5.89939	4.91602	4.35054	4.70294	6.16503
6	5.81304	1.64739	5.84089	5.98207	4.45525	8.67642	7.50975	3.58318	7.71748	5.68489	2.95267	4.14627	6.74891	6.17818	4.80543	2.05256	6.77278	5.81768	6.87354	4.58569	1.53234	4.71119	1.63596	6.67018	3.35735	5.34736	5.67941	4.33101	4.85373	5.33727	4.07933	6.54452	9.873	7.93929	6.50601	6.55395	6.84018	6.26144	7.09369	7.00973	7.03548	5.72257	4.62733	6.00628	6.78809	5.88657	4.74112	5.74239	6.84345
7	6.65862	1.68543	6.61	6.88882	4.94818	9.48055	8.51273	4.50209	8.73664	6.62139	3.598	4.99585	7.74564	6.88727	5.04794	2.76124	7.55785	6.83964	7.88285	5.5487	2.72427	5.62012	1.83494	7.79852	4.04985	6.4543	6.63261	5.1813	5.91458	6.18842	4.57727	7.58718	10.6774	8.98897	7.17591	7.61758	7.67345	7.31409	7.97576	7.98936	7.707	6.30382	5.22745	6.80482	7.74736	6.91055	5.23736	6.75861	7.56491
8	7.56156	1.69842	7.49356	7.8673	5.51056	10.2875	9.50812	5.40502	9.69481	7.68419	4.448	5.95994	8.70345	7.64555	5.51496	3.76779	8.38751	7.8933	8.90333	6.59992	3.96107	6.60472	2.22561	8.92293	4.83199	7.62127	7.56814	6.11346	7.00795	7.06774	5.24343	8.61416	11.4475	9.99584	7.88804	8.7052	8.49839	8.35434	8.90822	9.01142	8.40863	7.00874	5.98495	7.66829	8.78194	7.92431	5.83144	7.72076	8.30545
9	8.48717	1.6825	8.45644	8.84892	6.14214	11.0784	10.4538	6.24644	10.5696	8.84117	5.436	6.96965	9.56584	8.42518	6.18922	4.95066	9.23783	8.93452	9.88511	7.66857	5.18375	7.62716	2.80903	9.9909	5.69021	8.78753	8.4718	7.07896	8.09111	7.95339	6.05943	9.61901	12.1609	10.9193	8.63788	9.76355	9.29539	9.33929	9.84874	10.025	9.13226	7.82999	6.87529	8.57381	9.87061	8.88003	6.52561	8.60274	9.03261
10	9.39889	1.63842	9.447	9.78164	6.83627	11.8328	11.3184	7.00545	11.3518	10.0421	6.493	7.96209	10.2972	9.20191	7.04282	6.20064	10.0772	9.91245	10.7895	8.68382	6.33827	8.64382	3.58718	10.9652	6.59364	9.89091	9.32864	8.03064	9.129	8.824	6.98691	10.5905	12.7945	11.7325	9.41127	10.7451	10.0417	10.2337	10.7434	10.9919	9.85882	8.73727	7.87091	9.48264	10.973	9.74909	7.31591	9.37909	9.71718
11	10.2622	1.57292	10.4176	10.6401	7.57187	12.5278	12.078	7.68678	12.0426	11.2351	7.54944	8.89681	10.884	9.96282	8.02152	7.41134	10.878	10.7703	11.5903	9.59426	7.38583	9.61246	4.54705	11.8212	7.52077	10.8767	10.127	8.92831	10.0951	9.65335	7.97584	11.4987	13.3331	12.4301	10.1865	11.6121	10.7163	11.0158	11.5533	11.8761	10.564	9.68661	8.93018	10.3522	12.0419	10.5149	8.17624	10.0322	10.3362
12	11.0483	1.49621	11.3402	11.4163	8.32	13.1437	12.7151	8.31344	12.6476	12.3802	8.547	9.76044	11.321	10.705	9.066	8.50056	11.6211	11.4689	12.2697	10.3751	8.30922	10.5012	5.64822	12.5431	8.44722	11.7091	10.8526	9.74011	10.9628	10.4149	8.97667	12.2981	13.7737	13.0131	10.9362	12.3454	11.3057	11.6822	12.255	12.6503	11.227	10.6313	10.0024	11.1372	13.0323	11.17	9.06178	10.5586	10.8747
13	11.7355	1.42208	12.1867	12.1109	9.05288	13.668	13.2174	8.90518	13.1704	13.4434	9.44767	10.5558	11.6109	11.4098	10.1059	9.41279	12.3006	11.9993	12.8446	11.0153	9.10406	11.2877	6.79733	13.1338	9.34376	12.4149	11.492	10.4456	11.7209	11.0917	9.94588	12.9455	14.1248	13.4877	11.6313	12.9384	11.8003	12.2402	12.836	13.299	11.8264	11.5266	11.0364	11.8048	13.913	11.7141	9.93061	10.9611	11.3542
14	12.3116	1.36083	12.94	12.7291	9.73884	14.0968	13.5789	9.45198	13.6107	14.3744	10.2452	11.2807	11.7696	12.0576	11.078	10.1362	12.9162	12.3726	13.3279	11.5147	9.76706	11.9539	7.91542	13.6148	10.1934	13.019	12.0442	11.0334	12.3507	11.6754	10.8509	13.4263	14.3967	13.8713	12.2455	13.3888	12.1918	12.6964	13.2958	13.8156	12.3433	12.3346	11.9842	12.3339	14.6724	12.1594	10.7596	11.2446	11.8078
15	12.7741	1.31762	13.5944	13.2749	10.3493	14.4305	13.8146	9.93773	13.9628	15.1318	10.9536	11.9332	11.8247	12.6369	11.9432	10.7158	13.4659	12.6078	13.7193	11.8895	10.3141	12.4811	8.93592	14.0108	10.9939	13.5305	12.5067	11.4956	12.854	12.1569	11.6697	13.7634	14.6007	14.1807	12.7622	13.7055	12.4729	13.0629	13.6418	14.201	12.7712	13.0211	12.8116	12.7108	15.3081	12.5157	11.5387	11.4265	12.2349
16	13.1276	1.29486	14.15	13.7435	10.8605	14.6681	13.9607	10.3589	14.2219	15.7076	11.588	12.5215	11.8047	13.1344	12.6807	11.1811	13.9363	12.7279	14.0118	12.1543	10.7709	12.8624	9.80582	14.3451	11.7282	13.9409	12.8774	11.8335	13.2457	12.532	12.3817	13.9884	14.7464	14.4277	13.1677	13.9117	12.6409	13.3586	13.8878	14.4687	13.1083	13.5669	13.5037	12.9347	15.8166	12.7918	12.2534	11.5333	12.6082
17	13.3826	1.29095	14.6132	14.1542	11.2587	14.8121	14.0517	10.7323	14.3948	16.115	12.1646	13.0509	11.7314	13.5472	13.2764	11.5557	14.3196	12.7563	14.212	12.3282	11.1545	13.1221	10.4971	14.631	12.3793	14.253	13.1557	12.0594	13.5377	12.8067	12.9762	14.1148	14.842	14.6192	13.4481	14.0349	12.6986	13.5981	14.0491	14.6396	13.3468	13.9644	14.0623	13.0187	16.2008	13.0149	12.8808	11.5853	12.9067
18	13.5522	1.30241	14.9872	14.5253	11.5448	14.8673	14.1047	11.075	14.4883	16.3762	12.7054	13.5211	11.6233	13.8761	13.7556	11.8626	14.609	12.7168	14.3396	12.4359	11.4661	13.2794	11.0068	14.8781	12.9339	14.491	13.3424	12.1958	13.7393	12.9964	13.4604	14.152	14.8949	14.7567	13.5987	14.097	12.6534	13.7877	14.1407	14.7355	13.4762	14.2182	14.5016	12.9837	16.4692	13.2041	13.4014	11.5901	13.1221
19	13.648	1.32653	15.261	14.8637	11.7294	14.8389	14.126	11.3975	14.5126	16.517	13.222	13.9324	11.4971	14.1243	14.1356	11.9185	14.8048	12.6355	14.412	12.5065	11.7115	13.3567	11.3554	15.009	13.3824	14.6804	13.4519	12.2697	13.8666	13.1127	13.8512	14.1123	14.9091	14.8404	13.6298	14.1149	12.5223	13.9324	14.1809	14.7775	13.4935	14.3381	14.8416	12.8544	16.6327	13.3625	13.8037	11.5492	13.2547
20	13.6922	1.35397	15.3994	15.1717	11.8294	14.7369	14.1188	11.7009	14.4843	16.5617	13.709	14.2806	11.3613	14.2974	14.4219	12.3108	14.9153	12.532	14.4431	12.5679	11.9047	13.3821	11.589	15.214	13.7251	14.8332	13.5028	12.3034	13.9402	13.1633	14.1565	14.0072	14.8952	14.8767	13.5608	14.1057	12.3179	14.043	14.1903	14.7801	13.4067	14.346	15.108	12.6563	16.7028	13.4968	14.0858	11.4674	13.3085
21	13.6918	1.39	15.4008	15.4488	11.863	14.5807	14.0856	11.9851	14.4221	16.5344	14.1603	14.5638	11.2124	14.4021	14.6142	12.4687	14.9565	12.4168	14.4413	12.6296	12.0646	13.3843	11.7598	15.5066	13.9713	14.9495	13.5061	12.3082	13.9793	13.1565	14.3867	13.8615	14.8705	14.8766	13.4139	14.0875	12.0487	14.1282	14.1845	14.7538	13.2327	14.2687	15.3258	12.4107	16.6899	13.619	14.2495	11.3565	13.2922
22	13.6596	1.42943	15.2823	15.6976	11.8468	14.3945	14.0384	12.2634	14.3284	16.4575	14.558	14.7892	11.0445	14.4434	14.7142	12.6045	14.9411	12.2889	14.4005	12.6882	12.2093	13.3805	11.9111	15.7028	14.1369	15.0298	13.4751	12.2987	13.9958	13.1044	14.5607	13.7078	14.8457	14.837	13.2068	14.0763	11.7375	14.1905	14.172	14.712	12.9902	14.1312	15.5129	12.1352	16.6081	13.7388	14.3064	11.2289	13.2225
23	13.6099	1.47403	15.0712	15.9337	11.8014	14.1997	13.9917	12.5506	14.215	16.3511	14.8838	14.9656	10.8602	14.436	14.7416	12.7454	14.8782	12.147	14.3186	12.7461	12.3493	13.3818	12.0681	15.8838	14.2341	15.0886	13.429	12.2952	14.0042	13.0219	14.69	13.5693	14.8272	14.7477	12.9656	14.0767	11.4157	14.2399	14.1638	14.6667	12.6984	13.9612	15.6838	11.8536	16.477	13.8653	14.2773	11.0998	13.1167
24	13.5557	1.5251	14.8423	16.1732	11.7508	14.0115	13.9549	12.8485	14.1155	16.2336	15.1388	15.0977	10.662	14.4053	14.7201	12.9031	14.7764	11.9946	14.2156	12.8173	12.4767	13.3915	12.2322	16.0445	14.2775	15.132	13.3896	12.3127	14.0178	12.9154	14.7795	13.4663	14.8167	14.6481	12.7236	14.0874	11.1067	14.2952	14.1686	14.629	12.3811	13.7855	15.8418	11.5887	16.3164	14.0027	14.1912	10.981	12.9926
25	13.5094	1.58346	14.7743	16.4204	11.7115	13.8409	13.9274	13.1501	14.0471	16.1109	15.3297	15.1913	10.4532	14.3733	14.6681	13.0737	14.6412	11.836	14.1097	12.914	12.5719	13.4065	12.3983	16.1909	14.2803	15.1623	13.3696	12.3479	14.041	12.8007	14.8362	13.4135	14.814	14.6045	12.5086	14.1125	10.8211	14.3717	14.1894	14.6023	12.0645	13.6237	15.997	11.3547	16.1375	14.1496	14.0725	10.8877	12.8721
26	13.4786	1.64753	14.9529	16.6714	11.6891	13.6947	13.9072	13.4353	14.0098	15.991	15.4586	15.266	10.2417	14.3474	14.5993	13.2594	14.4772	11.6781	14.0093	13.04	12.6285	13.4287	12.5721	16.3231	14.2682	15.1866	13.3637	12.3863	14.0733	12.6885	14.868	13.4119	14.819	14.629	12.3397	14.1608	10.5687	14.4793	14.2296	14.5869	11.7734	13.4843	16.1604	11.1571	15.9549	14.3025	13.9438	10.8288	12.7736
27	13.4668	1.71457	15.29	16.9255	11.6811	13.5779	13.8985	13.692	14.0024	15.8869	15.5361	15.3264	10.0339	14.3343	14.5243	13.467	14.2933	11.5264	13.9298	13.1948	12.6541	13.4667	12.7561	16.4354	14.266	15.2177	13.3647	12.4148	14.1141	12.5926	14.8864	13.4556	14.8304	14.6986	12.2289	14.2356	10.3607	14.6144	14.2922	14.5872	11.53	13.3711	16.3436	10.9928	15.7844	14.4634	13.8241	10.8065	12.7024
28	13.4757	1.78133	15.688	17.1795	11.6868	13.4994	13.9035	13.9183	14.0273	15.8043	15.584	15.3619	9.83018	14.3385	14.449	13.6831	14.1105	11.3919	13.8881	13.379	12.6676	13.5239	12.9502	16.5354	14.2735	15.2642	13.3705	12.4311	14.1675	12.5205	14.9018	13.5405	14.8495	14.7979	12.1831	14.3327	10.2077	14.7677	14.3818	14.6076	11.3469	13.2927	16.5429	10.8619	15.6379	14.6353	13.7249	10.8198	12.6563
29	13.5061	1.84404	16.0826	17.4146	11.7128	13.4671	13.9327	14.1161	14.0813	15.7473	15.6173	15.3751	9.62973	14.3619	14.375	13.8841	13.949	11.2836	13.8893	13.5959	12.6948	13.5927	13.1589	16.6334	14.2788	15.3209	13.3847	12.4444	14.2408	12.4822	14.9195	13.6598	14.8821	14.9132	12.2153	14.4507	10.1184	14.9381	14.4965	14.6553	11.2274	13.2478	16.7473	10.7697	15.5239	14.8126	13.6459	10.8675	12.6337
30	13.5584	1.90046	16.4386	17.6227	11.7695	13.4897	13.995	14.2956	14.159	15.7233	15.6376	15.3778	9.43629	14.4123	14.3031	14.062	13.8067	11.2037	13.9319	13.825	12.7473	13.6715	13.3964	16.7336	14.2705	15.3793	13.4095	12.4653	14.3357	12.4884	14.9407	13.8071	14.9371	15.0325	12.3331	14.597	10.0967	15.1221	14.6306	14.7315	11.1718	13.2292	16.9511	10.7193	15.4421	14.987	13.5843	10.9468	12.6345
31	13.632	1.94862	16.7413	17.8053	11.8698	13.5821	14.0913	14.4632	14.254	15.7414	15.6403	15.3752	9.25961	14.4985	14.2328	14.2215	13.6734	11.1581	14.0142	13.8833	12.8286	13.7691	13.6766	16.8335	14.2543	15.4398	13.4427	12.4993	14.4527	12.5452	14.97	13.9797	15.0216	15.1404	12.5348	14.7814	10.1402	15.3098	14.7825	14.8346	11.1792	13.2342	17.1596	10.7127	15.3866	15.1557	13.5434	11.0539	12.6605
32	13.7335	1.98945	16.9887	17.9744	12.0228	13.7472	14.2157	14.6134	14.3593	15.8059	15.6306	15.3687	9.10946	14.6261	14.1651	14.3848	13.5366	11.1596	14.1351	14.3551	12.9361	13.8874	13.992	16.9345	14.2448	15.5041	13.4877	12.5378	14.5887	12.6503	15.0154	14.1759	15.1385	15.2206	12.8194	15.0087	10.2475	15.4924	14.9507	14.9689	11.2478	13.2635	17.3785	10.7502	15.3491	15.3198	13.5361	11.1861	12.7147
33	13.8579	2.02229	17.1859	18.139	12.2282	13.9769	14.3617	14.7476	14.4662	15.9186	15.6256	15.367	8.99323	14.7908	14.1041	14.5736	13.4149	11.2187	14.2931	14.6321	13.0638	14.0204	14.3192	17.0402	14.2498	15.5733	13.5532	12.5724	14.7418	12.7987	15.0824	14.3922	15.2881	15.2911	13.1757	15.2771	10.4198	15.6616	15.1348	15.1457	11.3731	13.3188	17.6047	10.8308	15.3218	15.4796	13.5774	11.341	12.8014
34	14.0077	2.04772	17.3443	18.3077	12.478	14.261	14.5267	14.8643	14.5757	16.0793	15.6433	15.3837	8.91867	14.985	14.0507	14.7887	13.3363	11.343	14.4787	14.919	13.218	14.1643	14.6463	17.1547	14.29	15.6473	13.64	12.6257	14.9177	12.9857	15.1733	14.624	15.468	15.384	13.588	15.583	10.661	15.8107	15.3297	15.364	11.547	13.4077	17.8273	10.956	15.3	15.6363	13.6787	11.519	12.918
35	14.1822	2.06499	17.4774	18.4821	12.7637	14.5849	14.7075	14.9681	14.6999	16.2798	15.6987	15.4182	8.89498	15.2103	14.0053	15.0146	13.309	11.5334	14.6775	15.2069	13.405	14.3184	14.9659	17.2799	14.383	15.7292	13.7412	12.7241	15.1142	13.2089	15.2903	14.869	15.6763	15.5059	14.041	15.9198	10.9727	15.9436	15.52	15.6196	11.7651	13.5347	18.0419	11.1318	15.2795	15.7879	13.8379	11.7226	13.0619
36	14.3788	2.07458	17.5928	18.6603	13.0732	14.9332	14.9042	15.0688	14.8448	16.5079	15.7973	15.466	8.93062	15.4719	13.9711	15.2337	13.328	11.785	14.8779	15.4918	13.6216	14.4744	15.2668	17.4268	14.5178	15.8248	13.8556	12.8751	15.3233	13.4616	15.4315	15.1325	15.9077	15.6531	14.5147	16.2827	11.3393	16.0697	15.6919	15.9142	12.0275	13.7033	18.251	11.3557	15.2641	15.9241	14.0573	11.955	13.2305
37	14.5936	2.07717	17.685	18.8391	13.3908	15.2932	15.1131	15.1705	15.0081	16.7514	15.945	15.5301	9.02627	15.7733	13.9545	15.4267	13.3943	12.0878	15.0715	15.7723	13.8634	14.6247	15.5424	17.6019	14.6727	15.9355	13.9826	13.0747	15.5365	13.7252	15.5908	15.417	16.1469	15.8195	14.9949	16.6632	11.7393	16.1945	15.8396	16.2421	12.3297	13.9181	18.4574	11.6225	15.2671	16.039	14.3452	12.2132	13.4287
38	14.8227	2.07302	17.7594	19.0142	13.702	15.6583	15.3216	15.2711	15.1829	17.0046	16.1439	15.6183	9.17791	16.1064	13.9657	15.5937	13.5109	12.4287	15.252	16.041	14.1196	14.7646	15.7922	17.8031	14.8316	16.0595	14.1271	13.3138	15.7442	13.9847	15.7606	15.7128	16.3807	15.9941	15.4713	17.0471	12.1565	16.3199	15.9605	16.5966	12.6659	14.1794	18.6607	11.9332	15.293	16.1444	14.71	12.4931	13.6538
39	15.0635	2.06232	17.8354	19.1818	13.9941	16.0128	15.5176	15.378	15.3631	17.2714	16.3766	15.7379	9.37448	16.4618	14.0145	15.7447	13.6775	12.7891	15.4206	16.2923	14.3706	14.8899	16.0219	18.0184	14.9823	16.1889	14.3029	13.5831	15.9364	14.233	15.9383	16.0111	16.6123	16.1713	15.9343	17.4253	12.5774	16.4452	16.0543	16.9698	13.0371	14.4805	18.8505	12.2855	15.3388	16.2562	15.157	12.7935	13.89
40	15.3153	2.04551	17.9183	19.3406	14.2584	16.3372	15.6967	15.502	15.5477	17.5542	16.624	15.8944	9.60139	16.8333	14.1109	15.8981	13.8893	13.1612	15.5906	16.5276	14.6083	15.0023	16.2429	18.2382	15.1198	16.3151	14.5171	13.8771	16.1152	14.4741	16.1159	16.3113	16.8494	16.3586	16.3741	17.8057	12.9927	16.5724	16.129	17.3576	13.4509	14.8075	19.0163	12.6698	15.4115	16.39	15.682	13.1168	14.1285
41	15.5753	2.02167	18.0068	19.4936	14.4964	16.6215	15.8567	15.6493	15.7504	17.8514	16.8627	16.0817	9.85325	17.2125	14.2501	16.0763	14.138	13.5395	15.7764	16.7423	14.8371	15.1115	16.4753	18.4629	15.2554	16.442	14.7684	14.1951	16.2805	14.7232	16.1272	16.6097	17.0929	16.5592	16.7809	18.2002	13.4019	16.7051	16.1958	17.7546	13.9158	15.1433	19.1593	13.0799	15.5199	16.5603	16.2719	13.465	14.3711
42	15.8548	1.996	18.1151	19.6546	14.7166	16.86	15.9932	15.8247	15.9822	18.1624	17.0804	16.3033	10.127	17.5812	14.4363	16.2915	14.4181	13.9277	15.9796	16.936	15.0608	15.2288	16.7314	18.6985	15.3991	16.5811	15.0527	14.5379	16.4258	14.9952	16.438	16.908	17.332	16.7764	17.148	18.6196	13.8072	16.8522	16.2633	18.1634	14.4277	15.4726	19.2788	13.5142	15.6771	16.7733	16.9175	13.8327	14.6223
43	16.1418	1.96833	18.2553	19.8348	14.9318	17.0465	16.1034	16.0169	16.2392	18.4737	17.286	16.5627	10.4079	17.9158	14.6761	16.5424	14.7291	14.323	16.1943	17.1169	15.2861	15.3641	17.0117	18.9428	15.5471	16.744	15.3515	14.9014	16.5436	15.2986	16.5869	17.2038	17.5536	17.0053	17.469	19.0609	14.1994	17.0215	16.3306	18.5831	14.9631	15.7914	19.3772	13.9698	15.8854	17.0209	17.6109	14.2062	14.8855
44	16.4252	1.9422	18.4286	20.0326	15.1499	17.1724	16.1923	16.2002	16.5084	18.7589	17.4901	16.8478	10.6681	18.1909	14.9752	16.8114	15.067	14.6961	16.4028	17.2777	15.518	15.5112	17.3149	19.1878	15.6963	16.9376	15.6361	15.27	16.6337	15.6251	16.7452	17.4837	17.7432	17.2309	17.7114	19.5049	14.5588	17.2131	16.3847	19.0035	15.4828	16.0937	19.4529	14.4359	16.1397	17.2756	18.3405	14.5598	15.1554
45	16.6851	1.92183	18.6277	20.2327	15.3623	17.224	16.2647	16.3524	16.7684	18.976	17.7017	17.1288	10.8696	18.386	15.3264	17.0783	15.4096	15.0086	16.5839	17.3964	15.7574	15.644	17.6256	19.4249	15.8366	17.1417	15.8697	15.6119	16.6881	15.9487	16.9201	17.7274	17.8737	17.4374	17.8409	19.9256	14.858	17.4186	16.4001	19.4033	15.936	16.3642	19.5044	14.888	16.4257	17.4971	19.0878	14.864	15.4217
46	16.8927	1.91193	18.834	20.414	15.5453	17.1738	16.311	16.4551	16.9938	19.0779	17.927	17.363	10.9668	18.4588	15.7044	17.3166	15.7233	15.2198	16.7174	17.4425	15.9906	15.7275	17.9158	19.6352	15.9455	17.3131	16.0092	15.881	16.678	16.2255	17.1045	17.9046	17.9043	17.6025	17.8338	20.2946	15.0662	17.6234	16.3495	19.7498	16.2696	16.5825	19.5422	15.2897	16.7152	17.6449	19.8199	15.0888	15.6672
47	17.0142	1.91846	19.0176	20.5321	15.6708	16.9782	16.3107	16.4873	17.1583	19.0283	18.13	17.5082	10.9234	18.3835	16.0654	17.5012	15.9679	15.2904	16.7797	17.3799	16.1846	15.7218	18.1525	19.7878	16.0046	17.4251	16.01	16.0289	16.5714	16.4116	17.2792	17.9768	17.7926	17.6911	17.663	20.5826	15.1451	17.8024	16.2032	20.0083	16.4325	16.7128	19.5705	15.5991	16.9725	17.6786	20.4896	15.198	15.8588
48	17.014	1.94755	19.1629	20.5339	15.7028	16.584	16.2345	16.4312	17.2311	18.8057	18.1991	17.5233	10.717	18.1438	16.3386	17.6051	16.1019	15.1886	16.7541	17.1687	16.3012	15.5892	18.2962	19.8475	15.9873	17.4635	15.8453	16.0172	16.3491	16.4609	17.4148	17.9056	17.4954	17.6709	17.3059	20.7596	15.0547	17.9195	15.9311	20.1358	16.3828	16.7129	19.5829	15.77	17.1575	17.5671	21.0393	15.157	15.9494
49	16.8616	2.00802	19.2437	20.3883	15.5957	15.9341	16.0375	16.2661	17.1745	18.3922	18.468	17.3964	10.3308	17.7336	16.4718	17.6062	16.0809	14.8914	16.6342	16.7688	16.3005	15.2929	18.3127	19.7819	15.8646	17.4068	15.501	15.813	15.9973	16.3272	17.473	17.6517	16.969	17.5098	16.7443	20.7932	14.7561	17.9338	15.5075	20.0837	16.0894	16.5395	19.5581	15.7567	17.2218	17.2907	21.401	14.9378	15.8866
50	16.5224	2.1047	19.2283	20.0924	15.2932	14.974	15.6599	15.9722	16.9355	17.7682	18.5193	17.1184	9.73332	17.1461	16.4165	17.5079	15.8569	14.3792	16.4166	16.1382	16.1329	14.7939	18.1629	19.5647	15.6139	17.2384	14.9713	15.3787	15.5006	15.9668	17.4089	17.1789	16.173	17.1688	15.9507	20.6465	14.1995	17.8076	14.9069	19.8031	15.525	16.1609	19.4548	15.5164	17.101	16.8466	21.518	14.5144	15.624
51	15.9516	2.24849	19.0839	19.6384	14.7298	13.6658	15.0391	15.517	16.4412	16.9057	18.4382	16.6868	8.87401	16.3601	16.1337	17.3023	15.3794	13.6265	16.0824	15.2356	15.7323	14.0551	17.7964	19.1658	15.2013	16.9434	14.2485	14.6758	14.8226	15.3339	17.1741	16.4456	15.0607	16.6052	14.8768	20.2726	13.3216	17.4977	14.0915	19.2462	14.6569	15.5447	19.2111	15.01	16.7208	16.2283	21.3403	13.8519	15.1207
52	15.1062	2.44512	18.7643	18.9949	13.8445	12.0025	14.1223	14.8513	15.6128	15.7699	18.158	16.0856	7.70964	15.3247	15.5843	16.9681	14.5895	12.5965	15.5853	14.0179	15.0352	13.0341	17.1559	18.5453	14.5871	16.4902	13.3092	13.6668	13.9053	14.3789	16.7185	15.4082	13.6032	15.7781	13.4771	19.6183	12.0884	16.9497	13.0174	18.3667	13.4483	14.6508	18.7538	14.1928	16.0093	15.4103	20.8184	12.899	14.3331
53	13.9547	2.68558	18.227	18.1105	12.6016	10.0023	12.8782	13.9143	14.3911	14.3443	17.6096	15.2694	6.23083	13.9811	14.7136	16.4653	13.4325	11.2629	14.8571	12.4548	13.9897	11.6885	16.206	17.6553	13.7315	15.8255	12.1101	12.3259	12.6889	13.055	15.991	14.0387	11.8115	14.6497	11.7327	18.6346	10.5093	16.1031	11.6584	17.1156	11.8816	13.4358	18.0068	13.024	14.9144	14.3434	19.9101	11.6149	13.2187
54	12.4675	2.9488	17.4234	16.9235	10.9934	7.69512	11.2974	12.6477	12.7529	12.6207	16.7249	14.1668	4.46074	12.2995	13.4655	15.7028	11.8792	9.63678	13.8123	10.5407	12.5618	9.99423	14.9202	16.4466	12.5803	14.8776	10.6157	10.6441	11.1395	11.3426	14.9354	12.3362	9.72314	13.198	9.64291	17.2891	8.618	14.8862	10.01	15.4577	9.96806	11.8701	16.8998	11.4851	13.4209	12.9727	18.5761	9.99986	11.7499
55	10.6423	3.20402	16.281	15.389	9.04327	5.11136	9.39645	11.03	10.7039	10.6064	15.447	12.6955	2.44264	10.2905	11.77	14.6461	9.93882	7.75427	12.3891	8.29627	10.7536	7.94936	13.3019	14.9044	11.0931	13.5934	8.82182	8.63891	9.269	9.26664	13.5005	10.3235	7.38364	11.4195	7.21655	15.5695	6.45964	13.258	8.09436	13.3956	7.73855	9.95682	15.3859	9.59864	11.5392	11.2715	16.8064	8.10955	9.92836
56	8.50407	3.43448	14.6931	13.5061	6.80844	2.279	7.207	9.08433	8.26656	8.31944	13.7148	10.884	0.227222	7.983	9.65022	13.2886	7.63767	5.65256	10.5702	5.775	8.59911	5.56767	11.3833	13.0338	9.28256	11.9647	6.74956	6.353	7.10711	6.88722	11.6638	8.03733	4.83444	9.323	4.46489	13.4856	4.06733	11.2243	5.94756	10.9653	5.23122	7.72678	13.4552	7.41367	9.295	9.25089	14.6276	6.02289	7.78667
57	6.08529	3.63889	12.6811	11.3167	4.36204	-0.751061	4.76835	6.85699	5.45322	5.7658	11.5857	8.79022	-2.15108	5.37355	7.16883	11.5672	4.99305	3.35821	8.37142	3.03996	6.16078	2.87955	9.20613	10.848	7.19135	10.0189	4.42369	3.84572	4.68375	4.25936	9.44006	5.50739	2.09405	6.92151	1.40461	11.0771	1.45685	8.82908	3.59081	8.20939	2.47732	5.22213	11.1324	4.98946	6.71091	6.94888	12.0989	3.79955	5.36845
58	3.38264	3.75963	10.2817	8.86433	1.77233	-3.84391	2.10561	4.38427	2.26291	2.92761	9.10433	6.40655	-4.70418	2.47718	4.39873	9.45776	2.0027	0.880212	5.82255	0.124273	3.50952	-0.0930606	6.79673	8.37006	4.828	7.79442	1.85897	1.15773	2.00961	1.40797	6.86879	2.73436	-0.854364	4.22624	-1.92006	8.39397	-1.37436	6.11561	1.01815	5.15545	-0.505333	2.47785	8.47009	2.37345	3.784	4.39915	9.283	1.45761	2.70864
59	0.457254	3.88704	7.54856	6.17027	-0.857424	-6.7467	-0.763434	1.67596	-1.31341	-0.192374	6.33122	3.69627	-7.43396	-0.726273	1.43438	6.98903	-1.31643	-1.77312	2.945	-2.94868	0.692364	-3.32983	4.18538	5.61373	2.18678	5.32184	-0.958182	-1.70937	-0.940657	-1.67664	3.98071	-0.298889	-3.96208	1.24851	-5.37638	5.47275	-4.42194	3.10834	-1.76337	1.79848	-3.70204	-0.492414	5.53175	-0.410081	0.48603	1.62982	6.2256	-1.03705	-0.170576
60	-2.65488	3.96257	4.51244	3.24451	-3.32304	-9.15461	-3.76785	-1.29962	-5.2626	-3.4529	3.31122	0.621869	-10.2027	-4.21318	-1.63036	4.1663	-4.85839	-4.50341	-0.246535	-6.08774	-2.26546	-6.76057	1.46424	2.56865	-0.732859	2.60573	-4.05756	-4.75274	-4.19907	-4.97334	0.783859	-3.54433	-7.01797	-1.98452	-8.67947	2.32122	-7.57173	-0.170747	-4.62851	-1.86764	-7.04029	-3.6912	2.35439	-3.3346	-3.17852	-1.3584	2.97004	-3.70724	-3.253
61	-5.81786	3.9291	1.17	0.109818	-5.3527	-10.8385	-6.71803	-4.59258	-9.42712	-6.49812	0.097	-2.81688	-12.6894	-7.79264	-4.64603	1.01661	-8.37227	-7.06242	-3.67948	-9.04782	-5.27118	-10.1816	-1.12321	-0.746879	-3.96879	-0.394242	-7.42776	-7.85909	-7.72558	-8.29936	-2.70491	-6.76073	-9.6873	-5.37079	-11.425	-0.991879	-10.5378	-3.62476	-7.29048	-5.74855	-10.3025	-7.04021	-0.986606	-6.283	-7.046	-4.6157	-0.358424	-6.45864	-6.47509
62	-8.77736	3.76344	-2.47333	-3.071	-6.73443	-11.7203	-9.31625	-8.05477	-13.3654	-8.88145	-3.14678	-6.45356	-14.5508	-11.067	-7.32396	-2.43051	-11.4525	-9.14331	-7.04254	-11.4787	-8.08686	-13.2352	-3.23457	-4.16672	-7.47434	-3.64427	-10.8805	-10.7484	-11.2244	-11.275	-6.32915	-9.5381	-11.6256	-8.61992	-13.2562	-4.23871	-12.9575	-6.983	-9.39448	-9.55139	-13.131	-10.2312	-4.23461	-9.00343	-10.7283	-8.13032	-3.47239	-9.0438	-9.63673
63	-11.2146	3.5446	-6.28378	-5.96421	-7.39899	-11.8502	-11.2653	-11.2794	-16.537	-10.2907	-6.09789	-9.79319	-15.6049	-13.6042	-9.23786	-5.97915	-13.6955	-10.5556	-9.85536	-13.0869	-10.3814	-15.541	-4.65504	-7.32219	-10.9643	-6.90184	-14.0146	-13.0705	-14.227	-13.4979	-9.73029	-11.5334	-12.6219	-11.3231	-14.0178	-7.05517	-14.5534	-9.82651	-10.677	-12.8233	-15.1692	-12.8293	-7.00886	-11.1773	-13.7218	-11.6907	-5.98275	-11.1643	-12.4005
64	-12.8577	3.41496	-9.891	-8.20027	-7.39991	-11.3494	-12.3917	-13.7825	-18.5433	-10.6111	-8.383	-12.3245	-15.8274	-15.1275	-10.2833	-9.20155	-14.8695	-11.2454	-11.7016	-13.7515	-11.8553	-16.8533	-5.34291	-9.72818	-13.9595	-9.74845	-16.3659	-14.5688	-16.3191	-14.7243	-12.4728	-12.5894	-12.6771	-13.1247	-13.7677	-9.09755	-15.2246	-11.7814	-11.0583	-15.1535	-16.2071	-14.4865	-8.96809	-12.5745	-15.6383	-14.8896	-7.58645	-12.6049	-14.438
65	-13.5769	3.44245	-12.6693	-9.54496	-6.86441	-10.3845	-12.6782	-15.2331	-19.2393	-10.0443	-9.66744	-13.7535	-15.3011	-15.5625	-10.5121	-11.6163	-14.9542	-11.2616	-12.4115	-13.5181	-12.4749	-17.1166	-5.39371	-11.1598	-15.9875	-11.7871	-17.629	-15.1574	-17.2905	-14.9198	-14.243	-12.7295	-11.9358	-13.865	-12.7063	-10.1692	-15.0238	-12.6766	-10.6177	-16.3316	-16.2157	-15.0807	-9.96482	-13.1292	-16.3324	-17.2925	-8.20259	-13.2808	-15.5672
66	-13.3885	3.53943	-14.2949	-9.96701	-5.94354	-9.12255	-12.219	-15.5392	-18.7047	-8.8269	-10.0214	-14.0281	-14.1791	-14.9912	-10.0913	-12.7849	-14.0948	-10.725	-12.0613	-12.5463	-12.3057	-16.4302	-4.98003	-11.5837	-16.801	-12.8137	-17.7356	-14.8889	-17.1421	-14.1881	-14.9458	-12.0941	-10.6049	-13.5857	-11.0969	-10.2469	-14.1085	-12.5423	-9.53092	-16.3572	-15.3094	-14.6833	-10.0526	-12.9099	-15.8841	-18.6212	-7.95308	-13.214	-15.7745
67	-12.4776	3.61082	-14.6867	-9.586	-4.78533	-7.7	-11.168	-14.7997	-17.174	-7.22133	-9.60533	-13.29	-12.653	-13.606	-9.23167	-12.8183	-12.5377	-9.79033	-10.876	-11.0533	-11.496	-14.9863	-4.286	-11.1257	-16.523	-12.8263	-16.801	-13.908	-16.0323	-12.723	-14.668	-10.8893	-8.89833	-12.464	-9.19633	-9.465	-12.691	-11.55	-8.01233	-15.387	-13.6987	-13.4813	-9.407	-12.0647	-14.52	-18.8107	-7.071	-12.501	-15.164
68	-11.0097	3.55763	-13.9638	-8.59332	-3.51796	-6.228	-9.70728	-13.2361	-14.9597	-5.45453	-8.65156	-11.8056	-10.9178	-11.6412	-8.12866	-11.9033	-10.5597	-8.6114	-9.14446	-9.25428	-10.2297	-13.0273	-3.45882	-10.0119	-15.3549	-11.9822	-15.0566	-12.4133	-14.2199	-10.7747	-13.6024	-9.33279	-7.00445	-10.7495	-7.20927	-8.0381	-10.9867	-9.95317	-6.26942	-13.6595	-11.6314	-11.7126	-8.2607	-10.7855	-12.5299	-17.9597	-5.81759	-11.2797	-13.9096
69	-9.22772	3.38379	-12.3643	-7.19585	-2.23848	-4.79545	-8.03698	-11.1334	-12.3888	-3.69256	-7.37822	-9.86051	-9.14108	-9.42664	-6.92494	-10.3095	-8.40979	-7.31282	-7.15027	-7.33095	-8.68814	-10.7988	-2.59621	-8.49522	-13.571	-10.5245	-12.7895	-10.613	-11.9925	-8.59645	-11.9872	-7.62229	-5.08183	-8.7052	-5.27192	-6.19125	-9.22158	-8.02161	-4.47262	-11.4884	-9.34571	-9.61818	-6.83985	-9.26523	-10.2474	-16.2844	-4.42194	-9.69481	-12.2522
70	-7.32704	3.12087	-10.1837	-5.58294	-1.01482	-3.45236	-6.33521	-8.77552	-9.752	-2.03833	-5.94333	-7.69727	-7.44306	-7.19627	-5.71415	-8.32321	-6.28439	-5.98361	-5.1257	-5.41876	-7.02755	-8.51479	-1.75021	-6.80697	-11.4505	-8.71473	-10.2832	-8.70558	-9.61864	-6.40542	-10.0597	-5.91118	-3.27424	-6.56573	-3.45603	-4.13455	-7.54564	-5.99097	-2.74152	-9.13245	-7.04715	-7.41042	-5.32252	-7.6643	-7.93773	-14.0575	-3.04824	-7.88264	-10.3977
71	-5.46261	2.81647	-7.71756	-3.90819	0.107101	-2.21973	-4.71578	-6.42429	-7.27727	-0.546333	-4.44944	-5.53794	-5.88769	-5.12391	-4.55096	-6.20036	-4.32641	-4.68462	-3.23962	-3.61449	-5.37559	-6.33802	-0.937869	-5.12745	-9.24096	-6.78045	-7.78178	-6.85705	-7.32616	-4.37752	-8.03063	-4.31113	-1.68565	-4.514	-1.79742	-2.05047	-6.02942	-4.03936	-1.15803	-6.79845	-4.89766	-5.25804	-3.83254	-6.10066	-5.7893	-11.5409	-1.78948	-5.96836	-8.5107
72	-3.74273	2.51564	-5.21578	-2.29522	1.09441	-1.10312	-3.24276	-4.27432	-5.12287	0.746869	-2.957	-3.5297	-4.49072	-3.31882	-3.45439	-4.1586	-2.64226	-3.44023	-1.57018	-1.98593	-3.81878	-4.3797	-0.162061	-3.57779	-7.13769	-4.91152	-5.47312	-5.18856	-5.26861	-2.62895	-6.07335	-2.90075	-0.359505	-2.66806	-0.32804	-0.0851919	-4.68306	-2.27898	0.227293	-4.63688	-2.99937	-3.27804	-2.44086	-4.64837	-3.918	-8.99149	-0.688646	-4.06465	-6.71139
73	-2.22805	2.24962	-2.864	-0.839091	1.93164	-0.112	-1.95127	-2.42036	-3.36109	1.83636	-1.504	-1.75191	-3.23164	-1.82755	-2.42636	-2.30664	-1.30418	-2.24436	-0.137273	-0.567636	-2.39436	-2.68764	0.580909	-2.21645	-5.27391	-3.22345	-3.49509	-3.76382	-3.50882	-1.201	-4.30873	-1.71218	0.702818	-1.08373	0.925909	1.65782	-3.485	-0.766455	1.39255	-2.73409	-1.38891	-1.54091	-1.17827	-3.34245	-2.37618	-6.65891	0.244273	-2.28136	-5.07491
74	-0.937078	2.03052	-0.811333	0.412909	2.61838	0.734182	-0.844758	-0.887293	-1.97083	2.74737	-0.144778	-0.228091	-2.06743	-0.631636	-1.46057	-0.681717	-0.283818	-1.0777	1.06826	0.643899	-1.11178	-1.24329	1.29308	-1.05286	-3.67955	-1.77187	-1.88398	-2.59566	-2.04898	-0.0731212	-2.79935	-0.726929	1.53265	0.232636	1.98221	3.1154	-2.39724	0.476758	2.3323	-1.12488	-0.0520707	-0.0755758	-0.0515253	-2.19052	-1.15233	-4.65764	1.01998	-0.721747	-3.63655
75	0.143919	1.85585	0.929778	1.44943	3.16094	1.40391	0.0891313	0.349899	-0.87501	3.50704	1.07611	1.06239	-0.954495	0.345091	-0.545131	0.728182	0.488	0.0850101	2.07319	1.65327	0.0289091	-0.024	1.969	-0.064202	-2.35437	-0.563374	-0.599727	-1.65503	-0.845475	0.814576	-1.5671	0.101768	2.18167	1.30835	2.85872	4.26508	-1.38452	1.45562	3.04716	0.174636	1.0611	1.1193	0.950121	-1.18761	-0.190697	-2.99731	1.64995	0.568596	-2.39982
76	1.04508	1.7156	2.36967	2.28109	3.57164	1.86573	0.861606	1.3257	0.0158182	4.14564	2.11367	2.15439	0.128576	1.19436	0.331636	1.95145	1.09521	1.25291	2.89348	2.492	1.03242	0.976909	2.60112	0.777939	-1.26448	0.421515	0.43797	-0.895121	0.164545	1.54258	-0.595909	0.832394	2.70661	2.18106	3.58421	5.12121	-0.431273	2.19967	3.55127	1.18027	2.00933	2.06791	1.84673	-0.32003	0.582091	-1.63945	2.139	1.59309	-1.34182
77	1.80296	1.59853	3.53011	2.93372	3.87434	2.11242	1.48446	2.0796	0.775545	4.70218	2.93233	3.07002	1.18271	1.982	1.17011	3.0112	1.61342	2.40703	3.54175	3.19513	1.9178	1.75225	3.18554	1.51709	-0.353909	1.22485	1.29996	-0.251899	1.03019	2.17848	0.168162	1.51676	3.16153	2.88792	4.19646	5.73168	0.461758	2.7627	3.8964	1.96106	2.836	2.79882	2.65011	0.434535	1.22912	-0.520182	2.5108	2.36969	-0.426242
78	2.44549	1.49524	4.44733	3.44578	4.09833	2.17333	1.95578	2.66811	1.45967	5.19511	3.53511	3.81278	2.19289	2.74	1.95422	3.92456	2.09856	3.50756	4.04789	3.78444	2.68778	2.30167	3.716	2.18911	0.430778	1.88656	2.038	0.318	1.77889	2.75222	0.784889	2.19522	3.59067	3.46844	4.73822	6.16511	1.27867	3.18767	4.12956	2.58933	3.56833	3.33344	3.36122	1.10033	1.795	0.424222	2.79689	2.89767	0.376667
79	2.99662	1.40888	5.16	3.85521	4.26652	2.09927	2.28136	3.14985	2.09558	5.61915	3.964	4.42118	3.13788	3.46009	2.66097	4.72339	2.57827	4.51261	4.44794	4.264	3.33306	2.64709	4.1847	2.81709	1.10812	2.43394	2.6923	0.835394	2.41964	3.25915	1.30548	2.90015	4.01321	3.96012	5.24606	6.48606	1.99582	3.49742	4.28455	3.10218	4.20955	3.69794	3.97045	1.68418	2.30227	1.22848	3.03567	3.17052	1.076
80	3.46839	1.35265	5.68978	4.18311	4.39444	1.93903	2.48111	3.58018	2.67149	5.96847	4.27122	4.92974	4.00372	4.119	3.26055	5.41511	3.04751	5.38865	4.76826	4.61887	3.84016	2.82176	4.57205	3.40867	1.66103	2.8947	3.28509	1.30038	2.94263	3.67109	1.7567	3.63294	4.40672	4.39386	5.73857	6.7369	2.59824	3.69973	4.37118	3.51412	4.73899	3.92786	4.47817	2.17065	2.75336	1.91024	3.25062	3.21542	1.67206
81	3.842	1.31647	6.03133	4.41978	4.48917	1.72712	2.58379	3.98523	3.13072	6.23579	4.49767	5.35673	4.76208	4.67291	3.71214	5.99688	3.47418	6.10317	5.01196	4.8292	4.19091	2.86334	4.83494	3.96725	2.08575	3.27719	3.80833	1.6917	3.3211	3.9539	2.15133	4.37099	4.71027	4.77392	6.21523	6.9336	3.06003	3.78561	4.38045	3.83103	5.12687	4.04621	4.8713	2.54009	3.13403	2.48	3.45268	3.07864	2.15739
82	4.10142	1.3108	6.17	4.53273	4.54109	1.48845	2.62436	4.341	3.42082	6.42082	4.649	5.69336	5.37173	5.06709	3.97991	6.44718	3.80036	6.63755	5.156	4.871	4.369	2.80918	4.94709	4.49018	2.36609	3.57936	4.22445	1.96618	3.545	4.09627	2.49136	5.06418	4.86109	5.07364	6.662	7.06491	3.34564	3.75127	4.30218	4.05491	5.34391	4.07218	5.12573	2.77682	3.41636	2.93364	3.64336	2.81009	2.50773
83	4.22474	1.33318	6.10122	4.48078	4.52356	1.25091	2.64368	4.58335	3.53957	6.54162	4.69056	5.90492	5.77757	5.275	4.04023	6.71995	3.95859	6.97577	5.17135	4.72357	4.36892	2.70601	4.90849	4.95438	2.49676	3.78424	4.47661	2.08807	3.62261	4.10882	2.74395	5.6444	4.83816	5.24594	7.04112	7.10463	3.42327	3.60937	4.14106	4.18527	5.38031	4.03693	5.21607	2.87058	3.57273	3.26264	3.80301	2.45088	2.68827
84	4.2076	1.37348	5.90122	4.24148	4.4187	1.04921	2.69037	4.66532	3.53187	6.61772	4.63233	5.9373	5.95119	5.31536	3.88897	6.78208	3.91311	7.11246	5.0572	4.38122	4.2149	2.62419	4.74193	5.31854	2.49224	3.85832	4.52729	2.06129	3.57638	4.02282	2.85036	6.04026	4.68209	5.26204	7.28795	7.03765	3.27645	3.37973	3.92169	4.23473	5.26782	3.99112	5.13773	2.83018	3.60621	3.46755	3.89013	2.03946	2.67848
85	4.0776	1.41895	5.66267	3.84539	4.23955	0.919727	2.80997	4.57833	3.47845	6.66888	4.51133	5.755	5.92048	5.23845	3.5533	6.64461	3.6907	7.07788	4.86976	3.85591	3.9727	2.6507	4.503	5.53464	2.38885	3.76164	4.41252	1.94755	3.44376	3.89021	2.7563	6.222	4.48858	5.12321	7.35352	6.88373	2.93127	3.10779	3.69461	4.23545	5.06782	3.99694	4.92124	2.689	3.57136	3.56515	3.87388	1.64227	2.50345
86	3.89762	1.46386	5.50378	3.38523	4.03441	0.890697	3.02856	4.35488	3.487	6.72665	4.38667	5.36227	5.77279	5.10791	3.12292	6.34602	3.3888	6.94782	4.70042	3.18176	3.73436	2.85387	4.27269	5.58811	2.25028	3.49507	4.24733	1.86301	3.28322	3.77467	2.4682	6.22357	4.38223	4.86471	7.23983	6.70765	2.46052	2.86865	3.5323	4.24209	4.86257	4.10983	4.65521	2.49987	3.55691	3.59213	3.75737	1.35769	2.23333
87	3.75182	1.51266	5.53989	2.99733	3.87079	0.975818	3.3497	4.06548	3.64767	6.8261	4.33222	4.8359	5.61004	4.99282	2.78074	5.97451	3.16944	6.81818	4.63944	2.41269	3.57972	3.27761	4.12463	5.51789	2.1691	3.12341	4.19057	1.93023	3.17729	3.74895	2.07612	6.133	4.46771	4.55028	7.00858	6.59116	1.95058	2.74359	3.50838	4.31161	4.73671	4.35484	4.45691	2.32407	3.65412	3.61049	3.58065	1.28264	1.95988
88	3.71216	1.57534	5.82967	2.77606	3.81042	1.174	3.75115	3.79012	3.97621	6.99048	4.402	4.26897	5.51103	4.94773	2.699	5.65945	3.15521	6.78864	4.74236	1.63694	3.56355	3.88212	4.10482	5.39758	2.22848	2.75809	4.32997	2.20909	3.21352	3.87212	1.71055	6.05264	4.78379	4.25155	6.77445	6.58518	1.47973	2.78745	3.67027	4.45982	4.74309	4.72252	4.39861	2.22039	3.92336	3.69952	3.40724	1.46812	1.79991
89	3.81186	1.65535	6.34478	2.74933	3.885	1.47233	4.17956	3.60033	4.419	7.228	4.61067	3.77911	5.51911	5.003	2.981	5.52311	3.38444	6.92456	4.99856	0.957444	3.70189	4.56133	4.228	5.31967	2.48578	2.52022	4.64967	2.66856	3.44678	4.15289	1.47956	6.06189	5.279	4.01122	6.62456	6.67967	1.12033	3.01	4.016	4.66067	4.89178	5.18344	4.47756	2.21578	4.36367	3.912	3.30111	1.90267	1.87367
90	4.03911	1.74109	7.00656	2.9013	4.09402	1.85173	4.54764	3.55132	4.9096	7.52442	4.948	3.49111	5.64511	5.17782	3.60403	5.56481	3.82034	7.2153	5.33387	0.469485	3.95531	5.17238	4.48058	5.32967	2.95038	2.4891	5.06171	3.2178	3.86798	4.55683	1.42533	6.19803	5.8307	3.8352	6.59389	6.81911	0.959061	3.38532	4.49398	4.87567	5.1797	5.70142	4.64406	2.29501	4.91291	4.24058	3.29188	2.51163	2.22212
91	4.34405	1.81676	7.725	3.19064	4.403	2.28382	4.74127	3.65955	5.40964	7.83673	5.372	3.48345	5.87582	5.45055	4.41227	5.73527	4.368	7.58573	5.65027	0.206273	4.25982	5.60945	4.82645	5.40536	3.57909	2.66109	5.46464	3.74791	4.42182	5.03145	1.508	6.43355	6.301	3.71427	6.65918	6.93064	1.058	3.86482	5.03645	5.06118	5.59091	6.23227	4.84436	2.42036	5.47836	4.62609	3.35745	3.18518	2.77618
92	4.65182	1.87979	8.401	3.55245	4.73641	2.71921	4.68569	3.82419	5.89835	8.11448	5.82244	3.71998	6.15908	5.78136	5.20215	5.9784	4.89337	7.96337	5.87814	0.132343	4.52917	5.86654	5.18666	5.47172	4.27945	2.90501	5.79089	4.15713	4.9856	5.53385	1.62677	6.67236	6.58557	3.63267	6.75027	6.93642	1.38645	4.36988	5.56871	5.16533	6.07021	6.72818	5.0367	2.5488	5.94973	5.00494	3.43943	3.81756	3.40721
93	4.8868	1.94006	8.92611	3.89595	4.98473	3.06797	4.47907	3.87688	6.32284	8.32836	6.24489	4.03393	6.39835	6.11373	5.80085	6.20543	5.26222	8.31222	5.99191	0.182949	4.66199	6.02868	5.47021	5.4284	4.92213	3.02789	6.01531	4.37342	5.42216	6.03413	1.68099	6.76764	6.59667	3.55234	6.77534	6.75627	1.81997	4.77486	5.99607	5.11545	6.51975	7.13949	5.18975	2.6437	6.22003	5.34146	3.45181	4.32442	3.97715
94	4.9703	2.01189	9.16967	4.11112	5.04309	3.22482	4.41124	3.66679	6.58642	8.46533	6.57833	4.15236	6.48055	6.41155	6.17715	6.29436	5.37739	8.62085	5.96924	0.271333	4.57145	6.17561	5.56812	5.17106	5.35897	2.81409	6.11803	4.35364	5.60521	6.49861	1.60894	6.54261	6.26773	3.41218	6.63909	6.31133	2.18864	4.9283	6.21842	4.84418	6.82812	7.40927	5.27333	2.67182	6.20364	5.61973	3.28261	4.63864	4.37309
95	4.85211	2.09359	9.00233	4.08678	4.87398	3.14445	4.71104	3.17726	6.60364	8.49012	6.72322	3.88596	6.3223	6.67609	6.41576	6.07658	5.19234	8.89287	5.76196	0.247758	4.21059	6.31064	5.3692	4.62691	5.52716	2.09014	6.04385	4.06907	5.45156	6.8784	1.39934	5.84178	5.63866	3.16816	6.25651	5.56178	2.32	4.7473	6.14907	4.35952	6.92576	7.47424	5.2444	2.60028	5.84552	5.81985	2.81186	4.71257	4.52424
96	4.54412	2.16272	8.36178	3.74853	4.56742	2.93318	5.32997	2.58872	6.33145	8.33046	6.57211	3.27426	5.91828	6.93027	6.60026	5.55677	4.70286	9.114	5.29895	-0.0648485	3.60496	6.37638	4.8444	3.81631	5.35202	0.894162	5.73223	3.52412	4.93306	7.11222	1.11736	4.6503	4.87533	2.8658	5.57964	4.58135	2.13985	4.33566	5.77072	3.79615	6.80813	7.29785	5.05105	2.43758	5.13721	5.91516	2.01098	4.55419	4.42048
97	4.12356	2.18163	7.32867	3.12461	4.32194	2.81473	6.10579	2.16582	5.75267	7.90394	6.049	2.61115	5.36164	7.16555	6.7277	4.86933	3.97148	9.238	4.53827	-0.727515	2.86994	6.29224	4.10497	2.89294	4.77627	-0.327545	5.14682	2.79576	4.112	7.12624	0.901485	3.21976	4.19118	2.65158	4.66533	3.59267	1.77545	3.96282	5.19067	3.37627	6.48979	6.89409	4.66067	2.25209	4.19345	5.88136	1.09136	4.2453	4.12036
98	3.72114	2.11665	6.15078	2.40244	4.33373	2.94279	6.95313	2.08517	4.95709	7.14528	5.15056	2.26948	4.81412	7.31691	6.67225	4.22109	3.19438	9.18018	3.60037	-1.56974	2.21541	5.94675	3.39724	2.15985	3.8768	-0.643	4.29922	2.07008	3.20526	6.82983	0.895475	2.0282	3.76908	2.67524	3.74592	2.90163	1.52873	3.84011	4.62915	3.28745	5.98422	6.30679	4.12074	2.16231	3.30388	5.66967	0.47101	3.95606	3.75006
99	3.4354	1.96906	5.14767	1.90455	4.64655	3.27903	7.82084	2.37208	4.19246	6.05217	4.05678	2.38197	4.44772	7.27709	6.16322	3.85335	2.66081	8.79885	2.82427	-2.20347	1.86371	5.25186	2.98712	1.89998	2.96588	-0.833586	3.37995	1.59562	2.57063	6.15229	1.1857	1.43471	3.68441	2.98294	3.15671	2.72215	1.63458	3.95487	4.30292	3.55358	5.38699	5.59855	3.64258	2.31185	2.76618	5.23647	0.444232	3.8793	3.50788
100	3.36936	1.7608	4.51	1.822	5.158	3.728	8.672	2.956	3.713	4.783	3.148	2.809	4.325	6.92	5.016	3.893	2.548	7.939	2.465	-2.323	1.873	4.265	2.979	2.131	2.437	-0.102	2.722	1.501	2.424	5.198	1.759	1.424	3.9	3.486	3.063	3.015	2.065	4.201	4.267	4.038	4.898	4.891	3.478	2.765	2.648	4.659	0.943	4.08	3.552
all values Left	mean	std	steps
1	11.6307	3.22512	18.368	16.281	17.816	10.876	8.704	5.299	14.181	12.205	14.653	13.921	12.837	1.901	10.119	11.935	14.936	9.595	5.197	15.24	13.065	10.066	9.556	11.247	15.401	3.143	7.04	11.246	16.284	10.243	10.91	10.109	10.775	11.254	11.778	13.656	10.933	11.17	15.752	7.058	15.098	11.815	14.76	11.065	9.434	13.025	7.675	10.825	13.993
2	9.62846	3.48474	16.6207	14.7636	16.5154	8.92109	6.19474	2.68532	13.0023	10.0193	12.8909	11.8253	11.118	-0.413202	7.71944	9.7997	13.7136	7.21616	2.61548	13.365	11.4314	7.68536	7.28356	9.39082	13.8768	0.433061	4.713	9.27149	14.4271	8.4062	8.85618	8.11414	8.53611	8.9883	9.61976	11.7705	8.76829	8.98548	13.65	4.76743	13.543	10.1739	12.591	8.89772	7.09142	10.6617	5.27169	8.45091	12.5108
3	7.35663	3.75762	14.3893	12.8487	14.859	6.69188	3.42063	-0.101333	11.477	7.45322	10.8107	9.37222	9.134	-2.89245	5.03056	7.28842	12.1682	4.49661	-0.179909	11.1099	9.42121	5.04118	4.78325	7.17555	12.0398	-2.56934	2.13656	7.05669	12.2372	6.30828	6.49645	5.86087	6.00882	6.39739	7.19297	9.56228	6.30817	6.47467	11.2082	2.26535	11.5841	8.25776	10.084	6.41168	4.48315	7.98579	2.67379	5.742	10.6965
4	4.73786	3.94355	11.763	10.5676	12.8655	4.26018	0.411727	-3.07655	9.61973	4.51236	8.43303	6.62267	6.88318	-5.55712	2.04233	4.47618	10.2613	1.44288	-3.13618	8.506	7.06045	2.19282	2.11373	4.62282	9.93406	-5.81524	-0.705333	4.62027	9.74582	3.97182	3.89697	3.36997	3.2393	3.50564	4.51836	7.08315	3.56285	3.64927	8.47958	-0.445697	9.26318	6.10424	7.27773	3.64852	1.63864	5.05573	-0.0929697	2.68336	8.57464
5	1.89821	4.1542	8.82665	7.97054	10.5845	1.69167	-2.73572	-6.23129	7.47536	1.19204	5.7658	3.62378	4.33264	-8.36482	-1.26478	1.46139	8.01164	-1.91662	-6.03782	5.58267	4.376	-0.829727	-0.698596	1.76645	7.59112	-9.15892	-3.84822	1.9553	6.96865	1.41113	1.10324	0.632313	0.237545	0.319333	1.58556	4.37768	0.546121	0.534061	5.50359	-3.37335	6.62524	3.73693	4.19025	0.633444	-1.43558	1.90694	-3.01004	-0.753848	6.18674
6	-1.15222	4.32449	5.63937	5.08901	8.05722	-0.911727	-5.79096	-9.38029	5.08336	-2.51205	2.78932	0.424333	1.44764	-11.0967	-4.84978	-1.65791	5.45291	-5.46658	-8.53661	2.33822	1.38235	-3.99055	-3.61203	-1.36791	5.03634	-12.3117	-7.25211	-0.958677	3.91898	-1.39045	-1.88362	-2.38513	-2.99999	-3.12455	-1.60167	1.45783	-2.69932	-2.80261	2.28844	-6.46061	3.69715	1.15063	0.806818	-2.61871	-4.72088	-1.36503	-5.975	-4.52333	3.56877
7	-4.3239	4.3872	2.30245	1.92418	5.29755	-3.34809	-8.43115	-12.1643	2.45973	-6.54294	-0.492576	-2.82367	-1.78255	-13.4095	-8.478	-4.72627	2.60191	-8.92973	-10.3253	-1.24467	-1.88064	-7.15364	-6.47361	-4.75027	2.34136	-14.8678	-10.6597	-4.07064	0.650818	-4.46633	-5.05688	-5.68182	-6.38397	-6.66309	-4.91027	-1.68482	-6.0343	-6.20418	-1.09058	-9.48245	0.494909	-1.65121	-2.86748	-6.06103	-8.06555	-4.51036	-8.74688	-8.37564	0.739636
8	-7.42035	4.27463	-0.937949	-1.52558	2.30616	-5.3527	-10.3816	-14.2245	-0.416545	-10.6551	-3.91275	-5.80978	-5.24845	-15.0059	-11.711	-7.41376	-0.548303	-11.8923	-11.2291	-5.073	-5.25019	-10.0193	-9.01072	-8.26927	-0.308929	-16.4571	-13.6281	-7.15447	-2.65216	-7.79065	-8.27612	-9.1272	-9.63894	-9.95324	-8.01388	-4.94859	-9.15972	-9.36988	-4.38669	-12.0986	-2.91288	-4.5462	-6.69928	-9.50605	-11.1163	-7.17185	-11.0007	-11.8565	-2.32293
9	-10.15	3.98673	-3.70423	-5.16895	-0.863758	-6.72176	-11.5194	-15.357	-3.58527	-14.3829	-7.02282	-8.16111	-8.623	-15.7499	-14.111	-9.31479	-3.93961	-13.971	-11.2697	-8.79744	-8.36714	-12.2229	-10.9432	-11.6449	-2.61816	-16.8628	-15.749	-9.83706	-5.64707	-11.1646	-11.2145	-12.3929	-12.3553	-12.5881	-10.5107	-8.04612	-11.6843	-11.9059	-7.21398	-13.9988	-6.301	-7.24341	-10.3568	-12.585	-13.4465	-9.03712	-12.4891	-14.4816	-5.66329
10	-12.2184	3.632	-5.65827	-8.71864	-3.999	-7.38891	-11.867	-15.671	-6.98727	-17.2213	-9.25936	-9.617	-11.4452	-15.6583	-15.425	-10.3204	-7.28373	-14.9656	-10.6599	-11.882	-10.7795	-13.5099	-12.1044	-14.4725	-4.31018	-16.1203	-16.805	-11.7731	-7.97518	-14.1965	-13.4883	-15.0496	-14.1706	-14.2802	-12.1157	-10.5799	-13.2915	-13.4996	-9.21873	-15.0237	-9.27427	-9.37791	-13.3935	-14.8813	-14.7676	-9.97609	-13.1306	-15.9517	-9.22382
11	-13.418	3.36991	-6.65001	-11.7244	-6.73997	-7.40512	-11.5327	-15.1045	-10.3338	-18.8406	-10.4007	-10.0462	-13.3408	-14.8477	-15.5194	-10.4935	-10.0957	-14.8837	-9.59579	-13.7426	-12.1656	-13.8161	-12.4689	-16.3935	-5.25841	-14.5159	-16.697	-12.7831	-9.43534	-16.451	-14.8422	-16.7621	-14.9244	-14.9455	-12.7464	-12.1991	-13.8576	-14.0421	-10.208	-15.1757	-11.4354	-10.677	-15.4547	-16.1223	-15.019	-10.0435	-12.9844	-16.2161	-12.7322
12	-13.7024	3.30909	-6.69467	-13.7813	-8.73878	-6.89233	-10.6797	-13.5548	-13.156	-19.1604	-10.4598	-9.68622	-14.148	-13.4986	-14.6366	-10.0127	-12.0057	-13.8888	-8.26833	-14.2839	-12.4531	-13.237	-12.1206	-17.228	-5.47078	-12.3282	-15.6986	-12.8608	-10.0128	-17.6489	-15.2171	-17.392	-14.6471	-14.668	-12.484	-12.7653	-13.4449	-13.6197	-10.176	-14.5703	-12.5703	-11.058	-16.3907	-16.2476	-14.316	-9.407	-12.1928	-15.4193	-15.7527
13	-13.1597	3.38599	-6.07439	-14.6976	-9.81324	-5.99636	-9.48118	-11.7427	-14.9483	-18.3078	-9.62609	-8.76867	-13.8375	-11.8185	-13.0123	-9.09955	-12.8573	-12.2378	-6.82573	-13.5933	-11.7736	-11.9383	-11.2072	-16.9266	-5.16564	-9.85458	-14.0617	-12.1382	-9.82288	-17.7321	-14.6969	-16.9812	-13.4924	-13.6304	-11.5143	-12.3627	-12.2381	-12.4445	-9.27818	-13.3921	-12.6717	-10.603	-16.2385	-15.3696	-12.8719	-8.28682	-10.9459	-13.8207	-17.875
14	-11.963	3.45962	-5.0487	-14.4963	-9.9822	-4.86085	-8.08527	-9.7218	-15.6083	-16.5437	-8.17872	-7.51578	-12.707	-10.0039	-10.9263	-7.95385	-12.692	-10.2075	-5.37221	-11.9322	-10.3529	-10.2237	-9.90167	-15.7475	-4.53312	-7.34957	-12.0517	-10.8257	-9.05049	-16.8131	-13.4428	-15.7056	-11.6983	-12.058	-10.0639	-11.1999	-10.4841	-10.7768	-7.74429	-11.849	-11.8805	-9.49298	-15.1685	-13.7169	-10.9365	-6.89791	-9.43968	-11.7252	-18.8778
15	-10.3291	3.43675	-3.84178	-13.3425	-9.39206	-3.61115	-6.61133	-7.69307	-15.1905	-14.1898	-6.40366	-6.09078	-11.0259	-8.21386	-8.653	-6.71906	-11.6876	-8.04052	-3.98015	-9.64444	-8.51073	-8.30155	-8.3672	-13.932	-3.73245	-5.00408	-9.90722	-9.15436	-7.90112	-15.1119	-11.7184	-13.8202	-9.53959	-10.1766	-8.35824	-9.52413	-8.4368	-8.86179	-5.81087	-10.1422	-10.4303	-7.94866	-13.4266	-11.5658	-8.74973	-5.41058	-7.83853	-9.42776	-18.747
16	-8.46757	3.29115	-2.61288	-11.4631	-8.22736	-2.34345	-5.15327	-5.80545	-13.885	-11.5678	-4.5323	-4.59967	-9.03645	-6.55661	-6.421	-5.49418	-10.0927	-5.9353	-2.65273	-7.06933	-6.51812	-6.33573	-6.74445	-11.7433	-2.87409	-2.93636	-7.81833	-7.32915	-6.56385	-12.9012	-9.76842	-11.5877	-7.2713	-8.18691	-6.58827	-7.56336	-6.31991	-6.88936	-3.69545	-8.44388	-8.58491	-6.18245	-11.2805	-9.18252	-6.51655	-3.94445	-6.26521	-7.16864	-17.5753
17	-6.55782	3.04748	-1.45806	-9.18244	-6.72957	-1.12555	-3.77274	-4.14578	-11.958	-8.952	-2.73811	-3.106	-6.93855	-5.06663	-4.39378	-4.32212	-8.16348	-4.02923	-1.36764	-4.481	-4.56587	-4.44255	-5.1468	-9.42055	-2.02102	-1.20727	-5.90922	-5.51291	-5.1868	-10.4507	-7.79874	-9.27829	-5.11448	-6.25588	-4.8982	-5.52886	-4.305	-4.9823	-1.58513	-6.86493	-6.58521	-4.36783	-8.97103	-6.79593	-4.39239	-2.56985	-4.79793	-5.11221	-15.6698
18	-4.73225	2.75246	-0.415939	-6.75986	-5.08023	-0.00360606	-2.49973	-2.74548	-9.69273	-6.55291	-1.10633	-1.64889	-4.89309	-3.73287	-2.666	-3.21955	-6.12909	-2.41063	-0.0940606	-2.07189	-2.77083	-2.70255	-3.64811	-7.15418	-1.19701	0.234667	-4.243	-3.82558	-3.86177	-7.99378	-5.96711	-7.07575	-3.21929	-4.5023	-3.38246	-3.59225	-2.50048	-3.20655	0.375162	-5.4472	-4.61991	-2.62534	-6.69073	-4.58387	-2.48576	-1.31803	-3.47557	-3.354	-13.3162
19	-3.07751	2.45392	0.511273	-4.39273	-3.41827	0.989636	-1.34409	-1.60309	-7.345	-4.50873	0.321182	-0.27	-3.01209	-2.51636	-1.268	-2.18718	-4.17509	-1.12455	1.18545	0.054	-1.18836	-1.16027	-2.27718	-5.07527	-0.407909	1.44436	-2.839	-2.34018	-2.64409	-5.70673	-4.37291	-5.10073	-1.653	-2.99055	-2.09436	-1.88518	-0.955545	-1.59564	2.08491	-4.18755	-2.81555	-1.03755	-4.57945	-2.65373	-0.855091	-0.197182	-2.30718	-1.92455	-10.7705
20	-1.63757	2.18761	1.34939	-2.22075	-1.85078	1.83661	-0.314222	-0.697343	-5.11773	-2.8659	1.52412	0.966556	-1.35645	-1.36774	-0.174333	-1.21685	-2.39536	-0.146364	2.45127	1.83133	0.165798	0.169909	-1.04111	-3.24909	0.34697	2.46233	-1.69856	-1.0788	-1.56025	-3.71176	-3.05204	-3.40947	-0.411061	-1.74439	-1.02846	-0.464051	0.327182	-0.172303	3.48772	-3.05833	-1.24112	0.345475	-2.71771	-1.03717	0.495364	0.801273	-1.28894	-0.796333	-8.27941
21	-0.416487	1.97229	2.13394	-0.321333	-0.451859	2.53579	0.572394	0.012404	-3.14236	-1.58119	2.52428	2.02344	0.0625455	-0.254505	0.743222	-0.296727	-0.825606	0.596	3.6517	3.30289	1.30584	1.28536	0.0594141	-1.68473	1.07071	3.32866	-0.751	-0.037798	-0.609949	-2.07337	-1.98915	-2.00163	0.560515	-0.753545	-0.14098	0.666212	1.37637	1.04845	4.57007	-2.02108	0.0739091	1.50094	-1.13831	0.287596	1.57909	1.69564	-0.407808	0.0947576	-6.03992
22	0.604993	1.80675	2.89133	1.28879	0.738727	3.09264	1.28609	0.56703	-1.47855	-0.571091	3.35348	2.863	1.26909	0.829879	1.57033	0.582	0.543455	1.18594	4.72036	4.495	2.2563	2.20755	1.03242	-0.361273	1.759	4.06367	0.0596667	0.807091	0.222939	-0.774364	-1.13582	-0.835485	1.34197	0.0283636	0.627242	1.53979	2.22876	2.07655	5.35688	-1.04815	1.12718	2.41803	0.143182	1.38067	2.42718	2.499	0.357424	0.819545	-4.13691
23	1.45943	1.67703	3.61944	2.62078	1.71578	3.518	1.79378	0.997778	-0.122	0.265	4.04811	3.48389	2.295	1.87456	2.355	1.41767	1.737	1.69633	5.62533	5.42811	3.02944	2.975	1.89556	0.736	2.40456	4.67344	0.766333	1.50722	0.978667	0.275222	-0.429444	0.147333	2.01133	0.658667	1.33433	2.21567	2.92044	2.93033	5.90844	-0.131111	1.94367	3.10811	1.13967	2.316	3.06567	3.21367	1.03167	1.43567	-2.56644
24	2.17677	1.56778	4.2737	3.69666	2.49345	3.83248	2.08172	1.32822	0.943636	0.992758	4.64545	3.92667	3.14645	2.85825	3.10889	2.19379	2.78073	2.18019	6.33606	6.13256	3.6392	3.60909	2.64966	1.58482	3.00346	5.15294	1.37022	2.09041	1.67491	1.14617	0.183798	0.992566	2.61093	1.18742	2.02557	2.75872	3.4901	3.63858	6.3004	0.726162	2.56633	3.59579	1.91531	3.13394	3.51739	3.83227	1.62452	1.98045	-1.28261
25	2.78126	1.47097	4.78682	4.55127	3.10212	4.06536	2.17258	1.57303	1.77273	1.65848	5.16612	4.24333	3.85209	3.76352	3.81533	2.88355	3.69464	2.65955	6.82682	6.66233	4.11706	4.132	3.28624	2.19609	3.55055	5.46509	1.86	2.57918	2.30127	1.88955	0.735455	1.72612	3.14376	1.64482	2.73676	3.23021	3.97406	4.23873	6.59558	1.50352	3.03845	3.92921	2.54097	3.85545	3.81436	4.35264	2.12242	2.46955	-0.217636
26	3.28648	1.38845	5.10553	5.21848	3.58089	4.24015	2.1161	1.74501	2.41609	2.27513	5.61214	4.47633	4.43545	4.56933	4.44022	3.45064	4.49503	3.12587	7.07985	7.07256	4.49574	4.53182	3.79337	2.58964	4.03798	5.61273	2.22189	2.99518	2.83519	2.54559	1.23204	2.35697	3.58509	2.04661	3.47761	3.67912	4.40168	4.7723	6.82875	2.17746	3.38936	4.15349	3.05385	4.47131	3.98924	4.76936	2.50509	2.89955	0.684747
27	3.68716	1.32286	5.22568	5.71602	3.9664	4.37333	1.96437	1.84445	2.93245	2.8154	5.97696	4.63456	4.92564	5.23768	4.928	3.8533	5.18733	3.54291	7.10648	7.38633	4.79683	4.78673	4.15409	2.79909	4.45043	5.63051	2.44167	3.34387	3.246	3.14027	1.6523	2.87701	3.90388	2.398	4.23022	4.12141	4.7769	5.2743	7.00515	2.73366	3.63361	4.30006	3.46908	4.95116	4.06227	5.06191	2.7566	3.25148	1.45216
28	3.99123	1.2975	5.17773	6.03691	4.272	4.47382	1.75573	1.84273	3.37691	3.22445	6.25227	4.695	5.33945	5.71127	5.23	4.04091	5.78082	3.84945	6.97691	7.584	5.02691	4.874	4.353	2.86355	4.75791	5.57727	2.521	3.61773	3.49655	3.673	1.95145	3.27109	4.08073	2.67827	4.95127	4.52164	5.07364	5.76155	7.10236	3.14436	3.76736	4.37582	3.79209	5.26118	4.05527	5.20355	2.86591	3.49345	2.10127
29	4.16514	1.30081	5.00491	6.16782	4.48022	4.53812	1.51668	1.70993	3.78982	3.46284	6.43907	4.64367	5.66945	5.94692	5.32622	3.99927	6.26121	3.97786	6.82636	7.60667	5.15956	4.76927	4.38249	2.82264	4.92688	5.53105	2.47022	3.79921	3.55398	4.11361	2.08741	3.52247	4.11849	2.8387	5.5744	4.80191	5.24552	6.23297	7.09274	3.37548	3.78191	4.37064	4.02623	5.37866	4.00915	5.18142	2.83918	3.60327	2.64
30	4.20976	1.33408	4.76584	6.11146	4.54656	4.54067	1.27485	1.46515	4.17245	3.54086	6.55834	4.52522	5.88509	5.94543	5.28111	3.75106	6.60003	3.89159	6.78864	7.44022	5.16693	4.463	4.25951	2.72282	4.94335	5.55594	2.34844	3.85671	3.41964	4.41161	2.06231	3.62539	4.04064	2.81945	6.00986	4.88786	5.26414	6.67433	6.97512	3.40113	3.68521	4.27627	4.16973	5.31827	3.98264	5.00791	2.70733	3.5993	3.05409
31	4.14483	1.38486	4.53788	5.92385	4.43209	4.45773	1.06548	1.20752	4.479	3.51312	6.63142	4.397	5.93782	5.80164	5.15833	3.35445	6.76773	3.64233	6.94718	7.10967	5.0507	3.96409	4.03788	2.63409	4.81476	5.67297	2.22367	3.75636	3.14842	4.5227	1.94382	3.60212	3.90561	2.59764	6.218	4.78709	5.13006	7.04791	6.79452	3.21918	3.49018	4.10045	4.23155	5.13782	4.03955	4.74591	2.52142	3.55427	3.33973
32	4.01763	1.43604	4.40456	5.68996	4.13392	4.29191	0.926354	1.08463	4.65027	3.46973	6.68196	4.33278	5.79627	5.62943	5.02944	2.93715	6.74824	3.34916	7.28318	6.70433	4.86608	3.30464	3.79982	2.64609	4.58467	5.85481	2.17278	3.50117	2.84305	4.45886	1.86138	3.4874	3.78133	2.2303	6.23165	4.58454	4.87675	7.29003	6.63577	2.86065	3.22682	3.8729	4.23824	4.92174	4.22348	4.50782	2.34229	3.56127	3.50535
33	3.89574	1.47697	4.42845	5.51614	3.70828	4.08315	0.888081	1.21398	4.65482	3.519	6.7536	4.39	5.465	5.51602	4.95833	2.68352	6.55097	3.16144	7.69724	6.34711	4.70042	2.53718	3.62405	2.83209	4.33986	6.03788	2.26889	3.1488	2.62549	4.30826	1.94901	3.32944	3.74402	1.83564	6.141	4.41314	4.56554	7.35352	6.57403	2.39193	2.95694	3.65038	4.23679	4.76499	4.54197	4.38927	2.22928	3.70939	3.57578
34	3.84294	1.5128	4.637	5.51033	3.26467	3.896	0.966	1.60567	4.499	3.733	6.882	4.586	4.985	5.51133	4.98367	2.756	6.224	3.18667	8.106	6.136	4.63967	1.738	3.56433	3.233	4.16033	6.18067	2.55867	2.797	2.584	4.204	2.265	3.20133	3.85933	1.536	6.055	4.41033	4.267	7.242	6.629	1.89433	2.764	3.51	4.28433	4.738	4.971	4.418	2.21367	4.043	3.59633
35	3.90027	1.55717	5.01716	5.7388	2.92267	3.80291	1.16011	2.16027	4.22818	4.10357	7.08343	4.912	4.43164	5.62911	5.122	3.25873	5.86809	3.4519	8.46758	6.10756	4.73691	1.02455	3.64391	3.84327	4.09952	6.27527	3.04289	2.55302	2.72855	4.25802	2.76547	3.18549	4.13899	1.41	6.0589	4.65369	4.02487	7.01318	6.75844	1.44074	2.72491	3.5239	4.40973	4.86362	5.47991	4.55764	2.28457	4.54091	3.63247
36	4.07234	1.62056	5.53485	6.18902	2.75699	3.84039	1.45738	2.74629	3.93618	4.56736	7.35891	5.32889	3.91964	5.85743	5.36933	4.03055	5.61442	3.9118	8.78176	6.23822	4.98304	0.503818	3.84896	4.53673	4.18027	6.31973	3.67444	2.49132	2.97929	4.50065	3.34441	3.34531	4.54814	1.44933	6.19415	5.12082	3.84643	6.77936	6.88983	1.10126	2.86745	3.73315	4.59554	5.1403	6.01973	4.74982	2.40592	5.11503	3.75608
37	4.33021	1.69494	6.13618	6.795	2.78327	4.01482	1.83845	3.27	3.69645	5.06345	7.68182	5.779	3.564	6.14509	5.696	4.86064	5.52564	4.464	9.046	6.486	5.30882	0.217455	4.13255	5.16291	4.39573	6.28336	4.361	2.61255	3.22391	4.87673	3.88073	3.69109	5.03145	1.57273	6.43355	5.69282	3.72273	6.62682	6.94218	0.958455	3.17573	4.12236	4.806	5.55282	6.54182	4.94882	2.53491	5.66573	4.00509
38	4.6217	1.76022	6.74166	7.47551	2.97888	4.30179	2.27442	3.65756	3.57136	5.56349	7.99725	6.20744	3.45709	6.39238	6.041	5.56124	5.58824	4.97265	9.214	6.79378	5.62704	0.131636	4.42549	5.60945	4.7138	6.11417	4.96344	2.84154	3.37272	5.28913	4.26454	4.18131	5.54361	1.67206	6.67655	6.21211	3.63933	6.59167	6.83155	1.06733	3.61239	4.63034	5.00179	6.04597	6.99606	5.12252	2.63403	6.0787	4.35597
39	4.88282	1.80123	7.25708	8.15017	3.29698	4.63767	2.71516	3.8202	3.59373	6.04607	8.25576	6.55456	3.60218	6.48036	6.353	6.04245	5.76436	5.30622	9.19164	7.04511	5.86226	0.178455	4.63665	5.86991	5.07686	5.78609	5.37389	3.0301	3.34856	5.65353	4.40927	4.73529	6.0532	1.67003	6.76836	6.5486	3.56157	6.65348	6.47378	1.39439	4.11618	5.18777	5.13656	6.51528	7.32773	5.24333	2.66982	6.25364	4.74439
40	5.04422	1.82293	7.59767	8.73264	3.66591	4.92091	3.06797	3.68573	3.73227	6.44276	8.43067	6.72267	3.88964	6.32009	6.62667	6.33536	6.00073	5.37594	8.81473	7.12433	5.98809	0.269	4.6743	6.03409	5.40342	5.30445	5.52567	2.99067	3.07833	5.92633	4.2837	5.23788	6.52448	1.53227	6.52248	6.6	3.43145	6.74518	5.81067	1.81997	4.58909	5.71488	5.14973	6.83706	7.47309	5.27891	2.60939	6.11618	5.11355
41	5.04746	1.84789	7.70043	9.1146	3.98872	5.04291	3.22425	3.22687	3.86864	6.64291	8.50042	6.60289	4.12282	5.90504	6.88556	6.53897	6.21458	5.14125	7.86082	6.93856	5.98637	0.248636	4.46507	6.18409	5.58686	4.68938	5.34856	2.52643	2.54381	6.09581	3.86958	5.56135	6.90547	1.28082	5.77689	6.28636	3.20257	6.77785	4.87893	2.18262	4.88848	6.10413	4.97215	6.92743	7.38082	5.1817	2.45624	5.62788	5.4352
42	4.85423	1.90576	7.54774	9.17249	4.15217	4.94382	3.13985	2.47687	3.83518	6.56709	8.39432	6.11567	4.08282	5.33376	7.13	6.69539	6.29436	4.60395	6.32276	6.44467	5.81451	-0.0688182	3.98738	6.32009	5.48834	3.92811	4.78967	1.53917	1.86363	6.12503	3.20529	5.6042	7.13111	1.01542	4.52515	5.63866	2.90766	6.65818	3.86644	2.31867	4.88564	6.24653	4.57886	6.78016	7.04791	4.90733	2.27242	4.82012	5.69536
43	4.48351	1.97823	7.15512	8.80064	4.04767	4.67545	2.92873	1.61882	3.51364	6.19267	8.01788	5.25033	3.66473	4.77764	7.29933	6.71673	6.09673	3.83821	4.60118	5.66067	5.40642	-0.748727	3.31603	6.37982	5.05476	3.11752	3.92033	0.271818	1.30233	5.94976	2.43461	5.30533	7.12285	0.879818	3.05115	4.837	2.67915	6.30236	3.0747	2.15506	4.57945	6.07121	4.04797	6.41867	6.51255	4.45391	2.17142	3.87455	5.87027
44	4.02797	1.97532	6.53927	7.9781	3.60598	4.40291	2.81949	0.958495	2.95073	5.52655	7.29287	4.16856	2.99455	4.42672	7.28589	6.35767	5.61394	3.07325	3.23609	4.71	4.71227	-1.61055	2.60075	6.27782	4.3581	2.47687	3.02867	-0.643	1.09975	5.52391	1.80701	4.65367	6.76957	0.989818	1.89743	4.13492	2.66603	5.65964	2.75997	1.80543	4.16145	5.60289	3.56047	5.87217	5.83345	3.93155	2.29452	3.10018	5.92845
45	3.6194	1.83127	5.80111	6.86411	2.91222	4.32133	2.96011	0.687	2.377	4.71756	6.20122	3.23656	2.4	4.33222	6.959	5.37433	4.96267	2.61911	2.56033	3.89178	3.81322	-2.243	2.05956	5.894	3.61467	2.17622	2.48356	-0.690111	1.279	4.83122	1.53522	3.77056	6.01578	1.387	1.41067	3.74522	2.92833	4.77467	2.94922	1.54933	3.89167	5.00133	3.31567	5.27367	5.11533	3.57267	2.715	2.71667	5.84233
46	3.36672	1.63208	5.14682	5.75645	2.22745	4.52145	3.30709	0.777818	2.07527	4.03518	4.89064	2.744	2.23964	4.42582	6.305	3.91227	4.32291	2.59364	2.54891	3.497	2.99918	-2.29427	1.84973	5.11773	3.09955	2.228	2.441	-0.649636	1.72464	3.94591	1.64036	2.94427	5.04273	2.02882	1.49055	3.72245	3.39745	3.85727	3.47809	1.61773	3.87918	4.50555	3.41036	4.83418	4.50845	3.54164	3.36409	2.71855	5.55864
47	3.35798	1.49687	4.76502	4.91513	1.86087	4.95236	3.76774	1.12797	2.14545	3.67841	3.715	2.69944	2.47927	4.66857	5.57289	2.53245	3.9127	2.92097	3.05297	3.55567	2.54759	-1.907	1.95542	4.087	2.97052	2.55074	2.82378	0.221556	2.35559	3.12603	2.0334	2.49426	4.21016	2.84294	1.94404	4.01212	3.95049	3.22812	4.18029	2.00532	4.05494	4.28324	3.78317	4.66594	4.13179	3.80585	4.12747	3.01061	5.06787
48	3.58495	1.44849	4.71813	4.43307	1.90539	5.52015	4.32419	1.66825	2.55455	3.66692	3.51289	2.92389	2.95818	5.05255	5.05311	1.78742	3.86876	3.49081	3.97718	3.89456	2.46181	-1.26145	2.28273	3.06727	3.19427	3.06559	3.45911	1.31983	3.12936	2.64202	2.64856	2.49996	3.75582	3.77076	2.65568	4.54958	4.52414	3.07179	4.96313	2.59091	4.34015	4.33539	4.30101	4.73802	4.013	4.26967	4.93775	3.5343	4.51258
49	4.01114	1.47196	4.97097	4.27988	2.26673	6.16664	4.99139	2.35521	3.22109	3.92342	2.5177	3.365	3.59527	5.5653	4.80433	1.63473	4.15809	4.23133	5.18155	4.45433	2.62973	-0.428	2.76855	2.29164	3.68785	3.7073	4.293	2.53494	3.99203	2.55	3.43385	2.8343	3.66315	4.76236	3.55579	5.29436	5.10606	3.33118	5.77273	3.31979	4.72218	4.60103	4.87321	4.98606	4.13482	4.87091	5.77121	4.24436	4.128
50	4.60698	1.52092	5.46786	4.41095	2.84533	6.86215	5.78136	3.14946	4.07591	4.38794	2.56873	4.005	4.35173	6.18447	4.78656	1.88533	4.65476	5.10549	6.5647	5.18789	3.00901	0.563455	3.37319	1.82682	4.41245	4.44643	5.289	3.80144	4.90025	2.76936	4.34641	3.37814	3.8302	5.78042	4.59373	6.20501	5.69457	3.88067	6.5862	4.16741	5.21533	5.05809	5.46452	5.36882	4.48352	5.56327	6.64038	5.09461	4.03356
51	5.33197	1.57731	6.15712	4.80336	3.57716	7.59282	6.68964	4.00997	5.05827	5.03032	2.95733	4.81278	5.21191	6.88043	4.98544	2.46915	5.27339	6.08947	8.01791	6.05289	3.59877	1.68436	4.08018	1.62773	5.33859	5.26211	6.40178	5.03316	5.8331	3.23159	5.35684	4.06232	4.20067	6.80609	5.71583	7.22593	6.30234	4.64615	7.40386	5.1066	5.83558	5.70153	6.06957	5.86466	5.04255	6.32724	7.57702	6.04042	4.18613
52	6.15683	1.62844	6.97939	5.43106	4.43433	8.35773	7.68421	4.88203	6.11218	5.82467	3.618	5.741	6.17455	7.62409	5.40233	3.34182	5.97427	7.14327	9.43136	7.01867	4.38612	2.89655	4.89297	1.64791	6.40882	6.13482	7.578	6.15006	6.76639	3.88024	6.42385	4.83836	4.75455	7.82573	6.84876	8.2953	6.94027	5.57082	8.21948	6.11833	6.57636	6.51233	6.69558	6.47645	5.77327	7.16118	8.59085	7.02727	4.50876
53	7.05253	1.66376	7.89772	6.24454	5.41025	9.15239	8.71482	5.71756	7.19655	6.75305	4.48891	6.72611	7.20182	8.38892	6.01844	4.43373	6.73667	8.21815	10.7284	8.04289	5.33514	4.14709	5.80113	1.86573	7.55341	7.04308	8.75556	7.14778	7.68146	4.66913	7.49778	5.67709	5.47972	8.82861	7.92659	9.35523	7.61819	6.60642	9.01404	7.17112	7.40576	7.45694	7.35024	7.21219	6.64448	8.05312	9.66429	7.9993	4.95761
54	7.98703	1.67603	8.86971	7.17973	6.47868	9.95976	9.72703	6.48574	8.27409	7.79875	5.50027	7.71078	8.22782	9.15171	6.80711	5.64942	7.55785	9.2673	11.8504	9.07133	6.38653	5.37573	6.7769	2.27127	8.70508	7.96695	9.87089	8.11027	8.56369	5.56526	8.54344	6.55865	6.35135	9.80952	8.90178	10.3567	8.33497	7.71476	9.7686	8.21717	8.29939	8.48035	8.036	8.05881	7.63042	8.97203	10.7597	8.91482	5.51312
55	8.92324	1.66222	9.84564	8.16791	7.57955	10.7589	10.6782	7.17864	9.30391	8.92982	6.57982	8.651	9.18345	9.89964	7.735	6.87064	8.42745	10.2328	12.7497	10.054	7.46836	6.52809	7.78264	2.86691	9.80627	8.87527	10.869	9.08191	9.39973	6.52591	9.53145	7.46036	7.32364	10.7544	9.74255	11.2589	9.08036	8.84282	10.4592	9.21273	9.231	9.52245	8.74855	8.98164	8.69182	9.87673	11.8313	9.74909	6.173
56	9.82432	1.62438	10.7918	9.14144	8.64078	11.5307	11.5376	7.80811	10.254	10.0986	7.65089	9.51711	10.014	10.6296	8.754	7.99833	9.31833	11.057	13.459	10.9431	8.50744	7.567	8.77689	3.654	10.8154	9.74111	11.7091	10.0132	10.1784	7.50078	10.4412	8.36067	8.34356	11.632	10.4356	12.0427	9.83644	9.932	11.0719	10.1214	10.1523	10.5373	9.47456	9.93533	9.77667	10.7207	12.8334	10.4873	6.93967
57	10.6591	1.56819	11.6807	10.0557	9.60308	12.2532	12.2812	8.39587	11.0984	11.2573	8.65691	10.3164	10.6815	11.3287	9.78667	8.97579	10.1946	11.7081	14.0107	11.7231	9.44608	8.46782	9.71986	4.62745	11.7053	10.5581	12.4207	10.8439	10.8858	8.44417	11.2564	9.23511	9.3597	12.3977	10.9848	12.7074	10.5797	10.9307	11.5963	10.9189	11.015	11.4847	10.1921	10.8735	10.8326	11.4624	13.7316	11.1227	7.79923
58	11.4032	1.50381	12.4879	10.8894	10.4251	12.9045	12.8923	8.95155	11.8438	12.3696	9.56115	11.0493	11.1898	11.9746	10.7667	9.78127	11.0263	12.1822	14.435	12.389	10.2554	9.23782	10.5829	5.72218	12.4582	11.3227	13.029	11.5472	11.5096	9.31761	11.9585	10.0519	10.3273	13.0125	11.3975	13.2505	11.2833	11.801	12.0245	11.6001	11.7864	12.3304	10.8787	11.7519	11.8091	12.0744	14.5109	11.6549	8.70976
59	12.0412	1.44235	13.2009	11.637	11.0874	13.4687	13.3592	9.46601	12.4945	13.404	10.3604	11.7118	11.5373	12.5545	11.6513	10.4284	11.7909	12.4957	14.7717	12.9514	10.9229	9.88173	11.3454	6.86	13.0743	12.0187	13.543	12.1204	12.0493	10.0926	12.5353	10.7836	11.214	13.4668	11.6908	13.684	11.9214	12.5253	12.3491	12.1716	12.4466	13.0514	11.5133	12.535	12.6678	12.5374	15.1699	12.0941	9.61663
60	12.5659	1.39264	13.8159	12.3045	11.6009	13.9377	13.6786	9.92545	13.0575	14.3205	11.0695	12.309	11.7376	13.0561	12.4169	10.9486	12.4809	12.6769	15.0545	13.4214	11.4467	10.4152	11.9907	7.96436	13.578	12.6289	13.9541	12.5783	12.5024	10.7534	12.994	11.4218	12.0014	13.7862	11.8879	14.0341	12.4737	13.0971	12.5653	12.6408	12.9866	13.6379	12.0747	13.1886	13.3903	12.8426	15.7048	12.4496	10.4853
61	12.9775	1.35867	14.3299	12.8974	11.9785	14.3111	13.8786	10.3265	13.5317	15.075	11.7045	12.851	11.8184	13.4757	13.0547	11.3601	13.1008	12.7512	15.2911	13.7963	11.8412	10.8611	12.4969	8.97055	13.9883	13.1395	14.2657	12.9556	12.8692	11.2868	13.349	11.9585	12.6702	13.9998	12.0062	14.3143	12.9299	13.5166	12.6735	13.0179	13.4095	14.0812	12.5502	13.6945	13.9757	12.997	16.1154	12.7317	11.304
62	13.2844	1.34108	14.753	13.4178	12.232	14.5893	14.0022	10.683	13.913	15.6534	12.2819	13.3386	11.8124	13.8143	13.5742	11.6921	13.6455	12.743	15.4898	14.0699	12.1263	11.2325	12.8675	9.82745	14.3313	13.5437	14.503	13.2862	13.1462	11.6875	13.6097	12.3853	13.2187	14.1188	12.0744	14.5345	13.2792	13.7999	12.68	13.3218	13.7227	14.3925	12.9364	14.0486	14.4371	13.0182	16.4103	12.9589	12.0604
63	13.4983	1.33948	15.0855	13.8689	12.3794	14.7715	14.0781	11.0105	14.1949	16.0698	12.8245	13.7699	11.7451	14.0738	13.992	11.883	14.1036	12.6785	15.6659	14.2532	12.3151	11.5315	13.1221	10.5084	14.6238	13.8367	14.6919	13.5848	13.3342	11.9666	13.785	12.7045	13.6616	14.1525	12.1198	14.6988	13.5083	13.9758	12.5974	13.5681	13.9426	14.5962	13.2284	14.2619	14.7944	12.9301	16.599	13.1509	12.7314
64	13.6341	1.34885	15.3105	14.268	12.4475	14.863	14.1175	11.3186	14.3829	16.3437	13.3423	14.143	11.6375	14.2597	14.317	12.0957	14.464	12.5825	15.8303	14.367	12.4283	11.7653	13.2776	11.0109	14.876	14.0421	14.844	13.8605	13.4463	12.1423	13.8905	12.9289	14.0131	14.1123	12.1511	14.8072	13.6169	14.073	12.4386	13.7641	14.0825	14.7145	13.4165	14.3468	15.0729	12.7589	16.6935	13.313	13.2934
65	13.7051	1.36428	15.4072	14.6297	12.4645	14.8685	14.126	11.6099	14.4852	16.4999	13.8303	14.4463	11.5082	14.3781	14.5441	12.3734	14.7218	12.4702	15.9815	14.4246	12.5008	11.9499	13.3554	11.3554	15.009	14.1766	14.9563	14.1194	13.5009	12.242	13.9508	13.0736	14.282	14.0094	12.1646	14.8633	13.617	14.1125	12.2115	13.9144	14.1579	14.7709	13.4933	14.3283	15.299	12.5307	16.7034	13.4491	13.7324
66	13.726	1.38749	15.3726	14.9594	12.4527	14.7936	14.1047	11.8839	14.5126	16.5604	14.2778	14.6901	11.3678	14.4343	14.6794	12.518	14.88	12.3459	16.1235	14.4443	12.5626	12.1054	13.3817	11.587	15.2256	14.2536	15.0354	14.3621	13.5086	12.2918	13.983	13.1476	14.4851	13.8672	12.1664	14.8774	13.5286	14.1132	11.929	14.029	14.1872	14.7836	13.4607	14.2335	15.4922	12.262	16.6411	13.5695	14.0442
67	13.7115	1.41762	15.2277	15.259	12.427	14.654	14.0623	12.148	14.483	16.548	14.664	14.8833	11.214	14.4393	14.7343	12.649	14.954	12.2077	16.255	14.431	12.625	12.249	13.3847	11.757	15.516	14.2817	15.0933	14.593	13.4813	12.3087	13.9973	13.1597	14.6377	13.716	12.1613	14.8537	13.37	14.094	11.617	14.1173	14.191	14.7633	13.3317	14.0873	15.667	11.974	16.524	13.684	14.2307
68	13.6721	1.45305	14.9972	15.5267	12.3988	14.4736	14.0137	12.4151	14.415	16.4838	14.9743	15.0327	11.0392	14.4154	14.7332	12.7938	14.9553	12.0568	16.3718	14.3779	12.6845	12.3885	13.3808	11.9068	15.7154	14.2754	15.1358	14.8194	13.4367	12.3038	14.0061	13.1216	14.7464	13.5778	12.1487	14.7808	13.1586	14.0778	11.3043	14.1826	14.1826	14.7231	13.124	13.9151	15.8269	11.6955	16.3724	13.8007	14.3023
69	13.6216	1.49686	14.785	15.7694	12.3734	14.2782	13.9716	12.6913	14.3152	16.3868	15.2146	15.1432	10.847	14.3838	14.6966	12.9539	14.9023	11.897	16.4859	14.2879	12.7427	12.5083	13.3812	12.0621	15.8986	14.2646	15.1652	15.0627	13.3955	12.2961	14.0209	13.0476	14.8177	13.4724	12.1272	14.6766	12.9208	14.0747	11.0077	14.2334	14.1696	14.6769	12.8563	13.7424	15.9833	11.4442	16.2005	13.928	14.2805
70	13.5736	1.55071	14.7804	16.0045	12.3541	14.0851	13.9394	12.9772	14.199	16.2747	15.3861	15.2263	10.64	14.3552	14.6377	13.125	14.8047	11.7353	16.6079	14.1823	12.8136	12.5909	13.3898	12.2246	16.0606	14.2675	15.1897	15.3402	13.3722	12.3042	14.045	12.9451	14.8589	13.4149	12.0949	14.6087	12.6879	14.0829	10.7361	14.2875	14.1635	14.636	12.5498	13.5861	16.1467	11.23	16.0193	14.0647	14.1957
71	13.5385	1.61305	15.0249	16.2465	12.3444	13.9062	13.9157	13.2588	14.1012	16.157	15.4929	15.2957	10.4225	14.3359	14.5667	13.3132	14.6701	11.5765	16.7442	14.0761	12.91	12.6371	13.404	12.389	16.2076	14.2758	15.2227	15.653	13.3644	12.3327	14.0777	12.8295	14.881	13.4076	12.0682	14.6134	12.4836	14.1042	10.4998	14.3611	14.1715	14.6067	12.2302	13.4524	16.3303	11.0522	15.8449	14.2095	14.0749
72	13.5201	1.67961	15.3882	16.4957	12.3439	13.7499	13.9019	13.5204	14.0369	16.039	15.5563	15.3463	10.2035	14.3332	14.4924	13.5212	14.503	11.4307	16.8892	13.9777	13.0362	12.658	13.4245	12.5606	16.339	14.2767	15.2718	15.9872	13.3642	12.3707	14.1185	12.712	14.8963	13.4445	12.0652	14.6728	12.325	14.1485	10.3091	14.4643	14.1959	14.589	11.9226	13.3476	16.5311	10.906	15.6905	14.359	13.9427
73	13.5199	1.74607	15.7856	16.7476	12.3373	13.6205	13.9013	13.7548	14.0053	15.9306	15.5981	15.371	9.98864	14.3478	14.419	13.7333	14.3127	11.312	17.0327	13.907	13.1917	12.6749	13.4588	12.7423	16.4514	14.2652	15.33	16.3195	13.3688	12.4038	14.1724	12.6099	14.9136	13.5217	12.0776	14.7687	12.2224	14.2219	10.1742	14.5953	14.2397	14.5865	11.6518	13.2783	16.7375	10.7977	15.5653	14.5175	13.8202
74	13.5384	1.80941	16.169	17.0023	12.3148	13.5261	13.9213	13.9621	14.0069	15.8401	15.6273	15.3771	9.77782	14.3852	14.347	13.925	14.1208	11.2221	17.169	13.8821	13.3772	12.7101	13.5115	12.9339	16.5526	14.2506	15.3891	16.6315	13.3806	12.425	14.2458	12.5308	14.9337	13.6336	12.0979	14.8844	12.1817	14.3201	10.1022	14.7456	14.3058	14.6045	11.436	13.2405	16.9433	10.7312	15.4724	14.6852	13.7194
75	13.5767	1.86798	16.5108	17.2516	12.2794	13.4752	13.9724	14.1442	14.0425	15.7715	15.641	15.3773	9.57055	14.4539	14.2772	14.0938	13.9505	11.1652	17.3035	13.9008	13.5959	12.7723	13.5769	13.1394	16.6532	14.2438	15.4509	16.9167	13.402	12.4388	14.3402	12.4847	14.9607	13.7731	12.1259	15.0063	12.2156	14.4406	10.096	14.9134	14.3982	14.6496	11.2823	13.2276	17.1534	10.7087	15.4078	14.8555	13.6396
76	13.6366	1.92053	16.7998	17.4781	12.2398	13.4752	14.0589	14.3116	14.108	15.73	15.6362	15.373	9.37336	14.5612	14.209	14.2501	13.8017	11.1533	17.4438	13.9603	13.825	12.8645	13.6515	13.372	16.755	14.254	15.5167	17.1798	13.4316	12.4562	14.4564	12.4834	15.0018	13.937	12.1681	15.1209	12.3295	14.5906	10.1534	15.0965	14.5144	14.7245	11.1927	13.2386	17.3742	10.7315	15.364	15.0221	13.5784
77	13.7181	1.96607	17.034	17.6783	12.202	13.5403	14.1772	14.4688	14.1964	15.7238	15.6252	15.3672	9.19736	14.7073	14.1446	14.4138	13.6616	11.1995	17.5899	14.0581	13.893	12.9801	13.7416	13.6447	16.8569	14.306	15.5873	17.4307	13.4707	12.486	14.5901	12.5342	15.0649	14.1244	12.2342	15.2085	12.522	14.7814	10.2729	15.2846	14.6493	14.8274	11.1666	13.2739	17.6025	10.7985	15.3331	15.1837	13.5406
78	13.8279	2.00477	17.2214	17.8567	12.1722	13.6777	14.3202	14.6109	14.301	15.7604	15.6289	15.3706	9.053	14.885	14.0868	14.6037	13.5193	11.3117	17.7367	14.1937	14.3629	13.116	13.852	13.953	16.9601	14.4147	15.6629	17.669	13.5268	12.5257	14.7402	12.6359	15.1522	14.332	12.3279	15.2791	12.7936	15.0183	10.4557	15.4687	14.8017	14.9622	11.2029	13.336	17.8273	10.91	15.3093	15.341	13.5407
79	13.9612	2.03552	17.3721	18.0238	12.1548	13.8825	14.4835	14.7387	14.4132	15.8411	15.6665	15.3923	8.95091	15.0901	14.0363	14.8175	13.398	11.493	17.8796	14.3643	14.6429	13.2855	13.9786	14.2771	17.0698	14.557	15.748	17.8932	13.6053	12.5591	14.9124	12.7829	15.2663	14.5558	12.4484	15.369	13.1344	15.2995	10.7051	15.6406	14.9699	15.1405	11.2991	13.4341	18.0439	11.0707	15.2885	15.4945	13.5952
80	14.1194	2.05856	17.5007	18.1894	12.1547	14.1456	14.6644	14.8506	14.5243	15.9687	15.7479	15.4298	8.89873	15.3261	13.994	15.0401	13.3264	11.7388	18.0213	14.5582	14.9326	13.4885	14.1157	14.6016	17.1888	14.7123	15.8473	18.106	13.6991	12.5996	15.1048	12.9703	15.406	14.7924	12.5957	15.4896	13.5295	15.6208	11.0176	15.7921	15.1537	15.3618	11.4481	13.5707	18.255	11.2828	15.2705	15.6451	13.7125
81	14.3015	2.07452	17.6105	18.3597	12.1731	14.4533	14.8614	14.9499	14.6448	16.1419	15.8772	15.4798	8.90636	15.5996	13.9638	15.2524	13.309	12.0397	18.1668	14.7607	15.2231	13.7189	14.2649	14.9202	17.3214	14.8687	15.9622	18.3162	13.8066	12.6821	15.3097	13.1954	15.5658	15.0446	12.7634	15.6369	13.9658	15.9746	11.3809	15.9263	15.3468	15.6225	11.6424	13.7516	18.4633	11.5398	15.2646	15.7907	13.8908
82	14.5044	2.08451	17.6972	18.5357	12.2006	14.7914	15.0727	15.0444	14.787	16.3486	16.057	15.547	8.97945	15.9087	13.952	15.4401	13.3417	12.382	18.3178	14.962	15.5105	13.9705	14.4191	15.2216	17.4812	15.0149	16.09	18.5316	13.9263	12.8188	15.5188	13.4516	15.7375	15.317	12.9339	15.8048	14.4242	16.356	11.7749	16.0527	15.5341	15.9237	11.8815	13.9803	18.6685	11.8406	15.2796	15.9217	14.1346
83	14.7229	2.08924	17.7709	18.7143	12.2311	15.1466	15.2872	15.1408	14.9503	16.5771	16.2791	15.6421	9.11455	16.2454	13.9732	15.603	13.427	12.7473	18.4754	15.1518	15.7932	14.2279	14.5694	15.4985	17.6702	15.1491	16.2207	18.7601	14.0592	13.0074	15.7235	13.7201	15.9177	15.6042	13.0847	15.9823	14.8906	16.7546	12.1846	16.1776	15.7027	16.2594	12.1637	14.2542	18.8596	12.1851	15.3149	16.033	14.4534
84	14.9524	2.08912	17.8474	18.8931	12.2726	15.5098	15.49	15.2362	15.1286	16.8171	16.5275	15.7692	9.30273	16.6001	14.0332	15.751	13.5704	13.1254	18.6389	15.3276	16.0632	14.4755	14.7112	15.75	17.8814	15.2848	16.3476	19.0009	14.2158	13.2392	15.9139	13.9847	16.0988	15.8963	13.218	16.1628	15.3553	17.1532	12.5973	16.3028	15.8475	16.6221	12.4821	14.5641	19.0251	12.5653	15.373	16.1345	14.8558
85	15.1898	2.08334	17.9298	19.0662	12.3419	15.8695	15.6753	15.334	15.3145	17.0666	16.7782	15.9283	9.52873	16.97	14.1353	15.9022	13.769	13.5102	18.8076	15.4967	16.3154	14.7115	14.8402	15.9805	18.1024	15.4289	16.4783	19.2546	14.4089	13.5037	16.0908	14.2378	16.121	16.19	13.3655	16.3532	15.8092	17.545	13.0045	16.4283	15.9656	17.0039	12.8335	14.8946	19.1675	12.973	15.4609	16.2409	15.3457
86	15.4391	2.07277	18.0188	19.2315	12.4485	16.2076	15.8413	15.4439	15.505	17.3292	17.0064	16.1172	9.78255	17.3424	14.2791	16.0778	14.0124	13.9048	18.9781	15.6751	16.5516	14.9395	14.9549	16.2005	18.3277	15.5762	16.6241	19.5175	14.6389	13.7945	16.2553	14.4834	16.4294	16.4835	13.5563	16.5571	16.2435	17.9441	13.4058	16.5549	16.0575	17.4002	13.2227	15.229	19.2865	13.4056	15.5911	16.366	15.9149
87	15.6966	2.05415	18.1296	19.3875	12.6106	16.5093	15.9833	15.5726	15.7109	17.6064	17.2176	16.3406	10.0607	17.6961	14.4691	16.2894	14.2918	14.3083	19.1484	15.8707	16.7661	15.1654	15.062	16.4276	18.5607	15.7232	16.7969	19.7795	14.9027	14.1092	16.4032	14.7388	16.581	16.7761	13.7984	16.7786	16.6491	18.3632	13.8034	16.6867	16.131	17.8063	13.6594	15.5557	19.3841	13.8607	15.7711	16.5232	16.5496
88	15.9701	2.03171	18.2719	19.541	12.8393	16.7675	16.0975	15.7239	15.9451	17.8977	17.4251	16.5997	10.3525	18.0068	14.712	16.5355	14.6048	14.6897	19.3142	16.082	16.9591	15.3948	15.1727	16.6751	18.8053	15.858	16.9993	20.0344	15.1903	14.4492	16.5247	15.0183	16.7418	17.0681	14.0872	17.0119	17.0186	18.8099	14.1885	16.8312	16.1971	18.2249	14.1494	15.871	19.4582	14.3295	15.9998	16.7195	17.24
89	16.2468	2.00508	18.4468	19.7078	13.1339	16.9763	16.189	15.8972	16.208	18.2008	17.6377	16.8817	10.632	18.2514	15.0127	16.7997	14.9487	15.0086	19.4587	16.2987	17.1388	15.633	15.2969	16.946	19.0557	15.9596	17.2007	20.2744	15.4787	14.8118	16.6183	15.3299	16.9201	17.3517	14.41	17.2411	17.3464	19.272	14.5424	16.9974	16.264	18.6537	14.6783	16.1662	19.5087	14.79	16.2693	16.95	17.9748
90	16.5146	1.98113	18.6462	19.8942	13.4682	17.1286	16.2635	16.0781	16.488	18.5021	17.8631	17.1559	10.8533	18.4086	15.3622	17.0626	15.3077	15.2221	19.5664	16.4993	17.2955	15.8761	15.4363	17.2429	19.3037	16.0092	17.3591	20.4846	15.7389	15.1842	16.6818	15.6633	17.108	17.6114	14.7438	17.4497	17.6139	19.7231	14.8398	17.1862	16.3306	19.0805	15.2162	16.4259	19.5458	15.2074	16.559	17.1946	18.7382
91	16.7489	1.96661	18.8493	20.0934	13.7974	17.2134	16.311	16.2447	16.7593	18.776	18.0931	17.381	10.9665	18.4463	15.735	17.2992	15.6505	15.2889	19.6279	16.665	17.4058	16.0968	15.5758	17.5525	19.5365	15.9794	17.453	20.6496	15.9348	15.5375	16.69	15.9885	17.2852	17.8239	15.0511	17.6127	17.7906	20.1328	15.0509	17.3903	16.3842	19.4799	15.7155	16.6251	19.5731	15.5395	16.8379	17.4219	19.5022
92	16.9157	1.96747	19.0289	20.2899	14.0729	17.2105	16.3093	16.3799	16.9938	18.9825	18.13	17.5103	10.9305	18.3371	16.0836	17.4848	15.9319	15.1761	19.6402	16.7642	17.4374	16.255	15.6876	17.8479	19.7242	15.8428	17.4591	20.7539	16.0233	15.8272	16.6106	16.2596	17.4204	17.9555	15.2965	17.6936	17.8505	20.4687	15.1404	17.5956	16.4	19.8174	16.124	16.727	19.5825	15.7397	17.0689	17.5967	20.2215
93	16.9852	1.9938	19.1695	20.4567	14.246	17.0834	16.2267	16.4668	17.1625	19.0784	18.4475	17.5192	10.72	18.0678	16.3464	17.5987	16.0951	14.8595	19.6015	16.7793	17.3524	16.3114	15.7363	18.0985	19.8314	15.5679	17.3591	20.7772	15.9678	16.0032	16.4224	16.43	17.473	17.9708	15.4631	17.6585	17.7685	20.6976	15.0701	17.7788	16.3514	20.0552	16.3883	16.6872	19.5499	15.7607	17.2122	17.6813	20.8376
94	16.9175	2.04595	19.2451	20.545	14.2734	16.7817	16.014	16.4875	17.2314	19.0302	18.5207	17.3903	10.3165	17.6331	16.4723	17.6148	16.0957	14.3185	19.4969	16.6997	17.1104	16.2198	15.6845	18.2664	19.8217	15.1299	17.141	20.7029	15.7474	16.0237	16.1123	16.4506	17.3953	17.8314	15.5377	17.4732	17.5211	20.7845	14.8029	17.9048	16.2095	20.1454	16.4595	16.4658	19.4303	15.558	17.2142	17.6441	21.281
95	16.6794	2.12746	19.2248	20.5058	14.1209	16.2496	15.6076	16.4274	17.1577	18.8181	18.4679	17.1152	9.68482	17.0254	16.415	17.5308	15.8798	13.5255	19.3134	16.5221	16.6692	15.9247	15.4975	18.316	19.6651	14.4974	16.7901	20.515	15.3511	15.854	15.6661	16.2738	17.1363	17.5023	15.5002	17.0956	17.0899	20.6902	14.2931	17.9332	15.9451	20.0372	16.3025	16.0327	19.1575	15.0932	17.0061	17.4599	21.485
96	16.235	2.24415	19.0762	20.3172	13.7558	15.4298	14.9483	16.2678	16.8812	18.4256	18.2208	16.6913	8.76845	16.2207	16.1372	17.3441	15.3909	12.4407	19.0218	16.2382	15.9868	15.3675	15.139	18.2117	19.3367	13.6227	16.2668	20.1851	14.7756	15.4569	15.0615	15.8534	16.643	16.949	15.3274	16.481	16.4581	20.3677	13.4897	17.8258	15.533	19.6778	15.8891	15.353	18.6562	14.3229	16.5151	17.1205	21.3981
97	15.5493	2.40442	18.7537	19.9792	13.1336	14.2729	13.9841	15.9922	16.319	17.8346	17.7066	16.1033	7.52191	15.1661	15.6017	17.0364	14.5633	11.0394	18.5576	15.8193	15.0196	14.4861	14.5724	17.9143	18.8054	12.4522	15.505	19.6611	14.0096	14.7973	14.2569	15.1403	15.8617	16.1282	14.9974	15.5865	15.5912	19.7619	12.3577	17.544	14.9484	19.0192	15.1922	14.3854	17.8477	13.2015	15.6736	16.6253	20.971
98	14.5633	2.60666	18.2161	19.4774	12.1959	12.7561	12.6769	15.5793	15.3849	17.0275	16.8543	15.3083	5.93873	13.8072	14.7561	16.5715	13.3351	9.33878	17.8217	15.2064	13.7243	13.2294	13.7631	17.3765	18.0222	10.9495	14.4342	18.8725	13.0265	13.8392	13.1902	14.0816	14.7321	15.0009	14.481	14.3733	14.44	18.8148	10.889	17.0383	14.1595	18.0107	14.1736	13.0864	16.6618	11.704	14.4427	15.9628	20.1521
99	13.257	2.84427	17.4157	18.7751	10.894	10.8907	11.0179	14.9942	14.0195	15.9757	15.6023	14.2383	4.04836	12.1201	13.5468	15.8866	11.6747	7.37852	16.731	14.3156	12.0732	11.5805	12.667	16.5506	16.9284	9.13137	13.0118	17.759	11.7801	12.5485	11.8096	12.6301	13.2024	13.5483	13.725	12.8222	12.9691	17.4844	9.10806	16.2476	13.1258	16.6006	12.7988	11.4321	15.0554	9.84624	12.8214	15.1026	18.8938
100	11.6097	3.09719	16.281	17.816	9.221	8.704	9.027	14.181	12.205	14.653	13.921	12.837	1.901	10.119	11.935	14.936	9.595	5.197	15.24	13.065	10.066	9.556	11.247	15.401	15.492	7.04	11.246	16.284	10.243	10.91	10.109	10.775	11.254	11.778	12.669	10.933	11.17	15.752	7.058	15.098	11.815	14.76	11.065	9.434	13.025	7.675	10.825	13.993	17.174
[truncated: 56 more columns]

[truncated: 37 more sheets: Rotation LHipFlex A1FaCoM, Rotation LKneeFlex A1FaCoM, Rotation LAnkleFlex A1FaCoM, Rotation RHipAbAd A1FaCoM, Rotation RHipRot A1FaCoM, Rotation RAnklePron A1FaCoM, Rotation LHipAbAd A1FaCoM, Rotation LHipRot A1FaCoM, Rotation LAnklePron A1FaCoM, Rotation PelvicTil A1FaCoM, Rotation PelvicObl A1FaCoM, Rotation PelvicRot A1FaCoM, LProgression A1FaCoM, RProgression A1FaCoM, Rotation TrunkTilt A1FaCoM, Rotation TrunkFlex A1FaCoM, Rotation TrunkRot A1FaCoM, Moment RHipFlex A1FaCoM, Moment RHipAbAd A1FaCoM, Moment RHipRot A1FaCoM …]
