# Supplementary material for: Lower limb muscle fatigue after uphill walking in children with unilateral spastic cerebral palsy
Source: PLoS One. 2022 Dec 6;17(12):e0278657. doi: 10.1371/journal.pone.0278657 (PMC9725134; doi:10.1371/journal.pone.0278657)
Supplement: S1 File — (ZIP) [file pone.0278657.s003.zip › Kinematics-individual files-part1/F04B4_ComfM0001.xlsx]

## Sheet: gait B4ComfM
Calculated gait parameters	mean	std	VC	max	min
Walking.Speed [m/s]	1.08	0	0	1.08	1.08
Cadans [1/m]	114.72	8.59	4.49	133.33	96.77
L.Stride.Time [s]	1.05	0.03	0.03	1.15	0.98	1.05	1.04	1.05	1.06	1.01	1.05	1.06	1.03	1.06	1.05	1.04	1.1	1.04	1.06	1.03	0.99	1.03	1.04	1	1.01	1.04	1.03	1.04	1.06	1.06	1.04	1.07	1.1	1.09	1.08	1.1	1.04	1.08	1.04	1	1.03	1.02	1.02	1.03	1.08	1.06	1.05	1.05	1.04
L.Step.Time [s]	0.56	0.02	0.04	0.62	0.5	0.56	0.58	0.56	0.57	0.56	0.53	0.55	0.57	0.54	0.56	0.57	0.56	0.57	0.56	0.57	0.56	0.53	0.53	0.54	0.53	0.52	0.55	0.55	0.57	0.57	0.57	0.56	0.57	0.59	0.57	0.59	0.59	0.56	0.58	0.54	0.52	0.56	0.55	0.56	0.52	0.59	0.58	0.56	0.57
L.Stance.Time [s]	0.6	0.03	0.05	0.67	0.54	0.61	0.59	0.58	0.6	0.58	0.61	0.61	0.59	0.62	0.6	0.58	0.65	0.61	0.61	0.56	0.54	0.58	0.6	0.56	0.58	0.6	0.58	0.57	0.6	0.62	0.59	0.62	0.63	0.63	0.62	0.65	0.6	0.61	0.6	0.57	0.57	0.6	0.58	0.6	0.63	0.6	0.59	0.59	0.59
L.Swing.Time [s]	0.45	0.01	0.03	0.49	0.42	0.44	0.45	0.47	0.46	0.43	0.44	0.45	0.44	0.44	0.45	0.46	0.45	0.43	0.45	0.47	0.45	0.45	0.44	0.44	0.43	0.44	0.45	0.47	0.46	0.44	0.45	0.45	0.47	0.46	0.46	0.45	0.44	0.47	0.44	0.43	0.46	0.42	0.44	0.43	0.45	0.46	0.46	0.46	0.45
L.Stance.Swing [1]	0.75	0.04	0.05	0.85	0.66	0.721	0.763	0.81	0.767	0.741	0.721	0.738	0.746	0.71	0.75	0.793	0.692	0.705	0.738	0.839	0.833	0.776	0.733	0.786	0.741	0.733	0.776	0.825	0.767	0.71	0.763	0.726	0.746	0.73	0.742	0.692	0.733	0.77	0.733	0.754	0.807	0.7	0.759	0.717	0.714	0.767	0.78	0.78	0.763
L.Bipedal [s]	0.07	0.01	0.2	0.11	0.04	0.05	0.08	0.07	0.08	0.05	0.06	0.06	0.07	0.08	0.06	0.07	0.11	0.06	0.09	0.07	0.05	0.07	0.07	0.06	0.08	0.06	0.08	0.06	0.06	0.06	0.04	0.09	0.08	0.08	0.08	0.07	0.06	0.08	0.07	0.06	0.05	0.04	0.05	0.07	0.08	0.08	0.07	0.07	0.05
L.Stride.Length [m]	1.13	0.04	0.03	1.24	1	1.084	1.122	1.131	1.134	1.147	1.179	1.125	1.129	1.131	1.127	1.11	1.147	1.044	1.061	1.144	1.146	1.136	1.142	1.139	1.127	1.073	1.133	1.139	1.146	1.165	1.12	1.149	1.186	1.196	1.098	1.135	1.101	1.163	1.147	1.14	1.168	1.081	1.123	1.106	1.084	1.129	1.15	1.125	1.15
L.Step.Length [m]	0.57	0.03	0.05	0.64	0.48	0.598	0.534	0.576	0.56	0.56	0.57	0.583	0.587	0.569	0.565	0.585	0.534	0.574	0.482	0.496	0.563	0.568	0.545	0.571	0.566	0.572	0.551	0.568	0.579	0.585	0.637	0.576	0.587	0.603	0.586	0.591	0.593	0.541	0.565	0.564	0.584	0.605	0.572	0.585	0.559	0.532	0.568	0.563	0.576
L.Step.Width [m]	0.14	0.04	0.3	0.25	0.02	0.146	0.188	0.182	0.194	0.193	0.144	0.151	0.112	0.147	0.212	0.166	0.177	0.195	0.025	0.025	0.21	0.18	0.149	0.1	0.146	0.149	0.056	0.181	0.211	0.185	0.153	0.137	0.162	0.16	0.132	0.203	0.116	0.079	0.164	0.141	0.156	0.139	0.109	0.158	0.059	0.153	0.208	0.18	0.175
L.foot.clear [cm]	2.67	0.52	0.2	4.41	1.32	3.388	2.417	2.588	2.936	2.512	3.573	2.678	3.946	3.089	2.842	3.173	3.435	3.673	2.576	2.588	2.11	2.732	2.558	2.826	4.163	1.763	2.547	2.466	2.931	2.497	3.277	2.948	2.52	2.746	3.508	2.784	3.498	2.648	2.234	3.406	2.563	2.045	3.264	2.358	3.292	2.775	2.615	2.12	2.439
R.Stride.Time [s]	1.05	0.03	0.03	1.16	0.97	1.03	1.06	1.04	1.07	1.04	1.03	1.04	1.06	1.04	1.04	1.05	1.09	1.05	1.05	1.04	1.02	1.03	1.03	1.01	1.02	1.01	1.03	1.02	1.06	1.06	1.05	1.06	1.08	1.11	1.06	1.1	1.07	1.06	1.08	1.02	0.99	1.03	1.01	1.07	1.01	1.07	1.07	1.04	1.05
R.Step.Time [s]	0.49	0.02	0.04	0.55	0.45	0.47	0.48	0.48	0.5	0.48	0.5	0.49	0.49	0.5	0.48	0.48	0.53	0.48	0.49	0.47	0.46	0.5	0.5	0.47	0.49	0.49	0.48	0.47	0.49	0.49	0.48	0.5	0.51	0.52	0.49	0.51	0.48	0.5	0.5	0.48	0.47	0.47	0.46	0.51	0.49	0.48	0.49	0.48	0.48
R.Stance.Time [s]	0.63	0.03	0.04	0.72	0.57	0.61	0.66	0.63	0.65	0.61	0.59	0.61	0.64	0.62	0.62	0.64	0.67	0.63	0.65	0.64	0.61	0.6	0.6	0.6	0.61	0.58	0.63	0.61	0.63	0.63	0.61	0.65	0.65	0.67	0.65	0.66	0.65	0.64	0.65	0.6	0.57	0.6	0.6	0.63	0.6	0.67	0.65	0.63	0.62
R.Swing.Time [s]	0.42	0.01	0.03	0.46	0.4	0.42	0.4	0.41	0.42	0.43	0.44	0.43	0.42	0.42	0.42	0.41	0.42	0.42	0.4	0.4	0.41	0.43	0.43	0.41	0.41	0.43	0.4	0.41	0.43	0.43	0.44	0.41	0.43	0.44	0.41	0.44	0.42	0.42	0.43	0.42	0.42	0.43	0.41	0.44	0.41	0.4	0.42	0.41	0.43
R.Stance.Swing [1]	0.67	0.03	0.05	0.75	0.6	0.689	0.606	0.651	0.646	0.705	0.746	0.705	0.656	0.677	0.677	0.641	0.627	0.667	0.615	0.625	0.672	0.717	0.717	0.683	0.672	0.741	0.635	0.672	0.683	0.683	0.721	0.631	0.662	0.657	0.631	0.667	0.646	0.656	0.662	0.7	0.737	0.717	0.683	0.698	0.683	0.597	0.646	0.651	0.694
R.Bipedal [s]	0.11	0.02	0.17	0.17	0.06	0.14	0.11	0.1	0.1	0.1	0.11	0.12	0.1	0.12	0.12	0.1	0.12	0.13	0.12	0.09	0.08	0.08	0.1	0.09	0.09	0.11	0.1	0.1	0.11	0.13	0.11	0.12	0.12	0.11	0.13	0.14	0.12	0.11	0.1	0.09	0.1	0.13	0.12	0.09	0.14	0.12	0.1	0.11	0.11
R.Stride.Length [m]	1.13	0.04	0.03	1.24	1.02	1.149	1.08	1.147	1.134	1.137	1.166	1.12	1.147	1.136	1.107	1.161	1.107	1.136	1.048	1.076	1.141	1.159	1.117	1.144	1.122	1.094	1.116	1.128	1.14	1.113	1.18	1.138	1.171	1.212	1.094	1.134	1.153	1.139	1.147	1.12	1.146	1.114	1.109	1.132	1.111	1.093	1.155	1.112	1.128
R.Step.Length [m]	0.56	0.03	0.05	0.63	0.49	0.55	0.546	0.571	0.574	0.577	0.596	0.538	0.56	0.566	0.542	0.575	0.573	0.562	0.565	0.58	0.578	0.591	0.572	0.573	0.556	0.522	0.565	0.559	0.561	0.528	0.544	0.562	0.583	0.609	0.507	0.542	0.56	0.598	0.582	0.556	0.563	0.509	0.538	0.547	0.552	0.561	0.587	0.549	0.551
R.Step.Width [m]	0.16	0.05	0.28	0.26	0.05	0.205	0.156	0.207	0.178	0.189	0.182	0.176	0.189	0.181	0.132	0.254	0.156	0.163	0.148	0.08	0.079	0.168	0.184	0.222	0.164	0.088	0.135	0.192	0.216	0.193	0.177	0.184	0.159	0.169	0.158	0.217	0.182	0.121	0.084	0.124	0.161	0.177	0.102	0.188	0.107	0.177	0.195	0.148	0.219
R.foot.clear [cm]	2.6	0.48	0.19	4.66	1.37	2.693	2.865	2.4	2.641	3.219	3.52	3.564	2.791	3.166	2.849	2.365	2.38	1.967	3.384	3.911	2.855	2.517	2.721	2.693	2.815	3.677	2.528	2.144	2.952	2.745	2.944	2.217	2.697	2.149	2.39	3.921	2.423	3.325	2.475	2.334	2.694	4.658	2.894	4.188	3.128	2.753	2.241	2.675	1.961
Asym.step.time [%]	12.77	4.24	0.33	22.64	1.9	17.476	18.868	15.385	13.084	15.385	5.825	11.538	15.094	7.692	15.385	17.143	5.505	17.143	13.333	19.231	19.608	5.825	5.825	13.861	7.843	5.941	13.592	15.686	15.094	15.094	17.143	11.321	11.111	12.613	15.094	14.545	20.561	11.321	14.815	11.765	10.101	17.476	17.822	9.346	5.941	20.561	16.822	15.385	17.143
Asym.step.length [%]	5.43	4.09	0.75	17.2	0.43	8.326	2.288	0.876	2.566	3.105	4.598	8.026	4.82	0.515	4.126	1.697	6.93	2.18	15.84	15.753	2.566	4.056	4.803	0.431	1.908	9.001	2.541	1.542	3.284	10.219	15.809	2.516	0.652	1.083	14.522	8.571	5.659	9.908	3.042	1.503	3.599	17.196	6.125	6.642	1.255	5.295	3.274	2.476	4.444
Mox file gait parameters	mean	std
L.Stride.Time	1.05976	0.0746776	1.05	1.06	1.04	1.05	1.05	1.01	1.06	1.06	1.03	1.06	1.06	1.03	1.1	1.05	1.05	1.02	1	1.03	1.04	1	1.01	1.04	1.03	1.04	1.06	1.05	1.05	1.07	1.11	1.08	1.08	1.1	1.05	1.07	1.04	0.99	1.03	1.03	1.02	1.04	1.08	1.05	1.04	1.06	1.04	1.05	1.07
L.Stance.Time	0.680238	0.0917653	0.67	0.68	0.66	0.65	0.67	0.65	0.69	0.67	0.65	0.69	0.67	0.64	0.71	0.67	0.67	0.63	0.62	0.65	0.67	0.63	0.65	0.67	0.65	0.64	0.67	0.68	0.67	0.69	0.7	0.69	0.69	0.72	0.66	0.66	0.67	0.64	0.65	0.68	0.65	0.67	0.68	0.65	0.66	0.67	0.66	0.67	0.71
L.Swing.Time	0.379532	0.0328102	0.38	0.38	0.38	0.4	0.38	0.36	0.37	0.39	0.38	0.37	0.39	0.39	0.39	0.38	0.38	0.39	0.38	0.38	0.37	0.37	0.36	0.37	0.38	0.4	0.39	0.37	0.38	0.38	0.41	0.39	0.39	0.38	0.39	0.41	0.37	0.35	0.38	0.35	0.37	0.37	0.4	0.4	0.38	0.39	0.38	0.38	0.36
L.Stance.Swing	0.640089	0.0338034	63.809	64.157	63.485	61.906	63.8	64.358	65.085	63.202	63.103	65.104	63.211	62.145	64.533	63.811	63.809	61.758	61.994	63.12	64.425	63	64.356	64.416	63.109	61.53	63.198	64.767	63.81	64.482	63.06	63.884	63.892	65.475	62.863	61.676	64.414	64.633	63.098	66.031	63.739	64.414	62.944	61.912	63.454	63.204	63.495	63.807	66.38
L.Step.Length	0.556794	0.0279592	0.584	0.509	0.563	0.561	0.548	0.543	0.545	0.568	0.577	0.538	0.571	0.529	0.564	0.454	0.474	0.549	0.558	0.546	0.542	0.568	0.563	0.523	0.568	0.571	0.57	0.602	0.559	0.58	0.588	0.573	0.579	0.574	0.516	0.551	0.568	0.57	0.596	0.539	0.565	0.55	0.518	0.552	0.557	0.566	0.603	0.588	0.569
L.Step.Width	0.145968	0.0399295	0.143	0.172	0.195	0.186	0.196	0.133	0.158	0.127	0.151	0.226	0.133	0.184	0.192	0.047	0.065	0.24	0.189	0.171	0.098	0.163	0.166	0.073	0.179	0.193	0.175	0.149	0.134	0.137	0.141	0.131	0.195	0.103	0.07	0.167	0.157	0.162	0.132	0.115	0.162	0.066	0.129	0.196	0.209	0.162	0.134	0.183	0.104
R.Stride.Time	1.05962	0.100675	1.04	1.06	1.03	1.07	1.04	1.04	1.04	1.05	1.05	1.04	1.05	1.09	1.06	1.04	1.03	1.02	1.02	1.05	1	1.02	1.021	1.019	1.03	1.06	1.06	1.05	1.06	1.08	1.11	1.06	1.1	1.08	1.05	1.07	1.02	0.99	1.04	1.005	1.076	1.01	1.07	1.06	1.05	1.04	1.05	1.07	1.07
R.Stance.Time	0.711638	0.0998297	0.69	0.73	0.7	0.73	0.69	0.67	0.68	0.71	0.7	0.69	0.72	0.73	0.7	0.71	0.7	0.69	0.68	0.69	0.67	0.69	0.67	0.689	0.69	0.7	0.7	0.69	0.72	0.71	0.74	0.72	0.73	0.74	0.7	0.72	0.68	0.65	0.68	0.67	0.706	0.67	0.74	0.73	0.7	0.69	0.708	0.71	0.72
R.Swing.Time	0.347961	0.015043	0.35	0.33	0.33	0.34	0.35	0.37	0.36	0.34	0.35	0.35	0.33	0.36	0.36	0.33	0.33	0.33	0.34	0.36	0.33	0.33	0.351	0.33	0.34	0.36	0.36	0.36	0.34	0.37	0.37	0.34	0.37	0.34	0.35	0.35	0.34	0.34	0.36	0.335	0.37	0.34	0.33	0.33	0.35	0.35	0.342	0.36	0.35
R.Stance.Swing	0.670199	0.0186727	66.37	68.856	67.969	68.24	66.343	64.416	65.357	67.621	66.661	66.347	68.574	66.973	66.04	68.257	67.931	67.647	66.663	65.69	67.011	67.648	65.638	67.614	66.996	66.059	66.036	65.728	67.931	65.751	66.669	67.928	66.37	68.522	66.671	67.286	66.681	65.66	65.385	66.697	65.608	66.339	69.131	68.876	66.678	66.355	67.434	66.367	67.286
R.Step.Length	0.586756	0.0976505	0.583	0.556	0.57	0.579	0.608	0.638	0.558	0.562	0.581	0.565	0.577	0.578	0.591	0.579	0.594	0.591	0.592	0.605	0.571	0.563	0.547	0.566	0.567	0.583	0.551	0.572	0.572	0.603	0.616	0.522	0.557	0.583	0.613	0.578	0.564	0.57	0.546	0.563	0.559	0.567	0.569	0.589	0.564	0.552	0.558	0.552	0.561
R.Step.Width	0.146063	0.0480132	0.134	0.19	0.165	0.163	0.128	0.154	0.196	0.177	0.133	0.212	0.147	0.155	0.109	0.159	0.108	0.128	0.212	0.175	0.177	0.076	0.106	0.206	0.179	0.161	0.131	0.164	0.144	0.129	0.138	0.214	0.141	0.109	0.115	0.099	0.142	0.174	0.069	0.179	0.086	0.193	0.181	0.125	0.217	0.129	0.171	0.137	0.092
[truncated: 81 more columns]

## Sheet: MoS B4ComfM
	mean	std	step:1	step:2
MoS_ML_L	0.085	0.014	0.0745447	0.0947358	0.095988	0.0910949	0.0955918	0.0856804	0.0866948	0.0974079	0.0797945	0.0970375	0.092894	0.0717375	0.0710578	0.0804739	0.0730516	0.0912839	0.0995814	0.0958047	0.0918688	0.0747028	0.077784	0.091437	0.0995117	0.0821813	0.0943646	0.0931183	0.0893207	0.0644979	0.0833672	0.0892687	0.0845072	0.0715359	0.062476	0.0688538	0.0896965	0.102501	0.0801071	0.0836091	0.0599456	0.0755786	0.114812	0.0829569	0.107496	0.0980223	0.0889075	0.0818208	0.0766896
MoS_ML_R	0.06	0.016	0.0589011	0.0587702	0.0763737	0.0724949	0.078919	0.0558623	0.0577037	0.0594394	0.0657303	0.0813191	0.0579583	0.0659975	0.0760031	0.0243882	0.041696	0.0779527	0.0722957	0.0744062	0.0514263	0.0666621	0.0559639	0.026437	0.0767103	0.0815765	0.0809572	0.068118	0.062245	0.0585871	0.0495063	0.0417474	0.0670409	0.0506935	0.0233608	0.0660184	0.0662328	0.0772701	0.0727992	0.0409578	0.0581476	0.0226587	0.0518036	0.0745952	0.0694212	0.0810625	0.0482285	0.0664814	0.0401772
MoS_ML	0.073	0.019	0.0589011	0.0745447	0.0587702	0.0947358	0.0763737	0.095988	0.0724949	0.0910949	0.078919	0.0955918	0.0558623	0.0856804	0.0577037	0.0866948	0.0594394	0.0974079	0.0657303	0.0797945	0.0813191	0.0970375	0.0579583	0.092894	0.0659975	0.0717375	0.0760031	0.0710578	0.0243882	0.0804739	0.041696	0.0730516	0.0779527	0.0912839	0.0722957	0.0995814	0.0744062	0.0958047	0.0514263	0.0918688	0.0666621	0.0747028	0.0559639	0.077784	0.026437	0.091437	0.0767103	0.0995117	0.0815765
MoS_BF_L	-0.153	0.018	-0.155067	-0.138828	-0.155829	-0.149434	-0.158594	-0.167341	-0.133179	-0.14558	-0.147098	-0.119908	-0.15141	-0.13552	-0.165697	-0.15794	-0.186509	-0.186747	-0.16818	-0.151525	-0.161982	-0.152384	-0.128189	-0.150421	-0.166973	-0.152717	-0.125413	-0.15143	-0.138748	-0.151194	-0.143867	-0.141888	-0.122415	-0.181867	-0.197818	-0.160936	-0.154322	-0.151435	-0.136238	-0.15127	-0.138538	-0.161698	-0.131239	-0.164751	-0.144202	-0.152866	-0.14926	-0.12485	-0.141961
MoS_BF_R	-0.141	0.017	-0.153657	-0.12686	-0.139265	-0.132186	-0.13923	-0.171575	-0.114991	-0.138982	-0.1407	-0.12698	-0.145843	-0.140281	-0.11393	-0.110939	-0.121776	-0.141037	-0.151741	-0.128872	-0.157616	-0.149397	-0.168448	-0.151102	-0.135285	-0.136271	-0.143945	-0.14168	-0.134832	-0.134846	-0.137605	-0.127434	-0.135788	-0.111973	-0.129687	-0.133186	-0.142673	-0.145965	-0.153284	-0.128884	-0.161889	-0.172474	-0.125574	-0.124563	-0.154683	-0.127908	-0.1478	-0.162147	-0.135445
MoS_BF	-0.147	0.019	-0.153657	-0.155067	-0.12686	-0.138828	-0.139265	-0.155829	-0.132186	-0.149434	-0.13923	-0.158594	-0.171575	-0.167341	-0.114991	-0.133179	-0.138982	-0.14558	-0.1407	-0.147098	-0.12698	-0.119908	-0.145843	-0.15141	-0.140281	-0.13552	-0.11393	-0.165697	-0.110939	-0.15794	-0.121776	-0.186509	-0.141037	-0.186747	-0.151741	-0.16818	-0.128872	-0.151525	-0.157616	-0.161982	-0.149397	-0.152384	-0.168448	-0.128189	-0.151102	-0.150421	-0.135285	-0.166973	-0.136271
[truncated: 205 more columns]

## Sheet: EMG B4ComfM
	LEFT
	EMG LRectusFem		EMG LVastusLat		EMG LSemitendi		EMG LBicepsFem		EMG LGastrocMed		EMG LSoleus		EMG LTibialisA		EMG RRectusFem		EMG RVastusLat		EMG RSemitendi		EMG RBicepsFem		EMG RGastrocMed		EMG RSoleus		EMG RTibialisA
%	mean	std	mean	std	mean	std	mean	std	mean	std	mean	std	mean	std	mean	std	mean	std	mean	std	mean	std	mean	std	mean	std	mean	std
1	0.577535	0.894684	0.990443	0.493523	0.13604	0.112535	0.934725	0.155965	0.331614	0.028304	0.0632396	0.032639	0.0587807	0.113086	0.717897	0.946475	0.991554	0.186304	0.25886	0.633823	0.0467569	0.134245	0.151177	0.0252004	0.0644466	0.126606	0.174547	0.0224848
2	0.603192	0.924171	0.990421	0.498843	0.138164	0.106086	0.903672	0.159498	0.342262	0.0283539	0.0700541	0.0297855	0.0522077	0.118521	0.771167	0.96158	0.991552	0.236652	0.241959	0.579898	0.0484137	0.138793	0.153443	0.0252175	0.0842548	0.117185	0.167881	0.0202936
3	0.629314	0.948901	0.990396	0.505443	0.141014	0.100063	0.867196	0.163576	0.348638	0.0283976	0.0790136	0.0273411	0.0461051	0.122481	0.824108	0.969016	0.991546	0.297483	0.225852	0.526693	0.0520478	0.143447	0.154708	0.0252346	0.102779	0.107859	0.16042	0.0206838
4	0.654196	0.967507	0.990352	0.512176	0.144458	0.0944778	0.82671	0.168039	0.352022	0.0284705	0.0896502	0.0253687	0.0405007	0.124549	0.874539	0.969657	0.991536	0.366117	0.210641	0.474698	0.0591987	0.147935	0.155115	0.0252483	0.120089	0.098777	0.152039	0.0241922
5	0.675857	0.978619	0.990295	0.518376	0.148264	0.0893528	0.784017	0.172603	0.353962	0.0285682	0.101685	0.0239238	0.0354092	0.124603	0.919489	0.964909	0.991516	0.439009	0.196466	0.424641	0.0710265	0.152356	0.154871	0.0252611	0.135592	0.0900044	0.142903	0.0303951
6	0.6924	0.981468	0.990235	0.523689	0.152206	0.084709	0.740852	0.176721	0.355529	0.0286811	0.114105	0.0230118	0.0308286	0.122959	0.956185	0.956068	0.991491	0.512796	0.183464	0.377108	0.0885115	0.156763	0.154082	0.0252739	0.149417	0.0815796	0.133277	0.0378318
7	0.70265	0.975672	0.990168	0.528126	0.156135	0.0805545	0.698551	0.179911	0.357582	0.0288183	0.126147	0.022583	0.0267495	0.120129	0.982633	0.944081	0.99146	0.584936	0.171742	0.332463	0.111939	0.161065	0.152823	0.0252969	0.161963	0.0735351	0.123346	0.0451189
8	0.706353	0.961459	0.990105	0.531966	0.160021	0.0768848	0.65811	0.181701	0.359951	0.0289647	0.137457	0.0225827	0.0231849	0.1166	0.997799	0.929498	0.991422	0.653665	0.161374	0.290947	0.14065	0.164781	0.151166	0.0253358	0.173886	0.0658944	0.113258	0.0514547
9	0.703807	0.939779	0.990061	0.535541	0.163767	0.0737009	0.620371	0.181823	0.361754	0.0290794	0.147501	0.0228947	0.0201304	0.112912	1.00148	0.912739	0.991381	0.717293	0.152391	0.252946	0.173338	0.167358	0.149112	0.0253893	0.185512	0.0586888	0.103215	0.0565316
10	0.695718	0.911718	0.990032	0.538973	0.167357	0.0709774	0.585398	0.180433	0.362083	0.0291648	0.155854	0.0234856	0.0175787	0.109328	0.994208	0.894235	0.991335	0.775231	0.144626	0.218368	0.208453	0.168325	0.146734	0.0254578	0.198023	0.0519829	0.0933632	0.0601527
11	0.683008	0.878723	0.990013	0.54216	0.170742	0.0686655	0.553012	0.177793	0.360011	0.0292299	0.162489	0.0242979	0.0155162	0.105905	0.977112	0.874904	0.991287	0.826232	0.137897	0.187098	0.24413	0.167783	0.144164	0.0255401	0.211823	0.0458377	0.0836816	0.0625639
12	0.666398	0.842252	0.990011	0.544823	0.17385	0.0667515	0.522989	0.174265	0.355196	0.0292619	0.167479	0.025287	0.0138664	0.102775	0.95138	0.855845	0.991246	0.869057	0.132002	0.159261	0.278672	0.166011	0.141519	0.0256171	0.227206	0.0402986	0.0745464	0.0642577
13	0.646477	0.803637	0.990024	0.546772	0.176551	0.0651818	0.494746	0.170117	0.347667	0.0292663	0.170955	0.0263734	0.012586	0.099924	0.91844	0.838141	0.991212	0.902871	0.126754	0.134587	0.310755	0.163257	0.138992	0.0256902	0.243789	0.0354457	0.065931	0.0656524
14	0.623813	0.764084	0.990048	0.548052	0.178793	0.063918	0.467799	0.165517	0.33742	0.0292509	0.173378	0.0274835	0.0116182	0.0972471	0.879957	0.822548	0.991181	0.927301	0.122024	0.112846	0.339479	0.159842	0.136891	0.0257626	0.261272	0.0312952	0.0578955	0.0670977
15	0.598944	0.724841	0.990082	0.54893	0.180518	0.0629201	0.441839	0.1605	0.32483	0.0292244	0.175171	0.0285182	0.0108982	0.0947122	0.837424	0.8095	0.991151	0.942315	0.11771	0.0938989	0.364735	0.156047	0.135595	0.0258377	0.27876	0.0278338	0.05047	0.0687134
16	0.572379	0.686775	0.990122	0.549622	0.181721	0.0621555	0.416773	0.155042	0.31031	0.0291886	0.176626	0.0293937	0.0103722	0.0920283	0.792191	0.799051	0.991117	0.948291	0.113757	0.0775046	0.38661	0.152097	0.135384	0.0259162	0.295757	0.0250261	0.0437132	0.0703584
17	0.544757	0.650483	0.990164	0.550211	0.182435	0.0615884	0.39268	0.149229	0.294378	0.029147	0.177961	0.0300808	0.00999859	0.0890712	0.745485	0.79102	0.991077	0.946059	0.110124	0.063457	0.405392	0.148219	0.13624	0.0259946	0.311797	0.0227928	0.0376162	0.0719826
18	0.516747	0.616301	0.990204	0.550681	0.182692	0.0611881	0.369699	0.143164	0.277526	0.0291023	0.179278	0.0306132	0.00972801	0.0857692	0.698385	0.784996	0.991031	0.936424	0.106788	0.0515678	0.421505	0.144497	0.138126	0.0260753	0.326404	0.0210295	0.0321723	0.0735094
19	0.48905	0.584295	0.990245	0.55097	0.18251	0.0609301	0.34793	0.137103	0.260192	0.0290539	0.18041	0.0310168	0.00951847	0.0821871	0.651884	0.780546	0.99098	0.920025	0.103733	0.0416115	0.435255	0.141234	0.140885	0.0261544	0.338992	0.0196342	0.0274004	0.0749205
20	0.462525	0.554363	0.99029	0.551103	0.181879	0.0608007	0.327561	0.131291	0.242747	0.028998	0.18113	0.0313086	0.00933285	0.0783184	0.607291	0.777024	0.990932	0.897394	0.100985	0.0335336	0.446466	0.13874	0.144155	0.026224	0.349254	0.0185427	0.023306	0.076221
21	0.437979	0.526252	0.990341	0.551341	0.180841	0.0607841	0.308581	0.125935	0.225477	0.0289355	0.18137	0.0314972	0.00913421	0.0743127	0.565833	0.773597	0.990885	0.869249	0.09853	0.0270751	0.455007	0.137109	0.147611	0.0262882	0.356995	0.0176919	0.0198756	0.0773518
22	0.41613	0.49985	0.990399	0.552106	0.179446	0.0608901	0.290954	0.121101	0.208558	0.0288654	0.181211	0.0315868	0.0088868	0.0702431	0.528793	0.769473	0.990838	0.836254	0.0963586	0.0220896	0.460625	0.136224	0.1512	0.0263499	0.361966	0.0170066	0.0170768	0.0782898
23	0.397406	0.475093	0.990459	0.553687	0.177738	0.0611795	0.274613	0.116856	0.192181	0.0287908	0.180514	0.0315744	0.00859906	0.0662147	0.49699	0.764179	0.990791	0.799089	0.0945422	0.0184352	0.463082	0.135901	0.15487	0.0264082	0.363881	0.0164015	0.0148782	0.0790216
24	0.381837	0.45207	0.990521	0.556139	0.17579	0.0617911	0.259495	0.113034	0.176564	0.0287114	0.179348	0.0314452	0.00843627	0.062308	0.470409	0.757636	0.990744	0.758466	0.093271	0.0159944	0.462266	0.135643	0.158645	0.0264661	0.362476	0.0158171	0.0132398	0.0794674
25	0.36885	0.430989	0.990584	0.559366	0.173715	0.0630373	0.245518	0.109443	0.161978	0.0286305	0.177963	0.0311899	0.00898509	0.0585903	0.448117	0.750219	0.990696	0.715187	0.0929056	0.0145983	0.458337	0.134801	0.162655	0.026525	0.357623	0.0153459	0.0121646	0.0796662
26	0.35752	0.412177	0.990647	0.563065	0.17162	0.065636	0.23265	0.105895	0.148757	0.0285485	0.176338	0.0308113	0.011279	0.05513	0.428685	0.742325	0.990654	0.670084	0.094179	0.0140799	0.451608	0.133037	0.167003	0.026583	0.349425	0.0155336	0.0116919	0.0796643
27	0.346936	0.3959	0.99071	0.56696	0.16965	0.0706968	0.220881	0.102291	0.137066	0.0284665	0.174354	0.0303753	0.0160993	0.0519312	0.410579	0.73437	0.990613	0.624009	0.0982552	0.0143243	0.442506	0.130396	0.171522	0.0266372	0.338185	0.0175748	0.0118418	0.0795511
28	0.336347	0.382233	0.990774	0.571027	0.167967	0.0796115	0.210181	0.0985285	0.127007	0.028386	0.171906	0.0300436	0.0234524	0.0489737	0.392614	0.726354	0.990575	0.577767	0.106504	0.015249	0.431597	0.127011	0.175952	0.0266918	0.324339	0.0226859	0.0126262	0.0793465
29	0.325438	0.370898	0.99084	0.57528	0.166796	0.0940534	0.200574	0.0945662	0.118585	0.0283069	0.168674	0.0301037	0.033271	0.0462602	0.374276	0.717784	0.990542	0.532079	0.120445	0.0168037	0.419608	0.123026	0.18	0.0267351	0.308359	0.0311583	0.0140017	0.0789811
30	0.314243	0.361268	0.990903	0.579869	0.166374	0.115885	0.192162	0.0904194	0.111728	0.0282312	0.164546	0.0308554	0.0453267	0.0437648	0.355589	0.707819	0.990516	0.487604	0.141641	0.0189517	0.407395	0.118593	0.183273	0.0267632	0.290734	0.0424892	0.0158694	0.0785133
31	0.302942	0.352545	0.990952	0.584982	0.166946	0.146454	0.1851	0.0861094	0.106267	0.0281723	0.159633	0.0323992	0.0590326	0.0414171	0.336806	0.695574	0.990496	0.444878	0.171052	0.0216471	0.395938	0.113827	0.185617	0.0267758	0.271952	0.0558134	0.0182262	0.0780642
32	0.291758	0.34401	0.990986	0.59072	0.168854	0.186118	0.179601	0.0816808	0.101999	0.0281302	0.154006	0.0346639	0.0733755	0.0392587	0.318213	0.680258	0.990481	0.404349	0.209189	0.0250132	0.386277	0.108875	0.186947	0.0267787	0.252457	0.0698486	0.0211932	0.077888
33	0.280919	0.335098	0.99101	0.596919	0.172448	0.234926	0.175851	0.0772106	0.0986499	0.0280996	0.147832	0.0372945	0.0869616	0.0373921	0.300054	0.661505	0.990457	0.366377	0.256314	0.0298298	0.379327	0.103901	0.187091	0.0267916	0.232631	0.0835752	0.0250225	0.0783078
34	0.270591	0.325545	0.991008	0.603361	0.178035	0.292247	0.173972	0.0727333	0.0960013	0.0281016	0.141366	0.0398911	0.098757	0.0359148	0.282503	0.639281	0.990402	0.331236	0.312092	0.0371932	0.375763	0.098948	0.185955	0.0268536	0.21281	0.0962928	0.0300464	0.0795931
35	0.260948	0.315374	0.990963	0.609772	0.18593	0.356418	0.174188	0.0682986	0.0939151	0.0281715	0.134763	0.0423073	0.108456	0.0349145	0.265687	0.613846	0.990329	0.299147	0.375662	0.0476887	0.37641	0.0940096	0.183457	0.026954	0.193292	0.107364	0.0365498	0.0820515
36	0.252208	0.304765	0.990903	0.615911	0.19614	0.425256	0.176706	0.0640153	0.0922336	0.0282944	0.128099	0.0445621	0.115941	0.0346183	0.249692	0.585888	0.99023	0.270151	0.444713	0.0608647	0.381919	0.0890649	0.179668	0.0271193	0.174298	0.116969	0.0443909	0.0858912
37	0.244639	0.293932	0.990823	0.621533	0.208365	0.49647	0.18178	0.0599748	0.0907882	0.0284895	0.121595	0.046893	0.121727	0.0352911	0.234631	0.556078	0.990091	0.244253	0.516352	0.0757381	0.392997	0.0840598	0.17462	0.0274067	0.155995	0.125677	0.0530495	0.0911136
38	0.238422	0.283089	0.990706	0.626472	0.222131	0.567552	0.18978	0.0563054	0.0894733	0.0288257	0.115345	0.0494833	0.126702	0.0370268	0.220605	0.525064	0.98993	0.221402	0.587195	0.0910985	0.410273	0.0790164	0.168439	0.027811	0.13855	0.134028	0.0618154	0.0974278
39	0.233652	0.272432	0.990581	0.630722	0.236892	0.635974	0.201018	0.0530876	0.08816	0.0292514	0.109347	0.0523859	0.131647	0.0397161	0.207673	0.493486	0.989764	0.20149	0.653954	0.105818	0.434048	0.0740551	0.161303	0.0282976	0.122106	0.142188	0.0699843	0.104444
40	0.230317	0.262111	0.990473	0.634244	0.252403	0.699671	0.21538	0.050348	0.086779	0.0296823	0.10363	0.0557944	0.136987	0.0431146	0.195836	0.461911	0.989584	0.184401	0.714222	0.119018	0.464101	0.0692415	0.15338	0.0288899	0.106736	0.149883	0.0769362	0.111786
41	0.228319	0.252226	0.990371	0.636954	0.26861	0.75643	0.232346	0.0480414	0.0853742	0.0301297	0.0983247	0.0598071	0.142937	0.0469414	0.185106	0.430842	0.989408	0.170026	0.766211	0.130241	0.49988	0.0646144	0.144899	0.0295289	0.092483	0.156892	0.0823467	0.119334
42	0.227602	0.24279	0.990275	0.638759	0.285939	0.804511	0.251389	0.0460493	0.083962	0.0305536	0.0933474	0.0646232	0.149569	0.0510677	0.175427	0.400645	0.989261	0.158348	0.808975	0.139477	0.540611	0.0601354	0.136083	0.0300956	0.079406	0.163129	0.0861408	0.127115
43	0.228214	0.233778	0.990195	0.639571	0.30557	0.842765	0.272239	0.0442284	0.082519	0.0308698	0.088759	0.0705591	0.156778	0.0555113	0.166745	0.371563	0.989145	0.149344	0.842386	0.147067	0.585097	0.0557118	0.1271	0.0305443	0.0675776	0.168635	0.0883466	0.135448
44	0.230201	0.225054	0.990128	0.639122	0.32914	0.870511	0.295181	0.042512	0.0809594	0.0310883	0.0846574	0.0777995	0.164182	0.0604371	0.159068	0.343828	0.98906	0.142974	0.866456	0.153956	0.632169	0.0513366	0.118118	0.0308512	0.0570406	0.173764	0.0891818	0.14419
45	0.23342	0.21646	0.990068	0.637139	0.358229	0.887805	0.320809	0.0409507	0.0791598	0.0312261	0.0810372	0.0863774	0.171387	0.0659241	0.152366	0.317546	0.989003	0.139276	0.881405	0.162542	0.680836	0.0470251	0.10926	0.0310235	0.0478685	0.1787	0.0894677	0.153192
46	0.237526	0.207857	0.990019	0.633397	0.394045	0.895254	0.349617	0.039673	0.076988	0.0312884	0.077765	0.0961924	0.178191	0.0716224	0.146549	0.292723	0.988969	0.138256	0.887756	0.176867	0.73005	0.0427914	0.100544	0.0310781	0.0401686	0.183364	0.0914124	0.162392
47	0.241985	0.199125	0.990001	0.627718	0.437141	0.893405	0.381432	0.0387609	0.0744211	0.0312427	0.0749596	0.106544	0.18426	0.0773964	0.141561	0.269518	0.988952	0.139762	0.885984	0.201041	0.778609	0.0388237	0.0921493	0.0310332	0.0340519	0.187605	0.0980379	0.17119
48	0.246225	0.190159	0.990007	0.619921	0.487397	0.883191	0.414892	0.0382164	0.0714996	0.031116	0.0724629	0.116872	0.189237	0.0833044	0.137301	0.247907	0.988955	0.14368	0.8769	0.23753	0.824953	0.0351423	0.0840813	0.0309031	0.0295593	0.190964	0.109538	0.178814
49	0.249824	0.180921	0.990027	0.610058	0.544345	0.86536	0.447815	0.0379256	0.0682936	0.030933	0.0702548	0.126588	0.192869	0.0895003	0.133684	0.22788	0.988966	0.149958	0.861267	0.285636	0.866568	0.0317695	0.0763883	0.0307118	0.0267635	0.193144	0.124461	0.184938
50	0.252831	0.171383	0.990058	0.598234	0.607124	0.840547	0.477929	0.0378687	0.064868	0.0307004	0.0683242	0.134867	0.194744	0.0960415	0.13064	0.209397	0.988982	0.158541	0.839854	0.341834	0.901105	0.028702	0.0691095	0.030465	0.025623	0.193893	0.141705	0.189527
51	0.256176	0.161605	0.9901	0.584739	0.673999	0.809697	0.50342	0.0388453	0.0612711	0.0304318	0.0666313	0.141271	0.194688	0.102745	0.12817	0.192481	0.989005	0.169287	0.813498	0.400442	0.926361	0.0259474	0.0622842	0.0301761	0.025803	0.193099	0.160054	0.19305
52	0.261654	0.151683	0.990153	0.570178	0.742073	0.77397	0.523184	0.0427347	0.0575225	0.0301353	0.0651616	0.145828	0.192738	0.108997	0.126352	0.177105	0.989035	0.181819	0.783178	0.456301	0.940601	0.0235291	0.055929	0.0298566	0.026979	0.190989	0.178573	0.196164
53	0.271967	0.14173	0.990214	0.555308	0.807756	0.734513	0.537247	0.0514316	0.0536572	0.0298214	0.0640391	0.149295	0.188977	0.114356	0.125321	0.163188	0.98907	0.195627	0.74987	0.505661	0.943599	0.0214949	0.0500463	0.0295183	0.0290003	0.187714	0.197363	0.19936
54	0.28981	0.131925	0.990285	0.541073	0.867613	0.692526	0.546025	0.0656799	0.0497271	0.029505	0.0636699	0.151895	0.183962	0.11862	0.125238	0.150761	0.989113	0.210227	0.71456	0.545848	0.935826	0.0199024	0.0446365	0.0291819	0.0316969	0.183468	0.215736	0.2028
55	0.31701	0.122441	0.990359	0.528652	0.918522	0.649119	0.550205	0.0841092	0.0457544	0.0291972	0.0647067	0.154714	0.17809	0.121786	0.126203	0.139825	0.989158	0.224953	0.678318	0.57551	0.918178	0.0188215	0.0397329	0.0288635	0.0350916	0.178725	0.232432	0.206256
56	0.353727	0.113479	0.990432	0.519168	0.958169	0.605388	0.550588	0.10472	0.0417792	0.028912	0.0678986	0.157881	0.171918	0.124019	0.128188	0.130382	0.989199	0.239213	0.642306	0.594548	0.892067	0.0183441	0.0353709	0.0285732	0.0391325	0.174157	0.246591	0.209365
57	0.39863	0.105197	0.9905	0.513176	0.98564	0.562105	0.547992	0.126192	0.0378705	0.0286618	0.073496	0.161302	0.165811	0.125408	0.131056	0.122386	0.989236	0.252524	0.607445	0.603636	0.859113	0.0185065	0.0315962	0.0283169	0.0435935	0.170348	0.257616	0.211983
58	0.449694	0.097724	0.990556	0.510835	1.00084	0.520115	0.543101	0.147172	0.0340805	0.0284481	0.0814586	0.164647	0.160171	0.125966	0.134636	0.115766	0.989268	0.264321	0.574792	0.603688	0.820878	0.0192413	0.0284498	0.028092	0.048153	0.167878	0.264737	0.213949
59	0.504557	0.091088	0.9906	0.511558	1.00433	0.48009	0.536733	0.166909	0.0304771	0.0282698	0.0912213	0.167606	0.15496	0.125972	0.138731	0.110424	0.989298	0.27409	0.544998	0.59617	0.779037	0.0203996	0.0259148	0.0278922	0.0524844	0.167161	0.268054	0.21544
60	0.561131	0.0852258	0.990632	0.514224	0.997308	0.442563	0.52961	0.185889	0.0271491	0.0281285	0.101889	0.169682	0.150326	0.125624	0.143142	0.106215	0.989327	0.281451	0.518388	0.582666	0.734944	0.0218375	0.0239152	0.0277157	0.0563467	0.168467	0.267727	0.216627
61	0.617672	0.0799986	0.990654	0.518009	0.981157	0.407902	0.522358	0.204491	0.0241575	0.0280172	0.112993	0.170782	0.146429	0.125124	0.147701	0.102944	0.989356	0.286152	0.494839	0.564734	0.689741	0.0234358	0.0223839	0.0275609	0.0595542	0.171944	0.264095	0.217743
62	0.672792	0.0752633	0.990665	0.522949	0.957287	0.376192	0.515488	0.222507	0.02151	0.0279374	0.124276	0.170857	0.143292	0.124832	0.152278	0.100436	0.989377	0.288091	0.473937	0.543871	0.644357	0.025067	0.0211975	0.0274368	0.0620036	0.177401	0.257597	0.219415
63	0.725105	0.0709397	0.990672	0.529972	0.927198	0.347507	0.509575	0.239644	0.0192306	0.0278826	0.135356	0.170039	0.140933	0.124956	0.156714	0.0985805	0.989394	0.287367	0.455346	0.52156	0.5996	0.0266286	0.020236	0.0273413	0.0636161	0.184434	0.249023	0.222143
64	0.77324	0.0669689	0.99068	0.540689	0.89223	0.321786	0.505005	0.255451	0.0173213	0.0278482	0.146274	0.168464	0.139257	0.125622	0.160857	0.0972496	0.98941	0.284221	0.438648	0.49923	0.555954	0.0280152	0.0194167	0.0272765	0.0644064	0.192195	0.239055	0.226144
65	0.815921	0.0633055	0.990685	0.556874	0.853559	0.298867	0.502016	0.269746	0.0157499	0.0278308	0.157591	0.166287	0.138099	0.126828	0.164555	0.0963479	0.989426	0.278967	0.423518	0.478146	0.513753	0.0292008	0.0186707	0.0272399	0.0643895	0.199957	0.228254	0.231423
66	0.852099	0.0599529	0.990689	0.579629	0.81231	0.278723	0.500811	0.282453	0.0144673	0.0278275	0.169496	0.163747	0.137225	0.128558	0.167849	0.0958206	0.989445	0.271973	0.409821	0.459508	0.473283	0.0304617	0.0179241	0.0272212	0.0636237	0.206973	0.217193	0.23753
67	0.881153	0.0569044	0.990691	0.608961	0.769467	0.261333	0.501508	0.293435	0.013413	0.0278342	0.181779	0.161091	0.136509	0.130832	0.170718	0.0956261	0.989472	0.263638	0.397595	0.44425	0.434686	0.032115	0.017143	0.0272098	0.0622069	0.212767	0.206563	0.243592
68	0.902757	0.0541537	0.99069	0.643887	0.725799	0.246604	0.504137	0.302637	0.0125281	0.0278505	0.193877	0.158573	0.135905	0.133554	0.17308	0.0958027	0.989505	0.254271	0.386872	0.433157	0.398116	0.0344397	0.016312	0.0272071	0.0602245	0.217113	0.196751	0.2492
69	0.917511	0.051691	0.99069	0.682866	0.681924	0.234322	0.508647	0.310249	0.0117707	0.0278712	0.205576	0.156363	0.135597	0.136575	0.174976	0.0964967	0.989543	0.244197	0.377628	0.42677	0.36362	0.037491	0.0154881	0.0272092	0.0577768	0.219996	0.187949	0.254083
70	0.926215	0.0495096	0.990696	0.724392	0.638394	0.224279	0.515136	0.316069	0.0111172	0.027887	0.216816	0.154418	0.135849	0.139773	0.176472	0.0979598	0.989585	0.233695	0.3699	0.425598	0.331274	0.041026	0.0147681	0.0272161	0.0549609	0.221489	0.180462	0.258136
71	0.929704	0.047591	0.990709	0.767106	0.595757	0.216287	0.523715	0.320122	0.0105599	0.0278952	0.227458	0.152615	0.13679	0.142764	0.177576	0.100443	0.989632	0.222979	0.363733	0.429956	0.30114	0.0442992	0.0143399	0.027225	0.0518665	0.221776	0.174596	0.261446
72	0.928524	0.0459167	0.990727	0.809626	0.554447	0.21015	0.534535	0.32265	0.0100967	0.0278944	0.237377	0.150744	0.138401	0.145114	0.178318	0.104038	0.989681	0.212225	0.359096	0.439979	0.27322	0.0469358	0.0143384	0.0272373	0.0485814	0.221022	0.170336	0.263896
73	0.922926	0.044467	0.990751	0.850504	0.514865	0.205621	0.547777	0.323994	0.00971997	0.0278867	0.246505	0.148751	0.140513	0.146345	0.178742	0.108635	0.989734	0.201601	0.355864	0.455599	0.247451	0.0488708	0.0148578	0.0272499	0.0451979	0.21946	0.167679	0.265191
74	0.912741	0.0432357	0.990776	0.888025	0.477286	0.202439	0.563476	0.32414	0.00941445	0.0278797	0.2547	0.146664	0.14279	0.146524	0.178839	0.113954	0.989787	0.191235	0.353925	0.476382	0.223783	0.0501182	0.015751	0.0272643	0.0417891	0.217347	0.166281	0.265356
75	0.897669	0.0422566	0.9908	0.920323	0.441857	0.200339	0.581418	0.322895	0.00918637	0.027877	0.26164	0.144416	0.144947	0.145878	0.17859	0.119568	0.989841	0.181253	0.3531	0.501993	0.202096	0.0507274	0.0167271	0.0272794	0.0384076	0.214957	0.165232	0.264244
76	0.877309	0.0416326	0.990823	0.945559	0.408649	0.199057	0.601199	0.319988	0.00906834	0.0278788	0.267056	0.1418	0.146782	0.144378	0.177942	0.125199	0.989899	0.171792	0.353404	0.532127	0.182284	0.0508076	0.017503	0.027293	0.0351053	0.212498	0.16392	0.261762
77	0.851642	0.0415745	0.990846	0.962363	0.377686	0.198378	0.622256	0.315099	0.00908123	0.0278838	0.270666	0.138751	0.148269	0.142191	0.176886	0.130864	0.989957	0.162936	0.354875	0.566019	0.164243	0.0504461	0.0179049	0.0273034	0.0319252	0.210185	0.16249	0.257901
78	0.821033	0.0424036	0.990869	0.969905	0.348956	0.198139	0.64415	0.307932	0.00931829	0.0278899	0.272159	0.135296	0.149472	0.139578	0.175475	0.136925	0.990017	0.154737	0.357548	0.602866	0.147858	0.0496664	0.0179925	0.0273088	0.0289165	0.208155	0.161402	0.252518
79	0.786039	0.0445279	0.990891	0.967976	0.322423	0.198257	0.666335	0.29843	0.00996005	0.0278984	0.271299	0.131587	0.150492	0.136624	0.17384	0.14403	0.990079	0.147204	0.361478	0.64221	0.133071	0.0484981	0.0182103	0.0273087	0.0261328	0.206595	0.160976	0.245537
80	0.747581	0.0484465	0.990909	0.957091	0.297994	0.198636	0.688316	0.28682	0.0112343	0.0279107	0.26791	0.127704	0.151362	0.133557	0.172244	0.152959	0.99014	0.140296	0.366642	0.683097	0.119833	0.0470598	0.0193542	0.0273003	0.0236072	0.205694	0.161422	0.237
81	0.706735	0.0546525	0.990921	0.938193	0.275587	0.199158	0.7099	0.273361	0.0132707	0.0279228	0.262036	0.123553	0.1521	0.130714	0.171056	0.164554	0.990196	0.133983	0.372805	0.724621	0.10804	0.0455451	0.0222591	0.0272812	0.0213734	0.205408	0.162694	0.226975
82	0.664674	0.0636695	0.990927	0.912673	0.255163	0.199671	0.7308	0.258481	0.0162397	0.027934	0.25386	0.119066	0.1527	0.127977	0.170775	0.179401	0.990248	0.128241	0.379552	0.766107	0.0975438	0.0442407	0.0270703	0.0272498	0.0194312	0.205485	0.164715	0.215611
83	0.622546	0.0762919	0.99093	0.881978	0.236712	0.199965	0.750886	0.242596	0.0203119	0.0279431	0.243616	0.114265	0.153024	0.125172	0.171988	0.197873	0.990295	0.123065	0.386381	0.806654	0.0882365	0.0434849	0.0331095	0.027208	0.0177782	0.205612	0.167282	0.203178
84	0.581429	0.0932481	0.990927	0.847703	0.22018	0.19979	0.770346	0.226145	0.0253593	0.0279512	0.231618	0.109165	0.152812	0.122369	0.175222	0.220365	0.990338	0.118461	0.392694	0.84511	0.0800052	0.043596	0.0397719	0.0271568	0.0164171	0.205567	0.170081	0.189882
85	0.542261	0.114941	0.990917	0.811405	0.205486	0.19892	0.789272	0.209533	0.0308237	0.0279613	0.218217	0.103838	0.15182	0.119566	0.181022	0.247369	0.990375	0.11441	0.397936	0.880445	0.0727852	0.0449755	0.0465422	0.0271018	0.0153047	0.205095	0.172572	0.176011
86	0.505914	0.142143	0.990899	0.774411	0.192539	0.197218	0.807775	0.193139	0.0367912	0.0279802	0.203742	0.0983933	0.149858	0.116776	0.19004	0.279307	0.990408	0.11087	0.401714	0.911603	0.066553	0.0479392	0.0530979	0.0270479	0.0143901	0.20407	0.174464	0.161844
87	0.473398	0.176547	0.990869	0.737698	0.181234	0.194615	0.82622	0.177324	0.0438608	0.0280114	0.188549	0.0928824	0.146795	0.114099	0.202881	0.316926	0.990433	0.107815	0.403654	0.937582	0.0612843	0.0524448	0.0592261	0.0269972	0.013604	0.20244	0.175748	0.14764
88	0.446164	0.220286	0.990828	0.702009	0.171426	0.191098	0.844858	0.162588	0.0533761	0.0280571	0.173006	0.0873447	0.142624	0.111588	0.22025	0.361871	0.990452	0.105212	0.403467	0.957529	0.0569172	0.0584074	0.0651272	0.0269524	0.0128963	0.200216	0.176708	0.133641
89	0.426243	0.273513	0.990775	0.667787	0.162999	0.186704	0.863895	0.149733	0.0671141	0.028118	0.157448	0.0818332	0.137465	0.109101	0.242682	0.414745	0.990465	0.103032	0.400879	0.97045	0.0534085	0.0655918	0.0712743	0.0269148	0.0122441	0.197249	0.177741	0.120037
90	0.41515	0.33449	0.990718	0.635528	0.155826	0.181493	0.883432	0.139907	0.0854504	0.0281925	0.142047	0.0763314	0.131462	0.106603	0.270347	0.474062	0.990475	0.101292	0.395757	0.975575	0.0507194	0.0736335	0.0788352	0.0268835	0.0116578	0.193555	0.179274	0.10697
91	0.413282	0.401044	0.990661	0.606041	0.149807	0.175553	0.903349	0.134179	0.107721	0.0282762	0.126892	0.0708659	0.124776	0.104199	0.303092	0.536996	0.990485	0.100026	0.388093	0.972282	0.0487709	0.0821508	0.0885523	0.0268558	0.0111534	0.189185	0.181345	0.0945605
92	0.420257	0.470963	0.990608	0.580014	0.144864	0.169017	0.923191	0.133182	0.132386	0.0283636	0.112106	0.0655169	0.117576	0.101984	0.340599	0.600179	0.990496	0.0992436	0.378096	0.960197	0.047441	0.0909534	0.100063	0.0268309	0.010752	0.184146	0.183618	0.082906
93	0.43419	0.541293	0.990564	0.557749	0.140884	0.162024	0.941944	0.136113	0.157935	0.0284498	0.0979822	0.0603702	0.110016	0.100231	0.381941	0.660385	0.990511	0.098954	0.366114	0.939502	0.0466004	0.0996542	0.11203	0.0268055	0.0104877	0.178491	0.185716	0.0720664
94	0.452354	0.609679	0.99053	0.53916	0.13776	0.154723	0.958283	0.141298	0.184276	0.0285307	0.085007	0.055478	0.102249	0.099185	0.426344	0.715763	0.990529	0.0992461	0.352461	0.910892	0.0461263	0.107892	0.123339	0.0267795	0.0104059	0.172265	0.187339	0.0620928
95	0.472724	0.67389	0.990504	0.52374	0.135387	0.147253	0.970793	0.147246	0.210885	0.0286041	0.0737921	0.0508699	0.0944136	0.0992823	0.473169	0.7657	0.990552	0.100411	0.337492	0.875349	0.0459046	0.115579	0.133316	0.0267532	0.0105393	0.165518	0.188202	0.0530359
96	0.494014	0.732081	0.990487	0.511291	0.133691	0.139735	0.978064	0.152805	0.237241	0.0286707	0.0648021	0.0465416	0.0866263	0.100729	0.521596	0.810393	0.990577	0.103518	0.321537	0.834052	0.0458372	0.122462	0.141691	0.0267301	0.0118579	0.158261	0.188305	0.0449182
97	0.515468	0.783488	0.990475	0.502121	0.132649	0.132266	0.978614	0.157192	0.262861	0.0287325	0.0586849	0.0424718	0.0789895	0.103527	0.571093	0.850361	0.9906	0.110883	0.304836	0.788082	0.0458517	0.128221	0.14857	0.0267104	0.0177507	0.150495	0.187283	0.0377632
98	0.537295	0.828132	0.990465	0.496625	0.132301	0.124945	0.971543	0.160515	0.28685	0.0287866	0.0560864	0.038678	0.071589	0.107605	0.621641	0.885577	0.99062	0.125727	0.287701	0.73855	0.0459371	0.13329	0.15407	0.0266946	0.0300915	0.142259	0.184934	0.0315957
99	0.56008	0.866824	0.990456	0.49496	0.132701	0.117864	0.956533	0.162904	0.307555	0.0288354	0.0571294	0.035212	0.0644802	0.112497	0.67341	0.915266	0.990638	0.151047	0.270462	0.686588	0.0462407	0.138252	0.158196	0.0266813	0.0477105	0.133635	0.181245	0.0264847
100	0.584307	0.900639	0.990447	0.496849	0.133942	0.111101	0.933695	0.16485	0.324099	0.0288792	0.0615499	0.0320993	0.0577207	0.117461	0.72643	0.938432	0.990653	0.189075	0.253423	0.633221	0.0470569	0.143384	0.161109	0.0266707	0.0688937	0.124728	0.176166	0.0227194
	RIGHT
	EMG RRectusFem		EMG RVastusLat		EMG RSemitendi		EMG RBicepsFem		EMG RGastrocMed		EMG RSoleus		EMG RTibialisA		EMG LRectusFem		EMG LVastusLat		EMG LSemitendi		EMG LBicepsFem		EMG LGastrocMed		EMG LSoleus		EMG LTibialisA
%	mean	std	mean	std	mean	std	mean	std	mean	std	mean	std	mean	std	mean	std	mean	std	mean	std	mean	std	mean	std	mean	std	mean	std
1	0.136536	0.889797	0.204815	0.798179	0.140027	0.258493	0.990568	0.0255792	0.189146	0.0948683	0.183325	0.034194	0.0854922	0.026722	0.453665	0.888017	0.394029	0.245214	0.192671	0.989881	0.622959	0.0987935	0.180608	0.0826418	0.036976	0.0708776	0.0285165	0.0746814
2	0.141896	0.876579	0.247329	0.841412	0.136073	0.237206	0.990513	0.0240257	0.189061	0.104835	0.190619	0.0312099	0.0779095	0.0267588	0.506153	0.873449	0.426618	0.249535	0.183542	0.989796	0.614328	0.107023	0.184115	0.0868369	0.0369665	0.0679901	0.0285735	0.0729874
3	0.149562	0.857341	0.299682	0.878559	0.132721	0.21763	0.99046	0.0238229	0.187795	0.117646	0.195802	0.0285056	0.0706696	0.0267878	0.564678	0.851769	0.457089	0.253334	0.17415	0.989717	0.603727	0.115052	0.186423	0.090201	0.0373319	0.0648201	0.0286043	0.0716976
4	0.159405	0.832794	0.357779	0.907532	0.129986	0.199677	0.990402	0.0247922	0.185325	0.132254	0.198888	0.0260611	0.0637866	0.0268007	0.628146	0.823653	0.483666	0.257332	0.164473	0.98964	0.591323	0.122387	0.187056	0.093014	0.039006	0.0614173	0.028605	0.0705827
5	0.171098	0.80392	0.41579	0.926354	0.127881	0.183347	0.990343	0.0265834	0.181918	0.148452	0.200521	0.0239013	0.0572889	0.0268007	0.694352	0.790283	0.505065	0.262767	0.154618	0.989569	0.577544	0.128858	0.18603	0.09572	0.0442676	0.0578346	0.0285827	0.0695377
6	0.184214	0.771751	0.468936	0.934068	0.126466	0.168608	0.990283	0.0288574	0.17776	0.165814	0.201368	0.022088	0.051198	0.026792	0.760091	0.752814	0.52076	0.271475	0.144714	0.989504	0.562931	0.134629	0.183356	0.0982967	0.0554562	0.0541028	0.0285431	0.0685412
7	0.198342	0.737116	0.514173	0.93082	0.125889	0.155368	0.990219	0.0314304	0.172894	0.183877	0.202095	0.0206738	0.0455677	0.0267761	0.822367	0.712165	0.531157	0.286196	0.134871	0.989446	0.548204	0.139492	0.179231	0.1007	0.0732625	0.0502849	0.0284891	0.067785
8	0.212891	0.701323	0.549427	0.917274	0.126278	0.143649	0.990152	0.0342795	0.167797	0.201344	0.202891	0.0197801	0.0404027	0.0267609	0.877573	0.669667	0.536781	0.309042	0.125301	0.989389	0.534474	0.144201	0.174124	0.102868	0.0959582	0.046408	0.0284283	0.0675683
9	0.227275	0.665466	0.573999	0.894559	0.127706	0.133427	0.990085	0.0374547	0.162754	0.216832	0.20371	0.0194639	0.0357379	0.0267502	0.923064	0.626361	0.538356	0.34086	0.116202	0.989334	0.522833	0.148978	0.168471	0.104689	0.120895	0.0425146	0.0283668	0.0683483
10	0.240978	0.630548	0.588289	0.864246	0.130133	0.124654	0.990016	0.0409165	0.158161	0.229357	0.20462	0.0197615	0.0316214	0.0267405	0.95716	0.583136	0.536806	0.380974	0.107732	0.989278	0.514097	0.153624	0.162743	0.1062	0.145939	0.0386546	0.0283046	0.0704973
11	0.253444	0.597589	0.593141	0.827791	0.133411	0.117274	0.989946	0.0445532	0.154742	0.237974	0.20541	0.0206487	0.0280676	0.0267316	0.979134	0.540866	0.532864	0.427769	0.100029	0.989223	0.50876	0.157798	0.157459	0.107333	0.169687	0.0348852	0.0282409	0.0744421
12	0.264174	0.56722	0.589909	0.786816	0.137336	0.111191	0.989875	0.0482333	0.15304	0.242682	0.206064	0.0220005	0.0250713	0.0267223	0.989079	0.50021	0.527193	0.479024	0.0931269	0.989166	0.50652	0.161364	0.152673	0.108049	0.190603	0.0312627	0.0281777	0.0800721
13	0.272683	0.539832	0.58011	0.742765	0.141644	0.10631	0.989806	0.0517171	0.153494	0.243584	0.206605	0.0235963	0.0225751	0.0267145	0.987819	0.461701	0.520422	0.532529	0.0869933	0.989112	0.50659	0.163788	0.14853	0.108237	0.208117	0.0278572	0.0281174	0.0868561
14	0.278696	0.515519	0.56538	0.6969	0.146127	0.102498	0.989742	0.0548252	0.156457	0.241063	0.20706	0.0252447	0.0205155	0.0267062	0.97665	0.425852	0.513154	0.58663	0.0815194	0.989066	0.508297	0.164979	0.145217	0.108064	0.222621	0.0247258	0.0280609	0.0943545
15	0.282057	0.494138	0.547316	0.650354	0.150657	0.0995925	0.989683	0.0574227	0.161911	0.235824	0.20746	0.0268373	0.0188749	0.0267003	0.956967	0.392981	0.505968	0.63979	0.0765866	0.989026	0.511423	0.165082	0.142826	0.107783	0.235006	0.0219122	0.0280123	0.102469
16	0.282753	0.475298	0.527171	0.603889	0.155138	0.0974383	0.989622	0.0593778	0.169382	0.228347	0.208068	0.0283053	0.0175758	0.0267063	0.930152	0.363069	0.499399	0.691056	0.0720809	0.988992	0.516542	0.16426	0.141259	0.107694	0.245918	0.0194068	0.0279762	0.111188
17	0.280967	0.458682	0.506406	0.558264	0.159367	0.0959145	0.989564	0.0606111	0.178023	0.21952	0.20895	0.0296337	0.0165487	0.0267232	0.897644	0.336221	0.493936	0.738993	0.0679504	0.988966	0.525072	0.162667	0.140552	0.108073	0.25598	0.0172388	0.0279515	0.121079
18	0.276971	0.443946	0.486205	0.51402	0.163207	0.0949105	0.989512	0.0610794	0.187078	0.210032	0.210105	0.0308038	0.0157345	0.0267483	0.860669	0.3124	0.489937	0.78234	0.0641531	0.988949	0.538819	0.160476	0.140521	0.109085	0.265493	0.0154041	0.0279352	0.132776
19	0.271109	0.430734	0.467614	0.471517	0.166574	0.0943319	0.989463	0.0608161	0.195862	0.200511	0.21166	0.0317951	0.0150465	0.0267823	0.820447	0.291379	0.487667	0.820078	0.0606618	0.988939	0.558914	0.157914	0.140843	0.110646	0.274544	0.0138714	0.0279284	0.146114
20	0.263752	0.418919	0.451683	0.430939	0.169415	0.094134	0.98942	0.0598645	0.203953	0.191611	0.213632	0.0326595	0.014425	0.0268204	0.778089	0.273029	0.487248	0.851466	0.0574634	0.988934	0.585731	0.155134	0.141357	0.112721	0.28309	0.0126057	0.0279268	0.160512
21	0.255249	0.408561	0.439309	0.392541	0.17181	0.0943203	0.989388	0.0582991	0.210945	0.18407	0.215668	0.0336724	0.0138392	0.0268532	0.734529	0.257352	0.488718	0.875879	0.05458	0.988932	0.618619	0.152352	0.141996	0.115177	0.290859	0.0115767	0.0279285	0.175054
22	0.245876	0.399562	0.431157	0.356256	0.173849	0.0949469	0.989364	0.0562185	0.216707	0.1781	0.217262	0.0351529	0.0132945	0.0268806	0.690483	0.24409	0.492007	0.89361	0.0520024	0.988935	0.656155	0.149721	0.142793	0.117868	0.297595	0.0107245	0.0279331	0.188835
23	0.235909	0.391881	0.427822	0.322132	0.175574	0.0961591	0.989346	0.0537245	0.221159	0.173701	0.218057	0.0373464	0.0128824	0.0269029	0.646566	0.23308	0.497133	0.905536	0.0497251	0.988939	0.696552	0.147291	0.144021	0.120603	0.303294	0.0100104	0.0279387	0.201264
24	0.225596	0.385598	0.429699	0.290257	0.177001	0.0981704	0.989333	0.050897	0.224364	0.170648	0.217899	0.0402746	0.0127965	0.0269207	0.603321	0.224217	0.504291	0.91229	0.0477335	0.988944	0.738434	0.144925	0.145993	0.123226	0.307913	0.0094036	0.027945	0.212102
25	0.215147	0.380724	0.436835	0.260647	0.178158	0.101162	0.989326	0.0478091	0.22643	0.168521	0.216679	0.0436326	0.0131915	0.0269338	0.561287	0.217351	0.513642	0.914457	0.0459989	0.988949	0.780455	0.142554	0.148795	0.125552	0.311506	0.0088833	0.0279509	0.221401
26	0.204738	0.377134	0.449176	0.233312	0.179003	0.105175	0.989326	0.044547	0.227357	0.16694	0.214395	0.0467395	0.0140297	0.0269429	0.520876	0.212204	0.52548	0.912496	0.0444932	0.988955	0.821342	0.140131	0.152263	0.127341	0.31413	0.00844278	0.0279566	0.229293
27	0.194533	0.374697	0.466475	0.208236	0.179534	0.110088	0.989328	0.0411978	0.227208	0.165518	0.211085	0.0493064	0.0150868	0.0269512	0.48245	0.208501	0.539951	0.906361	0.0432081	0.988959	0.85959	0.137758	0.156056	0.12848	0.316015	0.00807997	0.0279657	0.235924
28	0.184662	0.373371	0.488437	0.185313	0.179754	0.115617	0.989334	0.0378259	0.226222	0.16385	0.206757	0.0512711	0.0160979	0.026958	0.446205	0.205931	0.556966	0.895688	0.0421726	0.988963	0.893565	0.135476	0.159778	0.12896	0.317185	0.00780113	0.0279788	0.241358
29	0.175235	0.373037	0.514673	0.164456	0.179647	0.121456	0.989346	0.0345058	0.22453	0.161601	0.20137	0.0526408	0.0168833	0.0269609	0.412251	0.2042	0.5761	0.880148	0.0414789	0.988969	0.921594	0.133204	0.16305	0.128717	0.317449	0.00766529	0.0279957	0.245527
30	0.166337	0.373655	0.544612	0.145555	0.179186	0.127461	0.989364	0.031311	0.222261	0.158927	0.194926	0.0534712	0.0173538	0.0269591	0.380571	0.203066	0.596858	0.85958	0.0412988	0.988979	0.942162	0.130699	0.165609	0.127807	0.316531	0.0077753	0.0280134	0.248454
31	0.158036	0.375275	0.577659	0.128534	0.178395	0.133774	0.989386	0.0282863	0.21959	0.156207	0.187492	0.0538403	0.0176633	0.0269511	0.351112	0.202366	0.618678	0.834064	0.0419001	0.988995	0.954109	0.127705	0.167361	0.126243	0.314151	0.00830474	0.0280293	0.250089
32	0.150353	0.377923	0.613376	0.113342	0.177324	0.140785	0.989413	0.0254672	0.216765	0.153875	0.179075	0.0538186	0.0182305	0.0269369	0.323853	0.201966	0.641162	0.803948	0.0436084	0.989017	0.95693	0.124143	0.168235	0.124076	0.309854	0.00951437	0.0280438	0.250245
33	0.143272	0.381726	0.651268	0.0999227	0.176156	0.149061	0.989441	0.022896	0.214092	0.152466	0.169735	0.0534735	0.0197576	0.0269174	0.298746	0.201732	0.663852	0.769895	0.0468443	0.989038	0.950846	0.120033	0.168229	0.121581	0.303336	0.0117002	0.0280581	0.248734
34	0.136766	0.386689	0.690685	0.0881389	0.175188	0.159279	0.989469	0.0206034	0.211788	0.152317	0.159618	0.0529069	0.023002	0.0268935	0.275731	0.201561	0.686379	0.732787	0.0521254	0.989061	0.936557	0.115347	0.167362	0.119082	0.294601	0.0150979	0.0280698	0.245372
35	0.130834	0.392561	0.731077	0.0779107	0.174867	0.172091	0.989496	0.0186227	0.209928	0.153503	0.148872	0.0523104	0.0280679	0.0268635	0.254833	0.201455	0.708557	0.693575	0.0600248	0.98908	0.914994	0.11011	0.165874	0.116624	0.283842	0.0198181	0.0280794	0.240027
36	0.125446	0.399015	0.771529	0.0690717	0.17568	0.187997	0.989519	0.0169663	0.208726	0.15592	0.137713	0.0519028	0.0345741	0.0268239	0.235974	0.201337	0.73024	0.653347	0.0709672	0.989092	0.887684	0.104392	0.163999	0.114253	0.271321	0.0258096	0.0280851	0.232752
37	0.12061	0.405514	0.810934	0.061495	0.178205	0.207525	0.989537	0.0156312	0.208062	0.159189	0.12636	0.0519677	0.0420519	0.0267762	0.219083	0.201018	0.751377	0.613192	0.0856114	0.989093	0.856088	0.0983015	0.161802	0.112013	0.257335	0.0329889	0.0280876	0.223652
38	0.116332	0.411257	0.848029	0.0550964	0.182981	0.231316	0.989548	0.0145854	0.2077	0.162568	0.115009	0.0527823	0.0499333	0.0267203	0.204085	0.200272	0.772032	0.574152	0.104526	0.989084	0.821659	0.091951	0.159288	0.109885	0.242171	0.0410305	0.0280893	0.212939
39	0.112575	0.415654	0.881651	0.0498219	0.190584	0.25991	0.989551	0.013754	0.207455	0.165417	0.103863	0.0545125	0.0577292	0.0266588	0.190871	0.198867	0.792354	0.53733	0.128248	0.989062	0.7858	0.0854714	0.1563	0.107997	0.226095	0.0500618	0.0280922	0.200881
40	0.10929	0.418239	0.91063	0.0455779	0.201649	0.293975	0.989548	0.0130678	0.20703	0.167662	0.0930751	0.0574813	0.0652957	0.0265968	0.179327	0.196618	0.812415	0.503772	0.157821	0.989021	0.749678	0.0790104	0.152609	0.106446	0.209441	0.0607684	0.0281042	0.187754
41	0.106459	0.418675	0.93406	0.0422587	0.216774	0.334436	0.989536	0.0124519	0.206134	0.169348	0.0827661	0.0620568	0.0727145	0.026539	0.169335	0.193472	0.832453	0.474623	0.194888	0.988963	0.714152	0.0727089	0.148112	0.105171	0.19277	0.0734442	0.028125	0.173854
42	0.104054	0.416701	0.951147	0.0398286	0.236575	0.382091	0.989519	0.011859	0.20469	0.170706	0.0729975	0.0680593	0.0804078	0.026487	0.160781	0.18946	0.852545	0.451315	0.240709	0.988892	0.679821	0.0666729	0.142795	0.104079	0.176814	0.0875964	0.0281572	0.159552
43	0.102076	0.412163	0.961178	0.038264	0.261344	0.436745	0.989496	0.0112847	0.202616	0.172241	0.0637896	0.0751131	0.0880183	0.0264434	0.153531	0.18463	0.872674	0.435067	0.295203	0.988808	0.647153	0.0609264	0.1367	0.103066	0.162817	0.102826	0.0282008	0.145187
44	0.100558	0.404979	0.963466	0.0374421	0.290974	0.496846	0.989469	0.0107646	0.199751	0.174165	0.0552034	0.0827682	0.0953462	0.026409	0.147476	0.179047	0.892845	0.426587	0.356841	0.988715	0.616773	0.0554991	0.129909	0.102035	0.15208	0.119009	0.0282579	0.130903
45	0.099525	0.395268	0.9575	0.0372075	0.325364	0.55958	0.989442	0.010349	0.196051	0.176521	0.0472935	0.0903671	0.102608	0.0263817	0.142504	0.172823	0.912808	0.426117	0.42341	0.988624	0.589269	0.0504315	0.122563	0.100887	0.145592	0.136587	0.0283232	0.116794
46	0.0989867	0.383271	0.94301	0.037434	0.364018	0.621784	0.989417	0.0100825	0.191439	0.179118	0.0401001	0.0974568	0.110194	0.0263588	0.138557	0.166075	0.931787	0.433008	0.492155	0.988537	0.565064	0.0457609	0.114811	0.0996936	0.143331	0.155222	0.0283951	0.103077
47	0.0989798	0.369371	0.920265	0.0380054	0.406229	0.680802	0.989397	0.0100216	0.185818	0.18164	0.033691	0.103755	0.11822	0.0263384	0.135547	0.158938	0.948927	0.445644	0.560472	0.988457	0.544319	0.0415017	0.106782	0.09859	0.144351	0.174751	0.0284686	0.0900073
48	0.0996884	0.353946	0.88993	0.0388034	0.451222	0.734957	0.989384	0.0103192	0.179246	0.183701	0.0280974	0.109209	0.126394	0.0263184	0.133365	0.151555	0.963102	0.462099	0.626184	0.988387	0.526917	0.037661	0.0986209	0.0977263	0.147111	0.194608	0.0285397	0.0780513
49	0.1016	0.33736	0.853014	0.0397126	0.498227	0.783741	0.98938	0.0113112	0.171839	0.185047	0.0233528	0.114044	0.134311	0.0262984	0.131908	0.14405	0.972959	0.480721	0.687339	0.988327	0.512559	0.0342208	0.0904666	0.0974502	0.150293	0.214673	0.0286055	0.067763
50	0.106018	0.319953	0.810829	0.0406455	0.546454	0.827192	0.989382	0.014113	0.163663	0.186001	0.019516	0.118703	0.141604	0.0262792	0.131122	0.136549	0.977271	0.500345	0.742516	0.988278	0.501453	0.031144	0.082424	0.0982609	0.152986	0.235014	0.0286656	0.0596076
51	0.115663	0.301988	0.764283	0.041517	0.595495	0.86559	0.98939	0.0208745	0.1548	0.185878	0.0166584	0.12324	0.148125	0.0262623	0.13098	0.129153	0.974671	0.520587	0.791338	0.988239	0.493869	0.0284211	0.0745921	0.100522	0.15467	0.255078	0.0287214	0.0542528
52	0.134149	0.283838	0.714674	0.0423263	0.645279	0.898512	0.9894	0.0330046	0.145397	0.184942	0.0148013	0.127792	0.153862	0.0262465	0.131521	0.121961	0.964347	0.541812	0.833887	0.988208	0.489799	0.02605	0.0670532	0.104484	0.155635	0.274186	0.0287672	0.0524236
53	0.164306	0.265835	0.663142	0.0432369	0.695976	0.925228	0.98941	0.0496212	0.135636	0.183214	0.0138311	0.132397	0.159093	0.026232	0.132826	0.115052	0.946147	0.56455	0.870934	0.988182	0.488981	0.0239991	0.0598653	0.109736	0.156462	0.291855	0.0288086	0.0540476
54	0.207625	0.248258	0.610596	0.0446521	0.747456	0.944996	0.989418	0.0683632	0.125691	0.180428	0.013573	0.137104	0.163788	0.0262186	0.134924	0.108489	0.920432	0.588943	0.903023	0.988158	0.490791	0.0223031	0.0530858	0.115444	0.157765	0.307584	0.0288439	0.0584429
55	0.26338	0.231338	0.55783	0.0472786	0.799052	0.957491	0.989423	0.0866006	0.115744	0.176229	0.0143332	0.141861	0.167779	0.0262088	0.137738	0.102314	0.888081	0.614445	0.930007	0.988135	0.494025	0.0210028	0.0467701	0.120661	0.159781	0.320861	0.0288729	0.0644927
56	0.328826	0.215293	0.505894	0.052207	0.848978	0.962886	0.989423	0.103021	0.105981	0.171066	0.0170178	0.146522	0.170813	0.0262005	0.141128	0.0965723	0.850683	0.63961	0.95085	0.988112	0.497802	0.020109	0.0409536	0.124403	0.162485	0.331993	0.0288961	0.0710948
57	0.400139	0.200265	0.455478	0.0607935	0.894582	0.96222	0.989422	0.117465	0.096517	0.164737	0.021884	0.150902	0.172699	0.0261952	0.144871	0.0912822	0.810053	0.662431	0.964177	0.988088	0.501382	0.0196482	0.0356589	0.126394	0.165368	0.340812	0.0289171	0.0776189
58	0.474482	0.186372	0.407043	0.0744098	0.933297	0.956772	0.989416	0.130208	0.0874232	0.157331	0.0282355	0.15485	0.173418	0.0261919	0.148848	0.0864481	0.767829	0.681097	0.968896	0.988046	0.504396	0.0195532	0.0309031	0.126518	0.167963	0.346888	0.0289674	0.0835112
59	0.548218	0.173797	0.361253	0.093925	0.962667	0.947515	0.989405	0.141671	0.0787538	0.149153	0.0350368	0.158474	0.173027	0.02619	0.152883	0.0821008	0.725739	0.69402	0.964537	0.987993	0.506721	0.0197535	0.0266828	0.125231	0.170041	0.349799	0.0290443	0.0885014
60	0.619042	0.162658	0.318343	0.119365	0.981351	0.935181	0.989386	0.152184	0.0705353	0.140231	0.0412955	0.161404	0.171631	0.0262032	0.156872	0.078223	0.684894	0.700492	0.951307	0.987932	0.508588	0.0201665	0.0229987	0.122915	0.171149	0.349245	0.0291478	0.0928285
61	0.685393	0.153007	0.278614	0.149758	0.988845	0.920366	0.98936	0.162976	0.0627951	0.130828	0.0465123	0.163422	0.169327	0.0262289	0.160753	0.0748185	0.646191	0.700454	0.930291	0.987866	0.510489	0.0207585	0.01985	0.120006	0.170856	0.345176	0.0292749	0.0969606
62	0.746398	0.14476	0.242162	0.183792	0.985433	0.903576	0.989325	0.175193	0.0555956	0.121151	0.0503768	0.164244	0.166214	0.0262668	0.164526	0.0718742	0.609986	0.694392	0.902761	0.987804	0.512738	0.0215025	0.0172336	0.116861	0.169099	0.337742	0.0294014	0.101361
63	0.800816	0.137763	0.20907	0.219482	0.971957	0.88559	0.989287	0.18918	0.0490255	0.111319	0.0530829	0.163741	0.162356	0.0263163	0.168118	0.069359	0.576366	0.683122	0.870306	0.987757	0.515343	0.0223055	0.0151263	0.113637	0.165902	0.327246	0.0294955	0.10633
64	0.847703	0.131763	0.179316	0.254937	0.94945	0.867408	0.989255	0.205584	0.0431282	0.101552	0.0550794	0.161863	0.157968	0.0263656	0.171449	0.0672524	0.545123	0.667406	0.834366	0.987726	0.518108	0.0231457	0.013471	0.11048	0.161491	0.314205	0.0295604	0.111939
65	0.886215	0.126515	0.152806	0.288533	0.919203	0.850138	0.98923	0.224312	0.0379075	0.0920423	0.0568081	0.158716	0.153281	0.0264098	0.174475	0.0655287	0.515862	0.64796	0.796284	0.987707	0.520701	0.02404	0.0121814	0.107463	0.156218	0.299297	0.0295972	0.117954
66	0.915671	0.121826	0.129275	0.31919	0.88273	0.834478	0.989211	0.244552	0.0333776	0.0828867	0.0586172	0.154486	0.148651	0.0264516	0.177107	0.0641384	0.48801	0.625453	0.7573	0.987702	0.522857	0.0250179	0.0112001	0.104606	0.15031	0.283082	0.0296124	0.124074
67	0.935682	0.11759	0.108637	0.346442	0.841633	0.820912	0.989202	0.265314	0.0295301	0.0741716	0.0606963	0.149396	0.1446	0.0264887	0.179242	0.0630488	0.461228	0.600534	0.718623	0.987713	0.5247	0.0260554	0.0104633	0.101857	0.143847	0.266106	0.0296067	0.130362
68	0.946246	0.113729	0.0906636	0.370265	0.797215	0.809683	0.989202	0.285829	0.0263284	0.065952	0.0630247	0.143552	0.141426	0.0265219	0.180863	0.0622296	0.43525	0.573698	0.681146	0.98774	0.526396	0.02711	0.00991475	0.0989383	0.13685	0.248853	0.0295824	0.136704
69	0.948178	0.110196	0.0750818	0.39104	0.750814	0.800738	0.989204	0.305456	0.0237308	0.0582748	0.065529	0.137064	0.139464	0.0265539	0.18199	0.061618	0.410107	0.545644	0.645506	0.987778	0.527972	0.028145	0.00951217	0.0957039	0.129412	0.231772	0.029544	0.143054
70	0.942279	0.106949	0.0617188	0.409177	0.703511	0.793681	0.989207	0.323626	0.0216582	0.0511593	0.0680718	0.130047	0.138852	0.026582	0.182611	0.0611665	0.38597	0.517003	0.612025	0.987823	0.529357	0.0290722	0.00920608	0.0921018	0.121586	0.215197	0.0294954	0.149469
71	0.929207	0.103968	0.0504139	0.424885	0.656322	0.788137	0.989209	0.339626	0.0200177	0.0446224	0.070562	0.122668	0.139469	0.026607	0.182732	0.0608544	0.363056	0.488441	0.58084	0.987871	0.53048	0.0298347	0.00895283	0.0881398	0.113478	0.199407	0.0294393	0.155726
72	0.909524	0.101238	0.04101	0.438108	0.610217	0.783726	0.989206	0.352961	0.018726	0.0386774	0.0728965	0.115181	0.140963	0.0266288	0.182366	0.0606641	0.341539	0.460653	0.551879	0.987919	0.53126	0.0304217	0.00872557	0.083923	0.105255	0.184617	0.0293787	0.161483
73	0.88388	0.0987554	0.0333601	0.44862	0.566421	0.779739	0.989195	0.363336	0.0177121	0.033343	0.0750008	0.107891	0.143102	0.0266499	0.181543	0.0605705	0.321477	0.434458	0.524883	0.987969	0.531871	0.0308437	0.00850809	0.0795822	0.0970876	0.170826	0.0293132	0.166572
74	0.852907	0.0965061	0.027295	0.456125	0.526391	0.775404	0.989175	0.370447	0.0169086	0.0286051	0.0767517	0.101202	0.145619	0.0266708	0.180314	0.0605666	0.302856	0.410701	0.499641	0.988019	0.532726	0.031131	0.00827484	0.0751918	0.0892584	0.157965	0.0292436	0.170879
75	0.817223	0.0944868	0.0226429	0.460353	0.491345	0.770156	0.989148	0.374025	0.0162414	0.0244727	0.0781171	0.0953972	0.148377	0.0266927	0.178742	0.0606515	0.285609	0.390072	0.475961	0.98807	0.534231	0.0312812	0.00799908	0.070826	0.0821451	0.146142	0.0291711	0.174158
76	0.777562	0.0927615	0.0192543	0.461182	0.461925	0.763625	0.989111	0.373943	0.0156352	0.0209344	0.0791384	0.0906461	0.151327	0.0267146	0.176899	0.0608608	0.269653	0.372918	0.453708	0.988121	0.536577	0.0312826	0.00766601	0.0665738	0.0759631	0.135447	0.0290921	0.176228
77	0.734775	0.091549	0.0169418	0.45872	0.437769	0.755826	0.989066	0.370057	0.0150687	0.0180015	0.079835	0.0869205	0.154668	0.0267382	0.174855	0.0613825	0.254875	0.358987	0.433036	0.98817	0.539684	0.0311367	0.00737432	0.0624982	0.0708819	0.126075	0.0290121	0.177046
78	0.689743	0.091349	0.0155627	0.453197	0.41768	0.747095	0.989014	0.362401	0.0147076	0.0157076	0.0802145	0.0839533	0.158551	0.0267638	0.172668	0.0626768	0.241205	0.34745	0.414183	0.988215	0.543437	0.0308391	0.00760706	0.0586429	0.0668215	0.11822	0.028932	0.176872
79	0.64336	0.0930986	0.0150234	0.445035	0.400004	0.737791	0.988955	0.351339	0.0150141	0.0141282	0.0803215	0.081408	0.162977	0.0267924	0.170444	0.0656681	0.228619	0.337287	0.397448	0.988256	0.547664	0.030407	0.00955418	0.055041	0.0635584	0.11184	0.0288531	0.175849
80	0.596494	0.0980797	0.0152297	0.434821	0.383206	0.728181	0.988889	0.337385	0.0168626	0.0133864	0.0801696	0.0791353	0.167682	0.0268282	0.168304	0.0717046	0.217114	0.327541	0.383107	0.988296	0.552162	0.0299139	0.0141223	0.0517309	0.0609004	0.10678	0.0287758	0.174058
81	0.549912	0.10778	0.0160878	0.42318	0.366403	0.718104	0.988822	0.321043	0.0212881	0.0135334	0.0797601	0.0770615	0.172105	0.0268669	0.166437	0.0822656	0.206703	0.317658	0.371159	0.988339	0.556932	0.0294745	0.021075	0.048679	0.0586704	0.102872	0.0287013	0.171578
82	0.50428	0.123904	0.0175288	0.410916	0.349304	0.706995	0.988756	0.302839	0.0284276	0.0144412	0.0791452	0.0751198	0.175778	0.0269064	0.165089	0.0990066	0.197412	0.307489	0.361145	0.988382	0.562124	0.0292403	0.0301448	0.0458256	0.0566742	0.0998794	0.0286288	0.168421
83	0.460198	0.147966	0.0194978	0.398966	0.331926	0.694038	0.988687	0.283273	0.0376508	0.0158893	0.0784044	0.073218	0.178354	0.0269457	0.164562	0.123695	0.189365	0.297091	0.352383	0.988421	0.567769	0.0294079	0.041207	0.0431444	0.0547616	0.0975521	0.028561	0.164447
84	0.418183	0.181034	0.0219447	0.388264	0.314505	0.678367	0.988623	0.262842	0.0486379	0.0176462	0.0777236	0.0712857	0.179528	0.0269771	0.165139	0.157438	0.182756	0.286642	0.344079	0.988457	0.573965	0.0301522	0.0535952	0.0406701	0.0528555	0.0956675	0.0284952	0.159656
85	0.378637	0.223811	0.0250303	0.379627	0.297323	0.659441	0.988565	0.241996	0.0608874	0.0196306	0.0773353	0.0693134	0.179203	0.0269937	0.16715	0.20059	0.177776	0.276367	0.335532	0.988484	0.580712	0.0315213	0.0663273	0.0384547	0.0509161	0.0940512	0.0284328	0.154125
86	0.34186	0.27554	0.029801	0.373683	0.280574	0.637147	0.988514	0.221136	0.0740979	0.0221117	0.0775044	0.0672571	0.177414	0.0269968	0.170939	0.252359	0.174507	0.266488	0.32631	0.988493	0.587768	0.0333393	0.0786741	0.0365755	0.0489322	0.0926133	0.0283795	0.148028
87	0.308093	0.335294	0.0376517	0.37114	0.264425	0.611731	0.988471	0.200628	0.0879087	0.0257765	0.0786534	0.0650662	0.174154	0.0269896	0.176867	0.311371	0.173066	0.257186	0.316295	0.988488	0.594858	0.0353494	0.0896487	0.0351051	0.0469417	0.0913782	0.0283338	0.14143
88	0.277473	0.401712	0.0488273	0.372788	0.248999	0.583724	0.988425	0.180759	0.101596	0.0314626	0.0811164	0.0627038	0.16954	0.0269924	0.185093	0.376135	0.173651	0.248666	0.305615	0.988479	0.601681	0.0373458	0.0986906	0.0341544	0.044984	0.0903088	0.0282946	0.134478
89	0.250048	0.472098	0.0628358	0.379418	0.234401	0.553799	0.988352	0.161692	0.114772	0.0392903	0.0851042	0.0601791	0.163693	0.0270389	0.195446	0.444606	0.176511	0.241162	0.294527	0.988452	0.607966	0.0391916	0.106078	0.0339092	0.0431021	0.0892901	0.0282802	0.127399
90	0.225789	0.543128	0.0783895	0.391908	0.220718	0.522698	0.988266	0.143548	0.127208	0.0485097	0.0906516	0.0575482	0.156793	0.027122	0.20747	0.514394	0.182035	0.23486	0.283303	0.988389	0.613676	0.0409339	0.112309	0.0345792	0.0413699	0.0882029	0.0283261	0.120402
91	0.204574	0.611736	0.0941687	0.410925	0.208023	0.491048	0.988157	0.126427	0.138742	0.0580832	0.0972602	0.0549126	0.149039	0.0272623	0.220655	0.58336	0.190662	0.229881	0.272195	0.988312	0.618774	0.0426728	0.117916	0.0363111	0.0398411	0.0869331	0.028428	0.113653
92	0.186277	0.675049	0.109022	0.436437	0.19636	0.459353	0.988009	0.110393	0.148928	0.0670721	0.104229	0.0523223	0.140587	0.0275186	0.234604	0.649327	0.202477	0.226294	0.261413	0.988222	0.623228	0.044452	0.123565	0.0390191	0.0385808	0.0854609	0.0285993	0.10734
93	0.170785	0.730885	0.12209	0.467741	0.185744	0.428117	0.987834	0.0954957	0.157437	0.0747337	0.111371	0.0497801	0.13167	0.0278982	0.249191	0.71002	0.21704	0.224013	0.251105	0.988096	0.626946	0.046431	0.129774	0.0424593	0.0376133	0.0838708	0.0289132	0.10154
94	0.158	0.777985	0.133032	0.504242	0.176163	0.397813	0.987658	0.0818242	0.16418	0.0806548	0.118652	0.0472918	0.122567	0.0283597	0.26458	0.763372	0.233706	0.222966	0.241325	0.987955	0.629872	0.0488608	0.13668	0.046482	0.0368711	0.0822212	0.0293478	0.0962595
95	0.147897	0.815933	0.142022	0.545398	0.167554	0.36865	0.987473	0.0694707	0.169153	0.0847488	0.126632	0.0447345	0.113403	0.0289291	0.281666	0.807842	0.252121	0.223192	0.232053	0.987811	0.631773	0.0522044	0.144094	0.0510909	0.036266	0.080556	0.0298324	0.0914179
96	0.140471	0.844542	0.14963	0.590278	0.159882	0.340868	0.987287	0.0584958	0.172948	0.0870226	0.135463	0.0421059	0.104377	0.0295753	0.301908	0.842193	0.272487	0.224736	0.223201	0.987659	0.632467	0.0570264	0.151914	0.0563201	0.0357663	0.0788466	0.0303748	0.0870237
97	0.135673	0.863994	0.157343	0.637938	0.153127	0.314616	0.987128	0.0489794	0.176006	0.0877733	0.145156	0.0394484	0.0956143	0.03017	0.326905	0.866028	0.295421	0.227588	0.214645	0.987508	0.631772	0.0635785	0.159669	0.0621039	0.0354639	0.0770052	0.0309321	0.0831349
98	0.133525	0.874697	0.16819	0.687241	0.147222	0.289913	0.987003	0.0410646	0.178723	0.0882232	0.155462	0.0367711	0.087143	0.0306562	0.358022	0.87963	0.32169	0.231578	0.206237	0.987384	0.629489	0.0715104	0.167051	0.0682695	0.0354799	0.0749433	0.031376	0.0797871
99	0.13397	0.877028	0.186325	0.736765	0.142107	0.266857	0.986909	0.0347887	0.181301	0.0907576	0.165701	0.0341945	0.0791525	0.031005	0.396252	0.883452	0.351394	0.236287	0.197822	0.987298	0.625374	0.0801396	0.173807	0.0745321	0.0358225	0.0726187	0.0316729	0.0770793
100	0.136907	0.871606	0.215489	0.784832	0.137721	0.245439	0.986848	0.0301736	0.183527	0.0975152	0.174946	0.0317519	0.0717175	0.03121	0.441728	0.878332	0.383893	0.241119	0.189272	0.98725	0.619292	0.0890929	0.179838	0.0806463	0.0363475	0.0700085	0.0318249	0.0748718

## Sheet: shank_angle B4ComfM
Shank angle	mean	std	steps
left	85.1541	1.09474	86.3184	86.0394	85.0411	84.4159	85.759	86.0956	86.4909	85.6319	85.7015	88.0665	84.6533	86.2058	85.7711	84.8541	83.3973	84.4157	84.3174	84.5502	85.2003	85.4514	85.6333	84.1844	84.8134	84.3883	86.712	87.0584	85.4819	83.7733	85.4332	86.1187	86.6037	85.5041	85.4714	85.0296	85.3391	85.593	87.7174	86.6102	84.7343	84.8274	85.0326	84.7296	85.1344	84.8617	85.741	87.4978	85.43
right	77.6167	2.16767	79.7711	78.4109	75.3483	75.7457	77.4084	74.3181	78.8169	77.8492	77.8878	77.0667	83.3775	75.5211	78.6038	84.9943	78.4466	75.2449	76.9262	78.7365	78.2173	77.818	73.7509	77.5922	76.8068	78.0773	75.9683	77.0817	78.4839	77.7832	76.1613	78.7586	76.6504	77.9361	78.5537	79.8657	74.9711	78.1222	74.3802	78.488	77.0691	76.0549	83.1597	80.7144	75.8103	79.0747	75.0566	74.9715	78.3474
[truncated: 80 more columns]

## Sheet: Rotation RHipFlex B4ComfM
all values Right	mean	std	steps
1	40.8237	2.31729	38.585	39.697	39.392	40.35	36.112	39.731	37.316	37.686	39.525	41.517	42.006	45.968	42.673	39.542	38.604	38.953	39.967	40.695	39.26	40.917	44.174	42.574	36.739	40.375	39.998	40.179	40.048	40.042	42.731	35.642	38.193	40.476	38.472	39.625	38.183	38.626	38.98	38.271	40.153	40.537	40.395	40.019	38.338	41.629	41.662	41.996	44.553
2	41.2455	2.32701	39.0393	39.5793	39.4382	40.8635	35.9414	39.758	37.3783	37.6908	40.1083	42.267	42.5003	46.2455	42.7512	39.9384	38.9591	39.148	40.327	40.753	39.8263	40.9704	44.3015	43.2902	37.18	40.9574	40.5533	41.6491	40.605	39.6238	42.9886	36.286	38.8151	41.2446	39.0176	40.203	38.7019	39.3346	39.3755	38.3137	40.7605	41.099	40.8899	40.0378	38.9105	42.0846	42.4337	42.5179	45.0783
3	41.5966	2.32734	39.4968	39.4217	40.3335	41.1646	35.7876	40.1783	37.4505	37.7668	40.5062	42.8894	42.9336	46.2253	42.8104	40.1504	39.3332	39.3786	40.4075	40.7059	40.3244	41.5173	44.4995	43.9424	37.5708	41.4739	41.0256	42.1495	41.0998	39.1042	43.2051	36.96	39.3549	41.9348	39.3658	40.2889	39.1011	40.0648	39.7608	39.0027	41.3092	41.463	41.2881	40.3051	39.3886	42.3652	43.0699	42.9054	45.4843
4	41.7976	2.35977	39.8665	39.3162	40.5764	41.1794	35.6821	40.1841	37.5485	37.7699	40.6474	43.2618	43.2129	45.8867	42.8707	40.1194	39.6655	39.5942	40.9217	40.6102	40.7091	41.5383	44.7604	44.4214	37.863	41.9033	41.3333	42.3467	41.4343	38.5669	43.2907	37.5563	39.7137	42.42	39.4389	40.9162	39.3088	40.7055	40.0629	39.1998	41.6636	41.564	41.5235	40.4567	39.6565	42.3915	43.4785	43.0731	45.6701
5	41.794	2.38711	40.0564	39.3009	40.5847	40.898	35.5991	40.0921	37.6299	37.7364	40.4992	43.3195	43.2694	45.2681	42.9117	39.8396	39.8627	39.6948	40.9975	40.5036	40.9249	41.3037	44.9647	44.6417	37.9999	42.2025	41.4158	42.2352	41.5347	38.0661	43.1701	37.959	39.8328	42.602	39.2242	40.8768	39.278	41.1335	40.1942	39.1685	41.7389	41.376	41.5448	40.582	39.65	42.1484	43.5959	42.9542	45.5777
6	41.5595	2.42268	40.0122	39.3345	40.3621	40.3577	35.4622	39.8589	37.6303	37.6174	40.0684	43.066	43.0793	44.4433	42.884	39.3516	39.8409	39.5904	40.8501	40.3648	40.9265	40.8172	44.9735	44.5818	37.9305	42.3246	41.2575	41.8491	41.392	37.5913	42.8139	38.0986	39.7004	42.4423	38.7592	40.5505	39.0086	41.2644	40.0761	38.8943	41.5189	40.917	41.3343	40.5786	39.3658	41.6657	43.4102	42.5054	45.1588
7	41.1005	2.46517	39.7275	39.3131	39.9321	39.6225	35.1878	39.4568	37.4872	37.3643	39.3938	42.5464	42.6596	43.4768	42.7343	38.7065	39.5671	39.2451	40.4737	40.1347	40.6925	40.1026	44.7065	44.2657	37.6235	42.2363	40.8658	41.2324	41.0425	37.0919	42.2244	37.9542	39.3323	41.9675	38.0795	39.9707	38.5267	41.0713	39.68	38.3993	41.0177	40.233	40.9018	40.3588	38.8324	40.9832	42.9585	41.7352	44.392
8	40.433	2.51647	39.2371	39.1343	39.3248	38.7337	34.728	38.8924	37.1666	36.946	38.5225	41.8099	42.0463	42.3994	42.4259	37.9372	39.0548	38.6629	39.8972	39.7598	40.2311	39.1881	44.1464	43.7066	37.0795	41.9262	40.2492	40.432	40.5232	36.5159	41.4167	37.5252	38.7524	41.228	37.1914	39.1821	37.8568	40.5765	39.0381	37.7122	40.2627	39.365	40.2569	39.8819	38.0795	40.1209	42.2798	40.7028	43.3403
9	39.5797	2.57644	38.5844	38.7507	38.5706	37.7039	34.0699	38.1885	36.6715	36.3387	37.4928	40.8938	41.2627	41.2148	41.9337	37.0435	38.3373	37.8624	39.1487	39.2266	39.5752	38.099	43.3124	42.8867	36.3125	41.4019	39.4034	39.4796	39.8589	35.833	40.4181	36.8148	37.9836	40.2614	36.1005	38.2238	37.0211	40.375	38.1954	36.8598	39.2868	38.338	39.3922	39.1538	37.1324	39.0725	41.3947	39.4665	42.0837
10	38.5355	2.63867	37.7846	38.1682	37.6875	36.5355	33.2123	37.3655	36.016	35.5158	36.317	39.8189	40.3107	39.9095	41.2449	36.003	37.4408	36.8635	38.2433	38.5375	38.7681	36.8453	42.2024	41.8009	35.3465	40.6785	38.3157	38.3868	39.0715	35.0191	39.2439	35.8231	37.0322	39.0894	34.826	37.1032	36.0218	39.0266	37.1734	35.8642	38.1092	37.163	38.2886	38.192	36.0112	37.834	40.276	38.0736	40.6642
11	37.317	2.7013	36.823	37.4023	36.6859	35.2223	32.1614	36.4249	35.2027	34.4711	34.9906	38.5922	39.1794	38.4733	40.3406	34.8068	36.3769	35.6713	37.1849	37.6941	37.8316	35.4109	40.8322	40.4753	34.2474	39.7586	36.9805	37.1618	38.1634	34.0466	37.8948	34.5655	35.8996	37.7171	33.3945	35.8142	34.8479	37.767	35.9711	34.734	36.7372	35.846	36.935	37.0087	34.7265	36.4148	38.8573	36.5624	39.1015
12	35.9457	2.75737	35.6779	36.4459	35.5659	33.7634	30.917	35.3443	34.2237	33.2113	33.5139	37.22	37.8637	36.9204	39.2004	33.4654	35.1493	34.2761	35.9704	36.6916	36.7507	33.783	39.2113	38.9283	33.034	38.6297	35.408	35.8213	37.1102	32.8908	36.3563	33.0829	34.5994	36.145	31.8343	34.3647	33.499	36.471	34.5758	33.468	35.1807	34.394	35.3403	35.6082	33.287	34.846	37.121	36.435	37.3903
13	34.3873	2.80467	34.334	35.2833	34.3242	32.1807	29.4685	34.1015	33.0649	31.7476	31.9222	35.725	36.3758	35.2895	37.8142	32.0027	33.7605	32.6802	34.5934	35.5105	35.4957	31.9667	37.3406	37.1729	31.7044	37.2824	33.6284	34.3844	35.9055	31.5388	34.6228	31.4353	33.15	34.3999	30.179	32.7749	31.9767	34.9865	32.9909	32.0761	33.4669	32.829	33.5425	33.9934	31.7249	33.181	35.0975	33.1869	35.523
14	32.7072	2.8328	32.7938	33.8997	32.9655	30.5252	27.813	32.6983	31.7143	30.1048	30.2583	34.1549	34.747	33.6264	36.192	30.4492	32.2174	30.9087	33.0603	34.127	34.0456	30.0193	35.246	35.235	30.2738	35.7024	31.7284	32.8658	34.5708	29.9975	32.7145	29.6868	31.5775	32.5318	28.4706	31.0725	30.3067	33.3405	31.2418	30.5949	31.6487	31.18	31.6037	32.1835	30.0906	31.4778	32.8926	31.3444	33.5222
15	30.9281	2.82645	31.0907	32.2923	31.5061	28.863	25.9864	31.167	30.1809	28.3366	28.574	32.5525	33.0284	31.9659	34.3778	28.843	30.5478	29.0088	31.4047	32.5434	32.4177	28.0104	32.9842	33.1624	28.7841	33.9167	29.7882	31.2799	33.135	28.2813	30.6847	27.9019	29.9384	30.5816	26.7431	29.2965	28.5482	31.58	29.3677	29.0672	29.7894	29.485	29.5952	30.2305	28.4204	29.7792	30.6072	29.4865	31.4352
16	29.1177	2.80017	29.2886	30.481	29.9743	27.2208	24.063	29.5577	28.5009	26.5155	26.9093	30.9412	31.2836	30.3267	32.4428	27.2193	28.8104	27.0455	29.6873	30.8062	30.6636	26.0205	30.623	31.0166	27.2972	31.9776	27.8653	29.6418	31.6184	26.4276	28.5967	26.1533	28.2911	28.6146	25.0233	27.4974	26.7677	29.7596	27.4326	27.5335	27.9535	27.788	27.5833	28.2062	26.7446	28.1017	28.3268	27.6938	29.3161
17	27.3154	2.75824	27.4531	28.5495	28.3968	25.5997	22.1272	27.9189	26.7321	24.7125	25.285	29.3262	29.5473	28.7096	30.462	25.5915	27.0704	25.0849	27.9857	28.9772	28.8414	24.1122	28.2323	28.8596	25.8687	29.9571	25.9921	27.972	30.0433	24.4939	26.5027	24.4952	26.6747	26.717	23.3352	25.7285	25.0072	27.9275	25.5191	26.0182	26.1971	26.128	25.6129	26.1827	25.0844	26.457	26.1095	25.9956	27.2141
18	25.5487	2.7103	25.6368	26.5711	26.7899	24.0037	20.2511	26.2861	24.9421	22.9874	23.7037	27.7167	27.8332	27.0971	28.4962	23.9534	25.3724	23.1726	26.3414	27.1134	27.0064	22.3095	25.8878	26.744	24.5367	27.931	24.1915	26.2832	28.445	22.5405	24.441	22.9645	25.1196	24.9131	21.6965	24.0174	23.2871	26.1205	23.6558	24.5325	24.5465	24.523	23.7026	24.2148	23.4505	24.8469	23.9855	24.3762	25.172
19	23.8307	2.66732	23.8875	24.596	25.1803	22.4427	18.4879	24.6803	23.1801	21.3645	22.149	26.1335	26.1593	25.4736	26.5902	22.305	23.7302	21.3325	24.7748	25.2693	25.1939	20.6117	23.6425	24.7258	23.3005	25.9453	22.4687	24.5807	26.8466	20.6123	22.4407	21.5707	23.6415	23.1732	20.1061	22.3548	21.6135	24.3549	21.8035	23.0835	23.0019	22.973	21.854	22.3456	21.8622	23.2565	21.9682	22.8024	23.2177
20	22.1634	2.63502	22.2247	22.6587	23.5958	20.9256	16.8665	23.0982	21.4552	19.8433	20.596	24.5756	24.5103	23.8389	24.7611	20.6553	22.1378	19.5824	23.2938	23.4816	23.4233	19.027	21.498	22.839	22.1225	24.0201	20.8109	22.8843	25.2609	18.7452	20.5182	20.2881	22.2318	21.5071	18.5637	20.7235	19.9808	22.6345	19.9637	21.6686	21.5528	21.464	20.0513	20.5982	20.332	21.6729	20.0569	21.2842	21.3588
21	20.5483	2.61745	20.6424	20.7958	22.0361	19.4567	15.3808	21.5223	19.7571	18.4107	19.0342	23.0184	22.8509	22.2023	23.0052	18.9976	20.5803	17.9251	22.416	21.7693	21.7102	17.5551	19.4423	21.0746	20.9775	22.1653	19.2048	21.2044	23.7052	16.9586	18.6713	19.0832	20.8752	19.9222	17.082	19.123	18.3944	20.9505	18.2345	20.2775	20.1884	19.968	18.2813	18.9586	18.8567	20.098	18.2362	19.8496	19.5906
22	18.9673	2.61036	19.1215	19.0395	20.4865	18.0352	14.006	19.9306	18.1017	17.0553	17.4634	21.4645	21.1686	20.5714	21.3155	17.3186	19.0415	16.3528	21.1661	20.1408	20.0635	16.1504	17.4642	19.4126	19.8429	20.383	17.6435	19.5304	22.1892	15.2615	16.8865	17.931	19.5574	18.3831	15.6601	17.5578	16.864	19.271	16.6017	18.9092	18.8995	18.471	16.5365	17.3859	17.4238	18.5357	16.4915	18.4849	17.9047
23	17.4081	2.60757	17.6439	17.3841	18.9538	16.6579	12.7187	18.3003	16.5069	15.796	15.9036	19.9293	19.467	18.9506	19.6699	15.632	17.506	14.8451	19.1319	18.5808	18.4647	14.776	15.5573	17.827	18.6847	18.6782	16.128	17.8552	20.7101	13.6608	15.1527	16.8032	18.2686	16.863	14.2963	16.0337	15.386	17.584	14.9746	17.5523	17.6727	16.991	14.7968	15.8461	16.023	16.9901	14.818	17.171	16.2813
24	15.8829	2.61492	16.2003	15.8018	17.4415	15.3192	11.4837	16.6255	14.9613	14.6443	14.3944	18.4154	17.7582	17.3418	18.0306	13.9689	15.9573	13.3719	17.766	17.0581	16.8896	13.428	13.7153	16.298	17.4812	17.0596	14.6649	16.1819	19.2543	12.1478	13.4651	15.6813	17.0013	15.3587	13.0014	14.5521	13.9631	15.9471	13.3485	16.1967	16.4812	15.54	13.0461	14.3211	14.6472	15.4746	13.2171	15.8865	14.6956
25	14.3864	2.62252	14.7832	14.2767	15.9492	14.0187	10.2607	14.9343	13.457	13.5593	12.9532	16.9196	16.0604	15.7548	16.3776	12.3565	14.3895	11.9173	16.3875	15.5422	15.336	12.0995	11.9282	14.8155	16.241	15.5142	13.2575	14.521	17.811	10.6945	11.8283	14.5631	15.7501	13.8796	11.7677	13.1145	12.6055	14.3825	11.7419	14.8526	15.2988	14.129	11.2921	12.8066	13.2931	13.9998	11.6658	14.6076	13.1411
26	12.9255	2.62723	13.3876	12.7967	14.4911	12.7592	9.03245	13.2695	11.9992	12.4918	11.5677	15.4508	14.4068	14.2066	14.7294	10.8181	12.8215	10.4864	14.9949	14.0164	13.8154	10.7942	10.1931	13.3711	14.962	14.0126	11.9145	12.8971	16.3845	9.27299	10.2407	13.4578	14.511	12.4387	10.5834	11.7312	11.3176	12.8403	10.18	13.5282	14.1118	12.778	9.55758	11.3112	11.9581	12.5803	10.1718	13.3209	11.6259
27	11.513	2.62741	12.0134	11.3554	13.0802	11.5405	7.80385	11.6582	10.6047	11.415	10.2385	14.0264	12.8439	12.7168	13.1077	9.3724	11.2854	9.08719	13.5954	12.4905	12.3458	9.516	8.54403	11.9534	13.6733	12.5506	10.6455	11.3388	14.9926	7.87289	8.70236	12.3756	13.284	11.0478	9.45421	10.4181	10.0986	11.2319	8.68626	12.2321	12.911	11.497	7.86876	9.84947	10.6502	11.2402	8.76745	12.0456	10.1611
28	10.163	2.62257	10.6711	9.95445	11.7123	10.3665	6.58718	10.121	9.30045	10.3205	8.98945	12.6648	11.3885	11.3014	11.5238	8.03309	9.80755	7.738	12.2058	10.992	10.9435	8.27691	6.99918	10.5538	12.4295	11.1471	9.46036	9.87009	13.6602	6.48645	7.24091	11.3257	12.08	9.72145	8.39	9.17991	8.94718	9.50591	7.26927	10.985	11.6959	10.29	6.24355	8.44091	9.38909	9.99555	7.48964	10.8197	8.77545
29	8.8907	2.61257	9.38466	8.60439	10.3884	9.24821	5.3947	8.68639	8.08937	9.21955	7.82559	11.3797	10.0338	9.97944	9.99718	6.80058	8.40609	6.46962	10.8407	9.54888	9.62488	7.11018	5.56597	9.17691	11.2369	9.83587	8.36836	8.50913	12.3975	5.11005	5.88212	10.3307	10.9151	8.47588	7.3907	8.00391	7.86403	7.69718	5.94829	9.806	10.4738	9.162	4.70713	7.11195	8.19455	8.85326	6.40364	9.65464	7.50818
30	7.70662	2.59635	8.1771	7.31031	9.11586	8.19352	4.24103	7.3567	6.96899	8.13	6.74001	10.1821	8.78116	8.76775	8.55152	5.66344	7.08242	5.31319	9.50919	8.17536	8.40353	6.047	4.2577	7.84433	10.0934	8.64364	7.37009	7.26379	11.196	3.75409	4.63221	9.40744	9.8084	7.31512	6.44661	6.88739	6.86024	5.86682	4.75095	8.70706	9.25615	8.113	3.28798	5.89708	7.07515	7.82074	5.52727	8.55482	6.38909
31	6.61536	2.57329	7.06006	6.07221	7.89988	7.20324	3.13691	6.12709	5.95212	7.063	5.74948	9.08845	7.63273	7.66636	7.19879	4.62003	5.83891	4.27867	8.22527	6.88142	7.28652	5.10118	3.08873	6.58	9.01345	7.58436	6.45409	6.13315	10.043	2.44894	3.50245	8.55409	8.77482	6.22618	5.55245	5.83173	5.94545	4.07155	3.68994	7.69273	8.063	7.147	2.01118	4.80985	6.03855	6.89485	4.79091	7.52573	5.42818
32	5.61882	2.54079	6.03881	4.89061	6.74279	6.27933	2.09027	5.00694	5.04925	6.03297	4.86967	8.10618	6.58665	6.66386	5.94324	3.67212	4.68915	3.37027	6.99178	5.6689	6.27956	4.27509	2.07118	5.41515	8.00306	6.65443	5.60755	5.1178	8.93013	1.23862	2.50782	7.75931	7.82477	5.20627	4.70588	4.83045	5.12676	2.46027	2.76246	6.75921	6.91433	6.271	0.903899	3.84874	5.09594	6.06293	4.12	6.56709	4.61321
33	4.71693	2.49243	5.11334	3.76422	5.6459	5.41989	1.1107	4.00267	4.26507	5.05458	4.08869	7.21348	5.64423	5.73117	4.79041	2.81242	3.64842	2.58815	5.81667	4.53565	5.38234	3.562	1.20015	4.36997	7.05785	5.83418	4.82264	4.21251	7.84799	0.190091	1.64806	7.0123	6.96123	4.25494	3.90639	3.89033	4.39903	1.28282	1.95866	5.90248	5.81912	5.488	-0.00788889	3.00959	4.25915	5.31355	3.46182	5.67182	3.92406
34	3.90345	2.4251	4.28833	2.703	4.61267	4.62233	0.208	3.113	3.61133	4.133	3.40533	6.383	4.79767	4.82533	3.75333	2.02833	2.711	1.919	4.70367	3.495	4.58667	2.954	0.458	3.45	6.169	5.10467	4.098	3.40467	6.786	-0.654333	0.914	6.30733	6.16667	3.368	3.149	3.008	3.748	0.595	1.264	5.12	4.781	4.8	-0.709333	2.28367	3.52	4.63633	2.78	4.834	3.338
35	3.1678	2.34352	3.55319	1.72027	3.64583	3.87322	-0.61203	2.32255	3.07906	3.27245	2.82395	5.60427	4.02901	3.92295	2.83592	1.30469	1.84776	1.34114	3.64955	2.56569	3.87735	2.43545	-0.163424	2.66782	5.3337	4.45023	3.44309	2.67912	5.73145	-1.31492	0.295212	5.63915	5.41747	2.55079	2.43658	2.1723	3.16403	0.265818	0.660354	4.41609	3.81039	4.193	-1.20193	1.65199	2.85879	4.0238	2.06191	4.05927	2.83482
36	2.49348	2.25457	2.86992	0.819727	2.74001	3.12617	-1.35688	1.60315	2.60876	2.46324	2.32922	4.85994	3.31708	3.03208	2.02509	0.623455	1.02448	0.843677	2.64898	1.75155	3.23494	1.98145	-0.685909	2.01224	4.54267	3.85307	2.85364	2.01289	4.67125	-1.82825	-0.237697	5.00739	4.70082	1.80136	1.76948	1.37612	2.62388	0.123455	0.133222	3.77539	2.90955	3.639	-1.49713	1.08958	2.24488	3.46865	1.31245	3.35509	2.38821
37	1.86704	2.16246	2.20309	0.003	1.88273	2.35791	-2.02873	0.936182	2.13309	1.70373	1.89636	4.14464	2.641	2.16018	1.30791	-0.0366364	0.217	0.422273	1.69918	1.04045	2.63773	1.57618	-1.11973	1.46927	3.78673	3.30182	2.32291	1.38018	3.59255	-2.21536	-0.702727	4.41891	4.01255	1.11255	1.14864	0.611727	2.09691	0.0664545	-0.319818	3.17709	2.07427	3.124	-1.61518	0.566727	1.64936	2.94809	0.537091	2.733	1.96645
38	1.27927	2.06962	1.54073	-0.722576	1.06277	1.61294	-2.566	0.298485	1.60697	0.997727	1.50339	3.443	1.98118	1.28899	0.679	-0.686646	-0.587061	0.0586566	0.802596	0.416293	2.06038	1.19218	-1.46842	1.01291	3.05964	2.78877	1.83345	0.760778	2.49887	-2.49011	-1.10073	3.87855	3.35314	0.470394	0.551758	-0.122697	1.55852	0.0199091	-0.703465	2.58724	1.30288	2.647	-1.59338	0.0489293	1.05455	2.43161	-0.248	2.357	1.53864
39	0.728047	1.97402	0.890859	-1.34609	0.273444	0.915455	-2.71706	-0.32697	1.00871	0.354091	1.11773	2.74148	1.32144	0.410636	0.127505	-1.32066	-1.38445	-0.275636	-0.0330202	-0.134303	1.47219	0.820182	-1.71245	0.617455	2.35261	2.30574	1.35509	0.136646	1.41467	-2.67282	-1.44297	3.39184	2.73482	-0.138091	-0.0467273	-0.817697	0.981848	-0.0697273	-1.04065	1.99967	0.596939	2.192	-1.49397	-0.486929	0.451364	2.367	-1.01664	1.95518	1.09324
40	0.153301	1.9039	0.261121	-1.85891	-0.486152	0.234697	-3.64209	-0.941636	0.346242	-0.217182	0.694636	2.03436	0.643273	-0.449242	-0.361939	-1.92727	-2.16373	-0.609121	-0.799788	-0.616242	0.86203	0.453091	-1.853	0.259545	1.65364	1.84573	0.856545	-0.505515	0.366909	-2.78358	-1.76309	2.955	2.15618	-0.730636	-0.658182	-1.46709	0.353545	-0.236091	-1.35548	1.44291	-0.0440909	1.749	-1.39552	-1.04676	-0.159273	1.31682	-1.74809	1.25864	0.649364
41	-0.380696	1.86598	-0.340606	-2.25376	-1.21774	-0.448152	-4.09155	-1.305	-0.348414	-0.700394	0.188818	1.32333	-0.0637677	-1.30711	-0.79797	-2.50533	-2.908	-0.961424	-1.49082	-0.645879	0.241414	0.0699091	-1.93261	-0.0847273	0.974061	1.40523	0.316818	-1.17333	-0.629455	-2.83893	-2.09403	2.56082	1.726	-1.3373	-1.29815	-2.0763	-0.316758	-0.483	-1.66986	0.926606	-0.613848	1.314	-1.37063	-1.63304	-0.78397	0.633929	-2.44618	0.829909	0.220121
42	-0.928804	1.78396	-0.888303	-2.54224	-1.93222	-1.15142	-4.55585	-1.84512	-1.0463	-1.08379	-0.428505	0.614576	-0.798444	-2.20021	-1.18943	-3.0727	-3.61497	-1.34253	-2.11142	-1.44181	-0.383182	-0.350455	-2.00697	-0.447545	0.334152	0.981131	-0.278455	-1.3	-1.198	-2.87705	-2.47276	2.20413	1.44042	-1.98003	-1.98236	-2.66221	-1.01633	-0.798273	-1.904	0.423758	-1.11464	0.868	-1.47777	-2.25121	-1.43885	-0.15802	-3.148	0.380818	-0.11
43	-1.47556	1.78122	-1.3797	-2.76679	-2.65182	-1.89624	-5.07155	-2.731	-1.75091	-1.37109	-1.15255	-0.0945455	-1.044	-3.14445	-1.254	-3.168	-4.118	-1.472	-2.6907	-1.82936	-1.02845	-0.837818	-2.13909	-0.851182	-0.283909	0.559212	-0.954	-2.52097	-1.94339	-2.94812	-2.797	1.87912	0.650909	-2.662	-2.71809	-3.25164	-1.73345	-1.17736	-1.904	-0.113182	-1.56582	0.378	-1.531	-2.91703	-2.13027	-1.07624	-3.88873	-0.121	-0.372909
44	-2.08963	1.78334	-1.84644	-2.983	-3.274	-2.69945	-5.66361	-3.371	-2.47237	-1.59761	-1.96966	-0.827879	-2.15006	-3.967	-1.95069	-3.168	-4.48679	-2.17398	-3.245	-2.25968	-1.71871	-1.42745	-2.37258	-1.30694	-0.937697	0.108162	-1.74182	-3.42526	-3.30769	-3.08879	-3.14276	1.57565	0.196808	-3.38382	-3.50461	-3.87527	-2.45694	-1.62391	-2.5074	-0.355	-2.00655	0.378	-1.531	-3.64633	-2.433	-1.919	-4.014	-0.706091	-1.25036
45	-2.74259	1.75861	-2.22	-3.05333	-3.274	-3.566	-6.102	-3.618	-3.21211	-1.82667	-2.489	-1.608	-3.15611	-4.37211	-2.056	-3.168	-5.335	-2.893	-3.77289	-2.76244	-2.46689	-2.169	-2.74733	-1.83967	-1.678	-0.417333	-2.659	-4.26233	-4.09589	-3.194	-4.16667	1.27222	-0.296333	-4.14133	-4.32733	-4.114	-2.726	-2.154	-3.175	-0.355	-2.488	-0.835	-1.531	-4.42644	-3.369	-2.38433	-4.014	-1.412	-1.88767
46	-3.55681	1.80301	-2.49764	-3.70091	-3.91764	-4.494	-6.56818	-3.618	-3.96373	-1.902	-3.42173	-2.44227	-3.99127	-6.01036	-2.97691	-5.46073	-5.65136	-3.57845	-4.28164	-3.33845	-3.26964	-3.122	-3.29427	-2.017	-2.158	-1.05927	-3.69809	-5.10673	-4.77836	-3.48491	-4.88436	1.002	-0.511	-4.92555	-5.157	-4.114	-3.71945	-2.734	-3.94882	-1.83209	-3.06073	-1.573	-3.18045	-5.22945	-4.37736	-4.013	-6.50664	-2.207	-2.64155
47	-4.41493	1.82019	-3.238	-4.22896	-5.90907	-4.814	-7.59436	-5.438	-4.69957	-2.50473	-4.75561	-3.32991	-4.81113	-6.80487	-3.069	-6.33679	-6.28103	-4.29514	-4.78165	-3.97005	-4.11185	-4.26036	-3.609	-3.05385	-3.13045	-1.84064	-4.80536	-5.89663	-5.104	-4.03426	-5.60827	0.799222	-0.511	-5.71203	-5.94673	-4.114	-4.092	-2.734	-4.89732	-3.01236	-3.461	-2.369	-4.23215	-6.01248	-5.17248	-4.67595	-7.343	-2.559	-3.47855
48	-5.26378	1.76606	-3.238	-4.87466	-6.78735	-6.25755	-8.04909	-6.67042	-5.35968	-3.15233	-5.63406	-3.51	-5.53421	-7.3789	-4.08306	-6.99463	-6.398	-4.97555	-5.24318	-4.60852	-4.97338	-5.51955	-4.68094	-3.333	-3.847	-2.77119	-5.90936	-6.54159	-5.104	-4.46867	-6.021	0.0273636	-2.20112	-6.44258	-6.62976	-6.29036	-5.13903	-3.30673	-5.65878	-3.8267	-4.12027	-3.136	-5.04891	-6.7083	-5.92933	-6.38654	-7.82136	-4.42936	-4.31661
49	-5.92875	1.7279	-3.90024	-5.58752	-7.57485	-7.36821	-8.22836	-7.553	-5.85194	-3.239	-6.32776	-5.02364	-6.07833	-7.63112	-4.54621	-7.027	-6.398	-5.54076	-5.58252	-5.17027	-5.78794	-6.76827	-5.88173	-3.333	-5.33036	-2.952	-6.92427	-6.573	-5.104	-4.84236	-6.39282	-0.575455	-2.629	-7.03227	-7.13491	-7.22627	-5.75055	-5.10527	-6.34761	-3.942	-5.39045	-3.754	-5.128	-7.23694	-6.56964	-7.19894	-9.357	-5.54427	-5.06164
50	-6.44624	1.59144	-4.799	-6.26503	-7.956	-8.13888	-8.06661	-7.628	-6.06946	-4.56748	-6.72464	-5.87221	-6.36865	-7.49871	-4.78668	-7.72092	-5.87824	-5.91789	-5.69056	-5.56666	-5.878	-7.83255	-6.85664	-5.43045	-5.66	-4.8971	-7.74336	-6.97688	-5.104	-5	-6.84094	-1.24737	-4.46087	-7.38548	-7.176	-7.72415	-6.05482	-5.875	-6.423	-4.82733	-6.17845	-4.082	-6.04901	-7.463	-7.00603	-7.73606	-10.0311	-6.51309	-5.62491
51	-6.67581	1.63056	-5.10155	-6.76933	-8.17871	-8.63895	-7.54939	-7.65361	-5.90769	-5.31585	-6.71812	-6.406	-6.32259	-6.98028	-4.75463	-7.72303	-4.83712	-6.044	-5.667	-5.71058	-6.728	-8.288	-7.64982	-6.16103	-5.74315	-6.03178	-8.24682	-6.66111	-4.70299	-4.89141	-6.66939	-1.89943	-5.54806	-7.40991	-7.31912	-7.94533	-6.07164	-6.229	-7.13549	-4.84348	-6.76367	-3.994	-6.05258	-7.463	-7.1427	-7.9283	-10.396	-7.20964	-5.93194
52	-6.59039	1.70715	-5.375	-6.9683	-8.18309	-8.78594	-6.70455	-8.473	-5.742	-5.885	-6.28155	-6.40027	-5.92355	-6.12479	-4.40427	-7.21267	-3.70773	-6.01339	-4.99003	-5.53639	-6.67964	-8.62718	-8.10773	-6.642	-7.032	-6.89279	-8.34555	-5.95624	-3.80876	-4.785	-6.152	-2.43345	-6.43191	-7.06391	-6.91	-7.78355	-5.75	-6.63436	-7.15052	-4.40909	-7.01409	-3.417	-5.59491	-7.1933	-6.92973	-7.73536	-10.4104	-7.52955	-5.92818
53	-6.12528	1.85928	-5.375	-6.77617	-7.58772	-8.56187	-5.57794	-8.27118	-4.52141	-6.19182	-5.49501	-6.24058	-5.22281	-4.99515	-3.72512	-6.4114	-2.30421	-5.47769	-3.81571	-5.03249	-6.1789	-8.54464	-8.17073	-6.68912	-6.77382	-7.31496	-8.01464	-4.94294	-2.67203	-3.96823	-5.34285	-2.606	-7.03843	-6.38164	-6.15318	-7.2137	-5.07348	-6.78673	-6.93149	-3.59545	-6.83197	-2.363	-4.71986	-7.018	-6.38367	-7.17504	-10.1125	-7.41791	-5.60782
54	-5.31393	2.03465	-5.375	-6.17419	-6.62802	-7.98188	-4.20376	-6.86885	-2.74875	-6.17485	-4.4668	-5.667	-4.27571	-3.62235	-2.73817	-5.28983	-0.649485	-4.81562	-2.44096	-4.23442	-5.28451	-7.78809	-7.82391	-6.9093	-5.72776	-7.299	-7.28373	-3.69622	-1.23799	-2.55278	-4.32339	-2.75026	-7.27769	-5.41521	-5.0633	-6.27655	-4.05997	-6.388	-6.5048	-2.45636	-6.195	-0.93	-3.51253	-5.81531	-5.53688	-6.30808	-9.58236	-6.879	-5.00624
55	-4.2161	2.25378	-3.47827	-5.20236	-5.38673	-7.07055	-2.58691	-5.43418	-0.925636	-5.81891	-3.27855	-4.97809	-3.10955	-1.99464	-1.45955	-3.89464	1.26509	-3.91609	-0.799818	-3.17018	-4.044	-6.62209	-7.11309	-6.63109	-4.35745	-6.71573	-6.18518	-2.25273	0.507727	-1.14518	-3.16055	-2.54945	-7.113	-4.20427	-3.64191	-5.03464	-2.748	-5.60145	-5.86282	-1.01318	-5.155	0.762	-2.07527	-4.46155	-4.40618	-5.18145	-8.88509	-5.94845	-4.14036
56	-2.80889	2.45839	-1.535	-5.024	-3.91956	-5.83567	-0.701333	-3.72067	1.15922	-5.136	-1.94178	-2.56067	-1.70378	-0.0734444	0.116556	-2.247	3.46	-2.746	1.04889	-1.817	-2.54611	-5.143	-6.108	-6.113	-2.64433	-5.04611	-4.728	-0.594556	2.58944	0.486889	-1.86667	-1.97667	-6.57811	-2.75333	-1.87233	-3.53033	-1.163	-4.474	-4.95078	0.75	-3.77833	2.641	-0.470111	-3.02256	-2.979	-3.79978	-8.031	-4.646	-2.976
57	-1.094	2.66997	0.411444	-2.51562	-2.23465	-4.26334	1.47473	-1.79448	3.46918	-4.12848	-0.388465	-0.619212	0.00121212	2.17454	2.00909	-0.340162	5.92839	-1.23597	3.09602	-0.107747	-0.835727	-3.35673	-4.83848	-5.357	-0.668273	-3.32421	-2.85491	1.33159	5.00411	2.33941	-0.383364	-1.11362	-5.71852	-1.03285	0.267485	-1.76285	0.695424	-3.02936	-3.68391	2.86903	-2.09433	4.691	1.30712	-1.29334	-1.22224	-2.12733	-6.94709	-2.92636	-1.44327
58	0.935419	2.87995	2.66918	-0.781697	-0.294606	-2.31597	3.92455	0.342636	6	-2.77227	1.49039	1.58882	2.056	4.7447	4.23367	1.8327	8.62082	0.681758	5.36964	2.02242	1.09294	-1.244	-3.27955	-4.31109	1.54891	-1.32342	-0.555636	3.57464	7.69612	4.44855	1.38573	0.0430606	-4.55639	1.00473	2.774	0.299273	2.83755	-1.29245	-1.98179	5.34373	-0.0931818	6.932	3.30594	0.783091	0.894273	-0.107515	-5.55836	-0.772727	0.519636
59	3.26896	3.11316	5.16995	1.12562	1.95057	0.0403535	6.58618	1.505	8.74655	-1.02003	3.77124	4.05809	4.45627	7.57561	6.78327	4.25739	11.4588	3.03417	7.88394	4.57879	3.2738	1.24491	-1.36276	-2.88461	4.02664	0.920141	2.16345	6.1351	10.5631	6.85861	3.51133	1.52599	-3.06869	3.38642	5.58697	2.68076	5.26155	0.773182	0.184081	8.10558	2.25342	9.374	5.5721	3.21574	3.35897	2.2861	-3.78182	1.82855	1.073
60	5.95014	3.2528	7.86592	3.311	4.50646	2.78069	9.37964	4.34233	11.6657	1.15836	6.46247	6.77076	7.13728	10.5585	9.59818	6.88999	14.3598	5.78747	10.5978	7.49547	5.74141	4.10345	0.989152	-0.981606	6.77936	3.43182	5.23764	8.94861	13.4841	9.57863	6.00212	3.37859	-1.20299	6.08294	8.59739	5.35985	7.93603	3.19391	2.76621	11.0442	4.94639	11.99	8.10615	5.93712	6.10045	5.01707	-1.58036	4.82164	5.16209
61	8.89951	3.31321	10.7013	5.81688	7.30424	5.81173	12.2264	8.19573	14.6894	3.735	9.51076	9.66536	9.994	13.5735	12.5681	9.65773	17.2565	8.8497	13.4425	10.6603	8.49082	7.25782	3.72709	1.44845	9.749	6.2263	8.54627	11.9178	16.3433	12.5542	8.80082	5.63794	1.069	9.01064	11.6912	8.26845	10.7886	5.94245	5.66121	14.0553	7.91427	14.708	10.8501	8.84397	9.00355	7.99533	1.01536	8.07936	8.76173
62	11.864	3.26113	13.5882	8.62607	10.227	9.00493	15.065	11.2284	17.7534	6.62061	12.7927	12.6487	12.9161	16.5285	15.5838	12.4764	20.0927	12.0891	16.3368	13.9285	11.4702	10.5944	6.76012	4.37152	12.8587	9.26519	11.9412	14.9424	19.0483	15.6837	11.8046	8.2857	3.70829	12.0651	14.774	11.3122	13.7205	8.93155	8.73464	17.0568	11.0128	17.433	13.714	11.81	11.9485	11.0934	3.92045	11.4426	12.0483
63	14.9315	3.2263	16.4399	11.6613	13.1743	12.2222	17.8521	14.3476	20.8085	9.69121	16.1613	15.6272	15.8139	19.3629	18.5607	15.2627	22.8227	15.3663	19.2046	17.1734	14.5914	13.9992	9.9573	7.66818	16.0167	12.4674	15.2868	17.9287	21.5489	18.8523	14.8997	11.2444	6.61231	15.1498	17.776	14.3895	16.6378	12.0403	11.8463	20.0027	14.1355	20.079	16.5999	14.7267	14.8408	14.1968	7.02227	14.7664	15.3903
64	17.8994	3.07786	19.1914	14.8112	16.0835	15.3373	20.5481	17.4343	23.8158	12.8197	19.4447	18.5249	18.6289	22.0355	21.4369	17.9503	25.4202	18.5625	21.9864	20.3112	17.7295	17.3705	13.1911	11.1657	19.1422	15.7137	18.4814	20.8044	23.8434	21.9585	17.9777	14.3877	9.64227	18.1852	20.6536	17.4322	19.4784	15.1701	14.8635	22.8885	17.2703	22.582	19.4104	17.5227	17.6226	17.2092	10.2103	17.9478	18.6404
65	20.6998	2.96974	21.7889	17.9638	18.9071	18.2844	23.1185	20.3768	26.7345	15.909	22.4899	21.2782	21.336	24.5232	24.1676	20.5029	27.8809	21.5968	24.653	23.2892	20.7664	20.6151	14.238	14.6938	22.1813	18.872	21.4636	23.5183	25.9598	24.9148	20.9404	17.5717	12.6658	21.1144	23.3891	20.4346	22.2328	18.2789	17.7209	25.7247	20.3765	24.925	22.0669	20.1619	20.2709	20.0561	13.396	20.9227	21.7
66	23.3487	2.79124	24.1958	21.031	21.6229	21.0424	25.541	23.1111	29.5113	18.9016	25.2366	23.8464	23.9356	26.8307	26.7223	22.9147	30.2146	24.432	27.1946	26.0797	23.6293	23.6491	19.0362	18.12	25.1142	21.8501	24.2129	26.0455	27.9334	27.6498	23.7138	20.6731	15.6009	23.9035	25.9911	20.777	22.546	21.2987	20.4027	28.5158	23.3605	27.127	24.5213	22.6349	22.7842	22.6969	16.5215	23.6591	24.5311
67	25.7366	2.69765	26.4057	23.9613	24.2273	23.6303	27.802	25.616	32.096	21.767	27.7523	26.203	26.4377	28.9927	28.357	25.198	32.431	27.062	29.6087	28.6803	26.266	26.416	22.225	21.361	27.936	24.589	26.74	28.3833	29.7983	30.1243	26.259	23.6103	18.3967	26.547	28.512	20.777	27.503	24.082	22.9237	31.249	26.147	29.208	26.7543	24.946	25.175	25.1333	19.559	23.884	24.614
68	28.1566	2.57636	28.4481	26.7292	26.7277	26.0851	29.8995	27.8753	34.4648	24.4944	30.1222	28.3272	28.8595	31.0445	29.8662	27.3666	34.5272	29.4962	31.8871	31.1087	28.669	28.8794	24.8652	24.3682	30.6357	27.0631	29.0654	30.5483	31.584	32.3566	28.5791	26.3408	21.0321	29.0506	30.9288	28.8689	29.9867	26.5529	25.3089	33.8767	28.7105	31.183	28.7828	27.1176	27.463	27.3978	22.497	28.5481	29.5705
69	30.3885	2.50698	30.3626	29.3257	29.1306	28.4338	31.8458	29.9267	36.6182	27.0953	32.3802	30.255	31.2176	33.0019	33.3391	29.4368	36.4964	31.7541	34.0166	33.3777	30.8726	31.0783	27.3215	27.1495	33.2278	29.304	31.2466	32.57	33.3067	34.4187	30.7142	28.8576	23.5152	31.4515	33.1375	31.402	32.3942	28.8109	27.5841	36.3532	31.0974	33.084	30.6488	29.1869	29.6798	29.5164	25.3548	30.7899	31.8217
70	32.4271	2.47317	31.361	31.7551	31.4413	30.6848	33.6505	31.8081	38.5785	29.5709	34.5515	32.0277	33.517	34.8648	35.2328	31.4164	38.177	33.8502	35.987	35.4853	32.9175	33.0408	29.61	29.7225	35.6996	31.3647	33.306	34.4697	34.9613	35.044	32.6946	31.1832	25.8705	33.7882	35.0995	33.7425	34.375	30.426	29.764	38.6395	33.3362	34.931	32.3888	31.1789	31.8378	31.5023	28.1465	32.9254	33.9294
71	34.3262	2.41403	33.0955	34.0285	33.6602	32.8408	35.3175	33.5495	40.3676	31.9142	36.6462	33.6722	35.7514	36.6272	36.9884	33.2997	38.55	35.7998	37.7946	37.4187	34.8305	34.7979	30.856	32.1197	38.032	33.2927	35.2518	36.2499	36.5236	37.6481	34.5473	33.3524	28.119	35.544	36.8362	35.8371	35.4184	31.7409	31.8495	40.7092	35.4292	36.718	34.0152	33.0959	33.9332	33.3643	30.8672	34.9254	35.9008
72	36.2522	2.34968	35.4575	36.1479	35.7738	34.8954	36.8365	35.1714	41.9776	34.1147	38.6594	35.1796	37.8988	38.2778	38.6082	35.0753	41.444	37.6172	39.4252	39.164	36.623	36.3709	33.0227	34.3685	40.2032	35.1131	37.0879	37.9015	37.9656	39.9268	36.2845	35.3787	30.2768	36.6943	38.3665	37.6858	39.2678	34.7606	33.8261	42.5424	37.3712	38.417	35.5222	34.9213	35.9515	35.108	33.4945	36.7745	37.7312
73	37.9404	2.36211	36.9119	38.0908	37.7545	36.8278	38.1904	36.6843	43.3949	36.1605	40.568	36.5265	39.9289	39.7999	40.0899	36.7377	42.6982	39.3031	40.746	40.7154	38.2928	37.7722	35.6055	36.4767	42.1905	36.8227	38.8132	39.4165	39.2681	41.5178	37.9045	37.2565	32.3455	39.34	39.6965	39.319	41.254	36.3845	35.6783	44.1289	39.152	39.998	36.8991	36.6204	37.864	36.7312	35.9878	38.4714	39.4113
74	39.5339	2.21895	38.2048	39.609	39.5743	38.6169	39.3731	38.083	44.6094	38.0393	42.332	37.6961	41.8169	41.1799	41.4259	38.279	43.736	40.8495	41.0804	42.0677	39.8285	39.0068	37.3111	38.4374	43.9699	38.4077	40.4155	40.7846	40.4142	42.9553	39.3891	38.742	34.3064	40.6467	40.8324	40.7476	43.0133	37.8005	37.3946	45.464	40.7561	41.421	38.1232	38.1686	39.6325	38.2201	38.3005	40.0155	40.9235
75	40.8907	2.19736	39.3082	40.2616	41.2112	40.2439	40.4012	39.3509	45.6087	39.741	43.917	38.6691	43.5304	41.577	42.6071	39.6854	44.5781	42.2317	42.9844	43.2112	41.2104	40.0726	38.8568	40.2336	45.5189	39.8415	41.8705	41.9989	41.3812	44.2195	40.7132	39.392	36.138	43.0503	41.7896	41.9706	44.5497	39.0215	38.9541	46.11	41.867	42.655	38.182	39.5571	41.2251	39.5525	40.4082	41.3893	42.2515
76	42.116	2.15776	40.209	42.7571	42.6431	41.6831	41.2935	40.4666	46.3882	41.254	44.625	39.4342	45.025	43.2465	43.6172	40.9462	45.2405	43.4188	43.7273	44.1336	42.4122	40.9715	40.2222	41.063	46.8083	41.0926	43.1506	43.0592	42.1512	45.2838	41.8522	41.8864	37.8146	44.3456	42.5807	42.9773	45.858	40.0582	40.3153	46.9565	42.461	43.686	40.029	40.7763	41.952	40.7115	42.3017	42.5707	43.122
77	43.1569	2.13055	40.9	43.882	43.8367	42.9253	42.0456	41.4306	46.9441	42.5622	46.0719	39.721	46.2806	44.4044	44.4287	42.0555	45.7378	44.3948	44.149	44.833	43.4286	41.7123	41.4002	42.6927	47.859	42.1492	43.357	43.9643	42.7224	46.115	42.7831	43.0452	39.3183	44.867	43.2153	43.7638	46.9294	40.9231	41.4745	47.9232	44.2756	44.501	40.7033	41.8077	43.3375	41.6882	43.9572	43.5455	43.6399
78	44.0103	2.12108	41.3707	44.7867	44.7677	43.9568	42.642	42.2777	47.271	43.6467	47.3518	40.223	47.2941	45.1623	44.753	43.0102	46.081	45.1496	44.5103	44.934	44.2629	42.302	42.385	44.446	48.483	43.0072	45.107	44.7091	43.0989	46.6842	43.4917	44.0071	40.6366	46.0763	43.7113	44.3383	47.291	41.628	42.4448	48.239	44.985	45.101	41.2073	42.6382	44.8153	42.4774	45.343	44.319	45.015
79	44.6554	2.12242	41.6199	45.195	45.4435	44.7766	43.0729	42.533	47.302	44.4987	47.9814	40.5845	48.068	45.7557	45.1814	43.8146	46.2743	45.686	45.0429	45.5925	44.9209	42.7439	43.1738	45.3792	48.9775	43.6702	45.7559	45.2951	43.2839	46.9812	43.9739	44.7755	41.7596	47.1574	44.0879	44.7098	48.1172	42.1948	43.2348	48.3295	45.455	45.101	41.568	43.266	45.5971	43.0869	46.4003	44.9092	45.5088
80	45.1177	2.1046	41.6657	45.7135	45.8859	45.385	43.3347	43.4288	47.1793	45.1192	48.3429	40.6488	48.6104	46.177	45.497	44.4693	46.3167	46.0033	45.1003	45.7201	45.3954	43.0606	43.7605	45.599	49.7414	44.1535	46.2061	45.7244	43.2885	47.0118	44.182	45.3528	42.6847	47.7079	44.3478	44.8822	48.427	42.6577	43.8498	48.2084	45.6813	45.731	41.8111	43.6941	46.1688	43.5179	47.1332	45.3579	45.7849
81	45.3946	2.09954	41.5127	46.1654	46.0992	45.7737	43.4293	43.9245	46.7373	45.4984	48.4355	40.5854	48.9169	46.4026	45.4483	44.9591	46.287	46.0959	44.9544	45.7069	45.6725	43.2619	44.1348	46.3389	49.9492	44.4718	46.4695	45.9885	43.1325	46.7815	44.1803	45.7328	43.4122	48.0413	44.4797	44.8544	48.5967	43.0221	44.285	47.8948	45.661	45.764	41.9522	43.9242	46.5335	43.754	47.5404	45.6675	45.8447
82	45.4738	2.08022	41.1838	46.1431	46.0864	45.9294	43.3828	44.0409	46.126	45.616	48.2696	40.4139	48.9711	46.4271	45.2182	45.2605	46.0506	45.9542	44.6406	45.333	45.756	43.3634	44.2921	46.5201	49.9171	44.6387	46.543	46.0713	42.8483	46.3017	44.178	45.8965	43.9316	48.1339	44.4759	44.6123	48.4225	43.2675	44.5289	47.4214	45.3945	45.604	41.9875	43.9561	46.6973	43.7894	47.6345	45.8427	45.6899
83	45.3765	2.05507	40.7537	46.118	45.8584	45.8434	43.2576	43.9084	45.8847	45.462	47.8647	40.1701	48.878	46.2563	44.802	45.3427	45.5566	45.736	44.2266	44.861	45.6082	43.4011	44.2432	46.3155	49.6136	44.6741	46.4159	45.9604	42.4766	46.207	43.7664	45.8141	44.2239	47.9654	44.474	44.1643	47.9986	43.3524	44.5698	46.8302	44.8945	45.262	41.957	43.7918	46.677	43.6341	47.4444	45.9005	45.3317
84	45.0895	2.01707	40.4	45.4065	45.4513	45.5293	43.1324	43.5492	44.2323	45.0528	47.2541	39.9078	48.551	45.9274	44.2582	45.343	45.0857	45.3362	43.7949	44.2319	45.2534	43.4398	44.0072	45.8033	49.0244	44.6085	46.0919	45.6618	42.0522	44.9586	42.9684	45.4473	44.2725	47.546	44.136	43.568	47.3683	43.2727	44.4118	46.1825	44.1883	44.763	41.8297	43.4514	46.4945	43.3262	47.0145	45.8683	44.8058
85	44.6946	1.97973	40.2747	45.299	44.9205	45.035	43.0645	43.023	43.2083	44.4415	46.4928	39.6973	47.6631	45.5028	43.6328	44.8921	44.5825	44.308	43.4057	43.5074	44.7498	43.5349	43.6263	45.0282	48.1917	44.468	45.921	45.548	41.6012	44.0036	42.1872	44.7901	44.082	47.4195	43.8497	42.8994	46.5617	43.0592	44.0818	45.5365	43.3521	44.763	41.4851	42.9833	46.1902	42.9185	46.4081	45.7805	44.1764
86	44.1872	1.95863	39.8643	43.8426	44.3171	44.4322	43.0811	42.4124	42.2152	43.7001	45.6606	39.5873	47.217	45.0412	43.441	44.275	44.357	43.5057	43.0814	42.7709	44.1506	43.6982	43.1485	44.0865	47.194	44.2615	45.1225	44.7591	41.1346	43.2012	41.3204	43.9075	43.6951	46.0164	43.4944	42.2003	45.6248	42.7425	43.6224	44.9302	42.4959	43.437	41.1801	42.4385	45.7967	42.4487	45.6866	45.6616	43.5131
87	43.6652	1.94472	39.8296	42.9554	43.6699	43.7816	43.184	41.7782	41.3042	42.8781	44.8327	39.5837	46.4028	44.5831	42.4242	43.5943	43.6746	42.6729	42.806	42.295	43.5054	43.744	42.6092	43.084	46.1036	43.991	44.256	43.9311	40.6442	42.4976	40.4094	42.9015	43.1645	45.0266	43.144	41.4738	44.6055	42.3287	43.0608	44.36	41.6535	42.652	40.8703	41.8541	45.3222	41.9287	44.9034	45.5171	42.862
88	43.1776	1.949	39.8713	42.22	43.249	43.7129	43.3518	41.1406	40.4918	42.0025	44.039	39.6466	45.026	44.306	42.062	42.8133	43.231	42.249	42.578	41.8227	42.8389	44.0149	42.0195	42.345	44.9792	43.661	44.13	43.747	40.58	42.408	39.4693	41.8633	42.5235	43.9381	42.8195	40.7058	43.544	41.8142	42.3966	43.7918	40.8006	41.814	40.5856	41.332	44.7503	41.3488	44.0919	45.3302	42.617
89	42.5956	2.05748	39.9098	41.8931	42.6059	42.4218	43.5433	40.697	39.764	41.0827	43.2569	39.7073	44.578	43.9571	40.8767	41.9508	42.285	41.339	42.4298	40.8458	42.1552	44.099	41.366	41.7347	43.843	43.2597	42.499	42.5376	39.5667	41.4364	39.134	40.8481	41.786	42.7627	41.954	40.156	42.808	41.199	41.711	43.1763	39.9443	41.814	40.32	41.0478	44.063	40.6976	44.024	45.314	42.617
90	41.9362	2.06799	39.8937	40.5475	41.802	41.7185	43.606	40.697	39.399	40.488	42.4494	39.724	43.5094	43.3344	39.9004	41.0344	41.2419	40.611	41.911	40.2405	41.581	44.0852	41.164	40.1492	43.504	42.7637	41.4922	41.5265	39.44	40.9069	39.134	39.8709	40.971	41.99	41.954	39.5316	42.0122	40.4772	41.4016	42.4726	39.1146	40.129	40.0423	40.053	43.583	39.9935	42.513	44.7281	41.2962
91	41.2183	2.06747	39.8193	39.8181	40.9418	41.0204	43.7944	40.697	39.399	39.7062	41.6156	39.6399	42.2715	43.144	39.1147	40.113	40.4027	39.6164	41.5732	39.942	41.581	43.9166	40.0949	39.1625	41.6404	42.1794	40.4704	40.674	39.44	40.4783	39.134	39.243	40.335	40.9268	40.8858	38.571	40.788	39.7003	39.8715	42.035	38.874	39.357	39.741	40.053	42.8675	39.3033	42.2583	44.2994	40.2362
92	40.497	2.16349	39.777	39.1215	39.7882	40.568	43.912	39.4313	39.399	38.3894	40.932	39.4478	41.5279	42.7465	38.4294	39.2624	39.6242	38.6081	40.982	39.2114	41.581	43.7377	39.518	38.652	41.3985	41.759	39.5256	39.8748	37.9307	40.0981	36.5446	38.5611	39.8326	39.651	39.1929	37.8302	39.819	38.9475	38.9998	41.2319	37.9422	38.721	39.4476	40.053	41.6221	38.7144	40.9538	43.8205	40.054
93	39.8809	2.25285	39.6503	38.4968	39.1248	40.1866	43.9656	37.9153	38.1856	37.7227	40.5746	39.2774	40.9659	42.3206	37.9273	38.5565	38.9756	38.081	40.5537	38.3514	40.6828	43.5894	39.4527	37.6865	39.5174	41.2795	38.7725	39.2057	37.47	39.7901	35.1676	37.673	38.6834	38.5444	38.4323	37.133	38.4487	38.3028	38.2553	40.0574	37.3832	38.274	39.2105	38.803	40.9045	38.3031	40.3742	43.3601	39.0849
94	39.4124	2.30024	39.5371	38.007	38.6905	39.6024	44.0382	37.3941	37.522	37.3165	39.5698	39.1775	40.6161	42.136	37.6625	38.0463	38.5217	37.8196	39.9924	37.8509	39.3657	43.5179	39.1072	36.5582	38.8003	40.4242	38.2979	39.116	37.3323	39.769	34.5954	37.0679	38.2218	37.3294	38.157	36.6023	37.7228	37.8408	37.7109	39.3907	37.2688	38.067	39.0672	37.3195	40.3825	38.19	39.9866	43.0052	38.4411
95	39.2104	2.30667	39.515	37.7237	38.5202	39.551	44.1538	37.0602	37.2447	37.2108	39.2985	39.1895	40.5097	42.0624	37.6404	37.7481	38.449	37.8422	39.8389	37.5428	39.1769	43.5321	39.2752	36.0092	38.3866	40.0246	38.1294	38.5335	37.4475	39.4728	34.2448	36.472	38.0354	36.8717	37.7925	36.2488	37.2424	37.6166	37.4073	38.9525	37.4457	38.128	39.036	36.9738	40.1145	38.2864	39.8459	42.8388	38.115
96	39.2474	2.28929	39.5555	37.6906	38.5856	39.731	44.2994	36.9676	37.155	37.3787	39.3272	39.3199	40.6299	42.0871	37.8202	37.6603	38.2688	38.1097	39.8608	37.4814	39.2344	43.553	39.6998	35.7217	38.3031	39.8117	38.2542	38.4772	37.7803	39.4493	34.1463	36.4022	38.1467	36.7447	37.7317	36.349	37.055	37.6449	37.3344	38.7805	37.8595	38.422	39.1197	36.879	40.1039	38.6829	39.84	42.8935	38.0193
97	39.475	2.25798	39.6279	37.9008	38.8396	40.0828	44.4306	37.0954	37.2553	37.7521	39.6172	39.5648	40.9081	42.191	38.146	37.7621	38.3713	38.5578	40.0187	37.6855	39.5235	43.7115	40.3247	35.7131	38.5467	39.8031	38.6527	38.6762	38.2585	39.5343	34.2926	36.6071	38.5155	36.9111	38.0158	36.658	37.1644	37.8773	37.4267	38.8603	38.4338	38.86	39.3074	37.0176	40.2978	39.3189	40.2655	43.1385	38.162
98	39.8502	2.21851	39.692	38.3	39.2469	40.5567	44.4815	37.364	37.4249	38.2712	39.719	39.908	41.3061	42.3563	38.5719	37.9926	38.5747	39.1397	40.2586	38.1149	39.965	43.771	41.0541	35.9399	39.0577	39.9741	39.2934	39.0354	38.8178	39.6634	34.634	37.0311	39.0632	37.3059	38.4552	37.102	37.5139	38.2223	37.617	39.1458	39.1098	39.361	39.5663	37.3411	40.6447	40.075	40.8357	43.5182	38.4973
99	40.2891	2.19295	39.7246	38.8179	39.7732	41.1237	44.484	37.6892	37.5825	38.8844	40.7034	40.3069	41.7976	42.5354	39.0554	38.002	38.7761	39.8145	40.5104	38.6736	40.4523	44.0301	41.8118	36.3129	39.7103	40.2725	40.109	39.5066	39.417	39.7323	35.0982	37.5827	39.7273	37.8576	39.0059	37.6256	38.0202	38.5975	37.8934	39.5897	39.8365	39.881	39.8269	37.388	41.1097	40.8706	41.4152	43.9978	38.9398
100	40.7573	2.16376	39.697	39.392	40.35	41.725	44.206	38.015	37.686	39.525	41.517	40.69	42.319	42.673	39.542	38.604	38.953	40.505	40.695	39.26	40.917	44.174	42.574	36.739	40.375	40.659	40.179	40.048	39.423	39.71	35.642	38.193	40.476	38.472	39.625	38.183	38.626	38.98	38.271	40.153	40.537	40.395	40.019	38.338	41.629	41.662	41.996	44.553	39.416
all values Left	mean	std	steps
1	-5.82237	2.18895	-5.375	-5.024	-7.319	-8.194	-4.389	-7.226	-9.184	-2.25	-5.97	-6.382	-5.667	-5.819	-3.094	-3.345	-5.316	-5.726	-3.773	-6.466	-3.15	-3.279	-8.826	-2.095	-2.874	-5.586	-8.441	-8.039	-6.953	-6.18	-7.299	-9.009	-7.899	-3.337	-2.422	-0.462	-8.296	-5.857	-1.912	-6.875	-5.646	-4.069	-6.512	-4.309	-6.757	-7.002	-2.73	-0.93	-4.834
2	-4.76517	2.45783	-2.655	-4.91838	-6.2094	-7.38176	-3.14726	-6.18501	-8.28944	-0.305242	-5.37358	-5.62044	-3.05307	-5.39598	-1.37861	-2.03426	-4.49992	-4.50308	-2.80019	-5.35781	-1.59504	-1.89132	-8.03497	-0.387838	-1.42919	-4.41422	-7.51822	-7.46218	-6.70836	-4.95989	-5.60652	-7.95342	-7.08288	-1.99241	-0.732	1.30458	-6.0253	-4.86791	-1.00349	-6.16003	-4.46629	-2.40744	-5.32036	-3.03467	-6.24337	-6.61066	-1.34515	0.78098	-3.62194
3	-3.45425	2.75178	-0.910778	-2.28273	-4.84037	-6.25845	-1.63551	-4.86634	-7.02465	1.88464	-4.46125	-4.60244	-1.1998	-4.30911	0.552788	-0.454061	-3.44626	-3.04385	-1.53591	-3.97484	0.218475	-0.248879	-6.86303	1.51693	0.395313	-2.96922	-6.214	-6.58509	-6.208	-3.36611	-4.02482	-6.41254	-5.92403	-0.325606	1.32933	3.31264	-4.42166	-3.69373	0.193616	-5.1569	-3.04563	-0.385747	-3.86421	-1.48139	-5.36017	-6.0107	0.352273	2.68241	-2.16685
4	-1.85792	3.03836	1.20718	-0.621788	-3.24885	-4.81627	0.134273	-3.2903	-5.48394	4.298	-3.21742	-3.41733	0.917606	-2.79182	2.73345	1.453	-2.09555	-1.32158	0.0249394	-2.33973	2.31327	1.68912	-5.27424	3.62476	2.65145	-1.30918	-4.60467	-5.45409	-5.461	-1.496	-2.14773	-4.37518	-4.42127	1.6953	3.75936	5.61282	-2.61721	-2.37918	1.71188	-3.86315	-1.3583	2.004	-2.14955	0.348152	-4.15788	-5.15361	2.40109	4.75891	-0.537182
5	0.044263	3.37315	3.6152	1.24659	-1.41859	-3.02579	2.16199	-1.43984	-3.72079	6.93527	-1.59807	-2.08422	3.29155	-0.993515	5.2103	3.69809	-0.373162	0.705202	1.90136	-0.445869	4.7024	3.94338	-3.24259	5.95827	5.31925	0.563768	-2.69067	-4.06282	-4.41627	0.613111	-0.036303	-2.04826	-2.54476	4.08411	6.49809	8.24221	-0.597333	-0.885364	3.60414	-2.23531	0.644808	4.7196	-0.147455	2.46561	-2.66996	-3.95664	4.81279	7.03067	1.26973
6	2.28094	3.67972	6.25141	3.38	0.701172	-0.846697	4.44244	0.718485	-1.72698	9.77815	0.437879	-0.539778	5.91419	1.00777	7.98897	6.23562	1.76115	3.05684	4.10978	1.71446	7.35324	6.48477	-0.784323	8.51879	8.31311	2.67929	-0.421778	-2.36536	-2.97818	2.96589	2.31945	0.462545	-0.263394	6.80174	9.44985	11.1755	1.69029	0.893455	5.90283	-0.229	2.9979	7.66131	2.17315	4.87173	-0.888455	-2.33553	7.53052	9.50612	3.30594
7	4.80087	3.92945	9.06345	5.81688	3.14424	1.71927	6.92697	3.18182	0.552242	12.7689	2.88067	1.32667	8.73803	3.22476	11.0295	8.974	4.27921	5.70664	6.64555	4.12845	10.1929	9.23158	2.02061	11.2653	11.509	5.07479	2.24	-0.304636	-1.04236	5.573	4.94727	3.14994	2.41227	9.74576	12.5159	14.3199	4.2727	3.054	8.58436	2.15203	5.68006	10.7142	4.80027	7.53997	1.22288	-0.250061	10.4458	12.1547	5.61964
8	7.6084	4.11412	11.9791	8.54168	5.87455	4.60136	9.53355	5.89521	3.16338	15.8385	5.65796	3.59767	11.6772	5.70215	14.253	11.8079	7.08086	8.57349	9.45182	6.75368	13.1327	12.0757	5.03696	14.1253	14.774	7.75688	5.26678	2.14164	1.44845	8.41767	7.83085	6.0443	5.41824	12.7828	15.6104	17.554	7.11557	5.62364	11.5664	4.83855	8.61072	13.7801	7.67197	10.4012	3.68219	2.26379	13.4505	14.9007	8.21027
9	10.5357	4.1674	14.9094	11.4841	8.79253	7.68448	12.1755	8.77164	6.09768	18.9304	8.65465	6.28656	14.6373	8.4507	17.5466	14.6447	10.0339	11.5443	12.4185	9.51803	16.0935	14.922	8.12009	17.0188	17.9946	10.6831	8.56389	4.92891	4.45936	11.4434	10.9065	9.14825	8.64042	15.7799	18.6716	20.761	10.1396	8.54873	14.7196	7.71653	11.6834	16.7843	10.6971	13.3558	6.45354	5.10949	16.4588	17.6468	11.0152
10	13.5812	4.12819	17.7743	14.5415	11.7875	10.8394	14.7947	11.7227	9.27973	21.9992	11.7452	9.331	17.5387	11.4273	20.7934	17.4198	13.013	14.5138	15.4354	12.3374	19.0129	17.6974	11.1522	19.8707	21.0945	13.7725	12.008	7.95564	7.86164	14.566	14.0783	12.4004	11.9412	18.627	21.6578	23.8448	13.2454	11.7154	17.9006	10.6634	14.7972	19.6769	13.7739	16.3056	9.44373	8.15645	19.417	20.3065	13.9392
11	16.5897	4.01142	20.5097	17.6096	14.7761	13.9469	17.3525	14.6759	12.5863	25.0054	14.8237	12.6378	20.317	14.5393	23.8898	20.0963	15.9269	17.4064	18.4166	15.128	21.8383	20.3474	14.0586	22.6288	24.0267	16.9135	15.4782	11.0962	11.4684	17.6893	17.2308	15.6906	15.195	21.2586	24.5393	26.7222	16.327	14.991	20.9893	13.5798	17.8687	22.4334	16.8257	19.1828	12.5336	11.2651	22.3138	22.8187	16.8787
12	19.4764	3.85567	23.0658	20.6039	17.698	16.9223	19.8242	17.5797	15.881	27.902	17.8227	16.0387	22.9244	17.6771	26.765	22.6683	18.7277	20.1686	21.2993	17.8219	24.5342	22.8382	16.7987	25.2679	26.7689	19.9893	18.8618	14.238	15.097	20.7444	20.2583	18.9123	18.307	23.6657	27.2967	29.3377	19.2923	18.249	23.9082	16.3976	20.8372	25.0546	19.8353	21.9718	15.6334	14.3096	25.159	25.1697	19.7313
13	22.1431	3.72263	25.4153	23.4728	20.5171	19.7222	22.1987	20.3902	19.0466	30.6322	20.7053	19.3577	25.332	20.7436	29.3877	25.1428	21.4025	22.7645	24.0384	20.3815	27.0886	25.1648	19.3562	27.7817	29.3253	22.9154	22.0663	14.7344	18.5919	23.6977	23.0873	21.9872	21.2195	25.8775	29.9175	31.6877	22.0867	21.3577	26.6176	19.0763	23.6658	27.5772	20.777	22.546	18.7098	17.2082	27.9585	27.3792	22.4176
14	24.7148	3.55111	27.5721	26.1906	23.2202	22.3449	24.4751	23.0683	21.9839	33.1542	23.4596	22.437	27.5247	23.6568	31.7644	27.5318	23.9593	25.1779	26.6021	22.7997	29.5075	27.3406	21.749	30.1673	31.7139	25.6169	25.0177	20.1575	21.8786	26.5432	25.6676	24.8541	23.9115	27.9334	32.3949	33.8337	24.6988	24.243	29.1137	21.6022	26.3462	30.0149	20.777	27.1024	21.6769	19.9237	30.703	29.4673	24.8896
15	27.1255	3.4273	29.5772	28.7468	25.8116	24.8193	26.6574	25.5883	24.6478	35.4536	26.0879	25.2126	29.5128	26.3517	33.9347	29.8533	25.102	27.4224	28.357	25.0889	31.8018	29.382	24.0206	32.4149	33.9439	28.0728	27.681	22.8716	24.9291	29.2788	27.9986	27.4858	26.3914	29.8716	34.7246	35.044	27.1479	26.8745	31.4214	23.9889	28.8891	32.2915	27.5191	29.8253	24.3815	22.4699	33.3575	31.4518	27.1311
16	29.3107	3.37253	31.361	31.1434	28.2946	27.1799	28.7482	27.9256	27.0442	37.5387	28.5933	27.7523	31.3311	28.7881	35.9561	32.1189	27.8668	29.534	29.6506	27.2625	33.9749	31.3006	26.2056	34.502	36.0103	30.3191	30.0597	25.4036	27.7444	31.9077	30.1232	29.9078	28.6873	31.725	36.8966	36.7181	29.4666	29.2727	33.5685	26.2582	31.3172	34.337	30.9112	32.2576	26.8061	24.8758	35.874	33.3638	29.165
17	31.4788	3.28975	31.7865	33.3897	30.6791	29.4435	30.7354	30.0911	29.1964	39.442	30.9725	30.1437	33.0153	30.9938	37.8812	34.3281	31.0597	31.543	33.2427	29.3371	36.0197	31.736	28.33	36.4266	37.8984	32.3985	32.1772	27.7629	30.3474	34.4264	32.0911	32.1842	30.8379	33.5112	38.8902	39.5382	31.6859	31.4756	35.5748	28.4291	33.6798	36.1516	33.306	34.375	29.0302	27.1681	38.2097	35.2198	31.0388
18	33.5203	3.15701	34.8964	35.4923	32.9702	31.6115	32.5934	32.0952	31.1419	41.1682	33.2162	32.4212	34.5724	33.012	39.743	36.47	33.2421	33.46	35.1433	31.3211	37.924	34.5462	30.398	38.1859	39.596	34.3418	34.0661	29.966	32.773	36.82	33.9422	34.3658	32.866	35.2225	40.6731	41.1918	33.8213	33.5178	37.4381	30.516	35.544	37.7567	35.4555	35.2445	30.426	29.364	40.3293	37.0097	32.7847
19	35.3565	3.07304	36.4268	37.4405	35.1582	33.6852	34.2915	33.9476	32.9149	42.6973	35.3141	34.611	35.9808	34.43	41.5446	38.5202	35.3181	35.2833	36.9055	33.2095	38.177	35.009	32.3983	39.7656	41.0991	36.1631	35.755	30.856	35.0455	39.068	35.6896	36.4643	34.7825	36.8301	42.2149	42.6903	35.8676	35.4241	38.742	32.5177	36.5793	39.1635	37.3457	39.2089	32.0696	31.4663	42.2089	38.7045	34.41
20	37.1059	3.00933	37.8009	39.221	37.2175	35.6538	35.7996	35.6501	34.5464	44.0253	37.2529	36.7206	37.2237	35.5558	43.2639	40.451	37.278	37.0061	38.5317	34.9905	41.1297	37.7314	33.719	40.746	42.4015	37.8632	37.2449	33.456	37.1695	41.1319	37.3254	38.4546	36.594	38.3028	43.4929	44.0124	37.8042	37.2023	39.7029	34.4154	39.34	40.3741	39.018	41.2189	34.8884	33.463	43.8425	40.2711	35.9082
21	38.7834	2.82969	38.9859	39.609	39.1163	37.4946	37.0817	37.1892	36.0538	45.1402	39.0213	38.7483	38.2813	38.3383	44.8659	42.2391	39.111	38.6165	40.0204	36.6585	42.5186	39.1013	35.0853	41.6029	43.4904	39.4322	38.5624	35.7524	39.1323	43.0023	38.8327	40.2883	38.3022	39.62	44.4862	45.1319	39.5997	38.8405	42.0134	36.1877	40.6156	41.4003	40.4848	42.9978	36.4832	35.3375	45.226	41.6703	37.2649
22	40.3071	2.66987	39.9632	41.9924	40.8307	39.1889	38.1098	38.5476	37.4342	46.0317	40.6033	40.668	39.1282	39.9267	46.3209	43.8527	40.8109	40.0969	41.3637	38.206	43.606	40.2674	37.7191	43.1685	44.3469	40.8524	39.7067	37.4015	40.9166	44.656	40.1855	41.9128	39.8981	40.7562	45.1856	46.0145	41.2215	40.3125	43.1528	37.8146	43.0503	42.253	41.7476	44.5497	37.8749	37.0778	46.11	42.8737	38.182
23	41.568	2.55115	40.7249	43.4127	42.3376	40.72	38.881	39.7261	38.6723	46.6977	41.992	42.4387	39.721	41.4009	47.606	45.2596	42.3723	41.4361	42.5526	39.6193	44.4881	41.2806	39.1796	43.8801	44.934	42.1056	40.6767	38.898	41.063	46.0756	41.3653	42.347	41.3627	41.6902	45.604	46.6283	42.6326	41.589	44.0959	39.2803	44.3572	42.948	42.7963	45.8694	39.0753	38.6652	46.6273	43.8671	38.791
24	42.6455	2.46328	41.2612	44.3947	43.6053	42.0741	39.4198	40.7466	39.7544	47.1329	43.1689	44.0259	39.8427	42.7176	48.7059	46.4419	43.7906	41.577	43.5716	40.8873	45.182	42.1319	40.4547	44.149	45.0473	43.1791	41.48	40.2222	43.8466	47.2594	42.3586	44.1878	42.6691	42.4079	45.7536	46.9598	43.8059	42.6227	44.8455	40.5707	44.867	43.4967	43.6242	46.9479	40.095	40.07	47.8318	44.6404	40.2686
25	43.5908	2.35355	41.5675	45.1727	44.6047	43.2359	39.7681	41.6211	40.6736	47.302	44.1185	44.625	40.5062	43.8305	49.6135	47.3959	45.0603	43.6318	44.3934	42.0041	45.7034	42.8213	41.534	44.7156	45.6532	44.0693	42.1253	41.3722	44.9395	48.219	43.1601	45.1382	43.357	42.9128	45.6508	47.0135	44.7538	43.4091	45.4044	41.6763	46.1313	43.9215	44.238	47.291	40.9464	41.2767	48.1925	45.101	40.8948
26	44.3089	2.28697	41.6583	45.2039	45.3372	44.1938	39.9737	42.3379	41.445	47.2381	44.8397	46.2879	40.6336	44.6969	50.3216	48.1247	46.1701	44.5481	44.753	42.9664	46.0642	43.3474	42.4029	45.0825	45.721	44.7801	42.624	42.3385	45.599	48.483	43.7761	45.6371	44.2585	43.2093	45.3391	46.7956	45.5181	43.9442	45.7646	42.5942	47.1838	44.2333	44.6475	48.1631	41.6386	42.2886	48.3244	45.2601	41.354
27	44.8564	2.26143	41.5478	46.0866	45.8239	44.9482	40.0776	42.8814	42.0767	46.9391	45.3303	47.4359	40.6293	45.2909	50.8219	48.6349	47.1031	45.2677	45.1438	43.7779	46.2694	43.6999	43.0485	45.0922	45.6117	45.3015	42.9889	43.1185	45.9161	49.4501	44.2212	45.8909	45.4576	43.304	44.879	46.3175	46.1401	44.182	45.9065	43.3251	47.7317	44.4256	44.8574	48.427	42.1992	43.1089	48.2427	45.7397	41.6745
28	45.2042	2.24279	41.2486	46.2016	46.08	45.4969	40.1059	43.2453	42.5756	46.3576	45.574	48.045	40.5094	45.612	51.104	48.9216	47.8513	45.8246	45.497	44.4399	46.3182	43.8585	43.4645	44.9034	45.216	45.6284	43.23	43.7069	46.4955	49.867	44.5091	45.9479	45.9954	43.2147	44.3386	46.207	46.6493	44.1802	45.7992	43.8611	48.058	44.4874	44.8675	48.6088	42.6577	43.7546	47.9646	45.7204	41.8809
29	45.3627	2.24269	40.8203	46.118	46.1039	45.8315	40.0671	43.4249	42.9314	46.126	45.5543	48.3597	40.3007	45.6634	51.1494	48.9698	48.4026	46.2099	45.4523	44.9382	46.287	43.8046	43.6449	44.5558	44.7028	45.756	43.352	44.0942	46.4072	49.9758	44.6528	45.8336	46.3508	42.9711	43.7964	44.9436	47.0656	44.178	45.4039	44.1846	48.1379	44.474	44.6666	48.4065	43.0194	44.2219	47.5202	45.5073	41.9805
30	45.3379	2.25953	40.4	45.9774	45.8916	45.9381	39.9595	43.4256	43.134	44.8336	45.2772	48.419	40.0473	45.4389	51.15	48.878	48.7592	46.4077	45.234	45.2492	46.0454	43.5549	43.588	44.1246	44.0456	45.6749	43.3964	44.2752	46.001	49.8338	44.6727	45.5588	46.5292	42.6155	43.3295	43.9781	47.354	43.6377	44.7089	44.2795	47.9391	44.3207	44.2572	47.9559	43.2647	44.5004	46.9502	45.1158	41.9672
31	45.1564	2.25759	40.3373	45.299	45.4858	45.8114	39.7846	43.3082	43.1779	43.6198	44.7784	48.221	39.8079	44.97	50.5236	48.5977	48.9449	46.4099	44.8252	45.3426	45.5434	43.1785	43.588	43.6986	43.3132	45.3601	43.429	44.2581	45.3035	49.4193	44.5988	45.331	46.523	42.1905	42.9851	43.1615	47.4569	42.8199	43.8034	44.145	47.546	44.0075	43.6895	47.3001	43.3526	44.5773	46.3123	44.763	41.957
32	44.8461	2.27498	39.8707	44.9333	44.9489	45.4682	39.5561	43.166	43.0687	42.5948	44.1148	47.7834	39.6413	44.31	49.8232	47.7225	48.9969	46.2235	44.287	45.343	45.0615	42.7681	43.4178	43.3264	42.5873	44.891	43.5132	44.0655	44.3896	48.7484	44.4547	45.331	46.3234	41.7285	42.755	42.4493	47.8802	41.9663	42.7935	43.813	47.279	43.6969	43.0351	46.4736	43.2783	44.453	45.6632	44.3478	41.6406
33	44.4198	2.25861	39.8271	43.6076	44.3354	44.96	39.2992	43.0736	42.8417	41.6354	43.3446	47.1423	39.5789	43.5215	48.9452	47.217	48.9417	45.8876	43.6648	44.9247	44.5474	42.6	42.5933	43.0162	42.295	44.3112	43.6693	43.7306	43.3691	47.8684	44.2472	44.345	45.9438	41.2471	42.5917	42.408	48.0292	41.0317	41.7572	43.3328	45.9147	43.3025	42.3428	45.519	43.0712	44.1511	45.047	43.1833	41.3302
34	43.9516	2.26518	39.868	42.7533	43.6763	44.357	39.0373	43.068	42.539	40.775	42.5077	46.3577	39.6087	42.6623	47.916	46.6453	48.792	45.463	43.441	44.3047	44.357	42.136	42.1677	42.7433	41.4957	43.6753	43.744	43.29	42.345	46.846	43.978	43.1647	45.921	40.743	42.436	41.315	48.095	40.056	40.7457	42.7423	44.9047	43.144	41.625	44.4847	42.7617	43.7123	44.472	42.3727	41.007
35	43.4494	2.27435	39.9093	42.22	43.249	43.751	38.7796	43.1573	42.1864	40.0162	41.6221	45.5134	39.6786	41.766	46.7656	45.1847	48.5477	45.0054	42.4938	43.6296	43.5495	41.6444	41.7836	42.578	40.6922	43.0138	43.9758	42.7772	42.1785	45.7508	43.65	42.3602	44.781	40.58	42.2391	40.8482	48.0524	39.134	39.7722	42.0599	43.7956	42.2906	40.8662	43.4111	42.357	43.1678	43.9102	41.814	40.7033
36	42.9307	2.29863	39.8947	41.6108	42.562	43.5986	38.5101	43.3224	41.7863	39.399	40.6952	44.6826	39.7182	41.26	45.602	44.578	48.199	44.5532	42.062	42.8531	43.231	41.1996	41.4106	42.2613	40.0793	42.3354	44.0927	42.2192	40.3456	44.633	43.2552	41.5438	44.13	39.7048	41.9672	40.4175	47.981	39.134	39.243	41.2955	42.5988	41.954	40.156	42.808	41.8535	42.5238	43.3098	41.2183	40.4295
37	42.3658	2.38081	39.8193	40.4363	41.802	42.3758	38.2012	43.5205	41.3192	39.399	40.488	43.888	39.724	40.3316	45.3855	43.926	47.7356	44.306	40.9536	41.9944	42.07	41.096	41.222	41.911	39.942	41.6397	44.099	41.6047	39.3327	43.504	42.769	41.414	43.8335	39.44	41.6302	40.0408	47.6628	39.134	38.3866	40.4781	41.99	41.954	39.8678	41.7062	41.2509	41.7753	42.6257	39.8483	40.1575
38	41.6821	2.4346	39.777	39.7304	40.8303	41.6855	37.8429	43.606	40.7563	39.399	38.9939	43.0962	39.5633	39.0534	43.0905	42.4834	47.1442	43.9175	39.9408	41.0803	41.1014	40.1561	40.6779	41.3386	38.877	41.581	43.9284	41.164	38.652	43.2762	42.1969	39.9648	42.2757	39.44	41.3002	39.769	47.281	37.8911	37.673	40.335	40.5488	39.9126	38.571	40.788	40.5486	41.711	42.035	39.1193	39.858
39	40.9517	2.49906	39.6424	39.0584	39.7215	41.0015	37.457	43.7839	40.144	38.8302	38.0924	42.2736	39.3763	38.239	42.0255	41.7227	46.4273	43.3192	39.1533	40.1586	40.2467	39.5103	39.999	40.982	38.1976	41.581	43.7456	40.6295	37.8897	41.454	41.759	39.2353	41.2919	37.9307	41.0433	39.7217	46.5588	35.3996	36.9511	39.0288	39.651	38.8705	38.1352	39.496	39.7789	40.04	41.5626	38.5494	39.55
40	40.3124	2.51301	39.5333	38.4588	39.0617	40.568	37.0954	43.912	39.9487	37.522	37.5103	41.4333	39.2195	37.5746	41.2285	41.1223	46.083	43.144	38.4623	39.3037	39.4683	39.0384	39.4993	40.3396	37.7331	41.2677	43.5923	39.7316	36.6177	40.8437	41.3575	38.6358	40.3067	37.4557	40.8756	39.4555	45.4374	34.7369	36.4462	38.3991	38.1949	38.1767	37.133	38.304	39.0246	39.1514	40.2116	38.1925	39.2837
41	39.7801	2.47071	39.5147	37.9913	38.6465	40.1955	36.8079	43.9676	38.7144	37.3646	37.2149	40.932	39.157	37.1443	40.8024	40.7155	45.2376	42.733	37.9507	38.5902	38.8409	38.7355	39.0933	39.9302	37.483	39.4466	43.5181	39.518	36.0362	39.3132	40.4649	38.2228	39.4099	37.3276	40.7809	39.4677	44.5345	34.3088	36.4041	38.0688	37.2088	38.1464	36.7792	37.6057	38.3686	38.3761	39.5102	38.0916	39.1045
42	39.4801	2.41818	39.5607	37.7218	38.5063	39.6076	36.6195	44.0443	38.0937	37.1534	37.2248	40.2542	39.2148	37.0274	40.7342	40.5281	44.4129	42.3181	37.674	38.0702	38.449	38.6178	38.8405	39.8197	37.498	39.2007	43.5326	39.2045	35.7278	38.6699	40.0586	38.0448	38.7067	37.478	40.7239	39.5683	43.6737	34.1554	36.6353	38.0261	36.8052	37.6431	36.2641	37.1675	37.8854	37.7917	39.0236	38.2498	39.0376
43	39.4208	2.34246	39.6368	37.6897	38.6046	39.5484	36.5282	44.1684	37.6092	37.2198	37.4803	39.4713	39.3878	37.2256	40.925	40.5658	44.1364	42.136	37.6401	37.7616	38.4242	38.655	38.7938	39.8779	37.775	39.1962	43.553	39.1475	35.7131	38.3323	39.829	38.1192	38.2721	37.8521	40.6661	39.6843	42.9515	34.2773	37.0789	38.2597	36.7371	37.8005	36.3148	37.034	37.6312	37.4445	38.8003	38.6078	39.0901
44	39.5507	2.26636	39.6991	37.8881	38.8974	39.7144	36.4962	44.3221	37.2918	37.3754	37.9106	39.2686	39.669	37.648	41.2702	40.7801	44.084	42.0628	37.8104	37.6637	38.268	38.7228	38.969	40.0655	38.2521	39.4318	43.7226	39.4246	35.9475	38.322	39.7963	38.4053	38.1278	38.3685	40.5782	39.726	42.4503	34.6235	37.6432	38.7052	36.9664	38.1469	36.588	37.2087	37.6266	37.3339	38.8338	39.0776	39.2542
45	39.8295	2.20489	39.7228	38.2674	39.3448	40.0497	36.469	44.4467	37.1431	37.5407	38.4634	39.3677	40.0337	37.7784	41.7013	41.1186	44.3967	42.0862	38.1293	37.7563	38.4291	39.1067	39.2941	40.3181	38.8252	39.8426	43.771	39.934	36.335	38.6296	39.9413	38.8242	38.2607	38.961	40.4393	39.6867	42.1979	35.112	38.2574	39.2896	37.4144	38.6258	37.0093	37.6127	37.8321	37.4022	39.0823	39.5921	39.5017
46	40.2165	2.16181	39.6775	38.7628	39.8992	40.5055	36.4178	44.484	37.133	37.6598	39.085	39.719	40.4282	38.9438	42.1795	41.5557	44.8836	42.1876	38.5505	37.9808	38.6402	39.3565	39.6725	40.5575	39.404	40.3239	44.056	40.6087	36.7751	39.183	40.2166	39.315	38.6527	39.423	40.2202	39.6113	42.1578	35.6965	38.8677	39.9684	37.9958	39.1981	37.5194	38.1547	38.1615	37.5782	39.4976	40.1146	39.7688
47	40.634	2.13371	39.5516	39.3158	40.4732	41.0533	36.3461	44.4138	37.2074	37.686	39.7005	39.8407	40.785	39.6569	42.6512	42.0503	45.4313	42.3497	39.0313	38.002	38.8373	39.5118	40.0579	40.7102	39.9412	40.7959	44.186	41.3393	37.202	39.8488	40.582	39.8535	39.2741	39.7756	39.8793	39.5267	42.2705	36.3566	39.3892	40.7113	38.6043	39.8118	38.0712	38.7894	38.5311	37.8395	40.0391	40.6176	39.9804
48	41.0626	2.14499	39.4008	39.392	40.9398	41.6405	36.2517	44.1077	37.299	37.7539	40.2171	40.9702	41.0737	40.3373	43.0339	42.5231	45.9214	42.5267	39.5179	38.5736	39.0225	39.4989	40.327	40.7421	40.4063	40.917	44.3178	42.0795	37.5797	40.4957	41.0281	40.4082	40.0623	40.6639	39.4109	39.421	42.4724	37.0371	39.7279	41.4544	39.1111	40.203	38.603	39.4922	38.9091	38.1991	40.6545	41.0611	40.019
49	41.427	2.19783	39.3104	40.2515	41.1814	42.1723	36.1161	43.7598	37.3678	37.7724	40.5493	41.7547	41.3212	40.9259	43.2429	42.8741	46.2282	42.6652	39.9221	38.9376	39.2332	39.2606	40.5512	40.6795	40.7549	41.4328	44.5207	42.8205	37.863	41.0807	41.5385	40.911	40.179	41.0032	38.8727	39.2558	42.7166	37.6222	39.8297	42.087	39.3969	40.5038	39.0371	40.1976	39.3016	38.271	41.2376	41.3887	40.2608
50	41.7003	2.26888	39.3073	40.5637	41.1376	42.5331	35.9477	43.3798	37.4383	37.7565	40.6396	42.5016	41.5593	41.343	43.2241	43.0243	46.2538	42.7484	40.1488	39.3093	39.4645	38.7571	40.9522	40.5795	40.9366	41.5741	44.7791	43.5388	37.9988	41.5927	42.0582	41.2807	41.5948	41.1154	38.341	38.9879	42.9769	37.9954	39.685	42.4909	39.3968	40.9229	39.298	40.7958	39.6963	38.9475	41.6429	41.5437	40.4227
51	41.7825	2.37284	39.3388	40.6147	40.8068	42.6245	35.7929	43.0639	37.5386	37.6692	40.4642	43.0627	41.7658	41.5197	42.9665	42.9476	45.9589	42.8092	40.1324	39.6482	39.6447	37.9771	40.9801	40.4649	40.9113	41.4204	44.973	44.1503	37.9394	42.0032	42.4877	41.4355	42.1474	40.9762	37.8434	38.5814	43.201	38.0919	39.3097	42.5833	39.112	40.8089	39.32	41.1738	40.0263	39.1968	41.7547	41.4892	40.5686
52	41.6502	2.48507	39.2973	40.4312	40.2331	42.4085	35.6867	42.8868	37.6275	37.4548	40.0322	43.32	41.8621	41.4238	42.4942	42.6654	45.3744	42.8707	39.863	39.8614	39.6712	36.9407	40.7801	40.3001	40.6626	41.0055	44.9683	44.5423	37.6547	42.2637	42.7383	41.3451	42.344	40.5862	37.3487	38.0157	43.2935	37.8934	38.7275	42.3436	38.5843	40.4204	39.0922	41.2582	40.1978	39.1928	41.5457	41.2184	40.6094
53	41.2944	2.60304	39.087	40.0394	39.477	41.9163	35.6072	42.8308	37.6348	37.0791	39.3797	43.2301	41.76	41.0614	41.8395	42.2217	44.5781	42.9114	39.3828	39.8636	39.4716	35.679	40.3563	40.0196	40.1998	40.3585	44.6903	44.647	37.1438	42.3261	42.7686	41.0221	42.2101	39.9639	36.8018	37.2874	43.1764	37.4014	37.9602	41.8067	37.8406	39.7921	38.6476	41.0302	40.1291	38.9352	41.0386	40.7417	40.4515
54	40.7212	2.72267	38.6696	39.4671	38.5735	41.1968	35.4813	42.8083	37.4923	36.5222	38.5481	42.8206	41.4118	40.4608	41.02	41.6506	43.6374	42.8788	38.7438	39.6178	39.0266	34.2258	39.7396	39.5814	39.5549	39.508	44.1239	44.4659	36.4197	42.1608	42.569	40.4769	41.7843	39.1286	36.1594	36.4008	42.8193	36.6178	37.0134	41.0197	36.8846	38.9702	38.0104	40.5149	39.78	38.4465	40.2627	40.064	40.0425
55	39.9506	2.84228	38.0571	38.7468	37.532	40.2965	35.2249	42.731	37.1625	35.7539	37.571	42.148	40.8155	39.6535	40.0323	40.961	42.5862	42.7175	37.9804	39.1344	38.3469	32.6153	38.9553	38.9802	38.7681	38.479	43.289	44.0268	35.5119	41.762	42.1486	39.7092	41.1166	38.0813	35.393	35.3577	42.2244	35.5433	35.8886	40.0155	35.7262	37.9863	37.2044	40.375	39.1763	37.7572	39.2536	39.1745	39.3823
56	38.9804	2.96171	37.2624	37.8973	36.3544	39.2377	34.788	42.5363	36.6488	34.7627	36.46	41.2462	40.0027	38.6539	38.8663	40.136	41.4313	42.3893	37.0937	38.446	37.4538	30.8809	38.016	38.2178	37.8587	37.2878	42.1784	43.326	34.471	41.1246	41.525	38.7078	40.257	36.813	34.475	34.1503	41.4073	34.199	34.5994	38.8127	34.3878	36.8409	36.2373	38.9101	38.3659	36.8952	38.0317	38.0562	38.4887
57	37.8349	3.08091	36.275	36.9303	35.0334	38.0264	34.1571	42.1868	35.9662	33.5544	35.2125	40.168	39.0075	37.4579	37.5197	39.1455	40.161	41.8692	36.0608	37.5804	36.3644	29.066	36.9238	37.2964	36.8127	35.9256	40.8182	42.3168	33.3125	40.2823	40.7028	37.4637	39.2362	35.3295	33.3773	32.7618	40.3959	32.6216	33.1637	37.4124	32.8978	35.5298	35.0971	37.7137	37.3744	35.8843	36.6046	36.7018	37.3751
58	36.5189	3.1934	35.073	35.8482	33.5663	36.6695	33.3295	41.6459	35.1168	32.1393	33.8343	38.9233	37.8345	36.054	36.0103	37.9634	38.762	41.1428	34.8718	36.55	35.0736	27.2247	35.6701	36.1997	35.6027	34.3763	39.2113	41.0421	32.0425	39.228	39.6713	35.9824	38.0655	33.6616	32.0799	31.1862	39.2058	30.8991	31.6081	35.8166	31.283	34.0639	33.7809	36.4301	36.2038	34.734	34.9842	35.1233	36.0478
59	35.049	3.2888	33.6399	34.6469	31.9812	35.1768	32.312	40.8776	34.0917	30.5379	32.3423	37.518	36.4619	34.4511	34.3702	36.5874	37.2433	40.1899	33.5367	35.3586	33.5726	25.4155	34.2474	34.8987	34.2157	32.6462	37.3587	39.5315	30.6707	37.9473	38.4165	34.2939	36.7569	31.8648	30.5824	29.455	37.8369	29.0988	29.9847	34.0585	29.5834	32.4646	32.2915	34.9714	34.8426	33.443	33.2031	33.3593	34.5091
60	33.4284	3.35362	31.9873	33.3287	30.3386	33.5718	31.1058	39.8555	32.875	28.7967	30.7684	35.9724	34.8758	32.697	32.6557	35.0482	35.6395	38.9899	32.0788	34.0087	31.8739	23.6911	32.6762	33.3813	32.6591	30.7661	35.2853	37.7955	29.2307	36.4334	36.9376	32.4548	35.3303	30.0127	28.8952	27.6271	36.2746	27.2897	28.3521	32.1891	27.8469	30.7599	30.6473	33.3566	33.2905	32.0217	31.3209	31.4685	32.7722
61	31.6932	3.36958	30.1541	31.9068	28.6938	31.8974	29.7012	38.5475	31.4548	26.9852	29.1598	34.336	33.0876	30.8461	30.9279	33.3987	33.9953	37.5345	30.5284	32.5052	30.0094	22.0771	30.9999	31.6758	30.9691	28.7919	33.0467	35.8574	27.7775	34.695	35.2599	30.5417	33.8049	28.1726	27.0483	25.7743	34.5138	25.538	26.7486	30.2448	26.1033	28.9895	28.9026	31.6303	31.574	30.5092	29.4061	29.5166	30.8785
62	29.9065	3.34088	28.2136	30.4061	27.0687	30.2067	28.0912	36.941	29.8449	25.1755	27.5591	32.6597	31.1617	28.9573	29.2111	31.6933	32.3483	35.8405	28.9234	30.8691	28.0435	20.5624	29.2846	29.8468	29.2025	26.8003	30.7088	33.7612	26.367	32.7679	33.4357	28.6234	32.1974	26.3972	25.0964	23.9545	32.5775	23.8935	25.2042	28.3019	24.3784	27.2085	27.1241	29.8447	29.725	28.9503	27.5293	27.5639	28.894
63	28.1123	3.27392	26.2345	28.8544	25.4646	28.5429	26.3036	35.0565	28.0878	23.4284	25.9924	30.9719	29.1827	27.0876	27.5187	29.9772	30.7192	33.9605	27.2997	29.1542	26.0508	19.1341	27.5948	27.9575	27.4161	24.8668	28.3401	31.5705	25.036	30.7161	31.5394	26.741	30.5227	24.7068	23.1048	22.2046	30.5218	22.3873	23.7355	26.4398	22.694	25.4662	25.3589	28.0458	27.793	27.3876	25.746	25.6508	26.8854
64	26.3405	3.18209	24.264	27.2703	23.8858	26.9295	24.407	32.9602	26.251	21.7756	24.4661	29.28	27.2237	25.2767	25.8691	28.2771	29.1127	31.9723	25.6724	27.4255	24.0913	17.7867	25.9669	26.0656	25.6464	23.0399	26.01	29.3527	23.796	28.625	29.6434	24.9261	28.8015	23.1035	21.1255	20.5327	28.4113	21.0153	22.3351	24.6637	21.0588	23.7795	23.6299	26.2695	25.8694	25.8476	24.0768	23.7944	24.9099
65	24.6119	3.08331	22.3362	25.6755	22.342	25.3746	22.485	30.7513	24.4137	20.2253	22.9739	27.5959	25.3454	23.5346	24.2388	26.6039	27.5157	29.9517	24.0349	25.7329	22.1971	16.5074	24.42	24.2186	23.9133	21.318	23.7792	27.1649	22.6265	26.5669	27.7996	23.1903	27.0559	21.5868	19.2009	18.9177	26.2982	19.7435	20.9877	22.9495	19.4711	22.1368	21.9456	24.533	24.0002	24.3389	22.5172	21.9962	23.0149
66	22.9338	2.99065	20.4892	24.0978	20.8418	23.881	20.6103	28.527	22.6141	18.7687	21.4939	25.9406	23.5853	21.8481	22.5925	24.963	25.9112	27.9602	22.3867	24.0947	20.3868	15.2742	22.9562	22.4428	22.2305	19.7007	21.6481	25.0629	21.4995	24.5687	26.0278	21.5245	25.2891	20.145	17.3561	17.351	24.2213	18.5432	19.6795	21.3096	17.9379	20.5245	20.3026	22.8399	22.1521	22.8674	21.055	20.2427	21.235
67	21.3137	2.91226	18.7513	22.5457	19.389	22.444	18.8383	26.343	20.8503	17.388	20.009	24.3087	21.951	20.207	20.923	23.3483	24.295	26.0387	20.737	22.508	18.6723	14.073	22.416	20.749	20.61	18.198	19.6053	23.094	20.396	22.643	24.322	19.9137	23.518	18.7567	15.602	15.833	22.2093	17.386	18.4003	19.7457	16.467	18.943	18.703	21.1833	20.3027	21.4293	19.679	18.521	19.574
68	19.7235	2.84392	17.1096	21.0074	17.9827	21.048	17.2025	24.223	19.1191	16.1004	18.5153	22.6771	20.4306	18.6126	19.2352	21.7487	22.6744	24.196	19.0803	20.9593	17.0484	12.9035	20.5151	19.1331	19.0438	16.7839	17.6393	21.2668	19.2869	20.7939	22.6553	18.3488	21.7676	17.4045	13.9512	14.3448	20.2776	16.2418	17.143	18.2234	15.0537	17.3968	17.1627	19.5354	18.5458	20.0161	18.383	16.8238	18.0002
69	18.1688	2.78685	15.5372	19.4829	16.6196	19.6669	15.7044	22.1815	17.4402	14.9265	17.0175	21.0532	19.0022	17.0589	17.5432	20.1631	21.0572	22.4282	17.4023	19.4325	15.5001	11.77	18.8109	17.5695	17.5065	15.4114	15.7438	19.5501	18.1387	19.0244	20.9955	16.828	20.028	16.0782	12.3963	12.8773	18.4217	15.1004	15.9019	16.7191	13.7057	15.8911	15.6749	17.8809	16.9035	18.625	17.1427	15.1346	16.4668
70	16.6448	2.73841	14.0207	17.9779	15.2943	18.294	14.3207	20.2152	15.8206	13.8339	15.539	19.4517	17.6257	15.5455	15.8665	18.5983	19.4485	20.7253	15.7152	17.9126	13.9999	10.6745	17.443	16.0247	15.9882	14.0638	13.9127	17.9154	16.948	17.344	19.3135	15.3536	18.2865	14.7746	10.9085	11.4418	16.6272	13.9666	14.6729	15.2308	12.4283	14.4273	14.2404	16.2605	15.2796	17.242	15.9245	13.4373	14.9526
71	15.1462	2.69487	12.5473	16.4909	14.0066	16.9336	13.0275	18.2916	14.2485	12.7661	14.1125	17.8711	16.2643	14.077	14.2393	17.0676	17.8504	19.0557	14.0502	16.3841	12.5241	9.62075	16.0613	14.4723	14.4963	12.7373	12.1364	16.3408	15.7244	15.744	17.6042	13.9301	16.5459	13.5017	9.45552	10.0507	14.8833	12.8532	13.4544	13.7683	11.2045	13.0069	12.8694	14.7107	13.6522	15.8619	14.7062	11.7349	13.4479
72	13.6772	2.65417	11.1127	15.0307	12.7592	15.5966	11.7954	16.3769	12.7217	11.694	12.7469	16.3116	14.9125	12.6572	12.7018	15.5828	16.2692	17.3781	12.4346	14.8368	11.0694	8.61564	14.6656	12.9129	13.0433	11.4317	10.4098	14.8155	14.4725	14.1942	15.9205	12.5652	14.815	12.2658	8.02567	8.70312	13.1863	11.7694	12.256	12.3441	10.032	11.641	11.5685	13.2039	12.0417	14.4971	13.4778	10.0455	11.9575
73	12.2481	2.61624	9.72173	13.6152	11.5515	14.2903	10.5845	14.4646	11.2486	10.6035	11.4302	14.787	13.5815	11.2963	11.2691	14.1565	14.7191	15.6878	10.8922	13.2821	9.64282	7.66609	13.2662	11.373	11.645	10.1505	8.756	13.3303	13.2321	12.683	14.2997	11.2676	13.1185	11.0742	6.61064	7.40173	11.5421	10.7325	11.0942	10.9697	8.924	10.3449	10.3364	11.6527	10.4705	13.1525	12.2332	8.39145	10.4942
74	10.8722	2.58138	8.38344	12.2434	10.3876	13.0205	9.37015	12.5703	9.85948	9.50264	10.1667	13.3261	12.2908	10.0046	9.93521	12.8005	13.2196	14.0161	9.4416	11.7494	8.25801	6.78039	11.8823	9.88676	10.3173	8.89767	7.21122	11.8729	12.0383	11.2346	12.7415	10.0469	11.4895	9.95091	5.20579	6.16397	9.94722	9.76218	9.98713	9.65959	7.88483	9.12228	9.17245	9.98543	8.9602	11.8419	10.9774	6.79106	9.07509
75	9.56285	2.54893	7.09904	10.9119	9.2783	11.7981	8.15302	10.7249	8.57092	8.409	8.97825	11.9432	11.0645	8.80336	8.70176	11.5239	11.7869	12.3759	8.09688	10.2672	6.94156	5.96702	10.5258	8.47018	9.07512	7.6944	5.77478	10.4344	10.8899	9.88189	11.2668	8.91305	9.95464	8.93898	3.82045	5.00852	8.40297	8.864	8.95042	8.42949	6.90725	7.95979	8.07615	8.22293	7.52275	10.5883	9.72139	5.26526	7.72321
76	8.33347	2.51854	5.87003	9.63012	8.23145	10.6322	6.94415	8.95779	7.3803	7.336	7.86761	10.6513	9.91997	7.70197	7.57036	10.335	10.4397	10.7825	6.85936	8.85509	5.7277	5.22379	9.20515	7.13448	7.92797	6.58533	4.45933	9.02055	9.79191	8.654	9.89909	7.87848	8.53509	8.04894	2.48655	3.94218	6.94658	8.03136	7.99406	7.28261	5.98158	6.85597	7.05645	6.42582	6.17961	9.41448	8.483	3.83976	6.46627
77	7.1929	2.49055	4.69697	8.4021	7.24774	9.52218	5.75574	7.29637	6.29446	6.29615	6.82874	9.46556	8.87222	6.69836	6.53958	9.24894	9.19951	9.26242	5.71789	7.51996	4.63453	4.54546	7.93209	5.88404	6.8819	5.5892	3.27911	7.656	8.75736	7.566	8.65015	6.93332	7.24009	7.24118	1.24976	2.96812	5.60029	7.25227	7.12372	6.20572	5.10537	5.81187	6.12448	4.64781	4.95863	8.32821	7.28467	2.53826	5.32597
78	6.14605	2.46142	3.58022	7.23233	6.32933	8.46	4.60111	5.75856	5.32778	5.30467	5.87367	8.4	7.93267	5.79711	5.61033	8.28011	8.07	7.83678	4.66978	6.26244	3.66822	3.92478	6.71122	4.71578	5.94178	4.71133	2.24633	6.366	7.789	6.61378	7.535	6.06167	6.06867	6.47011	0.181	2.08533	4.36667	6.519	6.32578	5.19667	4.27711	4.821	5.28733	2.99322	3.87378	7.32911	6.14033	1.385	4.30967
79	5.19518	2.42412	2.53118	6.1203	5.47433	7.44082	3.49224	4.35458	4.48458	4.36918	5.01403	7.44067	7.10697	5.00452	4.77464	7.42773	7.04321	6.51009	3.71727	5.09206	2.83245	3.35461	5.55	3.64	5.10376	3.94867	1.35967	5.19555	6.88536	5.776	6.56145	5.25355	5.02164	5.71264	-0.675727	1.28873	3.25945	5.82891	5.57615	4.25494	3.49421	3.89033	4.54264	1.6807	2.92388	6.41158	5.05536	0.405485	3.41564
80	4.33666	2.37365	1.56155	5.06937	4.68035	6.46739	2.43748	3.08874	3.77453	3.49167	4.24633	6.55633	6.38885	4.30811	4.01485	6.67706	6.09941	5.28723	2.85348	4.02366	2.11979	2.83101	4.45038	2.67743	4.35911	3.29289	0.602667	4.15445	6.03282	5.03278	5.72321	4.50467	4.0923	4.96518	-1.34285	0.567212	2.29128	5.17436	4.86009	3.37641	2.75413	3.01637	3.87739	0.841828	2.09946	5.57226	4.03724	-0.380111	2.63876
81	3.56166	2.31063	0.674091	4.08268	3.93522	5.54106	1.44549	1.95953	3.19876	2.66736	3.56937	5.72878	5.77435	3.69123	3.31042	6.0114	5.19843	4.17725	2.06596	3.05914	1.51047	2.36548	3.40864	1.83455	3.69348	2.73097	-0.0424444	3.24709	5.22582	4.36722	4.99945	3.81689	3.2663	4.22468	-1.8583	-0.0932121	1.45828	4.56345	4.17239	2.56519	2.05874	2.18754	3.27879	0.387525	1.38703	4.81008	3.09203	-0.966172	1.96633
82	2.85798	2.23859	-0.129	3.15973	3.19627	4.65364	0.525818	0.951909	2.70609	1.89282	2.98845	4.942	5.24191	3.14418	2.641	5.40691	4.30473	3.19291	1.33964	2.17709	0.983636	1.96518	2.41918	1.10018	3.08527	2.24273	-0.587	2.47691	4.46	3.76	4.36809	3.19355	2.52645	3.48845	-2.24345	-0.701818	0.749545	4.00127	3.51282	1.82127	1.41191	1.39809	2.73045	0.173545	0.768636	4.12082	2.21718	-1.35882	1.37573
83	2.21355	2.15959	-0.839303	2.2903	2.43724	3.79836	-0.315939	0.0456667	2.2208	1.16955	2.49389	4.19144	4.75864	2.64852	1.98755	4.83699	3.41572	2.32645	0.656636	1.34675	0.537818	1.59538	1.48075	0.457374	2.51263	1.8139	-1.03311	1.83691	3.72691	3.20356	3.81561	2.63275	1.84533	2.75443	-2.51333	-1.26648	0.147859	3.49336	2.88896	1.13731	0.801737	0.64001	2.20303	0.0877172	0.228778	3.48954	1.40991	-1.57126	0.843091
84	1.61414	2.07595	-1.44591	1.46201	1.69621	2.97385	-1.08201	-0.763828	1.68939	0.507909	2.06303	3.45633	4.29575	2.1826	1.33433	4.28492	2.54398	1.5613	-0.00416162	0.541414	0.158051	1.20331	0.596283	-0.108242	1.95079	1.42199	-1.39778	1.30782	3.02109	2.68444	3.33691	2.12528	1.19467	2.02012	-2.69055	-1.80018	-0.371566	3.039	2.30391	0.499687	0.199798	-0.0890101	1.67094	0.045596	-0.237192	2.88558	0.673788	-1.62631	0.334242
85	1.05117	1.99067	-1.94073	0.666333	0.999152	2.16391	-1.77561	-1.47161	1.08461	-0.0835455	1.67564	2.72133	3.83167	1.71455	0.663364	3.72524	1.68303	0.889	-0.654576	-0.256333	-0.183364	0.759515	-0.224939	-0.602485	1.37552	1.04539	-1.665	0.861636	2.33364	2.19333	2.91582	1.64848	0.552182	1.27321	-2.79418	-2.31764	-0.821818	2.62991	1.75673	-0.104273	-0.409455	-0.779758	1.10445	-0.0134848	-0.632758	2.28179	0.00745455	-1.56652	-0.184182
86	0.510425	1.90214	-2.31558	-0.100162	0.323646	1.35755	-2.39885	-2.08604	0.410384	-0.590212	1.30918	1.98022	3.35115	1.19942	-0.0358485	3.13014	0.816455	0.301838	-1.28949	-1.04953	-0.517202	0.253333	-0.975364	-0.637939	0.780859	0.681859	-1.825	0.471091	1.65364	1.72533	2.51415	1.17204	-0.102061	0.512576	-2.84442	-2.82036	-1.20594	2.26045	1.71679	-0.69104	-1.03931	-1.42566	0.485061	-0.134909	-0.978899	1.69478	-0.583606	-1.45712	-0.726152
87	-0.0511207	1.8377	-2.58457	-0.838424	-0.350879	0.548939	-2.566	-2.61434	-0.301566	-0.99897	0.927061	1.23522	2.84051	0.601525	-0.762333	2.48309	-0.0448687	-0.215707	-1.89758	-1.83088	-0.866515	-0.326404	-1.64506	-1.44549	0.177525	0.316121	-1.91444	0.112727	0.992273	1.27756	2.08248	0.665838	-0.78	-0.260515	-2.88588	-3.29855	-1.54317	1.92473	0.780545	-1.28963	-1.71206	-2.03129	-0.178879	-0.342444	-1.29725	1.15115	-1.10118	-1.37237	-1.2923
88	-0.59099	1.776	-2.80482	-1.5543	-1.04282	-0.260818	-3.3213	-3.05773	-1.01927	-1.30755	0.489788	0.493667	2.28518	-0.0955152	-1.044	1.75297	-0.894364	-0.675818	-2.477	-2.58403	-1.24352	-0.989667	-2.25052	-1.84145	-0.430455	-0.0730606	-1.98667	-0.243273	0.368455	0.844667	1.57291	0.113939	-1.3	-1.05076	-2.97018	-3.75636	-1.86776	1.61273	0.335152	-1.92321	-2.43564	-2.61248	-0.874	-0.621515	-1.60824	0.641485	-1.56582	-1.3743	-1.88673
89	-1.15554	1.70231	-2.983	-2.26289	-1.77278	-1.069	-3.90133	-3.41967	-1.744	-1.54333	-0.033	-0.250667	1.67056	-0.904667	-2.044	1.664	-1.76056	-1.08689	-3.04467	-3.3	-1.472	-1.74656	-2.82211	-2.28311	-1.05967	-0.510444	-2.09689	-0.633	-0.232	0.406444	0.941667	-0.502889	-1.77967	-1.86611	-3.132	-4.216	-2.21389	1.306	-0.135333	-2.59533	-3.21289	-3.19467	-1.589	-0.962222	-1.904	0.117889	-2.02	-1.51378	-2.51867
90	-1.7431	1.67134	-3.16842	-2.98794	-2.55873	-1.88191	-4.34991	-3.74088	-2.48654	-1.76503	-0.654768	-1.02756	0.98002	-1.81639	-3.09252	0.0431212	-2.66979	-1.254	-3.168	-3.98386	-1.94319	-2.60166	-3.37	-2.80013	-1.73214	-1.02871	-2.28911	-1.07409	-0.860727	-0.0748889	0.16	-1.21183	-3.05021	-2.69997	-3.194	-4.366	-2.62407	1.002	-0.511	-3.30648	-4.03395	-3.80794	-2.31206	-1.36574	-1.904	-0.355	-2.51927	-1.531	-3.20427
91	-2.33802	1.66148	-3.78582	-3.274	-3.40709	-2.351	-4.83336	-4.07445	-3.24827	-1.902	-1.37073	-1.859	0.628	-2.80027	-3.91791	-1.09809	-3.62664	-1.76436	-3.168	-4.118	-2.75291	-3.54491	-3.89309	-3.39227	-2.45964	-1.66645	-2.605	-1.58173	-1.56891	-0.652	-0.777727	-2.04082	-3.904	-3.53064	-3.65945	-4.366	-2.797	0.856	-0.511	-4.05345	-4.873	-4.114	-2.726	-1.84091	-2.25064	-0.355	-3.11791	-1.531	-3.947
92	-3.07634	1.61062	-4.33405	-3.274	-4.31622	-2.351	-5.38379	-4.287	-4.02142	-2.29609	-2.1694	-2.75533	-0.31302	-3.80668	-4.73194	-1.194	-3.967	-2.056	-3.168	-5.13831	-3.42868	-3.969	-4.40058	-4.03916	-3.23893	-2.47304	-3.09611	-2.017	-2.158	-1.377	-1.303	-2.9938	-4.78055	-4.32622	-4.16052	-5.64403	-3.56919	0.0541818	-1.43094	-4.82759	-5.68794	-4.114	-3.4297	-2.40592	-3.175	-1.07303	-3.461	-1.531	-4.72988
93	-4.02434	1.53255	-4.99484	-4.96653	-4.814	-3.64645	-6.01305	-4.65367	-4.77401	-2.99633	-2.489	-3.51	-1.51278	-4.77742	-5.45855	-3.23287	-5.2744	-2.78249	-5.33335	-5.335	-4.14835	-5.25029	-4.89629	-4.68494	-4.05606	-3.47333	-3.609	-2.49555	-2.77218	-2.25589	-2.57139	-4.04599	-5.62476	-4.624	-4.603	-6.60767	-4.42998	-0.556727	-2.629	-5.60738	-6.41614	-4.114	-4.092	-2.734	-3.70316	-2.7313	-4.35573	-3.40445	-5.52294
94	-4.9061	1.52047	-5.71006	-6.2787	-5.85555	-5.02291	-6.102	-5.013	-5.43788	-3.239	-3.68082	-4.065	-2.44658	-5.64167	-6.017	-4.37342	-6.40212	-3.069	-6.30164	-6.09955	-4.84464	-6.64239	-5.33864	-5.24073	-4.89258	-4.64236	-4.12167	-3.333	-3.847	-2.952	-4.25755	-5.14703	-6.34682	-5.36348	-4.94436	-7.36327	-5.16642	-1.24091	-3.72812	-6.34015	-6.98424	-5.90173	-4.87727	-2.734	-4.7547	-3.57303	-5.54064	-4.29664	-6.27618
95	-5.72716	1.48236	-6.3703	-7.13057	-7.1712	-5.6327	-7.25451	-5.32912	-5.91101	-4.19385	-4.84258	-5.49456	-2.719	-6.29839	-6.33385	-5.28585	-7.10871	-3.92124	-6.96225	-6.37851	-5.43866	-7.62245	-5.63605	-5.61319	-5.69037	-5.90064	-5.54611	-3.333	-4.83591	-3.85289	-5.50733	-6.22387	-6.573	-5.85617	-5	-8.08176	-5.88342	-1.90527	-5.16895	-6.94565	-7.176	-7.12898	-5.65148	-4.09158	-5.51656	-3.942	-6.32609	-5.08845	-6.91909
96	-6.3325	1.44075	-6.83533	-7.84901	-7.97015	-5.793	-7.87485	-5.502	-6.07775	-5.13173	-5.67285	-6.17844	-4.1027	-6.61237	-6.33533	-5.94322	-7.55407	-4.4908	-7.027	-6.398	-5.85389	-8.45048	-5.67944	-5.71115	-5.878	-7.1052	-6.525	-4.70945	-5.66	-5.54511	-6.70491	-7.18887	-6.88209	-5.86373	-4.81106	-8.65439	-6.021	-2.44673	-6.11858	-7.33157	-7.28644	-7.64568	-5.99755	-5.36901	-6.22195	-4.55989	-6.87033	-5.128	-7.37258
97	-6.6887	1.46354	-6.97739	-7.956	-8.53336	-6.08836	-8.20827	-5.28848	-5.82661	-5.75391	-6.32776	-6.406	-5.10464	-6.43924	-5.99636	-6.26379	-7.64839	-4.76112	-7.68552	-6.398	-6.02597	-9.03558	-5.667	-5.4717	-6.59921	-8.08558	-7.38433	-5.96873	-5.66	-6.55533	-7.76355	-7.93094	-6.72491	-5.51924	-4.785	-8.95536	-6.73985	-2.606	-6.84391	-7.41536	-7.04715	-7.91703	-6.07691	-6.09133	-6.423	-4.855	-7.03264	-6.03952	-7.463
98	-6.75627	1.63483	-6.71926	-8.34574	-8.77968	-5.92727	-8.22988	-4.73817	-5.742	-6.145	-6.70827	-6.357	-5.7586	-6.379	-5.35145	-6.23087	-7.35426	-4.76051	-7.728	-5.36931	-6.044	-9.30538	-4.70796	-4.89357	-6.728	-8.288	-7.979	-6.55182	-6.78255	-7.21122	-8.57348	-8.33587	-6.06867	-4.81902	-3.32424	-8.86345	-6.84268	-2.76391	-7.2446	-7.1493	-6.39489	-7.84022	-5.83745	-6.229	-7.01909	-4.53641	-6.71985	-6.06114	-7.463
99	-6.43611	1.8699	-6.05237	-8.05182	-8.66554	-5.896	-7.89981	-3.84294	-3.95049	-6.22727	-6.73625	-5.74211	-5.819	-4.66074	-4.45576	-5.89343	-6.69275	-4.43749	-7.24594	-4.39617	-5.56451	-9.2349	-3.54172	-4.02003	-6.34915	-8.77793	-8.21167	-6.642	-7.032	-7.30122	-8.98791	-8.32801	-5.06352	-3.78421	-2.00333	-8.31297	-6.51962	-2.52173	-7.25183	-6.54361	-5.39952	-7.3637	-5.246	-6.82096	-7.16801	-3.80859	-5.931	-5.64821	-7.04497
100	-5.78037	2.13405	-5.024	-7.319	-8.194	-4.389	-7.226	-2.619	-2.25	-5.97	-6.382	-5.667	-5.819	-3.094	-3.345	-5.316	-5.726	-3.773	-6.466	-3.15	-4.932	-8.826	-2.095	-2.874	-5.586	-8.441	-8.039	-6.953	-6.18	-7.299	-9.009	-7.899	-3.795	-2.422	-0.462	-8.296	-5.857	-1.912	-6.875	-5.646	-4.069	-6.512	-4.309	-6.757	-7.002	-2.73	-4.739	-4.834	-7.018
[truncated: 57 more columns]

## Sheet: Rotation RKneeFlex B4ComfM
all values Right	mean	std	steps
1	8.11079	1.55748	6.993	11.249	8.625	7.384	8.969	5.951	7.575	9.584	8.91	7.051	6.765	12.174	9.707	8.601	7.601	5.606	4.706	8.104	6.987	6.565	9.594	9.67	6.214	7.491	7.013	6.963	8.745	8.949	8.882	7.96	8.64	7.725	7.998	9.456	9.493	6.088	8.523	7.755	6.814	7.609	8.932	7.622	7.489	8.863	9.485	7.739	8.928
2	10.0417	1.67581	8.59251	13.1383	8.78354	9.63195	9.75024	6.19524	8.97295	9.71976	11.1454	9.52391	8.63326	14.4695	11.1526	10.6024	9.27103	7.03214	6.197	9.69911	8.79343	6.92173	11.2846	11.899	8.13006	9.5124	9.20927	12.4541	10.7721	10.5229	10.4795	10.0494	10.5669	10.1206	10.0056	11.696	11.3804	8.19418	10.2478	7.99203	9.35588	9.854	11.2001	7.82988	9.68179	11.3441	11.961	9.90627	11.1843
3	12.1668	1.81509	10.2791	14.466	11.9334	11.9751	10.4823	10.1461	10.2259	11.9587	13.5614	12.0941	10.7681	16.8001	12.5	12.6907	11.0867	8.65257	6.64401	10.9579	10.4996	10.8726	13.0535	14.2733	9.97012	11.3282	11.5195	15.3317	12.8868	11.71	12.2755	12.1859	12.4781	12.7584	12.041	12.2617	13.378	10.3867	12.0083	11.9226	12.1101	12.152	13.5773	10.7754	11.9735	13.9243	14.5283	12.2165	13.649
4	14.3298	2.01375	12.0955	15.5428	13.7086	14.3214	11.3971	11.6361	11.5602	13.1721	16.099	14.6352	13.1136	19.0025	13.9519	14.773	13.121	10.5381	9.72539	12.1116	12.2368	13.1957	15.1488	16.7444	11.8752	13.107	13.9064	18.0617	15.0276	12.7112	14.2303	14.3945	14.3815	15.5494	14.0169	16.7806	15.4849	12.6872	13.8409	14.1617	14.9255	14.376	16.0262	12.446	14.2745	16.4652	17.1478	14.5971	16.215
5	16.4601	2.19245	14.0127	16.7375	15.5773	16.5661	12.6099	13.3902	13.083	14.5995	18.6361	17.0081	15.5665	20.942	15.6176	16.7639	15.3302	12.6201	11.6002	13.3631	14.0794	15.5655	17.5519	19.1961	13.9071	14.9506	16.2635	20.5393	17.1096	13.7218	16.2632	16.6104	16.2611	18.3297	15.8618	19.1766	17.6128	15.025	15.7048	16.3336	17.6226	16.4	18.4469	14.4007	16.4727	18.8394	19.7078	16.9215	18.7452
6	18.4977	2.29963	15.9483	18.2686	17.5024	18.6087	14.0975	15.3076	14.7938	16.193	21.0154	19.1077	18.0102	22.5414	17.5097	18.5829	17.6144	14.7585	13.53	14.7955	16.023	17.8162	20.0983	21.5112	16.032	16.8679	18.4528	22.6926	19.0669	14.8186	18.2914	18.7132	18.0723	20.9095	17.5078	21.3589	19.6566	17.2778	17.4984	18.3041	20.0437	18.119	20.7174	16.5529	18.4715	20.9347	22.0724	19.0542	21.0823
7	20.3346	2.34203	17.7975	20.1147	19.3952	20.3687	15.7484	17.2264	16.6077	17.7786	23.0845	20.8664	20.3292	23.7615	19.5495	20.1654	19.8473	16.8005	15.4159	16.3695	17.9863	19.7798	22.5716	23.5876	18.1256	18.7909	20.339	24.4833	20.8513	15.9698	20.2012	20.5561	19.7327	23.1257	18.8715	23.2301	21.5085	19.314	19.1081	19.9685	22.0403	19.46	22.7156	18.713	20.1903	22.6635	24.1358	20.864	23.0891
8	21.8799	2.34131	19.4551	22.1035	21.1472	21.7661	17.423	19.0014	18.402	19.1411	24.7309	22.2498	22.4211	24.5811	21.5872	21.4611	21.8958	18.6063	17.1503	17.9833	19.8364	21.3235	24.768	25.3298	20.0229	20.6097	21.8036	25.8979	22.4027	17.0911	21.876	22.0003	21.1359	24.8681	19.857	24.7328	23.0649	21.0355	20.4606	21.2528	23.5104	20.38	24.3383	20.6779	21.5576	23.9661	25.8174	22.2472	24.6805
9	23.0502	2.35052	20.8332	24.0304	22.666	22.7337	18.9922	20.5332	20.0615	20.1047	25.8943	23.2398	24.1975	24.9856	23.4548	22.4103	23.6476	20.0622	18.634	19.5244	21.4443	22.3678	26.5454	26.6583	21.5685	22.2203	22.7607	26.9239	23.6574	18.0923	23.2343	22.9409	22.1822	26.0748	20.403	25.8397	24.2525	21.565	21.5061	22.1265	24.4174	20.861	25.5117	22.2885	22.5223	24.8005	27.0603	23.1435	25.8035
10	23.8199	2.39789	21.8492	25.7233	23.8694	23.2408	20.3545	21.7639	21.4888	20.5685	26.5569	23.8191	25.5835	24.9759	25.0133	22.958	25.0239	21.0888	19.7901	20.876	22.7255	22.8778	27.7847	27.5231	22.6236	23.5352	23.1676	27.5498	24.5806	18.8992	24.2112	23.316	22.7844	26.7184	20.5043	26.5221	25.0175	23.1326	22.2	22.5947	24.7597	20.915	26.1936	23.4404	23.0622	25.1649	27.8146	23.5213	26.4341
11	24.1531	2.50855	22.4256	27.0498	24.694	23.2942	21.4462	22.6595	22.6116	20.506	26.74	23.9789	26.5272	24.5858	26.167	23.0969	25.9875	21.6446	20.5704	21.9368	23.6127	22.8493	28.4833	27.9038	23.1746	24.4691	23.0322	27.7957	25.1504	19.4489	24.7569	23.1036	22.8911	26.8026	20.1947	26.7735	25.3334	23.8765	22.5143	22.6818	24.556	20.582	26.3726	24.0841	23.1817	25.1007	28.0346	23.3767	26.5952
12	24.0784	2.66633	22.5276	27.9074	25.1212	22.9454	22.237	23.2013	23.3874	19.9513	26.4978	23.737	27.0101	23.8928	26.8654	22.8662	26.5343	21.7163	20.9569	22.6429	24.0472	22.326	28.677	27.8113	23.2277	24.9398	22.418	27.7086	25.3443	19.6918	24.8417	22.3391	22.5103	26.3737	19.535	26.6317	25.2317	23.994	22.4438	22.427	23.8713	19.922	26.0794	24.215	22.9173	24.6897	27.722	23.358	26.3283
13	23.6325	2.84933	22.1703	28.2448	25.1791	22.2921	22.7166	23.396	23.7949	18.9839	25.9765	23.1569	27.0613	23.0049	27.1054	22.3331	26.6859	21.341	20.9727	22.9585	24.0142	21.3816	28.4081	27.2837	22.8315	24.9024	21.4238	27.3543	25.1729	19.6068	24.4775	21.1364	21.7018	25.5355	18.6135	26.1627	24.7705	23.6875	22.0227	21.9023	22.8153	19.003	25.3979	23.8612	22.3489	24.0396	26.9092	21.7313	25.6885
14	22.9189	3.0135	21.4135	28.0592	24.9261	21.4614	22.8906	23.2971	23.8352	17.7204	25.2907	22.349	26.745	22.0295	26.9236	21.5785	26.4829	20.6208	20.6782	22.8821	23.5392	20.1964	27.7651	26.3975	22.1052	24.36	20.2342	26.8072	24.6905	19.2119	23.7327	19.6479	20.5599	24.4316	17.5333	25.4494	24.0359	23.0563	21.3161	21.2172	21.5235	17.904	24.4392	23.0921	21.5919	23.2588	25.7617	20.4171	24.7547
15	22.0293	3.13726	20.3643	27.4015	24.4395	20.5966	22.7967	22.9891	23.543	16.3019	24.5372	21.422	26.1568	21.0538	26.3887	20.6916	25.9906	19.6902	20.1689	22.4641	22.7253	18.9345	26.8592	25.2664	21.2071	23.4047	18.9903	26.1334	23.9673	18.5513	22.7202	18.0313	19.2485	23.1971	16.3887	24.5782	23.1448	22.2043	20.4303	20.4809	20.1363	16.705	23.3188	22.0302	20.7483	22.4408	24.4245	18.9945	23.6235
16	21.0646	3.21336	19.1523	26.3628	23.8065	19.7741	22.505	22.5536	22.9795	14.8724	23.7787	20.4506	25.4098	20.1393	25.5916	19.7525	25.3118	18.6805	19.5584	21.7988	21.7028	17.7366	25.7963	24.0099	20.3119	22.1687	17.767	25.3717	23.053	17.6938	21.5565	16.4347	17.9093	21.9625	15.2549	23.63	22.2113	21.2457	19.4694	19.7841	18.775	15.483	22.1334	20.8105	19.9042	21.6423	23.0249	17.5945	22.3888
17	20.0989	3.24858	17.8929	25.1105	23.0954	19.017	22.0951	22.0583	22.2271	13.5466	23.0389	19.4749	24.5663	19.3108	24.6257	18.8037	24.5515	17.6921	18.9531	20.9952	20.5914	16.6868	24.6768	22.7354	19.5622	20.795	16.5902	24.5462	21.9933	16.7349	20.339	14.9671	16.6169	20.8408	14.1747	22.6675	21.3145	20.2785	18.5224	19.181	17.5316	14.291	20.9385	19.5513	19.1202	20.8838	21.6574	16.293	21.1314
18	19.1756	3.25628	16.6712	23.7781	22.3397	18.3245	21.6341	21.5385	21.3764	12.3864	22.3214	18.5276	23.6488	18.5517	23.5679	17.8536	23.7756	16.7785	18.4039	20.1494	19.4782	15.8097	23.5746	21.5303	19.0525	19.4294	15.4764	23.6638	20.8604	15.7565	19.1438	13.6927	15.4227	19.8671	13.1581	21.7183	20.4944	19.3686	17.6246	18.6818	16.456	13.149	19.7651	18.3274	18.4084	20.1597	20.3777	15.1045	19.9105
19	18.306	3.25135	15.5562	22.4622	21.5715	17.6882	21.1753	20.993	20.5	11.3974	21.6039	17.6425	22.6896	17.8219	22.4775	16.9161	23.0165	15.9578	17.9285	19.3286	18.4055	15.085	22.5165	20.4272	18.7656	18.1596	14.416	22.7203	19.7123	14.8036	18.0202	12.6209	14.362	19.0018	12.1845	20.7865	19.7407	18.5436	16.7494	18.2594	15.5508	12.053	18.6172	17.1797	17.76	19.433	19.2108	13.9952	18.7523
20	17.4792	3.24367	14.5753	21.2038	20.8198	17.0936	20.754	20.3851	19.6122	10.5378	20.8443	16.8076	21.7029	17.0892	21.3806	16.0124	22.2868	15.2349	17.5221	18.5642	17.3871	14.4792	21.4735	19.3975	18.5917	17.0177	13.38	21.73	18.5843	13.9022	16.9893	11.7118	13.4223	18.2145	11.2385	19.8739	19.0171	17.7964	15.9114	17.8663	14.7844	10.985	17.459	16.1185	17.1559	18.6637	18.1519	12.9297	17.6533
21	16.6783	3.23776	13.7093	19.9984	20.0798	16.5308	20.3702	19.6775	18.6972	9.75212	20.0272	15.9659	20.6681	16.3458	20.2851	15.1273	21.5793	14.595	17.293	17.8565	16.4329	13.9564	20.4083	18.4132	18.4525	15.9945	12.3513	20.7042	17.5106	13.06	16.0505	10.9065	12.5633	17.4804	10.3338	18.991	18.3154	17.0905	15.1823	17.4654	14.1161	9.91	16.2535	15.1186	16.5647	17.8416	17.1807	11.892	16.5967
22	15.8823	3.23732	12.9107	18.8304	19.3347	15.9921	20.0021	18.8423	17.7878	8.99491	19.1644	15.0953	19.5629	15.5983	19.1979	14.2311	20.8789	14.0015	16.9492	17.1837	15.5485	13.4638	19.3083	17.4588	18.2791	15.0494	11.3327	19.64	16.5076	12.2598	15.1895	10.1418	11.7471	16.7594	9.47291	18.1476	17.6381	16.3804	14.4778	17.0355	13.5128	8.799	14.9938	14.1306	15.956	16.9711	16.282	10.8745	15.5795
23	15.0777	3.24233	12.1456	17.6668	18.584	15.4689	19.643	17.8443	16.9217	8.241	18.3068	14.2043	18.392	14.8597	18.103	13.3374	20.172	13.4129	16.3629	16.5172	14.7034	12.963	18.1767	16.5187	17.997	14.1499	10.332	18.5498	15.5699	11.4816	14.3923	9.35556	10.9556	16.024	8.66067	17.356	16.9873	15.658	13.6584	16.5437	12.943	7.685	13.6694	13.1143	15.3183	16.0704	15.45	9.885	14.5907
24	14.267	3.2517	11.4086	16.4733	17.8252	14.9593	19.2764	16.6789	16.0909	7.47464	17.5154	13.2935	17.1704	14.1435	16.9585	12.484	19.4451	12.785	15.9111	15.8209	13.8613	12.4456	17.0294	15.5845	17.5655	13.2733	9.36673	17.4539	14.6837	10.718	13.6538	8.51335	10.1801	15.2723	7.92667	16.6287	16.371	14.9607	12.723	15.965	12.3812	6.611	12.2613	12.0644	14.6604	15.1689	14.6809	8.928	13.5969
25	13.4577	3.26377	10.7048	15.2293	17.0552	14.4703	18.8754	15.4164	15.2922	6.70055	16.7922	12.3655	15.9234	13.4679	15.7542	11.7025	18.6886	12.1068	15.4187	15.0684	13.0248	11.9278	15.8865	14.6598	17.0142	12.3831	8.44964	16.3762	13.8398	9.96094	12.9773	7.61648	9.41391	14.5204	7.285	15.9692	15.791	14.3011	11.7272	15.3203	11.8196	5.583	10.788	11.0019	13.9987	14.2841	13.954	7.99709	12.5866
26	12.6681	3.27899	10.038	13.9339	16.3031	14.0174	18.4418	14.1548	14.541	5.94648	16.0851	11.445	14.7143	12.8489	14.5441	11.0108	17.9133	11.3939	14.8991	14.2698	12.2139	11.4295	14.7767	13.7506	16.3732	11.4342	7.60391	15.3506	13.0383	9.20437	12.3507	6.68244	8.6542	13.797	6.73482	15.376	15.2526	13.6485	10.7366	14.6319	11.2665	4.608	9.29578	9.96096	13.3514	13.4418	13.2741	7.10418	11.5627
27	11.9211	3.2983	9.40251	12.6188	15.5896	13.6137	17.985	12.9375	13.8729	5.23979	15.3737	10.5665	13.6222	12.2961	13.3788	10.4165	17.1415	10.6671	14.3641	13.4737	11.4681	10.9583	13.7848	12.8623	15.7238	10.4277	6.85264	14.4009	12.2861	8.4607	11.7616	5.73855	7.91914	13.1259	6.29542	14.8421	14.766	12.9234	9.81039	13.9192	10.7289	3.707	7.83362	8.98162	12.7432	12.6903	12.6723	6.27873	10.5292
28	11.2354	3.31934	8.80982	11.3418	14.9095	13.2531	17.5038	11.7895	13.3346	4.59409	14.693	9.75727	12.6452	11.8145	12.2714	9.92145	16.3955	9.95209	13.8266	12.7425	10.8246	10.5174	12.9291	11.9943	15.166	9.42873	6.21482	13.5417	11.5914	7.74764	11.2247	4.82236	7.22173	12.525	5.98318	14.3478	14.3322	12.0845	8.961	13.2018	10.2165	2.907	6.43173	8.09418	12.2086	12.0584	12.1737	5.55655	9.51336
29	10.6232	3.33572	8.30182	10.1611	14.2562	12.9351	16.9946	10.7532	12.9198	4.01927	14.0393	9.03558	11.7531	11.4152	11.2374	9.49813	15.6863	9.28723	13.2901	12.1216	10.3032	10.1415	12.1912	11.154	14.69	8.50873	5.69773	12.7859	10.9564	7.0798	10.7459	3.9837	6.58155	12.0188	5.79891	13.86	13.9488	11.1955	8.20417	12.4953	9.74094	2.223	5.11274	7.32238	11.7715	11.5544	11.7957	4.94291	8.55694
30	10.0886	3.34245	7.91089	9.11001	13.6273	12.6512	16.4515	9.82355	12.6062	3.52033	13.3916	8.4183	10.9437	11.1129	10.2992	9.09676	15.003	8.70048	12.7546	11.617	9.9016	9.86073	11.5571	10.3647	14.2625	7.71717	5.28736	12.1313	10.3726	6.47453	10.3132	3.252	6.04851	11.6173	5.72845	13.3692	13.619	10.3248	7.577	11.82	9.30379	1.65	3.89252	6.68345	11.4318	11.1836	11.5389	4.42827	7.69212
31	9.62919	3.33765	7.64864	8.18979	13.0188	12.3931	15.8688	8.97882	12.408	3.08782	12.77	7.93136	10.2206	10.9067	9.46933	8.69945	14.3339	8.1987	12.2156	11.2174	9.61121	9.67891	11.0192	9.64636	13.8722	7.08415	4.96373	11.5668	9.82452	5.9617	9.92482	2.62558	5.65794	11.2931	5.75336	12.8765	13.3433	9.49718	7.09121	11.1935	8.90936	1.186	2.78724	6.17582	11.1767	10.9398	11.3785	4.01082	6.92473
32	9.23737	3.32127	7.51175	7.38311	12.4275	12.1544	15.243	8.22712	12.3382	2.71809	12.194	7.59288	9.58838	10.7817	8.73889	8.31278	13.6869	7.77988	11.6603	10.8983	9.42032	9.58209	10.579	9.00576	13.5106	6.61467	4.71391	11.0833	9.30218	5.56869	9.581	2.08721	5.42631	11.015	5.85942	12.3693	13.1214	8.78264	6.72856	10.617	8.56688	0.825	1.81037	5.784	11.0015	10.8003	11.2812	3.68982	6.22955
33	8.90253	3.2942	7.50165	6.67206	11.8483	11.9209	14.5786	7.57842	12.386	2.41115	11.6536	7.37288	9.05013	10.6919	8.09418	7.92476	13.0827	7.43881	11.083	10.6307	9.31123	9.54355	10.2185	8.44364	13.1651	6.28619	4.52682	10.6597	8.79891	5.31034	9.26912	1.62752	5.36134	10.7632	6.0233	11.8563	12.9392	8.28718	6.45284	10.0879	8.27161	0.557	0.972727	5.48333	10.8956	10.7331	11.2088	3.44273	5.57712
34	8.6093	3.2567	7.63433	6.042	11.2773	11.6837	13.884	7.025	12.5357	2.157	11.1417	7.233	8.59767	10.5607	7.539	7.51367	12.517	7.147	10.483	10.417	9.25433	9.537	9.899	7.953	12.823	6.06767	4.387	10.2737	8.31167	5.17933	8.969	1.25067	5.42167	10.512	6.217	11.329	12.77	8.021	6.22533	9.607	8.005	0.38	0.274333	5.25033	10.822	10.7037	11.126	3.238	4.955
35	8.33839	3.20953	7.88807	5.48283	10.7119	11.4351	13.1632	6.54012	12.7726	1.951	10.6702	7.14861	8.21081	10.3461	7.07402	7.06279	11.9701	6.85774	9.84811	10.2692	9.21559	9.51336	9.58436	7.52794	12.473	5.92728	4.27609	9.91197	7.83565	5.15196	8.66733	0.952626	5.54518	10.2446	6.40918	10.7522	12.5943	7.92764	6.01474	9.17521	7.75903	0.275	-0.287424	5.0551	10.7286	10.6898	10.9943	3.05445	4.35909
36	8.0718	3.15361	8.18532	4.97741	10.1408	11.1499	12.4228	6.08979	13.028	1.77855	10.2307	7.09042	7.8643	10.0791	6.68051	6.56081	11.4292	6.56494	9.16957	10.1751	9.16476	9.43682	9.24673	7.1443	12.1068	5.82611	4.18264	9.55482	7.37332	5.20388	8.33624	0.721646	5.69544	9.95327	6.5853	10.1194	12.3833	7.91345	5.79952	8.77848	7.52133	0.216	-0.703455	4.86892	10.5942	10.6755	10.7937	2.88173	3.78497
37	7.79773	3.08684	8.45982	4.50545	9.55091	10.8121	11.6721	5.66027	13.2174	1.62909	9.80273	7.04055	7.53664	9.80036	6.34464	6.00182	10.8904	6.29545	8.44482	10.1128	9.08327	9.29227	8.86336	6.78018	11.7117	5.73191	4.09236	9.18582	6.93409	5.31273	7.96655	0.553545	5.84545	9.62355	6.73673	9.43318	12.1125	7.89982	5.58682	8.39827	7.27009	0.201	-0.964818	4.66845	10.4094	10.6499	10.515	2.71973	3.22491
38	7.51309	3.0089	8.68582	4.06415	8.93374	10.4296	11.013	5.23312	13.3043	1.50006	9.37516	6.97958	7.2101	9.48618	6.07512	5.39877	10.3655	6.05412	7.68744	10.0691	8.95424	9.03809	8.42382	6.41982	11.2791	5.62699	3.98109	8.79897	6.54143	5.45406	7.60345	0.444707	5.97679	9.24127	6.82827	8.7097	11.7692	7.83218	5.40072	8.01997	6.99573	0.231	-1.07135	4.43567	10.1471	10.6137	10.1557	2.615	2.68533
39	7.22708	2.92813	8.86007	3.66716	8.2907	9.99996	10.8213	4.79282	13.2624	1.39688	8.93932	6.8917	6.87547	9.13991	5.87482	4.7933	9.87645	5.82369	6.92807	10.0401	8.75132	8.679	7.94233	6.0627	10.7934	5.50181	3.84055	8.39493	6.24232	5.60941	7.2837	0.397515	6.07888	8.80779	6.84282	7.99182	11.3318	7.686	5.24522	7.64467	6.69091	0.289	-1.03889	4.1691	9.80027	10.609	9.73127	2.47909	2.20045
40	6.92331	2.82079	8.97676	3.32797	7.63494	9.52064	9.662	4.34891	13.0825	1.34091	8.50112	6.78127	6.53573	8.83567	5.74555	4.24552	9.45718	5.59433	6.19109	10.0293	8.47536	8.27918	7.45336	5.71891	10.2377	5.36055	3.67036	7.98291	6.09264	5.78876	7.028	0.417273	6.14997	8.33873	6.79891	7.32473	10.8095	7.458	5.13527	7.29936	6.35418	0.379	-0.892061	3.88876	9.39336	10.4597	9.28018	2.23582	1.81373
41	6.67596	2.72763	9.02485	3.06946	6.98834	9.01181	9.2103	4.088	12.8094	1.3617	8.08002	6.66715	6.21462	8.59761	5.70665	3.80369	9.16476	5.38146	5.51743	10.0306	8.16618	7.87873	6.99985	5.39161	9.64985	5.21905	3.48391	7.59155	6.14738	6.02371	6.88855	0.500545	6.189	7.84321	6.71427	6.75688	10.2562	7.17809	5.09851	7.01809	6.00473	0.527	-0.651333	3.6287	8.96191	10.3147	8.84127	2.09773	1.53645
42	6.48147	2.61925	9.07448	2.92222	6.38828	8.51823	8.94624	3.76606	12.5195	1.48636	7.70925	6.58379	5.95721	8.42784	5.79163	3.50302	9.06052	5.22296	4.97149	10.1168	7.88029	7.50018	6.63164	5.07442	9.09097	5.10745	3.30464	7.519	6.263	6.33236	6.89648	0.637364	6.22	7.35273	6.62118	6.3377	9.73788	6.905	5.12	6.83285	5.66242	0.745	-0.333333	3.42798	8.55633	10.1443	8.43036	2.01118	1.397
43	6.38831	2.5557	9.21594	2.90418	5.88848	8.09385	8.91155	3.30236	12.2855	1.73255	7.43667	6.57555	5.882	8.36812	5.81	3.457	9.109	5.179	4.61655	10.2424	7.66588	7.17482	6.41145	4.80782	8.60455	5.05603	3.14645	7.11342	6.79118	6.73188	6.973	0.818758	6.31912	6.93527	6.57664	6.11309	9.33	6.70318	5.12	6.76455	5.34173	1.033	-0.22	3.31594	8.25718	9.99258	8.08127	1.99155	1.47227
44	6.41075	2.51876	9.50461	3.022	5.573	7.78788	9.14973	3.12948	12.1675	2.10724	7.32412	6.68373	5.87684	8.427	6.412	3.457	9.40142	5.18269	4.53004	10.4539	7.56708	6.93755	6.37488	4.66191	8.22761	5.08671	3.03009	7.01407	7.97448	7.25734	7.15482	1.05319	6.42349	6.66467	6.64573	6.11355	9.11106	6.64027	5.50787	6.76	5.06482	1.033	-0.22	3.3416	8.159	9.917	8.026	2.06282	1.83118
45	6.59665	2.5232	9.85	3.09778	5.573	7.64767	9.455	3.083	12.2223	2.612	7.332	6.95133	6.08267	8.62278	6.503	3.457	10.074	5.30222	4.779	10.7893	7.63333	6.805	6.52367	4.682	7.998	5.20844	3.006	7.17444	9.20422	7.599	7.75567	1.35744	6.58767	6.61033	6.89767	6.149	9.063	6.768	5.937	6.76	4.86733	1.887	-0.22	3.56567	8.31167	9.98011	8.026	2.25	2.44767
46	6.98936	2.55049	10.2531	3.81018	5.63355	7.71727	10.1801	3.083	12.5219	2.785	7.70891	7.42445	6.55027	9.55782	7.89391	4.41155	10.9293	5.57573	5.40136	11.3173	7.92382	6.80573	6.86055	4.708	7.928	5.43636	3.16455	7.61136	10.792	8.439	8.39736	1.665	6.669	6.83018	7.39927	6.149	9.44045	7.074	6.77509	7.456	4.79291	2.485	1.70273	4.03045	8.74218	10.201	7.86236	2.548	3.30318
47	7.64859	2.67609	11.328	4.4827	5.98732	7.77	12.088	3.69203	13.156	3.903	8.49621	8.14997	7.31499	10.6513	8.033	5.31734	13.141	6.0437	6.43243	12.096	8.49649	6.99555	7.076	5.34539	8.12664	5.79479	3.56255	8.4048	11.764	10.0617	9.27809	1.91399	6.669	7.38015	8.22894	6.149	9.582	7.074	7.94033	8.28506	4.805	3.254	2.90616	4.78308	9.48639	10.6254	8.056	2.74055	4.3907
48	8.61331	2.75596	11.328	5.37771	6.74729	8.60628	13.9653	4.48133	14.2252	4.98291	9.53088	8.308	8.45984	12.2172	10.6261	6.53643	14.241	6.77096	7.92579	13.1872	9.38599	7.43982	8.01621	5.517	8.273	6.30298	4.25445	9.64507	11.764	11.5676	9.889	2.87144	7.62418	8.33258	9.47345	8.64694	11.0872	7.67236	9.16618	9.31024	5.10706	4.289	4.04986	5.88351	10.5852	11.9606	8.33582	3.83091	5.75906
49	9.82414	3.10249	13.1119	6.53506	7.9323	9.67482	16.3608	5.59118	15.8167	5.122	10.958	10.4762	10.0443	14.3199	12.621	6.598	14.241	7.837	9.93464	14.6641	10.6409	8.20564	9.22191	5.517	9.31618	6.405	5.30355	9.708	11.764	13.4687	11.2476	3.67258	7.866	9.75091	11.2085	10.3921	12.6942	9.71091	10.7104	9.466	5.89064	5.729	4.164	7.40324	12.0811	13.3929	9.40309	4.82255	7.46455
50	11.5331	3.45949	15.533	8.01338	8.728	11.0913	19.2588	5.691	17.9849	7.3843	12.8124	12.3444	12.1055	16.9777	14.9805	10.2715	18.2618	9.31779	12.4805	16.5835	10.789	9.37373	10.5159	8.62197	9.548	7.89813	6.80809	13.7329	11.764	14.551	13.8719	4.70472	9.29388	11.6855	11.363	12.2199	14.6898	11.1765	10.89	12.7348	6.9693	7.721	7.4571	8.419	14.0167	15.2942	10.5173	6.148	9.55176
51	13.7771	4.03738	17.8341	9.8898	10.9608	13.0019	22.6114	5.87842	20.7614	8.98721	15.1313	14.499	14.7053	20.1534	17.7891	10.365	24.4225	11.233	13.897	18.985	14.418	10.079	12.1646	10.4021	9.8383	9.15453	8.87373	16.667	19.2423	17.3621	16.1963	6.03882	10.4539	14.1785	16.3539	14.4625	17.1945	12.005	14.9277	15.3809	8.60748	10.38	9.93478	8.419	16.442	17.6894	12.0576	7.87218	12.0621
52	16.4435	4.53443	19.914	12.2431	14.6452	15.4328	26.3657	11.876	22.15	10.9189	17.889	15.0061	17.8365	23.764	21.0432	15.9603	28.3867	11.5487	17.8734	21.8909	15.0487	12.5945	14.2797	12.26	14.338	10.8336	11.5698	20.1127	28.6749	20.117	18.9565	7.74276	11.9368	17.2065	19.7859	17.1805	20.1907	14.5791	17.6336	18.6079	10.8963	13.759	12.9399	13.076	19.3456	20.5829	14.0611	10.0664	15.0397
53	19.7827	5.04316	19.914	15.1084	17.9791	18.3561	30.4684	12.8921	26.7643	13.2788	21.0087	20.6067	21.4171	27.7199	24.7015	19.4919	32.6663	16.7776	23.0399	25.2854	20.2555	16.0073	16.8621	12.982	16.0562	13.1119	14.9149	23.9903	32.9372	23.924	22.1413	8.429	13.825	20.6807	23.7018	20.3736	23.6382	17.9075	20.704	22.3652	13.8807	17.832	16.4685	16.103	22.6705	23.9318	16.4927	12.7849	18.4977
54	23.5919	5.37729	19.914	18.4511	21.7773	21.7365	34.858	19.4453	32.445	16.1027	24.4445	23.573	25.3747	31.9596	28.7118	23.4105	37.1861	20.2953	27.295	29.1142	23.7375	19.3793	19.8941	17.6287	21.5353	15.193	18.8831	28.2162	37.4257	29.5899	25.7236	11.9511	16.1839	24.5184	28.0117	24.0021	27.485	20.9865	24.1198	26.5476	17.5455	22.489	20.4742	21.4684	26.3635	27.6644	19.3141	16.053	22.4002
55	27.7122	5.57352	29.57	22.2007	25.9612	25.5428	39.4695	23.8531	37.1965	19.3907	28.1838	25.808	29.6495	36.4462	33.0165	27.6552	41.8857	24.2741	31.7507	33.3088	27.5634	23.2967	23.3546	20.7315	25.7871	17.7715	23.4171	32.7099	42.0619	33.9319	29.665	15.6119	19.0426	28.663	32.6307	28.0192	31.6663	24.4669	27.8737	31.0551	21.8168	27.578	24.892	26.6265	30.3858	31.7264	22.5145	19.8854	26.7035
56	32.1669	5.75734	36.5067	22.852	30.456	29.7472	44.2303	28.6053	42.1951	23.1193	32.2374	33.302	34.1938	41.143	37.5647	32.1693	46.6817	28.6601	36.3487	37.8089	31.6913	27.703	27.216	24.188	30.483	24.2333	28.439	37.4041	46.7516	38.5154	33.9323	19.2348	22.3827	33.078	37.4757	32.3757	36.127	28.312	31.9611	35.8097	26.601	32.946	29.6568	31.2349	34.703	36.0818	26.086	24.281	31.3683
57	36.8784	5.83987	41.226	30.4731	35.194	34.3088	49.0437	33.6063	47.3425	27.2582	36.621	38.2704	38.9655	45.9828	42.2947	36.8904	51.4468	33.404	41.0493	42.5521	36.0928	32.5922	31.4598	28.0267	35.5433	29.1954	33.8797	42.2333	51.3711	43.2924	38.492	23.3077	26.1776	37.7335	42.4598	37.0109	40.8108	32.5196	36.3689	40.7376	31.8032	38.447	34.6991	36.0899	39.2591	40.684	30.0549	29.2384	36.3451
58	41.7684	5.77885	46.1629	35.2264	40.1072	39.1644	53.7839	38.7798	52.5125	31.7779	41.3096	43.439	43.8861	50.8459	47.1143	41.7285	56.0403	38.4274	45.7853	47.4372	40.7277	37.8569	36.0702	32.2725	40.8925	34.5792	39.5688	47.1052	55.784	48.2025	43.2823	27.7967	30.3922	42.578	47.4718	41.8423	45.6349	37.0318	41.0518	45.7276	37.3123	43.933	39.9233	41.112	43.957	45.4574	34.3742	34.6336	41.5487
59	46.6542	5.75235	51.1604	40.0247	45.1004	44.2054	58.3194	41.476	57.5389	36.6299	46.2022	48.6665	48.8224	55.587	51.8903	46.5599	60.3423	43.5981	50.4427	52.3205	45.5169	43.3575	40.9882	36.9216	46.4123	40.2299	45.3174	51.887	59.8696	53.1473	48.1902	32.6557	34.9807	47.5055	52.365	46.746	50.4773	41.7865	45.901	50.6201	42.988	49.26	45.1918	46.1514	48.6622	50.2727	38.986	40.3129	42.941
60	51.5705	5.50012	56.0462	44.9598	50.0421	49.2648	62.5377	47.0885	62.2469	41.7128	51.1234	53.7847	53.6171	60.0633	56.4779	51.2529	64.273	48.7459	54.9023	57.0454	50.3291	48.8983	46.061	41.9235	51.9161	45.9557	50.9097	56.4455	63.543	57.998	53.0719	37.8201	39.8694	52.3607	56.9878	51.5693	55.1956	46.672	50.7485	55.2522	48.6557	54.308	50.3407	51.0328	53.2283	54.9718	43.7733	46.054	50.8828
61	56.353	5.07933	60.6594	49.9231	54.7758	54.158	66.3461	54.1665	66.4934	46.869	55.8534	58.6346	58.1313	64.1472	60.7528	55.7022	67.7869	53.7005	59.0605	61.4633	55.0003	54.2728	51.0745	47.1602	57.2335	51.5406	56.1535	60.6736	66.7531	62.6219	57.7845	43.1994	44.9239	56.9898	61.2252	56.1689	59.6527	51.5345	55.4228	59.5056	54.1285	58.98	55.214	55.6143	57.5205	59.3995	48.5748	51.6338	56.8828
62	60.62	4.61685	64.8667	54.7632	59.1765	58.728	69.6647	58.8443	70.2115	51.9225	60.2161	63.0903	62.2568	67.7571	64.6306	59.8293	70.845	58.3273	62.8355	65.4575	59.3755	59.2937	55.8588	52.4545	62.2304	56.7833	60.9087	64.4941	69.4665	66.9015	62.1972	48.6335	49.9619	61.2742	64.999	60.4261	63.7341	56.2124	59.7901	63.3132	59.2325	63.194	59.6873	59.7932	61.4305	63.4404	53.227	56.8587	61.3776
63	64.5509	4.16825	68.5785	59.3328	63.1543	62.8548	72.431	63.1061	73.3727	56.7124	64.1279	67.0609	65.91	70.8359	68.0536	63.5758	73.4149	62.5318	66.1629	68.9463	63.3396	63.8025	60.2738	57.6115	66.8022	61.5219	65.0915	67.8439	71.6636	70.7399	66.1985	53.9263	54.798	65.1289	68.2479	64.2449	67.3537	60.5674	63.7516	66.6383	63.8353	66.884	63.6726	63.5028	64.8719	67.0097	57.5917	61.5798	65.3497
64	67.9352	3.63303	71.7208	63.5123	66.635	66.4243	74.6097	66.8757	75.9521	61.1041	67.5345	70.4775	69.0307	73.3359	70.9745	66.8895	75.4799	66.2443	68.9974	71.8755	66.7895	67.6771	64.2075	62.4574	70.8643	65.6317	68.6534	70.6725	73.3401	74.0591	69.6938	58.9061	59.2559	68.4914	70.928	67.5591	70.4542	64.4997	67.2025	69.465	67.8571	70	67.107	66.6972	67.7855	70.0376	61.5572	65.69	68.7525
65	70.7181	3.14921	74.2405	67.2135	69.5628	69.418	76.1882	70.0858	77.9358	64.9958	70.4004	73.2873	71.5818	75.2354	73.3537	69.724	77.0407	69.4129	71.3137	74.2139	69.7112	70.8317	65.417	66.8525	74.3539	69.1124	71.565	72.9445	74.5027	76.7943	72.6076	63.4491	63.2405	71.318	73.019	70.3392	73.0136	67.9426	70.1081	71.7905	71.2449	72.521	69.9455	69.3446	70.1491	72.4691	65.0219	69.1258	71.5599
66	72.9369	2.67809	76.1086	70.3702	71.903	71.8101	77.1866	72.6984	79.3247	68.3243	72.7144	75.4523	73.5509	76.5324	75.1636	72.0506	78.1075	72.0041	73.0997	75.9595	72.0826	73.2163	69.9647	70.6884	77.2284	71.9511	73.8186	74.6434	75.1644	78.9031	74.8958	67.4667	66.6683	73.5774	74.5312	70.647	73.296	70.8343	72.4342	73.6214	73.9564	74.45	72.1654	71.4256	71.9581	74.2713	67.9026	71.8565	73.7593
67	74.5009	2.32453	77.3237	72.9433	73.6423	73.6027	77.645	74.702	80.1263	71.043	74.493	76.96	74.9487	77.2523	76.117	73.8553	78.7	73.9993	74.3587	77.1377	73.8893	74.819	72.397	73.879	79.463	74.1407	75.427	75.7727	75.3517	80.3737	76.54	70.8957	69.4797	75.25	75.503	70.647	76.516	73.104	74.1597	74.963	75.974	75.806	73.765	72.9363	73.221	75.4343	70.144	72.075	73.823
68	75.592	2.02775	77.9088	74.92	74.7876	74.8197	77.5959	76.0633	80.3663	73.0788	75.7563	77.7891	75.7993	77.445	76.5207	75.134	78.83	75.395	75.1074	77.7861	75.1226	75.6071	73.7629	76.3325	81.0051	75.6879	76.3674	76.3513	75.1008	81.211	77.5345	73.6945	71.6407	76.3048	75.922	75.2803	77.4455	74.6707	75.2771	75.7849	77.2953	76.615	74.7662	73.8919	73.9338	75.9848	71.6815	75.1333	76.3515
69	76.078	1.83701	77.9063	76.3034	75.3531	75.4881	77.0944	76.8305	80.0825	74.4596	76.5151	78.0085	76.137	77.169	77.1786	75.8888	78.5362	76.2077	75.3649	77.9496	75.7932	75.6864	74.4937	78.0652	81.9467	76.6161	76.7192	76.4088	74.4464	81.4281	77.9256	75.8364	73.151	76.8065	75.8156	75.7669	77.8979	75.5938	75.8108	76.1155	77.9866	76.913	75.21	74.3213	74.1613	75.9684	72.5948	75.7267	76.7786
70	76.0431	1.77346	77.736	77.1052	75.3687	75.632	76.1853	77.039	79.3028	75.2055	76.7908	77.6668	76.004	76.4769	76.7714	76.1385	77.934	76.4686	75.1537	77.6814	75.9304	75.1202	74.6291	79.0842	82.313	76.9558	76.5345	75.994	73.4195	81.435	77.7573	77.3196	74.0315	76.806	75.2138	75.6979	77.977	75.935	75.8117	75.9655	78.1045	76.737	75.1496	74.2531	73.9361	75.4372	72.9434	75.727	76.6789
71	75.5336	1.79251	76.7113	77.3493	74.8875	75.2898	74.9139	76.7379	78.0704	75.3436	76.5794	76.8187	75.4456	75.4094	75.8869	75.9163	77.651	76.2102	74.501	77.0294	75.5684	73.9875	74.512	79.4259	82.1311	76.7408	75.8749	75.1582	72.0513	80.361	77.0988	78.1729	74.3166	76.527	74.1691	75.109	77.7591	75.7285	75.3373	75.3512	77.7065	76.122	74.6369	73.71	73.2833	74.4554	72.799	75.2088	76.0945
72	74.5524	1.8663	74.9168	77.0626	73.9611	74.515	73.2999	75.972	76.4456	74.9045	75.9173	75.518	74.5052	73.9907	74.5705	75.2553	75.3437	75.4682	73.4285	76.0274	74.74	72.3694	73.5817	79.1456	81.4297	76.0142	74.7981	73.9397	70.3753	78.8761	76.0126	78.4233	74.0554	75.9894	72.73	74.0518	76.7847	74.9329	74.4246	74.2909	76.8542	75.098	73.7136	72.7168	72.2348	73.0896	72.2254	74.2337	75.0725
73	73.2136	2.00059	73.0806	76.2627	72.6265	73.3487	71.343	74.7783	74.4751	73.9335	74.832	73.8055	73.2163	72.2368	72.8589	74.1865	73.5464	74.2768	72.094	74.6921	73.4751	70.3299	72.0352	78.3012	80.2319	74.8177	73.3466	72.3691	68.4187	77.1264	74.5399	78.0786	73.3003	74.753	70.9255	72.5744	75.6449	73.6696	73.0969	72.8045	75.6012	73.685	72.4063	71.2998	70.8228	71.3949	71.2697	72.851	73.6514
74	71.4485	2.13691	70.8879	75.24	70.911	71.8084	69.0422	73.181	72.1894	72.4821	73.3412	71.711	71.6036	70.1727	70.7848	72.7415	71.3954	72.6706	71.4807	73.0283	71.7995	67.9111	70.321	76.9472	78.5768	73.1885	71.5479	70.4725	66.1858	74.9937	72.7085	77.385	72.0987	73.4671	68.7808	70.7075	74.1645	71.9495	71.3864	70.9055	73.9789	71.899	70.7327	69.5028	69.065	69.3956	69.9633	71.095	71.8588
75	69.4117	2.32893	68.3492	74.4452	68.8403	69.9022	66.4008	71.1962	69.6043	70.5877	71.4636	69.2542	69.6778	69.528	68.3812	70.9438	68.9052	70.6647	67.7275	71.0407	69.7362	65.1409	68.2424	75.1278	76.5112	71.1596	69.4206	68.2726	63.6613	72.4927	70.5365	76.7226	70.4907	70.7843	66.3243	68.4726	72.364	69.8153	69.3241	69.75	72.53	69.746	70.65	67.3436	66.9645	67.0932	68.3269	68.9728	69.7082
76	66.973	2.47024	65.48	71.1314	66.4307	67.6319	63.4129	68.8317	66.7223	68.2737	70.474	66.4415	67.4285	65.6753	65.6628	68.8105	66.0661	68.2485	64.9669	68.7238	67.2926	62.0411	65.7951	74.133	74.0379	68.7408	66.9781	65.7912	60.8224	69.6266	68.0285	73.9152	68.4759	68.582	63.5652	65.8766	70.2507	67.3021	66.9151	66.9775	71.2534	67.223	66.3615	64.8343	65.859	64.4908	66.3704	66.4815	67.934
77	64.2159	2.61272	62.2776	68.5742	63.6694	65.0196	60.0593	66.081	63.5354	65.5519	67.3006	65.166	64.8453	62.2478	62.6116	66.3532	62.8576	65.4242	62.961	66.0694	64.4995	58.6175	62.9973	71.1457	71.2049	65.9668	66.559	63.0291	57.6432	66.3837	65.1766	71.5932	66.0756	67.577	60.4862	62.9191	67.8121	64.4308	64.1867	62.8028	66.982	64.307	63.6787	61.9716	62.6881	61.5842	64.0802	63.6184	66.2067
78	61.0691	2.78915	58.7074	65.6306	60.5247	62.0444	56.321	62.9173	60.0316	62.4213	63.5948	60.7973	61.8942	58.9834	61.148	63.5699	59.2757	62.1928	59.8761	65.651	61.388	54.873	59.8393	67.222	69.043	62.8488	61.093	59.9689	54.0992	62.7408	61.9717	68.859	63.3151	64.0217	57.0697	59.592	66.856	61.215	61.1494	59.2983	63.9047	61.033	60.6677	58.7476	58.547	58.3493	61.416	60.382	61.1087
79	57.6189	3.00514	54.7355	63.995	56.9789	58.6667	52.1814	61.876	59.656	58.8785	60.1955	55.8945	58.5294	55.3705	56.8926	60.4391	55.3261	58.5553	53.9429	59.8596	57.9667	50.7845	56.3056	63.8274	66.1757	59.3769	57.5779	56.5914	50.1739	58.6832	58.4006	65.7121	60.2047	59.9429	53.3056	55.8766	62.5993	57.6459	57.7799	55.384	60.402	61.033	57.319	55.1607	54.9623	54.7461	58.3006	56.7325	57.4976
80	53.7372	3.21381	50.3306	59.9309	53.0124	54.85	47.6346	56.0173	51.9892	54.9161	56.371	51.6841	54.7206	51.3915	53.757	56.9359	51.014	54.4955	49.4126	55.9105	54.2063	46.3562	52.373	62.926	60.6709	55.5391	53.663	52.8715	45.8696	54.1964	56.048	62.1422	56.7401	56.2925	49.18	51.7458	61.003	53.7514	54.0372	51.0495	56.4382	53.412	53.6115	51.1963	50.951	50.7288	54.7308	52.6766	53.4936
81	49.4062	3.20372	45.4319	54.414	48.5768	50.558	42.6949	50.7779	47.2923	50.5097	52.0533	47.0993	50.4394	47.0204	48.2559	53.0427	48.351	49.9844	44.4779	55.5313	50.0668	41.5739	48.0156	56.4317	56.4311	51.3419	49.3441	48.7796	41.2201	49.2584	52.4156	58.1383	52.8854	52.2015	44.6911	47.1758	54.7539	49.5901	49.8772	46.2938	51.9783	48.919	49.5139	46.827	46.5296	46.2405	50.6795	48.1987	49.0784
82	44.6812	3.25407	40.0385	49.7961	43.6738	45.764	37.42	45.8376	42.669	45.6271	47.2098	42.1195	45.6714	42.2691	41.6185	48.7429	43.9651	45.0066	39.1915	46.9476	47.912	36.4659	43.2315	51.2984	51.7799	46.7999	44.6114	44.2981	36.3002	43.8619	47.486	53.6808	48.5828	47.6541	39.8682	42.1619	49.7189	45.1094	45.2705	41.1575	46.9955	43.872	44.9974	42.0366	41.7361	41.2771	46.1369	43.3191	44.2396
83	39.8245	3.39207	34.2462	48.583	38.3618	40.477	31.939	40.4655	41.1929	40.2702	41.8509	36.7648	42.099	37.1752	36.2681	44.0084	36.2113	41.299	33.6777	41.7444	42.208	31.1185	38.0577	46.2852	46.6944	41.9338	39.4709	39.4496	31.2041	42.875	42.5876	48.7364	43.7877	42.6665	39.451	36.7563	44.7277	40.1424	40.2189	35.7394	41.5078	38.38	41.625	36.8428	36.648	35.8848	41.1345	38.0981	38.9979
84	34.4006	3.51033	29.348	39.8223	32.7651	34.7757	26.4372	34.7283	31.1902	34.5135	36.0391	31.1304	38.3066	31.851	30.6878	42.362	30.9151	37.4101	28.1162	36.125	35.2368	25.6864	32.5764	40.8192	41.1641	36.7903	33.9907	34.3116	26.0304	33.06	34.5342	43.2777	38.5023	37.464	29.7137	31.1013	39.2702	34.7162	34.7871	30.1908	35.6001	32.607	37.9907	31.3278	31.3694	30.1876	35.7475	32.6446	33.4358
85	28.812	3.5054	26.6355	38.498	27.0764	28.8316	21.1044	28.7889	25.5181	28.5481	29.9128	25.4148	29.1797	26.4852	25.0516	35.0417	25.6801	28.0705	22.6966	30.2646	29.6305	20.3596	26.9365	34.9592	35.2653	31.4512	31.653	32.657	20.8788	26.0805	28.7685	37.3505	32.816	36.5084	24.6448	25.4184	33.4524	29.0243	29.1179	24.7085	29.5056	32.607	29.1846	25.6568	26.0342	24.3759	30.0869	27.1178	27.7105
86	23.0444	3.08388	16.6325	27.4185	21.5007	22.8834	16.1004	22.8818	20.0077	22.6176	23.7027	19.8427	25.807	21.2459	23.378	27.9633	23.396	22.2644	17.5815	24.4052	23.9375	15.2982	21.2988	28.8792	29.1608	26.0403	24.1381	25.2479	15.8544	20.23	22.9766	31.1188	26.9207	26.1617	19.7924	19.9112	27.4596	23.2941	23.4059	19.4651	23.5601	21.055	23.4904	20.0476	20.7912	18.6554	24.3036	21.7029	22.0292
87	17.9812	3.07395	11.3177	21.5667	16.2091	17.1715	11.5423	17.2521	14.8442	16.9457	17.6828	14.6075	20.8943	16.2679	15.8022	22.541	17.7099	16.7368	12.8936	20.546	18.3617	14.057	15.8158	22.8161	23.037	20.7152	17.2561	18.6576	11.0712	14.8007	17.3509	24.8548	21.0633	20.6883	16.093	14.737	21.5037	17.7315	17.8496	14.5946	17.9064	15.548	17.9229	14.734	15.7787	13.21	18.5788	16.5715	16.6053
88	13.6794	3.18635	6.54803	16.82	13.053	16.6295	7.50164	12.0996	10.1772	11.7248	12.0929	9.85991	13.1326	13.295	13.104	17.379	14.014	14.047	9.203	16.7114	13.1005	6.83973	10.6275	18.43	17.0868	15.6463	16.353	17.351	10.454	14.103	12.0641	18.8439	15.4865	15.5621	13.9955	10.021	15.7944	12.5039	12.6335	10.1835	12.5741	10.468	12.698	10.502	11.1198	8.19555	13.0981	11.8617	14.584
89	9.49177	3.27588	2.43211	14.8898	9.44678	7.37556	4.024	8.848	6.12956	7.127	7.10322	5.715	10.943	9.91011	6.63211	12.6016	8.65667	9.27811	7.71056	8.97733	8.32133	2.838	5.87867	15.145	11.479	10.997	7.594	10.5983	3.31889	6.37144	10.251	13.3228	10.3884	10.934	8.402	7.053	12.062	7.757	8.363	6.28233	7.73433	10.468	7.98356	8.81822	6.94467	3.76056	12.645	11.475	14.584
90	5.6039	2.57043	-0.886697	7.15357	4.939	3.565	2.963	8.848	4.189	4.535	2.84245	3.383	6.87915	4.23127	2.32283	8.34619	3.68567	5.463	2.487	4.94178	4.788	2.41336	4.522	6.96221	9.856	6.88169	3.71418	5.8657	2.427	2.49946	10.251	8.48928	5.90736	8.264	8.402	4.64406	8.66467	3.70618	7.03876	2.94718	3.63052	2.347	3.91249	2.925	4.558	0.0796162	4.089	4.25327	6.18552
91	2.31563	2.31398	-3.24009	3.86627	2.00718	0.708818	-0.289364	8.848	4.189	2.15909	-0.480909	1.20209	2.78191	2.754	-0.0525455	4.78036	0.807545	1.90064	0.833182	3.164	4.788	-2.06264	-1.06073	2.96282	2.41145	3.44564	0.688364	2.89373	2.427	0.0466364	10.251	5.661	2.991	5.58627	4.92473	0.938	3.438	0.499636	0.843364	1.249	2.499	-0.432	0.624909	2.925	2.29482	-2.64709	3.04991	1.54364	0.566
92	-0.178032	2.04721	-4.051	1.54268	-1.26438	-0.721	-2.41052	3.37915	4.189	-1.30297	-2.52	-2.02391	1.2604	0.650263	-1.38267	2.07572	-1.25785	-1.09669	-2.061	0.302798	4.788	-3.22336	-3.439	1.141	1.51036	1.506	-1.32736	0.799747	-3.47237	-1.42989	0.760848	3.34334	1.35661	2.373	0.100848	-0.493606	0.556758	-1.695	-1.27319	-0.608636	-0.897212	-2.146	-1.72558	2.925	-1.05052	-4.25866	-2.02855	-0.294	-0.172
93	-1.54378	1.76365	-4.4712	0.249848	-2.11497	-1.20399	-3.02833	-2.15318	0.376152	-1.98509	-3.03438	-2.76397	0.750111	-1.11216	-1.68678	0.359222	-2.447	-1.87514	-2.92211	-2.37526	1.12475	-3.45027	-3.54385	-1.12	-3.67094	0.256394	-2.26591	-0.333818	-4.23355	-1.909	-3.03552	0.325	-2.01205	0.900212	-0.805061	-1.841	-2.94206	-2.76845	-2.26968	-2.76348	-2.50794	-2.765	-3.03044	-0.267424	-1.82264	-4.70205	-3.27	-1.18527	-2.37018
94	-1.88464	1.65521	-3.97755	-0.0250909	-2.00676	-1.44509	-2.829	-2.30782	-1.709	-1.62682	-4.09952	-2.51727	1.08039	-1.07576	-1.11558	-0.331545	-2.68355	-1.69115	-3.56736	-2.93303	-3.6697	-2.79255	-3.84436	-3.10227	-4.62682	-1.45291	-2.20336	-0.47	-3.58879	-1.937	-3.177	-0.510424	-2.45961	-0.184364	-1.021	-1.38982	-3.72882	-2.71373	-2.18433	-3.02545	-2.41909	-2.37	-3.26921	-3.13864	-1.64064	-4.707	-3.34627	-1.13491	-2.989
95	-1.12994	1.61612	-2.32801	0.599717	-1.14652	-0.272475	-1.86136	-1.56212	-0.264879	-0.454212	-3.2593	-1.35394	2.074	-0.183939	0.0762525	-0.0715657	-2.691	-0.750929	-2.70601	-2.51115	-3.20033	-1.36509	-2.38667	-2.97006	-4.276	-1.15633	-1.34591	0.064	-2.17873	-0.273485	-2.32639	-0.680586	-1.87208	0.281576	-0.18603	-0.124182	-3.40861	-1.65282	-1.19891	-2.48476	-1.52885	-1.149	-2.50751	-2.20169	-0.678303	-2.79421	-2.39936	-0.26	-2.30179
96	0.265076	1.59912	0.0150101	1.89196	0.193444	1.40656	-0.230667	-0.117727	1.7631	1.21518	-1.71712	0.595606	3.50379	1.41603	1.61104	0.95497	-0.897394	0.692747	-1.06856	-1.24239	-1.84982	-0.636	-0.187697	-1.89536	-2.78882	-0.0597475	0.0792727	1.34009	-0.304838	1.65742	-0.704152	0.569909	-0.490879	1.34461	1.31412	1.70339	-2.16876	0.159727	0.383626	-1.28627	-0.123212	0.624	-0.913545	-0.631899	0.817303	-0.367707	-1.828	1.20591	-0.852788
97	2.1225	1.50749	2.82818	3.55085	1.785	3.28791	1.90564	1.72045	3.99336	3.08964	0.232758	3.13164	5.12812	3.49579	3.27936	2.48585	0.875455	2.42833	1.12955	0.634697	0.0920606	2.41491	2.37218	-0.128818	-0.477091	1.58845	1.93164	3.028	1.75306	3.95852	1.39809	2.42064	1.36876	2.76464	3.127	3.741	-0.306273	2.37245	2.22394	0.373364	1.56455	2.656	1.23673	1.27727	2.591	2.1533	0.848364	2.98191	1.12182
98	4.12784	1.47146	5.84308	5.30537	3.51412	5.21352	4.35448	3.64376	6.19999	5.00045	0.797	5.97015	6.86884	5.75781	4.98824	4.21991	2.61652	4.35297	3.59552	2.81777	2.29262	3.559	4.95252	2.00642	2.25676	3.5028	4.15791	4.8851	3.82751	6.3658	3.67252	4.53776	3.41786	4.37058	5.12221	5.75064	1.8433	4.62818	4.07293	2.31897	3.42382	4.745	3.589	3.30361	4.50327	4.69676	3.52191	4.86236	3.34042
99	6.1411	1.47074	8.74991	6.99885	5.36925	7.19515	4.5	5.46191	8.0973	6.9193	4.4496	8.77242	8.79753	7.89688	6.74223	4.289	4.19682	6.47117	6.0104	5.0031	4.48193	7.44445	7.3733	4.19209	5.011	5.44679	6.743	6.79024	5.90126	8.63137	5.88506	6.64992	5.51951	6.1117	7.22897	7.65018	4.01124	6.68745	5.87937	4.46236	5.43655	6.829	5.78911	3.573	6.57273	7.13148	5.65936	6.81073	5.54327
100	8.16528	1.54387	11.249	8.625	7.384	9.3	9.211	7.159	9.584	8.91	7.051	11.234	10.985	9.707	8.601	7.601	5.606	8.793	8.104	6.987	6.565	9.594	9.67	6.214	7.491	7.33	6.963	8.745	5.922	10.613	7.96	8.64	7.725	7.998	9.456	9.493	6.088	8.523	7.755	6.814	7.609	8.932	7.622	7.489	8.863	9.485	7.739	8.928	7.597
all values Left	mean	std	steps
1	22.0022	5.52568	19.914	22.852	19.236	20.774	25.342	24.287	21.203	33.843	18.464	17.469	23.573	4.946	19.56	28.864	24.761	25.29	24.504	19.299	30.209	30.055	22.499	28.316	34.424	22.762	16.748	18.654	17.025	20.008	15.193	11.606	15.801	30.655	35.638	35.941	19.263	20.262	19.619	20.904	23.703	31.398	23.216	26.663	18.604	20.081	25.659	22.489	16.085
2	26.203	5.71792	33.4924	23.1729	23.2798	24.4046	29.4068	28.3891	24.435	38.7455	22.0525	20.5788	32.0004	13.1923	24.1683	33.2299	28.6741	29.3365	28.4998	23.2016	34.7028	34.511	26.4474	32.819	39.0063	26.5115	20.3713	21.8733	20.1578	24.0519	22.5498	18.0154	19.8246	35.2288	40.2075	40.7206	26.2408	23.8556	23.7598	24.4182	27.8363	36.154	27.1658	30.8305	21.7783	23.4378	30.1162	27.6322	20.1358
3	30.4376	6.14988	38.098	31.1412	27.6897	28.4278	33.7485	32.8317	28.0428	43.8608	26.0505	24.0123	36.8573	17.3811	29.1594	37.8232	32.8947	33.6425	32.7923	27.4329	39.4135	39.1838	30.8331	37.4501	43.8065	30.5705	24.5351	25.4851	23.6598	28.563	27.2528	22.4468	24.3641	39.9997	44.9891	45.6762	30.4065	27.87	28.2981	28.3462	32.2495	41.0702	31.4652	35.291	25.3357	27.1333	34.8324	33.0571	24.618
4	35.0122	6.33893	43.0109	35.6327	32.388	32.809	38.3144	37.5405	32.0033	49.0827	30.4306	27.754	41.9423	22.1938	34.4335	42.5846	37.3832	38.1766	37.3312	31.9365	44.2733	43.9916	35.6032	42.1658	48.7069	34.9083	29.1877	29.4631	27.5606	33.4547	32.4084	27.5103	29.3423	44.8748	49.8666	50.7275	34.9135	32.2593	33.1878	32.6482	36.9131	46.0473	36.0557	39.9894	29.2417	31.1633	39.7379	38.6132	29.463
5	39.8085	6.45367	48.0825	40.3036	37.3056	37.495	43.0202	42.4413	36.291	54.2646	35.1547	31.8136	47.1265	27.4857	39.8569	47.4015	42.0832	42.8954	42.056	36.651	49.1695	48.8085	40.6648	46.8875	53.5555	39.4926	34.2846	33.7973	31.8894	38.6567	37.8779	33.0127	34.6676	49.7285	54.6927	55.7468	39.708	36.9884	38.376	37.2725	41.7809	50.9493	40.8612	44.8469	33.4719	35.5174	44.7319	44.1482	34.5982
6	44.7609	6.42662	53.1385	45.1008	42.3598	42.3991	47.7465	47.4375	40.8739	59.2278	40.1415	36.2074	52.25	33.1152	45.266	52.1268	46.8913	47.7132	46.8766	41.4883	53.9519	53.4886	45.8734	51.5046	58.1994	44.2533	39.7334	38.4499	36.6451	44.0706	43.4931	38.7529	40.21	54.408	59.3221	60.591	44.7143	41.9985	43.7656	42.1229	46.7539	55.6232	45.7656	49.7434	37.9923	40.1579	49.6598	49.5149	39.9233
7	49.6488	6.24702	58.0054	49.9231	47.4309	47.3775	52.3489	52.3994	45.6833	63.809	45.2483	40.9157	57.1493	38.935	50.5003	56.6233	51.6557	52.4974	51.6605	46.3255	58.4809	57.9005	51.0552	55.9013	62.5097	49.0716	45.369	43.3203	41.7767	49.547	49.0528	44.5271	45.7908	58.7691	63.633	65.1255	49.8186	47.1755	49.1918	47.0466	51.6763	59.9438	50.6179	54.5334	42.7343	44.9875	54.3543	54.5912	45.2933
8	54.4423	5.94511	62.5361	54.6305	52.3697	52.254	56.6941	57.1791	50.5985	67.9029	50.3036	45.8406	61.6932	44.7697	55.4272	60.7834	56.2188	57.1053	56.2624	51.0295	62.6533	61.9349	56.0357	59.9786	66.3804	53.7875	50.9793	48.2467	47.1602	54.9216	54.3565	50.1403	51.2105	62.7042	67.5267	69.2395	54.8829	52.3562	54.4593	51.8695	56.387	63.8282	55.2699	59.0743	47.5809	49.8455	58.6864	59.278	50.5354
9	58.8692	5.50097	66.6107	59.0862	57.0339	56.8676	60.6746	61.6448	55.4619	71.4539	55.1437	50.8074	65.7832	50.4283	59.9463	64.5232	60.4485	61.4073	60.556	55.4938	66.4086	65.505	60.6623	63.6585	69.732	58.2417	56.3529	53.0555	52.6056	60.0476	59.2369	55.4324	56.2925	66.1491	70.9299	72.8426	59.7696	57.3722	59.4009	56.436	60.7591	67.2138	59.5995	63.2454	52.3788	54.5571	62.5818	63.4922	55.486
10	62.969	4.97632	70.1381	63.1778	61.3109	61.0951	64.2082	65.6892	60.1187	74.4284	59.6303	55.61	69.3484	55.7433	63.9877	67.7785	64.2472	65.3049	64.4553	59.6388	69.7061	68.5511	64.8128	66.8794	72.5154	62.3121	61.301	57.5977	57.9031	64.808	63.5819	60.277	60.9087	69.0637	73.7927	75.8622	64.3536	62.0691	63.8964	60.6235	64.7024	70.052	63.5063	66.955	56.9718	58.9818	65.9998	67.1673	60.0158
11	66.5725	4.40322	73.0492	66.8224	65.1113	64.8477	67.2356	69.2211	64.4287	76.804	63.6541	60.0317	72.3324	60.5916	67.5005	70.5069	67.5448	68.7255	67.9021	63.4056	72.5083	71.0351	68.3964	69.6009	74.7056	65.9171	65.6056	61.7503	62.8662	69.0606	67.3358	64.5739	64.9818	71.4235	76.0865	78.2424	68.5253	66.3144	67.8595	64.3381	68.1506	72.316	66.9187	70.1414	61.2302	63.0193	68.9213	70.2546	64.0343
12	69.6117	3.81731	75.2981	69.957	68.3657	68.0663	69.7207	72.1677	68.2749	78.573	67.1421	63.997	74.6942	64.8848	70.4553	72.6864	70.2962	71.6106	70.8489	66.7422	74.7912	72.9416	71.3581	71.8006	76.308	69.0063	69.2018	65.417	67.346	72.7703	70.477	68.257	68.4663	73.2212	77.81	79.9593	72.1987	69.997	71.2291	67.5086	71.0572	74.0064	69.8007	72.7782	65.0617	66.5919	71.3417	72.7353	67.4763
13	72.0127	3.28287	76.8677	72.5421	71.0262	70.7152	71.6512	74.4855	71.5953	79.7376	70.0455	67.4497	76.4132	68.5603	72.8431	74.3181	72.48	73.9208	73.2555	69.6011	76.5497	74.2774	73.6742	73.4686	77.3518	71.5521	72.021	65.8875	71.1745	75.8893	72.9945	71.2936	71.335	74.4635	78.9851	81.0153	75.3208	72.9747	73.9655	70.084	73.3891	75.1528	70.647	73.296	68.4046	69.6342	73.2659	74.6144	70.2964
14	73.8914	2.75853	77.7677	74.563	73.0663	72.7812	73.0289	76.1582	74.3128	80.3109	72.3253	70.3532	77.4938	71.5761	74.6716	75.4204	74.0967	75.6393	75.0935	71.9529	77.7918	75.0686	75.3481	74.6119	77.875	73.5132	74.0334	70.9202	74.3063	78.3869	74.8861	73.6441	73.5795	75.1644	79.6452	81.4217	77.8718	75.2489	76.0429	72.041	75.125	75.7801	70.647	76.2558	71.1708	72.0788	74.7	75.9122	72.4731
15	75.1821	2.36041	78.0349	76.021	74.486	74.2775	73.8616	77.2055	76.375	80.3291	73.9626	72.6954	77.9604	73.9094	75.9668	76.0194	74.712	76.7708	76.117	73.7832	78.5354	75.3562	76.4262	75.2493	77.9262	74.8859	75.2484	72.7445	76.6945	80.2563	76.1639	75.3301	75.2105	75.3529	79.8305	81.435	79.8607	76.8078	77.4621	73.3837	76.2627	75.8904	74.5517	77.4079	73.2986	73.9108	75.6418	76.6571	74.0072
16	75.8639	2.09527	77.736	76.9258	75.2652	75.2305	74.1676	77.6429	77.7818	79.8261	74.9668	74.493	77.8539	75.5285	76.7661	76.151	75.3968	77.3467	76.4631	75.0874	78.8045	75.1879	76.9519	75.3746	77.5578	75.6902	75.7027	73.9466	78.3236	81.5183	76.8555	76.4019	76.2488	75.0696	79.5735	80.7445	81.3142	77.6715	78.2233	74.1345	76.8022	75.4987	75.7181	77.8925	74.7837	75.1327	76.0912	76.8863	74.9254
17	76.0644	1.93954	77.4847	77.2968	75.4542	75.6628	73.9813	77.5491	78.5626	78.8286	75.362	75.7666	77.2253	76.4912	77.1039	75.8556	75.7586	77.419	77.1895	75.8674	78.6255	75.122	77.0062	75.0353	76.8161	75.9533	75.4516	74.5504	79.2075	82.1999	76.9885	76.9053	76.7189	74.353	78.8995	79.213	82.2589	77.8775	78.3921	74.3269	76.8232	74.6483	75.7805	77.977	75.6402	75.764	76.0561	76.6376	75.2734
18	75.7504	1.91171	75.5099	77.165	75.1095	75.5866	73.3457	76.9739	78.7583	77.3867	75.1747	76.5272	76.1292	76.8489	77.005	75.175	75.3318	77.044	76.8063	76.1406	78.0246	73.7543	76.6367	74.2636	75.7301	75.7095	74.5693	74.5956	79.3907	82.3246	76.5855	76.8961	76.6514	73.2374	77.8233	77.5171	82.733	77.4886	77.9939	74.0086	76.527	73.3915	75.2971	77.7954	75.935	75.8525	75.54	75.9462	75.0965
19	75.0081	2.02464	73.7643	76.5592	74.2908	75.0515	72.3078	75.9678	78.4105	75.5627	74.4415	76.797	74.6119	76.793	76.4846	74.1465	74.4671	76.2708	75.9436	75.9403	77.934	73.529	75.8792	73.0845	74.3133	74.992	73.143	74.512	78.9339	81.923	75.6926	76.4252	76.1067	71.758	76.3396	75.418	82.7808	76.5836	77.385	73.2276	76.0432	71.7639	74.3215	76.814	75.6768	75.4569	74.5612	74.8411	74.4517
20	73.8331	2.24485	71.6425	75.5014	73.0401	74.1214	70.9108	74.5763	77.5603	73.4058	73.2147	76.5573	72.7065	76.2888	75.5486	72.7975	73.2046	75.1362	74.6471	75.2998	75.6933	70.7855	75.189	72.094	72.5682	73.8315	71.2147	73.3956	77.8994	80.975	74.3613	75.5347	75.1554	69.9525	74.4207	72.9339	82.4311	75.2244	76.4059	72.0275	74.753	69.7891	72.9195	75.6707	74.8557	74.619	73.1536	73.3422	73.3919
21	72.2322	2.48101	69.1605	75.24	71.3883	72.8243	69.1917	72.8162	76.2502	70.939	71.5339	75.8718	70.4359	74.7676	74.1936	71.1472	71.5766	73.6598	72.9538	74.2499	73.8936	68.7751	74.0091	70.5223	70.498	72.2546	68.8827	71.9175	76.3429	79.5557	72.6251	74.2534	73.8406	67.8469	72.0492	70.0701	81.6983	73.4511	73.6883	70.4413	73.4977	67.4922	71.1232	74.1804	73.5734	73.3624	71.3313	71.4641	71.9405
22	70.2245	2.7395	66.33	72.3373	69.3618	71.17	67.1712	70.6863	74.5142	68.1704	69.418	74.7567	67.8019	73.1494	72.4146	69.2017	69.6066	71.8578	70.8964	72.8224	71.7501	66.4809	71.4236	67.1063	68.0831	70.2849	66.1793	70.2238	74.3085	77.7113	70.5136	72.5905	72.1908	65.4299	69.2352	66.817	80.5918	71.2909	71.3259	68.4759	70.7843	64.8912	68.9566	72.364	71.8445	71.7171	69.75	69.2108	70.65
23	67.9714	3.09174	63.1572	69.8021	66.9813	69.1693	64.8537	68.1878	72.3681	65.096	66.8987	73.2302	65.166	71.123	70.201	66.9563	67.3261	69.7568	68.508	71.0413	69.255	63.8406	69.2339	64.2401	65.651	67.947	63.1287	68.185	74.133	75.4802	68.0513	72.089	70.2247	62.69	66.001	63.1517	79.1188	68.757	68.552	66.1511	68.5597	61.9854	66.429	70.2292	69.7108	69.7152	68.0557	66.575	69.2463
24	65.4097	3.38969	59.6138	67.1236	64.2408	66.8396	62.2368	65.3222	69.8161	61.7045	63.9809	71.3113	64.1069	68.6996	67.5382	64.3934	64.7594	69.528	65.805	68.9239	66.4005	60.8168	66.6941	62.961	64.6546	65.2593	59.7431	65.7951	68.9337	72.8874	65.2539	68.3542	67.956	59.6001	62.3602	59.0565	77.2842	65.8132	65.3644	63.4844	67.577	58.754	63.5399	67.7631	67.2058	67.3798	63.4552	63.5464	65.4313
25	62.3607	3.78537	55.6616	64.0842	61.1096	64.1795	59.3133	62.0765	66.8774	59.656	60.6589	70.474	57.8201	65.8771	64.4192	61.4773	61.9125	64.7862	62.7707	66.4822	63.1634	57.3756	63.7705	58.1233	58.7198	62.2452	56.0247	63.08	65.6301	69.9577	62.123	65.1838	66.559	56.1311	58.3095	54.5167	75.1032	62.4777	61.7528	60.4859	63.8601	55.1844	60.2837	66.856	64.3495	64.7269	60.0278	61.033	62.5805
26	59.0603	4.23962	51.2675	63.9249	57.5652	61.1592	56.0686	58.4298	63.5748	55.6662	56.9294	66.827	53.8114	62.6374	60.8393	58.1677	58.7736	61.7551	61.148	63.715	59.5381	53.4832	60.4157	52.9247	55.874	58.919	51.9766	60.0227	62.926	69.043	58.6474	61.8509	63.7432	52.2586	53.8469	49.5098	72.5976	58.7367	57.7063	57.1534	59.8151	51.2673	56.6432	62.3628	61.1494	61.7618	56.1913	59.1085	59.3865
27	55.3124	4.6088	46.3895	56.8546	53.5878	57.7422	52.4831	54.3604	59.892	49.3638	52.7769	63.2819	49.45	58.9589	56.7978	54.4368	55.3142	58.4576	57.2659	60.6017	55.5309	49.1179	56.5893	48.3025	53.2183	55.248	47.5854	56.6089	60.1427	63.4359	54.8186	58.0658	59.254	47.9733	48.9823	44.0264	69.7645	56.048	53.2038	53.4572	56.1138	46.9915	52.5926	61.003	57.6102	58.4546	51.937	52.232	55.835
28	51.1656	4.89907	41.0007	52.6266	49.1467	53.8935	48.541	49.8539	55.8283	44.421	48.1716	59.813	44.7082	54.8218	52.3006	50.259	51.5204	54.8139	53.757	57.117	51.1472	44.2659	52.2661	43.2802	45.6115	51.2052	42.829	52.8178	53.2852	59.15	50.6455	53.8562	55.6514	43.2952	43.7525	42.875	66.5949	52.1562	48.2109	49.3435	51.9629	42.3713	48.1066	54.3075	53.7514	54.7818	47.2608	47.5425	51.8991
29	46.699	5.31346	35.1638	48.583	44.2236	49.579	44.2425	44.9109	51.3693	42.669	43.0963	55.867	39.5854	50.2058	47.3606	45.6217	47.3888	50.8079	48.7068	53.243	48.351	38.9508	47.429	37.9216	40.2986	47.912	37.6889	48.6244	48.3046	54.7779	46.1413	49.2175	51.6683	38.2873	38.242	32.9418	63.0846	47.486	42.7017	44.7677	47.3468	39.451	43.1767	49.4141	49.6303	50.6984	42.1948	42.3187	47.5456
30	41.8145	5.8664	29.348	46.8512	38.8441	44.777	39.6263	39.5489	46.5037	34.7614	37.592	51.4414	34.1405	45.083	46.623	42.099	42.9512	46.4301	41.8733	48.9633	43.8676	33.2889	42.333	32.3666	34.6072	44.784	32.2764	44.0241	42.8605	49.9883	41.3278	44.1423	47.298	33.0488	32.5899	25.8988	59.913	41.0568	36.7174	39.7224	42.2675	34.9941	37.8437	44.324	45.1976	46.1707	36.8274	36.6889	42.7491
31	36.7172	6.25085	27.9918	38.498	33.1489	39.5049	34.7872	33.8942	41.2309	27.794	31.7863	46.488	28.5132	39.5118	36.863	38.8484	38.2915	41.6852	36.5385	44.2505	36.0557	27.5052	42.333	26.8227	28.7308	36.6637	26.7417	39.047	36.9816	44.771	36.2531	40.889	42.5318	27.6892	26.9685	19.9393	58.1494	33.3612	30.4671	34.274	37.464	27.3888	32.2344	38.773	40.2883	41.1951	31.3	32.607	41.625
32	31.2375	6.55742	17.1589	35.7142	27.3476	33.8508	29.8628	28.1513	35.5975	22.132	25.88	41.016	22.902	33.6105	30.5099	29.6294	33.5272	36.6135	30.967	42.362	30.6553	21.8873	39.1874	21.4765	22.9166	31.1125	21.2841	33.7708	30.7926	39.157	30.9985	40.889	37.3904	22.3195	21.5346	14.425	50.4197	27.2262	24.2248	28.5816	35.4465	22.4558	26.5449	32.8817	34.9236	35.8231	25.7906	28.9897	32.5911
33	25.5245	6.13684	11.7013	25.8658	21.6567	27.9919	25.0043	22.5363	29.7394	16.7431	20.0988	35.0966	17.5111	27.5499	24.6115	25.807	28.7732	31.3332	25.3306	35.5722	25.3248	19.62	24.4718	16.4683	20.546	25.4292	16.0797	28.3119	24.5201	33.237	25.6858	31.3694	31.9647	17.0552	16.3985	14.103	45.4784	21.1116	18.2579	22.8669	25.5821	17.7665	20.9791	26.8316	29.2908	30.1864	20.4754	19.275	26.1934
34	20.3037	6.00622	6.80233	20.2627	16.2577	22.162	20.348	17.2383	23.854	11.799	14.648	28.8837	12.513	21.5193	18.936	22.3577	24.145	26.0267	23.378	28.2377	23.396	13.76	18.5693	11.8797	14.0567	19.8163	14.057	22.803	18.43	27.1637	20.467	20.8787	31.653	12.0207	11.624	5.405	40.273	15.237	12.7997	17.3507	20.0897	16.093	15.707	20.8407	23.6117	24.4733	15.501	13.8547	20.403
35	15.5081	5.81279	2.5751	16.82	13.053	16.906	15.9973	12.3979	18.1462	7.4703	9.70704	22.6236	8.03946	15.6943	13.7223	13.9081	19.7592	20.8547	16.3211	22.8072	16.6675	8.38158	13.0498	9.203	7.85152	14.4648	7.88222	17.4055	17.5341	21.1237	15.5145	14.925	21.019	10.454	7.27848	2.10212	34.9403	10.251	8.04484	12.2108	14.9675	10.5772	10.8867	15.1205	18.0888	18.8842	10.9959	10.468	14.8871
36	11.2492	5.48919	-0.831485	13.2228	9.2009	15.8002	12.0272	8.10414	12.8044	4.189	5.43827	16.5971	4.19567	12.55	9.38	10.943	15.7269	15.9478	13.104	17.6308	14.014	5.34174	8.06463	6.0146	3.98178	9.53109	3.20244	12.2558	7.83064	15.3023	10.9575	9.3612	16.353	4.29186	3.45818	-0.249333	31.715	10.251	5.661	7.59016	10.3676	8.402	7.053	12.062	12.8869	13.5954	6.9923	7.59694	9.84385
37	7.53135	4.87003	-3.24009	6.61264	4.939	7.11627	8.51036	4.40982	7.98727	4.189	4.535	11.041	3.383	7.58582	8.79209	8.46336	12.1429	13.295	7.05236	12.8333	7.43909	4.714	5.774	2.487	3.164	5.14936	2.838	7.482	3.57009	9.856	6.91555	8.493	14.7605	2.427	0.340364	-1.577	27.1932	10.251	2.75045	3.64718	8.264	8.402	5.94118	7.358	8.14936	8.76336	3.54155	1.33645	5.41873
38	4.01878	4.36948	-4.051	3.53379	1.62713	3.42	5.52802	2.963	3.83134	4.189	-0.00562626	6.188	-0.78496	1.25485	2.69288	3.33579	9.081	9.52546	2.47854	8.55099	3.12089	1.96634	1.67406	-0.315303	-1.00657	4.788	-1.97333	4.522	1.141	8.94611	3.52645	0.528273	6.71764	2.427	-1.88758	-1.937	21.767	5.69573	0.325	2.991	4.63419	1.75655	0.938	3.438	4.02409	8.363	1.249	-1.07259	1.75039
39	1.13087	3.61239	-4.49746	1.37702	-1.39075	0.649242	3.17242	-0.108677	0.699	2.40173	-1.78216	2.11933	-2.50148	-1.91228	0.975182	1.58702	6.61907	4.11309	0.0556364	4.94991	0.311051	1.16862	-2.33754	-2.061	-2.68672	4.788	-3.19978	1.73064	-0.644	1.667	1.506	-2.38596	3.09627	-3.47237	-3.11673	-1.67155	17.0725	-2.71418	-0.671646	-1.25842	2.373	-0.409859	0.0958788	-0.403657	0.749192	1.30235	0.156273	-2.3836	-1.00127
40	-0.666222	2.75961	-3.91464	0.198727	-2.16464	-0.721	1.53115	-2.41052	0.135818	-1.709	-2.05836	-1.02467	-2.87821	-3.90876	0.312091	0.817667	5.654	2.754	-1.326	2.20188	-1.63861	1.42591	-3.89215	-3.35267	-2.9933	3.51012	-3.45967	-2.61173	-3.05709	-0.056	0.459818	-3.99167	0.310727	-4.24409	-3.352	0.164091	10.9057	-3.198	-0.60403	-2.48048	0.435121	-1.00558	-1.841	-3.19061	-1.53633	-1.00794	-2.61373	-2.60939	-2.696
41	-1.46397	2.16415	-2.18369	-0.0192727	-1.9566	-1.19276	0.639758	-3.04522	-3.14694	-0.889364	-1.35025	-2.52	-2.2784	-4.67761	0.566	0.898677	4.41243	0.578949	-1.67956	0.436444	-2.65083	2.28319	-4.34845	-3.48024	-2.31806	-3.65669	-2.80278	-3.439	-2.99727	-3.99756	-1.43845	-4.33934	-1.50312	-3.51691	-2.69955	2.22139	7.58637	-2.53555	0.725909	-2.3966	-0.184172	-0.996798	-1.54021	-3.79119	-2.7246	-2.20099	-3.03797	-1.87667	-3.28188
42	-1.13508	2.01238	0.254505	0.608525	-0.995606	-1.46791	0.473667	-2.80056	-3.47311	1.15876	0.0653636	-3.49556	-0.796677	-4.33198	1.47994	1.656	3.69415	-1.11741	-1.14957	-0.304273	-2.691	3.50254	-3.77269	-2.42672	-0.829859	-3.43367	-1.34889	-3.94227	-1.93291	-4.637	-1.226	-3.57651	-2.29755	-1.97328	-1.31233	4.60642	5.17572	-0.958091	2.62564	-1.39815	0.416525	0.283131	-0.430909	-3.28154	-2.79688	-2.29322	-2.64279	-0.414727	-2.80279
43	-0.0403124	2.09901	3.16164	1.86424	0.427667	-0.340909	0.96097	-1.73227	-2.81555	3.33609	1.83858	-3.97733	1.38991	-3.1543	2.75827	2.90618	4.18788	-1.07576	0.0138788	-0.0898485	-2.44361	4.745	-2.37164	-0.629667	1.17588	-2.27491	-0.636	-3.27109	-0.128818	-4.015	-0.223364	-1.99048	-2.15764	0.0187576	0.647636	7.02491	3.7803	1.20818	4.76109	0.213121	1.58558	1.89267	1.31436	-1.87497	-1.85842	-1.44436	-1.55864	1.48606	-1.40391
44	1.57522	2.22707	6.24627	3.46938	2.08715	1.28833	1.9811	0.0579394	-1.31114	5.58806	3.72561	-2.93433	4.05187	-1.568	4.18858	4.42457	4.39	-0.194697	1.53357	0.900576	-0.361859	5.27406	-0.467515	1.68342	3.38766	-0.451535	2.62678	-1.48	2.06882	-2.32633	1.33936	0.0531919	-1.28112	2.16771	2.97564	9.24764	3.38594	3.60527	6.86379	2.13853	3.08114	3.77595	3.328	0.116232	-0.143949	0.0577677	0.0237879	3.56334	0.653364
45	3.43849	2.36305	9.15122	5.17244	3.87944	3.127	3.37089	2.36578	0.784222	7.595	5.62122	-1.24433	6.88411	-1.18567	5.71833	6.06889	6.23567	1.38233	3.19633	2.40822	1.40378	8.21178	1.546	4.17522	5.52556	1.70744	3.559	0.878	4.317	0.101444	3.19233	2.22778	0.124	4.32522	5.41	11.1733	3.81022	5.95	8.83822	4.16111	4.74089	5.79678	5.351	2.31989	2.01133	1.87222	1.92167	5.67122	3.014
46	5.42229	2.37382	11.5761	6.82418	5.809	5.01518	4.947	4.5	3.11455	9.203	7.542	0.797	9.55982	2.19936	7.41445	7.85409	8.05491	3.43355	4.90355	4.13355	3.13464	10.0644	3.41	6.52082	7.44491	3.91118	7.833	3.43318	6.37018	2.865	5.10191	4.36227	1.93164	5.922	7.67691	12.8489	4.75655	8.13718	10.7456	6.23555	6.53673	7.92436	7.27282	4.49009	4.25436	3.72909	4.02964	7.78491	5.301
47	7.30196	2.42706	13.3705	8.41076	7.90748	6.95327	6.51268	5.68965	5.34234	9.584	9.56164	1.24844	11.8368	4.14982	9.35306	9.85433	9.89346	5.67013	6.65531	4.289	4.68357	12.0152	5.08252	8.49137	9.17574	6.02197	9.76133	5.89155	8.22909	5.54967	6.96133	6.46375	4.09373	7.35295	9.56433	14.42	5.98376	10.2701	12.6385	8.45098	8.47553	10.18	9.12497	6.57411	6.33164	5.54281	6.34139	9.94307	7.25121
48	9.30397	2.37719	14.6473	8.625	10.1568	9.00364	7.88193	9.86037	7.23823	11.4846	11.7378	5.34689	13.6641	6.25705	11.5377	12.0883	11.9695	7.79476	8.50888	7.43373	6.11578	13.9931	6.197	10.0291	10.8365	6.565	11.4384	8.18709	10.0206	7.90989	8.8123	8.61295	6.59633	11.2628	11.0112	16.0294	7.34626	12.456	14.523	10.8938	10.5109	11.696	10.9982	8.6572	8.18623	7.40328	8.90212	12.1899	7.622
49	11.3289	2.49952	15.7321	11.5738	12.4828	11.19	8.93809	11.8373	8.75082	12.834	14.0712	7.82633	15.1888	8.59773	13.8989	14.4857	14.2247	9.60348	10.5016	9.169	7.62248	15.9071	7.44224	11.2766	12.5412	10.0134	13.215	10.4315	11.8752	9.93867	10.7679	10.867	6.963	13.883	12.1405	17.7551	8.79703	14.7105	16.382	13.5545	12.554	13.6759	12.9679	10.8309	9.92379	7.755	11.7014	14.5288	10.2947
50	13.5121	2.57398	16.9782	13.4071	14.793	13.4648	9.72132	13.3441	10.052	14.1995	16.4996	10.4543	16.6433	11.149	16.3316	16.9254	16.54	11.0973	12.5873	10.9503	9.35732	17.64	10.1628	12.4745	14.3486	12.5137	15.3154	12.7763	13.8504	11.7907	12.9055	13.2197	12.2323	16.5825	13.1644	19.5948	10.3958	16.958	18.1703	16.3265	14.5192	17.4535	15.058	13.1004	11.6706	11.508	14.6019	16.9027	12.0253
51	15.6647	2.68262	18.5677	15.244	16.9842	15.7337	10.4387	14.5599	11.4031	15.7727	18.9094	13.1443	18.2018	13.7829	18.7219	19.2839	18.7525	12.4715	14.6738	12.9486	11.3417	19.064	12.0558	13.8054	16.2453	14.8735	17.711	15.2614	15.916	13.634	15.2269	15.5866	15.3045	19.2062	14.2359	21.4555	12.1992	19.0667	19.8053	19.041	16.3351	19.7793	17.1956	15.3896	13.491	13.8672	17.4039	19.2117	13.8992
52	17.7564	2.75659	20.4502	17.151	18.963	17.8744	11.3277	15.7732	12.9538	17.3949	21.1603	15.745	19.8871	16.3208	20.9607	21.4621	20.7152	13.9519	16.6727	15.1283	13.4761	20.0875	13.9843	15.3184	18.1495	17.1648	20.237	17.8053	17.9582	15.5547	17.6358	17.8245	18.136	21.5766	15.3834	23.1889	14.1705	20.8821	21.1833	21.5166	17.9296	21.87	19.2691	17.5784	15.3599	16.0998	19.921	21.3428	16.0122
53	19.6946	2.76299	22.4439	19.0457	20.6516	19.7713	12.5096	17.1645	14.7069	18.8408	23.1197	18.1126	21.5833	18.5951	22.9524	23.3925	22.3498	15.6548	18.5029	17.3928	15.6099	20.674	15.8462	16.9473	19.9356	19.2145	22.6808	20.2802	19.8236	17.5402	19.9905	19.7988	20.691	23.5494	16.5457	24.6534	16.2232	22.2628	22.2074	23.6058	19.2103	23.6382	21.1711	19.5437	17.1792	18.1344	21.9937	23.1876	18.1801
54	21.3736	2.71908	24.3459	20.8195	21.9712	21.3311	13.9687	18.7454	16.5726	19.9192	24.6897	20.1452	23.115	20.4709	24.6135	25.0313	23.6151	17.5904	20.099	19.6204	17.5897	20.8335	17.5347	18.5809	21.4864	20.8815	24.8446	22.5673	21.3659	19.5	22.1525	21.3872	22.8924	25.0319	17.6297	25.7469	18.2723	23.1061	22.7929	25.2128	20.0832	25.0386	22.7929	21.1973	18.8297	19.8588	23.5104	24.6583	20.198
55	22.6995	2.67247	25.9916	22.38	22.8606	22.4925	15.5992	20.4473	18.4186	20.5117	25.8177	21.784	24.3184	21.8535	25.8765	26.3425	24.4897	19.6717	21.4111	21.6799	19.281	20.6005	18.9532	20.0988	22.7255	22.0729	26.592	24.5591	22.4845	21.312	24.0108	22.4964	24.7012	25.9642	18.5485	26.4091	20.2012	23.355	22.891	26.2853	20.5014	26.0445	24.0558	21.565	20.2311	21.1927	24.4317	25.6937	21.8983
56	23.6407	2.66998	27.2529	23.6463	23.2954	23.2213	17.2649	22.1604	20.1209	20.5767	26.4874	22.964	25.0897	22.693	26.6963	27.2903	24.9583	21.7387	22.3796	23.4588	20.5786	20.0226	20.031	21.3777	23.5906	22.7459	27.7989	26.156	23.14	22.842	25.4893	23.0723	26.1027	26.324	19.2297	26.6107	21.8901	22.994	22.5103	26.802	20.4723	26.6273	24.9057	23.2681	21.3336	22.1013	24.7563	26.261	23.1673
57	24.1452	2.75698	28.0314	24.5495	23.2869	23.5106	18.8381	23.7592	21.5747	20.1365	26.7185	23.7011	25.3938	22.9783	27.0664	27.8519	25.0177	23.6159	22.9474	24.8751	21.4183	19.1756	20.7252	22.3245	24.0272	22.8884	28.4862	27.2472	23.2825	24.0144	26.5435	23.1089	27.0819	26.1505	19.6134	26.3522	23.2555	22.0432	21.7097	26.7735	20.0388	26.7901	25.3066	23.8984	22.0911	22.5893	24.5071	26.3548	23.9441
58	24.2264	2.92786	28.2708	25.0611	22.8839	23.3895	20.216	25.1388	22.7037	19.2618	26.5706	23.9817	25.2127	22.7291	27.0249	28.0338	24.6943	25.1608	23.1049	25.8882	21.7676	18.1608	21.0145	22.8744	24.0207	22.5285	28.677	27.8305	22.9788	24.7387	27.1514	22.6528	27.6335	25.5417	19.6628	25.6798	24.2311	20.6965	20.5844	26.2536	19.2637	26.5772	25.2798	23.9862	22.4725	22.6818	23.7587	26.0122	24.215
59	23.9305	3.1464	27.9748	25.1999	22.1951	22.9165	21.333	26.2341	23.4641	18.0615	26.1353	23.8163	24.5362	22.0328	26.6393	27.8782	24.0559	26.2776	22.8898	26.4905	21.6262	17.0829	20.9335	22.9954	23.6068	21.7442	28.4126	27.9063	22.3325	24.9444	27.3179	21.8026	27.7876	24.6351	19.3803	24.6879	24.7659	19.1193	19.2862	25.3551	18.2531	26.0563	24.883	23.6821	22.4688	22.42	22.6333	25.3152	24.0002
60	23.3276	3.37036	27.2298	25.0183	21.3639	22.1717	22.1564	27.023	23.8343	16.6725	25.5151	23.2658	23.4043	21.0383	26.0106	27.4553	23.2052	26.9196	22.3685	26.6996	21.0633	16.0331	20.569	22.7275	22.8617	20.6568	27.7792	27.5074	21.4845	24.6239	27.0821	20.6929	27.6028	23.5795	18.8016	23.5018	24.8309	17.4716	17.9584	24.2221	17.1243	25.3106	24.1948	23.0639	22.1076	21.8796	21.2801	24.3669	23.3558
61	22.5183	3.55475	26.152	24.5877	20.5108	21.2594	22.6751	27.4783	23.8189	15.2395	24.8039	22.4467	21.9122	19.8857	25.2484	26.8486	22.2491	27.0899	21.6215	26.5531	20.202	15.0603	20.0256	22.1532	21.889	19.4204	26.8857	26.7015	20.5977	23.835	26.524	19.4722	27.1565	22.5072	17.9883	22.2535	24.4406	15.8867	16.6747	22.9828	15.9656	24.4227	23.3278	22.2306	21.4559	21.1763	19.8485	23.2734	22.3873
62	21.6006	3.6812	24.8842	23.9919	19.7018	20.2961	22.8908	27.5787	23.4603	13.8851	24.0749	21.485	20.2148	18.7011	24.3964	26.1355	21.2771	26.8333	20.738	26.1075	19.1957	14.1779	19.4142	21.3853	20.812	18.1893	25.8357	25.6013	19.8166	22.6846	25.7482	18.247	26.5314	21.5193	17.0352	21.052	23.6686	14.4598	15.4852	21.7723	14.8405	23.4746	22.3986	21.2912	20.6043	20.4244	18.4657	22.1218	21.2268
63	20.6571	3.74863	23.5523	23.3045	18.9571	19.3738	22.8344	27.3229	22.8264	12.6802	23.3608	20.4692	18.4619	17.5889	23.4755	25.3739	20.3542	26.2273	19.7994	25.4577	18.1717	13.3958	18.8205	20.5335	19.7232	17.0762	24.7274	24.3366	19.2341	21.3126	24.8555	17.0564	25.7882	20.6543	16.0378	19.9683	22.632	13.2405	14.4266	20.6886	13.7763	22.5225	21.4931	20.3398	19.649	19.7193	17.2237	20.9617	19.9888
64	19.7413	3.76947	22.2456	22.567	18.2755	18.5452	22.571	26.7535	22.0082	11.6435	22.6667	19.447	16.7606	16.5995	22.5205	24.5904	19.513	25.3705	18.8508	24.7118	17.2083	12.711	18.2875	19.6818	18.6692	16.1425	23.632	23.0268	18.8705	19.885	23.9219	15.9277	24.9632	19.9178	15.0545	19.0121	21.4495	12.2191	13.489	19.7425	12.7678	21.585	20.6565	19.4414	18.6925	19.1213	16.1654	19.8215	18.758
65	18.8759	3.76324	20.9962	21.8082	17.6482	17.8173	22.179	25.9557	21.1164	10.7505	21.9871	18.4598	15.1844	15.7287	21.5389	23.7869	18.7459	24.3573	17.9006	23.9423	16.335	12.0956	17.8291	18.8782	17.665	15.3712	22.582	21.7687	18.6594	18.5422	22.9885	14.8607	24.0773	19.3021	14.1188	18.1446	20.2192	11.3439	12.6335	18.8958	11.7948	20.6643	19.8894	18.6242	17.7881	18.6251	15.2818	18.7058	17.5884
66	18.0559	3.74653	19.7984	21.0578	17.0612	17.1639	21.7266	25.0221	20.2104	9.94927	21.2879	17.5391	13.7589	14.9365	20.5055	22.9594	18.0176	23.2664	16.9615	23.185	15.5602	11.515	17.434	18.1345	16.7186	14.7284	21.5493	20.6111	18.5172	17.3302	22.0591	13.8291	23.1239	18.7756	13.2465	17.3231	19.0178	10.5521	11.8224	18.1232	10.8559	19.7637	19.1595	17.8837	16.9132	18.1996	14.5321	17.5833	16.5044
67	17.2659	3.72836	18.634	20.3217	16.505	16.554	21.2673	23.998	19.2873	9.188	20.5397	16.6643	12.474	14.1667	19.4	22.089	17.2937	22.152	16.056	22.4553	14.8793	10.9573	17.293	17.4357	15.8383	14.1813	20.4963	19.539	18.38	16.2513	21.111	12.808	22.11	18.3017	12.424	16.518	17.8927	9.775	11.0363	17.3983	9.96067	18.8933	18.452	17.1877	16.0607	17.7983	13.873	16.419	15.498
68	16.4806	3.71161	17.4681	19.5857	15.9722	15.9711	20.8405	22.8965	18.3465	8.43655	19.7425	15.7763	11.3024	13.3762	18.2303	21.1585	16.5604	21.0325	15.1714	21.7512	14.2635	10.4414	16.7702	16.756	15.0091	13.6861	19.4088	18.5228	18.168	15.2656	20.1008	11.794	21.0576	17.853	11.627	15.6992	16.8632	8.94645	10.2668	16.6829	9.10816	18.0627	17.7702	16.4925	15.3087	17.3858	13.2739	15.2033	14.5256
69	15.6889	3.6956	16.2679	18.8443	15.4543	15.3952	20.4541	21.7297	17.4282	7.67427	18.9173	14.8591	10.1985	12.5392	17.0143	20.1699	15.8208	19.9179	14.2759	21.0572	13.6702	9.98296	16.2624	16.0607	14.1922	13.1953	18.2899	17.5395	17.8213	14.3328	18.9992	10.7946	19.9622	17.4054	10.8466	14.8564	15.9265	8.05591	9.50688	15.9528	8.31695	17.2845	17.1131	15.7852	14.6124	16.9382	12.6949	13.9284	13.5339
70	14.8848	3.67971	15.0149	18.0967	14.9498	14.8191	20.0882	20.4889	16.5523	6.89882	18.1127	13.9207	9.08936	11.6506	15.7814	19.1373	15.0855	18.8121	13.381	20.3602	13.0552	9.59015	15.8002	15.3146	13.3762	12.6901	17.1537	16.5722	17.3375	13.4283	17.7817	9.82073	18.8324	16.9554	10.0747	14.0157	15.0668	7.118	8.75321	15.2073	7.61733	16.5698	16.49	15.0938	13.8188	16.4176	12.1169	12.5777	12.5048
71	14.072	3.66366	13.7117	17.3352	14.4657	14.2443	19.7301	19.1345	15.7108	6.13576	17.3733	12.9588	7.92056	10.7286	14.5971	18.0886	14.367	17.685	12.5246	19.6467	12.3913	9.27153	15.2998	14.5102	12.5765	12.1758	16.0202	15.6111	16.7582	12.5166	16.4618	8.88592	17.6921	16.5282	9.30194	13.1992	14.2705	6.15727	8.01949	14.4637	7.00733	15.9217	15.903	14.4387	12.9016	15.8103	11.5415	11.161	11.4533
72	13.2669	3.64698	12.396	16.5792	14.0174	13.6829	19.3712	17.6481	14.9087	5.41515	16.6894	11.9837	6.70355	9.79955	13.5267	17.0525	13.6817	16.4895	11.739	18.9063	11.6851	9.03627	14.7749	13.6873	11.8191	11.6706	14.914	14.6598	16.1233	11.5508	15.1386	8.00853	16.5652	16.1455	8.54036	12.4051	13.5338	5.20918	7.32064	13.7502	6.49765	15.3385	15.3557	13.8073	11.9145	15.1412	10.98	9.71586	10.4089
73	12.4926	3.62806	11.1345	15.8576	13.6171	13.1455	18.9847	16.059	14.1688	4.75391	16.013	11.03	5.491	8.87573	12.5664	16.0505	13.0469	15.2443	11.0427	18.1424	10.9562	8.88609	14.2374	12.9154	11.1399	11.1906	13.904	13.7249	15.5205	10.522	13.8651	7.21173	15.4879	15.8197	7.80909	11.6388	12.8611	4.32118	6.67273	13.0891	6.11845	14.8129	14.8585	13.1241	10.9207	14.4301	10.4401	8.286	9.40936
74	11.7704	3.60619	9.97981	15.1721	13.2592	12.64	18.5628	14.4387	13.5472	4.16082	15.3347	10.1433	4.34623	7.97419	11.6892	15.1009	12.4745	14.0241	10.4435	17.3754	10.2274	8.81684	13.7	12.2542	10.5681	10.7334	13.0404	12.8121	15.006	9.49067	12.6206	6.51643	14.4912	15.5495	7.12385	10.9286	12.2362	3.53145	6.12341	12.4978	5.87118	14.3248	14.4151	12.3233	9.97817	13.7004	9.93397	6.9036	8.48982
75	11.1153	3.58006	8.95165	14.5144	12.9433	12.1807	18.1163	12.8674	13.0697	3.64333	14.6869	9.34511	3.32898	7.13896	10.8934	14.2092	11.9699	12.8603	9.94373	16.6276	9.53318	8.82686	13.1638	11.7155	10.1118	10.3167	12.2944	11.9205	14.558	8.54	11.428	5.93959	13.5901	15.3236	6.50185	10.3021	11.6477	2.85	5.71225	12.0009	5.74894	13.8413	14.0222	11.4507	9.10912	12.9697	9.46885	5.59198	7.67479
76	10.5354	3.54912	8.04997	13.8822	12.6612	11.7725	17.6468	11.412	12.7052	3.19555	14.0632	8.65333	2.47597	6.38973	10.1825	13.3802	11.5411	11.7604	9.51803	15.9137	8.90839	8.89409	12.6279	11.2885	9.76648	9.98855	11.6523	11.0592	14.1522	7.72367	10.3089	5.48427	12.7999	15.1479	5.97473	9.77191	11.1182	2.26664	5.45379	11.6067	5.73173	13.3552	13.682	10.5868	8.32942	12.257	9.04682	4.36748	6.98073
77	10.0317	3.51354	7.25911	13.2726	12.4045	11.404	17.1509	10.1162	12.4566	2.81055	13.445	8.09244	1.79639	5.71662	9.56106	12.6323	11.2062	10.751	9.11661	15.2297	8.36848	8.98965	12.0855	10.9515	9.52259	9.76034	11.1048	10.2543	13.7805	7.07411	9.26421	5.12425	12.1192	15.0295	5.5717	9.34264	10.6477	1.76664	5.36049	11.2872	5.80286	12.8672	13.3961	9.76057	7.677	11.586	8.67621	3.2453	6.41345
78	9.60063	3.47294	6.56133	12.6802	12.1674	11.0553	16.6234	8.99967	12.3423	2.48833	12.8487	7.68856	1.28722	5.12367	9.03167	11.9828	10.9689	9.85044	8.719	14.563	7.91378	9.09122	11.5252	10.6718	9.36889	9.625	10.6531	9.526	13.434	6.59633	8.31667	4.84144	11.5353	14.965	5.30867	9.00833	10.2217	1.351	5.40211	11.0124	5.94411	12.3644	13.164	9.01622	7.16778	10.9689	8.35767	2.23856	5.968
79	9.23377	3.42823	5.94327	12.103	11.9362	10.7165	16.0588	8.06655	12.3591	2.22164	12.2909	7.42633	0.929758	4.61739	8.58591	11.429	10.8185	9.06267	8.33167	13.9146	7.54291	9.17433	10.9436	10.4447	9.28542	9.56052	10.284	8.88655	13.1003	6.26567	7.48845	4.62561	11.0384	14.9412	5.17764	8.75409	9.841	1.02809	5.51591	10.7632	6.12779	11.8563	12.9748	8.45264	6.78633	10.4023	8.07536	1.35961	5.625
80	8.91591	3.38125	5.3941	11.5342	11.7015	10.3834	15.4529	7.31022	12.4862	2.00258	11.769	7.26144	0.688263	4.17107	8.20388	10.9547	10.7271	8.36827	7.94415	13.301	7.24087	9.22652	10.3368	10.2851	9.2414	9.53946	9.96167	8.32855	12.7665	6.04878	6.79021	4.46402	10.6034	14.939	5.15342	8.55603	9.50323	0.775545	5.66078	10.5144	6.32363	11.334	12.8037	8.11542	6.4991	9.88489	7.8167	0.613636	5.362
81	8.62809	3.33198	4.89523	10.9722	11.4564	10.0446	14.8073	6.71837	12.7097	1.821	11.2711	7.161	0.528677	3.75747	7.86109	10.5478	10.6254	7.76182	7.53453	12.7273	6.9534	9.23751	9.69256	10.1838	9.20494	9.52864	9.651	7.84309	12.4242	5.91144	6.21748	4.33914	10.2068	14.9369	5.21045	8.38385	9.19239	0.589273	5.81061	10.2501	6.5093	10.7641	12.6308	7.9606	6.26554	9.41696	7.57085	-0.00434343	5.15348
82	8.35146	3.27908	4.42727	10.4111	11.1775	9.67509	14.1295	6.26264	12.9745	1.66509	10.81	7.096	0.418	3.37127	7.53664	10.185	10.4483	7.25127	7.08582	12.1791	6.65318	9.193	9.00391	10.1177	9.14873	9.48518	9.326	7.41764	12.0653	5.811	5.73355	4.23655	9.83464	14.9043	5.32491	8.21136	8.88936	0.464909	5.94527	9.96245	6.67682	10.1388	12.4305	7.91809	6.05373	8.99291	7.316	-0.490091	4.96773
83	8.07134	3.21791	3.99161	9.83677	10.8476	9.27161	13.4251	5.90623	13.1861	1.52982	10.3847	7.04422	0.32598	3.01007	7.2133	9.83607	10.1986	6.82508	6.58646	11.6413	6.37092	9.07896	8.26881	10.0719	9.05861	9.38748	8.95756	7.02964	11.6779	5.71311	5.30706	4.14753	9.46264	14.8183	5.47073	8.02245	8.57711	0.403091	6.05461	9.63765	6.80019	9.4607	12.1754	7.91161	5.84012	8.59717	7.03897	-0.833909	4.7823
84	7.77855	3.14393	3.60262	9.23871	10.4729	8.84497	12.6991	5.66058	13.2937	1.41679	9.97473	6.98111	0.234192	2.68587	6.88206	9.50788	9.92396	6.46199	6.0303	11.1064	6.12139	8.88713	7.50689	10.0414	8.91769	9.20671	8.53333	6.65655	11.2546	5.60044	4.94455	4.05154	9.07436	14.6664	5.63042	7.81588	8.23108	0.409636	6.13394	9.26142	6.84706	8.74434	11.8513	7.87538	5.62641	8.21128	6.73018	-1.02969	4.571
85	7.47454	3.05503	3.27324	8.61373	10.0549	8.38673	11.9589	5.55315	13.2697	1.34473	9.5677	6.88867	0.125909	2.40839	6.54564	9.19636	9.63145	6.16209	5.42912	10.5795	5.88842	8.62515	6.74979	10.0295	8.70839	8.9087	8.06233	6.28627	10.7795	5.46767	4.65318	3.93103	8.66564	14.4412	5.81982	7.61782	7.85836	0.483273	6.18621	8.83403	6.82564	8.03145	11.4327	7.7723	5.43506	7.82415	6.38509	-1.08161	4.32345
86	7.16114	2.95451	3.02978	7.96954	9.58724	7.90415	11.2181	5.57114	13.1008	1.34261	9.15641	6.77222	-0.00542424	2.15778	6.22658	8.89672	9.30136	5.93482	4.82315	10.0776	5.65656	8.32359	6.0198	10.0298	8.43464	8.52867	7.57611	5.92227	10.2377	5.321	4.4153	3.78091	8.24064	14.1609	6.07076	7.46288	7.50388	0.614182	6.19	8.37125	6.75403	7.36581	10.9206	7.58756	5.27217	7.45178	6.02509	-1.01044	4.04815
87	6.8704	2.85163	2.90952	7.32356	9.08302	7.42264	11.013	5.70037	12.8282	1.43891	8.73831	6.65389	-0.153828	1.92473	5.96827	8.65173	8.97722	5.7803	4.27183	9.62688	5.43437	8.02365	5.3724	10.118	8.13518	8.12969	7.11556	5.57755	9.66582	5.18156	4.21506	3.60248	7.81682	13.8605	6.39973	7.36173	7.19772	0.792545	6.29438	7.88184	6.6527	6.79462	10.3661	7.32642	5.14856	7.12595	5.67212	-0.838162	3.77473
88	6.63177	2.74619	2.92188	6.70276	8.58676	6.99727	10.0547	5.95527	12.5289	1.65427	8.32612	6.57433	-0.306939	1.72918	5.882	8.49006	8.71058	5.71221	3.82439	9.27409	5.25658	7.76942	4.87427	10.248	7.86179	7.73576	6.728	5.24373	9.12091	5.082	4.05873	3.41615	7.519	13.5806	6.82882	7.31064	6.973	1.02218	6.38503	7.39309	6.57979	6.36588	9.83418	7.04433	5.09285	6.8883	5.34173	-0.582	3.53945
89	6.47161	2.64064	3.022	6.15022	8.15189	6.697	9.38011	6.40489	12.2869	1.99733	7.94022	6.58344	-0.446333	1.59011	5.87733	8.472	8.50767	5.76244	3.51656	9.07878	5.179	7.591	4.58811	10.4683	7.65856	7.37633	6.46256	4.924	8.637	5.05411	3.957	3.24544	7.35967	13.3806	7.39767	7.33233	6.88133	1.319	6.52667	6.97022	6.59967	6.12511	9.39767	6.80211	5.12	6.76889	5.058	-0.256667	3.37767
90	6.42042	2.57177	3.22178	5.71805	7.82661	6.57382	9.03162	7.08624	12.1677	2.47045	7.61238	6.727	-0.543687	1.53774	6.06109	8.47739	8.38949	5.81	3.457	9.09607	5.18147	7.51457	4.58029	10.8209	7.56662	7.08385	6.36278	4.70364	8.25755	5.11611	3.91264	3.10181	7.02879	13.3437	7.599	7.349	6.93219	1.665	6.669	6.68544	6.78293	6.10355	9.13694	6.66245	5.12	6.76	4.85994	-0.22	3.32127
91	6.51488	2.54936	3.91636	5.573	7.65745	6.572	8.88982	8.00673	12.2331	2.785	7.39	7.055	-0.575	1.61764	6.50491	8.66073	8.40264	6.251	3.457	9.109	5.26691	7.58818	4.91082	11.3774	7.63191	6.88791	6.445	4.64418	8.01391	5.276	3.93673	3.01691	7.09409	13.5564	8.943	7.349	6.973	1.84427	6.669	6.60682	7.19964	6.149	9.063	6.68464	5.34282	6.76	4.79464	-0.22	3.41945
92	6.78539	2.56879	4.62288	5.573	7.68798	6.572	8.99357	8.645	12.5616	3.516	7.32715	7.64578	-0.436141	1.89579	7.2357	8.679	8.427	6.503	3.457	9.91804	5.51062	7.655	5.62131	12.1985	7.90935	6.80076	6.72489	4.708	7.928	5.56933	3.97	3.05161	7.43094	14.0811	10.4493	8.06718	7.37906	2.837	7.18891	6.79223	7.92384	6.149	9.33036	6.90091	5.937	7.09833	4.805	-0.22	3.72445
93	7.36818	2.5546	5.55698	5.73221	7.77	7.51279	9.39306	10.0445	13.2512	4.73255	7.332	8.308	-0.128667	2.43219	8.33206	9.64732	9.05883	7.60027	4.35852	10.074	5.94124	8.26009	6.75087	13.3513	8.45287	6.85381	7.076	5.00218	8.05345	6.01222	4.24809	3.27616	8.11879	14.336	12.0936	8.78548	7.96601	3.64645	7.866	7.29559	9.04382	6.149	9.582	7.074	6.50903	8.03016	5.21494	1.96384	4.28061
94	8.22094	2.75066	6.76124	6.24576	8.37339	8.96391	9.455	11.416	14.4103	5.122	7.81361	9.103	0.335788	3.27815	9.85482	10.573	10.0019	8.033	5.2733	12.1409	6.62288	9.17715	8.35609	14.9119	9.29548	7.11021	7.52567	5.517	8.273	6.405	4.75909	3.75055	9.25491	16.0652	14.169	9.60673	8.69676	4.69364	8.72273	8.18515	10.6418	8.20088	10.7109	7.074	7.747	8.96758	6.04009	2.97921	5.13736
95	9.40128	2.95312	8.29684	7.15287	9.4483	10.5094	11.2476	14.02	16.1291	6.74803	8.57015	11.4499	0.487	4.50817	11.8419	11.8082	11.2789	10.2123	6.47487	14.0577	7.63433	10.2953	10.4831	16.9371	10.4804	7.63279	8.85789	5.517	8.96845	7.09656	5.41491	4.52759	9.708	18.2664	14.551	10.7196	9.68536	6.05291	10.0302	9.52497	11.363	10.1611	12.3819	8.49234	8.92436	9.466	7.24506	4.10693	6.35815
96	10.9249	3.35757	10.2436	8.50465	10.7633	10.993	12.9399	17.2922	18.4618	8.5747	9.5833	13.5643	1.80526	6.23755	14.3421	13.4601	13.0517	12.3695	6.598	14.241	9.05488	11.7999	13.1486	19.4673	10.789	8.49121	10.0596	7.55464	9.548	8.59044	6.34142	5.67774	12.7883	20.7238	19.4423	12.1688	9.889	7.79555	11.3567	11.3654	14.8728	11.9193	14.2825	10.1415	10.411	11.7474	9.06324	4.164	8.0127
97	12.7714	3.73462	12.6778	8.728	12.5382	14.6642	15.0512	20.3681	21.4409	10.3967	10.958	14.499	3.17415	8.59052	17.3586	15.5992	15.3676	14.7222	10.0841	14.241	10.9472	13.7514	13.897	22.5219	13.8682	9.76555	11.5653	9.90082	9.548	10.0927	7.60273	7.30415	16.1132	23.7539	20.117	14.0159	12.5157	8.429	13.0521	13.7368	18.7766	14.0658	16.6805	11.6828	10.89	14.6953	11.5849	7.42315	8.419
98	15.2926	4.46361	15.6251	12.6355	14.8027	18.0311	17.6739	23.878	22.15	12.6255	12.7248	18.8374	4.7857	9.089	20.8305	18.2301	18.2235	17.5345	10.309	22.1989	11.233	16.1891	19.5302	26.0765	14.418	10.079	13.4734	11.9116	13.4671	12.1421	9.27936	9.50353	19.5901	27.3012	26.9257	16.3445	14.7623	12.2843	15.1834	16.6282	22.5803	16.6568	19.5618	12.005	14.1916	17.806	14.8473	9.82948	8.419
99	18.4657	5.00001	19.0407	15.7561	17.558	18.383	20.7693	27.7848	28.9226	15.3107	14.9006	23.1846	4.946	15.0811	24.686	21.3042	21.562	20.8066	15.7439	26.1259	16.1789	19.1095	24.0033	30.0679	19.3582	13.7126	15.8381	12.26	14.338	14.9032	11.4771	12.3337	23.5527	31.2865	31.3951	19.1788	17.2905	15.8865	17.802	19.978	26.8168	19.7168	22.9042	15.764	17.0966	21.4953	18.8168	12.7081	15.6373
100	22.0559	5.50535	22.852	19.236	20.774	25.342	24.287	32.053	33.843	18.464	17.469	23.573	4.946	19.56	28.864	24.761	25.29	24.504	19.299	30.209	19.764	22.499	28.316	34.424	22.762	16.748	18.654	17.025	20.008	15.193	11.606	15.801	27.906	35.638	35.941	19.263	20.262	19.619	20.904	23.703	31.398	23.216	26.663	18.604	20.081	25.659	23.399	16.085	16.103
[truncated: 57 more columns]

## Sheet: Rotation RAnkleFlex B4ComfM
all values Right	mean	std	steps
1	4.38435	3.00507	7.382	5.69	5.8	0.706	9.178	10.349	7.814	6.985	1.189	1.289	7.112	4.5	8.402	1.655	8.397	6.401	4.864	7.667	5.567	4.051	7.248	4.264	7.608	6.3	3.903	1.435	6.435	10.857	7.244	6.95	6.259	3.017	3.028	1.727	3.491	4.625	5.238	3.547	-0.698	-1.026	3.571	8.507	2.838	2.199	1.036	4.426	2.968
2	2.83017	3.2174	5.58492	5.01169	5.61621	-0.961172	7.82842	10.0792	6.41008	6.78615	-0.795727	-0.106879	4.94233	3.04134	7.18003	-0.0347374	6.77533	5.10125	3.056	7.23481	3.77688	3.77973	5.63118	2.71491	5.80824	4.66319	1.89836	-0.962162	5.09381	10.0141	5.78824	5.1449	4.21966	0.960273	1.38355	0.47	1.62842	2.79855	3.55333	3.36591	-1.90333	-2.497	1.82746	8.30167	1.20797	0.769566	-0.717818	2.61818	1.22064
3	1.38947	2.99377	3.87765	3.84975	2.00837	-2.13106	6.24576	5.71642	4.81673	3.51491	-2.1172	-1.07818	3.04714	1.91096	5.71645	-1.31795	5.202	3.91714	2.60404	6.40022	1.92538	0.862455	3.95406	1.46976	4.00024	2.96204	0.253455	-1.56004	3.87793	8.8221	4.51945	3.41353	2.29722	-0.630545	0.0685758	0.320667	0.152818	1.25127	2.05845	0.446636	-2.59891	-3.357	0.485051	5.37306	-0.102	-0.307525	-2.00182	1.16909	-0.126091
4	0.323002	2.71291	2.40567	2.46536	0.477576	-2.7483	4.69745	4.18164	3.31767	1.92055	-2.70767	-1.67055	1.52536	1.07724	4.2483	-2.17467	3.87036	3.00306	-0.387758	5.38545	0.281364	-0.247273	2.53973	0.532909	2.44764	1.44758	-0.864182	-1.73948	2.83021	7.53073	3.51609	1.921	0.653091	-1.59755	-0.861727	-0.76	-0.793818	0.144	0.85497	-0.467273	-2.779	-3.645	-0.374606	3.69467	-1.05445	-1.00391	-2.75864	0.114182	-1.02318
5	-0.273324	2.37752	1.22922	1.25862	-0.62598	-2.80767	3.39479	2.9733	2.06583	0.725182	-2.65422	-1.91236	0.430808	0.542859	2.96756	-2.59002	2.87703	2.41884	-1.52125	4.41014	-0.94699	-0.857091	1.53979	-0.121848	1.31158	0.255232	-1.41073	-1.51801	1.98132	6.36305	2.81997	0.785869	-0.581394	-1.93258	-1.35112	-0.666394	-1.21424	-0.503636	0.00586869	-0.962242	-2.50882	-3.448	-0.763434	2.40079	-1.61079	-1.27647	-3.02809	-0.545455	-1.46324
6	-0.46303	2.0346	0.387606	0.501879	-1.2263	-2.37122	2.45591	2.05709	1.10998	0.0292727	-2.10908	-1.80464	-0.196303	0.341121	2.0479	-2.57633	2.28021	2.1692	-2.17937	3.59212	-1.64984	-1.01691	1.0203	-0.471545	0.661	-0.559182	-1.42555	-0.946374	1.40642	5.39871	2.46855	0.0622727	-1.32851	-1.73045	-1.39824	-0.216848	-1.16955	-0.748364	-0.44702	-1.07603	-1.87227	-2.863	-0.745838	1.64784	-1.73321	-1.11917	-2.89045	-0.808727	-1.48012
7	-0.26726	1.7489	-0.0886364	0.242424	-1.32909	-1.55415	1.91682	1.41345	0.460848	-0.200091	-1.22915	-1.36845	-0.354758	0.480333	1.59715	-2.16406	2.07845	2.23739	-2.37194	2.97485	-1.8363	-0.803636	0.972545	-0.481909	0.483909	-0.975545	-0.977727	-0.0833636	1.17642	4.62303	2.45018	-0.251788	-1.59648	-1.11618	-1.06155	0.506091	-0.720182	-0.662727	-0.513212	-0.847	-0.972818	-1.986	-0.389939	1.44152	-1.44391	-0.575758	-2.40555	-0.707818	-1.13436
8	0.248644	1.55152	-0.188687	0.399404	-0.987485	-0.486444	1.75827	1.07873	0.130576	-0.0687879	-0.148131	-0.642152	-0.0776869	0.921283	1.6122	-1.401	2.2303	2.59875	-2.146	2.58905	-1.60027	-0.284727	1.3337	-0.161182	0.707636	-0.997374	-0.160818	1.01453	1.30676	4.02016	2.73473	-0.180707	-1.44996	-0.202576	-0.433242	1.44261	0.0536364	-0.292545	-0.232131	-0.33197	0.0918788	-0.907	0.250172	1.71022	-0.817515	0.285051	-1.61918	-0.297455	-0.488242
9	1.01558	1.45079	0.0782222	0.87803	-0.262636	0.721081	1.93239	1.08148	0.116838	0.322818	1.03058	0.321273	0.575899	1.58876	2.02722	-0.360131	2.69406	3.22375	-1.55739	2.46412	-1.03855	0.476727	2.03012	0.458121	1.24839	-0.643505	0.915909	2.27048	1.76878	3.61289	3.29576	0.229616	-0.971677	0.91297	0.389182	2.54036	1.07	-0.134	0.346273	0.40997	1.24703	0.282	1.12001	2.34923	0.0658182	1.36651	-0.576273	0.365455	0.374606
10	1.97256	1.41519	0.667	1.61491	0.763	1.97673	2.38164	1.40864	0.398273	0.899727	2.23082	1.43955	1.52173	2.38682	2.76791	0.857273	3.42445	4.06364	-0.693273	2.59655	-0.216818	1.40973	2.98718	1.32436	2.046	0.0500909	2.14045	3.58327	2.50964	3.44691	4.08936	0.906364	-0.256091	2.13455	1.31809	3.73327	2.24618	1.05564	1.16391	1.31591	2.42636	1.503	2.15027	3.25109	1.12182	2.56055	0.653727	1.20273	1.36964
11	3.02776	1.41606	1.4914	2.54792	1.9726	3.20894	3.05467	2.01848	0.942697	1.59336	3.39091	2.61455	2.65588	3.21393	3.7478	2.12263	4.36318	5.04602	0.335657	2.96481	0.783141	2.43373	4.086	2.36285	3.01073	1.02253	3.39991	4.86723	3.45004	3.53519	5.03827	1.74297	0.602626	3.37788	2.27021	4.95055	3.49664	2.19	2.16195	2.31	3.56418	2.693	3.25413	4.31711	2.26788	3.7657	1.96045	2.12164	2.44255
12	4.09374	1.43694	2.45522	3.59656	3.25778	4.34156	3.90233	2.836	1.701	2.33333	4.46189	3.75367	3.86911	3.99067	4.876	3.32278	5.43833	6.08033	1.43533	3.54044	1.86478	3.479	5.227	3.48433	4.04	2.174	4.59	6.07333	4.49233	3.84756	6.052	2.62133	1.51822	4.57133	3.172	6.13667	4.75033	3.313	3.25178	3.30967	4.60967	3.795	4.35256	5.45378	3.42067	4.89789	3.216	2.199	3.54367
13	5.13165	1.44144	3.46706	4.69379	4.54255	5.33164	4.86791	3.76291	2.60185	3.05527	5.43409	4.79855	5.06555	4.67733	6.06964	4.39712	6.57573	7.08921	2.5323	4.27212	2.95348	4.47927	6.32336	4.59764	5.04882	3.39367	5.62491	7.17055	5.54348	4.34255	7.05273	3.46582	2.41397	5.66309	3.97064	7.24655	5.93982	4.46055	4.31918	4.24936	5.53445	4.756	5.38955	6.58206	4.49782	5.90185	4.29591	3.84964	4.62245
14	6.08203	1.44981	4.4527	5.78114	5.76192	6.19526	5.89506	4.72161	3.56464	3.71703	6.30966	5.73421	6.1704	5.27455	7.2441	5.31984	7.69803	8.03512	3.58689	5.09651	3.995	5.39164	7.32209	5.63027	5.98388	4.59253	6.48618	8.14396	6.53479	4.97466	7.98542	4.23203	3.22554	6.62833	4.6413	8.253	7.00797	5.55545	5.2852	5.09561	6.33155	5.546	6.33167	7.62434	5.4627	6.75039	5.19373	4.58582	5.63655
15	6.93472	1.45928	5.36506	6.80439	6.8698	6.96196	6.9307	5.66491	4.52007	4.30248	7.10452	6.55745	7.1537	5.80717	8.32678	6.10472	8.73506	8.90296	4.59354	5.95945	4.94526	6.20736	8.19048	6.54473	6.81824	5.70133	7.18082	8.99725	7.42034	5.68268	8.82458	4.8869	3.93151	7.4573	5.19409	9.14815	7.92433	6.543	6.13436	5.84036	7.01282	6.182	7.17399	8.52461	6.3203	7.46506	5.93391	5.22618	6.55285
16	7.67468	1.47614	6.18094	7.71821	7.85209	7.64809	7.93118	6.55627	5.42491	4.81673	7.83618	7.25745	8.02382	6.30479	9.26585	6.7807	9.65664	9.67909	5.52676	6.81564	5.78264	6.93027	8.91027	7.33291	7.55845	6.67136	7.70991	9.73588	8.15358	6.40652	9.556	5.40739	4.53112	8.16382	5.66545	9.93118	8.691	7.40736	6.88903	6.494	7.59955	6.712	7.91648	9.25391	7.08545	8.09718	6.54336	5.792	7.35218
17	8.31356	1.49376	6.88987	8.50146	8.70454	8.26572	8.86633	7.38158	6.25222	5.27503	8.52063	7.83382	8.76948	6.79053	10.0333	7.35238	10.4601	10.3543	6.35958	7.63018	6.50969	7.56918	9.49539	8.00215	8.2283	7.49043	8.09273	10.3746	8.71382	7.11112	10.1747	5.80953	5.01402	8.78155	6.08997	10.6069	9.33973	8.16	7.5679	7.08233	8.11973	7.165	8.54467	9.81863	7.77836	8.67456	7.05264	6.30273	8.0343
18	8.8676	1.50789	7.49409	9.15144	9.42338	8.83049	9.71994	8.13748	6.99071	5.69015	9.17785	8.31976	9.38653	7.27824	10.6179	7.82446	11.1422	10.9199	7.10271	8.37801	7.13833	8.13427	9.98021	8.57648	8.87112	8.18227	8.384	10.928	9.13232	7.77537	10.6997	6.12009	5.40571	9.3237	6.48248	11.1755	9.90406	8.81618	8.16263	7.62685	8.60345	7.556	9.05965	10.2426	8.40639	9.20901	7.495	6.76145	8.61591
19	9.35353	1.51516	8.01573	9.67609	10.027	9.35573	10.4909	8.81291	7.65709	6.07891	9.80482	8.76409	9.91709	7.76945	11.0249	8.23409	11.7132	11.383	7.78345	9.05064	7.67627	8.64464	10.4035	9.07855	9.494	8.76573	8.63527	11.4077	9.44945	8.36891	11.1581	6.37427	5.76164	9.80064	6.84782	11.6415	10.3899	9.39818	8.64609	8.14455	9.06818	7.901	9.49782	10.5546	8.977	9.71091	7.90355	7.15291	9.12591
20	9.78918	1.51477	8.47551	10.0822	10.552	9.84923	11.1933	9.40958	8.26193	6.4483	10.3776	9.17848	10.3895	8.25341	11.2749	8.63338	12.2064	11.7903	8.41604	9.65401	8.14342	9.13264	10.7875	9.52173	10.0606	9.26267	8.88182	11.8309	9.69603	8.88486	11.5718	6.6133	6.12684	10.2508	7.19752	12.0389	10.8035	9.93164	9.0488	8.63833	9.51642	8.218	9.88436	10.7977	9.51048	10.1705	8.30245	7.48345	9.58758
21	10.1904	1.50978	8.88657	10.3897	11.0129	10.3234	11.8411	9.94327	8.78964	6.79703	10.8885	9.54482	10.812	8.72858	11.4132	9.03436	12.659	12.1836	8.787	10.205	8.57885	9.62955	11.1455	9.91988	10.5832	9.69244	9.15509	12.2106	9.91886	9.34324	11.9615	6.86654	6.51452	10.692	7.56385	12.4058	11.1841	10.4261	9.49366	9.11688	9.95073	8.495	10.2185	11.0125	10.0204	10.5817	8.71945	7.778	9.99606
22	10.5733	1.49805	9.2557	10.6397	11.414	10.7876	12.438	10.4222	9.27218	7.12945	11.3525	9.87482	11.196	9.20476	11.4981	9.42664	13.0978	12.5793	9.29173	10.725	9.01845	10.1257	11.4931	10.2932	11.0742	10.0618	9.47382	12.5542	10.1515	9.7547	12.3415	7.14342	6.92055	11.1038	7.95882	12.7576	11.5623	10.8661	10.0026	9.59491	10.3785	8.716	10.5113	11.2108	10.5063	10.9643	9.17636	8.06236	10.3543
23	10.9459	1.48031	9.59644	10.851	11.7743	11.2452	12.996	10.8207	9.76211	7.45	11.8088	10.1903	11.5452	9.687	11.5586	9.82156	13.5373	12.9774	10.1008	11.2256	9.45644	10.605	11.844	10.667	11.5027	10.3879	9.846	12.8732	10.3997	10.1272	12.7257	7.43422	7.35411	11.4863	8.385	13.1033	11.958	11.255	10.5114	10.0573	10.801	8.935	10.7734	11.3931	10.971	11.3337	9.685	8.365	10.681
24	11.306	1.46294	9.93317	11.0168	12.0907	11.7022	13.5187	11.1301	10.2685	7.75827	12.3065	10.4957	11.8589	10.1833	11.577	10.2352	13.9783	13.362	10.6252	11.6961	9.87656	11.0716	12.2035	11.0563	11.844	10.6891	10.2667	13.1711	10.6605	10.4956	13.1298	7.72822	7.82449	11.8514	8.86879	13.4555	12.3823	11.6438	10.9996	10.488	11.213	9.201	10.9896	11.5737	11.4292	11.6973	10.2622	8.69264	10.9805
25	11.6625	1.44605	10.2832	11.1293	12.3577	12.1622	13.9992	11.4072	10.803	8.06691	12.8331	10.791	12.1476	10.7135	11.5627	10.6728	14.4185	13.7274	11.1488	12.1173	10.2917	11.5365	12.5565	11.4683	12.1331	10.9525	10.7087	13.4495	10.939	10.881	13.5637	8.02615	8.31912	12.2077	9.415	13.8196	12.8225	12.0618	11.4575	10.9144	11.6188	9.502	11.1621	11.7781	11.8874	12.0467	10.8942	9.04064	11.2536
26	12.0245	1.43096	10.6517	11.1959	12.6145	12.6352	14.4578	11.7235	11.3624	8.40515	13.325	11.0878	12.4526	11.2839	11.5909	11.1328	14.8623	14.0783	11.6716	12.5033	10.7133	12.01	12.8882	11.9013	12.3875	11.1454	11.1587	13.7193	11.2488	11.2878	14.0249	8.32518	8.81735	12.5723	10.0011	14.1924	13.2735	12.4573	11.8952	11.36	12.0298	9.814	11.3268	12.0278	12.3414	12.3865	11.5607	9.41618	11.5005
27	12.4018	1.41918	11.0182	11.2516	12.8956	13.1278	14.9211	12.0824	11.9529	8.79224	13.7616	11.4051	12.8273	11.8855	11.7148	11.6178	15.3137	14.4125	12.1849	12.8975	11.1609	12.4875	13.2777	12.3414	12.684	11.2734	11.6165	13.9902	11.6001	11.7245	14.499	8.62139	9.31625	12.9526	10.618	14.5672	13.7438	12.7245	12.3314	11.8315	12.4485	10.141	11.509	12.3382	12.7888	12.7518	12.2465	9.81473	11.713
28	12.7985	1.41224	11.3808	11.3573	13.1984	13.6285	15.3942	12.4635	12.5992	9.22455	14.1833	11.7515	13.2437	12.4996	11.9297	12.1331	15.7727	14.7305	12.6829	13.3521	11.661	12.9557	13.7435	12.7684	13.1161	11.4019	12.0861	14.2735	11.9966	12.1966	14.9766	8.92236	9.79355	13.3431	11.2614	14.9289	14.2319	12.818	12.7476	12.3222	12.8795	10.504	11.7177	12.7061	13.24	13.1516	12.9359	10.234	11.9088
29	13.2114	1.40747	11.7745	11.5649	13.5156	14.128	15.8683	12.8814	13.2674	9.69303	14.5829	12.1179	13.65	13.109	12.2185	12.6507	16.2367	15.0478	13.1659	13.8943	12.216	13.4205	14.2407	13.1789	13.6349	11.5747	12.5655	14.5861	12.4357	12.6961	15.4471	9.2439	10.2346	13.7512	11.9234	15.2438	14.7244	12.7978	13.1378	12.8196	13.3242	10.907	11.9602	13.1142	13.6992	13.5745	13.6139	10.6753	12.1271
30	13.6335	1.40076	12.2196	11.8872	13.8386	14.6097	16.3282	13.3141	13.9067	10.1891	14.9386	12.4967	14.0348	13.7179	12.5737	13.1183	16.6917	15.3817	13.63	14.5023	12.8016	13.8899	14.7305	13.592	14.1651	11.8065	13.0409	14.9287	12.9105	13.2099	15.8912	9.59442	10.678	14.1844	12.5905	15.5015	15.2097	12.7194	13.5376	13.3218	13.7696	11.329	12.2462	13.5416	14.1499	14.0191	14.2672	11.1322	12.3955
31	14.0575	1.39072	12.7114	12.301	14.157	15.0664	16.7529	13.7264	14.5146	10.6992	15.2688	12.9064	14.3999	14.3365	12.9872	13.5336	17.1214	15.7308	14.0714	15.1352	13.4012	14.3626	15.1922	14.02	14.6796	12.0993	13.5085	15.2926	13.4091	13.7346	16.3075	9.96515	11.155	14.6196	13.247	15.7141	15.6759	12.5866	13.9703	13.8281	14.2111	11.766	12.5772	13.9798	14.5776	14.4843	14.8817	11.6104	12.7153
32	14.4789	1.37746	13.2264	12.7733	14.4672	15.4974	17.1319	14.1212	15.1062	11.2185	15.5878	13.3708	14.7524	14.9667	13.4306	13.9322	17.5263	16.0768	14.4752	15.7453	14.0073	14.8353	15.6266	14.4596	15.1728	12.4331	13.9809	15.6696	13.9184	14.2756	16.7038	10.3479	11.6821	15.0411	13.8889	15.8799	16.1179	12.5163	14.4322	14.3386	14.6539	12.222	12.9507	14.428	14.9918	14.9643	15.4575	12.1305	13.0587
33	14.8958	1.35925	13.7565	13.265	14.7659	15.8931	17.4682	14.5108	15.6817	11.7543	15.8794	13.8656	15.1055	15.5827	13.8762	14.3282	17.9195	16.4157	14.8439	16.2928	14.6129	15.2931	16.0336	14.9092	15.6436	12.7732	14.47	16.0437	14.4338	14.8324	17.0761	10.7463	12.2731	15.445	14.5115	16.0258	16.5315	12.7463	14.9038	14.8517	15.0921	12.692	13.3601	14.8753	15.4035	15.4404	16.0047	12.6881	13.3971
34	15.3046	1.33412	14.3337	13.7497	15.0497	16.2553	17.768	14.906	16.2517	12.311	16.1303	14.356	15.4637	16.1277	14.3287	14.717	18.297	16.73	15.182	16.7833	15.204	15.725	16.414	15.37	16.087	13.096	14.971	16.4013	14.9497	15.397	17.411	11.1887	12.8993	15.825	15.108	16.162	16.902	13.315	15.366	15.372	15.51	13.175	13.788	15.325	15.789	15.884	16.516	13.261	13.721
35	15.697	1.30493	14.9672	14.2191	15.3194	16.5935	18.0342	15.2977	16.8511	12.8957	16.3659	14.8285	15.8209	16.5769	14.7946	15.091	18.6401	16.9766	15.473	17.2445	15.766	16.1089	16.7639	15.8388	16.4992	13.3844	15.4767	16.7365	15.4536	15.9654	17.7014	11.686	13.5193	16.1811	15.6694	16.2527	17.2202	14.1009	15.8194	15.9038	15.9069	13.661	14.2206	15.7711	16.1129	16.2889	16.9779	13.8301	14.021
36	16.0662	1.27826	15.6087	14.6725	15.5714	16.8963	18.2769	15.6762	17.4636	13.5032	16.5978	15.2713	16.1637	16.9809	15.2593	15.4402	18.9457	17.1642	15.7038	17.6856	16.2926	16.436	17.0771	16.3077	16.8823	13.6105	15.9896	17.0378	15.9339	16.5375	17.9122	12.2253	14.1293	16.5107	16.1977	16.2945	17.4792	14.9604	16.2663	16.4424	16.2742	14.139	14.6607	16.2073	16.3882	16.6552	17.4055	14.395	14.2899
37	16.4066	1.25672	16.2147	15.1055	15.7905	17.1512	18.4926	16.0438	18.0457	14.1171	16.8175	15.678	16.4791	17.3848	15.7149	15.754	19.2085	17.3465	15.8686	18.1117	16.7859	16.7025	17.3348	16.7665	17.2269	13.7604	16.4969	17.2955	16.3853	17.1044	18.0297	12.7941	14.7305	16.7957	16.6929	16.2925	17.6721	15.7805	16.7206	16.9664	16.5955	14.61	15.1115	16.6328	16.6246	16.9827	17.8105	14.9595	14.5224
38	16.7115	1.24112	16.7697	15.5278	15.9695	17.3482	18.649	16.3996	18.5889	14.7277	17.0134	16.0387	16.7508	17.7495	16.1679	16.0249	19.4251	17.5445	15.9786	18.5212	17.2437	16.8661	17.5249	17.2087	17.5224	13.8443	16.9718	17.506	16.8061	17.6449	18.1034	13.3826	15.3175	17.018	17.1219	16.2578	17.8008	16.4961	17.2064	17.4631	16.8679	15.067	15.5683	17.0414	16.7876	17.2856	18.1869	15.337	14.7175
39	16.974	1.22857	17.2599	15.9551	16.1105	17.4698	18.6852	16.7311	19.065	15.3253	17.1787	16.3387	16.9685	18.0569	16.6093	16.2602	19.5969	17.742	16.0573	18.9084	17.6456	16.9302	17.6546	17.6295	17.7432	13.8712	17.4063	17.6602	17.1984	18.1392	18.1529	13.9909	15.8891	17.1742	17.4655	16.213	17.8418	17.0831	17.7036	17.9277	17.0878	15.48	16.0111	17.4261	16.8523	17.323	18.5355	15.7838	14.9027
40	17.2056	1.22863	17.6509	16.384	16.2209	17.5017	18.9045	17.0324	19.4394	15.9027	17.3269	16.5718	17.1294	18.3632	17.0194	16.4696	19.7179	17.9184	16.0977	19.2667	17.9828	16.9651	17.7356	18.0248	17.8565	13.854	17.7995	17.7519	17.5578	18.5945	18.1725	14.6271	16.4348	17.2755	17.7389	16.1695	17.7932	17.5342	18.1825	18.3652	17.2483	15.833	16.4201	17.7807	16.8257	17.7303	18.872	16.5687	15.1034
41	17.3893	1.24071	17.8871	16.8049	16.2885	17.4527	18.9968	17.201	19.7289	16.453	17.4742	16.7375	17.2386	18.6502	17.385	16.6478	19.7965	18.0663	16.0965	19.288	18.264	17.0084	17.7783	18.375	17.886	13.7969	18.1516	17.7898	17.8733	19.024	18.1975	15.2956	16.837	17.3137	17.9355	16.1316	17.6965	17.8627	18.6251	18.7937	17.3614	16.129	16.7839	18.0951	16.7152	17.8521	19.2042	17.0592	15.2888
42	17.5335	1.26724	17.9898	17.2145	16.3112	17.3561	19.0807	17.4066	19.9837	16.965	17.6147	16.8365	17.3081	18.8658	17.6939	16.7852	19.8482	18.1866	16.0743	19.8351	18.4985	17.0596	17.7985	18.6341	17.8715	13.7054	18.4618	17.795	18.042	19.4047	18.2366	15.9847	17.0847	17.2912	18.0509	16.0931	17.5822	18.0904	18.913	19.237	17.4372	16.349	17.0876	18.3418	16.5321	17.904	19.5067	17.5206	15.403
43	17.632	1.29837	18.0105	17.5963	16.3139	17.2395	19.1502	17.7041	20.2495	17.4196	17.7388	16.8772	17.327	19.0023	17.744	16.807	19.877	18.223	16.0487	20.0186	18.6881	17.109	17.8143	18.8029	17.8247	13.5883	18.7021	17.7348	18.2185	19.7105	18.248	16.6696	17.745	17.2379	18.0999	16.0479	17.4743	18.2284	18.913	19.7094	17.4745	16.461	17.18	18.4881	16.3102	17.9141	19.777	17.9095	15.487
44	17.6996	1.33217	17.9738	17.921	16.313	17.1088	19.1989	17.8191	20.5428	17.7992	17.8313	16.8664	17.3226	19.055	18.0506	16.807	19.8849	18.2429	16.0317	20.1039	18.8303	17.1461	17.8251	18.9232	17.7752	13.439	18.8408	17.6345	18.511	19.9376	18.1816	17.3352	18.0252	17.1732	18.0938	15.9864	17.3872	18.2989	19.2543	19.918	17.4746	16.461	17.18	18.5261	16.212	17.893	19.821	18.1937	15.7725
45	17.7135	1.37086	17.92	17.9728	16.313	16.9517	19.224	17.851	20.8551	18.0947	17.872	16.8117	17.2596	19.0461	18.097	16.807	19.903	18.1567	16.0243	20.0964	18.9209	17.137	17.802	18.9983	17.7473	13.2322	18.87	17.4832	18.6027	20.04	17.9467	17.972	18.2127	17.0993	18.0373	15.96	17.358	18.321	19.632	19.918	17.4427	16.305	17.18	18.4651	15.922	17.8506	19.821	18.366	15.9767
46	17.6937	1.45207	17.8595	18.4099	16.2876	16.7544	19.216	17.851	21.1729	18.178	17.8655	16.718	17.1209	18.9902	18.1243	16.7697	19.8721	17.9394	16.0152	20.029	18.962	17.0315	17.7245	19.016	17.742	12.952	18.7987	17.2733	18.6278	20.0982	17.6518	18.468	18.274	17.0045	17.9267	15.96	17.2453	18.272	19.6804	20.9507	17.3713	16.025	17.2553	18.3045	15.5988	17.702	20.3792	18.417	16.1402
47	17.5908	1.53956	17.698	18.5216	16.1925	16.682	19.1591	17.6832	21.4945	18.3947	17.8057	16.5838	16.9137	18.8765	18.127	16.6117	19.7814	17.5965	15.9929	19.905	18.9592	16.8466	17.67	19.0546	17.7368	12.597	18.6344	17.0115	18.624	20.1508	17.2373	18.6945	18.274	16.8732	17.7664	15.96	17.203	18.272	19.637	21.6957	17.307	15.594	17.0479	18.0374	15.3043	17.596	20.441	18.3772	16.2184
48	17.4147	1.6532	17.698	18.5289	16.0812	16.2766	19.0026	17.4496	21.8197	18.4623	17.6699	16.555	16.6611	18.7023	17.8906	16.3598	19.725	17.1317	15.977	19.713	18.8912	16.5813	17.4003	19.065	17.733	12.1628	18.3556	16.7044	18.624	20.0883	16.95	19.4678	18.2804	16.7042	17.5699	15.3805	17.0333	18.1116	19.4606	22.1263	17.1216	15.027	16.6496	17.6681	14.9554	17.2985	20.3777	18.1244	16.2224
49	17.1703	1.7196	17.4252	18.4358	15.8998	15.913	18.7123	17.1451	22.1198	18.464	17.4618	16.1768	16.357	18.4629	17.6365	16.347	19.725	16.5608	15.9687	19.4425	18.7502	16.2082	17.0187	19.065	17.5481	12.078	17.9542	16.689	18.624	19.9692	16.3659	19.7645	18.282	16.4981	17.3392	14.9897	16.903	17.5651	19.1866	22.186	16.7136	14.369	16.609	17.2061	14.5404	17.0545	20.0974	17.7905	16.1554
50	16.8242	1.84588	17.055	18.252	15.776	15.5699	18.2114	17.118	22.3268	18.0732	17.187	15.8481	15.9755	18.1257	17.2439	15.5145	19.1456	15.897	15.9181	19.0523	18.733	15.7033	16.5147	18.9545	17.507	11.0723	17.448	15.9357	18.624	19.893	15.2757	19.9309	17.8387	16.2434	17.319	14.5246	16.7572	17.1756	19.154	22.5962	16.3233	13.671	15.54	16.917	14.0434	16.7136	19.7134	17.3191	15.9962
51	16.3283	2.01645	16.6322	17.9977	15.3947	15.172	17.4031	17.0762	22.3551	17.6136	16.8406	15.453	15.5137	17.623	16.6681	15.4914	18.0741	15.157	15.871	18.4818	18.272	15.412	15.8376	18.7713	17.4415	10.3853	16.8622	15.4294	17.0371	19.5879	14.3932	19.9625	17.3868	15.9088	16.6226	13.8801	16.5092	16.958	18.2487	22.5541	15.8525	12.954	14.8578	16.917	13.4425	16.2509	19.2143	16.6875	15.719
52	15.6812	2.13322	16.25	17.6996	14.7322	14.6749	16.2165	15.737	22.32	16.9899	16.3728	15.3494	14.9216	16.8599	15.8599	14.0295	16.9228	15.0528	15.4025	17.6552	18.1544	14.4829	15.0285	18.462	16.426	9.67103	16.1942	14.7557	14.7355	19.289	13.3853	19.8496	16.8054	15.4273	16.0251	13.0611	16.0769	16.2421	17.5211	22.1705	15.2864	12.195	14.1201	15.7085	12.6708	15.634	18.5816	15.8804	15.313
53	14.777	2.23082	16.25	17.3461	14.0195	14.0197	14.62	15.5284	21.5328	16.1763	15.7078	14.1883	14.0954	15.7434	14.7635	12.9547	15.2714	13.3346	14.5315	16.4859	17.1376	13.2815	14.0214	18.2752	16.0166	8.94905	15.4138	13.8201	13.0319	18.5757	12.2244	19.785	16.0907	14.6958	15.1213	12.034	15.3743	15.2745	16.5646	21.3302	14.5958	11.349	13.2852	14.923	11.6305	14.776	17.7224	14.876	14.7499
54	13.5963	2.26448	16.25	16.8515	13.0247	13.119	12.6108	14.1687	20.146	15.1233	14.7775	13.49	12.9503	14.2203	13.3362	11.5735	13.1101	12.243	13.3065	14.9074	16.1698	12.1545	12.724	17.0226	14.6478	8.416	14.4775	12.5668	10.8673	17.34	10.8837	19.1736	15.2424	13.6059	13.8138	10.7277	14.3004	14.2763	15.325	19.9191	13.7373	10.353	12.3189	13.3884	10.2392	13.558	16.5674	13.6566	13.9636
55	12.0973	2.32366	13.1591	16.1028	11.6867	11.8985	10.219	13.1444	18.2905	13.7714	13.5365	12.8175	11.4405	12.292	11.5628	9.86491	10.5121	10.9432	11.5514	12.8992	14.8285	10.8045	11.0929	15.9148	13.3218	7.82836	13.335	10.9592	8.27127	16.0197	9.34164	18.409	14.2377	12.0824	12.0575	9.10091	12.7837	12.9983	13.7637	17.9001	12.6596	9.148	11.1911	11.7622	8.47191	11.9177	15.0885	12.2295	12.8947
56	10.2729	2.43878	10.6039	15.965	9.97033	10.3282	7.50433	11.8267	15.8153	12.0643	11.9707	10.4643	9.56767	10.0024	9.45167	7.83456	7.55833	9.39656	9.28811	10.49	13.0894	9.208	9.11767	14.494	11.5287	6.32933	11.937	8.99489	5.28456	14.3087	7.59133	17.4503	13.0096	10.105	9.86133	7.144	10.812	11.395	11.8673	15.346	11.334	7.701	9.872	10.1027	6.35133	9.86611	13.251	10.617	11.5133
57	8.1367	2.54481	8.41757	13.5315	7.88654	8.41199	4.53764	10.177	12.824	9.98055	10.0995	8.56894	7.37748	7.40776	7.03519	5.50835	4.30573	7.61694	6.60475	7.73937	10.9793	7.41764	6.82979	12.7605	9.29003	5.06185	10.2313	6.69404	1.9387	12.2205	5.64291	16.1331	11.5009	7.73091	7.2807	4.86764	8.44033	9.43709	9.6529	12.4034	9.75627	5.975	8.33345	8.18337	3.90939	7.44963	11.0435	8.82045	9.81479
58	5.71774	2.70308	5.84915	11.5282	5.48642	6.18	1.44836	8.19273	9.41812	7.56373	7.93427	6.34636	4.91512	4.55558	4.33839	2.89585	0.893182	5.6013	3.57394	4.69448	8.54	5.51745	4.30564	10.7269	6.705	3.51164	8.21255	4.06861	-1.67861	9.78106	3.49418	14.4078	9.6853	5.04364	4.40282	2.29627	5.74564	7.17545	7.14548	9.23309	7.93155	3.917	6.53385	5.99309	1.16909	4.70455	8.55327	6.86845	7.79
59	3.06261	2.93977	2.90402	9.13786	2.81943	3.64123	-1.48712	7.08	5.65768	4.89388	5.43678	3.78239	2.21932	1.56794	1.36736	-0.00908081	-2.39148	3.29648	0.279333	1.44232	5.77899	3.56555	1.58697	8.40588	3.821	1.6268	5.82891	1.14456	-5.31756	6.99894	1.11909	12.2843	7.57167	2.07152	1.38264	-0.539697	2.79121	4.63964	4.33239	6.00721	5.86864	1.527	4.41562	3.49731	-1.81703	1.62851	5.84264	4.74773	7.229
60	0.187039	3.06811	-0.350051	6.39863	-0.00843434	0.786152	-3.90658	4.20352	1.67093	2.0323	2.50362	0.892394	-0.580162	-1.25888	-1.78312	-3.12849	-5.16167	0.644374	-3.03252	-1.75659	2.65165	1.71973	-1.35927	5.80691	0.665091	-0.722192	3.05691	-1.91776	-8.56615	3.93941	-1.44024	9.82871	5.17916	-1.15527	-1.48067	-3.50788	-0.290061	1.84655	1.19525	2.96788	3.63488	-1.003	1.9986	0.738919	-4.85597	-1.71047	2.971	2.49173	3.16591
61	-2.68617	2.96875	-3.61076	3.37358	-2.70824	-2.25909	-5.53455	0.262091	-2.16594	-0.946091	-0.954606	-2.12227	-3.18912	-3.52955	-4.80252	-6.19894	-7.04891	-2.28827	-5.957	-4.45894	-0.885424	0.249636	-4.42691	2.93118	-2.49355	-3.68282	0.0735455	-4.76621	-10.9855	0.837394	-3.95091	7.09909	2.50912	-4.42364	-3.79109	-6.27564	-3.20164	-1.13282	-2.12576	0.438545	1.45882	-3.308	-0.509242	-2.05252	-7.56836	-4.97476	0.0700909	0.314818	-0.412818
62	-5.10404	2.79366	-6.38191	0.181616	-4.87608	-5.13776	-6.27818	-2.69985	-5.31002	-3.81979	-4.73976	-4.85212	-5.24922	-4.97423	-7.26732	-8.82067	-7.87236	-5.20028	-8.07847	-6.28819	-4.7273	-0.608364	-7.25842	-0.179818	-5.20945	-7.22913	-2.70609	-6.99957	-12.2759	-1.91974	-6.03436	4.13286	-0.394172	-7.31067	-5.25527	-8.41939	-5.56658	-4.03191	-5.2472	-1.29188	-0.326091	-5.035	-2.75566	-4.4947	-9.536	-7.63326	-2.55245	-1.459	-3.51045
63	-6.88743	2.60731	-8.2698	-2.88095	-6.22283	-7.39757	-6.21561	-5.23879	-7.37505	-6.20358	-8.37517	-6.88167	-6.50698	-5.54518	-8.85032	-10.6329	-7.68127	-7.64266	-9.13926	-7.09327	-8.53397	-0.769636	-9.37327	-3.28952	-7.07042	-11.0335	-4.81682	-8.3458	-12.36	-3.96103	-7.36673	1.02258	-3.27989	-9.37264	-5.7933	-9.63121	-7.1093	-6.42373	-7.68133	-2.10703	-1.46545	-5.982	-4.41128	-6.23342	-10.5001	-9.29332	-4.47982	-2.56564	-6.169
64	-7.77921	2.62256	-9.102	-5.38973	-6.65127	-8.66164	-5.52955	-6.98018	-8.23455	-7.74991	-11.3024	-7.97736	-6.89427	-5.34864	-9.42936	-11.4369	-6.65927	-9.23582	-9.10118	-6.91691	-11.7743	-0.306364	-10.429	-5.95273	-7.87	-14.43	-5.94845	-8.73036	-11.3566	-5.07627	-7.79909	-1.96055	-5.664	-10.3307	-5.50555	-9.81409	-7.73918	-7.94118	-9.01936	-2.07727	-1.88073	-6.118	-5.29045	-7.07855	-10.4161	-9.81064	-5.40127	-2.90273	-7.983
65	-7.75408	2.85058	-8.9101	-6.99579	-6.22657	-8.91107	-4.42873	-7.74691	-7.99795	-8.3123	-13.0855	-8.10791	-6.50651	-4.57949	-9.06868	-11.2271	-5.05609	-9.80723	-8.11595	-5.94874	-14.0379	0.609182	-10.625	-7.74661	-7.62106	-16.7687	-6.03545	-8.25015	-9.51506	-5.25074	-7.35548	-4.39836	-7.1942	-10.1418	-4.59391	-9.05388	-7.52564	-8.41273	-9.23856	-1.38027	-1.64133	-5.537	-5.3817	-7.02614	-9.38755	-9.27392	-5.25018	-2.58418	-8.76152
66	-6.94181	3.09053	-7.87099	-7.56032	-5.12374	-8.26702	-3.10236	-7.57082	-6.91662	-7.92776	-13.5466	-7.40233	-5.5282	-3.45917	-7.956	-10.1535	-3.14373	-9.39932	-6.45154	-4.42421	-15.0926	1.77336	-9.38415	-8.46852	-6.51261	-17.698	-5.22636	-7.11346	-7.15269	-4.61791	-6.18658	-5.96004	-7.7437	-8.96515	-3.2747	-8.95	-7.486	-7.88545	-8.47088	-0.234061	-0.904485	-4.411	-4.80439	-6.21472	-7.62879	-7.91832	-4.16945	-1.83891	-8.54406
67	-5.6061	3.23788	-6.24467	-7.14867	-3.57467	-6.95933	-1.695	-6.626	-5.28433	-6.764	-12.7773	-6.086	-4.16433	-2.18233	-6.936	-8.45333	-1.176	-8.207	-4.38733	-2.58633	-14.937	3.002	-7.517	-8.168	-4.829	-17.189	-3.782	-5.55633	-4.588	-3.38767	-4.511	-6.55267	-7.38667	-7.085	-1.738	-8.95	-5.459	-6.652	-6.99267	1.141	0.14	-2.944	-3.742	-4.85433	-5.407	-6.04133	-2.431	-1.772	-8.536
68	-3.82757	3.18565	-4.30327	-5.95968	-1.82424	-5.25306	-0.307636	-5.14582	-3.37439	-5.06582	-11.0587	-4.41633	-2.60553	-0.870657	-5.62757	-6.39249	0.653939	-6.48517	-2.16278	-0.674232	-13.776	4.12982	-5.25067	-7.05067	-2.83321	-15.446	-1.99164	-3.80148	-2.09525	-1.79312	-2.56682	-6.29697	-6.32107	-4.81048	-0.179636	-3.86606	-3.97224	-5.02909	-5.11535	2.55218	1.30561	-1.325	-2.3859	-3.16997	-2.97788	-3.93697	-0.340909	0.398182	-6.03682
69	-1.95194	2.99109	-2.29096	-4.2483	-0.0891313	-3.39327	0.989818	-3.42061	-1.40794	-3.13145	-8.73763	-2.66194	-1.00538	0.403051	-2.5178	-4.22279	2.23236	-4.47303	0.0261717	1.13428	-11.907	5.06691	-2.93448	-5.462	-0.792303	-12.8174	-0.170182	-2.04123	0.122242	-0.0475455	-0.596455	-5.4378	-4.80332	-2.44842	1.24015	-1.75564	-2.47973	-3.18636	-3.10145	3.86912	2.44209	0.288	-0.907636	-1.37738	-0.580515	-1.84649	1.77164	1.65455	-4.11997
70	-0.209569	2.72537	-1.223	-2.26473	1.48679	-1.57176	2.16664	-1.65255	0.444667	-1.16336	-6.13336	-0.990818	0.527788	1.58285	-0.628182	-2.13579	3.416	-2.3903	2.04339	2.76248	-9.61588	5.79891	-0.802545	-3.67191	1.10673	-9.70215	1.50873	-0.400364	1.95418	0.502	1.23045	-4.23382	-3.07618	-0.196182	2.46018	0.121636	-1.296	-1.73	-1.13806	5.02836	3.46882	1.779	0.544848	0.340636	1.61318	0.0564545	3.69436	2.78309	-2.10136
71	1.35459	2.37257	0.514222	-0.219616	2.85096	0.0963737	3.22609	0.0284848	2.07744	0.694485	-3.53252	0.506848	1.93016	2.64059	1.05908	-0.255444	3.61879	-0.428535	3.81568	4.17805	-7.15196	6.36982	0.306	-1.87758	2.73327	-6.4836	2.96945	1.06101	3.37105	2.79149	2.83961	-2.88804	-1.32949	1.405	3.48436	1.68182	-0.754909	-0.547455	0.646747	5.98897	4.35815	3.08	1.85844	1.86039	3.48161	1.68145	5.30527	3.742	-0.153364
72	2.78205	2.04074	2.7842	1.73223	3.99837	1.57833	4.16706	1.56227	3.43773	2.34494	-1.15879	1.79927	3.16641	3.56885	2.49671	1.34465	5.159	1.28251	5.30579	5.34989	-4.73188	6.83909	1.93206	-0.201061	4.01248	-3.47804	4.18682	2.30891	4.40508	4.71679	4.20148	-1.55379	0.305414	2.33106	4.3327	2.92167	1.19448	2.12245	2.15248	6.74458	5.11658	4.179	2.96996	3.13924	4.97585	3.01115	6.54736	4.53627	1.61236
73	3.88344	1.80095	4.00709	3.47227	4.94064	2.88145	4.96355	2.94082	4.51209	3.74545	0.871455	2.87236	4.21991	4.36864	3.66727	2.64327	5.60409	2.70664	6.411	6.26345	-2.53118	7.24273	3.677	1.27527	4.93455	-0.904545	5.16645	3.33545	5.12609	5.91364	5.30227	-0.335727	1.76873	4.461	5.01282	3.87745	2.04755	3.419	3.32318	7.30682	5.76536	5.098	3.856	4.19827	6.10764	4.07373	7.42064	5.20282	3.14327
74	4.77811	1.58832	4.99214	4.755	5.69708	4.01187	5.60539	4.18236	5.32643	4.89388	2.52386	3.72955	5.09048	5.05692	4.5901	3.66361	5.88458	3.86865	6.66264	6.94095	-0.668788	7.58455	4.523	2.51067	5.55709	1.13627	5.93955	4.15907	5.61386	6.8691	6.14661	0.587	3.04813	5.2853	5.53591	4.59739	2.76091	4.42273	4.17315	7.69691	6.33355	5.861	4.52443	5.08688	6.91794	4.90011	7.98745	5.77855	4.42833
75	5.43814	1.5034	5.75999	5.23475	6.30097	4.9733	6.09964	5.30236	5.93065	5.80661	3.83079	4.39042	5.79721	5.252	5.31186	4.44072	6.07391	4.79808	8.07185	7.42332	0.80803	7.85873	5.09733	3.50939	5.96561	2.65153	6.55045	4.81165	5.94277	7.59508	6.7643	0.983576	4.13696	6.70897	5.93309	5.13445	3.38458	5.18164	4.77023	7.861	6.733	6.491	4.556	5.82786	7.46679	5.51923	8.34636	6.27564	5.47482
76	5.97033	1.43452	6.34591	7.02788	6.79655	5.79203	6.45255	6.30136	6.38394	6.50764	4.376	4.86791	6.37452	6.05879	5.87482	5.01061	6.21109	5.51242	8.48652	7.74688	1.90718	8.06436	5.47045	3.938	6.223	3.68427	7.03973	5.33552	6.1713	8.10973	7.18864	2.51703	5.01645	7.29864	6.23527	5.54355	3.94973	5.74591	5.18861	7.99136	6.94845	6.999	5.41148	6.44	7.678	5.97594	8.59891	6.70409	6.118
77	6.37477	1.40003	6.76788	7.69847	7.21394	6.51257	6.66	7.16197	6.73728	7.02294	5.36882	5.037	6.86884	6.60632	6.30012	5.42056	6.3063	6.03018	8.651	7.95339	2.70219	8.19418	5.73509	4.65255	6.40185	4.3507	7.117	5.76076	6.33078	8.43441	7.44918	3.2819	5.69899	7.52	6.448	5.86991	4.47715	6.15755	5.51546	8.08121	7.59694	7.368	5.69856	6.93076	7.99012	6.31838	8.82255	7.07027	6.4477
78	6.68282	1.37925	7.01556	8.19256	7.56222	7.138	6.707	7.855	7.03167	7.38067	6.20933	5.26833	7.30111	6.93133	6.466	5.71344	6.362	6.371	8.65322	7.982	3.27589	8.251	5.93333	5.37633	6.509	4.75144	7.724	6.09278	6.42856	8.58767	7.57533	3.968	6.21511	7.99867	6.555	6.13633	4.669	6.454	5.80522	7.979	7.80267	7.721	5.92022	7.30878	8.28233	6.56444	9.049	7.365	7.29367
79	6.88302	1.35595	7.07376	8.407	7.83567	7.64758	6.57464	8.053	7.062	7.605	6.60136	5.39709	7.66564	7.14436	6.67442	5.90621	6.368	6.56894	8.5607	8.12385	3.68979	8.23464	6.08291	5.71836	6.60264	4.95012	7.91136	6.3307	6.45724	8.58385	7.58673	4.54682	6.60209	8.41691	6.53745	6.34636	5.31627	6.65445	6.06745	7.73982	7.86236	7.721	6.06558	7.58779	8.34155	6.70079	9.25273	7.55555	7.50827
80	6.99315	1.35293	6.92356	8.7134	8.00839	8.01204	6.25494	8.59191	7.48271	7.70894	6.8399	5.35473	7.94858	7.25004	6.828	6.00774	6.30091	6.64355	8.29466	8.10528	3.95234	8.12791	6.18315	5.798	6.74091	4.98296	7.99555	6.47081	6.40893	8.42678	7.553	4.99249	6.88454	8.60218	6.3993	6.48582	5.559	6.77627	6.27289	7.32506	7.77503	8.486	6.08766	7.75686	8.28712	6.70503	9.38891	7.61045	7.56321
81	6.98647	1.35388	6.53348	9.02126	8.05382	8.20064	5.75833	8.81082	7.61137	7.70364	6.90873	5.20539	8.13493	7.24584	6.80335	6.0377	6.23	6.60275	7.88899	8.08706	4.04461	7.89991	6.21897	6.1043	6.74118	4.89592	7.97209	6.50938	6.29822	8.11991	7.40918	5.29826	7.04849	8.66455	6.17	6.5363	5.98579	6.96882	6.3833	6.701	7.53539	8.626	5.93137	7.77968	8.16833	6.54664	9.40964	7.51091	7.46521
82	6.84582	1.36025	5.90736	9.09082	7.99327	8.19491	5.13582	8.74309	7.644	7.60545	6.77836	4.92009	8.21591	7.12873	6.72245	6.01582	5.99818	6.47127	7.36091	7.619	4.043	7.55409	6.17373	6.22809	6.63645	4.73409	7.82955	6.46255	6.17518	7.68864	7.214	5.45709	7.07055	8.59091	5.88136	6.491	6.07382	7.17791	6.38336	5.87236	7.14864	8.417	5.55455	7.62182	8.03455	6.21291	9.29109	7.26	7.21509
83	6.61098	1.39533	5.12254	9.099	7.89978	8.01246	4.50376	8.49742	7.64881	7.45152	6.44804	4.50515	8.221	6.91362	6.65414	5.92584	5.56	6.352	6.78709	7.11656	3.78185	7.14845	6.05215	6.24082	6.40739	4.52536	7.57191	6.37363	6.10827	7.607	6.96964	5.46685	6.94955	8.4007	5.856	6.38321	5.92858	7.09936	6.29311	4.90106	6.66942	8.029	5.172	7.29569	7.93088	5.74412	9.06355	6.89582	6.84073
84	6.33889	1.43725	4.464	8.94351	7.88637	7.73851	4.02518	8.15221	7.70026	7.34506	5.96477	4.05558	8.21676	6.69416	6.71244	5.886	5.27203	6.32973	6.28883	6.50641	3.38701	6.80809	5.91139	6.18724	6.05494	4.2882	7.26591	6.30919	6.17026	7.00504	6.59409	5.35689	6.72637	8.179	5.49691	6.33152	5.63524	6.72955	6.18554	3.90403	6.19652	7.647	4.66609	6.88561	7.90997	5.2608	8.80391	6.51673	6.43427
85	6.14412	1.53473	4.26158	8.92	8.08112	7.52921	3.84245	7.862	7.86067	7.44127	5.44864	3.74818	8.24918	6.61642	6.99055	5.73406	5.13373	6.38552	5.98764	5.95385	3.07685	6.67173	5.84891	6.136	5.65482	4.05497	7.14	6.294	6.41988	6.84318	6.437	5.22639	6.50536	8.17236	5.585	6.475	5.30155	6.295	6.1777	3.00982	5.95791	7.647	3.47194	6.53527	8.027	4.93094	8.59936	6.27355	6.15936
86	6.14553	1.64237	3.66093	8.92172	8.54066	7.54265	3.99955	7.80442	8.19232	7.83385	5.09763	3.72485	8.311	6.7484	7.096	5.74259	5.111	6.75378	5.95483	5.65611	2.96701	6.80227	5.95476	6.23221	5.34118	3.8936	7.07745	6.47831	6.86382	7.07025	6.47242	5.22964	6.42578	8.14509	5.92348	6.86879	5.08306	6.00227	6.37237	2.30376	6.22103	7.374	2.90033	6.4129	8.30442	4.88914	8.54082	6.30773	6.18433
87	6.39035	1.7497	3.89048	9.22622	9.17961	7.83865	4.41088	8.09545	8.66584	8.49609	5.09211	4.018	8.57116	7.05782	8.07302	6.0404	5.34858	7.36947	6.15549	5.625	3.16409	6.856	6.25915	6.61848	5.24576	3.8817	7.27573	6.78843	7.46337	7.5668	6.75952	5.53333	6.59945	8.46476	6.307	7.47991	5.10852	5.95727	6.78744	1.83009	6.89158	7.558	2.74342	6.63682	8.72633	5.16611	8.67745	6.67073	6.58627
88	6.78367	1.83171	4.41561	9.661	9.609	7.88621	4.927	8.68827	9.21118	9.29673	5.47509	4.53609	9.05476	7.306	8.421	6.54964	5.503	7.734	6.4	5.90036	3.65985	7.54509	6.72336	7.092	5.43127	4.06418	7.325	6.873	7.544	7.636	7.28927	6.1693	7.03306	9.004	6.60536	8.19218	5.40145	6.15818	7.35182	1.60082	7.66882	7.967	3.08497	7.067	9.23373	5.70279	8.98073	7.29491	6.799
89	7.33273	1.89803	5.04033	9.91189	10.1103	8.98956	5.443	9.185	9.749	10.0833	6.14044	5.144	9.239	7.71178	9.70044	7.18989	6.10833	8.52067	6.50756	6.57111	4.34	8.048	7.309	7.62067	5.847	4.44222	8.313	7.54578	8.77333	8.73289	7.506	7.03922	7.60978	9.654	7.401	8.686	5.712	6.577	7.922	1.625	8.433	7.967	3.84489	7.34878	9.74367	6.40311	9.008	7.35	6.799
90	7.95334	1.97435	5.64868	10.9444	10.737	9.69456	5.607	9.185	10.019	10.538	6.92473	5.538	9.73961	8.45014	10.6549	7.91912	6.82848	9.15	6.884	7.14034	4.956	8.115	7.495	8.97582	5.991	4.96824	8.96727	8.12741	8.927	9.38153	7.506	7.97235	8.22216	10.074	7.401	9.15715	6.17212	7.196	8.17092	1.92903	9.15961	9.221	4.84745	8.335	10.045	7.15094	9.851	8.87982	8.37067
91	8.61005	1.97547	6.207	11.4686	11.1297	10.3777	6.27027	9.185	10.019	10.9607	7.68836	6.08573	10.3641	8.686	11.2933	8.71664	7.47836	9.79527	7.02145	7.406	4.956	8.83973	8.57409	9.69673	7.00373	5.58791	9.59273	8.631	8.927	9.88445	7.506	8.567	8.686	10.5772	8.20145	9.882	6.88	7.91691	9.40091	2.206	9.369	9.946	5.93145	8.335	10.33	7.85227	10.0139	9.66345	9.56164
92	9.23083	1.92134	6.437	11.8578	11.5398	10.801	6.84324	10.1916	10.019	11.5731	8.262	7.03664	10.8099	9.12045	11.7566	9.52332	8.04794	10.3169	7.262	7.89528	4.956	9.15118	9.233	10.012	7.1423	6.025	10.0965	9.12594	10.3352	10.2884	9.43252	9.14598	9.05438	11.181	9.38661	10.2977	7.51106	8.61591	10.0949	2.96636	10.0751	10.58	6.98603	8.335	10.7426	8.43321	10.8386	10.3221	9.752
93	9.67909	1.79782	6.82165	12.0927	11.5249	11.0807	7.24482	11.2259	10.5659	11.6478	8.48873	7.57727	11.1264	9.55787	11.977	10.2417	8.38358	10.3298	7.3817	8.4009	5.95716	9.37882	9.33012	10.3782	8.41494	6.46629	10.3121	9.56117	10.6374	10.5421	10.4351	9.9	9.89044	11.5242	9.64694	10.689	8.39921	9.17082	10.6629	4.14376	10.3538	10.997	7.91516	9.03904	10.794	8.79814	11.1441	10.8123	10.3862
94	9.91614	1.61953	7.04594	12.1656	11.1696	11.4218	7.55409	11.2626	10.865	11.4175	9.03915	7.95655	11.1745	9.70779	11.8306	10.7696	8.53491	9.92494	7.51512	8.59497	7.43718	9.49255	9.87891	10.7046	8.94291	7.20636	10.041	9.62	10.5881	10.559	10.7656	10.3514	10.1849	11.7134	9.683	10.7628	8.84191	9.49991	10.9998	4.834	10.053	11.103	8.64667	9.67891	10.6201	8.889	11.2324	11.0465	10.6347
95	9.79891	1.45429	6.93614	12.0555	10.3578	11.1414	7.74415	11.0839	10.6781	10.8109	8.84849	8.13797	10.9069	9.73302	11.1633	11.0654	8.556	9.01061	7.50631	8.63501	7.69418	9.492	9.81518	10.7126	9.19564	7.45855	9.14645	10.0129	10.2222	10.5324	10.8601	10.7797	10.1945	11.2902	9.09406	10.5945	9.0623	9.59209	11.0014	5.12321	9.19052	10.846	9.1591	9.43061	10.1193	8.56086	11.0584	10.9123	10.5519
96	9.33748	1.37968	6.69112	11.6866	9.00325	10.317	7.83491	10.6501	10.4163	9.70985	8.12336	8.14448	10.2416	9.66557	9.88778	11.1729	8.64827	7.57758	7.45412	8.52946	7.73637	9.472	9.47806	10.5952	9.15164	7.58153	7.62527	10.0129	9.44588	10.3189	10.7397	10.7732	9.81774	10.325	8.13648	10.0136	9.002	9.47027	10.5326	4.86048	7.71412	10.167	9.47956	8.84884	9.1723	7.83955	10.932	10.2875	10.266
97	8.51107	1.53847	6.39718	10.9118	7.14576	8.85397	7.88309	9.85	10.0699	8.04064	6.80936	8.04518	9.0987	9.57009	8.07042	11.0842	8.60645	5.74324	7.42067	8.28918	7.51185	9.29309	8.79345	10.3515	8.88636	7.60673	5.65218	9.67364	8.18539	10.0559	10.3875	10.4199	8.90621	8.837	6.83691	8.966	8.59364	9.06918	9.45215	3.99	5.70455	8.985	9.67515	7.82748	7.72818	6.65409	9.78582	9.06427	9.77627
98	7.26759	1.96537	6.14004	9.61383	4.96813	6.87027	7.95558	8.56173	9.47671	5.89633	6.393	7.91427	7.60579	9.45801	5.92182	10.6366	8.29194	3.74528	7.49585	7.82218	6.862	9.226	7.64424	9.87264	8.41588	7.38634	3.53391	8.91791	6.5029	9.74426	9.68139	9.56342	7.36215	6.96185	5.19194	7.41818	7.727	8.23218	7.75381	2.59648	3.38018	7.349	9.72725	6.35104	5.90567	4.99026	8.222	7.26755	8.99452
99	5.80947	2.45783	5.95459	7.83991	2.73637	4.66822	7.96	6.80897	8.45606	3.51339	3.31486	7.69045	6.03033	9.1574	3.70004	10.618	7.54085	1.87612	7.65955	6.94319	5.67271	8.36873	6.05373	8.97788	7.59785	6.71803	1.59355	7.78081	4.60304	9.21335	8.51315	8.12948	5.29376	4.94394	3.40479	5.51009	6.35552	6.90036	5.66192	0.922152	1.034	5.463	9.41237	6.145	3.97285	3.01996	6.40545	5.12155	7.81342
100	4.18795	2.77435	5.69	5.8	0.706	2.557	8.308	4.801	6.985	1.189	1.289	7.135	4.605	8.402	1.655	8.397	6.401	0.351	7.667	5.567	4.051	7.248	4.264	7.608	6.3	5.572	1.435	6.435	4.584	8.297	6.95	6.259	3.017	3.028	1.727	3.491	4.625	5.238	3.547	-0.698	-1.026	3.571	8.507	2.838	2.199	1.036	4.426	2.968	6.274
all values Left	mean	std	steps
1	14.33	2.26079	16.25	15.965	13.734	13.41	13.82	16.942	17.956	19.708	14.181	16.457	13.49	16.297	15.618	11.756	16.325	16.498	14.833	13.022	16.321	11.311	11.537	12.984	12.345	16.488	13.03	13.284	17.229	15.075	8.416	11.51	15.209	14.033	14.771	15.347	16.544	12.913	17.346	13.574	13.888	12.591	11.037	14.581	15.065	16.782	20.295	10.353	13.377
2	12.8799	2.3577	11.8731	15.8625	12.5888	12.3006	12.0775	15.4902	17.0992	17.6075	12.5859	15.816	10.9392	14.5825	14.4631	10.0004	14.7533	15.229	13.4225	11.6567	14.3823	9.31083	10.0116	11.0783	9.8246	15.2442	11.8188	11.8188	16.1423	13.916	6.73582	9.61271	14.2497	12.0082	12.5505	13.4106	14.5181	11.592	15.9678	12.2268	12.4347	10.5178	9.47276	13.135	14.003	15.5972	18.3846	9.13338	12.4041
3	11.1837	2.45503	9.89983	13.2808	11.0681	10.8561	9.91902	13.5908	15.8534	14.9035	10.6159	14.9107	9.14601	13.8552	13.0205	7.93458	12.7472	13.5507	11.6657	9.96385	11.9388	6.94786	8.1514	8.68538	6.98193	13.6008	10.3599	10.0263	14.7263	12.3096	5.58427	8.50634	13.0794	9.49572	10.042	11.0998	13.002	10.0562	14.1905	10.5934	10.5132	8.04905	7.578	11.2191	12.6467	14.0944	15.9143	7.66613	11.2654
4	9.15381	2.59402	7.51648	11.328	9.15152	9.07173	7.43079	11.2597	14.1903	11.7188	8.29858	13.6927	7.03212	12.9158	11.2839	5.60621	10.3434	11.4869	9.56955	7.94794	9.09194	4.26252	6.00379	5.90064	3.86588	11.5747	8.66367	7.91727	12.9795	10.2437	4.16709	7.24667	11.6566	6.54597	7.39545	8.43182	11.1533	8.28782	12.0339	8.667	8.17218	5.26161	5.35891	8.88233	10.9652	12.2558	13.0262	5.91264	9.92945
5	6.82391	2.79423	4.74192	8.98537	6.87501	6.972	4.70533	8.55375	12.12	8.14139	5.71272	12.1433	4.59059	11.6704	9.22397	3.03963	7.60923	9.09176	7.16666	5.63553	5.91085	1.28393	3.61415	2.79843	0.607859	9.212	6.80567	5.55145	10.9147	7.79878	2.45258	5.75464	9.95839	3.19761	4.84745	5.42158	9.01698	6.29291	9.55093	6.46999	5.50315	2.27882	2.84121	6.20704	8.96455	10.0937	9.88218	3.82043	8.36673
6	4.22468	3.04229	1.60138	6.31438	4.29683	4.58048	1.84478	5.55042	9.68557	4.24806	2.92701	10.2811	1.81231	10.0808	6.80221	0.307505	4.60062	6.41804	4.4836	3.03757	2.47931	-1.86072	1.02876	-0.512333	-2.47103	6.53046	4.84622	2.99255	8.54636	5.05489	0.347424	3.96114	7.95824	-0.49202	2.70809	2.21785	6.65516	4.07836	6.79709	4.01213	2.54602	-0.652222	0.0510606	3.25828	6.67123	7.63599	6.64824	1.39922	6.53385
7	1.45937	3.23168	-1.73494	3.37358	1.49212	1.88555	-0.968939	2.36321	6.91573	0.260545	-0.00109091	8.12	-1.17561	8.11573	4.06373	-2.3593	1.40842	3.52964	1.52373	0.145061	-0.967394	-4.8313	-1.57045	-3.75827	-4.95339	3.4973	2.86867	0.243455	5.88455	2.036	-2.29664	1.78658	5.60655	-4.31267	1.24045	-0.819545	4.16509	1.62055	3.81097	1.30488	-0.680727	-3.15042	-2.91182	0.152061	4.11124	4.87845	3.54782	-1.1427	4.37018
8	-1.36517	3.24121	-4.86437	0.27204	-1.34046	-1.05255	-3.42202	-0.754919	3.81929	-3.37415	-2.91175	5.62522	-4.01586	5.71496	1.24103	-4.61656	-1.72451	0.608303	-1.62888	-2.97284	-4.05322	-7.18596	-3.83908	-6.52367	-6.52846	0.0620505	1.08278	-2.69455	2.93118	-1.13667	-5.53721	-0.813263	2.89139	-7.84324	0.568485	-3.25409	1.76121	-1.05827	0.698242	-1.53029	-3.99261	-4.87818	-5.75042	-2.82972	1.30129	1.79808	0.89503	-3.43011	1.89961
9	-3.89985	3.0795	-7.31136	-2.72101	-3.84319	-3.96709	-5.19631	-3.4148	0.510081	-6.16012	-5.46504	2.69544	-6.27889	2.84161	-1.29448	-6.17268	-4.41878	-2.01538	-4.6712	-6.06086	-6.36765	-8.59905	-5.43433	-8.41837	-7.08345	-3.71252	-0.219889	-5.64509	-0.270636	-4.11467	-9.17994	-3.68104	-0.00948485	-10.5807	0.658242	-4.78082	-0.246394	-3.73136	-2.2501	-4.17256	-6.97556	-5.69749	-8.04097	-5.30119	-1.66559	-1.5001	-1.00339	-5.11153	-0.651848
10	-5.92438	2.83203	-8.75364	-5.21318	-5.64664	-6.44818	-6.12791	-5.27709	-2.68618	-7.78836	-7.28773	-0.746	-7.67409	-0.359727	-3.19209	-6.89655	-6.31464	-4.00855	-7.17682	-8.719	-7.62891	-8.96764	-6.16445	-9.22891	-6.69927	-7.54245	-0.832	-8.20873	-3.46564	-6.444	-12.7546	-6.39773	-2.70609	-12.1445	1.35509	-5.30755	-1.6	-5.97564	-4.61336	-6.228	-9.16645	-5.66264	-9.44327	-6.96045	-4.49355	-4.67064	-1.99418	-5.99436	-2.91073
11	-7.14433	2.74891	-9.102	-6.86961	-6.53777	-8.13894	-6.22201	-6.19715	-5.34209	-8.21715	-8.1714	-4.56733	-8.11688	-3.48449	-4.23591	-6.82554	-7.23066	-5.17916	-8.80886	-10.5795	-7.80236	-8.39424	-6.03904	-8.95851	-5.57865	-10.9806	-0.668667	-9.95236	-6.17036	-7.69667	-15.6427	-8.45598	-4.7673	-12.4042	2.4583	-4.92973	-2.20001	-7.40255	-6.07993	-7.42754	-10.2566	-4.94821	-9.82236	-7.69407	-6.75772	-7.24213	-2.11842	-6.05931	-4.53694
12	-7.4569	2.89064	-8.45956	-7.54244	-6.49811	-8.86833	-5.59344	-6.23278	-7.15222	-7.61833	-8.10356	-8.25622	-7.68944	-6.02889	-4.373	-6.10878	-7.19244	-5.517	-9.43578	-11.4343	-7.04144	-7.11133	-5.226	-7.79044	-3.95867	-13.5761	0.0591111	-10.625	-7.934	-7.88178	-17.3413	-9.47422	-5.90367	-11.4668	3.79133	-3.85133	-2.09578	-7.828	-6.57878	-7.70733	-10.1774	-3.76678	-9.23567	-7.55867	-8.12122	-8.84133	-1.54	-5.41189	-5.349
13	-6.96072	3.15982	-7.06097	-7.27394	-5.65785	-8.66218	-4.40709	-5.57391	-8.04058	-6.27173	-7.21152	-11.2393	-6.5867	-7.62952	-3.69755	-4.93561	-6.36609	-5.15136	-9.11494	-11.2696	-5.59009	-5.3883	-3.9617	-6.00558	-2.08424	-15.0178	1.14233	-10.4966	-8.47255	-7.12733	-17.6434	-9.31467	-6.04818	-9.59918	5.20764	-2.31636	-1.43458	-7.21827	-6.24664	-7.16794	-9.07488	-2.31276	-8.95	-7.486	-8.44379	-9.32255	-0.472273	-4.23318	-5.35073
14	-5.80409	3.37285	-5.19129	-6.23565	-4.23665	-7.6883	-2.86335	-4.45097	-7.96773	-4.47752	-5.72137	-13.0656	-5.05585	-8.16994	-2.40312	-3.49104	-4.97454	-4.28129	-8.031	-10.2305	-3.72991	-3.47441	-2.48145	-3.87572	-0.187687	-15.1635	2.37478	-8.90464	-7.98109	-5.68844	-16.6122	-8.04636	-5.33085	-7.15269	6.58703	-0.561636	-0.402242	-5.85282	-5.33602	-6.01028	-7.23102	-0.768909	-8.95	-5.6228	-7.76956	-8.72058	0.863758	-2.7314	-4.67882
15	-4.20261	3.38859	-3.13055	-4.65921	-2.49265	-6.18712	-1.17181	-3.07612	-6.98207	-2.49482	-3.89055	-13.5478	-3.34256	-7.73871	-0.710333	-1.93751	-4.242	-3.12034	-6.936	-8.55222	-1.73579	-1.57841	-0.966303	-1.63222	1.57965	-14.2042	3.58367	-6.968	-6.738	-3.844	-14.5052	-5.99015	-3.98897	-4.48412	7.85018	0.502	0.827586	-3.99664	-4.10382	-4.47475	-4.96761	0.698909	-4.73982	-4.07215	-6.45884	-7.32863	2.27373	-1.0969	-3.53145
16	-2.4776	3.32703	-1.223	-2.77936	-0.681879	-4.40818	0.496939	-1.61324	-5.334	-0.533455	-1.94209	-12.7773	-1.64312	-6.51355	1.17609	-0.396848	-2.11836	-1.84061	-5.81448	-6.50042	0.174758	0.140727	0.453879	0.527303	3.15876	-12.4682	4.64167	-4.744	-5.054	-1.83067	-11.6797	-3.53112	-2.29382	-1.89994	8.96182	1.97382	2.10158	-1.92682	-2.74842	-2.77782	-2.57921	1.9917	-2.15891	-2.56136	-4.82655	-5.4903	3.61873	0.513909	-2.10873
17	-0.656274	3.12614	-0.796889	-0.799313	0.991838	-2.56864	2.04567	-0.179758	-3.33425	1.25533	-0.0417273	-11.0408	-0.0808586	-4.7958	3.08488	1.04949	0.375859	-0.544737	-2.61472	-4.3293	1.85872	0.524	1.70102	2.48204	4.51787	-10.2491	5.48944	-2.51491	-3.20527	0.147778	-8.51994	-1.00732	-0.509121	0.375697	9.91564	4.40036	3.28306	0.109091	-1.42612	-1.08707	-0.29502	3.0877	-0.213091	-1.296	-2.98859	-3.47964	4.82197	1.98926	-0.587636
18	1.0309	2.78878	2.28483	1.12847	2.45063	-0.831121	3.44182	1.15273	-1.25376	2.78273	1.69205	-8.69322	1.29184	-2.84384	4.87967	2.35654	2.03866	0.69901	-0.716364	-2.23402	3.23782	2.61122	2.75353	4.1778	5.62589	-7.80416	6.14211	-0.485818	-1.38455	1.92822	-5.3843	1.32948	1.16764	2.22715	10.7234	5.67691	4.30579	1.95273	-0.222949	0.483838	1.405	4.00379	1.41773	-0.845091	-1.73	-1.49523	5.82712	3.26872	0.875333
19	2.44542	2.44295	3.61618	2.89536	3.68336	0.725	4.68118	2.35591	0.705273	4.00973	3.19282	-6.061	2.45382	-1.358	6.47645	3.49918	3.47827	1.84127	0.982364	-0.341	3.416	2.955	3.63218	5.59064	6.47536	-5.35636	6.66	0.306	0.287273	3.404	-2.56273	3.33291	2.64136	3.62964	11.3878	6.69964	5.18245	3.53918	0.587	1.88836	2.23845	4.75209	2.714	1.16864	-0.251818	0.328364	6.62027	4.34609	2.16418
20	3.63863	2.16989	4.69507	4.42719	4.69868	2.10212	5.7624	3.43342	2.42925	4.95276	4.44273	-3.44367	3.3974	-0.222263	7.8413	4.46776	4.68014	2.86129	2.43302	1.27399	5.0214	4.48652	4.158	6.411	7.09777	-3.09146	7.09244	2.25727	1.73055	4.48844	-0.215909	4.95095	3.88561	4.62787	11.8894	7.48158	5.93861	4.84173	1.17324	3.11825	4.461	5.33702	3.71794	2.03318	2.2292	1.88824	7.21709	5.24443	3.231
21	4.62763	1.91453	5.54213	4.755	5.51599	3.31058	6.68629	4.3769	3.87881	5.65594	5.4496	-1.06167	4.13738	2.50436	8.96585	5.26776	5.63399	3.75352	3.61646	2.58691	5.55395	5.128	4.64544	7.05582	7.53377	-1.14139	7.46444	3.763	2.918	5.24333	1.60748	6.20141	4.89912	5.30331	12.2159	8.04018	6.57938	5.85273	2.59881	4.16528	5.26568	5.77927	4.4767	2.7547	3.49367	3.11894	7.63645	5.98827	4.06358
22	5.40256	1.74662	6.18864	6.50712	6.16536	4.35391	7.4503	5.16112	5.06909	6.17736	6.22885	0.968667	4.68755	3.82091	9.85664	5.92194	6.35152	4.52052	4.5503	3.61982	5.85488	5.64564	5.57161	8.18473	7.81573	0.430455	7.76733	4.565	3.86236	5.74733	2.94245	7.12779	5.70609	5.74358	12.3827	8.39791	7.09094	6.59545	3.35679	5.01645	6.70897	6.11503	5.04282	3.38458	4.47261	4.02345	7.861	6.59876	4.556
23	5.95313	1.63646	6.66267	7.42978	6.692	5.24433	8.04578	5.78089	6.02867	6.57567	6.81556	2.61578	5.037	4.86222	10.521	6.46644	6.88644	5.18278	5.28044	4.40789	6.055	6.12167	6.07856	8.54611	7.982	1.633	7.99933	5.112	3.938	6.07911	3.861	7.359	6.346	6.03878	12.416	8.575	7.45533	7.109	4.034	5.68378	7.30356	6.36633	5.471	3.95489	5.21356	4.66256	7.94067	7.081	4.83833
24	6.36903	1.55922	6.96014	7.98459	7.13248	6.0177	8.47133	6.24473	6.77809	6.89655	7.23471	3.91467	5.09308	5.64857	10.9661	6.93704	7.30064	5.252	5.85042	4.98692	6.19965	6.56522	6.55918	8.651	8.0064	2.51524	8.156	5.47045	5.15236	6.29967	4.45373	8.11971	6.85942	6.24411	12.328	8.58721	7.68994	7.41545	4.60048	6.1919	7.52	6.52318	5.81009	4.48699	5.76526	5.11499	8.08779	7.45001	5.5133
25	6.70038	1.5127	7.06479	8.3953	7.50042	6.69982	8.73285	6.55606	7.35291	7.062	7.51433	4.376	5.38782	6.20503	11.2065	7.34852	7.6257	6.24497	6.28209	5.40333	6.30021	6.95461	7	8.65448	8.12706	3.14906	8.23533	5.72936	5.55909	6.46367	4.80418	8.40376	7.117	6.38161	12.115	8.44	7.85239	7.56836	5.03261	6.57536	8.02042	6.56476	6.08691	4.669	6.16836	5.45839	8.00764	7.721	5.783
26	6.92728	1.45833	6.95778	8.41228	7.79222	7.28564	8.8331	6.706	7.79496	7.28094	7.67165	5.517	5.38624	6.55465	11.2633	7.69473	7.88082	6.67297	6.466	5.70122	6.36009	7.25952	7.35337	8.51398	8.105	3.60692	8.244	5.92436	5.798	6.509	4.96561	8.45193	7.4297	6.45041	11.7748	8.13673	8.01884	7.59155	5.32471	6.86005	8.42685	6.48177	6.30776	5.35223	6.45786	5.75411	7.79645	7.91418	5.98285
27	7.07353	1.43519	6.61599	8.93702	7.9843	7.75339	8.76474	6.67367	8.10117	7.55782	7.71648	6.26167	5.29159	6.71709	11.1699	7.96279	8.06385	6.9737	6.65614	5.89874	6.36967	7.45075	7.5682	8.21865	7.96597	3.90935	8.17	6.07273	5.92927	6.69211	4.97394	8.38798	7.82706	6.43996	11.323	7.70224	8.20844	7.553	5.46887	7.03562	8.60976	6.29367	6.46164	5.559	6.65551	6.02382	7.41712	8.52277	6.08679
28	7.09993	1.42618	6.02791	9.07173	8.05182	8.07391	8.51236	6.44209	8.262	7.63164	7.66218	6.641	5.07664	6.69691	10.9648	8.13909	8.15536	7.16464	6.828	6.00445	6.30445	7.49782	7.60418	7.78091	7.493	4.04545	7.979	6.17491	6.19355	6.76	4.87445	8.24827	7.96155	6.352	10.82	7.607	8.40155	7.39891	5.46418	7.07836	8.66673	6.03355	6.52973	6.01627	6.77627	6.244	6.834	8.569	6.04055
29	7.014	1.45326	5.24603	9.099	8.00309	8.21945	8.0793	6.00946	8.27646	7.644	7.53429	6.852	4.72793	6.49704	10.6883	8.21598	8.15086	7.25087	6.80537	6.03739	6.23	7.40015	7.42864	7.22859	6.95756	4.043	7.64778	6.21745	6.23827	6.71989	4.70773	8.03613	7.99709	6.22447	10.3541	6.99779	8.57249	7.214	5.34344	6.98391	8.58476	5.856	6.50267	6.07474	6.96623	6.37361	6.04355	8.30726	5.79012
30	6.83208	1.50029	4.464	9.06826	7.90378	8.17582	7.51148	5.39642	8.13598	7.66976	7.39868	6.896	4.29413	6.13639	10.646	8.221	8.08515	7.23231	6.72766	6.01774	5.99303	7.23405	7.053	6.65537	6.35069	3.89979	7.23511	6.18445	6.20791	6.56589	4.49818	7.74479	7.92603	6.12791	10.0207	6.84155	8.675	6.89327	5.2194	6.78213	8.38409	5.68826	6.4057	5.90991	7.17664	6.39286	5.09748	7.9171	5.29952
31	6.61975	1.53654	4.36279	8.92	7.87739	7.96909	6.90179	4.71394	7.8167	7.77291	7.37803	6.73867	3.90479	5.70512	10.1724	8.21736	8.03076	7.10436	6.65652	5.9317	5.55	7.14794	7.053	6.19873	5.8513	3.48261	6.86133	6.07718	6.14682	6.28833	4.26309	7.536	7.73773	6.14279	9.90127	7.08409	8.64573	6.54636	5.25864	6.55855	8.179	5.52745	6.33745	5.60597	7.10727	6.31533	4.10145	7.647	5.172
32	6.41783	1.63879	3.64992	8.91975	8.06193	7.69248	6.37015	4.13864	7.3511	8.03567	7.59936	6.38178	3.7178	5.35149	9.98785	8.24094	8.08772	6.88817	6.70689	5.886	5.26046	7.29646	6.83978	5.96835	5.64411	3.15265	6.67844	5.93945	6.176	5.91522	4.0357	7.536	7.45142	6.34125	10.001	7.60406	8.46781	6.413	5.59567	6.43911	8.16499	5.726	6.42994	5.27771	6.74639	6.20453	3.17688	7.56152	3.91445
33	6.3312	1.69846	3.85461	8.9978	8.5229	7.50406	6.0288	3.84896	6.8717	8.46448	8.10938	5.88011	3.83172	5.22406	10.0401	8.311	8.34434	6.68214	6.97297	5.74507	5.13019	7.412	5.91521	6.00054	5.625	2.98426	6.76844	5.84691	6.46327	5.53522	3.88412	7.19737	7.15679	6.75036	10.2087	7.636	8.16868	6.51609	6.25753	6.53645	8.17376	6.13351	6.76433	5.08017	6.31444	6.17265	2.42012	7.43347	3.09939
34	6.45161	1.7824	4.37967	9.34567	9.173	7.55	5.94967	3.929	6.549	9.002	8.837	5.369	4.228	5.405	10.373	8.49367	8.83967	6.62333	7.096	5.73733	5.111	8.21	5.91133	6.22267	6.091	3.103	6.856	5.889	7.092	5.279	3.882	7.02267	7.14	7.33933	10.395	8.87	7.867	6.91	7.13733	6.881	8.52233	6.307	7.338	5.13567	6.015	6.32833	1.888	7.69433	2.695
35	6.76631	1.8764	5.01621	9.661	9.609	7.854	6.13427	4.31492	6.49941	9.56245	9.63851	5.05656	4.7872	5.86926	10.9444	8.98951	9.56061	6.76893	8.0061	6.02202	5.39213	9.15046	6.22127	6.4	6.72275	3.52332	7.44556	6.13882	7.23618	5.26556	4.07436	7.31811	7.07042	7.544	10.5408	9.45385	7.7119	7.506	8.0658	7.3971	9.08344	7.09159	8.04815	5.45753	5.95621	6.70522	1.61185	7.967	2.83088
36	7.20731	1.94677	5.63738	10.1286	10.1445	7.98285	6.53418	4.84344	6.74158	10.019	10.3796	5.11656	5.4007	6.203	11.596	9.239	10.4342	7.08455	8.421	6.52206	5.503	9.84994	6.69635	6.62978	7.2838	4.15619	7.99978	6.55245	8.81545	5.52778	4.44697	7.88409	7.325	8.6057	10.7471	9.9527	7.7	7.506	8.567	7.98074	9.74309	7.401	8.686	5.712	6.14057	7.24368	1.58555	8.41033	3.46267
37	7.72092	1.95382	6.207	11.0295	10.737	9.03573	7.10818	5.38336	7.20545	10.019	10.538	5.568	5.538	6.96991	11.713	9.54445	11.3486	7.306	9.61736	7.15691	6.24591	9.997	6.949	6.884	7.406	4.893	8.048	7.08918	9.59164	5.991	4.96255	7.983	7.50464	8.927	11.0997	10.3417	7.89545	7.506	9.29409	8.58164	10.074	7.401	8.90345	6.34909	6.54073	7.86855	1.83209	9.48464	4.42255
38	8.3299	2.00334	6.437	11.5234	11.1806	9.72733	7.82564	5.607	7.78748	10.019	11.3459	6.292	6.58477	8.07051	12.9423	10.2464	12.1972	7.75789	10.6176	7.88215	6.93134	10.5043	7.53127	7.11691	8.11919	4.956	8.81844	7.495	10.012	6.11478	5.5697	9.34312	8.4587	8.927	11.5617	10.559	8.13	8.43073	9.9	8.686	10.7561	8.93076	9.882	6.88	7.13035	7.922	2.206	10.1829	5.51703
39	8.95504	1.94095	6.84569	11.8866	11.5525	10.3954	8.63919	6.23342	8.353	10.2754	11.6555	7.08733	7.26694	8.82164	13.4161	10.6874	12.906	8.46901	11.2631	8.67654	7.60196	10.4955	8.18661	7.262	8.47426	4.956	9.13911	8.03455	10.3011	7.105	6.025	10.0184	9.09158	10.3352	12.0075	10.5548	8.52081	10.2717	10.4385	9.6438	11.181	9.56277	10.1265	7.72141	7.84302	9.26616	2.65327	10.7401	6.61491
40	9.45655	1.8356	7.04715	12.1031	11.5127	10.801	9.46167	6.84324	8.483	10.865	11.6313	7.84133	7.75809	9.42239	13.6739	11.0447	13.188	8.686	11.7353	9.48342	8.15824	10.0448	8.57	7.44155	8.6337	5.30524	9.37433	8.98255	10.6965	7.51533	6.39445	10.4822	9.68545	10.6452	12.3048	10.4908	9.1047	10.6901	10.7961	10.0907	11.6325	9.68042	10.689	8.49212	8.54706	9.97555	3.97364	11.0388	7.61536
41	9.78612	1.706	6.92362	12.1656	11.11	11.0742	10.1726	7.26009	9.26467	10.7589	11.2819	8.262	8.0642	9.77395	13.6621	11.1855	13.5281	9.13518	11.968	10.207	8.44234	9.06099	8.78501	7.52219	8.63135	7.34045	9.49211	9.233	10.7147	8.56756	7.17718	10.7046	10.1445	10.5763	12.3713	10.2544	9.58014	10.8491	10.7641	10.2607	11.6942	9.66593	10.7382	8.91004	9.11961	10.5764	4.71733	10.9992	8.43033
42	9.81911	1.62866	6.66506	12.0537	10.2211	11.4232	10.6712	7.57672	9.47018	10.4943	10.5169	8.692	8.16853	9.81381	13.2372	11.032	13.6166	9.5601	11.8405	10.7449	8.556	7.52567	8.80491	7.49823	8.48518	7.65091	9.49156	9.69918	10.5995	9.032	7.44055	10.6754	10.3071	10.1472	12.2281	9.97285	10.0903	10.7618	10.3733	10.1135	11.1781	8.77253	10.6586	9.08877	9.47474	10.9626	5.09606	10.5648	9.01976
43	9.52337	1.66625	6.36264	11.6953	8.76079	11.1633	10.9321	7.76403	9.52806	10.1756	9.21991	9.04133	8.12255	9.45712	12.2252	10.5377	13.0732	9.70779	11.1995	11.0522	8.56873	5.839	8.66727	7.43973	8.19318	7.74458	9.472	9.88873	10.3515	9.212	7.57036	10.3572	9.992	9.26042	11.9674	9.59345	10.5544	10.4209	9.46409	9.53939	10.1019	7.75273	10.1506	8.974	9.59345	11.0311	4.94491	9.66555	9.399
44	8.89727	1.85483	6.10913	10.9537	6.77975	10.3848	11.005	7.84574	9.49352	9.65276	7.37411	8.73678	8.00336	8.578	10.6003	9.61825	12.865	9.7331	9.95389	11.1684	8.6507	5.1863	8.3134	7.41976	7.62375	7.59217	9.28067	9.71473	9.85773	9.11067	7.60718	9.61574	9.07973	7.85886	11.69	8.93194	10.8811	9.70309	7.95844	8.39815	8.48938	6.32325	9.197	8.474	9.50017	10.6548	4.19067	8.27441	9.62824
45	7.90045	2.23952	5.91756	9.71944	4.51878	8.99233	10.9559	7.89511	9.41033	8.742	5.13922	7.865	7.84967	8.22256	8.544	8.30367	10.6584	9.66722	8.16244	11.0893	8.52789	1.66733	7.52689	7.527	6.603	7.058	9.226	9.272	8.924	8.81111	7.43133	8.31811	7.57667	6.05011	11.4447	7.87033	10.9746	8.478	6.04867	6.67167	6.52844	4.62111	7.744	7.46956	9.148	9.68811	2.89133	6.51078	9.71867
46	6.54272	2.61438	5.58018	8.02991	2.27936	7.08427	10.819	7.96	9.24745	7.37227	2.77955	6.393	7.52918	4.99609	6.35018	6.797	8.45791	9.57291	6.02909	10.6598	8.06636	0.0233636	6.18455	7.67027	5.117	6.00418	8.283	8.41491	7.46255	8.3	6.84873	6.51682	5.65218	4.584	11.1325	6.47045	10.6905	6.79645	4.03673	4.55664	4.50073	2.87245	5.89891	5.97418	8.39036	8.09482	1.26218	4.603	9.48927
47	5.01432	3.0547	4.8206	6.07137	0.308525	4.93833	10.5718	8.04788	8.84738	6.985	0.590374	6.01256	6.81532	2.748	4.289	5.33522	6.47168	9.46241	3.81014	10.618	7.15695	-1.157	4.40743	7.56776	3.35652	4.48288	7.089	7.09291	5.70836	7.36756	5.80342	4.45508	3.59306	3.5002	10.5296	4.90891	9.94686	4.96245	2.15222	2.38282	2.63229	1.3207	3.89573	4.19773	7.14813	6.06172	-0.374939	2.78575	8.69621
48	3.43239	3.20784	3.61157	5.8	-1.24069	2.8517	10.0906	8.36941	7.99642	4.20112	-1.15409	2.59567	5.65304	0.620586	2.52924	4.06854	4.67192	9.17281	1.75606	8.50917	5.93271	-1.79989	3.056	7.02317	1.58726	4.051	5.47633	5.43418	3.95527	5.96489	4.4503	2.41796	1.69924	0.782889	9.52624	3.38788	8.77689	3.22273	0.550788	0.470848	1.04791	0.47	1.98494	2.45494	5.55012	3.94195	-1.70261	1.25196	8.507
49	1.96461	3.08108	2.24282	2.38155	-2.28927	1.02791	9.20491	8.47042	6.64785	2.28582	-2.27142	0.843	4.2407	-1.07597	1.15236	3.03136	3.18203	8.44685	0.0414242	6.86973	4.65715	-1.90433	1.79697	6.11667	0.0506364	1.4287	3.83033	3.72727	2.44764	4.26067	3.04091	0.653515	1.435	-0.270485	8.26527	2.09473	7.3297	1.746	-0.641636	-0.936909	-0.188879	-0.0526667	0.402364	1.01476	3.8583	3.547	-2.522	0.130303	5.867
50	0.776298	2.86468	1.1028	0.680525	-2.79075	-0.414697	7.88816	8.20125	5.02554	0.952242	-2.72844	-0.473444	2.88907	-2.14148	0.208424	2.20116	2.01726	7.2331	-1.27013	5.29756	3.55708	-1.54711	-0.682707	5.08673	-1.07214	-0.0125455	2.45456	2.23982	1.33573	2.54911	1.79903	-0.638657	-0.877727	-0.786394	7.00164	1.17624	5.85465	0.649182	-1.35408	-1.72409	-1.01841	-0.756778	-0.674455	0.00677778	2.30633	0.679727	-2.79255	-0.536808	4.02627
51	0.00422232	2.52265	0.428788	-0.501798	-2.75167	-1.38088	6.32263	7.51065	3.45578	0.121727	-2.61289	-1.344	1.86115	-2.53122	-0.274273	1.58247	1.15157	5.74573	-2.15244	3.95182	2.7566	-0.845899	-1.71166	4.13647	-1.69299	-0.763677	1.49178	1.07691	0.685	1.07244	0.88203	-1.34964	-1.55803	-0.790071	5.90539	0.69303	4.55982	-0.0206364	-1.5982	-1.91108	-1.39477	-0.567687	-1.20003	-0.563909	1.03416	-0.390061	-2.56145	-0.779232	2.61973
52	-0.337195	2.16912	0.242606	-1.18427	-2.24233	-1.82745	4.77648	6.59194	2.1447	-0.205273	-2.06121	-1.816	1.26806	-2.31548	-0.304455	1.21961	0.580758	4.2483	-2.58876	2.93476	2.29542	0.0847273	-2.26321	3.36409	-1.83148	-1.03458	1.00333	0.225182	0.486545	-0.0473333	0.353545	-1.50288	-1.73373	-0.351182	5.01364	0.621636	3.53773	-0.269182	-1.43824	-1.60036	-1.33248	-0.0502121	-1.23636	-0.755485	0.116576	-0.938121	-1.92336	-0.658788	1.74527
53	-0.296636	1.85415	0.456859	-1.3697	-1.38123	-1.79867	3.46316	5.64551	1.14538	-0.145424	-1.21099	-1.90433	1.07343	-1.60314	0.0790303	1.15197	0.333848	2.94844	-2.59467	2.30607	2.16963	1.15145	-2.35881	2.80816	-1.57791	-0.919717	0.976889	-0.323545	0.674545	-0.761	0.198545	-1.18001	-1.48039	0.455626	4.30879	0.903485	2.82781	-0.125182	-0.955162	-0.912646	-0.901848	0.720657	-0.854242	-0.635939	-0.40601	-1.08835	-1.00352	-0.233535	1.41997
54	0.0812739	1.61726	0.980576	-1.10839	-0.292444	-1.35936	2.50342	4.76353	0.469192	0.193545	-0.179283	-1.61833	1.19274	-0.517283	0.812061	1.38922	0.425222	2.02786	-2.19987	2.06901	2.35814	2.27862	-2.046	2.50554	-1.01973	-0.487657	1.34978	-0.530273	1.17036	-1.05433	0.400485	-0.465919	-0.855485	1.55375	3.79424	1.47518	2.46924	0.358909	-0.241566	0.0476768	-0.201808	1.69059	-0.132182	-0.244101	-0.53604	-0.879	0.0918788	0.447646	1.58267
55	0.735286	1.47497	1.75545	-0.458636	0.918727	-0.594273	1.93691	3.99236	0.129364	0.733364	0.942818	-0.993	1.55864	0.817273	1.80727	1.91318	0.822545	1.59473	-1.451	2.18327	2.83564	3.38827	-1.38391	2.47655	-0.216818	0.200364	2.05	-0.378273	1.90491	-0.937	0.940909	0.534455	0.0761818	2.84773	3.509	2.27745	2.45018	1.10109	0.610909	1.18545	0.671182	2.80655	0.846	-0.134	-0.311727	-0.369545	1.28191	1.33245	2.13627
56	1.6125	1.40827	2.71556	0.507444	2.16533	0.396333	1.74767	3.38867	0.123222	1.406	2.08756	-0.0543333	2.12522	2.28222	2.96	2.67167	1.45567	1.64089	-0.419778	2.60844	3.56511	4.40022	-0.468778	2.706	0.754111	1.07822	3.00678	0.11	2.816	-0.401556	1.78733	1.71178	1.24867	4.22733	3.48433	3.25467	2.73967	1.982	1.51822	2.40822	1.62856	4.00044	2.00033	1.15844	0.219	0.377889	2.49467	2.35256	2.972
57	2.62162	1.39341	3.77856	1.67999	3.3803	1.51121	1.89051	3.03057	0.427404	2.14133	3.20053	1.08367	2.85716	3.75928	4.16633	3.58181	2.23405	2.09611	0.794141	3.30185	4.48739	5.26152	0.587677	3.17254	1.80357	2.06946	4.09633	0.910727	3.81745	0.462444	2.87948	2.95619	2.57018	5.59628	3.70742	4.32818	3.3104	2.87491	2.40563	3.63743	2.58592	5.20521	3.24336	2.23833	0.998657	1.29751	3.65964	3.42738	3.99333
58	3.68467	1.39931	4.8807	2.94515	4.48336	2.65455	2.30891	2.9877	1.00664	2.87255	4.24309	2.311	3.69558	5.14482	5.33682	4.5617	3.05676	2.88052	2.06197	4.20909	5.51839	5.95327	1.69694	3.84261	2.86194	3.10121	5.227	1.92545	4.81073	1.569	4.13464	4.16258	3.93018	6.88058	4.139	5.39618	4.11652	3.71218	3.21212	4.80467	3.46882	6.37042	4.50109	3.34497	1.96821	2.31	4.72373	4.48833	5.10727
59	4.72728	1.41175	5.95906	4.22424	5.43981	3.74394	2.95211	3.28945	1.80618	3.55121	5.19743	3.52011	4.55509	6.35708	6.40412	5.54535	3.84112	3.90166	3.26783	5.26072	6.56179	6.49093	2.78589	4.64762	3.8817	4.11298	6.31389	3.06164	5.74236	2.79856	5.45803	5.25008	5.24424	8.03714	4.73391	6.37448	5.07791	4.45373	3.91408	5.86451	4.22781	7.45281	5.70712	4.47083	3.04592	3.32854	5.65839	5.48591	6.23239
60	5.70997	1.409	6.96151	5.45374	6.28229	4.72636	3.77365	3.92089	2.74714	4.15576	6.06052	4.63456	5.36059	7.36497	7.35236	6.47958	4.54044	5.06509	4.3496	6.38461	7.55595	6.91694	3.8269	5.51618	4.823	5.05453	7.305	4.21982	6.58091	4.04578	6.75733	6.17512	6.46364	9.03893	5.43294	7.21885	6.102	5.07155	4.51205	6.79722	4.85503	8.43033	6.80094	5.54604	4.12039	4.28427	6.45918	6.39233	7.2943
61	6.60935	1.40729	7.85385	6.58188	7.03385	5.58227	4.71836	4.82285	3.74255	4.68691	6.84082	5.63033	6.07058	8.16412	8.19245	7.3323	5.14909	6.28236	5.27948	7.50694	8.47521	7.27027	4.81536	6.39836	5.65609	5.90364	8.16833	5.31327	7.32536	5.23333	7.96409	6.93418	7.55818	9.87752	6.16927	7.92027	7.10952	5.55945	4.99488	7.59173	5.37545	9.29494	7.747	6.518	5.10924	5.14258	7.14073	7.20506	8.23082
62	7.39935	1.42138	8.61565	7.58758	7.70718	6.31621	5.73134	5.88803	4.72029	5.1583	7.55864	6.504	6.67163	8.77887	8.90464	8.09648	5.68814	7.46572	6.06977	8.55408	9.30721	7.59294	5.72575	7.25155	6.38029	6.65842	8.88567	6.29018	7.99627	6.29867	9.04255	7.52945	8.52097	10.5805	6.89648	8.49294	8.04581	5.93418	5.38565	8.26955	5.82931	10.0478	8.54167	7.37065	5.98472	5.89564	7.7273	7.92329	9.01252
63	8.08585	1.44367	9.24544	8.46696	8.31435	6.9597	6.76001	6.98215	5.63778	5.58421	8.22584	7.24444	7.16182	9.26976	9.49285	8.77919	6.18686	8.54189	6.75075	9.48835	10.0385	7.93567	6.53761	8.04569	7.01033	7.32652	9.46989	7.13464	8.62864	7.20533	9.97815	7.96295	9.35521	11.1751	7.59091	8.96506	8.88583	6.22564	5.73852	8.8661	6.24402	10.6964	9.21182	8.11489	6.75853	6.55456	8.25064	8.53333	9.63236
64	8.68588	1.46784	9.75082	9.21609	8.87082	7.55527	7.75991	7.99309	6.46255	5.98009	8.86145	7.85	7.55418	9.69118	10.0064	9.38373	6.66945	9.46173	7.32764	10.3074	10.6634	8.32409	7.26609	8.76382	7.55191	7.91155	9.957	7.85136	9.24645	7.967	10.768	8.274	10.0723	11.6889	8.21927	9.36809	9.615	6.47473	6.09864	9.39218	6.62927	11.2429	9.79327	8.76482	7.45073	7.14564	8.74255	9.03636	10.1044
65	9.21336	1.48779	10.1389	9.84567	9.38882	8.11297	8.69956	8.85806	7.19549	6.35545	9.47557	8.35378	7.86415	10.0847	10.4653	9.91682	7.15142	10.1993	7.80381	11.0079	11.1761	8.74988	7.93573	9.40687	8.01979	8.43462	10.3788	8.46364	9.823	8.59744	11.4121	8.53212	10.6902	12.167	8.76436	9.72709	10.2299	6.72155	6.48124	9.86074	6.99028	11.6951	10.2978	9.3414	8.06283	7.69614	9.21618	9.46517	10.4524
66	9.6829	1.50081	10.4348	10.3874	9.8762	8.61939	9.56075	9.5604	7.85819	6.70988	10.0518	8.81622	8.11155	10.4815	10.876	10.3964	7.63709	10.7472	8.21449	11.5947	11.605	9.18681	8.55872	9.98869	8.44585	8.92137	10.7612	8.99655	10.3479	9.12833	11.9198	8.77358	11.2212	12.6472	9.24497	10.0602	10.7522	6.99027	6.88206	10.3061	7.34863	12.0847	10.7251	9.86887	8.56872	8.22018	9.67206	9.84436	10.7126
67	10.1073	1.50955	10.679	10.8633	10.3453	9.083	10.3397	10.098	8.45167	7.046	10.5727	9.24267	8.32433	10.8857	11.251	10.8353	8.11867	11.114	8.61333	12.0963	12.0047	9.624	8.787	10.5307	8.869	9.407	11.1173	9.464	10.844	9.58667	12.305	9.03	11.682	13.1543	9.676	10.374	11.209	7.282	7.30867	10.74	7.73067	12.4463	11.109	10.3587	8.97567	8.72033	10.115	10.1747	10.933
68	10.5084	1.50698	10.8837	11.2805	10.8049	9.54079	11.0473	10.4859	8.97509	7.36982	11.0424	9.618	8.5267	11.2966	11.591	11.2393	8.5916	11.328	9.01482	12.5507	12.4022	10.0783	9.55461	11.0492	9.29769	9.90102	11.4618	9.87709	11.2983	9.98	12.5679	9.32583	12.0911	13.6968	10.0579	10.6751	11.6226	7.581	7.77092	11.1445	8.1391	12.7937	11.4851	10.7983	9.40295	9.20819	10.5537	10.4641	11.1357
69	10.8896	1.49977	11.0417	11.6524	11.258	10.0101	11.6996	10.7698	9.47415	7.68055	11.4802	9.95967	8.72231	11.7043	11.8967	11.6164	9.06261	11.4448	9.40739	12.9865	12.8034	10.5609	10.2248	11.5427	9.71322	10.3838	11.809	10.2615	11.6725	10.3228	12.7307	9.67176	12.4569	14.2516	10.4308	10.9865	12.0141	7.88191	8.25872	11.5216	8.59009	13.1365	11.8746	11.1873	9.90506	9.69424	10.985	10.7233	11.3219
70	11.2553	1.49017	11.1453	11.9835	11.7107	10.4831	12.302	10.9822	9.98421	7.98536	11.9243	10.2877	8.88845	12.0942	12.1826	11.9777	9.53785	11.5239	9.80161	13.4206	13.1984	11.0671	10.7487	11.9894	10.1172	10.8514	12.1643	10.6452	11.9727	10.6363	12.7882	10.0671	12.7939	14.8016	10.821	11.3395	12.3972	8.18709	8.75212	11.8819	9.10976	13.4864	12.2949	11.5661	10.4173	10.1572	11.4045	10.9425	11.4973
71	11.6118	1.48126	11.2054	12.2627	12.1665	10.9581	12.8619	11.1256	10.5179	8.31242	12.4085	10.6036	9.00297	12.4713	12.4924	12.341	10.0226	11.5754	10.2141	13.8573	13.5754	11.5877	11.2723	12.3894	10.5238	11.312	12.5154	11.0448	12.2375	10.9139	12.7504	10.4953	13.1089	15.3585	11.2323	11.7471	12.7864	8.49036	9.24762	12.2349	9.68178	13.8478	12.7336	11.9727	10.9091	10.592	11.8232	11.1193	11.6867
72	11.9687	1.47673	11.2622	12.5146	12.6352	11.442	13.3884	11.2101	11.0803	8.68697	12.9097	10.9104	9.07949	12.8489	12.8678	12.7267	10.5347	11.5717	10.6505	14.2935	13.9354	12.1182	11.7946	12.7792	10.9452	11.7765	12.8454	11.4683	12.4932	11.1234	12.7173	10.9371	13.4013	15.9308	11.6735	12.1918	13.1985	8.79418	9.72728	12.5972	10.288	14.2174	13.1819	12.382	11.3727	11.0303	12.2506	11.2803	11.9135
73	12.3367	1.47551	11.3854	12.7833	13.1231	11.9313	13.8754	11.2663	11.6657	9.10945	13.3714	11.226	9.15755	13.216	13.2795	13.1439	11.0864	11.5564	11.1095	14.7314	14.2799	12.6561	12.3041	13.2193	11.4039	12.25	13.216	11.9139	12.827	11.262	12.7323	11.3862	13.682	16.5198	12.1521	12.6473	13.6419	9.11273	10.1655	12.9746	10.9259	14.5886	13.6477	12.6866	11.8135	11.4906	12.6881	11.4515	12.1948
74	12.7229	1.47356	11.6173	13.0757	13.6192	12.4162	14.3328	11.3353	12.3044	9.56976	13.7847	11.5744	9.28041	13.5703	13.6801	13.5849	11.6734	11.6224	11.5932	15.1759	14.6072	13.1967	12.7977	13.7527	11.9166	12.7193	13.6721	12.3665	13.2815	11.3914	12.7526	11.8441	13.9633	17.0976	12.6603	13.1099	14.1121	9.45809	10.6002	13.3618	11.5867	14.9457	14.1333	12.8148	12.2511	11.9789	13.1401	11.645	12.5359
75	13.1262	1.46746	11.9563	13.385	14.1142	12.8923	14.7887	11.4614	12.996	10.0598	14.1872	11.9518	9.48375	13.934	14.0598	14.0291	12.2821	11.7933	12.1069	15.6282	14.9264	13.7385	13.2758	14.3626	12.471	13.1784	14.1641	12.8043	13.7939	11.5668	12.7882	12.3162	14.2562	17.6128	13.1838	13.5825	14.5923	9.82791	11.0663	13.7671	12.2601	15.255	14.626	12.8128	12.6741	12.4826	13.5995	11.8674	12.9242
76	13.54	1.45651	12.3804	13.7053	14.5923	13.3523	15.2545	11.6783	13.6687	10.5675	14.5685	12.344	9.775	14.3111	14.4205	14.465	12.8875	12.0515	12.6255	16.0863	15.2565	14.2679	13.7351	15.007	13.0469	13.6412	14.653	13.2254	14.3069	11.804	12.8543	12.7922	14.5796	18.0575	13.7185	14.0605	15.0748	10.2133	11.5777	14.197	12.9297	15.5084	15.1132	12.749	13.0649	12.9908	14.0555	12.128	13.3396
77	13.9572	1.44155	12.8569	14.0241	15.0456	13.7826	15.7243	11.9908	14.3023	11.0846	14.9098	12.7591	10.1373	14.6817	14.7694	14.9014	13.4882	12.3805	13.0967	16.5406	15.6057	14.7706	14.1681	15.6377	13.6327	14.1084	15.1152	13.6514	14.8029	12.1053	12.9331	13.2584	14.9357	18.4542	14.2701	14.5374	15.5462	10.6089	12.1518	14.6279	13.5844	15.718	15.5836	12.6354	13.459	13.5046	14.5106	12.431	13.7683
78	14.3739	1.42294	13.3481	14.3344	15.4741	14.1703	16.1847	12.3819	14.9142	11.616	15.2268	13.2263	10.555	15.0473	15.1193	15.3489	14.0961	12.7763	13.5138	16.975	15.9569	15.2417	14.5636	16.2081	14.2234	14.5772	15.5497	14.094	15.278	12.4492	13.019	13.7217	15.3147	18.826	14.838	15.0093	15.9876	11.039	12.7696	15.0451	14.222	15.8814	16.0303	12.5312	13.8859	14.0221	14.9633	12.7752	14.2083
79	14.7888	1.40031	13.8302	14.6363	15.8683	14.5212	16.6169	12.8302	15.5126	12.1675	15.5343	13.7377	11.0162	15.4183	15.4742	15.7986	14.7165	13.2217	13.9125	17.3841	16.3021	15.6827	14.9265	16.7148	14.8102	15.0404	15.9577	14.5486	15.7297	12.7983	13.1154	14.1967	15.7073	19.1835	15.414	15.4738	16.402	11.5325	13.3871	15.445	14.836	16.0258	16.4495	12.6435	14.3437	14.5437	15.3995	13.1579	14.6513
80	15.1988	1.37399	14.2975	14.9239	16.229	14.8635	17.0069	13.3205	16.0978	12.7443	15.8222	14.2533	11.5003	15.7739	15.8278	16.2393	15.3392	13.6785	14.3086	17.7771	16.6388	16.104	15.2555	17.1877	15.3785	15.4822	16.3391	15.0141	16.1543	13.1283	13.2348	14.6876	16.095	19.5237	15.994	15.9252	16.7961	12.0727	13.9928	15.8214	15.4191	16.1607	16.8284	13.0893	14.816	15.0695	15.8141	13.5672	15.0959
81	15.5967	1.34662	14.7478	15.1968	16.5656	15.2179	17.3536	13.8384	16.7039	13.3463	16.0676	14.7533	12.003	16.0938	16.1669	16.6704	15.9161	14.1341	14.6979	18.1565	16.9136	16.5161	15.5336	17.6395	15.9144	15.8904	16.694	15.4905	16.5519	13.4206	13.3813	15.1861	16.4639	19.8543	16.5775	16.3507	17.1623	12.6465	14.5904	16.1747	15.9679	16.2518	17.1591	13.7838	15.2805	15.6048	16.2006	13.9845	15.5414
82	15.9753	1.32341	15.1773	15.4551	16.8688	15.5799	17.6625	14.3539	17.334	13.9594	16.2925	15.224	12.5242	16.3884	16.4791	17.0727	16.3991	14.6037	15.0727	18.5095	17.1102	16.9056	15.7505	18.0751	16.4161	16.2485	17.017	15.9731	16.921	13.644	13.5221	15.6904	16.8078	20.1727	17.1545	16.7325	17.4885	13.2422	15.1752	16.5023	16.4862	16.2944	17.4332	14.6043	15.735	16.1506	16.5423	14.4068	15.9786
83	16.3286	1.30525	15.5994	15.6889	17.1257	15.9533	17.9381	14.8303	17.9409	14.5725	16.5163	15.6531	13.0602	16.6703	16.7484	17.4215	16.8087	15.0808	15.4233	18.8273	17.2883	17.252	15.8999	18.4938	16.8865	16.5533	17.2863	16.4527	17.2526	13.7801	13.6242	16.199	17.1124	20.4661	17.7013	17.0552	17.7608	13.8574	15.7459	16.7867	16.9535	16.2938	17.6412	15.436	16.183	16.6939	16.8328	14.8383	16.4068
84	16.6517	1.28991	16.0282	15.885	17.3266	16.3449	18.1874	15.2967	18.5063	15.1747	16.7312	16.0327	13.6131	16.9645	16.9648	17.7381	17.2055	15.549	15.739	19.1053	17.4854	17.5359	16.0006	18.8899	17.32	16.7828	17.4881	16.9196	17.5368	13.851	13.7162	16.6911	17.3669	20.7247	18.1995	17.3226	17.9467	14.4994	16.296	17.0099	17.3361	16.2599	17.787	16.1923	16.6354	17.2159	17.068	15.2801	16.8223
85	16.9348	1.28316	16.4568	16.0422	17.4599	16.7246	18.4125	15.7927	19.0066	15.7582	16.9292	16.346	14.172	17.2932	17.1255	18.0188	17.5885	16.0109	16.012	19.3388	17.6878	17.7415	16.074	19.2565	17.7003	16.9	17.6287	17.3675	17.7481	13.8683	13.831	17.1466	17.5675	20.9298	18.6609	17.5656	18.0522	15.1745	16.8083	17.1674	17.6431	16.2156	17.8475	16.8335	17.1151	17.7064	17.2376	15.7235	17.2169
86	17.1725	1.2742	16.8758	16.1657	17.5066	17.0621	18.6004	16.2942	19.4042	16.3161	17.1002	16.5864	14.73	17.6351	17.2351	18.2532	17.9182	16.4663	16.2489	19.5288	17.874	17.8645	16.1039	19.2825	18.0208	16.9422	17.7187	17.7911	17.8565	13.8406	13.9598	17.5632	17.7035	21.0796	19.0938	17.8119	18.12	15.8738	16.845	17.2712	17.8784	16.1722	17.8106	17.3436	17.6115	18.1641	17.3564	16.1446	17.5849
87	17.3882	1.28772	17.2816	16.2544	17.4653	17.3365	18.649	16.7356	19.7102	16.8396	17.2477	16.7531	15.2812	17.9668	17.3053	18.4865	18.2186	16.8961	16.4595	19.6702	18.0303	17.909	16.0931	19.8369	18.2893	16.9792	17.7692	18.1871	17.8856	13.7717	14.0945	17.9377	17.7737	21.1728	19.469	18.0386	18.159	16.5728	17.652	17.314	18.021	16.1343	17.7187	17.7172	18.0964	18.6007	17.4358	16.5305	17.9195
88	17.5569	1.30693	17.6546	16.2998	17.3731	17.547	18.8301	17.0946	19.9736	17.3108	17.3878	16.848	15.8115	18.2778	17.327	18.7358	18.5132	17.2828	16.6393	19.7651	18.1588	17.8814	16.0684	20.0215	18.5138	17.0255	17.7937	18.5156	17.8725	13.6697	14.2509	18.2722	17.795	21.2003	19.7652	18.2005	18.1788	17.2545	17.957	17.2951	18.092	16.0966	17.6057	17.9856	18.5494	19.0411	17.4745	16.8709	18.204
89	17.6792	1.33662	17.921	16.3127	17.2589	17.707	18.9588	17.414	20.2467	17.71	17.5263	16.8807	16.2998	18.5477	17.323	18.766	18.7627	17.6142	16.7788	19.827	18.223	17.7648	16.0444	20.1041	18.6957	17.0779	17.8099	18.732	17.829	13.5419	14.4373	18.5586	17.7713	21.1641	19.9797	18.3037	18.213	17.91	18.1667	17.2437	18.1034	16.0526	17.494	18.164	18.913	19.51	17.474	17.1501	18.4067
90	17.7557	1.36463	18.0575	16.3134	17.1326	17.8083	19.046	17.7147	20.5488	18.0265	17.6564	16.8582	16.7296	18.7514	17.2659	19.158	18.9388	17.744	16.807	19.8693	18.2364	17.5483	16.0299	20.0928	18.8325	17.1231	17.8254	18.8712	17.7791	13.3728	14.6226	18.7605	17.6834	21.083	20.04	18.332	18.2419	18.468	18.274	17.1803	18.0635	15.9938	17.4028	18.2644	18.913	19.918	17.4395	17.18	18.5062
91	17.7913	1.38658	18.4328	16.313	16.9822	17.841	19.1227	17.9844	20.8704	18.178	17.7673	16.79	16.921	18.8745	17.1344	19.3556	19.0332	17.9686	16.807	19.877	18.1845	17.2545	16.0228	20.02	18.9203	17.1457	17.818	18.9726	17.7485	13.134	14.7617	18.8562	17.5505	20.9786	20.1331	18.332	18.248	18.6311	18.274	17.1082	17.9704	15.96	17.358	18.3102	19.1091	19.918	17.3621	17.18	18.5062
92	17.8043	1.43845	18.5278	16.313	16.7946	17.841	19.1796	18.132	21.1975	18.3197	17.8469	16.6759	17.2494	18.9212	16.9349	19.371	19.055	18.097	16.807	19.8988	17.9911	17.115	16.0099	19.8871	18.9611	17.1048	17.7589	19.016	17.742	12.8091	14.813	18.8491	17.3568	20.8412	20.14	18.4153	18.0998	19.4517	18.2775	17.0172	17.8236	15.96	17.2782	18.2997	19.632	20.42	17.307	17.18	18.411
93	17.7591	1.51836	18.5187	16.2463	16.682	17.7518	19.2189	18.3133	21.5291	18.4593	17.872	16.555	17.5593	18.8811	16.6886	19.5373	19.0263	18.1185	16.7718	19.903	17.6707	16.6133	15.9879	19.6839	18.9603	16.9769	17.67	19.0338	17.7387	12.4047	14.7606	18.7524	17.1037	20.781	20.0601	18.4121	17.8519	19.7583	18.282	16.892	17.6355	15.96	17.203	18.272	19.665	21.5352	17.0554	17.2655	18.2147
94	17.6185	1.59199	18.4104	16.1556	16.3895	17.6001	19.224	18.491	21.8632	18.464	17.8636	16.4163	17.6063	18.7285	16.393	19.5275	18.9461	18.127	16.6201	19.8283	17.225	16.0149	15.9763	19.3955	18.8992	16.7726	17.541	19.065	17.733	12.078	14.5903	18.558	16.7995	20.4667	19.9199	18.3353	17.5108	19.93	18.016	16.7293	17.4132	15.484	17.0757	18.272	19.657	21.995	16.6511	17.0268	17.915
95	17.3964	1.67784	18.2133	16.0201	15.982	17.4242	19.2042	18.5977	22.1634	18.1831	17.7972	16.0057	17.606	18.4634	16.0242	19.3912	18.8067	17.9283	16.3726	19.7344	16.6679	15.492	15.9647	18.9757	18.7689	16.482	17.1394	19.065	17.6097	11.6122	14.2718	18.2474	16.689	20.0833	19.893	18.2055	17.0458	19.9622	17.5537	16.5303	17.319	15.0408	16.9263	17.8919	19.4982	22.186	16.2347	16.6293	17.5167
96	17.0984	1.78076	17.9501	15.8107	15.6475	17.369	19.1018	18.6295	22.3526	17.7352	17.6627	15.6246	17.2693	18.1127	15.5787	19.1316	18.6093	17.6692	16.347	19.725	16.0139	14.9241	15.8959	18.359	18.733	16.0792	16.6967	18.9925	17.507	10.6867	13.7948	17.8183	16.1125	19.6313	19.3622	17.9732	16.95	19.8446	17.0315	16.2853	16.8313	14.6019	16.7869	17.4495	19.2409	22.4723	15.7322	16.609	17.0326
97	16.7173	1.87683	17.6467	15.776	15.2678	16.7824	18.8929	18.4441	22.3379	17.1614	17.4618	15.453	16.8421	17.7012	15.0186	18.7593	18.3406	17.2872	15.557	19.725	15.2672	14.3065	15.871	17.4626	18.3418	15.5415	16.082	18.8274	17.507	9.972	13.172	17.2947	15.5255	18.9704	19.289	17.6185	15.8208	19.785	16.3788	15.9696	16.2128	13.9951	16.5632	17.0426	19.154	22.5749	15.1235	15.5511	16.917
98	16.1576	1.95738	17.2819	15.1087	14.8071	16.1098	18.5259	17.9437	22.32	16.4085	17.2	14.5663	16.3459	17.617	14.2484	18.2267	17.955	16.7216	15.506	18.5783	15.157	13.5957	15.2073	16.1951	18.272	15.412	15.3363	18.52	16.6225	9.23244	12.4176	16.6958	14.8622	17.9961	18.0133	17.1642	14.9269	19.1157	15.5956	15.53	15.4094	13.2225	16.18	16.958	18.4171	22.289	14.3752	14.8851	16.917
99	15.3389	2.04992	16.759	14.5203	14.2143	16.035	17.9055	17.015	21.1646	15.4341	16.8768	13.5814	16.297	16.5511	13.179	17.4429	17.3742	15.9237	14.0902	17.6629	13.5248	12.6999	14.3202	14.493	17.351	14.07	14.4352	18.462	16.426	8.49022	11.5596	16.012	13.9357	16.6114	16.8605	16.562	13.9888	18.347	14.6787	14.8726	14.2245	12.2592	15.5534	15.9125	17.6757	21.5733	13.435	14.1751	15.0438
100	14.2774	2.05412	15.965	13.734	13.41	13.82	16.942	15.603	19.708	14.181	16.457	13.49	16.297	15.618	11.756	16.325	16.498	14.833	13.022	16.321	12.414	11.537	12.984	12.345	16.488	13.03	13.284	17.229	15.075	8.416	11.51	15.209	12.676	14.771	15.347	16.544	12.913	17.346	13.574	13.888	12.591	11.037	14.581	15.065	16.782	20.295	12.248	13.377	14.923
[truncated: 57 more columns]

## Sheet: Rotation LHipFlex B4ComfM
all values Right	mean	std	steps
1	-8.49025	1.81661	-9.333	-10.602	-7.759	-8.544	-12.841	-8.87	-10.8	-11.901	-8.755	-7.405	-7.264	-5.786	-9.064	-8.462	-8.892	-7.074	-9.409	-8.721	-7.906	-8.076	-7.985	-10.736	-7.653	-8.318	-10.664	-9.682	-8.522	-6.542	-5.302	-12.409	-9.053	-8.762	-9.279	-9.281	-10.871	-8.008	-9.457	-10.672	-6.253	-8.026	-9.842	-8.972	-10.871	-10.655	-10.079	-9.826	-8.183
2	-8.38312	1.88194	-9.28815	-10.89	-7.74445	-8.27901	-12.6274	-8.86224	-10.8605	-11.9148	-8.46974	-7.56582	-6.92405	-5.55974	-8.82876	-8.12882	-8.58715	-6.78237	-9.393	-8.88002	-7.92417	-8.10364	-8.0557	-10.7339	-7.86088	-8.65174	-10.4741	-9.74864	-8.1938	-7.12123	-4.98509	-12.4974	-9.23228	-8.83545	-9.05694	-9.343	-10.6883	-8.20036	-9.49766	-10.6557	-6.41261	-7.659	-9.55914	-8.92526	-10.8103	-10.3907	-10.044	-9.82073	-7.90994
3	-8.12915	1.97375	-9.07431	-10.9048	-7.44413	-7.90234	-12.1859	-8.70345	-10.7308	-12.1141	-8.05387	-7.66182	-6.42834	-5.31648	-8.40637	-7.71172	-8.03715	-6.29135	-9.31975	-8.90911	-7.76157	-8.39636	-7.93324	-10.619	-7.86936	-8.81996	-10.0894	-9.6239	-7.67032	-7.54087	-4.54006	-12.466	-9.27971	-8.81852	-8.72973	-9.31948	-10.3863	-8.23691	-9.33507	-10.3677	-6.49764	-7.151	-9.0853	-8.20664	-10.6103	-9.97507	-9.95164	-9.70273	-7.52861
4	-7.74769	2.09705	-8.76961	-10.6931	-7.15515	-7.40524	-11.5404	-8.356	-10.4394	-11.9647	-7.50964	-7.69582	-5.83203	-4.95721	-7.82694	-7.19048	-7.29655	-5.65376	-8.77658	-8.79258	-7.47967	-8.47545	-7.68509	-10.4194	-7.756	-8.88976	-9.53491	-9.3563	-6.9817	-7.77845	-3.98918	-12.3763	-9.25748	-8.73082	-8.29082	-9.10027	-9.99664	-8.17936	-9.00406	-10.0378	-6.517	-6.495	-8.42279	-7.37636	-10.2931	-9.39764	-9.794	-9.45455	-7.05245
5	-7.23099	2.25514	-8.41421	-10.3513	-6.78873	-6.74019	-10.7241	-7.93824	-10.0086	-11.6932	-6.80299	-7.60397	-5.15683	-4.3457	-7.10987	-6.50665	-6.4183	-4.91856	-8.24385	-8.49997	-7.11129	-8.43582	-7.35539	-10.1042	-7.57967	-8.91788	-8.79127	-8.86769	-6.13059	-7.81841	-3.34494	-12.2448	-9.15179	-8.54779	-7.67812	-8.77312	-9.49124	-8.05355	-8.52701	-9.56291	-6.42815	-5.666	-7.55364	-6.35158	-9.82391	-8.6119	-9.51182	-9.03745	-6.45276
6	-6.54623	2.44951	-7.97093	-9.96201	-6.29198	-5.83519	-9.77473	-7.40627	-9.44365	-11.2608	-5.86456	-7.27927	-4.37365	-3.36063	-6.27587	-5.5751	-5.43733	-4.09845	-7.55626	-8.02655	-6.64923	-8.15327	-6.95203	-9.59021	-7.35567	-8.9058	-7.80627	-8.08664	-5.08326	-7.64266	-2.59297	-12.0133	-8.88129	-8.19521	-6.80873	-8.226	-8.79745	-7.82845	-7.89385	-8.8723	-6.14142	-4.616	-6.44423	-5.20763	-9.13361	-7.54812	-9.01582	-8.41136	-5.71518
7	-5.62712	2.66728	-7.35364	-9.53203	-5.58564	-4.62242	-8.72109	-6.68891	-8.73021	-10.5826	-4.61333	-6.61782	-3.42161	-1.94024	-5.3167	-4.32315	-4.34636	-3.16609	-6.67055	-7.36842	-6.04676	-7.51836	-6.41618	-8.78318	-7.029	-8.77903	-6.52282	-6.97115	-3.79173	-7.24161	-1.68873	-11.571	-8.34433	-7.55845	-5.62818	-7.38227	-7.84482	-7.42918	-7.05988	-7.88891	-5.55045	-3.289	-5.05521	-3.96258	-8.15455	-6.14988	-8.20527	-7.51409	-4.81464
8	-4.4249	2.89567	-6.45684	-9.00333	-4.59226	-3.07166	-7.55567	-5.70064	-7.83029	-9.5513	-3.00419	-5.55361	-2.23823	-0.0975253	-4.19113	-2.72124	-3.09227	-2.07128	-5.52312	-6.51126	-5.21213	-6.45855	-5.64682	-7.63179	-6.49185	-8.42937	-4.90845	-5.50405	-2.21661	-6.60077	-0.582121	-10.811	-7.4517	-6.54664	-4.13167	-6.19355	-6.58036	-6.77045	-5.96072	-6.55827	-4.58255	-1.657	-3.37265	-2.58438	-6.83748	-4.41137	-7.01145	-6.27245	-3.67588
9	-2.92385	3.12442	-5.19203	-8.27822	-3.26653	-1.20238	-6.24827	-4.37215	-6.68233	-8.10815	-1.01673	-4.07315	-0.784232	2.10013	-2.84734	-0.788242	-1.61227	-0.766182	-4.06534	-5.42585	-4.04701	-4.94691	-4.55658	-6.16012	-5.63042	-7.75838	-2.97209	-3.70771	-0.345576	-5.70533	0.753879	-9.66924	-6.14639	-5.13603	-2.35327	-4.65155	-4.98033	-6.513	-4.54802	-4.87261	-3.21491	0.261	-1.42178	-1.02545	-5.16839	-2.38244	-5.43327	-4.66555	-2.23309
10	-1.11499	3.30866	-3.52736	-7.246	-1.60091	0.931091	-4.77055	-2.68473	-5.23545	-6.26709	1.31236	-2.21182	0.937	4.55291	-1.25336	1.41682	0.122	0.773091	-2.29282	-4.05909	-2.49082	-3.01709	-3.10145	-4.41782	-4.30045	-6.70009	-0.762182	-1.64191	1.80582	-4.55027	2.32364	-8.14036	-4.42336	-3.357	-0.348182	-2.79864	-3.06245	-4.57964	-2.81982	-2.87055	-1.47891	2.41	0.740364	0.735636	-3.17191	-0.143182	-3.54955	-2.71418	-0.482455
11	0.938377	3.44344	-1.48837	-5.83747	0.376687	3.24719	-3.11418	-0.679879	-3.4859	-4.05573	3.8734	-0.0419697	2.88783	7.14566	0.580152	3.80732	2.10036	2.52844	-0.23898	-2.36808	-0.54296	-0.759091	-1.35561	-2.42282	-2.46136	-5.23513	1.646	0.625313	4.18723	-3.15462	4.1043	-6.25261	-2.32953	-1.28276	1.81788	-0.711212	-0.88503	-2.64091	-0.822222	-0.626303	0.549818	4.71	3.04538	2.68576	-0.914182	2.22207	-1.46773	-0.465091	1.5253
12	3.1375	3.53698	0.850222	-4.04989	2.59889	5.64456	-1.29933	1.556	-1.47289	-1.534	6.53233	2.34967	5.01111	9.77544	2.60567	6.30556	4.283	4.44322	2.03222	-0.374	1.73633	1.714	0.581	-0.21	-0.175667	-3.38822	4.16	3.021	6.73078	-1.55178	6.04667	-4.05711	0.057	0.983333	4.07133	1.53	1.464	-0.579	1.36611	1.76467	2.76867	7.083	5.42533	4.78122	1.51533	4.63767	0.727	-0.274	3.698
13	5.47182	3.5487	3.38497	-1.93488	4.97133	8.03212	0.624909	3.92073	0.733697	1.177	9.16588	4.87545	7.24148	12.3706	4.75612	8.84639	6.61355	6.44597	4.43073	1.84624	4.24412	4.29655	2.60018	2.14118	2.43027	-1.22545	6.67964	5.47376	9.37167	0.219697	8.08782	-1.63533	2.64203	3.344	6.33873	3.84945	3.88609	1.69855	3.66527	4.208	5.074	9.462	7.81876	6.95221	4.03655	7.04906	2.95473	4.46682	5.93782
14	7.82071	3.51236	6.00598	0.414525	7.39695	10.3524	2.60445	6.32055	3.04717	3.94688	11.7017	7.4633	9.5164	14.8858	6.96784	11.3749	9.03336	8.46269	6.86324	4.19609	6.86358	6.87236	4.60594	4.54485	5.20703	1.16052	9.13273	7.91727	12.0625	2.11009	10.1725	0.913545	5.31865	5.71297	8.55664	6.18333	6.2997	4.07545	6.00894	6.62648	7.38433	11.794	10.1787	9.13523	6.57697	9.42268	5.15236	6.961	8.17555
15	10.1529	3.43181	8.62224	2.88859	9.80059	12.5725	4.60967	8.68548	5.38665	6.67158	14.1075	10.0516	11.7894	17.2914	9.19698	13.852	11.4965	10.4284	9.25942	6.59207	9.47947	9.37027	6.53876	6.93694	8.02339	3.6584	11.4888	10.3008	14.7626	4.06874	12.2622	3.50157	7.97728	8.00939	10.6762	8.48867	8.6553	6.48309	8.33499	8.96448	9.64355	14.044	12.4777	11.2867	9.07639	11.7266	7.30145	9.37982	10.3715
16	12.4128	3.35241	11.174	5.37936	12.1291	14.6672	6.63882	10.9811	7.69885	9.28445	16.3784	12.5883	14.0302	19.5679	11.4243	16.2469	13.9755	12.3083	11.5715	8.97791	12.0238	11.7623	8.37109	9.28436	10.7853	6.18561	13.7412	12.6027	17.43	6.05197	14.3356	6.06364	10.5528	10.2005	12.6642	10.7525	10.9264	8.87327	10.6163	11.1887	11.8215	16.202	14.7068	13.3796	11.4893	13.937	9.39382	11.7209	12.5032
17	14.5934	3.27621	13.6222	7.81355	14.3531	16.6262	8.697	13.193	9.96091	11.7615	18.5213	15.0363	16.2199	21.7052	13.6415	18.5352	16.4628	14.0979	13.7965	11.3161	14.4581	14.0472	10.1032	11.5669	13.4272	8.68659	15.8985	14.8219	20.0391	8.02918	16.3753	8.55669	13.0191	12.3022	14.5183	12.9775	13.0933	11.2087	12.858	13.2893	13.9105	18.274	16.8627	15.4156	13.7818	16.0491	11.429	13.971	14.5613
18	16.6946	3.20698	15.9505	10.1528	16.4619	18.4568	10.7849	15.3254	12.1682	14.1124	20.5469	17.3804	18.341	23.6947	15.8386	20.6979	18.9562	15.8077	15.9393	13.5818	16.77	16.2274	11.7646	13.7758	15.9077	11.1221	17.9762	16.9607	22.574	9.99007	18.3669	10.9696	15.3685	14.3139	16.254	15.1672	15.1438	13.4713	15.044	15.2669	15.9082	20.27	18.9398	17.4053	15.9439	18.0726	13.4057	16.1135	16.5493
19	18.7198	3.14549	18.1628	12.3703	18.4648	20.1838	12.902	17.4	14.3195	16.3602	22.4587	19.6273	20.3785	25.5399	18.0117	22.7264	21.4309	17.4554	18.0109	15.7714	18.9638	18.313	13.4049	15.9397	18.2351	13.4635	19.9887	19.0255	25.0125	11.9363	20.3055	13.3005	17.5975	16.2294	17.8918	17.3049	17.0893	15.6507	17.1408	17.1475	17.8192	22.195	20.9337	19.3722	17.9996	20.0157	15.3285	18.1441	18.478
20	20.6759	3.0875	20.2674	14.4756	20.3787	21.835	15.0436	19.4365	16.4146	18.5379	24.2563	21.7897	22.3231	27.2602	20.1531	24.6197	23.8415	19.0568	20.0311	17.8936	21.0513	20.3286	15.0551	18.0947	20.4526	15.6958	21.9465	21.0303	27.337	13.8759	22.1887	15.5453	19.7105	18.0709	19.4577	19.3695	18.9497	17.7435	19.1412	18.968	19.6634	24.049	22.8472	21.3355	19.9822	21.8853	17.2074	20.1045	20.3584
21	22.56	3.03001	22.2684	16.5042	22.2068	23.431	17.1932	21.4315	18.449	20.6746	25.9441	23.8746	24.1669	28.8726	22.2472	26.3819	26.1529	20.6282	21.253	19.9594	23.0473	22.2909	16.7222	20.2448	22.59	17.8271	23.8507	22.9788	29.5386	15.8133	24.0085	17.7105	21.7283	19.8716	20.9738	21.3528	20.7447	19.7532	21.0959	20.7471	21.4651	25.814	24.6874	23.2907	21.9057	23.6867	19.0445	22.0425	22.1941
22	24.3869	2.96438	24.1758	18.4935	23.949	24.9863	19.3291	23.3666	20.4217	22.794	27.5166	25.8939	25.8996	30.3832	24.2791	28.0191	28.3494	22.1812	22.9917	21.9768	24.9588	24.2024	18.4012	22.3673	24.6683	19.8785	25.696	24.8552	31.616	17.7585	25.7529	19.8156	23.6715	21.649	22.4483	23.2579	22.4934	21.6686	23.0251	22.4964	23.2455	27.489	26.4528	25.219	23.776	25.4216	20.8354	23.9614	23.9791
23	26.162	2.885	26.0014	20.4694	25.624	26.511	21.428	25.2277	22.3321	24.931	28.9848	27.8573	27.5161	31.7971	26.2323	29.5427	30.4183	23.7172	25.7923	23.9426	26.7867	26.06	20.0797	24.4357	26.6963	21.8703	27.478	26.6394	33.5677	19.7197	27.412	21.8743	25.5493	23.4017	23.888	25.0863	24.2027	23.483	24.9016	24.2197	25.014	29.107	28.1302	27.1041	25.5897	27.0891	22.575	25.845	25.706
24	27.8611	2.79676	27.7535	22.4476	27.2416	28.0036	23.4562	27.0067	24.1632	27.1057	30.3576	29.7665	29.0224	33.1063	28.0872	30.9692	32.3464	25.2257	27.5877	25.8463	28.5292	27.8515	21.7354	26.4283	28.6704	23.8233	29.1846	28.3179	35.382	21.6791	28.9782	23.8915	27.365	25.1245	25.302	26.8377	25.8817	25.2209	26.711	25.913	26.7594	30.671	29.7159	28.9235	27.3381	28.6876	24.2546	27.6743	27.3711
25	29.4879	2.69903	29.4312	24.4284	28.8009	29.4605	25.3788	28.6945	25.8997	29.276	31.6494	31.6153	30.4282	34.3112	29.8256	32.3131	34.1255	26.6943	29.2975	27.6692	30.1895	29.5583	23.3397	28.3316	30.5774	25.7473	30.8108	29.8875	37.0447	23.597	30.4445	25.8668	29.1191	26.8167	26.6875	28.511	27.5455	26.8998	28.4349	27.5714	28.4555	32.176	31.2116	30.6513	29.0075	30.2185	25.8574	29.4426	28.9721
26	31.035	2.59643	31.0288	26.3954	30.3018	30.8703	27.1692	30.282	27.5317	31.3753	32.8707	33.3954	31.739	35.4198	31.4356	33.5887	35.7608	28.1112	30.9092	29.3907	31.769	31.1584	24.8691	30.1319	32.3848	27.6376	32.3482	31.3545	38.551	25.4326	31.8136	27.7977	30.8051	28.4724	28.035	30.1186	29.1955	28.4901	30.0563	29.1811	30.0773	33.628	32.6198	32.2679	30.5854	31.6779	27.3784	31.1376	30.5152
27	32.4956	2.49283	32.5507	28.3192	31.7412	32.2181	28.815	31.7698	29.0551	33.3524	34.0243	35.0981	32.969	36.4404	32.9093	34.8096	37.2613	29.4636	32.4175	30.9941	33.259	32.6398	26.3056	31.8115	34.0629	29.4852	33.7907	32.73	39.9069	27.1509	33.0896	29.6761	32.4108	30.0825	29.3438	31.6741	30.8212	29.945	31.5594	30.7273	31.6004	35.021	33.9357	33.7572	32.0634	33.0591	28.8282	32.7496	32.0095
28	33.8674	2.39123	33.9974	30.1644	33.1065	33.5047	30.3154	33.1632	30.4699	35.1773	35.111	36.7164	34.1395	37.3846	34.2458	35.9866	38.6309	30.7484	33.8284	32.4724	34.6569	34.007	27.6644	33.3545	35.6191	31.274	35.1329	34.0225	41.1266	28.7214	34.2824	31.488	33.9368	31.6388	30.617	33.1764	32.4078	31.236	32.9481	32.2058	33.0054	36.335	35.1581	35.1135	33.4369	34.3618	30.2287	34.274	33.4629
29	35.1497	2.29199	35.3681	31.9024	34.3865	34.7305	31.6755	34.4661	31.7811	36.8386	36.1279	38.2441	35.2618	38.2597	35.4521	37.1241	39.8684	31.9705	35.1473	33.8248	35.9602	35.2681	28.96	34.7529	37.0526	32.9932	36.3733	35.2359	42.2173	30.1211	35.4004	33.2195	35.375	33.1268	31.8456	34.6117	33.9406	32.3624	34.2266	33.6087	34.2799	37.553	36.2939	36.341	34.7039	35.5853	31.6289	35.7058	34.8864
30	36.341	2.19678	36.6586	33.5078	35.5775	35.8874	32.8984	35.6823	32.9934	38.3359	37.0693	39.6728	36.3384	39.0657	36.5331	38.2226	40.9724	33.1388	36.3685	35.0557	37.1674	36.4295	30.2081	36.0125	38.3722	34.6355	37.5137	36.3684	43.1694	31.3412	36.4383	34.8549	36.7085	34.5253	33.014	35.9688	35.4078	33.3432	35.3997	34.9187	35.4192	38.667	37.3508	37.4453	35.8658	36.7262	33.0389	37.0336	36.2884
31	37.4369	2.10808	37.8617	34.9736	36.6752	36.9636	33.9864	36.8182	34.1105	39.6686	37.9272	40.9928	37.3659	39.7934	37.491	39.2753	41.9418	34.2533	37.4922	36.1698	38.2793	37.4971	31.4247	37.147	39.5943	36.1855	38.5486	37.4134	43.9719	32.3861	37.3935	36.3884	37.9304	35.8175	34.1124	37.237	36.7994	34.2101	36.4678	36.121	36.4292	39.67	38.3365	38.4362	36.9252	37.7744	34.3931	38.2373	37.6675
32	38.432	2.02621	38.9717	36.2976	37.6702	37.9489	34.933	37.8756	35.1345	40.8418	38.6874	42.194	38.3378	40.4256	38.3299	40.2652	42.7728	35.3084	38.5188	37.1699	39.294	38.4721	32.6145	38.1789	40.7275	37.626	39.4691	38.3635	44.6116	33.2791	38.2652	37.8108	39.0369	36.9955	35.1302	38.4045	38.1018	35.049	37.4313	37.2018	37.3117	40.552	39.2561	39.3211	37.8851	38.7157	35.6266	39.2922	39.014
33	39.3192	1.94869	39.978	37.4787	38.5531	38.8348	35.7288	38.8508	36.0758	41.8635	39.3373	43.2581	39.25	40.9385	39.058	41.1746	43.4552	36.2953	39.4402	38.0584	40.2053	39.3492	33.769	39.1217	41.7737	38.9409	40.2653	39.2106	45.0743	34.0689	39.0442	39.1059	40.0197	38.0505	36.0548	39.4622	39.2964	36.0163	38.2902	38.1487	38.067	41.308	40.1113	40.0995	38.7483	39.5338	36.6943	40.1775	40.3051
34	40.0873	1.87573	40.8673	38.5183	39.3157	39.6057	36.369	39.739	36.953	42.739	39.8577	44.168	40.0897	41.3103	39.6797	41.9863	43.981	37.2037	40.2423	38.8377	41.0037	40.119	34.87	39.975	42.725	40.1137	40.928	39.937	45.3487	34.7933	39.711	40.2597	40.8697	38.968	36.873	40.397	40.361	37.137	39.038	38.953	38.696	41.93	40.8913	40.763	39.507	40.212	37.566	40.878	41.506
35	40.7167	1.81449	41.6222	39.4225	39.9499	40.2292	36.8259	40.5197	37.755	43.456	40.2247	44.895	40.8324	41.5224	40.1918	42.6775	44.3198	38.0192	40.9072	39.5176	41.6773	40.7572	35.8836	40.7314	43.5627	41.1287	41.4365	40.5172	45.4258	35.4364	40.2349	41.258	41.5857	39.7292	37.5605	41.1895	41.2658	38.2894	39.6581	39.5952	39.1972	42.4	41.5708	41.2983	40.1384	40.7273	38.2077	41.3651	42.5695
36	41.193	1.77516	42.2224	40.1887	40.4363	40.6398	37.0844	41.1824	38.4377	44.0156	40.4153	45.4334	41.4482	41.5483	40.5826	43.2157	44.4364	38.7238	41.4137	40.1014	42.2087	41.2486	36.79	41.3906	44.2842	41.9696	41.7881	40.9268	45.3044	35.9618	40.5945	42.0928	42.1648	40.3239	38.1133	41.8269	41.9924	39.365	40.1319	40.0678	39.572	42.696	42.1171	41.6863	40.6155	41.057	38.6239	41.6487	43.4562
37	41.5024	1.76321	42.652	40.804	40.7428	40.7997	37.145	41.7023	38.9508	44.4133	40.431	45.7697	41.9065	41.3695	40.836	43.5727	44.3026	39.2927	41.7347	40.5776	42.5716	41.562	37.5634	41.9339	44.8682	42.6225	41.9708	41.1505	44.9973	36.3525	40.7746	42.7578	42.5984	40.7264	38.5185	42.2845	42.4983	40.2945	40.4529	40.3428	39.8144	42.812	42.5165	41.9129	40.9015	41.1861	38.8055	41.7494	44.1187
38	41.6451	1.77388	42.8981	41.2435	40.8455	40.7565	37.075	42.0549	39.2476	44.6386	40.3214	45.8859	42.1915	41.0157	40.9401	43.7444	43.9233	39.7049	41.848	40.9296	42.7376	41.6882	38.1895	42.336	45.2812	43.069	41.9883	41.1945	44.5427	36.6139	40.7892	43.2445	42.8785	40.9126	38.7592	42.5508	42.7545	41.0254	40.6374	40.3861	39.9152	42.774	42.787	41.9807	40.9864	41.1159	38.7797	41.745	44.5282
39	41.6456	1.78832	42.9544	41.4798	40.7547	40.5682	37.03	42.2252	39.3131	44.6839	40.1715	45.7638	42.3154	40.5626	40.8992	43.7673	43.3452	39.9683	41.7612	41.1558	42.6901	41.6599	38.7092	42.5796	45.4866	43.2781	41.875	41.0942	44.0001	36.7732	40.6772	43.5503	42.9823	40.877	38.8382	42.6425	42.7693	41.5222	40.7089	40.2338	39.8732	42.63	42.9649	41.9129	40.8982	41.103	38.619	41.675	44.6882
40	41.531	1.80362	42.8368	41.5038	40.5317	40.2904	36.7545	42.2344	39.1822	44.5537	40.0626	45.4126	42.3135	40.0916	40.7418	43.6988	42.6414	40.1196	41.5291	41.2787	42.4791	41.5399	39.1726	42.6879	45.4591	43.2725	41.6863	40.9056	43.4302	36.8741	40.4868	43.6765	42.901	40.6544	38.7857	42.6099	42.5955	41.7976	40.7205	40.0095	39.7121	42.433	43.0779	41.7522	40.6932	40.5794	38.4134	41.5594	44.6655
41	41.3696	1.79985	42.5932	41.3428	40.2695	39.9789	36.6363	42.193	38.92	44.2831	40.0616	44.8811	42.2281	39.6523	40.5181	43.58	41.8813	40.1903	41.2263	41.2841	42.1822	41.3988	39.5951	42.7148	45.2108	43.105	41.4813	40.6852	42.8708	36.9674	40.2557	43.6335	42.722	40.3065	38.6517	42.5115	42.3088	41.9077	40.7182	39.8183	39.492	42.224	43.1349	41.5511	40.434	40.1928	38.2303	41.5445	44.5485
42	41.1878	1.76427	42.2919	41.0575	40.0391	39.6762	36.5895	42.1154	38.6062	43.9411	40.199	44.2421	42.0898	39.2558	40.2794	43.4185	41.1179	40.1968	40.9135	41.3905	41.876	41.3021	39.9778	42.7131	44.8045	42.8464	41.3078	40.643	42.549	37.0954	40.0137	43.452	42.5144	39.8868	38.482	42.3869	41.9764	41.9117	40.719	39.705	39.2896	42.026	43.1296	41.349	40.1658	39.8225	38.1088	41.6274	44.424
43	41.0176	1.72145	41.9791	40.709	39.869	39.4202	36.5965	42.0205	38.3025	43.6005	40.4373	43.5583	42.039	38.8794	40.239	43.39	40.574	40.192	40.6396	41.4307	41.6168	41.3018	40.3246	42.7084	44.3104	42.5625	41.1927	40.3189	42.0717	37.2868	39.841	43.1877	41.918	39.4277	38.3169	42.2434	41.6425	41.8414	40.719	39.6747	39.1705	41.841	43.12	41.1593	39.9196	39.4955	38.0586	41.8065	44.2805
44	40.8335	1.66883	41.6653	40.353	39.775	39.234	36.6049	42.0312	38.0458	43.3083	40.7209	42.8683	41.7286	38.556	39.8507	43.39	40.181	40.0438	40.441	41.4931	41.4309	41.4196	40.6493	42.6991	43.7616	42.3121	41.1251	40.1298	41.1382	37.5535	39.7177	42.8978	41.5529	38.9365	38.194	42.06	41.3159	41.7079	40.6853	39.677	39.1835	41.841	43.12	40.9659	39.821	39.267	38.053	42.0655	43.7792
45	40.6427	1.62752	41.406	40.2731	39.775	39.1098	36.591	42.045	37.834	43.075	40.891	42.201	41.3901	38.366	39.792	43.39	39.277	39.8401	40.3108	41.5821	41.3089	41.618	40.9443	42.666	43.147	42.131	41.066	39.9838	40.4287	37.726	39.3713	42.6313	41.2451	38.4157	38.1337	41.984	41.195	41.507	40.648	39.677	39.3533	41.378	43.12	40.7471	39.5503	39.1828	38.053	42.37	43.3393
46	40.4077	1.63791	41.1742	39.5635	39.6768	39.0145	36.5019	42.045	37.6267	43.008	41.0841	41.5615	41.0165	37.5728	39.2793	41.9491	38.8799	39.5875	40.197	41.6754	41.2005	41.8137	41.1742	42.652	42.753	42.0195	40.9783	39.8207	39.6425	37.9965	39.1773	42.442	41.13	37.881	38.1351	41.984	40.6597	41.249	40.501	39.7185	39.6602	41.051	42.5751	40.4778	39.2405	38.888	38.0621	42.631	42.7849
47	40.1473	1.64738	40.556	39.1392	39.3474	38.984	36.2688	41.9079	37.3765	42.6881	41.2806	40.9263	40.5582	37.093	39.228	41.1972	38.0121	39.28	40.0395	41.7328	41.0351	41.9225	41.262	42.4345	41.9435	41.9463	40.8592	39.6229	39.205	38.4125	38.9806	42.3572	41.13	37.3703	38.1944	41.984	40.459	41.249	40.2693	39.7395	39.888	40.64	42.2179	40.1459	38.941	38.8107	38.063	42.6743	42.125
48	39.8373	1.64358	40.556	38.6759	39.1058	38.7957	36.0694	41.6529	37.0758	42.3865	41.2656	40.799	40.0643	36.6878	38.4551	40.4864	37.746	38.9358	39.8109	41.7353	40.76	41.9042	41.2683	42.376	41.347	41.8588	40.7288	39.4011	39.205	38.5531	38.863	42.053	40.5331	36.9467	38.3134	40.8318	39.7166	40.9209	40.0307	39.7817	40.1705	40.169	41.9336	39.7635	38.6082	38.6273	38.0895	42.8535	41.3978
49	39.5718	1.62567	39.755	38.1884	38.8328	38.6215	35.8832	41.2449	36.7727	42.348	41.1378	39.6654	39.6111	36.4272	37.9602	40.451	37.746	38.5939	39.5244	41.7063	40.3778	41.7878	41.1442	42.376	40.1115	41.841	40.607	39.39	39.205	38.5779	38.7271	41.8636	40.382	36.6863	38.4856	40.2142	39.2067	39.8536	39.8251	39.789	40.6622	39.672	41.906	39.3676	38.2955	38.5965	38.2178	42.7505	40.6696
50	39.3264	1.58592	38.668	37.7243	38.69	38.4869	35.7144	41.208	36.5383	41.8118	40.9205	38.9518	39.2891	36.3323	37.5203	39.3116	37.5123	38.3104	39.2095	41.7013	40.333	41.6332	40.8999	41.4926	39.837	41.3909	40.5195	39.1049	39.205	38.563	38.5344	41.6403	39.8523	36.633	38.501	39.7696	38.8548	39.2693	39.803	40.236	40.8705	39.194	41.4504	39.15	38.0431	38.651	38.4381	42.5289	40.0206
51	39.1252	1.60425	37.9353	37.342	38.5892	38.3962	35.5434	41.1693	36.4332	41.5468	40.6451	38.376	39.1702	36.3596	37.1726	39.2942	37.3202	38.122	39.05	41.7807	39.56	41.553	40.6042	41.062	39.7639	40.9356	40.4933	39.1081	37.9085	38.4842	38.5112	41.4069	39.5615	36.7798	38.9048	39.4226	38.6375	38.972	39.7182	40.7046	41.0117	38.775	41.2636	39.15	37.8964	38.7912	38.7719	42.2284	39.5214
52	39.0002	1.57829	37.273	37.0744	38.5441	38.3512	35.3297	39.932	36.419	41.3725	40.3682	38.3085	39.2347	36.4125	36.9311	38.7265	37.4374	38.1038	38.7755	41.9644	39.4953	41.4295	40.2955	40.709	38.631	40.3883	40.5221	39.2184	36.553	38.407	38.5506	41.2015	39.3743	37.0577	39.1036	39.2095	38.5612	38.3363	39.8031	41.2458	41.1162	38.428	41.1425	38.6797	37.8815	38.9838	39.1906	41.896	39.1885
53	38.935	1.57931	37.273	36.9243	38.6726	38.3356	35.0136	39.8508	36.5837	41.2815	40.1277	37.6125	39.381	36.3795	36.7678	38.6423	37.4778	37.7991	38.4989	42.2025	39.0054	41.3481	40.0082	40.6263	38.721	39.8433	40.5501	39.328	36.4105	38.3335	38.5943	41.133	39.3082	37.3611	39.2202	39.1221	38.5971	37.6741	39.875	41.7046	41.2081	38.122	41.0643	38.374	37.9427	39.1666	39.6321	41.5724	38.9544
54	38.8467	1.60955	37.273	36.8723	38.8089	38.3076	34.5418	39.3614	36.818	41.2455	39.888	37.492	39.4862	36.174	36.6181	38.5596	37.3104	37.5407	38.3332	42.382	38.9215	41.3587	39.7715	40.1218	39.1019	39.485	40.4895	39.3139	36.2598	38.2204	38.5518	41.0306	39.3505	37.581	39.1856	39.0988	38.6955	37.3149	39.8221	41.9314	41.2656	37.779	40.9586	38.0137	37.9656	39.2551	39.9883	41.2426	38.6961
55	38.6587	1.64837	36.1086	36.8693	38.8281	38.1937	33.8991	39.1716	36.9645	41.1983	39.5615	37.4846	39.4383	35.7576	36.4073	38.3645	36.8758	37.1074	38.0688	42.3758	38.9143	41.3211	39.5608	39.9136	39.5573	39.2759	40.2541	39.0889	36.0291	38.0747	38.3251	41.0115	39.4495	37.6106	38.9591	39.0311	38.7688	37.0818	39.5587	41.848	41.2077	37.298	40.7115	37.586	37.8455	39.1643	40.1321	40.8306	38.3031
56	38.3237	1.70787	35.5849	36.87	38.6234	37.92	33.1147	38.8843	36.9413	41.0437	39.078	37.4593	39.185	35.1399	36.0819	37.989	36.1807	36.479	37.6083	42.1034	38.8681	41.112	39.2887	39.67	39.9047	38.8282	39.793	38.6277	35.6944	37.7837	37.856	41.0141	39.5122	37.3807	38.5333	38.8097	38.722	36.916	39.0572	41.4443	40.9423	36.614	40.2296	37.0504	37.523	38.8403	39.981	40.25	37.73
57	37.8162	1.76498	35.4722	36.6387	38.1487	37.4487	32.2406	38.4199	36.6817	40.7017	38.4324	37.3909	38.7302	34.367	35.6246	37.4146	35.2645	35.6951	36.9141	41.5597	38.6723	40.6425	38.8556	39.3098	39.9862	38.5942	39.1045	37.9643	35.2477	37.3099	37.1623	40.9036	39.4257	36.8714	37.9272	38.3719	38.4948	36.7002	38.3547	40.7641	40.4223	35.725	39.4841	36.3577	36.9923	38.2836	39.506	39.4619	36.9978
58	37.1393	1.80918	35.2624	36.2613	37.4319	36.7899	31.313	37.7555	36.1846	40.1429	37.6784	37.1635	38.1086	33.4882	35.0478	36.6591	34.1767	34.8245	35.9931	40.7924	38.2769	39.9538	38.2104	38.7883	39.7351	38.2211	38.2675	37.1697	34.6736	36.672	36.3165	40.5898	39.1086	36.1167	37.1696	37.7145	38.0615	36.3567	37.5213	39.8705	39.6617	34.666	38.5085	35.5469	36.2765	37.5417	38.7965	38.5352	36.1566
59	36.3352	1.85535	34.8587	35.6559	36.5514	35.9834	30.339	37.359	35.4874	39.3937	36.8734	36.7539	37.3505	32.5254	34.3716	35.7587	32.9717	33.928	34.8891	39.8571	37.6926	39.1335	37.3712	38.116	39.1663	37.6329	37.3369	36.2953	33.9493	35.921	35.386	40.0365	38.5456	35.1796	36.284	36.8677	37.4276	35.8765	36.6198	38.8144	38.7248	33.478	37.3637	34.6566	35.4082	36.6705	37.9391	37.5288	35.927
60	35.4049	1.90073	34.2274	34.8718	35.5847	35.0707	29.3034	36.2996	34.6267	38.5095	36.0483	36.1644	36.4689	31.4782	33.6033	34.7495	31.6987	33.0385	33.6538	38.7995	36.9633	38.2633	36.4083	37.347	38.3439	36.8343	36.3431	35.3605	33.0541	35.1034	34.3995	39.2907	37.7825	34.1152	35.2865	35.8713	36.6198	35.2783	35.6877	37.6327	37.6835	32.179	36.1027	33.7122	34.4116	35.7008	37.0067	36.4783	34.4552
61	34.37	1.93444	33.3675	33.9693	34.5618	34.0765	28.1747	34.854	33.6373	37.5414	35.2035	35.4016	35.4565	30.3341	32.7396	33.6592	30.3884	32.1512	32.3098	37.6412	36.1346	37.3837	35.3899	36.5405	37.363	35.8526	35.2875	34.3765	31.9712	34.2365	33.3455	38.4277	36.8893	32.9621	34.1855	34.7634	35.6625	34.5811	34.7351	36.3583	36.5683	30.762	34.7578	32.7144	33.2939	34.6354	36.043	35.389	33.2351
62	33.2744	1.99224	32.2956	33.0036	33.4717	33.0094	26.9275	33.7241	32.5698	36.5256	34.313	34.4761	34.2944	29.0816	31.7773	32.4995	29.0487	31.2318	30.8697	36.3953	35.2382	36.4941	34.3404	35.7288	36.2779	34.6971	34.1492	33.3473	30.6878	33.3106	32.1931	37.5195	35.9126	31.7471	32.9928	33.5723	34.5716	33.7967	33.7405	35.0105	35.3398	29.199	33.3485	31.6446	32.0545	33.4608	35.065	34.2381	32.1713
63	32.0495	2.08996	31.0364	32.0125	32.284	31.852	25.552	32.5518	31.4596	35.4805	33.3375	33.4038	32.9651	27.709	30.7084	31.2663	27.6708	30.2359	29.3352	35.0632	34.2957	35.5734	33.2525	34.9061	35.1235	33.3711	32.9019	32.2584	29.2068	32.3065	30.9128	36.6145	34.8716	30.4821	31.7107	32.3061	33.3571	32.9303	32.6525	33.6008	33.9696	27.455	31.8747	30.479	30.692	32.1517	34.0594	32.9969	31.0535
64	30.7169	2.18951	29.6145	31.0052	30.973	30.5606	24.0553	31.3008	30.3256	34.3997	32.2135	32.2075	31.4673	26.209	29.5136	29.9507	26.2571	29.1308	27.7145	33.6416	33.298	34.5912	32.0952	34.0412	33.9114	31.8712	31.5255	31.086	27.5572	31.2077	29.4873	35.7264	33.75	29.164	30.3369	30.9729	32.0305	31.9939	31.4035	32.1516	32.4896	25.512	30.3165	29.2037	29.2038	30.6792	33.0005	31.6398	29.8419
65	29.2805	2.30931	28.0454	29.9681	29.5217	29.1196	22.4603	29.9265	29.1721	33.2586	30.8897	30.9039	29.8233	24.5944	28.1764	28.5413	24.8225	27.8958	26.0465	32.1312	32.2108	33.5145	31.709	33.0869	32.6466	30.209	30.0133	29.8078	25.7884	30	27.9002	34.8415	32.5174	27.7813	28.8826	29.6163	30.6205	31.0252	29.983	30.6919	30.8991	23.4	28.6505	27.8228	27.5872	29.022	31.8695	30.157	28.5165
66	27.7284	2.46547	26.3435	28.8756	27.9354	27.5396	20.799	28.4133	27.9743	32.0242	29.3749	29.4942	28.0673	22.8924	26.6964	27.0313	23.3882	26.5199	24.393	30.5419	31.0045	32.311	29.5674	32.0075	31.3471	28.3872	28.3787	28.4132	23.9529	28.6642	26.1449	33.9232	31.1463	26.3303	27.3801	29.461	30.458	30.0039	28.4156	29.2474	29.1507	21.191	26.8664	26.3539	25.85	27.1812	30.6625	28.5505	27.1047
67	26.1518	2.5996	24.5383	27.7103	26.246	25.8693	19.105	26.781	26.7	30.674	27.7657	27.974	26.2323	21.137	25.64	25.4293	21.979	25.0107	22.824	28.894	29.6683	30.97	27.877	30.786	30.029	26.411	26.649	26.9063	22.0923	27.1793	24.241	32.916	29.6217	24.828	25.895	29.461	27.67	28.816	26.7467	27.83	27.206	18.955	24.9777	24.809	24.009	25.1993	29.393	28.415	27.063
68	24.4081	2.6451	22.6898	26.4667	24.4914	24.155	17.4065	25.0547	25.3354	29.2096	26.154	26.344	24.3579	19.3728	24.4762	23.7687	20.612	23.3965	21.4034	27.2124	28.2095	29.5136	26.1784	29.4168	28.6965	24.3068	24.8663	25.3155	20.2466	25.5736	22.2459	31.7693	27.9477	23.3045	24.4313	25.429	26.137	27.4154	25.0224	26.4348	25.0964	16.763	23.0391	23.208	22.1004	23.1428	28.0715	25.1592	24.2173
69	22.6585	2.73111	20.8637	25.1548	22.7069	22.4375	15.724	23.282	23.8927	27.6535	24.5728	24.6438	22.4878	17.6366	21.7126	22.0794	19.2894	21.7074	20.166	25.5295	26.6549	27.9915	24.3839	27.9354	27.3588	22.1511	23.0848	23.6829	18.4549	23.9479	20.2382	30.4604	26.1546	21.7968	22.9038	23.9742	24.5829	25.9028	23.2757	25.0504	22.9353	14.703	21.1298	21.5821	20.1867	21.0688	26.7172	23.4772	22.8022
70	20.9855	2.80924	19.897	23.7983	20.926	20.7477	14.0805	21.5093	22.4153	26.0188	23.041	22.9195	20.657	15.9484	19.9822	20.3722	18.117	19.9638	19.1154	23.8722	25.0451	26.4385	22.5331	26.3852	26.012	20.0374	21.3265	22.0358	16.7393	23.446	18.2775	29.0028	24.2841	20.3518	21.2915	22.4873	23.321	24.75	21.5168	23.6729	20.8251	12.841	19.3054	19.9542	18.3129	19.0212	25.3274	21.8381	21.4522
71	19.3624	2.87387	18.201	22.4211	19.1752	19.1042	12.4964	19.7667	20.9384	24.3128	21.5714	21.2061	18.8937	14.3309	18.2705	18.6424	17.821	18.1971	18.2404	22.2419	23.411	24.8793	21.471	24.8112	24.65	18.0461	19.6004	20.3769	15.1007	21.3276	16.4021	27.4326	22.3746	19.271	19.6253	20.9423	22.665	23.7198	19.7367	22.3083	18.8237	11.185	17.5713	18.3439	16.5062	17.0343	23.8845	20.2101	20.1672
72	17.6744	2.83132	15.883	21.0292	17.4687	17.51	10.9796	18.0803	19.4617	22.5465	20.1501	19.5122	17.2168	12.8116	16.5978	16.8873	15.4911	16.4447	17.5046	20.6327	21.764	23.3094	19.4389	23.2412	23.2804	16.2202	17.9188	18.7028	13.5426	19.4402	14.6347	25.7753	20.4569	18.4407	17.9373	19.3514	20.2235	21.247	17.9358	20.9882	16.9537	9.695	15.9216	16.7563	14.7963	15.1375	22.3681	18.5814	18.9225
73	16.1215	2.78795	14.4259	19.6026	15.8132	15.9568	9.53609	16.4538	17.9938	20.7232	18.7565	17.8291	15.6506	11.4031	14.986	15.1202	14.2386	14.7422	16.902	19.0653	20.1022	21.7161	16.9085	21.6895	21.9117	14.5658	16.3048	17.0195	12.0861	18.0413	12.9888	24.0351	18.5469	16.531	16.2535	17.7514	18.8714	19.6046	16.1396	19.7564	15.2206	8.35	14.3595	15.182	13.2041	13.3545	20.7557	16.9625	17.6955
74	14.569	2.84243	13.0579	18.359	14.2277	14.4465	8.18252	14.8799	16.5648	18.8442	17.3799	16.1569	14.217	10.103	13.46	13.3727	12.9777	13.1194	16.6945	17.5718	18.4169	20.0861	15.072	20.1677	20.5405	13.066	14.7749	15.3442	10.7432	16.6698	11.4713	22.506	16.6474	15.3368	14.5971	16.166	17.5902	17.9031	14.3861	18.6285	13.6212	7.134	12.8738	13.6365	11.7402	11.7007	19.0378	15.3801	16.4684
75	13.1656	2.83057	11.7584	17.6911	12.7469	12.9941	6.9527	13.3569	15.2031	16.9343	16.0353	14.4947	12.9077	9.726	12.0388	11.6847	11.7174	11.5977	15.4544	16.1683	16.7158	18.4003	13.3006	18.7159	19.1584	11.6739	13.3247	13.7075	9.4983	15.3291	10.0764	21.6792	14.773	13.0605	12.9934	14.6168	16.4096	16.1664	12.6984	18.047	12.467	6.016	12.802	12.1629	10.4095	10.1776	17.2535	13.8575	15.2439
76	11.7715	2.76069	10.5083	15.0355	11.3836	11.6195	5.87691	11.886	13.9407	15.045	15.406	12.8485	11.6791	8.01552	10.7258	10.0963	10.4798	10.1965	14.7007	14.8494	15.022	16.6682	11.6465	18.039	17.7762	10.3533	11.9494	12.1485	8.32861	14.0233	8.79564	18.3837	12.9662	11.6707	11.4619	13.1103	15.3345	14.425	11.0836	17.0281	11.7268	4.969	10.0245	10.7877	9.797	8.77545	15.4728	12.4004	14.35
77	10.4683	2.7499	9.28967	13.4767	10.0962	10.3155	4.94491	10.4908	12.7923	13.228	13.9002	12.148	10.4808	6.72165	9.5082	8.63985	9.28691	8.91789	14.21	13.6019	13.3744	14.9298	10.1365	16.6742	16.4139	9.09847	11.723	10.6966	7.22291	12.7555	7.6137	16.3887	11.2737	11.093	10.018	11.6457	14.3516	12.7214	9.55763	15.6245	9.36936	3.975	8.63296	9.50732	8.54548	7.47098	13.7625	10.99	13.6582
78	9.22635	2.70454	8.07989	12.0237	8.84489	9.07078	4.13167	9.23433	11.7372	11.525	12.3558	10.18	9.28678	5.71656	8.972	7.33256	8.159	7.75	13.5144	13.412	11.8189	13.221	8.77833	15.089	15.47	7.89533	9.354	9.365	6.17867	11.5311	6.512	14.4001	9.71589	9.57567	8.68133	10.23	13.999	11.1	8.15111	14.6293	8.08	3.033	7.25189	8.30767	7.13067	6.23478	12.175	9.61	11.703
79	8.08458	2.62295	6.86606	11.312	7.65994	7.89264	3.42118	8.858	11.627	9.97418	11.1727	8.18655	8.0987	4.76836	7.74045	6.18442	7.11645	6.68652	12.1649	11.3078	10.3911	11.5891	7.56336	13.956	14.425	6.73694	8.10727	8.15897	5.1917	10.3635	5.46982	12.4842	8.30264	8.089	7.46964	8.87173	12.6797	9.61745	6.88273	13.5869	6.834	3.033	5.901	7.17694	6.22564	5.05758	10.7415	8.30182	10.5939
80	7.01169	2.5859	5.66949	10.0102	6.58725	6.79268	2.8047	7.37127	9.73233	8.60315	9.99264	6.77903	6.93715	3.89337	6.833	5.19368	6.17397	5.71641	11.116	10.0722	9.10571	10.078	6.47097	13.662	12.5463	5.62578	6.91164	7.07927	4.26164	9.25998	4.843	10.7263	7.05313	7.10848	6.39903	7.57997	12.185	8.28691	5.76727	12.5003	5.62182	1.402	4.61169	6.1113	5.39548	3.95061	9.44936	7.106	9.53661
81	6.0203	2.48358	4.52815	8.43737	5.63002	5.78379	2.28452	6.27864	8.7062	7.41485	8.87356	5.47873	5.82317	3.11158	5.65798	4.33492	5.657	4.8317	10.0118	9.97082	7.96254	8.72991	5.47173	11.8861	11.3681	4.56852	5.80764	6.12423	3.3879	8.21776	4.04967	9.19658	5.97485	6.24345	5.47673	6.36706	10.4583	7.08118	4.80306	11.3986	4.44994	0.733	3.41441	5.11778	4.62973	2.92908	8.29355	6.029	8.54824
82	5.12742	2.37127	3.477	7.40436	4.75209	4.87855	1.86736	5.46773	7.761	6.40091	7.85291	4.32782	4.77245	2.43327	4.39655	3.57845	5.01155	4.02964	8.92773	7.73109	7.432	7.57973	4.54055	10.6681	10.2525	3.58318	4.82364	5.28218	2.57436	7.24473	2.973	7.91755	5.06282	5.48482	4.69173	5.24145	9.15455	5.99136	3.97464	10.3219	3.34518	0.165	2.33691	4.20655	3.91927	2.00445	7.26155	5.07409	7.64973
83	4.3809	2.28914	2.56419	7.145	3.94118	4.08312	1.55239	4.73573	7.48736	5.54606	6.977	3.38058	4.075	1.8584	3.61142	2.89883	3.95433	3.506	7.92724	6.61059	6.38301	6.65327	3.66679	9.65194	9.18721	2.69276	3.97118	4.52918	1.82701	7.072	2.14585	6.86968	4.30706	4.813	4.626	4.21509	7.99997	5.03855	3.26647	9.29715	2.33361	-0.318	1.654	3.38411	3.25003	1.1927	6.33127	4.25364	6.85924
84	3.67884	2.17636	1.94	5.70645	3.19288	3.38815	1.31697	4.09076	5.64771	4.81482	6.25661	2.66639	3.46232	1.36509	2.91369	2.678	3.38561	3.04252	7.04718	5.57946	5.26559	5.95891	2.8363	8.67085	8.16515	1.91748	3.22991	3.83427	1.15621	5.69621	0.865697	6.00616	3.6856	4.215	3.41533	3.30673	6.89679	4.21873	2.65235	8.34709	1.41921	-0.751	1.16259	2.65185	2.61464	0.495727	5.48309	3.56309	6.18697
85	3.04721	2.10241	1.70752	5.489	2.48403	2.76679	1.11636	3.526	4.68173	4.14355	5.65315	2.169	2.02724	0.915636	2.27585	1.82212	2.86736	1.94879	6.27597	4.66148	4.56642	5.45845	2.03009	7.72336	7.19727	1.26182	2.939	3.619	0.564818	4.84045	0.0876364	5.284	3.15612	4.109	2.86591	2.49636	5.88173	3.49818	2.09197	7.48109	0.579636	-0.751	0.0871212	1.99473	2.00818	-0.102576	4.69791	2.97445	5.62364
86	2.43557	2.05271	0.89898	4.11251	1.78239	2.18325	0.899879	3.001	3.76147	3.46642	5.11765	1.83294	1.543	0.479556	2.091	0.991727	2.646	1.28941	5.56221	3.86029	3.91353	5.06209	1.23697	6.81109	6.29285	0.72203	2.04518	2.64149	0.0306768	4.18121	-0.650758	4.67584	2.66422	2.95233	2.29652	1.73197	4.95536	2.82945	1.53836	6.6817	-0.213121	-1.646	-0.326596	1.37404	1.41288	-0.639414	3.94409	2.43627	5.13303
87	1.86859	2.03543	0.62098	3.42251	1.05951	1.59363	0.625212	2.46412	2.88685	2.73164	4.59674	1.58476	0.796697	0.0315152	1.15822	0.289677	2.00115	0.597848	4.83874	3.371	3.25961	4.968	0.450455	5.93524	5.42703	0.291545	1.17082	1.70444	-0.487768	3.54794	-1.36839	4.12749	2.14165	2.25615	1.801	0.96897	4.09903	2.17982	0.935485	5.90682	-0.961485	-2.156	-0.63301	0.738364	0.790727	-1.16418	3.18345	1.88673	4.66
88	1.31587	2.02069	0.364788	2.814	0.594	1.5277	0.264636	1.85164	2.04342	1.90118	4.03436	1.33855	-0.432879	-0.26	0.826	-0.492212	1.582	0.237	4.176	2.87385	2.55612	4.15255	-0.338182	5.301	4.57036	-0.0581515	1.051	1.508	-0.555	3.466	-2.09091	3.55355	1.5223	1.44727	1.41264	0.159727	3.28491	1.50927	0.231879	5.10864	-1.66445	-2.733	-0.894727	0.151	0.0893636	-1.72397	2.37327	1.26673	4.478
89	0.646859	2.06759	0.0411111	2.486	-0.109111	0.218222	-0.206333	1.376	1.18944	0.946333	3.36656	1.00833	-0.813	-0.741333	-0.398222	-1.34411	0.667333	-0.627444	3.78089	1.82189	1.76589	3.426	-1.16067	4.73967	3.71667	-0.388556	-0.56	0.169444	-1.635	2.29	-2.348	2.887	0.772778	0.492333	0.377	-0.433	2.738	0.784	-0.508	4.25	-2.357	-2.733	-1.18511	-0.203	-0.75	-2.35456	2.305	1.214	4.478
90	-0.150117	2.06164	-0.430293	1.0893	-0.988	-0.617626	-0.372	1.376	0.725	0.289	2.54072	0.745	-1.76952	-1.68006	-1.52364	-2.2424	-0.374061	-1.319	2.398	1.10119	1.045	3.26	-1.411	3.2467	3.463	-0.770374	-1.62209	-0.99901	-1.77	1.46246	-2.348	2.06864	-0.0921616	-0.171	0.377	-1.2063	2.11833	-0.0400909	-0.872646	3.29427	-3.088	-4.109	-1.58243	-1.442	-1.348	-3.08373	0.52	-0.335455	3.11821
91	-1.11178	2.11825	-1.10245	0.137	-2.00745	-1.58009	-1.40327	1.376	0.725	-0.763727	1.52545	0.143182	-2.95191	-2.024	-2.61918	-3.17309	-1.3	-2.46573	1.55255	0.732	1.045	1.38891	-2.97555	2.20291	1.95118	-1.25809	-2.80045	-2.07673	-1.77	0.577818	-2.348	1.445	-0.796	-1.23873	-0.901636	-2.396	1.165	-0.999727	-2.71427	2.707	-3.308	-4.913	-2.14464	-1.442	-2.37391	-3.92191	0.110545	-1.34564	1.87173
92	-2.24978	2.18653	-1.437	-0.958949	-3.47978	-2.287	-2.48697	-0.614545	0.725	-2.69155	0.57	-1.06067	-3.83564	-3.0276	-3.80829	-4.12473	-2.28836	-3.77137	0.073	-0.362182	1.045	0.0967273	-4.112	1.634	1.73867	-1.645	-4.04791	-3.21937	-4.13968	-0.471828	-5.01391	0.470768	-1.49671	-2.52	-2.99545	-3.64164	0.202182	-2.10073	-3.95029	1.54739	-4.53982	-5.786	-2.88408	-1.442	-4.27933	-4.86024	-2.086	-2.48427	1.626
93	-3.42298	2.08156	-2.74157	-2.1941	-4.59372	-3.20303	-3.51442	-3.20885	-2.26102	-4.06433	-0.124535	-2.12373	-4.70152	-4.33636	-5.01471	-5.07964	-3.29139	-4.75112	-1.27397	-1.81576	-0.667182	-1.27855	-4.43155	0.264848	-0.401727	-2.24048	-5.28355	-4.38165	-5.30889	-1.68609	-6.70924	-0.798	-3.25013	-4.002	-4.14612	-4.814	-1.33388	-3.31091	-5.23561	-0.252758	-5.60764	-6.691	-3.76957	-3.61826	-5.68379	-5.86889	-3.52273	-3.71336	-0.114424
94	-4.67858	2.01196	-4.30252	-3.49558	-5.68779	-4.93742	-4.60809	-4.55136	-3.894	-5.39455	-2.28436	-3.28827	-5.49006	-5.37697	-6.15306	-6.0117	-4.26955	-5.65894	-3.35688	-3.02115	-3.4647	-2.64664	-6.51173	-1.57382	-1.73709	-3.43276	-6.43691	-4.543	-6.33642	-1.772	-7.845	-2.34161	-4.42652	-5.87864	-4.606	-6.43609	-2.547	-4.56809	-6.49879	-1.54755	-6.44764	-7.571	-4.75585	-6.4517	-7.06364	-6.215	-4.99318	-4.95445	-1.60491
95	-5.83841	1.89612	-5.61058	-4.75291	-6.68668	-6.0221	-5.727	-5.85555	-6.13269	-6.59064	-3.59818	-4.49155	-6.14439	-6.40804	-7.14374	-6.88344	-4.441	-6.44433	-4.71221	-4.24905	-4.62237	-3.95191	-7.67542	-2.95964	-3.14391	-4.31369	-7.46182	-6.4102	-7.26964	-4.30335	-8.97185	-4.36983	-5.57003	-7.08252	-5.9867	-8.1687	-3.80648	-5.78991	-7.67418	-2.77518	-7.18285	-8.361	-5.78499	-7.6998	-8.31697	-7.58886	-6.395	-6.09391	-2.89006
96	-6.78744	1.81624	-6.90872	-5.86557	-7.52546	-6.97439	-6.83142	-7.021	-8.07799	-7.57458	-4.79145	-5.66958	-6.60035	-7.3634	-7.92112	-7.65196	-5.83388	-7.06888	-5.92915	-5.40263	-5.6771	-4.481	-8.71294	-4.28858	-4.53942	-5.16611	-8.31564	-7.39856	-8.04337	-5.7133	-10.0255	-5.77211	-6.60692	-8.07312	-7.23548	-9.25006	-5.02027	-6.90382	-8.71863	-3.86473	-7.75727	-9.012	-6.78917	-8.80068	-9.35621	-8.66186	-6.955	-7.03691	-4.10103
97	-7.58884	1.68547	-8.12512	-6.75167	-8.15245	-7.71573	-7.87373	-7.979	-9.48627	-8.28982	-5.79494	-6.74764	-6.81352	-8.16579	-8.44036	-8.27658	-6.54327	-7.51076	-6.96364	-6.38873	-6.57142	-5.91373	-9.56036	-5.478	-5.81882	-5.91348	-8.968	-8.06445	-8.60733	-6.91124	-10.938	-6.99415	-7.47042	-8.789	-8.03209	-10.0772	-6.09482	-7.86164	-9.58721	-4.76755	-8.13473	-9.495	-7.68921	-9.68918	-10.119	-9.31406	-8.30191	-7.72782	-5.162
98	-8.13668	1.63835	-9.1871	-7.36146	-8.52827	-8.18475	-8.81609	-8.70094	-10.6163	-8.71045	-6.051	-7.64685	-6.78344	-8.74268	-8.68591	-8.71603	-6.94352	-7.76122	-7.78147	-7.1463	-7.26906	-6.451	-10.1785	-6.46076	-6.89558	-6.49722	-9.412	-8.47724	-8.94047	-7.92484	-11.6492	-7.96181	-8.11563	-9.20594	-8.64809	-10.6132	-6.96373	-8.62473	-10.2202	-5.46336	-8.29752	-9.799	-8.39867	-10.3288	-10.5738	-9.7581	-9.26927	-8.14264	-6.02524
99	-8.45489	1.58019	-10.0267	-7.68777	-8.64456	-8.39491	-8.871	-9.1773	-11.4217	-8.84976	-7.0273	-8.3087	-6.54774	-9.04662	-8.67442	-8.733	-7.12503	-7.8337	-8.36537	-7.64992	-7.76409	-7.581	-10.5615	-7.19088	-7.72915	-6.89428	-9.66345	-8.62429	-9.05094	-8.80027	-12.1361	-8.64336	-8.53499	-9.34758	-9.06164	-10.8635	-7.60009	-9.16127	-10.5772	-5.95139	-8.25073	-9.917	-8.8416	-10.407	-10.7337	-10.0012	-9.66473	-8.28555	-6.68494
100	-8.56593	1.60695	-10.602	-7.759	-8.544	-8.394	-10.24	-9.417	-11.901	-8.755	-7.405	-8.712	-6.159	-9.064	-8.462	-8.892	-7.074	-7.769	-8.721	-7.906	-8.076	-7.985	-10.736	-7.653	-8.318	-7.099	-9.682	-8.522	-9.052	-9.524	-12.409	-9.053	-8.762	-9.279	-9.281	-10.871	-8.008	-9.457	-10.672	-6.253	-8.026	-9.842	-8.972	-10.871	-10.655	-10.079	-9.826	-8.183	-7.167
all values Left	mean	std	steps
1	38.8703	1.56205	37.273	36.87	38.729	38.326	36.357	35.459	37.078	36.883	41.225	40.402	37.492	38.479	38.029	39.475	38.137	36.429	36.775	38.646	37.491	38.349	37.61	38.293	42.357	38.924	41.344	39.85	40.163	38.928	39.485	39.627	40.555	36.473	41.376	37.987	38.891	38.577	41.014	39.51	37.563	39.054	39.106	38.676	37.562	39.876	41.932	37.779	41.073
2	38.6921	1.59413	35.6641	36.8603	38.8452	38.2498	36.2646	35.1964	36.9124	36.9908	41.1144	40.1564	37.4641	36.0015	37.4438	39.269	37.8058	36.3395	36.628	38.5684	37.4549	38.0597	37.1707	37.9863	42.0023	38.9148	41.357	39.6476	39.9505	39.3827	38.8988	37.6785	40.4603	36.3451	40.9781	37.6043	38.8367	38.5987	40.8782	39.5064	37.6383	38.6798	39.0629	38.7682	37.2442	39.857	41.911	37.2911	40.9748
3	38.4312	1.62083	35.545	36.6006	38.7851	38.0335	36.0318	34.7858	36.7956	36.8902	40.8321	39.9207	37.4334	35.1433	36.6794	38.8657	37.2447	36.0531	36.4227	38.382	37.1553	37.532	36.6041	37.4623	41.385	38.8967	41.2714	39.4235	39.7136	39.7949	38.6956	36.8922	40.1788	36.1504	40.3596	37.029	38.655	38.4615	40.5343	39.3056	37.4557	38.1211	38.8812	38.7502	37.0401	39.6361	41.5638	36.596	40.7363
4	37.984	1.66166	35.4078	36.2113	38.4599	37.6294	35.5842	34.1897	36.6407	36.5386	40.3356	39.6057	37.2565	34.3702	35.7777	38.2971	36.4759	35.5562	36.1038	38.0163	36.5712	36.777	35.8983	36.7039	40.5626	38.7475	40.974	39.0782	39.3615	39.9867	38.3988	36.2442	39.6803	35.8476	39.5568	36.3071	38.2095	38.0687	39.9612	38.8647	36.9862	37.4072	38.4866	38.5544	36.8702	39.1744	40.9283	35.6929	40.2562
5	37.3515	1.68469	35.1212	35.6126	37.8592	37.0354	34.8975	33.4229	36.3459	35.9572	39.6382	39.135	36.9011	33.6016	34.7932	37.5945	35.5496	34.8757	35.6525	37.4509	35.7357	35.8348	35.0626	35.7355	39.5882	38.4025	40.4269	38.5425	38.8408	39.8633	37.9067	35.5968	38.9905	35.4266	38.5974	35.4974	37.4718	37.408	39.2024	38.2073	36.2574	36.5624	37.8682	38.1501	36.6316	38.501	40.0686	34.618	39.502
6	36.5588	1.71005	34.6126	34.8467	37.0431	36.2855	33.9876	32.5394	35.863	35.1878	38.7933	38.4967	36.3674	32.7763	33.7485	36.7755	34.5247	34.0641	35.0805	36.7027	34.6985	34.7517	34.1107	34.6017	38.5007	37.8612	39.678	37.8105	38.158	39.42	37.2009	34.8652	38.1658	34.8759	37.4917	34.6351	36.4886	36.5499	38.3336	37.3941	35.3334	35.6045	37.0535	37.5382	36.2647	37.6845	39.0395	33.4124	38.5085
7	35.6486	1.74497	33.8684	33.9693	36.0986	35.4214	32.883	31.5897	35.2126	34.2675	37.8534	37.7427	35.6616	31.8897	32.6355	35.8384	33.4424	33.1608	34.4088	35.8079	33.5149	33.5587	33.0456	33.3416	37.3194	37.1632	38.8207	36.9323	37.3698	38.7113	36.3088	34.0105	37.2555	34.1707	36.2422	33.7197	35.3277	35.5812	37.425	36.4843	34.2738	34.5435	36.0819	36.7452	35.7664	36.7914	37.8785	32.0931	37.3399
8	34.6314	1.78468	32.8996	33.0315	35.0844	34.4728	31.6095	30.5903	34.4432	33.2382	36.8584	36.933	34.7924	30.9521	31.4306	34.7672	32.3159	32.1766	33.6451	34.8028	32.2408	32.2712	31.8544	31.9762	36.0523	36.3561	37.9299	35.971	36.5405	37.8103	35.2476	32.9954	36.2859	33.2863	34.8575	32.7314	34.0381	34.5464	36.5217	35.5065	33.1196	33.3881	34.9922	35.7973	35.1556	35.863	36.6192	30.6515	36.0515
9	33.5388	1.8572	31.7235	32.0691	34.0098	33.4521	30.1952	29.53	33.5966	32.144	35.8312	36.1014	33.774	29.9404	30.1048	33.5421	31.1375	31.1063	32.7862	33.7158	30.9176	30.8991	30.5139	30.5154	34.698	35.4749	37.0328	34.9681	35.7056	36.7801	34.0212	31.7695	35.2572	32.2032	33.3465	31.6505	32.652	33.4398	35.635	34.4658	31.8997	32.1462	33.8154	34.7119	34.4498	34.9139	35.2846	29.0581	34.6772
10	32.334	1.97936	30.3646	31.0915	32.8512	32.3526	28.6643	28.3775	32.6909	31.0135	34.7732	35.252	32.6264	28.8015	28.6378	32.1545	29.8863	29.9395	31.8287	32.5596	29.5628	29.4426	29.0017	28.9597	33.2541	34.5434	36.12	33.9369	34.8588	35.667	32.6345	30.2796	34.1492	30.9058	31.7178	30.4619	31.1787	32.2275	34.7492	33.342	30.6282	30.8147	32.5634	33.4996	33.6596	33.9275	33.8859	27.2784	33.2365
11	31.0194	2.1295	28.8444	30.0878	31.5781	31.1464	27.0393	27.1016	31.7186	29.8628	33.6645	34.3564	31.3692	27.4885	27.0228	30.6151	28.5419	28.664	30.7657	31.3302	28.1727	27.8893	27.316	27.323	31.7229	33.564	35.1587	32.8613	33.9661	34.4897	31.0902	28.5058	32.9378	29.3932	29.9811	29.1482	29.5996	30.8746	33.8255	32.1047	29.3033	29.3995	31.2423	32.1719	32.7889	32.858	32.4429	25.2987	31.7282
12	29.5931	2.30081	27.1776	29.0341	30.1667	29.8047	25.3341	25.6887	30.6603	28.6843	32.4748	33.3767	30.0086	25.9914	25.259	28.9554	27.0971	27.2678	29.5778	30.0191	26.7436	26.2341	25.4766	25.651	30.1176	32.508	34.1158	31.709	32.976	33.2574	29.3903	26.483	31.6043	27.6937	28.153	27.6867	27.8853	29.36	32.8073	30.7314	27.914	27.9256	29.888	30.756	31.8523	31.648	30.984	23.1546	30.1297
13	28.0855	2.50072	25.3824	27.9129	28.6085	28.319	23.5676	24.1441	29.4959	27.4467	31.1778	32.2477	28.5409	24.3338	23.3619	27.2065	25.56	25.749	28.2477	28.6145	25.2872	24.4944	23.5173	24.0074	28.4587	31.341	32.957	31.4875	31.8396	31.982	27.5379	24.2802	30.1419	25.8606	26.267	26.0818	26.0325	27.6503	31.6456	29.2115	26.4553	26.4461	29.461	30.458	30.89	30.2672	29.5359	20.92	28.4175
14	26.446	2.6599	23.5072	26.7176	26.9262	26.7205	21.7767	22.4917	28.1908	26.1232	29.7706	30.9161	26.9675	22.5406	21.3899	25.3995	23.9555	24.1245	26.7741	27.1095	23.8241	22.7017	21.4887	22.4634	26.7736	30.0397	31.6583	29.0184	30.5524	30.6829	25.5396	21.9651	28.5624	23.9529	24.3776	24.4175	24.0819	25.7563	30.3207	27.5547	24.9427	24.9909	29.461	27.8953	29.8623	28.7239	28.1132	18.6672	26.5821
15	24.7427	2.77688	21.6238	25.4552	25.1587	25.0554	20.0132	20.7663	26.7384	24.7077	28.2664	29.3894	25.3097	20.6291	19.4291	23.5744	23.212	22.4217	25.64	25.5109	22.3794	20.8906	19.4562	21.0799	25.0953	28.608	30.2311	27.4663	29.1222	29.369	23.4403	19.6217	26.8902	22.0177	22.5588	23.446	22.1095	23.713	28.849	25.7932	23.4055	23.5062	26.1103	26.2406	28.6486	27.0669	26.7134	16.4717	24.6418
16	23.0811	2.86692	19.897	24.1455	23.3437	23.3651	18.3198	19.0051	25.1701	23.2257	26.6799	27.7657	23.6084	18.6239	17.5594	21.77	21.2775	20.6772	24.6424	23.852	20.9729	19.0865	17.4781	19.8943	23.4464	27.0715	28.7133	25.7932	27.5822	28.0463	21.3253	17.3768	25.1635	20.0997	20.8868	22.0842	20.1969	21.5955	27.2641	23.9652	21.8799	21.9423	24.2675	24.67	27.2478	25.3481	25.3267	14.4209	22.6611
17	21.3378	2.91263	19.481	22.8114	21.5217	21.6869	16.7192	17.2413	23.5193	21.7327	25.0193	26.1392	21.9049	16.5923	15.8429	20.0143	18.9766	18.9347	21.7985	22.1635	19.6118	18.671	15.5818	18.8949	21.8211	25.4704	27.144	24.0356	25.9805	26.718	19.2802	15.3632	23.4286	18.2424	19.415	19.7673	18.4229	19.4858	25.5953	22.1057	20.4185	20.3114	22.7922	23.321	25.7463	23.6032	23.9474	12.5734	20.7252
18	19.6259	2.96288	16.4373	21.4631	19.7249	20.0455	15.2147	15.4978	21.8136	20.2434	23.2955	24.5439	20.2203	14.5815	14.3129	18.3306	17.2926	17.2247	20.0676	20.4573	18.2935	15.7862	13.7812	18.062	20.2174	23.84	25.5587	22.2296	24.3615	25.3764	17.3812	13.6604	21.7127	16.4687	18.1616	18.3332	16.8409	17.4447	23.8482	20.2419	19.271	18.645	21.2597	22.7743	24.75	21.8467	22.5767	10.9291	18.888
19	18.0466	2.97466	14.9168	20.0895	17.9713	18.4551	13.8066	13.7996	20.0765	18.7525	21.5156	22.999	18.5485	13.11	12.9672	16.7357	15.6177	15.5656	18.3544	18.7288	18.117	15.311	12.0943	17.3493	18.6638	22.1959	23.968	21.471	22.7509	24.021	15.6531	12.2662	20.0261	14.7775	17.1191	16.9291	15.4715	15.5098	22.506	18.3865	18.5237	16.9718	19.6717	20.2626	23.4623	20.0713	21.2415	9.45045	17.145
20	16.479	2.92358	13.4964	18.6768	16.2693	16.9095	12.4804	12.167	18.3325	17.2844	19.6779	21.5191	16.8869	11.9701	11.7797	15.2526	13.9778	13.9819	16.6793	16.9748	15.7737	12.2499	11.007	16.902	17.1914	20.538	22.3554	19.0325	21.1629	22.6634	14.087	11.1346	18.3776	13.1744	16.2613	15.5556	14.3045	13.7025	21.2837	16.5409	16.531	15.3137	18.0708	18.8965	21.1279	18.2734	19.9895	8.11663	15.4891
21	14.9186	2.87208	12.1527	18.359	14.6324	15.4019	11.1867	10.608	16.5883	15.8733	17.7908	20.086	15.2372	9.21244	10.716	13.8949	12.4035	12.5001	15.0638	15.2076	14.4486	10.6097	9.89544	16.3702	15.8115	18.8589	20.7114	16.7574	19.6103	21.307	12.6565	10.1895	16.7865	11.6879	15.5344	14.2178	13.3019	12.0362	18.1771	14.7211	15.3652	13.6961	16.4795	17.6018	19.496	16.4748	18.8428	6.90814	13.9224
22	13.4129	2.82703	10.8659	15.9196	13.0949	13.9408	9.85994	9.13124	14.8333	14.547	15.8983	18.6803	13.5956	7.82188	9.74755	12.6445	10.9324	11.1271	13.533	13.4582	13.1636	9.13224	7.73876	15.2767	14.5158	17.1613	19.016	14.9732	18.1585	19.9437	11.3142	9.322	15.2738	10.3287	14.8654	12.9191	12.4018	10.5095	16.1808	12.9662	13.0605	12.1455	14.9223	16.4096	17.8076	14.7124	18.047	5.79391	12.802
23	12.0576	2.78058	9.61633	14.1684	11.6789	12.5423	8.45389	7.76078	13.0761	13.3337	14.0586	17.2923	12.148	6.67011	8.85433	11.458	9.58589	9.85978	12.1063	11.7662	11.8764	7.76067	6.49133	14.5229	13.412	15.4637	17.2647	13.253	18.039	18.5726	10.035	9.082	13.84	9.06622	14.193	11.6647	11.513	9.115	14.1959	11.3181	11.6579	10.6738	13.4077	15.3247	16.0856	13.0128	17.4243	4.74811	11.8897
24	10.7862	2.706	8.38217	12.6928	10.3537	11.2152	6.95978	6.53738	11.3284	12.2282	12.3144	15.9384	11.6709	5.72397	8.02379	10.2953	8.36881	9.726	10.7882	10.172	10.6103	6.4978	5.32053	14.21	13.05	13.7979	15.493	11.6465	15.6918	17.2098	8.81539	7.60867	12.4775	7.87745	13.46	10.4674	10.5556	7.84491	12.2912	9.79746	11.093	9.29851	11.9353	14.3335	14.3606	11.3817	15.8185	3.75615	9.53791
25	9.51591	2.70713	7.1463	11.3508	9.0727	9.95136	5.40682	5.47855	9.60448	11.627	10.7036	15.406	8.90158	4.93948	7.241	9.13642	7.28239	7.62079	9.56648	8.70864	9.38864	5.35045	4.208	13.1192	10.9363	12.2085	13.7423	10.1743	14.544	15.8693	7.64373	6.45385	11.723	6.75564	12.6232	9.33627	9.49121	6.66745	10.5526	8.41255	9.5067	8.03939	10.5094	13.999	12.6742	9.83136	14.8313	3.033	8.12245
26	8.36429	2.65719	5.92238	11.2896	7.85243	8.74621	3.84935	4.56297	7.95745	10.641	9.25972	13.6754	7.46501	4.28344	6.49155	7.98516	6.3218	6.5514	8.972	7.39387	8.23282	4.3291	3.14337	11.9295	10.061	10.7401	12.0512	8.84664	13.662	15.47	6.5157	5.33467	10.5026	5.69857	11.6794	8.26927	8.32097	5.55936	9.04724	7.18162	8.04856	6.91168	9.13985	12.6064	11.0723	8.39556	13.7984	2.62113	6.72421
27	7.25966	2.59752	4.745	9.0398	6.74104	7.60791	2.35046	3.76753	6.44411	9.15624	7.99731	12.2379	6.12436	3.73552	5.76706	6.86058	5.48229	5.5657	7.84848	6.23781	7.16459	3.4419	2.12608	10.8587	9.36209	9.41908	10.4663	7.65609	12.9009	13.4264	5.43367	4.19556	8.69418	4.70236	10.6576	7.27352	7.08124	4.843	7.79266	6.11348	7.06313	5.92803	7.83494	12.185	9.60495	7.10091	12.7197	1.2263	5.369
28	6.23983	2.48375	3.64991	8.00955	5.747	6.54773	0.973727	3.07645	5.09282	8.11918	6.91036	11.042	4.90873	3.26509	5.06182	5.78164	4.75545	4.63864	6.833	5.23964	6.19982	2.69818	1.17764	9.74945	7.43736	8.24282	9.034	6.58382	11.1185	12.086	4.40573	3.08709	7.50291	3.76745	9.607	7.072	5.83382	3.993	6.76645	5.20355	6.19527	5.08609	6.60655	10.335	8.28691	5.95818	11.6192	0.578091	4.08991
29	5.32905	2.39843	2.685	7.145	4.83999	5.57818	-0.237444	2.48599	3.92109	7.761	5.98717	9.85756	3.8678	2.8282	4.38309	4.76277	4.12975	3.78691	5.75429	4.37517	5.657	2.10007	0.331798	8.6752	6.33786	7.432	7.81533	5.60309	10.0571	10.9469	3.45045	2.04301	6.37794	2.89517	8.58864	5.67964	4.64281	2.973	5.91972	4.44388	5.43518	4.626	5.46418	9.07712	7.09166	4.96912	10.5364	0.0283939	2.91724
30	4.51271	2.31859	1.94	6.86064	4.00664	4.71076	-1.26661	2.00837	2.93625	6.29509	5.20232	8.73978	3.04129	2.37607	4.284	4.075	3.58258	3.0257	4.43857	3.61421	4.9972	1.63829	-0.342	7.70255	5.33428	6.85675	6.82333	4.68909	9.03436	9.86422	2.58955	1.09279	5.35188	2.09174	7.65436	4.81936	3.722	1.88736	5.21557	3.81602	4.76476	4.07075	4.41873	7.91442	6.01001	4.11847	9.50121	-0.444838	1.88164
31	3.801	2.2027	1.82376	5.489	3.24082	3.94955	-2.12027	1.64585	2.13524	5.06591	4.50791	7.727	2.4327	1.885	3.16491	3.54985	3.09082	2.36564	3.64855	2.9313	3.93667	1.28864	-0.342	6.85606	4.44603	5.46215	6.07367	3.83055	8.04636	8.826	1.84182	0.559	4.44818	1.36664	6.81873	4.14864	3.39258	0.700455	4.61906	3.28485	4.215	3.16467	3.48564	6.80915	5.06291	3.39052	8.53491	-0.751	1.654
32	3.15214	2.13582	0.927263	5.14304	2.51757	3.28255	-2.82857	1.38162	1.49383	4.11664	3.84351	6.865	2.01233	1.34636	2.48373	2.09181	2.63317	1.80529	2.94692	2.678	3.35929	1.00702	-0.572111	6.10557	3.67157	4.74432	5.53522	3.01455	7.09427	7.83044	1.20918	0.559	3.66615	0.726879	6.0593	3.50382	2.06243	-0.112545	4.06905	2.80089	3.99122	2.61477	2.65509	5.79254	4.24697	2.76225	7.64964	-1.03125	0.432485
33	2.53464	2.08448	0.639808	3.93065	1.80294	2.68194	-3.42879	1.1701	0.971879	3.21521	3.15186	6.15667	1.72235	0.752687	1.81864	1.543	2.1898	1.32145	2.30666	1.88414	2.83293	0.898	-1.58722	5.39252	3.371	4.08266	5.12133	2.22455	6.18155	6.89156	0.688091	-0.511949	2.97779	0.15698	5.35173	3.466	1.68578	-0.885091	3.48721	2.30431	2.88144	2.02516	1.88376	4.8647	3.53015	2.1948	6.83794	-1.81085	-0.157788
34	1.97247	2.03697	0.380667	3.25533	1.06667	2.113	-3.951	0.954667	0.518	2.357	2.388	5.56133	1.48567	0.0853333	1.075	1.019	1.741	0.878	2.091	1.024	2.646	0.421333	-1.765	4.65667	2.52967	3.431	4.968	1.45	5.301	6.01067	0.272	-1.55167	2.939	-0.384333	4.687	2.143	1.506	-1.641	2.807	1.73433	2.16767	1.801	1.127	4.00533	2.866	1.642	6.064	-2.34833	-0.511
35	1.39968	2.0265	0.056101	2.814	0.594	1.566	-4.42996	0.684808	0.0780303	1.51033	1.51852	5.02744	1.21721	-0.676303	0.231545	-0.298253	1.25314	0.445778	1.22211	0.325384	1.88293	-0.217182	-1.93413	4.176	1.64571	2.74239	4.27033	0.683455	5.14791	5.15622	-0.067303	-1.9748	1.67006	-0.555	4.05491	1.35906	1.41247	-2.348	1.97064	1.05317	1.33474	0.779747	0.332606	3.18616	2.22175	1.04942	5.27536	-2.733	-0.782909
36	0.784543	2.0131	-0.419465	2.20273	-0.157051	1.41279	-4.91976	0.326697	-0.396899	0.725	0.518071	4.50078	0.836768	-1.134	-0.647	-0.813	0.686929	0.000121212	0.826	-0.452465	1.582	-0.946152	-2.18015	3.3319	0.901828	1.97998	3.49767	-0.0807273	3.44609	4.30867	-0.39197	-2.39303	1.051	-1.48773	3.40109	0.433121	1.363	-2.348	1.445	0.257374	0.351626	0.377	-0.433	2.738	1.55929	0.36696	4.43264	-3.21946	-1.05133
37	0.109886	2.06925	-1.10245	0.952091	-0.988	0.164909	-5.47464	-0.146091	-0.957636	0.725	0.289	3.923	0.745	-2.07327	-0.827	-1.39664	0.016	-0.26	-0.318727	-1.30118	0.459455	-1.119	-2.333	2.398	0.732	1.11873	3.426	-0.864818	2.39255	3.463	-0.766091	-2.46	0.758091	-1.77	2.66318	-0.667455	1.17345	-2.348	0.221545	-0.637636	-0.171	0.377	-0.789909	1.88	0.844818	-0.438636	3.49982	-4.40136	-1.40145
38	-0.787851	2.10839	-1.437	0.00988889	-2.13961	-0.661212	-6.11112	-0.372	-1.63855	0.725	-1.72288	3.21211	-0.405141	-3.41178	-2.75027	-2.73157	-0.769404	-0.79603	-1.47455	-2.19751	-0.51796	-2.79296	-2.98428	0.965424	-0.862909	1.045	1.471	-1.411	1.634	3.27822	-1.24197	-3.55582	-0.793939	-1.77	1.82688	-1.772	0.946	-3.62764	-0.798	-0.796	-1.61836	-2.06662	-2.396	1.165	0.0455354	-0.508	2.707	-5.23927	-1.90591
39	-1.86216	2.18422	-2.8231	-1.07057	-3.57478	-1.60955	-6.81982	-1.34598	-2.408	-0.674697	-3.21276	2.33033	-1.43844	-4.37206	-3.79142	-3.58518	-1.67099	-1.70758	-2.56368	-3.12673	-1.47733	-4.05987	-3.90515	0.073	-2.11603	1.045	0.160111	-2.19327	0.553091	1.8	-1.645	-4.40405	-1.84864	-4.13968	0.895273	-2.17594	0.425636	-6.35291	-2.63949	-2.61784	-2.52	-3.43424	-3.12873	-0.118758	-0.890505	-2.4874	2.02488	-6.13337	-2.59742
40	-3.0436	2.13031	-4.37621	-2.27952	-4.71261	-2.287	-7.59324	-2.48697	-2.69179	-3.894	-4.57567	1.27067	-2.54091	-5.31564	-4.781	-4.43582	-2.098	-2.024	-3.7487	-4.07745	-2.49455	-5.19627	-4.78091	-1.94745	-3.34052	0.447727	-1.24	-3.66655	-1.45527	1.12533	-2.14355	-5.41385	-3.00791	-5.35067	-0.119636	-4.67964	-0.442273	-7.542	-4.52294	-3.83206	-4.47	-4.57315	-4.814	-1.53279	-1.96885	-3.7107	0.00836364	-7.03767	-3.45527
41	-4.26954	2.05806	-5.71215	-3.54495	-5.82265	-3.18173	-8.41397	-3.55568	-4.53052	-5.16461	-5.86176	0.57	-3.72003	-6.21465	-5.68467	-5.23057	-3.28288	-3.06162	-4.95496	-5.03236	-3.51705	-6.22993	-5.73145	-3.69147	-4.56574	-3.15302	-2.63422	-4.112	-2.88036	-0.745333	-3.35921	-6.52424	-4.2223	-6.41655	-1.18779	-6.0173	-1.26288	-8.74064	-5.91389	-4.97585	-6.11527	-4.64602	-5.89539	-2.77289	-3.15964	-4.99439	-1.29003	-7.89019	-4.43252
42	-5.44881	2.02639	-7.03286	-4.76445	-6.82607	-4.90558	-9.25168	-4.69472	-5.7007	-7.61142	-6.97837	-0.747222	-4.91471	-7.02405	-6.44448	-5.91524	-4.59353	-4.34618	-6.09725	-5.96574	-4.441	-7.0959	-6.69779	-5.02206	-5.68406	-4.32654	-3.96367	-5.64582	-4.25127	-2.08978	-4.22258	-7.63737	-5.41639	-7.3696	-2.27185	-7.18894	-2.16406	-9.87227	-7.1156	-6.05177	-7.30151	-6.64753	-7.92348	-4.04749	-4.40504	-6.26828	-2.53591	-8.63061	-5.47342
43	-6.46241	1.92971	-8.26342	-5.84561	-7.65597	-5.97336	-10.0735	-5.859	-6.88564	-9.09082	-7.85979	-2.619	-6.05624	-7.6973	-6.99691	-6.4347	-5.36973	-5.37697	-7.09561	-6.84067	-4.63312	-7.686	-7.59967	-6.20491	-6.60964	-5.41294	-4.481	-7.09318	-5.478	-3.49	-5.065	-8.65558	-6.52809	-8.14067	-3.33582	-8.18064	-3.07088	-10.859	-8.05703	-6.99379	-8.25852	-7.53027	-9.04536	-5.25891	-5.62521	-7.46327	-3.65536	-9.21691	-6.50855
44	-7.31713	1.83232	-9.31847	-6.71278	-8.25009	-6.91564	-10.85	-7.00157	-8.01912	-10.3125	-8.46227	-3.924	-7.06846	-8.191	-7.30206	-6.7384	-5.577	-6.3982	-7.8837	-7.61443	-6.12371	-7.7971	-8.34662	-7.18829	-7.29447	-6.35025	-6.01322	-8.18336	-6.48782	-4.85878	-5.81379	-9.50653	-7.51491	-8.67946	-4.34903	-9.02567	-3.90299	-11.6288	-8.70083	-7.74696	-8.91502	-8.25779	-9.92339	-6.30476	-6.7464	-8.53277	-4.59552	-9.62704	-7.45794
45	-7.96441	1.74465	-10.1256	-7.31944	-8.57078	-7.659	-11.5526	-8.06567	-9.02478	-11.213	-8.77589	-5.092	-7.87911	-8.25122	-7.34467	-6.80956	-6.07011	-7.34544	-8.41567	-8.24622	-6.67744	-8.34611	-8.90078	-7.94156	-7.72478	-7.09767	-6.451	-9.127	-7.231	-6.09256	-6.41033	-10.1411	-8.33733	-8.97033	-5.277	-9.697	-4.59133	-12.15	-9.07244	-8.28478	-9.25978	-8.797	-10.5157	-7.123	-7.71911	-9.43489	-5.331	-9.85144	-8.232
46	-8.39104	1.67549	-10.6538	-7.65755	-8.62991	-8.14264	-12.1416	-8.871	-9.83336	-11.7805	-8.82845	-6.051	-8.44509	-8.74264	-7.14727	-6.66945	-6.184	-8.14355	-8.67455	-8.69482	-7.01073	-8.36827	-9.26009	-8.46	-7.91391	-7.64191	-7.694	-9.85245	-7.67155	-7.114	-6.82845	-10.526	-8.968	-9.052	-6.08955	-10.1634	-5.09	-12.4172	-9.23764	-8.618	-9.34036	-9.13773	-10.8195	-7.70282	-8.50545	-10.1117	-5.85827	-9.88291	-8.74727
47	-8.56734	1.65193	-10.8976	-7.75165	-8.4839	-8.37364	-12.5749	-9.21671	-10.4098	-11.901	-8.67452	-6.17167	-8.76307	-8.75847	-6.75824	-6.3619	-6.02946	-8.72175	-8.67548	-8.733	-7.1119	-8.22678	-9.40496	-8.76065	-7.89169	-7.99766	-7.994	-10.3517	-7.86282	-7.87	-7.06145	-10.6521	-9.401	-8.98089	-6.76852	-10.4449	-5.37606	-12.495	-9.27898	-8.78592	-9.22748	-9.30104	-10.8721	-8.05547	-9.07318	-10.5178	-6.19467	-9.71887	-8.94782
48	-8.59329	1.67677	-10.8737	-7.759	-8.19804	-8.39612	-12.8148	-10.3709	-10.7477	-12.0945	-8.37183	-7.19656	-8.8614	-8.59555	-6.2343	-5.93492	-5.80812	-9.03323	-8.47271	-8.88397	-6.97197	-7.90939	-9.393	-8.89093	-7.70981	-8.076	-8.04711	-10.6356	-7.86691	-8.38911	-7.10579	-10.5363	-9.65109	-8.73595	-7.29476	-10.579	-5.44506	-12.4557	-9.25231	-8.83264	-8.97868	-9.343	-10.7302	-8.21152	-9.40569	-10.6577	-6.38621	-9.36716	-8.972
49	-8.44252	1.71856	-10.6375	-7.48845	-7.80221	-8.25582	-12.8405	-10.7084	-10.858	-12.0172	-7.95142	-7.45667	-8.77233	-8.28673	-5.62036	-5.42518	-5.58403	-9.06376	-8.14685	-8.61176	-6.60542	-7.39788	-9.18894	-8.88333	-7.42167	-8.34315	-7.91533	-10.7375	-7.756	-8.69467	-6.95882	-10.2149	-9.682	-8.4333	-7.64555	-10.5839	-5.31091	-12.3601	-9.13927	-8.7973	-8.62336	-9.2607	-10.4541	-8.22864	-9.50182	-10.672	-6.48818	-8.83682	-8.37109
50	-8.1517	1.79197	-10.2866	-7.21037	-7.2808	-7.98212	-12.642	-10.7563	-10.7614	-11.7859	-7.4097	-7.60267	-8.53285	-7.8742	-4.92248	-4.83568	-5.35251	-8.84159	-7.73609	-8.08528	-6.0542	-6.66561	-8.6594	-8.71523	-7.0519	-8.46636	-7.66311	-10.6945	-7.585	-8.84089	-6.63952	-9.72303	-9.74891	-8.02167	-7.80027	-10.438	-5.00414	-12.2161	-8.85869	-8.68864	-8.1412	-9.02177	-10.0877	-8.16132	-9.38517	-10.4139	-6.52218	-8.12305	-7.59536
51	-7.73273	1.89823	-9.8931	-6.86727	-6.58216	-7.56533	-12.2168	-10.4945	-10.4824	-11.4086	-6.71269	-7.68267	-8.18145	-7.35759	-4.10185	-4.12457	-5.02549	-8.41769	-7.22341	-7.36451	-5.37295	-5.67761	-8.09461	-8.36297	-6.5902	-8.48398	-7.33256	-10.5456	-7.369	-8.89978	-6.18776	-9.05147	-9.62642	-7.43128	-7.74103	-10.0815	-4.56135	-11.9526	-8.31156	-8.47171	-7.46077	-8.64726	-9.61703	-8.02641	-9.08568	-10.0955	-6.44979	-7.20436	-6.61445
52	-7.1416	2.03395	-9.45276	-6.40752	-5.63479	-6.962	-11.5875	-9.93336	-10.0495	-10.8079	-5.79533	-7.674	-7.73773	-6.68052	-3.09736	-3.2187	-4.46491	-7.82694	-6.55124	-6.50358	-4.59967	-4.40509	-7.36788	-7.82291	-5.98821	-8.29094	-6.92833	-10.3003	-7.059	-8.922	-5.60573	-8.15294	-9.34245	-6.57752	-7.45309	-9.43755	-4.00779	-11.452	-7.41182	-8.0613	-6.50145	-8.037	-8.96864	-7.78694	-8.63388	-9.63345	-6.17245	-6.04624	-5.50282
53	-6.32806	2.19225	-8.90133	-5.75655	-4.37638	-6.10261	-10.7882	-9.10875	-9.47572	-9.87639	-4.58778	-7.48244	-7.18102	-5.75704	-1.85215	-2.0488	-3.54805	-7.09359	-5.63505	-5.54178	-3.73191	-2.85301	-6.43039	-7.08775	-5.15825	-7.77628	-6.38967	-9.90245	-6.55573	-8.88711	-4.84891	-6.97375	-8.81579	-5.39028	-6.92376	-8.442	-3.35928	-10.6058	-6.1053	-7.34573	-5.22017	-7.12175	-8.07242	-7.36904	-8.03142	-8.95554	-5.57655	-4.61796	-4.29585
54	-5.24065	2.36666	-8.13622	-4.83451	-2.78547	-4.91961	-9.85594	-8.06261	-8.74613	-8.53388	-3.0518	-6.984	-6.43712	-4.52064	-0.339061	-0.583323	-2.20465	-6.23862	-4.40017	-4.47692	-2.73088	-1.06206	-5.21706	-6.13938	-4.01049	-6.85769	-5.617	-9.25227	-5.75255	-8.69822	-3.85915	-5.47376	-7.96964	-3.84429	-6.13715	-7.06721	-2.60151	-9.35864	-4.38882	-6.25118	-3.62322	-5.86173	-6.87118	-6.69179	-7.23826	-7.97982	-4.58255	-2.91608	-2.96988
55	-3.85596	2.55418	-7.048	-3.58964	-0.887455	-3.385	-8.82155	-6.82673	-7.82027	-6.78555	-1.16945	-6.075	-5.401	-2.95109	1.429	1.16791	-0.438727	-5.25155	-2.81473	-3.25955	-1.54373	0.908364	-3.68782	-4.93882	-2.49082	-5.49745	-4.526	-8.25845	-4.54873	-8.24	-2.59209	-3.64955	-6.76009	-1.96736	-5.082	-5.32927	-1.68873	-7.71409	-2.30918	-4.76755	-1.75327	-4.25882	-5.335	-6.513	-6.19082	-6.64609	-3.16627	-0.972	-1.47627
56	-2.15001	2.71646	-5.57711	-2.00933	1.26111	-1.527	-7.68011	-5.41	-6.63167	-4.662	1.02833	-4.66889	-3.99089	-1.07467	3.40967	3.15978	1.68922	-4.08778	-0.895667	-1.825	-0.128	2.99067	-1.84711	-3.42278	-0.600111	-3.71	-3.07067	-6.9	-2.875	-7.37356	-1.02633	-1.53956	-5.17433	0.170333	-3.76667	-3.28067	-0.569556	-5.706	0.057	-2.93278	0.330444	-2.36489	-3.47333	-4.41256	-4.83489	-4.94356	-1.36333	1.15856	0.215333
57	-0.177701	2.85378	-3.73007	-0.112283	3.57704	0.590182	-6.40261	-3.79854	-5.12664	-2.20736	3.44718	-2.82822	-2.18358	1.04515	5.5447	5.31905	4.08597	-2.69381	1.29965	-0.140889	1.52582	5.11907	0.265313	-1.56535	1.60561	-1.57014	-1.33844	-5.21464	-0.720636	-6.08111	0.821182	0.788889	-3.24585	2.48041	-2.22015	-1.00248	0.783535	-3.377	2.61771	-0.826535	2.55747	-0.25699	-1.33897	-2.55707	-3.16042	-2.91119	0.742364	3.41274	2.09864
58	1.99723	2.94894	-1.5597	2.04258	5.95888	2.88473	-4.95964	-1.98715	-3.30388	0.469	5.97215	-0.628333	-0.0286667	3.32627	7.76973	7.55594	6.63939	-1.04027	3.68424	1.78718	3.37967	7.24227	2.58245	0.588212	4.03148	0.815424	0.581	-3.26155	1.76591	-4.36933	2.89482	3.24961	-1.04327	4.87279	-0.480273	1.40745	2.37448	-0.851727	5.26879	1.44703	4.8507	1.98691	0.984818	-0.51597	-1.20667	-0.626303	3.03873	5.72827	4.13864
59	4.2843	3.01073	0.828141	4.36756	8.31607	5.26888	-3.3403	-0.0030303	-1.2079	3.23315	8.50088	1.83478	2.37638	5.66609	10.0261	9.79089	9.24493	0.856758	6.17975	3.92324	5.36637	9.32328	5.0027	2.93609	6.56946	3.33982	2.58189	-1.05736	4.44491	-2.29067	5.118	5.74941	1.35585	7.26786	1.40461	3.86664	4.17901	1.76673	7.90453	3.79733	7.1307	4.2943	3.39927	1.72049	0.951768	1.81093	5.41567	8.05037	6.27288
60	6.63839	3.01267	3.31193	6.76559	10.6029	7.66791	-1.5601	2.09412	1.08295	5.97421	10.9569	4.46144	4.91307	7.97575	12.2732	11.9744	11.8266	2.94361	8.72069	6.21379	7.41063	11.3462	7.43079	5.36772	9.11897	5.90116	4.57022	1.32409	7.18673	0.0626667	7.40797	8.21048	3.87055	9.61395	3.38055	6.319	6.14571	4.39727	10.4595	6.14095	9.33683	6.60556	5.81839	4.05315	3.23376	4.30133	7.78833	10.3373	8.43497
61	9.00085	2.94697	5.79445	9.15715	12.7904	10.0269	0.335364	4.24103	3.47458	8.61682	13.2961	7.16633	7.46933	10.1927	14.4835	14.0818	14.3371	5.14921	11.2513	8.60027	9.43427	13.3002	9.80636	7.81109	11.6091	8.4137	6.48733	3.78718	9.89582	2.582	9.694	10.5874	6.42236	11.8767	5.39791	8.72609	8.21012	6.98427	12.9075	8.39718	11.4262	8.88152	8.18673	6.4163	5.57121	6.76406	10.0998	12.5658	10.5772
62	11.2992	2.88134	8.21445	11.4864	14.8534	12.3084	2.29124	6.38613	5.88154	11.1275	15.5079	9.87922	9.97075	12.2817	16.6411	16.103	16.7448	7.40925	13.732	11.0353	11.3781	15.1743	12.0985	10.2203	13.9968	10.8298	8.306	6.25482	12.5058	5.17178	11.9314	12.863	8.94145	14.0418	7.41803	11.0632	10.3162	9.49555	15.2408	10.5466	13.3772	11.1153	10.4745	8.76393	7.90448	9.14129	12.3226	14.7282	12.671
63	13.5153	2.81638	10.5343	13.7186	16.7833	14.4922	4.27344	8.50801	8.25164	13.5108	17.5996	12.5401	12.3877	14.2329	18.7278	18.0354	19.0293	9.68254	16.1318	13.4886	13.2278	16.9627	14.3051	12.5639	16.2679	13.1396	10.0258	8.68245	14.9766	7.76044	14.1112	15.0385	11.3833	16.1071	9.42336	13.319	12.4257	11.9235	17.4561	12.6111	15.199	13.3122	12.6617	11.0597	10.1951	11.3979	14.4513	16.8213	14.7087
64	15.6508	2.75117	12.7325	15.8394	18.5885	16.5715	6.27809	10.6109	10.5622	15.7866	19.5795	15.106	14.7164	16.0595	20.7302	19.8809	21.1786	11.9525	18.4259	15.9497	14.9895	18.6785	16.431	14.8282	18.4257	15.3387	11.676	11.0465	17.3017	10.298	16.2481	17.1244	13.736	18.0769	11.4117	15.4903	14.5174	14.2645	19.5563	14.5885	16.9115	15.4735	14.7365	13.2857	12.4449	13.5185	16.4825	18.8403	16.6953
65	17.7095	2.68748	14.8233	17.8526	20.2938	18.5594	8.31067	12.7195	12.8145	17.9824	21.4557	17.5521	16.9724	17.7794	22.6401	21.6433	23.185	14.209	20.5951	18.4182	16.6793	20.3336	18.4905	17.0184	20.4789	17.439	13.3011	13.3355	19.5059	12.7378	18.3574	19.1412	16.0008	19.9626	13.3916	17.5786	16.5731	16.5162	21.5614	16.4757	18.5359	17.5817	16.7058	15.4322	14.644	15.5183	18.4255	20.7808	18.6492
66	19.7001	2.62364	16.8437	19.7737	21.9259	20.4806	10.3728	14.8628	15.0075	20.1286	23.2273	19.8963	19.1807	19.4137	24.4499	23.3261	25.0481	16.4436	22.6302	20.8768	18.3154	21.9303	20.5011	19.1461	22.4423	19.4594	14.9353	15.5695	21.6199	15.0642	20.4458	21.1015	18.18	21.7815	15.3669	19.5997	18.5789	18.6935	23.492	18.2944	20.0964	19.6168	18.5852	17.4947	16.76	17.4258	20.3059	22.6449	20.5948
67	21.6184	2.55495	18.8293	21.6107	23.5047	22.351	12.4633	17.0583	17.14	22.248	24.8963	22.1493	21.3547	20.995	26.149	24.9263	26.7833	18.6523	24.53	23.283	19.9137	23.4643	21.253	21.222	24.325	21.424	16.5863	17.787	23.669	17.279	22.504	23.01	20.288	23.5407	17.347	21.565	20.5307	20.816	25.358	20.0753	21.6097	21.5727	20.393	19.4767	18.7743	19.274	22.149	24.4393	22.539
68	23.4968	2.48072	20.8047	23.3652	25.044	24.1656	14.5798	19.3061	19.209	24.3738	26.467	24.32	23.4985	22.5551	27.7305	26.4365	28.4092	20.8235	26.2984	25.5971	21.4889	24.9334	23.8972	23.2471	26.1284	23.3387	18.2497	20.0009	25.664	19.4048	24.5134	24.863	22.3355	25.2419	19.346	23.4669	22.4256	22.8909	27.1627	21.8336	23.0825	23.4518	22.1493	21.3695	20.7317	21.0814	23.9758	26.1637	24.4621
69	25.3143	2.40182	22.7839	25.048	26.5535	25.9193	16.7086	21.5943	21.2148	26.5431	27.9394	26.4217	25.6089	24.1087	29.2055	27.8524	29.9366	22.9409	27.9414	27.8007	23.0472	26.3379	26.2257	25.2131	27.8516	25.2019	19.9136	22.1882	27.6116	21.4637	26.4527	26.6553	24.3122	26.8929	21.3501	25.2954	24.2546	24.9231	28.9069	23.5667	24.5246	25.2558	23.8656	23.1652	22.6665	22.8593	25.7892	27.807	26.3488
70	27.0653	2.31876	24.7648	26.6716	28.0313	27.6102	18.8285	23.9051	23.148	28.724	29.3178	28.4637	27.6751	25.6577	30.5834	29.1762	31.3694	24.9889	29.4701	29.8827	24.5826	27.6791	28.0041	27.1035	29.4954	27.0088	21.5573	24.3201	29.5019	23.4777	28.2959	28.3819	26.1948	28.4948	23.3176	27.046	26.005	26.9107	30.5862	25.2706	25.942	26.9837	25.548	24.8864	24.5539	24.6092	27.5664	29.3639	28.1808
71	28.7467	2.23714	26.7285	28.2383	29.4741	29.2446	20.9174	26.2027	24.9908	30.8484	30.6113	30.4451	29.6761	27.1946	31.8706	30.4121	32.7015	26.9486	30.9009	31.8296	26.0823	28.9602	29.6938	28.8969	31.0631	28.7447	23.153	26.3728	31.3157	25.4601	30.026	30.0348	27.965	30.0384	25.2045	28.7132	27.6675	28.8482	32.1916	26.9443	27.3249	28.6354	27.2139	26.5517	26.3752	26.3277	29.2767	30.8355	29.9318
72	30.3493	2.16153	28.6426	29.7476	30.8703	30.8255	22.9459	28.4361	26.7286	32.8596	31.8331	32.358	31.5878	28.6988	33.0831	31.5662	33.93	28.7988	32.2485	33.6319	27.5344	30.1852	31.2811	30.5702	32.553	30.3872	24.6788	28.3316	33.0254	27.4088	31.6425	31.6047	29.6177	31.51	26.9733	30.2903	29.2342	30.723	33.7183	28.5814	28.6666	30.2239	28.8671	28.1419	28.1147	28.0078	30.8949	32.2246	31.5798
73	31.8649	2.09521	30.4668	31.1997	32.206	32.3537	24.8786	30.5501	28.3539	34.7237	32.9906	34.193	33.3877	30.167	34.2381	32.6423	35.0612	30.5218	33.527	35.2905	28.9272	31.3603	32.7606	32.1091	33.9587	31.9171	26.12	30.1818	34.6192	29.317	33.1591	33.0845	31.1578	32.8992	28.5909	31.7716	30.6982	32.5197	35.1579	30.1733	29.969	31.7618	30.4987	29.606	29.7558	29.6329	32.3963	33.5299	33.1087
74	33.2887	2.03877	32.1779	32.585	33.4815	33.8284	26.6875	32.5185	29.8636	36.4252	34.0864	35.9311	35.0521	31.5973	35.346	33.643	36.1018	32.1085	34.7504	36.8145	30.2527	32.4959	34.145	33.517	35.2761	33.3315	27.4751	31.9043	36.0965	31.1604	34.5879	34.469	32.5979	34.2228	30.0321	33.1565	32.0641	34.2256	36.4959	31.7119	31.2337	33.2469	32.0939	30.9138	31.2866	31.1896	33.7645	34.7476	34.5079
75	34.6178	1.99007	33.7593	33.8894	34.6975	35.2433	28.3566	34.3197	31.2611	37.9622	35.1208	37.5738	36.5589	32.9793	36.4089	34.5752	37.0637	33.5501	35.9293	38.2094	31.5118	33.592	35.4375	34.7973	36.5028	34.6368	28.7664	33.4821	37.4576	32.9309	35.9334	35.7522	33.9478	35.516	31.2865	34.4483	33.3357	35.8315	37.7248	33.1826	32.4441	34.6654	33.6379	32.0602	32.7027	32.6763	34.991	35.881	35.7783
76	35.8511	1.94684	35.2025	35.105	35.8459	36.5882	29.8826	35.9368	32.547	39.3351	36.0912	39.1123	37.8962	34.3059	37.4233	35.4472	37.9541	34.8482	37.0686	39.4754	32.7131	34.6438	36.6359	35.9562	37.6389	35.8364	30.0087	34.9074	38.7152	34.6207	37.2035	36.9322	35.2125	36.774	32.3582	35.6438	34.5225	37.3279	38.8409	34.5645	33.5864	36.0069	35.1181	33.0592	34.0015	34.0753	36.0779	36.937	36.928
77	36.9875	1.90824	36.5038	36.2307	36.9157	37.8512	31.2694	37.3656	33.7292	40.5468	36.9924	40.5361	39.066	35.5702	38.3829	36.2671	38.7777	36.0133	38.169	40.6107	33.8601	35.6446	37.7384	36.9962	38.6848	36.9388	31.2182	36.1872	39.8828	36.2133	38.4007	38.0108	36.3901	37.9424	33.271	36.7401	35.6334	38.6994	39.8377	35.8417	34.6519	37.2608	36.5245	33.9393	35.1928	35.3691	37.0297	37.923	37.9653
78	38.0237	1.8732	37.662	37.2602	37.8962	39.017	32.5209	38.606	34.813	41.605	37.8197	41.8339	40.0757	36.7664	39.2837	37.0394	39.5296	37.05	39.2242	41.6144	34.9497	36.581	38.7423	37.9203	39.6368	37.9512	32.4016	37.337	40.967	37.6906	39.5153	38.981	37.4733	38.9634	34.0763	37.735	36.661	39.931	40.7048	37.0066	35.6281	38.4154	37.8443	34.7612	36.2793	36.5452	37.847	38.8444	38.896
79	38.9538	1.83841	38.68	38.1828	38.7798	40.0753	33.6394	39.6607	35.804	42.5159	38.5645	42.9883	40.9334	37.8888	40.1125	37.7617	40.1945	37.96	40.2175	42.4837	35.9733	37.4324	39.6384	38.7307	40.4885	38.8704	33.552	38.375	41.9614	39.035	40.5309	39.8338	38.4539	39.8055	34.8137	38.6226	37.6041	40.9937	41.44	38.0505	36.5016	39.4622	39.0599	35.6578	37.2608	37.5894	38.5305	39.7058	39.7232
80	39.7699	1.80271	39.5627	38.9905	39.5513	41.0158	34.6215	40.5304	36.7222	43.2779	39.2128	43.9791	41.6482	38.9284	40.8455	38.4145	40.7523	38.7507	41.1311	43.2108	36.9219	38.1779	40.4115	39.4362	41.2299	39.6889	34.6529	39.3205	42.8626	40.2288	41.4261	40.5595	39.3228	40.4638	35.465	39.3907	38.4601	41.8881	42.0416	38.9593	37.2567	40.3882	40.1495	36.7071	38.138	38.4903	39.0821	40.5032	40.4425
81	40.4574	1.76933	40.3061	39.6755	40.1806	41.8284	35.4587	41.2109	37.5684	43.8846	39.7437	44.7858	42.2198	39.8747	41.4534	38.9687	41.1779	39.4304	41.9479	43.7868	37.7782	38.811	41.0435	40.0423	41.8447	40.3955	35.6816	40.1708	43.6636	41.2554	42.1785	41.1496	40.0586	40.929	35.9925	40.0296	39.2166	42.6089	42.5022	39.7174	37.8799	41.177	41.0924	37.8336	38.9059	39.2383	39.5008	41.2208	41.0443
82	41.0003	1.74317	40.896	40.2259	40.6062	42.5037	36.1446	41.6979	38.3005	44.3315	40.1395	45.391	42.6434	40.7154	41.9065	39.3948	41.454	39.9984	42.6454	44.1942	38.5273	39.3464	41.5119	40.5385	42.3164	40.9731	36.613	40.9232	44.3524	42.097	42.7802	41.5937	40.6327	41.1999	36.3798	40.5285	39.8509	43.1467	42.8134	40.3115	38.36	41.8129	41.8657	38.9289	39.5495	39.8206	39.7815	41.8285	41.5125
83	41.3802	1.72645	41.3053	40.6145	40.7872	43.0187	36.6638	41.9778	38.8641	44.6095	40.3783	45.7586	42.9021	41.4317	42.1896	39.6824	41.5588	40.4463	43.1915	44.3994	39.1462	39.7587	41.7888	40.9074	42.6197	41.3944	37.4103	41.5683	44.9077	42.7192	43.2315	41.8788	41.0184	41.2791	36.6347	40.8678	40.3364	43.4971	42.9648	40.7174	38.6793	42.2729	42.4294	39.914	40.0495	40.2167	39.9145	42.3001	41.8274
84	41.585	1.71796	41.5078	40.812	40.7631	43.3365	36.9953	42.0227	39.2076	44.7038	40.4506	45.887	42.9857	42.0032	42.3143	39.8544	41.4681	40.7579	43.5577	44.3692	39.6088	40.0236	41.8546	41.1456	42.7321	41.6337	38.0592	42.0837	45.2983	43.1183	43.5264	41.996	41.1959	41.1781	36.7877	41.0265	40.6498	43.6613	42.94	40.9116	38.8293	42.5446	42.7401	40.7325	40.3972	40.3885	39.8906	42.6351	41.9772
85	41.6226	1.70975	41.4979	40.8115	40.5963	43.4413	37.1302	41.8116	39.3084	44.6132	40.3842	45.7557	42.9093	42.4213	42.3149	39.9647	41.188	40.9178	43.7383	44.0935	39.9118	40.1659	41.7255	41.2753	42.6586	41.6954	38.5903	42.4415	45.4896	43.2823	43.671	41.9594	41.1822	40.9308	36.8868	40.9996	40.7834	43.6475	42.7348	40.887	38.8262	42.6428	42.795	41.3363	40.6048	40.3234	39.7315	42.8598	41.9737
86	41.5312	1.69318	41.3082	40.65	40.3311	43.3522	37.0968	41.3622	39.1961	44.3679	40.2473	45.3761	42.6999	42.7037	42.2324	40.0607	40.7765	40.9239	43.7678	43.6003	40.0893	40.229	41.466	41.2831	42.4409	41.6243	39.0592	42.6365	45.4591	43.233	43.6933	41.8112	41.0335	40.5941	36.9855	40.8238	40.7589	43.4843	42.7153	40.6753	38.7154	42.6156	42.6477	41.7077	40.6989	40.1122	39.5049	43.0095	41.8552
87	41.3549	1.67053	41.0023	40.4058	40.0226	43.1065	37.075	40.7402	38.9387	44.0327	40.1174	44.8056	42.3967	42.8794	42.0973	40.1574	40.3138	40.7975	43.7031	42.9515	40.1791	40.247	41.1524	41.3909	42.1497	41.4858	39.487	42.7065	45.2188	43.0313	43.629	41.6087	40.8163	40.2343	37.1258	40.5761	40.62	43.226	42.0301	40.3369	38.5495	42.5205	42.3739	41.8783	40.7203	39.8894	39.294	43.1028	41.6701
88	41.1645	1.64289	40.6466	40.1591	39.7179	42.7485	36.85	40.0554	38.6181	43.6843	40.057	44.1267	42.0492	42.9642	42.039	40.2438	39.8627	40.5855	43.5863	42.2182	40.2005	40.2498	40.8458	41.4323	41.8548	41.3509	39.8757	42.7158	44.8274	42.752	43.5191	41.4096	40.643	39.9138	37.3363	40.336	40.4132	42.9327	41.6537	39.9249	38.374	42.3982	42.0445	41.9238	40.718	39.7341	39.1705	43.1439	41.4667
89	40.978	1.609	40.353	39.9571	39.4546	42.3113	36.6777	39.3936	38.305	43.377	40.1072	43.4063	41.705	42.9534	41.7583	40.254	39.4494	40.3434	43.4269	41.4582	40.192	40.2514	40.5907	41.4972	41.6067	41.2856	40.2291	42.71	44.354	42.4647	43.3953	41.2578	40.5157	39.6861	37.6243	40.1633	40.1743	42.655	41.3314	39.4728	38.2301	42.2581	41.708	41.8884	40.719	39.6726	39.187	43.1231	41.2713
90	40.8141	1.58695	40.1424	39.8182	39.2589	41.8103	36.6011	38.8107	38.0417	43.1298	40.2715	42.685	41.3939	42.841	41.4138	40.2495	39.0682	40.239	43.39	40.7191	40.0925	40.2426	40.4097	41.5888	41.4282	41.33	40.5584	42.7058	43.8258	42.2284	43.277	41.1653	40.2015	39.5772	37.726	40.117	39.9331	42.442	41.13	38.9894	38.1467	42.0815	41.3811	41.7886	40.719	39.677	39.3694	43.12	41.0831
91	40.6714	1.57715	39.4929	39.775	39.1278	41.503	36.5906	38.3244	37.8245	43.008	40.5152	41.995	41.255	42.6169	41.0508	40.1254	38.6898	39.9545	43.39	40.574	39.8852	40.1992	40.2853	41.6818	41.3098	41.482	40.866	42.6864	43.2365	42.071	43.1722	41.1053	40.0455	39.5824	38.1587	40.117	39.841	42.3809	41.13	38.4763	38.1285	41.984	41.195	41.6273	40.6996	39.677	39.6927	43.12	40.8831
92	40.5009	1.58944	39.0623	39.775	39.0315	41.503	36.6078	38.066	37.6089	42.7988	40.7864	41.3323	40.9856	42.2684	40.6041	40.113	38.556	39.792	43.39	39.4866	39.6444	40.171	40.1637	41.7348	41.2048	41.6834	41.1189	42.652	42.753	41.9832	43.122	41.0384	39.8845	39.6859	38.4702	39.9912	39.5656	42.0613	40.8051	37.9474	38.17	41.984	40.8158	41.3949	40.648	39.6972	39.888	43.12	40.6493
93	40.2306	1.57852	38.5932	39.5168	38.984	40.4096	36.5938	37.7049	37.3457	42.4558	40.891	40.799	40.6672	41.7864	40.1174	39.5749	37.9428	39.3875	42.0291	39.277	39.3445	39.959	39.99	41.7319	41.0476	41.8543	41.262	42.5516	42.2417	41.9094	43.0051	40.9415	39.6926	39.74	38.5763	39.9014	39.2992	41.8696	40.382	37.4372	38.2711	41.984	40.459	41.249	40.5477	39.737	40.2715	42.5011	40.3604
94	39.9578	1.61849	38.1055	39.2567	38.8481	39.128	36.591	37.351	37.0329	42.348	41.1377	40.3833	40.4264	41.191	39.6634	39.1648	37.3449	39.228	41.2303	38.3174	39.0035	39.6534	39.7468	41.7017	40.7885	41.9251	41.265	42.376	41.347	41.841	42.8235	40.8192	39.4696	40.0718	38.5683	39.7661	39.1028	41.6425	40.0642	37.0045	38.4293	41.0375	39.9022	41.249	40.3109	39.7657	40.7055	42.1957	40.0119
95	39.6579	1.64239	37.6508	38.9921	38.6549	38.3395	36.3707	37.0071	36.7269	41.9626	41.2861	39.2769	40.354	40.5278	39.3288	38.7925	36.8903	38.5784	40.5217	37.7903	38.6568	39.3311	39.4509	41.7058	40.4264	41.8748	41.2021	42.376	40.5234	41.6326	42.5927	40.6907	39.39	40.4582	38.563	39.5532	38.9022	41.4047	39.6613	36.7223	38.501	40.2874	39.2948	40.4713	40.0763	39.789	40.9049	41.9198	39.6229
96	39.4309	1.66571	37.2857	38.7301	38.5165	38.115	36.1658	36.7308	36.5039	41.6109	41.2633	38.6236	39.7954	39.8698	39.1828	38.513	36.5433	38.0216	40.451	37.746	38.3593	38.9827	39.1343	41.8046	40.333	41.7446	40.9882	41.7963	39.837	41.1409	42.1986	40.576	39.1718	40.8193	38.4259	39.3073	38.863	41.1963	39.4363	36.6389	38.7864	39.841	38.9235	39.6666	39.8618	40.101	41.0388	41.906	39.237
97	39.2463	1.6314	37.0373	38.69	38.4158	37.1749	35.9715	36.7259	36.4263	41.4121	41.1378	38.376	39.2213	39.3145	39.2208	38.3604	36.3568	37.5681	39.3698	37.746	38.1497	38.6342	39.05	42.0102	39.6771	41.5886	40.7093	41.1799	39.837	40.6193	41.5783	40.5031	39.1061	41.1675	38.407	39.0844	38.6002	41.133	39.321	36.7508	39.0511	39.4787	38.6773	39.0876	39.803	40.5826	41.1413	41.4551	39.15
98	39.1184	1.64541	36.9056	38.5135	38.3594	36.676	35.7978	36.9031	36.419	41.2984	40.9309	37.7989	38.5462	39.211	39.3603	38.307	36.327	37.2026	39.3	37.2835	38.122	38.2954	38.6611	42.2569	39.56	41.553	40.4056	40.7752	38.8503	40.0489	40.7204	40.495	39.2019	41.4301	38.2755	38.9391	38.5079	41.0209	39.322	37.0048	39.2019	39.2393	38.5688	38.972	39.7292	41.1208	41.2345	41.2695	39.15
99	39.038	1.63266	36.8678	38.5748	38.3391	36.636	35.6362	37.1866	36.6607	41.2532	40.6707	37.5078	38.479	38.4973	39.4844	38.2684	36.3874	36.9457	38.7405	37.3708	37.8372	37.963	38.4623	42.4164	39.053	41.3747	40.1067	40.709	38.631	39.5349	39.6871	40.5337	39.3212	41.5205	38.1826	38.8922	38.5184	41.0133	39.4086	37.3102	39.2209	39.1297	38.5815	38.0436	39.7867	41.6268	41.2769	41.1482	38.421
100	38.9705	1.63253	36.87	38.729	38.326	36.357	35.459	37.429	36.883	41.225	40.402	37.492	38.479	38.029	39.475	38.137	36.429	36.775	38.646	37.491	37.595	37.61	38.293	42.357	38.924	41.344	39.85	40.163	38.928	39.485	39.627	40.555	39.328	41.376	37.987	38.891	38.577	41.014	39.51	37.563	39.054	39.106	38.676	37.562	39.876	41.932	41.167	41.073	38.374
[truncated: 57 more columns]

## Sheet: Rotation LKneeFlex B4ComfM
all values Right	mean	std	steps
1	4.73298	3.14633	3.537	0.904	4.579	5.479	4.26	2.125	2.768	1.601	6.88	2.049	6.996	9.812	7.327	7.861	6.249	5.978	2.512	2.416	4.227	2.763	2.608	2.382	2.529	0.679	4.624	4.251	7.065	0.758	6.506	1.03	1.947	3.889	5.652	3.455	4.026	1.417	2.462	3.535	3.062	7.475	5.641	4.123	3.348	6.375	2.865	2.582	6.259
2	6.72921	3.7731	5.22558	2.03402	4.77486	8.02746	6.34048	2.46252	4.23283	1.82167	9.34207	3.65321	9.41095	12.7329	9.47088	10.6914	8.46	8.02668	4.008	3.68367	5.83468	3.05836	4.27903	4.22906	3.97158	1.78225	6.938	8.48874	9.50419	1.84228	8.83264	2.29032	3.46363	5.62458	7.82721	5.21	6.05758	2.73427	4.17053	3.79027	4.74467	9.955	8.18259	4.43736	5.3237	9.20129	4.72218	4.49682	8.75255
3	9.32802	4.38836	7.29162	3.54022	8.70397	11.0755	8.93885	8.00709	6.10269	5.526	12.3511	5.64791	12.3028	16.1025	12.0071	13.9607	11.1759	10.5251	4.61792	5.20837	7.81243	6.42091	6.40421	6.56161	5.81073	3.18127	9.76873	11.2207	12.4336	3.27885	11.5657	3.87061	5.31419	7.76879	10.4164	5.80164	8.55252	4.40645	6.33258	8.08324	6.79806	12.942	11.2791	8.99324	7.75136	12.5635	7.06491	6.89518	11.759
4	12.3851	4.99907	9.75785	5.47121	11.3367	14.6429	12.0955	10.8223	8.45036	8.08518	15.9422	8.10309	15.6583	19.9501	14.9906	17.6904	14.4138	13.4872	8.93361	7.122	10.2039	9.01809	9.04955	9.423	8.09827	4.90691	13.141	14.4223	15.8812	5.13552	14.7441	5.83182	7.53921	10.399	13.4538	10.6685	11.5355	6.48927	8.99248	11.1146	9.28791	16.444	14.9488	12.3161	10.6741	16.4535	9.97055	9.85373	15.2871
5	15.8817	5.62187	12.6503	7.84392	14.4413	18.7108	15.8093	14.1099	11.3364	11.1139	20.1018	11.0926	19.4454	24.278	18.4537	21.8709	18.1608	16.9011	12.1732	9.54628	13.0619	12.2494	12.2435	12.8529	10.8633	6.98563	17.0665	18.1174	19.8417	7.47341	18.3751	8.23234	10.2237	13.5618	16.9634	14.1589	15.0293	9.05	12.1753	14.6958	12.2569	20.427	19.1781	16.2164	14.1199	20.8287	13.4876	13.4126	19.3192
6	19.8561	6.18205	16.0205	10.6738	18.0418	23.232	20.0315	17.8915	14.7825	14.6656	24.7846	14.6635	23.6182	29.0476	22.3802	26.4772	22.3747	20.7408	15.9975	12.5314	16.4219	16.1387	15.9727	16.8747	14.1177	9.46303	21.5249	22.2931	24.2792	10.3353	22.425	11.1356	13.4545	17.2695	20.9443	18.2045	19.0411	12.1459	15.8953	18.8148	15.7283	24.84	23.9052	20.6107	18.0867	25.6204	17.6193	17.5807	23.8054
7	24.2658	6.66812	19.9112	14.0038	22.1375	28.1334	24.6775	22.1554	18.7678	18.7637	29.9038	18.8181	28.1141	34.1775	26.7273	31.451	26.9872	24.9612	20.3587	16.0991	20.2896	20.6589	20.2048	21.467	17.8734	12.4178	26.4487	26.8898	29.1211	13.7312	26.8438	14.5917	17.2674	21.5095	25.3435	22.7597	23.5264	15.8037	20.1457	23.4268	19.7019	29.613	29.0283	25.4075	22.5357	30.7435	22.3298	22.3267	28.6659
8	29.0534	7.02861	24.3174	17.866	26.692	33.3081	29.6496	26.8625	23.2401	23.3846	35.333	23.5125	32.8603	39.5422	31.4328	36.6911	31.9263	29.4982	25.1763	20.2222	24.6599	25.7335	24.8959	26.552	22.1351	15.918	31.7304	31.8173	34.2698	17.6333	31.5562	18.6068	21.6429	26.2185	30.0606	27.7393	28.4018	20.0069	24.8853	28.4515	24.1407	34.651	34.4321	30.5178	27.402	36.0857	27.5334	27.5488	33.7971
9	34.0902	7.29027	29.1901	22.2545	31.6221	38.6286	34.848	31.9435	28.1317	28.4435	40.9568	28.6513	37.7756	44.9917	36.4198	42.0687	37.1124	34.2722	30.346	24.8287	29.4988	31.2459	29.9755	31.9958	26.8841	19.986	37.2398	36.9481	39.6	21.9812	36.4682	23.1363	26.5131	31.2826	34.9685	33.0233	33.5641	21.476	30.0352	33.766	28.9624	39.828	39.9919	35.843	32.5905	41.5145	33.0785	33.0965	39.0877
10	39.3495	7.29617	34.4289	27.1275	36.8106	43.9655	40.1588	37.2891	33.3524	33.8097	46.6485	34.0954	42.7636	50.3645	41.5901	47.4312	42.4483	39.1928	35.7402	29.853	34.72	37.0427	35.3365	37.6339	32.1278	24.5882	42.8373	42.1415	44.9652	26.6953	41.4817	28.0802	31.7591	36.5637	39.9375	38.4691	38.8951	29.009	35.4741	39.2226	34.0481	45.003	45.5701	41.2721	37.9747	46.8886	38.7831	38.8011	44.4146
11	44.6235	7.15975	39.8946	32.3936	42.1222	49.1823	45.461	42.7576	38.7784	39.3679	52.2276	39.6898	47.7067	55.4979	46.8128	52.6164	47.8157	44.1528	41.2177	35.221	40.1901	42.9489	40.8029	43.3318	37.7728	29.6363	48.3747	47.2611	50.2081	31.6689	46.4875	33.3053	37.2316	41.9118	44.8458	43.92	44.2604	35.2621	41.0541	44.6643	39.2612	50.028	51.0209	46.6838	43.4015	52.0688	44.4998	44.4924	49.6491
12	49.7168	6.89885	45.4207	37.9157	47.4071	54.1402	50.628	48.1883	44.2654	44.9917	57.4834	45.2773	52.4783	60.257	51.9379	57.4886	53.0817	49.0306	46.6312	40.7952	45.7478	48.787	46.2073	48.9667	43.6493	34.9962	53.704	52.1778	55.1769	36.7812	51.3683	38.6711	42.7737	47.172	49.5767	49.2277	49.513	40.864	46.6179	49.9383	44.4547	54.772	56.207	51.9444	48.7123	56.933	50.078	44.966	54.661
13	54.6557	6.48503	50.8267	43.536	52.5125	58.7265	55.5373	53.4265	49.6595	50.5069	62.2911	50.7104	56.9579	64.5502	56.8226	61.949	58.1135	53.7035	51.8387	46.3903	51.2179	54.3568	51.3966	54.3875	49.5545	40.5091	58.6491	56.778	59.7472	41.9072	56.0077	44.0316	48.2332	52.209	54.0215	54.2609	54.5101	46.4275	52.0113	54.9092	49.49	59.13	61.0118	56.9163	53.7642	61.3889	55.3018	55.1239	59.3394
14	59.2219	5.98416	55.9453	49.0889	57.2986	62.8433	60.0865	58.3343	54.8075	55.745	66.5654	55.8596	61.0457	68.3265	61.351	65.9255	62.7983	58.0605	56.7118	51.8229	56.4105	59.523	56.241	59.4577	55.2897	45.9999	63.1322	60.9731	63.8369	46.9133	60.3091	49.2452	53.4506	56.9113	58.0938	58.9126	59.1362	51.7853	57.08	59.4693	54.2478	63.027	65.3479	61.4836	58.4405	65.3757	60.0531	59.8434	63.6063
15	63.3831	5.36734	60.6403	54.411	61.6568	66.4511	64.2085	62.7955	59.5767	60.568	70.2646	60.6167	64.6774	71.5658	65.4388	69.3783	67.0562	62.0144	61.1534	56.9334	61.1788	64.1825	60.653	64.082	60.6799	51.2907	67.1017	64.7063	67.3748	51.6763	64.2052	54.1876	58.2912	61.1898	61.7306	63.1092	63.3188	56.8111	61.7108	63.5469	58.6353	66.422	69.1623	65.5668	62.6583	68.8549	64.2594	64.0363	67.415
16	67.0362	4.7598	64.8151	59.3345	65.5138	69.5432	67.8597	66.7409	63.873	64.8786	73.382	64.9023	67.8205	74.2659	69.0366	72.2918	70.8499	65.5098	65.0736	61.598	65.4387	68.2782	64.5799	68.2055	65.5845	56.2491	70.5341	67.9513	70.3023	56.0864	67.6545	58.7432	62.6701	64.9935	64.8925	66.8096	67.0158	61.4078	65.8327	67.1033	62.5891	69.306	72.4348	69.0931	66.3644	71.8095	67.891	67.6661	70.7419
17	70.1738	4.16875	68.4084	63.7681	68.8302	72.1241	71.0042	70.146	67.6413	68.635	75.9336	68.6715	70.4665	76.4415	72.1183	74.6683	74.1751	68.5239	68.47	65.7294	69.1387	71.7922	68.003	71.8025	69.9071	60.7724	73.4288	70.7073	72.6104	60.0588	70.6362	62.8628	66.5363	68.3094	67.5667	70	70.2022	65.5106	69.4086	70.1327	66.0744	71.692	75.1671	72.0723	69.525	74.2481	70.9493	70.729	73.5834
18	72.7973	3.61363	71.4013	67.6559	71.5974	74.2165	73.6284	72.9986	70.8623	71.826	77.9455	71.8959	72.6187	78.1145	74.6783	76.5207	77.0234	71.0609	71.3493	69.2799	72.262	74.7284	70.9134	74.8508	73.5657	64.7897	75.801	72.9835	74.3327	63.5408	73.1496	66.5192	69.8701	71.1236	69.7564	72.672	72.8583	69.0872	72.4196	72.6288	69.0792	73.602	77.3725	74.5199	72.1251	76.1944	73.454	73.2375	75.9495
19	74.9187	3.11423	73.8164	70.9758	73.8297	75.8503	75.7475	75.3265	73.5385	74.4798	79.4458	74.583	74.2893	79.3144	76.7265	77.8717	79.3593	73.1387	73.7346	72.2367	74.8172	77.1115	73.334	77.3567	76.5611	68.2645	77.6755	74.7985	75.5103	66.5139	75.204	69.6965	72.6707	73.4521	71.4871	74.8367	75.0015	72.1203	74.8635	74.6122	71.6086	75.067	79.0715	76.4589	74.1885	77.6768	75.4395	75.2172	77.8576
20	76.5597	2.68622	75.6916	73.7364	75.5543	77.0566	77.385	77.1705	75.6928	76.6444	80.4599	76.7692	75.5032	80.0761	78.2833	78.7508	81.1572	74.779	75.6554	74.6096	76.8282	78.9774	75.3165	79.3522	78.9555	71.185	79.0809	76.1757	76.184	68.9811	76.8182	72.3956	74.9513	75.3327	72.7998	76.5205	76.6736	74.6028	76.7557	76.1298	73.6836	76.118	80.2912	77.9177	75.765	78.7231	76.9439	76.7085	79.3264
21	77.7376	2.3448	77.0577	75.9633	76.7987	77.8629	78.5584	78.5521	77.3475	78.3598	81.0011	78.4753	76.2839	80.4268	79.3733	79.1902	82.4311	76.0067	76.658	76.4164	78.3279	80.359	76.8875	80.8616	80.7867	73.5626	80.045	77.1358	76.3923	70.9552	78.0131	74.6323	76.7409	76.7953	73.7223	77.7419	77.9081	76.5375	78.1338	77.2103	75.3327	76.778	81.0606	78.9215	76.8869	79.3564	78.0007	77.7511	80.3714
22	78.4814	2.10335	77.9404	77.6866	77.5804	78.294	79.2806	79.4859	78.5164	79.6625	81.0705	79.7241	76.6494	80.3827	80.0197	79.2212	83.2091	76.8457	77.5952	77.6748	79.3511	81.2828	78.0601	81.9107	82.1011	75.4225	80.5908	77.6943	76.1702	72.4565	78.8047	76.4297	78.0743	77.8634	74.2775	78.5228	78.7333	77.9463	79.0311	77.8739	76.5822	77.065	81.4031	79.4891	77.5809	79.5878	78.6364	78.3707	81.0067
23	78.8171	1.97578	78.3917	78.9399	77.946	78.3647	79.561	79.9857	79.242	80.5727	80.7053	80.535	76.6191	79.9787	80.246	78.8752	83.5153	77.3127	78.8266	78.4397	79.9256	81.769	78.8357	82.5163	82.9473	76.7946	80.738	77.8616	75.5514	73.5058	79.2027	77.8084	78.9818	78.552	74.4803	78.8823	79.1703	78.867	79.47	78.1383	77.4527	77.012	81.338	79.637	77.867	79.4434	78.864	78.58	81.2447
24	78.7454	1.96916	78.4483	79.7545	77.9181	78.081	79.4058	80.0671	79.5394	81.1034	79.9164	80.9242	76.2151	79.2263	80.0694	78.1775	83.3713	77.4128	79.0576	78.7409	80.0724	81.7935	79.2137	82.695	83.358	77.7113	80.464	77.6464	74.564	74.1158	79.2106	78.7881	79.4869	78.8746	74.3405	78.8354	79.2335	79.3138	79.4682	78.0134	77.9544	76.634	80.8845	79.3786	77.7609	78.9314	78.6501	78.3551	81.0961
25	78.2872	2.07122	78.1432	80.1559	77.5105	77.4526	78.816	79.7441	79.4161	81.2705	78.717	80.9028	75.4606	78.1375	79.5048	77.1473	82.7993	77.1494	78.8837	78.6084	79.8095	81.3984	79.1932	82.46	83.354	78.2005	79.8056	77.0585	73.2262	74.2961	78.8286	79.3837	79.6041	78.8379	73.8646	78.3957	78.9336	79.3447	79.0352	77.5033	78.0898	75.928	80.0539	78.7217	77.2755	78.0596	78.0241	77.7311	80.5697
26	77.4497	2.25814	77.4948	80.1606	76.7399	76.483	77.7922	79.0271	78.8791	81.0854	77.1232	80.4818	74.3694	76.7202	78.5649	75.7996	81.8152	76.5235	78.308	78.0653	79.1488	80.5845	78.7683	81.8221	82.9345	78.2752	78.7685	76.1044	71.5484	74.0501	78.0632	79.5976	79.3426	78.4418	73.0556	77.5782	78.2787	78.9665	78.1766	76.6085	77.8632	74.887	78.8508	77.6707	76.4182	76.8342	76.9921	76.7105	79.6747
27	76.236	2.50444	76.514	79.7802	75.6164	75.1711	76.3314	77.9296	77.9385	80.5493	75.1473	79.674	72.9526	74.9758	77.2589	74.146	80.4292	75.533	77.3375	77.1296	78.0882	79.3547	77.9156	80.7897	82.0933	77.9336	77.3535	74.7866	69.5366	73.3831	76.9201	79.4325	78.7028	77.6864	71.9142	76.3919	77.274	78.1781	76.8902	75.3269	77.2759	73.509	77.2731	76.2303	75.1915	75.2562	75.5714	75.2949	78.4178
28	74.6546	2.79165	75.2106	79.0219	74.1435	73.5383	74.4293	76.4638	76.6064	79.658	72.7962	78.4895	71.2299	72.9036	75.5974	72.1935	78.6416	74.1847	75.979	75.8122	76.6511	77.7098	76.6623	79.3659	80.8854	77.2062	75.5579	73.1063	67.1929	72.3013	75.4013	78.886	77.7161	76.5698	70.4353	74.8403	75.9211	76.9792	75.2039	73.6563	76.3215	71.791	75.3287	74.4083	73.594	73.3305	73.7737	73.482	76.8035
29	72.706	3.10606	73.5868	77.887	72.3205	71.5804	72.0841	74.6385	74.8967	78.4027	70.0745	76.9352	69.2138	70.5007	73.5902	69.9428	76.4555	72.4786	74.2365	74.1185	74.8375	75.6507	75.0045	77.5522	79.3238	76.0968	73.3805	71.0633	64.5214	70.8125	73.5062	77.9571	76.3851	75.0848	68.6092	72.9256	74.2167	75.375	73.1229	71.5938	74.9852	69.728	73.0139	72.2081	71.6236	71.0573	71.6088	71.2664	74.8353
30	70.3902	3.43901	71.6422	76.3642	70.1469	69.2889	69.2946	72.462	72.8222	76.7691	66.9857	75.0176	66.9077	67.759	71.2413	67.3899	73.8682	70.4132	72.0877	72.0518	72.651	73.1775	72.9363	75.3563	77.4119	74.5953	70.8237	68.6567	61.5251	68.9209	71.2249	76.6268	74.7134	73.2207	66.4292	70.6503	72.1568	73.3795	70.6475	69.1392	73.2587	67.311	70.3225	69.6155	69.2798	68.4331	69.0836	68.6372	72.5132
31	67.7058	3.78673	69.373	74.4628	67.6206	66.6576	66.0545	69.9417	70.393	74.7422	63.5167	72.7374	64.3085	64.6685	68.5494	64.5262	70.8734	67.9856	69.5368	69.6107	70.0912	70.2942	70.4564	72.7896	75.154	72.6911	67.8903	65.8816	58.1963	66.6306	68.5445	74.9063	72.7049	70.9669	63.8914	68.0175	69.7323	70.9995	67.776	66.2975	71.1372	64.534	67.2508	66.6391	66.561	65.452	66.2011	65.5841	69.834
32	64.6492	4.14873	66.7717	72.1899	64.734	63.6767	62.3549	67.0821	67.6131	72.3113	59.6503	70.0956	61.4099	61.2188	65.5074	61.3385	67.4599	65.1906	66.5886	66.7952	67.1544	67.0032	67.5652	69.8561	72.5485	70.3767	64.5826	62.7302	54.5236	63.9445	65.4548	72.8047	70.3643	68.3154	60.9912	65.0291	66.9285	68.2395	64.5073	63.0735	68.6125	61.389	63.7934	63.2924	63.4657	62.1029	62.9625	62.1027	66.789
33	61.2162	4.5236	63.8358	69.5403	61.477	60.3363	58.1883	63.8838	64.4862	69.4737	55.3999	67.0947	58.2091	57.3951	62.1079	57.8113	63.6129	62.0292	63.2393	63.6011	63.8342	63.2981	64.2592	66.5512	69.5947	67.6459	60.9015	59.1951	50.5019	60.8625	61.9382	70.3231	67.6873	65.2563	57.723	61.6853	63.7368	65.1159	60.8343	59.4674	65.6819	57.875	59.9411	59.5771	59.9937	58.3745	59.3672	58.1978	63.3702
34	57.4009	4.90987	60.5617	66.5033	57.8403	56.625	53.547	60.341	61.016	66.226	50.741	63.736	54.7043	53.1863	58.3397	53.9327	59.324	58.5027	59.477	60.0237	60.123	59.165	60.531	62.87	66.288	64.4883	56.837	55.268	46.1353	57.382	57.972	67.4667	64.6647	61.778	54.082	57.98	60.143	61.623	56.748	55.477	62.345	53.992	55.6823	55.491	56.137	54.251	55.405	53.878	59.574
35	53.1863	5.30217	56.9326	63.071	53.8169	52.5261	48.399	56.4282	57.1933	62.539	45.6536	59.991	50.8864	48.5829	54.1911	49.6903	54.5725	54.6043	55.289	56.0634	56.0124	54.5518	56.3267	58.7788	62.5794	60.8927	52.3453	50.9359	41.4455	53.4948	53.5263	64.237	61.2871	57.8442	50.0397	53.8775	56.1105	57.6971	52.2413	51.0775	58.587	49.74	51.0034	51.037	51.8578	49.7066	51.018	49.0985	55.3788
36	48.5813	5.69147	52.9282	59.2374	49.3887	48.0102	42.7636	52.1571	52.9906	58.4332	40.1498	55.8708	46.7424	43.5793	49.6551	45.0761	49.362	50.3359	50.6564	51.7256	51.4915	49.4718	51.6724	54.285	58.493	56.8474	47.45	46.1947	36.4888	49.1901	48.6154	60.6336	57.5452	53.4563	45.6195	49.3788	51.6419	53.3485	47.306	46.2826	54.4161	45.13	45.9018	46.22	47.1729	44.7301	46.212	43.8811	50.7926
37	43.6019	6.05084	48.5445	54.9845	44.5217	43.0507	36.7153	47.5242	48.3834	53.9028	34.3002	51.3569	42.2709	38.2085	44.7408	40.1117	43.7226	45.7168	45.5578	47.0108	46.5454	43.9153	46.5494	49.3796	54.0115	52.339	42.1528	41.0649	31.37	44.4597	43.2702	56.6536	53.4225	48.5954	40.8339	44.4756	46.7208	48.5747	41.9625	41.0883	49.8247	40.204	40.4199	41.0742	42.0879	39.3619	40.9844	38.2656	45.8272
38	38.3371	6.29501	43.7865	50.2781	39.2205	37.6755	31.168	42.5428	43.3744	48.9451	28.2744	46.4292	37.5132	32.6012	39.4777	34.8818	37.7607	40.7846	40.0045	41.927	41.1874	37.92	40.9684	44.0684	49.1088	47.3559	36.5005	35.6234	26.24	39.3298	37.5821	52.2947	48.8946	43.2639	35.7148	39.203	41.3638	43.3867	36.3011	35.5245	44.81	35.061	34.6832	35.683	36.6399	33.6968	35.3967	34.366	40.5316
39	32.9961	6.31133	38.68	45.0958	33.5688	31.9902	29.3741	37.2531	38.0043	43.573	22.3421	41.0902	32.5765	26.9857	33.9415	29.5501	31.6647	35.6394	34.0784	36.5281	35.4762	31.6193	35.0236	38.4027	43.7669	41.875	30.6337	30.0151	21.2855	33.8893	31.7186	47.5665	43.9103	37.5263	30.3489	33.6614	35.6698	37.8297	30.4745	29.7205	39.3883	29.859	28.898	30.1757	30.9433	32.983	29.6098	29.3865	35.0188
40	27.2903	6.41706	33.2978	39.4648	27.7569	26.2101	18.364	31.7597	32.3749	37.8395	16.8242	35.4112	27.628	21.6018	28.2762	24.3369	25.6782	30.4453	27.9494	30.9357	29.596	25.2484	28.8913	32.5129	38.0151	36.0022	24.7625	24.4339	16.7037	28.2939	25.9065	42.5056	38.5019	31.5468	24.8916	28.0336	29.8337	32.0283	24.7061	23.921	33.6453	24.774	23.2955	24.7204	25.1831	22.3542	23.8515	20.5075	29.4741
41	22.1019	6.17085	27.7876	33.4965	22.0646	20.5562	13.0818	28.429	26.6758	31.8657	12.0697	29.5496	22.8497	16.6824	22.6835	19.4436	20.0585	25.3711	21.8459	30.5635	23.7773	19.0866	22.7854	26.6051	31.9635	29.9154	19.1132	19.0984	12.6752	22.7545	20.4088	37.1655	34.027	25.5618	19.5392	22.5554	24.0933	26.1892	19.2274	18.4073	27.7523	19.964	18.0893	19.522	19.5842	16.6829	18.3743	14.9596	24.1252
42	17.2827	5.54557	22.3782	27.403	16.7777	15.2636	8.75561	23.7216	21.1814	25.8518	8.34675	23.7235	18.4038	12.4359	17.4068	15.0342	15.0655	20.5675	16.0334	20.0123	18.2923	13.4241	16.9555	20.9138	25.826	23.84	13.9168	18.106	10.528	17.5251	15.4841	31.6342	30.6508	19.8144	14.5003	17.465	18.6912	20.5441	15.574	13.4438	21.9368	15.585	13.4607	14.7929	14.3951	11.7346	13.4492	10.0338	20.252
43	13.2184	4.92959	17.3168	21.4588	12.1429	10.5959	5.58982	16.4613	16.1885	20.0398	5.70803	18.174	16.982	8.97482	16.53	14.308	11.842	19.02	10.8267	15.0366	13.4237	8.57936	11.7438	15.6659	19.935	18.0414	9.39773	10.8489	8.41782	12.8838	12.272	26.0511	21.1886	14.5329	10.0049	12.9747	13.8598	15.3135	15.574	9.26809	16.4575	11.776	12.008	10.7157	9.86891	7.56767	9.32664	5.95409	18.0448
[truncated: 158 more rows]
[truncated: 57 more columns]

## Sheet: Rotation LAnkleFlex B4ComfM
all values Right	mean	std	steps
[truncated: 201 more rows]
[truncated: 57 more columns]

[truncated: 34 more sheets: Rotation RHipAbAd B4ComfM, Rotation RHipRot B4ComfM, Rotation RAnklePron B4ComfM, Rotation LHipAbAd B4ComfM, Rotation LHipRot B4ComfM, Rotation LAnklePron B4ComfM, Rotation PelvicTil B4ComfM, Rotation PelvicObl B4ComfM, Rotation PelvicRot B4ComfM, LProgression B4ComfM, RProgression B4ComfM, Rotation TrunkTilt B4ComfM, Rotation TrunkFlex B4ComfM, Rotation TrunkRot B4ComfM, Moment RHipFlex B4ComfM, Moment RHipAbAd B4ComfM, Moment RHipRot B4ComfM, Moment RKneeFlex B4ComfM, Moment RKneeAbAd B4ComfM, Moment RKneeRot B4ComfM …]
