# Supplementary material for: Lower limb muscle fatigue after uphill walking in children with unilateral spastic cerebral palsy
Source: PLoS One. 2022 Dec 6;17(12):e0278657. doi: 10.1371/journal.pone.0278657 (PMC9725134; doi:10.1371/journal.pone.0278657)
Supplement: S1 File — (ZIP) [file pone.0278657.s003.zip › Kinematics-individual files-part1/F04B4_FacoM0001.xlsx]

## Sheet: gait B4FaCoM
Calculated gait parameters	mean	std	VC	max	min
Walking.Speed [m/s]	1.08	0	0	1.08	1.07
Cadans [1/m]	115.65	8.84	4.59	136.36	96.77
L.Stride.Time [s]	1.04	0.03	0.03	1.14	0.94	1	1.03	1.02	1.02	1.01	1.03	1.07	1.04	1.04	1.03	1	0.99	1.03	1.07	1.01	1.03	0.99	1.05	1.06	1.03	1.03	1.09	1.08	1.08	1.09	1.08	1.13	1.09	1.07	1.1	1.07	1.06	1	1.06	1.09	1.14	1.09	1.09	1.02	1.09	1.07	1.06	1.03	1.07
L.Step.Time [s]	0.56	0.03	0.05	0.62	0.49	0.52	0.56	0.56	0.55	0.53	0.56	0.58	0.56	0.56	0.56	0.53	0.52	0.55	0.57	0.52	0.56	0.52	0.56	0.59	0.56	0.55	0.6	0.58	0.57	0.56	0.57	0.62	0.58	0.58	0.59	0.57	0.55	0.54	0.57	0.58	0.62	0.58	0.59	0.56	0.59	0.57	0.58	0.54	0.56
L.Stance.Time [s]	0.61	0.03	0.04	0.67	0.51	0.56	0.59	0.58	0.59	0.57	0.6	0.63	0.6	0.59	0.59	0.58	0.57	0.6	0.66	0.59	0.58	0.58	0.6	0.61	0.59	0.6	0.65	0.62	0.61	0.64	0.63	0.67	0.62	0.61	0.66	0.62	0.62	0.56	0.61	0.65	0.65	0.64	0.67	0.6	0.64	0.61	0.62	0.59	0.64
L.Swing.Time [s]	0.44	0.02	0.04	0.49	0.39	0.44	0.44	0.44	0.43	0.44	0.43	0.44	0.44	0.45	0.44	0.42	0.42	0.43	0.41	0.42	0.45	0.41	0.45	0.45	0.44	0.43	0.44	0.46	0.47	0.45	0.45	0.46	0.47	0.46	0.44	0.45	0.44	0.44	0.45	0.44	0.49	0.45	0.42	0.42	0.45	0.46	0.44	0.44	0.43
L.Stance.Swing [1]	0.72	0.03	0.05	0.84	0.62	0.786	0.746	0.759	0.729	0.772	0.717	0.698	0.733	0.763	0.746	0.724	0.737	0.717	0.621	0.712	0.776	0.707	0.75	0.738	0.746	0.717	0.677	0.742	0.77	0.703	0.714	0.687	0.758	0.754	0.667	0.726	0.71	0.786	0.738	0.677	0.754	0.703	0.627	0.7	0.703	0.754	0.71	0.746	0.672
L.Bipedal [s]	0.08	0.01	0.15	0.11	0.05	0.08	0.06	0.08	0.08	0.07	0.09	0.09	0.09	0.07	0.07	0.07	0.09	0.09	0.08	0.08	0.07	0.11	0.07	0.08	0.08	0.08	0.08	0.09	0.1	0.09	0.1	0.08	0.07	0.09	0.08	0.1	0.05	0.08	0.09	0.11	0.1	0.08	0.06	0.1	0.07	0.08	0.07	0.09	0.11
L.Stride.Length [m]	1.13	0.04	0.03	1.22	0.99	1.123	1.121	1.114	1.097	1.155	1.057	1.091	1.117	1.148	1.128	1.108	1.094	1.108	1.096	1.139	1.112	1.096	1.124	1.128	1.063	1.122	1.13	1.147	1.149	1.184	1.147	1.166	1.219	1.168	1.171	1.157	1.19	1.176	1.152	1.081	1.169	1.167	1.119	1.114	1.15	1.133	1.111	1.173	1.107
L.Step.Length [m]	0.56	0.03	0.05	0.63	0.5	0.506	0.553	0.542	0.531	0.551	0.499	0.525	0.529	0.558	0.572	0.534	0.513	0.56	0.578	0.559	0.554	0.54	0.574	0.548	0.523	0.566	0.591	0.552	0.536	0.569	0.566	0.593	0.626	0.582	0.585	0.549	0.571	0.573	0.547	0.513	0.557	0.585	0.583	0.567	0.587	0.551	0.562	0.586	0.55
L.Step.Width [m]	0.12	0.04	0.34	0.22	0.01	0.099	0.136	0.108	0.14	0.117	0.185	0.149	0.179	0.073	0.144	0.152	0.087	0.046	0.149	0.136	0.105	0.115	0.106	0.107	0.182	0.144	0.14	0.137	0.129	0.157	0.14	0.135	0.141	0.127	0.197	0.136	0.141	0.086	0.167	0.183	0.084	0.074	0.179	0.119	0.113	0.13	0.155	0.167	0.125
L.foot.clear [cm]	2.17	0.43	0.2	4.44	1.2	2.88	2.88	2.675	2.793	2.748	2.325	2.421	2.279	2.057	2.086	1.993	2.492	2.085	1.389	1.818	1.975	2.096	2.384	1.639	1.587	2.075	1.716	1.893	2.939	1.383	2.457	2.021	2.208	2.138	2.209	1.614	1.869	1.985	2.093	1.649	2.112	2.42	1.684	1.911	1.202	2.17	1.59	2.171	1.89
R.Stride.Time [s]	1.04	0.03	0.03	1.13	0.95	0.99	1.02	1.03	1.03	1	1.05	1.06	1.04	1.03	1.03	1	1	1.05	1.06	0.99	1.03	1.01	1.03	1.06	1.04	1.04	1.1	1.09	1.1	1.07	1.08	1.13	1.07	1.09	1.09	1.08	1.01	1.03	1.08	1.1	1.13	1.08	1.05	1.06	1.09	1.05	1.07	1.05	1.07
R.Step.Time [s]	0.49	0.02	0.03	0.53	0.44	0.48	0.47	0.46	0.47	0.48	0.47	0.49	0.48	0.48	0.47	0.47	0.47	0.48	0.5	0.49	0.47	0.47	0.49	0.47	0.47	0.48	0.49	0.5	0.51	0.53	0.51	0.51	0.51	0.49	0.51	0.5	0.51	0.46	0.49	0.51	0.52	0.51	0.5	0.46	0.5	0.5	0.48	0.49	0.51
R.Stance.Time [s]	0.64	0.03	0.04	0.72	0.57	0.6	0.62	0.64	0.63	0.6	0.65	0.67	0.65	0.63	0.63	0.6	0.61	0.64	0.65	0.6	0.63	0.63	0.63	0.67	0.64	0.63	0.68	0.67	0.67	0.65	0.67	0.7	0.65	0.67	0.67	0.67	0.6	0.62	0.66	0.69	0.72	0.66	0.65	0.66	0.66	0.65	0.65	0.63	0.67
R.Swing.Time [s]	0.4	0.01	0.03	0.43	0.37	0.39	0.4	0.39	0.4	0.4	0.4	0.39	0.39	0.4	0.4	0.4	0.39	0.41	0.41	0.39	0.4	0.38	0.4	0.39	0.4	0.41	0.42	0.42	0.43	0.42	0.41	0.43	0.42	0.42	0.42	0.41	0.41	0.41	0.42	0.41	0.41	0.42	0.4	0.4	0.43	0.4	0.42	0.42	0.4
R.Stance.Swing [1]	0.63	0.03	0.04	0.7	0.57	0.65	0.645	0.609	0.635	0.667	0.615	0.582	0.6	0.635	0.635	0.667	0.639	0.641	0.631	0.65	0.635	0.603	0.635	0.582	0.625	0.651	0.618	0.627	0.642	0.646	0.612	0.614	0.646	0.627	0.627	0.612	0.683	0.661	0.636	0.594	0.569	0.636	0.615	0.606	0.652	0.615	0.646	0.667	0.597
R.Bipedal [s]	0.12	0.02	0.16	0.17	0.07	0.08	0.12	0.12	0.12	0.09	0.13	0.14	0.12	0.11	0.12	0.11	0.1	0.12	0.16	0.1	0.11	0.11	0.11	0.14	0.12	0.12	0.16	0.12	0.1	0.11	0.12	0.16	0.11	0.12	0.15	0.12	0.11	0.1	0.12	0.14	0.13	0.13	0.17	0.14	0.14	0.11	0.14	0.1	0.13
R.Stride.Length [m]	1.13	0.04	0.04	1.24	0.95	1.074	1.125	1.108	1.135	1.11	1.065	1.113	1.119	1.114	1.147	1.115	1.061	1.079	1.158	1.117	1.11	1.09	1.155	1.088	1.079	1.105	1.185	1.165	1.151	1.15	1.139	1.186	1.213	1.168	1.192	1.168	1.173	1.179	1.115	1.125	1.139	1.121	1.13	1.13	1.168	1.1	1.148	1.143	1.165
R.Step.Length [m]	0.57	0.03	0.05	0.62	0.46	0.617	0.568	0.572	0.566	0.604	0.559	0.566	0.588	0.59	0.556	0.574	0.581	0.548	0.519	0.58	0.558	0.555	0.55	0.581	0.54	0.557	0.539	0.594	0.613	0.615	0.581	0.573	0.593	0.586	0.587	0.607	0.619	0.603	0.606	0.569	0.612	0.582	0.536	0.548	0.563	0.581	0.549	0.586	0.557
R.Step.Width [m]	0.13	0.05	0.35	0.25	0.02	0.109	0.175	0.141	0.159	0.094	0.169	0.126	0.157	0.118	0.179	0.104	0.101	0.048	0.142	0.076	0.183	0.12	0.175	0.071	0.172	0.119	0.153	0.188	0.198	0.132	0.125	0.177	0.07	0.159	0.165	0.122	0.169	0.074	0.14	0.17	0.189	0.098	0.149	0.1	0.171	0.075	0.172	0.145	0.066
R.foot.clear [cm]	2.1	0.47	0.23	3.63	1.15	2.389	2.522	2.288	2.349	1.83	2.287	1.914	2.199	2.132	2.447	2.623	2.656	2.449	1.706	2.492	3.251	2.201	1.262	1.185	1.168	1.646	1.495	2.615	2.629	2.038	1.918	1.924	1.516	1.625	1.256	1.714	1.779	2.4	2.401	2.246	1.523	2.47	2.062	1.682	1.598	1.684	1.845	1.971	1.62
Asym.step.time [%]	13.17	4.48	0.34	24.3	1.94	8	17.476	19.608	15.686	9.901	17.476	16.822	15.385	15.385	17.476	12	10.101	13.592	13.084	5.941	17.476	10.101	13.333	22.642	17.476	13.592	20.183	14.815	11.111	5.505	11.111	19.469	12.844	16.822	14.545	13.084	7.547	16	15.094	12.844	17.544	12.844	16.514	19.608	16.514	13.084	18.868	9.709	9.346
Asym.step.length [%]	5.6	4.65	0.83	22.41	0.02	19.693	2.555	5.232	6.337	9.139	11.38	7.427	10.591	5.66	2.824	7.292	12.504	2.208	10.689	3.671	0.63	2.791	4.348	5.823	3.358	1.633	9.212	7.315	13.415	7.878	2.632	3.478	5.547	0.79	0.36	10.069	8.19	5.054	10.221	10.331	9.544	0.397	8.248	3.345	4.111	5.333	2.358	0.039	1.347
Mox file gait parameters	mean	std
L.Stride.Time	1.04344	0.0328757
L.Stance.Time	0.666264	0.0259845
L.Swing.Time	0.377176	0.0148574
L.Stance.Swing	0.638453	0.0111199
L.Step.Length	0.552688	0.0246051
L.Step.Width	0.126712	0.0446742
R.Stride.Time	1.04361	0.0318838
R.Stance.Time	0.70276	0.026184
R.Swing.Time	0.340848	0.011355
R.Stance.Swing	0.673279	0.00896536
R.Step.Length	0.576512	0.0244941
R.Step.Width	0.126528	0.0484944
	mean	std	VC	max	min
step lateral CoM displacement {m}	0.0305592	0.0132925	0.434976	0.0817728	0.00293748	0.00988048	0.0223911	0.0300019	0.046508	0.0136001	0.036079	0.0233204	0.0370045	0.0196717	0.0572515	0.0332347	0.0315125	0.0307003	0.046127	0.0303456	0.0434206	0.0275197	0.0301598	0.0225885	0.0330131	0.0256206	0.0162493	0.0169861	0.036622	0.00682788	0.0351554	0.033937	0.0256892	0.0338585	0.0177971	0.033839	0.0396927	0.013492	0.0189568	0.0349681	0.0423469	0.0223907	0.0422463	0.0200419	0.0295913	0.0288469	0.030315	0.0250588	0.0346168
step vertical CoM displacement {m}	0.0359358	0.00426049	0.118558	0.0521768	0.0242827	0.0395081	0.040296	0.0329352	0.0357278	0.0337791	0.0339442	0.0322715	0.0386993	0.0370184	0.0368889	0.0323288	0.0358656	0.0313745	0.032835	0.0349083	0.0367074	0.037948	0.0377319	0.0341924	0.0344224	0.0364813	0.0324525	0.0357157	0.0360778	0.0299711	0.0309987	0.0364627	0.0294751	0.0364035	0.0317914	0.0355924	0.0384513	0.0335529	0.033572	0.0353848	0.0416119	0.037342	0.0385661	0.0363869	0.0352251	0.0351031	0.0351439	0.0358446	0.0351826
step forward CoM displacement {m}	0.0395354	0.0158112	0.399925	0.100999	0.0144576	0.0590594	0.0500119	0.0174659	0.0424282	0.0285772	0.0514353	0.0228475	0.0480294	0.0514346	0.0301119	0.0305296	0.073088	0.0298285	0.0723691	0.0265712	0.0531231	0.0269469	0.0484443	0.0221734	0.0406894	0.0377305	0.0279716	0.0306167	0.0396962	0.0254165	0.048439	0.0485217	0.0409264	0.0382392	0.023054	0.0295028	0.04417	0.0317912	0.0285845	0.0229378	0.0373666	0.0222131	0.0583777	0.0187777	0.0645992	0.0295294	0.0369582	0.0316508	0.0646936
stance lateral CoM displacement {m}	0.0383586	0.0158323	0.412744	0.102491	0.00381507	0.0184098	0.0283347	0.05712	0.046508	0.0331841	0.036079	0.0461341	0.0370045	0.0196717	0.0744699	0.0348253	0.0462871	0.0307003	0.0657632	0.0303456	0.0434206	0.0394057	0.0413663	0.0437476	0.0387667	0.0256206	0.0219291	0.0282969	0.036622	0.0104244	0.0527415	0.033937	0.0378906	0.0338585	0.0205806	0.0544662	0.0396927	0.0147978	0.0189568	0.0574914	0.0423469	0.0223907	0.0551607	0.0203339	0.0430472	0.0288469	0.0447036	0.03472	0.0346168
stance vertical CoM displacement {m}	0.0366266	0.00415812	0.113527	0.0521768	0.0259692	0.0400236	0.040296	0.0330997	0.0357278	0.0343038	0.0339442	0.0339556	0.0386993	0.037228	0.0368889	0.0338846	0.0358656	0.0346989	0.032835	0.0357061	0.0367074	0.0405053	0.0377319	0.0341924	0.0357959	0.0364813	0.0324525	0.0365949	0.0360778	0.0330677	0.035574	0.0364627	0.0304197	0.0369167	0.0317914	0.0365395	0.0384513	0.0346209	0.0358151	0.0355799	0.0422805	0.0389707	0.0386796	0.0363869	0.0353834	0.0373883	0.0363097	0.0358446	0.0370896
stance forward CoM displacement {m}	0.046244	0.0149066	0.322346	0.100999	0.019557	0.0702097	0.0500119	0.0326508	0.0424282	0.0466805	0.0514353	0.035545	0.0480294	0.0721206	0.0301119	0.0305296	0.073088	0.0298285	0.0723691	0.041985	0.0531231	0.0411602	0.0484443	0.0361694	0.0406894	0.0602544	0.0279716	0.0474015	0.0396962	0.0301536	0.048439	0.0485217	0.0409264	0.0581892	0.0250957	0.0435123	0.04417	0.0543567	0.0285845	0.0370534	0.0373666	0.0343509	0.0583777	0.0205794	0.0645992	0.0322162	0.0369582	0.0316508	0.0646936
[truncated: 204 more columns]

## Sheet: MoS B4FaCoM
	mean	std	step:1	step:2
MoS_ML_L	0.079	0.018	0.0944679	0.0923452	0.0857262	0.0837838	0.0832707	0.0793795	0.0719991	0.0773575	0.0751173	0.0831348	0.0776031	0.0688318	0.0526774	0.063539	0.0748518	0.0959243	0.0743758	0.0904129	0.0685093	0.0972342	0.0761299	0.0709551	0.102356	0.105938	0.0958748	0.0811824	0.096997	0.0772765	0.0815274	0.086486	0.0763088	0.0988478	0.0797084	0.0864525	0.0968708	0.112433	0.084216	0.0876065	0.0597248	0.0765373	0.0711173	0.0876355	0.0855812	0.056733	0.077328	0.0947677	0.0571709
MoS_ML_R	0.052	0.016	0.0412319	0.044727	0.0498396	0.0440434	0.0592538	0.0404789	0.0548644	0.0333226	0.0405593	0.0596581	0.0377506	0.0190918	0.0436476	0.058204	0.0462699	0.0569078	0.0377842	0.0570898	0.0666208	0.082628	0.0567166	0.0547747	0.0555156	0.0853417	0.0628593	0.0506909	0.0750268	0.0439202	0.0691636	0.0558665	0.0491133	0.0449933	0.0632517	0.0668409	0.032171	0.0418278	0.0736444	0.051231	0.0356406	0.0634451	0.0657262	0.0699407	0.0403107	0.023836	0.0396605	0.0484513	0.0742423
MoS_ML	0.066	0.022	0.0944679	0.0412319	0.0923452	0.044727	0.0857262	0.0498396	0.0837838	0.0440434	0.0832707	0.0592538	0.0793795	0.0404789	0.0719991	0.0548644	0.0773575	0.0333226	0.0751173	0.0405593	0.0831348	0.0596581	0.0776031	0.0377506	0.0688318	0.0190918	0.0526774	0.0436476	0.063539	0.058204	0.0748518	0.0462699	0.0959243	0.0569078	0.0743758	0.0377842	0.0904129	0.0570898	0.0685093	0.0666208	0.0972342	0.082628	0.0761299	0.0567166	0.0709551	0.0547747	0.102356	0.0555156	0.105938
MoS_BF_L	-0.151	0.018	-0.158082	-0.167244	-0.163292	-0.171279	-0.180464	-0.175815	-0.13908	-0.1552	-0.173196	-0.163694	-0.171947	-0.174769	-0.165194	-0.116599	-0.152119	-0.156858	-0.142343	-0.120646	-0.165345	-0.163766	-0.147513	-0.131487	-0.144796	-0.156962	-0.149631	-0.135024	-0.133982	-0.152239	-0.155961	-0.111645	-0.162718	-0.147979	-0.186095	-0.18006	-0.131042	-0.116168	-0.150799	-0.127548	-0.167044	-0.136214	-0.144783	-0.153531	-0.140979	-0.135329	-0.127433	-0.179788	-0.115559
MoS_BF_R	-0.128	0.017	-0.15116	-0.114125	-0.126244	-0.114998	-0.155082	-0.109096	-0.104831	-0.111972	-0.139615	-0.121145	-0.147135	-0.131775	-0.125834	-0.104401	-0.14864	-0.130146	-0.151172	-0.131647	-0.11763	-0.101999	-0.124924	-0.110251	-0.123997	-0.113393	-0.123337	-0.122278	-0.104959	-0.151375	-0.138848	-0.109227	-0.115117	-0.121031	-0.149474	-0.122651	-0.122071	-0.105154	-0.122953	-0.0872415	-0.113824	-0.113995	-0.134962	-0.120226	-0.149012	-0.120211	-0.146063	-0.130907	-0.118129
MoS_BF	-0.14	0.021	-0.158082	-0.15116	-0.167244	-0.114125	-0.163292	-0.126244	-0.171279	-0.114998	-0.180464	-0.155082	-0.175815	-0.109096	-0.13908	-0.104831	-0.1552	-0.111972	-0.173196	-0.139615	-0.163694	-0.121145	-0.171947	-0.147135	-0.174769	-0.131775	-0.165194	-0.125834	-0.116599	-0.104401	-0.152119	-0.14864	-0.156858	-0.130146	-0.142343	-0.151172	-0.120646	-0.131647	-0.165345	-0.11763	-0.163766	-0.101999	-0.147513	-0.124924	-0.131487	-0.110251	-0.144796	-0.123997	-0.156962
[truncated: 202 more columns]

## Sheet: Force B4FaCoM
	mean	std	CV	steps
Fv_R_max_1	12.0944	0.656491	0.0542804	11.7087	13.6889	11.8794	12.0535	12.2472	11.0549	13.1439	11.8775	11.6145	11.3706	12.7673	11.5542	11.8077	12.5507	12.8801	12.3058	12.0962	12.8838	12.8042	11.236	11.9876	11.3676	12.9265	11.7771	11.9716	11.7313	11.1764	12.1806	0	0	0	0	0	0	0	0	0	0	0	0	0	0	0	0	0	0
Fv_L_max_1	12.9228	0.874498	0.0676707	14.0769	12.0021	12.9289	12.6762	14.5414	13.2263	12.2126	12.5875	13.1711	12.3294	14.2291	12.5956	13.6167	13.4206	13.2971	13.4389	12.9557	12.2923	13.4632	13.2898	12.9785	13.2128	13.4546	13.8625	13.383	12.6321	12.9358	10.7192	10.869	12.0046	13.4488	13.1474	13.2924	13.378	12.8351	10.7175	0	0	0	0	0	0	0	0	0	0
Fv_tot_max_1	12.5604	0.883818	0.0703654	11.7087	13.6889	11.8794	12.0535	12.2472	11.0549	13.1439	11.8775	11.6145	11.3706	12.7673	11.5542	11.8077	12.5507	12.8801	12.3058	12.0962	12.8838	12.8042	11.236	11.9876	11.3676	12.9265	11.7771	11.9716	11.7313	11.1764	12.1806	14.0769	12.0021	12.9289	12.6762	14.5414	13.2263	12.2126	12.5875	13.1711	12.3294	14.2291	12.5956	13.6167	13.4206	13.2971	13.4389	12.9557	12.2923
Fv_R_max_2	11.6342	0.418932	0.0360086	10.9527	11.1656	11.5607	11.1864	10.7322	11.152	11.2877	11.952	11.8372	12.3763	11.7878	11.8269	11.4123	11.8589	12.1833	11.6	11.9043	11.5892	11.4622	11.8074	11.5732	11.7673	12.4197	11.3531	11.6555	11.1551	12.0264	12.1734	0	0	0	0	0	0	0	0	0	0	0	0	0	0	0	0	0	0
Fv_L_max_2	11.5268	0.445803	0.0386755	11.6472	10.4453	11.6411	11.6744	11.736	10.8698	10.8498	10.9046	11.1063	11.236	11.6738	11.6239	12.1027	11.3462	10.9396	11.6049	11.7432	11.4607	11.3195	11.5661	11.9344	12.1329	11.7516	11.9566	11.9595	11.8163	11.8294	10.6118	11.3087	12.0346	12.1593	11.7763	11.8672	11.9187	11.4346	10.9805	0	0	0	0	0	0	0	0	0	0
Fv_tot_max_2	11.5738	0.434183	0.0375144	10.9527	11.1656	11.5607	11.1864	10.7322	11.152	11.2877	11.952	11.8372	12.3763	11.7878	11.8269	11.4123	11.8589	12.1833	11.6	11.9043	11.5892	11.4622	11.8074	11.5732	11.7673	12.4197	11.3531	11.6555	11.1551	12.0264	12.1734	11.6472	10.4453	11.6411	11.6744	11.736	10.8698	10.8498	10.9046	11.1063	11.236	11.6738	11.6239	12.1027	11.3462	10.9396	11.6049	11.7432	11.4607
Fv_R_min	9.36068	0.384062	0.0410292	9.71408	9.2314	9.25732	10.16	9.12346	9.98486	9.63276	8.74919	9.00195	9.21414	8.96766	9.48727	9.28079	9.36904	8.38203	9.56379	9.29663	8.80368	9.12033	9.52235	9.43244	9.89426	9.44434	9.81482	9.3114	9.31107	9.60947	9.41855	0	0	0	0	0	0	0	0	0	0	0	0	0	0	0	0	0	0
Fv_L_min	8.03963	0.488025	0.0607024	7.8694	7.45226	7.91175	8.10654	7.01101	8.31594	7.17752	8.41959	8.12459	7.81296	7.94916	9.21987	7.68172	7.66116	8.62033	8.02415	7.91896	8.76518	7.43071	8.11224	8.43741	7.9929	8.14638	7.40792	7.90555	8.42534	8.19704	8.37637	8.43967	8.12499	7.54192	8.3165	7.51214	7.83341	9.15548	8.0286	0	0	0	0	0	0	0	0	0	0
Fv_tot_min	8.61759	0.794874	0.0922386	9.71408	9.2314	9.25732	10.16	9.12346	9.98486	9.63276	8.74919	9.00195	9.21414	8.96766	9.48727	9.28079	9.36904	8.38203	9.56379	9.29663	8.80368	9.12033	9.52235	9.43244	9.89426	9.44434	9.81482	9.3114	9.31107	9.60947	9.41855	7.8694	7.45226	7.91175	8.10654	7.01101	8.31594	7.17752	8.41959	8.12459	7.81296	7.94916	9.21987	7.68172	7.66116	8.62033	8.02415	7.91896	8.76518
Fh_R_max	1.98195	0.380768	0.192118	1.73881	2.16112	2.23896	2.31833	2.76472	2.90227	1.94522	2.72644	1.55347	2.00079	1.984	1.95774	2.22342	2.10677	1.86669	1.65211	1.65806	1.79355	1.8714	1.58001	1.4767	2.01443	2.40465	1.90086	1.72185	1.45356	1.85769	1.62104	0	0	0	0	0	0	0	0	0	0	0	0	0	0	0	0	0	0
Fh_L_max	1.83905	0.436539	0.237372	2.41741	1.81933	2.02291	1.85155	2.58506	2.02364	1.66474	1.73323	1.30828	1.74476	2.64945	2.28092	2.10516	1.70309	2.31996	2.28474	1.40798	2.17429	1.80849	2.03224	2.0803	1.96721	2.29685	1.64471	1.43536	1.71697	1.69189	1.31133	1.54421	1.02513	1.42538	1.98626	1.65142	2.00316	2.00523	0.483111	0	0	0	0	0	0	0	0	0	0
Fh_tot_max	1.90157	0.416067	0.218802	1.73881	2.16112	2.23896	2.31833	2.76472	2.90227	1.94522	2.72644	1.55347	2.00079	1.984	1.95774	2.22342	2.10677	1.86669	1.65211	1.65806	1.79355	1.8714	1.58001	1.4767	2.01443	2.40465	1.90086	1.72185	1.45356	1.85769	1.62104	2.41741	1.81933	2.02291	1.85155	2.58506	2.02364	1.66474	1.73323	1.30828	1.74476	2.64945	2.28092	2.10516	1.70309	2.31996	2.28474	1.40798	2.17429
Fh_R_min	-2.17032	0.191254	-0.0881224	-2.2293	-2.3101	-2.23593	-2.13812	-1.77763	-1.94101	-1.96914	-2.57309	-2.37127	-2.54188	-2.39431	-2.04965	-2.13449	-2.34218	-2.36162	-2.1337	-2.12752	-2.26742	-2.15886	-1.8608	-2.08846	-1.95245	-2.32306	-2.1264	-2.04409	-2.21835	-2.00672	-2.09148	0	0	0	0	0	0	0	0	0	0	0	0	0	0	0	0	0	0
Fh_L_min	-1.28572	0.127494	-0.0991615	-1.08445	-1.21428	-1.30562	-1.379	-1.48349	-1.30849	-1.58445	-1.42017	-1.48486	-1.43741	-1.3827	-1.16144	-1.20553	-1.26794	-1.24156	-1.17869	-1.3928	-1.1005	-1.49466	-1.2692	-1.16006	-1.2379	-1.18253	-1.40822	-1.13953	-1.21145	-1.29448	-1.23268	-1.31143	-1.21212	-1.39905	-1.0559	-1.2667	-1.20135	-1.38028	-1.19508	0	0	0	0	0	0	0	0	0	0
Fh_tot_min	-1.67273	0.469401	-0.280619	-2.2293	-2.3101	-2.23593	-2.13812	-1.77763	-1.94101	-1.96914	-2.57309	-2.37127	-2.54188	-2.39431	-2.04965	-2.13449	-2.34218	-2.36162	-2.1337	-2.12752	-2.26742	-2.15886	-1.8608	-2.08846	-1.95245	-2.32306	-2.1264	-2.04409	-2.21835	-2.00672	-2.09148	-1.08445	-1.21428	-1.30562	-1.379	-1.48349	-1.30849	-1.58445	-1.42017	-1.48486	-1.43741	-1.3827	-1.16144	-1.20553	-1.26794	-1.24156	-1.17869	-1.3928	-1.1005
brakeingImpulse_R	0.335979	0.0675043	0.200918	0.281804	0.471503	0.330634	0.436314	0.44125	0.41881	0.362686	0.391085	0.231068	0.309257	0.324531	0.296288	0.373139	0.338936	0.331535	0.297478	0.262646	0.242133	0.31335	0.288694	0.297097	0.35027	0.470973	0.29193	0.367177	0.368552	0.237111	0.281169	0	0	0	0	0	0	0	0	0	0	0	0	0	0	0	0	0	0
brakeingImpulse_L	0.296352	0.0922085	0.311146	0.345796	0.30997	0.400957	0.331744	0.429537	0.445815	0.202414	0.352245	0.168535	0.335694	0.372404	0.34989	0.377077	0.295275	0.288035	0.386859	0.277347	0.384774	0.339181	0.326033	0.313312	0.27131	0.359983	0.286945	0.241572	0.282792	0.295557	0.122939	0.142329	0.153049	0.22537	0.365671	0.270552	0.358546	0.243482	0.0156668	0	0	0	0	0	0	0	0	0	0
brakeingImpulse_tot	0.313689	0.0840778	0.26803	0.281804	0.471503	0.330634	0.436314	0.44125	0.41881	0.362686	0.391085	0.231068	0.309257	0.324531	0.296288	0.373139	0.338936	0.331535	0.297478	0.262646	0.242133	0.31335	0.288694	0.297097	0.35027	0.470973	0.29193	0.367177	0.368552	0.237111	0.281169	0.345796	0.30997	0.400957	0.331744	0.429537	0.445815	0.202414	0.352245	0.168535	0.335694	0.372404	0.34989	0.377077	0.295275	0.288035	0.386859	0.277347	0.384774
propulsionImpulse_R	0.352042	0.0390959	0.111055	0.399517	0.393135	0.376673	0.366317	0.323366	0.331847	0.353552	0.44769	0.397913	0.426407	0.359908	0.355372	0.376264	0.363534	0.37481	0.322938	0.337421	0.335454	0.312587	0.353668	0.300341	0.308625	0.349763	0.317105	0.295494	0.311641	0.37132	0.294507	0	0	0	0	0	0	0	0	0	0	0	0	0	0	0	0	0	0
propulsionImpulse_L	0.304839	0.0445811	0.146245	0.291934	0.285886	0.350702	0.267148	0.343402	0.342998	0.349487	0.308422	0.290164	0.368911	0.348826	0.258078	0.290997	0.301397	0.315844	0.286024	0.323502	0.274558	0.293033	0.288104	0.292751	0.295158	0.305372	0.243622	0.243293	0.317396	0.305356	0.343521	0.298056	0.226584	0.296534	0.226488	0.296623	0.294638	0.342104	0.467287	0	0	0	0	0	0	0	0	0	0
propulsionImpulse_tot	0.32549	0.0481274	0.147861	0.399517	0.393135	0.376673	0.366317	0.323366	0.331847	0.353552	0.44769	0.397913	0.426407	0.359908	0.355372	0.376264	0.363534	0.37481	0.322938	0.337421	0.335454	0.312587	0.353668	0.300341	0.308625	0.349763	0.317105	0.295494	0.311641	0.37132	0.294507	0.291934	0.285886	0.350702	0.267148	0.343402	0.342998	0.349487	0.308422	0.290164	0.368911	0.348826	0.258078	0.290997	0.301397	0.315844	0.286024	0.323502	0.274558
relHorImp_R	-0.0160624	0.0760455	-4.73438	-0.117712	0.0783678	-0.0460387	0.0699972	0.117884	0.0869636	0.0091344	-0.0566046	-0.166845	-0.11715	-0.035377	-0.0590845	-0.00312521	-0.0245985	-0.0432751	-0.0254602	-0.0747754	-0.0933205	0.000763798	-0.0649736	-0.00324426	0.0416447	0.12121	-0.0251747	0.0716824	0.0569101	-0.134209	-0.0133384	0	0	0	0	0	0	0	0	0	0	0	0	0	0	0	0	0	0
relHorImp_L	-0.0084874	0.111943	-13.1893	0.0538617	0.0240832	0.0502555	0.064596	0.0861346	0.102817	-0.147074	0.0438227	-0.121629	-0.0332163	0.0235775	0.0918114	0.0860805	-0.00612172	-0.0278097	0.100835	-0.046155	0.110216	0.0461477	0.037929	0.0205608	-0.0238474	0.0546111	0.0433229	-0.00172101	-0.034604	-0.00979855	-0.220583	-0.155727	-0.0735356	-0.0711638	0.139183	-0.0260709	0.0639073	-0.098622	-0.45162	0	0	0	0	0	0	0	0	0	0
relHorImp_tot	-0.0118015	0.0972345	-8.23918	-0.117712	0.0783678	-0.0460387	0.0699972	0.117884	0.0869636	0.0091344	-0.0566046	-0.166845	-0.11715	-0.035377	-0.0590845	-0.00312521	-0.0245985	-0.0432751	-0.0254602	-0.0747754	-0.0933205	0.000763798	-0.0649736	-0.00324426	0.0416447	0.12121	-0.0251747	0.0716824	0.0569101	-0.134209	-0.0133384	0.0538617	0.0240832	0.0502555	0.064596	0.0861346	0.102817	-0.147074	0.0438227	-0.121629	-0.0332163	0.0235775	0.0918114	0.0860805	-0.00612172	-0.0278097	0.100835	-0.046155	0.110216
antRatio_R	-1.13033	0.212156	-0.187693	-1.28208	-1.06894	-0.998647	-0.922268	-0.642971	-0.668789	-1.0123	-0.943754	-1.52643	-1.27044	-1.20681	-1.04695	-0.96	-1.11174	-1.26514	-1.2915	-1.28314	-1.26421	-1.1536	-1.17771	-1.41428	-0.969235	-0.966071	-1.11865	-1.18715	-1.52615	-1.08023	-1.29021	0	0	0	0	0	0	0	0	0	0	0	0	0	0	0	0	0	0
antRatio_L	-0.767736	0.345309	-0.449775	-0.4486	-0.667433	-0.645414	-0.744779	-0.57387	-0.646601	-0.951772	-0.819375	-1.13497	-0.823844	-0.521883	-0.509196	-0.572654	-0.744496	-0.535167	-0.515897	-0.989215	-0.506141	-0.826472	-0.624531	-0.55764	-0.629266	-0.514851	-0.85621	-0.793897	-0.705574	-0.76511	-0.94002	-0.849254	-1.18241	-0.981531	-0.531604	-0.767034	-0.599728	-0.688339	-2.47372	0	0	0	0	0	0	0	0	0	0
antRatio_tot	-0.926373	0.344097	-0.371446	-1.28208	-1.06894	-0.998647	-0.922268	-0.642971	-0.668789	-1.0123	-0.943754	-1.52643	-1.27044	-1.20681	-1.04695	-0.96	-1.11174	-1.26514	-1.2915	-1.28314	-1.26421	-1.1536	-1.17771	-1.41428	-0.969235	-0.966071	-1.11865	-1.18715	-1.52615	-1.08023	-1.29021	-0.4486	-0.667433	-0.645414	-0.744779	-0.57387	-0.646601	-0.951772	-0.819375	-1.13497	-0.823844	-0.521883	-0.509196	-0.572654	-0.744496	-0.535167	-0.515897	-0.989215	-0.506141
Fvert [N]	Fvert Mean	Fvert Std	Left steps																																			Right steps
1	3.40737	1.67973	1.94467	5.45778	4.9603	4.03333	4.37111	7.0313	1.79181	5.87419	1.42148	5.16311	1.87385	3.35159	4.64763	3.83993	0.937444	4.4403	3.53567	6.05744	4.0677	3.30352	2.82896	1.28781	5.87963	3.64419	1.75319	2.89296	2.81144	2.20422	1.13722	0	2.26933	4.89322	2.35611	4.93096	0.872037	0	1.98956	5.88693	1.93737	6.25493	3.31722	3.39485	4.13915	5.41907	1.68378	1.81996	3.59041
2	4.63041	1.87728	3.14153	6.49997	6.66671	5.76424	5.66554	8.30318	2.79953	6.92552	2.44176	6.31185	3.17426	5.04802	5.7146	5.11006	2.20568	5.98268	4.74566	7.34424	5.42132	5.03494	4.24669	2.47383	7.55319	4.84197	3.2219	4.25667	4.21965	3.22827	1.73149	1.26159	3.56728	6.23887	3.68668	6.40748	1.52828	0.109342	3.00214	8.08615	3.17918	8.51128	5.13082	5.30898	5.60191	6.81854	2.49919	2.46331	4.77511
3	5.87214	1.97103	4.53774	7.31881	8.08641	7.39772	6.85016	9.33761	3.85815	7.84285	3.67994	6.66355	4.69745	6.71894	6.68204	6.23426	3.93822	7.34404	5.8523	8.38645	6.66099	6.7481	5.69458	3.94681	8.88633	6.0237	3.88765	5.60328	5.64377	4.24208	2.38388	2.24071	4.92326	7.44105	5.19287	7.71933	2.4373	1.22027	4.51827	10.4944	4.95438	10.3393	7.32876	7.5211	7.55915	7.98512	3.44774	3.57085	5.95775
4	7.06929	2.0002	5.91504	8.0379	9.19467	8.73223	7.91921	10.149	4.84556	8.66211	4.98671	8.4456	6.13527	8.12853	7.58957	7.18497	5.98296	8.45319	6.80398	9.20222	7.75176	8.23877	7.03663	5.55118	10.0074	7.21311	4.9775	6.72738	6.88933	5.17952	3.06385	3.36938	6.16619	8.48491	6.49746	8.81257	3.5859	1.99984	6.21274	12.4194	6.87765	11.4677	9.24961	9.40397	9.73479	8.89616	4.47107	5.21827	7.05712
5	8.09015	1.95472	7.23877	8.73006	10.0618	9.78331	8.89743	10.8338	5.73108	9.44005	6.21442	9.22726	7.4415	9.25213	8.51111	7.97415	7.88797	9.42688	7.53553	9.89041	8.73844	9.46226	8.20603	7.04662	10.9012	8.09442	6.02231	7.607	7.89092	6.03552	3.72339	4.51754	7.2024	9.41769	7.61619	9.72105	4.76826	2.90911	7.60789	13.4555	8.37253	11.9729	10.4734	10.5539	11.5862	9.6102	5.57145	7.05064	8.01522
6	8.93944	1.83544	8.48029	9.40097	10.7708	10.5805	9.84935	11.4139	6.54179	10.1558	7.31629	9.93759	8.59274	10.1401	9.42564	8.69222	9.45039	10.1398	8.18429	10.4842	9.61532	10.4621	9.21911	8.2965	11.652	9.03452	7.02504	8.32518	8.7249	6.85087	4.39836	5.64252	8.0759	10.2432	8.55167	10.5385	5.9118	3.91003	8.44402	13.6889	9.21296	12.0535	10.9598	11.023	12.7134	10.1308	6.69556	8.63712	8.85915
7	9.62396	1.67869	9.62422	10.0383	11.3582	11.1886	10.7635	11.9157	7.34697	10.812	8.28008	10.5515	9.63843	10.8605	10.3377	9.38429	10.6367	10.8698	8.77399	10.9879	10.4013	11.2822	10.0824	9.34363	12.2611	9.93595	8.01421	8.94056	9.42544	7.61766	5.11822	6.73072	8.80839	10.9725	9.27303	11.2474	6.98147	4.91001	8.77951	13.3773	9.51995	11.8909	10.9874	11.0549	13.1439	10.5111	7.76003	9.62866	9.56723
8	10.189	1.51551	10.6738	10.639	11.8456	11.653	11.6662	12.354	8.17254	11.3928	9.16767	11.0901	10.6304	11.4429	11.215	10.0525	11.5137	11.55	9.34705	11.4168	11.1185	11.9453	10.8446	10.207	12.7387	10.7693	8.97604	9.4933	10.0435	8.34282	5.88157	7.77835	9.46688	11.6151	9.9076	11.8444	7.97052	5.92847	8.8716	12.7871	9.56139	11.6042	10.8398	10.8876	13.0721	10.8095	8.64933	10.0577	10.1846
9	10.6747	1.38454	11.6185	11.1974	12.2505	12.012	12.5142	12.7358	8.99213	11.8926	9.9877	11.5596	11.5532	11.8869	12.0123	10.7399	12.1798	12.1778	9.93906	11.7708	11.7744	12.4598	11.4813	10.928	13.0977	11.5978	9.90463	10.0248	10.6243	8.98818	6.68206	8.73941	10.1175	12.1624	10.487	12.3567	8.91151	6.92362	8.9472	12.1405	9.55004	11.2763	10.7151	10.6604	12.7254	11.077	9.31258	10.1351	10.7652
10	11.1056	1.30027	12.4451	11.6477	12.5751	12.2902	13.2833	13.0333	9.79803	12.2892	10.7366	11.9407	12.4342	12.2281	12.7011	11.414	12.6617	12.7226	10.5421	12.0524	12.3742	12.8531	12.0324	11.5403	13.3453	12.3293	10.8077	10.5565	11.1863	9.56441	7.4782	9.6109	10.7691	12.613	11.0473	12.7901	9.7825	7.87032	9.098	11.5615	9.59238	10.9846	10.699	10.4449	12.2672	11.3293	9.81223	10.0827	11.3038
11	11.4841	1.24891	13.1229	11.9239	12.7983	12.5045	13.9182	13.2122	10.5311	12.5353	11.4319	12.2083	13.1541	12.4712	13.2181	12.0688	12.9924	13.1434	11.1548	12.2369	12.8822	13.1338	12.4626	12.0678	13.4546	12.9771	11.652	11.0908	11.723	10.0482	8.24267	10.3714	11.4362	12.9426	11.6072	13.126	10.5937	8.75186	9.35056	11.1535	9.75292	10.7793	10.8236	10.3162	11.8009	11.5522	10.2265	10.0373	11.7851
12	11.8015	1.20478	13.6513	12.0021	12.9194	12.6426	14.3611	13.2263	11.191	12.5875	12.0432	12.3294	13.7375	12.5956	13.53	12.6396	13.2046	13.3861	11.742	12.2923	13.2532	13.2896	12.7695	12.5255	13.402	13.4832	12.3873	11.6033	12.2139	10.4205	8.95372	11.0013	12.0856	13.1251	12.1627	13.3327	11.2768	9.49615	9.71424	10.9768	10.0545	10.654	11.0995	10.3021	11.3911	11.7403	10.585	10.0727	12.1884
13	12.0407	1.14172	13.9866	11.8892	12.9289	12.6762	14.5414	13.0849	11.7234	12.5039	12.5421	12.2873	14.1067	12.5819	13.6167	13.0716	13.2971	13.4389	12.261	12.2095	13.458	13.2898	12.947	12.8951	13.1676	13.7832	12.9421	12.0552	12.6061	10.6518	9.57965	11.4863	12.6707	13.1474	12.6796	13.378	11.838	10.1023	10.1597	10.9747	10.4656	10.562	11.4815	10.3574	11.0829	11.8567	10.9227	10.2281	12.5018
14	12.1773	1.05767	14.0769	11.5864	12.8217	12.6101	14.4371	12.79	12.0718	12.3059	12.9125	12.0974	14.2291	12.4271	13.4762	13.3451	13.2375	13.2903	12.6597	12.0065	13.4632	13.1341	12.9785	13.1384	12.7545	13.8625	13.2834	12.3985	12.8732	10.7192	10.1132	11.814	13.1272	13.0005	13.0844	13.2524	12.2841	10.5081	10.6214	11.0523	10.8915	10.4726	11.8614	10.3989	10.8757	11.8775	11.2159	10.4945	12.7023
15	12.1908	0.96159	13.9147	11.1401	12.5863	12.4197	14.0455	12.3471	12.2126	11.941	13.1277	11.7632	14.0823	12.1496	13.13	13.4206	13.0104	12.9429	12.8966	11.6893	13.25	12.8304	12.8602	13.2128	12.204	13.7185	13.383	12.5962	12.9358	10.6339	10.5081	11.9819	13.3967	12.7022	13.2924	12.9661	12.6007	10.7109	11.0303	11.1475	11.2451	10.411	12.1143	10.4041	10.7545	11.801	11.439	10.8074	12.7673
16	12.0793	0.87235	13.4945	10.5757	12.2143	12.0803	13.4067	11.7964	12.14	11.4738	13.1711	11.2961	13.6735	11.7788	12.6182	13.2932	12.5938	12.424	12.9557	11.2821	12.7996	12.3971	12.6037	13.096	11.5619	13.3587	13.2533	12.6321	12.8257	10.4174	10.7547	12.0046	13.4488	12.2792	13.2679	12.5344	12.793	10.7175	11.3485	11.2403	11.5105	10.3894	12.2199	10.4167	10.6902	11.6383	11.57	11.0875	12.6886
17	11.8509	0.815137	12.8485	9.96986	11.7225	11.6267	12.5891	11.1943	11.8725	10.9586	13.0379	10.7311	13.0342	11.3361	11.9817	12.9639	12.0392	11.7922	12.8284	10.8249	12.1399	11.8543	12.214	12.7895	10.8602	12.8001	12.9129	12.5098	12.5277	10.0969	10.869	11.8977	13.2754	11.7402	13.0168	11.9711	12.8351	10.5474	11.5792	11.2922	11.7143	10.3387	12.2472	10.4408	10.6633	11.3758	11.6145	11.2809	12.4765
18	11.5223	0.812756	12.032	9.35693	11.1551	11.0817	11.6582	10.578	11.4384	10.4339	12.7161	10.1109	12.2315	10.8767	11.2508	12.4652	11.3943	11.0796	12.5235	10.3436	11.314	11.2346	11.7254	12.3155	10.1513	12.0863	12.3896	12.2266	12.0628	9.71165	10.8502	11.6599	12.8775	11.1561	12.5532	11.3078	12.7363	10.2379	11.7087	11.2541	11.8528	10.2635	12.2024	10.415	10.6561	11.0338	11.5621	11.3706	12.1511
19	11.1191	0.853812	11.1174	8.77712	10.5506	10.5014	10.6981	9.9968	10.8905	9.92859	12.2301	9.47719	11.3456	10.4503	10.5111	11.834	10.72	10.3629	12.0674	9.88611	10.4388	10.5972	11.1565	11.6874	9.49751	11.2774	11.7144	11.81	11.4729	9.3131	10.7027	11.2893	12.2666	10.5643	11.9049	10.5907	12.4991	9.83254	11.7079	11.1327	11.8794	10.2209	12.0497	10.3404	10.6325	10.6459	11.3794	11.3556	11.7492
20	10.6811	0.918275	10.2302	8.25568	9.94742	9.93802	9.75227	9.46894	10.2759	9.45425	11.6191	8.88859	10.4858	10.0694	9.7938	11.1184	10.0612	9.69958	11.5032	9.48071	9.55913	9.97683	10.5578	10.9627	8.94048	10.4398	10.9833	11.2979	10.8224	8.95071	10.4526	10.8594	11.5356	9.98469	11.1384	9.88025	12.1373	9.37982	11.5672	10.9985	11.7891	10.2471	11.7977	10.2917	10.5773	10.2754	11.0879	11.2364	11.316
21	10.2432	0.987034	9.41049	7.84359	9.3605	9.42186	8.90908	9.0177	9.65205	9.03652	10.9363	8.36902	9.70204	9.73618	9.1381	10.3799	9.49455	9.11906	10.8379	9.14181	8.75888	9.42438	9.98633	10.2185	8.52348	9.61061	10.2388	10.7233	10.1542	8.66266	10.136	10.3654	10.715	9.46237	10.3358	9.22837	11.6803	8.93019	11.3625	10.8947	11.6444	10.3153	11.4964	10.3063	10.5262	9.95133	10.7228	11.0189	10.8813
22	9.84492	1.05158	8.7382	7.57382	8.86148	8.97011	8.1807	8.68096	9.03844	8.71965	10.245	8.00097	9.02937	9.4684	8.59193	9.65104	9.06451	8.64182	10.2512	8.90085	8.10171	8.93705	9.45581	9.51139	8.25612	8.84641	9.5444	10.1332	9.53505	8.46385	9.78624	9.85269	9.88602	9.02492	9.53473	8.66587	11.1677	8.53784	11.1552	10.7926	11.5045	10.3772	11.1862	10.3602	10.5254	9.68913	10.32	10.756	10.4654
23	9.50991	1.10241	8.247	7.45226	8.46402	8.59381	7.60081	8.45275	8.47109	8.51212	9.5823	7.81296	8.50247	9.29647	8.16832	8.98132	8.77829	8.29226	9.60036	8.77432	7.64852	8.54456	9.02502	8.90294	8.14638	8.21211	8.92786	9.57656	8.98685	8.37637	9.42433	9.33251	9.1069	8.68187	8.79716	8.23266	10.6408	8.24116	10.96	10.6569	11.3584	10.4347	10.8866	10.4235	10.5685	9.48564	9.94456	10.503	10.1095
24	9.25443	1.12804	7.95401	7.46112	8.17273	8.31886	7.21193	8.33412	7.97394	8.41959	9.00172	7.84501	8.14812	9.21987	7.87746	8.42258	8.62964	8.08701	8.99939	8.76518	7.43071	8.27941	8.70522	8.43029	8.198	7.75036	8.42915	9.09673	8.57926	8.42261	9.08007	8.86647	8.43322	8.45475	8.17624	7.94912	10.1486	8.06422	10.7618	10.5056	11.1816	10.5163	10.599	10.5011	10.6037	9.32606	9.61926	10.2863	9.84106
25	9.08613	1.12298	7.8694	7.582	7.98754	8.15881	7.01101	8.31594	7.57771	8.44108	8.5419	8.06346	7.96884	9.22306	7.71595	8.00584	8.62033	8.02415	8.50623	8.84828	7.43316	8.13952	8.50896	8.1184	8.38464	7.48394	8.08831	8.7347	8.31501	8.59073	8.79869	8.48096	7.93132	8.33136	7.73428	7.83341	9.72705	8.0286	10.5793	10.3779	10.9871	10.6292	10.3377	10.6127	10.6082	9.19451	9.35224	10.0767	9.63802
26	9.00486	1.08118	7.97163	7.8098	7.91175	8.10654	7.03415	8.40672	7.30643	8.57575	8.24546	8.4384	7.94916	9.29204	7.68172	7.7497	8.76549	8.08514	8.14974	9.00242	7.62302	8.11224	8.43741	7.9929	8.6455	7.40792	7.91643	8.51074	8.19704	8.84491	8.59612	8.2262	7.62778	8.3165	7.51214	7.87769	9.41521	8.13436	10.4417	10.2714	10.8057	10.7269	10.1119	10.7349	10.6077	9.08385	9.15414	9.87123	9.47025
27	9.00133	1.0068	8.20581	8.11355	7.95532	8.15979	7.14361	8.59993	7.18161	8.80896	8.12459	8.90788	8.06796	9.40755	7.76928	7.66116	9.04264	8.24087	7.95152	9.20953	7.95775	8.18526	8.47576	8.03738	8.92895	7.4958	7.90555	8.42534	8.22002	9.14866	8.47819	8.12499	7.54192	8.39855	7.51645	8.06052	9.2285	8.36153	10.3395	10.1392	10.6492	10.7676	9.9372	10.8122	10.6238	8.98283	9.03314	9.70297	9.32621
28	9.05826	0.898887	8.546	8.44739	8.13144	8.31112	7.43205	8.8681	7.17752	9.1055	8.15959	9.40051	8.29052	9.54369	7.95799	7.72739	9.38081	8.47279	7.91896	9.45445	8.37736	8.35149	8.60674	8.21494	9.19131	7.71135	8.04928	8.47478	8.36259	9.44167	8.43967	8.1724	7.64117	8.56107	7.71485	8.34452	9.15548	8.67767	10.2299	9.94636	10.4817	10.7558	9.78116	10.8162	10.6267	8.87933	9.00195	9.58823	9.21191
29	9.15375	0.768682	8.94748	8.76867	8.43084	8.55218	7.84882	9.17806	7.29778	9.39682	8.31581	9.84461	8.59414	9.66913	8.22776	7.92048	9.70195	8.75233	8.03593	9.7123	8.81847	8.59658	8.80264	8.48552	9.4087	8.0127	8.27476	8.64204	8.59483	9.66957	8.47504	8.34585	7.88044	8.77665	8.06054	8.69466	9.1635	9.03886	10.0941	9.722	10.2822	10.7304	9.61621	10.7709	10.5626	8.78792	9.04878	9.50018	9.11988
30	9.27275	0.634455	9.35302	9.06541	8.83316	8.84768	8.36601	9.50142	7.53266	9.65964	8.5413	10.2061	8.9232	9.75645	8.55494	8.19537	9.93851	9.03434	8.26499	9.95189	9.23629	8.8993	9.03517	8.80717	9.58718	8.3531	8.56475	8.89932	8.88184	9.81231	8.58255	8.60788	8.20843	9.02503	8.632	9.07134	9.21595	9.41873	9.95844	9.51817	10.0598	10.7159	9.45343	10.7249	10.4212	8.74919	9.14567	9.39965	9.04107
31	9.39857	0.531739	9.74237	9.33777	9.30357	9.19978	8.91431	9.81115	7.85161	9.89244	8.79671	10.483	9.25932	9.82112	8.91339	8.50125	10.0664	9.32672	8.5558	10.1554	9.61544	9.23329	9.27737	9.13104	9.73668	8.70553	8.89308	9.19142	9.18839	9.86727	8.75121	8.92422	8.58874	9.27923	8.94418	9.43267	9.28549	9.77226	9.84309	9.37307	9.84176	10.7071	9.31503	10.6883	10.2488	8.78242	9.27856	9.30231	8.98487
32	9.53383	0.476443	10.0945	9.58783	9.79023	9.57787	9.47086	10.0889	8.2293	10.0885	9.0454	10.681	9.59308	9.88426	9.32111	8.81302	10.1028	9.60899	8.88039	10.324	9.94879	9.59073	9.52214	9.43642	9.8801	9.06016	9.21497	9.48605	9.48356	9.85873	8.97436	9.25345	8.97977	9.53277	9.3667	9.75774	9.36007	10.0788	9.76007	9.27827	9.63851	10.6985	9.20999	10.653	10.0867	8.88836	9.43758	9.23454	8.96766
33	9.67853	0.479861	10.4315	9.81609	10.2464	9.9656	10.024	10.3082	8.63547	10.2631	9.27483	10.8168	9.91761	9.96284	9.75476	9.12108	10.0753	9.88929	9.22264	10.4766	10.256	9.96079	9.77086	9.71638	10.0482	9.41379	9.5493	9.77549	9.78692	9.82556	9.23685	9.57045	9.36815	9.80806	9.7513	10.0511	9.44068	10.3626	9.71408	9.2314	9.45845	10.6903	9.14026	10.6258	9.94809	9.05315	9.62199	9.21414	9.00356
34	9.83572	0.524957	10.7437	10.0155	10.646	10.3402	10.5343	10.4734	9.04932	10.41	9.4803	10.8946	10.2516	10.0783	10.2336	9.42565	10.0282	10.156	9.57693	10.6251	10.5265	10.3345	10.031	9.99404	10.2577	9.77979	9.91607	10.0563	10.0946	9.80522	9.55301	9.87463	9.77335	10.104	10.1107	10.3295	9.54579	10.596	9.72204	9.23841	9.33265	10.6742	9.12346	10.6114	9.82653	9.26267	9.82714	9.24344	9.09677
35	10.0074	0.589887	11.0365	10.1857	10.9857	10.6767	10.9854	10.5981	9.46373	10.5314	9.66987	10.9353	10.5808	10.2566	10.7486	9.73872	10.0028	10.4218	9.93759	10.7757	10.7581	10.6985	10.3078	10.2847	10.5124	10.1721	10.3279	10.3386	10.4145	9.82197	9.89692	10.1807	10.1918	10.4221	10.4425	10.6021	9.70059	10.7808	9.79023	9.29348	9.27219	10.6309	9.17734	10.595	9.73079	9.49309	10.0368	9.31288	9.24655
36	10.1876	0.657514	11.2909	10.3219	11.2585	10.9724	11.3475	10.6891	9.86185	10.6379	9.86237	10.9701	10.9162	10.5139	11.2163	10.0487	10.0207	10.6861	10.2997	10.9336	10.9508	11.0162	10.5958	10.5868	10.7912	10.5817	10.7574	10.6272	10.7374	9.88633	10.2334	10.507	10.6191	10.7466	10.7655	10.8546	9.92139	10.9087	9.90014	9.38026	9.25732	10.5598	9.29552	10.5489	9.67053	9.72803	10.2281	9.42069	9.44428
37	10.3692	0.719951	11.4984	10.4115	11.4529	11.2327	11.5958	10.7497	10.229	10.7383	10.0699	11.0155	11.2266	10.8211	11.6248	10.3573	10.0824	10.9452	10.6632	11.0961	11.1096	11.279	10.8892	10.897	11.0676	11.0069	11.1641	10.9156	11.0513	10.0041	10.5772	10.8271	11.0421	11.0572	11.0764	11.0958	10.2017	10.9752	10.0169	9.48925	9.25929	10.4771	9.43731	10.4685	9.64216	9.97394	10.3858	9.5614	9.67545
38	10.5419	0.768228	11.6201	10.4453	11.5685	11.4514	11.7221	10.7911	10.5452	10.8316	10.3013	11.0765	11.4562	11.1306	11.9164	10.6568	10.1825	11.1875	11.0086	11.2499	11.2294	11.4628	11.1812	11.2218	11.3439	11.395	11.5151	11.1964	11.3389	10.1672	10.8863	11.1508	11.432	11.3384	11.3537	11.3261	10.5244	10.9805	10.1258	9.61292	9.27256	10.3854	9.56358	10.3656	9.63276	10.2326	10.5104	9.71629	9.928
39	10.6952	0.795856	11.6472	10.4142	11.6257	11.6087	11.736	10.8293	10.7651	10.8961	10.5514	11.1508	11.6089	11.3835	12.0735	10.9314	10.3157	11.3856	11.3239	11.3764	11.2999	11.5569	11.4497	11.5492	11.5658	11.7168	11.7807	11.4388	11.5686	10.3444	11.1327	11.4662	11.7711	11.566	11.5975	11.5349	10.8496	10.9291	10.2363	9.74478	9.31335	10.283	9.66978	10.2432	9.63926	10.5029	10.6115	9.86996	10.1821
40	10.82	0.795273	11.592	10.2991	11.6411	11.6744	11.6554	10.8639	10.8498	10.9046	10.7968	11.2187	11.6738	11.5521	12.1027	11.1651	10.4719	11.5223	11.5728	11.4518	11.3195	11.5661	11.6737	11.8266	11.7129	11.9206	11.9324	11.629	11.7376	10.4989	11.2819	11.7317	12.0293	11.7191	11.7807	11.7244	11.1237	10.8218	10.35	9.88005	9.39615	10.1947	9.75884	10.1199	9.6678	10.7745	10.6998	10.0314	10.4243
41	10.9069	0.75898	11.4648	10.0699	11.611	11.6112	11.4851	10.8698	10.7781	10.8287	10.9976	11.236	11.6515	11.6239	12.0142	11.3114	10.6421	11.5979	11.7203	11.4607	11.2835	11.4919	11.838	12.035	11.7516	11.9566	11.9595	11.7572	11.8294	10.601	11.3087	11.9358	12.1593	11.7763	11.8672	11.8552	11.3256	10.6394	10.4637	10.0242	9.51963	10.16	9.84723	10.0244	9.71925	11.0327	10.7775	10.2172	10.6556
42	10.9464	0.687915	11.2687	9.70429	11.5155	11.3962	11.2239	10.8062	10.5435	10.6403	11.1063	11.1535	11.5346	11.5991	11.82	11.3462	10.7944	11.6049	11.7432	11.3829	11.1768	11.3126	11.9297	12.1329	11.6738	11.8108	11.8494	11.8163	11.8116	10.6118	11.1758	12.0346	12.1357	11.7178	11.8292	11.9187	11.4327	10.3491	10.5774	10.1948	9.69754	10.2079	9.95157	9.98486	9.79399	11.2709	10.8518	10.4415	10.8801
43	10.933	0.608201	11.0037	9.21881	11.3272	11.0185	10.8679	10.665	10.1622	10.3229	11.087	10.9434	11.33	11.4775	11.5278	11.2239	10.9032	11.5257	11.6297	11.2039	10.9761	11.0219	11.9344	12.1094	11.483	11.4708	11.6075	11.7869	11.6628	10.4924	10.921	12.0111	11.9605	11.5294	11.6493	11.8964	11.4346	9.95391	10.6968	10.3874	9.92973	10.3354	10.0896	10.0193	9.8997	11.4842	10.9274	10.7014	11.0924
44	10.8595	0.591863	10.6697	8.61339	11.0467	10.473	10.4319	10.4355	9.63636	9.89169	10.9117	10.6204	11.0566	11.2521	11.1384	11.0372	10.9396	11.3527	11.3694	10.9099	10.6664	10.567	11.8327	11.9525	11.1933	10.9726	11.2295	11.6334	11.377	10.2216	10.4762	11.8423	11.6279	11.2109	11.3375	11.78	11.3279	9.44231	10.8136	10.5795	10.2163	10.5003	10.2586	10.0971	10.0652	11.6721	11.0231	10.9954	11.2943
45	10.7141	0.720316	10.2525	7.89701	10.665	9.73539	9.9045	10.0847	8.96963	9.36279	10.5802	10.1751	10.718	10.9294	10.656	10.6826	10.8734	11.0819	10.9565	10.5266	10.2316	9.93648	11.6187	11.6708	10.8125	10.2853	10.6919	11.2402	10.9579	9.79414	9.87047	11.5264	11.1568	10.7739	10.9067	11.5619	11.102	8.83128	10.9046	10.7453	10.5317	10.6649	10.4405	10.1971	10.2957	11.8215	11.1464	11.3158	11.4768
46	10.4998	0.993642	9.75007	7.08639	10.1848	8.86658	9.29504	9.59719	8.2019	8.7148	10.0931	9.5717	10.313	10.497	10.0954	10.1755	10.7025	10.7213	10.3823	10.0556	9.69847	9.15604	11.3035	11.2728	10.3369	9.43838	10.005	11.0031	10.3939	9.24185	9.14771	11.0521	10.5555	10.2047	10.3645	11.2673	10.7473	8.12656	10.9501	10.8825	10.8358	10.8264	10.6098	10.3281	10.5621	11.916	11.2904	11.6492	11.6298
47	10.2136	1.34193	9.18795	6.27218	9.62001	7.95784	8.64442	9.03505	7.34392	7.96874	9.43497	8.88923	9.86312	9.96212	9.4748	9.54785	10.4224	10.2617	9.69376	9.49638	9.04717	8.29736	10.8845	10.7691	9.75825	8.51352	9.1957	10.5364	9.73556	8.56221	8.31553	10.4279	9.84718	9.53429	9.70132	10.8654	10.2808	7.31351	10.9527	11.0053	11.1091	10.9823	10.7173	10.504	10.8262	11.952	11.4386	11.9536	11.7437
48	9.86503	1.71422	8.63141	5.5087	9.02943	7.05	8.01388	8.47643	6.49042	7.12406	8.63461	8.10176	9.39799	9.34303	8.82832	8.84932	10.0234	9.69579	8.98015	8.87428	8.2787	7.41463	10.3546	10.123	9.12327	7.53801	8.31736	9.96654	9.01087	7.76878	7.43311	9.6614	9.09916	8.78831	8.84147	10.3709	9.7156	6.44261	10.9323	11.1111	11.3303	11.1166	10.7322	10.7106	11.0392	11.9188	11.5788	12.1939	11.7878
49	9.46396	2.08077	8.10435	4.76015	8.46491	6.13014	7.41008	7.8835	5.70022	6.24438	7.72365	7.27144	8.93744	8.66254	8.2207	8.0847	9.50903	9.06277	8.26498	8.20937	7.44797	6.51902	9.73366	9.50208	8.37832	6.55013	7.38987	9.32026	8.2396	6.91639	6.52942	8.77717	8.27338	8.00875	8.05332	9.68808	9.09514	5.54623	10.89	11.1656	11.4907	11.1864	10.6481	10.9156	11.1871	11.7979	11.7039	12.3393	11.74
50	9.01444	2.42649	7.54886	3.98396	7.90558	5.15073	6.75313	7.16846	4.93762	5.36144	6.7704	6.41494	8.42994	7.9162	7.58751	7.27283	8.90905	8.36809	7.56187	7.51883	6.59822	5.49111	9.0589	8.80238	7.67072	5.60875	6.51366	8.62338	7.45684	6.01107	5.65333	7.84454	7.4339	7.25751	7.42884	9.17657	8.39251	4.68928	10.8107	11.1258	11.5607	11.1567	10.4645	11.072	11.2676	11.562	11.7963	12.3763	11.5732
51	8.50721	2.73694	6.89523	3.17256	7.27688	4.16696	5.97407	6.31384	4.15418	4.52787	5.81315	5.54023	7.79603	7.16609	6.84576	6.42899	8.22043	7.62264	6.76959	6.79681	5.7833	4.61996	8.35285	8.05279	7.03884	4.73908	5.71855	7.89141	6.68803	5.13191	4.82003	6.88523	6.60117	6.4905	6.59286	8.51007	7.63128	3.90078	10.6751	10.9651	11.4955	11.01	10.1464	11.152	11.2877	11.1757	11.8372	12.2834	11.2956
52	7.94697	2.985	6.15798	2.46061	6.53043	3.33232	5.10601	5.4207	3.32285	3.77731	4.88958	4.66491	7.04006	6.38953	5.95661	5.54713	7.48816	6.8648	5.91635	6.07131	5.03632	3.94785	7.605	7.27205	6.32696	4.00514	4.9568	7.14694	5.92978	4.30642	4.07138	5.95071	5.75669	5.72633	5.73967	7.8053	6.8509	3.20914	10.4657	10.6661	11.2766	10.7289	9.6967	11.1089	11.2242	10.4563	11.7914	12.0606	10.8601
53	7.34292	3.15793	5.43485	1.91457	5.72841	2.65974	4.26029	4.62354	2.58438	3.1235	4.08795	3.76356	6.23317	5.59647	5.02439	4.60018	6.72223	6.09521	5.06941	5.32069	4.37546	3.27223	6.84891	6.50269	5.60733	3.34364	4.17659	6.37993	5.1476	3.56151	3.46267	5.09791	4.93013	4.92536	4.88786	7.07902	6.01912	2.63762	10.1598	10.2043	10.8913	10.2961	9.07872	10.8223	11.0204	9.83681	11.6368	11.6862	10.2626
54	6.68306	3.23225	4.75728	1.49038	4.96583	2.10432	3.50938	3.84752	2.0123	2.53039	3.39199	2.85868	5.40996	4.76352	4.14743	3.63481	5.91031	5.30173	4.28359	4.52688	3.80149	2.73626	6.08606	5.72787	4.80858	2.77597	3.4381	5.60536	4.36485	2.92647	2.94312	4.35219	4.09746	4.15473	4.03797	6.33411	5.13698	2.14442	9.73105	9.53492	10.3309	9.69417	8.26218	10.3722	10.5805	9.08888	11.3632	11.1564	9.4742
55	5.95341	3.20264	4.07644	1.13459	4.24467	1.59806	2.81588	3.08271	1.57118	1.98102	2.79085	1.97782	4.55411	3.91788	3.34281	2.73303	5.04584	4.50271	3.56044	3.71172	3.24587	2.28002	5.29147	4.94552	3.97249	2.24732	2.82241	4.80224	3.58952	2.34613	2.49291	3.66581	3.32537	3.46444	3.19327	5.53266	4.23076	1.72784	9.137	8.62128	9.57567	8.87853	7.25351	9.94279	9.85004	8.07728	10.9571	10.4252	8.49242
56	5.13247	3.05912	3.34958	0.802778	3.50268	1.12742	2.12745	2.33201	1.20745	1.46414	2.22167	1.23248	3.63678	3.09469	2.5363	1.90421	4.12794	3.73867	2.85399	2.89932	2.67838	1.83189	4.46386	4.1142	3.09804	1.70746	2.32274	3.98989	2.8313	1.79451	2.08622	2.95665	2.57123	2.8366	2.37731	4.6984	3.30143	1.37804	8.35188	7.46601	8.58353	7.8617	6.07864	9.07364	8.77664	6.89235	10.3825	9.50975	7.32609
57	4.24179	2.82595	2.61499	0.305597	2.7023	0.428996	1.47288	1.63672	0.876547	0.994213	1.64956	0.649125	2.71984	2.26918	1.77351	1.22033	3.22209	3.01093	2.1393	2.1224	2.07229	1.36904	3.62377	3.26367	2.24664	1.20084	1.84451	3.20093	2.09026	1.27639	1.7055	2.24681	1.84938	2.23494	1.63649	3.85631	2.38642	1.05244	7.34412	6.17395	7.37474	6.6883	4.87128	7.97755	7.4528	5.56632	9.62161	8.40406	6.05931
58	3.33271	2.52432	1.95159	0	1.96207	0	0.897113	1.05073	0.29134	0.48904	1.13525	0	1.86195	1.51673	1.12677	0.631493	2.34692	2.27418	1.48108	1.42535	1.46699	0.937461	2.75169	2.43115	1.48723	0.707636	1.36516	2.38236	1.40123	0.54303	1.32073	1.57368	1.22026	1.65521	1.01285	3.01179	1.5705	0.745978	6.16621	4.86826	6.01141	5.41606	3.7258	6.68628	6.05274	4.2538	8.64676	7.11389	4.76667
59	2.44614	2.18891	1.37362	0	1.31291	0	0	0.131552	0	0	0.542323	0	1.13743	0.783173	0.404256	0	1.56316	1.58523	0.924927	0.8521	0.895594	0.474209	1.94297	1.66355	0.876085	0	0.920577	1.63314	0.697508	0	0.871554	0.994134	0.562312	1.12051	0.207874	2.19336	0.913826	0.0961302	4.91461	3.61224	4.61384	4.16759	2.67112	5.38121	4.62954	2.9823	7.47198	5.77787	3.59663
60	1.64855	1.81318	0.490798	0	0.453531	0	0	0	0	0	0	0	0.367556	0	0	0	0.831473	0.892643	0.295367	0.0164542	0	0	1.22448	1.02666	0.157441	0	0.309634	0.907031	0	0	0	0.0193109	0	0.506645	0	1.47342	0.171756	0	3.66924	2.48258	3.26708	2.99036	1.74736	4.10672	3.2965	1.90548	6.19555	4.46542	2.49445
61	1.05343	1.38098	0	0	0	0	0	0	0	0	0	0	0	0	0	0	0	0	0	0	0	0	0	0.136122	0	0	0	0	0	0	0	0	0	0	0	0.775244	0	0	2.51672	1.53906	2.1113	2.04775	0.991728	2.89596	2.12646	0.922082	4.88622	3.24687	1.5599
62	0.620766	0.975376	0	0	0	0	0	0	0	0	0	0	0	0	0	0	0	0	0	0	0	0	0	0	0	0	0	0	0	0	0	0	0	0	0	0	0	0	1.53511	0.751627	1.0876	1.22049	0.0629686	1.85555	1.2076	0	3.67415	2.18808	0.596265
63	0.286673	0.659905	0	0	0	0	0	0	0	0	0	0	0	0	0	0	0	0	0	0	0	0	0	0	0	0	0	0	0	0	0	0	0	0	0	0	0	0	0.786584	0	0	0.332754	0	1.02387	0.449798	0	2.55344	1.30494	0
64	0.111611	0.439813	0	0	0	0	0	0	0	0	0	0	0	0	0	0	0	0	0	0	0	0	0	0	0	0	0	0	0	0	0	0	0	0	0	0	0	0	0	0	0	0	0	0.259192	0	0	1.58842	0.480343	0
65	0.0638694	0.314637	0	0	0	0	0	0	0	0	0	0	0	0	0	0	0	0	0	0	0	0	0	0	0	0	0	0	0	0	0	0	0	0	0	0	0	0	0	0	0	0	0	0	0	0	0.59573	0	0
66	0.0433707	0.245171	0	0	0	0	0	0	0	0	0	0	0	0	0	0	0	0	0	0	0	0	0	0	0	0	0	0	0	0	0	0	0	0	0	0	0	0	0	0	0	0	0	0	0	0	0	0	0
67	0.0355156	0.201498	0	0	0	0	0	0	0	0	0	0	0	0	0	0	0	0	0	0	0	0	0	0	0	0	0	0	0	0	0	0	0	0	0	0	0	0	0	0	0	0	0	0	0	0	0	0	0
68	0.0296895	0.168875	0	0	0	0	0	0	0	0	0	0	0	0	0	0	0	0	0	0	0	0	0	0	0	0	0	0	0	0	0	0	0	0	0	0	0	0	0	0	0	0	0	0	0	0	0	0	0
69	0.024247	0.138379	0	0	0	0	0	0	0	0	0	0	0	0	0	0	0	0	0	0	0	0	0	0	0	0	0	0	0	0	0	0	0	0	0	0	0	0	0	0	0	0	0	0	0	0	0	0	0
70	0.011448	0.0892465	0	0	0	0	0	0	0	0	0	0	0	0	0	0	0	0	0	0	0	0	0	0	0	0	0	0	0	0	0	0	0	0	0	0	0	0	0	0	0	0	0	0	0	0	0	0	0
71	0.00442812	0.035425	0	0	0	0	0	0	0	0	0	0	0	0	0	0	0	0	0	0	0	0	0	0	0	0	0	0	0	0	0	0	0	0	0	0	0	0	0	0	0	0	0	0	0	0	0	0	0
72	0	0	0	0	0	0	0	0	0	0	0	0	0	0	0	0	0	0	0	0	0	0	0	0	0	0	0	0	0	0	0	0	0	0	0	0	0	0	0	0	0	0	0	0	0	0	0	0	0
73	0	0	0	0	0	0	0	0	0	0	0	0	0	0	0	0	0	0	0	0	0	0	0	0	0	0	0	0	0	0	0	0	0	0	0	0	0	0	0	0	0	0	0	0	0	0	0	0	0
74	0	0	0	0	0	0	0	0	0	0	0	0	0	0	0	0	0	0	0	0	0	0	0	0	0	0	0	0	0	0	0	0	0	0	0	0	0	0	0	0	0	0	0	0	0	0	0	0	0
75	0	0	0	0	0	0	0	0	0	0	0	0	0	0	0	0	0	0	0	0	0	0	0	0	0	0	0	0	0	0	0	0	0	0	0	0	0	0	0	0	0	0	0	0	0	0	0	0	0
76	0	0	0	0	0	0	0	0	0	0	0	0	0	0	0	0	0	0	0	0	0	0	0	0	0	0	0	0	0	0	0	0	0	0	0	0	0	0	0	0	0	0	0	0	0	0	0	0	0
77	0	0	0	0	0	0	0	0	0	0	0	0	0	0	0	0	0	0	0	0	0	0	0	0	0	0	0	0	0	0	0	0	0	0	0	0	0	0	0	0	0	0	0	0	0	0	0	0	0
78	0	0	0	0	0	0	0	0	0	0	0	0	0	0	0	0	0	0	0	0	0	0	0	0	0	0	0	0	0	0	0	0	0	0	0	0	0	0	0	0	0	0	0	0	0	0	0	0	0
79	0	0	0	0	0	0	0	0	0	0	0	0	0	0	0	0	0	0	0	0	0	0	0	0	0	0	0	0	0	0	0	0	0	0	0	0	0	0	0	0	0	0	0	0	0	0	0	0	0
80	0	0	0	0	0	0	0	0	0	0	0	0	0	0	0	0	0	0	0	0	0	0	0	0	0	0	0	0	0	0	0	0	0	0	0	0	0	0	0	0	0	0	0	0	0	0	0	0	0
81	0	0	0	0	0	0	0	0	0	0	0	0	0	0	0	0	0	0	0	0	0	0	0	0	0	0	0	0	0	0	0	0	0	0	0	0	0	0	0	0	0	0	0	0	0	0	0	0	0
82	0	0	0	0	0	0	0	0	0	0	0	0	0	0	0	0	0	0	0	0	0	0	0	0	0	0	0	0	0	0	0	0	0	0	0	0	0	0	0	0	0	0	0	0	0	0	0	0	0
83	0	0	0	0	0	0	0	0	0	0	0	0	0	0	0	0	0	0	0	0	0	0	0	0	0	0	0	0	0	0	0	0	0	0	0	0	0	0	0	0	0	0	0	0	0	0	0	0	0
84	0	0	0	0	0	0	0	0	0	0	0	0	0	0	0	0	0	0	0	0	0	0	0	0	0	0	0	0	0	0	0	0	0	0	0	0	0	0	0	0	0	0	0	0	0	0	0	0	0
85	0	0	0	0	0	0	0	0	0	0	0	0	0	0	0	0	0	0	0	0	0	0	0	0	0	0	0	0	0	0	0	0	0	0	0	0	0	0	0	0	0	0	0	0	0	0	0	0	0
86	0	0	0	0	0	0	0	0	0	0	0	0	0	0	0	0	0	0	0	0	0	0	0	0	0	0	0	0	0	0	0	0	0	0	0	0	0	0	0	0	0	0	0	0	0	0	0	0	0
87	0	0	0	0	0	0	0	0	0	0	0	0	0	0	0	0	0	0	0	0	0	0	0	0	0	0	0	0	0	0	0	0	0	0	0	0	0	0	0	0	0	0	0	0	0	0	0	0	0
88	0	0	0	0	0	0	0	0	0	0	0	0	0	0	0	0	0	0	0	0	0	0	0	0	0	0	0	0	0	0	0	0	0	0	0	0	0	0	0	0	0	0	0	0	0	0	0	0	0
89	0.0029811	0.0238488	0	0	0	0	0	0	0	0	0	0	0	0	0	0	0	0	0	0	0	0	0	0	0	0	0	0	0	0	0	0	0	0	0	0	0	0	0	0	0	0	0	0	0	0	0	0	0
90	0.0149194	0.119355	0	0	0	0	0	0	0	0	0	0	0	0	0	0	0	0	0	0	0	0	0	0	0	0	0	0	0	0	0	0	0	0	0	0	0	0	0	0	0	0	0	0	0	0	0	0	0
91	0.020549	0.164392	0	0	0	0	0	0	0	0	0	0	0	0	0	0	0	0	0	0	0	0	0	0	0	0	0	0	0	0	0	0	0	0	0	0	0	0	0	0	0	0	0	0	0	0	0	0	0
92	0.0264851	0.211881	0	0	0	0	0	0	0	0	0	0	0	0	0	0	0	0	0	0	0	0	0	0	0	0	0	0	0	0	0	0	0	0	0	0	0	0	0	0	0	0	0	0	0	0	0	0	0
93	0.0329335	0.263468	0	0	0	0	0	0	0	0	0	0	0	0	0	0	0	0	0	0	0	0	0	0	0	0	0	0	0	0	0	0	0	0	0	0	0	0	0	0	0	0	0	0	0	0	0	0	0
94	0.0500696	0.335769	0	0	0	0	0	0	0	0	0	0	0	0	0	0	0	0	0	0	0	0	0	0	0	0	0	0	0	0	0	0	0	0	0	0	0	0	0	0	0	0	0	0	0	0.570512	0	0	0
95	0.0972837	0.465136	0	0	0	0	0	0	0	0	0	0	0	0	0	0	0	0	0	0	0	0	0	0	0	0	0	0	0	0	0	0	0	0	0	0	0	0	0	0	0	0.39899	0	0	0	1.42239	0	0.517483	0
96	0.313293	0.718911	0	0	0	0	0.860659	0	0.952187	0	0	0	0	0.320095	0	0	0	0	0.61532	0	0.749471	0	0	0	0	0	0	0	0	0	0	0	0	0	0	0	0	0	0.674136	0	0.794679	1.18181	0	0	0.612066	2.38603	0	1.23596	1.11173
97	0.787121	1.11444	0.516864	0.657548	0	0	2.16242	0	2.16112	0	0	1.56649	0	1.16844	0	0	0	0	1.5924	0	1.77677	0	0	1.07054	0.806667	0	0	0	0	0	0	0	0	0	0	0	0.945398	0	1.72485	0	1.83454	2.11508	0.722503	0.754562	1.57488	3.93008	0	2.17484	2.30589
98	1.58988	1.50769	1.53988	1.72482	1.10868	0.807674	3.72444	0.995495	3.35972	0	0	2.91805	0.632881	2.19672	1.33462	0	1.27055	1.22104	2.92946	0.922796	3.07531	0	0	2.43898	1.57413	0	0.832473	0.786878	0	0	0	0	1.07831	0	0	0	2.13251	0.873404	2.93316	0.669623	2.82763	3.27028	1.44021	1.80768	2.78806	6.09521	0.746259	3.31329	3.66169
99	2.56004	1.9487	3.03218	3.19937	2.45577	1.77086	5.43386	2.13429	4.66666	0	0	4.786	1.17413	3.41618	2.49926	0	2.49292	2.30914	4.51843	1.65979	4.19595	0	0	4.06557	2.5152	0	1.72835	1.65265	1.22121	0	0	1.2048	2.05107	1.25291	0	0	3.52233	1.78344	4.90716	1.24343	4.24392	4.6303	2.20001	3.01064	4.23164	8.36487	1.33883	4.5399	5.19443
100	3.68489	2.36105	4.95744	4.9603	4.03333	3.01607	7.0313	4.33156	5.87419	0	0	6.90981	1.61826	4.64763	3.83993	0	3.90526	3.53567	6.05744	2.44415	5.36274	0.940593	1.28781	5.87963	3.64419	0	2.89296	2.81144	2.20422	1.13722	0	2.26933	3.26819	2.35611	0	0.872037	5.10967	2.83511	7.50404	1.93737	6.25493	6.11652	3.39485	4.82285	5.72307	10.0821	1.81996	5.81852	6.64285
Fhor [N]	Fhor Mean	Fhor Std	Left steps																																			Right steps
1	0.0989034	0.457056	0.10637	1.07885	0.735778	0.311815	0.666296	1.31163	0.269778	1.00233	-0.097963	0.700148	0.059963	0.259556	0.425852	0.302148	-0.154926	0.619	0.313296	1.13019	0.399333	0.231111	0.0911852	-0.103	0.700704	0.222333	0.231111	0.222667	0.0817407	0.457556	0.184444	0	-0.0446296	0.577815	0.0520741	0.573296	-0.242481	0	-0.431519	-0.234296	-0.272481	0.42037	-0.18663	0.0226667	-0.413296	0.606741	-0.487889	-0.687556	-0.0258519
2	0.353134	0.528033	0.357366	1.35768	1.13563	0.677763	0.929357	1.53928	0.593319	1.1951	0.0064321	0.914185	0.283284	0.634725	0.651238	0.544548	-0.0739424	1.00484	0.513453	1.42998	0.682803	0.562458	0.374263	0.023165	1.13975	0.456292	0.545828	0.466328	0.352862	0.765182	0.465663	0.286105	0.118563	0.911189	0.243956	0.916908	-0.178105	0.0268275	-0.174379	0.41514	0.129555	1.05787	0.456498	0.792453	-0.17848	0.921585	-0.458251	-0.559764	0.192562
3	0.657415	0.580742	0.703333	1.56063	1.48578	1.0611	1.1783	1.71611	0.958785	1.36221	0.211676	0.988596	0.604115	1.06567	0.892108	0.788677	0.210831	1.37086	0.715612	1.67966	0.960458	0.949508	0.726441	0.280956	1.52964	0.705598	0.685575	0.755044	0.677731	1.05079	0.822675	0.520978	0.345494	1.23763	0.499213	1.24496	-0.0220917	0.280572	0.341325	1.14775	0.801104	1.56956	1.33138	1.7384	0.276415	1.18119	-0.344801	-0.166555	0.439465
4	0.968124	0.620935	1.08717	1.71572	1.74899	1.38628	1.40107	1.85535	1.28557	1.51024	0.46758	1.37135	0.963975	1.46266	1.12763	1.01958	0.669331	1.67714	0.897646	1.87762	1.21245	1.31614	1.09689	0.635972	1.85935	0.968585	0.894067	1.0234	0.995943	1.24396	1.1769	0.755745	0.589492	1.51462	0.75034	1.51874	0.212771	0.344859	0.957358	1.72559	1.53414	1.87477	2.13975	2.52364	0.804434	1.35938	-0.187249	0.482895	0.705027
5	1.22676	0.629127	1.47056	1.81509	1.92477	1.62889	1.6065	1.96756	1.5233	1.6363	0.711725	1.55422	1.33723	1.78699	1.3507	1.22869	1.16004	1.93289	1.03391	2.03784	1.435	1.61481	1.43404	1.01498	2.09164	1.15795	1.05227	1.24357	1.25763	1.31133	1.43116	0.928884	0.806347	1.73512	0.97744	1.72772	0.498817	0.338238	1.45272	2.02137	2.0523	2.05315	2.63614	2.90155	1.23646	1.46176	0.00338945	1.17988	0.961164
6	1.41846	0.59985	1.80855	1.81933	2.01811	1.78314	1.82324	2.02364	1.6475	1.71339	0.913877	1.69011	1.68133	2.03392	1.54548	1.41899	1.59007	2.09669	1.14522	2.14606	1.6161	1.836	1.71137	1.3481	2.24148	1.33502	1.15778	1.42278	1.46138	1.27126	1.54421	1.01524	0.976912	1.89327	1.15827	1.88926	0.809557	0.267808	1.69967	2.12544	2.23896	2.20256	2.76472	2.90227	1.49131	1.52372	0.217173	1.71835	1.1908
7	1.54672	0.555266	2.0811	1.72025	2.02291	1.85155	2.05327	2.01252	1.66474	1.73323	1.06801	1.74476	1.98275	2.20533	1.71186	1.574	1.92121	2.22543	1.22753	2.17429	1.73991	1.97826	1.91524	1.61614	2.29685	1.46325	1.22597	1.57096	1.60772	1.15435	1.51866	1.02513	1.09841	1.97726	1.28835	1.986	1.09944	0.156751	1.73881	2.16112	2.1893	2.31833	2.67827	2.71706	1.64364	1.58845	0.444195	1.96877	1.38306
8	1.62547	0.5132	2.281	1.56573	1.95659	1.83348	2.2817	1.94954	1.58747	1.70552	1.18813	1.72457	2.24467	2.28092	1.85369	1.66939	2.15116	2.28474	1.27306	2.12411	1.79628	2.03224	2.04367	1.81509	2.25483	1.53448	1.25981	1.67492	1.68591	0.979476	1.39006	0.977853	1.18289	1.98626	1.3918	2.00316	1.34975	0.00920389	1.70411	2.16057	2.06397	2.31582	2.52914	2.47089	1.7777	1.66517	0.676754	2.00079	1.55289
9	1.66253	0.485027	2.39232	1.40333	1.86623	1.75134	2.46732	1.86318	1.43159	1.64826	1.27181	1.66713	2.44838	2.24239	1.9722	1.70309	2.28911	2.27699	1.28973	2.02045	1.8073	1.99818	2.0803	1.93776	2.14255	1.572	1.26404	1.71697	1.69189	0.774358	1.19081	0.877531	1.23126	1.9459	1.46095	1.96074	1.57566	-0.164204	1.6688	2.07045	1.9287	2.18001	2.35745	2.16198	1.9009	1.73548	0.914052	1.93514	1.71532
10	1.66548	0.478207	2.41741	1.24248	1.79222	1.65932	2.57594	1.76637	1.22745	1.56427	1.30828	1.60674	2.58956	2.13904	2.06334	1.69576	2.31996	2.22235	1.30466	1.88449	1.80849	1.91294	2.04622	1.96721	2.0018	1.59959	1.2682	1.70118	1.65453	0.575337	0.962411	0.734875	1.24835	1.88854	1.50151	1.90355	1.76918	-0.340949	1.60922	1.89721	1.75368	2.00445	2.13306	1.80741	1.94522	1.78387	1.14244	1.83914	1.85757
11	1.6446	0.487535	2.38296	1.06823	1.73051	1.59458	2.58506	1.65882	1.03586	1.45142	1.2997	1.54022	2.64945	2.00219	2.10516	1.67868	2.2455	2.13312	1.3385	1.72085	1.80197	1.81925	1.97699	1.91779	1.85635	1.62957	1.30508	1.65947	1.61782	0.418081	0.75286	0.597541	1.26588	1.82077	1.53918	1.85778	1.91396	-0.497798	1.50983	1.73943	1.54936	1.86244	1.90615	1.53987	1.88381	1.8038	1.33318	1.70159	1.95505
12	1.6065	0.49698	2.30567	0.887872	1.6641	1.5507	2.49302	1.55533	0.883749	1.29756	1.2637	1.45841	2.62455	1.8354	2.08017	1.65798	2.11158	2.01123	1.38088	1.53129	1.77054	1.7287	1.89223	1.83575	1.69254	1.64471	1.36951	1.60877	1.58867	0.297395	0.592802	0.516959	1.30998	1.73158	1.5892	1.80715	1.99374	-0.618877	1.43475	1.66972	1.42803	1.73293	1.76028	1.40814	1.78103	1.78803	1.4604	1.52937	1.984
13	1.55053	0.496472	2.17967	0.737238	1.5938	1.47954	2.32527	1.46278	0.770409	1.16553	1.2101	1.36532	2.49627	1.6452	1.99305	1.62406	1.97277	1.84664	1.40798	1.32775	1.71049	1.62561	1.78953	1.74874	1.50653	1.62342	1.42208	1.53987	1.55003	0.19302	0.476964	0.506134	1.3709	1.61887	1.63421	1.72819	2.00523	-0.714978	1.40981	1.63187	1.39878	1.55763	1.71654	1.35778	1.69733	1.7284	1.53336	1.39564	1.94149
14	1.47206	0.485637	2.0046	0.621198	1.51952	1.42391	2.11539	1.36704	0.680826	1.0716	1.13085	1.26979	2.28764	1.4527	1.85895	1.56534	1.82451	1.65141	1.40388	1.135	1.63256	1.50446	1.66337	1.64888	1.30488	1.56318	1.43536	1.44853	1.48816	0.0960269	0.373492	0.540936	1.41757	1.48922	1.65142	1.61949	1.94032	-0.780515	1.38397	1.54549	1.39425	1.34643	1.6969	1.28869	1.62002	1.62004	1.55347	1.34068	1.84643
15	1.36532	0.467432	1.78458	0.510579	1.42631	1.3369	1.87371	1.2362	0.60761	0.933845	1.02301	1.15824	2.04231	1.26632	1.68643	1.48129	1.64795	1.43854	1.36661	0.952835	1.52276	1.36836	1.51425	1.53219	1.0972	1.46532	1.40355	1.34124	1.41313	0.0116813	0.272544	0.595943	1.42538	1.34101	1.63495	1.49163	1.81567	-0.817085	1.29354	1.41244	1.34028	1.14979	1.62987	1.18885	1.49243	1.46765	1.52649	1.32883	1.71447
16	1.23138	0.443118	1.53602	0.37547	1.29719	1.21459	1.62153	1.06191	0.554479	0.768942	0.894031	1.00966	1.78023	1.07889	1.47414	1.36636	1.43229	1.22071	1.29431	0.771122	1.36156	1.21448	1.34515	1.40102	0.874135	1.32313	1.32919	1.22289	1.29774	-0.0778081	0.177563	0.655963	1.38385	1.1713	1.58529	1.34128	1.63077	-0.826733	1.146	1.27921	1.24559	1.04103	1.5318	1.09418	1.3069	1.29715	1.45887	1.27038	1.54086
17	1.07399	0.415897	1.27007	0.233777	1.13748	1.06564	1.35667	0.861798	0.499609	0.587437	0.763067	0.827091	1.49132	0.872661	1.23256	1.21062	1.21231	1.00042	1.18646	0.587667	1.15593	1.03901	1.14849	1.2525	0.625699	1.12739	1.20274	1.08263	1.14579	-0.194378	0.088746	0.701075	1.29027	0.97675	1.4978	1.15841	1.39975	-0.812973	0.992835	1.16089	1.14689	0.90271	1.41693	1.00983	1.12673	1.12144	1.35476	1.15429	1.33405
18	0.904834	0.39272	0.993868	0.105092	0.971169	0.898957	1.08385	0.65516	0.419813	0.405755	0.630314	0.627172	1.1797	0.664655	0.978148	1.01815	0.989755	0.777806	1.04813	0.409005	0.920645	0.848929	0.937867	1.07728	0.369211	0.890493	1.02324	0.913376	0.966862	-0.343441	0.00527572	0.708195	1.14202	0.781569	1.36014	0.949101	1.1313	-0.785906	0.854671	1.01808	1.03659	0.745195	1.2755	0.88486	0.987543	0.963514	1.22148	1.03619	1.12391
19	0.73092	0.373198	0.712407	-0.00490909	0.820111	0.739104	0.820364	0.457168	0.308401	0.234539	0.490451	0.423246	0.861185	0.477229	0.743966	0.798461	0.745367	0.566502	0.888017	0.253663	0.685209	0.666515	0.720946	0.870249	0.132266	0.640448	0.80271	0.725098	0.772263	-0.50734	-0.0732458	0.662391	0.947189	0.60098	1.1672	0.734121	0.837051	-0.754502	0.692667	0.835502	0.880781	0.604596	1.07944	0.718519	0.853633	0.821832	1.06633	0.947582	0.942047
20	0.563356	0.358257	0.456103	-0.108315	0.683193	0.607541	0.575051	0.273674	0.174611	0.071327	0.337624	0.224593	0.565819	0.316002	0.530515	0.568514	0.473482	0.379857	0.725037	0.128068	0.453415	0.507471	0.514563	0.649198	-0.0664938	0.403516	0.576936	0.529684	0.584855	-0.661251	-0.137499	0.583748	0.737599	0.443095	0.932315	0.534572	0.536697	-0.72117	0.510704	0.668731	0.686924	0.512259	0.862982	0.585218	0.696967	0.700417	0.919137	0.862367	0.793509
21	0.409126	0.349048	0.233914	-0.210381	0.542082	0.503687	0.367602	0.119404	0.0379989	-0.0790763	0.171302	0.0263199	0.311737	0.173256	0.334932	0.347223	0.205869	0.219169	0.561774	0.0199708	0.236674	0.379431	0.336411	0.437625	-0.215944	0.188137	0.365718	0.340579	0.414189	-0.790543	-0.183553	0.489996	0.524188	0.312027	0.684731	0.35841	0.235654	-0.692933	0.361	0.561238	0.520486	0.444896	0.68657	0.524341	0.53272	0.587275	0.787306	0.746244	0.658258
22	0.273255	0.347796	0.0550988	-0.303515	0.401605	0.411776	0.192118	0.00457239	-0.094018	-0.204364	0.000959596	-0.156818	0.104432	0.0437228	0.167118	0.139768	-0.0276801	0.0785006	0.429121	-0.0703367	0.0419371	0.263545	0.184241	0.250781	-0.324973	-0.00198878	0.183929	0.16176	0.260889	-0.901428	-0.217108	0.401118	0.327634	0.198829	0.444374	0.198815	-0.0516386	-0.688723	0.267259	0.488953	0.421232	0.357953	0.575329	0.494222	0.402266	0.471866	0.661121	0.622898	0.51999
23	0.151179	0.350605	-0.0895103	-0.380955	0.265021	0.317654	0.0512634	-0.0901523	-0.216502	-0.303798	-0.165058	-0.329185	-0.0583004	-0.0618807	0.0314321	-0.049358	-0.216321	-0.0409218	0.276481	-0.136395	-0.117609	0.149481	0.0582099	0.0947449	-0.397	-0.165185	0.0226667	-0.0131317	0.108074	-0.999062	-0.257724	0.313255	0.150095	0.0953333	0.221272	0.0520864	-0.309058	-0.718527	0.193564	0.388815	0.343938	0.242889	0.490794	0.436728	0.314675	0.350288	0.539152	0.528008	0.384049
24	0.0387643	0.349973	-0.199654	-0.444558	0.129815	0.223653	-0.0513838	-0.189393	-0.330499	-0.381772	-0.322235	-0.479737	-0.173753	-0.141883	-0.0698204	-0.217829	-0.367205	-0.13091	0.116476	-0.177323	-0.232171	0.0428956	-0.0540086	-0.0410501	-0.423404	-0.299687	-0.122388	-0.186169	-0.0335825	-1.07233	-0.3206	0.21704	-0.0166599	0.0103393	0.00585185	-0.079373	-0.52356	-0.775227	0.0924938	0.257639	0.234557	0.142892	0.375554	0.353394	0.228174	0.230718	0.42342	0.465191	0.261003
25	-0.064279	0.343066	-0.272074	-0.497751	-0.00833333	0.124079	-0.126919	-0.310836	-0.428446	-0.455236	-0.469723	-0.607899	-0.246617	-0.206629	-0.146061	-0.364837	-0.488229	-0.190398	-0.0471044	-0.205393	-0.310733	-0.057468	-0.150952	-0.158122	-0.402192	-0.40092	-0.247798	-0.345154	-0.160923	-1.10097	-0.399021	0.103593	-0.16688	-0.0655095	-0.197522	-0.185407	-0.690138	-0.841902	-0.0284444	0.129817	0.100984	0.058138	0.231091	0.267215	0.117064	0.122235	0.326095	0.393231	0.145499
26	-0.156851	0.329358	-0.318601	-0.533513	-0.142963	0.00268388	-0.207355	-0.447192	-0.512551	-0.526035	-0.591658	-0.709475	-0.294342	-0.255095	-0.208721	-0.488527	-0.569222	-0.229281	-0.212991	-0.234496	-0.361995	-0.161145	-0.228981	-0.237631	-0.35571	-0.468985	-0.357585	-0.481185	-0.280872	-1.07462	-0.483687	-0.0209312	-0.289493	-0.145276	-0.371726	-0.265302	-0.792623	-0.901254	-0.133782	0.0159461	-0.0279862	-0.0282862	0.0846102	0.183861	0.00123158	0.0295896	0.253037	0.294737	0.0353064
27	-0.23472	0.310631	-0.349885	-0.544198	-0.268247	-0.139616	-0.252003	-0.582259	-0.588378	-0.590292	-0.672399	-0.778646	-0.332267	-0.275065	-0.263993	-0.586569	-0.58934	-0.252266	-0.372143	-0.26322	-0.387565	-0.266236	-0.29505	-0.285312	-0.311562	-0.509543	-0.457488	-0.592917	-0.386798	-0.997238	-0.57018	-0.150281	-0.377271	-0.230777	-0.505329	-0.329312	-0.820252	-0.93822	-0.212819	-0.0959914	-0.145056	-0.114024	-0.0427591	0.0944882	-0.0933337	-0.0456652	0.192063	0.195167	-0.0573382
28	-0.296719	0.291391	-0.370852	-0.547192	-0.391	-0.285125	-0.320168	-0.70462	-0.671094	-0.646081	-0.704886	-0.823502	-0.359037	-0.264209	-0.308185	-0.656731	-0.552219	-0.261185	-0.504899	-0.289542	-0.387094	-0.35798	-0.349242	-0.311646	-0.282434	-0.525576	-0.54269	-0.671293	-0.465384	-0.876455	-0.659926	-0.279596	-0.441017	-0.311444	-0.604391	-0.377434	-0.785141	-0.943131	-0.282556	-0.191013	-0.263461	-0.164764	-0.164677	0.0313872	-0.170178	-0.106785	0.134747	0.111717	-0.113788
29	-0.340133	0.276841	-0.37828	-0.560019	-0.511226	-0.411921	-0.415571	-0.797929	-0.750369	-0.695872	-0.691413	-0.860189	-0.376506	-0.241217	-0.343183	-0.693655	-0.479858	-0.260072	-0.594783	-0.318525	-0.374693	-0.425111	-0.382191	-0.318664	-0.267958	-0.518681	-0.588743	-0.704263	-0.506475	-0.735407	-0.739263	-0.38947	-0.479106	-0.371954	-0.675641	-0.399126	-0.706861	-0.919548	-0.333263	-0.230193	-0.357854	-0.170966	-0.272421	0.0264355	-0.253523	-0.159099	0.0792218	0.0410198	-0.135247
30	-0.367768	0.268662	-0.387465	-0.588291	-0.624872	-0.511745	-0.54225	-0.850186	-0.827884	-0.74578	-0.64317	-0.89566	-0.396539	-0.232447	-0.37907	-0.697898	-0.394325	-0.268077	-0.639671	-0.359591	-0.372546	-0.479061	-0.391468	-0.301382	-0.273508	-0.496391	-0.595915	-0.691786	-0.519404	-0.604229	-0.793083	-0.453648	-0.487321	-0.415493	-0.720303	-0.396138	-0.61091	-0.881474	-0.338959	-0.211588	-0.385471	-0.169327	-0.327678	0.0593771	-0.322832	-0.208686	0.0295686	-0.037107	-0.143679
31	-0.388237	0.265288	-0.417593	-0.630879	-0.717914	-0.602623	-0.682129	-0.868296	-0.908781	-0.789899	-0.579012	-0.92964	-0.43121	-0.250144	-0.42267	-0.68198	-0.316796	-0.304109	-0.652071	-0.415153	-0.38874	-0.538441	-0.389563	-0.269551	-0.315293	-0.474616	-0.583525	-0.661927	-0.523485	-0.518044	-0.82788	-0.468139	-0.470295	-0.450786	-0.726054	-0.387853	-0.516055	-0.849879	-0.310716	-0.186238	-0.350323	-0.198606	-0.323609	0.0765354	-0.347836	-0.264125	-0.0122368	-0.0990157	-0.155688
32	-0.412098	0.267373	-0.475988	-0.69506	-0.788095	-0.682838	-0.816368	-0.874905	-0.999016	-0.826081	-0.526293	-0.965781	-0.483416	-0.302179	-0.482395	-0.661702	-0.269724	-0.368459	-0.648852	-0.477108	-0.419723	-0.612542	-0.396423	-0.248048	-0.398941	-0.4711	-0.574831	-0.639688	-0.533909	-0.492407	-0.865352	-0.452403	-0.451369	-0.487514	-0.720929	-0.396119	-0.442154	-0.843394	-0.290658	-0.204035	-0.312486	-0.25699	-0.294146	0.0487071	-0.345407	-0.334873	-0.0450049	-0.126872	-0.168083
33	-0.447643	0.274734	-0.561049	-0.791551	-0.845461	-0.753205	-0.937433	-0.893962	-1.09343	-0.867683	-0.504105	-1.01711	-0.554609	-0.397374	-0.557262	-0.64914	-0.27699	-0.45805	-0.643319	-0.543555	-0.471182	-0.696394	-0.424658	-0.255868	-0.515086	-0.49567	-0.582037	-0.63713	-0.561963	-0.528449	-0.916461	-0.434052	-0.456867	-0.534862	-0.718222	-0.429093	-0.405472	-0.866416	-0.303786	-0.250578	-0.311466	-0.31534	-0.285187	-0.0124467	-0.355892	-0.4191	-0.0797082	-0.145296	-0.175448
34	-0.497685	0.285924	-0.662012	-0.914198	-0.898358	-0.820914	-1.0444	-0.929481	-1.1847	-0.926802	-0.516346	-1.0833	-0.652123	-0.533914	-0.654333	-0.653469	-0.336025	-0.561012	-0.649556	-0.618259	-0.548074	-0.789111	-0.47879	-0.298148	-0.641296	-0.554741	-0.613111	-0.66221	-0.61237	-0.612037	-0.981654	-0.433086	-0.499543	-0.594901	-0.727296	-0.484802	-0.415333	-0.914185	-0.335432	-0.299951	-0.333123	-0.363222	-0.314654	-0.0860741	-0.398938	-0.505432	-0.127198	-0.189049	-0.186469
35	-0.561171	0.29986	-0.773724	-1.03569	-0.948305	-0.895773	-1.14743	-0.977055	-1.27484	-1.00363	-0.557947	-1.15357	-0.765436	-0.693603	-0.77513	-0.685821	-0.431055	-0.675041	-0.686788	-0.704156	-0.647796	-0.895603	-0.559036	-0.370415	-0.765608	-0.655968	-0.678321	-0.717397	-0.687377	-0.724435	-1.04995	-0.460302	-0.580588	-0.669001	-0.75712	-0.562635	-0.47384	-0.978499	-0.367128	-0.353167	-0.362111	-0.413677	-0.37199	-0.175909	-0.453714	-0.576646	-0.184931	-0.266109	-0.213149
36	-0.632737	0.315671	-0.881041	-1.12785	-0.994527	-0.981587	-1.24901	-1.03147	-1.36735	-1.08745	-0.628346	-1.21862	-0.888835	-0.85186	-0.896722	-0.753868	-0.551713	-0.790188	-0.761379	-0.794052	-0.761684	-1.0049	-0.659395	-0.467221	-0.880926	-0.796196	-0.777215	-0.80015	-0.779013	-0.833609	-1.11	-0.525364	-0.695929	-0.753428	-0.815919	-0.658296	-0.56998	-1.04679	-0.401374	-0.423237	-0.401268	-0.466323	-0.448237	-0.278688	-0.499065	-0.627086	-0.240502	-0.350887	-0.253458
37	-0.706317	0.333625	-0.970481	-1.18244	-1.04115	-1.07203	-1.34024	-1.09057	-1.45966	-1.17	-0.728003	-1.27893	-1.00315	-0.982818	-1.01594	-0.859054	-0.687061	-0.894323	-0.867754	-0.87569	-0.884391	-1.106	-0.769805	-0.58169	-0.977687	-0.966892	-0.895599	-0.896697	-0.877316	-0.921943	-1.16572	-0.625377	-0.839236	-0.839936	-0.905909	-0.771259	-0.683242	-1.1052	-0.444111	-0.502172	-0.455333	-0.495101	-0.540357	-0.365556	-0.540943	-0.667973	-0.287663	-0.424535	-0.295465
38	-0.775716	0.351775	-1.02272	-1.20731	-1.09936	-1.15824	-1.41251	-1.14569	-1.53956	-1.25133	-0.855061	-1.33764	-1.08744	-1.08204	-1.11483	-0.987356	-0.819681	-0.979956	-0.987917	-0.946097	-1.01603	-1.18206	-0.878499	-0.708877	-1.05574	-1.13207	-1.00783	-0.990949	-0.97135	-0.986191	-1.21421	-0.757751	-0.993518	-0.919756	-1.01719	-0.886975	-0.802695	-1.1457	-0.478214	-0.559135	-0.499643	-0.490279	-0.628258	-0.406799	-0.588566	-0.710417	-0.330434	-0.491957	-0.335927
39	-0.836483	0.366212	-1.04122	-1.21428	-1.16246	-1.2411	-1.46142	-1.1914	-1.58396	-1.32332	-0.999193	-1.39075	-1.14477	-1.14259	-1.18028	-1.11218	-0.929398	-1.04516	-1.11114	-1.01033	-1.15462	-1.23008	-0.971221	-0.83433	-1.10322	-1.27037	-1.09113	-1.06733	-1.05498	-1.03704	-1.25667	-0.898952	-1.13907	-0.98478	-1.13342	-0.985948	-0.917375	-1.17135	-0.48707	-0.583724	-0.507041	-0.476438	-0.679385	-0.417469	-0.632261	-0.765015	-0.373831	-0.559904	-0.383174
40	-0.887705	0.371396	-1.0416	-1.20571	-1.2197	-1.31612	-1.48349	-1.22544	-1.58445	-1.3783	-1.14523	-1.42752	-1.17575	-1.16144	-1.20553	-1.21123	-1.00351	-1.09618	-1.22524	-1.06522	-1.28994	-1.25779	-1.0438	-0.941064	-1.12741	-1.36427	-1.13392	-1.12804	-1.13231	-1.09021	-1.29071	-1.0167	-1.25452	-1.03157	-1.2237	-1.06954	-1.01459	-1.18775	-0.48721	-0.605713	-0.484128	-0.488377	-0.676981	-0.441024	-0.652324	-0.842207	-0.419401	-0.621816	-0.448148
41	-0.931547	0.361525	-1.03337	-1.17663	-1.26269	-1.36842	-1.47327	-1.25256	-1.54824	-1.41247	-1.28021	-1.43741	-1.19127	-1.1438	-1.19002	-1.26297	-1.04846	-1.13685	-1.31678	-1.09899	-1.39944	-1.2692	-1.09842	-1.03567	-1.1379	-1.40822	-1.13953	-1.17611	-1.19845	-1.14856	-1.31143	-1.10877	-1.32747	-1.0559	-1.2667	-1.13149	-1.09277	-1.19508	-0.513317	-0.657792	-0.475785	-0.536774	-0.655483	-0.501649	-0.649754	-0.949272	-0.46798	-0.672918	-0.535108
42	-0.971149	0.333604	-1.02056	-1.13431	-1.28866	-1.379	-1.42783	-1.27168	-1.49071	-1.42017	-1.39162	-1.42052	-1.20207	-1.10282	-1.14979	-1.26794	-1.07762	-1.16268	-1.37344	-1.1005	-1.46853	-1.26566	-1.13649	-1.11155	-1.14329	-1.40756	-1.11637	-1.20654	-1.24389	-1.19977	-1.30777	-1.17035	-1.36619	-1.05513	-1.26455	-1.17716	-1.15539	-1.18749	-0.580786	-0.743154	-0.519919	-0.613165	-0.660532	-0.588218	-0.655559	-1.08505	-0.527291	-0.728953	-0.645144
43	-1.0108	0.289849	-1.01322	-1.09465	-1.29368	-1.35326	-1.36123	-1.28157	-1.42881	-1.40237	-1.4659	-1.38874	-1.21833	-1.04512	-1.11642	-1.24148	-1.10425	-1.17071	-1.3928	-1.07339	-1.49466	-1.25494	-1.15759	-1.16728	-1.14616	-1.37003	-1.07945	-1.21145	-1.2693	-1.22906	-1.27342	-1.20548	-1.38832	-1.03547	-1.23419	-1.20075	-1.21433	-1.16771	-0.678951	-0.845355	-0.609579	-0.715104	-0.710201	-0.688882	-0.699934	-1.23876	-0.600605	-0.815071	-0.775352
44	-1.05347	0.236251	-1.01914	-1.0508	-1.28453	-1.30766	-1.30318	-1.28741	-1.3642	-1.36054	-1.48486	-1.35539	-1.25094	-0.980957	-1.10343	-1.22112	-1.13297	-1.16614	-1.39068	-1.03824	-1.48029	-1.22994	-1.16006	-1.19626	-1.15503	-1.29233	-1.04466	-1.18861	-1.28959	-1.23268	-1.19758	-1.21212	-1.39905	-1.02085	-1.19866	-1.19862	-1.27931	-1.14839	-0.793062	-0.957941	-0.734327	-0.840788	-0.794043	-0.800465	-0.788484	-1.4003	-0.699867	-0.943406	-0.930366
45	-1.09652	0.181126	-1.02466	-0.995181	-1.27356	-1.25065	-1.25514	-1.28302	-1.28608	-1.28216	-1.43748	-1.31181	-1.29006	-0.937749	-1.09864	-1.19777	-1.16135	-1.16654	-1.37178	-1.02374	-1.43136	-1.16989	-1.15192	-1.20764	-1.17338	-1.15395	-1.00177	-1.14062	-1.29448	-1.21272	-1.0996	-1.19222	-1.3836	-1.02769	-1.16935	-1.18998	-1.34032	-1.13454	-0.919663	-1.08005	-0.887959	-0.971333	-0.903691	-0.91563	-0.901642	-1.558	-0.824008	-1.09346	-1.10393
46	-1.1368	0.148386	-1.02967	-0.929818	-1.2607	-1.18471	-1.22773	-1.28826	-1.19666	-1.15193	-1.32875	-1.24844	-1.32015	-0.905731	-1.10755	-1.17171	-1.19637	-1.17869	-1.3395	-1.02278	-1.35363	-1.0806	-1.15164	-1.22406	-1.18253	-0.975609	-0.926313	-1.12172	-1.25521	-1.15611	-0.992559	-1.15608	-1.34736	-1.02765	-1.13914	-1.19647	-1.37298	-1.09395	-1.0557	-1.20002	-1.05892	-1.08607	-1.04325	-1.01301	-1.02864	-1.7038	-0.961603	-1.25122	-1.28051
47	-1.17078	0.176853	-1.06198	-0.804373	-1.26699	-1.05955	-1.26156	-1.30849	-1.10129	-0.990288	-1.16574	-1.18642	-1.35827	-0.871345	-1.15003	-1.16042	-1.23102	-1.17799	-1.32836	-1.01479	-1.23091	-0.982141	-1.15585	-1.2379	-1.16869	-0.800874	-0.828141	-1.09032	-1.19357	-1.0374	-0.850747	-1.09382	-1.31163	-0.992535	-1.10623	-1.20135	-1.38028	-0.997299	-1.18372	-1.30885	-1.22516	-1.18479	-1.19336	-1.08873	-1.17403	-1.8458	-1.09963	-1.40976	-1.45631
48	-1.19395	0.260359	-1.08445	-0.559481	-1.30562	-0.816159	-1.31209	-1.2637	-0.958578	-0.822571	-0.977489	-1.11973	-1.3827	-0.839699	-1.19536	-1.17033	-1.24156	-1.15328	-1.34931	-1.01261	-1.06309	-0.85696	-1.14131	-1.21816	-1.14458	-0.634997	-0.748352	-1.04852	-1.13308	-0.870039	-0.673309	-0.98176	-1.27256	-0.942668	-1.08351	-1.18243	-1.37323	-0.877277	-1.30187	-1.41993	-1.36376	-1.29486	-1.3289	-1.16557	-1.32577	-1.98596	-1.23608	-1.57152	-1.61976
49	-1.20695	0.366645	-1.03583	-0.287189	-1.30326	-0.54377	-1.27081	-1.12225	-0.715153	-0.673979	-0.801945	-1.04913	-1.33136	-0.804704	-1.17658	-1.17692	-1.22971	-1.12178	-1.33173	-1.02787	-0.895878	-0.694253	-1.11597	-1.18479	-1.11961	-0.482186	-0.691141	-1.00653	-1.07029	-0.709175	-0.501371	-0.831783	-1.20837	-0.888786	-1.06993	-1.14876	-1.34315	-0.776686	-1.42396	-1.56451	-1.4914	-1.43101	-1.42691	-1.2701	-1.47278	-2.13087	-1.37856	-1.72652	-1.78418
50	-1.22335	0.470445	-0.953646	-0.177202	-1.21263	-0.410655	-1.14116	-0.981387	-0.445092	-0.558683	-0.673622	-0.98662	-1.22915	-0.755163	-1.11083	-1.14639	-1.21338	-1.08065	-1.2337	-1.03872	-0.763457	-0.55869	-1.10417	-1.16405	-1.09773	-0.371124	-0.600466	-0.978731	-1.01016	-0.588531	-0.37541	-0.683399	-1.13292	-0.782678	-1.04438	-1.13311	-1.28542	-0.716403	-1.57072	-1.74279	-1.64042	-1.58305	-1.50638	-1.39585	-1.60333	-2.27689	-1.52371	-1.8718	-1.95998
51	-1.25867	0.557424	-0.918255	-0.292111	-1.10734	-0.467504	-1.02485	-0.924888	-0.31793	-0.50301	-0.606224	-0.938377	-1.15705	-0.70821	-1.06241	-1.07916	-1.19605	-1.00897	-1.12848	-1.02776	-0.670762	-0.525013	-1.10001	-1.1583	-1.0831	-0.329783	-0.440596	-0.95581	-0.967855	-0.529312	-0.300263	-0.554984	-1.07352	-0.598582	-0.993479	-1.11637	-1.23056	-0.710698	-1.73455	-1.93501	-1.80952	-1.73911	-1.60767	-1.53527	-1.72844	-2.41176	-1.67771	-2.01417	-2.1181
52	-1.3085	0.627725	-0.928543	-0.474535	-1.05875	-0.561341	-0.967062	-0.885654	-0.376918	-0.512724	-0.599322	-0.880764	-1.13447	-0.6693	-1.03844	-1.00937	-1.17103	-0.912627	-1.08484	-1.0024	-0.618397	-0.582027	-1.08499	-1.15004	-1.07296	-0.345634	-0.285862	-0.929279	-0.935276	-0.532562	-0.272584	-0.463855	-1.0251	-0.435244	-0.937071	-1.0937	-1.19437	-0.772016	-1.89381	-2.11065	-1.97449	-1.89278	-1.70135	-1.67514	-1.84846	-2.52574	-1.83074	-2.16115	-2.26219
53	-1.34841	0.683412	-0.903465	-0.584533	-1.03056	-0.575119	-0.898015	-0.774812	-0.502695	-0.54541	-0.633889	-0.778448	-1.09436	-0.626603	-0.984011	-0.938317	-1.13809	-0.827733	-1.04985	-0.961798	-0.607177	-0.655845	-1.06087	-1.1378	-1.05626	-0.373946	-0.223668	-0.906529	-0.886226	-0.577607	-0.287489	-0.427053	-0.963664	-0.361474	-0.880814	-1.07388	-1.13838	-0.858927	-2.0393	-2.24446	-2.12175	-2.03225	-1.76082	-1.82226	-1.9353	-2.57309	-1.97306	-2.31734	-2.3613
54	-1.35734	0.723899	-0.813588	-0.647948	-0.937996	-0.547227	-0.766153	-0.635275	-0.585642	-0.553597	-0.667316	-0.634811	-0.994185	-0.578846	-0.861389	-0.843017	-1.10269	-0.770441	-0.942754	-0.891618	-0.61852	-0.700936	-1.03223	-1.11967	-1.00905	-0.390888	-0.266029	-0.885855	-0.816993	-0.607846	-0.330504	-0.435783	-0.874066	-0.3622	-0.806279	-1.05599	-1.04428	-0.90976	-2.16162	-2.3101	-2.21961	-2.12532	-1.77763	-1.93229	-1.96914	-2.53834	-2.10473	-2.45257	-2.39431
55	-1.32515	0.741372	-0.725667	-0.710522	-0.805667	-0.534599	-0.629609	-0.554239	-0.635239	-0.516936	-0.659667	-0.471135	-0.889815	-0.525909	-0.720916	-0.715714	-1.05318	-0.721838	-0.785912	-0.787232	-0.621067	-0.718148	-0.983077	-1.07782	-0.920165	-0.385795	-0.336397	-0.845465	-0.729492	-0.586222	-0.378481	-0.453438	-0.761239	-0.366013	-0.700791	-1.01701	-0.919306	-0.897747	-2.2293	-2.28303	-2.23593	-2.13812	-1.74309	-1.94101	-1.94715	-2.40097	-2.23025	-2.535	-2.33631
56	-1.24626	0.729487	-0.679091	-0.731848	-0.73323	-0.508214	-0.559613	-0.497251	-0.6773	-0.442173	-0.601609	-0.31937	-0.829926	-0.460333	-0.608827	-0.563	-0.96272	-0.657004	-0.655901	-0.65558	-0.591453	-0.695926	-0.897975	-0.997716	-0.786111	-0.347864	-0.368309	-0.775305	-0.617889	-0.517543	-0.41151	-0.447979	-0.624449	-0.345856	-0.570333	-0.943132	-0.763543	-0.822737	-2.20084	-2.1577	-2.1418	-2.05811	-1.6248	-1.90221	-1.86423	-2.168	-2.33038	-2.54188	-2.16602
57	-1.10468	0.69775	-0.597848	-0.338671	-0.688984	-0.226455	-0.541299	-0.384143	-0.669767	-0.347728	-0.502674	-0.187306	-0.768955	-0.372998	-0.508666	-0.413168	-0.824894	-0.561999	-0.550328	-0.509473	-0.517834	-0.609865	-0.778471	-0.87696	-0.622604	-0.286376	-0.366388	-0.677672	-0.48429	-0.419799	-0.408126	-0.406569	-0.475391	-0.311876	-0.430961	-0.838489	-0.586128	-0.694381	-2.08606	-1.93761	-1.93992	-1.89113	-1.39872	-1.80464	-1.69324	-1.85136	-2.37127	-2.46261	-1.89023
58	-0.906926	0.650125	-0.429543	0	-0.575494	0	-0.485782	-0.240741	-0.254718	-0.194351	-0.388476	0	-0.657099	-0.275456	-0.36935	-0.251309	-0.652365	-0.44157	-0.438498	-0.365219	-0.411193	-0.48563	-0.627173	-0.719109	-0.454532	-0.194994	-0.360687	-0.546061	-0.346727	-0.195091	-0.363346	-0.335901	-0.334607	-0.263747	-0.299333	-0.706807	-0.412696	-0.537495	-1.8924	-1.64275	-1.65079	-1.64101	-1.10396	-1.63892	-1.4207	-1.49287	-2.32391	-2.26855	-1.53735
59	-0.673136	0.585693	-0.233288	0	-0.395379	0	0	-0.0295608	0	0	-0.204435	0	-0.509041	-0.157645	-0.137176	0	-0.474278	-0.320151	-0.321561	-0.238081	-0.280385	-0.2807	-0.469513	-0.542732	-0.304872	0	-0.351191	-0.405247	-0.184	0	-0.269464	-0.254533	-0.163728	-0.204755	-0.0643502	-0.55538	-0.263265	-0.0709585	-1.62062	-1.3002	-1.3111	-1.32379	-0.795923	-1.40494	-1.08372	-1.10989	-2.16875	-1.95533	-1.17585
60	-0.447542	0.494939	-0.0633909	0	-0.134288	0	0	0	0	0	0	0	-0.192477	0	0	0	-0.278303	-0.187928	-0.114121	-0.00463973	0	0	-0.318306	-0.376514	-0.0575163	0	-0.145295	-0.244374	0	0	0	-0.0050303	0	-0.103013	0	-0.405386	-0.0517134	0	-1.2873	-0.951383	-0.958842	-0.979468	-0.520386	-1.11905	-0.759366	-0.759856	-1.90436	-1.56007	-0.822973
61	-0.273028	0.381038	0	0	0	0	0	0	0	0	0	0	0	0	0	0	0	0	0	0	0	0	0	-0.0518013	0	0	0	0	0	0	0	0	0	0	0	-0.232949	0	0	-0.938901	-0.635431	-0.642796	-0.686613	-0.295089	-0.819845	-0.479868	-0.397419	-1.53997	-1.14703	-0.520926
62	-0.141232	0.274577	0	0	0	0	0	0	0	0	0	0	0	0	0	0	0	0	0	0	0	0	0	0	0	0	0	0	0	0	0	0	0	0	0	0	0	0	-0.618679	-0.341967	-0.346625	-0.423542	-0.0187321	-0.549293	-0.263773	0	-1.15765	-0.776159	-0.201273
63	-0.0399608	0.20349	0	0	0	0	0	0	0	0	0	0	0	0	0	0	0	0	0	0	0	0	0	0	0	0	0	0	0	0	0	0	0	0	0	0	0	0	-0.359016	0	0	-0.118276	0	-0.324278	-0.0940902	0	-0.798432	-0.465619	0
64	0.0134226	0.171206	0	0	0	0	0	0	0	0	0	0	0	0	0	0	0	0	0	0	0	0	0	0	0	0	0	0	0	0	0	0	0	0	0	0	0	0	0	0	0	0	0	-0.0866801	0	0	-0.491663	-0.172404	0
65	0.0275344	0.175035	0	0	0	0	0	0	0	0	0	0	0	0	0	0	0	0	0	0	0	0	0	0	0	0	0	0	0	0	0	0	0	0	0	0	0	0	0	0	0	0	0	0	0	0	-0.182675	0	0
66	0.0313961	0.177193	0	0	0	0	0	0	0	0	0	0	0	0	0	0	0	0	0	0	0	0	0	0	0	0	0	0	0	0	0	0	0	0	0	0	0	0	0	0	0	0	0	0	0	0	0	0	0
67	0.0303835	0.170827	0	0	0	0	0	0	0	0	0	0	0	0	0	0	0	0	0	0	0	0	0	0	0	0	0	0	0	0	0	0	0	0	0	0	0	0	0	0	0	0	0	0	0	0	0	0	0
68	0.0279527	0.156911	0	0	0	0	0	0	0	0	0	0	0	0	0	0	0	0	0	0	0	0	0	0	0	0	0	0	0	0	0	0	0	0	0	0	0	0	0	0	0	0	0	0	0	0	0	0	0
69	0.0240839	0.135169	0	0	0	0	0	0	0	0	0	0	0	0	0	0	0	0	0	0	0	0	0	0	0	0	0	0	0	0	0	0	0	0	0	0	0	0	0	0	0	0	0	0	0	0	0	0	0
70	0.0104308	0.080649	0	0	0	0	0	0	0	0	0	0	0	0	0	0	0	0	0	0	0	0	0	0	0	0	0	0	0	0	0	0	0	0	0	0	0	0	0	0	0	0	0	0	0	0	0	0	0
71	0.00412831	0.0330265	0	0	0	0	0	0	0	0	0	0	0	0	0	0	0	0	0	0	0	0	0	0	0	0	0	0	0	0	0	0	0	0	0	0	0	0	0	0	0	0	0	0	0	0	0	0	0
72	0	0	0	0	0	0	0	0	0	0	0	0	0	0	0	0	0	0	0	0	0	0	0	0	0	0	0	0	0	0	0	0	0	0	0	0	0	0	0	0	0	0	0	0	0	0	0	0	0
73	0	0	0	0	0	0	0	0	0	0	0	0	0	0	0	0	0	0	0	0	0	0	0	0	0	0	0	0	0	0	0	0	0	0	0	0	0	0	0	0	0	0	0	0	0	0	0	0	0
74	0	0	0	0	0	0	0	0	0	0	0	0	0	0	0	0	0	0	0	0	0	0	0	0	0	0	0	0	0	0	0	0	0	0	0	0	0	0	0	0	0	0	0	0	0	0	0	0	0
75	0	0	0	0	0	0	0	0	0	0	0	0	0	0	0	0	0	0	0	0	0	0	0	0	0	0	0	0	0	0	0	0	0	0	0	0	0	0	0	0	0	0	0	0	0	0	0	0	0
76	0	0	0	0	0	0	0	0	0	0	0	0	0	0	0	0	0	0	0	0	0	0	0	0	0	0	0	0	0	0	0	0	0	0	0	0	0	0	0	0	0	0	0	0	0	0	0	0	0
77	0	0	0	0	0	0	0	0	0	0	0	0	0	0	0	0	0	0	0	0	0	0	0	0	0	0	0	0	0	0	0	0	0	0	0	0	0	0	0	0	0	0	0	0	0	0	0	0	0
78	0	0	0	0	0	0	0	0	0	0	0	0	0	0	0	0	0	0	0	0	0	0	0	0	0	0	0	0	0	0	0	0	0	0	0	0	0	0	0	0	0	0	0	0	0	0	0	0	0
79	0	0	0	0	0	0	0	0	0	0	0	0	0	0	0	0	0	0	0	0	0	0	0	0	0	0	0	0	0	0	0	0	0	0	0	0	0	0	0	0	0	0	0	0	0	0	0	0	0
80	0	0	0	0	0	0	0	0	0	0	0	0	0	0	0	0	0	0	0	0	0	0	0	0	0	0	0	0	0	0	0	0	0	0	0	0	0	0	0	0	0	0	0	0	0	0	0	0	0
81	0	0	0	0	0	0	0	0	0	0	0	0	0	0	0	0	0	0	0	0	0	0	0	0	0	0	0	0	0	0	0	0	0	0	0	0	0	0	0	0	0	0	0	0	0	0	0	0	0
82	0	0	0	0	0	0	0	0	0	0	0	0	0	0	0	0	0	0	0	0	0	0	0	0	0	0	0	0	0	0	0	0	0	0	0	0	0	0	0	0	0	0	0	0	0	0	0	0	0
83	0	0	0	0	0	0	0	0	0	0	0	0	0	0	0	0	0	0	0	0	0	0	0	0	0	0	0	0	0	0	0	0	0	0	0	0	0	0	0	0	0	0	0	0	0	0	0	0	0
84	0	0	0	0	0	0	0	0	0	0	0	0	0	0	0	0	0	0	0	0	0	0	0	0	0	0	0	0	0	0	0	0	0	0	0	0	0	0	0	0	0	0	0	0	0	0	0	0	0
85	0	0	0	0	0	0	0	0	0	0	0	0	0	0	0	0	0	0	0	0	0	0	0	0	0	0	0	0	0	0	0	0	0	0	0	0	0	0	0	0	0	0	0	0	0	0	0	0	0
86	0	0	0	0	0	0	0	0	0	0	0	0	0	0	0	0	0	0	0	0	0	0	0	0	0	0	0	0	0	0	0	0	0	0	0	0	0	0	0	0	0	0	0	0	0	0	0	0	0
87	0	0	0	0	0	0	0	0	0	0	0	0	0	0	0	0	0	0	0	0	0	0	0	0	0	0	0	0	0	0	0	0	0	0	0	0	0	0	0	0	0	0	0	0	0	0	0	0	0
88	0	0	0	0	0	0	0	0	0	0	0	0	0	0	0	0	0	0	0	0	0	0	0	0	0	0	0	0	0	0	0	0	0	0	0	0	0	0	0	0	0	0	0	0	0	0	0	0	0
89	0.000467207	0.00373765	0	0	0	0	0	0	0	0	0	0	0	0	0	0	0	0	0	0	0	0	0	0	0	0	0	0	0	0	0	0	0	0	0	0	0	0	0	0	0	0	0	0	0	0	0	0	0
90	0.00228416	0.0182732	0	0	0	0	0	0	0	0	0	0	0	0	0	0	0	0	0	0	0	0	0	0	0	0	0	0	0	0	0	0	0	0	0	0	0	0	0	0	0	0	0	0	0	0	0	0	0
91	0.00278762	0.0223009	0	0	0	0	0	0	0	0	0	0	0	0	0	0	0	0	0	0	0	0	0	0	0	0	0	0	0	0	0	0	0	0	0	0	0	0	0	0	0	0	0	0	0	0	0	0	0
92	0.00279271	0.0223417	0	0	0	0	0	0	0	0	0	0	0	0	0	0	0	0	0	0	0	0	0	0	0	0	0	0	0	0	0	0	0	0	0	0	0	0	0	0	0	0	0	0	0	0	0	0	0
93	0.002414	0.019312	0	0	0	0	0	0	0	0	0	0	0	0	0	0	0	0	0	0	0	0	0	0	0	0	0	0	0	0	0	0	0	0	0	0	0	0	0	0	0	0	0	0	0	0	0	0	0
94	0.000417543	0.0174477	0	0	0	0	0	0	0	0	0	0	0	0	0	0	0	0	0	0	0	0	0	0	0	0	0	0	0	0	0	0	0	0	0	0	0	0	0	0	0	0	0	0	0	-0.0836768	0	0	0
95	-0.00564288	0.0259116	0	0	0	0	0	0	0	0	0	0	0	0	0	0	0	0	0	0	0	0	0	0	0	0	0	0	0	0	0	0	0	0	0	0	0	0	0	0	0	-0.0702626	0	0	0	-0.153857	0	-0.103171	0
96	-0.0149435	0.0791671	0	0	0	0	0.257624	0	0.19516	0	0	0	0	0.0168268	0	0	0	0	0.140544	0	0.0954635	0	0	0	0	0	0	0	0	0	0	0	0	0	0	0	0	0	-0.0858848	0	-0.124158	-0.17864	0	0	-0.0758874	-0.03474	0	-0.199356	-0.132961
97	-0.0346483	0.165658	0.00844444	0.0184343	0	0	0.500369	0	0.388202	0	0	0.236741	0	0.0521111	0	0	0	0	0.302094	0	0.200431	0	0	-0.0332211	-0.0789899	0	0	0	0	0	0	0	0	0	0	0	-0.0426487	0	-0.143877	0	-0.282857	-0.219582	-0.207379	-0.195246	-0.179759	0.425318	0	-0.192043	-0.186551
98	-0.0374366	0.287733	0.0861235	0.128107	-0.055107	-0.0451175	0.734446	-0.0596712	0.562487	0	0	0.434519	0.191593	0.107065	0.000325477	0	-0.0653161	0.0536457	0.51388	0.0555376	0.36124	0	0	0.0530281	-0.0695971	0	0.0165668	-0.101472	0	0	0	0	-0.101383	0	0	0	-0.0232267	0.096792	0.0603045	-0.269097	-0.316382	-0.165593	-0.338017	-0.381366	-0.245363	1.22373	-0.419205	-0.0597351	-0.148737
99	0.0347264	0.432967	0.302436	0.372632	0.0464156	0.00940516	1.02092	-0.014612	0.782888	0	0	0.748101	0.423617	0.230045	0.099459	0	0.0193333	0.150076	0.802862	0.188869	0.541068	0	0	0.308447	0.0334444	0	0.0756678	-0.0747149	0.2	0	0	-0.103249	-0.0425915	-0.057327	0	0	0.113367	0.250251	0.650675	-0.366423	-0.0973797	-0.0212088	-0.310133	-0.361836	-0.238296	2.09341	-0.645299	0.172296	-0.0396251
100	0.208675	0.561121	0.67437	0.735778	0.311815	0.178259	1.31163	0.296593	1.00233	0	0	1.163	0.65137	0.425852	0.302148	0	0.24037	0.313296	1.13019	0.403333	0.769704	0.377778	-0.103	0.700704	0.222333	0	0.222667	0.0817407	0.457556	0.184444	0	-0.0446296	0.141667	0.0520741	0	-0.242481	0.378259	0.483111	1.50526	-0.272481	0.42037	0.174222	0.0226667	0.0134074	-0.166	2.72644	-0.687556	0.473148	0.0923333
[truncated: 18 more columns]

## Sheet: Work B4FaCoM
Wext_pos COM hip markers left steps	5.6352	1.10866	5.84292	6.27857	5.89288	4.62643	7.00865	4.72053	5.50498	6.805	6.66018	4.5769	4.72377	3.8915	5.68935	4.24052	8.07089	4.56032	5.32386	5.90966	6.74192
Wext_pos COM hip markers right steps	4.73653	0.915727	5.52333	3.98685	5.89015	4.14808	4.64294	6.27496	4.11102	4.20364	4.05133	6.00624	4.85778	4.49913	5.27005	4.30898	3.78574	5.34077	5.57785	5.05926	4.35261	4.58443	5.38717	1.89526	3.91814	5.55592	4.60779	5.31036
Wext_neg COM hip markers left steps	-1.83224	0.594013	-2.12606	-1.91703	-1.19147	-2.11129	-1.56083	-0.852701	-3.20288	-2.39645	-2.22092	-2.19495	-1.38892	-1.171	-2.06671	-2.00683	-2.629	-1.12316	-1.82931	-1.56272	-1.26034
Wext_neg COM hip markers right steps	-1.97776	1.07481	-3.02718	-2.29633	-3.73352	-2.44157	-4.26725	-3.63504	-1.74805	-2.16364	-0.847921	-2.78672	-2.6603	-1.65132	-3.23794	-2.5349	-0.0621257	-1.09269	-1.51403	-1.77274	-0.561919	-1.09178	-2.21421	-2.05929	-0.587841	-1.55593	-1.12749	-0.74998
Wext_pos COM HBM2 left steps
Wext_pos COM HBM2 right steps
Wext_neg COM HBM2 left steps
Wext_neg COM HBM2 right steps
Wext_pos Force left steps	0.0265605	0.0524752	0.00492796	0.0474896	0.0480413	0	0.210186	0	0.104274	0	0.0445751	0	0	0	0.00984484	0	0	0	0	0.0353115	0
Wext_pos Force right steps	0.131777	0.244696	0.112592	0.927563	0.0533029	0.559397	0.305746	0.383201	0.686069	0	0	0.0575601	0	0	0.0939243	0	0	0	0	0	0.180065	0	0	0.00355822	0	0	0.0632298	0
Wext_neg Force left steps	-15.6657	2.32989	-16.4837	-17.9593	-19.1042	-17.876	-11.9999	-13.6974	-17.3055	-14.8633	-18.7452	-12.3728	-11.988	-15.3734	-15.8483	-14.8474	-14.4557	-19.6372	-14.7861	-14.362	-15.9431
Wext_neg Force right steps	-29.264	4.89415	-37.0629	-30.1792	-35.4903	-32.1008	-30.2965	-36.4026	-35.3422	-25.0217	-39.7531	-31.781	-32.3255	-31.3216	-28.517	-26.0359	-23.7401	-25.4656	-23.3993	-23.6327	-28.9184	-24.5331	-31.0387	-26.5876	-24.8811	-23.3558	-30.8852	-22.7964

## Sheet: EMG B4FaCoM
	LEFT
	EMG LRectusFem		EMG LVastusLat		EMG LSemitendi		EMG LBicepsFem		EMG LGastrocMed		EMG LSoleus		EMG LTibialisA		EMG RRectusFem		EMG RVastusLat		EMG RSemitendi		EMG RBicepsFem		EMG RGastrocMed		EMG RSoleus		EMG RTibialisA
%	mean	std	mean	std	mean	std	mean	std	mean	std	mean	std	mean	std	mean	std	mean	std	mean	std	mean	std	mean	std	mean	std	mean	std
1	0.418418	0.892688	0.992487	0.621793	0.169196	0.117235	0.956969	0.171844	0.215028	0.0216414	0.112646	0.0365178	0.038426	0.115466	0.703701	0.917909	0.989049	0.261657	0.206178	0.735653	0.0758121	0.247124	0.147882	0.025791	0.0807809	0.0813585	0.154235	0.0191418
2	0.444067	0.903265	0.992508	0.643992	0.170304	0.114486	0.932383	0.180542	0.21987	0.0215864	0.122036	0.0348777	0.0335899	0.117414	0.75391	0.934358	0.989097	0.300848	0.197669	0.681613	0.076487	0.254827	0.151418	0.0258713	0.0977415	0.0738875	0.147497	0.0186443
3	0.472506	0.908575	0.992535	0.666588	0.171924	0.111981	0.900993	0.187469	0.223355	0.0215322	0.131298	0.0332912	0.0292684	0.118549	0.803478	0.944709	0.989155	0.352263	0.189659	0.626861	0.0778284	0.259996	0.154533	0.0259155	0.115659	0.066879	0.139905	0.0181383
4	0.502203	0.908909	0.992567	0.686811	0.173956	0.109734	0.864253	0.192881	0.226123	0.0214774	0.139871	0.0318312	0.0254825	0.118495	0.850777	0.949213	0.989214	0.414036	0.182187	0.572386	0.0810615	0.262951	0.157094	0.0259249	0.132671	0.0603754	0.131637	0.0182939
5	0.530836	0.904445	0.992606	0.70277	0.176287	0.107793	0.823863	0.197172	0.22868	0.0214149	0.147062	0.0305787	0.0222424	0.117016	0.893461	0.948845	0.98926	0.482463	0.175332	0.519044	0.0881412	0.26396	0.158985	0.025905	0.148339	0.0543505	0.122877	0.0206146
6	0.556202	0.895706	0.992646	0.714108	0.178804	0.106226	0.781517	0.200453	0.231218	0.0213491	0.152618	0.0295063	0.0195804	0.114166	0.929008	0.944981	0.989299	0.553328	0.169147	0.467555	0.101216	0.263145	0.160219	0.025863	0.162758	0.0487524	0.113813	0.026438
7	0.576829	0.883456	0.992686	0.721061	0.181434	0.105109	0.738759	0.202678	0.233642	0.0212779	0.156435	0.0285864	0.0175146	0.110232	0.95555	0.938783	0.989334	0.623116	0.163645	0.418499	0.121595	0.260584	0.160832	0.0257996	0.176084	0.0435707	0.104627	0.0351233
8	0.591964	0.868367	0.992728	0.724095	0.184135	0.104509	0.696815	0.203614	0.235569	0.0212004	0.158647	0.0278526	0.0160237	0.105695	0.97206	0.930751	0.98936	0.688725	0.158831	0.372308	0.14951	0.256386	0.160896	0.0257251	0.188435	0.03879	0.0954658	0.0452389
9	0.601563	0.851071	0.992766	0.723681	0.186862	0.104517	0.656581	0.203139	0.236575	0.0211215	0.159453	0.027335	0.015071	0.101041	0.978414	0.920977	0.989381	0.747982	0.154695	0.329298	0.184424	0.250837	0.160498	0.0256518	0.199829	0.0344422	0.0864685	0.0555077
10	0.606112	0.832486	0.992797	0.720338	0.189582	0.105098	0.618749	0.20134	0.236573	0.0210451	0.159155	0.0270256	0.0146236	0.096604	0.975155	0.909283	0.989398	0.80002	0.151213	0.289637	0.225397	0.24409	0.159663	0.0255863	0.210044	0.0305965	0.0777582	0.0650267
11	0.606089	0.81363	0.99282	0.714536	0.192265	0.10613	0.583865	0.198393	0.235647	0.0209733	0.157899	0.0269166	0.0146455	0.0925291	0.963082	0.895699	0.989405	0.844305	0.148343	0.2534	0.270532	0.236275	0.15832	0.0255321	0.219217	0.0273263	0.069443	0.0732521
12	0.601944	0.795513	0.992832	0.706805	0.194835	0.107478	0.552156	0.194495	0.234098	0.0209101	0.155716	0.0269152	0.0150988	0.0887139	0.943153	0.880768	0.989405	0.880527	0.146053	0.220542	0.317138	0.227507	0.156503	0.0254912	0.227322	0.0247036	0.061607	0.0800388
13	0.594176	0.779007	0.992835	0.697467	0.197218	0.108958	0.523653	0.189863	0.232131	0.0208605	0.152678	0.02696	0.015886	0.0850218	0.91641	0.865294	0.989408	0.908748	0.144282	0.190957	0.362438	0.218008	0.154168	0.025467	0.234423	0.0227515	0.0543147	0.0856676
14	0.583281	0.764929	0.992831	0.686796	0.199363	0.110369	0.498072	0.18464	0.230054	0.0208249	0.14881	0.0270165	0.0168654	0.0815067	0.883898	0.850149	0.989409	0.928992	0.142958	0.164484	0.403873	0.207929	0.151533	0.0254557	0.240912	0.0214544	0.0475798	0.0905784
15	0.569686	0.753933	0.992821	0.675083	0.201243	0.111612	0.474781	0.178932	0.228101	0.0208058	0.144161	0.0270511	0.0178704	0.0782783	0.846765	0.836245	0.9894	0.941336	0.141984	0.14095	0.439527	0.197474	0.149091	0.0254594	0.247379	0.0207547	0.041416	0.0949509
16	0.553803	0.746372	0.992805	0.662523	0.202789	0.112629	0.45301	0.172724	0.226334	0.0208041	0.138828	0.0270481	0.0187574	0.0754427	0.80607	0.824424	0.989372	0.946131	0.141267	0.120188	0.468547	0.186789	0.147299	0.0254827	0.254102	0.0205382	0.035831	0.0989242
17	0.536063	0.742396	0.992787	0.649194	0.203968	0.113366	0.432204	0.16603	0.224983	0.0208149	0.132866	0.0270335	0.0194232	0.0729755	0.762891	0.815315	0.989315	0.944125	0.140733	0.102011	0.491255	0.175937	0.146612	0.0255226	0.261515	0.0206398	0.030823	0.102544
18	0.516816	0.74208	0.992766	0.635348	0.204786	0.113803	0.412069	0.158854	0.224033	0.0208335	0.126459	0.0270554	0.0198156	0.070772	0.718303	0.80921	0.989231	0.936164	0.140342	0.0862571	0.508677	0.164961	0.14725	0.025573	0.269929	0.0209341	0.0264082	0.105746
19	0.496476	0.745227	0.992742	0.621166	0.205232	0.113962	0.392517	0.151212	0.223271	0.0208614	0.119937	0.0271613	0.0199409	0.0686322	0.673262	0.806155	0.989129	0.922981	0.140061	0.0727668	0.522062	0.153939	0.149118	0.0256262	0.279313	0.0213087	0.0226003	0.108396
20	0.475532	0.751126	0.992715	0.606811	0.20532	0.113863	0.373614	0.143177	0.222396	0.0209008	0.113587	0.0273733	0.0198241	0.0664155	0.62863	0.805821	0.989022	0.905092	0.139823	0.0613586	0.532468	0.142923	0.152008	0.0256745	0.289079	0.0216647	0.0193981	0.110565
21	0.454396	0.758844	0.992689	0.592531	0.205123	0.11354	0.35549	0.134916	0.221299	0.0209475	0.107555	0.0277036	0.0194905	0.0640437	0.585127	0.807303	0.988927	0.883027	0.139577	0.0518469	0.540461	0.132043	0.155529	0.0257133	0.298619	0.0218992	0.0168003	0.112258
22	0.433534	0.767279	0.992662	0.578705	0.204713	0.11304	0.338262	0.126644	0.219879	0.0210021	0.1019	0.0280993	0.0189783	0.0614959	0.543491	0.809502	0.988862	0.857287	0.13931	0.0440895	0.545959	0.121429	0.15919	0.0257463	0.307384	0.0219524	0.0147876	0.11337
23	0.413507	0.775245	0.992635	0.565719	0.204133	0.112416	0.321991	0.1185	0.218052	0.021066	0.0966265	0.0284852	0.0183055	0.0587962	0.504525	0.811408	0.988833	0.828284	0.139016	0.0379067	0.548483	0.111174	0.162732	0.0257775	0.314718	0.0217817	0.0133227	0.113837
24	0.39478	0.781738	0.992609	0.553883	0.20343	0.111762	0.306692	0.110639	0.215803	0.0211366	0.0917761	0.0287785	0.0174691	0.0560243	0.469071	0.811933	0.988835	0.796467	0.138753	0.0331282	0.547487	0.101455	0.166063	0.0258124	0.319976	0.0213784	0.0123386	0.113899
25	0.377688	0.786115	0.992584	0.543395	0.202653	0.111261	0.292352	0.103196	0.213248	0.0212133	0.0873972	0.028966	0.0164901	0.0532919	0.437767	0.810129	0.988865	0.76242	0.138683	0.0295602	0.542657	0.0925594	0.168991	0.0258523	0.32285	0.0207826	0.0117495	0.113838
26	0.362388	0.788082	0.992557	0.534409	0.201809	0.111351	0.278957	0.096276	0.210389	0.0212989	0.0835262	0.0291069	0.0156021	0.0507072	0.410894	0.805613	0.988909	0.726598	0.139191	0.0270201	0.534049	0.0848008	0.171413	0.0258992	0.322959	0.0201188	0.0114442	0.113875
27	0.348692	0.787813	0.992528	0.526891	0.200914	0.112871	0.266473	0.0898792	0.207415	0.0213918	0.0801949	0.0292589	0.0154494	0.0483359	0.388047	0.798391	0.988959	0.689379	0.141059	0.025353	0.522126	0.0783752	0.173381	0.0259405	0.320007	0.0196321	0.0112917	0.114183
28	0.336191	0.78577	0.992498	0.520822	0.200044	0.117056	0.254907	0.0839801	0.204641	0.0214875	0.0772431	0.0294527	0.017026	0.0461884	0.36825	0.788722	0.989015	0.651256	0.145388	0.0244268	0.507654	0.0731818	0.174898	0.0259738	0.313949	0.0198172	0.011204	0.114882
29	0.324488	0.782275	0.99247	0.516323	0.199271	0.12551	0.244289	0.0785516	0.202218	0.0215839	0.0745582	0.0297253	0.021392	0.0442319	0.350441	0.77691	0.989072	0.612789	0.15368	0.0241305	0.491547	0.0690457	0.175963	0.0259993	0.305061	0.0216353	0.0111225	0.115947
30	0.313253	0.777398	0.992442	0.513493	0.19869	0.140092	0.23466	0.0735101	0.200171	0.0216813	0.0722602	0.0301059	0.0289605	0.0424258	0.333758	0.763071	0.989122	0.574552	0.16795	0.0243654	0.474745	0.0657584	0.176677	0.0260183	0.293748	0.0258951	0.0110229	0.117326
31	0.302366	0.770876	0.992417	0.51241	0.198473	0.162509	0.226081	0.0687763	0.1984	0.02178	0.0704701	0.0305228	0.03923	0.0407523	0.317807	0.747025	0.989164	0.537084	0.19043	0.0250471	0.458055	0.0630852	0.176939	0.026031	0.280473	0.0329433	0.0108946	0.118998
32	0.291881	0.76195	0.992391	0.513144	0.198792	0.1945	0.218656	0.0643255	0.196531	0.0218829	0.0692188	0.0308941	0.0514823	0.0392439	0.302557	0.728454	0.989197	0.500916	0.223185	0.0261028	0.442129	0.0608804	0.176484	0.0260371	0.265664	0.042675	0.0107402	0.121064
33	0.281929	0.749841	0.992363	0.515608	0.199835	0.237009	0.2126	0.0602086	0.194159	0.0219916	0.0684494	0.031214	0.0650667	0.0379059	0.28811	0.707156	0.989216	0.466513	0.267262	0.027488	0.427402	0.0590518	0.175042	0.0260397	0.249782	0.0542275	0.0105661	0.123663
34	0.272631	0.734056	0.992331	0.519584	0.201823	0.289569	0.208177	0.0564311	0.190909	0.0221064	0.0680056	0.0314364	0.0792548	0.0367252	0.274544	0.683251	0.989229	0.434299	0.3222	0.0292225	0.41396	0.0575233	0.172411	0.0260395	0.233253	0.0669348	0.0103665	0.126848
35	0.26414	0.714565	0.992298	0.52496	0.205122	0.350514	0.20568	0.0529956	0.186513	0.022222	0.0677102	0.031634	0.0934374	0.0357573	0.261948	0.657067	0.989246	0.404744	0.386163	0.0313264	0.401881	0.056218	0.168416	0.0260326	0.216378	0.0807047	0.0101296	0.130701
36	0.256589	0.691853	0.992263	0.531402	0.21043	0.417385	0.205236	0.0499053	0.180921	0.0223373	0.0675162	0.0320621	0.107006	0.0351594	0.250374	0.629159	0.989262	0.378387	0.455914	0.0338058	0.391481	0.0550608	0.163115	0.0260272	0.199517	0.0950594	0.00990496	0.135543
37	0.250123	0.666706	0.992226	0.538486	0.218421	0.487676	0.206829	0.0471571	0.174222	0.0224547	0.0674234	0.0333868	0.119546	0.0352016	0.239876	0.60006	0.989275	0.355766	0.527879	0.0366771	0.383486	0.0539971	0.156681	0.0260256	0.183013	0.109929	0.0097395	0.14194
38	0.244858	0.640087	0.992188	0.54586	0.229455	0.558513	0.210393	0.0447588	0.166646	0.0225701	0.0674352	0.0368029	0.130598	0.0361191	0.230507	0.570346	0.989283	0.337233	0.598436	0.0399064	0.378886	0.0529734	0.149307	0.0260232	0.167147	0.124926	0.00968691	0.150555
39	0.240864	0.61297	0.992151	0.553246	0.243406	0.627166	0.215768	0.0428466	0.158512	0.0226799	0.0675718	0.0432219	0.139994	0.0379192	0.222264	0.540606	0.989279	0.322865	0.664375	0.043414	0.378944	0.0519768	0.14121	0.0260281	0.15227	0.139248	0.00977785	0.162193
40	0.238112	0.586042	0.992114	0.560301	0.259582	0.691113	0.222694	0.0415049	0.150059	0.0227864	0.0677916	0.0522648	0.147941	0.0405674	0.215127	0.511402	0.989268	0.312286	0.723417	0.0471185	0.384632	0.0509785	0.132611	0.0260438	0.138796	0.152352	0.0100186	0.177397
41	0.236507	0.559771	0.992078	0.566812	0.276821	0.748269	0.230952	0.0406747	0.141495	0.0228881	0.0679607	0.0627381	0.154539	0.0440807	0.209016	0.483166	0.989251	0.304687	0.773969	0.0509292	0.396249	0.0499547	0.123708	0.0260649	0.12689	0.163843	0.0104207	0.196001
42	0.235884	0.53447	0.992044	0.572744	0.294192	0.796977	0.240332	0.0402082	0.132975	0.022984	0.06818	0.073516	0.159956	0.048239	0.203789	0.456253	0.989219	0.299272	0.815075	0.0547739	0.413936	0.0488487	0.114669	0.026094	0.116618	0.173332	0.0109721	0.217778
43	0.236159	0.510241	0.992011	0.578033	0.311489	0.836272	0.250779	0.0399212	0.124556	0.0230796	0.0685947	0.0837233	0.16434	0.0528723	0.199335	0.430923	0.989186	0.29537	0.846473	0.0586326	0.4378	0.047635	0.105723	0.0261277	0.108065	0.180735	0.0116091	0.242533
44	0.237307	0.486991	0.991977	0.582429	0.329454	0.865754	0.262632	0.0396783	0.116305	0.023177	0.0692236	0.0929245	0.167532	0.0577804	0.195569	0.407328	0.98915	0.292476	0.868244	0.06262	0.467948	0.0463088	0.097036	0.0261597	0.101095	0.185952	0.0122648	0.269847
45	0.239261	0.464647	0.991941	0.585775	0.349312	0.885501	0.276499	0.0394198	0.10832	0.0232786	0.0699541	0.101028	0.169473	0.062853	0.192415	0.385508	0.989115	0.290556	0.880778	0.0670803	0.504251	0.0448601	0.0887976	0.0261862	0.09569	0.18893	0.0130084	0.299477
46	0.241932	0.443088	0.991903	0.588001	0.372835	0.895918	0.292762	0.0391874	0.100621	0.0233846	0.0707399	0.108055	0.170189	0.068146	0.189791	0.365432	0.989088	0.289782	0.885075	0.0724485	0.545916	0.0432943	0.0811521	0.0262093	0.0917642	0.189785	0.0143032	0.330726
47	0.24519	0.422123	0.991864	0.589	0.402333	0.89771	0.311376	0.0389792	0.0932373	0.0234942	0.0713522	0.114632	0.169461	0.0737794	0.187592	0.347014	0.989075	0.290488	0.882749	0.0790923	0.591475	0.0416641	0.0742362	0.0262334	0.0890031	0.188663	0.0165892	0.362026
48	0.248877	0.401564	0.991825	0.5888	0.439567	0.891827	0.332024	0.0387754	0.0861972	0.0236043	0.0715818	0.121881	0.167255	0.0796455	0.18572	0.330088	0.989079	0.293069	0.875652	0.0870824	0.638735	0.0400554	0.0681301	0.0262609	0.0870691	0.186058	0.0198167	0.391766
49	0.252761	0.381351	0.991787	0.587618	0.484973	0.879069	0.353993	0.0386452	0.0794206	0.023714	0.0715075	0.130602	0.163879	0.0853023	0.184173	0.314568	0.989096	0.297627	0.865353	0.0960812	0.684822	0.0385351	0.0628224	0.0262913	0.085747	0.183043	0.0235061	0.418003
50	0.256713	0.361527	0.991751	0.58567	0.538263	0.860258	0.37639	0.0388361	0.0728662	0.0238226	0.071341	0.141044	0.159489	0.0903113	0.182995	0.300428	0.989112	0.303969	0.852785	0.105447	0.726773	0.0372002	0.0581468	0.0263168	0.0847279	0.180906	0.0271236	0.43901
51	0.261202	0.342259	0.991716	0.582991	0.597732	0.836243	0.398299	0.0396726	0.0665646	0.023926	0.0712505	0.152613	0.154107	0.0944979	0.182304	0.287642	0.989118	0.311955	0.838158	0.114439	0.761963	0.0361296	0.0540494	0.0263295	0.0837895	0.180573	0.0303649	0.453888
52	0.267987	0.323762	0.991681	0.579671	0.660514	0.807947	0.418897	0.041674	0.0605904	0.0240248	0.0715548	0.164634	0.147949	0.0981453	0.18224	0.276197	0.989101	0.32149	0.821028	0.122464	0.788492	0.0354662	0.0504575	0.0263293	0.0828511	0.182019	0.0330922	0.46245
53	0.280422	0.306209	0.991645	0.575966	0.723385	0.776361	0.437521	0.046051	0.0550162	0.0241142	0.0727241	0.176614	0.141198	0.101835	0.183119	0.266025	0.989052	0.33265	0.800925	0.129176	0.805523	0.0352789	0.0472767	0.0263193	0.0819637	0.184432	0.0352419	0.464912
54	0.301824	0.289719	0.991608	0.572365	0.783291	0.742526	0.453623	0.0547774	0.0499565	0.0241974	0.0751201	0.188093	0.134057	0.105969	0.185315	0.257014	0.988991	0.345643	0.777683	0.134473	0.813086	0.0360049	0.0444168	0.0262997	0.0813036	0.186727	0.0368137	0.461956
55	0.334015	0.274345	0.991571	0.569692	0.83771	0.70748	0.466867	0.068371	0.0454469	0.024265	0.0793105	0.198628	0.126934	0.110647	0.188956	0.249059	0.988922	0.360178	0.751537	0.138424	0.811868	0.0387248	0.0417923	0.026276	0.0812584	0.188034	0.0378215	0.45446
56	0.376837	0.26011	0.991536	0.569058	0.884769	0.672044	0.477207	0.0854218	0.041489	0.0243147	0.0858395	0.208101	0.120348	0.115664	0.193998	0.242097	0.98884	0.375348	0.723123	0.141181	0.802946	0.0443334	0.0393157	0.026255	0.0821675	0.187995	0.0382776	0.443408
57	0.428109	0.247023	0.991507	0.57146	0.923345	0.636781	0.48466	0.103834	0.0381113	0.0243464	0.0947169	0.216318	0.114625	0.120595	0.200217	0.23607	0.988757	0.389933	0.693389	0.142944	0.787541	0.0529151	0.0369864	0.0262363	0.0842188	0.186868	0.0382247	0.429806
58	0.484543	0.235125	0.991487	0.577316	0.953042	0.602114	0.489467	0.122136	0.0353557	0.0243607	0.10549	0.223386	0.109839	0.12518	0.207194	0.230959	0.98867	0.40272	0.663311	0.143914	0.766949	0.0635066	0.0348813	0.0262229	0.0873337	0.185077	0.0377981	0.414699
59	0.543683	0.224487	0.991474	0.586245	0.973862	0.5684	0.491955	0.139906	0.0332445	0.0243589	0.117441	0.229475	0.10599	0.129192	0.214547	0.226754	0.988573	0.412706	0.6338	0.144272	0.74232	0.0746934	0.0331519	0.026222	0.0910777	0.183158	0.0372244	0.398914
60	0.604235	0.215149	0.991467	0.597141	0.986098	0.535879	0.492568	0.15715	0.0318094	0.0243475	0.129671	0.234498	0.102978	0.132514	0.221966	0.22342	0.988477	0.419437	0.605538	0.144221	0.714607	0.0852596	0.0319376	0.0262309	0.0948314	0.18153	0.0368808	0.38316
61	0.664864	0.207075	0.991465	0.6086	0.99007	0.504721	0.491833	0.17385	0.0309995	0.0243308	0.14142	0.238208	0.100619	0.13514	0.229201	0.220915	0.98839	0.422877	0.578829	0.143959	0.684556	0.0943747	0.0312564	0.026248	0.0980713	0.180361	0.0373154	0.36816
62	0.72389	0.200159	0.991467	0.619572	0.986149	0.475101	0.49035	0.189859	0.0306499	0.0243103	0.152219	0.240327	0.0988274	0.137097	0.23602	0.21916	0.988304	0.423238	0.553681	0.143667	0.652689	0.101595	0.0310309	0.0262735	0.100433	0.179611	0.0390072	0.354426
63	0.779316	0.194282	0.99147	0.629699	0.974724	0.447108	0.488663	0.20489	0.0305209	0.0242927	0.162099	0.240522	0.0975489	0.138393	0.242183	0.218085	0.988218	0.420866	0.529976	0.143638	0.619415	0.106571	0.0311588	0.0263038	0.101759	0.179211	0.0421884	0.342161
64	0.828664	0.189304	0.991476	0.639615	0.956402	0.420685	0.487284	0.218608	0.0304115	0.0242746	0.171252	0.238632	0.0967317	0.139223	0.247489	0.217578	0.98813	0.416154	0.507498	0.144268	0.585123	0.109284	0.0315432	0.0263411	0.101994	0.17909	0.0469066	0.331435
65	0.869725	0.185085	0.991484	0.650712	0.932005	0.395807	0.486505	0.230561	0.0301919	0.0242585	0.179949	0.234625	0.096461	0.139624	0.251786	0.217512	0.988044	0.40948	0.486018	0.145971	0.550166	0.110118	0.0321235	0.0263821	0.101281	0.179163	0.0529892	0.321985
66	0.901365	0.181531	0.991491	0.664587	0.902564	0.372427	0.486459	0.240287	0.0298417	0.0242419	0.188638	0.22884	0.096936	0.139632	0.255019	0.217789	0.987975	0.4012	0.46545	0.149158	0.514965	0.109311	0.0328078	0.0264234	0.0998795	0.179478	0.0603036	0.313522
67	0.923133	0.178527	0.991498	0.682414	0.869103	0.350542	0.487245	0.247659	0.0293834	0.0242261	0.197653	0.22158	0.0983552	0.139231	0.25723	0.218295	0.987917	0.391629	0.445837	0.15424	0.479903	0.107105	0.0335567	0.0264641	0.0981402	0.180012	0.0686883	0.305628
68	0.935103	0.17594	0.991504	0.704391	0.832636	0.330264	0.48896	0.252854	0.0288558	0.0242089	0.206982	0.213116	0.100779	0.138249	0.258484	0.218952	0.987867	0.38107	0.42734	0.161571	0.445323	0.10389	0.0342936	0.0264961	0.0963169	0.180727	0.0780493	0.297777
69	0.938218	0.173673	0.991509	0.729734	0.794148	0.311619	0.491725	0.256314	0.0283126	0.0241923	0.216645	0.203899	0.104132	0.136601	0.25886	0.219752	0.98782	0.369847	0.410208	0.171407	0.411592	0.100133	0.0349858	0.0265194	0.0945597	0.181696	0.0883001	0.289774
70	0.933285	0.171661	0.991509	0.757263	0.7545	0.294643	0.495773	0.258242	0.0277784	0.0241785	0.226432	0.194337	0.108367	0.134318	0.258417	0.220676	0.98776	0.358224	0.394642	0.183973	0.378972	0.0962718	0.0355796	0.0265423	0.0928976	0.182913	0.0992713	0.281424
71	0.921108	0.169881	0.991504	0.785831	0.714422	0.279395	0.501255	0.258776	0.0272329	0.0241687	0.236122	0.184799	0.11362	0.131476	0.25723	0.221651	0.98769	0.346448	0.380738	0.199422	0.347626	0.0926283	0.0360289	0.0265622	0.0913433	0.184252	0.110709	0.272436
72	0.902706	0.168352	0.991495	0.814662	0.674495	0.265893	0.508368	0.258163	0.0266985	0.0241595	0.245376	0.175702	0.119912	0.128176	0.255387	0.222647	0.987612	0.334721	0.368458	0.217948	0.317699	0.0892504	0.0363361	0.0265742	0.0898374	0.185578	0.122426	0.262667
73	0.879038	0.167086	0.991484	0.843226	0.635169	0.254062	0.51734	0.256591	0.0261862	0.0241474	0.253787	0.167271	0.127185	0.124482	0.253026	0.223612	0.987534	0.323171	0.357747	0.239683	0.289282	0.0860354	0.0364746	0.0265799	0.0882723	0.18681	0.134182	0.251882
74	0.850824	0.166057	0.991474	0.87074	0.596716	0.24374	0.528273	0.253826	0.025699	0.0241305	0.260828	0.159422	0.13527	0.120498	0.25023	0.22452	0.987472	0.31191	0.348413	0.264685	0.26247	0.0828424	0.0364297	0.0265775	0.0866215	0.187782	0.145493	0.240017
75	0.818819	0.165322	0.991469	0.895934	0.559369	0.234687	0.541256	0.249739	0.0252254	0.0241045	0.266104	0.152004	0.143604	0.116484	0.247029	0.225367	0.987415	0.301028	0.340261	0.293016	0.23737	0.0795637	0.0361862	0.0265491	0.0848198	0.188442	0.15589	0.227163
76	0.783692	0.16501	0.991468	0.917243	0.523412	0.226594	0.556258	0.244117	0.0247457	0.0240684	0.26928	0.144865	0.151226	0.112632	0.24347	0.226201	0.98735	0.290542	0.333085	0.324819	0.214087	0.0761558	0.0357411	0.0264959	0.0827143	0.188712	0.164753	0.213486
77	0.746201	0.165451	0.991468	0.933093	0.489006	0.21916	0.572988	0.236887	0.0243193	0.024026	0.270001	0.137827	0.157551	0.108964	0.239641	0.227121	0.987304	0.280441	0.326724	0.360137	0.192655	0.0726812	0.0351368	0.0264327	0.0802506	0.188517	0.171427	0.199196
78	0.707034	0.167159	0.991468	0.942254	0.456249	0.212238	0.591023	0.228015	0.0240543	0.0239808	0.268175	0.130814	0.162238	0.105385	0.23557	0.2284	0.987268	0.270808	0.321173	0.399164	0.173082	0.0691337	0.0345586	0.0263655	0.0774146	0.187847	0.175564	0.184525
79	0.666896	0.170813	0.991468	0.944067	0.425246	0.205764	0.610158	0.217642	0.024086	0.0239304	0.263921	0.123795	0.16505	0.101908	0.23134	0.230478	0.987228	0.261712	0.316558	0.441992	0.155398	0.0655917	0.034381	0.0263103	0.0741956	0.186753	0.177454	0.169748
80	0.626487	0.177319	0.991465	0.938665	0.396078	0.199735	0.63013	0.20604	0.0246634	0.0238778	0.257458	0.116722	0.165988	0.0985267	0.227079	0.233974	0.987204	0.25324	0.313016	0.48832	0.1396	0.0621328	0.0350045	0.0262708	0.0706253	0.185434	0.177245	0.155104
81	0.586491	0.187777	0.991465	0.926516	0.368799	0.19417	0.650752	0.193504	0.0261273	0.0238199	0.24914	0.109643	0.165147	0.0954263	0.222925	0.239713	0.987193	0.245505	0.310664	0.537982	0.125655	0.0587382	0.0367352	0.0262383	0.0668028	0.184172	0.175274	0.140755
82	0.547512	0.20313	0.99147	0.908536	0.343434	0.189035	0.671825	0.180357	0.0289146	0.0237547	0.239347	0.102624	0.162682	0.0928213	0.219081	0.248457	0.987176	0.238585	0.309352	0.590434	0.113493	0.0553805	0.0396582	0.0262188	0.0629018	0.18314	0.172277	0.126861
83	0.510157	0.224017	0.991479	0.885804	0.320074	0.184248	0.693199	0.166862	0.0330625	0.023684	0.228475	0.0956947	0.158789	0.0909083	0.215847	0.260648	0.987169	0.232493	0.308699	0.644759	0.103039	0.0521092	0.0433816	0.02621	0.0591675	0.182251	0.168805	0.113542
84	0.474912	0.250723	0.991492	0.859474	0.298729	0.1797	0.714706	0.153315	0.0381166	0.0236117	0.216801	0.0889961	0.153775	0.0898179	0.21352	0.276472	0.987182	0.227217	0.308218	0.699719	0.0941979	0.049016	0.0474621	0.0262079	0.0558906	0.181325	0.165336	0.10089
85	0.442133	0.282856	0.99151	0.830678	0.27934	0.175304	0.736153	0.139995	0.0438593	0.0235393	0.204614	0.0826903	0.147936	0.0895102	0.212436	0.296154	0.987202	0.222717	0.30754	0.753983	0.0868748	0.0463205	0.0516928	0.0262133	0.0533013	0.180148	0.162314	0.0889913
86	0.412058	0.319624	0.991523	0.800527	0.261854	0.170987	0.75759	0.127119	0.0503188	0.023474	0.191984	0.0768958	0.141466	0.090019	0.212959	0.320073	0.987231	0.218906	0.306311	0.805953	0.0809869	0.0442978	0.0559757	0.0262249	0.0515322	0.178452	0.160236	0.0779156
87	0.384942	0.360683	0.991537	0.770091	0.246199	0.16674	0.779365	0.114898	0.0579375	0.0234151	0.178969	0.0717397	0.134534	0.0913377	0.215677	0.349119	0.987274	0.215678	0.304311	0.853917	0.0764397	0.0431417	0.0604317	0.0262386	0.0504763	0.176095	0.159393	0.0677478
88	0.361236	0.406419	0.991552	0.740292	0.232214	0.162569	0.801846	0.10359	0.0672225	0.02336	0.165665	0.0672391	0.127234	0.0931851	0.221674	0.384933	0.987318	0.212963	0.301374	0.896264	0.0731127	0.0431194	0.0651791	0.0262538	0.0498791	0.173015	0.159863	0.0585243
89	0.341788	0.456828	0.991571	0.711768	0.219795	0.158421	0.825408	0.0934832	0.0782651	0.0233099	0.152228	0.0632787	0.119571	0.0952497	0.232893	0.428743	0.987367	0.210671	0.297369	0.931573	0.0708921	0.0449154	0.070535	0.0262604	0.0495243	0.169161	0.161344	0.0502794
90	0.327342	0.510912	0.991595	0.685078	0.208916	0.154256	0.850079	0.0855653	0.0910015	0.0232623	0.138916	0.0596919	0.1116	0.0974527	0.251334	0.480084	0.987423	0.208745	0.292184	0.958518	0.0696421	0.0509689	0.0769508	0.026252	0.0492376	0.164464	0.163441	0.0430225
91	0.318248	0.566706	0.991628	0.660946	0.199543	0.150084	0.875436	0.0819639	0.104788	0.0232148	0.126102	0.0563583	0.103446	0.099633	0.277872	0.53659	0.987486	0.207169	0.285837	0.975997	0.0691812	0.0639067	0.0846601	0.0262222	0.0490271	0.158883	0.165888	0.0367529
92	0.314522	0.621991	0.991666	0.639841	0.191627	0.14592	0.90066	0.0844418	0.119094	0.0231704	0.114296	0.0532503	0.0952445	0.101689	0.312589	0.594877	0.987552	0.205941	0.278415	0.983275	0.0693204	0.0841843	0.0934602	0.0261695	0.0489223	0.152409	0.168239	0.0314689
93	0.315801	0.674419	0.991706	0.621936	0.185104	0.141773	0.924587	0.0923573	0.133915	0.0231282	0.104088	0.0503689	0.087125	0.103689	0.354394	0.6516	0.987625	0.20507	0.270091	0.980163	0.0698886	0.109207	0.102687	0.0261014	0.048893	0.145097	0.170147	0.027174
94	0.321641	0.722245	0.991744	0.60748	0.179889	0.137687	0.946085	0.103257	0.148839	0.0230849	0.0960042	0.0477497	0.0791836	0.10572	0.401449	0.704307	0.987719	0.204652	0.261084	0.966797	0.0707238	0.135951	0.111513	0.0260219	0.0489884	0.137057	0.171282	0.0238665
95	0.331512	0.764595	0.99178	0.5965	0.175875	0.133716	0.963974	0.115183	0.163481	0.0230401	0.0906973	0.0454222	0.0714993	0.107725	0.451704	0.751698	0.987831	0.204916	0.25165	0.943904	0.071678	0.162241	0.119499	0.0259457	0.0493718	0.128482	0.171455	0.0214925
96	0.344698	0.80127	0.991814	0.589301	0.172953	0.129899	0.976984	0.127202	0.177949	0.0229882	0.0887288	0.0433673	0.0641408	0.109722	0.503414	0.793411	0.987958	0.206503	0.242041	0.912526	0.0726525	0.186452	0.126622	0.0258858	0.0502317	0.119564	0.170417	0.0199463
97	0.360372	0.83237	0.991849	0.58699	0.170981	0.126257	0.983866	0.139038	0.191629	0.0229274	0.0902063	0.0415052	0.0571581	0.111888	0.555138	0.829902	0.988098	0.210752	0.232458	0.873979	0.0735691	0.207309	0.133086	0.0258435	0.0522434	0.11053	0.168046	0.0190669
98	0.378107	0.858124	0.991886	0.590985	0.169863	0.122825	0.983508	0.150725	0.203461	0.0228592	0.0946646	0.0397603	0.0505926	0.114264	0.606061	0.861609	0.988232	0.219775	0.223052	0.829632	0.074355	0.224539	0.13906	0.0258186	0.057038	0.101568	0.16438	0.0186424
99	0.397956	0.878695	0.991923	0.602183	0.169512	0.119633	0.975112	0.16195	0.213011	0.0227895	0.101241	0.0380681	0.044471	0.116747	0.65624	0.888497	0.988357	0.236241	0.213908	0.780862	0.074986	0.238011	0.14454	0.0258139	0.0665025	0.0928433	0.159488	0.0184712
100	0.420505	0.894287	0.991967	0.619709	0.169817	0.11668	0.958445	0.172082	0.220228	0.0227131	0.108955	0.0363807	0.0388356	0.119141	0.706227	0.910251	0.988477	0.262825	0.205084	0.728996	0.0755049	0.24796	0.149509	0.0258086	0.0809541	0.084466	0.15347	0.0183951
	RIGHT
	EMG RRectusFem		EMG RVastusLat		EMG RSemitendi		EMG RBicepsFem		EMG RGastrocMed		EMG RSoleus		EMG RTibialisA		EMG LRectusFem		EMG LVastusLat		EMG LSemitendi		EMG LBicepsFem		EMG LGastrocMed		EMG LSoleus		EMG LTibialisA
%	mean	std	mean	std	mean	std	mean	std	mean	std	mean	std	mean	std	mean	std	mean	std	mean	std	mean	std	mean	std	mean	std	mean	std
1	0.29165	0.889183	0.0810553	0.617225	0.189785	0.341956	0.98822	0.0860675	0.182768	0.0189553	0.383153	0.0441416	0.0665045	0.0264201	0.407048	0.89517	0.320718	0.247153	0.417193	0.991592	0.58538	0.114677	0.166765	0.0829115	0.0399324	0.0944742	0.0239528	0.0692086
2	0.294781	0.879574	0.0889556	0.661819	0.187851	0.325228	0.98824	0.0848985	0.179183	0.0217237	0.411843	0.0424825	0.0608982	0.0264374	0.444594	0.886	0.340322	0.250301	0.396615	0.991551	0.58466	0.123442	0.163835	0.0896902	0.0399366	0.0878268	0.024051	0.0691173
3	0.299637	0.866996	0.0976777	0.703381	0.186185	0.309925	0.988273	0.0839099	0.176227	0.0243851	0.435316	0.040868	0.0559633	0.0264558	0.489867	0.870228	0.36002	0.253814	0.376389	0.991513	0.582954	0.132045	0.159926	0.0953716	0.0399502	0.0813099	0.0241505	0.0686252
4	0.306229	0.852446	0.106599	0.739702	0.184868	0.296047	0.988322	0.0828767	0.175014	0.0267554	0.452486	0.0393573	0.0517145	0.026463	0.542248	0.848862	0.379463	0.258006	0.356622	0.991476	0.580338	0.140573	0.155143	0.0993081	0.0404883	0.074917	0.0242485	0.0677402
5	0.314491	0.836144	0.115001	0.76895	0.184127	0.283539	0.988369	0.0817731	0.176086	0.0287716	0.463137	0.038038	0.0480971	0.0264628	0.600309	0.822881	0.398326	0.263823	0.337487	0.991439	0.577035	0.148815	0.149485	0.10155	0.0427206	0.0687072	0.0243436	0.0666402
6	0.324334	0.817656	0.122341	0.789895	0.184233	0.272332	0.988401	0.0806731	0.179105	0.0304304	0.467533	0.0370658	0.0450391	0.0264507	0.66144	0.793153	0.416191	0.273488	0.319196	0.991403	0.573323	0.157341	0.143122	0.102558	0.0481396	0.0627836	0.0244322	0.0654982
7	0.335724	0.796375	0.128387	0.801917	0.185536	0.262345	0.988402	0.0795734	0.182898	0.031722	0.466205	0.0367041	0.0424285	0.0264278	0.722482	0.760688	0.43266	0.289921	0.301892	0.991367	0.569483	0.166451	0.136257	0.103058	0.0576552	0.057218	0.0245112	0.0648551
8	0.348896	0.77209	0.133139	0.805102	0.188323	0.253482	0.988376	0.0785659	0.186175	0.0326445	0.459946	0.0375982	0.0401419	0.0263991	0.780478	0.726481	0.44734	0.315743	0.28564	0.991335	0.56606	0.175997	0.129188	0.103872	0.0709953	0.0521042	0.0245715	0.0653604
9	0.363402	0.745073	0.136685	0.800079	0.19263	0.245674	0.988325	0.0781617	0.188096	0.0331961	0.44973	0.0408147	0.0380546	0.0263726	0.83291	0.691329	0.45974	0.352137	0.270464	0.991305	0.563859	0.185288	0.12234	0.105581	0.0870859	0.0474992	0.0246106	0.0679395
10	0.378349	0.716019	0.139199	0.787799	0.19824	0.238871	0.988251	0.0789208	0.188534	0.0333728	0.436442	0.0468727	0.0361492	0.0263541	0.877957	0.655941	0.469575	0.398072	0.256383	0.991281	0.563774	0.193822	0.116178	0.108135	0.104388	0.0434175	0.0246283	0.0734516
11	0.392571	0.685895	0.140872	0.76938	0.204868	0.233039	0.988161	0.0811727	0.187794	0.0332296	0.420902	0.0556388	0.0344818	0.026353	0.914664	0.620855	0.476895	0.451261	0.24344	0.991261	0.566698	0.20167	0.110972	0.111252	0.121381	0.0398509	0.024624	0.0822731
12	0.40477	0.655765	0.141869	0.746074	0.212118	0.228147	0.988067	0.0846665	0.186319	0.0329529	0.403956	0.0662161	0.0331243	0.026371	0.942614	0.586443	0.481828	0.508962	0.231711	0.991252	0.57298	0.208978	0.106682	0.114603	0.137529	0.0368701	0.0245974	0.093863
13	0.413932	0.626552	0.142417	0.719078	0.219653	0.224173	0.98797	0.0886418	0.184697	0.0328805	0.38638	0.0773748	0.0321403	0.0264061	0.961875	0.553094	0.484666	0.569287	0.221252	0.991247	0.582101	0.215835	0.103219	0.117841	0.152685	0.0345411	0.0245595	0.107244
14	0.419736	0.598907	0.142759	0.689473	0.227156	0.221054	0.987866	0.092408	0.183515	0.0334819	0.368794	0.0879811	0.0315396	0.0264585	0.972747	0.521156	0.485841	0.630544	0.212109	0.991247	0.592938	0.222659	0.100504	0.120846	0.166964	0.0329189	0.0245166	0.121192
15	0.42229	0.572948	0.143123	0.65794	0.234463	0.218696	0.987759	0.0955351	0.182657	0.0352933	0.351761	0.0971326	0.0312161	0.0265241	0.975543	0.490696	0.485967	0.691825	0.204205	0.991242	0.60427	0.228849	0.0983799	0.123575	0.179661	0.0319588	0.024468	0.134622
16	0.421844	0.548629	0.143745	0.625118	0.241242	0.21705	0.987656	0.0977942	0.182122	0.038654	0.335985	0.104359	0.0311073	0.0265977	0.970419	0.461822	0.485533	0.750818	0.197481	0.991237	0.61523	0.233811	0.0967235	0.126101	0.191482	0.0314399	0.0244148	0.146704
17	0.418789	0.525675	0.144961	0.591326	0.247264	0.216051	0.987564	0.0991514	0.18187	0.0436972	0.32176	0.109357	0.0311937	0.0266764	0.957884	0.434561	0.484978	0.805453	0.191824	0.99123	0.625714	0.23706	0.0955967	0.128421	0.202526	0.0311323	0.0243616	0.157296
18	0.413514	0.503762	0.147121	0.556792	0.252337	0.215608	0.987487	0.0995764	0.181791	0.0503105	0.309028	0.112155	0.0314982	0.0267599	0.938637	0.40888	0.4847	0.853289	0.187108	0.991223	0.63651	0.23819	0.095062	0.130529	0.213062	0.0308805	0.0243078	0.166577
19	0.406393	0.482568	0.150502	0.521827	0.256309	0.215619	0.987423	0.099168	0.181752	0.0583736	0.29758	0.113032	0.0320478	0.0268453	0.913558	0.384636	0.48496	0.892555	0.183164	0.99122	0.649087	0.236935	0.0951284	0.132354	0.223104	0.0305616	0.0242541	0.175239
20	0.397763	0.462105	0.155379	0.48685	0.259126	0.216001	0.98737	0.098157	0.181879	0.0676836	0.287076	0.112275	0.0327995	0.026925	0.883704	0.36186	0.485835	0.922112	0.17986	0.991221	0.664887	0.233504	0.0959128	0.133843	0.232243	0.0301493	0.0242066	0.183777
21	0.387943	0.442503	0.162045	0.45212	0.260954	0.216615	0.98732	0.0968064	0.182219	0.0779716	0.277066	0.110104	0.0336737	0.0269968	0.850191	0.340613	0.487437	0.941744	0.177048	0.991221	0.684735	0.228136	0.0975693	0.134809	0.240005	0.0296718	0.0241676	0.192663
22	0.377236	0.424045	0.170919	0.41801	0.261905	0.21739	0.987264	0.0952815	0.182798	0.0889938	0.267281	0.106952	0.0345576	0.0270626	0.813877	0.320991	0.489847	0.951684	0.174618	0.99122	0.708481	0.221071	0.100122	0.135044	0.246032	0.0291411	0.0241354	0.202213
23	0.365929	0.407017	0.182285	0.384833	0.262067	0.218312	0.987204	0.0937677	0.183586	0.100546	0.257541	0.103363	0.0353291	0.027118	0.775664	0.303042	0.49322	0.952742	0.172453	0.991217	0.735265	0.212731	0.103532	0.134563	0.250404	0.0285312	0.0241092	0.212381
24	0.354276	0.39172	0.196211	0.352814	0.261496	0.219337	0.987152	0.0922506	0.184588	0.112361	0.247656	0.0996995	0.0359424	0.0271609	0.736298	0.286887	0.497687	0.945667	0.170523	0.991215	0.764084	0.203589	0.107785	0.133349	0.253355	0.0278419	0.0240827	0.22295
25	0.342523	0.378167	0.212828	0.322124	0.260248	0.22041	0.987105	0.0907428	0.185737	0.124229	0.237454	0.096193	0.0363819	0.0271942	0.696401	0.272484	0.503472	0.931559	0.168838	0.991217	0.793622	0.19404	0.112963	0.131365	0.255125	0.0270961	0.0240547	0.233514
26	0.330825	0.366235	0.232391	0.292924	0.258344	0.221461	0.987064	0.0892655	0.186819	0.135788	0.226776	0.0928267	0.0366317	0.0272208	0.656557	0.259743	0.510843	0.911401	0.167398	0.991222	0.823086	0.184399	0.119103	0.128571	0.255831	0.0263246	0.024022	0.243653
27	0.319298	0.355808	0.255142	0.265362	0.255881	0.222429	0.987039	0.0877036	0.18771	0.146701	0.215516	0.0894497	0.0366659	0.0272312	0.617332	0.248539	0.520029	0.886154	0.166231	0.991229	0.851673	0.174874	0.126128	0.125004	0.255515	0.02561	0.0239863	0.252835
28	0.308073	0.346779	0.281144	0.239544	0.252904	0.223276	0.987018	0.0860403	0.188401	0.156791	0.203647	0.08595	0.0364864	0.0272188	0.57909	0.238697	0.531126	0.856653	0.165399	0.99124	0.878301	0.165466	0.133908	0.120664	0.25414	0.0250204	0.0239448	0.260585
29	0.297203	0.338987	0.310432	0.215583	0.249472	0.224065	0.986998	0.0841918	0.188807	0.165525	0.191259	0.0822901	0.0361174	0.0271811	0.542175	0.229995	0.544236	0.823593	0.165011	0.991253	0.901628	0.15611	0.141931	0.115806	0.251536	0.0245492	0.0238998	0.266592
30	0.286738	0.332323	0.343197	0.193564	0.245718	0.224977	0.986992	0.0820042	0.188868	0.17227	0.178501	0.0784823	0.0356771	0.0271194	0.506823	0.222187	0.55938	0.787694	0.165294	0.991267	0.920308	0.146769	0.149369	0.110713	0.247578	0.024187	0.023849	0.270569
31	0.276778	0.32665	0.379532	0.173515	0.241713	0.226211	0.987002	0.0793807	0.188512	0.176569	0.165552	0.0745628	0.0354228	0.0270338	0.473107	0.215082	0.576284	0.749682	0.166621	0.991283	0.933163	0.137485	0.155634	0.105651	0.2422	0.0239426	0.023794	0.272185
32	0.26735	0.321922	0.419489	0.15543	0.237509	0.228109	0.987007	0.0762985	0.187755	0.178202	0.152587	0.0705816	0.035699	0.0269392	0.441089	0.208569	0.594651	0.710155	0.169582	0.991299	0.939302	0.128324	0.160386	0.100788	0.235255	0.0239829	0.0237361	0.271295
33	0.258469	0.318133	0.463099	0.13928	0.233207	0.231165	0.987014	0.072812	0.18662	0.177227	0.139785	0.0666286	0.0369115	0.0268466	0.410824	0.202556	0.61409	0.669819	0.174976	0.991313	0.938398	0.119353	0.163308	0.0961725	0.226708	0.0248851	0.0236782	0.267913
34	0.250194	0.315334	0.510132	0.125026	0.228904	0.235925	0.987027	0.0690792	0.185207	0.174083	0.127288	0.0627722	0.0394005	0.0267564	0.382343	0.197006	0.634287	0.629335	0.183691	0.991326	0.930576	0.110684	0.16437	0.0919248	0.216726	0.0271995	0.0236183	0.262171
35	0.242623	0.313525	0.56028	0.112631	0.224734	0.242984	0.987023	0.0653372	0.183687	0.169181	0.115211	0.0590177	0.0431255	0.0266881	0.355698	0.191873	0.654908	0.589306	0.196651	0.991342	0.916325	0.102403	0.163629	0.0882074	0.205507	0.0312899	0.0235531	0.254364
36	0.235756	0.312547	0.612721	0.101999	0.220898	0.252894	0.987006	0.0617956	0.182284	0.163354	0.103648	0.0553868	0.0478014	0.0266501	0.330973	0.187101	0.675732	0.550311	0.214579	0.991358	0.896645	0.0945219	0.161258	0.0852582	0.193308	0.037215	0.0234856	0.244925
37	0.229662	0.31205	0.666478	0.0930369	0.217726	0.266006	0.98699	0.0585924	0.180954	0.15734	0.0926768	0.0518869	0.053	0.0266362	0.308261	0.182599	0.696706	0.512895	0.237945	0.991379	0.872637	0.0870907	0.157408	0.0832714	0.180439	0.0443956	0.0234137	0.234148
38	0.224372	0.311637	0.720417	0.0856367	0.215591	0.282709	0.986973	0.0558188	0.179616	0.152017	0.0823673	0.0486239	0.0582401	0.0266392	0.28759	0.178288	0.717815	0.47752	0.26676	0.991406	0.845521	0.0801629	0.152394	0.0823991	0.167228	0.0521944	0.0233369	0.222325
39	0.219871	0.310986	0.773045	0.0796895	0.215034	0.303611	0.986959	0.0535938	0.178144	0.148198	0.0727679	0.045879	0.0635809	0.0266508	0.268969	0.174128	0.739245	0.44466	0.300685	0.991436	0.816486	0.0738095	0.146536	0.0825142	0.153955	0.0605123	0.023257	0.209609
40	0.216099	0.309737	0.822815	0.075077	0.216847	0.329581	0.986962	0.0519781	0.1763	0.146417	0.0639336	0.0439498	0.0692767	0.026659	0.252286	0.170064	0.761239	0.414784	0.339295	0.991464	0.786591	0.0681586	0.140023	0.0833339	0.140829	0.0697537	0.0231829	0.196166
41	0.212971	0.307615	0.868222	0.071693	0.222392	0.36182	0.986983	0.0509884	0.173884	0.147008	0.0559266	0.0435075	0.0757095	0.0266583	0.237359	0.166067	0.784166	0.388533	0.382283	0.991494	0.756692	0.0633371	0.133036	0.0846464	0.128002	0.0803298	0.02311	0.182219
42	0.210374	0.304446	0.907668	0.0694252	0.23315	0.401309	0.987026	0.0504853	0.170822	0.14995	0.0487754	0.0471934	0.0826843	0.0266451	0.224069	0.162127	0.808328	0.366633	0.429354	0.991525	0.727594	0.0593124	0.125726	0.0864042	0.115924	0.0918203	0.0230417	0.167944
43	0.208236	0.300077	0.939752	0.0681553	0.250552	0.447869	0.987081	0.0502891	0.166967	0.154748	0.042459	0.0589684	0.0896261	0.026617	0.212332	0.158203	0.833794	0.349553	0.479691	0.991557	0.699838	0.0559862	0.118123	0.0887468	0.106016	0.103638	0.0229761	0.153498
44	0.206546	0.294438	0.963302	0.0677404	0.275167	0.500318	0.987135	0.0502374	0.162197	0.160704	0.0369733	0.0794401	0.0957289	0.0265634	0.202088	0.154239	0.860065	0.337429	0.53226	0.991595	0.67402	0.0532002	0.110242	0.0915317	0.100645	0.115667	0.0229102	0.139204
45	0.205292	0.287581	0.977417	0.067984	0.306903	0.556049	0.987184	0.0502413	0.15647	0.167107	0.0323013	0.106326	0.100943	0.0264822	0.193312	0.150235	0.886408	0.330118	0.585531	0.991637	0.650705	0.0507762	0.102207	0.0945166	0.101488	0.127766	0.0228437	0.125438
46	0.204462	0.279632	0.981505	0.0687042	0.345062	0.612187	0.987236	0.0502123	0.149806	0.173273	0.0284359	0.136142	0.105408	0.026382	0.186005	0.146205	0.911838	0.327367	0.637596	0.991681	0.63028	0.0485939	0.0941442	0.0974127	0.107787	0.140052	0.0227757	0.112782
47	0.204061	0.270822	0.975371	0.0697291	0.388375	0.666262	0.987292	0.0500795	0.142296	0.178579	0.0253556	0.165886	0.109658	0.0262673	0.180137	0.142183	0.935248	0.32912	0.686722	0.991723	0.612983	0.0465989	0.0861493	0.0999074	0.117075	0.152766	0.0227075	0.101914
48	0.20413	0.261406	0.959351	0.0708949	0.435326	0.716476	0.987365	0.0498028	0.134094	0.18256	0.0230231	0.193518	0.114228	0.0261445	0.175619	0.138209	0.955485	0.335284	0.731565	0.991762	0.599178	0.0447876	0.07831	0.102054	0.127433	0.16557	0.0226381	0.0935963
49	0.204885	0.251644	0.934188	0.0720853	0.484343	0.761996	0.987458	0.0493684	0.125382	0.184881	0.0213469	0.217712	0.119147	0.0260313	0.17233	0.134336	0.971541	0.345362	0.771238	0.991796	0.589275	0.0431672	0.0706951	0.104248	0.138088	0.177866	0.0225686	0.0886723
50	0.207085	0.24185	0.900974	0.0732252	0.534099	0.802471	0.987558	0.0488579	0.116439	0.185267	0.0201964	0.237752	0.124247	0.0259349	0.17014	0.130604	0.982452	0.358657	0.805252	0.99183	0.584044	0.0416893	0.0633884	0.106962	0.148958	0.189393	0.0224903	0.0879067
51	0.212311	0.232161	0.860789	0.0742276	0.58383	0.83811	0.987629	0.0489746	0.107363	0.1836	0.0194231	0.253346	0.129658	0.0258915	0.168932	0.127034	0.986923	0.374505	0.833568	0.991849	0.584845	0.0402091	0.0564402	0.110606	0.16013	0.19939	0.0224117	0.0915603
52	0.222903	0.222717	0.815138	0.075058	0.633133	0.869015	0.987681	0.0518221	0.0983971	0.18002	0.018894	0.265027	0.135072	0.0258974	0.168527	0.123667	0.983912	0.392455	0.85646	0.991857	0.592564	0.038637	0.0499171	0.115095	0.171266	0.207222	0.0223314	0.0990182
53	0.241803	0.213585	0.765488	0.0757222	0.682288	0.894995	0.987716	0.0594225	0.089721	0.174725	0.0185073	0.273267	0.140258	0.0259451	0.168805	0.12051	0.972913	0.412747	0.874322	0.99186	0.606752	0.037002	0.0438691	0.120103	0.181651	0.212779	0.0222569	0.108739
54	0.271657	0.204806	0.7131	0.0762927	0.731542	0.915545	0.987733	0.0717929	0.0814189	0.167897	0.01815	0.278552	0.145152	0.0260314	0.169712	0.117559	0.95376	0.435967	0.887374	0.991856	0.625684	0.0353686	0.0383346	0.124926	0.190506	0.216421	0.0221918	0.119073
55	0.314137	0.196432	0.659155	0.0770887	0.780559	0.930212	0.987748	0.0872167	0.0735754	0.15977	0.017631	0.280908	0.149606	0.0261253	0.171187	0.114829	0.926951	0.462068	0.895701	0.991849	0.646594	0.0337462	0.0333302	0.128794	0.197369	0.218892	0.0221386	0.128789
56	0.36891	0.188574	0.604804	0.0789293	0.828281	0.938802	0.98777	0.103913	0.0662838	0.15066	0.0170204	0.280252	0.153309	0.0261741	0.173127	0.11235	0.89366	0.490175	0.899357	0.991853	0.666523	0.0322072	0.0288801	0.131135	0.202121	0.221083	0.0220819	0.137057
57	0.433212	0.181273	0.550976	0.0833319	0.872845	0.94184	0.987775	0.120748	0.0594744	0.140789	0.0173599	0.276543	0.156175	0.0261882	0.175402	0.110162	0.855419	0.518485	0.898361	0.991862	0.68327	0.0308559	0.0250028	0.131596	0.204917	0.223779	0.022023	0.143464
58	0.502862	0.174603	0.498511	0.0924041	0.911871	0.940521	0.987763	0.137568	0.0531111	0.130426	0.020815	0.270107	0.158073	0.0261733	0.177918	0.108341	0.813985	0.544834	0.892828	0.991875	0.695776	0.0297232	0.0217119	0.130081	0.206065	0.227175	0.0219584	0.147924
59	0.574063	0.168618	0.448092	0.107879	0.943152	0.93617	0.987745	0.153995	0.0471943	0.119812	0.0285083	0.261433	0.158971	0.0261279	0.180564	0.106944	0.771054	0.567376	0.88322	0.991893	0.703906	0.0288474	0.0190471	0.126824	0.205841	0.230799	0.0218855	0.150631
60	0.643342	0.163309	0.400248	0.13071	0.965124	0.929829	0.987724	0.16932	0.0417401	0.109156	0.038844	0.251367	0.159038	0.0260624	0.183248	0.106059	0.728158	0.584994	0.870154	0.991915	0.708132	0.0282361	0.017076	0.122289	0.204539	0.233775	0.0218061	0.151938
61	0.707531	0.158667	0.355389	0.160874	0.977102	0.921868	0.987704	0.183195	0.0367895	0.0986458	0.0499921	0.240496	0.158553	0.0259868	0.185917	0.105758	0.686443	0.597263	0.85431	0.991936	0.709076	0.027849	0.0158094	0.116985	0.202336	0.235585	0.0217223	0.15225
62	0.764791	0.154687	0.313753	0.197765	0.979261	0.912168	0.987687	0.19532	0.0323927	0.0884426	0.0609045	0.229209	0.157561	0.0259169	0.188556	0.106024	0.646714	0.604445	0.836637	0.991952	0.707295	0.0276736	0.0152343	0.111405	0.199367	0.236063	0.021642	0.151944
63	0.814454	0.151342	0.275451	0.240283	0.972208	0.900594	0.987669	0.205322	0.028602	0.0786917	0.0706975	0.217749	0.155948	0.0258666	0.191128	0.106787	0.609558	0.606992	0.81823	0.991962	0.703227	0.0276421	0.0152345	0.105925	0.195714	0.235369	0.0215664	0.151162
64	0.856214	0.148579	0.240545	0.286259	0.956736	0.887399	0.987651	0.213155	0.0255055	0.0695103	0.0787115	0.206285	0.153708	0.0258395	0.193603	0.107965	0.575463	0.605283	0.800133	0.991965	0.697346	0.027678	0.0156278	0.100686	0.191498	0.233852	0.021501	0.149897
65	0.889863	0.146343	0.208963	0.33281	0.933902	0.873161	0.987638	0.219061	0.0231588	0.0609841	0.0850265	0.194938	0.150893	0.0258326	0.19597	0.109385	0.54458	0.599769	0.783367	0.991958	0.689968	0.027724	0.01627	0.0956867	0.186756	0.231926	0.0214439	0.148127
66	0.915376	0.144562	0.180581	0.377184	0.904759	0.858768	0.987629	0.223581	0.0215664	0.0531523	0.0900005	0.183879	0.147666	0.0258449	0.198185	0.110863	0.51687	0.590882	0.768842	0.991943	0.681218	0.0277488	0.017015	0.0910692	0.181519	0.229775	0.0214007	0.145756
67	0.932876	0.14315	0.15525	0.416975	0.870343	0.845126	0.987614	0.227564	0.0206826	0.0460254	0.0940593	0.173196	0.144479	0.0258712	0.200196	0.112261	0.491908	0.579018	0.757193	0.991923	0.671305	0.027724	0.017788	0.0869905	0.175822	0.227626	0.0213681	0.14265
68	0.942315	0.142037	0.132834	0.4505	0.831697	0.833019	0.987593	0.231862	0.0203665	0.0396193	0.0976374	0.16283	0.141982	0.0259109	0.201953	0.113468	0.469037	0.564543	0.749052	0.991897	0.660441	0.0276069	0.0185441	0.0835442	0.169663	0.225726	0.0213493	0.138761
69	0.944247	0.141153	0.113104	0.477458	0.790012	0.823231	0.987548	0.236917	0.0204159	0.0339071	0.101073	0.152762	0.140572	0.0259671	0.203376	0.114409	0.447457	0.54793	0.74462	0.991865	0.648736	0.0274202	0.019184	0.0806581	0.163041	0.224324	0.0213468	0.13409
70	0.939732	0.140452	0.0958862	0.498427	0.746381	0.816322	0.987471	0.243208	0.0206675	0.0288793	0.104375	0.142904	0.140573	0.0260388	0.204416	0.115052	0.426706	0.529532	0.743812	0.991831	0.636373	0.0271926	0.0196345	0.0780517	0.15597	0.223475	0.0213553	0.128669
71	0.929708	0.139908	0.0810356	0.514656	0.701791	0.812498	0.987374	0.250997	0.0210101	0.0245311	0.107456	0.133185	0.142097	0.0261183	0.205076	0.115384	0.406581	0.509746	0.746471	0.991793	0.62357	0.0269482	0.0198685	0.0754435	0.148509	0.223191	0.0213743	0.122786
72	0.914859	0.13949	0.068378	0.527361	0.657161	0.811624	0.98727	0.259996	0.0213487	0.0208773	0.110203	0.123572	0.14493	0.0261955	0.205362	0.115418	0.38711	0.489049	0.752113	0.991752	0.61048	0.0267364	0.0198795	0.0727169	0.14078	0.223408	0.021404	0.116739
73	0.895754	0.139132	0.05773	0.537326	0.613279	0.813086	0.987174	0.26988	0.0215816	0.0179139	0.112513	0.114109	0.148827	0.0262663	0.205314	0.115196	0.368429	0.46794	0.759902	0.991709	0.597321	0.02659	0.0196681	0.0698131	0.132927	0.223802	0.0214454	0.110742
74	0.872819	0.13879	0.0489188	0.544768	0.570824	0.815905	0.987111	0.280178	0.0216442	0.0156129	0.114212	0.104868	0.153351	0.026328	0.205052	0.114768	0.35064	0.446881	0.768816	0.991668	0.58437	0.0265834	0.0192641	0.066761	0.125132	0.22402	0.0214945	0.104922
75	0.84636	0.138473	0.0417825	0.549474	0.530508	0.8191	0.987086	0.290183	0.021494	0.0139388	0.115195	0.0959288	0.158002	0.0263839	0.204649	0.114172	0.333795	0.42634	0.777819	0.991626	0.571885	0.0267103	0.0186772	0.0635969	0.117554	0.224007	0.0215523	0.0993116
76	0.816735	0.138211	0.0361633	0.550891	0.493159	0.821514	0.987089	0.299184	0.0211139	0.0128041	0.11542	0.0874057	0.162346	0.026442	0.204133	0.113447	0.317919	0.406828	0.785849	0.991586	0.560214	0.0269356	0.0179527	0.0603649	0.110238	0.223732	0.0216163	0.0939968
77	0.784389	0.138056	0.0318691	0.54861	0.459492	0.822035	0.987117	0.306386	0.0205536	0.0120974	0.115026	0.0795209	0.166133	0.0265081	0.203546	0.112683	0.303027	0.388762	0.792043	0.991546	0.549678	0.0272109	0.0171325	0.0571464	0.103252	0.222982	0.021687	0.0890966
78	0.749863	0.138179	0.0287144	0.54253	0.429947	0.819986	0.987154	0.311022	0.0199158	0.0117241	0.114308	0.0725761	0.169292	0.02658	0.202881	0.11213	0.289143	0.37237	0.795873	0.991506	0.540459	0.0274636	0.016274	0.0540774	0.096574	0.221738	0.0217675	0.0847236
79	0.713577	0.139092	0.0265301	0.532929	0.404532	0.815109	0.987192	0.312361	0.0193588	0.0115628	0.113663	0.0668187	0.171762	0.0266558	0.202123	0.112339	0.276253	0.357667	0.797229	0.991465	0.532705	0.0276223	0.0155468	0.0512545	0.0901756	0.220115	0.0218561	0.0809435
80	0.675983	0.141641	0.0251619	0.520392	0.382686	0.807452	0.987241	0.310066	0.0191757	0.011491	0.113382	0.0623403	0.173541	0.0267264	0.201267	0.114294	0.264348	0.344433	0.796254	0.991425	0.526522	0.0276296	0.0154332	0.0487206	0.0841064	0.218199	0.021951	0.077681
81	0.637665	0.147051	0.0244994	0.505649	0.363508	0.797319	0.987293	0.304191	0.0197198	0.0114309	0.113602	0.0589817	0.174683	0.0267905	0.200365	0.119354	0.253423	0.332269	0.793325	0.991386	0.521905	0.0274649	0.0169707	0.0464724	0.0784035	0.216128	0.0220488	0.0748181
82	0.599207	0.156968	0.0244171	0.489542	0.346093	0.784983	0.987339	0.295198	0.0217941	0.0113534	0.11427	0.0565329	0.175252	0.0268492	0.199515	0.12912	0.243449	0.320821	0.788821	0.991348	0.518785	0.0272157	0.021288	0.044479	0.0730581	0.21404	0.02215	0.0722714
83	0.561125	0.173524	0.02482	0.472917	0.329779	0.770357	0.987389	0.283599	0.0263335	0.0112304	0.115337	0.0548497	0.175153	0.0268975	0.198845	0.145373	0.234375	0.30985	0.782667	0.991312	0.517199	0.0269561	0.0286223	0.0426846	0.0681017	0.211819	0.0222526	0.0700785
84	0.523936	0.199414	0.0256362	0.456628	0.314251	0.753117	0.987439	0.269958	0.0342003	0.0110723	0.116824	0.0537793	0.174262	0.0269339	0.198597	0.170338	0.226254	0.299292	0.774463	0.991277	0.517316	0.0267195	0.0388448	0.0411019	0.0635531	0.209148	0.0223574	0.0683176
85	0.48817	0.236689	0.0268088	0.441332	0.299477	0.733032	0.987485	0.254788	0.0456584	0.0108856	0.118838	0.0531293	0.172428	0.0269554	0.199005	0.205814	0.219221	0.289184	0.763575	0.991241	0.519118	0.0265591	0.0516597	0.0397079	0.0593775	0.205742	0.0224699	0.067066
86	0.45425	0.285587	0.0283221	0.427367	0.285513	0.710059	0.987537	0.238567	0.06007	0.0106633	0.121488	0.0527117	0.169411	0.0269528	0.200256	0.251783	0.213535	0.279638	0.749282	0.991205	0.522486	0.0264976	0.0664048	0.0384413	0.055584	0.20136	0.0225833	0.0662514
87	0.422582	0.344958	0.0302	0.414953	0.272445	0.684413	0.987595	0.221718	0.076455	0.0104008	0.124976	0.0524215	0.165071	0.0269253	0.202571	0.307255	0.209448	0.270773	0.731287	0.991167	0.527272	0.0265802	0.0821039	0.0372886	0.0521964	0.195926	0.0226992	0.0658349
88	0.393652	0.412176	0.032445	0.404215	0.260359	0.656621	0.987647	0.204675	0.09375	0.0101344	0.129699	0.0521948	0.159471	0.0268857	0.206323	0.37011	0.207281	0.262731	0.709828	0.991129	0.533204	0.0269756	0.0977151	0.0362268	0.0492066	0.189599	0.0228165	0.065684
89	0.368133	0.483734	0.0350571	0.395451	0.249301	0.627248	0.987694	0.187765	0.111032	0.00993739	0.136258	0.0519724	0.152737	0.0268408	0.212248	0.437839	0.207255	0.255688	0.68551	0.991086	0.539922	0.0280135	0.112357	0.0354279	0.0466039	0.182554	0.0229387	0.065591
90	0.346619	0.555996	0.0380817	0.389382	0.239274	0.59686	0.987734	0.171311	0.127547	0.00986747	0.145231	0.0517393	0.145152	0.0267974	0.220994	0.508071	0.20936	0.249826	0.659195	0.991043	0.547099	0.0303477	0.125392	0.0352462	0.0444232	0.174916	0.0230595	0.0654832
91	0.329438	0.625307	0.041475	0.387223	0.230316	0.566083	0.987764	0.155659	0.142719	0.00998406	0.157125	0.0515179	0.136999	0.0267665	0.232747	0.578097	0.213522	0.245262	0.631848	0.990999	0.554399	0.0349804	0.136404	0.0360674	0.042684	0.166831	0.0231815	0.0653821
92	0.316607	0.688894	0.0450999	0.390289	0.222436	0.535526	0.987781	0.141141	0.155921	0.0103276	0.172244	0.0512526	0.12855	0.0267515	0.247398	0.645284	0.219534	0.242	0.6043	0.990956	0.561511	0.0424187	0.145388	0.0380677	0.0413841	0.158458	0.0232981	0.0652589
93	0.307603	0.744799	0.0488726	0.399199	0.215612	0.505676	0.987781	0.128057	0.166799	0.0108638	0.190637	0.0508651	0.119974	0.0267513	0.264093	0.707215	0.227075	0.239953	0.577158	0.990914	0.568147	0.0521044	0.152503	0.0412335	0.0405132	0.149891	0.0234106	0.065204
94	0.301406	0.791657	0.0526935	0.414044	0.209774	0.476973	0.987764	0.116732	0.175261	0.0115065	0.212076	0.0502904	0.111373	0.0267653	0.281558	0.761773	0.235875	0.238908	0.550791	0.990876	0.57417	0.0628901	0.157902	0.0453441	0.0400092	0.141261	0.0235158	0.0653307
95	0.297155	0.828916	0.0565294	0.434958	0.204857	0.449771	0.987732	0.107289	0.181295	0.0121208	0.236394	0.0495202	0.102876	0.026795	0.299183	0.807437	0.245784	0.238698	0.525463	0.99084	0.579524	0.0738832	0.161927	0.0499893	0.0398025	0.132718	0.0236183	0.065688
96	0.294284	0.85655	0.060482	0.462194	0.200751	0.424284	0.987692	0.0997466	0.184958	0.0126417	0.263892	0.0485275	0.0946405	0.0268271	0.317193	0.843471	0.257	0.239264	0.501236	0.990806	0.58415	0.0843796	0.164881	0.0550003	0.0398125	0.124328	0.0237183	0.066297
97	0.292394	0.874835	0.0646871	0.495784	0.19734	0.400646	0.987656	0.0940208	0.18646	0.0134522	0.294425	0.0473374	0.0867606	0.0268531	0.336349	0.869703	0.270115	0.240582	0.477972	0.990771	0.587902	0.0940204	0.166931	0.0605376	0.0399183	0.116136	0.0238192	0.0671938
98	0.2915	0.88434	0.0693496	0.5353	0.194485	0.378857	0.987626	0.0900052	0.186018	0.0151648	0.327189	0.0460147	0.0793659	0.0268774	0.358054	0.886414	0.285515	0.242523	0.455585	0.990736	0.590684	0.103154	0.168125	0.0668677	0.0400335	0.10821	0.0239208	0.068285
99	0.291712	0.885967	0.0749117	0.57952	0.192068	0.358854	0.987612	0.0874046	0.183816	0.0179583	0.360822	0.0445714	0.0726062	0.0268926	0.383913	0.894097	0.303268	0.244982	0.433996	0.9907	0.592291	0.112551	0.168502	0.0740481	0.0401063	0.100607	0.0240239	0.0693384
100	0.293237	0.881168	0.081741	0.62623	0.190009	0.34058	0.987622	0.0858876	0.180448	0.0214381	0.393556	0.0430096	0.0666061	0.0268963	0.415512	0.89349	0.322985	0.247788	0.412978	0.990662	0.592575	0.122789	0.167835	0.0817981	0.040064	0.0933205	0.0241347	0.0701997

## Sheet: shank_angle B4FaCoM
Shank angle	mean	std	steps
left	85.1085	1.16883	83.643	83.9346	85.9807	84.7016	84.2402	84.4656	84.4468	85.7017	84.1273	84.5093	85.23	84.8585	85.6876	86.8888	84.8633	85.6446	87.1618	85.9072	84.3445	84.7636	85.6346	86.36	84.7455	83.5858	84.6164	84.5485	85.4014	86.5114	85.4448	84.9753	83.166	83.7426	83.1105	83.4004	84.6984	84.4348	85.339	87.1536	85.8974	84.4113	81.0833	85.5083	85.5969	86.089	85.7207	83.4225	87.9686
right	76.7477	2.23399	78.9656	76.2243	76.9152	79.0324	73.7657	77.4383	75.2643	76.3854	74.8682	78.4353	76.3657	79.0663	74.9148	74.641	74.3117	79.3953	77.986	77.9898	73.8701	75.463	75.9643	75.4841	74.1131	78.8726	74.8686	75.1944	74.7248	76.5543	76.2575	75.2572	73.8249	77.5548	74.8578	75.3582	75.8041	83.4535	77.029	76.46	75.0408	73.7458	77.599	75.3427	76.0285	78.9725	74.0399	80.2128	72.2621
[truncated: 79 more columns]

## Sheet: B4FaCoM kin. values
		Right	Left	Norm
hip	Max. hip flexion initial contact (°)	43.47	39.28
	Max. hip extension terminal stance phase (°)	-6.58	-8.56
	Hip extending movement initial contact – terminal stance(°)	50.05	47.84
	Total hip movement (Range of motion) (°)	52.15	49.49
knee	Knee extension initial contact(°)	6.36	10.59
	Knee flexion foot flat (°)	26.12	23.26
	Knee flexion from initial contact to foot flat (°)	19.76	12.67
	Knee extension midstance (°)	7.53	-4.45
	Knee extension from footflat to midstance (°)	18.59	27.7
	Max. kneeflexion swing fase (°)	77.31	78.18
	Total knee movement (Range of motion) (°)	79.49	82.63
ankle	Max. dorsal flexion terminal stance phase (°)	18.91	17.18
	Max. plantar flexion pre swing (°)	-8.13	7.58
	Ankle plantar movement from end midstance to pre swing	27.04	9.59
	Total ankle movement(Range of Motion) (°)	27.04	10.55
	Max dorsal flexion swing phase (°)	9.79	9.95
		Right	Left	Norm
hip	Peek hip flexion moment	0.88	0.65
	Peek hip abduction moment	0.69	0.63
knee	Peek knee flexion moment	0.23	0.37
	Peek knee abduction moment	0.43	0.26
ankle	Peek ankle plantair moment	1.34	1.09
		Avg.	Min.	Max.	RoM.
trunk	Trunk Tilt (°)	-13.5	-18.17	-9.55	8.62
	Trunk Flex (°)	1.33	-12.9	13.2	26.1
	Trunk Rotation (°)	-3.93	-12.62	5.31	17.93

## Sheet: Rotation RHipFlex B4FaCoM
all values Right	mean	std	steps
1	41.0641	2.2828	39.944	38.023	38.043	40.754	43.047	36.498	39.447	41.467	42.251	39.185	41.475	43.299	40.964	41.168	46.255	37.546	41.061	38.9	42.806	44.63	43.984	39.265	40.221	45.092	42.122	41.369	39.882	44.698	41.159	39.253	42.13	39.43	42.819	38.938	39.397	40.176	38.041	40.968	43.654	43.967	40.409	45.733	40.798	37.995	40.901	41.214	38.83
2	41.7617	2.28236	40.5033	38.7498	38.6563	41.601	43.8027	37.2136	39.9997	42.385	43.0282	39.8768	42.0388	44.0747	41.3315	41.6545	46.77	38.3641	41.6748	39.7392	44.0271	45.4432	44.7132	40.2645	41.3057	45.601	42.831	42.0623	41.0323	45.9406	42.0027	39.9928	42.7717	40.3142	42.9975	39.8343	40.0298	40.7332	38.5719	41.457	44.4988	44.8455	40.9048	46.5751	41.4964	39.105	41.7567	41.9969	39.4949
3	42.437	2.25203	40.9372	39.4863	39.2747	42.44	44.4676	38.0104	40.5731	43.1267	43.8791	40.5056	42.6138	44.843	41.7307	42.1199	47.169	39.0235	42.4028	40.735	45.1521	45.9713	45.663	41.2973	42.5664	46.2019	43.6677	42.9108	42.0477	47.021	42.8333	40.8361	43.6268	41.3945	43.0939	40.712	40.7588	41.3191	39.2503	41.9863	45.0751	45.3597	41.4794	47.2882	42.2445	40.3971	42.5218	42.8703	40.224
4	43.0025	2.19632	41.1506	40.159	39.79	43.1324	44.9415	38.7764	41.1624	43.562	44.6576	40.9714	43.1485	45.4844	42.1626	42.5188	47.362	39.3561	43.1452	41.828	46.0017	46.1145	46.7234	42.1779	43.9331	46.7626	44.4449	43.897	42.7585	47.7803	43.5049	41.6759	44.5126	42.4977	43.2198	41.5456	41.5134	41.774	40.0065	42.5039	45.3203	45.4825	42.1827	47.7432	42.903	41.708	43.1017	43.7323	40.9557
5	43.3669	2.13977	41.0985	40.678	40.1032	43.5595	45.1445	39.3603	41.7328	43.635	45.2328	41.1929	43.5577	45.8848	42.5541	42.8499	47.297	39.2702	43.7548	42.8702	46.491	45.8528	47.6877	42.763	45.1828	47.1348	44.9926	44.8695	43.0879	48.1416	43.927	42.3761	45.2438	43.4305	43.4887	42.2792	42.0988	41.9951	40.6629	42.9123	45.2515	45.2291	42.9999	47.8623	43.3225	42.85	43.4122	44.4242	41.5533
6	43.4691	2.11145	40.7665	40.971	40.1557	43.6635	45.0424	39.6548	42.1984	43.3605	45.5388	41.1369	43.7639	45.9897	42.7997	43.1225	46.981	38.7619	44.1096	43.6852	46.6047	45.2168	48.3709	43.0009	46.1029	47.2369	45.2384	45.6525	43.0136	48.1148	44.0775	42.8609	45.6963	44.0535	43.8893	42.8132	42.3886	41.9407	41.0625	43.1119	44.9029	44.6327	43.8044	47.6352	43.4424	43.6994	43.4002	44.8389	41.8744
7	43.2937	2.12607	40.1778	40.9908	39.9379	43.4526	44.6558	39.6272	42.4679	42.7852	45.5638	40.8166	43.7287	45.8095	42.8233	43.317	46.458	37.8923	44.1554	44.1597	46.3542	44.2716	48.6911	42.9005	46.6325	47.0492	45.1742	46.1462	42.5609	47.7447	43.9688	43.1102	45.825	44.3143	44.2471	43.0546	42.3642	41.6085	41.1516	43.0465	44.3078	43.7426	44.4232	47.1121	43.2678	44.2108	43.0673	44.9549	41.86
8	42.8595	2.17788	39.3613	40.7372	39.478	42.9654	44.0402	39.3026	42.496	41.9518	45.3207	40.2617	43.4593	45.3869	42.6016	43.389	45.778	36.749	43.8993	44.269	45.768	43.0905	48.6483	42.4956	46.8038	46.5756	44.8112	46.3322	41.8035	47.0857	43.6255	43.1112	45.6409	44.219	44.3678	42.9721	42.0621	41.0292	40.9422	42.7134	43.5092	42.6073	44.7361	46.362	42.813	44.3868	42.4574	44.7941	41.5327
9	42.1983	2.25068	38.3277	40.2495	38.813	42.2401	43.2447	38.7474	42.2904	40.8931	44.8335	39.5006	42.9928	44.7561	42.1495	43.3002	44.974	35.4184	43.3696	44.0399	44.9012	41.722	48.2828	41.8331	46.6336	45.8295	44.171	46.2249	40.8108	46.1842	43.0817	42.8649	45.1629	43.8085	44.1911	42.6029	41.5194	40.2567	40.4632	42.1479	42.5272	41.2607	44.7165	45.4252	42.1048	44.2471	41.6366	44.3919	40.9478
10	41.3397	2.33303	37.0911	39.5622	37.9758	41.311	42.2895	38.0025	41.8731	39.6284	44.1335	38.5703	42.3648	43.9434	41.4925	43.0275	44.056	33.9807	42.594	43.525	43.8072	40.1933	47.6435	40.9568	46.2012	44.8308	43.2862	45.8449	39.6182	45.0722	42.3647	42.3972	44.3913	43.1283	43.7438	42.0035	40.7714	39.3261	39.7508	41.3935	41.3779	39.7371	44.3972	44.313	41.1783	43.8258	40.6579	43.7871	40.1535
11	40.3044	2.41969	35.6824	38.6979	36.9913	40.2106	41.1804	37.0761	41.2486	38.1781	43.2465	37.5103	41.5926	42.978	40.653	42.5715	43.015	32.4998	41.5912	42.7568	42.5239	38.5453	46.7615	39.8912	45.5639	43.5887	42.181	45.2152	38.2438	43.7703	41.4745	41.7305	43.3685	42.2086	43.0517	41.2123	39.8521	38.2303	38.839	40.451	40.0739	38.0693	43.8208	43.0299	40.0497	43.1689	39.5571	43.0025	39.1873
12	39.1026	2.50642	34.1512	37.6817	35.8783	38.9621	39.9176	35.9737	40.4232	36.5844	42.1802	36.3527	40.6702	41.8727	39.6383	41.9363	41.828	31.0158	40.3687	41.7926	41.0832	36.838	45.641	38.646	44.7543	42.1047	40.854	44.349	36.728	42.2949	40.3959	40.8627	42.118	41.06	42.1383	40.2497	38.7579	36.9563	37.74	39.278	38.6293	36.282	43.0203	41.5743	38.6943	42.3123	38.3466	42.0272	38.0636
13	37.7431	2.58664	32.5632	36.5257	34.6638	37.5918	38.5056	34.7011	39.4089	34.8965	40.9359	35.1138	39.5761	40.6265	38.4455	41.1262	40.484	29.5542	38.933	40.66	39.5512	35.1271	44.2666	37.2263	43.7685	40.3916	39.3403	43.2712	35.1515	40.6749	39.121	39.7877	40.6611	39.6794	41.0353	39.1204	37.4889	35.5084	36.4499	37.8186	37.0659	34.4011	42.0422	39.958	37.131	41.26	37.0297	40.8292	36.7784
14	36.2419	2.65409	30.979	35.2362	33.3787	36.127	36.9547	33.28	38.2102	33.1555	39.5276	33.8029	38.2846	39.249	37.0763	40.1514	38.994	28.1305	37.3059	39.3969	37.9841	33.4449	42.6903	35.6801	42.6047	38.4847	37.6875	41.9881	33.5948	38.9526	37.6647	38.5261	39.0461	38.1139	39.7595	37.8217	36.0671	33.9136	34.9889	36.0995	35.4057	32.4545	40.8916	38.2267	35.4121	40.0239	35.6029	39.4003	35.3254
15	34.6303	2.70464	29.4399	33.8415	32.0503	34.5925	35.2957	31.7519	36.8538	31.416	37.9928	32.4358	36.7952	37.7595	35.5561	39.031	37.385	26.7487	35.5255	38.0613	36.4241	31.8291	40.9713	34.0565	41.2886	36.4609	35.9649	40.5366	32.0959	37.1727	36.0623	37.1523	37.34	36.4175	38.303	36.349	34.5511	32.2236	33.4189	34.1714	33.6742	30.4694	39.5688	36.4587	33.6192	38.6666	34.0556	37.7865	33.7232
16	32.9503	2.73588	27.9627	32.3837	30.7033	33.0131	33.5655	30.1737	35.3902	29.73	36.3851	31.038	35.1329	36.1815	33.925	37.7575	35.685	25.4056	33.6405	36.7133	34.8906	30.2985	39.1673	32.3969	39.8484	34.3953	34.241	38.9812	30.6566	35.376	34.3512	35.7277	35.6024	34.6357	36.6682	34.7019	33.0001	30.4973	31.8253	32.1103	31.9009	28.4691	38.1041	34.7424	31.8306	37.2502	32.3964	36.0747	32.0175
17	31.2428	2.75039	26.5366	30.9043	29.3568	31.4157	31.7915	28.6058	33.8654	28.1119	34.7521	29.6395	33.3369	34.54	32.2238	36.3212	33.915	24.1097	31.7002	35.3852	33.3914	28.8391	37.3205	30.7211	38.333	32.3433	32.557	37.3849	29.2688	33.5856	32.5719	34.2859	33.8743	32.7957	34.9202	32.9219	31.4518	28.7791	30.2872	29.9843	30.1033	26.4743	36.5504	33.1396	30.0984	35.8034	30.6505	34.352	30.2788
18	29.5386	2.75509	25.1363	29.4356	28.016	29.8218	29.993	27.0949	32.3224	26.5526	33.1265	28.2604	31.4524	32.871	30.4826	34.7525	32.106	22.873	29.7393	34.0748	31.9338	27.4332	35.4626	29.0389	36.7644	30.3384	30.9271	35.7818	27.9232	31.8085	30.772	32.8283	32.1913	30.9183	33.1782	31.0526	29.9243	27.1037	28.8495	27.8472	28.2806	24.4948	34.9508	31.6644	28.4529	34.3317	28.8577	32.6728	28.5526
19	27.8551	2.75801	23.7395	27.9962	26.6755	28.2426	28.1882	25.6622	30.7914	25.0404	31.5321	26.9008	29.5222	31.2028	28.7184	33.1032	30.279	21.6898	27.7841	32.764	30.5288	26.0696	33.6142	27.3599	35.165	28.3948	29.3569	34.1853	26.6115	30.0405	28.9798	31.3455	30.5807	29.025	31.5135	29.1386	28.4286	25.4862	27.5282	25.7308	26.4222	22.5281	33.3171	30.3007	26.9065	32.8377	27.0576	31.0515	26.8443
20	26.2066	2.78069	22.3355	26.5873	25.3183	26.6777	26.3944	24.2937	29.2884	23.5579	29.9739	25.5532	27.5803	29.5474	26.9353	32.255	28.433	20.5334	25.8551	31.4208	29.1776	24.7476	31.7876	25.6875	33.5613	26.5118	27.8398	32.6076	25.322	28.2715	27.1929	29.8277	29.0503	27.1355	29.9304	27.2156	26.9623	23.9171	26.3165	23.6428	24.5119	20.5761	31.6479	28.9866	25.4545	31.33	25.2698	29.4772	25.1314
21	24.5696	2.78613	20.9307	25.1975	23.9223	25.1193	24.6279	22.9648	27.8067	22.089	28.4361	24.2164	25.6498	27.8949	25.1365	30.2747	26.572	19.3779	23.957	30.0292	27.8768	23.4831	29.9863	24.0223	31.9773	24.6795	26.356	31.0517	24.0445	26.4889	25.4065	28.2649	27.5943	25.2657	28.4176	25.3018	25.5062	22.3731	25.1847	21.5758	22.5416	18.6577	29.958	27.5339	24.0796	29.8149	23.4963	27.9207	23.3934
22	22.9402	2.79023	19.541	23.8146	22.4768	23.5635	22.8848	21.6477	26.2958	20.6317	26.8972	22.8893	23.7444	26.2296	23.3265	27.8868	24.696	18.2201	22.0865	28.587	26.618	22.2955	28.2015	22.3686	30.4319	22.8822	24.8867	29.5132	22.7729	24.681	23.6185	26.6589	26.2011	23.4223	26.9498	23.4018	24.0435	20.8392	24.0918	19.5256	20.5176	16.7946	28.2679	25.802	22.7535	28.2968	21.7288	26.3519	21.6208
23	21.3214	2.81033	18.18	22.4303	20.9859	22.0152	21.1538	20.3257	24.6933	19.189	25.3477	21.5733	21.8668	24.5419	21.506	26.0682	22.807	17.0797	20.2411	27.095	25.3856	21.1884	26.433	20.735	28.9387	21.1101	23.4234	27.9917	21.5	22.8466	21.8282	25.0236	24.861	21.608	25.492	21.5143	22.563	19.309	22.9994	17.505	18.4677	14.9942	26.5779	23.8633	21.4393	26.7728	19.9687	24.7506	19.8123
24	19.7059	2.83585	16.8642	21.0411	19.4627	20.4867	19.4429	18.9974	23.0272	17.7659	23.7908	20.2792	20.0187	22.8352	19.6796	24.2084	20.913	15.9601	18.4106	25.555	24.1665	20.161	24.6863	19.1308	27.4959	19.3569	21.9752	26.4786	20.2278	20.9977	20.0395	23.3758	23.5659	19.8265	24.0217	19.6377	21.0622	17.7884	21.8804	15.5419	16.4213	13.2546	24.8907	21.8485	20.1049	25.2338	18.219	23.1051	17.9734
25	18.0968	2.86767	15.6163	19.6531	17.9287	18.9973	17.7744	17.6762	21.4412	16.3772	22.2285	19.0145	18.2027	21.1253	17.8569	22.3229	19.03	14.8286	16.5995	23.9803	22.9533	19.2062	22.9523	17.5472	26.0957	17.6184	20.551	24.96	18.9685	19.1508	18.2588	21.7284	22.303	18.0897	22.5305	17.7789	19.5488	16.3015	20.7246	13.6446	14.4022	11.5886	23.2148	19.846	18.7131	23.6849	16.4763	21.4134	16.1188
26	16.5049	2.90263	14.4599	18.2769	16.4117	17.573	16.1724	16.3828	20.0167	15.0389	20.664	17.7812	16.4163	19.4263	16.0488	20.4349	17.179	13.6597	14.8189	22.3889	21.7443	18.3111	21.2412	15.9834	24.7291	15.9105	19.1511	23.4266	17.7304	17.3326	16.5004	20.1139	21.0674	16.4239	21.0157	15.9484	18.0343	14.888	19.5334	11.8305	12.4345	10.0235	21.5473	17.9196	17.2565	22.1318	14.7354	19.685	14.2772
27	14.9487	2.93541	13.4122	16.9258	14.9397	16.2402	14.66	15.1344	18.7277	13.7546	19.1257	16.5854	14.6583	17.7473	14.2741	18.5611	15.382	12.4603	13.082	20.798	20.5395	17.4613	19.5746	14.459	23.3994	14.2898	17.7786	21.8827	16.5227	15.5812	14.7928	18.5637	19.8636	14.8654	19.482	14.1621	16.5315	13.5813	18.3131	10.1279	10.5538	8.58501	19.8833	16.1094	15.7678	20.5705	12.994	17.9385	12.4923
28	13.4483	2.96092	12.478	15.6205	13.541	14.9943	13.2514	13.9459	17.54	12.5335	17.6435	15.432	12.9419	16.1046	12.5576	16.7043	13.663	11.2474	11.4067	19.227	19.3368	16.6456	17.9661	12.9987	22.1123	12.8025	16.445	20.3384	15.3492	13.9226	13.1711	17.0853	18.6931	13.4527	17.9407	12.4476	15.064	12.4006	17.0707	8.56236	8.79527	7.28873	18.231	14.4364	14.2959	19.0216	11.2622	16.2006	10.8077
29	12.0232	2.97591	11.6495	14.3764	12.2392	13.8141	11.9559	12.8333	16.4416	11.3938	16.2411	14.3289	11.2964	14.5205	10.9172	14.8783	12.045	10.0425	9.8147	17.7289	18.132	15.8571	16.4257	11.6116	20.8707	11.4674	15.158	18.7865	14.2037	12.3708	11.6655	15.6838	17.5632	12.202	16.4132	10.8362	13.6595	11.3474	15.8118	7.15455	7.18541	6.13575	16.6129	12.9027	12.8871	17.5295	9.56105	14.4991	9.26293
30	10.6888	2.978	10.9084	13.1985	11.0562	12.694	10.777	11.8048	15.4246	10.3508	14.9354	13.2866	9.74427	13.0177	9.36661	13.0967	10.55	8.86682	8.31997	16.34	16.9199	15.0826	14.9612	10.3041	19.681	10.2858	13.9201	17.217	13.0883	10.9418	10.2885	14.3584	16.4648	11.1087	14.9245	9.35652	12.3325	10.408	14.5511	5.92036	5.73763	5.11912	15.0508	11.5032	11.5864	16.1367	7.91329	12.8697	7.89848
31	9.4558	2.96538	10.2242	12.0928	9.998	11.651	9.70852	10.8525	14.4791	9.41273	13.7333	12.3259	8.29579	11.6172	7.91591	11.3745	9.2	7.74376	6.93382	15.069	15.6993	14.3105	13.5841	9.08991	18.5199	9.23964	12.7282	15.6432	12.0148	9.66461	9.04594	13.0999	15.3786	10.156	13.5029	8.02688	11.0889	9.56264	13.3035	4.86218	4.45439	4.23021	13.5534	10.2253	10.433	14.8723	6.34248	11.3573	6.71964
32	8.32976	2.93552	9.56773	11.0651	9.0647	10.6958	8.74457	9.96173	13.5995	8.57467	12.6265	11.4595	6.96422	10.3406	6.56988	9.73255	8.011	6.69244	5.67006	13.9003	14.4766	13.5277	12.3053	7.97582	17.3766	8.29982	11.5743	14.0939	10.9907	8.55946	7.93627	11.8935	14.2967	9.31927	12.1749	6.85019	9.93069	8.78652	12.0612	3.98018	3.33769	3.4601	12.1199	9.0496	9.4298	13.7334	4.87376	9.99322	5.72208
33	7.31073	2.88614	8.91195	10.1168	8.24873	9.82722	7.87806	9.11418	12.7816	7.81615	11.6021	10.6798	5.76341	9.20439	5.33018	8.1982	6.981	5.71992	4.53759	12.8264	13.2608	12.7384	11.1269	6.96491	16.2565	7.44006	10.4507	12.5858	10.0184	7.59783	6.94112	10.7276	13.2106	8.57218	10.9616	5.82619	8.84129	8.06773	10.812	3.27091	2.39066	2.79642	10.7481	7.95131	8.53999	12.692	3.52952	8.78708	4.90329
34	6.39364	2.81724	8.24233	9.241	7.538	9.03533	7.09367	8.29	12.0127	7.117	10.6487	9.973	4.70333	8.21	4.199	6.79533	6.102	4.82467	3.53633	11.844	12.0663	11.9587	10.048	6.066	15.1633	6.63933	9.35933	11.1337	9.094	6.73867	6.03533	9.59633	12.117	7.885	9.862	4.94967	7.81	7.4	9.56533	2.714	1.60267	2.233	9.439	6.91067	7.738	11.7107	2.329	7.727	4.25167
35	5.57086	2.73167	7.55869	8.43364	6.91495	8.30634	6.36872	7.46955	11.2747	6.45994	9.7523	9.32388	3.79051	7.34784	3.19073	5.53784	5.352	4.01112	2.66285	10.943	10.9157	11.1991	9.07755	5.30245	14.0987	5.88299	8.30849	9.7491	8.22255	5.96453	5.20844	8.49381	11.0396	7.24991	8.87061	4.20526	6.83073	6.7767	8.34226	2.28609	0.938687	1.76739	8.19887	5.9119	7.01558	10.753	1.28526	6.79056	3.74094
36	4.82969	2.63456	6.86941	7.67509	6.35969	7.62958	5.68155	6.63788	10.5598	5.82386	8.902	8.70861	3.02313	6.59895	2.30691	4.434	4.703	3.28082	1.90984	10.111	9.82813	10.4542	8.19536	4.66482	13.0684	5.15902	7.31778	8.44174	7.39418	5.26338	4.46004	7.42131	10.0141	6.66882	7.98321	3.57843	5.90355	6.17761	7.15932	1.94991	0.370758	1.3936	7.04062	4.94442	6.35549	9.79531	0.396475	5.95474	3.33886
37	4.15639	2.53038	6.18009	6.94673	5.85364	6.99673	5.01027	5.79773	9.87336	5.19636	8.09618	8.10682	2.39	5.94109	1.54645	3.48764	4.116	2.63064	1.26645	9.339	8.80709	9.70573	7.38345	4.12864	12.0751	4.44955	6.40109	7.22	6.59564	4.61855	3.78673	6.38836	9.06082	6.13455	7.20791	3.05082	5.02791	5.58755	6.03191	1.67718	-0.110818	1.09618	5.96827	4.00782	5.71691	8.82391	-0.345545	5.20209	3.01336
38	3.53575	2.42255	5.49801	6.22976	5.38569	6.4013	4.33972	4.96561	9.21909	4.57634	7.32914	7.50227	1.87219	5.35469	0.902515	2.69727	3.554	2.04843	0.721182	8.626	7.84238	8.93789	6.62418	3.65227	11.1141	3.73073	5.55644	6.0921	5.812	4.00675	3.17633	5.4002	8.17945	5.62182	6.54888	2.59754	4.19123	4.99088	4.97448	1.43973	-0.508192	0.856061	4.98054	3.09596	5.05768	7.83525	-0.945485	4.51867	2.73604
39	2.95049	2.31307	4.82979	5.51264	4.94751	5.83459	3.66483	4.15636	8.5897	3.96035	6.58972	6.87955	1.45052	4.82131	0.370394	2.06471	2.984	1.50821	0.263424	7.94867	6.91763	8.13427	5.88491	3.19	10.1724	2.96156	4.77648	5.0612	5.032	3.39946	2.59374	4.45311	7.34697	5.09991	5.9957	2.1981	3.37611	4.36694	3.99194	1.20891	-0.835081	0.643394	4.07526	2.19915	4.34718	6.84408	-1.41308	3.89042	2.48265
40	2.3801	2.20499	4.17361	4.78755	4.5267	5.28085	2.98609	3.40018	7.97348	3.337	5.86327	6.22391	1.10406	4.32212	-0.0554545	1.55294	2.371	0.975364	-0.12203	7.27967	6.01176	7.26442	5.12618	2.70345	9.2217	2.11918	4.044	4.12203	4.25091	2.78197	1.98567	3.5413	6.52809	4.52827	5.52391	1.836	2.55903	3.70045	3.08927	0.950909	-1.12727	0.414	3.23952	1.31679	3.56652	5.87021	-1.78755	3.30794	2.2153
41	1.8023	2.10294	3.51352	4.05227	4.10807	4.72697	2.29538	2.73645	7.35402	2.7006	5.12498	5.53009	0.801232	3.83525	-0.399303	1.13108	1.693	0.425747	-0.469848	6.59233	5.09493	6.27746	4.31555	2.164	8.23422	1.19991	3.33133	3.27331	3.46491	2.15684	1.30693	2.65528	5.70706	3.85664	5.09924	1.48101	1.7184	2.989	2.26216	0.630091	-1.42727	0.116919	2.4516	0.459515	2.70241	4.92051	-2.15179	2.76314	1.88132
42	1.19234	2.01317	2.82311	3.3107	3.67462	4.1622	1.56774	2.18018	6.72106	2.05467	4.33885	4.79712	0.505172	3.34176	-0.706182	0.769616	0.945	-0.163556	-0.829293	5.84956	4.1319	5.12498	3.42536	1.54909	7.20025	0.208081	2.59703	2.49457	2.66891	1.52464	0.527939	1.78011	4.88812	3.04464	4.68742	1.08598	0.856141	2.23606	1.49192	0.210455	-1.77362	-0.286566	1.6749	-0.363828	1.75076	3.99434	-2.60798	2.23675	1.42944
43	0.525275	1.94221	2.07445	2.57073	3.20491	3.56279	0.77303	1.71345	6.06282	1.39212	3.4733	4.01464	0.181939	2.826	-1.02264	0.433485	0.131	-0.820121	-1.24194	4.99933	3.10709	3.80136	2.43345	0.841636	6.11694	-0.851848	1.78764	1.73306	1.848	0.871576	-0.361606	0.883394	4.08136	2.074	4.25636	0.613576	-0.0181515	1.44164	0.754788	-0.321091	-2.20545	-0.806	0.869061	-1.16827	0.722424	3.09139	-3.23339	1.6953	0.827424
44	-0.219195	1.89359	1.25001	1.82727	2.67393	2.89512	-0.108202	1.288	5.35627	0.685929	2.51323	3.15306	-0.207939	2.27008	-1.38339	0.0774141	-0.737	-1.56205	-1.72023	3.99578	2.02716	2.33557	1.32036	0.0472727	4.96257	-1.97261	0.857697	0.951293	0.978182	0.166788	-1.36026	-0.0817879	3.28461	0.943273	3.77712	0.0420707	-0.915798	0.602697	0.0241919	-0.950364	-2.7602	-1.43327	0.00260606	-2.00891	-0.373051	2.19416	-4.06906	1.10142	0.0689091
45	-1.05226	1.86569	0.353556	1.055	2.06211	2.13222	-1.08933	0.838667	4.57144	-0.122333	1.45511	2.185	-0.697556	1.65311	-1.80933	-0.351333	-1.643	-2.38256	-2.27211	2.82244	0.909111	0.771889	0.086	-0.82	3.70867	-3.14756	-0.203	0.124889	0.049	-0.618333	-2.46311	-1.15278	2.48833	-0.315	3.21933	-0.627333	-1.86244	-0.285333	-0.746556	-1.654	-3.45333	-2.14978	-0.942111	-2.94611	-1.52089	1.25067	-5.11367	0.422	-0.817222
46	-1.97198	1.85128	-0.591636	0.231727	1.36409	1.25873	-2.16736	0.313091	3.67609	-1.08282	0.315818	1.10718	-1.30427	0.964727	-2.30591	-0.907455	-2.559	-3.25327	-2.91427	1.489	-0.226	-0.842091	-1.23591	-1.769	2.34791	-4.36355	-1.38227	-0.775364	-0.936909	-1.495	-3.64573	-2.33473	1.67982	-1.63773	2.55036	-1.38655	-2.87127	-1.21873	-1.59373	-2.42445	-4.24864	-2.93082	-1.96682	-4.00936	-2.70709	0.202727	-6.31427	-0.364545	-1.79209
47	-2.9569	1.84004	-1.54694	-0.649212	0.588192	0.268313	-3.30934	-0.315121	2.66478	-2.17914	-0.875091	-0.0525758	-2.02199	0.216081	-2.86052	-1.64256	-3.435	-4.11541	-3.63637	0.048	-1.36057	-2.44068	-2.58845	-2.79918	0.894899	-5.5996	-2.64636	-1.7762	-1.95945	-2.44196	-4.8501	-3.58294	0.837818	-2.94518	1.75445	-2.23188	-3.91573	-2.17897	-2.51778	-3.25373	-5.06082	-3.71377	-3.0631	-5.20453	-3.9167	-0.966364	-7.56884	-1.26156	-2.81267
48	-3.96186	1.82061	-2.45155	-1.58552	-0.252576	-0.83002	-4.44342	-1.05012	1.56429	-3.36141	-2.07813	-1.24797	-2.8108	-0.557657	-3.45	-2.56519	-4.199	-4.89229	-4.384	-1.40622	-2.47147	-3.92271	-3.90709	-3.88109	-0.616323	-6.82412	-3.93455	-2.88987	-2.99773	-3.39293	-5.9921	-4.80674	-0.0427879	-4.17436	0.840636	-3.14709	-4.93619	-3.14327	-3.48	-4.12645	-5.79096	-4.38802	-4.19365	-6.50566	-5.12698	-2.21963	-8.73893	-2.24633	-3.81826
49	-4.91666	1.78482	-3.22403	-2.55727	-1.13536	-1.99294	-5.46112	-1.86436	0.409424	-4.5743	-3.24148	-2.40927	-3.58058	-1.28873	-4.03136	-3.61424	-4.746	-5.501	-5.05727	-2.81633	-3.51309	-5.16667	-5.10309	-4.94036	-2.15106	-7.97121	-5.1523	-4.10755	-4.00282	-4.25067	-6.98315	-5.89333	-0.932	-5.23109	-0.166636	-4.08791	-5.85597	-4.07645	-4.39224	-5.00573	-6.36094	-4.81955	-5.28127	-7.83285	-6.30424	-3.48694	-9.67388	-3.26736	-4.72618
50	-5.73309	1.73936	-3.77615	-3.5143	-2.01297	-3.1329	-6.24581	-2.68748	-0.744889	-5.74071	-4.27508	-3.44121	-4.20987	-1.86617	-4.53385	-4.6936	-4.977	-5.8629	-5.55243	-4.11967	-4.38796	-6.07061	-6.08591	-5.88718	-3.66088	-8.9482	-6.17914	-5.37182	-4.89309	-4.89667	-7.74839	-6.72018	-1.75988	-5.99482	-1.22273	-4.98546	-6.58288	-4.90364	-5.13749	-5.836	-6.7188	-4.92208	-6.23702	-9.05309	-7.39551	-4.674	-10.2462	-4.23037	-5.4417
51	-6.31472	1.70735	-4.03303	-4.371	-2.81546	-4.13187	-6.7049	-3.41261	-1.79808	-6.75339	-5.05555	-4.2433	-4.58866	-2.16365	-4.85979	-5.68402	-4.829	-5.91332	-5.8014	-5.21744	-4.95935	-6.55074	-6.76882	-6.63718	-5.01823	-9.65255	-6.87455	-6.54428	-5.58364	-5.20818	-8.23216	-7.14932	-2.41942	-6.357	-2.25312	-5.74299	-6.98457	-5.51724	-5.60432	-6.53309	-6.83849	-4.68386	-6.96746	-10.006	-8.29724	-5.64332	-10.376	-5.00509	-5.87587
52	-6.58257	1.71505	-3.952	-5.00791	-3.44242	-4.879	-6.7977	-3.93682	-2.62424	-7.47936	-5.47176	-4.72773	-4.64327	-2.08327	-4.935	-6.45579	-4.282	-5.62348	-5.76848	-6.00167	-5.13218	-6.58115	-7.071	-7.11782	-6.04779	-10.0008	-7.13724	-7.4383	-6.007	-5.11288	-8.43382	-7.11167	-2.78136	-6.24764	-3.14773	-6.25745	-6.96703	-5.80836	-5.72545	-7.00727	-6.71127	-4.15776	-7.39448	-10.5189	-8.88533	-6.2473	-10.0478	-5.44848	-5.97233
53	-6.50042	1.77285	-3.52451	-5.29706	-3.79626	-5.28947	-6.5564	-4.18303	-3.13384	-7.77613	-5.46052	-4.84236	-4.34376	-1.57087	-4.73394	-6.91715	-3.362	-5.00736	-5.44347	-6.37922	-4.88778	-6.22366	-6.97427	-7.29745	-6.61418	-9.95797	-6.98003	-7.91881	-6.12918	-4.58309	-8.41383	-6.63977	-2.77782	-5.66582	-3.78576	-6.46694	-6.55552	-5.69458	-5.51432	-7.18291	-6.32465	-3.39772	-7.49923	-10.4547	-9.06944	-6.39497	-9.31695	-5.44468	-5.72152
54	-6.06878	1.87112	-2.77453	-5.14924	-3.8124	-5.31711	-6.06442	-4.10794	-3.27419	-7.54565	-5.01251	-4.58624	-3.70328	-0.621838	-4.25688	-7.0099	-2.136	-4.08447	-4.8481	-6.29944	-4.26085	-5.55979	-6.55509	-7.19464	-6.63812	-9.53591	-6.46744	-7.89616	-5.94945	-3.62935	-8.21052	-5.79428	-2.41567	-4.69545	-4.05855	-6.34601	-5.8307	-5.14285	-5.03754	-7.00891	-5.68148	-2.40303	-7.30051	-9.78274	-8.81213	-6.0488	-8.27199	-4.94907	-5.14881
55	-5.31307	1.99782	-1.74336	-4.54664	-3.45709	-4.97682	-5.40236	-3.71345	-3.03209	-6.76827	-4.18309	-3.99709	-2.76682	0.714909	-3.52509	-6.713	-0.677	-2.85191	-4.00818	-5.79	-3.35373	-4.63527	-5.90764	-6.84245	-6.14864	-8.77191	-5.66182	-7.35164	-5.48618	-2.29145	-7.79145	-4.63118	-1.76773	-3.43636	-3.88618	-5.87527	-4.84673	-4.178	-4.35427	-6.46327	-4.81536	-1.11618	-6.832	-8.58827	-8.17473	-5.25255	-6.97482	-4.01318	-4.28282
56	-4.26134	2.15498	-0.459667	-3.53167	-2.72689	-4.32422	-4.606	-3.02	-2.43667	-5.50378	-3.047	-3.11133	-1.58444	2.359	-2.57067	-6.03311	0.981	-1.29078	-2.91878	-4.93422	-2.25311	-3.44556	-5.051	-6.232	-5.24078	-7.66833	-4.57278	-6.35356	-4.757	-0.614333	-7.06367	-3.15567	-0.913333	-1.94	-3.24933	-5.038	-3.58811	-2.83567	-3.46833	-5.553	-3.71733	0.543556	-6.532	-7.00522	-7.27433	-4.09344	-5.43578	-2.73189	-3.11344
57	-2.9029	2.33419	1.07017	-2.16821	-1.65718	-3.3992	-3.65077	-2.04058	-1.54206	-3.84285	-1.64418	-1.93503	-0.173778	4.24142	-1.41094	-4.96771	2.859	0.61997	-1.52783	-3.86067	-0.965828	-1.94163	-3.89655	-5.27518	-3.98593	-6.1743	-3.16703	-5.02381	-3.73073	1.3629	-5.89874	-1.32808	0.115576	-0.179364	-2.18976	-3.82899	-1.99419	-1.15209	-2.31553	-4.28664	-2.31515	2.63312	-5.31079	-5.13556	-6.18098	-2.63215	-3.61659	-1.18561	-1.59751
58	-1.21869	2.53427	2.85948	-0.507182	-0.30497	-2.20255	-2.4673	-0.758909	-0.381091	-1.84009	0.0306667	-0.436182	1.49567	6.32945	-0.0183636	-3.49094	5.004	2.88348	0.248758	-2.58	0.56203	-0.0481515	-2.35527	-3.90718	-2.38803	-4.21345	-1.3953	-3.44897	-2.38782	3.6013	-4.18724	0.893394	1.349	1.87027	-0.764909	-2.29236	-0.0118182	0.832	-0.798939	-2.71009	-0.551758	5.15433	-3.61973	-3.00655	-4.87506	-0.876061	-1.466	0.567576	0.324727
59	0.818593	2.74305	4.93334	1.42824	1.28719	-0.705394	-0.974495	0.866788	1.05361	0.477687	2.01711	1.43221	3.47672	8.62345	1.67867	-1.56403	7.462	5.4668	2.48407	-1.034	2.40894	2.28045	-0.339	-2.04636	-0.434111	-1.73156	0.78597	-1.6284	-0.672364	6.05551	-1.89696	3.50109	2.86145	4.24791	0.989788	-0.516828	2.36551	3.08394	1.14898	-0.812727	1.57535	8.05526	-1.75643	-0.597596	-3.27825	1.20334	1.03202	2.51627	2.68345
60	3.2197	2.93477	7.30258	3.63412	3.10577	1.13592	0.880768	2.88094	2.79284	3.09529	4.35716	3.69767	5.80789	11.1382	3.75664	0.831758	10.245	8.29433	5.20409	0.871	4.63561	5.02166	2.16427	0.337636	1.84451	1.25935	3.37235	0.490889	1.45018	8.66767	0.904788	6.41563	4.73552	6.94973	3.06691	1.51493	5.08383	5.56391	3.51606	1.44145	4.02114	11.2404	0.594596	2.0967	-1.3003	3.63229	3.83911	4.70186	5.44313
61	5.95168	3.08146	9.93682	6.11209	5.17048	3.3513	3.10036	5.29827	4.87773	5.99988	7.05455	6.32827	8.48082	13.8755	6.25436	3.64879	13.321	11.2678	8.37339	3.19767	7.25261	8.09097	5.08155	3.20336	4.43782	4.66058	6.30045	2.96297	3.95209	11.3633	4.0797	9.50927	6.96691	9.90418	5.47427	3.86303	8.03958	8.20673	6.23685	4.07255	6.70276	14.5843	3.41915	5.04361	1.12921	6.39464	6.87042	7.16409	8.52473
62	8.92786	3.16043	12.7635	8.84821	7.5178	5.9321	5.63534	8.07615	7.32388	9.12513	10.0438	9.22403	11.4299	16.8033	9.14609	6.75367	16.598	14.2731	11.8649	5.931	10.1559	11.3071	8.28555	6.44227	7.39157	8.29552	9.42442	5.73209	6.74591	14.0512	7.46484	12.6336	9.51261	12.9849	8.20042	6.50478	11.0795	10.954	9.1963	7.04582	9.51966	17.9427	6.59415	8.16707	3.95038	9.40789	10.0293	9.88116	11.8071
63	12.0291	3.16338	15.6831	11.7923	10.1479	8.81259	8.39829	11.1116	10.0929	12.3662	13.2001	12.2344	14.5487	19.8455	12.3335	9.96761	19.945	17.2078	15.4829	8.97722	13.1928	14.5087	11.6134	9.89909	10.6777	11.9579	12.5883	8.66814	9.698	16.6492	10.8991	15.6401	12.2769	16.0589	11.1898	9.35433	14.0641	13.7546	12.26	10.269	12.3701	21.1917	9.95745	11.3575	7.02079	12.5463	13.2345	12.7698	15.1469
64	15.1302	3.09927	18.5873	14.8738	13.0014	11.8795	11.2918	14.2645	13.0889	15.6082	16.3871	15.2136	17.7137	22.893	15.6749	13.121	23.224	19.9901	19.0165	12.187	16.2205	17.5855	14.8992	13.4053	14.1231	15.4533	15.6624	11.622	12.6576	19.1005	14.2404	18.4101	15.1373	19.0309	14.3491	12.3329	16.8921	16.5415	15.2954	13.6068	15.1575	24.2519	13.3594	14.4982	10.1818	15.6692	16.4199	15.7059	18.4084
65	18.126	2.99171	21.3813	17.9924	16.0027	15.0057	14.2272	17.396	16.1643	18.7383	19.4837	18.0715	20.8073	25.8287	19.0193	16.0768	26.325	22.5763	22.3355	15.3817	19.1215	20.446	18.008	16.8092	17.5266	18.6799	18.5647	14.4557	15.5041	21.3705	17.3774	20.9348	17.9776	21.8356	17.557	15.4415	19.5097	19.2413	18.2022	16.9153	17.8107	27.0923	16.6683	17.4993	13.2842	18.6647	19.5295	18.5563	21.4907
66	20.9468	2.86781	24.0051	21.0036	19.0689	18.0816	17.1246	20.3946	19.2014	21.6809	22.3952	20.7612	23.7361	28.5546	22.2389	18.7565	29.173	24.9566	25.3983	18.4172	21.816	23.0505	20.8644	19.9983	20.7365	21.5943	21.2629	17.0713	18.1666	23.443	20.2465	23.2539	20.7032	24.4333	20.6839	18.6431	21.9123	21.796	20.931	20.0695	20.2951	29.718	19.8032	20.3103	16.214	21.4747	22.5297	21.2151	24.3408
67	23.562	2.75028	26.4347	23.808	22.0973	21.0307	19.9227	23.188	22.114	24.3993	25.0643	23.274	26.4443	31.0077	25.256	21.1567	31.738	27.132	28.1647	21.2183	24.2773	25.4177	23.451	22.916	23.7097	24.206	23.7717	19.431	20.625	25.3137	22.8433	25.437	23.252	26.82	23.622	21.7873	24.1313	24.18	23.479	22.986	22.5957	32.1507	22.7423	22.923	18.914	24.0757	25.4053	23.619	26.9513
68	25.9752	2.6548	28.6715	26.3817	24.9992	23.8158	22.5845	25.7413	24.859	26.8901	27.4727	25.6212	28.9119	33.1649	28.0366	23.3352	34.032	29.1298	30.6082	23.7694	26.527	27.5932	25.7735	25.557	26.4508	26.5764	26.1349	21.5526	22.8992	26.9878	25.21	27.5524	25.5886	29.0135	26.2823	24.7377	26.2152	26.3864	25.8678	25.6128	24.7173	34.4121	25.5095	25.3689	21.3885	26.475	28.1497	25.7491	29.3433
69	28.2215	2.58394	30.7309	28.7395	27.7143	26.4313	25.0942	28.0884	27.4343	29.1792	29.6349	27.8322	31.1514	35.0501	30.5971	25.3732	36.089	30.9997	32.7441	26.0961	28.6179	29.6178	27.9051	27.9912	29.0036	28.784	28.3973	23.4672	25.0641	28.5026	27.406	29.6413	27.7605	31.0812	28.6558	27.4426	28.2186	28.4448	28.1254	27.9885	26.6858	36.5185	28.1367	27.6905	23.6814	28.7	30.7607	27.6264	31.5514
70	30.3337	2.53339	32.6365	30.9116	30.2186	28.8908	27.4565	30.2524	29.8603	31.301	31.589	29.9376	33.2012	36.7172	32.9581	27.3366	37.932	32.7794	34.6075	28.2457	30.6201	31.5035	29.9034	30.2668	31.4294	30.8874	30.5966	25.1775	27.1794	29.9498	29.4874	31.7064	29.8145	33.0544	30.7605	29.9048	30.1772	30.3868	30.2694	30.1531	28.5379	38.4797	30.6453	29.922	25.8516	30.7837	33.2353	29.2967	33.6106
71	32.3334	2.50037	34.4176	32.933	32.5238	31.213	29.6856	32.2532	32.1586	33.265	33.3836	31.966	35.1116	38.2257	35.1477	29.2637	39.591	34.4864	36.2375	30.2997	32.5845	33.2408	31.8019	32.4221	33.7728	32.9156	32.7322	26.6805	29.2837	31.4086	31.494	33.7299	31.8005	34.938	32.6418	32.1388	32.0978	32.2342	32.3074	32.1585	30.3009	40.29	33.0441	32.0767	27.9658	32.748	35.5715	30.8141	35.5415
72	34.2338	2.47865	36.1038	34.8287	34.6554	33.4162	31.7912	34.1161	34.3402	35.0725	35.0597	33.9278	36.923	39.6228	37.1837	31.1656	41.093	36.1251	37.6733	32.315	34.5359	34.9309	33.613	34.4738	36.0447	34.8645	34.7731	28.0389	31.3818	32.8716	33.4396	35.681	33.7533	36.7152	34.3453	34.1714	33.9676	33.9991	34.2353	34.0457	31.9862	41.9327	35.3336	34.144	30.0824	34.5956	37.7689	32.2232	37.3447
73	36.0392	2.45369	37.7135	36.6088	36.6365	35.5147	33.7775	35.8648	36.4059	36.7336	36.6435	35.8166	38.6565	40.9362	39.0641	33.0316	42.453	37.6916	38.9444	34.296	36.4597	36.7126	35.3339	36.42	38.2245	36.7139	36.6925	29.4009	33.4562	34.3001	35.3158	37.5268	35.6782	38.3619	35.9035	36.0375	35.7554	35.6847	36.0418	35.8266	33.5953	43.3948	37.4998	36.0948	32.2102	36.3165	39.8188	33.5463	39.0108
74	37.7414	2.41174	39.2449	38.2721	38.4896	37.5143	35.6507	37.5128	38.3519	38.2269	38.1426	37.6204	40.3143	42.1713	40.7706	34.8426	43.667	39.1753	40.0687	36.2177	38.3218	38.5872	36.9475	38.2549	40.2787	38.4351	38.4738	30.8887	35.4705	35.6647	37.0979	39.2363	37.5542	39.8591	37.3326	37.7662	37.4233	37.2824	37.7302	37.4936	35.1183	44.668	39.5285	37.9082	34.2983	37.8812	41.7089	34.789	40.5283
75	39.32	2.3546	40.683	39.8104	40.2262	39.4067	37.4022	39.0606	40.1683	39.5226	39.5434	39.3224	41.8874	43.3227	42.2863	36.5748	44.728	40.5573	41.0588	38.0417	40.094	40.487	38.4235	39.9633	42.1652	39.9922	40.1054	32.4536	37.38	36.9444	38.754	40.7883	39.3546	41.1962	38.6256	39.3529	38.9339	38.7668	39.2936	39.0376	36.5313	45.7432	41.403	39.5624	36.2692	39.2468	43.4223	35.9399	41.8779
76	40.7517	2.2923	42.0059	41.2125	41.8446	41.1638	39.0032	40.5015	41.8372	40.7002	40.8192	40.8887	43.347	44.3755	43.6014	38.1884	45.627	41.8168	41.9242	39.7337	41.7642	42.3508	39.7342	41.5238	43.8436	41.3595	41.5768	33.9829	39.1456	38.1227	40.2508	42.1721	41.0379	42.3681	39.7608	40.7815	40.2622	40.1079	40.7182	40.4515	37.8111	46.6139	43.1064	41.0307	38.0572	40.3878	44.9398	36.9745	43.0445
77	42.0185	2.2338	43.1874	42.4707	43.3327	42.7605	40.4266	41.8237	43.3534	41.9451	41.9507	42.2835	44.6542	45.3014	44.7135	39.6556	46.349	42.9327	42.6681	41.2674	43.3273	44.1192	40.8596	42.9162	45.278	42.5418	42.8828	35.4097	40.7422	39.1806	41.5695	43.4037	42.5741	43.3688	40.7182	42.0303	41.3991	41.2829	41.9921	41.712	38.9353	47.2787	44.629	42.2909	39.6267	41.3254	46.2439	37.8765	44.021
78	43.1053	2.18621	44.197	43.5717	44.6632	44.1742	41.654	43.008	44.6959	43.2938	42.9301	43.482	45.765	46.0748	45.622	40.9576	46.888	43.8902	43.2937	42.628	44.7799	45.7413	41.793	44.129	46.4509	43.546	44.0237	36.7027	42.158	40.1	42.7062	44.4891	43.935	44.193	41.482	43.0701	42.3469	42.2757	43.1059	42.782	39.8811	47.7358	45.9647	43.3314	40.9701	42.0983	47.3183	38.6331	44.7993
79	44.0006	2.15313	45.006	44.495	45.8052	45.3806	42.6688	44.0258	45.84	44.6019	43.7505	44.4744	46.6474	46.6845	46.3294	42.0866	47.243	44.6823	43.8061	43.804	46.1154	47.1892	42.5262	45.1438	47.3581	44.3754	45.0025	37.8506	43.373	40.8704	43.6671	45.4269	45.1003	44.8245	42.0418	43.8691	43.1177	43.0717	44.0527	43.6208	40.6347	47.9832	47.1054	44.1367	42.0911	42.7484	48.1512	39.2415	45.3773
80	44.6994	2.13389	45.6013	45.228	46.723	46.3579	43.4593	44.8523	46.7581	45.7402	44.403	45.2611	47.2904	47.1274	46.8379	43.0399	47.413	45.3011	44.1983	44.7784	47.3211	48.4453	43.0767	45.976	48.009	45.0244	45.8174	38.848	44.3832	41.4864	44.4516	46.2049	46.0517	45.2687	42.3961	44.4123	43.7232	43.6605	44.8266	44.2328	41.187	48.0299	48.0393	44.689	42.9968	43.2894	48.7355	39.7092	45.7608
81	45.1957	2.12558	45.9796	45.762	47.3871	47.0874	44.0145	45.4696	47.4206	46.6305	44.8769	45.8395	47.6999	47.3965	47.1481	43.8427	47.392	45.7387	44.4549	45.5353	48.3632	49.4781	43.4471	46.6101	48.4446	45.4829	46.443	39.6797	45.1675	41.9385	45.0462	46.8051	46.7744	45.5134	42.5495	44.6995	44.1647	44.0361	45.4233	44.628	41.525	47.8975	48.7332	44.9769	43.6739	43.702	49.0545	40.0487	45.9614
82	45.486	2.12461	46.1278	46.0772	47.7823	47.5532	44.3237	45.8693	47.7986	47.2432	45.1532	46.2004	47.8885	47.4885	47.2588	44.5797	47.169	46.0008	44.5707	46.062	49.2168	50.2725	43.6304	47.0192	48.6848	45.7419	46.8573	40.3424	45.6966	42.2113	45.4348	47.2068	47.2483	45.5501	42.5024	44.73	44.47	44.194	45.8398	44.8175	41.6358	47.6162	49.1688	45.0016	44.1282	43.9482	49.0862	40.2761	45.9846
83	45.5662	2.12742	46.0274	46.1508	47.8914	47.7436	44.3776	46.0494	47.8718	47.5657	45.2096	46.3396	47.8438	47.4095	47.1661	45.2928	46.733	46.079	44.5351	46.318	49.8374	50.8122	43.6128	47.1786	48.753	45.7941	47.0385	40.8144	45.9419	42.2984	45.5954	47.3951	47.4531	45.386	42.2536	44.5041	44.6651	44.1313	46.0724	44.8032	41.5345	47.2163	49.3102	44.7917	44.3533	43.9893	48.8153	40.3993	45.8302
84	45.4403	2.13085	45.6735	45.9731	47.7037	47.6587	44.1736	45.9965	47.6323	47.598	45.0418	46.2608	47.5498	47.1646	46.8572	45.9182	46.11	45.9769	44.3375	46.324	50.2183	51.0867	43.3985	47.0865	48.6697	45.6553	46.9844	41.0652	45.8955	42.2201	45.5079	47.3751	47.3674	45.062	41.8111	44.04	44.7701	43.8604	46.1245	44.5905	41.2763	46.736	49.1306	44.4032	44.3459	43.8206	48.262	40.4233	45.5011
85	45.1356	2.13084	45.091	45.5582	47.2386	47.332	43.7378	45.717	47.0988	47.3678	44.6805	45.9879	47.0378	46.7621	46.3635	46.3898	45.368	45.7276	43.9887	46.0967	50.3253	51.1088	43.0293	46.7802	48.4713	45.3822	46.7234	41.0955	45.597	42.0145	45.1815	47.1787	47.0094	44.6545	41.2128	43.3909	44.8079	43.4503	46.0171	44.2054	40.9476	46.2299	48.6578	43.8898	44.1166	43.4868	47.4965	40.365	45.0211
86	44.7032	2.12501	44.3385	44.9546	46.5557	46.8383	43.1381	45.2559	46.332	46.9301	44.19	45.5689	46.373	46.2112	45.7717	46.6894	44.59	45.3809	43.5234	45.6871	50.1019	50.9195	42.5824	46.3304	48.2196	45.0346	46.3119	40.9567	45.1323	41.7365	44.6645	46.8618	46.4422	44.2519	40.534	42.6469	44.7874	42.9874	45.7913	43.6963	40.6145	45.7513	47.9923	43.3222	43.7081	43.0596	46.612	40.2472	44.4381
87	44.1975	2.11627	43.5005	44.2362	45.7456	46.2506	42.4568	44.6764	45.426	46.347	43.6349	45.0762	45.6385	45.5281	45.1697	46.8236	43.831	44.9854	42.9838	45.1816	49.6158	50.5659	42.1266	45.7975	47.9721	44.6378	45.8062	40.7092	44.5855	41.4264	44.0151	46.482	45.7376	43.9192	39.8692	41.8959	44.6931	42.5341	45.4996	43.1175	40.2978	45.3182	47.2642	42.8169	43.179	42.5987	45.679	40.0783	43.8079
88	43.6516	2.11072	42.657	43.4705	44.9012	45.6104	41.7387	44.0445	44.4692	45.6642	43.0467	44.5715	44.9031	44.741	44.6189	46.7954	43.125	44.5625	42.3868	44.6533	48.9874	50.0846	41.6792	45.2078	47.7171	44.1941	45.2311	40.3684	44.0011	41.0473	43.2659	46.0663	44.9552	43.6743	39.2825	41.1851	44.4862	42.1051	45.2065	42.5126	40.0004	44.9077	46.5754	42.4324	42.5731	42.1172	44.7371	39.8476	43.1736
89	43.0682	2.11409	41.8509	42.6843	44.0773	44.9269	40.9818	43.3977	43.5127	44.9048	42.416	44.036	44.2026	43.885	44.1253	46.619	42.475	44.1004	41.7233	44.117	48.2806	49.4918	41.188	44.548	47.4137	43.6902	44.5748	39.914	43.388	40.5553	42.4232	45.6091	44.1203	43.487	38.7767	40.5104	44.1138	41.6597	44.9379	41.9	39.7294	44.4719	45.9793	42.1182	41.8957	41.5777	43.7911	39.5273	42.5609
90	42.4287	2.13026	41.0634	41.8628	43.2749	44.1933	40.159	42.7294	42.5668	44.0771	41.7123	43.4193	43.5408	42.9854	43.6571	46.3189	41.863	43.5762	40.9748	43.5272	47.4973	48.7796	40.5768	43.7544	47.0203	43.1163	43.8052	39.3146	42.7287	39.9752	41.489	45.09	43.2351	43.3011	38.3114	39.845	43.5444	41.1328	44.6791	41.2812	39.4788	43.9537	45.4775	41.686	41.1133	40.9304	42.833	39.081	41.9742
91	41.7252	2.15722	40.2494	40.9835	42.461	43.4157	39.2642	42.0089	41.6287	43.2047	40.9185	42.7235	42.9132	42.0777	43.1703	45.9177	41.28	42.9738	40.1376	42.831	46.6422	47.9175	39.8374	42.7987	46.508	42.4764	42.8975	38.561	42.0265	39.3677	40.489	44.4805	42.2995	43.0796	37.8435	39.1701	42.7909	40.4819	44.4048	40.6801	39.2185	43.3103	45.0231	41.0292	40.1801	40.1568	41.877	38.4873	41.4133
92	40.989	2.18905	39.3923	40.0528	41.6214	42.6301	38.3226	41.23	40.7191	42.3387	40.0551	41.9931	42.3285	41.2276	42.6406	45.4596	40.733	42.3013	39.2501	42.011	45.7808	46.9126	39.0031	41.7035	45.8817	41.8119	41.9122	37.7457	41.3235	38.8138	39.4874	43.778	41.3466	42.8214	37.3616	38.5024	41.939	39.7215	44.1136	40.1532	38.9523	42.5421	44.5607	40.3296	39.132	39.2906	40.9637	37.7761	40.8893
93	40.2927	2.21876	38.5309	39.118	40.79	41.9065	37.3921	40.4295	39.9087	41.5572	39.1865	41.2961	41.8174	40.5225	42.0759	45.0122	40.257	41.6005	38.3949	41.1981	44.9855	45.8218	38.1744	40.5609	45.1872	41.2086	40.9642	37.0219	40.7187	38.4069	38.5802	43.0303	40.4619	42.5577	36.9028	37.8999	41.0962	38.9163	43.8338	39.7823	38.7721	41.7069	44.0884	39.8243	38.0633	38.4198	40.1578	37.0502	40.4315
94	39.7294	2.24318	37.7424	38.2559	40.038	41.3435	36.5614	39.6747	39.3048	40.9577	38.4156	40.7066	41.4241	40.0297	41.5202	44.6642	39.918	40.9444	37.6783	40.5703	44.3008	44.7602	37.5043	39.5094	44.5463	40.7652	40.1835	36.5551	40.3485	38.2327	37.8788	42.3355	39.747	42.3284	36.5384	37.4433	40.3843	38.1622	43.6124	39.6401	38.7901	40.8975	43.6717	39.613	37.1028	37.6781	39.5393	36.4436	40.0709
95	39.3861	2.26318	37.1249	37.558	39.4628	41.0301	35.9176	39.0462	38.9873	40.6219	37.8594	40.2871	41.2121	39.7684	41.0371	44.4981	39.76	40.4264	37.2077	40.2401	43.7343	43.8804	37.1246	38.6961	44.0952	40.5607	39.6825	36.4451	40.3168	38.3338	37.481	41.8088	39.3135	42.1642	36.3436	37.2145	39.8927	37.5682	43.5106	39.7595	39.0731	40.2204	43.4216	39.6925	36.3895	37.2323	39.1925	36.0582	39.8455
96	39.3151	2.27986	36.762	37.1164	39.1596	41.0028	35.5233	38.6234	38.9759	40.576	37.6035	40.0938	41.2356	39.7311	40.6853	44.5462	39.772	40.1319	37.0603	40.2196	43.297	43.3109	37.0762	38.2528	43.9159	40.6126	39.5354	36.6852	40.648	38.6834	37.4272	41.5242	39.2318	42.0894	36.3855	37.2793	39.641	37.2238	43.5789	40.1336	39.6522	39.7726	43.4267	40.0592	36.0371	37.193	39.1712	35.9328	39.8051
97	39.5125	2.2939	36.6979	36.9854	39.1728	41.2364	35.413	38.4706	39.2449	40.7726	37.6635	40.1632	41.5056	39.9007	40.5076	44.7868	39.911	40.0894	37.2388	40.464	43.0625	43.0964	37.3187	38.2499	44.0134	40.8563	39.7348	37.1945	41.3044	39.1921	37.6742	41.4668	39.4677	42.1279	36.7055	37.6293	39.5749	37.1587	43.8145	40.7482	40.5206	39.6037	43.7006	40.7646	36.0857	37.5374	39.4522	36.0678	39.9828
98	39.9275	2.31029	36.9296	37.1442	39.4787	41.6789	35.5717	38.6018	39.7705	41.1351	37.994	40.4717	41.9765	40.2205	40.5332	45.1748	40.154	40.2617	37.6641	40.956	43.1934	43.1793	37.7845	38.653	44.2997	41.2044	40.1839	37.9042	42.2357	39.7776	38.1124	41.5626	39.9093	42.2918	37.2912	38.1645	39.6253	37.3241	44.1738	41.5876	41.6228	39.7034	44.2054	41.8398	36.4743	38.1484	39.9401	36.429	40.3784
99	40.4947	2.3349	37.4004	37.5215	40.0241	42.2965	35.9502	38.9592	40.5326	41.623	38.5258	40.9351	42.5879	40.5992	40.7673	45.6791	40.52	40.5934	38.235	41.7329	43.771	43.483	38.4345	39.3468	44.6688	41.6138	40.7543	38.8026	43.3901	40.4242	38.6479	41.7694	40.4755	42.5495	38.0685	38.7817	39.7999	37.6354	44.6245	42.5987	42.8349	40.0029	44.9004	43.1554	37.1201	38.9088	40.541	36.933	40.9415
100	41.155	2.36325	38.023	38.043	40.754	43.047	36.498	39.447	41.467	42.251	39.185	41.475	43.299	40.964	41.168	46.255	41.012	41.061	38.9	42.806	44.63	43.984	39.265	40.221	45.092	42.122	41.369	39.882	44.698	41.159	39.253	42.13	41.182	42.819	38.938	39.397	40.176	38.041	45.166	43.654	43.967	40.409	45.733	44.426	37.995	39.766	41.214	37.447	41.573
all values Left	mean	std	steps
1	-6.21826	1.94896	-1.256	-3.202	-3.16	-2.94	-5.081	-5.794	-4.172	-3.191	-7.815	-5.118	-3.748	-4.123	-1.23	-6.893	-3.439	-4.745	-5.704	-5.79	-5.01	-6.621	-7.119	-7.319	-6.526	-9.097	-6.693	-7.688	-6.136	-3.72	-8.431	-6.074	-2.621	-8.552	-4.52	-2.668	-6.497	-6.116	-5.317	-4.231	-5.716	-7.202	-6.592	-7.082	-8.367	-4.912	-8.507	-3.409	-5.477
2	-5.54568	2.12313	-0.610566	-2.23412	-1.68576	-1.94364	-4.49129	-5.05036	-3.82362	-2.71794	-7.37195	-4.31953	-2.793	-3.3284	-0.0340808	-6.38141	-2.92814	-3.71805	-5.21578	-4.96253	-4.45782	-6.30426	-6.87495	-7.12012	-5.83411	-8.10579	-5.95889	-6.86154	-5.87988	-2.40543	-8.23576	-4.95894	-2.04126	-8.18389	-3.1878	-1.40806	-6.24836	-5.22682	-4.40178	-3.32847	-5.30004	-6.94366	-6.07542	-6.532	-6.81711	-3.81023	-7.67567	-1.84217	-4.65824
3	-4.58375	2.32805	0.339394	-0.981121	0.0719394	-0.659394	-3.63765	-4.16794	-3.16218	-1.94424	-6.39237	-3.203	-1.562	-2.26434	1.53009	-5.53013	-2.35849	-2.38154	-4.44556	-3.92703	-3.60709	-5.67388	-6.34814	-6.6582	-4.78744	-6.74594	-4.94311	-5.66774	-5.36073	-0.74903	-7.81646	-3.5273	-1.22808	-7.39278	-1.61798	0.171152	-5.62982	-4.08723	-3.09032	-2.15641	-4.56581	-6.34351	-5.31383	-6.19382	-5.0238	-2.35852	-6.63878	0.0140505	-3.67804
4	-3.32641	2.55802	1.62015	0.541606	2.10009	0.865727	-2.52691	-3.08936	-2.20497	-0.914273	-4.96155	-1.81418	-0.014	-0.974667	3.37209	-4.32439	-1.6823	-0.714273	-3.40633	-2.697	-2.55545	-4.78118	-5.60858	-5.89755	-3.425	-4.94218	-3.616	-4.21603	-4.58991	1.21003	-7.07373	-1.74097	-0.233152	-6.22367	0.209455	2.05309	-4.62782	-2.64439	-1.41936	-0.636758	-3.55464	-5.41494	-4.34764	-4.29318	-3.00655	-0.524242	-5.40367	2.19294	-2.47039
5	-1.7709	2.82162	3.27514	2.3429	4.39894	2.61124	-1.13715	-1.72676	-0.939202	0.367061	-3.16385	-0.151556	1.895	0.547556	5.43864	-2.73312	-0.755263	1.30069	-2.05944	-1.22164	-1.32818	-3.62677	-4.63403	-4.76005	-1.74856	-2.62756	-1.93044	-2.53851	-3.55194	3.43316	-5.86872	0.446929	0.959889	-4.69833	2.33872	4.24358	-3.25836	-0.839242	0.567667	1.27977	-2.28545	-4.18758	-3.12194	-2.63645	-0.747838	1.70103	-3.90278	4.70348	-0.933707
6	0.122721	3.10017	5.34984	4.45119	6.96779	4.58903	0.574505	-0.00278788	0.677677	1.92326	-1.0376	1.82411	4.183	2.35301	7.71836	-0.724242	0.552636	3.65443	-0.317222	0.586	0.120818	-2.16602	-3.3387	-3.15043	0.246444	0.208081	0.162333	-0.596889	-2.2077	5.87577	-4.08462	3.04127	2.41362	-2.835	4.80409	6.74679	-1.59745	1.35141	2.83505	3.59142	-0.742384	-2.67643	-1.55184	-0.510455	1.76797	4.2667	-2.04333	7.50211	1.02038
7	2.3751	3.36265	7.84867	6.88755	9.78155	6.83618	2.64252	2.10891	2.69321	3.78955	1.39661	4.15797	6.805	4.49467	10.2257	1.69897	2.32797	6.299	1.91233	2.79112	1.86409	-0.325121	-1.61624	-0.994939	2.54333	3.49076	2.67167	1.65703	-0.505818	8.481	-1.6913	5.96876	4.19673	-0.666333	7.59021	9.53164	0.306727	3.89506	5.34382	6.23685	1.11939	-0.872091	0.392485	2.081	4.51815	7.06476	0.242	10.4888	3.41145
8	4.97085	3.57078	10.7113	9.62548	12.7794	9.37076	5.0736	4.57676	5.12702	5.99561	4.12317	6.85812	9.656	6.99521	12.9718	4.46567	4.57336	9.14997	4.675	5.38882	3.96845	1.94773	0.602222	1.71208	5.147	7.06388	5.53789	4.22105	1.58188	11.1759	1.23212	9.10073	6.34857	1.78233	10.6115	12.5261	2.50509	6.70492	8.0272	9.10976	3.33927	1.25713	2.68753	5.06409	7.44392	9.99642	2.94222	13.5415	6.18862
9	7.84715	3.69476	13.825	12.5853	15.8813	12.1456	7.82075	7.32124	7.93868	8.52862	7.10838	9.86248	12.59	9.81739	15.9351	7.44045	7.21369	12.1071	7.93789	8.30134	6.44627	4.63787	3.29761	4.90941	8.10722	10.7265	8.64367	7.01936	4.0267	13.8688	4.53293	12.2832	8.8802	4.49144	13.7326	15.6301	5.02909	9.65947	10.8218	12.086	5.89829	3.73179	5.26777	8.31318	10.4563	13.0387	5.95911	16.5447	9.23569
10	10.8971	3.7224	17.0494	15.6532	18.9713	15.0846	10.7878	10.2376	11.0232	11.3218	10.2774	13.0445	15.476	12.8709	19.0468	10.4709	10.1151	15.0678	11.586	11.3961	9.23518	7.66036	6.37609	8.43545	11.364	14.2908	11.844	9.92455	6.74591	16.4761	8.03391	15.3616	11.6628	7.416	16.8217	18.7253	7.827	12.6283	13.6743	15.0421	8.70782	6.52655	8.03582	11.6825	13.4516	16.1484	9.14	19.4119	12.3909
11	13.9953	3.66169	20.2536	18.7036	21.915	18.1131	13.8515	13.2278	14.2344	14.2684	13.5252	16.2639	18.239	16.0365	22.1953	13.429	13.1227	17.9384	15.4143	14.5199	12.2137	10.8636	9.69199	12.0755	14.7306	17.6249	14.9788	12.7953	9.615	18.9394	11.5631	18.2189	14.5673	10.4726	19.7896	21.6984	10.793	15.4954	16.515	17.8821	11.6391	9.56622	10.8888	15.0279	16.3433	19.1899	12.3109	22.0964	15.4961
12	17.0239	3.53715	23.3411	21.6284	24.6427	21.1357	16.9006	16.2047	17.4258	17.2513	16.735	19.3952	20.84	19.1889	25.2526	16.205	16.103	20.6474	19.1461	17.5353	15.239	14.0773	13.0606	15.6543	18.0148	20.6593	17.9492	15.5091	12.494	21.2227	14.9706	20.8029	17.4689	13.5186	22.5572	24.463	13.882	18.1821	19.2669	20.556	14.5559	12.7366	13.7267	18.238	19.0759	22.0426	15.33	24.5828	18.4297
13	19.8978	3.38186	26.2552	24.3618	27.148	24.0568	19.8492	19.0951	20.4798	20.1694	19.8053	22.3403	23.274	22.2194	28.1054	18.7334	18.9625	23.1614	22.637	20.3487	18.1695	17.1782	16.308	19.0349	21.1127	23.3786	20.713	17.9901	15.2696	23.3089	18.1432	23.1714	20.2656	16.4307	25.1079	26.969	17.1244	20.6562	21.8685	23.0568	17.3471	15.9093	16.4598	21.2419	21.627	24.6577	18.123	26.8818	21.1108
14	22.5721	3.22733	28.973	26.8801	29.4465	26.8103	22.6487	21.8525	23.3101	22.9538	22.6732	25.0393	25.556	25.0508	30.6779	21.0102	21.6511	25.4722	25.839	22.9111	20.9128	20.071	19.3262	22.1383	23.9842	25.8157	23.2781	20.2114	17.8742	25.1933	21.0236	25.3972	22.8872	19.1191	27.4525	29.2068	20.3842	22.923	24.2855	25.4033	19.93	18.9694	19.035	24.0606	24.0095	27.034	20.6797	29.0209	23.5065
15	25.0434	3.09292	31.4935	29.1885	31.5703	29.3608	25.2836	24.4545	25.8991	25.5755	25.3124	27.4727	27.708	27.6463	32.9384	23.0824	24.1622	27.585	28.7051	25.2438	23.4268	22.7078	22.0731	24.9583	26.637	28.0625	25.6864	22.2108	20.2858	26.88	23.6217	27.5524	25.3086	21.5497	29.6306	31.1997	23.4865	25.0296	26.5245	27.6207	22.2806	21.8324	21.4322	26.7285	26.2612	29.1928	23.0386	31.0302	25.6332
16	27.3352	2.98519	33.8288	31.3071	33.5516	31.7095	27.7611	26.9002	28.2762	28.0405	27.7295	29.6553	29.758	30.0015	34.9058	25.0203	26.5111	29.5338	31.214	27.3888	25.7217	25.103	24.555	27.5387	29.1137	30.1918	27.9853	24.0162	22.5277	28.4024	25.9835	29.6802	27.5357	23.7383	31.6902	32.9907	26.3439	27.0315	28.6126	29.728	24.4262	24.4563	23.6437	29.2714	28.4158	31.1568	25.2577	32.9277	27.5474
17	29.4809	2.90433	35.9968	33.265	35.411	33.8788	30.0984	29.2036	30.4653	30.3689	29.958	31.626	31.734	32.1434	36.6369	26.8828	28.7223	31.3658	33.3894	29.4109	27.8418	27.3004	26.8103	29.9225	31.4718	32.2418	30.2143	25.625	24.6506	29.8493	28.1887	31.7831	29.6341	25.7366	33.6567	34.6196	28.9452	28.9759	30.5823	31.7338	26.4046	26.84	25.6857	31.7058	30.497	32.9545	27.4036	34.7142	29.3139
18	31.5081	2.84465	38.0176	35.0975	37.1548	35.8931	32.3132	31.3771	32.4879	32.58	32.0279	33.435	33.648	34.1185	38.1963	28.7083	30.8262	33.1141	35.2746	31.3831	29.8518	29.3429	28.8976	32.1704	33.7522	34.2173	32.3841	27.0557	26.7115	31.3066	30.2941	33.8424	31.6589	27.6186	35.5291	36.1146	31.3048	30.8835	32.4554	33.638	28.2567	29.0092	27.5914	34.0387	32.5092	34.5939	29.5367	36.3797	30.9824
19	33.432	2.79762	39.9122	36.8358	38.7797	37.774	34.4211	33.4259	34.3706	34.6814	33.9366	35.1241	35.495	35.9765	39.6365	30.5105	32.8493	34.7923	36.914	33.3251	31.8103	31.2461	30.8661	34.3075	35.967	36.0997	34.469	28.3815	28.7582	32.7711	32.3305	35.825	33.6483	29.447	37.2857	37.4876	33.4476	32.7534	34.2436	35.4345	30.0209	31.0049	29.3969	36.2605	34.4401	36.0755	31.686	37.8955	32.5795
20	35.2574	2.75073	41.6888	38.491	40.2758	39.5371	36.4317	35.3558	36.1377	36.6728	35.6929	36.7199	37.264	37.7485	40.9879	32.2854	34.798	36.4038	38.3382	35.2259	33.7499	33.0055	32.7414	36.3322	38.0948	37.8631	36.4243	29.7465	30.8006	34.203	34.3005	37.6969	35.6092	31.2449	38.9038	38.73	35.4109	34.5662	35.9495	37.1199	31.7197	32.8725	31.1211	38.3562	36.2679	37.3941	33.8132	39.2216	34.1163
21	36.9811	2.68893	43.3302	40.0528	41.6335	41.1872	38.3439	37.1615	37.8009	38.5489	37.3038	38.2286	38.944	39.4465	42.2563	34.0175	36.6577	37.943	39.592	37.0571	35.6724	34.6892	34.5261	38.2383	40.1057	39.4733	38.2408	31.2329	32.8278	35.573	36.1851	39.4227	37.5206	33.0316	40.3618	39.8212	37.2251	36.2897	37.5613	38.6908	33.3592	34.639	32.7696	40.3116	37.972	38.5472	35.8361	40.343	35.5959
22	38.59	2.60477	44.8093	41.4994	42.8444	42.7174	40.1428	38.8158	39.3597	40.2959	38.7254	39.6315	40.505	41.0656	43.4356	35.6881	38.408	39.3992	40.6923	38.7823	37.5511	36.4567	36.2072	40.0096	41.9597	40.9068	39.9063	32.7698	34.8091	36.8589	37.953	40.9728	39.3546	34.7973	41.6439	40.7435	38.8956	37.8872	39.0502	40.1359	34.9387	36.3075	34.3388	42.1084	39.5336	39.5381	37.6837	41.2657	37.0152
23	40.0645	2.50507	46.1069	42.803	43.8913	44.1057	41.8041	40.2887	40.8059	41.909	39.9544	40.9079	41.912	42.5894	44.509	37.2728	40.0324	40.7521	41.6508	40.3719	39.352	38.3252	37.7613	41.6227	43.6194	42.1584	41.4099	34.2572	36.704	38.0448	39.5711	42.3589	41.0661	36.5053	42.7554	41.482	40.41	39.3246	40.386	41.4434	36.4423	37.8689	35.8122	43.733	40.9302	40.3716	39.3123	42.0287	38.3576
24	41.3849	2.40106	47.2108	43.9297	44.7553	45.3235	43.3037	41.5595	42.1264	43.3792	41.1289	42.0377	43.138	43.9818	45.4444	38.7444	41.5115	41.9823	42.4741	41.8046	41.0491	40.2263	39.1576	43.0522	45.05	43.2302	42.7454	35.6382	38.4728	39.1114	41.013	43.5909	42.6249	38.1164	43.6902	42.0276	41.7319	40.5821	41.5458	42.6032	37.8391	39.3164	37.1635	45.1631	42.1419	41.0431	40.7112	42.6726	39.6022
25	42.5357	2.30355	48.1122	44.8428	45.4276	46.3377	44.619	42.6107	43.2993	44.6847	42.4153	43.012	44.17	45.2013	46.2149	40.0798	42.8154	43.0686	43.165	43.0702	42.6418	42.0982	40.3724	44.2719	46.2327	44.1269	43.913	36.8869	40.0881	40.0408	42.2646	44.6719	44.0021	39.6047	44.4442	42.3787	42.8461	41.6542	42.514	43.608	39.1059	40.6436	38.3706	46.4064	43.1585	41.538	41.883	43.2145	40.7273
26	43.5021	2.22145	48.8008	45.5193	45.8963	47.115	45.7275	43.4296	44.2888	45.8027	43.7634	43.8235	45.007	46.2068	46.8091	41.265	43.9115	43.9965	43.729	44.1527	44.1274	43.8816	41.3933	45.2954	47.1667	44.844	44.9154	37.992	41.535	40.8215	43.328	45.5985	45.1762	40.954	45.0135	42.5396	43.7161	42.5416	43.2712	44.4506	40.2283	41.8248	39.411	47.4531	43.9686	41.8406	42.8346	43.6394	41.7122
27	44.272	2.15975	49.2735	45.9519	46.1382	47.636	46.6096	44.0043	45.0629	46.7076	45.0133	44.463	45.652	46.9762	47.2207	42.2946	44.7789	44.7563	44.1612	45.0272	45.5008	45.5241	42.222	46.1217	47.8698	45.3632	45.7514	38.9431	42.8075	41.4482	44.207	46.3564	46.1287	42.1547	45.3878	42.5108	44.3223	43.253	43.7999	45.1221	41.1971	42.8216	40.2649	48.2895	44.5555	41.9487	43.5686	43.914	42.545
28	44.8409	2.11978	49.5325	46.1329	46.1328	47.8848	47.2484	44.3237	45.6155	47.3722	46.0619	44.9186	46.094	47.5072	47.4463	43.1666	45.4157	45.3453	44.45	45.6897	46.7523	46.9945	42.8635	46.7312	48.361	45.6866	46.41	39.743	43.895	41.9117	44.8913	46.9267	46.8438	43.194	45.5556	42.2915	44.6627	43.808	44.106	45.6247	42.0206	43.6208	40.9217	48.8957	44.9085	41.8717	44.082	44.0001	43.2184
29	45.2021	2.10177	49.5701	46.0402	45.8761	47.8443	47.6296	44.3778	45.9412	47.7694	46.857	45.1699	46.328	47.8103	47.4848	43.9122	45.803	45.7627	44.5704	46.1279	47.8639	48.2752	43.3211	47.0934	48.6419	45.8039	46.842	40.3807	44.7804	42.1971	45.3654	47.2866	47.3002	44.0384	45.5106	41.8913	44.738	44.2179	44.185	45.9551	42.6982	44.2123	41.3716	49.2405	45.0239	41.6504	44.3428	43.8841	43.7133
30	45.3533	2.10474	49.373	45.6678	45.3908	47.5146	47.7442	44.1637	46.0368	47.8791	47.3714	45.1953	46.352	47.8898	47.3446	44.607	45.9154	46.0087	44.522	46.3285	48.8115	49.3499	43.5942	47.1854	48.753	45.7215	47.0376	40.8323	45.4405	42.2969	45.5967	47.4242	47.4542	44.6833	45.2711	41.3385	44.5475	44.502	44.0407	46.1113	43.2277	44.6047	41.6006	49.2855	44.9159	41.3546	44.3674	43.5976	44.0072
31	45.3003	2.12703	48.9418	45.0458	44.7373	46.9346	47.5971	43.7095	45.8984	47.6927	47.5942	44.9946	46.175	47.7281	47.0313	45.2797	45.7436	46.0739	44.2943	46.2931	49.5523	50.1896	43.6625	47.0124	48.7153	45.4836	46.993	41.0693	45.8462	42.229	45.5632	47.3453	47.3147	45.1073	44.8902	40.6892	44.1067	44.6816	43.7099	46.1022	43.6114	44.8085	41.6065	49.0149	44.6238	41.0502	44.1627	43.2038	44.0905
32	45.0652	2.16294	48.307	44.2446	43.9932	46.1774	47.2323	43.0883	45.5439	47.2232	47.5337	44.6052	45.832	47.3269	46.5548	45.8744	45.3138	45.964	43.9034	46.0409	50.0595	50.7628	43.5128	46.6225	48.5547	45.1553	46.7363	41.0942	45.9754	42.0312	45.2699	47.0912	46.9142	45.2993	44.4659	40.0298	43.4666	44.7768	43.2693	45.9555	43.8533	44.8262	41.4233	48.4755	44.1979	40.7609	43.7689	42.7633	43.9716
33	44.6903	2.20228	47.5278	43.362	43.2198	45.3427	46.7242	42.3877	45.0236	46.5203	47.2273	44.0958	45.375	46.7365	45.9277	46.3336	44.6941	45.7117	43.3929	45.6257	50.3323	51.0706	43.184	46.1074	48.3236	44.7731	46.3247	40.9567	45.8309	41.7568	44.7639	46.7381	46.3088	45.256	44.0873	39.4344	42.7175	44.8087	42.7993	45.7143	43.9635	44.6602	41.123	47.7805	43.6877	40.4675	43.2461	42.3028	43.6825
34	44.2223	2.23487	46.668	42.4837	42.428	44.509	46.136	41.652	44.4073	45.6667	46.735	43.529	44.882	46.032	45.173	46.6393	43.971	45.366	42.8067	45.1287	50.297	51.1223	42.749	45.5233	48.0793	44.345	45.816	40.7143	45.469	41.4483	44.111	46.3357	45.574	44.992	43.7963	38.924	41.95	44.784	42.35	45.4297	43.949	44.329	40.7873	47.056	43.167	40.125	42.6417	41.8053	43.2777
35	43.6913	2.26179	45.7664	41.6426	41.5906	43.7088	45.5015	40.8731	43.7563	44.7469	46.1142	42.9298	44.394	45.2923	44.3255	46.7955	43.2069	44.9735	42.1558	44.6149	49.9179	50.9566	42.2863	44.8746	47.839	43.8642	45.2366	40.3818	44.9748	41.0751	43.3507	45.8974	44.7656	44.5454	43.582	38.4689	41.2235	44.6863	41.9138	45.1501	43.8009	43.8716	40.4612	46.3983	42.7192	39.7061	41.9653	41.2268	42.808
36	43.1082	2.2946	44.8304	40.8072	40.6905	42.917	44.8243	40.0219	43.0928	43.8158	45.4045	42.2824	43.857	44.5714	43.4193	46.8085	42.4312	44.5541	41.4247	44.0925	49.3486	50.6215	41.832	44.1213	47.5741	43.3173	44.5748	39.9402	44.4265	40.5914	42.492	45.411	43.9054	43.9546	43.3971	38.0216	40.5355	44.4774	41.4335	44.892	43.4977	43.3365	40.1538	45.8395	42.3757	39.2325	41.186	40.5325	42.298
37	42.4712	2.34026	43.8532	39.9348	39.7487	42.0989	44.098	39.0979	42.3925	42.8933	44.6204	41.5543	43.229	43.8893	42.4864	46.6895	41.6416	44.0957	40.592	43.5163	48.6829	50.1551	41.3531	43.2109	47.247	42.6989	43.798	39.3596	43.8495	40.0165	41.5361	44.8491	42.9885	43.242	43.1936	37.5555	39.8577	44.1064	40.8423	44.6388	43.0295	42.7658	39.8686	45.3606	42.07	38.772	40.266	39.7265	41.7462
38	41.7803	2.39464	42.8377	39.0299	38.8267	41.262	43.3312	38.1355	41.6272	41.9774	43.7714	40.7335	42.534	43.244	41.5822	46.4529	40.8146	43.5762	39.6641	42.8374	47.9469	49.576	40.7817	42.1314	46.8062	42.0303	42.8794	38.6359	43.2423	39.41	40.5088	44.1882	42.0251	42.4092	42.9502	37.0901	39.1701	43.5444	40.1179	44.3694	42.397	42.1838	39.6081	44.9094	41.64	38.4132	39.2116	38.8646	41.1435
39	41.0575	2.43965	41.8128	38.156	38.009	40.4604	42.5617	37.2035	40.8098	41.0734	42.89	39.8495	41.82	42.6363	40.7927	46.1145	39.9395	42.98	38.7297	42.0415	47.1373	48.8792	40.082	40.9447	46.2496	41.3889	41.8852	37.8312	42.5928	38.8514	39.4777	43.442	41.0701	41.4783	42.6811	36.6828	38.4901	42.8065	39.3011	44.0858	41.6345	41.5959	39.3546	44.4467	41.0151	38.2418	38.1291	38.0445	40.4899
40	40.3586	2.45225	40.8434	37.4142	37.3889	39.7765	41.8591	36.3982	40.0064	40.2224	42.0356	38.9771	41.155	42.085	40.2017	45.7019	39.0369	42.3147	37.9067	41.2429	46.2831	48.0459	39.2639	39.8017	45.6023	40.8801	40.9327	37.0963	41.9071	38.4333	38.5464	42.6818	40.2121	40.4957	42.4259	36.4075	37.8792	41.9708	38.4904	43.8164	40.8599	41.0102	39.091	43.9836	40.3534	38.3115	37.1493	37.4099	39.8053
41	39.7654	2.41883	40.0182	36.9105	37.0495	39.3093	41.3186	35.8058	39.2994	39.5231	41.2988	38.2343	40.607	41.6281	39.85	45.2623	38.1587	41.6208	37.3213	40.6111	45.4493	47.0621	38.4016	38.8759	44.9357	40.592	40.1542	36.594	41.2315	38.2425	37.8354	42.0327	39.5612	39.5577	42.2233	36.3283	37.422	41.139	37.8001	43.6054	40.2077	40.4581	38.8619	43.5958	39.8588	38.6196	36.4149	37.1261	39.1431
42	39.3621	2.34468	39.4105	36.7164	37.0202	39.1353	41.0227	35.4842	38.7745	39.0787	40.7877	37.7486	40.23	41.3186	39.7389	44.8609	37.3726	40.9687	37.0763	40.2581	44.7002	45.9734	37.6577	38.318	44.3657	40.5661	39.6642	36.4319	40.6643	38.3245	37.4495	41.6205	39.2298	38.7916	42.1062	36.4983	37.2045	40.4279	37.3372	43.5101	39.7745	40	38.7733	43.3933	39.6248	39.0995	36.0438	37.2551	38.5876
43	39.2073	2.25356	39.0417	36.8506	37.2581	39.2686	41.0031	35.455	38.5071	38.9275	40.5624	37.5855	40.075	41.2168	39.8527	44.5795	36.7472	40.4491	37.1977	40.2034	44.0636	44.8963	37.1871	38.2234	44.0037	40.7592	39.536	36.6163	40.3315	38.6575	37.4287	41.4662	39.2678	38.3047	42.094	36.9325	37.2945	39.9262	37.1604	43.5765	39.6086	39.7083	38.9176	43.4516	39.6545	39.6629	36.0807	37.7109	38.2366
44	39.3141	2.17377	38.8762	37.2695	37.6875	39.6689	41.2337	35.6898	38.5343	39.0586	40.619	37.7354	40.172	41.3573	40.1427	44.4785	36.3682	40.1456	37.6113	40.4064	43.5438	43.9832	37.0554	38.5756	43.9111	41.0815	39.7576	37.076	40.3246	39.156	37.7258	41.5062	39.6142	38.1339	42.2078	37.5906	37.6765	39.6581	37.2477	43.8015	39.7077	39.6395	39.3434	43.7702	39.9385	40.251	36.4658	38.3706	38.1715
45	39.6459	2.12101	38.8551	37.8832	38.2393	40.282	41.6653	36.1353	38.8214	39.4409	40.8881	38.1387	40.491	41.7238	40.5194	44.5703	36.3472	40.0891	38.2013	40.844	43.158	43.3687	37.2344	39.2584	44.0707	41.4734	40.2253	37.7377	40.661	39.7368	38.2059	41.6721	40.1314	38.2237	42.4342	38.3887	38.239	39.5768	37.5176	44.1451	40.008	39.8109	40.0631	44.308	40.5098	40.8679	37.1138	39.1446	38.4164
46	40.1454	2.09858	38.9585	38.5998	38.8505	41.05	42.2659	36.7416	39.2775	40.0575	41.3015	38.721	40.949	42.2624	40.8984	44.8275	36.7385	40.2463	38.9	41.544	43.0406	43.1095	37.6564	40.1471	44.382	41.9485	40.808	38.5807	41.3044	40.3792	38.7752	41.9736	40.7728	38.487	42.7067	39.2427	38.8752	39.6143	37.9003	44.5766	40.4114	40.2118	41.0461	45.0366	41.4079	41.5519	37.995	40.0076	38.9297
47	40.7611	2.10439	39.2213	39.3445	39.4363	41.8895	42.9957	37.4642	39.8128	40.8748	41.8422	39.4025	41.475	42.9216	41.2602	45.2098	37.4436	40.5635	39.7392	42.526	43.345	43.1586	38.2715	41.1974	44.7578	42.5753	41.4377	39.6009	42.2082	41.1079	39.424	42.4862	41.6027	38.9278	42.9308	40.1006	39.5001	39.7674	38.3903	45.0937	40.8512	40.8309	42.2035	45.8772	42.5732	42.2771	39.141	40.9562	39.6365
48	41.4485	2.13117	39.6656	40.0438	39.8924	42.678	43.7582	38.2365	40.3783	41.7963	42.5291	40.0893	42.033	43.6636	41.6434	45.6937	38.2517	41.0154	40.735	43.6949	44.0489	43.4365	39.0695	42.4331	45.1951	43.3621	42.1526	40.7295	43.3242	41.929	40.1812	43.2401	42.6725	39.6067	43.0593	40.936	40.1415	40.1037	39.0235	45.6838	41.3231	41.6536	43.3787	46.7153	43.8052	42.9126	40.4721	41.9226	40.4556
49	42.1495	2.16366	40.2179	40.607	40.1325	43.2847	44.4379	38.9419	40.9639	42.6585	43.3437	40.6772	42.603	44.4369	42.0662	46.2387	38.9463	41.6049	41.828	44.8515	44.906	43.9128	40.0388	43.7885	45.7417	44.176	43.027	41.7973	44.5881	42.7545	41.0218	44.1214	43.8648	40.552	43.1652	41.7211	40.8739	40.6356	39.7782	46.2718	41.8383	42.6275	44.3878	47.3953	44.8604	43.3202	41.8103	42.7584	41.3122
50	42.7777	2.18813	40.7253	40.9545	40.1118	43.6106	44.9302	39.4475	41.5539	43.2993	44.1821	41.0658	43.136	45.1478	42.477	46.7648	39.3495	42.3161	42.8702	45.7976	45.6331	44.6031	41.0914	45.0522	46.3574	44.8303	44.0277	42.6155	45.882	43.4442	41.8317	44.9438	44.9337	41.6669	43.3879	42.3958	41.6065	41.2402	40.5051	46.7322	42.3682	43.6344	45.0919	47.7902	45.5705	43.4435	42.9583	43.3139	42.1257
51	43.2309	2.20453	41.0526	41.023	39.8321	43.6194	45.1471	39.6701	42.0747	43.6113	44.8964	41.1861	43.549	45.6781	42.772	47.1709	39.3429	43.0636	43.6852	46.4019	46.0482	45.5344	42.037	46.0053	46.8913	45.2003	44.9927	43.064	47.0132	43.8979	42.487	45.5374	45.6548	42.7619	43.7891	42.8682	42.1536	41.7367	41.0027	46.9562	42.824	44.5047	45.4257	47.8311	45.871	43.2866	43.7911	43.534	42.8039
52	43.4297	2.22684	41.1256	40.8021	39.3238	43.3295	45.0498	39.5883	42.4177	43.5629	45.3756	41.022	43.765	45.9408	42.8605	47.36	38.9056	43.6975	44.1597	46.6292	46.0755	46.6081	42.6907	46.574	47.1993	45.258	45.748	43.1026	47.7919	44.0864	42.9264	45.8123	45.9336	43.6417	44.1998	43.0608	42.4038	41.9925	41.1762	46.9006	43.0929	45.0853	45.3816	47.5218	45.7728	42.863	44.2673	43.4457	43.2568
53	43.3464	2.26523	40.9137	40.3373	38.6223	42.7794	44.6618	39.2354	42.5236	43.1823	45.574	40.5957	43.744	45.9119	42.7109	47.281	38.0988	44.0906	44.269	46.5001	45.7086	47.6044	42.9916	46.7854	47.2138	45.0218	46.2032	42.7543	48.1421	44.022	43.1325	45.7744	45.7734	44.1812	44.3764	42.9539	42.3478	41.9641	41.0385	46.5801	43.1072	45.3162	44.982	46.9236	45.3261	42.1963	44.3928	43.0907	43.4141
54	42.9907	2.31789	40.4235	39.6666	37.7584	42.0039	44.0402	38.6725	42.3875	42.5154	45.4899	39.9369	43.491	45.6177	42.3319	46.944	37.0076	44.1808	44.0399	46.0344	44.9873	48.3252	42.9447	46.6831	46.9236	44.5077	46.3463	42.0821	48.0782	43.7256	43.0923	45.4451	45.186	44.3428	44.2312	42.5847	42.023	41.6464	40.6196	46.0297	42.8537	45.2179	44.2662	46.106	44.6044	41.3192	44.1901	42.5077	43.2484
55	42.3936	2.37765	39.6834	38.8124	36.7534	41.038	43.2353	37.9314	42.0345	41.6027	45.1412	39.0797	43.042	45.0973	41.7482	46.3962	35.7168	43.9705	43.525	45.2767	43.9804	48.6789	42.5815	46.2937	46.335	43.7433	46.194	41.1639	47.6518	43.2293	42.8115	44.8408	44.204	44.143	43.7922	42.0035	41.4645	41.0693	39.9532	45.2861	42.3585	44.8271	43.2827	45.0993	43.6727	40.2505	43.699	41.73	42.7817
56	41.5881	2.43849	38.7131	37.8011	35.627	39.9093	42.2677	37.019	41.4751	40.4722	44.5558	38.0652	42.433	44.3806	40.9823	45.6887	34.3064	43.4872	42.7568	44.2834	42.758	48.6614	41.949	45.6877	45.4427	42.758	45.7448	40.042	46.9223	42.5642	42.3177	43.9838	42.8764	43.6077	43.0892	41.2443	40.707	40.2893	39.0774	44.3811	41.666	44.1821	42.0722	43.913	42.5561	38.9838	42.9517	40.7767	42.0696
57	40.6001	2.49899	37.5259	36.6477	34.4074	38.6412	41.143	35.9404	40.7119	39.1403	43.7673	36.9335	41.683	43.4962	40.0484	44.8535	32.8436	42.7587	41.7926	43.0958	41.3477	48.3126	41.0935	44.9113	44.2929	41.5685	45.0521	38.7371	45.9386	41.7361	41.6306	42.8961	41.2672	42.8103	42.1477	40.3255	39.773	39.3452	38.0105	43.3292	40.793	43.3251	40.6676	42.5366	41.2529	37.5132	42.0008	39.6491	41.1721
58	39.4425	2.5578	36.1475	35.3564	33.1239	37.2596	39.8618	34.7011	39.7562	37.6321	42.7936	35.7107	40.788	42.4658	38.9439	43.8983	31.3713	41.8051	40.66	41.7491	39.7915	47.6824	40.0432	43.9634	42.888	40.1858	44.139	37.2791	44.7335	40.7301	40.7393	41.5924	39.4568	41.7727	41.0022	39.2519	38.6783	38.2303	36.7505	42.1212	39.7082	42.2774	39.1025	40.9834	39.7732	35.8708	40.849	38.3491	40.1348
59	38.1241	2.61021	34.6236	33.9545	31.8027	35.7913	38.4288	33.3216	38.6196	35.9988	41.6372	34.4073	39.728	41.2944	37.6679	42.8112	29.9164	40.6353	39.3969	40.2864	38.1383	46.8041	38.8092	42.8393	41.2347	38.6381	43.0108	35.7348	43.3276	39.535	39.6391	40.1003	37.5713	40.5036	39.6716	38.0212	37.4123	36.9309	35.3107	40.7422	38.372	41.0554	37.4049	39.2805	38.1612	34.1324	39.5319	36.9006	38.9816
60	36.6613	2.64882	33.0185	32.4852	30.4673	34.2592	36.8558	31.8403	37.3188	34.2851	40.3009	33.0355	38.475	39.9861	36.234	41.5701	28.4963	39.2546	38.0613	38.7606	36.4448	45.6832	37.4062	41.5602	39.363	36.9797	41.6786	34.1804	41.7427	38.1567	38.3728	38.4742	35.7167	39.0219	38.1468	36.6292	35.9985	35.4513	33.7462	39.1975	36.7737	39.6731	35.5992	37.4939	36.4856	32.3829	38.113	35.348	37.7206
61	35.0818	2.66678	31.3989	30.9914	29.1349	32.6884	35.1751	30.3095	35.8913	32.532	38.806	31.6167	37.025	38.5549	34.677	40.1679	27.1172	37.68	36.7133	37.2218	34.7535	44.3098	35.8594	40.1604	37.3343	35.2799	40.1863	32.6702	40.0166	36.6259	37.0062	36.7789	33.9492	37.3697	36.4256	35.0807	34.4944	33.8206	32.1389	37.5122	34.9429	38.1484	33.7113	35.7111	34.8191	30.6762	36.6443	33.7569	36.3523
62	33.4244	2.66242	29.8152	29.507	27.808	31.105	33.424	28.7848	34.3833	30.8047	37.2066	30.1849	35.4	37.0227	33.0364	38.6202	25.7774	35.9464	35.3852	35.7003	33.0975	42.7217	34.225	38.6772	35.2249	33.5978	38.6024	31.2194	38.1977	34.9795	35.5932	35.0713	32.2946	35.6019	34.6043	33.4003	32.9573	32.0937	30.5683	35.7289	32.9469	36.5048	31.7686	34.0098	33.2101	29.0456	35.1469	32.1975	34.8679
63	31.73	2.63824	28.2923	28.052	26.4802	29.5283	31.6298	27.3087	32.8406	29.1446	35.5624	28.7697	33.637	35.4125	31.3457	36.9557	24.4803	34.0993	34.0748	34.2084	31.5131	40.9878	32.5517	37.1307	33.104	31.9622	36.9878	29.8244	36.3362	33.2526	34.1639	33.3865	30.7462	33.7586	32.8121	31.6235	31.4235	30.3326	29.0913	33.8981	30.8572	34.7674	29.7959	32.434	31.6658	27.5072	33.6229	30.705	33.2658
64	30.034	2.59856	26.8261	26.6284	25.1331	27.9675	29.8124	25.9033	31.3023	27.5508	33.9129	27.3783	31.78	33.7557	29.6265	35.2023	23.2385	32.1876	32.764	32.7548	30.0113	39.1673	30.8613	35.549	31.019	30.3845	35.37	28.4764	34.4698	31.4889	32.7184	31.7528	29.2861	31.863	31.1038	29.7912	29.9104	28.5864	27.7387	32.0609	28.7354	32.9664	27.8157	30.9842	30.1669	26.0614	32.079	29.2845	31.5625
65	28.3565	2.55149	25.3928	25.2246	23.7449	26.42	27.9903	24.5625	29.7887	26.0108	32.2854	26.0011	29.872	32.0857	27.8873	33.3851	22.0518	30.249	31.4208	31.3459	28.5759	37.3032	29.1635	33.9581	29.0017	28.8646	33.7631	27.1653	32.6156	29.7265	31.2475	30.1899	27.8813	29.9379	29.4808	27.94	28.4286	26.8874	26.5012	30.2377	26.6276	31.1295	25.8456	29.6402	28.6791	24.6951	30.524	27.9282	29.7908
66	26.7027	2.50653	23.9676	23.8282	22.3074	24.8774	26.1818	23.2661	28.3038	24.5115	30.6959	24.6343	27.948	30.4242	26.1311	31.5339	20.8997	28.3102	30.0292	29.9909	27.1908	35.4283	27.4686	32.3821	27.0494	27.3891	32.1782	25.8808	30.7751	27.9734	29.7415	28.7039	26.4817	28.0088	27.9269	26.0933	26.9757	25.2465	25.3507	28.4334	24.5477	29.2674	23.8902	28.2727	27.1659	23.3853	28.9638	26.615	27.9927
67	25.0684	2.46764	22.5363	22.4303	20.826	23.337	24.401	21.987	26.8103	23.035	29.1363	23.2787	26.032	28.7717	24.362	29.6637	19.7557	26.3923	28.587	28.686	25.846	33.563	25.7803	30.8407	25.1543	25.938	30.6137	24.6113	28.939	26.2217	28.191	27.2877	25.0467	26.0943	26.4093	24.259	25.533	23.652	24.2453	26.6467	22.4927	27.3743	21.9457	26.651	25.6003	22.1033	27.4003	25.3173	26.198
68	23.4451	2.43659	21.1027	21.0275	19.3143	21.8055	22.642	20.7051	25.2421	21.5702	27.5849	21.9334	24.14	27.1144	22.5821	27.7751	18.6091	24.504	27.095	27.4254	24.5468	31.7203	24.0993	29.3448	23.2999	24.4968	29.0659	23.3495	27.0933	24.4693	26.5984	25.9302	23.5682	24.2057	24.8926	22.4377	24.0841	22.0807	23.1447	24.8697	20.4547	25.4347	20.0198	24.7304	23.9786	20.8212	25.8248	24.0103	24.4179
69	21.827	2.41564	19.6824	19.6259	17.7956	20.2964	20.8959	19.4151	23.5908	20.1178	26.0254	20.6069	22.275	25.4387	20.7928	25.8709	17.4727	22.643	25.555	26.1987	23.3075	29.9031	22.4298	27.8979	21.4732	23.0632	27.5337	22.0894	25.2232	22.7148	24.9775	24.6228	22.0597	22.3462	23.3584	20.627	22.6179	20.5183	22.0193	23.0926	18.4393	23.4346	18.1339	22.6898	22.3104	19.5032	24.2353	22.6815	22.6473
70	20.2146	2.40623	18.2905	18.2365	16.2971	18.8296	19.1737	18.1256	21.9703	18.6811	24.4562	19.31	20.438	23.7405	19.0013	23.9518	16.3589	20.8079	23.9803	24.9935	22.1411	28.1025	20.7803	26.4987	19.6677	21.6464	26.0063	20.8281	23.3219	20.9598	23.345	23.3577	20.5598	20.5173	21.8	18.8268	21.1315	18.9599	20.8568	21.3058	16.4663	21.3716	16.3064	20.6343	20.6042	18.1217	22.64	21.3277	20.8828
71	18.6105	2.40942	16.9441	16.8731	14.8441	17.4302	17.4985	16.8563	20.4916	17.2684	22.8809	18.0455	18.633	22.0305	17.2163	22.0226	15.2467	18.9896	22.3889	23.7988	21.0538	26.3197	19.1602	25.1358	17.8781	20.2536	24.47	19.5734	21.401	19.2094	21.713	22.1232	19.1229	18.7268	20.2153	17.0487	19.6323	17.4147	19.658	19.513	14.552	19.2674	14.5394	18.6372	18.8672	16.685	21.0371	19.9572	19.1279
72	17.0214	2.42383	15.6666	15.5571	13.4643	16.1187	15.8955	15.6248	19.1554	15.8966	21.3019	16.8181	16.858	20.3248	15.4496	20.0951	14.1031	17.188	20.798	22.6089	20.0444	24.5576	17.5617	23.8066	16.1166	18.8834	22.9176	18.3347	19.479	17.473	20.1139	20.9151	17.7871	16.9959	18.6163	15.3016	18.1315	15.9128	18.4287	17.7272	12.7085	17.1547	12.8322	16.7493	17.1153	15.2342	19.436	18.5827	17.3822
73	15.4623	2.44637	14.483	14.3038	12.1808	14.8905	14.3867	14.4445	17.9302	14.5762	19.7365	15.634	15.109	18.6335	13.7225	18.1886	12.9253	15.4119	19.227	21.4233	19.1051	22.8089	15.9834	22.5188	14.431	17.5415	21.358	17.1211	17.5814	15.7693	18.5776	19.7361	16.5585	15.357	17.0212	13.6047	16.6413	14.4974	17.1765	15.9638	10.9594	15.0616	11.2034	14.9978	15.3782	13.8191	17.877	17.2156	15.6409
74	13.952	2.47431	13.4122	13.1183	11.0142	13.7262	12.9857	13.3298	16.7984	13.3114	18.2151	14.5005	13.393	16.9687	12.0585	16.3259	11.7253	13.6732	17.7289	20.2414	18.2233	21.0853	14.4452	21.2751	12.8921	16.2391	19.7991	15.9408	15.7505	14.1276	17.1118	18.5902	15.4118	13.87	15.4588	11.9855	15.184	13.1986	15.9069	14.2348	9.3313	13.0113	9.68016	13.3911	13.6855	12.4816	16.419	15.871	13.899
75	12.5081	2.504	12.4596	12.0068	9.97	12.622	11.7016	12.2932	15.7524	12.1156	16.7649	13.4284	11.739	15.3503	10.4714	14.5312	10.5247	11.9864	16.34	19.0611	17.3847	19.4083	12.9724	20.079	11.5132	14.9824	18.2267	14.7924	14.0185	12.5804	15.7215	17.4834	14.3328	12.5504	13.958	10.47	13.7869	12.0345	14.6338	12.5454	7.84749	11.0401	8.2859	11.9213	12.059	11.2617	15.0946	14.5697	12.1596
76	11.1473	2.52997	11.6169	10.9772	9.04827	11.5942	10.535	11.3342	14.7842	11.0073	15.4066	12.4378	10.174	13.8013	8.97718	12.8295	9.34373	10.3766	15.069	17.8772	16.5791	17.7912	11.5741	18.9185	10.296	13.7755	16.6393	13.6698	12.4005	11.1496	14.4062	16.4059	13.3103	11.396	12.5498	9.07718	12.4653	11.006	13.3738	10.9226	6.53527	9.19236	7.03312	10.5789	10.5229	10.1813	13.9053	13.3348	10.4394
77	9.88083	2.547	10.8644	10.029	8.24155	10.6526	9.47968	10.4402	13.885	9.99908	14.1527	11.5436	8.707	12.3431	7.5824	11.2446	8.20554	8.86006	13.9003	16.6852	15.7996	16.2444	10.2569	17.7773	9.22133	12.6114	15.0589	12.5837	10.9146	9.84487	13.1572	15.3396	12.3197	10.3924	11.2589	7.8227	11.2235	10.0898	12.1201	9.40562	5.40176	7.49935	5.91959	9.35	9.09677	9.23004	12.8238	12.176	8.76057
78	8.71418	2.55134	10.1694	9.15378	7.538	9.79567	8.52978	9.596	13.0481	9.09767	13.0003	10.7406	7.35	10.9972	6.28933	9.8	7.13244	7.44533	12.8264	15.4861	15.033	14.7752	9.03511	16.6582	8.258	11.481	13.5089	11.5438	9.59267	8.67022	11.9599	14.2772	11.3402	9.51467	10.0911	6.71033	10.062	9.26056	10.8592	8.01667	4.43967	5.97744	4.93833	8.21	7.79033	8.38111	11.8099	11.1093	7.14578
79	7.65007	2.53989	9.50136	8.34418	6.92055	9.01355	7.67655	8.78382	12.2665	8.291	11.9368	10.0145	6.118	9.78518	5.09924	8.51542	6.13624	6.14591	11.844	14.2865	14.2675	13.3968	7.91521	15.5659	7.378	10.38	12.006	10.5541	8.45664	7.61918	10.8029	13.2106	10.361	8.73533	9.03594	5.73973	8.97564	8.49536	9.6003	6.77036	3.6503	4.6297	4.08058	7.13927	6.6053	7.61418	10.8243	10.1403	5.62006
80	6.68591	2.50969	8.83134	7.58212	6.36985	8.29285	6.90116	7.98548	11.5205	7.55603	10.9504	9.34837	5.021	8.71588	4.01533	7.39716	5.21728	4.97371	10.943	13.0951	13.4915	12.1193	6.90042	14.5009	6.55889	9.31029	10.5639	9.61404	7.4707	6.67021	9.68005	12.1367	9.38421	8.02411	8.09113	4.90506	7.94727	7.78633	8.36495	5.67321	3.02208	3.45781	3.33784	6.11545	5.53529	6.92194	9.84011	9.2228	4.20758
81	5.81612	2.46139	8.14589	6.8483	5.86773	7.62327	6.18108	7.18482	10.7987	6.87615	10.0303	8.7204	4.068	7.78558	3.04545	6.43939	4.37476	3.93159	10.111	11.9266	12.7095	10.9506	6.00871	13.4675	5.78556	8.28034	9.19456	8.72135	6.59103	5.80313	8.5859	11.0771	8.41828	7.36411	7.27296	4.19258	6.97036	7.12632	7.17025	4.72475	2.52861	2.46557	2.69703	5.12382	4.57368	6.28519	8.84211	8.33223	2.92879
82	5.03261	2.39893	7.44636	6.12445	5.40318	6.99673	5.49318	6.37355	10.1028	6.23127	9.158	8.10682	3.26	6.97991	2.19555	5.62473	3.61491	3.01618	9.339	10.8028	11.9375	9.88509	5.24791	12.4687	5.045	7.309	7.906	7.87527	5.80164	5.012	7.52091	10.0668	7.467	6.759	6.58191	3.58918	6.04418	6.50227	6.03191	3.92109	2.14155	1.64455	2.15436	4.16455	3.71182	5.66418	7.826	7.48509	1.80245
83	4.32477	2.3274	6.74269	5.39918	4.96821	6.40691	4.81635	5.55894	9.43836	5.59972	8.33166	7.49015	2.59	6.2766	1.46373	4.92589	2.93518	2.22257	8.626	9.74104	11.1854	8.92036	4.61361	11.5025	4.316	6.40923	6.71711	7.06707	5.08821	4.29616	6.49392	9.12619	6.53487	6.21067	6.00505	3.07839	5.16936	5.8968	4.96479	3.24952	1.8348	0.956626	1.70715	3.23236	2.93879	5.02083	6.80756	6.6963	0.833869
84	3.67734	2.2497	6.03948	4.66528	4.55094	5.84539	4.1376	4.75479	8.80078	4.97496	7.54763	6.85409	2.04	5.65529	0.843626	4.30574	2.32868	1.54106	7.94867	8.7431	10.4474	8.04243	4.07919	10.5634	3.56667	5.57911	5.62622	6.28291	4.43203	3.65117	5.51063	8.25582	5.62031	5.688	5.51563	2.63794	4.33536	5.29445	3.97388	2.68335	1.58032	0.370758	1.34895	2.31709	2.24158	4.32727	5.80778	5.96222	0.0158687
85	3.0724	2.16701	5.34579	3.92136	4.13664	5.29691	3.45503	3.97745	8.18091	4.35694	6.79506	6.18355	1.591	5.09642	0.331212	3.7243	1.77609	0.960455	7.27967	7.79885	9.70573	7.2337	3.60136	9.63139	2.75933	4.81164	4.63233	5.50867	3.80282	3.063	4.56621	7.43558	4.715	5.15967	5.07585	2.24873	3.525	4.67561	3.06436	2.18752	1.35191	-0.123636	1.06321	1.41618	1.60509	3.56652	4.83333	5.26194	-0.658273
86	2.4917	2.0803	4.66761	3.17271	3.70888	4.74855	2.76791	3.25912	7.56398	3.739	6.06012	5.47336	1.225	4.58299	-0.0798485	3.14521	1.24679	0.46997	6.59233	6.89238	8.945	6.47396	3.13367	8.66978	1.874	4.09067	3.72922	4.73589	3.16888	2.4921	3.65769	6.63132	3.80898	4.58433	4.64793	1.896	2.71664	4.01963	2.23154	1.73314	1.11863	-0.52898	0.831394	0.539818	1.01474	2.72835	3.88378	4.57847	-1.1913
87	1.91749	1.99204	4.00054	2.42608	3.24718	4.18988	2.06305	2.63336	6.93734	3.11088	5.32107	4.72217	0.918	4.09329	-0.414101	2.53199	0.711707	0.0571414	5.84956	6.00346	8.14918	5.72693	2.63798	7.66338	0.909	3.39063	2.90756	3.96121	2.52276	1.88789	2.77771	5.82553	2.90739	3.90989	4.19683	1.55479	1.88891	3.31613	1.45596	1.30273	0.847879	-0.861626	0.622788	-0.302091	0.458697	1.80658	2.95822	3.89056	-1.60266
88	1.32828	1.90569	3.32345	1.67136	2.72736	3.59855	1.30879	2.10836	6.29191	2.47112	4.54291	3.9167	0.629	3.60642	-0.714818	1.85736	0.150061	-0.303	4.99933	5.1037	7.28864	4.95382	2.08567	6.60942	-0.131667	2.67636	2.13267	3.17979	1.86964	1.21006	1.91167	5.02085	2.03797	3.09233	3.69076	1.18473	1.03909	2.56788	0.713364	0.886515	0.500394	-1.16182	0.393	-1.12282	-0.0954545	0.811515	2.03333	3.16282	-1.95191
89	0.696767	1.82551	2.60644	0.881667	2.12967	2.942	0.478889	1.664	5.605	1.82033	3.69022	3.02522	0.33	3.10533	-1.02578	1.11122	-0.462222	-0.651333	3.99578	4.15978	6.319	4.12211	1.45422	5.49844	-1.24144	1.894	1.35778	2.38467	1.20333	0.432667	1.03056	4.226	1.21033	2.11133	3.09578	0.749333	0.177	1.77478	-0.0262222	0.466667	0.0402222	-1.475	0.0921111	-1.974	-0.684667	-0.248444	1.04933	2.361	-2.34233
90	-0.00387521	1.75666	1.82039	0.0379697	1.44748	2.19339	-0.444929	1.252	4.84999	1.14583	2.74329	2.02112	-0.019	2.57533	-1.37974	0.295444	-1.1496	-1.03204	2.82244	3.15603	5.18427	3.20449	0.726758	4.30681	-2.41367	0.997242	0.553111	1.55551	0.498636	-0.451404	0.0889394	3.44218	0.405141	0.964667	2.37572	0.228515	-0.704182	0.937737	-0.809505	0.00985859	-0.527232	-1.84325	-0.31598	-2.92645	-1.33704	-1.35968	-0.0533333	1.47198	-2.86786
91	-0.791818	1.70541	0.951909	-0.864727	0.687727	1.33709	-1.47391	0.812	3.99318	0.409364	1.69673	0.906273	-0.454	1.99473	-1.79645	-0.579182	-1.91936	-1.47118	1.489	2.09836	3.88027	2.16964	-0.0927273	3.01318	-3.64	-0.0268182	-0.309	0.671545	-0.279545	-1.44018	-0.953182	2.66118	-0.422727	-0.315	1.50882	-0.381727	-1.62818	0.0510909	-1.67109	-0.517091	-1.18127	-2.30918	-0.838	-4.00936	-2.06936	-2.50873	-1.282	0.506364	-3.58927
92	-1.67182	1.67695	0.0135556	-1.82213	-0.137182	0.366394	-2.59496	0.297303	3.01678	-0.450848	0.562485	-0.286717	-1.002	1.34453	-2.28126	-1.49658	-2.75801	-1.9768	0.048	1.00257	2.43427	1.00721	-0.985818	1.61793	-4.90444	-1.1679	-1.26922	-0.269535	-1.15267	-2.52881	-2.10624	1.87232	-1.32242	-1.66211	0.522566	-1.07727	-2.61464	-0.885354	-2.60889	-1.13363	-1.90218	-2.91269	-1.46509	-5.22873	-2.88514	-3.68252	-2.58722	-0.519172	-4.53015
93	-2.6318	1.67041	-0.964343	-2.80703	-1.00627	-0.711242	-3.76237	-0.315121	1.94102	-1.46216	-0.630727	-1.50619	-1.667	0.622909	-2.82269	-2.42946	-3.62527	-2.56413	-1.40622	-0.111111	0.889545	-0.268152	-1.95789	0.13996	-6.17467	-2.39818	-2.34256	-1.25768	-2.11176	-3.69223	-3.33539	1.05503	-2.32372	-2.99189	-0.546636	-1.85503	-3.64591	-1.85725	-3.579	-1.84634	-2.68306	-3.66033	-2.17859	-6.55636	-3.75577	-4.86104	-3.871	-1.58333	-5.66639
94	-3.63751	1.67406	-1.93482	-3.76085	-1.87673	-1.85682	-4.88464	-1.02855	0.800697	-2.59324	-1.84439	-2.67182	-2.431	-0.147576	-3.399	-3.32882	-4.45594	-3.24009	-2.81633	-1.22558	-0.707909	-1.61227	-3.00939	-1.37494	-7.40067	-3.66273	-3.528	-2.27745	-3.10109	-4.87352	-4.55785	0.198424	-3.43085	-4.23733	-1.6367	-2.70873	-4.66845	-2.84027	-4.48739	-2.64421	-3.51906	-4.49773	-2.95421	-7.90636	-4.61267	-6.01488	-5.01833	-2.658	-6.91936
95	-4.62565	1.6714	-2.82191	-4.58567	-2.68588	-2.98924	-5.84047	-1.81727	-0.356889	-3.79383	-3.02769	-3.6802	-3.231	-0.921313	-3.9707	-4.12183	-5.17187	-3.97914	-4.11967	-2.31996	-2.29573	-2.97329	-4.10198	-2.8893	-8.49178	-4.87781	-4.79	-3.30318	-4.02267	-5.9921	-5.66589	-0.676	-4.60704	-5.298	-2.65365	-3.61036	-5.60991	-3.80246	-5.21366	-3.48376	-4.38892	-5.32182	-3.72926	-9.13745	-5.36093	-7.09854	-5.88656	-3.70053	-8.16763
96	-5.50587	1.65839	-3.53292	-5.15232	-3.34521	-4.00039	-6.51393	-2.61694	-1.44988	-5.00447	-4.09581	-4.42629	-3.952	-1.61061	-4.47253	-4.7018	-5.69233	-4.706	-5.21744	-3.35339	-3.77782	-4.27816	-5.15526	-4.3218	-9.34733	-5.93151	-6.025	-4.27649	-4.751	-6.9642	-6.54127	-1.50986	-5.80255	-6.04744	-3.47399	-4.51118	-6.38373	-4.67779	-5.64562	-4.29607	-5.25435	-6.02914	-4.39462	-10.0804	-5.89603	-8.03523	-6.34156	-4.65022	-9.25869
97	-6.17588	1.64974	-3.97409	-5.3313	-3.75636	-4.78609	-6.82521	-3.33464	-2.36752	-6.13724	-4.93306	-4.82258	-4.473	-2.08503	-4.81955	-4.963	-5.94452	-5.31364	-6.00167	-4.23961	-5.036	-5.43409	-6.07821	-5.53485	-9.878	-6.70606	-7.07233	-5.11582	-5.15336	-7.71918	-7.06436	-2.2173	-6.9223	-6.37433	-3.96848	-5.33791	-6.88264	-5.36715	-5.72182	-5.00012	-6.05267	-6.54452	-4.81955	-10.5531	-6.13809	-8.72418	-6.296	-5.43212	-10.0458
98	-6.54685	1.67303	-4.07812	-5.0481	-3.84824	-5.256	-6.75947	-3.88079	-3.00434	-7.07742	-5.42727	-4.82685	-4.702	-2.22441	-4.94157	-4.83498	-5.87157	-5.71199	-6.37922	-4.86464	-5.96818	-6.35104	-6.78541	-6.3766	-10.0159	-7.10145	-7.77022	-5.73918	-5.13782	-8.20921	-7.15587	-2.69225	-7.83523	-6.20889	-4.02691	-5.9943	-7.00836	-5.76371	-5.46616	-5.51294	-6.69801	-6.81977	-4.92116	-10.4181	-6.04898	-9.06422	-5.74044	-5.985	-10.4198
99	-6.56507	1.75222	-3.81867	-4.30518	-3.58048	-5.35376	-6.38368	-4.17673	-3.28946	-7.68342	-5.49754	-4.45265	-4.588	-1.95082	-4.80122	-4.29305	-5.46381	-5.85135	-6.29944	-5.13743	-6.50727	-6.93852	-7.20606	-6.72082	-9.74367	-7.08274	-7.99644	-6.08789	-4.65924	-8.42984	-6.80944	-2.83802	-8.41091	-5.55867	-3.58808	-6.39273	-6.73218	-5.76612	-4.95013	-5.76883	-7.10428	-6.83804	-4.69136	-9.65555	-5.63322	-8.98756	-4.74778	-6.26288	-10.327
100	-6.22115	1.89171	-3.202	-3.16	-2.94	-5.081	-5.794	-4.172	-3.191	-7.815	-5.118	-3.748	-4.123	-1.23	-4.392	-3.362	-4.745	-5.704	-5.79	-5.01	-6.621	-7.119	-7.319	-6.526	-9.097	-6.693	-7.688	-6.136	-3.72	-8.431	-6.074	-2.621	-8.552	-4.52	-2.668	-6.497	-6.116	-5.317	-4.231	-5.716	-7.202	-6.592	-4.18	-8.367	-4.912	-8.507	-3.409	-6.236	-9.786
[truncated: 63 more columns]

## Sheet: Rotation RKneeFlex B4FaCoM
all values Right	mean	std	steps
1	6.36246	2.37756	7.154	7.922	7.298	5.854	5.484	4.156	4.354	9.024	4.005	6.469	6.769	5.92	5.288	5.2	8.761	6.29	6.652	4.048	6.637	12.389	4.137	4.951	5.221	5.953	5.656	5.697	7.256	9.934	5.227	3.798	3.153	1.99	7.295	4.018	3.391	4.636	3.629	4.559	12.594	12.709	1.342	6.981	6.684	2.927	5.868	5.096	3.124
2	8.54076	2.59046	9.88612	9.67458	9.3109	8.03157	7.74305	6.28694	6.0101	12.0784	6.04865	8.34127	8.5998	7.88662	7.39261	7.90553	11.008	8.92753	8.96227	6.30522	9.53925	15.5792	6.27018	7.56027	7.21356	7.8154	7.81974	7.58518	10.0914	13.2224	7.4704	5.46335	5.25206	4.39909	8.86033	6.08237	5.23981	6.81494	5.5982	6.53355	15.8152	15.7706	3.09883	8.96888	8.95684	4.99049	7.99824	7.04635	4.99816
3	10.8724	2.76626	12.8318	11.4711	11.4296	10.4292	10.3532	8.66033	7.66777	15.1968	8.56687	10.3655	10.4827	10.0516	9.5587	10.2645	13.483	11.559	11.531	8.87211	12.6515	18.6298	9.00418	10.5981	9.46616	10.1268	10.4273	9.7004	13.1852	16.6756	10.1828	7.67358	7.87488	7.35036	10.0227	8.08249	7.52963	9.46748	7.89671	8.73009	18.9282	18.7212	4.92255	11.1858	11.5572	7.60014	10.3264	9.3269	7.13699
4	13.3498	2.86992	15.7119	13.4274	13.6758	13.0038	13.2168	11.2978	9.53958	18.1844	11.459	12.5395	12.5242	12.3861	11.9183	12.2454	16.07	13.9344	14.3626	11.8337	15.7267	21.2252	12.3773	13.8801	12.1395	12.8176	13.3352	12.1942	16.2512	20.0593	13.191	10.4148	10.8824	10.7025	11.1005	10.1955	10.3674	12.3381	10.6148	11.1904	21.7791	21.4341	7.09109	13.5718	14.4207	10.7143	12.8528	12.0137	9.64867
5	15.8899	2.88634	18.2729	15.5807	16.01	15.6496	16.173	14.1266	11.7741	20.8838	14.5183	14.7853	14.7357	14.7875	14.4728	13.9834	18.625	15.8696	17.3325	15.077	18.547	23.198	16.1645	17.1368	15.1242	15.6485	16.3029	15.0009	19.0177	23.162	16.2631	13.4834	14.0222	14.1745	12.4749	12.537	13.4945	15.1327	13.6078	13.8376	24.3006	23.7921	9.77176	16.0189	17.3486	14.1303	15.5152	14.9899	12.4752
6	18.3636	2.81802	20.3368	17.8787	18.3313	18.2366	19.0364	16.9874	14.3409	23.1867	17.5091	16.9867	17.0544	17.144	17.116	15.6803	21.039	17.3059	20.2477	18.3614	20.9701	24.4974	19.9925	20.132	18.1326	18.3676	19.0982	17.9118	21.3086	25.8246	19.183	16.6266	17.0331	17.4432	14.3405	15.0735	16.5938	17.6122	16.6052	16.4961	26.4462	25.7008	12.9037	18.3839	20.1302	17.5852	18.1881	18.0414	15.4215
7	20.6348	2.68388	21.8275	20.1849	20.5063	20.6289	21.6434	19.6757	17.0626	25.025	20.2393	19.0271	19.3761	19.3724	19.7004	17.4914	23.241	18.2713	22.918	21.4043	22.9273	25.1413	23.5314	22.7049	20.8942	20.7781	21.5383	20.695	23.0486	27.9467	21.7823	19.6117	19.6957	20.2621	16.638	17.6537	19.4086	19.6273	19.3593	18.9703	28.1863	27.1013	16.2417	20.5389	22.5908	20.8304	20.7372	20.9506	18.2574
8	22.5885	2.51966	22.732	22.314	22.3944	22.6908	23.8866	21.9985	19.7053	26.3586	22.5817	20.7824	21.5786	21.392	22.0753	19.4641	25.19	18.815	25.1965	23.9697	24.3946	25.1833	26.577	24.7677	23.207	22.7341	23.51	23.1673	24.2428	29.5106	23.9431	22.2348	21.8722	22.5198	19.1319	20.099	21.7784	21.1166	21.6922	21.1017	29.5119	27.9629	19.4838	22.3881	24.5945	23.6772	23.0718	23.5375	20.7944
9	24.1428	2.37238	23.0468	24.0971	23.8759	24.3118	25.7002	23.8113	22.0589	27.1675	24.4632	22.1466	23.549	23.104	24.1108	21.5443	26.845	18.9855	26.9964	25.9286	25.3917	24.702	29.0366	26.3019	24.9124	24.1524	24.968	25.2233	24.9359	30.5265	25.6097	24.3701	23.5037	24.2155	21.5427	22.2714	23.6145	22.0927	23.4975	22.7974	30.4048	28.2761	22.3813	23.849	26.0626	25.9983	25.1288	25.6787	22.9062
10	25.2532	2.29065	22.8045	25.421	24.892	25.429	27.0342	25.0338	23.9709	27.4468	25.8648	23.0725	25.204	24.4303	25.7205	23.6054	28.165	18.8523	28.2875	27.266	25.9478	23.817	30.8969	27.3298	26.0652	25.0105	25.9118	26.8339	25.1645	30.9994	26.7775	25.981	24.5439	25.3775	23.6447	24.0695	24.8846	22.5869	24.7374	24.0197	30.8649	28.0683	24.799	24.8614	26.9695	27.7265	26.857	27.321	24.5129
11	25.9074	2.30593	22.0903	26.2446	25.4469	26.0215	27.878	25.6497	25.3372	27.2157	26.7949	23.563	26.4859	25.3483	26.8737	25.5172	29.12	18.4974	29.0827	27.9923	26.0942	22.6796	32.1758	27.8784	26.7108	25.3262	26.3672	28.0069	24.9577	30.953	27.4703	27.0751	25.0525	26.0283	25.3003	25.4239	25.6041	22.6242	25.4244	24.7405	30.9151	27.4033	26.702	25.4087	27.3081	28.8449	28.2188	28.4643	25.5846
12	26.1194	2.41732	21.0272	26.5897	25.5786	26.0959	28.2516	25.696	26.1284	26.5469	27.2701	23.6477	27.358	25.8559	27.583	27.177	29.686	17.9908	29.415	28.2392	25.8779	21.4399	32.894	27.984	26.8902	25.1404	26.3567	28.7256	24.385	30.4421	27.7331	27.6764	25.0983	26.208	26.4707	26.3093	25.7913	22.2543	25.5891	24.927	30.5916	26.3571	28.0803	25.5048	27.0569	29.354	29.1962	29.1166	26.1359
13	25.9319	2.59253	19.7607	26.4906	25.3575	25.6961	28.2042	25.2456	26.393	25.5561	27.3334	23.3705	27.7969	25.955	27.8809	28.4989	29.873	17.3918	29.3274	28.0877	25.409	20.2275	33.0594	27.6844	26.6486	24.5322	25.9995	29.0389	23.572	29.5484	27.6377	27.826	24.7719	25.9562	27.1785	26.7327	25.5537	21.568	25.2855	24.5589	29.9599	25.0186	28.9961	25.1845	26.3232	29.2767	29.8022	29.2953	26.2069
14	25.4143	2.78962	18.432	25.9993	24.8763	24.9022	27.8034	24.3999	26.1898	24.3712	27.0663	22.7931	27.8039	25.6798	27.812	29.4123	29.727	16.7624	28.8781	27.6288	24.7845	19.1264	32.8108	27.1075	26.0659	23.6159	25.4064	28.975	22.6878	28.3674	27.272	27.5968	24.191	25.3762	27.4521	26.7193	24.9947	20.679	24.6086	23.7645	29.1064	23.497	29.4758	24.5177	25.24	28.6822	30.0628	29.0637	25.8602
15	24.6576	2.97173	17.1637	25.2063	24.2248	23.8112	27.1319	23.2788	25.6228	23.1072	26.5708	22.0008	27.4296	25.0899	27.4526	29.9051	29.323	16.1487	28.1433	26.9649	24.1036	18.1757	32.2692	26.3632	25.2499	22.5369	24.6959	28.597	21.8495	26.9958	26.724	27.1289	23.4797	24.54	27.3155	26.3171	24.2581	19.709	23.6898	22.6807	28.1159	21.8961	29.5652	23.5968	23.9777	27.7437	30.0068	28.543	25.1895
16	23.7615	3.11601	16.032	24.2229	23.4926	22.5324	26.2685	22.022	24.822	21.8601	25.9492	21.0925	26.7593	24.2661	26.8958	29.9773	28.731	15.5838	27.2062	26.2013	23.4468	17.3734	31.5455	25.5519	24.321	21.4117	23.9748	28.0028	21.14	25.5286	26.0678	26.5418	22.7416	23.5295	26.815	25.5898	23.4886	18.759	22.6863	21.4458	27.0726	20.2982	29.3406	22.5184	22.7029	26.634	29.6793	27.882	24.3175
17	22.8165	3.21472	15.0572	23.155	22.7494	21.1775	25.2789	20.7639	23.9044	20.6893	25.2866	20.1576	25.8872	23.3055	26.2147	29.6433	28.006	15.1087	26.1499	25.4169	22.8632	16.6976	30.7296	24.7445	23.4016	20.318	23.3082	27.3022	20.5916	24.0485	25.3635	25.9123	22.048	22.4145	26.0339	24.6522	22.7916	17.8828	21.7568	20.1718	26.0333	18.7574	28.8979	21.3751	21.5423	25.4747	29.1373	27.2056	23.3967
18	21.8883	3.27332	14.217	22.0809	22.0323	19.8352	24.2147	19.6072	22.9669	19.617	24.6424	19.2566	24.8976	22.3075	25.4647	28.9862	27.203	14.753	25.042	24.6564	22.3722	16.118	29.8787	23.9775	22.5564	19.3042	22.7181	26.5867	20.2	22.6085	24.6581	25.2831	21.4556	21.2489	25.0824	23.6048	22.2276	17.1022	21.0017	18.9331	25.0113	17.293	28.3238	20.2188	20.5705	24.3413	28.459	26.5868	22.5452
19	21.0114	3.30537	13.4761	21.0486	21.3553	18.5535	23.1099	18.6099	22.0717	18.655	24.0513	18.4146	23.8581	21.3448	24.6802	28.1231	26.354	14.5007	23.9238	23.939	21.9766	15.6013	29.0234	23.2633	21.8151	18.3818	22.2007	25.9147	19.9454	21.2285	23.9634	24.6689	20.9811	20.0714	24.0847	22.5436	21.8152	16.4161	20.4563	17.7602	23.9925	15.8977	27.6755	19.0705	19.8086	23.2732	27.7204	26.0465	21.8268
20	20.1938	3.3358	12.8137	20.0765	20.7035	17.3417	21.9929	17.7625	21.2489	17.7986	23.5126	17.6311	22.8096	20.4423	23.8596	27.648	25.452	14.3063	22.8098	23.2573	21.6585	15.1319	28.1783	22.5884	21.1852	17.5342	21.7329	25.3115	19.8035	19.9062	23.2531	24.0669	20.5954	18.8986	23.1387	21.5363	21.526	15.7906	20.1067	16.6413	22.9576	14.5638	26.9869	17.9289	19.2241	22.2785	26.9659	25.564	21.2364
21	19.4083	3.3517	12.2292	19.1549	20.0354	16.1788	20.8733	17.0336	20.5096	17.0263	22.9942	16.895	21.7665	19.5799	22.9941	26.4847	24.485	14.1261	21.7055	22.5771	21.3915	14.7102	27.3364	21.9213	20.6536	16.7347	21.2814	24.7707	19.7425	18.6367	22.5007	23.459	20.2591	17.7314	22.2951	20.6009	21.298	15.1833	19.8969	15.5476	21.898	13.2935	26.3042	16.7739	18.7479	21.3425	26.2053	25.0881	20.7322
22	18.637	3.36808	11.7254	18.2675	19.3188	15.0454	19.7364	16.3852	19.838	16.3282	22.4646	16.1936	20.7308	18.7038	22.0863	25.0749	23.444	13.9298	20.6147	21.8737	21.148	14.3469	26.4724	21.2327	20.1949	15.9598	20.8078	24.2627	19.7241	17.4127	21.6905	22.8312	19.9434	16.5715	21.5475	19.7231	21.0757	14.5535	19.7538	14.4569	20.817	12.097	25.6615	15.5914	18.3043	20.4385	25.4317	24.5698	20.2602
23	17.8677	3.39477	11.3083	17.4067	18.5419	13.9361	18.5894	15.7873	19.2	15.6967	21.9061	15.5207	19.7027	17.7764	21.1447	23.9899	22.328	13.7168	19.5353	21.1337	20.8991	14.0522	25.567	20.514	19.7896	15.1941	20.3009	23.7587	19.709	16.2306	20.8057	22.1793	19.6297	15.428	20.8587	18.8798	20.8164	13.8737	19.6142	13.369	19.7358	10.9697	25.0408	14.3932	17.8334	19.536	24.632	23.9748	19.7537
24	17.0864	3.42137	10.9879	16.5741	17.7099	12.8608	17.4676	15.2298	18.5823	15.127	21.3079	14.8774	18.6805	16.7962	20.174	22.8661	21.145	13.4917	18.4639	20.352	20.629	13.8381	24.6098	19.7612	19.421	14.4386	19.7644	23.2389	19.67	15.0931	19.8393	21.5014	19.3122	14.319	20.189	18.0461	20.4911	13.1457	19.433	12.3079	18.6772	9.89581	24.424	13.208	17.2919	18.6082	23.7936	23.279	19.1646
25	16.2909	3.44447	10.7771	15.7771	16.8414	11.8416	16.4087	14.7155	18.0069	14.6292	20.6522	14.2663	17.6656	15.7763	19.1824	21.7091	19.92	13.2237	17.4192	19.54	20.3309	13.7073	23.6073	18.9652	19.0788	13.6993	19.216	22.6848	19.6056	14.0028	18.8082	20.7976	18.9847	13.2777	19.5087	17.2086	20.0913	12.4085	19.1892	11.2977	17.6439	8.87909	23.8003	12.069	16.6391	17.6518	22.9025	22.4659	18.4742
26	15.4902	3.45997	10.6827	15.022	15.9575	10.906	15.4453	14.2512	17.4966	14.2079	19.9215	13.6941	16.6474	14.7241	18.1807	20.5371	18.686	12.8915	16.423	18.7262	20.0136	13.6541	22.5848	18.1377	18.7579	13.0042	18.681	22.0847	19.5124	12.9781	17.753	20.0923	18.6511	12.3412	18.8012	16.3676	19.622	11.7243	18.8799	10.365	16.6348	7.94462	23.1606	11.0097	15.8817	16.6809	21.944	21.5371	17.6856
27	14.7055	3.46377	10.708	14.3199	15.0798	10.0845	14.6052	13.842	17.0521	13.8383	19.1506	13.1665	15.6145	13.6446	17.1877	19.3651	17.474	12.5034	15.4858	17.9347	19.6849	13.661	21.5775	17.3217	18.4682	12.441	18.1776	21.4415	19.3876	12.0545	16.7274	19.4141	18.3231	11.5539	18.0634	15.5386	19.0922	11.1518	18.5156	9.53991	15.6625	7.12106	22.4911	10.059	15.0789	15.7183	20.9089	20.5098	16.8299
28	13.9583	3.45302	10.8437	13.6879	14.237	9.38127	13.8998	13.4926	16.6678	13.5101	18.3827	12.6918	14.5809	12.5561	16.2257	18.2042	16.304	12.0684	14.6162	17.183	19.3371	13.7071	20.6024	16.5546	18.2231	12.0655	17.7196	20.7664	19.2225	11.2523	15.7771	18.7676	18.0126	10.9595	17.2997	14.754	18.5283	10.7284	18.1063	8.85309	14.7406	6.42627	21.7906	9.22355	14.3025	14.8077	19.805	19.4074	15.9454
29	13.2644	3.4278	11.0683	13.1352	13.4563	8.77664	13.3277	13.213	16.3459	13.2314	17.641	12.2782	13.5793	11.4792	15.3107	17.0747	15.186	11.5927	13.8137	16.5222	18.95	13.7724	19.6587	15.8483	18.0315	11.8862	17.3135	20.0628	18.9907	10.5727	14.9345	18.1528	17.7308	10.5739	16.5241	14.0384	17.9637	10.4611	17.6526	8.33109	13.8731	5.86626	21.07	8.4897	13.6079	14.0182	18.6515	18.2388	15.0754
30	12.6329	3.38968	11.3455	12.6623	12.7495	8.25733	12.8807	13.0052	16.0723	12.9977	16.9442	11.9395	12.6244	10.4384	14.4578	15.9956	14.129	11.0836	13.0696	15.9893	18.5061	13.8285	18.7447	15.2103	17.8905	11.89	16.9509	19.3359	18.6737	10.016	14.213	17.5592	17.4562	10.3868	15.7626	13.4082	17.4114	10.3308	17.1664	7.97582	13.0589	5.44151	20.339	7.84593	13.0346	13.4102	17.4706	17.0356	14.2662
31	12.0672	3.34059	11.6317	12.2635	12.12	7.82903	12.5419	12.8532	15.8296	12.8014	16.3022	11.7019	11.7093	9.4567	13.673	14.9768	13.144	10.5548	12.3856	15.5863	17.9961	13.846	17.8636	14.6543	17.7718	12.0394	16.6202	18.5974	18.2806	9.59039	13.6099	16.9736	17.1495	10.3723	15.0459	12.8714	16.8702	10.3008	16.6631	7.76164	12.293	5.14412	19.5939	7.27906	12.6132	13.0185	16.2831	15.8581	13.5372
32	11.5664	3.28215	11.8887	11.935	11.5708	7.48982	12.291	12.7376	15.61	12.633	15.7154	11.5758	10.8355	8.54803	12.9496	14.0287	12.241	10.0212	11.7762	15.2826	17.41	13.8029	17.0168	14.1833	17.6504	12.2838	16.2973	17.8452	17.8235	9.30296	13.1112	16.3802	16.7766	10.4947	14.3995	12.4207	16.3323	10.3262	16.1233	7.664	11.5797	4.95907	18.8242	6.77513	12.3431	12.8462	15.1139	14.7522	12.903
33	11.1234	3.21549	12.0817	11.6687	11.1035	7.22648	12.1068	12.6395	15.4119	12.4653	15.1702	11.5409	10.0135	7.72625	12.2724	13.1679	11.429	9.4923	11.2494	15.0453	16.7383	13.6865	16.2025	13.7907	17.5153	12.575	15.96	17.0712	17.3032	9.1349	12.6988	15.7699	16.3052	10.7091	13.8404	12.0555	15.7756	10.3666	15.5181	7.66291	10.932	4.86786	18.0209	6.3138	12.182	12.8642	13.9869	13.7431	12.3762
34	10.7266	3.143	12.1957	11.452	10.702	7.02167	11.9637	12.532	15.2223	12.2707	14.6533	11.565	9.25233	6.99967	11.632	12.4087	10.711	8.972	10.8057	14.846	15.9787	13.4927	15.429	13.476	17.345	12.875	15.595	16.2737	16.708	9.04733	12.3527	15.1417	15.708	10.966	13.375	11.7807	15.1833	10.398	14.856	7.724	10.343	4.849	17.1723	5.87533	12.0827	13.0197	12.928	12.8353	11.952
35	10.3617	3.06837	12.2394	11.2722	10.3483	6.85481	11.8354	12.3898	15.0153	12.0293	14.1464	11.6142	8.55955	6.36827	11.0327	11.7442	10.083	8.47236	10.4467	14.6529	15.1483	13.227	14.7158	13.2479	17.1074	13.1524	15.1959	15.4526	16.0286	9.00745	12.0598	14.4945	14.9725	11.2321	13.0124	11.587	14.5435	10.3927	14.1686	7.80882	9.79304	4.8816	16.275	5.43711	12.0073	13.2444	11.9599	12.0174	11.5915
36	10.0134	2.99543	12.2198	11.1081	10.0367	6.7114	11.7011	12.1846	14.7762	11.7213	13.6449	11.6512	7.93919	5.82241	10.4713	11.1709	9.539	8.01374	10.1666	14.4344	14.2718	12.9018	14.0464	13.0859	16.7811	13.3773	14.7631	14.6133	15.2679	8.98839	11.8121	13.8268	14.1368	11.4952	12.7503	11.4584	13.8451	10.3276	13.4735	7.86918	9.27789	4.94832	15.3347	4.98148	11.9186	13.469	11.0839	11.2728	11.2501
37	9.66855	2.92513	12.1388	10.9368	9.76318	6.58382	11.5447	11.8968	14.5206	11.3455	13.1574	11.6495	7.39055	5.35227	9.94682	10.6848	9.076	7.60409	9.94782	14.174	13.3643	12.53	13.4076	12.9654	16.3414	13.5228	14.2934	13.7571	14.4282	8.96582	11.6005	13.1473	13.2169	11.7385	12.5824	11.3692	13.0849	10.1895	12.7748	7.86182	8.80827	5.02891	14.3566	4.50809	11.7665	13.6304	10.2943	10.5932	10.896
38	9.31891	2.85571	12.0052	10.7372	9.52011	6.46605	11.3611	11.5298	14.2476	10.921	12.6867	11.5914	6.91192	4.95457	9.46691	10.2728	8.683	7.25007	9.7678	13.8652	12.4387	12.1277	12.7975	12.8625	15.7868	13.5578	13.7827	12.8873	13.518	8.91714	11.4218	12.4624	12.2258	11.9301	12.4926	11.2849	12.2604	9.98106	12.0787	7.76473	8.39833	5.11229	13.3462	4.01872	11.5052	13.6796	9.59517	9.97684	10.5118
39	8.96247	2.78368	11.8389	10.4937	9.30728	6.35425	11.163	11.096	13.9347	10.4662	12.2286	11.4668	6.50535	4.6316	9.04252	9.92564	8.354	6.94503	9.61823	13.5074	11.5094	11.7123	12.2068	12.7475	15.1294	13.4446	13.2371	12.0158	12.5577	8.82393	11.2761	11.7759	11.1726	12.0419	12.4567	11.1774	11.3707	9.71485	11.3932	7.57955	8.06237	5.20209	12.3183	3.51474	11.1087	13.5945	8.99772	9.42318	10.0888
40	8.60524	2.70862	11.6631	10.1961	9.13033	6.24109	10.9713	10.6311	13.5725	9.98979	11.7853	11.2805	6.17609	4.38994	8.69336	9.6177	8.085	6.67667	9.51197	13.0967	10.5942	11.2931	11.6308	12.5909	14.382	13.1949	12.66	11.159	11.5835	8.68655	11.1702	11.1065	10.0791	12.0539	12.4483	11.04	10.432	9.41136	10.7266	7.321	7.81315	5.30415	11.2999	3.01524	10.5716	13.3888	8.50045	8.93739	9.62918
41	8.26154	2.63099	11.503	9.83991	8.99722	6.12499	10.8054	10.1795	13.1594	9.50921	11.3677	11.0536	5.93144	4.24004	8.44391	9.33485	7.88	6.45079	9.46014	12.6422	9.71682	10.8684	11.0828	12.3788	13.5585	12.8443	12.0481	10.3331	10.6394	8.52671	11.1208	10.4786	8.99052	11.9527	12.4415	10.8753	9.47946	9.10973	10.0908	7.01264	7.66891	5.41974	10.318	2.55926	9.91862	13.0751	8.08793	8.53326	9.1453
42	7.95364	2.55138	11.3858	9.43415	8.91429	6.0124	10.6739	9.76509	12.7022	9.05585	10.9902	10.8191	5.80054	4.20067	8.30612	9.07555	7.758	6.28878	9.47301	12.1533	8.90426	10.4447	10.5879	12.1185	12.687	12.4331	11.4252	9.54956	9.77464	8.3701	11.1455	9.91164	7.95479	11.744	12.4161	10.7024	8.57751	8.85903	9.49735	6.681	7.65375	5.56127	9.40097	2.19223	9.19626	12.6739	7.75256	8.23023	8.65796
43	7.70864	2.4735	11.3368	9.00773	8.88812	5.9063	10.6011	9.40591	12.2275	8.66179	10.6772	10.6169	5.82433	4.28745	8.28818	8.84024	7.746	6.20652	9.57612	11.634	8.18409	10.0475	10.1753	11.834	11.8039	12.0089	10.8173	8.81006	9.035	8.24897	11.2571	9.43588	7.04136	11.4533	12.3637	10.5532	7.78548	8.69982	8.98624	6.35891	7.78124	5.7557	8.57391	1.94567	8.45452	12.2319	7.50185	8.04333	8.19988
44	7.55683	2.40421	11.3837	8.59736	8.93098	5.81406	10.629	9.12803	11.7683	8.3556	10.4558	10.4799	6.02039	4.50192	8.40379	8.63197	7.877	6.22275	9.81076	11.0892	7.6061	9.71211	9.86727	11.5705	10.9369	11.6256	10.242	8.14183	8.45064	8.20246	11.4683	9.09216	6.32403	11.1211	12.2912	10.4715	7.14612	8.66633	8.64178	6.09145	8.05172	6.04834	7.86568	1.83104	7.74728	11.7982	7.34904	7.98378	7.81233
45	7.52998	2.35179	11.5644	8.23533	9.05822	5.76011	10.7699	8.96167	11.3607	8.15689	10.351	10.445	6.39256	4.84422	8.67533	8.46956	8.189	6.38	10.2154	10.5434	7.23678	9.48778	9.692	11.385	10.1148	11.3331	9.72456	7.60089	8.054	8.27089	11.7942	8.91511	5.87033	10.818	12.2147	10.4987	6.68544	8.79033	8.49411	5.922	8.47111	6.49511	7.31533	1.84556	7.14022	11.4149	7.31789	8.062	7.54611
46	7.66285	2.32639	11.9215	7.97436	9.28718	5.77555	11.0305	8.94336	11.0418	8.08364	10.4054	10.5559	6.95109	5.32064	9.12809	8.37582	8.731	6.73255	10.8215	10.035	7.13645	9.43573	9.71627	11.3336	9.37591	11.1761	9.30073	7.23509	7.90091	8.50545	12.2644	8.94027	5.72118	10.6625	12.1641	10.6658	6.42745	9.09745	8.52464	5.901	9.06545	7.14964	6.94955	2.00073	6.70009	11.1173	7.45173	8.29709	7.45845
47	7.99339	2.34038	12.5007	7.88536	9.64868	5.89176	11.4409	9.11567	10.8569	8.168	10.6812	10.8626	7.71285	5.95494	9.7853	8.36476	9.565	7.35	11.6649	9.64944	7.34946	9.6172	9.97791	11.4424	8.77219	11.1903	9.02905	7.07445	8.00018	8.96941	12.923	9.22012	5.88933	10.7547	12.1871	11.0006	6.40337	9.60621	8.74941	6.05064	9.88123	8.08818	6.78522	2.31403	6.47907	10.9583	7.80961	8.72006	7.6131
48	8.56598	2.40743	13.3539	8.03627	10.1757	6.14554	12.0588	9.51976	10.8561	8.45187	11.2373	11.4126	8.70729	6.79776	10.672	8.47832	10.751	8.32402	12.7944	9.469	7.91246	10.0919	10.5261	11.7514	8.36305	11.4101	8.9797	7.14318	8.36591	9.73601	13.8306	9.83229	6.38236	11.1925	12.3453	11.5278	6.648	10.3264	9.22267	6.39918	10.9732	9.43112	6.85293	2.80906	6.51922	11.0186	8.46894	9.36904	8.07284
49	9.4333	2.53996	14.5347	8.49173	10.9044	6.59191	12.9678	10.2022	11.0812	8.96561	12.117	12.2579	9.98976	7.92164	11.825	8.79424	12.355	9.74527	14.2686	9.54633	8.85933	10.9322	11.4126	12.3139	8.20155	11.8872	9.23021	7.46094	9.01827	10.8853	15.0493	10.8655	7.21118	12.0895	12.7156	12.2694	7.20918	11.2741	10.0291	6.97409	12.3847	11.3123	7.19809	3.532	6.85924	11.3872	9.52179	10.2908	8.90588
50	10.6544	2.74509	16.1	9.31827	11.8817	7.30388	14.2486	11.2279	11.5774	9.74405	13.3712	13.4521	11.6283	9.41152	13.2894	9.38769	14.43	11.6845	16.1364	9.93389	10.242	12.2098	12.6844	13.1855	8.3374	12.6983	9.87503	8.05986	9.98382	12.5118	16.6221	12.4236	8.39045	13.5662	13.3755	13.2563	8.16669	12.4964	11.2573	7.79964	14.1403	13.8022	7.87212	4.56448	7.54357	12.1566	11.0565	11.5502	10.1843
51	12.295	3.01539	18.0981	10.5907	13.1625	8.36953	15.9617	12.681	12.4297	10.8665	15.0688	15.0444	13.6763	11.358	15.1219	10.3617	17.001	14.1831	18.415	10.7217	12.1421	14.0104	14.3824	14.4183	8.86598	13.9383	11.0491	9.02588	11.3	14.7014	18.5897	14.6258	9.96906	15.6978	14.3879	14.5342	9.64412	14.0664	12.9768	8.91618	16.2565	16.8937	8.95279	6.01797	8.64971	13.4623	13.1419	13.2318	11.9681
52	14.405	3.32723	20.5494	12.4001	14.8073	9.86518	18.1339	14.6114	13.7302	12.4401	17.2488	17.0753	16.1595	13.8383	17.3549	11.8282	20.064	17.2268	21.0973	12.0083	14.5867	16.3773	16.5423	16.0509	9.89697	15.6873	12.8524	10.4635	13.0075	17.4891	20.9676	17.4906	11.9977	18.501	15.8226	16.1576	11.7283	16.0417	15.2211	10.3861	18.7543	20.514	10.5183	8.02033	10.2588	15.4121	15.8057	15.413	14.2882
53	17.0022	3.65249	23.4463	14.8233	16.8606	11.8387	20.7432	17.0248	15.5235	14.5652	19.9165	19.5692	19.0802	16.8923	19.9852	13.8476	23.588	20.7483	24.1739	13.8717	17.5423	19.285	19.1761	18.1025	11.5302	17.9825	15.2806	12.4448	15.1366	20.8508	23.7451	20.9269	14.4772	21.9392	17.7448	18.1547	14.4101	18.459	17.9763	12.2697	21.657	24.5715	12.6104	10.6888	12.4139	18.0367	19.0243	18.1426	17.1396
54	20.0845	3.96653	26.7638	17.8801	19.3424	14.3237	23.7425	19.9057	17.8273	17.3003	23.06	22.5245	22.4227	20.5116	23.0067	16.4476	27.521	24.6655	27.621	16.341	20.9611	22.6932	22.2617	20.574	13.8502	20.846	18.3076	15.0278	17.7016	24.7368	26.9207	24.8401	17.3804	25.9215	20.2005	20.5424	17.6619	21.3472	21.2056	14.6133	24.976	29.0093	15.2417	14.0855	15.1411	21.3275	22.7433	21.4177	20.4955
55	23.6301	4.25545	30.4705	21.5275	22.2476	17.3165	27.0943	23.2062	20.6364	20.6499	26.646	25.922	26.1567	24.6367	26.4092	19.6203	31.8	28.9112	31.407	19.393	24.7667	26.5574	25.7821	23.4756	16.8616	24.2691	21.8717	18.2168	20.6987	29.0817	30.5072	29.1358	20.6601	30.3459	23.2124	23.3558	21.4486	24.6973	24.851	17.4402	28.6996	33.7863	18.4002	18.1932	18.4037	25.2135	26.9015	25.1818	24.3301
56	27.5893	4.53958	34.5357	25.6883	25.567	20.7893	30.7737	26.872	23.9274	24.5729	30.6387	29.7367	30.2446	29.1807	30.171	23.3332	36.371	33.4219	35.5067	22.9944	28.9023	30.8359	29.741	26.838	20.5162	28.2288	25.9199	21.9619	24.119	33.7988	34.5221	33.7343	24.2727	35.141	26.766	26.6233	25.7408	28.4883	28.8548	20.763	32.8054	38.8507	20.102	22.9179	22.1424	29.5887	31.4392	29.3669	28.6328
57	31.9698	4.74259	38.9198	30.2794	29.2842	24.7111	34.7612	30.8653	27.6578	29.0011	35.0047	33.9384	34.6499	34.0529	34.2685	27.5332	41.184	38.1262	39.8994	27.0053	33.3426	35.4792	34.1733	30.7346	24.7549	32.6901	30.4077	26.1894	27.9903	38.7721	38.9577	38.563	28.1922	40.2462	30.8204	30.3631	30.4959	32.6921	33.195	24.6228	37.2514	44.1093	24.9658	28.1306	26.3156	34.3479	36.2954	33.9155	33.386
58	36.693	4.87994	43.5626	35.2197	33.3802	29.0521	39.0331	35.1741	31.7895	33.8511	39.6986	38.4868	39.337	39.1579	38.6827	32.151	46.164	42.9417	44.5578	31.3713	38.0612	40.4132	39.0029	35.1195	29.533	37.5815	35.2802	30.8358	32.2641	43.8578	43.7537	43.5414	32.419	45.5267	35.3244	34.5687	35.6308	37.2569	37.851	28.9594	41.9476	49.4213	30.7259	33.6877	30.8978	39.3951	41.3853	38.7645	38.5403
59	41.6554	4.94332	48.3752	40.4141	37.8272	33.7638	43.5381	39.7818	36.2839	39.0199	44.6469	43.3152	44.2483	44.3813	43.3855	37.0939	51.199	47.7487	49.4128	36.0529	42.9995	45.5144	44.1266	39.9318	34.7376	42.7677	40.4474	35.8421	36.9005	48.8892	48.7723	48.5495	36.9496	50.8386	40.204	39.1797	40.9961	42.1018	42.7346	33.7105	46.7546	54.6211	35.6659	39.4002	35.8575	44.6202	46.5789	43.8281	43.9672
60	46.739	4.89065	53.2305	45.7375	42.5735	38.7631	48.1781	44.6346	41.0838	44.3728	49.7378	48.3111	49.2796	49.5794	48.3155	42.2304	56.147	52.3919	54.3353	40.9951	48.0445	50.6015	49.3721	45.0442	40.1781	48.0477	45.7452	41.1125	41.7943	53.7102	53.8141	53.4257	41.7248	56.0103	45.3534	44.0939	46.3882	47.1086	47.6925	38.7738	51.5126	59.5482	40.9093	45.065	41.1177	49.8833	51.7198	48.9904	49.483
61	51.7822	4.71332	57.9751	51.0353	47.5296	43.9207	52.8165	49.6322	46.0953	49.7327	54.8238	53.3183	54.283	54.5979	53.358	47.3835	60.875	56.7038	59.1541	46.072	53.0139	55.4575	54.5278	50.2616	45.6665	53.2016	50.9564	46.4892	46.7745	58.2008	58.6759	58.0105	46.6069	60.8732	50.6255	49.1749	51.5831	52.1164	52.5543	43.9935	56.0758	64.0796	46.299	50.5048	46.5351	55.0146	56.6631	54.1205	54.9033
62	56.6205	4.43076	62.4639	56.1468	52.5655	49.0728	57.3148	54.6219	51.1725	54.8974	59.7425	58.1651	59.1043	59.3086	58.3509	52.3602	65.268	60.5791	63.7065	51.088	57.7221	59.9088	59.408	55.3622	51.0271	58.0376	55.8906	51.7632	51.6531	62.2751	63.195	62.1827	51.4321	65.3039	55.8433	54.2304	56.4116	56.9443	57.1496	49.1704	60.3266	68.1393	51.6078	55.574	51.8818	59.8448	61.2896	59.0907	60.0622
63	61.1157	4.07681	66.5857	60.9389	57.5191	54.0546	61.5568	59.4243	56.1348	59.7105	64.3439	62.6992	63.6121	63.6178	63.1231	56.9911	69.232	63.98	67.8674	55.8493	62.0434	63.8727	63.8752	60.1517	56.1015	62.4067	60.4234	56.7544	56.2695	65.8705	67.2545	65.8606	56.026	69.228	60.8328	59.0646	60.78	61.4351	61.3478	54.113	64.1683	71.6881	56.6486	60.1628	56.9507	64.2363	65.5007	63.7875	64.8269
64	65.1594	3.68613	70.2599	65.3188	62.2365	58.7322	65.4485	63.8885	60.7867	64.059	68.5098	66.8025	67.6991	67.4595	67.5352	61.1304	72.693	66.8898	71.5292	60.215	65.8877	67.2981	67.8359	64.4961	60.7422	66.1807	64.4664	61.3191	60.5015	68.9461	70.7705	68.9811	60.2605	72.596	65.4545	63.5311	64.6241	65.4759	65.0724	58.6737	67.5166	74.7088	61.287	64.1852	61.5921	68.0725	69.2099	68.1137	69.1003
65	68.6777	3.28939	73.4268	69.2162	66.5974	63.0053	68.9078	67.9073	65.0143	67.8648	72.1493	70.3906	71.2782	70.7846	71.4802	64.7213	75.591	69.3038	74.6116	64.0438	69.1982	70.1504	71.2281	68.3145	64.8132	69.343	67.9723	65.3453	64.2663	71.4738	73.6838	71.567	64.0633	75.374	69.6057	67.5499	67.9008	68.9939	68.2791	62.7485	70.3079	77.2018	65.4244	67.5782	65.7165	71.329	72.3472	71.9844	72.8197
66	71.6197	2.91446	76.0422	72.5586	70.5055	66.7957	71.8606	71.4073	68.737	71.0785	75.1949	73.4053	74.2827	73.5589	74.8679	67.7185	77.881	71.2245	77.0638	67.3142	71.935	72.4104	74.0192	71.5482	68.2244	71.8829	70.9192	68.7563	67.5077	73.4349	75.9665	73.6275	67.3923	77.5522	73.2095	71.0558	70.5857	71.9412	70.9398	66.2662	72.5084	79.1726	68.9964	70.307	69.2669	73.9676	74.8686	75.3324	75.9462
67	73.957	2.5876	78.0787	75.29	73.8793	70.043	74.2553	74.333	71.903	73.6693	77.6027	75.81	76.672	75.7613	77.629	70.104	79.539	72.6537	78.8537	69.9887	74.0717	74.083	76.197	74.167	71.0007	73.806	73.2973	71.5097	70.192	74.8207	77.623	75.184	70.215	79.142	76.205	73.9763	72.6753	74.285	73.0457	69.179	74.104	80.6263	71.968	72.3637	72.2097	75.978	76.7553	78.1133	78.461
68	75.6723	2.3336	79.525	77.3663	76.6537	72.701	76.0608	76.6089	74.4732	75.6215	79.3534	77.5735	78.4325	77.3884	79.6946	71.8799	80.564	73.5985	79.9735	72.0507	75.5993	75.2	77.7175	76.1218	73.1548	75.133	75.1034	73.5965	72.2597	75.6346	78.6768	76.2552	72.4515	80.1229	78.5172	76.261	74.175	75.9793	74.5934	71.4084	75.0956	81.5707	74.3302	73.7581	74.5261	77.3696	78.0095	80.3018	80.361
69	76.7833	2.16726	80.3865	78.8015	78.7818	74.7425	77.2677	78.255	76.4293	76.9377	80.4468	78.7132	79.5715	78.4541	81.0858	73.0628	80.977	74.0746	80.4415	73.5001	76.528	75.7949	78.6445	77.4671	74.7207	75.8927	76.3388	75.0309	73.7523	75.8963	79.1619	76.8484	74.1464	80.5718	80.1636	77.8877	75.1007	77.0571	75.5932	72.9956	75.5087	82.0181	76.0891	74.5152	76.2107	78.1612	78.6507	81.8908	81.6565
70	77.3117	2.09093	80.6845	79.6071	80.2406	76.1614	77.8848	79.2761	77.7697	77.6374	80.9054	79.2457	80.1142	78.9858	81.8106	73.6863	80.809	74.1087	80.2935	74.3537	76.8839	75.8918	79.0083	78.2152	75.7372	76.1168	77.0073	75.8348	74.6746	75.6454	79.1201	76.9698	75.3081	80.52	81.1492	78.8568	75.4753	77.5315	76.0593	73.9584	75.381	81.9884	77.2566	74.6716	77.2765	78.3765	78.7126	82.8846	82.3658
71	77.2852	2.09232	80.4497	79.802	81.0361	76.971	77.9347	79.6931	78.5029	77.7492	80.776	79.2031	80.0971	79.0129	81.8981	73.7963	80.099	73.7236	79.5811	74.6393	76.6624	75.5014	78.8406	78.3897	76.2372	75.8363	77.0872	76.0108	75.0441	74.9192	78.595	76.6386	75.9518	79.9938	81.4943	79.1847	75.2855	77.4249	76.0042	74.3282	74.7552	81.5099	77.8177	74.2688	77.7169	78.0512	78.2406	83.2967	82.5157
72	76.7405	2.14877	79.7191	79.4186	81.1912	77.1927	77.4499	79.5373	78.6498	77.3086	80.1149	78.6223	79.5666	78.5663	81.3862	73.4363	78.887	72.9419	78.367	74.3789	75.9125	74.6937	78.1786	78.0225	76.2347	75.0809	76.6098	75.6265	74.887	73.7347	77.6295	75.8744	76.0922	79.0151	81.2276	78.8973	74.57	76.7657	75.4334	74.1399	73.6728	80.6084	77.8172	73.3376	77.5949	77.2315	77.2859	83.1436	82.1192
73	75.7154	2.23839	78.5334	78.5006	80.7435	76.859	76.4793	78.8512	78.2398	76.3536	78.9701	77.547	78.5656	77.6745	80.3249	72.6467	77.213	71.7981	76.7129	73.594	74.6778	73.5364	77.0588	77.1487	75.7395	73.8765	75.6119	74.7639	74.2308	72.1074	76.2635	74.6934	75.7323	77.6155	80.3869	78.0253	73.3775	75.5915	74.3611	73.427	72.1776	79.3032	77.3021	71.9007	76.9632	75.9687	75.8988	82.4403	81.191
74	74.2484	2.34492	76.9298	77.0921	79.7362	76.0065	75.0818	77.6811	77.3121	74.9133	77.3895	76.0258	77.1336	76.3584	78.7682	71.4678	75.115	70.3274	74.6731	72.2712	73.0049	72.0708	75.5136	75.8071	74.806	72.2429	74.1377	73.4864	73.1016	70.07	74.5335	73.1179	74.8704	75.8299	79.0166	76.6413	71.7397	73.9443	72.8582	72.2232	70.3128	77.6127	76.3008	70.0117	75.84	74.3052	74.1244	81.2013	79.784
75	72.3729	2.45664	74.9397	75.2327	78.219	74.6751	73.3064	76.0696	75.9051	73.019	75.4183	74.1037	75.3111	74.6371	76.7637	69.9274	72.63	68.5558	72.2999	70.4966	70.9465	70.3195	73.5809	74.0285	73.4493	70.2087	72.2364	71.8203	71.5198	67.6603	72.4672	71.1739	73.523	73.6779	77.1682	74.7841	69.6811	71.8613	70.9722	70.5705	68.11	75.5506	74.8408	67.7011	74.2369	72.2745	72.0008	79.4443	77.9274
76	70.1139	2.56705	72.5966	72.9635	76.2265	72.8864	71.1814	74.0556	74.0333	70.7224	73.0809	71.8172	73.134	72.5325	74.359	68.0255	69.787	66.4973	69.641	68.306	68.5569	68.2975	71.2878	71.8361	71.688	67.788	69.9451	69.7812	69.5035	64.9077	70.0772	68.8688	71.6936	71.1696	74.8871	72.4889	67.2271	69.3737	68.7363	68.513	65.5933	73.1192	72.9498	64.9889	72.1753	69.8976	69.5541	77.1739	75.6445
77	67.4962	2.67614	69.9342	70.3324	73.8135	70.6758	68.7272	71.6806	71.7443	68.0761	70.4128	69.1943	70.6281	70.0582	71.5946	65.7828	66.605	64.1556	66.7259	65.724	65.885	66.0196	68.6465	69.255	69.5273	65.0186	67.2969	67.3856	67.0755	61.8259	67.3889	66.2441	69.4387	68.3098	72.2032	69.7827	64.3992	66.5152	66.1675	66.0759	62.7701	70.3137	70.6547	61.8882	69.6878	67.217	66.7931	74.4285	72.9532
78	64.5332	2.78714	66.9667	67.3737	71.0166	68.0742	65.9493	68.9817	69.0687	65.0972	67.436	66.251	67.7963	67.215	68.5033	63.2113	63.1	61.5203	63.5687	62.7646	62.9582	63.4871	65.666	66.319	66.9509	61.9053	64.3249	64.6432	64.258	58.4136	64.4153	63.3222	66.7927	65.097	69.1357	66.6789	61.2016	63.312	63.2671	63.263	59.6283	67.1293	67.9668	58.398	66.8134	64.2511	63.7066	71.2453	69.8631
79	61.2226	2.90397	63.6822	64.0935	67.8517	65.0922	62.8425	65.9717	66.0172	61.7738	64.1513	62.9941	64.6358	64.0033	65.1123	60.3063	59.277	58.5616	60.1658	59.4237	59.78	60.6877	62.3092	63.0179	63.9239	58.4255	61.0382	61.5427	61.0215	54.6597	61.1543	60.0987	63.7633	61.5059	65.6995	63.1721	57.6342	59.772	60.0237	60.036	56.1485	63.5584	64.8721	54.4907	63.5758	60.9963	60.2731	67.6531	66.3738
80	57.5527	3.0308	60.0677	60.486	64.314	61.7264	59.3877	62.6386	62.586	58.0857	60.5421	59.418	61.1353	60.4289	61.425	57.044	55.123	55.2421	56.4875	55.6731	56.3347	57.5953	58.5781	59.3586	60.3902	54.5477	57.4171	58.0626	57.3727	50.5548	57.5779	56.5438	60.3387	57.5435	61.9004	59.2531	53.6979	55.8917	56.4228	56.4082	52.2995	59.5939	61.3367	50.1287	59.9826	57.4245	56.4566	63.6636	62.4776
81	53.4957	3.17108	56.116	56.5346	60.3916	57.9527	55.5507	58.9515	58.7466	53.9903	56.5778	55.4908	57.3269	56.4917	57.4191	53.3841	50.617	51.5134	52.4789	51.4733	52.5745	54.1288	54.4389	55.3133	56.3545	50.2374	53.3939	54.1444	53.2859	46.0863	53.6387	52.6149	56.5018	53.175	57.7367	54.9114	49.3534	51.6584	52.4501	52.3587	48.0304	55.2292	57.2828	45.2749	56.0025	53.4877	52.1998	59.2862	58.1651
82	49.0254	3.32192	51.8043	52.2084	56.0725	53.7272	51.2855	54.8814	54.4505	49.4621	52.2115	51.1645	53.2293	52.1881	53.0625	49.2739	45.722	47.3515	48.1006	46.784	48.4822	50.2436	49.8462	50.8402	51.7901	45.4565	48.9365	49.7725	48.7219	41.2436	49.2975	48.2785	52.222	48.3674	53.1811	50.1294	44.6163	47.0485	48.0971	47.8573	43.2945	50.4601	52.6834	39.9143	51.6271	49.1235	47.4459	54.5314	53.4261
83	44.1247	3.4658	47.1018	47.4748	51.3348	49.0112	46.5496	50.3952	49.6473	44.4819	47.3979	46.4092	48.6984	47.5213	48.3136	44.6837	40.42	42.722	43.3161	41.5406	44.0724	45.9055	44.7622	45.8955	46.7042	40.184	44.0251	44.9219	43.6421	36.0532	44.5245	43.5116	47.4622	43.1064	48.1867	44.8863	39.526	42.0352	43.3601	42.8889	38.1082	45.2942	47.5102	34.1107	46.8325	44.2762	42.1641	49.4072	48.2575
84	38.8122	3.56905	42.0031	42.3248	46.1542	43.7971	41.3402	45.4477	44.3075	39.0565	42.1301	41.2258	43.6114	42.5066	43.1213	39.6385	34.765	37.6402	38.1178	35.8439	39.4696	41.1133	39.1893	40.4802	41.132	34.4638	38.6751	39.5718	38.0457	30.6131	39.3235	38.3287	42.1806	37.4315	42.7136	39.1999	34.1689	36.6182	38.255	37.4873	32.5918	39.7699	41.7697	28.0507	41.6059	38.9436	36.4041	43.9362	42.6711
85	33.1752	3.59344	36.5639	36.7999	40.547	38.1436	35.7247	40.0511	38.4608	33.2702	36.4786	35.6785	38.0305	37.1853	37.508	34.2322	28.92	32.2022	32.5742	29.8667	34.6404	35.9263	33.2235	34.6815	35.169	28.4436	32.9734	33.7866	32.0276	25.089	33.7851	32.8172	36.4235	31.4845	36.7943	33.1742	28.6959	30.9095	32.8583	31.7586	26.9554	33.989	35.5645	21.9964	35.9828	33.2229	30.346	38.1932	36.7239
86	27.384	3.50921	30.913	31.0295	34.6057	32.2042	29.8709	34.3073	32.2454	27.3025	30.61	29.9207	32.1352	31.6346	31.6118	28.643	23.111	26.5791	26.8447	23.8627	29.4685	30.47	27.0752	28.6808	29.0037	22.3593	27.1061	27.771	25.8095	19.7368	28.1067	27.1491	30.3595	25.486	30.5915	26.9965	23.3	25.1052	27.3101	25.8935	21.4347	28.1175	29.1379	16.3111	30.0921	27.3	24.2494	32.3109	30.5474
87	21.6633	3.30738	25.2576	25.2337	28.5185	26.207	24.0216	28.398	25.9152	21.381	24.7643	24.2213	26.1622	25.9753	25.6372	23.092	17.55	20.9948	21.1357	18.0871	24.1466	24.9228	21.0105	22.725	22.925	16.468	21.3045	21.8035	19.6742	14.7892	22.5385	21.5501	24.2317	19.6755	24.3554	20.9178	18.1679	19.4192	21.8246	20.1349	16.2416	22.3393	22.822	11.5307	24.1475	21.4108	18.3646	26.4503	24.3489
88	16.2338	3.0123	19.8438	19.6655	22.5355	20.4037	18.4199	22.5651	19.7819	15.73	19.1962	18.8698	20.3548	20.366	19.8128	17.8072	12.426	15.6678	15.6365	12.7653	19.0243	19.4897	15.2642	17.0725	17.1921	10.988	15.77	16.1298	13.878	10.2601	17.294	16.2395	18.3	14.2552	18.3352	15.1425	13.4461	14.0494	16.6305	14.7102	11.5991	16.8188	16.9333	7.94164	18.3955	15.805	12.8884	20.7691	18.3542
89	11.2725	2.67512	14.8888	14.5363	16.9027	15.0121	13.2533	17.043	14.1331	10.5448	14.107	13.95	14.9277	14.9687	14.3437	13.0229	7.885	10.7701	10.4963	8.06244	14.4103	14.3587	10.006	11.923	11.9899	6.09922	10.648	10.935	8.63	6.14589	12.5124	11.3878	12.777	9.371	12.7153	9.82189	9.22833	9.137	11.9054	9.807	7.73633	11.6929	11.7183	5.52022	13.0539	10.6911	7.97133	15.3912	12.7531
90	6.90914	2.3596	10.5497	9.99736	11.8205	10.2024	8.65184	12.0102	9.147	5.99364	9.62298	9.46588	10.0559	9.93249	9.3877	8.88256	4.043	6.4378	5.84203	4.06911	10.5408	9.67161	5.42118	7.44445	7.44688	1.94433	6.04181	6.36141	4.17282	2.60176	8.28726	7.07819	7.83321	5.18436	7.63373	5.10346	5.5879	4.78694	7.79197	5.65636	4.77786	7.06774	7.33153	3.81912	8.27336	6.18593	3.74045	10.4035	7.70604
91	3.26213	2.10076	6.92582	6.16464	7.43527	6.11845	4.71073	7.599	4.97355	2.23618	5.836	5.548	5.89045	5.43118	5.07118	5.499	1.019	2.80673	1.82555	0.864	7.636	5.59291	1.61536	3.66736	3.66418	-1.31182	2.13336	2.61864	0.621	-0.183273	4.71227	3.39009	3.62636	1.75673	3.22964	1.143	2.66736	1.11209	4.43136	2.39927	2.67655	3.033	3.90409	2.44464	4.21955	2.39645	0.327727	5.89627	3.37127
92	0.461694	1.90829	4.09883	3.14464	3.86615	2.89399	1.5217	3.93582	1.75312	-0.579364	2.84164	2.38073	2.57875	1.68974	1.50927	2.97145	-1.082	0.0224646	-1.36975	-1.36489	5.70451	2.22201	-1.24745	0.674455	0.745838	-3.51388	-0.923919	-0.169495	-1.872	-2.063	1.89627	0.429414	0.341	-0.787273	-0.341121	-1.90037	0.513273	-1.74715	1.96188	0.196182	1.33682	-0.306747	1.40256	1.53822	0.965141	-0.560192	-2.13578	2.02167	-0.0903232
93	-1.37187	1.80261	2.1413	1.02821	1.23336	0.638717	-0.803111	1.13906	-0.360586	-2.34858	0.736495	0.126364	0.247677	-1.05919	-1.18221	1.37547	-2.198	-1.79741	-3.57144	-2.59711	4.69009	-0.298737	-3.03364	-1.43682	-1.19915	-4.57062	-2.94828	-1.86342	-3.192	-2.96606	-0.0625556	-1.68239	-1.8133	-2.34509	-2.91706	-3.88777	-0.815242	-3.6563	0.491495	-0.874727	0.738758	-2.82938	-0.15496	1.29846	-1.3766	-2.58005	-3.56196	-1.0009	-2.53653
94	-2.18303	1.7904	1.09518	-0.129818	-0.374212	-0.591485	-2.1747	-0.699818	-1.27667	-3.06121	-0.403424	-1.10955	-1.03164	-2.66073	-2.90591	0.731394	-2.349	-2.59755	-4.67267	-2.828	4.41818	-1.83473	-3.70909	-2.58355	-1.99694	-4.50785	-3.83367	-2.41476	-3.33255	-2.9373	-1.11239	-2.84612	-2.82073	-2.88964	-4.37518	-4.77842	-1.30927	-4.54127	0.0597879	-0.863909	0.850364	-4.42821	-0.75397	1.66009	-2.73197	-3.62339	-3.95097	-2.95988	-3.88621
95	-2.02022	1.84145	0.943212	-0.331394	-0.946737	-0.859687	-2.58722	-1.54352	-1.09167	-2.83887	-0.579475	-1.31136	-1.27681	-3.08717	-3.61233	0.962071	-1.687	-2.4071	-4.67895	-2.20956	4.64412	-2.33755	-3.39273	-2.74718	-1.77951	-3.49192	-3.59955	-1.94423	-2.43636	-2.15576	-1.29541	-3.05626	-2.717	-2.48709	-4.69224	-4.67061	-1.06859	-4.43609	0.607444	0.0459091	1.58826	-5.05609	-0.459242	2.45413	-3.12233	-3.66622	-3.41075	-3.73981	-4.12751
96	-1.03934	1.90814	1.58014	0.334394	-0.580394	-0.368808	-2.13864	-1.43821	-0.0474646	-1.92024	0.0844545	-0.575061	-0.630596	-2.43808	-3.31673	1.87478	-0.467	-1.35538	-3.72564	-1.02011	5.17646	-1.9057	-2.334	-2.00409	-0.727374	-1.81664	-2.40112	-0.730758	-0.760545	-0.89803	-0.773364	-2.44994	-1.70748	-1.26536	-3.978	-3.71533	-0.31297	-3.48897	1.95079	1.62627	2.88311	-4.76414	0.533071	3.62591	-2.68136	-2.78565	-2.146	-3.36615	-3.33116
97	0.520917	1.97553	2.82024	1.67609	0.512727	0.628758	-1.02324	-0.532273	1.60058	-0.608727	1.35079	0.893364	0.658576	-0.949636	-2.09818	3.22339	1.054	0.322879	-2.07994	0.471667	6.01427	-0.779636	-0.823455	-0.545182	0.850848	0.145818	-0.530545	0.905515	1.42964	0.541758	0.197879	-1.30033	-0.163636	0.603364	-2.45882	-2.14133	0.689606	-1.946	3.80661	3.71791	4.69503	-3.7157	1.94015	5.31821	-1.64042	-1.26406	-0.427091	-2.02273	-1.6807
98	2.40636	2.0808	4.4318	3.43085	2.06939	1.94979	0.518909	0.925242	3.68731	0.842192	2.94929	2.79512	2.30291	1.04482	-0.102818	4.82654	2.72	2.34112	-0.0774646	2.167	7.39337	0.724313	0.908909	1.33582	2.59773	2.07407	1.63475	2.76211	3.95727	1.98871	1.34566	0.0849596	1.50652	2.86591	-0.425727	-0.283303	1.77139	-0.104788	5.88813	6.26764	6.99962	-2.16263	3.52165	7.75033	-0.272222	0.548667	1.4582	-0.034596	0.527525
99	4.43138	2.26786	6.18572	5.34836	3.87809	3.55005	2.28034	2.63409	6.16659	2.34078	4.67948	4.82027	4.08119	3.19942	2.43206	6.65125	4.532	4.47692	1.99995	4.173	9.5423	2.36598	2.79673	3.31836	4.28138	3.86004	3.75707	4.83796	6.77455	3.48434	2.52706	1.54618	3.07797	5.20045	1.81591	1.60627	3.00044	1.78118	8.02837	9.25636	9.72863	-0.395152	5.18346	10.9727	1.2396	2.42447	3.30752	2.20061	2.94328
100	6.52401	2.53566	7.922	7.298	5.854	5.484	4.156	4.354	9.024	4.005	6.469	6.769	5.92	5.288	5.2	8.761	6.556	6.652	4.048	6.637	12.389	4.137	4.951	5.221	5.953	5.656	5.697	7.256	9.934	5.227	3.798	3.153	4.618	7.295	4.018	3.391	4.636	3.629	10.235	12.594	12.709	1.342	6.981	14.743	2.927	4.349	5.096	4.307	5.248
all values Left	mean	std	steps
1	19.0054	4.22409	15.169	25.105	27.088	24.793	16.726	25.201	19.264	19.588	15.402	22.582	27.178	20.55	18.458	18.437	19.265	22.062	22.25	19.393	16.786	15.992	17.323	18.648	15.034	23.004	17.224	16.77	15.702	24.438	23.442	23.743	16.198	9.259	26.605	29.21	18.797	16.509	20.699	25.485	20.349	12.774	20.045	16.982	18.917	27.264	16.946	31.957	24.981
2	22.4178	4.64335	18.8309	28.8346	31.815	28.3923	20.0481	28.7866	22.5608	22.6365	18.3766	26.152	31.016	24.0871	22.4675	21.7656	22.4281	26.0758	25.6994	22.8869	20.0845	18.835	20.1662	21.3593	18.2789	26.8004	20.6759	20.2452	18.3162	28.7568	26.6818	28.0425	19.4193	12.008	31.1666	33.4331	21.3791	20.0684	24.0342	29.441	23.5964	15.1295	23.1491	20.102	23.4676	31.7559	20.5509	36.7495	28.547
3	26.2387	5.05322	23.0321	32.9724	36.861	32.368	23.8073	32.7021	26.2435	26.1153	21.9565	30.1398	35.209	27.9987	26.966	25.5512	26.0144	30.3887	29.5403	26.7721	23.7781	22.184	23.4572	24.5411	22.1064	31.1123	24.6306	24.214	21.3376	33.4553	30.3547	32.6711	22.9964	15.3413	36.0836	38.044	24.4173	24.1256	27.8298	33.7118	27.2221	17.931	26.6701	21.4489	28.434	36.5519	24.6078	41.7635	32.4515
4	30.5011	5.3851	27.6978	37.481	42.1216	36.6969	27.9784	36.9269	30.2679	29.9854	26.0849	34.512	39.716	32.2451	31.8538	29.7417	29.9855	34.9359	33.74	30.9971	27.8035	25.9936	27.1901	28.2314	26.461	35.8826	29.0447	28.6082	24.759	38.4194	34.48	37.551	26.8947	19.2393	41.2709	42.9573	27.9344	28.6459	32.0586	38.2649	31.1975	21.1877	30.5842	28.6677	33.6877	41.5546	29.088	46.8844	36.6859
5	35.0823	5.66133	32.737	42.2975	47.4598	41.3368	32.5213	41.4268	34.6197	34.215	30.6858	39.2241	44.467	36.793	37.0317	34.2678	34.3025	39.6441	38.2731	35.5246	32.1319	30.2226	31.3709	32.4529	31.2683	40.9965	33.8649	33.3741	28.5757	43.507	39.0493	42.6026	31.1081	23.6798	46.6129	48.0548	31.9362	33.5663	36.6702	43.0157	35.4979	24.8996	34.8683	33.4114	39.0779	46.6374	33.964	51.9665	41.2244
6	39.9359	5.82852	38.0445	47.3307	52.7142	46.2088	37.3682	46.1212	39.2847	38.7594	35.6685	44.2038	49.346	41.6026	42.3861	39.0377	38.9234	44.4228	43.112	40.3075	36.7415	34.8229	35.9876	37.1785	36.4133	46.2692	39.0104	38.4386	32.7715	48.551	43.9958	47.7084	35.6332	28.6003	51.9568	53.1798	36.3845	38.7656	41.5825	47.8315	40.0885	29.0458	39.4611	38.4886	44.441	51.6303	39.1751	56.8474	45.9898
7	44.9514	5.85379	43.4712	52.4423	57.7301	51.1975	42.4073	50.8785	44.2109	43.5475	40.9173	49.3397	54.201	46.5985	47.7728	43.9202	43.7695	49.1408	48.194	45.2375	41.5835	39.724	40.979	42.319	41.7387	51.4798	44.3327	43.6779	37.3043	53.3933	49.167	52.7041	40.422	33.8803	57.1245	58.1654	41.2068	44.0638	46.6759	52.5543	44.8998	33.5718	44.2455	43.7768	49.6229	56.3488	44.5967	61.3828	50.842
8	49.9836	5.72288	48.8421	57.4567	62.3888	56.1479	47.4889	55.5451	49.2966	48.4653	46.2815	54.482	58.873	51.6507	53.0225	48.7525	48.6998	53.6434	53.388	50.1373	46.5605	44.8088	46.2171	47.7058	47.0673	56.426	49.6282	48.924	42.0715	57.9112	54.3454	57.4193	45.376	39.3571	61.9499	62.863	46.2964	49.2604	51.7843	57.0264	49.8089	38.3885	49.0628	49.092	54.494	60.6518	50.0392	65.4695	55.6094
9	54.8729	5.4508	53.9873	62.2016	66.6082	60.9029	52.4507	59.9873	54.3854	53.3579	51.579	59.464	63.227	56.5983	57.9819	53.3738	53.5325	57.7941	58.5118	54.8224	51.5187	49.9023	51.505	53.0953	52.242	60.9498	54.7069	53.9988	46.9125	62.0173	59.3145	61.7212	50.3254	44.8369	66.3174	67.1627	51.4847	54.1843	56.7182	61.1256	54.6589	43.3621	53.7542	54.2393	58.9559	64.4778	55.2877	69.0423	60.1287
10	59.4714	5.07258	58.7772	66.5464	70.3193	65.3358	57.1547	64.0979	59.289	58.061	56.6289	64.1298	67.16	61.2945	62.5397	57.6555	58.0967	61.5105	63.382	59.1527	56.2874	54.8071	56.6296	58.2176	57.114	64.9426	59.421	58.7454	51.6531	65.6475	63.9042	65.5238	55.066	50.112	70.158	70.9822	56.5632	58.7133	61.3097	64.7791	59.3013	48.3189	58.1873	59.0614	62.9306	67.7983	60.159	72.0553	64.2719
11	63.658	4.62582	63.1177	70.3971	73.4542	69.3496	61.4975	67.7875	63.8468	62.4346	61.2888	68.3566	70.599	65.6219	66.6171	61.5085	62.2698	64.7567	67.7952	63.036	60.7239	59.3474	61.4127	62.9033	61.4998	68.3401	63.6133	63.0364	56.1448	68.7599	67.9939	68.7819	59.4522	54.9617	73.4184	74.2584	61.3385	62.7676	65.4384	67.9451	63.6021	53.0857	62.2575	63.441	66.3576	70.5722	64.4866	74.4792	67.9535
12	67.3458	4.14159	66.9432	73.6854	75.9677	72.8607	65.3998	70.9747	67.9449	66.3784	65.4568	72.0502	73.493	69.4827	70.1576	64.8676	65.9793	67.5193	71.6528	66.4082	64.723	63.3779	65.6917	67.0494	65.3407	71.118	67.2647	66.7762	60.2737	71.3259	71.4966	71.4452	63.4019	59.3081	76.0264	76.943	65.69	66.2954	69.0266	70.5959	67.446	57.5254	65.8752	67.296	69.1981	72.7598	68.2421	76.3087	71.1189
13	70.4745	3.65034	70.2026	76.3618	77.8423	75.8009	68.7983	73.5947	71.5056	69.8277	69.0645	75.1404	75.81	72.7998	73.1203	67.6945	69.1862	69.796	74.8637	69.2255	68.1749	66.8743	69.4184	70.5882	68.5887	73.2742	70.3507	69.903	63.9619	73.3261	74.3529	73.564	66.8678	63.095	78.0264	79.0081	69.5094	69.2614	72.0236	72.7215	70.7411	61.5395	68.9633	70.5292	71.4369	74.3427	71.3863	77.5548	73.733
14	73.0066	3.17966	72.8724	78.3969	79.0792	78.1192	71.645	75.6099	74.443	72.7369	72.0689	77.5815	77.539	75.5172	75.4802	69.9738	71.8606	71.5884	77.3706	71.4385	71.0725	69.8007	72.5454	73.4766	71.2322	74.7985	72.8589	72.3573	67.1567	74.7509	76.5406	75.1608	69.8153	66.2988	79.4354	80.444	72.7521	71.626	74.3673	74.3192	73.3988	65.0594	71.4721	73.1632	73.0775	75.3295	73.8974	78.2351	75.7861
15	74.9274	2.75526	74.9479	79.7808	79.6918	79.7857	73.9061	77.0032	76.7232	75.0746	74.4433	79.3534	78.679	77.6086	77.2301	71.7062	73.9807	72.8995	79.1394	73.0525	73.3858	72.136	75.0528	75.7054	73.285	75.7306	74.7861	74.1541	69.8252	75.6033	78.071	76.2552	72.2157	68.9193	80.279	81.2588	75.3517	73.4024	76.0556	75.3951	75.3968	68.038	73.3807	75.1999	74.1339	75.7445	75.7663	78.3729	77.2793
16	76.2375	2.40086	76.4426	80.5245	79.703	80.7969	75.5679	77.7798	78.351	76.829	76.178	80.4557	79.244	79.0715	78.3829	72.9047	75.5424	73.7372	80.167	74.0914	75.1007	73.8816	76.9368	77.2801	74.7797	76.1176	76.1323	75.3287	71.952	75.901	78.9415	76.8549	74.0042	70.97	80.5898	81.4726	77.2757	74.6142	77.1059	75.9633	76.7548	70.4451	74.6822	76.6494	74.633	75.5811	77.0017	78.0029	78.2237
17	76.9564	2.14137	77.3832	80.6557	79.1492	81.1712	76.6356	77.9602	79.333	78.0004	77.2808	80.9114	79.263	79.922	78.9673	73.5954	76.5539	74.1194	80.4782	74.5812	76.2219	75.067	78.206	78.1609	75.7523	75.9912	76.9016	75.9066	73.5331	75.683	79.2225	76.9668	75.2322	72.4752	80.3991	81.114	78.5165	75.2818	77.5331	76.0354	77.4957	72.2661	75.3873	77.5261	74.6083	74.8878	77.6276	77.1686	78.6428
18	77.1109	1.99537	77.8012	80.2125	78.0746	80.9404	77.1276	77.577	79.692	78.5988	77.7764	80.7689	78.769	80.1924	79.0153	73.8167	77.0306	74.0731	80.1198	74.5453	76.7706	75.7267	78.8843	78.4097	76.2337	75.3813	77.1031	75.9245	74.5558	74.9882	78.967	76.611	75.9242	73.4626	79.7311	80.2181	79.0865	75.4253	77.361	75.624	77.655	73.5057	75.5317	77.8495	74.0954	73.6927	77.6809	75.9179	78.5694
19	76.7356	1.96643	77.7313	79.24	76.5217	80.1455	77.069	76.6775	79.4625	78.646	77.6935	80.086	77.801	79.9237	78.5605	73.6075	76.9947	73.618	79.155	74.0025	76.7736	75.8859	79.0028	78.0766	76.25	74.3154	76.748	75.4296	75.0343	73.8345	78.2219	75.8078	76.0958	73.949	78.6104	78.8276	79.0163	75.0602	76.6205	74.7483	77.2765	74.1856	75.1555	77.6471	73.1262	72.0244	77.204	74.2891	78.0348
20	75.8675	2.04028	77.1987	77.7845	74.5297	78.8323	76.4935	75.323	78.6898	78.17	77.0716	78.9117	76.404	79.1636	77.634	73.002	76.4726	72.7786	77.6184	72.9767	76.2573	75.5777	78.5956	77.1996	75.7907	72.8149	75.8081	74.4884	75.007	72.2363	77.0323	74.5743	75.751	73.901	77.0724	76.9899	78.3486	74.21	75.3523	73.4461	76.4074	74.3351	74.3021	76.9489	71.7282	69.9108	76.178	72.3131	77.0682
21	74.5461	2.1924	76.2216	75.8847	72.1429	77.0476	75.4373	73.5682	77.4224	77.2045	75.9426	77.2917	74.621	77.9521	76.2584	72.035	75.4959	71.5898	75.6289	71.4995	75.2479	74.8431	77.6965	75.8211	74.9129	70.9047	74.3774	73.1525	74.4998	70.2253	75.4393	72.9281	74.8879	73.405	75.1451	74.7459	77.1315	72.9083	73.6002	71.7631	75.0881	73.9851	73.0128	75.7822	69.9276	67.3808	74.6609	70.0213	75.6999
22	72.8043	2.39666	74.8111	73.5774	69.4077	74.8355	73.9357	71.4466	75.7041	75.7738	74.3205	75.2632	72.487	76.3288	74.4546	70.7352	74.0957	70.0851	73.2473	69.6069	73.7837	73.7256	76.3178	73.9755	73.6303	68.6165	72.5077	71.444	73.5373	67.8397	73.4778	70.8797	73.523	72.4933	72.8242	72.1219	75.408	71.1824	71.4017	69.7368	73.3613	73.1637	71.3323	74.1736	67.7503	64.462	72.672	67.4347	73.9617
23	70.6746	2.63464	72.9791	70.9048	66.3483	72.233	72.0167	68.9803	73.5759	73.9286	72.2613	72.8752	70.031	74.3332	72.2468	69.1207	72.2997	68.2882	70.5316	67.3287	71.914	72.2967	74.5289	71.6879	71.9608	65.9779	70.2379	69.3778	72.1407	65.1097	71.1737	68.4818	71.6542	71.1744	70.1444	69.1357	73.218	69.0562	68.7897	67.3894	71.2699	71.9022	69.2997	72.151	65.2134	61.1739	70.2433	64.5776	71.8792
24	68.1797	2.8975	70.7369	67.8949	62.9665	69.2637	69.7056	66.1775	71.0822	71.6957	69.8229	70.1555	67.27	71.9969	69.6483	67.2021	70.1263	66.2111	67.5238	64.6841	69.6677	70.5804	72.3653	68.9801	69.9113	62.9984	67.6018	66.9696	70.3262	62.0501	68.548	65.7621	69.347	69.4567	67.107	65.8007	70.5616	66.5537	65.8003	64.7308	68.8463	70.2397	66.9416	69.7094	62.3285	57.5165	67.4139	61.4488	69.4732
25	65.3355	3.18424	68.085	64.5404	59.254	65.9315	67.0222	63.0333	68.2595	69.0963	67.0477	67.1215	64.213	69.3365	66.6588	64.9857	67.5779	63.8561	64.244	61.6837	67.1283	68.5915	69.8441	65.8643	67.4687	59.6635	64.6333	64.2271	68.1133	58.6604	65.6166	62.7352	66.6366	67.3527	63.7114	62.1225	67.4938	63.6938	62.4578	61.7533	66.1096	68.2147	64.276	66.8794	59.098	53.468	64.2123	58.0246	66.7578
26	62.143	3.49714	65.0103	60.8204	55.1899	62.2273	63.9725	59.5288	65.109	66.1407	63.9374	63.7724	60.861	66.3489	63.2755	62.4748	64.6439	61.2082	60.6931	58.3087	64.3315	66.3452	66.9744	62.3844	64.6107	55.9368	61.3451	61.1294	65.5235	54.9302	62.3846	59.3922	63.5299	64.8724	59.9527	58.0995	64.0111	60.4693	58.7605	58.4426	63.0571	65.8417	61.3002	63.6361	55.5013	49.0009	60.6484	54.263	63.7341
27	58.59	3.84072	61.4947	56.7217	50.739	58.1405	60.5477	55.629	61.5983	62.8259	60.4746	60.09	57.198	63.0284	59.4985	59.6612	61.3155	58.2284	56.8427	54.5106	61.2889	63.8451	63.7553	58.5174	61.3156	51.7686	57.7189	57.6406	62.5664	50.8493	58.8348	55.698	60.0142	62.0191	55.8044	53.7079	60.1031	56.8695	54.6894	54.7762	59.6617	63.115	57.9968	59.9412	51.5059	44.0901	56.7187	50.1072	60.3945
28	54.6596	4.21777	57.5204	52.2296	45.8735	53.6556	56.7177	51.2855	57.7083	59.1269	56.6365	56.0407	53.174	59.3767	55.3365	56.5223	57.6043	54.8884	52.646	50.2703	57.9914	61.0798	60.1685	54.2305	57.555	47.1408	53.716	53.7498	59.2302	46.406	54.9208	51.6093	56.0715	58.783	51.23	48.9054	55.7599	52.9108	50.2449	50.7526	55.9205	60.036	54.3416	55.7508	47.0808	38.7241	52.402	45.5019	56.7208
29	50.3238	4.62469	53.0646	47.3075	40.5938	48.7442	52.4406	46.4532	53.4087	54.9995	52.3925	51.5756	48.753	55.4296	50.7859	53.0209	53.4759	51.1566	48.0097	45.5549	54.4165	58.025	56.1855	49.4746	53.249	42.0229	49.2451	49.4252	55.4935	41.5889	50.5972	47.0928	51.6682	55.1077	46.2007	43.664	50.9643	48.5803	45.3994	46.3668	51.8139	56.5909	50.2947	51.0201	42.2027	32.9652	47.6263	40.4302	52.6805
30	45.5654	5.04023	48.1078	41.9479	34.9622	43.3956	47.6857	41.1287	48.6639	50.3964	47.7111	46.6512	43.919	51.1439	45.8546	49.1121	48.8686	47	42.9212	40.3624	50.5362	54.6302	51.7641	44.208	48.4406	36.4336	44.3124	44.636	51.3266	36.4209	45.8048	42.1271	46.725	51.0001	40.7108	37.9986	45.6945	43.8796	40.1361	41.6199	47.3339	52.7622	45.8037	45.7216	36.8951	26.9787	42.4106	34.96	48.2363
31	40.3976	5.42054	42.6652	36.2183	29.1395	37.6545	42.4572	35.384	43.4543	45.2867	42.5762	41.2693	38.691	46.3588	40.5676	44.773	43.7433	42.3845	37.3787	34.7629	46.3227	50.8256	46.8452	38.4494	43.1567	30.4898	38.9317	39.3648	46.6905	30.9949	40.5408	36.7324	41.2555	46.4213	34.8288	32.0177	39.9611	38.8455	34.5015	36.5455	42.4956	48.5226	40.8463	39.8798	31.2715	21.0172	36.7813	29.2466	43.3722
32	34.8903	5.7089	36.8295	30.275	23.369	31.6542	36.8324	29.4001	37.8193	39.6883	37.0166	35.5159	33.168	41.0285	34.9843	40.0262	38.1354	37.3296	31.4744	28.9315	41.8565	46.5459	41.3871	32.3156	37.4658	24.4066	33.1877	33.6771	41.5552	25.4724	34.8881	31.0299	35.3375	41.3536	28.7572	25.9352	33.8605	33.5669	28.6388	31.2406	37.3519	43.8552	35.487	33.6295	25.5341	15.3084	30.8587	23.4993	38.1148
33	29.1899	5.84758	30.7906	24.3649	17.9032	25.6185	30.9742	23.4373	31.8858	33.7116	31.1493	29.5757	27.528	35.282	29.2082	34.9503	32.1953	31.9323	25.4056	23.1075	37.2331	41.8083	35.4797	26.0732	31.5191	18.4411	27.2682	27.771	35.9417	20.1025	29.0434	25.2571	29.1382	35.8302	22.7642	19.9925	27.5792	28.1932	22.7549	25.8561	32.0083	38.7802	29.8932	27.2422	19.9418	10.0261	24.8548	17.9406	32.5683
34	23.4941	5.79729	24.7983	18.7673	12.933	19.801	25.1087	17.752	25.8717	27.5737	25.1737	23.702	22.072	29.331	23.39	29.6923	26.168	26.362	19.4093	17.5253	32.297	36.664	29.3057	20.0267	25.5393	12.816	21.41	21.912	29.976	15.1233	23.278	19.6517	22.919	29.962	17.081	14.381	21.358	22.9093	17.0733	20.5857	26.6073	33.3783	24.2937	21.05	14.8427	5.31267	19.021	12.7607	26.92
35	18.01	5.55387	19.0934	13.7183	8.61448	14.4435	19.4713	12.5548	20.0342	21.5476	19.3198	18.1528	17.04	23.4192	17.7072	24.4387	20.3351	20.8373	13.695	12.3926	27.0293	31.2324	23.1313	14.4301	19.7684	7.69908	15.82	16.3345	23.9083	10.567	17.8328	14.4068	16.9451	23.9508	11.8814	9.24936	15.4499	17.8918	11.7801	15.6265	21.2921	27.7998	18.9162	15.405	10.6099	1.32721	13.5848	8.10081	21.3948
36	12.9181	5.1519	13.8638	9.38018	5.04109	9.70779	14.2597	7.96552	14.6004	15.8864	13.8042	13.12	12.405	17.7784	12.3301	19.3754	14.9625	15.5697	8.42167	7.85689	21.7995	25.6867	17.2136	9.44738	14.4122	3.24775	10.648	11.2159	18.0207	6.42426	12.866	9.65729	11.4288	18.0401	7.28847	4.71282	10.0068	13.2771	7.00476	11.1355	16.176	22.2525	13.9743	10.4935	7.45315	-1.74078	8.707	4.06772	16.1939
37	8.37764	4.63312	9.253	5.86109	2.31691	5.71336	9.629	4.08109	9.73118	10.7865	8.81064	8.72209	8.188	12.6047	7.43209	14.6834	10.2617	10.7257	3.739	3.99891	16.9354	20.2309	11.7456	5.17264	9.621	-0.375	6	6.69273	12.5327	2.83827	8.48055	5.49464	6.59964	12.445	3.40455	0.908273	5.18336	9.15264	2.85409	7.24409	11.3546	16.9461	9.695	6.42773	5.28491	-3.72318	4.5	0.763364	11.4641
38	4.53061	4.03378	5.38495	3.25232	0.522545	2.57427	5.71345	1.00133	5.56144	6.4	4.50355	5.05144	4.558	8.06024	3.23186	10.5137	6.37771	6.4378	-0.0674444	0.892475	12.7008	15.0564	6.86774	1.68849	5.56689	-3.00219	2.07433	2.89792	7.62442	-0.000989899	4.77668	2.01195	2.62389	7.38778	0.347283	-2.0107	1.143	5.5879	-0.537869	4.08338	6.93896	12.0575	6.26432	3.24736	3.70688	-4.55134	1.15456	-1.69559	7.31032
39	1.49992	3.37791	2.36774	1.62415	-0.305606	0.402758	2.6389	-1.15676	2.28199	2.85573	1.04134	2.20891	1.684	4.29295	-0.018404	6.97622	3.40448	2.83823	-2.83878	-1.31329	9.27964	10.3107	2.71757	-0.904758	2.29089	-4.4328	-0.987222	0.0480808	3.45139	-1.944	1.87155	-0.672646	-0.361667	2.98956	-1.75851	-3.90876	-1.94718	2.70928	-2.95428	1.77976	3.14378	7.73732	3.72547	0.975	2.42284	-4.28805	-1.26856	-3.24429	3.82158
40	-0.610919	2.70945	0.281818	0.994727	-0.198091	-0.744636	0.505788	-2.317	-0.0302424	0.292818	-1.43373	0.292303	-0.293	1.44152	-2.11309	4.16167	1.37121	0.0687879	-4.41667	-2.56621	6.776	6.10909	-0.541455	-2.39688	-0.109	-4.70348	-2.99467	-1.74591	0.161	-2.91409	-0.128333	-2.42936	-2.22203	-0.565	-2.83448	-4.71645	-3.94191	0.569636	-4.3163	0.428424	0.185242	4.1383	1.99864	-0.363545	1.55867	-3.12088	-2.68967	-3.86021	1.08115
41	-1.73364	2.13321	-0.849091	1.29279	0.718455	-0.903545	-0.638051	-2.50191	-1.31584	-1.12422	-2.81825	-0.608253	-1.291	-0.392424	-2.96951	2.14918	0.219232	-1.75554	-4.76289	-2.86103	5.21473	2.60095	-2.7104	-2.82334	-1.54967	-3.95265	-3.84311	-2.42963	-2.107	-2.94798	-1.1674	-3.14737	-2.89634	-3.083	-2.86386	-4.482	-4.80236	-0.773606	-4.6187	0.0604747	-1.73272	1.41809	1.01924	-0.763182	1.28917	-1.33314	-3.12567	-3.50196	-0.83198
42	-1.88548	1.79571	-1.10376	2.3448	2.22161	-0.218455	-0.861384	-1.84506	-1.5871	-1.38633	-3.13868	-0.516636	-1.315	-1.17937	-2.64869	0.988626	-0.187081	-2.57948	-3.994	-2.32787	4.50636	-0.0402525	-3.68216	-2.25207	-1.99411	-2.44173	-3.557	-2.0966	-3.256	-2.21579	-1.29471	-2.87715	-2.46367	-4.44689	-1.95186	-3.37024	-4.63618	-1.30758	-3.97475	0.615889	-2.5194	-0.303192	0.766848	-0.310091	1.57136	0.751101	-2.709	-2.3239	-1.86538
43	-1.19286	1.75292	-0.682667	3.90358	4.04573	1.07255	-0.362758	-0.569273	-0.959909	-0.718576	-2.60445	0.368212	-0.473	-0.996242	-1.36036	0.674061	-0.00263636	-2.42912	-2.38467	-1.22052	4.44745	-1.70791	-3.59455	-0.866545	-1.50967	-0.529455	-2.301	-0.998636	-3.29345	-0.988182	-0.691818	-1.90667	-1.18906	-4.688	-0.306212	-1.62936	-3.602	-1.1203	-2.60867	1.92127	-2.25082	-0.989061	1.18539	0.782182	2.26124	2.85936	-1.67367	-0.682	-2.03488
44	0.134948	1.87778	0.151182	5.70263	5.97864	2.72582	0.618404	1.0797	0.339384	0.628051	-1.49191	1.77725	1.03	-0.0379192	0.562636	1.1058	0.685	-1.4269	-0.313222	0.200869	4.79818	-2.33891	-2.682	1.02776	-0.299111	1.43298	-0.38	0.554626	-2.36285	0.441141	0.363172	-0.564414	0.500162	-4.01222	1.84995	0.460455	-1.948	-0.414061	-0.820747	3.71413	-1.15996	-0.721364	2.19556	2.23055	3.28482	4.87804	-0.298444	1.12462	-1.45055
45	1.84716	2.03979	1.193	7.53222	7.94167	4.584	1.91033	2.91733	2.00767	2.44944	-0.101222	3.44733	2.909	1.426	2.74633	2.09411	1.901	0.202889	1.87989	1.817	5.41	-2.01433	-1.24289	3.07911	1.32556	3.26622	1.81711	2.34344	-0.707	1.88844	1.56233	0.901	2.17322	-2.76089	4.20611	2.636	-0.033	0.554556	1.09833	5.72878	0.432667	0.316333	3.74222	3.817	4.72922	6.91056	1.22556	2.96144	-0.303111
46	3.74585	2.20667	2.40891	9.31291	9.96609	6.61218	3.47136	4.88218	3.76455	4.65127	1.373	5.21664	4.88	3.13736	4.91218	3.42627	3.68709	2.18282	4.048	3.70255	6.40418	-0.961455	0.466273	5.06309	3.033	5.05091	3.95	4.33345	1.42964	3.38055	2.79573	2.47255	3.74427	-1.256	6.43136	4.72091	1.88191	1.61091	2.99627	7.80582	2.22927	1.92664	5.79364	5.48645	6.777	9.14391	2.927	4.88655	1.21345
47	5.74545	2.38308	3.93709	11.1116	12.1022	8.84152	5.35171	7.02361	5.45414	7.21838	2.92759	7.05502	6.769	4.94512	6.98972	4.96517	5.96899	4.29137	6.30522	5.99866	8.05345	0.507798	2.33661	7.02244	4.64989	7.04014	5.88589	6.62699	3.88515	5.10588	4.1783	4.3328	5.4276	0.433556	8.2634	6.68294	3.69064	2.79244	4.93497	9.94298	4.07452	3.9871	8.30519	7.31609	9.53187	11.687	5.06156	7.05762	2.9564
48	7.86324	2.56827	5.95275	13.0489	14.3552	11.2758	7.60422	9.40367	7.09375	10.1093	4.73267	9.01303	8.581	6.84338	9.08866	6.70328	8.54646	6.44271	8.87211	8.72531	10.4712	2.13795	4.44721	9.21938	6.32944	9.43253	7.811	9.31319	6.61558	7.25797	5.94141	6.66804	7.51199	2.472	9.62344	8.62948	5.58118	4.32893	7.12257	12.2209	5.99137	6.46424	11.1579	9.38282	12.8778	14.4749	7.77044	9.56886	4.84848
49	10.15	2.74995	8.49218	15.1854	16.6696	13.8532	10.2178	12.0205	8.86042	13.1914	6.96679	11.1302	10.442	8.90258	11.3522	8.70127	11.172	8.70739	11.8337	11.7357	13.445	3.8917	6.95342	11.8308	8.34167	12.1936	9.98667	12.3218	9.66845	9.8717	8.24509	9.46458	10.0545	5.03933	10.7347	10.7125	7.93173	6.41906	9.72539	14.6619	8.08961	9.34124	14.165	11.6774	16.519	17.3221	10.9987	12.3489	6.88958
50	12.6105	2.90054	11.388	17.4911	18.938	16.4629	13.0994	14.7872	10.9524	16.2728	9.65335	13.3774	12.458	11.1478	13.8199	10.9853	13.5952	11.2121	15.077	14.8023	16.5807	5.95433	9.91452	14.7718	10.8194	15.123	12.5462	15.4104	13.0564	12.8019	11.037	12.5263	12.8239	8.14533	12.0186	13.0091	10.7936	9.03904	12.6898	17.1859	10.4459	12.5317	17.1478	14.1282	20.1205	20.0326	14.5227	15.183	9.11388
51	15.1703	2.97735	14.3607	19.841	21.0275	18.9768	16.0868	17.5448	13.4293	19.1696	12.6489	15.6564	14.643	13.5155	16.4132	13.5091	15.6018	13.9912	18.3614	17.6848	19.4864	8.61261	13.2045	17.7641	13.6411	17.9784	15.4029	18.2775	16.642	15.8299	14.1051	15.592	15.4516	11.6103	13.8167	15.4669	13.9027	11.9577	15.7601	19.6664	13.038	15.8464	19.966	16.6122	23.4109	22.4433	18.0593	17.8292	11.5371
52	17.693	2.95568	17.1275	22.0368	22.8033	21.2614	18.9838	20.1041	16.1419	21.7401	15.7259	17.8453	16.938	15.8979	18.9901	16.1474	17.1076	16.9338	21.4043	20.2024	21.8908	11.9625	16.5268	20.5374	16.5393	20.5405	18.3373	20.6973	20.1525	18.7385	17.2064	18.3968	17.6044	15.1223	16.141	17.9414	16.9523	14.8358	18.6384	21.9917	15.7011	19.0426	22.5	18.9798	26.2212	24.4257	21.348	20.097	14.1304
53	20.0345	2.84676	19.4611	23.8975	24.161	23.1888	21.6206	22.2925	18.845	23.8894	18.6558	19.8169	19.243	18.197	21.4023	18.7469	18.1424	19.8483	23.9697	22.2824	23.6628	15.7678	19.6142	22.8877	19.259	22.6807	21.1143	22.5829	23.3502	21.3601	20.1162	20.7756	19.1328	18.3521	18.726	20.2752	19.7014	17.4042	21.1221	24.0879	18.2315	21.9566	24.645	21.1053	28.4797	25.9036	24.1948	21.8596	16.801
54	22.0724	2.68909	21.2312	25.2982	25.06	24.6633	23.8866	23.9851	21.3131	25.5591	21.2666	21.4427	21.439	20.3314	23.5181	21.1947	18.7556	22.5447	25.9286	23.8914	24.7717	19.6468	22.2915	24.7048	21.6023	24.3329	23.5557	23.9218	26.0628	23.5725	22.6426	22.6442	19.9887	21.0712	21.2584	22.3479	22.0013	19.4985	23.0862	25.8849	20.4608	24.5172	26.3237	22.893	30.1881	26.8496	26.4712	23.0658	19.4177
55	23.72	2.5373	22.3954	26.1872	25.5125	25.636	25.714	25.1145	23.3775	26.7155	23.447	22.6358	23.414	22.2109	25.2402	23.4182	18.9913	24.8718	27.266	25.0344	25.2465	23.2526	24.4581	25.9377	23.429	25.4847	25.563	24.7545	28.19	25.3124	24.6785	23.9778	20.1826	23.198	23.4803	24.0695	23.7705	21.0486	24.4766	27.3285	22.2792	26.6756	27.4907	24.257	31.3712	27.2604	28.116	23.7235	21.8669
56	24.928	2.4441	22.9468	26.5848	25.5603	26.0927	27.052	25.671	24.9227	27.3447	25.1454	23.3714	25.085	23.7444	26.5237	25.3739	18.9124	26.7366	27.9923	25.7424	25.144	26.3672	26.0859	26.6479	24.6187	26.1537	27.0764	25.1222	29.7177	26.5681	26.1979	24.7888	19.7632	24.703	25.2309	25.3783	24.982	22.0651	25.2983	28.3889	23.6389	28.4032	28.1236	25.145	32.0408	27.1447	29.06	23.8662	24.0716
57	25.6818	2.45	22.9044	26.5263	25.2807	26.0464	27.8906	25.6918	25.8943	27.4442	26.3578	23.667	26.394	24.8808	27.3709	27.0183	18.5999	28.102	28.2392	26.0447	24.519	28.8893	27.1945	26.8949	25.2231	26.378	28.1527	25.0537	30.6552	27.3587	27.2116	25.1143	18.8291	25.6677	26.4611	26.2516	25.6208	22.5816	25.5813	29.052	24.5144	29.6881	28.2264	25.5165	32.218	26.5444	29.3687	23.5445	25.9739
58	25.9919	2.56051	22.3375	26.0608	24.763	25.5506	28.2514	25.2456	26.3206	27.0475	27.0945	23.5604	27.304	25.6079	27.8092	28.3097	18.1259	28.9756	28.0877	25.9905	23.5485	30.8012	27.8123	26.719	25.2777	26.2171	28.8027	24.6017	31.0119	27.7205	27.733	25.0173	17.5348	26.12	27.1948	26.6949	25.7801	22.6242	25.3742	29.3048	24.8746	30.5141	27.8414	25.4332	31.9684	25.5579	29.0903	22.8416	27.529
59	25.8944	2.74414	21.3633	25.2792	24.0941	24.6878	28.186	24.4266	26.2726	26.2468	27.3782	23.1052	27.79	25.9238	27.8769	29.2172	17.5483	29.3883	27.6288	25.6493	22.3836	32.1207	27.9747	26.1937	24.8468	25.7612	29.0442	23.8774	30.8227	27.7148	27.8077	24.5949	16.0989	26.116	27.4634	26.73	25.5262	22.2447	24.7657	29.1582	24.7168	30.8869	27.0352	24.9469	31.4108	24.3484	28.3481	21.8684	28.7075
60	25.4539	2.95228	20.1287	24.2951	23.3617	23.5548	27.7647	23.3455	25.8327	25.1651	27.2715	22.3783	27.847	25.8453	27.6325	29.7219	16.9263	29.38	26.9649	25.1051	21.1578	32.869	27.7403	25.4214	24.0429	25.1196	28.9114	23.0211	30.1575	27.4237	27.5461	23.963	14.6863	25.7271	27.2931	26.3981	24.9622	21.5387	23.8838	28.6657	24.0967	30.8342	25.8847	24.1455	30.6918	23.0903	27.3131	20.7389	29.507
61	24.756	3.1405	18.786	23.2188	22.6273	22.2603	27.0729	22.131	25.1086	23.9302	26.8663	21.4803	27.519	25.4187	27.1615	29.842	16.3116	29.0041	26.2013	24.4536	19.9765	33.0649	27.1878	24.5188	23.0047	24.4054	28.4763	22.1592	29.1135	26.9315	27.0695	23.2401	13.3814	25.0247	26.7221	25.764	24.2294	20.6259	22.8826	27.9166	23.1285	30.4043	24.4855	23.1312	29.9438	21.9145	26.1453	19.5858	29.9472
62	23.8973	3.28315	17.4719	22.1329	21.9227	20.9121	26.1903	20.9075	24.2203	22.656	26.2801	20.5213	26.887	24.7134	26.5435	29.6331	15.737	28.3314	25.4169	23.7848	18.9145	32.8199	26.4454	23.5953	21.862	23.7102	27.8426	21.3931	27.7976	26.3152	26.4831	22.5233	12.2238	24.09	25.8655	24.9106	23.4679	19.6343	21.9166	27.0237	21.9506	29.6762	22.9437	22.0015	29.2576	20.9026	24.9579	18.5548	30.0545
63	22.9691	3.37522	16.2813	21.0881	21.2585	19.5899	25.1839	19.7684	23.2764	21.4311	25.6168	19.5825	26.044	23.8184	25.8374	29.1735	15.2393	27.4428	24.6564	23.165	18.0017	32.2755	25.6278	22.7381	20.7153	23.0808	27.123	20.7787	26.3174	25.6338	25.8591	21.8721	11.2125	23.0058	24.8631	23.9249	22.7796	18.6697	21.1084	26.0975	20.6883	28.7431	21.3535	20.8291	28.6706	20.0897	23.8179	17.7197	29.8658
64	22.0428	3.42552	15.2511	20.1043	20.6155	18.3332	24.1045	18.7705	22.3615	20.2965	24.9495	18.7015	25.074	22.8341	25.085	28.5333	14.8525	26.4194	23.939	22.634	17.2319	31.5455	24.8104	21.9795	19.635	22.5316	26.404	20.335	24.7765	24.9372	25.2366	21.3235	10.3268	21.838	23.8379	22.897	22.2229	17.7911	20.5241	25.217	19.4372	27.6985	19.7868	19.6542	28.1721	19.4601	22.755	17.0946	29.4305
65	21.1602	3.45012	14.3674	19.1726	19.9503	17.1446	22.987	17.9184	21.5125	19.2654	24.324	17.8845	24.047	21.8498	24.3001	27.7708	14.5744	25.3314	23.2573	22.1958	16.582	30.7218	24.0326	21.3317	18.66	22.0461	25.7462	20.0327	23.2535	24.2522	24.6294	20.8801	9.54058	20.6381	22.8838	21.9023	21.8152	17.01	20.1458	24.417	18.2485	26.6244	18.2858	18.4896	27.7244	18.9587	21.7708	16.6642	28.8173
66	20.3328	3.46403	13.5944	18.2761	19.2342	15.9996	21.859	17.1873	20.7471	18.3448	23.7579	17.1206	23.008	20.9161	23.476	26.9372	14.3666	24.225	22.5771	21.8445	16.0216	29.8628	23.3082	20.7842	17.7716	21.5957	25.1596	19.8515	21.7902	23.5663	24.0332	20.5142	8.81124	19.4406	22.0402	20.9752	21.5285	16.3203	19.9204	23.6959	17.1222	25.5626	16.858	17.3242	27.2798	18.517	20.8326	16.3787	28.106
67	19.5494	3.47735	12.9063	17.4067	18.458	14.881	20.726	16.542	20.0577	17.5217	23.2297	16.3967	21.974	20.0373	22.6087	26.0533	14.185	23.1203	21.8737	21.556	15.518	28.9997	22.6253	20.3143	16.94	21.1477	24.626	19.7623	20.391	22.8487	23.4303	20.19	8.10133	18.2497	21.2883	20.11	21.302	15.687	19.772	23.033	16.032	24.5133	15.495	16.133	26.7983	18.0763	19.908	16.1777	27.3587
68	18.7889	3.49482	12.2989	16.5661	17.6276	13.7868	19.5753	15.9507	19.4127	16.7766	22.7025	15.7028	20.947	19.173	21.7045	25.1101	13.9965	22.0239	21.1337	21.3045	15.0634	28.1471	21.9522	19.8981	16.1396	20.6746	24.1153	19.73	19.0543	22.0811	22.8074	19.8816	7.40135	17.065	20.5846	19.2884	21.0825	15.0656	19.634	22.4003	14.9519	23.4568	14.1912	14.9141	26.2597	17.5934	18.966	16.0157	26.6017
69	18.0308	3.51633	11.7751	15.7617	16.7645	12.7288	18.4193	15.3975	18.7889	16.1014	22.152	15.0389	19.928	18.2737	20.769	24.0959	13.791	20.9394	20.352	21.0646	14.6559	27.2974	21.2584	19.5212	15.3512	20.1694	23.6037	19.7161	17.7693	21.2492	22.1609	19.5729	6.72339	15.8933	19.889	18.4868	20.8276	14.4147	19.458	21.7665	13.8725	22.3776	12.953	13.6955	25.6606	17.0233	17.9927	15.8649	25.8363
70	17.2634	3.53775	11.3408	15.0002	15.8892	11.7304	17.2949	14.8831	18.1986	15.4904	21.5653	14.4078	18.914	17.3202	19.8081	23.0044	13.5753	19.8671	19.54	20.815	14.3044	26.4241	20.534	19.1754	14.5723	19.6381	23.071	19.6894	16.5286	20.3409	21.4886	19.2606	6.09394	14.7473	19.1718	17.6837	20.5083	13.7098	19.2192	21.103	12.8071	21.2718	11.7891	12.5127	24.9999	16.3414	16.9987	15.7161	25.0516
71	16.484	3.55483	11.0062	14.2929	15.0222	10.8176	16.2399	14.4139	17.6664	14.9442	20.9276	13.8152	17.909	16.3205	18.8299	21.8381	13.3297	18.8017	18.7262	20.5413	14.0218	25.5052	19.7758	18.851	13.8096	19.101	22.4989	19.6389	15.3355	19.3609	20.791	18.9369	5.54237	13.6541	18.4209	16.8757	20.1155	12.9608	18.9137	20.3978	11.7785	20.1546	10.6876	11.4004	24.282	15.5746	16.0037	15.5787	24.2349
72	15.6997	3.56301	10.7846	13.6577	14.191	10.0154	15.2879	13.996	17.1983	14.4745	20.2206	13.2679	16.905	15.2854	17.8462	20.6129	13.0248	17.7547	17.9347	20.2423	13.8191	24.5359	18.9728	18.5538	13.0864	18.58	21.8789	19.5617	14.1926	18.3371	20.0923	18.6095	5.10344	12.6506	17.638	16.0682	19.6542	12.2154	18.5509	19.6485	10.8111	19.0544	9.63646	10.3914	23.5218	14.791	15.0423	15.4704	23.3732
73	14.9273	3.55859	10.684	13.1035	13.4214	9.32755	14.4644	13.6322	16.7904	14.0726	19.4575	12.7736	15.885	14.2185	16.8784	19.3591	12.6614	16.7494	17.183	19.9275	13.698	23.5219	18.1377	18.2973	12.479	18.0925	21.218	19.4551	13.1145	17.3135	19.4202	18.2888	4.79191	11.779	16.8351	15.282	19.1327	11.541	18.1415	18.8585	9.933	17.9815	8.64564	9.50173	22.7438	14.0585	14.181	15.4035	22.4516
74	14.1869	3.54057	10.708	12.6306	12.7245	8.73518	13.7782	13.3299	16.4462	13.7157	18.6797	12.3414	14.855	13.1324	15.9461	18.1106	12.2483	15.798	16.5222	19.6025	13.6522	22.4907	17.3144	18.0917	12.0801	17.6506	20.5253	19.3164	12.1404	16.3363	18.7792	17.9866	4.58039	11.111	16.0359	14.5474	18.5754	10.995	17.6871	18.0361	9.17319	16.9319	7.74296	8.72255	21.9637	13.4215	13.5122	15.3771	21.4562
75	13.4941	3.50907	10.8471	12.2328	12.1034	8.227	13.2269	13.0968	16.1573	13.4043	17.9186	11.9845	13.85	12.0462	15.0626	16.8949	11.7934	14.9106	15.9893	19.2555	13.6635	21.4769	16.541	17.9361	11.8879	17.2592	19.8047	19.1296	11.2966	15.4442	18.1695	17.7115	4.44751	10.6599	15.2743	13.8817	18.0154	10.6109	17.1992	17.1823	8.56315	15.9158	6.95439	8.03745	21.1802	12.9112	13.0678	15.3855	20.3862
76	12.8596	3.46378	11.0784	11.9083	11.5614	7.80818	12.8	12.9257	15.9071	13.1425	17.1958	11.7285	12.893	10.9826	14.245	15.7281	11.2999	14.0939	15.5863	18.8631	13.7117	20.4961	15.8295	17.8128	11.889	16.9099	19.0653	18.8585	10.5851	14.6612	17.5811	17.4409	4.36624	10.4183	14.5807	13.2949	17.4669	10.3935	16.6931	16.3041	8.1307	14.9525	6.29455	7.43445	20.3901	12.5431	12.857	15.4247	19.2557
77	12.2863	3.40703	11.3632	11.6462	11.0995	7.47618	12.4789	12.7975	15.6798	12.9218	16.5255	11.5873	11.976	9.96746	13.4934	14.6201	10.781	13.3378	15.2826	18.4112	13.7774	19.5467	15.1877	17.6951	12.0434	16.5877	18.3153	18.5033	10.006	13.9948	17.0011	17.1377	4.30114	10.3632	13.9764	12.7925	16.9296	10.3076	16.1511	15.4145	7.85537	14.047	5.76707	6.90245	19.5974	12.3046	12.8523	15.4675	18.0867
78	11.7715	3.34211	11.655	11.4326	10.702	7.218	12.243	12.6947	15.4759	12.7379	15.9138	11.5432	11.096	9.01756	12.7976	13.5818	10.2517	12.6361	15.0453	17.8956	13.832	18.6278	14.6298	17.5679	12.2968	16.2699	17.5487	18.081	9.56833	13.4382	16.4139	16.7694	4.22833	10.4582	13.4714	12.3697	16.398	10.3059	15.5427	14.5248	7.70333	13.1992	5.37222	6.422	18.8099	12.161	12.9996	15.4802	16.899
79	11.3095	3.27183	11.9136	11.2529	10.3515	7.01655	12.0692	12.5969	15.286	12.5762	15.3493	11.5635	10.264	8.14782	12.1428	12.6241	9.72509	12.0023	14.846	17.308	13.8441	17.7427	14.1582	17.415	12.5977	15.9371	16.7593	17.5977	9.27973	12.9771	15.8103	16.3052	4.12852	10.6587	13.0701	12.0272	15.8501	10.3418	14.8754	13.6446	7.65564	12.403	5.09976	5.97327	18.0358	12.0699	13.2267	15.4378	15.7168
80	10.8914	3.19841	12.1025	11.0865	10.0423	6.85188	11.9303	12.4804	15.0876	12.4037	14.8211	11.6125	9.489	7.36972	11.5232	11.7571	9.20558	11.4488	14.6529	16.6368	13.7983	16.8925	13.7661	17.2055	12.9057	15.5773	15.9452	17.0475	9.11694	12.593	15.1891	15.719	3.99141	10.9131	12.7762	11.7682	15.2686	10.3801	14.1817	12.781	7.68703	11.6599	4.93469	5.53	17.2819	11.9973	13.4587	15.3142	14.5641
81	10.5049	3.12432	12.2081	10.9101	9.77064	6.71012	11.8007	12.3225	14.8591	12.1951	14.3084	11.6511	8.779	6.68871	10.9412	10.9866	8.69927	10.9772	14.4344	15.882	13.6802	16.0779	13.4587	16.9135	13.1874	15.1844	15.109	16.4213	9.0357	12.2684	14.5494	15.002	3.80913	11.1829	12.5922	11.5842	14.6419	10.3971	13.4801	11.9446	7.76071	10.9863	4.85832	5.06936	16.5526	11.907	13.6276	15.0866	13.4647
82	10.1379	3.05313	12.243	10.7025	9.529	6.58382	11.6604	12.0983	14.6072	11.9317	13.7987	11.6495	8.14	6.09909	10.3954	10.3114	8.22409	10.5875	14.174	15.0615	13.486	15.3095	13.2338	16.5229	13.411	14.759	14.256	15.7168	9.00145	11.9936	13.8896	14.1854	3.57591	11.453	12.4952	11.4603	13.9586	10.3665	12.7748	11.1556	7.83791	10.3766	4.84945	4.58973	15.8455	11.7511	13.68	14.7555	12.448
83	9.77794	2.98606	12.2122	10.4486	9.31688	6.46715	11.4938	11.7965	14.3399	11.5965	13.3011	11.5892	7.572	5.58931	9.88602	9.72583	7.79601	10.2793	13.8652	14.1981	13.2215	14.5972	13.0742	16.024	13.5367	14.2978	13.3839	14.9328	8.98445	11.7595	13.2173	13.2865	3.29367	11.7068	12.4569	11.3736	13.2144	10.2675	12.0722	10.4216	7.87452	9.80892	4.8881	4.09355	15.1558	11.4887	13.5873	14.3359	11.525
84	9.41473	2.92193	12.1178	10.1386	9.13967	6.35639	11.302	11.4215	14.0421	11.1991	12.8216	11.4598	7.073	5.15288	9.42058	9.22566	7.41904	10.0394	13.5074	13.3053	12.8985	13.9268	12.9549	15.4188	13.5362	13.7971	12.5032	14.0733	8.9573	11.5591	12.5393	12.3182	2.96431	11.911	12.4482	11.2932	12.4076	10.0929	11.3803	9.73657	7.83445	9.27789	4.95804	3.58191	14.4815	11.0969	13.3696	13.8395	10.6902
85	9.0435	2.85771	11.9712	9.76955	9.005	6.24445	11.101	10.9895	13.6988	10.7613	12.3563	11.2674	6.642	4.78888	9.00997	8.80209	7.09473	9.84661	13.0967	12.396	12.53	13.2876	12.8509	14.7171	13.3873	13.2625	11.6293	13.1493	8.89364	11.3903	11.8585	11.2891	2.5827	12.035	12.4407	11.193	11.5365	9.8507	10.7079	9.09873	7.70491	8.79521	5.03873	3.07136	13.8199	10.5716	13.039	13.269	9.9413
86	8.66831	2.7908	11.796	9.35431	8.9193	6.12952	10.9141	10.5384	13.305	10.2977	11.9036	11.0347	6.286	4.50246	8.67399	8.44705	6.81211	9.68563	12.6422	11.4838	12.1315	12.6761	12.7317	13.9268	13.1038	12.6973	10.7787	12.1867	8.77818	11.2534	11.19	10.2181	2.16169	12.0574	12.4123	11.0647	10.614	9.5559	10.0671	8.53013	7.49258	8.37633	5.1214	2.60118	13.1715	9.9384	12.6206	12.6375	9.28923
87	8.30192	2.7196	11.6164	8.9253	8.88876	6.01776	10.7571	10.1051	12.861	9.81871	11.4741	10.7979	6.007	4.30069	8.43497	8.15565	6.56693	9.56047	12.1533	10.5859	11.7199	12.0825	12.5673	13.0769	12.7238	12.0991	9.96422	11.2239	8.62206	11.1568	10.561	9.1468	1.75674	11.9636	12.3551	10.9106	9.67064	9.23795	9.46968	8.07239	7.21433	8.03665	5.21118	2.21882	12.5424	9.23729	12.165	11.9712	8.7422
88	7.96403	2.64477	11.4603	8.51782	8.92482	5.91236	10.6364	9.70918	12.3867	9.34664	11.0813	10.5978	5.82	4.19779	8.30388	7.9297	6.37209	9.48376	11.634	9.72436	11.3046	11.5045	12.3464	12.2026	12.292	11.4871	9.19133	10.3078	8.45455	11.1176	9.98873	8.12152	1.42539	11.7573	12.2777	10.7449	8.75845	8.94994	8.96218	7.75955	6.89567	7.79012	5.31352	1.959	11.9487	8.5147	11.7243	11.3012	8.28809
89	7.67984	2.56894	11.3567	8.16822	9.04233	5.82	10.5937	9.36833	11.9167	8.91233	10.7474	10.4696	5.773	4.21633	8.28856	7.78511	6.24611	9.46389	11.0892	8.92478	10.884	10.9593	12.0779	11.3342	11.8627	10.8876	8.47011	9.49389	8.30667	11.1517	9.50044	7.19456	1.20078	11.4647	12.1989	10.5947	7.937	8.74456	8.63089	7.604	6.56467	7.658	5.42911	1.831	11.4256	7.81989	11.3424	10.664	7.91144
90	7.4787	2.4967	11.3316	7.93626	9.25797	5.76342	10.6624	9.10748	11.4872	8.54705	10.5009	10.4528	5.894	4.36294	8.40214	7.74842	6.20462	9.51766	10.5434	8.21303	10.4634	10.4734	11.7887	10.4939	11.4927	10.317	7.84456	8.81855	8.21861	11.2707	9.13653	6.43185	1.10074	11.1273	12.1544	10.4946	7.26809	8.65722	8.49419	7.6121	6.26071	7.66593	5.57145	1.84309	11.0274	7.2131	11.0567	10.1153	7.61389
91	7.39303	2.43696	11.4164	7.89482	9.60009	5.77282	10.8446	8.95464	11.1356	8.27636	10.3677	10.5954	6.185	4.63627	8.66591	7.85318	6.27618	9.67864	10.035	7.63573	10.0674	10.0857	11.5341	9.71191	11.234	9.79891	7.372	8.30855	8.23527	11.487	8.932	5.92755	1.13155	10.818	12.212	10.4805	6.77027	8.72218	8.53945	7.79027	6.02964	7.82536	5.76782	2.00073	10.8117	6.75773	10.93	9.71673	7.40682
92	7.45813	2.40185	11.6557	8.11203	10.101	5.87873	11.1568	8.94421	10.9031	8.11802	10.3863	10.9491	6.652	5.03887	9.10385	8.13858	6.50682	9.98652	9.64944	7.25605	9.73	9.81402	11.3739	9.0326	11.1503	9.36521	7.113	7.99814	8.40776	11.8149	8.91987	5.71645	1.29146	10.6633	12.4445	10.584	6.46673	8.96926	8.78598	8.14165	5.91104	8.13584	6.0636	2.32227	10.8335	6.50431	11.0848	9.50748	7.30443
93	7.71041	2.40262	12.0942	8.65508	10.7955	6.11642	11.6367	9.11567	10.8401	8.0941	10.6169	11.5648	7.31	5.58032	9.73807	8.65435	6.95343	10.4748	9.469	7.1329	9.49836	9.69376	11.3484	8.52313	11.265	9.06808	7.077	7.91945	8.80148	12.2838	9.14821	5.81156	1.58069	10.7673	12.9389	10.8319	6.38527	9.4199	9.29233	8.67133	5.93878	8.60802	6.51362	2.83282	11.1539	6.49256	11.6021	9.5146	7.34068
94	8.19298	2.44979	12.7836	9.59236	11.7277	6.53773	12.3582	9.50691	10.9917	8.242	11.122	12.4984	8.177	6.29818	10.5922	9.46391	7.694	11.1745	9.54633	7.30915	9.43227	9.77718	11.4918	8.24645	11.6227	8.97482	7.28733	8.09218	9.49427	12.9364	9.68852	6.21873	2.01245	11.233	13.7704	11.2484	6.561	10.0874	10.1467	9.40348	6.14164	9.27576	7.16976	3.582	11.8534	6.75888	12.5887	9.76733	7.56664
95	8.95735	2.55645	13.7802	11.005	12.9446	7.21209	13.4117	10.161	11.4006	8.60174	11.949	13.8058	9.294	7.25352	11.7003	10.6312	8.82123	12.1258	9.93389	7.82034	9.59155	10.1138	11.8478	8.24132	12.2944	9.15723	7.76844	8.53173	10.573	13.8306	10.6269	6.94839	2.57573	12.1808	14.9994	11.8524	7.03555	10.9851	11.4382	10.3962	6.54755	10.1949	8.10727	4.65709	13.0269	7.34296	14.1649	10.2893	8.04815
96	10.0656	2.7362	15.1418	12.9903	14.501	8.217	14.8731	11.1375	12.1289	9.19695	13.1483	15.5377	10.729	8.52836	13.1049	12.2254	10.4162	13.3817	10.7217	8.69878	10.0347	10.7549	12.4717	8.56691	13.3661	9.70239	8.57456	9.25876	12.1382	15.025	12.0615	8.01336	3.29182	13.7347	16.7039	12.6675	7.87955	12.1525	13.2362	11.6976	7.1817	11.4238	9.4447	6.17645	14.7548	8.29561	16.4193	11.1049	8.8733
97	11.5824	2.99777	16.9308	15.6167	16.4491	9.62464	16.7956	12.5025	13.2588	10.0763	14.7799	17.7338	12.546	10.2091	14.8497	14.3042	12.541	15	12.0083	9.99115	10.8307	11.7533	13.42	9.30497	14.919	10.7123	9.793	10.3017	14.2838	16.5602	14.0889	9.43694	4.21506	15.9693	18.9535	13.7243	9.18682	13.6525	15.5692	13.3247	8.06873	13.0028	11.3123	8.275	17.0776	9.68203	19.386	12.2423	10.1366
98	13.5613	3.33803	19.1886	18.8855	18.8157	11.4918	19.1882	14.3019	14.8611	11.3329	16.887	20.4148	14.784	12.3901	16.9663	16.8971	15.2219	17.0178	13.8717	11.7542	12.0506	13.1538	14.7448	10.563	17.0214	12.2829	11.5193	11.6996	17.0608	18.4676	16.7482	11.2595	5.44455	18.8977	21.7899	15.0732	11.0444	15.5444	18.4181	15.295	9.25569	14.9523	13.7773	11.0735	19.9806	11.5648	23.0311	13.7221	11.92
99	16.0314	3.73973	21.9196	22.7377	21.5994	13.8576	22.0059	16.5579	16.97	13.0769	19.4897	23.5702	17.454	15.1325	19.4658	20.0021	18.4213	19.4378	16.341	14.0194	13.7565	14.9996	16.4821	12.4544	19.7148	14.4553	13.8327	13.4909	20.4618	20.7623	19.9949	13.5153	7.09078	22.4766	25.2202	16.7598	13.4896	17.8797	21.7444	17.6302	10.8052	17.291	16.8274	14.6298	23.4037	13.9894	27.2609	15.5733	14.2803
100	18.9932	4.17706	25.105	27.088	24.793	16.726	25.201	19.264	19.588	15.402	22.582	27.178	20.55	18.458	22.344	23.588	22.062	22.25	19.393	16.786	15.992	17.323	18.648	15.034	23.004	17.224	16.77	15.702	24.438	23.442	23.743	16.198	9.259	26.605	29.21	18.797	16.509	20.699	25.485	20.349	12.774	20.045	20.394	18.917	27.264	16.946	31.957	17.83	17.219
[truncated: 63 more columns]

## Sheet: Rotation RAnkleFlex B4FaCoM
all values Right	mean	std	steps
1	1.60003	5.1529	-7.994	2.862	6.483	5.375	2.062	4.136	5.465	1.405	-5.32	5.439	8.214	7.716	9.527	8.623	5.162	-9.876	1.833	-0.58	-10.083	-10.797	-3.17	-5.952	-2.374	-2.467	-6.121	-3.023	-7.478	-2.335	-5.624	-4.818	-4.973	-4.977	3.632	4.428	-3.661	-6.856	-2.171	5.279	1.73	-0.864	2.547	3.294	-4.56	-5.071	3.46	-2.598	-0.212
2	-0.445698	5.19962	-8.70673	0.492152	4.17827	3.16836	-0.183788	1.734	2.79551	-0.10601	-7.66826	3.28182	6.29664	5.76099	7.65755	8.20436	3.623	-9.52794	-0.379162	-3.45811	-10.7762	-10.5129	-6.19909	-7.79955	-5.88102	-5.10039	-8.32788	-6.17762	-8.38318	-3.4419	-7.50378	-7.63686	-7.55624	-7.36209	1.23609	2.22643	-6.91945	-8.16755	-5.06015	2.95718	0.687798	-1.99286	-0.120364	0.954313	-6.61032	-7.73836	1.48635	-5.28935	-3.01218
3	-1.98429	4.90469	-8.62092	-1.71773	2.02168	1.25111	-1.84886	-0.379152	-0.0203939	-1.12348	-8.88495	1.35933	4.36466	3.96554	5.7317	7.3361	2.432	-8.64044	-1.99753	-5.36967	-10.4737	-9.60235	-8.01855	-8.38536	-8.26649	-6.59337	-9.20587	-8.14998	-8.24536	-3.81789	-8.19767	-9.19933	-8.83864	-8.51755	-1.42152	-0.0755253	-8.8979	-8.44297	-6.91112	0.914818	-0.0258384	-2.56994	-2.81412	-0.927909	-7.42917	-9.11857	-0.167929	-6.93894	-5.05238
4	-2.90917	4.36385	-7.98967	-3.39945	0.217818	-0.254182	-2.82185	-1.94173	-2.4637	-1.66688	-9.09412	-0.179	2.65748	2.45152	4.05309	5.99512	1.576	-7.41079	-2.86206	-6.115	-9.5277	-8.31167	-8.522	-7.97955	-9.27567	-7.01094	-9.05239	-8.83664	-7.42664	-3.61239	-7.94855	-9.57242	-8.99773	-8.58845	-3.81855	-1.99652	-9.41242	-7.98591	-7.58661	-0.582455	-0.406576	-2.58964	-4.80079	-2.26285	-7.21891	-9.29467	-1.29564	-7.47791	-6.06406
5	-3.24803	3.71087	-6.97682	-4.3203	-1.0902	-1.29756	-3.12734	-2.82694	-4.15128	-1.74207	-8.57303	-1.2847	1.29009	1.24869	2.72148	4.39977	1.034	-5.99471	-3.04513	-5.93144	-8.19914	-6.78885	-7.98309	-6.93591	-9.14744	-6.64203	-8.24468	-8.52708	-6.23027	-2.97114	-7.04289	-9.09189	-8.37112	-7.91427	-5.42233	-3.20607	-8.87562	-7.07336	-7.33562	-1.45191	-0.411182	-2.11393	-5.75166	-3.00198	-6.34201	-8.60251	-1.79442	-7.13351	-6.12697
6	-3.09526	3.06739	-5.68452	-4.446	-1.83741	-1.84552	-2.86441	-3.07133	-4.97589	-1.37391	-7.57373	-1.95039	0.340495	0.385859	1.73527	2.87568	0.841	-4.47043	-2.71025	-5.18144	-6.6344	-5.1312	-6.79273	-5.52873	-8.32119	-5.74716	-7.07105	-7.61438	-4.82409	-2.01656	-5.70293	-8.07312	-7.25655	-6.82991	-6.03112	-3.65672	-7.72276	-5.88442	-6.51406	-1.77173	-0.0493636	-1.23767	-5.76276	-3.15424	-5.09016	-7.40181	-1.73392	-6.19837	-5.50884
7	-2.55476	2.51772	-4.1873	-3.92473	-2.04485	-1.90891	-2.17433	-2.811	-5.05594	-0.624515	-6.23942	-2.181	-0.144152	-0.0689697	1.11655	1.6817	1.03	-2.87221	-2.00882	-4.135	-4.9203	-3.43003	-5.23873	-3.92564	-7.14509	-4.49509	-5.70194	-6.39967	-3.28536	-0.840424	-4.07764	-6.72167	-5.85609	-5.54482	-5.79155	-3.48742	-6.24252	-4.52327	-5.38048	-1.67082	0.63997	-0.0709394	-5.14109	-2.77097	-3.63203	-5.9417	-1.25236	-4.89091	-4.46876
8	-1.71462	2.10618	-2.5691	-2.97773	-1.79755	-1.55368	-1.18128	-2.19458	-4.59565	0.412313	-4.65477	-2.00942	-0.205121	-0.0556465	0.889152	0.933737	1.586	-1.25981	-1.04556	-2.93311	-3.12475	-1.78443	-3.47955	-2.22655	-5.8149	-3.0088	-4.21807	-5.04651	-1.65673	0.502101	-2.27991	-5.19258	-4.28552	-4.13155	-5.00988	-2.86187	-4.57214	-3.05391	-4.07793	-1.23764	1.60325	1.2693	-4.17133	-1.93291	-2.06416	-4.33968	-0.44004	-3.35115	-3.16614
9	-0.649141	1.84237	-0.954717	-1.78136	-1.21627	-0.869364	0.0240505	-1.35806	-3.76117	1.63357	-2.90434	-1.50912	0.0897879	0.374697	1.04945	0.645889	2.459	0.287909	0.108788	-1.63444	-1.30059	-0.29399	-1.59809	-0.483273	-4.41233	-1.38668	-2.65783	-3.61699	0.024	1.95215	-0.397485	-3.57667	-2.6193	-2.58973	-3.94555	-1.88955	-2.78632	-1.51485	-2.66967	-0.519455	2.75885	2.66702	-3.01181	-0.755859	-0.444848	-2.64683	0.631313	-1.67126	-1.68406
10	0.572709	1.70256	0.537	-0.459182	-0.403182	0.0571818	1.33982	-0.407818	-2.66864	2.92782	-1.07018	-0.765182	0.698818	1.12009	1.56245	0.772818	3.578	1.71045	1.40091	-0.258	0.478909	0.978909	0.362545	1.26736	-2.97636	0.287636	-1.05482	-2.115	1.68164	3.43109	1.49264	-1.90764	-0.939364	-0.944636	-2.74318	-0.650273	-0.955545	0.0380909	-1.186	0.454182	4.02255	4.026	-1.70664	0.630091	1.189	-0.905091	1.88345	0.0935455	-0.0836364
11	1.88394	1.63875	1.84618	0.90603	0.577505	1.14648	2.67931	0.592182	-1.42489	4.18533	0.772859	0.145121	1.57235	2.13151	2.37791	1.25924	4.856	2.97064	2.78935	1.18644	2.11921	2.00824	2.34745	2.96536	-1.52811	1.93705	0.534838	-0.540202	3.216	4.86629	3.31381	-0.220778	0.677182	0.721182	-1.47182	0.776758	0.850808	1.51779	0.324384	1.63145	5.31174	5.27119	-0.242232	2.11373	2.7867	0.833162	3.24931	1.90205	1.57715
12	3.21416	1.60221	2.94067	2.26633	1.65589	2.30711	3.98511	1.60267	-0.106556	5.32311	2.538	1.15767	2.63856	3.34733	3.43433	2.05867	6.196	4.04856	4.22322	2.65667	3.53678	2.77922	4.272	4.536	-0.107556	3.48133	2.03111	1.07044	4.55	6.19467	4.99489	1.431	2.16833	2.313	-0.147333	2.31267	2.55922	2.84267	1.80278	2.917	6.53578	6.32878	1.37567	3.59211	4.26433	2.49478	4.66322	3.68644	3.23589
13	4.49523	1.56668	3.80797	3.57445	2.76094	3.44736	5.22127	2.58618	1.25182	6.29236	4.15136	2.21136	3.81039	4.64673	4.638	3.11667	7.503	4.94779	5.63603	4.08433	4.71182	3.36424	6.03255	5.91355	1.23682	4.85497	3.39212	2.64355	5.65118	7.36561	6.48148	2.98085	3.49409	3.74382	1.22264	3.87903	4.10155	3.96264	3.19306	4.19564	7.63412	7.15564	3.06809	4.96779	5.57142	4.00606	6.07845	5.36173	4.82373
14	5.67198	1.53087	4.4713	4.77442	3.83278	4.49499	6.36704	3.49388	2.59264	7.08366	5.57055	3.24433	4.9997	5.90265	5.87861	4.37028	8.708	5.70087	6.95967	5.39256	5.6616	3.84482	7.58873	7.08918	2.46446	6.01751	4.594	4.10822	6.55191	8.34325	7.73873	4.36937	4.644	4.98018	2.60776	5.39155	5.44532	4.86273	4.44959	5.38382	8.58289	7.76097	4.74581	6.17195	6.68557	5.30846	7.44516	6.86209	6.27404
15	6.70977	1.50598	4.98615	5.82994	4.8137	5.39853	7.39328	4.28361	3.83091	7.72715	6.77486	4.20221	6.13891	7.01949	7.06627	5.72703	9.785	6.34776	8.13981	6.51978	6.43615	4.28741	8.91882	8.06827	3.54423	6.96912	5.62271	5.41631	7.30164	9.11933	8.75495	5.57682	5.62709	5.99909	3.96088	6.77306	6.60423	5.56655	5.54973	6.44309	9.3904	8.18324	6.32506	7.17468	7.61078	6.38499	8.7132	8.1552	7.53424
16	7.59887	1.49991	5.42609	6.73045	5.6717	6.13752	8.27288	4.94664	4.92027	8.26773	7.76548	5.06055	7.18588	7.94318	8.13764	7.08824	10.72	6.92379	9.14439	7.44467	7.10321	4.7307	10.0181	8.87445	4.46636	7.73036	6.4797	6.54942	7.96455	9.71324	9.5453	6.60655	6.45891	6.80709	5.22755	7.9583	7.60173	6.12564	6.486	7.36418	10.0982	8.47518	7.74633	7.96818	8.37045	7.24621	9.84891	9.25358	8.56564
17	8.35117	1.51021	5.84077	7.48445	6.39849	6.73139	9.00504	5.50333	5.84992	8.73932	8.56928	5.82248	8.11966	8.67252	9.04836	8.36076	11.506	7.47886	9.96621	8.17133	7.72582	5.19949	10.9091	9.54136	5.28217	8.341	7.19786	7.52241	8.588	10.1649	10.1566	7.47544	7.16573	7.433	6.35803	8.92817	8.46188	6.59188	7.28685	8.14509	10.7453	8.68889	8.97196	8.59216	8.99648	7.92079	10.8315	10.1818	9.38765
18	8.99083	1.52813	6.25671	8.11088	7.0054	7.21854	9.61261	5.98376	6.62644	9.1733	9.23518	6.50145	8.93595	9.25231	9.7917	9.50388	12.175	8.05737	10.6233	8.72822	8.35237	5.70866	11.6318	10.1075	6.02855	8.85731	7.83146	8.36884	9.20055	10.5204	10.6603	8.21197	7.79509	7.92609	7.32452	9.68858	9.21231	7.01988	7.99143	8.79145	11.3438	8.85745	9.9882	9.0898	9.52933	8.45233	11.6712	10.9564	10.0511
19	9.54718	1.54311	6.68818	8.63918	7.53773	7.63309	10.1205	6.429	7.27236	9.60282	9.82327	7.11327	9.641	9.73827	10.4026	10.5256	12.749	8.67236	11.148	9.186	9.01	6.257	12.2302	10.6188	6.73945	9.33282	8.42182	9.11536	9.83145	10.8149	11.1182	8.849	8.40945	8.35191	8.13818	10.2836	9.88791	7.47518	8.63882	9.31918	11.8845	9.00036	10.7949	9.49773	10.0175	8.89418	12.3978	11.6099	10.6164
20	10.0408	1.54415	7.15103	9.10415	8.04148	7.99801	10.5598	6.86052	7.83086	10.0392	10.3783	7.6727	10.2458	10.171	10.9129	11.01	13.227	9.30464	11.5653	9.62878	9.69266	6.83893	12.7404	11.113	7.44005	9.80563	8.98863	9.78743	10.5042	11.072	11.5607	9.41989	9.03994	8.75591	8.84212	10.7738	10.5173	7.98594	9.26247	9.74864	12.3659	9.14142	11.4145	9.85387	10.4923	9.30329	13.0401	12.1783	11.1113
21	10.5001	1.53676	7.66254	9.52761	8.53603	8.32185	10.9557	7.29515	8.35168	10.4814	10.918	8.195	10.7595	10.5587	11.3508	11.9244	13.608	9.92777	11.8977	10.0919	10.3826	7.4518	13.1909	11.6025	8.14222	10.2951	9.54098	10.4151	11.2258	11.3073	12.0097	9.95199	9.68861	9.15873	9.47764	11.1978	11.1317	8.54615	9.8773	10.1043	12.792	9.30473	11.924	10.1937	10.9732	9.72015	13.6195	12.6776	11.5657
22	10.9371	1.52374	8.22124	9.92645	9.03852	8.61418	11.3088	7.75355	8.84833	10.936	11.4489	8.68909	11.194	10.8831	11.7433	12.9038	13.896	10.5268	12.1731	10.5857	11.0677	8.09794	13.5967	12.0867	8.84242	10.8093	10.0851	11.0154	11.9798	11.5272	12.4757	10.4611	10.3489	9.576	10.0649	11.5822	11.771	9.14182	10.4898	10.4174	13.1683	9.50067	12.4148	10.5376	11.4749	10.1609	14.1475	13.1242	12.0146
23	11.3578	1.50113	8.80967	10.3157	9.55911	8.89333	11.6121	8.24367	9.30156	11.4038	11.9731	9.158	11.5708	11.143	12.117	13.4561	14.102	11.1113	12.4134	11.1083	11.73	8.77489	13.957	12.572	9.526	11.3488	10.6314	11.5962	12.734	11.739	12.9404	10.9559	11.0153	10.013	10.61	11.951	12.4369	9.75167	11.0957	10.707	13.5099	9.72278	12.9133	10.8878	12.0054	10.6277	14.632	13.5382	12.462
24	11.7697	1.47195	9.41819	10.7079	10.0889	9.1832	11.875	8.76748	9.72857	11.8757	12.4881	9.60948	11.9103	11.3537	12.4936	13.8927	14.237	11.688	12.6229	11.6372	12.3516	9.47907	14.2726	13.0455	10.1909	11.9023	11.1777	12.1563	13.4619	11.9502	13.3757	11.4451	11.6757	10.4602	11.1247	12.3184	13.1145	10.3552	11.6901	11.0027	13.8393	9.9643	13.4199	11.2369	12.5459	11.1054	15.0798	13.9286	12.8996
25	12.1705	1.43418	10.0461	11.1164	10.6225	9.50264	12.1179	9.32855	10.2011	12.359	12.9642	10.0537	12.2292	11.5343	12.8803	14.2307	14.324	12.2394	12.8177	12.145	12.9288	10.201	14.5532	13.4768	10.843	12.4409	11.7228	12.6965	14.1486	12.157	13.7628	11.9308	12.2964	10.9051	11.6197	12.6882	13.7833	10.9372	12.2793	11.3284	14.1594	10.2269	13.9429	11.5845	13.0487	11.571	15.4988	14.2905	13.3179
26	12.56	1.38783	10.6854	11.5465	11.1581	9.85783	12.3626	9.92267	10.7479	12.8572	13.3736	10.5021	12.5247	11.6934	13.2654	14.4865	14.39	12.7555	13.0173	12.6152	13.4748	10.9277	14.8202	13.8693	11.4842	12.9476	12.2779	13.2209	14.7819	12.363	14.1194	12.4244	12.8556	11.3406	12.0936	13.0479	14.4248	11.5005	12.8644	11.6835	14.4685	10.5205	14.4689	11.944	13.4999	12.0131	15.8899	14.624	13.6996
27	12.945	1.33717	11.3364	11.9949	11.6817	10.2542	12.6224	10.5276	11.3286	13.3402	13.7404	10.9562	12.7842	11.8375	13.6376	14.6654	14.457	13.2481	13.2298	13.0323	14.006	11.6462	15.0976	14.2616	12.1166	13.4623	12.8504	13.7333	15.3648	12.5884	14.4667	12.9271	13.3547	11.7715	12.5376	13.3774	15.0253	12.0692	13.4328	12.0598	14.7759	10.8553	14.9654	12.3307	13.9315	12.4469	16.2495	14.9365	14.0441
28	13.333	1.28638	12.0031	12.4578	12.1911	10.6921	12.9015	11.1235	11.8998	13.7908	14.0985	11.4125	13.0294	11.9806	13.9991	14.7823	14.54	13.7216	13.4547	13.395	14.5195	12.3469	15.3886	14.6785	12.7507	14.004	13.4368	14.2384	15.8991	12.8571	14.8113	13.4302	13.8186	12.2244	12.9495	13.6896	15.5801	12.6602	13.9771	12.4602	15.0886	11.2332	15.4138	12.7482	14.3696	12.8888	16.5812	15.2316	14.3614
29	13.7282	1.23845	12.6828	12.9312	12.6941	11.1513	13.1975	11.7093	12.4509	14.2145	14.4609	11.8723	13.3035	12.1399	14.3576	14.8736	14.647	14.1758	13.6933	13.7498	15.0036	13.0301	15.6903	15.1155	13.3932	14.5701	14.0253	14.7341	16.3682	13.186	15.1727	13.9285	14.286	12.7136	13.3477	14.0129	16.0892	13.2723	14.4913	12.8933	15.4075	11.6538	15.8225	13.1916	14.8178	13.3601	16.8975	15.4844	14.6633
30	14.132	1.19608	13.3638	13.4008	13.1821	11.6141	13.5119	12.2813	12.9689	14.6168	14.8354	12.3434	13.62	12.3352	14.7206	14.9731	14.779	14.613	13.9462	14.1473	15.4618	13.6973	16.0025	15.5692	14.0311	15.1684	14.6039	15.2255	16.781	13.5759	15.5639	14.4165	14.7609	13.2457	13.7512	14.3681	16.5592	13.8952	14.9793	13.3597	15.7293	12.1187	16.2093	13.6583	15.2932	13.8679	17.2017	15.6935	14.9609
31	14.5441	1.16034	14.0285	13.8542	13.6461	12.0838	13.8419	12.8258	13.446	15.0128	15.23	12.8508	13.9564	12.5771	15.0912	15.098	14.936	15.035	14.2171	14.5957	15.9057	14.3463	16.3247	16.043	14.634	15.7913	15.1594	15.7254	17.1734	14.0258	15.9847	14.8896	15.2333	13.8195	14.1655	14.7526	17.0006	14.5191	15.4486	13.8426	16.0441	12.6271	16.581	14.1559	15.8143	14.4066	17.4878	15.9098	15.2573
32	14.9628	1.13027	14.6668	14.2914	14.0999	12.5675	14.1798	13.346	13.8951	15.417	15.6438	13.4042	14.3003	12.8628	15.4599	15.2563	15.115	15.4421	14.5122	15.0774	16.3262	14.9703	16.6531	16.5246	15.1959	16.4194	15.6796	16.2073	17.5705	14.5372	16.4226	15.3436	15.6996	14.4209	14.592	15.1366	17.4179	15.1252	15.8757	14.3322	16.3534	13.1694	16.9446	14.679	16.372	14.9697	17.7533	16.1637	15.5645
33	15.3843	1.1033	15.2694	14.7185	14.5634	13.0702	14.5203	13.8559	14.3395	15.8183	16.0628	13.9868	14.6508	13.1859	15.8082	15.4577	15.315	15.8317	14.8343	15.5736	16.7047	15.5593	16.9789	16.9977	15.7394	17.0347	16.1653	16.6457	17.9643	15.095	16.8723	15.7784	16.1401	15.0293	15.028	15.5142	17.8047	15.6994	16.2385	14.8331	16.6704	13.7334	17.308	15.2156	16.9419	15.5478	17.9951	16.4546	15.9006
34	15.8033	1.07815	15.836	15.138	15.029	13.5947	14.8533	14.362	14.791	16.1983	16.476	14.577	15.0037	13.544	16.128	15.715	15.531	16.1937	15.184	16.0787	17.0403	16.101	17.307	17.464	16.268	17.6197	16.6263	17.0407	18.335	15.6697	17.327	16.2013	16.522	15.617	15.472	15.8937	18.158	16.244	16.5467	15.344	16.987	14.305	17.6567	15.7523	17.5047	16.1323	18.216	16.7663	16.271
35	16.2125	1.055	16.3789	15.5489	15.4798	14.1294	15.1704	14.8705	15.2345	16.5376	16.8663	15.1573	15.3562	13.9337	16.4308	16.0178	15.756	16.5309	15.5648	16.5787	17.3483	16.5893	17.6471	17.9155	16.7626	18.1518	17.074	17.3969	18.6728	16.2351	17.7747	16.6203	16.829	16.1569	15.9185	16.2712	18.4761	16.7569	16.8367	15.8574	17.2773	14.8712	17.977	16.2673	18.0443	16.7084	18.4226	17.075	16.6448
36	16.6045	1.03454	16.8973	15.9521	15.9208	14.6571	15.4704	15.3672	15.6592	16.8123	17.2251	15.7094	15.7046	14.3434	16.7245	16.3536	15.994	16.8457	15.9725	17.0549	17.6359	17.0237	17.9804	18.3381	17.2096	18.6099	17.514	17.7204	18.9606	16.7747	18.2047	17.0352	17.0899	16.6536	16.366	16.6467	18.7612	17.2428	17.1195	16.3445	17.5313	15.4187	18.2658	16.74	18.5518	17.2603	18.6076	17.3724	16.9846
37	16.9729	1.01757	17.3762	16.3421	16.3535	15.17	15.746	15.836	16.0887	17.0187	17.5645	16.2228	16.0454	14.7652	17.0093	16.7098	16.253	17.13	16.3815	17.499	17.8994	17.4185	18.291	18.7363	17.6021	18.9864	17.9385	18.0152	19.1865	17.2725	18.6072	17.4437	17.3166	17.1088	16.8217	17.0122	19.0169	17.7005	17.3908	16.7699	17.7524	15.9311	18.5233	17.1548	19.0167	17.7761	18.7585	17.6638	17.2732
38	17.3134	1.00389	17.8059	16.7017	16.7636	15.6661	15.9933	16.2711	16.5299	17.1719	17.8885	16.6908	16.3756	15.1942	17.2994	17.0686	16.524	17.3856	16.7613	17.9048	18.1386	17.7891	18.5892	19.1108	17.9283	19.2684	18.3348	18.283	19.3646	17.7167	18.9743	17.8423	17.515	17.5154	17.2776	17.3445	19.2425	18.1296	17.6525	17.1325	17.9433	16.3999	18.7419	17.5047	19.4169	18.2387	18.8675	17.9521	17.5039
39	17.6229	0.992289	18.1841	17.0243	17.1418	16.1444	16.2194	16.6687	16.9458	17.2746	18.1877	17.1055	16.6969	15.6257	17.6012	17.4171	16.806	17.6119	17.1058	18.2612	18.3558	18.146	18.8796	19.4393	18.1828	19.4226	18.6978	18.5278	19.5082	18.104	19.3031	18.2175	17.6897	17.8657	17.712	17.6184	19.4323	18.5305	17.9002	17.4426	18.104	16.8331	18.9235	17.801	19.7283	18.6326	18.9301	18.2366	17.6762
40	17.9013	0.984824	18.5097	17.3025	17.4888	16.5993	16.4276	17.0398	17.3185	17.3305	18.4566	17.457	17.006	16.061	17.9175	17.7329	17.098	17.8016	17.4355	18.5543	18.5523	18.493	19.1644	19.6951	18.3808	19.4679	19.0168	18.7481	19.6271	18.4348	19.6067	18.5745	17.8629	18.1559	18.1097	17.8284	19.5821	18.9022	18.1278	17.7072	18.2296	17.2388	19.0852	18.0595	19.9363	18.9515	18.9482	18.5138	17.8028
41	18.1509	0.984648	18.7824	17.5248	17.8049	17.024	16.6161	17.4076	17.638	17.354	18.6978	17.737	17.2925	16.503	18.2573	18.0007	17.388	17.9555	17.7559	18.781	18.7376	18.8201	19.458	19.87	18.5243	19.4421	19.2814	18.9299	19.729	18.7046	19.9073	18.9155	18.0715	18.3853	18.4674	17.9913	19.6857	19.2535	18.3395	17.9325	18.3247	17.6153	19.2398	18.2866	20.0499	19.1886	18.9363	18.776	17.906
42	18.3727	0.994619	18.9998	17.6878	18.0871	17.4156	16.7747	17.7675	17.8953	17.3547	18.9163	17.9456	17.5741	16.9521	18.6134	18.217	17.659	18.0839	18.0639	18.9482	18.9149	19.1199	19.7762	19.9667	18.6121	19.3694	19.5093	19.0561	19.8163	18.8971	20.2081	19.2295	18.324	18.5638	18.7692	18.1338	19.7582	19.5835	18.5321	18.1295	18.4007	17.9517	19.3984	18.4856	20.0964	19.3486	18.925	19.0223	18.0047
43	18.5662	1.01491	19.172	17.8077	18.3342	17.7696	16.9199	18.1017	18.0923	17.3334	19.1135	18.0916	17.8755	17.3922	18.9664	18.3747	17.9	18.1807	18.3576	19.0693	19.0708	19.3916	20.1157	19.9965	18.6447	19.2755	19.7295	19.111	19.8877	19.0008	20.484	19.5143	18.6293	18.7015	18.9988	18.2779	19.8216	19.8713	18.7333	18.3079	18.4587	18.2378	19.5661	18.6592	20.0893	19.4397	18.9356	19.2512	18.1071
44	18.727	1.04417	19.3148	17.8996	18.5505	18.0784	17.0853	18.4111	18.2391	17.2907	19.2811	18.1895	18.1795	17.7873	19.2974	18.4691	18.09	18.2305	18.6255	19.1438	19.1895	19.6188	20.4439	19.9772	18.625	19.174	19.9459	19.0983	19.9263	19.014	20.7004	19.7824	19.0032	18.7948	19.1578	18.4327	19.8791	20.1034	19.0124	18.4643	18.4814	18.4753	19.7441	18.7894	20.0322	19.4757	18.9635	19.4473	18.2006
45	18.8464	1.08274	19.433	17.9593	18.7313	18.3428	17.2553	18.705	18.349	17.23	19.3949	18.2553	18.447	18.1003	19.5913	18.509	18.198	18.2284	18.8479	19.1711	19.2644	19.7903	20.721	19.931	18.5622	19.0542	20.1371	19.0504	19.911	18.9349	20.8262	20.0367	19.4507	18.839	19.257	18.5807	19.9116	20.279	19.3674	18.58	18.4402	18.6686	19.9406	18.844	19.933	19.4742	18.985	19.5881	18.265
46	18.9115	1.12932	19.5197	17.9975	18.8629	18.5549	17.3906	18.9851	18.445	17.1465	19.4422	18.2996	18.6465	18.3061	19.8354	18.5043	18.216	18.1696	19.0035	19.148	19.2867	19.9084	20.9322	19.8605	18.4582	18.9001	20.2706	18.9845	19.8329	18.7686	20.8464	20.2646	19.9465	18.843	19.3016	18.6942	19.8904	20.4007	19.7185	18.6311	18.3089	18.8135	20.1415	18.7955	19.7972	19.4394	18.9645	19.6551	18.2857
47	18.9104	1.18112	19.5675	18.0395	18.9347	18.6982	17.4653	19.2451	18.5451	17.0319	19.4343	18.322	18.7579	18.3993	20.0098	18.4425	18.145	18.0639	19.0837	19.0752	19.2381	19.9677	21.0638	19.7515	18.3092	18.6938	20.3359	18.8971	19.6884	18.5235	20.7567	20.4467	20.4309	18.8143	19.2972	18.7485	19.7927	20.4666	20.0033	18.6069	18.0756	18.9171	20.3151	18.6183	19.6176	19.3656	18.8555	19.6434	18.2533
48	18.8328	1.23796	19.57	18.0833	18.9394	18.7511	17.4645	19.4716	18.635	16.8855	19.3781	18.3097	18.772	18.3985	20.1021	18.3109	17.992	17.9436	19.0902	18.9674	19.1009	19.9521	21.0974	19.5911	18.1161	18.4132	20.3453	18.7733	19.4675	18.2003	20.5658	20.5706	20.8502	18.7586	19.2558	18.7192	19.5895	20.4575	20.2053	18.4915	17.7393	19.0152	20.4363	18.2836	19.3806	19.2504	18.6159	19.5546	18.1625
49	18.6692	1.30195	19.5178	18.1031	18.8648	18.6892	17.3872	19.6485	18.6712	16.6843	19.2602	18.2481	18.6914	18.3256	20.1103	18.1081	17.753	17.8374	19.0212	18.79	18.8611	19.848	21.0192	19.3744	17.8698	18.0477	20.3067	18.5808	19.1609	17.7913	20.2839	20.6349	21.1695	18.7023	19.1954	18.5925	19.255	20.3531	20.3205	18.261	17.2868	19.147	20.4727	17.7549	19.0725	19.0741	18.2173	19.3909	18.0174
50	18.4117	1.37601	19.4058	18.0758	18.7101	18.49	17.226	19.7735	18.6193	16.3961	19.0727	18.1214	18.527	18.1849	20.0334	17.8211	17.42	17.7394	18.8664	18.502	18.525	19.6506	20.8234	19.1025	17.5459	17.6068	20.2174	18.2842	18.7599	17.3019	19.8917	20.6535	21.3635	18.6845	19.1202	18.3625	18.7825	20.1558	20.3332	17.8922	16.681	19.2935	20.3876	17.0137	18.6719	18.8121	17.6408	19.1537	17.8218
51	18.0478	1.46111	19.2251	17.9944	18.471	18.1573	16.9609	19.8464	18.4652	16.0253	18.8143	17.9082	18.2715	17.9793	19.8708	17.4461	16.963	17.606	18.5896	18.1098	18.1151	19.3354	20.5021	18.7693	17.1155	17.088	20.0683	17.859	18.2635	16.7292	19.334	20.6281	21.415	18.6998	18.9836	18.0284	18.1662	19.87	20.2052	17.3805	15.8815	19.3647	20.1442	16.0688	18.1651	18.4654	16.8762	18.8383	17.5702
52	17.5548	1.55376	18.9346	17.8676	18.1574	17.7023	16.5516	19.8535	18.2182	15.5937	18.4635	17.5777	17.8876	17.7079	19.6091	16.9832	16.342	17.3473	18.1309	17.6327	17.6249	18.8604	20.0293	18.3434	16.5777	16.4555	19.8115	17.2967	17.6686	16.034	18.5475	20.4693	21.3155	18.6743	18.751	17.5933	17.3831	19.4726	19.8724	16.7363	14.8682	19.229	19.7364	14.9438	17.5685	18.0363	15.9074	18.4332	17.2322
53	16.8971	1.65114	18.4616	17.6912	17.7777	17.1291	15.9305	19.755	17.8647	15.1038	17.9744	17.0843	17.325	17.3393	19.2133	16.4053	15.512	16.8456	17.4362	17.0664	17.0153	18.1655	19.3482	17.7652	15.9661	15.656	19.35	16.5931	16.9472	15.1462	17.4775	20.0306	21.0267	18.4906	18.4036	17.0268	16.3956	18.932	19.2531	15.9675	13.6303	18.7723	19.1601	13.6773	16.8926	17.4813	14.6981	17.9028	16.7455
54	16.0245	1.75468	17.727	17.4032	17.2914	16.4313	15.0294	19.4739	17.3546	14.5285	17.2851	16.365	16.5294	16.806	18.6345	15.6602	14.418	15.9983	16.4495	16.3507	16.2127	17.175	18.3885	16.9672	15.2718	14.6246	18.5714	15.7211	16.0524	14.0002	16.0749	19.1894	20.4806	18.0003	17.89	16.2794	15.1614	18.2087	18.284	15.0648	12.1549	17.9213	18.3706	12.3073	16.1096	16.7198	13.2048	17.1615	16.0373
55	14.8855	1.86793	16.6679	16.8926	16.6395	15.5754	13.805	18.9059	16.6301	13.8006	16.3252	15.358	15.4475	16.019	17.8158	14.6936	12.999	14.7547	15.1072	15.399	15.1193	15.8346	17.0961	15.8959	14.4411	13.2916	17.3373	14.6344	14.9296	12.5621	14.3058	17.8802	19.6186	17.0659	17.1379	15.3135	13.6674	17.236	16.8905	13.9945	10.4416	16.6476	17.3081	10.8383	15.1486	15.6495	11.3986	16.1094	15.0579
56	13.4492	2.00445	15.2528	16.0463	15.7552	14.5084	12.2378	17.9637	15.6389	12.8366	15.0246	14.008	14.0348	14.9034	16.6837	13.471	11.223	13.106	13.3603	14.0692	13.6671	14.1154	15.441	14.526	13.4117	11.6059	15.5568	13.2772	13.535	10.8111	12.1737	16.084	18.4017	15.619	16.0673	14.0868	11.9201	15.9613	15.0094	12.731	8.50133	14.9489	16.701	9.22589	13.9386	14.174	9.27333	14.6772	13.7832
57	11.68	2.138	13.4785	14.7852	14.5819	13.1915	10.33	16.6153	14.3223	11.5696	13.3449	12.2737	12.2731	13.4261	15.1734	11.9692	9.082	11.0612	11.1973	12.295	11.84	12.0287	13.3962	12.824	12.1226	9.56181	13.2367	11.6146	11.8182	8.7303	9.70485	13.8248	16.8166	13.6064	14.6145	12.5607	9.93925	14.3559	12.6738	11.2601	6.3341	12.8269	14.6505	7.42181	12.4332	12.2453	6.85337	12.8421	12.2047
58	9.59057	2.28732	11.356	13.0787	13.0789	11.6088	8.10836	14.8789	12.6399	9.97055	11.2774	10.1554	10.1787	11.5866	13.2635	10.1769	6.58	8.64182	8.64533	10.0543	9.65352	9.61503	11.0062	10.8095	10.5182	7.17061	10.4583	9.65318	9.81309	6.30058	6.92891	11.1713	14.8771	11.0847	12.7569	10.7018	7.75433	12.4115	9.96315	9.59755	3.92421	10.2641	12.0416	5.36155	10.6204	9.88139	4.17421	10.6309	10.3172
59	7.19494	2.46448	8.89379	10.9278	11.2343	9.75733	5.60521	12.7898	10.5876	8.04408	8.83431	7.6857	7.78087	9.38612	10.9697	8.09046	3.709	5.8562	5.73455	7.40678	7.12717	6.89006	8.26827	8.49509	8.56429	4.40651	7.32237	7.43345	7.55736	3.49698	3.83067	8.18243	12.6072	8.05255	10.5134	8.51128	5.35923	10.1393	6.94002	7.72282	1.25062	7.23453	9.57783	2.94068	8.51059	7.13162	1.26793	8.07912	8.09921
60	4.49587	2.65203	6.08344	8.34021	9.05708	7.63187	2.83928	10.3788	8.18136	5.79466	6.02488	4.88503	5.08944	6.80159	8.32188	5.69825	0.461	2.67566	2.47707	4.45456	4.25107	3.82018	5.13773	5.87618	6.25068	1.20179	3.86428	4.97715	5.05445	0.363131	0.387869	4.89215	10.0273	4.52455	7.91364	6.0058	2.70363	7.54355	3.63766	5.59918	-1.65246	3.79669	6.85881	0.107848	6.11033	4.03512	-1.75324	5.1801	5.51139
61	1.53966	2.78832	2.92436	5.30791	6.55603	5.21097	-0.144758	7.66764	5.44048	3.16682	2.88176	1.78364	2.12439	3.82724	5.34709	2.99048	-3.031	-0.891576	-1.05627	1.239	0.999	0.428364	1.61618	2.89845	3.52467	-2.40139	0.104788	2.27285	2.27373	-2.86594	-3.26639	1.42994	7.16445	0.690455	4.95073	3.15964	-0.183121	4.61945	0.115212	3.15991	-4.59206	0.216333	3.91109	-2.99658	3.36564	0.647576	-4.60233	1.94458	2.58424
62	-1.49729	2.77259	-0.460465	1.86282	3.72067	2.48114	-3.168	4.66764	2.36506	0.16504	-0.42697	-1.4603	-0.969162	0.580828	2.10448	0.0622424	-6.412	-4.60188	-4.53021	-2.22056	-2.42988	-2.96353	-2.08036	-0.443	0.412535	-6.09983	-3.68892	-0.520202	-0.709364	-5.77977	-6.77879	-1.88684	3.98406	-3.00282	1.60412	-0.0788788	-2.99909	1.40991	-3.42394	0.342091	-7.21257	-3.0566	0.811899	-5.95304	0.223182	-2.81524	-6.89817	-1.46058	-0.437333
63	-4.29574	2.56317	-3.74187	-1.77018	0.574586	-0.442879	-5.88994	1.45673	-1.01028	-2.98319	-3.53757	-4.49903	-3.8751	-2.64345	-1.18491	-2.77479	-9.221	-7.99724	-7.44957	-5.70989	-5.58448	-5.86514	-5.50073	-3.94327	-2.82713	-9.37415	-7.06541	-3.04166	-3.59382	-7.97396	-9.69113	-4.63336	0.51003	-6.01691	-1.99861	-3.6428	-5.3132	-1.87039	-6.59537	-2.75945	-9.14691	-5.57614	-2.16355	-8.24621	-3.21253	-5.91431	-8.34336	-4.69277	-3.12164
64	-6.48758	2.27496	-6.48882	-5.13636	-2.67536	-3.24127	-7.94891	-1.68691	-4.43691	-5.864	-6.01345	-6.91745	-6.21936	-5.45264	-4.09482	-5.03964	-11.091	-10.6065	-9.38682	-8.785	-7.96782	-7.85155	-8.14545	-7.16364	-5.73145	-11.6492	-9.57882	-4.915	-5.94691	-9.19882	-11.6235	-6.40845	-3.03409	-7.95182	-5.48491	-7.2	-6.77155	-4.80845	-8.95409	-5.79764	-10.1658	-7.05	-4.614	-9.51109	-6.58491	-8.10609	-8.824	-7.35091	-5.04109
65	-7.79937	2.15358	-8.35372	-7.74561	-5.62364	-5.50569	-9.1161	-4.33612	-7.44429	-8.04163	-7.53202	-8.41567	-7.72413	-7.50286	-6.18142	-6.4356	-11.846	-12.1167	-10.1397	-10.859	-9.22152	-8.70072	-9.67409	-9.61355	-7.79217	-12.6984	-10.9187	-5.90344	-7.42045	-9.4002	-12.3883	-7.13115	-6.22982	-8.64345	-8.36324	-10.2372	-7.21858	-6.97085	-10.2014	-8.28355	-10.2249	-7.39624	-6.19874	-9.64461	-9.38477	-9.15658	-8.4019	-9.11341	-5.93731
66	-8.12602	2.32461	-9.17933	-9.29136	-7.83739	-6.92053	-9.33575	-6.12633	-9.58567	-9.22753	-7.97654	-8.88203	-8.27913	-8.60377	-7.18364	-6.85615	-11.514	-12.436	-9.74179	-11.7217	-9.23692	-8.43597	-9.983	-10.9643	-8.6884	-12.4921	-10.9955	-5.96365	-7.88082	-8.68923	-11.9994	-6.86794	-8.63327	-8.16636	-10.2309	-12.2756	-6.69628	-8.08879	-10.264	-9.81827	-9.42382	-6.72372	-6.75469	-8.75583	-11.17	-9.04671	-7.25144	-9.82261	-5.77463
67	-7.53205	2.63815	-9.00133	-9.693	-9.027	-7.35733	-8.68967	-6.887	-10.601	-9.35233	-7.42633	-8.38	-7.932	-8.741	-7.07	-6.37733	-10.274	-11.6713	-8.386	-11.3727	-8.13867	-7.246	-9.188	-11.113	-8.482	-11.1967	-9.943	-5.213	-7.398	-7.27733	-10.6313	-5.802	-9.95	-6.764	-10.898	-13.039	-5.387	-8.121	-9.27533	-10.238	-7.954	-5.26933	-6.32033	-7.07433	-11.7133	-7.92567	-5.60233	-9.49133	-4.696
68	-6.19652	2.88598	-7.99135	-9.03312	-9.1156	-6.8772	-7.35767	-6.61003	-10.4704	-8.52391	-6.08681	-7.08791	-6.84459	-8.03807	-5.95821	-5.2058	-8.382	-10.0602	-6.35026	-10.0156	-6.19242	-5.39245	-7.51264	-10.0937	-7.34957	-9.11322	-8.05011	-3.8671	-6.13127	-5.41375	-8.56743	-4.19383	-10.018	-4.73864	-10.3545	-12.517	-3.56235	-7.16421	-7.51456	-9.554	-6.0542	-3.32759	-5.08034	-4.89628	-11.043	-6.04525	-3.69772	-8.2633	-2.9481
69	-4.38794	2.97149	-6.38347	-7.57839	-8.22353	-5.67036	-5.57157	-5.55318	-9.36267	-6.96192	-4.22705	-5.30312	-5.2384	-6.70001	-4.18542	-3.59127	-6.113	-7.90086	-3.94492	-7.97111	-3.72525	-3.17764	-5.36264	-8.28245	-5.5584	-6.5993	-5.66735	-2.17005	-4.42	-3.34248	-6.12611	-2.33244	-9.11318	-2.49136	-8.89036	-10.9139	-1.51205	-5.52912	-5.2952	-8.08673	-3.96345	-1.19914	-3.30618	-2.52067	-9.38229	-3.71554	-1.75259	-6.36874	-0.823051
70	-2.36437	2.88106	-4.42491	-5.60727	-6.5877	-3.97412	-3.56476	-3.98227	-7.55264	-4.93364	-2.12161	-3.29836	-3.34627	-4.95733	-2.04909	-1.77024	-3.731	-5.49924	-1.47106	-5.57267	-1.06658	-0.879364	-3.05455	-6.02291	-3.40976	-3.99236	-3.13788	-0.339667	-2.53791	-1.28691	-3.59888	-0.455182	-7.48327	-0.300818	-6.80482	-8.56027	0.513455	-3.51027	-2.90297	-6.11109	-1.88148	0.861061	-1.28618	-0.187424	-7.05003	-1.24352	0.0725758	-4.076	1.39261
71	-0.349529	2.64929	-2.34424	-3.39709	-4.48426	-2.02846	-1.54476	-2.15079	-5.34195	-2.70324	0.0040404	-1.3043	-1.37738	-3.0344	0.175848	0.0571515	-1.45	-3.13928	0.816333	-3.11633	1.48941	1.29208	-0.850909	-3.63345	-1.20655	-1.56179	-0.767717	1.42218	-0.711	0.571889	-1.21274	1.28471	-5.409	1.62245	-4.4187	-5.83605	2.29489	-1.38703	-0.590485	-3.89618	0.0457879	2.68053	0.726283	1.93126	-4.38355	1.1232	1.67338	-1.64157	3.45659
72	1.48977	2.33598	-0.328384	-1.18433	-2.18075	-0.0574444	0.328626	-0.279727	-3.0069	-0.505263	1.97671	0.506273	0.500253	-1.118	2.26206	1.74122	0.583	-1.0331	2.74011	-0.840333	3.746	3.18963	1.06664	-1.36155	0.816818	0.509222	1.24518	2.95394	0.918818	2.12007	0.883707	2.79376	-3.16961	3.15791	-2.02006	-3.10001	3.72179	0.618879	1.44243	-1.68155	1.73117	4.16927	2.54488	3.72635	-1.72875	3.21788	3.00171	0.712333	5.19341
73	3.05347	2.00264	1.49909	0.854818	0.0884545	1.76373	1.96309	1.46055	-0.772818	1.47973	3.68473	2.03264	2.16409	0.658364	4.06127	3.19982	2.297	0.716	4.21073	1.097	5.62045	4.73618	2.60209	0.635909	2.51355	2.12845	2.81755	4.17127	2.28082	3.32173	2.61109	4.033	-1.00973	4.29245	0.164	-0.642455	4.80691	2.36755	3.07727	0.348091	3.13982	5.297	4.08282	5.14836	0.676636	4.95745	4.05136	2.80791	6.50809
74	4.30618	1.7017	3.07321	2.61461	2.14796	3.3291	3.32958	2.9577	1.20529	3.14138	5.08908	3.25355	3.53958	2.20599	5.502	4.40691	3.671	2.088	5.21436	2.59122	7.12737	5.94558	3.74527	2.29018	3.86426	3.28199	3.95933	5.05396	3.37118	4.21204	3.94962	5.01582	0.89197	5.08591	1.99758	1.39237	5.61486	3.807	4.32772	2.08836	4.27177	6.09077	5.30869	6.22822	2.68713	6.32647	4.84712	4.53378	7.42484
75	5.26175	1.46945	4.37078	4.05539	3.8833	4.60079	4.43515	4.16394	2.84198	4.45662	6.19737	4.19858	4.60927	3.47601	6.57039	5.3743	4.717	3.11184	5.79761	3.70122	8.33583	6.86792	4.55436	3.596	4.90654	4.03457	4.74708	5.64302	4.22755	4.86426	4.93262	5.78398	2.45394	5.62518	3.43682	2.94667	6.21766	4.93948	5.25152	3.50873	5.15843	6.61499	6.23602	7.01101	4.24902	7.35139	5.43017	5.83952	8.00076
76	5.96059	1.32223	5.39809	5.18864	5.24197	5.58191	5.30258	5.09164	4.09788	5.44882	7.0233	4.92555	5.40473	4.45909	7.30227	6.13485	5.474	3.84588	6.04579	4.48567	9.31824	7.5647	5.10527	4.58164	5.72394	4.48027	5.26694	6.01012	4.90036	5.35179	5.62115	6.3807	3.66191	6.00809	4.49945	4.03436	6.68106	5.794	5.92412	4.62936	5.84455	6.92727	6.91573	7.5443	5.39139	8.07048	5.8433	6.70003	8.30494
77	6.45766	1.25213	6.18281	6.05961	6.25099	6.32161	5.96375	5.78467	5.02506	6.14122	7.60366	5.49282	5.97305	5.17162	7.75742	6.74245	5.99	4.35827	6.0483	5.01389	10.1269	8.10352	5.47618	5.30036	6.38588	4.73793	5.60225	6.22422	5.43691	5.71468	6.09627	6.86374	4.58397	6.33518	5.22642	4.71982	7.04268	6.41264	6.41266	5.49136	6.35958	7.06733	7.42254	7.87985	6.18424	8.55457	6.11724	7.15925	8.40824
78	6.79905	1.23881	6.74733	6.715	6.95956	6.87333	6.44722	6.28933	5.68733	6.57056	7.97722	5.94367	6.35411	5.63133	8.001	7.24067	6.316	4.69767	5.88733	5.35778	10.7882	8.53578	5.731	5.827	6.923	4.87944	5.82111	6.33544	5.871	5.95389	6.40956	7.25644	5.29333	6.696	5.66567	5.08044	7.29611	6.83133	6.76544	6.13	6.71556	7.06078	7.82611	8.057	6.70911	8.84456	6.27178	7.28133	8.37022
79	7.00953	1.26434	7.09776	7.18427	7.41079	7.26739	6.77427	6.645	6.14536	6.78109	8.17164	6.297	6.57791	5.85394	8.09264	7.64797	6.476	4.87848	5.61624	5.56667	11.3121	8.88164	5.89073	6.20127	7.33224	4.92788	5.947	6.36091	6.19082	6.05373	6.58309	7.54476	5.83455	7.18427	5.86418	5.17518	7.41658	7.06927	7.02006	6.55145	6.93097	6.91988	8.16136	8.08639	7.03839	8.95288	6.32679	7.12955	8.22476
80	7.09285	1.31707	7.22851	7.48145	7.64182	7.51141	6.95251	6.86703	6.4407	6.80784	8.20273	6.55227	6.66109	5.85888	8.06661	7.95468	6.478	4.89295	5.25651	5.64478	11.705	9.13552	5.97145	6.44836	7.58083	4.88884	5.96586	6.29243	6.36827	5.99391	6.62057	7.68375	6.208	7.83682	5.86097	5.05017	7.37017	7.13985	7.20998	6.78	7.01788	6.64253	8.42529	7.96623	7.20915	8.8862	6.28532	6.74778	7.9794
81	7.03478	1.39296	7.13937	7.60745	7.67793	7.6021	6.96988	6.94827	6.59292	6.64771	8.07192	6.68748	6.72291	5.66999	7.93636	8.12431	6.325	4.74008	4.79378	5.55433	11.9504	9.25698	5.96491	6.55745	7.63883	4.73968	5.84412	6.08835	6.38	5.74953	6.51637	7.62294	6.39876	8.63564	5.683	4.73789	7.09639	7.03909	7.3597	6.82118	6.95404	6.20931	8.58639	7.68949	7.21501	8.62948	6.11623	6.17481	7.63098
82	6.81448	1.4946	6.834	7.56027	7.53736	7.51627	6.787	6.87236	6.60473	6.28509	7.76082	6.66618	6.85036	5.312	7.69773	8.10336	6.016	4.41336	4.20336	5.243	12.0415	9.19745	5.822	6.488	7.47027	4.43791	5.53964	5.72655	6.18618	5.31145	6.263	7.31918	6.38227	9.48218	5.33209	4.23736	6.55582	6.73455	7.48473	6.67936	6.72409	5.58355	8.605	7.26564	7.034	8.13818	5.77218	5.44545	7.17536
83	6.42148	1.62425	6.32278	7.33712	7.23457	7.22924	6.36847	6.61867	6.46552	5.72125	7.24761	6.46242	6.81802	4.81461	7.31236	7.85347	5.568	3.88254	3.45793	4.65078	12.0281	8.92468	5.48909	6.18445	7.05307	3.95761	5.01108	5.18436	5.73882	4.73343	5.84949	6.74959	6.11455	10.2443	4.78024	3.52444	5.74981	6.17848	7.58123	6.378	6.38544	4.72305	8.4327	6.78951	6.6437	7.35081	5.23271	4.58775	6.60014
84	5.88773	1.78182	5.64126	6.95488	6.78711	6.75809	5.72493	6.15555	6.17257	5.0059	6.55632	6.08636	6.44466	4.23638	6.72703	7.40056	5.077	3.15623	2.55095	3.85233	12.1143	8.44618	4.96491	5.63955	6.37048	3.33922	4.27367	4.44268	5.02973	4.15852	5.29754	5.93832	5.54688	10.8399	3.99309	2.61816	4.75375	5.354	7.64491	5.99618	6.10367	3.61151	8.04398	6.4714	6.04082	6.25298	4.57161	3.64952	5.884
85	5.31426	1.96769	4.87885	6.48336	6.25161	6.20533	4.944	5.502	5.7877	4.26667	5.79748	5.61982	5.85997	3.68212	5.95091	6.85703	4.745	2.321	1.54376	3.028	12.2531	7.83245	4.36336	4.94809	5.47252	2.72079	3.438	3.59221	4.15818	3.78785	4.71673	4.99148	4.70755	11.3194	3.01264	1.63782	3.73433	4.37764	7.70836	5.68218	6.10173	2.31161	7.4927	6.53658	5.26606	4.9473	3.99124	2.75388	5.04242
86	4.87532	2.18065	4.19539	6.06894	5.76725	5.77907	4.22127	4.78079	5.47532	3.71066	5.17398	5.23297	5.31467	3.28576	5.11409	6.42051	4.801	1.54759	0.586	2.43067	12.1891	7.21867	3.92518	4.31355	4.51936	2.32141	2.71716	2.87881	3.36945	3.88516	4.2876	4.10605	3.76345	11.8383	2.02324	0.820061	2.91367	3.4793	7.8489	5.63164	6.54516	0.971505	6.98903	7.20372	4.44767	3.64405	3.74473	2.08881	4.16162
87	4.76274	2.42637	3.78365	5.91573	5.54878	5.73027	3.81101	4.20658	5.46943	3.53793	4.91715	5.20461	5.07234	3.17319	4.43806	6.29979	5.374	1.05379	-0.142283	2.26956	11.9729	6.76578	3.89736	3.99091	3.79885	2.32553	2.34251	2.5722	2.95873	4.59557	4.18063	3.50916	2.95833	12.5225	1.30309	0.440626	2.46923	2.90509	8.17268	6.01073	7.4492	-0.235182	6.83549	8.71042	3.81043	2.59353	3.97426	1.82583	3.39558
88	5.07488	2.6932	3.78482	6.18145	5.79079	6.21815	3.89933	4.01027	5.94006	3.83115	5.16024	5.74918	5.30009	3.41973	4.14118	6.61336	6.427	0.99903	-0.513636	2.624	11.7758	6.58494	4.37555	4.15473	3.48836	2.75897	2.434	2.80188	3.10164	5.67527	4.45255	3.3493	2.509	13.3458	1.08618	0.59797	2.46852	2.80855	8.72809	6.872	8.73939	-1.16861	7.22485	10.9144	3.579	1.9943	4.64221	2.03691	2.87785
89	5.76989	2.94385	4.234	6.88533	6.54622	7.21	4.50911	4.31033	6.86189	4.53022	5.87033	6.70033	6.00611	4.031	4.32467	7.33033	7.763	1.41956	-0.489111	3.42944	11.6948	6.67522	5.257	4.797	3.61467	3.53011	2.95333	3.52556	3.787	6.79656	5.02589	3.60222	2.51233	14.135	1.44167	1.26144	2.87322	3.18967	9.49944	8.117	10.3311	-1.75233	8.113	13.3622	3.85933	1.90344	5.58322	2.63533	2.70722
90	6.70249	3.11593	5.0383	7.90855	7.69584	8.50049	5.51615	5.06224	8.0467	5.49047	6.88889	7.73806	7.07439	4.95255	4.93139	8.29804	9.131	2.24024	-0.0843434	4.53122	11.7454	6.94736	6.32782	5.77209	4.10346	4.53194	3.78512	4.59492	4.89536	7.82102	5.76874	4.13195	2.94848	14.6666	2.28603	2.32617	3.59611	3.93421	10.4399	9.54782	12.0383	-1.96234	9.28504	15.2198	4.59389	2.22491	6.60337	3.43571	2.94488
91	7.70823	3.13997	6.02227	9.06236	9.00082	9.82964	6.69555	6.11527	9.30164	6.52755	8.01682	8.72055	8.32227	6.11255	5.80564	9.36345	10.343	3.33836	0.701818	5.76	11.7723	7.308	7.37764	6.83045	4.85582	5.678	4.85218	5.83991	6.20427	8.67436	6.56245	4.83773	3.73745	14.8472	3.45345	3.653	4.53482	4.89891	11.4762	10.9456	13.4764	-1.78427	10.4766	15.7557	5.61282	2.85664	7.546	4.30082	3.613
92	8.64794	2.99386	7.00344	10.1669	10.2162	10.979	7.82974	7.2833	10.4357	7.45632	9.085	9.60076	9.56109	7.41946	6.78161	10.4016	11.282	4.60076	1.86912	6.88356	11.4566	7.67865	8.29591	7.78664	5.77748	6.8326	6.0578	7.04537	7.51473	9.27608	7.30594	5.65017	4.77136	14.6748	4.75794	5.06638	5.52172	5.94555	12.4926	12.1094	14.2133	-1.18734	11.5002	14.8871	6.67008	3.70953	8.30469	5.20391	4.6681
93	9.39074	2.71159	7.82061	11.0812	11.1827	11.7884	8.80283	8.37948	11.2772	8.09624	9.98376	10.3478	10.6451	8.74888	7.72412	11.2987	11.871	5.89886	3.32084	7.57467	10.4112	8.00255	8.92645	8.49973	6.73519	7.77896	7.23482	7.90898	8.54855	9.53228	7.8787	6.46278	5.87876	14.1719	6.02439	6.3439	6.3473	6.92561	13.3535	12.7883	14.0235	-0.168323	12.2694	12.7202	7.56449	4.625	8.78311	6.1574	5.96644
94	9.79285	2.40859	8.33764	11.7057	11.8091	12.1672	9.53039	9.24791	11.6534	8.27885	10.6385	10.9254	11.4659	9.95048	8.52255	11.9203	12.033	7.04112	4.80858	7.428	8.22288	8.18533	9.04264	8.85518	7.50455	8.23758	8.11415	8.05564	8.97709	9.34118	8.12685	7.07582	6.78655	13.3517	7.08691	7.19945	6.7333	7.64364	13.9424	12.7339	12.8683	1.17979	12.6974	9.23542	8.0763	5.277	8.86573	7.10964	7.27682
95	9.72891	2.31072	8.47533	11.9883	12.0264	12.0325	9.90627	9.77873	11.349	7.86392	10.9865	11.2883	11.9669	10.886	9.08215	12.1196	11.671	7.80122	5.9867	6.08533	4.7031	8.07391	8.42736	8.73136	7.86483	7.95954	8.40336	7.16332	8.55327	8.55765	7.8867	7.21721	7.13824	12.2221	7.78679	7.37277	6.38218	7.88303	14.1663	11.8072	10.8675	2.63505	12.6713	4.61054	7.98159	5.3957	8.46546	7.93487	8.35106
96	9.12176	2.61196	8.23095	11.9041	11.7767	11.2318	9.85683	9.90812	10.221	6.68143	10.9612	11.416	12.1234	11.4857	9.34048	11.7539	10.663	7.9931	6.53965	3.37589	0.257788	7.48424	6.88782	8.01436	7.61225	6.75348	7.90334	5.04831	7.18673	6.95725	6.97023	6.59533	6.53824	10.8155	8.02376	6.78163	5.00862	7.47348	13.9228	10.0705	8.29596	3.90233	12.0497	-0.427354	7.08824	4.82083	7.53334	8.49881	9.0243
97	7.93215	3.24166	7.60318	11.3807	10.9779	9.6537	9.29739	9.62564	8.32606	4.55897	10.4451	11.2988	11.8488	11.7446	9.30555	10.7224	8.957	7.47864	6.21282	-0.427	-4.21403	6.16591	4.30418	6.61255	6.50685	4.44658	6.50103	1.83345	4.99618	4.35715	5.13906	4.91421	4.61682	9.20127	7.81809	5.37567	2.48561	6.27091	13.0858	7.80209	5.5263	4.73748	10.6872	-4.84224	5.21124	3.33591	5.96385	8.7643	9.28024
98	6.17914	3.99008	6.52041	10.2957	9.56423	7.38598	8.12678	8.87567	5.94448	1.51924	9.30882	10.8238	11.0052	11.5952	9.08336	9.08563	6.675	6.18395	4.81139	-4.51722	-7.80494	3.83379	0.849818	4.398	4.29255	1.09453	4.07854	-1.8679	2.33327	0.939212	2.28011	2.07477	1.2623	7.47164	7.20545	3.03403	-0.849384	4.13933	11.5831	5.42282	2.93374	4.92702	8.58718	-7.85009	2.27328	0.84001	3.61054	8.81574	9.17191
99	4.01084	4.6624	4.91901	8.61348	7.61521	4.72824	6.34395	7.51188	3.5069	-2.01708	7.56545	9.80782	9.56749	10.8743	8.83894	7.1133	4.138	4.19559	2.39176	-7.94011	-9.99053	0.513293	-2.84327	1.29236	1.06252	-2.72227	0.711828	-5.19294	-0.282182	-2.64395	-1.27696	-1.49379	-2.99773	5.66	6.10594	-0.120333	-4.23112	1.1547	9.53265	3.32973	0.777475	4.24028	5.99165	-9.21357	-1.41022	-2.37497	0.576475	8.65295	8.6509
100	1.71619	5.09866	2.862	6.483	5.375	2.062	4.136	5.465	1.405	-5.32	5.439	8.214	7.716	9.527	8.623	5.162	1.71	1.833	-0.58	-10.083	-10.797	-3.17	-5.952	-2.374	-2.467	-6.121	-3.023	-7.478	-2.335	-5.624	-4.818	-4.973	-7.155	3.632	4.428	-3.661	-6.856	-2.171	7.268	1.73	-0.864	2.547	3.294	-9.193	-5.071	-5.617	-2.598	8.039	7.585
all values Left	mean	std	steps
1	16.3116	1.82109	16.432	18.148	15.731	15.989	15.753	14.549	19.57	16.925	14.921	17.408	14.962	17.015	17.139	15.07	16.816	16.627	17.909	15.399	17.182	18.948	19.85	17.607	14.94	13.812	18.903	15.138	16.756	14.098	17.609	19.492	20.75	18.206	17.905	15.244	16.84	15.61	18.389	16.637	17.261	15.766	14.331	17.814	10.585	17.425	15.595	13.289	16.626
2	15.2519	1.9749	15.5992	17.191	14.32	14.896	14.7517	13.1333	19.0545	16.06	14.3035	16.4796	13.531	16.0958	16.4801	14.0094	15.7938	15.6456	17.0383	14.1153	16.4425	18.2882	19.0647	16.6908	14.0497	12.2401	17.8116	13.9205	15.8316	12.681	16.191	18.2715	19.9863	17.393	16.8443	13.5867	16.0037	14.2212	17.4492	14.7162	16.2918	14.8684	12.9811	16.701	9.0388	15.9733	14.4781	11.1836	15.2481
3	13.9006	2.15892	14.5085	15.847	12.4598	13.4838	13.5135	11.3568	18.1591	14.906	13.4991	15.2092	11.727	14.8656	15.5021	12.7047	14.5306	14.2665	15.8057	12.4106	15.4359	17.34	17.9679	15.4676	12.9388	10.3062	16.1731	12.414	14.6757	10.9523	14.3859	16.5465	18.8642	16.4152	15.2535	11.5516	14.9254	12.5859	16.2017	12.3791	14.9632	13.8083	11.3876	16.1332	7.31413	14.0247	13.0721	8.68941	13.551
4	12.2089	2.35403	13.1256	14.1032	10.1579	11.7348	12.0202	9.23564	16.8421	13.4117	12.427	13.5544	9.566	13.2876	14.1465	11.1418	12.968	12.4909	14.143	10.2607	14.084	16.0468	16.5164	13.9201	11.5583	8.02224	13.9743	10.6098	13.2526	8.89491	12.1969	14.3322	17.3628	15.2243	13.1312	9.17036	13.5587	10.7149	14.6144	9.70861	13.2356	12.5692	9.56182	13.0249	5.36155	11.5867	11.3527	5.85218	11.5438
5	10.2077	2.58531	11.4342	11.9713	7.41973	9.65639	10.2687	6.80818	15.1184	11.5641	11.0344	11.5033	7.084	11.3608	12.4033	9.31653	11.0655	10.3329	12.0183	7.71611	12.3629	14.3761	14.6935	12.0404	9.87944	5.38141	11.2828	8.53682	11.5452	6.49071	9.65261	11.6945	15.4894	13.8017	10.4916	6.45909	11.8696	8.63822	12.6746	6.75523	11.1186	11.1544	7.51329	10.7147	3.09807	8.67527	9.32644	2.70657	9.26175
6	7.89717	2.84595	9.45063	9.46397	4.24018	7.25994	8.25607	4.10239	13.0258	9.37291	9.30828	9.06849	4.293	9.11604	10.2797	7.22559	8.84485	7.81257	9.44889	4.87304	10.2829	12.3338	12.5087	9.83147	7.88056	2.32215	8.20389	6.23048	9.56848	3.71193	6.78406	8.70353	13.2733	12.1328	7.32979	3.38994	9.84482	6.36605	10.3937	3.5386	8.65893	9.56383	5.23314	8.11891	0.459485	5.31946	7.00367	-0.644848	6.71523
7	5.29197	3.12008	7.18818	6.57767	0.701273	4.542	5.96885	1.14027	10.5968	6.85703	7.25715	6.26027	1.226	6.57933	7.76285	4.85521	6.33164	4.92612	6.472	1.78118	7.86491	9.95942	9.97527	7.30715	5.52567	-1.16394	4.79433	3.69424	7.35582	0.59003	3.572	5.39591	10.7491	10.1917	3.68091	-0.0145455	7.49173	3.86248	7.77809	0.115212	5.8973	7.77939	2.69979	5.29836	-2.47039	1.62161	4.36433	-3.90594	3.85927
8	2.4343	3.34162	4.68499	3.30136	-2.88515	1.49761	3.37843	-1.968	7.85579	4.0267	4.86787	3.10646	-1.94	3.75026	4.82765	2.21552	3.51403	1.65295	3.10778	-1.54813	5.10764	7.2737	7.07426	4.43729	2.76744	-4.85437	1.076	0.979919	4.90603	-2.65396	-0.000353535	1.88628	7.93718	7.93222	-0.209293	-3.52127	4.80655	1.11732	4.82274	-3.32785	2.86507	5.76936	-0.100869	2.28745	-5.36153	-2.1203	1.34967	-6.63896	0.664788
9	-0.54852	3.39623	2.11707	-0.250707	-6.02758	-1.73627	0.534879	-4.92036	4.81491	0.892717	2.10391	-0.234061	-4.852	0.679192	1.54457	-0.554758	0.382505	-1.93147	-0.580667	-4.95037	1.99491	4.24836	3.75506	1.14133	-0.334111	-8.28786	-2.78178	-1.68481	2.19224	-5.61184	-3.76686	-1.51799	4.77535	5.28867	-3.84532	-6.70552	1.74291	-1.71163	1.56673	-6.43853	-0.283091	3.47742	-3.07881	-0.763455	-7.75894	-5.41988	-2.035	-8.46118	-2.72911
10	-3.40034	3.20738	-0.195818	-3.71082	-8.28773	-4.80073	-2.31509	-7.31182	1.54982	-2.43073	-0.963273	-3.39691	-7.124	-2.40127	-1.82091	-3.14518	-2.92864	-5.53945	-4.297	-8.04127	-1.376	0.898727	0.0743636	-2.48236	-3.486	-10.9469	-6.386	-3.93982	-0.709364	-7.87009	-7.32382	-4.38745	1.28555	2.21	-6.68373	-9.12955	-1.73191	-4.27691	-1.77682	-8.80127	-3.17509	0.841727	-5.94618	-3.51855	-9.29182	-7.80136	-5.55	-9.18882	-5.96845
11	-5.77728	2.83103	-1.94329	-6.58013	-9.44348	-7.25655	-4.78062	-8.83448	-1.65729	-5.63461	-4.04535	-5.93216	-8.499	-5.11279	-4.8544	-5.19808	-6.0714	-8.72052	-7.40856	-10.3729	-4.66782	-2.53928	-3.64887	-5.99534	-6.15478	-12.4711	-9.15811	-5.46256	-3.51664	-9.16594	-10.1764	-6.34316	-2.33809	-1.19633	-8.3477	-10.5028	-5.44336	-6.18593	-4.78142	-10.1251	-5.37926	-2.08316	-8.30073	-5.592	-9.80242	-8.9887	-8.63244	-8.84241	-8.61623
12	-7.36982	2.47968	-2.95244	-8.46344	-9.487	-8.768	-6.51244	-9.37033	-4.36044	-8.28989	-6.71089	-7.50078	-8.894	-7.10044	-7.15478	-6.46489	-8.61556	-11.0477	-9.42544	-11.622	-7.394	-5.54544	-6.81578	-8.84589	-7.95256	-12.7292	-10.7728	-6.09011	-5.828	-9.43322	-11.9401	-7.13533	-5.68133	-4.47367	-8.64356	-10.7433	-8.934	-7.17389	-6.99011	-10.324	-6.60011	-5.02778	-9.82178	-6.71	-9.33522	-8.96211	-10.7778	-7.58144	-10.3294
13	-8.00973	2.38478	-3.2023	-9.198	-8.57245	-9.19836	-7.31958	-8.96664	-6.17467	-10.029	-8.56224	-7.97597	-8.38	-8.16242	-8.47515	-6.85855	-10.2279	-12.2642	-10.127	-11.6903	-9.02082	-7.67215	-8.97773	-10.6059	-8.69533	-11.805	-11.0963	-5.83839	-7.31618	-8.77521	-12.4534	-6.90091	-8.27218	-7.11267	-7.82606	-9.95691	-11.5463	-7.17464	-8.11739	-9.50133	-6.74582	-7.57321	-10.3704	-6.72509	-8.05506	-7.89179	-11.6897	-5.65239	-10.9497
14	-7.70234	2.55457	-2.78681	-8.84895	-6.94806	-8.61206	-7.19765	-7.787	-6.87589	-10.6766	-9.38151	-7.43483	-7.14	-8.27088	-8.76645	-6.44132	-10.7649	-12.3255	-9.56967	-10.6577	-9.42155	-8.66951	-9.91744	-11.0981	-8.4	-9.92522	-10.231	-4.83672	-7.84724	-7.39966	-11.7694	-5.82964	-9.7761	-8.74267	-6.18846	-8.36918	-12.9081	-6.25948	-8.07726	-7.90189	-5.87993	-9.33387	-9.98636	-5.84782	-6.19386	-6.03639	-11.3352	-3.3464	-10.5024
15	-6.60012	2.79319	-1.86774	-7.63087	-4.89327	-7.21461	-6.28927	-6.06688	-6.54357	-10.2677	-9.16098	-6.08681	-5.421	-7.53787	-8.14363	-5.38596	-10.2748	-11.3663	-7.99133	-8.84081	-8.66418	-8.53642	-9.65962	-10.3794	-7.24056	-7.48512	-8.45378	-3.34395	-7.47497	-5.5558	-10.1103	-4.19383	-10.096	-9.22767	-4.07245	-6.26324	-12.9026	-4.68363	-7.05829	-5.81714	-4.28706	-10.1055	-8.82224	-4.31455	-4.01667	-3.68548	-9.90522	-0.942808	-9.15732
16	-4.93657	2.93569	-0.625061	-5.82076	-2.67409	-5.26836	-4.81097	-4.05736	-5.42282	-8.99	-8.04964	-4.20785	-3.476	-6.16403	-6.8213	-3.90564	-8.94755	-9.63418	-5.72267	-6.58676	-6.98273	-7.451	-8.41579	-8.69909	-5.46967	-4.86182	-6.11867	-1.60633	-6.37345	-3.48864	-7.78833	-2.29667	-9.27209	-8.645	-1.80636	-3.93018	-11.6757	-2.7523	-5.35821	-3.51715	-2.29576	-9.89315	-7.10103	-2.40982	-1.76197	-1.12621	-7.71033	1.33785	-7.17152
17	-2.97342	2.92194	0.772879	-3.70061	-0.509667	-3.03939	-2.9916	-1.98609	-3.79238	-7.11145	-6.29069	-2.07993	-1.522	-4.38379	-5.04956	-2.2061	-7.04783	-7.42316	-3.12411	-4.18397	-4.68482	-5.66927	-6.49365	-6.40137	-3.37044	-2.34615	-3.58044	0.182616	-4.78058	-1.42352	-5.19565	-0.386212	-7.66014	-7.20911	0.340374	-1.6277	-9.53773	-0.727061	-3.28616	-1.24139	-0.182697	-8.85122	-5.06964	-0.395	0.39096	1.37208	-5.09556	3.34876	-4.82485
18	-0.947499	2.76214	2.18373	-1.52288	1.44482	-0.767576	-1.05122	-0.0352121	-1.91613	-4.90963	-4.15327	0.065798	0.274	-2.42346	-3.07354	-0.465152	-4.85449	-5.02934	-0.536111	-1.87579	-2.09664	-3.48991	-4.22501	-3.91748	-1.226	-0.146778	-1.14178	1.85582	-2.95488	0.454444	-2.62684	1.37846	-5.569	-5.208	2.1722	0.447333	-6.87645	1.17857	-1.13084	0.818242	1.82207	-7.20541	-2.95353	1.52718	2.3166	3.64244	-2.388	5.01935	-2.36666
19	0.954774	2.50236	3.50173	0.522727	3.10427	1.35564	0.820091	1.68182	-0.0210909	-2.63427	-1.89709	2.05218	1.807	-0.474091	-1.099	1.178	-2.61136	-2.72282	1.767	0.162091	0.492273	-1.19618	-1.91564	-1.54064	0.755	1.61936	0.984	3.28655	-1.143	2.02645	-0.288545	2.90091	-3.29155	-2.937	3.59464	2.18145	-4.07755	2.81	0.882818	2.54264	3.55573	-5.19791	-0.926455	3.22373	3.94518	5.59573	0.144	6.33873	-0.00536364
20	2.61106	2.19938	4.65973	2.32318	4.44506	3.19873	2.49023	3.12255	1.72053	-0.485182	0.257535	3.76599	3.048	1.31823	0.727495	2.63561	-0.502697	-0.692374	3.56467	1.83418	2.86755	1.00676	0.195758	0.550455	2.42467	2.91835	2.63233	4.40554	0.504273	3.2513	1.69699	4.143	-1.08569	-0.695333	4.62097	3.54291	-1.45536	4.10252	2.61997	3.89819	4.93003	-3.05861	0.893919	4.62918	5.25432	7.19219	2.27244	7.33279	2.11071
21	3.96519	1.90394	5.63346	3.82758	5.4913	4.69515	3.89248	4.28964	3.19913	1.40101	2.14586	5.16663	4.017	2.85379	2.30965	3.87236	1.35598	0.978556	4.838	3.12405	4.898	2.96584	1.95393	2.27613	3.76356	3.79275	3.83433	5.20572	1.90448	4.16035	3.27775	5.11802	0.858899	1.28689	5.31973	4.55073	0.785909	5.08131	4.035	4.91859	5.92176	-0.985081	2.44806	5.72691	6.25978	8.4293	3.94422	8.04675	3.90343
22	5.01211	1.65467	6.43588	5.02633	6.29127	5.84136	5.01476	5.20536	4.37479	2.94303	3.67224	6.25636	4.766	4.08409	3.59561	4.88764	2.91067	2.28	5.617	4.06915	6.55018	4.55664	3.27391	3.62933	4.80267	4.33864	4.66633	5.73524	3.04136	4.82594	4.46342	5.86527	2.45394	2.903	5.78227	5.24355	2.54573	5.81106	5.1357	5.66927	6.56082	0.878697	3.7213	6.54527	6.99988	9.33252	5.17733	8.53024	5.35061
23	5.78717	1.47272	7.10244	5.945	6.886	6.67233	5.88133	5.90233	5.26867	4.14278	4.858	7.06944	5.351	5.01767	4.57767	5.70667	4.153	3.24578	5.98878	4.72789	7.872	5.80467	4.22356	4.64089	5.61889	4.661	5.21678	6.06244	3.94233	5.32244	5.31144	6.45456	3.67922	4.12322	6.13256	5.66567	3.808	6.35978	5.955	6.21822	6.91744	2.46311	4.72878	7.141	7.51489	9.939	6.04067	8.82878	6.468
24	6.33936	1.36233	7.6663	6.61423	7.30094	7.23139	6.5367	6.41167	5.92911	5.03821	5.73178	7.63793	5.819	5.69895	5.27554	6.36717	5.10528	3.93596	6.05933	5.16754	8.92309	6.75943	4.88007	5.36649	6.28167	4.84407	5.57122	6.25222	4.65388	5.69332	5.89946	6.93283	4.6112	4.96933	6.46996	5.86042	4.59509	6.78769	6.53915	6.61877	7.06973	3.75337	5.51206	7.58845	7.84888	10.2768	6.61622	8.95387	7.29081
25	6.71712	1.31305	8.13879	7.04782	7.54445	7.55818	7.02245	6.75664	6.40361	5.68264	6.31812	7.99833	6.193	6.1737	5.70791	6.90627	5.81091	4.41736	5.926	5.45297	9.78836	7.4803	5.32248	5.88033	6.823	4.92606	5.80167	6.34821	5.22145	5.9413	6.29355	7.31685	5.32576	5.50267	6.88097	5.86382	5.03055	7.12094	6.92188	6.90779	7.07185	4.77573	6.11218	7.95645	8.03882	10.3534	6.98133	8.91385	7.86467
26	6.95292	1.31058	8.49788	7.23753	7.61645	7.68255	7.35931	6.94661	6.72962	6.13252	6.65927	8.17797	6.479	6.47673	5.88961	7.35352	6.31235	4.73259	5.65956	5.61675	10.5024	8.03579	5.62371	6.24829	7.24678	4.9212	5.937	6.36057	5.68142	6.05118	6.53102	7.58565	5.86735	5.79222	7.43402	5.701	5.18027	7.34274	7.11759	7.11959	6.95272	5.56576	6.54905	8.26055	8.0969	10.1729	7.18067	8.69797	8.23032
27	7.05808	1.34833	8.70422	7.17741	7.51427	7.62515	7.55208	6.97018	6.91015	6.42712	6.79701	8.19182	6.665	6.63218	5.83969	7.71908	6.65156	4.88825	5.29156	5.64179	11.0787	8.47972	5.82619	6.47949	7.53744	4.81349	5.96522	6.27302	6.04545	6.00282	6.6243	7.69054	6.23467	5.89044	8.15415	5.37488	5.09373	7.42114	7.13327	7.28152	6.71419	6.1502	6.83432	8.48564	8.02183	9.7367	7.22444	8.27014	8.41576
28	7.02734	1.42754	8.72636	6.878	7.23545	7.40209	7.59145	6.787	6.93927	6.58555	6.75455	8.03909	6.718	6.68918	5.592	7.98991	6.85773	4.88018	4.816	5.48764	11.5238	8.83618	5.94482	6.55691	7.662	4.56664	5.864	6.05755	6.29173	5.77173	6.57036	7.57882	6.41245	5.83	8.99336	4.86145	4.809	7.32609	6.96291	7.41409	6.368	6.55145	6.98636	8.60209	7.80964	9.05118	7.09	7.57273	8.43109
29	6.84272	1.55298	8.52822	6.34989	6.80921	7.02524	7.45212	6.35924	6.79756	6.61129	6.52475	7.69902	6.604	6.77488	5.17424	8.13199	6.92673	4.71326	4.18944	5.10801	11.8375	9.10188	5.98374	6.42944	7.55922	4.14306	5.57011	5.69034	6.39455	5.34674	6.36314	7.20831	6.37351	5.61267	9.83253	4.13358	4.33227	7.01403	6.56313	7.5259	5.914	6.77611	7.00341	8.565	7.45897	8.19244	6.72767	6.57696	8.26915
30	6.49358	1.72158	8.07399	5.6334	6.3247	6.52133	7.11797	5.6977	6.46092	6.49558	6.09224	7.15306	6.312	6.85549	4.62572	8.0988	6.83165	4.37458	3.38989	4.48722	12.0082	9.25059	5.91173	6.04092	7.22611	3.55922	5.04878	5.14673	6.32667	4.77614	5.9816	6.56019	6.04679	5.24756	10.5391	3.21164	3.64	6.44543	5.89412	7.60727	5.34775	6.82926	6.86013	8.32982	7.01577	7.35376	6.147	5.35005	7.89875
31	5.99978	1.91553	7.37258	4.83479	5.95427	5.97909	6.62173	4.896	5.91564	6.23321	5.47085	6.43624	5.874	6.67539	4.02703	7.85988	6.55364	3.8353	2.41533	3.69536	12.0278	9.22791	5.66261	5.40594	6.642	2.92442	4.312	4.41148	6.04391	4.19691	5.43321	5.67179	5.41452	4.69667	11.0666	2.22636	2.74218	5.62621	4.99	7.66473	4.68894	6.71421	6.57033	7.88291	6.61961	6.77576	5.38167	4.06688	7.2943
32	5.44048	2.1056	6.52302	4.14306	5.91173	5.57685	6.08522	4.16455	5.215	5.87014	4.73307	5.67608	5.408	6.18493	3.50758	7.43878	6.12683	3.10799	1.35022	2.91467	12.0415	8.98271	5.19352	4.66875	5.82911	2.43887	3.46867	3.5766	5.50718	3.80765	4.82097	4.69595	4.53482	3.93067	11.5373	1.4213	1.74945	4.63714	4.01154	7.74584	3.99781	6.44689	6.24233	7.31236	6.47019	6.58923	4.55033	2.95472	6.48512
33	4.9681	2.27123	5.72775	3.7746	6.32312	5.54333	5.72392	3.77485	4.51931	5.54325	4.03644	5.09234	5.104	5.59733	3.21349	6.92972	5.66371	2.281	0.378	2.38061	12.2078	8.52664	4.58599	4.12277	4.90633	2.30771	2.73422	2.87881	4.7327	3.8672	4.33362	3.88066	3.58412	2.98178	12.1312	1.04627	0.892909	3.64544	3.20784	7.93007	3.39148	6.08684	6.07652	6.86491	6.75213	6.74321	3.87478	2.20834	5.59845
34	4.75437	2.41233	5.23467	3.872	7.16	6.024	5.77	3.918	4.07067	5.46067	3.59667	4.916	5.27	5.17567	3.261	6.49667	5.319	1.52367	-0.300667	2.27667	12.284	7.922	4.054	4.02633	4.083	2.60133	2.34667	2.57467	3.856	4.53433	4.16733	3.43633	2.81967	1.984	12.9013	1.22	0.434	2.863	2.811	8.29667	3.01	5.754	6.27833	6.838	7.64267	7.087	3.591	1.91667	4.854
35	4.91249	2.5436	5.21687	4.442	8.26852	7.00121	6.34454	4.61445	4.07864	5.78942	3.58465	5.25681	6.023	5.14591	3.69718	6.31948	5.21978	1.04715	-0.562	2.66352	12.1023	7.29867	3.86858	4.46401	3.57333	3.25525	2.432	2.78814	3.17009	5.59573	4.40455	3.43334	2.45122	1.16144	13.7283	1.91585	0.565182	2.45293	2.92438	8.88076	2.9372	5.61431	6.94601	7.40918	9.2383	7.51757	3.82167	2.05314	4.47774
36	5.44195	2.66613	5.6799	5.34924	9.43652	8.26903	7.38318	5.69264	4.60037	6.54987	4.03147	6.05297	7.039	5.60192	4.49436	6.50671	5.38934	1.0036	-0.388222	3.47116	11.8752	6.81744	4.18457	5.32502	3.48133	4.17628	2.95333	3.48113	2.93382	6.71941	4.97296	3.7978	2.55617	0.724778	14.4091	2.97639	1.22427	2.4728	3.49208	9.66219	3.16398	5.83012	8.04343	8.40827	11.3895	8.0092	4.52278	2.53064	4.58961
37	6.26371	2.74961	6.49473	6.38736	10.4972	9.56418	8.67291	6.90455	5.53464	7.62482	4.84491	7.126	8.042	6.48818	5.58027	7.05873	5.71645	1.426	0.2	4.55209	11.7268	6.59918	4.95336	6.39573	3.783	5.28282	3.793	4.51427	3.24209	7.75173	5.73045	4.40973	3.12055	0.764	14.7845	4.22764	2.30209	2.88191	4.37518	10.5949	3.66182	6.482	9.48545	9.59409	13.65	8.50718	5.524	3.26191	5.149
38	7.24874	2.7537	7.48883	7.35422	11.3252	10.6785	9.96908	8.03515	6.70095	8.84258	5.86234	8.27121	8.975	7.65255	6.8654	7.88779	5.97081	2.24024	1.25967	5.74875	11.7097	6.65643	5.9811	7.45376	4.41033	6.46689	4.87422	5.72557	4.02942	8.61773	6.54698	5.17971	4.02322	1.28778	14.7988	5.50303	3.653	3.59611	5.42409	11.6055	4.46031	7.52761	11.1454	10.7395	15.2956	8.83655	6.59889	4.16492	6.00703
39	8.23761	2.65341	8.48283	8.0743	11.8377	11.4994	11.0721	8.97652	7.88959	10.0237	6.89381	9.325	9.801	8.90582	8.23006	8.86516	5.84085	3.32684	2.70144	6.85354	11.766	6.90782	7.0581	8.31949	5.23833	7.52951	6.09156	6.93398	5.14821	9.23762	7.31288	6.03029	5.11548	2.18444	14.465	6.64812	5.09273	4.51641	6.48823	12.5832	5.60744	8.81938	12.7447	11.7016	15.7487	8.75871	7.52044	5.009	6.99507
40	9.0694	2.47206	9.27961	8.41955	11.9968	11.9543	11.8355	9.63682	8.89979	10.9964	7.75942	10.1875	10.495	10.0776	9.52139	9.87242	5.00991	4.57555	4.30167	7.56491	11.6836	7.25718	8.05112	8.81618	6.16733	8.18776	7.273	7.85058	6.42955	9.51842	7.89845	6.81833	6.20458	3.377	13.8028	7.51273	6.38709	5.4883	7.37648	13.403	6.97967	10.1815	13.8646	12.3982	14.9472	8.08245	8.06533	5.457	7.96691
41	9.59137	2.31746	9.65193	8.34467	11.7696	11.9808	12.1798	9.90915	9.59891	11.6088	8.26734	10.7804	11.021	11.0408	10.5827	10.8125	3.29144	5.86165	5.68033	7.50497	11.1362	7.63077	8.81849	8.83213	7.04444	8.16972	8.14122	8.11527	7.67958	9.35879	8.1371	7.27388	6.9942	4.70367	12.81	7.96921	7.23382	6.31476	7.85701	13.9594	8.33748	11.4464	14.1611	12.7388	12.9854	6.67888	8.00244	5.33032	8.79842
42	9.66514	2.36733	9.34507	7.84893	11.0631	11.5182	12.0251	9.71485	9.90101	11.6557	8.24426	11.0334	11.336	11.7115	11.3108	11.5824	0.739111	7.00007	6.44922	6.33194	9.72491	7.96709	9.10902	8.23684	7.67667	7.27603	8.399	7.40896	8.62939	8.6169	7.85185	7.05467	7.09541	5.84644	11.498	7.97988	7.36436	6.73201	7.72371	14.167	9.4139	12.4195	13.5039	12.6105	9.84892	4.44663	7.13467	4.45482	9.38314
43	9.19489	2.76751	8.10509	6.88118	9.77464	10.4861	11.2228	8.959	9.77412	10.9532	7.56394	10.8769	11.427	12.0495	11.6784	12.059	-2.31348	7.77067	6.299	3.86058	7.06936	8.17867	8.70494	6.92797	7.86333	5.33094	7.84833	5.53397	8.97791	7.07385	6.83761	5.86879	6.09703	6.412	9.94309	7.59273	6.70355	6.45582	6.8237	13.9303	10.0176	12.8719	11.9338	11.8673	5.64676	1.44194	5.27267	2.63724	9.65664
44	8.12511	3.50064	5.77494	5.36362	7.9327	8.86991	9.67017	7.56452	9.19122	9.46204	6.04177	10.1766	11.286	12.0035	11.634	12.1185	-5.32251	7.99013	4.99067	0.284061	3.13682	8.11618	7.40484	4.77767	7.41478	2.29271	6.37489	2.54879	8.50564	4.54283	4.79344	3.48587	3.53557	6.02344	8.23313	6.7983	5.193	5.2131	5.01044	13.1327	10.0287	12.6007	9.64743	10.3735	0.909293	-1.88177	2.33211	-0.0899394	9.57383
45	6.46989	4.39131	2.49033	3.32378	5.743	6.817	7.45422	5.596	8.03044	7.34933	3.55767	8.833	10.794	11.4613	11.0281	11.6398	-7.746	7.52233	2.53667	-3.70144	-1.461	7.59833	5.05933	1.68289	6.08256	-1.423	3.85644	-1.03978	7.13867	1.17933	1.66389	0.111333	-0.423333	4.35633	6.43689	5.50267	2.701	2.85922	2.26744	11.706	9.33356	11.5219	6.97022	8.169	-3.50044	-4.77756	-1.37544	-3.28756	9.04478
46	4.3695	5.18787	-1.21164	0.976909	3.50045	4.60009	4.85855	3.30764	6.17955	4.96209	0.286636	6.935	9.777	10.3357	9.77064	10.5509	-9.25773	6.29191	-0.58	-7.19945	-5.68373	6.38636	1.75855	-2.06527	3.646	-4.99009	0.389	-4.42318	4.99618	-2.39527	-2.03536	-3.51573	-4.81191	1.394	4.48473	3.68364	-0.637364	-0.336091	-1.02555	9.75209	7.88973	9.73373	4.27891	5.524	-6.82464	-6.68418	-5.071	-6.25191	7.98564
47	2.10279	5.65544	-4.58749	-1.30771	1.46242	2.50655	2.24315	1.052	3.70363	2.70439	-3.20104	4.76021	8.214	8.69944	8.01761	8.9379	-9.82099	4.37304	-3.45811	-9.5691	-8.73045	4.19288	-1.95139	-5.64243	0.292111	-7.63352	-3.35111	-6.91545	2.40948	-5.41831	-5.49704	-6.5368	-8.56207	-2.24189	2.18198	1.51985	-4.21609	-3.67694	-4.14824	7.56851	5.85314	7.51412	1.89416	2.892	-8.71128	-7.42846	-7.782	-8.37264	6.42354
48	0.00657337	5.67868	-7.03594	-3.13879	-0.187636	0.737333	-0.0544242	-0.85703	0.900737	0.859343	-6.17885	2.63376	6.316	6.79641	6.11576	7.05694	-9.60001	2.06169	-5.36967	-10.6496	-10.3395	0.992232	-5.24493	-8.12605	-3.02478	-9.00324	-6.41956	-8.20177	-0.138303	-7.38057	-8.02643	-8.40483	-10.9825	-5.48233	-0.496879	-0.616576	-7.26873	-6.38792	-6.41942	5.50418	3.56733	5.2469	-0.0130909	0.586636	-9.24395	-7.20564	-9.13978	-9.38872	4.51523
49	-1.6431	5.29893	-8.34309	-4.23436	-1.32982	-0.612182	-1.77864	-2.20682	-1.73945	-0.483485	-8.14576	0.803333	4.399	4.91452	4.39315	5.21658	-8.80527	-0.168848	-6.115	-10.6471	-10.7217	-2.6603	-7.46655	-9.24633	-5.486	-9.22888	-8.26567	-8.36742	-2.168	-8.18867	-9.322	-9.06773	-11.9964	-7.65833	-3.14661	-2.31482	-9.01782	-7.99052	-7.50618	3.77667	1.42476	3.27315	-1.40558	-1.22791	-8.76148	-6.35248	-9.25067	-9.40942	2.51115
50	-2.70954	4.66171	-8.66698	-4.50662	-1.92339	-1.49667	-2.80207	-2.91688	-3.74672	-1.33988	-8.99683	-0.609667	2.699	3.24962	2.99577	3.63855	-7.63511	-1.87254	-5.93144	-9.89867	-10.2432	-5.88556	-8.39025	-9.20956	-6.74978	-8.66108	-8.829	-7.73359	-3.4007	-8.04767	-9.50865	-8.79268	-11.9617	-8.58189	-5.13818	-3.33112	-9.37364	-8.4723	-7.52531	2.4317	-0.258071	1.75889	-2.27154	-2.46382	-7.62541	-5.14087	-8.48044	-8.74855	0.687323
51	-3.18947	3.92504	-8.29122	-4.06453	-2.0053	-1.89436	-3.13459	-3.04567	-4.85989	-1.72331	-8.92119	-1.57035	1.329	1.87992	1.93382	2.42335	-6.25507	-2.82647	-5.18144	-8.69041	-9.22045	-7.92571	-8.16488	-8.44535	-6.95144	-7.6184	-8.42511	-6.62914	-3.81967	-7.22956	-8.91922	-7.88488	-11.2795	-8.45411	-6.03769	-3.65979	-8.75018	-8.09876	-6.82312	1.46883	-1.30355	0.680596	-2.59224	-3.08182	-6.09814	-3.72968	-7.20711	-7.70329	-0.718232
52	-3.16712	3.20982	-7.43682	-3.14864	-1.66991	-1.83255	-2.87785	-2.723	-5.13848	-1.64415	-8.20155	-2.0747	0.366	0.833758	1.22442	1.55958	-4.76042	-3.07794	-4.135	-7.2117	-7.868	-8.55533	-7.19088	-7.30918	-6.403	-6.33079	-7.45067	-5.27942	-3.59409	-5.96394	-7.83918	-6.61206	-10.2291	-7.64033	-5.92073	-3.43555	-7.56045	-7.20318	-5.73442	0.917364	-1.75139	-0.0415152	-2.39191	-3.10164	-4.33576	-2.21042	-5.68133	-6.45561	-1.54582
53	-2.74586	2.59383	-6.24324	-1.96082	-1.03445	-1.38348	-2.18411	-2.08442	-4.81637	-1.13845	-7.05445	-2.137	-0.139	0.158929	0.889798	1.02425	-3.18474	-2.8001	-2.93311	-5.56677	-6.31273	-8.08665	-5.81418	-6.00528	-5.35511	-4.91302	-6.19756	-3.78506	-2.90652	-4.40409	-6.45989	-5.13714	-8.94451	-6.46789	-5.1694	-2.79997	-6.06882	-6.01028	-4.45083	0.789212	-1.7553	-0.407919	-1.74504	-2.58309	-2.43216	-0.639061	-4.01556	-5.10722	-1.77552
54	-2.00887	2.12256	-4.80266	-0.632909	-0.18597	-0.635182	-1.18128	-1.25358	-4.08226	-0.281051	-5.59877	-1.81102	-0.224	-0.0765657	0.935091	0.854364	-1.58032	-2.14652	-1.63444	-3.8239	-4.64773	-6.92545	-4.21851	-4.62654	-3.97267	-3.40999	-4.81778	-2.1941	-1.89067	-2.66173	-4.92694	-3.54046	-7.48825	-5.12033	-4.08894	-1.84773	-4.39836	-4.63277	-3.05233	1.05352	-1.41617	-0.376636	-0.750333	-1.61873	-0.448646	0.949	-2.26089	-3.70978	-1.51234
55	-1.02579	1.81462	-3.19936	0.744818	0.813545	0.331818	0.0371818	-0.323455	-3.05882	0.831273	-3.92055	-1.18136	0.043	0.134727	1.33482	1.08055	-0.0260909	-1.225	-0.258	-2.03836	-2.96155	-5.37827	-2.51382	-3.20745	-2.379	-1.85173	-3.365	-0.54	-0.643455	-0.822636	-3.316	-1.89127	-5.93164	-3.645	-2.84982	-0.650273	-2.62036	-3.14064	-1.57	1.65891	-0.786727	0.0380909	0.482273	-0.339273	1.55164	2.50955	-0.463	-2.292	-0.871273
56	0.139387	1.65403	-1.54744	2.12189	1.89233	1.438	1.36667	0.65	-1.85289	2.09289	-2.10889	-0.335889	0.622	0.713667	2.04167	1.683	1.41378	-0.106667	1.18644	-0.267778	-1.355	-3.61433	-0.759222	-1.77089	-0.671111	-0.280667	-1.83056	1.11767	0.773667	1.04011	-1.656	-0.261444	-4.37411	-2.02433	-1.53333	0.721	-0.804	-1.57444	-0.0464444	2.54578	0.101	0.791889	1.83833	1.121	3.48189	3.97833	1.31022	-0.891667	0.0671111
57	1.41984	1.59186	0.0232222	3.45183	2.98579	2.5907	2.71871	1.63152	-0.553465	3.38976	-0.239859	0.651465	1.467	1.58534	3.00322	2.60594	2.70009	1.15353	2.65667	1.4029	0.0600909	-1.72204	1.00813	-0.354626	1.04889	1.2406	-0.229444	2.684	2.29018	2.85426	0.0158889	1.28518	-2.92125	-0.327667	-0.160131	2.19509	0.977273	0.00871717	1.45707	3.63513	1.20693	1.82108	3.21207	2.64973	5.2593	5.29779	2.97156	0.436697	1.22719
58	2.74495	1.57063	1.42436	4.67579	4.035	3.70555	4.03497	2.58618	0.793636	4.617	1.60224	1.71512	2.51	2.69788	4.14333	3.77164	3.80967	2.51521	4.08433	2.89873	1.24827	0.252727	2.73097	0.993091	2.698	2.65524	1.39133	4.07412	3.81973	4.54876	1.64315	2.69439	-1.64567	1.34433	1.26212	3.70145	2.66055	1.51779	2.88276	4.83136	2.45018	3.03618	4.52	4.12645	6.82788	6.43215	4.451	1.64755	2.53655
59	4.04203	1.55543	2.61248	5.75414	4.98527	4.7157	5.2793	3.46858	2.14446	5.70395	3.32782	2.7906	3.667	3.95976	5.35816	5.0861	4.74031	3.93219	5.39256	4.17299	2.19655	2.25548	4.33378	2.23135	4.19578	3.92954	2.96067	5.25335	5.2837	6.06784	3.1541	3.93773	-0.555899	2.90189	2.70017	5.16464	4.17827	2.86669	4.18102	6.04148	3.72613	4.34628	5.68766	5.45955	8.16368	7.37656	5.70989	2.70314	3.92762
60	5.24864	1.54035	3.56757	6.67438	5.81261	5.5763	6.42983	4.23985	3.42527	6.61079	4.87448	3.81144	4.85	5.24491	6.55191	6.44684	5.51732	5.34159	6.51978	5.21682	2.91836	4.20093	5.7614	3.3284	5.49244	5.044	4.40956	6.22576	6.61573	7.37273	4.50707	5.01133	0.358808	4.28467	4.10177	6.51427	5.50118	4.00284	5.32373	7.18758	4.94482	5.6582	6.65131	6.59664	9.27709	8.15615	6.73711	3.56762	5.34492
61	6.32312	1.53545	4.30191	7.44427	6.51045	6.27455	7.45642	4.89127	4.57318	7.33936	6.20524	4.72964	5.99	6.44006	7.6557	7.75861	6.18145	6.676	7.44467	6.06097	3.47309	5.98836	6.97573	4.27921	6.57267	5.98842	5.69333	7.02458	7.76309	8.44561	5.68582	5.92103	1.11052	5.45533	5.39894	7.69909	6.64318	4.91109	6.30667	8.2193	6.05048	6.88179	7.38909	7.524	10.1953	8.80027	7.54667	4.24664	6.74027
62	7.24888	1.54735	4.8647	8.08295	7.09397	6.83745	8.33308	5.44067	5.56358	7.93476	7.30746	5.54208	7.043	7.46766	8.62109	8.95821	6.76766	7.87896	8.17133	6.76224	3.93891	7.56309	7.98138	5.11374	7.44233	6.77208	6.79944	7.71002	8.69594	9.29228	6.69109	6.68739	1.73727	6.40111	6.53723	8.69024	7.62718	5.61745	7.14533	9.12443	7.02349	7.96313	7.92112	8.25764	10.9477	9.34267	8.17533	4.82078	8.06237
63	8.032	1.57095	5.32942	8.61991	7.61288	7.30279	9.06131	5.91621	6.39444	8.44425	8.20249	6.26194	7.986	8.29782	9.42754	10.0211	7.31916	8.9146	8.72822	7.38764	4.37564	8.90801	8.80849	5.86309	8.13033	7.43763	7.74878	8.33867	9.417	9.9466	7.54044	7.34981	2.28904	7.138	7.5048	9.4813	8.47673	6.17637	7.87417	9.91811	7.85754	8.88711	8.29039	8.83509	11.5661	9.82774	8.67333	5.36533	9.26932
64	8.69531	1.59307	5.75673	9.09109	8.10936	7.70236	9.66473	6.35373	7.07527	8.89718	8.93064	6.90709	8.813	8.95309	10.0925	10.9344	7.88327	9.77082	9.186	7.99227	4.81745	10.0181	9.49109	6.57173	8.691	8.03709	8.577	8.94509	9.95845	10.4702	8.26191	7.96055	2.82164	7.703	8.32173	10.1001	9.21891	6.64155	8.53227	10.6189	8.54691	9.67727	8.55018	9.29727	12.086	10.2925	9.102	5.92636	10.3318
65	9.26983	1.60486	6.18016	9.51959	8.59827	8.05639	10.1698	6.77433	7.65231	9.32602	9.55155	7.49274	9.529	9.48541	10.6457	11.702	8.48166	10.4599	9.62878	8.61889	5.28818	10.9164	10.0684	7.26668	9.18411	8.60592	9.30178	9.55731	10.371	10.9305	8.88789	8.56727	3.37901	8.15389	9.03251	10.603	9.88791	7.07998	9.16374	11.2402	9.11241	10.3796	8.74578	9.68318	12.5445	10.7565	9.52167	6.52895	11.2441
66	9.78461	1.60575	6.61723	9.92261	9.0973	8.37082	10.6083	7.1927	8.17895	9.75766	10.1223	8.035	10.145	9.94526	11.1133	12.3547	9.10364	11.0111	10.0919	9.27732	5.79982	11.644	10.5865	7.96178	9.66722	9.15652	9.96222	10.2051	10.7016	11.3685	9.45056	9.19069	3.9701	8.57056	9.67703	11.0325	10.5115	7.55195	9.7847	11.79	9.57393	11.025	8.90255	10.0332	12.9728	11.234	9.96344	7.18297	12.0276
67	10.2605	1.59811	7.084	10.3157	9.615	8.656	11.003	7.63	8.68433	10.1963	10.673	8.54667	10.67	10.359	11.5217	12.9083	9.72433	11.4513	10.5857	9.952	6.349	12.2457	11.0857	8.65667	10.1647	9.69567	10.5863	10.9	10.981	11.8037	9.97633	9.83067	4.58067	8.97933	10.2713	11.414	11.12	8.08067	10.4033	12.2753	9.953	11.614	9.04067	10.38	13.3853	11.7357	10.433	7.882	12.712
68	10.7108	1.58449	7.59866	10.7118	10.1405	8.93148	11.3526	8.09761	9.15356	10.6428	11.2124	9.03158	11.113	10.7177	11.8966	13.3617	10.3257	11.803	11.1083	10.6284	6.93273	12.7584	11.5799	9.33979	10.6871	10.2304	11.187	11.6358	11.2314	12.2524	10.4799	10.4805	5.20216	9.39711	10.8237	11.7714	11.7527	8.65868	11.0163	12.7061	10.2778	12.1403	9.18448	10.7349	13.7961	12.2615	10.9219	8.61721	13.3232
69	11.1444	1.56592	8.16326	11.1245	10.6692	9.22173	11.6524	8.59615	9.58602	11.1023	11.7445	9.49551	11.495	11.0108	12.2624	13.7156	10.9093	12.0923	11.6372	11.2949	7.54618	13.2112	12.0688	10.0046	11.2366	10.767	11.7676	12.385	11.4642	12.7107	10.9697	11.1357	5.82889	9.83433	11.3498	12.1238	12.412	9.2696	11.6177	13.0921	10.5737	12.6059	9.35564	11.0929	14.2165	12.7766	11.4063	9.37564	13.8774
70	11.5665	1.54215	8.76118	11.5593	11.1988	9.54309	11.9139	9.12891	10.0396	11.5712	12.2685	9.94948	11.836	11.2455	12.6362	13.9772	11.4849	12.3418	12.145	11.9336	8.19036	13.6189	12.5585	10.6543	11.8037	11.3024	12.3267	13.1198	11.6846	13.1535	11.4542	11.7822	6.45591	10.2863	11.8552	12.4785	13.0835	9.89106	12.2127	13.4367	10.8619	13.0152	9.55767	11.4466	14.64	13.2424	11.869	10.1385	14.3841
71	11.9779	1.51246	9.38068	12.0126	11.7164	9.89994	12.159	9.69733	10.5622	12.0461	12.7666	10.4049	12.156	11.4411	13.0178	14.1579	12.0426	12.5583	12.6152	12.5306	8.86455	13.9776	13.0374	11.2929	12.3608	11.8383	12.8669	13.8222	11.9042	13.5578	11.9353	12.3811	7.08344	10.7411	12.3336	12.8332	13.7471	10.502	12.8038	13.7493	11.169	13.3784	9.78292	11.8066	15.0576	13.6662	12.3169	10.8922	14.8502
72	12.379	1.47617	10.0203	12.4806	12.2205	10.2965	12.4085	10.2862	11.1337	12.5369	13.2077	10.8669	12.458	11.6112	13.392	14.2748	12.5657	12.7537	13.0323	13.0866	9.56482	14.2936	13.4732	11.9214	12.8861	12.3865	13.3918	14.4775	12.121	13.9225	12.4244	12.9193	7.71983	11.1893	12.7739	13.1706	14.3847	11.0885	13.3796	14.0467	11.5067	13.7219	10.0264	12.1898	15.4742	14.0861	12.766	11.6372	15.2839
73	12.7745	1.43487	10.6723	12.9591	12.718	10.7322	12.6746	10.8703	11.7095	13.0325	13.5946	11.3319	12.722	11.7617	13.7526	14.354	13.0619	12.948	13.395	13.6175	10.281	14.5753	13.8693	12.5482	13.412	12.9514	13.906	15.0797	12.3339	14.2678	12.9224	13.4049	8.36364	11.625	13.189	13.4787	14.9825	11.6602	13.9312	14.3449	11.8684	14.0559	10.2924	12.6049	15.8979	14.5162	13.239	12.3742	15.6903
74	13.1714	1.39271	11.3364	13.433	13.2002	11.1872	12.9597	11.4427	12.2699	13.5038	13.9593	11.8	12.959	11.9035	14.1049	14.4218	13.5389	13.1539	13.7498	14.1366	11.001	14.8454	14.2654	13.1824	13.9674	13.5289	14.4128	15.6384	12.5647	14.6067	13.4208	13.8604	8.99878	12.076	13.6041	13.7803	15.5355	12.2451	14.4527	14.6445	12.2509	14.3765	10.5916	13.0487	16.3338	14.9585	13.7543	13.0868	16.0664
75	13.5741	1.35262	12.0168	13.8896	13.6592	11.6458	13.2625	12.0057	12.8031	13.9448	14.3229	12.2785	13.217	12.0514	14.4566	14.4981	13.9966	13.3719	14.1473	14.6357	11.7115	15.1269	14.6865	13.8183	14.5481	14.1062	14.9101	16.1407	12.8396	14.9503	13.9147	14.3203	9.62795	12.5633	14.0306	14.0992	16.0435	12.8546	14.9478	14.9411	12.6603	14.6919	10.9329	13.5164	16.7672	15.4344	14.303	13.7628	16.4109
76	13.985	1.31551	12.7107	14.3295	14.1088	12.1117	13.5839	12.5493	13.2926	14.3603	14.6953	12.7906	13.523	12.2254	14.8146	14.5951	14.4354	13.6031	14.5957	15.103	12.4043	15.4216	15.1278	14.4318	15.1627	14.6715	15.4087	16.572	13.1789	15.3151	14.3985	14.7865	10.264	13.093	14.4696	14.4479	16.5123	13.4847	15.4238	15.2355	13.1075	15.0125	11.3157	14.013	17.1811	15.952	14.8787	14.4135	16.7344
77	14.4039	1.2828	13.4054	14.7598	14.568	12.5915	13.9193	13.0656	13.7467	14.7566	15.0854	13.3496	13.854	12.4425	15.1795	14.7177	14.8599	13.8485	15.0774	15.548	13.0799	15.7272	15.5863	15.0019	15.8031	15.2123	15.9084	16.9636	13.5841	15.7097	14.868	15.2502	10.9096	13.6677	14.9198	14.8181	16.9526	14.1212	15.8579	15.5284	13.5819	15.3396	11.7409	14.5388	17.5684	16.4976	15.4716	15.0479	17.0459
78	14.827	1.25442	14.0822	15.1823	15.029	13.0903	14.2618	13.565	14.189	15.1548	15.498	13.941	14.192	12.7058	15.5382	14.8662	15.2684	14.1088	15.5736	15.9798	13.74	16.0436	16.0652	15.5436	16.4487	15.7201	16.3796	17.3523	14.054	16.1282	15.3187	15.708	11.5659	14.2749	15.3789	15.1863	17.371	14.7522	16.2266	15.8118	14.064	15.672	12.2097	15.083	17.9274	17.0513	16.0721	15.6534	17.3418
79	15.2507	1.22831	14.7311	15.5964	15.4755	13.6103	14.6049	14.0585	14.6383	15.5624	15.9206	14.5423	14.538	13.0095	15.8735	15.0391	15.663	14.3912	16.0787	16.3867	14.3808	16.3699	16.5514	16.0745	17.08	16.1952	16.806	17.7461	14.5901	16.5616	15.7505	16.1401	12.2328	14.894	15.842	15.5501	17.758	15.357	16.5384	16.0782	14.5537	15.9981	12.7208	15.6328	18.2563	17.5956	16.6657	16.2233	17.6187
80	15.6708	1.20294	15.3416	16.0021	15.9122	14.1397	14.9371	14.5511	15.0868	15.9592	16.3429	15.1353	14.887	13.3487	16.1829	15.2342	16.0351	14.6998	16.5787	16.7521	14.9977	16.7019	17.0283	16.5785	17.6784	16.647	17.1896	18.1267	15.1742	17.005	16.1699	16.5152	12.9041	15.4977	16.3055	15.9151	18.1125	15.9285	16.8313	16.3242	15.055	16.3157	13.2625	16.1648	18.557	18.1163	17.2348	16.7668	17.8731
81	16.0816	1.17817	15.9153	16.392	16.3411	14.6621	15.2533	15.0418	15.5177	16.3285	16.7483	15.6993	15.237	13.7235	16.4786	15.4481	16.3782	15.0355	17.0549	17.0779	15.5797	17.0303	17.4976	17.0384	18.2191	17.0863	17.536	18.4804	15.7724	17.45	16.5851	16.8193	13.5661	16.0597	16.778	16.2783	18.4322	16.4694	17.1169	16.5599	15.5633	16.6413	13.8237	16.6557	18.8334	18.6058	17.7666	17.2789	18.1032
82	16.4783	1.15364	16.4665	16.75	16.7483	15.17	15.5507	15.5162	15.9436	16.6472	17.1181	16.2228	15.584	14.1241	16.7651	15.6742	16.7002	15.3995	17.499	17.3783	16.115	17.3637	17.9511	17.4492	18.68	17.518	17.851	18.7969	16.3571	17.8855	16.9965	17.0772	14.2163	16.576	17.2522	16.6396	18.7191	16.9805	17.3908	16.8051	16.0642	16.9688	14.39	17.0895	19.0838	19.0535	18.243	17.7398	18.3178
83	16.8546	1.1294	16.9907	17.0694	17.1242	15.6614	15.8201	15.9627	16.3811	16.8949	17.4643	16.6991	15.925	14.5399	17.0449	15.9123	16.9967	15.7934	17.9048	17.6588	16.5976	17.7064	18.3754	17.8038	19.0452	17.9347	18.1352	19.0575	16.9112	18.3016	17.4018	17.3016	14.8546	17.0461	17.7042	16.9919	18.9764	17.4631	17.6549	17.0626	16.524	17.2694	14.9492	17.4557	19.2995	19.4377	18.6449	18.1481	18.5167
84	17.2041	1.10583	17.4705	17.3416	17.4694	16.1353	16.0633	16.3758	16.8076	17.0785	17.797	17.1197	16.256	14.9665	17.3307	16.1693	17.2625	16.2012	18.2612	17.9156	17.0275	18.0385	18.7755	18.087	19.3039	18.3242	18.3934	19.262	17.4148	18.6894	17.7977	17.4983	15.4644	17.467	18.1169	17.3149	19.2049	17.9159	17.9048	17.3198	16.9211	17.5313	15.4883	17.7639	19.4717	19.7363	18.968	18.5111	18.6867
85	17.5224	1.08259	17.8981	17.5556	17.7843	16.5864	16.2858	16.754	17.1975	17.2123	18.1074	17.4743	16.576	15.3965	17.6276	16.4419	17.5005	16.5922	18.5543	18.1492	17.4185	18.3493	19.1501	18.3076	19.436	18.6815	18.6287	19.4249	17.8563	19.0418	18.1729	17.6718	16.0308	17.8303	18.4863	17.5852	19.399	18.3401	18.1341	17.566	17.2602	17.7584	15.9906	18.0313	19.5998	19.9363	19.2053	18.8196	18.8191
86	17.8073	1.06002	18.2718	17.7114	18.0661	17.008	16.4913	17.1132	17.5387	17.2966	18.3871	17.7546	16.891	15.8293	17.9395	16.7262	17.7063	16.9487	18.781	18.3617	17.7857	18.6492	19.4746	18.4713	19.4638	18.9967	18.8333	19.5566	18.2363	19.3574	18.5292	17.8406	16.5727	18.1317	18.7946	17.7956	19.5543	18.733	18.3474	17.8098	17.5507	17.9537	16.4496	18.2658	19.6867	20.0485	19.3622	19.0573	18.9058
87	18.0601	1.04053	18.5906	17.8275	18.3136	17.3972	16.6731	17.4709	17.8202	17.3396	18.6372	17.9612	17.183	16.267	18.2741	17.0213	17.8763	17.2806	18.9482	18.5541	18.1395	18.9403	19.7234	18.5797	19.4227	19.2609	18.9928	19.6679	18.5545	19.6529	18.8702	18.0399	17.1238	18.37	19.0247	17.9593	19.6661	19.099	18.5411	18.0665	17.7977	18.1165	16.8752	18.4709	19.7267	20.0962	19.4478	19.2219	18.9465
88	18.2835	1.0283	18.8542	17.914	18.5303	17.7497	16.8218	17.8174	18.0366	17.3548	18.863	18.1044	17.454	16.7133	18.6236	17.3177	18.0169	17.6021	19.0693	18.7359	18.4835	19.2276	19.89	18.6339	19.3393	19.4871	19.0897	19.7633	18.8005	19.9485	19.1859	18.2822	17.688	18.5547	19.1805	18.0994	19.7439	19.449	18.7469	18.3293	18.0083	18.2421	17.2745	18.6495	19.7134	20.0929	19.478	19.3284	18.9448
89	18.4798	1.02466	19.0592	17.9676	18.713	18.0583	16.974	18.1383	18.1977	17.348	19.0673	18.1996	17.744	17.1643	18.9697	17.5988	18.1309	17.9133	19.1438	18.9104	18.809	19.5274	19.9776	18.6366	19.241	19.7032	19.111	19.8439	18.956	20.243	19.471	18.5701	18.2481	18.6968	19.2737	18.237	19.808	19.7636	19.0358	18.5678	18.1948	18.337	17.6447	18.787	19.6612	20.0417	19.4711	19.3893	18.9271
90	18.6483	1.03028	19.223	18.0061	18.8488	18.3231	17.15	18.4369	18.3163	17.3192	19.2442	18.2633	18.054	17.5916	19.2944	17.8513	18.2068	18.2121	19.1711	19.0648	19.1071	19.855	19.9989	18.5953	19.133	19.9173	19.0781	19.9048	19.014	20.5097	19.7382	18.9187	18.7865	18.7932	19.3087	18.3831	19.868	20.0218	19.3947	18.7621	18.3639	18.4129	17.9745	18.8445	19.5993	19.9494	19.428	19.4254	18.925
91	18.7825	1.04582	19.3608	18.0509	18.9269	18.5374	17.3136	18.7215	18.413	17.2705	19.3728	18.3055	18.343	17.9549	19.5834	18.0555	18.2347	18.4921	19.148	19.1836	19.3782	20.2001	19.971	18.5145	19	20.1112	19.021	19.9241	18.9735	20.7156	19.9929	19.3447	19.2803	18.839	19.2899	18.5295	19.9095	20.2211	19.7442	18.9064	18.5051	18.468	18.2543	18.7955	19.5385	19.8225	19.343	19.4487	18.9477
92	18.8708	1.07182	19.4723	18.0924	18.94	18.6855	17.4317	18.993	18.5106	17.2031	19.4351	18.323	18.577	18.2214	19.8245	18.1805	18.2089	18.7386	19.0752	19.2603	19.6065	20.519	19.9191	18.3908	18.8199	20.2532	18.9442	19.8873	18.8364	20.8322	20.2244	19.8284	19.7076	18.8426	19.2377	18.6544	19.9032	20.3634	20.0246	18.996	18.5984	18.4799	18.4867	18.613	19.4742	19.6558	19.2077	19.4477	18.9785
93	18.8989	1.10876	19.547	18.1026	18.8768	18.7467	17.4791	19.2451	18.6063	17.1087	19.4377	18.3017	18.73	18.373	19.9994	18.2135	18.1283	18.9301	18.9674	19.2874	19.7799	20.7793	19.8418	18.2201	18.5732	20.3281	18.8384	19.791	18.6108	20.8463	20.4143	20.3136	20.046	18.8123	19.1689	18.7348	19.8261	20.4493	20.2205	19.0202	18.6277	18.417	18.676	18.2665	19.4049	19.4368	18.9972	19.411	18.9894
94	18.8529	1.1562	19.5792	18.0611	18.7348	18.6977	17.448	19.4654	18.6628	16.9845	19.3902	18.2263	18.79	18.4159	20.0955	18.1536	18.0126	19.0505	18.79	19.2474	19.9006	20.9728	19.7228	18.0022	18.2397	20.3464	18.6787	19.6267	18.3011	20.7546	20.5482	20.7445	20.2584	18.755	19.0676	18.7474	19.6528	20.4652	20.3274	18.9808	18.5792	18.2528	18.8177	17.7178	19.3361	19.1527	18.695	19.3334	18.9374
95	18.7229	1.21488	19.5611	17.965	18.5118	18.5162	17.3396	19.6388	18.64	16.8249	19.2831	18.0794	18.752	18.3791	20.1106	18.0075	17.8978	19.0979	18.502	19.1236	19.9645	21.0807	19.5504	17.7193	17.8206	20.3178	18.4267	19.385	17.9017	20.5658	20.6233	21.0852	20.3296	18.6994	18.8856	18.674	19.355	20.3878	20.327	18.9121	18.4353	17.9806	18.9191	16.9493	19.2807	18.7856	18.3094	19.2024	18.7735
96	18.5038	1.28701	19.4813	17.8266	18.2151	18.2048	17.1386	19.7632	18.5202	16.5965	19.1062	17.8363	18.627	18.2753	20.0438	17.7723	17.7997	19.073	18.1098	18.9019	19.9561	21.0848	19.3209	17.346	17.3239	20.2411	18.0556	19.0566	17.4138	20.2895	20.6503	21.31	20.2301	18.6856	18.5954	18.5081	18.9218	20.2124	20.1781	18.8209	18.1714	17.5985	19.0161	15.971	19.2291	18.3224	17.8261	19.005	18.4637
97	18.1889	1.37623	19.3393	17.6318	17.8554	17.7742	16.8223	19.8397	18.3081	16.2758	18.8586	17.4626	18.425	18.1023	19.8965	17.4402	17.7006	18.9721	17.6327	18.5856	19.8615	20.9735	19.0356	16.8692	16.731	20.1115	17.554	18.6338	16.838	19.9072	20.6375	21.4051	19.9475	18.702	18.1608	18.2434	18.3535	19.9462	19.8115	18.6575	17.7676	17.0843	19.147	14.8088	19.1242	17.7721	17.183	18.7247	17.9836
98	17.7611	1.48499	19.1175	17.2973	17.4022	17.2277	16.3347	19.8592	18.0001	15.8818	18.5243	16.9043	18.121	17.8687	19.6602	16.9815	17.5438	18.7798	17.0664	18.1971	19.6755	20.7413	18.6847	16.3046	15.9927	19.9013	16.9153	18.1188	16.1419	19.3706	20.5283	21.3663	19.5003	18.6668	17.5145	17.8846	17.6373	19.5758	19.1431	18.3658	17.2262	16.3887	19.2921	13.5044	18.8663	17.1464	16.2838	18.3485	17.3194
99	17.1862	1.61365	18.7487	16.701	16.8019	16.5628	15.5978	19.7902	17.5585	15.4319	18.0609	16.0913	17.668	17.5641	19.3042	16.3545	17.2249	18.4454	16.3507	17.739	19.3819	20.3784	18.2304	15.672	15.044	19.5306	16.1222	17.504	15.254	18.623	20.1913	21.1678	18.9125	18.4541	16.5705	17.4315	16.7384	19.0684	18.112	17.9131	16.5564	15.4751	19.3653	12.0965	18.3324	16.4384	15.016	17.8799	16.4636
100	16.4147	1.76638	18.148	15.731	15.989	15.753	14.549	19.57	16.925	14.921	17.408	14.962	17.015	17.139	18.784	15.512	16.627	17.909	15.399	17.182	18.948	19.85	17.607	14.94	13.812	18.903	15.138	16.756	14.098	17.609	19.492	20.75	18.206	17.905	15.244	16.84	15.61	18.389	16.637	17.261	15.766	14.331	19.242	10.585	17.425	15.595	13.289	17.311	15.392
[truncated: 63 more columns]

[truncated: 37 more sheets: Rotation LHipFlex B4FaCoM, Rotation LKneeFlex B4FaCoM, Rotation LAnkleFlex B4FaCoM, Rotation RHipAbAd B4FaCoM, Rotation RHipRot B4FaCoM, Rotation RAnklePron B4FaCoM, Rotation LHipAbAd B4FaCoM, Rotation LHipRot B4FaCoM, Rotation LAnklePron B4FaCoM, Rotation PelvicTil B4FaCoM, Rotation PelvicObl B4FaCoM, Rotation PelvicRot B4FaCoM, LProgression B4FaCoM, RProgression B4FaCoM, Rotation TrunkTilt B4FaCoM, Rotation TrunkFlex B4FaCoM, Rotation TrunkRot B4FaCoM, Moment RHipFlex B4FaCoM, Moment RHipAbAd B4FaCoM, Moment RHipRot B4FaCoM …]
