# Supplementary material for: Lower limb muscle fatigue after uphill walking in children with unilateral spastic cerebral palsy
Source: PLoS One. 2022 Dec 6;17(12):e0278657. doi: 10.1371/journal.pone.0278657 (PMC9725134; doi:10.1371/journal.pone.0278657)
Supplement: S1 File — (ZIP) [file pone.0278657.s003.zip › Kinematics-individual files-part1/F05A1_ComfZ0001.xlsx]

## Sheet: gait A1ComfZ
Calculated gait parameters	mean	std	VC	max	min
Walking.Speed [m/s]	1.13	0	0	1.14	1.12
Cadans [1/m]	121.55	7.28	3.59	142.86	103.45
L.Stride.Time [s]	0.99	0.04	0.04	1.1	0.89	1	0.97	0.98	0.98	1.02	0.97	0.99	0.99	0.98	1.03	1.02	1.01	1.01	1	1	1	0.99	0.91	0.94	0.96	0.96	0.89	0.89	0.94	0.97	1.01	0.95	0.93	1.01	1.01	0.97	1	1.01	1.03	0.97	1.01	0.99	1.01	1.07	1.01	0.96	1.03	0.92	0.94
L.Step.Time [s]	0.51	0.02	0.04	0.58	0.46	0.51	0.5	0.49	0.52	0.55	0.5	0.49	0.5	0.52	0.52	0.53	0.54	0.53	0.52	0.52	0.52	0.49	0.48	0.5	0.52	0.49	0.47	0.47	0.5	0.5	0.52	0.47	0.48	0.52	0.52	0.5	0.52	0.49	0.52	0.49	0.54	0.51	0.54	0.55	0.53	0.51	0.52	0.47	0.49
L.Stance.Time [s]	0.58	0.03	0.05	0.65	0.5	0.59	0.57	0.58	0.57	0.61	0.58	0.58	0.59	0.55	0.61	0.59	0.6	0.58	0.57	0.57	0.58	0.58	0.5	0.53	0.56	0.56	0.51	0.5	0.52	0.55	0.59	0.55	0.54	0.59	0.59	0.57	0.59	0.59	0.61	0.57	0.57	0.57	0.58	0.62	0.58	0.55	0.6	0.52	0.53
L.Swing.Time [s]	0.41	0.02	0.04	0.47	0.37	0.41	0.4	0.4	0.41	0.41	0.39	0.41	0.4	0.43	0.42	0.43	0.41	0.43	0.43	0.43	0.42	0.41	0.41	0.41	0.4	0.4	0.38	0.39	0.42	0.42	0.42	0.4	0.39	0.42	0.42	0.4	0.41	0.42	0.42	0.4	0.44	0.42	0.43	0.45	0.43	0.41	0.43	0.4	0.41
L.Stance.Swing [1]	0.72	0.05	0.06	0.87	0.63	0.695	0.702	0.69	0.719	0.672	0.672	0.707	0.678	0.782	0.689	0.729	0.683	0.741	0.754	0.754	0.724	0.707	0.82	0.774	0.714	0.714	0.745	0.78	0.808	0.764	0.712	0.727	0.722	0.712	0.712	0.702	0.695	0.712	0.689	0.702	0.772	0.737	0.741	0.726	0.741	0.745	0.717	0.769	0.774
L.Bipedal [s]	0.08	0.02	0.21	0.13	0.05	0.07	0.1	0.09	0.07	0.08	0.09	0.09	0.08	0.1	0.08	0.07	0.08	0.07	0.08	0.08	0.1	0.07	0.06	0.06	0.08	0.07	0.05	0.05	0.06	0.09	0.1	0.05	0.09	0.09	0.09	0.08	0.1	0.12	0.06	0.06	0.09	0.05	0.1	0.09	0.05	0.11	0.07	0.07	0.06
L.Stride.Length [m]	1.12	0.06	0.05	1.28	0.99	1.196	1.049	1.102	1.15	1.187	1.063	1.157	1.042	1.133	1.249	1.133	1.179	1.116	1.173	1.144	1.103	1.033	1.055	1.093	1.025	1.096	1.037	1.025	1.09	1.146	1.143	1.105	1.038	1.152	1.132	1.111	1.145	1.097	1.161	1.099	1.156	1.168	1.133	1.153	1.145	1.097	1.136	1.062	1.085
L.Step.Length [m]	0.54	0.04	0.07	0.65	0.43	0.585	0.517	0.517	0.572	0.654	0.562	0.532	0.496	0.557	0.598	0.566	0.611	0.551	0.567	0.531	0.485	0.435	0.475	0.537	0.481	0.501	0.536	0.589	0.561	0.54	0.549	0.593	0.478	0.573	0.53	0.569	0.562	0.506	0.578	0.545	0.57	0.588	0.551	0.567	0.564	0.533	0.542	0.522	0.51
L.Step.Width [m]	0.18	0.06	0.31	0.31	0.02	0.194	0.174	0.245	0.196	0.171	0.202	0.253	0.223	0.196	0.202	0.26	0.209	0.153	0.221	0.196	0.225	0.234	0.252	0.273	0.22	0.246	0.252	0.247	0.04	0.202	0.155	0.146	0.064	0.071	0.081	0.143	0.054	0.079	0.158	0.077	0.064	0.111	0.061	0.056	0.147	0.068	0.072	0.145	0.022
L.foot.clear [cm]	1.98	1.5	0.76	8.23	0.48	1.242	0.773	1.011	0.93	0.805	0.849	0.784	0.655	3.617	1.138	1.73	1.071	2.12	2.513	2.563	1.093	0.901	4.978	3.657	1.737	1.26	2.104	4.399	5.803	1.785	0.64	2.005	1.295	1.483	0.547	1.354	1.024	2.185	0.958	1.541	2.756	2.08	2.878	1.8	2.023	2.408	1.484	2.153	1.541
R.Stride.Time [s]	0.99	0.04	0.04	1.1	0.89	0.98	0.99	0.95	0.99	1.02	1	0.98	0.96	1.03	1.01	1	1.02	1.01	1	1	1.02	0.92	0.92	0.94	0.99	0.91	0.89	0.91	0.97	0.99	1	0.92	0.97	1.01	0.99	0.98	1.04	1	1	0.96	1.02	0.98	1.06	1.03	0.98	1.02	0.97	0.92	0.96
R.Step.Time [s]	0.48	0.02	0.05	0.54	0.42	0.49	0.47	0.49	0.46	0.47	0.47	0.5	0.49	0.46	0.51	0.49	0.47	0.48	0.48	0.48	0.48	0.5	0.43	0.44	0.44	0.47	0.42	0.42	0.44	0.47	0.49	0.48	0.45	0.49	0.49	0.47	0.48	0.52	0.51	0.48	0.47	0.48	0.47	0.52	0.48	0.45	0.51	0.45	0.45
R.Stance.Time [s]	0.6	0.03	0.05	0.66	0.51	0.58	0.6	0.58	0.59	0.63	0.59	0.58	0.58	0.62	0.6	0.6	0.62	0.6	0.6	0.6	0.62	0.56	0.54	0.56	0.6	0.56	0.52	0.52	0.56	0.59	0.62	0.52	0.57	0.61	0.61	0.58	0.62	0.61	0.58	0.55	0.63	0.56	0.64	0.64	0.58	0.62	0.59	0.54	0.55
R.Swing.Time [s]	0.39	0.02	0.04	0.44	0.35	0.4	0.39	0.37	0.4	0.39	0.41	0.4	0.38	0.41	0.41	0.4	0.4	0.41	0.4	0.4	0.4	0.36	0.38	0.38	0.39	0.35	0.37	0.39	0.41	0.4	0.38	0.4	0.4	0.4	0.38	0.4	0.42	0.39	0.42	0.41	0.39	0.42	0.42	0.39	0.4	0.4	0.38	0.38	0.41
R.Stance.Swing [1]	0.66	0.04	0.06	0.78	0.54	0.69	0.65	0.638	0.678	0.619	0.695	0.69	0.655	0.661	0.683	0.667	0.645	0.683	0.667	0.667	0.645	0.643	0.704	0.679	0.65	0.625	0.712	0.75	0.732	0.678	0.613	0.769	0.702	0.656	0.623	0.69	0.677	0.639	0.724	0.745	0.619	0.75	0.656	0.609	0.69	0.645	0.644	0.704	0.745
R.Bipedal [s]	0.1	0.02	0.19	0.15	0.06	0.1	0.1	0.09	0.11	0.14	0.11	0.08	0.1	0.09	0.1	0.1	0.13	0.1	0.09	0.09	0.1	0.08	0.07	0.09	0.12	0.09	0.09	0.08	0.08	0.08	0.1	0.07	0.09	0.1	0.1	0.1	0.11	0.07	0.1	0.09	0.1	0.09	0.11	0.1	0.1	0.1	0.09	0.07	0.08
R.Stride.Length [m]	1.12	0.05	0.05	1.25	0.97	1.117	1.102	1.095	1.104	1.156	1.187	1.078	1.072	1.208	1.166	1.134	1.175	1.157	1.18	1.15	1.083	1.015	1.031	1.081	1.076	1.003	0.972	1.118	1.166	1.135	1.061	1.153	1.057	1.175	1.072	1.152	1.153	1.089	1.132	1.132	1.149	1.17	1.137	1.149	1.128	1.127	1.082	1.097	1.05
R.Step.Length [m]	0.58	0.04	0.07	0.71	0.44	0.611	0.532	0.586	0.579	0.533	0.502	0.625	0.546	0.576	0.651	0.568	0.568	0.565	0.606	0.613	0.619	0.599	0.58	0.556	0.544	0.595	0.502	0.436	0.529	0.605	0.594	0.513	0.56	0.578	0.602	0.542	0.583	0.59	0.583	0.554	0.587	0.58	0.582	0.586	0.581	0.564	0.594	0.54	0.575
R.Step.Width [m]	0.18	0.06	0.31	0.31	0.03	0.202	0.232	0.179	0.159	0.271	0.242	0.203	0.26	0.203	0.197	0.258	0.198	0.237	0.219	0.171	0.216	0.219	0.291	0.259	0.238	0.243	0.309	0.114	0.16	0.166	0.16	0.09	0.15	0.059	0.093	0.076	0.16	0.051	0.092	0.168	0.038	0.059	0.143	0.072	0.074	0.164	0.034	0.073	0.14
R.foot.clear [cm]	1.35	0.52	0.38	3.07	0.29	1.763	0.974	0.984	1.499	2.113	1.078	1.081	1.176	0.892	0.916	1.49	0.945	0.384	0.369	0.738	2.225	1.478	1.448	0.619	1.081	1.281	1.62	2.189	0.998	0.725	1.329	2.358	2.091	1.261	2.111	1.725	2.031	1.136	1.171	3.065	2.513	2.426	1.314	1.344	1.587	1.306	1.642	1.554	2.565
Asym.step.time [%]	8.07	4.62	0.57	21.78	1.87	4	6.186	0	12.245	15.686	6.186	2.02	2.02	12.245	1.942	7.843	13.861	9.901	8	8	8	2.02	10.989	12.766	16.667	4.167	11.236	11.236	12.766	6.186	5.941	2.105	6.452	5.941	5.941	6.186	8	5.941	1.942	2.062	13.861	6.061	13.861	5.607	9.901	12.5	1.942	4.348	8.511
Asym.step.length [%]	9.09	6.9	0.76	33.44	0.06	4.401	2.97	12.477	1.211	20.462	11.259	16.194	9.662	3.331	8.389	0.404	7.157	2.402	6.689	14.272	24.283	31.702	19.854	3.446	12.282	17.135	6.606	29.862	5.781	11.329	7.979	14.505	15.699	0.945	12.603	4.851	3.54	15.312	0.902	1.713	3.018	1.497	5.459	3.2	3.082	5.724	9.075	3.528	12.064
Mox file gait parameters	mean	std
L.Stride.Time	0.99108	0.0367796	0.99	0.98	0.97	0.98	1.01	0.98	1	0.97	0.99	1.03	1.01	1.02	1	1.01	1	1	0.99	0.9	0.94	0.97	0.96	0.89	0.88	0.94	0.981	1.019	0.93	0.94	1.01	1.01	0.97	1	1.02	1.02	0.97	1.02	0.97	1.02	1.07	1	0.98	1.02	0.92	0.94	1.02	0.93	0.94
L.Stance.Time	0.644336	0.0290267	0.65	0.63	0.64	0.63	0.671	0.65	0.65	0.65	0.63	0.68	0.66	0.68	0.65	0.65	0.64	0.64	0.65	0.56	0.61	0.63	0.63	0.57	0.57	0.6	0.63	0.659	0.61	0.628	0.66	0.66	0.64	0.65	0.66	0.67	0.64	0.64	0.63	0.65	0.69	0.65	0.63	0.67	0.59	0.6	0.63	0.59	0.6
L.Swing.Time	0.346736	0.0174084	0.34	0.35	0.33	0.35	0.339	0.33	0.35	0.32	0.36	0.35	0.35	0.34	0.349	0.36	0.36	0.36	0.34	0.34	0.33	0.34	0.33	0.32	0.31	0.34	0.351	0.36	0.32	0.312	0.35	0.35	0.33	0.35	0.36	0.35	0.33	0.38	0.34	0.37	0.38	0.35	0.35	0.35	0.33	0.34	0.39	0.34	0.34
L.Stance.Swing	0.650083	0.0136326	65.657	64.284	65.974	64.288	66.43	66.336	64.993	67.005	63.639	66.035	65.349	66.655	65.042	64.4	64.002	64.01	65.655	62.198	64.891	64.963	65.624	64.043	64.781	63.826	64.228	64.672	65.576	66.813	65.351	65.347	65.979	65.008	64.719	65.681	65.976	62.749	64.946	63.711	64.497	64.983	64.309	65.676	64.121	63.805	61.755	63.437	63.828
L.Step.Length	0.537096	0.0344911	0.565	0.526	0.513	0.552	0.615	0.554	0.537	0.485	0.543	0.573	0.547	0.591	0.544	0.561	0.523	0.474	0.439	0.465	0.522	0.472	0.501	0.535	0.582	0.549	0.54	0.554	0.589	0.48	0.567	0.528	0.563	0.547	0.522	0.578	0.546	0.574	0.586	0.546	0.562	0.55	0.535	0.529	0.518	0.498	0.515	0.54	0.528
L.Step.Width	0.208192	0.0450257	0.195	0.234	0.24	0.203	0.217	0.275	0.237	0.23	0.229	0.259	0.212	0.184	0.223	0.211	0.241	0.261	0.287	0.282	0.251	0.283	0.277	0.288	0.119	0.258	0.184	0.18	0.129	0.15	0.153	0.183	0.106	0.118	0.197	0.155	0.124	0.169	0.142	0.124	0.175	0.154	0.105	0.199	0.084	0.155	0.203	0.17	0.11
R.Stride.Time	0.990968	0.0352349	1.01	0.97	0.99	0.96	0.99	1.01	1	0.98	0.974	1.026	1	1.01	1	1.02	1	1	1.01	0.93	0.92	0.94	0.99	0.92	0.891	0.9	0.97	0.99	1	0.92	0.97	1.01	1	0.98	1.03	1.01	0.99	0.96	1.02	0.98	1.06	1.044	0.966	1.032	0.958	0.93	0.95	1.01	0.93
R.Stance.Time	0.643984	0.0303131	0.65	0.62	0.65	0.63	0.63	0.66	0.65	0.63	0.63	0.656	0.64	0.65	0.66	0.67	0.65	0.65	0.66	0.62	0.59	0.61	0.65	0.61	0.56	0.57	0.61	0.64	0.67	0.58	0.61	0.66	0.66	0.61	0.67	0.661	0.62	0.61	0.68	0.61	0.69	0.69	0.616	0.67	0.638	0.59	0.591	0.69	0.58
R.Swing.Time	0.346984	0.0153086	0.36	0.35	0.34	0.33	0.36	0.35	0.35	0.35	0.344	0.37	0.36	0.36	0.34	0.35	0.35	0.35	0.35	0.31	0.33	0.33	0.34	0.31	0.33	0.33	0.36	0.35	0.33	0.34	0.36	0.35	0.34	0.37	0.36	0.349	0.37	0.35	0.34	0.37	0.37	0.354	0.35	0.362	0.32	0.34	0.359	0.32	0.35
R.Stance.Swing	0.64969	0.0141157	64.362	63.923	65.67	65.649	63.627	65.337	64.994	64.273	64.699	63.952	64.008	64.354	66.005	65.666	64.998	65.01	65.338	66.666	64.166	64.902	65.669	66.3	62.893	63.316	62.899	64.637	67.005	63.052	62.882	65.337	66.002	62.238	65.05	65.423	62.637	63.542	66.667	62.24	65.082	66.12	63.781	64.915	66.588	63.442	62.216	68.316	62.367
R.Step.Length	0.583144	0.0391955	0.614	0.534	0.576	0.598	0.558	0.52	0.627	0.538	0.601	0.669	0.579	0.598	0.556	0.621	0.621	0.624	0.595	0.586	0.568	0.566	0.597	0.51	0.439	0.542	0.621	0.598	0.498	0.575	0.581	0.606	0.543	0.599	0.593	0.575	0.554	0.598	0.565	0.595	0.595	0.589	0.582	0.597	0.541	0.597	0.545	0.547	0.584
R.Step.Width	0.208168	0.0459594	0.205	0.247	0.197	0.174	0.281	0.26	0.234	0.272	0.259	0.181	0.245	0.19	0.228	0.238	0.206	0.223	0.242	0.29	0.273	0.273	0.265	0.321	0.165	0.249	0.19	0.195	0.133	0.191	0.138	0.151	0.105	0.194	0.117	0.148	0.225	0.108	0.115	0.189	0.144	0.112	0.217	0.091	0.118	0.183	0.168	0.101	0.227
[truncated: 79 more columns]

## Sheet: MoS A1ComfZ
	mean	std	step:1	step:2
MoS_ML_L	0.101	0.016	0.0782078	0.102966	0.10416	0.0936136	0.101367	0.103431	0.100783	0.10678	0.113836	0.086559	0.129582	0.0963321	0.110004	0.112963	0.0984251	0.113724	0.107954	0.139804	0.119224	0.130235	0.129524	0.143829	0.103848	0.111472	0.109104	0.0941005	0.0935561	0.0909054	0.0731966	0.0755625	0.0830984	0.081041	0.0824087	0.0886781	0.0953612	0.0785593	0.0631989	0.0953149	0.0812889	0.0700716	0.100979	0.0725246	0.0876613	0.0839671	0.0967965	0.0732965	0.107447
MoS_ML_R	0.082	0.016	0.0685238	0.0738645	0.0955685	0.0761483	0.0734727	0.100878	0.0888238	0.0873321	0.0931139	0.107031	0.0930159	0.0595089	0.0865174	0.0924687	0.0916658	0.0989694	0.0943968	0.0974325	0.101178	0.105761	0.104625	0.121765	0.0578241	0.0999478	0.0844902	0.0823896	0.0702514	0.0793239	0.055893	0.0714648	0.0549345	0.0638577	0.0632978	0.0674071	0.080394	0.0589947	0.0687147	0.0584016	0.0649377	0.0670594	0.0518609	0.0614244	0.0512115	0.0656155	0.0682502	0.0768142	0.0575725
MoS_ML	0.091	0.019	0.0782078	0.0685238	0.102966	0.0738645	0.10416	0.0955685	0.0936136	0.0761483	0.101367	0.0734727	0.103431	0.100878	0.100783	0.0888238	0.10678	0.0873321	0.113836	0.0931139	0.086559	0.107031	0.129582	0.0930159	0.0963321	0.0595089	0.110004	0.0865174	0.112963	0.0924687	0.0984251	0.0916658	0.113724	0.0989694	0.107954	0.0943968	0.139804	0.0974325	0.119224	0.101178	0.130235	0.105761	0.129524	0.104625	0.143829	0.121765	0.103848	0.0578241	0.111472
MoS_BF_L	-0.143	0.02	-0.132081	-0.126266	-0.126221	-0.158066	-0.104377	-0.12856	-0.156137	-0.115753	-0.157973	-0.141263	-0.119987	-0.136003	-0.135461	-0.156294	-0.176889	-0.158779	-0.147098	-0.166074	-0.144267	-0.162492	-0.139692	-0.176382	-0.132454	-0.184947	-0.151314	-0.13816	-0.128758	-0.15609	-0.111999	-0.143769	-0.136626	-0.136003	-0.139708	-0.114361	-0.124583	-0.131294	-0.150692	-0.155636	-0.135404	-0.155337	-0.159106	-0.13163	-0.182311	-0.175118	-0.127007	-0.171024	-0.171377
MoS_BF_R	-0.105	0.022	-0.113546	-0.114107	-0.103974	-0.103841	-0.0893864	-0.109663	-0.146844	-0.113224	-0.0963503	-0.1207	-0.0948498	-0.0955525	-0.100248	-0.0978198	-0.0966815	-0.0825674	-0.124013	-0.134359	-0.133484	-0.074149	-0.118965	-0.161215	-0.14646	-0.129806	-0.105157	-0.0734548	-0.142314	-0.115229	-0.110597	-0.098924	-0.113451	-0.119476	-0.125533	-0.112238	-0.125733	-0.085751	-0.130391	-0.0981214	-0.0986615	-0.113478	-0.104946	-0.0999399	-0.135079	-0.136625	-0.0899988	-0.143553	-0.143472
MoS_BF	-0.124	0.028	-0.132081	-0.113546	-0.126266	-0.114107	-0.126221	-0.103974	-0.158066	-0.103841	-0.104377	-0.0893864	-0.12856	-0.109663	-0.156137	-0.146844	-0.115753	-0.113224	-0.157973	-0.0963503	-0.141263	-0.1207	-0.119987	-0.0948498	-0.136003	-0.0955525	-0.135461	-0.100248	-0.156294	-0.0978198	-0.176889	-0.0966815	-0.158779	-0.0825674	-0.147098	-0.124013	-0.166074	-0.134359	-0.144267	-0.133484	-0.162492	-0.074149	-0.139692	-0.118965	-0.176382	-0.161215	-0.132454	-0.14646	-0.184947
[truncated: 201 more columns]

## Sheet: EMG A1ComfZ
	LEFT
	EMG LRectusFem		EMG LVastusLat		EMG LSemitendi		EMG LBicepsFem		EMG LGastrocMed		EMG LSoleus		EMG LTibialisA		EMG LPerineus		EMG RRectusFem		EMG RVastusLat		EMG RSemitendi		EMG RBicepsFem		EMG RGastrocMed		EMG RSoleus		EMG RTibialisA		EMG RPerineus
%	mean	std	mean	std	mean	std	mean	std	mean	std	mean	std	mean	std	mean	std	mean	std	mean	std	mean	std	mean	std	mean	std	mean	std	mean	std	mean	std
1	0.343075	0.846341	0.217182	0.881112	0.172723	0.236494	0.836742	0.185689	0.119169	0.318851	0.0418091	0.14212	0.0489609	0.113484	0.216328	0.0665041	0.425026	0.914911	0.202095	0.861422	0.0969406	0.39885	0.971947	0.485363	0.113651	0.190911	0.0334535	0.147541	0.035863	0.174981	0.224174	0.162464
2	0.358221	0.87289	0.226499	0.922148	0.190615	0.22658	0.794753	0.186635	0.120784	0.338726	0.0418618	0.145445	0.057597	0.114401	0.215397	0.0655612	0.460931	0.909193	0.214408	0.897557	0.097243	0.371626	0.967749	0.491084	0.123197	0.191383	0.0346749	0.151427	0.0360641	0.170075	0.232951	0.166505
3	0.377965	0.894912	0.235105	0.955533	0.213911	0.21681	0.74949	0.189092	0.123231	0.357149	0.0421745	0.147808	0.0667934	0.114639	0.212172	0.0668918	0.501875	0.899681	0.226201	0.928875	0.098168	0.345334	0.954424	0.494461	0.132036	0.192611	0.0360488	0.156788	0.0366077	0.164237	0.240253	0.169162
4	0.401344	0.911551	0.242797	0.979155	0.241752	0.207299	0.702041	0.194796	0.125637	0.373021	0.0430275	0.14938	0.0760525	0.114074	0.206866	0.0711743	0.54723	0.887091	0.237193	0.953945	0.0996275	0.320224	0.933069	0.496709	0.139611	0.194536	0.037739	0.164738	0.0372562	0.157496	0.245345	0.170384
5	0.426907	0.922797	0.249655	0.992136	0.272944	0.198122	0.653425	0.205438	0.127684	0.386453	0.0447355	0.150449	0.0849752	0.112611	0.199757	0.0784642	0.595663	0.872051	0.247479	0.972069	0.101538	0.296486	0.90512	0.499228	0.145538	0.196929	0.039839	0.175945	0.0378685	0.149947	0.24781	0.170376
6	0.453115	0.928605	0.255903	0.99448	0.306362	0.189366	0.604562	0.222315	0.129095	0.397369	0.0477324	0.151208	0.0933497	0.110184	0.191154	0.0880614	0.645556	0.85503	0.257376	0.982812	0.103825	0.274278	0.87205	0.503292	0.150084	0.199397	0.0425283	0.189734	0.0383315	0.141793	0.24751	0.169391
7	0.478613	0.929109	0.261798	0.986936	0.340842	0.181088	0.55623	0.245837	0.129824	0.405999	0.0521943	0.15173	0.100989	0.106925	0.18139	0.0988836	0.695505	0.836577	0.26716	0.985907	0.106399	0.253682	0.835264	0.509638	0.153401	0.201622	0.0458328	0.203932	0.0385776	0.133261	0.244591	0.167635
8	0.502089	0.924557	0.267519	0.970734	0.374954	0.173299	0.509045	0.275395	0.130162	0.412714	0.0580238	0.151788	0.107826	0.103011	0.170801	0.109771	0.744361	0.817335	0.277049	0.981454	0.109157	0.234723	0.795997	0.518393	0.155648	0.203621	0.0496489	0.216662	0.0385547	0.124545	0.2394	0.16529
9	0.5226	0.914983	0.2732	0.947234	0.407571	0.166018	0.46349	0.309472	0.130339	0.417279	0.0649398	0.151283	0.113913	0.0986164	0.159684	0.11972	0.790799	0.797938	0.287039	0.969845	0.111981	0.217421	0.755245	0.529089	0.158357	0.205363	0.05404	0.226868	0.0382515	0.115808	0.23236	0.162565
10	0.539693	0.900306	0.278977	0.917814	0.437788	0.159273	0.419991	0.346128	0.130623	0.418959	0.0725926	0.150184	0.119599	0.0939319	0.148321	0.128145	0.833347	0.778931	0.296904	0.951825	0.114755	0.201774	0.713896	0.54124	0.163404	0.20677	0.0589025	0.234083	0.0376878	0.107226	0.223932	0.159795
11	0.553189	0.880733	0.285211	0.883569	0.464978	0.153047	0.378688	0.383729	0.131359	0.417292	0.0807243	0.148549	0.125028	0.0891023	0.136827	0.134929	0.871179	0.760818	0.306454	0.92814	0.117358	0.187719	0.672413	0.55429	0.171663	0.207845	0.0640157	0.238095	0.0368898	0.0988775	0.214257	0.156459
12	0.562839	0.857193	0.292349	0.845584	0.488392	0.147341	0.339818	0.420534	0.132975	0.412226	0.0892019	0.146352	0.130309	0.0842173	0.125403	0.139975	0.903077	0.744144	0.315631	0.899832	0.119689	0.1752	0.631353	0.567889	0.183309	0.208558	0.069269	0.239106	0.0358843	0.0908707	0.20367	0.152797
13	0.568576	0.831241	0.300765	0.804849	0.507645	0.142152	0.303526	0.455045	0.135895	0.403892	0.0980158	0.143676	0.13547	0.0793985	0.114188	0.143385	0.928439	0.729303	0.324436	0.867988	0.121679	0.164133	0.591117	0.581597	0.196886	0.208844	0.0745793	0.237347	0.0347233	0.0833219	0.192412	0.148863
14	0.570425	0.804617	0.310749	0.762234	0.522644	0.137471	0.269884	0.486158	0.140241	0.392658	0.107218	0.140505	0.140577	0.0747706	0.103292	0.1454	0.947493	0.716603	0.332953	0.833587	0.123303	0.154428	0.552	0.594942	0.210671	0.208884	0.0799586	0.233043	0.0334544	0.0763156	0.180694	0.144664
15	0.568391	0.779223	0.322484	0.718433	0.5334	0.133275	0.238823	0.513268	0.145695	0.379085	0.116765	0.136768	0.145444	0.0704641	0.0927457	0.146516	0.960742	0.706302	0.341376	0.7974	0.124567	0.146003	0.514089	0.607292	0.223633	0.208749	0.0854981	0.226492	0.0321008	0.0698867	0.168613	0.140106
16	0.562575	0.756831	0.335624	0.674366	0.539955	0.129572	0.21062	0.535956	0.151795	0.364231	0.126501	0.132493	0.149829	0.0665913	0.082832	0.147116	0.968431	0.698751	0.349712	0.760259	0.125478	0.13887	0.477873	0.618128	0.234649	0.208686	0.0912828	0.218111	0.0306877	0.064069	0.156594	0.135768
17	0.553253	0.73822	0.349743	0.630509	0.542772	0.126338	0.185114	0.5546	0.157866	0.349183	0.136168	0.127828	0.153591	0.0632686	0.073586	0.147385	0.970901	0.693965	0.357993	0.722613	0.126066	0.132921	0.443445	0.627065	0.243615	0.209161	0.097428	0.208484	0.0292653	0.0587609	0.144838	0.131532
18	0.540718	0.723265	0.364381	0.587408	0.542361	0.12355	0.162266	0.569595	0.162724	0.334815	0.145495	0.122496	0.156657	0.0604547	0.0653364	0.147637	0.968087	0.691886	0.366237	0.684828	0.126369	0.12813	0.41088	0.633782	0.250482	0.210381	0.10394	0.197866	0.0278853	0.0538962	0.133366	0.127479
19	0.525519	0.711386	0.379245	0.545584	0.539216	0.12118	0.142032	0.581496	0.166164	0.322119	0.154272	0.116895	0.159061	0.0581107	0.058467	0.147931	0.959696	0.692267	0.37459	0.647262	0.126406	0.124464	0.380312	0.638153	0.255013	0.212211	0.110628	0.18675	0.0265897	0.0494554	0.122444	0.123599
20	0.508177	0.701071	0.394088	0.505399	0.533839	0.119214	0.124297	0.59066	0.16787	0.311536	0.162209	0.111207	0.160906	0.0561604	0.0534164	0.148118	0.945475	0.69484	0.383205	0.610229	0.126183	0.121809	0.351766	0.64002	0.257106	0.21451	0.117232	0.175443	0.0253928	0.0454842	0.112165	0.119797
21	0.489136	0.690309	0.408904	0.466933	0.526559	0.117624	0.108768	0.597218	0.16763	0.302829	0.169194	0.10544	0.162226	0.0546377	0.0504459	0.148095	0.925376	0.699118	0.392278	0.57388	0.125728	0.119995	0.325105	0.63925	0.256818	0.216986	0.123672	0.164175	0.0243345	0.0421607	0.102545	0.11602
22	0.468904	0.677653	0.423698	0.430631	0.517546	0.116472	0.0955031	0.601007	0.16559	0.295456	0.175159	0.0996236	0.163186	0.0536284	0.0497727	0.147912	0.899795	0.704531	0.401969	0.538674	0.125085	0.118998	0.300412	0.635644	0.254066	0.219285	0.129884	0.152935	0.0234644	0.0397286	0.0935793	0.112331
23	0.447974	0.662239	0.438834	0.396594	0.506871	0.115864	0.084293	0.601953	0.162191	0.288608	0.180099	0.0942097	0.163866	0.0532633	0.0511682	0.147397	0.869371	0.710507	0.412477	0.504839	0.12429	0.118768	0.277709	0.629192	0.249152	0.221316	0.135872	0.142024	0.0227988	0.0385105	0.0853445	0.108648
24	0.42661	0.643488	0.45472	0.364884	0.494547	0.116066	0.074957	0.599854	0.157514	0.281442	0.184023	0.0889272	0.164345	0.0538246	0.0541007	0.146646	0.834877	0.716465	0.424086	0.472567	0.123404	0.119359	0.256838	0.61989	0.242254	0.223109	0.141696	0.131416	0.022347	0.0387888	0.0778159	0.105062
25	0.405098	0.621611	0.471692	0.335593	0.48059	0.117609	0.0673488	0.594593	0.15183	0.273497	0.187065	0.0837702	0.16455	0.0557744	0.0579661	0.145896	0.797226	0.721679	0.437051	0.44209	0.122503	0.120975	0.237694	0.607823	0.233691	0.2246	0.147256	0.121227	0.0221287	0.04071	0.0710929	0.101672
26	0.383699	0.597152	0.490073	0.308805	0.465103	0.121186	0.0614088	0.586281	0.145369	0.264603	0.189086	0.0787413	0.164348	0.0595521	0.0623585	0.14531	0.757318	0.725603	0.451664	0.413602	0.121633	0.124013	0.220174	0.593167	0.22383	0.225604	0.152116	0.111584	0.0221637	0.0443563	0.0652786	0.0985397
27	0.36267	0.570602	0.510065	0.284562	0.448294	0.127659	0.0570882	0.575203	0.138346	0.25467	0.190023	0.0738533	0.163532	0.0652398	0.0668469	0.14495	0.715981	0.727744	0.46824	0.387261	0.120821	0.128984	0.204169	0.576195	0.21313	0.225914	0.156024	0.102571	0.0224897	0.0497556	0.0604257	0.0956877
28	0.34226	0.542504	0.531438	0.262875	0.43048	0.138192	0.0544244	0.56183	0.130957	0.243794	0.190002	0.0691553	0.161968	0.0727787	0.0712698	0.144795	0.67396	0.727678	0.486895	0.363119	0.120118	0.136522	0.189618	0.557316	0.201987	0.225298	0.158895	0.0942542	0.0232309	0.0569911	0.0565334	0.0931908
29	0.322657	0.513328	0.553886	0.243705	0.412003	0.153971	0.0535766	0.54678	0.123392	0.232107	0.189259	0.0647029	0.159537	0.0820185	0.0756237	0.144771	0.63182	0.7251	0.507521	0.341221	0.119643	0.147566	0.176487	0.537067	0.190678	0.223724	0.160758	0.0867311	0.0246381	0.0661953	0.0534957	0.0911239
30	0.304004	0.483466	0.577132	0.226996	0.393279	0.176091	0.0547085	0.53083	0.115771	0.219737	0.187968	0.0605496	0.156274	0.0925034	0.080032	0.144808	0.59008	0.719803	0.530019	0.321552	0.119569	0.163231	0.164746	0.516164	0.179433	0.221302	0.161739	0.0800325	0.0268228	0.07744	0.0511255	0.0895055
31	0.286406	0.45325	0.600864	0.212683	0.374673	0.205323	0.0577814	0.51485	0.108169	0.206836	0.186514	0.0567686	0.152247	0.103674	0.0845612	0.144869	0.549245	0.711606	0.554194	0.304052	0.120197	0.184544	0.154403	0.49552	0.168478	0.2182	0.162072	0.0741305	0.0299517	0.0908971	0.0492512	0.0883773
32	0.2699	0.423007	0.624934	0.200717	0.35651	0.241724	0.0626947	0.499756	0.100634	0.19361	0.185108	0.0533996	0.147537	0.114873	0.0894101	0.144851	0.509699	0.700531	0.579805	0.288628	0.121848	0.212193	0.145481	0.476108	0.157802	0.214666	0.161882	0.0690058	0.0344128	0.106548	0.0477287	0.0877338
33	0.254496	0.393039	0.649342	0.190997	0.339148	0.284829	0.0693762	0.486557	0.0931911	0.180277	0.183851	0.0504635	0.142262	0.125305	0.0947999	0.144769	0.471745	0.686675	0.606502	0.275199	0.124857	0.246518	0.138031	0.458958	0.14736	0.210928	0.16126	0.0646252	0.0406481	0.123929	0.0464195	0.0874215
34	0.240192	0.363668	0.67402	0.18341	0.323052	0.333672	0.0777412	0.476009	0.0858749	0.167076	0.182664	0.0479415	0.136634	0.134134	0.100905	0.144715	0.435639	0.670265	0.634118	0.263648	0.129592	0.287381	0.132125	0.444985	0.137235	0.207112	0.160206	0.0609038	0.0484905	0.142157	0.0452029	0.0873202
35	0.227001	0.335194	0.698794	0.177846	0.308755	0.386521	0.0876969	0.468802	0.0787488	0.154174	0.18133	0.0457587	0.130915	0.140947	0.107652	0.145054	0.401611	0.65162	0.662507	0.253904	0.13658	0.334311	0.127807	0.434869	0.127509	0.20322	0.158768	0.0577318	0.0576539	0.159871	0.0440035	0.087314
36	0.214913	0.307908	0.723537	0.174121	0.296867	0.441164	0.0991312	0.465368	0.0718839	0.141738	0.179832	0.043826	0.125405	0.145808	0.114863	0.146274	0.369781	0.631153	0.691169	0.245828	0.146512	0.386331	0.125114	0.428932	0.118214	0.19926	0.157163	0.0549977	0.0678913	0.175854	0.0428364	0.0874066
37	0.203885	0.281944	0.748209	0.172064	0.288228	0.495968	0.111926	0.465959	0.0653907	0.129894	0.178316	0.0420922	0.120409	0.148447	0.122158	0.148979	0.340144	0.609226	0.719893	0.239294	0.16019	0.44262	0.124068	0.427244	0.1094	0.195257	0.155572	0.0526185	0.0789288	0.189034	0.0417522	0.0878113
38	0.193931	0.25751	0.772534	0.171458	0.283621	0.548926	0.125734	0.471053	0.0594215	0.118758	0.176832	0.0405554	0.116426	0.149403	0.129085	0.153512	0.312756	0.586237	0.748401	0.234177	0.177996	0.501442	0.124643	0.42968	0.10117	0.191123	0.154105	0.0505574	0.0903535	0.198453	0.0407792	0.0886872
39	0.185004	0.234658	0.796378	0.172092	0.283392	0.598346	0.140095	0.481356	0.0538017	0.10839	0.175447	0.0392102	0.114005	0.149465	0.13514	0.159871	0.287506	0.562433	0.776325	0.230313	0.199795	0.5607	0.126763	0.436106	0.0935136	0.186787	0.153002	0.0487404	0.102048	0.203973	0.0399266	0.0900068
40	0.177112	0.213411	0.81929	0.17374	0.287557	0.642988	0.154532	0.497295	0.0486032	0.0988514	0.174197	0.0381027	0.113834	0.14893	0.139925	0.167234	0.264289	0.53801	0.802955	0.227556	0.224852	0.618201	0.13037	0.446267	0.0863985	0.182297	0.152466	0.0471568	0.114071	0.205872	0.0391761	0.0914575
41	0.1703	0.193809	0.840522	0.176215	0.295805	0.681976	0.168329	0.519247	0.0440286	0.0903448	0.173334	0.0372923	0.116632	0.14805	0.143401	0.174636	0.243033	0.513233	0.827601	0.225785	0.252176	0.671768	0.135404	0.459853	0.079804	0.177635	0.152444	0.0458154	0.126253	0.204781	0.0384658	0.0927563
42	0.164661	0.1759	0.859315	0.179347	0.307526	0.714708	0.181057	0.547361	0.0398676	0.0825719	0.172337	0.0367054	0.122606	0.147033	0.145575	0.180826	0.223819	0.488226	0.84966	0.22499	0.280725	0.719327	0.141842	0.476425	0.0737009	0.172601	0.152551	0.0447265	0.13826	0.201313	0.0378237	0.0937563
43	0.160193	0.159532	0.875011	0.182989	0.321913	0.741216	0.192278	0.581105	0.0361218	0.0756189	0.171437	0.0362753	0.131288	0.145846	0.146596	0.185225	0.206412	0.463064	0.86866	0.225023	0.309818	0.759497	0.149592	0.495504	0.0679943	0.167232	0.152882	0.0438506	0.149927	0.196449	0.0374007	0.094633
44	0.157127	0.144838	0.886741	0.186926	0.338164	0.761758	0.201658	0.619251	0.0332355	0.0694622	0.170683	0.0359344	0.141882	0.144291	0.146716	0.187532	0.190817	0.438055	0.883785	0.225696	0.339346	0.791169	0.158685	0.517026	0.0628234	0.161645	0.153572	0.0431932	0.161186	0.191012	0.0375041	0.095965
45	0.155495	0.131771	0.894032	0.190936	0.355741	0.77713	0.209054	0.660547	0.0311615	0.0639669	0.170272	0.0356568	0.153264	0.142623	0.146194	0.18827	0.176933	0.413439	0.89445	0.226803	0.369505	0.813918	0.169094	0.541566	0.0581992	0.155558	0.154926	0.0427071	0.171925	0.185602	0.0383852	0.0986619
46	0.155302	0.120156	0.896546	0.194781	0.374351	0.788375	0.214513	0.703796	0.0298218	0.0589124	0.17021	0.0354172	0.164344	0.140851	0.14513	0.18788	0.164555	0.389223	0.90025	0.228106	0.400837	0.82797	0.180861	0.569935	0.05406	0.148771	0.157241	0.0424048	0.181941	0.180451	0.0402232	0.103392
47	0.156719	0.110106	0.893934	0.198206	0.393903	0.796544	0.218117	0.747332	0.0292797	0.0549114	0.170561	0.0352216	0.174273	0.138923	0.143508	0.1867	0.153689	0.365847	0.90054	0.229334	0.434244	0.83376	0.193977	0.602507	0.0503725	0.141568	0.160397	0.042203	0.191077	0.175555	0.0430314	0.110244
48	0.159794	0.101432	0.886215	0.201094	0.414831	0.802958	0.220229	0.789238	0.0295711	0.0517861	0.170968	0.0350156	0.182589	0.136999	0.14122	0.184904	0.144197	0.343432	0.895036	0.230315	0.470929	0.832271	0.208409	0.639182	0.0470727	0.133947	0.163934	0.0419963	0.199037	0.170642	0.0467835	0.118753
49	0.164876	0.0940327	0.87343	0.203423	0.437819	0.809109	0.221239	0.827566	0.0309873	0.0494517	0.171247	0.0347397	0.189119	0.135332	0.138199	0.182753	0.136006	0.322063	0.883699	0.231004	0.511771	0.824677	0.224035	0.678723	0.0441482	0.12574	0.167374	0.0417233	0.205041	0.165538	0.0513527	0.128525
50	0.172744	0.0878991	0.855955	0.205271	0.464046	0.816293	0.221487	0.859997	0.0340863	0.0477777	0.171252	0.0344375	0.194179	0.134143	0.134596	0.180803	0.129074	0.301957	0.866727	0.231378	0.557095	0.81218	0.240653	0.718709	0.0415508	0.117377	0.170159	0.0414086	0.208401	0.160231	0.0565165	0.138988
51	0.184482	0.0830556	0.834195	0.206774	0.494682	0.825421	0.221311	0.884444	0.0397428	0.0465923	0.170815	0.0343402	0.198348	0.133774	0.130684	0.17945	0.123381	0.283261	0.844414	0.231495	0.60645	0.795871	0.257964	0.756858	0.0392066	0.109178	0.171833	0.0411949	0.208833	0.154805	0.0620001	0.149314
52	0.201118	0.0795873	0.808575	0.208062	0.530455	0.83673	0.22097	0.89987	0.0483451	0.0456146	0.169854	0.0349497	0.202244	0.134684	0.126788	0.179185	0.118873	0.265913	0.817245	0.231501	0.658822	0.776804	0.275596	0.792163	0.0370704	0.10093	0.172256	0.0414007	0.206392	0.149359	0.06757	0.159197
53	0.223713	0.0776456	0.779648	0.209236	0.571311	0.849564	0.220655	0.906091	0.0601645	0.0447365	0.168432	0.0369653	0.206594	0.137218	0.123257	0.180156	0.115489	0.249974	0.785792	0.231603	0.712386	0.755889	0.293081	0.824414	0.0351028	0.0928837	0.171358	0.0423264	0.201496	0.144076	0.0732058	0.167926
54	0.25298	0.0774173	0.747949	0.21039	0.61647	0.862631	0.220531	0.903657	0.0752247	0.0439348	0.166466	0.0409125	0.212365	0.141701	0.120335	0.182037	0.113194	0.235458	0.750671	0.232153	0.764907	0.733931	0.30978	0.853909	0.0333242	0.0852262	0.169059	0.0442136	0.194762	0.139091	0.0788375	0.175101
55	0.288905	0.0789922	0.713937	0.211652	0.664166	0.874687	0.220617	0.893688	0.0930531	0.0432588	0.16384	0.0467402	0.22011	0.148148	0.118073	0.184627	0.111939	0.222333	0.712649	0.233578	0.814421	0.711665	0.325215	0.881029	0.0317718	0.0779338	0.16536	0.0471346	0.187289	0.134637	0.0844582	0.18063
56	0.331625	0.0823425	0.678271	0.213224	0.711979	0.884647	0.22082	0.877473	0.112786	0.042759	0.160603	0.053893	0.229318	0.156047	0.11638	0.187861	0.111699	0.210662	0.672639	0.23633	0.859051	0.689745	0.339063	0.905451	0.0305122	0.0711256	0.16038	0.0509175	0.179943	0.130986	0.0897254	0.18473
57	0.380981	0.0872638	0.641517	0.215534	0.758321	0.892037	0.221022	0.855986	0.133008	0.0424123	0.156665	0.0615851	0.240304	0.164825	0.115281	0.190931	0.112445	0.2004	0.631411	0.240966	0.897239	0.668746	0.351223	0.92606	0.0296197	0.064854	0.154242	0.0551957	0.173809	0.128517	0.0947555	0.187757
58	0.435396	0.0933457	0.604367	0.219174	0.801205	0.896715	0.220931	0.830219	0.152894	0.0422944	0.15219	0.0693794	0.252161	0.17373	0.114566	0.193833	0.11406	0.19154	0.589884	0.248048	0.927789	0.649074	0.361537	0.941395	0.0291187	0.0591683	0.147179	0.0597519	0.169478	0.12752	0.0995469	0.190051
59	0.492257	0.0999912	0.567471	0.224878	0.839134	0.898717	0.220305	0.801026	0.171535	0.0424961	0.147345	0.076921	0.263776	0.182263	0.11407	0.196557	0.116339	0.184078	0.548918	0.258035	0.950054	0.630995	0.370053	0.950444	0.0289721	0.0541389	0.139439	0.0641861	0.167369	0.128228	0.104129	0.191832
60	0.549217	0.106556	0.531332	0.233498	0.871227	0.897976	0.219008	0.769112	0.188738	0.0429265	0.142292	0.0838467	0.274559	0.19012	0.11375	0.19883	0.11912	0.177986	0.509152	0.271154	0.963595	0.614558	0.37673	0.952649	0.0290754	0.0497642	0.131245	0.0681234	0.167317	0.130252	0.108464	0.193048
61	0.604407	0.112548	0.496222	0.245779	0.897167	0.894557	0.217105	0.735156	0.204369	0.0435732	0.136978	0.0899165	0.284617	0.197187	0.113691	0.200387	0.122202	0.173166	0.470981	0.287447	0.968547	0.599985	0.38166	0.948308	0.0293098	0.046076	0.122865	0.0714617	0.168988	0.13344	0.112604	0.19386
62	0.655768	0.117551	0.462624	0.261965	0.916253	0.888358	0.214699	0.700222	0.218797	0.0443104	0.131645	0.0949311	0.293293	0.203543	0.113699	0.201698	0.125429	0.169576	0.435007	0.306511	0.965231	0.587683	0.384776	0.938092	0.0295693	0.0431019	0.11453	0.0741509	0.171465	0.137596	0.116349	0.194318
63	0.702403	0.121319	0.430734	0.281633	0.928405	0.879472	0.212137	0.664958	0.232242	0.0449629	0.1261	0.0989231	0.300906	0.209289	0.113763	0.202786	0.128736	0.167053	0.401392	0.327611	0.954303	0.577969	0.386208	0.92278	0.029841	0.0407865	0.106174	0.0761814	0.174139	0.142697	0.11967	0.194607
64	0.744041	0.123789	0.40058	0.304057	0.933538	0.868164	0.209845	0.629827	0.245006	0.0453815	0.120384	0.101964	0.307505	0.214375	0.113987	0.203877	0.132096	0.165436	0.370191	0.350119	0.936447	0.571226	0.386164	0.903147	0.0301558	0.0390831	0.0980737	0.0776443	0.176478	0.148884	0.122487	0.194989
65	0.780632	0.125054	0.372247	0.328141	0.931418	0.854781	0.208317	0.595354	0.257516	0.0455807	0.114472	0.104377	0.312407	0.218825	0.114535	0.205218	0.13541	0.164588	0.3415	0.373198	0.912692	0.567884	0.385044	0.880091	0.0305035	0.0379393	0.0903527	0.0788661	0.178203	0.15657	0.124877	0.195845
66	0.811966	0.125245	0.345912	0.353111	0.922151	0.839443	0.208053	0.561944	0.270118	0.0455241	0.108439	0.10651	0.315147	0.222544	0.115773	0.206939	0.138591	0.164304	0.315411	0.396322	0.884045	0.568139	0.383113	0.854188	0.0308927	0.0372282	0.0829508	0.0801843	0.179194	0.16563	0.126836	0.197233
67	0.838298	0.124534	0.321433	0.378419	0.906125	0.822474	0.209568	0.529575	0.282965	0.0452673	0.102251	0.108653	0.315308	0.225352	0.118302	0.208968	0.141538	0.164331	0.29169	0.419355	0.851598	0.571854	0.380821	0.82615	0.0313078	0.0368879	0.0758977	0.0817696	0.17945	0.175777	0.128528	0.199185
68	0.859747	0.123107	0.2988	0.403866	0.883837	0.804128	0.213325	0.498453	0.296056	0.0448814	0.0961558	0.110884	0.312387	0.227091	0.12251	0.211233	0.144157	0.164534	0.270252	0.442357	0.816279	0.578732	0.378584	0.796593	0.031697	0.0368162	0.0695602	0.0836585	0.179089	0.186533	0.130039	0.201564
69	0.876738	0.121133	0.278051	0.429267	0.856165	0.784646	0.219664	0.468829	0.309285	0.0444122	0.0901091	0.113154	0.306468	0.227825	0.128729	0.213585	0.146413	0.164804	0.250936	0.465172	0.779135	0.588122	0.376749	0.766177	0.0319803	0.0368714	0.0637209	0.0858434	0.178412	0.197488	0.131505	0.204144
70	0.889814	0.118758	0.259115	0.454263	0.824173	0.764158	0.228884	0.440729	0.322119	0.0438833	0.0841928	0.115477	0.297985	0.227705	0.13693	0.216073	0.148334	0.165061	0.233503	0.487559	0.740906	0.599429	0.37562	0.735394	0.0321021	0.0369191	0.0584001	0.0883609	0.177712	0.208164	0.132921	0.206919
71	0.899286	0.116096	0.241898	0.478283	0.788806	0.742912	0.241349	0.414236	0.333959	0.0433113	0.0784393	0.117628	0.287429	0.226933	0.146715	0.218662	0.149955	0.165346	0.217785	0.508989	0.702137	0.612055	0.375429	0.704669	0.0320481	0.0368726	0.0536033	0.0910075	0.177186	0.218165	0.134184	0.209907
72	0.90521	0.113254	0.226315	0.500713	0.750995	0.721087	0.257274	0.389442	0.344304	0.0427235	0.0728854	0.119316	0.275229	0.225673	0.157558	0.221237	0.151308	0.165775	0.203641	0.528811	0.663181	0.625542	0.376277	0.674334	0.0318509	0.0367262	0.0493278	0.093458	0.176852	0.227271	0.135104	0.213099
73	0.907522	0.110292	0.212265	0.520888	0.71158	0.698708	0.276783	0.366435	0.352809	0.0421133	0.0675485	0.120244	0.261836	0.223845	0.168982	0.223679	0.152423	0.166513	0.190916	0.546354	0.624359	0.639473	0.378207	0.644589	0.0316001	0.0365727	0.0455538	0.0956002	0.176721	0.235452	0.135667	0.216504
74	0.90575	0.107289	0.199616	0.538247	0.671268	0.675929	0.299893	0.345267	0.359146	0.0415004	0.0624524	0.120182	0.247641	0.221372	0.180345	0.225953	0.153314	0.167798	0.179444	0.561114	0.585843	0.653544	0.381131	0.615559	0.0313989	0.0366119	0.0422166	0.0973158	0.176644	0.242754	0.135981	0.220074
75	0.899377	0.10435	0.188326	0.552424	0.630776	0.653128	0.326562	0.326051	0.363041	0.0408598	0.0576422	0.119072	0.23302	0.218132	0.191102	0.228178	0.15397	0.169987	0.169118	0.572797	0.547841	0.667525	0.384946	0.58742	0.0313014	0.0370139	0.0393168	0.0984543	0.176389	0.249226	0.136129	0.223641
76	0.888106	0.101579	0.178337	0.56318	0.590571	0.630492	0.357023	0.308748	0.364448	0.0401487	0.0531584	0.11695	0.21825	0.214115	0.20067	0.230381	0.154418	0.173476	0.159831	0.581207	0.510556	0.681224	0.389709	0.560225	0.0313483	0.0380993	0.0368115	0.0989426	0.1758	0.254998	0.136167	0.226744
77	0.871938	0.0991369	0.169556	0.57042	0.550943	0.608097	0.391398	0.293153	0.363482	0.0392989	0.049033	0.113933	0.203483	0.209404	0.208451	0.232501	0.15469	0.178736	0.151461	0.586316	0.474119	0.694324	0.395641	0.534071	0.0315517	0.0400334	0.0346133	0.0988906	0.174658	0.259811	0.136095	0.229142
78	0.85107	0.097257	0.161935	0.574184	0.512274	0.586228	0.429412	0.27905	0.3603	0.0382962	0.045346	0.110165	0.188785	0.204137	0.213673	0.234345	0.15481	0.186303	0.143968	0.588259	0.438768	0.706487	0.403026	0.509132	0.0318874	0.0428511	0.0327352	0.0983123	0.17276	0.263381	0.135848	0.230687
79	0.825936	0.096184	0.155466	0.574762	0.474973	0.564917	0.470281	0.266203	0.355163	0.0371431	0.0422202	0.10584	0.174355	0.198371	0.216244	0.235441	0.154848	0.196774	0.137345	0.587377	0.404814	0.717257	0.412054	0.485507	0.0323147	0.0464098	0.0311704	0.0971347	0.170184	0.265577	0.13551	0.231246
80	0.797118	0.0961334	0.15004	0.572689	0.439089	0.543999	0.513034	0.254274	0.348345	0.0358708	0.0396388	0.101244	0.160204	0.192205	0.216568	0.235237	0.154953	0.210658	0.13153	0.584231	0.37233	0.726144	0.42286	0.4632	0.0328276	0.0505495	0.0298298	0.0953078	0.166907	0.266556	0.135183	0.230613
81	0.765257	0.0974972	0.145592	0.568576	0.404934	0.523556	0.556453	0.243062	0.340036	0.0346229	0.0375921	0.096694	0.146435	0.185614	0.215127	0.233296	0.155365	0.228351	0.126515	0.579407	0.341552	0.732543	0.435565	0.442366	0.0334403	0.0552308	0.0287048	0.0930288	0.162827	0.26628	0.134929	0.228813
82	0.731121	0.101046	0.142125	0.56328	0.372948	0.503594	0.599583	0.232551	0.330334	0.0337996	0.0360626	0.0926413	0.133336	0.178699	0.212236	0.22938	0.156412	0.250171	0.122327	0.57371	0.312797	0.735998	0.450352	0.423304	0.0342411	0.0608105	0.0277677	0.0906959	0.158035	0.264899	0.134654	0.225875
83	0.695436	0.10816	0.139615	0.557723	0.34319	0.484038	0.642073	0.222655	0.319301	0.0343695	0.0350737	0.0894091	0.120907	0.171671	0.208174	0.223466	0.158506	0.276862	0.118936	0.567916	0.286033	0.736184	0.467467	0.406117	0.0353843	0.067843	0.026986	0.0886523	0.152381	0.262595	0.134185	0.22175
84	0.658939	0.121081	0.138054	0.552587	0.315715	0.464892	0.683769	0.213442	0.307154	0.0375227	0.0345877	0.0873188	0.109225	0.164635	0.203344	0.215739	0.162046	0.309595	0.116324	0.562604	0.261268	0.73293	0.487203	0.39107	0.0369502	0.0764485	0.02634	0.0873554	0.145814	0.25947	0.13358	0.216423
85	0.622401	0.142117	0.137423	0.548405	0.290614	0.446183	0.724283	0.205047	0.294031	0.0438172	0.0346357	0.0867847	0.0983853	0.15758	0.198158	0.206492	0.167316	0.348993	0.114508	0.558227	0.238573	0.726174	0.50973	0.378378	0.0389815	0.0864629	0.0258545	0.0871995	0.138434	0.255388	0.132989	0.210116
86	0.586473	0.172559	0.137662	0.545666	0.267911	0.427963	0.763392	0.197613	0.280095	0.0529971	0.0352083	0.0879441	0.0884945	0.150613	0.192861	0.196031	0.174574	0.395112	0.11349	0.555268	0.218	0.716127	0.535173	0.36835	0.041497	0.0978036	0.0255739	0.0881463	0.130461	0.2504	0.132822	0.20316
87	0.551711	0.212887	0.138742	0.544793	0.247549	0.410362	0.800685	0.191273	0.265594	0.0645741	0.0362023	0.0905045	0.0796901	0.143859	0.187734	0.184666	0.183971	0.447553	0.113301	0.554226	0.199551	0.70316	0.563347	0.361268	0.044498	0.110371	0.0255359	0.0898065	0.122164	0.244621	0.133596	0.195887
88	0.518537	0.262771	0.140646	0.546084	0.229426	0.393539	0.83554	0.186115	0.250823	0.0780175	0.0374172	0.0939404	0.0721689	0.1375	0.183045	0.172719	0.19541	0.505298	0.114014	0.555675	0.183144	0.687797	0.59412	0.357403	0.0479504	0.123672	0.0257376	0.0919545	0.113831	0.238341	0.13594	0.188645
89	0.487494	0.320254	0.143391	0.550277	0.213518	0.377688	0.867226	0.182181	0.235945	0.0936153	0.0385785	0.0978071	0.0661247	0.131831	0.17911	0.160491	0.208657	0.56635	0.11574	0.560493	0.168755	0.670503	0.627312	0.356954	0.0518133	0.137029	0.0261187	0.0943956	0.105711	0.232063	0.14014	0.181855
90	0.458846	0.382537	0.147018	0.558314	0.199739	0.362838	0.894961	0.179481	0.221225	0.112035	0.0395438	0.10174	0.0615637	0.127169	0.176259	0.148308	0.223391	0.62841	0.118547	0.569528	0.156276	0.651598	0.662972	0.360226	0.0560877	0.150172	0.0266104	0.0971613	0.0981037	0.226425	0.145883	0.175805
91	0.432808	0.446938	0.151609	0.571004	0.187996	0.34894	0.918181	0.177935	0.206712	0.13299	0.0402905	0.105711	0.0583794	0.123721	0.174968	0.13649	0.239305	0.688939	0.1225	0.583476	0.14554	0.631245	0.701053	0.367268	0.0607007	0.162661	0.0271399	0.100542	0.091167	0.221999	0.152902	0.17072
92	0.409615	0.509835	0.157173	0.588968	0.178203	0.335901	0.935888	0.177466	0.192445	0.155601	0.0408858	0.1098	0.0563285	0.121572	0.175376	0.1253	0.256203	0.745386	0.12764	0.602617	0.136415	0.609493	0.741212	0.377885	0.0654633	0.174198	0.0276589	0.104849	0.0849543	0.219009	0.160724	0.166653
93	0.389434	0.568115	0.163572	0.612363	0.170243	0.323617	0.947319	0.177985	0.178553	0.178631	0.0413898	0.11408	0.0550341	0.12067	0.177512	0.115042	0.273761	0.795426	0.133917	0.626636	0.128728	0.58637	0.782921	0.391629	0.0703087	0.184522	0.0281922	0.110197	0.0794179	0.217125	0.168892	0.163611
94	0.372344	0.620526	0.170603	0.640916	0.164041	0.311939	0.951804	0.179295	0.165222	0.200993	0.0418826	0.118777	0.0541332	0.120703	0.181214	0.105945	0.291759	0.837647	0.141224	0.654706	0.122294	0.561917	0.825191	0.407811	0.0752651	0.193485	0.0287828	0.116346	0.0744402	0.21564	0.17717	0.161411
95	0.358529	0.667573	0.178105	0.674062	0.15956	0.300778	0.949031	0.181103	0.152825	0.222172	0.0423984	0.12412	0.0534358	0.121449	0.186275	0.0980652	0.310406	0.871397	0.149515	0.686127	0.116921	0.536272	0.866431	0.425335	0.0804255	0.200855	0.0295181	0.12301	0.0698635	0.213927	0.185375	0.159813
96	0.348383	0.709597	0.186045	0.711681	0.15714	0.290098	0.938685	0.183136	0.141824	0.241928	0.0429289	0.130021	0.0530611	0.122757	0.191726	0.0913466	0.330171	0.896825	0.158813	0.720378	0.112536	0.509638	0.904663	0.44296	0.0860929	0.206603	0.0304805	0.130003	0.0656569	0.211488	0.193171	0.15853
97	0.34242	0.747806	0.19449	0.753321	0.157307	0.279831	0.921057	0.18509	0.132887	0.2609	0.0433834	0.136295	0.0533784	0.12452	0.197125	0.0857215	0.351626	0.914479	0.169121	0.757108	0.109075	0.482307	0.937886	0.4595	0.0925341	0.21057	0.0316662	0.136701	0.0618247	0.208099	0.200638	0.157513
98	0.341296	0.783902	0.203447	0.798069	0.160742	0.269807	0.896552	0.186672	0.12671	0.280205	0.0437886	0.142749	0.0548944	0.12649	0.201898	0.0809529	0.375721	0.925157	0.180403	0.795584	0.106526	0.454601	0.963967	0.473965	0.100227	0.212917	0.0330189	0.142772	0.0584068	0.203741	0.207886	0.15674
99	0.345446	0.817967	0.212745	0.843988	0.168272	0.259916	0.865806	0.187771	0.12361	0.300369	0.0442046	0.148873	0.058225	0.128369	0.205437	0.0769948	0.403442	0.92976	0.19243	0.834379	0.104843	0.426842	0.981231	0.485585	0.109528	0.21398	0.034458	0.14807	0.0554969	0.198441	0.21514	0.156295
100	0.355056	0.849144	0.222079	0.888537	0.180804	0.250065	0.829634	0.188524	0.123301	0.321299	0.044607	0.154105	0.0636006	0.129877	0.207304	0.0740697	0.435765	0.929108	0.204818	0.871923	0.103953	0.399332	0.988686	0.494066	0.120081	0.214254	0.0358487	0.15255	0.0531716	0.19225	0.22258	0.156112
	RIGHT
	EMG RRectusFem		EMG RVastusLat		EMG RSemitendi		EMG RBicepsFem		EMG RGastrocMed		EMG RSoleus		EMG RTibialisA		EMG RPerineus		EMG LRectusFem		EMG LVastusLat		EMG LSemitendi		EMG LBicepsFem		EMG LGastrocMed		EMG LSoleus		EMG LTibialisA		EMG LPerineus
%	mean	std	mean	std	mean	std	mean	std	mean	std	mean	std	mean	std	mean	std	mean	std	mean	std	mean	std	mean	std	mean	std	mean	std	mean	std	mean	std
1	0.442285	0.809035	0.22091	0.824421	0.166399	0.0914442	0.859591	0.202592	0.187648	0.143173	0.127622	0.176965	0.0296137	0.0499692	0.170732	0.0361977	0.509419	0.83454	0.219887	0.669917	0.138397	0.31682	0.874785	0.230772	0.183954	0.183348	0.0457039	0.11894	0.0441047	0.115328	0.150815	0.0410946
2	0.469193	0.814169	0.22051	0.85783	0.173927	0.0848807	0.843125	0.204767	0.193719	0.142404	0.12295	0.176052	0.030819	0.0475679	0.170138	0.0363429	0.555261	0.821173	0.236356	0.710323	0.13108	0.296822	0.859912	0.230826	0.189477	0.17711	0.0506762	0.13029	0.0411061	0.108062	0.152774	0.0405769
3	0.50028	0.82166	0.219597	0.88354	0.185531	0.0796166	0.822492	0.206483	0.198538	0.14195	0.118317	0.175089	0.0346757	0.0457412	0.169711	0.0366673	0.605011	0.804461	0.25367	0.749222	0.125006	0.278292	0.839774	0.230494	0.192249	0.17086	0.0560994	0.141918	0.038587	0.100819	0.154726	0.0401168
4	0.536329	0.831857	0.218417	0.900201	0.202337	0.0757566	0.798188	0.207842	0.202873	0.141869	0.11398	0.174626	0.041869	0.0443482	0.169304	0.037358	0.657327	0.785329	0.271275	0.785078	0.120156	0.261252	0.814766	0.229964	0.19206	0.16485	0.0614949	0.152848	0.0364575	0.0936755	0.156301	0.0399224
5	0.577247	0.844294	0.21723	0.907684	0.225314	0.0734496	0.770609	0.208943	0.207207	0.142534	0.110147	0.175031	0.05233	0.0431486	0.168753	0.0386598	0.710615	0.764582	0.288639	0.81796	0.116482	0.245624	0.785393	0.229554	0.188981	0.15924	0.0666507	0.162876	0.0346429	0.0865096	0.157237	0.0402545
6	0.622672	0.857661	0.21629	0.906355	0.254797	0.0729312	0.740306	0.209956	0.212321	0.144667	0.107022	0.176364	0.065723	0.0420493	0.167988	0.040917	0.762876	0.74281	0.305069	0.847897	0.113924	0.231516	0.752315	0.229672	0.183628	0.154121	0.0713539	0.171063	0.033089	0.0798379	0.157334	0.0413571
7	0.671	0.870514	0.215764	0.8974	0.291197	0.0743617	0.707681	0.211076	0.219057	0.148935	0.104667	0.178639	0.0817497	0.0409509	0.166759	0.0443052	0.812119	0.720586	0.320245	0.875728	0.112461	0.218864	0.716202	0.23081	0.176802	0.149578	0.0755303	0.177822	0.0317407	0.0734894	0.156422	0.0434024
8	0.719628	0.881626	0.215576	0.88216	0.334625	0.0776529	0.673332	0.212604	0.226962	0.155299	0.103058	0.181896	0.0999267	0.0400107	0.16497	0.0489158	0.856495	0.698342	0.333847	0.901061	0.112081	0.207663	0.677896	0.233509	0.169493	0.14561	0.0792185	0.183577	0.0306333	0.0675062	0.154378	0.0464496
9	0.766916	0.890491	0.215551	0.86163	0.384471	0.0825693	0.637801	0.215009	0.236966	0.163357	0.102321	0.185176	0.119682	0.0394129	0.162417	0.0545589	0.894825	0.676734	0.345807	0.92284	0.112733	0.197825	0.638125	0.238242	0.163355	0.14225	0.0827884	0.188767	0.0297924	0.0619206	0.151116	0.050352
10	0.810949	0.896906	0.215313	0.836875	0.438721	0.0888089	0.601776	0.21887	0.24808	0.17216	0.102201	0.188546	0.140232	0.0391867	0.159139	0.0609786	0.925949	0.656259	0.356126	0.939467	0.114267	0.189349	0.597834	0.245384	0.159039	0.139702	0.0862802	0.193379	0.0292446	0.0567965	0.146668	0.0548385
11	0.850136	0.900939	0.214562	0.808603	0.495392	0.0958577	0.565829	0.224879	0.259175	0.180921	0.102392	0.191921	0.160754	0.0392558	0.155158	0.0679683	0.948982	0.637174	0.364922	0.949831	0.116531	0.182199	0.557796	0.255322	0.157015	0.138193	0.0898711	0.197376	0.0289945	0.052195	0.141183	0.0596699
12	0.883413	0.902484	0.213227	0.777589	0.552063	0.103024	0.530589	0.233675	0.269247	0.189178	0.10271	0.195002	0.17994	0.0396574	0.150608	0.0752442	0.963473	0.619697	0.372214	0.953444	0.119304	0.176389	0.518774	0.268125	0.157468	0.137768	0.0937121	0.20063	0.0289813	0.0481941	0.134943	0.0645191
13	0.910554	0.901237	0.21134	0.744286	0.606698	0.109745	0.496292	0.246171	0.278657	0.19673	0.103001	0.197651	0.1969	0.0402925	0.145495	0.0825529	0.969144	0.604018	0.377851	0.95039	0.122463	0.171859	0.481041	0.284037	0.159927	0.13825	0.0977488	0.203081	0.0290561	0.0448314	0.128056	0.0692877
14	0.930775	0.896932	0.209094	0.709666	0.657482	0.115555	0.463383	0.262376	0.286719	0.203352	0.103093	0.200358	0.211887	0.0411312	0.140002	0.0895406	0.966193	0.590313	0.381842	0.94125	0.125833	0.168591	0.445221	0.30265	0.163186	0.139756	0.101942	0.204886	0.0291714	0.0421178	0.12065	0.0735436
15	0.943941	0.889521	0.206924	0.674379	0.703646	0.120144	0.432034	0.281989	0.294082	0.209069	0.103142	0.202989	0.225185	0.0420402	0.134131	0.0958298	0.955242	0.578902	0.384262	0.926885	0.129324	0.166483	0.411549	0.323496	0.166459	0.142277	0.106148	0.206342	0.0293312	0.0400215	0.113007	0.0770257
16	0.949891	0.878961	0.205255	0.639096	0.744716	0.12343	0.402343	0.304221	0.300794	0.213697	0.103521	0.205735	0.237466	0.042902	0.127939	0.101046	0.937162	0.570085	0.385218	0.908219	0.13282	0.165386	0.380137	0.345873	0.169089	0.145919	0.110185	0.207849	0.0295576	0.0385381	0.105335	0.0796406
17	0.948578	0.865356	0.20444	0.604344	0.780504	0.12544	0.374367	0.328267	0.30661	0.217116	0.104637	0.208755	0.249308	0.0435594	0.121446	0.105146	0.912888	0.564277	0.384818	0.885902	0.136252	0.165062	0.351077	0.369088	0.170812	0.150808	0.113888	0.209692	0.0298676	0.0376695	0.0976174	0.0816094
18	0.940137	0.84919	0.204939	0.570578	0.810944	0.126308	0.348199	0.353307	0.310813	0.219395	0.107084	0.211872	0.261248	0.0439992	0.114718	0.108326	0.883615	0.561794	0.383422	0.860798	0.139473	0.165293	0.324467	0.392526	0.171619	0.15715	0.11719	0.212101	0.0302494	0.0373182	0.0900411	0.0831265
19	0.924918	0.830957	0.207136	0.538137	0.835992	0.126189	0.323887	0.378681	0.312785	0.22065	0.111297	0.214816	0.273509	0.0441891	0.107977	0.110782	0.85053	0.56275	0.381447	0.833717	0.142396	0.165869	0.300335	0.415827	0.171624	0.16458	0.119972	0.214917	0.0306888	0.0373922	0.0829436	0.0843733
20	0.903439	0.810947	0.211403	0.507065	0.855855	0.12526	0.301365	0.404119	0.31209	0.220985	0.117513	0.217702	0.286223	0.0441423	0.101205	0.112685	0.814551	0.566737	0.379203	0.805151	0.144947	0.166596	0.278432	0.438852	0.17111	0.172844	0.122181	0.218029	0.0311029	0.0377937	0.0762258	0.0855572
21	0.876463	0.789401	0.218038	0.477509	0.871007	0.123667	0.280623	0.429415	0.308518	0.220494	0.125734	0.220501	0.299286	0.043906	0.0944811	0.114251	0.776622	0.573326	0.37704	0.775628	0.147118	0.167312	0.258613	0.461553	0.170355	0.181718	0.123875	0.22127	0.0314259	0.0383482	0.0699699	0.0868232
22	0.844976	0.76667	0.227277	0.44953	0.88205	0.121549	0.261641	0.454236	0.302285	0.219326	0.135696	0.223241	0.31226	0.0435373	0.0878861	0.11556	0.73754	0.58192	0.375375	0.745608	0.148907	0.167938	0.240694	0.483723	0.169542	0.190861	0.125153	0.224507	0.0316069	0.038891	0.0642086	0.0881976
23	0.809905	0.743144	0.23951	0.42317	0.889404	0.119029	0.244361	0.478154	0.293781	0.217767	0.146825	0.225996	0.324755	0.0430906	0.0814886	0.116596	0.697921	0.592002	0.37451	0.71545	0.150373	0.168471	0.224525	0.504952	0.168824	0.199949	0.126128	0.227593	0.0316557	0.0392725	0.0589563	0.0895812
24	0.772115	0.71917	0.255113	0.39849	0.893258	0.116199	0.228694	0.500642	0.283334	0.215932	0.158714	0.228657	0.336388	0.0426064	0.0753597	0.11725	0.658174	0.60321	0.374573	0.685414	0.151563	0.168987	0.209952	0.524721	0.16827	0.208814	0.126869	0.230445	0.0316102	0.0393894	0.0542627	0.0909558
25	0.732537	0.694972	0.274271	0.375574	0.893571	0.113158	0.214535	0.521087	0.271373	0.213926	0.170716	0.231083	0.346713	0.0420854	0.0695374	0.117519	0.618635	0.615111	0.375715	0.655807	0.152529	0.169669	0.196817	0.542442	0.167942	0.217317	0.127416	0.233142	0.031528	0.0392474	0.0501145	0.0924205
26	0.691877	0.670809	0.297151	0.354422	0.889911	0.110028	0.201756	0.538911	0.258337	0.211836	0.182093	0.23315	0.355242	0.0415058	0.0640021	0.11728	0.579446	0.627426	0.377981	0.626744	0.153295	0.170814	0.184918	0.557554	0.167728	0.225119	0.127773	0.235478	0.031493	0.0389876	0.0464092	0.0938913
27	0.650881	0.64704	0.323902	0.335147	0.881814	0.106937	0.190309	0.553664	0.244584	0.209846	0.192348	0.23492	0.361604	0.0408336	0.0588207	0.11638	0.540936	0.639974	0.381422	0.598506	0.15386	0.1728	0.174168	0.569683	0.167505	0.231972	0.127881	0.23742	0.0315557	0.0388572	0.0431558	0.0952856
28	0.609894	0.623683	0.354517	0.317659	0.869206	0.104029	0.180123	0.565082	0.230252	0.207895	0.201186	0.236399	0.365614	0.0400509	0.0540561	0.114766	0.5032	0.652448	0.386158	0.571156	0.154261	0.17601	0.164467	0.578698	0.16694	0.237747	0.127888	0.238937	0.0317684	0.0392692	0.0403289	0.096489
29	0.569386	0.600791	0.389171	0.301801	0.852018	0.101483	0.171121	0.572956	0.215671	0.205872	0.208292	0.237559	0.367131	0.0391271	0.0497119	0.112474	0.46645	0.664573	0.392277	0.544814	0.154523	0.180941	0.15572	0.584528	0.165897	0.242483	0.127998	0.239891	0.0320809	0.040727	0.0378413	0.0972938
30	0.529802	0.578548	0.427476	0.287379	0.830563	0.0995177	0.163273	0.577346	0.201008	0.203594	0.213242	0.238355	0.366266	0.0380865	0.0458944	0.109632	0.430956	0.676095	0.399816	0.519615	0.154666	0.188162	0.147868	0.587296	0.164198	0.24634	0.128435	0.240162	0.0324916	0.0435499	0.0356863	0.0975249
31	0.49152	0.557032	0.468675	0.274228	0.805364	0.0983739	0.15656	0.578567	0.186386	0.200856	0.216063	0.238588	0.363313	0.0369466	0.0426922	0.106452	0.397001	0.686615	0.40887	0.495706	0.154768	0.198324	0.1409	0.58726	0.16191	0.249455	0.129253	0.239749	0.0329425	0.0477975	0.0338624	0.0971123
32	0.454666	0.536142	0.511758	0.262038	0.776935	0.0983005	0.150894	0.577019	0.171969	0.197481	0.217062	0.237814	0.358479	0.0357597	0.0400836	0.103166	0.3647	0.695753	0.419436	0.473049	0.154961	0.211848	0.134761	0.584834	0.159114	0.251884	0.130357	0.238476	0.0334257	0.0531712	0.0322597	0.0960369
33	0.419583	0.515896	0.55594	0.250646	0.745777	0.0997024	0.146197	0.573285	0.157968	0.193406	0.216466	0.235828	0.35198	0.0346392	0.0380673	0.0999799	0.334235	0.703106	0.431602	0.451718	0.155454	0.229046	0.129421	0.580498	0.155869	0.253627	0.131403	0.236187	0.033909	0.059388	0.0308097	0.0944384
34	0.3865	0.496355	0.600218	0.239949	0.712684	0.103458	0.142473	0.568181	0.14443	0.188522	0.214419	0.232422	0.343893	0.0339894	0.0366335	0.0971074	0.305808	0.708182	0.445603	0.431882	0.156574	0.250205	0.124909	0.574937	0.152008	0.254561	0.132089	0.232796	0.0344288	0.0664622	0.0295472	0.0926374
35	0.355528	0.477354	0.643961	0.229857	0.67819	0.111227	0.139665	0.562498	0.131471	0.182866	0.211352	0.227344	0.334206	0.0349422	0.0357014	0.0947591	0.279443	0.710526	0.461881	0.413746	0.158786	0.275972	0.121189	0.568959	0.147583	0.254511	0.132287	0.228152	0.0351103	0.0745335	0.0284305	0.0910083
36	0.326785	0.458871	0.686853	0.220389	0.642916	0.124912	0.137731	0.556926	0.119221	0.176566	0.207711	0.220538	0.323031	0.039096	0.0352284	0.0931072	0.25514	0.709974	0.48071	0.397585	0.162451	0.307264	0.118226	0.563209	0.142516	0.253656	0.132196	0.222255	0.0361872	0.083559	0.027471	0.0899318
37	0.300412	0.440977	0.728595	0.211682	0.607608	0.146518	0.136666	0.552063	0.107758	0.169693	0.20352	0.212123	0.310501	0.0475907	0.0352088	0.0924786	0.232947	0.706396	0.50213	0.383711	0.167792	0.345026	0.11604	0.558205	0.136698	0.252198	0.132047	0.215329	0.037835	0.0938669	0.0267201	0.0896652
38	0.276445	0.423746	0.768827	0.203898	0.572922	0.17717	0.136446	0.548455	0.0971598	0.162382	0.19893	0.202334	0.296818	0.060168	0.0355949	0.0928865	0.212888	0.699784	0.526282	0.372523	0.175079	0.389392	0.114651	0.554487	0.130193	0.250227	0.132243	0.207669	0.0400567	0.105318	0.0261991	0.0902073
39	0.254873	0.407281	0.807068	0.197158	0.539374	0.217097	0.13705	0.54644	0.0875436	0.154804	0.194102	0.191489	0.282262	0.0756856	0.0362361	0.0941195	0.194959	0.69034	0.553158	0.364363	0.184378	0.439989	0.114075	0.552621	0.123197	0.247701	0.133101	0.199657	0.042714	0.117481	0.0258872	0.0913156
40	0.235697	0.391691	0.842667	0.191538	0.507433	0.265649	0.138474	0.546451	0.0791302	0.147274	0.189094	0.179947	0.267168	0.0928352	0.0369829	0.096001	0.179118	0.678425	0.582628	0.359423	0.195581	0.495809	0.114375	0.553131	0.115967	0.244796	0.134957	0.191683	0.045646	0.129877	0.0257655	0.0927344
41	0.218898	0.377045	0.874825	0.187084	0.477579	0.321314	0.140786	0.549307	0.0720323	0.140153	0.184238	0.168014	0.251724	0.110507	0.0376816	0.0982264	0.165323	0.664274	0.614544	0.357853	0.208562	0.555213	0.115685	0.556861	0.108741	0.241625	0.137756	0.184029	0.0489245	0.142062	0.0257879	0.0941733
42	0.204355	0.36325	0.902776	0.183747	0.450051	0.381757	0.14404	0.556015	0.0663288	0.133859	0.17996	0.155962	0.236218	0.128452	0.0382251	0.100522	0.153416	0.648117	0.648923	0.359804	0.22317	0.615785	0.118102	0.564645	0.101808	0.238574	0.141501	0.176957	0.0526041	0.153409	0.025871	0.0957394
43	0.192013	0.350182	0.925755	0.181498	0.425121	0.44387	0.148272	0.567427	0.0621253	0.12883	0.176583	0.14404	0.220762	0.1471	0.0385722	0.10283	0.143227	0.630149	0.685793	0.365503	0.238997	0.674919	0.121689	0.577117	0.0953692	0.236145	0.146253	0.170542	0.0566656	0.163884	0.0259706	0.0977864
44	0.181748	0.337694	0.943036	0.180294	0.40298	0.50471	0.153466	0.584098	0.0592506	0.125296	0.174445	0.132556	0.205462	0.166626	0.0387501	0.105168	0.134569	0.610497	0.72478	0.374842	0.255718	0.730436	0.126499	0.594684	0.0894995	0.234676	0.15181	0.164864	0.0609924	0.173444	0.0261255	0.100584
45	0.173359	0.325648	0.954078	0.180033	0.383758	0.561746	0.159547	0.606155	0.0573113	0.123174	0.173731	0.121769	0.190502	0.18686	0.038833	0.107786	0.127265	0.589197	0.765094	0.387333	0.273126	0.780428	0.132498	0.617167	0.0841671	0.234085	0.157874	0.160049	0.0655509	0.181993	0.0263311	0.104267
46	0.166769	0.313971	0.958364	0.180565	0.367613	0.613355	0.166383	0.633361	0.0559845	0.122312	0.174266	0.111898	0.176065	0.207443	0.038968	0.110836	0.121213	0.566353	0.805766	0.402276	0.291082	0.823283	0.139591	0.644002	0.0792688	0.23409	0.164163	0.156204	0.0701898	0.189516	0.0266892	0.108794
47	0.161968	0.302623	0.955506	0.181685	0.354686	0.659294	0.173812	0.665329	0.0550316	0.122403	0.176011	0.103186	0.162447	0.227996	0.0392444	0.114115	0.116311	0.542122	0.845382	0.418625	0.309645	0.85826	0.147665	0.674669	0.0746879	0.23419	0.170916	0.153398	0.0749738	0.195946	0.0273019	0.113891
48	0.159146	0.291632	0.945339	0.183063	0.345118	0.700306	0.181755	0.701691	0.0543662	0.123085	0.178764	0.0957706	0.150024	0.248304	0.0396879	0.117569	0.112439	0.516751	0.882042	0.435087	0.329285	0.885368	0.156712	0.708674	0.0704164	0.233864	0.17819	0.151675	0.0801594	0.201227	0.0281857	0.119096
49	0.15868	0.280983	0.927854	0.184341	0.339301	0.737391	0.190238	0.742056	0.0540808	0.124187	0.181939	0.0895369	0.139107	0.268317	0.0402395	0.121219	0.109498	0.490492	0.913796	0.450486	0.350634	0.904832	0.166758	0.745425	0.0665009	0.232695	0.18622	0.15111	0.0861213	0.205408	0.0292741	0.124033
50	0.161191	0.270667	0.903423	0.185332	0.337863	0.77144	0.199237	0.785456	0.054508	0.125678	0.184938	0.0843077	0.130193	0.288429	0.0408513	0.124809	0.107406	0.463666	0.938854	0.463856	0.374451	0.917104	0.177792	0.784225	0.0629641	0.230425	0.195293	0.151727	0.0931501	0.208414	0.0305046	0.128369
51	0.167552	0.260619	0.872595	0.186031	0.341465	0.803189	0.208566	0.830202	0.0561893	0.127415	0.187198	0.080004	0.123749	0.308851	0.0414479	0.128401	0.106056	0.436624	0.955602	0.47446	0.401695	0.923001	0.189611	0.823553	0.0598541	0.226975	0.205144	0.153314	0.101151	0.210257	0.0318481	0.132139
52	0.17879	0.250718	0.836211	0.186534	0.350483	0.832408	0.21795	0.873637	0.0594527	0.129121	0.188214	0.0765672	0.119733	0.329244	0.042028	0.132256	0.105369	0.409694	0.96306	0.481961	0.433656	0.923453	0.201822	0.861401	0.0572106	0.222227	0.215268	0.155493	0.109696	0.211229	0.0332105	0.135687
53	0.195608	0.24087	0.795287	0.187359	0.364869	0.858416	0.227106	0.912842	0.0641339	0.130444	0.187675	0.0741932	0.117932	0.348931	0.042579	0.136414	0.105312	0.38313	0.96101	0.486618	0.470598	0.919371	0.213991	0.896041	0.0549859	0.216081	0.224963	0.157675	0.118103	0.21162	0.0345663	0.140158
54	0.218179	0.231125	0.750928	0.189486	0.384011	0.880304	0.235708	0.945073	0.0697726	0.13112	0.185501	0.0733141	0.118005	0.366969	0.0432254	0.140777	0.105849	0.357224	0.949829	0.489189	0.512194	0.911649	0.225733	0.925794	0.0530892	0.208569	0.233361	0.159199	0.125815	0.211807	0.0360388	0.146671
55	0.245806	0.221538	0.704196	0.194294	0.406803	0.897493	0.243574	0.968382	0.0758552	0.130918	0.181744	0.0744471	0.11908	0.382473	0.0443196	0.145422	0.106909	0.332267	0.930407	0.490752	0.557733	0.901185	0.2368	0.949414	0.0514149	0.199813	0.239648	0.15962	0.132203	0.212296	0.0378349	0.156169
56	0.277379	0.212168	0.656113	0.203341	0.431938	0.909642	0.250681	0.981634	0.0821927	0.129723	0.176518	0.0781852	0.120602	0.394578	0.0462592	0.150086	0.108421	0.308486	0.904031	0.492548	0.606082	0.888534	0.247253	0.966316	0.0498585	0.189973	0.243283	0.15887	0.137232	0.213378	0.0401334	0.169072
57	0.311392	0.203094	0.60761	0.217979	0.457932	0.916744	0.257192	0.984701	0.0888686	0.127564	0.17	0.0844175	0.122403	0.403176	0.0494228	0.154467	0.110304	0.286075	0.87211	0.495768	0.655823	0.874046	0.257343	0.976346	0.0482964	0.179285	0.244074	0.157033	0.140905	0.214999	0.0430938	0.184833
58	0.346302	0.19437	0.559495	0.238883	0.483303	0.918772	0.263308	0.978205	0.0957384	0.124525	0.162412	0.0922402	0.124327	0.408786	0.0538548	0.158277	0.11247	0.265178	0.836103	0.501118	0.705803	0.858033	0.26727	0.979352	0.0466658	0.168001	0.242154	0.154224	0.143326	0.216896	0.046737	0.201701
59	0.38082	0.185993	0.512417	0.265742	0.506817	0.915785	0.269194	0.963169	0.102516	0.120662	0.153999	0.100575	0.126466	0.411915	0.0594823	0.161321	0.114816	0.245871	0.797307	0.508763	0.754595	0.840799	0.277184	0.975434	0.044948	0.15638	0.237908	0.150671	0.145573	0.218649	0.0509921	0.217724
60	0.413786	0.17799	0.466894	0.297496	0.527441	0.907712	0.274972	0.940796	0.109042	0.116082	0.145008	0.108471	0.129	0.413044	0.0661634	0.163379	0.117214	0.228146	0.756814	0.51846	0.800659	0.82267	0.287116	0.964866	0.0431629	0.144655	0.231759	0.146608	0.149598	0.219966	0.0558567	0.231576
61	0.44415	0.170415	0.423317	0.332534	0.544375	0.894477	0.280836	0.912313	0.1152	0.110909	0.135658	0.115162	0.131956	0.412569	0.0736606	0.164368	0.119532	0.212021	0.715506	0.529808	0.842687	0.804162	0.296859	0.948089	0.0413378	0.133043	0.224081	0.14215	0.156563	0.220721	0.0611767	0.242463
62	0.471201	0.163308	0.382005	0.368932	0.557256	0.876503	0.287119	0.878976	0.121078	0.105304	0.126189	0.120377	0.13522	0.410328	0.0817894	0.164313	0.121669	0.197492	0.674119	0.542358	0.879388	0.785991	0.306242	0.925752	0.0394997	0.121753	0.21521	0.137501	0.166839	0.220884	0.0667681	0.249964
63	0.494448	0.156709	0.343115	0.404992	0.566128	0.854895	0.294261	0.841862	0.126784	0.0994495	0.116718	0.124227	0.138535	0.405781	0.0904231	0.163203	0.123541	0.18446	0.633088	0.555599	0.909876	0.768941	0.315361	0.89876	0.0376596	0.110931	0.205366	0.13266	0.179752	0.220522	0.0724766	0.254002
64	0.513541	0.150637	0.306739	0.43921	0.571037	0.831069	0.302725	0.801939	0.132417	0.0935243	0.107283	0.126913	0.141929	0.398831	0.0994416	0.161036	0.125085	0.172852	0.592678	0.569065	0.934122	0.753524	0.324248	0.868107	0.0358355	0.100706	0.194647	0.127504	0.193927	0.219863	0.0781737	0.254733
65	0.528423	0.145089	0.273012	0.470213	0.57208	0.806683	0.312802	0.760127	0.137983	0.087685	0.0980253	0.128667	0.145555	0.389662	0.108709	0.157903	0.126296	0.162638	0.55325	0.582264	0.952394	0.740092	0.332916	0.834752	0.0340403	0.0912141	0.183344	0.122494	0.208159	0.219069	0.0837735	0.252395
66	0.539226	0.140051	0.241987	0.497191	0.569411	0.783293	0.324566	0.717157	0.143477	0.0820552	0.0890413	0.129753	0.149587	0.37875	0.118067	0.15393	0.127212	0.153718	0.51503	0.594617	0.965021	0.729006	0.34153	0.799479	0.0323017	0.082488	0.171699	0.117827	0.221512	0.218191	0.0893328	0.247342
67	0.546098	0.135499	0.213533	0.520035	0.56314	0.762237	0.337917	0.673519	0.148631	0.0767471	0.0803326	0.13037	0.154018	0.366937	0.127364	0.149179	0.127842	0.145966	0.478137	0.605612	0.972473	0.72045	0.350261	0.762838	0.0306565	0.0744848	0.159848	0.1134	0.233432	0.217434	0.0949993	0.240097
68	0.549291	0.131438	0.187806	0.53875	0.553388	0.744264	0.352325	0.62994	0.153204	0.0718232	0.0722842	0.130707	0.158511	0.354937	0.136636	0.143749	0.128187	0.139395	0.443016	0.614932	0.974671	0.714578	0.359069	0.725407	0.0291353	0.0671856	0.148118	0.109753	0.243553	0.216978	0.100953	0.231135
69	0.549374	0.127859	0.164734	0.553932	0.540606	0.729581	0.367312	0.58705	0.157245	0.0673895	0.065151	0.130935	0.163036	0.343437	0.145823	0.138161	0.128285	0.133931	0.409961	0.622353	0.971463	0.711524	0.368019	0.687732	0.0277609	0.0605361	0.136908	0.106952	0.251632	0.217018	0.107235	0.221048
70	0.546656	0.12473	0.144121	0.566093	0.525092	0.717135	0.382525	0.545126	0.160729	0.0634711	0.0592635	0.130936	0.166384	0.332471	0.154656	0.131918	0.128154	0.129476	0.378824	0.627622	0.962536	0.711172	0.377158	0.649968	0.0265383	0.0545119	0.12591	0.104686	0.257547	0.217666	0.113844	0.209987
71	0.541543	0.122023	0.125846	0.575626	0.507481	0.705797	0.397787	0.504688	0.163597	0.0601172	0.0549432	0.130655	0.16863	0.322388	0.162973	0.125529	0.127786	0.125929	0.349744	0.630566	0.947636	0.713083	0.38665	0.612584	0.0254546	0.0491291	0.115428	0.102835	0.261128	0.218747	0.120745	0.19843
72	0.53437	0.119735	0.109872	0.582617	0.488372	0.694055	0.41295	0.466201	0.165951	0.0573207	0.0523641	0.130297	0.169579	0.313125	0.170607	0.118972	0.127196	0.123186	0.322729	0.630884	0.926886	0.716847	0.396647	0.576071	0.0245025	0.0444422	0.105492	0.101301	0.262262	0.219976	0.127913	0.186472
73	0.525259	0.117864	0.0959904	0.586993	0.46825	0.6805	0.428172	0.429834	0.167876	0.0551506	0.0515295	0.129934	0.169171	0.304462	0.177522	0.112418	0.126414	0.121132	0.297674	0.628408	0.900721	0.721834	0.407299	0.540698	0.0236967	0.0405828	0.0961421	0.0998686	0.261074	0.221244	0.135191	0.174359
74	0.514083	0.116425	0.0839928	0.58849	0.447373	0.664004	0.443676	0.395649	0.169327	0.0536716	0.0521925	0.129733	0.167075	0.295963	0.183766	0.105374	0.125466	0.119715	0.274348	0.622983	0.869805	0.727402	0.418698	0.506623	0.0230452	0.037762	0.0871219	0.0984079	0.257741	0.222426	0.142482	0.162043
75	0.500995	0.115534	0.0738131	0.586965	0.426359	0.64479	0.459786	0.363989	0.170085	0.0530094	0.0538333	0.129683	0.164131	0.287295	0.189416	0.0989013	0.124385	0.118928	0.253006	0.614585	0.835017	0.732881	0.431127	0.474335	0.0225245	0.0362002	0.0789648	0.0968764	0.252568	0.223349	0.149686	0.150041
76	0.48603	0.115507	0.0653057	0.582245	0.405346	0.622773	0.476737	0.334802	0.170018	0.0532967	0.056067	0.129839	0.160137	0.278213	0.194316	0.0925112	0.123228	0.118914	0.233381	0.603222	0.797323	0.737716	0.444634	0.44391	0.0220752	0.0360282	0.0714365	0.0952193	0.24594	0.223896	0.15667	0.138257
77	0.469378	0.117016	0.0584066	0.574412	0.384532	0.598305	0.494772	0.308131	0.168966	0.0547024	0.0587303	0.130205	0.155207	0.26846	0.198392	0.0862448	0.122043	0.120043	0.215372	0.589079	0.757636	0.741238	0.459331	0.415483	0.0216789	0.0373593	0.064518	0.0934659	0.238204	0.223857	0.16311	0.126854
78	0.451351	0.121126	0.0531006	0.563713	0.364098	0.571847	0.513898	0.283995	0.166821	0.0574285	0.0616627	0.130692	0.149457	0.257947	0.201533	0.0801499	0.120869	0.122932	0.198912	0.572401	0.716743	0.742913	0.475463	0.389166	0.021401	0.0402425	0.0582012	0.0916499	0.229638	0.222909	0.168739	0.115986
79	0.432338	0.129432	0.0494716	0.550579	0.344214	0.543841	0.534121	0.262394	0.163547	0.0617048	0.0647829	0.131099	0.142945	0.246713	0.203644	0.0743078	0.119765	0.128484	0.183931	0.553565	0.675323	0.742193	0.493298	0.365022	0.0214243	0.0448007	0.0524757	0.0897816	0.220422	0.220876	0.173535	0.105774
80	0.412756	0.143566	0.0476959	0.535695	0.325035	0.514695	0.555425	0.243282	0.159254	0.0676684	0.0680965	0.131449	0.135761	0.234835	0.204778	0.0687856	0.1188	0.137876	0.170387	0.533132	0.633901	0.738698	0.512798	0.343046	0.0219289	0.0514798	0.047338	0.0878702	0.210681	0.217836	0.177419	0.0963186
81	0.393006	0.164795	0.0479915	0.519845	0.306691	0.484866	0.577601	0.226615	0.154119	0.0755825	0.0718741	0.131841	0.128005	0.222463	0.205002	0.0636385	0.118067	0.152277	0.15828	0.511893	0.592903	0.732261	0.533927	0.323256	0.0231006	0.0610097	0.0428031	0.0859885	0.200429	0.213885	0.180156	0.0877016
82	0.373372	0.193632	0.0504652	0.503818	0.28926	0.454615	0.600515	0.212305	0.14824	0.0853155	0.0762066	0.132437	0.119815	0.209656	0.204462	0.0589427	0.117766	0.172586	0.147618	0.49066	0.552633	0.722923	0.556826	0.305587	0.0251345	0.0735239	0.0388878	0.0842546	0.189724	0.209268	0.18188	0.0799545
83	0.354246	0.229793	0.0551264	0.488571	0.272808	0.424305	0.624094	0.200303	0.141828	0.0964388	0.0812278	0.13319	0.111366	0.196596	0.203247	0.0547669	0.118257	0.199161	0.13845	0.470534	0.513505	0.710678	0.581372	0.290012	0.0283371	0.0888241	0.0355869	0.0826983	0.178656	0.204356	0.182611	0.0730434
84	0.336019	0.27285	0.0618361	0.475094	0.257398	0.394278	0.648128	0.190543	0.135175	0.107749	0.0868832	0.134031	0.10285	0.183469	0.201315	0.0511292	0.119936	0.232433	0.130859	0.452696	0.47588	0.695749	0.607026	0.276454	0.0328982	0.106252	0.0328572	0.0812975	0.16741	0.199487	0.182265	0.0669658
85	0.319049	0.321788	0.0703864	0.464166	0.243041	0.364845	0.672513	0.182912	0.128545	0.118336	0.0931999	0.134956	0.094429	0.170409	0.1987	0.0480175	0.123229	0.272595	0.12492	0.438073	0.440034	0.678382	0.633524	0.264796	0.0388453	0.124734	0.0306521	0.0800735	0.156201	0.194906	0.180809	0.0617019
86	0.303764	0.37485	0.0805237	0.456413	0.229704	0.3362	0.697174	0.177263	0.122165	0.127588	0.100108	0.136111	0.0862376	0.157509	0.195671	0.0453976	0.128689	0.319102	0.120646	0.427338	0.406121	0.658838	0.660625	0.254896	0.046156	0.143085	0.0289288	0.0790411	0.145251	0.190731	0.178489	0.0572299
87	0.290822	0.430132	0.092156	0.452258	0.217399	0.308754	0.721978	0.173477	0.116413	0.134989	0.107333	0.137752	0.0783786	0.145035	0.192109	0.0431954	0.136958	0.371154	0.118039	0.420897	0.374346	0.637381	0.687943	0.246722	0.0548462	0.160101	0.0276882	0.0782806	0.13464	0.186822	0.175325	0.053426
88	0.280819	0.485515	0.105015	0.451858	0.20613	0.282665	0.746623	0.17133	0.111365	0.140422	0.114546	0.140271	0.0709275	0.13305	0.188225	0.0413623	0.148597	0.427602	0.117072	0.41858	0.344763	0.614531	0.715123	0.240113	0.0647321	0.174581	0.0269501	0.077978	0.124583	0.183065	0.171489	0.050262
89	0.274549	0.538966	0.118793	0.455591	0.195874	0.258093	0.771045	0.170593	0.107148	0.144218	0.121464	0.144097	0.063982	0.121695	0.184147	0.0398585	0.164479	0.48686	0.117717	0.420448	0.317281	0.590679	0.742075	0.234905	0.0754422	0.186273	0.0267273	0.0783006	0.115017	0.179344	0.167011	0.0476814
90	0.272671	0.588771	0.132993	0.464192	0.186642	0.235131	0.794837	0.171078	0.104063	0.146758	0.127781	0.149251	0.0575307	0.111096	0.180035	0.038638	0.184664	0.546952	0.119925	0.42652	0.291867	0.566166	0.768569	0.230998	0.0868209	0.194913	0.0269563	0.0791736	0.106027	0.175689	0.162325	0.0456616
91	0.275377	0.633843	0.147045	0.47854	0.178442	0.213834	0.817558	0.172589	0.102633	0.148436	0.133093	0.155495	0.0515069	0.101323	0.176027	0.0377115	0.208715	0.605728	0.123665	0.436582	0.268499	0.541362	0.794274	0.228238	0.0986858	0.2004	0.0274973	0.0805433	0.0975915	0.172056	0.157815	0.0441242
92	0.282389	0.673441	0.160596	0.4992	0.171331	0.194188	0.838633	0.174968	0.103721	0.149421	0.136948	0.162067	0.0460413	0.0924588	0.172474	0.037049	0.235602	0.661173	0.128912	0.450284	0.247099	0.516355	0.818646	0.226489	0.110853	0.20303	0.0282189	0.0824006	0.0896351	0.168444	0.153849	0.0430427
93	0.2932	0.706976	0.173032	0.526248	0.165366	0.176173	0.857505	0.178057	0.107846	0.149778	0.139353	0.168279	0.0411924	0.0845576	0.169445	0.0366054	0.264	0.711144	0.135525	0.467056	0.227545	0.491251	0.840987	0.225662	0.123092	0.203419	0.029054	0.0847199	0.08206	0.16477	0.150706	0.0423943
94	0.30707	0.734326	0.183923	0.558958	0.16063	0.159746	0.873468	0.181702	0.114909	0.149439	0.140343	0.173462	0.0368767	0.0775977	0.166891	0.0363264	0.292956	0.753929	0.143353	0.485926	0.209878	0.466107	0.860628	0.225669	0.134899	0.202074	0.0300074	0.0873599	0.0750474	0.160939	0.148699	0.0421265
95	0.322978	0.75555	0.192941	0.596119	0.157294	0.14506	0.885742	0.185686	0.124253	0.148341	0.14006	0.177308	0.0335704	0.0718132	0.165203	0.0362007	0.321983	0.788022	0.152288	0.50637	0.194134	0.441326	0.876634	0.226301	0.146184	0.199544	0.0312331	0.0903545	0.0686051	0.157022	0.148034	0.0421611
96	0.340279	0.771238	0.20015	0.636689	0.155331	0.131859	0.894035	0.189815	0.134848	0.14654	0.138682	0.179812	0.0309187	0.0666496	0.163697	0.0361332	0.351497	0.812938	0.162475	0.529039	0.180031	0.416652	0.88861	0.227382	0.156878	0.196312	0.0328711	0.0940352	0.0626508	0.15232	0.148505	0.04242
97	0.358632	0.782157	0.2055	0.679666	0.154819	0.120203	0.897734	0.193801	0.14543	0.14421	0.136584	0.181442	0.0289528	0.0622312	0.162873	0.0361184	0.381991	0.828447	0.174003	0.555036	0.167528	0.392562	0.895823	0.228685	0.166932	0.192622	0.0350642	0.09883	0.0573237	0.146972	0.150355	0.0427469
98	0.378064	0.789499	0.209223	0.723894	0.155791	0.110036	0.89642	0.197427	0.155302	0.141667	0.134013	0.182274	0.0276702	0.0584539	0.162853	0.0361119	0.414234	0.83524	0.186981	0.585449	0.156436	0.369182	0.897822	0.229975	0.176437	0.188511	0.0378438	0.105156	0.0525638	0.140997	0.153605	0.0429671
99	0.398739	0.794487	0.21157	0.767432	0.158253	0.101345	0.88999	0.200578	0.16387	0.139272	0.131173	0.182526	0.0270732	0.0552285	0.163687	0.0360446	0.449233	0.834288	0.201322	0.620334	0.146695	0.346798	0.894266	0.231087	0.185479	0.183867	0.0412115	0.112898	0.0483248	0.134609	0.158075	0.043012
100	0.421255	0.798834	0.212966	0.808292	0.162411	0.0938189	0.878555	0.203281	0.170926	0.137202	0.128097	0.182234	0.0271232	0.0520826	0.165085	0.0358587	0.488301	0.827055	0.217072	0.659051	0.138133	0.32524	0.885149	0.231971	0.193379	0.178629	0.0453551	0.122163	0.0445729	0.127119	0.163346	0.0428958

## Sheet: shank_angle A1ComfZ
Shank angle	mean	std	steps
left	78.4165	2.55613	82.824	77.3479	80.6354	80.5185	84.2462	79.2173	77.488	79.9545	76.5234	71.2796	81.843	82.6663	79.2221	76.8205	75.3689	77.6327	79.816	73.3091	77.2718	74.827	77.9293	76.0973	82.9046	76.5742	78.4568	76.8398	76.7	77.7311	78.2308	77.6792	80.3814	79.6844	77.8999	74.8356	78.1267	78.3323	78.2847	79.7916	78.4148	76.8618	83.8308	78.4816	78.9707	75.8032	79.284	76.0759	78.4122
right	77.718	2.44319	78.079	78.138	78.5307	80.6033	71.4163	79.942	75.5804	79.0948	77.4979	78.1136	80.1359	75.2037	78.2669	78.7238	80.3099	81.7841	78.4137	80.0903	74.0364	79.8544	78.0618	71.4236	73.4462	77.1378	78.5991	79.9178	75.6483	80.5382	78.074	79.3437	75.488	77.1388	77.575	72.8267	77.3981	79.6983	75.1159	77.3875	78.9055	77.2826	80.5349	77.4242	77.7184	80.6649	79.2178	78.6148	80.3655
[truncated: 78 more columns]

## Sheet: Rotation RHipFlex A1ComfZ
all values Right	mean	std	steps
1	41.0959	3.19956	40.209	49.657	42.55	36.194	44.258	42.537	43.796	44.819	40.833	40.11	43.018	40.692	40.978	40.955	43.934	39.534	39.099	44.295	44.222	39.25	42.711	40.56	41.231	36.639	36.602	36.712	39.247	38.504	39.316	42.954	41.229	35.927	42.316	36.705	35.368	41.253	38.331	35.159	38.897	42.502	42.975	37.736	39.022	41.797	40.386	39.31	40.165
2	41.7396	3.23647	41.2104	50.2457	42.8283	36.771	44.7734	43.1748	44.6277	45.8487	41.729	40.9387	44.2168	41.855	42.2318	41.807	44.389	40.7153	40.332	45.2537	44.1312	39.3436	42.8325	41.349	41.091	37.2857	36.8834	37.506	39.4489	39.1698	39.7237	42.898	41.6625	36.0161	42.5453	37.0751	35.5529	41.4965	38.9658	35.4574	38.6292	42.8841	43.2155	38.2354	39.2202	42.3075	41.155	39.581	40.305
3	42.4053	3.24181	42.4027	50.6136	42.9154	37.7	45.2542	43.7638	45.2939	47.0189	42.7346	41.4541	45.2867	43.072	43.575	42.5668	44.5682	41.8598	41.492	45.9626	43.8082	39.3334	42.8148	42.301	40.8087	38.0792	37.3101	38.476	39.7028	40.1248	40.1604	42.728	42.1325	36.3996	42.6354	37.6934	36.0052	41.5676	39.7761	36.0298	38.1808	43.2172	43.3659	38.9415	39.3332	42.909	42.145	40.1	40.328
4	43.0079	3.19368	43.5699	50.6849	42.7779	38.799	45.5718	44.1985	45.6521	48.1037	43.6445	41.6548	46.0585	44.112	44.7523	43.0952	44.4518	42.7618	42.376	46.3375	43.2857	39.1428	42.6008	43.213	40.3734	38.8184	37.816	39.412	39.8767	41.1509	40.4594	42.419	42.4784	37.0423	42.4981	38.3645	36.6276	41.409	40.6171	36.7179	37.5669	43.3307	43.3409	39.7142	39.2791	43.4064	43.168	40.897	40.137
5	43.3815	3.18284	44.5116	50.4365	42.4117	39.837	45.6324	44.4162	45.6516	48.9129	44.2808	41.6084	46.4263	44.81	45.578	43.3236	44.0595	43.2981	42.861	46.3594	42.5989	38.7395	42.1724	43.884	39.7873	39.3162	38.2924	40.128	39.8551	42.0209	40.4913	41.979	42.5733	37.815	42.0993	38.8827	37.2715	41	41.3246	37.3308	36.8045	43.1133	43.0934	40.3978	39.0178	43.6483	44.015	41.888	39.713
6	43.4667	3.21409	45.0914	49.8861	41.8239	40.604	45.3969	44.3863	45.3093	49.3407	44.5596	41.3761	46.3646	45.099	45.9649	43.2447	43.4345	43.4295	42.92	46.0545	41.7809	38.1252	41.5409	44.175	39.0572	39.4495	38.6145	40.501	39.5692	42.551	40.1994	41.421	42.3546	38.5401	41.4474	39.0929	37.7848	40.3516	41.7532	37.7025	35.9067	42.5409	42.6215	40.8579	38.548	43.5537	44.523	42.899	39.073
7	43.2368	3.28083	45.2675	49.0748	41.0314	40.966	44.8796	44.1077	44.6799	49.3742	44.4902	40.9822	45.9191	45	45.9181	42.8878	42.631	43.1875	42.594	45.4708	40.8641	37.322	40.7385	44.037	38.1968	39.1928	38.6859	40.491	39.0129	42.6469	39.5977	40.76	41.819	39.0522	40.5695	38.9332	38.0566	39.4913	41.8085	37.7308	34.894	41.6524	41.9488	41.0076	37.8912	43.1127	44.609	43.735	38.233
8	42.72	3.37616	45.0728	48.0625	40.0591	40.887	44.1208	43.5986	43.8267	49.0589	44.1311	40.4309	45.1715	44.595	45.4995	42.2966	41.7067	42.6406	41.954	44.6645	39.8819	36.3627	39.811	43.511	37.2269	38.6014	38.4604	40.129	38.2308	42.3159	38.7457	40.011	41.0094	39.2348	39.5075	38.4316	38.0287	38.4632	41.4732	37.4024	33.7943	40.5181	41.105	40.8156	37.0839	42.3652	44.271	44.231	37.219
9	41.961	3.4628	44.5752	46.9226	38.9442	40.405	43.1837	42.8914	42.8153	48.4694	43.5395	39.7262	44.2108	43.979	44.7895	41.5228	40.7182	41.8696	41.088	43.6931	38.8687	35.2859	38.8157	42.682	36.1729	37.7689	37.9482	39.491	37.287	41.6338	37.7259	39.187	39.9945	39.0524	38.3114	37.671	37.7035	37.3227	40.7995	36.7637	32.6372	39.2172	40.1211	40.309	36.1706	41.3769	43.562	44.306	36.064
10	41.0292	3.53066	43.8511	45.7302	37.7322	39.591	42.1365	42.0295	41.7045	47.6726	42.7668	38.8785	43.129	43.241	43.8767	40.6249	39.7164	40.9571	40.087	42.6135	37.8594	34.1335	37.8065	41.648	35.0633	36.7947	37.1978	38.665	36.2481	40.6965	36.6234	38.309	38.8478	38.5448	37.04	36.7468	37.1247	36.129	39.8745	35.881	31.4514	37.8227	39.0327	39.5519	35.1985	40.2249	42.568	43.971	34.797
11	39.9914	3.57489	42.9679	44.5477	36.47	38.52	41.0461	41.0638	40.5491	46.7252	41.8607	37.9115	42.0081	42.455	42.8516	39.6631	38.7401	39.9798	39.04	41.4801	36.884	32.9475	36.8194	40.494	33.9293	35.7705	36.2766	37.726	35.1685	39.6027	35.5098	37.396	37.6367	37.7878	35.7519	35.7495	36.3489	34.9231	38.7905	34.8221	30.2554	36.4048	37.8856	38.6055	34.2109	38.9839	41.382	43.297	33.449
12	38.9034	3.59874	41.9874	43.4101	35.1947	37.272	39.9699	40.0381	39.3854	45.6802	40.8659	36.8517	40.9036	41.665	41.7907	38.6917	37.8076	39.0026	38.021	40.3384	35.9708	31.772	35.8618	39.288	32.7993	34.7577	35.2519	36.733	34.09	38.4434	34.4373	36.464	36.414	36.8611	34.4912	34.7536	35.4223	33.7316	37.6337	33.6466	29.054	35.0191	36.7253	37.532	33.2393	37.7232	40.085	42.378	32.037
13	37.8035	3.61042	40.9565	42.3252	33.9286	35.929	38.9467	38.9833	38.2283	44.5781	39.8145	35.7221	39.8411	40.887	40.7409	37.7482	36.9197	38.0677	37.07	39.2183	35.1119	30.6475	34.918	38.07	31.688	33.7896	34.1761	35.728	33.0313	37.29	33.4301	35.512	35.2138	35.8418	33.2828	33.809	34.3808	32.5645	36.4788	32.403	27.8416	33.6935	35.5818	36.3995	32.2965	36.5038	38.746	41.298	30.558
14	36.7129	3.61866	39.9063	41.2792	32.6806	34.556	37.9869	37.918	37.0719	43.4428	38.7296	34.546	38.8213	40.113	39.7163	36.8439	36.0612	37.1907	36.194	38.1355	34.2969	29.5818	33.9579	36.857	30.5954	32.8754	33.0796	34.731	31.989	36.1865	32.4803	34.529	34.0528	34.7893	32.1272	32.9334	33.2561	31.4126	35.3825	31.1373	26.6101	32.4288	34.463	35.27	31.3792	35.369	37.43	40.13	29.01
15	35.6413	3.62804	38.8466	40.2495	31.4562	33.192	37.0778	36.8496	35.9027	42.2843	37.6257	33.35	37.8337	39.32	38.714	35.9682	35.2087	36.3636	35.376	37.084	33.5137	28.5773	32.9546	35.646	29.5111	32.0029	31.9702	33.743	30.9418	35.1477	31.5573	33.489	32.9305	33.7396	31.007	32.1177	32.0739	30.2632	34.376	29.8934	25.3564	31.2068	33.3551	34.1909	30.4767	34.3374	36.184	38.936	27.397
16	34.5532	3.64523	37.774	39.2137	30.2658	31.856	36.1896	35.7813	34.7062	41.1049	36.511	32.1651	36.8602	38.484	37.7204	35.0994	34.3369	35.566	34.593	36.0476	32.7483	27.6226	31.8922	34.427	28.4175	31.1462	30.8405	32.75	29.8672	34.1599	30.6254	32.379	31.8324	32.704	29.8984	31.3359	30.8491	29.108	33.4563	28.6956	24.084	29.997	32.2365	33.1877	29.5744	33.4026	35.028	37.763	25.72
17	33.4697	3.66255	36.6796	38.1508	29.1213	30.554	35.2886	34.7201	33.4722	39.909	35.3869	31.019	35.8866	37.586	36.7227	34.243	33.4223	34.7763	33.817	35.0065	31.9856	26.6988	30.7689	33.19	27.2939	30.2804	29.6781	31.735	28.7504	33.196	29.6517	31.2	30.7389	31.674	28.777	30.553	29.5903	27.94	32.5934	27.5345	22.8018	28.7657	31.0866	32.2652	28.6578	32.5385	33.952	36.638	23.981
18	32.3778	3.68319	35.5564	37.0375	28.0283	29.286	34.3429	33.6731	32.197	38.7011	34.2544	29.9279	34.8978	36.627	35.7187	34.243	32.4488	33.9717	33.034	33.9432	31.2077	25.7806	29.5871	31.926	26.1131	29.3844	28.4734	30.679	27.5755	32.2312	28.6088	29.961	29.632	30.6351	27.625	29.7354	28.3089	26.7509	31.7403	26.3805	21.5121	27.4881	29.8974	31.4104	27.7202	31.7106	32.935	35.565	22.268
19	31.2568	3.69387	34.403	35.8461	27.27	28.048	33.3235	32.6411	30.8781	37.4812	33.1175	28.8924	33.8757	35.619	34.7099	32.4085	31.4042	33.1328	32.243	32.8443	30.3915	24.843	28.3559	30.629	24.8514	28.4424	27.2226	29.573	26.3317	31.2404	27.4734	28.673	28.4921	29.5748	26.426	28.8541	27.0105	25.5213	30.8419	25.2065	20.2088	26.1498	28.6705	30.602	26.75	30.8867	31.944	34.528	20.734
20	30.0982	3.69703	33.2187	34.5515	26.7707	26.833	32.2032	31.6124	29.5111	36.2416	31.9793	27.895	32.7989	34.566	33.6923	31.2985	30.28	32.2445	31.44	31.6996	29.5086	23.8664	27.0858	29.303	23.5004	27.4458	25.9265	28.416	25.019	30.2019	26.2333	27.34	27.2965	28.4905	25.1668	27.888	25.6995	24.2306	29.8495	23.9919	18.8903	24.7424	27.4169	29.8152	25.7295	30.0405	30.95	33.509	19.401
21	28.8734	3.72282	31.9985	33.1352	24.9122	25.634	30.9661	30.5612	28.0911	34.9573	30.834	26.9029	31.6425	33.466	32.6486	30.2183	29.0731	31.2929	30.615	30.5011	28.5251	22.8373	25.7755	27.949	22.0543	26.3908	24.5894	27.21	23.6408	29.0983	24.8856	25.956	26.0265	27.3791	23.8356	26.8266	24.372	22.8624	28.7331	22.7227	17.5572	23.2636	26.1468	29.0207	24.6406	29.1437	29.937	32.491	18.193
22	27.6128	3.7454	30.7365	31.6011	23.8597	24.439	29.6098	29.4512	26.6171	33.5992	29.667	25.8761	30.3894	32.312	31.5548	29.0702	27.789	30.263	29.745	29.243	27.4028	21.7464	24.415	26.561	20.5218	25.2735	23.2155	25.956	22.2004	27.9196	23.4358	24.514	24.6719	26.2363	22.4225	25.6739	23.0201	21.41	27.4855	21.3921	16.1987	21.7228	24.8667	28.1882	23.4705	28.1715	28.891	31.46	17.056
23	26.2909	3.77415	29.4237	29.9816	22.7533	23.226	28.1443	28.2464	25.0908	32.1438	28.4571	24.7777	29.0377	31.099	30.385	27.852	26.4401	29.1438	28.805	27.9213	26.1427	20.59	22.9971	25.14	18.9197	24.0919	21.8077	24.653	20.7068	26.6607	21.894	23.013	23.2317	25.0494	20.9267	24.449	21.6313	19.8786	26.118	20.0062	14.8107	20.1393	23.5793	27.2903	22.203	27.1046	27.792	30.403	15.951
24	24.9054	3.80501	28.0509	28.3231	21.5762	21.974	26.5907	26.9205	23.5126	30.5839	27.1807	23.5787	27.5948	29.821	29.123	26.5702	25.0415	27.935	27.774	26.5365	24.754	19.3636	21.5304	23.694	17.2701	22.8503	20.3684	23.296	19.1707	25.3244	20.2805	21.459	21.7166	23.7966	19.3535	23.1681	20.1994	18.2943	24.6587	18.5714	13.4005	18.543	22.2836	26.3029	20.8323	25.9359	26.614	29.3	14.853
25	23.4622	3.8321	26.6138	26.6631	20.3288	20.668	24.9777	25.4645	21.8923	28.9303	25.8233	22.2691	26.0767	28.475	27.7663	25.2425	23.6146	26.643	26.641	25.1014	23.2609	18.0767	20.0399	22.232	15.6011	21.5572	18.9034	21.88	17.6042	23.922	18.6258	19.861	20.1532	22.4552	17.7152	21.8442	18.7175	16.6965	23.1464	17.0964	11.9829	16.9612	20.9767	25.2095	19.3814	24.6693	25.329	28.122	13.749
26	21.9763	3.84916	25.1159	25.032	19.0257	19.3	23.339	23.8889	20.2471	27.2076	24.3867	20.8678	24.5128	27.061	26.3235	23.8885	22.1825	25.2803	25.405	23.6362	21.6977	16.7409	18.5521	20.766	13.9455	20.2235	17.4151	20.409	16.0215	22.4645	16.9683	18.238	18.5735	21.0039	16.0352	20.5056	17.1929	15.1345	21.6278	15.5879	10.5769	15.4209	19.6626	24.0175	17.8834	23.3182	23.925	26.845	12.646
27	20.4716	3.85095	23.5694	23.4662	17.7026	17.879	21.7063	22.2229	18.6114	25.4477	22.8931	19.4158	22.941	25.591	24.8153	22.5263	20.7711	23.875	24.08	22.171	20.1057	15.3793	17.0925	19.305	12.3367	18.8676	15.9038	18.896	14.4453	20.9732	15.3543	16.619	17.0088	19.4508	14.3459	19.1897	15.6503	13.6551	20.1443	14.0614	9.20953	13.953	18.347	22.7533	16.3649	21.9016	22.412	25.462	11.56
28	18.9767	3.83426	21.9972	21.9864	16.3985	16.428	20.1047	20.5123	17.0195	23.6895	21.3806	17.963	21.3976	24.087	23.2772	21.1742	19.4026	22.4628	22.692	20.7361	18.5283	14.0155	15.6897	17.857	10.8045	17.5166	14.3855	17.36	12.9007	19.4744	13.8315	15.033	15.4893	17.8386	12.6812	17.9402	14.1255	12.2966	18.7234	12.5383	7.91727	12.5821	17.0445	21.4496	14.8481	20.4488	20.821	23.984	10.51
29	17.5209	3.79878	20.4323	20.5927	15.1474	14.976	18.5558	18.8097	15.5027	21.975	19.8964	16.5582	19.9163	22.584	21.7518	19.8528	18.0999	21.079	21.283	19.3528	17.0033	12.6723	14.3685	16.433	9.37012	16.1998	12.8887	15.824	11.4152	17.9961	12.4395	13.516	14.0378	16.2126	11.0703	16.7974	12.6568	11.085	17.3898	11.0458	6.73624	11.3227	15.774	20.1398	13.3589	18.988	19.189	22.438	9.519
30	16.1308	3.74843	18.911	19.286	13.9723	13.561	17.08	17.1631	14.0827	20.3446	18.4878	15.2413	18.5281	21.116	20.2819	18.5841	16.8857	19.7536	19.899	18.0392	15.5588	11.3679	13.1428	15.044	8.04276	14.9416	11.4396	14.323	10.0139	16.565	11.1985	12.088	12.6743	14.6195	9.53972	15.772	11.2748	10.0291	16.1582	9.61448	5.69373	10.1843	14.5542	18.8597	11.9275	17.5555	17.554	20.864	8.608
31	14.8311	3.69221	17.4674	18.0755	12.8934	12.226	15.6905	15.6098	12.7699	18.8262	17.1932	14.0444	17.2543	19.715	18.9018	17.3835	15.774	18.5119	18.587	16.8091	14.2211	10.1132	12.0184	13.703	6.82436	13.7586	10.0604	12.89	8.7107	15.1975	10.1095	10.761	11.4158	13.0963	8.112	14.8459	9.99221	9.12573	15.0259	8.2743	4.80536	9.17148	13.4021	17.6415	10.5844	16.1891	15.951	19.299	7.788
32	13.6335	3.63742	16.1285	16.9709	11.9257	11.01	14.3918	14.1749	11.5695	17.4398	16.0373	12.9818	16.103	18.405	17.6312	16.2617	14.7732	17.3732	17.389	15.6735	13.0102	8.91191	10.998	12.43	5.71336	12.6603	8.7697	11.547	7.50981	13.9025	9.16026	9.541	10.2686	11.672	6.80184	13.9861	8.80587	8.36227	13.966	7.04616	4.07265	8.28229	12.3341	16.513	9.35361	14.9168	14.407	17.776	7.061
33	12.5348	3.58336	14.9085	15.9765	11.0777	9.938	13.1893	12.8709	10.4807	16.1938	15.0257	12.055	15.0706	17.197	16.4768	15.2275	13.8897	16.3503	16.333	14.6401	11.9189	7.76145	10.0815	11.244	4.69906	11.6468	7.57497	10.301	6.40909	12.6799	8.33322	8.437	9.22491	10.3593	5.61309	13.1581	7.70475	7.72049	12.9469	5.94586	3.48226	7.49663	11.3648	15.4924	8.25164	13.7544	12.939	16.327	6.416
34	11.5518	3.54854	13.8067	15.0893	10.3457	9.023	12.094	11.6997	9.503	15.0847	14.151	11.257	14.143	16.095	15.438	14.289	13.127	15.4487	15.434	13.712	10.9413	6.656	9.26233	10.159	3.77	10.7067	6.471	9.158	5.40333	11.5317	7.60833	7.456	8.262	9.156	4.54	12.338	6.674	7.177	11.947	4.985	3.00667	6.772	10.5077	14.577	7.285	12.709	11.565	14.971	5.828
35	10.6723	3.51537	12.8115	14.2973	9.71071	8.272	11.1167	10.6583	8.63984	14.0941	13.3971	10.5788	13.3028	15.104	14.516	13.4501	12.4794	14.6662	14.7	12.8875	10.0644	5.60055	8.52268	9.186	2.92173	9.82138	5.44962	8.117	4.48475	10.4583	6.96095	6.577	8.262	8.0509	3.57286	11.5084	5.70209	6.70395	10.9525	4.171	2.60626	6.05436	9.77109	13.7528	6.45552	11.7753	10.304	13.72	5.259
36	9.87163	3.51658	11.907	13.5801	9.14499	7.687	10.2572	9.73808	7.88204	13.1931	12.7443	9.99918	12.5365	14.223	13.7072	12.6921	11.9273	13.9925	14.119	12.1615	9.26877	4.59173	7.83698	8.327	2.14288	8.96415	4.5041	7.176	3.64461	9.44191	6.36456	5.77	6.55042	7.02888	2.70368	10.6574	4.78019	6.27031	9.94988	3.50474	2.23623	5.29782	9.15182	12.9915	5.74642	10.9454	9.163	12.585	4.666
37	9.15153	3.52363	11.0723	12.9075	8.61155	7.26	9.49118	8.91509	7.20645	12.3412	12.1686	9.49691	11.8279	13.44	13.0044	11.9994	11.4383	13.4107	13.655	11.5238	8.52709	3.63027	7.17164	7.57	1.41955	8.10245	3.62882	6.333	2.87227	8.45345	5.79264	5.013	5.66364	6.07382	1.92718	9.778	3.90236	5.84409	8.92491	2.98773	1.84936	4.475	8.63318	12.274	5.13891	10.2117	8.143	11.567	4.015
38	8.47759	3.53677	10.2815	12.239	8.06554	6.96	8.76058	8.14857	6.58343	11.4942	11.6425	9.04412	11.1501	12.722	12.3918	11.3473	10.9653	12.8964	13.257	10.9562	7.80632	2.71373	6.48311	6.881	0.731758	7.19727	2.81473	5.583	2.1486	7.46384	5.2127	4.284	4.84958	5.17672	1.22882	8.85578	3.07442	5.39078	7.86467	2.62146	1.39736	3.57431	8.18508	11.5795	4.60203	9.55521	7.248	10.669	3.292
39	7.81347	3.55078	9.50514	11.5267	7.45858	6.742	7.99167	7.39061	5.98003	10.6053	11.1266	8.59876	10.4643	12.023	11.8294	10.7001	10.4478	12.415	12.86	10.4295	7.07188	1.83264	5.7256	6.212	0.0555758	6.211	2.04124	4.916	1.44661	6.45642	4.5859	3.559	4.03018	4.33528	0.581152	7.87578	2.31018	4.87203	6.7573	2.39573	0.838737	2.59575	7.76829	10.8821	4.10248	8.93888	6.469	9.884	2.495
40	7.11933	3.56	8.71176	10.7197	6.74527	6.54	7.12067	6.59345	5.36439	9.62552	10.5733	8.11464	9.72218	11.284	11.2566	10.015	9.83273	11.9243	12.399	9.89603	6.28621	0.972636	4.86	5.508	-0.631636	5.11897	1.28082	4.32	0.736606	5.42567	3.87667	2.817	3.18773	3.54724	-0.0565455	6.83148	1.62267	4.25233	5.59336	2.27888	0.149515	1.54258	7.33991	10.1487	3.60291	8.31364	5.778	9.19	1.635
41	6.35859	3.55679	7.87116	9.77182	5.8943	6.277	6.10649	5.72337	4.71281	8.50915	9.93236	7.54397	8.86986	10.444	10.6064	9.25015	9.08208	11.3816	11.817	9.31208	5.41419	0.115909	3.86179	4.727	-1.35427	3.91735	0.506434	3.772	-0.00788889	4.37128	3.06157	2.035	2.31203	2.8043	-0.586	5.72462	1.00933	3.50408	4.373	2.22303	-0.680343	0.424263	6.85808	9.34739	3.07118	7.63098	5.14	8.545	0.729
42	5.50402	3.53347	6.96483	8.65472	4.89374	5.879	4.92449	4.76432	4.00837	7.22124	9.16028	6.84252	7.86452	9.462	9.82097	8.37442	8.17853	10.7496	11.073	8.64822	4.43742	-0.753364	2.7244	3.841	-2.131	2.63001	-0.303455	3.236	-0.805263	3.29748	2.12873	1.193	1.39627	2.08822	-0.855253	4.57049	0.456717	2.61475	3.10942	2.1753	-1.6338	-0.734485	6.28911	8.45309	2.48455	6.85746	4.529	7.889	-0.19
43	4.52646	3.51145	5.98052	7.36579	3.74939	5.29	3.57558	3.71527	3.24558	5.74579	8.23097	5.97836	6.68336	8.316	8.85445	7.37427	7.13115	10.0003	10.141	7.8843	3.36785	-1.64191	1.46242	2.837	-2.96291	1.31236	-1.15797	2.668	-1.66027	2.20709	1.08642	0.286	0.434091	1.37239	-2.29264	3.39239	-0.0683333	1.59273	1.82909	2.08545	-2.66903	-1.88958	5.61427	7.45018	1.82964	5.98039	3.916	7.155	-1.082
44	3.445	3.45353	4.91333	5.93113	2.48726	4.478	2.09689	2.59147	2.43621	4.09332	7.13344	4.93376	5.33119	7.007	7.68233	6.26294	5.97455	9.11807	9.012	7.01422	2.23263	-2.54491	0.116293	1.714	-3.82403	0.0455758	-2.05479	2.021	-2.55684	1.10786	-0.0387172	-0.68	-0.573909	0.628404	-3.19769	2.22541	-0.607273	0.470182	0.562242	1.92181	-3.72885	-2.98412	4.83381	6.33548	1.10652	5.00195	3.268	6.285	-1.904
45	2.27746	3.36556	3.77767	4.41	1.15422	3.443	0.572889	1.42444	1.61922	2.30722	5.87433	3.713	3.84356	5.561	6.31367	5.083	4.76878	8.11167	7.722	6.051	1.07256	-3.434	-1.24733	0.496	-4.661	-1.081	-2.98433	1.266	-3.45156	0.0234444	-1.20367	-1.673	-1.61167	-0.168667	-4.15833	1.10256	-1.19978	-0.700222	-0.658667	1.68622	-4.73222	-3.95911	3.96756	5.12433	0.330667	3.93689	2.551	5.246	-2.62
46	1.07133	3.2422	2.61273	2.89182	-0.179182	2.23	-0.883727	0.272273	0.856727	0.457273	4.47864	2.35318	2.28436	4.026	4.80045	3.89773	3.59818	7.01836	6.35	5.033	-0.0557273	-4.24764	-2.54136	-0.765	-5.40564	-1.97691	-3.92055	0.399	-4.27945	-1.00636	-2.34827	-2.635	-2.63473	-1.03173	-5.11482	0.0422727	-1.87482	-1.85782	-1.78782	1.41064	-5.58291	-4.75909	3.06164	3.85991	-0.469	2.81255	1.734	4.032	-3.194
47	-0.099396	3.09697	1.47279	1.48317	-1.43516	0.935	-2.15164	-0.790687	0.218576	-1.37228	2.99902	0.928212	0.747717	2.484	3.23436	2.78288	2.55992	5.89551	4.995	4.02146	-1.08243	-4.93773	-3.6821	-1.994	-5.98921	-2.55035	-4.81248	-0.554	-4.97253	-1.94041	-3.40253	-3.488	-3.57642	-1.94914	-5.98363	-0.925081	-2.64468	-2.93402	-2.76591	1.14389	-6.18722	-5.33501	2.18153	2.60948	-1.24621	1.66713	0.81	2.665	-3.586
48	-1.17177	2.90993	0.410172	0.282667	-2.53844	-0.32	-3.10874	-1.68915	-0.224596	-3.0759	1.52398	-0.468333	-0.650677	1.032	1.72745	1.82042	1.74071	4.81247	3.775	3.0874	-1.93488	-5.45118	-4.59678	-3.106	-6.34452	-2.72708	-5.59846	-1.543	-5.47368	-2.74014	-4.29821	-4.159	-4.35827	-2.88859	-6.67072	-1.76629	-3.49469	-3.84523	-3.53633	0.94803	-6.46332	-5.65232	1.39389	1.45048	-1.93061	0.541071	-0.184	1.209	-3.757
49	-2.06397	2.70552	-0.510727	-0.630303	-3.41658	-1.4	-3.65173	-2.36242	-0.412485	-4.53158	0.152576	-1.74018	-1.80009	-0.23	0.394636	1.08991	1.19133	3.85182	2.806	2.30067	-2.55282	-5.73873	-5.22206	-4.005	-6.41336	-2.48364	-6.21785	-2.511	-5.73403	-3.36179	-4.97327	-4.583	-4.89736	-3.80291	-7.08076	-2.45585	-4.37582	-4.49927	-4.04691	0.895212	-6.35215	-5.7023	0.760667	0.460364	-2.43364	-0.523636	-1.164	-0.245	-3.688
50	-2.69395	2.53729	-1.21007	-1.19463	-4.00427	-2.186	-3.73539	-2.7608	-0.313242	-5.64191	-1.01945	-2.78915	-2.61238	-1.216	-0.670636	0.644455	0.90898	3.09452	2.159	1.72731	-2.90319	-5.762	-5.51131	-4.592	-6.15824	-1.85437	-6.60424	-3.388	-5.71264	-3.76442	-5.37708	-4.696	-5.11418	-4.62416	-7.13333	-2.97361	-5.21206	-4.8182	-4.2563	1.04612	-5.83516	-5.51147	0.337434	-0.290182	-2.66673	-1.46337	-2.022	-1.601	-3.38
51	-3.01969	2.42141	-1.60493	-1.37947	-4.25473	-2.577	-3.38561	-2.8382	0.0363131	-6.38181	-1.89594	-3.52633	-3.02653	-1.849	-1.43203	0.503545	0.86302	2.59648	1.812	1.43869	-2.97781	-5.51382	-5.44469	-4.783	-5.57676	-0.920626	-6.68133	-4.086	-5.38597	-3.92709	-5.48241	-4.451	-4.94545	-5.25839	-6.77767	-3.30445	-5.91695	-4.75188	-4.16821	1.43188	-4.94359	-5.13333	0.171131	-0.747394	-2.56527	-2.19363	-2.647	-2.766	-2.858
52	-3.03401	2.36483	-1.67106	-1.21576	-4.17639	-2.535	-2.70806	-2.5733	0.516121	-6.79815	-2.38191	-3.90427	-3.02191	-2.088	-1.91627	0.624455	1.01742	2.33612	1.673	1.44885	-2.82164	-5.032	-5.0503	-4.553	-4.73073	0.221606	-6.40182	-4.513	-4.75936	-3.87148	-5.31639	-3.852	-4.36436	-5.62045	-6.02442	-3.45385	-6.40873	-4.27994	-3.85191	2.02242	-3.75464	-4.62267	0.284545	-0.896273	-2.152	-2.63079	-2.943	-3.653	-2.18
53	-2.77223	2.34881	-1.46031	-0.804	-3.82039	-2.103	-1.83815	-1.9934	0.990485	-6.95306	-2.42553	-3.93885	-2.64357	-1.951	-2.18033	0.943303	1.36458	2.23549	1.645	1.69299	-2.48803	-4.39009	-4.38665	-3.959	-3.724	1.50084	-5.77566	-4.594	-3.87413	-3.66462	-4.95367	-2.97	-3.39582	-5.64299	-4.95276	-3.4627	-6.61661	-3.41987	-3.41576	2.75132	-2.37581	-4.01514	0.658747	-0.780939	-1.51536	-2.7434	-2.86	-4.186	-1.446
54	-2.29292	2.34881	-1.05219	-0.276162	-3.24696	-1.367	-0.88601	-1.1666	1.37146	-6.85629	-2.04927	-3.6857	-1.99484	-1.513	-2.26833	1.42976	1.94041	2.21827	1.685	2.08318	-1.9913	-3.66664	-3.52307	-3.123	-2.63639	2.8866	-4.86613	-4.297	-2.7969	-3.36307	-4.47887	-1.917	-2.11379	-5.26928	-3.67033	-3.39171	-6.49031	-2.23791	-2.95733	3.56824	-0.919869	-3.31262	1.24321	-0.497545	-0.737727	-2.54694	-2.418	-4.315	-0.767
55	-1.65417	2.35597	-0.518364	0.269818	-2.51345	-0.405	0.0939091	-0.181455	1.63864	-6.44736	-1.33945	-3.20218	-1.19773	-0.872	-2.18218	2.08636	2.79745	2.24155	1.827	2.53118	-1.31291	-2.91127	-2.51727	-2.174	-1.50873	4.38973	-3.76164	-3.64	-1.595	-2.98709	-3.95527	-0.79	-0.613909	-4.48891	-2.27336	-3.28673	-6.02227	-0.835909	-2.52627	4.45418	0.523545	-2.48245	1.98145	-0.153545	0.123727	-2.08836	-1.71	-4.035	-0.209
56	-0.89084	2.38201	0.119556	0.817444	-1.65367	0.738	1.11744	0.891444	1.82578	-5.63489	-0.394444	-2.52333	-0.352222	-0.112	-1.87333	2.93633	3.97878	2.32167	2.161	2.97411	-0.418556	-2.124	-1.39367	-1.207	-0.334333	6.03489	-2.55189	-2.678	-0.307667	-2.50089	-3.40444	0.367	1.02467	-3.36811	-0.827444	-3.15511	-5.26678	0.688111	-2.10767	5.422	1.91256	-1.47678	2.83711	0.179333	1.05167	-1.42856	-0.866	-3.395	0.228
57	-0.00276458	2.44846	0.89403	1.43377	-0.665172	2.054	2.24949	2.02515	2.00983	-4.3517	0.723384	-1.65085	0.495455	0.723	-1.26091	4.0097	5.50023	2.53472	2.781	3.39996	0.721505	-1.244	-0.136576	-0.246	0.922545	7.83355	-1.29873	-1.483	1.06836	-1.82402	-2.80973	1.571	2.75588	-2.03982	0.64003	-2.95196	-4.32353	2.26673	-1.62282	6.5024	3.26307	-0.251778	3.8101	0.487758	2.06618	-0.613687	0.019	-2.481	0.614
58	1.03886	2.57062	1.87903	2.23588	0.485909	3.555	3.55948	3.23691	2.29136	-2.58527	2.00388	-0.551273	1.3743	1.648	-0.266727	5.32445	7.34479	2.98006	3.755	3.8543	2.11752	-0.205273	1.2923	0.749	2.30282	9.77058	-0.0136667	-0.116	2.56552	-0.869576	-2.11506	2.869	4.56236	-0.653727	2.14706	-2.58579	-3.30367	3.86909	-0.955364	7.73158	4.63618	1.21794	4.92982	0.820909	3.20573	0.340364	0.924	-1.393	1.067
59	2.27341	2.74782	3.13762	3.32782	1.83803	5.24	5.08463	4.56323	2.77502	-0.38299	3.47143	0.814061	2.37149	2.727	1.14821	6.88042	9.46632	3.73885	5.101	4.42229	3.75646	1.04455	2.92757	1.849	3.84076	11.8165	1.34032	1.39	4.2172	0.41701	-1.24224	4.32	6.4443	0.680707	3.73027	-1.94854	-2.28823	5.5011	0.000878788	9.13789	6.10719	2.93062	6.23064	1.27667	4.50267	1.44713	1.903	-0.216	1.708
60	3.72996	2.96383	4.6961	4.75951	3.40865	7.094	6.82628	6.0386	3.54689	2.16293	5.14699	2.45752	3.57917	4.027	2.97324	8.66009	11.8016	4.85039	6.785	5.19498	5.61196	2.54064	4.77879	3.109	5.56112	13.9348	2.81512	3.038	6.04169	2.04694	-0.130889	5.969	8.41115	1.93447	5.43303	-0.977576	-1.30095	7.20058	1.30785	10.7314	7.73907	4.85934	7.7292	1.96597	5.97515	2.72894	3.037	1.015	2.625
61	5.41869	3.19424	6.53655	6.52476	5.19158	9.101	8.76888	7.68342	4.66136	4.9397	7.03161	4.35291	5.06079	5.585	5.15409	10.6307	14.2872	6.31167	8.741	6.23858	7.65806	4.29991	6.84373	4.555	7.47445	16.0893	4.45252	4.838	8.04803	3.99109	1.24742	7.838	10.4765	3.16721	7.2853	0.353273	-0.284242	9.02127	2.97182	12.5036	9.57539	6.961	9.418	2.97664	7.62955	4.20806	4.384	2.305	3.871
62	7.32845	3.41443	8.61209	8.58713	7.1658	11.248	10.8877	9.50635	6.13218	7.83479	9.10821	6.4583	6.84731	7.399	7.61197	12.7514	16.8713	8.08903	10.896	7.58293	9.84249	6.314	9.10327	6.194	9.57267	18.2497	6.26943	6.8	10.2294	6.19502	2.88523	9.92	12.6509	4.4813	9.29975	2.02335	0.866626	11.0154	4.94103	14.4261	11.6158	9.18383	11.2719	4.34367	9.46191	5.8979	5.96	3.679	5.456
63	9.43107	3.6046	10.8628	10.8975	9.30038	13.533	13.1488	11.5042	7.93348	10.7509	11.3543	8.72918	8.94101	9.447	10.2587	14.9813	19.514	10.1351	13.179	9.22001	12.1166	8.54909	11.5177	8.021	11.8292	20.3893	8.26073	8.92	12.5538	8.59201	4.75223	12.184	14.9273	5.96974	11.4611	3.97057	2.23123	13.2127	7.13267	16.4536	13.8253	11.4692	13.2571	6.05882	11.4592	7.80092	7.758	5.181	7.361
64	11.6874	3.75061	13.229	13.3997	11.5597	15.938	15.516	13.6649	10.0074	13.6149	13.7405	11.1172	11.3145	11.694	13.0103	17.281	22.1675	12.3984	15.524	11.1235	14.4444	10.9519	14.0334	10.021	14.2007	22.4772	10.4077	11.183	14.97	11.1081	6.80682	14.575	17.2877	7.69345	13.7274	6.10536	3.85436	15.6028	9.44673	18.5311	16.1506	13.7531	15.3327	8.08127	13.6007	9.909	9.755	6.854	9.541
65	14.0507	3.84394	15.6528	16.0335	13.907	18.435	17.9391	15.9658	12.2704	16.3808	16.2246	13.5807	13.9048	14.095	15.7969	19.6171	24.774	14.8208	17.87	13.2162	16.7871	13.4575	16.5883	12.17	16.6342	24.4844	12.6784	13.565	17.4161	13.6658	9.00653	17.019	19.707	9.68202	16.0386	8.33151	5.75072	18.137	11.7703	20.6001	18.5205	15.9758	17.4528	10.3456	15.858	12.2015	11.928	8.726	11.926
66	16.4685	3.88112	18.0734	18.7299	16.3032	20.978	20.3539	18.3691	14.6258	19.0197	18.7472	16.0843	16.6209	16.596	18.5627	21.9553	27.2774	17.3318	20.178	15.4438	19.1047	15.997	19.1179	14.43	19.0734	26.3855	15.0298	16.033	19.8295	16.1899	11.2995	19.44	22.1373	11.9262	18.3303	10.5616	7.9106	20.7362	14.0083	22.6056	20.8569	18.0934	19.5697	12.7735	18.1922	14.6457	14.249	10.79	14.423
67	18.8843	3.86466	20.4323	21.4063	18.705	23.505	22.6917	20.8213	16.9777	21.5117	21.2303	18.582	19.361	19.135	21.26	24.254	29.625	19.8483	22.419	17.7437	21.3613	18.507	21.5673	16.751	21.466	28.1607	17.4077	18.545	22.154	18.616	13.632	21.771	24.514	14.3813	20.5423	12.7273	10.3043	23.302	16.095	24.5047	23.0943	20.0847	21.6317	15.286	20.552	17.1993	16.667	13.013	16.94
68	21.2412	3.80411	22.6844	23.9779	21.0643	25.947	24.8976	23.2622	19.2451	23.8472	23.5971	21.0135	22.0277	21.641	23.8452	26.4588	31.775	22.2857	24.572	20.0475	23.5308	20.9261	23.8956	19.071	23.7628	29.7986	19.7588	21.053	24.3522	20.9016	15.9542	23.961	26.7685	16.9786	22.6312	14.7915	12.8828	25.7384	17.9895	26.2752	25.1862	21.9459	23.5951	17.7965	22.8742	19.8091	19.102	15.338	19.395
69	23.4744	3.73709	24.8091	26.3757	23.336	28.247	26.9401	25.6301	21.3764	26.028	25.7841	23.3368	24.5432	24.048	26.293	28.5361	33.7045	24.5784	26.63	22.286	25.5982	23.2249	26.0736	21.322	25.948	31.297	22.039	23.506	26.4077	23.0292	18.227	25.976	28.8587	17.72	24.5786	16.751	15.5723	27.9753	19.6982	27.9146	27.1065	23.6851	25.4312	20.2291	25.105	22.4095	21.462	17.702	21.724
70	25.6065	3.60591	26.801	28.5615	25.4851	30.362	28.8132	27.8739	23.3534	28.0676	27.7508	25.5324	26.8561	26.31	28.5917	30.4647	35.4063	26.6888	28.592	24.4002	27.5605	25.3889	28.0929	23.448	28.0184	32.6599	24.2212	25.862	28.3226	25.0075	20.4252	27.814	30.7654	21.7153	26.3822	18.6315	18.2918	29.9764	21.2575	29.4283	28.8489	25.3131	27.1259	22.5346	27.2084	24.9315	23.669	20.044	23.897
71	27.584	3.47639	28.6672	30.5263	27.4927	32.259	30.526	29.9579	25.1844	29.9829	29.4823	27.5952	28.9335	28.41	30.7356	32.2431	36.8815	28.5995	30.458	26.349	29.4142	27.4125	29.9644	25.416	29.9728	33.8947	26.2975	28.095	30.1085	26.8651	22.5376	29.49	32.4879	24.8178	28.054	20.4742	20.9726	31.732	22.7179	30.8261	30.4231	26.8389	28.6777	24.6868	29.165	27.3171	25.681	22.314	25.913
72	29.403	3.34501	30.4187	32.2804	29.3455	33.925	32.093	31.8583	26.8867	31.7838	30.9874	29.5238	30.7686	30.339	32.7242	33.8837	38.1331	30.3053	32.226	28.1137	31.176	29.2955	31.7017	27.219	31.8113	35.0093	28.2654	30.193	31.7777	28.6335	24.5623	31.029	34.0442	27.2586	29.6135	22.3107	23.5647	33.254	24.1258	32.1203	31.8484	28.2679	30.0923	26.6849	30.9695	29.5237	27.485	24.474	27.792
73	31.0738	3.21101	32.0664	33.8459	31.035	35.362	33.5268	33.5569	28.4799	33.4666	32.2895	31.3135	32.3743	32.098	34.5538	35.4045	39.164	31.8075	33.888	29.6974	32.8557	31.0455	33.3137	28.855	33.5255	36.0112	30.1206	32.153	33.3349	30.3368	26.4985	32.455	35.4548	29.5649	31.0786	24.1485	26.0396	34.5689	25.5199	33.3196	33.1478	29.6042	31.3806	28.5412	32.6179	31.5235	29.086	26.501	29.557
74	32.6211	3.07252	33.6215	35.2431	32.5559	36.576	34.8336	35.0442	29.9767	35.0114	33.4181	32.9569	33.7695	33.688	36.2184	36.8215	39.9781	33.1103	35.429	31.1176	34.4528	32.6719	34.8034	30.324	35.103	36.9042	31.8566	33.967	34.7816	31.9824	28.3392	33.792	36.74	31.7371	32.4564	25.9768	28.3856	35.7127	26.922	34.4299	34.3423	30.8529	32.5568	30.2685	34.1102	33.3006	30.502	28.382	31.23
75	34.0187	2.93293	35.0924	36.486	33.9012	37.579	36.0163	36.32	31.3824	36.3904	34.4029	34.4447	34.9716	35.107	37.7095	38.1338	40.5837	34.2166	36.825	32.3941	35.9575	34.1821	36.1677	31.633	36.5288	37.6888	33.4629	35.622	36.1134	33.5696	30.0722	35.049	37.913	33.7802	33.7444	27.7725	30.5962	36.7194	28.3385	35.4528	35.4476	32.0211	33.6313	31.8781	35.4438	34.8478	31.75	30.114	32.824
76	35.2685	2.78478	36.4783	37.5832	35.0614	37.579	37.0742	37.391	32.6992	37.5778	35.265	35.7669	35.9964	36.353	39.02	39.3267	40.9789	35.1253	38.048	33.5367	37.3542	35.5812	37.3995	32.788	37.7886	38.3639	34.9267	37.107	37.3222	35.087	31.682	36.219	38.976	35.6834	34.9364	29.5027	32.6635	37.6199	29.7655	36.3885	36.4735	33.119	34.6057	33.3765	36.6125	36.1576	32.854	31.687	34.336
77	36.3931	2.65438	37.7685	38.5404	36.0375	38.997	38.0035	38.2713	33.9351	38.5611	36.0115	36.912	36.8592	37.423	40.1465	40.3834	41.1973	35.8482	39.072	34.5659	38.6265	36.8695	38.4863	33.796	38.8719	38.9325	36.2331	38.413	38.4032	36.5228	33.1574	37.285	39.9194	37.4361	36.0248	31.1368	34.5747	38.4352	31.1926	37.2404	37.4245	34.1548	35.4711	34.7595	37.6101	37.2352	33.835	33.103	35.752
78	37.3678	2.5232	38.947	39.3628	36.8343	39.434	38.801	38.9812	35.0911	39.3407	36.6431	37.8757	37.5771	38.313	41.0947	41.2903	41.2671	36.3961	39.884	35.4852	39.7592	38.044	39.4159	34.657	39.7727	39.4037	37.3697	39.533	39.3551	37.8623	34.495	38.233	40.7257	39.0221	37.0058	32.6543	36.3138	39.1802	32.6017	38.0159	38.2991	35.134	36.2203	36.015	38.4343	38.0891	34.708	34.356	37.05
79	38.2018	2.4057	40.0004	40.0562	37.4646	39.716	39.4694	39.5453	36.168	39.9275	37.1562	38.6641	38.1684	39.025	41.8793	42.0367	41.2139	36.7821	40.487	36.2892	40.7395	39.0849	40.1852	35.379	40.4933	39.785	38.3354	40.463	40.1797	39.094	35.7016	39.061	41.3784	40.4176	37.8814	34.0453	37.8665	39.863	33.9663	38.7227	39.0988	36.058	36.8518	37.1295	39.0921	38.7316	35.481	35.419	38.215
80	38.9014	2.30847	40.9245	40.6301	37.9489	39.862	40.0188	39.988	37.1711	40.3436	37.5429	39.292	38.6509	39.567	42.5181	42.6157	41.0609	37.0242	40.899	36.9753	41.5628	40.0047	40.8008	35.977	41.0463	40.0812	39.1373	41.204	40.8828	40.2038	36.7948	39.775	41.8668	41.6061	38.6564	35.3067	39.2211	40.4856	35.2583	39.3728	39.8321	36.9289	37.3705	38.0953	39.6043	39.1797	36.168	36.291	39.247
81	39.4758	2.23729	41.7256	41.1012	38.3074	39.893	40.4628	40.332	38.0968	40.6188	37.7964	39.7791	39.0444	39.956	43.0259	43.0305	40.8342	37.1409	41.147	37.5454	42.2208	40.8035	41.2759	36.466	41.4498	40.2996	39.7864	41.771	41.4731	41.1818	37.7951	40.386	42.187	42.5804	39.3354	36.4355	40.3649	41.0494	36.4564	39.9747	40.5025	37.7444	37.7856	38.9131	40.0051	39.4518	36.773	36.998	40.147
82	39.9364	2.19679	42.4189	41.4881	38.5611	39.824	40.8203	40.5965	38.9366	40.7805	37.9165	40.1468	39.3615	40.206	43.4123	43.2934	40.5605	37.1535	41.263	38.0079	42.739	41.4894	41.6252	36.862	41.7215	40.4465	40.296	42.181	41.9535	42.0237	38.7241	40.905	42.3375	43.3485	39.9227	37.4278	41.3097	41.5476	37.5402	40.5325	41.1219	38.4959	38.1091	39.5909	40.3371	39.5715	37.297	37.572	40.913
83	40.295	2.18924	43.0258	41.8109	38.7228	39.67	41.1116	40.7991	39.6796	40.8524	37.9085	40.4172	39.6015	40.333	43.6805	43.4284	40.2708	37.0875	41.273	38.3779	43.1329	42.0741	41.8648	37.172	41.8777	40.5298	40.6793	42.45	42.3229	42.724	39.6011	41.348	42.3241	43.9293	40.4215	38.2789	42.0697	41.9652	38.4935	41.0452	41.6987	39.1716	38.3507	40.1412	40.6376	39.5778	37.735	38.047	41.54
84	40.5627	2.21291	43.5681	42.0912	38.8019	39.444	41.3577	40.9667	40.3209	40.8511	37.778	40.6129	39.7708	40.35	43.8262	43.4726	40.0051	36.9724	41.203	38.6754	43.4119	42.565	42.012	37.399	41.9293	40.5603	40.9476	42.596	42.5815	43.273	40.4338	41.73	42.1612	44.3421	40.8321	38.9881	42.6541	42.2899	39.2966	41.5034	42.2381	39.7596	38.5095	40.5775	40.9354	39.5196	38.082	38.458	42.024
85	40.7537	2.26296	44.073	42.3573	38.8065	39.163	41.5861	41.1361	40.8748	40.7879	37.5407	40.7635	39.8859	40.28	43.842	43.4749	39.8088	36.8365	41.087	38.9235	43.5815	42.9661	42.0922	37.539	41.8955	40.551	41.1102	42.638	42.7358	43.6609	41.2164	42.071	41.8724	44.6113	41.153	39.5558	43.0681	42.5112	39.9272	41.8929	42.7369	40.2569	38.5994	40.9195	41.2559	39.4508	38.34	38.835	42.382
86	40.8867	2.33148	44.5735	42.6348	38.7472	38.857	41.8275	41.3472	41.3724	40.6757	37.2322	40.8988	39.9707	40.156	43.7287	43.4758	39.7168	36.7015	40.973	39.148	43.6479	43.2805	42.1361	37.601	41.7885	40.5096	41.1813	42.593	42.8021	43.8895	41.9353	42.395	41.4902	44.7618	41.3871	39.9766	43.3261	42.6197	40.3924	42.2005	43.1936	40.6607	38.6612	41.1922	41.6069	39.4166	38.532	39.206	42.654
87	40.9817	2.40951	45.0944	42.9363	38.646	38.558	42.097	41.6312	41.8442	40.5339	36.8972	41.0352	40.0445	40.018	43.5024	43.4941	39.7347	36.5795	40.907	39.3809	43.6197	43.5103	42.165	37.609	41.6156	40.4359	41.1711	42.48	42.7943	43.9708	42.5751	42.721	41.0532	44.8124	41.5361	40.2376	43.4518	42.6075	40.7152	42.4133	43.6035	40.9661	38.7279	41.4165	41.9799	39.4394	38.689	39.592	42.884
88	41.0517	2.48821	45.6326	43.2449	38.5284	38.282	42.3868	41.9936	42.3026	40.3744	36.5744	41.1695	40.1138	39.897	43.1906	43.5245	39.8386	36.4711	40.918	39.653	43.5072	43.6576	42.1805	37.594	41.3747	40.3195	41.0797	42.318	42.7206	43.9194	43.1196	43.051	40.5992	44.7779	41.5927	40.3443	43.4702	42.4652	40.8995	42.5188	43.9557	41.1642	38.8135	41.5973	42.3472	39.5135	38.834	39.996	43.109
89	41.0948	2.55838	46.1574	43.514	38.4116	38.019	42.6613	42.3996	42.7347	40.1906	36.2851	41.288	40.1656	39.797	42.8243	43.542	39.9682	36.3684	41.005	39.9776	43.3206	43.724	42.1598	37.571	41.0553	40.1332	40.8974	42.121	42.5783	43.7442	43.5502	43.355	40.152	44.6696	41.5444	40.2943	43.3992	42.1803	40.94	42.5027	44.2331	41.2514	38.9257	41.7177	42.6723	39.6081	38.977	40.398	43.342
90	41.0987	2.61831	46.6262	43.6805	38.2987	37.752	42.8751	42.7865	43.1057	39.9686	36.0365	41.3644	40.1755	39.707	42.4292	43.5127	40.0511	36.2654	41.133	40.3443	43.0653	43.7013	42.0664	37.535	40.6439	39.8426	40.6088	41.896	42.3582	43.4464	43.8503	43.583	39.7181	44.4938	41.3768	40.0881	43.2425	41.7499	40.838	42.3512	44.4137	41.2266	39.0544	41.7505	42.9214	39.6818	39.116	40.764	43.574
91	41.0463	2.66564	47.0052	43.6924	38.1763	37.476	42.9804	43.0817	43.3808	39.7096	35.8327	41.3565	40.1233	39.611	42.0201	43.4032	40.0234	36.1719	41.253	40.7355	42.7345	43.6049	41.8665	37.462	40.1315	39.4239	40.1952	41.635	42.047	43.0202	44.0087	43.679	39.2843	44.2527	41.0721	39.7339	42.9976	41.1804	40.6095	42.0582	44.4773	41.0959	39.1595	41.6633	43.0682	39.7092	39.223	41.055	43.777
92	40.9293	2.70055	47.2802	43.5146	38.0184	37.212	42.9462	43.2288	43.5429	39.4562	35.6865	41.2364	40.0123	39.506	41.6027	43.1855	39.8434	36.1162	41.316	41.1258	42.3366	43.4495	41.5528	37.335	39.5274	38.8876	39.6483	41.334	41.6354	42.4696	44.027	43.604	38.8307	43.9455	40.6237	39.2532	42.6648	40.5048	40.2824	41.6336	44.411	40.8714	39.1888	41.4349	43.0975	39.695	39.275	41.238	43.915
93	40.7556	2.72531	47.4577	43.1505	37.8041	37.006	42.7644	43.2037	43.5961	39.2817	35.6152	41.0182	39.8664	39.407	41.181	42.8525	39.5108	36.1252	41.297	41.4967	41.8689	43.2501	41.1612	37.149	38.8663	38.2856	38.9853	40.998	41.1191	41.8227	43.9247	43.343	38.3552	43.5798	40.0441	38.6786	42.2495	39.7819	39.8975	41.113	44.2102	40.5796	39.1035	41.0668	43.0065	39.6613	39.284	41.288	43.953
94	40.5482	2.7485	47.5615	42.659	37.5283	36.904	42.4607	43.0219	43.5656	39.239	35.6281	40.7645	39.7019	39.333	40.7504	42.4501	39.0617	36.2067	41.216	41.8532	41.331	43.0232	40.7601	36.911	38.1973	37.6969	38.26	40.639	40.5157	41.1302	43.7358	42.928	37.8747	43.176	39.3753	38.0488	41.7696	39.0866	39.5084	40.5524	43.8806	40.2515	38.8942	40.5843	42.8036	39.6265	39.278	41.193	43.88
95	40.3431	2.78621	47.6331	42.1486	37.2008	36.912	42.0967	42.7462	43.5013	39.3168	35.7128	40.5502	39.5277	39.297	40.3075	42.0968	38.5701	36.3472	41.137	42.2296	40.7411	42.7936	40.4141	36.637	37.5674	37.192	37.5518	40.269	39.8745	40.4539	43.5016	42.412	37.4161	42.7584	38.747	37.4064	41.2807	38.5001	39.1702	40.0152	43.4457	39.917	38.5844	40.0362	42.5113	39.5998	39.265	41.193	43.715
96	40.184	2.85168	47.7414	41.7622	36.8427	37.001	41.7667	42.4793	43.4637	39.4611	35.8443	40.4506	39.3616	39.302	39.8975	41.9499	38.148	36.5434	41.176	42.665	40.1513	42.5982	40.151	36.343	37.0141	36.816	36.9314	39.902	39.2604	39.8528	43.2684	41.861	37.0003	42.3685	38.6431	36.7955	41.164	38.0793	38.9269	39.5578	42.9632	39.6069	38.2204	39.5011	42.1683	39.5894	39.237	40.658	43.502
97	40.1077	2.96687	47.9769	41.6287	36.4846	37.141	41.5842	42.3672	43.5047	39.628	36.0072	40.5737	39.258	39.367	39.6409	42.1194	37.9356	36.8362	41.484	43.1598	39.6461	42.4788	39.9761	36.043	36.5757	36.582	36.4575	39.567	38.7357	39.3841	43.0847	41.365	36.6315	42.0779	37.4314	36.2472	40.7313	37.848	38.8127	39.2285	42.5354	39.3629	37.8648	39.081	41.8334	39.6122	39.202	40.317	43.324
98	40.1974	3.11769	48.4025	41.7857	36.1788	37.335	41.6478	42.5468	43.682	39.8407	36.2147	41.037	39.353	39.577	39.6961	42.6033	38.0679	37.3133	42.16	43.6524	39.3137	42.4665	39.9225	35.783	36.3153	36.4731	36.1987	39.311	38.3727	39.1114	42.9828	41.038	36.311	41.9697	36.9607	35.7908	40.6963	37.8502	38.8575	39.0667	42.2776	39.2324	37.5995	38.8607	41.5938	39.7043	39.18	40.087	43.307
99	40.4936	3.28134	48.9986	42.1464	36.0357	37.609	41.9864	43.0553	44.0856	40.2053	36.5003	41.8844	39.8113	40.081	40.1548	43.2717	38.6148	38.0655	43.158	44.0391	39.1961	42.5601	40.0868	35.691	36.3168	36.4776	36.2576	39.192	38.2635	39.0862	42.9555	40.986	36.0589	42.0705	36.6923	35.4728	40.9289	37.9588	39.0811	39.0948	42.2684	39.2558	37.5281	38.861	41.5575	39.9321	39.201	40.049	43.551
100	41.0048	3.414	49.657	42.55	36.194	38	42.537	43.796	44.819	40.833	36.915	43.018	40.692	40.978	40.955	43.934	39.534	39.099	44.295	44.222	39.25	42.711	40.56	35.935	36.639	36.602	36.712	39.247	38.504	39.316	42.954	41.229	35.927	42.316	36.705	35.368	41.253	38.331	39.477	39.305	42.502	39.434	37.736	39.022	41.797	40.386	39.31	40.165	44.022
all values Left	mean	std	steps
1	-3.09374	2.51558	0.992	-1.449	-1.377	-4.171	-2.103	-5.878	-3.382	-2.565	0.027	-6.931	-2.443	-6.581	-3.997	-3.127	-2.088	-1.721	0.998	1.039	2.226	1.673	2.213	-2.385	-5.276	-5.038	-4.553	-4.475	-6.42	-4.594	-5.139	-3.772	-5.381	-2.97	-5.367	-3.483	-6.648	-2.861	-4.28	-2.802	1.44	-4.349	-5.886	-1.923	0.419	-0.637	-2.562	-2.753	-2.86
2	-2.76734	2.5382	1.61385	-1.03063	-1.06716	-3.78494	-1.34757	-5.75708	-2.69402	-1.963	0.506747	-6.9686	-2.07655	-6.02324	-3.89249	-2.91763	-1.94658	-2.079	1.50172	1.42639	2.21727	1.64557	2.66249	-1.84367	-4.63889	-4.35893	-3.94211	-4.49611	-5.80226	-4.303	-4.356	-3.92664	-5.47766	-1.93827	-4.68298	-3.4472	-6.40409	-1.54709	-4.04736	-1.98661	2.07554	-3.01876	-5.37691	-1.21578	0.918899	-0.30803	-2.12467	-2.51785	-2.4037
3	-2.2218	2.56814	2.39985	-0.490384	-0.579	-3.17157	-0.358818	-5.36193	-1.81106	-1.106	0.982788	-6.73221	-1.36697	-5.14375	-3.53799	-2.37605	-1.50005	-2.255	2.16892	2.06551	2.24518	1.68338	3.08805	-1.11567	-3.8966	-3.47802	-3.08466	-4.27272	-4.89865	-3.66655	-3.341	-3.87148	-5.29872	-0.835535	-3.66779	-3.35643	-5.8434	-0.0758081	-3.63947	-1.07455	2.86379	-1.57165	-4.72873	-0.311848	1.59712	0.0226566	-1.45155	-2.01497	-1.6759
4	-1.52453	2.61441	3.24239	0.152939	-0.0385758	-2.39391	0.817758	-4.80673	-0.846576	-0.089	1.36597	-6.13033	-0.416182	-4.07918	-2.98215	-1.62582	-0.84897	-2.277	3.02461	3.01827	2.33427	1.81839	3.50152	-0.164333	-3.1153	-2.45442	-2.11539	-3.87424	-3.79742	-2.7363	-2.17	-3.66745	-4.921	0.296879	-2.43003	-3.24106	-5.0367	1.47112	-3.17067	-0.114909	3.74661	-0.11203	-4.01782	0.793182	2.4013	0.324333	-0.634455	-1.31106	-0.812364
5	-0.718208	2.69574	4.08983	0.934788	0.491384	-1.48621	2.17529	-4.19796	0.144515	1.014	1.6349	-5.07024	0.71097	-2.95183	-2.24635	-0.78598	-0.0782626	-2.128	4.09716	4.32908	2.57148	2.13401	3.9642	1.03311	-2.29895	-1.31179	-1.12934	-3.3567	-2.58901	-1.57957	-0.905	-3.37006	-4.43241	1.47371	-1.10518	-3.08528	-4.08489	3.04782	-2.71855	0.886394	4.70691	1.29882	-3.30591	2.10622	3.31363	0.618626	0.265545	-0.452596	0.0921313
6	0.192497	2.82897	4.96574	1.93135	1.03332	-0.439687	3.7252	-3.5968	1.18102	2.178	1.82253	-3.51103	2.00388	-1.82173	-1.31873	0.0642727	0.769717	-1.746	5.40107	6.00532	3.06203	2.71837	4.56066	2.47711	-1.40044	-0.0316061	-0.145495	-2.74991	-1.33664	-0.254081	0.439	-3.00024	-3.89572	2.73789	0.193788	-2.82344	-3.08753	4.64245	-2.29678	1.96176	5.76677	2.65841	-2.62482	3.62233	4.35462	0.975636	1.23512	0.549455	1.02289
7	1.23678	3.0225	5.95224	3.20479	1.68006	0.789182	5.46473	-2.98809	2.33215	3.426	2.0053	-1.47352	3.48764	-0.671242	-0.157515	0.913242	1.71339	-1.05	6.93458	8.01539	3.88527	3.63694	5.36888	4.15067	-0.346121	1.42712	0.882333	-2.05233	-0.0533333	1.20745	1.888	-2.52473	-3.32933	4.14412	1.41076	-2.36203	-2.1063	6.27985	-1.85055	3.16236	6.96697	4.01576	-1.973	5.32324	5.56345	1.48933	2.30355	1.71558	2.04045
8	2.45874	3.27269	7.14056	4.77923	2.55265	2.24221	7.37782	-2.29397	3.66963	4.799	2.28361	0.962475	5.18352	0.569081	1.26916	1.82853	2.81892	0.027	8.68055	10.297	5.07345	4.91066	6.44165	6.02578	0.929152	3.09959	2.02718	-1.2363	1.29738	2.80495	3.485	-1.86594	-2.71018	5.73581	2.5732	-1.61132	-1.14554	8.00785	-1.27047	4.53209	8.35022	5.44297	-1.31955	7.18085	6.96782	2.2504	3.51627	3.07003	3.22748
9	3.89466	3.56165	8.58395	6.63427	3.73282	3.93077	9.44799	-1.41676	5.22935	6.333	2.76231	3.68592	7.09212	1.97211	2.96148	2.91257	4.1529	1.507	10.6084	12.7776	6.61567	6.51284	7.79881	8.06722	2.47037	4.99312	3.3427	-0.261182	2.76758	4.54709	5.253	-0.938061	-1.9746	7.53594	3.76363	-0.515485	-0.142293	9.88127	-0.436505	6.09424	9.94324	7.00747	-0.611273	9.16054	8.57096	3.3178	4.90467	4.6364	4.63871
10	5.55976	3.86155	10.2919	8.72164	5.24736	5.84091	11.6635	-0.288364	7.00982	8.047	3.528	6.57736	9.19573	3.58136	4.88482	4.24582	5.74991	3.368	12.6802	15.3925	8.47191	8.38536	9.42655	10.237	4.29991	7.10445	4.853	0.902727	4.39973	6.44327	7.205	0.314273	-1.04245	9.54145	5.07464	0.937091	0.994909	11.9449	0.735545	7.85136	11.7465	8.75491	0.218	11.2256	10.353	4.71	6.48455	6.42509	6.28691
11	7.44756	4.14298	12.2313	10.9809	7.07371	7.94543	14.0189	1.12497	8.99366	9.948	4.63573	9.52822	11.471	5.42025	6.99785	5.87471	7.60587	5.551	14.8581	18.091	10.5918	10.4606	11.2911	12.5028	6.40956	9.41173	6.56309	2.26394	6.21146	8.49172	9.345	1.90464	0.144444	11.7266	6.57325	2.71196	2.33743	14.2101	2.2744	9.79061	13.7368	10.7011	1.23391	13.3416	12.2836	6.41273	8.25888	8.43577	8.16143
12	9.53258	4.38206	14.3478	13.3523	9.17322	10.2064	16.4929	2.82433	11.1544	12.03	6.1	12.452	13.887	7.498	9.25789	7.81489	9.69667	7.98	17.1052	20.8261	12.9217	12.6717	13.3556	14.8129	8.75911	11.8712	8.46544	3.81722	8.198	10.6801	11.649	3.807	1.60822	14.0437	8.30133	4.73678	3.92511	16.6481	4.14911	11.8897	15.8659	12.8313	2.483	15.4784	14.3256	8.38644	10.219	10.6557	10.2379
13	11.7771	4.56161	16.5813	15.7783	11.4965	12.5843	19.0515	4.79245	13.4562	14.278	7.89555	15.2903	16.3997	9.8043	11.6195	10.0545	11.985	10.573	19.3905	23.5448	15.3985	14.9555	15.5429	17.1293	11.2848	14.4259	10.542	5.5507	10.3411	12.9875	14.07	5.96936	3.33548	16.4265	10.274	6.91688	5.77088	19.1976	6.28333	14.1153	18.0695	15.1045	4.01573	17.6049	16.4331	10.5729	12.3467	13.0576	12.4907
14	14.1343	4.67278	18.8771	18.1979	13.9896	15.0374	21.6417	6.99685	15.8613	16.665	9.96498	18.0089	18.9463	12.3095	14.0454	12.5495	14.4234	13.254	21.6811	26.1869	17.9458	17.2539	17.7946	19.4136	13.9096	17.0107	12.7635	7.44698	12.6089	15.3848	16.545	8.32779	5.29032	18.8042	12.4709	9.15838	7.86577	21.7711	8.58002	16.4162	20.2774	17.4586	5.79555	19.6885	18.5614	12.9044	14.6151	15.6028	14.884
15	16.55	4.71174	21.1783	20.5526	16.5948	17.5216	24.1957	9.39212	18.3156	19.146	12.2252	20.5843	21.4462	14.9531	16.5008	15.2196	16.9551	15.961	23.9327	28.691	20.4748	19.5252	20.0475	21.6331	16.5548	19.5588	15.0864	9.48325	14.9591	17.8345	19.009	10.8105	7.42959	21.1117	14.8464	11.3771	10.1828	24.2704	10.9276	18.7295	22.4213	19.8188	7.79627	21.6989	20.6582	15.3122	16.9866	18.2418	17.3557
16	18.9648	4.68124	23.4217	22.7984	19.2446	19.9846	26.644	11.9188	20.7509	21.659	14.5796	23.0022	23.8212	17.6508	18.94	17.9655	19.5147	18.644	26.1032	31.003	22.9019	21.7399	22.2379	23.765	19.1521	22.0161	17.454	11.634	17.3372	20.293	21.398	13.3426	9.70512	23.2974	17.3365	13.507	12.6778	26.6107	13.2203	20.9917	24.4474	22.1109	9.97391	23.6123	22.6743	17.7181	19.4102	20.9113	19.8172
17	21.3001	4.60358	25.549	24.9161	21.8585	22.374	28.9306	14.512	23.0957	24.139	16.9323	25.2603	26.008	20.3128	21.3106	20.6852	22.03	21.26	28.158	33.0854	25.1685	23.8761	24.3112	25.797	21.6505	24.3426	19.7986	13.8675	19.6901	22.7131	23.666	15.8501	12.0612	25.3247	17.72	15.5274	15.2841	28.7385	15.3805	23.1543	26.328	24.2779	12.2699	25.4143	24.5739	20.0519	21.8255	23.5375	22.1754
18	23.5657	4.46278	27.5212	26.901	24.3572	24.6447	31.0135	17.1026	25.2974	26.52	19.2017	27.3683	27.9676	22.8577	23.5748	23.2883	24.4364	23.773	30.0749	34.9241	27.2427	25.9232	26.2288	27.7271	24.0139	26.5106	22.0521	16.141	21.973	25.0529	25.789	18.2687	14.4412	27.1828	21.9202	17.4505	17.9264	30.629	17.3616	25.1797	28.0606	26.2826	14.6199	27.1002	26.3363	22.2714	24.1721	26.0515	24.36
19	25.6823	4.30553	29.3303	28.7608	26.6795	26.7712	32.8648	19.6283	27.3277	28.754	21.3358	29.3437	29.6875	25.2241	25.7157	25.7104	26.6918	26.157	31.8485	36.5186	29.1108	27.8785	27.9714	29.56	26.2266	28.5167	24.1636	18.4082	24.1583	27.283	27.765	20.5538	16.7958	28.8805	24.7931	19.3115	20.5397	32.2818	19.1514	27.0568	29.6521	28.1086	16.9657	28.6749	27.9553	24.3529	26.4011	28.3997	26.337
20	27.6426	4.13689	30.9894	30.5065	28.7945	28.7368	34.4766	22.0433	29.1859	30.809	23.3157	31.2001	31.1793	27.3778	27.7289	27.911	28.7802	28.401	33.4872	37.8724	30.7698	29.7418	29.5394	31.2942	28.2839	30.3758	26.1081	20.6233	26.2377	29.3877	29.605	22.6852	19.0881	30.4383	27.1176	21.15	23.0748	33.7137	20.7744	28.7975	31.1152	29.7583	19.2633	30.1437	29.4335	26.2934	28.4817	30.5453	28.0995
21	29.4491	3.96084	32.5155	32.149	30.6972	30.5308	35.8525	24.3209	30.883	32.664	25.1494	32.9388	32.4677	29.3121	29.6128	29.8681	30.6944	30.499	35.0063	38.9862	32.2223	31.5117	30.9454	32.9491	30.1858	32.1003	27.88	22.7554	28.2087	31.3611	31.324	24.6677	21.297	31.8788	29.3204	22.9871	25.5027	34.9552	22.2787	30.4107	32.4637	31.2462	21.4849	31.5084	30.7795	28.1019	30.401	32.4655	29.6581
22	31.1055	3.77847	33.927	33.6995	32.3991	32.1467	37.0015	26.4489	32.4348	34.301	26.854	34.5445	33.5839	31.0282	31.3627	31.5871	32.4353	32.451	36.4219	39.8557	33.472	33.1829	32.2003	34.5233	31.9411	33.6989	29.4782	24.7838	30.0674	33.1974	32.928	26.5265	23.4149	33.2248	31.4014	24.8226	27.8099	36.0402	23.7136	31.9031	33.707	32.5922	23.6199	32.7688	32.0071	29.7896	32.1551	34.1488	31.0315
23	32.5998	3.59455	35.2412	35.1661	33.9217	33.577	37.579	28.424	33.853	35.716	28.4492	35.9901	34.5577	32.5311	32.9719	33.0859	34.0033	34.254	37.741	40.5012	34.5227	34.7441	33.3358	36.0067	33.5659	35.1723	30.9058	26.7008	31.807	34.8864	34.42	28.2927	25.4428	34.4903	33.3649	26.6418	29.9907	37.0018	25.1228	33.2773	34.8502	33.8264	25.669	33.9274	33.1291	31.3668	33.7417	35.5923	32.2407
24	33.985	3.3896	36.4675	36.5474	35.2837	34.8171	38.2379	30.2414	35.1423	36.912	29.9478	37.2477	35.4086	33.8254	34.4313	34.3833	35.3965	35.903	38.9528	40.9355	35.3804	36.1764	34.3639	37.384	35.0679	36.5165	32.1697	28.5033	33.4172	36.417	35.797	29.9911	27.3763	35.6754	35.2064	28.4178	32.0381	37.8662	26.535	34.5296	35.896	34.9668	27.6263	34.9856	34.1521	32.8406	35.1602	36.7959	33.3098
25	35.2198	3.19481	37.6018	37.8321	36.498	35.8639	39.2089	31.8958	36.3054	37.9	31.3552	38.2995	36.1418	34.9125	35.7317	35.4956	36.6124	37.39	40.0404	41.1815	36.0529	37.455	35.2872	38.6397	36.4485	37.7227	33.2767	30.1865	34.8853	37.7798	37.05	31.6319	29.2069	36.7682	36.9161	30.1173	33.9419	38.6521	27.9614	35.653	36.8471	36.0249	29.4993	35.9408	35.0703	34.2115	36.4043	37.7632	34.2583
26	36.3086	2.99373	38.6291	39.0043	37.5726	36.7189	39.5764	33.3882	37.3402	38.699	32.6751	39.1427	36.7581	35.7943	36.862	36.4383	37.6477	38.708	40.9862	41.2651	36.5506	38.5548	36.1023	39.7592	37.7047	38.7762	34.2308	31.7535	36.1966	38.9673	38.173	33.2158	30.9163	37.7542	38.4804	31.7131	35.6877	39.3719	29.401	36.6402	37.7081	37.0072	31.2764	36.7901	35.875	35.4716	37.4666	38.5043	35.0984
27	37.2555	2.79909	39.5311	40.0508	38.5127	37.394	39.7927	34.7192	38.2427	39.334	33.9125	39.7856	37.2521	36.4822	37.8176	37.2273	38.5	39.852	41.7711	41.2148	36.8884	39.4575	36.8056	40.7302	38.8305	39.6669	35.0362	33.2066	37.3382	39.9745	39.164	34.7353	32.4868	38.6261	39.8795	33.1873	37.2619	40.0313	30.8446	37.4873	38.4874	37.9135	32.9434	37.5396	36.5619	36.6091	38.3433	39.035	35.8418
28	38.0647	2.61989	40.2988	40.9682	39.3232	37.9101	39.8789	35.8895	39.0097	39.832	35.07	40.2482	37.6155	37.0007	38.6038	37.8805	39.1728	40.824	42.3962	41.0568	37.0853	40.1581	37.3975	41.548	39.8235	40.3945	35.7052	34.553	38.3088	40.7998	40.024	36.179	33.9137	39.3855	41.0965	34.5342	38.6526	40.6325	32.2754	38.1949	39.1974	38.744	34.4868	38.2126	37.1331	37.6131	39.0397	39.3748	36.498
29	38.7435	2.46623	40.9332	41.7632	40.0096	38.2899	39.854	36.9072	39.6478	40.218	36.1483	40.5592	37.8422	37.3775	39.2339	38.416	39.677	41.636	42.8626	40.8201	37.161	40.6659	37.8829	42.1987	40.6834	40.9696	36.2536	35.7902	39.1154	41.4503	40.758	37.5323	35.1994	40.0404	42.1208	35.7503	39.8528	41.175	33.6677	38.7672	39.85	39.5049	35.8982	38.832	37.5961	38.4798	39.5777	39.5464	37.0694
30	39.3029	2.34843	41.4432	42.4515	40.5806	38.5563	39.7338	37.7849	40.1679	40.515	37.1527	40.748	37.9335	37.6405	39.7265	38.8523	40.0292	42.305	43.179	40.5348	37.139	41.0017	38.2734	42.7163	41.4172	41.4055	36.698	36.9196	39.7688	41.9408	41.376	38.7835	36.3579	40.6009	42.9531	36.8268	40.8635	41.6494	34.9907	39.2115	40.4519	40.203	37.1709	39.4121	37.9618	39.2046	39.9943	39.5846	37.5536
31	39.7559	2.27328	41.8412	43.0545	41.0515	38.7243	39.533	38.5395	40.5859	40.739	38.0801	40.8399	37.8956	37.8131	40.1012	39.2069	40.2445	42.846	43.3646	40.2362	37.0468	41.1927	38.5835	43.1123	42.038	41.7188	37.0499	37.9408	40.2823	42.287	41.882	39.919	37.4121	41.0795	43.6061	37.7625	41.6935	42.0419	36.2222	39.5339	41.0032	40.8462	38.3015	39.9554	38.2425	39.8029	40.3371	39.5393	37.9453
32	40.116	2.24302	42.14	43.5943	41.4398	38.8041	39.268	39.196	40.9227	40.914	38.9216	40.8539	37.7341	37.916	40.3796	39.4861	40.3383	43.27	43.4503	39.9709	36.9162	41.2667	38.8355	43.3958	42.5552	41.9256	37.3142	38.8586	40.6692	42.5046	42.275	40.9273	38.3832	41.4908	44.0957	38.5556	42.3534	42.3411	37.341	39.7409	41.4942	41.4429	39.2948	40.4717	38.4398	40.2897	40.6472	39.4666	38.2436
33	40.397	2.25424	42.3465	44.0985	41.7641	38.8048	38.9652	39.7737	41.1986	41.077	39.6665	40.8025	37.469	37.9691	40.582	39.6904	40.3274	43.583	43.4744	39.7883	36.7748	41.2483	39.0585	43.5722	42.9737	42.046	37.4895	39.6766	40.9407	42.6108	42.554	41.8035	39.2942	41.8506	44.4401	39.2073	42.8487	42.5369	38.329	39.8423	41.9081	41.9997	40.1611	40.9716	38.559	40.6768	40.9554	39.4194	38.4641
34	40.6137	2.29897	42.4623	44.6	42.0447	38.7383	38.6577	40.2863	41.437	41.272	40.3097	40.6983	37.142	37.9927	40.7353	39.8313	40.2387	43.784	43.4753	39.7197	36.642	41.1643	39.2823	43.6473	43.297	42.1103	37.5803	40.3973	41.1063	42.623	42.724	42.543	40.1583	42.179	44.662	39.716	43.1873	42.6207	39.169	39.847	42.229	42.518	40.912	41.4577	38.6313	40.9847	41.287	39.429	38.6367
35	40.7803	2.36733	42.4897	45.1222	42.307	38.6302	38.3684	40.7511	41.6703	41.538	40.8649	40.5601	36.8006	38.0099	40.8686	39.9295	40.1086	43.866	43.4818	39.761	36.5266	41.0513	39.5334	43.6291	43.5276	42.148	37.6065	41.0165	41.1799	42.5576	42.802	43.134	40.9737	42.4971	44.7811	40.0766	43.3868	42.5845	39.8358	39.7681	42.4411	42.9946	41.5411	41.9175	38.6947	41.2348	41.6526	39.4963	38.7886
36	40.9091	2.45008	42.4384	45.6602	42.5761	38.5082	38.096	41.1879	41.9246	41.893	41.3631	40.4019	36.4823	38.0388	41.0014	40.0075	39.9752	43.822	43.505	39.875	36.4225	40.9537	39.8269	43.5271	43.668	42.1739	37.5984	41.5266	41.1721	42.4325	42.803	43.5679	41.7277	42.8177	44.8129	40.2845	43.4696	42.4186	40.3297	39.6365	42.5296	43.4274	42.0597	42.3263	38.7707	41.4437	42.0407	39.5934	38.9351
37	41.0061	2.5392	42.321	46.1825	42.8662	38.3889	37.8248	41.6227	42.208	42.308	41.8352	40.2205	36.2026	38.0782	41.1345	40.0787	39.8606	43.66	43.5351	39.9991	36.3187	40.91	40.1643	43.352	43.7195	42.1782	37.5773	41.9212	41.083	42.2643	42.737	43.8425	42.404	43.1339	44.7695	40.3372	43.4585	42.1125	40.6756	39.4791	42.4764	43.8089	42.4606	42.654	38.8706	41.6111	42.4177	39.6754	39.0781
38	41.0694	2.62767	42.1423	46.6468	43.1676	38.2727	37.5457	42.0826	42.4989	42.72	42.2938	40.0026	35.9658	38.1023	41.2564	40.1403	39.7634	43.4	43.5454	40.0591	36.2141	40.94	40.5352	43.1004	43.6839	42.1303	37.5441	42.1971	40.9035	42.0642	42.602	43.968	42.9859	43.4126	44.6601	40.2329	43.3653	41.6643	40.8814	39.3063	42.2664	44.1254	42.7391	42.8774	38.9937	41.7213	42.7421	39.7097	39.196
39	41.0903	2.70829	41.898	47.0202	43.4428	38.1397	37.2733	42.5781	42.7559	43.049	42.7266	39.7464	35.7778	38.0691	41.3463	40.1729	39.6702	43.071	43.4949	39.9866	36.1331	41.0347	40.9212	42.7828	43.5691	41.9915	37.479	42.3555	40.6181	41.8354	42.389	43.9586	43.4545	43.6053	44.4898	39.9738	43.1904	41.0845	40.9412	39.1146	41.8962	44.3568	42.9027	42.9882	39.1126	41.75	42.9772	39.6981	39.2629
40	41.0603	2.77385	41.5875	47.2899	43.6357	37.961	37.0497	43.0959	42.9292	43.229	43.0991	39.489	35.6545	37.9514	41.3682	40.1532	39.5696	42.701	43.3544	39.741	36.1087	41.1585	41.2988	42.4003	43.3919	41.7372	37.3619	42.4022	40.2082	41.5712	42.084	43.8268	43.7912	43.6631	44.2605	39.5724	42.9317	40.4087	40.8552	38.8868	41.3902	44.4798	42.9682	42.9935	39.1796	41.6692	43.0963	39.6639	39.2821
41	40.9771	2.81871	41.2247	47.4633	43.6936	37.7189	36.9236	43.5987	42.9766	43.228	43.3763	39.3019	35.6121	37.7625	41.288	40.0715	39.466	42.311	43.1012	39.3327	36.1596	41.2651	41.6512	41.9506	43.1697	41.3804	37.1847	42.35	39.6653	41.2695	41.677	43.5749	43.9829	43.5539	43.9711	39.0539	42.5904	39.6959	40.6379	38.5984	40.8047	44.4741	42.9551	42.9158	39.1491	41.4597	43.0866	39.6281	39.2792
42	40.8472	2.84283	40.8338	47.565	43.5789	37.4139	36.9106	44.0328	42.8757	43.056	43.5405	39.2427	35.6531	37.5588	41.1049	39.9421	39.3764	41.911	42.7415	38.8213	36.2763	41.3127	41.9967	41.4323	42.9234	40.9763	36.9519	42.2195	39.0055	40.9364	41.162	43.2002	44.0281	43.2717	43.628	38.4537	42.1726	39.0198	40.3168	38.2283	40.2149	44.329	42.8891	42.7926	38.9979	41.1203	42.9495	39.6003	39.2672
43	40.6896	2.85511	40.4414	47.6382	43.2831	37.0618	36.9875	44.3381	42.6337	42.775	43.5956	39.3083	35.7583	37.4332	40.8629	39.7864	39.3177	41.504	42.3442	38.3199	36.4465	41.2847	42.3858	40.8577	42.6897	40.5956	36.6785	42.0353	38.2818	40.5829	40.555	42.6991	43.9438	42.8498	43.248	37.8113	41.6978	38.4564	39.9324	37.7691	39.6926	44.05	42.8071	42.6738	38.7345	40.6699	42.6993	39.5893	39.2412
44	40.5289	2.86947	40.0717	47.7529	42.844	36.6896	37.1226	44.472	42.2944	42.49	43.5666	39.4478	35.9041	37.5106	40.6326	39.6169	39.2992	41.094	42.0417	37.9794	36.6938	41.2056	42.8423	40.2654	42.5192	40.2859	36.3816	41.8211	37.5727	40.2208	39.906	42.0902	43.7635	42.3396	42.852	37.1725	41.2247	38.0574	39.5387	37.2294	39.2991	43.651	42.7455	42.6111	38.3948	40.1448	42.3687	39.613	39.2066
45	40.4162	2.90154	39.7467	47.9984	42.3479	36.34	37.3134	44.4348	41.9381	42.357	43.5027	39.6146	36.0857	37.9083	40.4849	39.4461	39.3309	40.674	41.9716	37.9656	37.0937	41.1413	43.3339	39.729	42.4581	40.0627	36.0763	41.6049	36.9496	39.8648	39.282	41.4157	43.53	41.8059	42.4726	36.5829	41.164	37.848	39.1927	36.6357	39.0857	43.1747	42.71	42.6461	38.0339	39.6189	42.0097	39.7112	39.1824
46	40.3907	2.95552	39.4891	48.4332	41.9179	36.1031	37.5841	44.2652	41.6728	42.526	43.4643	39.8257	36.3259	38.6468	40.5074	39.3095	39.4625	40.242	42.2077	38.3824	37.7416	41.204	43.7819	39.345	42.5188	39.9451	35.8066	41.4232	36.4712	39.5437	38.747	40.7332	43.2915	41.3353	42.1655	36.0676	40.7004	37.8577	38.9404	36.0401	39.0841	42.7116	42.6536	42.7893	37.7246	39.1854	41.7043	39.956	39.1991
47	40.5147	3.03308	39.348	49.0325	41.6817	36.1173	37.9724	44.0203	41.6094	43.04	43.5036	40.1833	36.6671	39.588	40.8096	39.3015	39.8112	39.85	42.7184	39.2108	38.6747	41.5318	44.0934	39.2072	42.6573	40.0022	35.6975	41.3095	36.206	39.3026	38.375	40.1026	43.0989	41.0343	42.0016	35.6623	40.6977	37.9816	38.8176	35.5285	39.2895	42.3773	42.4991	43.0094	37.5608	38.9221	41.5652	40.4404	39.3023
48	40.8256	3.11321	39.4324	49.6865	41.7111	36.4971	38.5412	43.7803	41.8131	43.796	43.6782	40.8015	37.167	40.496	41.4667	39.5739	40.5068	39.62	43.3714	40.3049	39.8089	42.2104	44.1965	39.2367	42.7887	40.3307	35.9227	41.2697	36.2555	39.1948	38.261	39.5796	42.9886	40.9983	42.0218	35.4255	40.9289	38.3619	38.8552	35.2125	39.6449	42.265	42.186	43.2333	37.6363	38.8576	41.6888	41.205	39.5673
49	41.3321	3.16121	39.8742	50.2532	41.975	37.2496	39.37	43.6535	42.2645	44.601	44.0775	41.6825	37.8731	41.1742	42.4472	40.2407	41.5666	39.701	43.994	41.4507	40.9647	43.1925	44.0616	39.3187	42.8229	40.9665	36.6022	41.2648	36.6983	39.2532	38.504	39.2229	42.9565	41.2425	42.1992	35.4326	41.2435	38.9658	39.0742	35.1873	40.046	42.3976	41.6922	43.3672	38.0013	38.9566	42.0872	42.176	40.0843
50	41.9656	3.18066	40.7148	50.6128	42.352	38.2551	40.476	43.736	42.8658	45.263	44.8045	42.688	38.7662	41.5479	43.606	41.2676	42.8414	40.169	44.4357	42.4377	41.9474	44.3055	43.6969	39.3397	42.6948	41.8298	37.6901	41.228	37.498	39.4536	39.133	39.0891	42.954	41.6809	42.4342	35.7244	41.4965	39.7343	39.4691	35.4885	40.3639	42.7047	41.0358	43.3348	38.6222	39.135	42.6541	43.1766	40.8889
51	42.6156	3.1782	41.8477	50.6912	42.6935	39.3128	41.7421	44.0506	43.485	45.646	45.8604	43.6116	39.7352	41.6449	44.7439	42.4696	44.0954	40.955	44.5883	43.1137	42.6112	45.3275	43.1251	39.2152	42.3729	42.7524	38.9781	41.085	38.4855	39.7054	40.044	39.2045	42.8946	42.1571	42.5941	36.2597	41.5673	40.5437	39.9948	36.0605	40.4795	43.0475	40.2554	43.0882	39.3825	39.286	43.2063	44.0064	41.8982
52	43.1621	3.17277	43.065	50.4651	42.8798	40.2089	42.9562	44.529	43.9999	45.696	47.0626	44.2653	40.6137	41.5284	45.6708	43.6078	45.1129	41.862	44.4289	43.4063	42.8878	46.0604	42.3896	38.8983	41.8552	43.5383	40.1928	40.7898	39.4337	39.8767	41.044	39.5336	42.7093	42.4995	42.5663	36.9144	41.3912	41.2463	40.5435	36.7399	40.317	43.2707	39.3915	42.6265	40.124	39.3143	43.5657	44.5076	42.9243
53	43.4943	3.19916	44.1389	49.9529	42.8441	40.7759	43.9201	45.0414	44.3237	45.421	48.1614	44.5613	41.2395	41.243	46.2471	44.4786	45.7545	42.664	43.9974	43.3164	42.7817	46.402	41.5345	38.3763	41.1612	44.0222	41.1067	40.3341	40.1468	39.8554	41.926	39.9643	42.3746	42.5784	42.2877	37.5264	40.9494	41.7114	40.9779	37.3372	39.8657	43.248	38.4789	41.9767	40.6923	39.1589	43.6143	44.6047	43.7601
54	43.532	3.27161	44.8878	49.1909	42.5661	40.9293	44.4969	45.4437	44.4088	44.868	48.9576	44.5064	41.4986	40.8036	46.4055	44.9647	45.9722	43.191	43.3411	42.8962	42.3419	46.3372	40.5924	37.662	40.3261	44.1109	41.5946	39.7209	40.5003	39.5752	42.513	40.3347	41.9001	42.3329	41.7458	37.9512	40.2558	41.8465	41.1727	37.6991	39.1582	42.9123	37.5435	41.166	40.9719	38.7973	43.3087	44.2949	44.2363
55	43.2657	3.37985	45.2222	48.2323	42.0482	40.6679	44.6325	45.6155	44.2396	44.092	49.3478	44.1589	41.3432	40.2139	46.1553	45.045	45.7923	43.366	42.5153	42.2203	41.6391	45.9092	39.5973	36.782	39.3955	43.7979	41.6402	38.9579	40.4581	39.0304	42.701	40.4916	41.3008	41.764	40.9598	38.0916	39.3426	41.6223	41.0455	37.7325	38.2546	42.2617	36.6009	40.2225	40.9046	38.2389	42.6693	43.6265	44.2755
56	42.7185	3.49368	45.1473	47.1429	41.3044	40.0432	44.3544	45.4882	43.826	43.154	49.3269	43.5766	40.7903	39.4786	45.5602	44.775	45.28	43.192	41.578	41.3683	40.7543	45.1834	38.5841	35.7571	38.4209	43.1426	41.2939	38.0608	40.0581	38.2633	42.478	40.3413	40.5936	40.9197	39.966	37.9147	38.2601	41.0719	40.5751	37.4247	37.2217	41.339	35.66	39.1782	40.495	37.5109	41.755	42.6784	43.8961
57	41.9433	3.58931	44.7258	45.9921	40.3592	39.1258	43.7385	45.0544	43.1948	42.106	48.9501	42.8108	39.9069	38.6117	44.7057	44.2466	44.5141	42.714	40.5852	40.4184	39.7697	44.2311	37.5854	34.6506	37.4469	42.2329	40.6396	37.0528	39.3825	37.3357	41.905	39.8657	39.7946	39.8733	38.8124	37.4457	37.0701	40.2659	39.7968	36.8174	36.1245	40.2083	34.7227	38.0737	39.7988	36.6529	40.6419	41.5377	43.1763
58	41.0057	3.6575	44.0392	44.84	39.2482	37.9905	42.879	44.3485	42.3861	41.002	48.2972	41.9092	38.7906	37.6374	43.6827	43.5541	43.5798	41.989	39.5863	39.4399	38.7621	43.1234	36.6269	33.5003	36.4993	41.1584	39.7672	35.9622	38.5227	36.3122	41.066	39.1062	38.9209	38.7008	37.5557	36.7372	35.8343	39.2843	38.7849	35.972	35.0218	38.9384	33.7822	36.9505	38.8859	35.7088	39.4103	40.2815	42.2144
59	39.968	3.69817	43.1652	43.7244	38.0195	36.7158	41.8661	43.4317	41.4492	39.881	47.4383	40.9175	37.5459	36.5794	42.5791	42.7805	42.56	41.084	38.6163	38.4881	37.7905	41.9302	35.7241	32.3467	35.5781	39.9945	38.7509	34.8198	37.5555	35.2459	40.05	38.1388	37.9954	37.4709	36.257	35.8492	34.5936	38.2038	37.6276	34.9517	33.9516	37.5926	32.826	35.838	37.8206	34.7296	38.1334	38.9759	41.0974
60	38.8825	3.71855	42.1727	42.6581	36.725	35.3743	40.7652	42.3778	40.4335	38.766	46.4344	39.8679	36.2637	35.4596	41.4646	41.9842	41.5209	40.074	37.6903	37.5912	36.8842	40.7129	34.8749	31.2222	34.6651	38.7959	37.6571	33.6604	36.5401	34.178	38.943	37.0515	37.0383	36.2358	34.9692	34.8281	33.3723	37.0948	36.4091	33.8131	32.9283	36.2318	31.8405	34.7476	36.6738	33.7566	36.8786	37.6826	39.9008
61	37.786	3.7289	41.1174	41.6332	35.4095	34.0187	39.6281	41.2608	39.3768	37.657	45.3398	38.7841	35.0098	34.3	40.3804	41.1935	40.4975	39.031	36.8065	36.7547	36.0453	39.5128	34.0712	30.1467	33.7289	37.5922	36.5355	32.5108	35.5165	33.1283	37.819	35.9246	36.0601	35.0281	33.7264	33.7095	32.1755	36.0143	35.1933	32.603	31.9382	34.9063	30.8131	33.6713	35.515	32.8096	35.6991	36.4483	38.6872
62	36.6984	3.73743	40.0366	40.6307	34.1008	32.6792	38.495	40.1465	38.303	36.543	44.1931	37.6808	33.8236	33.127	39.3392	40.4101	39.4988	38.013	35.9485	35.9568	35.2574	38.3497	33.2968	29.1278	32.7449	36.3922	35.4143	31.3818	34.5015	32.0952	36.728	34.8214	35.0553	33.8621	32.5394	32.523	30.9903	35.0036	34.0128	31.3636	30.9536	33.6396	29.7381	32.591	34.3989	31.8902	34.6237	35.2966	37.5016
63	35.6336	3.74626	38.9451	39.6301	32.8109	31.3694	37.3956	39.0819	37.2243	35.411	43.0152	36.5665	32.7195	31.9702	38.3363	39.6164	38.5193	37.042	35.0964	35.1767	34.4989	37.2224	32.5349	28.1652	31.7028	35.1904	34.304	30.2693	33.4922	31.0594	35.697	33.7795	34.0037	32.7344	31.3968	31.2886	29.8041	34.0773	32.869	30.1371	29.9449	32.4288	28.6185	31.4874	33.3588	30.9909	33.6535	34.2237	36.367
64	34.5603	3.75591	37.8406	38.612	31.5452	30.0929	36.3444	38.0842	36.1446	34.248	41.8135	35.4428	31.6937	30.8543	37.3565	38.788	37.5449	36.108	34.2215	34.3915	33.7458	36.1158	31.7702	27.247	30.604	33.9772	33.211	29.1593	32.4732	29.9993	34.726	32.8035	32.8835	31.6278	30.2751	30.0163	28.6086	33.2236	31.7402	28.9537	28.8933	31.2565	27.4623	30.3489	32.4034	30.0989	32.7662	33.2124	35.2822
65	33.4849	3.76424	36.7137	37.5563	30.3148	28.8483	35.3408	37.1425	35.0692	33.048	40.5915	34.3107	30.7182	29.7925	36.3841	37.9035	36.5656	35.185	33.3001	33.5808	32.9861	35.0065	30.9825	26.3537	29.4508	32.7431	32.1416	28.0315	31.4257	28.8995	33.792	31.8678	31.6883	30.522	29.1491	28.7166	27.396	32.4112	30.5944	27.8128	27.7926	30.0957	26.2788	29.174	31.5221	29.2001	31.9262	32.2343	34.2295
66	32.4037	3.7704	35.5564	36.4389	29.133	27.6307	34.378	36.2261	34.0059	31.809	39.3542	33.1739	29.7524	28.7833	35.4045	36.9564	35.5805	34.243	32.3175	32.7284	32.2187	33.8724	30.1463	25.4526	28.253	31.4806	31.1009	26.8622	30.3327	27.7448	32.87	30.9364	30.4241	29.399	27.997	27.3982	26.1526	31.5968	29.4009	26.6865	26.6491	28.917	25.0763	27.969	30.6924	28.2848	31.0976	31.2613	33.1902
67	31.2995	3.77467	34.367	35.2357	28.006	26.4333	33.44	35.298	32.9587	30.529	38.1047	32.0357	28.755	27.808	34.4013	35.955	34.591	34.243	31.262	31.821	31.44	32.697	29.2323	24.523	27.0197	30.187	30.0873	25.6263	29.1873	26.524	31.94	29.973	29.1023	28.2373	26.8027	26.0653	24.8553	30.7323	28.138	25.548	25.4743	27.698	23.859	26.7443	29.8887	27.3453	30.254	30.2747	32.1473
68	30.1462	3.75997	33.1447	33.9252	27.27	25.2477	32.5057	34.3231	31.9203	29.203	36.8404	30.8912	27.6827	26.8346	33.355	34.9064	33.592	32.225	30.1258	30.8441	30.64	31.4678	28.2121	23.5504	25.7481	28.8653	29.0872	24.3048	27.9896	25.2354	30.978	28.9463	27.7305	27.0134	25.5506	24.717	23.4838	29.7781	26.798	24.3719	24.2725	26.4252	22.6245	25.5077	29.0798	26.3692	29.3628	29.2608	31.0863
69	28.9595	3.752	31.8839	32.4992	26.5971	24.0592	31.5506	33.2694	30.8686	27.827	35.5427	29.7257	26.5107	25.8248	32.2416	33.8104	32.5656	31.133	28.9071	29.7847	29.7977	30.1753	27.0639	22.5242	24.4293	27.5144	28.0748	22.8878	26.7413	23.8821	29.967	27.8297	26.3055	25.71	24.2287	23.3466	22.025	28.7102	25.381	23.1457	23.0422	25.0903	21.3703	24.2632	28.2334	25.3391	28.3984	28.2027	29.9908
70	27.7145	3.75905	30.5781	30.9735	24.7913	22.8466	30.5498	32.1074	29.769	26.401	34.1811	28.5186	25.2189	24.7445	31.0387	32.6617	31.4892	29.972	27.613	28.6375	28.8905	28.813	25.778	21.438	23.0567	26.1304	27.0171	21.3734	25.4427	22.4673	28.892	26.6085	24.8199	24.3192	22.8258	21.9418	20.4789	27.5236	23.8904	21.8604	21.7826	23.6902	20.095	23.0119	27.3201	24.2384	27.3389	27.0781	28.8359
71	26.3908	3.75107	29.2168	29.3852	23.6979	21.5914	29.4822	30.8203	28.5823	24.927	32.7255	27.2459	23.7975	23.5666	29.7371	31.4543	30.338	28.732	26.2564	27.4055	27.899	27.377	24.354	20.2902	21.6376	24.7164	25.8792	19.7744	24.091	20.9985	27.746	25.2765	23.2707	22.842	21.3372	20.4945	18.8638	26.2283	22.3373	20.5206	20.4961	22.23	18.7997	21.7518	26.3139	23.0552	26.1757	25.8612	27.5931
72	25.0065	3.74603	27.7907	27.7738	22.5437	20.2811	28.3353	29.4069	27.2778	23.405	31.1599	25.8926	22.2472	22.2822	28.3398	30.1825	29.0977	27.412	24.8534	26.0979	26.8127	25.8751	22.8306	19.0829	20.194	23.2805	24.6321	18.1113	22.681	19.486	26.525	23.8384	21.6631	21.2951	19.7679	18.9948	17.2185	24.8479	20.7421	19.1321	19.1829	20.7241	17.4859	20.4815	25.1973	21.7699	24.9115	24.5348	26.2443
73	23.5629	3.73698	26.2958	26.1695	21.314	18.9125	27.1135	27.8795	25.8403	21.845	29.4882	24.4596	20.5901	20.9096	26.8574	28.8421	27.7663	26.023	23.4257	24.7333	25.6297	24.3285	21.2507	17.818	18.7505	21.8322	23.2675	16.4102	21.2114	17.9413	25.233	22.3029	20.0063	19.7084	18.1274	17.4454	15.5932	23.4153	19.1227	17.7025	17.8493	19.1951	16.1568	19.2062	23.9784	20.3775	23.56	23.0997	24.7902
74	22.0755	3.71953	24.7382	24.6033	20.0134	17.4979	25.839	26.263	24.2757	20.263	27.7326	22.9679	18.8683	19.4874	25.3125	27.4324	26.3522	24.592	21.9959	23.3401	24.3611	22.7667	19.6583	16.5016	17.3296	20.3823	21.7981	14.7038	19.6907	16.3775	23.881	20.6873	18.32	18.1145	16.4369	15.8722	14.0411	21.9698	17.495	16.2389	16.5082	17.6692	14.8194	17.9318	22.6856	18.9197	22.1403	21.5763	23.25
75	20.5681	3.69092	23.133	23.1055	18.6638	16.0613	24.5429	24.5902	22.6091	18.689	25.9246	21.4555	17.1309	18.0626	23.7402	25.9622	24.875	23.141	20.586	21.9511	23.0285	21.2236	18.0952	15.1664	15.9567	18.9393	20.2513	13.0291	18.1358	14.8145	22.479	19.0219	16.6354	16.546	14.7279	14.3127	12.6073	20.5488	15.8787	14.7524	15.1775	16.1695	13.4865	16.6741	21.3538	17.4275	20.6785	19.9968	21.6589
76	19.07	3.65126	21.5093	21.6888	17.3038	14.633	23.2576	22.8985	20.8845	17.153	24.1059	19.9688	15.4248	16.6812	22.1778	24.4516	23.3679	21.692	19.2229	20.599	21.6673	19.7296	16.595	13.834	14.6563	17.5118	18.6694	11.4247	16.5687	13.2765	21.046	17.3435	14.987	15.0314	13.0367	12.8074	11.3236	19.1787	14.2996	13.2596	13.877	14.7209	12.1769	15.4526	20.0191	15.9225	19.2034	18.3963	20.0578
77	17.6121	3.6038	19.9053	20.3527	15.9734	13.2508	22.0106	21.2215	19.1563	15.684	22.3238	18.5556	13.7865	15.3819	20.6602	22.9332	21.8711	20.268	17.9301	19.3116	20.3184	18.3086	15.183	12.525	13.4435	16.1103	17.1023	9.91873	15.0204	11.7894	19.604	15.699	13.415	13.5932	11.3944	11.3898	10.2044	17.8807	12.7789	11.7826	12.6266	13.3497	10.9079	14.284	18.7191	14.4271	17.7509	16.8092	18.4837
78	16.2221	3.55399	18.3604	19.0998	14.7074	11.9558	20.8191	19.584	17.4763	14.303	20.6248	17.2548	12.2393	14.1951	19.2204	21.4422	20.4251	18.898	16.7294	18.112	19.0243	16.9797	13.8778	11.2548	12.3247	14.746	15.5998	8.52356	13.5269	10.3787	18.178	14.1373	11.9406	12.2512	9.82856	10.0752	9.24833	16.6711	11.3292	10.348	11.445	12.0742	9.697	13.1829	17.4878	12.968	16.36	15.2648	16.971
79	14.9274	3.51055	16.9107	17.9389	13.5296	10.7826	19.6925	18.0103	15.8854	13.02	19.0406	16.0918	10.7998	13.1364	17.8861	20.0122	19.0629	17.603	15.6331	17.0175	17.8246	15.757	12.6895	10.0323	11.303	13.433	14.2037	7.24215	12.1168	9.06142	16.793	12.7025	10.5762	11.0192	8.364	8.86097	8.44327	15.5534	9.96894	8.98418	10.3491	10.9045	8.57245	12.1642	16.353	11.575	15.0615	13.7842	15.5463
80	13.7283	3.47089	15.5808	16.8783	12.4608	9.75315	18.6323	16.5211	14.412	11.841	17.5947	15.0732	9.47933	12.2082	16.6718	18.6696	17.8043	16.396	14.6488	16.0389	16.749	14.6507	11.6208	8.86056	10.3792	12.1904	12.9406	6.07473	10.8044	7.84383	15.465	11.4198	9.32912	9.89804	7.01786	7.7356	7.76987	14.5137	8.70956	7.71642	9.35278	9.84805	7.542	11.2406	15.3303	10.2756	13.8735	12.3838	14.2255
81	12.6373	3.44017	14.3794	15.9213	11.5151	8.87887	17.6309	15.1264	13.0716	10.766	16.2974	14.1921	8.28315	11.405	15.5799	17.4288	16.6568	15.288	13.7828	15.1853	15.8154	13.665	10.6759	7.73689	9.55603	11.0358	11.8228	5.0113	9.59673	6.72545	14.204	10.2929	8.20909	8.87385	5.79636	6.6837	7.20321	13.5252	7.55215	6.56197	8.46112	8.9128	6.61655	10.4241	14.4139	9.09072	12.8045	11.081	13.0207
82	11.6708	3.42641	13.2985	15.0647	10.6972	8.16564	16.6645	13.8292	11.8671	9.792	15.1462	13.4326	7.21455	10.7162	14.6014	16.2954	15.6207	14.289	13.0375	14.4481	15.0336	12.7975	9.82927	6.656	8.81555	9.98209	10.8545	4.03973	8.49555	5.70182	13.01	9.31155	7.21627	8.262	4.69455	5.69291	6.71318	12.5643	6.49336	5.53427	7.67964	8.09118	5.79745	9.72145	13.5846	8.03336	11.8506	9.88909	11.9372
83	10.8025	3.43535	12.3236	14.2973	9.99616	7.61368	15.6979	12.639	10.7959	8.925	14.1218	12.7752	6.27824	10.1264	13.7183	15.2742	14.6942	13.396	12.4048	13.8131	14.4007	12.0409	9.05614	5.624	8.1354	9.03849	10.03	3.14976	7.49917	4.76625	11.883	8.45767	6.3243	7.63626	3.70254	4.75395	6.26599	11.6156	5.52952	4.643	7.00959	7.3579	5.07982	9.12818	12.8174	7.10662	11.0035	8.8127	10.9774
84	10.0098	3.41471	11.4341	13.6005	9.38469	7.21152	14.6881	11.5698	9.85101	8.162	13.1931	12.1962	5.47564	9.61652	12.9162	14.3654	13.8768	12.595	11.8626	13.2618	13.894	11.3802	8.32507	4.63633	7.48874	8.20466	9.34128	2.33431	6.60548	3.9103	10.829	7.71121	5.50237	6.16396	2.81096	3.8606	5.82664	10.6678	4.65683	3.899	6.44237	6.67061	4.45436	8.62823	12.0916	6.30404	10.2554	7.85371	10.1377
85	9.30596	3.41386	10.6042	12.9471	8.82782	6.92697	13.5884	10.629	9.01061	7.486	12.316	11.668	4.79745	9.16282	12.1816	13.5586	13.1635	11.867	11.376	12.7682	13.4741	10.7884	7.60279	3.69367	6.83855	7.46561	8.77248	1.58118	5.81027	3.12461	9.837	7.04764	4.72582	5.33206	2.01555	3.01927	5.35733	9.70939	3.87345	3.30045	5.96285	5.98073	3.90509	8.19379	11.3839	5.6177	9.58809	7.01194	9.4003
86	8.64675	3.4061	9.80272	12.3005	8.27899	6.71343	12.357	9.80585	8.23368	6.871	11.4425	11.1521	4.2203	8.72853	11.4943	12.8235	12.543	11.181	10.8971	12.295	13.0886	10.2247	6.85294	2.79389	6.14311	6.78639	8.29271	0.870899	5.10465	2.39449	8.883	6.43967	3.9691	4.50873	1.30282	2.24544	4.81597	8.72838	3.17697	2.84591	5.54472	5.25036	3.40791	7.78925	10.6651	5.03038	8.96445	6.27357	8.72742
87	7.9922	3.38519	8.99605	11.6178	7.68558	6.50546	10.9643	9.05017	7.47121	6.29	10.5213	10.6012	3.70709	8.27101	10.8205	12.1148	11.9837	10.491	10.3738	11.8007	12.6784	9.63834	6.04126	1.929	5.36329	6.11956	7.8504	0.178869	4.47653	1.69585	7.938	5.86003	3.20674	3.67273	0.646303	1.55589	4.16422	7.71378	2.55767	2.53548	5.14764	4.45767	2.933	7.37579	9.89957	4.51201	8.33409	5.61044	8.06128
88	7.29784	3.34831	8.14842	10.8521	6.99436	6.22876	9.40006	8.28336	6.67255	5.711	9.49921	9.96509	3.20555	7.74524	10.1178	11.3736	11.4331	9.743	9.75055	11.2447	12.1874	8.98067	5.14336	1.08633	4.47	5.41333	7.38421	-0.519818	3.90485	1.00024	6.98	5.27636	2.41415	2.80839	0.00454545	0.94	3.37285	6.65548	1.98842	2.35318	4.71797	3.5933	2.44882	6.9153	9.05445	4.02324	7.64645	4.99188	7.33294
89	6.52365	3.29419	7.23622	9.96	6.16267	5.81356	7.67556	7.42833	5.80111	5.109	8.32733	9.19978	2.65433	7.10678	9.33167	10.5373	10.8274	8.887	8.97978	10.5937	11.569	8.21978	4.14878	0.250111	3.44833	4.62856	6.83389	-1.25067	3.35511	0.279889	6.002	4.64933	1.56722	1.907	-0.586	0.381111	2.43089	5.54589	1.425	2.26167	4.20311	2.65744	1.927	6.37622	8.10578	3.52711	6.86633	4.39278	6.47833
90	5.64406	3.21814	6.2441	8.91096	5.17204	5.20798	5.82851	6.43311	4.83913	4.466	6.96979	8.27829	1.99824	6.3212	8.41154	9.56119	10.1091	7.892	8.05368	9.82256	10.7906	7.33778	3.06204	-0.596111	2.30007	3.73959	6.14243	-2.03567	2.78275	-0.486677	5.001	3.94167	0.652465	0.96197	-0.744384	-0.155222	1.35139	4.38533	0.816273	2.21436	3.56013	1.65298	1.33973	5.73945	7.04051	2.99436	5.98039	3.78509	5.4559
91	4.62862	3.15961	5.16309	7.69791	4.02282	4.38391	3.91736	5.26382	3.78436	3.769	5.41318	7.189	1.19836	5.36555	7.32255	8.42018	9.22964	6.753	6.98618	8.92155	9.83309	6.33936	1.90864	-1.461	1.04727	2.73491	5.27164	-2.87973	2.13864	-1.31045	3.979	3.12791	-0.328727	-0.0314545	-2.23718	-0.712636	0.174727	3.18482	0.117182	2.16136	2.76509	0.587455	0.694364	5.00209	5.86073	2.40491	4.99091	3.13764	4.25273
92	3.50165	3.08394	4.00333	6.33668	2.73908	3.34498	2.00471	3.91241	2.65168	3.018	3.6749	5.93767	0.233333	4.2338	6.05379	7.11278	8.15627	5.509	5.81636	7.90603	8.69927	5.25967	0.745535	-2.34544	-0.265253	1.61558	4.21209	-3.75905	1.38802	-2.18553	2.941	2.19491	-1.35203	-1.06722	-3.14819	-1.33129	-1.03735	1.96676	-0.695273	2.05873	1.81818	-0.519576	0.00763636	4.17851	4.59158	1.74741	3.91333	2.41896	2.88593
93	2.28591	3.0054	2.80321	4.87364	1.3668	2.13843	0.166848	2.40813	1.47228	2.229	1.81031	4.54843	-0.889576	2.946	4.6249	5.66324	6.88322	4.231	4.6089	6.8166	7.43097	4.17023	-0.362798	-3.21667	-1.57097	0.406838	2.9838	-4.61858	0.521606	-3.08214	1.888	1.14939	-2.36292	-2.11849	-4.11858	-2.03907	-2.21823	0.757313	-1.61263	1.88415	0.749606	-1.63269	-0.691	3.30352	3.29099	1.0246	2.7763	1.60333	1.4149
94	1.03363	2.91963	1.62085	3.38182	-0.0177273	0.858939	-1.51052	0.834667	0.305515	1.445	-0.101212	3.07261	-2.12618	1.55864	3.08579	4.11903	5.44215	3.009	3.45224	5.71094	6.10364	3.15924	-1.34203	-4.03067	-2.79188	-0.839485	1.63682	-5.38512	-0.438485	-3.94388	0.83	0.0175455	-3.28121	-3.12648	-5.08755	-2.84442	-3.28879	-0.417061	-2.5897	1.64564	-0.388758	-2.70364	-1.35827	2.43403	2.03879	0.253121	1.61945	0.689515	-0.0687576
95	-0.184573	2.82163	0.513152	1.95808	-1.32834	-0.374545	-2.94671	-0.68804	-0.771919	0.726	-1.96362	1.59696	-3.39503	0.157101	1.51274	2.56188	3.90702	1.943	2.44331	4.65869	4.81015	2.31356	-2.12276	-4.74233	-3.85465	-2.05016	0.244283	-5.98487	-1.4431	-4.70193	-0.207	-1.15736	-4.02344	-4.01503	-5.96916	-3.72432	-4.15207	-1.52073	-3.54616	1.37573	-1.53097	-3.68032	-1.93827	1.63211	0.919182	-0.537444	0.484606	-0.28299	-1.46403
96	-1.28685	2.71161	-0.450737	0.698667	-2.48178	-1.43176	-4.07689	-2.02779	-1.68212	0.135	-3.65335	0.220202	-4.59436	-1.16911	0.0166768	1.09067	2.37909	1.134	1.66313	3.73939	3.65755	1.71463	-2.65585	-5.30411	-4.69511	-3.14232	-1.11561	-6.34562	-2.43278	-5.29457	-1.184	-2.31436	-4.51447	-4.69942	-6.66637	-4.62012	-4.70655	-2.50288	-4.38478	1.12167	-2.5972	-4.51285	-2.37245	0.955111	0.0131818	-1.29995	-0.583273	-1.23333	-2.67186
97	-2.18148	2.60362	-1.18427	-0.316788	-3.39779	-2.19785	-4.83661	-3.04973	-2.36242	-0.265	-5.03661	-0.961727	-5.61764	-2.32745	-1.28421	-0.191758	0.968182	0.649	1.15267	3.02636	2.74718	1.42758	-2.92415	-5.66933	-5.2583	-4.02279	-2.35685	-6.40548	-3.33485	-5.67312	-2.065	-3.38182	-4.6823	-5.09373	-7.08076	-5.44691	-4.87858	-3.31233	-5.01103	0.942455	-3.518	-5.15576	-2.61	0.456424	-0.609212	-1.96485	-1.51718	-2.05988	-3.59924
98	-2.81468	2.49564	-1.60086	-1.02599	-4.00427	-2.57615	-5.17076	-3.63751	-2.7616	-0.422	-6.02755	-1.85625	-6.35418	-3.2252	-2.28712	-1.19608	-0.219384	0.499	0.902919	2.55913	2.13797	1.4642	-2.94382	-5.79756	-5.50513	-4.59586	-3.3848	-6.12698	-4.0578	-5.79209	-2.816	-4.28945	-4.4708	-5.12012	-7.12967	-6.11428	-4.62503	-3.90486	-5.3337	0.904424	-4.23892	-5.57129	-2.616	0.181899	-0.903657	-2.44677	-2.23621	-2.65896	-4.16446
99	-3.12071	2.41665	-1.67235	-1.3819	-4.2591	-2.53064	-5.08012	-3.73809	-2.83623	-0.311	-6.63454	-2.37012	-6.69855	-3.78744	-2.91777	-1.84261	-1.11609	0.637	0.875384	2.31525	1.80779	1.76327	-2.75179	-5.66356	-5.42349	-4.78068	-4.1089	-5.52123	-4.50437	-5.61812	-3.397	-4.97327	-3.8762	-4.72617	-6.76619	-6.53812	-3.93892	-4.23493	-5.28403	1.06236	-4.72555	-5.73901	-2.38118	0.168545	-0.884475	-2.66236	-2.66088	-2.94132	-4.31239
100	-3.10239	2.36852	-1.449	-1.377	-4.171	-2.103	-4.647	-3.382	-2.565	0.027	-6.931	-2.443	-6.581	-3.997	-3.127	-2.088	-1.721	0.998	1.039	2.226	1.673	2.213	-2.385	-5.276	-5.038	-4.553	-4.475	-4.648	-4.594	-5.139	-3.772	-5.381	-2.97	-3.91	-6.001	-6.648	-2.861	-4.28	-4.841	1.44	-4.973	-5.664	-1.923	0.419	-0.637	-2.562	-2.753	-2.86	-4.035
[truncated: 58 more columns]

## Sheet: Rotation RKneeFlex A1ComfZ
all values Right	mean	std	steps
1	11.0759	7.11795	4.277	22.397	16.311	2.71	15.552	15.908	11.84	6.355	2.389	15.896	7.279	6.203	6.748	11.837	20.148	8.483	7.142	13.016	30.997	16.729	18.165	3.592	23.518	4.71	5.055	4.602	13.453	8.057	10.728	25.909	12.67	1.847	21.483	6.588	4.852	20.901	4.974	5.451	25.081	16.792	17.462	5.434	22.875	13.81	5.713	1.525	19.74
2	14.1423	7.24822	7.67788	25.6748	19.6389	5.612	18.7442	19.3373	15.4709	9.64236	6.02716	20.186	11.3669	10.164	10.5589	15.5119	23.7218	12.2082	11.124	16.7828	34.1983	19.1045	21.3846	6.857	25.9651	7.60236	6.93019	7.508	15.7822	10.2737	13.4097	28.74	15.2591	3.16423	24.1245	8.67864	6.47853	23.9707	7.4413	7.45943	27.6608	19.3875	20.0516	7.78261	25.9806	15.9518	8.386	3.611	22.537
3	17.4441	7.29008	11.6536	28.9461	22.8041	9.123	22.2415	22.9201	19.3259	13.384	10.1873	24.2739	15.6601	14.523	14.7439	19.5366	27.1598	16.4379	15.347	20.6704	37.0573	21.6836	24.6263	10.603	28.4263	10.9745	9.22919	10.946	18.57	13.1374	16.6365	31.625	18.2549	5.04299	26.9388	11.4043	8.65893	27.0502	10.2589	10.0791	29.9196	22.3397	22.8508	10.6244	29.0687	18.5725	11.392	5.812	25.569
4	20.9584	7.00224	15.957	31.9902	25.6299	13.068	25.8261	26.3935	23.1028	17.3846	14.6116	27.8932	19.8535	18.951	19.0089	23.5813	30.2453	20.8235	19.507	24.4196	39.4547	24.2156	27.6543	14.617	30.6954	14.6161	11.9569	14.709	21.6049	16.4974	20.1322	34.365	21.4521	7.51012	29.6853	14.6234	11.3441	29.9125	13.4085	13.2196	31.7235	25.3886	25.6416	13.8512	31.9248	21.463	14.666	8.264	28.547
5	24.3049	6.5802	20.2749	34.6456	28.001	17.17	29.2725	29.5457	26.5574	21.3947	18.9908	30.903	23.6832	23.122	23.0475	27.3496	32.8307	25.0402	23.329	27.8296	41.3347	26.5068	30.2943	18.629	32.6298	18.2669	15.0352	18.541	24.6449	20.1084	23.5987	36.809	24.6266	10.4846	32.1658	18.0984	14.3932	32.3788	16.8178	16.6796	33.014	28.2658	28.2325	17.288	34.3915	24.3956	18.064	11.054	31.212
6	27.3553	5.99514	24.3097	36.8074	29.8535	21.121	32.3779	32.225	29.5134	25.1653	23.0398	33.2589	26.9564	26.773	26.6095	30.6155	34.835	28.8318	26.607	30.7594	42.6904	28.4274	32.4338	22.376	34.1492	21.6731	18.3096	22.19	27.4646	23.6882	26.7676	38.863	27.5744	13.787	34.247	21.5577	17.6115	34.3343	20.333	20.1944	33.785	30.7425	30.4772	20.7253	36.37	27.1642	21.417	14.164	33.366
7	29.9416	5.34399	27.8427	38.4234	31.1664	24.659	34.9851	34.3433	31.8638	28.4985	26.5462	34.9779	29.5639	29.746	29.539	33.2351	36.2327	32.0304	29.229	33.1258	43.5534	29.906	34.02	25.658	35.2227	24.632	21.5882	25.452	29.8954	26.9672	29.4412	40.479	30.136	17.1858	35.857	24.7479	20.7894	35.7275	23.7338	23.4948	34.0656	32.6669	32.2857	23.9677	37.8119	29.6158	24.559	17.472	34.89
8	32.0633	4.60129	30.7406	39.4942	31.9607	27.601	37.0027	35.8696	33.5704	31.283	29.3765	36.1125	31.4845	31.99	31.7649	35.1466	37.0465	34.5596	31.163	34.8981	43.9809	30.9187	35.0581	28.359	35.8584	27.02	24.6733	28.19	31.8458	29.7406	31.513	41.646	32.2081	20.4308	36.9798	27.4715	23.7216	36.5554	26.781	26.3579	33.9181	33.9678	33.6198	26.8483	38.7138	31.6511	27.348	20.789	35.74
9	33.5998	3.96223	32.9445	40.0625	32.2931	29.857	38.414	36.8252	34.648	33.4808	31.4629	36.7373	32.761	33.535	33.2872	36.3587	37.336	36.4194	32.444	36.0903	44.0444	31.4801	35.6013	30.439	36.0892	28.7918	27.3841	30.342	33.2864	31.893	32.9649	42.375	33.7461	23.3023	37.6335	29.6058	26.248	36.8556	29.2875	28.6326	33.424	34.6435	34.4759	29.2506	39.1137	33.224	29.682	23.91	35.946
10	34.5982	3.46442	34.4659	40.1988	32.2406	31.414	39.262	37.2775	35.1553	35.1063	32.804	36.9382	33.4829	34.465	34.1635	36.939	37.1828	37.6662	33.161	36.7493	43.8205	31.6366	35.7355	31.919	35.9652	29.9657	29.5889	31.904	34.2283	33.3908	33.84	42.712	34.7538	25.6486	37.865	31.1067	28.2665	36.6906	31.1435	30.2465	32.6657	34.7423	34.8803	31.1117	39.0792	34.335	31.503	26.665	35.59
11	35.1085	3.15144	35.3686	39.9791	31.8875	32.309	39.623	37.3173	35.1735	36.2069	33.4591	36.7948	33.7578	34.889	34.4912	36.9964	36.6762	38.3878	33.42	36.941	43.3809	31.4562	35.5493	32.853	35.5483	30.6031	31.2175	32.903	34.7155	34.2638	34.2169	42.715	35.2645	27.3968	37.7338	31.9964	29.7292	36.1398	32.3138	31.1959	31.712	34.3443	34.8942	32.4139	38.6955	35.0168	32.804	28.931	34.785
12	35.1988	3.01977	35.7441	39.4757	31.3079	32.623	39.5927	37.0362	34.7912	36.8393	33.5253	36.376	33.6852	34.912	34.3747	36.6587	35.8982	38.68	33.32	36.7402	42.7813	31.018	35.1132	33.315	34.903	30.7848	32.2524	33.394	34.809	34.5904	34.184	42.449	35.328	28.5393	37.3057	32.3506	30.6316	35.2924	32.8383	31.5271	30.6129	33.5506	34.5924	33.18	38.0527	35.3228	33.612	30.637	33.661
13	34.941	3.02414	35.683	38.7513	30.558	32.459	39.2642	36.5148	34.0956	37.0512	33.1221	35.7345	33.3438	34.622	33.8989	36.049	34.9187	38.6299	32.94	36.2204	42.0854	30.3944	34.4772	33.373	34.0846	30.5914	32.7187	33.444	34.5725	34.4751	33.8298	41.966	35.0055	29.12	36.6382	32.274	31.0038	34.2273	32.8135	31.321	29.4015	32.4648	34.0488	33.469	37.231	35.3193	33.974	31.774	32.361
14	34.405	3.10699	35.2709	37.8521	29.6811	31.92	38.7179	35.8155	33.1677	36.8844	32.3706	34.9128	32.7963	34.089	33.1334	35.2688	33.7881	38.313	32.332	35.4427	41.3142	29.675	33.6675	33.088	33.134	30.0983	32.6741	33.126	34.0647	34.0227	33.2308	41.301	34.3669	29.2115	35.7742	31.8715	30.9104	32.9925	32.3633	30.6782	28.1003	31.1744	33.3205	33.3637	36.2908	35.0753	33.961	32.385	31.007
15	33.6564	3.22345	34.5815	36.8138	28.7135	31.1	38.0115	34.9802	32.0781	36.3868	31.3834	33.9459	32.0889	33.362	32.1371	34.3895	32.5559	37.7907	31.538	34.4783	40.4783	28.9079	32.701	32.514	32.0763	29.3768	32.1969	32.515	33.3405	33.3298	32.4407	40.477	33.4845	28.9026	34.7476	31.2441	30.4352	31.6317	31.6128	29.7065	26.724	29.7439	32.4466	32.9508	35.27	34.6488	33.65	32.543	29.674
16	32.7163	3.33703	33.6769	35.6623	27.6876	30.078	37.182	34.0376	30.8845	35.6165	30.2524	32.8632	31.2605	32.48	30.9634	33.4532	31.2563	37.1047	30.593	33.3802	39.5802	28.1252	31.5973	31.705	30.9223	28.4934	31.3755	31.68	32.4448	32.4761	31.503	39.511	32.4235	28.2886	33.5887	30.4739	29.6644	30.1877	30.6682	28.508	25.2836	28.2218	31.451	32.3142	34.1924	34.0822	33.111	32.336	28.389
17	31.6603	3.44202	32.6095	34.4185	26.6309	28.917	36.2524	33.0047	29.6307	34.6336	29.054	31.6894	30.3477	31.478	29.6629	32.515	29.9111	36.283	29.528	32.1837	38.6194	27.3485	30.3798	30.718	29.6824	27.5079	30.3006	30.685	31.417	31.524	30.4563	38.424	31.2377	27.4639	32.3304	29.6393	28.6829	28.6957	29.6024	27.1713	23.7916	26.6498	30.3528	31.5263	33.0683	33.4033	32.399	31.851	27.154
18	30.5211	3.53324	31.4213	33.0974	25.5644	27.666	35.2374	31.8901	28.3487	33.4926	27.8455	30.4432	29.3758	30.387	28.2838	32.515	28.5365	35.3466	28.375	30.9176	37.5936	26.5889	29.0701	29.604	28.3626	26.4715	29.0621	29.587	30.296	30.5186	29.3328	37.239	29.9718	26.5136	31.0039	28.7868	27.5713	27.1812	28.4598	25.767	22.2543	25.0634	29.1688	30.6438	31.9007	32.6289	31.551	31.162	25.897
19	29.3163	3.60485	30.1507	31.7062	24.802	26.366	34.1472	30.7015	27.0592	32.2405	26.6665	29.1351	28.3627	29.234	26.8709	30.5432	27.1395	34.3115	27.172	29.6042	36.4977	25.8502	27.6961	28.407	26.98	25.4231	27.7443	28.432	29.118	29.4927	28.1559	35.982	28.6648	25.5075	29.6385	27.9415	26.3972	25.6564	27.2638	24.3453	20.6753	23.4838	27.9219	29.7069	30.6885	31.7765	30.593	30.33	24.501
20	28.0659	3.6508	28.8289	30.2532	24.289	25.051	32.9874	29.4426	25.7768	30.9093	25.5397	27.771	27.3154	28.035	25.4602	29.3694	25.7224	33.1927	25.949	28.2611	35.326	25.133	26.2905	27.167	25.5563	24.3889	26.4122	27.256	27.9214	28.4653	26.9402	34.664	27.3486	24.5025	28.2604	27.1136	25.203	24.1283	26.0246	22.9413	19.0693	21.9245	26.6332	28.7399	29.4306	30.8652	29.548	29.398	22.965
21	26.7673	3.67207	27.476	28.7513	22.3827	23.745	31.7632	28.1148	24.5092	29.5143	24.4693	26.3624	26.2296	26.794	24.0723	28.2322	24.2911	32.0015	24.724	26.8993	34.0692	24.4355	24.8681	25.91	24.1103	23.3761	25.1043	26.077	26.7322	27.4433	25.6942	33.286	26.0423	23.5428	26.8851	26.3017	24.0034	22.6039	24.7476	21.5773	17.4552	20.3941	25.3183	27.7548	28.1224	29.9077	28.443	28.404	21.358
22	25.4761	3.68086	26.1039	27.2142	21.3262	22.461	30.4828	26.7194	23.257	28.0596	23.4416	24.922	25.0974	25.505	22.7175	27.0174	22.8577	30.7521	23.504	25.5248	32.7228	23.7485	23.4263	24.646	22.6572	22.3724	23.8394	24.898	25.5627	26.4311	24.4208	31.848	24.7542	22.6536	25.517	25.4964	22.7929	21.0915	23.4414	20.2618	15.8438	18.9012	23.9901	26.7537	26.769	28.9115	27.298	27.379	19.731
23	24.1773	3.67286	24.722	25.6662	20.27	21.187	29.1607	25.2602	22.0199	26.5547	22.431	23.4633	23.9194	24.17	21.4007	25.7203	21.4376	29.4656	22.294	24.1431	31.302	23.064	21.9641	23.375	21.2103	21.3586	22.6157	23.713	24.417	25.4342	23.1197	30.35	23.4883	21.8327	24.156	24.6922	21.5572	19.606	22.119	18.9911	14.2512	17.4591	22.6589	25.7317	25.3817	27.8864	26.129	26.345	18.125
24	22.8776	3.64925	23.3386	24.1441	19.2175	19.911	27.8141	23.7487	20.8007	25.0204	21.4108	21.9996	22.7066	22.799	20.1266	24.3492	20.0455	28.1671	21.095	22.76	29.8246	22.3804	20.4999	22.108	19.7859	20.3238	21.4158	22.508	23.2935	24.4526	21.7962	28.803	22.2493	21.0379	22.798	23.8701	20.2863	18.1685	20.7972	17.7489	12.7077	16.0901	21.3328	24.6735	23.9733	26.8449	24.945	25.316	16.574
25	21.5876	3.61129	21.9659	22.6884	18.1806	18.623	26.4642	22.2039	19.6096	23.4915	20.3623	20.5479	21.4725	21.406	18.9015	22.9268	18.7021	26.8805	19.915	21.3912	28.3178	21.6984	19.0718	20.861	18.4032	19.2701	20.2193	21.267	22.1855	23.489	20.4643	27.227	21.0485	20.2092	21.441	23.011	18.9724	16.8052	19.5043	16.5117	11.2453	14.8222	20.0235	23.5675	22.5547	25.7993	23.746	24.293	15.108
26	20.3229	3.56032	20.6233	21.3344	17.1865	17.323	25.1338	20.6525	18.4604	22.0082	19.2841	19.1347	20.2387	20.012	17.7234	21.4828	17.43	25.6312	18.76	20.0593	26.8154	21.0202	17.7153	19.645	17.0846	18.208	19.0019	19.988	21.0928	22.5491	19.1435	25.651	19.8984	19.2808	20.0944	22.1238	17.6154	15.5499	18.2862	15.2661	9.89189	13.6816	18.7427	22.4238	21.1392	24.7629	22.53	23.263	13.758
27	19.1038	3.49784	19.3376	20.1152	16.274	16.029	23.8393	19.1282	17.3749	20.608	18.193	17.7918	19.0355	18.64	16.5973	20.0501	16.2531	24.4511	17.64	18.8047	25.3557	20.3537	16.4602	18.476	15.8548	17.1587	17.7391	18.685	20.0223	21.6374	17.8598	24.11	18.8066	18.2274	18.776	21.2316	16.2353	14.4355	17.1895	14.0101	8.68084	12.6852	17.5051	21.2712	19.7483	23.7465	21.307	22.218	12.548
28	17.9516	3.42611	18.1399	19.0498	15.4778	14.767	22.5893	17.669	16.3711	19.3199	17.1215	16.5495	17.8925	17.32	15.5416	18.6637	15.1798	23.3699	16.569	17.6541	23.9773	19.7094	15.3401	17.365	14.7373	16.1517	16.4305	17.37	18.988	20.7625	16.6424	22.632	17.7807	17.0775	17.5014	20.3688	14.858	13.4795	16.2418	12.7531	7.65009	11.8383	16.3298	20.1446	18.4071	22.7594	20.096	21.167	11.495
29	16.8852	3.34945	17.0611	18.138	14.8201	13.573	21.3894	16.3144	15.456	18.1674	16.1124	15.4312	16.834	16.086	14.5757	17.358	14.2208	22.4123	15.569	16.6253	22.7117	19.0966	14.3751	16.322	13.7484	15.212	15.099	16.06	18.006	19.9262	15.5107	21.243	16.8248	15.8677	16.2806	19.5661	13.5127	12.6858	15.4589	11.5134	6.83223	11.1348	15.2393	19.0796	17.1373	21.8138	18.917	20.131	10.601
30	15.9172	3.27347	16.126	17.367	14.3096	12.483	20.2427	15.0953	14.6291	17.1614	15.2041	14.451	15.8815	14.973	13.718	16.1621	13.3841	21.5881	14.657	15.7304	21.5821	18.5217	13.5652	15.357	12.8938	14.3525	13.766	14.783	17.0922	19.1235	14.4695	19.961	15.9361	14.6386	15.1241	18.8318	12.2195	12.0492	14.8436	10.3161	6.24197	10.5646	14.2541	18.1063	15.9559	20.9238	17.786	19.135	9.857
31	15.0523	3.20359	15.3468	16.7154	13.9447	11.533	19.1458	14.0252	13.8797	16.2994	14.4265	13.6144	15.0472	14.004	12.9763	15.0927	12.6692	20.8948	13.848	14.9727	20.604	17.9864	12.898	14.48	12.1709	13.5777	12.4527	13.574	16.2523	18.3388	13.5172	18.793	15.1106	13.4265	14.0428	18.1555	10.9841	11.5576	14.3704	9.1867	5.87555	10.1143	13.3893	17.2485	14.8725	20.0995	16.718	18.195	9.248
32	14.2873	3.14338	14.7228	16.161	13.7175	10.753	18.0867	13.1052	13.1922	15.5655	13.7967	12.9201	14.3355	13.184	12.3427	14.1528	12.0725	20.3247	13.15	14.3501	19.777	17.4869	12.3541	13.697	11.5708	12.8888	11.1809	12.456	15.4841	17.5485	12.6507	17.731	14.3415	12.262	13.0422	17.5309	9.80704	11.192	13.9909	8.14992	5.71368	9.76926	12.6545	16.5143	13.8915	19.3452	15.716	17.327	8.753
33	13.6132	3.09574	14.2362	15.6781	13.6108	10.154	17.0533	12.3268	12.5465	14.9377	13.3181	12.3583	13.7425	12.499	11.7969	13.338	11.5906	19.8624	12.565	13.8545	19.0705	17.0133	11.9156	13.005	11.0795	12.2825	9.96952	11.432	14.7817	16.7342	11.8705	16.766	13.6142	11.1653	12.1224	16.9448	8.69019	10.9337	13.65	7.22472	5.72422	9.51231	12.0526	15.8977	13.0101	18.6596	14.776	16.539	8.351
34	13.0196	3.05851	13.8543	15.242	13.592	9.735	16.0417	11.6773	11.9347	14.392	12.9823	11.915	13.252	11.926	11.31	12.641	11.221	19.4853	12.09	13.4687	18.4583	16.556	11.566	12.398	10.684	11.7503	8.83333	10.501	14.139	15.8863	11.1843	15.883	12.918	10.1423	11.278	16.3873	7.641	10.7673	13.311	6.432	5.86733	9.31567	11.5853	15.375	12.221	18.0333	13.891	15.831	8.025
35	12.4959	3.02042	13.5386	14.831	13.6203	9.488	15.0536	11.1409	11.364	13.9037	12.774	11.5818	12.8478	11.447	10.8713	12.0511	10.9598	19.1707	11.722	13.1681	17.9135	16.116	11.285	11.871	10.3862	11.2822	7.791	9.661	13.5548	15.008	10.6035	15.067	12.918	9.19646	10.5065	15.8714	6.67126	10.6744	12.9625	5.79123	6.10143	9.14798	11.2506	14.9192	11.5202	17.4525	13.06	15.202	7.76
36	12.0238	2.99046	13.2502	14.4294	13.6594	9.408	14.0973	10.7001	10.851	13.4537	12.6746	11.3427	12.5187	11.047	10.4777	11.5446	10.8003	18.8996	11.457	12.9306	17.4116	15.7046	11.0559	11.419	10.1789	10.871	6.87009	8.908	13.0384	14.1072	10.139	14.308	11.6536	8.32966	9.8164	15.4216	5.79288	10.6351	12.6065	5.32556	6.38897	8.99632	11.0407	14.5048	10.9003	16.9033	12.27	14.646	7.552
37	11.6161	2.96085	12.9565	14.0307	13.6804	9.483	13.1821	10.3383	10.4214	13.0286	12.6674	11.1919	12.261	10.716	10.1391	11.1069	10.7358	18.6608	11.283	12.7405	16.9339	15.3415	10.863	11.044	10.0605	10.5165	6.10427	8.247	12.6027	13.1922	9.8	13.604	11.0111	7.54664	9.22582	15.0633	5.02473	10.6334	12.2598	5.06373	6.70164	8.87336	10.9454	14.1199	10.3685	16.3797	11.514	14.169	7.403
38	11.2697	2.92878	12.6384	13.6335	13.6638	9.697	12.3171	10.0431	10.1077	12.6285	12.7385	11.1205	12.0787	10.451	9.87903	10.7285	10.7551	18.4515	11.195	12.594	16.4701	15.0508	10.6956	10.747	10.0256	10.2244	5.52257	7.689	12.258	12.2824	9.59342	12.962	10.4602	6.85661	8.75907	14.8084	4.39042	10.6527	11.9464	5.03651	7.02496	8.80983	10.9544	13.7676	9.93618	15.8789	10.805	13.777	7.323
39	10.9913	2.89349	12.2951	13.2391	13.6013	10.033	11.513	9.80916	9.94196	12.2671	12.8777	11.1282	11.976	10.26	9.717	10.3998	10.8581	18.2748	11.201	12.5011	16.0185	14.8583	10.5481	10.527	10.0733	10.0074	5.14304	7.251	12.0128	11.4225	9.52413	12.402	9.96945	6.27243	8.43498	14.6619	3.91967	10.6762	11.6885	5.27418	7.35955	8.84283	11.062	13.4618	9.62021	15.4016	10.164	13.478	7.33
40	10.7908	2.85574	11.9463	12.8507	13.4952	10.475	10.7867	9.6347	9.95267	11.9638	13.0761	11.2199	11.9538	10.149	9.67009	10.1122	11.0348	18.1386	11.304	12.4719	15.5836	14.7874	10.4246	10.387	10.2118	9.88642	4.97503	6.962	11.8791	10.6744	9.59242	11.949	9.54955	5.80642	8.26239	14.6277	3.63482	10.6947	11.5132	5.79985	7.72024	9.00594	11.2707	13.2227	9.43736	14.9542	9.622	13.28	7.448
41	10.6805	2.81815	11.6311	12.4772	13.3604	11.004	10.1566	9.52971	10.1588	11.7397	13.3244	11.403	12.0062	10.123	9.74664	9.86033	11.2815	18.055	11.506	12.5233	15.1773	14.8577	10.336	10.341	10.4536	9.88657	5.02192	6.842	11.8738	10.1026	9.80047	11.63	9.22482	5.46856	8.223	14.714	3.55418	10.7082	11.4515	6.62587	8.13517	9.32483	11.5935	13.0768	9.40573	14.5495	9.221	13.186	7.7
42	10.6742	2.7853	11.4075	12.1366	13.2237	11.596	9.6426	9.51085	10.568	11.6142	13.6132	11.6836	12.1227	10.187	9.94615	9.64791	11.5963	18.0408	11.804	12.6726	14.8181	15.0857	10.3045	10.409	10.8112	10.0482	5.27423	6.901	12.0164	9.7608	10.144	11.476	9.0277	5.27174	8.29821	14.9388	3.68029	10.7306	11.5379	7.75225	8.6421	9.82473	12.0479	13.0535	9.54515	14.209	9.015	13.202	8.111
43	10.7889	2.76102	11.3403	11.8578	13.1187	12.227	9.26724	9.59967	11.1793	11.6074	13.9371	12.0639	12.2936	10.345	10.2561	9.48945	11.9827	18.1169	12.185	12.9342	14.5332	15.4848	10.3602	10.607	11.3019	10.4222	5.72094	7.134	12.3241	9.68258	10.6184	11.517	8.99182	5.22958	8.73964	15.3276	4.00167	10.7942	11.8085	9.16215	9.28197	10.5362	12.6575	13.183	9.87655	13.9622	9.048	13.324	8.705
44	11.0386	2.75444	11.4873	11.6821	13.0828	12.875	9.06621	9.82756	11.9917	11.7381	14.2987	12.5398	12.5156	10.603	10.6551	9.4113	12.4562	18.3063	12.638	13.3234	14.3615	16.0654	10.5385	10.947	11.9552	11.0706	6.3523	7.524	12.8162	9.88188	11.2228	11.783	9.14733	5.35367	9.27875	15.9225	4.49966	10.948	12.3008	10.8319	10.0997	11.494	13.4479	13.4965	10.42	13.8406	9.342	13.547	9.508
45	11.4453	2.77416	11.8978	11.6632	13.1577	13.533	9.09389	10.229	13.0113	12.0273	14.7113	13.1097	12.8001	10.971	11.1237	9.454	13.0529	18.6357	13.163	13.8628	14.3511	16.839	10.8803	11.451	12.8153	12.0617	7.15433	8.05	13.5201	10.3634	11.9626	12.306	9.53067	5.64356	10.0449	16.7538	5.14844	11.2548	13.05	12.7464	11.1488	12.7323	14.446	14.0247	11.1923	13.8764	9.893	13.87	10.541
46	12.0369	2.83274	12.6158	11.8651	13.3896	14.227	9.41855	10.8435	14.2537	12.5008	15.1979	13.7812	13.1767	11.467	11.6581	9.67564	13.8342	19.1359	13.79	14.5839	14.5581	17.849	11.4378	12.141	13.9362	13.4609	8.12036	8.696	14.4717	11.129	12.8514	13.13	10.1879	6.09691	11.0688	17.8335	5.92582	11.7852	14.0887	14.9062	12.4901	14.2846	15.6875	14.798	12.2088	14.1025	10.679	14.298	11.826
47	12.8448	2.94272	13.6751	12.3516	13.8264	15.021	10.1143	11.7115	15.7471	13.1876	15.794	14.5752	13.6974	12.118	12.2786	10.1537	14.8808	19.843	14.572	15.5237	15.0484	19.0946	12.2679	13.049	15.374	15.3301	9.25531	9.455	15.7119	12.1702	13.9096	14.303	11.1785	6.72205	12.3976	19.1716	6.8177	12.6131	15.4561	17.3248	14.1883	16.1838	17.2151	15.845	13.4885	14.5487	11.684	14.843	13.387
48	13.9177	3.11655	15.0961	13.1771	14.5138	16.009	11.2544	12.8721	17.5202	14.1288	16.5529	15.5216	14.4309	12.958	13.0255	10.9799	16.2756	20.7983	15.586	16.7202	15.8933	20.5999	13.4224	14.215	17.1808	17.7139	10.5807	10.332	17.2786	13.4822	15.1623	15.87	12.572	7.53828	14.0915	20.7664	7.83118	13.8172	17.1837	20.0241	16.2974	18.4598	19.0642	17.1919	15.0565	15.2418	12.913	15.543	15.251
49	15.2999	3.36161	16.8947	14.3872	15.5047	17.297	12.9105	14.3589	19.6039	15.382	17.5403	16.6615	15.4492	14.032	13.9603	12.248	18.0863	22.0496	16.917	18.2106	17.1577	22.3939	14.9566	15.692	19.4013	20.6189	12.1365	11.35	19.2032	15.0662	16.6437	17.869	14.4419	8.57161	16.2121	22.5995	8.99324	15.476	19.289	23.0298	18.8525	21.1257	21.2536	18.8553	16.9517	16.2104	14.393	16.454	17.441
50	17.0307	3.67534	19.0879	16.0197	16.8553	18.985	15.1298	16.2031	22.0168	17.0093	18.8202	18.0461	16.8187	15.393	15.1562	14.0341	20.3475	23.6512	18.633	20.0294	18.8894	24.5026	16.9221	17.541	22.065	24.0145	13.9826	12.555	21.5123	16.9354	18.3886	20.334	16.854	9.85971	18.808	24.6412	10.3434	17.6505	21.7649	26.3576	21.8638	24.1664	23.7903	20.8389	19.2153	17.4917	16.172	17.641	19.961
51	19.1525	4.03902	21.6941	18.098	18.6247	21.153	17.9232	18.4459	24.749	19.0553	20.4604	19.7373	18.599	17.101	16.6779	16.3939	23.0895	25.6538	20.759	22.2216	21.1396	26.9417	19.3569	19.821	25.195	27.8455	16.1991	14.017	24.2226	19.1079	20.4281	23.278	19.8508	11.4672	21.908	26.8629	11.9296	20.3717	24.5668	29.9964	25.3124	27.542	26.6714	23.1284	21.8897	19.1413	18.301	19.159	22.792
52	21.6842	4.4225	24.7018	20.6221	20.8423	23.849	21.2538	21.1172	27.7462	21.5426	22.5333	21.7974	20.8365	19.219	18.5763	19.32	26.2972	28.068	23.282	24.7927	23.898	29.7086	22.261	22.564	28.7605	32.0334	18.8442	15.827	27.3308	21.5906	22.7665	26.689	23.4379	13.4612	25.5046	29.2331	13.805	23.6388	27.6075	33.8973	29.1503	31.1922	29.8809	25.6836	24.9724	21.2051	20.829	21.056	25.896
53	24.6186	4.79203	28.0689	23.5611	23.5047	27.072	25.0477	24.2203	30.938	24.485	25.093	24.272	23.5469	21.785	20.8868	22.7554	29.9125	30.8685	26.176	27.7003	27.103	32.7785	25.6049	25.754	32.6774	36.4842	21.9338	18.073	30.811	24.3755	25.389	30.507	27.5768	15.8966	29.5374	31.7127	16.0255	27.4185	30.7811	37.9899	33.3009	35.0469	33.3854	28.4387	28.419	23.6923	23.786	23.353	29.208
54	27.9293	5.11905	31.7446	26.8588	26.6016	30.782	29.2214	27.7255	34.2684	27.8993	28.1556	27.1858	26.7077	24.807	23.6318	26.6452	33.887	34.0174	29.419	30.9024	30.7092	36.1084	29.3381	29.337	36.8494	41.1086	25.4515	20.808	34.6169	27.4565	28.2737	34.647	32.188	18.8209	33.9092	34.2739	18.6385	31.6412	33.9988	42.2032	37.6626	39.0408	37.135	31.3138	32.1774	26.5954	27.165	26.047	32.649
55	31.5719	5.38358	35.6755	30.4549	30.1037	34.908	33.6904	31.58	37.6955	31.7974	31.6925	30.5393	30.2678	28.262	26.8216	30.9199	38.1517	37.4627	32.99	34.3463	34.6529	39.646	33.3863	33.233	41.1675	45.8166	29.3546	24.046	38.6846	30.826	31.4079	39.006	37.1625	22.2385	38.4978	36.9145	21.6661	36.2013	37.2133	46.4628	42.1179	43.1134	41.0673	34.2413	36.1805	29.8879	30.914	29.109	36.165
56	35.4896	5.57177	39.8118	34.299	33.964	39.357	38.3674	35.7107	41.1746	36.1571	35.6378	34.3047	34.1532	32.103	30.4493	35.497	42.6139	41.1387	36.862	37.9768	38.8508	43.326	37.6573	37.359	45.5227	50.5073	33.5716	27.765	42.9312	34.4738	34.7879	43.483	42.371	26.1061	43.1668	39.654	25.0958	40.9711	40.4207	50.6917	46.5448	47.1954	45.1104	37.1857	40.3483	33.526	34.952	32.49	39.73
57	39.6144	5.672	44.107	38.348	38.1148	44.023	43.1548	40.0338	44.6559	40.8953	39.896	38.4183	38.271	36.262	34.4812	40.2744	47.1588	44.9694	40.982	41.7386	43.1953	47.0715	42.0505	41.632	49.8205	55.0628	37.9977	31.909	47.2564	38.3748	38.4036	47.975	47.6682	30.358	47.7824	42.529	28.8868	45.807	43.6451	54.8065	50.8381	51.2051	49.1831	40.14	44.5891	37.4537	39.186	36.127	43.33
58	43.865	5.6743	48.5057	42.5572	42.4632	48.78	47.9378	44.4537	48.0864	45.8636	44.3523	42.7773	42.5199	40.647	38.8448	45.1322	51.6539	48.8651	45.256	45.5753	47.5618	50.8014	46.4566	45.964	53.9828	59.3687	42.5162	36.39	51.5532	42.4744	42.2231	52.376	52.9033	34.9157	52.2394	45.568	32.9804	50.5584	46.9102	58.7349	54.924	55.0623	53.1959	43.1161	48.8045	41.5962	43.532	39.937	46.943
59	48.1472	5.57398	52.9178	46.8563	46.8853	53.468	52.584	48.8563	51.4254	50.8721	48.8684	47.2425	46.7994	45.146	43.4192	49.9365	55.9636	52.7213	49.548	49.424	51.8253	54.4561	50.7675	50.262	57.9474	63.338	47.011	41.099	55.7204	46.6852	46.1886	56.598	57.9408	39.6879	56.4634	48.7552	37.2988	55.0909	50.206	62.4217	58.7551	58.7017	57.0604	46.1268	52.8998	45.8542	47.911	43.83	50.528
60	52.3579	5.37557	57.2328	51.1334	51.2386	57.933	56.9738	53.1211	54.6524	55.7303	53.2964	51.6494	51.0097	49.631	48.0475	54.5522	59.9716	56.4326	53.701	53.21	55.8735	57.9805	54.8897	54.422	61.6621	66.9105	51.3842	45.903	59.6737	50.9019	50.2087	60.578	62.6775	44.5655	60.3978	52.0262	41.7473	59.3035	53.4948	65.8201	62.294	62.0678	60.7	49.1709	56.7909	50.1102	52.24	47.704	54.026
61	56.3947	5.09144	61.3429	55.2599	55.3877	62.047	61.0141	57.1395	57.749	60.28	57.5044	55.8395	55.0566	53.966	52.565	58.8619	63.5941	59.9092	57.576	56.8503	59.5792	61.3194	58.743	58.354	65.0783	70.0432	55.5532	50.657	63.3453	55.0197	54.1788	64.26	67.0362	49.4427	63.9975	55.3105	46.2224	63.1248	56.7205	68.8872	65.489	65.1144	64.0487	52.2305	60.4092	54.2489	56.421	51.46	57.38
62	60.1664	4.73931	65.1494	59.1203	59.2222	65.717	64.632	60.8315	60.6859	64.3998	61.3859	59.6831	58.8548	58.033	56.829	62.7786	66.7756	63.0807	61.075	60.2673	62.869	64.4194	62.2519	61.991	68.1537	72.7118	59.4504	55.228	66.6779	58.9431	58.0027	67.592	70.9611	54.2284	67.2193	58.5298	50.6296	66.504	59.8163	71.5843	68.3081	67.8066	67.0477	55.2684	63.7009	58.1647	60.36	55.015	60.535
63	63.5978	4.3389	68.5712	62.6212	62.6571	68.884	67.7759	64.1415	63.4222	68.0027	64.8565	63.0836	62.3268	61.736	60.7286	66.2419	69.4743	65.8902	64.138	63.3917	65.718	67.2325	65.3538	65.278	70.8557	74.9069	63.0144	59.512	69.6226	62.5879	61.6006	70.525	74.411	58.8399	70.0253	61.5986	54.8898	69.4036	62.7093	73.8835	70.7335	70.1194	69.6526	58.237	66.6222	61.7645	63.981	58.314	63.442
64	66.6292	3.91194	71.5495	65.689	65.6299	71.522	70.4185	67.0325	65.9059	71.0361	67.8502	65.9715	65.403	64.997	64.1819	69.213	71.6358	68.2969	66.731	66.1396	68.1079	69.7175	68.0005	68.174	73.1608	76.6357	66.1911	63.427	72.1443	65.8855	64.9053	73.024	77.3621	63.1981	72.3882	64.4289	58.9314	71.7967	65.3251	75.7686	72.7421	72.0379	71.8325	61.0736	69.1399	64.9731	67.22	61.312	66.05
65	69.2193	3.48471	74.0547	68.2761	68.1042	73.619	72.5495	69.4867	68.0804	73.4816	70.3187	68.314	68.0272	67.762	67.1358	71.6744	73.3051	70.2782	68.843	68.495	70.0366	71.84	70.1659	70.65	75.0546	77.9131	68.9436	66.91	74.221	68.7842	67.863	75.059	79.8051	67.2287	74.2893	66.9449	62.6907	73.6619	67.5971	77.2337	74.3179	73.5567	73.5699	63.7086	71.2349	67.7362	70.026	63.967	68.315
66	71.3435	3.08551	76.0804	70.3596	70.0676	75.174	74.1685	71.4929	69.8926	75.3486	72.2353	70.114	70.1614	70.001	69.5693	73.6268	74.4913	71.8262	70.486	70.4339	71.5148	73.5748	71.8401	72.697	76.5253	78.7577	71.2489	69.916	75.8397	71.2483	70.4332	76.612	81.7419	70.8628	75.7205	69.0925	66.1184	74.9841	69.4764	78.2817	75.4494	74.6764	74.8598	66.0758	72.9021	70.0184	72.367	66.241	70.203
67	72.9907	2.74443	77.6343	71.9307	71.5233	76.198	75.2827	73.0493	71.2957	76.6633	73.5893	71.393	71.7827	71.702	71.482	75.081	75.208	72.939	71.682	71.9463	72.5633	74.903	73.0277	74.307	77.568	79.1907	73.093	72.412	76.9957	73.2593	72.5927	77.679	83.179	74.0433	76.6847	70.8367	69.1723	75.7573	70.938	78.9207	76.136	75.3997	75.7037	68.119	74.143	71.7973	74.221	68.109	71.693
68	74.1567	2.49064	78.7323	72.9909	72.4872	76.708	75.9073	74.1574	72.2559	77.4613	74.381	72.1606	72.8826	72.868	72.8657	76.0185	75.4715	73.6143	72.462	73.0333	73.2107	75.773	73.7426	75.475	78.1561	79.2329	74.4714	74.391	77.6927	74.8146	74.329	78.27	84.1099	76.7261	77.1944	72.1621	71.821	75.9857	71.9595	79.1629	76.3853	75.7336	76.1098	69.7878	74.9321	73.0592	75.574	69.555	72.779
69	74.8413	2.32834	79.3983	73.5517	72.9862	76.731	76.0682	74.8229	72.7568	77.7849	74.6252	72.4611	73.4644	73.514	73.7471	76.4938	75.3009	73.8535	72.857	73.7036	73.4907	76.2265	74.0046	76.199	78.3311	78.9019	75.3866	75.861	77.9456	75.9216	75.6383	78.406	84.5692	77.437	77.2706	73.0679	74.0354	75.6892	72.5666	79.0264	76.2128	75.6936	76.0902	71.0668	75.3073	73.7971	76.418	70.567	73.465
70	75.1001	2.31739	79.6609	73.6338	73.0525	76.296	75.7945	75.0556	72.7992	77.6748	74.3506	72.3262	73.5382	73.664	74.1529	76.5248	74.7176	73.6635	72.9	73.9715	73.4361	76.2651	73.8384	76.48	78.1078	78.2143	75.8478	76.84	77.7746	76.6006	76.5205	78.114	84.5761	80.0922	76.9406	73.568	75.7936	74.9014	72.7843	78.5302	75.6404	75.3006	75.6632	71.9424	75.2808	74.0118	76.757	71.14	73.763
71	74.9225	2.41143	79.5462	73.2664	72.7174	75.429	75.1147	74.867	72.3909	77.166	73.5979	71.7855	73.1195	73.345	74.1162	76.1311	73.7431	73.0551	72.612	73.8539	73.0522	75.8958	73.2672	76.325	77.5002	77.1852	75.8702	77.348	77.2047	76.8772	76.9794	77.426	84.1513	81.5839	76.2316	73.6844	77.0851	73.6643	72.6483	77.6923	74.6935	74.5774	74.8503	72.4122	74.8695	73.7067	76.606	71.282	73.691
72	74.3345	2.57816	79.0731	72.4837	72.0095	74.157	74.057	74.2681	71.5506	76.2865	72.413	70.8608	72.2252	72.584	73.6726	75.3295	72.3982	72.0372	72.007	73.3691	72.3842	75.1284	72.3133	75.748	76.5194	75.8288	75.4662	77.408	76.2568	76.7745	77.0257	76.375	83.3149	82.1394	75.1672	73.4351	77.907	72.0246	72.1921	76.5326	73.399	73.5439	73.6732	72.4804	74.0899	72.8907	75.991	71.006	73.268
73	73.3595	2.79777	78.2549	71.3193	70.9495	72.508	72.6485	73.2683	70.3015	75.0532	70.8408	69.5669	70.8788	71.401	72.8561	74.1352	70.7016	70.6185	71.092	72.5387	71.4665	73.9756	70.9965	74.765	75.1741	74.1585	74.6455	77.043	74.9489	76.3167	76.6727	74.988	82.0886	82.1917	73.7666	72.8297	78.2605	70.0287	71.4462	75.0683	71.7842	72.2224	72.1555	72.1541	72.959	71.5765	74.938	70.327	72.509
74	72.0059	3.03949	77.1017	69.8031	69.5541	70.511	70.9171	71.8801	68.6707	73.4766	68.9237	67.916	69.1038	69.816	71.6997	72.5599	68.6686	68.808	69.873	71.3832	70.3134	72.4525	69.3325	73.387	73.4725	72.1866	73.4167	76.27	73.2993	75.5219	75.9337	73.288	80.4911	81.7647	72.0463	71.8986	78.1475	67.7204	70.4332	73.3143	69.8774	70.6351	70.3192	71.4444	71.4922	69.7829	73.474	69.261	71.426
75	70.3077	3.29632	75.6215	67.9611	67.8417	68.194	68.8878	70.118	66.6795	71.5615	66.6963	65.9227	66.923	67.85	70.2319	70.6117	66.3098	66.619	68.348	69.9221	68.9364	70.5749	67.3349	71.628	71.4228	69.9226	71.79	75.102	71.3236	74.404	74.8229	71.292	78.5381	80.8838	70.0188	70.6543	77.571	65.1432	69.1691	71.2848	67.7046	68.7986	68.184	70.3609	69.7032	67.5347	71.632	67.828	70.027
76	68.2992	3.54368	73.8214	65.8141	65.8179	68.194	66.5828	67.9956	64.3369	69.3102	64.1863	63.6071	64.3641	65.521	68.472	68.3008	63.6147	64.0569	66.51	68.1498	67.3443	68.3591	65.0159	69.506	69.0335	67.3756	69.7768	73.548	69.0368	72.9636	73.3572	69.01	76.2445	79.5581	67.6943	69.1065	76.5344	62.3389	67.6638	68.9817	65.2877	66.7257	65.7651	68.9097	67.6051	64.8449	69.44	66.03	68.313
77	65.9177	3.80575	71.7059	63.3779	63.5042	62.703	64.0198	65.5262	61.6717	66.7264	61.4127	60.9886	61.4572	62.847	66.4344	65.6403	60.6114	61.1426	64.35	66.0969	65.5448	65.8206	62.3849	67.039	66.3142	64.5545	67.3872	71.62	66.4517	71.2125	71.5563	66.453	73.6193	77.8177	65.0832	67.2619	75.0404	59.3395	65.9232	66.4222	62.6414	64.4261	63.0795	67.0978	65.2102	61.7472	66.923	63.875	66.283
78	63.2529	4.04884	69.2776	60.6662	60.9143	59.555	61.2118	62.7237	58.7106	63.8102	58.3856	58.0797	58.2313	59.845	64.1293	62.6443	57.3227	57.8906	61.862	63.783	63.5448	62.977	59.4499	64.243	63.2733	61.4673	64.635	69.328	63.5792	69.1586	69.4431	63.624	70.6703	75.6843	62.1944	65.1214	73.0966	56.1633	63.9483	63.6206	59.774	61.9058	60.1418	64.9337	62.532	58.2673	64.098	61.387	63.932
79	60.2877	4.28292	66.5382	57.6876	58.0547	56.156	58.1682	59.604	55.4651	60.5646	55.103	54.8926	54.7075	56.533	61.5595	59.3284	53.7609	54.3122	59.04	61.2183	61.3453	59.8188	56.2206	61.136	59.9168	58.1212	61.5367	66.681	60.4296	66.797	67.0419	60.53	67.402	73.1736	59.0373	62.6865	70.7168	52.8184	61.7305	60.589	56.6919	59.1676	56.9634	62.4258	59.5885	54.4229	60.979	58.582	61.258
80	57.0287	4.50895	63.4901	54.4478	54.9281	52.51	54.8941	56.1807	51.9411	56.9905	51.5543	51.442	50.8993	52.926	58.7185	55.7101	49.9375	50.4182	55.881	58.4107	58.9472	56.3964	52.7074	57.732	56.2481	54.5246	58.1081	63.686	57.0074	64.1151	64.3754	57.169	63.817	70.3008	55.6223	59.9577	67.9142	49.3025	59.2565	57.3399	53.3977	56.2144	53.5545	59.5861	56.4013	50.23	57.572	55.467	58.258
81	53.4786	4.72841	60.136	50.947	51.5319	48.616	51.3911	52.4627	48.1313	53.0967	47.7278	47.7366	46.8137	49.035	55.5971	51.8151	45.8661	46.219	52.384	55.37	56.3293	52.7285	48.9152	54.046	52.2675	50.6908	54.3609	60.354	53.3163	61.0986	61.464	53.539	59.9199	67.0848	51.9583	56.9342	64.6879	45.6076	56.5142	53.8841	49.8874	53.0494	49.9225	56.4286	52.9952	45.7059	53.873	52.055	54.926
82	49.6413	4.94324	56.4818	47.1858	47.8589	44.475	47.6597	48.4554	44.0185	48.9013	43.6131	43.775	42.4499	44.868	52.1837	47.6785	41.5738	41.7259	48.553	52.1091	53.5094	48.8419	44.8417	50.083	47.9808	46.6419	50.3004	56.706	49.3609	57.7422	58.3263	49.637	55.7209	63.5465	48.0572	53.6122	61.067	41.7206	53.4926	50.2392	46.1835	49.6775	46.0734	52.9691	49.404	40.8805	49.86	48.365	51.248
83	45.525	5.15261	52.5398	43.1711	43.8964	40.09	43.7037	44.1687	39.5927	44.4294	39.2066	39.554	37.8085	40.43	48.4709	43.3499	37.1145	36.9627	44.402	48.6472	50.4945	44.7755	40.49	45.84	43.4031	42.4154	45.9323	52.768	45.1557	54.0497	54.9834	45.469	51.2379	59.7178	43.9406	49.9932	57.0846	37.6354	50.1843	46.4302	42.3233	46.1105	42.0109	49.2285	45.6706	35.8174	45.509	44.436	47.21
84	41.1504	5.35151	48.3334	38.9246	39.6342	35.47	39.5451	39.6372	34.8654	39.7072	34.5292	35.0835	32.9113	35.732	44.4609	38.9141	32.5776	31.9761	39.963	45.017	47.2929	40.5783	35.8812	41.306	38.5709	38.066	41.2729	48.581	40.7336	50.0342	51.4568	41.059	46.5043	55.6395	39.6453	46.0898	52.7836	33.3709	46.5922	42.4943	38.3609	42.3727	37.7498	45.2445	41.8454	30.6137	40.802	40.339	42.818
85	36.5634	5.53162	43.9129	34.5057	35.0805	30.649	35.244	34.9371	29.8905	34.7662	29.6397	30.4039	27.8277	30.81	40.1725	34.5055	28.0838	26.8494	35.307	41.2728	43.925	36.309	31.065	36.481	33.5695	33.6663	36.3679	44.197	36.1575	45.7284	47.7764	36.482	41.5802	51.3639	35.2321	41.9301	48.2207	28.9745	42.7342	38.4821	34.379	38.5057	33.3216	41.0821	37.9911	25.3969	35.751	36.175	38.129
86	31.8436	5.68593	39.3686	30.0192	30.2812	25.699	30.9035	30.1906	24.7741	29.6592	24.6394	25.5952	22.6728	25.747	35.6522	30.2591	23.7636	21.6949	30.552	37.4952	40.428	32.0405	26.1315	31.402	28.5202	29.2951	31.3063	39.691	31.5301	41.1905	43.9871	31.866	36.5512	46.9509	30.7914	37.5584	43.4831	24.5274	38.6457	34.4519	30.4842	34.571	28.7975	36.8378	34.1698	20.3049	30.429	32.071	33.265
87	27.1127	5.84305	34.8275	25.6095	25.33	20.728	26.6489	25.5555	19.6634	24.4612	19.6582	20.7679	17.5918	20.66	30.9835	26.3002	19.7305	16.6352	25.851	33.792	36.8577	27.8627	21.2032	26.157	23.5521	25.0306	26.2091	35.162	26.9788	36.5087	40.1506	27.378	31.5168	42.4749	26.4327	33.038	38.686	20.1338	34.3826	30.4671	26.7971	30.6503	24.2905	32.6382	30.4435	15.4618	24.968	28.168	28.396
88	22.5055	6.0299	30.4322	21.4253	20.3649	15.841	22.6079	21.1905	14.7254	19.253	14.8292	16.0576	12.7368	15.683	26.2827	22.7271	16.0823	11.7888	21.37	30.2982	33.2858	23.8805	16.406	20.88	18.7918	20.9426	21.2129	30.728	22.638	31.7997	36.3421	23.187	26.5785	38.0258	22.273	28.472	33.9619	15.9046	30.0216	26.594	23.4314	26.8402	19.9422	28.6248	26.878	10.9653	19.532	24.599	23.724
89	18.0743	6.06369	26.3258	17.5981	15.5494	11.129	18.9021	17.2248	10.123	14.1142	10.2778	11.6127	8.24156	10.959	21.6987	19.5987	12.8784	7.27889	17.253	27.1403	29.7943	20.206	11.8524	15.725	14.3467	17.0769	16.4624	26.505	18.6359	27.1984	32.6509	19.422	21.832	33.7122	18.4173	23.9643	29.4537	11.9378	25.6593	22.9034	20.4737	23.241	15.8899	24.936	23.5383	6.88878	14.291	21.47	19.454
90	14.0485	6.22773	22.6425	14.2261	11.0513	6.688	15.6355	13.7459	6.00075	9.14315	6.12923	7.56779	4.23245	6.638	17.4046	16.9354	10.097	3.25495	13.601	24.3883	26.4667	17.0069	7.63861	10.849	10.3064	13.4612	12.0929	22.599	15.0691	22.8393	29.1736	16.166	17.3627	29.6557	14.9391	19.6331	25.3054	8.3177	21.407	19.4649	17.978	19.9491	12.2489	21.6917	20.4891	3.30469	9.391	18.854	15.752
91	10.5064	6.42078	19.498	11.3667	7.02173	2.657	12.8797	10.7985	2.49227	4.50709	2.52127	4.03136	0.843364	2.876	13.5718	14.7203	7.72727	-0.096	10.466	22.0992	23.4155	14.3298	3.86573	6.404	6.75445	10.1326	8.212	19.097	12.0038	18.8439	26.0159	13.453	13.2455	25.9772	11.8816	15.5963	21.6405	5.12827	17.3824	16.3395	15.9692	17.0537	9.07945	18.9782	17.7949	0.317636	4.951	16.789	12.722
92	7.56105	6.60413	16.9838	9.04949	3.58563	-0.776	10.6734	8.39991	-0.272596	0.462192	-0.395818	1.1057	-1.76041	-0.137	10.3528	12.9207	5.76489	-2.57709	7.875	20.322	20.69	12.2409	0.672919	2.544	3.78755	7.17118	4.90883	16.074	9.4778	15.3198	23.2911	11.284	9.55997	22.7878	9.27843	11.9736	18.5531	2.46025	13.715	13.5882	14.4453	14.6341	6.40509	16.8512	15.5136	-1.93242	1.102	15.278	10.408
93	5.31894	6.72184	15.1615	7.31515	0.850939	-3.392	9.04121	6.56268	-2.17496	-2.6867	-2.46845	-1.08903	-3.43221	-2.213	7.85833	11.5197	4.2193	-4.05386	5.867	19.1089	18.3314	10.7847	-1.76599	-0.569	1.51161	4.70569	2.27958	13.605	7.50684	12.3553	21.1153	9.649	6.40933	20.1831	7.17127	8.87776	16.1112	0.421556	10.5407	11.2806	13.3787	12.7531	4.25454	15.3423	13.6883	-3.3142	-1.964	14.298	8.8
94	3.86017	6.7343	14.0667	6.23882	-1.09088	-5.012	8.0067	5.30639	-3.13112	-4.70939	-3.58415	-2.43936	-4.13112	-3.246	6.11836	10.5513	3.10512	-4.51958	4.493	18.5415	16.3787	9.982	-3.30003	-2.788	0.00418182	2.87667	0.423758	11.752	6.09742	10.0167	19.6036	8.538	3.90327	18.2379	5.60152	6.39912	14.376	-0.878788	7.99582	9.48476	12.7175	11.4467	2.67591	14.4667	12.3382	-3.76606	-4.054	13.794	7.865
95	3.2143	6.64685	13.713	5.9007	-2.18946	-5.572	7.60541	4.65562	-3.13062	-5.56566	-3.72347	-2.89985	-3.95346	-3.262	5.09303	10.1296	2.44356	-4.09321	3.809	18.7327	14.8728	9.83155	-3.87867	-4.044	-0.728242	1.78047	-0.598485	10.542	5.24978	8.35313	18.8417	7.941	2.11815	16.9873	4.641	4.5968	13.4123	-1.37407	6.19291	8.24981	12.401	10.7194	1.70976	14.2331	11.4571	-3.33879	-5.065	13.794	7.567
96	3.34852	6.50859	14.0945	6.37731	-2.47153	-5.13	7.87139	4.63134	-2.27828	-5.39485	-2.97502	-2.50824	-3.08124	-2.42	4.74645	10.4349	2.27696	-2.95118	3.869	19.7824	13.8795	10.3225	-3.59326	-4.384	-0.757939	1.42277	-0.82696	9.967	4.93129	7.39348	18.8669	7.836	1.04882	16.4371	4.59146	3.48888	13.233	-1.09395	5.18685	7.59239	12.3958	10.552	1.3564	14.6459	11.0223	-2.1972	-5.018	13.967	7.847
97	4.18192	6.40955	15.2005	7.73521	-2.03936	-3.837	8.83118	5.29006	-0.775697	-4.41339	-1.52527	-1.30073	-1.66997	-0.93	5.12155	11.6312	2.68691	-1.23291	4.77	21.7068	13.4971	11.4425	-2.61567	-3.973	-0.191364	1.70573	-0.374	9.983	5.07339	7.13494	19.6622	8.212	0.599091	16.5952	4.05182	3.03555	13.9932	-0.214	4.96291	7.49236	12.7348	10.9101	1.57867	15.7285	11.0098	-0.568606	-4.06	14.617	8.648
98	5.64402	6.43467	17.0148	9.96783	-1.01266	-1.915	10.5131	6.71475	1.18036	-2.78593	0.401626	0.746333	0.268909	1.079	6.35973	13.7602	3.79423	1.00865	6.62	24.3902	13.8297	13.17	-1.08472	-2.989	0.902242	2.47646	0.669333	10.554	5.61754	7.57476	21.1735	9.1	0.635818	17.4956	4.45449	3.15043	15.5845	-0.15099	5.47236	7.91977	13.5165	11.7717	2.3299	17.505	11.4268	1.34227	-2.461	15.728	9.984
99	7.71765	6.57264	19.4684	12.9203	0.560505	0.388	12.9049	8.93	3.52868	-0.537606	2.613	3.63755	2.86293	3.616	8.59845	16.6892	5.71439	3.79589	9.42	27.5905	14.9274	15.4486	0.97104	-1.497	2.52403	3.6098	2.30613	11.697	6.58007	8.75596	23.3034	10.574	1.06058	19.1515	5.27703	3.75702	17.9499	2.9259	6.67448	8.85304	14.8522	13.135	3.60467	19.9378	12.3323	3.43204	-0.524	17.426	11.919
100	10.314	6.80499	22.397	16.311	2.71	2.881	15.908	11.84	6.355	2.389	5.009	7.279	6.203	6.748	11.837	20.148	8.483	7.142	13.016	30.997	16.729	18.165	3.592	0.565	4.71	5.055	4.602	13.453	8.057	10.728	25.909	12.67	1.847	21.483	6.588	4.852	20.901	4.974	8.542	10.279	16.792	14.998	5.434	22.875	13.81	5.713	1.525	19.74	14.466
all values Left	mean	std	steps
1	21.9083	4.69411	23.01	28.243	19.226	20.983	27.072	13.919	17.952	21.2	24.691	22.841	24.943	21.118	22.786	19.578	19.219	17.475	23.318	26.723	31.166	23.282	31.909	28.027	28.517	22.351	22.564	22.958	18.753	18.073	25.71	16.972	18.406	30.507	18.367	30.125	16.866	29.56	23.095	26.817	30.073	27.343	20.844	35.729	31.636	30.128	21.976	23.957	23.786
2	24.8831	5.07817	26.1213	31.9349	21.9086	23.7597	30.8654	15.8697	21.3226	24.381	27.6844	26.0438	28.017	24.1522	25.3973	22.0503	21.8155	19.494	27.1997	30.5181	34.3864	26.1175	35.3521	31.715	31.6285	25.7434	25.8264	25.1219	21.8301	20.7527	29.053	19.1318	20.4973	34.5634	21.5446	32.6415	19.5456	33.9485	26.0746	30.2721	34.2304	31.3878	23.4658	39.5492	35.2838	32.9252	25.1721	26.9679	27.2407
3	28.2333	5.42451	29.5548	35.8791	24.9675	26.9988	35.0878	18.2447	25.1655	27.98	30.8736	29.7378	31.5763	27.6848	28.4369	24.9932	24.8768	21.913	31.4361	34.6899	37.9036	29.288	38.9533	35.7079	35.0394	29.5316	29.4944	27.6084	25.3365	23.9152	32.756	21.5906	22.8957	38.8299	25.1415	35.2341	22.6197	38.6038	29.2388	33.9882	38.5999	35.6871	26.3331	43.5605	39.1461	35.7429	28.7562	30.3819	31.0772
4	31.9102	5.7167	33.2488	40.026	28.3425	30.6665	39.6398	21.0425	29.3943	31.94	34.2021	33.9244	35.554	31.6345	31.8948	28.3659	28.3784	24.749	35.9484	39.157	41.6476	32.7736	42.6615	39.9177	38.691	33.6381	33.4831	30.3991	29.2301	27.5396	36.761	24.3459	25.5877	43.2117	29.1035	37.912	26.0648	43.3934	32.4822	37.8982	43.0954	40.1271	29.424	47.6708	43.1552	38.5679	32.6692	34.15	35.2086
5	35.8518	5.9409	37.1467	44.3293	31.9802	34.7085	44.4074	24.242	33.9218	36.182	37.628	38.5525	39.852	35.894	35.7323	32.1065	32.271	28.006	40.6387	43.809	45.5389	36.5491	46.4242	44.2313	42.5082	37.967	37.7043	33.4722	33.4405	31.5741	40.993	27.392	28.5511	47.612	33.3647	40.7031	29.8364	48.1701	35.7344	41.9252	47.6264	44.5829	32.7078	51.7759	47.2344	41.4068	36.8352	38.2106	39.5372
6	39.9847	6.08253	41.1938	48.7332	35.8377	39.047	49.2535	27.8086	38.6579	40.616	41.1068	43.4974	44.3523	40.3488	39.8746	36.129	36.4835	31.671	45.3941	48.511	49.482	40.5658	50.18	48.5282	46.4056	42.4139	42.0696	36.7977	37.8635	35.9374	45.354	30.7213	31.7732	51.9315	37.8526	43.642	33.8755	52.7902	38.9747	45.9865	52.0988	48.941	36.1405	55.7651	51.2968	44.2728	41.1636	42.4801	43.9743
7	44.224	6.12666	45.3308	53.1452	39.8762	43.5742	54.0092	31.6971	43.5012	45.139	44.5888	48.5768	48.9126	44.8835	44.2106	40.3342	40.9197	35.703	50.0895	53.1085	53.3668	44.7379	53.8569	52.693	50.3043	46.8655	46.485	40.3335	42.3821	40.5282	49.734	34.3244	35.2498	56.0862	42.4746	46.7376	38.1052	57.1396	42.2187	49.9987	56.4128	53.1172	39.6696	59.5439	55.2503	47.1714	45.5502	46.8467	48.4357
8	48.4742	6.06256	49.4708	57.4542	44.0512	48.1453	58.5148	35.8431	48.332	49.627	48.0209	53.5853	53.3809	49.3822	48.5979	44.6192	45.4631	40.023	54.6001	57.4546	57.0846	48.9411	57.3797	56.623	54.1329	51.2102	50.8503	44.0221	46.8801	45.2236	54.022	38.1777	38.9674	60.0152	47.134	49.9571	42.4357	61.1367	45.496	53.8836	60.4879	57.056	43.2416	63.0377	59.0112	50.0959	49.8848	51.1812	52.8313
9	52.6347	5.88858	53.5095	61.5525	48.2823	52.5992	62.6401	40.1487	53.0128	53.951	51.3619	58.3418	57.6223	53.7394	52.8767	48.8853	49.9813	44.506	58.8182	61.4359	60.5468	53.0298	60.6793	60.2319	57.8259	55.353	55.0575	47.7932	51.2588	49.8887	58.123	42.2299	42.8885	63.6649	51.7477	53.238	46.7746	64.7243	48.814	57.5743	64.2642	60.7169	46.8076	66.1846	62.5118	53.0241	54.0641	55.3633	57.0576
10	56.6082	5.61232	57.3398	65.3419	52.4498	56.792	66.2928	44.4874	57.4213	57.998	54.5912	62.7067	61.5278	57.8675	56.9035	53.0331	54.3357	49.001	62.6625	64.9748	63.6843	56.8715	63.6974	63.455	61.3194	59.2127	59.0153	51.5665	55.4353	54.3969	61.961	46.3971	46.9459	66.9862	56.2413	56.5073	51.0416	67.8595	52.1423	61.0158	67.6876	64.0615	50.3256	68.936	65.6869	55.9213	57.9994	59.2825	61.0184
11	60.3077	5.24772	60.8674	68.7425	56.4334	60.6127	69.4169	48.7274	61.464	61.689	57.6905	66.5756	65.0114	61.6934	60.566	56.973	58.407	53.357	66.0765	68.0212	66.4405	60.3681	66.3808	66.183	64.5506	62.7115	62.655	55.2594	59.3418	58.6465	65.475	50.5773	51.0396	69.9325	60.5456	59.6844	55.1649	70.5121	55.43	64.1614	70.7093	67.0541	53.7611	71.2607	68.486	58.7427	61.6212	62.8442	64.6353
12	63.6615	4.81403	64.0134	71.6968	60.1304	63.9768	71.988	52.7597	65.0677	64.97	60.6308	69.8802	68.006	65.1518	63.781	60.6242	62.0983	57.449	69.0224	70.5462	68.778	63.4573	68.6474	68.4599	67.4639	65.7868	65.9216	58.8016	62.9168	62.557	68.609	54.6677	55.0602	72.4687	64.5928	62.6819	59.0786	72.6586	58.6119	66.9733	73.2887	69.6657	57.082	73.1453	70.872	61.4328	64.8743	65.9751	67.8436
13	66.614	4.33393	66.7151	74.1768	63.4596	66.8254	73.996	56.4952	68.1816	67.806	63.3713	72.5875	70.4633	68.1854	66.4911	63.9127	65.3322	61.181	71.4821	72.5415	70.6775	66.1024	70.5154	70.2877	70.0119	68.3908	68.7742	62.1338	66.1056	66.0656	71.321	58.5748	58.9101	74.5657	68.321	65.4134	62.7246	74.2801	61.6149	69.4235	75.4029	71.872	60.2365	74.5905	72.8205	63.9315	67.7146	68.6254	70.5935
14	69.1264	3.83254	68.9343	76.1773	66.356	69.1328	75.4429	59.8594	70.7807	70.183	65.8602	74.6979	72.3569	70.7495	68.6745	66.7744	68.056	64.482	73.4262	74.0133	72.134	68.2883	71.9767	71.6794	72.1564	70.5003	71.1876	65.2037	68.871	69.1265	73.585	62.2155	62.5075	76.2041	71.6718	67.8096	66.0574	75.3663	64.3628	71.4886	77.0417	73.6532	63.207	75.608	74.323	66.1823	70.1127	70.7631	72.8539
15	71.1759	3.33934	70.6506	77.7066	68.7824	70.8947	76.3422	62.7998	72.8565	72.09	68.0409	76.2331	73.6767	72.8108	70.3395	69.1615	70.2415	67.307	74.8777	74.9737	73.1448	70.0213	73.0333	72.6568	73.87	72.1071	73.1524	67.9672	71.1896	71.7061	75.384	65.5214	65.7852	77.3772	74.5999	69.8233	69.0379	75.9143	66.7839	73.1509	78.2074	74.9954	65.9672	76.216	75.377	68.1364	72.0558	72.3689	74.6037
16	72.7527	2.8881	71.8581	78.7808	70.7219	72.1219	76.715	65.2865	74.4098	73.529	69.8603	77.227	74.4241	74.3434	71.5078	71.045	71.8787	69.64	75.8673	75.4395	73.7085	71.3196	73.6933	73.2483	75.135	73.2188	74.6609	70.3936	73.0474	73.7913	76.711	68.4405	68.6894	78.0909	77.0693	71.4021	71.637	75.9345	68.8211	74.3958	78.9092	75.8916	68.489	76.4337	75.9891	69.7357	73.5425	73.4305	75.8298
17	73.8429	2.49263	72.5618	79.4246	72.1683	72.8396	76.5904	67.3097	75.4492	74.501	71.2713	77.7209	74.6158	75.3314	72.2021	72.4087	72.9724	71.482	76.4127	75.4305	73.828	72.2099	73.97	73.4863	75.946	73.8508	75.709	72.466	74.4393	75.3858	77.565	70.9366	71.1829	78.362	77.437	72.5563	73.8278	75.4524	70.4406	75.2164	79.1617	76.3458	70.7452	76.2801	76.1686	70.9745	74.5757	73.9452	76.5276
18	74.4985	2.27325	72.7842	79.6665	73.125	73.0823	75.9982	68.8688	75.992	75.015	72.2399	77.7586	74.2825	75.7663	72.4503	73.2511	73.5398	72.839	76.531	74.9699	73.5124	72.7213	73.8786	73.4016	76.2997	74.0248	76.2955	74.1773	75.3679	76.5038	77.96	72.9895	73.2446	78.2143	80.2283	73.2946	75.5889	74.504	71.6269	75.5996	78.9869	76.369	72.7102	75.7743	75.9311	71.845	75.1619	73.9149	76.7051
19	74.6988	2.20986	72.5595	79.5325	73.6043	72.8852	74.9665	69.9773	76.0671	75.082	72.7495	77.3783	73.4673	75.6546	72.2824	73.5795	73.606	73.721	76.2397	74.082	72.772	72.8844	73.4358	73.022	76.1985	73.7671	76.4236	75.5276	75.8421	77.1633	77.914	74.5948	74.8649	77.6762	81.5745	73.6364	76.9099	73.1323	72.3854	75.5575	78.4075	75.9802	74.3625	74.9365	75.2979	72.3449	75.3125	73.3462	76.3824
20	74.4684	2.30998	71.9314	79.0409	73.6269	72.2815	73.5241	70.6491	75.704	74.715	72.8004	76.6111	72.217	75.0101	71.7256	73.4069	73.1989	74.152	75.5554	72.7906	71.6159	72.7225	72.6617	72.3376	75.6521	73.1007	76.1035	76.5204	75.877	77.385	77.454	75.7588	76.0413	76.7784	82.1119	73.6049	77.787	71.3829	72.737	75.1218	77.4456	75.2034	75.6865	73.7868	74.2898	72.4772	75.0435	72.2507	75.5868
21	73.8315	2.54975	70.9407	78.2048	73.2216	71.2962	71.7011	70.9015	74.9325	73.925	72.4005	75.4789	70.5781	73.8485	70.8004	72.7501	72.345	74.162	74.4923	71.1138	70.0533	72.2514	71.5676	71.412	74.6675	72.0489	75.3508	77.1604	75.4853	77.1905	76.603	76.4992	76.7744	75.5484	82.1926	73.2219	78.2213	69.2995	72.7154	74.3107	76.1246	74.0621	76.6715	72.3433	72.9303	72.2475	74.3739	70.6456	74.3465
22	72.8068	2.8852	69.6209	77.0342	72.4208	69.9486	69.528	70.7534	73.7812	72.721	71.5683	73.9936	68.593	72.1933	69.5204	71.6284	71.0648	73.784	73.0625	69.0585	68.095	71.4802	70.1528	70.258	73.2488	70.6309	74.1804	77.4573	74.6766	76.5979	75.379	76.8405	77.071	74.0092	81.8372	72.5035	78.2142	66.9244	72.3559	73.1414	74.4643	72.5733	77.3099	70.6203	71.2421	71.6648	73.322	68.5549	72.6925
23	71.4336	3.27618	68.0027	75.537	71.2559	68.2588	68.194	70.2222	72.2782	71.12	70.3267	72.1621	66.2963	70.0769	67.8972	70.0667	69.3791	73.049	71.2749	66.6532	65.756	70.4148	68.4614	68.8866	71.4336	68.862	72.6052	77.4193	73.4594	75.6211	73.802	76.806	76.9448	72.1791	81.0677	71.4637	77.7684	64.2999	71.6914	71.629	72.4823	70.782	77.599	68.6268	69.2467	70.7379	71.906	66.0058	70.6578
24	69.6841	3.68888	66.1099	73.7202	69.7549	66.244	65.6426	69.324	70.4524	69.136	68.703	69.9872	63.7155	67.5374	65.9446	68.0877	67.3089	71.988	69.1366	63.9109	63.0521	69.0566	66.5069	67.3057	69.2411	66.756	70.642	77.0519	71.8442	74.2701	71.888	76.4188	76.4092	70.0703	79.9024	70.1138	76.8871	61.4639	70.748	69.7817	70.1938	68.7155	77.5045	66.3682	66.96	69.4733	70.1416	63.0244	68.2705
25	67.5925	4.1534	63.959	71.5882	67.9418	63.9199	61.1767	68.0733	68.3282	66.784	66.7185	67.4719	60.8685	64.6174	63.6816	65.7159	64.8728	70.629	66.6597	60.8441	59.9954	67.4012	64.3012	65.523	66.6894	64.3251	68.3099	76.3611	69.8422	72.5548	69.653	75.6977	75.4788	67.6928	78.3595	68.4635	75.5728	58.443	69.5445	67.6045	67.6115	66.3978	77.0695	63.8517	64.3989	67.8762	68.0435	59.6341	65.5533
26	65.1929	4.61372	61.5623	69.1434	65.8363	61.2991	57.8383	66.4852	65.9283	64.077	64.3883	64.618	57.7639	61.3611	61.1268	62.981	62.0889	68.991	63.8488	57.4693	56.5971	65.4409	61.8543	63.5448	63.7985	61.5777	65.6269	75.3506	67.4633	70.4856	67.111	74.657	74.1658	65.0528	76.4553	66.5166	73.8308	55.2519	68.0906	65.1006	64.7487	63.8459	76.3008	61.0861	61.5794	65.9535	65.6255	55.8555	62.5227
27	62.4834	5.08406	58.9272	66.3877	63.4531	58.3896	54.2409	64.5709	63.269	61.032	61.7287	61.4271	54.3975	57.8159	58.2921	59.9128	58.9752	67.088	60.7053	53.8008	52.8688	63.1688	59.1741	61.3722	60.5908	58.5225	62.611	74.0249	64.7215	68.0713	64.273	73.3065	72.4843	62.1551	74.2038	64.2745	71.6722	51.8953	66.3889	62.2732	61.6195	61.0699	75.2035	58.0765	58.5139	63.7129	62.9018	51.7063	59.1895
28	59.4751	5.56363	56.0593	63.3235	60.8049	55.1951	50.386	62.3364	60.3627	57.666	58.7728	57.9011	50.7572	54.0286	55.1887	56.5373	55.5493	64.931	57.2671	49.8515	48.8214	60.5793	56.2687	59.006	57.0867	55.1703	59.2793	72.4023	61.633	65.3196	61.151	71.6525	70.4667	59.0023	71.6179	61.7379	69.1097	48.3695	64.4499	59.1268	58.2389	58.0769	73.7872	54.8335	55.2135	61.1619	59.8916	47.2045	55.5544
29	56.1751	6.05165	52.965	59.9534	57.9002	51.7136	46.2736	59.7885	57.2182	53.99	55.5325	54.0463	46.8315	50.041	51.8307	52.8713	51.8255	62.526	53.556	45.6363	44.4659	57.6679	53.1488	56.4176	53.3075	51.5313	55.647	70.4896	58.2139	62.2388	57.75	69.7005	68.1397	55.5923	68.713	58.9078	66.1555	44.6648	62.2662	55.6686	54.6206	54.8708	72.0626	51.3612	51.6865	58.3125	56.6189	42.3762	51.603
30	52.5903	6.54492	49.6441	56.2837	54.7442	47.9377	41.906	56.9292	53.839	50.011	52.0138	49.8791	42.6097	45.8827	48.2273	48.9253	47.8144	59.868	49.6019	41.1866	39.8165	54.4327	49.8284	53.637	49.2816	47.6068	51.7242	68.2933	54.4758	58.8432	54.074	67.4489	65.5276	51.923	65.5049	55.769	62.8235	40.7695	59.8243	51.9109	50.7832	51.4558	70.0401	47.6842	47.9402	55.1613	53.1105	37.2748	47.3109
31	48.7289	7.03515	46.0855	52.3271	51.3378	43.8538	37.29	53.7585	50.2263	45.733	48.2096	45.4239	38.0907	41.579	44.3783	44.7022	43.5232	56.95	45.4462	36.5658	34.9039	50.8748	46.3241	50.6663	45.0515	43.3941	47.5115	65.8177	50.4244	55.1547	50.126	64.8872	62.6535	47.9951	62.0167	52.3253	59.1347	36.6834	57.1111	47.8675	46.7548	47.8422	67.7282	43.849	43.9777	51.7341	49.404	31.9927	42.6563
32	44.6065	7.50664	42.2789	48.1081	47.6811	39.4504	32.4508	50.2779	46.3804	41.178	44.1027	40.7075	33.303	37.1685	40.2797	40.2008	38.9589	53.761	41.1558	31.8803	29.7866	47.0016	42.68	47.5131	40.6728	38.9019	43.0005	63.0674	46.0652	51.2032	45.918	62.0005	59.5373	43.8208	58.2782	48.5884	55.1219	32.431	54.1155	43.5602	42.578	44.055	65.1344	39.9266	39.8086	48.0591	45.5472	26.6566	37.6387
33	40.2534	7.93546	38.216	43.6792	43.7801	34.7369	27.449	46.4841	42.3087	36.411	39.6827	35.7612	28.317	32.7125	35.938	35.4304	34.1411	50.291	36.8278	27.2685	24.5655	42.8327	38.9834	44.1958	36.2137	34.1608	38.1868	60.0481	41.4141	47.0311	41.479	58.7803	56.1994	39.4409	54.3297	44.5776	50.8286	28.0658	50.8282	39.0243	38.3123	40.1381	62.2669	36.003	35.4543	44.1776	41.5976	21.4134	32.3105
34	35.722	8.29375	33.8997	39.133	39.653	29.766	22.385	42.3823	38.046	31.547	34.9607	30.634	23.247	28.2857	31.3843	30.4343	29.1223	46.537	32.5783	22.8723	19.366	38.411	35.3313	40.748	31.7593	29.2373	33.095	56.7753	36.5157	42.695	36.867	55.228	52.6637	34.9433	50.2173	40.329	46.318	23.6717	47.25	34.317	34.028	36.1587	59.136	32.1697	30.9673	40.1553	37.618	16.402	26.7883
35	31.091	8.55618	29.3587	34.5976	35.3501	24.6459	17.3713	38.0067	33.6726	26.751	29.9893	25.3988	18.238	23.9757	26.6878	25.3057	23.9999	42.507	28.5267	18.8085	14.3245	33.8181	31.8339	37.2207	27.4165	24.2411	27.7994	53.2719	31.4577	38.2728	32.184	51.3424	48.9565	30.4607	45.9967	35.8968	41.6813	19.3513	43.3965	29.5298	29.8018	32.2109	55.7342	28.5056	26.4422	36.0845	33.6772	11.7341	21.2342
36	26.465	8.71366	24.6587	30.2158	30.9629	19.5342	12.5093	33.4329	29.3061	22.199	24.8742	20.1383	13.4269	19.8796	21.9479	20.1763	18.9005	38.227	24.7826	15.1561	9.55927	29.1749	28.5925	33.6807	23.3089	19.3021	22.4258	49.5677	26.3605	33.8632	27.56	47.1581	45.1207	26.1503	41.7344	31.3563	37.0311	15.2098	39.3012	24.8007	25.7144	28.4092	52.1188	25.0778	22.0095	32.0802	29.8453	7.49226	15.8262
37	21.9641	8.77102	19.9027	26.1303	26.6205	14.6135	7.89918	28.79	25.0777	18.039	19.7616	14.9349	8.94055	16.0913	17.2874	15.1966	13.9652	33.755	21.429	11.9539	5.20564	24.6289	25.6927	30.206	19.5662	14.5455	17.1309	45.7056	21.3603	29.5763	23.134	42.7233	41.2163	22.1602	37.5118	26.8029	32.4929	11.3396	35.0182	20.2752	21.8525	24.8738	48.3314	21.9433	17.8095	28.2653	26.196	3.75036	10.7274
38	17.7185	8.74258	15.2201	22.4743	22.4634	10.0675	3.67493	24.2466	21.1178	14.375	14.8189	9.88588	4.91048	12.6918	12.8453	10.5113	9.34408	29.182	18.5123	9.20287	1.43952	20.3304	23.2018	26.9127	16.3087	10.0787	12.0803	41.7475	16.6016	25.5186	19.042	38.1152	37.3193	18.5998	33.4249	22.3464	28.2009	7.82224	30.6235	16.0929	18.2968	21.7095	44.4349	19.1538	13.9699	24.7584	22.8012	0.612303	6.07221
39	13.8594	8.63983	10.7571	19.3624	18.6195	6.05557	0.0215657	19.983	17.5462	11.261	10.2088	5.15123	1.48345	9.74803	8.75487	6.24927	5.194	24.626	16.0801	6.89111	-1.52533	16.4046	21.1695	23.8612	13.6321	5.99985	7.43668	37.7729	12.2201	21.7854	15.387	33.439	33.5202	15.5357	29.5794	18.1043	24.2851	4.73981	26.2137	12.3768	15.1188	18.9868	40.5235	16.7635	10.5757	21.6617	19.7327	-1.77424	1.99621
40	10.5141	8.46544	6.66961	16.8843	15.1893	2.70942	-2.83709	16.162	14.4565	8.717	6.07648	0.980879	-1.18327	7.3387	5.1257	2.53976	1.68906	20.235	14.0688	5.01591	-3.50364	12.936	19.6402	21.113	11.6126	2.43009	3.36279	33.8751	8.32433	18.4558	12.24	28.8235	29.92	12.9929	26.0797	14.1958	20.8515	2.18279	21.9018	9.21682	12.3969	16.7455	36.7239	14.8361	7.66536	19.0496	17.0624	-3.26315	-1.31364
41	7.8001	8.21538	3.12355	15.1002	12.2372	0.144515	-4.70109	12.9117	11.9065	6.755	2.55557	-2.31761	-2.94148	5.57809	2.05317	-0.468929	-0.975788	16.174	12.441	3.60306	-4.42861	9.96874	18.6945	18.7138	10.3156	-0.466798	0.0284444	30.1616	5.00386	15.6002	9.642	24.4022	26.628	10.9702	23.0217	10.7398	17.9808	0.256222	17.8083	6.66903	10.2174	15.008	33.1992	13.4401	5.26455	16.9716	14.8509	-3.7798	-3.65289
42	5.81731	7.89323	0.285424	14.0444	9.79816	-1.54971	-5.47584	10.3105	9.92882	5.395	-0.224071	-4.49562	-3.70706	4.59414	-0.356131	-2.61776	-2.64081	12.596	11.1932	2.67623	-4.37842	7.53019	18.4562	16.7022	9.76667	-2.5171	-2.40696	26.7522	2.35448	13.2868	7.61	20.2987	23.7625	9.45822	20.4887	7.84485	15.7311	-0.938899	14.0646	4.76024	8.65284	13.762	30.1569	12.6353	3.41329	15.4569	13.1393	-3.37197	-4.89139
43	4.60737	7.53183	-1.70712	13.7295	7.90591	-2.34942	-5.19697	8.3887	8.54736	4.664	-2.14324	-5.48697	-3.50318	4.48648	-1.98948	-3.80915	-3.25279	9.635	10.3828	2.25033	-3.52436	5.65882	19.0028	15.1167	9.92912	-3.61139	-3.8537	23.7742	0.475697	11.5687	6.151	16.622	21.446	8.44755	18.5468	5.59115	14.1595	-1.34821	10.8102	3.47964	7.74039	12.9459	27.8424	12.4579	2.15664	14.5195	11.9364	-2.21394	-5.02512
44	4.14845	7.20373	-2.7901	14.1492	6.62003	-2.32284	-4.00679	7.14607	7.79292	4.581	-3.11746	-5.41476	-2.46264	5.33147	-2.77643	-4.0704	-2.89628	7.38	10.1447	2.39565	-2.03091	4.40318	20.3954	14.0102	10.7894	-3.77133	-4.33935	21.3669	-0.57103	10.4665	5.267	13.4656	19.8003	7.92721	17.2315	4.0533	13.3262	-1.01059	8.18507	2.77127	7.46724	12.4948	26.4815	12.9163	1.51348	14.1961	11.2259	-0.548657	-4.1858
45	4.43794	6.96658	-2.99956	15.2927	6.01533	-1.59633	-2.12856	6.56567	7.70178	5.204	-3.13478	-4.49444	-0.797667	7.20089	-2.72411	-3.54333	-1.75778	5.838	10.6499	3.241	0.014	3.81567	22.5848	13.4679	12.3324	-3.13656	-4.01867	19.6739	-0.822444	9.96878	4.926	10.9017	18.9217	7.87778	16.5511	3.22233	13.233	-0.214	6.30767	2.54767	7.79867	12.3574	26.177	13.998	1.46356	14.4816	10.9773	1.408	-2.63867
46	5.39258	6.89893	-2.45627	17.1407	6.16527	-0.263182	0.178636	6.60082	8.30491	6.624	-2.29782	-2.90118	1.271	10.0825	-1.87436	-2.40045	-0.0168182	4.96	12.0214	4.92555	2.60809	3.95091	25.4037	13.603	14.508	-1.869	-3.07845	18.8084	-0.389	10.0349	5.057	8.98336	18.8568	8.29273	16.5105	3.01373	14.0475	0.0695455	5.23927	2.72591	8.70664	12.5434	26.937	15.6645	1.964	15.3756	11.1794	3.55209	-0.700091
47	6.95796	6.98349	-1.29326	19.6193	7.13625	1.66919	2.70473	7.16862	9.63161	8.87	-0.806646	-0.673242	3.58355	13.7669	-0.230222	-0.727909	2.25781	4.717	14.2578	7.50942	5.76833	4.90081	28.6012	14.6003	17.1992	-0.0522525	-1.60249	18.8301	0.637333	10.6348	5.598	7.74682	19.5945	9.20422	17.1324	3.33607	15.6335	3.05129	4.96953	3.26973	10.1739	13.133	28.4252	17.8319	2.99032	16.9025	11.8738	5.902	1.38012
48	9.05338	7.18652	0.454808	22.5609	8.95146	4.23428	5.36583	8.19611	11.6903	11.84	1.14145	2.24233	6.087	17.8752	2.22545	1.53332	5.10291	5.162	17.2098	10.9142	9.43467	6.76141	31.8962	16.2837	20.2229	2.32205	0.460859	19.7225	2.25683	11.7857	6.565	7.20221	21.0813	10.6799	18.4366	4.14072	17.9499	5.09445	5.44994	4.21391	12.1571	14.2366	30.387	20.3639	4.55667	19.0405	13.1427	8.53782	3.50565
49	11.6722	7.38921	2.86188	25.7403	11.526	7.4207	8.21509	9.6747	14.4219	15.321	3.48252	5.83724	8.82091	22.001	5.44764	4.49579	8.53612	6.437	20.6193	14.9162	13.4275	9.52897	35.0325	18.471	23.3562	5.27397	3.20355	21.3696	4.53342	13.5243	8.057	7.34336	23.2181	12.7509	20.3848	5.45236	20.8151	7.4413	6.63797	5.64127	14.5581	15.9253	32.5609	23.0788	6.6817	21.6818	15.0275	11.4912	5.7453
50	14.6863	7.48551	5.99497	28.9156	14.6475	11.1154	11.3489	11.6538	17.6757	19.03	6.29977	9.97092	11.8364	25.8215	9.28107	8.16349	12.4435	8.666	24.1865	19.2032	17.49	13.0574	37.8179	20.932	26.3783	8.74892	6.61899	23.5706	7.47865	15.8345	10.164	8.19148	25.8572	15.3713	22.8446	7.31923	23.9707	10.1056	8.50501	7.62758	17.2146	18.1692	34.716	25.7797	9.34438	24.6449	17.4602	14.7003	8.23923
51	17.9586	7.40579	9.80356	31.8794	18.0275	15.0983	14.7727	14.179	21.2195	22.692	9.67973	14.3936	15.1267	29.1331	13.4715	12.3655	16.591	11.837	27.6115	23.4522	21.3601	17.0726	40.0941	23.4333	29.1081	12.5897	10.5388	26.0704	10.984	18.5985	12.879	9.79515	28.7983	18.4117	25.6025	9.74653	27.1422	13.0784	11.02	10.2184	19.9316	20.8316	36.676	28.2853	12.4626	27.7078	20.267	18.0297	11.0854
52	21.3418	7.07011	14.0878	34.4778	21.3746	19.0856	18.3848	17.2304	24.7844	26.081	13.544	18.7878	18.6165	31.839	17.7201	16.8041	20.6932	15.749	30.6427	27.3865	24.819	21.2275	41.8061	25.775	31.4179	16.5622	14.6561	28.5852	14.8251	21.6049	16.077	12.156	31.7911	21.6527	28.4126	12.6464	30.0751	16.3032	14.0789	13.3202	22.5081	23.7075	38.3285	30.4545	15.884	30.6504	23.2215	21.3154	14.2642
53	24.6347	6.50609	18.5388	36.6156	24.4529	22.8007	22.0411	20.6883	28.1253	29.029	17.6659	22.8624	22.1729	33.9196	21.7408	21.1418	24.479	20.059	33.1515	30.8056	27.7194	25.1958	42.9972	27.8097	33.2327	20.4079	18.6458	30.8881	18.7253	24.6139	19.545	15.1608	34.6119	24.8578	31.0485	15.8459	32.5777	19.6522	17.4905	16.7164	24.7794	26.5662	39.6181	32.2128	19.4016	33.2904	26.0991	24.4003	17.6395
54	27.602	5.82998	22.8217	38.2416	27.1014	26.026	25.5796	24.3465	31.0553	31.427	21.7739	26.4011	25.6382	35.4036	25.3032	25.0766	27.7456	24.364	35.0687	33.5953	29.9909	28.7362	43.7132	29.4451	34.5287	23.901	22.2388	32.8299	22.4206	27.4073	23.031	18.575	37.0995	27.8174	33.3396	19.1335	34.5304	22.9409	21.0148	20.1574	26.6348	29.1862	40.5295	33.5266	22.7986	35.5002	28.7154	27.1508	21.0097
55	30.167	5.07382	26.6594	39.3525	29.2236	28.6265	28.8436	27.9615	33.452	33.229	25.6028	29.2674	28.8653	36.3475	28.2542	28.3946	30.375	28.305	36.3783	35.7225	31.6288	31.6891	44.0188	30.638	35.3292	26.8857	25.2494	34.3299	25.7009	29.8216	26.284	22.1007	39.1568	30.37	35.1816	22.2844	35.8838	25.9571	24.3906	23.3925	28.0174	31.3903	41.075	34.3921	25.884	37.2055	30.9436	29.4698	24.1605
56	32.2196	4.36191	29.8697	39.9827	30.7769	30.549	31.7049	31.2999	35.2562	34.436	28.9506	31.3904	31.7333	36.8269	30.5271	30.9927	32.3233	31.62	37.1111	37.2177	32.683	33.9723	43.9883	31.3242	35.6943	29.2834	27.5811	35.3609	28.4291	31.7674	29.102	25.4453	40.7383	32.4138	36.5313	25.0991	36.6414	28.523	27.3793	26.214	28.9141	33.0663	41.285	34.8316	28.5113	38.3774	32.713	31.3007	26.9168
57	33.7145	3.8004	32.3598	40.1941	31.7664	31.8027	34.0686	34.1691	36.4656	35.092	31.7093	32.7657	34.1496	36.9212	32.1319	32.8639	33.6088	34.158	37.3319	38.1544	33.2395	35.5722	43.6971	31.6099	35.7052	31.0818	29.2268	35.9371	30.5471	33.2148	31.36	28.3702	41.8375	33.9083	37.3923	27.4347	36.8501	30.5238	29.8038	28.4792	29.3507	34.1674	41.1659	34.8978	30.5927	39.0283	34.005	32.6332	29.155
58	34.6782	3.4422	34.1178	40.0556	32.2415	32.4422	35.89	36.4422	37.1289	35.266	33.8488	33.4506	36.0618	36.7037	33.1347	34.0705	34.2995	35.875	37.1245	38.6253	33.3927	36.5303	43.2138	31.5557	35.4389	32.3152	30.2371	36.0978	32.0554	34.1731	33.009	30.7225	42.4771	34.8628	37.8	29.1951	36.5823	31.9047	31.5788	30.1162	29.3928	34.7013	40.7981	34.6571	32.0935	39.1955	34.8423	33.4896	30.8093
59	35.1598	3.29016	35.198	39.6344	32.282	32.5551	37.1735	38.0733	37.3311	35.037	35.3931	33.5409	37.4555	36.2351	33.6349	34.7134	34.4923	36.814	36.5772	38.7214	33.2279	36.9209	42.5954	31.2322	34.9539	33.0443	30.6906	35.8999	32.9873	34.6837	34.059	32.4452	42.713	35.3146	37.8113	30.3488	35.9279	32.6757	32.7088	31.1161	29.1125	34.7153	40.2223	34.1768	33.0247	38.9601	35.2733	33.9118	31.8789
60	35.2277	3.29282	35.6943	38.9906	31.9795	32.2412	37.9618	39.0909	37.1678	34.484	36.3969	33.156	38.3484	35.5624	33.737	34.9027	34.2806	37.089	35.7697	38.5208	32.811	36.835	41.8825	30.7131	34.2914	33.3384	30.6838	35.4125	33.4036	34.8046	34.566	33.5573	42.6129	35.317	37.4918	30.9351	34.9829	32.9015	33.259	31.5174	28.5789	34.282	39.4741	33.5119	33.4383	38.4335	35.3627	33.9635	32.4153
61	34.954	3.38133	35.7074	38.17	31.4202	31.597	38.3225	39.5699	36.7275	33.683	36.9192	32.4172	38.7864	34.7242	33.5303	34.7362	33.7408	36.854	34.7696	38.0868	32.1876	36.3639	41.0923	30.0643	33.4654	33.2607	30.3158	34.703	33.3765	34.5975	34.621	34.127	42.2441	34.9348	36.9055	31.0085	33.825	32.6812	33.327	31.3913	27.8509	33.4825	38.5835	32.7017	33.4173	37.6997	35.1831	33.716	32.4991
62	34.4081	3.50113	35.3322	37.2081	30.6704	30.7077	38.341	39.6106	36.0828	32.702	37.0093	31.4382	38.8302	33.7523	33.086	34.2936	32.9356	36.268	33.6308	37.4755	31.3948	35.5965	40.2367	29.3392	32.4932	32.8677	29.6768	33.8262	32.9841	34.1198	34.32	34.2421	41.657	34.2418	36.103	30.6546	32.5028	32.1245	33.0178	30.8293	26.9805	32.4192	37.5763	31.7713	33.0552	36.8256	34.8006	33.2362	32.2233
63	33.66	3.62318	34.652	36.1313	29.7794	29.6441	38.1051	39.3169	35.2851	31.599	36.7147	30.3113	38.5467	32.6736	32.4583	33.6337	31.9195	35.465	32.3926	36.7211	30.4639	34.6069	39.3188	28.579	31.3971	32.2116	28.8474	32.8206	32.3041	33.4249	33.754	33.9949	40.8848	33.3123	35.1223	29.9642	31.0638	31.3362	32.4266	29.9316	26.0132	31.1744	36.4737	30.7392	32.4419	35.856	34.2642	32.5788	31.677
64	32.7353	3.72128	33.7365	34.9605	28.7878	28.4621	37.6906	38.7795	34.3683	30.42	36.0918	29.1142	38.0035	31.5107	31.6895	32.8007	30.7419	34.54	31.0835	35.8467	29.4232	33.4539	38.3381	27.811	30.1992	31.3461	27.8958	31.7069	31.4086	32.5574	33.004	33.4718	39.9501	32.2117	33.9954	29.0273	29.5521	30.3971	31.6265	28.7961	24.9879	29.803	35.2929	29.621	31.6585	34.8201	33.6074	31.7823	30.9351
65	31.694	3.79879	32.644	33.7116	27.7319	27.2064	37.1559	38.0654	33.3545	29.199	35.2052	27.9047	37.2588	30.2804	30.8181	31.8322	29.4508	33.547	29.7323	34.8684	28.3021	32.1837	37.2906	27.0572	28.9184	30.3242	26.8818	30.4966	30.3634	31.5559	32.133	32.7354	38.8742	30.9932	32.7548	27.9303	28.0019	29.3624	30.6698	27.5089	23.9413	28.3471	34.0489	28.435	30.7682	33.7337	32.8483	30.8736	30.057
66	30.5779	3.85439	31.4213	32.3937	26.6421	25.9144	36.5426	37.2176	32.2549	27.961	34.1178	26.7234	36.3568	28.9911	29.875	30.7617	28.0908	32.515	28.3541	33.8021	27.1349	30.8327	36.171	26.3229	27.5812	29.1929	25.8551	29.1999	29.2253	30.4582	31.191	31.8328	37.6819	29.7017	31.4341	26.7491	26.4352	28.2643	29.5921	26.142	22.9055	26.8431	32.7605	27.2018	29.8167	32.6038	32.0036	29.8752	29.0867
67	29.4013	3.89346	30.1107	31.0133	25.542	24.6157	35.8783	36.2623	31.077	26.721	32.8863	25.5937	35.326	27.6487	28.8823	29.6183	26.704	32.515	26.954	32.6593	25.949	29.4287	34.973	25.6087	26.2177	27.9937	24.85	27.8287	28.04	29.2997	30.212	30.806	36.401	28.3763	30.064	25.5363	24.8613	27.1207	28.42	24.747	21.895	25.3227	31.445	25.9377	28.8317	31.4323	31.095	28.8113	28.0623
68	28.1686	3.89539	28.7462	29.5809	24.802	23.33	35.1826	35.2159	29.8269	25.491	31.5546	24.5207	34.1825	26.2647	27.8529	28.4226	25.3226	30.346	25.5342	31.4521	24.7611	27.9931	33.6925	24.9152	24.8386	26.7607	23.8782	26.4007	26.8392	28.1171	29.223	29.6895	35.0501	27.0477	28.6729	24.3149	23.2879	25.9383	27.1787	23.3633	20.9045	23.8058	30.1177	24.6553	27.8274	30.218	30.136	27.7028	27.0134
69	26.9248	3.88593	27.3496	28.1073	24.1106	22.0621	34.4637	34.0897	28.5059	24.276	30.1487	23.4916	32.9374	24.8509	26.7878	27.1826	23.9643	29.195	24.1016	30.1976	23.5779	26.5376	32.3318	24.237	23.4413	25.5142	22.9334	24.9364	25.6364	26.9381	28.236	28.5135	33.634	25.7317	27.2813	23.0849	21.7231	24.7223	25.8852	22.0156	19.921	22.3054	28.7921	23.3654	26.8064	28.9579	29.1356	26.5659	25.9604
70	25.6655	3.89632	25.9334	26.6091	22.2604	20.8003	33.7213	32.8897	27.1157	23.075	28.6771	22.481	31.5921	23.4203	25.6797	25.8956	22.6385	27.973	22.6696	28.9185	22.404	25.0697	30.8977	23.566	22.0248	24.2608	21.9974	23.4546	24.4312	25.7767	27.255	27.2949	32.153	24.4356	25.8969	21.8332	20.1795	23.4801	24.5438	20.7137	18.9315	20.8297	27.4775	22.0762	25.7642	27.649	28.1039	25.4114	24.913
71	24.376	3.83264	24.5079	25.1135	21.1705	19.5337	32.9517	31.6215	25.6586	21.888	27.1465	21.4619	30.1414	21.9853	24.5242	24.5611	21.3496	26.659	21.2529	27.6384	21.2403	23.5951	29.4054	22.8969	20.6051	23.0039	21.0396	21.9711	23.214	24.6381	26.284	26.0441	30.6072	23.1628	24.52	20.5478	18.6776	22.223	23.1614	19.4569	17.9296	19.386	26.1791	20.7957	24.6849	26.2979	27.0535	24.2426	23.8664
72	23.0896	3.77617	23.0821	23.6564	20.0815	18.2553	32.1534	30.2949	24.1437	20.718	25.5733	20.4151	28.585	20.5621	23.328	23.1868	20.1019	25.251	19.8677	26.3808	20.0938	22.127	27.8923	22.2287	19.2162	21.7553	20.0369	20.5004	21.969	23.5218	25.328	24.7655	29.0061	21.9202	23.148	19.219	17.2442	20.9654	21.7471	18.2324	16.9129	17.9846	24.9033	19.5351	23.5557	24.916	25.9972	23.0582	22.8091
73	21.8103	3.71137	21.6706	22.2726	18.9989	16.9701	31.3315	28.9263	22.5889	19.575	23.9904	19.3381	26.9432	19.1759	22.1027	21.7859	18.9015	23.763	18.5344	25.1711	18.97	20.6886	26.3965	21.562	17.8914	20.5294	18.9868	19.0614	20.6856	22.4223	24.386	23.4585	27.3703	20.7209	21.7765	17.8407	15.9128	19.7305	20.3107	17.0197	15.8918	16.6416	23.6583	18.3055	22.3876	23.5169	24.9484	21.8629	21.7403
74	20.5541	3.63802	20.2963	20.9945	17.9399	15.6976	30.5006	27.5349	21.0193	18.471	22.4401	18.247	25.2532	17.8567	20.8652	20.3781	17.7463	22.23	17.2729	24.038	17.8776	19.3141	24.9583	20.8998	16.6569	19.338	17.905	17.6762	19.3694	21.3372	23.461	22.126	25.7306	19.5757	20.4115	16.435	14.7209	18.5557	18.8633	15.8037	14.888	15.38	22.4568	17.121	21.2119	22.1115	23.9176	20.6709	20.6752
75	19.3428	3.56026	18.9905	19.8495	16.9361	14.4655	29.679	26.145	19.4684	17.424	20.9663	17.1737	23.5632	16.6332	19.6423	18.9865	16.641	20.689	16.1007	23.0093	16.8286	18.0417	23.6136	20.2508	15.5431	18.1954	16.8248	16.3704	18.0341	20.2721	22.558	20.7806	24.1256	18.4926	19.0704	15.0284	13.6937	17.4823	17.422	14.5787	13.9227	14.2241	21.3145	16.0001	20.0659	20.7147	22.915	19.5005	19.638
76	18.199	3.48214	17.7872	18.8498	16.0265	13.3088	28.8814	24.7813	17.9747	16.452	19.6062	16.1605	21.9236	15.5279	18.4653	17.64	15.6028	19.183	15.0399	22.105	15.8417	16.9005	22.3908	19.625	14.5736	17.1122	15.7937	15.1757	16.6952	19.2387	21.68	19.4418	22.5899	17.4786	17.7714	13.652	12.8385	16.5385	16.01	13.3485	13.0155	13.1937	20.2447	14.9676	18.987	19.3512	21.9525	18.3686	18.6508
77	17.1423	3.40793	16.7204	17.9927	15.2471	12.2623	28.1139	23.4588	16.5789	15.562	18.3876	15.2467	20.3753	14.5545	17.36	16.3727	14.6502	17.755	14.0977	21.3314	14.9334	15.9083	21.3073	19.0308	13.7511	16.0978	14.8601	14.1139	15.3764	18.2525	20.836	18.1341	21.1524	16.5352	16.5254	12.3288	12.1519	15.7399	14.639	12.1258	12.1797	12.2993	19.2585	14.0401	18.0066	18.0439	21.0445	17.2898	17.7303
78	16.1856	3.34158	15.8126	17.2646	14.6187	11.3597	27.3743	22.1856	15.3171	14.755	17.3238	14.4622	18.9433	13.7189	16.3509	15.2203	13.8006	16.445	13.2789	20.6842	14.1177	15.0729	20.3679	18.473	13.0674	15.1621	14.0633	13.1924	14.1113	17.3291	20.028	16.888	19.8312	15.6591	15.3423	11.0653	11.6218	15.0929	13.322	10.9303	11.4217	11.5414	18.363	13.2289	17.148	16.8126	20.202	16.2727	16.8892
79	15.3342	3.28549	15.0726	16.6459	14.1473	10.6259	26.6511	20.9673	14.2065	14.022	16.4147	13.825	17.6373	13.0204	15.4548	14.2095	13.062	15.278	12.5814	20.1546	13.4038	14.3928	19.5644	17.9527	12.5057	14.3139	13.4288	12.4108	12.9303	16.4776	19.253	15.7269	18.6321	14.8453	14.2344	9.86239	11.2288	14.5856	12.0798	9.78582	10.7443	10.9124	17.5775	12.5412	16.4175	15.6708	19.4306	15.3172	16.1314
80	14.5828	3.24012	14.4933	16.116	13.8288	10.0694	25.9241	19.8059	13.2503	13.351	15.6443	13.3391	16.4569	12.4507	14.6799	13.3497	12.4284	14.259	12.0015	19.7263	12.7955	13.8591	18.8798	17.4658	12.0471	13.5572	12.9644	11.7607	11.8457	15.6974	18.499	14.6584	17.5458	14.0836	13.2084	8.72171	10.9521	14.1841	10.9293	8.71579	10.1445	10.4028	16.8944	11.9784	15.8051	14.6264	18.7298	14.4184	15.4561
81	13.9224	3.20256	14.0462	15.6513	13.651	9.6876	25.1688	18.6936	12.4407	12.722	14.9887	12.9966	15.3932	11.9969	14.0282	12.6305	11.8818	13.383	11.5361	19.3778	12.2915	13.451	18.2937	17.0031	11.6835	12.8885	12.6644	11.2281	10.8584	14.9835	17.744	13.6806	16.5609	13.3604	12.2658	7.65085	10.7744	13.8427	9.88047	7.74194	9.62139	10.004	16.3149	11.5422	15.2848	13.6815	18.091	13.572	14.8594
82	13.3479	3.17536	13.6919	15.2295	13.5891	9.47345	24.361	17.6143	11.7654	12.123	14.4222	12.7824	14.4321	11.6483	13.4876	12.0302	11.3956	12.641	11.1825	19.0839	11.8893	13.1382	17.7673	16.556	11.3898	12.3022	12.5133	10.7988	9.96645	14.3299	16.97	12.7912	15.6605	12.918	11.4012	6.66218	10.6758	13.5204	8.93918	6.88109	9.17764	9.69882	15.8394	11.2299	14.8275	12.8319	17.5002	12.7727	14.3425
83	12.8333	3.14084	13.3867	14.831	13.6012	9.42088	23.4853	16.5596	11.2083	11.558	13.9175	12.678	13.5651	11.3927	13.0412	11.5293	10.9563	12.013	10.9361	18.8268	11.5855	12.8942	17.2754	16.1258	11.1508	11.7934	12.4905	10.4663	9.16661	13.7332	16.165	11.9891	14.8293	12.4557	10.6101	5.76824	10.6349	13.1949	8.1128	6.15358	8.80939	9.46995	15.4694	11.0339	14.4112	12.0703	16.943	12.0104	13.9116
84	12.37	3.10366	13.0904	14.4413	13.6425	9.51759	22.533	15.5275	10.7511	11.039	13.4537	12.6665	12.7892	11.2237	12.6746	11.1116	10.5602	11.48	10.7906	18.5991	11.3726	12.7033	16.8026	15.7228	10.9503	11.3584	12.5721	10.2287	8.46066	13.1987	15.329	11.2813	14.0591	11.3726	9.90005	4.98897	10.6338	12.8612	7.41312	5.58242	8.50789	9.28993	15.2053	10.9448	14.0258	11.3891	16.4121	11.2848	13.5746
85	11.9694	3.06751	12.774	14.0546	13.6772	9.74791	21.5016	14.5247	10.3768	10.585	13.0163	12.734	12.1068	11.1328	12.3796	10.7662	10.2138	11.024	10.7382	18.4002	11.243	12.5644	16.3423	15.365	10.7777	10.999	12.739	10.0845	7.85809	12.7391	14.47	10.6792	13.3511	10.7844	9.28812	4.34927	10.6544	12.5243	6.85927	5.194	8.26148	9.13152	15.0475	10.9535	13.6772	10.7875	15.9047	10.6108	13.34
86	11.6257	3.02814	12.4281	13.6691	13.6783	10.0955	20.4027	13.5611	10.0712	10.225	12.6057	12.87	11.5285	11.1176	12.1576	10.4885	9.93719	10.634	10.7687	18.235	11.1975	12.4866	15.8957	15.0743	10.6247	10.7159	12.9724	10.0293	7.37488	12.3655	13.594	10.1942	12.7188	10.2512	8.79996	3.88239	10.6785	12.2003	6.47429	5.01191	8.06176	8.98735	14.999	11.0546	13.3818	10.2736	15.4211	10.0107	13.2126
87	11.3457	2.98669	12.0654	13.2861	13.6319	10.5445	19.2635	12.6469	9.82866	9.988	12.2373	13.0656	11.0779	11.1813	12.0133	10.2851	9.74972	10.298	10.8761	18.1122	11.2416	12.4869	15.4695	14.8743	10.4917	10.5086	13.2529	10.0604	7.0379	12.0864	12.71	9.836	12.1869	9.78343	8.45629	3.62094	10.6968	11.9095	6.27827	5.06479	7.90013	8.87112	15.0668	11.2504	13.1628	9.86539	14.9677	9.51669	13.1978
88	11.1387	2.94654	11.721	12.9081	13.5358	11.0758	18.1203	11.7917	9.64597	9.902	11.9326	13.3117	10.7806	11.3307	11.9503	10.1625	9.669	10.006	11.059	18.0445	11.3775	12.5868	15.0748	14.787	10.3848	10.3814	13.5666	10.1842	6.87109	11.9114	11.846	9.61209	11.7847	9.39664	8.26694	3.56836	10.7101	11.6714	6.27994	5.38055	7.77009	8.81058	15.2616	11.5518	13.0497	9.57461	14.5573	9.17106	13.2944
89	11.0171	2.91288	11.4533	12.5419	13.4013	11.6661	17.0207	11.0127	9.53278	9.99	11.7141	13.5986	10.6503	11.5722	11.9662	10.1259	9.70544	9.753	11.3157	18.0499	11.6053	12.8068	14.7284	14.831	10.3189	10.3486	13.9036	10.4136	6.88789	11.8551	11.055	9.52767	11.5444	9.11978	8.223	3.72378	10.7363	11.5097	6.47989	5.97633	7.67411	8.83822	15.598	11.9748	13.0746	9.417	14.212	9.02233	13.4974
90	10.9947	2.89255	11.3333	12.2024	13.255	12.2925	16.0227	10.3293	9.50597	10.264	11.6032	13.9207	10.6848	11.9102	12.0517	10.1805	9.86203	9.549	11.6403	18.1488	11.9195	13.1644	14.4585	15.0219	10.3172	10.429	14.2549	10.762	7.08693	11.9362	10.394	9.58361	11.5004	8.98762	8.26724	4.07911	10.814	11.4511	6.87059	6.86142	7.62228	8.98362	16.1162	12.5396	13.2695	9.41045	13.9622	9.10739	13.8047
91	11.0901	2.88932	11.4266	11.9134	13.1329	12.9348	15.1877	9.76291	9.587	10.727	11.6216	14.2805	10.8722	12.3414	12.1965	10.3306	10.1308	9.418	12.0373	18.3643	12.3085	13.6821	14.3236	15.373	10.4087	10.6379	14.6163	11.2467	7.45309	12.1728	9.921	9.78173	11.6863	9.034	8.70818	4.61327	10.9997	11.5252	7.437	8.03064	7.62955	9.26982	16.8258	13.2697	13.6683	9.57436	13.8405	9.44218	14.2202
92	11.3186	2.91414	11.7891	11.7097	13.0753	13.5891	14.5688	9.33613	9.80811	11.376	11.7895	14.6906	11.1936	12.8627	12.3911	10.5822	10.4933	9.401	12.5246	18.7229	12.7653	14.3956	14.3698	15.9197	10.6269	10.9877	14.9912	11.8974	7.96499	12.5811	9.677	10.1185	12.1369	9.29077	9.24077	5.29969	11.3656	11.7631	8.16864	9.46524	7.71935	9.71836	17.7516	14.1888	14.303	9.92899	13.8803	10.02	14.7549
93	11.7044	2.97397	12.4705	11.6372	13.1272	14.2831	14.2117	9.08369	10.2046	12.211	12.1312	15.1734	11.6339	13.4756	12.6393	10.945	10.9282	9.56	13.1426	19.2558	13.296	15.3504	14.6548	16.6499	11.012	11.4998	15.403	12.7601	8.60465	13.1838	9.685	10.5889	12.8969	9.79987	10.0038	6.11563	11.9897	12.1969	9.06778	11.1445	7.92489	10.3551	18.9209	15.3266	15.2064	10.4933	14.1154	10.8211	15.444
94	12.2784	3.07802	13.5101	11.7521	13.3392	15.0809	14.1627	9.06136	10.8174	13.24	12.6754	15.764	12.1972	14.1963	12.9595	11.4369	11.4231	9.984	13.9576	19.9985	13.9322	16.5933	15.2494	17.5797	11.6124	12.196	15.8881	13.8926	9.363	14.0123	9.952	11.1919	14.0186	10.6141	11.0285	7.05027	12.9538	12.8585	10.1548	13.0573	8.28115	11.2099	20.3629	16.721	16.4073	11.283	14.5766	11.833	16.3436
95	13.0787	3.23535	14.9318	12.1156	13.7644	16.0741	14.4578	9.34205	11.6879	14.479	13.455	16.5147	12.9111	15.048	13.392	12.0851	11.9885	10.784	15.0517	20.9922	14.7256	18.171	16.2236	18.7272	12.4784	13.1079	16.4909	15.3553	10.2434	15.1051	10.481	11.9326	15.5534	11.801	12.3632	8.11591	14.3461	13.7733	11.4693	15.2063	8.82494	12.3132	22.1061	18.4087	17.9322	12.3131	15.2917	13.0625	17.5211
96	14.1497	3.4538	16.7533	12.7804	14.4527	17.3652	15.128	10.0066	12.8568	15.956	14.5208	17.4909	13.8294	16.065	13.9994	12.9241	12.6542	12.077	16.5058	22.2844	15.7473	20.1257	17.6354	20.1134	13.6575	14.2747	17.257	17.2041	11.2677	16.5022	11.273	12.8245	17.5459	13.4359	14.0698	9.34417	16.2502	14.9767	13.058	17.6055	9.58878	13.6943	24.1726	20.4118	19.7921	13.6024	16.2908	14.5368	19.0363
97	15.5335	3.75029	18.9933	13.7912	15.4624	19.0507	16.2042	11.1356	14.3589	17.696	15.9402	18.7565	15.0237	17.291	14.855	13.9995	13.4684	13.958	18.3815	23.9252	17.073	22.4887	19.5215	21.763	15.1992	15.748	18.2321	19.4867	12.482	18.2368	12.318	13.8884	20.0352	15.594	16.2121	10.7789	18.7215	16.4982	14.973	20.2755	10.596	15.3824	26.5752	22.7398	21.9843	15.1764	17.6133	16.301	20.941
98	17.2941	4.08897	21.6673	15.1852	16.8553	21.2075	17.7276	12.8082	16.2262	19.727	17.7785	20.3751	16.5787	18.7791	16.0293	15.3655	14.5002	16.47	20.7091	25.9511	18.7618	25.2639	21.8927	23.7017	17.148	17.5871	19.4723	22.2333	13.9579	20.3363	13.613	15.1498	23.0401	18.3357	18.8399	12.4726	21.7805	18.3597	17.2674	23.2395	11.8661	17.4051	29.3146	25.3942	24.4809	17.0727	19.3069	18.4031	23.2602
99	19.4505	4.49495	24.7639	16.993	18.6854	23.8816	19.729	15.0782	18.4966	22.064	20.0726	22.4172	18.5842	20.5928	17.5844	17.0837	15.8178	19.605	23.4939	28.3697	20.8355	28.4219	24.7376	25.9499	19.5319	19.8487	21.0338	25.45	15.7904	22.8245	15.16	16.6437	26.5512	21.6884	21.9771	14.4817	25.4107	20.5652	19.9833	26.5108	13.4073	19.7857	32.3754	28.3667	27.2236	19.3303	21.4154	20.8887	25.9926
100	22.0241	4.93943	28.243	19.226	20.983	27.072	22.205	17.952	21.2	24.691	22.841	24.943	21.118	22.786	19.578	19.219	17.475	23.318	26.723	31.166	23.282	31.909	28.027	28.517	22.351	22.564	22.958	29.107	18.073	25.71	16.972	18.406	30.507	25.635	25.616	16.866	29.56	23.095	23.141	30.073	15.216	22.524	35.729	31.636	30.128	21.976	23.957	23.786	29.109
[truncated: 58 more columns]

## Sheet: Rotation RAnkleFlex A1ComfZ
all values Right	mean	std	steps
1	-5.56866	2.39158	-6.475	-6.327	-7.247	-4.114	-6.822	-7.252	-6.674	-5.615	-5.906	-7.153	-10.116	-6.835	-7.135	-8.122	-9.498	-8.34	-7.688	-9.066	-4.942	-7.711	-4.715	-6.505	-6.384	-6.261	-2.649	-5.341	-6.401	-3.833	-6.453	-4.837	-5.787	-2.153	-5.894	-4.573	-0.645	-5.426	-1.951	-3.626	-5.63	-6.835	-7.249	-4.044	-4.535	-6.179	-1.814	0.218	-7.127
2	-6.96263	2.18646	-8.44439	-7.19284	-7.62028	-6.183	-8.28484	-8.3092	-7.9973	-7.93435	-8.02927	-7.84194	-11.5255	-8.454	-9.08588	-9.05012	-9.74986	-9.69495	-9.314	-9.86662	-3.95581	-7.08555	-5.31856	-8.731	-5.77433	-8.08048	-4.4467	-7.157	-7.44237	-5.96626	-7.90656	-4.913	-7.19791	-4.65116	-6.16344	-6.67115	-2.34245	-5.91303	-4.118	-5.56726	-4.92168	-7.73581	-7.80829	-5.78461	-4.27855	-7.07142	-4.258	-1.714	-8.076
3	-7.93637	2.16279	-9.84283	-7.77023	-7.5928	-7.881	-9.15273	-8.85782	-8.84246	-9.7591	-9.68821	-8.26497	-12.2612	-9.419	-10.4039	-9.44658	-9.63786	-10.4487	-10.305	-10.2447	-2.97201	-6.25309	-5.44999	-10.346	-4.99155	-9.3482	-6.13522	-8.523	-7.94682	-7.73391	-8.66726	-4.66	-8.18327	-6.99208	-6.05673	-8.39554	-3.88504	-6.0248	-6.16945	-7.18037	-4.0821	-8.06245	-8.03641	-7.25842	-3.82085	-7.72762	-6.406	-3.963	-8.465
4	-8.53317	2.28516	-10.6196	-8.02209	-7.21815	-9.039	-9.43224	-8.93261	-9.17967	-11.0484	-10.7972	-8.39155	-12.3537	-9.726	-11.0643	-9.36618	-9.21503	-10.6339	-10.691	-10.2411	-2.04706	-5.31691	-5.1713	-11.275	-4.10191	-9.98994	-7.47494	-9.345	-7.94148	-8.9373	-8.79497	-4.134	-8.71945	-8.88042	-5.64055	-9.58379	-5.12627	-5.803	-7.80791	-8.29045	-3.16218	-7.88282	-7.97118	-8.30727	-3.23145	-8.1133	-8.086	-6.192	-8.357
5	-8.65123	2.54262	-10.8149	-7.94686	-6.56839	-9.615	-9.20901	-8.61153	-9.03572	-11.8088	-11.3499	-8.21767	-11.8919	-9.469	-11.1372	-8.89861	-8.54253	-10.3467	-10.574	-9.91848	-1.21119	-4.34145	-4.56931	-11.554	-3.1467	-10.051	-8.30667	-9.615	-7.5111	-9.52294	-8.41114	-3.386	-8.83379	-10.1394	-4.98711	-10.1802	-6.00328	-5.30757	-8.8307	-8.86599	-2.19926	-7.307	-7.65425	-8.86788	-2.55567	-8.21936	-9.234	-8.123	-7.848
6	-8.37415	2.8028	-10.5349	-7.58171	-5.72365	-9.653	-8.60725	-7.98967	-8.48081	-12.0842	-11.3943	-7.76136	-11	-8.805	-10.7496	-8.13421	-7.68246	-9.71186	-10.091	-9.34312	-0.474354	-3.35782	-3.73678	-11.3	-2.14636	-9.64756	-8.59545	-9.399	-6.76284	-9.55055	-7.65603	-2.461	-8.591	-10.7379	-4.15797	-10.2167	-6.4656	-4.58817	-9.20455	-8.95978	-1.23282	-6.45314	-7.13302	-8.9583	-1.825	-8.06582	-9.82	-9.556	-7.036
7	-7.77752	3.0021	-9.9053	-6.98579	-4.76552	-9.245	-7.75373	-7.16373	-7.60691	-11.9704	-11.0002	-7.055	-9.80882	-7.877	-10.0334	-7.15855	-6.70006	-8.8463	-9.368	-8.5817	0.168242	-2.37827	-2.77373	-10.663	-1.11427	-8.92358	-8.40212	-8.803	-5.79306	-9.13491	-6.6587	-1.394	-8.06327	-10.7653	-3.19836	-9.78509	-6.50103	-3.6877	-9.02182	-8.64988	-0.303424	-5.42076	-6.455	-8.63655	-1.06636	-7.67703	-9.868	-10.392	-6.013
8	-6.95159	3.12333	-9.0434	-6.22483	-3.76784	-8.502	-6.75551	-6.22274	-6.51829	-11.5602	-10.2466	-6.15476	-8.43134	-6.796	-9.10118	-6.05473	-5.65286	-7.84863	-8.511	-7.69697	0.72804	-1.405	-1.76866	-9.765	-0.062697	-8.00576	-7.82403	-7.927	-4.67268	-8.39539	-5.51488	-0.228	-7.30915	-10.3598	-2.14472	-9.00089	-6.16599	-2.66182	-8.41039	-8.01499	0.557889	-4.28181	-5.64819	-7.97861	-0.303636	-7.08191	-9.454	-10.643	-4.855
9	-5.9695	3.16597	-8.0523	-5.36152	-2.78914	-7.517	-5.68762	-5.23739	-5.31762	-10.9203	-9.21659	-5.13433	-6.94738	-5.649	-8.05052	-4.90127	-4.58667	-6.79817	-7.599	-6.74278	1.21727	-0.435273	-0.784616	-8.695	0.99403	-6.9897	-6.96244	-6.85	-3.46047	-7.43272	-4.27739	0.986	-6.38121	-9.66312	-1.03021	-7.97824	-5.53157	-1.57137	-7.48906	-7.12453	1.3404	-3.07859	-4.73975	-7.06797	0.444394	-6.31236	-8.684	-10.395	-3.618
10	-4.90134	3.14578	-7.01382	-4.45527	-1.868	-6.373	-4.60018	-4.25827	-4.09955	-10.0992	-8.00055	-4.07064	-5.43036	-4.497	-6.96264	-3.76291	-3.537	-5.755	-6.676	-5.76336	1.64936	0.534364	0.147727	-7.522	2.03718	-5.94618	-5.90509	-5.648	-2.21009	-6.33482	-2.98164	2.201	-5.33127	-8.779	0.109	-6.82236	-4.65491	-0.468364	-6.35682	-6.04209	2.04291	-1.84545	-3.76318	-5.97609	1.16455	-5.39645	-7.674	-9.765	-2.347
11	-3.80321	3.0803	-5.97813	-3.55002	-1.02859	-5.148	-3.53379	-3.32052	-2.9387	-9.14777	-6.68152	-3.02876	-3.95511	-3.385	-5.89415	-2.68464	-2.53056	-4.75989	-5.766	-4.79563	2.03863	1.50555	1.01643	-6.304	3.04785	-4.91971	-4.71409	-4.403	-0.960475	-5.17565	-1.67326	3.382	-4.21533	-7.76743	1.23788	-5.62749	-3.59253	0.608404	-5.10548	-4.82412	2.66689	-0.617253	-2.74165	-4.77673	1.85248	-4.36531	-6.517	-8.878	-1.094
12	-2.71988	2.98643	-4.98644	-2.67522	-0.282222	-3.911	-2.51233	-2.44378	-1.87956	-8.11133	-5.32744	-2.057	-2.58222	-2.352	-4.883	-1.69267	-1.59178	-3.84322	-4.888	-3.86778	2.40122	2.471	1.81833	-5.092	4.014	-3.94211	-3.43567	-3.189	0.262111	-4.008	-0.409222	4.501	-3.08867	-6.66322	2.32556	-4.46544	-2.41267	1.64244	-3.80133	-3.522	3.21844	0.569333	-1.70011	-3.54733	2.51267	-3.25956	-5.297	-7.844	0.094
13	-1.68605	2.87904	-4.07158	-1.84694	0.371636	-2.71	-1.55497	-1.63512	-0.944152	-7.0437	-3.99164	-1.17936	-1.36	-1.423	-3.95936	-0.801727	-0.742	-3.02539	-4.059	-2.99997	2.758	3.41736	2.54927	-3.93	4.93155	-3.03664	-2.11509	-2.068	1.43245	-2.86582	0.765182	5.543	-2.00073	-5.49294	3.34348	-3.38445	-1.1883	2.62097	-2.48873	-2.19148	3.70888	1.67394	-0.662909	-2.34827	3.14945	-2.12348	-4.089	-6.742	1.182
14	-0.728334	2.76989	-3.24683	-1.06927	0.941586	-1.58	-0.678273	-0.894818	-0.134242	-5.99866	-2.71495	-0.395909	-0.317364	-0.616	-3.14003	-0.0244848	-0.014	-2.31422	-3.294	-2.21038	3.12156	4.33182	3.20751	-2.855	5.79903	-2.21973	-0.798778	-1.084	2.52621	-1.77997	1.81545	6.496	-0.986061	-4.28178	4.27086	-2.4196	0.0241111	3.514	-1.21188	-0.88901	4.15074	2.65497	0.34398	-1.21833	3.76079	-0.998667	-2.943	-5.627	2.154
15	0.134287	2.66738	-2.51133	-0.339273	1.4447	-0.541	0.101071	-0.218343	0.567626	-5.01488	-1.52941	0.311606	0.540838	0.06	-2.4327	0.62897	0.587172	-1.70669	-2.598	-1.5068	3.49858	5.19545	3.79137	-1.891	6.61273	-1.49924	0.470283	-0.251	3.52601	-0.775636	2.72102	7.355	-0.0630606	-3.06231	5.09032	-1.58974	1.17286	4.30585	-0.0169091	0.335727	4.55329	3.47588	1.30124	-0.186455	4.34279	0.0783939	-1.883	-4.536	2.994
16	0.906701	2.58819	-1.85715	0.345727	1.90382	0.39	0.773121	0.399939	1.19088	-4.1123	-0.459879	0.965636	1.23397	0.613	-1.83536	1.15627	1.07303	-1.19212	-1.969	-0.883848	3.89173	5.99127	4.30458	-1.048	7.36636	-0.873152	1.64876	0.429	4.4213	0.131848	3.48521	8.114	0.758818	-1.87076	5.79821	-0.899424	2.20797	4.99482	1.05745	1.44097	4.92321	4.11606	2.19215	0.725545	4.88845	1.07824	-0.925	-3.495	3.689
17	1.5782	2.52366	-1.26609	0.992071	2.34286	1.198	1.34322	0.969727	1.76544	-3.29166	0.484162	1.58412	1.79955	1.068	-1.32791	1.559	1.46171	-0.752576	-1.404	-0.334313	4.30202	6.71182	4.75545	-0.314	8.04942	-0.323899	2.70378	0.969	5.20575	0.94097	4.13224	8.778	1.47797	-0.731697	6.4002	-0.314	3.10567	5.58678	1.98503	2.39476	5.2661	4.58643	2.99938	1.50979	5.38724	1.97839	-0.072	-2.524	4.239
18	2.16305	2.47575	-0.715889	1.60748	2.78292	1.883	1.83353	1.4977	2.31523	-2.53388	1.30368	2.17655	2.28187	1.457	-0.876636	1.559	1.77778	-0.359939	-0.89	0.15502	4.73157	7.35864	5.15537	0.343	8.65158	0.178283	3.62768	1.408	5.88264	1.6642	4.69281	9.356	2.10585	0.345172	6.91169	0.212162	3.86673	6.08769	2.75673	3.18188	5.57729	4.91411	3.71377	2.17015	5.82876	2.76296	0.676	-1.639	4.666
19	2.68523	2.43792	-0.178909	2.20082	3.103	2.463	2.27382	1.98982	2.86155	-1.81364	2.01118	2.74564	2.72027	1.817	-0.446636	2.16173	2.04809	0.0215455	-0.403	0.601818	5.18291	7.94118	5.52736	0.962	9.17464	0.667545	4.43436	1.806	6.465	2.32564	5.20045	9.856	2.66745	1.35755	7.35464	0.726182	4.51145	6.50255	3.38018	3.812	5.85155	5.13064	4.33655	2.72118	6.21755	3.42882	1.321	-0.843	5.025
20	3.16997	2.39651	0.372444	2.7749	3.33463	2.971	2.69695	2.45821	3.42492	-1.11277	2.62895	3.28967	3.15398	2.179	-0.00754545	2.45788	2.29945	0.424939	0.08	1.0306	5.65323	8.47409	5.90577	1.577	9.62718	1.17618	5.14189	2.219	6.97385	2.95177	5.6844	10.28	3.19412	2.31812	7.75623	1.26739	5.07075	6.84024	3.87515	4.31515	6.09658	5.2769	4.87467	3.18767	6.56215	3.99251	1.875	-0.13	5.351
21	3.64286	2.35265	0.952556	3.3351	4.2021	3.446	3.13316	2.91612	4.01665	-0.415596	3.17844	3.80718	3.61459	2.563	0.46003	2.73242	2.55531	0.875182	0.578	1.46708	6.13419	8.973	6.30254	2.207	10.0055	1.72089	5.76288	2.684	7.43228	3.56111	6.16713	10.628	3.71333	3.25727	8.13427	1.85986	5.56938	7.11526	4.27012	4.72989	6.32161	5.39557	5.33669	3.597	6.86833	4.4842	2.36	0.511	5.66
22	4.104	2.29558	1.56606	3.88073	4.71412	3.914	3.60545	3.37115	4.6327	0.287697	3.68067	4.30136	4.11536	2.975	0.959	3.03427	2.83612	1.38791	1.1	1.92839	6.60373	9.45191	6.70218	2.852	10.3047	2.28997	6.31494	3.222	7.85333	4.16003	6.65309	10.892	4.23891	4.21315	8.49197	2.51182	6.02336	7.34312	4.60018	5.09645	6.52597	5.52142	5.73291	3.97773	7.14545	4.93112	2.808	1.106	5.964
23	4.56648	2.22456	2.21633	4.40089	5.23344	4.382	4.12522	3.82856	5.25367	0.998222	4.15789	4.781	4.65189	3.415	1.48633	3.37	3.15789	1.97178	1.647	2.41967	7.03956	9.921	7.08067	3.505	10.5273	2.86067	6.81333	3.833	8.24922	4.74833	7.12556	11.068	4.76967	5.201	8.82689	3.22378	6.44356	7.53933	4.89867	5.44722	6.71233	5.67344	6.07244	4.35667	7.402	5.35522	3.248	1.686	6.269
24	5.03088	2.14064	2.90071	4.89096	5.74527	4.851	4.69061	4.29504	5.86364	1.72183	4.62541	5.25073	5.2121	3.876	2.03706	3.73785	3.52436	2.62126	2.216	2.93915	7.43092	10.3874	7.42909	4.156	10.6859	3.4194	7.2684	4.496	8.62027	5.3249	7.56458	11.155	5.29924	6.19447	9.133	3.97026	6.84396	7.71941	5.17979	5.79396	6.89329	5.86561	6.36709	4.74473	7.64373	5.77204	3.701	2.275	6.574
25	5.4938	2.04766	3.60806	5.36421	6.23679	5.318	5.29203	4.774	6.45385	2.46506	5.08379	5.708	5.77485	4.345	2.59882	4.13209	3.93185	3.31767	2.8	3.48048	7.77024	10.8488	7.758	4.794	10.797	3.95764	7.68997	5.166	8.96282	5.88376	7.95318	11.17	5.82127	7.14442	9.40648	4.70694	7.22945	7.89282	5.45082	6.13236	7.08552	6.10088	6.6287	5.14073	7.88536	6.19355	4.169	2.887	6.883
26	5.95051	1.95069	4.3248	5.83744	6.70507	5.777	5.91525	5.26147	7.01618	3.22743	5.52463	6.15376	6.32157	4.812	3.14876	4.5423	4.36938	4.03544	3.389	4.03384	8.05815	11.2974	8.07886	5.404	10.8818	4.46943	8.07126	5.81	9.27373	6.41586	8.27996	11.144	6.32891	7.98675	9.65526	5.40201	7.59083	8.07403	5.72958	6.46055	7.29565	6.37478	6.8689	5.54994	8.14073	6.62248	4.642	3.515	7.198
27	6.39777	1.85408	5.03729	6.31811	7.15816	6.219	6.53957	5.75232	7.5489	4.0038	5.94468	6.59285	6.83942	5.268	3.67645	4.95582	4.8213	4.74563	3.968	4.59079	8.30182	11.7212	8.40062	5.982	10.9622	4.95625	8.39527	6.406	9.55746	6.91508	8.54801	11.11	6.81461	8.67467	9.89484	6.04129	7.91949	8.28248	6.03315	6.77069	7.53084	6.68886	7.09638	5.9773	8.41412	7.05237	5.114	4.15	7.532
28	6.83538	1.76157	5.73645	6.81136	7.61291	6.641	7.14236	6.24509	8.06045	4.78545	6.35091	7.03073	7.32382	5.701	4.18655	5.36618	5.27682	5.42845	4.531	5.147	8.51182	12.1101	8.73864	6.53	11.0555	5.42327	8.65964	6.93	9.82591	7.389	8.77391	11.095	7.27382	9.21245	10.1366	6.62964	8.20927	8.52764	6.37109	7.05155	7.807	7.04118	7.32182	6.41936	8.70182	7.48409	5.577	4.783	7.884
29	7.26487	1.67604	6.41809	7.32094	8.07992	7.043	7.71036	6.73891	8.55619	5.55499	6.75287	7.46691	7.77675	6.115	4.69176	5.77694	5.73274	6.07241	5.08	5.695	8.69948	12.4569	9.10353	7.046	11.1719	5.87563	8.8763	7.366	10.0912	7.84415	8.97604	11.12	7.70655	9.61521	10.3846	7.18458	8.4597	8.80598	6.74594	7.29691	8.13577	7.42787	7.55469	6.86945	8.99767	7.90896	6.026	5.406	8.237
30	7.68916	1.59861	7.07792	7.84567	8.56394	7.432	8.24177	7.2319	9.03982	6.30003	7.15893	7.908	8.21249	6.537	5.21242	6.1953	6.18734	6.67354	5.622	6.22787	8.87408	12.7591	9.4899	7.531	11.314	6.31771	9.05591	7.722	10.3636	8.27666	9.16328	11.196	8.11636	9.90183	10.6385	7.70854	8.67535	9.11073	7.1623	7.51222	8.51813	7.84716	7.8023	7.32012	9.29733	8.31736	6.468	6.013	8.585
31	8.10949	1.53105	7.71336	8.38264	9.06464	7.821	8.73767	7.72139	9.5163	7.01336	7.57894	8.35818	8.64209	6.99	5.764	6.62436	6.64258	7.23382	6.168	6.73936	9.04039	13.0193	9.88318	7.993	11.4762	6.75352	9.21148	8.032	10.6478	8.67979	9.34427	11.326	8.50045	10.0915	10.8972	8.20688	8.85842	9.43718	7.61836	7.71545	8.9473	8.29809	8.07145	7.76845	9.59482	8.702	6.912	6.599	8.931
32	8.52905	1.47096	8.3261	8.92966	9.57515	8.228	9.19731	8.20139	9.98536	7.68903	8.02269	8.81979	9.07521	7.476	6.34094	7.0617	7.10047	7.76263	6.726	7.22788	9.19976	13.2429	10.2704	8.448	11.6538	7.18233	9.36043	8.325	10.9407	9.04606	9.52547	11.499	8.85567	10.2117	11.161	8.70009	9.01632	9.78215	8.09582	7.92669	9.41308	8.78037	8.36206	8.21027	9.88055	9.06331	7.363	7.164	9.267
33	8.95243	1.40848	8.91823	9.47693	10.0869	8.666	9.61918	8.66321	10.4354	8.32232	8.49413	9.29306	9.51687	7.98	6.92385	7.50958	7.5609	8.2698	7.293	7.69624	9.35351	13.4342	10.6469	8.903	11.8376	7.59347	9.51843	8.618	11.2296	9.36948	9.70966	11.694	9.18582	10.2956	11.4303	9.18682	9.1618	10.1448	8.56909	8.16401	9.90213	9.29266	8.66918	8.64645	10.1465	9.40165	7.829	7.705	9.591
34	9.3654	1.35384	9.48467	10.009	10.5803	9.14	9.99933	9.1	10.85	8.906	8.98767	9.779	9.961	8.482	7.489	7.968	8.02033	8.75767	7.858	8.14633	9.49633	13.596	11.0107	9.355	12.018	7.982	9.70033	8.92	11.5043	9.65733	9.90667	11.888	9.5	10.3657	11.7017	9.65567	9.30733	10.5257	9.031	8.44767	10.396	9.82767	8.98033	9.077	10.387	9.71833	8.313	8.223	9.904
35	9.76985	1.30586	10.0176	10.5108	11.0346	9.648	10.3287	9.50299	11.2202	9.43422	9.49306	10.2712	10.3908	8.966	8.02248	8.42736	8.47272	9.21934	8.412	8.57462	9.6238	13.7342	11.3603	9.791	12.1918	8.35824	9.91892	9.231	11.7598	9.92269	10.1296	12.073	9.5	10.445	11.9674	10.122	9.46803	10.9199	9.48927	8.79248	10.8752	10.377	9.28197	9.49494	10.5937	10.0145	8.814	8.72	10.22
36	10.1596	1.2556	10.5065	10.9717	11.4347	10.177	10.6017	9.86125	11.543	9.90155	9.99334	10.7538	10.7839	9.417	8.51242	8.8797	8.9101	9.64223	8.946	8.9742	9.73218	13.8495	11.6929	10.194	12.3647	8.73829	10.1866	9.546	11.9986	10.1803	10.3855	12.248	10.0937	10.5563	12.2236	10.6068	9.65886	11.3146	9.93982	9.20374	11.3268	10.9317	9.56278	9.89033	10.7643	10.2834	9.308	9.198	10.561
37	10.525	1.20689	10.9376	11.3901	11.7765	10.707	10.8232	10.1759	11.8282	10.3066	10.4684	11.2065	11.1205	9.829	8.95855	9.31845	9.31818	10.0166	9.445	9.34155	9.82164	13.9411	12.0035	10.558	12.5367	9.13327	10.5131	9.865	12.2271	10.4364	10.6787	12.407	10.4247	10.7171	12.4788	11.1145	9.88873	11.6924	10.3776	9.67391	11.7425	11.4908	9.81018	10.2532	10.903	10.5124	9.772	9.655	10.948
38	10.8682	1.16036	11.3061	11.7682	12.0669	11.218	11.0127	10.4589	12.0952	10.6536	10.9047	11.6134	11.3959	10.205	9.37018	9.73936	9.68346	10.3375	9.9	9.68054	9.89696	14.0096	12.2889	10.888	12.6988	9.55366	10.9032	10.195	12.449	10.6972	11.0149	12.55	10.7545	10.9407	12.744	11.6341	10.1628	12.0353	10.8039	10.1908	12.1148	12.0577	10.0119	10.5726	11.0214	10.6913	10.191	10.081	11.392
39	11.1945	1.11701	11.6247	12.1101	12.3226	11.696	11.2074	10.7315	12.3665	10.958	11.2994	11.9668	11.6191	10.564	9.76152	10.1411	9.99875	10.6061	10.321	10.0023	9.96561	14.0504	12.546	11.197	12.8397	10.0131	11.3556	10.542	12.6688	10.9876	11.3958	12.687	11.0981	11.2314	13.0188	12.1438	10.4866	12.3266	11.2286	10.7412	12.4414	12.6341	10.1623	10.8496	11.1381	10.8244	10.569	10.471	11.884
40	11.5119	1.07795	11.9184	12.4206	12.5641	12.149	11.4464	11.0127	12.6585	11.2453	11.6549	12.2705	11.7975	10.927	10.1471	10.5223	10.2725	10.828	10.73	10.3189	10.0358	14.0531	12.776	11.505	12.9485	10.5122	11.8599	10.915	12.8861	11.3256	11.8143	12.827	11.4408	11.584	13.2869	12.6137	10.8592	12.5552	11.6548	11.3093	12.7144	13.2111	10.2639	11.09	11.2695	10.932	10.922	10.82	12.399
41	11.8253	1.04293	12.2158	12.7049	12.8063	12.589	11.7456	11.3156	12.9632	11.5428	11.9824	12.5326	11.9334	11.313	10.5414	10.8841	10.5174	11.0082	11.142	10.6366	10.1068	14.0007	12.976	11.836	13.0096	11.0276	12.3937	11.319	13.09	11.6981	12.2513	12.961	11.776	11.9857	13.487	13.0168	11.2746	12.7123	12.0838	11.8818	12.9157	13.766	10.3232	11.3026	11.4157	11.0417	11.278	11.131	12.897
42	12.133	1.01238	12.5382	12.9646	13.0505	13.036	12.0961	11.6346	13.248	11.867	12.2923	12.7615	12.0251	11.726	10.9482	11.2315	10.7374	11.1482	11.559	10.9498	10.1649	13.8709	13.1334	12.201	12.9971	11.5222	12.9174	11.748	13.2555	12.0741	12.6802	13.077	12.0967	12.4204	13.5438	13.3406	11.721	12.7933	12.5053	12.4451	13.0222	14.2717	10.3486	11.4965	11.5608	11.1777	11.666	11.412	13.333
43	12.4271	0.994492	12.8969	13.194	13.2818	13.494	12.4715	11.946	13.4676	12.2105	12.5824	12.9575	12.0607	12.149	11.3575	11.5698	10.9233	11.2423	11.974	11.2415	10.1892	13.6398	13.2229	12.581	12.8799	11.9607	13.3809	12.188	13.3482	12.4207	13.0617	13.164	12.3876	12.8744	13.8228	13.5717	12.1816	12.7956	12.9001	12.9712	13.0186	14.7045	10.3442	11.6742	11.6762	11.3495	12.102	11.668	13.663
44	12.6798	0.989711	13.2766	13.3772	13.4679	13.941	12.8286	12.2135	13.5741	12.5409	12.8361	13.1081	12.0156	12.552	11.7426	11.8968	11.0506	11.272	12.363	11.486	10.1454	13.2822	13.2111	12.936	12.628	12.311	13.7381	12.61	13.3318	12.7023	13.3559	13.201	12.6231	13.3354	13.8362	13.6925	12.6322	12.7153	13.2466	13.4193	12.8812	15.0351	10.2991	11.8268	11.7245	11.5454	12.583	11.902	13.849
45	12.8602	1.01486	13.6394	13.4913	13.5649	14.342	13.1171	12.3971	13.5236	12.8096	13.0253	13.1887	11.8568	12.898	12.067	12.1953	11.0834	11.2047	12.695	11.6544	9.99222	12.774	13.067	13.215	12.2173	12.5383	13.95	12.983	13.1754	12.8878	13.5244	13.162	12.775	13.781	13.715	13.6941	13.0418	12.5434	13.5087	13.7503	12.5932	15.2197	10.1872	11.9367	11.6633	11.7344	13.085	12.103	13.871
46	12.9295	1.08795	13.9316	13.5012	13.5248	14.655	13.2768	12.4531	13.2806	12.9595	13.1186	13.1613	11.5513	13.149	12.2863	12.4353	10.9815	11.0008	12.931	11.717	9.685	12.0749	12.7679	13.367	11.6309	12.6018	13.9965	13.274	12.8546	12.9523	13.5292	13.019	12.8145	14.1802	13.4329	13.567	13.3741	12.2654	13.6453	13.9245	12.143	15.2046	9.97918	11.976	11.4473	11.8751	13.552	12.236	13.718
47	12.8481	1.21838	14.0976	13.3589	13.2995	14.839	13.2465	12.3421	12.8163	12.9291	13.0777	12.9722	11.0708	13.26	12.3548	12.5813	10.7012	10.6186	13.038	11.6416	9.17986	11.1827	12.2878	13.334	10.8555	12.4628	13.8587	13.452	12.3487	12.8654	13.3375	12.748	12.7088	14.5021	12.9644	13.2966	13.5898	11.8629	13.6212	13.8945	11.5208	14.9433	9.64472	11.9091	11.0301	11.9251	13.917	12.253	13.379
48	12.5726	1.41158	14.0789	13.0112	12.8473	14.846	12.9756	12.0255	12.107	12.6531	12.8585	12.5606	10.3884	13.185	12.2329	12.5931	10.195	10.0194	12.976	11.3941	8.43908	10.0829	11.5934	13.064	9.87752	12.0701	13.5109	13.476	11.6362	12.5848	12.9176	12.318	12.4234	14.7202	12.2942	12.8622	13.6494	11.3235	13.4017	13.6153	10.7098	14.4032	9.14553	11.6966	10.3739	11.8457	14.115	12.096	12.846
49	12.0665	1.65721	13.816	12.4092	12.1387	14.626	12.4346	11.4641	11.1416	12.0703	12.4174	11.8648	9.47315	12.874	11.8861	12.4285	9.41161	9.18106	12.71	10.9437	7.43612	8.77745	10.6628	12.515	8.68718	11.362	12.9315	13.306	10.6989	12.0731	12.2482	11.694	11.927	14.8011	11.4185	12.2368	13.5228	10.6379	12.9495	13.0465	9.68994	13.5623	8.43436	11.3007	9.45227	11.5918	14.092	11.719	12.109
50	11.302	1.93719	13.264	11.5143	11.1625	14.118	11.6115	10.6232	9.90628	11.1302	11.7071	10.8256	8.304	12.283	11.2854	12.0412	8.30743	8.10012	12.2	10.2707	6.15546	7.28109	9.4884	11.668	7.2877	10.2921	12.1142	12.905	9.52692	11.3003	11.3232	10.845	11.1921	14.7168	10.3326	11.3934	13.1821	9.79075	12.2292	12.1603	8.45602	12.4078	7.4699	10.6954	8.25752	11.1249	13.795	11.077	11.149
51	10.2561	2.23448	12.387	10.3057	9.90546	13.244	10.4925	9.47979	8.38539	9.79279	10.6745	9.40224	6.88834	11.391	10.4034	11.3668	6.83857	6.77588	11.404	9.35332	4.57954	5.62655	8.0726	10.528	5.6973	8.85086	11.0614	12.237	8.12027	10.2327	10.1388	9.758	10.189	14.4332	9.03141	10.3125	12.5938	8.76323	11.2108	10.9387	7.0313	10.9423	6.23253	9.8697	6.78548	10.4071	13.18	10.131	9.947
52	8.92282	2.52333	11.1542	8.77724	8.36845	11.94	9.07203	8.02412	6.59167	8.0407	9.30091	7.58873	5.26327	10.185	9.21736	10.3577	5.01027	5.22336	10.282	8.18727	2.76094	3.86618	6.43667	9.105	3.98055	7.076	9.784	11.279	6.49597	8.86276	8.69306	8.427	8.89209	13.9129	7.53436	8.97118	11.7292	7.54855	9.87291	9.41561	5.46542	9.19236	4.72709	8.82	5.05891	9.40939	12.212	8.854	8.501
53	7.31841	2.77132	9.56168	6.9353	6.58	10.184	7.37873	6.27561	4.60279	5.89912	7.60007	5.4167	3.47879	8.654	7.72591	9.01003	2.88856	3.48794	8.821	6.78795	0.813535	2.06627	4.62089	7.409	2.21461	5.05175	8.29368	10.012	4.70015	7.22463	7.00086	6.873	7.30579	13.1297	5.8919	7.35214	10.5785	6.16532	8.21633	7.68104	3.81835	7.22258	2.98812	7.54188	3.14821	8.10899	10.868	7.242	6.828
54	5.4834	2.94523	7.65015	4.8077	4.59899	8.023	5.4733	4.28831	2.53412	3.45388	5.60691	2.96845	1.59497	6.804	5.96082	7.33888	0.549071	1.64521	7.04	5.18496	-1.15382	0.297364	2.69722	5.49	0.456455	2.88676	6.62255	8.429	2.8127	5.38255	5.08768	5.159	5.48685	12.0554	4.16773	5.47659	9.15207	4.65532	6.27961	5.84508	2.14411	5.13652	1.08521	6.03724	1.147	6.50525	9.136	5.315	4.964
55	3.48646	3.02185	5.51464	2.45964	2.513	5.576	3.45318	2.15491	0.510636	0.842545	3.40245	0.377455	-0.309273	4.694	3.98509	5.39409	-1.92327	-0.219364	5	3.43545	-3.04245	-1.37527	0.751636	3.441	-1.28036	0.682727	4.83782	6.554	0.926818	3.44482	3.01418	3.364	3.53836	10.6661	2.42482	3.42255	7.47118	3.07045	4.15473	4.01927	0.485273	3.05027	-0.890727	4.33664	-0.849818	4.65627	7.04	3.117	2.98
56	1.4141	3.00053	3.28211	-0.00844444	0.421	3.007	1.42233	-0.0155556	-1.37856	-1.78533	1.09422	-2.20667	-2.15644	2.443	1.89333	3.265	-4.44656	-2.03989	2.812	1.61156	-4.78444	-2.908	-1.15611	1.376	-3.019	-1.49533	3.01933	4.456	-0.884556	1.53144	0.889333	1.56	1.56967	8.97167	0.683444	1.31067	5.57478	1.45767	1.97133	2.27944	-1.12756	1.04922	-2.84556	2.506	-2.78333	2.68822	4.657	0.737	0.969
57	-0.647256	2.90583	1.08562	-2.48651	-1.59379	0.499	-0.533212	-2.12533	-3.10007	-4.31051	-1.2203	-4.65924	-3.90457	0.195	-0.199879	1.04836	-6.94855	-3.78627	0.597	-0.211455	-6.33919	-4.28164	-3.00079	-0.622	-4.74791	-3.61923	1.21712	2.25	-2.59653	-0.264192	-1.17546	-0.219	-0.354394	7.05208	-1.07329	-0.718798	3.54619	-0.155242	-0.134121	0.686455	-2.66252	-0.832414	-4.69965	0.625333	-4.63736	0.762101	2.116	-1.691	-1.002
58	-2.62706	2.77468	-0.968606	-4.86924	-3.49391	-1.786	-2.3637	-4.11415	-4.68815	-6.66676	-3.47915	-6.901	-5.55376	-1.946	-2.19964	-1.17564	-9.36142	-5.46336	-1.566	-1.96764	-7.66673	-5.48345	-4.77427	-2.511	-6.34764	-5.63052	-0.559879	0.06	-4.21176	-1.91891	-3.10491	-1.983	-2.21836	5.0463	-2.79555	-2.5497	1.49736	-1.74955	-2.062	-0.661788	-4.03367	-2.55385	-6.39548	-1.23673	-6.40727	-0.979697	-0.442	-4.045	-2.895
59	-4.46999	2.62959	-2.81118	-7.06417	-5.29042	-3.754	-4.01812	-5.97203	-6.18903	-8.80058	-5.64773	-8.89442	-7.1123	-3.939	-4.0753	-3.34809	-11.5891	-7.07033	-3.663	-3.61225	-8.70063	-6.42182	-6.40787	-4.294	-7.62833	-7.37856	-2.32546	-2.033	-5.67626	-3.48797	-4.86995	-3.694	-3.96939	3.09241	-4.30757	-4.14705	-0.474919	-3.25391	-3.78655	-1.63749	-5.08404	-4.00202	-7.8607	-3.04545	-8.04306	-2.45414	-2.9	-6.239	-4.706
60	-6.1153	2.47554	-4.37648	-8.99456	-6.9818	-5.322	-5.39714	-7.68228	-7.56199	-10.5782	-7.66412	-10.581	-8.51849	-5.77	-5.84761	-5.4017	-13.4733	-8.54153	-5.693	-5.12158	-9.35741	-7.01018	-7.73808	-5.963	-8.43218	-8.68306	-4.03483	-4.006	-6.8458	-4.9907	-6.48024	-5.194	-5.46145	1.24733	-5.3959	-5.5463	-2.31969	-4.51165	-5.30745	-2.15119	-5.67812	-5.03786	-8.9769	-4.79876	-9.4247	-3.61777	-5.174	-8.223	-6.432
61	-7.47566	2.32876	-5.55385	-10.5608	-8.48261	-6.395	-6.38658	-9.14655	-8.67618	-11.7857	-9.365	-11.8146	-9.609	-7.365	-7.49091	-7.21809	-14.8138	-9.7297	-7.56	-6.46545	-9.56688	-7.21509	-8.60076	-7.411	-8.70155	-9.43806	-5.51276	-5.831	-7.57618	-6.31573	-7.90948	-6.291	-6.53818	-0.516788	-5.94361	-6.70503	-4.05712	-5.35703	-6.55355	-2.20224	-5.77782	-5.59261	-9.62852	-6.47827	-10.4035	-4.42652	-7.193	-9.942	-7.973
62	-8.45035	2.24411	-6.23395	-11.6274	-9.64592	-6.933	-6.93306	-10.2066	-9.41865	-12.2514	-10.5314	-12.4299	-10.2232	-8.568	-8.86121	-8.63527	-15.4624	-10.4828	-9.065	-7.55767	-9.36973	-7.05964	-8.93642	-8.461	-8.4797	-9.64916	-6.54848	-7.384	-7.81881	-7.29501	-9.02896	-6.88	-7.12306	-2.19853	-5.96661	-7.49416	-5.71312	-5.72624	-7.40106	-1.87058	-5.46572	-5.69519	-9.78096	-7.97567	-10.8787	-4.85366	-8.825	-11.27	-9.135
63	-8.96682	2.2797	-6.38968	-12.1107	-10.3482	-6.992	-7.06367	-10.7407	-9.77031	-11.9463	-11.0406	-12.3652	-10.312	-9.253	-9.78352	-9.52155	-15.3898	-10.7325	-10.028	-8.25533	-8.85118	-6.60491	-8.80263	-9.006	-7.87055	-9.40565	-7.04125	-8.471	-7.62841	-7.81787	-9.67786	-6.965	-7.24003	-3.69464	-5.57575	-7.81943	-7.17844	-5.67896	-7.78039	-1.27319	-4.84816	-5.43619	-9.49404	-9.10306	-10.8442	-4.92352	-9.908	-12.075	-9.78
64	-9.01541	2.42266	-6.08573	-12.045	-10.5485	-6.683	-6.85091	-10.7225	-9.79382	-10.9885	-10.9204	-11.6969	-9.94427	-9.4	-10.1585	-9.84173	-14.6545	-10.5071	-10.369	-8.43482	-8.08027	-5.92736	-8.31818	-9.06	-6.99209	-8.836	-7.03445	-8.973	-7.11482	-7.87291	-9.78873	-6.629	-6.98264	-4.89209	-4.91136	-7.69327	-8.24673	-5.34027	-7.72609	-0.523545	-4.01527	-4.92009	-8.87455	-9.70491	-10.3752	-4.69564	-10.372	-12.322	-9.903
65	-8.65433	2.59992	-5.43516	-11.5496	-10.2916	-6.124	-6.38123	-10.2132	-9.57534	-9.58208	-10.3012	-10.5818	-9.25146	-9.083	-9.99342	-9.65491	-13.4595	-9.88957	-10.121	-8.17038	-7.1176	-5.10155	-7.60424	-8.721	-5.95506	-8.0557	-6.65237	-8.897	-6.39339	-7.52755	-9.41975	-5.984	-6.4667	-5.76337	-4.09456	-7.20137	-8.78165	-4.83224	-7.33467	0.28502	-3.04164	-4.24173	-8.02472	-9.74642	-9.57994	-4.22268	-10.293	-12.084	-9.593
66	-7.97942	2.74572	-4.54568	-10.7571	-9.67755	-5.401	-5.72852	-9.32177	-9.17844	-7.94557	-9.34218	-9.19036	-8.36177	-8.422	-9.36718	-9.06882	-11.9451	-8.97914	-9.395	-7.5641	-6.01709	-4.18955	-6.75444	-8.107	-4.85612	-7.16066	-6.03236	-8.349	-5.55669	-6.88535	-8.70289	-5.143	-5.78694	-6.35009	-3.21495	-6.44977	-8.78787	-4.24376	-6.71655	1.07788	-1.98946	-3.48203	-7.02403	-9.29276	-8.56239	-3.53607	-9.808	-11.483	-8.969
67	-7.09445	2.83264	-3.501	-9.77267	-8.82467	-4.572	-4.948	-8.167	-8.64133	-6.263	-8.18367	-7.677	-7.36833	-7.541	-8.395	-8.198	-10.2333	-7.86833	-8.334	-6.72233	-4.828	-3.235	-5.83333	-7.322	-3.773	-6.232	-5.288	-7.49	-4.67467	-6.062	-7.77167	-4.204	-5.017	-6.71567	-2.33467	-5.54233	-8.37633	-3.63367	-5.961	1.79733	-0.912333	-2.71067	-5.92567	-8.453	-7.406	-2.66033	-9.043	-10.623	-8.127
68	-6.09096	2.86027	-2.36041	-8.66661	-7.84198	-3.684	-4.08107	-6.85946	-7.98551	-4.66407	-6.93343	-6.16576	-6.33358	-6.536	-7.2013	-7.14024	-8.43576	-6.63535	-7.073	-5.73315	-3.59772	-2.27318	-4.88434	-6.444	-2.76503	-5.33577	-4.50767	-6.465	-3.7984	-5.17563	-6.73143	-3.238	-4.22476	-6.90999	-1.48944	-4.56935	-7.70134	-3.03397	-5.14421	2.40179	0.138	-1.98291	-4.77359	-7.32524	-6.17727	-1.62652	-8.08	-9.572	-7.136
69	-5.04384	2.84007	-1.1712	-7.49012	-6.8138	-2.783	-3.16593	-5.49748	-7.21993	-3.2288	-5.66257	-4.73685	-5.29459	-5.477	-5.92009	-5.99548	-6.65437	-5.35263	-5.739	-4.666	-2.37424	-1.34573	-3.94192	-5.528	-1.85724	-4.51736	-3.75389	-5.37	-2.95811	-4.31855	-5.66518	-2.287	-3.46352	-6.951	-0.70402	-3.60962	-6.90461	-2.45927	-4.33839	2.86315	1.11374	-1.33744	-3.61396	-6.00867	-4.93888	-0.476061	-6.968	-8.38	-6.046
70	-4.00815	2.78455	0.016697	-6.28364	-5.79636	-1.909	-2.24291	-4.16894	-6.35888	-2.00048	-4.41012	-3.43836	-4.27533	-4.417	-4.654	-4.83245	-4.98003	-4.08418	-4.442	-3.57994	-1.20194	-0.486091	-3.04076	-4.609	-1.06518	-3.80164	-3.066	-4.275	-2.17112	-3.54358	-4.63252	-1.376	-2.76145	-6.85015	0.00660606	-2.71839	-6.08764	-1.91933	-3.58682	3.17073	1.98039	-0.794879	-2.4917	-4.59418	-3.73909	0.739727	-5.741	-7.09	-4.896
71	-3.02431	2.70413	1.15009	-5.08141	-4.82401	-1.105	-1.35041	-2.94373	-5.42526	-0.991596	-3.19842	-2.29333	-3.29745	-3.399	-3.47964	-3.71079	-3.4859	-2.88384	-3.263	-2.52897	-0.132141	0.276727	-2.20953	-3.713	-0.395303	-3.20351	-2.46526	-3.246	-1.44576	-2.87232	-3.672	-0.518	-2.14236	-6.59936	0.640889	-1.92682	-5.30333	-1.41986	-2.91603	3.3287	2.72429	-0.364303	-1.43966	-3.17533	-2.62315	1.95918	-4.435	-5.74	-3.718
72	-2.12362	2.60798	2.18335	-3.91212	-3.91849	-0.405	-0.523949	-1.86764	-4.44201	-0.191596	-2.047	-1.30739	-2.379	-2.456	-2.44588	-2.67964	-2.21899	-1.79774	-2.251	-1.56198	0.80099	0.923091	-1.46699	-2.861	0.151545	-2.73273	-1.96667	-2.339	-0.784929	-2.31068	-2.80339	0.276	-1.62648	-6.209	1.19693	-1.25366	-4.56527	-0.959838	-2.34555	3.34879	3.34496	-0.0452727	-0.482848	-1.83558	-1.63467	3.11771	-3.093	-4.372	-2.535
73	-1.3233	2.50157	3.08482	-2.80182	-3.08909	0.159	0.204455	-0.966545	-3.43155	0.427636	-0.979182	-0.480545	-1.53718	-1.612	-1.57782	-1.77755	-1.19845	-0.862545	-1.432	-0.719091	1.57627	1.44173	-0.824364	-2.06	0.575364	-2.39027	-1.58082	-1.581	-0.191273	-1.85473	-2.03245	0.996	-1.23055	-5.70427	1.66909	-0.716727	-3.86709	-0.532909	-1.88682	3.24936	3.84373	0.169364	0.364	-0.637182	-0.814455	4.16045	-1.764	-3.03	-1.371
74	-0.62001	2.38167	3.83805	-1.77479	-2.33348	0.569	0.809465	-0.245061	-2.41344	0.90497	-0.0220707	0.188909	-0.790253	-0.887	-0.88603	-1.02842	-0.424394	-0.0967374	-0.802	-0.0272222	2.17801	1.82682	-0.288	-1.319	0.878455	-2.16766	-1.31025	-0.976	0.334848	-1.49792	-1.35988	1.617	-0.96697	-5.11494	2.05646	-0.32101	-3.19796	-0.133414	-1.54497	3.0479	4.22395	0.29302	1.09418	0.385848	-0.196273	5.05318	-0.496	-1.767	-0.26
75	-0.0360057	2.26692	4.4382	-0.851737	-1.64028	0.823	1.27705	0.30996	-1.41073	1.27339	0.799303	0.712606	-0.148535	-0.291	-0.363242	-0.435636	0.122455	0.495455	-0.341	0.494212	2.59839	2.07582	0.138414	-0.653	1.06873	-2.05014	-1.14161	-0.52	0.795545	-1.22759	-0.788071	2.112	-0.837727	-4.47424	2.35884	-0.0603636	-2.54309	0.237384	-1.30945	2.76019	4.49247	0.332192	1.70432	1.22245	0.209394	5.77675	0.671	-0.632	0.774
76	0.435253	2.15971	4.88821	-0.0446667	-1.00215	0.823	1.60455	0.718758	-0.45403	1.5537	1.46624	1.11345	0.385303	0.174	0.00881818	0.0160909	0.461636	0.918636	-0.018	0.822364	2.8433	2.18836	0.45497	-0.081	1.155	-2.02276	-1.0537	-0.214	1.18645	-1.04197	-0.324939	2.471	-0.837	-3.82248	2.57097	0.0888485	-1.89624	0.574394	-1.16827	2.39842	4.65312	0.290273	2.19297	1.87627	0.419182	6.32276	1.703	0.332	1.717
77	0.799998	2.06725	5.1993	0.642525	-0.415131	0.913	1.79801	1.00155	0.432434	1.75341	1.96924	1.41309	0.813303	0.511	0.252394	0.349273	0.644556	1.18848	0.202	0.980515	2.93083	2.16618	0.66402	0.382	1.14424	-2.07654	-1.028	-0.053	1.49745	-0.943586	0.0215758	2.695	-0.951242	-3.18948	2.68441	0.156465	-1.26548	0.868545	-1.1127	1.9809	4.7046	0.174202	2.56035	2.36412	0.470394	6.69964	2.572	1.097	2.55
78	1.05714	1.99351	5.38567	1.20856	0.113333	0.776	1.87044	1.174	1.23844	1.86422	2.30578	1.61967	1.13778	0.721	0.393	0.579667	0.704444	1.32356	0.344	0.999889	2.88533	2.018	0.769667	0.723	1.043	-2.21167	-1.04967	-0.038	1.71422	-0.932	0.248444	2.797	-1.16367	-2.59956	2.69156	0.174889	-0.673889	1.09889	-1.13467	1.52867	4.64033	-0.00266667	2.80789	2.71133	0.406667	6.90389	3.254	1.657	3.247
79	1.20763	1.93994	5.454	1.65239	0.566848	0.546	1.83739	1.24494	1.94755	1.86903	2.47124	1.739	1.35291	0.812	0.453545	0.708636	0.656848	1.34394	0.413	0.907697	2.73176	1.74527	0.781455	0.938	0.856727	-2.43506	-1.10558	-0.165	1.82488	-1.01042	0.362	2.794	-1.46018	-2.07182	2.58761	0.169818	-0.143242	1.23988	-1.22655	1.06109	4.45506	-0.226879	2.93933	2.94073	0.261545	6.92261	3.736	2.016	3.787
80	1.24968	1.90458	5.39541	1.97141	0.923061	0.241	1.70864	1.21785	2.5369	1.75169	2.45238	1.77864	1.44407	0.794	0.448455	0.725061	0.499525	1.265	0.395	0.730596	2.49097	1.37109	0.708495	1.027	0.586364	-2.75315	-1.193	-0.428	1.82138	-1.17899	0.372121	2.692	-1.82685	-1.61899	2.36881	0.150525	0.308697	1.26784	-1.38127	0.59104	4.14105	-0.480333	2.96147	3.06594	0.0505455	6.74503	4.01	2.195	4.148
81	1.17746	1.88197	5.18617	2.16333	1.15528	-0.136	1.48008	1.09115	2.97112	1.50482	2.2347	1.73639	1.40043	0.669	0.373788	0.612818	0.226414	1.09784	0.268	0.492424	2.17812	0.911455	0.54802	1.001	0.226333	-3.16356	-1.31865	-0.814	1.68629	-1.42319	0.286677	2.487	-2.24912	-1.25588	2.03294	0.11999	0.659495	1.15928	-1.59582	0.132354	3.6758	-0.738212	2.87822	3.08948	-0.229758	6.35908	4.069	2.208	4.317
82	0.985573	1.86437	4.79664	2.21955	1.24282	-0.585	1.13291	0.858273	3.19609	1.138	1.80991	1.59582	1.21764	0.429	0.214273	0.362364	-0.150364	0.851545	0.016	0.216364	1.81864	0.391273	0.290727	0.859	-0.226364	-3.64227	-1.49164	-1.3	1.40191	-1.70945	0.115636	2.171	-2.70864	-0.994636	1.58145	0.0733636	0.896909	0.902455	-1.86355	-0.297273	3.056	-0.972818	2.68	3.003	-0.581364	5.76773	3.893	2.062	4.275
83	0.674978	1.84141	4.20277	2.12146	1.16839	-1.107	0.649404	0.517444	3.16587	0.669596	1.17797	1.346	0.897556	0.074	-0.0395455	-0.0193636	-0.584889	0.544525	-0.373	-0.081202	1.40936	-0.147455	-0.0612121	0.588	-0.758061	-4.13141	-1.72348	-1.857	0.970586	-1.99585	-0.12802	1.729	-3.17212	-0.831687	1.02223	-0.00623232	1.02024	0.510717	-2.1727	-0.672515	2.30741	-1.15289	2.35141	2.78397	-0.988909	5.02245	3.45	1.773	4.003
84	0.262446	1.80072	3.40813	1.86274	0.91402	-1.704	0.048404	0.0904343	2.86214	0.14098	0.363717	0.994667	0.463404	-0.378	-0.384697	-0.495636	-0.994626	0.228899	-0.892	-0.394111	0.930717	-0.646545	-0.481424	0.184	-1.31794	-4.54311	-2.01541	-2.457	0.41899	-2.23888	-0.429828	1.163	-3.57939	-0.751687	0.381939	-0.120293	1.03161	0.0273838	-2.50652	-0.960313	1.48208	-1.24158	1.89004	2.4087	-1.42009	4.24107	2.721	1.382	3.504
85	-0.20731	1.73004	2.46188	1.49033	0.463667	-2.353	-0.589667	-0.345061	2.31745	-0.387061	-0.56297	0.572364	-0.00439394	-0.874	-0.805909	-0.981909	-1.27724	0.000666667	-1.481	-0.719152	0.360061	-1.03	-0.899515	-0.336	-1.79145	-4.77567	-2.31682	-3.051	-0.199242	-2.39688	-0.770758	0.533	-3.84455	-0.740848	-0.278455	-0.253364	0.930515	-0.457515	-2.83009	-1.13339	0.658455	-1.2037	1.318	1.87491	-1.82855	3.58673	1.73	0.937	2.829
86	-0.654635	1.62496	1.46428	1.11261	-0.159707	-2.98	-1.13892	-0.649333	1.63665	-0.838626	-1.47424	0.161818	-0.358333	-1.304	-1.26927	-1.38791	-1.3496	-0.0362323	-2.024	-1.04704	-0.305727	-1.21327	-1.1857	-0.918	-2.03894	-4.73113	-2.52046	-3.56	-0.798273	-2.42077	-1.11525	-0.049	-3.87461	-0.785535	-0.865172	-0.372606	0.743364	-0.827596	-3.07367	-1.16916	-0.0579697	-1.01675	0.705677	1.21745	-2.17176	3.1964	0.596	0.509	2.09
87	-0.977593	1.50091	0.544111	0.849778	-0.853859	-3.443	-1.47767	-0.693051	0.989939	-1.13715	-2.19982	-0.100242	-0.441485	-1.524	-1.7143	-1.64188	-1.1882	0.164808	-2.385	-1.3604	-1.03615	-1.12727	-1.18957	-1.431	-1.95288	-4.35134	-2.51512	-3.893	-1.26737	-2.26816	-1.4113	-0.458	-3.60097	-0.868152	-1.27078	-0.428848	0.532434	-0.96803	-3.15542	-1.04775	-0.560828	-0.682121	0.16797	0.508424	-2.41509	3.10889	-0.471	0.183	1.445
88	-1.08938	1.39352	-0.172606	0.776697	-1.44821	-3.612	-1.5287	-0.430485	0.537212	-1.231	-2.59652	-0.0827273	-0.190394	-1.452	-2.05582	-1.70027	-0.827879	0.573121	-2.46	-1.64076	-1.77106	-0.743455	-0.838939	-1.688	-1.53455	-3.65464	-2.23867	-3.98	-1.50715	-1.91591	-1.60648	-0.609	-3.01309	-0.959758	-1.41385	-0.367091	0.367242	-0.822576	-3.01255	-0.758455	-0.778242	-0.218364	-0.174515	-0.164545	-2.53945	3.26494	-1.253	0.028	1.038
89	-0.960092	1.33897	-0.608222	0.918556	-1.77211	-3.45	-1.27978	0.101444	0.344556	-1.11544	-2.61533	0.276	0.341889	-1.126	-2.19333	-1.56033	-0.343111	1.11389	-2.225	-1.88911	-2.442	-0.088	-0.187556	-1.558	-0.888667	-2.74156	-1.70411	-3.801	-1.47022	-1.36389	-1.667	-0.483	-2.172	-1.01389	-1.27956	-0.154889	0.317222	-0.423	-2.61533	-0.307556	-0.692778	0.339778	-0.236111	-0.724	-2.54567	3.55722	-1.621	0.076	0.936
90	-0.614574	1.33976	-0.758485	1.24445	-1.72762	-3.006	-0.782071	0.824889	0.392263	-0.822212	-2.29198	0.932818	1.03329	-0.645	-2.05418	-1.26415	0.194384	1.71641	-1.739	-2.14688	-2.99868	0.762	0.623727	-1.066	-0.160424	-1.76246	-0.988485	-3.385	-1.17531	-0.641646	-1.58921	-0.112	-1.18588	-0.988646	-0.91799	0.198929	0.433495	0.147061	-1.98545	0.274111	-0.340495	0.944929	-0.020596	-1.11903	-2.46045	3.88778	-1.58	0.304	1.124
91	-0.129189	1.37832	-0.671	1.64718	-1.32355	-2.344	-0.125182	1.64164	0.636909	-0.381909	-1.70918	1.75173	1.76855	-0.108	-1.64491	-0.918909	0.731273	2.34382	-1.123	-2.47664	-3.41491	1.62755	1.44982	-0.346	0.530182	-0.850545	-0.200182	-2.792	-0.687	0.202	-1.39618	0.434	-0.166545	-0.869818	-0.415364	0.662	0.708545	0.793091	-1.20036	0.928909	0.197273	1.559	0.382455	-1.33945	-2.32145	4.20809	-1.227	0.666	1.526
92	0.403843	1.44313	-0.443374	1.94413	-0.657273	-1.536	0.567232	2.41035	1.04378	0.17099	-0.978273	2.5323	2.48671	0.458	-1.04958	-0.712758	1.20354	2.95254	-0.536	-2.96659	-3.75841	2.32536	2.20771	0.453	1.11464	-0.0861515	0.564081	-2.089	-0.084798	1.10014	-1.14421	1.061	0.798303	-0.675232	0.142636	1.20194	1.0459	1.41844	-0.369364	1.58219	0.791636	2.13771	0.853929	-1.42673	-2.16261	4.51029	-0.665	1.086	2.048
93	0.87395	1.54387	-0.241162	1.89266	0.135424	-0.651	1.11636	2.91631	1.55749	0.782869	-0.210768	2.99285	3.10715	1.053	-0.424121	-0.880424	1.49039	3.40096	-0.156	-3.70067	-4.14182	2.65627	2.84705	1.239	1.54748	0.499929	1.2438	-1.379	0.552131	1.93422	-0.940727	1.634	1.65909	-0.481061	0.687434	1.78077	1.26715	1.95462	0.390333	2.14044	1.25741	2.59299	1.29854	-1.47988	-2.0197	4.78216	0.053	1.416	2.569
94	1.13753	1.71325	-0.279455	1.27921	0.896121	0.224	1.27894	2.90803	2.06915	1.34924	0.496212	2.82518	3.429	1.556	-0.0153636	-1.59982	1.41124	3.44173	-0.198	-4.64988	-4.69221	2.47064	3.24164	1.917	1.75227	0.916061	1.76221	-0.828	1.14633	2.48988	-0.930697	1.969	2.38273	-0.450697	1.14403	2.34736	1.15391	2.37427	0.950273	2.472	1.36624	2.77515	1.62821	-1.64018	-1.95364	4.97488	0.874	1.42	2.901
95	1.04153	1.97981	-0.725374	0.0464848	1.42198	0.97	0.833586	2.21162	2.38948	1.6631	1.04108	1.81985	3.18874	1.692	-0.128636	-2.87536	0.787747	2.82996	-0.868	-5.61988	-5.46095	1.73336	3.16779	2.289	1.59618	1.16896	1.95045	-0.635	1.575	2.49586	-1.23596	1.846	2.89861	-0.778586	1.398	2.82359	0.552293	2.64402	1.16064	2.42968	0.913697	2.50323	1.72722	-2.02445	-2.05821	4.98973	1.664	1.42	2.817
96	0.461606	2.30793	-1.59948	-1.64256	1.49459	1.481	-0.294242	0.826061	2.24314	1.44194	1.31912	-0.0513333	2.1703	1.163	-0.981667	-4.50736	-0.463747	1.44841	-2.213	-6.3436	-6.36257	0.541909	2.41133	2.114	0.928242	1.19913	1.59457	-0.963	1.64965	1.74983	-1.87667	1.1	3.05861	-1.5634	1.33101	3.07401	0.373	2.66713	0.877939	1.89951	-0.172505	1.66188	1.4569	-2.65476	-2.42824	4.68227	2.234	-0.24	2.118
97	-0.63693	2.60502	-2.77615	-3.46712	0.944273	1.682	-1.96248	-1.05203	1.33148	0.460364	1.22533	-2.586	0.331152	-0.199	-2.54409	-6.19109	-2.26633	-0.619758	-4.028	-6.6307	-7.20427	-0.909455	0.880121	1.206	-0.331636	0.893788	0.55497	-1.873	1.15448	0.212848	-2.73882	-0.267	2.68018	-2.72279	0.490939	2.91767	-1.6447	2.314	0.0241818	0.860515	-1.77588	0.275061	0.703697	-3.414	-3.10791	3.88558	2.461	-1.888	0.759
98	-2.1351	2.77997	-4.05318	-5.10927	-0.282768	1.491	-3.87536	-3.10092	-0.468364	-1.28955	0.660475	-5.38712	-2.09023	-2.301	-4.52645	-7.66748	-4.38602	-3.08978	-5.966	-6.43354	-7.77852	-2.39436	-1.33319	-0.466	-2.11012	0.143141	-1.1298	-3.278	-0.0176768	-1.94707	-3.64024	-2.061	1.64879	-4.01483	-0.79197	2.21748	-3.23752	2.26638	-1.359	-0.589253	-3.63622	-1.48946	-0.555697	-4.08952	-4.05264	2.48523	2.278	-3.803	-1.086
99	-3.8701	2.74138	-5.26686	-6.39224	-2.06142	0.813	-5.72058	-5.03284	-2.94302	-3.54633	-0.432939	-8.00827	-4.62662	-4.772	-6.51167	-8.7897	-6.50805	-5.56537	-7.71	-5.82442	-7.95463	-3.71136	-3.93205	-2.708	-4.18776	-1.07348	-3.2154	-4.911	-1.76906	-4.33475	-4.39027	-3.994	-0.0177273	-5.14565	-2.56637	0.975404	-4.49925	-0.0622727	-3.11573	-2.26723	-5.42215	-3.37251	-2.20873	-4.48652	-5.13252	0.51302	1.568	-5.648	-3.13
100	-5.57637	2.54423	-6.327	-7.247	-4.114	-0.425	-7.252	-6.674	-5.615	-5.906	-1.993	-10.116	-6.835	-7.135	-8.122	-9.498	-8.34	-7.688	-9.066	-4.942	-7.711	-4.715	-6.505	-5.138	-6.261	-2.649	-5.341	-6.401	-3.833	-6.453	-4.837	-5.787	-2.153	-5.894	-4.573	-0.645	-5.426	-1.951	-5.008	-3.959	-6.835	-5.088	-4.044	-4.535	-6.179	-1.814	0.218	-7.127	-5.117
all values Left	mean	std	steps
1	8.60108	2.74492	8.956	9.479	9.636	8.271	10.184	9.759	10.481	7.979	8.42	7.103	7.698	10.256	6.711	6.138	10.185	9.921	8.787	4.767	3.304	10.282	4.677	0.26	4.588	6.386	9.105	11.446	9.828	10.012	7.343	11.285	11.314	6.873	12.237	8.437	10.13	5.389	11.796	8.4	10.913	6.193	8.054	2.972	3.874	6.703	6.738	7.97	10.868
2	6.9327	2.99133	7.38294	7.55076	7.98584	6.409	7.97357	8.14866	9.04268	6.185	6.63011	4.75979	5.69382	8.71564	4.43809	4.42152	8.63531	8.631	7.09753	2.53189	1.43055	8.85052	2.92307	-1.684	2.70325	4.54578	7.37023	9.89433	8.34307	8.46098	5.596	10.2195	10.096	5.19363	10.966	6.7056	8.65128	3.8419	10.6017	6.76452	9.28219	4.56462	6.57218	1.1171	2.02685	5.13249	4.94697	6.29846	9.09366
3	5.04442	3.16649	5.57387	5.40373	6.04076	4.34614	5.4722	6.31078	7.32609	4.144	4.64303	2.16982	3.47097	6.97683	1.94559	2.5717	6.76137	7.059	5.15654	0.0765253	-0.455121	7.11196	1.12525	-3.51756	0.833788	2.59778	5.40721	8.03014	6.67545	6.62976	3.709	8.86276	8.60983	3.43653	9.40688	4.74224	6.94113	2.24874	9.07656	5.01918	7.41926	2.89128	4.95945	-0.741475	0.0621212	3.41603	2.96148	4.37839	6.94372
4	3.01174	3.25325	3.61603	3.16661	3.83955	2.18133	2.855	4.29658	5.39427	1.956	2.57382	-0.508364	1.14018	5.11709	-0.623394	0.657152	4.62579	5.247	3.05418	-2.50236	-2.28755	5.12364	-0.647455	-5.19067	-0.940636	0.631212	3.31585	5.90703	4.89188	4.58315	1.78	7.24236	6.86906	1.66933	7.615	2.64864	5.0447	0.649909	7.23912	3.21636	5.45791	1.21967	3.27764	-2.5387	-1.92515	1.62373	0.887	2.35352	4.503
5	0.927407	3.25454	1.61918	0.972687	1.46321	0.025	0.314354	2.18231	3.34864	-0.262	0.54801	-3.12893	-1.19782	3.22105	-3.1301	-1.23432	2.35217	3.264	0.879939	-5.11443	-4.04082	2.98881	-2.33976	-6.67222	-2.56739	-1.29349	1.21455	3.62556	3.07297	2.42826	-0.097	5.42018	4.9034	-0.0752424	5.70414	0.557586	3.05342	-0.943606	5.15834	1.39024	3.52911	-0.415535	1.59427	-4.2372	-3.84186	-0.176444	-1.17103	0.400646	1.90929
6	-1.1201	3.19474	-0.321172	-1.0734	-0.983051	-2.03415	-1.98479	0.0696869	1.2967	-2.407	-1.34441	-5.59668	-3.47915	1.34959	-5.47167	-3.03705	0.0868687	1.208	-1.29468	-7.68245	-5.72518	0.820737	-3.91898	-7.914	-4.03743	-3.1523	-0.812808	1.30928	1.26994	0.281212	-1.869	3.50118	2.78218	-1.80482	3.80962	-1.39919	1.07231	-2.50439	2.95731	-0.452939	1.71736	-1.9916	-0.0408182	-5.77782	-5.62434	-1.93935	-3.15297	-1.33323	-0.690283
7	-3.06437	3.10501	-2.15909	-2.90436	-3.3973	-3.96518	-3.94406	-1.94724	-0.673636	-4.419	-3.06876	-7.86664	-5.66818	-0.476636	-7.59039	-4.73261	-2.06679	-0.812	-3.41691	-10.1302	-7.337	-1.30382	-5.36545	-8.84533	-5.32576	-4.93791	-2.72712	-0.935061	-0.507303	-1.7793	-3.544	1.60264	0.621455	-3.48661	2.01552	-3.14376	-0.818879	-3.91464	0.777697	-2.30136	0.100515	-3.44409	-1.60036	-7.02782	-7.22179	-3.65245	-5.04909	-2.7737	-3.17564
8	-4.85385	2.99621	-3.90474	-4.45452	-5.68237	-5.79197	-5.47374	-3.80642	-2.51319	-6.294	-4.65847	-9.85728	-7.69982	-2.26464	-9.45866	-6.33648	-4.06846	-2.72	-5.42274	-12.3238	-8.79361	-3.36645	-6.63855	-9.39978	-6.34384	-6.57383	-4.53002	-3.0339	-2.27368	-3.72699	-5.118	-0.182424	-1.46562	-4.98188	0.311333	-4.67375	-2.5889	-4.98937	-1.25533	-4.07352	-1.18674	-4.63456	-3.07709	-7.83734	-8.53452	-5.3149	-6.85406	-3.88128	-5.45952
9	-6.4269	2.85297	-5.55948	-5.61031	-7.75784	-7.50301	-6.48195	-5.50101	-4.16894	-8.012	-6.16097	-11.3701	-9.404	-3.95272	-11.0021	-7.8421	-5.89889	-4.509	-7.20095	-14.053	-9.92697	-5.36492	-7.64967	-9.553	-6.98954	-7.88219	-6.19702	-4.9509	-3.98843	-5.53605	-6.466	-1.82673	-3.40627	-6.11371	-1.34137	-5.99894	-4.26565	-5.60414	-3.08161	-5.60206	-1.99392	-5.41863	-4.46491	-8.12766	-9.42302	-6.88282	-8.49197	-4.6051	-7.45676
10	-7.69664	2.6702	-7.03691	-6.26309	-9.556	-8.96927	-6.94373	-7.04573	-5.53391	-9.452	-7.53773	-12.1827	-10.5579	-5.35836	-12.0595	-9.133	-7.47436	-6.208	-8.60155	-15.1175	-10.5878	-7.22055	-8.28018	-9.329	-7.21509	-8.69518	-7.60191	-6.66518	-5.47836	-7.10164	-7.406	-3.38318	-5.17836	-6.77291	-2.88964	-7.04145	-5.85827	-5.76273	-4.70036	-6.70164	-2.25818	-5.73327	-5.72273	-7.91355	-9.80573	-8.237	-9.80591	-4.92691	-9.02191
11	-8.57055	2.49309	-8.18034	-6.39114	-10.9677	-10.0154	-6.92958	-8.37522	-6.48946	-10.435	-8.65836	-12.194	-11.0417	-6.29897	-12.488	-10.014	-8.63719	-7.776	-9.49852	-15.4289	-10.7307	-8.76096	-8.45009	-8.753	-7.0444	-8.96558	-8.5711	-8.11181	-6.53003	-8.2514	-7.838	-4.87918	-6.78888	-6.94783	-4.21227	-7.67301	-7.25622	-5.56654	-6.07645	-7.26303	-2.03958	-5.61123	-6.74755	-7.28248	-9.70575	-9.21931	-10.6369	-4.89261	-10.0017
12	-8.99219	2.40312	-8.87244	-6.06411	-11.8573	-10.5313	-6.55878	-9.34567	-6.98833	-10.844	-9.40844	-11.4698	-10.89	-6.71778	-12.2667	-10.3671	-9.26933	-9.055	-9.85156	-15.0299	-10.404	-9.814	-8.14978	-7.94678	-6.54956	-8.76756	-9.018	-9.17378	-7.03822	-8.86144	-7.788	-6.214	-8.18711	-6.70367	-5.23656	-7.83322	-8.27178	-5.14356	-7.09722	-7.293	-1.47256	-5.13622	-7.423	-6.35678	-9.22256	-9.71489	-10.9143	-4.57022	-10.3544
13	-8.96714	2.4406	-9.10158	-5.39703	-12.1751	-10.5162	-5.94873	-9.83791	-7.068	-10.677	-9.76706	-10.197	-10.2396	-6.68509	-11.4965	-10.2096	-9.36158	-9.884	-9.70973	-14.0476	-9.70045	-10.2863	-7.53448	-6.96567	-5.81997	-8.2303	-8.97782	-9.75218	-7.04352	-8.91542	-7.361	-7.22218	-9.22239	-6.14036	-5.97106	-7.56524	-8.78285	-4.59709	-7.66142	-6.88536	-0.701091	-4.40091	-7.66573	-5.25567	-8.46448	-9.70506	-10.6772	-4.00597	-10.1754
14	-8.55786	2.56301	-8.94382	-4.49654	-11.9862	-10.0553	-5.18328	-9.83994	-6.80792	-10.021	-9.7959	-8.60463	-9.25345	-6.33485	-10.3348	-9.65431	-8.9962	-10.186	-9.15545	-12.638	-8.72312	-10.1861	-6.70243	-5.86	-4.94025	-7.47721	-8.55975	-9.8316	-6.6694	-8.49292	-6.684	-7.78776	-9.74359	-5.36387	-6.46355	-6.9654	-8.79395	-4.0003	-7.76447	-6.1713	0.156232	-3.48836	-7.57464	-4.08126	-7.52451	-9.24902	-10.0303	-3.22771	-9.60709
15	-7.85816	2.6987	-8.50913	-3.44494	-11.4172	-9.27609	-4.32085	-9.42499	-6.29835	-9.003	-9.58126	-6.90094	-8.07339	-5.79547	-8.94084	-8.84292	-8.29741	-9.981	-8.31973	-10.9502	-7.56239	-9.60033	-5.73315	-4.676	-3.97742	-6.59956	-7.88498	-9.48365	-6.05391	-7.73295	-5.862	-7.89048	-9.71432	-4.46958	-6.77056	-6.14092	-8.40598	-3.39837	-7.48678	-5.28594	1.00615	-2.46716	-7.23845	-2.92065	-6.46458	-8.44125	-9.09221	-2.26344	-8.77064
16	-6.96515	2.80157	-7.90206	-2.30021	-10.59	-8.30797	-3.41097	-8.69948	-5.61264	-7.749	-9.18733	-5.24112	-6.80727	-5.15573	-7.45442	-7.88812	-7.38873	-9.348	-7.31085	-9.11473	-6.29773	-8.65552	-4.69	-3.45933	-2.97852	-5.65915	-7.05594	-8.82527	-5.31127	-6.77561	-4.973	-7.59018	-9.22279	-3.53073	-6.92979	-5.1913	-7.76106	-2.81309	-6.93909	-4.35545	1.77685	-1.39512	-6.73891	-1.84709	-5.33015	-7.36048	-7.96555	-1.15136	-7.74303
17	-5.96476	2.857	-7.2017	-1.10928	-9.59614	-7.25725	-2.50049	-7.76983	-4.80479	-6.373	-8.65263	-3.72443	-5.52479	-4.47294	-5.98271	-6.86521	-6.36485	-8.395	-6.20584	-7.2512	-5.00176	-7.4806	-3.62737	-2.25533	-1.98201	-4.69741	-6.14792	-7.9733	-4.53067	-5.72394	-4.078	-6.98576	-8.41322	-2.59439	-6.951	-4.21126	-6.99194	-2.25636	-6.22156	-3.48655	2.4177	-0.324	-6.13327	-0.915727	-4.16571	-6.10511	-6.73218	0.0597576	-6.57139
18	-4.92674	2.86666	-6.46007	0.0775051	-8.4957	-6.19774	-1.63288	-6.72943	-3.91543	-4.975	-7.99892	-2.40705	-4.2637	-3.7921	-4.5954	-5.82365	-5.29498	-7.239	-5.07043	-5.46734	-3.73727	-6.19714	-2.59515	-1.10578	-1.02977	-3.74899	-5.21238	-7.01828	-3.77522	-4.65106	-3.213	-6.18882	-7.41707	-1.68887	-6.84498	-3.27334	-6.19624	-1.73656	-5.41631	-2.75945	2.89561	0.695434	-5.45464	-0.154768	-3.01999	-4.75696	-5.45848	1.30906	-5.29247
19	-3.90498	2.83755	-5.70955	1.20691	-7.33491	-5.17455	-0.850455	-5.65291	-2.98418	-3.645	-7.23536	-1.31236	-3.04636	-3.16145	-3.33573	-4.791	-4.23191	-5.995	-3.96173	-3.85509	-2.55745	-4.91364	-1.63891	-0.048	-0.160182	-2.85027	-4.28318	-6.02345	-3.085	-3.62018	-2.399	-5.31445	-6.33864	-0.83	-6.60209	-2.42018	-5.428	-1.25673	-4.59709	-2.206	3.19982	1.61936	-4.72264	0.439455	-1.93018	-3.397	-4.20127	2.52791	-3.947
20	-2.94	2.7774	-4.97446	2.23401	-6.1503	-4.21628	-0.188515	-4.60415	-2.05321	-2.448	-6.37601	-0.436263	-1.893	-2.62743	-2.22411	-3.78891	-3.21802	-4.759	-2.92776	-2.47877	-1.50715	-3.71555	-0.797374	0.863111	0.594303	-2.02841	-3.38597	-5.04186	-2.48141	-2.68714	-1.647	-4.45764	-5.25745	-0.0287677	-6.233	-1.67501	-4.70345	-0.813505	-3.81799	-1.80767	3.33697	2.42181	-3.95191	0.892424	-0.925535	-2.09851	-3.01248	3.65201	-2.58288
21	-2.06001	2.69438	-4.2779	3.12795	-4.9736	-3.33716	0.324657	-3.63041	-1.1612	-1.422	-5.44365	0.244687	-0.828576	-2.22966	-1.26553	-2.838	-2.28549	-3.604	-2.00709	-1.36881	-0.617697	-2.65989	-0.100657	1.61789	1.21242	-1.30065	-2.53736	-4.11777	-1.97967	-1.88726	-0.96	-3.67521	-4.22831	0.705091	-5.75961	-1.05196	-4.01857	-0.400061	-3.11205	-1.53642	3.32342	3.0988	-3.15664	1.22502	-0.0253939	-0.918525	-1.94133	4.6352	-1.25168
22	-1.28298	2.59563	-3.64076	3.87315	-3.83109	-2.53779	0.676758	-2.76124	-0.344394	-0.587	-4.46124	0.767818	0.119182	-1.99633	-0.45997	-1.95497	-1.45821	-2.578	-1.2267	-0.537848	0.0970909	-1.77945	0.417667	2.20233	1.6793	-0.67697	-1.74564	-3.2857	-1.59036	-1.23267	-0.341	-2.99227	-3.285	1.35355	-5.20755	-0.563879	-3.36315	-0.0134848	-2.50221	-1.35855	3.18103	3.64803	-2.35664	1.43936	0.760667	0.107939	-1.03455	5.45027	-0.000909091
23	-0.62763	2.49934	-3.067	4.46522	-2.74722	-1.80767	0.823	-2.007	0.365222	0.064	-3.45122	1.17067	0.925	-1.94922	0.194333	-1.15756	-0.754556	-1.706	-0.597333	0.0483333	0.638	-1.082	0.764667	2.60967	1.997	-0.163	-1.023	-2.571	-1.31656	-0.722667	0.208	-2.41633	-2.44067	1.892	-4.60533	-0.216222	-2.725	0.343444	-2.00267	-1.24033	2.93011	4.07589	-1.573	1.52567	1.428	0.966	-0.333	6.08711	1.12967
24	-0.065819	2.38382	-2.55204	4.90751	-1.7447	-1.13649	0.864818	-1.3666	0.943525	0.551	-2.43322	1.47841	1.57115	-2.08996	0.708414	-0.461747	-0.18297	-1.001	-0.110727	0.424364	1.01564	-0.555202	0.951606	2.84656	2.16463	0.237949	-0.387222	-1.98464	-1.14524	-0.356182	0.691	-1.94509	-1.69871	2.30419	-3.98667	0.00345455	-2.09471	0.665495	-1.62296	-1.15794	2.58883	4.38993	-0.823909	1.46766	1.97426	1.65496	0.140879	6.54718	2.10678
25	0.376779	2.28782	-2.0897	5.21173	-0.842788	-0.519879	0.846576	-0.824091	1.37958	0.897	-1.43018	1.70279	2.04927	-2.39667	1.10385	0.126697	0.255697	-0.459	0.254273	0.631333	1.24345	-0.174606	1.0007	2.93067	2.18291	0.527515	0.143485	-1.52194	-1.0553	-0.131061	1.105	-1.57236	-1.05845	2.58639	-3.37812	0.121152	-1.47655	0.939818	-1.35558	-1.10564	2.17512	4.59542	-0.11	1.25382	2.39903	2.18488	0.397909	6.82952	2.90267
26	0.712635	2.20706	-1.67354	5.39188	-0.0524444	0.0361212	0.659838	-0.361212	1.67309	1.122	-0.471343	1.83995	2.3577	-2.82874	1.40158	0.607758	0.56403	-0.064	0.516242	0.702707	1.3397	0.0908889	0.936808	2.88533	2.06081	0.707859	0.554222	-1.17169	-1.028	-0.0455758	1.441	-1.28706	-0.52696	2.74548	-2.8017	0.167495	-0.887687	1.14416	-1.18823	-1.09573	1.71061	4.69304	0.556364	0.868061	2.70305	2.57495	0.475242	6.92402	3.49743
27	0.944641	2.14556	-1.29766	5.454	0.622768	0.515404	0.385798	0.0400202	1.83265	1.239	0.416596	1.87402	2.49012	-3.3271	1.60956	0.984263	0.744899	0.203	0.677525	0.657677	1.324	0.269414	0.784657	2.73444	1.81194	0.784606	0.835929	-0.922081	-1.04848	-0.0982929	1.684	-1.08318	-0.116606	2.79558	-2.27578	0.175677	-0.349899	1.25459	-1.11295	-1.147	1.21915	4.67728	1.15136	0.306646	2.88877	2.84768	0.422788	6.81803	3.87992
28	1.07271	2.10349	-0.959182	5.38809	1.18164	0.894455	0.0353636	0.386636	1.87327	1.253	1.22436	1.78755	2.43127	-3.82127	1.733	1.25555	0.807091	0.366	0.735909	0.495182	1.21091	0.375364	0.567273	2.498	1.44818	0.769636	0.986545	-0.753545	-1.10355	-0.284545	1.82	-0.963182	0.169455	2.74764	-1.81273	0.165091	0.119364	1.24764	-1.11818	-1.27309	0.719727	4.54264	1.65336	-0.413	2.962	3.02009	0.280364	6.49936	4.04218
29	1.09373	2.07918	-0.656354	5.17001	1.62319	1.14447	-0.38998	0.674313	1.81074	1.166	1.93561	1.57027	2.16709	-4.2521	1.7793	1.4111	0.758646	0.447	0.675687	0.208434	1.01103	0.405182	0.305737	2.18867	0.985838	0.669354	1.01229	-0.653737	-1.19	-0.595657	1.843	-0.92803	0.332667	2.60296	-1.42465	0.141465	0.503626	1.1028	-1.19681	-1.47036	0.228313	4.28225	2.04564	-1.26642	2.92954	3.1006	0.0678182	5.96399	3.96944
30	1.00441	2.06921	-0.401949	4.76992	1.94505	1.24177	-0.890818	0.891283	1.65136	0.971	2.52765	1.22744	1.69064	-4.58716	1.74834	1.43649	0.598697	0.465	0.485545	-0.187939	0.735152	0.342404	0.0203131	1.835	0.451071	0.475616	0.917808	-0.61698	-1.31443	-1.01527	1.736	-0.980364	0.384848	2.35613	-1.12485	0.106525	0.787677	0.814869	-1.33994	-1.71024	-0.235192	3.88368	2.31727	-2.19506	2.78756	3.08201	-0.218606	5.24582	3.63346
31	0.804395	2.06809	-0.225182	4.16494	2.145	1.16709	-1.46882	1.0233	1.38552	0.661	2.96555	0.776485	1.00373	-4.81373	1.62521	1.32427	0.321424	0.423	0.16697	-0.638667	0.409455	0.168727	-0.280848	1.433	-0.111515	0.181394	0.694758	-0.644303	-1.48594	-1.51942	1.477	-1.12255	0.334758	1.99688	-0.917848	0.0499394	0.964394	0.402939	-1.54491	-1.95573	-0.642455	3.336	2.46727	-3.10518	2.52133	2.95533	-0.581364	4.44612	3.00818
32	0.502487	2.06354	-0.155758	3.36081	2.21561	0.900646	-2.11044	1.05779	0.989717	0.243	3.19512	0.253828	0.139697	-4.90292	1.397	1.07322	-0.0675354	0.307	-0.254939	-1.0461	0.102667	-0.129384	-0.596778	0.964778	-0.636343	-0.204424	0.33499	-0.73896	-1.71594	-2.08124	1.064	-1.34642	0.191253	1.51746	-0.794313	-0.0444949	1.03479	-0.0797374	-1.80597	-2.18197	-0.95496	2.64766	2.50636	-3.90148	2.12166	2.69638	-1.00282	3.72752	2.10037
33	0.124676	2.035	-0.205374	2.40986	2.1404	0.424778	-2.75833	0.97702	0.453737	-0.229	3.17007	-0.281808	-0.817697	-4.80607	1.06856	0.694192	-0.538323	0.103	-0.725525	-1.29768	-0.0710303	-0.556485	-0.918596	0.408778	-1.036	-0.641576	-0.152162	-0.898101	-2.00617	-2.667	0.52	-1.62376	-0.0327475	0.940273	-0.741343	-0.168091	0.997515	-0.539535	-2.11186	-2.371	-1.13869	1.85584	2.44791	-4.50037	1.59692	2.28875	-1.44715	3.25325	0.996909
34	-0.279648	1.96076	-0.362667	1.41433	1.91133	-0.232333	-3.28867	0.765667	-0.180667	-0.612	2.87133	-0.755333	-1.722	-4.488	0.664	0.235667	-1.01733	-0.191	-1.17	-1.31667	-0.008	-1.08833	-1.23067	-0.241	-1.212	-1.03333	-0.724	-1.112	-2.308	-3.22067	-0.105	-1.916	-0.322333	0.339	-0.747667	-0.298	0.859667	-0.862333	-2.44633	-2.495	-1.16633	1.025	2.297	-4.83167	0.995	1.74	-1.868	3.09833	-0.115333
35	-0.640484	1.83412	-0.584364	0.503556	1.56422	-0.949323	-3.55908	0.440899	-0.807444	-0.744	2.3303	-1.08752	-2.37906	-3.93497	0.248242	-0.188333	-1.37956	-0.567	-1.51286	-1.09713	0.31103	-1.65103	-1.51753	-0.960333	-1.08798	-1.22494	-1.27036	-1.37487	-2.51559	-3.66427	-0.727	-2.17682	-0.659566	-0.177071	-0.800646	-0.396242	0.661818	-0.947303	-2.77875	-2.49312	-1.01413	0.246212	2.03973	-4.85801	0.413071	1.09176	-2.21515	3.21892	-1.00813
36	-0.882573	1.68737	-0.793505	-0.198566	1.19152	-1.53128	-3.49745	0.0743838	-1.2931	-0.55	1.65038	-1.21967	-2.66482	-3.17679	-0.0568081	-0.419848	-1.49855	-1.005	-1.69472	-0.692404	0.809485	-2.12975	-1.77499	-1.69389	-0.641495	-1.08516	-1.61272	-1.69198	-2.51721	-3.91848	-1.231	-2.36821	-1.01374	-0.502232	-0.884121	-0.413485	0.464071	-0.756808	-3.04344	-2.31724	-0.671121	-0.371616	1.69736	-4.592	-0.028303	0.412566	-2.45145	3.50465	-1.5132
37	-0.947673	1.58128	-0.886636	-0.618727	0.906	-1.79764	-3.12709	-0.213091	-1.527	-0.057	1.00109	-1.13791	-2.56491	-2.30055	-0.119273	-0.340818	-1.33345	-1.464	-1.68355	-0.176364	1.39918	-2.40545	-2.02155	-2.373	0.082	-0.595091	-1.59345	-2.06264	-2.249	-3.93118	-1.508	-2.44309	-1.33409	-0.574636	-0.969818	-0.299727	0.331909	-0.331364	-3.15482	-1.94609	-0.149455	-0.733273	1.30409	-4.09418	-0.223455	-0.222182	-2.55782	3.843	-1.59118
38	-0.81441	1.55714	-0.779313	-0.755606	0.788566	-1.66251	-2.51117	-0.300465	-1.45538	0.656	0.543596	-0.86903	-2.13921	-1.42902	0.139788	0.0539192	-0.946232	-1.877	-1.48525	0.384424	2.02358	-2.40066	-2.30054	-2.925	0.972273	0.144162	-1.19024	-2.46163	-1.72172	-3.69595	-1.501	-2.35442	-1.56368	-0.389313	-1.01566	-0.0359192	0.326919	0.246152	-3.04465	-1.40991	0.504556	-0.789929	0.887727	-3.47004	-0.134626	-0.747636	-2.53888	4.17231	-1.31614
39	-0.506789	1.6022	-0.456646	-0.659333	0.873283	-1.1642	-1.72372	-0.131636	-1.09502	1.492	0.34599	-0.445545	-1.48518	-0.688475	0.707364	0.672687	-0.438879	-2.158	-1.14423	0.929192	2.66624	-2.11209	-2.67665	-3.35411	1.85926	0.977818	-0.513273	-2.84006	-1.01076	-3.24723	-1.224	-2.07409	-1.66045	0.0148485	-0.987414	0.358869	0.487768	0.883455	-2.67731	-0.758394	1.21214	-0.550919	0.426091	-2.86336	0.185465	-1.1218	-2.43064	4.48293	-0.795566
40	-0.0874061	1.67678	0.0294545	-0.431303	1.14427	-0.425636	-0.838727	0.275212	-0.516212	2.315	0.389576	0.0978485	-0.721727	-0.192242	1.47639	1.39197	0.11497	-2.211	-0.808303	1.38118	3.23664	-1.60833	-3.234	-3.70567	2.52839	1.78539	0.283515	-3.14673	-0.223879	-2.64288	-0.742	-1.59336	-1.61255	0.567	-0.874303	0.852667	0.786121	1.49067	-2.06764	-0.0477273	1.88003	-0.0755152	-0.153909	-2.43833	0.628697	-1.33618	-2.27618	4.76512	-0.099303
41	0.351512	1.75938	0.610061	-0.240505	1.52036	0.399394	0.0560707	0.857434	0.175071	2.905	0.630848	0.708929	0.0408788	-0.0641616	2.27316	2.12146	0.698404	-1.986	-0.689283	1.57488	3.50803	-1.01034	-4.06467	-4.075	2.72874	2.50523	1.08815	-3.36456	0.541596	-1.95274	-0.137	-0.931061	-1.43861	1.17097	-0.69204	1.4123	1.1142	2.0071	-1.28892	0.667121	2.37156	0.53501	-0.936273	-2.34487	1.08935	-1.42418	-2.11048	4.97074	0.716434
42	0.694127	1.86815	1.22811	-0.300061	1.8498	1.11729	0.841899	1.52513	0.827717	2.985	1.03489	1.28735	0.703606	-0.436071	2.85868	2.79497	1.26131	-1.517	-1.01069	1.25746	3.20527	-0.470747	-5.0722	-4.57989	2.28601	3.05149	1.80058	-3.53791	1.22404	-1.28438	0.509	-0.131667	-1.19058	1.69153	-0.504303	1.99665	1.29279	2.40594	-0.451182	1.32648	2.51067	1.10836	-1.93791	-2.6688	1.47729	-1.46632	-1.97703	4.99682	1.52834
43	0.820596	2.04552	1.79688	-0.769061	1.92094	1.49224	1.40358	2.16903	1.22191	2.35	1.54703	1.6333	1.16009	-1.36555	2.94258	3.276	1.6137	-0.9	-1.88903	0.264576	2.14345	-0.162364	-5.95927	-5.29267	1.2493	3.24027	2.23264	-3.76533	1.74752	-0.798758	1.119	0.747818	-0.971273	1.95036	-0.44597	2.54945	1.11845	2.64806	0.325333	1.83918	2.13424	1.41552	-3.03227	-3.39233	1.68952	-1.5867	-1.96127	4.68982	2.14764
44	0.604561	2.31197	2.13156	-1.65979	1.52102	1.30105	1.65561	2.679	1.11005	0.98	2.05941	1.4643	1.30233	-2.72699	2.2841	3.32886	1.46223	-0.296	-3.25403	-1.39304	0.326848	-0.28598	-6.49993	-6.17511	-0.185263	2.84021	2.13698	-4.1611	1.94609	-0.678071	1.57	1.61533	-0.92801	1.74804	-0.68496	2.97114	0.466232	2.63368	0.909949	2.06942	1.17546	1.2176	-3.95282	-4.3957	1.59689	-1.91474	-2.17679	3.87137	2.43119
45	-0.0247037	2.61837	1.97511	-2.84211	0.541667	0.411333	1.51222	2.92833	0.332222	-0.925	2.38433	0.541333	1.02433	-4.22756	0.789556	2.70967	0.557667	0.047	-4.87767	-3.49711	-2.02267	-1.01744	-6.59156	-7.06033	-1.75289	1.69067	1.30689	-4.78522	1.60678	-1.06411	1.669	2.30067	-1.19511	0.948111	-1.32611	3.08889	0.373	2.314	1.15067	1.867	-0.282556	0.382667	-4.461	-5.50044	1.07311	-2.489	-2.70867	2.42344	2.29833
46	-1.12438	2.84612	1.104	-4.11591	-0.941	-1.13818	0.874636	2.74636	-1.07764	-3.021	2.24791	-1.16545	0.239909	-5.582	-1.436	1.28573	-1.15445	-0.16	-6.48618	-5.70909	-4.532	-2.378	-6.24782	-7.727	-3.20545	-0.206909	-0.314	-5.55727	0.587455	-2.00073	1.19	2.55145	-1.81	-0.430091	-2.33445	2.72709	-1.78882	2.09973	0.898909	1.12664	-2.03709	-1.03182	-4.44282	-6.52409	0.0525455	-3.20536	-3.55518	0.390545	1.63255
47	-2.57909	2.91828	-0.547232	-5.32151	-2.68053	-3.12012	-0.337465	1.95984	-2.89062	-4.999	1.35157	-3.41033	-1.06088	-6.66208	-4.08774	-0.846657	-3.44914	-1.095	-7.86546	-7.6958	-6.81661	-4.16503	-5.56261	-7.95367	-4.35815	-2.64629	-2.54947	-6.26074	-1.07865	-3.39346	0.018	2.13161	-2.66924	-2.19768	-3.53426	1.80241	-3.27906	-0.177909	0.0692828	-0.158788	-3.83434	-2.80853	-4.00982	-7.3289	-1.41497	-3.88344	-4.61118	-1.98681	0.313455
48	-4.20727	2.81845	-2.79048	-6.37043	-4.37291	-5.20075	-2.05623	0.505848	-4.79173	-6.674	-0.431455	-5.78797	-2.74518	-7.47393	-6.75506	-3.33204	-5.89383	-2.689	-8.89632	-9.22428	-8.62418	-6.05408	-4.66498	-7.77122	-5.10078	-5.25831	-5.01527	-6.67776	-3.15301	-4.98625	-1.748	0.93603	-3.58661	-4.08456	-4.6796	0.393162	-4.49925	-2.05736	-1.303	-1.87473	-5.45351	-4.63578	-3.25945	-7.83693	-3.16382	-4.34892	-5.70639	-4.36648	-1.61642
49	-5.82128	2.60684	-5.23606	-7.20452	-5.79264	-7.05773	-4.00385	-1.47864	-6.49418	-7.963	-2.89403	-7.93267	-4.55691	-8.03603	-9.06973	-5.71042	-8.06155	-4.645	-9.53121	-10.1884	-9.85455	-7.75109	-3.67924	-7.25233	-5.40239	-7.65173	-7.27715	-6.70809	-5.27785	-6.43288	-3.833	-0.952727	-4.36082	-5.83109	-5.55218	-1.28397	-5.39973	-4.118	-3.06345	-3.80991	-6.7393	-6.20373	-2.307	-8.03664	-4.9687	-4.5153	-6.68627	-6.45691	-3.89485
50	-7.17336	2.40723	-7.46985	-7.76762	-6.83025	-8.46585	-5.84877	-3.70271	-7.79695	-8.812	-5.563	-9.62636	-6.23182	-8.32925	-10.8099	-7.63632	-9.69735	-6.57	-9.76554	-10.5841	-10.5038	-9.0748	-2.69999	-6.50022	-5.29637	-9.54666	-9.02881	-6.37089	-7.13866	-7.45809	-5.896	-3.23903	-4.82827	-7.25212	-6.03289	-2.96118	-5.91303	-6.08658	-4.97083	-5.69948	-7.58179	-7.31298	-1.25991	-7.96237	-6.60213	-4.38885	-7.4557	-8.0976	-6.16948
51	-8.12666	2.34869	-9.19965	-8.02138	-7.43954	-9.32409	-7.38342	-5.83705	-8.60273	-9.189	-7.95271	-10.7679	-7.57379	-8.33481	-11.8922	-8.94137	-10.711	-8.122	-9.61846	-10.4787	-10.6343	-9.9282	-1.79201	-5.61444	-4.85154	-10.8058	-10.1779	-5.74811	-8.5313	-7.95191	-7.635	-5.47118	-4.90789	-8.23388	-6.11109	-4.41841	-6.02467	-7.69442	-6.7179	-7.26452	-7.92694	-7.89882	-0.190818	-7.64763	-7.87118	-4.02875	-7.96479	-9.2224	-8.13747
52	-8.63782	2.4546	-10.2946	-7.96291	-7.61321	-9.63342	-8.52452	-7.59112	-8.90715	-9.112	-9.8113	-11.3456	-8.44864	-8.05733	-12.3146	-9.57715	-11.1169	-9.11	-9.15152	-9.9817	-10.3545	-10.2929	-0.986697	-4.66933	-4.14933	-11.4103	-10.763	-4.94027	-9.35318	-7.94148	-8.859	-7.23736	-4.62812	-8.75115	-5.83964	-5.53809	-5.78058	-8.7447	-8.01879	-8.32409	-7.80879	-7.98755	0.861727	-7.13842	-8.65948	-3.50552	-8.19173	-9.80224	-9.58133
53	-8.71378	2.65655	-10.7511	-7.62868	-7.38866	-9.4593	-9.22684	-8.77355	-8.76841	-8.64	-11.103	-11.4116	-8.78355	-7.51806	-12.1359	-9.59101	-11.0047	-9.493	-8.44483	-9.21095	-9.78427	-10.2252	-0.281677	-3.70756	-3.27676	-11.4334	-10.8436	-4.02417	-9.60409	-7.51563	-9.505	-8.33433	-4.05844	-8.83916	-5.29022	-6.25775	-5.24983	-9.19763	-8.73219	-8.8713	-7.31612	-7.655	1.87882	-6.483	-8.94672	-2.87578	-8.14318	-9.86558	-10.4047
54	-8.38874	2.85249	-10.6535	-7.07201	-6.83524	-8.89977	-9.47774	-9.32719	-8.27633	-7.852	-11.8383	-11.0355	-8.57694	-6.75556	-11.4623	-9.11353	-10.4978	-9.338	-7.56053	-8.27014	-9.03039	-9.80561	0.333141	-2.74678	-2.32007	-11.004	-10.4895	-3.04266	-9.35686	-6.77837	-9.616	-8.75494	-3.25519	-8.567	-4.53194	-6.5334	-4.48602	-9.12521	-8.86199	-8.95967	-6.53633	-7.00049	2.84955	-5.70638	-8.77761	-2.177	-7.84358	-9.48327	-10.6255
55	-7.75254	2.99414	-10.1316	-6.35282	-6.03755	-8.05427	-9.31191	-9.30618	-7.53027	-6.841	-12.0717	-10.296	-7.892	-5.82909	-10.4219	-8.29882	-9.71409	-8.758	-6.56455	-7.24464	-8.17936	-9.11673	0.869455	-1.793	-1.35027	-10.2548	-9.79691	-2.01582	-8.72336	-5.82309	-9.292	-8.59518	-2.267	-8.00964	-3.61964	-6.38718	-3.53709	-8.63709	-8.48973	-8.66236	-5.54836	-6.12209	3.76536	-4.83318	-8.22627	-1.43682	-7.32055	-8.754	-10.3377
56	-6.88972	3.064	-9.31856	-5.52856	-5.08522	-7.00856	-8.78544	-8.82911	-6.62611	-5.7	-11.9073	-9.27578	-6.83067	-4.81056	-9.13767	-7.27644	-8.755	-7.863	-5.51189	-6.20144	-7.29133	-8.24122	1.34	-0.844556	-0.413667	-9.28944	-8.85522	-0.957444	-7.80733	-4.71878	-8.644	-7.99167	-1.13489	-7.22622	-2.59489	-5.89189	-2.46511	-7.84056	-7.72211	-8.05267	-4.43611	-5.09989	4.619	-3.89344	-7.37922	-0.68	-6.606	-7.78622	-9.66644
57	-5.87963	3.06533	-8.33294	-4.65479	-4.06368	-5.84093	-7.97231	-8.03461	-5.64588	-4.517	-11.4414	-8.06539	-5.51258	-3.76951	-7.70575	-6.14719	-7.70854	-6.756	-4.44667	-5.18922	-6.40024	-7.25394	1.75871	0.103111	0.469081	-8.18552	-7.72945	0.119283	-6.69216	-3.52265	-7.765	-7.08391	0.0908283	-6.27066	-1.49324	-5.11434	-1.33559	-6.82272	-6.67603	-7.19552	-3.28088	-3.99051	5.38718	-2.90908	-6.31882	0.0717172	-5.73145	-6.66893	-8.74222
58	-4.79153	3.01314	-7.27224	-3.77421	-3.04394	-4.62321	-6.95176	-7.04852	-4.65103	-3.369	-10.7423	-6.74864	-4.05482	-2.76394	-6.20248	-4.98573	-6.64445	-5.538	-3.40233	-4.24021	-5.52655	-6.21467	2.1407	1.05267	1.29045	-7.00527	-6.48097	1.19839	-5.45936	-2.28682	-6.737	-5.98718	1.35418	-5.19648	-0.350333	-4.10715	-0.202606	-5.66821	-5.44555	-6.15036	-2.13645	-2.82873	6.07027	-1.90239	-5.12118	0.801212	-4.72636	-5.48185	-7.67703
59	-3.68166	2.9251	-6.20192	-2.91657	-2.07578	-3.41362	-5.8	-5.96514	-3.68439	-2.304	-9.86358	-5.39416	-2.56479	-1.83352	-4.70279	-3.84553	-5.60963	-4.302	-2.40522	-3.38051	-4.68703	-5.17336	2.502	1.999	2.04855	-5.80206	-5.18278	2.2586	-4.19454	-1.04971	-5.631	-4.77364	2.6066	-4.06222	0.796848	-2.93903	0.896586	-4.44419	-4.09605	-4.97045	-1.04088	-1.64432	6.67555	-0.895576	-3.86804	1.49655	-3.62842	-4.29643	-6.55054
60	-2.59406	2.81841	-5.16844	-2.09953	-1.18941	-2.25343	-4.58435	-4.84729	-2.77304	-1.349	-8.85872	-4.05588	-1.13224	-0.995596	-3.27456	-2.76937	-4.63876	-3.116	-1.47917	-2.62422	-3.89673	-4.16837	2.85844	2.93367	2.73919	-4.62251	-3.90546	3.28074	-2.97386	0.162556	-4.504	-3.48455	3.81152	-2.92463	1.91444	-1.69692	1.94646	-3.19366	-2.68207	-3.704	-0.0236667	-0.467879	7.21791	0.0881717	-2.63147	2.16174	-2.48379	-3.16294	-5.41762
61	-1.56205	2.70798	-4.21006	-1.32961	-0.400848	-1.1707	-3.35658	-3.74164	-1.9293	-0.514	-7.77973	-2.77515	0.180909	-0.245091	-1.97294	-1.78897	-3.75694	-2.021	-0.646	-1.97667	-3.16745	-3.22688	3.22433	3.846	3.35921	-3.50652	-2.7097	4.25473	-1.85927	1.32555	-3.388	-2.16136	4.94306	-1.83376	2.97221	-0.449667	2.929	-1.95291	-1.25391	-2.40164	0.900758	0.665818	7.715	1.02973	-1.45867	2.8037	-1.337	-2.10785	-4.31518
62	-0.60957	2.60578	-3.34598	-0.605364	0.288121	-0.183646	-2.15322	-2.67912	-1.15573	0.209	-6.68584	-1.58416	1.33709	0.436737	-0.837333	-0.925758	-2.97759	-1.036	0.0716768	-1.42838	-2.5027	-2.36657	3.60615	4.72222	3.90754	-2.48498	-1.63985	5.17763	-0.890475	2.41561	-2.311	-0.861303	5.98581	-0.822343	3.9449	0.751737	3.81361	-0.76302	0.142545	-1.11688	1.73733	1.71863	8.17864	1.91346	-0.381636	3.42196	-0.227909	-1.14757	-3.26941
63	0.244811	2.51704	-2.57733	0.0752727	0.885929	0.69198	-1.00379	-1.68116	-0.449475	0.843	-5.63053	-0.508566	2.315	1.0709	0.114727	-0.192646	-2.30684	-0.177	0.665475	-0.963293	-1.90052	-1.59892	4.00461	5.54533	4.39095	-1.57594	-0.720263	6.04707	-0.0792828	3.41523	-1.3	0.364212	6.92984	0.093202	4.81386	1.8518	4.58897	0.33897	1.4662	0.102545	2.49424	2.65497	8.61355	2.72395	0.574263	4.01372	0.810152	-0.287404	-2.30052
64	1.00614	2.45295	-1.89618	0.717091	1.40991	1.44709	0.0684545	-0.766455	0.195273	1.417	-4.64882	0.441636	3.10609	1.67291	0.890273	0.411909	-1.73991	0.542	1.13473	-0.558818	-1.35727	-0.924091	4.42045	6.3	4.81782	-0.781091	0.0444545	6.85818	0.576273	4.31355	-0.373	1.47518	7.769	0.904091	5.56855	2.814	5.257	1.32173	2.68	1.21591	3.18345	3.44327	9.01927	3.44991	1.39691	4.57364	1.75227	0.472	-1.42191
65	1.67143	2.40517	-1.28382	1.32643	1.88527	2.08805	1.04946	0.0468384	0.786455	1.956	-3.75484	1.26696	3.73388	2.25061	1.51807	0.907141	-1.25421	1.116	1.50983	-0.181303	-0.860485	-0.334313	4.85707	6.97111	5.19893	-0.0817273	0.673182	7.60232	1.0976	5.10398	0.46	2.44282	8.50301	1.61059	6.2124	3.63273	5.82483	2.16792	3.75504	2.19055	3.82381	4.06596	9.39218	4.08887	2.08913	5.09304	2.57912	1.13206	-0.634141
66	2.25158	2.37003	-0.715889	1.91194	2.33826	2.63746	1.93852	0.746737	1.3333	2.479	-2.93992	1.97921	4.24515	2.80586	2.04009	1.3234	-0.817242	1.559	1.81644	0.203323	-0.388364	0.18599	5.31473	7.57456	5.55751	0.555586	1.20436	8.26957	1.53263	5.78845	1.204	3.26021	9.13998	2.22787	6.75731	4.32358	6.29851	2.87264	4.6778	3.00536	4.44088	4.53201	9.72845	4.64533	2.66418	5.5629	3.28142	1.70153	0.0707172
67	2.77257	2.33784	-0.162333	2.47767	2.79233	3.12933	2.75367	1.33767	1.84133	3.005	-2.179	2.60067	4.69	3.33667	2.49767	1.697	-0.396333	1.559	2.08167	0.623	0.08	0.658667	5.78833	8.123	5.92567	1.167	1.684	8.85567	1.94367	6.37833	1.874	3.948	9.68933	2.78433	7.22433	4.91667	6.685	3.446	5.45467	3.662	5.05033	4.86433	10.023	5.12667	3.14767	5.98033	3.871	2.19833	0.709333
68	3.26117	2.29943	0.407111	3.02808	3.103	3.59727	3.52568	1.84314	2.32024	3.552	-1.44859	3.15289	5.12045	3.84197	2.93063	2.06199	0.0363939	2.222	2.33218	1.09664	0.562909	1.11496	6.26627	8.63078	6.31086	1.78064	2.15204	9.36385	2.38339	6.89288	2.495	4.53342	10.1558	3.31257	7.63965	5.44078	6.99704	3.90563	6.11083	4.17867	5.64616	5.09023	10.2657	5.54136	3.569	6.35007	4.37815	2.64962	1.31105
69	3.72758	2.25482	1.00756	3.56631	3.41519	4.06055	4.28742	2.29579	2.78461	4.127	-0.72999	3.65678	5.58094	4.3252	3.37572	2.44276	0.497768	2.5	2.59046	1.63639	1.06836	1.58587	6.7299	9.11167	6.69809	2.40897	2.63588	9.79723	2.88507	7.35432	3.09	5.05591	10.5401	3.83856	8.02736	5.91571	7.2516	4.27719	6.67768	4.60218	6.21358	5.24393	10.4569	5.89859	3.95818	6.67822	4.83552	3.08356	1.90613
70	4.19249	2.19705	1.64376	4.08636	4.26121	4.52412	5.06745	2.7317	3.24461	4.723	-0.00842424	4.13461	6.09382	4.795	3.85612	2.85015	0.989	2.795	2.87697	2.2437	1.59727	2.08779	7.15876	9.577	7.06564	3.04988	3.15003	10.1512	3.4627	7.77733	3.673	5.54673	10.836	4.37152	8.39488	6.35227	7.46564	4.59103	7.1803	4.971	6.74103	5.36276	10.5907	6.20709	4.34461	6.97091	5.26673	3.52255	2.51609
71	4.66025	2.12771	2.31952	4.57907	4.79077	4.9878	5.88035	3.18372	3.70538	5.32	0.719626	4.60243	6.64903	5.2553	4.37521	3.28611	1.50738	3.124	3.20528	2.90687	2.14703	2.62367	7.53723	10.035	7.40491	3.6957	3.69271	10.4224	4.10758	8.17341	4.247	6.03194	11.0378	4.90805	8.73996	6.76466	7.65613	4.8758	7.63699	5.31827	7.21815	5.4794	10.6715	6.47813	4.74064	7.23748	5.68839	3.97518	3.14708
72	5.12628	2.04703	3.03034	5.04729	5.32531	5.44782	6.72385	3.6763	4.17332	5.905	1.45851	5.06141	7.21712	5.70356	4.9256	3.74562	2.04799	3.493	3.57782	3.60478	2.71152	3.18861	7.85938	10.4903	7.72467	4.33644	4.25045	10.617	4.78701	8.54573	4.811	6.52382	11.1436	5.44159	9.058	7.16209	7.83658	5.1446	8.06282	5.6593	7.63544	5.61526	10.7085	6.72225	5.14494	7.48561	6.11348	4.43656	3.79081
73	5.58827	1.95787	3.76291	5.50573	5.84891	5.89755	7.58127	4.22018	4.654	6.471	2.21655	5.50336	7.76955	6.14073	5.48927	4.21709	2.59882	3.897	3.98955	4.31209	3.28191	3.77236	8.13164	10.941	8.03618	4.96036	4.80373	10.752	5.45873	8.89091	5.364	7.00764	11.1686	5.96555	9.34273	7.53536	8.01955	5.40336	8.45964	5.99364	7.99564	5.78318	10.7148	6.94964	5.56318	7.72009	6.54573	4.89945	4.43773
74	6.04269	1.86466	4.50249	5.96644	6.35016	6.32983	8.42502	4.81121	5.14531	7.011	2.99607	5.92432	8.284	6.57138	6.04608	4.68935	3.13807	4.328	4.4287	5.00532	3.84518	4.3643	8.36318	11.3766	8.34696	5.5558	5.3357	10.8461	6.09295	9.20573	5.9	7.46155	11.1453	6.4723	9.59834	7.87571	8.22497	5.66592	8.81303	6.31891	8.31358	5.99066	10.7095	7.16752	6.00023	7.96182	6.97997	5.35719	5.07877
75	6.48744	1.77274	5.23393	6.43544	6.82919	6.74252	9.22568	5.43816	5.64077	7.524	3.79226	6.33101	8.74764	7.00068	6.57943	5.15285	3.65597	4.77	4.88102	5.66817	4.39452	4.95756	8.56535	11.7857	8.66955	6.12038	5.84156	10.9249	6.66535	9.49241	6.411	7.86809	11.1103	6.95492	9.84062	8.17631	8.4677	5.94802	9.11509	6.63039	8.60362	6.23611	10.7127	7.3864	6.45217	8.22048	7.41591	5.80377	5.70643
76	6.9227	1.68602	5.95009	6.91742	7.29691	7.1373	9.95985	6.08412	6.13818	8.017	4.59927	6.73297	9.15936	7.42845	7.08145	5.59603	4.15673	5.208	5.33694	6.29152	4.93027	5.545	8.74873	12.1597	9.0173	6.65509	6.32812	11.0113	7.15461	9.76094	6.892	8.21282	11.0958	7.41018	10.0836	8.43536	8.74739	6.25942	9.36682	6.91927	8.88109	6.51658	10.738	7.61479	6.91173	8.49648	7.84645	6.2403	6.31488
77	7.35057	1.60586	6.64609	7.41476	7.76937	7.52237	10.6079	6.7244	6.63709	8.495	5.39675	7.13868	9.52791	7.86033	7.54853	6.01882	4.65216	5.643	5.79286	6.87309	5.45776	6.11771	8.9208	12.4927	9.38813	7.15868	6.80922	11.1199	7.55659	10.0235	7.349	8.49512	11.1254	7.83994	10.3327	8.65826	9.05664	6.60392	9.56304	7.17727	9.15922	6.83415	10.7911	7.85897	7.37157	8.78402	8.26182	6.6743	6.90147
78	7.77465	1.53194	7.31756	7.92567	8.25667	7.91144	11.1569	7.33533	7.13556	8.961	6.16967	7.55778	9.86167	8.30067	7.99156	6.44322	5.16111	6.085	6.24722	7.41644	5.986	6.66767	9.08533	12.7833	9.77033	7.63367	7.30233	11.2569	7.89422	10.2906	7.789	8.73	11.2104	8.24533	10.5882	8.84711	9.38967	6.98422	9.70744	7.40333	9.44533	7.18544	10.872	8.125	7.82833	9.07822	8.654	7.11244	7.46456
79	8.19532	1.46711	7.96273	8.44809	8.76236	8.32091	11.6063	7.90764	7.63121	9.42	6.91018	8.00021	10.1708	8.75176	8.42285	6.89391	5.69867	6.54	6.7027	7.9317	6.52309	7.19118	9.24361	13.0347	10.1486	8.08952	7.82039	11.4164	8.2007	10.5685	8.209	8.93745	11.3522	8.62312	10.8486	9.00915	9.74282	7.40164	9.82321	7.60727	9.74127	7.56724	10.9756	8.41055	8.27845	9.37467	9.02209	7.5607	8.00324
80	8.62248	1.40159	8.58616	8.9792	9.28388	8.76176	11.9655	8.44175	8.11897	9.874	7.61121	8.47029	10.4691	9.21407	8.85294	7.37782	6.26146	7.004	7.16108	8.42807	7.06964	7.69121	9.39613	13.2516	10.5178	8.53992	8.36639	11.5939	8.49962	10.8564	8.603	9.12912	11.5364	8.97278	11.1142	9.15768	10.1147	7.84688	9.93665	7.8073	10.0436	7.9787	11.0834	8.71055	8.7227	9.66614	9.3667	8.02456	8.51919
81	9.05063	1.33992	9.18596	9.50935	9.81229	9.23749	12.2505	8.93811	8.58952	10.315	8.26823	8.96292	10.766	9.68841	9.29052	7.88327	6.83237	7.48	7.62175	8.90472	7.6183	8.17032	9.53547	13.4378	10.8748	8.98975	8.93698	11.7805	8.80408	11.1449	8.965	9.31209	11.7391	9.30036	11.3854	9.30592	10.5059	8.30018	10.0657	8.02179	10.3501	8.42021	11.1828	9.01205	9.15972	9.94388	9.68897	8.5053	9.01453
82	9.46405	1.2832	9.75473	10.0245	10.335	9.74418	12.4785	9.39509	9.03545	10.726	8.87309	9.46791	11.0675	10.1701	9.73564	8.39073	7.38936	7.968	8.08045	9.35227	8.16018	8.62373	9.65764	13.596	11.2191	9.43427	9.52345	11.9656	9.11791	11.4219	9.286	9.49491	11.9385	9.5	11.66	9.46964	10.9118	8.74591	10.2261	8.26745	10.6633	8.89082	11.2642	9.30318	9.582	10.2008	9.99018	8.99364	9.48882
83	9.86634	1.23663	10.2834	10.5108	10.8273	10.268	12.6659	9.81145	9.44925	11.098	9.41956	9.96875	11.373	10.6463	10.1763	8.88289	7.91888	8.457	8.53114	9.75732	8.68709	9.0434	9.75945	13.7311	11.5491	9.8602	10.1115	12.1451	9.43782	11.6812	9.571	9.68024	12.1278	9.71705	11.9302	9.66462	11.3187	9.18383	10.4265	8.56364	10.9815	9.38847	11.3213	9.57389	9.97888	10.4314	10.2645	9.46735	9.9347
84	10.2542	1.19207	10.7568	10.9587	11.2684	10.7896	12.8245	10.1786	9.81766	11.425	9.90155	10.4453	11.6718	11.0984	10.5922	9.34411	8.40875	8.938	8.96453	10.1128	9.18794	9.42727	9.84361	13.8444	11.8598	10.2528	10.6812	12.3219	9.76189	11.9223	9.83	9.87652	12.3042	10.2361	12.1897	9.90019	11.7074	9.61758	10.6716	8.92436	11.2981	9.90502	11.3485	9.81257	10.3395	10.6305	10.4992	9.90743	10.3449
85	10.6045	1.14993	11.1628	11.3666	11.6468	11.2904	12.9591	10.4872	10.1404	11.71	10.3176	10.8836	11.9481	11.5102	10.9601	9.76658	8.85594	9.403	9.36642	10.4148	9.65182	9.78306	9.91615	13.9353	12.1485	10.608	11.2145	12.4979	10.095	12.1511	10.078	10.0974	12.4633	10.5576	12.4465	10.1818	12.0587	10.0431	10.9548	9.35145	11.6078	10.4335	11.3445	10.0081	10.6544	10.7947	10.6833	10.3055	10.7142
86	10.925	1.10788	11.5079	11.7363	11.9655	11.7601	13.0788	10.7363	10.4282	11.97	10.6725	11.2804	12.1964	11.8715	11.2656	10.1518	9.26715	9.847	9.72504	10.6672	10.0786	10.1243	9.9853	14.0042	12.4112	10.9317	11.6989	12.6662	10.4439	12.3728	10.325	10.3513	12.6095	10.8967	12.7127	10.5156	12.3541	10.4571	11.2638	9.82997	11.9048	10.9657	11.3135	10.1557	10.9262	10.9276	10.8196	10.6688	11.043
87	11.223	1.06449	11.8156	12.0715	12.2382	12.2068	13.1958	10.9394	10.703	12.223	10.9838	11.6377	12.4322	12.1833	11.5137	10.5169	9.65497	10.269	10.0378	10.8756	10.4821	10.4619	10.0557	14.0473	12.6482	11.2374	12.135	12.8151	10.817	12.5903	10.57	10.6426	12.7535	11.2447	12.9906	10.902	12.5822	10.8622	11.5913	10.3492	12.1858	11.5023	11.2617	10.2571	11.1621	11.0411	10.9288	11.0155	11.3382
88	11.5109	1.02024	12.1178	12.3765	12.4883	12.6432	13.3199	11.1311	10.985	12.491	11.2798	11.9664	12.6805	12.4524	11.7146	10.883	10.0328	10.667	10.3081	11.0442	10.8798	10.7992	10.1236	14.056	12.8595	11.5451	12.5395	12.9329	11.2211	12.8068	10.827	10.977	12.896	11.5884	13.2638	11.3302	12.733	11.2661	11.9305	10.8956	12.4585	12.0461	11.1935	10.3183	11.3718	11.1571	11.0392	11.3721	11.6059
89	11.7994	0.97726	12.4402	12.6563	12.7364	13.0869	13.4519	11.3584	11.2892	12.782	11.5897	12.2771	12.9623	12.6876	11.8722	11.2701	10.4158	11.044	10.549	11.173	11.281	11.124	10.1762	14.016	13.0386	11.8766	12.9342	13.0042	11.6527	13.016	11.127	11.357	13.0254	11.9217	13.487	11.7876	12.8029	11.6717	12.2739	11.454	12.7369	12.5986	11.109	10.3468	11.5639	11.2903	11.176	11.7629	11.85
90	12.0896	0.940171	12.8014	12.9131	12.9895	13.5392	13.5847	11.6483	11.6117	13.076	11.9284	12.5682	13.2852	12.8928	11.9879	11.6843	10.8113	11.408	10.7655	11.2538	11.6848	11.4097	10.1933	13.9071	13.169	12.2394	13.3336	13.0036	12.0991	13.1995	11.472	11.7763	13.1288	12.2348	13.5204	12.2561	12.7885	12.0796	12.6057	12.0142	13.0326	13.1524	10.999	10.3471	11.7381	11.4368	11.3495	12.1992	12.0624
91	12.3732	0.928406	13.1916	13.1443	13.2357	13.9775	13.6961	11.998	11.9288	13.338	12.2833	12.8238	13.6291	13.0612	12.0563	12.1105	11.2155	11.764	10.946	11.2647	12.0801	11.6211	10.1267	13.708	13.2247	12.6133	13.7321	12.8977	12.5333	13.3262	11.839	12.2165	13.1875	12.5077	13.8209	12.7095	12.6855	12.4815	12.8945	12.5605	13.3424	13.6886	10.8514	10.3126	11.8808	11.5788	11.5475	12.6743	12.2118
92	12.6176	0.950722	13.5745	13.3362	13.4437	14.3673	13.7536	12.3839	12.2033	13.524	12.6151	13.0164	13.9437	13.1734	12.0592	12.5194	11.6077	12.101	11.0629	11.1725	12.4435	11.7214	9.93414	13.3747	13.1759	12.9585	14.1057	12.6541	12.9227	13.3605	12.197	12.6507	13.1746	12.7114	13.8415	13.1141	12.4821	12.8605	13.0997	13.0619	13.6462	14.1834	10.6385	10.2218	11.9699	11.6867	11.7378	13.1605	12.2503
93	12.7876	1.02785	13.8931	13.4713	13.5656	14.668	13.7215	12.7616	12.3942	13.592	12.8682	13.1145	14.1734	13.2006	11.9661	12.8735	11.9568	12.384	11.0792	10.9383	12.7451	11.6723	9.57111	12.8982	12.9972	13.2257	14.4207	12.2458	13.2328	13.269	12.518	13.0396	13.0594	12.8164	13.7259	13.4312	12.1611	13.1999	13.1767	13.4811	13.9155	14.6151	10.3263	10.0475	11.9717	11.7235	11.8773	13.6036	12.1182
94	12.8413	1.16914	14.0869	13.5208	13.5489	14.8394	13.5559	13.0783	12.4561	13.504	12.9798	13.0803	14.2757	13.0968	11.7429	13.1338	12.2234	12.572	10.9539	10.5221	12.9505	11.4308	8.99476	12.2613	12.6674	13.365	14.6414	11.6544	13.4304	13.026	12.768	13.342	12.8137	12.7922	13.4469	13.6186	11.7018	13.4701	13.0777	13.7817	14.1137	14.9608	9.88209	9.76306	11.8455	11.6482	11.9225	13.941	11.7647
95	12.7352	1.37228	14.0923	13.4451	13.3397	14.8349	13.2113	13.2689	12.3483	13.231	12.8811	12.8699	14.2092	12.8061	11.3577	13.2544	12.3624	12.616	10.6431	9.88959	13.0286	10.9583	8.17216	11.4467	12.1612	13.3204	14.7262	10.8656	13.4736	12.6102	12.922	13.5184	12.4049	12.6028	12.978	13.6366	11.0948	13.6342	12.7613	13.9254	14.207	15.186	9.27164	9.3372	11.5487	11.4162	11.8331	14.1127	11.1418
96	12.4268	1.62865	13.8435	13.1944	12.8909	14.6055	12.6474	13.2655	12.0312	12.748	12.5007	12.4398	13.9349	12.2699	10.7862	13.188	12.3345	12.465	10.0978	9.02254	12.9438	10.2304	7.08132	10.4396	11.4507	13.0418	14.6264	9.86495	13.3197	12.0024	12.959	13.5296	11.7948	12.2132	12.3032	13.4558	10.328	13.6616	12.1962	13.8685	14.1626	15.2452	8.45891	8.72921	11.0434	10.9842	11.5627	14.068	10.2074
97	11.8767	1.92676	13.29	12.7223	12.1694	14.0915	11.8298	13.0109	11.4641	12.035	11.7757	11.7427	13.4181	11.4305	9.99791	12.8834	12.1042	12.063	9.26821	7.91891	12.6636	9.23536	5.71279	9.23533	10.5178	12.4893	14.2901	8.64224	12.9293	11.1808	12.85	13.3416	10.9479	11.5935	11.4185	13.0443	9.38203	13.5228	11.3549	13.5692	13.9485	15.0922	7.41573	7.89558	10.3106	10.3163	11.072	13.7577	8.93139
98	11.0595	2.25995	12.3961	11.987	11.1625	13.2177	10.7475	12.471	10.6114	11.084	10.6546	10.7289	12.6335	10.2341	8.96187	12.2949	11.6424	11.345	8.11374	6.58406	12.1518	7.96901	4.07908	7.84222	9.35704	11.645	13.6712	7.20219	12.264	10.1324	12.555	12.9219	9.84584	10.7161	10.3192	12.3672	8.23586	13.1868	10.2216	12.991	13.5368	14.6938	6.135	6.8086	9.34556	9.38854	10.3286	13.1409	7.30713
99	9.95405	2.6086	11.1287	10.9617	9.86276	11.9223	9.41067	11.6315	9.45296	9.882	9.0987	9.37801	11.5765	8.65784	7.667	11.4	10.9232	10.259	6.61182	5.03303	11.37	6.43672	2.23059	6.28044	7.97356	10.5136	12.7328	5.57198	11.2984	8.85091	12.042	12.2482	8.48078	9.54752	9.00255	11.3965	6.89373	12.62	8.79908	12.1088	12.9106	14.0274	4.63655	5.46309	8.14528	8.1942	9.3043	12.1848	5.35393
100	8.55966	2.9509	9.479	9.636	8.271	10.184	7.836	10.481	7.979	8.42	7.103	7.698	10.256	6.711	6.138	10.185	9.921	8.787	4.767	3.304	10.282	4.677	0.26	4.588	6.386	9.105	11.446	3.814	10.012	7.343	11.285	11.314	6.873	8.069	7.488	10.13	5.389	11.796	7.107	10.913	12.054	13.077	2.972	3.874	6.703	6.738	7.97	10.868	3.117
[truncated: 58 more columns]

## Sheet: Rotation LHipFlex A1ComfZ
all values Right	mean	std	steps
1	-5.95227	2.29058	-4.812	-1.431	-2.515	-8.205	-9.144	-2.935	-3.675	-6.551	-3.633	-4.788	-4.35	-6.388	-7.636	-9.568	-9.053	-7.692	-5.904	-6.053	-6.072	1.279	-3.387	-4.612	-2.308	-5.509	-9.062	-7.022	-4.263	-10.203	-5.896	-7.85	-5.514	-11.122	-7.843	-7.99	-6.969	-6.818	-8.081	-9.845	-6.929	-7.376	-5.166	-5.294	-5.329	-5.413	-3.642	-8.487	-2.648
2	-6.12205	2.32651	-4.98053	-1.43808	-3.01111	-8.553	-9.19495	-3.75019	-3.67393	-7.03428	-3.78813	-5.71864	-4.41668	-6.35	-8.13336	-9.75588	-8.69268	-8.06144	-5.942	-6.28923	-6.47295	1.37991	-3.47714	-4.601	-2.52688	-5.25131	-8.85328	-6.911	-4.12342	-10.363	-5.58319	-8.389	-5.55667	-11.3998	-7.91551	-7.82489	-6.93259	-6.90115	-8.31755	-9.1752	-6.88247	-6.87709	-5.49069	-5.294	-5.75548	-5.11073	-3.906	-8.963	-2.05
3	-6.07439	2.38505	-4.95329	-1.2421	-3.27283	-8.516	-8.95994	-4.33508	-3.58839	-7.25978	-3.8447	-6.64821	-4.38262	-6.128	-8.37312	-9.95518	-8.25774	-8.31691	-5.812	-6.4433	-6.53077	1.60027	-3.40031	-4.331	-2.57791	-4.79211	-8.4592	-6.674	-3.89273	-10.1898	-5.03258	-8.818	-5.44058	-11.2875	-7.86998	-7.44719	-6.68265	-6.89416	-8.18452	-8.23608	-6.524	-6.20966	-5.70466	-5.08733	-5.93327	-4.61726	-3.878	-9.101	-1.368
4	-5.87039	2.47443	-4.82142	-0.84097	-3.24479	-8.192	-8.47842	-4.62767	-3.41058	-7.34627	-3.88797	-7.38518	-4.26024	-5.796	-8.42882	-10.1095	-7.68909	-8.48476	-5.571	-6.48112	-6.20503	1.95536	-3.12739	-3.919	-2.39155	-4.23848	-7.95664	-6.424	-3.62036	-9.78394	-4.36245	-9.043	-5.21845	-10.795	-7.682	-6.98742	-6.3083	-6.76503	-7.78918	-7.17176	-5.80945	-5.45515	-5.79821	-4.76309	-5.84273	-4.04861	-3.686	-8.909	-0.591
5	-5.50719	2.58078	-4.631	-0.231677	-2.89594	-7.679	-7.77607	-4.5779	-3.08359	-7.35136	-3.93448	-7.73985	-4.02853	-5.368	-8.31367	-10.1198	-6.9202	-8.53602	-5.217	-6.3422	-5.49167	2.47382	-2.62467	-3.455	-1.92552	-3.67271	-7.41217	-6.218	-3.32316	-9.23832	-3.64256	-8.971	-4.91139	-9.99937	-7.30508	-6.54324	-5.89562	-6.47888	-7.25203	-6.11042	-4.7418	-4.63649	-5.73095	-4.39191	-5.46421	-3.47465	-3.441	-8.47	0.341
6	-4.99184	2.71851	-4.37047	0.586758	-2.22593	-7.048	-6.84408	-4.16026	-2.5319	-7.25167	-3.92566	-7.60785	-3.62964	-4.803	-7.99397	-9.87773	-5.89914	-8.40794	-4.711	-5.96053	-4.41801	3.18673	-1.86461	-2.979	-1.16482	-3.11717	-6.87328	-6.055	-2.97488	-8.60786	-2.86975	-8.544	-4.50715	-9.00952	-6.69944	-6.14662	-5.49358	-6.00839	-6.66215	-5.12843	-3.35238	-3.71237	-5.446	-4.00645	-4.78088	-2.91198	-3.195	-7.897	1.501
7	-4.30466	2.89971	-3.97391	1.61452	-1.25558	-6.323	-5.64752	-3.37845	-1.68324	-6.96912	-3.74915	-6.98682	-2.9843	-4.023	-7.41045	-9.29773	-4.59982	-8.02248	-4	-5.28539	-3.02958	4.11945	-0.83403	-2.465	-0.116	-2.52042	-6.349	-5.873	-2.51267	-7.88673	-1.9893	-7.747	-3.96255	-7.92685	-5.84761	-5.75512	-5.10788	-5.33676	-6.03973	-4.22348	-1.69133	-2.61288	-4.89742	-3.61055	-3.78464	-2.33112	-2.939	-7.29	2.925
8	-3.40147	3.12236	-3.34775	2.85497	-0.0222323	-5.473	-4.15918	-2.25357	-0.495111	-6.41391	-3.28979	-5.93942	-2.03361	-2.953	-6.51342	-8.33582	-3.02413	-7.31905	-3.041	-4.29317	-1.37735	5.28327	0.468111	-1.834	1.20142	-1.78832	-5.79605	-5.572	-1.86323	-7.00843	-0.93603	-6.592	-3.22412	-6.80702	-4.74819	-5.26124	-4.69515	-4.45399	-5.33139	-3.32701	0.179495	-1.28767	-4.06753	-3.17673	-2.47724	-1.66807	-2.623	-6.705	4.596
9	-2.26396	3.37671	-2.40707	4.31477	1.42894	-4.441	-2.37206	-0.824909	1.03015	-5.5112	-2.47112	-4.55439	-0.760879	-1.552	-5.28312	-6.98727	-1.19855	-6.26305	-1.816	-2.98856	0.488667	6.67073	2.02421	-1.004	2.75579	-0.828202	-5.12251	-5.051	-0.961152	-5.8894	0.333919	-5.112	-2.24339	-5.63991	-3.40707	-4.54353	-4.17644	-3.35131	-4.43921	-2.33854	2.18966	0.273192	-2.96188	-2.63606	-0.873394	-0.857263	-2.169	-6.132	6.463
10	-0.872788	3.633	-1.11245	5.99273	3.04882	-3.189	-0.306	0.860455	2.85464	-4.23091	-1.27218	-2.92391	0.814091	0.179	-3.72527	-5.28282	0.835636	-4.85309	-0.325	-1.39855	2.51964	8.25636	3.799	0.077	4.50573	0.420909	-4.23036	-4.231	0.232182	-4.46836	1.83809	-3.353	-0.989818	-4.35873	-1.83655	-3.51318	-3.46627	-2.02364	-3.27291	-1.17591	4.27382	2.05927	-1.58727	-1.91	0.995545	0.151455	-1.499	-5.493	8.451
11	0.766157	3.8588	0.524293	7.87293	4.79208	-1.71	1.99557	2.74823	4.91806	-2.58636	0.277939	-1.1313	2.64672	2.194	-1.87242	-3.28173	3.03141	-3.11405	1.414	0.434192	4.67182	10.0021	5.73415	1.424	6.40703	1.98266	-3.04735	-3.073	1.72305	-2.72348	3.56876	-1.37	0.53997	-2.89724	-0.0601414	-2.12557	-2.50423	-0.486788	-1.77721	0.202818	6.3793	4.04725	0.0414141	-0.949424	3.08476	1.38442	-0.561	-4.679	10.481
12	2.62561	4.02787	2.45856	9.91344	6.62178	-0.024	4.48022	4.78456	7.14378	-0.620222	2.112	0.752667	4.67944	4.422	0.224	-1.06067	5.335	-1.09344	3.372	2.45411	6.904	11.873	7.763	3.018	8.41833	3.83678	-1.541	-1.577	3.49311	-0.671889	5.50389	0.767	2.31833	-1.21478	1.88822	-0.385556	-1.27633	1.22222	0.0513333	1.801	8.46344	6.204	1.89889	0.274333	5.33567	2.84589	0.662	-3.594	12.465
13	4.66181	4.12449	4.62918	12.049	8.50555	1.844	7.08761	6.91209	9.44624	1.6117	4.1437	2.66764	6.84809	6.783	2.50182	1.29636	7.69264	1.1427	5.497	4.60006	9.1623	13.8366	9.8217	4.822	10.5025	5.93994	0.276727	0.224	5.49036	1.63524	7.60273	2.987	4.29809	0.700394	3.96755	1.65958	0.19603	3.06197	2.17455	3.59676	10.4931	8.48767	3.94227	1.77627	7.67709	4.52409	2.16	-2.195	14.312
14	6.81878	4.14404	6.96713	14.2119	10.417	3.86	9.75645	9.07997	11.7459	4.04396	6.28339	4.57485	9.09551	9.199	4.89109	3.70703	10.0476	3.51764	7.728	6.81623	11.418	15.8502	11.8598	6.786	12.6295	8.23337	2.351	2.271	7.6439	4.13032	9.80962	5.224	6.42682	2.82264	6.13556	3.93142	1.87159	4.98815	4.53303	5.56069	12.4499	10.8486	6.10177	3.5473	10.0421	6.39338	3.908	-0.482	15.954
15	9.03333	4.08957	9.39549	16.3392	12.3402	5.977	12.4307	11.2436	13.9822	6.60754	8.45218	6.46721	11.3765	11.609	7.33212	6.09945	12.3531	5.95748	10.005	9.04978	13.6507	17.8896	13.8469	8.852	14.7821	10.6479	4.60496	4.494	9.87756	6.7382	12.0643	7.422	8.65121	5.09864	8.3507	6.33623	3.69605	6.96389	7.06121	7.66335	14.3321	13.2373	8.30551	5.55855	12.3795	8.4143	5.87	1.515	17.367
16	11.3044	4.00631	11.8472	18.3915	14.2722	8.141	15.0615	13.3745	16.1182	9.23582	10.5914	8.36336	13.6555	13.971	9.77527	8.41573	14.5745	8.40403	12.271	11.2623	15.8507	19.9399	15.7723	10.969	16.9465	13.1101	6.95436	6.819	12.1317	9.38342	14.3165	9.552	10.9225	7.46352	10.5793	8.78191	5.616	8.95755	9.68864	9.86621	16.1501	15.6018	10.4928	7.76455	14.6561	10.5395	7.995	3.74	18.554
17	13.5409	3.87877	14.2702	20.352	16.2186	10.308	17.6113	15.4654	18.137	11.878	12.6601	10.2942	15.913	16.256	12.183	10.553	16.6912	10.8206	14.48	13.4258	18.0157	21.9839	17.6397	13.095	19.1099	15.5578	9.32567	9.178	14.365	12.0086	16.5197	11.611	13.2031	9.8484	12.7958	11.1913	7.58562	10.9507	12.3479	12.1147	17.9202	17.8938	12.6237	10.1105	16.8554	12.7227	10.222	6.124	19.54
18	15.7165	3.75878	16.6335	22.2076	18.1821	12.45	20.0516	17.5272	20.0389	14.4957	14.6424	12.2853	18.129	18.46	14.5357	10.553	18.6916	13.1871	16.614	15.5213	20.1427	24.0007	19.4601	15.193	21.2461	17.9397	11.6583	11.517	16.5454	14.5788	18.6359	13.611	15.4639	12.1966	14.9826	13.5142	9.56629	12.9243	14.9762	14.3484	19.6527	20.0783	14.6787	12.5396	18.9756	14.925	12.501	8.593	20.458
19	17.8436	3.58482	18.9234	23.9479	19.595	14.55	22.3579	19.5713	21.8305	17.0655	16.5427	14.3491	20.2866	20.591	16.8252	14.4657	20.5696	15.4909	18.671	17.5368	22.223	25.9689	21.241	17.239	23.3259	20.2159	13.905	13.796	18.6467	17.0675	20.6366	15.565	17.6765	14.4725	17.1202	15.7204	11.5294	14.8565	17.5135	16.5143	21.3527	22.1395	16.6571	15.0036	21.0204	17.1185	14.788	11.082	21.515
20	19.9127	3.42925	21.1327	25.56	20.5401	16.601	24.508	21.5961	23.5164	19.5691	18.3757	16.4801	22.3668	22.653	19.042	16.5328	22.3222	17.7281	20.656	19.4661	24.2416	27.8703	22.9851	19.218	25.3249	22.3611	16.0357	15.995	20.651	19.4579	22.5016	17.48	19.8102	16.6567	19.1901	17.7924	13.4551	16.7219	19.9119	18.5711	23.0192	24.0728	18.5744	17.4673	22.9888	19.2828	17.051	13.544	22.756
21	21.9383	3.29416	23.2584	27.0319	24.0397	18.595	26.4857	23.5857	25.0951	21.9849	20.1549	18.648	24.3474	24.643	21.1689	18.3172	23.949	19.892	22.569	21.3082	26.1726	29.6906	24.6851	21.122	27.221	24.3634	18.0396	18.105	22.5474	21.7412	24.219	19.354	21.8386	18.7358	21.1736	19.7304	15.3357	18.499	22.1429	20.4891	24.6447	25.8738	20.4514	19.9006	24.8697	21.3943	19.273	15.956	24.104
22	23.8374	3.14124	25.2973	28.3675	25.9066	20.525	28.2819	25.5096	26.5673	24.2868	21.8851	20.8049	26.206	26.556	23.1856	20.0297	25.4524	21.9701	24.4	23.0618	27.9788	31.4173	26.3268	22.943	29.0021	26.2221	19.9178	20.121	24.3285	23.9084	25.7833	21.176	23.7443	20.6983	23.0521	21.55	17.1691	20.1714	24.1946	22.255	26.2111	27.5478	22.3	22.2754	26.6495	23.4303	21.436	18.3	25.493
23	25.6332	2.98546	27.2423	29.5937	27.667	22.378	29.8927	27.3313	27.931	26.4513	23.5642	22.8987	27.9261	28.378	25.068	21.6773	26.837	23.9448	26.134	24.722	29.6523	33.04	27.8943	24.676	30.6643	27.9404	21.6784	22.04	25.9914	25.9454	27.1974	22.938	25.5193	22.5357	24.8139	23.2712	18.95	21.7329	26.0677	23.8726	27.7021	29.1058	24.1222	24.5667	28.3037	25.3693	23.514	20.562	26.86
24	27.3135	2.82931	29.0809	30.7329	29.2865	24.139	31.3194	29.0136	29.1799	28.4543	25.1817	24.8822	29.4947	30.086	26.7936	23.2647	28.1097	25.798	27.755	26.2855	31.1824	34.5282	29.3744	26.315	32.204	29.5202	23.3354	23.856	27.5389	27.843	28.469	24.63	27.1641	24.242	26.4531	24.9122	20.6698	23.1927	27.774	25.3534	29.1017	30.5601	25.908	26.7524	29.8142	27.1932	25.475	22.724	28.154
25	28.8687	2.6767	30.7981	31.7903	30.7392	25.789	32.5644	30.5255	30.3074	30.2823	26.7203	26.7202	30.9041	31.657	28.3493	24.797	29.2778	27.5168	29.247	27.7508	32.5684	35.874	30.7607	27.851	33.6204	30.9587	24.9038	25.557	28.971	29.5914	29.6119	26.243	28.6875	25.8203	27.967	26.4849	22.3182	24.5702	29.3301	26.7123	30.4008	31.9157	27.6447	28.8137	31.1838	28.8882	27.283	24.761	29.33
26	30.2935	2.53158	32.3782	32.7635	32.0116	27.313	33.6344	31.8462	31.3137	31.9313	28.1644	28.3988	32.1596	33.069	29.7321	26.2756	30.3514	29.0954	30.597	29.1131	33.815	37.0702	32.0471	29.275	34.9166	32.2507	26.3967	27.132	30.2905	31.1819	30.6449	27.764	30.105	27.2771	29.3596	28.0011	23.8918	25.8919	30.7477	27.9579	31.5932	33.1719	29.316	30.7388	32.4221	30.4466	28.912	26.653	30.363
27	31.5871	2.39832	33.8064	33.6564	33.1017	28.701	34.5413	32.9659	32.2004	33.4057	29.5044	29.9185	33.2706	34.307	30.9444	27.6959	31.3396	30.5305	31.799	30.3692	34.9301	38.1215	33.229	30.575	36.0972	33.3907	27.8231	28.574	31.5034	32.6104	31.5916	29.189	31.4312	28.6267	30.6419	29.4731	25.3981	27.1831	32.0342	29.0981	32.6825	34.3362	30.9045	32.5212	33.5283	31.8654	30.348	28.389	31.241
28	32.7534	2.28152	35.0738	34.4598	34.0254	29.948	35.2962	33.8876	32.9831	34.7197	30.7389	31.2925	34.2477	35.364	31.9985	29.0505	32.2613	31.8342	32.864	31.5289	35.9212	39.0368	34.3057	31.744	37.1655	34.3757	29.1903	29.879	32.618	33.884	32.4785	30.523	32.6801	29.8914	31.8286	30.914	26.8501	28.4636	33.1914	30.1444	33.6735	35.4128	32.3964	34.1573	34.4966	33.1464	31.591	29.963	31.961
29	33.7982	2.18573	36.1808	35.1511	34.7939	31.055	35.9105	34.6217	33.6715	35.8979	31.8738	32.5355	35.1053	36.249	32.9146	30.3328	33.1337	33.0151	33.81	32.5914	36.7942	39.8259	35.2791	32.773	38.1221	35.2106	30.5036	31.052	33.6431	35.0122	33.3284	31.775	33.8602	31.0908	32.9373	32.3313	28.2634	29.7469	34.2208	31.1065	34.5731	36.4022	33.7825	35.644	35.3265	34.2921	32.647	31.378	32.53
30	34.7285	2.11536	37.1345	35.7218	35.418	32.031	36.3929	35.1819	34.2712	36.9678	32.9167	33.6615	35.857	36.97	33.7121	31.5378	33.9696	34.082	34.655	33.5561	37.5547	40.4997	36.1546	33.657	38.9657	35.9047	31.766	32.105	34.5873	36.0085	34.1554	32.95	34.9803	32.2391	33.982	33.7175	29.6488	31.0346	35.1265	31.9941	35.389	37.3038	35.0524	36.9818	36.021	35.3142	33.529	32.646	32.963
31	35.5498	2.07741	37.9465	36.1798	35.9128	32.887	36.7459	35.5819	34.7813	37.9514	33.8771	34.6856	36.5108	37.539	34.4095	32.6626	34.7743	35.0405	35.418	34.4226	38.1993	41.0696	36.9385	34.393	39.6978	36.4686	32.9785	33.049	35.4538	36.8877	34.9613	34.05	36.0407	33.3472	34.9717	35.0562	31.0064	32.3207	35.9092	32.8168	36.1273	38.1164	36.1951	38.175	36.5874	36.2267	34.252	33.779	33.291
32	36.2674	2.07772	38.6305	36.5381	36.2913	33.64	36.9658	35.8304	35.1989	38.8624	34.7571	35.6158	37.0662	37.968	35.0139	33.7031	35.5464	35.8938	36.115	35.1896	38.7257	41.5453	37.6393	34.983	40.3231	36.9149	34.1367	33.884	36.2429	37.6632	35.7362	35.079	37.0356	34.419	35.9122	36.3238	32.3246	33.5925	36.5669	33.5768	36.7941	38.8371	37.2041	39.2331	37.0257	37.0347	34.826	34.792	33.557
33	36.8874	2.11268	39.1982	36.8131	36.5678	34.299	37.0524	35.9342	35.5341	39.706	35.5509	36.4535	37.5224	38.265	35.5251	34.6592	36.2857	36.6437	36.751	35.8547	39.1421	41.9325	38.2709	35.424	40.844	37.2599	35.2311	34.609	36.9554	38.3449	36.4636	36.057	37.9547	35.4546	36.8044	37.5009	33.5838	34.8342	37.0947	34.2715	37.3952	39.4526	38.0737	40.1575	37.3323	37.7359	35.257	35.698	33.824
34	37.4041	2.19204	39.6527	37.0283	36.7627	34.865	37.0277	35.9043	35.814	40.4753	36.2463	37.194	37.8813	38.436	35.935	35.53	36.997	37.292	37.327	36.416	39.4523	42.238	38.8463	35.72	41.262	37.523	36.2467	35.222	37.5927	38.9423	37.125	37.002	38.778	36.4453	37.6453	38.5837	34.7587	36.028	37.488	34.8973	37.937	39.9447	38.7997	40.941	37.507	38.3183	35.554	36.505	34.142
35	37.8297	2.30446	39.9952	37.2172	36.9047	35.339	36.9461	35.7733	36.0837	41.1524	36.8329	37.8341	38.158	38.502	36.2331	36.3069	37.6866	37.8411	37.844	36.8783	39.6731	42.458	39.3744	35.89	41.5748	37.715	37.1679	35.718	38.1535	39.4627	37.7005	37.909	38.778	37.3775	38.4281	39.5552	35.8217	37.1541	37.7406	35.4483	38.4256	40.2956	39.3753	41.5606	37.5662	38.7631	35.72	37.212	34.528
36	38.1821	2.4377	40.2336	37.4195	37.0325	35.729	36.8867	35.6018	36.3861	41.7167	37.3082	38.3753	38.3877	38.514	36.4356	36.9968	38.3586	38.3058	38.311	37.2639	39.8299	42.6068	39.859	35.978	41.7901	37.8359	37.9812	36.102	38.6325	39.9023	38.172	38.761	40.0246	38.234	39.1458	40.3877	36.7428	38.1915	37.8566	35.9221	38.8639	40.4924	39.7988	42.0084	37.5735	39.0607	35.761	37.816	34.965
37	38.4674	2.5594	40.3896	37.6679	37.1807	36.052	36.9193	35.4582	36.738	42.1579	37.6852	38.8349	38.6135	38.542	36.5812	37.6062	39.0113	38.7139	38.745	37.6115	39.9517	42.6888	40.2946	36.042	41.907	37.8761	38.6734	36.389	39.0208	40.2547	38.5227	39.543	40.5295	38.9948	39.7914	41.0554	37.4985	39.1195	37.8391	36.3279	39.2453	40.5303	40.0799	42.2915	37.5863	39.223	35.699	38.309	35.407
38	38.7076	2.65142	40.4972	37.9706	37.3636	36.339	37.0618	35.3953	37.1211	42.4789	37.9928	39.2375	38.8605	38.624	36.7222	38.1417	39.6299	39.0929	39.166	37.96	40.0605	42.7026	40.6648	36.128	41.9209	37.8169	39.2265	36.609	39.3032	40.5165	38.7303	40.235	40.8611	39.6372	40.3515	41.5326	38.0773	39.9141	37.6886	36.6853	39.5492	40.4059	40.2395	42.4409	37.6398	39.2816	35.588	38.691	35.801
39	38.9066	2.70166	40.5848	38.3057	37.566	36.618	37.274	35.4296	37.4877	42.6798	38.2631	39.601	39.1226	38.754	36.8869	38.6029	40.1695	39.4573	39.568	38.3277	40.1604	42.6395	40.9331	36.24	41.8152	37.6345	39.6158	36.795	39.4575	40.6874	38.7643	40.814	41.0597	40.1408	40.8022	41.7925	38.4797	40.5495	37.4016	37.0096	39.7401	40.1173	40.3019	42.4894	37.7368	39.2696	35.495	38.976	36.091
40	39.0497	2.70791	40.6582	38.6247	37.747	36.893	37.4815	35.5435	37.7785	42.7404	38.5113	39.9145	39.3598	38.883	37.0571	38.9779	40.5818	39.8	39.908	38.6852	40.2358	42.485	41.0509	36.343	41.567	37.307	39.814	36.966	39.4515	40.7686	38.5965	41.251	41.124	40.4916	41.1098	41.8165	38.7233	40.9989	36.973	37.297	39.7824	39.6683	40.2772	42.4525	37.8522	39.201	35.464	39.192	36.232
41	39.1072	2.67573	40.6954	38.8584	37.8491	37.13	37.6022	35.6891	37.9431	42.6158	38.7244	40.1405	39.5149	38.944	37.1785	39.2475	40.8131	40.0896	40.13	38.9751	40.2484	42.2208	40.9653	36.371	41.1499	36.8236	39.7943	37.113	39.248	40.7589	38.215	41.511	41.0516	40.6797	41.243	41.6099	38.8353	41.2358	36.4048	37.5202	39.6391	39.0812	40.1551	42.3201	37.9406	39.0644	35.5	39.356	36.201
42	39.0439	2.61397	40.6482	38.9495	37.8141	37.274	37.5685	35.8024	37.9659	42.2434	38.8624	40.2188	39.5344	38.877	37.1799	39.3882	40.8204	40.2797	40.17	39.1274	40.1451	41.8315	40.6336	36.262	40.5488	36.1902	39.5435	37.19	38.8177	40.6612	37.638	41.56	40.8383	40.6994	41.1762	41.2013	38.8473	41.245	35.7283	37.6373	39.2922	38.4009	39.9058	42.062	37.9519	38.83	35.574	39.449	36.018
43	38.8319	2.52943	40.4607	38.8756	37.6069	37.262	37.3397	35.8236	37.8775	41.5626	38.8728	40.0848	39.3875	38.65	36.9965	39.3787	40.5786	40.3264	39.975	39.0802	39.8932	41.3104	40.0402	35.97	39.7747	35.4279	39.0732	37.141	38.1542	40.4873	36.9215	41.372	40.4817	40.5466	40.7648	40.6364	38.7838	41.0248	35.0052	37.6053	38.7484	37.6837	39.4932	41.6307	37.8435	38.4619	35.631	39.419	35.751
44	38.4653	2.42797	40.0898	38.6553	37.228	37.046	36.9156	35.7112	37.7412	40.5428	38.7042	39.6921	39.0772	38.267	36.5956	39.2097	40.09	40.1998	39.516	38.7944	39.4838	40.6591	39.2167	35.488	38.8667	34.5735	38.4281	36.918	37.2872	40.2538	36.144	40.946	39.987	40.2228	40.1546	39.9701	38.6503	40.5909	34.3063	37.3925	38.0309	36.9854	38.8897	40.9809	37.593	37.9332	35.611	39.2	35.485
45	37.9628	2.31344	39.5346	38.3374	36.7143	36.614	36.3458	35.4624	37.6249	39.2098	38.3243	39.0317	38.6351	37.766	35.988	38.887	39.3937	39.8963	38.815	38.2718	38.9418	39.89	38.2364	34.857	37.885	33.6762	37.6718	36.517	36.2798	39.9857	35.3843	40.303	39.3787	39.7456	39.309	39.2548	38.4482	39.9781	33.6783	36.9884	37.1807	36.357	38.0926	40.0977	37.2033	37.2508	35.464	38.723	35.286
46	37.3675	2.19497	38.8456	37.9789	36.1319	36.01	35.7225	35.1182	37.5799	37.657	37.7373	38.145	38.1045	37.204	35.2331	38.431	38.5698	39.4376	37.946	37.5608	38.3235	39.02	37.1938	34.146	36.9017	32.807	36.8707	35.99	35.2147	39.7061	34.7002	39.489	38.6979	39.1557	38.2844	38.5188	38.1768	39.2281	33.1348	36.4093	36.2582	35.8421	37.1368	39.0075	36.6976	36.4662	35.161	37.947	35.183
47	36.7434	2.10545	38.0988	37.6277	35.5566	35.333	35.1578	34.7324	37.636	36.0357	36.9832	37.1209	37.5295	36.645	34.4285	37.8837	37.736	38.8681	37.014	36.7478	37.7084	38.1091	36.1881	33.427	35.9927	32.0579	36.0797	35.413	34.1786	39.4295	34.128	38.562	37.9968	38.5193	37.1548	37.7715	37.837	38.3777	32.6681	35.6979	35.3386	35.4761	36.0934	37.7742	36.118	35.6627	34.703	36.89	35.168
48	36.1461	2.02725	37.3663	37.3218	35.0602	34.696	34.7675	34.3509	37.8105	34.5431	36.1277	36.0696	36.9555	36.142	33.6919	37.3116	37.0275	38.2555	36.148	35.9366	37.1892	37.2242	35.3129	32.763	35.2321	31.5316	35.3395	34.855	33.2443	39.1717	33.6864	37.587	37.3291	37.9007	36.0063	37.0027	37.4368	37.4579	32.2731	34.9269	34.5057	35.2885	35.0467	36.4818	35.5263	34.9193	34.122	35.642	35.203
49	35.6414	1.97992	36.7171	37.101	34.7045	34.204	34.6532	34.0019	38.124	33.4093	35.2404	35.1064	36.4288	35.742	33.1399	36.8054	36.5556	37.6909	35.494	35.2293	36.858	36.4608	34.6401	32.211	34.7003	31.3011	34.6737	34.358	32.468	38.9695	33.3945	36.64	36.7481	37.3488	34.932	36.2133	36.9938	36.5033	31.9614	34.1952	33.8468	35.294	34.0708	35.2247	35.0076	34.2854	33.474	34.339	35.236
50	35.2968	2.00113	36.2391	37.0185	34.5436	33.946	34.889	33.7089	38.6064	32.8362	34.3954	34.3452	35.9993	35.48	32.8734	36.4655	36.3581	37.283	35.177	34.7138	36.7864	35.9312	34.2269	31.834	34.4774	31.3709	34.1026	33.942	31.9052	38.8777	33.2771	35.817	36.3099	36.8761	34.0306	35.4359	36.5259	35.5557	31.7731	33.6181	33.4392	35.4713	33.2301	34.1049	34.6725	33.7894	32.833	33.109	35.226
51	35.1572	2.08273	36.0559	37.1377	34.6214	33.997	35.472	33.5071	39.2688	32.8928	33.672	33.8898	35.7241	35.392	32.9399	36.3565	36.3819	37.141	35.23	34.4812	37.0076	35.7194	34.1241	31.694	34.6126	31.6571	33.6655	33.624	31.6182	38.9557	33.3618	35.238	36.0714	36.468	33.4124	34.7469	36.0532	34.6668	31.7551	33.2899	33.3272	35.745	32.5961	33.2288	34.6275	33.4776	32.281	32.031	35.178
52	35.2367	2.21534	36.2538	37.4936	34.9349	34.371	36.2828	33.4352	40.0266	33.4615	33.172	33.8051	35.6639	35.505	33.2989	36.433	36.4858	37.3024	35.566	34.5879	37.4307	35.8315	34.3383	31.84	35.0461	32.0101	33.4215	33.435	31.6475	39.2043	33.6513	35.006	36.0702	36.1121	33.1539	34.2439	35.6055	33.9039	31.9215	33.2022	33.4997	35.9973	32.2415	32.6973	34.876	33.4165	31.889	31.153	35.139
53	35.4965	2.36525	36.8012	38.0362	35.4171	34.977	37.116	33.4947	40.7215	34.2991	32.9862	34.0786	35.8638	35.818	33.8212	36.5657	36.5343	37.678	36.004	35.0022	37.8979	36.1799	34.797	32.261	35.6202	32.2783	33.4179	33.415	31.9703	39.5313	34.104	35.125	36.2949	35.8118	33.2391	33.9874	35.2253	33.3426	32.225	33.2446	33.8799	36.1059	32.1951	32.5675	35.3006	33.6449	31.709	30.518	35.148
54	35.8493	2.49114	37.553	38.6314	35.9558	35.644	37.7686	33.6262	41.2003	35.1513	33.1284	34.6076	36.3022	36.275	34.3241	36.6179	36.4455	38.0976	36.349	35.6172	38.276	36.613	35.3767	32.848	36.1633	32.3524	33.649	33.586	32.4854	39.7995	34.6258	35.488	36.6668	35.6041	33.5637	33.9572	34.9768	33.0307	32.5601	33.2852	34.3409	35.9811	32.4028	32.7986	35.7462	34.1389	31.745	30.175	35.192
55	36.1784	2.56784	38.3062	39.1182	36.4173	36.194	38.0959	33.7315	41.3535	35.8383	33.5017	35.2307	36.866	36.75	34.6346	36.4835	36.1887	38.3801	36.457	36.2705	38.4651	36.9714	35.9335	33.434	36.5284	32.1815	34.0263	33.917	33.0403	39.8771	35.1002	35.937	37.056	35.5733	33.9753	34.0581	34.9374	32.9515	32.7957	33.2084	34.7417	35.5833	32.7403	33.2481	36.0681	34.7945	31.926	30.149	35.214
56	36.3725	2.59728	38.8791	39.3711	36.6863	36.495	38.0422	33.7099	41.1386	36.2738	33.9389	35.78	37.3921	37.093	34.645	36.1087	35.7701	38.3994	36.267	36.7924	38.4119	37.135	36.3414	33.858	36.624	31.7676	34.4088	34.311	33.4826	39.6867	35.4136	36.322	37.3283	35.7946	34.3118	34.1501	35.1402	33.0263	32.8223	32.945	34.9637	34.9227	33.0601	33.7323	36.1677	35.462	32.112	30.395	35.131
57	36.3535	2.60107	39.1618	39.3375	36.6925	36.486	37.6359	33.4914	40.5758	36.4369	34.282	36.1256	37.7271	37.185	34.3276	35.4886	35.2145	38.1115	35.785	37.051	38.1063	37.0205	36.5233	34.013	36.4218	31.1412	34.6526	34.639	33.7046	39.2142	35.4842	36.533	37.3844	36.2511	34.4446	34.1024	35.5273	33.1397	32.5858	32.4857	34.9432	34.0495	33.2385	34.0886	36.0045	35.995	32.163	30.791	34.885
58	36.0902	2.60562	39.1271	39.0302	36.4167	36.172	36.9524	33.0509	39.7338	36.3408	34.436	36.197	37.7768	36.969	33.7095	34.6544	34.5531	37.5436	35.056	36.9817	37.5685	36.6662	36.4566	33.859	35.9383	30.3464	34.6545	34.789	33.6609	38.4945	35.275	36.516	37.1743	36.8118	34.3071	33.8289	35.9642	33.1736	32.0954	31.8626	34.6707	33.0367	33.2066	34.2162	35.5859	36.2945	31.993	31.171	34.458
59	35.5913	2.62619	38.8069	38.4947	35.8753	35.593	36.0707	32.404	38.7066	36.0152	34.3656	35.9826	37.5217	36.455	32.8392	33.6577	33.8164	36.7596	34.141	36.5865	36.8348	36.1144	36.1561	33.418	35.2193	29.4257	34.3698	34.686	33.3564	37.5839	34.7987	36.264	36.6955	37.2931	33.8957	33.3125	36.2919	33.0445	31.3955	31.1241	34.1762	31.958	32.9507	34.0887	34.9475	36.3266	31.591	31.377	33.863
60	34.8917	2.66237	38.2573	37.7805	35.1082	34.806	35.0625	31.5892	37.5939	35.4886	34.0764	35.5092	36.9965	35.699	31.7762	32.5584	33.0339	35.8343	33.094	35.9118	35.9512	35.4193	35.659	32.74	34.3265	28.4174	33.8158	34.311	32.8288	36.5471	34.0989	35.807	35.9843	37.5346	33.2439	32.5952	36.3816	32.7208	30.5477	30.3138	33.5038	30.8704	32.4897	33.7399	34.1371	36.1101	30.992	31.307	33.134
61	34.0382	2.70532	37.5424	36.9351	34.1678	33.867	33.9849	30.6629	36.4818	34.7864	33.591	34.8191	36.263	34.769	30.586	31.4127	32.2372	34.8332	31.966	35.0258	34.9552	34.6358	35.0122	31.882	33.3216	27.3574	33.0469	33.693	32.1332	35.4447	33.2347	35.187	35.1032	37.4548	32.4044	31.7319	36.1595	32.2135	29.6077	29.4588	32.6938	29.8072	31.8537	33.2284	33.2032	35.6909	30.245	30.929	32.325
62	33.0787	2.74825	36.7147	36.0014	33.1078	32.829	32.8823	29.6834	35.4232	33.9374	32.9382	33.9654	35.3938	33.728	29.3411	30.2673	31.4601	33.8082	30.799	33.9986	33.8828	33.8067	34.2534	30.902	32.2555	26.2746	32.1208	32.89	31.3206	34.3245	32.2664	34.445	34.1121	37.0517	31.4266	30.772	35.6393	31.5576	28.6041	28.5713	31.781	28.7748	31.0742	32.6114	32.1871	35.1213	29.389	30.263	31.487
63	32.0549	2.79018	35.8171	35.0185	31.9776	31.746	31.7896	28.7008	34.4369	32.9737	32.1476	33.0003	34.4662	32.633	28.1068	29.1583	30.734	32.8002	29.633	32.8882	32.7621	32.9549	33.4102	29.853	31.1653	25.1836	31.0878	31.961	30.4217	33.2167	31.2439	33.605	33.059	36.3696	30.3463	29.7497	34.8807	30.7859	27.5481	27.6519	30.7787	27.7552	30.1745	31.9305	31.1235	34.4443	28.443	29.357	30.659
64	30.997	2.83347	34.8802	34.0149	30.8159	30.657	30.7286	27.7513	33.5132	31.9304	31.249	31.9695	33.5456	31.531	26.9311	28.1071	30.0733	31.8426	28.493	31.7287	31.6111	32.0835	32.4942	28.784	30.0759	24.0838	29.9899	30.953	29.4485	32.1272	30.2078	32.682	31.9777	35.4667	29.1813	28.6758	33.9559	29.9187	26.4375	26.6926	29.6866	26.7135	29.1715	31.2125	30.0404	33.6885	27.419	28.271	29.856
65	29.9234	2.8812	33.9234	33.0049	29.6491	29.592	29.7056	26.8551	32.6197	30.8401	30.2622	30.9104	32.6685	30.454	25.8351	27.1169	29.4489	30.9554	27.386	30.5513	30.4423	31.1824	31.5057	27.729	28.9965	22.966	28.8592	29.899	28.4038	31.0388	29.1831	31.675	30.8858	34.3983	27.9396	27.542	32.9341	28.9637	25.2549	25.682	28.4931	25.6138	28.0818	30.4703	28.9597	32.8744	26.322	27.068	29.068
66	28.8398	2.93465	32.9512	31.9833	28.4894	28.566	28.7058	26.0123	31.7111	29.7252	29.1981	29.8473	31.8309	29.418	24.812	26.1718	28.8202	30.1327	26.311	29.3757	29.2599	30.2375	30.4395	26.705	27.922	21.8209	27.7151	28.82	27.2905	29.9195	28.1726	30.586	29.7768	33.205	26.6265	26.3331	31.8762	27.9173	23.9787	24.6093	27.1841	24.4306	26.9234	29.7065	27.8967	32.0184	25.165	25.794	28.264
67	27.739	2.99344	31.9537	30.9273	27.3317	27.566	27.7027	25.1993	30.7393	28.5967	28.0567	28.78	31.0007	28.425	23.828	25.238	28.147	29.3407	25.261	28.2123	28.0617	29.233	29.2957	25.716	26.837	20.6413	26.5617	27.727	26.1133	28.7357	27.162	29.42	28.619	31.9137	25.2487	25.0367	30.8267	26.7683	22.595	23.4713	25.7523	23.1583	25.7077	28.921	26.854	31.132	23.956	24.479	27.408
68	26.605	3.05461	30.9148	29.8045	26.1563	26.563	26.6735	24.38	29.6646	27.4596	26.8403	27.6855	30.1325	27.449	22.8432	24.2638	27.3961	28.5319	24.224	27.0573	26.8445	28.1494	28.077	24.743	25.7266	19.4273	25.3947	26.62	24.8816	27.4663	26.126	28.179	27.372	30.5468	23.8201	23.6578	29.8047	25.5109	21.1019	22.2794	24.2045	21.8069	24.4425	28.1035	25.8197	30.219	22.678	23.144	26.467
69	25.4341	3.12646	29.8219	28.5942	24.9389	25.529	25.6035	23.5121	28.4655	26.3182	25.5538	26.5452	29.1862	26.452	21.8277	23.2185	26.5491	27.6656	23.192	25.8931	25.6114	26.9954	26.7882	23.746	24.589	18.1871	24.2089	25.49	23.6103	26.1084	25.0438	26.874	26.0207	30.156	22.3615	22.2231	28.8019	24.1555	19.5343	21.0537	22.5614	20.3951	23.14	27.2419	24.7758	29.2724	21.3	21.805	25.425
70	24.194	3.16449	28.6679	27.2977	23.6639	24.438	24.4951	22.5617	27.1465	25.1806	24.2088	25.3545	28.1389	25.408	20.7632	22.0905	25.6027	26.7212	22.164	24.698	24.3761	25.7812	25.4464	22.694	23.4356	16.9365	23.005	24.332	22.3196	24.6747	23.9038	25.528	24.5678	27.9696	20.8972	20.7732	27.7918	22.7299	17.9435	19.8146	20.8539	18.9409	21.8133	26.328	23.7156	28.2752	19.795	20.478	24.285
71	22.9113	3.19585	27.4541	25.933	22.3345	23.271	23.3621	21.5129	25.7265	24.0523	22.8281	24.1216	26.9814	24.307	19.6346	20.8897	24.5622	25.6932	21.138	23.4566	23.1625	24.5151	24.0804	21.575	22.2756	15.6913	21.793	23.148	21.0272	23.1921	22.706	24.167	23.0337	26.204	19.4495	19.3519	26.7445	21.2711	16.3808	18.5811	19.1216	17.4584	20.4755	25.3641	22.6395	27.2138	18.171	19.176	23.075
72	21.5989	3.21142	26.1894	24.528	20.9637	22.029	22.2159	20.3613	24.2294	22.9357	21.4396	22.8568	25.718	23.153	18.4297	19.6386	23.4336	24.582	20.116	22.1653	21.9911	23.2078	22.717	20.392	21.1138	14.465	20.584	21.953	19.7429	21.6925	21.4575	22.817	21.4563	24.7247	18.041	17.9832	25.6418	19.8176	14.8868	17.3676	17.4068	15.9601	19.1431	24.3589	21.5504	26.0864	16.458	17.903	21.836
73	20.2655	3.21044	24.8875	23.1095	19.5635	20.724	21.0607	19.1088	22.6772	21.8211	20.0679	21.5661	24.3655	21.956	17.1406	18.3636	22.221	23.3901	19.096	20.8345	20.8735	21.8719	21.3748	19.148	19.9486	13.2665	19.3828	20.764	18.4649	20.1975	20.1633	21.497	19.8737	23.2653	16.6875	16.671	24.4805	18.4073	13.4801	16.1847	15.7487	14.4582	17.828	23.3255	20.4465	24.9001	14.699	16.664	20.603
74	18.9067	3.20821	23.5627	21.6966	18.1434	19.374	19.8974	17.7643	21.0949	20.6882	18.7329	20.2529	22.941	20.726	15.7599	17.0873	20.9288	22.1203	18.075	19.4825	19.8153	20.5197	20.0662	17.846	18.7727	12.1019	18.1885	19.594	17.1848	18.7216	18.8223	20.222	18.314	21.8476	15.3913	15.4037	23.2708	17.0721	12.168	15.0448	14.1785	12.9732	16.5414	22.2746	19.3272	23.6636	12.93	15.46	19.407
75	17.5567	3.18779	22.2296	20.3	16.7078	17.997	18.729	16.345	19.5104	19.5145	17.4492	18.9162	21.4612	19.47	14.2866	15.8135	19.5702	20.7761	17.046	18.1318	18.8131	19.1635	18.7996	16.493	17.5781	10.9758	16.9974	18.446	15.8947	17.282	17.4315	18.995	16.7975	20.4783	14.1482	14.1672	22.0234	15.8318	10.9509	13.9583	12.7168	11.5327	15.2896	21.2092	18.19	22.3832	11.176	14.288	18.266
76	16.2287	3.16542	20.901	18.9262	15.2607	17.997	17.5615	14.876	17.9608	18.2847	16.2196	17.554	19.9418	18.196	12.7277	14.5269	18.1684	19.3636	15.997	16.8036	17.8532	17.8155	17.578	15.098	16.3619	9.89385	15.8053	17.31	14.5876	15.8988	15.9918	17.808	15.333	19.1466	12.9536	12.9499	20.7407	14.6904	9.82691	12.9372	11.3758	10.1672	14.0724	20.1325	17.0289	21.0714	9.462	13.142	17.184
77	14.8908	3.12973	19.5847	17.5831	13.8062	15.256	16.404	13.3882	16.4822	17.0026	15.0362	16.1653	18.402	16.911	11.1065	13.2134	16.7606	17.9046	14.923	15.5114	16.9174	16.486	16.3974	13.671	15.1274	8.86731	14.6063	16.178	13.2659	14.5943	14.5132	16.648	13.9179	17.8292	11.8018	11.7467	19.4203	13.6439	8.79424	11.9924	10.1625	8.89891	12.8848	19.0463	15.8402	19.7401	7.805	12.022	16.155
78	13.5946	3.09673	18.2882	16.2797	12.3586	13.924	15.2698	11.9199	15.0996	15.6861	13.8904	14.7613	16.8694	15.621	9.46267	11.8713	15.382	16.4317	13.823	14.2568	15.9879	15.186	15.2501	12.226	13.8823	7.91122	13.4013	15.041	11.9431	13.3893	13.013	15.512	12.5453	16.5059	10.6889	10.5694	18.0596	12.6868	7.84633	11.1363	9.07767	7.74	11.728	17.9467	14.6277	18.4056	6.218	10.905	15.162
79	12.3408	3.06292	17.0239	15.0243	10.9488	12.655	14.1788	10.513	13.8418	14.366	12.7791	13.364	15.3732	14.342	7.84945	10.5056	14.0631	14.9772	12.713	13.0343	15.0517	13.9296	14.1364	10.787	12.643	7.03679	12.2058	13.893	10.6384	12.3065	11.5175	14.405	11.2138	15.1616	9.61648	9.44352	16.6628	11.8104	6.96864	10.383	8.1273	6.69467	10.6055	16.8326	13.4055	17.092	4.72	9.753	14.19
80	11.1468	3.02871	15.8102	13.8357	9.61104	11.467	13.155	9.20712	12.7285	13.0827	11.7032	11.9991	13.939	13.099	6.31842	9.12682	12.8305	13.5779	11.622	11.8453	14.108	12.7224	13.0683	9.391	11.4396	6.24857	11.0433	12.739	9.38277	11.3605	10.0605	13.345	9.92364	13.7873	8.59171	8.39436	15.2377	11.0063	6.14509	9.7456	7.31907	5.75725	9.52689	15.71	12.1991	15.8224	3.329	8.557	13.234
81	10.0324	2.99528	14.6697	12.7428	8.38026	10.383	12.2231	8.03616	11.7744	11.8777	10.6675	10.6899	12.5916	11.917	4.90364	7.75252	11.7074	12.2682	10.583	10.6966	13.174	11.5707	12.064	8.074	10.308	5.54344	9.93748	11.594	8.21338	10.5593	8.6762	12.352	8.67421	12.387	7.62642	7.44164	13.8044	10.2796	5.35909	9.22818	6.66772	4.91749	8.50741	14.5943	11.0451	14.6204	2.066	7.339	12.298
82	9.01526	2.96609	13.6263	11.7814	7.28364	9.427	11.4103	7.02373	10.9851	10.7782	9.68455	9.46273	11.3539	10.815	3.61855	6.40218	10.7093	11.0767	9.628	9.59873	12.2759	10.4857	11.142	6.864	9.27818	4.906	8.90736	10.472	7.16264	9.901	7.39291	11.444	7.45918	10.9792	6.73218	6.596	12.3883	9.63845	4.59673	8.82755	6.16182	4.15818	7.56855	13.509	9.97773	13.5075	0.949	6.135	11.4
83	8.1067	2.94531	12.7	10.9785	6.33772	8.601	10.7432	6.1832	10.3597	9.79133	8.77144	8.35036	10.2388	9.81	2.45867	5.09355	9.83821	10.0224	8.778	8.56386	11.4366	9.47627	10.3152	5.785	8.36442	4.31	7.96534	9.378	6.2486	9.37154	6.22843	10.642	6.27164	9.58923	5.91478	5.85834	11.0111	9.08231	3.84455	8.52281	5.77743	3.45895	6.72915	12.4774	9.01764	12.4988	0.005	4.975	10.559
84	7.30816	2.93641	11.9017	10.3549	5.54558	7.893	10.2358	5.51764	9.88478	8.90599	7.937	7.37879	9.25234	8.909	1.40209	3.83945	9.08165	9.10501	8.031	7.60059	10.6699	8.54264	9.58553	4.853	7.57158	3.72671	7.11691	8.316	5.47207	8.93601	5.18506	9.957	5.11042	8.23913	5.17089	5.21842	9.68409	8.59611	3.08264	8.27491	5.4723	2.8004	5.99182	11.5125	8.16936	11.5975	-0.743	3.885	9.79
85	6.60889	2.94154	11.2258	9.90958	4.89724	7.296	9.881	5.01939	9.53467	8.09839	7.17918	6.56327	8.38527	8.114	0.419909	2.63355	8.41615	8.30036	7.373	6.70939	9.97588	7.67609	8.94509	4.07	6.86782	3.13018	6.35339	7.295	4.81927	8.54997	4.24948	9.373	3.97464	6.95282	4.48276	4.64976	8.40894	8.15103	2.28864	8.03324	5.18421	2.16845	5.35888	10.6176	7.42109	10.7972	-1.281	2.876	9.096
86	5.98588	2.96093	10.6467	9.61261	4.36452	6.784	9.64948	4.66168	9.27592	7.34107	6.48767	5.90148	7.61148	7.415	-0.511121	1.45385	7.80817	7.57194	6.779	5.88317	9.34501	6.863	8.37344	3.435	6.19927	2.49045	5.64776	6.312	4.25263	8.16838	3.39794	8.846	2.85936	5.74844	3.82435	4.1118	7.1793	7.7077	1.46133	7.74646	4.84231	1.55076	4.83536	9.78897	6.74233	10.0784	-1.617	1.957	8.474
87	5.40665	2.98999	10.1159	9.402	3.90716	6.32	9.49197	4.39628	9.05915	6.60881	5.8453	5.36288	6.89431	6.797	-1.40033	0.272061	7.21175	6.88107	6.21	5.10944	8.76155	6.08664	7.83351	2.929	5.5137	1.77874	4.95827	5.351	3.72265	7.74226	2.60465	8.315	1.76179	4.62246	3.16085	3.55667	5.98298	7.2171	0.614788	7.36869	4.37908	0.930172	4.39424	9.00915	6.09194	9.41508	-1.783	1.133	7.898
88	4.83029	3.02121	9.56694	9.19058	3.47824	5.857	9.33903	4.15876	8.816	5.87688	5.23073	4.89045	6.18773	6.227	-2.24373	-0.936091	6.57015	6.18812	5.621	4.37133	8.20433	5.32309	7.27639	2.523	4.77182	0.976545	4.24009	4.397	3.16691	7.21848	1.84415	7.709	0.684091	3.5517	2.45045	2.94403	4.803	6.62773	-0.251273	6.86024	3.73864	0.285485	3.97794	8.24273	5.41873	8.77312	-1.841	0.406	7.329
89	4.20344	3.05835	8.92867	8.88056	3.02633	5.349	9.108	3.87489	8.46911	5.13033	4.617	4.41567	5.44167	5.656	-3.03433	-2.187	5.82278	5.45044	4.959	3.63856	7.64711	4.544	6.65067	2.175	3.948	0.0734444	3.44867	3.438	2.52167	6.54211	1.08944	6.963	-0.371667	2.50422	1.65767	2.23744	3.61411	5.89511	-1.14667	6.18822	2.89089	-0.403	3.52767	7.44033	4.675	8.10811	-1.859	-0.231	6.719
90	3.49553	3.07643	8.14509	8.38472	2.49911	4.753	8.72025	3.4739	7.94119	4.35038	3.96431	3.87148	4.60385	5.022	-3.77606	-3.47842	4.92715	4.62484	4.178	2.88172	7.06482	3.71945	5.90721	1.829	3.03145	-0.93203	2.54983	2.47	1.73454	5.66059	0.316939	6.034	-1.40821	1.44714	0.766394	1.4207	2.38753	4.98489	-2.07215	5.33171	1.83283	-1.14902	2.99595	6.55136	3.82503	7.37407	-1.9	-0.793	6.023
91	2.67204	3.07451	7.18555	7.65118	1.84909	4.026	8.11845	2.90555	7.16809	3.52382	3.23082	3.19827	3.63355	4.264	-4.48455	-4.77982	3.84582	3.674	3.245	2.08082	6.42564	2.84745	5.00736	1.427	2.02327	-2.02627	1.52918	1.492	0.772182	4.53936	-0.490727	4.902	-2.43691	0.352727	-0.224364	0.498636	1.10536	3.87791	-3.02482	4.28873	0.586636	-1.95891	2.34573	5.53691	2.84945	6.535	-2.022	-1.299	5.203
92	1.71951	3.0467	6.05462	6.67208	1.04079	3.139	7.27739	2.1589	6.10434	2.64746	2.38605	2.36506	2.51091	3.33	-5.18364	-6.04315	2.55911	2.57696	2.145	1.22327	5.72342	1.93818	3.93737	0.92	0.935636	-3.17962	0.393111	0.508	-0.372667	3.177	-1.34695	3.574	-3.47279	-0.800071	-1.30674	-0.503879	-0.221444	2.57781	-3.99491	3.07879	-0.799566	-2.83275	1.55849	4.37448	1.74585	5.56786	-2.263	-1.779	4.237
93	0.645273	2.98887	4.79267	5.47871	0.0574848	2.075	6.20057	1.25605	4.73366	1.7332	1.4093	1.38373	1.23887	2.182	-5.89085	-7.21436	1.08374	1.33985	0.891	0.308465	4.96604	1.01264	2.71652	0.281	-0.206212	-4.35002	-0.840051	-0.468	-1.68973	1.61882	-2.249	2.094	-4.53094	-2.0127	-2.46338	-1.55705	-1.55607	1.10844	-4.96303	1.74377	-2.25274	-3.7484	0.637535	3.07012	0.531424	4.46051	-2.645	-2.249	3.125
94	-0.522008	2.8991	3.46809	4.13239	-1.09179	0.838	4.92458	0.245576	3.07767	0.796303	0.289394	0.293818	-0.158636	0.816	-6.60645	-8.22873	-0.524636	-0.00618182	-0.474	-0.651848	4.17136	0.0966364	1.39103	-0.503	-1.36373	-5.49182	-2.12555	-1.406	-3.14676	-0.038697	-3.17558	0.54	-5.61809	-3.25155	-3.65485	-2.63179	-2.84455	-0.48497	-5.89591	0.348515	-3.68367	-4.66145	-0.39497	1.66036	-0.752091	3.21461	-3.181	-2.7	1.903
95	-1.72998	2.77529	2.16175	2.72361	-2.37406	-0.564	3.50707	-0.803939	1.20592	-0.140182	-0.96704	-0.848061	-1.63116	-0.736	-7.31845	-9.00894	-2.17985	-1.40633	-1.872	-1.63534	3.37457	-0.779273	0.0276162	-1.425	-2.48988	-6.56028	-3.39465	-2.273	-4.67717	-1.67624	-4.09869	-0.992	-6.72076	-4.45868	-4.705	-3.68672	-4.01952	-2.13247	-6.74967	-1.02936	-5.00164	-5.5302	-1.48861	0.204	-2.036	1.85784	-3.885	-2.7	0.627
96	-2.91143	2.62024	0.963444	1.35946	-3.73689	-2.107	2.02592	-1.79906	-0.756414	-1.05927	-2.32288	-1.96082	-3.09162	-2.402	-7.99861	-9.49164	-3.77231	-2.77769	-3.191	-2.61927	2.63212	-1.57655	-1.30606	-2.466	-3.5317	-7.49795	-4.57615	-3.028	-6.18513	-3.18167	-4.98878	-2.412	-7.80682	-5.56208	-4.86613	-4.669	-4.293	-3.74389	-7.48288	-2.31445	-6.12111	-6.31263	-2.57513	-1.22303	-3.23236	0.457212	-4.754	-3.37	-0.636
97	-4.0232	2.48866	-0.0328788	0.132636	-5.10936	-3.732	0.577091	-2.63315	-2.65185	-1.93285	-3.70482	-2.93282	-4.41642	-4.068	-8.59255	-9.66855	-5.18339	-4.00742	-4.302	-3.58745	2.01224	-2.25464	-2.531	-3.582	-4.42355	-8.24667	-5.599	-3.631	-7.57861	-4.44533	-5.81615	-3.639	-8.83618	-6.48576	-6.74197	-5.53161	-5.6387	-5.19	-8.05064	-3.43364	-6.96176	-6.95927	-3.57773	-2.543	-4.24891	-0.893939	-5.749	-3.509	-1.805
98	-4.93282	2.37246	-0.762909	-0.917111	-6.39256	-5.329	-0.756566	-3.22274	-4.327	-2.69973	-5.00569	-3.66424	-5.46323	-5.582	-9.04512	-9.59703	-6.31833	-4.97838	-5.127	-4.51973	1.57241	-2.78482	-3.55282	-4.68	-5.08867	-8.76435	-6.38829	-4.045	-8.76838	-5.35644	-6.56263	-4.592	-9.76745	-7.17277	-7.42586	-6.23262	-6.30422	-5.23558	-8.4043	-4.32614	-7.45766	-7.42099	-4.4131	-3.69203	-4.99118	-2.09048	-6.778	-3.433	-2.794
99	-5.62868	2.32149	-1.21642	-1.79723	-7.46515	-6.771	-1.93071	-3.55155	-5.65258	-3.28122	-6.11714	-4.12297	-6.12347	-6.799	-9.35124	-9.36676	-7.1414	-5.6094	-5.683	-5.37341	1.33474	-3.15791	-4.26809	-5.633	-5.45921	-9.03457	-6.87167	-4.251	-9.66548	-5.84238	-7.23573	-5.215	-10.5518	-7.61264	-7.85283	-6.72617	-6.63115	-7.45241	-8.51515	-4.95752	-7.58584	-7.66312	-5.00297	-4.62888	-5.38576	-3.0317	-7.728	-3.13	-3.568
100	-6.05023	2.32116	-1.431	-2.515	-8.205	-7.948	-2.935	-3.675	-6.551	-3.633	-6.954	-4.35	-6.388	-7.636	-9.568	-9.053	-7.692	-5.904	-6.053	-6.072	1.279	-3.387	-4.612	-6.318	-5.509	-9.062	-7.022	-4.263	-10.203	-5.896	-7.85	-5.514	-11.122	-7.843	-7.99	-6.969	-6.818	-8.081	-8.388	-5.326	-7.376	-7.675	-5.294	-5.329	-5.413	-3.642	-8.487	-2.648	-4.168
all values Left	mean	std	steps
1	35.22	2.27501	35.146	36.83	37.253	34.955	34.977	36.91	35.478	33.433	39.254	33.83	32.98	32.943	33.846	35.634	35.505	33.048	36.588	36.5	37.719	35.566	35.82	38.031	35.709	34.345	31.84	33.51	33.422	33.415	31.551	38.876	33.276	35.125	35.614	34.093	35.102	33.112	31.718	33.479	33.283	33.355	35.795	32.589	32.141	32.632	34.626	33.671	31.709
2	35.5444	2.38596	35.4063	37.5923	37.7153	35.4638	35.6551	37.4585	36.2996	33.498	40.0127	34.7392	33.1139	33.5131	34.256	35.6953	35.8226	33.508	36.6229	36.5408	38.1466	35.9952	36.4565	38.3679	36.029	34.8162	32.2729	33.9389	33.4114	33.5825	31.75	38.9581	33.3703	35.4807	35.5447	33.9389	34.9176	32.9405	31.7997	33.556	33.1981	33.6788	36.0477	32.731	32.2538	33.0251	34.8927	34.205	31.7487
3	35.9621	2.46784	35.7389	38.345	38.3098	36.0245	36.2062	38.2058	37.1418	33.636	40.7114	35.5464	33.4885	34.3255	34.8524	36.0297	36.2846	34.052	36.4617	36.4207	38.4127	36.3351	36.9078	38.4886	36.4874	35.4069	32.8717	34.5113	33.6379	33.9036	32.214	39.2043	33.6736	35.9189	35.7017	33.9803	34.9551	32.9677	32.0582	33.713	33.2517	34.1383	36.4445	32.8822	32.5666	33.5109	35.3435	34.8944	31.9335
4	36.35	2.50999	36.0306	38.9077	38.8825	36.4879	36.4945	38.9935	37.7951	33.741	41.1961	36.1198	33.9316	35.1985	35.4688	36.5657	36.7604	34.501	36.0648	36.116	38.3945	36.4505	37.073	38.3623	36.8917	35.9678	33.4597	35.1136	34.0145	34.2871	32.798	39.5285	34.1403	36.2987	36.0958	34.096	35.2202	33.0902	32.4064	33.8256	33.2849	34.5893	36.8892	32.9407	32.9298	33.9319	35.8038	35.574	32.1151
5	36.5889	2.52088	36.177	39.1746	39.2838	36.7294	36.4606	39.63	38.1115	33.706	41.3562	36.4156	34.2802	35.9367	35.9536	37.15	37.0967	34.711	35.435	35.6419	38.0579	36.2824	36.9194	37.9941	37.0986	36.3698	33.8705	35.6251	34.4007	34.6125	33.331	39.7972	34.6693	36.5159	36.631	34.1423	35.6299	33.1862	32.7131	33.7922	33.1645	34.8972	37.2662	32.8472	33.1982	34.1756	36.1142	36.0885	32.1493
6	36.5965	2.51907	36.1155	39.1231	39.4215	36.6792	36.1135	39.9603	38.0366	33.459	41.1481	36.4358	34.436	36.3866	36.2044	37.6123	37.1741	34.612	34.6048	35.0305	37.4418	35.8337	36.4654	37.4097	37.0408	36.536	33.9974	35.9484	34.6513	34.7738	33.672	39.8809	35.1371	36.5177	37.1505	34.0091	36.0451	33.1508	32.8479	33.5555	32.8217	34.9794	37.4684	32.579	33.2736	34.1904	36.1722	36.3422	31.9524
7	36.3403	2.51802	35.833	38.7881	39.2777	36.3265	35.4976	39.9023	37.6036	32.978	40.5909	36.2062	34.3631	36.4765	36.1771	37.819	36.9378	34.204	33.6233	34.3171	36.6167	35.1444	35.7607	36.6473	36.717	36.4472	33.8055	36.0242	34.6616	34.6985	33.747	39.7025	35.4272	36.2945	37.4945	33.6457	36.3215	32.9307	32.7281	33.1017	32.2628	34.8093	37.4175	32.1448	33.1211	33.9823	35.9445	36.3133	31.5184
8	35.8329	2.52066	35.3552	38.227	38.8842	35.6972	34.6732	39.4502	36.893	32.285	39.753	35.7604	34.0675	36.2143	35.8786	37.7154	36.4015	33.524	32.5461	33.5347	35.661	34.2704	34.8688	35.7498	36.1672	36.1213	33.3221	35.8361	34.385	34.364	33.544	39.2463	35.4591	35.8716	37.5624	33.0573	36.3534	32.5181	32.3371	32.4508	31.5383	34.4049	37.0745	31.5649	32.7514	33.5919	35.4494	36.033	30.8864
9	35.1147	2.52457	34.7187	37.504	38.2897	34.8412	33.6992	38.6608	35.9862	31.424	38.7281	35.1242	33.5726	35.6573	35.3426	37.3159	35.6238	32.62	31.4252	32.7175	34.6394	33.2632	33.8522	34.7548	35.4521	35.5988	32.6013	35.4013	33.8376	33.7929	33.091	38.5448	35.2013	35.2872	37.3252	32.286	36.0967	31.9411	31.7117	31.6388	30.7079	33.8058	36.4445	30.8592	32.1909	33.0705	34.7323	35.5554	30.1067
10	34.2377	2.52727	33.9559	36.6708	37.5391	33.8191	32.6321	37.6194	34.9565	30.458	37.6158	34.3248	32.908	34.8704	34.6124	36.6735	34.6744	31.549	30.3035	31.9024	33.6028	32.1711	32.7613	33.689	34.6358	34.9286	31.7038	34.754	33.0736	33.036	32.442	37.6523	34.6732	34.5799	36.8104	31.3856	35.5684	31.2357	30.9092	30.7054	29.8161	33.0557	35.5723	30.0471	31.474	32.4635	33.8486	34.9361	29.217
11	33.2527	2.52935	33.0901	35.7701	36.677	32.6893	31.526	36.4285	33.8613	29.449	36.503	33.3946	32.1043	33.9184	33.7399	35.858	33.6174	30.372	29.2156	31.125	32.5917	31.0348	31.6267	32.5717	33.7692	34.1486	30.6901	33.9355	32.151	32.1487	31.658	36.6317	33.9241	33.7747	36.0643	30.4021	34.8197	30.4283	29.9921	29.6914	28.8843	32.1904	34.5283	29.1473	30.6276	31.8038	32.8495	34.2161	28.2361
12	32.2038	2.53364	32.1317	34.8314	35.7418	31.5037	30.4203	35.1854	32.7454	28.448	35.443	32.3681	31.1917	32.8556	32.7731	34.9448	32.5106	29.157	28.1821	30.4069	31.639	29.8921	30.4736	31.4287	32.8782	33.2858	29.6154	32.9928	31.1201	31.177	30.779	35.5427	33.0174	32.8871	35.1398	29.3624	33.917	29.5323	29.0017	28.6357	27.9181	31.2301	33.391	28.1783	29.6707	31.1122	31.778	33.4216	27.1752
13	31.1242	2.54478	31.0934	33.8738	34.7695	30.2988	29.3433	33.9714	31.6437	27.49	34.4553	31.2813	30.1901	31.7297	31.7532	34.0098	31.4005	27.962	27.2085	29.7421	30.7603	28.7694	29.3241	30.2707	31.9645	32.3496	28.5282	31.9719	30.0234	30.1545	29.823	34.4331	32.0146	31.9191	34.0805	28.2701	32.9239	28.5508	27.9546	27.5647	26.9103	30.1805	32.2319	27.1524	28.6182	30.3988	30.6693	32.5728	26.0415
14	30.0346	2.56625	29.9896	32.9008	33.7831	29.0982	28.3034	32.8384	30.5769	26.592	33.5307	30.1625	29.1096	30.5763	30.7125	33.1064	30.318	26.828	26.2829	29.0974	29.941	27.6767	28.1869	29.0994	31.0156	31.3393	27.4601	30.9136	28.8931	29.1034	28.793	33.3338	30.9663	30.872	32.917	27.113	31.8965	27.4749	26.8536	26.4851	25.847	29.0357	31.1064	26.0731	27.4899	29.6655	29.5512	31.686	24.8475
15	28.9417	2.60005	28.8337	31.9017	32.7926	27.9061	27.2823	31.8076	29.5491	25.748	32.6369	29.0269	27.9505	29.4158	29.6695	32.2523	29.2776	25.771	25.3685	28.4273	29.1404	26.615	27.0573	27.9119	30.0143	30.2484	26.4253	29.8521	27.7493	28.0361	27.692	32.2534	29.9123	29.7498	31.6697	25.8757	30.8763	26.2943	25.6862	25.3853	24.7151	27.7827	30.0369	24.9371	26.3001	28.9125	28.4447	30.7704	23.5945
16	27.8379	2.64675	27.6322	30.8604	31.7881	26.7068	26.2497	30.8635	28.5418	24.925	31.729	27.8812	26.7153	28.247	28.6192	31.4252	28.2771	24.782	24.421	27.6897	28.3095	25.5792	25.9188	26.706	28.944	29.0788	25.4212	28.8118	26.5962	26.9555	26.523	31.1767	28.8722	28.5551	30.3581	24.5437	29.882	25.009	24.4311	24.2472	23.5086	26.4095	29.0225	23.7424	25.0565	28.1291	27.3585	29.8258	22.2604
17	26.718	2.71638	26.3867	29.7645	30.7453	25.4733	25.1764	29.9673	27.5261	24.082	30.7587	26.7294	25.4092	27.0535	27.5406	30.5843	27.2879	23.828	23.4105	26.8547	27.4124	24.5592	24.7516	25.4864	27.7957	27.8333	24.4207	27.8011	25.4297	25.8553	25.294	30.0741	27.8442	27.2958	30.156	23.1367	28.9076	23.6369	23.0709	23.059	22.2408	24.9147	28.0436	22.4947	23.7692	27.3049	26.2868	28.838	20.8135
18	25.5355	2.77141	25.0976	28.6072	29.6322	24.1818	24.0372	29.0673	26.4804	23.172	29.6861	25.578	24.0456	25.8145	26.4172	29.6833	26.2727	22.873	22.3233	25.9116	26.4335	23.5464	23.5409	24.267	26.5721	26.5173	23.3847	26.8098	24.2445	24.7297	24.018	28.9119	26.8078	25.9903	27.8575	21.6903	27.9295	22.2095	21.6011	21.82	20.9363	23.3118	27.0691	21.2081	22.4522	26.4331	25.2138	27.7894	19.2373
19	24.3089	2.83426	23.7746	27.3903	28.4331	22.8294	22.8194	28.1115	25.3906	22.165	28.4895	24.4349	22.649	24.5127	25.2461	28.6896	25.2078	21.89	21.1642	24.865	25.3691	22.5378	22.2818	23.067	25.2847	25.1522	22.2871	25.8161	23.041	23.5785	22.716	27.6678	25.7369	24.6619	26.2184	20.2479	26.9195	20.7635	20.0425	20.5455	19.6193	21.6273	26.068	19.9056	21.1168	25.5155	24.1269	26.672	17.5481
20	23.0369	2.89042	22.4408	26.1232	27.1522	21.4283	21.5281	27.0599	24.2637	21.052	27.1726	23.303	21.2477	23.1539	24.0351	27.5887	24.0855	20.862	19.9511	23.7225	24.2205	21.5318	20.9831	21.9123	23.9432	23.7695	21.1209	24.7959	21.829	22.4117	21.408	26.3364	24.6124	23.3352	24.8109	18.8464	25.8588	19.3363	18.4412	19.2587	18.3119	19.8962	25.0192	18.606	19.7801	24.5589	23.0225	25.4895	15.7828
21	21.7278	2.93258	21.1194	24.8196	25.8086	19.9923	20.1785	25.8939	23.1152	19.831	25.7544	22.1779	19.8665	21.7612	22.7937	26.3774	22.9112	19.775	18.7078	22.4881	22.9904	20.5289	19.6607	20.8113	22.5607	22.395	19.8894	23.7325	20.6198	21.2444	20.108	24.9282	23.4263	22.0303	23.4208	17.499	24.7421	17.9632	16.8505	17.9771	17.0302	18.1624	23.9146	17.3215	18.4549	23.5741	21.9028	24.2506	13.9843
22	20.3947	2.95838	19.8322	23.494	24.429	18.5327	18.7898	24.6099	21.955	18.507	24.2587	21.0415	18.5253	20.3567	21.5276	25.0671	21.6951	18.617	17.4571	21.1627	21.6819	19.5287	18.3392	19.7687	21.1529	21.0458	18.5956	22.6228	19.4184	20.0904	18.817	23.4671	22.1826	20.7629	22.0673	16.203	23.5768	16.6716	15.3175	16.7084	15.7877	16.4719	22.7578	16.059	17.1537	22.571	20.7685	22.9629	12.1859
23	19.0676	2.9616	18.6	22.1609	23.0384	17.0554	17.997	23.2167	20.7859	17.093	22.7074	19.8702	17.238	18.9524	20.2399	23.6767	20.4469	17.381	16.2107	19.7651	20.3003	18.5288	17.0371	18.7801	19.735	19.7337	17.2447	21.4713	18.2239	18.9562	17.526	21.984	20.8898	19.5403	20.757	14.9471	22.374	15.4751	13.8684	15.4523	14.5984	14.86	21.556	14.8288	15.8851	21.5542	19.6177	21.6376	10.4142
24	17.7101	2.96309	17.4326	20.8327	21.6543	15.5653	16.7234	21.7305	19.6087	15.612	21.1257	18.6456	16.0049	17.5566	18.9295	22.2226	19.174	16.059	14.9603	18.3225	18.8578	17.5241	15.7665	17.8321	18.3223	18.4661	15.8448	20.2889	17.0328	17.8378	16.227	20.5022	19.5494	18.3595	19.4824	13.7181	21.1379	14.3744	12.5144	14.2032	13.4746	13.3507	20.3178	13.638	14.6524	20.526	18.449	20.2869	8.69208
25	16.3621	2.9567	16.3255	19.5173	20.2861	14.0665	14.6102	20.1798	18.4275	14.094	19.5412	17.3649	14.8172	16.1691	17.5947	20.7212	17.8845	14.649	13.6861	16.869	17.3781	16.5056	14.5311	16.907	16.927	17.2445	14.4061	19.0792	15.8407	16.7268	14.911	19.0365	18.1596	17.2104	18.2259	12.5051	19.8672	13.3651	11.2574	12.9518	12.4289	11.9583	19.0502	12.4859	13.4506	19.4887	17.2565	18.9254	7.03555
26	15.0356	2.94315	15.2657	18.2221	18.9399	12.5718	13.2831	18.5995	17.2493	12.575	17.9896	16.0434	13.6666	14.7881	16.2341	19.1891	16.5852	13.154	12.3826	15.4424	15.8942	15.4654	13.3279	15.9879	15.5616	16.0622	12.9412	17.8509	14.642	15.6152	13.577	17.603	16.7155	16.0857	16.9697	11.3078	18.5589	12.4411	10.0966	11.6938	11.476	10.6919	17.7524	11.3747	12.279	18.4414	16.0347	17.5749	5.46143
27	13.7356	2.92675	14.2402	16.96	17.6232	11.1115	12.031	17.0264	16.0841	11.101	16.5093	14.709	12.551	13.4186	14.8578	17.6494	15.2851	11.591	11.0523	14.0774	14.4408	14.4008	12.1556	15.0623	14.2367	14.9121	11.4702	16.6217	13.4372	14.496	12.238	16.2193	15.2231	14.9865	15.6993	10.1444	17.2148	11.5929	9.03237	10.4322	10.6325	9.55323	16.4224	10.3167	11.1392	17.3805	14.7856	16.2607	3.98937
28	12.4785	2.90719	13.2473	15.7495	16.3444	9.72264	10.8757	15.4965	14.9476	9.715	15.1244	13.4012	11.4721	12.0799	13.486	16.1315	14.003	9.992	9.70491	12.8042	13.0556	13.3185	11.0191	14.129	12.9627	13.7988	10.0255	15.4043	12.2411	13.3685	10.911	14.9061	13.6988	13.9232	14.4039	9.04091	15.8413	10.8166	8.05773	9.17645	9.91473	8.54664	15.064	9.33464	10.0383	16.3075	13.5234	15.0077	2.64009
29	11.2833	2.88423	12.2975	14.6137	15.1114	8.4438	9.84223	14.0455	13.8625	8.458	13.8639	12.1628	10.4354	10.7948	12.1432	14.6633	12.7647	8.404	8.35627	11.6486	11.7728	12.2391	9.92681	13.2054	11.7479	12.7377	8.64603	14.211	11.0773	12.2417	9.626	13.6843	12.1655	12.9137	13.0818	8.02209	14.4519	10.1186	7.15798	7.93988	9.33182	7.67926	13.6872	8.4541	8.98856	15.2299	12.2745	13.84	1.43416
30	10.1697	2.85913	11.4124	13.5762	13.9414	7.30598	8.94308	12.7056	12.8535	7.359	12.7477	11.0263	9.45618	9.58453	10.8518	13.2695	11.5942	6.879	7.02423	10.6279	10.6191	11.1917	8.88992	12.3161	10.6037	11.7482	7.36511	13.0524	9.96958	11.1293	8.422	12.5764	10.6574	11.976	11.7432	7.10967	13.0675	9.50487	6.31709	6.73448	8.88227	6.95875	12.305	7.67983	8.00926	14.1668	11.0798	12.7764	0.395949
31	9.15493	2.83482	10.6201	12.6566	12.8608	6.32824	8.17191	11.5007	11.9466	6.437	11.7905	10.004	8.552	8.46927	9.63515	11.9742	10.5105	5.456	5.72582	9.74255	9.60945	10.2068	7.92261	11.483	9.54124	10.8487	6.21006	11.9415	8.93706	10.041	7.335	11.5989	9.21115	11.1281	10.4086	6.30839	11.7098	8.97142	5.51755	5.56691	8.54624	6.38497	10.9343	6.99564	7.12242	13.1423	9.97773	11.8251	-0.448333
32	8.24972	2.81535	9.94638	11.865	11.903	5.51442	7.51912	10.4488	11.1714	5.698	10.9981	9.08841	7.729	7.45879	8.52448	10.7962	9.52787	4.154	4.47324	8.97672	8.73564	9.31032	7.03174	10.7198	8.56247	10.0483	5.20132	10.8885	7.99237	8.98109	6.387	10.7625	7.86042	10.386	9.09777	5.6123	10.3944	8.50044	4.7444	4.44015	8.27982	5.94374	9.59955	6.37634	6.33661	12.1751	8.99027	10.9819	-1.07993
33	7.45416	2.80478	9.39834	11.195	11.0946	4.8534	6.96501	9.55491	10.5522	5.14	10.3698	8.25759	6.98282	6.54978	7.54614	9.74431	8.65203	2.976	3.26807	8.30213	7.96382	8.51391	6.20495	10.0278	7.65771	9.34547	4.34682	9.90227	7.14118	7.95504	5.581	10.0682	6.62807	9.75054	7.83057	5.00438	9.12773	8.06174	3.98445	3.35112	8.02286	5.60339	8.33255	5.79912	5.65336	11.2706	8.11797	10.2305	-1.49821
34	6.75611	2.80639	8.96	10.6193	10.4557	4.313	6.47467	8.80933	10.0963	4.742	9.89233	7.48367	6.301	5.73367	6.716	8.818	7.881	1.909	2.09933	7.67767	7.254	7.81167	5.43133	9.39867	6.811	8.728	3.64667	8.985	6.37533	6.96733	4.907	9.509	5.523	9.19733	6.628	4.451	7.90833	7.615	3.219	2.299	7.71333	5.31233	7.158	5.234	5.07967	10.4303	7.349	9.54367	-1.72767
35	6.13107	2.82213	8.59598	10.0886	9.98884	3.8482	6.00198	8.19392	9.78767	4.458	9.54022	6.74008	5.66491	4.99981	6.03646	7.99939	7.20276	0.925	0.946071	7.04959	6.56552	7.187	4.69578	8.818	6.00199	8.16789	3.08744	8.12539	5.6683	6.01108	4.328	9.05852	4.53587	8.67973	5.50156	3.90892	6.72785	7.11201	2.42412	1.27506	7.29628	5.00353	6.10982	4.64471	4.60355	9.64851	6.65567	8.88783	-1.82284
36	5.54302	2.85162	8.25744	9.53568	9.67052	3.40632	5.49781	7.67655	9.58839	4.223	9.2802	6.00137	5.04945	4.33269	5.4846	7.25646	6.59548	-0.001	-0.217202	6.35919	5.85448	6.61232	3.97668	8.26656	5.2019	7.62086	2.64193	7.30998	4.97873	5.07155	3.795	8.6693	3.6443	8.13748	4.44251	3.33567	5.57425	6.50409	1.59289	0.269576	6.72469	4.60647	5.18518	3.99756	4.17942	8.9062	5.9877	8.21751	-1.85373
37	4.95088	2.89009	7.88936	8.89018	9.448	2.93018	4.91555	7.21	9.43927	3.958	9.06327	5.25009	4.42391	3.70727	5.01155	6.54782	6.01936	-0.887	-1.41145	5.55091	5.07455	6.04936	3.24927	7.719	4.37909	7.03491	2.26991	6.52536	4.26173	4.13545	3.244	8.29855	2.82073	7.50555	3.42927	2.69191	4.429	5.74982	0.740091	-0.723182	5.96055	4.05809	4.37609	3.26473	3.74818	8.16991	5.28691	7.48227	-1.88882
38	4.31204	2.93	7.43404	8.09736	9.24386	2.36222	4.20959	6.74174	9.26149	3.584	8.82133	4.46796	3.74379	3.08405	4.55334	5.82494	5.41905	-1.734	-2.65004	4.57527	4.18285	5.45383	2.4911	7.14389	3.51028	6.35733	1.91637	5.75395	3.47276	3.19356	2.608	7.89994	2.03823	6.7284	2.43323	1.94751	3.26714	4.81822	-0.131212	-1.715	4.98381	3.31174	3.66627	2.42983	3.25721	7.39599	4.50127	6.64133	-1.99119
39	3.58753	2.96501	6.83877	7.12847	8.96783	1.65263	3.34507	6.21729	8.96973	3.039	8.47707	3.6402	2.96852	2.41678	4.04559	5.03658	4.73105	-2.535	-3.92772	3.39289	3.146	4.77756	1.68582	6.519	2.59046	5.5407	1.52039	4.97738	2.57725	2.24279	1.831	7.42285	1.26884	5.77101	1.42643	1.09215	2.06216	3.69421	-1.03111	-2.71815	3.80065	2.35125	3.03773	1.49574	2.66419	6.54124	3.59424	5.66859	-2.20701
40	2.74998	2.98875	6.06752	5.99012	8.5347	0.766727	2.3007	5.58015	8.49076	2.305	7.95315	2.76197	2.07118	1.66982	3.42961	4.1353	3.89606	-3.284	-5.19861	1.98688	1.95827	3.98009	0.824121	5.835	1.63203	4.55555	1.02755	4.18321	1.56021	1.28327	0.876	6.81382	0.486273	4.6203	0.385121	0.138576	0.803303	2.38412	-1.96221	-3.74364	2.44455	1.18524	2.47455	0.484576	1.94185	5.57203	2.54918	4.54988	-2.56397
41	1.788	2.99501	5.10691	4.72433	7.88603	-0.305121	1.0754	4.77854	7.7801	1.401	7.18504	1.84326	1.03406	0.832848	2.66557	3.09045	2.86616	-3.99	-6.41366	0.385081	0.641364	3.03389	-0.0937475	5.09589	0.661646	3.40357	0.403636	3.36698	0.427444	0.320687	-0.266	6.02024	-0.329313	3.28996	-0.708838	-0.885606	-0.492111	0.913778	-2.92126	-4.79691	0.980051	-0.154495	1.96655	-0.566374	1.08353	4.46768	1.36888	3.28531	-3.07813
42	0.711856	2.97884	3.96543	3.40021	7.00241	-1.5434	-0.323253	3.76961	6.8243	0.376	6.12699	0.899525	-0.148303	-0.0794646	1.75148	1.89363	1.61628	-4.67	-7.52164	-1.3273	-0.758818	1.92967	-1.05025	4.31633	-0.286434	2.11785	-0.368374	2.5359	-0.80299	-0.629071	-1.586	4.99909	-1.19277	1.82715	-1.85748	-1.95099	-1.78643	-0.670081	-3.89945	-5.87403	-0.503323	-1.6011	1.50682	-1.6097	0.102293	3.23034	0.0807576	1.90226	-3.76411
43	-0.447659	2.93282	2.66988	2.09912	5.90224	-2.90327	-1.87321	2.52282	5.6433	-0.7	4.76206	-0.0465455	-1.45791	-1.02652	0.718091	0.558455	0.157576	-5.348	-8.45588	-3.03155	-2.169	0.684182	-2.01539	3.52533	-1.17339	0.757394	-1.2853	1.70933	-2.08718	-1.53736	-3.053	3.737	-2.105	0.307879	-3.03445	-3.02848	-3.02727	-2.29742	-4.87776	-6.94864	-1.91373	-3.06058	1.08609	-2.59591	-0.964212	1.88839	-1.25718	0.471636	-4.62233
44	-1.65221	2.86071	1.26776	0.911222	4.63432	-4.31911	-3.51862	1.03158	4.28502	-1.729	3.11122	-0.976636	-2.84191	-1.94475	-0.386293	-0.87801	-1.45962	-6.037	-9.14383	-4.58999	-3.48221	-0.657576	-2.97327	2.77067	-1.9478	-0.608949	-2.3293	0.909162	-3.35704	-2.37214	-4.6	2.25991	-3.04675	-1.17846	-4.19151	-4.066	-4.15079	-3.88089	-5.82342	-7.96958	-3.16082	-4.44056	0.693182	-3.47694	-2.05579	0.489808	-2.556	-0.906768	-5.61834
45	-2.80873	2.76187	-0.176	-0.0711111	3.27433	-5.69833	-5.15156	-0.663778	2.81889	-2.596	1.24311	-1.86311	-4.21033	-2.78689	-1.49433	-2.34722	-3.14244	-6.733	-9.54133	-5.87989	-4.57633	-2.01856	-3.90967	2.11722	-2.56878	-1.90567	-3.458	0.159333	-4.54133	-3.095	-6.128	0.644333	-3.98911	-2.54833	-5.26822	-5.00711	-4.293	-5.19	-6.69211	-8.87067	-4.166	-5.654	0.315	-4.212	-3.09956	-0.891	-3.716	-2.12067	-6.66367
46	-3.87891	2.64671	-1.58464	-0.786545	1.91773	-6.919	-6.63991	-2.47282	1.33545	-3.209	-0.718091	-2.64627	-5.45045	-3.56573	-2.51191	-3.74364	-4.75618	-7.423	-9.65909	-6.841	-5.35227	-3.292	-4.79655	1.631	-3.01827	-3.043	-4.58018	-0.515727	-5.569	-3.66864	-7.542	-0.997364	-4.901	-3.72564	-6.19909	-5.80964	-5.73482	-5.39509	-7.44082	-9.57664	-4.88109	-6.618	-0.0613636	-4.78636	-4.01509	-2.18345	-4.63118	-3.06382	-7.64164
47	-4.7734	2.56342	-2.85813	-1.22748	0.657758	-7.84676	-7.86478	-4.27534	-0.0723636	-3.549	-2.61532	-3.24656	-6.46006	-4.35383	-3.33714	-4.93366	-6.14747	-8.078	-9.5584	-7.49838	-5.78306	-4.36033	-5.58069	1.37322	-3.30555	-3.91809	-5.56562	-1.09597	-6.36526	-4.05957	-8.75	-2.551	-5.75102	-4.63605	-6.92941	-6.4311	-6.31856	-7.4909	-8.02377	-10.0063	-5.29885	-7.25905	-0.442636	-5.21238	-4.72168	-3.33022	-5.20791	-3.66067	-8.43333
48	-5.42301	2.50141	-3.88006	-1.43145	-0.447111	-8.38779	-8.73798	-5.93726	-1.33935	-3.675	-4.295	-3.61553	-7.16697	-5.2167	-3.91014	-5.79069	-7.19636	-8.644	-9.31953	-7.93311	-5.92588	-5.15508	-6.18463	1.29278	-3.44462	-4.44536	-6.2834	-1.58193	-6.85767	-4.25161	-9.66	-3.91033	-6.51857	-5.2301	-7.43673	-6.82553	-6.63115	-8.09312	-8.39117	-10.0868	-5.46083	-7.53907	-0.811364	-5.51572	-5.15442	-4.29217	-5.4007	-3.90459	-8.93896
49	-5.83031	2.48541	-4.56164	-1.43424	-1.38515	-8.53394	-9.21152	-7.32482	-2.43803	-3.677	-5.62736	-3.78233	-7.54827	-6.13318	-4.23976	-6.25509	-7.87358	-9.071	-9.00548	-8.22727	-5.87109	-5.69421	-6.52042	1.353	-3.43179	-4.60633	-6.6603	-1.98485	-7.01773	-4.25873	-10.203	-4.968	-7.20918	-5.51533	-7.73924	-6.95915	-6.81279	-8.31755	-8.5123	-9.78155	-5.42727	-7.46976	-1.10809	-5.71458	-5.294	-5.04458	-5.24118	-3.87218	-9.09682
50	-5.99507	2.50233	-4.89713	-1.24605	-2.16408	-8.35236	-9.3131	-8.33797	-3.3552	-3.601	-6.53387	-3.84243	-7.65027	-6.97223	-4.38316	-6.36919	-8.24627	-9.36	-8.64157	-8.42572	-5.68785	-6.0556	-6.51016	1.53278	-3.24625	-4.46464	-6.73039	-2.31271	-6.91212	-4.11964	-10.369	-5.63539	-7.83786	-5.55674	-7.88037	-6.83899	-6.90115	-8.20325	-8.39063	-9.11697	-5.24881	-7.11127	-1.24391	-5.79953	-5.18289	-5.57205	-4.82858	-3.68353	-8.91094
51	-5.95929	2.5563	-4.96784	-0.862949	-2.77089	-7.93809	-9.14191	-8.94454	-4.06001	-3.445	-7.03657	-3.88549	-7.57506	-7.55001	-4.40084	-6.23788	-8.40334	-9.568	-8.19943	-8.52257	-5.39936	-6.3074	-6.08584	1.83544	-2.85933	-4.12708	-6.59766	-2.53629	-6.67147	-3.89036	-10.22	-5.87855	-8.39767	-5.43426	-7.89275	-6.53063	-6.89266	-7.83975	-8.05777	-8.18603	-4.94576	-6.55107	-1.13845	-5.72947	-4.90473	-5.86245	-4.28458	-3.44347	-8.46421
52	-5.76021	2.65177	-4.88039	-0.28203	-3.15903	-7.37306	-8.82815	-9.17079	-4.49767	-3.161	-7.26333	-3.93418	-7.43173	-7.71661	-4.32421	-5.95697	-8.39064	-9.768	-7.61055	-8.47073	-4.987	-6.46418	-5.25	2.282	-2.24345	-3.69403	-6.35924	-2.58045	-6.41776	-3.62036	-9.846	-5.73127	-8.83164	-5.20415	-7.772	-6.12921	-6.75209	-7.33661	-7.57758	-7.13782	-4.51239	-5.87188	-0.739364	-5.449	-4.54436	-5.90042	-3.70418	-3.20245	-7.87861
53	-5.41446	2.79065	-4.709	0.495596	-3.26741	-6.70381	-8.46186	-9.06679	-4.61034	-2.682	-7.34691	-3.93283	-7.28973	-7.41014	-4.14987	-5.57119	-8.20256	-9.981	-6.81063	-8.20059	-4.40936	-6.48419	-4.06751	2.90067	-1.37999	-3.22902	-6.06082	-2.37264	-6.20977	-3.3262	-9.334	-5.28597	-9.03573	-4.88841	-7.48153	-5.71141	-6.44261	-6.78074	-7.01763	-6.09927	-3.9092	-5.12217	-0.0247273	-4.92037	-4.15558	-5.66705	-3.13024	-2.95193	-7.26045
54	-4.91423	2.96997	-4.46938	1.46994	-3.04842	-5.92805	-8.07202	-8.68125	-4.35919	-1.939	-7.34227	-3.76951	-7.16167	-6.65202	-3.83896	-5.06553	-7.79629	-10.138	-5.7509	-7.64366	-3.62221	-6.28892	-2.58892	3.71867	-0.262111	-2.74017	-5.68386	-1.86905	-6.04213	-2.98203	-8.742	-4.66264	-8.91062	-4.4724	-6.97656	-5.31242	-5.93528	-6.20093	-6.423	-5.13861	-3.08761	-4.29981	1.00018	-4.12805	-3.75549	-5.14443	-2.5533	-2.64534	-6.66448
55	-4.22524	3.18289	-4.11391	2.64373	-2.48591	-5.00391	-7.62855	-8.04927	-3.73355	-0.884	-7.217	-3.32736	-7.00582	-5.51109	-3.32227	-4.37755	-7.11736	-10.114	-4.41036	-6.75436	-2.59555	-5.79582	-0.864727	4.756	1.10445	-2.17818	-5.15691	-1.05609	-5.84564	-2.527	-8.078	-3.95827	-8.39909	-3.90927	-6.22773	-4.91727	-5.21273	-5.56264	-5.79318	-4.25155	-2.00391	-3.35955	2.30818	-3.07673	-3.32873	-4.31918	-1.92191	-2.21027	-6.07391
56	-3.31302	3.4159	-3.55078	4.02333	-1.59344	-3.88456	-7.049	-7.17756	-2.74722	0.491	-6.88411	-2.52733	-6.74067	-4.07311	-2.52944	-3.42856	-6.12878	-9.775	-2.79589	-5.51489	-1.319	-4.94978	1.05533	6.04489	2.69767	-1.46511	-4.39456	0.0566667	-5.51411	-1.89022	-7.289	-3.20433	-7.49033	-3.14311	-5.22611	-4.46067	-4.26444	-4.78389	-5.07667	-3.37433	-0.637444	-2.24433	3.86	-1.77256	-2.81956	-3.18722	-1.16567	-1.57344	-5.40256
57	-2.14946	3.64963	-2.68225	5.60925	-0.405465	-2.54661	-6.22705	-6.03893	-1.43218	2.159	-6.24809	-1.34602	-6.25915	-2.42329	-1.42185	-2.16052	-4.81928	-9.025	-0.937818	-3.93835	0.20197	-3.73634	3.12418	7.53133	4.47912	-0.534475	-3.3298	1.4466	-4.94332	-1.00812	-6.297	-2.36676	-6.20331	-2.12451	-3.97475	-3.85256	-3.08141	-3.78101	-4.19022	-2.41412	1.00507	-0.918283	5.62	-0.228323	-2.14522	-1.75405	-0.224879	-0.684172	-4.53653
58	-0.720476	3.85622	-1.44773	7.39045	1.03045	-0.994727	-5.06936	-4.59955	0.165939	4.072	-5.23676	0.189455	-5.45764	-0.636576	-0.000636364	-0.555364	-3.20224	-7.828	1.1217	-2.05942	1.948	-2.17733	5.29818	9.18	6.39209	0.648455	-1.93779	3.07724	-4.05555	0.157636	-5.036	-1.38082	-4.57897	-0.824121	-2.48339	-2.99939	-1.66182	-2.49161	-3.05915	-1.29264	2.88212	0.62297	7.497	1.53424	-1.23961	-0.0302121	0.938364	0.476697	-3.38203
59	0.962424	4.01042	0.156051	9.33402	2.66126	0.749616	-3.53694	-2.84403	1.99437	6.166	-3.82788	2.01291	-4.26218	1.22211	1.70203	1.35951	-1.31469	-6.196	3.3342	0.0662525	3.88715	-0.31799	7.5358	10.9583	8.37584	2.08414	-0.234283	4.90249	-2.81611	1.61459	-3.475	-0.191091	-2.67197	0.757949	-0.77101	-1.85861	-0.0285253	-0.895313	-1.64511	0.0328182	4.93718	2.36832	9.42555	3.47894	-0.0670808	1.94355	2.33642	1.90277	-1.90085
60	2.86521	4.09445	2.08837	11.3841	4.43492	2.65855	-1.64989	-0.785111	3.99672	8.366	-2.04418	4.03834	-2.64812	3.09929	3.63513	3.5218	0.792848	-4.187	5.64591	2.36809	5.97024	1.77681	9.79729	12.833	10.3739	3.74689	1.73465	6.87525	-1.23135	3.34628	-1.615	1.23261	-0.549737	2.58886	1.13178	-0.451141	1.77546	0.98896	0.0515354	1.56936	7.10604	4.29636	11.351	5.54747	1.39247	4.10546	3.96227	3.57253	-0.0987374
61	4.93909	4.10092	4.28555	13.479	6.30824	4.69397	0.527939	1.5363	6.11573	10.594	0.0639697	6.17582	-0.649818	4.96515	5.73715	5.85291	3.0577	-1.889	8.00318	4.76936	8.142	4.03233	12.0511	14.7733	12.3412	5.5957	3.90303	8.95239	0.658212	5.30464	0.507	2.89191	1.70882	4.61764	3.18536	1.18494	3.70391	3.11552	1.99158	3.29918	9.32082	6.38145	13.2339	7.67452	3.1377	6.38779	5.79464	5.45382	1.98697
62	7.12851	4.03336	6.67319	15.5584	8.24515	6.80763	2.90924	4.06438	8.29512	12.787	2.43251	8.34536	1.65903	6.81881	7.94688	8.27165	5.41576	0.596	10.3541	7.19821	10.3483	6.37787	14.2746	16.7538	14.2534	7.57901	6.19272	11.0953	2.78745	7.42228	2.834	4.77118	4.02641	6.78997	5.34611	2.99681	5.71011	5.43149	4.10862	5.19476	11.5119	8.58144	15.0521	9.80199	5.1417	8.72197	7.79745	7.50131	4.29386
63	9.36379	3.89863	9.1684	17.5786	10.2148	8.95089	5.40301	6.73477	10.4867	14.9	4.98877	10.4877	4.18979	8.68121	10.2131	10.7083	7.81313	3.164	12.6567	9.60799	12.5388	8.75511	16.4636	18.7539	16.1065	9.6432	8.53457	13.2769	5.08112	9.62578	5.302	6.83606	6.3341	9.05063	7.57076	4.92533	7.75609	7.87737	6.32742	7.22885	13.6243	10.8486	16.8015	11.8877	7.36015	11.0518	9.9223	9.65963	6.74748
64	11.6381	3.73274	11.6955	19.5183	12.1982	11.0869	7.92855	9.48009	12.6535	16.91	7.65764	12.5605	6.85555	10.5821	12.4945	13.1121	10.2042	5.724	14.8656	11.9766	14.674	11.1166	18.6175	20.761	17.9067	11.7421	10.8786	15.4803	7.46236	11.8555	7.841	9.03473	8.58382	11.3507	9.82064	6.91991	9.812	10.3928	8.57727	9.36964	15.6243	13.1397	18.4913	13.9077	9.73536	13.3375	12.1197	11.8795	9.27182
65	13.8855	3.54535	14.1957	21.3643	14.1905	13.1924	10.4309	12.2379	14.7798	18.808	10.3734	14.5471	9.57106	12.5433	14.7647	15.4482	12.5566	8.202	16.9667	14.2875	16.7387	13.4258	20.7308	22.7539	19.6648	13.8367	13.1975	17.6912	9.86316	14.0693	10.386	11.3032	10.7583	13.6539	12.0666	8.93763	11.8589	12.9212	10.8008	11.5695	17.4962	15.4091	20.1342	15.8551	12.2069	15.5558	14.346	14.1181	11.8032
66	16.0677	3.34382	16.6335	23.1066	16.1979	15.2544	12.8819	14.9537	16.8708	20.6	13.0857	16.451	12.2609	14.5754	17.0034	17.7031	14.8546	10.553	18.9499	16.5354	18.7312	15.6578	22.7924	24.7102	21.3868	15.8957	15.4768	19.8909	12.2306	16.2353	12.896	13.5878	12.8635	15.9314	14.2874	10.9451	13.8747	15.4093	12.9606	13.7707	19.2404	17.6146	21.7416	17.7378	14.7204	17.6989	16.5687	16.3424	14.2993
67	18.1939	3.20054	18.9933	24.7343	18.2237	17.2657	15.271	17.5853	18.9407	22.292	15.7603	18.2867	14.864	16.6703	19.1927	19.8807	17.091	10.553	20.81	18.7153	20.656	17.7977	24.784	26.6113	23.0743	17.8987	17.706	22.0523	14.529	18.3273	15.346	15.838	14.9137	18.1527	16.4653	12.919	15.8337	17.8057	15.034	15.92	20.8713	19.7247	23.318	19.5737	17.2373	19.7687	18.768	18.5323	16.7373
68	20.287	2.98254	21.2675	26.235	19.595	19.2188	17.5924	20.1011	20.9932	23.887	18.3754	20.0683	17.3334	18.7973	21.3146	21.9865	19.2561	14.857	22.5443	20.8181	22.511	19.8383	26.682	28.443	24.7197	19.8334	19.8734	24.1477	16.741	20.3268	17.713	18.0078	16.919	20.2864	18.5796	14.8482	17.7092	20.0719	17.0109	17.9669	22.4059	21.7233	24.8571	21.3784	19.7253	21.7661	20.9168	20.6713	19.0997
69	22.2712	2.81714	23.4525	27.6029	20.8688	21.1052	19.8463	22.4742	23.0163	25.382	20.9097	21.8008	19.6493	20.9101	23.3487	24.0199	21.3326	16.832	24.153	22.8286	24.289	21.7795	28.4635	30.1928	26.3102	21.6922	21.9625	26.1508	18.8585	22.2221	19.986	20.0669	18.8808	22.3072	20.6119	16.7305	19.481	22.1853	18.8895	19.8847	23.8536	23.6052	26.3528	23.1584	22.1542	23.6862	22.9924	22.7374	21.37
70	24.1651	2.68423	25.5449	28.8533	24.2578	22.9116	22.0305	24.6802	24.9835	26.779	23.3358	23.4826	21.7985	22.9594	25.2719	25.9763	23.3017	18.717	25.6389	24.7294	25.9764	23.6175	30.1112	31.85	27.8312	23.4682	23.9526	28.0408	20.877	24.0058	22.158	21.9914	20.7895	24.1998	22.5424	18.5608	21.1368	24.1363	20.6721	21.6577	25.2208	25.3667	27.7965	24.9108	24.4972	25.5174	24.972	24.7025	23.5265
71	25.974	2.52287	27.5364	30.0104	26.1685	24.6223	24.1394	26.702	26.857	28.075	25.6282	25.1035	23.7788	24.9012	27.0648	27.8443	25.1399	20.522	27.0072	26.5055	27.5585	25.3471	31.6008	33.4038	29.2706	25.1561	25.8206	29.8081	22.7921	25.674	24.221	23.7682	22.6354	25.9582	24.3559	20.3308	22.6793	25.9255	22.3645	23.2872	26.5094	27.0096	29.1793	26.6241	26.7305	27.2457	26.8364	26.5342	25.5446
72	27.6515	2.40034	29.4124	31.0886	27.9591	26.22	26.1666	28.5299	28.5987	29.264	27.7585	26.6464	25.5891	26.7026	28.7126	29.6029	26.8264	22.255	28.2646	28.1483	29.0209	26.9652	32.9414	34.8396	30.6225	26.7494	27.5419	31.4497	24.5948	27.2284	26.161	25.3884	24.4078	27.5853	26.0455	22.0276	24.1264	27.563	23.9796	24.7824	27.716	28.5425	30.492	28.2864	28.8342	28.8413	28.5707	28.2045	27.407
73	29.1994	2.3005	31.1564	32.0882	29.5935	27.6915	28.1058	30.1605	30.1733	30.34	29.7076	28.0954	27.2365	28.3506	30.2035	31.2285	28.3493	23.921	29.4194	29.6553	30.3515	28.4694	34.1448	36.14	31.8818	28.2394	29.0993	32.9617	26.2729	28.67	27.971	26.8545	26.0964	29.0931	27.6075	23.6428	25.5044	29.0628	25.5275	26.1566	28.8312	29.9758	31.7243	29.8818	30.7955	30.2833	30.1677	29.6953	29.1045
74	30.6147	2.21928	32.7511	33.0104	31.0472	29.0285	29.9535	31.5962	31.557	31.305	31.4674	29.4406	28.7364	29.8458	31.5371	32.6982	29.7058	25.527	30.4834	31.029	31.544	29.8594	35.2199	37.2769	33.0431	29.6164	30.4821	34.3454	27.8166	30.0005	29.642	28.1722	27.6872	30.497	29.0434	25.1866	26.8422	30.4359	27.0103	27.4203	29.8476	31.3175	32.8655	31.3947	32.6079	31.5919	31.6267	31.0009	30.6348
75	31.8959	2.15488	34.1805	33.8562	32.3114	30.2275	31.7076	32.8388	32.7361	32.162	33.0388	30.6801	30.1044	31.2002	32.7214	33.9944	30.8984	27.071	31.4681	32.2769	32.6058	31.1378	36.1732	38.2777	34.1061	30.8702	31.688	35.606	29.2199	31.2251	31.168	29.355	29.1746	31.8126	30.3634	26.672	28.1635	31.6892	28.4312	28.5825	30.7627	32.5687	33.9095	32.8138	34.2674	32.7751	32.9453	32.1243	32.0056
76	33.0458	2.10523	35.4384	34.6121	33.39	31.2916	33.3634	33.8984	33.7109	32.922	34.4293	31.8197	31.3515	32.4277	33.7656	35.1078	31.9383	28.544	32.3818	33.4073	33.552	32.3053	37.0106	39.151	35.0713	31.9935	32.7216	36.7441	30.4833	32.3513	32.548	30.4209	30.5609	33.0519	31.5819	28.1157	29.4847	32.8254	29.7909	29.6512	31.5774	33.7306	34.8567	34.1285	35.7712	33.8261	34.1252	33.0746	33.2297
77	34.0721	2.07116	36.5268	35.2599	34.2944	32.2299	34.9166	34.7876	34.4916	33.594	35.6677	32.8669	32.484	33.5418	34.6828	36.0434	32.8446	29.937	33.2474	34.4281	34.3989	33.3611	37.7358	39.9061	35.9433	32.9784	33.5943	37.7651	31.6157	33.3878	33.784	31.3929	31.8581	34.2244	32.7167	29.5301	30.811	33.8454	31.0882	30.6346	32.2975	34.811	35.7101	35.3298	37.12	34.7419	35.1767	33.8649	34.3213
78	34.9834	2.0555	37.4563	35.7951	35.0368	33.0543	36.3648	35.5189	35.0911	34.184	36.7867	33.8311	33.5037	34.5566	35.4874	36.8098	33.6356	31.243	34.0784	35.344	35.1637	34.3046	38.3501	40.5532	36.7278	33.8206	34.3229	38.6676	32.6294	34.3428	34.884	32.2987	33.0722	35.3359	33.7841	30.916	32.1371	34.7521	32.3199	31.5417	32.9293	35.8113	36.471	36.4091	38.3194	35.5227	36.114	34.5071	35.2953
79	35.7837	2.06591	38.24	36.2261	35.6302	33.7798	37.7062	36.1045	35.5252	34.692	37.8117	34.715	34.4163	35.4802	36.1916	37.4183	34.3287	32.459	34.8788	36.1576	35.8615	35.1345	38.8557	41.1027	37.4304	34.5182	34.9261	39.4523	33.5298	35.2215	35.86	33.1625	34.2059	36.3844	34.7937	32.2622	33.4504	35.5475	33.4782	32.3815	33.4805	36.7316	37.1355	37.362	39.3782	36.1739	36.9439	35.0088	36.1626
80	36.4846	2.10047	38.8943	36.5648	36.0911	34.4133	38.9405	36.5522	35.8031	35.113	38.7585	35.5132	35.2256	36.3148	36.7978	37.8813	34.932	33.579	35.6459	36.8705	36.5005	35.8481	39.2513	41.5629	38.0631	35.0721	35.4158	40.1243	34.3161	36.0243	36.725	34.0013	35.2667	37.3622	35.7527	33.5482	34.7338	36.2307	34.555	33.1608	33.9558	37.571	37.7175	38.1831	40.2962	36.7003	37.6652	35.377	36.9263
81	37.085	2.16401	39.4273	36.8267	36.4339	34.956	40.0664	36.8615	35.9323	35.453	39.6343	36.2137	35.9263	37.0566	37.3053	38.208	35.4458	34.603	36.3807	37.4801	37.0826	36.4428	39.5309	41.9393	38.6376	35.4808	35.7953	40.6864	34.9867	36.7518	37.492	34.8193	36.2765	38.2549	36.6625	34.7477	35.968	36.7988	35.5343	33.8798	34.3532	38.3249	38.2225	38.8689	41.0636	37.1004	38.2669	35.6177	37.5842
82	37.5711	2.25744	39.8398	37.034	36.6764	35.4099	41.0805	37.0263	35.9215	35.73	40.4325	36.8056	36.5074	37.7045	37.713	38.4049	35.8632	35.53	37.0886	37.9924	37.609	36.926	39.7254	42.238	39.1647	35.7509	36.0607	41.1406	35.5376	37.4051	38.17	35.6081	37.2494	38.778	37.5211	35.8315	37.1316	37.2475	36.3984	34.5352	34.6698	38.9925	38.6509	39.4127	41.6629	37.3717	38.7301	35.7349	38.1297
83	37.9696	2.35283	40.1353	37.2172	36.8447	35.7845	41.9746	37.0543	35.7984	35.982	41.1342	37.2863	36.9608	38.257	38.0273	38.4907	36.1769	36.357	37.7757	38.4291	38.0846	37.3288	39.8663	42.4531	39.652	35.9051	36.2129	41.4907	35.9701	37.9845	38.767	36.3515	38.1758	39.2337	38.3215	36.7683	38.2018	37.5735	37.1296	35.1235	34.9086	39.5591	39.0035	39.8139	42.0843	37.5197	39.0432	35.7397	38.5598
84	38.3006	2.50873	40.3296	37.4127	36.9757	36.0984	42.7347	36.9863	35.6238	36.254	41.7167	37.6678	37.29	38.7261	38.2733	38.5121	36.3947	37.085	38.4452	38.8203	38.5214	37.6995	39.9828	42.6006	40.0965	35.9883	36.2686	41.7385	36.2962	38.4857	39.293	37.0305	39.0375	40.2559	39.0562	37.5331	39.1557	37.7758	37.7201	35.6355	35.0842	40.0089	39.2825	40.0823	42.3398	37.5705	39.2163	35.6631	38.8839
85	38.5601	2.63317	40.4564	37.6508	37.1138	36.3813	43.3422	36.9	35.4692	36.573	42.1688	37.9783	37.5233	39.1342	38.4951	38.5378	36.5475	37.722	39.093	39.1904	38.9364	38.0772	40.0898	42.6843	40.4895	36.055	36.2665	41.8837	36.5423	38.9015	39.747	37.6248	39.8156	40.6717	39.7188	38.1143	39.967	37.8552	38.1728	36.0711	35.233	40.3263	39.4904	40.2371	42.4636	37.5749	39.2807	35.5598	39.1265
86	38.783	2.73032	40.553	37.9408	37.2876	36.6569	43.7712	36.8861	35.3938	36.936	42.4938	38.25	37.7083	39.5022	38.7298	38.6124	36.6841	38.276	39.7011	39.5477	39.3365	38.4657	40.1829	42.7034	40.8048	36.1438	36.2527	41.9225	36.7424	39.2197	40.122	38.1156	40.4865	40.9539	40.2967	38.5112	40.6078	37.8139	38.5035	36.4473	35.4022	40.5011	39.6265	40.3004	42.4876	37.5888	39.2713	35.4862	39.3096
87	38.9744	2.78183	40.6364	38.2648	37.495	36.9241	43.9893	36.992	35.4189	37.31	42.6909	38.4992	37.8788	39.8284	38.9897	38.7369	36.8403	38.745	40.2331	39.8783	39.7019	38.8231	40.2394	42.6506	41.0027	36.2535	36.2564	41.8407	36.9211	39.4211	40.414	38.4853	41.0215	41.0996	40.7665	38.7385	41.0483	37.652	38.7326	36.7851	35.6268	40.5299	39.6845	40.282	42.4225	37.6506	39.2042	35.4735	39.4246
88	39.1153	2.77635	40.6936	38.5821	37.6992	37.1475	43.9588	37.1952	35.5295	37.642	42.7359	38.7143	38.0245	40.0853	39.2498	38.8674	37.0113	39.111	40.6348	40.1449	39.9887	39.0741	40.2233	42.513	41.036	36.3464	36.2711	41.6153	37.0774	39.4788	40.621	38.712	41.3849	41.1073	41.0945	38.8374	41.2599	37.366	38.8683	37.0942	35.9117	40.4097	39.6482	40.1735	42.251	37.7544	39.0684	35.5179	39.4263
89	39.1672	2.71083	40.6787	38.8299	37.8412	37.2727	43.6459	37.4237	35.6786	37.879	42.5774	38.8563	38.0917	40.2217	39.4588	38.9372	37.1547	39.348	40.8391	40.3024	40.1433	39.1339	40.0936	42.2746	40.8599	36.3589	36.2602	41.2186	37.1729	39.3571	40.745	38.7653	41.5382	40.9738	41.243	38.8392	41.2283	36.9517	38.8928	37.3627	36.228	40.1388	39.49	39.9498	41.9351	37.87	38.8333	35.5867	39.2487
90	39.0861	2.59126	40.5304	38.9508	37.8514	37.2402	43.0299	37.5865	35.7993	37.983	42.1462	38.8734	38.0058	40.1748	39.5565	38.8838	37.206	39.426	40.8129	40.3106	40.1109	38.9363	39.8129	41.9189	40.4446	36.2325	36.1714	40.6306	37.1509	39.0223	40.786	38.6156	41.448	40.695	41.2037	38.7637	40.9536	36.4113	38.7693	37.5591	36.5278	39.7204	39.16	39.5778	41.4214	37.9503	38.4619	35.627	38.8194
91	38.8367	2.42977	40.194	38.9158	37.6812	37.0067	42.1128	37.6029	35.8294	37.957	41.3789	38.7139	37.6956	39.8907	39.4977	38.6706	37.0973	39.322	40.5341	40.147	39.8498	38.4575	39.3553	41.438	39.7926	35.9262	35.9561	39.8582	36.9585	38.4572	40.742	38.2487	41.1009	40.2708	40.8005	38.6159	40.4578	35.771	38.4608	37.6427	36.7603	39.1723	38.65	39.0305	40.6671	37.9472	37.9263	35.5843	38.0881
92	38.4143	2.24779	39.6564	38.7336	37.3215	36.5652	40.9413	37.4182	35.7234	37.843	40.2519	38.3445	37.1245	39.3446	39.2667	38.2979	36.7845	39.037	40.0106	39.814	39.3461	37.7376	38.7749	40.814	38.9462	35.437	35.6045	38.9398	36.5818	37.6735	40.619	37.6805	40.5108	39.713	40.197	38.3969	39.7827	35.0825	37.9494	37.5755	36.887	38.5313	37.9564	38.2993	39.6714	37.8216	37.2344	35.415	37.0608
93	37.8466	2.07252	38.9643	38.4435	36.8062	35.9621	39.5976	37.0201	35.4765	37.705	38.8083	37.7674	36.3335	38.5537	38.8836	37.8014	36.2599	38.587	39.2886	39.3372	38.6307	36.8759	38.1432	40.078	37.9778	34.8067	35.1475	37.9388	36.0645	36.7213	40.43	36.9654	39.7192	39.0558	39.3508	38.106	38.9738	34.4091	37.2505	37.3319	36.9023	37.8459	37.1009	37.4065	38.4798	37.5563	36.4405	35.0962	35.8185
94	37.189	1.93315	38.1982	38.0992	36.206	35.2944	38.1865	36.4518	35.1301	37.602	37.167	37.0213	35.432	37.5877	38.3891	37.2381	35.5625	38.015	38.4558	38.7642	37.7765	36.0012	37.5473	39.252	36.9741	34.1024	34.647	36.9321	35.4829	35.6746	40.191	36.1828	38.7867	38.3474	38.3192	37.7448	38.069	33.7958	36.4051	36.9073	36.8229	37.1658	36.1298	36.4089	37.1736	37.1571	35.6309	34.6326	34.4969
95	36.5105	1.85623	37.438	37.7485	35.6051	34.6712	36.8152	35.8084	34.7403	37.575	35.5054	36.1704	34.5471	36.5453	37.8273	36.6732	34.7708	37.396	37.6352	38.1647	36.8828	35.2409	37.0824	38.3736	36.0237	33.3935	34.1717	36.0013	34.9114	34.6195	39.927	35.4143	37.784	37.6448	37.1786	37.3249	37.1006	33.2606	35.4706	36.3208	36.6843	36.537	35.1189	35.3829	35.8484	36.6483	34.8855	34.0565	33.2332
96	35.8829	1.85396	36.759	37.4282	35.0835	34.1936	35.5981	35.2108	34.3545	37.646	34.0522	35.2844	33.7791	35.5353	37.2424	36.1623	33.994	36.839	36.96	37.6299	36.0687	34.7036	36.833	37.4971	35.2076	32.7407	33.7674	35.226	34.3982	33.6358	39.657	34.7202	36.7931	37.0027	36.0175	36.8652	36.1105	32.7968	34.518	35.6164	36.534	36.0001	34.1685	34.4017	34.6091	36.0727	34.2538	33.4222	32.1181
97	35.3769	1.91302	36.2559	37.1701	34.7098	33.9475	34.6745	34.7865	34.0019	37.829	33.0642	34.4371	33.1901	34.6659	36.6808	35.7541	33.3434	36.469	36.5282	37.2636	35.4652	34.4791	36.8485	36.699	34.5886	32.1996	33.4626	34.6927	33.9672	32.7839	39.392	34.1391	35.9168	36.4768	34.932	36.3841	35.1462	32.3982	33.6292	34.8645	36.4168	35.5886	33.3851	33.5242	33.5674	35.4917	33.7665	32.7995	31.2062
98	35.0542	2.00295	36.0578	37.0171	34.5436	34.0046	34.2026	34.6486	33.7068	38.143	32.7319	33.7057	32.8178	34.0443	36.1888	35.4853	32.9272	36.353	36.3612	37.1557	35.1802	34.6242	37.1178	36.0757	34.2174	31.8312	33.2857	34.4846	33.6368	32.1129	39.147	33.6907	35.2848	36.1269	34.0243	35.9042	34.2705	32.0649	32.8872	34.1584	36.3687	35.3301	32.8522	32.8094	32.8384	34.9891	33.4675	32.2652	30.5437
99	34.9591	2.10423	36.2579	37.0247	34.6264	34.3771	34.3075	34.8806	33.5043	38.616	33.0555	33.1881	32.7136	33.7588	35.8197	35.3929	32.8259	36.441	36.3925	37.3335	35.2402	35.1175	37.5572	35.7259	34.1342	31.6955	33.2849	34.6361	33.4388	31.6813	38.958	33.3945	35.0154	36.0098	33.4034	35.4609	33.5648	31.8228	32.379	33.6043	36.4189	35.2471	32.5999	32.3281	32.5211	34.6706	33.4208	31.8854	30.1819
100	35.0949	2.20964	36.83	37.253	34.955	34.977	34.982	35.478	33.433	39.254	33.83	32.98	32.943	33.846	35.634	35.505	33.048	36.588	36.5	37.719	35.566	35.82	38.031	35.709	34.345	31.84	33.51	35.089	33.415	31.551	38.876	33.276	35.125	36.146	33.146	35.102	33.112	31.718	32.192	33.283	36.579	35.343	32.589	32.141	32.632	34.626	33.671	31.709	30.149
[truncated: 58 more columns]

## Sheet: Rotation LKneeFlex A1ComfZ
all values Right	mean	std	steps
1	13.4525	4.63006	15.509	12.774	21.346	10.301	11.81	16.648	17.779	12.826	11.688	19.09	16.422	14.137	9.957	13.106	18.919	10.763	8.799	15.625	16.279	14.666	17.974	16.186	18.554	18.484	13.924	18.146	17.147	10.072	19.201	16.585	15.151	4.549	13.457	16.601	19.581	17.621	9.84	14.497	19.538	18.297	5.152	11.476	17.479	8.474	10.817	6.019	24.303
2	15.3384	5.04948	17.1022	15.0865	23.341	12.002	14.3888	17.7846	20.1778	13.8689	13.595	20.4248	18.6511	16.384	11.2382	14.8542	22.1647	12.0738	10.738	17.3393	18.4312	17.1578	20.8546	18.453	20.9072	21.0903	16.0145	20.184	19.7494	11.3197	21.9086	18.37	16.9498	5.92192	15.6292	18.58	21.2986	20.172	11.0793	17.5667	22.1121	20.9024	6.5537	13.2825	19.4085	10.5026	12.179	6.908	27.823
3	17.5983	5.52644	19.0168	17.9447	25.711	14.15	17.5213	19.3625	22.9272	15.3702	15.8268	22.0035	21.2644	19.008	13.0414	16.8485	25.708	13.8258	13.175	19.4979	21.1036	20.0579	24.0452	21.148	23.6374	24.0189	18.3207	22.443	22.5959	13.0771	25.1382	20.443	19.1328	7.92662	18.2236	20.8565	23.1778	22.9787	12.8898	21.0023	25.0862	23.9448	8.34339	15.3681	21.7669	12.9834	13.877	8.048	31.62
4	20.2782	5.97694	21.2463	21.2922	28.4543	16.728	21.1549	21.4421	26.0162	17.3429	18.3658	23.9355	24.2462	21.973	15.3702	19.1469	29.5004	16.0235	16.069	22.0842	24.249	23.3197	27.5025	24.217	26.7315	27.2193	20.8256	24.897	25.6552	15.3816	28.7687	22.857	21.7	10.5936	21.2365	23.4163	25.216	26.0072	15.2791	24.715	28.4239	27.367	10.5318	17.7199	24.5459	15.8664	15.924	9.514	35.643
5	23.298	6.4348	23.785	25.0438	31.5356	19.71	25.2104	24.04	29.4149	19.7921	21.2137	26.3066	27.5628	25.239	18.2165	21.7977	33.484	18.6619	19.368	25.0646	27.7883	26.8885	31.1759	27.593	30.1468	30.6315	23.5272	27.527	28.9013	18.2387	32.6632	25.655	24.6347	13.8811	24.643	26.2398	27.4173	29.2091	18.2154	28.6135	32.06	31.1022	13.1295	20.3305	27.7139	19.0939	18.328	11.375	39.829
6	26.6415	6.84513	26.63	29.0995	34.894	23.061	29.5916	27.1248	33.0801	22.7174	24.3706	29.1347	31.1681	28.767	21.5485	24.8191	37.5836	21.7158	23.014	28.3892	31.6262	30.7048	34.9995	31.205	33.8217	34.198	26.4264	30.319	32.3117	21.6163	36.6965	28.838	27.9002	17.6856	28.3844	29.3028	29.787	32.5294	21.6361	32.6159	35.9004	35.0881	16.1396	23.1944	31.2172	22.6039	21.096	13.68	44.107
7	30.2337	7.20115	29.7838	33.3566	38.4474	26.74	34.1895	30.6229	36.9478	26.0892	27.8352	32.3738	34.9985	32.521	25.3149	28.1949	41.7042	25.1422	26.937	31.9877	35.6588	34.7057	38.8996	34.984	37.6852	37.8721	29.5109	33.266	35.865	25.4603	40.7534	32.363	31.4426	21.8703	32.3787	32.5827	32.3224	35.9145	25.461	36.6544	39.8268	39.245	19.5377	26.2971	34.9832	26.3394	24.226	16.45	48.374
8	34.1045	7.36515	33.244	37.7184	42.0932	30.7	38.8736	34.4387	40.9221	29.8463	31.5911	35.9328	38.9564	36.443	29.4298	31.8712	45.7366	28.8795	31.06	35.766	39.7788	38.8192	42.7985	38.866	41.6575	41.6104	32.7611	36.363	39.5372	29.6975	44.7233	36.157	35.1964	26.2978	36.5233	36.0557	35.0111	39.3095	29.602	40.6688	43.7071	43.4662	23.2727	29.6136	38.9298	30.2548	27.694	19.671	52.487
9	38.0766	7.41471	36.9743	42.0893	45.7183	34.876	43.4973	38.4617	44.8728	33.8929	35.5846	39.6972	42.908	40.452	33.7751	35.7605	49.5756	32.8437	35.291	39.6092	43.8785	42.9594	46.6055	42.767	45.6477	45.3545	36.1444	39.587	43.2837	34.2277	48.5104	40.128	39.0851	30.8501	40.7047	39.679	37.8321	42.6543	33.9686	44.5933	47.4152	47.635	27.2766	33.1169	42.966	34.2989	31.455	23.311	56.311
10	42.0841	7.30039	40.8875	46.3621	49.2103	39.169	47.9259	42.5664	48.6559	38.0935	39.7152	43.5386	46.7104	44.441	38.2047	39.7486	53.1387	36.9243	39.519	43.3932	47.8503	47.0306	50.2288	46.585	49.5592	49.0304	39.6029	42.89	47.04	38.9174	52.0391	44.163	43.0182	35.4258	44.8019	43.3785	40.7483	45.8861	38.4539	48.3616	50.8552	51.6405	31.4768	36.7695	46.9887	38.403	35.451	27.325	59.747
11	46.0191	7.02595	44.8556	50.4208	52.4783	43.445	52.0558	46.6153	52.1526	42.2983	43.8436	47.3172	50.2481	48.306	42.5602	43.7083	56.3706	40.9918	43.62	47.0034	51.591	50.943	53.5874	50.222	53.3053	52.562	43.0666	46.203	50.7238	43.6094	55.2558	48.135	46.8923	39.9183	48.7022	47.0561	43.6992	48.9338	42.932	51.921	53.9664	55.3827	35.7881	40.5022	50.8852	42.4738	39.593	31.641	62.729
12	49.7772	6.61243	48.7379	54.1548	55.467	47.566	55.8288	50.4733	55.2836	46.378	47.8144	50.8957	53.4492	51.959	46.6967	47.519	59.2328	44.9146	47.468	50.3549	54.9877	54.623	56.6249	53.608	56.8183	55.8888	46.4706	49.453	54.2572	48.1503	58.126	51.927	50.605	44.2237	52.3182	50.6104	46.6168	51.7434	47.2737	55.2326	56.7137	58.7736	40.1108	44.2287	54.5473	46.406	43.762	36.144	65.208
13	53.2715	6.09248	52.4138	57.4802	58.1505	51.427	59.2178	54.0274	58.0012	50.2347	51.4952	54.1708	56.2777	55.327	50.5093	51.081	61.6977	48.5811	50.962	53.3944	58.0338	57.973	59.3063	56.703	60.0457	58.9686	49.7521	52.577	57.5784	52.4173	60.6268	55.449	54.079	48.261	55.596	53.9601	49.4414	54.2864	51.3699	58.2641	59.0755	61.7495	44.3265	47.8593	57.8888	50.1053	47.819	40.68	67.148
14	56.4364	5.50335	55.7942	60.3435	60.5181	54.961	62.2078	57.2063	60.2791	53.7963	54.794	57.0816	58.7155	58.355	53.9353	54.3173	63.7208	51.9153	54.042	56.0747	60.7116	60.9745	61.6118	59.478	62.9473	61.7711	52.8436	55.528	60.635	56.3264	62.746	58.64	57.2658	51.9752	58.5128	57.0541	52.1257	56.552	55.1421	60.9826	61.0393	64.2693	48.3149	51.3131	60.8546	53.5065	51.64	45.092	68.533
15	59.2223	4.8777	58.8176	62.7162	62.5625	58.12	64.7857	59.9741	62.1085	57.0048	57.6645	59.6019	60.7564	61.006	56.9415	57.1689	65.3036	54.8747	56.689	58.3963	63.0131	63.6012	63.5301	61.911	65.4994	64.2608	55.6767	58.262	63.3842	59.8181	64.4782	61.462	60.1366	55.3321	61.0622	59.8548	54.6304	58.5343	58.5308	63.3518	62.6022	66.3132	51.9798	54.5282	63.4223	56.5741	55.144	49.25	69.367
16	61.6444	4.27137	61.4445	64.586	64.2743	60.873	66.9411	62.3179	63.4936	59.8095	60.0898	61.723	62.401	63.259	59.5149	59.5962	66.4652	57.4382	58.904	60.3717	64.9359	65.8442	65.0601	63.984	67.6898	66.3988	58.1903	60.739	65.7912	62.8526	65.8239	63.888	62.671	58.3108	63.2403	62.3142	56.9158	60.2256	61.4861	65.3429	63.7698	67.8823	55.2597	57.4634	65.5828	59.2942	58.286	53.065	69.681
17	63.6459	3.68621	63.6541	65.9549	65.6458	63.206	68.6687	64.2377	64.4449	62.1724	62.0719	63.4476	63.6533	65.105	61.6528	61.528	67.2228	59.5979	60.699	62.0057	66.48	67.7051	66.21	65.685	69.5147	68.1511	60.3344	62.915	67.8313	65.4091	66.7873	65.906	64.8539	60.8998	65.0461	64.4104	58.945	61.6249	63.9687	66.9457	64.5565	68.9873	58.1206	60.0912	67.3338	61.664	61.049	56.481	69.52
18	65.2249	3.17521	65.4414	66.8383	66.6735	65.116	69.9642	65.7416	64.9829	64.0714	63.6288	64.7839	64.5245	66.541	63.359	61.528	67.5992	61.3568	62.089	63.3025	67.6465	69.1874	66.9965	67.006	70.9613	69.4936	62.0759	64.753	69.4885	67.4805	67.3778	67.514	66.676	63.0931	66.4841	66.1201	60.6882	62.7339	65.9515	68.1653	64.981	69.6513	60.5417	62.3913	68.6612	63.6849	63.429	59.466	68.959
19	66.4198	2.73013	66.8128	67.2636	67.236	66.61	70.8271	66.8398	65.1334	65.5041	64.7869	65.7472	65.0293	67.57	64.6427	64.0498	67.621	62.7212	63.088	64.268	68.4383	70.2939	67.4413	67.944	72.0325	70.4133	63.3965	66.229	70.7542	69.0713	67.6079	68.717	68.1331	64.8885	67.5597	67.4288	62.1242	63.557	67.4209	69.0081	65.0702	69.9086	62.5175	64.3465	69.5722	65.3601	65.427	62.003	68.087
20	67.2239	2.41378	67.784	67.2659	67.364	67.702	71.2631	67.5415	64.9244	66.4839	65.572	66.361	65.1845	68.196	65.5182	64.89	67.313	63.7002	63.704	64.9114	68.8637	71.0274	67.5663	68.504	72.7434	70.9056	64.2915	67.328	71.6285	70.1928	67.4909	69.53	69.2278	66.2863	68.2782	68.3368	63.242	64.103	68.3772	69.4801	64.8503	69.7927	64.0531	65.9432	70.0858	66.6903	67.04	64.088	66.954
21	67.6484	2.24638	68.3742	66.8847	67.7386	68.406	71.2834	67.8581	64.3828	67.0351	66.0081	66.6498	65.0081	68.425	66.0025	65.2211	66.6983	64.307	63.949	65.2447	68.9266	71.3901	67.3884	68.696	73.0947	70.9748	64.7701	68.048	72.1144	70.8647	67.0401	69.968	69.9679	67.2903	68.6459	68.854	64.0418	64.3849	68.8331	69.5948	64.3394	69.3365	65.1649	67.1737	70.2101	67.6718	68.262	65.73	65.573
22	67.6994	2.22795	68.6038	66.1569	67.4456	68.735	70.8993	67.8039	63.5327	67.1867	66.1169	66.6344	64.515	68.264	66.115	65.2238	65.8004	64.5554	63.843	65.2808	68.6222	71.3847	66.9182	68.533	73.0865	70.6312	64.8522	68.39	72.2208	71.1076	66.2695	70.048	70.3635	67.9114	68.6732	69.0025	64.5258	64.421	68.8092	69.371	63.5487	68.569	65.8714	68.0341	69.9546	68.3037	69.087	66.939	63.949
23	67.3995	2.33583	68.4901	65.1174	66.8423	68.703	70.1233	67.3929	62.3912	66.9642	65.9178	66.332	63.7172	67.72	65.8757	64.9273	64.641	64.461	63.406	65.0308	68.0021	71.012	66.162	68.032	72.7197	69.8874	64.5661	68.367	71.9626	70.94	65.1931	69.788	70.4257	68.1636	68.3718	68.8049	64.719	64.2274	68.3283	68.8276	62.5051	67.516	66.1893	68.5243	69.3287	68.5896	69.512	67.726	62.08
24	66.7607	2.5323	68.046	63.7938	65.932	68.325	68.9654	66.6376	60.9705	66.3881	65.4277	65.7562	62.6254	66.8	65.3007	64.3561	63.2375	64.0392	62.657	64.5034	67.079	70.2256	65.126	67.203	71.9948	68.7579	63.9426	67.993	71.3558	70.3779	63.8228	69.204	70.1673	68.0651	67.754	68.2836	64.6313	63.8176	67.4177	67.9811	61.2182	66.1913	66.1368	68.6451	68.3436	68.534	69.54	68.108	59.963
25	65.7949	2.78488	67.2803	62.1995	64.7136	67.619	67.4299	65.5466	59.2798	65.4788	64.6551	64.9125	61.2474	65.513	64.4014	63.5302	61.6069	63.2987	61.614	63.6991	65.8655	69.0662	63.8126	66.054	70.9113	67.2545	63.0091	67.282	70.4147	69.4362	62.1687	68.314	69.6015	67.6342	66.833	67.4582	64.2699	63.2017	66.1066	66.8473	59.6932	64.6062	65.7292	68.3984	67.0089	68.1432	69.181	68.101	57.592
26	64.51	3.07151	66.1959	60.3394	63.1801	66.596	65.5223	64.1237	57.3194	64.2581	63.6026	63.797	59.5888	63.87	63.1845	62.4642	59.7557	62.2441	60.285	62.608	64.3697	67.5409	62.2204	64.588	69.4702	65.3881	61.7903	66.248	69.1522	68.1238	60.2378	67.126	68.7385	66.89	65.621	66.3464	63.6422	62.3879	64.4224	65.4319	57.9361	62.7671	64.9819	67.786	65.3299	67.4196	68.443	67.723	54.966
27	62.9106	3.38009	64.792	58.2096	61.322	65.265	63.25	62.3687	55.0786	62.7409	62.2702	62.4016	57.6517	61.875	61.6523	61.1665	57.6896	60.8724	58.677	61.2085	62.5946	65.6603	60.3447	62.808	67.6758	63.1694	60.3031	64.897	67.5793	66.4438	58.0353	65.649	67.583	65.8516	64.1273	64.9614	62.7541	61.3761	62.3865	63.7392	55.9486	60.6708	63.9065	66.8077	63.3082	66.3628	67.336	66.993	52.085
[truncated: 174 more rows]
[truncated: 58 more columns]

## Sheet: Rotation LAnkleFlex A1ComfZ
all values Right	mean	std	steps
[truncated: 201 more rows]
[truncated: 58 more columns]

[truncated: 35 more sheets: Rotation RHipAbAd A1ComfZ, Rotation RHipRot A1ComfZ, Rotation RAnklePron A1ComfZ, Rotation LHipAbAd A1ComfZ, Rotation LHipRot A1ComfZ, Rotation LAnklePron A1ComfZ, Rotation PelvicTil A1ComfZ, Rotation PelvicObl A1ComfZ, Rotation PelvicRot A1ComfZ, LProgression A1ComfZ, RProgression A1ComfZ, Rotation TrunkTilt A1ComfZ, Rotation TrunkFlex A1ComfZ, Rotation TrunkRot A1ComfZ, Moment RHipFlex A1ComfZ, Moment RHipAbAd A1ComfZ, Moment RHipRot A1ComfZ, Moment RKneeFlex A1ComfZ, Moment RKneeAbAd A1ComfZ, Moment RKneeRot A1ComfZ …]
