# Supplementary material for: Lower limb muscle fatigue after uphill walking in children with unilateral spastic cerebral palsy
Source: PLoS One. 2022 Dec 6;17(12):e0278657. doi: 10.1371/journal.pone.0278657 (PMC9725134; doi:10.1371/journal.pone.0278657)
Supplement: S1 File — (ZIP) [file pone.0278657.s003.zip › Kinematics-individual files-part1/F05A1_FacoM0001.xlsx]

## Sheet: gait Faco
Calculated gait parameters	mean	std	VC	max	min
Walking.Speed [m/s]	1.13	0	0	1.15	1.12
Cadans [1/m]	119.34	8.28	4.16	146.34	98.36
L.Stride.Time [s]	1.01	0.03	0.03	1.11	0.93	1	1.04	0.97	0.98	1.05	1	0.98	1.01	0.96	1.02	1.05	0.97	1.03	0.99	1.04	1.05	0.98	0.97	1.02	0.99	0.99	1.02	1.01	1.04	0.98	0.94	0.98	0.98	1	1.04	0.98	0.99	0.94	0.94	1	0.98	0.99	0.95	1.01	1.02	1.02	0.96	0.97	1.01
L.Step.Time [s]	0.53	0.02	0.05	0.61	0.47	0.54	0.56	0.51	0.53	0.52	0.53	0.51	0.57	0.48	0.52	0.56	0.52	0.53	0.52	0.51	0.52	0.55	0.52	0.58	0.52	0.49	0.55	0.53	0.52	0.49	0.5	0.57	0.5	0.53	0.58	0.52	0.52	0.51	0.5	0.55	0.52	0.5	0.52	0.57	0.55	0.52	0.49	0.52	0.55
L.Stance.Time [s]	0.59	0.03	0.05	0.66	0.52	0.59	0.6	0.55	0.56	0.63	0.59	0.58	0.58	0.54	0.63	0.64	0.56	0.59	0.56	0.59	0.64	0.54	0.57	0.57	0.57	0.59	0.6	0.6	0.62	0.56	0.53	0.56	0.56	0.59	0.6	0.58	0.58	0.54	0.52	0.57	0.55	0.57	0.53	0.59	0.61	0.6	0.54	0.55	0.57
L.Swing.Time [s]	0.42	0.01	0.03	0.47	0.39	0.41	0.44	0.42	0.42	0.42	0.41	0.4	0.43	0.42	0.39	0.41	0.41	0.44	0.43	0.45	0.41	0.44	0.4	0.45	0.42	0.4	0.42	0.41	0.42	0.42	0.41	0.42	0.42	0.41	0.44	0.4	0.41	0.4	0.42	0.43	0.43	0.42	0.42	0.42	0.41	0.42	0.42	0.42	0.44
L.Stance.Swing [1]	0.72	0.04	0.06	0.85	0.62	0.695	0.733	0.764	0.75	0.667	0.695	0.69	0.741	0.778	0.619	0.641	0.732	0.746	0.768	0.763	0.641	0.815	0.702	0.789	0.737	0.678	0.7	0.683	0.677	0.75	0.774	0.75	0.75	0.695	0.733	0.69	0.707	0.741	0.808	0.754	0.782	0.737	0.792	0.712	0.672	0.7	0.778	0.764	0.772
L.Bipedal [s]	0.08	0.02	0.29	0.16	0.03	0.08	0.04	0.06	0.11	0.06	0.07	0.05	0.09	0.09	0.08	0.07	0.09	0.06	0.11	0.12	0.04	0.06	0.03	0.08	0.08	0.08	0.08	0.11	0.09	0.05	0.03	0.07	0.07	0.07	0.08	0.07	0.04	0.04	0.06	0.06	0.07	0.03	0.04	0.07	0.09	0.07	0.05	0.07	0.07
L.Stride.Length [m]	1.14	0.04	0.04	1.25	1.01	1.116	1.174	1.119	1.103	1.197	1.117	1.124	1.187	1.151	1.07	1.14	1.107	1.237	1.156	1.131	1.197	1.178	1.181	1.089	1.136	1.137	1.128	1.102	1.193	1.113	1.071	1.091	1.134	1.136	1.171	1.042	1.087	1.061	1.116	1.121	1.1	1.153	1.192	1.037	1.092	1.155	1.132	1.101	1.079
L.Step.Length [m]	0.56	0.03	0.06	0.65	0.47	0.561	0.601	0.58	0.554	0.572	0.568	0.583	0.615	0.532	0.515	0.548	0.555	0.606	0.584	0.501	0.609	0.609	0.645	0.561	0.558	0.526	0.563	0.555	0.577	0.518	0.517	0.587	0.521	0.528	0.565	0.489	0.561	0.555	0.571	0.56	0.561	0.557	0.577	0.543	0.555	0.566	0.516	0.501	0.515
L.Step.Width [m]	0.21	0.03	0.14	0.27	0.11	0.239	0.24	0.218	0.254	0.274	0.204	0.211	0.213	0.216	0.254	0.22	0.208	0.201	0.155	0.229	0.246	0.115	0.219	0.193	0.235	0.21	0.226	0.213	0.213	0.16	0.225	0.208	0.218	0.241	0.194	0.22	0.253	0.218	0.245	0.229	0.208	0.256	0.26	0.2	0.214	0.194	0.233	0.228	0.233
L.foot.clear [cm]	2.33	1.88	0.81	10.01	0.4	1.138	2.801	3.725	3.941	0.776	1.168	0.752	3.802	3.814	0.932	0.402	2.283	2.791	4.164	3.954	1.495	8.342	1.019	6.594	2.001	1.022	1.095	0.973	0.721	1.793	3.865	3.193	2.658	0.626	2.16	1.102	2.023	3.16	7.819	3.987	5.51	3.8	5.958	1.472	0.603	0.542	4.306	3.304	4.866
R.Stride.Time [s]	1.01	0.04	0.04	1.12	0.91	1.02	1.02	0.96	1.06	0.99	1	0.95	1.05	0.98	1.01	1.01	1.02	1	1.05	1.04	0.95	1	0.96	1.05	1.02	0.96	1.03	1.05	1.01	0.93	0.91	1.05	0.97	0.99	1.04	0.99	0.95	0.95	0.95	1.01	1.01	0.93	0.96	1.04	1.05	0.99	0.94	0.98	1.01
R.Step.Time [s]	0.48	0.03	0.06	0.57	0.41	0.46	0.48	0.46	0.45	0.53	0.47	0.47	0.44	0.48	0.5	0.49	0.45	0.5	0.47	0.53	0.53	0.43	0.45	0.44	0.47	0.5	0.47	0.48	0.52	0.49	0.44	0.41	0.48	0.47	0.46	0.46	0.47	0.43	0.44	0.45	0.46	0.49	0.43	0.44	0.47	0.5	0.47	0.45	0.46
R.Stance.Time [s]	0.61	0.03	0.06	0.71	0.52	0.62	0.6	0.57	0.64	0.58	0.6	0.56	0.66	0.57	0.6	0.63	0.61	0.59	0.63	0.63	0.56	0.61	0.55	0.66	0.6	0.57	0.63	0.64	0.61	0.54	0.53	0.64	0.57	0.6	0.66	0.59	0.56	0.55	0.56	0.61	0.59	0.53	0.56	0.64	0.64	0.59	0.54	0.59	0.62
R.Swing.Time [s]	0.41	0.01	0.03	0.44	0.37	0.4	0.42	0.39	0.42	0.41	0.4	0.39	0.39	0.41	0.41	0.38	0.41	0.41	0.42	0.41	0.39	0.39	0.41	0.39	0.42	0.39	0.4	0.41	0.4	0.39	0.38	0.41	0.4	0.39	0.38	0.4	0.39	0.4	0.39	0.4	0.42	0.4	0.4	0.4	0.41	0.4	0.4	0.39	0.39
R.Stance.Swing [1]	0.67	0.04	0.06	0.79	0.58	0.645	0.7	0.684	0.656	0.707	0.667	0.696	0.591	0.719	0.683	0.603	0.672	0.695	0.667	0.651	0.696	0.639	0.745	0.591	0.7	0.684	0.635	0.641	0.656	0.722	0.717	0.641	0.702	0.65	0.576	0.678	0.696	0.727	0.696	0.656	0.712	0.755	0.714	0.625	0.641	0.678	0.741	0.661	0.629
R.Bipedal [s]	0.1	0.02	0.22	0.18	0.06	0.13	0.12	0.09	0.11	0.1	0.12	0.11	0.14	0.06	0.13	0.15	0.11	0.09	0.09	0.06	0.11	0.11	0.12	0.13	0.1	0.09	0.13	0.12	0.1	0.07	0.09	0.15	0.08	0.12	0.14	0.12	0.11	0.11	0.08	0.12	0.09	0.08	0.1	0.15	0.14	0.1	0.07	0.1	0.11
R.Stride.Length [m]	1.14	0.05	0.05	1.31	1.02	1.133	1.141	1.129	1.179	1.121	1.109	1.154	1.234	1.087	1.107	1.1	1.186	1.178	1.214	1.089	1.178	1.145	1.173	1.139	1.169	1.091	1.11	1.171	1.172	1.072	1.021	1.2	1.13	1.134	1.117	1.015	1.068	1.1	1.132	1.099	1.157	1.172	1.071	1.08	1.143	1.183	1.116	1.064	1.067
R.Step.Length [m]	0.58	0.04	0.07	0.72	0.46	0.555	0.573	0.54	0.549	0.625	0.549	0.541	0.572	0.619	0.555	0.592	0.552	0.631	0.572	0.63	0.588	0.569	0.536	0.527	0.578	0.611	0.564	0.547	0.616	0.595	0.554	0.504	0.613	0.609	0.606	0.553	0.526	0.506	0.545	0.561	0.539	0.596	0.615	0.494	0.537	0.588	0.616	0.6	0.563
R.Step.Width [m]	0.21	0.04	0.19	0.33	0.06	0.212	0.24	0.232	0.237	0.239	0.224	0.246	0.248	0.134	0.234	0.243	0.221	0.218	0.21	0.165	0.146	0.253	0.196	0.24	0.207	0.208	0.253	0.236	0.154	0.183	0.237	0.243	0.188	0.201	0.233	0.281	0.286	0.297	0.326	0.281	0.255	0.06	0.204	0.226	0.229	0.194	0.214	0.252	0.271
R.foot.clear [cm]	1.3	0.69	0.53	5.2	0.1	0.534	1.089	0.777	0.621	0.998	0.398	1.194	0.706	1.848	0.267	1.466	1.886	1.411	0.726	0.922	1.432	0.948	2.887	0.936	0.294	2.904	1.721	1.199	1.655	0.764	1.585	0.63	1.131	2.062	0.756	1.894	1.017	1.454	1.642	1.216	1.735	2.34	1.003	1.055	2.043	0.963	2.297	1.523	1.306
Asym.step.time [%]	10.66	6.86	0.64	39.22	1.87	16	15.385	10.309	16.327	1.905	12	8.163	25.743	0	3.922	13.333	14.433	5.825	10.101	3.846	1.905	24.49	14.433	27.451	10.101	2.02	15.686	9.901	0	0	12.766	32.653	4.082	12	23.077	12.245	10.101	17.021	12.766	20	12.245	2.02	18.947	25.743	15.686	3.922	4.167	14.433	17.822
Asym.step.length [%]	8.6	7.29	0.85	36.84	0.06	0.931	4.83	7.137	0.857	8.879	3.35	7.348	7.317	15.054	7.484	7.669	0.528	4.142	2.123	22.737	3.425	6.805	18.517	6.237	3.532	14.9	0.215	1.429	6.501	13.952	6.902	15.288	16.112	14.246	7.161	12.183	6.455	9.093	4.634	0.186	4.07	6.809	6.26	9.474	3.21	3.795	17.82	18.077	8.888
Mox file gait parameters	mean	std
L.Stride.Time	1.01097	0.0319359	1	1.03	0.97	1	1.03	1.01	0.98	1.01	0.96	1.02	1.05	0.97	1.03	1	1.04	1.03	0.98	0.97	1.02	1	0.99	1.03	1.01	1.04	0.97	0.93	0.99	0.98	1.01	1.03	0.98	0.98	0.95	0.94	1	0.98	0.98	0.95	1.02	1.03	1.01	0.96	0.97	1	0.94	0.97	1
L.Stance.Time	0.662371	0.0262599	0.66	0.68	0.64	0.64	0.69	0.68	0.66	0.65	0.62	0.7	0.71	0.63	0.68	0.64	0.66	0.7	0.62	0.66	0.65	0.66	0.67	0.67	0.67	0.69	0.63	0.61	0.64	0.641	0.67	0.67	0.65	0.65	0.63	0.6	0.64	0.63	0.65	0.62	0.67	0.68	0.66	0.62	0.63	0.64	0.62	0.62	0.67
L.Swing.Time	0.348597	0.016313	0.34	0.35	0.33	0.36	0.34	0.33	0.32	0.36	0.34	0.32	0.34	0.34	0.35	0.36	0.38	0.33	0.36	0.31	0.37	0.34	0.32	0.36	0.34	0.35	0.34	0.32	0.35	0.339	0.34	0.36	0.33	0.33	0.32	0.34	0.36	0.35	0.33	0.33	0.35	0.35	0.35	0.34	0.34	0.36	0.32	0.35	0.33
L.Stance.Swing	0.655146	0.0132934	66.003	66.023	65.987	63.995	67.002	67.335	67.367	64.346	64.575	68.629	67.629	64.919	65.998	63.999	63.467	67.962	63.281	68.049	63.719	66.002	67.688	65.053	66.34	66.353	64.944	65.595	64.655	65.446	66.339	65.037	66.327	66.335	66.319	63.832	64.001	64.29	66.333	65.266	65.709	66.011	65.344	64.582	64.921	64.001	65.979	63.934	67.017
L.Step.Length	0.551379	0.0302229	0.543	0.581	0.561	0.561	0.565	0.558	0.571	0.605	0.527	0.495	0.524	0.542	0.592	0.591	0.519	0.606	0.587	0.615	0.552	0.558	0.526	0.562	0.544	0.589	0.521	0.511	0.573	0.534	0.512	0.533	0.485	0.548	0.547	0.568	0.555	0.569	0.546	0.552	0.521	0.544	0.556	0.514	0.487	0.49	0.506	0.541	0.563
L.Step.Width	0.225645	0.0313836	0.263	0.24	0.289	0.264	0.219	0.239	0.231	0.187	0.277	0.236	0.219	0.221	0.183	0.212	0.223	0.167	0.212	0.197	0.23	0.232	0.22	0.219	0.214	0.181	0.24	0.232	0.216	0.241	0.208	0.205	0.26	0.24	0.268	0.21	0.218	0.236	0.331	0.24	0.252	0.199	0.248	0.26	0.272	0.273	0.271	0.271	0.248
R.Stride.Time	1.01023	0.0373491	0.99	1.02	1.02	0.96	1.05	1	1	0.95	1.04	0.99	1.01	1.01	1.02	1	1.04	1.04	0.95	1.01	0.95	1.06	1.01	0.97	1.03	1.04	1.01	0.93	0.92	1.03	0.99	0.99	0.99	1.03	1	0.95	0.94	0.95	1.01	1.01	0.94	0.97	1.041	1.039	0.98	0.95	0.98	1	0.91
R.Stance.Time	0.65957	0.0332082	0.66	0.66	0.66	0.62	0.69	0.64	0.65	0.61	0.71	0.63	0.65	0.67	0.661	0.64	0.68	0.69	0.62	0.67	0.6	0.72	0.65	0.62	0.68	0.69	0.67	0.6	0.58	0.7	0.64	0.64	0.64	0.71	0.65	0.61	0.6	0.62	0.67	0.66	0.59	0.61	0.67	0.679	0.64	0.6	0.64	0.67	0.58
R.Swing.Time	0.350664	0.0124105	0.33	0.36	0.36	0.34	0.36	0.36	0.35	0.34	0.33	0.36	0.36	0.34	0.359	0.36	0.36	0.35	0.33	0.34	0.35	0.34	0.36	0.35	0.35	0.35	0.34	0.33	0.34	0.33	0.35	0.35	0.35	0.32	0.35	0.34	0.34	0.33	0.34	0.35	0.35	0.36	0.371	0.36	0.34	0.35	0.34	0.33	0.33
R.Stance.Swing	0.65265	0.0127464	66.683	64.71	64.689	64.578	65.718	64.009	65.012	64.219	68.277	63.656	64.349	66.325	64.824	64.001	65.385	66.35	65.269	66.333	63.15	67.929	64.36	63.918	66.019	66.348	66.332	64.522	63.064	67.966	64.66	64.66	64.657	68.935	65.008	64.216	63.828	65.262	66.333	65.344	62.762	62.879	64.334	65.345	65.297	63.156	65.317	66.998	63.74
R.Step.Length	0.589906	0.0353612	0.56	0.582	0.555	0.566	0.607	0.571	0.554	0.59	0.61	0.57	0.613	0.564	0.642	0.576	0.612	0.563	0.585	0.564	0.536	0.595	0.605	0.58	0.558	0.601	0.577	0.553	0.521	0.598	0.627	0.627	0.626	0.553	0.537	0.522	0.544	0.57	0.531	0.593	0.643	0.524	0.555	0.583	0.62	0.612	0.579	0.567	0.574
R.Step.Width	0.225227	0.037334	0.22	0.247	0.27	0.259	0.233	0.244	0.245	0.259	0.171	0.212	0.272	0.226	0.22	0.235	0.188	0.115	0.276	0.172	0.241	0.224	0.216	0.243	0.224	0.17	0.198	0.234	0.263	0.206	0.175	0.175	0.223	0.255	0.294	0.311	0.327	0.276	0.261	0.104	0.213	0.232	0.258	0.217	0.219	0.272	0.295	0.249	0.295
[truncated: 81 more columns]

## Sheet: MoS Faco
	mean	std	step:1	step:2
MoS_ML_L	0.105	0.016	0.107049	0.09537	0.125696	0.110251	0.0853454	0.102976	0.0996135	0.127025	0.0806156	0.102104	0.10777	0.130573	0.0892519	0.0973708	0.0771301	0.0733058	0.134408	0.0929343	0.135754	0.105245	0.0967058	0.104294	0.0959521	0.0881688	0.100659	0.119455	0.112534	0.0956247	0.0918502	0.115375	0.108037	0.107848	0.138457	0.14712	0.109497	0.121797	0.0548728	0.104416	0.113508	0.099102	0.0962978	0.11695	0.120097	0.125683	0.119547	0.142833	0.107627
MoS_ML_R	0.083	0.015	0.0985827	0.0804937	0.104632	0.0850318	0.0856128	0.0938712	0.0960425	0.0758637	0.114073	0.100918	0.0767941	0.0738516	0.0603919	0.0701307	0.0938975	0.0658721	0.0902455	0.0742936	0.0806612	0.0758325	0.0778594	0.0781536	0.0597777	0.0673016	0.0900671	0.0855213	0.0683846	0.0739294	0.079433	0.0549718	0.0974651	0.096615	0.111069	0.0805139	0.0751404	0.0715874	0.134906	0.0970942	0.0927911	0.0827867	0.088723	0.100336	0.0860233	0.0966721	0.104106	0.0895477	0.0738332
MoS_ML	0.094	0.019	0.107049	0.0985827	0.09537	0.0804937	0.125696	0.104632	0.110251	0.0850318	0.0853454	0.0856128	0.102976	0.0938712	0.0996135	0.0960425	0.127025	0.0758637	0.0806156	0.114073	0.102104	0.100918	0.10777	0.0767941	0.130573	0.0738516	0.0892519	0.0603919	0.0973708	0.0701307	0.0771301	0.0938975	0.0733058	0.0658721	0.134408	0.0902455	0.0929343	0.0742936	0.135754	0.0806612	0.105245	0.0758325	0.0967058	0.0778594	0.104294	0.0781536	0.0959521	0.0597777	0.0881688
MoS_BF_L	-0.146	0.022	-0.159747	-0.135933	-0.157815	-0.170664	-0.148804	-0.165089	-0.120631	-0.151928	-0.21112	-0.145221	-0.134439	-0.116898	-0.155861	-0.139583	-0.167151	-0.12415	-0.153302	-0.140279	-0.153329	-0.155495	-0.165958	-0.156889	-0.118665	-0.120575	-0.174372	-0.144325	-0.105686	-0.193629	-0.160207	-0.127036	-0.15636	-0.139562	-0.128706	-0.144518	-0.165601	-0.131953	-0.174282	-0.177981	-0.129845	-0.129558	-0.150889	-0.162849	-0.156451	-0.146277	-0.145438	-0.15741	-0.135443
MoS_BF_R	-0.113	0.023	-0.110813	-0.0946115	-0.130985	-0.0999771	-0.130321	-0.112964	-0.106914	-0.0766681	-0.122476	-0.0863849	-0.0717757	-0.119557	-0.132569	-0.13355	-0.082702	-0.140532	-0.139644	-0.131524	-0.111206	-0.108179	-0.15001	-0.0835959	-0.0899619	-0.127752	-0.13319	-0.129583	-0.099752	-0.145992	-0.101692	-0.0834215	-0.125754	-0.124933	-0.130355	-0.139352	-0.113069	-0.138472	-0.121302	-0.139181	-0.05709	-0.0817156	-0.116793	-0.145483	-0.124656	-0.0898297	-0.160774	-0.138897	-0.109121
MoS_BF	-0.13	0.028	-0.159747	-0.110813	-0.135933	-0.0946115	-0.157815	-0.130985	-0.170664	-0.0999771	-0.148804	-0.130321	-0.165089	-0.112964	-0.120631	-0.106914	-0.151928	-0.0766681	-0.21112	-0.122476	-0.145221	-0.0863849	-0.134439	-0.0717757	-0.116898	-0.119557	-0.155861	-0.132569	-0.139583	-0.13355	-0.167151	-0.082702	-0.12415	-0.140532	-0.153302	-0.139644	-0.140279	-0.131524	-0.153329	-0.111206	-0.155495	-0.108179	-0.165958	-0.15001	-0.156889	-0.0835959	-0.118665	-0.0899619	-0.120575
[truncated: 201 more columns]

## Sheet: EMG Faco
	LEFT
	EMG LRectusFem		EMG LVastusLat		EMG LSemitendi		EMG LBicepsFem		EMG LGastrocMed		EMG LSoleus		EMG LTibialisA		EMG LPerineus		EMG RRectusFem		EMG RVastusLat		EMG RSemitendi		EMG RBicepsFem		EMG RGastrocMed		EMG RSoleus		EMG RTibialisA		EMG RPerineus
%	mean	std	mean	std	mean	std	mean	std	mean	std	mean	std	mean	std	mean	std	mean	std	mean	std	mean	std	mean	std	mean	std	mean	std	mean	std	mean	std
1	0.358512	0.842101	0.221781	0.907049	0.272051	0.242161	0.808631	0.189588	0.137276	0.350963	0.0474034	0.147042	0.103039	0.135071	0.215904	0.0702761	0.488426	0.913339	0.229413	0.912433	0.0834995	0.350328	0.986493	0.587516	0.157381	0.194779	0.0429079	0.148034	0.0403686	0.167752	0.25877	0.219649
2	0.381128	0.865676	0.229158	0.937382	0.312097	0.228805	0.764573	0.193247	0.138039	0.357892	0.0454988	0.145756	0.122976	0.130621	0.215186	0.0726796	0.535326	0.89469	0.240927	0.941176	0.0841808	0.320652	0.973615	0.598085	0.16739	0.191857	0.0428694	0.145997	0.0414152	0.158691	0.26635	0.22234
3	0.408373	0.883568	0.235405	0.960215	0.359995	0.215896	0.717643	0.199314	0.138802	0.361897	0.043486	0.14439	0.144225	0.125678	0.212297	0.076988	0.587666	0.87309	0.25137	0.963568	0.0855095	0.292624	0.951965	0.606233	0.175904	0.188744	0.042843	0.144904	0.0424421	0.149141	0.271124	0.223057
4	0.43894	0.895961	0.240501	0.974661	0.413619	0.203496	0.668962	0.209059	0.139645	0.363633	0.0415081	0.143662	0.165794	0.120349	0.207386	0.0835105	0.643692	0.849426	0.260693	0.978736	0.0873918	0.266429	0.922969	0.613196	0.182327	0.185629	0.0430502	0.145374	0.0432603	0.139311	0.272895	0.221637
5	0.471097	0.903201	0.244546	0.980237	0.470797	0.19167	0.619542	0.223419	0.140675	0.363587	0.0397497	0.144074	0.186328	0.114721	0.200645	0.0920689	0.700899	0.824572	0.269102	0.986098	0.0897305	0.242168	0.888197	0.620153	0.186804	0.182689	0.0435935	0.147361	0.0437816	0.129369	0.271719	0.218213
6	0.502865	0.905672	0.247692	0.976888	0.529672	0.180528	0.570268	0.242983	0.142472	0.362109	0.0383042	0.145639	0.204733	0.108854	0.192351	0.102058	0.756982	0.799309	0.276908	0.985368	0.092409	0.219913	0.849199	0.627953	0.18971	0.179732	0.0445621	0.150308	0.0439662	0.119532	0.267873	0.213207
7	0.532379	0.903861	0.250161	0.965044	0.588343	0.170239	0.52192	0.267613	0.145348	0.359451	0.0372914	0.148046	0.220098	0.102981	0.182829	0.112343	0.809749	0.774285	0.284301	0.976647	0.0952893	0.199764	0.807413	0.636967	0.191644	0.17674	0.0460925	0.153517	0.043828	0.110371	0.261777	0.207053
8	0.558437	0.897836	0.252165	0.945562	0.645242	0.160806	0.474983	0.296634	0.148884	0.355391	0.0369024	0.150823	0.231953	0.0971688	0.172382	0.12167	0.857263	0.7498	0.291339	0.960367	0.0982617	0.181503	0.76391	0.647283	0.193044	0.173796	0.0483131	0.156504	0.0433898	0.101065	0.253805	0.200234
9	0.579869	0.887387	0.25393	0.919489	0.698316	0.152283	0.42996	0.328875	0.152787	0.349528	0.0374454	0.153301	0.240247	0.0918001	0.161303	0.129249	0.89784	0.726145	0.297992	0.937401	0.101187	0.165147	0.719608	0.658379	0.194574	0.170826	0.0512654	0.158854	0.042652	0.0922001	0.244378	0.193034
10	0.595927	0.8725	0.255838	0.888032	0.745681	0.144612	0.38717	0.362896	0.156798	0.341523	0.0393866	0.155097	0.245694	0.0871412	0.149876	0.13467	0.93014	0.703586	0.304173	0.908873	0.103927	0.150614	0.675169	0.669681	0.196782	0.167704	0.0549202	0.160412	0.0416191	0.0838562	0.233844	0.185826
11	0.606276	0.853804	0.258377	0.852342	0.785697	0.137684	0.346811	0.39703	0.160439	0.331364	0.0433227	0.155963	0.248937	0.0832822	0.138335	0.138053	0.953335	0.682553	0.309851	0.875924	0.106399	0.137775	0.631022	0.680627	0.200096	0.164607	0.0592052	0.161084	0.0403202	0.0758876	0.222464	0.178833
12	0.611045	0.832631	0.261978	0.813553	0.817325	0.131363	0.308978	0.42976	0.16334	0.319032	0.0496255	0.155803	0.250634	0.0800341	0.126848	0.139928	0.967283	0.663581	0.315114	0.839729	0.108537	0.126433	0.587494	0.690599	0.204542	0.161896	0.0641237	0.160919	0.0387888	0.0679291	0.210461	0.172173
13	0.610412	0.811021	0.267016	0.772706	0.839991	0.125662	0.273876	0.459755	0.165378	0.304781	0.0583873	0.154632	0.251382	0.0773192	0.115601	0.140866	0.972371	0.647131	0.320142	0.801409	0.110294	0.116709	0.544984	0.69888	0.209772	0.159839	0.0697689	0.159984	0.037085	0.0611857	0.198068	0.165853
14	0.604866	0.791123	0.273608	0.730712	0.854141	0.120473	0.241482	0.486043	0.166422	0.290188	0.0691852	0.152656	0.251766	0.0747831	0.104701	0.141416	0.969624	0.63351	0.32513	0.761867	0.111681	0.108356	0.503796	0.705054	0.214936	0.158757	0.0762943	0.158445	0.0352933	0.0549954	0.185431	0.159867
15	0.594981	0.77444	0.281833	0.688185	0.860585	0.11575	0.211734	0.508212	0.16634	0.277674	0.0816266	0.149944	0.252147	0.0722122	0.0942074	0.142023	0.960357	0.623003	0.330369	0.72173	0.112717	0.101237	0.464042	0.708676	0.219202	0.159004	0.0839297	0.156461	0.0334571	0.0493676	0.172582	0.154028
16	0.581458	0.761448	0.291404	0.645867	0.860182	0.111479	0.184644	0.526237	0.165168	0.269519	0.0946932	0.146615	0.253172	0.0694485	0.0841976	0.142852	0.945782	0.615749	0.336031	0.68169	0.113415	0.0952294	0.426038	0.709518	0.221923	0.160831	0.0926019	0.154143	0.0316344	0.0442987	0.159755	0.148335
17	0.564917	0.751673	0.302112	0.604203	0.853733	0.107661	0.160143	0.54039	0.163074	0.267511	0.107677	0.142818	0.255422	0.0664426	0.0747467	0.143819	0.926813	0.611805	0.342249	0.642122	0.113781	0.0902144	0.389948	0.707589	0.222792	0.164275	0.102127	0.151622	0.029858	0.0397855	0.147119	0.142775
18	0.54603	0.743807	0.313749	0.563609	0.841956	0.104304	0.138179	0.550944	0.160227	0.271964	0.120179	0.138612	0.259141	0.0632194	0.065916	0.144838	0.904134	0.610972	0.349126	0.603301	0.113834	0.0860923	0.355913	0.703025	0.221988	0.169319	0.112113	0.148892	0.0281506	0.0358432	0.134759	0.137308
19	0.525379	0.735915	0.326173	0.52438	0.82552	0.101395	0.11862	0.558182	0.156836	0.281448	0.132023	0.134102	0.264318	0.0598647	0.0578076	0.145793	0.878239	0.612825	0.356776	0.565409	0.113592	0.0827792	0.323954	0.696077	0.219721	0.17577	0.122249	0.145962	0.0265267	0.0324484	0.122728	0.131933
20	0.503595	0.72626	0.339201	0.486905	0.804974	0.0989329	0.10148	0.562278	0.153144	0.29368	0.142987	0.129699	0.270598	0.0565029	0.0505898	0.146674	0.849576	0.616613	0.365096	0.528746	0.113071	0.0802166	0.294367	0.686969	0.216433	0.183262	0.132096	0.142939	0.0250166	0.0295398	0.111247	0.126669
21	0.481031	0.713741	0.352905	0.451046	0.780814	0.096937	0.0865513	0.563416	0.149297	0.306622	0.153153	0.124906	0.277298	0.0532537	0.0443876	0.14742	0.818266	0.621608	0.374124	0.493244	0.112283	0.0783084	0.266993	0.675794	0.212417	0.19129	0.14137	0.139418	0.0236158	0.0271037	0.100303	0.121585
22	0.458106	0.697701	0.367441	0.417066	0.753592	0.0955714	0.0737536	0.561604	0.145266	0.318484	0.162382	0.119871	0.283558	0.0502919	0.039395	0.147897	0.784599	0.626799	0.383959	0.459166	0.111271	0.0770292	0.241877	0.66256	0.207693	0.199428	0.149959	0.135404	0.0223401	0.0251039	0.0899535	0.116647
23	0.434995	0.678044	0.382998	0.384917	0.723817	0.0950945	0.0628752	0.557046	0.141171	0.327946	0.170572	0.114681	0.288851	0.0478561	0.0357869	0.148101	0.748878	0.631782	0.394843	0.426607	0.110087	0.0764081	0.218902	0.647343	0.202519	0.207142	0.157791	0.130985	0.0211593	0.0234969	0.0802889	0.111956
24	0.411937	0.655097	0.39988	0.354646	0.692019	0.0960111	0.0537736	0.55	0.137042	0.333992	0.17769	0.109207	0.292644	0.0464788	0.0336261	0.147972	0.711496	0.636241	0.406956	0.395763	0.108789	0.0766298	0.198005	0.630304	0.197043	0.214188	0.164742	0.126086	0.0201289	0.022378	0.0713497	0.107565
25	0.389131	0.629449	0.418204	0.32636	0.658739	0.098933	0.0463103	0.540695	0.132773	0.336206	0.183601	0.10324	0.294488	0.0473032	0.0328139	0.147407	0.672909	0.639921	0.420459	0.366801	0.107435	0.0780674	0.179097	0.611665	0.191188	0.220379	0.17087	0.120638	0.0193311	0.022126	0.0631579	0.103515
26	0.366773	0.601581	0.438325	0.300321	0.624348	0.104466	0.0404485	0.52934	0.128206	0.334507	0.188425	0.0973656	0.294011	0.0514181	0.0331775	0.146392	0.633712	0.642526	0.435652	0.339918	0.106091	0.0813544	0.162195	0.591648	0.185158	0.225518	0.176219	0.115085	0.0189754	0.0235641	0.0557336	0.0998559
27	0.345053	0.572135	0.460393	0.276525	0.589474	0.113479	0.0361855	0.516448	0.123422	0.329222	0.192326	0.091351	0.291144	0.0591979	0.0343718	0.144896	0.594544	0.643929	0.452861	0.315143	0.104844	0.0873959	0.147205	0.570592	0.179135	0.229496	0.180575	0.109244	0.0194147	0.0277497	0.0490771	0.0967104
28	0.324201	0.541797	0.484405	0.255081	0.554832	0.127223	0.0337035	0.502598	0.118307	0.320795	0.195228	0.0851972	0.285836	0.0701246	0.0361967	0.142946	0.555988	0.643666	0.472325	0.292555	0.103772	0.0972211	0.134072	0.548935	0.173039	0.232336	0.183599	0.103164	0.0208648	0.0354399	0.0431956	0.0940608
29	0.304357	0.511105	0.510111	0.236007	0.521084	0.146896	0.0332086	0.488459	0.11292	0.309742	0.197053	0.079019	0.278156	0.0831452	0.0386635	0.140734	0.518443	0.641353	0.494204	0.272162	0.102993	0.111906	0.122724	0.527201	0.166884	0.234054	0.185166	0.0970195	0.0234198	0.0467183	0.0381275	0.0919599
30	0.285613	0.480369	0.537269	0.219252	0.488682	0.173167	0.0348788	0.474879	0.107501	0.296524	0.197998	0.0729588	0.268568	0.0968941	0.0418941	0.138653	0.482147	0.636794	0.518466	0.253909	0.102706	0.132008	0.113092	0.506073	0.16075	0.234784	0.185426	0.0910227	0.0270452	0.0608426	0.0339119	0.0904552
31	0.268022	0.450129	0.565638	0.204799	0.458165	0.206594	0.038854	0.462829	0.1017	0.281768	0.198096	0.0670661	0.257866	0.110479	0.0458823	0.136868	0.447384	0.62992	0.544883	0.237748	0.103144	0.157727	0.105178	0.486464	0.154426	0.23464	0.184695	0.0851588	0.0318892	0.0769173	0.0305599	0.0896592
32	0.251664	0.420624	0.595047	0.192569	0.429769	0.246757	0.0451934	0.453081	0.0958891	0.265847	0.197233	0.0614493	0.246766	0.122619	0.0505943	0.135656	0.414297	0.620739	0.573094	0.22363	0.104662	0.189205	0.0989696	0.469359	0.148107	0.233767	0.183129	0.079565	0.0387397	0.093757	0.0280815	0.089587
33	0.236611	0.392149	0.625301	0.18249	0.403813	0.292925	0.0537841	0.446211	0.0903449	0.249137	0.195707	0.0561818	0.2359	0.132424	0.0558707	0.135305	0.382976	0.60944	0.602508	0.211532	0.107604	0.226625	0.0944705	0.455645	0.141962	0.232404	0.181014	0.0743199	0.0478051	0.109936	0.0264387	0.0900766
34	0.222742	0.364885	0.656357	0.174476	0.380583	0.344023	0.0646221	0.442614	0.0847725	0.232029	0.193542	0.051318	0.225469	0.140093	0.0616488	0.136112	0.353391	0.596359	0.632763	0.201393	0.112603	0.270251	0.0916943	0.446129	0.135894	0.230655	0.178314	0.0694316	0.0585018	0.124822	0.0255483	0.0910927
35	0.209903	0.339002	0.688141	0.168389	0.360444	0.398431	0.0775618	0.442423	0.0790112	0.214893	0.190829	0.046867	0.215498	0.145142	0.0677453	0.138269	0.325595	0.581704	0.663647	0.193102	0.120385	0.319461	0.0906652	0.441246	0.12997	0.228554	0.175048	0.06484	0.0703702	0.137232	0.0252623	0.0925649
36	0.198266	0.314602	0.720285	0.164118	0.34387	0.454185	0.0922935	0.445652	0.0737711	0.198045	0.187614	0.0430532	0.206034	0.147503	0.0740927	0.141841	0.299786	0.565702	0.694827	0.186652	0.131599	0.373135	0.0913284	0.440947	0.124398	0.226121	0.171246	0.0607182	0.0830747	0.146588	0.0254214	0.0944266
37	0.187652	0.291784	0.752338	0.16149	0.331263	0.509367	0.108507	0.452569	0.0686932	0.181752	0.18396	0.0397578	0.196995	0.148174	0.0805377	0.146633	0.275948	0.548662	0.72604	0.181945	0.146698	0.429736	0.0936349	0.445182	0.118977	0.223298	0.16716	0.057035	0.0960108	0.152802	0.025908	0.0966201
38	0.177974	0.270469	0.783825	0.160287	0.322766	0.562036	0.125726	0.463677	0.0636654	0.166265	0.179687	0.0369551	0.188297	0.147896	0.0869519	0.152299	0.253989	0.530712	0.757134	0.178796	0.16566	0.487422	0.0975502	0.453778	0.113529	0.220011	0.16302	0.0537526	0.10878	0.156151	0.0266831	0.099113
39	0.169412	0.250744	0.814005	0.160294	0.318531	0.61049	0.143165	0.479644	0.0591322	0.151707	0.174931	0.0346358	0.179939	0.146968	0.0931536	0.158257	0.233967	0.511867	0.787587	0.177052	0.187903	0.543973	0.102985	0.466366	0.108202	0.216183	0.159149	0.0509359	0.121221	0.156767	0.0277881	0.101998
40	0.162004	0.232492	0.842108	0.161319	0.31841	0.653706	0.16017	0.501118	0.0549328	0.138239	0.169821	0.0327524	0.172082	0.145987	0.0989596	0.164013	0.215759	0.492179	0.816645	0.176545	0.212537	0.597354	0.109883	0.48264	0.102886	0.211794	0.155746	0.0485478	0.133119	0.155541	0.029345	0.105331
41	0.155891	0.215657	0.86736	0.163191	0.321998	0.691008	0.17605	0.528299	0.0511314	0.125967	0.164629	0.0313003	0.165104	0.145488	0.104179	0.169184	0.199259	0.471707	0.843441	0.177141	0.23868	0.645662	0.118152	0.502115	0.097513	0.206807	0.152856	0.0465448	0.14419	0.153656	0.0315303	0.108911
42	0.151195	0.200198	0.88898	0.165685	0.328732	0.722265	0.190213	0.560654	0.0478249	0.114954	0.159777	0.0302858	0.159405	0.146055	0.108676	0.173418	0.184415	0.450506	0.867161	0.178637	0.265833	0.687367	0.127698	0.524246	0.0921478	0.20115	0.150402	0.0448897	0.154193	0.152306	0.034521	0.112586
43	0.147974	0.186036	0.906219	0.168542	0.338428	0.747723	0.202314	0.597168	0.0450498	0.105225	0.15564	0.029663	0.155425	0.148057	0.112429	0.176807	0.171169	0.428718	0.886926	0.180793	0.294033	0.721349	0.138471	0.548768	0.0869041	0.194756	0.148478	0.0435818	0.163325	0.152267	0.0383401	0.116429
44	0.146275	0.173032	0.918471	0.171575	0.351281	0.767991	0.212267	0.636767	0.0428283	0.0967646	0.15263	0.029375	0.153537	0.151392	0.115591	0.179289	0.159419	0.406544	0.901957	0.183387	0.323842	0.747197	0.150419	0.575737	0.0818345	0.187598	0.147256	0.0426239	0.171961	0.153676	0.0429228	0.120198
45	0.146077	0.161086	0.925173	0.174605	0.367516	0.78394	0.220062	0.677971	0.041256	0.089468	0.151032	0.0293925	0.153921	0.155557	0.118349	0.180989	0.14911	0.384223	0.911681	0.186198	0.355742	0.765085	0.163397	0.605223	0.0772282	0.179683	0.146881	0.0420116	0.180472	0.156245	0.048235	0.12384
46	0.147219	0.150145	0.925883	0.177452	0.387944	0.796494	0.225776	0.719523	0.0399137	0.0831664	0.150777	0.0296586	0.156329	0.159898	0.120838	0.182392	0.140053	0.36194	0.91558	0.188974	0.39097	0.775432	0.177358	0.637444	0.0725334	0.17108	0.147394	0.0416819	0.189016	0.159483	0.0542178	0.127031
47	0.149633	0.140156	0.920483	0.179975	0.412998	0.806802	0.229625	0.759595	0.0388739	0.0776749	0.151467	0.0301304	0.160314	0.163678	0.123058	0.184032	0.132243	0.339959	0.913442	0.191508	0.430142	0.779096	0.192183	0.671703	0.06804	0.161856	0.148804	0.0416285	0.197356	0.162751	0.0606745	0.129478
48	0.153247	0.13109	0.90914	0.182074	0.443314	0.816094	0.23186	0.796348	0.0380829	0.0728379	0.152699	0.0307714	0.165478	0.16667	0.124852	0.186442	0.125545	0.318443	0.905246	0.193684	0.47399	0.777113	0.207766	0.706732	0.0636644	0.152176	0.150836	0.0417773	0.205033	0.165705	0.0672954	0.131151
49	0.158297	0.122977	0.892134	0.183683	0.479096	0.825314	0.232801	0.827755	0.037635	0.0684839	0.154075	0.0315164	0.171185	0.169144	0.126071	0.189859	0.11988	0.29757	0.8912	0.195433	0.523036	0.770497	0.223907	0.741078	0.0593995	0.142173	0.153241	0.0420268	0.210918	0.168341	0.0737649	0.132396
50	0.165585	0.115825	0.870076	0.184753	0.520121	0.835078	0.232834	0.852219	0.0379907	0.0644673	0.155265	0.0322612	0.176533	0.171548	0.12669	0.194214	0.115131	0.277512	0.871698	0.196704	0.576808	0.760301	0.240312	0.77377	0.0549274	0.131997	0.15576	0.0422545	0.214175	0.170711	0.0798124	0.13373
51	0.176702	0.109686	0.843335	0.185269	0.565837	0.84546	0.232317	0.868292	0.040853	0.0606317	0.156171	0.0328898	0.180636	0.174454	0.126765	0.199179	0.111433	0.258423	0.847058	0.197485	0.633785	0.747504	0.256671	0.80408	0.0510254	0.121784	0.158125	0.0423917	0.21438	0.172759	0.0851653	0.135418
52	0.192924	0.104676	0.812489	0.185208	0.614572	0.855901	0.231558	0.875701	0.0475433	0.0568699	0.156769	0.0333112	0.183225	0.178121	0.126443	0.204409	0.108666	0.240421	0.817752	0.19776	0.691836	0.732938	0.272686	0.832059	0.0473153	0.111721	0.159928	0.0423554	0.211803	0.174667	0.0895971	0.13765
53	0.215513	0.100995	0.77815	0.184598	0.663695	0.865456	0.230778	0.874721	0.0583839	0.0531383	0.156794	0.0334731	0.184445	0.182653	0.126007	0.209368	0.106829	0.22368	0.784356	0.197598	0.748439	0.717457	0.288133	0.857725	0.0438515	0.101938	0.160837	0.0421382	0.206951	0.176404	0.0931111	0.140303
54	0.245878	0.0988154	0.740955	0.183534	0.710565	0.873275	0.230027	0.865942	0.0729514	0.0496191	0.156181	0.0333728	0.184625	0.187943	0.125545	0.213466	0.105972	0.208325	0.747429	0.197244	0.800992	0.701644	0.302874	0.880746	0.0407212	0.0926478	0.160666	0.0417941	0.200465	0.177915	0.095862	0.143234
55	0.285076	0.0982898	0.701412	0.182279	0.753122	0.878518	0.229268	0.850235	0.0906275	0.0465834	0.154712	0.0330246	0.184244	0.193582	0.12513	0.216472	0.106066	0.194362	0.707487	0.197165	0.847831	0.685926	0.317195	0.90039	0.0379365	0.0838836	0.158999	0.0414879	0.193002	0.179273	0.0982854	0.14601
56	0.332731	0.0993435	0.660605	0.18128	0.789248	0.880849	0.228526	0.828698	0.109586	0.0444089	0.152296	0.0325896	0.183591	0.19894	0.124837	0.218062	0.107073	0.181897	0.665645	0.197964	0.887357	0.670858	0.331064	0.915458	0.0354958	0.0756403	0.155748	0.0414822	0.185207	0.180428	0.100949	0.14857
57	0.387585	0.10182	0.619188	0.181171	0.817971	0.880098	0.227713	0.802318	0.128899	0.0433856	0.149034	0.0325165	0.182647	0.203491	0.124659	0.218138	0.108928	0.170921	0.622748	0.200399	0.918678	0.656808	0.344444	0.924776	0.0333825	0.0680713	0.151083	0.0421854	0.177648	0.181446	0.104274	0.150726
58	0.447169	0.105284	0.577823	0.18278	0.838848	0.876417	0.226773	0.772114	0.147991	0.0433971	0.145209	0.0336326	0.181266	0.206916	0.124643	0.216786	0.111522	0.16131	0.579623	0.20524	0.941328	0.644147	0.357097	0.927777	0.0315905	0.0612581	0.145253	0.0440056	0.17103	0.182459	0.108524	0.15254
59	0.508353	0.109174	0.537202	0.186998	0.851682	0.870064	0.225728	0.73909	0.166418	0.0440731	0.140732	0.0368547	0.179443	0.209194	0.124915	0.21424	0.114652	0.152927	0.537161	0.213091	0.955049	0.633518	0.368718	0.924342	0.0300787	0.0550267	0.138392	0.0472266	0.1661	0.183748	0.113716	0.154259
60	0.56849	0.112951	0.497852	0.194661	0.856542	0.861402	0.224665	0.704168	0.183719	0.0450691	0.135799	0.0425928	0.177262	0.210494	0.125385	0.210731	0.118102	0.145727	0.496118	0.224233	0.959707	0.625566	0.378877	0.914802	0.0288372	0.0496138	0.130979	0.0516696	0.163177	0.185862	0.119335	0.156107
61	0.625201	0.116165	0.460134	0.20619	0.853975	0.850747	0.223774	0.668127	0.200008	0.0461382	0.130447	0.0503908	0.174698	0.211341	0.126084	0.206634	0.121663	0.139605	0.456963	0.238584	0.955681	0.62089	0.387299	0.899925	0.0278764	0.0450389	0.123229	0.0568796	0.162112	0.189855	0.124824	0.158344
62	0.677131	0.118469	0.424375	0.221598	0.844752	0.838494	0.223423	0.631732	0.215465	0.0470537	0.124715	0.0592889	0.171901	0.212239	0.127184	0.202489	0.125137	0.134415	0.420064	0.255622	0.943644	0.619949	0.393992	0.880534	0.0271857	0.0411449	0.115337	0.0622942	0.162442	0.196419	0.129684	0.161173
63	0.723597	0.119705	0.390743	0.240347	0.829846	0.82496	0.224078	0.595584	0.230462	0.0476784	0.11865	0.0683807	0.169246	0.213386	0.129042	0.198776	0.128398	0.130056	0.385607	0.274674	0.924464	0.622985	0.399085	0.85751	0.0267379	0.0378809	0.107502	0.0675687	0.163453	0.205784	0.133658	0.164648
64	0.764325	0.119882	0.359324	0.26161	0.810402	0.810396	0.226109	0.560171	0.245454	0.0479465	0.112317	0.0771399	0.167476	0.214756	0.132052	0.195827	0.131372	0.126426	0.353656	0.295081	0.899275	0.629883	0.402702	0.831718	0.0264989	0.0351658	0.0998335	0.0726185	0.164528	0.217535	0.13669	0.168725
65	0.799109	0.119061	0.330279	0.28459	0.787327	0.795059	0.22985	0.526014	0.260616	0.0478238	0.105871	0.0854218	0.167363	0.216239	0.136639	0.193746	0.134002	0.123402	0.324317	0.316334	0.86927	0.640382	0.404952	0.803827	0.0264299	0.0329107	0.0924944	0.07752	0.165405	0.231151	0.138925	0.173293
66	0.827976	0.117369	0.303519	0.308673	0.76135	0.779143	0.235495	0.493365	0.275991	0.0472998	0.0993788	0.0932542	0.169191	0.217697	0.14312	0.192588	0.136261	0.120835	0.297456	0.338164	0.835629	0.653808	0.406057	0.774471	0.026517	0.031031	0.0855788	0.0822822	0.166074	0.245782	0.140502	0.178197
67	0.851032	0.114957	0.279091	0.333548	0.733101	0.762562	0.242892	0.462434	0.291449	0.0464052	0.092903	0.100513	0.172564	0.218965	0.151417	0.192309	0.138158	0.118654	0.273052	0.360672	0.79937	0.669188	0.40623	0.74428	0.0267322	0.0294687	0.0790555	0.0867748	0.166432	0.260566	0.141403	0.183112
68	0.868489	0.111978	0.256988	0.359106	0.703151	0.745346	0.251811	0.433364	0.306539	0.0451848	0.0864967	0.106972	0.176681	0.220042	0.161024	0.192766	0.139696	0.11681	0.251066	0.383846	0.761396	0.685729	0.405728	0.713753	0.0270012	0.0281756	0.072891	0.090834	0.166629	0.27508	0.141498	0.187868
69	0.880969	0.108602	0.237103	0.38496	0.672014	0.727618	0.262104	0.406222	0.321294	0.0437115	0.0802463	0.112525	0.180379	0.220924	0.171437	0.193809	0.140894	0.115273	0.231355	0.40733	0.722441	0.702607	0.404931	0.683343	0.0272457	0.0271161	0.0671535	0.0944185	0.166819	0.28891	0.140726	0.192375
70	0.888847	0.10497	0.219348	0.410519	0.640266	0.709457	0.27368	0.381088	0.335527	0.0420582	0.0741856	0.117026	0.183054	0.221446	0.181719	0.19534	0.141813	0.114047	0.213807	0.430527	0.683082	0.719127	0.404078	0.653421	0.0274423	0.0262454	0.0618353	0.0973371	0.167097	0.301157	0.139021	0.196439
71	0.892498	0.101189	0.203478	0.435538	0.608117	0.690961	0.287068	0.357761	0.349074	0.0403004	0.0682865	0.120151	0.184127	0.22151	0.1921	0.197145	0.142501	0.11319	0.198156	0.453011	0.643553	0.734944	0.403537	0.624018	0.0275937	0.0255691	0.0568849	0.0994768	0.167335	0.311472	0.136691	0.199932
72	0.891906	0.0973754	0.189405	0.459043	0.576053	0.672638	0.302719	0.336239	0.361588	0.0385143	0.0626242	0.121896	0.183495	0.22099	0.201817	0.199002	0.142979	0.112793	0.184298	0.473941	0.604283	0.749836	0.403474	0.595416	0.0277048	0.0251342	0.0523773	0.100831	0.1676	0.319587	0.134006	0.202967
73	0.886953	0.0936259	0.176959	0.480428	0.544291	0.654756	0.321131	0.316418	0.372639	0.0367545	0.0572219	0.122506	0.181154	0.219713	0.210612	0.200754	0.143222	0.113044	0.17205	0.4928	0.565433	0.763743	0.40404	0.567613	0.027793	0.0250036	0.0483067	0.101506	0.167625	0.325156	0.131175	0.205387
74	0.877454	0.0900593	0.165964	0.499114	0.513051	0.637426	0.342623	0.298147	0.381587	0.035068	0.0520975	0.122155	0.177217	0.21747	0.218434	0.202153	0.143244	0.114292	0.16124	0.509166	0.527269	0.776501	0.405327	0.540595	0.0278799	0.0253431	0.0445951	0.101497	0.16725	0.328111	0.12833	0.206992
75	0.863162	0.0868236	0.156264	0.514752	0.48234	0.620615	0.367656	0.281199	0.387995	0.0335008	0.0473327	0.121022	0.171707	0.214281	0.225632	0.202938	0.143054	0.117106	0.151706	0.522852	0.489829	0.788079	0.407413	0.514279	0.027972	0.0265168	0.0412324	0.10105	0.166179	0.328706	0.125663	0.207741
76	0.84398	0.0841355	0.147851	0.526911	0.45257	0.604343	0.396012	0.2657	0.391556	0.032107	0.0429874	0.119278	0.165095	0.209993	0.231468	0.202922	0.14266	0.122225	0.143396	0.533546	0.453428	0.798312	0.410164	0.488874	0.0281278	0.0290873	0.038171	0.100386	0.164383	0.32708	0.122972	0.207507
77	0.820261	0.0822342	0.140639	0.53563	0.423886	0.588506	0.427341	0.251514	0.392151	0.0309356	0.0391439	0.117264	0.157499	0.2049	0.235983	0.201974	0.142097	0.130362	0.13618	0.541313	0.418266	0.807041	0.413684	0.464388	0.0284046	0.0333621	0.0354218	0.0997987	0.161702	0.323616	0.120333	0.206243
78	0.792448	0.0813894	0.134572	0.54098	0.396472	0.572921	0.461011	0.238501	0.389557	0.0300828	0.0358717	0.115101	0.149096	0.199237	0.238995	0.199925	0.141462	0.142166	0.129962	0.546257	0.38454	0.813954	0.418118	0.440969	0.0289184	0.0391136	0.032969	0.0993565	0.158048	0.318564	0.117811	0.20413
79	0.760946	0.0818539	0.129538	0.543314	0.370318	0.557366	0.496668	0.226408	0.383851	0.0296457	0.033189	0.112925	0.140184	0.193222	0.240303	0.196685	0.140863	0.158203	0.124632	0.548687	0.352139	0.818698	0.423731	0.418569	0.0298854	0.0456859	0.0307857	0.099042	0.153475	0.312265	0.115549	0.201418
80	0.72662	0.0839867	0.125527	0.543175	0.345758	0.5419	0.533566	0.215297	0.375356	0.0298663	0.0311765	0.110884	0.130937	0.187207	0.239552	0.192126	0.140488	0.178791	0.120195	0.549057	0.321509	0.820726	0.431138	0.397586	0.0314568	0.0531496	0.0289392	0.0987815	0.147887	0.305113	0.113779	0.198045
81	0.690337	0.0882706	0.122492	0.541372	0.32292	0.526442	0.571445	0.205074	0.364299	0.0312065	0.0298846	0.109149	0.121569	0.181474	0.236705	0.186285	0.140639	0.204254	0.116629	0.548058	0.292822	0.819654	0.441149	0.378221	0.0336938	0.061723	0.0274445	0.0985306	0.141445	0.297485	0.112858	0.194262
82	0.65281	0.095569	0.120347	0.538848	0.301804	0.510813	0.610273	0.195772	0.351158	0.0344591	0.0292979	0.107714	0.112319	0.176096	0.231995	0.179282	0.141698	0.235328	0.113866	0.546402	0.266068	0.815129	0.454302	0.360775	0.0366277	0.0716826	0.0263078	0.0981748	0.1344	0.289674	0.11292	0.190241
83	0.614814	0.107373	0.119081	0.53638	0.282455	0.494924	0.64991	0.18747	0.336449	0.0401414	0.0293593	0.106555	0.103382	0.171156	0.225889	0.171321	0.144111	0.273354	0.111909	0.544707	0.241314	0.806982	0.470911	0.345716	0.0402278	0.0826079	0.0255361	0.0977048	0.126969	0.281904	0.11423	0.186096
84	0.577227	0.125651	0.118757	0.534662	0.265019	0.478857	0.68988	0.180309	0.320693	0.0481203	0.0299672	0.105697	0.0948596	0.166794	0.218919	0.162606	0.148368	0.320076	0.110808	0.543602	0.218774	0.795295	0.491029	0.33378	0.0443701	0.0936949	0.0250814	0.0972403	0.119214	0.274263	0.117054	0.181963
85	0.540593	0.152129	0.119365	0.534148	0.249433	0.462557	0.729731	0.174299	0.304092	0.0582478	0.0309649	0.105315	0.0868884	0.162926	0.211628	0.153431	0.154838	0.375874	0.110553	0.543583	0.198354	0.780202	0.514408	0.325466	0.0488874	0.104051	0.0248604	0.0970983	0.111319	0.266815	0.121283	0.178114
86	0.505498	0.187804	0.120913	0.535138	0.235651	0.446102	0.768826	0.169423	0.286984	0.0703079	0.0322627	0.105585	0.0796259	0.159551	0.204186	0.143949	0.163707	0.439809	0.111188	0.545131	0.180019	0.761945	0.54077	0.321267	0.0535803	0.113085	0.0248462	0.0976222	0.103422	0.259493	0.126363	0.174951
87	0.472498	0.232675	0.123412	0.53791	0.223607	0.429636	0.806251	0.165719	0.269643	0.0843342	0.0338168	0.106706	0.0731869	0.156714	0.196765	0.134353	0.174994	0.509462	0.112761	0.548795	0.163701	0.740816	0.57026	0.321599	0.0583407	0.121382	0.0250503	0.0990507	0.0956245	0.252241	0.131954	0.172909
88	0.442075	0.285838	0.126869	0.543188	0.213226	0.413272	0.84115	0.163205	0.252321	0.101276	0.0354962	0.108841	0.0677122	0.154457	0.189866	0.124777	0.188556	0.581576	0.115349	0.555484	0.14929	0.717144	0.603016	0.326626	0.0632066	0.12971	0.0254981	0.101651	0.0880086	0.245111	0.137947	0.172321
89	0.41459	0.344703	0.131315	0.551943	0.204438	0.397038	0.872663	0.161916	0.235268	0.121909	0.0371146	0.111963	0.063225	0.152674	0.183993	0.11536	0.203986	0.652753	0.119082	0.566232	0.136657	0.691173	0.639162	0.336522	0.0682477	0.138439	0.0261609	0.105415	0.0806744	0.238158	0.144377	0.173317
90	0.390325	0.406546	0.136754	0.565214	0.197174	0.380942	0.899992	0.161793	0.218749	0.146326	0.0385281	0.115689	0.0597223	0.15124	0.179602	0.106268	0.22085	0.71989	0.124033	0.581713	0.125647	0.663186	0.67877	0.351357	0.0734705	0.147887	0.0270237	0.109943	0.0737215	0.231344	0.151592	0.176022
91	0.36948	0.468129	0.143126	0.583923	0.191464	0.365029	0.922185	0.162819	0.202943	0.173464	0.039672	0.119718	0.0571368	0.150031	0.177219	0.0977912	0.238858	0.78025	0.130216	0.602172	0.116164	0.6335	0.721421	0.370835	0.0787756	0.157849	0.0280755	0.114964	0.0672142	0.224721	0.159719	0.180245
92	0.352069	0.526162	0.150288	0.608186	0.187317	0.349272	0.938312	0.164809	0.188021	0.201345	0.0405229	0.123907	0.0554982	0.14895	0.177283	0.0901365	0.257886	0.831964	0.137591	0.627261	0.108081	0.602418	0.766083	0.39435	0.0840946	0.167726	0.0292643	0.120337	0.0612508	0.218238	0.16865	0.185626
93	0.33804	0.57929	0.157992	0.637301	0.184783	0.33365	0.947438	0.167555	0.174212	0.227971	0.041054	0.128187	0.0546792	0.14782	0.179473	0.0835633	0.27782	0.873902	0.146064	0.656174	0.101278	0.570176	0.811387	0.421124	0.0894092	0.176937	0.0305286	0.125681	0.0558855	0.211607	0.178513	0.191672
94	0.327405	0.628134	0.166058	0.670597	0.184108	0.318241	0.948996	0.170763	0.161869	0.25275	0.0412825	0.132382	0.0547572	0.146453	0.183297	0.0781557	0.298949	0.905542	0.155514	0.688143	0.095695	0.537105	0.855477	0.449871	0.0949233	0.184732	0.0318347	0.130631	0.0511864	0.20465	0.189347	0.197905
95	0.320331	0.673078	0.174449	0.707449	0.185784	0.303137	0.942656	0.174077	0.151297	0.274764	0.0412341	0.136307	0.0559543	0.144708	0.188177	0.0738569	0.32156	0.92715	0.165882	0.722807	0.091244	0.503601	0.896104	0.479121	0.100902	0.190628	0.0331518	0.134925	0.0472633	0.197237	0.20089	0.203912
96	0.317091	0.714821	0.183191	0.747026	0.190572	0.288402	0.928388	0.177194	0.142806	0.294505	0.0409771	0.140076	0.0586283	0.142462	0.193262	0.0706123	0.346064	0.939389	0.177148	0.759831	0.0878534	0.470041	0.931262	0.507534	0.107688	0.194478	0.0345017	0.138488	0.0443014	0.189261	0.213108	0.209692
97	0.318258	0.754529	0.19225	0.78839	0.199545	0.274105	0.90658	0.179845	0.136748	0.312337	0.0405828	0.143504	0.0632648	0.139676	0.197979	0.0682268	0.373039	0.943199	0.189262	0.798534	0.0853922	0.436746	0.959016	0.533732	0.115554	0.196315	0.0359351	0.141211	0.0424263	0.180649	0.225761	0.215235
98	0.324546	0.79189	0.201486	0.830008	0.214153	0.260281	0.877882	0.181926	0.133222	0.328193	0.0401382	0.146292	0.0709314	0.136434	0.201949	0.0663548	0.403536	0.939633	0.202031	0.837539	0.0837752	0.404124	0.977647	0.556486	0.124801	0.196412	0.0373478	0.143044	0.0416701	0.171502	0.238243	0.220477
99	0.336497	0.825912	0.210623	0.869949	0.236101	0.246881	0.84313	0.183642	0.132066	0.341444	0.0396728	0.148404	0.0826155	0.132819	0.204809	0.0648247	0.438562	0.929894	0.215064	0.875092	0.0829393	0.372469	0.98625	0.57525	0.135477	0.195066	0.0386708	0.144028	0.0418353	0.161954	0.249885	0.225139
100	0.354413	0.855701	0.21929	0.906147	0.266649	0.233884	0.803359	0.18556	0.13293	0.351874	0.0390897	0.149712	0.0983034	0.128875	0.206217	0.0636073	0.479143	0.915062	0.22786	0.909401	0.0828549	0.342037	0.984633	0.589943	0.146926	0.192675	0.0398469	0.144389	0.0426213	0.152125	0.260083	0.228775
	RIGHT
	EMG RRectusFem		EMG RVastusLat		EMG RSemitendi		EMG RBicepsFem		EMG RGastrocMed		EMG RSoleus		EMG RTibialisA		EMG RPerineus		EMG LRectusFem		EMG LVastusLat		EMG LSemitendi		EMG LBicepsFem		EMG LGastrocMed		EMG LSoleus		EMG LTibialisA		EMG LPerineus
%	mean	std	mean	std	mean	std	mean	std	mean	std	mean	std	mean	std	mean	std	mean	std	mean	std	mean	std	mean	std	mean	std	mean	std	mean	std	mean	std
1	0.460394	0.812498	0.224233	0.835568	0.15964	0.116993	0.866399	0.180372	0.162821	0.176891	0.121748	0.193844	0.0462324	0.0687885	0.174771	0.0329686	0.504989	0.75891	0.212465	0.725261	0.128933	0.30123	0.876886	0.195905	0.203282	0.156414	0.0591339	0.118141	0.0898106	0.153034	0.168534	0.044908
2	0.498479	0.819486	0.223967	0.863652	0.16595	0.109617	0.848628	0.181471	0.169723	0.179531	0.122841	0.200816	0.0437832	0.0654687	0.174296	0.0332365	0.556523	0.7492	0.228721	0.76183	0.123277	0.28117	0.861896	0.197678	0.209403	0.157055	0.0656803	0.121305	0.0838379	0.143252	0.168275	0.0445849
3	0.541063	0.828609	0.223217	0.883105	0.175599	0.103308	0.82634	0.182292	0.175449	0.18261	0.123587	0.207087	0.0434553	0.06213	0.174465	0.0334809	0.611719	0.737308	0.245308	0.796009	0.118706	0.262089	0.842124	0.199189	0.212925	0.158447	0.0724902	0.124963	0.0780578	0.133235	0.168907	0.044394
4	0.587336	0.839392	0.222392	0.893568	0.189855	0.0981672	0.799991	0.182822	0.179351	0.186342	0.124015	0.212376	0.0473392	0.0586748	0.175091	0.0337148	0.669315	0.723896	0.2619	0.827918	0.115224	0.244064	0.81797	0.200381	0.213844	0.160239	0.0792332	0.128889	0.0727498	0.123176	0.17015	0.0443584
5	0.63541	0.850596	0.221753	0.895543	0.209587	0.0943895	0.770167	0.183038	0.180735	0.190803	0.123888	0.2166	0.056237	0.0550812	0.176012	0.0339878	0.727001	0.709598	0.278088	0.857663	0.11266	0.227231	0.789971	0.201209	0.211786	0.162226	0.0855756	0.132636	0.0673234	0.113427	0.171815	0.0444601
6	0.682773	0.860871	0.221402	0.889254	0.235864	0.092111	0.737428	0.182903	0.179525	0.195961	0.123474	0.219518	0.0703509	0.0514257	0.176866	0.0343356	0.782116	0.694766	0.29348	0.88492	0.111143	0.211653	0.758328	0.201715	0.207204	0.164042	0.0915661	0.136619	0.0621393	0.103774	0.173515	0.0446445
7	0.727351	0.868916	0.221217	0.875596	0.269366	0.0915005	0.702218	0.182487	0.176258	0.20141	0.122855	0.221312	0.0885739	0.047931	0.177408	0.0347145	0.832718	0.679682	0.308086	0.909025	0.110526	0.197406	0.723368	0.202136	0.200723	0.165575	0.0972317	0.140823	0.0571098	0.0944946	0.174808	0.0448377
8	0.767023	0.874072	0.22097	0.855537	0.310287	0.0924665	0.665182	0.182043	0.171652	0.206785	0.122145	0.222037	0.109472	0.0450383	0.177314	0.0350091	0.877086	0.664773	0.321815	0.928752	0.110703	0.184556	0.685763	0.202955	0.192778	0.166822	0.102487	0.145294	0.0520628	0.0857302	0.175327	0.0449977
9	0.800019	0.876299	0.220479	0.829943	0.358003	0.0947991	0.627127	0.182084	0.166546	0.211642	0.121447	0.221707	0.131854	0.0430796	0.176326	0.0352026	0.913649	0.650571	0.334593	0.942448	0.111644	0.173164	0.646386	0.204865	0.184391	0.167828	0.107329	0.149872	0.0472612	0.0775771	0.174732	0.0452193
10	0.82538	0.8759	0.219685	0.799772	0.410714	0.098101	0.588691	0.183328	0.161769	0.215725	0.120912	0.220284	0.154717	0.0420948	0.174332	0.0354454	0.941418	0.637638	0.346357	0.949385	0.113338	0.163135	0.60599	0.208602	0.176536	0.168772	0.111775	0.154254	0.0431214	0.0699444	0.172738	0.0458068
11	0.842822	0.872871	0.218489	0.76615	0.466878	0.102045	0.550364	0.186574	0.157354	0.218568	0.120371	0.217839	0.177157	0.0420284	0.171181	0.0362901	0.96002	0.626568	0.356958	0.949292	0.115626	0.15451	0.565404	0.214715	0.169729	0.169948	0.115906	0.157871	0.0394085	0.0631856	0.16925	0.0471826
12	0.852179	0.867447	0.217018	0.730316	0.524086	0.106103	0.512819	0.192484	0.153555	0.220246	0.119895	0.214468	0.19837	0.0425457	0.167017	0.0385275	0.969398	0.617933	0.366232	0.942465	0.118399	0.147167	0.52548	0.223543	0.164583	0.171716	0.119905	0.160733	0.036168	0.0572574	0.164374	0.0496103
13	0.853772	0.859862	0.215507	0.693248	0.580615	0.109844	0.476461	0.201616	0.150287	0.221129	0.119732	0.210521	0.217901	0.043331	0.162044	0.042806	0.969726	0.61231	0.374118	0.929675	0.121516	0.140956	0.486724	0.235266	0.161399	0.174869	0.123844	0.163325	0.0334486	0.0521191	0.158254	0.0530416
14	0.848246	0.850267	0.214225	0.655893	0.63462	0.112904	0.441679	0.214095	0.147439	0.221766	0.120144	0.206303	0.236298	0.0441707	0.156421	0.0490952	0.961665	0.610069	0.38062	0.911779	0.124791	0.135744	0.44962	0.24962	0.159974	0.180317	0.127781	0.166182	0.031263	0.0476998	0.151148	0.0571926
15	0.836469	0.838761	0.213508	0.618801	0.685042	0.11509	0.408582	0.229683	0.144794	0.222638	0.121471	0.202233	0.25385	0.0449702	0.150193	0.0568773	0.946272	0.611186	0.385925	0.889607	0.128097	0.131355	0.414402	0.266099	0.159845	0.188569	0.131689	0.169671	0.0296319	0.0438883	0.143352	0.0616838
16	0.819234	0.825732	0.213836	0.582573	0.730834	0.116241	0.377545	0.247987	0.142332	0.223866	0.124153	0.198708	0.270235	0.0454906	0.143594	0.0654029	0.924401	0.615563	0.390245	0.863874	0.131323	0.127745	0.381466	0.284206	0.160266	0.199537	0.135463	0.173828	0.0286141	0.0407336	0.135126	0.0663083
17	0.797551	0.811419	0.215461	0.547328	0.77192	0.11638	0.348421	0.268588	0.139946	0.225382	0.128661	0.196137	0.285395	0.0457065	0.136495	0.0740656	0.897118	0.623073	0.393699	0.835437	0.134349	0.124754	0.350729	0.303558	0.1607	0.212782	0.138938	0.17852	0.0281436	0.0381447	0.126608	0.0709863
18	0.772266	0.796129	0.21857	0.513405	0.80763	0.115562	0.321461	0.291034	0.13766	0.226994	0.135061	0.194423	0.299542	0.0455796	0.12904	0.0825082	0.865508	0.633366	0.396342	0.804958	0.137061	0.122285	0.322429	0.323829	0.160895	0.227558	0.14196	0.183344	0.0280942	0.0360487	0.118078	0.0756386
19	0.744295	0.780119	0.223235	0.480877	0.837609	0.113914	0.2966	0.31474	0.135485	0.228449	0.142895	0.193522	0.312683	0.045092	0.121292	0.0906076	0.830674	0.645868	0.398269	0.773222	0.139421	0.120235	0.296483	0.344729	0.160862	0.242932	0.144342	0.188036	0.0283204	0.0343827	0.109616	0.0801288
20	0.714303	0.763392	0.229404	0.449898	0.86178	0.111588	0.273807	0.339301	0.13329	0.229508	0.151866	0.19336	0.324962	0.0442599	0.113363	0.0980858	0.793515	0.659832	0.399606	0.740811	0.141397	0.118548	0.27284	0.366255	0.160435	0.258253	0.14595	0.192217	0.0286697	0.033124	0.101365	0.084458
21	0.682795	0.745981	0.237309	0.420546	0.880268	0.108702	0.252989	0.36451	0.131132	0.230135	0.161703	0.193877	0.336575	0.0431363	0.105373	0.105073	0.75471	0.674923	0.400495	0.708085	0.142964	0.117188	0.251387	0.388251	0.160105	0.272884	0.146721	0.196121	0.0290134	0.032229	0.0934662	0.0886522
22	0.650422	0.727972	0.246984	0.393038	0.893193	0.105402	0.23414	0.389705	0.128889	0.230282	0.171396	0.194925	0.347318	0.0417662	0.0974398	0.111204	0.714925	0.69041	0.401005	0.675556	0.144143	0.116131	0.23208	0.410211	0.159861	0.286215	0.146552	0.199761	0.0292723	0.0315858	0.0859986	0.0924189
23	0.617686	0.709397	0.258737	0.367425	0.901087	0.101836	0.217165	0.414314	0.126548	0.229926	0.180509	0.19646	0.357121	0.0402121	0.089671	0.116289	0.67463	0.705795	0.401368	0.643488	0.144987	0.115421	0.214782	0.431685	0.159754	0.297793	0.145383	0.203148	0.0294243	0.0311577	0.0790092	0.0955244
24	0.58498	0.690363	0.272978	0.343609	0.904311	0.0981376	0.201945	0.437783	0.124088	0.228942	0.18878	0.198306	0.366134	0.0385413	0.0821727	0.120131	0.63419	0.720677	0.401797	0.611959	0.145541	0.115166	0.199319	0.452253	0.159705	0.307451	0.143197	0.206169	0.0294849	0.0309685	0.0724853	0.0978992
25	0.552668	0.67128	0.29017	0.321452	0.90303	0.0944346	0.188379	0.459556	0.12159	0.227146	0.196044	0.200161	0.374491	0.0368348	0.0750696	0.122767	0.59398	0.734869	0.402582	0.581121	0.145829	0.115541	0.185507	0.471258	0.159925	0.314806	0.140099	0.208988	0.02945	0.0310123	0.0664807	0.0992918
26	0.521089	0.652324	0.310503	0.301027	0.896873	0.0909	0.176479	0.479086	0.118914	0.224392	0.201796	0.201726	0.381896	0.0351359	0.0683707	0.124215	0.554363	0.748057	0.403978	0.551352	0.145839	0.116866	0.173317	0.488358	0.159786	0.319377	0.136054	0.211073	0.029349	0.0313409	0.0609275	0.0998535
27	0.490239	0.633706	0.334498	0.282106	0.885695	0.0876994	0.166054	0.496077	0.11607	0.22073	0.206496	0.202636	0.388173	0.0335138	0.0621099	0.124761	0.515447	0.760276	0.406206	0.52259	0.14556	0.119616	0.16256	0.503249	0.159364	0.321323	0.131323	0.21245	0.0292184	0.0321805	0.0558253	0.0998328
28	0.46032	0.615644	0.361937	0.264782	0.869577	0.0850277	0.156985	0.510179	0.112912	0.216164	0.210304	0.202837	0.392922	0.0320272	0.056263	0.124563	0.477607	0.771431	0.409251	0.495058	0.145021	0.124314	0.153119	0.515648	0.158481	0.321002	0.126177	0.212917	0.0290845	0.0340215	0.051105	0.099538
29	0.431369	0.598217	0.392739	0.24905	0.848648	0.0830625	0.149143	0.521333	0.109364	0.21085	0.213253	0.202416	0.395642	0.0307348	0.0508195	0.123895	0.440931	0.781542	0.413186	0.468819	0.144237	0.131598	0.144869	0.52548	0.156984	0.318679	0.120979	0.21252	0.0289657	0.0373534	0.0467456	0.0991314
30	0.403531	0.581414	0.426436	0.23485	0.823095	0.082012	0.142447	0.529562	0.105387	0.204993	0.215339	0.20128	0.395846	0.0296947	0.0458113	0.122963	0.405525	0.79038	0.418051	0.443912	0.14328	0.141983	0.137745	0.532867	0.154606	0.314967	0.116213	0.211197	0.0289304	0.0423438	0.0427077	0.0988761
31	0.377009	0.565257	0.462684	0.222039	0.793669	0.0821084	0.136859	0.534841	0.101057	0.199042	0.21632	0.199258	0.393507	0.0290223	0.0413792	0.121671	0.371615	0.797732	0.424039	0.420455	0.142275	0.155909	0.131701	0.537807	0.151388	0.310335	0.112307	0.209116	0.0290266	0.0488003	0.0390733	0.0984598
32	0.351958	0.549433	0.501167	0.210446	0.760922	0.0836169	0.132299	0.537484	0.0963498	0.192918	0.215995	0.196228	0.388233	0.028864	0.0375524	0.12011	0.339377	0.80306	0.431418	0.398517	0.141397	0.173857	0.126645	0.54063	0.147087	0.304917	0.109374	0.20624	0.0293422	0.0567812	0.0357739	0.0978402
33	0.328473	0.533791	0.541419	0.199893	0.725586	0.0869656	0.128742	0.538045	0.0913737	0.186836	0.214191	0.191903	0.380312	0.0295559	0.0345531	0.118285	0.308909	0.805834	0.440797	0.378201	0.140902	0.196378	0.122528	0.541774	0.141881	0.298959	0.107382	0.202741	0.0300592	0.0661958	0.0329233	0.0967944
34	0.306759	0.518212	0.582844	0.190381	0.688478	0.0931364	0.126181	0.537162	0.0862295	0.180817	0.211277	0.186171	0.369963	0.0319529	0.0325597	0.116128	0.280483	0.805585	0.45269	0.359781	0.141149	0.224435	0.119311	0.541801	0.135805	0.292613	0.106232	0.198608	0.0313232	0.0772144	0.0305945	0.0953003
35	0.286819	0.502484	0.625156	0.181802	0.650423	0.103903	0.1246	0.535619	0.0811223	0.174929	0.207625	0.179101	0.357599	0.0373699	0.0316518	0.113735	0.254052	0.802011	0.467334	0.343454	0.14257	0.259863	0.11697	0.541326	0.129115	0.285893	0.105687	0.194026	0.0331565	0.0902735	0.0288378	0.0934199
36	0.268684	0.486436	0.667932	0.174305	0.612063	0.120796	0.123951	0.534109	0.0760111	0.169151	0.203258	0.170899	0.343301	0.0465672	0.0317742	0.111241	0.229703	0.794872	0.484681	0.32963	0.145585	0.303221	0.115449	0.540839	0.121881	0.278877	0.105739	0.188945	0.0356696	0.104729	0.0276482	0.0914364
37	0.252454	0.470177	0.710621	0.16791	0.574348	0.145081	0.124255	0.533225	0.0710883	0.163806	0.198155	0.161751	0.327907	0.0595853	0.0327828	0.108943	0.207602	0.784245	0.504848	0.31884	0.15062	0.354284	0.114816	0.540827	0.114318	0.271833	0.106346	0.183444	0.0389555	0.119855	0.0270351	0.0896922
38	0.238007	0.453672	0.752572	0.162588	0.537762	0.178033	0.125471	0.533404	0.0664228	0.158827	0.192564	0.151844	0.311525	0.0759333	0.0343958	0.107025	0.18761	0.770205	0.527764	0.311429	0.157947	0.41262	0.11508	0.541894	0.106579	0.264744	0.107581	0.177685	0.0428298	0.134287	0.0268819	0.0885121
39	0.225269	0.437078	0.792922	0.15839	0.502882	0.220063	0.12758	0.535001	0.0620119	0.154247	0.186432	0.141451	0.294422	0.0944618	0.0364098	0.105681	0.169672	0.752913	0.553569	0.307913	0.167604	0.476857	0.116264	0.544651	0.0987748	0.257675	0.109472	0.17192	0.0469814	0.147085	0.027113	0.0881414
40	0.214205	0.420536	0.830863	0.155377	0.470252	0.270762	0.130604	0.538737	0.0578819	0.150022	0.179859	0.130832	0.276933	0.114961	0.0386299	0.104869	0.15373	0.732607	0.582714	0.308646	0.17957	0.544789	0.11841	0.549952	0.0909887	0.250763	0.112067	0.166445	0.0512358	0.157738	0.0276262	0.0887497
41	0.204792	0.404151	0.865556	0.153552	0.44031	0.328205	0.134566	0.545629	0.0540704	0.146188	0.173456	0.120166	0.259419	0.137514	0.0409365	0.104532	0.139683	0.70955	0.615565	0.313941	0.193595	0.613651	0.121584	0.558826	0.0833098	0.244073	0.115457	0.161564	0.0555433	0.166425	0.0283512	0.0904983
42	0.196997	0.388027	0.896135	0.152953	0.41336	0.389587	0.139449	0.55661	0.0505957	0.14293	0.168015	0.109651	0.242161	0.162091	0.0432092	0.104757	0.127449	0.684072	0.652225	0.324093	0.209345	0.680474	0.125847	0.572102	0.0758251	0.237636	0.11967	0.15757	0.0599503	0.17334	0.0293056	0.0934017
43	0.190734	0.372141	0.921924	0.153576	0.389592	0.451452	0.145211	0.572427	0.0475218	0.140347	0.164485	0.0994711	0.22533	0.188112	0.0453006	0.105653	0.116931	0.656465	0.692496	0.339155	0.226446	0.742528	0.131266	0.590022	0.0686147	0.231588	0.124862	0.154754	0.0644715	0.178971	0.0304406	0.0973546
44	0.185953	0.35641	0.942101	0.155327	0.369122	0.51098	0.151724	0.593474	0.0449954	0.138447	0.163699	0.089837	0.209135	0.214745	0.0471142	0.107143	0.108044	0.626961	0.735571	0.358928	0.244687	0.797511	0.137842	0.612366	0.0617646	0.225829	0.131521	0.153204	0.069066	0.183641	0.0316257	0.101978
45	0.182604	0.3408	0.955701	0.158018	0.351957	0.566203	0.158816	0.619447	0.0431838	0.137106	0.165998	0.0810422	0.19369	0.240832	0.0485101	0.108828	0.100656	0.595837	0.780088	0.382826	0.263834	0.843766	0.145489	0.638659	0.0553983	0.220109	0.140127	0.153045	0.0736509	0.187516	0.0327791	0.106574
46	0.180741	0.325223	0.961757	0.161374	0.338063	0.616524	0.166376	0.650064	0.0422904	0.135984	0.171051	0.0733123	0.179088	0.265377	0.0493793	0.110296	0.0946295	0.563312	0.824411	0.409814	0.283865	0.880771	0.154159	0.66856	0.0496749	0.21405	0.150861	0.153998	0.0782235	0.190441	0.0338541	0.110452
47	0.180682	0.309694	0.959721	0.16503	0.327568	0.662377	0.174317	0.684616	0.0424886	0.13466	0.177983	0.0668235	0.165469	0.287823	0.0497172	0.111481	0.0898161	0.529777	0.866425	0.43843	0.304944	0.908502	0.163768	0.701413	0.0447834	0.207364	0.163371	0.155875	0.0828814	0.192506	0.0348359	0.113538
48	0.182999	0.294292	0.94939	0.168629	0.320796	0.704749	0.182646	0.722515	0.0440168	0.132817	0.185548	0.0616963	0.153139	0.308057	0.049612	0.112633	0.0860785	0.495684	0.904064	0.46706	0.327649	0.927217	0.174264	0.736764	0.0409241	0.199861	0.177264	0.158523	0.0880139	0.193657	0.03583	0.115975
49	0.188504	0.279141	0.93094	0.171852	0.318152	0.744445	0.191396	0.763009	0.0471134	0.130336	0.192802	0.0579065	0.142304	0.326	0.049104	0.114136	0.0832789	0.461499	0.935219	0.493989	0.352727	0.93749	0.185619	0.774282	0.0382121	0.191511	0.192142	0.161961	0.0941634	0.194014	0.0369903	0.11792
50	0.198525	0.264338	0.904864	0.174492	0.320434	0.781767	0.200451	0.804821	0.0523771	0.127187	0.199012	0.0552445	0.133132	0.341604	0.0482886	0.116238	0.0812942	0.427607	0.957979	0.51785	0.381334	0.940102	0.197693	0.813099	0.0366511	0.182343	0.207191	0.165871	0.101609	0.193669	0.0383355	0.119406
51	0.214798	0.250024	0.87201	0.176476	0.328711	0.81639	0.20958	0.846167	0.0608206	0.123442	0.203754	0.0534615	0.125751	0.354583	0.0472603	0.118853	0.0800602	0.394538	0.970795	0.537587	0.414857	0.935741	0.210205	0.851637	0.0360583	0.172514	0.22159	0.169904	0.110313	0.192742	0.0398444	0.120645
52	0.239018	0.236228	0.833366	0.17806	0.343473	0.847378	0.218461	0.885327	0.0728879	0.119237	0.206577	0.0523379	0.120203	0.36464	0.0460556	0.121924	0.0795045	0.362564	0.973188	0.552807	0.454534	0.925511	0.222744	0.888113	0.0361275	0.162173	0.234577	0.173465	0.120082	0.191164	0.0413568	0.121838
53	0.272222	0.222955	0.790038	0.180045	0.364372	0.873886	0.226678	0.920167	0.0879847	0.114668	0.207135	0.0518112	0.116327	0.371629	0.0446517	0.125309	0.0795827	0.331961	0.965317	0.563802	0.500855	0.910565	0.234824	0.920623	0.0365595	0.151468	0.245123	0.175948	0.13046	0.189066	0.0427163	0.123337
54	0.314474	0.210246	0.743188	0.18362	0.390771	0.895305	0.233871	0.948583	0.105265	0.109829	0.20531	0.0522588	0.113982	0.375659	0.0431035	0.129287	0.0802784	0.302979	0.947981	0.57148	0.553478	0.891903	0.246009	0.947319	0.0371022	0.140565	0.252527	0.176843	0.140673	0.186575	0.0438975	0.125649
55	0.364464	0.198125	0.694025	0.19018	0.421322	0.911713	0.239854	0.969044	0.123563	0.104813	0.201231	0.0546763	0.113047	0.377285	0.0415303	0.134291	0.0815982	0.27579	0.92252	0.577174	0.610915	0.870641	0.256095	0.966828	0.0375707	0.129629	0.256517	0.176068	0.150142	0.183792	0.0450595	0.129363
56	0.420034	0.186622	0.643672	0.201091	0.4541	0.923334	0.244635	0.980528	0.14195	0.0996613	0.19513	0.0600252	0.113365	0.376961	0.0400369	0.140436	0.0834993	0.250521	0.890553	0.582357	0.671291	0.847672	0.26507	0.978414	0.03785	0.118813	0.257232	0.173658	0.158906	0.18095	0.0463976	0.13448
57	0.479273	0.175797	0.593119	0.217326	0.487213	0.930572	0.248309	0.982554	0.159513	0.0944253	0.187308	0.0682956	0.115006	0.375006	0.0387196	0.147361	0.0859042	0.227266	0.853656	0.58835	0.732108	0.823636	0.273113	0.981822	0.0378791	0.108253	0.254946	0.169908	0.167047	0.178212	0.0481016	0.140684
58	0.54001	0.165737	0.54321	0.239202	0.518922	0.933433	0.250999	0.975361	0.175473	0.0891684	0.178121	0.0784187	0.118247	0.371698	0.0376676	0.154354	0.0887145	0.206048	0.813283	0.596008	0.79065	0.799042	0.280408	0.977041	0.0376319	0.098071	0.250052	0.165242	0.174795	0.175601	0.0502487	0.147442
59	0.60009	0.156536	0.494651	0.266567	0.547618	0.9316	0.252961	0.959763	0.189331	0.0840849	0.167934	0.0890893	0.123336	0.367222	0.0369965	0.160822	0.0917776	0.18686	0.770725	0.605644	0.844353	0.774388	0.28717	0.964482	0.0371071	0.0883887	0.243039	0.160174	0.182428	0.173152	0.0528496	0.15411
60	0.657353	0.148238	0.447963	0.298488	0.572015	0.924489	0.254519	0.936869	0.20083	0.079548	0.157099	0.0992958	0.130084	0.361565	0.0369962	0.166356	0.0949314	0.169659	0.727003	0.616936	0.890998	0.749945	0.293442	0.944863	0.0363304	0.0793502	0.234417	0.155047	0.190389	0.170881	0.0558156	0.16007
61	0.709856	0.140822	0.403509	0.333335	0.591275	0.911937	0.255968	0.907781	0.210011	0.0759474	0.145902	0.108471	0.137949	0.354377	0.0381178	0.170606	0.0980351	0.154357	0.682849	0.629265	0.928677	0.726111	0.299236	0.919032	0.0353393	0.071098	0.224573	0.150288	0.198396	0.168669	0.0590164	0.164843
62	0.755545	0.134207	0.361549	0.369329	0.604901	0.894574	0.257595	0.87382	0.217275	0.0735096	0.134583	0.116387	0.1462	0.34532	0.0408294	0.173468	0.100956	0.140863	0.638866	0.641973	0.956309	0.703417	0.304515	0.8882	0.0341754	0.063706	0.213851	0.146145	0.206167	0.166474	0.0624077	0.168303
63	0.792793	0.128284	0.322239	0.404722	0.612816	0.873787	0.259736	0.836269	0.223227	0.0721057	0.123322	0.123096	0.154086	0.334373	0.0455369	0.175049	0.103604	0.129079	0.595527	0.654352	0.973624	0.68256	0.309226	0.853677	0.0328801	0.0571672	0.20254	0.142504	0.213144	0.164533	0.0660421	0.170661
64	0.820611	0.122977	0.28568	0.437746	0.615233	0.851555	0.262651	0.796264	0.228285	0.0713496	0.112266	0.128651	0.160964	0.322221	0.0521262	0.17548	0.105922	0.11891	0.553232	0.665604	0.981055	0.663945	0.313379	0.816676	0.0315057	0.051434	0.190869	0.13913	0.218853	0.16322	0.0698716	0.172155
65	0.838843	0.118212	0.251913	0.467033	0.61249	0.829983	0.266633	0.754761	0.232748	0.0707683	0.101517	0.133118	0.166347	0.310083	0.0602776	0.17488	0.107873	0.110217	0.512231	0.67504	0.979632	0.647863	0.317159	0.77816	0.0301139	0.0464622	0.178959	0.135878	0.22281	0.162973	0.0739774	0.173023
66	0.847924	0.113925	0.220934	0.491834	0.605086	0.810603	0.271858	0.71256	0.236627	0.0700223	0.0911239	0.136712	0.170087	0.2995	0.069796	0.173272	0.109431	0.10284	0.472651	0.682044	0.970806	0.634695	0.320776	0.73888	0.0287439	0.0422074	0.166834	0.132739	0.224841	0.164138	0.0785702	0.173314
67	0.848637	0.110065	0.192705	0.511962	0.593573	0.794016	0.278444	0.670155	0.240038	0.0688574	0.0811975	0.139531	0.172331	0.291894	0.0799388	0.170855	0.110578	0.0966212	0.434617	0.686211	0.955761	0.624819	0.324437	0.699296	0.0274382	0.0386293	0.154735	0.129728	0.224623	0.166863	0.0837495	0.173104
68	0.841994	0.106606	0.16721	0.527497	0.578542	0.780094	0.286484	0.628094	0.242814	0.0671564	0.0718351	0.141592	0.173172	0.288159	0.0904353	0.16756	0.111309	0.0914329	0.398334	0.687345	0.935568	0.61834	0.328485	0.659908	0.0262106	0.0356486	0.142725	0.126866	0.222257	0.171087	0.0895964	0.172148
69	0.829289	0.10352	0.144306	0.538962	0.56071	0.767771	0.295844	0.58681	0.244885	0.0650054	0.0632014	0.142956	0.172729	0.287513	0.10107	0.163569	0.111638	0.0871482	0.36394	0.685705	0.911376	0.615293	0.333161	0.621061	0.0250476	0.0331845	0.130893	0.124078	0.218184	0.176574	0.0960808	0.170498
70	0.8115	0.10077	0.123839	0.546954	0.540645	0.75557	0.306375	0.546511	0.246189	0.062498	0.055477	0.14362	0.17121	0.288865	0.111576	0.158802	0.111604	0.0836899	0.331517	0.681654	0.883821	0.615571	0.338669	0.582925	0.0239265	0.0311484	0.119375	0.12131	0.212743	0.183074	0.103083	0.168127
71	0.789509	0.0983732	0.1058	0.551777	0.519012	0.741994	0.317883	0.50765	0.246707	0.0597366	0.0488528	0.143649	0.168932	0.290923	0.121588	0.153694	0.111258	0.0809824	0.301359	0.675471	0.85342	0.618452	0.345066	0.545856	0.0228546	0.0294292	0.108333	0.11847	0.206331	0.190138	0.110375	0.165377
72	0.763976	0.0963251	0.0900658	0.553471	0.496408	0.725816	0.330383	0.470602	0.246186	0.0568517	0.0434253	0.143032	0.165921	0.292584	0.131156	0.148357	0.110643	0.0789458	0.27352	0.667201	0.820639	0.622932	0.35243	0.510183	0.021839	0.0279636	0.0977418	0.115384	0.19939	0.197479	0.117899	0.162258
73	0.735282	0.0946087	0.076429	0.552234	0.473155	0.706194	0.343826	0.435387	0.244516	0.0539562	0.0393291	0.141779	0.162386	0.292876	0.140129	0.143134	0.109773	0.07747	0.247909	0.656896	0.785792	0.628221	0.360793	0.475897	0.0208402	0.0266799	0.0877295	0.112077	0.192513	0.204888	0.125379	0.159031
74	0.704008	0.093247	0.0647054	0.548218	0.449623	0.683139	0.358231	0.402067	0.24162	0.0511466	0.0365596	0.139891	0.158513	0.29122	0.14841	0.13788	0.1087	0.0765125	0.224446	0.644522	0.749342	0.633558	0.370363	0.443094	0.0198881	0.0255603	0.0783935	0.108653	0.186129	0.212063	0.132751	0.155486
75	0.670705	0.0923832	0.0548231	0.541504	0.426245	0.656945	0.373857	0.37095	0.237294	0.048523	0.0349642	0.137481	0.154427	0.287118	0.156032	0.132955	0.107455	0.0761211	0.203192	0.629995	0.711803	0.638187	0.381261	0.412055	0.0189794	0.0246715	0.0697022	0.105068	0.180589	0.218636	0.139973	0.151736
76	0.635757	0.0923682	0.0465948	0.532279	0.403119	0.628104	0.39102	0.34191	0.231494	0.0462594	0.034241	0.134629	0.150163	0.280576	0.163059	0.128025	0.106087	0.076537	0.183943	0.613317	0.673397	0.641712	0.393725	0.382768	0.0180862	0.0241427	0.0617675	0.101339	0.175978	0.224488	0.147033	0.147499
77	0.599881	0.0938883	0.0399428	0.520844	0.380518	0.597371	0.409805	0.315003	0.224352	0.0447241	0.0341683	0.131577	0.145898	0.271883	0.169502	0.122969	0.104662	0.0782221	0.166629	0.594715	0.63474	0.643952	0.407897	0.355382	0.0172053	0.0243494	0.0546193	0.0975604	0.172359	0.229232	0.153848	0.142715
78	0.563932	0.0981626	0.0348439	0.507495	0.358737	0.565453	0.430411	0.29038	0.215957	0.0447335	0.0346444	0.128471	0.141551	0.26129	0.175348	0.117636	0.103281	0.0820534	0.151219	0.57442	0.59636	0.644569	0.423972	0.33009	0.0164405	0.0261334	0.0482792	0.0937975	0.169187	0.232708	0.160309	0.137332
79	0.528257	0.10677	0.0312573	0.492642	0.337745	0.532817	0.452834	0.268019	0.206473	0.047391	0.0356127	0.125448	0.137068	0.249174	0.180779	0.11218	0.102006	0.0891442	0.137571	0.552785	0.558424	0.643347	0.442145	0.306903	0.0159336	0.0308338	0.0427597	0.0902132	0.166199	0.234916	0.166107	0.131613
80	0.49349	0.121508	0.0293105	0.476962	0.317696	0.500111	0.476861	0.247992	0.196116	0.053486	0.0370382	0.12255	0.13237	0.236007	0.185605	0.10667	0.100914	0.100361	0.125619	0.530415	0.521363	0.640211	0.4625	0.285873	0.0160187	0.0394595	0.0380355	0.0869824	0.163046	0.235925	0.170923	0.125753
81	0.460244	0.143809	0.0293126	0.46131	0.298698	0.467816	0.502321	0.23034	0.18515	0.0629284	0.0390011	0.119833	0.127391	0.222159	0.189643	0.10114	0.100137	0.116416	0.115325	0.50802	0.485561	0.635019	0.48509	0.266962	0.017082	0.0518131	0.0340916	0.0842782	0.159675	0.235854	0.174733	0.119826
82	0.428862	0.174069	0.031704	0.446695	0.280759	0.436224	0.529103	0.215022	0.174094	0.0748101	0.0416302	0.117472	0.122178	0.207908	0.192784	0.0956215	0.0998591	0.137751	0.106677	0.48654	0.45123	0.627691	0.509729	0.25009	0.0193767	0.0668756	0.030915	0.082247	0.156146	0.234956	0.177557	0.113905
83	0.399784	0.212114	0.0367183	0.434153	0.264024	0.405683	0.556952	0.201988	0.163672	0.0875778	0.0451445	0.115629	0.117092	0.193521	0.194936	0.0901945	0.100304	0.16482	0.0996994	0.46708	0.418622	0.61832	0.536089	0.235231	0.0230383	0.0834866	0.028465	0.0808475	0.152716	0.233445	0.179422	0.108076
84	0.373432	0.257635	0.0443836	0.424581	0.248482	0.376441	0.585787	0.191091	0.154639	0.100007	0.0498151	0.114425	0.111821	0.179272	0.196032	0.084774	0.101734	0.198155	0.0944569	0.450666	0.387735	0.607092	0.564129	0.222244	0.0281074	0.100682	0.0267006	0.0800167	0.149415	0.231526	0.180216	0.102199
85	0.350208	0.309478	0.0543989	0.418516	0.234176	0.348754	0.615416	0.182223	0.147624	0.111235	0.0556303	0.114026	0.106561	0.165369	0.196311	0.0793181	0.104475	0.237991	0.0909703	0.438151	0.358635	0.59419	0.59369	0.21109	0.034465	0.117688	0.0255162	0.0797693	0.146315	0.229346	0.180154	0.0962449
86	0.330427	0.365967	0.0665948	0.416063	0.221055	0.32279	0.645919	0.175269	0.142749	0.120949	0.0623831	0.114675	0.101376	0.152005	0.195913	0.0738624	0.109202	0.2842	0.0892139	0.430126	0.331295	0.57985	0.624524	0.201734	0.0420499	0.13381	0.024834	0.08012	0.14328	0.227123	0.179487	0.0902836
87	0.314432	0.424981	0.0808503	0.417239	0.209055	0.298604	0.67715	0.170095	0.13985	0.129005	0.0697093	0.116642	0.0962499	0.139413	0.195011	0.0684656	0.11699	0.336108	0.0891191	0.426903	0.305703	0.564379	0.656488	0.194138	0.0509956	0.148371	0.0245791	0.0811636	0.140136	0.225063	0.178431	0.0843913
88	0.302443	0.484063	0.0968589	0.422023	0.19804	0.276167	0.708724	0.166525	0.138622	0.135566	0.077136	0.120279	0.0910958	0.127741	0.193758	0.0631738	0.128928	0.392272	0.0906044	0.428548	0.281857	0.547982	0.689149	0.188177	0.0611909	0.160521	0.0246802	0.083053	0.13676	0.223295	0.177198	0.0786507
89	0.294573	0.540935	0.114072	0.430768	0.188025	0.25545	0.740068	0.164401	0.138437	0.140799	0.0843364	0.12575	0.0861415	0.117133	0.192054	0.0580972	0.145654	0.450936	0.0936026	0.435087	0.259862	0.530747	0.7218	0.183832	0.0725403	0.169549	0.0250933	0.0858749	0.133237	0.221754	0.175599	0.0732304
90	0.291054	0.593726	0.131964	0.444323	0.179073	0.236328	0.770486	0.163603	0.138752	0.144997	0.0911413	0.132767	0.0814185	0.107721	0.189663	0.0533601	0.166969	0.509837	0.0980916	0.4464	0.239734	0.512716	0.753953	0.181049	0.0851773	0.175305	0.0257952	0.0893896	0.129614	0.220282	0.173241	0.0682424
91	0.29177	0.640968	0.149838	0.463626	0.171251	0.218728	0.799094	0.163925	0.139215	0.148508	0.0973931	0.140647	0.0769589	0.0995406	0.186339	0.049035	0.191898	0.566485	0.104024	0.462141	0.22149	0.49391	0.784869	0.179626	0.0989284	0.177813	0.0267319	0.0932602	0.126014	0.218642	0.170108	0.0636974
92	0.296388	0.681854	0.166885	0.488872	0.16465	0.202548	0.825156	0.165145	0.139821	0.15163	0.102994	0.148652	0.072716	0.0925528	0.181795	0.0451632	0.219146	0.618625	0.111337	0.481392	0.205096	0.474333	0.813617	0.17938	0.113222	0.177581	0.027886	0.0971067	0.12249	0.216484	0.16615	0.0596114
93	0.30444	0.716071	0.182433	0.519692	0.159308	0.187695	0.847945	0.167075	0.140542	0.15461	0.107901	0.156192	0.0686331	0.0867021	0.176071	0.0417964	0.247738	0.664439	0.1199	0.502946	0.19047	0.454032	0.839391	0.180138	0.127427	0.17534	0.0292305	0.100681	0.119098	0.21351	0.161448	0.0559833
94	0.315329	0.743712	0.196054	0.555496	0.155286	0.174104	0.866758	0.169541	0.141526	0.157699	0.112159	0.162981	0.0647342	0.0818466	0.169506	0.0389918	0.277287	0.7025	0.129563	0.526056	0.177492	0.433046	0.861387	0.181738	0.14109	0.171992	0.0307806	0.103697	0.115761	0.209464	0.156222	0.0528462
95	0.328788	0.765152	0.207472	0.595446	0.152589	0.161679	0.881051	0.172311	0.14288	0.160905	0.115864	0.168929	0.0610181	0.0778855	0.162801	0.0367655	0.307999	0.732139	0.140213	0.550774	0.166031	0.411502	0.878791	0.183969	0.153707	0.168195	0.0325746	0.106083	0.112325	0.204303	0.15086	0.0502237
96	0.344979	0.780866	0.216517	0.638395	0.15121	0.150306	0.890249	0.175172	0.144763	0.164157	0.11915	0.174413	0.0574957	0.0746604	0.156897	0.0350876	0.340281	0.753143	0.151789	0.577864	0.155916	0.389615	0.89106	0.18657	0.16536	0.164668	0.0346764	0.107944	0.108624	0.198006	0.145725	0.0480909
97	0.364439	0.791614	0.223256	0.683007	0.151105	0.139924	0.893831	0.17793	0.147365	0.167431	0.122063	0.180013	0.0541543	0.0719634	0.152561	0.033956	0.37471	0.765877	0.164274	0.608138	0.147012	0.367598	0.897763	0.189281	0.176205	0.161808	0.0371547	0.109578	0.104609	0.190645	0.141409	0.0464322
98	0.387662	0.798368	0.22787	0.72728	0.152229	0.130473	0.891585	0.180417	0.150866	0.170488	0.124584	0.185873	0.0509678	0.0695611	0.15015	0.0333332	0.412089	0.771157	0.177584	0.641869	0.139234	0.345719	0.898581	0.191875	0.186487	0.159763	0.0400474	0.110998	0.100239	0.182324	0.138579	0.0452401
99	0.415568	0.802425	0.230569	0.768998	0.154667	0.121889	0.883639	0.18252	0.155266	0.172802	0.126762	0.19204	0.0479754	0.0672723	0.149815	0.0331052	0.453555	0.770031	0.1917	0.678085	0.13252	0.324235	0.893397	0.194172	0.196028	0.158334	0.0432176	0.112628	0.0955531	0.173256	0.137537	0.0444392
100	0.44901	0.805516	0.23165	0.805822	0.158843	0.114147	0.870073	0.184173	0.161076	0.174272	0.128532	0.19847	0.0452774	0.0649628	0.151239	0.0331695	0.500247	0.763841	0.206614	0.715046	0.126774	0.30332	0.882409	0.196063	0.204837	0.157597	0.0465795	0.114796	0.0905716	0.163609	0.138318	0.0439251

## Sheet: shank_angle Faco
Shank angle	mean	std	steps
left	80.0256	3.21308	82.745	83.0506	79.3275	83.4372	83.1872	80.9994	79.9186	83.2078	75.98	79.0702	79.6857	80.0071	85.5404	84.0227	74.5535	84.5949	81.5306	88.9739	82.2061	77.8308	80.7159	79.4811	83.8059	86.0394	77.9837	78.0634	80.9218	81.4898	79.4738	83.0882	81.4071	82.1996	81.7144	78.5229	82.4816	82.0153	78.7216	79.2575	81.9243	81.3863	81.4791	77.615	77.1111	78.499	79.9084	78.9037	83.5446
right	76.6744	2.57809	76.7995	72.5614	76.5171	78.0344	77.3819	73.18	74.4943	78.5581	78.6626	74.9064	74.046	79.4107	74.8672	78.5974	83.0656	73.8748	75.3792	69.7069	78.7417	76.4134	76.6065	77.4759	81.0817	75.9111	78.473	74.1003	76.0844	79.235	75.9343	77.3867	74.4463	73.9333	72.0329	75.3528	77.4392	74.3084	73.7225	74.1652	76.8123	77.5942	74.6532	79.5868	75.7273	79.3128	74.8096	74.8433	71.3519
[truncated: 78 more columns]

## Sheet: Rotation RHipFlex Faco
all values Right	mean	std	steps
1	43.2925	3.62372	42.16	42.505	44.25	44.808	39.677	43.351	47.627	45.102	41.327	41.904	44.649	40.114	46.603	43.054	46.548	41.368	42.233	42.181	38.918	49.667	41.353	39.954	40.622	49.019	38.234	45.125	40.437	42.452	37.845	37.116	48.034	40.892	41.257	37.791	40.631	41.211	36.814	44.062	42.183	40.365	46.899	41.984	49.476	44.761	40.651	47.279	47.252
2	44.0907	3.54979	43.2218	43.2148	45.0823	45.99	40.707	44.0773	48.227	46.4945	42.3943	42.812	45.9217	41.1466	47.1404	44.1105	47.2092	42.4198	43.0747	43.5336	39.1721	50.0371	42.2848	40.1504	41.282	49.5113	39.2051	45.6672	41.5272	43.1531	39.2703	38.4264	48.4746	42.2818	42.4949	38.29	41.479	42.6017	37.5741	44.9454	42.292	41.0156	48.372	42.3897	50.0397	45.19	41.7499	47.6403	48.1044
3	44.8426	3.36714	44.4341	43.6748	45.7538	46.972	41.745	44.8271	48.455	47.8419	43.6015	43.6828	47.1874	42.1821	47.6088	45.1515	48.0575	43.3834	43.7839	44.9002	39.7167	50.1216	43.0694	40.5299	42.285	49.7747	40.1376	45.9943	42.4321	44.043	40.826	39.9348	48.649	43.7637	43.6425	38.986	42.436	43.7209	38.4203	45.7583	42.7663	41.6952	49.5793	42.8152	50.3541	45.38	43.107	47.699	48.6786
4	45.3898	3.13707	45.53	43.7894	46.1808	47.589	42.628	45.4931	48.259	48.9224	44.9015	44.3309	48.2489	42.955	47.9037	45.9661	48.8431	44.0715	44.2144	46.0274	40.4586	49.8813	43.5881	41.1154	43.46	49.7705	40.9138	46.0456	43.0217	45.0017	42.2341	41.3769	48.5107	45.0837	44.5174	39.878	43.324	44.412	39.1508	46.3526	43.5418	42.1848	50.3698	43.1435	50.3876	45.278	44.4568	47.4046	48.8805
5	45.6752	2.89048	46.2823	43.5265	46.3513	47.757	43.223	45.9856	47.655	49.5843	46.1708	44.6371	48.9631	43.2907	47.96	46.4192	49.3677	44.3679	44.2776	46.7628	41.2035	49.3358	43.7715	41.8352	44.593	49.5029	41.4535	45.8101	43.2801	45.882	43.2693	42.5117	48.0617	46.0462	45.014	40.855	43.974	44.6266	39.6061	46.6126	44.3896	42.3377	50.6855	43.2776	50.1402	44.897	45.5491	46.7875	48.6879
6	45.6264	2.71838	46.5748	42.9103	46.2848	47.479	43.452	46.2461	46.712	49.7698	47.2681	44.5601	49.2724	43.1371	47.7565	46.4816	49.5358	44.2429	43.9586	47.0572	41.7679	48.5371	43.5989	42.5392	45.492	48.9995	41.713	45.3115	43.2597	46.534	43.8152	43.1887	47.3391	46.5588	45.1018	41.748	44.267	44.3952	39.6973	46.4866	45.0656	42.1113	50.5532	43.147	49.6287	44.278	46.2082	45.9299	48.1306
7	45.2704	2.63157	46.4106	41.9986	46.0101	46.826	43.308	46.2427	45.523	49.5033	48.0665	44.1274	49.2009	42.5465	47.3032	46.1975	49.3532	43.7394	43.2996	46.9338	42.0535	47.5497	43.0925	43.0653	46.023	48.2986	41.6775	44.5902	43.025	46.8405	43.8745	43.3765	46.4041	46.6404	44.7962	42.393	44.162	43.7834	39.4178	45.9992	45.4046	41.5465	50.0454	42.7255	48.8858	43.474	46.365	44.9294	47.2747
8	44.6261	2.62737	45.8772	40.8665	45.5521	45.89	42.834	45.9764	44.187	48.8542	48.4702	43.4038	48.8162	41.6214	46.6299	45.6407	48.8848	42.9367	42.3734	46.4532	42.0427	46.4374	42.3062	43.2946	46.133	47.444	41.3601	43.6982	42.6277	46.7531	43.5282	43.1353	45.3252	46.3643	44.1433	42.677	43.699	42.8764	38.8212	45.2265	45.348	40.7148	49.2458	42.0375	47.9593	42.544	46.0395	43.8758	46.2034
9	43.787	2.65608	45.0922	39.5956	44.9352	44.769	42.098	45.479	42.795	47.9127	48.4445	42.4707	48.1894	41.037	45.7795	44.8832	48.2095	41.9262	41.2615	45.6867	41.7732	45.2607	41.3142	43.1777	45.854	46.4846	40.8017	42.6941	42.095	46.2988	42.8792	42.5685	44.169	45.8227	43.2094	42.56	42.961	41.7709	37.9854	44.2604	44.9259	39.6898	48.2358	41.1373	46.9053	41.548	45.3181	42.84	45.0037
10	42.8052	2.7028	44.1616	38.2623	44.1919	43.553	41.18	44.806	41.414	46.7729	48.0275	41.4095	47.3826	39.7546	44.8008	43.9915	47.401	40.7911	40.0475	44.7029	41.2987	44.069	40.1996	43.034	45.27	45.4685	40.0656	41.6333	41.4464	45.5526	42.0255	41.7814	42.9933	45.0979	42.0706	42.069	42.042	40.5605	36.9923	43.1959	44.2217	38.5392	47.0907	40.0864	45.7728	40.533	44.3138	41.8688	43.7598
11	41.7366	2.7505	43.1626	36.9319	43.3551	42.314	40.155	44.014	40.085	45.5224	47.3224	40.2934	46.4483	37.946	43.738	43.0293	46.5226	39.6022	38.8093	43.5704	40.6516	42.896	39.04	42.2764	44.471	44.4379	39.2261	40.5603	40.7024	44.6072	41.0536	40.8615	41.839	44.2569	40.8114	41.276	41.032	39.3273	35.9186	42.1104	43.3322	37.3234	45.878	38.9397	44.5948	39.53	43.1371	40.9696	42.5297
12	40.6486	2.78422	42.1463	35.65	42.4462	41.103	39.089	43.1477	38.813	44.2264	46.452	39.179	45.4364	36.685	42.6246	42.0553	45.6192	38.4137	37.6073	42.3537	39.8323	41.7573	37.9	41.1967	43.535	43.4234	38.3444	39.504	39.8738	43.5553	40.0352	39.8797	40.7274	43.3602	39.5038	40.274	40.001	38.1221	34.825	41.0583	42.33	36.0899	44.6483	37.738	43.3873	38.544	41.8711	40.1092	42.277
13	39.5433	2.80115	41.1386	34.4377	41.4776	39.943	38.034	42.2283	37.579	42.9341	45.5162	38.1026	44.3833	35.4877	41.4854	41.1098	44.7132	37.2543	36.4765	41.1037	38.8317	40.6469	36.8264	40.1946	42.53	42.4387	37.4612	38.475	38.9644	42.4659	39.0137	38.8863	39.6557	42.4593	38.1941	39.162	39.002	36.9572	33.7454	40.0656	41.2574	34.8689	43.432	36.5129	42.1534	37.558	40.5697	39.2244	40.4475
14	38.4402	2.81965	40.1434	33.2894	40.4593	38.827	37.023	41.2625	36.349	41.6732	44.5759	37.0806	43.3083	34.3459	40.3368	40.215	43.7991	36.1287	35.4194	39.849	37.6546	39.5446	35.8108	39.1238	41.51	41.4828	36.5955	37.4668	37.9828	41.3598	38.0037	37.903	38.6004	41.5819	36.9027	38.024	38.058	35.8196	32.6909	39.1335	40.1403	33.6698	42.2395	35.2925	40.8941	36.534	39.2564	38.2442	38.9808
15	37.3253	2.84596	39.1537	32.1825	39.4139	37.727	36.074	40.2527	35.09	40.4479	43.6551	36.1122	42.2164	33.2232	39.1854	39.3743	42.852	35.0221	34.4085	38.5995	36.3345	38.4246	34.8374	38.0322	40.521	40.5466	35.7501	36.4634	36.9471	40.2315	37.0012	36.9281	37.5313	40.7293	35.6211	36.928	37.169	34.6874	31.6604	38.2406	38.9927	32.4858	41.0671	34.0927	39.6126	35.43	37.9278	37.114	37.7842
16	36.2073	2.87794	38.1583	31.0898	38.3738	36.611	35.181	39.2019	33.777	39.25	42.7635	35.1837	41.1092	32.0803	38.0289	38.5711	41.8322	33.9146	33.4009	37.3572	34.9344	37.263	33.8862	36.9587	39.588	39.6173	34.9212	35.4477	35.8859	39.079	35.997	35.9463	36.4224	39.8851	34.3248	35.914	36.313	33.5443	30.6478	37.3586	37.8198	31.306	39.9032	32.9168	38.3199	34.221	36.5785	35.811	36.5376
17	35.08	2.9216	37.1397	29.9902	37.3688	35.459	34.326	38.1132	32.393	38.0728	41.902	34.2777	39.9777	30.8921	36.8594	37.7746	40.7094	32.7863	32.3522	36.1235	33.5342	36.0412	32.9642	35.9215	38.703	38.6849	34.1032	34.4084	34.8306	37.9035	34.9812	34.9437	35.2605	39.0216	32.9935	34.99	36.313	32.3817	29.6486	36.4602	36.6203	30.1286	38.7349	31.7633	37.0279	32.904	35.2087	34.3452	35.2313
18	33.9107	2.96917	36.0837	28.8692	36.4008	34.259	33.478	36.9908	30.936	36.9114	41.0571	33.3762	38.8029	29.6435	35.665	36.9502	39.4695	31.62	31.2263	34.9093	32.201	34.7458	32.1033	34.9157	37.839	37.7449	33.2873	33.3397	33.8075	36.7364	33.9527	33.9105	34.0425	38.1097	31.6164	34.139	34.572	31.1968	28.6621	35.5187	35.3899	28.9506	37.5525	30.6315	35.7422	31.493	33.8256	32.7503	33.865
19	32.7286	3.0426	34.983	27.7133	35.447	33.006	32.596	35.8383	29.409	35.7616	40.2028	32.4541	37.5632	28.3229	34.4285	36.0657	38.1167	30.4005	30.0016	33.7249	30.9802	33.3695	31.3158	33.9249	37.839	36.7905	32.4595	32.2337	32.8205	35.6525	32.9222	32.8414	32.7714	37.1294	30.1968	33.329	33.649	29.982	27.685	34.5121	34.1243	27.7585	36.3488	29.5176	34.4523	30.003	32.4345	31.0692	32.4378
20	31.4865	3.09595	33.8322	26.5078	34.4599	31.694	31.645	34.6579	27.815	34.6134	39.3074	31.4746	36.2316	26.9217	33.1317	35.0937	36.6634	29.109	28.6712	32.5739	29.8769	31.9098	30.5706	32.9305	36.05	35.8063	31.5994	31.0751	31.8479	34.6817	31.9012	31.7295	31.446	36.0622	28.7447	32.521	32.663	28.7198	26.7069	33.4245	32.8291	26.539	35.1175	28.4037	33.1292	28.451	31.0347	29.3341	30.9413
21	30.1996	3.16881	32.6254	25.2366	33.3847	30.316	30.607	33.4485	26.17	33.452	38.3448	30.3986	34.7819	25.4343	31.7631	34.009	35.1295	27.7236	27.2431	31.4539	28.8536	30.3659	29.8145	31.9219	35.092	34.7728	30.6776	29.8426	30.8469	33.7572	30.8882	30.5561	30.0597	34.8944	27.2701	31.686	31.607	27.3958	25.7054	32.2438	31.5102	25.2835	33.8449	27.2551	31.7426	26.859	29.6169	27.5614	29.3678
22	28.8473	3.24271	31.3595	23.8883	32.1748	28.864	29.465	32.1985	24.498	32.257	37.2987	29.2	33.1996	23.8697	30.3153	32.797	33.5418	26.2266	25.7345	30.3504	27.8449	28.742	29.0016	30.8875	34.059	33.6672	29.6603	28.5191	29.7707	32.7839	29.8667	29.2992	28.6049	33.6152	25.7785	30.805	30.475	26.0078	24.6463	30.9633	30.1661	23.9788	32.5193	26.0355	30.2658	25.252	28.1638	25.7634	27.7174
23	27.4234	3.31338	30.0397	22.4643	30.8023	27.335	28.208	30.886	22.82	31.009	36.16	27.87	31.4932	22.2453	28.7889	31.4578	31.9224	24.6137	24.1637	29.2367	26.7873	27.0537	28.098	29.813	32.931	32.4722	28.5181	27.0956	28.5821	31.6933	28.8172	27.9477	27.0862	32.2191	24.2688	29.867	29.255	24.5613	23.4977	29.584	28.773	22.6173	31.1321	24.7233	28.687	23.651	26.6641	23.9552	25.9962
24	25.93	3.37441	28.6745	20.9763	29.2647	25.738	26.834	29.4875	21.162	29.6916	34.923	26.42	29.6878	20.5852	27.1947	30.0104	30.2841	22.8969	22.5546	28.0795	25.6338	25.3274	27.0725	28.6829	31.688	31.1803	27.2391	25.5738	27.2645	30.4482	27.7238	26.4956	25.5154	30.7162	22.7426	28.862	27.932	23.0678	22.2417	28.1141	27.3037	21.2066	29.6769	23.3164	27.016	22.073	25.1212	22.1553	24.2175
25	24.3846	3.41453	27.2763	19.4434	27.5853	24.092	25.355	27.9909	19.55	28.2993	33.5849	24.8848	27.8236	18.9214	25.5469	28.4879	28.6353	21.1052	20.9395	26.8533	24.3636	23.5948	25.9473	27.4814	30.318	29.7968	25.8257	23.9683	25.8306	29.0427	26.5736	24.9502	23.9194	29.1315	21.2112	27.774	26.506	21.5551	20.8773	26.5666	25.744	19.7631	28.1542	21.8256	25.2892	20.531	23.5442	20.3894	22.4043
26	22.815	3.42458	25.8616	17.8931	25.8121	22.43	23.798	26.3977	18.01	26.8448	32.1503	23.3185	25.9408	17.2957	23.8667	26.9268	26.9827	19.2821	19.738	25.5488	22.9835	21.8882	24.7447	26.1929	28.822	28.3354	24.2971	22.2996	24.3199	27.5004	25.3647	23.333	22.3254	27.5094	19.6946	26.596	24.992	20.06	19.4239	24.9645	24.0964	18.3078	26.5766	20.272	23.5569	19.049	21.9425	18.6904	20.5888
27	21.2479	3.41982	24.4486	16.3593	24.0019	22.43	22.203	24.7288	16.561	25.3578	30.6252	21.7695	24.0753	15.7513	22.1845	25.3647	25.3337	17.4787	19.0794	24.1663	21.5227	20.236	23.49	24.8138	27.219	26.8283	22.6944	20.5985	22.7892	25.8684	24.1057	21.6759	20.7599	25.8943	18.216	25.338	23.419	18.6232	17.9251	23.3395	22.3808	16.8677	24.9582	18.6889	21.8712	17.651	20.3327	17.0896	18.8091
28	19.6723	3.37769	23.0625	14.876	22.2162	19.219	20.613	23.0159	15.213	23.8709	29.0216	20.2738	22.2614	14.3307	20.5351	23.8349	23.6968	15.7484	16.3768	22.7186	20.0227	18.6629	22.2075	23.3523	25.543	25.3126	21.0673	18.9017	21.3001	24.2027	22.8245	20.0201	19.2498	24.3099	16.7999	24.015	21.823	17.2772	16.4319	21.7283	20.6325	15.4725	23.3185	17.1102	20.2767	16.359	18.7402	15.6087	17.1055
29	18.192	3.29372	21.727	13.4743	20.5179	17.723	19.067	21.2975	13.977	22.4158	27.3598	18.8708	20.5244	13.0675	18.9483	22.3618	22.0834	14.1385	15.0317	21.229	18.5419	17.1893	20.9188	21.8255	23.832	23.8234	19.4632	17.2425	19.9111	22.5493	21.5621	18.4109	17.8229	22.7816	15.4758	22.642	20.248	16.0465	14.9888	20.1706	18.8956	14.1554	21.681	15.5728	18.8052	15.197	17.1953	14.2601	15.5133
30	16.8006	3.19133	20.4634	12.181	18.9636	16.346	17.597	19.6121	12.865	21.0232	25.6631	17.5975	18.879	11.9788	17.4424	20.9636	20.502	12.6808	13.8206	19.7383	17.1468	15.8277	19.6455	20.262	22.137	22.3966	17.9303	15.646	18.6663	20.9404	20.3493	16.8835	16.5071	21.3396	14.2764	21.24	18.737	14.9364	13.6303	18.7053	17.2096	12.9435	20.0746	14.1115	17.4705	14.187	15.7247	13.0472	14.0566
31	15.5152	3.08226	19.2887	11.0189	17.5731	15.106	16.236	17.989	11.894	19.7137	23.9575	16.4682	17.3333	11.0627	16.0286	19.6499	18.9588	11.392	12.7606	18.293	15.889	14.585	18.4099	18.6896	20.5	21.062	16.514	14.1313	17.5868	19.401	19.1973	15.4641	15.3242	20.0122	13.2257	19.837	17.325	13.9409	12.3884	17.3606	15.6105	11.8577	18.5258	12.7592	16.2724	13.343	14.3505	11.9729	12.7509
32	14.359	2.98084	18.2034	10.004	16.3465	14.017	16.236	16.4491	11.079	18.5027	22.2673	15.4813	15.8879	10.3065	14.7132	18.4246	17.4657	10.2767	11.8603	16.9335	14.7972	13.4666	17.2341	17.1194	18.957	19.8389	15.244	12.7079	16.6712	17.9572	18.1087	14.1705	14.2872	18.8189	12.3336	18.466	16.029	13.0427	11.2852	16.1498	14.1317	10.9123	17.0581	11.5419	15.2011	12.667	13.0926	11.0387	11.6057
33	13.3075	2.86711	17.2033	9.14503	15.2792	13.092	13.906	15.0152	10.424	17.4048	20.6107	14.6269	14.5405	9.69224	13.4941	17.2927	16.0365	9.32958	11.1171	15.6904	13.8863	12.4815	16.1411	15.5553	17.539	18.7392	14.1327	11.3809	15.9009	16.6205	17.0828	13.0086	13.4016	17.7701	11.5939	17.157	14.85	12.2242	10.3347	15.0787	12.802	10.1102	15.6913	10.479	14.2393	12.153	11.9586	10.242	10.6211
34	12.3704	2.78973	16.286	8.442	14.353	12.333	12.945	13.709	9.914	16.43	19.006	13.894	13.2877	9.199	12.3613	16.262	14.6873	8.539	10.513	14.588	13.1557	11.637	15.152	14.009	16.268	17.7673	13.171	10.15	15.2423	15.389	16.1177	11.98	12.6633	16.865	10.986	15.939	13.781	11.4733	9.546	14.142	11.648	9.44333	14.4403	9.574	13.356	11.783	10.943	9.57333	9.78233
35	11.5548	2.72245	15.4494	7.88733	13.5341	11.73	12.115	12.5454	9.506	15.58	17.4808	13.2655	12.1263	8.80058	11.2975	15.3439	13.4299	7.88545	10.0078	13.6421	12.5952	10.9343	14.2893	12.5751	15.157	16.9204	12.3288	9.00904	14.6547	14.2642	15.2256	11.0921	12.0556	16.0967	10.4802	14.836	12.807	10.7799	8.92915	13.3362	10.7057	8.88558	13.3044	8.83452	12.5162	11.524	10.0305	9.00588	9.06026
36	10.8238	2.68773	14.6853	7.45009	12.7779	11.257	11.408	11.5255	9.13	14.8467	16.0531	12.7044	11.0543	8.4423	10.2833	14.5428	12.2639	7.32491	9.53076	12.8373	12.1855	10.3442	13.537	11.38	14.209	16.1885	11.5625	7.95013	14.0918	13.2351	14.4469	10.3371	11.5491	15.451	10.0321	13.852	11.895	10.1288	8.46436	12.6412	9.97124	8.38531	12.2734	8.24694	11.6766	11.334	9.19788	8.49853	8.41316
37	10.1669	2.67896	13.9786	7.08755	12.0309	10.874	10.8	10.6475	8.702	14.2125	14.7384	12.1645	10.0647	8.06745	9.30427	13.854	11.1783	6.793	9.01736	12.1533	11.8881	9.84764	12.8755	10.4331	13.415	15.55	10.8236	6.96482	13.5063	12.2855	13.8058	9.70936	11.1029	14.9028	9.58555	12.976	11.002	9.49427	8.09873	12.0298	9.44445	7.86609	11.3284	7.77582	10.7944	11.154	8.41155	7.99245	7.79027
38	9.52542	2.68851	13.2927	6.7473	11.2337	10.527	10.246	10.566	8.142	13.6453	13.5438	11.5946	9.14136	7.62173	8.3566	13.2576	10.1438	6.21506	8.41273	11.5626	11.6447	9.41233	12.2802	9.68176	12.752	14.9675	10.0654	6.04431	12.8537	11.3929	13.2935	9.19639	10.6619	14.4111	9.08379	12.185	10.078	8.8378	7.74703	11.4607	9.098	7.25758	10.4425	7.36782	9.82918	10.906	7.63218	7.42251	7.13567
39	8.85707	2.72544	12.584	6.37239	10.3271	10.151	9.685	9.32891	7.396	13.0964	12.4708	10.9336	8.25775	7.06294	7.43598	12.7104	9.11929	5.5347	7.67927	11.0242	11.3804	8.99424	11.72	9.08585	12.188	14.394	9.24257	5.17797	12.0936	10.5192	12.8891	8.7717	10.1669	13.9211	8.47213	11.454	9.087	8.11559	7.30867	10.8792	8.86512	6.52271	9.58579	6.97224	8.75842	10.505	6.831	6.73066	6.39529
40	8.1391	2.77581	11.8028	5.91127	9.26339	9.68	9.054	8.59418	6.446	12.5064	11.5154	10.1252	7.38091	6.36227	6.52809	12.1515	8.05915	4.72845	6.79373	10.4781	11.0162	8.55073	11.1641	8.60909	11.681	13.7792	8.31621	4.34712	11.1915	9.61964	12.5565	8.38709	9.56158	13.365	7.7083	10.751	8.015	7.29079	6.71036	10.2357	8.64109	5.6523	8.73018	6.55109	7.57955	9.875	5.99148	5.87397	5.53073
41	7.3184	2.85265	10.8956	5.3217	8.01143	9.057	8.308	7.9797	5.307	11.8145	10.659	9.13624	6.47949	5.50615	5.61321	11.5134	6.9256	3.79536	5.73742	9.86091	10.4829	8.05042	10.5881	8.21009	11.183	13.0762	7.26392	3.52206	10.1267	8.65267	12.2358	7.9883	8.79628	12.6695	6.77028	10.038	6.853	6.33879	5.93048	9.489	8.31527	4.65126	7.85234	6.07988	6.30936	8.976	5.1047	4.83247	4.52683
42	6.38017	2.93938	9.81161	4.57261	6.56879	8.239	7.421	7.32606	4.008	10.9662	9.86152	7.95915	5.52673	4.48824	4.67319	10.7364	5.70267	2.75142	4.50127	9.12273	9.73294	7.47715	9.97527	7.832	10.642	12.2469	6.08716	2.66592	8.90618	7.59103	11.8544	7.52479	7.84978	11.7675	5.66015	9.27	5.607	5.24775	4.98648	8.61115	7.79712	3.53115	6.93603	5.54164	4.97491	7.807	4.16487	3.61999	3.38472
43	5.32481	3.01297	8.51509	3.65164	4.96964	7.202	6.386	6.60218	2.586	9.92285	9.06736	6.60564	4.50273	3.311	3.69279	9.7827	4.39618	1.62255	3.09618	8.23655	8.74361	6.83064	9.314	7.41427	10.011	11.2653	4.81615	1.74158	7.56412	6.42255	11.3515	6.95409	6.7517	10.6148	4.39976	8.396	4.29	4.02488	3.90618	7.58909	7.02609	2.30555	5.97042	4.92136	3.60645	6.4	3.16076	2.281	2.11791
44	4.15717	3.06779	6.99358	2.56594	3.27668	5.946	5.221	5.78176	1.104	8.66916	8.22427	5.10515	3.39568	1.99721	2.66065	8.63581	3.03084	0.434121	1.57036	7.20127	7.51322	6.12691	8.59991	6.90867	9.249	10.1253	3.50903	0.723343	6.14584	5.15555	10.6736	6.25045	5.55974	9.20245	3.02932	7.367	2.931	2.69841	2.73436	6.42118	5.98321	1.00126	4.94507	4.20548	2.23358	4.816	2.08659	0.870061	0.762111
45	2.90771	3.08863	5.257	1.35	1.57811	4.501	3.968	4.83867	-0.336	7.22589	7.30467	3.509	2.21022	0.596333	1.58122	7.29544	1.65067	-0.784333	0.0146667	6.035	6.07167	5.39633	7.849	6.28367	8.336	8.85078	2.24444	-0.389111	4.698	3.823	9.78922	5.40467	4.35811	7.56511	1.60211	6.152	1.562	1.30933	1.551	5.12167	4.69233	-0.327111	3.84944	3.38633	0.892333	3.144	0.939889	-0.556333	-0.610444
46	1.62815	3.06092	3.34245	0.0758182	-0.0475455	2.934	2.696	3.75736	-1.613	5.64836	6.30564	1.89864	0.984818	-0.817545	0.478727	5.781	0.297091	-1.98336	-1.45355	4.77082	4.47191	4.68227	7.11173	5.521	7.284	7.50091	1.09864	-1.55873	3.26818	2.48209	8.68927	4.41755	3.25373	5.77982	0.187818	4.761	0.219	-0.0937273	0.467	3.72045	3.20936	-1.59291	2.68445	2.47845	-0.362545	1.504	-0.267818	-1.92955	-1.91309
47	0.389214	2.97577	1.32876	-1.15873	-1.52312	1.345	1.482	2.55239	-2.608	4.0162	5.245	0.385303	-0.211949	-2.15539	-0.603899	4.13965	-0.999182	-3.08012	-2.70942	3.45224	2.79632	4.04527	6.45709	4.61988	6.131	6.15804	0.145081	-2.70784	1.90876	1.20585	7.39448	3.31548	2.35351	3.95777	-1.12842	3.246	-1.057	-1.47233	-0.405242	2.27209	1.60167	-2.70213	1.47966	1.54239	-1.46409	0.031	-1.49673	-3.17584	-3.04686
48	-0.725257	2.83712	-0.659909	-2.24909	-2.76829	-0.15	0.398	1.27579	-3.232	2.43883	4.157	-0.914212	-1.29173	-3.32079	-1.6038	2.45117	-2.21447	-3.97855	-3.63961	2.13303	1.1776	3.56164	5.96	3.59979	4.939	4.91991	-0.536889	-3.74349	0.681303	0.0830606	5.96254	2.16685	1.72843	2.23456	-2.2606	1.687	-2.209	-2.78723	-0.971606	0.860121	-0.0511818	-3.56418	0.294253	0.689485	-2.3463	-1.144	-2.66822	-4.22751	-3.89709
49	-1.6304	2.66688	-2.47145	-3.09345	-3.72582	-1.434	-0.474	0.0255455	-3.454	1.04352	3.09309	-1.89691	-2.15124	-4.232	-2.44015	0.814242	-3.319	-4.59591	-4.16718	0.879273	-0.229455	3.30036	5.68964	2.501	3.799	3.90579	-0.882515	-4.57467	-0.359364	-0.786455	4.48561	1.07018	1.38927	0.741273	-3.13152	0.188	-3.176	-3.97927	-1.17327	-0.417636	-1.64891	-4.11121	-0.781727	0.0376364	-2.95509	-1.913	-3.66952	-5.03061	-4.3493
50	-2.25824	2.50314	-3.94842	-3.61448	-4.36612	-2.406	-1.055	-1.06327	-3.321	-0.0652828	2.11594	-2.48606	-2.69122	-4.85682	-3.02121	-0.671576	-4.27815	-4.87609	-4.27609	-0.234	-1.292	3.29109	5.69582	1.39558	2.823	3.23022	-0.867667	-5.11584	-1.15618	-1.31336	3.08102	0.129485	1.30261	-0.433616	-3.66977	-1.131	-3.911	-4.97391	-1.01485	-1.47148	-3.07082	-4.31805	-1.64129	-0.342121	-3.25709	-2.211	-4.38302	-5.54532	-4.32172
51	-2.57294	2.38738	-4.95039	-3.78855	-4.6793	-3.013	-1.291	-1.85697	-2.966	-0.84104	1.30097	-2.64679	-2.8488	-5.20894	-3.26879	-1.90844	-5.06726	-4.80191	-4.01815	-1.12882	-1.92532	3.51091	5.99127	0.381939	2.118	2.95578	-0.519333	-5.29816	-1.63737	-1.44767	1.86926	-0.549697	1.41939	-1.25523	-3.83944	-2.158	-4.409	-5.69932	-0.582121	-2.2293	-4.18818	-4.23035	-2.17771	-0.437939	-3.28236	-2.034	-4.72229	-5.75207	-3.80928
52	-2.58382	2.34205	-5.39609	-3.65609	-4.70112	-3.266	-1.185	-2.27509	-2.562	-1.29715	0.721273	-2.41509	-2.62912	-5.33391	-3.17161	-2.80209	-5.6627	-4.41809	-3.49564	-1.72391	-2.11064	3.89618	6.54691	-0.439182	1.747	3.04112	0.0863939	-5.10942	-1.76658	-1.20027	0.959727	-0.896727	1.7057	-1.71242	-3.67536	-2.841	-4.697	-6.10955	-0.0169091	-2.64427	-4.89145	-3.96094	-2.33461	-0.285273	-3.15355	-1.454	-4.63885	-5.69512	-2.90703
53	-2.33992	2.36245	-5.30715	-3.30088	-4.53194	-3.222	-0.807	-2.31885	-2.251	-1.47909	0.418818	-1.89036	-2.10641	-5.31345	-2.78383	-3.28912	-6.04456	-3.82321	-2.82055	-1.94736	-1.91809	4.39982	7.303	-0.993424	1.7	3.38682	0.878354	-4.59536	-1.57189	-0.636636	0.431929	-0.913091	2.16547	-1.79023	-3.27669	-3.187	-4.817	-6.19231	0.539939	-2.70803	-5.12327	-3.62163	-2.14712	0.0388788	-3.02006	-0.597	-4.14696	-5.48817	-1.76809
54	-1.90566	2.43392	-4.78867	-2.80745	-4.28661	-2.959	-0.255	-2.05206	-2.075	-1.42334	0.386818	-1.18291	-1.38321	-5.25491	-2.15716	-3.36518	-6.23268	-3.12212	-2.07145	-1.77506	-1.49536	5.01167	8.18918	-1.22697	1.927	3.89551	1.82502	-3.82637	-1.13498	0.154	0.315566	-0.657697	2.83994	-1.46884	-2.73915	-3.215	-4.778	-5.96717	1.00709	-2.45782	-4.88718	-3.26898	-1.69399	0.438636	-2.97827	0.408	-3.34547	-5.26039	-0.524152
55	-1.33355	2.55009	-3.96982	-2.22164	-4.02473	-2.526	0.393	-1.554	-1.958	-1.13518	0.582636	-0.357091	-0.533091	-5.25182	-1.32218	-3.07609	-6.31082	-2.38773	-1.26564	-1.25318	-0.995364	5.75109	9.14345	-1.13209	2.388	4.50727	2.93655	-2.87445	-0.549727	1.09364	0.574636	-0.214273	3.78573	-0.728727	-2.11073	-2.932	-4.552	-5.51091	1.40191	-1.96509	-4.27709	-2.88527	-1.04945	0.840727	-3.02509	1.472	-2.36345	-5.08973	0.746
56	-0.640767	2.7118	-2.95	-1.53433	-3.70711	-1.911	1.104	-0.875667	-1.732	-0.584222	0.962333	0.6	0.431556	-5.32567	-0.277556	-2.48311	-6.39478	-1.63233	-0.353333	-0.479667	-0.499222	6.65433	10.128	-0.751667	3.079	5.21322	4.24167	-1.78056	0.124778	2.14567	1.11622	0.35	5.04522	0.437778	-1.35589	-2.314	-4.076	-4.935	1.83433	-1.303	-3.43533	-2.39722	-0.249222	1.21533	-3.04867	2.571	-1.29822	-4.96289	2.03822
57	0.1958	2.91943	-1.76324	-0.688273	-3.2076	-1.052	1.894	-0.0170606	-1.229	0.273434	1.5173	1.75888	1.55143	-5.38939	1.00337	-1.63119	-6.54122	-0.805818	0.745455	0.447758	0.0231616	7.754	11.1671	-0.170788	4.038	6.0439	5.76598	-0.540293	0.895343	3.3207	1.83788	1.01779	6.6241	2.01377	-0.378798	-1.326	-3.277	-4.32689	2.45585	-0.513061	-2.48324	-1.71466	0.720192	1.57624	-2.88473	3.733	-0.192404	-4.77731	3.40637
58	1.22656	3.16402	-0.378636	0.400545	-2.3537	0.115	2.822	1.06118	-0.334	1.45897	2.28973	3.19809	2.88976	-5.27045	2.55276	-0.530394	-6.68967	0.163818	2.084	1.47382	0.702121	9.06673	12.3101	0.507091	5.312	7.05085	7.51248	0.87397	1.83545	4.65318	2.66667	1.83127	8.49352	3.95227	0.919485	0.05	-2.102	-3.71579	3.39191	0.415364	-1.46991	-0.767273	1.90724	1.98164	-2.38382	5.011	0.967788	-4.38897	4.93245
59	2.50392	3.42474	1.25097	1.80345	-1.02887	1.619	3.955	2.39961	0.992	2.95572	3.35442	4.94897	4.48962	-4.78545	4.37422	0.83704	-6.64425	1.32921	3.66776	2.60276	1.69515	10.5892	13.605	1.19776	6.932	8.27499	9.46213	2.48862	3.03229	6.17658	3.57156	2.87021	10.6034	6.17797	2.58607	1.797	-0.54	-3.0634	4.6963	1.54603	-0.357636	0.480768	3.35351	2.51824	-1.45815	6.457	2.22951	-3.67023	6.68196
60	4.05867	3.67695	3.13909	3.54942	0.763687	3.458	5.34	4.0147	2.741	4.72133	4.77194	6.99752	6.35651	-3.82088	6.45053	2.49151	-6.19642	2.71273	5.46964	3.88112	3.08426	12.3046	15.0858	1.8877	8.886	9.73757	11.5805	4.31655	4.52515	7.91273	4.56185	4.19955	12.8945	8.59559	4.61213	3.867	1.374	-2.27637	6.35515	2.96485	0.942576	2.0397	5.0774	3.27012	-0.0857576	8.103	3.64521	-2.5488	8.68631
61	5.89429	3.89823	5.26473	5.62591	2.95852	5.607	6.995	5.89318	4.876	6.70133	6.55045	9.32055	8.46842	-2.36191	8.75394	4.43918	-5.20873	4.31709	7.45564	5.35636	4.87939	14.1861	16.7682	2.64009	11.129	11.4437	13.8259	6.353	6.29939	9.86582	5.6843	5.83564	15.3148	11.1069	6.94442	6.199	3.562	-1.25067	8.32236	4.736	2.50845	3.90464	7.07739	4.29264	1.70709	9.959	5.25076	-1.01264	10.9427
62	7.98856	4.07384	7.58848	7.9967	5.46138	8.019	8.916	8.00627	7.329	8.83761	8.6393	11.9096	10.7889	-0.457333	11.2494	6.67288	-3.64423	6.13782	9.5997	7.04945	7.02419	16.1968	18.6495	3.54664	13.608	13.3806	16.1554	8.57906	8.31508	12.0125	6.99453	7.74979	17.8076	13.6293	9.51049	8.732	5.946	0.0808081	10.5407	6.87191	4.3717	6.05148	9.33539	5.60555	3.86064	12.016	7.05999	0.913343	13.4203
63	10.301	4.19577	10.0722	10.6108	8.18088	10.63	11.078	10.3122	10.002	11.0775	10.9576	14.7233	13.2791	1.81767	13.8928	9.16936	-1.54159	8.16242	11.8859	8.957	9.43738	18.2935	20.7099	4.68285	16.268	15.5148	18.525	10.9675	10.5321	14.3068	8.54021	9.88388	20.3246	16.1034	12.2329	11.408	8.462	1.7464	12.9434	9.34997	6.5267	8.43853	11.8223	7.20239	6.28503	14.25	9.06604	3.18933	16.0596
64	12.7792	4.25996	12.6815	13.4035	11.0288	13.377	13.436	12.764	12.782	13.3804	13.4204	17.6698	15.8912	4.37745	16.6275	11.8774	1.01255	10.3658	14.2929	11.065	12.0456	20.4321	22.9091	6.101	19.065	17.7955	20.8865	13.489	12.9229	16.6933	10.3435	12.1676	22.8052	18.4983	15.0365	14.174	11.058	3.75082	15.4526	12.1355	8.94582	11.0078	14.4966	9.055	8.87	16.622	11.2377	5.76173	18.7825
65	15.3618	4.2652	15.3827	16.3013	13.9176	16.192	15.94	15.3165	15.55	15.7139	15.9678	20.6393	18.5594	7.12491	19.384	14.7278	3.91057	12.7019	16.7785	13.3563	14.7831	22.5715	25.1851	7.83048	21.962	20.1559	23.1879	16.119	15.4727	19.1159	12.3886	14.5334	25.1805	20.8084	17.8539	16.969	13.688	6.07663	17.9793	15.1832	11.5889	13.6831	17.304	11.1223	11.5062	19.072	13.5235	8.56241	21.5043
66	17.981	4.21495	18.1204	19.2156	16.763	19	18.535	17.9168	18.204	18.0464	18.5655	23.5253	21.2008	9.95112	22.0886	17.6467	7.03673	15.0984	19.2806	15.8154	17.5695	24.6703	27.4607	9.8677	24.911	22.5167	25.3785	18.8334	18.1485	21.5119	14.6158	16.9196	27.3926	23.0389	20.6256	19.721	16.293	8.67539	20.4368	18.4222	14.4032	16.3769	20.1775	13.3502	14.1011	21.519	15.8613	11.5124	24.152
67	20.5674	4.11853	20.819	22.051	19.49	21.723	21.156	20.501	20.673	20.3373	21.196	26.206	23.7313	12.755	24.6777	20.5587	10.2727	17.472	21.732	18.41	20.3073	26.69	29.648	12.171	27.84	24.7987	27.421	21.595	20.8887	23.813	16.9383	19.268	29.4053	25.1897	23.3013	22.364	18.823	11.471	22.757	21.757	17.315	19.005	23.0343	15.669	16.594	23.877	18.1857	14.5293	26.6737
68	23.0559	3.98877	23.397	24.7128	22.047	24.293	23.73	23.0038	22.923	22.5421	23.8327	28.5617	26.0832	15.4466	27.1069	23.3906	13.5006	19.7425	24.068	21.0785	22.9027	28.5876	31.6398	14.6626	30.667	26.9386	29.3023	24.3283	23.62	25.9541	19.2618	21.531	31.2012	27.2568	25.8466	24.844	21.236	14.3761	24.8958	25.0734	20.2233	21.5003	25.7856	18.0002	18.9607	26.081	20.432	17.5321	29.0352
69	25.3991	3.84116	25.7989	27.1501	24.4113	26.658	26.195	25.3741	24.957	24.6217	26.436	30.6123	28.2196	17.9756	29.3553	26.0822	16.6147	21.8564	26.2546	23.7414	25.2846	30.3419	33.4001	17.2274	33.318	28.898	31.0293	26.8889	26.2354	27.9026	21.5002	23.6897	32.7809	29.235	28.2478	27.12	23.503	17.3014	26.852	28.2554	23.0263	23.8154	28.3485	20.2783	21.2206	28.09	22.5512	20.449	31.2143
70	27.5685	3.68533	27.987	29.3429	26.5846	28.784	28.501	27.5775	26.804	26.5431	28.959	32.4399	30.1334	20.3365	31.4211	28.5939	19.5371	23.7852	28.2737	26.3191	27.4209	31.9325	34.9048	19.7712	35.738	30.6612	32.6151	29.1382	28.5498	29.6513	23.5896	25.7456	34.1569	31.1135	30.4998	29.18	25.614	20.1635	28.6418	31.2067	25.6428	25.9235	30.6601	22.4665	23.3922	29.884	24.5155	23.23	33.2002
71	29.5486	3.52964	29.9439	31.294	28.5893	30.658	30.619	29.5933	28.501	28.2784	31.3553	34.1146	31.8388	22.554	33.3137	30.9117	22.2301	25.5228	30.1141	28.747	29.3215	33.3527	36.1523	22.2165	37.899	32.2279	34.0713	31.0741	30.4357	31.1972	25.502	27.7111	35.3435	32.8765	32.6007	31.034	27.575	22.8974	30.2918	33.8688	28.0241	27.8145	32.6865	24.543	25.4911	31.462	26.3202	25.8491	34.9903
72	31.3443	3.37366	31.6714	33.0224	30.4509	32.279	32.54	31.4135	30.083	29.802	33.594	35.6783	33.3659	24.6599	35.0462	33.0422	24.6906	27.0785	31.7708	30.988	31.0107	34.6049	37.1575	24.5221	39.789	33.6044	35.4022	32.7672	31.9515	32.5521	27.2339	29.6085	36.3521	34.5056	34.5474	32.701	29.393	25.4627	31.61	36.2148	30.1448	29.4908	34.4197	26.4983	27.5264	32.842	27.9778	28.294	36.5915
73	32.984	3.19204	33.1828	34.5488	32.1872	33.662	34.262	33.0334	31.581	31.0946	35.6559	37.1454	34.7429	26.6805	36.6334	34.9935	26.9338	28.4707	33.2426	33.0276	32.5215	35.6934	37.948	26.6737	41.403	34.8035	36.6116	34.2651	33.2169	33.732	28.8027	31.4517	37.1921	35.985	36.3371	34.203	31.073	27.8312	32.1005	38.2302	32.0035	30.9585	35.8669	28.3383	29.4967	34.051	29.504	30.5554	38.0198
74	34.4702	3.01889	34.4902	35.8934	33.8098	34.824	35.786	34.4466	33.013	32.142	37.5231	38.5055	35.9866	28.6339	38.075	36.7694	28.9919	29.7192	34.538	34.8679	33.8859	36.6215	38.5585	28.6706	42.734	35.8339	37.6986	35.598	34.3145	34.7524	30.2354	33.2367	37.8722	37.2986	37.9658	35.548	32.607	29.9806	34.5632	39.9106	33.6135	32.2281	37.0451	30.0702	31.3963	35.123	30.9111	32.6301	39.2977
75	35.7853	2.84976	35.5952	37.0709	35.007	35.783	37.11	35.6462	34.38	32.9329	39.1746	39.7363	37.1023	30.5235	39.3648	38.3671	30.8786	30.8465	35.6685	36.5139	35.1184	37.3958	39.0256	30.5114	43.777	36.7034	38.6587	36.7736	35.2939	35.6235	31.5511	34.9438	38.4016	38.4323	39.4267	36.74	33.984	31.8955	35.7786	41.2602	35.0026	33.3136	37.9753	31.6988	33.2244	36.09	32.2088	34.5148	40.4446
76	36.9421	2.6913	36.4948	38.0818	35.7643	36.558	38.239	36.6285	35.672	33.4632	40.5869	40.8072	38.0904	32.3338	40.4866	39.777	32.5945	31.8712	36.6475	37.9691	36.2236	38.0266	39.3818	32.1945	44.531	37.4087	39.4898	37.7792	36.1723	36.353	32.7599	36.5475	38.7931	39.3774	40.7144	37.777	35.199	33.5532	36.8872	42.2917	36.2079	34.2341	38.6672	33.2214	34.9808	36.979	33.4015	36.191	41.4686
77	37.9602	2.5469	37.1847	38.9199	37.8984	37.16	39.181	37.3957	36.873	33.7439	41.7418	41.6848	38.9464	34.0417	41.4262	40.9868	34.1267	32.8111	37.4919	39.2327	37.1963	38.5235	39.6532	33.7189	45.003	37.9495	40.1897	38.6046	36.9471	36.946	33.86	38.0229	39.0596	40.1297	41.8283	38.655	36.254	34.9501	37.883	43.0253	37.2629	35.0161	39.1509	34.6316	36.6614	37.805	34.4858	37.6549	42.3699
78	38.8069	2.44188	37.6587	39.5833	38.9587	37.597	39.945	37.9513	37.961	33.7958	42.6257	42.352	39.6664	35.6257	42.1759	41.9828	35.4598	33.6877	38.2193	40.301	38.0393	38.8927	39.855	35.0837	45.211	38.325	40.753	39.2348	37.6064	37.409	34.8393	39.3493	39.2154	40.692	42.7718	39.369	37.154	36.087	38.7657	43.482	38.194	35.6866	39.4456	35.919	38.2633	38.577	35.4532	38.9136	43.146
79	39.5136	2.35854	37.9138	40.0771	39.8566	37.875	40.533	38.3042	38.913	33.655	43.2314	42.8147	40.2498	37.0712	42.7319	42.7583	36.5804	34.5234	38.842	41.1652	38.763	39.1401	39.9914	36.2957	45.189	38.5426	41.1895	39.6632	38.1423	37.7475	35.6831	40.5148	39.2733	41.0738	43.5559	39.922	37.91	36.9707	39.5363	43.686	39.0224	36.267	39.5688	37.0741	39.7842	39.296	36.2972	39.9802	43.7993
80	40.0815	2.32535	37.9551	40.4164	40.6006	38.003	40.95	38.4706	39.71	33.3648	43.5669	43.0961	40.7004	38.3743	43.1013	43.3148	37.4835	35.3329	39.3638	41.8148	39.3818	39.273	40.0745	37.3721	44.974	38.6136	41.5243	39.8927	38.5558	37.9671	36.3843	41.5205	39.2459	41.2892	44.2036	40.32	38.53	37.6159	40.1995	43.6682	39.7669	36.7795	39.5365	38.0885	41.2224	39.958	37.0205	40.8744	44.3386
81	40.5098	2.34543	37.797	40.6214	41.2008	37.993	41.201	38.4772	40.335	32.9794	43.6569	43.2295	41.029	39.5418	43.3018	43.6546	38.1772	36.1227	39.7903	42.2437	39.911	39.3021	40.1096	38.337	44.615	38.5547	41.7861	39.9427	38.8571	38.0748	36.9305	42.3784	39.1434	41.3577	44.7444	40.573	39.022	38.045	40.7657	43.4645	40.4432	36.973	39.3692	38.9556	42.5666	40.558	37.6281	41.6176	44.7752
82	40.8253	2.40532	37.4663	40.7185	41.6628	37.858	41.304	38.3608	40.779	32.5618	43.5405	43.2554	41.2564	40.5868	43.3587	43.7936	38.6851	36.893	40.1269	42.453	40.3641	39.2468	40.1011	39.2202	44.16	38.3885	42.0024	39.8565	39.067	38.0769	37.3201	43.1052	38.9808	41.301	45.2032	40.692	39.392	38.2838	41.2439	43.1095	41.0616	37.5152	39.1045	39.6693	43.7951	41.096	38.1238	42.2297	45.1235
83	41.0417	2.50137	37.0017	40.7409	41.9863	37.616	41.286	38.1686	41.052	32.1886	43.2685	43.2145	41.4075	41.5215	43.3121	43.7573	39.0356	37.6426	40.3783	42.4477	40.7477	39.1304	40.0598	40.0582	43.658	38.1451	42.1997	39.7014	39.2196	37.9792	37.5554	43.7081	38.789	41.1479	45.5999	40.689	39.657	38.3591	41.6412	42.6384	41.6308	38.0837	38.8046	40.227	44.8745	41.57	38.5092	42.7219	45.3991
84	41.1783	2.62122	36.4479	40.7302	42.173	37.304	41.179	37.9596	41.189	31.9367	42.9027	43.1454	41.5056	42.351	43.2046	43.5867	39.254	38.3752	40.5543	42.2395	41.0559	38.9876	40.0075	40.8717	43.163	37.8605	42.4039	39.551	39.3648	37.794	37.6363	44.1841	38.6089	40.9368	45.9571	40.592	39.847	38.2963	41.9678	42.091	42.1571	38.487	38.5434	40.6381	45.7669	41.969	38.783	43.101	45.6164
85	41.2627	2.74592	35.8518	40.7393	42.2381	36.963	41.023	37.7994	41.244	31.8728	42.5157	43.0892	41.5735	43.0773	43.0687	43.3337	39.3682	39.095	40.6722	41.8472	41.2874	38.8639	39.9708	41.6651	42.727	37.5768	42.6313	39.4626	39.5542	37.5445	37.5699	44.5269	38.4806	40.7131	46.3005	40.433	39.993	38.1223	42.2406	41.5173	42.6485	38.9126	38.3926	40.9233	46.4446	42.292	38.9458	43.3726	45.7851
86	41.3225	2.86211	35.2637	40.8207	42.2205	36.635	40.859	37.7452	41.271	32.032	42.1828	43.0888	41.6371	43.695	42.9314	43.0476	39.4184	39.7992	40.7558	41.3085	41.4585	38.796	39.9725	42.4308	42.394	37.3312	42.8783	39.4616	39.829	37.2626	37.3789	44.7434	38.4241	40.5172	46.6487	40.242	40.11	37.8756	42.4781	40.9818	43.1188	39.3862	38.4046	41.1101	46.9002	42.553	39.0148	43.5436	45.9049
87	41.379	2.96048	34.7312	41.0042	42.1687	36.352	40.72	37.8291	41.303	32.4065	41.9634	43.1735	41.7112	44.1939	42.8069	42.7577	39.4645	40.4696	40.8317	40.6868	41.6171	38.8041	40.0247	43.1504	42.199	37.1496	43.128	39.5405	40.2006	36.9764	37.1037	44.8465	38.4366	40.3628	47.0004	40.042	40.177	37.6098	42.6874	40.5523	43.5647	39.918	38.5999	41.2235	47.1359	42.763	39.0314	43.6184	45.9622
88	41.4386	3.03455	34.2857	41.2822	42.1123	36.128	40.625	38.0435	41.349	32.9494	41.8828	43.3314	41.7816	44.5505	42.6898	42.4669	39.5607	41.0658	40.9213	40.0554	41.8106	38.8883	40.1214	43.7816	42.149	37.0469	43.3586	39.6663	40.6401	36.6978	36.7879	44.8515	38.4999	40.243	47.3334	39.844	40.151	37.3765	42.8604	40.2823	43.9546	40.4885	38.9587	41.2767	47.1699	42.919	39.0459	43.596	45.9297
89	41.4904	3.07886	33.9383	41.614	42.0561	35.958	40.575	38.3463	41.399	33.5788	41.9217	43.511	41.8078	44.7507	42.5612	42.1831	39.7247	41.5353	41.031	39.4763	42.057	39.022	40.245	44.2767	42.204	37.0239	43.5464	39.7877	41.0809	36.4267	36.4649	44.7637	38.588	40.1356	47.6109	39.644	39.984	37.2056	42.9793	40.201	44.229	41.0522	39.4257	41.2793	47.0237	42.986	39.1044	43.488	45.773
90	41.5139	3.09152	33.6941	41.9461	41.9908	35.841	40.561	38.696	41.431	34.2154	42.0199	43.6457	41.7471	44.7974	42.4091	41.9443	39.9341	41.8327	41.1427	38.9931	42.3376	39.1582	40.365	44.602	42.321	37.0621	43.6685	39.8432	41.4417	36.1587	36.1554	44.5855	38.678	40.0117	47.7901	39.442	39.656	37.1001	43.0228	40.3137	44.3299	41.5554	39.719	41.2318	46.7236	42.92	39.2365	43.3553	45.472
91	41.502	3.07108	33.568	42.2322	41.9111	35.794	40.588	39.0847	41.443	34.8217	42.0971	43.6754	41.5718	44.7127	42.2435	41.8228	40.1412	41.9306	41.2189	38.6326	42.6112	39.2588	40.4531	44.7386	42.499	37.1198	43.7074	39.7783	41.6489	35.8961	35.8767	44.3231	38.7562	39.848	47.8447	39.26	39.202	37.0435	42.9742	40.6035	44.2208	41.9531	40.0746	41.1177	46.3001	42.701	39.4468	43.2926	45.0485
92	41.4667	3.01632	33.5728	42.4387	41.8131	35.858	40.681	39.5257	41.461	35.4128	42.0799	43.5649	41.2719	44.5422	42.0849	41.8847	40.2874	41.819	41.223	38.4076	42.8411	39.296	40.4925	44.6849	42.764	37.1407	43.6588	39.5699	41.6733	35.66	35.6496	43.9934	38.8126	39.6381	47.7804	39.147	38.707	37.0101	42.829	41.0301	43.8928	42.2187	40.8166	40.9184	45.7918	42.347	39.7201	43.3601	44.5515
93	41.4012	2.95209	33.6915	42.548	41.704	36.061	40.845	40.0197	41.52	36.0194	41.924	43.322	40.853	44.3507	41.9449	42.1447	40.3178	41.531	41.1371	38.3275	42.9945	39.2551	40.4724	44.4607	43.12	37.0805	43.5386	39.2417	41.5381	35.4954	35.4957	43.6278	38.8366	39.3944	47.6228	39.125	38.26	36.9673	42.6149	41.5262	43.3651	42.3592	41.1332	40.6399	45.2432	41.897	40.0114	43.5416	44.04
94	41.3318	2.89115	33.8707	42.5676	41.6087	36.381	41.06	40.5369	41.642	36.6613	41.6346	43.005	40.3533	44.2187	41.8236	42.5388	40.2062	41.1482	40.9775	38.3949	43.0457	39.1512	40.3933	44.1047	43.521	36.9343	43.3851	38.8545	41.2945	35.436	35.4178	43.2604	38.8287	39.1513	47.4048	39.181	37.922	36.876	42.3905	42.0007	42.681	42.4147	41.3289	40.3164	44.6904	41.39	40.2647	43.7679	43.588
95	41.2813	2.86124	34.0618	42.5334	41.5702	36.771	41.3	41.0349	41.83	37.3352	41.2718	42.7026	39.835	44.255	41.7194	42.957	39.9773	40.7734	40.7773	38.5681	43.0017	39.041	40.2696	43.6634	43.895	36.7454	43.2667	38.493	41.0105	35.4821	35.393	42.9429	38.8107	38.9664	47.1946	39.276	37.724	36.7042	42.2195	42.3609	41.9028	42.4614	41.4257	40.006	44.1737	40.863	40.4441	43.9896	43.3041
96	41.2904	2.88724	34.2535	42.5115	41.6531	37.188	41.562	41.4841	42.089	38.034	40.9296	42.5052	39.3762	44.5767	41.641	43.2908	39.7243	40.516	40.5859	38.763	42.9089	39.0188	40.1273	43.2105	44.184	36.5934	43.2709	38.2654	40.7835	35.6155	35.4052	42.7688	38.8238	38.9027	47.1005	39.375	37.714	36.4658	42.1582	42.5488	41.1157	42.6259	41.4695	39.794	43.7696	40.371	40.5538	44.2449	43.3288
97	41.4199	2.97315	34.4942	42.6086	41.9525	37.624	41.862	41.905	42.459	38.7612	40.7173	42.5113	39.0729	45.2231	41.6325	43.4931	39.6117	40.4871	40.4963	38.8933	42.8418	39.1966	39.998	42.8617	44.386	36.581	43.472	38.2971	40.7256	35.8419	35.482	42.8529	38.9335	39.0262	47.2246	39.481	38.003	36.2398	42.263	42.5664	40.433	43.0806	41.5054	39.7892	43.596	39.989	40.6184	44.6481	43.7484
98	41.7328	3.09485	34.8861	42.9306	42.5786	38.133	42.234	42.374	43.03	39.5423	40.7667	42.8372	39.0444	46.0912	41.7967	43.5999	39.8171	40.7754	40.6523	38.9228	42.9066	39.6592	39.9129	42.7455	44.562	36.8237	43.8915	38.6867	40.9197	36.2202	35.7081	43.2743	39.2417	39.4304	47.5775	39.661	38.716	36.1497	42.6037	42.4598	40.0046	43.9707	41.5709	40.1179	43.75	39.826	40.6959	45.3093	44.506
99	42.2635	3.2047	35.5374	43.5053	43.5668	38.8	42.721	43.0071	43.906	40.3935	41.1725	43.562	39.3875	46.9558	42.2595	43.7267	40.4245	41.3904	41.1997	38.893	43.2154	40.4098	39.8958	42.9418	44.791	37.3905	44.4811	39.4419	41.3807	36.8588	36.2153	44.0129	39.8722	40.1889	48.0466	40.019	39.846	36.3196	43.2185	42.2984	39.9732	45.3033	41.7172	40.8575	44.1977	40.013	40.8754	46.2286	45.4271
100	42.9837	3.25144	36.491	44.25	44.808	39.677	43.351	43.907	45.102	41.327	41.904	44.649	40.114	47.568	43.054	44.045	41.368	42.233	42.181	38.918	43.843	41.353	39.954	43.408	45.148	38.234	45.125	40.437	42.024	37.845	37.116	44.93	40.892	41.257	48.456	40.631	41.211	36.814	44.062	42.183	40.365	46.899	41.984	41.96	44.761	40.651	41.252	47.252	46.304
all values Left	mean	std	steps
1	-2.30676	3.01209	-3.887	-5.182	-2.08	-3.499	-4.599	-3.266	-0.255	-2.225	-4.303	-3.321	-1.446	1.104	-2.624	-1.804	-4.874	-1.158	0.761	-6.404	-4.924	-4.231	-1.649	-2.107	-6.301	3.934	9.045	-0.919	-2.408	1.927	1.292	10.513	3.973	1.967	-4.539	-1.175	-1.363	-0.229	-0.21	0.669	-0.944	-2.645	1.936	-1.723	-2.782	2.069	-2.314	-4.697	-6.211
2	-1.90151	3.12309	-3.67629	-4.49724	-1.65967	-3.032	-4.74501	-3.21669	0.379909	-1.76667	-4.20894	-2.95376	-1.4993	1.68502	-2.21639	-1.018	-5.21157	-0.0488687	1.33552	-6.54556	-4.687	-3.76566	-1.01041	-2.09845	-5.9179	4.45527	10.128	-0.427141	-2.02412	2.41592	2.015	10.4496	4.59962	3.09215	-3.709	-0.614717	-1.12346	1.24652	0.745636	1.26573	-0.728242	-2.50148	2.5376	-1.16606	-2.21273	2.74906	-1.36592	-4.81582	-6.0176
3	-1.32046	3.25862	-3.12649	-3.56339	-1.1712	-2.462	-4.64939	-2.94151	1.07527	-1.09848	-3.89506	-2.54315	-1.30148	2.47907	-1.57212	-0.129	-5.33379	1.3136	2.15127	-6.68711	-4.194	-3.07915	-0.168101	-1.78045	-5.28242	5.08622	11.271	0.182747	-1.41984	3.15649	2.957	10.6459	5.31999	4.41148	-2.689	0.0298283	-0.66898	2.73552	1.82848	2.00967	-0.321394	-2.29315	3.41076	-0.163374	-1.54503	3.71522	-0.0611919	-4.7643	-5.58798
4	-0.609216	3.44665	-2.34842	-2.4553	-0.597697	-1.801	-4.42964	-2.48873	1.84612	-0.236818	-3.46409	-2.235	-0.835	3.55661	-0.789303	0.88	-5.31345	2.96415	3.254	-6.67933	-3.55	-2.28991	0.793818	-1.31203	-4.53267	5.85061	12.541	0.826121	-0.705788	4.19242	3.987	11.1882	6.17103	5.94876	-1.521	0.756697	-0.169909	4.25242	3.04091	2.843	0.206727	-1.93364	4.61373	1.28003	-0.706091	4.98009	1.58524	-4.50873	-5.02955
5	0.222659	3.71144	-1.44018	-1.17225	0.113606	-1.001	-4.1763	-1.84159	2.74701	0.863303	-2.98888	-2.06082	-0.0462424	4.96326	0.106061	2.067	-5.25515	4.89711	4.67303	-6.3489	-2.844	-1.44362	1.84275	-0.815869	-3.78925	6.78814	14.004	1.45796	0.0591616	5.57382	5.02	12.1387	7.20725	7.70299	-0.191	1.6292	0.263182	5.84758	4.42364	3.74791	0.828242	-1.30406	6.16246	3.12779	0.385242	6.53516	3.53245	-3.97915	-4.43289
6	1.19977	4.062	-0.449242	0.336525	1.02614	0.031	-3.90247	-0.934121	3.84056	2.25388	-2.49203	-1.92376	1.10088	6.69559	1.16741	3.496	-5.25065	7.08972	6.40585	-5.56876	-2.127	-0.491869	3.00399	-0.32401	-3.12568	7.93133	15.704	2.09974	0.880616	7.32675	6.037	13.512	8.46646	9.65295	1.337	2.73318	0.617525	7.57657	6.01848	4.74252	1.56976	-0.311576	8.03065	5.30961	1.77803	8.34512	5.72789	-3.09897	-3.8366
7	2.36622	4.48745	0.635394	2.10818	2.18621	1.386	-3.52603	0.297303	5.17212	3.95745	-1.92636	-1.64055	2.59927	8.70224	2.48003	5.192	-5.32279	9.5097	8.41918	-4.29082	-1.385	0.666364	4.33042	0.234515	-2.53424	9.29415	17.655	2.8207	1.8303	9.42976	7.09	15.2692	9.96652	11.7637	3.091	4.11548	0.975909	9.47797	7.85291	5.87082	2.50255	1.07909	10.1655	7.72979	3.48191	10.3562	8.11794	-1.818	-3.21585
8	3.76415	4.95815	1.87058	4.1362	3.6226	3.108	-2.90588	1.87906	6.76096	5.95821	-1.194	-1.03915	4.404	10.9116	4.10487	7.146	-5.38935	12.1173	10.6697	-2.52898	-0.554	2.09989	5.86158	0.991414	-1.92882	10.8693	19.843	3.69403	2.99887	11.8301	8.265	17.3314	11.7102	13.9948	5.08	5.77058	1.47597	11.5652	9.93212	7.18388	3.69773	2.84897	12.5022	10.2791	5.47039	12.5179	10.6512	-0.134	-2.48898
9	5.41679	5.43227	3.31998	6.38723	5.34744	5.189	-1.90596	3.80531	8.60554	8.22064	-0.185848	-0.0125455	6.45467	13.2503	6.0436	9.328	-5.28374	14.8612	13.1043	-0.342929	0.433	3.81434	7.608	2.07061	-1.19293	12.6376	22.227	4.77457	4.45335	14.4678	9.645	19.6061	13.6811	16.3045	7.291	7.66404	2.24611	13.8219	12.2264	8.72655	5.18524	4.952	14.98	12.8633	7.69503	14.7973	13.2799	1.90442	-1.55111
10	7.32249	5.86581	5.01755	8.81936	7.34491	7.592	-0.457909	6.04555	10.6849	10.6937	1.16809	1.469	8.68445	15.6673	8.27191	11.699	-4.82564	17.6758	15.6621	2.18709	1.616	5.77509	9.561	3.53764	-0.233455	14.5686	24.728	6.101	6.22227	17.2851	11.285	22.0057	15.8425	18.6502	9.697	9.75727	3.36964	16.2054	14.6791	10.5168	6.95009	7.34182	17.5422	15.4099	10.0983	17.1749	15.9526	4.21218	-0.328727
11	9.45853	6.22242	6.96039	11.3957	9.56973	10.263	1.42502	8.54647	12.9596	13.3217	2.88809	3.38797	11.032	18.1321	10.7731	14.222	-3.89986	20.4814	18.272	4.96974	3.008	7.94164	11.7053	5.38574	0.997354	16.6223	27.242	7.69481	8.31083	20.2355	13.215	24.4583	18.1409	20.9852	12.264	12.0196	4.88166	18.6534	17.2236	12.5363	8.94615	9.97088	20.137	17.8777	12.6204	19.6361	18.6091	6.70842	1.21216
12	11.7859	6.47783	9.119	14.0814	11.9511	13.132	3.67089	11.2404	15.3836	16.048	4.96167	5.69367	13.45	20.6284	13.5241	16.845	-2.487	23.2018	20.857	7.912	4.608	10.2854	14.0244	7.55389	2.522	18.7531	29.648	9.55222	10.7103	23.2727	15.436	26.9028	20.5069	23.2589	14.959	14.4387	6.77511	21.0978	19.7907	14.727	11.1107	12.783	22.6999	20.2554	15.2043	22.1538	21.1893	9.32733	3.08011
13	14.2471	6.62302	10.876	16.8312	14.4018	16.119	6.19048	14.0594	17.9059	18.8051	7.35164	8.301	15.9011	23.1354	16.451	19.497	-0.632333	25.7769	23.351	10.9182	6.411	12.7855	16.4994	9.96561	4.35018	20.9164	31.839	11.6413	13.3893	26.3311	17.914	29.2826	22.8598	25.4227	17.76	16.9942	8.9977	23.4762	22.3029	17.0059	13.3789	15.7089	25.1555	22.5498	17.7985	24.6876	23.6416	12.0144	5.26612
14	16.7789	6.65952	12.1718	19.5761	16.8308	19.127	8.89842	16.9295	20.4677	21.5178	9.99527	11.0972	18.3491	25.6223	19.4453	22.092	1.59211	28.1717	25.7071	13.8948	8.404	15.4057	19.0902	12.5539	6.47909	23.0693	33.747	13.9001	16.2888	29.3249	20.586	31.5423	25.1222	27.4413	20.632	19.6379	11.4646	25.7373	24.6828	19.2838	15.6918	18.6725	27.4387	24.762	20.3567	27.1845	25.9245	14.7142	7.73394
15	19.3456	6.57704	16.551	22.2371	19.1572	22.051	11.7104	19.7701	23.002	24.1172	12.8064	13.9563	20.7462	28.0505	22.3956	24.551	4.10334	30.3752	27.9022	16.76	10.562	18.0825	21.7322	15.2557	8.88373	25.1698	35.339	16.2508	19.321	32.1666	23.358	33.6396	27.2353	29.3023	23.521	22.3047	14.0658	27.8423	26.8708	21.4794	17.9944	21.6024	29.5089	26.8879	22.8392	29.5893	28.0147	17.3663	10.4185
16	21.8356	6.41925	19.2273	24.746	21.3245	24.796	14.5442	22.5018	25.448	26.5497	15.6833	16.7564	23.0415	30.379	25.1833	26.815	6.80782	32.3927	29.9291	19.4554	12.84	20.7361	24.3508	17.9905	11.5038	27.1797	36.617	18.6161	22.3702	34.7847	26.124	35.5498	29.1646	31.0122	26.277	24.9277	16.6817	29.7671	28.8376	23.5319	20.2403	24.439	31.347	28.9227	25.2147	31.8571	29.9104	19.9198	13.2383
17	24.2074	6.19965	21.8894	27.0544	23.3041	27.302	17.32	25.0574	27.7556	28.7818	18.5289	19.4011	25.1919	32.5759	27.6896	28.86	9.60038	34.2365	31.7899	21.9533	15.169	23.2893	26.8713	20.6648	14.2513	29.0664	37.608	20.9259	25.3141	37.135	28.78	37.275	30.8974	32.5839	28.7	27.3636	19.2093	31.5057	30.5772	25.4142	22.399	27.1365	32.9552	30.8561	27.4706	33.9616	31.6233	22.3352	16.1093
18	26.4211	5.94149	24.4599	29.1342	25.0866	29.547	19.9696	27.3881	29.8916	30.7965	21.2678	21.8321	27.1543	34.6208	29.8768	30.687	12.3814	35.9228	33.4858	24.2544	17.472	25.6865	29.2366	23.1909	17.03	30.803	38.356	23.133	28.0504	39.1972	31.239	38.8342	32.4345	34.0287	30.766	29.425	21.5797	33.059	32.0948	27.1224	24.4591	29.6659	34.3477	32.6719	29.5964	35.8838	33.1713	24.5905	18.9493
19	28.4572	5.66415	26.8827	30.9785	26.6756	31.535	22.4485	29.4655	31.8415	32.5869	23.8518	24.0325	28.8965	36.4982	31.8036	32.316	15.0695	37.4575	35.014	26.3735	19.68	27.8972	31.415	25.5043	19.7597	32.37	38.913	25.2141	30.515	40.9628	33.446	40.243	33.7835	35.3507	32.56	31.0842	23.7621	34.4318	33.408	28.6719	26.4249	32.0096	35.5403	34.35	31.5914	37.6168	34.5698	26.6836	21.6888
20	30.3086	5.38181	29.1252	32.5963	28.086	33.288	24.7395	31.2802	33.601	34.1463	26.2587	26.0204	30.3951	38.1917	33.5485	33.78	17.6059	38.8364	36.3656	28.3287	21.742	29.9052	33.3961	27.579	22.3755	33.7619	39.326	27.1631	32.6799	42.4248	35.381	41.5095	34.9566	36.5541	34.138	32.4467	25.7597	35.6344	34.5358	30.0883	28.3121	34.1513	36.5448	35.8739	33.4572	39.1581	35.8249	28.6217	24.2802
21	31.9754	5.10267	31.1712	34.002	29.3401	34.829	26.8457	32.8378	35.1702	35.4664	28.4842	27.8325	31.632	39.6816	35.1662	35.104	19.9734	40.0497	37.5276	30.1336	23.63	31.7028	35.1826	29.4259	24.8335	34.981	39.633	28.9797	34.5403	43.5768	37.055	42.6405	35.9623	37.6365	35.536	33.6067	27.6015	36.6789	35.4926	31.3906	30.14	36.0748	37.3717	37.2262	35.1915	40.5089	36.939	30.4112	26.6933
22	33.4898	4.80018	33.0135	35.2016	30.4635	36.18	28.7882	34.155	36.5483	36.5417	30.5315	29.5077	32.5925	40.949	36.6827	36.301	22.1888	41.0822	38.4886	31.7936	25.337	33.2877	36.7794	31.0682	27.1202	36.0264	39.855	30.6622	36.1063	44.4168	38.488	43.6405	36.8074	38.5893	36.763	34.6302	29.3257	37.5758	36.288	32.5892	31.9173	37.7689	38.03	38.3918	36.7925	41.6657	37.91	32.0492	28.9048
23	34.8313	4.49976	34.6433	36.1932	31.4847	37.356	30.5991	35.2502	37.7372	37.3737	32.405	31.0817	33.2677	41.9799	38.0957	37.373	24.2901	41.9206	39.247	33.3019	26.87	34.6694	38.1889	32.5476	29.2429	36.909	40.005	32.2099	37.394	44.9506	39.705	44.5086	37.493	39.4198	37.811	35.551	30.969	38.3388	36.9287	33.6837	33.636	39.23	38.5317	39.3611	38.256	42.626	38.7343	33.525	30.8973
24	36.0234	4.18693	36.0481	36.9735	32.4284	38.354	32.2954	36.1431	38.7433	37.9666	34.1048	32.5791	33.6617	42.763	39.3862	38.32	26.3041	42.5581	39.8136	34.6471	28.246	35.8622	39.4102	33.8859	31.2121	37.6373	40.09	33.6216	38.4243	45.1963	40.726	45.2382	38.0157	40.1238	38.665	36.3779	32.5611	38.9753	37.4222	34.6637	35.2758	40.4608	38.8907	40.1297	39.5764	43.3855	39.4081	34.8308	32.6565
25	37.0539	3.8715	37.2112	37.536	33.3082	39.166	33.8819	36.8499	39.5746	38.3306	35.6263	34.0072	33.7955	43.2948	40.5261	39.136	28.2499	42.9978	40.2125	35.8161	29.482	36.8826	40.4387	35.0969	33.0387	38.2236	40.117	34.8967	39.2248	45.1897	41.566	45.824	38.3733	40.6948	39.306	37.1049	34.12	39.4899	37.7751	35.5155	36.8133	41.4721	39.1222	40.7005	40.7501	43.9469	39.9341	35.9663	34.1709
26	37.9312	3.56213	38.1153	37.8732	34.1284	39.792	35.007	37.3807	40.236	38.4858	36.9669	35.3588	33.7038	43.5846	41.4762	39.818	30.1351	43.2546	40.4871	36.8006	30.6	37.7512	41.2656	36.1852	34.7371	38.6757	40.092	36.0399	39.8265	44.9704	42.237	46.2685	38.5719	41.1407	39.727	37.7203	35.649	39.8927	37.9944	36.231	38.2256	42.2806	39.2412	41.0839	41.7772	44.3167	40.316	36.9358	35.4356
27	38.6605	3.27427	38.7463	37.9829	34.8916	40.24	35.7895	37.743	40.731	38.4651	38.1252	36.6182	33.4351	43.655	42.2069	40.366	31.9463	43.3529	40.7081	37.5982	31.617	38.4876	41.8807	37.1458	36.3173	38.9994	40.033	37.0636	40.2636	44.592	42.749	46.5824	38.6205	41.484	39.932	38.2188	37.1404	40.1996	38.0884	36.8038	39.4947	42.9058	39.2617	41.2949	42.66	44.5096	40.5602	37.7496	36.4523
28	39.2673	3.01456	39.0985	37.8826	35.5977	40.531	37.8878	37.9448	41.0641	38.3147	39.1026	37.7632	33.0477	43.5405	42.7242	40.785	33.6618	43.33	40.9639	38.2181	32.549	39.1073	42.2794	37.9809	37.782	39.2015	39.977	37.986	40.5633	44.1144	43.118	46.7843	38.5421	41.7522	39.946	38.6026	38.5761	40.4352	38.0644	37.2284	40.6105	43.372	39.1979	41.3546	43.4064	44.5483	40.6812	38.4173	37.2299
29	39.7552	2.7998	39.1877	37.5962	36.2423	40.688	38.9312	37.9973	41.2457	38.0939	39.9057	38.7688	32.6124	43.285	43.0494	41.087	35.2595	43.232	41.3326	38.6808	33.414	39.6125	42.4628	38.6998	39.1297	39.2905	39.96	38.8295	40.7417	43.593	43.367	46.9001	38.3603	41.972	39.823	38.8829	39.9302	40.6342	37.9296	37.5042	41.5758	43.7078	39.0634	41.2866	44.0323	44.4605	40.6894	38.9475	37.7852
30	40.1431	2.6646	39.0571	37.1601	36.8166	40.744	39.8179	37.9139	41.2965	37.8781	40.5446	39.6134	32.214	42.9414	43.2143	41.294	36.7237	43.0973	41.8707	39.0089	34.235	40.0125	42.4366	39.3164	40.3585	39.2822	40.006	39.6209	40.8065	43.0881	43.524	46.9581	38.1062	42.1691	39.646	39.0794	41.1761	40.8401	37.7022	37.6306	42.4021	43.9484	38.8801	41.1225	44.5598	44.2782	40.6087	39.3472	38.1408
31	40.4504	2.60117	38.7843	36.6203	37.3103	40.738	40.5556	37.7113	41.2438	37.7457	41.0425	40.2782	31.9413	42.5716	43.26	41.431	38.0481	42.9552	42.5861	39.2225	35.028	40.3122	42.2128	39.8451	41.4654	39.1984	40.109	40.3842	40.7631	42.6564	43.628	46.9842	37.8171	42.3687	39.499	39.2251	42.2862	41.0881	37.4149	37.6112	43.1052	44.1335	38.6863	40.9043	45.0109	44.0351	40.4667	39.6329	38.3215
32	40.6899	2.59462	38.4695	36.0238	37.7172	40.722	41.1542	37.4206	41.1207	37.7575	41.4266	40.7521	31.8719	42.2407	43.2291	41.52	39.2372	42.8254	43.4185	39.3439	35.802	40.5206	41.8102	40.299	42.4517	39.069	40.245	41.1293	40.6254	42.3448	43.718	46.9996	37.536	42.5887	39.439	39.3663	43.2386	41.387	37.1091	37.4605	43.6911	44.3006	38.5274	40.6801	45.4018	43.7596	40.2902	39.8355	38.3522
33	40.8952	2.61776	38.2085	35.4215	38.0456	40.76	41.6192	37.0836	40.965	37.9316	41.7389	41.0437	32.0474	42.0041	43.1612	41.583	40.3027	42.7059	44.2651	39.4038	36.558	40.6568	41.2679	40.6853	43.3308	38.9327	40.377	41.856	40.4266	42.1844	43.836	47.0189	37.2983	42.8303	39.479	39.5501	44.022	41.715	36.8088	37.2125	44.1604	44.4886	38.4376	40.488	45.7476	43.4663	40.1006	39.9886	38.2567
34	41.0722	2.67184	38.0743	34.8643	38.325	40.903	41.9507	36.7443	40.8127	38.23	42.023	41.189	32.459	41.891	43.0977	41.646	41.257	42.5777	45.029	39.4447	37.295	40.749	40.649	41.0003	44.1253	38.83	40.47	42.5567	40.2213	42.1673	44.041	47.054	37.128	43.0787	39.596	39.814	44.633	42.0287	36.519	36.91	44.507	44.731	38.425	40.338	46.067	43.1403	39.91	40.11	38.0623
35	41.2369	2.74319	38.1095	34.3903	38.5936	41.16	42.15	36.4406	40.6903	38.5907	42.312	41.2448	33.0553	41.8959	43.0826	41.721	42.1088	42.4248	45.6421	39.5112	38.012	40.83	40.0248	41.2412	44.8658	38.7925	40.501	43.2134	40.0667	42.2477	44.372	47.1061	37.0382	43.3134	39.741	40.1691	45.0644	42.2755	36.2337	36.5908	44.7295	45.0452	38.4753	40.2193	46.3817	42.7384	39.7187	40.1762	37.8097
36	41.3945	2.82774	38.3247	34.0151	38.8765	41.496	42.2298	36.1936	40.6104	38.9916	42.6188	41.2729	33.7254	41.9771	43.1509	41.79	42.862	42.2556	46.0779	39.6314	38.717	40.9267	39.4546	41.4205	45.5859	38.8343	40.456	43.792	40.0005	42.3947	44.823	47.1609	37.0267	43.5119	39.846	40.5907	45.3155	42.4061	35.9512	36.2788	44.8426	45.4176	38.562	40.1062	46.7043	42.2337	39.5257	40.1409	37.5519
37	41.5374	2.92347	38.7009	33.7438	39.1702	41.85	42.2246	36.0044	40.5712	39.4496	42.9489	41.3072	34.3875	42.0689	43.2995	41.81	43.5115	42.0925	46.3339	39.8042	39.41	41.0459	38.9799	41.5765	46.3105	38.9464	40.341	44.2544	40.0445	42.6195	45.365	47.1965	37.0715	43.6512	39.839	41.0204	45.4038	42.4043	35.6894	35.9895	44.8618	45.8055	38.6568	39.9695	47.0283	41.6684	39.3427	39.9542	37.3343
38	41.6708	3.01253	39.1972	33.5884	39.4474	42.167	42.1793	35.8705	40.5678	39.971	43.2928	41.3551	35.0176	42.1026	43.4811	41.74	44.05	41.9489	46.4322	40.0024	40.086	41.1615	38.6263	41.7542	47.0366	39.0923	40.184	44.5733	40.2003	42.9402	45.934	47.1947	37.1267	43.7122	39.672	41.3845	45.3544	42.2979	35.5029	35.7407	44.7932	46.1478	38.7414	39.7889	47.3334	41.136	39.2029	39.601	37.1798
39	41.7678	3.09682	39.7523	33.5643	39.6789	42.406	42.1243	35.8049	40.6096	40.5211	43.6253	41.4038	35.6424	42.0263	43.6279	41.555	44.4569	41.8247	46.4127	40.1844	40.719	41.2265	38.4057	41.9811	47.7322	39.2198	40.028	44.732	40.4433	43.3347	46.447	47.143	37.1361	43.6852	39.356	41.6144	45.2055	42.1369	35.435	35.5541	44.6381	46.3852	38.8055	39.5636	47.5901	40.7183	39.1368	39.127	37.0869
40	41.8288	3.15615	40.2749	33.662	39.849	42.541	42.0705	35.8444	40.7158	41.0491	43.9053	41.4332	36.294	41.8201	43.6761	41.247	44.7129	41.7185	46.3198	40.3021	41.264	41.1997	38.3275	42.2521	48.3415	39.2969	39.918	44.7262	40.7275	43.7363	46.835	47.0429	37.0613	43.58	38.952	41.6752	45.0126	41.9598	35.4859	35.4445	44.4016	46.4887	38.8368	39.3139	47.7654	40.4412	39.1488	38.6257	37.0375
41	41.8428	3.197	40.6768	33.8338	39.9501	42.574	42.0096	36.022	40.8863	41.5232	44.0962	41.4468	36.9838	41.5095	43.5853	40.823	44.8113	41.6401	46.2422	40.3145	41.671	41.0745	38.394	42.5298	48.7928	39.295	39.89	44.5662	40.9868	44.0731	47.067	46.9114	36.9058	43.4243	38.55	41.579	44.838	41.7965	35.6355	35.3995	44.0949	46.4646	38.8314	39.085	47.8377	40.291	39.2175	38.1883	37.0064
42	41.8305	3.20693	40.9143	34.0261	39.9813	42.539	41.936	36.3261	41.1012	41.9767	44.1908	41.4753	37.705	41.1608	43.3567	40.323	44.7653	41.6397	46.3283	40.2045	41.903	40.8797	38.5644	42.7749	49.0404	39.2076	39.954	44.2794	41.1359	44.3166	47.168	46.7808	36.7198	43.2835	38.268	41.3684	44.7312	41.6778	35.8984	35.3946	43.7454	46.3525	38.8111	38.9402	47.8072	40.2595	39.31	37.874	36.9621
43	41.8116	3.19634	41.0025	34.2196	39.9662	42.502	41.8448	36.7119	41.3397	42.5106	44.2228	41.5533	38.4553	40.8612	43.0437	39.809	44.6155	41.8298	46.713	39.9948	41.941	40.6633	38.7572	42.9561	49.0802	39.0806	40.13	43.9018	41.1154	44.5087	47.205	46.7014	36.5868	43.2458	38.252	41.1016	44.7181	41.6347	36.3575	35.4325	43.3847	46.2015	38.8196	38.9472	47.6906	40.3833	39.4071	37.7213	36.8666
44	41.825	3.17425	41.0207	34.453	39.9683	42.58	41.7383	37.1332	41.6014	43.2602	44.2817	41.699	39.2527	40.7093	42.7346	39.358	44.4218	42.3347	47.3939	39.7593	41.78	40.5145	38.8885	43.0445	48.93	39.0011	40.466	43.4755	40.9334	44.7309	47.269	46.7449	36.6126	43.3903	38.624	40.8598	44.8061	41.7029	37.1362	35.5668	43.0521	46.0671	38.9277	39.1882	47.5119	40.7439	39.5283	37.8016	36.6912
45	41.923	3.14991	41.11	34.8224	40.0837	42.895	41.6359	37.5756	41.9033	44.313	44.4823	41.9163	40.1207	40.817	42.5229	39.064	44.256	43.1702	48.206	39.6257	41.464	40.589	38.9218	43.0314	48.6323	39.0868	40.993	43.0746	40.667	45.0687	47.461	46.9812	36.9054	43.7484	39.4	40.7421	44.9928	41.9187	38.295	35.9017	42.8193	46.026	39.2482	39.7541	47.31	41.4117	39.7406	38.2407	36.4537
46	42.1607	3.13051	41.4337	35.4394	40.4034	43.482	41.5735	38.0867	42.2783	45.6265	44.9121	42.2235	41.0747	41.2504	42.5085	39.044	44.213	44.1941	48.9296	39.7375	41.078	41.069	38.8949	42.9511	48.2935	39.4415	41.666	42.8006	40.4315	45.6095	47.848	47.431	37.5148	44.2871	40.437	40.8348	45.2823	42.3222	39.7372	36.5592	42.7902	46.1714	39.9156	40.6685	47.1522	42.3661	40.1303	39.1269	36.2334
47	42.5765	3.11707	42.1109	36.3589	40.9608	44.25	41.6058	38.7528	42.7655	47.0319	45.5797	42.6839	42.1401	41.9664	42.8094	39.391	44.4094	45.1928	49.397	40.1822	40.719	42.0379	38.9162	42.8655	48.0824	40.0953	42.364	42.7524	40.3627	46.4324	48.411	48.0418	38.3771	44.9081	41.509	41.1753	45.6931	42.9413	41.232	37.5982	43.0557	46.5514	40.9913	41.8215	47.1235	43.4737	40.7509	40.3837	36.1489
48	43.1703	3.10097	43.1342	37.5194	41.7103	45.036	41.8129	39.6327	43.3888	48.3145	46.4052	43.4016	43.3483	42.8293	43.5107	40.114	44.9226	45.9754	49.5315	40.9407	40.488	43.3605	39.1269	42.8639	48.1457	40.9778	42.942	42.9779	40.6087	47.5372	49.046	48.7038	39.344	45.4788	42.408	41.723	46.2414	43.7537	42.5259	38.9445	43.6378	47.1182	42.3717	43.0108	47.2874	44.5374	41.5757	41.782	36.3178
49	43.8874	3.06542	44.3322	38.7407	42.5272	45.691	42.2981	40.6758	44.1235	49.2953	47.2452	44.4496	44.6732	43.6629	44.5845	41.086	45.7058	46.4184	49.3429	41.895	40.487	44.7508	39.6054	43.0543	48.5156	41.9432	43.281	43.4242	41.262	48.7997	49.613	49.2833	40.2641	45.8806	43.005	42.3573	46.9131	44.6707	43.4284	40.4018	44.4538	47.7431	43.8343	44.0332	47.6342	45.3674	42.4898	43.0597	36.7992
50	44.6148	3.00715	45.448	39.8094	43.2417	46.135	43.1281	41.7345	44.8809	49.8791	47.9361	45.7706	45.9992	44.3034	45.8835	42.086	46.579	46.4923	48.8904	42.8708	40.794	45.9353	40.2971	43.5252	49.0849	42.8218	43.313	43.9454	42.2749	50.0253	49.988	49.6653	41.0207	46.0357	43.28	42.9144	47.6438	45.5642	43.8549	41.7284	45.3334	48.273	45.1337	44.7424	48.0681	45.8429	43.3371	44.0102	37.5416
51	45.2516	2.91391	46.2435	40.5629	43.6983	46.351	44.2511	42.634	45.5481	50.0625	48.3375	47.1708	47.1664	44.6366	47.1874	42.879	47.3007	46.2327	48.2449	43.6875	41.409	46.728	41.0391	44.2905	49.6611	43.4613	43.034	44.3716	43.4714	51.0142	50.089	49.7816	41.5283	45.9137	43.281	43.2426	48.3206	46.2948	43.8266	42.7206	46.0788	48.5795	46.0753	45.0666	48.4439	45.938	43.9609	44.5191	38.3834
52	45.6615	2.83503	46.5862	40.949	43.7951	46.352	45.4885	43.2299	46.0302	49.9071	48.3659	48.4102	48.0233	44.6167	48.2708	43.297	47.6705	45.7093	47.473	44.2034	42.233	47.0625	41.6473	45.2402	50.0491	43.756	43.034	44.5632	44.6202	51.6194	49.89	49.6143	41.7438	45.5235	43.07	43.2438	48.8177	46.7396	43.4257	43.266	46.5286	48.5828	46.5689	44.9946	48.6269	45.6956	44.2492	44.5686	39.1216
53	45.765	2.80868	46.4716	41.0097	43.5046	46.162	46.605	43.4447	46.27	49.4942	48.0028	49.2901	48.4662	44.2656	48.9828	43.271	47.5944	44.9913	46.6322	44.3442	43.101	46.9668	42.0143	46.1699	50.1265	43.6616	41.784	44.4541	45.5188	51.7944	49.419	49.1828	41.6626	44.8976	42.699	42.8907	49.0378	46.8235	42.75	43.3563	46.5922	48.259	46.641	44.5533	48.5532	45.1832	44.1726	44.2012	39.5961
54	45.5557	2.82421	45.9797	40.8023	42.8552	45.804	47.3896	43.2745	46.2374	48.8983	47.2835	49.7008	48.4543	43.6355	49.2676	42.829	47.0973	44.1399	45.7647	44.1064	43.828	46.5021	42.1038	46.8626	49.8475	43.1909	40.903	44.0447	46.0308	51.5829	48.739	48.5254	41.3026	44.0815	42.195	42.2176	48.9275	46.5386	41.8904	43.0578	46.2551	47.6304	46.3643	43.7958	48.2179	44.4678	43.7645	43.4871	39.7147
55	45.047	2.86838	45.2258	40.3753	41.9088	45.295	47.7112	42.7671	45.9367	48.1716	46.2796	49.6286	48.0275	42.7954	49.1568	42.052	46.2783	43.2135	44.8926	43.5389	44.253	45.742	41.9384	47.1637	49.2378	42.4006	39.929	43.3785	46.1076	51.0747	47.922	47.6883	40.7091	43.1293	41.576	41.2941	48.4785	45.9354	40.9275	42.4681	45.5665	46.7517	45.8285	42.7898	47.6513	43.6129	43.0952	42.5144	39.4659
56	44.2865	2.91868	44.3171	39.7658	40.7443	44.659	47.5408	41.996	45.4048	47.3453	45.0777	49.1263	47.2977	41.8164	48.7243	41.037	45.253	42.2674	44.015	42.7162	44.281	44.757	41.5656	47.0146	48.3603	41.3754	38.907	42.5088	45.7891	50.3616	47.031	46.7237	39.9491	42.0971	40.863	40.2021	47.7247	45.0948	39.9267	41.6823	44.611	45.6947	45.113	41.6136	46.9003	42.6793	42.2462	41.3767	38.8992
57	43.3621	2.94255	43.3323	39.0021	39.4468	43.925	46.9381	41.0454	44.7018	46.4372	43.7652	48.2806	46.3973	40.7658	48.0463	41.037	44.1209	41.3417	43.1118	41.7182	43.901	43.6175	41.0281	46.4488	47.2912	40.2125	37.876	41.4907	45.1651	49.5103	46.122	45.6855	39.0979	41.0342	40.068	39.022	46.7316	44.1052	38.9256	40.7792	43.4835	44.5322	44.2829	40.346	46.0168	41.7188	41.2973	40.1632	38.0897
58	42.3027	2.96917	42.3251	38.1121	38.0942	43.119	46.0035	39.9935	43.8855	45.4583	42.4184	47.1899	45.4327	39.6983	47.1881	38.686	42.9628	40.4603	42.1535	40.6167	43.166	42.3903	40.3377	45.553	46.1022	39.002	36.867	40.3847	44.3292	48.5667	45.239	44.6224	38.2132	39.977	39.194	37.8192	45.578	43.048	37.936	39.8228	42.2706	43.3306	43.397	39.0484	45.0558	40.7643	40.3134	38.9475	37.1175
59	41.1961	2.97128	41.3246	37.1191	36.7526	42.254	44.8483	38.9078	42.9999	44.4182	41.0918	45.9509	44.4663	38.6534	46.2066	37.465	41.8374	39.6309	41.1102	39.4732	42.16	41.1284	39.4868	44.4264	44.8624	37.8165	35.892	39.2471	43.3624	47.5705	44.405	43.5712	37.3319	38.9452	38.247	36.6375	44.3428	41.9739	36.953	38.8579	41.0367	42.1411	42.5053	37.758	44.0738	39.8265	39.3451	37.7664	36.0583
60	40.0819	2.96095	40.3376	36.0426	35.4659	41.339	43.5776	37.84	42.0624	43.3278	39.8152	44.6412	43.5219	37.6524	45.1528	36.295	40.7763	38.843	39.9616	38.3332	40.974	39.8613	38.4699	43.1527	43.6218	36.6966	34.944	39.047	42.3342	46.5505	43.625	42.5509	36.4696	37.9409	37.241	35.4983	43.0932	40.8843	35.968	37.903	39.8171	40.9928	41.6355	36.4847	43.1208	38.8992	38.4203	36.6235	34.9743
61	38.9678	2.96368	39.3574	34.8988	34.2524	40.382	42.2773	36.8217	41.0781	42.2018	38.5886	43.3193	42.6094	36.7032	44.0615	35.185	39.7825	38.0715	38.7055	37.2209	39.7	38.5995	37.3005	41.7993	42.4131	35.6426	34.01	37.2632	41.3002	45.5222	42.88	41.5622	35.6271	36.9506	36.202	34.4012	41.875	39.7686	34.9714	36.9559	38.6204	39.8912	40.79	35.2132	42.2309	37.9697	37.5462	35.5015	33.9019
62	37.8436	2.96579	38.3747	33.701	33.1017	39.404	41.0093	35.8665	40.0493	41.0568	37.3926	42.0228	41.7274	35.7983	42.9486	34.12	38.8274	37.2855	37.3498	36.1396	38.422	37.345	36.0181	40.4249	41.2418	34.6337	33.074	35.9393	40.3042	44.4831	42.138	40.5954	34.8003	35.9548	35.159	33.3296	40.7064	38.6309	33.9626	36.0025	37.43	38.8142	39.9539	33.9205	41.412	37.0285	36.7107	34.3792	32.8538
63	36.7366	2.96752	37.3732	32.4629	31.9888	38.431	39.7965	34.9651	38.9793	39.9108	36.1964	40.7635	40.8591	34.9245	41.819	33.063	37.8645	36.4544	35.908	35.0761	37.2	36.0995	34.6822	39.0599	40.0915	33.6446	32.127	34.8498	39.3645	43.4233	41.364	39.6368	33.9833	34.9388	34.143	32.2575	39.5774	37.4707	32.9519	35.0298	36.2154	37.7292	39.1012	32.5889	40.6404	36.0737	36.313	33.2429	31.8303
64	35.6236	2.97848	36.337	31.2	30.8851	37.488	38.627	34.0947	37.8712	38.7778	34.9706	39.5351	39.9737	34.0661	40.6704	31.982	36.8465	35.5519	34.4034	34.0129	36.063	34.874	33.3555	37.7079	38.9342	32.6923	31.16	33.7171	38.4674	42.3359	40.532	38.6751	33.1664	33.8964	33.166	31.1625	38.4621	36.3421	31.9503	34.0295	34.9456	36.6059	38.2036	31.2125	39.8684	35.1039	35.5216	32.0863	30.8251
65	34.4903	2.99226	35.258	29.9297	29.7712	36.58	37.4677	33.2196	36.7299	37.655	33.6931	38.3298	39.0371	33.2079	39.4885	30.858	35.7421	34.5533	32.859	32.9322	35.001	33.6791	32.0949	36.3595	37.7413	31.8224	30.161	32.5163	37.839	41.217	39.628	37.7051	32.3347	32.8224	32.216	30.0275	37.3286	35.3255	30.9564	32.9969	33.5996	35.4278	37.2408	29.7969	39.0406	34.1096	34.1897	30.9075	29.8336
66	33.3328	3.00471	34.1313	28.6556	28.6327	35.693	36.2852	32.2982	35.5583	36.5233	32.3488	37.1419	38.0234	32.3253	38.252	29.681	34.5358	33.4403	31.2921	31.818	33.972	32.5182	30.9374	34.9998	36.4894	31.0259	29.117	31.2368	37.2788	40.0658	38.649	36.7188	31.4663	31.7053	31.257	28.8415	36.148	34.4046	29.9564	31.9265	32.1808	34.1906	36.1949	28.3522	38.1145	33.0764	33.2805	29.6967	28.8542
67	32.1251	3.00326	32.951	27.3637	27.4553	34.791	35.059	31.299	34.359	35.349	30.936	35.968	36.918	31.3853	36.9343	28.442	33.2273	32.2057	29.71	30.6573	32.925	31.3887	29.8867	33.615	35.1637	30.248	28.015	29.8767	35.7307	38.8827	37.594	35.699	30.5307	30.5257	30.242	27.5973	34.8993	33.4943	28.932	30.803	30.706	32.898	35.052	26.888	37.069	31.981	32.311	28.435	27.8857
68	30.8753	3.02603	31.7131	26.0285	26.2238	33.827	33.7781	30.2033	33.1283	34.0997	29.4553	34.7983	35.7064	30.3546	35.5057	27.132	31.8244	30.8579	28.1212	29.434	31.813	30.2748	28.9102	32.1975	33.755	29.4309	26.841	28.4405	34.7268	38.5	36.463	34.6235	29.4944	29.2648	29.131	26.2914	33.5674	32.5137	27.8662	29.6012	29.1926	31.5472	33.8013	25.4068	35.891	30.7978	31.2754	27.1082	26.9184
69	29.5466	3.01818	30.4199	24.6277	24.9209	32.759	32.4361	28.9952	31.8508	32.7566	27.9116	33.6179	34.3892	29.2122	33.9419	25.744	30.3434	29.4211	26.5307	28.1293	30.603	29.1487	27.9508	30.7455	32.2572	28.5297	25.583	26.9373	33.6374	36.6792	35.262	33.4679	28.3312	27.9099	27.896	24.9222	32.145	31.4078	26.746	28.312	27.648	30.1335	32.4367	23.9076	34.5979	29.5079	30.1669	25.7193	25.9345
70	28.1477	3.01585	29.0799	23.1532	23.5385	31.554	31.0259	27.6667	30.5015	31.3143	26.3195	32.405	32.9655	27.9509	32.2404	24.284	28.8045	27.9268	24.9462	26.725	29.28	27.9758	26.9522	29.2587	30.6675	27.5169	24.247	25.3805	32.4413	35.0319	33.992	32.2152	27.0314	26.4576	26.537	23.4929	30.6321	30.1502	25.5689	26.9275	26.0837	28.6514	30.9655	22.3935	33.1962	28.1016	28.9744	24.2751	24.9018
71	26.6796	3.01731	27.7037	21.6115	22.0813	30.201	29.5387	26.2215	29.0596	29.7783	24.7007	31.139	31.4434	26.5802	30.4193	22.765	27.2248	26.4092	23.3756	25.2131	27.845	26.7309	25.871	27.7372	28.9893	26.3892	22.841	23.7856	31.1206	33.6093	32.653	30.8605	25.6005	24.9156	25.08	22.015	29.0366	28.7428	24.34	25.4502	24.5172	27.1024	29.4095	20.8781	31.6993	26.5769	27.6871	22.7896	23.7876
72	25.1488	3.01324	26.3063	20.0276	20.5632	28.706	27.9682	24.6787	27.5161	28.1668	23.0742	29.8016	29.8309	25.1289	28.5175	21.206	25.6168	24.9017	21.8291	23.5993	26.317	25.4059	24.6848	26.1741	27.2372	25.1646	21.384	22.1738	29.6682	32.1185	31.257	29.4123	24.0616	23.3008	23.575	20.5074	27.3722	27.2131	23.0826	23.897	22.9561	25.4987	27.8085	19.3819	30.1266	24.9447	26.3072	21.2933	22.5708
73	23.5843	2.99044	24.9053	18.437	19.0067	27.098	26.3187	23.073	25.8798	26.5108	21.4635	28.386	28.1462	23.6417	26.5796	19.63	23.9933	23.4318	20.3121	21.9038	24.715	24.0015	23.3953	24.5617	25.4395	23.871	19.903	20.5722	28.0934	30.5781	29.827	27.8915	22.4557	21.6373	22.079	18.9921	25.6595	25.6079	21.8358	22.2952	21.4002	23.8684	26.2065	17.9279	28.5019	23.2283	24.849	19.8222	21.2465
74	21.9846	2.97729	23.5223	16.8747	17.4428	25.423	24.6074	21.4482	24.1765	24.8482	19.8919	26.9042	26.4136	22.1627	24.6458	18.071	22.3743	22.0204	18.8312	20.1601	23.061	22.5326	22.0238	22.8994	23.632	22.5374	18.42	19.0067	26.4233	29.0112	28.4	26.3341	20.8287	19.9554	20.651	17.4919	23.9287	23.9779	20.6334	20.6794	19.8517	22.2407	24.6313	16.5399	26.8554	21.4582	23.3384	18.4126	19.8286
75	20.3993	2.95445	22.182	15.3815	15.9067	23.728	22.8665	19.8478	22.4415	23.2142	18.3833	25.3877	24.6601	20.7247	22.7553	16.566	20.7862	20.6823	17.3975	18.4118	21.39	21.0237	20.6046	21.1875	21.8519	21.1904	16.94	17.4989	24.6961	27.4502	27.018	24.7778	19.228	18.288	19.343	16.0344	22.2163	22.3639	19.4883	19.0918	18.3209	20.6441	23.1053	15.2482	25.2162	19.6725	21.8071	17.0958	18.3534
76	18.8745	2.93235	20.9056	13.9995	14.4327	22.065	22.43	18.3097	20.7155	21.6355	16.9562	23.8709	22.913	19.3599	20.9428	15.151	19.2645	19.4243	16.0235	16.7058	19.738	19.5207	19.1836	19.4339	20.132	19.8545	15.466	16.0689	22.9588	25.9296	25.724	23.2619	17.7061	16.6652	18.188	14.6483	20.5642	20.7952	18.4045	17.5705	16.8147	19.1074	21.6572	14.0843	23.6082	17.9122	20.2957	15.8931	16.8701
77	17.4283	2.88099	19.7111	12.7548	13.0513	20.486	19.7379	16.8684	19.0345	20.1325	15.6215	22.3875	21.1947	18.1015	19.2257	13.862	17.8443	18.2502	14.7238	15.088	19.738	18.0732	17.8143	17.6569	18.5004	18.5558	14.009	14.7379	21.2606	24.4804	24.555	21.8243	16.3087	15.1096	17.196	13.364	19.0136	19.2952	17.3812	16.1415	15.3408	17.6603	20.3151	13.0691	22.053	16.2146	18.8438	14.8082	15.4243
78	16.0527	2.83487	18.6049	11.6659	11.7889	19.03	17.8892	16.236	17.4251	18.719	14.389	20.9697	19.5247	16.97	17.6137	12.722	16.5481	17.1647	13.5093	13.5954	16.633	16.7207	16.5453	15.8826	16.9794	17.32	12.645	13.5279	19.6428	23.1306	23.536	20.4939	15.062	13.6377	16.358	12.2067	17.592	17.8874	16.4173	14.825	13.912	16.333	19.1006	12.2101	20.574	14.6121	17.4819	13.834	14.0524
79	14.8072	2.8033	17.5838	10.742	10.6666	17.715	16.4295	14.8945	15.9098	17.401	13.2694	19.639	17.9275	15.9687	16.1083	11.741	15.3891	16.1758	12.38	12.2507	15.224	15.4925	15.4126	14.1431	15.5823	16.1741	11.492	12.4572	18.1406	21.8985	22.681	19.2885	13.9755	12.2569	15.651	11.191	16.3004	16.582	15.5176	13.6315	12.5405	15.1471	18.0257	11.4988	19.195	13.1314	16.2254	12.9533	12.7857
80	13.6895	2.78024	16.6448	9.97978	9.698	16.544	15.1185	13.3333	14.5118	16.1749	12.2765	18.4118	16.4263	15.0919	14.7073	10.912	14.3717	15.2934	11.3274	11.0642	13.955	14.4111	14.4376	12.4631	14.3161	15.1424	10.568	11.5346	16.7815	20.7905	21.991	18.218	13.0361	10.9714	15.038	10.3295	15.1205	15.3773	14.7123	12.5636	11.2392	14.1153	17.0927	10.9131	17.936	11.7857	15.0763	12.1495	11.6489
81	12.7115	2.76816	15.7844	9.36886	8.88872	15.515	13.9796	12.4336	13.2484	15.0296	11.4248	17.3032	15.0398	14.3302	13.4069	10.223	13.499	14.521	10.3267	10.0374	12.846	13.4829	13.6282	10.934	13.1885	14.2413	9.826	10.7605	15.5834	19.8038	21.462	17.2836	12.2105	9.78355	14.48	9.63553	14.0284	14.2759	14.0351	11.6219	10.0174	13.242	16.2958	10.4236	16.8142	10.5842	14.0294	11.4112	10.6578
82	11.8435	2.7895	14.9979	8.89327	8.234	14.617	13.023	11.6651	12.1283	13.9557	10.7217	16.3231	13.7786	13.6715	12.2035	9.658	12.7549	13.854	9.34209	9.16327	11.907	12.6947	12.9808	10.693	12.2091	13.463	9.231	10.1285	14.5537	18.9279	21.071	16.4778	11.4531	8.68209	13.931	9.111	12.9952	13.2672	13.4873	10.8065	8.88327	12.5197	15.6238	9.98464	15.8376	9.53682	13.0726	10.7285	9.82273
83	11.0769	2.82064	14.2753	8.53526	7.71648	13.825	12.2477	11.0088	11.1543	12.9454	10.1613	15.4721	12.6461	13.0945	11.095	9.199	12.1179	13.2741	8.3327	8.42962	11.136	12.0244	12.4854	8.12631	11.3801	12.7828	8.752	9.62323	13.6877	18.1474	20.783	15.7843	10.7152	7.65831	13.347	8.74304	11.9852	12.3347	13.0512	10.1152	7.84455	11.9271	15.0557	9.5409	15.0009	8.64743	12.1806	10.0857	9.15009
84	10.4173	2.849	13.5896	8.2651	7.30373	13.105	11.6392	10.4251	10.566	11.979	9.71618	14.7405	11.6434	12.5673	10.0742	8.821	11.5616	12.7427	7.26221	7.81376	10.513	11.4411	12.1215	6.99287	10.6886	12.1715	8.359	9.21961	12.9663	17.4444	20.558	15.1698	9.95072	6.70377	12.687	8.50676	10.9505	11.4576	12.6983	9.54136	6.89718	11.4297	14.5572	9.03742	14.2861	7.90376	11.3177	9.45724	8.63372
85	9.81443	2.8756	12.9018	8.02524	6.94824	12.416	11.1642	9.855	10.1242	11.0286	9.33509	14.1078	10.7533	12.0492	9.12355	8.484	11.0433	12.2047	6.111	7.27827	9.992	10.8982	11.8517	6.03012	10.1129	11.5917	8.008	8.88042	12.3589	16.7874	20.359	14.584	9.1143	5.80997	11.914	8.36918	9.84133	10.6009	12.3812	9.07064	6.02482	10.9783	14.0786	8.4213	13.6421	7.27815	10.442	8.80482	8.23718
86	9.20958	2.89599	12.166	7.73984	6.59413	11.71	10.7724	9.23246	8.93038	10.0751	8.94842	13.5368	9.9307	11.4941	8.21416	8.14	10.5011	11.5985	4.87955	6.76522	9.501	10.3324	11.6227	5.21119	9.62644	11.008	7.645	8.55729	11.8244	16.1252	20.149	13.9724	8.16928	4.96561	10.997	8.29607	8.61694	9.7233	12.038	8.67242	5.20679	10.5122	13.5586	7.65287	13.0005	6.73031	9.51743	8.08597	7.89018
87	8.57556	2.91711	11.3317	7.33049	6.18405	10.937	10.3979	8.50392	8.31323	9.10948	8.48139	12.9732	9.11573	10.8497	7.31012	7.741	9.86843	10.8676	3.58567	6.20857	8.969	9.68127	11.3671	4.48877	9.18666	10.3956	7.222	8.19302	11.3138	15.3941	19.892	13.28	7.09663	4.14895	9.92	8.24455	7.25551	8.78556	11.6076	8.29982	4.42588	9.96903	12.9265	6.7124	12.2935	6.22216	8.52393	7.2653	7.4981
88	7.85763	2.93349	10.3469	6.73636	5.66806	10.049	9.96545	7.63603	7.67894	8.12009	7.87073	12.3535	8.25055	10.0692	6.37761	7.249	9.09067	9.97397	2.26145	5.55776	8.336	8.89855	11.0162	3.81382	8.74218	9.73727	6.705	7.73652	10.7732	14.5328	19.552	12.4618	5.90276	3.32873	8.696	8.16321	5.75518	7.76042	11.0346	7.90345	3.66809	9.29291	12.1136	5.60364	11.4634	5.71455	7.45161	6.31927	6.97533
89	7.02375	2.94057	9.16811	5.92367	5.00678	9.012	9.40311	6.616	6.98956	7.093	7.07933	11.6133	7.30467	9.12511	5.388	6.635	8.14089	8.90011	0.944	4.79089	7.562	7.96333	10.5099	3.14178	8.24911	9.02211	6.073	7.14978	10.1512	13.4982	19.089	11.4849	4.62256	2.46822	7.362	7.99344	4.13122	6.63444	10.2777	7.43733	2.91633	8.44633	11.0662	4.34889	10.4763	5.17378	6.29922	5.23667	6.27889
90	6.05836	2.93338	7.77186	4.88877	4.17479	7.804	8.65213	5.45635	6.21583	6.01721	6.10085	10.6987	6.27494	8.01063	4.32088	5.885	7.02276	7.64211	-0.334485	3.9057	6.623	6.87964	9.80688	2.42462	7.68069	8.25783	5.314	6.40839	9.40294	12.2667	18.469	10.3362	3.31897	1.53329	5.962	7.67379	2.41822	5.41176	9.31542	6.86439	2.15306	7.42476	9.76209	2.98817	9.33224	4.57713	5.07488	4.02488	5.41259
91	4.96337	2.90829	6.15645	3.66418	3.16764	6.43	7.67336	4.19582	5.33127	4.88073	4.95273	9.57345	5.181	6.73509	3.16436	4.992	5.76518	6.213	-1.55036	2.91491	5.499	5.67045	8.88664	1.61955	7.02945	7.48036	4.433	5.50155	8.502	10.8333	17.679	9.03527	2.07036	0.504364	4.54	7.14936	0.688727	4.11827	8.14973	6.16355	1.36191	6.26418	8.21691	1.57373	8.06327	3.916	3.79582	2.71155	4.39864
92	3.76872	2.8659	4.34185	2.3227	2.00303	4.924	6.45347	2.90158	4.31139	3.67121	3.66327	8.23021	4.061	5.32208	1.92911	3.953	4.40914	4.64662	-2.68139	1.84172	4.182	4.37283	7.75254	0.696949	6.30742	6.75113	3.451	4.43528	7.45402	9.22656	16.737	7.64374	0.952131	-0.610929	3.141	6.38049	-0.95701	2.80223	6.81464	5.32785	0.538636	5.03533	6.49069	0.173838	6.72297	3.19378	2.48849	1.33655	3.26982
93	2.48802	2.80078	2.38077	0.969697	0.731626	3.341	5.01186	1.65368	3.15086	2.3877	2.27164	6.70421	2.97152	3.81242	0.665202	2.776	2.99645	3.00784	-3.696	0.708495	2.689	3.03398	6.42422	-0.355495	5.54584	6.14911	2.406	3.23531	6.29405	7.51045	15.692	6.25102	0.0391616	-1.76719	1.815	5.35369	-2.4076	1.52883	5.37694	4.35876	-0.296758	3.83688	4.67907	-1.12842	5.38248	2.43064	1.18216	-0.0528485	2.08603
94	1.20605	2.72484	0.372152	-0.282364	-0.556545	1.749	3.40885	0.529394	1.88306	1.04736	0.842182	5.06145	1.98155	2.26955	-0.547939	1.491	1.56394	1.38406	-4.56664	-0.460879	1.084	1.7127	4.93627	-1.52821	4.79045	5.75897	1.364	1.95461	5.08348	5.77639	14.603	4.96355	-0.591333	-2.88594	0.621	4.10918	-3.53476	0.376242	3.93645	3.28327	-1.10636	2.78609	2.90567	-2.24952	4.12936	1.65821	-0.0903333	-1.419	0.945545
95	-0.00142845	2.65142	-1.54721	-1.32807	-1.75345	0.211	1.74626	-0.385919	0.582434	-0.299121	-0.529485	3.39515	1.17461	0.786616	-1.60882	0.149	0.146889	-0.131485	-5.2733	-1.63172	-0.52	0.480545	3.34738	-2.77546	4.10694	5.65188	0.406	0.676374	3.91415	4.14331	13.543	3.91299	-0.881384	-3.87774	-0.39	2.7404	-4.21532	-0.564414	2.60712	2.16685	-1.82667	1.98812	1.30782	-3.11453	3.05842	0.932535	-1.28973	-2.72385	-0.0394444
96	-1.04293	2.60463	-3.22325	-2.07936	-2.75147	-1.211	0.15202	-1.00805	-0.625455	-1.56561	-1.73361	1.83358	0.626879	-0.534374	-2.40225	-1.18	-1.21102	-1.45111	-5.79306	-2.73719	-1.987	-0.584	1.75966	-4.00146	3.58327	5.86501	-0.388	-0.496212	2.90187	2.74378	12.591	3.22444	-0.816333	-4.65556	-1.164	1.38283	-4.35643	-1.20252	1.50194	1.10124	-2.3773	1.49564	-0.00385859	-3.65407	2.25227	0.323263	-2.36528	-3.91055	-0.765566
97	-1.83064	2.60818	-4.5057	-2.49106	-3.44994	-2.447	-1.23945	-1.2767	-1.59012	-2.663	-2.66473	0.511091	0.376636	-1.59712	-2.82633	-2.418	-2.43797	-2.48436	-6.111	-3.69018	-3.179	-1.40045	0.307576	-5.07585	3.30091	6.38188	-0.951	-1.46248	2.16073	1.69212	11.806	2.95294	-0.434788	-5.14079	-1.636	0.187061	-3.93045	-1.47333	0.718727	0.182455	-2.699	1.29218	-0.974212	-3.83597	1.75782	-0.104606	-3.26509	-4.90709	-1.15448
98	-2.30396	2.66978	-5.26995	-2.58172	-3.78988	-3.441	-2.30782	-1.18928	-2.18936	-3.51703	-3.24545	-0.480394	0.405636	-2.32651	-2.83223	-3.482	-3.43987	-3.15239	-6.25724	-4.40871	-3.979	-1.88349	-0.877697	-5.87597	3.29345	7.13867	-1.231	-2.13449	1.76199	1.07136	11.203	3.05464	0.192717	-5.28129	-1.772	-0.717828	-3.00579	-1.36184	0.321394	-0.500091	-2.80297	1.32745	-1.59287	-3.69011	1.58012	-0.315859	-3.95124	-5.6487	-1.17024
99	-2.44524	2.77572	-5.4734	-2.41711	-3.78118	-4.164	-2.98234	-0.814636	-2.38471	-4.07606	-3.44997	-1.12076	0.662939	-2.67005	-2.45668	-4.307	-4.13593	-3.42082	-6.3193	-4.83194	-4.324	-1.96694	-1.7	-6.30316	3.5264	8.05183	-1.212	-2.45405	1.70095	0.937758	10.774	3.43054	1.00357	-5.06882	-1.593	-1.24421	-1.71894	-0.913576	0.322303	-0.881303	-2.75952	1.54812	-1.84841	-3.30688	1.6923	-0.306848	-4.42064	-6.09052	-0.856465
100	-2.28009	2.90266	-5.182	-2.08	-3.499	-4.599	-3.266	-0.255	-2.225	-4.303	-3.321	-1.446	1.104	-2.624	-1.804	-4.874	-4.478	-3.315	-6.404	-4.924	-4.231	-1.649	-2.107	-6.301	3.934	9.045	-0.919	-2.408	1.927	1.292	10.513	3.973	1.967	-4.539	-1.175	-1.363	-0.229	-0.21	0.669	-0.944	-2.645	1.936	-1.723	-2.782	2.069	-0.096	-4.697	-6.211	-0.33
[truncated: 61 more columns]

## Sheet: Rotation RKneeFlex Faco
all values Right	mean	std	steps
1	13.3671	6.22459	6.144	15.654	16.264	13.435	6.804	8.974	17.132	6.552	5.894	16.922	11.739	12.639	27.291	8.815	19.32	14.815	16.45	10.008	4.217	19.919	13.423	13.9	7.649	19.969	13.362	18.401	12.527	7.054	4.721	7.423	17.88	8.808	12.277	5.634	9.592	12.063	10.732	8.983	6.11	8.428	11.835	12.064	28.348	18.272	4.524	24.737	15.714
2	16.9806	6.50627	9.10691	19.2351	20.9117	17.449	10.08	12.3718	21.235	10.2889	8.58352	20.2496	15.1901	15.969	30.3435	12.3344	22.0553	18.3959	19.7916	14.0582	7.19759	23.2304	17.0912	15.8658	10.225	23.5732	17.1582	22.3449	16.7054	9.67121	8.37432	10.7213	21.6229	12.629	16.0923	8.17	12.987	16.6848	14.344	12.2606	8.50112	11.7991	16.1292	15.2473	31.3792	21.817	7.84935	28.394	20.2779
3	20.783	6.55208	12.6619	22.8359	25.4999	21.552	13.701	15.8748	25.117	14.3796	11.3288	23.8066	19.1083	19.6917	33.4557	16.1747	25.2929	22.1996	23.3173	18.4167	10.5001	26.4741	20.8387	17.9703	13.251	27.138	21.0766	26.1381	21.0113	12.7074	12.4983	14.5603	25.2328	16.9399	20.0962	10.906	16.737	21.2941	18.3637	15.8632	11.2495	15.5956	20.519	18.4877	34.0572	25.279	11.8729	31.9748	24.6863
4	24.4671	6.43961	16.5783	26.2328	29.7079	25.482	17.543	19.3667	28.515	18.5541	14.2155	27.3305	23.2719	23.4805	36.4203	20.107	28.7757	25.9618	26.7898	22.7394	14.0766	29.4104	24.4453	20.3245	16.675	30.454	24.8817	29.5591	25.1645	16.1589	16.794	18.6903	28.5229	21.4518	24.0223	14.007	20.689	25.5914	22.5113	19.5899	14.4555	19.5412	24.7021	21.7021	36.1994	28.364	16.2937	35.2118	28.6942
5	27.9318	6.04115	20.5442	29.2452	33.3048	29.014	21.419	22.7144	31.247	22.543	17.3081	30.5714	27.4252	27.0085	39.0533	23.8939	32.1932	29.4453	29.9851	26.7588	17.7271	31.8685	27.7146	22.9838	20.34	33.3525	28.3716	32.4527	28.9552	19.9158	20.942	22.7962	31.3434	25.8439	27.6441	17.506	24.628	29.377	26.4939	23.21	17.9831	23.3354	28.4474	24.7813	37.7224	30.873	20.744	37.9259	32.1269
6	30.9407	5.48423	24.2375	31.7509	36.162	31.986	25.128	25.8054	33.235	26.1433	20.6382	33.3386	31.3064	30.0081	41.2238	27.3159	35.2661	32.4704	32.7262	30.2972	21.2007	33.757	30.4977	25.8924	24.04	35.719	31.3962	34.7362	32.2484	23.8025	24.6788	26.5843	33.5944	29.8295	30.7985	21.288	28.322	32.5637	30.0684	26.5111	21.587	26.7178	31.6096	27.609	38.6327	32.706	24.8839	40.0275	34.89
7	33.4026	4.79974	27.3844	33.6874	38.2387	34.317	28.489	28.5559	34.497	29.2364	24.1697	35.5105	34.6967	32.3188	42.8638	30.2176	37.799	34.9238	34.9049	33.2629	24.2958	35.0515	32.7077	28.9113	27.574	37.5015	33.8726	36.391	34.9698	27.5865	27.8362	29.8277	35.2327	33.2006	33.3902	25.152	31.567	35.1387	33.0678	29.3297	25.0184	29.5047	34.125	30.0883	39.0025	33.842	28.4707	41.4986	36.9661
8	35.3162	4.12462	29.8166	35.0478	39.5704	35.999	31.353	30.9141	35.116	31.772	27.7969	37.0412	37.4615	33.8892	43.9537	32.5187	39.6956	36.7594	36.4755	35.6336	26.8866	35.7828	34.3232	31.8621	30.759	38.7036	35.7809	37.4524	37.092	31.0283	30.3421	32.3925	36.2644	35.8518	35.3817	28.861	34.23	37.1371	35.4183	31.5748	28.0682	31.6032	35.9998	32.145	38.9401	34.326	31.3769	42.3656	38.3997
9	36.6396	3.53318	31.488	35.8687	40.2539	37.076	33.63	32.8569	35.208	33.7605	31.3644	37.949	39.5599	34.515	44.5176	34.2119	40.9381	37.9832	37.4491	37.43	28.9164	36.0177	35.3793	34.5542	33.459	39.3724	37.1571	37.9975	38.6196	33.9377	32.1993	34.2418	36.7339	37.7771	36.7888	32.188	36.259	38.6111	37.1275	33.219	30.5961	33.0013	37.2887	33.7352	38.5618	34.251	33.5832	42.6848	39.285
10	37.4273	3.13559	32.451	36.2164	40.4129	37.627	35.295	34.3881	34.894	35.2527	34.6858	38.296	41.0203	34.8106	44.6158	35.3419	41.5634	38.6411	37.8823	38.6906	30.3796	35.8404	35.9509	35.772	35.597	39.5854	38.0761	38.1236	39.5865	36.2046	33.4636	35.413	36.7132	39.0382	37.6627	34.951	37.67	39.6214	38.2536	34.2891	32.5428	33.7462	38.0719	34.8468	37.9622	33.735	35.1542	42.5273	39.7371
11	37.7708	2.96059	32.8149	36.1674	40.1713	37.74	36.378	35.5278	34.277	36.3128	37.5921	38.1665	41.9218	34.8206	44.3336	35.9902	41.6438	38.804	37.8622	39.4603	31.2933	35.3391	36.1333	37.7835	37.162	39.4332	38.6304	37.9293	40.0428	37.806	34.2195	35.9904	36.2858	39.7324	38.0682	37.049	38.53	40.2273	38.8836	34.8501	33.9271	33.9214	38.4337	35.4924	37.2029	32.901	36.1906	41.9668	39.8607
12	37.7317	2.99571	32.7077	35.7953	39.6392	37.495	36.95	36.3083	33.433	37.0062	39.9683	37.65	42.3706	34.2183	43.7609	36.2487	41.271	38.558	37.485	39.7823	31.6819	34.5953	36.026	39.683	38.183	39.0034	38.9057	37.4994	40.0472	38.7913	34.5524	36.0767	35.5364	39.9731	38.0662	38.467	38.932	40.4783	39.1017	34.981	34.8153	33.629	38.4521	35.701	36.3173	31.849	36.7976	41.0707	39.874
13	37.3692	3.15475	32.2572	35.1688	38.9024	36.956	37.107	36.7665	32.411	37.3845	41.7654	36.8316	42.4706	33.3598	42.9773	36.209	40.538	37.9882	36.8341	39.7043	31.5729	33.6739	35.7087	40.2532	38.716	38.3707	38.9675	36.8968	39.6698	39.2568	34.5321	35.7747	34.5425	39.8641	37.7075	39.268	38.976	40.4142	38.9795	34.7653	35.2852	32.9745	38.1961	35.5159	35.3191	30.648	37.056	39.8984	39.4308
14	36.7524	3.36461	31.5782	34.3418	38.0273	36.179	36.94	36.9425	31.241	37.4896	42.9888	35.7866	42.307	32.3247	42.0443	35.9446	39.5251	37.1688	35.9697	39.2796	31.0182	32.6221	35.2949	40.2953	38.832	37.5917	38.8604	36.1643	38.9878	39.3222	34.2157	35.176	33.3685	39.4907	37.0348	39.559	38.749	40.068	38.5772	34.2814	35.4122	32.0543	37.7203	34.9937	34.2118	29.342	37.0264	38.5007	38.8407
15	35.9275	3.5743	30.7607	33.3512	37.0582	35.204	36.533	36.8816	29.945	37.3466	43.684	34.5765	41.9363	31.1648	41.0007	35.5067	38.2957	36.1608	34.9299	38.5631	30.0979	31.4706	34.8405	39.898	38.612	36.7074	38.6103	35.3266	38.0761	39.107	33.6536	34.3566	32.0661	38.9158	36.0808	39.465	38.313	39.473	37.9442	33.595	35.2574	30.9498	37.0651	34.192	32.9991	27.956	36.7573	36.9287	38.1051
16	34.9485	3.77985	29.8671	32.2256	36.0239	34.064	35.955	36.629	28.54	36.9776	43.9228	33.2516	41.3945	29.9115	39.8637	34.9281	36.8901	35.0134	33.737	37.6132	28.9068	30.2398	34.3768	39.1618	38.137	35.7473	38.2309	34.3974	37.0054	38.7131	32.8959	33.374	30.6755	38.1792	34.872	39.107	37.712	38.6687	37.1223	32.7575	34.8689	29.7259	36.2618	33.1608	31.6966	26.508	36.2901	35.2408	37.1887
17	33.856	3.97203	28.9383	30.9935	34.9389	32.793	35.255	36.2216	27.041	36.4068	43.7846	31.8539	40.7017	28.588	38.6387	34.224	35.3631	33.7665	32.4047	36.4911	27.57	28.9443	33.8921	38.1786	37.478	34.7341	37.7291	33.3902	35.8406	38.2095	31.9908	32.2747	29.2293	37.3043	33.4398	38.576	37.712	37.6937	36.1478	31.81	34.2842	28.4441	35.3353	31.948	30.3321	25.021	35.6599	33.4987	36.1039
18	32.6553	4.12633	27.9961	29.6815	33.8042	31.424	34.462	35.6834	25.469	35.6608	43.3426	30.4213	39.8641	27.2139	37.3275	33.406	33.7565	32.4492	30.9458	35.2521	26.176	27.5907	33.3412	37.0174	36.678	33.6877	37.1082	32.32	34.6288	37.6122	30.9812	31.0969	27.7557	36.304	31.8223	37.933	36.134	36.5799	35.0547	30.7918	33.5252	27.1516	34.307	30.5978	28.937	23.523	34.8943	31.7559	34.8676
19	31.4006	4.27168	27.0454	28.3115	32.6211	29.987	33.589	35.0281	23.85	34.7671	42.659	28.9826	38.8854	25.8095	35.9312	32.4826	32.1056	31.0818	29.3794	33.9405	24.7925	26.1843	32.6848	35.73	36.678	32.6247	36.3689	31.2015	33.3961	36.8829	29.9094	29.8665	26.2769	35.1894	30.0669	37.211	35.189	35.3455	33.8723	29.7379	32.6128	25.8617	33.1944	29.1527	27.5366	22.034	34.0135	30.0468	33.4943
20	30.0715	4.36807	26.0788	26.9007	31.3806	28.506	32.64	34.264	22.205	33.7543	41.7837	27.551	37.7578	24.3915	34.4524	31.4641	30.4382	29.6732	27.7346	32.5898	23.456	24.7328	31.9161	34.3561	34.778	31.5593	35.5118	30.0434	32.1431	35.9829	28.8113	28.5942	24.8037	33.9685	28.2274	36.429	34.173	34.0043	32.6182	28.6723	31.5675	24.574	32.0105	27.6485	26.1459	20.561	33.0256	28.3837	31.9984
21	28.7075	4.44806	25.0867	25.4603	30.0722	26.991	31.622	33.3935	20.57	32.6453	40.7548	26.1248	36.4718	22.9678	32.9009	30.3591	28.7721	28.2248	26.0506	31.2193	22.1642	23.2421	31.0506	32.9208	33.707	30.5022	34.5361	28.8466	30.854	34.9143	27.7063	27.2775	23.3386	32.6539	26.3534	35.595	33.106	32.575	31.2973	27.6076	30.4015	23.2855	30.7604	26.1083	24.7688	19.117	31.9324	26.7617	30.398
22	27.3095	4.50071	24.0724	23.9987	28.6969	25.452	30.538	32.4116	18.988	31.4584	39.6012	24.7005	35.024	21.5515	31.2938	29.1752	27.1207	26.7391	24.3701	29.8384	20.8944	21.7236	30.1004	31.4502	32.579	29.4601	33.443	27.6088	29.5108	33.6983	26.5943	25.9144	21.8876	31.2577	24.4833	34.713	32.004	31.0913	29.9	26.5465	29.12	21.985	29.448	24.5465	23.4055	17.725	30.7321	25.1709	28.7167
23	25.8905	4.52495	23.0553	22.5297	27.2672	23.899	29.389	31.31	17.497	30.2122	38.3483	23.2853	33.4313	20.1623	29.6491	27.9291	25.4904	25.2227	22.7347	28.4493	19.6288	20.199	29.074	29.9623	31.402	28.4299	32.2404	26.3394	28.1054	32.356	25.4716	24.509	20.4554	29.7953	22.6502	33.79	30.878	29.5913	28.4133	25.485	27.7163	20.6667	28.0808	22.979	22.0543	16.405	29.4361	23.6067	26.9849
24	24.4669	4.51795	22.0635	21.0701	25.807	22.351	28.184	30.0828	16.135	28.9254	37.0102	21.9013	31.7314	18.8284	27.9828	26.6521	23.8861	23.6947	21.1852	27.049	18.3634	18.6968	27.9767	28.4675	30.178	27.4107	30.943	25.0568	26.644	30.9126	24.3307	23.078	19.0573	28.2925	20.8818	32.83	29.724	28.1133	26.8354	24.4163	26.1822	19.3484	26.6692	21.4293	20.7249	15.174	28.0694	22.0712	25.238
25	23.0641	4.47786	21.1299	19.6422	24.352	20.831	26.938	28.7345	14.933	27.6181	35.5886	20.5787	29.9792	17.5847	26.3116	25.3835	22.3145	22.1868	19.7621	25.6396	17.1142	17.2527	26.8369	26.9735	28.898	26.4027	29.5702	23.7794	25.1522	29.3966	23.1789	21.653	17.7193	26.7872	19.208	31.827	28.539	26.6981	25.1812	23.3363	24.526	18.0569	25.2327	19.9244	19.4429	14.049	26.6655	20.5803	23.5172
26	21.7105	4.4012	20.288	18.2739	22.944	19.371	25.672	27.2821	13.916	26.3181	34.0833	19.3552	28.2315	16.467	24.6535	24.1628	20.786	20.7355	18.781	24.2334	15.9147	15.9038	25.6785	25.4822	27.564	25.4114	28.1519	22.5262	23.6702	27.8463	22.0344	20.2692	16.4659	25.3247	17.6617	30.777	27.334	25.3896	23.4842	22.25	22.7806	16.819	23.7971	18.4906	18.2384	13.046	25.2601	19.1592	21.8638
27	20.4188	4.27735	19.565	16.9943	21.6276	19.371	24.42	25.7573	13.089	25.0575	32.4981	18.2656	26.5327	15.5038	23.0276	23.0231	19.3126	19.373	18.3334	22.852	14.802	14.6801	24.5231	23.9955	26.194	24.4515	26.7251	21.3119	22.241	26.313	20.916	18.962	15.3117	23.9455	16.2684	29.685	26.125	24.2174	21.794	21.1705	20.9978	15.6609	22.3815	17.1582	17.1328	12.179	23.8887	17.8414	20.3133
28	19.1805	4.14986	18.9753	15.8275	20.4429	16.743	23.213	24.2002	12.445	23.8611	30.8401	17.3321	24.9146	14.7149	21.4547	21.9817	17.912	18.1283	16.5343	21.5144	13.8143	13.6018	23.39	22.52	24.816	23.5346	25.3273	20.1444	20.9042	24.8464	19.8495	17.7645	14.2677	22.6813	15.044	28.559	24.93	23.1862	20.1682	20.1155	19.2406	14.6031	21.0006	15.9505	16.1375	11.455	22.5889	16.6455	18.8928
29	18.0659	3.99138	18.5188	14.7914	19.4249	15.611	22.078	22.6511	11.977	22.7464	29.1238	16.5655	23.392	14.1091	19.9543	21.0401	16.5996	17.0178	15.8342	20.2355	12.9903	12.6794	22.2918	21.0702	23.458	22.6714	23.9841	19.0281	19.6969	23.48	18.8637	16.7044	13.3417	21.5524	14.0028	27.41	23.775	22.286	18.6588	19.1048	17.5717	13.6579	19.6703	14.8816	15.2458	10.882	21.3899	15.5789	17.6168
30	17.0592	3.82428	18.1852	13.8982	18.5928	14.623	21.03	21.1517	11.677	21.7261	27.3752	15.9614	21.9625	13.6772	18.5374	20.1876	15.3936	16.0478	15.3117	19.0314	12.3662	11.9135	21.2355	19.6681	22.155	21.8715	22.7242	17.9674	18.6441	22.2272	17.9765	15.7885	12.5355	20.5686	13.1521	26.25	22.684	21.4894	17.2993	18.1594	16.0452	12.8265	18.4097	13.9547	14.4356	10.46	20.3036	14.6375	16.4863
31	16.1585	3.66016	17.9571	13.1542	17.9241	13.781	20.08	19.7348	11.529	20.8027	25.6272	15.4975	20.6109	13.3943	17.2113	19.4045	14.2931	15.206	14.9458	17.921	11.9455	11.297	20.2249	18.3389	20.935	21.1375	21.5713	16.958	17.7507	21.0876	17.195	15.0038	11.849	19.731	12.4808	25.097	21.673	20.7605	16.1065	17.2905	14.6972	12.0977	17.2279	13.1707	13.6782	10.183	19.3317	13.806	15.4897
32	15.3644	3.51961	17.8084	12.557	17.3857	13.082	20.08	18.4174	11.517	19.9718	23.908	15.1405	19.3154	13.2227	15.9794	18.666	13.2953	14.4698	14.7045	16.9203	11.7132	10.8189	19.2622	17.1113	19.818	20.4652	20.5376	15.991	17.0066	20.0548	16.5152	14.3248	11.2833	19.0326	11.9605	23.972	20.741	20.0626	15.0796	16.4997	13.5468	11.4496	16.1261	12.5215	12.9463	10.04	18.4711	13.0721	14.6087
33	14.6438	3.3741	17.7147	12.0974	16.9418	12.526	18.43	17.2111	11.62	19.2266	22.2429	14.8514	18.0505	13.1289	14.8401	17.9576	12.4003	13.8142	14.5551	16.0348	11.6374	10.4705	18.3493	16.0045	18.816	19.8458	19.6204	15.0546	16.3862	19.1094	15.9273	13.7276	10.8425	18.4562	11.5453	22.899	19.873	19.3654	14.1996	15.7761	12.6008	10.8555	15.0993	11.9924	12.2176	10.013	17.7043	12.4281	13.8204
34	13.9932	3.26896	17.654	11.757	16.554	12.103	17.692	16.125	11.81	18.5653	20.65	14.6	16.7967	13.082	13.79	17.2743	11.6073	13.223	14.461	15.265	11.6773	10.245	17.492	15.02	17.927	19.2643	18.8027	14.1417	15.8523	18.226	15.4217	13.19	10.5343	17.98	11.1813	21.89	19.046	18.6537	13.44	15.107	11.86	10.295	14.1427	11.563	11.469	10.084	17.0063	11.8657	13.099
35	13.4103	3.1869	17.6119	11.5175	16.1858	11.807	16.971	15.164	12.061	17.9905	19.1387	14.3575	15.5435	13.0659	12.8263	16.6186	10.9144	12.6865	14.3892	14.6061	11.7913	10.137	16.7038	14.1385	17.142	18.7084	18.0599	13.2577	15.3645	17.3901	14.9946	12.6999	10.3697	17.5812	10.818	20.948	18.236	17.921	12.7776	14.4767	11.3304	9.76264	13.2525	11.2211	10.6894	10.234	16.3564	11.3759	12.4212
36	12.8753	3.12723	17.5735	11.3569	15.8144	11.63	16.247	14.3214	12.352	17.5104	17.7056	14.1004	14.2917	13.0656	11.9498	15.9936	10.3189	12.1952	14.3128	14.0351	11.9393	10.1274	15.9868	13.3117	16.446	18.1716	17.3664	12.4229	14.8871	16.5899	14.6526	12.2466	10.3614	17.2435	10.4102	20.065	17.418	17.1684	12.1884	13.8718	10.9886	9.25907	12.4276	10.9554	9.89233	10.448	15.7361	10.947	11.7726
37	12.4018	3.0967	17.5287	11.257	15.4294	11.571	15.516	13.599	12.666	17.1416	16.344	13.8152	13.058	13.0843	11.1719	15.4001	9.80936	11.7422	14.2207	13.5314	12.0918	10.2113	15.3555	12.5294	15.827	17.6566	16.702	11.6743	14.3907	15.8255	14.4036	11.832	10.5215	16.9556	9.93018	19.232	16.574	16.404	11.6545	13.2876	10.8171	8.78755	11.6745	10.7637	9.105	10.705	15.1367	10.5656	11.1541
38	11.976	3.08592	17.4664	11.2058	15.0289	11.627	14.774	13.532	12.99	16.9059	15.0487	13.4957	11.8764	13.1371	10.5139	14.8369	9.36154	11.3308	14.1083	13.0747	12.2308	10.3936	14.8296	11.7962	15.277	17.1756	16.0566	11.0602	13.8568	15.109	14.2545	11.4739	10.8569	16.7145	9.37966	18.441	15.694	15.6437	11.1675	12.7321	10.7908	8.36277	11.0082	10.6459	8.36267	10.988	14.5639	10.2241	10.5809
39	11.6102	3.09078	17.3818	11.1941	14.6151	11.792	14.032	12.6411	13.325	16.8224	13.8252	13.1396	10.7962	13.2418	9.99937	14.3058	8.94424	10.9751	13.9845	12.65	12.3556	10.6809	14.4349	11.1179	14.803	16.7447	15.4269	10.6283	13.2821	14.4642	14.2095	11.1898	11.3612	16.5228	8.7807	17.686	14.79	14.9097	10.7299	12.2209	10.8725	8.02763	10.453	10.6182	7.70615	11.276	14.0371	9.91335	10.0753
40	11.3255	3.10665	17.275	11.2184	14.1975	12.056	13.319	12.2431	13.688	16.8995	12.6887	12.754	9.87285	13.414	9.64997	13.8088	8.5293	10.7023	13.866	12.2451	12.4781	11.0891	14.2031	10.507	14.426	16.3837	14.8178	10.4163	12.6834	13.9166	14.2642	10.9938	12.0137	16.3893	8.16927	16.973	13.889	14.2325	10.3571	11.7779	11.0188	7.83015	10.0406	10.7044	7.18373	11.549	13.5891	9.6257	9.67067
41	11.1334	3.12983	17.1435	11.2799	13.7949	12.401	12.676	12.1049	14.112	17.1335	11.6664	12.3618	9.15972	13.6675	9.48434	13.3535	8.09872	10.5455	13.7739	11.8597	12.6104	11.6417	14.1669	9.98391	14.171	16.1142	14.2524	10.4449	12.0982	13.4987	14.4134	10.9011	12.7875	16.3192	7.59028	16.308	13.019	13.6449	10.0842	11.4299	11.1887	7.80812	9.80164	10.9301	6.84688	11.804	13.2576	9.35981	9.40305
42	11.0516	3.15159	16.9769	11.3852	13.4379	12.809	12.142	12.1578	14.64	17.5044	10.7888	12.0025	8.70083	14.0046	9.51747	12.9521	7.65502	10.5391	13.7308	11.5044	12.7588	12.3635	14.3565	9.56806	14.063	15.9583	13.7745	10.7162	11.5856	13.2448	14.6472	10.9248	13.6487	16.3074	7.09205	15.701	12.213	13.1764	9.95524	11.1982	11.3504	7.98742	9.75663	11.3135	6.74067	12.057	13.0758	9.12515	9.31139
43	11.0988	3.16749	16.773	11.55	13.1645	13.266	11.755	12.414	15.318	17.9842	10.0864	11.7247	8.52758	14.4241	9.75985	12.6195	7.22318	10.7135	13.7652	11.2042	12.933	13.2796	14.7993	9.28636	14.12	15.9401	13.4416	11.2177	11.2169	13.1895	14.9526	11.0712	14.5804	16.3431	6.71658	15.165	11.515	12.8572	10.0111	11.0983	11.4814	8.37612	9.91567	11.8675	6.89436	12.342	13.0661	8.94676	9.42297
44	11.2944	3.18155	16.5427	11.8017	13.0238	13.765	11.55	12.8746	16.205	18.5441	9.5897	11.5786	8.65687	14.9261	10.2174	12.3735	6.85859	11.0902	13.919	10.9998	13.1549	14.4145	15.5194	9.17197	14.351	16.0824	13.3187	11.9267	11.0644	13.3639	15.3107	11.3398	15.5921	16.4169	6.49982	14.714	10.975	12.7112	10.2907	11.1427	11.5773	8.96977	10.2788	12.6032	7.31482	12.71	13.241	8.85602	9.76229
45	11.661	3.20317	16.3103	12.175	13.0648	14.317	11.563	13.5277	17.368	19.1657	9.32733	11.614	9.09267	15.519	10.8916	12.23	6.62689	11.6877	14.2517	10.9373	13.4557	15.7923	16.543	9.25433	14.76	16.4076	13.4719	12.8263	11.1859	13.8033	15.7069	11.7313	16.7212	16.5332	6.47678	14.375	10.639	12.7516	10.8317	11.34	11.6547	9.76644	10.8393	13.5303	7.99233	13.223	13.6074	8.88667	10.3662
46	12.2263	3.24841	16.1177	12.717	13.3217	14.957	11.836	14.3565	18.879	19.8463	9.32182	11.8815	9.83873	16.2207	11.7782	12.2045	6.58509	12.5265	14.8296	11.0616	13.8719	17.4397	17.9375	9.55027	15.357	16.9459	13.9549	13.9171	11.6212	14.5463	16.1369	12.2455	18.031	16.7188	6.68064	14.187	10.542	12.9868	11.6699	11.7025	11.7478	10.7742	11.5918	14.6626	8.91082	13.955	14.1745	9.06855	11.2735
47	13.023	3.33669	16.028	13.4862	13.8196	15.74	12.413	15.3524	20.787	20.608	9.58924	12.4352	10.9051	17.0608	12.8806	12.3177	6.7789	13.6374	15.722	11.4186	14.455	19.388	19.6986	10.0661	16.156	17.7337	14.8168	15.2147	12.4027	15.6349	16.6176	12.8944	19.5986	17.0254	7.1452	14.194	10.711	13.4171	12.8411	12.2495	11.9001	12.0155	12.5417	16.0243	10.0577	14.986	14.9639	9.4314	12.5268
48	14.0915	3.48802	16.126	14.545	14.585	16.737	13.34	16.5223	23.109	21.5015	10.142	13.3318	12.315	18.0718	14.2168	12.6047	7.23829	15.0572	16.9959	12.054	15.2742	21.6679	21.851	10.8019	17.188	18.815	16.1098	16.7486	13.5509	17.1157	17.1988	13.7072	21.4943	17.5298	7.91486	14.451	11.172	14.0365	14.3796	13.011	12.1614	13.5234	13.7069	17.656	11.4324	16.401	16.0132	9.99473	14.1839
49	15.4764	3.7162	16.5135	15.9524	15.6386	18.026	14.661	17.8955	25.821	22.605	10.9995	14.6285	14.1118	19.281	15.8219	13.113	7.97627	16.8201	18.7058	13.0065	16.403	24.3021	24.4162	11.7585	18.498	20.2484	17.8793	18.5513	15.0703	19.0368	17.9596	14.7316	23.768	18.3252	9.04103	15.024	11.954	14.8439	16.3175	14.0215	12.592	15.3454	15.1218	19.5957	13.0532	18.27	17.377	10.7791	16.3134
50	17.219	4.0222	17.3009	17.7527	16.9981	19.692	16.422	19.5267	28.858	24.0071	12.1898	16.3825	16.3481	20.699	17.7444	13.8963	8.99454	18.9576	20.878	14.3071	17.9025	27.2902	27.4005	12.9504	20.148	22.1022	20.1431	20.6705	16.9661	21.4352	18.9916	16.0196	26.4427	19.5036	10.5826	15.989	13.087	15.8591	18.6761	15.3181	13.2652	17.5283	16.8368	21.8476	14.9472	20.636	19.1177	11.8087	18.9825
51	19.3522	4.39144	18.6002	19.9656	18.6823	21.806	18.65	21.4816	32.109	25.7879	13.7523	18.6415	19.0699	22.3227	20.0436	15.0185	10.2847	21.4927	23.5039	15.9881	19.8132	30.6138	30.7905	14.4082	22.199	24.4368	22.9039	23.1635	19.2514	24.3234	20.3851	17.6299	29.5182	21.1438	12.5936	17.416	14.595	17.1132	21.4528	16.9399	14.2782	20.1001	18.9152	24.3734	17.1447	23.507	21.2869	13.1072	22.2325
52	21.8644	4.81382	20.5006	22.5877	20.7022	24.404	21.342	23.8162	35.444	28.0035	15.7355	21.4255	22.295	24.1503	22.7552	16.5574	11.8414	24.422	26.5436	18.0842	22.1448	34.2283	34.5491	16.1541	24.699	27.26	26.1296	26.0605	21.926	27.6825	22.2161	19.6209	32.9781	23.31	15.0906	19.36	16.498	18.6333	24.617	18.9255	15.7282	23.0461	21.4042	27.1093	19.6428	26.849	23.9194	14.6759	26.0401
53	24.8255	5.2139	23.0411	25.5976	23.058	27.494	24.453	26.5624	38.756	30.6831	18.178	24.7222	25.9996	26.1913	25.8811	18.5895	13.6674	27.715	29.9383	20.6258	24.8672	38.0697	38.6169	18.2073	27.658	30.5279	29.7753	29.3608	24.9743	31.4635	24.5338	22.0214	36.7926	26.0463	18.0608	21.853	18.815	20.435	28.1229	21.3065	17.6983	26.3297	24.3066	29.9872	22.4196	30.591	27.0164	16.5004	30.3215
54	28.1312	5.61392	26.204	28.9578	25.7489	31.047	27.925	29.7258	41.984	33.8339	21.0949	28.4947	30.1295	28.4699	29.4224	21.1658	15.7629	31.3296	33.6287	23.6221	27.9159	42.0777	42.9182	20.6006	31.062	34.1771	33.7938	33.0466	28.3748	35.597	27.3443	24.8385	40.91	29.3663	21.4786	24.911	21.562	22.5497	31.9212	24.0936	20.2491	29.9174	27.608	32.9532	25.4765	34.643	30.5455	18.5784	34.9609
55	31.7712	5.97546	29.9299	32.6213	28.7918	35.009	31.691	33.2879	45.124	37.4398	24.4734	32.6956	34.6155	31.0244	33.362	24.2994	18.1175	35.2144	37.5625	27.0503	31.2151	46.181	47.3639	23.3519	34.874	38.1246	38.1139	37.0684	32.0903	39.9934	30.6047	28.0615	45.2435	33.2441	25.3172	28.522	24.754	25.0061	35.9649	27.2755	23.3859	33.7825	31.2788	35.9842	28.8393	38.915	34.4448	20.927	39.8125
56	35.6973	6.27411	34.137	36.5303	32.2171	39.303	35.687	37.2053	48.215	41.4502	28.2797	37.266	39.3739	33.8973	37.6496	27.9652	20.7226	39.306	41.688	30.8637	34.7058	50.288	51.853	26.466	39.045	42.2768	42.6316	41.3509	36.0803	44.5447	34.2397	31.6663	49.6652	37.6059	29.5574	32.645	28.388	27.8256	40.2067	30.8263	27.0637	37.8796	35.2789	39.082	32.5333	43.31	38.6256	23.5832	44.72
57	39.8474	6.47884	38.7241	40.6125	36.0451	43.821	39.846	41.409	51.29	45.7656	32.4703	42.1173	44.2966	37.1204	42.193	32.1028	23.609	43.5215	45.9393	34.9991	38.3624	54.2951	56.2594	29.9421	43.501	46.5276	47.2106	45.7902	40.304	49.1318	38.1621	35.6169	54.0209	42.3192	34.175	37.2	32.426	31.0239	44.5785	34.7105	31.2063	42.1362	39.5537	42.2526	36.5422	47.72	42.9721	26.5846	49.5431
58	44.1414	6.5583	43.5675	44.7804	40.2555	48.434	44.086	45.795	54.346	50.2353	36.9923	47.1219	49.2466	40.6954	46.8637	36.6188	26.8677	47.7525	50.2219	39.3892	42.1949	58.1025	60.4808	33.7573	48.14	50.7578	51.6944	50.2584	44.7115	53.6309	42.2858	39.8585	58.1628	47.1998	39.0986	42.051	36.791	34.5924	48.9802	38.8861	35.7185	46.4537	44.0216	45.4858	40.7865	52.031	47.3622	29.9446	54.1767
59	48.4791	6.4898	48.5122	48.9275	44.7366	52.998	48.307	50.2231	57.357	54.6813	41.7728	52.1209	54.0766	44.5788	51.5103	41.3883	30.6158	51.8763	54.4173	43.9645	46.1932	61.6263	64.4417	37.8496	52.823	54.8466	55.939	54.6242	49.2196	57.9298	46.5166	44.3041	61.9745	52.0392	44.1881	47.016	41.355	38.4927	53.292	43.3011	40.4895	50.7263	48.5614	48.7513	45.143	56.134	51.6808	33.6278	58.5359
60	52.7461	6.27059	53.386	52.9395	49.3016	57.383	52.396	54.5405	60.278	58.9358	46.7017	56.9561	58.6512	48.6727	55.9827	46.2543	34.8972	55.7776	58.41	48.6319	50.2866	64.7993	68.0785	42.1267	57.386	58.6883	59.8268	58.7671	53.6989	61.9373	50.7349	48.8429	65.3676	56.642	49.2505	51.901	45.957	42.6478	57.3938	47.8769	45.3905	54.8523	53.0336	52.0005	49.4616	59.944	55.831	37.545	62.5518
61	56.8269	5.91684	58.0274	56.7109	53.7639	61.482	56.248	58.608	63.05	62.8687	51.6239	61.5035	62.8552	52.8385	60.1493	51.0486	39.652	59.3606	62.1008	53.2721	54.3527	67.5675	71.3376	46.472	61.681	62.1953	63.2656	62.5832	57.9982	65.5784	54.8187	53.3492	68.2626	60.8565	54.0855	56.537	50.432	46.9528	61.1831	52.4906	50.2746	58.7416	57.3021	55.1765	53.5901	63.399	59.735	41.5794	66.1655
62	60.6173	5.46067	62.3073	60.1497	57.9549	65.205	59.784	62.3131	65.601	66.3898	56.3584	65.6762	66.5999	56.9179	63.9047	55.6235	44.711	62.5511	65.4128	57.7553	58.2485	69.8918	74.174	50.7526	65.597	65.2964	66.1922	65.9863	61.9844	68.7885	58.6681	57.6981	70.6245	64.5804	58.5291	60.794	54.642	51.2846	64.5789	56.9942	54.9945	62.3115	61.2459	58.2124	57.395	66.445	63.3245	45.6079	69.3344
63	64.0312	4.94195	66.1258	63.1795	61.7408	68.482	62.939	65.5709	67.865	69.4397	60.7461	69.4023	69.8267	60.7617	67.1722	59.8552	49.845	65.294	68.2973	61.9656	61.84	71.7522	76.5527	54.8392	69.053	67.9379	68.5729	68.909	65.5552	71.517	62.215	61.775	72.4537	67.7519	62.4687	64.578	58.475	55.5217	67.5181	61.242	59.4147	65.4961	64.7613	61.0348	60.77	69.038	66.5437	49.5105	72.0308
64	67.0028	4.40448	69.4106	65.7437	65.0223	71.27	65.659	68.3265	69.784	71.9853	64.676	72.6157	72.5076	64.2436	69.9045	63.6395	54.8225	67.5563	70.7265	65.8087	65.0196	73.1463	78.4495	58.6235	71.997	70.085	70.4012	71.3065	68.641	73.7397	65.3946	65.478	73.7555	70.3425	65.8375	67.827	61.851	59.553	69.956	65.1075	63.4223	68.2501	67.7664	63.5748	63.6419	71.155	69.3474	53.1743	74.2364
65	69.4876	3.89273	72.1158	67.8089	67.739	73.544	67.908	70.5468	71.31	74.0138	68.0729	75.2725	74.6347	67.2717	72.0785	66.8916	59.4466	69.3282	72.6855	69.213	67.7122	74.0829	79.8494	62.0168	74.4	71.7218	71.6927	73.1601	71.208	75.4538	68.1489	68.7256	74.5489	72.3563	68.604	70.508	64.719	63.2825	71.8682	68.4908	66.928	70.544	70.2048	65.7781	65.971	72.784	71.6999	56.5045	75.9432
66	71.4612	3.44861	74.2192	69.3593	69.8683	75.296	69.668	72.2224	72.399	75.5276	70.9018	77.3538	76.2115	69.7931	73.6913	69.5561	63.5622	70.6072	74.1663	72.1378	69.8775	74.5716	80.7438	64.9446	76.254	72.8482	72.4777	74.4718	73.2458	76.6667	70.4307	71.4665	74.8571	73.8173	70.7665	72.613	67.048	66.6264	73.2493	71.3153	69.8685	72.3586	72.0415	67.6068	67.7479	73.924	73.5755	59.4301	77.1549
67	72.9162	3.10669	75.721	70.394	71.4197	76.529	70.935	73.355	73.026	76.538	73.157	78.847	77.2523	71.783	74.758	71.6057	67.0653	71.4	75.169	74.563	71.5007	74.628	81.122	67.349	77.555	73.477	72.7933	75.2543	74.754	77.392	72.2073	73.68	74.7053	74.7597	72.349	74.157	68.825	69.5173	74.118	73.532	72.207	73.688	73.2603	69.039	68.988	74.583	74.9613	61.9013	77.8847
68	73.8526	2.8873	76.6155	70.9157	72.4255	77.252	71.719	73.9426	73.186	77.059	74.8355	79.7384	77.7827	73.2169	75.3048	73.0373	69.9019	71.7076	75.6868	76.4648	72.5846	74.2363	80.9302	69.1611	78.302	73.6293	72.6743	75.5208	75.7393	77.6335	73.4639	75.3435	74.1214	75.2185	73.3905	75.166	70.051	71.9077	74.4938	75.0893	73.8955	74.5354	73.861	70.0535	69.698	74.776	75.8611	63.8854	78.1518
69	74.2941	2.79561	76.9413	70.9649	72.933	77.479	72.036	74.0249	72.89	77.1091	75.9798	80.0996	77.8354	74.1439	75.3637	73.8658	72.0593	71.5669	75.7547	77.8589	73.1433	73.4403	80.2475	70.3969	78.497	73.3278	72.1514	75.2725	76.2047	77.4306	74.2062	76.5079	73.133	75.2263	73.9387	75.676	70.738	73.7648	74.4317	75.9966	74.9776	74.9079	73.8581	70.6579	69.949	74.53	76.2876	65.3593	77.9768
70	74.2642	2.81767	76.7341	70.5743	72.9943	77.228	71.902	73.6326	72.161	76.7054	76.6133	80.0077	77.4505	74.5945	74.9676	74.1191	73.556	71.0044	75.3944	78.7502	73.2053	72.2556	79.1	71.0701	78.153	72.5984	71.254	74.5132	76.1312	76.8097	74.4569	77.2052	71.7664	74.8108	74.0438	75.724	70.911	75.0735	73.9705	76.2647	75.4793	74.8178	73.2792	70.8615	69.7804	73.877	76.2645	66.3109	77.3787
71	73.7922	2.92315	76.0372	69.7775	72.6569	76.517	71.336	72.7959	71.026	75.8635	76.7546	79.5219	76.6709	74.5992	74.1489	73.8326	74.4356	70.0489	74.6321	79.1513	72.8071	70.7031	77.5178	71.2128	77.283	71.4662	70.0052	73.2813	75.5193	75.7955	74.2464	77.4673	70.0464	73.994	73.7503	75.347	70.606	75.8317	73.1432	75.916	75.4321	74.2819	72.1586	70.6756	69.2258	72.853	75.8218	66.7376	76.3758
72	72.9052	3.08743	74.8918	68.6031	71.9547	75.363	70.359	71.5439	69.516	74.5995	76.4225	78.6834	75.5342	74.1855	72.9314	73.0464	74.7426	68.7347	73.4918	79.0801	71.9825	68.8068	75.5347	70.8636	75.91	69.9578	68.4164	71.63	74.4217	74.4091	73.6081	77.3255	67.9981	72.79	73.0884	74.573	69.856	76.0502	72.188	74.9868	74.8727	73.3199	70.5367	70.1089	68.3177	71.488	74.994	66.6442	74.9859
73	71.6193	3.3058	73.3347	67.0726	70.9071	73.788	68.988	69.9041	67.665	72.9284	75.6363	77.5159	74.0709	73.3775	71.3333	71.7935	74.5271	67.0978	71.9977	78.557	70.7645	66.5906	73.1856	70.0633	74.057	68.0966	66.4946	69.6009	72.9077	72.6738	72.5753	76.8085	65.6448	71.2116	72.0783	73.421	68.691	75.7452	71.6322	73.5168	73.8402	71.9556	68.4535	69.1689	67.0875	69.815	73.811	66.042	73.2306
74	69.9502	3.53939	71.3965	65.2079	69.5453	71.812	67.238	67.8966	65.505	70.8712	74.414	76.0309	72.3056	72.1908	69.3633	70.0982	73.8549	65.1759	70.1714	77.6008	69.2072	64.0743	70.5055	68.8506	71.752	65.9009	64.2459	67.2284	71.0318	70.6118	71.1782	75.9408	63.0059	69.2717	70.7293	71.898	67.134	74.9382	68.7182	71.546	72.3717	70.221	65.9458	67.8687	65.5627	67.866	72.2952	64.9491	71.136
75	67.9473	3.78166	69.1008	63.0284	68.286	69.461	65.122	65.5367	63.065	68.4451	72.7686	74.2354	70.2556	70.6364	67.0275	67.9811	72.7571	63.0081	68.033	76.23	67.3401	61.2804	67.5283	67.2565	69.02	63.3883	61.6766	64.5353	68.8341	68.247	69.4432	74.7362	60.1003	66.98	69.0452	70.009	65.2	73.6527	66.6509	69.1145	70.504	68.1486	63.0507	66.2212	63.769	65.667	70.4658	63.3894	68.7258
76	65.6133	4.02792	66.4646	60.5489	67.1296	66.757	62.656	62.8325	60.367	65.6612	70.7055	72.1299	67.9341	68.7235	64.3195	65.4591	71.2506	60.6319	65.5981	74.4593	65.1825	58.2329	64.2868	65.3072	65.892	60.5652	58.7872	61.527	66.3435	65.6005	67.3882	73.2007	56.949	64.3451	67.0245	67.754	62.902	71.8989	64.3127	66.2635	68.2671	65.767	59.79	64.2384	61.7289	63.239	68.3373	61.3739	66.0216
77	62.9379	4.26278	63.4991	57.7788	63.6018	63.722	59.855	59.7888	57.429	62.5239	68.2276	69.7106	65.3543	66.4613	61.2491	62.5431	69.3457	58.0743	62.884	72.2996	62.7413	54.9517	60.8133	63.024	62.401	57.4558	55.6033	58.2185	63.5805	62.69	65.0247	71.3374	53.5711	61.377	64.6615	65.129	60.274	69.7058	61.7098	63.0337	65.6853	63.1001	56.1984	61.9322	59.4571	60.606	65.9191	58.9404	63.0436
78	59.9966	4.46406	60.208	54.723	60.9852	60.37	56.737	56.411	54.259	59.0367	65.3347	66.9653	62.5241	63.859	57.8256	59.24	67.0451	55.349	59.9063	69.7583	60.0142	51.45	57.136	60.4237	58.58	54.0811	52.1413	54.6158	60.5571	59.5297	62.3587	69.1453	49.9804	58.0839	61.9514	62.132	57.34	67.1017	58.8437	59.4563	62.7807	60.1642	52.301	59.3127	56.961	57.791	63.2148	56.1114	59.8097
79	56.7285	4.67018	56.5895	51.3851	58.0288	56.71	53.312	52.7019	50.852	55.2037	62.0264	63.8776	59.4442	60.9255	54.0507	55.556	64.3481	52.4628	56.6687	66.8388	56.9922	47.7345	53.2633	57.5204	54.465	50.4612	48.4187	50.7164	57.2814	56.1283	59.3975	66.6178	46.1848	54.475	58.8888	58.76	54.119	64.1044	55.7026	55.5583	59.5712	56.9674	48.1137	56.3842	54.2407	54.798	60.2267	52.8966	56.3364
80	53.1119	4.8996	52.6376	47.7657	54.7125	52.744	49.591	48.6658	47.193	51.0323	58.3069	60.4298	56.1104	57.6681	49.928	51.4997	61.251	49.4106	53.1618	63.5402	53.66	43.8088	49.2359	54.3259	50.089	46.6123	44.4547	46.5217	53.757	52.4834	56.1484	63.743	42.1841	50.5581	55.4709	55.015	50.621	60.723	52.2663	51.3671	56.0678	53.5103	43.6474	53.1465	51.2864	51.618	56.9554	49.2938	52.6396
81	49.2546	5.08782	48.3477	43.8662	51.0132	48.474	45.585	44.3081	43.262	46.5387	54.1895	56.6075	52.5166	54.0992	45.467	47.0892	57.7501	46.1759	49.3708	59.8575	50.0013	39.6851	45.0772	50.8535	45.482	42.5501	40.2747	42.0381	49.9821	48.5804	52.6013	60.5063	37.9646	46.3427	51.7056	50.901	46.843	56.9605	48.5141	46.9105	52.2696	52.099	38.9174	49.5958	48.0834	48.231	53.394	45.2905	48.737
82	45.0641	5.24082	43.7211	39.6926	46.9126	43.906	41.303	39.6468	39.045	41.7555	49.6973	52.4077	48.6519	50.2401	40.6885	42.3557	53.844	42.7429	45.2814	55.7833	46.0043	35.3868	40.8167	47.1245	40.672	38.2942	35.9196	37.3038	45.9585	44.3984	48.7613	56.8922	33.5377	41.8478	47.6115	46.427	42.773	52.8181	44.4325	42.2118	48.1726	47.1506	33.9626	45.7315	44.6217	44.619	49.5254	40.8745	44.6532
83	40.5856	5.36026	38.7741	35.2609	42.4057	39.065	36.761	34.7253	34.541	36.7469	44.8708	47.8433	44.5105	46.1281	35.6394	37.3516	49.5375	39.1041	40.8906	51.3088	41.6643	30.9496	36.5031	43.1763	35.69	33.8702	31.4548	32.4043	41.7141	39.9249	44.6232	52.8902	28.9411	37.1085	43.2369	41.622	38.413	48.2945	40.0228	37.2931	43.7782	41.5037	28.8594	41.5664	40.9096	40.769	45.3297	36.0457	40.4284
84	35.8748	5.43175	33.5473	30.6136	37.508	33.996	31.996	29.6179	29.79	31.6082	39.7842	42.9473	40.1024	41.8155	30.4017	32.1485	44.8457	35.277	36.2235	46.434	36.9878	26.4414	32.209	39.0498	30.588	29.3248	26.9745	27.4685	37.3225	35.1719	40.1825	48.4907	24.2564	32.191	38.6818	36.536	33.793	43.3961	35.3179	32.1871	39.0992	36.949	23.7202	37.1413	36.9774	36.674	40.7926	30.8398	36.1239
85	30.9874	5.43626	28.108	25.8404	32.2772	28.763	27.07	24.4283	24.874	26.4532	34.5645	37.795	35.4759	37.3864	25.0847	26.8395	39.8093	31.3185	31.3454	41.1728	32.0116	21.9778	28.0265	34.8059	25.446	24.7297	22.5939	22.648	32.9046	30.1945	35.453	43.7327	19.5911	27.2077	34.0974	31.253	28.98	38.1558	30.3997	26.949	34.1938	32.1632	18.6767	32.534	32.8896	32.348	35.9255	25.3454	31.821
86	26.0283	5.37417	22.5535	21.0805	26.8344	23.442	22.075	19.2711	19.92	21.3957	29.3925	32.5166	30.7374	32.9615	19.8222	21.5205	34.5132	27.3277	26.3674	35.5679	26.8235	17.7007	24.0564	30.5474	20.355	20.1876	18.4304	18.0974	28.6185	25.0943	30.4852	38.7164	15.0618	22.303	29.6592	25.877	24.067	32.6572	25.3994	21.6634	29.1747	27.2394	13.8663	27.8641	28.7504	27.852	30.7881	19.6858	27.6095
87	21.1309	5.2732	17.0071	16.5017	21.3751	18.124	17.117	14.2498	15.07	16.5299	24.4785	27.2857	26.0396	28.6777	14.7591	16.2545	29.1347	23.4347	21.441	29.7113	21.5905	13.753	20.3965	26.406	15.424	15.8315	14.5947	13.9506	24.6253	20.0027	25.3922	33.5841	10.7944	17.6249	25.5338	20.529	19.165	27.044	20.4798	16.4407	24.1784	22.3237	9.41918	23.2828	24.6862	23.291	25.503	14.007	23.5818
88	16.4427	5.18557	11.6028	12.273	16.1289	12.915	12.306	9.45482	10.464	11.9315	20.0242	22.2861	21.551	24.6587	10.0377	11.098	23.9201	19.772	16.7392	23.745	16.5297	10.2597	17.1287	22.5135	10.763	11.8194	11.1879	10.2984	21.0521	15.0571	20.3299	28.5109	6.9157	13.3093	21.8584	15.341	14.389	21.5082	15.8074	11.412	19.3416	17.5878	5.4547	18.9485	20.8394	18.793	20.257	8.49312	19.8198
89	12.1133	5.16656	6.51167	8.55067	11.3183	7.954	7.754	4.98933	6.227	7.65244	16.182	17.6763	17.4302	21.0023	5.80367	6.16722	19.1141	16.4493	12.4297	17.8357	11.8651	7.30233	14.306	18.992	6.446	8.31644	8.30122	7.18356	17.9721	10.389	15.4742	23.6767	3.54667	9.47256	18.7359	10.45	9.872	16.2722	11.529	6.74367	14.7917	13.1946	2.08978	15.0043	17.3457	14.475	15.2904	3.40444	16.3793
90	8.30613	5.22787	1.9867	5.46927	7.14758	3.444	3.606	1.01612	2.476	3.74646	13.0354	13.5765	13.8122	17.7873	2.22144	1.68953	14.9212	13.553	8.65124	12.1608	7.79369	4.92309	12.016	15.946	2.597	5.46422	6.01521	4.62224	15.4071	6.129	11.0113	19.2519	0.803192	6.21348	16.2313	6.024	5.783	11.5746	7.77133	2.63997	10.6593	9.28054	0.357	11.5565	14.324	10.444	10.8681	-0.89604	13.3247
91	5.16629	5.36651	-1.65391	3.13891	3.79455	-0.341	0.074	-2.22927	-0.634	0.339091	10.6109	10.0726	10.7987	15.0772	-0.527364	-2.01209	11.4826	11.1459	5.50882	6.92482	4.47555	3.15555	10.2292	13.4569	-0.564	3.35245	4.389	2.63691	13.3575	2.42109	7.125	15.4012	-1.20927	3.62245	14.3817	2.283	2.352	7.63655	4.64018	-0.684	7.08445	5.95873	-0.922273	8.65791	11.8765	6.813	7.23455	-4.00609	10.7454
92	2.83352	5.52929	-4.12406	1.64315	1.40075	-3.11	-2.587	-4.49982	-2.918	-2.36025	8.90809	7.24655	8.45746	12.933	-2.28754	-4.6084	8.86901	9.27503	3.09015	2.37245	2.0387	2.02194	8.94991	11.5755	-2.79	2.00731	3.45017	1.27093	11.8363	-0.561212	3.98319	12.2672	-2.42305	1.78997	13.1997	-0.513	-0.176	4.62394	2.22767	-3.04182	4.20673	3.32725	-3.25118	6.33603	10.0734	3.719	4.57621	-5.64114	8.72592
93	1.42776	5.5678	-5.27685	1.01742	0.0455758	-4.666	-4.176	-5.63903	-4.241	-4.14336	7.90967	5.19164	6.81787	11.4175	-3.0028	-5.89063	7.08802	7.98558	1.46988	-1.21676	0.560818	1.50945	8.166	10.3191	-3.934	1.40057	3.19388	0.565778	10.8613	-2.6433	1.72356	9.9463	-2.84047	0.78402	12.6695	-2.155	-1.638	2.62962	0.615364	-4.32133	2.15173	1.47556	-3.24287	4.62033	8.93452	1.306	2.98699	-5.78117	7.3154
94	0.967867	5.49389	-5.15727	1.23155	-0.285455	-5.003	-4.61	-5.65982	-4.59	-4.90179	7.58236	3.99027	5.87939	10.582	-2.76455	-5.84242	6.10179	7.32418	0.688909	-3.58264	0.0438485	1.57027	7.85418	9.67618	-4.007	1.46942	3.58442	0.516121	10.4252	-3.72718	0.411697	8.46718	-2.53797	0.606909	12.7462	-2.578	-2.036	1.65003	-0.154182	-4.52382	0.980818	0.453879	-2.37233	3.54	8.41227	-0.328	2.46924	-4.67424	6.54439
95	1.38047	5.33316	-3.96267	2.19339	0.29897	-4.305	-3.944	-4.74915	-4.09	-4.6553	7.87467	3.64185	5.60572	10.4892	-1.78783	-4.67562	5.84365	7.30297	0.694212	-4.58118	0.408919	2.15506	7.99282	9.60858	-3.146	2.13149	4.57831	1.0637	10.5016	-3.86527	0.000161616	7.80136	-1.64365	1.1766	13.4042	-1.909	-1.517	1.57557	-0.124242	-3.7673	0.641333	0.243515	-0.778646	3.11491	8.4233	-1.171	2.94102	-2.67742	6.46146
96	2.54195	5.16528	-1.95597	3.80394	1.64192	-2.854	-2.357	-3.19376	-2.934	-3.51919	8.7037	4.0347	5.92506	11.2431	-0.319859	-2.76774	6.25135	7.89424	1.35009	-4.26327	1.5048	3.251	8.55827	10.0713	-1.543	3.30483	6.16453	2.15576	11.0785	-3.22576	0.355596	7.91833	-0.307162	2.36569	14.7031	-0.423	-0.252	2.24288	0.578424	-2.26452	0.999818	0.819364	1.35199	3.34406	8.94194	-1.281	4.2252	-0.0609495	7.18407
97	4.33784	5.09659	0.617545	6.02418	3.6337	-0.917	-0.095	-1.248	-1.286	-1.6703	9.99273	5.043	6.771	12.937	1.46188	-0.482	7.31964	9.08127	2.56564	-2.88764	3.14664	4.894	9.511	11.0566	0.602	4.9593	8.36442	3.80327	12.1858	-1.99236	1.32739	8.83082	1.3613	4.06373	16.7649	1.589	1.714	3.5103	1.842	-0.289364	1.941	2.21339	3.81624	4.232	10.0812	-0.755	6.069	3.07745	8.83124
98	6.692	5.19974	3.59115	8.87085	6.26213	1.347	2.627	0.942545	0.802	0.667949	11.7531	6.63633	8.13344	15.5654	3.51878	1.95615	9.09915	10.8932	4.35424	-0.829303	5.20029	7.14009	10.7843	12.6256	3.091	7.15375	11.1899	6.07269	13.8824	-0.268545	2.8144	10.5768	3.35435	6.2548	19.6306	3.944	4.445	5.31795	3.64709	1.8713	3.44645	4.51475	6.45611	5.836	12.0234	0.35	8.23454	6.76661	11.3892
99	9.55517	5.46858	6.90594	12.3241	9.54577	3.905	5.672	3.36136	3.39	3.2531	14.0573	8.85567	10.0715	18.9558	5.93525	4.51241	11.6167	13.3623	6.81382	1.59027	7.64254	10.0074	12.2836	14.8733	5.713	9.96695	14.5914	9.00432	16.1967	1.94864	4.82121	13.148	5.78766	8.99449	23.1557	6.595	7.947	7.70654	6.02509	4.01836	5.58764	7.76687	9.20536	8.24188	14.8171	2.073	10.5824	11.0221	14.7016
100	12.8621	5.81644	10.578	16.264	13.435	6.804	8.974	6.093	6.552	5.894	16.922	11.739	12.639	22.774	8.815	7.344	14.815	16.45	10.008	4.217	10.546	13.423	13.9	17.801	8.319	13.362	18.401	12.527	19.056	4.721	7.423	16.416	8.808	12.277	27.038	9.592	12.063	10.732	8.983	6.11	8.428	11.835	12.064	11.471	18.272	4.524	13.076	15.714	18.513
all values Left	mean	std	steps
1	23.9332	6.65044	18.598	24.201	29.544	24.187	17.762	24.404	27.925	28.338	16.968	28.858	29.173	29.557	19.824	27.843	20.74	34.12	43.08	20.997	20.127	22.077	24.837	20.729	18.216	34.579	46.915	25.413	24.333	31.062	21.958	31.494	34.721	34.392	29.711	28.119	26.604	41.596	33.842	31.484	21.63	23.339	35.208	27.662	21.215	27.764	32.645	16.498	20.234
2	27.1132	7.26045	21.4358	27.6599	33.1389	27.512	19.5828	27.5658	31.6149	31.9799	18.7842	32.2101	32.2502	33.6526	22.8977	32.114	22.3572	38.5663	47.3376	23.6915	22.778	25.1554	28.3922	23.1995	20.8967	38.4852	51.853	28.5082	27.6558	35.0425	25.58	34.4033	38.7129	38.7113	33.596	31.7005	29.0471	46.315	38.4384	35.1417	24.3024	26.5312	39.3623	31.3725	24.7171	31.9839	37.016	18.8982	22.2705
3	30.6287	7.84159	24.7235	31.6571	37.0351	31.182	21.7291	31.2071	35.5255	36.0432	20.9255	35.6447	35.8408	38.0322	26.4782	36.7	24.1694	43.2583	51.6353	26.7015	25.792	28.6703	32.3039	26.0237	23.9344	42.5551	56.7	31.9095	31.2905	39.4051	29.556	37.8123	42.8942	43.2067	37.84	35.5445	31.7555	50.9522	43.2498	39.0516	27.3619	30.0617	43.7883	35.6349	28.5601	36.5733	41.659	21.7555	24.6335
4	34.4236	8.3625	28.4162	36.1004	41.1236	35.14	24.1982	35.2692	39.5939	40.4549	23.4209	39.0495	39.9048	42.6272	30.5191	41.513	26.1913	48.0503	55.8203	30.1143	29.132	32.5455	36.5052	29.1291	27.284	46.713	61.321	35.5784	35.1769	44.0633	33.805	41.6822	47.1567	47.7418	42.354	39.6143	34.6358	55.3684	48.1365	43.132	30.789	33.9285	48.3542	40.3358	32.7294	41.3875	46.4142	25.0844	27.343
5	38.4305	8.79108	32.4473	40.8745	45.2762	39.311	26.9951	39.6681	43.7434	45.1	26.2925	42.3646	44.3498	47.3333	34.9675	46.434	28.4463	52.7757	59.7632	33.9883	32.758	36.7145	40.9312	32.448	30.8921	50.8612	65.612	39.4524	39.261	48.8968	38.244	45.9004	51.379	52.1622	47.014	43.8681	37.6318	59.4692	52.9482	47.2885	34.5522	38.1008	52.8901	45.2964	37.1798	46.2476	51.1115	28.8775	30.4175
6	42.5712	9.09492	36.7361	45.8383	49.375	43.606	30.1445	44.287	47.8806	49.8136	29.5519	45.5923	49.0192	52.0093	39.7495	51.319	30.9716	57.2761	63.3597	38.2953	36.618	41.1152	45.5101	35.9372	34.6962	54.8906	69.488	43.4481	43.4858	53.7448	42.786	50.3002	55.4405	56.3323	51.669	48.2378	40.7315	63.1891	57.5466	51.4055	38.6082	42.4951	57.2267	50.297	41.8188	50.9589	55.6004	33.0874	33.8528
7	46.7567	9.24493	41.1903	50.8196	53.3174	47.912	33.6735	48.9872	51.9004	54.4113	33.1871	48.7741	53.7125	56.4965	44.752	56.026	33.8088	61.4184	66.5263	42.918	40.65	45.6707	50.1406	39.5862	38.6342	58.6994	72.879	47.4667	47.7864	58.4272	47.341	54.6875	59.239	60.1418	56.17	52.6112	43.9272	66.4801	61.821	55.377	42.8837	46.9775	61.2302	55.1154	46.5099	55.3511	59.762	37.6208	37.62
8	50.8901	9.22042	45.7079	55.6434	57.0141	52.101	37.5832	53.6181	55.7033	58.726	37.1647	51.9382	58.2302	60.6611	49.8236	60.431	36.9895	65.0993	69.2079	47.6803	44.77	50.2661	54.7001	43.3989	42.6475	62.2041	75.728	51.3992	52.0783	62.7886	51.815	58.8832	62.6895	63.5042	60.385	56.8489	47.2011	69.3063	65.6811	59.1168	47.2811	51.3962	64.799	59.572	51.0975	59.3102	63.5078	42.3312	41.6519
9	54.8724	9.01246	50.1693	60.159	60.3952	56.054	41.8163	58.0455	59.2125	62.6245	41.4172	55.0759	62.4142	64.41	54.7964	64.431	40.5163	68.2478	71.3759	52.389	48.871	54.7554	59.0639	47.3516	46.6721	65.3381	77.996	55.1458	56.265	66.7141	56.1	62.7356	65.7239	66.3615	64.203	60.8223	50.5157	71.6435	69.0504	62.5586	51.6875	55.6158	67.8622	63.5419	55.4376	62.7686	66.7768	47.0418	45.8547
10	58.6111	8.62515	54.4458	64.2506	63.4094	59.667	46.2473	62.1589	62.3654	66.0095	45.8397	58.1536	66.1553	67.6787	59.5249	67.951	44.3495	70.8248	73.0213	56.8721	52.838	58.9979	63.1265	51.3682	50.6398	68.0482	79.659	58.6235	60.2518	70.1235	60.098	66.1307	68.2913	68.6835	67.534	64.4295	53.8175	73.4779	71.872	65.6415	55.9845	59.5242	70.3751	66.9498	59.4169	65.6971	69.5331	51.5802	50.1131
11	62.0256	8.07629	58.4231	67.8308	66.0182	62.853	50.7063	65.867	65.1095	68.8198	50.2945	61.118	69.3824	70.4357	63.9051	70.946	48.3953	72.8139	74.1419	60.9867	56.569	62.8755	66.804	55.3262	54.4749	70.2983	80.706	61.7633	63.9554	72.9679	63.737	68.9975	70.3603	70.4655	70.312	67.5961	57.0285	74.8048	74.1218	68.3112	60.0632	63.0356	72.321	69.7543	62.9575	68.0881	71.7625	55.8035	54.3099
12	65.0502	7.39627	62.0079	70.8403	68.199	65.547	55.0192	69.1016	67.4082	71.023	54.6293	63.9003	72.056	72.6741	67.8591	73.4	52.5209	74.2214	74.7423	64.6234	59.981	66.3019	70.0359	59.0904	58.1036	72.0724	81.122	64.5063	67.305	75.224	66.956	71.3028	71.9181	71.7237	72.5	70.2812	60.0669	75.6309	75.7993	70.5237	63.8247	66.085	73.7033	71.9529	66.012	69.9528	73.4708	59.6003	58.337
13	67.6286	6.62874	64.475	73.2456	69.9412	67.711	59.0343	71.8213	69.2413	72.6117	58.7018	66.4243	74.1613	74.4025	71.3171	75.31	56.5722	75.0698	74.837	67.7142	63.01	69.2253	72.7903	62.5382	61.4584	73.3718	80.911	66.806	70.2373	76.8848	69.698	73.0419	72.9667	72.4878	74.094	72.4699	62.857	75.9756	76.916	72.2488	67.1853	68.6327	74.5415	73.568	68.5576	71.3107	74.6768	62.8939	62.0986
14	69.7281	5.8244	65.7422	75.0369	71.2459	69.327	62.6323	74.0041	70.6023	73.5937	62.3922	68.621	75.7014	75.6409	74.2239	76.683	60.4028	75.3911	74.4472	70.2254	65.609	71.6178	75.0515	65.5724	64.4863	74.2056	80.1	68.6306	72.7015	77.9474	71.914	74.233	73.5211	72.7935	75.105	74.1591	65.3367	75.8654	77.4901	73.473	70.0855	70.6594	74.8611	74.635	70.5921	72.1867	75.4081	65.6365	65.5136
15	71.3676	5.0177	69.7571	76.221	72.1168	70.394	65.7263	75.6447	71.4973	73.9898	65.6087	70.4314	76.6896	76.4105	76.5505	77.537	63.8877	75.2197	73.5968	72.1537	67.751	73.4648	76.8136	68.1277	67.1511	74.5856	78.725	69.9641	74.6635	78.4123	73.579	74.9117	73.6025	72.6743	75.553	75.3512	67.4573	75.3269	77.546	74.2018	72.4939	72.1629	74.6897	75.1918	72.1325	72.6058	75.6968	67.8019	68.5113
16	72.4934	4.29911	71.2415	76.8147	72.5626	70.932	68.268	76.7481	71.9399	73.8308	68.2861	71.805	77.1424	76.7284	78.2825	77.9	66.9343	74.5918	72.3104	73.5168	69.43	74.7617	78.0785	70.1705	69.4195	74.5269	76.828	70.8097	76.0994	78.2885	74.676	75.1271	73.2342	72.1599	75.443	76.0576	69.1843	74.3879	77.1134	74.4567	74.4045	73.1537	74.0584	75.2736	73.2066	72.5908	75.5755	69.3823	71.041
17	73.1307	3.73511	72.1629	76.8476	72.5936	70.967	70.2414	77.3254	71.9453	73.1532	70.3864	72.703	77.0819	76.6107	79.4159	77.806	69.4878	73.5368	70.6115	74.351	70.644	75.5142	78.8529	71.6896	71.2629	74.0427	74.457	71.1874	76.9964	77.5906	75.203	74.9295	72.442	71.279	74.768	76.2665	70.4995	73.0743	76.2229	74.2665	75.8296	73.6475	72.9977	74.9107	73.8508	72.1606	75.0734	70.3841	73.0674
18	73.2941	3.40871	72.5274	76.361	72.2248	70.535	71.6617	77.3928	71.5304	71.9926	71.8952	73.1084	76.5139	76.074	79.9853	77.296	71.5215	72.0768	68.5215	74.6993	71.4	75.7408	79.1499	72.6895	72.6644	73.1476	71.66	71.1255	77.3555	76.3399	75.168	74.3627	71.2514	70.0539	73.567	75.9583	71.3944	71.4094	74.9021	73.6628	76.7935	73.6621	71.5364	74.1281	74.0912	71.3312	74.2123	70.8271	74.5695
19	73.0046	3.37752	72.3469	75.3985	71.4763	69.673	72.5618	76.9695	70.7143	70.3827	72.8158	73.0245	75.4575	75.1345	80.0623	76.412	73.0357	70.2249	66.059	74.6094	71.711	75.4671	78.9878	73.1847	73.6153	71.8585	68.485	70.6553	77.1887	74.5624	74.586	73.4636	69.6885	68.496	71.903	75.1577	71.8703	69.4053	73.1775	72.6771	77.3255	73.2174	69.7021	72.9407	73.9717	70.1124	73.0056	70.7446	75.5413
20	72.2881	3.6278	71.6346	74.0002	70.3739	68.412	72.9891	76.0741	69.5142	68.3512	73.1667	72.4703	73.9446	73.8063	79.7154	75.188	74.0467	67.9887	63.2391	74.1176	71.598	74.7239	78.3859	73.2038	74.1156	70.1974	64.977	69.81	76.5154	72.2875	73.479	72.2634	67.7756	66.6121	69.824	73.9283	71.9351	67.0758	71.0765	71.3383	77.4553	72.3318	67.5226	71.3623	73.5314	68.5128	71.4591	70.1742	75.9881
21	71.1697	4.08712	70.4045	72.2006	68.9482	66.775	72.9894	74.7266	67.9451	65.9178	72.9764	71.4731	71.9937	72.0973	78.9944	73.652	74.5789	65.3742	60.0705	73.2523	71.085	73.5413	77.3626	72.7781	74.1735	68.1864	61.181	68.6181	75.3605	69.5443	71.874	70.7831	65.5311	64.4045	67.37	72.328	71.5999	64.4391	68.627	69.6718	77.2109	71.0212	65.0224	69.4065	72.79	66.538	69.5762	69.1499	75.924
22	69.6577	4.68791	68.6713	70.0271	67.2318	64.786	72.5987	72.9497	66.0197	63.0943	72.2712	70.0651	69.6295	70.0115	77.9306	71.826	74.6515	62.3847	56.5577	72.0305	70.198	71.9493	75.9353	71.9376	73.8043	65.8409	57.136	67.1037	73.7499	66.3659	69.795	69.0384	62.9722	61.8691	64.567	70.4018	70.8749	61.5092	65.8553	67.6955	76.6185	69.3019	62.2225	67.0842	71.7586	64.1858	67.3563	67.7002	75.3668
23	67.7864	5.35922	66.4472	67.5001	65.2574	62.466	71.8679	70.7671	63.752	59.887	71.071	68.282	66.8673	67.5506	76.5394	69.725	74.3093	59.0242	52.7043	70.4634	68.968	69.9746	74.1176	70.736	73.0274	63.195	52.876	65.2871	71.7082	62.7889	67.263	67.0368	60.1149	59.0306	61.432	68.1822	69.7691	58.314	62.7833	65.4207	75.6983	67.19	59.1448	64.4041	70.4423	61.4553	64.796	65.8447	74.3383
24	65.5603	6.06919	63.7407	64.6341	63.0533	59.83	70.8201	68.2046	61.1565	56.3021	69.3931	66.1595	63.7157	64.7139	74.8304	67.361	73.5766	55.2964	48.5185	68.5558	67.428	67.642	71.9196	69.2072	71.8621	60.2748	48.427	63.185	69.2611	58.8502	64.303	64.7825	56.9758	55.9059	57.974	65.6932	68.2908	54.8561	59.4284	62.8538	74.461	64.7024	55.8122	61.377	68.8434	58.3444	61.8936	63.5984	72.8603
25	63.0117	6.80625	60.5588	61.4358	60.6366	56.887	69.4694	65.2855	58.2488	52.3432	67.2538	63.7305	60.178	61.5015	72.8056	64.747	72.4704	51.204	44.0221	66.3089	65.612	64.9705	69.348	67.3794	70.3302	57.1042	43.821	60.8108	66.4357	54.5897	60.94	62.2733	53.5728	52.508	54.196	62.9518	66.4471	51.1325	55.8015	60.0015	72.9116	61.8605	52.2436	58.0116	66.9596	54.8531	58.6465	60.9907	70.9525
26	60.1518	7.55767	56.9123	57.9025	58.0145	53.641	68.286	62.0291	55.0418	48.0155	64.672	61.0211	56.2589	57.9184	70.4611	61.889	71.001	46.7548	39.2681	63.7208	63.556	61.9791	66.4055	65.2711	68.4575	53.7012	39.1	58.1757	63.262	50.0425	57.204	59.5077	49.9234	48.8534	50.095	59.9668	64.2443	47.1436	51.899	56.8705	71.0522	58.6882	48.4516	54.3177	64.7865	50.9831	55.0528	58.0513	68.6356
27	56.9992	8.31006	52.8138	54.0224	55.1853	50.096	67.0911	58.4476	51.5455	43.3255	61.6675	58.0522	51.9654	53.9768	67.7796	58.786	69.1782	41.9668	34.3611	60.7885	61.296	58.6806	63.0905	62.8893	66.2728	50.0765	34.339	55.2897	59.7684	45.2391	53.132	56.4869	46.0395	44.9604	45.673	56.7456	61.6961	42.8991	47.7022	53.4626	68.8816	55.2065	44.4408	50.3034	62.3203	46.746	51.1088	54.8022	65.9301
28	53.5583	9.02638	48.2815	49.7984	52.1372	46.251	63.6253	54.5467	47.7701	38.2987	58.2567	54.8354	47.3134	49.6973	64.7539	55.433	67.0104	36.8803	29.4586	57.5092	58.861	55.0813	59.3983	60.232	63.8025	46.2337	29.653	52.1625	55.9777	40.2191	48.761	53.2164	41.945	40.8527	40.938	53.2903	58.8218	38.4224	43.1855	49.7764	66.3925	51.4345	40.209	45.9796	59.5572	42.1723	46.8337	51.257	62.8497
29	49.8163	9.72367	43.3455	45.2293	48.8551	42.109	61.0644	50.3286	43.7251	32.9947	54.4557	51.3682	42.3359	45.1151	61.3653	51.824	64.5067	31.5716	24.7598	53.882	56.265	51.1642	55.3206	57.2911	61.0662	42.1804	25.18	48.8089	51.8927	35.02	44.131	49.7059	37.6599	36.5676	35.941	49.5986	55.6459	33.7651	38.3382	45.8052	63.5739	47.3905	35.7557	41.3677	56.4938	37.3201	42.253	47.4154	59.4007
30	45.796	10.3354	38.0623	40.3253	45.3222	37.679	58.1762	45.7978	39.422	27.5135	50.2797	47.6365	37.1002	40.293	57.5977	47.947	61.676	26.151	20.4922	49.9112	53.517	46.9105	50.8499	54.0525	58.0722	37.9348	21.06	45.2535	47.4985	29.705	39.281	45.971	33.2112	32.164	30.792	45.6734	52.1907	29.0148	33.1853	41.5424	60.4118	43.0963	31.1007	36.5081	53.1337	32.2787	37.4094	43.2663	55.5856
31	41.544	10.8427	32.524	35.1207	41.5219	32.985	54.9418	40.9721	34.8839	21.9905	45.7509	43.6194	31.7114	35.3361	53.4436	43.798	58.5258	20.7553	16.858	45.609	50.618	42.3079	45.9868	50.5005	54.8193	33.527	17.411	41.5298	42.7846	24.3661	34.264	42.0368	28.6497	27.7282	25.651	41.5431	48.4762	24.2872	27.8149	36.9933	56.8922	38.5865	26.3052	31.4778	49.4883	27.1627	32.3736	38.8094	51.4041
32	37.1375	11.2666	26.8522	29.6772	37.4564	28.094	51.3394	35.8905	30.155	16.5608	40.9139	39.3006	26.2985	30.3951	48.9136	39.39	55.0665	15.5387	13.9682	41.0062	47.553	37.3733	40.7467	46.6231	51.3064	29.0106	14.306	37.6764	37.7655	19.1098	29.142	37.9466	24.0514	23.368	20.696	37.2786	44.5313	19.7033	22.3687	32.187	53.0055	33.9144	21.4738	26.402	45.5796	22.0975	27.2346	34.073	46.8559
33	32.5238	11.4533	21.199	24.0859	33.1651	23.136	47.3509	30.6131	25.3041	11.3382	35.854	34.6775	20.9924	25.6487	44.0355	34.777	51.3166	10.6547	11.8345	36.1666	44.307	32.1733	35.1739	42.4153	47.5369	24.4728	11.787	33.7483	32.5011	14.0587	24.016	33.7695	19.5245	19.1978	16.102	32.992	40.4036	15.3652	17.0133	27.2097	48.7517	29.1703	16.7319	21.4352	41.4607	17.1899	22.0956	29.1258	41.9519
34	27.8783	11.5009	15.7413	18.4687	28.738	18.291	42.9703	25.2157	20.4223	6.427	30.702	29.79	15.901	21.276	38.8753	30.072	47.3087	6.257	10.441	31.2093	40.866	26.8353	29.362	37.8813	43.529	20.0353	9.883	29.8303	27.1113	9.324	19.062	29.6043	15.207	15.3263	12.006	28.828	36.1557	11.3467	11.909	22.198	44.161	24.476	12.214	16.7323	37.224	12.5043	17.0703	24.067	36.7343
35	23.2774	11.3725	10.6619	12.9619	24.3145	13.749	38.2108	19.7892	15.6105	2.00421	25.6169	24.7239	11.1296	17.4229	33.5564	25.43	43.0925	2.51744	9.78636	26.3043	37.232	21.5417	23.4517	33.0514	39.3321	15.8434	8.6	26.0274	21.762	5.00748	14.503	25.5617	11.2606	11.8534	8.484	24.9343	31.8567	7.69309	7.227	17.3209	39.3033	19.9727	8.06134	12.4335	33.0099	8.08315	12.2779	19.0203	31.2968
36	18.8438	11.0833	6.13671	7.72732	20.0624	9.69	33.122	14.4409	10.9726	-1.66906	20.7629	19.6261	6.72224	14.1813	28.2507	21.016	38.7369	-0.370182	9.79891	21.6468	33.437	16.5056	17.6055	28.0009	35.0417	12.0396	7.918	22.4439	16.6399	1.2879	10.562	21.7428	7.84949	8.86907	5.558	21.4288	27.5868	4.44304	3.12258	12.7538	34.3155	15.7738	4.41097	8.65777	28.9654	4.03428	7.85699	14.1152	25.7883
37	14.7349	10.6255	2.33582	3.00245	16.1463	6.272	27.812	9.307	6.62273	-4.28118	16.3055	14.6513	2.75582	11.5891	23.1486	16.982	34.3413	-2.23355	10.3998	17.4203	29.553	11.9328	11.9966	22.8664	30.7895	8.73991	7.801	19.1767	11.9416	-1.57582	7.424	18.2429	5.108	6.45455	3.242	18.3826	23.4423	1.673	-0.200455	8.675	29.3576	11.9829	1.39236	5.50755	25.2148	0.588727	3.98345	9.50027	20.3977
38	11.0786	10.0953	-0.574404	-0.896535	12.7057	3.623	22.4461	4.58289	2.71408	-5.6193	12.3977	9.95042	-0.595242	9.65203	18.4194	13.456	30.034	-3.00368	11.467	13.7699	25.688	7.98893	6.82498	17.8315	26.7201	6.01264	8.223	16.31	7.84796	-3.35622	5.186	15.1559	3.11502	4.67522	1.578	15.8202	19.5298	-0.48498	-2.52403	5.25124	24.5977	8.68958	-0.872707	3.07942	21.8584	-1.96053	0.870879	5.36712	15.3403
39	7.94978	9.47558	-2.46766	-3.66028	9.84231	1.848	17.2259	0.538343	-0.544212	-5.68485	9.14485	5.65867	-3.08373	8.36189	14.1927	10.533	25.9435	-2.77361	12.8427	10.7907	21.97	4.79894	2.32973	13.1082	22.9839	3.89108	9.145	13.9111	4.49029	-3.97308	3.862	12.5711	1.88626	3.56629	0.628	13.7435	15.9684	-1.89247	-3.71882	2.62733	20.1935	5.98036	-2.2934	1.46361	18.9726	-3.4074	-1.27595	1.96897	10.8429
40	5.55598	8.81078	-3.31924	-5.1027	7.61221	1.003	12.3644	-2.52264	-2.92406	-4.70218	6.58818	1.91055	-4.51027	7.69691	10.5619	8.275	22.174	-1.77297	14.3693	8.52506	18.516	2.46748	-1.21676	8.89539	19.7127	2.41012	10.487	12.0264	1.96848	-3.51127	3.403	10.5644	1.38685	3.13327	0.408	12.1615	12.8845	-2.46915	-3.84773	0.904182	16.2993	3.94655	-2.85348	0.71097	16.6067	-3.75276	-2.33445	-0.441818	7.10882
41	3.93097	8.12895	-3.23628	-5.2298	6.02446	1.071	8.07621	-4.36737	-4.25929	-3.01358	4.73309	-1.11848	-4.81445	7.62189	7.6097	6.707	18.8192	-0.264707	15.9811	6.97138	15.416	1.07917	-3.56195	5.37225	16.9705	1.59925	12.122	10.6757	0.34299	-2.15829	3.725	9.19193	1.55017	3.36115	0.854	11.0903	10.4045	-2.1919	-3.11458	0.0874242	13.0541	2.66182	-2.62708	0.793394	14.7907	-3.17751	-2.32121	-1.72242	4.28515
42	3.11829	7.47447	-2.44552	-4.21811	5.05764	1.954	4.55616	-4.94513	-4.49564	-0.908	3.57442	-3.23873	-4.0737	8.0836	5.43036	5.826	15.9527	1.56849	17.7897	6.09563	12.743	0.639061	-4.56627	2.68779	14.7729	1.42309	13.9	9.85786	-0.387697	-0.134667	4.726	8.47829	2.29214	4.20329	1.892	10.5294	8.62429	-1.17586	-1.72797	0.0794848	10.561	2.15618	-1.75096	1.60569	13.5372	-1.91708	-1.39866	-1.91018	2.44984
43	3.07954	6.87528	-1.21612	-2.32942	4.6947	3.534	1.9337	-4.41076	-3.70355	1.46945	3.10218	-4.33618	-2.45855	9.00712	4.11112	5.594	13.6212	3.69533	20.0084	5.84358	10.547	1.02258	-4.27809	0.916636	13.1118	1.79591	15.747	9.55021	-0.290394	2.33676	6.289	8.41836	3.5383	5.62121	3.524	10.4586	7.57755	0.34397	0.212545	0.736091	8.86536	2.38673	-0.393121	3.01821	12.8396	-0.141667	0.186697	-1.172	1.58739
44	3.74543	6.37969	0.245152	0.178465	4.94015	5.761	0.304576	-3.04454	-2.05997	4.12964	3.3187	-4.43848	-0.202485	10.3405	3.66374	5.939	11.8866	6.20807	22.7498	6.16529	8.868	2.08764	-2.94614	0.0846566	11.9489	2.68557	17.707	9.71559	0.502364	5.02439	8.32	9.01683	5.27466	7.63519	5.828	10.8617	7.23998	2.17472	2.72836	1.93179	7.95264	3.26021	1.31993	4.95342	12.6711	2.10809	2.20748	0.343758	1.58377
45	5.03377	6.05597	1.86544	3.11956	5.81656	8.656	-0.318333	-1.13222	0.207444	7.17933	4.25767	-3.70467	2.42433	12.1109	3.98611	6.797	10.8052	9.20178	25.917	7.052	7.748	3.802	-0.932889	0.141222	11.2298	4.11667	19.879	10.3241	1.80544	7.73989	10.803	10.3099	7.56456	10.2626	8.856	11.7536	7.542	4.2	5.873	3.616	7.78767	4.71367	3.37989	7.42656	13.002	4.89978	4.53311	2.62433	2.28167
46	6.87725	5.9647	3.714	6.41564	7.35836	12.201	-0.0160909	1.14118	2.90382	10.6967	5.96464	-2.33473	5.18082	14.3802	4.948	8.161	10.4264	12.6415	29.269	8.53927	7.23	6.25727	1.44682	0.963909	10.9531	6.148	22.329	11.3878	3.44582	10.4381	13.776	12.3268	10.4673	13.4694	12.527	13.1796	8.39791	6.40709	9.59773	5.83018	8.36536	6.75173	5.91618	10.4683	13.8401	8.30509	7.13991	5.71845	3.54973
47	9.2318	6.10755	5.98399	10.0726	9.57557	16.264	1.06795	3.72413	5.90547	14.6183	8.44476	-0.463455	7.94958	17.1499	6.50744	10.091	10.8365	16.3715	32.5279	10.6567	7.316	9.54218	4.03634	2.38136	11.2334	8.81342	25.03	12.9708	5.34114	13.2229	17.254	15.0319	13.9214	17.1178	16.62	15.178	9.75629	8.8806	13.6999	8.63673	9.71624	9.3853	9.08093	14.0129	15.2522	12.2907	10.0721	9.56845	5.33608
48	12.0582	6.39623	8.85861	14.0805	12.4229	20.606	2.80334	6.65759	9.15097	18.736	11.6233	1.89994	10.7574	20.3194	8.70089	12.639	12.1401	20.1831	35.4485	13.3784	7.974	13.5338	6.84235	4.23787	12.2394	12.0641	27.876	15.1472	7.53915	16.2335	21.157	18.2955	17.731	20.9749	20.846	17.7205	11.6101	11.7226	17.8885	12.0249	11.856	12.5595	12.8882	17.8773	17.3236	16.6816	13.3658	13.9475	7.68292
49	15.2862	6.68422	12.3281	18.2926	15.7659	24.93	5.14761	9.98073	12.5876	22.7777	15.3147	4.82727	13.6918	23.7023	11.5683	15.757	14.3745	23.8594	37.8608	16.6021	9.192	17.9046	9.93861	6.46779	14.0758	15.7462	30.723	17.8993	10.1469	19.5313	25.285	21.9039	21.6466	24.7829	24.937	20.6741	13.9668	14.9632	21.8708	15.8563	14.7164	16.135	17.1662	21.8139	20.0624	21.2108	16.9765	18.5282	10.6432
50	18.7627	6.87491	16.1877	22.4523	19.3845	28.96	8.11713	13.6644	16.1304	26.4825	19.2457	8.344	16.8298	27.0723	15.0821	19.255	17.4359	27.1984	39.6809	20.1492	11.003	22.2948	13.3145	9.10733	16.6939	19.6283	33.408	21.0808	13.2204	23.071	29.372	25.6003	25.4335	28.3111	28.69	23.8248	16.7943	18.5356	25.4164	19.8791	18.1135	19.9107	21.6348	25.5794	23.3415	25.5936	20.7686	22.9846	14.1907
51	22.4035	6.73093	20.1379	26.2922	23.0235	32.486	11.6941	17.5822	19.6576	29.6486	23.1172	12.3333	20.2252	30.2037	19.1083	22.858	21.0554	30.0476	40.893	23.7949	13.436	26.404	16.8167	12.2315	19.8861	23.4539	35.772	24.4542	16.712	26.7164	33.162	29.1367	28.8795	31.3832	31.972	26.9415	19.9811	22.2989	28.3852	23.8045	21.7798	23.6615	25.9782	28.9784	26.9225	29.5795	24.5484	27.0584	18.1598
52	25.8981	6.3375	23.8531	29.6135	26.4443	35.381	15.7461	21.5314	23.0268	32.1572	26.6615	16.5531	23.8494	32.9192	23.3968	26.282	24.8617	32.3267	41.5295	27.313	16.45	30.0265	20.2135	15.8364	23.3372	26.9818	35.772	27.7336	20.4521	30.2745	36.447	32.3056	31.8294	33.8893	34.708	29.822	23.346	26.0581	30.7233	27.3741	25.4143	27.1733	29.9105	31.879	30.4825	32.9821	28.0981	30.5953	22.2744
53	29.1366	5.78354	27.0548	32.3278	29.4621	37.59	20.0186	25.2977	26.1238	33.9738	29.674	20.7163	27.5844	35.1061	27.6595	29.279	28.4829	34.0311	41.6541	30.5109	19.896	33.0678	23.3084	19.7723	26.7179	30.0171	39.091	30.6654	24.2185	33.5572	39.096	34.9543	34.2193	35.7845	36.868	32.3135	26.6761	29.59	32.443	30.3952	28.7277	30.2655	33.2346	34.2108	33.7424	35.6997	31.2392	33.5361	26.2431
54	31.907	5.06154	29.5642	34.4221	31.9542	39.119	24.2117	28.6915	28.8646	35.1345	32.0302	24.5732	31.2638	36.7132	31.6148	31.685	31.6203	35.1978	41.3483	33.2482	23.538	35.5017	25.9698	23.7879	29.7524	32.4368	39.979	33.0677	27.7992	36.4057	41.058	36.9971	36.0399	37.0798	38.452	34.3212	29.7609	32.692	33.6032	32.7621	31.4934	32.8053	35.8518	35.9577	36.5085	37.7171	33.8534	35.8867	29.8245
55	34.137	4.32335	31.3224	35.9384	33.8602	40.031	28.0507	31.56	31.1992	35.7225	33.6939	27.9565	34.6858	37.7452	35.034	33.428	34.0792	35.8991	40.6963	35.4425	27.115	37.3483	28.1288	27.6065	32.2482	34.2006	40.356	34.8472	31.0045	38.7205	42.355	38.4163	37.3365	37.8318	39.489	35.8084	32.4183	35.2224	34.2855	34.4539	33.5871	34.7187	37.758	37.1492	38.6759	39.0822	35.8901	37.6872	32.8489
56	35.7987	3.69206	32.371	36.9496	35.1779	40.425	31.3256	33.815	33.1072	35.8373	34.7033	30.7807	37.6673	38.2477	37.7839	34.515	35.7734	36.2179	39.7723	37.0653	30.381	38.6464	29.7667	30.9902	34.1098	35.3426	40.279	35.9787	33.6966	40.4657	43.06	39.249	38.1892	38.1278	40.025	36.7918	34.5243	37.1167	34.5693	35.513	34.9907	35.991	39.0136	37.841	40.2153	39.8829	37.3564	38.9917	35.2372
57	36.8812	3.24781	32.8127	37.5467	35.9491	40.406	33.9167	35.4372	34.596	35.5793	35.1439	33.0295	40.0858	38.2894	39.8319	34.515	36.7039	36.2396	38.6361	38.1306	33.145	39.4426	30.8949	33.7805	35.3208	35.9485	39.83	36.4953	35.8025	41.6486	43.27	39.5722	38.6929	38.0651	40.113	37.3291	36.0296	38.3865	34.5189	36.0208	35.7621	36.6548	39.7128	38.0954	41.1562	40.2266	38.3041	39.86	36.9916
58	37.4609	3.02914	32.7711	37.8145	36.2451	40.074	35.7951	36.4647	35.6884	35.0451	35.1224	34.7405	41.8915	37.9478	41.2192	35.057	36.9312	36.0352	37.3327	38.6834	35.296	39.7809	31.5322	35.9129	35.9295	36.1297	39.095	36.4769	37.3167	42.3081	43.094	39.4838	38.9303	37.7344	39.817	37.4978	36.9528	39.1007	34.1877	36.0725	35.9992	36.7781	39.9652	37.9679	41.5747	40.2165	38.8102	40.3475	38.1649
59	37.5971	3.01593	32.3721	37.8121	36.146	39.515	36.9998	36.977	36.4197	34.3191	34.7444	35.9767	43.0936	37.2981	42.0389	34.667	36.5519	35.6561	35.9025	38.7893	36.793	39.7103	31.7022	37.3978	36.0218	36.0013	38.15	36.0315	38.2745	42.5056	42.633	39.0825	38.9633	37.2093	39.21	37.3762	37.3578	39.3618	33.6232	35.7631	35.8164	36.4486	39.8716	37.5055	41.5731	39.9348	38.9609	40.499	38.8413
60	37.3829	3.13082	31.7309	37.579	35.7269	38.793	37.6159	37.0749	36.8281	33.4699	34.098	36.8081	43.745	36.4107	42.4063	33.994	35.6921	35.1373	34.3835	38.5253	37.659	39.2856	31.4342	38.2964	35.6975	35.6676	37.054	35.942	38.7383	42.3128	41.969	38.4536	38.8328	36.5393	38.364	37.0301	37.3343	39.2865	32.8727	35.176	35.323	35.7578	39.5155	36.7465	41.2584	39.4393	38.8361	40.3511	39.1044
61	36.8772	3.31767	30.9403	37.1408	35.0581	37.96	37.7326	36.8537	36.9561	32.5512	33.2472	37.294	43.9255	35.3442	42.4297	33.122	34.4765	34.496	32.8095	37.9664	37.966	38.5631	30.7847	38.6849	35.0582	35.2242	35.847	34.4679	38.7853	41.8018	41.163	37.6627	38.5622	35.756	37.346	36.5076	36.9772	38.9798	31.9818	34.3811	34.6099	34.7926	38.9588	35.7194	40.722	38.7734	38.498	39.9347	39.0252
62	36.1429	3.50571	30.0655	36.5165	34.1921	37.049	37.4514	36.3987	36.8515	31.5979	32.2337	37.4834	43.7205	34.1479	42.1926	32.11	33.0262	33.744	31.2098	37.178	37.817	37.6028	29.8318	38.6557	34.1892	34.7431	34.56	33.1245	38.5016	41.0351	40.255	36.7565	38.1637	34.8752	36.222	35.8375	36.3718	38.5371	30.991	33.4313	33.7405	33.6253	38.2412	34.4515	40.0249	37.9725	37.9913	39.2835	38.6637
63	35.2475	3.6955	29.1499	35.7192	33.1645	36.085	36.854	35.7782	36.5601	30.6336	31.0839	37.4073	43.2078	32.8609	41.7494	30.996	31.4326	32.8895	29.6031	36.2146	37.319	36.4676	28.6686	38.2939	33.155	34.2581	33.214	31.8252	37.9706	40.0638	39.265	35.7683	37.6436	33.9122	35.042	35.035	35.5864	38.0108	29.9405	32.3697	32.7531	32.3146	37.3865	32.9747	39.1965	37.0646	37.712	38.4377	38.0692
64	34.2163	3.8653	28.2186	34.7626	32.0042	35.077	36.0017	35.0387	36.1176	29.6673	29.8173	37.0895	42.452	31.5189	41.1334	29.803	29.7582	31.9415	28.0049	35.1201	36.557	35.2144	27.3859	37.6642	31.9983	33.7426	31.832	30.4219	37.2598	38.9323	38.208	34.7232	37.0044	32.8805	33.839	34.1105	34.672	37.3888	28.8642	31.233	31.6705	30.9052	36.4082	31.3287	38.242	36.07	36.9947	37.4332	37.2834
65	33.0781	4.00878	27.2795	33.6643	30.7408	34.025	34.9392	34.2063	35.5456	28.6896	28.4492	36.5545	41.5046	30.1528	40.3598	28.55	28.0481	30.9088	26.4239	33.9307	35.588	33.8881	26.0576	36.8178	30.7467	33.1333	30.432	28.9351	36.678	37.6777	37.097	33.643	36.247	31.7959	32.621	33.0759	33.6712	36.6183	27.7808	30.0451	30.5087	29.433	35.3167	29.5621	37.1597	34.9985	35.7426	36.2993	36.3423
66	31.8614	4.12679	26.3275	32.4422	29.4009	32.932	33.7045	33.2918	34.8564	27.6807	26.9934	35.8306	40.4038	28.7855	39.4354	27.254	26.3418	29.7976	24.8638	32.6735	34.445	32.5231	24.7415	35.7982	29.4192	32.3988	29.023	27.3933	36.0831	36.3271	35.943	32.5461	35.3716	30.6695	31.376	31.9425	32.6206	35.6797	26.6911	28.8172	29.2938	27.9288	34.1204	27.7275	35.9483	33.8566	34.8093	35.0499	35.2787
67	30.5721	4.20504	25.3523	31.111	28.006	31.792	32.3367	32.3007	34.0577	26.618	25.469	34.946	39.179	27.425	38.3583	25.931	24.669	28.6183	23.33	31.3673	33.147	31.1383	23.4683	34.6413	28.0273	31.5493	27.613	25.8247	34.421	34.9013	34.753	31.4477	34.3777	29.5057	30.084	30.7203	31.549	34.587	25.592	27.548	28.055	26.418	32.8307	25.8693	34.62	32.65	33.8173	33.699	34.123
68	29.2486	4.26855	24.3526	29.6859	26.5731	30.594	30.8724	31.2388	33.1495	25.4784	23.8991	33.9292	37.8528	26.0689	37.1185	24.595	23.0486	27.3929	21.8301	30.0226	31.706	29.7434	22.2363	33.3713	26.5779	30.6007	26.206	24.2495	33.3082	34.437	33.529	30.3593	33.2675	28.3018	28.733	29.4233	30.4712	33.3589	24.4748	26.2332	26.8159	24.913	31.4595	24.024	33.1893	31.3827	32.7832	32.2645	32.8948
69	27.8708	4.28504	23.3439	28.1872	25.1114	29.334	29.3437	30.1086	32.1254	24.2632	22.3047	32.8096	36.4389	24.7145	35.707	23.252	21.4924	26.1538	20.3743	28.641	30.138	28.3402	21.0256	32.0032	25.0773	29.5644	24.801	22.6834	32.1391	32.2551	32.277	29.2864	32.0501	27.0618	27.321	28.0689	29.3924	32.0166	23.3447	24.8764	25.5912	23.4165	30.0212	22.2216	31.6848	30.0565	31.7197	30.7865	31.6012
70	26.4664	4.27603	22.352	26.6403	23.6312	28.02	27.7715	28.9143	30.9762	22.9875	20.7186	31.6067	34.9365	23.3683	34.131	21.912	20.0069	24.9374	18.974	27.2241	28.469	26.9251	19.82	30.5486	23.5319	28.4522	23.402	21.1425	30.9198	30.3299	31	28.2259	30.7409	25.7992	25.864	26.6771	28.3171	30.584	22.2192	23.488	24.3898	21.9339	28.5392	20.4887	30.1294	28.6788	30.6332	29.3021	30.236
71	25.0495	4.24163	21.4077	25.0748	22.1476	26.665	26.1671	27.668	29.699	21.6776	19.1798	30.3403	33.3468	22.0492	32.4204	20.59	18.5946	23.7785	17.6462	25.7762	26.738	25.5013	18.6139	29.0195	21.9532	27.282	22.016	19.6422	29.6479	28.756	29.709	27.1771	29.3612	24.5321	24.396	25.2697	27.2434	29.0896	21.1152	22.0967	23.2252	20.4707	27.0481	18.856	28.5459	27.2605	29.5205	27.8486	28.7856
72	23.6348	4.18	20.544	23.5251	20.6793	25.295	24.5422	26.3881	28.3021	20.3596	17.7229	29.0299	31.6762	20.783	30.6286	19.307	17.2544	22.7025	16.4039	24.3093	24.993	24.082	17.4186	27.4221	20.3629	26.0787	20.659	18.202	28.3186	27.193	28.42	26.1418	27.9417	23.2781	22.959	23.8724	26.1596	27.5724	20.0557	20.7335	22.1006	19.0424	25.5909	17.355	26.9651	25.813	28.3808	26.4667	27.2449
73	22.2569	4.09776	19.7896	22.0327	19.2514	23.942	22.9139	25.1029	26.8085	19.0675	16.3826	27.6965	29.9359	19.6013	28.8192	18.092	15.9922	21.7205	15.2573	22.8482	23.28	22.6903	16.2607	25.7647	18.7929	24.8689	19.351	16.8439	26.9413	25.6624	27.159	25.1283	26.5177	22.053	21.592	22.5165	25.0601	26.0809	19.0697	19.4327	21.0075	17.677	24.2083	16.0078	25.4143	24.3458	27.2241	25.195	25.6244
74	20.911	3.987	19.1628	20.6326	17.8935	22.642	21.307	23.847	25.2544	17.833	15.188	26.3691	28.1484	18.5351	27.0459	16.976	14.8207	20.8301	14.2069	21.4244	21.644	21.3451	15.1733	24.0651	17.2831	23.6762	18.114	15.589	25.5398	24.1855	25.951	24.1507	25.1246	20.8679	20.331	21.232	23.9487	24.6588	18.1762	18.2248	19.9388	16.4003	22.9326	14.8287	23.9162	22.8663	26.0646	24.0555	23.9523
75	19.6419	3.86255	18.6676	19.3573	16.6343	21.432	19.7544	22.6512	23.6814	16.6773	14.1625	25.0819	26.3467	17.6061	25.3494	15.988	13.751	20.02	13.252	20.0695	20.13	20.0614	14.1891	22.3428	15.8761	22.5191	16.973	14.455	24.1439	22.7776	24.831	23.2222	23.7879	19.7299	19.21	20.0449	22.836	23.3347	17.3845	17.1385	18.8936	15.228	21.7859	13.8321	22.4917	21.3827	24.9183	23.0532	22.2733
76	18.4792	3.72977	18.2968	18.2335	15.4965	20.344	19.371	21.5381	22.1321	15.6096	13.3145	23.8611	24.5643	16.8258	23.7554	15.147	12.7985	19.2697	12.3925	18.81	18.781	18.8587	13.342	20.622	14.6064	21.4065	15.942	13.4519	22.7868	21.4506	23.828	22.3542	22.5404	18.6433	18.244	18.9828	21.7345	22.1194	16.6927	16.1895	17.8674	14.1715	20.7799	13.0223	21.1565	19.9011	23.81	22.1761	20.6418
77	17.4189	3.59095	18.0356	17.2663	14.4968	19.406	17.1677	20.5214	20.6465	14.6332	12.6402	22.7255	22.8294	16.1949	22.2641	14.468	11.9732	18.5586	11.6279	17.6679	18.781	17.756	12.6602	18.9277	13.4968	20.3439	15.02	12.5851	21.5019	20.2065	22.967	21.5553	21.4044	17.6106	17.43	18.0672	20.6596	21.0119	16.0923	15.3716	16.8546	13.239	19.9174	12.3853	19.9231	18.4257	22.7611	21.3965	19.1109
78	16.442	3.46418	17.8613	16.4456	13.6454	18.625	15.7368	20.08	19.2519	13.747	12.133	21.688	21.1647	15.6997	20.8592	13.953	11.2722	17.8746	10.9563	16.6531	16.671	16.7672	12.1581	17.2902	12.5578	19.3337	14.186	11.8573	20.3144	19.0457	22.256	20.8256	20.3894	16.6261	16.754	17.3058	19.6292	20.0054	15.5733	14.6657	15.848	12.4317	19.1933	11.891	18.8047	16.9638	21.7853	20.679	17.7189
79	15.5774	3.34608	17.7493	15.755	12.9458	17.987	14.6829	19.13	17.9635	12.9492	11.7861	20.7513	19.5816	15.3146	19.5185	13.589	10.688	17.2144	10.3755	15.7657	15.919	15.8963	11.8351	15.7324	11.7885	18.3778	13.402	11.2663	19.2411	17.9674	21.685	20.1582	19.4898	15.6803	16.185	16.6958	18.6518	19.0818	15.1304	14.0472	14.8438	11.7493	18.5938	11.492	17.8137	15.5263	20.8822	19.9885	16.4862
80	14.808	3.24299	17.6774	15.1732	12.3929	17.468	13.7895	17.9902	16.7925	12.2405	11.5873	19.91	18.0819	15.0081	18.2136	13.351	10.2165	16.5805	9.87648	14.9904	15.359	15.1418	11.6736	14.2651	11.1797	17.4832	12.657	10.8032	18.2862	16.9662	21.233	19.5408	18.6866	14.7615	15.686	16.2363	17.726	18.2173	14.7662	13.4955	13.8407	11.1936	18.0982	11.1359	16.9557	14.122	20.0396	19.2969	15.4172
81	14.1282	3.16671	17.6287	14.6741	11.9733	17.039	13.0595	17.2477	15.7446	11.6191	11.5221	19.1577	16.6601	14.7497	16.9219	13.205	9.84989	15.9755	9.4383	14.3057	14.969	14.4934	11.642	12.945	10.7191	16.66	11.955	10.4562	17.4433	16.0304	20.875	18.9564	17.954	13.8651	15.218	15.9287	16.8553	17.3988	14.4895	12.9932	12.8374	10.7698	17.6845	10.7743	16.2273	12.7623	19.2381	18.5903	14.4987
82	13.5108	3.11175	17.5895	14.2425	11.6672	16.669	12.4875	16.5103	14.8195	11.084	11.5732	18.4927	15.309	14.5145	15.6313	13.124	9.56627	15.4001	9.03345	13.691	14.714	13.9305	11.7049	12.7336	10.3977	15.9159	11.3	10.2102	16.6991	15.1476	20.588	18.3946	17.2665	13.0006	14.75	15.768	16.0571	16.6149	14.3067	12.5301	11.8351	10.4868	17.3343	10.3638	15.6199	11.4715	18.4569	17.8631	13.7069
83	12.9426	3.09461	17.5484	13.874	11.454	16.324	12.0611	15.7671	14.0159	10.6359	11.7179	17.9182	14.0313	14.2798	14.3416	13.082	9.34411	14.8532	8.63539	13.1334	14.558	13.432	11.8247	10.477	10.2055	15.2672	10.699	10.0471	16.0396	14.3065	20.359	17.8528	16.6056	12.1925	14.256	15.7476	15.3478	15.8652	14.223	12.1015	10.8464	10.3572	17.0359	9.88048	15.1155	10.2837	17.6741	17.1166	13.0165
84	12.445	3.10464	17.4947	13.5706	11.315	15.982	11.773	15.0138	13.532	10.2686	11.9317	17.4443	12.8431	14.0284	13.0701	13.066	9.16364	14.3364	8.22585	12.6236	14.461	12.9783	11.9688	9.43781	10.129	14.7373	10.171	9.95122	15.4548	13.5028	20.189	17.3404	15.9627	11.4823	13.722	15.8582	14.7412	15.1609	14.2374	11.7147	9.89591	10.3945	16.7829	9.32902	14.6965	9.2389	16.8724	16.3593	12.4059
85	12.0052	3.14349	17.4209	13.3389	11.2335	15.629	11.6157	14.2568	13.2138	9.96955	12.1933	17.0895	11.7742	13.7503	11.8538	13.064	9.00436	13.8516	7.80209	12.1549	14.387	12.554	12.1129	8.53445	10.1582	14.3575	9.73	9.91521	14.9466	12.7367	20.089	16.875	15.3353	10.9193	13.149	16.0912	14.255	14.5238	14.344	11.3864	9.01809	10.6106	16.5773	8.73245	14.3412	8.37752	16.0407	15.6071	11.8562
86	11.6188	3.20487	17.3253	13.1876	11.198	15.263	11.5874	13.5207	12.3994	9.72448	12.4852	16.8772	10.8552	13.4406	10.7463	13.077	8.84877	13.4046	7.38155	11.7217	14.308	12.1494	12.2432	7.78854	10.2911	14.1665	9.396	9.93384	14.5326	12.0126	20.073	16.4759	14.7304	10.5471	12.558	16.4313	13.9137	13.9775	14.5345	11.1312	8.25691	11.0083	16.4249	8.12685	14.0338	7.73747	15.1826	14.8819	11.3552
87	11.3167	3.28928	17.2078	13.1229	11.2011	14.883	11.6837	12.8449	12.1616	9.52655	12.7936	16.8255	10.1194	13.0983	9.8082	13.117	8.68739	13.0069	7.00312	11.3273	14.212	11.7665	12.3613	7.21801	10.5345	14.2015	9.195	10.0013	14.238	11.3425	20.145	16.168	14.1752	10.3984	11.989	16.8535	13.7474	13.5517	14.7997	10.963	7.66133	11.5751	16.3342	7.5564	13.7644	7.35083	14.3167	14.2136	10.9007
88	11.1052	3.38566	17.0601	13.1501	11.2412	14.493	11.896	12.2715	12.1062	9.37973	13.1118	16.9417	9.59973	12.7307	9.09694	13.2	8.52076	12.6712	6.71973	10.9837	14.094	11.4193	12.4781	6.84245	10.8996	14.4965	9.157	10.1168	14.0892	10.7464	20.303	15.9743	13.7162	10.4872	11.502	17.3274	13.7782	13.2785	15.1252	10.8952	7.27873	12.2854	16.3037	7.06821	13.529	7.24218	13.4672	13.6343	10.5014
89	11.0007	3.48517	16.8752	13.2746	11.3214	14.103	12.2093	11.841	12.2529	9.29633	13.446	17.217	9.32733	12.3581	8.65911	13.338	8.36233	12.4138	6.58633	10.715	13.965	11.138	12.604	6.67833	11.4098	15.0814	9.303	10.2893	14.1073	10.2486	20.538	15.9217	13.4124	10.8114	11.166	17.8191	14.0134	13.1899	15.4943	10.9397	7.14467	13.107	16.324	6.70256	13.3317	7.42322	12.6608	13.1723	10.1837
90	11.0205	3.5811	16.6574	13.5049	11.4518	13.731	12.6029	11.5914	12.6093	9.29652	13.8165	17.6283	9.32664	12.0146	8.5274	13.547	8.23599	12.2496	6.65052	10.5505	13.844	10.9667	12.7445	6.73023	12.0939	15.9857	9.643	10.5345	14.3043	9.87046	20.836	16.036	13.3299	11.3554	11.049	18.2972	14.4609	13.3158	15.8968	11.1001	7.27636	14.0121	16.3842	6.49409	13.1927	7.88993	11.931	12.8572	9.98813
91	11.1819	3.67146	16.4232	13.8564	11.6534	13.405	13.0583	11.5606	13.1708	9.39882	14.256	18.1435	9.61482	11.7418	8.71727	13.831	8.17664	12.1928	6.94791	10.5209	13.755	10.9522	12.908	6.98973	12.9805	17.2403	10.18	10.8748	14.6856	9.632	21.185	16.3405	13.5323	12.0975	11.203	18.7351	15.1489	13.6877	16.3351	11.3762	7.67455	14.9937	16.4813	6.47682	13.1488	8.62764	11.3186	12.7121	9.95582
92	11.5059	3.7584	16.2033	14.3554	11.9583	13.157	13.5634	11.7919	13.9212	9.62036	14.8044	18.7355	10.2056	11.583	9.23206	14.189	8.22581	12.2592	7.49803	10.6547	13.723	11.1405	13.1107	7.43879	14.0981	18.8778	10.913	11.3421	15.2605	9.56191	21.587	16.8676	14.0723	13.0254	11.663	19.1245	16.1294	14.3414	16.8373	11.7686	8.32803	16.0713	16.6317	6.6829	13.2524	9.61137	10.8664	12.7499	10.1254
93	12.0126	3.86094	16.0479	15.0426	12.4067	13.023	14.1218	12.3314	14.8446	9.97545	15.5062	19.3872	11.1208	11.5812	10.0772	14.62	8.42662	12.4757	8.30955	10.972	13.781	11.5799	13.3767	8.05438	15.4743	20.9301	11.843	11.9715	16.043	9.70243	22.061	17.6569	14.9997	14.1429	12.459	19.4738	17.472	15.3149	17.4635	12.2769	9.22342	17.2943	16.8757	7.1452	13.5711	10.8194	10.6116	12.9788	10.5341
94	12.7346	3.99338	16.028	15.9672	13.0532	13.042	14.7631	13.2276	15.9386	10.4706	16.4165	20.1041	12.3914	11.7792	11.2651	15.125	8.81958	12.8842	9.37918	11.4891	13.979	12.3157	13.7366	8.81906	17.1382	23.4245	12.985	12.8028	17.0629	10.1143	22.635	18.7558	16.3658	15.4682	13.609	19.8257	19.258	16.6507	18.2945	12.9139	10.3534	18.7374	17.2776	7.90703	14.1877	12.2385	10.583	13.3991	11.2173
95	13.7088	4.18089	16.2357	17.1859	13.962	13.247	15.5423	14.5276	17.2204	11.1111	17.5969	20.9177	14.0619	12.2231	12.827	15.716	9.43562	13.5307	10.6987	12.2221	14.388	13.3846	14.2305	9.73245	19.1256	26.3788	14.359	13.883	18.3657	10.8712	23.356	20.229	18.2113	17.0299	15.116	20.254	21.5727	18.3935	19.4188	13.7072	11.7277	20.4836	17.9239	9.01838	15.1912	13.8753	10.8041	14.0052	12.2101
96	14.9795	4.44681	16.7737	18.7648	15.1973	13.658	16.5356	16.2797	18.7336	11.905	19.1103	21.8942	16.1856	12.9612	14.8154	16.41	10.3012	14.4696	12.2655	13.1955	15.082	14.8176	14.9143	10.823	21.4724	29.788	15.982	15.2592	20.0147	12.051	24.29	22.1513	20.55	18.8624	16.985	20.8529	24.4776	20.5841	20.919	14.7015	13.379	22.6012	18.9084	10.5365	16.6594	15.755	11.2984	14.7959	13.5465
97	16.5926	4.80471	17.7528	20.7628	16.8159	14.298	17.8307	18.515	20.5457	12.8637	20.9981	23.1238	18.8003	14.0431	17.2874	17.236	11.4446	15.7647	14.084	14.4423	16.138	16.6495	15.854	12.1491	24.2061	33.6198	17.875	16.9693	22.0747	13.7181	25.509	24.5755	23.3707	21.0116	19.225	21.7191	27.9996	23.2438	22.8611	15.9447	15.3471	25.1315	20.3138	12.5093	18.6442	17.9224	12.0913	15.7893	15.2595
98	18.5873	5.25211	19.2793	23.2201	18.8531	15.186	19.5237	21.2332	22.7245	14.0021	23.2734	24.7005	21.9174	15.5176	20.2883	18.221	12.8927	17.4943	16.1521	15.9944	17.628	18.9161	17.1095	13.78	27.3259	37.811	20.068	19.0439	24.598	15.9166	27.076	27.5084	26.6433	23.5219	21.836	22.9382	32.1046	26.3677	25.2822	17.4821	17.6564	28.0856	22.2091	14.9538	21.1673	20.4258	13.2089	17.011	17.3782
99	20.9626	5.78004	21.4241	26.1508	21.3142	16.335	21.6992	24.3902	25.3163	15.3548	25.913	26.7014	25.5164	17.4343	23.8213	19.387	14.6701	19.7187	18.4588	17.8799	19.604	21.6456	18.7257	15.784	30.7989	42.2767	22.579	21.4994	27.5982	18.6676	29.055	30.9138	30.3329	26.4191	24.807	24.5668	36.691	29.9196	28.1742	19.3641	20.3181	31.4524	24.6481	17.8638	24.2187	23.3095	14.6719	18.4862	19.9145
100	23.7933	6.33204	24.201	29.544	24.187	17.762	24.404	27.925	28.338	16.968	28.858	29.173	29.557	19.824	27.843	20.74	16.79	22.471	20.997	20.127	22.077	24.837	20.729	18.216	34.579	46.915	25.413	24.333	31.062	21.958	31.494	34.721	34.392	29.711	28.119	26.604	41.596	33.842	31.484	21.63	23.339	35.208	27.662	21.215	27.764	26.596	16.498	20.234	22.853
[truncated: 61 more columns]

## Sheet: Rotation RAnkleFlex Faco
all values Right	mean	std	steps
1	-7.7924	3.26906	-8.556	-8.456	-6.956	-11.062	-7.087	-4.209	-10.73	-9.862	-2.089	-4.298	-7.65	-9.755	-7.364	-6.754	-5.706	-8.806	-9.416	-5.686	0.681	-11.635	-11.298	-0.653	-4.782	-9.167	-9.658	-10.267	-5.762	-5.526	-5.871	-7.383	-9.816	-8.855	-6.742	-2.857	-7.591	-9.198	-6.503	-7.829	-0.099	-6.743	-14.265	-3.176	-5.576	-11.822	-10.028	-9.037	-9.791
2	-9.11986	2.87626	-11.2098	-9.11927	-8.03105	-12.412	-9.309	-6.1387	-11.149	-12.0308	-4.26258	-5.77764	-9.82969	-11.4034	-7.57319	-8.84113	-7.38203	-10.1699	-10.408	-7.35439	-0.835172	-11.9732	-12.1989	-2.29382	-6.938	-9.88382	-10.7193	-10.5462	-7.06126	-7.93473	-7.80333	-9.54567	-10.7968	-10.7487	-8.2771	-5.244	-9.822	-10.4575	-7.94482	-9.877	-2.30039	-8.68165	-15.2361	-4.93339	-5.36391	-12.054	-11.7323	-9.40031	-10.2907
3	-9.97886	2.49538	-12.9852	-9.26588	-8.40861	-13.051	-10.911	-7.68982	-10.914	-13.6026	-6.76833	-6.82624	-11.3841	-12.3513	-7.45423	-10.3419	-8.54557	-11.0596	-10.9444	-8.60221	-2.24042	-11.8825	-12.5516	-4.13788	-8.953	-10.0611	-11.1087	-10.2556	-7.86341	-9.96206	-9.17133	-11.0928	-11.2041	-11.8536	-9.2699	-7.649	-11.453	-11.066	-8.82252	-11.2646	-4.30945	-10.0014	-15.6226	-6.34721	-4.94697	-11.771	-12.7823	-9.36089	-10.0573
4	-10.2908	2.28381	-13.854	-8.96945	-8.18591	-13.046	-11.804	-8.74964	-10.155	-14.567	-9.31909	-7.40445	-12.216	-12.6247	-7.0537	-11.2166	-9.2123	-11.4936	-11.0452	-9.43673	-3.3617	-11.4415	-12.4165	-5.86709	-10.617	-9.77345	-10.9079	-9.52245	-8.17521	-11.3598	-9.96255	-11.9544	-11.1099	-12.2047	-9.69064	-9.639	-12.374	-11.0582	-9.10755	-11.9745	-5.89955	-10.6577	-15.508	-7.275	-4.42373	-11.102	-13.1857	-9.04164	-9.25979
5	-10.1434	2.27957	-13.9302	-8.33	-7.51144	-12.531	-12.012	-9.28188	-9.031	-14.9457	-11.5758	-7.54815	-12.3586	-12.3327	-6.42655	-11.4837	-9.4759	-11.5302	-10.7699	-9.85309	-4.24679	-10.7265	-11.889	-7.22415	-11.794	-9.12166	-10.238	-8.4793	-8.03073	-12.0433	-10.2178	-12.168	-10.6208	-11.9271	-9.58284	-10.94	-12.596	-10.5345	-8.86027	-12.0809	-7.08685	-10.7155	-14.9858	-7.68645	-3.87112	-10.164	-13.0277	-8.53797	-8.10045
6	-9.60107	2.38916	-13.4152	-7.45097	-6.54799	-11.657	-11.63	-9.32333	-7.688	-14.7899	-13.2135	-7.32867	-11.9265	-11.6235	-5.61537	-11.2322	-9.43489	-11.2379	-10.1914	-9.88082	-4.96252	-9.80803	-11.0748	-8.06703	-12.433	-8.21161	-9.23483	-7.24925	-7.50612	-12.0377	-10.0131	-11.832	-9.83775	-11.1943	-9.04368	-11.481	-12.213	-9.62119	-8.19906	-11.7035	-7.92382	-10.2954	-14.1429	-7.64533	-3.34127	-9.041	-12.422	-7.90722	-6.7597
7	-8.78054	2.51747	-12.5267	-6.42373	-5.45197	-10.553	-10.8	-8.95755	-6.242	-14.1872	-14.066	-6.82655	-11.0581	-10.6281	-4.65315	-10.5794	-9.15745	-10.6849	-9.37745	-9.56973	-5.49773	-8.74664	-10.0694	-8.35991	-12.572	-7.13979	-8.02261	-5.93779	-6.6953	-11.4593	-9.44488	-11.0914	-8.84773	-10.1743	-8.18627	-11.324	-11.374	-8.44403	-7.257	-10.9682	-8.41355	-9.52158	-13.0502	-7.24709	-2.85845	-7.802	-11.4837	-7.18142	-5.36861
8	-7.75236	2.64368	-11.4302	-5.32409	-4.3486	-9.32	-9.682	-8.29791	-4.78	-13.2398	-14.1443	-6.11952	-9.8772	-9.44827	-3.56578	-9.63809	-8.6807	-9.93397	-8.3923	-8.96867	-5.82596	-7.59297	-8.95155	-8.15118	-12.309	-5.98892	-6.70268	-4.62765	-5.68871	-10.4792	-8.60698	-10.0857	-7.73148	-8.99399	-7.11909	-10.599	-10.223	-7.11427	-6.14948	-9.98091	-8.57518	-8.50235	-11.7613	-6.59409	-2.42339	-6.507	-10.3015	-6.38802	-4.0163
9	-6.63021	2.7172	-10.2277	-4.20297	-3.31577	-8.035	-8.416	-7.45564	-3.356	-12.054	-13.5801	-5.27618	-8.48322	-8.766	-2.38463	-8.5008	-8.02126	-9.04136	-7.30106	-8.13485	-5.93622	-6.38985	-7.78436	-7.54264	-11.751	-4.82679	-5.35749	-3.37944	-4.57715	-9.26339	-7.58718	-8.92048	-6.55745	-7.73887	-5.93622	-9.471	-8.888	-5.72975	-4.95942	-8.82924	-8.45218	-7.32967	-10.3214	-5.77955	-2.02352	-5.211	-8.93256	-5.54672	-2.75474
10	-5.46524	2.74025	-8.97636	-3.09073	-2.39155	-6.757	-7.106	-6.52545	-2.018	-10.7228	-12.5701	-4.35627	-6.95455	-7.39255	-1.14055	-7.24282	-7.19445	-8.05727	-6.15682	-7.14791	-5.82709	-5.17645	-6.61673	-7.164	-10.986	-3.70418	-4.04364	-2.23136	-3.44245	-7.93636	-6.46591	-7.66982	-5.38273	-6.466	-4.717	-8.109	-7.468	-4.37245	-3.75009	-7.58609	-8.08591	-6.08	-8.78027	-4.876	-1.64127	-3.953	-7.42127	-4.68064	-1.60809
11	-4.29991	2.71303	-7.71733	-2.00885	-1.58603	-5.528	-5.822	-5.57597	-0.813	-9.33332	-11.3163	-3.40197	-5.35889	-5.47224	0.141354	-5.92938	-6.2234	-7.01758	-4.99982	-6.10415	-5.51523	-3.99164	-5.489	-6.00824	-10.079	-2.65369	-2.79871	-1.20431	-2.35719	-6.57845	-5.31094	-6.38967	-4.25234	-5.21627	-3.53097	-6.647	-6.039	-3.10778	-2.56742	-6.30403	-7.51288	-4.81936	-7.19392	-3.93079	-1.25718	-2.771	-5.81596	-3.81426	-0.591444
12	-3.19785	2.64289	-6.487	-0.976	-0.885222	-4.384	-4.619	-4.64767	0.217	-7.96567	-9.985	-2.44867	-3.75211	-4.13467	1.43711	-4.61844	-5.14567	-5.954	-3.86667	-5.09267	-5.03811	-2.87367	-4.439	-4.555	-9.072	-1.69167	-1.648	-0.311333	-1.36667	-5.241	-4.17656	-5.12367	-3.20044	-4.01789	-2.42822	-5.174	-4.659	-1.98289	-1.44	-5.02833	-6.767	-3.60744	-5.627	-2.97667	-0.855	-1.707	-4.18933	-2.96556	-0.387
13	-2.17643	2.55756	-5.32027	-0.00845455	-0.262212	-3.348	-3.532	-3.76055	1.045	-6.68748	-8.693	-1.53564	-2.19203	-2.85255	2.71491	-3.36091	-4.01845	-4.89636	-2.79564	-4.17455	-4.44227	-1.85909	-3.50809	-3.44909	-8.002	-0.826091	-0.608485	0.439758	-0.485697	-3.96409	-3.10742	-3.90864	-2.25003	-2.90152	-1.43964	-3.748	-3.371	-1.0193	-0.380909	-3.80291	-5.88882	-2.48915	-4.15167	-2.03291	-0.427091	-0.793	-2.62885	-2.14182	0.776636
14	-1.26194	2.45563	-4.2493	0.874697	0.31301	-2.427	-2.586	-2.92067	1.667	-5.54521	-7.50533	-0.696212	-0.736323	-1.66291	3.93689	-2.20222	-2.90204	-3.87167	-1.82582	-3.37864	-3.75661	-0.978394	-2.695	-2.3797	-6.9	-0.0578889	0.314323	1.04559	0.291788	-2.77924	-2.13466	-2.77373	-1.41294	-1.8921	-0.580081	-2.406	-2.21	-0.211071	0.602091	-2.66473	-4.92836	-1.49394	-2.83075	-1.10955	0.0253636	-0.045	-1.21992	-1.33661	1.52064
15	-0.455457	2.3569	-3.29712	1.65658	0.867778	-1.619	-1.791	-2.12812	2.108	-4.56135	-6.45152	0.0424545	0.567212	-0.588303	5.07046	-1.18069	-1.84988	-2.89936	-0.983061	-2.70342	-3.00117	-0.24297	-2.00191	-1.36109	-5.798	0.618192	1.12262	1.51091	0.981485	-1.71003	-1.27466	-1.739	-0.694202	-1.01045	0.144505	-1.181	-1.204	0.468222	1.50852	-1.63936	-3.93542	-0.640687	-1.70307	-0.219061	0.49797	0.541	-0.0277374	-0.538707	1.88752
16	0.233784	2.25245	-2.47236	2.33518	1.42524	-0.913	-1.145	-1.38145	2.411	-3.73509	-5.53755	0.666273	1.69221	0.364727	6.09164	-0.325788	-0.901818	-1.99418	-0.280091	-2.12564	-2.19091	0.352727	-1.42336	-0.397	-4.722	1.21194	1.82139	1.85345	1.60415	-0.777909	-0.523788	-0.814909	-0.0906667	-0.264212	0.739424	-0.096	-0.364	1.05948	2.33873	-0.742818	-2.953	0.0716667	-0.777879	0.616273	0.986	0.988	0.921333	0.259455	2.11382
17	0.820693	2.15792	-1.76412	2.92409	1.99643	-0.285	-0.628	-0.681939	2.621	-3.04552	-4.75506	1.17827	2.64401	1.20039	6.98108	0.356434	-0.0625556	-1.16024	0.279152	-1.60442	-1.36055	0.832758	-0.949	0.499545	-3.703	1.73689	2.41963	2.1033	2.18542	-0.000575758	0.138354	0.00869697	0.416394	0.355899	1.22123	0.837	-0.364	1.60852	3.09248	0.0255758	-2.01567	0.676192	-0.034899	1.37694	1.48667	1.336	1.6458	1.06236	2.24983
18	1.35043	2.06645	-1.14027	3.44724	2.57849	0.296	-0.213	-0.0332121	2.795	-2.4497	-4.08742	1.59812	3.45849	1.93285	7.72586	0.881434	0.674859	-0.388545	0.704848	-1.09494	-0.549535	1.22824	-0.563091	1.3227	-2.764	2.20898	2.9288	2.29987	2.74274	0.613242	0.736808	0.757061	0.857242	0.877253	1.60865	1.618	0.873	2.14986	3.77609	0.684	-1.15164	1.21334	0.566596	2.05694	1.9937	1.64	2.19183	1.86901	2.352
19	1.81974	2.00461	-0.558818	3.93055	3.155	0.853	0.133	0.562909	2.988	-1.88782	-3.50791	1.96127	4.17882	2.58882	8.32173	1.28764	1.32418	0.338364	1.02836	-0.562273	0.214182	1.58009	-0.239091	2.07664	-2.764	2.64782	3.36373	2.48791	3.282	1.07036	1.30145	1.45636	1.26055	1.33645	1.92364	2.259	1.307	2.70064	4.40591	1.26245	-0.375273	1.71064	1.07636	2.66827	2.50927	1.952	2.61636	2.66909	2.47255
20	2.28762	1.91214	0.0113939	4.39679	3.71587	1.411	0.446	1.11364	3.227	-1.31381	-2.98085	2.30342	4.83661	3.2017	8.76962	1.62449	1.90343	1.03833	1.29673	0.0122121	0.928485	1.92879	0.0611818	2.76391	-1.141	3.07362	3.74357	2.71121	3.7987	1.40503	1.86242	2.12212	1.65345	1.76567	2.19204	2.773	1.668	3.26592	5.00261	1.79894	0.326242	2.19332	1.54119	3.23	3.04003	2.303	2.97697	3.44608	2.65263
21	2.74716	1.84282	0.587212	4.86267	4.26521	1.986	0.773	1.63797	3.528	-0.704515	-2.46939	2.65148	5.45398	3.79309	9.07496	1.93985	2.42426	1.72542	1.55573	0.629727	1.60056	2.3033	0.379182	3.38924	-0.431	3.50505	4.08921	3.00197	4.28141	1.67442	2.4346	2.76188	2.06364	2.19512	2.44037	3.194	2.009	3.85118	5.57855	2.32924	0.980424	2.68398	1.99259	3.75642	3.59048	2.707	3.32057	4.17558	2.91577
22	3.21929	1.77484	1.18127	5.33527	4.8137	2.584	1.151	2.157	3.892	-0.0529697	-1.938	3.02564	6.03667	4.37855	9.25173	2.27236	2.89273	2.40764	1.83645	1.28118	2.23136	2.72136	0.748	3.96009	0.256	3.95394	4.42012	3.37439	4.72167	1.93491	3.01682	3.37582	2.51139	2.64227	2.69261	3.569	2.376	4.45636	6.13582	2.87845	1.60845	3.18897	2.44855	4.25336	4.16309	3.17	3.66921	4.84085	3.26815
23	3.70796	1.70509	1.80467	5.814	5.36844	3.198	1.603	2.684	4.31	0.638444	-1.35267	3.44067	6.58333	4.96433	9.32211	2.64844	3.31433	3.08467	2.15267	1.95567	2.82167	3.184	1.188	4.49233	0.95	4.42444	4.75111	3.82189	5.11822	2.22633	3.60311	3.96733	2.99778	3.10922	2.96622	3.95	2.811	5.07211	6.67	3.46033	2.21933	3.70733	2.92422	4.727	4.755	3.684	4.02456	5.43556	3.702
24	4.21054	1.63217	2.45606	6.29188	5.93004	3.815	2.131	3.22048	4.77	1.35072	-0.697394	3.9027	7.08803	5.54809	9.31033	3.08189	3.69831	3.74906	2.50467	2.64227	3.37464	3.6833	1.71164	4.99897	1.657	4.91291	5.09059	4.33493	5.47201	2.56839	4.18889	4.53445	3.51779	3.58656	3.27362	4.371	3.335	5.68164	7.17106	4.07609	2.81227	4.24212	3.42924	5.18467	5.35952	4.229	4.3807	5.96636	4.20256
25	4.71876	1.55852	3.12345	6.76209	6.495	4.421	2.72	3.75636	5.256	2.06324	0.0183636	4.40882	7.54755	6.11945	9.24624	3.57082	4.058	4.399	2.88318	3.32573	3.89755	4.21	2.30645	5.48882	2.371	5.414	5.45221	4.90518	5.78661	2.96436	4.76094	5.069	4.06633	4.06339	3.62733	4.847	3.946	6.27282	7.63064	4.717	3.38591	4.7937	3.96248	5.63218	5.97664	4.791	4.72894	6.45	4.7523
26	5.22376	1.48995	3.79267	7.22197	7.05496	5.006	3.34	4.27855	5.758	2.75718	0.768818	4.95585	7.96446	6.67124	9.15892	4.10112	4.40749	5.03136	3.177	3.99539	4.39843	4.75461	2.95936	5.9647	3.082	5.92067	5.83893	5.51261	6.06529	3.40606	5.30037	5.56276	4.63537	4.52907	4.03566	5.374	4.622	6.84436	8.04824	5.36694	3.93773	5.35479	4.51617	6.07424	6.61324	5.362	5.05706	6.91662	5.33245
27	5.72465	1.42471	4.45109	7.6713	7.60525	5.006	3.96	4.7773	6.263	3.42019	1.52845	5.54161	8.34034	7.20515	9.07444	4.65092	4.75967	5.6407	3.34139	4.646	4.88327	5.30561	3.649	6.42427	3.78	6.42069	6.23799	6.12763	6.31543	3.88445	5.79734	6.01448	5.21299	4.97661	4.49282	5.938	5.34	7.39581	8.42764	6.01152	4.47	5.91689	5.06701	6.51679	7.26655	5.934	5.35707	7.39314	5.92612
28	6.23391	1.35563	5.08673	8.109	8.15345	6.102	4.556	5.24155	6.763	4.04409	2.27164	6.16555	8.67991	7.72909	9.02091	5.20145	5.12482	6.224	4.01582	5.27645	5.36236	5.85064	4.34627	6.85955	4.452	6.91155	6.63264	6.72545	6.55573	4.387	6.25245	6.43427	5.79027	5.40527	4.98827	6.524	6.074	7.92573	8.77891	6.63891	4.99118	6.47527	5.59509	6.96309	7.92582	6.506	5.62855	7.89218	6.52055
29	6.72949	1.30233	5.68842	8.534	8.7046	6.618	5.116	5.66536	7.264	4.62514	2.97218	6.82003	8.99385	8.253	9.02556	5.73851	5.50971	6.79012	4.35224	5.88082	5.84685	6.38188	5.01945	7.26567	5.082	7.40016	7.00444	7.29192	6.81064	4.89824	6.67469	6.84403	6.35959	5.82106	5.52372	7.116	6.798	8.43564	9.11236	7.23579	5.50773	7.02506	6.09672	7.41279	8.57576	7.079	5.8741	8.4111	7.10583
30	7.22025	1.2623	6.25933	8.94939	9.25671	7.122	5.637	6.05506	7.766	5.16481	3.62061	7.49876	9.29805	8.78936	9.10486	6.25559	5.92061	7.34842	4.66473	6.45936	6.352	6.89988	5.64236	7.64718	5.661	7.88942	7.35235	7.82787	7.09976	5.40345	7.07996	7.26176	6.91383	6.23243	6.10624	7.695	7.496	8.92985	9.44045	7.80052	6.0247	7.56165	6.57997	7.86742	9.19939	7.659	6.0982	8.94326	7.67755
31	7.70658	1.23551	6.80873	9.36027	9.79964	7.619	6.135	6.42191	8.269	5.67006	4.21964	8.18627	9.61058	9.34336	9.26045	6.75458	6.36061	7.90127	4.95709	7.02064	6.88455	7.40945	6.20009	8.01036	6.195	8.37882	7.68109	8.3327	7.43673	5.89291	7.49003	7.68936	7.44961	6.64812	6.73585	8.244	8.16	9.4113	9.77082	8.33809	6.54227	8.08367	7.05364	8.32736	9.78345	8.244	6.31145	9.47506	8.23797
32	8.18229	1.22583	7.3483	9.76864	10.3205	8.106	6.135	6.77215	8.762	6.15004	4.77645	8.86324	9.94178	9.90476	9.48263	7.24994	6.82952	8.44412	5.23448	7.57164	7.43876	7.91212	6.68936	8.34706	6.702	8.87045	7.99443	8.80328	7.82989	6.35976	7.92284	8.1277	7.96737	7.07616	7.40246	8.759	8.783	9.88087	10.1081	8.84942	7.06161	8.58611	7.52277	8.79261	10.3232	8.825	6.52639	9.98769	8.78842
33	8.65506	1.20311	7.88812	10.1787	10.8023	8.581	7.147	7.11033	9.226	6.60693	5.30936	9.511	10.2901	10.4434	9.75995	7.75976	7.32301	8.97152	5.4977	8.11115	8.00035	8.40833	7.11518	8.62924	7.192	9.35848	8.29873	9.2354	8.27808	6.80327	8.38982	8.581	8.46729	7.52702	8.08607	9.242	9.358	10.3394	10.4432	9.33533	7.58882	9.05403	7.98964	9.25442	10.8161	9.383	6.74628	10.465	9.32373
34	9.11357	1.18839	8.434	10.585	11.2307	9.036	7.671	7.441	9.64	7.03933	5.839	10.112	10.6447	10.926	10.0757	8.28933	7.83867	9.466	5.744	8.639	8.553	8.894	7.487	8.832	7.674	9.829	8.60167	9.632	8.76533	7.228	8.898	9.05	8.946	7.99967	8.76333	9.698	9.877	10.7857	10.766	9.794	8.13	9.47433	8.45333	9.697	11.254	9.901	6.96633	10.8987	9.829
35	9.54477	1.16819	8.97	10.9729	11.6037	9.462	8.197	7.761	9.991	7.44691	6.38261	10.649	10.9866	11.3243	10.4151	8.83248	8.37164	9.90739	5.97576	9.1567	9.07326	9.35524	7.81245	9.01621	8.147	10.2618	8.90302	10.0065	9.26525	7.63527	9.44554	9.5207	9.39925	8.48206	9.41229	10.133	10.337	11.205	11.0585	10.2158	8.67861	9.85396	8.91022	10.1057	11.621	10.366	7.17812	11.2896	10.2842
36	9.9533	1.14336	9.47758	11.3316	11.9346	9.854	8.709	8.05939	10.294	7.82898	6.94842	11.123	11.2984	11.6367	10.7715	9.37849	8.91555	10.292	6.21597	9.65433	9.53932	9.77694	8.106	9.29406	8.602	10.6384	9.19927	10.3744	9.7591	8.01906	10.0159	9.96567	9.8262	8.95578	10.0132	10.553	10.739	11.5817	11.3133	10.5869	9.20997	10.2131	9.35415	10.4649	11.9322	10.768	7.37422	11.645	10.6731
37	10.3282	1.11752	9.94255	11.6576	12.2472	10.216	9.189	8.31982	10.58	8.18409	7.53427	11.5446	11.5696	11.8823	11.1456	9.90609	9.46591	10.6297	6.48918	10.1149	9.93427	10.1444	8.37273	9.67009	9.025	10.9509	9.48582	10.7414	10.2396	8.363	10.5873	10.3642	10.2267	9.39982	10.557	10.958	11.095	11.9098	11.5392	10.9073	9.69955	10.5761	9.77591	10.7655	12.2124	11.108	7.55773	11.9796	10.9939
38	10.6869	1.105	10.3641	11.9595	12.5663	10.559	9.625	8.344	10.879	8.51261	8.12439	11.9357	11.8026	12.0987	11.5381	10.3871	10.0118	10.9434	6.81467	10.527	10.2632	10.4542	8.61264	10.0824	9.404	11.2022	9.75789	11.1064	10.6989	8.65512	11.1334	10.7022	10.6038	9.79848	11.0478	11.351	11.432	12.1893	11.7589	11.1901	10.133	10.9715	10.1761	11.0174	12.4818	11.402	7.74727	12.3109	11.2596
39	11.0322	1.09211	10.755	12.2541	12.9083	10.896	10.013	8.67745	11.207	8.82238	8.69164	12.3152	12.0201	12.3155	11.9485	10.8044	10.5398	11.2541	7.19455	10.8861	10.5667	10.7122	8.825	10.4731	9.736	11.4062	10.0129	11.4678	11.1311	8.89464	11.6312	10.9835	10.9617	10.149	11.4976	11.727	11.785	12.4286	12.0007	11.4634	10.5065	11.4336	10.5653	11.2516	12.7478	11.671	7.96542	12.6486	11.4903
40	11.3682	1.09135	11.1449	12.5504	13.2708	11.232	10.372	8.86136	11.553	9.11906	9.21818	12.6889	12.2566	12.5422	12.3769	11.1559	11.0473	11.5758	7.61745	11.2016	10.8982	10.931	9.01136	10.8091	10.031	11.5832	10.2535	11.8195	11.5361	9.09873	12.0675	11.2244	11.2975	10.4641	11.9242	12.075	12.175	12.658	12.275	11.758	10.83	11.9732	10.9562	11.4979	13.0122	11.923	8.22815	12.9864	11.7043
41	11.7038	1.09678	11.5474	12.8447	13.6364	11.55	10.726	9.01742	11.872	9.40209	9.69848	13.0533	12.5403	12.7575	12.8158	11.4541	11.542	11.8986	8.05255	11.4925	11.2957	11.1169	9.17173	11.081	10.313	11.7458	10.4807	12.1444	11.922	9.29042	12.4329	11.4433	11.5966	10.7668	12.3474	12.396	12.598	12.9144	12.5697	12.0882	11.1321	12.5642	11.3537	11.7673	13.2697	12.16	8.53551	13.306	11.9049
42	12.0266	1.10917	11.9465	13.112	13.9746	11.812	11.091	9.19973	12.105	9.66115	10.1433	13.3957	12.8825	12.913	13.2436	11.7156	12.0291	12.1855	8.45482	11.7796	11.7594	11.2584	9.29936	11.3002	10.604	11.8924	10.6828	12.4122	12.3054	9.48352	12.7365	11.6565	11.8288	11.0751	12.7798	12.688	13.026	13.2153	12.8549	12.4499	11.4375	13.1591	11.7446	12.0458	13.4995	12.367	8.86502	13.5835	12.0778
43	12.3115	1.13189	12.3108	13.3174	14.2455	11.971	11.462	9.40409	12.19	9.87552	10.5748	13.6923	13.272	12.9448	13.6265	11.9492	12.5026	12.3852	8.77773	12.0802	12.2549	11.3225	9.37955	11.486	10.913	12.0091	10.836	12.5825	12.6958	9.67455	12.9908	11.8615	11.9567	11.3879	13.2128	12.945	13.416	13.5486	13.0856	12.8242	11.7521	13.6985	12.1044	12.2873	13.6649	12.516	9.17555	13.7847	12.1842
44	12.5284	1.1747	12.604	13.4244	14.4083	11.989	11.805	9.60658	12.075	10.0127	11.0146	13.9178	13.6686	12.7971	13.9253	12.149	12.9528	12.4469	8.97839	12.3965	12.7195	11.261	9.39155	11.6525	11.226	12.0648	10.9067	12.6135	13.0728	9.84091	13.1976	12.0302	11.938	11.6877	13.6201	13.158	13.732	13.8744	13.2099	13.1795	12.0565	14.1245	12.4051	12.4305	13.7263	12.567	9.41385	13.8733	12.1684
45	12.6402	1.25502	12.7927	13.3927	14.4263	11.839	12.079	9.76033	11.727	10.0282	11.476	14.0483	14.0101	12.4293	14.1006	12.2969	13.3663	12.325	9.01567	12.7097	13.0887	11.0203	9.307	11.796	11.513	12.0123	10.842	12.4731	13.4001	9.94467	13.3453	12.1277	11.7257	11.9417	13.9751	13.319	13.929	14.137	13.1763	13.48	12.3073	14.3886	12.616	12.4237	13.6397	12.479	9.51944	13.8263	11.9719
46	12.6061	1.39288	12.8529	13.1811	14.2737	11.495	12.232	9.80855	11.124	9.87282	11.952	14.0526	14.2231	11.8204	14.1114	12.3639	13.7232	11.9757	8.84482	12.9825	13.3062	10.5497	9.067	11.8889	11.725	11.7956	10.575	12.1311	13.6386	9.93255	13.4097	12.1221	11.2728	12.1019	14.2466	13.411	13.962	14.2798	12.9337	13.6912	12.4544	14.4514	12.708	12.2248	13.3453	12.201	9.439	13.6249	11.5264
47	12.3859	1.60152	12.7681	12.7469	13.9258	10.928	12.21	9.69485	10.251	9.50193	12.4075	13.8885	14.2304	10.9706	13.9178	12.3152	13.9942	11.3634	8.42252	13.1731	13.3294	9.80267	8.62736	11.8883	11.8	11.3623	10.0414	11.5586	13.751	9.7397	13.3551	11.9741	10.5389	12.1119	14.3945	13.391	13.79	14.2519	12.4335	13.7831	12.4499	14.2719	12.6475	11.8002	12.7777	11.689	9.1317	13.244	10.7586
48	11.9407	1.8817	12.5093	12.0586	13.3653	10.099	11.961	9.36091	9.112	8.87387	12.7812	13.513	13.9594	9.88536	13.4773	12.1185	14.1429	10.4602	7.71558	13.2406	13.1261	8.74245	7.93427	11.7405	11.672	10.6575	9.19106	10.7222	13.6953	9.30658	13.148	11.6434	9.48682	11.9125	14.3708	13.198	13.379	14.0175	11.6402	13.7257	12.2501	13.8136	12.394	11.1307	11.8804	10.913	8.56589	12.6495	9.61011
49	11.2362	2.21999	12.0311	11.1041	12.5737	8.983	11.443	8.75218	7.731	7.9493	13.0037	12.8844	13.3519	8.564	12.7452	11.7398	14.1224	9.24755	6.70291	13.142	12.6663	7.34591	6.94473	11.4023	11.275	9.63348	7.98988	9.58152	13.4166	8.59555	12.7596	11.0946	8.08867	11.4415	14.1188	12.76	12.692	13.5561	10.5454	13.4806	11.8215	13.0588	11.8998	10.2061	10.6203	9.861	7.71276	11.8121	8.06845
50	10.2454	2.59185	11.2813	9.89012	11.532	7.569	10.631	7.83115	6.134	6.70009	13.0054	11.9663	12.3714	7.00315	11.6787	11.1317	13.8804	7.73003	5.36867	12.827	11.9171	5.60885	5.64018	10.8483	10.555	8.27246	6.42884	8.10992	12.8655	7.59415	12.1555	10.2867	6.34434	10.6339	13.5943	12.014	11.691	12.8421	9.16827	13.0026	11.1323	12.0134	11.1142	9.00633	8.99818	8.536	6.55753	10.7117	6.17256
51	8.95223	2.96479	10.2242	8.438	10.2257	5.862	9.511	6.58218	4.345	5.11272	12.7195	10.7356	11.0098	5.21479	10.2413	10.2453	13.3632	5.9373	3.71	12.2459	10.8507	3.55815	4.02609	10.0479	9.468	6.58454	4.52116	6.30108	11.9866	6.30445	11.2931	9.17436	4.30578	9.43815	12.7594	10.906	10.331	11.8417	7.54091	12.2501	10.1366	10.6831	9.98282	7.51342	7.03812	6.955	5.09279	9.32472	3.99544
52	7.37089	3.31331	8.85273	6.78636	8.65127	3.894	8.068	5.00664	2.387	3.19182	12.0915	9.18518	9.28097	3.23545	8.43273	9.04873	12.5176	3.913	1.75873	11.3551	9.4507	1.30836	2.13773	8.97027	7.981	4.61761	2.33636	4.18976	10.7206	4.74736	10.1423	7.76691	2.08667	7.83282	11.5752	9.411	8.588	10.5218	5.70091	11.1923	8.80245	9.06488	8.4663	5.72845	4.78309	5.15	3.34836	7.64761	1.65542
53	5.50763	3.5534	7.18491	4.99327	6.81788	1.752	6.306	3.1267	0.318	0.983818	11.0725	7.33385	7.22505	1.11788	6.30157	7.53543	11.3019	1.72458	-0.403818	10.1233	7.72028	-0.999818	0.0475455	7.60482	6.09	2.46308	-0.00362626	1.86067	9.03663	2.98682	8.70226	6.1157	-0.164434	5.83828	10.0146	7.537	6.482	8.87443	3.70309	9.81342	7.14685	7.20221	6.56393	3.67506	2.30491	3.186	1.4041	5.71615	-0.685343
54	3.45626	3.68766	5.26194	3.13073	4.75949	-0.423	4.283	0.999455	-1.757	-1.40556	9.61697	5.24039	4.93338	-1.06464	3.95343	5.72344	9.68484	-0.520212	-2.65688	8.53158	5.68848	-3.24736	-2.14045	5.95621	3.839	0.228485	-2.36656	-0.573677	6.94421	1.13521	6.99711	4.26261	-2.31116	3.53079	8.06304	5.336	4.076	6.91675	1.63497	8.11364	5.20912	5.20747	4.33044	1.41409	-0.271727	1.167	-0.60799	3.58938	-2.8681
55	1.29633	3.67952	3.16673	1.26564	2.55409	-2.498	2.112	-1.27764	-3.712	-3.83036	7.70045	3.01309	2.54827	-3.21	1.54873	3.66336	7.64045	-2.69373	-4.86864	6.586	3.40309	-5.34473	-4.318	4.04336	1.335	-1.97891	-4.64345	-2.98682	4.50255	-0.683455	5.07364	2.26627	-4.26473	1.04218	5.76255	2.911	1.479	4.69673	-0.404091	6.11509	3.04273	3.23591	1.89	-0.951455	-2.76636	-0.788	-2.52191	1.35	-4.81227
56	-0.872366	3.53701	1.026	-0.562667	0.319	-4.38	-0.078	-3.58067	-5.416	-6.15622	5.34967	0.782667	0.214889	-5.219	-0.763778	1.44533	5.16856	-4.69433	-6.91867	4.34067	0.929556	-7.24133	-6.408	1.909	-1.282	-4.07289	-6.76056	-5.263	1.84189	-2.38667	3.01589	0.221	-5.99733	-1.47978	3.23611	0.398	-1.181	2.30711	-2.33833	3.88	0.738333	1.41633	-0.596333	-3.29733	-5.00367	-2.597	-4.21033	-0.901556	-6.52167
57	-2.96047	3.29615	-1.03903	-2.33933	-1.8226	-6.044	-2.19	-5.78721	-6.787	-8.3079	2.66536	-1.37533	-1.98127	-7.03452	-2.89853	-0.821333	2.3352	-6.47876	-8.71667	1.9057	-1.64263	-8.89282	-8.35709	-0.357848	-3.878	-6.00094	-8.66908	-7.33296	-0.863949	-3.95321	0.955707	-1.77355	-7.51331	-3.92833	0.659808	-2.071	-3.786	-0.110061	-4.14948	1.512	-1.57406	-0.198677	-2.97662	-5.50497	-6.9013	-4.237	-5.64967	-3.06159	-7.98215
58	-4.90253	2.99886	-2.97418	-4.06027	-3.79818	-7.507	-4.177	-7.79827	-7.782	-10.28	-0.200455	-3.47109	-4.00894	-8.66755	-4.81306	-3.04712	-0.710939	-8.05136	-10.2037	-0.565091	-4.17452	-10.2187	-10.1278	-2.64027	-6.354	-7.72206	-10.2984	-9.14512	-3.4483	-5.383	-0.958303	-3.664	-8.7797	-6.26252	-1.80848	-4.402	-6.238	-2.40315	-5.85209	-0.864545	-3.76664	-1.60912	-5.13491	-7.50382	-8.46964	-5.725	-6.91339	-5.04958	-9.08103
59	-6.64553	2.66721	-4.80252	-5.69518	-5.63164	-8.736	-6.026	-9.52967	-8.337	-12.0822	-3.09097	-5.49776	-5.79742	-10.1532	-6.43306	-5.18934	-3.72555	-9.38761	-11.3075	-2.91497	-6.49734	-11.1155	-11.5987	-4.84418	-8.645	-9.15994	-11.5102	-10.5958	-5.79208	-6.62276	-2.62012	-5.46733	-9.69884	-8.46188	-4.08917	-6.541	-8.47	-4.4633	-7.39652	-3.12879	-5.76506	-2.78835	-6.98764	-9.29327	-9.68255	-7.04	-8.06172	-6.82931	-9.67868
60	-8.12689	2.31409	-6.52385	-7.12645	-7.33064	-9.602	-7.714	-10.8605	-8.413	-13.6424	-5.86891	-7.32042	-7.19417	-11.4199	-7.63429	-7.21651	-6.47048	-10.3732	-11.9112	-5.04873	-8.50192	-11.5177	-12.6267	-6.92858	-10.69	-10.203	-12.1558	-11.5443	-7.82837	-7.55712	-4.00276	-7.19058	-10.1836	-10.4292	-6.1707	-8.392	-10.399	-6.25831	-8.63221	-5.16806	-7.54473	-3.67733	-8.43766	-10.8586	-10.4405	-8.07	-9.02396	-8.39463	-9.72132
61	-9.25964	1.99746	-8.00945	-8.16191	-8.74633	-9.983	-9.124	-11.6398	-8.083	-14.7845	-8.42136	-8.72718	-8.05518	-12.2623	-8.32482	-9.01448	-8.81533	-10.8795	-11.9164	-6.92273	-10.1175	-11.4381	-13.1224	-8.90682	-12.35	-10.7669	-12.1723	-11.8968	-9.47276	-8.09464	-5.09745	-8.71064	-10.2111	-11.9649	-8.00788	-9.763	-11.858	-7.80018	-9.39527	-6.88836	-9.05227	-4.26142	-9.37288	-12.0864	-10.6846	-8.685	-9.64612	-9.69055	-9.26248
62	-9.9502	1.84405	-9.04939	-8.64852	-9.66142	-9.86	-10.069	-11.7865	-7.476	-15.3239	-10.6236	-9.55888	-8.33735	-12.4962	-8.51333	-10.3638	-10.7352	-10.8729	-11.319	-8.46497	-11.2271	-10.9544	-13.0719	-10.7516	-13.444	-10.8475	-11.615	-11.6559	-10.5955	-8.22788	-5.84808	-9.80485	-9.85352	-12.8633	-9.46594	-10.45	-12.676	-9.04794	-9.61552	-8.195	-10.1354	-4.59035	-9.72369	-12.8347	-10.4605	-8.844	-9.81972	-10.6017	-8.42269
63	-10.1428	1.91826	-9.50021	-8.56185	-9.9586	-9.308	-10.417	-11.3433	-6.696	-15.1755	-12.2667	-9.78639	-8.10574	-12.0846	-8.29903	-11.0584	-12.1882	-10.4398	-10.1958	-9.56267	-11.7012	-10.1671	-12.5299	-12.2716	-13.88	-10.5142	-10.6182	-10.9081	-11.1049	-8.02024	-6.22324	-10.295	-9.22087	-13.0219	-10.3866	-10.373	-12.827	-9.88794	-9.33258	-8.9893	-10.6104	-4.73786	-9.50658	-13.0515	-9.87948	-8.608	-9.53505	-11.0505	-7.3469
64	-9.85224	2.10739	-9.35573	-7.99127	-9.67027	-8.456	-10.166	-10.4342	-5.812	-14.3835	-13.1182	-9.50664	-7.49518	-11.1328	-7.81009	-11.0279	-13.0352	-9.71382	-8.66082	-10.1467	-11.5336	-9.16982	-11.5944	-13.1929	-13.701	-9.87055	-9.33836	-9.78045	-11.0064	-7.557	-6.26118	-10.1445	-8.40918	-12.4695	-10.6851	-9.606	-12.431	-10.2365	-8.65827	-9.25336	-10.3974	-4.75309	-8.81491	-12.7944	-9.05936	-8.086	-8.87664	-11.0609	-6.17627
65	-9.16216	2.27027	-8.72545	-7.08588	-8.92781	-7.435	-9.416	-9.20758	-4.876	-13.0916	-13.0845	-8.88142	-6.65765	-9.81121	-7.14728	-10.3508	-13.1443	-8.82503	-6.83385	-10.2447	-10.8448	-8.04476	-10.3765	-13.3655	-13.038	-9.01807	-7.91312	-8.3928	-10.3802	-6.92058	-6.05219	-9.44909	-7.50052	-11.3328	-10.3768	-8.334	-11.666	-10.1077	-7.72418	-9.09009	-9.56167	-4.6623	-7.77922	-12.1799	-8.09197	-7.392	-7.97646	-10.7307	-5.02368
66	-8.18896	2.34945	-7.76188	-5.99364	-7.89424	-6.365	-8.306	-7.78973	-3.938	-11.4931	-12.2635	-8.0847	-5.71861	-8.28812	-6.36873	-9.19597	-12.5053	-7.87794	-4.82936	-9.95709	-9.79223	-6.86555	-8.98036	-12.8308	-12.051	-8.03961	-6.44692	-6.8369	-9.3404	-6.17591	-5.68678	-8.36894	-6.55683	-9.78456	-9.55218	-6.779	-10.697	-9.58708	-6.64691	-8.65533	-8.26479	-4.4756	-6.52964	-11.3255	-7.03679	-6.608	-6.9581	-10.1684	-3.96385
67	-7.04934	2.35354	-6.613	-4.83	-6.716	-5.345	-6.969	-6.277	-3.035	-9.78867	-10.866	-7.269	-4.76467	-6.699	-5.505	-7.75033	-11.2357	-6.947	-2.761	-9.4	-8.51567	-5.696	-7.504	-11.759	-10.88	-7.00267	-5.021	-5.18333	-7.99733	-5.373	-5.22567	-7.073	-5.62733	-8.00233	-8.33967	-5.149	-9.639	-8.78067	-5.512	-8.09	-6.691	-4.19633	-5.17367	-10.305	-5.935	-5.784	-5.91733	-9.456	-3.03933
68	-5.84325	2.31342	-5.40752	-3.66927	-5.5124	-4.457	-5.521	-4.75458	-2.189	-8.15406	-9.11639	-6.54433	-3.85206	-5.14127	-4.57895	-6.17668	-9.5193	-6.08215	-0.74597	-8.6687	-7.12051	-4.59315	-6.04764	-10.3514	-9.632	-5.96291	-3.70391	-3.5024	-6.44433	-4.54876	-4.69803	-5.71297	-4.74822	-6.15748	-6.88987	-3.608	-8.575	-7.78864	-4.38109	-7.482	-5.00312	-3.82133	-3.7904	-9.15873	-4.82458	-4.952	-4.91744	-8.654	-2.27102
69	-4.65029	2.25946	-4.24042	-2.55927	-4.36386	-3.749	-4.055	-3.29979	-1.407	-6.72222	-7.22591	-5.95173	-3.01857	-3.67103	-3.61895	-4.60241	-7.54777	-5.31173	1.11406	-7.83997	-5.68756	-3.58521	-4.67882	-8.81848	-8.387	-4.962	-2.54583	-1.88427	-4.78233	-3.73109	-4.11621	-4.41533	-3.94495	-4.40139	-5.34916	-2.263	-7.558	-6.6977	-3.30067	-6.87212	-3.337	-3.3519	-2.44061	-7.92139	-3.73797	-4.134	-3.99719	-7.80907	-1.66141
70	-3.52787	2.21053	-3.172	-1.53636	-3.31473	-3.243	-2.65	-1.97718	-0.689	-5.57088	-5.34764	-5.49864	-2.2867	-2.31973	-2.65527	-3.11785	-5.48994	-4.65527	2.74273	-6.97209	-4.28933	-2.69264	-3.44118	-7.29673	-7.205	-4.03342	-1.57555	-0.418727	-3.13761	-2.94545	-3.48252	-3.26809	-3.23082	-2.84115	-3.84318	-1.166	-6.62	-5.57709	-2.29991	-6.27764	-1.79091	-2.80112	-1.18209	-6.61582	-2.70918	-3.347	-3.17136	-6.96303	-1.19645
71	-2.51671	2.17476	-2.25218	-0.625485	-2.38143	-2.929	-1.372	-0.830212	-0.036	-4.71916	-3.59964	-5.16494	-1.66124	-1.10715	-1.72219	-1.78431	-3.48899	-4.13012	4.09882	-6.10264	-2.99166	-1.92906	-2.36755	-5.87367	-6.128	-3.20009	-0.79996	0.845525	-1.62383	-2.21467	-2.80138	-2.31524	-2.6051	-1.53416	-2.46939	-0.318	-5.775	-4.47913	-1.39155	-5.71582	-0.430848	-2.19058	-0.067798	-5.27655	-1.7613	-2.604	-2.4396	-6.15074	-0.858758
72	-1.63786	2.15265	-1.51797	0.162394	-1.5603	-2.783	-0.285	0.112818	0.557	-4.13224	-2.07058	-4.91624	-1.13902	-0.0360909	-0.854899	-0.638889	-1.66522	-3.74133	5.17288	-5.25455	-1.85394	-1.29782	-1.48536	-4.60109	-5.184	-2.47286	-0.215434	1.896	-0.292657	-1.55552	-2.08852	-1.56161	-2.05975	-0.497596	-1.29349	0.311	-5.033	-3.44334	-0.685	-5.19036	0.714152	-1.54702	0.857404	-3.94409	-0.902818	-1.913	-1.7933	-5.39602	-0.636313
73	-0.890473	2.13686	-0.991	0.825455	-0.841455	-2.773	0.569	0.841	1.093	-3.74	-0.810818	-4.70891	-0.707182	0.910364	-0.0925455	0.295818	-0.112091	-3.47509	5.97727	-4.44309	-0.912182	-0.789091	-0.809	-3.49745	-4.387	-1.85391	0.198545	2.73091	0.839091	-0.977	-1.36936	-0.984636	-1.58555	0.275909	-0.350636	0.762	-4.396	-2.49491	-0.435	-4.69418	1.64564	-0.896364	1.55955	-2.659	-0.132182	-1.296	-1.21855	-4.70018	-0.520273
74	-0.2737	2.1266	-0.684636	1.36909	-0.210343	-2.864	1.17	1.35942	1.572	-3.45823	0.16703	-4.50688	-0.34998	1.74655	0.537556	1.00908	1.12181	-3.3043	6.53679	-3.67852	-0.161717	-0.388636	-0.337364	-2.55055	-3.736	-1.34148	0.472586	3.36389	1.76142	-0.487303	-0.675909	-0.551485	-1.17451	0.815687	0.351707	1.079	-3.863	-1.64486	0.812606	-4.22145	2.38085	-0.259455	2.01576	-1.45621	0.550424	-0.779	-0.702596	-4.05606	-0.49903
75	0.208229	2.11059	-0.601667	1.80421	0.234	-3.028	1.516	1.68218	1.996	-3.21235	0.876909	-4.28555	-0.0504646	2.48218	1.02147	1.50191	2.01309	-3.2057	6.88158	-2.97282	0.420152	-0.0858485	-0.0547273	-1.72797	-3.221	-0.933788	0.634778	3.81622	2.47349	-0.0953636	-0.0401616	-0.228909	-0.823434	1.16057	0.827677	1.299	-3.425	-0.895232	1.39042	-3.76824	2.94267	0.343626	2.21749	-0.362879	1.13639	-0.388	-0.232727	-3.45383	-0.55597
76	0.570736	2.08914	-0.733091	2.14045	0.492788	-3.238	1.608	1.82327	2.363	-2.96261	1.34173	-4.03345	0.205091	3.12309	1.35158	1.78448	2.58024	-3.14982	7.04255	-2.33827	0.866758	0.122	0.0667273	-0.997727	-2.827	-0.628636	0.708667	4.12233	2.98779	0.197727	0.513455	0.00709091	-0.530848	1.35006	1.10118	1.45	-3.065	-0.248939	1.88836	-3.33091	3.34682	0.888576	2.16952	0.608182	1.60882	-0.148	0.199667	-2.89058	-0.669879
77	0.829016	2.06415	-1.05952	2.38342	1.20647	-3.47	1.454	1.79424	2.664	-2.71469	1.59215	-3.75636	0.426747	3.65718	1.54042	1.87301	2.86971	-3.11091	7.052	-1.78585	1.21539	0.234455	0.0601818	-0.334545	-2.54	-0.414556	0.710071	4.31042	3.32873	0.390091	0.966414	0.173606	-0.295293	1.41389	1.19503	1.542	-2.788	0.296253	2.2957	-2.91767	3.60152	1.34942	1.89851	1.45121	1.94579	-0.077	0.591333	-2.36377	-0.816808
78	0.977876	2.03703	-1.55367	2.53167	1.50544	-3.707	1.068	1.606	2.886	-2.50711	1.66267	-3.48133	0.611333	4.05733	1.60111	1.77878	2.93922	-3.087	6.93733	-1.32167	1.492	0.253	-0.038	0.274333	-2.354	-0.282556	0.638	4.38267	3.52444	0.481667	1.30767	0.282	-0.125222	1.36789	1.13256	1.569	-2.598	0.746778	2.59733	-2.547	3.712	1.70233	1.43533	2.157	2.125	-0.178	0.931111	-1.88044	-0.974111
79	1.02469	2.01858	-2.18864	2.58027	1.68921	-3.943	0.47	1.26818	3.008	-2.39152	1.58709	-3.25273	0.742182	4.28482	1.54082	1.50712	2.84112	-3.08791	6.70682	-0.955182	1.70148	0.178182	-0.197091	0.825818	-2.265	-0.221333	0.486455	4.3323	3.59667	0.472091	1.53364	0.334	-0.0404545	1.21403	0.930758	1.513	-2.492	1.10697	2.77036	-2.22836	3.67427	1.92973	0.802182	2.70736	2.12736	-0.456	1.2033	-1.45648	-1.12579
80	0.953508	2.00396	-2.93903	2.51773	1.73053	-4.187	-0.306	0.780788	3.009	-2.42068	1.3937	-3.11915	0.793333	4.29276	1.36092	1.06535	2.61561	-3.12718	6.35045	-0.699879	1.8349	0.00651515	-0.386455	1.29785	-2.27	-0.218657	0.253323	4.14099	3.54819	0.355606	1.65192	0.319364	-0.0647778	0.945444	0.595939	1.364	-2.453	1.37866	2.78652	-1.96206	3.47494	2.01649	0.0129394	3.07476	1.93988	-0.924	1.3912	-1.12616	-1.26878
81	0.768748	1.99949	-3.78127	2.33064	1.6061	-4.445	-1.219	0.142152	2.86	-2.6326	1.10909	-3.11624	0.741818	4.03948	1.07304	0.470606	2.29005	-3.23433	5.85452	-0.571636	1.87563	-0.262	-0.599545	1.65612	-2.361	-0.259919	-0.0516364	3.78556	3.35681	0.125758	1.66289	0.219667	-0.231889	0.549505	0.12899	1.118	-2.462	1.55437	2.62555	-1.74282	3.09779	2.027	-0.907697	3.22579	1.56973	-1.595	1.47503	-0.933737	-1.41158
82	0.461855	2.00326	-4.69882	2.01009	1.30673	-4.706	-2.236	-0.638455	2.523	-3.03427	0.757364	-3.25227	0.565182	3.49691	0.707091	-0.256727	1.87973	-3.44573	5.21718	-0.585364	1.79627	-0.606909	-0.837455	1.85582	-2.527	-0.338182	-0.403909	3.27573	2.99982	-0.222909	1.57491	0.0166364	-0.561727	0.0260909	-0.461818	0.781	-2.511	1.619	2.28109	-1.57155	2.52627	1.76482	-1.90209	3.13318	1.03745	-2.459	1.42955	-0.904545	-1.56509
83	0.0439659	2.01138	-5.6753	1.56261	0.841152	-4.937	-3.315	-1.52239	1.982	-3.57849	0.354273	-3.50652	0.237444	2.64894	0.323939	-1.09438	1.38757	-3.78209	4.45267	-0.748939	1.5673	-0.98697	-1.086	1.85936	-2.75	-0.441303	-0.741909	2.68109	2.48889	-0.694303	1.40176	-0.306485	-1.02759	-0.596879	-1.12527	0.371	-2.579	1.55478	1.76527	-1.45461	1.77779	1.32086	-2.86694	2.7807	0.385879	-3.474	1.22823	-1.03544	-1.73141
84	-0.447101	2.0117	-6.66748	1.02976	0.235212	-5.071	-4.372	-2.42227	1.277	-4.14701	-0.0789697	-3.82488	-0.256444	1.52561	0.0134646	-2.01215	0.804535	-4.21842	3.59642	-1.06267	1.16779	-1.32703	-1.30782	1.63709	-2.988	-0.536475	-0.975061	2.12738	1.87161	-1.26255	1.14478	-0.754242	-1.52809	-1.24409	-1.74517	-0.072	-2.608	1.34294	1.13215	-1.39109	0.919576	0.763646	-3.6518	2.17024	-0.317424	-4.565	0.84796	-1.25041	-1.88864
85	-0.937329	1.98888	-7.59082	0.512909	-0.436636	-5.011	-5.275	-3.20264	0.526	-4.54345	-0.485636	-4.11136	-0.876242	0.253636	-0.129212	-2.95688	0.122273	-4.66527	2.72982	-1.514	0.591758	-1.52345	-1.456	1.21091	-3.181	-0.563545	-1.01915	1.7443	1.22094	-1.83764	0.787848	-1.28818	-1.91333	-1.77336	-2.19406	-0.474	-2.505	0.976848	0.500636	-1.35918	0.0793636	0.0942727	-4.08109	1.35364	-0.987909	-5.629	0.281455	-1.39518	-1.99091
86	-1.32071	1.94121	-8.316	0.164303	-1.00974	-4.655	-5.85	-3.71773	-0.092	-4.56108	-0.775788	-4.23958	-1.49745	-0.969242	-0.0360808	-3.86057	-0.616424	-4.98197	1.99327	-2.06258	-0.111465	-1.50382	-1.49018	0.688485	-3.263	-0.451394	-0.824818	1.61987	0.627535	-2.26715	0.352333	-1.81045	-2.05137	-2.02225	-2.39191	-0.756	-2.166	0.485707	0.0372121	-1.30045	-0.554576	-0.575576	-4.02187	0.458515	-1.53185	-6.52	-0.435424	-1.31059	-1.98008
87	-1.49024	1.8895	-8.69467	0.123636	-1.27267	-3.957	-5.934	-3.86582	-0.423	-4.0946	-0.865788	-4.10248	-1.95319	-1.94394	0.292364	-4.66531	-1.28269	-5.02852	1.53709	-2.61191	-0.781283	-1.25197	-1.386	0.216939	-3.128	-0.158949	-0.408566	1.78761	0.171364	-2.39564	-0.0629596	-2.1857	-1.86878	-1.89712	-2.32029	-0.861	-1.544	-0.045899	-0.111818	-1.12694	-0.802545	-1.09645	-3.45867	-0.350394	-1.87039	-7.052	-1.19361	-0.91801	-1.80706
88	-1.38614	1.85862	-8.63191	0.441091	-1.15624	-2.983	-5.463	-3.61491	-0.409	-3.19718	-0.712909	-3.66609	-2.1373	-2.53555	0.794485	-5.29703	-1.73015	-4.74118	1.43636	-3.00873	-1.21476	-0.820182	-1.14364	-0.0843636	-2.683	0.304424	0.141212	2.21685	-0.0940909	-2.15382	-0.329788	-2.29309	-1.37573	-1.41276	-2.01179	-0.761	-0.701	-0.49397	0.111	-0.757	-0.618091	-1.37533	-2.49488	-0.934455	-1.97664	-7.083	-1.8193	-0.266091	-1.46645
89	-1.02195	1.8475	-8.10967	1.054	-0.720222	-1.867	-4.508	-2.994	-0.111	-2.08033	-0.328	-2.98767	-2.043	-2.72167	1.39922	-5.61356	-1.88722	-4.157	1.64967	-3.10333	-1.28833	-0.293	-0.79	-0.166	-1.953	0.892	0.719667	2.81189	-0.144222	-1.594	-0.381222	-2.10467	-0.654556	-0.679	-1.51667	-0.492	0.23	-0.752333	0.655667	-0.149	-0.0896667	-1.42133	-1.29633	-1.22033	-1.89267	-6.623	-2.15067	0.516333	-1.00389
90	-0.47748	1.82876	-7.12682	1.83873	-0.104212	-0.736	-3.234	-2.07703	0.359	-1.02275	0.235697	-2.1707	-1.72244	-2.59842	2.06129	-5.42465	-1.7672	-3.39297	2.04882	-2.83224	-1.00894	0.229273	-0.355455	-0.0484545	-0.998	1.53634	1.24517	3.45022	-0.0123333	-0.845273	-0.229172	-1.68779	0.183626	0.156838	-0.908444	-0.144	1.126	-0.775495	1.3937	0.673424	0.653515	-1.31307	-0.558	-1.21527	-1.67324	-5.816	-2.13498	1.32546	-0.488343
91	0.15481	1.78018	-5.70191	2.66391	0.560636	0.345	-1.823	-0.968727	0.926	-0.191636	0.904	-1.31082	-1.25527	-2.34009	2.75236	-4.61182	-1.41955	-2.58945	2.49145	-2.23436	-0.484091	0.644364	0.119182	0.218364	0.122	2.14864	1.62764	4.02755	0.240273	-0.0398182	0.0712727	-1.129	1.03564	0.968455	-0.334	0.202	1.938	-0.580545	2.18036	1.62036	1.47382	-1.14773	0.311091	-0.989455	-1.36809	-4.85	-1.84455	2.10927	-0.005
92	0.769237	1.72134	-3.97382	3.38948	1.17873	1.354	-0.425	0.197576	1.535	0.411374	1.60139	-0.474424	-0.729424	-2.17318	3.41864	-3.2636	-0.921182	-1.877	2.87958	-1.40224	0.145172	0.841121	0.592455	0.549758	1.298	2.5996	1.7282	4.45797	0.518717	0.740303	0.451061	-0.549121	1.794	1.66607	-0.0378182	0.521	2.621	-0.226798	2.90415	2.57091	2.25352	-1.04322	2.11677	-0.658182	-1.08258	-3.875	-1.41595	2.78406	0.282626
93	1.20204	1.7048	-2.26933	3.82342	1.59319	2.212	0.83	1.24276	2.022	0.854808	2.24267	0.294364	-0.264172	-2.38421	3.93833	-1.69766	-0.409788	-1.39318	3.14979	-0.430545	0.739051	0.672879	1.00891	0.778	2.371	2.70692	1.36854	4.63639	0.635121	1.43133	0.851949	-0.155364	2.31872	2.17127	-0.312525	0.82	3.007	0.202515	3.44876	3.39691	2.90148	-1.15779	2.85922	-0.397152	-1.01503	-3.01	-0.982677	3.14223	0.128788
94	1.26783	1.85318	-1.03791	3.71536	1.53497	2.731	1.79	1.95682	2.129	1.17339	2.695	0.913727	-0.0516364	-3.22082	4.11924	-0.317879	-0.119879	-1.29782	3.20991	0.585	1.14733	-0.0185455	1.31709	0.653273	3.146	2.27158	0.394606	4.406	0.361394	1.91764	1.17658	-0.245091	2.43936	2.35412	-1.38427	1.046	2.849	0.569212	3.64836	3.98764	3.27864	-1.71858	3.25012	-0.448	-1.45836	-2.394	-0.640909	2.87215	-0.692667
95	0.796898	2.23943	-0.653485	2.86227	0.738202	2.685	2.306	2.12976	1.607	1.34107	2.77039	1.18415	-0.330545	-4.71903	3.74015	0.552081	-0.340747	-1.73127	2.88948	1.50827	1.18578	-1.31891	1.49027	-0.0654242	3.494	1.15299	-1.22837	3.59272	-0.463717	2.01345	1.21415	-1.08155	1.97882	2.02831	-3.25915	1.022	1.918	0.652788	3.29327	4.27461	3.15391	-2.95629	3.23138	-1.04782	-2.65861	-2.214	-0.475242	1.69651	-2.22528
96	-0.284463	2.77049	-1.26679	1.23245	-0.919343	1.91	2.246	1.57727	0.302	1.32021	2.27009	0.802727	-1.2912	-6.66812	2.63039	0.68804	-1.26626	-2.74842	1.99567	2.19903	0.645283	-3.17652	1.51755	-1.48679	3.413	-0.664111	-3.34566	2.1256	-1.84346	1.50764	0.705051	-2.73942	0.794495	1.04678	-5.62054	0.509	0.123	0.212172	2.17409	4.23448	2.29633	-4.93733	2.75498	-2.34439	-4.61285	-2.668	-0.62002	-0.421798	-4.25985
97	-1.91285	3.25712	-2.80055	-0.948	-3.32148	0.345	1.477	0.180636	-1.777	1.07852	1.09736	-0.448545	-2.97464	-8.72082	0.766152	-0.0769697	-2.85624	-4.27436	0.463818	2.56236	-0.640636	-5.39964	1.37764	-3.53327	2.971	-3.01688	-5.63585	0.145636	-3.60939	0.291182	-0.52303	-5.04345	-1.14694	-0.589394	-7.90585	-0.693	-2.334	-0.898545	0.244455	3.84564	0.629	-7.47855	1.77745	-4.30173	-6.97845	-3.858	-1.25776	-3.17533	-6.44094
98	-3.8886	3.54163	-4.98442	-3.26897	-6.12257	-1.89	-0.021	-2.01342	-4.413	0.525253	-0.603394	-2.50785	-5.20703	-10.5248	-1.66695	-1.76764	-4.85993	-6.0927	-1.55388	2.49142	-2.67435	-7.69112	1.01945	-5.91579	2.193	-5.56249	-7.72124	-2.03141	-5.47878	-1.543	-2.46224	-7.58491	-3.67252	-2.66204	-9.62145	-2.615	-4.988	-2.60722	-2.30221	3.02994	-1.67833	-10.1653	0.337707	-6.66321	-9.21058	-5.695	-2.50229	-6.00344	-8.42499
99	-5.92838	3.55761	-7.38994	-5.34921	-8.85018	-4.494	-2.038	-4.74415	-7.238	-0.495697	-2.50285	-5.05336	-7.60994	-11.8504	-4.30607	-4.15004	-6.94419	-7.89991	-3.72139	1.86052	-5.22476	-9.73579	0.366091	-8.18358	0.983	-7.88371	-9.31124	-4.07503	-7.12754	-3.71827	-4.88077	-9.87327	-6.39771	-4.81764	-10.5679	-5.047	-7.363	-4.61045	-5.13136	1.70173	-4.26673	-12.5265	-1.39019	-9.01394	-10.8785	-7.893	-4.27744	-8.32739	-9.93987
100	-7.75404	3.33362	-9.523	-6.956	-11.062	-7.087	-4.209	-7.597	-9.862	-2.089	-4.298	-7.65	-9.755	-12.619	-6.754	-6.74	-8.806	-9.416	-5.686	0.681	-7.872	-11.298	-0.653	-9.961	-0.782	-9.658	-10.267	-5.762	-8.321	-5.871	-7.383	-11.556	-8.855	-6.742	-10.781	-7.591	-9.198	-6.503	-7.829	-0.099	-6.743	-14.265	-3.176	-10.955	-11.822	-10.028	-6.327	-9.791	-10.855
all values Left	mean	std	steps
1	5.85981	4.2577	9.473	6.448	-2.316	5.804	10.942	3.894	4.283	1.913	1.306	6.134	2.194	4.543	10.083	6.192	6.958	1.092	-6.534	4.905	6.896	4.622	7.867	10.321	7.751	1.09	-4.109	2.615	7.136	3.839	8.451	4.771	-0.102	-2.715	1.614	7.112	0.983	-4.794	1.89	4.559	6.376	4.538	0.706	4.678	8.221	2.896	0.398	8.588	9.061
2	3.87845	4.50022	7.74932	4.40692	-4.40003	3.893	9.52461	1.70806	2.15586	-0.478636	-0.749758	4.28567	-0.256667	1.90342	8.35959	3.841	5.17731	-1.2458	-8.33436	2.25405	5.035	2.65369	5.80814	8.79808	5.99422	-1.24861	-6.408	0.539788	4.99195	1.22926	6.666	2.63678	-2.30331	-4.95296	-0.934	4.76297	-1.21871	-6.54772	-0.0807879	2.51576	4.60152	2.08079	-1.57595	2.18307	6.12239	0.140121	-1.97124	6.40909	7.17154
3	1.7658	4.61488	5.73647	2.24224	-6.28542	1.958	7.85079	-0.506838	0.0104848	-2.94439	-2.90697	2.26161	-2.81897	-0.855141	6.35025	1.471	3.21539	-3.38208	-9.82533	-0.567384	2.978	0.392606	3.48671	6.96461	4.06376	-3.5117	-8.552	-1.58532	2.61085	-1.49178	4.635	0.410455	-4.37778	-7.02371	-3.443	2.19055	-3.59075	-8.17737	-1.93448	0.511152	2.67673	-0.436545	-3.66598	-0.40899	3.81727	-2.68238	-4.21364	3.91861	5.01972
4	-0.382455	4.59683	3.49315	0.0952121	-7.9177	0.054	5.9383	-2.61206	-2.062	-5.33136	-5.06655	0.129364	-5.32055	-3.60024	4.1423	-0.79	1.11788	-5.28021	-11.0033	-3.37506	0.801	-2.02142	1.03091	4.85909	2.06012	-5.61018	-10.478	-3.67203	0.107455	-4.17812	2.466	-1.76736	-6.27882	-8.88397	-5.783	-0.446242	-6.02594	-9.59048	-3.63036	-1.31727	0.685	-2.86491	-5.51806	-2.955	1.44227	-5.46	-6.28173	1.23718	2.68594
5	-2.46873	4.45685	1.12115	-1.93337	-9.29843	-1.796	3.83879	-4.51446	-4.01643	-7.51312	-7.11358	-1.99397	-7.64624	-6.21873	1.86853	-2.896	-1.04394	-6.84748	-11.7627	-5.97418	-1.379	-4.42439	-1.39901	2.53408	0.096697	-7.49726	-12.019	-5.66236	-2.38369	-6.72426	0.282	-3.81269	-7.96657	-10.4609	-7.885	-2.98932	-8.38194	-10.6259	-5.178	-2.88745	-1.27609	-5.09476	-7.14315	-5.38353	-0.87203	-8.1052	-8.09285	-1.49676	0.301212
6	-4.40998	4.21303	-1.25478	-3.82974	-10.3765	-3.589	1.64773	-6.19178	-5.83923	-9.39367	-8.95212	-3.97018	-9.767	-8.61765	-0.351778	-4.829	-3.17067	-7.93692	-11.9972	-8.23915	-3.445	-6.66234	-3.66194	0.0614141	-1.74162	-9.12658	-12.974	-7.54757	-4.74596	-9.05813	-1.843	-5.69244	-9.35679	-11.6105	-9.693	-5.31957	-10.5142	-11.1609	-6.52685	-4.18748	-3.14067	-7.07221	-8.5184	-7.68842	-3.04503	-10.5345	-9.48603	-4.15752	-1.98638
7	-6.14185	3.88219	-3.54006	-5.62603	-11.0501	-5.317	-0.51603	-7.65597	-7.50939	-10.8323	-10.5359	-5.66527	-11.7013	-10.6865	-2.4917	-6.482	-5.16509	-8.47209	-11.699	-10.1417	-5.319	-8.61733	-5.69118	-2.45758	-3.40285	-10.4062	-13.246	-9.35094	-6.89588	-11.0924	-3.882	-7.34927	-10.3327	-12.1908	-11.068	-7.37503	-12.3138	-11.1716	-7.53782	-5.20973	-4.91	-8.75955	-9.5403	-9.81618	-5.05564	-12.5978	-10.2835	-6.64382	-4.06064
8	-7.60834	3.48179	-5.69256	-7.26585	-11.2516	-6.877	-2.55457	-8.85846	-8.92461	-11.6475	-11.8981	-6.99806	-13.3974	-12.2362	-4.57295	-7.677	-6.96995	-8.50267	-10.9439	-11.676	-6.983	-10.2165	-7.44749	-4.88401	-4.87499	-11.2271	-12.863	-11.0249	-8.76408	-12.6594	-5.841	-8.63764	-10.8189	-12.1539	-11.841	-9.09002	-13.7091	-10.7181	-8.10058	-5.90021	-6.61421	-10.0605	-10.1093	-11.5777	-6.88809	-14.0779	-10.3948	-8.87918	-5.87601
9	-8.74777	3.0508	-7.69323	-8.56196	-10.9995	-8.053	-4.44176	-9.66358	-9.91627	-11.7507	-13.0794	-7.91655	-14.6714	-13.0662	-6.52402	-8.301	-8.59371	-8.16097	-9.8347	-12.7519	-8.452	-11.369	-8.84478	-7.08037	-6.17306	-11.5366	-11.947	-12.3791	-10.242	-13.5849	-7.706	-9.40085	-10.8276	-11.5644	-11.938	-10.3453	-14.6051	-9.90877	-8.21161	-6.23191	-8.18591	-10.8492	-10.2073	-12.7273	-8.47485	-14.8106	-9.85392	-10.7527	-7.44721
10	-9.49366	2.66983	-9.468	-9.31836	-10.3702	-8.652	-6.20436	-9.96064	-10.3537	-11.2062	-14.0123	-8.35773	-15.3042	-13.0975	-8.14764	-8.36	-10.0723	-7.58136	-8.46355	-13.2334	-9.687	-11.9305	-9.77655	-8.95473	-7.27973	-11.3666	-10.654	-13.1929	-11.1763	-13.8149	-9.35	-9.56273	-10.4377	-10.5561	-11.411	-11.0341	-14.8869	-8.85855	-7.95055	-6.24627	-9.43364	-11.0625	-9.89291	-13.1113	-9.69927	-14.7805	-8.79655	-12.0811	-8.75945
11	-9.8003	2.44003	-10.8423	-9.45977	-9.47115	-8.629	-7.80164	-9.74848	-10.2167	-10.1686	-14.547	-8.313	-15.1837	-12.4077	-9.24466	-7.954	-11.3439	-6.85096	-6.90997	-13.0527	-10.558	-11.7995	-10.2041	-10.431	-8.09743	-10.8064	-9.128	-13.3619	-11.464	-13.4331	-10.55	-9.15587	-9.75529	-9.27982	-10.395	-11.1353	-14.5461	-7.66809	-7.41933	-6.02942	-10.16	-10.7371	-9.2698	-12.7255	-10.4508	-14.1005	-7.40728	-12.7218	-9.71158
12	-9.67062	2.40736	-11.6489	-9.04767	-8.408	-8.075	-9.06322	-9.11867	-9.58267	-8.80967	-14.5793	-7.88067	-14.353	-11.1709	-9.72689	-7.233	-12.2132	-6.016	-5.25033	-12.2484	-10.951	-10.9962	-10.1813	-11.3859	-8.52389	-9.95878	-7.504	-12.9238	-11.1467	-12.5993	-11.142	-8.28233	-8.87878	-7.86667	-9.043	-10.7044	-13.7108	-6.41522	-6.71167	-5.66567	-10.2763	-9.98067	-8.44478	-11.6868	-10.676	-12.9477	-5.87344	-12.695	-10.2007
13	-9.15944	2.51907	-11.897	-8.22394	-7.26455	-7.154	-9.80027	-8.20848	-8.57509	-7.26973	-14.1209	-7.19236	-12.9758	-9.58267	-9.64494	-6.343	-12.4945	-5.10155	-3.55991	-10.9444	-10.859	-9.63103	-9.81515	-11.7152	-8.53964	-8.91761	-5.902	-12.0104	-10.3809	-11.4832	-11.104	-7.07788	-7.88773	-6.41621	-7.473	-9.84064	-12.5618	-5.15733	-5.89991	-5.211	-9.82773	-8.92609	-7.51036	-10.1757	-10.3905	-11.5054	-4.35515	-12.1528	-10.2128
14	-8.35631	2.67964	-11.6919	-7.14472	-6.10347	-6.03	-9.93841	-7.15399	-7.32013	-5.65852	-13.2684	-6.34776	-11.2748	-7.81892	-9.14399	-5.392	-12.1402	-4.13584	-1.90824	-9.29515	-10.382	-7.84773	-9.21432	-11.4419	-8.21546	-7.76565	-4.407	-10.7857	-9.35043	-10.2245	-10.526	-5.6803	-6.8481	-5.00664	-5.771	-8.65096	-11.2633	-3.93848	-5.03815	-4.69264	-8.94439	-7.69882	-6.53663	-8.38213	-9.66309	-9.92641	-2.96946	-11.2843	-9.81581
15	-7.3565	2.81466	-10.8575	-5.95062	-4.97801	-4.83	-9.53542	-6.07652	-5.93054	-4.07148	-12.1398	-5.41491	-9.47958	-6.02242	-8.40066	-4.451	-11.2439	-3.14966	-0.355212	-7.45257	-9.647	-5.79092	-8.46617	-10.6921	-7.65662	-6.5763	-3.079	-9.40269	-8.20516	-8.92776	-9.54	-4.20927	-5.81273	-3.70391	-4.008	-7.22416	-9.93101	-2.79253	-4.16536	-4.12209	-7.78233	-6.40676	-5.57834	-6.49021	-8.58967	-8.33182	-1.78653	-10.2482	-9.10962
16	-6.2541	2.89321	-9.86624	-4.7523	-3.92797	-3.633	-8.72824	-5.07591	-4.49924	-2.59309	-10.8365	-4.44964	-7.78745	-4.30521	-7.581	-3.566	-9.96842	-2.17818	1.05055	-5.54842	-8.772	-3.60127	-7.63585	-9.61494	-6.96115	-5.41139	-1.961	-7.98479	-7.04703	-7.67064	-8.281	-2.75921	-4.822	-2.55652	-2.282	-5.644	-8.63576	-1.74418	-3.31273	-3.50155	-6.48891	-5.13718	-4.67533	-4.66855	-7.28591	-6.81515	-0.831939	-9.15536	-8.19227
17	-5.12597	2.90416	-8.69061	-3.62586	-2.97552	-2.49	-7.67152	-4.22815	-3.10414	-1.28915	-9.43458	-3.50018	-6.34267	-2.75464	-6.81195	-2.769	-8.47905	-1.25805	2.27594	-3.69577	-7.85	-1.41765	-6.77555	-8.3389	-6.2	-4.31741	-1.089	-6.61815	-5.93261	-6.50876	-6.864	-1.40786	-3.90771	-1.59264	-0.707	-4.01567	-7.42541	-0.80596	-2.50933	-2.83512	-5.18776	-3.96261	-3.85517	-3.03941	-5.86912	-5.44144	-0.0956263	-8.08191	-7.15079
18	-4.03311	2.85235	-7.38511	-2.62789	-2.12836	-1.441	-6.49894	-3.57522	-1.81091	-0.202182	-7.99652	-2.59918	-5.23012	-1.42916	-6.16156	-2.077	-6.91126	-0.430495	3.30006	-1.98692	-6.947	0.63098	-5.91864	-6.95966	-5.41415	-3.32406	-0.473	-5.35889	-4.88853	-5.4796	-5.381	-0.211798	-3.09064	-0.819202	0.652	-2.46351	-6.33158	0.0173333	-1.77885	-2.13709	-3.97767	-2.942	-3.13112	-1.67065	-4.44688	-4.25688	0.452222	-7.07479	-6.05709
19	-3.02004	2.75246	-5.99891	-1.80309	-1.38518	-0.513	-5.31991	-3.12882	-0.680273	0.646	-6.581	-1.76245	-4.45164	-0.355364	-5.65173	-1.489	-5.35991	0.270182	4.11091	-0.489	-6.105	2.44018	-5.08591	-5.552	-4.63364	-2.45173	-0.1	-4.23709	-3.927	-4.60436	-3.902	0.796091	-2.38009	-0.233455	1.779	-1.06464	-5.37127	0.725727	-1.136	-1.43145	-2.92627	-2.11627	-2.50018	-0.583455	-3.11373	-3.28382	0.848455	-6.15909	-4.96655
20	-2.11742	2.62332	-4.58569	-1.18031	-0.737283	0.283	-4.20371	-2.87296	0.241202	1.25485	-5.23718	-0.993606	-3.93633	0.46804	-5.2726	-1.001	-3.88448	0.823778	4.7077	0.747081	-5.351	3.94648	-4.29097	-4.18444	-3.88634	-1.71342	0.066	-3.25958	-3.04756	-3.88724	-2.493	1.59884	-1.77755	0.183798	2.67	0.155081	-4.54908	1.31231	-0.590606	-0.747909	-2.06258	-1.51039	-1.95328	0.227343	-1.92864	-2.52533	1.13011	-5.34779	-3.92092
21	-1.34357	2.48285	-3.2063	-0.777444	-0.170414	0.946	-3.18931	-2.77896	0.927172	1.63855	-3.99967	-0.293242	-3.5927	1.05615	-4.9946	-0.597	-2.52115	1.22301	5.09539	1.69199	-4.703	5.12965	-3.54417	-2.9203	-3.20607	-1.11239	0.07	-2.40991	-2.24499	-3.31984	-1.216	2.18908	-1.28124	0.461051	3.34	1.18218	-3.86544	1.76617	-0.153091	-0.117242	-1.38221	-1.13467	-1.47984	0.79199	-0.930061	-1.96786	1.32798	-4.64694	-2.94996
22	-0.692909	2.3411	-1.91718	-0.602545	0.329091	1.483	-2.2917	-2.81161	1.36921	1.81436	-2.89518	0.341364	-3.32582	1.43142	-4.77476	-0.262	-1.29679	1.47255	5.27818	2.34809	-4.178	6.00106	-2.85718	-1.81782	-2.62291	-0.638182	-0.038	-1.66215	-1.51548	-2.8867	-0.114	2.57203	-0.888818	0.623697	3.813	2.01036	-3.31227	2.08006	0.172636	0.436636	-0.861364	-0.981091	-1.07261	1.15152	-0.133818	-1.59806	1.46394	-4.05682	-2.06979
23	-0.174618	2.21116	-0.763111	-0.651444	0.772889	1.907	-1.49867	-2.93689	1.56711	1.79667	-1.94867	0.914333	-3.06867	1.62144	-4.57244	0.021	-0.214	1.58344	5.258	2.74356	-3.783	6.59022	-2.24211	-0.897556	-2.15556	-0.269333	-0.213	-0.991111	-0.864444	-2.57189	0.799	2.76478	-0.594556	0.702444	4.132	2.64178	-2.87456	2.26	0.385	0.895667	-0.468333	-1.022	-0.729111	1.34822	0.460333	-1.39789	1.545	-3.571	-1.28578
24	0.226799	2.10041	0.223172	-0.909051	1.16583	2.228	-0.79903	-3.12558	1.52556	1.59855	-1.17588	1.42685	-2.80588	1.6564	-4.35771	0.264	0.743495	1.56524	5.0213	2.9221	-3.508	6.93429	-1.70843	-0.161717	-1.80472	0.00271717	-0.425	-0.377182	-0.300818	-2.36715	1.531	2.78902	-0.389737	0.710162	4.324	3.09259	-2.53797	2.29844	0.483515	1.24836	-0.174182	-1.21133	-0.446808	1.41389	0.867788	-1.35332	1.56504	-3.17409	-0.598525
25	0.511496	2.01443	1.02358	-1.34885	1.50636	2.451	-0.183576	-3.35048	1.25515	1.23164	-0.576273	1.88036	-2.56982	1.56421	-4.11318	0.476	1.59127	1.42185	4.53464	2.92952	-3.327	7.07139	-1.26242	0.411182	-1.55276	0.177	-0.665	0.189939	0.164879	-2.2677	2.1	2.66479	-0.266333	0.646182	4.39	3.38673	-2.28597	2.18224	0.467818	1.49036	0.0414545	-1.49164	-0.228121	1.36524	1.10655	-1.45555	1.50848	-2.86355	-0.0080303
26	0.689188	1.96023	1.63154	-1.94399	1.78722	2.572	0.234	-3.5897	0.77202	0.695485	-0.132152	2.27403	-2.41661	1.36875	-3.83721	0.65	2.33818	1.16113	3.77236	2.80465	-3.22	7.04041	-0.91403	0.852657	-1.36733	0.25403	-0.936	0.70896	0.524515	-2.27092	2.533	2.41073	-0.213556	0.505121	4.322	3.55016	-2.10541	1.89856	0.330758	1.62706	0.193758	-1.80509	-0.0879899	1.20413	1.19427	-1.69456	1.36551	-2.64406	0.488232
27	0.765693	1.94167	2.0402	-2.66875	1.99571	2.585	0.501414	-3.83096	0.101596	-0.0114242	0.182	2.60015	-2.40712	1.09303	-3.55147	0.767	2.99229	0.808101	2.76212	2.57697	-3.161	6.87086	-0.676505	1.1983	-1.20519	0.23603	-1.211	1.16477	0.780677	-2.36938	2.85	2.04305	-0.219646	0.284475	4.098	3.60022	-1.98105	1.4374	0.0648788	1.66324	0.292182	-2.10709	-0.0503939	0.922778	1.14897	-2.04936	1.13042	-2.51448	0.89504
28	0.75304	1.96052	2.23464	-3.49427	2.11955	2.474	1.20327	-4.07609	-0.721	-0.875182	0.388364	2.84564	-2.59018	0.757364	-3.30018	0.8	3.54591	0.416636	1.61273	2.26636	-3.12	6.56682	-0.565818	1.47382	-1.02073	0.121091	-1.424	1.53164	0.944	-2.54727	3.055	1.57364	-0.267273	-0.00790909	3.691	3.53545	-1.88673	0.804091	-0.336364	1.603	0.337	-2.37982	-0.143	0.508455	0.984636	-2.47609	0.811636	-2.46009	1.21609
29	0.645795	2.01139	2.20925	-4.39886	2.15492	2.225	1.4986	-4.33294	-1.66073	-1.83906	0.502394	2.98952	-2.98179	0.375182	-3.13438	0.728	3.97425	0.0743434	0.489636	1.88383	-3.09	6.10963	-0.595475	1.68492	-0.784556	-0.0947677	-1.512	1.77654	1.01654	-2.78125	3.134	1.0067	-0.351051	-0.350455	3.12	3.33186	-1.7923	0.0451212	-0.87697	1.45748	0.317545	-2.61676	-0.393192	-0.0366364	0.707545	-2.89347	0.424838	-2.46064	1.45004
30	0.450355	2.0748	1.98517	-5.37157	2.10848	1.831	1.68351	-4.59791	-2.68286	-2.77918	0.512576	3.00888	-3.53876	-0.0358384	-3.09705	0.529	4.24227	-0.116162	-0.43503	1.43102	-3.081	5.48702	-0.772677	1.82375	-0.499788	-0.401333	-1.432	1.86603	0.974929	-3.02114	3.08	0.346293	-0.457424	-0.690091	2.481	2.97069	-1.6839	-0.727465	-1.50836	1.23364	0.216333	-2.80294	-0.803141	-0.67797	0.318848	-3.18747	0.00407071	-2.50506	1.5869
31	0.184495	2.12926	1.63088	-6.37779	1.98703	1.31	1.73215	-4.846	-3.73139	-3.51627	0.381182	2.87355	-4.13564	-0.430182	-3.20306	0.177	4.3053	-0.0724848	-1.04636	0.900697	-3.1	4.70933	-1.09667	1.87506	-0.199212	-0.766848	-1.179	1.77627	0.767515	-3.19839	2.892	-0.37903	-0.549485	-0.943545	1.934	2.46667	-1.57036	-1.36167	-2.09127	0.916	0.0166364	-2.90164	-1.30818	-1.32555	-0.179091	-3.24706	-0.388727	-2.57282	1.61167
32	-0.126552	2.14934	1.27897	-7.34388	1.78944	0.732	1.62201	-5.02092	-4.70948	-3.88618	0.0874848	2.54342	-4.55436	-0.732354	-3.43775	-0.34	4.12066	0.224182	-1.32339	0.285909	-3.169	3.80993	-1.554	1.81421	0.0616061	-1.13323	-0.79	1.50212	0.341111	-3.22891	2.581	-1.10604	-0.562273	-1.02619	1.621	1.86521	-1.45824	-1.73838	-2.41912	0.502788	-0.29697	-2.86364	-1.76978	-1.82282	-0.768727	-3.01365	-0.684788	-2.60624	1.50656
33	-0.443703	2.12001	1.10146	-8.148	1.52494	0.25	1.34328	-5.03221	-5.47828	-3.80709	-0.320697	1.99839	-4.55761	-0.866293	-3.75332	-0.972	3.65773	0.716354	-1.32636	-0.386	-3.323	2.86962	-2.10231	1.61258	0.205606	-1.4163	-0.312	1.08065	-0.301172	-2.99765	2.199	-1.73329	-0.424242	-0.882091	1.619	1.23387	-1.34289	-1.82046	-2.33518	0.062	-0.726182	-2.6257	-2.02769	-2.00843	-1.38903	-2.50123	-0.830242	-2.50812	1.25506
34	-0.704605	2.06081	1.23533	-8.63767	1.25	0.048	0.903	-4.77367	-5.878	-3.284	-0.727	1.277	-4.025	-0.785333	-4.06067	-1.584	2.89833	1.32467	-1.127	-1.034	-3.593	2.05	-2.643	1.249	0.153	-1.527	0.215	0.602667	-1.055	-2.43967	1.854	-2.13067	-0.102667	-0.510667	1.94	0.655667	-1.21633	-1.645	-1.842	-0.277	-1.242	-2.136	-1.96833	-1.805	-1.932	-1.802	-0.794333	-2.166	0.857667
35	-0.843741	2.0068	1.69166	-8.69179	1.06671	0.24	0.324303	-4.17557	-5.78652	-2.3803	-0.976212	0.507273	-3.01464	-0.48603	-4.23271	-2.009	1.86236	1.9962	-0.803303	-1.54408	-3.983	1.54206	-3.02418	0.715535	-0.125646	-1.40904	0.734	0.183101	-1.74416	-1.59608	1.663	-2.19592	0.384465	0.0173737	2.511	0.204091	-1.07342	-1.28835	-1.07273	-0.40897	-1.76209	-1.38836	-1.56291	-1.25098	-2.28521	-1.03722	-0.592535	-1.51845	0.354141
36	-0.814577	1.99141	2.36261	-8.27608	1.06716	0.793	-0.327939	-3.26831	-5.18325	-1.22794	-0.952061	-0.112061	-1.8293	-0.00470707	-4.15046	-2.155	0.64002	2.70096	-0.439545	-1.82865	-4.44	1.44308	-3.10232	0.0490303	-0.575667	-1.06914	1.166	-0.0871313	-2.20603	-0.534162	1.691	-1.91095	0.986182	0.594303	3.188	-0.0707576	-0.899939	-0.827939	-0.214182	-0.329939	-2.15948	-0.45097	-0.876475	-0.473909	-2.41082	-0.278333	-0.288121	-0.644576	-0.161828
37	-0.613187	2.00724	3.11545	-7.39227	1.28245	1.576	-0.910273	-2.17136	-4.16055	0.0240909	-0.612727	-0.421727	-0.772727	0.599	-3.76264	-2.029	-0.605273	3.38682	-0.0842727	-1.86527	-4.853	1.69645	-2.82082	-0.628636	-1.07718	-0.576636	1.443	-0.169273	-2.35064	0.656545	1.927	-1.32373	1.63236	1.13673	3.837	-0.144364	-0.678	-0.319273	0.626364	-0.0814545	-2.31236	0.582545	-0.0291818	0.374818	-2.30882	0.476818	0.0447273	0.311455	-0.570545
38	-0.241029	2.03008	3.85893	-6.05109	1.68078	2.443	-1.24241	-1.02161	-2.87769	1.16658	0.001	-0.372879	0.0208788	1.25846	-3.11268	-1.688	-1.67566	3.92833	0.131848	-1.67754	-5.077	2.13864	-2.22093	-1.13504	-1.49046	-0.0270909	1.547	-0.0777273	-2.17339	1.82908	2.298	-0.51801	2.22938	1.56909	4.361	-0.0406667	-0.406747	0.187899	1.37933	0.270182	-2.17552	1.58691	0.858465	1.17209	-2.01179	1.23409	0.363111	1.22442	-0.781121
39	0.217661	2.0169	4.52233	-4.36048	2.17772	3.253	-1.21733	0.0938586	-1.49821	1.94785	0.776758	-0.0397879	0.587394	1.90656	-2.30387	-1.212	-2.40707	4.12157	-0.0533939	-1.3102	-4.997	2.6036	-1.39357	-1.31993	-1.70874	0.47198	1.466	0.149253	-1.75126	2.7859	2.712	0.386263	2.63792	1.77305	4.661	0.186131	-0.096101	0.631394	1.9117	0.662879	-1.8073	2.45782	1.675	1.82759	-1.55909	1.91619	0.659929	2.04148	-0.76296
40	0.657773	1.9457	4.97448	-2.61467	2.63958	3.816	-0.855152	1.13997	-0.158788	2.11591	1.53918	0.462091	0.996636	2.455	-1.43794	-0.687	-2.72861	3.72991	-0.885273	-0.833091	-4.595	2.98624	-0.430545	-1.14482	-1.68942	0.814758	1.142	0.454606	-1.20336	3.34636	3.039	1.20824	2.66888	1.57788	4.574	0.455061	0.245848	0.947121	2.00055	1.03645	-1.285	3.13836	2.27403	2.24109	-1.008	2.32179	0.915879	2.69118	-0.541152
41	0.968909	1.83448	5.02306	-1.2567	2.879	3.851	-0.274394	2.04733	1.01424	1.45373	2.06233	1.05518	1.25861	2.76777	-0.587838	-0.232	-2.68625	2.57403	-2.38448	-0.36997	-3.938	3.20272	0.575	-0.683283	-1.47282	0.869828	0.468	0.727333	-0.650253	3.44409	3.089	1.70786	2.13016	0.790747	3.881	0.613061	0.602414	1.07625	1.39936	1.24627	-0.706697	3.55467	2.47003	2.25281	-0.467333	2.1747	1.03679	2.97348	-0.176505
42	1.0108	1.79014	4.47496	-0.695899	2.67451	3.105	0.380485	2.64188	1.87861	-0.156636	2.09833	1.65306	1.33445	2.67312	0.198636	-0.04	-2.43797	0.639131	-4.27721	-0.118596	-3.156	3.09739	1.49058	-0.0726465	-1.16378	0.43702	-0.653	0.785232	-0.207404	3.1228	2.659	1.63226	0.900283	-0.680343	2.454	0.456596	0.907081	0.915444	0.00815152	1.04894	-0.237364	3.55521	2.06464	1.67777	-0.113455	1.25041	0.845818	2.6233	0.249848
43	0.657936	1.96609	3.17342	-1.13297	1.8637	1.503	1.01527	2.69197	2.29691	-2.60991	1.43845	2.05118	1.18373	2.01706	0.844879	-0.346	-2.19445	-1.86203	-6.141	-0.310697	-2.377	2.43403	2.17979	0.545212	-0.944788	-0.617152	-2.188	0.416212	0.0581515	2.42876	1.578	0.813818	-1.00633	-2.69358	0.422	-0.181212	1.00821	0.315091	-2.019	0.225455	-0.134182	2.95909	0.892121	0.417667	-0.165455	-0.500152	0.144758	1.42845	0.598758
44	-0.175544	2.37831	1.04815	-2.52769	0.436636	-0.729	1.51453	2.01177	2.14502	-5.54652	0.0141515	1.97082	0.733424	0.764687	1.16226	-1.331	-2.21775	-4.53798	-7.64827	-1.10247	-1.717	1.05356	2.54964	1.03622	-1.08185	-2.29115	-3.934	-0.53299	0.0964747	1.30078	-0.191	-0.721939	-3.39474	-4.95299	-1.858	-1.34675	0.703	-0.861818	-4.32373	-1.30727	-0.671455	1.66191	-1.09375	-1.43465	-0.821364	-2.87789	-1.19777	-0.621545	0.653212
45	-1.49647	2.85343	-1.80544	-4.63356	-1.45078	-3.138	1.64244	0.518889	1.31056	-8.46367	-2.04367	1.172	-0.166	-0.911889	0.85	-3.026	-2.79011	-6.98422	-8.67933	-2.47756	-1.306	-0.958	2.49678	1.23711	-1.81722	-4.42978	-5.616	-2.08378	-0.231889	-0.389778	-2.454	-2.74533	-5.90811	-7.09211	-4.004	-2.93422	-0.174778	-2.636	-6.49233	-3.43833	-1.98767	-0.269667	-3.70167	-3.58689	-2.168	-5.46944	-3.15544	-3.21867	0.185556
46	-3.20999	3.18266	-5.09055	-7.03464	-3.54264	-5.299	1.12427	-1.68682	-0.204364	-10.9032	-4.44218	-0.454	-1.65727	-2.71709	-0.329091	-5.252	-4.03727	-8.96218	-9.26109	-4.25527	-1.296	-3.25236	1.89955	0.953727	-3.22909	-6.74855	-6.997	-4.11391	-1.123	-2.63273	-4.833	-4.92455	-8.14518	-8.81118	-5.762	-4.718	-1.66973	-4.85836	-8.227	-5.86591	-4.00209	-2.59345	-6.50227	-5.68164	-4.09682	-7.80627	-5.50955	-5.85164	-0.933909
47	-5.12007	3.23752	-8.33193	-9.2314	-5.56359	-6.956	-0.209465	-4.30988	-2.19151	-12.5987	-6.81079	-2.81542	-3.74355	-4.40038	-2.34098	-7.634	-5.82984	-10.3865	-9.47979	-6.1764	-1.809	-5.39949	0.76302	0.0019697	-5.16414	-8.92001	-7.934	-6.34283	-2.6577	-5.19218	-6.902	-6.93361	-9.8144	-9.94506	-7.045	-6.41331	-3.66114	-7.20709	-9.413	-8.19845	-6.41255	-5.00339	-8.99026	-7.44594	-6.28403	-9.53617	-7.90649	-8.08588	-2.62444
48	-6.97899	3.00787	-11.0247	-10.8202	-7.26438	-8.001	-2.32672	-6.95604	-4.30951	-13.4833	-8.80712	-5.61148	-6.24912	-5.79873	-4.87688	-9.755	-7.85993	-11.2224	-9.42167	-7.98754	-2.878	-7.15225	-0.668232	-1.69157	-7.29091	-10.6765	-8.373	-8.39528	-4.68028	-7.73774	-8.353	-8.52229	-10.8019	-10.4492	-7.85	-7.76982	-5.88843	-9.31137	-10.0517	-10.1017	-8.77909	-7.22912	-10.824	-8.72937	-8.29055	-10.4968	-9.98675	-9.72152	-4.59082
49	-8.55641	2.60547	-12.8762	-11.6546	-8.47673	-8.426	-4.9633	-9.24167	-6.24709	-13.6322	-10.2114	-8.43073	-8.887	-6.80812	-7.49721	-11.345	-9.77385	-11.4861	-9.14627	-9.49476	-4.414	-8.47621	-2.04521	-3.99445	-9.23403	-11.8686	-8.337	-9.9933	-6.87267	-9.97833	-9.078	-9.55182	-11.1231	-10.3686	-8.182	-8.65636	-8.02161	-10.8935	-10.19	-11.3975	-10.7084	-9.05918	-11.8863	-9.46679	-9.76964	-10.6921	-11.5088	-10.7184	-6.44803
50	-9.66991	2.24221	-13.8318	-11.7872	-9.14135	-8.303	-7.70064	-10.8948	-7.79671	-13.2107	-10.9458	-10.9059	-11.3016	-7.38983	-9.77028	-12.309	-11.2937	-11.2576	-8.68609	-10.592	-6.201	-9.37893	-3.16697	-6.572	-10.7164	-12.4576	-7.899	-11.0319	-8.93265	-11.6962	-9.144	-9.99481	-10.8606	-9.8067	-8.07	-9.0624	-9.76063	-11.8195	-9.90552	-12.0516	-11.9895	-10.3482	-12.212	-9.65936	-10.5919	-10.2357	-12.3785	-11.0862	-7.90371
51	-10.299	2.0659	-13.9795	-11.3269	-9.27265	-7.751	-10.0968	-11.8061	-8.83529	-12.4148	-11.0351	-12.8228	-13.0971	-7.56717	-11.3841	-12.658	-12.2886	-10.6414	-8.05606	-11.2572	-7.953	-9.84552	-4.05124	-8.99131	-11.6256	-12.4837	-7.164	-11.5031	-10.6289	-12.7687	-8.692	-9.90473	-10.1304	-8.88948	-7.584	-9.04508	-10.9258	-12.0739	-9.28939	-12.1129	-12.5875	-11.0405	-11.918	-9.37199	-10.7751	-9.29878	-12.5915	-10.8833	-8.80625
52	-10.4039	2.13441	-13.515	-10.4338	-8.94915	-6.904	-11.8393	-12.0004	-9.32697	-11.419	-10.569	-14.1132	-14.047	-7.40221	-12.2209	-12.475	-12.7428	-9.74482	-7.26982	-11.5224	-9.416	-9.90373	-4.77827	-10.8805	-11.9841	-12.0407	-7.164	-11.4702	-11.8134	-13.1858	-7.884	-9.37903	-9.07885	-7.73997	-6.813	-8.68827	-11.4758	-11.7307	-8.42945	-11.6855	-12.5801	-11.1722	-11.179	-8.70615	-10.451	-8.06064	-12.2362	-10.2175	-9.11918
53	-10.0515	2.35535	-12.6634	-9.28437	-8.281	-5.897	-12.8122	-11.5881	-9.32111	-10.3541	-9.67815	-14.783	-14.1708	-6.96878	-12.334	-11.888	-12.7056	-8.65736	-6.34776	-11.4432	-10.439	-9.61296	-5.35085	-12.0443	-11.8735	-11.2493	-5.257	-11.0408	-12.44	-13.0349	-6.87	-8.53258	-7.83792	-6.46787	-5.842	-8.08361	-11.4672	-10.9285	-7.40791	-10.9049	-12.1033	-10.8387	-10.1638	-7.77052	-9.78588	-6.67109	-11.4587	-9.2127	-8.9027
54	-9.36812	2.56109	-11.5934	-8.01722	-7.37525	-4.848	-13.0476	-10.7209	-8.90832	-9.30291	-8.50194	-14.871	-13.6076	-6.33545	-11.8501	-11.015	-12.2575	-7.44868	-5.32236	-11.0807	-10.977	-9.02311	-5.73857	-12.4789	-11.3838	-10.2264	-4.204	-10.3089	-12.5534	-12.4303	-5.771	-7.47666	-6.50484	-5.1634	-4.758	-7.31995	-11.0038	-9.82847	-6.29955	-9.89442	-11.3008	-10.1524	-8.99399	-6.66527	-8.90718	-5.23626	-10.3858	-7.98658	-8.27049
55	-8.44465	2.71657	-10.411	-6.72964	-6.32536	-3.839	-12.6715	-9.56691	-8.20882	-8.312	-7.16218	-14.4525	-12.5701	-5.56264	-10.9182	-9.951	-11.4887	-6.17918	-4.24309	-10.4943	-11.052	-8.19164	-5.931	-12.299	-10.6025	-9.06791	-3.166	-9.35045	-12.2583	-11.4812	-4.679	-6.30827	-5.15909	-3.895	-3.639	-6.47218	-10.2026	-8.56864	-5.16636	-8.74564	-10.2842	-9.21373	-7.75173	-5.476	-7.91045	-3.82682	-9.13073	-6.64336	-7.353
56	-7.36732	2.81361	-9.17467	-5.48289	-5.20833	-2.914	-11.8512	-8.27044	-7.33667	-7.40733	-5.75467	-13.629	-11.277	-4.706	-9.66978	-8.766	-10.476	-4.90278	-3.16467	-9.73789	-10.731	-7.19922	-5.92111	-11.6537	-9.60978	-7.84967	-2.168	-8.23244	-11.666	-10.2742	-3.654	-5.10767	-3.85244	-2.71011	-2.558	-5.58911	-9.169	-7.245	-4.05867	-7.524	-9.126	-8.111	-6.492	-4.27711	-6.85867	-2.48878	-7.78356	-5.27367	-6.26544
57	-6.233	2.84972	-7.92511	-4.31188	-4.07419	-2.093	-10.7426	-6.93739	-6.38729	-6.59042	-4.34848	-12.5121	-9.90718	-3.8062	-8.20922	-8.766	-9.28671	-3.66693	-2.13636	-8.86115	-10.095	-6.1448	-5.71617	-10.6775	-8.47342	-6.62935	-1.217	-7.01554	-10.8669	-8.88655	-2.733	-3.93651	-2.61996	-1.63619	-1.564	-4.69275	-7.98181	-5.91809	-3.01779	-6.27967	-7.88352	-6.92391	-5.25445	-3.12952	-5.78827	-1.25174	-6.41429	-3.95212	-5.09031
58	-5.06007	2.81692	-6.69809	-3.24161	-2.95218	-1.376	-9.46945	-5.63973	-5.42748	-5.84673	-2.99109	-11.2058	-8.584	-2.89252	-6.61982	-6.248	-7.99994	-2.51436	-1.19273	-7.90576	-9.218	-5.12088	-5.33997	-9.47367	-7.24906	-5.454	-0.315	-5.75221	-9.92642	-7.38861	-1.93	-2.83588	-1.48509	-0.687909	-0.676	-3.78855	-6.69491	-4.62864	-2.07173	-5.05191	-6.61091	-5.71736	-4.06658	-2.07539	-4.71673	-0.136545	-5.07718	-2.738	-3.89094
59	-3.92738	2.74976	-5.52755	-2.29026	-1.86375	-0.745	-8.12586	-4.43234	-4.49462	-5.1603	-1.72588	-9.80482	-7.37467	-1.99975	-4.97222	-4.968	-6.70046	-1.48156	-0.347727	-6.90302	-8.17	-4.19107	-4.83209	-8.12664	-5.98372	-4.3666	0.525	-4.48834	-8.88826	-5.84294	-1.246	-1.82742	-0.463677	0.124202	0.109	-2.87858	-5.35143	-3.41149	-1.23506	-3.87445	-5.35482	-4.54452	-2.95798	-1.13879	-3.65258	0.842384	-3.81334	-1.6707	-2.71371
60	-2.86768	2.65264	-4.44607	-1.47455	-0.827939	-0.176	-6.78282	-3.35044	-3.60634	-4.51273	-0.594515	-8.39712	-6.30848	-1.15875	-3.32775	-3.718	-5.45488	-0.599354	0.399667	-5.88082	-7.023	-3.3857	-4.23006	-6.70247	-4.72181	-3.39722	1.301	-4.267	-7.79051	-4.30782	-0.673	-0.920758	0.441313	0.795131	0.805	-1.96971	-3.99005	-2.29281	-0.502939	-2.77373	-4.16045	-3.44485	-1.95307	-0.331414	-2.60788	1.67826	-2.65564	-0.763242	-1.58891
61	-1.88739	2.52243	-3.47806	-0.795515	0.138818	0.356	-5.49333	-2.41736	-2.76667	-3.886	0.367545	-7.05991	-5.38936	-0.396424	-1.74961	-2.528	-4.32021	0.120303	1.05873	-4.86573	-5.832	-2.70342	-3.55339	-5.26188	-3.50827	-2.56167	2.017	-2.41233	-6.66624	-2.83633	-0.195	-0.118333	1.23221	1.3183	1.429	-1.07282	-2.64924	-1.29679	0.144545	-1.768	-3.07282	-2.44709	-1.07218	0.343939	-1.60127	2.37503	-1.63079	-0.00309091	-0.529697
62	-0.99773	2.40856	-2.63547	-0.238434	1.01595	0.873	-4.30028	-1.64092	-1.97516	-3.26606	1.13924	-5.85039	-4.60721	0.267061	-0.29799	-1.43	-3.33427	0.684313	1.64545	-3.88144	-4.638	-2.12038	-2.81836	-3.87909	-2.3859	-1.86123	2.673	-1.14609	-5.54802	-1.47112	0.201	0.585263	1.91487	1.70727	2.007	-0.200131	-1.36981	-0.444162	0.731152	-0.866848	-2.12306	-1.56609	-0.323525	0.896929	-0.655939	2.94699	-0.754303	0.639333	0.455182
63	-0.230322	2.28857	-1.91165	0.22204	1.78708	1.393	-3.22706	-1.01444	-1.23014	-2.6363	1.72045	-4.80073	-3.94221	0.825626	0.981758	-0.438	-2.51252	1.12095	2.17379	-2.94527	-3.481	-1.59453	-2.04179	-2.61047	-1.39621	-1.28513	3.273	-0.293596	-4.46468	-0.242899	0.522	1.2004	2.49868	1.99018	2.559	0.637838	-0.191707	0.254323	1.28527	-0.0612121	-1.32352	-0.808394	0.300717	1.34426	0.201515	3.41884	-0.364	1.2073	1.36462
64	0.429765	2.17445	-1.27991	0.615091	2.45391	1.925	-2.28009	-0.514818	-0.534091	-1.982	2.13555	-3.91727	-3.36336	1.28591	2.07236	0.445	-1.85282	1.47255	2.65045	-2.07055	-2.404	-1.07982	-1.25236	-1.48936	-0.561636	-0.82	3.821	0.394545	-3.44691	0.833455	0.784	1.742	2.99555	2.20227	3.094	1.43564	0.856091	0.794909	1.83545	0.672909	-0.666545	-0.174	0.825636	1.70473	0.949364	3.82173	0.198273	1.74482	2.19964
65	0.999581	2.07498	-0.698717	0.972848	3.03291	2.469	-1.45498	-0.111646	0.109232	-1.29742	2.42373	-3.18436	-2.83024	1.66932	2.99316	1.224	-1.33142	1.78419	3.08091	-1.26201	-1.45	-0.540737	-0.483626	-0.530677	0.116475	-0.445354	4.331	0.929657	-2.764	1.75926	1.014	2.22769	3.42114	2.38532	3.611	2.19468	1.75932	1.19186	2.39597	1.35888	-0.116818	0.354545	1.28601	2.00113	1.5753	4.19004	1.05274	2.28142	2.95929
66	1.49793	1.98784	-0.133838	1.32681	3.55068	3.011	-0.735384	0.23101	0.698818	-0.586939	2.62627	-2.56309	-2.30406	2.00879	3.78804	1.914	-0.906051	2.09548	3.46964	-0.512697	-0.639	0.0413535	0.241616	0.280434	0.659051	-0.123485	4.815	1.34488	-2.25579	2.54452	1.238	2.67914	3.79504	2.58391	4.1	2.91884	2.52316	1.48998	2.96621	2.01088	0.378515	0.809909	1.71367	2.25886	2.08188	4.55857	1.44192	2.82985	3.64821
67	1.96663	1.89463	0.433667	1.70233	4.033	3.539	-0.0913333	0.555	1.246	0.138	2.795	-1.99	-1.746	2.33333	4.49833	2.536	-0.529	2.436	3.828	0.192	0.019	0.667	0.922	0.982667	1.10067	0.194333	5.282	1.68567	-0.904333	3.206	1.475	3.11867	4.138	2.835	4.549	3.60967	3.165	1.74533	3.541	2.638	0.872	1.223	2.138	2.50367	2.483	4.95	1.78167	3.393	4.28033
68	2.41547	1.8144	1.01582	2.11873	4.50301	4.054	0.509798	0.906636	1.77257	0.866242	2.98215	-1.40997	-1.11612	2.66538	5.15497	3.117	-0.157667	2.82493	4.16785	0.868889	0.524	1.32665	1.56389	1.62016	1.48213	0.551616	5.737	1.99799	-0.188121	3.405	1.737	3.56598	4.46877	3.16106	4.956	4.26555	3.71051	2.00637	4.11667	3.23909	1.39903	1.62348	2.57779	2.75725	2.80333	5.36693	2.11651	3.97773	4.87616
69	2.87793	1.74029	1.62422	2.58309	4.97511	4.564	1.09536	1.31993	2.29856	1.58733	3.21252	-0.794455	-0.411939	3.02185	5.77253	3.676	0.240172	3.26822	4.503	1.53092	0.897	2.00908	2.16803	2.23192	1.84634	0.977778	6.179	2.32068	0.515374	4.10912	2.031	4.03281	4.80089	3.56407	5.321	4.88463	4.19608	2.30393	4.6817	3.81897	1.98158	2.04182	3.0371	3.03507	3.08324	5.80166	2.48585	4.58094	5.4503
70	3.35676	1.66644	2.26212	3.09058	5.45479	5.079	1.68979	1.811	2.83455	2.28736	3.50064	-0.135273	0.345636	3.41533	6.35333	4.228	0.688576	3.75955	4.84418	2.1873	1.186	2.70309	2.73536	2.85188	2.22985	1.48473	6.605	2.68458	1.22852	4.63852	2.354	4.52194	5.14376	4.03603	5.646	5.45764	4.65842	2.65197	5.21709	4.37718	2.625	2.49709	3.50833	3.34842	3.35218	6.24073	2.92215	5.19118	6.00636
71	3.85211	1.59087	2.91961	3.6176	5.939	5.6	2.30614	2.37493	3.37774	2.95567	3.84788	0.567333	1.12591	3.85125	6.89242	4.78	1.19328	4.28212	5.19976	2.83987	1.447	3.39249	3.26773	3.4966	2.65674	2.07206	7.005	3.10498	1.9527	4.98868	2.703	5.02891	5.5092	4.56854	5.936	5.97314	5.1163	3.04977	5.71194	4.90767	3.31997	2.99258	3.9808	3.71044	3.62824	6.66815	3.43992	5.79173	6.54121
72	4.35991	1.51458	3.58289	4.13761	6.42004	6.127	2.94372	2.98929	3.91572	3.58609	4.24667	1.29342	1.90227	4.32753	7.38394	5.333	1.73516	4.81698	5.57503	3.48401	1.723	4.06717	3.77148	4.15433	3.13279	2.73015	7.379	3.58318	2.67982	5.31256	3.08	5.54733	5.89763	5.14815	6.192	6.42496	5.57603	3.48969	6.16527	5.40058	4.04282	3.52336	4.44416	4.12623	3.92652	7.07274	4.03477	6.37318	7.04631
73	4.86837	1.44275	4.23909	4.63391	6.89218	6.655	3.59064	3.62182	4.43673	4.18864	4.68636	2.02118	2.64636	4.84109	7.82955	5.879	2.296	5.34791	5.97418	4.114	2.035	4.722	4.25345	4.806	3.65027	3.439	7.733	4.112	3.39927	5.62664	3.469	6.06809	6.29636	5.75209	6.427	6.81445	6.03736	3.96264	6.58455	5.85336	4.767	4.084	4.89082	4.58736	4.256	7.44836	4.68727	6.93555	7.51227
74	5.38036	1.36981	4.87655	5.10142	7.35377	7.176	4.23124	4.24295	4.9298	4.77464	5.15291	2.73027	3.33788	5.39007	8.23071	6.408	2.86703	5.86408	6.40006	4.72994	2.388	5.35629	4.71964	5.43525	4.19844	4.16855	8.072	4.67953	4.09903	5.94265	3.853	6.5812	6.68944	6.35477	6.663	7.14437	6.50267	4.45633	6.98324	6.27009	5.47739	4.66588	5.31881	5.08442	4.61773	7.79572	5.37707	7.47839	7.93653
75	5.88344	1.30552	5.48408	5.55065	7.80429	7.688	4.85236	4.83317	5.38474	5.35524	5.6363	3.40748	3.97527	5.9736	8.59053	6.919	3.43987	6.36101	6.85255	5.32698	2.773	5.96312	5.17724	6.02334	4.76646	4.88204	8.385	5.27311	4.76382	6.26586	4.226	7.08654	7.05863	6.93616	6.924	7.41332	6.96784	4.95635	7.38148	6.66858	6.16855	5.25612	5.73261	5.62263	5.00594	8.1218	6.08131	8.00027	8.32218
76	6.37234	1.25577	6.05933	5.99076	8.24233	8.2	5.006	5.38439	5.80036	5.93455	6.12527	4.04409	4.56491	6.5873	8.91809	7.416	4.01161	6.84312	7.32782	5.901	3.177	6.54345	5.63636	6.55858	5.34112	5.54555	8.645	5.88055	5.38027	6.59767	4.597	7.59064	7.40312	7.48652	7.224	7.63052	7.42415	5.44955	7.79864	7.06927	6.83664	5.84545	6.14021	6.20773	5.41336	8.43267	6.77606	8.50309	8.67709
77	6.85633	1.21349	6.61027	6.42898	8.66833	8.715	5.92487	5.90361	6.18557	6.514	6.61148	4.63615	5.12173	7.2246	9.23049	7.908	4.58308	7.32539	7.8237	6.45308	3.177	7.10776	6.10815	7.04714	5.90831	6.13854	8.832	6.49333	5.94688	6.9292	4.973	8.09548	7.72903	8.00704	7.575	7.82268	7.87155	5.92706	8.24609	7.48073	7.48458	6.4257	6.55008	6.83847	5.83582	8.73895	7.44665	8.99091	9.01185
78	7.34513	1.17036	7.14756	6.87	9.08644	9.231	6.56067	6.135	6.54989	7.087	7.097	5.18533	5.66767	7.87589	9.54878	8.403	5.15544	7.82267	8.336	6.99322	3.952	7.66211	6.602	7.50856	6.46022	6.65578	9.001	7.10678	6.47667	7.25578	5.36	8.601	8.04011	8.49656	7.982	8.00944	8.31078	6.38289	8.732	7.90133	8.118	6.98933	6.97022	7.50322	6.27033	9.05311	8.08622	9.46633	9.33767
79	7.83069	1.14379	7.6817	7.30964	9.50061	9.74	7.09145	6.71767	6.89906	7.64045	7.58345	5.69927	6.22227	8.5253	9.88667	8.913	5.74206	8.33797	8.85855	7.5277	4.303	8.20458	7.11909	7.95155	6.99879	7.10279	9.252	7.71576	6.98412	7.58279	5.759	9.10755	8.34327	8.95161	8.44	8.19979	8.73791	6.81655	9.25745	8.334	8.73655	7.53355	7.40985	8.18124	6.71227	9.37942	8.68861	9.93009	9.66382
80	8.3128	1.12369	8.21986	7.74354	9.91391	10.232	7.61398	7.45928	7.23778	8.16542	8.07085	6.18721	6.79776	9.15633	10.2437	9.439	6.35311	8.86539	9.38788	8.05626	4.628	8.73554	7.65088	8.37593	7.52857	7.49062	9.599	8.31544	7.47925	7.92029	6.169	9.60458	8.64635	9.36806	8.928	8.3948	9.143	7.23224	9.81148	8.78152	9.33497	8.05924	7.87256	8.84987	7.15945	9.70565	9.24765	10.3834	9.99547
81	8.78126	1.11212	8.75502	8.15642	10.3268	10.693	8.12519	7.9951	7.56767	8.65476	8.55285	6.65097	7.39594	9.75339	10.6096	9.969	6.98777	9.39474	9.91467	8.57407	4.931	9.25468	8.18525	8.775	8.05105	7.83054	9.99	8.89939	7.96544	8.27185	6.58	10.0733	8.94728	9.74976	9.419	8.58827	9.51714	7.63103	10.3734	9.23879	9.90242	8.56594	8.3487	9.48805	7.61364	10.0184	9.75642	10.8235	10.3283
82	9.2401	1.10947	9.27	8.53118	10.7305	11.109	8.62236	8.52282	7.88264	9.09773	9.01509	7.08927	8.00473	10.3022	10.9638	10.474	7.63055	9.90609	10.4269	9.07409	5.218	9.75	8.70482	8.841	8.565	8.135	10.371	9.45545	8.43655	8.63418	6.982	10.4905	9.24255	10.1151	9.9	8.77355	9.85782	8.00709	10.9201	9.68773	10.4279	9.04909	8.822	10.0768	8.069	10.3104	10.2115	11.2357	10.6522
83	9.66879	1.10553	9.74874	8.85323	11.1117	11.474	9.09624	9.02415	8.16935	9.48573	9.43927	7.50164	8.59615	10.794	11.2869	10.926	8.25661	10.3738	10.9194	9.53984	5.49	10.2051	9.18968	9.54526	9.06263	8.41041	10.708	9.96619	8.87973	8.99478	7.373	10.8407	9.52725	10.4788	10.367	8.94919	10.1549	8.34522	11.4279	10.1057	10.9063	9.50542	9.27239	10.6092	8.51255	10.5804	10.6131	11.6054	10.9531
84	10.0538	1.10324	10.1845	9.1126	11.462	11.795	9.53723	9.48407	8.344	9.81182	9.81018	7.88748	9.14636	11.2312	11.5672	11.306	8.8481	10.7819	11.398	9.95677	5.744	10.6095	9.62074	9.86774	9.52916	8.65625	10.986	10.4155	9.28149	9.34602	7.761	11.1225	9.79678	10.8417	10.811	9.11747	10.3968	8.63419	11.8807	10.4745	11.3385	9.93403	9.68212	11.0904	8.93245	10.8277	10.9691	11.9274	11.2195
85	10.4	1.10117	10.5828	9.31558	11.7816	12.089	9.94176	9.89542	8.46309	10.0667	10.1287	8.24464	9.64564	11.6255	11.8069	11.608	9.39703	11.1275	11.8686	10.322	5.983	10.9615	9.98518	10.1595	9.94706	8.87167	11.21	10.8047	9.63539	9.68527	8.161	11.3461	10.0492	11.2021	11.228	9.28682	10.5859	8.87282	12.2693	10.7861	11.7365	10.3358	10.0438	11.5325	9.32873	11.0571	11.2992	12.2016	11.4533
86	10.7225	1.09617	10.9677	9.48098	12.0827	12.379	10.3165	10.2705	8.77999	10.2435	10.4153	8.57564	10.1053	11.9954	12.0311	11.845	9.90463	11.4214	12.3289	10.6451	6.231	11.2734	10.2921	10.4472	10.3037	9.05934	11.396	11.1512	9.94757	10.0131	8.583	11.5337	10.288	11.5584	11.619	9.46359	10.7298	9.07595	12.5951	11.0479	12.1223	10.7148	10.3648	11.9535	9.71064	11.2814	11.6317	12.4374	11.6713
87	11.0284	1.09224	11.3616	9.62567	12.3804	12.683	10.6747	10.633	8.93181	10.3414	10.6978	8.88861	10.5493	12.3556	12.2775	12.05	10.3903	11.6788	12.7712	10.9464	6.515	11.565	10.5809	10.7586	10.5993	9.21742	11.561	11.4756	10.2389	10.34	9.032	11.7051	10.5127	11.9024	11.994	9.64995	10.8315	9.26469	12.8687	11.2753	12.5143	11.0728	10.6651	12.3725	10.0974	11.518	11.9898	12.6648	11.9006
88	11.3348	1.09131	11.7617	9.75115	12.6795	13.011	11.0284	11.0025	9.09927	10.3651	10.9983	9.18864	11.0013	12.7105	12.5753	12.251	10.8841	11.9101	13.1858	11.2447	6.856	11.8578	10.8982	11.1181	10.8443	9.33403	11.712	11.7984	10.5335	10.6801	9.5	11.8617	10.7087	12.2135	12.37	9.83439	10.8827	9.45321	13.0965	11.4859	12.9174	11.4025	10.9666	12.8014	10.497	11.7768	12.3801	12.9197	12.1595
89	11.6437	1.0999	12.144	9.83789	12.9686	13.354	11.3733	11.3796	9.295	10.3193	11.3223	9.473	11.476	13.0568	12.9352	12.464	11.41	12.1119	13.558	11.5533	7.255	12.1664	11.2762	11.5349	11.0519	9.38889	11.838	12.134	10.8443	11.0413	9.967	11.9926	10.8514	12.4593	12.754	9.98478	10.8391	9.64089	13.2743	11.693	13.317	11.684	11.2762	13.2299	10.9027	12.0523	12.7882	13.2183	12.4454
90	11.9403	1.12926	12.4742	9.85368	13.216	13.695	11.6797	11.7357	9.50462	10.2113	11.6497	9.72818	11.966	13.3834	13.3412	12.679	11.9722	12.2702	13.8654	11.8658	7.698	12.4879	11.7147	11.9922	11.2198	9.35303	11.908	12.4743	11.1628	11.4223	10.402	12.0674	10.9039	12.5989	13.121	10.0613	10.6388	9.80982	13.3866	11.8896	13.6813	11.8842	11.5812	13.6321	11.2943	12.3176	13.1836	13.5486	12.7372
91	12.1949	1.19487	12.7178	9.76009	13.3842	14.006	11.8987	12.0292	9.69391	10.0395	11.9355	9.92945	12.4324	13.6702	13.7452	12.864	12.5538	12.3604	14.0792	12.1515	8.148	12.7966	12.1845	12.4471	11.3198	9.187	11.883	12.7889	11.4608	11.8085	10.769	12.0364	10.8102	12.5949	13.435	10.0324	10.2234	9.92727	13.4043	12.0471	13.9615	11.9608	11.8565	13.982	11.6339	12.5305	13.5309	13.8713	12.9971
92	12.3627	1.31697	12.8452	9.50729	13.4346	14.253	11.9817	12.2073	9.80665	9.79279	12.1256	10.0386	12.808	13.895	14.0766	12.965	13.1211	12.3516	14.1628	12.3646	8.553	13.0526	12.6345	12.8329	11.3005	8.83775	11.715	13.0337	11.6907	12.1731	11.04	11.8369	10.5034	12.4167	13.659	9.87055	9.54057	9.94695	13.2934	12.1335	14.0962	11.867	12.0605	14.2492	11.863	12.6435	13.7957	14.1323	13.1761
93	12.4084	1.49756	12.8405	9.04137	13.3241	14.407	11.892	12.2131	9.78313	9.44794	12.1656	10.0052	13.0178	14.0378	14.2543	12.928	13.6307	12.2115	14.0708	12.4593	8.862	13.2125	13.0124	13.0788	11.0996	8.24298	11.371	13.1592	11.7894	12.4745	11.181	11.4116	9.92173	12.0358	13.758	9.5448	8.5417	9.81066	13.025	12.1198	14.0203	11.552	12.1407	14.3945	11.9136	12.6127	13.9383	14.2765	13.2243
94	12.2772	1.75102	12.6832	8.30812	13.0102	14.439	11.5992	11.9912	9.56545	8.96782	12.0117	9.77827	12.9862	14.0742	14.1941	12.712	14.0439	11.9139	13.7566	12.3945	9.029	13.2356	13.266	13.1271	10.6582	7.34506	10.832	13.1129	11.6875	12.6583	11.135	10.6997	9.01755	11.4234	13.692	9.02464	7.20276	9.4593	12.5717	11.9688	13.6815	10.9675	12.0398	14.3711	11.7212	12.3989	13.9203	14.2542	13.0918
95	11.9278	2.07105	12.3384	7.26058	12.4498	14.325	11.0712	11.4953	9.09263	8.32139	11.6356	9.3127	12.6417	13.9684	13.8201	12.288	14.3279	11.4193	13.1703	12.1301	9.009	13.074	13.3542	12.9371	9.92122	6.10623	10.078	12.8507	11.3151	12.6715	10.859	9.64774	7.76093	10.5456	13.408	8.28801	5.53819	8.84981	11.8962	11.6434	13.0359	10.0722	11.7	14.124	11.2257	11.9594	13.707	14.0302	12.7287
96	11.3233	2.44761	11.7542	5.87345	11.6194	14.043	10.2665	10.6966	8.31414	7.47327	11.0182	8.56397	11.9279	13.683	13.074	11.645	14.4636	10.6802	12.2659	11.6314	8.751	12.676	13.2461	12.48	8.84491	4.52104	9.084	12.3282	10.6132	12.4614	10.318	8.23693	6.14771	9.36572	12.86	7.31763	3.60582	7.96302	10.9579	11.1112	12.0481	8.82867	11.0582	13.6101	10.3697	11.2493	13.268	13.5842	12.0916
97	10.4357	2.86519	10.8831	4.16109	10.5165	13.579	9.15209	9.57888	7.20327	6.37455	10.1475	7.49282	10.7911	13.1822	11.925	10.789	14.4431	9.65691	11.0095	10.8723	8.209	11.991	12.9166	11.7377	7.40161	2.61564	7.833	11.5104	9.53388	11.9721	9.467	6.4867	4.20427	7.86239	11.999	6.10021	1.49552	6.79845	9.73664	10.3341	10.7024	7.21564	10.0532	12.7958	9.10436	10.2427	12.5707	12.8916	11.156
98	9.24912	3.30072	9.70152	2.17185	9.15667	12.918	7.71183	8.1263	5.75499	4.98145	9.0283	6.07609	9.18361	12.4299	10.3749	9.724	14.2445	8.33349	9.37412	9.83087	7.352	10.9776	12.3366	10.7024	5.5868	0.460869	6.327	10.3709	8.04108	11.1544	8.262	4.44738	2.0001	6.04007	10.77	4.63215	-0.673586	5.36464	8.24039	9.27758	8.99242	5.25333	8.64882	11.6442	7.40712	8.91948	11.5811	11.9252	9.93021
99	7.7734	3.73545	8.21468	-0.0270202	7.56862	12.044	5.94821	6.3416	3.97841	3.28152	7.68261	4.3047	7.08591	11.4018	8.44408	8.448	13.828	6.71511	7.33758	8.49865	6.162	9.60822	11.4782	9.3713	3.44347	-1.82452	4.579	8.90747	6.1282	9.98063	6.686	2.21139	-0.350556	3.93267	9.139	2.92221	-2.79381	3.69879	6.49767	7.94564	6.92345	3.03133	6.84237	10.1253	5.3093	7.27421	10.2606	10.6539	8.4407
100	6.00631	4.10206	6.448	-2.316	5.804	10.942	3.894	4.283	1.913	1.306	6.134	2.194	4.543	10.083	6.192	6.958	13.144	4.829	4.905	6.896	4.622	7.867	10.321	7.751	1.09	-4.109	2.615	7.136	3.839	8.451	4.771	-0.102	-2.715	1.614	7.112	0.983	-4.794	1.89	4.559	6.376	4.538	0.706	4.678	8.221	2.896	5.335	8.588	9.061	6.722
[truncated: 61 more columns]

## Sheet: Rotation LHipFlex Faco
all values Right	mean	std	steps
1	-6.52047	2.83645	-4.317	-7.21	-2.659	-5.6	-5.165	-6.693	-2.13	-0.003	-8.937	-7.512	-11.193	-9.322	-6.879	-6.738	-6.185	-9.906	-8.899	-7.025	-4.816	-2.549	-6.843	-4.881	-7.726	-3.328	-6.429	-4.419	-3.054	-10.457	-5.927	-8.278	-5.388	-12.568	-9.894	-6.132	-9.312	-10.843	-6.736	-7.726	-8.546	-5.731	-6.923	-4.065	-5.374	-5.43	-5.506	-7.831	-5.602
2	-6.81874	2.71099	-4.00424	-6.85024	-4.03196	-5.62	-5.514	-7.47167	-1.785	-0.129202	-9.36818	-7.59003	-10.8741	-9.117	-7.23885	-6.82038	-6.338	-9.60918	-8.71476	-7.25885	-5.94129	-2.13848	-7.023	-5.93597	-7.928	-4.01699	-7.10743	-4.80668	-3.55133	-10.5928	-5.90146	-8.48067	-5.48865	-12.5561	-10.1091	-7.047	-9.495	-10.6131	-7.27361	-7.46903	-9.20712	-5.30347	-6.87118	-4.62712	-5.74036	-4.946	-5.44468	-7.65904	-5.57653
3	-6.92928	2.63635	-3.60836	-6.35145	-5.09861	-5.53	-5.726	-8.07561	-1.352	-0.250576	-9.53461	-7.44458	-10.4799	-8.681	-7.44519	-6.75768	-6.21362	-9.203	-8.40182	-7.42206	-6.74267	-1.67261	-7.07455	-6.73212	-7.881	-4.46056	-7.50643	-4.99121	-4.12399	-10.4984	-5.72252	-8.52115	-5.41759	-12.3346	-10.1601	-7.724	-9.547	-10.1908	-7.58985	-7.01291	-9.52942	-4.6676	-6.87819	-4.88839	-5.62109	-4.291	-5.22441	-7.44859	-5.43206
4	-6.85277	2.62138	-3.28764	-5.74182	-5.71055	-5.353	-5.891	-8.54027	-0.799	-0.430848	-9.54245	-7.11655	-10.0746	-8.10355	-7.47606	-6.64039	-5.96164	-8.71973	-7.97836	-7.55364	-7.266	-1.11373	-6.99473	-7.3	-7.707	-4.58664	-7.60755	-4.92691	-4.69752	-10.212	-5.53982	-8.51427	-5.15615	-12.0081	-10.0498	-8.247	-9.508	-9.60267	-7.72464	-6.43309	-9.59318	-3.94803	-6.92558	-4.89191	-4.99155	-3.434	-4.95688	-7.15567	-5.16485
5	-6.59276	2.68459	-3.11515	-5.01876	-5.74337	-5.069	-6.045	-8.8563	-0.063	-0.658566	-9.53621	-6.61358	-9.65724	-7.41215	-7.2902	-6.48294	-5.67794	-8.14664	-7.43358	-7.61224	-7.56758	-0.402242	-6.76155	-7.7113	-7.498	-4.33994	-7.39986	-4.56807	-5.14129	-9.76833	-5.42568	-8.50761	-4.66413	-11.6103	-9.74122	-8.72	-9.374	-8.84291	-7.67373	-5.78394	-9.50145	-3.18482	-6.93116	-4.66227	-3.88955	-2.321	-4.6847	-6.6957	-4.74172
6	-6.11794	2.84473	-3.03645	-4.14894	-5.14492	-4.618	-6.162	-8.98224	0.915	-0.867758	-9.63815	-5.91439	-9.15295	-6.56094	-6.84543	-6.22173	-5.35485	-7.43506	-6.71745	-7.51342	-7.64613	0.522515	-6.33718	-8.04327	-7.293	-3.6971	-6.89517	-3.88416	-5.32739	-9.20276	-5.35604	-8.46397	-3.89621	-11.0965	-9.18691	-9.214	-9.101	-7.89989	-7.40555	-5.06564	-9.30252	-2.33341	-6.78497	-4.21885	-2.39409	-0.909	-4.39716	-5.97672	-4.12345
7	-5.40876	3.1052	-2.903	-3.09118	-3.94258	-3.932	-6.162	-8.86545	2.167	-0.971939	-9.90518	-4.979	-8.432	-5.45718	-6.11473	-5.75948	-4.90412	-6.51209	-5.76827	-7.17445	-7.44045	1.70009	-5.68173	-8.33636	-7.085	-2.66594	-6.12497	-2.86891	-5.17761	-8.52782	-5.23006	-8.272	-2.81773	-10.3673	-8.35415	-9.741	-8.617	-6.77024	-6.87536	-4.223	-8.96927	-1.31067	-6.38512	-3.56745	-0.595909	0.816	-4.03903	-4.92221	-3.26973
8	-4.3923	3.47368	-2.53621	-1.81942	-2.22271	-2.959	-5.94	-8.45467	3.689	-0.886586	-10.3171	-3.76212	-7.3706	-4.01645	-5.08423	-5.01139	-4.2204	-5.30976	-4.53985	-6.5417	-6.87065	3.13985	-4.75991	-8.56842	-6.814	-1.28027	-5.12711	-1.54478	-4.66329	-7.70939	-4.93169	-7.803	-1.421	-9.32673	-7.23036	-10.234	-7.833	-5.45117	-6.04164	-3.17621	-8.42115	-0.0520909	-5.66227	-2.68315	1.42052	2.833	-3.52772	-3.48094	-2.14959
9	-3.10366	3.87862	-1.787	-0.325182	-0.0954545	-1.676	-5.394	-7.70276	5.451	-0.542061	-10.7576	-2.23939	-5.90393	-3.12	-3.75065	-3.93329	-3.22248	-3.786	-3.01506	-5.59345	-5.86907	4.82294	-3.54764	-8.6543	-6.373	0.408374	-3.93553	0.0472525	-3.79961	-6.67097	-4.37096	-6.96006	0.274303	-7.91541	-5.81993	-10.562	-6.68	-3.94188	-4.88133	-1.86073	-7.56727	1.46384	-4.58516	-1.5217	3.58327	5.091	-2.77019	-1.62961	-0.748061
10	-1.51428	4.27858	-0.576273	1.37882	2.33282	-0.099	-4.455	-6.57209	7.408	0.111364	-11.0245	-0.412455	-4.03373	-0.908182	-2.12836	-2.52164	-1.86827	-1.94082	-1.20318	-4.33109	-4.38727	6.70855	-2.03927	-8.644	-5.646	2.33891	-2.57	1.84964	-2.61627	-5.33473	-3.49609	-5.69909	2.22764	-6.12709	-4.14164	-10.572	-5.131	-2.24345	-3.39445	-0.239636	-6.33136	3.216	-3.15282	-0.055	5.83527	7.519	-1.69418	0.615364	0.928364
11	0.353782	4.62037	1.10021	3.26833	4.96433	1.735	-3.099	-5.03209	9.509	1.09116	-10.8923	1.68645	-1.81534	2.40773	-0.252495	-0.802444	-0.156859	0.189061	0.86103	-2.76812	-2.42566	8.74164	-0.248091	-8.02703	-4.556	4.44627	-1.0413	3.80177	-1.15173	-3.65567	-2.28486	-4.02591	4.38555	-4.0038	-2.22569	-10.153	-3.198	-0.362899	-1.59924	1.68173	-4.67394	5.16591	-1.39015	1.71185	8.12815	10.043	-0.272061	3.1882	2.85433
12	2.41925	4.85865	3.18433	5.30967	7.70333	3.775	-1.348	-3.079	11.698	2.38222	-10.1947	4.00567	0.658556	5.09233	1.82533	1.17611	1.875	2.54233	3.12933	-0.928667	-0.0365556	10.8627	1.791	-6.906	-3.076	6.66622	0.638444	5.84667	0.536778	-1.63033	-0.737333	-1.98133	6.68633	-1.61422	-0.116556	-9.245	-0.934	1.67744	0.467667	3.863	-2.61533	7.26322	0.652778	3.73433	10.4223	12.588	1.475	5.97244	3.261
13	4.66855	5.00302	5.56918	7.45882	10.4617	5.968	0.74	-0.749455	13.924	3.93745	-8.86455	6.48191	3.27948	7.88691	4.04645	3.3587	4.15676	5.04155	5.55273	1.14255	2.68876	13.0157	4.02282	-5.47545	-1.224	8.93806	2.44952	7.93618	2.37606	0.689818	1.11394	0.366182	9.0627	0.964697	2.12688	-7.841	1.583	3.83782	2.751	6.24045	-0.228545	9.45027	2.90642	5.95282	12.6875	15.089	3.48767	8.82309	6.74282
14	7.01217	5.03934	8.12445	9.66609	13.1702	8.253	3.088	1.87927	16.149	5.70274	-6.93764	9.04655	5.94796	10.68	6.35586	5.68505	6.59095	7.60388	8.07818	3.38673	5.63743	15.1537	6.33973	-3.6377	0.944	11.2105	4.36533	10.0344	4.29845	3.19842	3.20353	2.91973	11.4471	3.65104	4.43805	-5.981	4.259	6.07127	5.18173	8.73439	2.38242	11.6663	5.29386	8.30582	14.9034	17.481	5.67982	11.6014	9.70486
15	9.40832	4.96984	10.726	11.8823	15.7973	10.565	5.609	4.70533	18.339	7.61415	-4.52752	11.6377	8.59343	13.3862	8.70779	8.09879	9.07257	10.1562	10.6485	5.74248	8.69608	17.2441	8.67191	-1.46324	3.357	13.4453	6.35864	12.1187	6.25814	5.77324	5.44534	5.57294	13.7816	6.36839	6.75636	-3.744	7.008	8.33583	7.69264	11.2655	5.10988	13.8596	7.74209	10.7295	17.0622	19.72	7.95282	14.2032	12.2054
16	11.779	4.83835	13.2745	14.0664	18.3458	12.855	8.216	7.62218	20.472	9.61597	-1.78118	14.2067	11.1782	15.9582	11.0685	10.5468	11.4965	12.6448	13.2121	8.15309	11.767	19.2638	10.968	0.956909	5.931	15.6185	8.40906	14.1807	8.22936	8.32227	7.75373	8.23218	16.0275	9.05724	9.0303	-1.228	9.763	10.6022	10.2235	13.7704	7.85382	15.9932	10.1893	13.1626	19.1708	21.787	10.2267	16.5688	14.7385
17	14.0776	4.68433	15.6985	16.1922	20.8461	15.096	10.833	10.5378	22.533	11.6668	1.15203	16.7215	13.6863	18.3763	13.4175	12.9863	13.781	15.0366	15.7283	10.5715	14.7777	21.2017	13.2311	3.52239	8.574	17.7241	10.5068	16.2221	10.2067	10.7965	10.0555	10.8251	18.1689	11.6746	11.2246	1.46	9.763	12.8534	12.7319	16.2054	10.5336	18.0466	12.5917	15.5626	21.2458	23.69	12.4495	18.684	17.2775
18	16.3706	4.47673	17.9611	18.2446	23.3096	17.276	13.405	13.3853	24.516	13.7429	4.13991	19.1623	16.1108	20.628	15.7435	15.3832	15.8835	17.3203	18.1666	12.9706	17.6907	23.0523	15.5079	6.13706	11.202	19.7703	12.648	18.2466	12.1982	13.2159	12.3012	13.3066	20.2062	14.1947	13.3231	4.222	15.101	15.0818	15.1948	18.5399	13.0901	20.0105	14.9288	17.9065	23.2979	25.448	14.6029	20.572	19.807
19	18.5366	4.32299	20.0632	20.2135	25.7218	19.387	15.889	16.1243	26.414	15.8321	7.07664	21.5056	18.4457	22.7148	18.0385	17.7096	17.7998	19.4909	20.5029	15.3366	20.4912	24.8165	17.8272	8.72409	11.202	21.7677	14.8269	20.2499	14.2108	15.675	14.4693	15.6648	22.1454	16.6082	15.319	6.978	17.647	17.2736	17.6004	20.7517	15.4953	21.8846	17.1989	20.1814	25.3209	27.082	16.6938	22.2805	22.3071
20	20.6754	4.09874	22.0286	22.0907	28.0411	21.422	18.262	18.7372	28.217	17.9274	9.88797	23.7238	20.6856	24.6392	20.2955	19.9419	19.5486	21.5431	22.7153	17.6627	23.1678	26.499	20.1655	11.2461	16.212	23.7159	17.0308	22.2159	16.2375	18.2335	16.557	17.9124	23.9938	18.9106	17.2116	9.67	20.086	19.4049	19.9358	22.8251	17.7568	23.6698	19.4077	22.3693	27.2924	28.616	18.7395	23.8606	24.7501
21	22.6973	3.91988	23.8869	23.8673	30.2067	23.378	20.519	21.2218	29.922	20.0214	12.5378	25.7954	22.8167	26.403	22.5089	22.058	21.1631	23.4688	24.7856	19.9439	25.6978	28.0966	22.4703	13.6884	18.558	25.605	19.2329	24.118	18.2561	20.8394	18.5677	20.0588	25.7513	21.099	19.0039	12.27	22.41	21.4455	22.1828	24.7505	19.8996	25.3673	21.5572	24.4445	29.1771	30.066	20.7491	25.3521	27.107
22	24.6162	3.74642	25.6623	25.5359	32.1548	25.241	22.652	23.5776	31.522	22.0953	15.0198	27.7031	24.8222	28.0106	24.6684	24.0441	22.685	25.2541	26.6991	22.1715	28.0482	29.6053	24.693	16.0501	20.775	27.4198	21.3951	25.9284	20.2338	23.3994	20.5051	22.1022	27.4064	23.1688	20.6949	14.767	24.608	23.3665	24.315	26.5247	21.9468	26.972	23.6411	26.3829	30.9365	31.441	22.7165	26.7813	29.3475
23	26.4179	3.57483	27.367	27.0933	33.8322	26.995	24.649	25.7983	33.006	24.1249	17.3427	29.43	26.6921	29.4627	26.7656	25.8891	24.1494	26.8837	28.4417	24.326	30.19	31.0243	26.793	18.3263	22.85	29.141	23.4792	27.6171	22.1344	25.8393	22.3717	24.0367	28.9573	25.1128	22.2768	17.156	26.658	25.1417	26.3083	28.1483	23.907	28.4722	25.6508	28.1687	32.5407	32.743	24.6292	28.1667	31.4457
24	28.0892	3.40354	29.0025	28.5393	35.2042	28.629	26.5	27.8732	34.365	26.0794	19.5211	30.9598	28.4173	30.754	28.7942	27.5882	25.5775	28.3506	30.004	26.3766	32.1039	32.3562	28.7221	20.5108	24.768	30.7554	25.458	29.1598	23.9276	28.1068	24.1619	25.8509	30.3947	26.9279	23.7429	19.431	28.538	26.7508	28.1462	29.622	25.7766	29.8516	27.566	29.7926	33.9728	33.96	26.4721	29.5109	33.3831
25	29.617	3.2395	30.5541	29.8733	36.2575	30.137	28.2	29.7925	35.589	27.9305	21.5745	32.287	29.9903	31.8843	30.748	29.1424	26.9746	29.6586	31.3784	28.2905	33.7771	33.6008	30.4835	22.591	26.518	32.2502	27.3125	30.5357	25.5991	30.1719	25.8661	27.5294	31.7156	28.6137	25.0885	21.587	30.228	28.1885	29.8138	30.9449	27.5466	31.0961	29.3667	31.2506	35.231	35.083	28.2248	30.8132	35.1511
26	30.9947	3.08746	31.9989	31.0936	37.0035	31.52	29.754	31.551	36.666	29.6581	23.5204	33.4215	31.4047	32.8609	32.6163	30.557	28.3274	30.818	32.302	30.0405	35.2068	34.7571	32.0742	24.5506	28.092	33.6186	29.0368	31.7284	27.1529	32.0221	27.4767	29.0629	32.9189	30.1851	26.3133	23.619	31.712	29.462	31.3049	32.1207	29.2013	32.1941	31.0364	32.5399	36.3261	36.104	29.8623	32.0635	36.7492
27	32.2374	2.90791	33.3153	32.2038	37.4683	31.52	31.172	33.1465	37.593	31.2504	25.3665	34.3735	32.6539	33.7011	34.3945	31.8427	29.6132	31.847	32.7125	31.6025	36.3984	35.8229	33.4914	26.3801	29.487	34.8597	30.6359	32.7294	28.6059	33.6611	28.9869	30.4478	34.0057	31.6556	27.4221	25.533	32.983	30.5896	32.6267	33.1578	30.7263	33.1375	32.5589	33.6626	37.2756	37.028	31.3624	33.2491	38.1842
28	33.3778	2.75231	34.4874	33.2072	37.6855	33.928	32.465	34.5806	38.36	32.7026	27.1149	35.1517	33.7446	34.4235	36.088	33.0145	30.8077	32.7648	34.3599	32.9639	37.3628	36.7954	34.7332	28.0754	30.709	35.9805	32.1273	33.5484	29.982	35.1014	30.4002	31.6887	34.983	33.0208	28.4246	27.333	34.047	31.6052	33.7894	34.0677	32.1123	33.9271	33.9245	34.6273	38.101	37.857	32.7104	34.3555	39.4681
29	34.3713	2.59993	35.5078	34.1097	37.7039	34.96	33.64	35.854	38.96	34.0147	28.7657	35.7751	34.6914	35.0438	37.6952	34.0895	31.8888	33.5891	34.9872	34.1278	38.121	37.6723	35.8005	29.6308	31.771	36.9886	33.5241	34.1923	31.3038	36.355	31.7295	32.7944	35.8609	34.279	29.3392	29.021	34.914	32.5377	34.8018	34.8665	33.3531	34.5676	35.1293	35.4428	38.8213	38.592	33.9024	35.3654	40.6124
30	35.2431	2.46293	36.3737	34.9149	37.5643	35.883	34.71	36.9645	39.395	35.1886	30.3154	36.2646	35.509	35.5635	39.2119	35.0852	32.829	34.3284	35.44	35.1113	38.6946	38.4514	36.6979	31.0446	32.692	37.8928	34.8413	34.6656	32.5862	37.4351	32.9799	33.773	36.6456	35.4474	30.1885	30.605	35.603	33.406	35.6685	35.5686	34.447	35.0585	36.1725	36.1249	39.4498	39.236	34.9405	36.26	41.6233
31	35.9957	2.3502	37.0866	35.625	37.3084	36.691	35.685	37.9034	39.671	36.2251	31.7533	36.6282	36.213	35.9738	40.6368	36.0118	33.6179	34.9858	35.7197	35.9413	39.1163	39.1285	37.4342	32.3138	33.492	38.7052	36.089	34.9713	33.8319	38.3581	34.1452	34.6345	37.3397	36.5429	30.9919	32.101	36.128	34.2181	36.3925	36.1804	35.3982	35.3962	37.0554	36.6894	39.9922	39.781	35.8287	37.0275	42.5009
32	36.6214	2.2719	37.6468	36.2373	36.9802	37.373	35.685	38.6637	39.802	37.1239	33.072	36.8713	36.8188	36.2676	41.9661	36.8756	34.2547	35.555	35.8366	36.6433	39.4065	39.6998	38.0207	33.4232	34.189	39.4289	37.2747	35.1187	35.0303	39.1397	35.2123	35.387	37.9447	37.5747	31.7613	33.525	36.495	34.9685	36.9698	36.7004	36.2125	35.5869	37.7807	37.1466	40.4511	40.21	36.5711	37.66	43.2371
33	37.1482	2.22518	38.0485	36.7512	36.6401	37.92	37.358	39.2442	39.814	37.8863	34.2603	37.0033	37.3374	36.4578	43.1974	37.6755	34.7456	36.0312	35.8279	37.2406	39.5696	40.1638	38.4715	34.3577	34.795	40.0651	38.4004	35.1346	36.166	39.7859	36.1633	36.0309	38.4688	38.5427	32.5032	34.896	36.704	35.6514	37.3996	37.1199	36.8958	35.6642	38.3488	37.4978	40.8421	40.517	37.1702	38.1568	43.8122
34	37.5714	2.22893	38.292	37.172	36.367	38.335	38.05	39.636	39.762	38.508	35.31	37.059	37.775	36.597	44.3257	38.407	35.1023	36.416	35.76	37.747	39.6033	40.517	38.806	35.117	35.315	40.6153	39.4623	35.065	37.225	40.296	36.9797	36.557	38.931	39.4367	33.2183	36.231	36.768	36.264	37.7	37.436	37.449	35.6977	38.7637	37.738	41.199	40.718	37.6287	38.538	44.2137
35	37.9108	2.2592	38.3858	37.5259	36.2381	38.65	38.641	39.8183	39.698	38.9838	36.2211	37.1048	38.1379	36.7593	45.3429	39.0675	35.3348	36.738	35.7047	38.1626	39.5179	40.7528	39.0451	35.7635	35.747	41.0901	40.4496	34.966	38.198	40.6616	37.6562	36.9455	39.3543	40.2444	33.9133	37.542	36.721	36.8119	37.9404	37.661	37.8602	35.7688	39.0401	37.8774	41.5754	40.866	37.9574	38.8521	44.4607
36	38.2059	2.29408	38.3757	37.863	36.2919	38.916	39.152	39.8071	39.638	39.3232	36.9972	37.2034	38.4475	36.9805	46.2409	39.6612	35.4583	37.0442	35.6983	38.4828	39.3658	40.8998	39.2408	36.4032	36.083	41.5163	41.3444	34.8867	39.0756	40.8919	38.2116	37.2043	39.7591	40.9581	34.5987	38.828	36.618	37.3084	38.2335	37.8465	38.131	35.92	39.2104	37.9569	42.0077	41.028	38.1846	39.1522	44.6036
37	38.4664	2.34926	38.3202	38.2267	36.5116	39.172	39.622	39.6578	39.547	39.5525	37.634	37.3862	38.7399	37.2507	47.0123	40.2104	35.5	37.3519	35.7335	38.7118	39.2347	40.9941	39.4317	37.0358	36.328	41.9291	42.1286	34.859	39.8492	41.0105	38.6626	37.3645	40.1509	41.5809	35.2852	40.078	36.51	37.7691	38.6619	38.0507	38.287	36.1317	39.3236	38.0243	42.4891	41.239	38.3438	39.4636	44.6946
38	38.7104	2.4116	38.2674	38.6292	36.8345	39.422	40.085	39.643	39.36	39.6986	38.128	37.6416	39.0477	37.5267	47.6515	40.7481	35.4988	37.6242	35.7792	38.8767	39.1914	41.061	39.6449	37.6164	36.511	42.3523	42.7866	34.8883	40.5122	41.0588	39.0245	37.4866	40.5112	42.1168	35.9698	41.282	36.424	38.1931	39.2242	38.3029	38.3935	36.3407	39.4175	38.1073	42.9748	41.476	38.462	39.7686	44.7568
39	38.9192	2.46926	38.227	39.0482	37.1771	39.631	40.544	39.3231	39.012	39.7642	38.4856	37.9236	39.3797	37.7525	48.1477	41.2984	35.4971	37.8006	35.7901	39.0188	39.235	41.0958	39.8835	38.1432	36.679	42.7808	43.3006	34.9588	41.0513	41.0606	39.3291	37.6257	40.7981	42.5559	36.6249	42.419	36.359	38.554	39.8415	38.5878	38.5142	36.4785	39.5007	38.1908	43.3915	41.67	38.5473	40.0165	44.7776
40	39.0753	2.51914	38.17	39.4372	37.4684	39.747	40.961	39.1596	38.481	39.7265	38.7364	38.174	39.7109	37.8891	48.477	41.8557	35.5207	37.8286	35.7321	39.1594	39.3027	41.0658	40.1235	38.6532	36.857	43.1767	43.6496	35.0414	41.4396	41.006	39.6138	37.7959	40.9566	42.8613	37.2014	43.468	36.296	38.8034	40.4084	38.8588	38.6599	36.4924	39.5587	38.2391	43.6688	41.743	38.5831	40.1412	44.7152
41	39.1464	2.55919	38.0483	39.7398	37.6675	39.716	41.273	39.0722	37.796	39.538	38.9243	38.3497	39.9909	37.9313	48.6085	42.3791	35.5694	37.6765	35.589	39.2915	39.3172	40.9265	40.3176	39.1869	37.035	43.4768	43.812	35.1014	41.6342	40.8553	39.8951	37.9713	40.9129	42.9721	37.6427	44.4	36.221	38.8835	40.8363	39.0579	38.7855	36.3589	39.5662	38.2165	43.7641	41.642	38.5355	40.0904	44.5196
42	39.1065	2.58768	37.8233	39.9073	37.7715	39.512	41.408	38.9921	37.013	39.1365	39.0781	38.4452	40.1577	37.9072	48.5153	42.8052	35.6301	37.3531	35.3661	39.3832	39.228	40.6324	40.4038	39.7464	37.172	43.6044	43.769	35.1089	41.5959	40.5544	40.1561	38.1056	40.6118	42.8199	37.9039	45.177	36.137	38.7458	41.0628	39.1351	38.8175	36.0886	39.5024	38.1085	43.6794	41.349	38.3631	39.8621	44.1433
43	38.9454	2.60278	37.4853	39.9163	37.8168	39.151	41.303	38.8753	36.191	38.4631	39.1878	38.4844	40.1556	37.8518	48.1772	43.064	35.6777	36.9224	35.0805	39.3855	39.0338	40.1556	40.3187	40.2883	37.199	43.4841	43.5098	35.0432	41.3096	40.0482	40.3551	38.1567	40.06	42.3456	37.9692	45.749	36.075	38.3684	41.0656	39.059	38.6894	35.72	39.3636	37.9277	43.466	40.879	38.0508	39.5265	43.5615
44	38.6723	2.60252	37.0644	39.7746	37.8555	38.686	40.932	38.6912	35.382	37.4835	39.2139	38.4975	39.9527	37.7959	47.5824	43.0958	35.6935	36.4741	34.7458	39.2506	38.7752	39.5044	40.0173	40.7407	37.051	43.0664	43.0349	34.8946	40.7884	39.3025	40.4461	38.1123	39.3103	41.5211	37.8472	46.063	36.072	37.7751	40.8665	38.8322	38.3756	35.3121	39.1606	37.7059	43.1984	40.271	37.6231	39.1934	42.7972
45	38.3136	2.58697	36.6083	39.5183	37.9256	38.173	40.329	38.419	34.635	36.2219	39.1093	38.5007	39.5584	37.769	46.7401	42.8694	35.6781	36.0757	34.3777	38.957	38.4872	38.7257	39.49	41.0287	36.684	42.3512	42.3579	34.6527	40.0752	38.3257	40.3872	37.996	38.4653	40.3687	37.5756	46.074	36.154	37.0487	40.5313	38.4873	37.909	34.9203	38.9064	37.467	42.94	39.572	37.1269	38.9572	41.9128
46	37.9065	2.56212	36.1503	39.1988	38.0302	37.655	39.585	38.0433	34.004	34.7685	38.8351	38.4978	39.019	37.8035	45.6815	42.3995	35.6523	35.7512	34.0036	38.5346	38.1775	37.8949	38.7591	41.1009	36.115	41.3985	41.5086	34.3074	39.2295	37.1797	40.1534	37.8395	37.6596	38.9707	37.2122	45.764	36.322	36.3038	40.1558	38.0713	37.3669	34.5953	38.6038	37.2095	42.7238	38.826	36.5993	38.8745	40.9888
47	37.4951	2.53632	35.6937	38.8663	38.1457	37.168	38.813	37.5565	33.541	33.2593	38.3742	38.4901	38.4023	37.9228	44.4527	41.7418	35.643	35.4977	33.6695	38.0556	37.8495	37.1064	37.9316	40.9507	35.423	40.3174	40.5588	33.8634	38.3138	35.9704	39.7391	37.656	37.0391	37.4753	36.8194	45.143	36.562	35.6451	39.8456	37.6335	36.8324	34.3802	38.2451	36.9216	42.5601	38.086	36.0427	38.9596	40.1134
48	37.126	2.51467	35.2356	38.5725	38.2342	36.749	38.112	36.9754	33.307	31.8527	37.7582	38.4815	37.7868	38.1249	43.12	40.9717	35.6614	35.3035	33.4388	37.5913	37.5236	36.4699	37.1022	40.619	34.703	39.2448	39.6417	33.3378	37.3765	34.8231	39.1683	37.4398	36.7138	36.0793	36.4521	44.251	36.871	35.1391	39.6936	37.2195	36.3596	34.309	37.8276	36.6078	42.4604	37.411	35.4476	39.2015	39.3842
49	36.8478	2.49934	34.7886	38.3825	38.2569	36.448	37.566	36.3558	33.378	30.7017	37.0775	38.488	37.2579	38.3796	41.7902	40.1622	35.6908	35.1647	33.3876	37.1792	37.235	36.095	36.3634	40.1715	34.049	38.3432	38.92	32.7668	36.4582	33.8653	38.4864	37.1935	36.7143	34.9805	36.1673	43.175	37.287	34.8102	39.7704	36.8715	35.9613	34.4117	37.3803	36.2815	42.4553	36.858	34.8313	39.5727	38.9141
50	36.7083	2.49655	34.3888	38.3745	38.2119	36.339	37.253	35.7915	33.802	29.9238	36.4552	38.5485	36.9111	38.6464	40.6116	39.3758	35.706	35.1012	33.5754	36.8248	37.02	36.0538	35.7966	39.6782	33.558	37.7701	38.532	32.2126	35.6143	33.229	37.7452	36.9335	36.9798	34.3087	36.0412	42.077	37.872	34.6499	40.1115	36.6276	35.6264	34.709	36.977	35.9509	42.5976	36.494	34.2379	40.0682	38.8247
51	36.7431	2.5215	34.105	38.6112	38.1642	36.495	37.253	35.4026	34.52	29.5753	36.0039	38.7195	36.8414	38.9009	39.7394	38.6738	35.6883	35.1568	33.9967	36.5204	36.9177	36.3252	35.4625	39.1902	33.335	37.6309	38.534	31.7674	34.9339	33.0292	36.9894	36.7009	37.3801	34.0736	36.1496	41.149	38.651	34.6276	40.6895	36.5234	35.3478	35.1804	36.739	35.6372	42.9515	36.387	33.7297	40.74	39.1843
52	36.9561	2.58349	34.0222	39.0941	38.2231	36.915	37.611	35.297	35.361	29.6274	35.8065	39.0267	37.0869	39.1831	39.2522	38.1318	35.6512	35.3595	34.5566	36.2773	36.981	36.7749	35.3844	38.7467	33.455	37.9089	38.8515	31.5438	34.5274	33.2996	36.2644	36.5726	37.7584	34.1744	36.5197	40.512	39.532	34.7146	41.3915	36.5951	35.1412	35.7222	36.7866	35.3982	43.4993	36.554	33.4028	41.6219	39.9036
53	37.3051	2.66392	34.1843	39.7438	38.4446	37.491	38.275	35.5049	36.116	29.9602	35.9135	39.4135	37.5743	39.5411	39.1033	37.8271	35.6647	35.6782	35.1035	36.1435	37.236	37.2314	35.5317	38.3708	33.882	38.4628	39.3224	31.5902	34.4554	33.945	35.6334	36.6323	37.9826	34.4513	37.0858	40.159	40.342	34.9294	42.0392	36.8704	35.0645	36.1902	37.1244	35.2937	44.1093	36.924	33.3416	42.6306	40.7616
54	37.7024	2.72814	34.5459	40.4265	38.7787	38.049	39.094	35.9431	36.628	30.3917	36.3207	39.7535	38.1353	39.9263	39.1776	37.7895	35.829	36.0238	35.4897	36.1803	37.6208	37.5555	35.8183	38.094	34.47	39.1008	39.7791	31.8597	34.6756	34.7648	35.1709	36.8941	37.9786	34.7377	37.7005	39.99	40.906	35.3195	42.4537	37.3402	35.1869	36.4597	37.6471	35.3313	44.6031	37.354	33.5251	43.5847	41.5085
55	38.0393	2.75328	34.9769	41.0044	39.0962	38.415	39.876	36.4452	36.836	30.7355	36.9375	39.9052	38.5821	40.1955	39.3295	37.9697	36.1795	36.2796	35.6178	36.4009	38.0044	37.6557	36.1232	37.9667	35.031	39.6354	40.0923	32.227	35.0431	35.529	34.9261	37.2725	37.7309	34.8955	38.1912	39.867	41.111	35.8998	42.5164	37.9394	35.5138	36.4592	38.1934	35.4538	44.8215	37.694	33.8282	44.2836	41.9502
56	38.2156	2.74846	35.3167	41.37	39.2573	38.477	40.457	36.8317	36.765	30.856	37.5987	39.7697	38.773	40.1943	39.4277	38.2542	36.6282	36.3433	35.465	36.746	38.2511	37.4993	36.325	38.044	35.408	39.9306	40.1843	32.5487	35.373	36.052	34.8862	37.6183	37.2638	34.8352	38.4309	39.677	40.921	36.6036	42.198	38.5567	35.954	36.175	38.6143	35.5633	44.6733	37.83	34.0942	44.5932	41.9997
57	38.1649	2.7411	35.4386	41.4644	39.1779	38.209	40.73	36.9738	36.48	30.6886	38.125	39.3118	38.6431	39.832	39.3865	38.5136	37.0013	36.1543	35.0646	37.1126	38.275	37.1059	36.3223	38.3179	35.525	39.9177	40.0276	32.7129	35.5159	36.2316	34.9675	37.7829	36.6211	34.5176	38.3749	39.351	40.371	37.3056	41.5386	39.0721	36.3597	35.6332	38.8156	35.5512	44.1494	37.703	34.1947	44.4749	41.67
58	37.8647	2.75313	35.2874	41.282	38.8207	37.645	40.665	36.8203	36.049	30.2261	38.3915	38.5426	38.1974	39.105	39.1622	38.6411	37.1282	35.6936	34.4654	37.3943	38.0606	36.5221	36.1191	38.6722	35.38	39.5954	39.6321	32.6603	35.4102	36.048	35.042	37.6667	35.8462	33.9445	38.0325	38.858	39.533	37.8653	40.6081	39.3955	36.5893	34.8804	38.7651	35.3345	43.2986	37.308	34.0532	43.9603	41.0396
59	37.3294	2.79021	34.8646	40.8561	38.1858	36.851	40.298	36.3849	35.526	29.5037	38.3536	37.4971	37.4791	38.0791	38.7405	38.5714	36.9294	34.973	33.7129	37.5138	37.6424	35.8001	35.738	38.9293	35.015	39.0051	39.0303	32.3761	35.0669	35.5425	34.9794	37.2403	34.9816	33.1482	37.4345	38.193	38.485	38.1728	39.4725	39.4852	36.5591	33.968	38.4798	34.885	42.1948	36.685	33.6505	43.1202	40.1947
60	36.597	2.84669	34.1991	40.2388	37.3015	35.905	39.701	35.7188	34.942	28.5806	38.0305	36.221	36.5443	36.8475	38.1298	38.2783	36.4258	34.0206	32.8459	37.4341	37.0629	34.9834	35.22	38.9292	34.485	38.2107	38.2646	31.8736	34.5176	34.7952	34.6899	36.5233	34.0619	32.1757	36.6284	37.376	37.301	38.1778	38.1824	39.3418	36.255	32.9455	38.0023	34.2229	40.9158	35.884	33.0096	42.0413	39.2087
61	35.7137	2.91302	33.3318	39.4838	36.2009	34.88	38.954	34.8777	34.308	27.5188	37.4732	34.7837	35.4475	35.4972	37.3617	37.7682	35.6603	32.8747	31.906	37.147	36.3423	34.1029	34.6087	38.5845	33.841	37.2787	37.3792	31.1752	33.8031	33.8968	34.1442	35.5552	33.1172	31.0791	35.6674	36.441	36.042	37.8876	36.785	38.9888	35.7026	31.8645	37.3802	33.3938	39.5285	34.952	32.1709	40.8109	38.1349
62	34.7268	2.98305	32.3159	38.643	34.9431	33.827	38.128	33.9039	33.627	26.3704	36.74	33.2743	34.2401	34.1009	36.4735	37.0749	34.6912	31.5808	30.9364	36.6588	35.4938	33.1762	33.9437	37.8809	33.117	36.2678	36.4128	30.309	32.9659	32.9197	33.3764	34.3768	32.1687	29.9059	34.6081	35.432	34.747	37.3422	35.3327	38.4498	34.9415	30.7695	36.6585	32.441	38.0816	33.928	31.1719	39.5036	37.0016
63	33.6774	3.05434	31.2086	37.7567	33.5975	32.773	37.273	32.8219	32.889	25.1775	35.8863	31.7583	32.9745	32.725	35.4944	36.2403	33.59	30.1866	29.9772	35.9871	34.5351	32.2064	33.2534	36.8561	32.339	35.2181	35.3905	29.3061	32.0512	31.9121	32.4448	33.0258	31.228	28.6952	33.5032	34.394	33.446	36.5975	33.8763	37.7534	34.0151	29.6957	35.8703	31.4008	36.6019	32.839	30.0339	38.1781	35.8166
64	32.5955	3.12607	30.0688	36.8491	32.2215	31.737	36.412	31.6458	32.073	23.9773	34.9613	30.2555	31.6896	31.4222	34.4385	35.2967	32.4338	28.7383	29.0542	35.1559	33.4951	31.1906	32.5502	35.5844	31.527	34.1495	34.3209	28.2055	31.1095	30.8976	31.409	31.5378	30.279	27.4797	32.3944	33.365	32.152	35.7142	32.4514	36.9315	32.9717	28.6569	35.0342	30.2979	35.0985	31.708	28.7705	36.8732	34.5785
65	31.4968	3.19761	28.9384	35.9316	30.8462	30.724	35.557	30.3919	31.154	22.8032	34.0082	28.7496	30.4037	30.2098	33.3044	34.2652	31.2915	27.2667	28.1599	34.198	32.3975	30.1283	31.8298	34.1514	30.697	33.0634	33.1961	27.0633	30.1874	29.8915	30.3142	29.9502	29.2879	26.2858	31.307	32.355	30.865	34.7442	31.0663	36.015	31.8566	27.6437	34.1575	29.1526	33.5728	30.546	27.3933	35.6005	33.2825
66	30.3801	3.26852	27.8257	34.9953	29.4698	29.714	34.712	29.0763	30.106	21.6735	33.0618	27.2045	29.1129	29.066	32.0842	33.158	30.2034	25.7778	27.2613	33.1606	31.2355	29.0194	31.0719	32.6342	29.852	31.9458	32.0013	25.9408	29.3047	28.8903	29.1789	28.294	28.2233	25.1285	30.2394	31.343	29.568	33.7232	29.7031	35.0207	30.7116	26.6198	33.2373	27.9766	32.0171	29.347	25.9231	34.3425	31.927
67	29.2313	3.33924	26.704	34.012	28.0697	28.663	33.863	27.71	28.92	20.583	32.144	25.554	27.797	27.939	30.773	31.9817	29.1723	24.256	26.311	32.08	29.965	27.863	30.251	31.087	28.974	30.7787	30.73	24.8803	28.4497	27.877	28.0027	26.587	27.0673	24.0083	29.1687	30.292	28.24	32.6677	28.334	33.954	29.557	25.541	32.2577	26.767	30.434	28.093	24.3823	33.0603	30.52
68	28.0305	3.40893	25.5292	32.9444	26.6205	27.524	32.981	26.2972	27.601	19.5089	31.2539	23.7271	26.4345	26.7663	29.3758	30.7387	28.1668	22.6769	25.2608	30.9725	28.5345	26.6596	29.3319	29.5457	28.037	29.5539	29.3946	23.8752	27.5952	26.8268	26.7793	24.8385	25.8186	22.9173	28.0701	29.165	26.864	31.58	26.9372	32.8059	28.3848	24.3732	31.1918	25.5049	28.8447	26.77	22.7851	31.7088	29.0741
69	26.7642	3.47299	24.271	31.7772	25.1143	26.261	32.032	24.8448	26.173	18.429	30.3641	21.7545	25.0211	25.4998	27.9118	29.4342	27.1299	21.04	24.0895	29.8288	26.9169	25.415	28.3155	28.0187	27.012	28.2791	28.0239	22.8385	26.683	25.7278	25.5014	23.062	24.4877	21.8438	26.9272	27.943	25.437	30.4525	25.5159	31.5563	27.1666	23.1003	30.0119	24.1715	27.2876	25.377	21.1474	30.2536	27.6023
70	25.4305	3.52531	22.9215	30.5167	23.5686	24.857	30.991	23.3649	24.673	17.327	29.4425	19.7251	23.5667	24.1268	26.4115	28.0824	26.0096	19.3552	22.7942	28.6295	25.1295	24.1331	27.2089	26.4914	25.893	26.9723	26.6467	21.6763	25.5825	24.5772	24.1705	21.2803	23.0918	20.7776	25.7351	26.631	23.961	29.2755	24.0871	30.1798	25.871	21.7253	28.7011	22.7638	25.7905	23.917	19.4901	28.6844	26.1174
71	24.0449	3.56197	21.494	29.1862	22.021	23.322	29.853	21.8762	23.139	16.1922	28.4664	17.7308	22.0926	22.6658	24.908	26.7135	24.7815	17.6453	21.3855	27.3588	23.2282	22.8219	26.0285	24.9498	24.7	25.6532	25.2843	20.4092	24.2134	23.3758	22.8047	19.5265	21.6476	19.7077	24.4955	25.255	22.451	28.0473	22.6752	28.6721	24.4885	20.2617	27.2667	21.2953	24.3626	22.405	17.841	27.018	24.6279
72	22.6282	3.5804	20.0221	27.8201	20.5138	21.683	28.622	20.4012	21.615	15.013	27.4346	15.835	20.6234	21.1533	23.4355	25.3593	23.4536	15.9324	19.8759	26.0248	21.2868	21.4972	24.7992	23.3961	23.452	24.3382	23.9499	19.1174	22.6564	22.1305	21.4338	17.8372	20.1671	18.6231	23.2165	23.847	20.926	26.7789	21.495	27.0404	23.0332	18.7225	25.7359	19.7932	23.0036	20.866	16.2306	25.2893	23.1422
73	21.1896	3.57173	18.5436	26.4507	19.0817	19.987	27.313	18.9519	20.141	13.7815	26.357	14.0707	19.1774	19.629	22.0217	24.0424	22.0507	14.2301	18.2839	24.6556	19.3745	20.1705	23.5465	21.8495	22.164	23.0417	22.6522	17.8542	21.0396	20.8501	20.0938	16.238	18.6598	17.5177	21.9102	22.434	19.406	25.4935	21.0285	25.2955	21.5358	17.1225	24.1475	18.2997	21.7035	19.321	14.68	23.5327	21.669
74	19.7461	3.56098	17.0853	25.1036	17.7372	18.285	25.94	17.5244	18.756	12.4923	25.2381	12.4458	17.7596	18.1255	20.6827	22.7705	20.6072	12.5386	16.6349	23.2858	17.5318	18.8486	22.2939	20.3318	20.837	21.7743	21.3889	16.6452	19.4491	19.5398	18.8145	14.7332	17.1387	16.3878	20.5888	21.027	17.9	24.2141	18.6704	23.4515	20.024	15.4777	22.5378	16.8575	20.4577	17.787	13.1935	21.7857	20.2206
75	18.335	3.54293	15.6561	23.7903	16.742	16.624	24.522	16.1032	17.492	11.1364	24.0761	10.9435	16.366	16.6611	19.4246	21.5311	19.1426	10.8612	14.9584	21.9372	15.7824	17.5375	21.0643	18.8553	19.461	20.5455	20.1533	15.4913	17.9353	18.2073	17.6082	13.3181	15.6226	15.2333	19.266	19.621	16.422	22.9542	17.4252	21.5198	18.5208	13.8083	20.9385	15.4989	19.2744	16.285	11.7649	20.0766	18.8088
76	16.9557	3.52814	14.2563	22.5156	16.0853	15.047	23.082	14.6716	16.367	9.71497	22.8639	9.53473	14.991	15.2388	18.2423	20.3003	17.6682	9.21291	13.2929	20.621	14.1346	16.2435	19.8768	17.4197	18.028	19.3556	18.9432	14.3772	16.5172	16.8599	16.4721	11.9838	14.1362	14.0664	17.9624	18.204	14.987	21.7198	16.2246	19.5113	17.0515	12.1455	19.3725	14.2444	18.1672	14.836	10.3874	18.4214	17.4413
77	15.6006	3.5275	12.8795	21.2762	14.202	13.581	21.651	13.2156	15.381	8.24535	21.5965	8.18461	13.6279	13.8515	17.1214	19.0508	16.1851	7.624	11.6802	19.3384	12.5956	14.9755	18.7427	16.0144	16.531	18.2056	17.749	13.2742	15.1925	15.5098	15.395	10.7191	12.7041	12.9059	16.7033	16.765	13.607	20.5122	15.0618	17.4397	15.6401	10.5275	17.8603	13.1033	17.1508	13.451	9.05393	16.8261	16.1226
78	14.3158	3.51097	11.519	20.072	13.1552	12.243	20.25	11.7267	14.523	6.75933	20.2723	6.87267	12.2759	12.495	16.0479	17.7618	14.6936	6.135	10.1607	18.0853	11.1743	13.7427	17.67	14.6307	14.978	17.0952	16.5623	12.1646	13.9497	14.1753	14.3572	9.51367	11.3477	11.7744	15.512	15.293	12.299	19.3233	13.933	15.325	14.302	8.99122	16.4192	12.0723	16.2407	12.135	7.75278	15.3063	14.8579
79	13.0697	3.57668	10.1741	18.9092	12.1726	11.044	18.898	10.2049	13.771	5.29903	18.9003	5.60473	10.9414	11.1695	15.0195	16.4273	13.1983	4.79136	8.768	16.8502	9.87033	12.5545	16.6755	13.2773	13.392	16.0294	15.3949	11.039	12.7793	12.8777	13.3405	8.36791	10.0878	10.6963	14.415	13.793	11.079	18.137	12.8414	13.1921	13.0471	7.56718	15.0643	11.1377	15.4426	10.897	6.47591	13.884	13.6571
80	11.8839	3.59471	8.84891	17.8014	11.2771	9.994	17.606	8.65667	13.11	3.91274	17.4987	4.40297	9.64936	9.88003	14.0394	15.0542	11.7084	3.63506	7.52461	15.6206	8.68223	11.4211	15.7578	11.985	11.803	15.0127	14.2728	9.90666	11.6769	11.64	12.3386	7.298	8.94326	9.69451	13.4428	12.276	9.97	16.9492	11.7987	11.0734	11.8919	6.28542	13.8055	10.2822	14.7552	9.752	5.22848	12.5846	12.5312
81	10.8077	3.6266	7.55915	16.7691	10.494	9.096	16.378	7.09703	12.526	2.65557	16.0946	3.29752	8.43704	8.63467	13.1142	13.658	10.2417	2.69597	6.44752	14.3909	7.61498	10.3538	14.9171	10.7924	10.254	14.0518	13.2232	8.78719	10.6447	10.4899	11.3517	6.3303	7.93395	8.78652	12.6197	10.762	8.996	15.7648	10.8216	9.01021	10.8498	5.803	12.6473	9.49091	14.1631	8.724	4.03141	11.4364	11.4839
82	9.82367	3.67675	6.33727	15.8355	9.83882	8.348	15.225	5.55164	12.004	1.58009	14.7227	2.316	7.34682	7.43618	12.2523	12.2547	8.82155	1.98445	5.54545	13.1635	6.66955	9.36318	14.145	9.73227	8.795	13.158	12.2661	7.70755	9.69236	9.45464	10.3826	5.47864	7.05555	7.98445	11.9499	9.276	8.17	14.5901	9.92318	7.05191	9.93127	4.61936	11.604	8.74464	13.6337	7.84	2.91291	10.4565	10.5124
83	8.94637	3.73125	5.22	15.0218	9.30775	7.736	14.15	4.05358	11.538	0.729545	13.4205	1.47527	6.41948	6.278	11.4563	10.8623	7.47211	1.49215	4.81433	11.9482	5.83473	8.45897	13.431	8.82652	7.47	12.3396	11.4062	6.70545	8.83021	8.55245	9.43385	4.74082	6.29801	7.29208	11.4067	7.833	7.486	13.4379	9.10639	5.25176	9.14321	3.51164	10.6944	8.02252	13.11	7.118	1.90226	9.64695	9.60431
84	8.17987	3.77981	4.2407	14.341	8.88377	7.241	13.148	2.63588	11.134	0.124182	12.2171	0.776727	5.67762	5.14245	10.7246	9.49334	6.20724	1.19491	4.23833	10.7644	5.0939	7.65203	12.7619	8.06606	6.313	11.6036	10.6385	5.81617	8.06237	7.78639	8.50972	4.09261	5.64397	6.70067	10.9399	6.448	6.931	12.3299	8.3687	3.66145	8.49067	2.96047	9.93326	7.30645	12.523	6.558	1.01902	8.98637	8.73485
85	7.5084	3.82563	3.42555	13.7947	8.53621	6.844	12.215	1.32809	10.788	-0.241758	11.1251	0.206727	5.11261	4.00009	10.046	8.16518	5.03382	1.04855	3.79018	9.63227	4.43291	6.93964	12.1217	7.40627	5.342	10.9527	9.94155	5.05915	7.37876	7.14055	7.61824	3.48264	5.0597	6.18436	10.4851	5.137	6.465	11.2827	7.69427	2.32464	7.96191	2.57779	9.33079	6.58009	11.8083	6.144	0.269303	8.43	7.86867
86	6.90734	3.86659	2.78433	13.3655	8.22901	6.524	11.341	0.156697	10.479	-0.400899	10.1346	-0.268576	4.67826	2.81221	9.39601	6.91266	3.94944	0.981364	3.42988	8.57558	3.84411	6.29064	11.4895	6.77491	4.552	10.3749	9.27526	4.434	6.74337	6.57879	6.76141	2.85082	4.49895	5.70115	9.97392	3.908	6.02	10.3038	7.04427	1.26839	7.52448	2.32051	8.88443	5.82245	10.9225	5.841	-0.349788	7.92108	6.96537
87	6.34002	3.90118	2.30736	13.0122	7.90691	6.254	10.505	-0.856909	10.171	-0.409444	9.20967	-0.704333	4.29077	1.54182	8.73837	5.7791	2.9389	0.896152	3.10621	7.61964	3.32977	5.66148	10.8369	6.09633	3.911	9.83921	8.59519	3.92283	6.10103	6.04873	5.93109	2.14233	3.90286	5.19458	9.33933	2.763	5.504	9.39279	6.36367	0.496364	7.1257	2.11569	8.57123	5.00542	9.84558	5.589	-0.855354	7.40118	5.98668
88	5.75926	3.93069	1.97082	12.6727	7.50236	5.997	9.677	-1.70673	9.816	-0.341212	8.29536	-1.17445	3.84467	0.173273	8.02348	4.78597	1.95448	0.691727	2.765	6.77655	2.86461	5.00073	10.1319	5.29818	3.361	9.29782	7.86409	3.49958	5.39082	5.49236	5.10303	1.31545	3.20464	4.60148	8.52358	1.691	4.825	8.5353	5.598	-0.0181818	6.69209	1.86652	8.33685	4.09718	8.57318	5.309	-1.278	6.80658	4.90236
89	5.1132	3.95772	1.729	12.271	6.94178	5.702	8.821	-2.41033	9.368	-0.280444	7.32633	-1.75567	3.23711	-1.277	7.19378	3.92944	0.94	0.290333	2.35833	6.04467	2.39956	4.25867	9.341	4.33033	2.823	8.68822	7.04944	3.13433	4.559	4.85433	4.24356	0.348667	2.34	3.86567	7.48967	0.668	3.901	7.69722	4.70267	-0.336333	6.14567	1.47633	8.09722	3.07567	7.119	4.911	-1.668	6.075	3.69544
90	4.35444	3.98464	1.50636	11.7322	6.16434	5.308	7.885	-3.00167	8.785	-0.306364	6.24012	-2.50124	2.39397	-2.75818	6.20055	3.20141	-0.156879	-0.346303	1.84652	5.41158	1.86527	3.39167	8.42373	3.18176	2.212	7.94181	6.11995	2.7857	3.57142	4.08797	3.31072	-0.758818	1.25964	2.94045	6.22041	-0.33	2.68	6.82171	3.64567	-0.544455	5.41552	0.877879	7.94	1.93188	5.50155	4.323	-2.08715	5.16365	2.37332
91	3.44513	4.00676	1.20655	10.9956	5.13673	4.75	6.82	-3.52491	8.042	-0.49	4.98945	-3.43445	1.28791	-4.18727	5.01436	2.57818	-1.36318	-1.21927	1.2	4.84782	1.19327	2.376	7.37227	1.871	1.466	6.99491	5.05482	2.39673	2.41582	3.16764	2.26845	-1.987	-0.0599091	1.79709	4.73173	-1.32	1.158	5.84291	2.41355	-0.736364	4.459	0.0496364	7.50764	0.668364	3.75064	3.504	-2.59664	4.06055	0.973727
92	2.38234	4.01573	0.734152	10.0162	3.85506	3.985	5.589	-4.02673	7.135	-0.890384	3.54045	-4.5513	-0.064101	-5.45661	3.62671	2.01744	-2.68287	-2.30361	0.401455	4.29997	0.335616	1.21148	6.18591	0.439909	0.553	5.79987	3.85972	1.91038	1.10991	2.09273	1.0999	-3.28888	-1.61258	0.431293	3.08573	-2.313	-0.62	4.70572	1.00961	-1.00085	3.26788	-0.984626	6.4226	-0.694697	1.91491	2.462	-3.23595	2.77291	-0.433384
93	1.14579	3.99611	0.00748485	8.77636	2.34843	2.988	4.168	-4.55245	6.087	-1.54012	1.88464	-5.82245	-1.60883	-6.45667	2.05479	1.45724	-4.09533	-3.54088	-0.553606	3.70064	-0.73002	-0.0772121	4.87409	-1.04855	-0.54	4.34378	2.57015	1.2974	-0.285848	0.891061	-0.190364	-4.58909	-3.35792	-1.13084	1.37858	-3.325	-2.568	3.37514	-0.534879	-1.41955	1.85961	-2.1637	5.35686	-2.10748	0.0719697	1.247	-4.02443	1.32629	-1.75783
94	-0.203105	3.93623	-1.01736	7.294	0.693273	1.773	2.556	-5.12409	4.938	-2.43527	0.067	-7.17591	-3.25579	-7.096	0.350848	0.837455	-5.54458	-4.84273	-1.64518	2.98164	-1.9953	-1.43782	3.45973	-2.51473	-1.806	2.66452	1.24091	0.572697	-1.68406	-0.391	-1.57921	-5.80264	-5.21733	-2.82464	-0.286152	-4.372	-4.57	1.84852	-2.15418	-2.05555	0.284182	-3.40652	4.01376	-3.50373	-1.67973	-0.068	-4.96042	-0.222182	-2.91015
95	-1.60381	3.81916	-2.32645	5.62036	-0.993657	0.399	0.799	-5.72618	3.748	-3.53539	-1.80748	-8.50221	-4.89223	-7.30791	-1.39057	0.127758	-6.94583	-6.10406	-2.82327	2.07364	-3.41142	-2.79048	1.97518	-3.87355	-3.219	0.848505	-0.0567677	-0.212859	-2.99441	-1.69815	-3.02176	-6.85048	-7.08227	-4.54559	-1.79553	-5.445	-6.5	0.169121	-3.75036	-2.939	-1.36336	-4.61221	2.47037	-4.81555	-3.23388	-1.406	-6.01434	-1.773	-3.80753
96	-2.97378	3.64509	-3.82748	3.83503	-2.56638	-1.043	-1.013	-6.31394	2.592	-4.76842	-3.59815	-9.67497	-6.40572	-7.06942	-3.05144	-0.647848	-8.19549	-7.21952	-4.01127	0.929667	-4.88943	-4.0393	0.460091	-5.03309	-4.724	-0.985111	-1.24926	-0.985495	-4.12216	-2.96482	-4.45226	-7.65473	-8.82753	-6.1753	-3.04327	-6.505	-8.209	-1.57065	-5.20464	-4.04555	-2.95139	-5.65938	0.850818	-5.97091	-4.47797	-2.686	-7.12284	-3.18386	-4.38606
97	-4.2172	3.43196	-5.367	2.04336	-3.878	-2.432	-2.76	-6.82827	1.566	-6.03885	-5.15609	-10.5827	-7.68588	-6.438	-4.50888	-1.44021	-9.17497	-8.09073	-5.10682	-0.436273	-6.30467	-5.09909	-1.037	-5.89764	-6.239	-2.71018	-2.28515	-1.66506	-4.97842	-4.11064	-5.78745	-8.14927	-10.3334	-7.59421	-3.95445	-7.488	-9.549	-3.24367	-6.403	-5.28291	-4.32009	-6.42488	-0.707576	-6.894	-5.32027	-3.822	-8.19548	-4.30579	-4.63706
98	-5.25028	3.20917	-6.76742	0.338576	-4.82017	-3.64	-4.329	-7.20245	0.766	-7.22336	-6.35064	-11.1419	-8.63129	-5.56991	-5.64452	-2.18709	-9.78501	-8.65255	-6.00512	-1.94085	-7.51672	-5.91715	-2.45955	-6.38991	-7.655	-4.22378	-3.1512	-2.20969	-5.5078	-5.03627	-6.92723	-8.31691	-11.4927	-8.70443	-4.51463	-8.32	-10.414	-4.71743	-7.24436	-6.5223	-5.30252	-6.84612	-2.09157	-7.52067	-5.7223	-4.716	-9.12168	-5.05605	-4.63186
99	-6.02311	3.00389	-7.90015	-1.23161	-5.36898	-4.562	-5.647	-7.37903	0.254	-8.21314	-7.12591	-11.3243	-9.17663	-4.6563	-6.38199	-2.82366	-10.0047	-8.90315	-6.63906	-3.45061	-8.41258	-6.48509	-3.75373	-6.48691	-8.871	-5.46748	-3.85956	-2.64425	-5.71024	-5.65355	-7.77271	-8.19942	-12.2376	-9.45745	-4.76331	-8.934	-10.81	-5.89227	-7.67891	-7.6403	-5.7743	-6.96586	-3.22535	-7.83818	-5.72618	-5.284	-9.79487	-5.45741	-4.48174
100	-6.53196	2.83292	-8.735	-2.659	-5.6	-5.165	-6.693	-7.348	-0.003	-8.937	-7.512	-11.193	-9.322	-3.836	-6.738	-3.314	-9.906	-8.899	-7.025	-4.816	-8.951	-6.843	-4.881	-6.24	-9.817	-6.429	-4.419	-3.054	-5.618	-5.927	-8.278	-7.89	-12.568	-9.894	-4.741	-9.312	-10.843	-6.736	-7.726	-8.546	-5.731	-6.923	-4.065	-7.919	-5.43	-5.506	-10.136	-5.602	-4.275
all values Left	mean	std	steps
1	37.0594	2.5598	32.783	34.295	39.534	39.435	38.176	36.915	39.094	35.73	40.677	33.802	29.737	37.81	38.832	37.843	38.654	39.36	40.074	36.676	35.094	33.732	36.224	36.901	36.588	36.819	36.103	37.974	35.216	34.47	37.732	42.37	39.196	39.846	31.597	34.65	38.486	33.95	34.424	34.88	36.599	41.545	37.949	34.622	37.665	40.262	39.677	39.532	34.894
2	37.4716	2.60491	32.6843	34.726	39.8916	40.163	38.1598	37.5023	39.8602	36.2855	40.2542	34.5455	30.188	38.2529	39.2048	38.389	38.9061	39.4452	40.3427	37.0116	35.216	34.3028	36.5094	37.0482	36.6899	37.2805	36.325	38.1798	35.4148	35.0462	37.744	42.6709	39.7113	40.1318	31.903	35.0083	38.3663	34.3744	35.309	34.8909	36.8297	41.9057	38.0372	34.8715	38.1366	40.5342	39.3642	40.3591	35.2548
3	37.8643	2.63579	32.8077	35.1526	40.0122	40.832	38.2944	38.0638	40.4335	36.7648	40.1273	35.4068	30.6231	38.4328	39.6023	38.743	39.1864	39.3683	40.281	37.1306	35.479	34.9315	36.8822	37.3719	36.978	37.5909	36.322	38.5103	35.7604	35.4175	38.022	42.773	39.9665	40.1902	32.299	35.3471	38.4009	34.4959	35.9677	34.988	37.1951	41.9959	37.8596	34.9209	38.4008	40.5292	38.8978	40.9184	35.8051
4	38.1318	2.65277	33.0805	35.415	39.8178	41.306	38.5796	38.4188	40.7135	36.9886	40.2655	36.1625	30.856	38.3329	39.8743	38.797	39.5411	39.0916	39.9011	36.9778	35.825	35.4221	37.2336	37.771	37.3639	37.6612	36.074	38.8302	36.1459	35.5074	38.434	42.6344	39.9044	40.0024	32.62	35.5198	38.5472	34.2728	36.2501	35.0431	37.5599	41.7855	37.4349	34.7087	38.4175	40.2177	38.2736	41.0937	36.4904
5	38.1936	2.66762	33.3855	35.4146	39.3059	41.498	38.9206	38.4553	40.6703	36.8785	40.5445	36.6532	30.7842	37.9813	39.8889	38.525	39.9232	38.6071	39.2688	36.5585	36.153	35.6301	37.4657	38.1096	37.7024	37.4661	35.612	38.9916	36.4512	35.321	38.828	42.2577	39.535	39.5834	32.746	35.4588	38.682	33.7331	36.1163	34.9388	37.7802	41.3009	36.8114	34.2209	38.1882	39.6226	37.508	40.8543	37.1965
6	38.0104	2.693	33.6034	35.1296	38.5257	41.387	39.1791	38.152	40.3351	36.4434	40.8126	36.8252	30.3842	37.426	39.5811	37.956	40.1935	37.9295	38.4575	35.9039	36.352	35.5099	37.5186	38.2743	37.8505	37.0338	34.996	38.8871	36.5843	34.9079	39.074	41.6666	38.9058	38.9673	32.623	35.1693	38.6717	32.9403	35.6091	34.6055	37.7482	40.5964	36.0371	33.4834	37.732	38.7957	36.6299	40.244	37.7871
7	37.5835	2.73215	33.6542	34.5798	37.5493	41.002	39.2416	37.5488	39.7734	35.7443	40.9432	36.7132	29.6844	36.7176	38.9455	37.142	40.2008	37.1005	37.521	35.0574	36.339	35.0991	37.3693	38.2135	37.7146	36.4157	34.286	38.4742	36.5014	34.3289	39.102	40.8939	38.0837	38.1954	32.247	34.6777	38.4321	31.9665	34.8227	34.0353	37.4213	39.7334	35.1598	32.5432	37.0814	37.7995	35.6766	39.3425	38.1483
8	36.9429	2.7788	33.5023	33.8024	36.4524	40.4	39.0552	36.7172	39.0596	34.8478	40.8724	36.3886	28.7495	35.9034	38.0103	36.139	39.8544	36.158	36.4985	34.0738	36.074	34.4579	37.0173	37.9387	37.2776	35.6658	33.533	37.7562	36.1992	33.6362	38.901	39.978	37.1345	37.3109	31.641	34.0207	37.9532	30.8769	33.8665	33.2616	36.8098	38.7665	34.2189	31.4556	36.2753	36.6972	34.6876	38.2338	38.2203
9	36.1315	2.82519	33.1521	32.8459	35.3019	39.64	38.6069	35.7393	38.2615	33.8036	40.5874	35.9222	27.6516	35.0253	36.819	34.998	39.1483	35.1296	35.4108	33.0139	35.551	33.6422	36.4726	37.4845	36.5769	34.8261	32.764	36.7717	35.6979	32.8655	38.495	38.9588	36.1151	36.3498	30.832	33.2367	37.273	29.7182	32.8254	32.3364	35.9475	37.7457	33.2478	30.2747	35.3565	35.5527	33.6976	36.9958	38.0005
10	35.1944	2.86836	32.6277	31.7681	34.1415	38.781	37.9051	34.6885	37.4285	32.6394	40.1076	35.3667	26.4526	34.1205	35.4305	33.768	38.1447	34.0228	34.2719	31.9406	34.788	32.7002	35.7552	36.8799	35.6704	33.9264	31.98	35.5844	35.0282	32.0437	37.931	37.8786	35.0615	35.3355	29.855	32.3656	36.4535	28.5162	31.7535	31.315	34.8736	36.7178	32.2696	29.0439	34.3681	34.4172	32.7223	35.6888	37.5235
11	34.1722	2.91091	31.9571	30.6289	32.9836	37.87	36.9705	33.6141	36.5859	31.3724	39.4676	34.7499	25.2016	33.2195	33.9294	32.501	36.9343	32.8311	33.0865	30.8999	33.814	31.6836	34.8911	36.1422	34.6182	32.9806	31.154	34.2624	34.2228	31.1916	37.269	36.7721	33.9909	34.2748	28.746	31.4525	35.556	27.2812	30.6775	30.2385	33.6235	35.723	31.298	27.7999	33.3488	33.3232	31.7519	34.3528	36.8384
12	33.0986	2.95751	31.1692	29.4809	31.821	36.935	35.8418	32.5428	35.747	30.0223	38.71	34.081	23.9413	32.3418	32.3972	31.226	35.6026	31.546	31.849	29.9131	32.666	30.6452	33.9163	35.2839	33.4806	31.99	30.251	32.8666	33.3188	30.3214	36.567	35.6599	32.9013	33.1593	27.557	30.5457	34.6368	26.0156	29.61	29.123	32.2307	34.7813	30.3194	26.5726	32.3293	32.2804	30.7591	33.0147	36.0044
13	31.999	3.0112	30.512	28.3488	30.6305	35.99	34.5793	31.4914	34.9168	28.6066	37.8716	33.3586	22.7104	31.4895	30.8736	29.954	34.2212	30.1659	30.5514	28.9717	31.387	29.63	32.8755	34.3245	32.3114	30.9522	29.24	31.4409	32.3551	29.4263	35.866	34.5358	31.7769	31.9751	26.365	29.6742	33.728	24.7202	28.542	27.9679	30.7285	33.8887	29.2985	25.3825	31.3282	31.2747	29.7114	31.684	35.0735
14	30.8836	3.07472	30.0366	27.221	29.3806	35.026	33.2476	30.4587	34.086	27.136	36.971	32.5675	21.5288	30.6444	29.3551	28.673	32.855	28.7034	29.1977	28.0439	30.021	28.6537	31.7979	33.2925	31.1531	29.8668	28.11	30.0149	31.361	28.4818	35.177	33.3773	30.6008	30.7161	25.23	28.8374	32.8359	23.3984	27.4504	26.7672	29.1493	33.017	28.2002	24.2324	30.3448	30.2798	28.5849	30.3541	34.0854
15	29.7364	3.15051	28.4418	26.0603	28.0427	34.012	31.8963	29.4167	33.2305	25.6171	36.007	31.6831	20.3888	29.7797	27.8114	27.359	31.5567	27.1865	27.8093	27.0804	28.61	27.6928	30.6929	32.207	30.0286	28.7334	26.871	28.6003	30.3419	27.4572	34.483	32.1592	29.3675	29.3946	24.181	28.0127	31.9363	22.0557	26.3125	25.514	27.5151	32.1274	27.0043	23.1151	29.3619	29.2714	27.3731	29.0046	33.0611
16	28.5601	3.22894	27.5044	24.829	26.6049	32.911	30.5485	28.3178	32.3196	24.0595	34.967	30.6776	19.2625	28.8722	26.1863	25.993	30.3467	25.6494	26.4157	26.0418	27.18	26.6971	29.5481	31.0553	28.9403	27.5525	25.547	27.1908	29.2784	26.3338	33.749	30.8682	28.087	28.0384	23.137	27.1755	30.9817	20.6991	25.1181	24.2096	25.8384	31.1887	25.7094	22.0178	28.3597	28.2369	26.0889	27.6145	32.0063
17	27.3336	3.30812	26.566	23.5077	25.0736	31.704	29.1964	27.1158	31.3275	22.4813	33.8376	29.531	18.1255	27.9136	24.4104	24.578	29.2067	24.1287	25.0429	24.9102	25.734	25.6109	28.3447	29.7911	27.8659	26.3271	24.176	25.7737	28.1324	25.1218	32.936	29.5171	26.7779	26.6755	21.955	26.2304	29.9268	19.3423	23.8658	22.8708	24.1284	30.1838	24.3282	20.9299	27.3222	27.1843	24.7572	26.1721	30.9171
18	26.0492	3.3812	25.6107	22.0991	23.4638	30.398	27.8165	25.7788	30.2438	20.9075	32.6153	28.2405	16.9596	26.9098	22.4724	23.127	28.0892	22.6576	23.7061	23.6934	24.256	24.3955	27.0723	28.3667	26.7668	25.0603	22.791	24.3431	26.8754	23.8428	32.012	28.1346	25.4591	25.3266	20.641	25.0418	28.7489	17.9964	22.5605	21.5258	22.399	29.1088	22.8798	19.8398	26.2418	26.1266	23.4045	24.6766	29.7835
19	24.7109	3.43932	24.6279	20.6292	21.7952	29.019	26.3855	24.2988	29.0696	19.3583	31.3083	26.8221	15.7526	25.867	20.4398	21.664	26.9381	21.2581	22.4064	22.4106	22.725	23.0385	25.7431	26.7601	25.6089	23.7565	21.424	22.9077	25.5004	22.5153	30.966	26.7412	24.1467	24.0047	19.291	23.6138	27.456	16.6723	21.2117	20.2083	20.6748	27.9672	21.3825	18.7352	25.1179	25.0798	22.0503	23.1374	28.6003
20	23.3341	3.47981	23.6184	19.1361	20.0895	27.606	24.8993	22.6929	27.8154	17.8358	29.9326	25.3094	14.492	24.7867	18.4081	20.213	25.7028	19.9406	21.1335	21.0861	21.139	21.5481	24.3863	24.9925	24.3671	22.4249	20.105	21.4846	24.0211	21.1453	29.813	25.3513	22.8546	22.7187	17.969	22.0648	26.0822	15.3704	19.8277	18.9474	18.9882	26.759	19.8481	17.6094	23.9569	24.0581	20.7004	21.573	27.3728
21	21.9375	3.50682	22.5921	17.6537	18.3699	26.194	23.3784	20.9977	26.4947	16.3251	28.5067	23.7433	13.1709	23.6649	16.4546	18.789	24.3612	18.7028	19.8742	19.738	19.506	19.9393	23.0333	23.1197	23.0273	21.0833	18.85	20.0897	22.4627	19.7251	28.583	23.9744	21.5932	21.4673	16.706	20.4946	24.6826	14.0867	18.4162	17.7564	17.3715	25.4815	18.2879	16.4583	22.7668	23.063	19.3491	20.0048	26.1182
22	20.5188	3.50725	21.5533	16.1982	16.6622	24.81	21.8627	19.2649	25.1236	14.8062	27.0458	22.1692	11.7821	22.496	14.625	17.393	22.9239	17.5337	18.6221	18.3787	17.847	18.2338	21.7034	21.2145	21.5932	19.7426	17.67	18.7306	20.8491	18.2451	27.307	22.6225	20.3701	20.2441	15.503	18.9709	23.3163	12.8123	16.9865	16.6336	15.842	24.1356	16.7175	15.2809	21.5581	22.0912	17.986	18.4476	24.8596
23	19.1101	3.50938	20.4944	14.7737	14.9959	23.464	20.3917	17.5468	23.722	13.2613	25.5607	20.6323	10.3187	21.276	12.938	16.019	21.4299	16.4196	17.3803	17.0121	16.183	16.4621	20.4057	19.3394	20.0816	18.409	16.576	17.4062	19.2014	16.6973	26.007	21.3034	19.185	19.0451	14.342	17.5286	22.0318	11.5417	15.552	15.5693	14.4013	22.7313	15.1603	14.0902	20.3393	21.1389	16.6014	16.9147	23.6142
24	17.7079	3.51133	19.4026	13.3758	13.4003	22.16	18.9921	15.8913	22.3159	11.6798	24.0539	19.1757	8.79288	20.0059	11.3837	14.662	19.9179	15.3533	16.1632	15.6372	14.529	14.6606	19.1407	17.5318	18.5115	17.0885	15.576	16.1075	17.5387	15.0878	24.7	20.0264	18.0394	17.8621	13.193	16.178	20.8598	10.2788	14.1338	14.5459	13.0438	21.2867	13.6442	12.9059	19.1224	20.1998	15.1869	15.4218	22.3905
25	16.3376	3.52431	18.2653	11.9962	11.9011	20.892	17.6772	14.3362	20.9293	10.0612	22.5224	17.8367	7.23545	18.695	9.93694	13.315	18.4222	14.3362	14.9956	14.2564	12.885	12.8779	17.9032	15.814	16.9081	15.7885	14.67	14.8273	15.8834	13.4401	23.4	18.8055	16.9335	16.6872	12.036	14.913	19.8156	9.03818	12.7575	13.5455	11.7611	19.8243	12.1947	11.7521	17.9241	19.2709	13.747	13.9834	21.1916
26	15.0072	3.55231	17.075	10.6319	10.5228	19.662	16.742	12.9052	19.5808	8.41333	20.9641	16.6397	5.69121	17.3604	8.56102	11.979	16.9631	13.3738	13.9077	12.8738	11.252	11.1665	16.6815	14.1942	15.3037	14.519	13.845	13.5714	14.2641	11.7874	22.116	17.6594	15.8732	15.5298	10.861	13.7222	18.8974	7.83955	11.4508	12.56	10.5422	18.3714	10.8352	10.6546	16.7643	18.3556	12.2913	12.6161	20.0157
27	13.7338	3.58866	15.8274	9.28576	9.2887	18.479	16.0634	11.6132	18.2846	6.75552	19.3858	15.5902	4.21385	16.0262	7.22592	10.662	15.5464	12.4747	12.9251	11.4983	9.64	9.58	15.4638	12.6787	13.7285	13.2894	13.086	12.3614	12.7105	10.1803	20.855	16.6029	14.8641	14.4135	9.68	12.5986	18.0902	6.70874	10.2475	11.5884	9.37815	16.9532	9.58798	9.63766	15.6609	17.4616	10.8385	11.3378	18.8512
28	12.5229	3.63634	14.5276	7.96682	8.21782	17.361	14.2121	10.4713	17.0478	5.12045	17.7996	14.679	2.86455	14.7227	5.93118	9.393	14.1657	11.6443	12.0636	10.1456	8.074	8.15309	14.2463	11.2766	12.2074	12.1097	12.373	11.2277	11.2457	8.67455	19.625	15.6468	13.9119	13.3646	8.517	11.5385	17.3633	5.66845	9.17945	10.633	8.27127	15.5927	8.47082	8.71936	14.6335	16.5911	9.41109	10.1716	17.6871
29	11.3807	3.71941	13.1923	6.70543	7.31827	16.333	13.184	9.48604	15.8772	3.54924	16.2245	13.8849	1.70482	13.4821	4.69632	8.21	12.8155	10.8816	11.3195	8.83479	6.589	6.90796	13.0314	9.98811	10.7647	10.9913	11.682	10.1985	9.88613	7.31807	18.432	14.8022	13.0289	12.4035	7.404	10.5453	16.6785	4.73639	8.26545	9.69627	7.238	14.3113	7.49184	7.91193	13.7059	15.7362	8.02248	9.14358	16.5232
30	10.3366	3.75558	11.8498	5.54033	6.58705	15.421	12.2173	8.65778	14.7798	2.08003	14.6873	13.1901	0.786182	12.3298	3.55257	7.155	11.4954	10.1781	10.6444	7.58511	5.227	5.86238	11.8301	8.81108	9.41947	9.94538	10.976	9.29429	8.6443	6.14626	17.285	14.0779	12.2224	11.5374	6.387	9.62852	15.9938	3.91797	7.50315	8.78127	6.30324	13.1324	6.6469	7.21802	12.8989	14.8842	6.68583	8.27012	15.3642
31	9.40033	3.79159	10.5418	4.50676	6.01339	14.646	11.3334	7.97709	13.7553	0.747182	13.2185	12.5791	0.135455	11.2781	2.52933	6.267	10.2092	9.51106	9.96145	6.40764	4.029	5.01767	10.6618	7.75003	8.18479	8.98264	10.211	8.51894	7.52948	5.17442	16.197	13.4705	11.4993	10.7626	5.504	8.79736	15.2722	3.19779	6.86509	7.89582	5.47864	12.0766	5.92227	6.626	12.2235	14.0201	5.41509	7.54818	14.2174
32	8.58225	3.81264	9.3154	3.6347	5.57385	14.017	10.5567	7.426	12.7993	-0.419242	11.8438	12.0356	-0.251606	10.321	1.64812	5.564	8.96444	8.84413	9.18518	5.30806	3.029	4.35844	9.54565	6.80676	7.07843	8.1119	9.341	7.85141	6.54785	4.39013	15.177	12.9598	10.8616	10.0621	4.77	8.05508	14.483	2.54086	6.29803	7.04394	4.76164	11.1525	5.29038	6.10582	11.6711	13.1324	4.21835	6.96464	13.0988
33	7.84268	3.83497	8.20444	2.93989	5.23365	13.528	9.90271	6.98435	11.906	-1.39755	10.5808	11.5521	-0.411242	9.43189	0.912727	5.032	7.76543	8.12735	8.22845	4.28514	2.244	3.85483	8.50565	5.97218	6.12461	7.3362	8.332	7.25106	5.70082	3.74989	14.228	12.5072	10.2938	9.40054	4.176	7.39181	13.6022	1.89969	5.73264	6.22406	4.12848	10.3477	4.70647	5.61006	11.2104	12.2169	3.0984	6.47912	12.0281
34	7.18608	3.83831	7.20967	2.417	4.94867	13.145	9.36933	6.63067	11.0623	-2.198	9.424	11.134	-0.408	8.56567	0.313	4.62	6.608	7.29933	7.025	3.32833	1.673	3.46033	7.566	5.23067	5.34567	6.643	7.159	6.662	4.98333	3.18167	13.344	12.0613	9.762	8.73433	3.694	6.77433	12.6133	1.225	5.101	5.417	3.536	9.634	4.11167	5.077	10.798	11.269	2.04833	6.02	11.0187
35	6.57165	3.83448	6.30355	2.04435	4.66004	12.808	8.94119	6.33855	10.2457	-2.85167	8.34861	10.7786	-0.328485	7.6682	-0.181707	4.241	5.47763	6.30527	5.54248	2.41093	1.3	3.11292	6.7373	4.56824	4.75101	5.99835	5.821	6.02411	4.37148	2.59465	12.49	11.5699	9.21552	8.0253	3.293	6.15242	11.4973	0.477485	4.3337	4.59433	2.92936	8.97558	3.43488	4.44104	10.3762	10.2684	1.05033	5.48342	10.0758
36	5.95629	3.83403	5.4426	1.78203	4.2952	12.436	8.59065	6.07228	9.42625	-3.41609	7.31736	10.4603	-0.278364	6.68295	-0.624111	3.79	4.35052	5.11152	3.81424	1.4922	1.096	2.74556	6.01743	3.97608	4.32592	5.35412	4.333	5.28079	3.81896	1.90305	11.599	10.9867	8.58966	7.24205	2.936	5.47048	10.239	-0.368374	3.39503	3.71639	2.25567	8.32842	2.60236	3.64458	9.88939	9.18026	0.0833131	4.769	9.19694
37	5.29777	3.85234	4.57982	1.55945	3.78118	11.941	8.28382	5.78245	8.56573	-3.94627	6.29573	10.1387	-0.346	5.56355	-1.08718	3.168	3.19282	3.70691	1.90782	0.526273	1.009	2.29955	5.39382	3.453	4.02582	4.65673	2.732	4.39245	3.26691	1.051	10.601	10.275	7.81609	6.35373	2.564	4.67864	8.838	-1.32209	2.27727	2.74391	1.47382	7.63891	1.55236	2.64264	9.286	7.97527	-0.87	3.79	8.36455
38	4.54372	3.89348	3.67303	1.28112	3.05539	11.252	7.97487	5.40749	7.61606	-4.49955	5.25267	9.7617	-0.608848	4.27682	-1.65092	2.307	1.96595	2.10806	-0.0581212	-0.520879	0.961	1.72714	4.83709	2.98625	3.77481	3.85644	1.067	3.34877	2.65756	0.0120202	9.443	9.41383	6.83271	5.33477	2.104	3.74348	7.30576	-2.37334	1.01061	1.65203	0.560788	6.84548	0.249384	1.4116	8.52358	6.64424	-1.82152	2.49552	7.54254
39	3.66235	3.96202	2.68346	0.84704	2.08014	10.312	7.60509	4.87964	6.53401	-5.10524	4.17085	9.27967	-1.12491	2.80297	-2.37551	1.186	0.644545	0.369313	-1.93345	-1.6647	0.854	0.994889	4.2946	2.53834	3.47661	2.91267	-0.602	2.16189	1.94851	-1.21776	8.088	8.39169	5.59637	4.18093	1.505	2.65117	5.66822	-3.50193	-0.35	0.437727	-0.487545	5.89991	-1.30761	-0.0438586	7.57573	5.19606	-2.78322	0.888606	6.67266
40	2.64672	4.04199	1.57688	0.16997	0.86397	9.092	7.10473	4.14727	5.28758	-5.74482	3.05191	8.64991	-1.91536	1.15367	-3.28915	-0.174	-0.76903	-1.40839	-3.58164	-2.90421	0.599	0.0844545	3.70064	2.04824	3.04052	1.81103	-2.197	0.861727	1.11524	-2.61955	6.527	7.21342	4.10267	2.92091	0.771	1.41309	3.96633	-4.68915	-1.73818	-0.884273	-1.657	4.77209	-3.08315	-1.68324	6.42955	3.66103	-3.76918	-0.974182	5.69336
41	1.46356	4.108	0.351909	-0.804434	-0.535485	7.604	6.40516	3.17934	3.85863	-6.36339	1.91603	7.84961	-2.95709	-0.609253	-4.39165	-1.718	-2.23906	-3.09878	-4.89106	-4.21833	0.136	-1.00047	2.98895	1.44329	2.41097	0.558646	-3.641	-0.506182	0.136808	-4.14632	4.795	5.90573	2.39823	1.60206	-0.047	0.0765758	2.25098	-5.9159	-3.07418	-2.28136	-2.9113	3.46536	-4.99611	-3.42324	5.09536	2.09142	-4.78386	-2.99267	4.55471
42	0.177399	4.12691	-0.929121	-2.0737	-2.03059	5.899	5.46159	1.98164	2.25429	-6.88873	0.795788	6.88094	-4.18591	-2.37987	-5.65621	-3.355	-3.69135	-4.57049	-5.77894	-5.55825	-0.556	-2.2201	2.09212	0.665798	1.58692	-0.802465	-4.881	-1.88188	-1.00387	-5.7187	2.97	4.50936	0.575859	0.297152	-0.868	-1.28304	0.577818	-7.12685	-4.25836	-3.69948	-4.18609	2.02655	-6.92955	-5.1474	3.61518	0.557323	-5.80904	-5.03788	3.22659
43	-1.17137	4.07184	-2.16164	-3.55821	-3.51806	4.06	4.27027	0.607182	0.524455	-7.24255	-0.260455	5.77364	-5.50473	-4.03185	-7.01518	-4.974	-5.02485	-5.70009	-6.22864	-6.85539	-1.468	-3.49745	0.964333	-0.310485	0.622061	-2.19406	-5.889	-3.19773	-2.29555	-7.22591	1.151	3.07758	-1.24333	-0.916939	-1.595	-2.58294	-0.992182	-8.23727	-5.17373	-5.06718	-5.40227	0.531273	-8.74439	-6.72918	2.05736	-0.858333	-6.80288	-6.96609	1.7107
44	-2.5109	3.92914	-3.21777	-5.11011	-4.88439	2.204	2.84777	-0.853646	-1.2424	-7.3703	-1.17718	4.57739	-6.78609	-5.43912	-8.3601	-6.466	-6.12778	-6.41572	-6.315	-8.02701	-2.571	-4.71924	-0.381727	-1.48702	-0.403253	-3.51586	-6.664	-4.38491	-3.67415	-8.55165	-0.554	1.67461	-2.93673	-1.9846	-2.173	-3.73787	-2.40317	-9.17481	-5.73045	-6.2973	-6.48452	-0.935364	-10.3078	-8.05037	0.501242	-2.07959	-7.70651	-8.61506	0.0528788
45	-3.7605	3.70375	-3.97133	-6.54989	-6.01356	0.437	1.25433	-2.27767	-2.93433	-7.29033	-1.873	3.36267	-7.89767	-6.5	-9.56244	-7.724	-6.90467	-6.74722	-6.16967	-8.97889	-3.802	-5.75522	-1.86656	-2.83233	-1.39744	-4.67156	-7.226	-5.36733	-5.02367	-9.60678	-2.064	0.356111	-4.40889	-2.88722	-2.627	-4.66444	-3.60467	-9.88522	-5.92133	-7.29333	-7.362	-2.27767	-11.5009	-9.02856	-0.969667	-3.07744	-8.45644	-9.83733	-1.65544
46	-4.8464	3.41782	-4.33718	-7.73591	-6.81318	-1.187	-0.407636	-3.53018	-4.44882	-7.10809	-2.30009	2.21891	-8.74227	-7.18109	-10.5055	-8.65	-7.28118	-6.81545	-5.92209	-9.62782	-5.074	-6.50664	-3.36182	-4.27255	-2.25109	-5.59436	-7.633	-6.07082	-6.21273	-10.3472	-3.34	-0.849364	-5.60918	-3.63282	-3.054	-5.30073	-4.54709	-10.3435	-5.84855	-7.98145	-7.96745	-3.40609	-12.2516	-9.65345	-2.26945	-3.89173	-9.00273	-10.558	-3.292
47	-5.71698	3.10866	-4.32046	-8.62159	-7.25384	-2.659	-2.00699	-4.49681	-5.72096	-6.95279	-2.46785	1.25085	-9.27264	-7.5178	-11.1005	-9.182	-7.2171	-6.75187	-5.64727	-9.94166	-6.288	-6.96872	-4.7226	-5.70156	-2.85406	-6.2616	-7.956	-6.44261	-7.12827	-10.7827	-4.402	-1.93637	-6.52898	-4.23056	-3.54	-5.62758	-5.19038	-10.5517	-5.66891	-8.35679	-8.26455	-4.26852	-12.5672	-9.99343	-3.32391	-4.60179	-9.33788	-10.823	-4.73151
48	-6.35108	2.82193	-4.0312	-9.26361	-7.36192	-3.958	-3.39967	-5.13455	-6.73356	-6.89909	-2.42906	0.548788	-9.50809	-7.58738	-11.3132	-9.322	-6.73622	-6.63732	-5.32982	-9.95822	-7.348	-7.23087	-5.83196	-6.98775	-3.14395	-6.70061	-8.244	-6.47737	-7.69893	-10.9905	-5.294	-2.8974	-7.17671	-4.67201	-4.101	-5.66358	-5.52223	-10.5312	-5.50709	-8.49667	-8.27103	-4.87152	-12.5446	-10.1346	-4.08715	-5.26767	-9.50025	-10.7522	-5.88109
49	-6.75685	2.59806	-3.63976	-9.7617	-7.19876	-5.004	-4.46748	-5.50342	-7.5147	-6.93555	-2.24318	0.137182	-9.54309	-7.45379	-11.2012	-9.141	-5.95582	-6.48545	-4.88827	-9.75918	-8.165	-7.4043	-6.6443	-8.00955	-3.13606	-6.957	-8.498	-6.22618	-7.92188	-11.0888	-6.033	-3.69788	-7.54373	-4.92836	-4.67	-5.44697	-5.56785	-10.3147	-5.41027	-8.51882	-8.05418	-5.25255	-12.3199	-10.117	-4.55709	-5.88855	-9.54464	-10.4499	-6.71179
50	-6.95382	2.45774	-3.30727	-10.179	-6.83376	-5.673	-5.15671	-5.72386	-8.11775	-6.96664	-1.95227	-0.0636061	-9.52752	-7.15428	-10.8844	-8.745	-5.05729	-6.23955	-4.22821	-9.42403	-8.684	-7.54431	-7.19067	-8.69783	-2.91031	-7.06254	-8.664	-5.77814	-7.88147	-11.1753	-6.585	-4.27378	-7.61177	-4.95873	-5.124	-5.0264	-5.38193	-9.93556	-5.33676	-8.51306	-7.70915	-5.44261	-11.9939	-9.92643	-4.76718	-6.39618	-9.50529	-9.96979	-7.25867
51	-6.97635	2.39151	-3.12326	-10.4893	-6.32524	-5.85	-5.506	-5.89256	-8.57825	-6.83836	-1.57506	-0.189303	-9.61003	-6.69672	-10.4799	-8.217	-4.20061	-5.80745	-3.27673	-9.00233	-8.91	-7.61871	-7.52748	-9.06183	-2.55269	-7.02503	-8.644	-5.20986	-7.70489	-11.291	-6.886	-4.54748	-7.36323	-4.71898	-5.338	-4.4483	-5.02688	-9.42663	-5.1853	-8.50379	-7.31094	-5.45279	-11.5981	-9.52189	-4.74182	-6.67335	-9.37671	-9.32533	-7.58247
52	-6.81561	2.39344	-3.04809	-10.5898	-5.70327	-5.473	-5.61152	-6.04855	-8.88458	-6.39091	-1.10064	-0.343545	-9.87009	-6.06461	-10.0622	-7.593	-3.45715	-5.10676	-1.99509	-8.50621	-8.899	-7.53897	-7.6707	-9.17409	-2.12524	-6.82836	-8.644	-4.55139	-7.49179	-11.3862	-6.867	-4.44918	-6.81315	-4.17306	-5.233	-3.73982	-4.54752	-8.80909	-4.84955	-8.43755	-6.87591	-5.27355	-11.0859	-8.86264	-4.49645	-6.59933	-9.11755	-8.50782	-7.72621
53	-6.44978	2.45356	-2.94056	-10.3595	-4.96523	-4.545	-5.56364	-6.162	-8.99275	-5.51333	-0.486758	-0.554121	-10.2896	-5.22654	-9.62761	-6.847	-2.78784	-4.09658	-0.380485	-7.91224	-8.709	-7.21914	-7.57836	-9.11411	-1.63725	-6.43472	-7.626	-3.7809	-7.28249	-11.3273	-6.468	-3.93726	-6.00307	-3.30418	-4.776	-2.89364	-3.95689	-8.07135	-4.25024	-8.20433	-6.36236	-4.87342	-10.3598	-7.92466	-4.01806	-6.10021	-8.66589	-7.50933	-7.68964
54	-5.85806	2.5826	-2.62474	-9.72068	-4.07484	-3.125	-5.41021	-6.1463	-8.84745	-4.16879	0.322273	-0.778485	-10.7472	-4.14033	-9.08986	-5.903	-2.06908	-2.77087	1.53655	-7.16859	-8.382	-6.6018	-7.17695	-8.92005	-1.04606	-5.79649	-6.546	-2.83122	-7.06584	-10.9408	-5.656	-3.00662	-4.97156	-2.12111	-3.979	-1.87277	-3.23964	-7.16004	-3.34412	-7.689	-5.69261	-4.20591	-9.32673	-6.70209	-3.27833	-5.16086	-7.94387	-6.32661	-7.44312
55	-4.99081	2.78353	-1.947	-8.64627	-2.98909	-1.302	-5.14645	-5.89036	-8.396	-2.38473	1.37027	-0.934545	-11.0245	-2.78009	-8.308	-4.677	-1.14973	-1.15036	3.69582	-6.21073	-7.938	-5.66309	-6.40364	-8.57064	-0.282091	-4.87118	-5.074	-1.63836	-6.77391	-10.0827	-4.43	-1.68445	-3.75155	-0.656182	-2.869	-0.634364	-2.35964	-5.99927	-2.11218	-6.80945	-4.78209	-3.22773	-7.93009	-5.20464	-2.25591	-3.80927	-6.88964	-4.95764	-6.94318
56	-3.80917	3.04399	-0.819667	-7.15533	-1.68256	0.831	-4.71822	-5.28967	-7.59022	-0.236	2.67433	-0.931333	-10.8777	-1.13911	-7.15544	-3.12	0.0895556	0.722889	6.01267	-4.98311	-7.364	-4.40367	-5.20667	-7.998	0.724222	-3.62789	-3.251	-0.172222	-6.29222	-8.68122	-2.819	-0.0218889	-2.36	1.04289	-1.479	0.847556	-1.26822	-4.52778	-0.558	-5.53267	-3.56967	-1.917	-6.16422	-3.45433	-0.948333	-2.10489	-5.47522	-3.402	-6.148
57	-2.34088	3.30545	0.770859	-5.2946	-0.148182	3.191	-4.0498	-4.27694	-6.39264	2.17152	4.22294	-0.688061	-10.1292	0.762182	-5.57302	-3.12	1.69857	2.7996	8.39297	-3.45667	-6.602	-2.83717	-3.56105	-7.11855	2.01373	-2.05887	-1.144	1.55629	-5.50287	-6.74859	-0.87	1.91608	-0.806697	2.91637	0.141	2.56662	0.0770707	-2.72071	1.28403	-3.86855	-2.02755	-0.283727	-4.06974	-1.48532	0.627	-0.128455	-3.70566	-1.66179	-5.03289
58	-0.545353	3.53481	2.7767	-3.13221	1.59845	5.699	-3.07694	-2.8337	-4.77255	4.71818	5.98473	-0.142545	-8.71218	2.88427	-3.57342	0.935	3.66655	5.02488	10.7469	-1.63794	-5.583	-0.987606	-1.49512	-5.86288	3.5893	-0.180121	1.167	3.51442	-4.33176	-4.36361	1.353	4.05836	0.895394	4.90718	1.922	4.48433	1.6963	-0.593939	3.34918	-1.85745	-0.165545	1.63582	-1.71285	0.654152	2.439	2.03306	-1.62006	0.253182	-3.59603
59	1.48201	3.69758	5.09936	-0.749505	3.53122	8.276	-1.76672	-0.989455	-2.73136	7.29848	7.91733	0.737364	-6.67291	5.17672	-1.22577	3.365	5.94352	7.34663	12.9971	0.436949	-4.259	1.09952	0.927808	-4.21298	5.42102	1.96459	3.596	5.65085	-2.75798	-1.64131	3.78	6.33347	2.72499	6.96285	3.795	6.54061	3.57956	1.78295	5.55494	0.435606	1.96161	3.78782	0.832071	2.90304	4.44812	4.29888	0.718576	2.31467	-1.85307
60	3.676	3.766	7.61294	1.76946	5.61399	10.852	-0.130859	1.19063	-0.314323	9.83709	9.97333	1.94906	-4.13948	7.58058	1.36437	5.956	8.44954	9.71479	15.0908	2.71168	-2.617	3.36394	3.61634	-2.21387	7.45486	4.2977	6.063	6.03	-0.807919	1.29121	6.337	8.67362	4.65467	9.0421	5.712	8.66958	5.68942	4.2938	7.82064	2.91973	4.27652	6.10855	3.48583	5.19838	6.61267	6.59999	3.23185	4.48145	0.162354
61	6.00021	3.79166	10.1925	4.34794	7.79973	13.374	1.79682	3.62276	2.39145	12.2863	12.1027	3.45273	-1.27245	10.0381	4.0807	8.611	11.087	12.0875	17.0105	5.11676	-0.673	5.74248	6.4693	0.0572727	9.62327	6.72745	8.507	9.69521	1.45585	4.30742	8.945	11.0201	6.65773	11.1148	7.643	10.8106	7.9767	6.8223	10.0775	5.49673	6.69682	8.52709	6.17409	7.48364	8.89318	8.88515	5.84176	6.70664	2.39933
62	8.41708	3.72041	12.7365	6.92496	10.0365	15.822	3.95221	6.21467	5.27744	14.63	14.2611	5.19418	1.76761	12.5004	6.82363	11.237	13.7525	14.4311	18.7642	7.57868	1.528	8.17685	9.392	2.49962	11.8591	9.16457	10.895	12.4784	3.955	7.29263	11.532	13.3293	8.71565	13.1655	9.578	12.9118	10.3866	9.29474	12.2797	8.0803	9.14555	10.9698	8.83817	9.71262	11.2514	11.1267	8.4829	8.95324	4.79045
63	10.807	3.60222	15.1697	9.46017	12.274	18.204	6.26805	8.87686	8.2341	16.8755	16.4145	7.10724	4.84245	14.9303	9.52798	13.77	16.3571	16.7184	20.3757	10.0324	3.93	10.6188	12.3086	5.01715	14.1015	11.5507	13.212	14.7031	6.59842	10.1641	14.033	15.5737	10.8203	15.1938	11.523	14.9362	12.8601	11.6828	14.407	10.6034	11.5545	13.3703	11.4354	11.8579	13.6464	13.3175	9.763	11.1954	7.27021
64	13.1636	3.45909	17.4481	11.9348	14.4718	20.543	8.67336	11.5345	11.1714	19.0498	18.5329	9.12955	7.84245	17.3053	12.1615	16.177	18.8347	18.9265	21.8803	12.4295	6.48	13.0407	15.165	7.53036	16.3066	13.9066	15.458	16.815	9.29073	12.8782	16.409	17.7458	12.9677	17.2053	13.489	16.8633	15.3433	14.0435	16.4569	13.0263	13.877	15.6822	13.9393	13.9066	16.0332	15.4607	12.1894	13.4199	9.77773
65	15.4686	3.31622	19.5649	14.3475	16.6066	22.851	11.097	14.1326	14.0266	21.179	20.5969	11.2122	10.6958	19.6095	14.7108	18.445	21.1461	21.034	23.3159	14.7388	9.117	15.4288	17.9309	9.9877	18.4436	16.3008	17.629	18.7982	11.202	15.4249	18.641	19.855	15.1515	19.1998	15.474	18.6851	17.794	16.4879	18.4331	15.3357	16.0894	17.885	16.3394	15.8541	18.3688	17.5592	16.1554	15.6207	12.2684
66	17.6858	3.18427	21.5412	16.6964	18.6636	25.121	13.4888	16.6321	16.7643	23.2735	22.5931	13.3258	13.3731	21.8203	17.1689	20.568	23.2734	23.0253	24.7081	16.9485	11.777	17.7758	20.5937	12.3585	20.4951	18.7393	19.721	20.6535	12.7708	17.8145	20.729	21.9123	17.3563	21.1672	17.463	20.4018	20.1811	19.0223	20.341	17.5384	18.1914	19.9782	18.6312	17.7009	20.6235	19.6099	18.5585	17.7815	14.7169
67	19.8483	3.02939	23.405	18.9643	20.6337	27.324	15.8227	19.0143	19.3717	25.331	24.516	15.455	15.874	23.9143	19.5303	22.548	25.214	24.8887	26.072	19.055	14.408	20.077	23.1433	14.6353	22.4553	21.1717	21.726	22.3887	16.994	20.064	22.684	23.9163	19.5533	23.085	19.426	22.0177	22.484	21.57	22.181	19.645	20.192	21.968	20.8117	19.4503	22.785	21.5973	20.8607	19.877	17.111
68	21.8918	2.90785	25.1826	21.122	22.5081	29.412	18.0863	21.2731	21.8485	27.3262	26.3565	17.5919	18.2026	25.8743	21.7849	24.383	26.978	26.6167	27.4049	21.0527	16.971	22.3228	25.5599	16.8262	24.3241	23.5388	23.629	24.0159	19.3418	20.77	24.518	25.8554	21.7041	24.927	21.33	23.5394	24.6904	24.0496	23.9467	21.6522	22.1017	23.8599	22.8766	21.0985	24.8432	23.4973	23.0539	21.8733	19.4392
69	23.8588	2.7902	26.8889	23.1392	24.2774	31.331	20.2709	23.3984	24.1927	29.2303	28.1077	19.7299	20.3866	27.685	23.9147	26.074	28.5829	28.2075	28.6899	22.9363	19.437	24.4928	27.8148	18.9519	26.103	25.7897	25.418	25.5444	21.5505	23.6807	26.242	27.7118	23.7722	26.6647	23.14	24.9679	26.7906	26.3978	25.6303	23.5583	23.9235	25.6578	24.8194	22.6377	26.8004	25.2844	25.1257	23.7452	21.6849
70	25.7143	2.67947	28.5279	24.9938	25.9352	33.03	22.3704	25.3782	26.3959	31.008	29.767	21.85	22.4477	29.3322	25.9058	27.625	30.0435	29.6635	29.9053	24.6941	21.782	26.5543	29.8816	21.0318	27.7902	27.8862	27.089	26.9825	23.6056	26.0578	27.857	29.4657	25.7319	28.2721	24.835	26.3003	28.7789	28.5722	27.2252	25.3548	25.6585	27.3536	26.6363	24.0623	28.6515	26.9325	27.0568	25.4681	23.8243
71	27.446	2.57133	30.0903	26.6743	27.4792	34.474	24.3754	27.204	28.4465	32.6321	31.3281	23.9272	24.4011	30.8017	27.7479	29.039	31.368	30.9914	31.0293	26.3126	23.982	28.474	31.7429	23.072	29.3814	29.8057	28.639	28.335	25.4927	27.7872	29.351	31.1026	27.5666	29.7271	26.411	27.5361	30.6554	30.549	28.7234	27.026	27.308	28.9409	28.3266	25.3678	30.3896	28.4227	28.8282	27.0252	25.8321
72	29.0485	2.46667	31.5548	28.1795	28.9096	35.64	26.2686	28.875	30.3364	34.0858	32.7812	25.929	26.2505	32.0879	29.4317	30.31	32.5587	32.2024	32.0426	27.7816	26.022	30.2245	33.3863	25.0598	30.8747	31.5394	30.062	29.6025	27.2017	29.3632	30.717	32.6103	29.2736	31.0128	27.88	28.6733	32.4228	32.3204	30.1259	28.5618	28.8648	30.4099	29.9014	26.5557	32.0071	29.7459	30.4229	28.415	27.6906
73	30.5031	2.39317	32.8993	29.516	30.2245	36.526	28.0348	30.3985	32.061	35.3602	34.1179	27.8249	27.9967	33.1979	30.951	31.437	33.6137	33.3109	32.9277	29.1014	27.884	31.7811	34.8075	26.9695	32.2724	33.0836	31.359	30.7845	28.7261	30.7763	31.953	33.9854	30.8607	32.1195	29.262	29.7093	34.0879	33.8918	31.4454	29.9574	30.3106	31.7571	31.3754	27.631	33.498	30.9065	31.8275	29.649	29.3856
74	31.8351	2.29523	34.1065	30.6944	31.4245	37.148	29.6648	31.7858	33.6197	36.461	35.3294	29.5929	29.6381	34.1413	32.2955	32.421	34.5338	34.3334	33.6741	30.279	29.557	33.1323	36.01	28.7681	33.5749	34.4358	32.526	31.877	30.0671	32.0203	33.064	35.2299	32.341	33.046	30.582	30.6391	35.653	35.275	32.6897	31.2136	31.6305	32.9814	32.7481	28.6047	34.8641	31.9174	33.0367	30.7485	30.9081
75	33.0244	2.22483	35.1666	31.7379	32.5128	37.53	31.1568	33.0466	35.0138	37.3975	36.4049	31.2206	31.1665	34.9256	33.4677	33.275	35.3296	35.2837	34.2793	31.3272	31.032	34.2829	37.0021	30.418	34.781	35.5955	33.547	32.8714	31.2346	33.1026	34.058	36.3484	33.7277	33.7965	31.858	31.4596	37.1226	36.4811	33.8539	32.3389	32.8141	34.0842	34.0158	29.4961	36.1097	32.7993	34.0558	31.7422	32.2617
76	34.0672	2.18967	36.0759	32.6698	33.4942	37.701	31.52	34.1912	36.2433	38.1831	37.3402	32.7026	32.5717	35.5642	34.4785	34.015	36.0195	36.1708	34.7494	32.2639	32.302	35.2479	37.799	31.8905	35.8882	36.5667	34.41	33.7616	32.2455	34.0444	34.941	37.3497	35.0338	34.3773	33.101	32.1741	38.5052	37.5229	34.9278	33.341	33.851	35.073	35.1905	30.3276	37.2348	33.5798	34.8877	32.6569	33.4566
77	34.9876	2.17139	36.8344	33.5184	34.3737	37.704	33.5388	35.232	37.3031	38.8293	38.1276	34.0389	33.8435	36.0753	35.3474	34.657	36.6227	36.9988	35.0946	33.1054	32.302	36.0604	38.4236	33.1683	36.8932	37.3587	35.117	34.5453	33.1203	34.876	35.718	38.2446	36.271	34.7922	34.307	32.7888	39.8023	38.4157	35.8943	34.2281	34.7361	35.9591	36.2906	31.1166	38.2374	34.2821	35.5543	33.51	34.5019
78	35.8123	2.12986	37.443	34.298	35.1548	37.576	34.8453	35.685	38.1848	39.3427	38.76	35.2317	34.9717	36.4707	36.0927	35.212	37.1512	37.766	35.324	33.8649	34.237	36.7478	38.9001	34.2488	37.7938	37.9847	35.727	35.2207	33.8792	35.6184	36.395	39.0439	37.4473	35.0449	35.462	33.3071	41.006	39.1736	36.7363	35.009	35.468	36.7483	37.3267	31.8739	39.115	34.9209	36.0697	34.3073	35.4031
79	36.5147	2.12424	37.8984	35.0206	35.8377	37.345	35.8271	36.6482	38.8837	39.7202	39.2368	36.2815	35.9558	36.7549	36.7317	35.676	37.6062	38.4686	35.4507	34.5474	34.913	37.3321	39.2485	35.135	38.5866	38.4603	36.33	35.7832	34.5379	36.2869	36.979	39.7493	38.5638	35.1468	36.551	33.727	42.0917	39.8019	37.4426	35.6877	36.0504	37.443	38.301	32.6047	39.8618	35.4991	36.4394	35.0435	36.1635
80	37.1011	2.15079	38.1983	35.6889	36.4204	37.043	36.6828	37.7704	39.3952	39.953	39.5623	37.1884	36.7976	36.9343	37.2771	36.04	37.9765	39.1043	35.4983	35.1531	35.403	37.8249	39.4793	35.8334	39.2671	38.8087	36.934	36.2247	35.1049	36.8861	37.489	40.3621	39.6158	35.128	37.562	34.0501	43.025	40.2998	38.0244	36.26	36.4844	38.0449	39.2063	33.3092	40.4712	36.0107	36.6639	35.7129	36.7816
81	37.5632	2.20777	38.3499	36.3111	36.9046	36.716	37.3951	38.4142	39.7082	40.0343	39.7464	37.9533	37.4935	37.027	37.7365	36.299	38.2421	39.6779	35.5008	35.6757	35.708	38.2264	39.5933	36.337	39.8317	39.0584	37.494	36.5368	35.5812	37.4224	37.961	40.8868	40.5909	35.0369	38.488	34.2948	43.7739	40.6578	38.5015	36.7152	36.7805	38.5658	40.0303	33.9953	40.9402	36.4465	36.7531	36.3136	37.255
82	37.9264	2.26877	38.3815	36.9165	37.3047	36.427	37.9577	38.9662	39.8175	39.9784	39.8085	38.5709	38.039	37.0746	38.1155	36.468	38.3917	40.2104	35.4964	36.1125	35.837	38.5312	39.5891	36.3902	40.2777	39.2599	37.999	36.7261	35.9608	37.9075	38.448	41.343	41.4703	34.9357	39.319	34.4911	44.3132	40.8848	38.8875	37.0459	36.9696	39.0271	40.7638	34.6732	41.2779	36.8184	36.7338	36.8516	37.5953
83	38.1978	2.34461	38.3435	37.5582	37.6562	36.247	38.3795	39.4606	39.75	39.8209	39.7872	39.0373	38.436	37.1333	38.4359	36.597	38.4369	40.7318	35.5125	36.4697	35.83	38.748	39.484	36.9405	40.6032	39.4593	38.475	36.8294	36.2439	38.3712	38.998	41.768	42.2364	34.8685	40.048	34.6731	44.6275	41.0047	39.2057	37.2621	37.1056	39.454	41.406	35.3533	41.5127	37.1581	36.6503	37.3406	37.8523
84	38.4132	2.41863	38.2891	38.2819	38.0059	36.225	38.7011	39.9353	39.643	39.6061	39.731	39.3649	38.7077	37.2483	38.7369	36.747	38.4181	41.2647	35.5538	36.777	35.76	38.9088	39.3351	37.0712	40.8165	39.687	38.965	36.9009	36.4518	38.8651	39.629	42.1977	42.8739	34.859	40.669	34.8687	44.7033	41.0557	39.4911	37.4022	37.2525	39.8647	41.9625	36.0307	41.6903	37.5028	36.5482	37.795	38.1195
85	38.612	2.47771	38.2455	39.0899	38.388	36.366	38.9781	40.4049	39.5288	39.3814	39.6707	39.5838	38.9053	37.4379	39.0542	36.95	38.3898	41.8062	35.6096	37.0716	35.703	39.052	39.2205	37.1761	40.9462	39.9416	39.488	36.9878	36.6281	39.4316	40.323	42.6421	43.3641	34.9029	41.167	35.0935	44.5249	41.061	39.7682	37.5235	37.4537	40.2573	42.4294	36.6761	41.8505	37.8718	36.4579	38.2125	38.4906
86	38.8077	2.51189	38.201	39.9299	38.8027	36.633	39.2452	40.8431	39.2292	39.1975	39.5994	39.7184	39.0668	37.6863	39.3968	37.202	38.3806	42.3212	35.6608	37.3657	35.698	39.1932	39.1913	37.3109	41.0297	40.1876	40.021	37.1099	36.8067	40.0729	41.031	43.0709	43.6858	34.9806	41.513	35.3586	44.0782	41.0133	40.0351	37.6677	37.7161	40.6032	42.7811	37.2399	41.9967	38.254	36.3872	38.5665	38.9988
87	38.9853	2.51315	38.115	40.7148	39.2177	36.96	39.4938	41.1911	39.1147	39.1082	39.4733	39.7667	39.1843	37.952	39.7361	37.47	38.3765	42.7536	35.6881	37.6261	35.737	39.3193	39.2382	37.4903	41.0841	40.3625	40.511	37.2533	36.9883	40.7472	41.689	43.421	43.8175	35.0602	41.663	35.6696	43.3524	40.8784	40.2632	37.8378	38.0122	40.8525	42.9648	37.6671	42.0972	38.6166	36.3259	38.8089	39.5964
88	39.1048	2.47775	37.9435	41.3437	39.58	37.276	39.6767	41.3753	39.0349	39.1639	39.2335	39.6991	39.2155	38.1853	40.0159	37.704	38.3392	43.0387	35.6857	37.7989	35.785	39.3925	39.3027	37.6934	41.0895	40.3902	40.89	37.3798	37.1388	41.3806	42.224	43.61	43.7415	35.1092	41.582	36.0259	42.3531	40.6071	40.4107	38.004	38.3011	40.9413	42.9143	37.9151	42.1049	38.9084	36.2596	38.8835	40.1876
89	39.122	2.40595	37.6606	41.7256	39.8329	37.53	39.7332	41.3263	38.9424	39.4063	38.835	39.46	39.1093	38.3508	40.1689	37.864	38.2367	43.1193	35.6637	37.8366	35.791	39.3612	39.3172	37.8777	40.9987	40.2051	41.098	37.4489	37.193	41.8926	42.576	43.5499	43.4486	35.1002	41.261	36.4216	41.1117	40.1478	40.4347	38.1227	38.5493	40.8043	42.5669	37.9704	41.9807	39.0839	36.1837	38.7437	40.6783
90	39.0062	2.30507	37.2778	41.803	39.9341	37.696	39.615	41.0069	38.7962	39.8618	38.2734	38.9832	38.8235	38.4433	40.1361	37.933	38.066	42.9587	35.6445	37.7082	35.719	39.1806	39.238	37.9956	40.7586	39.7771	41.102	37.4332	37.0809	42.2151	42.725	43.1763	42.9417	35.0174	40.717	36.857	39.6945	39.4642	40.3022	38.1575	38.7481	40.4066	41.8804	37.8427	41.704	39.1232	36.1119	38.3684	40.9945
91	38.7516	2.19364	36.8372	41.5707	39.8725	37.78	39.3151	40.4386	38.5703	40.5055	37.5825	38.2088	38.3406	38.4829	39.8889	37.929	37.8609	42.5588	35.6487	37.4149	35.554	38.8415	39.0625	38.0212	40.3245	39.1245	40.91	37.3263	36.7507	42.3085	42.688	42.4775	42.2363	34.8513	39.995	37.3174	38.1955	38.5552	39.9956	38.103	38.9067	39.7642	40.8553	37.5698	41.2843	39.0381	36.0739	37.7815	41.0956
92	38.3819	2.1018	36.3831	41.0791	39.6688	37.818	38.8739	39.7052	38.246	41.2435	36.8137	37.1141	37.698	38.4968	39.4458	37.884	37.6681	41.963	35.674	37.008	35.306	38.3897	38.8251	37.9629	39.6894	38.3135	40.567	37.1394	36.207	42.1699	42.505	41.5121	41.3684	34.591	39.153	37.7757	36.706	37.4664	39.5215	37.9843	39.0392	38.9504	39.5473	37.2085	40.7587	38.8598	36.0985	37.0633	40.9819
93	37.9403	2.06488	35.9315	40.4251	39.3701	37.853	38.3544	38.9222	37.8106	41.9442	36.0194	35.7466	36.9976	38.5009	38.863	37.825	37.5201	41.238	35.7007	36.5691	34.996	37.9044	38.5568	37.8501	38.8963	37.4423	40.132	36.8928	35.5209	41.8276	42.231	40.3977	40.4207	34.2303	38.25	38.1964	35.3111	36.2873	38.9115	37.8301	39.1541	38.0877	38.0733	36.8194	40.1882	38.6237	36.2015	36.3255	40.6987
94	37.4813	2.09574	35.4779	39.7325	39.0317	37.915	37.812	38.197	37.264	42.481	35.2462	34.2208	36.3731	38.4993	38.2177	37.777	37.415	40.4545	35.706	36.1684	34.637	37.4493	38.2677	37.7045	38.0272	36.6204	39.664	36.6035	34.7903	41.3251	41.917	39.2837	39.5321	33.7758	37.33	38.5461	34.0989	35.1324	38.2138	37.6505	39.2588	37.3272	36.6106	36.4557	39.653	38.3689	36.3802	35.67	40.3273
95	37.0571	2.17859	35.0248	39.1217	38.704	38.01	37.291	37.6212	36.6412	42.7718	34.5394	32.6912	35.9432	38.493	37.5974	37.765	37.3222	39.672	35.678	35.8354	34.248	37.0531	37.9588	37.5329	37.1869	35.9504	39.203	36.2825	34.1151	40.7074	41.62	38.3493	38.8616	33.2475	36.431	38.8027	33.1601	34.1213	37.4754	37.4398	39.3788	36.8178	35.362	36.1729	39.2437	38.1428	36.6244	35.1626	39.9701
96	36.7201	2.27876	34.593	38.6944	38.4443	38.121	36.8336	37.2783	36.0213	42.7825	33.9479	31.3298	35.7928	38.4835	37.0967	37.818	37.2074	38.9444	35.6414	35.5716	33.864	36.7124	37.6421	37.3328	36.5008	35.5156	38.78	35.9487	33.5977	40.0196	41.418	37.7671	38.5323	32.6848	35.606	38.9492	32.5833	33.3743	36.7359	37.2006	39.5657	36.6493	34.498	36.0448	39.0449	38.0077	36.9382	34.8284	39.7263
97	36.521	2.36535	34.2293	38.5321	38.3282	38.219	36.4936	37.253	35.5185	42.5154	33.5197	30.2894	35.9709	38.4793	36.8244	37.951	37.0508	38.3314	35.6743	35.3662	33.543	36.4211	37.3455	37.1097	36.0967	35.3632	38.414	35.6326	33.3485	39.3046	41.398	37.6371	38.575	32.1517	34.938	38.9741	32.4475	33.0119	36.0417	36.9484	39.8863	36.8105	34.0862	36.1428	39.1045	38.0319	37.3579	34.6602	39.6761
98	36.4996	2.42872	34.0161	38.6724	38.4396	38.266	36.35	37.5965	35.2651	42.0043	33.3113	29.6749	36.4587	38.504	36.8779	38.156	36.8463	37.9119	35.8678	35.2099	33.362	36.2014	37.1015	36.8792	36.0567	35.479	38.129	35.3714	33.4502	38.6162	41.599	37.939	38.9125	31.735	34.53	38.8782	32.7409	33.1101	35.4596	36.7184	40.3744	37.1925	34.0686	36.4958	39.4011	38.2614	37.9349	34.6273	39.8774
99	36.6676	2.48185	34.0335	39.0574	38.8226	38.243	36.4871	38.2616	35.3469	41.3378	33.3908	29.5149	37.1362	38.6047	37.2612	38.402	36.5915	37.7457	36.2349	35.1079	33.409	36.1159	36.9401	36.6785	36.3438	35.7726	37.964	35.215	33.8734	38.0496	41.965	38.5298	39.3921	31.5334	34.445	38.6909	33.3192	33.634	35.0604	36.5741	40.9732	37.628	34.3036	37.0494	39.8355	38.674	38.6866	34.7007	40.3416
100	36.9978	2.53951	34.295	39.534	39.435	38.176	36.915	39.094	35.73	40.677	33.802	29.737	37.81	38.832	37.843	38.654	36.302	37.829	36.676	35.094	33.732	36.224	36.901	36.588	36.819	36.103	37.974	35.216	34.47	37.732	42.37	39.196	39.846	31.597	34.65	38.486	33.95	34.424	34.88	36.599	41.545	37.949	34.622	37.665	40.262	39.164	39.532	34.894	41.008
[truncated: 61 more columns]

## Sheet: Rotation LKneeFlex Faco
all values Right	mean	std	steps
1	10.3524	5.58512	3.721	11.479	12.316	10.495	12.608	0.513	16.12	10.49	4.25	12.09	4.114	8.745	8.096	11.736	-1.183	5.801	10.752	7.135	6.449	15.058	9.301	10.374	9.542	10.223	10.987	14.364	18.828	4.687	3.764	4.872	16.605	5.55	9.406	8.667	6.204	10.043	9.215	8.241	0.332	15.498	0.942	13.195	11.191	14.586	4.483	2.515	13.361
2	12.1632	6.03814	5.74479	14.2475	13.5899	12.297	13.519	1.66694	19.751	11.6409	4.23433	14.1273	6.26946	11.2556	9.18802	13.418	0.560747	8.12752	12.9988	8.56885	7.36875	18.2792	11.0655	10.382	10.986	11.5588	12.3372	16.4789	20.1593	6.22397	5.35249	5.94397	19.4003	7.03485	10.7081	8.931	8.225	12.954	10.9436	11.1375	1.57885	18.4865	2.84968	14.9582	12.9989	18.105	6.35522	5.89133	15.9918
3	14.393	6.61459	7.95642	17.4828	15.4476	14.541	14.687	3.06794	23.705	13.0354	4.39052	16.6829	8.8248	14.2977	10.6505	15.525	2.90727	10.855	15.6589	10.2819	8.51943	21.8369	13.2155	10.601	12.635	13.4846	14.1837	19.0443	21.6507	8.11321	7.23621	7.28564	22.6092	9.00274	12.5009	9.352	10.511	16.4426	13.0625	14.5544	2.98015	21.963	5.023	17.0615	15.6585	22.068	8.49815	9.66058	18.968
4	17.019	7.28819	10.324	21.1069	18.0172	17.242	16.129	4.71509	27.907	14.7141	4.70118	19.7495	11.8292	17.8568	12.5616	18.0355	5.74736	14.0036	18.7369	12.3199	9.957	25.6666	15.7667	11.0758	14.476	16.0244	16.5397	22.0513	23.4066	10.4393	9.35927	8.90964	26.1789	11.4469	14.828	9.937	13.116	20.4375	15.5895	18.4117	4.59136	25.8178	7.50767	19.5332	19.1193	26.382	10.9192	13.7852	22.2774
5	20.0598	7.99392	12.865	25.0353	21.3465	20.398	17.883	6.64967	32.284	16.7313	5.16548	23.2946	15.3207	21.8939	14.9828	20.9329	8.96971	17.5835	22.2136	14.7503	11.7616	29.7067	18.7156	11.8458	16.522	19.1463	19.3816	25.4634	25.519	13.2762	11.7073	10.8714	30.0411	14.3739	17.7164	10.699	16.11	24.8407	18.5468	22.611	6.49324	29.9555	10.3628	22.3898	23.2418	30.949	13.6612	18.2226	25.896
6	23.4755	8.68052	15.6338	29.1921	25.3816	23.98	19.995	8.94664	36.755	19.1331	5.81767	27.2611	19.3124	26.3505	17.9396	24.1982	12.5093	21.5784	26.0571	17.6344	14.0346	33.8901	22.0415	12.957	18.828	22.7724	22.644	29.215	28.0324	16.6542	14.3078	13.2499	34.1103	17.7812	21.1536	11.687	19.543	29.5332	21.9362	27.0524	8.7937	34.29	13.6322	25.6258	27.837	35.656	16.7698	22.9198	29.7857
7	27.1817	9.22944	18.6965	33.4926	29.9821	27.931	22.509	11.6865	41.211	21.9398	6.74336	31.5719	23.7855	31.1459	21.4161	27.7992	16.3418	25.9474	30.2085	20.9931	16.8666	38.1312	25.7065	14.4642	21.453	26.7964	26.2324	33.2117	30.9357	20.5475	17.2098	16.1175	38.2735	21.6488	25.075	12.985	23.424	34.3726	25.7333	31.6472	11.6038	38.7229	17.3269	29.207	32.7033	40.372	20.2684	27.8131	33.8817
8	31.2416	9.70579	22.1048	37.8327	34.9619	32.162	25.452	14.9227	45.533	25.1452	8.07421	36.1298	28.682	36.167	25.3667	31.6842	20.452	30.6175	34.5667	24.7959	20.3033	42.3259	29.6568	16.4322	24.443	31.0921	30.0441	37.33	34.1774	24.8865	20.4454	19.5064	42.3988	25.9201	29.3804	14.705	27.714	39.2067	29.8782	36.3003	15.0016	43.1298	21.4223	33.089	37.6451	44.951	24.1615	32.8294	38.0949
9	35.4016	9.91104	25.8766	42.0944	40.124	36.539	28.822	18.6656	49.616	28.7156	9.96415	40.8073	33.8789	38.937	29.7214	35.7643	24.806	35.4729	38.9962	28.9744	24.3434	46.3671	33.8196	18.9151	27.816	35.5192	33.9814	41.4279	37.6784	29.5646	24.0138	23.3911	46.3571	30.5031	33.9409	16.963	32.325	43.8803	34.2888	40.8973	18.9996	47.3702	25.8584	37.208	42.477	49.26	28.4298	37.8779	42.3134
10	39.6279	9.91144	29.9862	46.1569	45.2714	40.897	32.569	22.8918	53.381	32.5928	12.5588	45.4452	39.1967	44.0059	34.3793	39.9127	29.3458	40.3472	43.3547	33.425	28.9475	50.1598	38.0989	20.255	31.552	39.9288	37.9525	45.3691	41.3415	34.4407	27.8855	27.6947	50.04	35.2563	38.5964	19.845	37.117	48.2607	38.8568	45.314	23.5551	51.3143	30.5341	41.4651	47.0328	53.201	33.0135	42.8464	46.42
11	43.8395	9.63247	34.3462	49.921	50.21	45.074	36.593	27.5476	56.772	36.6772	15.9377	49.8695	44.437	50.8064	39.2069	43.9912	33.9866	45.0578	47.5128	38.0112	34.0209	53.6302	42.38	24.2429	35.575	44.1739	41.8675	49.044	45.0472	39.3493	32.0058	32.2987	53.3743	40.0127	43.1675	23.357	41.919	52.2668	43.4505	49.439	28.5746	54.875	35.3146	45.7172	51.1796	56.713	37.7924	47.5957	50.3149
12	47.8371	9.08124	38.8117	53.3167	54.7718	48.945	40.747	32.54	59.747	40.8307	20.0743	53.9247	49.4267	55.0203	44.0446	47.8734	38.6142	49.45	51.3777	42.5733	39.3979	56.7287	46.54	29.4317	39.758	48.1294	45.6354	52.3788	48.6644	44.1293	36.2942	37.0497	56.323	44.6118	47.4849	27.428	46.561	55.8647	47.9207	53.1883	33.9037	58.0066	40.0466	49.7947	54.8377	59.774	42.5951	51.9844	51.109
13	51.5895	8.39847	43.2068	56.3049	58.8405	52.44	44.864	37.7283	62.283	44.8921	24.8414	57.5055	54.0312	58.6915	48.7313	51.4748	43.0915	53.418	54.8919	46.9535	44.8526	59.427	50.4309	33.7555	43.944	51.7068	49.1723	55.3275	52.0708	48.6453	40.6362	41.7695	58.8749	48.9268	51.4114	31.926	50.909	59.0443	52.1256	56.5114	39.333	60.6894	44.5837	53.5562	57.9819	62.378	47.2317	55.9033	56.3529
14	54.9899	7.59417	47.3613	58.87	62.348	55.524	48.796	42.9372	64.377	48.7176	30.0374	60.5609	58.1557	61.7658	53.132	54.7437	47.2837	56.9025	58.0198	51.0228	50.1392	61.7158	53.9945	38.2668	47.986	54.8568	52.4146	57.8631	55.1766	52.7913	44.8876	46.278	61.0311	52.8693	54.8571	36.669	54.869	61.8031	55.9575	59.3826	44.6381	62.9146	48.8079	56.9114	60.6159	64.527	51.5388	59.2914	60.2099
15	58.0137	6.71923	51.1457	61.0121	65.2599	58.176	52.432	47.9875	66.033	52.2076	35.424	63.0728	61.7438	64.2253	57.1488	57.6506	51.0874	59.8779	60.7353	54.6963	55.043	63.6001	57.1851	42.7922	51.77	57.5623	55.3266	59.9738	57.9263	56.4945	48.9037	50.4286	62.7983	56.3825	57.7658	41.454	58.383	64.1403	59.3523	61.7926	49.6236	64.6832	52.6364	59.8159	62.753	66.23	55.4043	62.1248	62.8478
16	60.5866	5.82657	54.4799	62.7409	67.5335	60.388	55.703	52.7257	67.266	55.3086	40.7658	65.0434	64.7649	66.0818	60.7199	60.1748	54.4193	62.3405	63.0176	57.9344	59.374	65.0936	59.9726	47.1598	55.22	59.826	57.8932	61.6614	60.2866	59.7166	52.571	54.1274	64.1877	59.4325	60.107	46.092	61.419	66.0578	62.2784	63.7465	54.1442	66.0085	56.0161	62.2555	64.4114	67.496	58.7632	64.3977	65.1335
17	62.6914	4.95771	57.3235	64.0724	69.2069	62.163	58.565	57.0316	68.097	57.9993	45.8675	66.4882	67.2146	67.3608	63.8119	62.3027	57.2659	64.3004	64.8528	60.7258	63.0592	66.2145	62.347	51.2265	58.288	61.6601	60.1098	62.9383	62.2358	62.4449	55.8174	57.3306	65.212	62.0017	61.871	50.438	61.419	67.5585	64.7198	65.2594	58.1139	66.9082	58.9134	64.2348	65.6118	68.339	61.5831	66.1162	67.0573
18	64.4056	4.14872	59.6643	65.0251	70.3083	63.508	60.992	60.8154	68.544	60.2666	50.5898	67.4309	69.1008	68.0873	66.4119	64.0261	59.6258	65.7748	66.2346	63.0759	66.0611	66.9745	64.3143	54.8821	60.937	63.0839	61.9775	63.823	63.7675	64.6892	58.603	60.0076	65.8869	64.0863	63.0676	54.393	65.997	68.6496	66.665	66.3522	61.4758	67.4017	61.311	65.7689	66.3664	68.779	63.8567	67.3031	68.6126
19	65.6337	3.45998	61.5085	65.6191	70.8697	64.434	62.971	64.0152	68.623	62.1059	54.8441	67.9005	70.4417	68.3059	68.5212	65.3421	61.5055	66.7811	67.159	64.9924	68.3735	67.4017	65.8814	58.0671	60.937	64.1195	63.4993	64.3358	64.887	66.4811	60.9043	62.1595	66.23	65.6915	63.7224	57.899	67.538	69.3395	68.108	67.0469	64.2225	67.5127	63.2085	66.8743	66.7001	68.841	65.5948	67.9988	69.7917
20	66.4843	2.8612	62.8725	65.8748	70.9212	64.955	64.494	66.5981	68.351	63.5208	58.5741	67.9292	71.2632	68.0736	70.1541	66.2495	62.923	67.3387	67.6214	66.4793	70.0105	67.5277	67.0486	60.7659	64.904	64.789	64.6837	64.4948	65.6122	67.8468	62.7168	63.8167	66.2582	66.8332	63.8746	60.917	68.588	69.6382	69.0483	67.3621	66.3794	67.2639	64.6161	67.5666	66.6522	68.552	66.8173	68.254	70.5918
21	66.902	2.47823	63.7783	65.8112	70.4897	65.092	65.562	68.5585	67.742	64.5182	61.7485	67.5539	71.5917	67.4315	71.3316	66.753	63.8994	67.4728	67.6218	67.5402	71.0009	67.3689	67.8166	62.9673	66.21	65.1124	65.5418	64.3127	65.9724	68.7915	64.0455	65.0024	65.9819	67.5335	63.573	63.428	69.16	69.5561	69.4894	67.3176	67.9648	66.6757	65.5482	67.8624	66.2452	67.933	67.5458	68.123	71.0123
22	66.9241	2.33152	64.2507	65.4432	69.5959	64.865	66.18	69.9106	66.805	65.1118	64.3555	66.8088	71.4515	66.4128	72.076	66.864	64.4595	67.2045	67.1675	68.182	71.3843	66.9373	68.1921	64.6736	67.066	65.1072	66.0858	63.7967	65.9994	69.3131	64.901	65.7393	65.4003	67.8197	62.8678	65.424	69.269	69.1068	69.4426	66.933	69.007	65.7628	66.0212	67.7798	65.4935	67	67.8046	67.6487	71.0522
23	66.5662	2.41862	64.3173	64.7823	68.2568	64.29	66.362	70.6833	65.543	65.3149	66.397	65.7177	70.8646	65.0427	72.4087	66.5986	64.6339	66.5507	66.2697	68.42	71.2106	66.2397	68.183	65.8897	67.482	64.7858	66.3279	62.9504	65.7228	69.4137	65.329	66.05	64.5328	67.7207	61.8099	66.906	68.929	68.3031	68.9283	66.2237	69.5373	64.5348	66.0536	67.3387	64.406	65.767	67.6209	66.8572	70.7106
24	65.8405	2.68359	64.0002	63.8368	66.4867	63.381	66.127	70.9139	63.958	65.1462	67.885	64.2941	69.8521	63.3349	72.351	65.9707	64.451	65.531	64.9381	68.2753	70.5336	65.28	67.763	66.6256	67.472	64.1556	66.2792	61.771	65.1644	69.1002	65.3603	65.9578	63.3768	67.2639	60.4455	67.884	68.154	67.1628	67.9694	65.2005	69.5857	62.9937	65.6645	66.5555	62.988	64.237	67.0198	65.7541	69.9902
25	64.7616	3.0597	63.3113	62.6072	64.293	62.149	65.496	70.64	62.049	64.6221	68.8422	62.5439	68.4419	61.3006	71.9187	64.9942	63.9302	64.1653	63.1805	67.7675	69.404	64.0587	66.9822	66.895	67.055	63.2174	65.9465	60.253	64.3373	68.3802	65.0304	65.4839	61.926	66.4736	58.8107	68.38	66.954	65.7031	66.5881	63.8693	69.1815	61.1394	64.8715	65.4431	61.2377	62.412	66.0252	64.3311	68.8953
26	63.3425	3.49748	62.2563	61.0874	61.6808	60.594	64.488	69.8948	59.812	63.7552	69.2984	60.4643	66.6629	58.9436	71.1164	63.6864	63.0772	62.4674	61.627	66.9113	67.861	62.5737	65.8478	66.72	66.249	61.9632	65.3285	58.3837	63.2449	67.2636	64.3676	64.644	60.1728	65.373	56.9326	68.424	65.333	63.9361	64.7993	62.2353	68.3528	58.9695	63.6825	64.0043	59.1493	60.288	64.6573	62.5716	67.4251
27	61.588	3.9618	60.8365	59.2669	58.657	60.594	63.115	68.7044	57.237	62.5488	69.2854	58.0491	64.5358	56.2619	69.943	62.0614	61.8862	60.4415	60.4404	65.7168	65.9302	60.8181	64.3615	66.126	65.071	60.3805	64.4181	56.1441	61.8847	65.7602	63.3904	63.4471	58.1116	63.978	54.8325	68.049	63.297	61.8681	62.612	60.3008	67.1247	56.477	62.0967	62.2357	56.7137	57.866	62.9301	60.4496	65.5758
[truncated: 174 more rows]
[truncated: 61 more columns]

## Sheet: Rotation LAnkleFlex Faco
all values Right	mean	std	steps
[truncated: 201 more rows]
[truncated: 61 more columns]

[truncated: 35 more sheets: Rotation RHipAbAd Faco, Rotation RHipRot Faco, Rotation RAnklePron Faco, Rotation LHipAbAd Faco, Rotation LHipRot Faco, Rotation LAnklePron Faco, Rotation PelvicTil Faco, Rotation PelvicObl Faco, Rotation PelvicRot Faco, LProgression Faco, RProgression Faco, Rotation TrunkTilt Faco, Rotation TrunkFlex Faco, Rotation TrunkRot Faco, Moment RHipFlex Faco, Moment RHipAbAd Faco, Moment RHipRot Faco, Moment RKneeFlex Faco, Moment RKneeAbAd Faco, Moment RKneeRot Faco …]
