# Supplementary material for: Lower limb muscle fatigue after uphill walking in children with unilateral spastic cerebral palsy
Source: PLoS One. 2022 Dec 6;17(12):e0278657. doi: 10.1371/journal.pone.0278657 (PMC9725134; doi:10.1371/journal.pone.0278657)
Supplement: S1 File — (ZIP) [file pone.0278657.s003.zip › Kinematics-individual files-part1/F06B3_ComfM0001.xlsx]

## Sheet: gait B3ComfM
Calculated gait parameters	mean	std	VC	max	min
Walking.Speed [m/s]	1.2	0	0	1.2	1.19
Cadans [1/m]	124.99	10.08	4.84	150	103.45
L.Stride.Time [s]	0.97	0.05	0.05	1.09	0.86	0.91	0.97	0.97	0.92	0.94	0.92	0.98	1.03	0.98	1.01	0.95	0.94	1.02	0.86	0.96	1.03	0.93	0.95	0.95	0.95	1	0.95	0.97	0.98	1.05	0.92	0.89	0.88	0.95	0.98	1.03	0.94	1.01	0.99	0.99	1	0.98	0.99	1.01	0.98	0.89	1.01	0.98	0.97
L.Step.Time [s]	0.51	0.03	0.05	0.58	0.43	0.48	0.51	0.51	0.52	0.49	0.47	0.51	0.57	0.52	0.53	0.5	0.5	0.58	0.43	0.52	0.52	0.49	0.51	0.5	0.51	0.53	0.5	0.5	0.51	0.57	0.49	0.48	0.48	0.49	0.51	0.54	0.5	0.53	0.53	0.52	0.53	0.53	0.51	0.52	0.51	0.47	0.55	0.51	0.51
L.Stance.Time [s]	0.54	0.04	0.08	0.64	0.45	0.5	0.56	0.56	0.47	0.51	0.53	0.55	0.6	0.56	0.59	0.53	0.52	0.55	0.46	0.53	0.61	0.51	0.51	0.53	0.52	0.57	0.52	0.56	0.57	0.61	0.49	0.46	0.45	0.53	0.56	0.6	0.51	0.57	0.57	0.56	0.56	0.54	0.57	0.58	0.57	0.48	0.55	0.57	0.52
L.Swing.Time [s]	0.43	0.01	0.03	0.47	0.39	0.41	0.41	0.41	0.45	0.43	0.39	0.43	0.43	0.42	0.42	0.42	0.42	0.47	0.4	0.43	0.42	0.42	0.44	0.42	0.43	0.43	0.43	0.41	0.41	0.44	0.43	0.43	0.43	0.42	0.42	0.43	0.43	0.44	0.42	0.43	0.44	0.44	0.42	0.43	0.41	0.41	0.46	0.41	0.45
L.Stance.Swing [1]	0.8	0.06	0.08	0.96	0.69	0.82	0.732	0.732	0.957	0.843	0.736	0.782	0.717	0.75	0.712	0.792	0.808	0.855	0.87	0.811	0.689	0.824	0.863	0.792	0.827	0.754	0.827	0.732	0.719	0.721	0.878	0.935	0.956	0.792	0.75	0.717	0.843	0.772	0.737	0.768	0.786	0.815	0.737	0.741	0.719	0.854	0.836	0.719	0.865
L.Bipedal [s]	0.07	0.02	0.31	0.16	0.01	0.06	0.08	0.04	0.07	0.06	0.08	0.09	0.09	0.08	0.08	0.07	0.05	0.07	0.06	0.09	0.07	0.06	0.06	0.05	0.07	0.08	0.08	0.1	0.08	0.07	0.04	0.01	0.08	0.09	0.1	0.08	0.09	0.07	0.1	0.07	0.06	0.08	0.08	0.07	0.05	0.04	0.06	0.05	0.06
L.Stride.Length [m]	1.16	0.05	0.05	1.29	1	1.163	1.118	1.08	1.18	1.172	1.157	1.164	1.047	1.109	1.08	1.145	1.17	1.206	1.234	1.214	1.164	1.14	1.212	1.198	1.209	1.148	1.087	1.068	1.083	1.124	1.203	1.153	1.164	1.143	1.161	1.165	1.178	1.203	1.153	1.182	1.196	1.18	1.209	1.192	1.14	1.191	1.291	1.171	1.206
L.Step.Length [m]	0.58	0.04	0.07	0.65	0.44	0.583	0.536	0.528	0.569	0.553	0.606	0.573	0.544	0.607	0.521	0.561	0.583	0.625	0.582	0.606	0.58	0.573	0.615	0.613	0.611	0.552	0.493	0.527	0.567	0.56	0.611	0.592	0.532	0.551	0.577	0.561	0.574	0.601	0.574	0.604	0.605	0.599	0.628	0.591	0.566	0.644	0.622	0.591	0.578
L.Step.Width [m]	0.07	0.04	0.65	0.2	0	0.034	0.07	0.077	0.013	0.011	0.172	0.01	0.013	0.079	0.074	0.008	0.027	0.084	0.009	0.07	0.053	0.074	0.04	0.057	0.03	0.058	0.08	0.041	0.088	0.017	0.063	0.087	0.04	0.064	0.081	0.108	0.007	0.1	0.027	0.065	0.077	0.053	0.051	0.047	0.094	0.108	0.1	0.084	0.064
L.foot.clear [cm]	2.36	0.84	0.36	4.84	0.47	1.807	1.988	3.191	3.838	0.926	1.367	1.503	1.705	2.693	2.434	2.71	3.021	2.537	3.666	0.894	1.972	2.444	2.176	2.797	2.023	2.345	2.564	1.118	4.321	0.469	1.798	0.812	2.634	2.988	2.099	2.547	3.089	1.77	1.991	2.776	1.952	2.755	2.17	2.162	0.708	2.038	2.296	2.037	2.452
R.Stride.Time [s]	0.97	0.04	0.04	1.06	0.87	0.94	0.97	0.91	0.97	0.94	0.94	0.97	1.03	1	0.98	0.94	0.94	1.01	0.87	1.03	0.96	0.93	0.96	0.94	0.98	0.98	0.97	0.97	0.99	1	0.9	0.88	0.94	0.96	1	0.98	0.98	0.99	1	0.99	0.98	1.01	1	0.99	0.93	0.93	1.02	0.97	0.94
R.Step.Time [s]	0.45	0.03	0.06	0.53	0.4	0.43	0.46	0.46	0.4	0.45	0.45	0.47	0.46	0.46	0.48	0.45	0.44	0.44	0.43	0.44	0.51	0.44	0.44	0.45	0.44	0.47	0.45	0.47	0.47	0.48	0.43	0.41	0.4	0.46	0.47	0.49	0.44	0.48	0.46	0.47	0.47	0.45	0.48	0.49	0.47	0.42	0.46	0.47	0.46
R.Stance.Time [s]	0.58	0.04	0.07	0.68	0.49	0.54	0.59	0.55	0.59	0.55	0.55	0.6	0.66	0.6	0.61	0.57	0.55	0.65	0.49	0.61	0.59	0.55	0.57	0.55	0.58	0.61	0.58	0.6	0.59	0.64	0.53	0.49	0.56	0.58	0.61	0.62	0.59	0.6	0.63	0.59	0.59	0.61	0.59	0.59	0.56	0.51	0.61	0.56	0.57
R.Swing.Time [s]	0.38	0.02	0.04	0.42	0.32	0.4	0.38	0.36	0.38	0.39	0.39	0.37	0.37	0.4	0.37	0.37	0.39	0.36	0.38	0.42	0.37	0.38	0.39	0.39	0.4	0.37	0.39	0.37	0.4	0.36	0.37	0.39	0.38	0.38	0.39	0.36	0.39	0.39	0.37	0.4	0.39	0.4	0.41	0.4	0.37	0.42	0.41	0.41	0.37
R.Stance.Swing [1]	0.66	0.06	0.09	0.82	0.51	0.741	0.644	0.655	0.644	0.709	0.709	0.617	0.561	0.667	0.607	0.649	0.709	0.554	0.776	0.689	0.627	0.691	0.684	0.709	0.69	0.607	0.672	0.617	0.678	0.563	0.698	0.796	0.679	0.655	0.639	0.581	0.661	0.65	0.587	0.678	0.661	0.656	0.695	0.678	0.661	0.824	0.672	0.732	0.649
R.Bipedal [s]	0.08	0.02	0.25	0.14	0.03	0.07	0.1	0.1	0.07	0.06	0.08	0.08	0.14	0.1	0.11	0.08	0.08	0.11	0.03	0.09	0.1	0.07	0.07	0.08	0.08	0.1	0.07	0.09	0.1	0.13	0.06	0.05	0.05	0.07	0.09	0.11	0.07	0.09	0.11	0.09	0.09	0.09	0.09	0.09	0.1	0.06	0.09	0.1	0.06
R.Stride.Length [m]	1.16	0.06	0.05	1.31	1	1.164	1.088	1.138	1.188	1.104	1.197	1.077	1.045	1.166	1.104	1.148	1.164	1.277	1.189	1.191	1.147	1.171	1.199	1.211	1.207	1.146	1.034	1.043	1.131	1.151	1.173	1.224	1.124	1.135	1.181	1.165	1.176	1.18	1.151	1.196	1.185	1.18	1.229	1.165	1.113	1.312	1.202	1.22	1.158
R.Step.Length [m]	0.58	0.03	0.05	0.67	0.5	0.58	0.582	0.552	0.611	0.619	0.551	0.591	0.504	0.502	0.559	0.583	0.587	0.581	0.652	0.607	0.584	0.568	0.598	0.585	0.598	0.596	0.594	0.541	0.516	0.564	0.592	0.561	0.632	0.592	0.584	0.604	0.604	0.602	0.58	0.577	0.592	0.581	0.581	0.601	0.574	0.547	0.669	0.58	0.628
R.Step.Width [m]	0.08	0.04	0.55	0.17	0	0	0.052	0.143	0.131	0.055	0.021	0.082	0.083	0.102	0.081	0.037	0.047	0.025	0.046	0.025	0.088	0.137	0.056	0.072	0.041	0.054	0.106	0.071	0.15	0.015	0.051	0.117	0.011	0.117	0.012	0.02	0.107	0.021	0.058	0.096	0.049	0.131	0.045	0.079	0.125	0.076	0.093	0.101	0.094
R.foot.clear [cm]	1.37	0.38	0.28	2.44	0.69	1.477	1.138	2.172	1.99	1.856	0.954	0.922	1.232	1.482	1.296	0.78	1.184	1.711	1.431	1.542	0.861	0.992	1.318	1.801	1.392	1.678	1.873	1.527	1.326	1.076	1.129	2.045	1.404	1.385	1.572	1.428	1.303	1.302	1.266	0.967	0.948	1.115	1.007	1.562	1.09	1.015	0.85	0.743	1.528
Asym.step.time [%]	11.98	5.55	0.46	27.45	1.94	10.989	10.309	10.309	26.087	8.511	4.348	8.163	21.359	12.245	9.901	10.526	12.766	27.451	0	16.667	1.942	10.753	14.737	10.526	14.737	12	10.526	6.186	8.163	17.143	13.043	15.73	18.182	6.316	8.163	9.709	12.766	9.901	14.141	10.101	12	16.327	6.061	5.941	8.163	11.236	17.822	8.163	10.309
Asym.step.length [%]	6.63	5.93	0.89	31.11	0.12	0.489	8.204	4.545	7.02	11.195	9.466	3.081	7.648	19.012	7.059	3.817	0.687	7.154	11.387	0.122	0.783	0.922	2.801	4.798	2.247	7.627	18.552	2.617	9.469	0.802	3.229	5.229	17.274	7.111	1.215	7.427	4.969	0.193	1.036	4.559	2.176	3.145	7.775	1.649	1.424	16.154	7.21	2.022	8.415
Mox file gait parameters	mean	std
L.Stride.Time	0.966689	0.0459574	0.92	0.97	0.97	0.91	0.94	0.93	0.98	1.04	0.97	1.01	0.95	0.93	1.03	0.86	0.95	1.08	0.89	0.94	0.95	0.974	0.986	0.95	0.97	0.98	1.04	0.93	0.875	0.886	0.96	1.02	0.99	0.96	0.99	1.04	0.98	0.98	0.951	0.999	1.03	0.97	0.87	1.01	0.98	0.98	0.951	0.996	0.863
L.Stance.Time	0.605889	0.0387062	0.58	0.63	0.63	0.54	0.6	0.61	0.62	0.66	0.62	0.65	0.59	0.59	0.63	0.54	0.6	0.69	0.54	0.581	0.61	0.6	0.616	0.58	0.634	0.63	0.67	0.572	0.53	0.536	0.61	0.63	0.62	0.58	0.62	0.64	0.58	0.59	0.595	0.649	0.65	0.62	0.55	0.63	0.65	0.61	0.59	0.632	0.513
L.Swing.Time	0.360811	0.0193262	0.34	0.34	0.34	0.37	0.34	0.32	0.36	0.38	0.35	0.36	0.36	0.34	0.4	0.32	0.35	0.39	0.35	0.36	0.34	0.374	0.37	0.37	0.336	0.35	0.37	0.358	0.345	0.35	0.35	0.39	0.37	0.38	0.37	0.4	0.4	0.39	0.356	0.35	0.38	0.35	0.32	0.38	0.33	0.37	0.361	0.364	0.35
L.Stance.Swing	0.626437	0.0179951	63.061	64.932	64.95	59.341	63.816	65.606	63.275	63.463	63.92	64.355	62.12	63.456	61.167	62.784	63.152	63.893	60.651	61.737	64.189	61.596	62.472	61.048	65.317	64.267	64.424	61.525	60.594	60.466	63.541	61.765	62.62	60.4	62.626	61.534	59.144	60.194	62.562	64.97	63.126	63.903	63.213	62.397	66.318	62.253	62.023	63.457	59.45
L.Step.Length	0.584978	0.0438186	0.592	0.547	0.529	0.572	0.553	0.615	0.582	0.533	0.614	0.508	0.567	0.585	0.617	0.552	0.61	0.618	0.572	0.618	0.622	0.635	0.554	0.509	0.526	0.578	0.539	0.615	0.588	0.544	0.565	0.607	0.559	0.554	0.604	0.632	0.644	0.637	0.598	0.637	0.63	0.579	0.643	0.634	0.597	0.573	0.577	0.506	0.533
L.Step.Width	0.0939778	0.0495265	0.101	0.103	0.045	0.023	0.232	0.061	0.009	0.118	0.084	0.034	0.059	0.122	0.03	0.124	0.103	0.078	0.102	0.08	0.081	0.09	0.127	0.119	0.135	0.023	0.144	0.145	0.074	0.014	0.091	0.148	0.07	0.113	0.054	0.088	0.084	0.074	0.065	0.078	0.107	0.128	0.116	0.089	0.113	0.044	0.13	0.112	0.147
R.Stride.Time	0.966391	0.0382263	0.939	0.94	0.98	0.89	0.981	0.95	0.93	0.99	1.02	1	0.97	0.94	0.95	0.99	0.88	1.03	0.964	0.926	0.96	0.94	0.98	0.98	0.98	0.97	0.99	0.98	0.91	0.87	0.95	0.97	0.99	0.97	0.99	0.99	1.01	0.98	0.98	1.01	0.995	0.995	0.93	0.92	1.03	0.97	0.94	0.98	0.92
R.Stance.Time	0.632076	0.033474	0.608	0.59	0.63	0.59	0.65	0.6	0.59	0.64	0.68	0.63	0.65	0.62	0.6	0.7	0.55	0.66	0.64	0.596	0.62	0.6	0.63	0.66	0.62	0.63	0.63	0.68	0.59	0.55	0.62	0.63	0.65	0.67	0.65	0.65	0.68	0.63	0.64	0.667	0.64	0.645	0.62	0.57	0.671	0.62	0.62	0.65	0.64
R.Swing.Time	0.334304	0.0200657	0.33	0.35	0.35	0.3	0.331	0.35	0.34	0.35	0.34	0.37	0.32	0.32	0.35	0.29	0.33	0.37	0.324	0.33	0.34	0.34	0.35	0.32	0.36	0.34	0.36	0.3	0.32	0.32	0.33	0.34	0.34	0.3	0.34	0.34	0.33	0.35	0.34	0.343	0.355	0.35	0.31	0.35	0.359	0.35	0.32	0.33	0.28
R.Stance.Swing	0.65391	0.0186121	64.832	62.769	64.296	66.312	66.296	63.186	63.443	64.631	66.661	62.998	67.002	65.94	63.159	70.708	62.497	64.073	66.36	64.345	64.587	63.837	64.295	67.356	63.24	64.946	63.665	69.404	64.83	63.221	65.257	64.933	65.666	69.098	65.656	65.673	67.327	64.288	65.302	66.003	64.312	64.822	66.669	61.952	65.109	63.918	65.954	66.318	69.566
R.Step.Length	0.574848	0.0326176	0.584	0.573	0.545	0.597	0.621	0.559	0.584	0.509	0.502	0.554	0.585	0.578	0.597	0.638	0.651	0.577	0.53	0.595	0.577	0.59	0.575	0.59	0.537	0.518	0.558	0.583	0.566	0.629	0.591	0.583	0.565	0.595	0.633	0.574	0.525	0.551	0.545	0.586	0.589	0.539	0.525	0.67	0.573	0.628	0.583	0.539	0.581
R.Step.Width	0.0942174	0.0509645	0.005	0.043	0.143	0.169	0.002	0.029	0.098	0.103	0.116	0.09	0.057	0.094	0.002	0.076	0.059	0.105	0.159	0.099	0.081	0.093	0.058	0.149	0.11	0.184	0.035	0.092	0.16	0.036	0.177	0.018	0.054	0.148	0.023	0.06	0.105	0.037	0.13	0.064	0.075	0.113	0.091	0.091	0.081	0.127	0.121	0.124	0.202
[truncated: 45 more columns]

## Sheet: MoS B3ComfM
	mean	std	step:1	step:2
MoS_ML_L	0.073	0.034	0.0321566	0.0618418	0.109286	0.114703	-0.0156543	0.0535407	0.064767	0.0831437	0.091474	0.0800489	0.0415948	0.0718489	0.0419769	0.0758823	0.0469884	0.0762359	0.109392	0.061674	0.0728785	0.0389968	0.0580435	0.103536	0.0741224	0.132269	0.0185148	0.0665149	0.119602	0.0579138	0.0904296	0.0276782	0.0553392	0.0900145	0.0451825	0.0648875	0.0937604	0.0673834	0.0987408	0.0669928	0.0661416	0.0883802	0.10444	0.0712653	0.080452	0.108691	0.0898345	0.06863	0.150251
MoS_ML_R	0.037	0.028	0.0549705	0.0416424	0.00412302	0.0406737	0.086417	0.00967307	-0.00892862	0.0458125	0.0319841	0.0304557	0.0328825	0.0746873	0.00277261	0.0562886	0.0321781	0.0345858	0.0569589	0.036119	0.0475204	0.0387778	0.0422297	0.0652525	0.0477512	0.0122462	0.0526804	0.0763443	0.0632621	-0.0314882	0.0496681	0.0558502	0.023912	0.0611247	0.0323573	0.0334848	0.0453167	0.0291522	0.038218	0.0300212	0.0464985	0.0425413	0.0303163	0.0522891	0.046657	0.00646214	0.0529327	0.0120503	0.0684596
MoS_ML	0.055	0.036	0.0321566	0.0549705	0.0618418	0.0416424	0.109286	0.00412302	0.114703	0.0406737	-0.0156543	0.086417	0.0535407	0.00967307	0.064767	-0.00892862	0.0831437	0.0458125	0.091474	0.0319841	0.0800489	0.0304557	0.0415948	0.0328825	0.0718489	0.0746873	0.0419769	0.00277261	0.0758823	0.0562886	0.0469884	0.0321781	0.0762359	0.0345858	0.109392	0.0569589	0.061674	0.036119	0.0728785	0.0475204	0.0389968	0.0387778	0.0580435	0.0422297	0.103536	0.0652525	0.0741224	0.0477512	0.132269
MoS_BF_L	-0.188	0.032	-0.208243	-0.199435	-0.160665	-0.213479	-0.229546	-0.201024	-0.180819	-0.154056	-0.142458	-0.154374	-0.208693	-0.204789	-0.203143	-0.218427	-0.2364	-0.161796	-0.18535	-0.184154	-0.179452	-0.188683	-0.18075	-0.242024	-0.147649	-0.122305	-0.111215	-0.204593	-0.240601	-0.244201	-0.226503	-0.176259	-0.162538	-0.211018	-0.172149	-0.191532	-0.147333	-0.173495	-0.18088	-0.162934	-0.163714	-0.151507	-0.207546	-0.235742	-0.17584	-0.189957	-0.211444	-0.157275	-0.248373
MoS_BF_R	-0.166	0.031	-0.184476	-0.154233	-0.146275	-0.188948	-0.180948	-0.178778	-0.175417	-0.100967	-0.151263	-0.135947	-0.16124	-0.168668	-0.149153	-0.231467	-0.162968	-0.143287	-0.176525	-0.178288	-0.203836	-0.18226	-0.151809	-0.159342	-0.122114	-0.13448	-0.106619	-0.259988	-0.195213	-0.202815	-0.146763	-0.137315	-0.150338	-0.181139	-0.156194	-0.146363	-0.152627	-0.164523	-0.148244	-0.174897	-0.168736	-0.176022	-0.205451	-0.155981	-0.158993	-0.135679	-0.142081	-0.186779	-0.141814
MoS_BF	-0.177	0.033	-0.208243	-0.184476	-0.199435	-0.154233	-0.160665	-0.146275	-0.213479	-0.188948	-0.229546	-0.180948	-0.201024	-0.178778	-0.180819	-0.175417	-0.154056	-0.100967	-0.142458	-0.151263	-0.154374	-0.135947	-0.208693	-0.16124	-0.204789	-0.168668	-0.203143	-0.149153	-0.218427	-0.231467	-0.2364	-0.162968	-0.161796	-0.143287	-0.18535	-0.176525	-0.184154	-0.178288	-0.179452	-0.203836	-0.188683	-0.18226	-0.18075	-0.151809	-0.242024	-0.159342	-0.147649	-0.122114	-0.122305
[truncated: 133 more columns]

## Sheet: EMG B3ComfM
	LEFT
	EMG LRectusFem		EMG LVastusLat		EMG LSemitendi		EMG LBicepsFem		EMG LGastrocMed		EMG LSoleus		EMG LTibialisA		EMG RRectusFem		EMG RVastusLat		EMG RSemitendi		EMG RBicepsFem		EMG RGastrocMed		EMG RSoleus		EMG RTibialisA
%	mean	std	mean	std	mean	std	mean	std	mean	std	mean	std	mean	std	mean	std	mean	std	mean	std	mean	std	mean	std	mean	std	mean	std
1	0.579373	0.637194	0.959742	0.93483	0.115821	0.112447	0.840835	0.143115	0.270255	0.679658	0.814405	0.0214406	0.0686069	0.200499	0.600209	0.886809	0.963397	0.295163	0.228793	0.737744	0.0969093	0.166379	0.131908	0.311786	0.0836476	0.178375	0.205213	0.0467181
2	0.597555	0.674217	0.959621	0.935241	0.117926	0.108978	0.799202	0.14516	0.303458	0.679591	0.815108	0.0228095	0.0659082	0.195968	0.636921	0.904259	0.963465	0.31893	0.232631	0.690054	0.103718	0.167684	0.137401	0.31181	0.0985274	0.182077	0.202423	0.0565457
3	0.619587	0.709887	0.959452	0.935675	0.120464	0.105792	0.75532	0.147241	0.336681	0.679488	0.815779	0.0246821	0.0635517	0.189989	0.676342	0.920552	0.963631	0.34921	0.235037	0.641623	0.113472	0.167857	0.142376	0.311917	0.114337	0.184253	0.198483	0.0668829
4	0.64475	0.743511	0.95919	0.936117	0.123256	0.102895	0.710265	0.149343	0.368579	0.679314	0.816435	0.0267423	0.0614021	0.183147	0.717783	0.935675	0.963843	0.384833	0.235997	0.593011	0.126753	0.168184	0.146978	0.312065	0.130205	0.18487	0.193124	0.0770716
5	0.672227	0.774028	0.958919	0.936572	0.126152	0.100279	0.665176	0.151761	0.398005	0.679117	0.817078	0.0287043	0.0593435	0.175235	0.759488	0.949405	0.96411	0.424196	0.235571	0.545353	0.143529	0.170875	0.152023	0.312237	0.145703	0.18396	0.186706	0.0866347
6	0.701063	0.800733	0.958625	0.937017	0.129103	0.0979261	0.620547	0.155098	0.424128	0.678885	0.817703	0.0304616	0.0572719	0.166588	0.799919	0.960674	0.964414	0.465531	0.233811	0.498893	0.16344	0.178361	0.158012	0.312432	0.160813	0.181585	0.179178	0.095189
7	0.729991	0.82351	0.958317	0.937453	0.132073	0.0957988	0.576712	0.159907	0.447022	0.678608	0.818321	0.0321023	0.0550993	0.157275	0.837591	0.968085	0.964742	0.507171	0.230867	0.453918	0.18593	0.191797	0.16523	0.312643	0.175712	0.177814	0.170891	0.102679
8	0.757993	0.842396	0.958016	0.937847	0.134863	0.0939055	0.534507	0.166547	0.466965	0.678267	0.818911	0.0331629	0.0527963	0.147923	0.871452	0.97067	0.965036	0.547577	0.226948	0.411069	0.210438	0.210849	0.173385	0.312822	0.190213	0.17277	0.161737	0.109109
9	0.784512	0.856694	0.957799	0.938218	0.137499	0.0922303	0.494042	0.175002	0.484737	0.677847	0.81946	0.0338659	0.0503796	0.138472	0.900991	0.967681	0.965324	0.586411	0.222269	0.37049	0.236494	0.233981	0.181932	0.31299	0.205017	0.166568	0.15211	0.114279
10	0.808948	0.866216	0.957725	0.938567	0.139932	0.0907469	0.45567	0.184763	0.501291	0.677343	0.819968	0.0342457	0.0478606	0.129085	0.925422	0.958785	0.965609	0.622994	0.217065	0.33245	0.263606	0.259206	0.190202	0.313144	0.219742	0.15942	0.142199	0.118101
11	0.830678	0.870116	0.957814	0.938895	0.142156	0.0894331	0.419512	0.195016	0.516222	0.676729	0.82044	0.0343101	0.0452687	0.119898	0.943859	0.944277	0.965907	0.657998	0.211502	0.297045	0.290874	0.284765	0.197649	0.313286	0.236704	0.151524	0.132257	0.120641
12	0.84899	0.867638	0.958067	0.939206	0.144136	0.0882727	0.385715	0.204895	0.528292	0.675987	0.820893	0.0341224	0.0426599	0.11103	0.955697	0.924689	0.966193	0.691132	0.205712	0.264353	0.317287	0.309201	0.203758	0.313406	0.256231	0.143089	0.122415	0.122434
13	0.863202	0.858441	0.95849	0.93951	0.145873	0.0872333	0.354318	0.213772	0.53647	0.67512	0.821334	0.0337652	0.0400726	0.10262	0.960302	0.900711	0.966459	0.721746	0.199783	0.234381	0.342071	0.331364	0.20814	0.313506	0.277818	0.134301	0.112787	0.123903
14	0.872486	0.842659	0.959082	0.939803	0.147373	0.0862897	0.325296	0.22117	0.539917	0.67416	0.821757	0.033346	0.0375403	0.0947454	0.957348	0.873098	0.966688	0.749231	0.19378	0.207097	0.364617	0.349913	0.21073	0.313577	0.30081	0.125339	0.103466	0.125426
15	0.876353	0.820684	0.959834	0.940059	0.14864	0.0854164	0.298528	0.226745	0.538053	0.673153	0.822116	0.0329625	0.0350952	0.0874598	0.947096	0.842545	0.966877	0.773217	0.187701	0.182347	0.38457	0.364014	0.211682	0.31362	0.324849	0.116368	0.0945537	0.127174
16	0.874793	0.793429	0.960727	0.940283	0.149671	0.0845825	0.274041	0.230105	0.530895	0.672141	0.822445	0.0326883	0.0327437	0.0807326	0.930453	0.809808	0.967007	0.793121	0.18158	0.160099	0.402111	0.373291	0.21124	0.313631	0.348065	0.107496	0.0860569	0.129232
17	0.868153	0.761705	0.961727	0.94047	0.150475	0.083777	0.251788	0.231197	0.518786	0.671153	0.822723	0.0325307	0.0304799	0.0744922	0.908312	0.775437	0.967099	0.808975	0.175463	0.140246	0.417728	0.377614	0.209568	0.313625	0.369792	0.0987953	0.0779548	0.13154
18	0.856934	0.726194	0.962812	0.940574	0.151088	0.0830205	0.231652	0.230132	0.502278	0.670225	0.822861	0.0324717	0.0282874	0.0686899	0.881489	0.73988	0.967179	0.821116	0.169391	0.122592	0.431842	0.377319	0.206822	0.313612	0.390597	0.090325	0.0702379	0.133919
19	0.841777	0.687903	0.963955	0.940556	0.151559	0.0823094	0.213601	0.227022	0.48207	0.669381	0.822823	0.0325386	0.0261602	0.0633156	0.851101	0.703773	0.967242	0.829584	0.163442	0.107044	0.444522	0.372947	0.203437	0.313591	0.410275	0.0821145	0.0629665	0.136074
20	0.823115	0.64771	0.965134	0.940433	0.152003	0.0816756	0.197388	0.222127	0.458948	0.668645	0.822658	0.0326835	0.0240988	0.0583219	0.817698	0.667564	0.967337	0.834517	0.157715	0.0934078	0.455773	0.365142	0.199679	0.313578	0.428482	0.0742134	0.056196	0.137741
21	0.801472	0.606406	0.966327	0.940167	0.152441	0.0811554	0.1829	0.215632	0.433597	0.668022	0.822335	0.0329526	0.0220674	0.0537042	0.782003	0.631604	0.967467	0.836059	0.152331	0.0815269	0.465337	0.354376	0.195696	0.313588	0.444868	0.0666629	0.0499165	0.138603
22	0.77728	0.564633	0.967522	0.939755	0.152858	0.0807766	0.16997	0.207784	0.406661	0.667519	0.821882	0.0334211	0.0200672	0.0494667	0.744555	0.596181	0.967622	0.834114	0.147363	0.0711979	0.472789	0.34116	0.191526	0.313607	0.458786	0.0594904	0.0441082	0.138482
23	0.75102	0.523189	0.968702	0.939201	0.153239	0.0805473	0.158527	0.1988	0.378651	0.667132	0.821339	0.0342265	0.0181548	0.0455948	0.706231	0.561856	0.96777	0.828393	0.142882	0.0624529	0.477548	0.325932	0.187532	0.313621	0.469496	0.0527095	0.0389017	0.137273
24	0.723007	0.482368	0.969843	0.938543	0.153542	0.0805102	0.148255	0.189107	0.350182	0.666851	0.820727	0.0354373	0.0164133	0.0419976	0.667062	0.528692	0.967965	0.818995	0.138913	0.0549663	0.479364	0.309327	0.183488	0.313668	0.476998	0.0464131	0.0342513	0.135268
25	0.694014	0.442635	0.970934	0.937749	0.153689	0.0807012	0.139233	0.178882	0.321691	0.666665	0.820029	0.0370626	0.0151253	0.0388026	0.627946	0.49699	0.968149	0.805752	0.135584	0.0487089	0.478088	0.291733	0.179481	0.313725	0.480864	0.0408479	0.0300936	0.132683
26	0.664515	0.404322	0.971961	0.936876	0.153633	0.0812935	0.131315	0.168469	0.293595	0.66656	0.81932	0.0389612	0.0150064	0.0360462	0.589191	0.466907	0.968323	0.788707	0.133122	0.0435596	0.473919	0.273609	0.175473	0.313784	0.480924	0.0366668	0.0264597	0.12988
27	0.635094	0.367736	0.97291	0.935948	0.153374	0.0825733	0.12447	0.158086	0.266219	0.666516	0.8186	0.0410168	0.016893	0.0337947	0.551304	0.438582	0.96848	0.768123	0.131915	0.0394869	0.467338	0.255336	0.171411	0.313844	0.476972	0.0348512	0.0232801	0.127181
28	0.606163	0.332968	0.973762	0.934981	0.153027	0.0849713	0.118623	0.148081	0.239893	0.666516	0.817861	0.0431755	0.0210601	0.0319606	0.514482	0.411824	0.968634	0.744516	0.13241	0.0364433	0.459059	0.237431	0.16727	0.313913	0.469347	0.036293	0.0205581	0.125114
29	0.578264	0.300283	0.974521	0.93397	0.152695	0.0893384	0.113866	0.138501	0.214786	0.66655	0.81712	0.0453621	0.0275939	0.0306951	0.479534	0.386664	0.968747	0.718358	0.13525	0.0344226	0.449879	0.220041	0.163238	0.313958	0.457905	0.0411568	0.0185925	0.123918
30	0.551565	0.26976	0.975186	0.932973	0.152516	0.0967288	0.110132	0.129477	0.19108	0.666604	0.81643	0.0475254	0.0363027	0.0298882	0.446675	0.363023	0.968834	0.690405	0.141335	0.0333315	0.440655	0.203484	0.159353	0.313991	0.44312	0.0488418	0.0175791	0.123932
31	0.526274	0.241463	0.975768	0.932026	0.152714	0.108314	0.107401	0.121071	0.168927	0.666671	0.815842	0.0498646	0.0472403	0.0294913	0.416111	0.340909	0.968886	0.661349	0.151711	0.0331185	0.432208	0.187964	0.155713	0.314011	0.425628	0.0587001	0.0176572	0.125432
32	0.502525	0.21537	0.976277	0.931148	0.15358	0.125268	0.105662	0.113337	0.148463	0.666748	0.815387	0.0526403	0.0606183	0.0294466	0.387951	0.320332	0.968902	0.631834	0.167319	0.0337885	0.425371	0.173556	0.152472	0.314015	0.406122	0.0699124	0.0186863	0.128589
33	0.480327	0.191524	0.976726	0.930375	0.155356	0.14878	0.104933	0.106268	0.129784	0.666836	0.815086	0.056017	0.0760102	0.0297089	0.362249	0.301449	0.96888	0.602501	0.188809	0.0354178	0.421065	0.160124	0.149601	0.313997	0.385215	0.0815587	0.0202866	0.13346
34	0.45985	0.170019	0.977127	0.929716	0.158355	0.179567	0.105321	0.0998847	0.112923	0.666932	0.81496	0.0600813	0.0927127	0.0302503	0.339052	0.28443	0.968793	0.574081	0.216703	0.0381988	0.420242	0.14765	0.146759	0.313946	0.36348	0.0929779	0.022113	0.140159
35	0.441229	0.150872	0.977435	0.929169	0.163086	0.217893	0.106956	0.0944924	0.0980235	0.666999	0.814989	0.0649382	0.109733	0.0310213	0.318214	0.269316	0.96867	0.547192	0.251124	0.0424416	0.42373	0.136365	0.143716	0.313875	0.341386	0.103582	0.0242027	0.148477
36	0.424631	0.134186	0.97765	0.928721	0.170147	0.262863	0.109912	0.0904692	0.0852443	0.667031	0.815095	0.0706826	0.126052	0.0320121	0.299656	0.256191	0.968543	0.522394	0.291313	0.048095	0.432141	0.126731	0.140275	0.313803	0.319361	0.112933	0.0268319	0.157968
37	0.41014	0.120225	0.977769	0.928361	0.180193	0.313493	0.114301	0.088114	0.0748932	0.66702	0.815245	0.0774346	0.141138	0.0333418	0.283312	0.24508	0.968426	0.499965	0.336902	0.05489	0.446008	0.119539	0.136262	0.313736	0.297578	0.121463	0.030138	0.168471
38	0.397831	0.109216	0.977758	0.927943	0.193602	0.36877	0.120178	0.0876276	0.067116	0.666938	0.815298	0.0848026	0.154012	0.0348925	0.268936	0.235909	0.968259	0.480249	0.387122	0.062556	0.465514	0.115371	0.131609	0.313669	0.276304	0.129134	0.0339603	0.178868
39	0.387754	0.101369	0.977651	0.927511	0.210476	0.426998	0.127448	0.0889698	0.0621953	0.66681	0.815256	0.0928081	0.164669	0.0365872	0.256321	0.228592	0.96808	0.463415	0.440458	0.0707763	0.490687	0.114381	0.126544	0.313601	0.255822	0.13633	0.0380511	0.188522
40	0.379924	0.0964776	0.977555	0.927062	0.230939	0.486967	0.136122	0.0918404	0.0600641	0.666706	0.815077	0.101493	0.173277	0.0383839	0.245368	0.222736	0.967907	0.449339	0.496084	0.0791824	0.521454	0.116134	0.120817	0.313508	0.236325	0.143791	0.0420603	0.196789
41	0.374245	0.0940496	0.977458	0.926537	0.254637	0.547345	0.145998	0.095676	0.0605668	0.666618	0.814678	0.111075	0.180956	0.0403281	0.235941	0.218124	0.967719	0.438084	0.552384	0.0874534	0.557224	0.11978	0.114894	0.313347	0.21807	0.152068	0.0457829	0.203801
42	0.370591	0.0933319	0.977387	0.925933	0.28144	0.606554	0.156884	0.100034	0.0629809	0.66656	0.814013	0.121632	0.188474	0.0424024	0.227741	0.214533	0.967531	0.429959	0.607471	0.0954867	0.596788	0.124328	0.108932	0.313058	0.201514	0.161021	0.0491754	0.209593
43	0.368806	0.0936631	0.977402	0.925357	0.311587	0.662658	0.168588	0.104581	0.0666651	0.66657	0.813154	0.133314	0.196602	0.0446922	0.22078	0.211748	0.967427	0.42524	0.659311	0.103299	0.638691	0.128833	0.103046	0.312577	0.18754	0.170823	0.0523397	0.214262
44	0.368547	0.0944738	0.977474	0.924729	0.34574	0.714172	0.18121	0.108955	0.0706405	0.666624	0.812001	0.146874	0.205766	0.0476037	0.214834	0.209414	0.967425	0.424005	0.706685	0.11119	0.682007	0.1326	0.0971203	0.311879	0.17605	0.181746	0.0554235	0.218645
45	0.369587	0.0955396	0.977548	0.924006	0.384507	0.759446	0.194826	0.112903	0.0743458	0.666677	0.810506	0.161855	0.216239	0.0514513	0.209828	0.20755	0.967524	0.426954	0.747986	0.119469	0.725184	0.135173	0.0916603	0.310945	0.167171	0.19347	0.0587239	0.222734
46	0.371824	0.0966169	0.977634	0.923204	0.428593	0.79719	0.209626	0.11617	0.0773305	0.666736	0.808695	0.177402	0.22751	0.0566425	0.20564	0.205946	0.967728	0.434434	0.782447	0.128446	0.766813	0.136393	0.0865273	0.309763	0.161016	0.205774	0.0626161	0.225804
47	0.375214	0.0975251	0.977731	0.9223	0.478642	0.826704	0.225733	0.118537	0.0793558	0.666799	0.806556	0.19274	0.238937	0.0638322	0.202189	0.204457	0.968036	0.446474	0.810187	0.138317	0.805454	0.136242	0.0816879	0.308347	0.157102	0.218325	0.0671621	0.22749
48	0.379687	0.0981563	0.977842	0.921272	0.534379	0.847808	0.243217	0.11998	0.0803848	0.666863	0.804071	0.206466	0.250049	0.0736501	0.199315	0.202999	0.968444	0.46273	0.832015	0.149166	0.839351	0.13472	0.077155	0.306733	0.154385	0.23073	0.0723665	0.227949
49	0.385327	0.0984072	0.977967	0.920114	0.594434	0.860795	0.262272	0.120569	0.0805338	0.666931	0.801248	0.217807	0.260456	0.0865636	0.196906	0.201589	0.968937	0.482301	0.849155	0.160898	0.866665	0.131987	0.0728954	0.304973	0.151796	0.242679	0.0780105	0.227652
50	0.392351	0.0982541	0.978108	0.918825	0.656094	0.866157	0.282994	0.120646	0.0799684	0.667001	0.798094	0.225859	0.269755	0.102319	0.194956	0.200253	0.969491	0.504289	0.862763	0.173184	0.885617	0.128255	0.0688601	0.303109	0.149105	0.254065	0.0837396	0.226365
51	0.40093	0.0977372	0.978235	0.917386	0.716664	0.864712	0.305496	0.120693	0.0788581	0.667061	0.794628	0.230694	0.277739	0.120248	0.193459	0.198987	0.970122	0.527805	0.874045	0.185793	0.895317	0.123703	0.065056	0.301219	0.145019	0.265369	0.0892609	0.224869
52	0.411236	0.0969181	0.978322	0.9158	0.773072	0.857116	0.32954	0.12133	0.0773716	0.667102	0.790917	0.232318	0.284175	0.139409	0.19235	0.197758	0.970815	0.552449	0.883674	0.19839	0.895414	0.11842	0.0615089	0.299359	0.139156	0.276996	0.0944553	0.223177
53	0.423407	0.0958717	0.978357	0.914079	0.822728	0.844122	0.354814	0.123128	0.0756275	0.667125	0.787048	0.231386	0.288976	0.159228	0.191583	0.196546	0.971551	0.577896	0.891822	0.210732	0.886326	0.112547	0.0582686	0.297579	0.132534	0.289223	0.0994942	0.221094
54	0.437571	0.094661	0.97836	0.912239	0.863922	0.826458	0.380673	0.126627	0.0736791	0.667144	0.783101	0.228385	0.291905	0.178801	0.191025	0.195293	0.972331	0.603465	0.898025	0.222645	0.868922	0.106259	0.0553537	0.295918	0.128082	0.302225	0.10448	0.218343
55	0.45374	0.093332	0.978348	0.910505	0.895668	0.804961	0.406248	0.13226	0.0715098	0.667169	0.779559	0.223763	0.292872	0.197071	0.190525	0.193951	0.973143	0.628025	0.901728	0.234044	0.844456	0.0997081	0.0526976	0.294399	0.130329	0.315794	0.109614	0.214719
56	0.471454	0.0919148	0.978362	0.908655	0.917567	0.780184	0.431	0.14	0.0690619	0.667218	0.775943	0.218134	0.291819	0.213478	0.190002	0.192481	0.973978	0.650492	0.902087	0.244957	0.814146	0.0929841	0.0502535	0.293037	0.143046	0.329284	0.115113	0.210151
57	0.489906	0.09046	0.978448	0.906571	0.929716	0.752765	0.454459	0.149303	0.0662794	0.667302	0.772075	0.212061	0.288921	0.227804	0.189423	0.190882	0.97484	0.669699	0.898366	0.255553	0.779295	0.0862254	0.0479904	0.291847	0.166058	0.341919	0.12114	0.204696
58	0.508208	0.0890373	0.978616	0.904471	0.932649	0.723471	0.47607	0.159404	0.0631931	0.667418	0.768358	0.206073	0.284576	0.239682	0.188726	0.189183	0.975725	0.684596	0.890125	0.265882	0.741335	0.0796015	0.0458526	0.290827	0.195412	0.352716	0.127623	0.198585
59	0.52578	0.0876023	0.978842	0.902395	0.926908	0.692772	0.495729	0.169467	0.0598278	0.667548	0.764861	0.200251	0.279145	0.24917	0.187892	0.187383	0.976618	0.694555	0.877232	0.276394	0.701045	0.0731937	0.0437614	0.28998	0.226976	0.360943	0.134526	0.191846
60	0.542082	0.0861252	0.979108	0.900062	0.913534	0.661086	0.513161	0.178555	0.0563087	0.667685	0.761286	0.195118	0.273229	0.256219	0.186967	0.185536	0.977491	0.69947	0.859703	0.287106	0.659284	0.0670212	0.0417598	0.289288	0.257427	0.365994	0.141523	0.184686
61	0.557158	0.0845581	0.979395	0.897947	0.893451	0.629017	0.528132	0.186538	0.0527292	0.667818	0.758248	0.190563	0.267346	0.260698	0.185899	0.183675	0.978316	0.699216	0.837832	0.298067	0.616848	0.0611375	0.0398657	0.288721	0.284309	0.367504	0.148321	0.177189
62	0.571324	0.0828536	0.979686	0.896222	0.867654	0.597067	0.540497	0.19382	0.0491524	0.667948	0.755794	0.186178	0.261824	0.262573	0.184693	0.181817	0.979078	0.693957	0.812042	0.309458	0.574182	0.0555968	0.0381129	0.288259	0.306017	0.365503	0.15482	0.169396
63	0.584969	0.0810096	0.979983	0.894691	0.837304	0.565635	0.550184	0.20057	0.0456481	0.668077	0.753691	0.181829	0.257018	0.261989	0.183417	0.18004	0.979755	0.684236	0.782829	0.32128	0.53188	0.0503823	0.0365973	0.287882	0.321916	0.360203	0.160742	0.161529
64	0.59847	0.0790271	0.98029	0.893379	0.803383	0.53516	0.557173	0.207154	0.0422437	0.668213	0.751935	0.177265	0.253127	0.259171	0.182146	0.178355	0.980341	0.670603	0.750838	0.333602	0.490582	0.0455018	0.0354159	0.287565	0.331837	0.35188	0.16588	0.153843
65	0.612507	0.0769127	0.980607	0.892292	0.766642	0.505878	0.561766	0.214054	0.0389661	0.668361	0.750517	0.172166	0.250039	0.254521	0.180898	0.176774	0.980848	0.65367	0.716745	0.34663	0.450585	0.0410189	0.03467	0.287304	0.336172	0.340983	0.170223	0.14641
66	0.627822	0.0747013	0.980935	0.891432	0.727707	0.478	0.564353	0.221624	0.0358612	0.668522	0.749427	0.16631	0.247629	0.248398	0.179723	0.175319	0.981286	0.634013	0.681167	0.360575	0.412074	0.0369611	0.0344267	0.287101	0.33546	0.328071	0.173693	0.139032
67	0.644066	0.0724442	0.981267	0.890788	0.687433	0.451744	0.565394	0.229558	0.0329583	0.668693	0.748647	0.15976	0.245782	0.240927	0.178628	0.174034	0.981637	0.612408	0.644879	0.3753	0.375483	0.0333131	0.034776	0.286944	0.330381	0.313639	0.176052	0.132028
68	0.661472	0.070175	0.981588	0.890353	0.646378	0.427283	0.565296	0.237568	0.0302783	0.668863	0.748174	0.152734	0.24431	0.232216	0.177606	0.172921	0.981877	0.589381	0.608363	0.39086	0.340812	0.0300759	0.0357248	0.286827	0.321596	0.297976	0.177203	0.125152
69	0.680114	0.0679312	0.981891	0.890115	0.605079	0.404666	0.564484	0.245326	0.0278158	0.669031	0.748004	0.145265	0.242977	0.222506	0.176601	0.172042	0.982023	0.565439	0.572057	0.407207	0.308052	0.0272772	0.0371186	0.286769	0.309747	0.28153	0.177305	0.11824
70	0.699295	0.0657533	0.982178	0.890051	0.564211	0.383966	0.563321	0.252209	0.0255427	0.669195	0.748117	0.137351	0.241517	0.212029	0.17561	0.171461	0.982077	0.541078	0.536448	0.424304	0.277398	0.0249779	0.038721	0.286774	0.295469	0.264667	0.176377	0.111344
71	0.718327	0.0636868	0.982444	0.890142	0.524304	0.365141	0.562238	0.257876	0.0234355	0.669357	0.748484	0.129307	0.239889	0.201208	0.174566	0.171225	0.98206	0.516707	0.501913	0.442142	0.249096	0.0230934	0.0403725	0.286864	0.279454	0.24781	0.174369	0.104949
72	0.736716	0.0617802	0.982695	0.890373	0.485678	0.348103	0.561653	0.262338	0.0215266	0.669517	0.749082	0.1211	0.238026	0.190454	0.173509	0.171384	0.981984	0.49252	0.468619	0.460863	0.223049	0.0216686	0.0420061	0.287029	0.262119	0.231241	0.171528	0.0986785
73	0.753833	0.0600936	0.982929	0.890717	0.448613	0.33263	0.562058	0.265571	0.0198786	0.669673	0.749871	0.112792	0.235914	0.180286	0.172465	0.171957	0.98188	0.468725	0.436666	0.480647	0.199231	0.0206777	0.0435889	0.287257	0.243922	0.215168	0.168107	0.092447
74	0.768463	0.0587304	0.983138	0.89116	0.413511	0.318533	0.564045	0.267169	0.0185874	0.669817	0.750817	0.104397	0.233529	0.17096	0.171449	0.173048	0.981771	0.44565	0.406405	0.501373	0.177786	0.0200702	0.0451961	0.28752	0.225256	0.200029	0.164215	0.0865063
75	0.77974	0.0578666	0.983323	0.891684	0.380261	0.305529	0.567979	0.267469	0.0177585	0.66995	0.751881	0.096163	0.230829	0.162721	0.170499	0.174942	0.981678	0.423401	0.377702	0.522916	0.158372	0.0197548	0.0469413	0.287787	0.206488	0.185828	0.15994	0.0808022
76	0.786392	0.0578028	0.983487	0.892261	0.349237	0.293461	0.574223	0.266216	0.0174756	0.670072	0.753008	0.0880451	0.227466	0.155792	0.16974	0.178076	0.981601	0.402274	0.350694	0.545528	0.141197	0.0197767	0.0489958	0.288002	0.187829	0.172446	0.155776	0.0752789
77	0.787898	0.0588503	0.983625	0.892872	0.320385	0.28207	0.58319	0.263583	0.0178062	0.670178	0.754152	0.0802146	0.22336	0.150273	0.169173	0.183036	0.981599	0.382405	0.325407	0.569627	0.126051	0.0202607	0.051463	0.28818	0.169584	0.159992	0.152119	0.0700194
78	0.784058	0.0614006	0.983743	0.893536	0.293717	0.27117	0.595216	0.259641	0.0188234	0.670272	0.755266	0.0727675	0.218469	0.145981	0.168829	0.190439	0.981713	0.363905	0.301959	0.595311	0.112869	0.0213988	0.0543613	0.288338	0.151953	0.148545	0.149313	0.0650212
79	0.77519	0.0658108	0.98385	0.894301	0.269255	0.260576	0.61033	0.254446	0.0205949	0.670359	0.756254	0.0657813	0.212796	0.142614	0.16886	0.200836	0.98194	0.346857	0.280436	0.62291	0.10161	0.0233756	0.0576293	0.288475	0.135085	0.138225	0.147673	0.0602809
80	0.762016	0.0723654	0.98395	0.89523	0.246963	0.250167	0.628759	0.247996	0.0229722	0.670442	0.756993	0.0593481	0.206445	0.140289	0.169443	0.214787	0.98224	0.331315	0.260859	0.652584	0.0922311	0.0263284	0.0611736	0.288585	0.11911	0.129182	0.147445	0.0557904
81	0.7456	0.0813185	0.98404	0.89627	0.226806	0.239874	0.650752	0.240379	0.0256841	0.670517	0.757535	0.0535219	0.199472	0.139325	0.170874	0.232814	0.982591	0.317222	0.243152	0.684233	0.0846713	0.0302966	0.0649212	0.288673	0.104142	0.121509	0.148386	0.0515092
82	0.726984	0.0928847	0.984123	0.897296	0.208719	0.229664	0.676482	0.231695	0.0285533	0.670585	0.758021	0.0483215	0.191866	0.139611	0.173561	0.255235	0.982965	0.30448	0.227202	0.717685	0.0788213	0.0351716	0.0689337	0.288742	0.0902711	0.115165	0.150226	0.0474308
83	0.707029	0.107105	0.984198	0.898236	0.19264	0.219585	0.705731	0.222101	0.0314358	0.670645	0.758512	0.0437432	0.183624	0.141055	0.177987	0.28236	0.983323	0.292959	0.212853	0.752555	0.0745929	0.0408556	0.0731238	0.288785	0.0775964	0.109976	0.152904	0.0436149
84	0.686467	0.123832	0.984264	0.899072	0.178484	0.209743	0.73854	0.211783	0.0340954	0.6707	0.759014	0.0397548	0.174831	0.143724	0.184698	0.314011	0.983658	0.28255	0.200002	0.787897	0.0718808	0.0471317	0.0775301	0.288815	0.0661724	0.105724	0.156227	0.0401018
85	0.665927	0.142917	0.984273	0.899714	0.166117	0.200222	0.774722	0.200896	0.0363325	0.670716	0.759417	0.0362883	0.165596	0.147522	0.194453	0.350012	0.983947	0.273169	0.188689	0.823014	0.0705129	0.0537223	0.0822567	0.288855	0.056071	0.102161	0.16004	0.0369607
86	0.646006	0.164351	0.984206	0.900162	0.155437	0.191104	0.813257	0.18973	0.0381152	0.67068	0.759708	0.0333177	0.156043	0.152089	0.207633	0.389949	0.98419	0.264835	0.179031	0.857424	0.0702927	0.0604486	0.0867888	0.28891	0.0474286	0.099168	0.164326	0.0342575
87	0.627137	0.188149	0.984079	0.900464	0.146336	0.182419	0.85256	0.178647	0.0393483	0.670608	0.759926	0.0308097	0.14632	0.157243	0.224334	0.432875	0.984388	0.257549	0.171172	0.889842	0.0710004	0.0673477	0.0907134	0.28897	0.0403756	0.0967438	0.168818	0.0320171
88	0.609628	0.214377	0.983911	0.900646	0.138675	0.174161	0.891124	0.167995	0.0402516	0.670511	0.760083	0.028707	0.136612	0.163103	0.244361	0.477519	0.984553	0.251341	0.165348	0.918946	0.0724032	0.0745035	0.0940041	0.289042	0.0350784	0.0952474	0.173	0.0301488
89	0.59366	0.242861	0.983703	0.900724	0.132273	0.166314	0.927068	0.158106	0.0420934	0.670394	0.760188	0.0269124	0.127079	0.169633	0.267162	0.523074	0.984707	0.246229	0.161673	0.943521	0.0742422	0.0818745	0.0965235	0.289143	0.0316609	0.0953235	0.176878	0.0286042
90	0.579434	0.273172	0.983509	0.900817	0.127076	0.158902	0.958418	0.149313	0.047041	0.670291	0.760356	0.0253796	0.117858	0.176555	0.292036	0.568272	0.984891	0.242202	0.16025	0.962287	0.0762744	0.0891925	0.0981574	0.289257	0.0300155	0.0975038	0.180764	0.0273402
91	0.566873	0.30484	0.983349	0.90093	0.122927	0.151917	0.983975	0.14181	0.0562763	0.670213	0.76058	0.0240738	0.10905	0.183391	0.318383	0.612108	0.985098	0.239372	0.161088	0.973973	0.0783245	0.0963838	0.0989862	0.289386	0.0298331	0.102094	0.184692	0.0263096
92	0.555848	0.33735	0.983222	0.901046	0.119667	0.145363	1.00255	0.13552	0.0694408	0.670158	0.760835	0.0230019	0.100771	0.189785	0.345651	0.653952	0.985325	0.237992	0.164161	0.977728	0.0802268	0.103432	0.099063	0.289539	0.0306404	0.108992	0.188828	0.0254475
93	0.546419	0.37046	0.983137	0.901159	0.117177	0.139242	1.0131	0.130193	0.0854337	0.670134	0.761106	0.0221471	0.0931058	0.195414	0.373346	0.693365	0.985556	0.238254	0.169336	0.973058	0.0818803	0.110056	0.0987105	0.289706	0.0320068	0.117758	0.193027	0.0246854
94	0.538734	0.404714	0.983082	0.901263	0.115403	0.13356	1.01517	0.125472	0.103481	0.670129	0.761379	0.0214498	0.086129	0.200042	0.40115	0.730269	0.985778	0.240252	0.176105	0.960052	0.0832688	0.116107	0.0986185	0.289874	0.033684	0.127733	0.196967	0.0239715
95	0.533051	0.441001	0.983046	0.901358	0.114256	0.128303	1.00877	0.121139	0.124549	0.670137	0.761649	0.0208461	0.0798463	0.203625	0.429082	0.764621	0.985997	0.243897	0.183743	0.939125	0.0844692	0.121778	0.0994436	0.290051	0.0357228	0.138141	0.200315	0.0234656
96	0.529996	0.479476	0.98304	0.901469	0.113674	0.123457	0.993918	0.11696	0.15043	0.670167	0.761929	0.0203237	0.0742822	0.205855	0.457527	0.796151	0.986209	0.249086	0.191637	0.910956	0.0855361	0.126941	0.101716	0.290221	0.0383369	0.148342	0.202827	0.0237644
97	0.530441	0.520132	0.983065	0.901575	0.113644	0.118998	0.971132	0.113178	0.182304	0.670218	0.762201	0.0198098	0.0694745	0.20655	0.486907	0.824623	0.986396	0.255882	0.199359	0.876479	0.0866056	0.131427	0.105944	0.290369	0.0420757	0.157841	0.204181	0.0254705
98	0.535072	0.561817	0.983093	0.901674	0.114093	0.11489	0.941454	0.110508	0.219615	0.670271	0.762459	0.0193149	0.0654373	0.205547	0.517244	0.850162	0.986586	0.264871	0.206439	0.837058	0.0881076	0.135756	0.112416	0.290519	0.0477087	0.166195	0.204454	0.0288499
99	0.544363	0.603105	0.983016	0.901778	0.114985	0.111086	0.905758	0.109541	0.260705	0.670253	0.762719	0.018894	0.0621617	0.203208	0.549206	0.872576	0.986779	0.276967	0.212512	0.793462	0.090591	0.140269	0.120957	0.290693	0.0555767	0.173074	0.203313	0.0342214
100	0.558487	0.643124	0.982885	0.901892	0.116252	0.107563	0.865399	0.110466	0.302716	0.670196	0.762984	0.0186212	0.059594	0.199427	0.582851	0.892133	0.986985	0.293394	0.217465	0.747024	0.0946457	0.145124	0.130755	0.290876	0.0653968	0.178469	0.200985	0.0417424
	RIGHT
	EMG RRectusFem		EMG RVastusLat		EMG RSemitendi		EMG RBicepsFem		EMG RGastrocMed		EMG RSoleus		EMG RTibialisA		EMG LRectusFem		EMG LVastusLat		EMG LSemitendi		EMG LBicepsFem		EMG LGastrocMed		EMG LSoleus		EMG LTibialisA
%	mean	std	mean	std	mean	std	mean	std	mean	std	mean	std	mean	std	mean	std	mean	std	mean	std	mean	std	mean	std	mean	std	mean	std
1	0.462189	0.813764	0.145515	0.843827	0.197408	0.199232	0.956815	0.150575	0.214028	0.0682613	0.210251	0.131288	0.0805186	0.319325	0.533399	0.83807	0.240059	0.368885	0.0871299	0.962768	0.958197	0.181313	0.217504	0.0681096	0.122543	0.0716227	0.673636	0.829049
2	0.483886	0.827906	0.157334	0.87349	0.194425	0.197908	0.957409	0.148433	0.223378	0.0735294	0.212068	0.127506	0.0764606	0.317683	0.597041	0.849728	0.259196	0.374321	0.0867904	0.962906	0.957513	0.196309	0.221538	0.0812537	0.122348	0.0726581	0.673706	0.827273
3	0.50846	0.838044	0.170117	0.895409	0.192088	0.196725	0.958062	0.146676	0.230981	0.0790026	0.21372	0.123077	0.0724436	0.316079	0.662693	0.85392	0.280328	0.381775	0.0863812	0.963025	0.95666	0.209378	0.225314	0.097302	0.122101	0.0731152	0.673765	0.825123
4	0.535189	0.846133	0.183501	0.90809	0.190291	0.195622	0.958742	0.145572	0.237023	0.084336	0.214226	0.118019	0.0684466	0.31453	0.727128	0.851176	0.303023	0.391401	0.0859139	0.963092	0.955641	0.21926	0.228654	0.115313	0.122193	0.0729957	0.6738	0.822649
5	0.563423	0.853659	0.197015	0.911314	0.188991	0.194618	0.959438	0.144638	0.242331	0.0893522	0.21415	0.112424	0.0645402	0.313073	0.787819	0.842314	0.327015	0.403323	0.0853866	0.96311	0.95445	0.225668	0.231238	0.134409	0.123359	0.0723805	0.673814	0.81989
6	0.592371	0.86105	0.210228	0.905481	0.188125	0.193669	0.96014	0.144757	0.248363	0.0939732	0.213812	0.106426	0.0608151	0.311731	0.842303	0.82808	0.351923	0.417427	0.0847643	0.963104	0.953121	0.228545	0.232912	0.153466	0.126193	0.0713562	0.673823	0.816959
7	0.621163	0.868189	0.222928	0.891422	0.187566	0.192707	0.960862	0.148467	0.256679	0.0983839	0.213282	0.100152	0.0573684	0.310524	0.888399	0.809259	0.377234	0.433471	0.0840428	0.9631	0.951663	0.22842	0.233597	0.171487	0.131342	0.0699342	0.673848	0.813944
8	0.648878	0.874359	0.235001	0.870161	0.187187	0.191689	0.961656	0.159053	0.26797	0.102859	0.212472	0.0937173	0.0542553	0.309445	0.924796	0.786648	0.402227	0.450997	0.0832426	0.963144	0.950208	0.225958	0.233305	0.187963	0.138894	0.0681072	0.673904	0.811091
9	0.674243	0.87824	0.24629	0.842846	0.186895	0.190617	0.962502	0.17793	0.2815	0.107631	0.211174	0.0872236	0.0515054	0.308495	0.950776	0.761145	0.426194	0.4693	0.0824376	0.963259	0.949024	0.221734	0.232192	0.202706	0.148402	0.0659332	0.673994	0.80885
10	0.69632	0.878629	0.256984	0.810398	0.186648	0.189468	0.963514	0.203717	0.295916	0.112893	0.209235	0.0807923	0.049083	0.307703	0.966213	0.73328	0.44861	0.487508	0.0816516	0.963441	0.947599	0.216666	0.230133	0.215513	0.159041	0.0634546	0.674112	0.806326
11	0.713813	0.874873	0.267453	0.773976	0.186346	0.188237	0.964741	0.233162	0.309672	0.118814	0.206546	0.0745474	0.046942	0.307066	0.971413	0.703838	0.469088	0.504888	0.0808831	0.963681	0.946367	0.211001	0.227561	0.22648	0.170007	0.0607099	0.674252	0.804309
12	0.726167	0.866426	0.277792	0.734799	0.185951	0.186989	0.966127	0.263195	0.321172	0.125147	0.203135	0.068542	0.0450665	0.306609	0.967246	0.673405	0.487385	0.520761	0.0801814	0.963969	0.945315	0.205237	0.224927	0.235527	0.18057	0.0577554	0.674409	0.802886
13	0.732875	0.853103	0.288181	0.693791	0.185458	0.185764	0.967577	0.290929	0.329393	0.131575	0.199054	0.0628153	0.0435029	0.306354	0.954688	0.642415	0.503439	0.534802	0.0795414	0.964275	0.944216	0.199722	0.222492	0.242498	0.189945	0.054599	0.674569	0.801902
14	0.733841	0.835061	0.29893	0.651552	0.184873	0.18459	0.969049	0.314448	0.333979	0.137958	0.194404	0.0574175	0.0422725	0.306307	0.93482	0.611158	0.517319	0.547348	0.0788585	0.96458	0.942851	0.194551	0.220429	0.247223	0.197836	0.0512789	0.674722	0.80126
15	0.729108	0.812806	0.310079	0.609046	0.184175	0.183508	0.970411	0.332262	0.334825	0.144024	0.189156	0.0523688	0.041367	0.306404	0.908848	0.580315	0.528866	0.559026	0.0780675	0.96488	0.941807	0.189528	0.219287	0.249553	0.204315	0.0479394	0.674868	0.801385
16	0.719307	0.78681	0.321623	0.566692	0.183379	0.182513	0.971618	0.344043	0.33209	0.149699	0.183425	0.0476565	0.0407377	0.306602	0.877897	0.550126	0.538061	0.570526	0.0771129	0.965172	0.940552	0.184625	0.219008	0.24956	0.209788	0.0446802	0.675011	0.801597
17	0.705194	0.757782	0.333585	0.524996	0.182537	0.181538	0.972662	0.350079	0.326091	0.154988	0.177559	0.0433159	0.0403599	0.306853	0.843064	0.520906	0.54491	0.582278	0.0759621	0.965449	0.939035	0.179612	0.219422	0.247414	0.215003	0.0415575	0.675147	0.801707
18	0.687389	0.726302	0.346083	0.48419	0.181663	0.180571	0.973561	0.350826	0.317427	0.159884	0.171427	0.0393499	0.040286	0.307126	0.805109	0.492874	0.549518	0.595277	0.0746119	0.965713	0.937288	0.17424	0.220287	0.243391	0.220752	0.0386287	0.675277	0.80167
19	0.666634	0.693079	0.359247	0.44471	0.180789	0.179628	0.974311	0.346976	0.306581	0.16421	0.16526	0.0357679	0.0405124	0.307386	0.764904	0.466321	0.55211	0.609855	0.0730983	0.965968	0.935351	0.168436	0.221397	0.237827	0.22752	0.0359274	0.675403	0.801487
20	0.643606	0.658731	0.373139	0.406881	0.179944	0.17879	0.974931	0.339218	0.294005	0.167704	0.159219	0.0325513	0.0411492	0.307619	0.72318	0.441504	0.553021	0.626036	0.0714787	0.966225	0.93328	0.162119	0.222562	0.230927	0.235225	0.0334465	0.675535	0.801183
21	0.618983	0.623911	0.387986	0.371065	0.179124	0.178157	0.97543	0.328216	0.280284	0.17018	0.153489	0.0297075	0.0423585	0.307816	0.68067	0.41861	0.552825	0.643591	0.0698396	0.966484	0.931127	0.155265	0.223586	0.222799	0.24333	0.0311521	0.675674	0.800812
22	0.59318	0.588859	0.404051	0.337044	0.178328	0.177828	0.975806	0.314587	0.265643	0.17166	0.147701	0.0272599	0.0440842	0.307976	0.637661	0.397715	0.552005	0.662774	0.0682353	0.966735	0.928963	0.148132	0.224381	0.213628	0.251644	0.0290613	0.675811	0.800458
23	0.566919	0.55427	0.421196	0.305292	0.17756	0.17788	0.976037	0.298887	0.250458	0.172182	0.142069	0.025288	0.0460979	0.3081	0.595124	0.378862	0.550962	0.682633	0.0667211	0.966967	0.926839	0.140715	0.224891	0.203708	0.259015	0.0272236	0.67594	0.800161
24	0.540485	0.520376	0.439464	0.275688	0.176789	0.178313	0.976162	0.281651	0.235174	0.17166	0.136442	0.0237434	0.048236	0.308226	0.553323	0.361849	0.549991	0.702801	0.0653291	0.967183	0.924779	0.133165	0.22517	0.193331	0.265285	0.0257068	0.676068	0.799916
25	0.514211	0.487416	0.458906	0.248327	0.176051	0.179174	0.97616	0.263298	0.220027	0.170397	0.130716	0.0227096	0.0503982	0.308351	0.512716	0.346575	0.549606	0.722451	0.0641182	0.967389	0.922807	0.125468	0.225192	0.182952	0.270189	0.0246005	0.676199	0.799732
26	0.488247	0.455473	0.47933	0.223146	0.175445	0.180471	0.976037	0.244265	0.205021	0.168448	0.124728	0.0222844	0.052591	0.308487	0.473556	0.332847	0.550223	0.74083	0.0631494	0.967584	0.920943	0.11772	0.22489	0.173176	0.273803	0.0239943	0.676329	0.799613
27	0.462906	0.424843	0.50056	0.200318	0.175011	0.182267	0.975815	0.224879	0.190505	0.165659	0.118609	0.0226972	0.0548601	0.308634	0.436304	0.320392	0.552333	0.756776	0.0625378	0.967762	0.919212	0.109866	0.224066	0.16441	0.276078	0.0239786	0.676457	0.799571
28	0.438412	0.395514	0.522636	0.179624	0.174746	0.184801	0.975544	0.205557	0.176632	0.162128	0.112434	0.0241891	0.0572846	0.308787	0.400966	0.308967	0.55647	0.769401	0.0624503	0.967925	0.917617	0.1021	0.222699	0.157045	0.277138	0.0245958	0.676582	0.79959
29	0.415086	0.367663	0.545842	0.161212	0.174761	0.188549	0.975251	0.186537	0.163287	0.15845	0.10613	0.0268975	0.059973	0.308917	0.367913	0.298469	0.563145	0.777716	0.0631162	0.968075	0.91615	0.0943496	0.220582	0.151294	0.276439	0.0258156	0.676701	0.799653
30	0.393083	0.341418	0.570493	0.144904	0.175027	0.194035	0.975022	0.16809	0.150619	0.154931	0.099889	0.0307103	0.0631352	0.309041	0.337124	0.288574	0.57268	0.781227	0.0648511	0.968207	0.914821	0.0868054	0.217626	0.147109	0.273939	0.0275786	0.676813	0.79975
31	0.372588	0.316907	0.59696	0.130599	0.175561	0.201776	0.974882	0.150368	0.138735	0.152053	0.0937893	0.0354159	0.0669357	0.309144	0.308623	0.278995	0.585283	0.779654	0.0679846	0.968317	0.913665	0.0795734	0.213728	0.14412	0.269683	0.0297934	0.67691	0.799881
32	0.353724	0.294244	0.625444	0.118204	0.176452	0.212292	0.974831	0.133498	0.127793	0.150242	0.0878456	0.0407664	0.0714056	0.309216	0.282406	0.269552	0.601038	0.773265	0.0727718	0.968404	0.912729	0.0727025	0.20888	0.142086	0.263884	0.0323404	0.67699	0.799987
33	0.33652	0.273541	0.655921	0.107667	0.177902	0.22604	0.974864	0.117587	0.11798	0.149637	0.0820755	0.0465626	0.0765573	0.309254	0.258453	0.260094	0.620085	0.762647	0.0795068	0.968479	0.912078	0.0662549	0.203106	0.140956	0.256902	0.0351828	0.67706	0.799973
34	0.320955	0.254763	0.688338	0.0989307	0.180077	0.243445	0.974966	0.102724	0.109526	0.150152	0.0764986	0.0525598	0.0822476	0.309262	0.236721	0.250516	0.642299	0.748643	0.0884709	0.968557	0.911677	0.0602654	0.196466	0.140704	0.24908	0.0383755	0.67713	0.799847
35	0.306962	0.237829	0.722406	0.0919366	0.183374	0.264956	0.975092	0.0890328	0.102589	0.151262	0.0710968	0.0586023	0.0881175	0.309232	0.217156	0.240808	0.667756	0.732101	0.0998288	0.968636	0.911392	0.0547354	0.189043	0.141475	0.240649	0.0420337	0.677198	0.799695
36	0.294423	0.222678	0.757541	0.0865653	0.188219	0.290779	0.975227	0.0766117	0.0971265	0.152452	0.065866	0.0646643	0.0938084	0.309172	0.199654	0.231055	0.696393	0.713886	0.113662	0.968703	0.911143	0.0496492	0.180991	0.143355	0.231718	0.0461137	0.677258	0.799573
37	0.283227	0.209343	0.792888	0.0826759	0.195077	0.320794	0.97537	0.0655404	0.0930054	0.153743	0.0608344	0.0706283	0.0993775	0.309099	0.184139	0.221385	0.728104	0.69478	0.129962	0.96876	0.910906	0.0449984	0.172483	0.14635	0.222368	0.0503993	0.677312	0.799505
38	0.273285	0.197866	0.827746	0.0801082	0.204521	0.354734	0.975522	0.0558848	0.0900787	0.155529	0.056067	0.0763281	0.104723	0.309026	0.170562	0.211891	0.762196	0.675468	0.14857	0.96882	0.910675	0.0408357	0.16364	0.150377	0.212781	0.0546941	0.67737	0.799498
39	0.264541	0.188285	0.861175	0.0786757	0.217178	0.392264	0.97563	0.0477226	0.0884983	0.15765	0.051594	0.0817058	0.109333	0.308963	0.158767	0.202617	0.797899	0.656439	0.169549	0.968809	0.910346	0.0371237	0.154518	0.155018	0.203021	0.0586774	0.677379	0.799428
40	0.25698	0.180604	0.891971	0.0781814	0.233214	0.432381	0.975711	0.0411252	0.0887162	0.159911	0.0474588	0.0869178	0.113108	0.308906	0.148668	0.193613	0.833781	0.638248	0.192804	0.968738	0.909999	0.0338559	0.145212	0.160558	0.193172	0.0624269	0.677346	0.7994
41	0.250574	0.174834	0.919083	0.0784172	0.252364	0.474286	0.975786	0.0361797	0.0909616	0.162107	0.0437112	0.0921705	0.116093	0.308871	0.140125	0.184883	0.868446	0.621255	0.218253	0.968624	0.909667	0.0310273	0.135875	0.167296	0.183378	0.0662095	0.677286	0.799471
42	0.245305	0.171099	0.941548	0.0791597	0.274224	0.51711	0.975876	0.0329281	0.0951865	0.164371	0.0403589	0.0977034	0.118055	0.308869	0.132974	0.176426	0.900338	0.605704	0.245576	0.968486	0.909361	0.028627	0.126642	0.174938	0.173855	0.070765	0.677212	0.799637
43	0.241178	0.169471	0.958266	0.080208	0.298173	0.56004	0.975967	0.0312737	0.101212	0.167044	0.0373665	0.103498	0.118809	0.308901	0.127014	0.168279	0.928144	0.591616	0.274321	0.968326	0.909071	0.0266114	0.11766	0.182883	0.164716	0.0770836	0.677127	0.799854
44	0.238349	0.170133	0.968176	0.0813934	0.323527	0.601891	0.976113	0.0308069	0.108589	0.170547	0.0347527	0.10957	0.118613	0.308959	0.122208	0.160486	0.950587	0.579039	0.303818	0.968206	0.908925	0.0249962	0.109086	0.190614	0.156191	0.0857912	0.67707	0.800223
45	0.236989	0.173003	0.97079	0.0825946	0.349739	0.641974	0.976291	0.0311264	0.116805	0.175158	0.0325071	0.115777	0.117924	0.309048	0.118335	0.153085	0.966799	0.567893	0.333771	0.968114	0.908872	0.0237375	0.101043	0.197329	0.148436	0.0968705	0.677036	0.800675
46	0.237165	0.177711	0.965746	0.0837691	0.376473	0.679885	0.976486	0.0319324	0.125444	0.180915	0.0306214	0.121933	0.117202	0.309156	0.115312	0.146136	0.97606	0.558221	0.364166	0.968052	0.908887	0.0227735	0.093627	0.202541	0.141588	0.110031	0.677024	0.801176
47	0.238871	0.183641	0.953019	0.0849456	0.40346	0.715511	0.976682	0.0330968	0.134249	0.187412	0.0292807	0.127909	0.116862	0.309281	0.113088	0.13968	0.977766	0.550014	0.395483	0.968018	0.908945	0.0220372	0.0869198	0.206285	0.135654	0.125416	0.677032	0.801707
48	0.242139	0.190253	0.932958	0.0861305	0.430759	0.748751	0.976883	0.034672	0.142846	0.194139	0.0289538	0.13363	0.117158	0.30942	0.111594	0.133702	0.9717	0.543562	0.428416	0.968002	0.909062	0.0214691	0.0809593	0.20858	0.130511	0.143938	0.677054	0.802297
49	0.24696	0.197028	0.906185	0.0873246	0.458673	0.77967	0.977069	0.0367654	0.150896	0.200676	0.030071	0.138812	0.118601	0.309551	0.110785	0.128175	0.957993	0.539523	0.463711	0.967999	0.909244	0.0210034	0.0757662	0.209582	0.126093	0.167399	0.677084	0.802981
50	0.253464	0.203509	0.873401	0.0886489	0.48768	0.808142	0.977249	0.0394429	0.158142	0.206439	0.0328413	0.143205	0.121706	0.309679	0.110652	0.123078	0.937003	0.538537	0.501575	0.968014	0.909479	0.0205786	0.0713236	0.209412	0.12228	0.19717	0.677126	0.803748
51	0.262177	0.209328	0.835635	0.0903492	0.51819	0.833985	0.977439	0.0430395	0.164383	0.211116	0.0373337	0.146666	0.126607	0.309818	0.11112	0.118376	0.909419	0.541432	0.541436	0.968041	0.909738	0.0201913	0.0675699	0.208093	0.119006	0.233043	0.677174	0.804526
52	0.273961	0.214328	0.793856	0.0928032	0.550787	0.857312	0.977631	0.0480355	0.169479	0.214321	0.0434768	0.149196	0.133118	0.30997	0.112111	0.114039	0.876167	0.549117	0.582901	0.968029	0.909998	0.0198559	0.064408	0.205642	0.116516	0.273697	0.677192	0.805251
53	0.290041	0.218369	0.749026	0.0966459	0.586025	0.878582	0.977819	0.0548701	0.173385	0.215773	0.0507963	0.150751	0.140505	0.310134	0.113549	0.110048	0.838348	0.561935	0.62529	0.967931	0.910266	0.0196275	0.0617407	0.202113	0.11547	0.316838	0.677147	0.805956
54	0.311472	0.221347	0.702193	0.102654	0.623961	0.898278	0.978032	0.064085	0.176097	0.215392	0.0588034	0.151297	0.148085	0.310321	0.115333	0.106403	0.797196	0.579574	0.667547	0.967733	0.910561	0.0195255	0.0594249	0.197449	0.11622	0.360123	0.677026	0.806657
55	0.338534	0.223186	0.654272	0.111504	0.664221	0.916703	0.978269	0.0756942	0.177548	0.213158	0.0670568	0.150952	0.155582	0.310528	0.117382	0.103094	0.753883	0.601615	0.708622	0.967416	0.910866	0.0195853	0.0573324	0.191723	0.118778	0.401719	0.676816	0.807347
56	0.370843	0.223882	0.605946	0.123634	0.705856	0.933934	0.978518	0.0891248	0.177657	0.209045	0.0751851	0.150081	0.162971	0.310747	0.119639	0.100099	0.709394	0.627355	0.747231	0.966989	0.911159	0.0198125	0.0553442	0.185122	0.122756	0.440064	0.676528	0.808012
57	0.407273	0.223433	0.557995	0.139182	0.747344	0.949417	0.978771	0.103636	0.176489	0.203279	0.0828453	0.149396	0.170361	0.310959	0.12207	0.0974041	0.664634	0.655739	0.782678	0.966515	0.91146	0.0201806	0.0533521	0.177726	0.127585	0.473706	0.676206	0.808678
58	0.446454	0.221895	0.511187	0.158017	0.786877	0.962012	0.979039	0.118417	0.174084	0.196166	0.08973	0.149802	0.177871	0.311159	0.124627	0.0949922	0.620394	0.685362	0.814371	0.966052	0.911771	0.020644	0.0512934	0.169627	0.132877	0.502379	0.675883	0.809335
59	0.48673	0.219336	0.465851	0.179614	0.823462	0.970481	0.979302	0.132871	0.17041	0.187803	0.0956373	0.151964	0.185512	0.311342	0.127244	0.0928163	0.577128	0.715186	0.842191	0.965638	0.912061	0.0211623	0.0491277	0.161084	0.138734	0.526221	0.675565	0.809952
60	0.526914	0.215906	0.422359	0.203337	0.856416	0.973944	0.979558	0.147325	0.165562	0.178388	0.100523	0.156887	0.193163	0.311503	0.129846	0.0908504	0.535229	0.744366	0.865965	0.965315	0.912333	0.0216717	0.0468441	0.152238	0.145552	0.545359	0.675243	0.81053
61	0.565856	0.211805	0.381059	0.228749	0.885324	0.971693	0.979815	0.161669	0.159661	0.168129	0.104371	0.164986	0.200605	0.311638	0.132351	0.0890875	0.49506	0.772069	0.885162	0.965121	0.912622	0.0221501	0.044441	0.143213	0.153778	0.56107	0.674859	0.811097
62	0.603331	0.207217	0.342155	0.255114	0.909404	0.963472	0.980089	0.178395	0.152906	0.157308	0.106995	0.176876	0.207493	0.311759	0.134703	0.0875096	0.456843	0.79776	0.898965	0.965068	0.912929	0.0225953	0.0419456	0.134169	0.163408	0.57464	0.67439	0.811649
63	0.638941	0.20227	0.30583	0.281463	0.928063	0.949586	0.980372	0.198756	0.145473	0.146181	0.108458	0.192174	0.213597	0.311864	0.13686	0.0861206	0.420743	0.820858	0.906831	0.965172	0.913248	0.0230366	0.0394013	0.125231	0.173898	0.58664	0.673814	0.812178
64	0.672147	0.197091	0.272233	0.306864	0.940581	0.930631	0.98065	0.221775	0.137589	0.134968	0.109302	0.209763	0.218661	0.311961	0.138808	0.084915	0.386895	0.840726	0.908077	0.965429	0.91355	0.0235068	0.036868	0.116547	0.184713	0.597177	0.673116	0.812662
65	0.702616	0.191761	0.241413	0.330572	0.946231	0.907255	0.980893	0.24655	0.129395	0.123873	0.109993	0.227777	0.222527	0.31205	0.14054	0.0838629	0.355363	0.856611	0.902308	0.965847	0.913791	0.0240149	0.0343979	0.10823	0.194898	0.605772	0.672308	0.813059
66	0.729914	0.186308	0.213301	0.352027	0.944537	0.880147	0.981075	0.272322	0.121043	0.113088	0.110913	0.244693	0.22506	0.31212	0.142068	0.0829419	0.326115	0.867698	0.889611	0.966423	0.913964	0.0245382	0.0320276	0.100367	0.2037	0.611689	0.671423	0.813367
67	0.753611	0.180772	0.187824	0.371116	0.935703	0.850039	0.981217	0.297947	0.112662	0.10273	0.112346	0.259176	0.226266	0.312186	0.143406	0.0821206	0.299141	0.873261	0.87038	0.967137	0.914086	0.0250296	0.029774	0.0929811	0.210673	0.613902	0.670494	0.813631
68	0.773023	0.175235	0.164979	0.388024	0.920316	0.817589	0.981331	0.321316	0.104355	0.0928091	0.114364	0.270152	0.226094	0.312265	0.144549	0.0813625	0.274538	0.873221	0.845194	0.967965	0.914146	0.0254212	0.0276402	0.0860046	0.215533	0.611376	0.669553	0.813812
69	0.78837	0.169733	0.144561	0.402962	0.899176	0.783489	0.981431	0.343114	0.0961505	0.083429	0.116627	0.277498	0.224639	0.312348	0.145503	0.0806604	0.252164	0.867851	0.814729	0.968892	0.914139	0.0256888	0.0256003	0.07938	0.218213	0.603751	0.668635	0.813878
70	0.79979	0.164307	0.126367	0.416268	0.873086	0.748187	0.981549	0.363225	0.0880819	0.0745405	0.118842	0.281302	0.221931	0.312433	0.14628	0.0800169	0.231895	0.85753	0.779777	0.969904	0.914101	0.0258029	0.023645	0.0730566	0.218867	0.591187	0.667775	0.81387
71	0.80737	0.159007	0.110298	0.428123	0.843035	0.712293	0.981691	0.381443	0.0802051	0.0661879	0.120635	0.281759	0.218293	0.312533	0.146917	0.0794344	0.213678	0.842845	0.74136	0.97098	0.91401	0.0257659	0.0217922	0.0670173	0.217649	0.574022	0.666996	0.813781
72	0.811385	0.153892	0.0961955	0.438513	0.809907	0.676248	0.981854	0.397723	0.0725805	0.0583857	0.12164	0.279218	0.213919	0.312641	0.147438	0.0789091	0.197409	0.824577	0.700404	0.972095	0.913811	0.0255742	0.0200481	0.0613032	0.214656	0.552839	0.666316	0.813551
73	0.812152	0.148996	0.083889	0.447235	0.774494	0.640387	0.982018	0.412094	0.0652683	0.0511522	0.121652	0.274071	0.20901	0.312736	0.147858	0.078447	0.182903	0.803362	0.657794	0.973229	0.913479	0.0252429	0.018436	0.0559597	0.210026	0.528329	0.665739	0.813181
74	0.809665	0.144319	0.0731105	0.454024	0.737396	0.604924	0.982193	0.424208	0.0583547	0.0444491	0.120791	0.266743	0.203583	0.312826	0.148178	0.0780517	0.169921	0.779738	0.614224	0.974358	0.913018	0.0248134	0.0169901	0.051032	0.204059	0.501249	0.665265	0.812703
75	0.803762	0.139898	0.0639153	0.458387	0.699443	0.570411	0.982345	0.433909	0.051889	0.0384338	0.119152	0.257597	0.198099	0.312904	0.148395	0.0777131	0.158391	0.754185	0.570576	0.975458	0.912386	0.0243344	0.0157216	0.0465204	0.197026	0.472207	0.664885	0.812081
76	0.79423	0.135742	0.0560629	0.45994	0.661009	0.53693	0.982498	0.440828	0.0459024	0.0330393	0.116921	0.247095	0.192519	0.312976	0.148454	0.0774266	0.148106	0.727111	0.527282	0.976514	0.911583	0.0238368	0.0146063	0.0424427	0.189104	0.441858	0.664597	0.811331
77	0.780996	0.131901	0.0494288	0.458523	0.622531	0.504599	0.982641	0.444535	0.0403938	0.0282736	0.114285	0.235644	0.186932	0.313043	0.148317	0.077215	0.138948	0.698898	0.484831	0.977514	0.910632	0.023342	0.0136236	0.0387988	0.180586	0.410766	0.664392	0.810509
78	0.764101	0.128529	0.0439181	0.454245	0.58443	0.473618	0.982767	0.444508	0.0353761	0.0241421	0.111416	0.223521	0.181334	0.313109	0.147959	0.0771583	0.130837	0.669945	0.443663	0.97845	0.909565	0.0228632	0.012776	0.0356086	0.171744	0.379437	0.664258	0.809651
79	0.74376	0.125972	0.0394637	0.447383	0.547106	0.443975	0.982885	0.440461	0.0309143	0.0206131	0.108314	0.210937	0.175757	0.313178	0.147388	0.0774892	0.123693	0.640753	0.404054	0.979314	0.908433	0.0223843	0.0121631	0.0328534	0.162823	0.348338	0.664183	0.808773
80	0.720385	0.124749	0.0360188	0.438536	0.510998	0.415727	0.983005	0.432256	0.0272565	0.0176319	0.10518	0.198095	0.170115	0.313254	0.146641	0.0786583	0.11748	0.611842	0.366259	0.980107	0.907311	0.0218979	0.0122073	0.0305086	0.153904	0.317832	0.664162	0.807913
81	0.694562	0.125553	0.0335296	0.428445	0.476624	0.388865	0.983126	0.420228	0.0250541	0.0152373	0.102331	0.185182	0.164334	0.313343	0.145781	0.0815197	0.112195	0.583687	0.330494	0.980823	0.906252	0.021427	0.0140114	0.0285293	0.145125	0.288231	0.664181	0.807082
82	0.666954	0.12942	0.031903	0.417874	0.444326	0.363419	0.983239	0.404845	0.0252508	0.0135721	0.100057	0.172408	0.158372	0.313436	0.144939	0.0872918	0.107833	0.556696	0.296894	0.981465	0.905319	0.0209737	0.0187101	0.0268524	0.136645	0.259785	0.66423	0.806328
83	0.638258	0.13749	0.031078	0.407664	0.41436	0.339496	0.983332	0.386702	0.0285462	0.0127705	0.0985358	0.160073	0.152403	0.313518	0.144265	0.0974413	0.104413	0.531156	0.265545	0.982035	0.904589	0.020535	0.0267559	0.0254135	0.128716	0.232714	0.664297	0.805717
84	0.60913	0.151083	0.0311355	0.398884	0.386742	0.317208	0.983414	0.366564	0.0344453	0.0128197	0.0979418	0.148311	0.146658	0.313599	0.143968	0.113293	0.101973	0.507048	0.236564	0.982527	0.904132	0.0201562	0.0378099	0.0241596	0.121315	0.207855	0.664368	0.805282
85	0.580291	0.170872	0.0322907	0.392649	0.361685	0.296795	0.983434	0.345045	0.0418393	0.0135648	0.0983675	0.13742	0.141151	0.313654	0.144402	0.135969	0.100583	0.484519	0.210106	0.982953	0.903861	0.0199967	0.0515686	0.0231123	0.114665	0.185477	0.664442	0.804964
86	0.552232	0.197385	0.0348456	0.390035	0.33892	0.278288	0.983378	0.32249	0.0496987	0.0149205	0.0998414	0.127542	0.135946	0.313673	0.146024	0.166481	0.100306	0.463592	0.185802	0.983261	0.90373	0.0202974	0.0676896	0.0222771	0.108912	0.163682	0.664476	0.804734
87	0.525667	0.230464	0.0390474	0.391989	0.318354	0.261942	0.983319	0.299555	0.0573672	0.0170655	0.102491	0.119398	0.131129	0.313676	0.149442	0.204548	0.101276	0.444298	0.163902	0.98343	0.903813	0.0214769	0.0849309	0.0217205	0.104228	0.14382	0.664449	0.804663
88	0.501016	0.269657	0.0449131	0.399212	0.299801	0.247759	0.983283	0.276687	0.0644353	0.0203524	0.106511	0.113452	0.126515	0.313672	0.155341	0.249852	0.103606	0.426668	0.14445	0.983518	0.904085	0.0240099	0.102868	0.021517	0.100639	0.125937	0.664399	0.804722
89	0.478581	0.314412	0.0521659	0.412179	0.283243	0.235888	0.983238	0.254094	0.0707794	0.0247751	0.112034	0.110264	0.121737	0.31364	0.164307	0.301672	0.107435	0.411017	0.127703	0.983551	0.904446	0.0282392	0.120591	0.0217385	0.0983372	0.109096	0.66434	0.804849
90	0.458471	0.363841	0.0603603	0.431254	0.268406	0.226275	0.98321	0.232071	0.0767863	0.0299878	0.118968	0.109845	0.116778	0.313564	0.176605	0.358711	0.112858	0.39751	0.113755	0.983534	0.904913	0.034105	0.137588	0.0224383	0.0973438	0.091963	0.66427	0.805075
91	0.441254	0.416923	0.0690382	0.456461	0.255403	0.219037	0.98317	0.211283	0.0832508	0.0355021	0.126547	0.11197	0.111803	0.313409	0.192561	0.419397	0.11993	0.386249	0.103713	0.983507	0.905421	0.0414249	0.15326	0.0235606	0.0977414	0.0795538	0.664208	0.805323
92	0.42661	0.472711	0.0777814	0.48758	0.244031	0.213483	0.983082	0.191622	0.0920619	0.0409106	0.134626	0.115669	0.106547	0.313105	0.212388	0.482252	0.12867	0.377362	0.0968409	0.983502	0.905897	0.0504956	0.167975	0.0252688	0.0992007	0.0698409	0.664175	0.805505
93	0.414665	0.529448	0.086216	0.523634	0.234138	0.209287	0.982943	0.173235	0.103765	0.0458987	0.142446	0.1201	0.10134	0.312597	0.235721	0.545333	0.138687	0.370767	0.0926086	0.983485	0.906278	0.0609995	0.18232	0.0274345	0.10142	0.0636313	0.664145	0.805527
94	0.405735	0.585444	0.0941604	0.563363	0.225588	0.206126	0.982815	0.156432	0.118352	0.0502464	0.149557	0.124483	0.0962935	0.31186	0.262397	0.606738	0.149681	0.366309	0.0903626	0.983476	0.90656	0.0730186	0.196817	0.0299614	0.104078	0.0613058	0.66413	0.805352
95	0.400214	0.638585	0.1016	0.605365	0.218141	0.203728	0.982735	0.141677	0.135326	0.0537918	0.15599	0.128187	0.0914279	0.310893	0.29279	0.664611	0.161435	0.363764	0.0894857	0.983477	0.906724	0.0873809	0.211517	0.0328209	0.106771	0.062257	0.66413	0.80494
96	0.398777	0.686966	0.108749	0.648061	0.21178	0.201787	0.982767	0.129779	0.153814	0.0565171	0.162135	0.130765	0.0865623	0.309694	0.32753	0.717208	0.173791	0.363024	0.0895158	0.983537	0.906862	0.10514	0.226169	0.0362341	0.109263	0.0655548	0.664173	0.804358
97	0.402659	0.729094	0.116001	0.690544	0.206334	0.200453	0.982899	0.121698	0.172221	0.0586242	0.168668	0.132099	0.0822817	0.308289	0.367786	0.763022	0.186837	0.363875	0.0901169	0.983617	0.906915	0.125869	0.240383	0.0404334	0.111366	0.0699161	0.664225	0.803531
98	0.41264	0.76394	0.123784	0.73201	0.201727	0.199568	0.98315	0.118291	0.189647	0.0604849	0.175638	0.132186	0.078444	0.306705	0.414649	0.800989	0.201062	0.366326	0.091024	0.98374	0.90686	0.148249	0.253579	0.046149	0.113051	0.0743823	0.664302	0.802436
99	0.428855	0.791246	0.132486	0.771115	0.1979	0.198995	0.983488	0.119722	0.205322	0.0624953	0.183011	0.130972	0.0751027	0.304982	0.46847	0.830555	0.217014	0.370339	0.0919964	0.983879	0.906699	0.171122	0.265348	0.0541064	0.114521	0.0783155	0.664385	0.80109
100	0.45079	0.812041	0.142463	0.805843	0.194807	0.1986	0.983877	0.12475	0.218792	0.0650487	0.190533	0.128627	0.0721648	0.303164	0.528492	0.851754	0.234986	0.375866	0.0928243	0.98403	0.90641	0.193039	0.275474	0.0649945	0.116139	0.0814603	0.66447	0.799454

## Sheet: shank_angle B3ComfM
Shank angle	mean	std	steps
left	80.5594	2.95819	82.8191	85.1184	81.3276	79.9315	81.6875	86.6968	83.139	81.2551	82.4587	82.5896	79.3924	81.1357	80.7442	84.7601	81.4308	81.3033	77.1122	81.1422	83.1091	84.276	78.3412	71.1705	79.1137	75.4717	83.3764	75.8523	74.7572	79.8343	79.1065	81.3069	82.4228	78.7345	81.5964	84.5784	79.8569	82.1785	79.5338	82.2776	82.5258	82.0716	78.535	78.748	80.4043	78.7278	79.3893	83.0135	70.0189
right	76.5256	2.97917	79.2038	74.6725	74.9468	76.1909	78.2949	73.5214	79.5349	79.9614	77.0802	81.3496	77.2121	76.645	77.3301	79.0168	77.3719	77.7681	72.2903	73.9006	77.6955	74.2125	80.3607	76.3895	73.8433	77.7244	77.4713	69.5777	78.2526	79.8711	78.8747	81.0056	76.7638	80.5797	76.6886	70.9542	70.9848	76.0795	77.6798	75.8387	78.8742	77.9527	74.5801	76.1074	73.5536	77.9918	74.1918	82.2558	76.0033
[truncated: 44 more columns]

## Sheet: Rotation RHipFlex B3ComfM
all values Right	mean	std	steps
1	40.6125	3.8247	41.208	37.79	44.008	44.224	42.978	39.442	34.043	35.061	38.065	42.157	40.939	38.508	40.618	39.774	45.44	42.999	41.986	42.957	35.609	36.385	45.474	36.523	38.882	41.231	42.324	39.425	39.954	42.051	42.037	36.594	37.586	40.454	41.535	45.202	46.086	42.867	45.565	35.935	35.339	33.339	36.665	45.765	38.584	42.401	40.265	35.964	33.657
2	40.7853	3.80846	41.3789	38.3176	44.3784	44.369	43.1062	39.4326	34.2323	35.1796	38.3615	42.0753	40.5255	38.945	40.1041	40.2423	45.4941	43.3158	42.2325	42.9472	35.8246	36.2949	45.2166	36.7433	38.4979	41.7082	42.204	39.955	40.6599	42.25	42.5706	36.4271	38.0494	41.258	42.372	44.7615	47.0879	43.2197	45.5023	36.0892	35.8553	33.4226	36.7718	45.0481	39.4203	42.5717	40.2506	36.284	33.7569
3	40.7466	3.73589	41.317	38.8364	44.5317	44.1618	42.9323	39.3151	34.2533	35.2799	38.4521	41.7132	39.9048	39.2882	39.3129	40.3355	45.2084	43.2044	42.2291	42.6428	35.8923	36.1891	44.6667	36.6822	37.9008	42.051	41.723	40.221	41.1476	42.142	42.8258	36.033	38.5175	41.778	42.9946	44.1278	47.7518	43.3479	45.1538	36.4331	36.4473	33.3067	36.8402	44.1497	40.3798	42.453	39.9696	36.4244	33.8436
4	40.4589	3.64382	40.9399	39.1806	44.4444	43.6128	42.4835	38.9889	34.0073	35.2408	38.256	41.0892	39.0848	39.3967	38.2672	40.0534	44.6262	42.7113	41.9109	42.0673	35.7513	36.1973	43.8832	36.3329	37.0719	42.1477	40.901	40.157	41.3167	41.737	42.7088	35.4263	38.7875	41.922	43.3078	43.3215	48.0145	43.276	44.4668	36.9332	37.0745	32.957	36.734	43.0552	41.2544	42.0205	39.4485	36.2889	33.7563
5	39.9411	3.58328	40.2436	39.239	44.1193	42.7746	41.8285	38.3897	33.4739	34.9632	37.7753	40.2493	38.0923	39.1909	37.0013	39.4476	43.8106	41.9111	41.2533	41.258	35.3973	36.378	42.9334	35.7366	36.0282	41.9535	39.808	39.768	41.1631	41.075	42.2118	34.6294	38.7145	41.699	43.2956	42.3672	47.9026	43.0302	43.466	37.4269	37.6073	32.3936	36.3713	41.7471	41.8368	41.3057	38.737	35.8454	33.4025
6	39.1657	3.5353	39.2812	38.9884	43.5728	41.7124	41.0384	37.5098	32.6873	34.4149	37.0656	39.2542	36.9602	38.6694	35.5488	38.5878	42.8307	40.8877	40.2708	40.2658	34.8762	36.65	41.8718	34.9522	34.7975	41.4676	38.521	39.106	40.7301	40.209	41.3877	33.6566	38.2579	41.185	43.0046	41.2851	47.4888	42.6305	42.2262	37.7287	37.8826	31.6697	35.744	40.2194	42.0262	40.3806	37.8868	35.1357	32.7865
7	38.2204	3.54296	38.1304	38.4677	42.8298	40.4902	40.1645	36.3941	31.7052	33.6257	36.2027	38.1635	35.7169	37.8917	33.9474	37.5497	41.7344	39.7284	39.0157	39.1285	34.2568	36.8573	40.7296	34.0277	33.4132	40.7225	37.111	38.239	40.0843	39.197	40.3135	32.5208	37.4724	40.47	42.5096	40.0819	46.855	42.0845	40.8403	37.7296	37.8054	30.8471	34.9045	38.4862	41.8388	39.3304	36.9219	34.2276	31.965
8	37.1434	3.58945	36.874	37.7408	41.9158	39.1513	39.2248	35.1206	30.5856	32.6544	35.2512	37.02	34.3803	36.942	32.237	36.3981	40.5359	38.4935	37.5571	37.8681	33.6132	36.8594	39.5126	32.9866	31.9058	39.7615	35.632	37.233	39.3001	38.098	39.0687	31.2432	36.4668	39.638	41.8858	38.7544	46.0778	41.3882	39.4005	37.4192	37.3917	29.9751	33.9394	36.5742	41.3694	38.2224	35.8401	33.186	31.0061
9	35.9626	3.66206	35.5742	36.8791	40.8523	37.7085	38.2055	33.775	29.376	31.5603	34.2456	35.8417	32.9539	35.8923	30.4555	35.1711	39.2272	37.2055	35.9556	36.4901	32.9994	36.5865	38.2085	31.824	30.2951	38.6272	34.101	36.13	38.4401	36.942	37.7105	29.8536	35.3581	38.734	41.1863	37.3004	45.2073	40.5397	37.9772	36.8776	36.7398	29.0738	32.9269	34.5096	40.7332	37.0742	34.6275	32.0687	29.9516
10	34.6946	3.75243	34.2594	35.9471	39.6553	36.1622	37.0757	32.417	28.1091	30.3919	33.1899	34.6199	31.4318	34.7777	28.6345	33.8649	37.7963	35.8573	34.2458	34.9992	32.4261	36.049	36.7984	30.5236	28.5993	37.3552	32.502	34.937	37.5228	35.73	36.2608	28.38	34.232	37.743	40.4342	35.7201	44.2539	39.5639	36.6062	36.2178	35.9681	28.1311	31.9097	32.3263	40.0178	35.8635	33.274	30.9135	28.8088
11	33.3439	3.8545	32.9316	34.9809	38.3374	34.5043	35.8007	31.0661	26.7953	29.1891	32.0738	33.3335	29.8214	33.594	26.7982	32.4565	36.2362	34.4313	32.4393	33.4087	31.8542	35.3146	35.267	29.088	26.8321	35.9659	30.815	33.636	36.5339	34.446	34.7273	26.8427	33.122	36.63	39.6223	34.0168	43.1968	38.4908	35.2874	35.4961	35.1709	27.1185	30.8839	30.0686	39.2587	34.5555	31.7849	29.7324	27.5596
12	31.9096	3.96178	31.577	33.9771	36.9144	32.7347	34.3448	29.715	25.444	27.9717	30.888	31.9654	28.133	32.3232	24.9657	30.9339	34.5501	32.9117	30.5473	31.7353	31.2258	34.4629	33.6092	27.5384	25.0012	34.4671	29.027	32.215	35.4519	33.07	33.1184	25.2689	32.0092	35.387	38.727	32.205	42.0028	37.3249	34.0011	34.7122	34.38	26.013	29.8024	27.7807	38.4363	33.129	30.1771	28.52	26.1843
13	30.3935	4.0677	30.1764	32.9184	35.4016	30.8522	32.6828	28.3474	24.0576	26.7397	29.6306	30.5096	26.3846	30.9552	23.1493	29.2936	32.7507	31.2891	28.5817	29.999	30.4997	33.5435	31.8376	25.897	23.1239	32.8682	27.134	30.678	34.2653	31.588	31.4439	23.687	30.8581	34.032	37.7283	30.3156	40.6572	36.0507	32.7244	33.8409	33.5562	24.8067	28.6025	25.5018	37.5086	31.596	28.4781	27.2708	24.682
14	28.8001	4.16593	28.7143	31.7942	33.8123	28.8536	30.8192	26.9435	22.6316	25.4813	28.3034	28.9704	24.5906	29.494	21.3564	27.5279	30.8563	29.5566	26.5575	28.2181	29.6592	32.5357	29.9763	24.181	21.2353	31.1869	25.15	29.04	32.9678	30.013	29.7117	22.1136	29.644	32.577	36.6181	28.3855	39.1809	34.6539	31.4378	32.8381	32.6205	23.5009	27.2443	23.2619	36.4465	29.9747	26.7275	25.9781	23.0681
15	27.1434	4.24704	27.1836	30.5905	32.1614	26.7652	28.7909	25.4809	21.1603	24.1767	26.9107	27.3603	22.7561	27.9539	19.5901	25.6432	28.9015	27.7289	24.4961	26.4069	28.6923	31.3611	28.0611	22.4055	19.3764	29.4444	23.101	27.304	31.5395	28.377	27.9235	20.5495	28.3473	31.021	35.4006	26.4367	37.6062	33.1364	30.128	31.6622	31.5161	22.0995	25.7158	21.076	35.2442	28.2753	24.9653	25.018	21.3671
16	25.4562	4.30736	25.59	29.2995	30.4548	24.6505	26.6554	23.9495	19.6415	22.8112	25.4631	25.7014	20.8787	26.3604	17.8486	23.6675	26.9383	25.8378	22.4378	24.5794	27.5924	29.9454	26.1293	20.5721	17.5815	27.6546	21.039	25.491	29.9756	26.703	26.0922	18.9895	26.9497	29.387	34.0804	24.4815	35.9524	31.5139	28.7855	30.2816	30.2258	20.6157	24.0302	18.9623	33.8998	26.5236	23.2191	24.1847	19.6114
17	23.6746	4.35271	23.9525	27.9271	28.7057	22.5653	24.474	22.3626	18.0807	21.38	23.9763	24.0235	18.9493	24.7529	16.1349	21.6325	24.9954	23.9147	20.4261	22.7515	26.3798	28.3452	24.2137	18.6709	15.8717	25.8159	18.998	23.647	28.2971	25.008	24.2449	17.4338	25.443	27.719	32.6661	22.5341	34.2393	29.7997	27.4023	28.7228	28.7671	19.0838	22.2179	16.9448	32.4119	24.7605	21.5037	21.8067	17.8352
18	21.9077	4.37177	22.2994	26.4925	26.9301	20.5374	22.2903	20.7394	16.496	19.8938	22.4698	22.3505	16.9716	23.1712	14.4463	19.572	23.0628	21.994	18.4963	20.933	25.0872	26.6944	22.3387	16.7372	14.2606	23.9289	16.965	21.814	26.5199	23.305	22.409	15.8833	23.8397	26.041	31.1799	20.608	32.4909	28.011	25.97	27.0502	27.1912	17.5572	20.3284	15.0301	30.8026	23.0165	19.8245	20.3513	16.0733
19	20.1567	4.37339	20.6606	25.0254	25.1452	18.5753	20.1255	19.0897	14.903	18.3775	20.9681	20.6901	14.9513	21.6445	12.7825	17.5129	21.1265	20.0983	16.6733	19.1229	23.7421	25.0279	20.521	14.8432	12.7484	22.0262	14.975	20.013	24.6589	21.602	20.6044	14.3402	22.2007	24.374	29.6547	18.718	30.7256	26.1809	24.4795	25.35	25.5632	16.0689	18.4232	13.214	29.1215	21.3057	18.1806	18.9041	14.3551
20	18.434	4.36279	19.0611	23.5566	23.3657	16.6736	17.9803	17.4282	13.3178	16.8539	19.4922	19.0408	12.9025	20.1827	11.1621	15.4579	19.1779	18.2334	14.9675	17.3195	22.3744	23.3458	18.7625	12.9968	11.3226	20.1493	13.115	18.245	22.7709	19.892	18.8494	12.809	20.5993	22.738	28.1197	16.8745	28.9577	24.3482	22.9248	23.6874	23.9303	14.6141	16.5543	11.4946	27.4262	19.6334	16.5653	17.4826	12.6979
21	16.7496	4.3464	17.5125	22.099	21.6026	14.822	15.8487	15.7757	11.7541	15.3327	18.0492	17.3906	10.8474	18.7723	9.59999	13.4158	17.201	16.3991	13.377	15.5294	21.014	21.6795	17.0494	11.1595	9.95894	18.3222	11.405	16.508	20.9238	18.167	17.1528	11.2815	19.0572	21.142	26.6019	15.0847	27.2062	22.5378	21.2983	22.1108	22.3303	13.1911	14.7471	9.86335	25.7639	17.9957	14.9643	16.0962	11.1063
22	15.1046	4.3303	16.0099	20.6541	19.863	13.0118	13.7415	14.1405	10.2217	13.8153	16.6328	15.7187	8.81048	17.3898	8.10261	11.4278	15.1866	14.5747	11.8972	13.7645	19.6695	20.0612	15.3595	9.3157	8.62715	16.5543	9.807	14.804	19.1279	16.422	15.5114	9.74667	17.5538	19.603	25.1204	13.3522	25.473	20.7562	19.6014	20.6459	20.7963	11.8215	13.0031	8.30539	24.1547	16.379	13.3639	14.7485	9.57091
23	13.4949	4.31474	14.5344	19.2102	18.1512	11.2411	11.6746	12.5237	8.72278	12.299	15.2319	14.0093	6.81456	16.0148	6.67133	9.52489	13.1433	12.7303	10.5101	12.036	18.3294	18.5138	13.6711	7.48067	7.30456	14.8394	8.268	13.131	17.3493	14.662	13.9191	8.20044	16.0564	18.133	23.6917	11.6826	23.7508	18.9989	17.8521	19.2862	19.3383	10.5167	11.3118	6.79533	22.596	14.7647	11.7533	13.4356	8.07367
24	11.9366	4.30692	13.0684	17.7491	16.4683	9.52037	9.6682	10.9241	7.25833	10.7801	13.8318	12.2639	4.87999	14.6395	5.30057	7.70137	11.0939	10.8541	9.17662	10.3499	16.9747	17.0486	11.9681	5.68648	5.97906	13.1657	6.734	11.485	15.5608	12.902	12.3703	6.64838	14.541	16.726	22.3286	10.0892	22.042	17.26	16.0666	18.0016	17.9501	9.26464	9.65514	5.31447	21.0738	13.1376	10.1325	12.1492	6.60124
25	10.3708	4.28329	11.6049	16.258	14.8077	7.87164	7.74673	9.34127	5.83736	9.26052	12.4311	10.4982	3.0413	13.2563	3.98	5.93915	9.07942	8.96352	7.85842	8.71052	15.5934	15.6566	10.2459	3.95594	4.64221	11.5331	5.179	9.867	13.7559	11.165	10.8552	5.12309	13.0108	15.38	21.0289	8.59036	20.3502	15.5432	14.2642	16.7421	16.6244	8.04882	8.01521	3.85755	19.5679	11.4943	8.51148	10.8783	5.14882
26	8.84427	4.26053	10.1565	14.7317	13.1651	6.31477	5.94654	7.77803	4.4712	7.74876	11.0416	8.73665	1.30889	11.8583	2.70501	4.22819	7.14445	7.08129	6.53812	7.13244	14.1932	14.317	8.51602	2.30888	3.28952	9.94953	3.607	8.285	11.9349	9.473	9.37899	3.73774	11.4865	14.088	19.7871	7.19549	18.677	13.8625	12.4652	15.4563	15.3401	6.86336	6.37993	2.4262	18.0586	9.84603	6.91184	9.61072	3.71682
27	7.36463	4.23076	8.74181	13.1757	11.545	4.85816	4.30237	6.23973	3.16934	6.26325	9.67967	7.00402	-0.305475	10.4501	1.47891	2.56665	5.32712	5.21131	5.22251	5.6406	12.7953	13.0066	6.80228	0.783364	1.92478	8.41589	2.042	6.754	10.1029	7.846	7.94761	2.59125	9.98466	12.846	18.6015	5.89715	17.0271	12.2361	10.6863	14.1178	14.0646	5.71206	4.74844	1.02368	16.5354	8.21927	5.35302	8.34001	2.30476
28	5.94712	4.19748	8.279	11.6046	9.95155	3.50645	2.84182	4.731	1.93591	4.83345	8.35891	5.32364	-1.79527	9.02909	0.305727	0.960455	3.65818	3.35382	3.93218	4.25264	11.4236	11.7216	5.13145	-0.592182	0.556	6.93473	0.518	5.283	8.27536	6.302	6.56155	1.64391	8.52073	11.644	17.4608	4.68091	15.4029	10.6793	8.95018	12.7131	12.7842	4.60218	3.13282	-0.346	14.9962	6.63527	3.84918	7.06836	0.914455
29	4.56448	4.14469	6.64856	10.0321	8.39158	2.26535	1.57509	3.25421	0.772475	3.49231	7.09255	3.7184	-3.15824	7.5834	-0.81001	-0.577374	2.15477	1.5191	2.69114	2.96486	10.0952	10.474	3.52782	-1.80806	-0.807131	5.52079	-0.93	3.876	6.46498	4.86	5.22127	0.800717	7.11097	10.474	16.3389	3.53657	13.8023	9.20142	7.27964	11.2301	11.5042	3.5413	1.54909	-1.6739	13.4377	5.10342	2.41439	5.80172	-0.446667
30	3.25766	4.09622	4.79843	8.46159	6.87583	1.13707	0.494879	1.80994	-0.328455	2.2668	5.88299	2.21016	-4.39534	6.09623	-1.86847	-2.03471	0.823939	-0.270071	1.51585	1.7648	8.81473	9.27601	2.00971	-2.86463	-2.15158	4.19244	-2.281	2.541	4.68201	3.53	3.93483	0.0070303	5.76331	9.319	15.211	2.45859	12.2226	7.80514	5.68013	9.68791	10.2307	2.53355	0.0106364	-2.94899	11.8564	3.62136	1.06437	4.55218	-1.76194
31	1.97582	4.00511	3.58548	6.88952	5.41797	0.112788	-0.42403	0.396545	-1.38148	1.17245	4.72648	0.816727	-5.51027	4.55118	-2.87597	-3.4023	-0.334909	-1.99239	0.417091	0.64603	7.58973	8.13591	0.588788	-3.77024	-3.46206	2.96439	-3.53	1.278	2.93706	2.309	2.70661	-0.767515	4.47852	8.169	14.0592	1.41927	10.6599	6.49121	4.14403	8.11488	8.96645	1.57582	-1.47206	-4.168	10.2591	2.18936	-0.195303	3.33991	-3.01936
32	0.776691	3.92131	2.41444	5.32	4.02843	-0.829465	-1.22079	-0.992606	-2.40194	0.213253	3.61639	-0.448798	-6.50318	2.93721	-3.83609	-4.66983	-1.32993	-3.63122	-0.60299	-0.406434	6.43468	7.05491	-0.727566	-4.53807	-4.71981	1.84398	-4.681	0.088	1.24084	1.186	1.53305	-1.53798	3.25426	7.013	12.8637	0.394303	9.11176	5.25927	2.66723	6.52093	7.71176	0.659939	-2.88961	-5.33738	8.65348	0.810455	-1.36248	2.18322	-4.21336
33	-0.363934	3.82744	1.28168	3.7608	2.71017	-1.71646	-1.93952	-2.35979	-3.39754	-0.616455	2.54852	-1.58191	-7.38198	1.2616	-4.75489	-5.82447	-2.18144	-5.17307	-1.55213	-1.41819	5.35296	6.02206	-1.93619	-5.18936	-5.90144	0.829424	-5.73	-1.031	-0.395768	0.152	0.408343	-2.30339	2.07703	5.847	11.6084	-0.626636	7.56988	4.10097	1.2499	4.9138	6.46952	-0.221667	-4.23296	-6.46502	7.03367	-0.50803	-2.42905	1.0918	-5.33648
34	-1.44847	3.72342	0.184667	2.22167	1.46533	-2.57967	-2.62133	-3.705	-4.36333	-1.329	1.51733	-2.588	-8.15	-0.444	-5.644	-6.851	-2.914	-6.53267	-2.43767	-2.411	4.33633	5.02567	-3.04	-5.75733	-6.98167	-0.0916667	-6.673	-2.08	-1.95	-0.806	-0.67	-3.059	0.922667	4.673	10.282	-1.641	6.026	2.99333	-0.115333	3.31467	5.253	-1.069	-5.49267	-7.55733	5.398	-1.757	-3.38667	0.074	-6.376
35	-2.47683	3.60603	-0.880545	0.723121	0.302253	-3.45164	-3.30103	-5.02109	-5.27735	-1.94067	0.516071	-3.47782	-8.79865	-2.12837	-6.51663	-7.74189	-3.54032	-7.56019	-3.27395	-3.40177	3.37102	4.0568	-4.04884	-6.27818	-7.93668	-0.938081	-7.506	-3.064	-3.37412	-1.698	-1.70558	-3.79312	-0.229162	3.499	8.86727	-2.64108	4.47526	1.90098	-1.44374	1.75101	4.07212	-1.87594	-6.65652	-8.62139	3.74294	-2.91676	-4.23557	-0.860626	-7.32242
36	-3.44697	3.47282	-1.91403	-0.711566	-0.768394	-4.35692	-4.0028	-6.30027	-6.11493	-2.471	-0.459374	-4.26849	-9.32287	-3.73144	-7.38248	-8.50078	-4.07525	-8.22203	-4.08134	-4.40213	2.4397	3.10892	-4.97607	-6.78213	-8.74381	-1.73107	-8.156	-3.986	-4.62331	-2.533	-2.70194	-4.48933	-1.39189	2.328	7.36818	-3.61926	2.91737	0.794131	-2.74331	0.245172	2.92145	-2.64421	-7.71276	-9.65959	2.07561	-3.96755	-4.98161	-1.71102	-8.18524
37	-4.35774	3.32463	-2.91045	-2.06136	-1.73982	-5.31373	-4.72882	-7.52536	-6.85655	-2.94455	-1.41	-4.98464	-9.72509	-5.19227	-8.24582	-9.13518	-4.55618	-8.624	-4.87227	-5.40909	1.53018	2.17627	-5.83164	-7.29027	-9.39627	-2.494	-8.514	-4.842	-5.69855	-3.327	-3.64736	-5.14109	-2.56845	1.156	5.78882	-4.57391	1.35664	-0.344636	-4.00618	-1.19109	1.79064	-3.37055	-8.65618	-10.669	0.423727	-4.90391	-5.63455	-2.484	-8.98445
38	-5.21025	3.16712	-3.86127	-3.30215	-2.61669	-6.32796	-5.47284	-8.67085	-7.4873	-3.38233	-2.33631	-5.66044	-10.0184	-6.46433	-9.10168	-9.65262	-5.03317	-8.8824	-5.64447	-6.4113	0.633697	1.25427	-6.62616	-7.82715	-9.9252	-3.254	-8.59	-5.606	-6.61547	-4.081	-4.51932	-5.74242	-3.74958	-0.016	4.14388	-5.51045	-0.19501	-1.52891	-5.22046	-2.5609	0.663182	-4.04636	-9.48567	-11.6436	-1.18045	-5.73797	-6.22096	-3.18357	-9.7427
39	-6.00758	3.00825	-4.76257	-4.41144	-3.40719	-7.38509	-6.24193	-9.71264	-8.00151	-3.80197	-3.24244	-6.3318	-10.2289	-7.52941	-9.93198	-10.0648	-5.5541	-9.08392	-6.38958	-7.39212	-0.264061	0.334939	-7.36887	-8.41935	-10.3846	-4.03999	-8.48	-6.239	-7.3781	-4.757	-5.30405	-6.25812	-4.92713	-1.18	2.451	-6.44038	-1.71705	-2.76648	-6.37356	-3.88167	-0.478667	-4.66894	-10.2035	-12.5665	-2.70964	-6.48839	-6.77771	-3.8057	-10.4818
40	-6.75577	2.85868	-5.61382	-5.37676	-4.13236	-8.46027	-7.05297	-10.6423	-8.40791	-4.22488	-4.13712	-7.03636	-10.3896	-8.40879	-10.7116	-10.3991	-6.14536	-9.30285	-7.1043	-8.32839	-1.18567	-0.592182	-8.07848	-9.07109	-10.8229	-4.86682	-8.268	-6.744	-7.99006	-5.319	-6.01197	-6.65485	-6.08058	-2.311	0.728182	-7.37703	-3.17621	-4.04897	-7.44594	-5.164	-1.65127	-5.23982	-10.8192	-13.4154	-4.14218	-7.18573	-7.33488	-4.36058	-11.2123
41	-7.46446	2.73006	-6.42279	-6.20106	-4.80142	-9.52663	-7.89802	-11.4557	-8.73215	-4.67945	-5.03012	-7.79976	-10.5398	-9.1459	-11.4228	-10.6961	-6.81476	-9.60022	-7.79104	-9.20306	-2.15909	-1.54026	-8.76001	-9.76327	-11.2707	-5.73107	-8.057	-7.163	-8.46198	-5.754	-6.66203	-6.97929	-7.18769	-3.389	-0.996788	-8.32553	-4.53398	-5.35736	-8.41537	-6.39293	-2.85252	-5.77067	-11.3526	-14.1788	-5.45191	-7.861	-7.9139	-4.873	-11.9265
42	-8.14895	2.62966	-7.19273	-6.90167	-5.4282	-10.5543	-8.75329	-12.1487	-9.01092	-5.19737	-5.93058	-8.62263	-10.7395	-9.80182	-12.0626	-11.0073	-7.56872	-10.0139	-8.44898	-10.0053	-3.20249	-2.52124	-9.40769	-10.474	-11.7434	-6.62267	-7.95	-7.584	-8.81593	-6.083	-7.23946	-7.36713	-8.25707	-4.412	-2.67964	-9.27983	-5.76058	-6.66543	-9.27887	-7.55441	-4.06639	-6.27755	-11.8326	-14.8687	-6.617	-8.53679	-8.52738	-5.37055	-12.607
43	-8.82528	2.55594	-7.92227	-7.50721	-6.02648	-11.5122	-9.57979	-12.7246	-9.28167	-5.80206	-6.84724	-9.48106	-11.0498	-10.4511	-12.6765	-11.3766	-8.40624	-10.555	-9.08115	-10.7199	-4.30539	-3.53997	-10.0086	-11.1764	-12.2385	-7.52891	-8.002	-8.117	-9.08542	-6.417	-7.7107	-7.9277	-9.304	-5.371	-4.26609	-10.2241	-6.84458	-7.93179	-10.0531	-8.66179	-5.25936	-6.76682	-12.3016	-15.5123	-7.63773	-9.22309	-9.17218	-5.88248	-13.2259
44	-9.49933	2.49971	-8.60225	-8.04671	-6.60256	-12.3793	-10.3319	-13.19	-9.57334	-6.49934	-7.78164	-10.3431	-11.4673	-11.1405	-13.3363	-11.8343	-9.31743	-11.2065	-9.69701	-11.3209	-5.42749	-4.59601	-10.5553	-11.8383	-12.7444	-8.4417	-8.23	-8.785	-9.31195	-6.902	-8.10482	-8.64922	-10.319	-6.251	-5.70403	-11.1153	-7.804	-9.0973	-10.7639	-9.73972	-6.40991	-7.24355	-12.7971	-16.1382	-8.53452	-9.92161	-9.82276	-6.4333	-13.7414
45	-10.1477	2.45652	-9.21322	-8.53411	-7.155	-13.1452	-10.9529	-13.5407	-9.89678	-7.27622	-8.71722	-11.1679	-11.9177	-11.8679	-14.0432	-12.3902	-10.2672	-11.9182	-10.3006	-11.7788	-6.49867	-5.68256	-11.0444	-12.4338	-13.234	-9.363	-8.635	-8.785	-9.56278	-7.552	-8.49844	-9.45944	-11.2748	-7.037	-6.95067	-11.874	-8.67811	-10.086	-11.4393	-10.7888	-7.51767	-7.72933	-13.3412	-16.769	-9.32633	-10.613	-10.4246	-7.03122	-14.0973
46	-10.7771	2.4049	-9.71664	-8.95845	-7.66727	-13.8067	-11.3705	-13.7545	-10.2399	-8.09918	-9.61945	-11.8928	-12.291	-12.592	-14.7294	-13.0206	-11.1935	-12.6111	-10.8886	-12.0689	-7.43791	-6.77473	-11.4724	-12.9416	-13.6645	-10.2661	-9.188	-10.274	-9.93955	-8.294	-8.922	-10.2882	-12.1235	-7.703	-7.97382	-12.4304	-9.50491	-10.8265	-12.0891	-11.803	-8.54918	-8.25718	-13.9366	-17.4065	-10.0317	-11.2505	-10.9068	-7.64791	-14.242
47	-11.3139	2.35578	-10.0567	-9.28147	-8.10247	-14.3543	-11.5149	-13.8	-10.5641	-8.92863	-10.4404	-12.4429	-12.4917	-13.2392	-15.3234	-13.67	-12.016	-13.1932	-11.4489	-12.1858	-8.17348	-7.83115	-11.8332	-13.3375	-13.982	-11.1141	-9.864	-11.014	-10.4721	-9.05	-9.34149	-11.0562	-12.7918	-8.212	-8.75382	-12.7351	-10.3014	-11.2852	-12.7044	-12.7858	-9.43645	-8.84788	-14.555	-18.0265	-10.6706	-11.7788	-11.2132	-8.2169	-14.1557
48	-11.726	2.31362	-10.1859	-9.44855	-8.41621	-14.7647	-11.3518	-13.6561	-10.8046	-9.72241	-11.1196	-12.754	-12.4596	-13.7233	-15.7599	-14.2581	-12.6525	-13.5738	-11.964	-12.1489	-8.66558	-8.80839	-12.1124	-13.5903	-14.1386	-11.9014	-10.63	-11.665	-11.061	-9.737	-9.70638	-11.6732	-13.2177	-8.532	-9.28964	-12.7732	-11.0437	-11.469	-13.2526	-13.7301	-10.1078	-9.48615	-15.1303	-18.5876	-11.2544	-12.1567	-11.3236	-8.65194	-13.8704
49	-11.9755	2.29862	-10.0898	-9.41282	-8.58155	-15.0049	-10.9027	-13.3235	-10.8848	-10.4238	-11.5934	-12.7899	-12.2252	-13.9737	-15.9916	-14.7	-13.0498	-13.6958	-12.4252	-11.9892	-8.90233	-9.66961	-12.2739	-13.6761	-14.1062	-12.6024	-11.364	-12.152	-11.5826	-10.273	-9.97218	-12.0607	-13.3883	-8.613	-9.60336	-12.5542	-11.6739	-11.4046	-13.6821	-14.5939	-10.5156	-10.0923	-15.5751	-19.0335	-11.7648	-12.3662	-11.2537	-8.86791	-13.4675
50	-12.0394	2.32442	-9.79175	-9.15967	-8.59515	-15.0318	-10.2344	-12.828	-10.7389	-10.9663	-11.8151	-12.5508	-11.8232	-13.9635	-15.9988	-14.9226	-13.2	-13.5693	-12.8425	-11.7376	-8.91129	-10.3873	-12.2814	-13.589	-13.8841	-13.1627	-11.933	-12.406	-11.9566	-10.594	-10.0952	-12.1771	-13.3395	-8.402	-9.73661	-12.1009	-12.1313	-11.1323	-13.932	-15.3171	-10.6588	-10.5519	-15.8004	-19.3063	-12.15	-12.4084	-11.0403	-8.80372	-13.0363
51	-11.9131	2.38644	-9.32555	-8.71421	-8.48485	-14.8172	-9.42308	-12.207	-10.3348	-11.2867	-11.7699	-12.068	-11.2877	-13.6989	-15.7911	-14.8834	-13.1325	-13.255	-13.2459	-11.4084	-8.74571	-10.9454	-12.1316	-13.3379	-13.5069	-13.5183	-12.271	-12.385	-12.151	-10.687	-10.0279	-12.0302	-13.1165	-7.945	-9.72439	-11.4564	-12.3662	-10.6797	-13.9491	-15.8482	-10.5918	-10.7671	-15.7436	-19.359	-12.352	-12.311	-10.7217	-8.43356	-12.6247
52	-11.6076	2.47219	-8.70312	-8.12203	-8.30073	-14.3825	-8.51961	-11.4952	-9.67942	-11.3569	-11.4975	-11.3894	-10.6325	-13.222	-15.3941	-14.5892	-12.8861	-12.8145	-13.6658	-10.9696	-8.44921	-11.3454	-11.8403	-12.9447	-13.0201	-13.6345	-12.368	-12.093	-12.1773	-10.563	-9.73533	-11.6626	-12.7552	-7.344	-9.57673	-10.6586	-12.3646	-10.0544	-13.7096	-16.1526	-10.4069	-10.7113	-15.3823	-19.1716	-12.3335	-12.1138	-10.3261	-7.77536	-12.2195
53	-11.1366	2.57999	-7.91544	-7.41782	-8.06294	-13.7746	-7.53015	-10.6938	-8.80318	-11.1966	-11.0701	-10.5617	-9.8428	-12.5904	-14.8284	-14.0644	-12.4857	-12.2722	-14.1071	-10.3597	-8.04216	-11.6102	-11.4004	-12.4426	-12.4495	-13.5241	-12.24	-11.57	-12.0547	-10.227	-9.22993	-11.1311	-12.2851	-6.668	-9.27436	-9.70346	-12.1294	-9.24502	-13.2289	-16.2236	-10.1717	-10.4225	-14.7529	-18.7618	-12.0907	-11.8367	-9.84521	-6.86765	-11.7497
54	-10.5003	2.72037	-6.94288	-6.61269	-7.73504	-13.0432	-6.41157	-9.77197	-7.73998	-10.8646	-10.5466	-9.60583	-8.87795	-11.8053	-14.0921	-13.314	-11.9331	-11.601	-14.5336	-9.51115	-7.51546	-11.784	-10.7669	-11.8591	-11.7779	-13.2532	-11.881	-10.861	-11.7717	-9.682	-8.56888	-10.4805	-11.664	-5.931	-8.77864	-8.54431	-11.6589	-8.21888	-12.5485	-16.07	-9.8793	-9.94733	-13.9208	-18.1704	-11.635	-11.4685	-9.23849	-5.73423	-11.1052
55	-9.67398	2.9092	-5.74145	-5.69391	-7.24136	-12.1109	-5.08618	-8.66373	-6.50218	-10.4264	-9.94927	-8.49473	-7.65136	-10.8024	-13.1517	-12.319	-11.1951	-10.727	-14.8696	-8.36445	-6.837	-11.9056	-9.88373	-11.1921	-10.9426	-12.8985	-11.254	-9.978	-11.304	-8.904	-7.79882	-9.71991	-10.779	-5.055	-8.043	-7.12718	-10.9451	-6.924	-11.7114	-15.6909	-9.44991	-9.33191	-12.9391	-17.4308	-10.9689	-10.9654	-8.43764	-4.37327	-10.1706
56	-8.61187	3.15732	-4.24244	-4.61922	-6.49656	-10.7928	-3.47889	-7.28733	-5.05789	-9.92633	-9.24211	-7.16022	-6.14867	-9.49244	-11.9469	-11.033	-10.1971	-9.55744	-15.0204	-6.87733	-5.95967	-11.9653	-8.70289	-10.3994	-9.85689	-12.4659	-10.296	-8.884	-10.6346	-7.813	-6.913	-8.80344	-9.50722	-3.897	-7.04067	-5.42622	-9.95922	-5.32111	-10.7448	-15.0669	-8.769	-8.598	-11.7723	-16.5483	-10.0707	-10.253	-7.38011	-2.75233	-8.86567
57	-7.26621	3.46223	-2.38639	-3.32633	-5.42849	-9.01977	-1.55147	-5.58215	-3.34864	-9.34866	-8.33784	-5.53657	-4.40618	-7.80527	-10.4058	-9.38378	-8.85406	-8.03246	-14.8981	-5.0432	-4.84511	-11.8912	-7.19674	-9.41155	-8.45751	-11.8792	-8.952	-7.495	-9.73108	-6.332	-5.85309	-7.64292	-7.77987	-2.373	-5.77015	-3.45232	-8.64197	-3.40992	-9.64388	-14.1584	-7.73609	-7.725	-10.3141	-15.498	-8.89364	-9.25536	-6.028	-0.848818	-7.16633
58	-5.61872	3.8024	-0.159485	-1.75961	-3.99521	-6.8413	0.680424	-3.52745	-1.33609	-8.5997	-7.13927	-3.59612	-2.47285	-5.72439	-8.46818	-7.32173	-7.11673	-6.14855	-14.4302	-2.90242	-3.47782	-11.5715	-5.36518	-8.15567	-6.7233	-11.0776	-7.21	-5.727	-8.54479	-4.44	-5.176	-6.16476	-5.59891	-0.487	-4.253	-1.25176	-6.94115	-1.22548	-8.36927	-12.9006	-6.29736	-6.65809	-8.50612	-14.2366	-7.37745	-7.93091	-4.37718	1.31333	-5.09345
59	-3.65694	4.14989	2.39317	0.10596	-2.19227	-4.32341	3.15551	-1.14791	0.975162	-7.55564	-5.5817	-1.35324	-0.412202	-3.29114	-6.14134	-4.84875	-4.95796	-3.9404	-13.5604	-0.530737	-1.86286	-10.8977	-3.2354	-6.58564	-4.66802	-9.99896	-5.094	-3.545	-7.03588	-2.176	-3.80478	-4.35054	-3.03212	1.69	-2.52933	1.08905	-4.85348	1.17463	-6.87055	-11.2668	-4.46227	-5.34006	-6.38021	-12.7239	-5.48233	-6.28145	-2.45481	3.68522	-2.69927
60	-1.40589	4.46183	5.17745	2.25339	-0.0508182	-1.5433	5.78195	1.49155	3.53103	-6.11875	-3.65156	1.13102	1.71803	-0.595636	-3.51314	-2.02259	-2.37087	-1.48998	-12.2544	1.96534	-0.0287576	-9.79356	-0.857788	-4.70871	-2.3394	-8.54139	-2.66	-0.984	-5.18894	0.378	-1.00439	-2.23055	-0.201545	4.07	-0.64703	3.49008	-2.43808	3.71332	-5.11311	-9.28354	-2.2847	-3.74524	-4.01435	-10.9447	-3.21821	-4.34752	-0.315131	6.20217	-0.0727576
61	1.03963	4.69823	8.06582	4.62976	2.36809	1.40752	8.45858	4.29509	6.23042	-4.24882	-1.38691	3.76397	3.881	2.22915	-0.688424	1.04688	0.596303	1.07164	-10.5134	4.42139	1.97758	-8.21921	1.69948	-2.57994	0.183939	-6.63315	0.004	1.858	-3.01924	3.113	1.20494	0.137333	2.74645	6.568	1.35945	5.88879	0.208303	6.30839	-3.09733	-6.96909	0.177818	-1.88909	-1.51027	-8.90994	-0.647	-2.20309	1.96276	8.77848	2.67045
62	3.60755	4.83555	10.9238	7.15582	4.97987	4.42896	11.0929	7.14691	8.95116	-1.9749	1.1287	6.43185	6.05967	5.03492	2.21065	4.21902	3.82085	3.60683	-8.37247	6.65347	4.0933	-6.1736	4.36316	-0.306859	2.80612	-4.26776	2.785	4.843	-0.569808	5.913	3.62365	2.67237	5.67411	9.066	3.48536	8.2298	2.97311	8.88101	-0.881172	-4.39873	2.84079	0.183394	1.01607	-6.68306	2.12997	0.0580303	4.28563	11.3225	5.41794
63	6.20832	4.87059	13.6593	9.73609	7.69516	7.4136	13.6425	9.93024	11.5836	0.614394	3.78331	9.04007	8.20056	7.69392	5.06636	7.35571	7.18505	6.01307	-5.89601	8.59593	6.24818	-3.7041	7.06926	1.98748	5.43075	-1.50262	5.563	7.817	2.09304	8.667	6.14139	5.27765	8.48365	11.453	5.73639	10.4778	5.73778	11.3726	1.45626	-1.68754	5.60006	2.40797	3.45454	-4.35603	4.99218	2.34506	6.5672	13.754	8.08121
64	8.76465	4.8209	16.214	12.2759	10.425	10.2597	16.0984	12.5539	14.0501	3.38436	6.46155	11.5232	10.2457	10.1285	7.77927	10.3535	10.5983	8.24091	-3.18027	10.3013	8.38245	-0.899727	9.759	4.195	7.97727	1.55327	8.272	10.683	4.87755	11.29	8.64655	7.86618	11.1159	13.674	8.08727	12.6172	8.40045	13.7494	3.84036	1.04509	8.36509	4.70609	5.73636	-2.01945	7.81727	4.59436	8.74291	16.0186	10.6034
65	11.2228	4.71929	18.5665	14.7026	13.1036	12.8904	18.4752	14.9653	16.3016	6.18398	9.06633	13.8482	12.1711	12.3346	10.2795	13.1572	13.9982	10.2871	-0.337566	11.8468	10.4525	2.12395	12.3922	6.24938	10.3951	4.75916	10.948	13.376	7.66555	13.742	11.055	10.3758	13.5437	15.715	10.4945	14.6426	10.8948	16.0035	6.19954	3.68671	11.0768	6.99591	7.83607	0.277333	10.5094	6.76836	10.7779	18.0913	12.9658
66	13.5537	4.60477	20.7227	16.9799	15.7012	15.2684	20.7972	17.1453	18.3249	8.8821	11.5335	16.0004	13.9692	14.3575	12.5297	15.7563	17.3413	12.1672	2.5314	13.3067	12.4147	5.2387	14.9453	8.12671	12.6611	7.9813	13.571	15.815	10.3418	16.022	13.3173	12.7698	15.7678	17.656	12.9232	16.5526	13.1949	18.1417	8.47039	6.16176	13.7058	9.21152	9.75923	2.4994	13.0127	8.85118	12.6656	19.9779	15.1837
67	15.7468	4.51299	22.7093	19.1097	18.2047	17.4143	23.079	19.103	20.138	11.3977	13.836	17.9793	15.6443	16.2473	14.52	18.1703	20.5893	13.909	5.348	14.7397	14.2353	8.31633	17.408	9.836	14.7753	11.1137	16.002	17.979	12.824	18.146	15.4057	15.0283	17.8173	19.635	15.345	18.3543	15.3107	20.1727	10.609	8.44333	16.245	11.312	11.531	4.58367	15.32	10.841	14.4183	21.709	17.285
68	17.7936	4.44552	24.5646	21.1097	20.6106	19.3909	25.3227	20.8578	21.7779	13.7011	15.9755	19.7937	17.2052	18.0491	16.2615	20.4388	23.7045	15.5433	8.0563	16.1905	15.8969	11.2525	19.7791	11.4106	16.7522	14.0899	18.179	19.906	15.07	20.143	17.3066	17.1508	19.7284	21.668	17.7339	20.0665	17.2721	22.1029	12.593	10.5426	18.6755	13.2772	13.1788	6.50198	17.4631	12.7465	16.0588	23.3256	19.2981
69	19.712	4.41254	26.3225	22.9982	22.923	21.2659	27.5256	22.4667	23.2895	15.8007	17.9718	21.4584	18.6597	19.805	17.7801	22.6037	26.6497	17.0985	10.6256	17.6862	17.4429	13.9866	22.0628	12.9046	18.6088	16.8761	20.149	21.634	17.0729	22.02	19.0129	19.1588	21.5356	23.684	20.0674	21.7079	19.1081	23.9362	14.4237	12.4987	20.9591	15.1238	14.7285	8.28376	19.5037	14.5871	17.6122	24.8612	21.2567
70	21.5691	4.48312	28.0038	24.7935	25.1512	23.093	29.6681	23.9813	24.7137	17.7322	19.853	22.9946	20.0192	21.5455	19.1093	24.6976	29.3875	18.5974	13.0528	19.2319	18.9861	16.5038	24.2632	14.3781	20.3652	19.4662	21.964	23.183	18.85	23.756	20.5245	21.0757	23.2711	25.635	22.3284	23.2946	20.846	25.6747	16.1191	14.3634	23.0773	16.8681	16.204	9.98164	21.5041	16.3847	19.1048	26.3362	23.1799
71	23.3146	4.51809	29.6191	26.5075	27.3041	24.9121	31.7086	25.4523	26.0765	19.5419	21.6462	24.4261	21.3124	23.2783	20.2854	26.7357	31.8828	20.056	15.3558	20.8107	20.5941	18.8228	26.3837	15.8805	22.0471	21.8749	23.673	24.567	20.5042	25.389	21.8476	22.9101	24.9525	27.484	24.5079	24.8373	22.513	27.3233	17.6984	16.1776	25.1134	18.5295	17.6224	11.6453	23.5014	18.1585	20.5605	27.7682	25.0657
72	24.9946	4.54729	31.1695	28.1485	29.3861	26.7449	33.5961	26.9166	27.3922	21.2806	23.3798	25.7695	22.5641	24.9895	21.342	28.7204	34.1068	21.4862	17.5572	22.3887	22.2249	20.98	28.4298	17.4446	23.6718	24.1261	25.306	25.906	22.2242	27.023	23.0164	24.6599	26.5816	29.21	26.5945	26.3325	24.1368	28.8835	19.1797	17.9653	27.1909	20.127	18.9879	13.3114	25.5136	19.9217	21.9917	29.1649	26.9063
73	26.6176	4.5535	32.6508	29.7185	31.3965	28.5914	35.2831	28.3938	28.6654	22.9911	25.0786	27.0327	23.7831	26.6559	22.3232	30.6411	36.0387	22.8942	19.6778	23.9315	23.8035	23.0229	30.4054	19.0875	25.2487	26.2371	26.878	27.39	24.0935	28.676	24.1359	26.3219	28.1503	30.796	28.5763	27.7595	25.7337	30.3505	20.582	19.7271	29.3155	21.68	20.2948	14.998	27.5464	21.6746	23.4055	30.5207	28.6919
74	28.1835	4.52879	34.0545	31.2107	33.3299	30.4354	36.7364	29.8863	29.8849	24.6949	26.7517	28.2236	24.9739	28.2537	23.2708	32.4745	37.6701	24.2716	21.7352	25.4128	25.2869	25.0012	32.3089	20.8147	26.7878	28.2206	28.389	29.039	26.0538	30.296	25.3217	27.8988	29.6384	32.236	30.4425	29.1029	27.3029	31.7238	21.9182	21.4517	31.4092	23.2058	21.5288	16.7076	29.5827	23.4046	24.8032	31.8216	30.4101
75	29.6843	4.47544	35.3526	32.6109	35.1741	32.2492	37.9529	31.3821	31.0337	26.3932	28.3989	29.3503	26.1345	29.7634	24.195	34.1951	39.0058	25.5942	23.7395	26.812	26.6608	26.9442	34.1352	22.6163	28.2922	30.0914	29.819	30.739	28.0308	31.842	26.5843	29.3906	31.0209	33.526	32.1851	30.3445	28.8233	33.0114	23.1905	23.1169	33.4029	24.7163	22.6671	18.4343	31.5773	25.0873	26.1739	33.0452	32.0504
76	31.0836	4.39811	36.5035	33.9064	36.9086	33.9967	38.9547	32.8535	32.0963	28.0718	30.0043	30.412	27.2558	31.1611	25.0997	35.7768	40.0578	26.8527	25.6916	28.1142	27.9229	28.8545	35.8725	24.4669	29.7489	31.8575	31.152	32.398	29.9659	33.289	27.8682	30.7891	32.2782	34.663	33.803	31.4724	30.2693	34.2272	24.3917	24.6973	35.24	26.2185	23.694	20.1622	33.4751	26.6919	27.4972	34.1643	33.6022
77	32.4437	4.30267	37.4823	35.1034	38.5204	35.6392	39.7616	34.2636	33.0645	29.7052	31.5549	31.4006	28.3253	32.4254	25.9917	37.1915	40.8377	28.0618	27.5849	29.3095	29.0759	30.722	37.517	26.3369	31.1351	33.5154	32.378	33.951	31.815	34.62	29.1325	32.0924	33.3959	35.657	35.2998	32.4744	31.6102	35.3829	25.5113	26.1629	36.877	27.7158	24.6133	21.8645	35.2358	28.1818	28.7545	35.1588	35.0517
78	33.6847	4.1958	38.291	36.209	39.9967	37.1418	40.3848	35.5793	33.9307	31.2689	33.0326	32.3106	29.326	33.5483	26.8701	38.4128	41.3583	29.2214	29.4051	30.3891	30.127	32.5358	39.0679	28.2004	32.428	35.052	33.492	35.348	33.5479	35.827	30.346	33.3056	34.3623	36.525	36.6797	33.3368	32.8206	36.4793	26.5416	27.4844	38.2887	29.2057	25.4416	23.5157	36.829	29.5247	29.927	36.0251	36.3817
79	34.8148	4.08412	38.9286	37.2208	41.33	38.4739	40.8438	36.7746	34.6817	32.7426	34.4146	33.1383	30.2616	34.5223	27.7277	39.4235	41.637	30.3082	31.134	31.3474	31.0832	34.2738	40.5165	30.0287	33.6087	36.4568	34.488	36.56	35.1474	36.892	31.4859	34.4252	35.1693	37.275	37.9439	34.056	33.8924	37.5044	27.4802	28.6474	39.4605	30.6759	26.1974	25.0964	38.2334	30.6995	30.9945	36.7666	37.574
80	35.8261	3.97578	39.3899	38.1315	42.5198	39.6108	41.1693	37.8271	35.3088	34.1049	35.6831	33.8789	31.1281	35.3401	28.5538	40.2187	41.6975	31.2988	32.7575	32.185	31.955	35.9094	41.8581	31.7937	34.6598	37.7311	35.363	37.565	36.6069	37.809	32.5396	35.4356	35.8085	37.897	39.0885	34.6372	34.8248	38.4406	28.328	29.6628	40.3807	32.1031	26.8931	26.5897	39.4445	31.6946	31.9392	37.3849	38.6129
81	36.7096	3.87909	39.6614	38.9333	43.5646	40.5417	41.3848	38.72	35.8056	35.3352	36.822	34.5236	31.9261	35.9909	29.3358	40.8033	41.5608	32.1737	34.2639	32.9051	32.7589	37.4239	43.0921	33.462	35.5685	38.8745	36.11	38.351	37.9273	38.578	33.4967	36.3191	36.2737	38.378	40.1083	35.0863	35.6178	39.273	29.0838	30.5412	41.0427	33.4592	27.5394	27.9751	40.4688	32.4995	32.7451	37.8749	39.4896
82	37.4593	3.80219	39.7603	39.6114	44.4576	41.271	41.5067	39.4472	36.1634	36.4192	37.8154	35.0683	32.658	36.4651	30.0635	41.1925	41.2777	32.9173	35.6414	33.5119	33.5118	38.8099	44.221	35.0057	36.3248	39.8731	36.725	38.908	39.1065	39.198	34.3446	37.067	36.5675	38.711	40.9949	35.4103	36.2705	39.9919	29.7533	31.2666	41.4495	34.71	28.1507	29.2476	41.3085	33.1051	33.4021	38.2252	40.2041
83	38.0734	3.75077	39.6995	40.155	45.1823	41.8124	41.5532	40.0121	36.3787	37.3502	38.6475	35.5115	33.3249	36.7631	30.7332	41.4143	40.8911	33.5405	36.8821	34.0104	34.2296	40.0556	45.2483	36.4005	36.9166	40.7101	37.208	39.238	40.1439	39.669	35.0705	37.6782	36.7025	38.903	41.7435	35.6263	36.7781	40.5968	30.3382	31.8196	41.6143	35.8081	28.7403	30.407	41.9686	33.5083	33.9077	38.4295	40.76
84	38.555	3.72646	39.4997	40.5592	45.7145	42.1888	41.5509	40.4169	36.4571	38.1242	39.3116	35.8572	33.9252	36.895	31.3457	41.5029	40.4441	34.0831	37.9825	34.4102	34.9278	41.1559	46.1738	37.6484	37.3541	41.3783	37.566	39.358	41.0186	40.003	35.6637	38.1569	36.6995	38.969	42.3475	35.7654	37.1351	41.0988	30.8385	32.1975	41.5572	36.6799	29.32	31.4491	42.4693	33.7187	34.2733	38.4905	41.1663
85	38.9108	3.72214	39.1898	40.8278	46.031	42.4211	41.5248	40.6673	36.4092	38.7345	39.8114	36.1126	34.4603	36.8792	31.8981	41.4907	39.9778	34.5826	38.9367	34.7323	35.6246	42.1145	46.9907	38.7452	37.6705	41.8752	37.806	39.287	41.6996	40.216	36.1355	38.5058	36.5888	38.941	42.8143	35.8765	37.35	41.5111	31.2567	32.4072	41.3075	37.2807	29.9012	32.4515	42.8303	33.7632	34.5177	38.4183	41.4371
86	39.1604	3.72749	38.7988	40.9662	46.1183	42.5197	41.4965	40.7758	36.2556	39.1707	40.1601	36.2904	34.9409	36.7471	32.3897	41.4137	39.5327	35.0647	39.7416	35.004	36.3303	42.9479	47.6868	39.6682	37.8839	42.1946	37.926	39.048	42.1791	40.325	36.5012	38.7413	36.4107	38.861	43.1653	36.0214	37.4491	41.8452	31.6001	32.4501	40.911	37.6078	30.4919	33.5389	43.062	33.6777	34.6622	38.2301	41.589
87	39.3223	3.73484	38.3621	40.9905	45.9908	42.4956	41.4762	40.7674	36.0339	39.4266	40.383	36.4178	35.3722	36.5449	32.8151	41.3076	39.1459	35.5579	40.3881	35.2441	37.0354	43.6753	48.2423	40.3956	37.9973	42.3435	37.941	38.691	42.4705	40.351	36.7519	38.8867	36.2139	38.76	43.4209	36.2629	37.4768	42.1253	31.8858	32.3487	40.4127	37.6584	31.1006	34.6883	43.1695	33.5023	34.7273	37.9529	41.6416
88	39.4062	3.7347	37.9212	40.9271	45.6783	42.3692	41.4561	40.6788	35.7843	39.5142	40.5131	36.5281	35.7328	36.3254	33.1838	41.1998	38.8334	36.0921	40.8627	35.4605	37.698	44.3014	48.6292	40.9217	38.0247	42.3587	37.887	38.267	42.5832	40.322	36.88	38.9699	36.0471	38.663	43.6037	36.6225	37.4862	42.3838	32.1351	32.1722	39.8412	37.4539	31.7305	35.7648	43.164	33.293	34.7386	37.6124	41.6148
89	39.4324	3.71949	37.5183	40.8121	45.228	42.1666	41.4198	40.5367	35.5442	39.4603	40.582	36.6452	36.0149	36.1328	33.502	41.1019	38.5982	36.6871	41.1482	35.6381	38.2419	44.7999	48.8064	41.2536	37.9787	42.2913	37.797	37.829	42.5353	40.265	36.8923	39.0066	35.9478	38.578	43.7333	37.0944	37.5237	42.6454	32.3612	32.0044	39.2157	37.049	32.3777	36.6599	43.0693	33.119	34.7242	37.22	41.5303
90	39.4208	3.67747	37.1854	40.6916	44.7116	41.9104	41.3445	40.3562	35.3445	39.2979	40.6135	36.7742	36.2311	35.9869	33.7888	41.0269	38.4439	37.332	41.2384	35.7467	38.5943	45.1281	48.7575	41.4119	37.856	42.1906	37.688	37.44	42.3428	40.194	36.7974	38.9857	35.9476	38.507	43.8292	37.6596	37.6271	42.9262	32.563	31.9235	38.555	36.885	33.0287	37.3244	42.9136	33.0449	34.7027	36.7817	41.4115
91	39.3707	3.6177	36.9412	40.6048	44.1838	41.6266	41.2047	40.1479	35.2077	39.0535	40.6237	36.9067	36.4098	35.8775	34.0775	41.0023	38.3755	37.9975	41.1521	35.7601	38.7184	45.2435	48.4901	41.4235	37.6345	42.106	37.576	37.148	42.0247	40.113	36.6215	38.883	36.0641	38.451	43.9141	38.2854	37.8187	43.2327	32.7333	31.9725	37.8787	36.1759	33.6526	37.7553	42.719	33.1195	34.6803	36.3093	41.2773
92	39.2983	3.55185	36.7914	40.5769	43.6889	41.3527	40.9881	39.9213	35.1353	38.7555	40.6244	37.0386	36.5816	35.7746	34.4019	41.0584	38.3979	38.6515	40.9425	35.6765	38.6271	45.1252	48.0624	41.3076	37.2954	42.0675	37.48	36.974	41.6154	40.036	36.4093	38.6901	36.2894	38.412	44.0112	38.9364	37.898	43.5637	32.8709	32.148	37.2119	35.2412	34.2239	37.991	42.4908	33.359	34.6559	35.8274	41.1403
93	39.2369	3.48466	36.7305	40.6322	43.2698	41.1329	40.7109	39.6844	35.1188	38.4379	40.6253	37.1779	36.7631	35.6488	34.7912	41.2183	38.5226	39.2508	40.696	35.5167	38.3768	44.8064	47.5791	41.0755	36.8513	41.8458	37.425	36.94	41.1713	39.984	36.2087	38.4157	36.5959	38.402	44.1457	39.6028	38.3606	43.9143	32.9828	32.4139	36.5896	34.6036	34.7488	38.101	42.2333	33.7382	34.6339	35.3767	41.0112
94	39.2092	3.44688	36.7454	40.7963	42.9659	41.002	40.4127	39.4428	35.1396	38.1286	40.6451	37.3385	36.9604	35.4968	35.265	41.5052	38.7708	39.7606	40.5269	35.3299	38.0405	44.4091	47.1604	40.7428	36.3456	41.6911	37.426	37.056	40.7642	39.985	36.0696	38.0888	36.9502	38.442	44.3459	40.309	38.8566	44.267	33.0845	32.7311	36.0451	34.0482	35.2632	38.1715	41.9655	34.216	34.6333	34.9934	40.913
95	39.2458	3.45635	36.8165	41.0853	42.8094	40.9947	40.1273	39.2028	35.1723	37.8473	40.7237	37.5268	37.1731	35.3443	35.8356	41.966	39.1719	40.1746	40.574	35.1655	37.6942	44.1343	46.8863	40.3444	35.8285	41.538	37.484	37.295	40.4741	40.06	36.019	37.7614	37.331	38.559	44.6229	41.09	39.344	44.5923	33.2042	33.0802	35.5973	33.6263	35.8064	38.2963	41.7152	34.7771	34.6744	34.6865	40.8725
96	39.3793	3.52266	36.9188	41.5088	42.8312	41.1544	39.8707	38.9805	35.1807	37.6144	40.9127	37.7264	37.3987	35.2337	36.5135	42.6407	39.7592	40.5182	40.9174	35.0613	37.4048	44.1642	46.7547	39.9402	35.3443	41.4645	37.608	37.616	40.3938	40.217	36.0625	37.4792	37.7321	38.786	44.9425	41.9641	39.9375	44.8618	33.3695	33.4636	35.2642	33.3892	36.4348	38.5542	41.527	35.4466	34.7735	34.4208	40.9148
97	39.6211	3.63818	37.0345	42.0705	43.0548	41.5096	39.6592	38.8051	35.1383	37.4717	41.2308	37.9104	37.6357	35.2136	37.3018	43.434	40.5407	40.8419	41.4937	35.0477	37.2315	44.5102	46.6845	39.594	34.9311	41.5555	37.829	37.616	40.5975	40.468	36.198	37.2808	38.1839	39.168	45.2336	42.9258	40.6613	45.0757	33.6044	33.8926	35.0943	33.3843	37.2194	38.9519	41.486	36.2321	34.9441	34.152	41.0639
98	39.9672	3.74447	37.1788	42.7409	43.373	42.0216	39.5126	38.716	35.0596	37.4921	41.6221	38.0603	37.8893	35.327	38.1739	43.4972	41.4458	41.1982	42.1339	35.1444	37.2319	44.9982	46.557	39.3308	34.6332	41.8244	38.213	38.548	41.0527	40.852	36.3924	37.2035	38.7666	39.762	45.4142	43.9576	41.4732	45.2645	33.9397	34.3621	35.1515	33.6243	38.1833	39.3971	41.6644	37.059	35.2149	33.8807	41.3635
99	40.3781	3.83702	37.4112	43.423	43.4418	42.5665	39.4467	38.7649	35.0144	37.7142	41.9718	38.1876	38.1736	35.6239	39.0426	45.0059	42.3258	41.6009	42.665	35.3484	37.4268	45.3832	46.2606	39.1203	34.5203	42.1467	38.782	39.203	41.6025	41.4	36.5574	37.2911	39.5484	40.585	45.4162	45.0313	42.2529	45.4445	34.3929	34.8469	35.4207	34.0493	39.2307	39.731	42.0261	37.7874	35.5821	33.6878	41.8564
100	40.7478	3.85125	37.79	44.008	44.224	42.978	39.442	38.965	35.061	38.065	42.157	38.35	38.508	36.135	39.774	45.44	42.999	41.986	42.957	35.609	37.757	45.474	45.722	38.882	34.633	42.324	39.425	39.954	42.051	42.037	36.594	37.586	40.454	41.535	45.202	46.086	42.867	45.565	34.937	35.339	35.764	34.534	40.185	39.806	42.401	38.279	35.964	33.657	42.51
all values Left	mean	std	steps
1	-10.9827	2.589	-5.95	-8.269	-7.781	-6.077	-8.943	-12.187	-7.263	-9.309	-10.385	-11.024	-11.59	-13.258	-12.31	-14.333	-13.259	-12.68	-12.558	-11.405	-11.826	-9.783	-13.153	-13.005	-12.368	-10.861	-11.965	-10.227	-8.909	-11.441	-12.769	-6.668	-7.812	-11.034	-11.75	-10.035	-12.82	-15.618	-9.756	-13.329	-12.585	-10.309	-13.966	-11.429	-10.715	-12.823	-12.617	-10.605	-7.773
2	-10.3038	2.70035	-4.76608	-7.35167	-7.02373	-4.82138	-8.00548	-11.4337	-6.698	-8.32313	-9.89506	-10.4961	-10.9151	-12.6419	-12.0508	-13.4175	-12.2772	-12.1758	-11.9483	-10.9605	-11.4108	-8.00256	-12.6769	-12.4259	-12.2327	-9.978	-11.604	-9.682	-8.18439	-10.844	-12.303	-5.93844	-6.77187	-10.0692	-11.1125	-9.21981	-12.0139	-14.9626	-9.28472	-12.732	-11.5225	-10.0912	-12.7934	-10.7279	-10.2959	-12.4181	-11.8929	-9.8147	-8.03405
3	-9.42829	2.86023	-3.34322	-6.21827	-6.16554	-3.18766	-6.96955	-10.5804	-6.014	-7.16127	-9.33051	-9.89804	-10.0833	-11.8794	-11.5938	-12.23	-11.0195	-11.5005	-11.1713	-10.3407	-10.6546	-5.86511	-12.1106	-11.743	-11.8557	-8.884	-11.054	-8.904	-7.36181	-10.1427	-11.6893	-5.0727	-5.48995	-8.88351	-10.2389	-8.18679	-11.0746	-14.0279	-8.54667	-11.946	-10.2465	-9.81268	-11.3392	-9.81076	-9.78093	-11.9946	-11.0057	-8.91167	-8.02179
4	-8.31266	3.07406	-1.63521	-4.79518	-5.17927	-1.19627	-5.76318	-9.58942	-5.193	-5.81615	-8.5997	-9.1883	-9.03464	-10.9102	-10.9	-10.6887	-9.41867	-10.5816	-10.1273	-9.47564	-9.51	-3.414	-11.4677	-10.8902	-11.1959	-7.495	-10.299	-7.813	-6.40245	-9.32397	-10.8153	-3.93209	-3.99133	-7.3987	-9.0787	-6.88333	-10.0055	-12.7645	-7.46482	-10.866	-8.69482	-9.43485	-9.584	-8.63209	-9.12073	-11.4459	-9.95915	-7.89045	-7.69303
5	-6.90915	3.33331	0.37303	-3.00876	-4.00516	1.10118	-4.30606	-8.37774	-4.194	-4.23009	-7.58945	-8.27741	-7.69415	-9.64679	-9.90563	-8.74197	-7.43097	-9.31994	-8.72225	-8.3042	-7.95452	-0.725889	-10.7145	-9.77678	-10.1874	-5.727	-9.295	-6.332	-5.22436	-8.31157	-9.5568	-2.43458	-2.31422	-5.57563	-7.5777	-5.27063	-8.76988	-11.1574	-6.00718	-9.402	-6.85594	-8.91231	-7.50553	-7.13942	-8.23325	-10.6402	-8.7064	-6.69288	-7.03234
6	-5.21329	3.61113	2.65413	-0.831182	-2.57833	3.62676	-2.54506	-6.84584	-2.949	-2.34445	-6.21214	-7.07139	-6.02373	-8.01627	-8.55955	-6.39569	-5.05804	-7.65618	-6.93564	-6.78333	-5.99558	2.10344	-9.7807	-8.33904	-8.77604	-3.545	-7.992	-4.44	-5.176	-7.00884	-7.8429	-0.582253	-0.499535	-3.4284	-5.71481	-3.34971	-7.31555	-9.21975	-4.1967	-7.529	-4.76645	-8.19778	-5.11058	-5.30633	-7.048	-9.46761	-7.1762	-5.24536	-6.04251
7	-3.16027	3.88988	5.13673	1.70073	-0.854485	6.29276	-0.475818	-4.93048	-1.4	-0.143242	-4.43045	-5.51091	-4.04764	-5.99664	-6.8467	-3.71579	-2.35003	-5.55691	-4.7903	-4.90794	-3.67791	4.97767	-8.58536	-6.55812	-6.95352	-0.984	-6.36	-2.176	-2.06567	-5.36585	-5.67373	1.55806	1.42658	-1.02703	-3.52509	-1.15679	-5.60327	-6.96909	-2.08597	-5.28	-2.496	-7.24	-2.43694	-3.14918	-5.52836	-7.88142	-5.31291	-3.502	-4.72415
8	-0.862686	4.12134	7.72675	4.49448	1.1682	9.015	1.85952	-2.62352	0.469	2.34194	-2.26702	-3.58622	-1.84012	-3.62297	-4.79112	-0.812828	0.597465	-3.01012	-2.34965	-2.72246	-1.07452	7.81233	-7.07033	-4.45095	-4.7498	1.858	-4.395	0.378	0.114394	-3.39345	-3.11539	3.90172	3.46148	1.5272	-1.08535	1.24987	-3.63344	-4.47482	0.276525	-2.74	-0.132424	-6.00076	0.014	-0.724333	-3.68101	-5.89189	-3.10755	-1.46261	-3.07588
9	1.6087	4.28472	10.3303	7.42055	3.45112	11.7231	4.38439	0.0248182	2.633	5.02598	0.20303	-1.33648	0.49897	-0.977455	-2.45179	2.17899	3.66025	-0.0665758	0.257182	-0.307465	1.72279	10.5397	-5.23182	-2.06996	-2.22945	4.843	-2.125	3.113	2.45819	-1.13956	-0.289091	6.36614	5.61069	4.1434	1.51299	3.79254	-1.44869	-1.84329	2.81437	-0.023	2.23285	-4.46723	0.893515	1.88215	-1.54966	-3.54194	-0.595657	0.828576	-1.10294
10	4.26418	4.37501	12.8667	10.3464	5.92536	14.3685	7.00636	2.91845	5.024	7.78582	2.86327	1.15618	2.89873	1.81445	0.0859091	5.12782	6.71227	3.16736	2.87509	2.22464	4.61264	13.113	-3.12345	0.500545	0.509636	7.817	0.399	5.913	4.95464	1.32773	2.65882	8.83891	7.85464	6.74109	4.166	6.38891	0.881727	0.815273	5.43709	2.748	4.51855	-2.64536	5.90727	4.56991	0.789909	-0.915273	2.14882	3.30736	1.17491
11	6.90223	4.38707	15.2766	13.1666	8.50036	16.9266	9.63639	5.92792	7.541	10.498	5.57859	3.78331	5.325	4.60712	2.7169	7.92235	9.65277	6.57442	5.38034	4.69828	7.4927	15.5059	-0.83997	3.15988	3.34621	10.683	3.104	8.667	7.48552	3.91672	5.58944	11.2119	10.1552	9.2523	6.77344	8.96031	3.28103	3.39531	8.06698	5.472	6.66797	-0.557616	8.39861	7.23691	3.23365	1.86765	5.02223	5.89185	3.71896
12	9.48249	4.34718	17.5282	15.8107	11.076	19.3881	12.2093	8.908	10.071	13.0673	8.22489	6.43356	7.72767	7.27167	5.34078	10.4859	12.4213	10.0527	7.70278	6.92244	10.2733	17.7666	1.499	5.80889	6.165	13.376	5.891	11.29	9.95022	6.52889	8.40389	13.4272	12.4797	11.6408	9.25767	11.449	5.67411	5.82267	10.6522	8.079	8.65567	1.74733	10.6804	9.8	5.67056	4.68278	7.91267	8.46433	6.47433
13	11.9489	4.28357	19.6181	18.2469	13.5664	21.7518	14.6955	11.7369	12.523	15.4337	10.7158	9.013	10.0336	9.72264	7.88697	12.7796	14.9979	13.5286	9.83361	8.84661	12.8937	19.9177	3.775	8.36712	8.92073	15.815	8.636	13.742	12.2868	9.08897	11.042	15.4676	14.7982	13.8952	11.5747	13.8219	7.99282	8.0677	13.1655	10.538	10.4827	4.19855	12.7514	12.2064	8.01258	7.42885	10.7241	10.9225	9.38421
14	14.2741	4.22588	21.5622	20.4762	15.9158	24.0194	17.0935	14.3405	14.84	17.5666	13.012	11.4589	12.1929	11.9443	10.3169	14.7958	17.393	16.952	11.7854	10.5391	15.3276	21.9724	5.9053	10.7873	11.6369	17.979	11.234	16.022	14.4587	11.5476	13.476	17.4011	17.0917	16.0129	13.7133	16.0722	10.1858	10.1368	15.5984	12.852	12.167	6.72161	14.6073	14.4399	10.2043	10.0374	13.4079	13.2208	12.3936
15	16.4555	4.19994	23.4012	22.524	18.1122	26.2063	19.4215	16.6885	16.999	19.4747	15.1111	13.7439	14.1902	13.9767	12.6135	16.5501	19.6367	20.2815	13.5866	12.0796	17.5784	23.9391	7.85406	13.0498	14.2586	19.906	13.619	18.146	16.4483	13.8786	15.7055	19.3551	19.3409	17.996	15.6897	18.2068	12.2244	12.0626	17.9397	15.035	13.7304	9.25402	16.284	16.5193	12.2307	12.4811	15.9905	15.3544	15.4326
16	18.5011	4.21837	25.1749	24.4297	20.1709	28.3215	21.7024	18.7872	19.012	21.1904	17.0373	15.8687	16.0327	15.8702	14.7772	18.0738	21.7685	23.4765	15.2701	13.5443	19.6693	25.8243	9.62436	15.1586	16.6617	21.634	15.763	20.143	18.2452	16.0698	17.7594	21.36	21.5297	19.8687	17.5328	20.2344	14.1041	13.8919	20.1595	17.079	15.1956	11.7501	17.8061	18.4846	14.1018	14.7709	18.4658	17.326	18.4371
17	20.4017	4.25077	26.9028	26.231	22.1086	30.3661	23.9472	20.6691	20.907	22.7582	18.8312	17.8516	17.7325	17.6691	16.8257	19.4051	23.8225	26.4972	16.8669	14.9902	21.6325	27.6332	11.2479	17.1305	18.8158	23.183	17.67	22.02	19.8465	18.132	19.6738	23.3582	23.6476	21.656	19.2658	22.1615	15.8408	15.6655	22.2308	18.984	16.5962	14.1832	19.1718	20.3864	15.8437	16.9348	20.7437	19.1412	21.3612
18	22.2131	4.33234	28.5854	27.9512	23.946	32.3365	26.1528	22.3807	22.71	24.2233	20.5369	19.72	19.3078	19.4149	18.7803	20.584	25.821	29.3035	18.4027	16.4618	23.5065	29.366	12.7795	18.983	20.7723	24.567	19.363	23.756	21.2551	20.0925	21.4834	25.3	25.6862	23.3786	20.9127	23.9918	17.4556	17.4094	24.1927	20.798	17.9658	16.5494	20.4083	22.2672	17.4857	19.0045	22.7815	20.8105	24.1685
19	23.9612	4.45045	30.2143	29.6023	25.6971	34.2228	28.3158	23.9813	24.438	25.6187	22.2002	21.4997	20.7881	21.1405	20.6556	21.6525	27.77	31.8577	19.8948	17.9829	25.3352	31.014	14.2838	20.7377	22.5855	25.906	20.977	25.389	22.4815	21.9688	23.2205	27.1478	27.6354	25.0485	22.4969	25.7274	18.9667	19.1305	26.1478	22.552	19.3327	18.8618	21.5669	24.1514	19.0587	21.0121	24.6252	22.3445	26.8324
20	25.6305	4.53112	31.776	31.1855	27.372	36.0128	30.4078	25.531	26.118	26.9622	23.8522	23.2186	22.2032	22.8581	22.4669	22.655	29.6679	34.1286	21.3563	19.5545	27.1377	32.5322	15.8155	22.4227	24.2998	27.39	22.716	27.023	23.602	23.7628	24.9034	28.8787	29.4853	26.6594	24.0426	27.3732	20.3942	20.8221	28.1504	24.234	20.7123	21.1394	22.6969	26.0512	20.5907	22.9798	26.3388	23.7571	29.338
21	27.2449	4.58117	33.255	32.6966	28.9764	37.6924	32.3796	27.0741	27.764	28.2616	25.5024	24.9021	23.5728	24.5585	24.2273	23.625	31.4975	36.0941	22.7948	21.1545	28.9116	33.8957	17.4103	24.0517	25.9412	29.039	24.61	28.676	24.752	25.4705	26.5341	30.4756	31.2239	28.1891	25.5635	28.9305	21.7532	22.4667	30.1641	25.818	22.105	23.3984	23.838	27.9668	22.096	24.9089	27.9755	25.0705	31.686
22	28.7977	4.58938	34.6373	34.1257	30.5072	39.2461	34.1829	28.6331	29.339	29.5117	27.1442	26.5592	24.9056	26.2206	25.9472	24.5717	33.2295	37.7456	24.2032	22.745	30.6477	35.0863	19.0875	25.6339	27.519	30.739	26.568	30.296	25.9872	27.0905	28.1048	31.9305	32.836	29.6139	27.0595	30.3946	23.0477	24.0424	32.1245	27.274	23.4978	25.6505	25.0169	29.8789	23.5823	26.7917	29.5732	26.3085	33.8853
23	30.2787	4.55621	35.9123	35.4413	31.9536	40.6611	35.774	30.2086	30.798	30.6949	28.7574	28.1912	26.2003	27.821	27.6312	25.4992	34.8449	39.089	25.5553	24.2921	32.3377	36.1046	20.8527	27.1804	29.0246	32.398	28.525	31.842	27.2671	28.6263	29.5957	33.2393	34.3363	30.9122	28.5138	31.7649	24.2709	25.5233	33.9762	28.589	24.876	27.9013	26.2442	31.7477	25.0486	28.6179	31.1456	27.492	35.9403
24	31.6611	4.48657	37.0726	36.6001	33.2981	41.9321	37.1316	31.7836	32.124	31.7946	30.3159	29.7846	27.4426	29.3395	29.2692	26.4153	36.3191	40.1369	26.8402	25.7709	33.9641	36.9552	22.6948	28.6906	30.4384	33.951	30.427	33.289	28.5448	30.0742	30.9816	34.3988	35.7283	32.0691	29.9066	33.05	25.4116	26.8806	35.6733	29.764	26.223	30.148	27.5115	33.5282	26.4804	30.3746	32.6881	28.6378	37.8469
25	33.0018	4.38214	38.1145	37.5794	34.5406	43.0595	38.2652	33.3204	33.299	32.7998	31.8012	31.3266	28.6162	30.7569	30.8454	27.3145	37.6259	40.9022	28.0738	27.161	35.5061	37.643	24.5863	30.146	31.7464	35.348	32.235	34.62	29.7849	31.4264	32.2428	35.416	37.0154	33.0675	31.2126	34.2638	26.4612	28.0901	37.1828	30.807	27.5255	32.3716	28.7954	35.1872	27.8561	32.0504	34.1868	29.7565	39.5952
26	34.1988	4.26024	39.0318	38.3808	35.6896	44.0375	39.1961	34.7748	33.299	33.7032	33.1948	32.8001	29.7124	32.0513	32.3431	28.1868	38.7435	41.3989	29.2553	28.449	36.9472	38.1728	26.4958	31.5223	32.9406	36.56	33.923	35.827	30.9605	32.6852	33.3647	36.3058	38.1964	33.8945	32.4068	35.4177	27.4159	29.148	38.4858	31.726	28.7705	34.5441	30.0652	36.6992	29.1538	33.634	35.6243	30.8506	41.1606
27	35.3174	4.12395	39.8152	39.0025	36.7468	44.8474	39.9396	36.1119	35.169	34.4931	34.4765	34.1838	30.726	33.2099	33.7473	29.0164	39.6609	41.647	30.3599	29.6256	38.2789	38.552	28.3954	32.7971	34.0152	37.565	35.477	36.892	32.0553	33.8537	34.3357	37.078	39.2678	34.5556	33.4775	36.5122	28.2748	30.0721	39.5701	32.537	29.9424	36.6426	31.298	38.0449	30.3506	35.1108	36.9813	31.9191	42.5165
28	36.2967	3.98966	40.4754	39.439	37.7061	45.4752	40.5093	37.3024	35.86	35.1585	35.6294	35.4595	31.6508	34.225	35.0486	29.79	40.3767	41.6728	31.3632	30.6813	39.4943	38.792	30.2542	33.952	34.9653	38.351	36.893	37.809	33.0585	34.9225	35.1474	37.7274	40.2245	35.0588	34.4221	37.5346	29.0436	30.8645	40.4257	33.251	31.0205	38.6521	32.4773	39.2186	31.4236	36.4623	38.2307	32.96	43.6787
29	37.1443	3.86666	41.0145	39.6875	38.5611	45.8958	40.9272	38.3225	36.392	35.6926	36.643	36.6114	32.49	35.0897	36.2378	30.5015	40.8976	41.5088	32.2442	31.6128	40.5857	38.8933	32.0422	34.9688	35.7855	38.908	38.173	38.578	33.9584	35.8731	35.7916	38.242	41.0597	35.4128	35.2403	38.4677	29.7249	31.5016	41.0477	33.89	31.9811	40.5585	33.567	40.2253	32.3528	37.6691	39.3388	33.9648	44.651
30	37.8286	3.73969	41.4374	39.7592	39.299	46.0897	41.222	39.16	36.775	36.0872	37.5124	37.6242	33.247	35.7948	37.3019	31.1521	41.2404	41.1993	32.9889	32.4219	41.5527	38.8827	33.7294	35.8384	36.4703	39.238	39.314	39.198	34.7423	36.6914	36.2619	38.6135	41.7695	35.6404	35.9321	39.2966	30.3198	31.9716	41.4389	34.48	32.8063	40.818	34.5015	41.0698	33.1219	38.7147	40.2747	34.9142	45.4383
31	38.4169	3.6838	41.7501	39.6668	39.9071	46.0619	41.4165	39.8151	37.019	36.3369	38.2337	38.4826	33.919	36.3286	38.2381	31.7389	41.4325	40.7884	33.6135	33.1124	42.4017	38.7693	35.2851	36.5465	37.0177	39.358	40.316	39.669	35.3961	37.3731	36.5606	38.8448	42.3475	35.7855	36.4954	40.0118	30.8282	32.2778	41.6103	35.031	33.4857	43.5811	35.2169	41.7495	33.7235	39.5906	41.0158	35.7866	46.0426
32	38.8574	3.65245	41.9581	39.4338	40.377	45.8397	41.523	40.295	37.144	36.4454	38.8002	39.1775	34.5124	36.6878	39.0628	32.2614	41.5042	40.3221	34.1601	33.6887	43.1476	38.5671	36.6842	37.0853	37.4322	39.287	41.154	40.003	35.9226	37.9195	36.7001	38.9483	42.7944	35.9158	36.9239	40.6133	31.2524	32.4263	41.5791	35.54	34.0187	45.4372	35.6902	42.2802	34.1623	40.2977	41.5499	36.5654	46.4711
33	39.1681	3.63692	42.0705	39.0919	40.7096	45.463	41.5584	40.6066	37.182	36.4227	39.202	39.71	35.0447	36.8787	39.8093	32.7181	41.4853	39.8441	34.6661	34.1564	43.8048	38.2951	37.93	37.4799	37.7212	39.048	41.797	40.216	36.3382	38.3351	36.7009	38.9501	43.1361	36.1074	37.2165	41.1124	31.6001	32.4249	41.3689	35.992	34.4203	46.7011	35.9561	42.6798	34.4586	40.84	41.8753	37.2397	46.7439
34	39.3696	3.63679	42.0997	38.672	40.9087	44.9827	41.549	40.7577	37.163	36.2877	39.4357	40.0907	35.514	36.915	40.5187	33.1127	41.4083	39.398	35.1593	34.5293	44.375	37.9707	39.017	37.761	37.886	38.691	42.242	40.325	36.643	38.6273	36.593	38.8877	43.39	36.417	37.386	41.522	31.8887	32.3073	41.0167	36.367	34.719	47.7197	36.0857	42.963	34.6367	41.2287	42.003	37.805	46.8827
35	39.4816	3.63871	42.0577	38.2143	40.9853	44.4568	41.5189	40.7713	37.106	36.0754	39.5131	40.3401	35.8825	36.8186	41.221	33.4515	41.3053	39.0256	35.6707	34.8341	44.824	37.6047	39.9101	37.9366	37.9363	38.267	42.505	40.351	36.8275	38.8173	36.4165	38.7947	43.5751	36.8647	37.4589	41.8541	32.1402	32.1345	40.5641	36.636	34.9595	48.4483	36.1593	43.1298	34.7213	41.4789	41.9558	38.2637	46.8932
36	39.5329	3.63042	41.9552	37.7679	40.9612	43.9372	41.4915	40.6879	37.018	35.8272	39.4588	40.4891	36.1495	36.634	41.9032	33.7523	41.2008	38.7341	36.2304	35.0953	45.1219	37.2038	40.5928	38.0154	37.9028	37.829	42.594	40.322	36.8932	38.9305	36.2198	38.6973	43.7087	37.4358	37.4779	42.1333	32.3682	31.9841	40.0397	36.768	35.1921	48.8507	36.2306	43.1885	34.7398	41.6095	41.7683	38.634	46.768
37	39.5286	3.59816	41.8025	37.3773	40.8678	43.4664	41.4733	40.5417	36.884	35.5824	39.3027	40.5702	36.3551	36.4132	42.4844	34.0488	41.1054	38.5233	36.851	35.3297	45.2351	36.778	41.065	38.0129	37.8215	37.44	42.528	40.265	36.8466	38.9903	36.0517	38.6089	43.8071	38.0966	37.4876	42.3917	32.571	31.9243	39.4611	36.733	35.4372	48.9241	36.3073	43.152	34.726	41.6414	41.4863	38.9443	46.5112
38	39.4873	3.53984	41.6148	37.0703	40.7477	43.0874	41.4526	40.352	36.671	35.3737	39.0686	40.6091	36.5471	36.2049	42.8508	34.3794	41.0297	38.3994	37.5155	35.5357	45.1475	36.3478	41.3382	37.9362	37.7155	37.148	42.322	40.194	36.706	38.9999	35.9502	38.5335	43.8886	38.8009	37.5277	42.654	32.7413	31.9889	38.8439	36.515	35.6986	48.7147	36.3766	43.0443	34.7034	41.5959	41.1637	39.2278	46.1589
39	39.4226	3.46331	41.4191	36.8616	40.6437	42.8521	41.4128	40.1314	36.344	35.226	38.7817	40.6232	36.7483	36.0407	42.9217	34.7772	40.9982	38.3672	38.1923	35.6897	44.8833	35.9409	41.4404	37.7719	37.602	36.974	41.995	40.113	36.5085	38.9408	35.9469	38.4725	43.9737	39.5221	37.6297	42.9356	32.8785	32.1703	38.2049	36.122	35.9726	48.3144	36.4391	42.8883	34.6798	41.4975	40.8524	39.5286	45.7838
40	39.351	3.38616	41.236	36.7508	40.5868	42.7822	41.3305	39.8911	35.898	35.144	38.4733	40.6249	36.9674	35.9207	42.6747	35.265	41.0394	38.4327	38.8431	35.76	44.5297	35.5913	41.3998	37.4958	37.5004	36.94	41.582	40.036	36.3005	38.7946	36.0599	38.4274	44.0817	40.2848	37.8121	43.2428	32.9901	32.4336	37.5626	35.602	36.2504	47.8457	36.5168	42.701	34.654	41.37	40.601	39.8861	45.475
41	39.2918	3.33379	41.0671	36.7275	40.6016	42.9112	41.1815	39.6404	35.37	35.1203	38.1704	40.623	37.206	35.8216	42.1648	35.8565	41.1771	38.6142	39.4245	35.7307	44.233	35.3509	41.2312	37.103	37.4356	37.056	41.14	39.984	36.132	38.5617	36.2821	38.406	44.2399	41.1359	37.898	43.5745	33.0938	32.7436	36.9424	35.016	36.5296	47.433	36.6407	42.4838	34.6326	41.2314	40.4477	40.3198	45.3175
42	39.2769	3.3264	40.9137	36.7745	40.7136	43.2415	40.9573	39.3853	34.831	35.1371	37.8926	40.6304	37.4605	35.7105	41.5509	36.5633	41.4318	38.9385	39.9098	35.6094	44.1442	35.2776	40.9458	36.6229	37.4258	37.295	40.74	39.985	36.0402	38.2606	36.5864	38.4254	44.4805	42.0974	38.2759	43.9253	33.2186	33.0836	36.3761	34.421	36.825	47.1541	36.8341	42.2411	34.6384	41.0926	40.4036	40.8294	45.3661
43	39.3201	3.36841	40.7975	36.8664	40.9431	43.373	40.6789	39.1352	34.357	35.169	37.6567	40.682	37.7294	35.5705	41.0375	37.3869	41.8438	39.4425	40.3046	35.4329	44.3274	35.405	40.5676	36.1043	37.4752	37.616	40.46	40.06	36.04	37.9315	36.9395	38.5094	44.7788	43.1595	38.7814	44.2772	33.3927	33.4562	35.8887	33.86	37.1426	46.9941	37.1083	41.9892	34.6946	40.9705	40.4623	41.4221	45.5975
44	39.4371	3.46807	40.7629	36.9772	41.3027	43.82	40.3847	38.9146	33.997	35.1801	37.4978	40.8315	38.0269	35.4161	40.7618	38.2887	42.4554	40.1542	40.6466	35.2526	44.7128	35.7152	40.1497	35.5962	37.5917	37.616	40.391	40.217	36.1334	37.6247	37.3196	38.6874	45.08	44.2965	39.2313	44.6008	33.642	33.8718	35.4937	33.387	37.448	46.8529	37.4689	41.7514	34.8182	40.8919	40.6228	42.1135	45.9042
45	39.6511	3.58725	40.8478	37.1077	41.7993	44.2898	40.1047	38.7621	33.78	35.1419	37.4803	41.1099	38.3797	35.2827	40.725	39.1619	43.2422	41.0327	40.9906	35.1137	45.1343	36.1292	39.7637	35.1407	37.8044	38.548	40.604	40.468	36.3014	37.3822	37.7201	38.9982	45.3151	45.4554	39.7703	44.8684	33.9969	34.3261	35.2108	33.087	37.6633	46.6181	37.925	41.5637	35.0323	40.8847	40.907	42.8803	46.1297
46	39.9116	3.68221	41.0406	37.3052	42.4193	44.2924	39.8542	38.7334	33.727	35.0652	37.6459	41.4799	38.7772	35.2162	40.8077	39.8609	43.434	41.9485	41.375	35.0515	45.4107	36.523	39.4563	34.7798	38.1781	39.203	41.062	40.852	36.4806	37.2418	38.1704	39.492	45.4202	46.5292	40.423	45.0815	34.4682	34.7965	35.0878	33.022	37.6936	46.2256	38.5287	41.492	35.3576	40.9738	41.3322	43.6359	46.1309
47	40.2161	3.75406	41.2589	37.6328	43.0964	43.9904	39.6492	38.866	33.835	35.0171	37.9493	41.8438	39.1407	35.2618	40.8475	40.2643	44.4918	42.7197	41.7777	35.0923	45.4146	36.7292	39.2197	34.5738	38.7418	39.954	41.608	41.4	36.5768	37.2438	38.7491	40.2026	45.3494	47.3709	41.1704	45.2701	35.0163	35.2739	35.1753	33.15	37.4644	45.6582	39.3349	41.6004	35.7509	41.1955	41.8613	44.2603	45.8238
48	40.4803	3.77509	41.372	38.0969	43.7274	43.4014	39.5089	39.1094	34.043	35.0586	38.2585	42.0849	39.3565	35.4638	40.7055	40.3083	45.2744	43.1832	42.1042	35.2447	45.0987	36.692	38.9885	34.5784	39.3925	40.655	42.051	42.037	36.5084	37.4316	39.5249	41.084	45.0823	47.8676	41.9288	45.4482	35.5372	35.7876	35.4459	33.339	36.9508	44.9133	40.2798	41.8838	36.1145	41.5972	42.3684	44.6507	45.1892
49	40.6178	3.75137	41.2563	38.6088	44.2156	42.5703	39.4465	39.3214	34.232	35.1783	38.4229	42.1075	39.3326	35.8628	40.2996	39.9963	45.4728	43.2552	42.2321	35.48	44.4832	36.406	38.6682	34.7767	39.9389	41.144	42.25	42.576	36.2322	37.8061	40.427	41.994	44.6221	47.9919	42.5838	45.563	35.8896	36.3753	35.7706	33.428	36.1767	43.9817	41.1726	42.2355	36.3528	42.1832	42.6961	44.7518	44.2525
50	40.5591	3.72168	40.8421	39.0242	44.4837	41.5499	39.4417	39.3419	34.258	35.283	38.3377	41.8619	39.0312	36.4463	39.6049	39.3778	45.3284	42.9413	42.0667	35.7201	43.6322	35.8992	38.1737	35.0504	40.2183	41.321	42.142	42.831	35.7445	38.2706	41.2499	42.7528	43.9836	47.7843	43.0488	45.4951	35.9389	37.0126	35.9804	33.29	35.1866	42.8484	41.8018	42.4917	36.3721	42.8625	42.7289	44.5557	43.125
51	40.2762	3.73176	40.1159	39.2152	44.4827	40.3881	39.4323	39.0648	34.023	35.235	37.9716	41.3464	38.4697	37.1046	38.6335	38.5152	44.8684	42.2994	41.5601	35.8617	42.6168	35.2152	37.461	35.2301	40.1531	41.18	41.737	42.705	35.0629	38.6494	41.7795	43.2151	43.1764	47.3146	43.2894	45.1189	35.6021	37.5754	35.9266	32.883	34.0274	41.4896	42.0447	42.513	36.1049	43.4688	42.4251	44.0849	43.125
52	39.6928	3.75749	39.1402	39.1201	44.2015	39.1234	39.3111	38.4637	33.505	34.9213	37.3571	40.5938	37.7042	37.6699	37.417	37.4843	44.1466	41.4039	40.7078	35.8208	41.4976	34.3957	36.5295	35.1683	39.7479	40.762	41.075	42.191	34.205	38.7684	41.9152	43.3188	42.2274	46.6581	43.3132	44.3742	34.8952	37.884	35.5459	32.237	32.7555	39.9007	41.9023	42.2327	35.5518	43.8368	41.8062	43.374	40.283
53	38.897	3.83482	38.0029	38.7459	43.6558	37.7686	38.9774	37.5742	32.736	34.314	36.5601	39.6586	36.802	37.9928	35.9923	36.3501	43.2298	40.3352	39.5466	35.564	40.3029	33.4686	35.4014	34.7972	39.0622	40.131	40.209	41.345	33.1832	38.53	41.673	43.0908	41.1631	45.8804	43.1466	43.298	33.9007	37.8336	34.8684	31.423	31.3966	38.1054	41.4658	41.6535	34.7649	43.8728	40.9182	42.4618	38.3796
54	37.9182	3.93796	36.7784	38.1407	42.8755	36.3234	38.3685	36.4641	31.772	33.4533	35.6499	38.6018	35.818	37.9839	34.3977	35.1456	42.1776	39.1638	38.1425	35.1133	39.0272	32.4431	34.1061	34.1449	38.1679	39.36	39.197	40.247	32.0129	37.9352	41.1344	42.6115	39.9866	45.0191	42.8134	41.9791	32.7105	37.4342	33.9715	30.518	29.9524	36.1343	40.8506	40.8265	33.8093	43.5742	39.8173	41.3894	36.5383
55	36.8007	4.05687	35.5185	37.368	41.8937	34.7813	37.4789	35.207	30.67	32.4079	34.6751	37.4755	34.7777	37.6295	32.6758	33.8649	41.021	37.9305	36.564	34.5292	37.6509	31.308	32.6749	33.2843	37.1327	38.513	38.098	38.979	30.7177	37.0609	40.3944	41.9717	38.694	44.0774	42.3275	40.523	31.4021	36.7846	32.9478	29.575	28.4201	34.0132	40.1493	39.8313	32.746	42.997	38.5588	40.1881	34.5955
56	35.581	4.18708	34.2453	36.4923	40.7379	33.1413	36.3557	33.8583	29.477	31.2432	33.6533	36.3103	33.6777	36.9813	30.8689	32.486	39.7601	36.6443	34.8596	33.8861	36.1547	30.0298	31.133	32.271	35.9974	37.611	36.942	37.599	29.3252	36.0183	39.5376	41.241	37.2838	43.0321	41.6906	39.0306	30.0154	36.0073	31.8698	28.602	26.7997	31.7808	39.4064	38.746	31.6243	42.2106	37.1779	38.8723	32.5707
57	34.2792	4.32347	32.96	35.5643	39.4279	31.4032	35.0778	32.4498	28.227	30.0111	32.5787	35.1099	32.5032	36.1168	29.0137	30.9977	38.3819	35.2942	33.0506	33.2503	34.527	28.6411	29.4982	31.1324	34.7662	36.641	35.73	36.127	27.8587	34.9108	38.6039	40.4509	35.7563	41.8538	40.8989	37.5727	28.5606	35.2018	30.7654	27.566	25.0986	29.4856	38.6095	37.6165	30.4714	41.2611	35.6926	37.4534	30.4841
58	32.9023	4.46176	31.6502	34.6044	37.9808	29.5645	33.7311	30.9998	26.93	28.7514	31.4392	33.8549	31.2443	35.1083	27.1375	29.3968	36.8764	33.8636	31.1485	32.6538	32.7735	27.1627	27.7865	29.8734	33.4207	35.581	34.446	34.57	26.3395	33.803	37.5744	39.5947	34.1141	40.5329	39.9645	36.1774	27.0359	34.4034	29.6132	26.43	23.3257	27.1708	37.7165	36.4395	29.291	40.1545	34.1073	35.9446	28.3562
59	31.4502	4.59676	30.2985	33.6032	36.4166	27.6355	32.3733	29.5202	25.596	27.4785	30.2288	32.5234	29.9027	34.0032	25.2625	27.6762	35.2404	32.3398	29.1658	32.0787	30.9172	25.609	26.0088	28.484	31.9511	34.419	33.07	32.937	24.794	32.7059	36.4166	38.6441	32.3686	39.0918	38.9181	34.8324	25.4377	33.5734	28.3705	25.179	21.4896	24.877	36.6939	35.1832	28.0782	38.8694	32.4146	34.3463	26.2061
60	29.9229	4.72288	28.8908	32.5453	34.7554	25.6542	31.0226	28.0067	24.228	26.186	28.9493	31.1039	28.4877	32.8288	23.403	25.8408	33.4843	30.7148	27.1171	31.4709	28.9886	23.9939	24.1745	26.9582	30.3636	33.151	31.588	31.238	23.2461	31.5925	35.1269	37.5767	30.5462	37.5593	37.7771	33.5127	23.7652	32.6305	27.0049	23.814	19.6048	22.628	35.5333	33.8163	26.8271	37.3889	30.6297	32.6494	24.0541
61	28.3258	4.83332	27.4189	31.4209	33.0159	23.6757	29.6712	26.4418	22.822	24.8565	27.6001	29.5942	27.0167	31.6063	21.5685	23.9149	31.6205	28.987	25.0232	30.7782	27.0219	22.3283	22.3065	25.3067	28.6718	31.756	30.013	29.481	21.7068	30.4323	33.7234	36.3859	28.6808	35.9524	36.5332	32.1937	22.0291	31.5161	25.511	22.338	17.692	20.4388	34.2348	32.331	25.5309	35.7215	28.7958	30.8558	21.9271
62	26.6838	4.91602	25.8854	30.2175	31.2088	21.7372	28.3025	24.8136	21.372	23.4677	26.1892	28.0054	25.5171	30.3445	19.7626	21.9285	29.6748	27.1752	22.9206	29.9732	25.0533	20.6123	20.4432	23.5523	26.8828	30.225	28.377	27.667	20.175	29.2039	32.2155	35.0765	26.7969	34.2897	35.1694	30.8571	20.2488	30.2122	23.9107	20.764	15.7733	18.3331	32.7943	30.7497	25.018	33.8925	26.9453	28.9765	19.8536
63	24.9793	4.98065	24.3044	28.9304	29.3437	19.8547	26.8967	23.1332	19.875	22.0088	24.733	26.3585	24.0242	29.0314	17.9811	19.9126	27.7073	25.311	20.8554	29.0437	23.1148	18.836	18.6236	21.7196	25.0253	28.579	26.703	25.811	18.6471	27.8874	30.6084	33.6553	24.9066	32.5932	33.6797	29.4903	18.4426	28.737	22.2359	19.133	13.8704	16.3288	31.2254	29.0866	23.2958	31.9332	25.0828	27.0269	17.8589
64	23.2708	5.02454	22.7025	27.5684	27.4395	18.0358	25.4317	21.4291	18.334	20.4826	23.2473	24.6835	22.5672	27.646	16.2279	17.8944	25.7585	23.4237	18.8676	27.9801	21.229	17.02	16.877	19.8487	23.1471	26.835	25.008	23.943	17.1235	26.4687	28.9321	32.1387	23.0208	30.8802	32.0759	28.0844	16.6243	27.1437	20.5273	17.508	12.0025	14.4279	29.5717	27.3523	21.3599	29.8838	23.2245	25.0241	15.9625
65	21.53	5.01767	21.1111	26.1519	25.5181	16.2665	23.8984	19.7282	16.767	18.9115	21.7552	23.0078	21.1648	26.1637	14.5012	15.8815	23.8238	21.5452	16.9861	26.7907	19.4081	15.2422	15.2195	17.998	21.2864	25	23.305	22.091	15.6051	24.942	27.2275	30.5575	21.1514	29.1637	30.3744	26.6301	14.8054	25.4989	18.8296	15.925	10.1845	12.6273	27.8903	25.5851	19.9191	27.796	21.3964	22.9995	14.1565
66	19.8152	4.991	19.553	24.7101	23.5995	14.5385	22.3103	18.045	15.189	17.3251	20.2805	21.3429	19.8192	24.5701	12.8006	13.8771	21.8894	19.6941	15.2252	25.5078	17.6444	13.5072	13.6623	16.2096	19.4594	23.124	21.602	20.274	14.095	23.3343	25.519	28.9455	19.3109	27.4606	28.59	25.1174	12.9992	23.8505	17.1735	14.38	8.42482	10.9219	26.2309	23.827	18.4925	25.7115	19.6153	20.994	12.4389
67	18.1349	4.94595	18.0397	23.272	21.6987	12.8453	20.687	16.389	13.616	15.74	18.8363	19.69	18.514	22.873	11.1447	11.9117	19.9457	17.873	13.585	24.163	15.915	11.785	12.2	14.4957	17.666	21.284	19.892	18.511	12.5953	21.718	23.8287	27.3347	17.5103	25.7753	26.75	23.5387	11.226	22.2373	15.5757	12.871	6.717	9.29933	24.622	22.098	17.094	23.6497	17.8823	19.043	10.8073
68	16.4903	4.88872	16.5692	21.8465	19.8252	11.1869	19.0365	14.7764	12.062	14.1591	17.4217	18.0401	17.2292	21.1017	9.54987	10.0241	17.9792	16.082	12.0608	22.7845	14.1931	10.0611	10.8192	12.8552	15.9056	19.501	18.167	16.809	11.0977	20.1509	22.1738	25.7535	15.7571	24.1016	24.8948	21.8866	9.50479	20.693	14.0402	11.428	5.0383	7.74112	23.0648	20.4078	15.7318	21.6084	16.1919	17.1763	9.25599
69	14.879	4.8281	15.1302	20.4333	17.9844	9.57277	17.3745	13.2187	10.538	12.5805	16.0281	16.3769	15.9481	19.2883	8.02296	8.21838	15.9797	14.2956	10.6357	21.4046	12.4571	8.33933	9.48809	11.2785	14.1787	17.742	16.422	15.162	9.59222	18.6381	20.5668	24.2227	14.0562	22.4398	23.0571	20.1612	7.83519	19.226	12.5546	10.061	3.37103	6.22607	21.5484	18.7571	14.4071	19.571	14.533	15.4064	7.77605
70	13.2949	4.76997	13.7074	19.0186	16.1761	8.02082	15.7225	11.7162	9.047	10.9996	14.6424	14.6832	14.6662	17.4581	6.56527	6.47612	13.9484	12.4849	9.27115	20.0421	10.7005	6.638	8.17682	9.737	12.4826	15.975	14.662	13.564	8.07624	17.155	19.0239	22.7598	12.4098	20.7934	21.2487	18.3742	6.20555	17.8295	11.0982	8.747	1.73155	4.73845	20.0542	17.1349	13.1148	17.517	12.8931	13.7424	6.36191
71	11.7417	4.71965	12.2898	17.5845	14.3925	6.5478	14.0878	10.2639	7.588	9.41708	13.2566	12.9527	13.3772	15.6374	5.16984	4.78447	11.9008	10.6427	7.9256	18.689	8.93424	4.97978	6.86852	8.19962	10.8149	14.192	12.902	12.009	6.55535	15.6691	17.5503	21.3711	10.8312	19.164	19.4674	16.5427	4.6067	16.4961	9.65889	7.467	0.147576	3.27525	18.5625	15.5233	11.8462	15.4248	11.2611	12.195	5.01335
72	10.2142	4.67285	10.8785	16.1204	12.6307	5.16192	12.4717	8.85941	6.169	7.84185	11.8753	11.1945	12.0756	13.8432	3.826	3.13984	9.86951	8.7897	6.57858	17.3267	7.17885	3.38167	5.55445	6.65283	9.17987	12.393	11.165	10.486	5.06527	14.1627	16.1414	20.0479	9.33785	17.5548	17.7062	14.6867	3.03332	15.2026	8.23223	6.222	-1.35852	1.83923	17.0593	13.9033	10.59	13.3108	9.63754	10.7693	3.73134
73	8.68186	4.60297	9.48827	14.622	10.8952	3.86618	10.8727	7.51009	4.801	6.29345	10.511	9.42918	10.765	12.0825	2.53036	1.54409	7.89791	6.94709	5.23591	15.9386	5.46091	1.859	4.22645	5.09091	7.58909	10.579	9.473	9.005	3.71364	12.6466	14.7927	18.7874	7.94127	15.9693	15.9647	12.8285	1.49118	13.9145	6.82145	5.02	-2.77055	0.434	15.5405	12.2665	9.33427	11.228	8.03636	9.469	2.51418
74	7.21163	4.53441	8.279	13.0959	9.19342	2.66569	9.29045	6.22577	3.495	4.80481	9.17776	7.68198	9.44433	10.3593	1.28664	0.0079798	6.02788	5.11606	3.9191	14.5264	3.80709	0.467	2.88264	3.51842	6.05565	8.766	7.846	7.571	2.59125	11.1413	13.4984	17.5814	6.63846	14.4067	14.2556	10.9879	-0.00205051	12.6208	5.4388	3.871	-4.07609	-0.935646	14.0043	10.6165	8.07549	9.21436	6.48533	8.29064	1.3597
75	5.80795	4.46147	8.22278	11.5565	7.53563	1.5641	7.72797	5.01003	2.255	3.4131	7.88891	5.97693	8.10576	8.67442	0.0993232	-1.45451	4.29354	3.29706	2.65363	13.1107	2.23894	-0.788889	1.52967	1.94928	4.58661	6.967	6.302	6.183	1.6611	9.66043	12.2511	16.3992	5.41824	12.8651	12.5974	9.18786	-1.42704	11.3285	4.10023	2.783	-5.26164	-2.25828	12.4468	8.97697	6.81665	7.29029	5.01213	7.22512	0.266293
76	4.41716	4.35856	5.66467	10.0161	5.9373	0.567697	6.19064	3.86288	1.085	2.14821	6.65442	4.33694	6.73655	7.03073	-1.02861	-2.83248	2.71948	1.50045	1.45691	11.7159	0.770727	-1.906	0.175	0.403364	3.18827	5.192	4.86	4.842	0.832758	8.22079	11.0413	15.211	4.26991	11.3408	11.0072	7.45418	-2.76088	10.0438	2.81882	1.754	-6.31836	-3.52015	10.8705	7.37236	5.56412	5.47809	3.63109	6.25736	-0.766879
77	3.13023	4.27115	4.37726	8.47761	4.41502	-0.346283	4.683	2.78153	-0.02	1.02652	5.47487	2.7846	5.32306	5.43461	-2.10071	-4.11754	1.31615	-0.25197	0.340303	10.3635	-0.588879	-2.88556	-1.17061	-1.10137	1.86485	3.451	3.53	3.559	0.0535758	6.83703	9.85567	13.9953	3.18505	9.83216	9.49658	5.79687	-3.98599	8.76895	1.60675	0.774	-7.24967	-4.72533	9.28338	5.81721	4.33127	3.8017	2.34276	5.36264	-1.7451
78	1.8584	4.13399	3.21844	6.93767	2.97656	-1.20078	3.20733	1.753	-1.073	0.0508889	4.34567	1.34033	3.853	3.889	-3.121	-5.30089	0.0866667	-1.94033	-0.694444	9.06	-1.83567	-3.73489	-2.494	-2.54822	0.616889	1.755	2.309	2.336	-0.705778	5.51478	8.68011	12.7292	2.152	8.33333	8.06922	4.20811	-5.09911	7.50411	0.473222	-0.167	-8.068	-5.88511	7.68511	4.31267	3.139	2.26489	1.13967	4.51433	-2.67356
79	0.669955	4.00372	2.09667	5.4	1.6223	-2.01903	1.76418	0.759848	-2.091	-0.786455	3.26027	0.0191212	2.32345	2.39645	-4.09233	-6.36694	-0.973758	-3.549	-1.65624	7.80955	-2.97182	-4.46433	-3.77964	-3.92079	-0.556273	0.113	1.186	1.167	-1.46121	4.25397	7.50342	11.3945	1.15055	6.83636	6.72558	2.68258	-6.11027	6.25421	-0.579697	-1.069	-8.78536	-7.00494	6.0717	2.85791	2.00367	0.847	0.0150606	3.688	-3.54906
80	-0.462187	3.86505	1.01032	3.87188	0.362202	-2.82884	0.351636	-0.214374	-3.084	-1.50076	2.21526	-1.16818	0.748061	0.954727	-5.02158	-7.30391	-1.87722	-5.06524	-2.55243	6.62872	-4.00742	-5.089	-5.00812	-5.20545	-1.65616	-1.461	0.152	0.046	-2.21212	3.05198	6.31811	9.97776	0.160818	5.33461	5.46636	1.22053	-7.02598	5.03287	-1.55039	-1.928	-9.41164	-8.09332	4.44089	1.45476	0.933313	-0.474152	-1.03374	2.86364	-4.37892
81	-1.54191	3.72029	-0.0440202	2.3623	-0.78997	-3.65364	-1.03676	-1.18016	-4.054	-2.11067	1.20595	-2.21927	-0.841091	-0.453273	-5.9217	-8.11189	-2.65011	-6.41448	-3.39971	5.52395	-4.95712	-5.63378	-6.15567	-6.38362	-2.6863	-2.928	-0.806	-1.028	-2.95464	1.89279	5.12363	8.46855	-0.826273	3.82592	4.28521	-0.186444	-7.84931	3.84626	-2.43703	-2.743	-9.962	-9.15521	2.79443	0.108818	-0.0634545	-1.70846	-2.00251	2.03458	-5.1703
82	-2.56938	3.56788	-1.06909	0.889455	-1.82664	-4.51191	-2.40318	-2.13891	-4.982	-2.641	0.223909	-3.14764	-2.40055	-1.844	-6.80909	-8.797	-3.313	-7.45964	-4.22009	4.48755	-5.83164	-6.128	-7.19845	-7.432	-3.65073	-4.227	-1.698	-2.06	-3.67918	0.751909	3.92591	6.86618	-1.806	2.31091	3.16182	-1.55509	-8.57709	2.68855	-3.24055	-3.51	-10.4521	-10.1892	1.15036	-1.17155	-0.977364	-2.86364	-2.88236	1.20955	-5.92245
83	-3.54216	3.40709	-2.06379	-0.524576	-2.75568	-5.41696	-3.74745	-3.08776	-5.842	-3.11842	-0.733737	-3.97009	-3.88033	-3.20824	-7.69248	-9.36627	-3.87484	-8.15073	-5.02466	3.50649	-6.64248	-6.6	-8.11324	-8.33008	-4.54802	-5.348	-2.533	-3.053	-4.36933	-0.38896	2.73016	5.17792	-2.77066	0.796404	2.05951	-2.8922	-9.21041	1.54775	-3.96428	-4.218	-10.8853	-11.1912	-0.461525	-2.37312	-1.80908	-3.94993	-3.66777	0.403606	-6.62708
84	-4.45802	3.24099	-3.02257	-1.85985	-3.59455	-6.37131	-5.06355	-4.01572	-6.614	-3.56433	-1.66711	-4.70837	-5.23209	-4.51467	-8.5739	-9.82674	-4.36831	-8.574	-5.80823	2.56221	-7.40152	-7.07122	-8.8793	-9.07349	-5.35905	-6.312	-3.327	-3.987	-5.01604	-1.54211	1.53483	3.42267	-3.71381	-0.704323	0.945141	-4.18832	-9.75451	0.406697	-4.61931	-4.865	-11.2667	-12.1479	-2.01212	-3.47664	-2.56589	-4.96508	-4.35787	-0.373121	-7.27223
85	-5.31595	3.07395	-3.93836	-3.09455	-4.35964	-7.36291	-6.34145	-4.91533	-7.281	-3.99991	-2.57697	-5.39515	-6.419	-5.72618	-9.44215	-10.1963	-4.84176	-8.84445	-6.56173	1.64121	-8.12509	-7.56033	-9.49845	-9.67697	-6.04718	-7.124	-4.081	-4.837	-5.61909	-2.7087	0.339152	1.62176	-4.63536	-2.16921	-0.199909	-5.4303	-10.2185	-0.753333	-5.23197	-5.454	-11.6181	-13.0376	-3.47873	-4.46845	-3.25094	-5.87461	-4.95948	-1.117	-7.84588
86	-6.1165	2.91143	-4.80792	-4.20667	-5.06275	-8.37179	-7.56464	-5.78121	-7.833	-4.45316	-3.46911	-6.06578	-7.42597	-6.80915	-10.2704	-10.5058	-5.34523	-9.04688	-7.2836	0.73503	-8.81948	-8.08933	-10.0069	-10.1709	-6.60117	-7.786	-4.757	-5.595	-6.15194	-3.87824	-0.850788	-0.201071	-5.54073	-3.5634	-1.38991	-6.60244	-10.6204	-1.94471	-5.84358	-6.004	-11.9566	-13.8458	-4.83761	-5.35161	-3.85942	-6.63952	-5.49039	-1.82876	-8.34172
87	-6.86343	2.76259	-5.63103	-5.18224	-5.72217	-9.37659	-8.70724	-6.61044	-8.272	-4.95927	-4.35295	-6.75786	-8.2677	-7.72879	-11.0354	-10.7988	-5.91107	-9.25215	-7.97731	-0.170121	-9.47779	-8.66844	-10.4567	-10.6121	-7.05296	-8.304	-5.319	-6.283	-6.57028	-5.0436	-2.01397	-2.00485	-6.44038	-4.85241	-2.63497	-7.68314	-10.9837	-3.16268	-6.48836	-6.535	-12.286	-14.5758	-6.0633	-6.14158	-4.4034	-7.24577	-5.98899	-2.51833	-8.77242
88	-7.56436	2.63895	-6.41418	-6.02055	-6.35367	-10.3518	-9.74527	-7.40012	-8.617	-5.55006	-5.23745	-7.49927	-8.97873	-8.45327	-11.7234	-11.121	-6.55127	-9.521	-8.63997	-1.09667	-10.0854	-9.292	-10.8914	-11.0629	-7.48194	-8.695	-5.754	-6.919	-6.88879	-6.18276	-3.12767	-3.72776	-7.34615	-6.01191	-3.9277	-8.65588	-11.3345	-4.38521	-7.20236	-7.045	-12.608	-15.2468	-7.144	-6.86255	-4.908	-7.70367	-6.50642	-3.20973	-9.18055
89	-8.23309	2.54939	-7.16	-6.735	-6.96	-11.2658	-10.671	-8.147	-8.902	-6.24044	-6.13167	-8.29822	-9.604	-8.974	-12.3621	-11.5093	-7.27122	-9.895	-9.27811	-2.074	-10.6353	-9.94444	-11.3383	-11.5567	-7.99856	-8.987	-6.083	-7.466	-7.22289	-7.27456	-4.18467	-5.30411	-8.26322	-7.03611	-5.249	-9.52256	-11.6994	-5.57811	-8.02222	-7.549	-12.923	-15.886	-8.09278	-7.546	-5.4	-8.05356	-7.08589	-3.936	-9.61978
90	-8.88981	2.49272	-7.86818	-7.34985	-7.53202	-12.1025	-11.4803	-8.84536	-9.165	-7.02401	-7.0434	-9.14208	-10.2029	-9.31445	-13.0136	-11.9865	-8.07399	-10.3911	-9.90268	-3.12323	-11.1246	-10.6091	-11.8094	-12.0908	-8.65005	-9.219	-6.417	-7.891	-7.71307	-8.33075	-5.17726	-6.67908	-9.18728	-7.948	-6.57302	-10.3005	-12.1014	-6.72979	-8.95147	-8.09	-13.2328	-16.5201	-8.92899	-8.21952	-5.90799	-8.43558	-7.75111	-4.72261	-10.1134
91	-9.53869	2.46018	-8.53064	-7.89409	-8.02955	-12.8525	-12.1692	-9.48973	-9.44	-7.86945	-7.96991	-10.0037	-10.8264	-9.52845	-13.7118	-12.5521	-8.95491	-11.0012	-10.5141	-4.23564	-11.5485	-11.266	-12.3013	-12.6477	-8.785	-9.433	-6.902	-8.269	-8.381	-9.366	-6.091	-7.81127	-10.1025	-8.78618	-7.85827	-11.0192	-12.5537	-7.83282	-9.97027	-8.703	-13.542	-17.1617	-9.67009	-8.89991	-6.45536	-9.01973	-8.49418	-5.56718	-10.6631
92	-10.2019	2.43821	-9.13063	-8.38694	-8.39148	-13.5125	-12.7412	-10.0672	-9.747	-8.73379	-8.89086	-10.8465	-11.4894	-9.73761	-14.425	-13.1756	-9.89087	-11.6887	-11.1076	-5.37154	-11.9005	-11.8802	-12.8007	-13.2103	-10.0334	-9.725	-7.552	-8.682	-9.15799	-10.369	-6.90997	-8.67345	-10.9699	-9.5844	-9.04488	-11.7056	-13.0564	-8.84039	-11.0435	-9.386	-13.851	-17.7985	-10.3356	-9.59252	-7.04916	-9.80924	-9.28372	-6.43191	-11.245
93	-10.8299	2.42799	-9.63583	-8.82679	-8.58048	-14.0769	-13.2029	-10.5497	-10.084	-9.57075	-9.77005	-11.6185	-12.172	-10.1097	-15.0808	-13.799	-10.8325	-12.3868	-11.6652	-6.45915	-12.1568	-12.4338	-13.2795	-13.7643	-10.9094	-10.197	-8.294	-9.122	-9.97727	-11.3123	-7.60882	-9.26103	-11.7267	-10.3552	-10.0544	-12.3639	-13.5969	-9.67888	-12.0977	-10.047	-14.1541	-18.3942	-10.9438	-10.2912	-7.66015	-10.6948	-10.0745	-7.24924	-11.8103
94	-11.383	2.42666	-9.99894	-9.18673	-8.59273	-14.5315	-13.5492	-10.8999	-10.427	-10.3196	-10.5585	-12.2497	-12.8284	-10.6763	-15.6048	-14.346	-11.7073	-13.0108	-12.169	-7.41461	-12.2778	-12.9107	-13.6951	-14.2965	-11.5861	-10.789	-9.05	-9.532	-10.7725	-12.1483	-8.1503	-9.59891	-12.3095	-11.0722	-10.8116	-12.9763	-14.1525	-10.2781	-13.0318	-10.545	-14.436	-18.8972	-11.498	-10.9637	-8.22248	-11.5823	-10.8007	-7.93355	-12.2955
95	-11.8089	2.43719	-10.1746	-9.41827	-8.4697	-14.8538	-13.7574	-11.0858	-10.722	-10.9068	-11.197	-12.6681	-13.3921	-11.298	-15.9347	-14.7395	-12.432	-13.4736	-12.6158	-8.16306	-12.2386	-13.2916	-13.9958	-14.7726	-12.1028	-11.362	-9.737	-9.864	-11.4577	-12.8047	-8.49968	-9.73634	-12.6699	-11.6799	-11.2812	-13.4965	-14.6834	-10.6015	-13.7427	-10.774	-14.6668	-19.2452	-11.9622	-11.5547	-8.65194	-12.3775	-11.372	-8.40876	-12.6388
96	-12.0618	2.46336	-10.1404	-9.46955	-8.26521	-15.0137	-13.7964	-11.0942	-10.896	-11.2636	-11.6269	-12.8224	-13.7945	-11.8171	-16.0338	-14.9165	-12.935	-13.6998	-13.0266	-8.66306	-12.0465	-13.5524	-14.1367	-15.1527	-12.3855	-11.817	-10.273	-10.074	-11.9501	-13.2218	-8.60645	-9.71745	-12.7852	-12.1226	-11.4696	-13.8609	-15.1501	-10.6637	-14.1598	-10.705	-14.8059	-19.3834	-12.2782	-12.0117	-8.86588	-12.9835	-11.7091	-8.64306	-12.7962
97	-12.1175	2.50688	-9.90658	-9.31	-7.99742	-14.9809	-13.6459	-10.9496	-10.873	-11.3548	-11.8089	-12.6947	-13.9848	-12.1615	-15.8982	-14.8463	-13.1858	-13.6691	-13.4406	-8.90233	-11.7097	-13.6727	-14.0925	-15.4098	-12.3863	-12.099	-10.594	-10.116	-12.1883	-13.3883	-8.41479	-9.55173	-12.6566	-12.3592	-11.4046	-14.0005	-15.5308	-10.5395	-14.2746	-10.372	-14.816	-19.2762	-12.3931	-12.3044	-8.80515	-13.3298	-11.7917	-8.68227	-12.7512
98	-11.9763	2.56752	-9.50591	-8.94745	-7.61476	-14.7429	-13.3076	-10.708	-10.602	-11.1949	-11.7398	-12.3042	-13.9475	-12.3431	-15.5532	-14.5361	-13.1998	-13.4261	-13.8831	-8.90959	-11.2091	-13.6427	-13.8647	-15.5307	-12.1048	-12.202	-10.687	-9.938	-12.1596	-13.3401	-7.96346	-9.21161	-12.3002	-12.3768	-11.1277	-13.8674	-15.8241	-10.3281	-14.1303	-9.833	-14.6673	-18.9273	-12.2838	-12.4257	-8.44733	-13.383	-11.6307	-8.63203	-12.5137
99	-11.6519	2.64859	-8.96207	-8.42294	-7.01146	-14.3184	-12.8079	-10.4147	-10.073	-10.847	-11.457	-11.6947	-13.6944	-12.3966	-15.028	-14.0056	-13.0199	-13.0409	-14.3404	-8.74093	-10.4929	-13.4659	-13.4879	-15.5169	-11.5806	-12.154	-10.563	-9.52	-11.8934	-13.1222	-7.35614	-8.65044	-11.7433	-12.1741	-10.6685	-13.4598	-16.0479	-10.0788	-13.7944	-9.144	-14.3399	-18.3783	-11.9586	-12.3851	-7.80844	-13.1347	-11.2301	-8.58564	-12.1061
100	-11.1583	2.76045	-8.269	-7.781	-6.077	-13.743	-12.187	-10.092	-9.309	-10.385	-11.024	-10.919	-13.258	-12.31	-14.333	-13.259	-12.68	-12.558	-14.751	-8.44	-9.499	-13.153	-13.005	-15.406	-10.861	-11.965	-10.227	-8.909	-11.441	-12.769	-6.668	-7.812	-11.034	-11.75	-10.035	-12.82	-16.213	-9.756	-13.329	-8.325	-13.842	-17.673	-11.429	-12.227	-6.923	-12.617	-10.605	-8.574	-11.561
[truncated: 17 more columns]

## Sheet: Rotation RKneeFlex B3ComfM
all values Right	mean	std	steps
1	18.679	4.93102	14.153	11.289	21.089	23.812	22.367	16.623	13.35	13.493	15.039	21.515	19.403	14.235	26.657	17.428	24.452	20.85	17.708	25.645	13.2	9.537	26.557	16.6	17.934	23.216	19.802	16.772	15.397	19.824	15.324	19.762	11.674	17.994	16.633	27.5	20.876	22.843	20.162	11.188	13.797	14.371	20.584	31.995	12.201	17.864	23.181	11.562	13.795
2	21.2066	5.19172	16.6283	14.0617	23.7703	26.3967	25.263	18.7986	15.9241	15.4183	17.651	24.1831	21.2715	16.6566	28.629	20.6221	27.8901	24.38	19.8254	28.5775	15.3301	10.3186	29.7043	19.4779	19.8387	25.6155	22.213	19.826	18.7753	22.891	18.3432	22.5262	13.7514	21.187	19.5639	29.8372	24.3325	26.2419	22.2556	12.0382	15.6455	16.2423	21.7304	34.3051	14.4879	20.456	25.936	13.8249	14.6115
3	23.6752	5.32201	19.1882	17.1225	26.3451	28.8298	28.0268	21.1333	18.5298	17.4914	20.3357	26.6669	23.0936	19.3004	30.3021	23.705	30.9192	27.5886	21.9007	31.1723	17.7029	10.9759	32.5138	22.2785	21.6581	27.9565	24.489	22.763	22.2036	25.746	21.3379	24.9356	16.2045	24.19	22.5282	31.8695	27.6138	29.2819	24.2333	13.2556	17.5042	18.2471	23.3057	36.2377	17.2229	23.0546	28.4621	16.3962	15.8235
4	25.9274	5.31873	21.5966	20.2289	28.6839	30.9525	30.4743	23.4675	20.9613	19.5591	22.8468	28.8298	24.7408	21.9492	31.6363	26.4745	33.4255	30.3178	23.7437	33.3353	20.1382	11.678	34.9058	24.771	23.1919	30.068	26.416	25.361	25.4244	28.232	24.0666	26.8492	18.8415	26.747	25.2985	33.5302	30.5002	31.8663	25.9626	14.9817	19.4542	20.1785	25.1211	37.7239	20.2336	25.4461	30.6425	19.0161	17.2355
5	27.8277	5.2141	23.6689	23.1375	30.7004	32.6557	32.5004	25.6304	23.0549	21.4427	25.0023	30.5854	26.1182	24.3757	32.6158	28.7977	35.3689	32.4852	25.1857	35.0224	22.4758	12.6247	36.8523	26.818	24.3265	31.8286	27.85	27.482	28.2507	30.268	26.3638	28.1991	21.4233	28.712	27.6942	34.7857	32.8381	33.9682	27.3536	17.1125	21.4819	21.878	26.9455	38.7231	23.253	27.4793	32.4005	21.4488	18.6142
6	29.3415	5.03705	25.2915	25.6725	32.3482	33.8836	34.0507	27.4911	24.7029	22.9913	26.7	31.9	27.168	26.4108	33.2342	30.6097	36.7554	34.0666	26.1232	36.2324	24.5945	13.8773	38.3408	28.35	25.0122	33.1757	28.725	29.074	30.5932	31.827	28.1499	28.975	23.7374	30.04	29.6104	35.6231	34.556	35.5882	28.3733	19.3968	23.4594	23.2544	28.5712	39.2177	26.0267	29.0823	33.6829	23.5385	19.7745
7	30.4024	4.84504	26.4205	27.7484	33.6102	34.6238	35.1031	28.9733	25.8512	24.1155	27.9029	32.775	27.8672	27.9723	33.4983	31.9054	37.6047	35.0892	26.5345	36.9717	26.4253	15.3471	39.359	29.3456	25.2495	34.0993	29.05	30.135	32.4506	32.915	29.4114	29.2057	25.6473	30.762	31.0151	36.041	35.6537	36.7388	29.0388	21.5551	25.2265	24.2764	29.8689	39.2131	28.3925	30.2363	34.457	25.1965	20.6064
8	31.0169	4.67471	27.0625	29.3497	34.4893	34.8876	35.6565	30.0588	26.4867	24.7985	28.6193	33.229	28.2208	29.0374	33.4288	32.7072	37.9392	35.5988	26.4576	37.2502	27.9479	16.8748	39.9044	29.8128	25.0695	34.6218	28.885	30.696	33.8669	33.558	30.1803	28.956	27.0945	30.944	31.9258	36.0474	36.1727	37.4408	29.4049	23.3526	26.6859	24.9487	30.8063	38.7358	30.2894	30.9535	34.7266	26.3921	21.0766
9	31.2137	4.54689	27.2505	30.5062	34.9982	34.7041	35.7225	30.7655	26.6317	25.0567	28.8803	33.2834	28.2191	29.6119	33.0586	33.0462	37.7861	35.6394	25.9536	37.0967	29.1731	18.2792	39.9903	29.7804	24.5263	34.768	28.296	30.799	34.8943	33.795	30.5042	28.3192	28.0955	30.66	32.3845	35.6638	36.1734	37.7344	29.5358	24.7462	27.8125	25.2854	31.4037	37.8379	31.7199	31.2541	34.5288	27.1343	21.1988
10	31.0343	4.47155	27.0388	31.2662	35.1534	34.1197	35.3384	31.1254	26.3314	24.9196	28.7336	32.9666	27.8688	29.7126	32.4321	32.9625	37.1839	35.2645	25.09	36.5627	30.1265	19.4137	39.6462	29.2988	23.699	34.5645	27.352	30.496	35.5685	33.673	30.4244	27.4065	28.7005	29.972	32.4354	34.9281	35.7232	37.6822	29.4758	25.8299	28.6336	25.2984	31.6904	36.597	32.7153	31.1627	33.9244	27.4524	21.002
11	30.5324	4.44836	26.4937	31.6683	34.9753	33.1978	34.5656	31.1703	25.6505	24.4335	28.2452	32.3168	27.2415	29.3798	31.602	32.5055	36.1883	34.5393	23.9382	35.7234	30.8225	20.2098	38.9207	28.44	22.668	34.0508	26.15	29.865	35.9101	33.26	29.9924	26.3374	28.9626	28.952	32.1165	33.8917	34.8958	37.3532	29.2457	26.6297	29.1998	25.0082	31.6965	35.1085	33.3105	30.7194	32.9914	27.3879	20.5225
12	29.7695	4.46646	25.6848	31.7424	34.4914	32.0134	33.4674	30.9307	24.6851	23.6636	27.4959	31.3888	26.3954	28.6834	30.622	31.7476	34.8721	33.5438	22.5824	34.6547	31.2687	20.6632	37.8757	27.2844	21.4983	33.2734	24.777	28.997	35.9402	32.642	29.2801	25.1979	28.9261	27.707	31.467	32.6168	33.7736	36.8013	28.8577	27.1411	29.5467	24.4557	31.4451	33.4661	33.5343	29.9853	31.8157	26.9963	19.82
13	28.8099	4.50947	24.6796	31.5317	33.7428	30.6413	32.1016	30.4438	23.5481	22.6805	26.5714	30.2495	25.4027	27.7157	29.5401	30.7741	33.3094	32.3648	21.1028	33.4202	31.4982	20.8043	36.5845	25.9053	20.2558	32.2827	23.304	27.959	35.6992	31.901	28.3665	24.0345	28.6488	26.346	30.5347	31.1749	32.4504	36.0569	28.3308	27.3873	29.676	23.6945	30.9586	31.7408	33.4195	29.0297	30.4774	26.3516	18.9661
14	27.7124	4.56216	23.5422	31.0911	32.7676	29.1505	30.5325	29.757	22.3289	21.5493	25.544	28.9601	24.3262	26.5728	28.3967	29.6593	31.56	31.0626	19.5753	32.0619	31.5541	20.665	35.1129	24.3623	19.0071	31.1397	21.814	26.812	35.2581	31.09	27.3173	22.8846	28.199	24.932	29.3743	29.628	31.019	35.1431	27.6936	27.3994	29.5839	22.7712	30.2668	29.9799	33.0192	27.9123	29.0446	25.5302	18.0211
15	26.5316	4.6137	22.329	30.4726	31.6264	27.603	28.8293	28.9188	21.093	20.3262	24.4672	27.5679	23.2053	25.3329	27.2201	28.4692	29.6846	29.6963	18.0498	30.6042	31.4619	20.2727	33.524	22.7051	17.8038	29.9103	20.369	25.619	34.6831	30.227	26.1818	21.7717	27.6295	23.5	28.0434	28.0055	29.5589	34.1046	26.9755	27.2069	29.2939	21.7165	29.4096	28.2222	32.4015	26.6812	27.5696	24.868	17.0278
16	25.3228	4.66966	21.0822	29.7268	30.3661	26.0483	27.0514	27.9751	19.8868	19.0602	23.3777	26.1145	22.0558	24.0648	26.0343	27.2491	27.7572	28.3121	16.5559	29.0671	31.2358	19.6634	31.8699	20.9746	16.6734	28.6516	19.01	24.416	34.006	29.334	25.0168	20.6945	26.9732	22.091	26.5938	26.3077	28.1239	32.9833	26.2005	26.8351	28.8621	20.5521	28.4238	26.4977	31.6231	25.381	26.0854	24.2689	16.0192
17	24.0482	4.70013	19.8339	28.9024	29.0182	24.5237	25.2449	26.973	18.7347	17.7808	22.2926	24.643	20.8762	22.8293	24.8633	26.0193	25.8276	26.933	15.1207	27.4819	30.8934	18.8626	30.1914	19.2038	15.6224	27.4056	17.76	23.219	33.2423	28.426	23.8747	19.6399	26.2583	20.741	25.0721	24.5474	26.7434	31.7928	25.3855	26.3314	28.3397	19.3119	27.3419	24.8211	30.7235	24.0475	24.6035	22.5584	15.0154
18	22.7925	4.72347	18.6061	28.0355	27.61	23.0559	23.4265	25.95	17.6426	16.5025	21.2167	23.1877	19.665	21.6556	23.7253	24.7857	23.9015	25.5807	13.7574	25.8835	30.4427	17.8752	28.5233	17.4261	14.6609	26.1986	16.601	22.039	32.4208	27.51	22.7721	18.5982	25.5108	19.455	23.5259	22.7411	25.4296	30.5382	24.5444	25.7364	27.7504	18.0371	26.1986	23.2062	29.7391	22.7001	23.1232	21.5107	14.0229
19	21.5522	4.7392	17.4083	27.1435	26.1611	21.6581	21.5933	24.9052	16.609	15.2436	20.1621	21.7583	18.4154	20.5432	22.631	23.5493	21.9784	24.2384	12.4651	24.2921	29.8813	16.7296	26.8973	15.6788	13.7985	25.0384	15.515	20.882	31.5776	26.588	21.7065	17.5746	24.7414	18.231	22.0015	20.9128	24.1814	29.2376	23.6861	25.0804	27.1072	16.7642	25.0252	21.673	28.7117	21.3456	21.6451	20.4699	13.0435
20	20.3296	4.74519	16.2426	26.2307	24.6819	20.3375	19.7242	23.8376	15.6301	14.016	19.1405	20.3516	17.1284	19.4806	21.5882	22.3099	20.0601	22.8768	11.2449	22.7196	29.2094	15.5025	25.3267	13.9769	13.0342	23.9214	14.491	19.745	30.7279	25.65	20.6773	16.5759	23.9488	17.08	20.527	19.0921	23.0038	27.9133	22.8085	24.3785	26.4231	15.504	23.8427	20.2362	27.6817	19.9898	20.1753	19.4398	12.0787
21	19.1288	4.74128	15.1041	25.2909	23.1791	19.0984	17.8015	22.7629	14.7056	12.8171	18.1541	18.9568	15.8158	18.4597	20.6038	21.0683	18.1355	21.5052	10.1069	21.1821	28.4354	14.2708	23.8074	12.3285	12.3575	22.8452	13.522	18.623	29.8562	24.691	19.6834	15.5939	23.1323	16.017	19.1334	17.3096	21.9046	26.5791	21.9036	23.6404	25.7017	14.2602	22.6609	18.9022	26.6709	18.6396	18.7258	18.4299	11.1305
22	17.9537	4.72614	13.9854	24.3219	21.6624	17.9429	15.8543	21.6858	13.8418	11.6499	17.1996	17.5498	14.4947	17.4746	19.6876	19.8265	16.209	20.1267	9.07121	19.6983	27.5686	13.0865	22.3292	10.7591	11.7535	21.8058	12.599	17.516	28.9369	23.715	18.7241	14.627	22.2833	15.059	17.8453	15.5947	20.8854	25.2398	20.9584	22.8784	24.9376	13.0469	21.4888	17.6677	25.6733	17.299	17.3102	17.4529	10.2025
23	16.8073	4.69666	12.8793	23.3158	20.1494	16.8752	13.9158	20.601	13.0411	10.5188	16.2751	16.1098	13.1823	16.5142	18.8413	18.5873	14.3002	18.718	8.15711	18.2814	26.6203	11.9902	20.8853	9.29633	11.2107	20.7887	11.686	16.427	27.9392	22.726	17.8013	13.6791	21.3901	14.218	16.681	13.9778	19.9399	23.8923	19.97	22.0981	24.118	11.887	20.3373	16.5188	24.6767	15.971	15.9292	16.514	9.30067
24	15.7088	4.64196	11.7884	22.2505	18.6594	15.9036	11.9988	19.5065	12.3083	9.42036	15.3706	14.6423	11.8949	15.5747	18.0553	17.3525	12.4388	17.2769	7.35461	16.9362	25.6054	11.0147	19.4754	7.9749	10.7201	19.7732	10.745	15.358	26.8471	21.732	16.9112	12.7543	20.4583	13.499	15.6541	12.4935	19.0659	22.5375	18.9452	21.3019	23.2389	10.7965	19.2124	15.4418	23.6758	14.6583	14.5877	15.6135	8.43782
25	14.6259	4.5835	10.7182	21.1175	17.2032	15.04	10.1248	18.41	11.6507	8.35118	14.484	13.1668	10.6831	14.6567	17.3165	16.1266	10.6765	15.8355	6.63412	15.6654	24.5397	10.181	18.1113	6.817	10.2677	18.7486	9.767	14.306	25.6683	20.75	16.0487	11.8678	19.5227	12.903	14.7693	11.1746	18.2613	21.1872	17.8955	20.4909	22.3205	9.78427	18.1152	14.428	22.6683	13.3635	13.2962	14.7501	7.63018
26	13.5994	4.50816	9.68511	19.9278	15.7959	14.2876	8.33722	17.3219	11.0745	7.31376	13.63	11.7125	9.57482	13.7616	16.6163	14.9182	9.06222	14.4328	5.97988	14.4784	23.4457	9.48349	16.8116	5.83795	9.83619	17.7129	8.761	13.28	24.4147	19.796	15.2238	11.0612	18.6206	12.427	14.0258	10.0423	17.5276	19.8617	16.8364	19.6643	21.3803	8.85867	17.0454	13.4696	21.6586	12.0964	12.0669	13.9195	6.88764
27	12.6383	4.41556	8.70895	18.7037	14.4597	13.6327	6.69369	16.2462	10.5808	6.32085	12.8244	10.3099	8.5912	12.9016	15.9506	13.7361	7.63347	13.098	5.39006	13.3887	22.3501	8.91719	15.5981	5.04942	9.41143	16.6661	7.747	12.294	23.0973	18.881	14.4438	10.3671	17.7654	12.057	13.4192	9.10318	16.8689	18.5789	15.784	18.8267	20.4245	8.03167	16.0039	12.5555	20.656	10.8749	10.9099	13.1201	6.21282
28	11.7528	4.30105	8.393	17.4766	13.2085	13.056	5.24745	15.1819	10.1645	5.399	12.0693	8.98564	7.74509	12.0693	15.3126	12.591	6.40973	11.8457	4.87218	12.4058	21.2792	8.49264	14.4856	4.44909	8.98173	15.6211	6.768	11.353	21.735	18.019	13.6996	9.78191	16.9553	11.771	12.9372	8.35318	16.2736	17.3509	14.7571	17.9655	19.4645	7.31245	14.9949	11.6725	19.6621	9.71364	9.81809	12.3574	5.601
29	10.9239	4.18253	7.35134	16.2705	12.056	12.5436	4.04475	14.1302	9.81743	4.57769	11.3691	7.76705	7.04743	11.2342	14.6959	11.4957	5.39603	10.683	4.4302	11.5267	20.252	8.21833	13.4879	4.02606	8.53833	14.6079	5.865	10.46	20.3376	17.227	12.9864	9.28938	16.1872	11.545	12.5604	7.78654	15.7236	16.1852	13.7716	17.0523	18.5127	6.70279	14.0231	10.8125	18.6708	8.62515	8.7994	11.6402	5.04415
30	10.1735	4.05565	6.20492	15.0802	11.0101	12.0856	3.11791	13.0935	9.52713	3.87636	10.7232	6.67889	6.50572	10.3728	14.0918	10.4604	4.59484	9.61699	4.06111	10.7383	19.2687	8.09473	12.6106	3.76493	8.08028	13.6577	5.061	9.621	18.9105	16.521	12.3127	8.87701	15.455	11.347	12.265	7.39716	15.1985	15.0828	12.8361	16.1055	17.5768	6.19845	13.0923	9.9731	17.6664	7.61194	7.86999	10.9749	4.53918
31	9.46852	3.90418	5.51542	13.8885	10.0752	11.6687	2.47397	12.0717	9.27036	3.30739	10.1284	5.74261	6.11745	9.46136	13.4922	9.48779	4.01003	8.64509	3.75658	10.023	18.3292	8.11867	11.8502	3.64582	7.61055	12.7912	4.358	8.837	17.4559	15.899	11.687	8.53782	14.7485	11.151	12.0226	7.13433	14.6787	14.045	11.9556	15.1626	16.6625	5.78391	12.2055	9.14324	16.638	6.67491	7.03079	10.371	4.08055
32	8.83197	3.74783	4.89692	12.6898	9.25122	11.2703	2.09398	11.0655	9.0199	2.87345	9.57668	4.97466	5.8803	8.48049	12.8912	8.57749	3.63542	7.75362	3.50209	9.36194	17.4466	8.27377	11.1988	3.64927	7.13137	12.0164	3.754	8.104	15.9753	15.343	11.0982	8.26047	14.0556	10.936	11.8035	6.94423	14.1469	13.0715	11.1391	14.2221	15.7741	5.43312	11.3649	8.29644	15.5869	5.81533	6.26971	9.838	3.66194
33	8.2434	3.58654	4.35379	11.483	8.53372	10.8619	1.94547	10.0792	8.74471	2.55962	9.05572	4.38239	5.78599	7.43465	12.2796	7.73811	3.44223	6.94165	3.2832	8.74623	16.6241	8.52468	10.6435	3.75257	6.64841	11.3289	3.249	7.421	14.4751	14.833	10.5259	8.03138	13.3576	10.687	11.5808	6.80156	13.5872	12.1576	10.3956	13.2823	14.9172	5.12685	10.5716	7.41382	14.5155	5.03952	5.59319	9.37567	3.27821
34	7.69758	3.42314	3.88833	10.2687	7.91867	10.4163	1.99133	9.121	8.43233	2.344	8.55233	3.962	5.82367	6.35133	11.6467	6.98567	3.382	6.247	3.08767	8.173	15.8523	8.83633	10.166	3.925	6.177	10.715	2.842	6.794	12.9673	14.349	9.95933	7.83267	12.64	10.399	11.329	6.69733	12.9803	11.299	9.71967	12.36	14.104	4.861	9.82833	6.49633	13.421	4.352	5.02	8.97467	2.933
35	7.1933	3.25987	3.49603	9.07572	7.40632	9.91333	2.18998	8.20979	8.10441	2.2097	8.0571	3.70216	5.98423	5.28138	10.9819	6.33143	3.40438	5.72598	2.89925	7.63598	15.1187	9.17714	9.74392	4.13801	5.74406	10.154	2.531	6.232	11.4746	13.874	9.38754	7.64749	11.903	10.068	11.0077	6.62645	12.3114	10.4897	9.08858	11.48	13.3452	4.62991	9.14546	5.55021	12.3005	3.77794	4.56621	8.62883	2.63821
36	6.73201	3.09807	3.17843	7.9523	6.99841	9.34228	2.49977	7.38206	7.78694	2.14438	7.56738	3.5903	6.259	4.29504	10.282	5.77324	3.47168	5.38311	2.69824	7.13105	14.4162	9.51861	9.35463	4.37178	5.37978	9.62492	2.331	5.733	10.0307	13.394	8.79689	7.46189	11.1546	9.688	10.5977	6.58997	11.5728	9.72272	8.48242	10.6576	12.6389	4.42255	8.52969	4.58812	11.1616	3.34479	4.23652	8.33285	2.40073
37	6.31823	2.93804	2.94755	6.93645	6.68873	8.70418	2.88809	6.68282	7.49736	2.13091	7.08755	3.61055	6.64364	3.46891	9.55827	5.31127	3.55545	5.17191	2.47636	6.66764	13.7575	9.83182	8.98427	4.61073	5.10527	9.11036	2.258	5.304	8.67091	12.881	8.19673	7.27264	10.4059	9.251	10.0915	6.59182	10.7676	8.99736	7.90055	9.89855	11.9778	4.23236	7.98218	3.63527	10.0374	3.06164	4.03255	8.08109	2.22145
38	5.96023	2.77982	2.82072	6.06108	6.46435	8.01517	3.3402	6.14721	7.24965	2.15966	6.62765	3.74102	7.1363	2.86234	8.83728	4.95329	3.63157	5.06203	2.25109	6.2573	13.1573	10.087	8.62317	4.84194	4.92445	8.59465	2.311	4.971	7.42571	12.321	7.62028	7.08685	9.67529	8.764	9.49176	6.63556	9.9063	8.30878	7.3432	9.20328	11.3552	4.05509	7.50165	2.72287	8.97621	2.92264	3.95542	7.87573	2.10394
39	5.66864	2.62539	2.80773	5.36135	6.31453	7.31161	3.84503	5.80194	7.05896	2.23434	6.20371	3.95643	7.72908	2.51022	8.15544	4.70404	3.67532	5.0494	2.04746	5.91427	12.6188	10.2578	8.2748	5.05778	4.82887	8.06576	2.471	4.762	6.31302	11.749	7.09437	6.9238	8.98549	8.247	8.80091	6.72183	9.01345	7.64683	6.81411	8.56256	10.7558	3.88733	7.09253	1.88691	8.02006	2.91124	3.99958	7.72436	2.05097
40	5.4559	2.47986	2.91424	4.86527	6.219	6.64221	4.39967	5.66664	6.95048	2.36788	5.83506	4.23342	8.42403	2.42239	7.55391	4.55418	3.67803	5.12142	1.87906	5.68218	12.1442	10.3207	7.95018	5.26621	4.81133	7.52512	2.716	4.677	5.35767	11.229	6.63233	6.81045	8.37167	7.73	8.02782	6.85282	8.1347	7.01864	6.33664	7.97242	10.175	3.72836	6.76655	1.17467	7.20782	3.00691	4.157	7.62839	2.07509
41	5.33613	2.35131	3.14117	4.58777	6.16715	6.05266	5.01589	5.7547	6.95432	2.56417	5.54296	4.56005	9.2027	2.59197	7.07549	4.48435	3.64765	5.26093	1.75006	5.6019	11.7419	10.2534	7.66286	5.46086	4.87133	6.98986	3.028	4.704	4.60615	10.817	6.24922	6.75854	7.87224	7.259	7.21652	7.0458	7.31965	6.46222	5.94924	7.45271	9.63133	3.58164	6.54305	0.631556	6.58161	3.19188	4.42549	7.58918	2.19782
42	5.32282	2.24963	3.49263	4.53678	6.14844	5.5893	5.71575	6.07036	7.09435	2.81989	5.35251	4.94151	10.0504	2.99433	6.75764	4.47707	3.59682	5.46451	1.67061	5.69836	11.4285	10.0427	7.43265	5.63227	5.01767	6.48209	3.395	4.821	4.10419	10.547	5.97694	6.75728	7.51464	6.889	6.44415	7.32711	6.61539	6.03072	5.68266	7.02499	9.15448	3.45567	6.43577	0.286384	6.17136	3.46252	4.80579	7.61299	2.44491
43	5.42627	2.1836	3.98212	4.71679	6.15955	5.28873	6.52288	6.605	7.38494	3.1297	5.28639	5.39006	10.9543	3.59348	6.61303	4.53509	3.52797	5.73545	1.64758	5.99942	11.2247	9.69112	7.28667	5.80142	5.26036	6.02367	3.818	5.007	3.88167	10.408	5.85276	6.79658	7.3173	6.679	5.80227	7.70997	6.06833	5.78785	5.54436	6.69412	8.77527	3.36382	6.44	0.141485	5.96209	3.81427	5.29488	7.71403	2.82455
44	5.65818	2.16208	4.6258	5.13297	6.20524	5.17148	7.46854	7.34227	7.83785	3.49128	5.35869	5.92592	11.9302	4.3572	6.64463	4.67102	3.45357	6.08574	1.6859	6.53582	11.1622	9.21506	7.25633	6.02179	5.60867	5.62199	4.305	5.265	3.94729	10.37	5.89235	6.9048	7.30242	6.676	5.37473	8.23037	5.71632	5.7959	5.53463	6.47865	8.49727	3.32321	6.55328	0.191263	5.92191	4.24727	5.88994	7.903	3.33409
45	6.03006	2.20023	5.43822	5.791	6.30244	5.251	8.58644	8.269	8.46633	3.91222	5.58344	6.57489	13.0256	5.26722	6.86644	4.90089	3.419	6.54378	1.80389	7.33567	11.2787	8.64411	7.37378	6.343	6.07833	5.281	4.861	5.265	4.28111	10.453	6.09322	7.13656	7.49067	6.919	5.228	8.94722	5.58211	6.11222	5.65422	6.40489	8.32833	3.35167	6.78767	0.430556	6.04967	4.77333	6.60489	8.20011	3.98767
46	6.58164	2.30942	6.444	6.69627	6.48736	5.53636	9.91709	9.38464	9.28709	4.40809	5.97418	7.38291	14.3048	6.32155	7.299	5.24927	3.49227	7.14818	2.02827	8.41882	11.618	8.028	7.67191	6.80045	6.69791	5.02855	5.491	6.093	4.83636	10.704	6.46864	7.54191	7.90036	7.445	5.41364	9.90945	5.67382	6.78509	5.91127	6.48636	8.32227	3.46691	7.16218	0.860091	6.35955	5.41745	7.47436	8.66127	4.82527
47	7.32384	2.50548	7.68568	7.86157	6.81594	6.04268	11.5021	10.7038	10.3211	4.99948	6.54176	8.4019	15.8415	7.53873	7.97054	5.75199	3.74872	7.94075	2.38299	9.79678	12.2211	7.4304	8.18425	7.42251	7.49997	4.90556	6.201	6.7	5.57812	11.16	7.05475	8.16516	8.55326	8.292	5.96409	11.1677	6.00022	7.83732	6.32459	6.72408	8.53864	3.69236	7.7076	1.49104	6.8503	6.20873	8.53241	9.37774	5.88782
48	8.29148	2.78831	9.20366	9.31003	7.35469	6.78601	13.3666	12.2455	11.5948	5.70654	7.2956	9.68133	17.7029	8.9567	8.90941	6.45834	4.27409	8.97202	2.88727	11.4719	13.1106	6.91916	8.94439	8.24131	8.52496	4.936	7.016	7.482	6.50867	11.861	7.88424	9.05062	9.46499	9.485	6.88727	12.7567	6.57591	9.26041	6.92602	7.12871	9.02694	4.06373	8.46357	2.33823	7.50927	7.16415	9.80196	10.4478	7.19933
49	9.51296	3.14734	11.0263	11.0668	8.16985	7.78488	15.5119	14.0287	13.144	6.55673	8.25697	11.2581	19.8764	10.6198	10.1452	7.42548	5.14655	10.2966	3.55291	13.4373	14.2942	6.56239	9.9893	9.29197	9.8137	5.1363	8.002	8.483	7.63218	12.861	8.98085	10.2397	10.6455	11.048	8.17791	14.7119	7.41376	11.0453	7.75524	7.72927	9.82736	4.63564	9.47336	3.42558	8.33218	8.291	11.2994	11.9507	8.76745
50	11.0142	3.56806	13.1659	13.1399	9.31692	9.07778	17.9244	16.0601	15.0059	7.58488	9.44959	13.1577	22.3649	12.559	11.7052	8.70591	6.42907	11.9564	4.38214	15.6799	15.7588	6.42307	11.3582	10.6085	11.3914	5.53652	9.23	9.758	8.94644	14.214	10.3668	11.7566	12.0966	13	9.82085	17.0566	8.52512	13.194	8.85908	8.55925	10.9549	5.48121	10.7821	4.78475	9.33479	9.61379	13.0369	13.9313	10.5976
51	12.8202	4.03359	15.6279	15.5092	10.8621	10.7052	20.5954	18.3579	17.2054	8.83412	10.9024	15.3952	25.1621	14.8014	13.6149	10.3461	8.17519	13.9777	5.376	18.1921	17.4842	6.55438	13.0928	12.2227	13.2686	6.16848	10.755	11.356	10.455	15.937	12.068	13.6005	13.8425	15.324	11.8002	19.7869	9.9459	15.715	10.2914	9.65191	12.3999	6.69679	12.4369	6.45111	10.5516	11.1677	15.0291	16.404	12.7115
52	14.9517	4.52879	18.426	18.1485	12.8335	12.7021	23.5298	20.9456	19.7553	10.3413	12.6342	17.9748	28.2539	17.3661	15.8975	12.3771	10.4316	16.384	6.54321	20.9855	19.453	6.99652	15.2201	14.162	15.4504	7.06324	12.612	13.314	12.1667	18.032	14.1187	15.7617	15.919	17.977	14.0931	22.8806	11.7125	18.6016	12.1061	11.0424	14.1389	8.34691	14.4739	8.45691	12.0273	12.9837	17.3021	19.3501	15.152
53	17.4246	5.0408	21.578	21.0485	15.2266	15.1055	26.7381	23.8417	22.6603	12.1417	14.6553	20.893	31.6177	20.2695	18.5718	14.8156	13.2249	19.2019	7.91017	24.0781	21.657	7.77348	17.7493	16.4424	17.9554	8.24464	14.839	15.654	14.1069	20.51	16.5469	18.2413	18.3646	20.929	16.6731	26.3106	13.8534	21.8262	14.3428	12.7542	16.1686	10.451	16.9079	10.826	13.8036	15.099	19.8724	22.7397	17.9665
54	20.2537	5.55666	25.0897	24.2059	18.0502	17.9454	30.2213	27.0684	25.9193	14.2627	16.9838	24.144	35.2174	23.5544	21.6502	17.6955	16.5488	22.4488	9.53104	27.4849	24.1035	8.88847	20.689	19.0656	20.8181	9.73061	17.486	18.397	16.3283	23.383	19.3588	21.0513	21.2364	24.154	19.5341	30.0384	16.3929	25.3561	17.0157	14.8007	18.5206	13.019	19.7262	13.5752	15.9207	17.5586	22.762	26.56	21.1829
55	23.444	6.05982	28.9439	27.6106	21.3049	21.232	33.9598	30.6311	29.5313	16.7161	19.6434	27.72	39.0092	27.2638	25.1351	21.0377	20.3682	26.1177	11.4834	31.2065	26.7992	10.3337	24.0263	22.0236	24.0651	11.5335	20.599	21.575	18.8848	26.66	22.5486	24.2029	24.5881	27.659	22.6608	33.9998	19.3378	29.1456	20.1137	17.2075	21.2284	16.0403	22.9119	16.7139	18.4275	20.4031	25.9855	30.7912	24.7923
56	26.9808	6.52339	33.089	31.2514	24.9639	24.9427	37.9024	34.4903	33.4834	19.5069	22.6622	31.5949	42.8897	31.3888	29.0082	24.8346	24.6227	30.1586	13.8499	35.2091	29.7399	12.1121	27.7157	25.2969	27.6943	13.6754	24.189	25.208	21.798	30.334	26.1088	27.7009	28.4144	31.456	26.015	38.1048	22.6954	33.1132	23.6079	20.0184	24.3067	19.487	26.45	20.2377	21.3787	23.653	29.5258	35.3777	28.7413
57	30.8202	6.91269	37.4315	35.1096	28.9666	29	41.9587	38.5625	37.7233	22.6502	26.0576	35.7029	46.7676	35.8467	33.2202	29.0375	29.2157	34.463	16.6961	39.4179	32.9114	14.2484	31.6769	28.8478	31.6542	16.1997	28.217	29.277	25.0636	34.345	30.0192	31.5248	32.6292	35.491	29.5405	42.2569	26.4603	37.1605	27.4562	23.2783	27.7423	23.3263	30.3019	24.1203	24.7993	27.2838	33.3257	40.209	32.935
58	34.8566	7.19705	41.8542	39.14	33.2229	33.2772	46.0194	42.7454	42.1452	26.1672	29.8082	39.941	50.5597	40.4995	37.6864	33.5406	34.0206	38.8934	20.0499	43.7243	36.28	16.7812	35.8046	32.6158	35.8453	19.1582	32.582	33.703	28.6604	38.567	32.361	35.6055	37.0804	39.638	33.1626	46.3486	30.5768	41.1964	31.6003	27.0127	31.4832	27.5077	34.3951	28.3036	28.657	31.2138	37.296	45.1254	37.2575
59	39.0369	7.33636	46.2395	43.2653	37.6255	37.6214	49.9786	46.9372	46.6163	30.0562	33.8387	44.1953	54.1842	45.1898	42.2658	38.2014	38.9122	43.3248	23.8926	48.0099	39.7918	19.7457	39.9874	36.5282	40.1449	22.6018	37.143	38.352	32.538	42.852	36.0129	39.8233	41.5988	43.763	36.7981	50.2694	34.9271	45.1422	35.9503	31.1631	35.4344	31.9462	38.6211	32.6954	32.8524	35.3239	41.3363	49.9544	41.5943
60	43.2883	7.30406	50.4841	47.3879	42.0632	41.8927	53.74	51.0416	51.0082	34.2656	38.0357	48.3574	57.557	49.7807	46.8143	42.8765	43.7863	47.6521	28.1567	52.1556	43.3726	23.1533	44.1243	40.5051	44.4315	26.5467	41.749	43.064	36.6085	47.073	42.9907	44.0446	46.0382	47.755	40.3719	53.941	39.3585	48.9219	40.3992	35.5841	39.4777	36.5258	42.864	37.1851	37.2427	39.4909	45.3527	54.5492	45.8416
61	47.4168	7.12224	54.4843	51.4131	46.432	45.9784	57.217	54.9663	55.2022	38.6977	42.2738	52.3225	60.5912	54.1637	51.2063	47.432	48.5471	51.7702	32.7256	56.0725	46.9297	26.9753	48.1282	44.4559	48.5941	30.9337	46.268	47.688	40.7574	51.115	47.3743	48.1589	50.2774	51.539	43.8292	57.3004	43.7332	52.4593	44.8267	40.1167	43.5105	41.1224	47.0104	41.6563	41.6845	43.5989	49.2621	58.8092	49.9057
62	51.367	6.79653	58.1619	55.2523	50.639	49.8049	60.3531	58.6245	59.0934	43.2226	46.4336	56.0099	63.2016	58.2555	55.3261	51.7499	53.0973	55.5712	37.4586	59.7059	50.3757	31.1327	51.9225	48.2882	52.5436	35.636	50.583	52.091	44.8748	54.887	51.5784	52.0793	54.2206	55.044	47.1353	60.2941	47.9377	55.6859	49.1191	44.6124	47.4461	45.6227	50.9537	45.9942	46.0538	47.5429	52.9865	62.6757	53.7097
63	55.0553	6.3514	61.4684	58.8207	54.5916	53.3269	63.1269	61.9403	62.5968	47.703	50.4082	59.3625	65.2806	61.9862	59.0699	55.7349	57.3566	58.965	42.2175	62.9918	53.6325	35.4978	55.4384	51.9167	56.206	40.5011	54.6	56.161	48.8739	58.319	55.5018	55.7354	57.7933	58.209	50.2648	62.8863	51.8759	58.5486	53.1829	48.9538	51.2032	49.9316	54.5963	50.101	50.2461	51.2327	56.4525	66.1255	57.1926
64	58.413	5.82063	64.3682	62.0402	58.1714	56.5095	65.5318	64.8528	65.6537	52.0115	54.1066	62.3297	66.906	65.3005	62.3561	59.3153	61.2548	61.9053	46.8707	65.8589	56.6328	39.9194	58.5852	55.2616	59.5252	45.3732	58.256	59.83	52.6869	61.359	59.0577	59.0665	60.939	60.991	53.1883	65.0541	55.4716	61.0085	56.9395	53.0531	54.7056	53.9688	57.8626	53.8896	54.1696	54.6028	59.5958	69.1593	60.3016
65	61.3907	5.23939	66.8404	64.8492	61.3378	59.3258	67.5742	67.3183	68.2303	56.0356	57.4521	64.8784	68.0881	68.1684	65.1279	62.4475	64.7354	64.3807	51.2915	68.2675	59.3217	44.2494	61.3394	58.2638	62.4615	50.1096	61.519	63.049	56.2481	63.972	62.1788	62.0204	63.6207	63.367	55.8765	66.7853	58.6728	63.0453	60.3238	56.8337	57.8959	57.6638	60.7065	57.3052	57.7558	57.6046	62.3678	71.7878	63.0004
66	63.9538	4.64371	68.8763	67.2127	64.0498	61.7618	69.2695	69.3106	70.3126	59.6834	60.3846	66.9899	68.8436	70.5817	67.3502	65.1082	67.7519	66.3914	55.3699	70.2091	61.6524	48.3555	63.6691	60.8858	64.9868	54.5875	64.345	65.764	59.4908	66.138	64.8199	64.5597	65.821	65.342	58.3024	68.0773	61.4474	64.6552	63.2859	60.2342	60.7283	60.9566	63.1046	60.3072	60.9565	60.2095	64.7369	74.0284	65.2648
67	66.081	4.06939	70.4763	69.1197	66.283	63.8143	70.6353	70.823	71.906	62.8907	62.868	68.6597	69.1923	72.544	69.008	67.2907	70.2653	67.947	59.016	71.6933	63.5883	52.124	65.5543	63.1037	67.0877	58.7007	66.665	67.952	62.357	67.847	66.9547	66.663	67.536	66.947	60.447	68.9373	63.7807	65.8427	65.7877	63.2127	63.172	63.803	65.051	62.8483	63.742	62.401	66.684	75.8973	67.082
68	67.7582	3.55067	71.6511	70.5697	68.026	65.4895	71.6915	71.8328	73.0304	65.6215	64.886	69.8896	69.1564	74.0669	70.1038	68.9995	72.2469	69.061	62.1645	72.7427	65.1064	55.4666	66.9928	64.911	68.7603	62.3594	68.452	69.624	64.8	69.097	68.5679	68.3218	68.7704	68.182	62.2704	69.3821	65.6704	66.6189	67.8081	65.7474	65.1871	66.1421	66.5512	64.9	66.0862	64.162	68.2025	77.4032	68.4405
69	68.9898	3.11992	72.4171	71.5708	69.2796	66.7941	72.4548	72.3954	73.7095	67.8637	66.4346	70.6892	68.7608	75.1666	70.65	70.2446	73.6792	69.7473	64.7774	73.3886	66.2035	58.3264	67.9953	66.3159	70.0064	65.4934	69.726	70.802	66.7875	69.892	69.6565	69.5375	69.5357	69.02	63.7791	69.4328	67.1185	67.0002	69.3428	67.8303	66.7615	68.0014	67.6188	66.4684	68.0068	65.5087	69.2958	78.5464	69.366
70	69.7912	2.8051	72.7915	72.1408	70.0524	67.7388	72.935	72.5393	73.9711	69.6173	67.5165	71.0755	68.0094	75.863	70.6734	71.0368	74.5562	70.019	66.84	73.6624	66.8915	60.6743	68.5818	67.3338	70.839	68.055	70.513	71.509	68.2996	70.241	70.2293	70.3164	69.8493	69.452	64.9667	69.1104	68.1351	67.0049	70.4002	69.4645	67.8891	69.3841	68.2721	67.5803	69.5168	66.4511	69.9794	79.3282	69.8812
71	70.1694	2.61932	72.7886	72.3046	70.3579	68.3389	73.1296	72.3007	73.8451	70.8899	68.1428	71.0731	66.9364	76.1724	70.2141	71.3887	74.8851	69.8954	68.3545	73.5877	67.1794	62.5069	68.7797	67.9872	71.2781	70.02	70.846	71.775	69.3482	70.173	70.3058	70.6677	69.7324	69.481	65.8319	68.4347	68.7419	66.652	70.9968	70.656	68.594	70.3026	68.5308	68.2723	70.6258	67.0036	70.273	79.7539	70.0158
72	70.1486	2.56465	72.421	72.0882	70.212	68.6098	73.0326	71.7186	73.3565	71.6951	68.3342	70.7083	65.5936	76.1094	69.3146	71.3189	74.6815	69.3993	69.3376	73.1831	67.0634	63.8367	68.6212	68.3045	71.341	71.3829	70.757	71.649	69.9759	69.731	69.9165	70.6039	69.2058	69.116	66.376	67.4181	68.9645	65.9584	71.155	71.4055	68.9156	70.7805	68.4146	68.5828	71.3437	67.1808	70.1954	79.8341	69.7938
73	69.7483	2.62394	71.7001	71.5185	69.6339	68.5605	72.6414	70.8233	72.5285	72.0475	68.1141	70.003	64.0044	75.6867	68.0159	70.8446	73.9647	68.5561	69.8187	72.4631	66.544	64.6854	68.1365	68.3161	71.0411	72.1513	70.272	71.199	70.2128	68.945	69.1105	70.1399	68.2909	68.367	66.6025	66.0669	68.8241	64.9346	70.9032	71.716	68.8704	70.8457	67.9434	68.5449	71.686	66.9965	69.772	79.5798	69.2349
74	68.9881	2.76783	70.6338	70.6118	68.6533	68.1973	71.955	69.6368	71.3738	71.9599	67.5037	68.9765	62.1891	74.9177	66.3881	69.9758	72.7597	67.3832	69.8273	71.4416	65.6386	65.0825	67.3517	68.0525	70.4047	72.343	69.409	70.443	70.0622	67.823	67.9393	69.2926	67.0022	67.244	66.5156	64.414	68.3333	63.5879	70.269	71.6244	68.4578	70.5291	67.1352	68.1868	71.6573	66.4531	69.0268	79	68.3518
75	67.8831	2.96695	69.2284	69.3825	67.301	67.5247	70.9768	68.1717	69.8976	71.4443	66.5261	67.6453	60.1645	73.8099	64.4638	68.7206	71.0988	65.8846	69.3906	70.1305	64.367	65.0526	66.2874	67.5369	69.4624	71.9818	68.175	69.365	69.5228	66.371	66.4318	68.0788	65.3466	65.757	66.1166	62.4697	67.4943	61.9261	69.2711	71.1368	67.6708	69.8595	66.0054	67.5353	71.2563	65.5478	67.9757	78.1012	67.1564
76	66.458	3.21587	67.4889	67.8521	65.572	66.5412	69.7108	66.4343	68.111	70.5122	65.2008	66.0213	57.9428	72.3554	62.274	67.0863	69.0148	64.0731	68.5319	68.5393	62.7405	64.6059	64.9398	66.7786	68.2265	71.0938	66.58	67.95	68.5994	64.598	64.6025	66.5096	63.3284	63.915	65.4103	60.2373	66.2975	59.9617	67.9201	70.2607	66.5055	68.8608	64.571	66.609	70.4742	64.2763	66.615	76.8882	65.6618
77	64.6817	3.44626	65.4207	66.0432	63.5021	65.2392	68.1517	64.427	66.0335	69.1759	63.5681	64.1149	55.5286	70.5614	59.8467	65.0786	66.5323	61.969	67.2716	66.6792	60.7673	63.7593	63.339	65.7799	66.6941	69.7083	64.639	66.189	67.3002	62.513	62.4689	64.6066	60.9535	61.73	64.4078	57.7167	64.7447	57.7088	66.2203	69.0045	64.9595	67.5507	62.8551	65.4157	69.3059	62.6354	64.9522	75.3679	63.8818
78	62.6063	3.69941	63.0287	63.9764	61.1103	63.6086	66.2908	62.1477	63.6819	67.4472	61.6452	61.9298	52.8904	68.4456	57.2013	62.7006	63.6701	59.5831	65.6261	64.5584	58.4614	62.5521	61.5041	64.5384	64.8597	67.8544	62.36	64.076	65.644	60.122	60.0436	62.4018	58.2326	59.212	63.123	54.9081	62.8343	55.1772	64.1769	67.3678	63.034	65.9397	60.8759	63.96	67.7487	60.627	62.9934	73.5466	61.8247
79	60.2257	3.95607	60.3118	61.6618	58.4058	61.6379	64.1229	59.5905	61.0647	65.337	59.4303	59.4645	50.05	66.0203	54.3463	59.9542	60.4527	56.9177	63.6129	62.1778	55.8408	61.0108	59.4389	63.0461	62.715	65.5612	59.743	61.607	63.6508	57.426	57.3362	59.9165	55.1737	56.369	61.5637	51.8134	60.5692	52.3708	61.7949	65.3653	60.7349	64.0292	58.6347	62.2415	65.8047	58.2561	60.7387	71.4278	59.4967
80	57.5415	4.21273	57.266	59.0977	55.4019	59.3172	61.643	56.7509	58.1801	62.8506	56.9215	56.7125	47.0151	63.2891	51.2806	56.8491	56.9039	53.9762	61.2524	59.5332	52.9223	59.1383	57.1428	61.2892	60.2504	62.8575	56.789	58.778	61.333	54.421	54.3563	57.1469	51.78	53.201	59.7283	48.4369	57.955	49.287	59.0795	63.0316	58.0705	61.8104	56.1236	60.2568	63.4788	55.5287	58.1887	69.0118	56.9013
81	54.5541	4.46438	53.882	56.276	52.1168	56.6441	58.8268	53.6283	55.0166	59.9896	54.1216	53.6609	43.7953	60.2448	47.9987	53.4044	53.0366	50.7652	58.5586	56.6191	49.7293	56.9375	54.6125	59.2412	57.4604	59.7693	53.502	55.586	58.6952	51.111	51.1124	54.0889	48.0585	49.708	57.6123	44.7863	54.9978	45.9299	56.0202	60.3758	55.0456	59.2709	53.3406	57.9808	60.7751	52.4541	55.3399	66.2978	54.0403
82	51.2699	4.70418	50.1798	53.1878	48.5644	53.6288	55.6734	50.2219	51.5585	56.7625	51.0239	50.3237	40.4071	56.8819	44.5003	49.647	48.8993	47.2967	55.5353	53.4309	46.2969	54.4215	51.8508	56.8967	54.3442	56.3179	49.895	52.04	55.7356	47.495	47.6105	50.7536	44.0274	45.905	55.2093	40.8769	51.7032	42.3269	52.6309	57.3733	51.6641	56.4025	50.2936	55.4076	57.6954	49.0447	52.1885	63.2832	50.9144
83	47.7022	4.92234	46.1784	49.8308	44.7547	50.2919	52.1941	46.5329	47.8067	53.1868	47.6287	46.7155	36.8757	53.2098	40.7988	45.6141	44.5388	43.5978	52.1876	49.9671	42.6661	51.5949	48.8708	54.2481	50.9091	52.5226	45.987	48.165	52.4562	43.583	43.8501	47.1564	39.7199	41.825	52.5155	36.7415	48.0841	38.5257	48.9213	53.9947	47.9437	53.2039	46.994	52.5405	54.2469	45.3169	48.7365	59.9715	47.5251
84	43.8751	5.10638	41.9053	46.2148	40.7222	46.6652	48.4152	42.5611	43.7746	49.286	43.954	42.8568	33.2355	49.2469	36.9232	41.3536	40.0064	39.7185	48.5284	46.2385	38.8867	48.4624	45.698	51.3011	47.1784	48.4173	41.798	43.985	48.8675	39.405	39.84	43.3109	35.1841	37.521	49.5235	32.4395	44.1607	34.5856	44.8998	50.2318	43.9214	49.6671	43.4616	49.3842	50.4498	41.298	44.9971	56.3795	43.8882
85	39.859	5.20963	37.3989	42.3608	36.5522	42.7905	44.3806	38.333	39.4812	45.0903	40.0381	38.7826	29.5332	45.0132	32.9221	36.9265	35.3706	35.7195	44.5863	42.2858	35.0232	45.0435	42.374	48.0627	43.1907	44.0543	37.372	39.522	44.9912	35.014	35.6045	39.2365	30.4883	33.082	46.2561	28.0662	39.9718	30.5822	40.5952	46.088	39.6681	45.8003	39.7295	45.9597	46.3365	37.0407	41.0052	52.5325	40.0443
86	35.6694	5.27161	32.7197	38.3155	32.3657	38.7226	40.1545	33.9224	34.9811	40.6401	35.9451	34.5577	25.8518	40.5447	28.8602	32.4154	30.7258	31.678	40.4178	38.1824	31.1582	41.3842	38.9626	44.5388	38.9886	39.5003	32.788	34.819	40.8553	30.485	31.2069	34.9736	25.7261	28.62	42.7597	23.746	35.5771	26.6088	36.0701	41.5642	35.2938	41.6408	35.8469	42.3106	41.9592	32.6316	36.8141	48.4632	36.0579
87	31.3755	5.28672	27.9624	34.149	28.291	34.5456	35.8237	29.4341	30.3814	36.0006	31.7749	30.2839	22.2843	35.909	24.8295	27.934	26.193	27.6972	36.1128	34.0195	27.3961	37.5625	35.5511	40.7564	34.6351	34.8545	28.151	29.958	36.5139	25.923	26.7569	30.6072	21.0236	24.256	39.083	19.6371	31.0605	22.7797	31.4267	36.6872	30.9283	37.2454	31.8868	38.4862	37.398	28.1951	32.4994	44.2173	32.0178
88	27.1774	5.17862	23.259	29.9615	24.4874	30.3778	31.4886	25.0064	25.8169	31.281	27.6662	26.0881	18.909	31.2095	20.9323	23.6141	21.9037	23.9082	31.781	29.8918	23.847	33.6779	32.2585	36.7802	30.2357	30.2655	23.591	25.075	32.0591	21.468	22.3984	26.2662	16.5465	20.115	35.2962	15.8793	26.5242	19.224	26.8122	31.5918	26.7127	32.7196	27.9426	34.5555	32.7703	23.8947	28.1753	39.86	28.0353
89	23.1813	4.98957	18.7651	25.8856	21.1389	26.3697	27.2644	20.7897	21.4398	26.6392	23.7839	22.1064	15.8127	26.5823	17.2781	19.5988	17.9928	20.4473	27.5644	25.8921	20.6081	29.8368	29.23	32.719	25.9209	25.9238	19.254	20.348	27.6226	17.284	18.3013	22.0998	12.4859	16.317	31.4947	12.6182	22.0947	16.0702	22.4032	26.4669	22.8033	28.2173	24.1324	30.6309	28.2397	19.9237	23.9847	35.4683	24.239
90	19.5778	4.7884	14.6468	22.0749	18.3675	22.6856	23.2781	16.9258	17.4163	22.2534	20.297	18.4647	13.0911	22.1806	14.0039	16.0485	14.598	17.4322	23.6306	22.1167	17.7609	26.1481	26.5587	28.7297	21.8187	22.0215	15.302	15.975	23.3709	13.536	14.6541	18.2458	9.05311	12.989	27.8106	9.98485	17.9618	13.4418	18.3768	21.547	19.3487	26.627	20.5887	26.8585	23.9999	16.4834	20.0716	31.1411	20.7654
91	16.4277	4.47817	11.0711	18.686	16.2719	19.4855	19.6625	13.5445	13.9198	18.3017	17.3535	15.2766	10.8426	18.1545	11.262	13.1364	11.8439	14.964	20.1439	18.6665	15.3651	22.7265	24.3383	24.9964	18.0472	19.219	11.931	12.166	19.478	10.386	11.6527	14.8276	6.449	10.264	24.4238	8.06891	14.3709	11.4532	14.8943	17.0688	16.4626	22.0768	17.4434	23.4045	20.2384	13.7495	16.5625	27.0063	17.7349
92	13.9331	4.14449	8.18853	15.8701	14.9038	16.9093	16.5602	10.7634	11.1061	14.9608	15.0594	12.6567	9.15326	14.6404	9.18164	11.0108	9.82441	13.1233	17.2645	15.6415	13.4655	19.6901	22.6799	21.686	14.7268	18.4507	9.33	9.112	16.117	7.985	9.4722	11.9613	4.81611	8.258	21.5487	6.91513	13.2	10.1944	12.095	13.243	14.2228	16.7034	14.828	20.4518	17.1027	11.8328	13.5608	23.2261	15.2343
93	12.0975	3.82089	6.11335	13.7745	14.2748	15.0607	14.1183	8.68115	9.09525	12.378	13.4736	10.7173	8.14298	11.766	7.84663	9.76025	8.59739	11.9348	15.1421	13.1483	12.0916	17.1788	21.7195	18.92	11.9908	14.3012	7.64	6.982	13.4693	6.437	8.22026	9.7436	4.20121	7.056	19.4009	6.54979	10.3485	9.7093	10.0798	10.2521	12.6763	14.012	12.8792	18.1896	14.6922	10.754	11.1566	19.9772	13.3204
94	11.0914	3.59901	4.90303	12.5066	14.333	13.984	12.455	7.35482	7.95291	10.6258	12.6148	9.54097	7.78191	9.64833	7.28691	9.41403	8.1803	11.3648	13.9197	11.2892	11.2475	15.3808	21.5789	16.776	9.95921	13.2596	6.904	5.872	11.6854	5.777	7.91418	8.24209	4.54576	6.672	18.1561	6.98633	8.76642	9.977	8.8907	8.23867	11.8207	12.1189	11.7004	16.7841	13.0585	10.4714	9.42264	17.4097	12.0347
95	10.884	3.48437	4.53563	12.1207	14.9605	13.6655	11.6116	6.77588	7.65727	9.69143	12.4828	9.14574	7.97919	8.35874	7.47755	9.99281	8.5561	11.3547	13.7444	10.1082	10.9216	14.5563	22.2879	15.2992	8.68838	12.942	7.052	5.753	10.8385	5.961	8.4783	7.48181	5.69877	7.042	17.912	8.18778	8.93121	10.904	8.49845	7.27408	11.5888	11.0509	11.3248	16.351	12.1769	10.95	8.37935	15.5913	11.3891
96	11.4147	3.5156	4.90807	12.5979	16.0364	14.0805	11.5314	6.86706	8.07394	9.48837	13.0868	9.46414	8.64735	7.88762	8.35904	11.5349	9.70802	11.8376	14.6968	9.5888	11.0667	14.9652	23.7364	14.5156	8.1421	13.2431	7.925	6.475	10.9564	6.854	9.78434	7.41529	7.44713	8.032	18.6567	10.0331	10.1477	12.3281	8.79522	7.33414	11.8679	10.7865	11.728	16.958	11.9685	12.2056	7.98184	14.4594	11.3291
97	12.5798	3.74185	5.86321	13.8653	17.5038	15.2228	12.0987	7.51373	8.99964	9.93297	14.4188	10.3484	9.67867	8.13679	9.87218	13.809	11.6261	12.7468	16.676	9.67	11.5934	16.6761	25.6872	14.4388	8.19715	14.1294	9.376	6.475	12.0578	8.279	11.7194	7.91921	9.58433	9.503	20.25	12.3462	12.3654	14.063	9.62827	8.28842	12.5899	11.3191	12.9051	18.6059	12.4086	14.2564	8.13952	13.8283	11.734
98	14.3051	4.02759	7.26279	15.8135	18.972	17.0716	13.1927	8.62345	10.2488	11.0108	16.3905	11.6	10.9787	8.96575	11.9609	14.0841	14.2518	14.0533	19.3942	10.3074	12.4569	19.4705	27.8346	15.0526	8.71891	15.5951	11.36	9.831	14.0683	10.16	14.1572	8.82956	12.0381	11.417	22.445	14.9754	15.4372	15.9762	10.8729	9.89188	13.8078	12.6461	14.8589	21.1589	13.555	17.0124	8.78041	13.5013	12.5179
99	16.531	4.42618	9.06148	18.2906	19.3631	19.5187	14.724	10.1857	11.746	12.7394	18.8301	13.0358	12.4959	10.2988	14.5305	20.6955	17.4147	15.7351	22.4922	11.4922	13.7004	22.9184	29.8808	16.2762	9.67215	17.5436	13.868	12.369	16.7649	12.522	16.9121	10.0636	14.851	13.804	24.9514	17.8381	19.0589	18.0192	12.4686	11.8205	15.5799	14.6989	17.484	24.3304	15.4209	20.2565	9.91245	13.4449	13.7174
100	19.0746	4.82176	11.289	21.089	23.812	22.367	16.623	12.212	13.493	15.039	21.515	14.592	14.235	12.132	17.428	24.452	20.85	17.708	25.645	13.2	15.371	26.557	31.585	17.934	11.086	19.802	16.772	15.397	19.824	15.324	19.762	11.674	17.994	16.633	27.5	20.876	22.843	20.162	14.379	13.797	17.837	17.286	20.538	27.76	17.864	23.695	11.562	13.795	15.425
all values Left	mean	std	steps
1	17.8554	4.33417	21.961	20.246	19.592	26.815	22.148	18.432	20.058	21.062	16.946	14.87	23.674	17.199	13.911	20.726	17.905	11.989	17.743	18.218	15.237	29.191	13.207	15.518	12.612	18.397	15.074	20.51	17.943	16.872	15.847	20.929	23.587	21.477	16.002	18.691	16.003	17.63	19.472	19.985	23.196	15.862	20.395	16.785	15.071	11.577	13.552	14.401	7.05
2	20.755	4.84439	25.851	23.702	22.629	30.9808	25.2076	21.1691	22.624	24.1735	19.6815	17.2077	26.9962	20.0501	16.0578	24.2381	21.177	15.1958	20.8515	21.0432	17.7565	33.5732	15.3898	18.0591	14.8925	21.575	17.417	23.383	20.9592	19.5087	18.2802	24.1214	26.8611	25.0797	18.7381	21.9263	19.0094	20.4417	22.1762	22.717	26.87	18.0739	24.3997	19.2878	17.4733	13.8934	16.0446	16.9852	8.38375
3	24.0097	5.33121	30.0362	27.5291	25.9198	35.3394	28.5396	24.251	25.445	27.6449	22.7487	19.8716	30.6772	23.2719	18.5939	28.1731	24.8741	18.9371	24.4095	24.174	20.6591	38.0651	17.9324	20.9666	17.6118	25.208	20.108	26.66	24.3497	22.4822	21.1381	27.5882	30.2725	29.0564	21.8475	25.4658	22.4313	23.6853	25.2183	25.872	30.8682	20.5495	28.7884	22.202	20.2066	16.5791	18.9566	19.9415	10.0579
4	27.6041	5.76264	34.4134	31.6854	29.4508	39.7779	32.1343	27.7041	28.531	31.4749	26.1672	22.89	34.6653	26.9099	21.5294	32.4781	28.9499	23.1593	28.3922	27.6261	23.9424	42.552	20.8302	24.2677	20.8166	29.277	23.15	30.334	28.1058	25.8016	24.4757	31.3409	33.7514	33.3316	25.334	29.2634	26.2282	27.3629	28.5765	29.448	35.1015	23.2943	33.4528	25.5341	23.2964	19.6798	22.301	23.2679	12.1292
5	31.4931	6.10628	38.8614	36.079	33.2131	44.189	35.9559	31.5323	31.888	35.635	29.9341	26.2779	38.8769	30.9616	24.861	37.0553	33.3064	27.7683	32.708	31.3996	27.5721	46.9237	24.0673	27.9588	24.5145	33.703	26.533	34.345	32.1937	29.4663	28.2902	35.328	37.2264	37.7886	29.1652	33.2364	30.3456	31.4121	32.1952	33.391	39.4649	26.2975	38.264	29.242	26.7577	23.2046	26.0644	26.9539	14.641
6	35.5279	6.34839	43.2632	40.5866	37.1764	48.4764	39.9287	35.6788	35.508	40.0416	34.0018	30.0109	43.2064	35.3522	28.55	41.7676	37.8152	32.6313	37.2104	35.4583	31.4745	51.0832	27.6103	31.9839	28.6579	38.352	30.228	38.567	32.361	33.4356	32.4974	39.4286	40.6366	42.3014	33.2539	37.2859	34.6952	35.7124	35.9831	37.59	43.8581	29.5333	43.0746	33.2295	30.5631	27.1175	30.1833	30.9419	17.6124
7	39.8072	6.43503	47.5161	45.0812	41.2784	52.5502	43.952	40.0318	39.356	44.5611	38.2827	34.0119	47.5333	39.9509	32.5148	46.4685	42.3465	37.6121	41.7551	39.7232	35.542	54.95	31.3994	36.2369	33.1348	43.064	34.171	42.852	40.6446	37.613	36.9459	43.513	43.9377	46.7373	37.4676	41.3211	39.169	40.1167	39.8357	41.909	48.1893	32.9556	47.7477	37.3729	34.6354	31.3292	34.5348	35.1309	21.038
8	44.0187	6.38828	51.5326	49.4495	45.4237	56.3246	47.9221	44.4669	43.348	49.0555	42.6611	38.1697	51.7327	44.6026	36.6416	51.0168	46.7787	42.5955	46.2281	44.0804	39.6541	58.4591	35.3591	40.5897	37.7944	47.688	38.261	47.073	45.3459	41.8601	41.466	47.4727	47.101	50.9721	41.6783	45.2638	43.6492	44.4875	43.6684	46.216	52.3695	36.4979	51.588	41.5537	38.8617	35.7187	38.9774	39.4013	24.884
9	48.0844	6.17338	55.241	53.5907	49.5144	59.7256	51.7421	48.8661	47.37	53.3995	47.013	42.363	55.6829	49.1711	40.8109	55.2822	51.0032	47.4835	50.5205	48.407	43.6932	61.5606	39.4055	44.9169	42.4793	52.091	42.38	51.115	49.656	46.0495	45.9106	51.2332	50.105	54.9005	45.7799	49.0378	48.0243	48.7152	47.4077	50.386	56.3094	40.0838	52.8101	45.6698	43.1235	40.1602	43.3827	43.6289	29.082
10	52.0532	5.94264	58.5856	57.4207	53.4598	62.6977	55.3305	53.1177	51.308	57.4767	51.2219	46.4767	59.2528	53.547	44.9157	59.1481	54.9309	52.179	54.5164	52.58	47.5529	64.221	43.4472	49.1055	47.0525	56.161	46.429	54.887	53.7288	50.086	50.1579	54.7254	52.9246	58.4425	49.6822	52.5671	52.1936	52.7183	50.9838	54.313	59.9271	43.6422	59.7105	49.6336	47.3159	44.5403	47.645	47.706	33.5314
11	55.6849	5.54985	61.527	60.8765	57.1733	65.2048	58.6245	57.1146	55.062	61.1913	55.1837	50.4082	62.3214	57.6473	48.8596	62.5229	58.4926	56.5911	58.1076	56.5112	51.1405	66.3659	47.3922	53.0661	51.3945	59.83	50.333	58.319	57.4704	53.8907	54.1115	57.8893	55.5317	61.5325	53.3086	55.7835	56.071	56.4248	54.3312	57.907	63.1608	47.1146	62.7524	53.3685	51.3464	48.7546	51.6756	51.5394	38.1117
12	58.9715	5.08081	64.0417	63.915	60.5722	67.227	61.5813	60.76	58.533	64.4701	58.8111	54.0696	64.8227	61.4027	52.5576	65.3442	61.6428	60.6413	61.2308	60.1473	54.3803	68.0659	51.1487	56.724	55.4124	63.049	54.032	61.359	60.8037	57.4004	57.6963	60.6819	57.8748	64.1311	56.6022	58.6343	59.585	59.7768	57.3998	61.107	65.9713	50.449	65.2622	56.8143	55.1252	52.7163	55.4004	55.0337	42.6989
13	61.8659	4.56437	66.1248	66.5105	63.5846	68.7564	64.1813	63.9754	61.641	67.2695	62.0395	57.3865	66.745	64.7564	55.9392	67.5746	64.3562	64.266	63.8709	63.4204	57.2185	69.333	54.6293	60.024	59.047	65.764	57.46	63.972	63.6732	60.5576	60.8553	63.079	59.9627	66.2154	59.5253	61.0812	62.6795	62.733	60.1494	63.877	68.3353	53.592	67.2456	59.9282	58.5715	56.3577	58.7648	58.1152	47.1736
14	64.3351	4.03042	67.7583	68.6513	66.1623	69.7693	66.4219	66.7032	64.331	69.5676	64.8291	60.3009	68.0999	67.6746	58.9457	69.2006	66.6222	67.4133	66.0255	66.2561	59.6237	70.1831	57.7649	62.9274	62.2612	67.952	60.553	66.138	66.0464	63.3159	63.551	65.0827	61.7802	67.7767	62.0549	63.1046	65.3119	65.2712	62.5519	66.196	70.2396	56.49	68.7225	62.6815	61.6195	59.6196	61.7417	60.7415	51.4093
15	66.3628	3.51269	68.9651	70.3362	68.2863	70.2906	68.3124	68.9081	66.567	71.3625	67.1623	62.7767	68.9109	70.147	61.5323	70.2266	68.4419	70.0402	67.7035	68.6195	61.583	70.6316	60.5102	65.407	65.0012	69.624	63.259	67.847	67.9027	65.6466	65.7654	66.72	63.3154	68.8203	64.1827	64.7009	67.4558	67.3823	64.5834	68.057	71.6831	59.096	69.7315	65.0588	64.2278	62.4603	64.331	62.8905	55.2957
16	67.9433	3.04626	69.7769	71.5753	69.9522	70.3539	69.869	70.5791	68.338	72.6701	69.0369	64.7978	69.2078	72.1755	63.6733	70.67	69.8232	72.1143	68.9186	70.5058	63.1008	70.6937	62.837	67.4517	67.2065	70.802	65.536	69.097	69.2339	67.535	67.4945	67.9949	64.5611	69.366	65.9087	65.8752	69.1027	69.0674	66.2224	69.455	72.6743	61.3742	70.3062	67.0583	66.3704	64.8519	66.5144	64.558	58.7505
17	69.0756	2.66681	70.206	72.3855	71.1637	69.9751	71.1091	71.7243	69.639	73.5149	70.4569	66.3596	69.0252	73.7703	65.3593	70.5649	70.7759	73.6156	69.6866	71.9276	64.1905	70.3872	64.7349	69.0587	68.8638	71.509	67.358	69.892	70.0431	68.9781	68.7428	68.8846	65.5143	69.4416	67.2346	66.6385	70.259	70.3321	67.4577	70.397	73.2315	63.303	70.4651	68.6882	68.0373	66.7791	68.2389	65.7521	61.7055
18	69.774	2.41568	70.265	72.7855	71.9339	69.1815	72.0429	72.3668	70.469	73.9234	71.4325	67.4644	68.4026	74.9464	66.5905	69.9599	71.31	74.5368	70.0203	72.91	64.8575	69.7333	66.2108	70.2311	69.9963	71.775	68.709	70.241	70.3459	69.9807	69.5214	69.3778	66.1752	69.0748	68.1707	67.0075	70.9405	71.1833	68.3003	70.91	73.3715	64.8749	70.2368	69.958	69.2306	68.2424	69.4717	66.4915	64.1097
19	70.0581	2.32148	69.9697	72.7907	72.2865	68.0035	72.6866	72.5393	70.84	73.9262	71.9779	68.1217	67.3829	75.7224	67.3681	68.9113	71.439	74.8847	69.9396	73.4869	65.1299	68.752	67.2805	70.9849	70.6341	71.649	69.613	70.173	70.1655	70.5505	69.8478	69.4757	66.5457	68.2911	68.7368	67.0006	71.169	71.6317	68.781	71.026	73.1269	66.09	69.6644	70.8755	69.9679	69.2521	70.2173	66.8007	65.9255
20	69.9461	2.38752	69.3358	72.4148	72.2459	66.465	73.056	72.2837	70.776	73.5515	72.1049	68.3514	66.0042	76.1155	67.7054	67.4724	71.182	74.6761	69.4683	73.6899	65.0388	67.416	67.9675	71.3419	70.8118	71.199	70.119	69.731	69.5441	70.6985	69.7431	69.1861	66.6294	67.1154	68.9551	66.6366	70.9732	71.6937	68.9235	70.773	72.5386	66.9529	68.7851	71.4512	70.2724	69.8303	70.4959	66.7052	67.131
21	69.4602	2.58489	68.3787	71.6698	71.841	64.5836	73.1425	71.6461	70.302	72.8229	71.821	68.1719	64.2998	76.1401	67.6219	65.6902	70.5477	73.9315	68.6336	73.5412	64.5894	65.786	68.3018	71.318	70.561	70.443	70.248	68.945	68.5374	70.4383	69.228	68.5183	66.4226	65.5677	68.8438	65.9325	70.3832	71.3781	68.7345	70.179	71.6296	67.4732	67.6272	71.6953	70.1666	70.0076	70.3326	66.2331	67.7175
22	68.6149	2.8722	67.113	70.5643	71.0924	62.3736	72.943	70.6619	69.418	71.7586	71.1228	67.5923	62.3024	75.8089	67.1325	63.6005	69.5302	72.678	67.4555	73.0597	63.7969	63.8733	68.3161	70.9269	69.9059	69.365	69.996	67.823	67.184	69.7858	68.3242	67.4822	65.9039	63.6647	68.4141	64.8984	69.4196	70.6907	68.2105	69.273	70.4171	67.6593	66.2086	71.6111	69.68	69.8105	69.7495	65.4141	67.6856
23	67.43	3.21573	65.5487	69.1047	70.0132	59.8452	72.455	69.3564	68.13	70.3652	70.0407	66.6528	60.0377	75.1347	66.2806	61.2371	68.1548	70.9507	65.9378	72.2591	62.6937	61.686	68.043	70.2017	68.8606	67.95	69.363	66.371	65.5016	68.7584	67.0462	66.0874	65.1097	61.4176	67.6687	63.5416	68.0943	69.6414	67.3464	68.078	68.9133	67.5127	64.5371	71.196	68.8393	69.2604	68.7653	64.2763	67.0397
24	65.9277	3.60586	63.6906	67.2965	68.6227	57.0085	71.6791	67.7422	66.457	68.6512	68.5847	65.3822	57.5227	74.1263	65.0822	58.6297	66.4266	68.7837	64.0939	71.1543	61.3011	59.2287	67.5071	69.1709	67.4339	66.189	68.355	64.598	63.5074	67.371	65.4012	64.3429	64.0523	58.8284	66.6078	61.87	66.4119	68.2323	66.1392	66.616	67.1292	67.0255	62.6078	70.4431	67.6606	68.3715	67.3968	62.8486	65.782
25	64.0763	3.98168	61.5415	65.1455	66.9429	53.8782	70.6202	65.8258	64.411	66.6342	66.7658	63.8102	54.7617	72.7866	63.5521	55.7954	64.3507	66.2025	61.9453	69.7563	59.6236	56.5057	66.7176	67.8403	65.6389	64.076	66.981	62.513	61.2162	65.6366	63.3936	62.2597	62.7426	55.8967	65.2284	59.8963	64.3777	66.4622	64.5874	64.909	65.0705	66.1932	60.402	69.3481	66.1495	67.1564	65.6605	61.1565	63.9191
26	61.968	4.40092	59.0928	62.656	64.9969	50.4679	69.2785	63.6086	64.411	64.3334	64.593	61.9523	51.752	71.1161	61.7016	52.7362	61.9278	63.2282	59.5034	68.0747	57.6625	53.5234	65.6769	66.2054	63.488	61.607	65.262	60.122	58.6385	63.5831	61.0289	59.8479	61.1835	52.6239	63.5258	57.6344	61.9931	64.3587	62.6932	62.976	62.7369	65.0263	57.8994	67.9086	64.3075	65.6291	63.5746	59.2218	61.4483
27	59.4713	4.80889	56.3276	59.8264	62.7998	46.7764	67.6475	61.0854	59.273	61.7601	62.0677	59.8093	48.4924	69.1249	59.5384	49.4406	59.1613	59.8869	56.7704	66.1223	55.4256	50.2934	64.3816	64.2603	60.9854	58.778	63.217	57.426	55.7841	61.2402	58.3179	57.1156	59.3728	49.0146	61.5004	55.0942	59.2562	61.9461	60.462	60.816	60.1232	63.5271	55.0825	66.1261	62.1371	63.8042	61.1548	57.0598	58.3608
28	56.7111	5.23695	53.2608	56.654	60.3549	42.8338	65.7198	58.2495	56.218	58.9152	59.1926	57.3791	44.9889	66.8264	57.0685	45.9097	56.0632	56.2045	53.7505	63.9045	52.9205	46.841	62.8222	61.995	58.1317	55.586	60.856	54.421	52.6618	58.6181	55.2688	54.065	57.3061	45.078	59.1563	52.2791	56.1829	59.2219	57.9011	58.421	57.2215	61.7044	51.9278	64.0045	59.6385	61.6905	58.4041	54.6806	54.7366
29	53.6518	5.66574	49.8988	53.145	57.6564	38.7106	63.4907	55.0984	52.875	55.7893	55.9787	54.6636	41.2605	64.2277	54.2945	42.154	52.6524	52.2099	50.4507	61.4208	50.1498	43.1832	60.9842	59.4006	54.9297	52.04	58.182	51.111	49.2798	55.7088	51.8848	50.6959	54.9784	40.8324	56.499	49.1864	52.7758	56.1554	55.0139	55.787	54.0251	59.5485	48.4129	61.5478	56.8109	59.2948	55.3173	52.0814	50.6291
30	50.3396	6.12746	46.2596	49.3093	54.695	34.5202	60.954	51.6311	49.256	52.3668	52.443	51.6586	37.3402	61.3247	51.214	38.2005	48.9557	47.9425	46.8853	58.6657	47.1217	39.3893	58.853	56.4729	51.3888	48.165	55.192	47.495	45.6387	52.5148	48.1727	47.019	52.3868	36.3218	53.5323	45.821	49.0407	52.7256	51.8042	52.913	50.5311	59.249	44.5344	58.7577	53.6496	56.6202	51.8946	49.2499	46.113
31	46.6914	6.46951	42.3732	45.1648	51.4646	30.3879	58.1003	47.848	45.37	48.6436	48.6081	48.362	33.2785	58.1089	47.8392	34.0993	45.0084	43.4495	43.0861	55.6336	43.8591	35.5067	56.4145	53.2132	47.5265	43.985	51.889	43.583	41.7428	49.051	44.1504	43.0614	49.5235	31.6307	50.2646	42.2112	44.9864	48.9324	48.2867	49.792	46.7481	54.7746	40.3178	55.6364	50.1528	53.6688	48.1422	46.1785	41.283
32	42.82	6.7736	38.2845	40.7423	47.97	26.4519	54.9216	43.7569	41.248	44.6312	44.5024	44.7868	29.1472	54.5839	44.2125	29.9198	40.8557	38.7878	39.1078	52.3206	40.4059	31.6053	53.6579	49.6333	43.3636	39.522	48.285	39.405	37.6071	45.3321	39.8506	38.8687	46.397	26.8923	46.7079	38.4048	40.6416	44.78	44.492	46.418	42.7046	51.0323	35.8237	52.197	46.3294	50.4411	44.0719	42.8745	36.2654
33	38.7665	6.99683	34.0589	36.0853	44.2253	22.8603	51.4268	39.3808	36.946	40.348	40.1652	40.965	25.0435	50.7668	40.4121	25.7494	36.5546	34.0339	35.0173	48.7267	36.8295	27.7742	50.5907	45.7656	38.9367	34.819	44.403	35.014	33.2766	41.3738	35.3209	34.5168	43.0625	22.2706	42.8858	34.4618	36.0701	40.2804	40.4763	42.807	38.4544	47.5313	31.1673	48.461	42.2086	46.939	39.7133	39.3577	31.2173
34	34.6153	7.09891	29.7873	31.263	40.2657	19.759	47.642	34.7797	32.535	35.8417	35.6593	36.9513	21.09	46.674	36.5507	21.6923	32.1827	29.294	30.9017	44.8727	33.211	24.109	47.22	41.6507	34.316	29.958	40.271	30.485	28.8407	37.2043	30.629	30.1073	39.5613	17.944	38.837	30.4583	31.377	35.4877	36.3297	38.999	34.089	43.7507	26.5193	44.462	37.847	43.1837	35.1247	35.667	26.312
35	30.4445	7.0632	25.5815	26.3883	36.1498	17.2727	43.5979	30.0631	28.105	31.2114	31.0875	32.8314	17.4168	42.3245	32.7623	17.8666	27.8435	24.7141	26.8769	40.8144	29.6451	20.7014	43.5429	37.3363	29.603	25.075	35.946	25.923	24.4284	32.8842	25.8678	25.7547	35.9517	14.1002	34.6189	26.4883	26.7147	30.5222	32.1621	35.059	29.7659	39.7639	22.0774	40.2467	33.3245	39.2231	30.4021	31.859	21.7239
36	26.3006	6.8569	21.5649	21.6217	31.9637	15.4863	39.3816	25.3854	23.768	26.5917	26.5931	28.7286	14.1541	37.7793	29.1812	14.4172	23.6565	20.4367	23.0844	36.6362	26.2215	17.6339	39.6056	32.9063	24.9268	20.348	31.523	21.468	20.1986	28.5206	21.1625	21.579	32.3114	10.9224	30.3091	22.6668	22.2664	25.5677	28.0923	31.087	25.6801	35.6926	18.011	35.9037	28.7629	35.1312	25.6781	28.0332	17.6267
37	22.4405	6.50572	17.8681	17.1367	27.8256	14.4386	35.0822	20.9232	19.641	22.1362	22.3372	24.7974	11.4546	33.1263	25.9172	11.511	19.7505	16.6073	19.664	32.4348	23.0319	14.977	35.4908	28.4835	20.4368	15.975	27.135	17.284	16.3316	24.2544	16.6775	17.6981	28.7452	8.55709	25.9976	19.1229	18.2152	20.843	24.2503	27.211	22.0238	31.7144	14.4356	31.5438	24.3275	31.0091	21.1091	24.3213	14.198
38	18.9589	6.0215	14.6411	13.1141	23.8806	14.1293	30.7988	16.846	15.842	18.0137	18.4804	21.2035	9.45358	28.4874	23.0486	9.29782	16.2692	13.3747	16.7362	28.3065	20.1702	12.8739	31.3314	24.2025	16.3	12.166	22.948	13.536	13.0216	20.2313	12.6033	14.2328	25.3925	7.08575	21.799	15.9849	14.7273	16.5639	20.7709	23.561	18.9712	28.0579	11.435	27.3184	20.1884	26.9803	16.8765	20.8886	11.6002
39	15.9929	5.44655	12.0986	9.7313	20.2842	14.5237	26.6458	13.3079	12.492	14.4018	15.1839	18.1021	8.22521	24.0095	20.6316	7.87738	13.3706	10.861	14.4033	24.3483	17.7466	11.3098	27.3144	20.1903	12.7142	9.112	19.131	10.386	10.4552	16.582	9.15078	11.31	22.4276	6.54512	17.8847	13.3761	11.9456	12.9223	17.7668	20.258	16.6509	24.983	9.09892	23.393	16.4951	23.1869	13.1854	17.9218	9.98337
40	13.6561	4.84687	10.2977	7.13536	17.19	15.4076	22.7472	10.4482	9.729	11.4638	12.5886	15.6118	7.77164	19.8427	18.7063	7.28691	11.1962	9.14936	12.7332	20.6622	15.9051	10.302	23.6415	16.5683	9.88173	6.982	15.852	7.985	8.77152	13.4257	6.52133	9.04824	20.0413	6.95667	14.4685	11.4102	9.97055	10.0848	15.3181	17.422	15.1185	22.7467	7.51536	19.9199	13.3687	19.7717	10.2426	15.5976	9.21585
41	12.061	4.30753	9.23181	5.42579	14.7486	16.6916	19.2319	8.38047	7.682	9.32883	10.7893	13.8211	8.03303	16.1258	17.3381	7.49936	9.85553	8.28336	11.7311	17.3512	14.8396	9.85511	20.4719	13.4685	7.96434	5.872	13.288	6.437	8.02907	10.8697	4.85944	7.54166	18.4582	8.27889	13.2	10.1759	8.83995	8.17956	13.4779	15.149	14.385	21.5652	6.73877	17.0155	10.9143	16.8518	8.20937	14.0443	9.19849
42	11.195	3.92461	8.83459	4.62258	13.0863	18.3652	16.2398	7.16037	6.448	8.07191	9.79104	12.7664	8.88061	12.9847	16.6362	8.44819	9.38837	8.25576	11.3521	14.5219	14.7581	9.99156	17.9131	11.0255	7.03038	5.753	11.582	5.777	8.19309	8.99688	4.21476	6.83103	17.8418	10.3484	10.8706	9.71494	8.51482	7.26871	12.2713	13.473	14.4585	21.5573	6.7557	14.758	9.20988	14.5066	7.14512	13.3191	9.87846
43	11.0427	3.76076	9.01918	4.65336	12.2825	18.972	13.9115	6.75597	6.054	7.68182	9.48688	12.4201	10.148	10.539	16.6984	10.0685	9.78297	9.04509	11.5304	12.2861	15.7772	10.7483	16.0297	9.33376	7.02958	6.475	10.799	5.961	9.15745	7.85421	4.5317	6.88503	18.152	12.9374	8.87624	10.004	8.87633	7.32715	11.6752	12.337	15.3345	22.6658	7.46433	13.1888	8.26424	12.7913	7.01021	13.4403	11.1908
44	11.603	3.968	9.73799	5.36639	12.352	21.5142	12.353	7.05647	6.444	8.0333	9.79708	12.7922	11.7175	8.88239	17.5729	12.2925	11.0786	10.644	12.1945	10.7217	17.8312	12.145	14.8579	8.40495	7.81036	6.475	10.963	6.854	10.8028	7.4321	5.6618	7.602	19.3003	15.8733	8.84061	10.9473	9.76927	8.23353	11.6145	11.65	16.9428	24.6379	8.68141	12.2878	8.00857	11.7407	7.69972	14.4093	13.0234
45	12.8276	4.37747	10.9822	6.59833	13.2464	24.9844	11.592	7.93044	7.482	8.924	10.7018	13.8866	13.5677	8.04267	19.1526	15.0029	13.2592	13.017	13.2901	9.84367	20.669	14.1396	14.4203	8.15444	9.21478	9.831	12.092	8.279	13.0094	7.64556	7.39356	8.84922	21.1051	19.0599	9.76389	12.3814	11.0743	9.76267	11.9922	11.432	19.1087	27.1196	10.2168	11.992	8.34089	11.3386	9.11022	16.177	15.2154
46	14.4784	4.8381	12.7288	8.26336	14.8735	27.3518	11.5669	9.31455	9.039	10.1607	12.2142	15.6375	15.7107	7.96164	21.2119	18.0207	13.809	16.0265	14.7899	9.61064	23.9359	16.6	14.7166	8.44636	11.1796	12.369	14.109	10.16	15.6185	8.35	9.52	10.547	23.3334	22.3887	11.6074	14.122	12.7328	11.6169	12.7693	11.791	21.5645	29.7745	12.0362	12.2725	9.21245	11.4903	11.1775	18.6006	17.5808
47	16.5843	5.24772	14.8903	10.3648	17.1008	29.5389	12.1653	11.2098	11.023	11.6559	14.2804	17.8989	18.0928	8.51561	23.4928	21.1326	18.4171	19.4247	16.641	9.96767	27.2833	19.2942	15.6905	9.19555	13.6907	15.397	16.792	12.522	18.4243	9.41859	11.9647	12.6949	25.7461	25.682	14.2695	16.0393	14.7038	13.5358	14.0058	12.788	24.0147	32.3391	14.2519	13.1643	10.6417	12.0811	13.8108	21.4484	19.9376
48	18.9506	5.52957	17.3057	12.9017	19.7469	31.4287	13.2731	13.5703	13.35	13.4055	16.7437	20.4693	20.571	9.59373	25.7705	24.1161	23.0191	22.9032	18.7235	10.8883	30.4387	21.9216	17.1933	10.4009	16.6253	18.741	19.824	15.324	21.2012	10.8346	14.7671	15.2899	28.1351	28.7295	17.5308	18.0855	16.9263	15.4098	15.7443	14.371	26.2198	34.6313	16.9128	14.6917	12.6121	13.0848	16.8364	24.4505	22.1275
49	21.4095	5.6175	19.7661	15.7782	22.5917	32.9409	14.8048	16.2322	15.898	15.3985	19.3737	23.1329	22.9615	11.1611	27.8788	26.7869	26.5368	26.1822	20.8632	12.3549	33.2305	24.3007	18.9944	12.0504	19.7335	22.139	22.891	18.374	23.7358	12.6578	17.9005	18.2403	30.3423	31.3496	21.0772	20.2288	19.3052	17.281	17.9117	16.363	28.0382	36.5326	19.8765	16.779	14.9948	14.5712	20.0027	27.3598	24.0219
50	23.8101	5.515	22.0636	18.8021	25.4151	34.0344	16.6932	18.9396	18.481	17.5556	21.9277	25.6933	25.0969	13.1992	29.7108	29.0235	29.7359	29.0691	22.8621	14.298	35.5749	26.3152	20.8336	14.0348	22.7333	25.339	25.746	21.399	25.8622	14.8894	21.1547	21.3479	32.2619	33.4261	24.595	22.388	21.6961	19.2369	20.3271	18.507	29.4092	37.9725	22.8902	19.241	17.568	16.5881	23.0281	29.9858	25.486
51	25.9764	5.25606	24.0114	21.7456	28.0294	34.6806	18.8688	21.4247	20.898	19.7063	24.2041	27.993	26.8656	15.6168	31.2058	30.7555	32.4624	31.4541	24.5293	16.5752	37.4311	27.8988	22.486	16.1586	25.3824	28.156	28.232	24.15	27.4806	17.4066	24.2158	24.3553	33.8081	34.9145	27.8439	24.422	23.9349	21.2853	22.7659	20.55	30.3138	38.8985	25.691	21.8364	20.0872	19.053	25.6559	32.2001	25.486
52	27.8342	4.90808	25.5013	24.4128	30.2999	34.8918	21.209	23.4932	22.988	21.644	26.071	29.922	28.2158	18.2426	32.3348	31.9822	34.6416	33.288	25.721	19.0073	38.7874	29.0223	23.8005	18.1993	27.5302	30.499	30.268	26.457	28.5525	20.0006	26.8065	27.0227	34.9488	35.8266	30.6763	26.1797	25.8758	23.299	25.0068	22.303	30.7839	39.2947	28.0996	24.3315	22.3562	21.7427	27.7262	33.9323	27.0002
53	29.2645	4.55208	26.5257	26.6805	32.1503	34.7143	23.5428	25.0533	24.644	23.2036	27.4657	31.422	29.1352	20.8657	33.0877	32.7377	36.2587	34.5719	26.3738	21.4184	39.645	29.683	24.6984	19.971	29.1276	32.364	31.827	28.24	29.084	22.4482	28.7791	29.1897	35.6991	36.206	33.0286	27.5661	27.4319	25.1067	26.9123	23.668	30.8526	39.1824	30.0491	26.5429	24.2504	24.3718	29.1782	35.1651	27.2337
54	30.2491	4.26165	27.0982	28.4996	33.5512	34.1868	25.6988	26.0861	25.811	24.2943	28.3775	32.479	29.6291	23.2765	33.4657	33.0518	37.3292	35.3403	26.5002	23.6637	40.0098	29.8948	25.1554	21.359	30.1747	33.793	32.915	29.487	29.1168	24.5736	30.0911	30.7908	36.0597	36.1093	34.888	28.5524	28.5769	26.6036	28.4309	24.624	30.5434	38.5943	31.5365	28.3573	25.7071	26.6972	30.0177	35.9236	26.89
55	30.7977	4.08326	27.2512	29.8751	34.5038	33.3601	27.5482	26.6125	26.474	24.9072	28.8282	33.1053	29.7126	25.3188	33.4859	32.9625	37.8749	35.6355	26.1555	25.646	39.9028	29.685	25.1868	22.3188	30.7054	34.838	33.558	30.233	28.7226	26.2747	30.7785	31.8341	36.039	35.6003	36.2619	29.1656	29.3289	27.7601	29.5708	25.188	29.9048	37.591	32.5911	29.7295	26.7125	28.5725	30.296	36.246	26.1665
56	30.9405	4.03022	27.0348	30.843	35.0244	32.2939	29.0167	26.6716	26.653	25.066	28.8562	33.3227	29.4183	26.9217	33.1799	32.5163	37.9202	35.5023	25.4089	27.3209	39.3677	29.0557	24.8333	22.8566	30.7653	35.535	33.795	30.528	27.9959	27.5264	30.9124	32.3657	35.6573	34.7469	37.1679	29.4742	29.7198	28.6028	30.3567	25.377	29.0037	36.2597	33.2481	30.6567	27.2836	29.935	30.0709	36.1623	25.1431
57	30.723	4.08428	26.5085	31.446	35.1346	31.0489	30.0885	26.3176	26.39	24.8082	28.5163	33.1546	28.8017	28.0765	32.592	31.7813	37.4971	34.9952	24.3349	28.6858	38.4647	28.1331	24.158	23.0041	30.4131	35.904	33.673	30.414	27.0455	28.3594	30.5697	32.4389	34.9487	33.6273	37.6378	29.5494	29.7918	29.1836	30.7929	25.204	27.914	34.7026	33.5359	31.1568	27.4531	30.77	29.4033	35.7111	23.9017
58	30.2002	4.21144	25.7346	31.7172	34.862	29.6822	30.7826	25.6308	25.745	24.1921	27.8798	32.6348	27.9359	28.8114	31.7779	30.8372	36.6525	34.1803	23.0177	29.7613	37.2685	26.9807	23.24	22.798	29.7335	35.964	33.26	29.945	25.9737	28.8249	29.8175	32.0992	33.9585	32.328	37.7259	29.4313	29.5952	29.5406	30.8732	24.707	26.7028	33.0133	33.4834	31.2523	27.2657	31.0832	28.3745	34.9449	22.5215
59	29.431	4.3742	24.7735	31.6876	34.2472	28.2458	31.1311	24.7065	24.809	23.2957	27.03	31.8077	26.9003	29.15	30.7965	29.7538	35.4514	33.1354	21.5445	30.5687	35.8568	25.6511	22.152	22.2823	28.8188	35.75	32.642	29.197	24.8485	28.9695	28.7382	31.3933	32.7405	30.9339	37.5017	29.1357	29.1843	29.6762	30.6129	23.953	25.4192	31.2547	33.137	30.9735	26.7825	30.9025	27.0832	33.9098	21.0729
60	28.4761	4.54313	23.6826	31.4017	33.3463	26.7848	31.1658	23.6289	23.694	22.1978	26.0486	30.7395	25.7642	29.1146	29.7012	28.5935	33.975	31.9359	19.9975	31.1184	34.2955	24.1889	20.9551	21.5226	27.7389	35.331	31.901	28.252	23.7112	28.8405	27.4458	30.3786	31.3591	29.5165	37.0289	28.6766	28.6036	29.5861	30.0594	23.005	24.0997	29.4723	32.5638	30.3703	26.0783	30.2863	25.6161	32.6542	19.6115
61	27.3921	4.69826	22.5144	30.9112	32.2208	25.3342	30.9171	22.4625	22.49	20.9676	24.9946	29.4947	24.5815	28.766	28.5362	27.4007	32.284	30.6356	18.4387	31.4309	32.6378	22.632	19.7137	20.5961	26.5589	34.776	31.09	27.176	22.5939	28.5001	26.0461	29.1208	29.8694	28.1239	36.3493	28.0807	27.8937	29.2939	29.2776	21.903	22.7715	27.7049	31.8236	29.5106	25.2218	29.3168	24.0372	31.2373	18.1805
62	26.2366	4.82454	21.3087	30.2642	30.9281	23.9206	30.4229	21.2578	21.263	19.6647	23.9159	28.1304	23.4079	28.1773	27.3353	26.1971	30.4367	29.2879	16.9053	31.5488	30.9312	21.0122	18.4894	19.5748	25.3395	34.119	30.227	26.018	21.5123	28.0106	24.5993	27.6868	28.306	26.7829	35.4878	27.3818	27.0938	28.8573	28.3329	20.672	21.4466	25.9766	30.9571	28.4618	24.868	28.0823	22.4074	29.7031	16.8136
63	25.0234	4.92558	20.0963	29.5077	29.5145	22.5639	29.7306	20.0512	20.061	18.3357	22.8398	26.691	22.2818	27.4004	26.1246	24.9894	28.5164	27.9313	15.4262	31.5079	29.2169	19.3554	17.324	18.5177	24.1137	33.373	29.334	24.838	20.4621	27.4152	23.1442	26.1359	26.6768	25.5048	34.4793	26.61	26.2337	28.3288	27.287	19.353	20.1256	24.3017	29.998	27.2771	23.6299	26.6624	20.7707	28.0744	15.5351
64	23.8113	5.01339	18.903	28.6858	28.0176	21.2763	28.8885	18.8685	18.911	17.0026	21.7689	25.2204	21.2133	26.4778	24.9269	23.7789	26.5866	26.5843	14.0194	31.3258	27.5311	17.687	16.2358	17.4688	22.8972	32.564	28.426	23.689	19.431	26.7435	21.7228	24.5235	24.9885	24.2888	33.372	25.7874	25.3325	27.7322	26.1916	17.996	18.808	22.6974	28.9864	26.001	22.2362	25.1295	19.1606	26.3697	14.3583
65	22.5794	5.04576	17.7372	27.8292	26.4668	20.0582	27.9428	17.722	17.82	15.6815	20.7126	23.7581	20.1948	25.4434	23.7622	22.5657	24.6594	25.2649	12.6871	31.0179	25.902	16.047	15.2265	16.4588	21.7001	31.73	27.51	22.582	18.4131	26.0237	20.3643	22.9026	23.2535	23.1388	32.1927	24.9307	24.4095	27.0811	25.0815	16.641	17.4987	21.1823	27.9628	24.6771	21.2007	23.5489	17.6014	24.6289	13.2721
66	21.3724	5.06475	16.6014	26.9509	24.8789	18.9119	26.94	16.602	16.787	14.3917	19.6848	22.3195	19.2165	24.3173	22.6428	21.3501	22.735	23.9502	11.4296	30.5983	24.3317	14.4459	14.3095	15.5002	20.526	30.892	26.588	21.512	17.4143	25.2772	19.0717	21.3169	21.4905	22.0622	30.9458	24.0524	23.482	26.3888	23.9728	15.301	16.2122	19.7679	26.9556	23.3338	20.1726	21.9526	16.1021	22.9019	12.2794
67	20.1896	5.06499	15.4917	26.053	23.2623	17.839	25.917	15.5003	15.808	13.1357	18.691	20.905	18.273	23.117	21.577	20.1337	20.8153	22.612	10.2557	30.0673	22.808	12.8897	13.492	14.5833	19.371	30.037	25.65	20.479	16.438	24.5083	17.8473	19.8007	19.7237	21.061	29.644	23.1547	22.5457	25.6583	22.873	13.98	14.959	18.455	25.966	21.982	19.1567	20.3383	14.6657	21.236	11.386
68	19.0285	5.04282	14.4019	25.1269	21.629	16.8434	24.8715	14.4315	14.881	11.9112	17.7298	19.5059	17.3605	21.862	20.5725	18.919	18.893	21.267	9.18499	29.4227	21.3238	11.3932	12.7715	13.6968	18.2316	29.142	24.691	19.482	15.4774	23.7174	16.7042	18.3879	17.9803	20.1306	28.3111	22.2309	21.576	24.884	21.7831	12.697	13.7293	17.2363	24.9798	20.6244	18.1645	18.7002	13.2893	19.668	10.5955
69	17.8917	4.99707	13.3261	24.1727	20.0015	15.9322	23.8031	13.42	14.013	10.7257	16.7996	18.1037	16.4678	20.567	19.6398	17.7083	16.9673	19.9155	8.23857	28.6701	19.8729	9.97767	12.1318	12.8335	17.109	28.175	23.715	18.52	14.5317	22.9015	15.659	17.1042	16.2871	19.2678	26.9649	21.2702	20.557	24.0521	20.7002	11.482	12.5172	16.1009	23.9904	19.2706	17.2071	17.0366	11.9721	18.2184	9.90952
70	16.7816	4.9277	12.2634	23.1812	18.4028	15.115	22.7282	12.4813	13.206	9.57691	15.8937	16.6775	15.5929	19.2396	18.7798	16.5039	15.0511	18.5301	7.41018	27.8203	18.4677	8.66833	11.5575	11.973	16.0059	27.114	22.726	17.596	13.6046	22.0501	14.7277	15.9681	14.6694	18.471	25.6132	20.2653	19.4915	23.1598	19.6262	10.351	11.3571	15.036	22.9949	17.9251	16.2867	15.3525	10.7144	16.8998	9.32915
71	15.7083	4.83407	11.2173	22.1292	16.8475	14.3955	21.6511	11.629	12.464	8.45997	15.0062	15.2213	14.7368	17.8977	17.9816	15.3132	13.1691	17.1143	6.66998	26.8835	17.1258	7.489	11.04	11.0948	14.9223	25.965	21.732	16.704	12.7001	21.1532	13.9202	14.99	13.1681	17.7402	24.2548	19.2189	18.3899	22.2295	18.5738	9.312	10.281	14.033	21.9951	16.5907	15.4045	13.6632	9.52083	15.7154	8.85423
72	14.6756	4.72046	10.1969	21.0119	15.3543	13.7646	20.5659	10.8772	11.794	7.37685	14.1424	13.748	13.9003	16.5535	17.2316	14.1447	11.3626	15.7033	5.99942	25.8741	15.8644	6.45544	10.5704	10.1954	13.8604	24.741	20.75	15.839	11.8344	20.2242	13.2401	14.1701	11.8167	17.0779	22.8873	18.1421	17.2657	21.2784	17.5616	8.377	9.30406	13.0833	20.9993	15.2709	14.5575	12.0047	8.40408	14.6688	8.48038
73	13.6661	4.60128	9.21855	19.8419	13.9448	13.206	19.4711	10.2399	11.203	6.34073	13.3159	12.2825	13.0925	15.2195	16.5215	13.007	9.683	14.3335	5.39591	24.8085	14.7033	5.579	10.1323	9.27345	12.8318	23.449	19.796	15.016	11.0467	19.3031	12.6866	13.5045	10.6337	16.4791	21.5198	17.0507	16.1407	20.3116	16.6087	7.563	8.43355	12.1744	20.0123	13.967	13.7419	10.4315	7.37791	13.7561	8.19691
74	12.729	4.46053	8.393	18.6409	12.64	12.7066	18.3747	9.72355	10.694	5.381	12.5365	10.8551	12.3117	13.8998	15.8463	11.9122	8.17353	13.0309	4.8671	23.7068	13.6588	4.89367	9.70906	8.33503	11.8473	22.11	18.881	14.24	10.3671	18.4204	12.2513	12.981	9.62905	15.9297	20.1717	15.9626	15.0423	19.3421	15.733	6.874	7.66882	11.2927	19.0303	12.6846	12.957	8.99061	6.4582	12.9555	7.98553
75	11.8654	4.29967	8.35708	17.4391	11.455	12.2582	17.2871	9.3252	10.263	4.5309	11.8079	9.49504	11.5359	12.5977	15.1986	10.8717	6.8627	11.8081	4.41732	22.5972	12.7397	4.36933	9.28897	7.40368	10.911	20.735	18.019	13.497	9.79221	17.5841	11.9154	12.5772	8.80209	15.4118	18.864	14.8976	13.9845	18.3823	14.9477	6.309	7.00712	10.4322	18.0414	11.4406	12.2101	7.71183	5.65819	12.2418	7.82729
76	11.0383	4.15852	6.72276	16.2583	10.3976	11.8555	16.2117	9.03712	9.902	3.81182	11.1329	8.22824	10.7449	11.3216	14.5711	9.89485	5.76155	10.6714	4.04333	21.5064	11.9443	3.996	8.86036	6.50436	10.0278	19.33	17.227	12.785	9.30676	16.7909	11.6546	12.265	8.14852	14.9067	17.6095	13.8744	12.9855	17.4402	14.2632	5.853	6.44418	9.59348	17.0323	10.2505	11.5093	6.61645	4.98197	11.5902	7.70412
77	10.3002	4.00614	5.95732	15.0923	9.47078	11.4796	15.1478	8.84294	9.603	3.23754	10.5104	7.08178	9.91952	10.0804	13.9548	8.97653	4.8714	9.62758	3.73614	20.458	11.2645	3.76089	8.417	5.65505	9.20128	17.898	16.521	12.117	8.89853	16.0388	11.439	12.0109	7.65957	14.3976	16.4181	12.9039	12.0721	16.5212	13.6867	5.473	5.96561	8.7548	15.9999	9.12894	10.8604	5.72408	4.42907	10.974	7.58954
78	9.59233	3.84738	5.31389	13.925	8.67056	11.1062	14.0967	8.71589	9.344	2.808	9.93622	6.07822	9.04	8.88067	13.3421	8.12056	4.19578	8.674	3.48	19.457	10.6877	3.648	7.96033	4.87111	8.42978	16.439	15.899	11.5	8.56133	15.3197	11.2381	11.7798	7.31489	13.8701	15.2914	11.9918	11.2486	15.6298	13.2142	5.144	5.54267	7.88144	14.9467	8.08167	10.2738	5.03	3.99278	10.3747	7.46
79	8.94484	3.69587	4.73724	12.7511	7.99042	10.7121	13.0605	8.62418	9.101	2.50406	9.40158	5.23739	8.09973	7.73764	12.7269	7.34067	3.73745	7.79791	3.25976	18.4976	10.1945	3.642	7.49273	4.16376	7.71076	14.958	15.343	10.915	8.28452	14.6241	11.0272	11.5402	7.07748	13.3071	14.2301	11.1474	10.4956	14.7726	12.8319	4.861	5.14373	6.97055	13.872	7.11018	9.758	4.49524	3.6557	9.77482	7.29697
80	8.33705	3.55106	4.23321	11.5694	7.42986	10.2775	12.0392	8.53719	8.842	2.30145	8.89375	4.57188	7.1093	6.66839	12.099	6.65334	3.47998	6.99779	3.06259	17.5943	9.76121	3.72622	7.01661	3.54188	7.04733	13.464	14.833	10.34	8.05599	13.9396	10.7876	11.2599	6.90411	12.6923	13.2353	10.3808	9.80184	13.9624	12.5263	4.615	4.74694	6.02681	12.7732	6.21539	9.31067	4.0771	3.39771	9.1587	7.08226
81	7.76379	3.41306	3.80005	10.3804	6.9914	9.78867	11.0336	8.4289	8.541	2.18424	8.40001	4.09048	6.09776	5.68803	11.4448	6.05916	3.38408	6.30673	2.87046	16.7539	9.36279	3.877	6.5393	3.01379	6.44772	11.974	14.349	9.769	7.85869	13.2462	10.5095	10.902	6.77556	12.0143	12.3022	9.68568	9.16064	13.2062	12.2869	4.396	4.33545	5.05858	11.6525	5.40167	8.92178	3.75053	3.20535	8.52788	6.8068
82	7.22405	3.28148	3.43473	9.20827	6.66645	9.23982	10.0483	8.28755	8.215	2.13545	7.91173	3.77545	5.11018	4.80645	10.7534	5.55564	3.38545	5.77709	2.66218	15.9672	8.98427	4.069	6.079	2.59682	5.91445	10.52	13.874	9.188	7.67691	12.5323	10.1884	10.4435	6.68218	11.2702	11.4263	9.03645	8.57018	12.5021	12.1065	4.196	3.90564	4.08773	10.5305	4.67427	8.58655	3.50109	3.072	7.90473	6.47436
83	6.72213	3.15363	3.14096	8.09727	6.43801	8.63388	9.09161	8.1108	7.893	2.13782	7.42884	3.61292	4.20676	4.03445	10.025	5.14769	3.44181	5.42067	2.43184	15.2218	8.61552	4.28589	5.66345	2.30169	5.45133	9.136	13.394	8.583	7.49589	11.8	9.81851	9.87784	6.61882	10.4664	10.6023	8.41376	8.02273	11.8429	11.9787	4.01	3.49	3.14436	9.44852	4.04703	8.29939	3.30581	2.99423	7.31718	6.09855
84	6.26584	3.02357	2.93077	7.08539	6.287	7.98592	8.18039	7.9048	7.593	2.18596	6.95781	3.58858	3.44797	3.39464	9.28004	4.84299	3.52292	5.19812	2.20336	14.5066	8.25948	4.50978	5.32067	2.12856	5.07864	7.857	12.881	7.976	7.31062	11.0579	9.39225	9.20885	6.58806	9.6137	9.82146	7.81697	7.50796	11.2195	11.8884	3.834	3.118	2.26335	8.4501	3.5457	8.05498	3.14318	2.96762	6.78385	5.69823
85	5.86653	2.88608	2.8187	6.20309	6.19673	7.32573	7.35555	7.68276	7.33	2.29103	6.50997	3.68194	2.88109	2.91427	8.55324	4.63976	3.60439	5.07491	2.00239	13.8337	7.92891	4.73	5.06745	2.06824	4.82533	6.703	12.321	7.408	7.12618	10.3171	8.91158	8.44091	6.59339	8.74291	9.08342	7.2467	7.02261	10.6178	11.8158	3.668	2.78873	1.48982	7.57388	3.18982	7.85664	3.01833	2.98403	6.32018	5.29824
86	5.53741	2.74168	2.81318	5.48303	6.15444	6.6928	6.66085	7.46173	7.115	2.46283	6.10286	3.86826	2.53467	2.61148	7.88678	4.52448	3.66035	5.04461	1.83992	13.2201	7.63821	4.93867	4.90436	2.1077	4.70104	5.687	11.749	6.899	6.95677	9.5964	8.39322	7.59483	6.63789	7.90023	8.38456	6.71189	6.5678	10.0389	11.7481	3.518	2.51179	0.868444	6.85984	2.98127	7.71209	2.95243	3.03663	5.94442	4.93201
87	5.29314	2.59506	2.91907	4.95373	6.14815	6.12365	6.13106	7.2626	6.969	2.70108	5.75514	4.1234	2.41785	2.49476	7.32655	4.47802	3.67763	5.09958	1.71897	12.6693	7.40921	5.13778	4.82321	2.22388	4.69691	4.851	11.229	6.459	6.83015	8.91832	7.86578	6.74431	6.72183	7.12975	7.71299	6.24185	6.15317	9.50422	11.6827	3.397	2.31042	0.431434	6.34787	2.90897	7.62177	2.95951	3.12525	5.66794	4.62858
88	5.14867	2.45254	3.13876	4.63191	6.17736	5.66221	5.79255	7.11033	6.922	3.00033	5.48852	4.43148	2.52682	2.56745	6.91739	4.49179	3.65961	5.22236	1.65391	12.1831	7.272	5.32833	4.818	2.38467	4.79264	4.245	10.817	6.107	6.76306	8.31867	7.37318	5.99494	6.84709	6.47473	7.07236	5.87361	5.79512	9.04703	11.6173	3.324	2.21127	0.195061	6.04464	2.95418	7.58727	3.05106	3.25155	5.49218	4.40245
89	5.11786	2.32115	3.47756	4.52567	6.25411	5.34833	5.66467	7.036	7.002	3.35578	5.32811	4.79089	2.845	2.82867	6.684	4.572	3.617	5.40567	1.64789	11.7693	7.261	5.505	4.89	2.57344	4.96567	3.905	10.547	5.885	6.75122	7.83467	6.97122	5.45533	7.02822	5.97756	6.50044	5.633	5.51478	8.69156	11.5497	3.322	2.236	0.160556	5.91967	3.09733	7.61511	3.24122	3.41622	5.41533	4.25811
90	5.21166	2.2071	3.94486	4.64015	6.41199	5.19221	5.76058	7.07808	7.225	3.77195	5.29266	5.21141	3.34452	3.26645	6.62917	4.73129	3.55563	5.65282	1.70823	11.4448	7.41079	5.66478	5.048	2.79698	5.21288	3.85	10.408	5.829	6.77557	7.49173	6.72142	5.20988	7.29011	5.67059	6.05101	5.52962	5.33311	8.43664	11.4853	3.411	2.40203	0.322172	5.95606	3.32661	7.71969	3.51593	3.62332	5.438	4.19494
91	5.43703	2.11722	4.55509	4.97918	6.71691	5.20545	6.08409	7.27155	7.602	4.26364	5.39573	5.71027	3.99664	3.85827	6.75873	4.987	3.48309	5.97091	1.86045	11.23	7.75736	5.823	5.30145	3.07891	5.265	4.074	10.37	5.941	6.84882	7.30718	6.67655	5.32455	7.656	5.572	5.78991	5.56364	5.26936	8.30591	11.4406	3.616	2.71864	0.677545	6.16555	3.63973	7.911	3.84445	3.89564	5.56891	4.232
92	5.82507	2.06386	5.32135	5.54864	7.25347	5.39555	6.626	7.64306	8.145	4.85284	5.6509	6.31066	4.78112	4.56009	7.094	5.36497	3.42909	6.38158	2.13329	11.1575	8.33658	6.03633	5.66	3.44582	5.95918	4.54	10.453	6.215	7.02237	7.30303	6.87973	5.84394	8.14553	5.68725	5.78171	5.73762	5.34606	8.35954	11.4426	3.976	3.18912	1.23296	6.55609	4.03318	8.20935	4.23852	4.27084	5.82709	4.40709
93	6.38594	2.06438	6.26444	6.35327	8.10783	5.77326	7.36991	8.2242	8.868	5.56203	6.07069	7.04841	5.69003	5.30615	7.66405	5.90196	3.45154	6.91952	2.55002	11.2657	9.18573	6.343	6.14045	3.918	6.61416	5.192	10.704	6.68	7.34692	7.49915	7.37062	6.77939	8.80522	6.02511	6.08596	6.06387	5.57584	8.65403	11.5425	4.555	3.81258	2.00304	7.1184	4.51197	8.67077	4.73134	4.77763	6.23997	4.76056
94	7.14869	2.13282	7.41948	7.40091	9.35088	6.35121	8.303	9.04079	9.79	6.42052	6.66491	7.97397	6.72864	6.073	8.49942	6.64585	3.62352	7.62327	3.12955	11.6	10.3459	6.769	6.77082	4.51485	7.38721	6.023	11.16	7.38	7.86415	7.91324	8.18933	8.12527	9.68248	6.59955	6.75339	6.56794	5.95264	9.24061	11.8108	5.442	4.58791	3.00724	7.84064	5.09427	9.38506	5.34724	5.44448	6.83991	5.33012
95	8.14485	2.27749	8.8241	8.71018	11.0394	7.14308	9.42548	10.113	10.933	7.46624	7.44499	9.13867	7.91845	6.90561	9.63117	7.64923	4.02518	8.53512	3.87997	12.2031	11.8538	7.33644	7.58336	5.25576	8.38189	7.046	11.861	8.34	8.61577	8.56662	9.36449	9.86341	10.8227	7.42213	7.80837	7.28999	6.47759	10.1533	12.3174	6.736	5.52039	4.27598	8.7264	5.80918	10.4478	6.11203	6.31321	7.66448	6.15054
96	9.4038	2.50006	10.5069	10.3061	13.2039	8.17037	10.7522	11.4577	12.327	8.74397	8.4319	10.5868	9.29348	7.86924	11.0905	8.95955	4.74179	9.70809	4.79987	13.0984	13.7348	8.07022	8.6173	6.16008	9.65497	8.255	12.861	9.584	9.64322	9.47419	10.9217	11.9631	12.2611	8.50324	9.24213	8.27686	7.16722	11.3997	13.1263	8.508	6.62294	5.84489	9.79954	6.68324	11.9356	7.06276	7.4108	8.74655	7.25222
97	10.951	2.79681	12.4837	12.2076	15.8625	9.46367	12.3022	13.0753	14.012	10.2946	9.64839	12.3482	10.8888	9.01409	12.9053	10.6148	5.84342	11.1894	5.893	14.2942	16.0148	8.99767	9.91109	7.2467	11.2592	9.652	14.214	11.134	10.9815	10.6455	12.8817	14.4002	14.0279	9.87064	11.0453	9.58445	8.03761	12.9625	14.2812	10.798	7.91391	7.75055	11.0997	7.726	13.8918	8.24103	8.73324	10.1062	8.65442
98	12.807	3.1597	14.7593	14.4077	19.0257	11.052	14.094	14.9525	16.02	12.1604	11.1159	14.4433	12.7276	10.3748	15.1022	12.6422	7.38623	13.0083	7.17328	15.7766	18.7187	10.1461	11.4881	8.54843	13.2349	11.242	15.937	13.021	12.6391	12.0821	15.2301	17.1566	16.1503	11.5561	13.22	11.2754	9.10526	14.8165	15.8041	13.617	9.42	10.0211	12.6721	8.94515	16.326	9.68572	10.3019	11.7484	10.359
99	14.9909	3.57705	17.3404	16.8749	22.6921	12.9633	16.1342	17.0855	18.367	14.3729	12.8514	16.8808	14.8262	11.9862	17.7038	15.0617	9.42062	15.1849	8.68187	17.5223	21.8528	11.5412	13.3556	10.0913	15.6067	13.037	18.032	15.285	14.6051	13.8047	17.9234	20.2253	18.6389	13.5916	15.7708	13.4056	10.3772	16.9724	17.705	16.949	11.1758	12.6755	14.5535	10.3795	19.221	11.4396	12.1739	13.6856	12.3611
100	17.5208	4.03254	20.246	19.592	26.815	15.23	18.432	19.488	21.062	16.946	14.87	19.66	17.199	13.911	20.726	17.905	11.989	17.743	10.492	19.514	25.399	13.207	15.518	11.889	18.397	15.074	20.51	17.943	16.872	15.847	20.929	23.587	21.477	16.002	18.691	16.003	11.878	19.472	19.985	20.756	13.219	15.728	16.785	12.061	22.552	13.552	14.401	15.944	14.66
[truncated: 17 more columns]

## Sheet: Rotation RAnkleFlex B3ComfM
all values Right	mean	std	steps
1	2.03811	2.78654	2.618	4.061	-0.617	3.478	1.755	2.815	3.95	4.926	2.91	-0.283	2.352	5.483	-1.377	1.39	0.289	1.285	0.324	-2.533	2.759	9.454	0.699	-0.138	0.727	6.185	0.734	3.329	2.951	-1.154	3.451	-0.733	5.736	0.08	0.066	-0.316	1.429	0.163	4.267	8.228	7.446	0.709	3.368	2.427	6.675	0.68	-0.608	3.166	7.306
2	0.848665	2.50116	0.811111	2.21286	-1.0288	1.82018	0.722899	1.4153	2.16744	3.04969	1.30172	-0.763444	0.877838	3.30247	-1.01086	-0.0620606	0.316535	0.284212	-1.4984	-2.69271	0.627939	9.03344	1.336	-1.6382	-0.333141	4.52816	-1.21	1.792	1.39044	-1.551	1.69393	-1.8557	3.31668	-1.374	-1.66906	0.509212	-0.310677	-0.433697	3.07159	6.33266	6.59388	-0.985667	1.77583	2.82104	4.92367	-0.819152	-1.43517	1.34602	5.49461
3	0.0248578	2.16246	-0.544485	0.730182	-1.03314	0.729485	0.253566	0.30297	0.720374	1.34034	0.0666263	-0.734162	-0.169384	1.36193	-0.324465	-0.950838	0.766596	-0.250192	-2.87206	-2.32847	-1.23731	7.76187	2.31171	-2.46146	-0.907727	3.07188	-2.457	0.59	0.24501	-1.377	0.342495	-2.51586	1.09654	-2.407	-2.82588	1.64266	-1.60071	-0.723323	2.14767	3.97635	5.21848	-2.03618	0.553101	3.58457	3.05276	-1.734	-1.76874	-0.254859	3.79312
4	-0.381119	1.91936	-1.37327	-0.242545	-0.64897	0.265091	0.322394	-0.409091	-0.297152	-0.0197879	-0.716182	-0.268121	-0.758758	-0.169879	0.602606	-1.25003	1.52803	-0.319182	-3.68933	-1.53142	-2.65827	5.69145	3.52158	-2.657	-1.01367	1.94861	-2.978	-0.173	-0.388606	-0.667	-0.508273	-2.69579	-0.647909	-2.986	-3.38809	2.96852	-2.34648	-0.667364	1.5207	1.65236	3.68036	-2.44009	-0.182758	4.62594	1.381	-2.05818	-1.621	-1.48633	2.41518
5	-0.380752	1.92127	-1.66278	-0.673111	0.0702626	0.388747	0.878444	-0.692818	-0.850808	-0.947737	-1.01121	0.509838	-0.900677	-1.22653	1.66137	-1.00319	2.48809	0.0254141	-3.95198	-0.427606	-3.53551	3.1723	4.86783	-2.31472	-0.710152	1.23565	-2.848	-0.451	-0.489253	0.467	-0.821879	-2.44169	-1.79346	-3.098	-3.40752	4.36882	-2.55226	-0.281535	1.18661	-0.318707	2.37333	-2.2563	-0.420949	5.83278	0.0972424	-1.84685	-1.05037	-2.24101	1.48127
6	0.00925915	2.10889	-1.44936	-0.581758	1.05148	1.00253	1.82725	-0.562485	-0.950556	-1.42115	-0.836141	1.47608	-0.635848	-1.77648	2.74513	-0.304859	3.53991	0.688505	-3.72463	0.84897	-3.85312	0.64796	6.24873	-1.54878	-0.0797778	0.951556	-2.201	-0.249	-0.100111	1.866	-0.618465	-1.84755	-2.3222	-2.775	-2.95676	5.7312	-2.28507	0.377697	1.1417	-1.79787	1.50024	-1.58976	-0.209657	7.08391	-0.71197	-1.19206	-0.173354	-2.45424	1.05606
7	0.691036	2.37663	-0.815182	-0.0302121	2.21227	1.97252	3.03176	-0.0595455	-0.641424	-1.44842	-0.251697	2.51942	-0.0262121	-1.81045	3.77076	0.727121	4.58718	1.54967	-3.10233	2.14903	-3.65515	-1.49679	7.56176	-0.493697	0.775394	1.06924	-1.191	0.373	0.695061	3.358	0.0195758	-1.0313	-2.26291	-2.095	-2.12127	6.95494	-1.63585	1.21518	1.37839	-2.78058	1.09764	-0.571636	0.376667	8.26621	-1.01009	-0.218636	0.865182	-2.14221	1.13418
8	1.56937	2.59915	0.119242	0.884111	3.46865	3.14362	4.32554	0.755879	0.00159596	-1.06393	0.647364	3.54225	0.847869	-1.36334	4.68058	1.95456	5.5493	2.47746	-2.19783	3.33687	-3.03673	-3.02985	8.72202	0.703172	1.73743	1.52602	0.026	1.309	1.77313	4.782	0.976283	-0.101677	-1.69216	-1.163	-1.00382	7.96484	-0.714212	2.13065	1.8811	-3.37203	1.14367	0.656242	1.24991	9.28534	-0.795939	0.927909	1.94827	-1.40412	1.64224
9	2.54246	2.71649	1.21396	2.04116	4.73727	4.35979	5.53847	1.80442	0.876949	-0.347061	1.74509	4.46469	1.86771	-0.536202	5.4452	3.23161	6.37196	3.34737	-1.14479	4.33181	-2.11671	-3.89316	9.67593	1.90297	2.69375	2.2293	1.278	2.425	2.98978	6.004	2.11686	0.840626	-0.727717	-0.094	0.281121	8.72349	0.367263	3.04537	2.60995	-3.5113	1.58148	1.95245	2.29903	10.0838	-0.124303	2.11455	2.99246	-0.386475	2.45206
10	3.51444	2.71514	2.34491	3.30791	5.93891	5.49045	6.55082	2.99127	1.86409	0.584091	2.91727	5.23364	2.85645	0.527545	6.06682	4.43136	7.03145	4.08618	-0.0734545	5.10873	-1.01709	-4.15018	10.4021	3.00327	3.562	3.07427	2.405	3.587	4.20191	6.937	3.29464	1.71318	0.482636	0.992	1.61255	9.22927	1.50573	3.91682	3.49282	-3.06036	2.32273	3.18618	3.38991	10.648	0.907182	3.23309	3.93682	0.754	3.40018
11	4.41167	2.61678	3.4136	4.55863	7.00888	6.44949	7.31166	4.21264	2.84631	1.61285	4.04957	5.83128	3.71209	1.68008	6.57285	5.46334	7.53224	4.67262	0.915	5.68409	0.14	-3.91382	10.9049	3.94744	4.28896	3.97233	3.333	4.693	5.29282	7.571	4.39638	2.46944	1.79036	1.996	2.87597	9.5073	2.61091	4.73214	4.43941	-2.13861	3.26321	4.265	4.40933	11.0006	2.18306	4.21079	4.74444	1.87927	4.33264
12	5.19177	2.45769	4.34422	5.69311	7.90911	7.20311	7.80822	5.372	3.74756	2.64311	5.05856	6.27544	4.403	2.79433	6.99978	6.285	7.89311	5.13544	1.77056	6.09522	1.25811	-3.30144	11.2087	4.71456	4.85456	4.84733	4.032	5.681	6.18833	7.958	5.37111	3.10256	3.05833	2.884	3.98267	9.60367	3.61744	5.49767	5.37067	-0.963222	4.289	5.157	5.28956	11.1836	3.569	5.026	5.41	2.89489	5.147
13	5.84297	2.27069	5.09988	6.66088	8.63224	7.75491	8.05433	6.40336	4.53879	3.60252	5.90145	6.60485	4.94512	3.78621	7.38009	6.90645	8.1203	5.52785	2.48279	6.37948	2.29764	-2.42233	11.3505	5.30648	5.28333	5.63718	4.518	6.519	6.88288	8.181	6.20312	3.63561	4.19176	3.657	4.88327	9.57791	4.486	6.20991	6.23818	0.312576	5.28736	5.87827	6.00397	11.2426	4.93845	5.69082	5.95273	3.76461	5.80618
14	6.37479	2.08033	5.69505	7.46413	9.1856	8.12702	8.1028	7.279	5.21529	4.43891	6.57455	6.8504	5.37503	4.61408	7.7426	7.37197	8.20107	5.87904	3.06836	6.56835	3.26304	-1.39381	11.3642	5.7437	5.62312	6.30629	4.898	7.207	7.43842	8.318	6.89631	4.10299	5.1574	4.31	5.57121	9.48882	5.20161	6.86377	7.02032	1.57413	6.17627	6.45918	6.56549	11.2186	6.20524	6.22827	6.39844	4.49367	6.31745
15	6.8068	1.90411	6.17506	8.11749	9.60083	8.35987	8.03226	7.99694	5.7917	5.13307	7.10666	7.02074	5.72824	5.27246	8.10596	7.74016	8.12454	6.22293	3.55956	6.68974	4.16532	-0.328616	11.2816	6.06045	5.9263	6.85208	5.271	7.767	7.92036	8.43	7.4711	4.54024	5.95506	4.851	6.07385	9.37158	5.77613	7.48825	7.70782	2.74403	6.92136	6.91842	7.01654	11.1441	7.32142	6.66176	6.77089	4.956	6.72236
16	7.16545	1.7462	6.58597	8.65261	9.90403	8.51597	7.91909	8.56609	6.29609	5.70464	7.54409	7.12009	6.02988	5.79761	8.47024	8.05745	7.89518	6.59188	4.00048	6.76182	5.01552	0.689364	11.1343	6.28573	6.21761	7.29761	5.7	8.235	8.36127	8.556	7.96845	4.97236	6.60579	5.324	6.43536	9.24055	6.23745	8.09703	8.29424	3.77906	7.52782	7.26382	7.39758	11.0465	8.26927	7.01345	7.09291	5.28327	7.07873
17	7.48731	1.6014	6.96059	9.10508	10.1114	8.63886	7.82291	9.00827	6.75136	6.17825	7.92333	7.16273	6.31307	6.25281	8.82671	8.35774	7.55196	6.99274	4.43337	6.80707	5.81474	1.61336	10.946	6.43872	6.50259	7.67064	6.196	8.662	8.77141	8.715	8.44123	5.41931	7.15109	5.782	6.70639	9.10517	6.61551	8.66096	8.77273	4.68554	8.01612	7.50724	7.73739	10.9493	9.05315	7.29797	7.38134	6.19956	7.43264
18	7.77021	1.48525	7.31248	9.49589	10.2376	8.74266	7.77087	9.35773	7.1764	6.57253	8.26446	7.16562	6.60778	6.68499	9.15789	8.66019	7.18552	7.43256	4.87093	6.8548	6.54573	2.4202	10.7377	6.57627	6.80216	7.99644	6.69	9.081	9.14787	8.901	8.90398	5.89843	7.6342	6.236	6.93561	8.97747	6.93763	9.14236	9.14172	5.47956	8.41227	7.66976	8.05347	10.8638	9.69555	7.52003	7.64316	6.71646	7.80888
19	8.03001	1.39312	7.65109	9.83118	10.2933	8.83555	7.76482	9.61627	7.59055	6.91518	8.591	7.13318	6.91736	7.11436	9.453	8.95536	6.84891	7.87327	5.30864	6.92518	7.18564	3.11236	10.5272	6.78209	7.14355	8.29945	7.156	9.493	9.48264	9.107	9.344	6.42791	8.09264	6.674	7.16027	8.87509	7.23291	9.52718	9.41291	6.18	8.74518	7.77409	8.35164	10.7901	10.2308	7.68691	7.88309	7.23	8.22109
20	8.27369	1.32525	7.98642	10.1043	10.2869	8.92569	7.77324	9.78948	8.00641	7.22863	8.91869	7.07144	7.24294	7.55557	9.73134	9.21211	6.53531	8.26754	5.74779	7.02339	7.72055	3.72835	10.3195	7.07856	7.53579	8.59855	7.653	9.897	9.78885	9.318	9.74804	7.00327	8.55825	7.091	7.39158	8.80695	7.53086	9.8246	9.59632	6.80992	9.03918	7.82133	8.63006	10.7288	10.6972	7.81606	8.10813	7.72348	8.67558
21	8.50743	1.28445	8.32539	10.3098	10.2258	9.00868	7.77894	9.92945	8.43308	7.52202	9.24802	6.98789	7.59072	8.02672	10.014	9.42896	6.23717	8.62608	6.19927	7.15778	8.14464	4.30411	10.1065	7.44411	7.96459	8.90671	8.205	10.288	10.0792	9.538	10.1107	7.59317	9.03873	7.493	7.63464	8.77077	7.84204	10.0547	9.69792	7.38587	9.31682	7.81382	8.89095	10.6775	11.1164	7.93245	8.33517	8.18616	9.16445
22	8.74029	1.27084	8.67658	10.4664	10.1224	9.07094	7.85697	10.0691	8.87624	7.81503	9.58024	6.86958	7.96433	8.53585	10.3151	9.66155	5.9503	8.96115	6.6883	7.3363	8.46739	4.85606	9.878	7.86227	8.40624	9.23118	8.796	10.666	10.3502	9.777	10.443	8.17606	9.51858	7.893	7.89873	8.75794	8.16982	10.2333	9.71779	7.92264	9.60209	7.79982	9.14627	10.6291	11.4883	8.06336	8.57845	8.62418	9.67209
23	8.98146	1.27816	9.04744	10.6038	9.99967	9.108	8.04422	10.2053	9.33222	8.129	9.92356	6.71533	8.35733	9.05367	10.6371	9.956	5.66978	9.24822	7.24222	7.55422	8.71889	5.39578	9.63	8.31833	8.85522	9.57278	9.394	11.036	10.6024	10.036	10.7634	8.74267	9.96667	8.305	8.193	8.76178	8.52467	10.3603	9.67189	8.43356	9.91367	7.82533	9.407	10.5833	11.8123	8.226	8.83667	9.05489	10.192
24	9.23125	1.30279	9.43977	10.7292	9.8813	9.12482	8.32187	10.3336	9.79966	8.4708	10.2638	6.54441	8.75867	9.54205	10.9713	10.301	5.39303	9.4643	7.86055	7.79919	8.92158	5.94766	9.36358	8.80461	9.3169	9.92587	9.976	11.411	10.8511	10.31	11.0691	9.28395	10.3637	8.735	8.52524	8.77946	8.91241	10.4407	9.5721	8.93697	10.2682	7.89818	9.68118	10.5403	12.0939	8.41976	9.11157	9.49823	10.7257
25	9.49977	1.34971	9.85288	10.8428	9.782	9.13158	8.65779	10.4667	10.2781	8.83476	10.5869	6.38106	9.19139	9.97645	11.3053	10.6688	5.14352	9.611	8.50976	8.05858	9.0827	6.52758	9.08818	9.29455	9.78215	10.2794	10.542	11.794	11.1024	10.595	11.3529	9.79748	10.7258	9.181	8.89845	8.81003	9.33561	10.4911	9.43424	9.44685	10.6875	8.00255	9.97573	10.5125	12.3475	8.63373	9.40491	9.96779	11.2704
26	9.77708	1.42052	10.283	10.95	9.72133	9.13796	9.04027	10.6213	10.762	9.20659	10.9017	6.24767	9.66503	10.3565	11.6298	11.0416	4.94447	9.6871	9.15287	8.32907	9.21091	7.11545	8.81794	9.769	10.2352	10.6188	11.086	12.177	11.3461	10.88	11.631	10.3003	11.0803	9.641	9.30424	8.85208	9.78962	10.5249	9.26927	9.96586	11.1722	8.12297	10.2884	10.5085	12.585	8.86161	9.7187	10.459	11.8197
27	10.06	1.51071	10.7224	11.0596	9.72	9.14058	9.47389	10.8027	11.2424	9.57888	11.2145	6.1553	10.1706	10.7154	11.9366	11.403	4.80302	9.67177	9.77022	8.59401	9.31653	7.69648	8.56388	10.2479	10.6705	10.9328	11.594	12.556	11.5718	11.155	11.8981	10.8051	11.4416	10.1	9.72788	8.90089	10.2656	10.549	9.07844	10.4898	11.6887	8.25224	10.6087	10.533	12.8062	9.11167	10.06	10.9505	12.3711
28	10.3415	1.61117	10.868	11.1865	9.783	9.13355	9.94909	11.0135	11.709	9.96082	11.5201	6.10673	10.6965	11.0727	12.2192	11.7415	4.71109	9.541	10.3582	8.82173	9.41164	8.275	8.33718	10.7513	11.089	11.2275	12.077	12.921	11.7685	11.411	12.1229	11.3061	11.8122	10.545	10.1568	8.95255	10.7512	10.5732	8.87618	10.9899	12.1985	8.38527	10.9287	10.5809	13.0105	9.39627	10.4189	11.4235	12.9263
29	10.6309	1.71923	11.3865	11.3456	9.90982	9.12657	10.4571	11.2605	12.1609	10.3614	11.8235	6.1063	11.2356	11.4243	12.4762	12.0579	4.65915	9.29304	10.9196	9.03898	9.50396	8.84967	8.14479	11.2737	11.4973	11.5202	12.551	13.267	11.9245	11.65	12.2986	11.7945	12.19	10.968	10.584	9.00947	11.2321	10.6103	8.70368	11.4259	12.6749	8.51712	11.245	10.653	13.1979	9.71785	10.797	11.8637	13.4892
30	10.9176	1.82288	11.972	11.5312	10.0912	9.13842	10.9881	11.5428	12.5992	10.7804	12.1292	6.16158	11.7837	11.7757	12.7141	12.3568	4.65478	8.94926	11.4584	9.28633	9.58872	9.41018	7.98235	11.7984	11.9117	11.8206	13.015	13.601	12.0348	11.872	12.4553	12.2677	12.5717	11.354	11.0057	9.07731	11.6968	10.6674	8.59417	11.7995	13.1043	8.64794	11.5552	10.7629	13.3674	10.0719	11.2035	12.2602	14.061
31	11.2149	1.93154	12.3525	11.7302	10.3135	9.18397	11.5225	11.853	13.0208	11.2182	12.4424	6.27715	12.333	12.1301	12.9405	12.633	4.72124	8.52427	11.9791	9.51309	9.66809	9.94564	7.84555	12.31	12.3452	12.1344	13.462	13.918	12.1021	12.058	12.6188	12.73	12.9518	11.695	11.4163	9.12758	12.1404	10.7452	8.55991	12.1488	13.4867	8.77745	11.8574	10.906	13.5115	10.449	11.6315	12.616	14.6366
32	11.5032	2.03051	12.7279	11.9514	10.5631	9.26624	12.0419	12.1858	13.4115	11.6756	12.7721	6.45212	12.8629	12.4794	13.1672	12.8816	4.8683	8.0209	12.4804	9.68492	9.75899	10.443	7.72959	12.8	12.7967	12.4677	13.882	14.202	12.1378	12.193	12.7923	13.1828	13.3172	11.997	11.8152	9.12915	12.5655	10.835	8.60904	12.4916	13.83	8.89658	12.1483	11.0565	13.6471	10.8445	12.0551	12.9503	15.2077
33	11.7891	2.12621	13.1119	12.1959	10.8269	9.37548	12.5405	12.5332	13.7439	12.1426	13.1216	6.67772	13.3664	12.8366	13.4094	13.1124	5.07451	7.47095	12.9646	9.8616	9.87161	10.8912	7.62959	13.2606	13.2589	12.8205	14.281	14.453	12.1679	12.277	12.9746	13.6204	13.6439	12.269	12.2121	9.08818	12.9737	10.9192	8.74961	12.8411	14.1351	9.00142	12.421	11.204	13.7956	11.253	12.463	13.2779	15.7612
34	12.0752	2.21715	13.5053	12.448	11.0983	9.5	13.019	12.878	14.0067	12.6047	13.4867	6.935	13.849	13.2157	13.679	13.3457	5.29933	7.02933	13.4363	10.0807	10.0023	11.2907	7.54133	13.6793	13.725	13.1803	14.671	14.689	12.2253	12.317	13.1697	14.0363	13.9217	12.517	12.617	9.03	13.3587	10.99	8.97533	13.2203	14.411	9.101	12.6707	11.3623	13.967	11.67	12.862	13.6063	16.281
35	12.3648	2.29631	13.8934	12.7109	11.3775	9.63415	13.474	13.2068	14.223	13.0638	13.8624	7.20276	14.3066	13.6211	13.9679	13.5918	5.50857	6.93611	13.898	10.3302	10.1386	11.6504	7.45953	14.0498	14.1936	13.531	15.064	14.919	12.3458	12.313	13.369	14.4284	14.1636	12.744	13.0247	8.96867	13.7192	11.0464	9.26303	13.6399	14.6786	9.19682	12.8976	11.5379	14.1688	12.0986	13.253	13.9379	16.7532
36	12.6567	2.3602	14.2622	13.0109	11.6637	9.77347	13.8949	13.5259	14.4069	13.5245	14.2426	7.47098	14.7305	14.0557	14.2615	13.8452	5.69568	7.25237	14.3363	10.5997	10.2701	11.9719	7.37755	14.3711	14.6643	13.8632	15.468	15.141	12.553	12.267	13.5511	14.7947	14.3877	12.945	13.4306	8.91364	14.0653	11.0921	9.59182	14.0925	14.9372	9.28824	13.1022	11.726	14.4	12.5432	13.6278	14.2648	17.1701
37	12.9444	2.41298	14.6103	13.3537	11.95	9.92018	14.267	13.8411	14.5465	13.9729	14.617	7.74245	15.1134	14.5132	14.5496	14.1015	5.87727	7.81527	14.7321	10.8815	10.4136	12.2447	7.29482	14.6355	15.1268	14.1765	15.882	15.356	12.8463	12.162	13.7104	15.1375	14.6066	13.113	13.8291	8.86891	14.4085	11.1437	9.95655	14.5686	15.1769	9.38918	13.2808	11.9295	14.6579	12.9974	13.978	14.5696	17.5242
38	13.2196	2.45865	14.9349	13.7236	12.2227	10.089	14.5825	14.1376	14.6255	14.3915	14.9723	8.02318	15.4498	14.9822	14.825	14.3622	6.07336	8.45608	15.0814	11.1453	10.5875	12.461	7.21211	14.831	15.5608	14.4695	16.294	15.573	13.1977	11.981	13.8562	15.4567	14.8339	13.262	14.2045	8.82719	14.7553	11.2072	10.3477	15.0584	15.3864	9.51279	13.424	12.1459	14.9413	13.4513	14.2981	14.8486	17.8092
39	13.4727	2.49872	15.2176	14.1051	12.4728	10.2962	14.8398	14.3949	14.6349	14.7805	15.2935	8.31389	15.7239	15.4524	15.0723	14.6186	6.27829	9.08032	15.3925	11.3559	10.7821	12.6337	7.13122	14.9544	15.95	14.737	16.688	15.797	13.5471	11.759	13.987	15.7423	15.0722	13.402	14.5216	8.76663	15.1113	11.2645	10.7499	15.542	15.5531	9.65961	13.5277	12.3616	15.2303	13.8924	14.5786	15.1087	18.0188
40	13.6914	2.53395	15.4328	14.4776	12.6982	10.5357	15.0224	14.5943	14.5789	15.1487	15.5631	8.60582	15.8837	15.9115	15.2686	14.8504	6.48133	9.61297	15.6601	11.519	10.9864	12.7863	7.04694	15.003	16.2806	14.9821	17.05	16.012	13.8454	11.547	14.0883	15.9792	15.3098	13.53	14.7338	8.65733	15.4826	11.2971	11.1469	15.9987	15.6773	9.82291	13.5962	12.5678	15.4975	14.3038	14.8058	15.3466	18.1441
41	13.8626	2.56562	15.5534	14.8089	12.8993	10.7788	15.0974	14.7096	14.4713	15.4912	15.7686	8.88212	15.9135	16.3511	15.3973	15.0245	6.67978	9.99611	15.8681	11.633	11.1988	12.9374	6.94625	14.9413	16.5404	15.2121	17.369	16.193	14.0927	11.367	14.148	16.1568	15.5263	13.647	14.8271	8.47626	15.8601	11.2914	11.521	16.4131	15.7705	9.99624	13.6384	12.7501	15.7224	14.6715	14.9721	15.5526	18.1808
42	13.9706	2.59512	15.5579	15.0674	13.0733	10.991	15.033	14.7059	14.3166	15.7938	15.9111	9.11568	15.7885	16.7457	15.4459	15.1141	6.85127	10.2058	16.0012	11.6647	11.4223	13.0976	6.81491	14.7058	16.7212	15.4389	17.633	16.327	14.3078	11.215	14.1627	16.2593	15.6919	13.747	14.8254	8.20176	16.2144	11.2282	11.8496	16.7666	15.8411	10.1677	13.6506	12.8897	15.8849	14.9826	15.0698	15.7151	18.1183
43	13.9956	2.62632	15.4358	15.233	13.213	11.1349	14.8101	14.55	14.1056	16.0398	15.9917	9.27009	15.4826	17.0544	15.3853	15.1184	6.94661	10.2342	16.0338	11.5859	11.6418	13.2787	6.6373	14.2943	16.8161	15.6705	17.817	16.4	14.5005	11.056	14.1305	16.2553	15.7774	13.81	14.7614	7.78833	16.5124	11.0797	12.1069	17.0211	15.8779	10.3181	13.5994	12.9598	15.92	15.2141	15.0709	15.8216	17.9203
44	13.9135	2.66535	15.1689	15.2979	13.3048	11.1754	14.4098	14.2165	13.8198	16.2233	15.9961	9.31054	14.9839	17.2434	15.179	15.0358	6.90168	10.0806	15.9331	11.3778	11.8248	13.4813	6.39437	13.7497	16.8159	15.8868	17.888	16.388	14.6608	10.852	14.0367	16.1194	15.7533	13.799	14.6491	7.18522	16.7302	10.8097	12.2583	17.15	15.8218	10.4277	13.45	12.9324	15.7622	15.3295	14.9297	15.836	17.5362
45	13.7044	2.72185	14.7273	15.2514	13.3283	11.0888	13.8111	13.6887	13.4369	16.3358	15.9062	9.20144	14.3002	17.2836	14.8171	14.8478	6.68544	9.74956	15.6882	11.022	11.929	13.6879	6.06567	13.116	16.7108	16.0474	17.811	16.388	14.748	10.578	13.8487	15.8462	15.5827	13.662	14.4763	6.37678	16.8474	10.3738	12.2744	17.166	15.6317	10.4823	13.1784	12.7889	15.429	15.2933	14.6143	15.7018	16.948
46	13.3455	2.79842	14.0909	15.0625	13.2597	10.8718	13.0089	12.9656	12.9412	16.3693	15.7097	8.91955	13.4572	17.1359	14.2985	14.5308	6.27427	9.23709	15.3067	10.5027	11.9149	13.8754	5.63	12.4135	16.4732	16.1217	17.544	15.982	14.6975	10.209	13.5402	15.4308	15.2293	13.356	14.2146	5.35855	16.8433	9.73155	12.1367	17.0795	15.3343	10.4703	12.7505	12.518	14.9755	15.0746	14.1177	15.4023	16.1764
47	12.8287	2.90742	13.268	14.6909	13.0739	10.5257	12.0121	12.0672	12.3193	16.3103	15.3836	8.45648	12.4843	16.7647	13.6264	14.0506	5.63578	8.53579	14.793	9.80757	11.749	14.0176	5.06144	11.6419	16.0743	16.0995	17.047	15.555	14.4606	9.706	13.0963	14.8619	14.6617	12.852	13.8322	4.12996	16.6981	8.84215	11.8302	16.868	14.936	10.3772	12.1366	12.1082	14.4264	14.6482	13.4388	14.9605	15.2519
48	12.1406	3.05026	12.2782	14.1106	12.7432	10.0435	10.8257	11.0261	11.5555	16.1424	14.9009	7.8103	11.4094	16.1552	12.8131	13.367	4.74018	7.64973	14.1495	8.93346	11.391	14.0874	4.32823	10.8077	15.5006	15.9607	16.322	14.961	14.0069	9.034	12.4925	14.1314	13.8633	12.113	13.2916	2.71132	16.3855	7.64922	11.3373	16.5149	14.407	10.1903	11.3158	11.5451	13.776	13.9787	12.5771	14.4172	14.1959
49	11.2763	3.22373	11.1475	13.3122	12.2372	9.4283	9.44706	9.87755	10.6511	15.8551	14.253	6.9813	10.2704	15.3208	11.8724	12.4471	3.56927	6.59879	13.3762	7.88988	10.8007	14.0564	3.40627	9.93209	14.7489	15.6785	15.393	14.207	13.2988	8.192	11.7009	13.2372	12.832	11.105	12.5595	1.15536	15.8532	6.13197	10.641	16.024	13.7186	9.88682	10.2773	10.8151	13.0065	13.0298	11.5415	13.7898	13.0226
50	10.2377	3.41517	9.89683	12.2786	11.5314	8.69303	7.88579	8.65191	9.62095	15.4373	13.4425	5.98241	9.09135	14.2716	10.8148	11.2837	2.12996	5.41214	12.462	6.68816	9.94634	13.8967	2.30104	9.04284	13.8061	15.2419	14.268	13.304	12.3008	7.22	10.7034	12.1738	11.5745	9.816	11.6048	-0.49199	15.0381	4.35079	9.73318	15.3943	12.8303	9.44658	9.02513	9.90706	12.1043	11.8131	10.3427	13.0533	11.7427
51	9.03278	3.60842	8.54095	10.9744	10.6066	7.82297	6.18667	7.37809	8.47903	14.8857	12.4685	4.83922	7.88779	13.0001	9.64899	9.89333	0.471192	4.11636	11.3948	5.34584	8.81566	13.584	1.02796	8.16835	12.6479	14.6541	12.95	12.259	10.9922	6.119	9.49867	10.9243	10.119	8.254	10.3892	-2.21443	13.9022	2.39021	8.6237	14.6191	11.6928	8.87542	7.58287	8.81419	11.0704	10.378	8.99732	12.1602	10.3706
52	7.6817	3.78774	7.10061	9.39861	9.46224	6.79388	4.42818	6.07609	7.24079	14.2061	11.3395	3.57676	6.66306	11.5009	8.38403	8.30033	-1.32812	2.73327	10.1647	3.91139	7.428	13.0979	-0.367273	7.32688	11.261	13.9285	11.431	11.08	9.37558	4.884	8.11539	9.48561	8.49809	6.46	8.90818	-4.00803	12.4578	0.319091	7.34394	13.7015	10.273	8.18882	6.01358	7.53433	9.91627	8.76755	7.543	11.0657	8.93536
53	6.21353	3.94562	5.59904	7.61563	8.12261	5.60931	2.68328	4.74091	5.91901	13.4283	10.0795	2.21165	5.40691	9.80374	7.02742	6.54191	-3.20022	1.27471	8.76308	2.44656	5.83827	12.4181	-1.82717	6.51232	9.66842	13.0904	9.721	9.762	7.49473	3.53	6.60722	7.89159	6.74685	4.49	7.19006	-5.86342	10.7499	-1.8111	5.93559	12.6351	8.59194	7.38806	4.37175	6.07309	8.64645	7.02858	6.0279	9.76663	7.46973
54	4.65566	4.08437	4.04235	5.70035	6.62002	4.28044	0.987929	3.3613	4.5214	12.5767	8.69847	0.756737	4.09675	7.98017	5.58264	4.6807	-5.11307	-0.261111	7.20201	1.00773	4.12509	11.5219	-3.32114	5.69168	7.93465	12.1549	7.873	8.31	5.44386	2.062	5.0227	6.18202	4.92331	2.39	5.28518	-7.77407	8.81918	-3.97195	4.42967	11.3978	6.73073	6.46597	2.68211	4.45483	7.25391	5.22852	4.49255	8.29513	5.98182
55	3.02595	4.20874	2.41245	3.7	4.98718	2.78309	-0.657364	1.92145	3.05791	11.6459	7.20109	-0.778182	2.69382	6.09864	4.04864	2.77418	-7.06382	-1.87909	5.52509	-0.365091	2.35373	10.395	-4.83809	4.81309	6.11536	11.1234	5.95	6.752	3.336	0.487	3.38627	4.38455	3.06191	0.216	3.23709	-9.73645	6.71055	-6.14073	2.83955	9.969	4.76409	5.40573	0.963636	2.72555	5.75	3.43627	2.96264	6.68464	4.45309
56	1.32791	4.32265	0.660778	1.64289	3.22778	1.06878	-2.295	0.355	1.52644	10.6061	5.60733	-2.40511	1.22322	4.164	2.41733	0.854778	-9.08156	-3.60667	3.79333	-1.67333	0.569444	9.04333	-6.38156	3.81222	4.23044	9.98789	3.99	5.1	1.24711	-1.198	1.71056	2.51722	1.13956	-1.99	1.07567	-11.6986	4.49578	-8.31356	1.17567	8.35367	2.73167	4.18733	-0.756889	0.937222	4.17667	1.70233	1.42856	4.94478	2.849
57	-0.453917	4.42949	-1.29801	-0.463747	1.32265	-0.909677	-3.99975	-1.44791	-0.12701	9.42807	3.94065	-4.18017	-0.208091	2.08963	0.674141	-1.06563	-11.2362	-5.523	2.06359	-2.96593	-1.21227	7.48851	-7.97288	2.61811	2.26733	8.74174	2.005	3.344	-0.800404	-3.042	-0.00140404	0.569788	-0.927061	-4.266	-1.17209	-13.5099	2.24641	-10.4694	-0.549424	6.58527	0.656636	2.80427	-2.48349	-0.864061	2.56288	0.0391212	-0.159152	3.01018	1.10682
58	-2.3387	4.52878	-3.52136	-2.63955	-0.745273	-3.25948	-5.80809	-3.54236	-1.99994	8.09879	2.20106	-6.18833	-1.48409	-0.269303	-1.20861	-3.01827	-13.5715	-7.69639	0.37397	-4.27936	-3.00033	5.76894	-9.63136	1.15524	0.163485	7.39106	-0.045	1.428	-2.82221	-5.16	-0.993	-1.53036	-3.27082	-6.714	-3.49555	-14.9578	-0.0124242	-12.4847	-2.33197	4.68867	-1.47627	1.25273	-4.26942	-2.66497	0.886455	-1.58582	-1.87973	0.726606	-0.840273
59	-4.35346	4.60269	-5.9332	-4.9132	-2.95551	-6.11419	-7.65717	-5.84233	-4.11762	6.61196	0.355505	-8.43073	-2.5111	-2.97172	-3.21631	-5.01815	-15.9701	-10.0555	-1.26605	-5.56557	-4.7969	3.93892	-11.3189	-0.617394	-2.15785	5.9558	-2.243	-0.741	-4.87294	-7.625	-2.60939	-3.90327	-5.94684	-9.364	-5.87964	-15.8779	-2.29465	-14.1539	-4.19636	2.6442	-3.73161	-0.494515	-6.14641	-4.49124	-0.952394	-3.20715	-3.78756	-2.04438	-2.97579
60	-6.44155	4.62396	-8.29106	-7.25013	-5.20371	-9.4888	-9.39869	-8.13188	-6.33969	4.95629	-1.62465	-10.7599	-3.24619	-5.85439	-5.18433	-6.95788	-18.1345	-12.3592	-2.88565	-6.7201	-6.57705	2.04644	-12.9012	-2.63792	-4.68413	4.44139	-4.592	-3.178	-7.07087	-10.316	-5.77317	-6.58758	-8.79206	-12.049	-8.24718	-16.2361	-4.56373	-15.2934	-6.16184	0.369343	-6.15797	-2.47745	-8.0077	-6.33159	-3.07045	-4.79218	-5.82553	-5.27241	-5.13885
61	-8.4065	4.57866	-10.2679	-9.48406	-7.27518	-13.1612	-10.841	-10.1511	-8.40858	3.09752	-3.67991	-12.9162	-3.70827	-8.55918	-6.872	-8.62003	-19.7068	-14.3094	-4.54988	-7.62173	-8.251	0.107455	-14.1838	-4.70212	-7.23764	2.81206	-6.925	-5.703	-9.56097	-12.921	-7.90097	-9.41788	-11.4671	-14.447	-10.4314	-16.0476	-6.676	-15.8106	-8.12824	-2.25591	-8.66073	-4.67555	-9.63555	-8.05112	-5.43309	-6.22636	-7.81861	-8.71567	-7.07218
62	-10.0723	4.45244	-11.6124	-11.3668	-8.91127	-16.7076	-11.8402	-11.6832	-10.0699	1.02475	-5.63198	-14.6368	-3.96106	-10.7045	-8.0804	-9.78588	-20.4611	-15.6816	-6.28293	-8.16043	-9.63976	-1.91667	-14.9965	-6.53377	-9.53493	1.01307	-8.947	-7.994	-12.3741	-15.07	-9.85687	-12.0573	-13.6169	-16.247	-12.2263	-15.3772	-8.4346	-15.6969	-9.87956	-5.2259	-10.9868	-6.93945	-10.8258	-9.44526	-7.80273	-7.37273	-9.55559	-12.0009	-8.53139
63	-11.2757	4.26534	-12.2271	-12.6912	-9.92882	-19.6516	-12.3462	-12.602	-11.1628	-1.14935	-7.24473	-15.7758	-4.01466	-12.052	-8.70726	-10.3195	-20.3545	-16.3673	-7.98183	-8.31434	-10.5447	-4.10483	-15.2364	-7.9373	-11.3023	-0.920192	-10.379	-9.727	-15.3123	-16.475	-11.3631	-14.1511	-15.0044	-17.258	-13.4693	-14.3232	-9.66553	-15.0069	-11.2372	-8.29107	-12.8468	-9.01339	-11.459	-10.3796	-9.861	-8.13588	-10.8798	-14.7406	-9.37236
64	-11.9178	4.06285	-12.1287	-13.3614	-10.2355	-21.6235	-12.3765	-12.8828	-11.6392	-3.17873	-8.32655	-16.2868	-3.90082	-12.5468	-8.74845	-10.1985	-19.4495	-16.3515	-9.453	-8.13218	-10.8337	-6.48645	-14.8535	-8.82636	-12.3726	-2.79473	-11.072	-10.688	-17.9925	-17	-12.2312	-15.462	-15.5465	-17.435	-14.0779	-12.9988	-10.2661	-13.8558	-12.0942	-11.0567	-14.0315	-10.6351	-11.5096	-10.8049	-11.3452	-8.47918	-11.7265	-16.6287	-9.577
65	-11.979	3.89381	-11.4252	-13.3746	-9.937	-22.4422	-12.0005	-12.591	-11.5376	-4.80558	-8.79507	-16.2004	-3.64045	-12.2728	-8.27412	-9.4969	-17.8952	-15.6911	-10.5133	-7.67901	-10.4703	-8.969	-13.9743	-9.19388	-12.7132	-4.33396	-11.01	-10.83	-20.0172	-16.652	-12.407	-15.8989	-15.2824	-16.849	-14.0557	-11.513	-10.2312	-12.3783	-12.4183	-13.1714	-14.4709	-11.6335	-11.0264	-10.7407	-12.1229	-8.41536	-12.1098	-17.4987	-9.22979
66	-11.504	3.77715	-10.2795	-12.7911	-9.129	-22.1079	-11.3124	-11.8492	-10.9504	-5.87018	-8.67362	-15.5942	-3.26082	-11.3968	-7.39691	-8.34638	-15.8998	-14.5006	-11.0552	-7.00891	-9.49893	-11.3548	-12.7177	-9.0909	-12.3931	-5.31605	-10.31	-10.264	-21.1188	-15.553	-11.9386	-15.4998	-14.3389	-15.629	-13.4725	-9.95636	-9.63554	-10.6935	-12.2343	-14.4452	-14.2098	-11.9678	-10.0989	-10.2592	-12.196	-7.9957	-12.0892	-17.3456	-8.46594
67	-10.589	3.69675	-8.87633	-11.7193	-7.92833	-20.7653	-10.4143	-10.799	-9.99867	-6.32333	-8.05067	-14.579	-2.78833	-10.128	-6.25	-6.903	-13.6877	-12.9293	-11.056	-6.16833	-8.02367	-13.417	-11.2133	-8.61367	-11.5443	-5.64333	-9.173	-9.177	-21.2033	-13.892	-10.931	-14.4123	-12.8993	-13.955	-12.442	-8.39833	-8.60533	-8.90733	-11.6117	-14.8663	-13.362	-11.701	-8.83133	-9.48433	-11.664	-7.282	-11.7443	-16.303	-7.44
68	-9.36273	3.60863	-7.37699	-10.3008	-6.45411	-18.6644	-9.39383	-9.56839	-8.81116	-6.20019	-7.0472	-13.2839	-2.24401	-8.67872	-4.97311	-5.33256	-11.467	-11.1264	-10.5553	-5.20237	-6.18418	-14.966	-9.57774	-7.87132	-10.3357	-5.34966	-7.79	-7.78	-20.3252	-11.887	-9.52536	-12.8362	-11.1593	-12.024	-11.0808	-6.88668	-7.29472	-7.11091	-10.6501	-14.5447	-12.0702	-10.9316	-7.33618	-8.54935	-10.6729	-6.34042	-11.1605	-14.6054	-6.29188
69	-7.95428	3.49447	-5.90081	-8.68442	-4.82325	-16.1064	-8.31084	-8.28594	-7.50708	-5.59125	-5.80144	-11.8347	-1.6419	-7.22575	-3.6937	-3.78755	-9.39861	-9.22591	-9.63088	-4.14735	-4.14957	-15.8732	-7.90026	-6.96965	-8.92887	-4.5609	-6.309	-6.272	-18.6509	-9.737	-7.87758	-10.9644	-9.29744	-10.022	-9.54652	-5.44784	-5.85281	-5.36716	-9.46028	-13.6572	-10.5054	-9.84239	-5.71712	-7.56572	-9.40542	-5.24948	-10.4131	-12.5338	-5.13718
70	-6.45605	3.39524	-4.52864	-7.00188	-3.14191	-13.3838	-7.19964	-7.03591	-6.18267	-4.62145	-4.44567	-10.3365	-0.989515	-5.88879	-2.50545	-2.3793	-7.57448	-7.34512	-8.38748	-3.03642	-2.09864	-16.0838	-6.23688	-6.00597	-7.45139	-3.44285	-4.846	-4.81	-16.4096	-7.598	-6.13103	-8.96706	-7.45642	-8.086	-7.93809	-4.10145	-4.39397	-3.72109	-8.14385	-12.4084	-8.80982	-8.57564	-4.06215	-6.60967	-8.01791	-4.06645	-9.56006	-10.3576	-4.02773
71	-4.98991	3.23797	-3.31039	-5.35795	-1.5041	-10.7304	-6.08343	-5.86773	-4.90994	-3.43779	-3.08615	-8.86234	-0.311273	-4.721	-1.45191	-1.16333	-6.02325	-5.56021	-6.93598	-1.91395	-0.177657	-15.616	-4.62038	-5.05132	-5.99823	-2.16285	-3.487	-3.482	-13.848	-5.588	-4.40241	-6.98151	-5.7264	-6.291	-6.32955	-2.86179	-2.99704	-2.2152	-6.78609	-10.9849	-7.10333	-7.24494	-2.43988	-5.71914	-6.63027	-2.83015	-8.63588	-8.2923	-2.967
72	-3.60565	3.06067	-2.26766	-3.82403	0.012303	-8.30514	-4.98346	-4.79876	-3.73444	-2.18809	-1.80437	-7.45312	0.369586	-3.7183	-0.548636	-0.143667	-4.73172	-3.90298	-5.36444	-0.826131	1.52106	-14.5509	-3.07759	-4.13636	-4.6281	-0.866818	-2.266	-2.336	-11.195	-3.79	-2.77827	-5.10116	-4.15394	-4.673	-4.77615	-1.73548	-1.70573	-0.878	-5.44848	-9.538	-5.46352	-5.93021	-0.903071	-4.90123	-5.31112	-1.56688	-7.65694	-6.48262	-1.94324
73	-2.34135	2.87292	-1.40127	-2.44309	1.36318	-6.19636	-3.91609	-3.82282	-2.67364	-0.993727	-0.662182	-6.13155	1.03973	-2.84318	0.200091	0.700182	-3.66582	-2.37764	-3.73982	0.198	2.94873	-13.0128	-1.63891	-3.26	-3.37236	0.343636	-1.191	-1.396	-8.62818	-2.242	-1.32018	-3.385	-2.75736	-3.24	-3.31627	-0.725545	-0.541364	0.277727	-4.16545	-8.16818	-3.93091	-4.68682	0.504727	-4.14818	-4.08464	-0.295545	-6.63827	-4.99973	-0.961727
74	-1.21584	2.68396	-0.698101	-1.24735	2.54955	-4.43384	-2.89391	-2.92673	-1.73236	0.0647778	0.30797	-4.91356	1.69181	-2.04448	0.804535	1.38791	-2.78662	-0.967515	-2.12285	1.13913	4.08991	-11.1492	-0.339253	-2.407	-2.25188	1.40525	-0.261	-0.649	-6.27116	-0.954	-0.0680606	-1.86802	-1.53793	-1.991	-1.97564	0.170303	0.484758	1.24773	-2.95705	-6.90125	-2.526	-3.54164	1.75363	-3.44793	-2.95848	0.959364	-5.5963	-3.85172	-0.0486364
75	-0.234131	2.50211	-0.128485	-0.244293	3.58821	-3.00394	-1.93272	-2.09761	-0.910727	0.949091	1.10386	-3.80846	2.32155	-1.28535	1.27472	1.94054	-2.06124	0.369303	-0.568727	1.96642	4.95326	-9.11342	0.791586	-1.56021	-1.26523	2.27697	0.535	-0.06	-4.20098	0.08	0.975798	-0.566364	-0.491253	-0.916	-0.771182	0.950424	1.37442	2.03763	-1.8441	-5.7361	-1.27061	-2.49639	2.82859	-2.7852	-1.93327	2.16861	-4.55744	-3.00055	0.766939
76	0.597529	2.34046	0.346182	0.58403	4.46236	-1.86064	-1.05012	-1.32591	-0.190273	1.65497	1.75542	-2.81436	2.92242	-0.558485	1.63691	2.38488	-1.46955	1.63185	0.876	2.63415	5.55473	-7.04979	1.72824	-0.711576	-0.387818	2.93848	1.219	0.416	-2.45527	0.881	1.83782	0.530606	0.377061	-0.003	0.29	1.61394	2.13188	2.66064	-0.849091	-4.65424	-0.171818	-1.53964	3.73185	-2.14706	-1	3.30436	-3.55467	-2.38018	1.46536
77	1.32551	2.18217	0.759838	1.27086	5.17424	-0.947525	-0.266606	-0.605061	0.462172	2.2011	2.31406	-1.92079	3.47905	0.144101	1.92135	2.7468	-1.00498	2.75154	2.17514	3.10971	5.91398	-5.08183	2.48631	0.13503	0.405778	3.39109	1.811	0.812	-1.03499	1.481	2.55236	1.46907	1.06286	0.765	1.21061	2.16257	2.77411	3.13458	0.0117374	-3.62456	0.787576	-0.659394	4.47703	-1.52692	-0.149758	4.34494	-2.61508	-1.91104	2.04191
78	1.9335	2.04931	1.13022	1.84456	5.72456	-0.212	0.394778	0.0686667	1.07644	2.61833	2.80211	-1.12856	3.95422	0.816889	2.14767	3.04844	-0.683	3.688	3.30122	3.39322	6.063	-3.31456	3.08867	0.973889	1.12778	3.65233	2.329	1.152	0.0906667	1.933	3.15533	2.31789	1.58311	1.399	1.993	2.59867	3.32556	3.47522	0.735111	-2.62478	1.63033	0.148667	5.07067	-0.916667	0.623333	5.27833	-1.76378	-1.51711	2.501
79	2.44042	1.93397	1.46236	2.32261	6.11445	0.396848	0.921909	0.691455	1.67248	2.946	3.222	-0.448212	4.33394	1.43003	2.32258	3.302	-0.510212	4.44039	4.24318	3.51382	6.03582	-1.84264	3.55976	1.80027	1.77039	3.74909	2.779	1.454	0.970848	2.275	3.66973	3.08639	1.95042	1.91	2.63091	2.92024	3.78485	3.68867	1.33521	-1.58927	2.37355	0.876909	5.50791	-0.316909	1.324	6.09355	-1.01267	-1.15076	2.85155
80	2.85063	1.83366	1.74953	2.71164	6.36024	0.921404	1.31045	1.25021	2.24068	3.22326	3.58518	0.127101	4.60446	1.94146	2.45138	3.50975	-0.435323	5.00767	5.00668	3.52224	5.85389	-0.717303	3.91349	2.60304	2.31498	3.71762	3.144	1.722	1.64773	2.526	4.10617	3.70124	2.16659	2.298	3.11873	3.12381	4.14152	3.77625	1.82299	-0.488606	3.02333	1.50733	5.78717	0.263717	1.95336	6.77815	-0.368323	-0.79599	3.10536
81	3.16624	1.75082	1.9869	3.00158	6.48911	1.39318	1.54118	1.73245	2.7433	3.47251	3.90396	0.606596	4.76241	2.31099	2.54379	3.67758	-0.371707	5.40105	5.60178	3.46868	5.53723	0.108758	4.15749	3.35884	2.75209	3.60381	3.423	1.949	2.1548	2.7	4.47165	4.10872	2.25634	2.571	3.46585	3.21215	4.38113	3.74638	2.19804	0.588434	3.55836	2.02361	5.91827	0.801131	2.49809	7.33094	0.158495	-0.443808	3.27864
82	3.39349	1.68667	2.16791	3.18073	6.53136	1.83709	1.61191	2.12827	3.13955	3.70573	4.17827	1.00245	4.82318	2.52927	2.61027	3.81909	-0.254455	5.63855	6.04345	3.38255	5.11491	0.754091	4.301	4.04373	3.08136	3.45418	3.632	2.135	2.52645	2.804	4.77027	4.33018	2.26573	2.724	3.70736	3.20073	4.48427	3.62527	2.46855	1.52209	3.95082	2.41827	5.91182	1.27218	2.93645	7.76445	0.562182	-0.094	3.39118
83	3.54509	1.63778	2.29232	3.25428	6.52029	2.27355	1.54416	2.4273	3.41241	3.93471	4.41373	1.32677	4.82142	2.63178	2.66656	3.95686	-0.0438081	5.74275	6.34397	3.27201	4.61955	1.3131	4.35948	4.64304	3.30564	3.3111	3.774	2.291	2.79193	2.845	4.9899	4.41949	2.24721	2.751	3.89685	3.12178	4.45149	3.44928	2.63824	2.23756	4.19645	2.69694	5.78091	1.67331	3.25573	8.09185	0.845212	0.236818	3.46442
84	3.64309	1.59837	2.3698	3.23016	6.50486	2.72577	1.3817	2.6227	3.55644	4.16722	4.6247	1.60188	4.80654	2.65811	2.75164	4.12129	0.285566	5.7497	6.5148	3.13784	4.09789	1.82016	4.35733	5.15524	3.44238	3.21969	3.85	2.425	2.97736	2.85	5.12034	4.42681	2.24541	2.689	4.07815	3.02612	4.31154	3.2562	2.71937	2.72598	4.31803	2.88106	5.55514	2.02048	3.46024	8.32506	1.01715	0.534495	3.54006
85	3.72326	1.56266	2.42112	3.12467	6.55676	3.21976	1.1907	2.739	3.5777	4.40918	4.83091	1.86055	4.83694	2.63052	2.93055	4.34679	0.761303	5.71155	6.57782	3.00124	3.63679	2.29285	4.3323	5.57797	3.52539	3.23024	3.893	2.554	3.10767	2.863	5.17976	4.38697	2.29052	2.617	4.28673	2.97812	4.09782	3.10948	2.75497	3.01209	4.36955	2.99973	5.28306	2.34885	3.57455	8.48545	1.11245	0.804818	3.68582
86	3.83745	1.52666	2.48886	2.97236	6.74716	3.77862	1.05898	2.84758	3.53249	4.67159	5.04723	2.14802	5.00568	2.57164	3.27624	4.66922	1.40999	5.68496	6.59309	2.9173	3.35837	2.76396	4.33532	5.91292	3.5963	3.40035	3.976	2.706	3.20757	2.948	5.22671	4.34394	2.41371	2.63	4.54882	3.04131	3.85263	3.09988	2.82352	3.11661	4.42991	3.0933	5.03739	2.69857	3.64685	8.60085	1.19121	1.07305	3.97085
87	4.04427	1.49259	2.63675	2.83023	7.10855	4.41599	1.07162	3.03991	3.51892	4.97738	5.28929	2.51444	5.35335	2.52603	3.85541	5.11423	2.26384	5.7287	6.64199	2.96342	3.37769	3.29562	4.40493	6.18102	3.72235	3.78432	4.185	2.929	3.32351	3.176	5.34712	4.37622	2.64967	2.83	4.87721	3.26261	3.61118	3.30736	3.03415	3.07065	4.57876	3.2183	4.90006	3.08673	3.74612	8.69958	1.33458	1.3847	4.43912
88	4.39469	1.47265	2.93655	2.76664	7.64627	5.13252	1.28327	3.39973	3.63927	5.36703	5.58912	2.99679	5.87955	2.56806	4.65097	5.68418	3.32952	5.89585	6.79542	3.21506	3.75179	3.97061	4.54924	6.42009	4.00076	4.42388	4.579	3.287	3.52706	3.617	5.59664	4.59906	3.03188	3.286	5.24345	3.61885	3.391	3.76842	3.5007	2.98548	4.88818	3.44582	4.94064	3.50594	3.95909	8.818	1.63994	1.80082	5.10336
89	4.91633	1.47723	3.44622	2.84933	8.33067	5.921	1.70944	3.96833	3.96711	5.87744	5.992	3.61089	6.54878	2.79522	5.61544	6.35767	4.57278	6.21267	7.089	3.725	4.45333	4.84333	4.72467	6.68922	4.51156	5.33956	5.164	3.829	3.881	4.311	5.96011	5.12056	3.56911	4.004	5.568	4.085	3.21944	4.47022	4.28822	3.02167	5.42133	3.83533	5.20244	3.94289	4.38133	9.00567	2.18833	2.37211	5.95667
90	5.58679	1.50841	4.19008	3.10941	9.09844	6.7656	2.32977	4.71521	4.52562	6.50766	6.52195	4.3462	7.3047	3.29458	6.693	7.09494	5.92841	6.66263	7.47827	4.50883	5.38453	5.88594	4.82923	7.05831	5.2671	6.48235	5.901	4.577	4.40026	5.241	6.38296	5.93625	4.22386	4.914	5.7457	4.64363	3.18582	5.34737	5.35933	3.31392	6.18555	3.993	5.68329	4.38485	5.08445	9.30742	2.99742	3.10987	6.97236
91	6.35351	1.53935	5.13536	3.52318	9.88136	7.63173	3.09582	5.55473	5.28218	7.221	7.13655	5.16982	8.08318	4.09827	7.80655	7.81773	7.28136	7.17627	7.82136	5.51818	6.41473	6.95018	4.71882	7.56636	6.20836	7.491	6.727	5.503	5.01945	6.323	6.83291	6.92282	4.92664	5.905	5.68136	5.26164	3.40764	6.30136	6.57318	3.88418	7.10809	4.75336	6.32509	4.80364	6.06955	9.71145	3.99755	3.99691	8.09573
92	7.09328	1.57814	6.18231	4.01096	10.6066	8.45449	3.94129	6.38218	6.14894	7.95707	7.70398	6.03935	8.82221	5.15735	8.82719	8.37424	8.45482	7.65995	7.90445	6.63682	7.4254	7.79055	4.24269	8.15976	7.23082	7.83864	7.55	6.508	5.61189	7.43	7.26762	7.94414	5.59795	6.866	5.30055	5.88503	3.524	7.21998	7.74399	4.62855	8.07412	5.73997	7.02167	5.1298	7.23282	10.1039	5.05357	5.0118	9.24191
93	7.70442	1.64939	7.1934	4.434	11.1973	9.12651	4.78615	7.10818	7.0154	8.63022	8.01206	6.90977	9.44506	6.34551	9.58385	8.52205	9.24422	8.02388	7.48226	7.71095	8.32178	8.05952	3.36132	8.66038	8.21714	9.73675	8.265	7.436	6.01678	8.428	7.55829	8.8856	6.16749	7.687	4.55645	6.44869	4.10276	8.00041	8.71832	5.40105	8.95121	6.29318	7.63708	5.23811	8.37142	10.2669	6.02841	6.12474	10.3048
94	7.99314	1.77729	8.03803	4.60467	11.5221	9.50079	5.53591	7.67	7.79182	9.12076	7.82148	7.73506	9.88748	7.49091	9.89688	8.00655	9.46212	8.16952	6.40097	8.57121	9.01915	7.4503	2.20364	8.81145	9.06542	10.3246	8.789	8.142	6.02897	9.188	7.51742	9.6593	6.56124	8.252	3.476	6.87552	4.45827	8.5567	9.42109	6.10136	9.57764	6.46482	8.01679	4.97427	9.22791	9.94755	6.82591	7.26524	11.1915
95	7.85711	2.03124	8.60426	4.36295	11.3779	9.39078	6.08588	8.00945	8.4001	9.29695	6.99361	8.47853	10.1144	8.39118	9.61471	6.77897	8.98348	7.97422	4.76969	9.04168	9.4192	5.98861	0.995737	8.39278	9.70138	10.3421	9.035	8.523	5.45071	9.613	6.97199	10.2082	6.68501	8.411	2.2017	7.0631	4.32185	8.82384	9.83397	6.66225	9.74503	6.03473	7.97751	4.25347	9.50445	9.00258	7.36717	8.34854	11.8316
96	7.24236	2.38498	8.77828	3.66105	10.5892	8.63309	6.32358	8.03109	8.74859	9.00248	5.60442	9.11693	10.0519	8.84811	8.66562	5.09266	7.82298	7.30887	2.88296	8.96371	9.36492	4.09457	-0.0509596	7.33797	10.0344	9.55253	8.839	8.428	4.26657	9.559	5.85524	10.4768	6.36861	7.96	0.958394	6.87191	3.77229	8.72415	9.90795	7.04143	9.21303	4.90012	7.34642	3.17725	8.92264	7.50597	7.55421	9.29606	12.129
97	6.18354	2.72115	8.42839	2.60388	9.15391	7.21	6.13182	7.59182	8.68636	8.09791	3.90445	9.59997	9.5927	8.67476	7.11979	3.428	6.18064	6.08985	1.02736	8.22667	8.63452	2.322	-0.805303	5.77124	9.88797	7.91809	8.038	8.428	2.71206	8.821	4.28636	10.3289	5.40906	6.714	-0.0303636	6.15661	2.93594	8.14842	9.49661	7.29303	7.85073	3.17591	6.08585	2.00024	7.40264	5.72409	7.2427	9.91861	11.8467
98	4.78955	2.86749	7.45017	1.39265	7.638	5.33131	5.43127	6.59542	8.02558	6.61048	2.19596	9.77104	8.65278	7.72565	5.20027	3.32299	4.36658	4.38009	-0.586091	6.82549	7.11268	1.0903	-1.21891	3.95401	9.06691	5.66068	6.686	6.447	1.1228	7.365	2.50236	9.52155	3.8194	4.735	-0.606485	4.87588	1.98559	7.07483	8.45857	7.52517	5.80658	1.19048	4.37952	0.956828	5.20736	3.9853	6.32235	9.86668	10.7116
99	3.24182	2.84743	5.90302	0.251141	7.30184	3.38146	4.26203	5.14412	6.71226	4.77847	0.741848	9.39681	7.23601	6.05207	3.20026	0.818091	2.66936	2.37507	-1.81037	4.91652	4.96555	0.558182	-1.29825	2.19397	7.5762	3.13353	5.032	4.731	-0.224576	5.45	0.758778	7.9271	1.90906	2.367	-0.701152	3.19837	1.02817	5.68771	6.80434	7.67495	3.47888	-0.669545	2.52757	0.153222	2.81464	2.56597	4.87792	8.93415	8.73927
100	1.74664	2.54082	4.061	-0.617	3.478	1.755	2.815	3.503	4.926	2.91	-0.283	8.378	5.483	3.932	1.39	0.289	1.285	0.324	-2.533	2.759	2.567	0.699	-1.085	0.727	5.646	0.734	3.329	2.951	-1.154	3.451	-0.733	5.736	0.08	0.066	-0.316	1.429	0.163	4.267	4.724	7.446	1.335	-2.135	0.809	-0.369	0.68	1.637	3.166	7.306	6.316
all values Left	mean	std	steps
1	6.13112	4.01854	5.935	6.203	8.511	2.35	5.216	7.337	8.675	6.626	11.559	9.946	8.495	11.599	9.075	5.994	4.546	-2.452	1.993	5.332	6.784	-3.125	7.693	11.218	11.431	8.31	6.559	3.53	5.781	8.753	8.55	4.49	2.633	-3.23	9.103	0.255	4.963	9.719	5.998	-2.266	-3.647	8.214	6.403	6.702	8.969	11.078	4.289	3.215	11.236
2	4.51896	4.15385	4.33836	4.63597	6.64405	0.360869	3.47155	5.96401	7.189	5.25137	10.5411	8.56638	7.13936	9.92712	7.41908	4.43082	2.69543	-4.39333	0.463889	3.8818	5.12785	-5.165	6.85615	9.60248	9.68367	6.752	4.476	2.062	4.16548	7.09543	6.80094	2.41121	0.53296	-5.22558	7.11627	-1.87704	3.37967	8.11573	4.09817	-3.775	-5.12561	6.77844	4.85903	5.25133	7.43501	9.63374	2.51753	1.60918	10.1265
3	2.8377	4.2926	2.66963	3.00412	4.6752	-1.79594	1.77015	4.55379	5.593	3.80336	9.39113	7.07349	5.75179	8.12579	5.67506	2.76561	0.83498	-6.36942	-1.14896	2.40122	3.39788	-7.37222	6.03152	7.8449	7.7953	5.1	2.386	0.487	2.5049	5.33735	4.97846	0.259919	-1.6373	-7.28457	5.01883	-4.03883	1.71728	6.37481	2.14844	-5.373	-6.73779	5.31899	3.29062	3.75558	5.83564	8.14538	0.711505	0.0315455	8.89551
4	1.09859	4.43713	0.871212	1.27018	2.64033	-4.05906	0.125727	3.09276	3.931	2.29312	8.09879	5.48855	4.29864	6.26582	3.88112	0.982545	-1.02603	-8.39573	-2.85127	0.948455	1.626	-9.53933	5.16909	6.00245	5.83121	3.344	0.336	-1.198	0.811848	3.50312	3.11861	-1.92315	-3.8757	-9.41358	2.88048	-6.20782	-0.0100909	4.51667	0.165727	-7.044	-8.57191	3.85761	1.60048	2.22836	4.21773	6.64009	-1.12436	-1.52791	7.577
5	-0.704178	4.57821	-1.09686	-0.657606	0.55901	-6.24193	-1.48645	1.56159	2.231	0.700141	6.65872	3.83434	2.74276	4.35945	2.06268	-0.942566	-2.91736	-10.5457	-4.704	-0.435596	-0.186182	-11.4212	4.20218	4.09398	3.8296	1.428	-1.673	-3.042	-0.922172	1.60348	1.19995	-4.17404	-6.16464	-11.5595	0.737475	-8.38077	-1.79342	2.51832	-1.87719	-8.819	-10.6088	2.39111	-0.340899	0.636758	2.60835	5.10279	-2.99549	-3.08533	6.2112
6	-2.56152	4.69224	-3.17175	-2.8627	-1.57596	-8.09118	-3.13673	-0.130333	0.491	-1.06659	5.0606	2.10838	1.10288	2.33052	0.230131	-2.99763	-4.85258	-12.8922	-6.81774	-1.75388	-2.082	-12.8079	3.05758	2.10467	1.79793	-0.741	-3.669	-5.16	-0.993	-0.394242	-0.85897	-6.59036	-8.42155	-13.5257	-1.4256	-10.536	-3.65505	0.297404	-4.04625	-10.764	-12.6714	0.885586	-2.67869	-1.11912	0.988606	3.50752	-4.97675	-4.70376	4.81816
7	-4.56387	4.72095	-5.17882	-5.29445	-3.79864	-9.40327	-4.88118	-2.12491	-1.302	-3.09958	3.27388	0.276152	-0.487818	0.0348182	-1.64009	-5.035	-6.73955	-15.3453	-9.19715	-3.05912	-4.12745	-13.571	1.651	-0.0336061	-0.311424	-3.178	-5.724	-7.625	-4.65945	-2.59855	-3.19245	-9.20339	-10.4951	-15.0638	-3.61112	-12.5463	-5.61818	-2.25591	-6.3757	-12.839	-14.497	-0.716333	-5.4203	-3.13482	-0.709455	1.79991	-7.23221	-6.46591	3.40506
8	-6.56184	4.63823	-6.89803	-7.72039	-6.12999	-10.0812	-6.69718	-4.45321	-3.189	-5.33696	1.28705	-1.68886	-1.85473	-2.60706	-3.57078	-6.80133	-8.38938	-17.6146	-11.6322	-4.38797	-6.33936	-13.6814	-0.0754242	-2.40088	-2.57518	-5.703	-7.984	-10.316	-6.91349	-5.12842	-5.86181	-11.8592	-12.211	-15.9982	-5.72718	-14.2037	-7.60526	-5.13775	-8.75923	-14.841	-15.8462	-2.49321	-7.96	-5.36227	-2.58244	-0.108758	-9.87869	-8.37045	1.96439
9	-8.42184	4.43738	-8.14686	-9.82627	-8.46537	-10.125	-8.47539	-6.93644	-5.176	-7.54502	-0.810566	-3.72348	-2.86952	-5.46409	-5.50124	-8.06887	-9.60248	-19.3555	-13.7924	-5.68438	-8.644	-13.1982	-2.07836	-4.97469	-4.96905	-7.994	-10.586	-12.921	-9.01293	-7.93772	-8.70979	-14.2532	-13.4294	-16.2641	-7.607	-15.3255	-9.43422	-8.12259	-10.9644	-16.493	-16.5823	-4.48434	-8.80541	-7.59436	-4.66863	-2.24892	-12.8603	-10.2725	0.482374
10	-10.0632	4.21033	-8.83	-11.3448	-10.5669	-9.599	-10.0585	-9.26545	-7.126	-9.43836	-2.81255	-5.65155	-3.51727	-8.20055	-7.26173	-8.71609	-10.2424	-20.3141	-15.398	-6.83636	-10.8899	-12.232	-4.17509	-7.55327	-7.29264	-9.727	-13.488	-15.07	-10.7776	-10.7536	-11.3984	-16.0834	-14.0725	-15.8915	-9.08082	-15.8226	-10.9138	-10.8462	-12.7417	-17.561	-16.6786	-6.58245	-13.5512	-9.566	-6.83873	-4.49045	-15.9234	-11.9387	-1.02018
11	-11.2121	4.0014	-8.94222	-12.1278	-12.1838	-8.60532	-11.2955	-11.142	-8.8	-10.8005	-4.4823	-7.24473	-3.87582	-10.4323	-8.6464	-8.73674	-10.268	-20.3878	-16.3021	-7.71773	-12.8966	-10.8978	-6.10688	-9.8334	-9.23629	-10.688	-16.401	-16.475	-11.9618	-13.194	-13.5696	-17.1559	-14.1264	-14.9785	-10.0185	-15.6891	-11.9111	-12.9749	-13.9124	-17.912	-16.1804	-8.52567	-15.4379	-11.0539	-8.84196	-6.5696	-18.7146	-13.1492	-2.43972
12	-11.8053	3.88811	-8.54378	-12.161	-13.1698	-7.26356	-12.086	-12.3681	-10	-11.5369	-5.652	-8.31867	-4.00333	-11.9003	-9.50178	-8.21133	-9.72722	-19.6123	-16.4664	-8.21656	-14.5027	-9.40722	-7.647	-11.5368	-10.533	-10.83	-18.902	-17	-12.4539	-14.942	-14.9818	-17.4153	-13.6043	-13.6647	-10.365	-14.9813	-12.3701	-14.317	-14.4121	-17.53	-15.1807	-10.0096	-16.6242	-11.9333	-10.4449	-8.20844	-20.9096	-13.7883	-3.598
13	-11.8209	3.8821	-7.73779	-11.5389	-13.4865	-5.69252	-12.3988	-12.875	-10.608	-11.6572	-6.25324	-8.79297	-3.91609	-12.5275	-9.76409	-7.26791	-8.72748	-18.1276	-15.9348	-8.32248	-15.5891	-7.87367	-8.67073	-12.5084	-11.057	-10.264	-20.627	-16.652	-12.2672	-15.8364	-15.5482	-16.92	-12.6747	-12.1005	-10.1483	-13.8167	-12.301	-14.8447	-14.2718	-16.483	-13.8116	-10.8108	-17.0884	-12.1854	-11.5252	-9.22448	-22.2798	-13.8351	-4.32333
14	-11.3047	3.93405	-6.63935	-10.4258	-13.1685	-4.00947	-12.2672	-12.7159	-10.598	-11.24	-6.29807	-8.6884	-3.63682	-12.3783	-9.457	-6.05697	-7.4053	-16.1452	-14.8171	-8.09372	-16.0867	-6.37878	-9.14927	-12.7351	-10.8262	-9.177	-21.376	-15.553	-11.4853	-15.8528	-15.3054	-15.7892	-11.4467	-10.4178	-9.45032	-12.3301	-11.7641	-14.6486	-13.5823	-14.896	-12.2199	-10.8553	-16.883	-11.874	-12.0731	-9.57194	-22.7032	-13.3328	-4.48511
15	-10.3562	3.97	-5.40367	-9.01688	-12.3038	-2.32991	-11.7672	-12.0255	-10.028	-10.4013	-5.85459	-8.08913	-3.20482	-11.6059	-8.66835	-4.73322	-5.90811	-13.9041	-13.27	-7.5978	-15.9822	-4.97967	-9.12385	-12.3031	-9.98842	-7.78	-21.117	-13.892	-10.2361	-15.0873	-14.3782	-14.1917	-10.0287	-8.71481	-8.39096	-10.6397	-10.8558	-13.8848	-12.4684	-12.932	-10.5369	-10.2172	-16.1045	-11.1147	-12.1494	-9.32367	-22.1672	-12.377	-4.1057
16	-9.10382	3.93741	-4.16236	-7.48991	-11.0228	-0.745879	-10.9935	-10.9684	-9.005	-9.27385	-5.02618	-7.11079	-2.65936	-10.4086	-7.51367	-3.43127	-4.38173	-11.6307	-11.4555	-6.88818	-15.3125	-3.713	-8.68845	-11.3576	-8.75391	-6.272	-19.947	-11.887	-8.67445	-13.727	-12.9492	-12.3166	-8.51209	-7.06112	-7.10706	-8.85139	-9.6897	-12.74	-11.0629	-10.764	-8.86473	-9.06836	-14.8765	-10.0429	-11.844	-8.61603	-20.7821	-11.0865	-3.28433
17	-7.68802	3.8025	-3.00772	-5.97788	-9.47659	0.68297	-10.0453	-9.70072	-7.67	-7.98563	-3.93888	-5.88678	-2.02858	-8.99561	-6.11474	-2.23991	-2.94626	-9.50391	-9.51773	-6.01207	-14.1572	-2.59811	-7.9593	-10.0786	-7.31129	-4.81	-18.06	-9.737	-6.95261	-11.9766	-11.2144	-10.3456	-6.96864	-5.49223	-5.72472	-7.05555	-8.3748	-11.3922	-9.49239	-8.544	-7.27455	-7.61114	-13.3439	-8.79361	-11.2584	-7.61099	-18.7559	-9.57664	-2.13365
18	-6.20479	3.61137	-1.99042	-4.57036	-7.80661	1.9454	-9.0007	-8.35508	-6.176	-6.64544	-2.73027	-4.54678	-1.33088	-7.54752	-4.58922	-1.19664	-1.67667	-7.62852	-7.58687	-5.01601	-12.6148	-1.64144	-7.0507	-8.62786	-5.80656	-3.482	-15.692	-7.598	-5.20028	-10.0176	-9.35311	-8.41844	-5.45286	-4.03373	-4.3374	-5.31404	-7.00291	-9.98767	-7.86913	-6.398	-5.80345	-6.0292	-11.6293	-7.48452	-10.4834	-6.45931	-16.3157	-7.94997	-0.776303
19	-4.74138	3.39052	-1.12345	-3.32236	-6.13127	3.05355	-7.91245	-7.03591	-4.647	-5.33545	-1.52645	-3.19573	-0.588091	-6.19255	-3.03664	-0.310273	-0.598	-6.03818	-5.75055	-3.93509	-10.8195	-0.845	-6.06809	-7.12918	-4.35182	-2.336	-13.084	-5.588	-3.51736	-8.00627	-7.50955	-6.61736	-4.00536	-2.70264	-3.01045	-3.67155	-5.64364	-8.628	-6.276	-4.413	-4.45691	-4.46355	-9.82245	-6.19927	-9.58891	-5.28155	-13.6592	-6.29791	0.678182
20	-3.3751	3.13533	-0.390202	-2.2577	-4.53834	4.01088	-6.80664	-5.80591	-3.174	-4.11211	-0.420556	-1.91419	0.171606	-4.996	-1.52134	0.420293	0.303717	-4.71952	-4.04634	-2.8039	-8.90645	-0.213	-5.09112	-5.67401	-3.01833	-1.396	-10.45	-3.79	-1.97464	-6.05975	-5.77525	-4.98353	-2.65421	-1.50296	-1.77991	-2.17063	-4.33682	-7.35809	-4.76283	-2.629	-3.22227	-3.00189	-7.9907	-4.98194	-8.61539	-4.14298	-10.9505	-4.69876	2.14275
21	-2.13154	2.88529	0.239283	-1.37721	-3.07912	4.81248	-5.70461	-4.68684	-1.827	-3.00269	0.529889	-0.767202	0.92397	-3.96491	-0.0724141	0.998929	1.04907	-3.63597	-2.47988	-1.67171	-6.98794	0.307	-4.15527	-4.31354	-1.83166	-0.649	-7.945	-2.242	-0.625273	-4.25167	-4.19776	-3.52949	-1.4217	-0.434879	-0.66403	-0.839	-3.10335	-6.18626	-3.35442	-1.06	-2.10161	-1.68129	-6.19001	-3.84855	-7.58206	-3.055	-8.32441	-3.21294	3.54587
22	-1.02725	2.65368	0.795909	-0.666182	-1.79348	5.45442	-4.62618	-3.67039	-0.646	-2.01418	1.30091	0.204121	1.65464	-3.06873	1.27318	1.44055	1.64882	-2.74591	-1.03645	-0.584576	-5.15936	0.737	-3.26	-3.07564	-0.796455	-0.06	-5.675	-0.954	0.511818	-2.62806	-2.79594	-2.25594	-0.331545	0.497091	0.327182	0.310879	-1.96421	-5.10515	-2.07	0.301	-1.10391	-0.508061	-4.46409	-2.80455	-6.50664	-2.00694	-5.88521	-1.87755	4.82452
23	-0.063463	2.4488	1.30344	-0.092	-0.700778	5.935	-3.58367	-2.74067	0.358	-1.148	1.90911	1.00467	2.357	-2.26	2.48167	1.77711	2.13322	-2.015	0.329667	0.433111	-3.50333	1.08678	-2.389	-1.98067	0.0927778	0.416	-3.703	0.08	1.45378	-1.214	-1.57144	-1.15489	0.627778	1.29111	1.19433	1.275	-0.943333	-4.08244	-0.925222	1.477	-0.232333	0.512333	-2.84411	-1.849	-5.41033	-1.00233	-3.71167	-0.702667	5.92533
24	0.758005	2.27787	1.76919	0.386545	0.205949	6.25912	-2.59073	-1.88271	1.193	-0.392394	2.37975	1.66626	3.01985	-1.49861	3.51823	2.04148	2.52771	-1.42264	1.61998	1.36119	-2.09518	1.361	-1.52409	-1.01731	0.852818	0.812	-2.056	0.881	2.23176	-0.0140808	-0.519768	-0.215111	1.46232	1.94708	1.9434	2.05938	-0.0589899	-3.10511	0.0816162	2.488	0.520576	1.38693	-1.354	-0.974333	-4.32522	-0.0673636	-1.8492	0.321091	6.81023
25	1.47781	2.11589	2.189	0.803727	0.95597	6.44733	-1.66318	-1.08652	1.868	0.283424	2.743	2.23218	3.61718	-0.769636	4.36858	2.24985	2.85379	-0.965091	2.76152	2.16264	-0.980182	1.56567	-0.657455	-0.157091	1.50603	1.152	-0.726	1.481	2.88327	0.99897	0.353939	0.578818	2.16973	2.46809	2.58497	2.67736	0.683394	-2.13524	0.967879	3.36	1.16382	2.1437	-0.0156364	-0.173182	-3.28615	0.766939	-0.302394	1.21455	7.46542
26	2.06806	1.97987	2.553	1.17658	1.58098	6.52822	-0.818848	-0.344859	1.868	0.912535	3.039	2.7259	4.11706	-0.0661212	5.04283	2.40338	3.13046	-0.658182	3.71227	2.78753	-0.137545	1.71122	0.206545	0.623556	2.07262	1.454	0.324	1.933	3.43739	1.88508	1.04498	1.2389	2.74343	2.85496	3.13889	3.14694	1.29754	-1.09142	1.75171	4.113	1.70073	2.83077	1.15638	0.559424	-2.32378	1.47926	0.956707	2.00655	7.89653
27	2.57731	1.85897	2.85407	1.50827	2.10316	6.5327	-0.0790909	0.344626	2.808	1.51832	3.29765	3.15267	4.49306	0.611697	5.56006	2.51134	3.36267	-0.498242	4.4712	3.21225	0.513788	1.81489	1.06197	1.33195	2.56536	1.722	1.145	2.275	3.90924	2.69613	1.56969	1.7758	3.18176	3.10229	3.61051	3.48356	1.79299	-0.00550505	2.44766	4.748	2.13512	3.48745	2.14412	1.22733	-1.46378	2.06445	1.96755	2.72103	8.12266
28	2.98411	1.75535	3.085	1.79245	2.53536	6.50518	0.537455	0.970545	3.123	2.10027	3.53336	3.52182	4.72609	1.24255	5.93173	2.58791	3.55273	-0.423818	5.038	3.44555	1.06173	1.91	1.90282	1.95282	2.97809	1.949	1.775	2.526	4.30682	3.40027	1.94145	2.19218	3.49773	3.21109	3.99327	3.693	2.17809	0.999636	3.058	5.249	2.47436	4.12655	2.90964	1.83309	-0.717909	2.52736	2.76455	3.36364	8.20591
29	3.30293	1.67345	3.24551	2.02548	2.87391	6.51375	1.02155	1.51738	3.372	2.62621	3.75751	3.84523	4.82191	1.78897	6.16104	2.64365	3.70788	-0.349909	5.42523	3.52612	1.5557	2.06644	2.71561	2.46841	3.30182	2.135	2.245	2.7	4.63763	3.9191	2.16198	2.49379	3.72369	3.19994	4.27703	3.77665	2.45723	1.82689	3.56285	5.615	2.72703	4.75165	3.41595	2.36882	-0.0950808	2.87765	3.37733	3.92133	8.21974
30	3.53338	1.60871	3.35397	2.20015	3.10512	6.63587	1.36691	1.97245	3.546	3.05335	3.97981	4.12569	4.82409	2.20797	6.24135	2.71478	3.84227	-0.214879	5.65232	3.51042	2.01224	2.33567	3.47803	2.87427	3.54544	2.291	2.589	2.804	4.89528	4.23248	2.25495	2.67918	3.90465	3.11178	4.44475	3.74341	2.63315	2.43395	3.93866	5.87	2.90691	4.837	3.65365	2.81512	0.393657	3.12809	3.83627	4.37636	8.24758
31	3.71436	1.5859	3.44658	2.31673	3.22812	6.91694	1.56318	2.32342	3.632	3.3573	4.20633	4.36645	4.80618	2.47409	6.17133	2.86982	3.97821	0.0223636	5.74485	3.44394	2.44791	2.76167	4.16555	3.1697	3.71806	2.425	2.834	2.845	5.06606	4.3843	2.26612	2.74282	4.07815	3.01582	4.4847	3.62021	2.71794	2.83318	4.18118	6.039	3.03891	5.82421	3.65227	3.15764	0.746182	3.29645	4.16739	4.72136	8.38752
32	3.8507	1.59135	3.57413	2.38697	3.24913	7.36855	1.60758	2.56387	3.645	3.53078	4.44306	4.57952	4.85012	2.61061	5.97299	3.18606	4.14374	0.388424	5.74379	3.34925	2.89497	3.37956	4.76282	3.36127	3.8216	2.554	3.005	2.85	5.15396	4.42943	2.24785	2.70841	4.27772	2.99529	4.41151	3.44313	2.75468	3.04973	4.30841	6.148	3.15958	6.54671	3.47834	3.39297	0.970152	3.40419	4.38817	4.96488	8.72846
33	3.97769	1.63145	3.79228	2.43539	3.17968	7.97461	1.52073	2.71089	3.634	3.57729	4.70108	4.78291	5.05152	2.66067	5.69556	3.72263	4.37046	0.913242	5.70536	3.22834	3.4077	4.20533	5.26888	3.47562	3.8778	2.706	3.126	2.863	5.19972	4.41113	2.24517	2.64027	4.52579	3.11958	4.25077	3.2506	2.82352	3.10558	4.36302	6.237	3.29912	7.14151	3.2392	3.53436	1.09124	3.47428	4.52365	5.12088	9.31538
34	4.13964	1.71788	4.153	2.512	3.04533	8.69633	1.346	2.82667	3.673	3.54267	5.00333	4.99333	5.484	2.651	5.41133	4.49133	4.69033	1.625	5.69033	3.08667	4.054	5.222	5.681	3.54867	3.94833	2.929	3.221	2.948	5.28133	4.366	2.28867	2.62567	4.83333	3.41433	4.034	3.10733	3.037	3.04767	4.411	6.362	3.487	7.76333	3.076	3.61	1.171	3.55733	4.62567	5.213	10.1317
35	4.38518	1.84603	4.68861	2.69624	2.89355	9.4764	1.15342	3.01076	3.861	3.52019	5.38687	5.22408	6.15018	2.59709	5.20178	5.45347	5.1254	2.56852	5.76052	2.95953	4.88818	6.378	5.99906	3.63106	4.11956	3.287	3.339	3.176	5.47161	4.35311	2.40928	2.76131	5.17913	3.85827	3.79974	3.10415	3.51302	2.98326	4.52281	6.579	3.7613	8.41763	3.11668	3.67206	1.29803	3.72885	4.77533	5.26148	11.1041
36	4.7556	1.99125	5.39117	3.06555	2.78799	10.2448	1.03906	3.36498	4.293	3.61558	5.88374	5.49947	6.96948	2.53473	5.12871	6.549	5.67742	3.73185	5.96647	2.91512	5.86473	7.59867	6.25512	3.8091	4.46359	3.829	3.553	3.617	5.78573	4.46932	2.64167	3.12479	5.50255	4.42231	3.57255	3.31964	4.31807	3.06024	4.7618	6.948	4.13403	9.08593	3.4231	3.78579	1.58308	4.05929	5.05322	5.2893	12.1249
37	5.26684	2.1182	6.219	3.67355	2.79909	10.9276	1.08309	3.94782	5.002	3.91055	6.49309	5.862	7.84464	2.52436	5.21273	7.69718	6.32736	5.06136	6.32555	3.03518	6.85436	8.796	6.49464	4.18236	5.00445	4.577	3.922	4.311	6.18282	4.83009	3.01936	3.74291	5.71782	5.07536	3.367	3.78873	5.41	3.38891	5.18536	7.513	4.58227	9.69627	3.97427	4.03027	2.12918	4.58627	5.50764	5.331	13.081
38	5.89625	2.18445	7.11874	4.52906	2.97606	11.4456	1.33009	4.73259	5.934	4.43804	7.18267	6.34986	8.68188	2.65667	5.41891	8.76471	7.04106	6.47706	6.80472	3.38932	7.65964	9.80489	6.78942	4.80529	5.71489	5.503	4.454	5.241	6.62195	5.49557	3.55208	4.5739	5.73821	5.75779	3.20983	4.49671	6.63909	3.97164	5.82555	8.257	5.00964	10.0746	4.68839	4.48548	2.96724	5.3174	6.15124	5.42112	13.8233
39	6.56934	2.14382	8.00484	5.56555	3.32063	11.5936	1.78694	5.61964	6.983	5.17358	7.89954	6.95101	9.39436	3.02791	5.63129	9.56494	7.75399	7.82421	7.32215	4.01927	8.00864	10.4669	7.21561	5.65681	6.5351	6.508	5.076	6.323	7.06927	6.40177	4.20374	5.52462	5.49352	6.3868	3.18673	5.37698	7.81284	4.70309	6.64729	9.108	5.2093	9.96694	5.47816	5.20173	4.02013	6.24063	6.94521	5.56282	14.0319
40	7.17709	1.98844	8.75179	6.64491	3.77921	11.1282	2.42773	6.48473	8.027	6.03509	8.57033	7.56806	9.90227	3.69736	5.63106	9.89688	8.34155	8.88718	7.77988	4.91448	7.65182	10.5993	7.79145	6.65255	7.37542	7.436	5.659	7.43	7.43412	7.41206	4.90558	6.48742	4.93064	6.86512	3.39794	6.33042	8.77779	5.45076	7.56139	9.972	4.93273	9.20424	6.25742	6.16336	5.12894	7.31873	7.79479	5.73082	13.4278
41	7.59408	1.82693	9.23458	7.61776	4.2402	9.96518	3.20164	7.22564	8.951	6.91153	9.08211	8.00863	10.1391	4.65042	5.16296	9.59077	8.57797	9.44967	8.07988	5.99237	6.54809	10.0251	8.40273	7.67645	8.12778	8.142	6.044	8.428	7.55304	8.39974	5.57825	7.35528	4.00558	7.06169	3.524	7.2451	9.46352	6.12609	8.46014	10.716	4.04555	7.88557	6.96184	7.26809	6.13702	8.48296	8.55243	5.79215	11.8945
42	7.72277	1.84177	9.29867	8.35758	4.536	8.26458	4.04285	7.77267	9.631	7.70715	9.30581	7.99848	9.99567	5.79242	4.16795	8.57168	8.18247	9.3303	8.10835	7.11409	4.93679	8.67222	8.80139	8.61359	8.69902	8.523	6.028	9.188	7.24377	9.26326	6.1511	8.01801	2.81178	6.79155	3.99679	8.01872	9.85088	6.66696	9.22079	11.161	2.62967	6.34263	7.57969	8.33848	6.93564	9.63136	9.02274	5.5053	9.58061
43	7.50943	2.1295	8.78345	8.74764	4.49133	7.638	4.87191	8.05036	9.932	8.3403	9.10406	7.36076	9.30136	6.96873	2.8627	6.9337	7.09745	8.46364	7.73167	8.11315	3.223	6.65333	8.70709	9.37452	8.99773	8.428	5.42	9.613	6.38948	9.92985	6.5503	8.34355	1.57124	5.88021	4.42773	8.56612	9.87542	7.03539	9.68997	11.037	0.950636	4.90061	8.08064	9.15836	7.43006	10.6543	8.99567	4.72882	6.802
44	6.88138	2.56479	7.63053	8.65158	4.00543	5.45295	5.59618	7.92055	9.743	8.7184	8.34097	6.12748	7.97433	7.99473	1.50359	4.93736	5.53315	6.98503	6.82984	8.81032	1.79509	4.264	7.95767	9.87795	8.86474	8.428	4.218	9.559	5.02639	10.3445	6.68231	8.15589	0.485859	4.34948	4.37342	8.82199	9.38338	7.28232	9.67572	10.067	-0.671879	3.72909	8.29446	9.47991	7.48876	11.4647	8.28627	3.54115	3.92309
45	5.84333	2.95312	5.95367	7.93333	3.11344	2.726	6.114	7.22144	8.977	8.69267	7.02	4.51567	6.15567	8.67033	0.294889	2.90511	3.83044	5.19	5.37711	9.03122	0.895	1.88956	6.595	9.98411	8.127	6.447	2.665	8.821	3.33933	10.4146	6.37933	7.26778	-0.286	2.48678	3.94256	8.70733	8.25044	7.50756	8.98067	8.222	-1.99967	2.90033	7.91422	9.069	6.94856	11.9851	6.81978	2.14667	1.281
46	4.57013	3.1344	4.00464	6.58718	1.97282	1.38564	6.31573	5.94591	7.629	8.07309	5.32673	2.81173	4.14409	8.80973	-0.628727	1.12055	3.428	3.39973	3.50055	8.63427	0.592818	-0.138	4.84082	9.49573	6.80891	4.731	1.091	7.365	1.57582	9.95173	5.43909	5.63455	-0.651818	0.661727	3.21627	8.11564	6.51664	7.66073	7.53664	5.76	-2.93455	2.47445	6.78309	7.83355	5.76436	12.0416	4.75455	0.786545	-0.874273
47	3.14813	3.08194	2.07978	4.82524	0.797131	0.558576	6.09055	4.31474	5.859	6.79184	3.5264	1.28116	2.23112	8.24985	-1.19211	-0.218566	1.66908	1.85936	1.43325	7.55822	0.846	-1.54244	3.00906	8.31855	5.14895	2.951	-0.238	5.45	-0.0327778	8.76435	3.86771	3.46728	-0.581051	-0.853283	2.33987	7.03195	4.39719	7.47966	5.52228	3.103	-3.47364	2.48569	5.09892	5.93536	4.12107	11.3516	2.44324	-0.316485	-2.41173
48	1.79418	2.79767	0.43197	2.98606	-0.200646	0.271131	5.36991	2.63738	3.95	5.01555	1.86038	0.116152	0.608121	6.94076	-1.36504	-1.01528	0.490818	0.702909	-0.55001	5.88343	1.55821	-2.36122	1.38245	6.58125	3.41501	1.402	-1.154	3.451	-1.31918	6.87842	1.96615	1.15839	-0.0917576	-1.9064	1.42777	5.64377	2.20431	6.71602	3.3052	0.709	-3.62815	2.92543	3.24522	3.73291	2.31715	9.77352	0.295828	-1.01485	-3.30439
49	0.68723	2.37932	-0.784182	1.37909	-0.847788	0.48297	4.20045	1.16779	2.182	3.06903	0.502788	-0.574333	-0.631455	5.05182	-1.15015	-1.24961	0.305697	-0.0178182	-2.18755	3.82664	2.61291	-2.633	0.136818	4.55697	1.83858	0.258	-1.551	1.676	-2.19055	4.58448	0.134273	-0.885485	0.760939	-2.44394	0.564455	4.22885	0.251909	5.39024	1.288	-1.095	-3.40655	3.73642	1.54912	1.61818	0.610485	7.52764	-1.37618	-1.244	-3.58576
50	-0.0580256	2.02028	-1.50444	0.199273	-1.04581	1.11149	2.76985	0.0558485	0.741	1.28759	-0.442545	-0.75696	-1.44642	2.90606	-0.580131	-0.964828	0.580101	-0.291909	-3.30289	1.66052	3.89748	-2.42478	-0.651727	2.52998	0.602141	-0.385	-1.377	0.315	-2.60846	2.27508	-1.35931	-2.38151	1.89269	-2.49093	-0.144576	2.99833	-1.24158	3.83051	-0.224848	-2.166	-2.83358	4.82322	0.214111	-0.116424	-0.815768	5.09125	-2.4427	-1.00739	-3.352
51	-0.393084	1.9373	-1.69656	-0.474667	-0.78002	2.05551	1.37015	-0.639556	-0.28	-0.112283	-0.923939	-0.470687	-1.81636	0.852152	0.277263	-0.244172	1.21484	-0.14597	-3.83925	-0.355414	5.30752	-1.82211	-0.973667	0.725889	-0.175808	-0.504	-0.667	-0.534	-2.5852	0.286192	-2.41285	-3.22292	3.20431	-2.11568	-0.58904	2.06067	-2.17142	2.46556	-1.08315	-2.501	-1.95242	6.06878	-0.658798	-1.314	-1.83344	2.91298	-2.8983	-0.370788	-3.352
52	-0.292894	2.1054	-1.40445	-0.638182	-0.0993939	3.16824	0.267727	-0.89903	-0.846	-1.03545	-0.936303	0.183939	-1.74173	-0.820818	1.31894	0.793061	2.09791	0.350455	-3.83321	-2.00782	6.71936	-0.925333	-0.866273	-0.703061	-0.444879	-0.139	0.467	-0.834	-2.18524	-1.17973	-2.98939	-3.43397	4.56855	-1.4073	-0.700091	1.44494	-2.53858	1.5427	-1.28691	-2.178	-0.859455	7.33782	-1.02752	-1.92409	-2.35394	1.24106	-2.80991	0.557182	-1.72361
53	0.154827	2.39971	-0.735788	-0.329515	0.91003	4.30948	-0.430242	-0.722727	-0.965	-1.46499	-0.520384	1.08104	-1.26252	-1.9363	2.4274	2.00611	3.11945	1.09633	-3.37111	-3.15328	8.01842	0.153778	-0.398333	-1.66849	-0.217586	0.631	1.866	-0.607	-1.50773	-2.04902	-3.08169	-3.09298	5.87686	-0.468394	-0.46598	1.14115	-2.41087	1.10046	-0.923646	-1.334	0.311	8.51207	-0.887414	-1.97003	-2.34606	0.15897	-2.27623	1.66106	-0.447263
54	0.874647	2.65262	0.195394	0.377667	2.1447	5.37571	-0.699091	-0.156869	-0.679	-1.41454	0.246727	2.10308	-0.467121	-2.44073	3.50157	3.25803	4.17794	1.9737	-2.56459	-3.73324	9.12576	1.29933	0.34097	-2.14104	0.439182	1.688	3.358	0.06	-0.65999	-2.32307	-2.72692	-2.2966	7.04262	0.599747	0.0753939	1.14552	-1.86769	1.11878	-0.122465	-0.136	1.43306	9.49874	-0.284172	-1.52524	-1.85935	-0.323131	-1.40606	2.83936	0.752758
55	1.77115	2.78926	1.26236	1.38227	3.49691	6.29709	-0.554636	0.703182	-0.059	-0.930091	1.26145	3.14609	0.527545	-2.36627	4.47009	4.43136	5.18491	2.86182	-1.54618	-3.76418	10.0015	2.406	1.24545	-2.14173	1.41045	2.892	4.782	1.046	0.258364	-2.04909	-2.01027	-1.16091	8.00355	1.70409	0.844818	1.44882	-1.01355	1.54136	0.963364	1.24	2.41855	10.2489	0.689727	-0.697727	-1.01018	-0.241545	-0.333818	3.99936	1.86173
56	2.74549	2.79253	2.35689	2.56633	4.86	7.04222	-0.0393333	1.73678	0.798	-0.111667	2.40622	4.12122	1.60167	-1.78767	5.29078	5.44278	6.07222	3.663	-0.456333	-3.32	10.6377	3.37933	2.20233	-1.73233	2.55411	4.102	6.004	2.211	1.15844	-1.31778	-1.04422	0.180222	8.73011	2.765	1.74011	2.03189	0.032	2.27833	2.17533	2.623	3.23	10.7604	1.92589	0.377	0.0535556	0.314111	0.791	5.05633	2.81778
57	3.7091	2.68067	3.39198	3.80712	6.13382	7.60897	0.78603	2.82417	1.775	0.902848	3.56296	4.96118	2.65009	-0.810606	5.95608	6.253	6.80161	4.32815	0.585	-2.51347	11.0515	4.20256	3.11433	-1.0159	3.73223	5.201	6.937	3.403	1.97454	-0.25701	0.0486061	1.58412	9.22176	3.72666	2.66881	2.84286	1.14473	3.22305	3.36164	3.862	3.87861	11.0656	3.29506	1.55682	1.18467	1.19994	1.83199	5.95603	3.59579
58	4.59523	2.4916	4.29988	4.995	7.24236	8.01197	1.84127	3.87361	2.755	1.98679	4.63203	5.63021	3.60018	0.437273	6.49145	6.87082	7.36518	4.85509	1.50439	-1.47012	11.2777	4.87033	3.91445	-0.123576	4.8427	6.11	7.571	4.508	2.67567	0.988848	1.14412	2.91412	9.50018	4.555	3.56976	3.79161	2.22564	4.25873	4.39988	4.885	4.39873	11.2106	4.66694	2.71991	2.26273	2.2423	2.6997	6.68355	4.20797
59	5.36542	2.26933	5.04493	6.05124	8.14941	8.27825	3.03109	4.82617	3.659	3.04068	5.55079	6.13043	4.41158	1.79409	6.9372	7.33658	7.77949	5.2803	2.27686	-0.316	11.3573	5.38956	4.56439	0.821434	5.8249	6.815	7.958	5.479	3.26498	2.27745	2.14848	4.06598	9.60488	5.23906	4.41701	4.77508	3.20346	5.2689	5.23454	5.701	4.83061	11.2423	5.95013	3.77397	3.21707	3.27866	3.36921	7.24233	4.6941
60	6.00985	2.05148	5.63583	6.94479	8.85723	8.44999	4.25145	5.65084	4.456	3.99218	6.29636	6.49684	5.07342	3.09712	7.32888	7.70451	8.06499	5.64924	2.91127	0.836162	11.3243	5.78067	5.06133	1.73558	6.65104	7.375	8.181	6.303	3.76769	3.48776	3.03235	4.98596	9.58824	5.79119	5.20952	5.71648	4.03131	6.16839	5.87439	6.351	5.21939	11.2001	7.09119	4.66873	4.02799	4.18868	3.86645	7.6557	5.10372
61	6.53903	1.85848	6.11227	7.68436	9.39052	8.57688	5.40682	6.35152	5.139	4.7957	6.87745	6.77124	5.60118	4.26509	7.69918	8.01964	8.20552	5.98809	3.43733	1.91909	11.2068	6.071	5.44145	2.57303	7.32579	7.858	8.318	6.986	4.21697	4.55139	3.79552	5.67339	9.50464	6.23745	5.95027	6.57736	4.70591	6.92136	6.35542	6.861	5.61127	11.1153	8.06806	5.40309	4.709	4.90797	4.25188	7.96855	5.48273
62	6.96773	1.70068	6.51728	8.28739	9.77837	8.68407	6.43285	6.95802	5.72	5.44955	7.34181	6.96843	6.04394	5.27291	8.0704	8.31475	8.1861	6.32912	3.89849	2.92117	11.0328	6.28233	5.75491	3.31063	7.87573	8.299	8.43	7.551	4.64352	5.44872	4.43569	6.16562	9.39336	6.60526	6.63326	7.3419	5.25592	7.53308	6.70864	7.24	6.03667	11.0158	8.88068	5.99782	4.956	5.42953	4.59508	8.20118	5.86447
63	7.33234	1.55866	6.88496	8.78594	10.0447	8.77599	7.303	7.50421	6.227	5.98565	7.74064	7.09098	6.45194	6.10597	8.44253	8.60993	8.00766	6.6987	4.34068	3.85486	10.8268	6.42789	6.04776	3.94876	8.34283	8.71	8.556	8.043	5.0697	6.18585	4.97044	6.51738	9.26903	6.91975	7.2712	8.00236	5.7138	8.02463	6.95343	7.502	6.49885	10.9215	9.54742	6.47721	5.63236	5.78902	4.93288	8.33379	6.26065
64	7.64733	1.43555	7.22809	9.212	10.2093	8.86064	8.01573	8.01627	6.683	6.42782	8.092	7.15118	6.85155	6.77645	8.80736	8.90155	7.69136	7.1	4.78591	4.73118	10.6097	6.547	6.33327	4.51773	8.77627	9.09	8.715	8.518	5.51345	6.79145	5.44891	6.78773	9.13909	7.20755	7.89136	8.55073	6.11082	8.42282	7.09436	7.675	6.98555	10.8391	10.0999	6.86391	6.358	6.05155	5.28182	8.34436	6.66773
65	7.92878	1.33637	7.5577	9.58194	10.2879	8.9452	8.58045	8.50705	7.106	6.80013	8.41901	7.16791	7.25294	7.31779	9.14722	9.16322	7.32684	7.53691	5.23274	5.55647	10.3967	6.731	6.61503	5.07052	9.20169	9.427	8.901	8.984	5.99207	7.30818	5.91499	7.02749	9.01319	7.49583	8.48092	8.98136	6.4783	8.75734	7.13166	7.784	7.48752	10.7691	10.5753	7.17888	6.8704	6.29386	5.64657	8.23521	7.06996
66	8.18783	1.25508	7.88286	9.899	10.2919	9.0208	9.01955	8.96911	7.516	7.13438	8.74256	7.14777	7.66894	7.76112	9.44989	9.38274	6.97997	7.96576	5.68052	6.32027	10.1844	6.99433	6.92112	5.64369	9.61951	9.733	9.107	9.424	6.51938	7.7748	6.37315	7.26683	8.90526	7.79628	8.99864	9.30263	6.83628	9.05297	7.07218	7.828	8.01221	10.7108	11.0021	7.43094	7.375	6.55616	6.02213	8.02861	7.45969
67	8.42983	1.19849	8.21	10.155	10.231	9.07567	9.369	9.39533	7.926	7.44533	9.06767	7.09633	8.115	8.132	9.73433	9.599	6.65833	8.342	6.139	6.99867	9.958	7.31967	7.277	6.23833	10.0273	10.024	9.318	9.825	7.086	8.229	6.813	7.516	8.82667	8.112	9.419	9.52633	7.18633	9.333	6.92733	7.81	8.558	10.66	11.3843	7.621	7.855	6.84167	6.40567	7.76	7.834
68	8.66159	1.17254	8.54577	10.3431	10.1197	9.10882	9.62452	9.80382	8.345	7.74747	9.39396	7.02078	8.59597	8.44294	10.0234	9.86855	6.35453	8.68721	6.63241	7.57291	9.71	7.693	7.68427	6.84702	10.4216	10.297	9.538	10.183	7.66347	8.69505	7.23312	7.78277	8.77996	8.45148	9.74492	9.66117	7.52084	9.6221	6.71385	7.796	9.10003	10.6119	11.7187	7.76161	8.30507	7.15134	6.80334	7.47006	8.20059
69	8.89073	1.18106	8.89698	10.489	9.98767	9.12455	9.79479	10.2171	8.781	8.06845	9.72851	6.91629	9.07882	8.7113	10.3321	10.1969	6.06317	9.01176	7.18995	8.03518	9.44091	8.10367	8.11879	7.46539	10.8043	10.548	9.777	10.513	8.23323	9.17364	7.64249	8.07845	8.75947	8.82126	9.99507	9.71153	7.8373	9.93896	6.45302	7.84	9.62361	10.5666	12.0095	7.87685	8.73448	7.48422	7.22518	7.19421	8.57157
70	9.12175	1.22885	9.26748	10.6216	9.86336	9.13112	9.93382	10.6426	9.23	8.41961	10.0674	6.777	9.53264	8.95473	10.6624	10.553	5.78003	9.28473	7.81536	8.38858	9.16055	8.544	8.55691	8.0737	11.1837	10.793	10.036	10.835	8.78655	9.6443	8.0553	8.41312	8.75639	9.22406	10.1891	9.68688	8.14033	10.3008	6.15891	7.936	10.1443	10.5275	12.2675	7.99582	9.16221	7.83055	7.67	6.937	8.956
71	9.35462	1.31586	9.65777	10.743	9.76667	9.13675	10.0736	11.0836	9.69	8.79637	10.3966	6.61243	9.93882	9.20339	11.0042	10.9191	5.50179	9.48664	8.47637	8.65796	8.88327	9.00267	9.00488	8.64811	11.5696	11.043	10.31	11.14	9.31498	10.0746	8.48308	8.79315	8.76808	9.65699	10.3328	9.60038	8.4364	10.7307	5.84091	8.058	10.6685	10.5073	12.507	8.14321	9.60635	8.16444	8.1297	6.71264	9.35411
72	9.59086	1.43178	10.066	10.853	9.72	9.14121	10.2097	11.5364	10.162	9.18362	10.7128	6.4446	10.2978	9.47479	11.3446	11.28	5.23957	9.623	9.13329	8.87461	8.61964	9.459	9.46658	9.18294	11.9604	11.288	10.595	11.421	9.81757	10.4553	8.92872	9.21414	8.79219	10.1127	10.4248	9.46802	8.73602	11.2262	5.51011	8.192	11.1894	10.5136	12.7316	8.32491	10.0784	8.48475	8.59865	6.56536	9.75698
73	9.83756	1.56338	10.4875	10.9575	9.741	9.13682	10.3376	11.9895	10.641	9.57118	11.0235	6.297	10.6353	9.77673	11.6738	11.6211	5.01773	9.69127	9.764	9.04755	8.38136	9.899	9.92518	9.68664	12.3493	11.518	10.88	11.702	10.3104	10.8096	9.39009	9.65864	8.82827	10.5816	10.4812	9.30382	9.04345	11.75	5.17927	8.334	11.7038	10.5493	12.9396	8.53155	10.5672	8.82727	9.07309	6.51536	10.153
74	10.0831	1.70025	10.868	11.0652	9.83718	9.1269	10.4712	12.4279	11.12	9.9689	11.3306	6.1867	10.969	10.1001	11.9831	11.9378	4.85198	9.6697	10.3641	9.18373	8.17727	10.3506	10.3679	10.1691	12.7293	11.723	11.155	11.968	10.8051	11.1613	9.85891	10.1108	8.87257	11.0511	10.5184	9.11222	9.35366	12.2632	4.85944	8.475	12.2077	10.6064	13.131	8.75221	11.0517	9.20426	9.54717	6.54839	10.5349
75	10.325	1.8332	10.8859	11.1905	10.0043	9.12661	10.6267	12.8425	11.586	10.3869	11.632	6.11981	11.2981	10.4349	12.2667	12.238	4.74099	9.536	10.9366	9.29475	8.00597	10.8278	10.7935	10.6475	13.0923	11.89	11.411	12.181	11.2962	11.5213	10.3203	10.5611	8.92089	11.5094	10.5443	8.90441	9.65092	12.7394	4.55497	8.614	12.6973	10.6904	13.3052	8.99039	11.5149	9.60079	10.0154	6.65142	10.8977
76	10.584	1.96711	11.6994	11.3474	10.2275	9.15418	10.809	13.2282	12.037	10.8246	11.9327	6.09845	11.6251	10.7875	12.5253	12.5201	4.67373	9.29018	11.4856	9.39127	7.86227	11.3187	11.203	11.1408	13.4391	12.012	11.65	12.345	11.7754	11.89	10.7629	11.0057	8.97288	11.9488	10.567	8.71994	9.92824	13.1651	4.27021	8.754	13.1696	10.8228	13.4576	9.259	11.9434	10.0115	10.4774	6.81191	11.247
77	10.8346	2.08636	12.1042	11.5292	10.4887	9.21696	11.0211	13.5802	12.475	11.2833	12.237	6.12906	11.9554	11.1523	12.7663	12.7743	4.64656	8.95303	12.016	9.48537	7.7413	11.8096	11.6062	11.6553	13.7707	12.09	11.872	12.501	12.2399	12.2653	11.1746	11.4377	9.0316	12.3693	10.6004	8.59983	10.2307	13.5433	4.0192	8.883	13.6176	10.9785	13.5941	9.56421	12.3273	10.4361	10.9351	7.01503	11.5928
78	11.1026	2.20686	12.4677	11.724	10.7709	9.30867	11.2693	13.8978	12.899	11.7626	12.5507	6.21922	12.2823	11.5167	12.9971	13.0037	4.67789	8.538	12.5259	9.57356	7.63767	12.2887	12.0213	12.1876	14.0758	12.13	12.058	12.67	12.6934	12.6437	11.5434	11.8578	9.09278	12.7746	10.6538	8.55967	10.5668	13.8827	3.811	8.995	14.0263	11.126	13.7356	9.90433	12.6736	10.8618	11.3831	7.25733	11.9548
79	11.366	2.31386	12.8324	11.9396	11.0618	9.41773	11.5526	14.1851	13.301	12.2479	12.8824	6.37027	12.6091	11.8825	13.2301	13.2277	4.79318	8.04782	13.0183	9.65282	7.54673	12.7493	12.4555	12.7286	14.3465	12.155	12.193	12.848	13.1383	13.0193	11.8689	12.2774	9.13327	13.1608	10.7285	8.60797	10.9123	14.1845	3.63727	9.101	14.381	11.2779	13.8962	10.2713	13.0025	11.2628	11.8115	7.541	12.3559
80	11.6311	2.41495	13.2081	12.1779	11.3618	9.53818	11.8637	14.4473	13.654	12.7273	13.2339	6.57868	12.9484	12.2619	13.482	13.4634	4.98443	7.51097	13.4984	9.74062	7.46312	13.1862	12.9058	13.2655	14.5936	12.195	12.277	13.035	13.5696	13.3773	12.1591	12.7047	9.12691	13.5227	10.8194	8.75385	11.2571	14.4609	3.49107	9.203	14.6755	11.4483	14.0832	10.6587	13.3264	11.6307	12.2158	7.85542	12.7896
81	11.8986	2.51008	13.5892	12.4248	11.6701	9.66548	12.1971	14.6926	13.932	13.2068	13.5994	6.83029	13.3078	12.6722	13.7669	13.7091	5.21326	7.06461	13.9681	9.85076	7.37936	13.5891	13.3645	13.7892	14.8307	12.286	12.317	13.237	13.9802	13.6928	12.4218	13.1339	9.07836	13.8647	10.9068	8.98993	11.5939	14.7295	3.37654	9.3	14.9053	11.6319	14.2994	11.0614	13.652	11.9829	12.5935	8.18391	13.2379
82	12.1708	2.59314	13.9611	12.6808	11.977	9.79691	12.5444	14.9346	14.156	13.6845	13.9741	7.09736	13.691	13.1145	14.0672	13.9581	5.43118	6.93	14.4105	9.98082	7.29482	13.95	13.8262	14.2988	15.0603	12.46	12.313	13.438	14.3685	13.9605	12.6615	13.5599	9.02	14.1982	10.9805	9.29018	11.9215	14.9871	3.30309	9.409	15.0714	11.8305	14.5428	11.4745	13.9807	12.3406	12.9361	8.51773	13.6883
83	12.4478	2.65964	14.3147	12.9688	12.2667	9.93655	12.8886	15.1852	14.351	14.1403	14.3509	7.36512	14.0996	13.5717	14.3665	14.2117	5.62372	7.19197	14.8054	10.1198	7.21033	14.2638	14.2908	14.7977	15.2822	12.723	12.267	13.613	14.7316	14.1958	12.876	13.9737	8.96067	14.5322	11.0399	9.63382	12.2297	15.2231	3.28387	9.546	15.2093	12.0446	14.8129	11.8977	14.3034	12.7068	13.2351	8.84294	14.1336
84	12.7238	2.71377	14.6489	13.299	12.5313	10.0972	13.2174	15.4462	14.509	14.5621	14.7181	7.63449	14.5267	14.0348	14.6575	14.467	5.80392	7.71997	15.1527	10.2521	7.12767	14.5309	14.7562	15.2895	15.5029	13.062	12.162	13.766	15.0717	14.4161	13.0587	14.3514	8.90873	14.8707	11.0858	10.0145	12.5051	15.4254	3.31672	9.709	15.3437	12.2634	15.0985	12.3345	14.602	13.0596	13.4842	9.12609	14.5634
85	12.9896	2.76015	14.9595	13.6582	12.7674	10.2913	13.5362	15.71	14.612	14.9575	15.0625	7.91173	14.9638	14.4913	14.9312	14.7113	5.9953	8.34309	15.4624	10.3929	7.04136	14.7407	15.2094	15.7682	15.7291	13.425	11.981	13.91	15.3903	14.6326	13.2168	14.6456	8.86636	15.2203	11.1358	10.4205	12.739	15.5836	3.38709	9.888	15.4498	12.4761	15.3754	12.7842	14.8755	13.3894	13.6684	9.339	14.9626
86	13.2351	2.79933	15.2292	14.0306	12.9746	10.5152	13.8512	15.9695	14.648	15.329	15.3689	8.19936	15.4025	14.9124	15.1633	14.9193	6.19773	8.96248	15.7235	10.5657	6.93712	14.8891	15.6314	16.2301	15.9512	13.743	11.759	14.035	15.6802	14.859	13.3624	14.8066	8.82571	15.5855	11.2001	10.8345	12.9276	15.7013	3.49218	10.076	15.516	12.6706	15.6195	13.2385	15.1315	13.6842	13.7706	9.48082	15.3228
87	13.4483	2.83224	15.4354	14.3994	13.148	10.7465	14.147	16.2147	14.614	15.6652	15.6195	8.49122	15.8324	15.2697	15.3328	15.0602	6.40151	9.50903	15.918	10.7612	6.79945	14.9744	16.0071	16.6646	16.1455	14.003	11.547	14.123	15.9264	15.096	13.4964	14.8415	8.76663	15.9515	11.2604	11.2385	13.0739	15.7897	3.6347	10.254	15.5441	12.8307	15.8175	13.6865	15.3651	13.9215	13.7887	9.55955	15.6407
88	13.6154	2.86049	15.5522	14.7365	13.2757	10.9561	14.4028	16.4333	14.525	15.9467	15.8066	8.77336	16.2465	15.5496	15.426	15.1197	6.60167	9.922	16.0308	10.9669	6.61136	14.9833	16.3232	17.0433	16.2945	14.225	11.367	14.165	16.1177	15.3309	13.6186	14.7934	8.66267	16.2872	11.2966	11.6126	13.1831	15.8558	3.811	10.395	15.5366	12.933	15.9271	14.1134	15.5664	14.0884	13.7255	9.57773	15.9092
89	13.7205	2.88416	15.5578	15.0103	13.3363	11.1079	14.6	16.6096	14.392	16.1632	15.934	9.02411	16.6297	15.7487	15.4187	15.0979	6.784	10.171	16.0288	11.1803	6.35167	14.884	16.5687	17.3374	16.3838	14.425	11.215	14.161	16.2444	15.543	13.7248	14.6921	8.49311	16.5634	11.2954	11.9329	13.2649	15.8737	4.00411	10.478	15.488	12.9489	15.87	14.5033	15.7242	14.1701	13.5748	9.54033	16.1002
90	13.7448	2.9056	15.4457	15.1989	13.2996	11.1737	14.7121	16.7309	14.21	16.3059	15.9982	9.21179	16.9496	15.8612	15.2799	14.9875	6.91147	10.2478	15.8778	11.4061	5.99827	14.6382	16.7359	17.536	16.3904	14.603	11.056	14.108	16.2802	15.7026	13.7973	14.5326	8.24158	16.7602	11.2376	12.1681	13.3266	15.7782	4.18328	10.491	15.3848	12.8543	15.6222	14.843	15.8264	14.1494	13.3237	9.44827	16.1699
91	13.6691	2.93489	15.1994	15.2917	13.1344	11.1319	14.7036	16.7675	13.964	16.3662	15.9831	9.30082	17.1751	15.8824	14.9895	14.77	6.92709	10.1492	15.5783	11.6299	5.528	14.24	16.8178	17.633	16.388	14.736	10.852	13.982	16.1918	15.7816	13.801	14.2815	7.84782	16.859	11.095	12.281	13.3599	15.5532	4.29991	10.415	15.2049	12.634	15.2312	15.1159	15.836	14.0016	12.9742	9.28564	16.0908
92	13.4669	2.97537	14.7931	15.2828	12.8061	10.9769	14.542	16.6717	13.632	16.3304	15.8737	9.25601	17.2825	15.8052	14.5387	14.4205	6.78374	9.87888	15.14	11.8187	4.91033	13.7138	16.8057	17.6107	16.0476	14.763	10.578	13.742	15.972	15.7512	13.6841	13.9033	7.28356	16.8403	10.831	12.2419	13.3459	15.2269	4.30083	10.237	14.9191	12.2768	14.7386	15.2926	15.6972	13.7	12.5238	9.0243	15.8611
93	13.1213	3.03674	14.2076	15.1508	12.2755	10.709	14.2019	16.4099	13.193	16.1803	15.6556	9.04774	17.2456	15.6085	13.925	13.9053	6.45554	9.43809	14.5641	11.929	4.11179	13.116	16.6878	17.4487	15.6154	14.619	10.209	13.372	15.6193	15.5752	13.3993	13.3526	6.53678	16.6865	10.3993	12.0325	13.2506	14.7883	4.14447	9.929	14.4955	11.7693	14.1532	15.3347	15.396	13.22	11.9486	8.62606	15.4831
94	12.6118	3.1217	13.4455	14.8567	11.511	10.3248	13.6672	15.9621	12.639	15.903	15.3053	8.66055	17.0314	15.265	13.1565	13.1883	5.91533	8.81791	13.8551	11.9196	3.11682	12.4593	16.4374	17.1258	15.033	14.278	9.706	12.857	15.1237	15.2182	12.9131	12.59	5.59718	16.3725	9.75836	11.6362	13.0174	14.209	3.79497	9.465	13.9145	11.0964	13.461	15.2092	14.956	12.5343	11.2183	8.04582	14.9511
95	11.9229	3.22882	12.5233	14.3685	10.5026	9.82288	12.9378	15.3161	11.951	15.4859	14.8003	8.09061	16.6157	14.7552	12.2478	12.2436	5.13036	8.01636	13.0087	11.7562	1.9373	11.7431	16.0277	16.6217	14.2832	13.707	9.034	12.163	14.4742	14.65	12.1876	11.5786	4.46208	15.8479	8.86639	11.0327	12.609	13.4569	3.23082	8.857	13.1773	10.2455	12.6443	14.8873	14.4172	11.6291	10.3204	7.2513	14.2603
96	11.0455	3.35329	11.4626	13.6722	9.24988	9.2089	12.0342	14.4662	11.118	14.9255	14.1341	7.33747	15.9934	14.0661	11.2128	11.0687	4.07606	7.0463	12.0083	11.397	0.602545	10.9716	15.4468	15.9213	13.377	12.865	8.192	11.266	13.6678	13.8552	11.1865	10.2859	3.1436	15.0543	7.66478	10.2052	12.0073	12.4856	2.45613	8.122	12.2955	9.20717	11.6943	14.3437	13.796	10.5062	9.2389	6.23445	13.4135
97	9.97898	3.48707	10.2852	12.7627	7.77121	8.48673	10.9893	13.4112	10.155	14.2271	13.3092	6.40548	15.1783	13.1784	10.0608	9.68167	2.74476	5.93355	10.8451	10.8007	-0.842545	10.159	14.6907	15.0158	12.3223	11.725	7.22	10.152	12.7035	12.832	9.89412	8.70779	1.67718	13.9631	6.13197	9.15173	11.1967	11.2445	1.48967	7.257	11.2884	7.97767	10.6194	13.5366	13.068	9.18303	7.94012	5.01355	12.4133
98	8.73352	3.61977	9.00532	11.6112	6.10921	7.64398	9.83806	12.1375	9.076	13.4202	12.3288	5.31611	14.1769	12.0656	8.80116	8.10555	1.16223	4.70664	9.50589	9.93469	-2.34794	9.32678	13.7464	13.9286	11.1276	10.274	6.119	8.832	11.5711	11.587	8.31711	6.86736	0.111343	12.5838	4.33058	7.8959	10.1689	9.70978	0.363242	6.253	10.1839	6.55818	9.43131	12.4395	12.1887	7.67834	6.4501	3.62597	11.2527
99	7.33058	3.74166	7.63602	10.1818	4.30505	6.6639	8.61082	10.6408	7.894	12.5326	11.2012	4.09849	12.9857	10.6948	7.44388	6.37403	-0.598586	3.38645	7.98623	8.78967	-3.88348	8.49744	12.593	12.6836	9.78863	8.53	4.884	7.354	10.2487	10.1494	6.49624	4.82563	-1.52462	10.9514	2.34864	6.48463	8.9107	7.9279	-0.894283	5.088	9.00082	4.96335	8.12888	11.0971	11.1148	6.02825	4.85126	2.13658	9.93008
100	5.80083	3.8493	6.203	8.511	2.35	5.548	7.337	8.952	6.626	11.559	9.946	2.773	11.599	9.075	5.994	4.546	-2.452	1.993	6.316	7.385	-5.441	7.693	11.218	11.268	8.31	6.559	3.53	5.781	8.753	8.55	4.49	2.633	-3.23	9.103	0.255	4.963	7.431	5.998	-2.266	3.737	7.758	3.238	6.702	9.563	9.839	4.289	3.215	0.619	8.475
[truncated: 17 more columns]

## Sheet: Rotation LHipFlex B3ComfM
all values Right	mean	std	steps
1	-12.3028	2.40926	-9.014	-12.155	-8.635	-13.67	-13.433	-10.94	-9.26	-12.948	-11.271	-11.998	-8.157	-11.834	-10.027	-14.104	-10.644	-13.23	-13.525	-11.441	-12.297	-12.582	-13.203	-17.925	-12.059	-17.327	-12.388	-13.928	-12.021	-11.206	-10.98	-14.688	-14.19	-15.869	-13.063	-9.451	-15.364	-13.241	-11.883	-16.304	-16.568	-14.158	-15.014	-14.075	-11.618	-11.783	-10.567	-9.977	-13.975
2	-12.3834	2.4337	-8.97697	-12.5559	-8.94017	-13.4976	-13.3817	-11.1119	-9.6611	-13.2282	-11.2211	-12.2078	-7.09286	-11.7131	-9.64041	-14.2608	-11.2574	-13.5062	-13.6527	-11.297	-12.2519	-12.9787	-13.8648	-17.5091	-12.1482	-17.5063	-12.58	-14.012	-12.4183	-11.482	-11.2344	-15.0896	-14.1445	-15.92	-13.1785	-9.36551	-15.4218	-13.8289	-11.5583	-16.5131	-16.5156	-13.8865	-14.7632	-14.2174	-11.5511	-11.878	-10.4586	-10.2383	-13.4407
3	-12.2946	2.49056	-8.83026	-12.7834	-9.1439	-13.1745	-13.2163	-11.1045	-9.86742	-13.3223	-11.0857	-12.2136	-5.90189	-11.4499	-9.02888	-14.3302	-11.655	-13.6197	-13.6687	-10.8689	-12.1474	-13.146	-14.2701	-16.9278	-12.0089	-17.5081	-12.619	-13.93	-12.7409	-11.532	-11.4192	-15.1435	-13.9648	-15.8	-13.2185	-8.95375	-15.3233	-14.1154	-11.1454	-16.5085	-16.1806	-13.5843	-14.4653	-13.9625	-11.3117	-11.8716	-10.136	-10.5587	-12.7251
4	-11.9946	2.57803	-8.54758	-12.8636	-9.19391	-12.6021	-12.8213	-10.9302	-9.88118	-13.2452	-10.8209	-11.9381	-4.53439	-11.0736	-8.18373	-14.2052	-11.7427	-13.4581	-13.5342	-10.1258	-11.9542	-13.0361	-14.3537	-16.0869	-11.5681	-17.3239	-12.373	-13.628	-12.9292	-11.269	-11.4889	-14.7553	-13.7308	-15.462	-13.1453	-8.20312	-15.0112	-14.018	-10.6589	-16.351	-15.5979	-13.1915	-14.1543	-13.3255	-11.0005	-11.6783	-9.55524	-10.8994	-11.8955
5	-11.4474	2.65554	-8.06111	-12.7777	-9.03996	-11.6891	-12.0957	-10.5761	-9.64066	-12.9909	-10.3349	-11.3168	-2.93783	-10.563	-7.10203	-13.7742	-11.4494	-12.9396	-13.1865	-9.05042	-11.5973	-12.6649	-14.066	-14.9042	-10.7743	-16.9131	-11.711	-13.041	-12.8886	-10.629	-11.3567	-13.8797	-13.4496	-14.81	-12.8788	-7.11967	-14.4006	-13.4999	-10.0717	-16.1141	-14.8503	-12.6175	-13.7903	-12.3472	-10.6869	-11.1959	-8.65738	-11.1583	-10.94
6	-10.5668	2.86545	-7.29745	-12.4673	-8.64039	-10.3813	-10.9767	-10.0038	-9.06202	-12.515	-9.52663	-10.3094	-1.07775	-9.85824	-5.79306	-12.9576	-10.7219	-12.0122	-12.5691	-7.64298	-10.9836	-12.1072	-13.3807	-13.3282	-9.61203	-16.2469	-10.554	-12.113	-12.5369	-9.584	-10.9323	-12.5245	-13.0422	-13.746	-12.3285	-5.72678	-13.4191	-12.556	-9.33306	-15.8338	-14.0199	-11.7753	-13.2781	-11.0761	-10.3493	-10.3404	-7.39779	-11.1928	-9.77282
7	-9.35665	3.09762	-6.2037	-11.8573	-7.96715	-8.66118	-9.45064	-9.16327	-8.07594	-11.7478	-8.32506	-8.90355	1.05121	-8.88109	-4.27439	-11.7241	-9.54367	-10.646	-11.6371	-5.92373	-10.026	-11.449	-12.2975	-11.3489	-8.09876	-15.3122	-8.89	-10.807	-11.8326	-8.126	-10.1453	-10.7326	-12.3738	-12.213	-11.4208	-4.06794	-12.0159	-11.2062	-8.38821	-15.4655	-13.1221	-10.6145	-12.5139	-9.54382	-9.89291	-9.06173	-5.7743	-10.8794	-8.30227
8	-7.80806	3.34718	-4.74828	-10.8981	-7.00576	-6.55411	-7.54486	-8.00833	-6.64438	-10.6299	-6.70594	-7.11314	3.42319	-7.57304	-2.56522	-10.0789	-7.94138	-8.85296	-10.3718	-3.92458	-8.66148	-10.7453	-10.8424	-9.00213	-6.27483	-14.1	-6.766	-9.118	-10.7497	-6.272	-8.96691	-8.57337	-11.3161	-10.196	-10.1208	-2.19077	-10.163	-9.49885	-7.19557	-14.8948	-12.0898	-9.12667	-11.4269	-7.77139	-9.19848	-7.35536	-3.83794	-10.1393	-6.4893
9	-5.93956	3.59949	-2.92934	-9.56779	-5.75778	-4.12357	-5.32115	-6.51061	-4.77646	-9.13819	-4.69493	-4.97346	5.99451	-5.90648	-0.690535	-8.0583	-5.96937	-6.68331	-8.78172	-1.69601	-6.87832	-9.98081	-9.06508	-6.36764	-4.19844	-12.6088	-4.273	-7.078	-9.28926	-4.075	-7.41213	-6.13414	-9.79152	-7.738	-8.43642	-0.135667	-7.86959	-7.49965	-5.72911	-14.005	-10.8323	-7.33897	-9.99469	-5.79056	-8.16642	-5.26855	-1.67052	-8.94867	-4.35148
10	-3.7978	3.82593	-0.784273	-7.86791	-4.24264	-1.46336	-2.86691	-4.67045	-2.53027	-7.27773	-2.35973	-2.54355	8.68364	-3.89964	1.31609	-5.73191	-3.69527	-4.20855	-6.90455	0.699545	-4.73718	-9.07	-7.03109	-3.54527	-1.93218	-10.8489	-1.531	-4.754	-7.49273	-1.609	-5.53209	-3.50064	-7.79182	-4.938	-6.41309	2.06155	-5.19236	-5.255	-3.98509	-12.7208	-9.27282	-5.30827	-8.23636	-3.64627	-6.75336	-2.88236	0.644545	-7.33455	-1.95609
11	-1.44723	4.00377	1.61615	-5.82202	-2.49101	1.31443	-0.284939	-2.52276	0.00942424	-5.08006	0.208061	0.101455	11.4061	-1.61843	3.41567	-3.18433	-1.19035	-1.51757	-4.79807	3.19422	-2.34522	-7.91889	-4.81091	-0.618758	0.459424	-8.84782	1.33	-2.242	-5.42283	1.04	-3.39001	-0.758616	-5.36585	-1.92	-4.12324	4.36316	-2.22819	-2.80413	-1.98627	-11.0318	-7.37967	-3.11124	-6.20988	-1.38726	-4.97712	-0.294545	3.03505	-5.36042	0.596606
12	1.04136	4.12251	4.18389	-3.48467	-0.532333	4.10222	2.32144	-0.124667	2.74444	-2.59956	2.91311	2.88267	14.1078	0.845667	5.56678	-0.500444	1.475	1.295	-2.52767	5.72256	0.189333	-6.47544	-2.46878	2.35344	2.91389	-6.65422	4.197	0.358	-3.13178	3.774	-1.049	2.026	-2.61422	1.205	-1.64733	6.73433	0.900778	-0.197222	0.226333	-8.99578	-5.17633	-0.824333	-4.01022	0.941222	-2.904	2.40867	5.44222	-3.10356	3.20067
13	3.60113	4.18401	6.83079	-0.926242	1.60445	6.8037	4.86833	2.46109	5.56667	0.0828182	5.66912	5.72479	16.7407	3.399	7.72855	2.23521	4.23673	4.13676	-0.158394	8.23336	2.77833	-4.74324	-0.0584848	5.32455	5.38285	-4.31542	6.983	2.976	-0.671091	6.506	1.42352	4.8123	0.340909	4.355	0.943727	9.15485	4.07582	2.50706	2.6037	-6.71224	-2.74718	1.49245	-1.74339	3.30542	-0.627091	5.17373	7.82636	-0.646	5.77545
14	6.17445	4.20081	9.48057	1.78063	3.89324	9.33377	7.30706	5.1653	8.37957	2.874	8.40664	8.56325	19.2674	5.96717	9.86782	4.93367	7.04366	6.92948	2.25173	10.6942	5.35882	-2.80051	2.38381	8.2561	7.83891	-1.87598	9.623	5.559	1.89016	9.189	3.96661	7.55367	3.39077	7.469	3.59342	11.6086	7.21493	5.25081	5.0944	-4.29368	-0.213424	3.79506	0.504899	5.67643	1.7633	7.96064	10.1714	1.92711	8.27642
15	8.70443	4.20389	12.0752	4.55892	6.2828	11.6564	9.62673	7.91603	11.1132	5.67983	11.0772	11.3513	21.6627	8.50206	11.9579	7.53127	9.86154	9.62663	4.67038	13.0841	7.88926	-0.791636	4.83305	11.1193	10.271	0.618525	12.088	8.051	4.47192	11.814	6.52273	10.2045	6.45355	10.497	6.25797	14.0768	10.2598	7.98317	7.64637	-1.8461	2.32118	6.05245	2.68995	8.02187	4.19803	10.7245	12.4737	3.817	10.6862
16	11.1434	4.20998	14.5787	7.34039	8.71918	13.7973	11.845	10.6588	13.7226	8.42309	13.6541	14.059	23.9125	10.9758	13.9698	10.0012	12.6702	12.2093	7.09564	15.3885	10.3421	1.14124	7.27718	13.8798	12.6702	3.12206	14.386	10.43	7.02121	14.367	9.04061	12.7403	9.46788	13.41	8.9	16.5422	13.1648	10.6678	10.2065	0.556303	4.782	8.25082	4.79955	10.3239	6.622	13.4391	14.7303	5.35064	13.0037
17	13.592	4.15829	16.9761	10.0732	11.1688	15.7887	13.9938	13.3622	16.1917	11.0554	16.1283	16.6674	25.9913	13.3811	15.8948	12.3414	15.4458	14.6753	9.52942	17.5961	12.7145	3.00997	9.70979	16.5003	15.0292	5.57777	16.532	12.717	9.51685	16.833	11.4941	15.1567	12.3843	16.21	11.4914	18.992	15.9108	13.2824	12.7253	2.88683	7.1357	10.3973	6.84185	12.5786	8.99315	16.1028	16.9395	9.67347	15.2383
18	15.9242	4.14159	19.2736	12.7312	13.6083	17.6496	16.1017	16.0018	18.5245	13.5616	18.5018	19.1634	27.9142	15.7341	17.7213	14.5641	18.1509	17.0372	11.977	19.6895	15.0201	4.92839	12.1248	18.9866	17.3413	7.94494	18.519	14.935	11.9262	19.206	13.8809	17.4535	15.181	18.899	14.0146	21.4135	18.5048	15.8165	15.1566	5.1677	9.40494	12.5137	8.84314	14.7701	11.2959	18.7156	19.1012	12.166	17.4051
19	18.1765	4.12199	21.4868	15.3115	16.0227	19.3936	18.1853	18.5615	20.7302	15.9465	20.7838	21.5364	29.6906	18.0569	19.4466	16.6829	20.7562	19.3176	14.4417	21.6518	17.2719	6.91082	14.5107	21.3854	19.5905	10.2305	20.389	17.091	14.2136	21.477	16.2059	19.629	17.8949	21.485	16.4642	23.7914	20.9575	18.2751	17.4615	7.45464	11.6361	14.6102	10.8385	16.8755	13.5438	21.2704	21.2106	14.603	19.5227
20	20.3598	4.09697	23.6339	17.8226	18.4014	21.0229	20.2442	21.032	22.8235	18.219	22.9834	23.7795	31.3296	20.3598	21.0904	18.6926	23.2372	21.5376	16.9095	23.4773	19.4855	8.91019	16.853	23.6912	21.7568	12.4634	22.232	19.182	16.4039	23.634	18.4734	21.6843	20.5775	23.972	18.84	26.1084	23.2781	20.6703	19.6098	9.79045	13.8629	16.6703	12.8573	18.8806	15.7632	23.755	23.2534	16.9819	21.6078
21	22.4747	4.06252	25.7238	20.2644	20.7367	22.5332	22.2695	23.405	24.818	20.3827	25.102	25.8826	32.8434	22.6265	22.6686	20.5989	25.5682	23.6872	19.359	25.1696	21.674	10.9108	19.133	25.857	23.8161	14.6562	24.075	21.204	18.5583	25.666	20.6833	23.6185	23.2256	26.354	21.1397	28.3478	25.4787	23.0071	21.5791	12.2005	16.1149	18.6888	14.9063	20.7748	17.9795	26.1512	25.2054	19.2926	23.6635
22	24.5143	4.01343	27.7507	22.6273	23.0208	23.9213	24.2487	25.6701	26.7181	22.4333	27.1296	27.8336	34.2441	24.8257	24.1919	22.4405	27.7254	25.735	21.7615	26.7361	23.8264	12.9094	21.329	27.8537	25.7434	16.8086	25.883	23.158	20.6908	27.566	22.8244	25.4234	25.8005	28.638	23.3607	30.4927	27.5617	25.2783	23.3595	14.6878	18.4189	20.6797	16.9732	22.5395	20.2064	28.4347	27.041	21.5182	25.6728
23	26.4691	3.94706	29.7022	24.8956	25.2422	25.1883	26.1866	27.818	28.5194	24.365	29.0501	29.6318	35.5407	26.9316	25.6696	24.2467	29.7092	27.6522	24.0823	28.1831	25.9106	14.903	23.4188	29.6841	27.517	18.913	27.619	25.033	22.7729	29.34	24.8877	27.0979	28.2593	30.821	25.5073	32.5264	29.5224	27.4707	24.9654	17.2303	20.782	22.638	19.035	24.1622	22.438	30.5793	28.7474	23.648	27.606
24	28.308	3.85298	31.559	27.0513	27.3873	26.3434	28.0923	29.8355	30.2162	26.1753	30.8457	31.2772	36.7342	28.9281	27.1033	26.006	31.5254	29.4256	26.2825	29.5141	27.8915	16.876	25.3797	31.3617	29.1225	20.9598	29.245	26.82	24.7728	31.001	26.8624	28.6479	30.5661	32.893	27.5846	34.4386	31.3618	29.5706	26.4079	19.7829	23.1895	24.5363	21.0629	25.6371	24.6536	32.5644	30.3223	25.6785	29.433
25	30.0713	3.77478	33.3109	29.0775	29.4426	27.4063	29.9823	31.7056	31.8106	27.8642	32.5061	32.776	37.8073	30.8007	28.4881	27.6935	33.1893	31.0582	28.3284	30.7341	29.7441	18.8042	27.201	32.8928	30.5523	22.9478	30.732	28.516	26.6714	32.561	28.7362	30.0998	32.7007	34.846	29.5894	36.2242	33.0734	31.5681	27.6987	22.2827	25.6137	26.3465	23.0288	26.9675	26.8245	34.3777	31.7754	27.6033	31.1271
26	31.7127	3.69214	34.9611	30.9608	31.3931	28.3976	31.8669	33.4163	33.3053	29.4357	34.03	34.1366	38.7664	32.5376	29.8207	29.291	34.7215	32.5525	30.2013	31.8564	31.458	20.6607	28.884	34.2857	31.8065	24.8772	32.075	30.12	28.4555	34.026	30.5008	31.5435	34.6567	36.667	31.5195	37.8732	34.648	33.46	28.8504	24.6673	28.0151	28.0509	24.9135	28.1608	28.92	36.0202	33.1169	29.4086	32.6694
27	33.2308	3.60907	36.5162	32.6936	33.2268	29.3311	33.7514	34.9618	34.7005	30.8992	35.4199	35.3633	39.6	34.1334	31.1021	30.7888	36.1378	33.8969	31.8987	32.9034	33.0337	22.4184	30.4394	35.5659	32.8927	26.7371	33.283	31.634	30.1163	35.399	32.1555	33.0602	36.4407	38.342	33.3771	39.3654	36.0815	35.2474	29.8743	26.8948	30.3515	29.6413	26.7094	29.2259	30.9144	37.5024	34.3577	31.0813	34.0555
28	34.6162	3.51955	37.02	34.2688	34.9498	30.2197	35.6285	36.3388	35.9934	32.2686	36.6857	36.4607	40.294	35.593	32.3334	32.1857	37.4531	35.0779	33.433	33.8911	34.4755	24.0637	31.8937	36.7556	33.8217	28.5125	34.363	33.054	31.6484	36.683	33.7005	34.6055	38.0636	39.863	35.1544	40.682	37.3795	36.9301	30.7835	28.9487	32.5963	31.1144	28.422	30.1746	32.7911	38.8317	35.5112	32.6106	35.2866
29	35.9019	3.45022	38.7149	35.6785	36.5614	31.0765	37.4714	37.543	37.1759	33.5597	37.8361	37.4352	40.8328	36.9145	33.5112	33.4842	38.6769	36.0931	34.8251	34.8184	35.7857	25.6017	33.2593	37.8591	34.6036	30.1962	35.323	34.374	33.0497	37.877	35.1357	36.0834	39.5339	41.223	36.8297	41.8122	38.5492	38.5048	31.5962	30.819	34.7377	32.4694	30.06	31.0216	34.5443	40.0033	36.5782	33.9889	36.3733
30	37.0541	3.38423	40.5956	36.9186	38.0655	31.9063	39.2381	38.5691	38.2311	34.786	38.8675	38.2908	41.2017	38.0906	34.6245	34.6886	39.8101	36.9519	36.0994	35.6774	36.9641	27.0431	34.5474	38.87	35.2461	31.7903	36.167	35.587	34.3174	38.97	36.4576	37.4375	40.8585	42.408	38.3828	42.7415	39.5929	39.9655	32.3156	32.4929	36.7689	33.7055	31.626	31.783	36.1717	41.0062	37.5571	35.2161	37.333
31	38.1029	3.31531	41.7441	37.9854	39.4694	32.6993	40.8791	39.4158	39.1397	35.9556	39.7731	39.0287	41.3885	39.1106	35.6587	35.8064	40.8473	37.6704	37.2769	36.4654	38.0108	28.4002	35.7645	39.776	35.7575	33.2992	36.885	36.688	35.4517	39.946	37.6593	38.6321	42.0459	43.416	39.8015	43.4766	40.5136	41.3062	32.9335	33.9761	38.6796	34.8215	33.1177	32.4725	37.6828	41.8305	38.4446	36.3005	38.1785
32	39.0105	3.24003	42.7719	38.8764	40.7771	33.4388	42.3438	40.0836	39.8892	37.068	40.5503	39.6484	41.3677	39.968	36.6019	36.843	41.782	38.2661	38.3681	37.1719	38.9267	29.6845	36.9144	40.5592	36.1467	34.7272	37.467	37.673	36.4534	40.795	38.7358	39.6511	43.0984	44.242	41.074	44.0276	41.311	42.52	33.4431	35.2699	40.4571	35.8137	34.5283	33.1029	39.0822	42.4744	39.2365	37.2479	38.9137
33	39.7894	3.16437	43.6692	39.5944	41.9871	34.1066	43.5861	40.5809	40.4785	38.1202	41.2024	40.147	41.1474	40.6641	37.4392	37.8011	42.6058	38.7489	39.3764	37.7689	39.7079	30.9062	38.0001	41.1976	36.4243	36.0771	37.915	38.541	37.3235	41.505	39.6846	40.4905	44.0054	44.886	42.1859	44.4066	41.9775	43.5989	33.8433	36.3755	42.0902	36.6783	35.8493	33.6878	40.3625	42.9389	39.9311	38.0608	39.5458
34	40.4362	3.0944	44.4287	40.143	43.095	34.6793	44.5697	40.921	40.9127	39.1083	41.7357	40.518	40.7727	41.2153	38.153	38.686	43.3103	39.175	40.3023	38.2293	40.3473	32.07	39.0213	41.6673	36.5987	37.3423	38.238	39.29	38.077	42.063	40.501	41.149	44.7463	45.349	43.13	44.6343	42.5027	44.5193	34.138	37.296	43.575	37.412	37.0713	34.2343	41.521	43.224	40.5237	38.746	40.082
35	40.95	3.03401	45.0456	40.5289	44.0965	35.1348	45.2721	41.1079	41.202	40.0224	42.1529	40.7536	40.2875	41.6543	38.7293	39.4999	43.8961	39.6505	41.1408	38.5354	40.8387	33.1801	39.9722	41.9459	36.6773	38.5098	38.442	39.918	38.7613	42.46	41.1838	41.631	45.3021	45.638	43.8965	44.7399	42.8823	45.2474	34.3328	38.0457	44.8982	38.0076	38.184	34.7407	42.5486	43.3316	41.0061	39.3111	40.5222
36	41.3371	2.98507	45.5174	40.7591	44.9892	35.459	45.6909	41.1666	41.3621	40.8478	42.4554	40.8507	39.7311	42.0202	39.1603	40.2406	44.3676	40.2029	41.8826	38.6794	41.1748	34.2403	40.8441	42.0195	36.6726	39.5618	38.595	40.434	39.4139	42.686	41.7334	41.9448	45.6647	45.76	44.4961	44.7596	43.1171	45.7571	34.4381	38.6427	46.0496	38.4775	39.1769	35.2048	43.4469	43.2786	41.3772	39.7594	40.8592
37	41.6072	2.94924	45.8464	40.8455	45.7693	35.6497	45.8561	41.1206	41.4206	41.5711	42.6511	40.812	39.1271	42.3518	39.4459	40.908	44.7268	40.7685	42.5219	38.6728	41.357	35.2532	41.6321	41.8872	36.6022	40.4771	38.825	40.855	40.0175	42.744	42.1567	42.0944	45.8487	45.72	44.9295	44.7248	43.212	46.0349	34.4805	39.0997	47.0121	38.8332	40.0357	35.6228	44.2158	43.0859	41.6451	40.0889	41.0782
38	41.7731	2.92913	46.0382	40.8127	46.4276	35.7177	45.8148	41.0158	41.4195	42.1763	42.7503	40.6498	38.482	42.6809	39.5939	41.5049	44.9708	41.2871	43.0555	38.5405	41.3984	36.2198	42.3295	41.5578	36.4763	41.2316	39.163	41.222	40.5539	42.668	42.4695	42.098	45.8865	45.529	45.1976	44.6565	43.1834	46.0797	34.4944	39.4198	47.7699	39.0907	40.7526	35.9913	44.8558	42.7823	41.8126	40.304	41.1665
39	41.8476	2.92328	46.1014	40.6876	46.9331	35.6883	45.5965	40.8926	41.4016	42.6452	42.7603	40.3795	37.7937	43.0202	39.6195	42.0389	45.1053	41.7211	43.4817	38.3114	41.3127	37.1376	42.9168	41.0433	36.2931	41.8055	39.548	41.585	41.0313	42.521	42.6864	42.0168	45.8041	45.21	45.3047	44.5644	43.0638	45.908	34.515	39.6009	48.3055	39.2656	41.3312	36.3163	45.3605	42.4078	41.8767	40.4199	41.1242
40	41.8427	2.92637	46.0435	40.5028	47.2775	35.5975	45.222	40.7718	41.3965	42.9569	42.6853	40.0178	37.0761	43.3525	39.54	42.5234	45.1414	42.0453	43.8013	38.015	41.1068	38.0006	43.3947	40.373	36.0533	42.1932	39.904	41.933	41.4515	42.343	42.8164	41.902	45.6198	44.796	45.2677	44.4472	42.9068	45.5556	34.5763	39.6498	48.6078	39.3729	41.7718	36.6126	45.7195	41.9937	41.8343	40.4528	40.9685
41	41.7633	2.93238	45.8717	40.2909	47.4525	35.4775	44.7216	40.6713	41.4141	43.0884	42.5277	39.5735	36.372	43.6374	39.3637	42.97	45.0901	42.2359	44.0187	37.6692	40.7725	38.8012	43.7814	39.5887	35.758	42.4008	40.129	42.196	41.7891	42.135	42.861	41.7359	45.3507	44.311	45.1095	44.2983	42.7708	45.0696	34.7111	39.5843	48.6735	39.4187	42.0627	36.8832	45.9322	41.5557	41.6804	40.4132	40.7193
42	41.6107	2.93677	45.5957	40.0684	47.4444	35.3492	44.1172	40.6104	41.4511	43.0245	42.2868	39.0705	35.7373	43.8197	39.0958	43.3716	44.9487	42.2736	44.1449	37.2796	40.2946	39.5337	44.1078	38.7421	35.4175	42.4444	40.137	42.323	41.9906	41.859	42.8351	41.4765	44.9955	43.757	44.8321	44.1118	42.6975	44.5032	34.9352	39.3866	48.514	39.4028	42.1943	37.1223	46.0049	41.1075	41.4127	40.3011	40.3966
43	41.3954	2.93617	45.2261	39.8329	47.2495	35.2363	43.4314	40.5924	41.5001	42.7632	41.959	38.5497	35.2324	43.8329	38.7729	43.7008	44.728	42.1549	44.1985	36.853	39.6771	40.1942	44.4013	37.8881	35.0699	42.341	39.935	42.313	41.9912	41.504	42.7754	41.1117	44.5452	43.142	44.4448	43.8883	42.6973	43.9016	35.2332	39.0683	48.172	39.3231	42.1549	37.3184	45.9473	40.667	41.0457	40.1069	40.0291
44	41.1388	2.92489	44.7663	39.574	46.8797	35.1584	42.6911	40.6007	41.5504	42.3154	41.551	38.0548	34.8969	43.6383	38.4635	43.9197	44.4406	41.8984	44.2055	36.4167	38.9698	40.7736	44.679	37.0841	34.7918	42.1144	39.609	42.192	41.7476	41.138	42.6944	40.6721	44.0156	42.495	43.9885	43.6532	42.7482	43.3237	35.5669	38.7196	47.7	39.18	41.9264	37.4515	45.7673	40.2548	40.6187	39.8206	39.663
45	40.8688	2.89972	44.2268	39.2844	46.3609	35.1101	41.9384	40.6153	41.5881	41.7066	41.0856	37.6378	34.7454	43.2403	38.1949	43.9966	44.1093	41.5481	44.192	36.0128	38.255	41.2616	44.9511	36.373	34.6624	41.7973	39.272	42.192	41.295	40.819	42.5673	40.2246	43.4411	41.87	43.5187	43.4626	42.8068	42.8488	35.8847	38.3932	47.1327	38.98	41.4949	37.5036	45.4697	39.8923	40.1952	39.446	39.3633
46	40.6053	2.8577	43.6425	38.9751	45.7405	35.0655	41.242	40.6275	41.5961	40.9699	40.5899	37.3491	34.7782	42.6827	37.9593	43.9175	43.766	41.1752	44.1845	35.6853	37.6394	41.6615	45.2285	35.7645	34.7201	41.4281	39.045	41.757	40.7595	40.578	42.3818	39.8404	42.8789	41.342	43.0858	43.3721	42.8354	42.5503	36.1435	38.075	46.5115	38.7333	40.8605	37.4655	45.0532	39.6028	39.8537	39.0013	39.2045
47	40.3889	2.81145	43.0666	38.6843	45.0893	35.0041	40.6795	40.6395	41.5681	40.1335	40.0927	37.2266	35.0093	42.0485	37.763	43.6998	43.4558	40.8716	44.2086	35.4568	37.2323	41.9939	45.5285	35.2458	34.9718	41.041	39.03	41.474	40.2731	40.456	42.1656	39.5788	42.4136	40.977	42.7388	43.4168	42.8201	42.4723	36.3118	37.7382	45.9089	38.4457	40.0633	37.3472	44.5099	39.3983	39.6646	38.5196	39.2422
48	40.244	2.77746	42.5511	38.4651	44.482	34.9222	40.3042	40.6522	41.5222	39.224	39.6317	37.2888	35.4375	41.4405	37.6159	43.3905	43.2335	40.7262	44.2847	35.3025	37.0985	42.2851	45.8759	34.8049	35.4064	40.6538	39.267	41.168	39.9368	40.483	41.9648	39.4854	42.137	40.813	42.5342	43.6062	42.7882	42.6087	36.3809	37.3739	45.4253	38.1282	39.197	37.1819	43.8319	39.2858	39.6605	38.0559	39.4718
49	40.1862	2.77493	42.1229	38.3557	43.9705	34.8503	40.1102	40.6733	41.4922	38.2735	39.2585	37.5237	35.9763	40.9452	37.5367	43.0519	43.1311	40.7886	44.4236	35.1554	37.2297	42.5652	46.2956	34.4462	35.9998	40.2826	39.734	40.876	39.834	40.651	41.8245	39.5874	42.1095	40.857	42.5055	43.9118	42.7953	42.8739	36.3698	37.0145	45.1758	37.8368	38.3883	37.0245	43.0451	39.2775	39.8225	37.6742	39.8106
50	40.2135	2.81035	41.7704	38.3527	43.5685	34.8606	40.0287	40.7067	41.5132	37.3217	39.0322	37.8843	36.526	40.6182	37.5514	42.7601	43.1069	41.0331	44.611	34.9393	37.5438	42.8654	46.7858	34.1927	36.7045	39.9482	40.368	40.656	39.9911	40.945	41.7866	39.8836	42.309	41.087	42.6051	44.2695	42.8881	43.1293	36.3247	36.727	45.2401	37.6549	37.7541	36.9364	42.2264	39.3717	40.0664	37.4185	40.1257
51	40.2967	2.87053	41.4523	38.4032	43.2375	35.0124	39.9556	40.7273	41.6112	36.4203	38.9938	38.2864	36.9829	40.4535	37.6499	42.5709	43.0471	41.3469	44.7976	34.5807	37.9122	43.1982	47.2822	34.0655	37.4365	39.6798	41.074	40.556	40.3552	41.351	41.8846	40.3255	42.6339	41.409	42.7309	44.5706	43.0809	43.2517	36.3019	36.5691	45.5765	37.6521	37.3779	36.9582	41.4804	39.5147	40.2736	37.2937	40.2867
52	40.3771	2.9286	41.1212	38.4248	42.8715	35.2865	39.7852	40.6725	41.783	35.6382	39.1236	38.6214	37.2668	40.3722	37.7648	42.4614	42.8129	41.569	44.9141	34.0408	38.2088	43.5493	47.6669	34.0514	38.0617	39.5209	41.735	40.582	40.8084	41.823	42.1233	40.8153	42.9251	41.663	42.7832	44.6973	43.3334	43.1492	36.3278	36.5619	46.0181	37.8347	37.2654	37.0849	40.8967	39.5993	40.3287	37.2605	40.2076
53	40.384	2.96549	40.7306	38.3358	42.365	35.5779	39.44	40.4846	41.9829	35.0054	39.3325	38.7825	37.3371	40.2408	37.8033	42.3583	42.283	41.5525	44.8933	33.3309	38.3452	43.8718	47.8638	34.0885	38.457	39.5179	42.215	40.696	41.2138	42.266	42.442	41.2324	43.015	41.7	42.6972	44.5819	43.5736	42.7738	36.3701	36.6896	46.3608	38.1279	37.3294	37.2574	40.512	39.5087	40.1684	37.2416	39.8725
54	40.2537	2.98253	40.2359	38.0779	41.6645	35.7473	38.8971	40.129	42.1247	34.4861	39.4889	38.6963	37.1969	39.9446	37.6913	42.1755	41.377	41.2197	44.684	32.4948	38.2777	44.0849	47.8515	34.0858	38.5504	39.662	42.404	40.798	41.4683	42.558	42.7128	41.4632	42.8152	41.431	42.4415	44.2296	43.7226	42.1342	36.3531	36.892	46.4605	38.4236	37.4204	37.3773	40.289	39.1562	39.7868	37.1429	39.3393
55	39.9516	2.99459	39.6194	37.6316	40.7811	35.7717	38.1923	39.6187	42.1125	33.9972	39.4652	38.3516	36.872	39.4493	37.3933	41.8402	40.0782	40.5917	44.2623	31.5885	38.022	44.0998	47.6462	33.9675	38.3396	39.8657	42.274	40.767	41.5035	42.613	42.8047	41.4225	42.355	40.875	42.0148	43.6924	43.6969	41.2879	36.1942	37.0657	46.287	38.6027	37.3806	37.3412	40.126	38.5126	39.2328	36.8979	38.7033
56	39.4832	3.0145	38.9174	37.022	39.7719	35.7543	37.385	39.0073	41.8981	33.4444	39.1991	37.8007	36.4273	38.7919	36.9244	41.3307	38.4511	39.7632	43.6326	30.6622	37.6308	43.8636	47.2806	33.7079	37.8993	40.0414	41.875	40.532	41.2846	42.435	42.6471	41.0909	41.7287	40.143	41.4323	43.0288	43.4539	40.3049	35.8327	37.1063	45.903	38.5717	37.1324	37.0774	39.9053	37.623	38.5754	36.5019	38.043
57	38.8812	3.04894	38.1974	36.3065	38.7099	35.7251	36.5244	38.3543	41.5039	32.779	38.719	37.1246	35.8853	38.0336	36.3405	40.6916	36.6164	38.8369	42.8126	29.7509	37.1576	43.3839	46.7905	33.3295	37.3145	40.1401	41.286	40.104	40.8355	42.083	42.2497	40.5201	41.0245	39.328	40.7054	42.2787	43.0205	39.2408	35.2484	36.9516	45.3931	38.298	36.7041	36.5657	39.5547	36.5745	37.8652	35.9834	37.3933
58	38.1894	3.10311	37.5018	35.5493	37.6544	35.637	35.6311	37.7039	40.9883	32.0228	38.1077	36.3901	35.2378	37.2307	35.7086	40.0041	34.7	37.8778	41.8232	28.8696	36.6348	42.7187	46.207	32.8806	36.6384	40.1062	40.57	39.551	40.2246	41.606	41.955	39.7817	40.2962	38.47	39.8385	41.4432	42.4618	38.1306	34.4612	36.606	44.8122	37.8124	36.1468	35.8335	39.0693	35.4534	37.132	35.3685	36.7589
59	37.4319	3.16338	36.8349	34.7954	36.6373	35.4489	34.6938	37.0701	40.4	31.2455	37.4441	35.6383	34.4632	36.4133	35.0749	39.3346	32.8326	36.9178	40.6902	28.0101	36.0751	41.9392	45.5508	32.4081	35.8992	39.9265	39.769	38.936	39.5226	41.023	41.3947	38.9355	39.5483	37.57	38.8329	40.4972	41.8387	36.9839	33.5235	36.0989	44.1714	37.1762	35.4873	34.9359	38.4802	34.3203	36.3803	34.6729	36.1339
60	36.6189	3.21685	36.1749	34.0631	35.6623	35.1261	33.6819	36.4343	39.7545	30.5102	36.7748	34.876	33.5407	35.5781	34.4386	38.7121	31.1261	35.949	39.4495	27.1384	35.479	41.1032	44.8271	31.9386	35.1046	39.6591	38.903	38.286	38.7788	40.331	40.2965	38.0174	38.7385	36.603	37.6926	39.4158	41.1807	35.7913	32.4952	35.4709	43.456	36.441	34.7314	33.9258	37.8302	33.1995	35.5927	33.9042	35.4871
61	35.7585	3.27943	35.4647	33.3489	34.7067	34.6452	32.5511	35.7537	39.0312	29.8393	36.109	34.0755	32.4631	34.6845	33.7687	38.1177	29.6259	34.9106	38.142	26.1681	34.8418	40.2485	44.0214	31.4515	34.2434	39.3732	37.97	37.587	38.0134	39.507	39.5368	37.0309	37.8025	35.538	36.4397	38.1744	40.4816	34.5388	31.4222	34.7619	42.6529	35.6304	33.8599	32.8338	37.154	32.0806	34.7378	33.0579	34.7623
62	34.8221	3.35042	34.646	32.6298	33.7282	33.9759	31.2768	34.9707	38.1872	29.2164	35.4242	33.1942	31.2382	33.6684	33.015	37.4941	28.2976	33.7218	36.8007	24.9919	34.1523	39.3872	43.1092	30.89	33.2886	39.0984	36.944	36.793	37.224	38.519	38.7313	35.9529	36.6893	34.348	35.1165	36.7519	39.7133	33.2117	30.307	33.9658	41.741	34.747	32.8338	31.6638	36.4452	30.9242	33.7781	32.1204	33.8965
63	33.7799	3.43446	33.683	31.8644	32.6775	33.0677	29.878	34.0237	37.1847	28.6076	34.6747	32.1921	29.8391	32.4732	32.1174	36.7677	27.0861	32.3308	35.4403	23.5888	33.391	38.5066	42.0724	30.1905	32.2124	38.8247	35.783	35.847	36.3958	37.342	37.8298	34.7571	35.3864	33.011	33.7603	35.1478	38.8314	31.8017	29.1201	33.0371	40.6883	33.7768	31.614	30.38	35.6572	29.6801	32.6737	31.0749	32.8427
64	32.6082	3.52811	32.5645	31.005	31.4869	31.8805	28.4034	32.8686	36.0022	27.9615	33.8037	31.0489	28.2888	31.0792	31.02	35.8806	25.9439	30.743	34.0488	22.0261	32.542	37.5782	40.8928	29.2877	30.9983	38.506	34.484	34.727	35.4944	35.971	36.7787	33.4347	33.9102	31.522	32.3825	33.3845	37.797	30.3181	27.8185	31.9186	39.4784	32.6854	30.1823	28.9328	34.7348	28.3065	31.394	29.9122	31.5821
65	31.3011	3.62439	31.3081	30.0226	30.1266	30.4012	26.9091	31.4952	34.6366	27.2116	32.762	29.7689	26.6011	29.5276	29.6844	34.81	24.8457	28.9987	32.6008	20.3889	31.5941	36.5695	39.5858	28.1402	29.646	38.0701	33.129	33.424	34.4559	34.433	35.5438	31.9943	32.2923	29.916	30.9904	31.4997	36.5978	28.7899	26.3607	30.5685	38.1319	31.4304	28.5547	27.3045	33.6328	26.7892	29.9317	28.6324	30.1334
66	29.8702	3.71331	29.9534	28.9221	28.6058	28.6509	25.4472	29.9196	33.1118	26.2991	31.5272	28.3704	24.8038	27.902	28.1029	33.5687	23.7844	27.1459	31.0745	18.7507	30.5258	35.4394	38.1699	26.7447	28.1722	37.4314	31.741	31.914	33.2277	32.778	34.1063	30.457	30.5742	28.3	29.5993	29.5353	35.2444	27.2557	24.7309	28.9911	36.6818	29.9783	26.7724	25.4928	32.3326	25.1402	28.3116	27.2517	28.5361
67	28.3391	3.78652	28.5523	27.7337	26.959	26.694	24.051	28.178	31.4707	25.2033	30.1093	26.8803	22.9387	26.2743	26.3017	32.2	22.7583	25.235	29.4603	17.1683	29.3087	34.1503	36.673	25.124	26.6093	36.517	30.228	30.224	31.7933	31.067	32.4673	28.8513	28.809	26.799	28.224	27.538	33.7727	25.7493	22.9373	27.228	35.162	28.325	24.897	23.4777	30.857	23.385	26.577	25.8063	26.844
68	26.7448	3.83826	27.1543	26.4942	25.2324	24.6259	22.7396	26.3218	29.7682	23.9392	28.5404	25.3332	21.0486	24.6859	24.3291	30.7633	21.7667	23.3138	27.7593	15.6806	27.9293	32.6787	35.1231	23.3252	25.001	35.3003	28.565	28.423	30.1573	29.362	30.6568	27.2119	27.0479	25.428	26.8807	25.5553	32.2421	24.2907	21.0072	25.3426	33.5952	26.4894	22.9852	21.2762	29.2565	21.5397	24.7665	24.3418	25.1092
69	25.1187	3.87676	25.7995	25.2366	23.4789	22.5392	21.5318	24.4242	28.0644	22.5386	26.866	23.7637	19.1622	23.1681	22.2412	29.3165	20.8042	21.4206	25.9812	14.3134	26.4428	31.0313	33.5468	21.4138	23.3755	33.7991	26.819	26.555	28.3416	27.705	28.7129	25.5833	25.3324	24.15	25.5716	23.6227	30.7047	22.8848	18.9845	23.4063	31.9643	24.5326	21.0712	18.9606	27.6067	19.6276	22.9149	22.8959	23.3857
70	23.4626	3.91709	24.5156	23.9862	21.7504	20.5032	20.4302	22.5582	26.411	21.0373	25.1383	22.2002	17.3093	21.7303	20.0963	27.903	19.8616	19.58	24.1487	13.0736	24.9789	29.2411	31.9626	19.4618	21.7498	32.0589	25.055	24.645	26.3848	26.079	26.6683	24.0028	23.6958	22.945	24.3042	21.7652	29.1935	21.5269	16.924	21.4858	30.2716	22.5044	19.1862	16.6156	25.9748	17.7007	21.0672	21.486	21.7007
71	21.8482	3.95485	23.3159	22.7565	20.0874	18.5665	19.4112	20.7919	24.842	19.4768	23.4106	20.6621	15.542	20.3617	17.9462	26.5499	18.9254	17.8044	22.2977	11.947	23.6226	27.3549	30.3834	17.5281	20.1473	30.1398	23.32	22.7	24.4016	24.509	24.5517	22.4868	22.1565	21.784	23.082	20.001	27.7324	20.2065	14.8751	19.6321	28.6207	20.4532	17.3623	14.3174	24.4082	15.8275	19.2748	20.1192	20.0552
72	20.2842	4.00246	22.2001	21.553	18.5137	16.7566	18.439	19.1606	23.3716	17.91	21.7318	19.1544	13.878	19.0704	15.8329	25.2694	17.9766	16.0985	20.462	10.9047	22.3487	25.4283	28.8205	15.6443	18.5992	28.1051	21.642	20.837	22.5837	23.081	22.4055	21.0332	20.7163	20.65	21.902	18.3274	26.3359	18.9068	12.8711	17.8799	27.1392	18.4231	15.613	12.1251	22.9389	14.0718	17.5741	18.7971	18.4398
73	18.781	4.05402	21.1621	20.3755	17.0411	15.0773	17.4668	17.6721	21.9956	16.3746	20.1307	17.6733	12.321	17.859	13.8106	24.05	16.9947	14.457	18.6685	9.91218	21.0936	23.5285	27.2805	13.827	17.134	26.0051	20.028	19.245	21.0195	21.784	20.3382	19.6317	19.3611	19.532	20.7474	16.7255	25.011	17.6075	10.9284	16.2424	25.8263	16.4531	13.9335	10.0708	21.5834	12.4786	15.9862	17.512	16.8429
74	17.3362	4.10407	20.1856	19.2122	15.6725	13.5166	16.436	16.3205	20.6967	14.8773	18.6118	16.2217	10.8684	16.7172	11.9111	22.8684	15.966	12.8658	16.9371	8.939	19.8224	21.7293	25.7641	12.0976	15.7528	23.8775	18.472	17.938	19.6673	20.557	18.4701	18.2719	18.0641	18.429	19.5937	15.1647	23.7452	16.2986	9.05003	14.7056	24.606	14.5681	12.3029	8.16055	20.3305	11.0638	14.5162	16.2543	15.2653
75	15.9414	4.15023	19.2257	18.043	14.3955	12.0618	15.3232	15.0916	19.4506	13.407	17.1643	14.8011	9.50845	15.6345	10.1336	21.7136	14.8866	11.3066	15.2822	7.96344	18.5318	20.0897	24.273	10.4638	14.4293	21.7581	16.956	16.821	18.4739	19.369	16.8232	16.9426	16.7952	17.338	18.4204	13.6243	22.5149	14.9862	7.23058	13.2618	23.4133	12.7815	10.6887	6.38305	19.1382	9.83245	13.1526	15.0136	13.7187
76	14.6155	4.18169	18.2285	16.8545	13.1876	10.7008	14.166	13.9565	18.239	11.9466	15.77	13.3934	8.22048	14.59	8.48367	20.5789	13.7543	9.77182	13.7137	6.97297	17.2389	18.6258	22.8179	8.89858	13.1378	19.6758	15.466	15.826	17.382	18.204	15.3534	15.637	15.5338	16.244	17.2175	12.0858	21.2928	13.685	5.46067	11.8927	22.2	11.1005	9.06282	4.71436	17.9585	8.77718	11.8792	13.7761	12.2133
77	13.2678	4.22334	17.1829	15.6478	12.0331	9.42215	12.9852	12.8794	17.0526	10.4848	14.4129	11.9768	6.98028	13.5587	6.96876	19.44	12.5631	8.26791	12.2342	5.96237	15.97	17.317	21.4118	7.36684	11.8642	17.6336	13.998	14.898	16.3358	17.048	14.0143	14.3577	14.2664	15.143	15.9799	10.52	20.0488	12.408	3.73562	10.5649	20.937	9.53618	7.41535	3.12305	16.7558	7.87409	10.6857	12.5365	10.7545
78	11.9716	4.24946	16.1104	14.4242	10.9203	8.20822	11.7554	11.8403	15.8819	9.02633	13.0881	10.5384	5.78844	12.5213	5.58289	18.2679	11.3109	6.79189	10.838	4.93556	14.752	16.135	20.0581	5.86878	10.5956	15.6123	12.543	14.003	15.2967	15.897	12.7653	13.1083	12.9831	14.036	14.703	8.89444	18.7602	11.1586	2.06056	9.24333	19.613	8.11	5.75389	1.58167	15.486	7.08033	9.57222	11.3081	9.341
79	10.6958	4.26501	15.0183	13.1815	9.83824	7.032	10.458	10.8327	14.7126	7.58997	11.7845	9.06982	4.63903	11.4494	4.3123	17.0477	9.99788	5.32267	9.5167	3.90412	13.6098	15.0458	18.7621	4.4273	9.30779	13.612	11.1	13.119	14.2423	14.726	11.5783	11.8801	11.6686	12.913	13.3903	7.20261	17.4133	9.92897	0.44597	7.90642	18.215	6.83664	4.09176	0.0674242	14.118	6.34582	8.52255	10.1034	7.96273
80	9.43029	4.2726	13.8944	11.9113	8.77849	5.86154	9.1259	9.83533	13.5318	6.19881	10.4921	7.56247	3.52402	10.3212	3.14286	15.7708	8.61649	3.83531	8.26496	2.88122	12.5686	14.0246	17.5328	3.05441	7.98204	11.6607	9.666	12.211	13.1662	13.516	10.4325	10.6519	10.3027	11.753	12.0552	5.46469	15.9941	8.70837	-1.10464	6.54493	16.7277	5.70345	2.43781	-1.42973	12.675	5.61842	7.51275	8.92403	6.60455
81	8.16759	4.27227	12.7104	10.5979	7.72763	4.66574	7.8004	8.81615	12.3229	4.87309	9.20685	6.0091	2.44021	9.12173	2.06082	14.4267	7.15902	2.31411	7.08356	1.88231	11.6525	13.0569	16.3806	1.77734	6.62923	9.7783	8.218	11.235	12.0748	12.282	9.30856	9.4056	8.86534	10.528	10.7056	3.70822	14.4958	7.4872	-2.57445	5.15193	15.1392	4.6857	0.798828	-2.90809	11.1985	4.83794	6.52974	7.76412	5.25239
82	6.89881	4.26406	11.4527	9.22509	6.66973	3.42745	6.48582	7.75855	11.0668	3.63009	7.92	4.40482	1.38336	7.82982	1.05118	13.0105	5.65609	0.752455	5.97655	0.924	10.8704	12.1329	15.3097	0.597545	5.25764	7.96845	6.742	10.154	10.9711	11.022	8.18264	8.12482	7.34445	9.209	9.32909	1.95818	12.9054	6.25518	-3.95064	3.71045	13.4485	3.75836	-0.816364	-4.36464	9.68555	3.93709	5.56936	6.60455	3.89573
83	5.6171	4.24713	10.1094	7.79634	5.58852	2.1462	5.1803	6.65676	9.74567	2.48491	6.6178	2.74933	0.346626	6.42454	0.097404	11.5294	4.13397	-0.821848	4.94929	0.018404	10.2062	11.2399	14.3142	-0.493788	3.85087	6.23229	5.243	8.952	9.85178	9.716	7.02874	6.79801	5.73262	7.786	7.913	0.244808	11.2018	5.00431	-5.21104	2.20427	11.6678	2.87221	-2.39837	-5.78587	8.12573	2.85709	4.6283	5.42641	2.52752
84	4.32127	4.21898	8.67083	6.32283	4.45707	0.832374	3.90075	5.50224	8.34694	1.44174	5.28789	1.06362	-0.678081	4.89749	-0.81903	9.99777	2.61326	-2.3414	4.00826	-0.826727	9.63142	10.3646	13.3763	-1.48328	2.41223	4.57161	3.733	7.613	8.70357	8.349	5.82553	5.42158	4.03053	6.264	6.456	-1.38843	9.36072	3.73812	-6.33437	0.64003	9.81839	1.94879	-3.94136	-7.14932	6.54627	1.5703	3.70304	4.22165	1.15345
85	3.0271	4.16107	7.13609	4.81994	3.23136	-0.503273	2.67027	4.29773	6.8627	0.49003	3.92309	-0.610576	-1.69358	3.24764	-1.72697	8.42385	1.12039	-3.74033	3.14967	-1.61221	9.11436	9.4987	12.4638	-2.36258	0.977333	2.97839	2.231	6.124	7.50082	6.921	4.57242	4.00448	2.25673	4.668	4.97355	-2.89391	7.36952	2.46173	-7.31155	-0.964909	7.92264	0.940818	-5.44597	-8.35103	4.96955	0.0912727	2.78824	2.98739	-0.215545
86	1.71744	4.08616	5.52142	3.3143	1.87148	-1.86094	1.51052	3.04318	5.29174	-0.388535	2.52209	-2.22346	-2.67805	1.48694	-2.66184	6.81494	-0.318899	-4.97643	2.347	-2.35103	8.60658	8.62976	11.5257	-3.15161	-0.417869	1.43773	0.746	4.495	6.24319	5.428	3.2717	2.56236	0.453172	3.042	3.49194	-4.22652	5.24414	1.1724	-8.14623	-2.59226	6.00579	-0.162455	-6.90965	-9.25184	3.39639	-1.53515	1.87663	1.72512	-1.57609
87	0.385626	4.00617	3.85619	1.84135	0.370263	-3.24608	0.430212	1.75509	3.64101	-1.22082	1.0947	-3.71692	-3.631	-0.336929	-3.66013	5.18021	-1.69229	-6.02316	1.55722	-3.0664	8.03353	7.73574	10.4906	-3.87123	-1.75173	-0.0533737	-0.71	2.766	4.93497	3.875	1.90055	1.11604	-1.32144	1.433	2.04124	-5.35874	3.04136	-0.131394	-8.84634	-4.20598	4.08106	-1.37648	-8.31974	-9.86311	1.82476	-3.24182	0.954505	0.442434	-2.927
88	-0.930328	3.88332	2.17324	0.438545	-1.24476	-4.64867	-0.574636	0.452818	1.92227	-2.04527	-0.339879	-5.04039	-4.56779	-2.14233	-4.72445	3.52342	-3.00827	-6.86742	0.713788	-3.78379	7.28739	6.7657	9.26442	-4.54218	-3.00588	-1.47894	-2.118	0.976	3.56621	2.299	0.450121	-0.319	-3.00758	-0.113	0.649545	-6.33094	0.865455	-1.44188	-9.42703	-5.75361	2.13809	-2.703	-9.65276	-10.315	0.266909	-4.936	0.00236364	-0.864	-4.26555
89	-2.24329	3.72821	0.513444	-0.866667	-2.92822	-6.04378	-1.51778	-0.850667	0.159444	-2.89033	-1.76322	-6.18222	-5.495	-3.84011	-5.84633	1.85033	-4.28822	-7.52456	-0.266667	-4.53922	6.23867	5.64267	7.74133	-5.20122	-4.16511	-2.82656	-3.456	-0.81	2.12722	0.75	-1.05611	-1.73544	-4.56867	-1.571	-0.661333	-7.19011	-1.15522	-2.74911	-9.92389	-7.17611	0.159	-4.12267	-10.8886	-10.7232	-1.25533	-6.51733	-1.00133	-2.21667	-5.58933
90	-3.53615	3.52976	-1.07823	-2.05339	-4.62291	-7.40833	-2.42426	-2.13179	-1.59025	-3.7713	-3.16322	-7.17343	-6.40627	-5.36538	-7.00579	0.178	-5.54362	-8.04908	-1.45442	-5.37208	4.77883	4.28089	5.88004	-5.87716	-5.24636	-4.09367	-4.723	-2.49	0.606929	-0.753	-2.6008	-3.14239	-5.99124	-2.949	-1.88064	-7.99413	-2.91921	-4.04705	-10.394	-8.44107	-1.85764	-4.636	-12.0202	-11.162	-2.71876	-7.91067	-2.07249	-3.64713	-6.8917
91	-4.83893	3.30316	-2.57091	-3.11473	-6.28609	-8.72018	-3.33055	-3.37036	-3.25864	-4.70864	-4.52964	-8.06155	-7.28645	-6.70082	-8.17455	-1.45609	-6.76745	-8.52282	-2.86609	-6.301	2.87518	2.602	3.70673	-6.58418	-6.29809	-5.068	-5.938	-4.003	-0.994182	-2.215	-4.16655	-4.55936	-7.29136	-4.278	-3.01027	-8.80082	-4.39927	-5.32855	-10.8891	-9.55491	-3.894	-6.37491	-13.0515	-11.6787	-4.11027	-9.08555	-3.209	-5.16945	-8.15764
92	-6.11839	3.06669	-3.96127	-4.06085	-7.88439	-9.95086	-4.27133	-4.56215	-4.80701	-5.72129	-5.84855	-8.89367	-8.1209	-7.87932	-9.31984	-3.0039	-7.94568	-9.0286	-4.4392	-7.31255	0.60799	0.572848	1.32852	-7.33008	-7.36843	-5.43939	-7.129	-5.35	-2.64739	-3.636	-5.72709	-6.00788	-8.51752	-5.602	-4.06358	-9.65581	-4.88	-6.58586	-11.4345	-10.559	-5.91506	-8.58909	-13.9901	-12.2892	-5.44421	-10.0523	-4.38778	-6.76445	-9.37436
93	-7.40386	2.81772	-5.26608	-4.89731	-9.38261	-11.0527	-5.26034	-5.71548	-6.23101	-6.79981	-7.0976	-9.71293	-8.89316	-8.96467	-10.4038	-4.42311	-9.06025	-9.61794	-6.05154	-8.37002	-1.84682	-1.73402	-1.09851	-8.10956	-8.48786	-7.52636	-8.321	-6.556	-4.30683	-5.002	-7.25451	-7.48727	-9.72742	-6.947	-5.04752	-10.5783	-6.42622	-7.80001	-12.0274	-11.514	-7.86391	-10.0299	-14.8188	-12.9792	-6.7367	-10.8359	-5.57094	-8.36956	-10.5218
94	-8.60675	2.59654	-6.50352	-5.63873	-10.7303	-11.9795	-6.284	-6.83827	-7.54182	-7.89236	-8.23864	-10.5475	-9.59767	-10.0237	-11.3876	-5.68239	-10.0769	-10.2921	-7.55697	-9.41239	-4.27148	-4.12524	-3.41052	-8.89758	-9.65039	-8.6337	-9.504	-7.637	-5.89973	-6.288	-8.71079	-8.96533	-10.9434	-8.296	-5.94936	-11.5512	-7.74888	-8.94515	-12.6355	-12.4696	-9.66173	-11.3598	-15.5022	-13.7125	-7.96727	-11.4561	-6.70248	-9.90403	-11.562
95	-9.69247	2.41751	-7.68252	-6.30015	-11.8663	-12.6855	-7.31068	-7.92206	-8.74705	-8.91532	-9.22737	-11.4005	-10.2296	-11.0823	-12.2326	-6.75743	-10.9485	-11.0115	-8.83166	-10.361	-6.46792	-6.36169	-5.47282	-9.6569	-10.8012	-9.69977	-10.638	-8.613	-7.34233	-7.474	-10.0563	-10.3766	-12.147	-9.591	-6.76064	-12.5245	-8.71114	-9.99034	-13.2018	-13.4341	-11.2322	-12.5272	-16.0073	-14.4381	-9.08564	-11.9329	-7.71122	-11.3022	-12.4481
96	-10.6227	2.2805	-8.80086	-6.88781	-12.7348	-13.1464	-8.29957	-8.93621	-9.8472	-9.7951	-10.0402	-12.2566	-10.7788	-12.1071	-12.9052	-7.653	-11.6428	-11.7246	-9.81358	-11.1493	-8.29026	-8.278	-7.19377	-10.3499	-11.868	-10.6199	-11.673	-9.505	-8.5588	-8.533	-11.2719	-11.6446	-13.2955	-10.752	-7.50136	-13.4292	-9.65406	-10.8874	-13.6714	-14.364	-12.5045	-13.496	-16.3011	-15.1236	-10.0388	-12.2932	-8.53977	-12.5071	-13.1345
97	-11.3576	2.18897	-9.84527	-7.39545	-13.307	-13.383	-9.2013	-9.84145	-10.8432	-10.4858	-10.6893	-13.0913	-11.2319	-13.0357	-13.3925	-8.381	-12.1647	-12.3733	-10.5316	-11.7329	-9.644	-9.84636	-8.515	-10.9468	-12.7893	-11.3202	-12.556	-9.505	-9.51076	-9.428	-12.3434	-12.7074	-14.3141	-11.706	-8.18445	-14.196	-10.583	-11.5652	-14.0003	-15.1904	-13.4126	-14.2597	-16.361	-15.7899	-10.7816	-12.5809	-9.15564	-13.4465	-13.5749
98	-11.9208	2.12593	-10.7824	-7.83438	-13.585	-13.4599	-9.96674	-10.5982	-11.7235	-10.9573	-11.214	-13.8633	-11.5709	-13.8075	-13.7175	-8.44213	-12.5636	-12.9028	-11.0363	-12.095	-10.498	-11.1452	-9.39678	-11.4345	-13.5114	-11.8026	-13.235	-10.986	-10.2258	-10.128	-13.2691	-13.5052	-15.1081	-12.397	-8.78164	-14.7765	-11.5054	-11.9599	-14.1486	-15.858	-13.9249	-14.8443	-16.21	-16.4936	-11.2922	-12.8471	-9.54964	-14.0384	-13.7259
99	-12.3204	2.0691	-11.5654	-8.24498	-13.5919	-13.4565	-10.5545	-11.1666	-12.4399	-11.2044	-11.6497	-14.5139	-11.7758	-14.3717	-13.9339	-9.90915	-12.9062	-13.2845	-11.343	-12.2627	-10.9026	-12.2569	-9.81607	-11.8083	-13.9766	-12.1313	-13.683	-11.555	-10.7765	-10.631	-14.0574	-13.9971	-15.6191	-12.826	-9.22836	-15.1596	-12.4138	-12.0496	-14.0962	-16.3314	-14.0791	-15.2965	-15.9183	-17.2719	-11.6012	-13.12	-9.78124	-14.2129	-13.5899
100	-12.5605	2.06665	-12.155	-8.635	-13.67	-13.433	-10.94	-11.532	-12.948	-11.271	-11.998	-14.982	-11.834	-14.698	-14.104	-10.644	-13.23	-13.525	-11.441	-12.297	-10.978	-13.203	-9.76	-12.059	-14.149	-12.388	-13.928	-12.021	-11.206	-10.98	-14.688	-14.19	-15.869	-13.063	-9.451	-15.364	-13.241	-11.883	-13.856	-16.568	-13.966	-15.646	-15.546	-18.079	-11.783	-13.377	-9.977	-13.975	-13.234
all values Left	mean	std	steps
1	40.5189	2.90656	41.848	40.907	38.416	39.263	39.901	40.728	37.178	41.88	33.952	39.355	36.797	40.379	40.702	37.762	42.162	42.582	41.637	34.577	43.135	38.748	34.034	38.081	41.735	40.798	41.38	42.266	42.618	41.048	42.922	41.7	41.879	44.706	43.721	43.146	36.387	37.093	46.455	41.681	42.268	43.094	34.28	40.224	40.278	40.261	44.311	41.869	45.417
2	40.3979	2.94006	41.4592	40.4493	38.2487	38.1921	39.6445	40.6676	36.989	42.0778	33.4098	39.5031	37.212	40.2592	40.9764	37.4933	41.8259	41.8062	41.4538	34.0296	42.4558	38.0307	34.0738	38.473	42.2188	40.767	41.545	42.558	42.8199	41.4002	43.0204	41.4337	41.2767	44.6808	43.7319	42.7619	36.2862	37.1014	46.1963	42.071	42.47	43.0067	34.0784	40.0747	40.3302	40.3135	44.553	42.1706	45.1753
3	40.0955	2.96985	40.901	39.8563	37.8904	37.154	39.186	40.4563	36.754	42.163	32.758	39.4607	37.3546	39.9808	41.0243	37.0334	41.3252	40.6049	40.9283	33.3087	41.7028	37.248	34.1088	38.5544	42.3987	40.532	41.469	42.613	42.7848	41.5154	42.8284	40.8862	40.5459	44.3569	43.5429	42.1139	35.986	36.9187	45.7765	42.127	42.3802	42.7107	33.7943	39.838	40.1415	40.0847	44.6319	42.2392	44.8069
4	39.6179	3.00099	40.225	39.1535	37.3468	36.1622	38.5482	40.0544	36.432	42.0486	32.0228	39.1758	37.2257	39.5046	40.8498	36.4439	40.7051	39.0263	40.1413	32.4601	40.9161	36.4273	34.0401	38.3252	42.2498	40.104	41.137	42.435	42.4853	41.3283	42.3733	40.1652	39.6887	43.7987	43.1676	41.2613	35.4565	36.5639	45.2658	41.902	42.0584	42.214	33.4202	39.473	39.7087	39.6058	44.4622	42.0185	44.343
5	39.0049	3.03778	39.48	38.4165	36.665	35.2019	37.7874	39.4835	36.016	41.726	31.2696	38.6855	36.8833	38.8642	40.5219	35.7979	40.0398	37.1958	39.217	31.5416	40.1198	35.5743	33.8221	37.866	41.8274	39.551	40.604	42.083	41.9761	40.8636	41.7495	39.3609	38.7054	43.0856	42.6608	40.2741	34.7104	36.0641	44.7009	41.479	41.5703	41.537	32.9827	38.9925	39.0946	38.9778	44.0346	41.5338	43.791
6	38.3135	3.09282	38.6929	37.6987	35.9144	34.2365	36.9577	38.8153	35.543	41.2494	30.5551	38.0739	36.39	38.1188	40.1181	35.1438	39.3895	35.2467	38.2418	30.6048	39.3181	34.6677	33.468	37.265	41.2137	38.936	39.945	41.606	41.955	40.1962	41.0461	38.5133	37.601	42.2696	42.0817	39.2076	33.798	35.4513	44.0813	40.931	40.9467	40.7112	32.5105	38.4262	38.3811	38.3025	43.4065	40.8633	43.1452
7	37.5477	3.12935	37.8604	37.0118	35.1527	33.2202	36.09	38.1197	35.06	40.6815	29.9003	37.4157	35.7725	37.3256	39.6864	34.4871	38.7817	33.32	37.2586	29.6852	38.4977	33.672	33.0263	36.5745	40.4729	38.286	39.224	41.023	40.684	39.3941	40.3181	37.6245	36.3975	41.3541	41.4686	38.0961	32.7803	34.7619	43.3913	40.3	40.1746	39.7691	32.0286	37.8107	37.6214	37.6339	42.6519	40.0906	42.3968
8	36.7499	3.1715	36.9585	36.3372	34.409	32.1027	35.1852	37.4414	34.593	40.0554	29.2923	36.7537	35.018	36.5172	39.2457	33.7982	38.2028	31.5402	36.2823	28.7973	37.6352	32.5531	32.5486	35.822	39.6465	37.587	38.477	40.331	39.8995	38.508	39.5717	36.6714	35.1311	40.3105	40.8251	36.9483	31.7076	33.9905	42.6207	39.594	39.2096	38.7368	31.598	37.174	36.8431	36.9806	41.8238	39.2702	41.5454
9	35.9058	3.20398	35.9537	35.6233	33.6896	30.8387	34.2214	36.7808	34.145	39.3655	28.7015	36.095	34.0894	35.6945	38.7896	33.0235	37.605	29.961	35.2623	27.9306	36.7049	31.2864	32.0688	35.0133	38.7522	36.793	37.712	39.507	39.1244	37.5588	38.7653	35.6241	33.8342	39.1022	40.1346	35.7541	30.5921	33.0954	41.7501	38.794	38.002	37.6349	31.3734	36.5082	36.0413	36.3439	40.9392	38.417	40.6056
10	34.9667	3.26176	34.8112	34.8122	32.9801	29.4081	33.1646	36.0997	33.702	38.5734	28.0839	35.4168	32.9648	34.8225	38.2915	32.0965	36.9235	28.5649	34.1096	27.0482	35.675	29.858	31.5759	34.1352	37.7835	35.847	36.92	38.519	38.2801	36.5344	37.8343	34.4562	32.5173	37.6977	39.3644	34.4997	29.4121	32.0239	40.7515	37.864	36.5139	36.4755	30.0311	35.7749	35.1868	35.6993	39.9935	37.5344	39.6024
11	33.9248	3.3172	33.5075	33.8595	32.2471	27.8278	31.9844	35.3367	33.226	37.6327	27.3815	34.6747	31.6513	33.8394	37.7034	30.955	36.1018	27.3033	32.7505	26.0554	34.5139	28.2589	31.022	33.1577	36.7095	34.727	36.083	37.342	37.3066	35.4037	36.7267	33.1461	31.185	36.0735	38.4713	33.1702	28.1272	30.7343	39.6108	36.767	34.7309	35.2638	29.0057	34.9281	34.238	34.9918	38.9646	36.6072	38.5599
12	32.7491	3.38751	32.0463	32.7467	31.4404	26.1372	30.673	34.4153	32.661	36.5149	26.5383	33.8138	30.1487	32.687	36.9746	29.5567	35.1112	26.1247	31.1763	24.8401	33.2	26.5571	30.342	32.0526	35.4943	33.424	35.158	35.971	36.1616	34.1464	35.4291	31.6874	29.8527	34.2393	37.4306	31.7574	26.6938	29.227	38.3449	35.488	32.6683	33.9911	27.8167	33.9287	33.1486	34.1528	37.8188	35.577	37.4944
13	31.4326	3.46923	30.4578	31.4856	30.5177	24.3852	29.2565	33.2722	31.967	35.2087	25.5252	32.7863	28.4541	31.3385	36.0748	27.8963	33.9548	24.9965	29.4274	23.3934	31.7287	24.7973	29.4665	30.8048	34.1555	31.914	34.072	34.433	34.82	32.7643	33.9573	30.1107	28.5345	32.2372	36.2408	30.2716	25.0873	27.5373	36.9815	34.052	30.3669	32.6354	26.4825	32.7569	31.8743	33.1264	36.5219	34.3894	36.4142
14	29.9907	3.55427	28.7849	30.1146	29.4683	22.6304	27.7847	31.885	31.137	33.7263	24.3474	31.57	26.5809	29.8235	34.9997	26.0075	32.6635	23.9075	27.5536	21.7953	30.1196	23.0114	28.3442	29.4165	32.7645	30.224	32.786	32.778	33.2701	31.2722	32.3427	28.5122	27.2418	30.1217	34.9159	28.7423	23.31	25.7218	35.5499	32.506	27.8817	31.1759	25.0165	31.4231	30.3936	31.8852	35.0719	33.0374	35.3277
15	28.455	3.63389	27.0955	28.6874	28.3147	20.9295	26.3115	30.2675	30.181	32.1071	23.0306	30.1738	24.5672	28.2204	33.761	23.946	31.2876	22.8555	25.6087	20.1334	28.4055	21.2332	26.9621	27.9078	31.3131	28.423	31.297	31.067	31.5319	29.6965	30.6266	27.0113	25.9791	27.9502	33.4948	27.2083	21.3857	23.8463	34.0726	30.889	25.2743	29.6044	23.4676	29.9634	28.724	30.4429	33.5284	31.5452	34.2204
16	26.8598	3.70263	25.4413	27.2579	27.0933	19.3114	24.8835	28.4589	29.13	30.4032	21.6071	28.6276	22.4771	26.6048	32.3837	21.7752	29.8819	21.8396	23.6449	18.4814	26.627	19.499	25.3396	26.3146	29.7241	26.555	29.613	29.362	29.6441	28.068	28.8616	25.6357	24.7518	25.7883	32.0325	25.7031	19.3559	21.9738	32.5425	29.222	22.6115	27.9222	21.8772	28.4312	26.9168	28.8381	31.92	29.9445	33.063
17	25.2481	3.76017	23.8512	25.8703	25.8394	17.7906	23.5282	26.5214	28.032	28.6756	20.111	26.9749	20.3675	25.0219	30.9088	19.5582	28.4927	20.8548	21.7053	16.8951	24.8304	17.8368	23.5228	24.684	28.0006	24.645	27.762	27.705	27.6409	26.4258	27.0996	24.3565	23.5645	23.6837	30.5705	24.2462	17.2757	20.1545	30.9507	27.538	19.9632	26.1413	20.2627	26.8844	25.0196	27.126	30.2056	28.2689	31.8345
18	23.6248	3.81876	22.3323	24.5554	24.5829	16.374	22.2638	24.5264	26.931	26.9827	18.585	25.2662	18.2788	23.5022	29.3802	17.3489	27.1508	19.8914	19.8183	15.4113	23.0756	16.2533	21.5796	23.0396	26.2132	22.7	25.786	26.079	25.5542	24.8154	25.3821	23.1519	22.4172	21.6691	29.1351	22.842	15.1992	18.4227	29.3547	25.888	17.3958	24.2899	18.6519	25.3717	23.0714	25.3622	28.39	26.5491	30.517
19	22.0222	3.8838	20.8757	23.3282	23.3423	15.0543	21.1121	22.5582	25.851	25.3661	17.0783	23.5529	16.2586	22.061	27.8305	15.1941	25.8742	18.9354	17.9981	14.0549	21.429	14.736	19.5866	21.3983	24.4241	20.837	23.828	24.509	23.4072	23.2647	23.7427	21.9951	21.3028	19.7645	27.7465	21.4855	13.1644	16.7932	27.867	24.295	14.953	22.406	17.0761	23.9275	21.1243	23.6011	26.5326	24.8065	29.1024
20	20.489	3.9571	19.4655	22.1887	22.1259	13.8115	20.0609	20.6982	24.817	23.8473	15.6099	21.8842	14.3537	20.6908	26.2807	13.1414	24.6667	17.9664	16.2507	12.8282	19.9302	13.2471	17.6094	19.7871	22.6759	19.245	22.093	23.081	21.2809	21.7801	22.2004	20.8676	20.2034	17.9605	26.4166	20.166	11.1911	15.2624	26.5389	22.734	12.6543	20.5245	15.5554	22.5751	19.2387	21.876	24.6789	23.0596	27.6036
21	19.017	4.03472	18.0848	21.1305	20.9374	12.6274	19.076	18.9894	23.85	22.4278	14.1753	20.2919	12.5843	19.3932	24.7473	11.2207	23.5073	16.9625	14.5713	11.7124	18.5832	11.7279	15.6836	18.2391	20.9899	17.938	20.617	21.784	19.3139	20.3534	20.7575	19.7579	19.0959	16.2306	25.1516	18.8667	9.28421	13.8238	25.3326	21.162	10.5093	18.6805	14.1077	21.3225	17.4562	20.192	22.8727	21.3301	26.0451
22	17.5979	4.1135	16.7213	20.135	19.7702	11.4915	18.1236	17.44	22.927	21.0935	12.7594	18.7842	10.9492	18.174	23.2402	9.43167	22.3743	15.9094	12.9456	10.6751	17.3679	10.153	13.827	16.782	19.3679	16.821	19.329	20.557	17.5704	18.9736	19.4002	18.663	17.9611	14.5432	23.9411	17.5672	7.43891	12.4658	24.186	19.519	8.51318	16.903	12.744	20.1545	15.7998	18.5405	21.1625	19.637	24.4468
23	16.2251	4.19114	15.3676	19.1523	18.6063	10.3932	17.1483	16.0417	22.014	19.8209	11.3446	17.3467	9.433	17.026	21.7627	7.78167	21.2664	14.8033	11.3538	9.68056	16.262	8.52767	12.0623	15.4061	17.7982	15.826	18.185	19.369	16.0248	17.6301	18.102	17.5804	16.7977	12.872	22.7654	16.258	5.64511	11.1633	23.0482	17.774	6.656	15.2208	11.4661	19.0343	14.272	16.9093	19.5619	17.9897	22.8253
24	14.9076	4.25646	14.0185	18.1289	17.4269	9.32208	16.0974	14.7762	21.1	18.5881	9.92645	15.9608	8.00397	15.9385	20.3089	6.27768	20.172	13.6413	9.78724	8.699	15.2386	6.86944	10.3969	14.08	16.2637	14.898	17.125	18.204	14.6307	16.313	16.8327	16.4982	15.6001	11.1893	21.6017	14.9457	3.89671	9.88104	21.8822	15.942	4.93018	13.6659	10.2648	17.9236	12.8577	15.2981	18.0577	16.3851	21.2044
25	13.5601	4.34132	12.6775	17.0576	16.2285	8.26979	14.9798	13.6034	20.18	17.3832	8.51736	14.6127	6.63382	14.8938	18.8778	4.90639	19.0602	12.4175	8.25282	7.71067	14.2766	5.191	8.80045	12.7816	14.7542	14.003	16.097	17.048	13.3436	15.0195	15.5712	15.4099	14.3663	9.45276	20.4252	13.645	2.19833	8.59255	20.6688	14.026	3.33027	12.2427	9.12358	16.7922	11.5382	13.7187	16.6418	14.8135	19.6037
26	12.2781	4.43484	11.3512	15.9597	15.0131	7.22007	13.8292	12.4831	20.18	16.1972	7.13749	13.2969	5.31697	13.8692	17.4714	3.6522	17.9099	11.1299	6.74701	6.70483	13.3634	3.49544	7.23876	11.4985	13.2632	13.119	15.068	15.897	12.1303	13.7544	14.3042	14.3155	13.1038	7.63357	19.2144	12.369	0.562222	7.28305	19.3982	12.036	1.85185	10.9348	8.02061	15.6038	10.3066	12.1821	15.3126	13.2743	18.0364
27	10.9796	4.46892	10.0391	14.8391	13.7803	6.15417	12.6474	11.4044	18.281	15.0168	5.80737	12.0036	4.05039	12.8458	16.0942	2.50151	16.7126	9.77758	5.24711	5.67792	12.4902	1.78222	5.71494	10.2156	11.7851	12.211	14.02	14.726	10.9674	12.5167	13.0215	13.2079	11.8238	5.7509	17.9555	11.1203	-1.00647	5.94769	18.0586	10.008	0.484879	9.72369	6.94101	14.328	9.15879	10.6943	14.0656	11.7726	16.5286
28	9.70353	4.52219	8.74627	13.6803	12.5247	5.05518	11.411	10.3523	17.297	13.8277	4.54355	10.7231	2.82536	11.798	14.7553	1.43464	15.459	8.35291	3.72727	4.63745	11.6484	0.048	4.25191	8.90264	10.3178	11.235	12.95	13.516	9.83582	11.2911	11.7082	12.0694	10.5285	3.842	16.6355	9.89118	-2.49627	4.57718	16.6367	7.979	-0.792727	8.59273	5.87955	12.9771	8.07273	9.25355	12.8899	10.3103	15.1136
29	8.42613	4.56693	7.47121	12.4588	11.2339	3.88063	10.1178	9.29089	16.292	12.6145	3.36187	9.45012	1.63748	10.7016	13.4618	0.433172	14.1403	6.85685	2.17111	3.59625	10.8272	-1.70756	2.86421	7.55117	8.84693	10.154	11.867	12.282	8.71344	10.0559	10.344	10.8745	9.20739	1.93937	15.2472	8.67068	-3.89225	3.15227	15.1231	5.994	-2.01124	7.53479	4.81606	11.5929	7.0238	7.84879	11.7655	8.88161	13.8133
30	7.15526	4.59935	6.21376	11.1594	9.88907	2.5847	8.80158	8.19337	15.272	11.3579	2.27418	8.17756	0.477848	9.54158	12.217	-0.521343	12.7543	5.31745	0.574899	2.56789	10.0175	-3.46622	1.57294	6.18059	7.35327	8.952	10.772	11.022	7.57492	8.79452	8.90895	9.59537	7.85033	0.0831717	13.7823	7.44932	-5.17119	1.66458	13.5169	4.103	-3.1973	7.391	3.69739	10.1845	6.00154	6.46364	10.6604	7.47979	12.6375
31	5.84714	4.61586	4.97909	9.76882	8.48585	1.14882	7.49236	7.04885	14.244	10.039	1.28061	6.89315	-0.666273	8.29945	11.0236	-1.45918	11.3105	3.76145	-1.02591	1.57012	9.21245	-5.208	0.381364	4.7843	5.83352	7.613	9.661	9.716	6.39476	7.49239	7.39058	8.21721	6.456	-1.66885	12.2262	6.2167	-6.31094	0.128182	11.8285	2.344	-4.36545	5.80579	2.47264	8.72964	5.00255	5.08342	9.53297	6.09445	11.5797
32	4.53213	4.60871	3.77997	8.27773	7.03237	-0.410626	6.19345	5.84984	13.205	8.64348	0.37001	5.58422	-1.79761	6.95182	9.88542	-2.41796	9.82066	2.21115	-2.55928	0.618222	8.40024	-6.91178	-0.717121	3.34774	4.29734	6.124	8.519	8.349	5.16423	6.1417	5.78146	6.74059	5.03734	-3.25603	10.5582	4.96525	-7.30148	-1.44009	10.0761	0.743	-5.51609	4.6689	1.13805	7.24309	4.02271	3.69732	8.335	4.71215	10.6166
33	3.21056	4.57289	2.62568	6.68682	5.54134	-2.05754	4.90461	4.59603	12.174	7.16229	-0.474798	4.24242	-2.894	5.4863	8.80363	-3.4321	8.29181	0.695576	-3.95944	-0.276263	7.56015	-8.55222	-1.7073	1.89077	2.76201	4.495	7.319	6.921	3.88749	4.74457	4.08195	5.18388	3.61937	-4.63405	8.75886	3.69876	-8.14623	-3.01962	8.27884	-0.695	-6.63709	3.74456	-0.252596	5.7567	3.05693	2.29834	7.03546	3.322	9.71201
34	1.89427	4.50162	1.51333	5.017	4.03433	-3.747	3.643	3.287	11.176	5.59267	-1.28	2.865	-3.95	3.9	7.773	-4.515	6.731	-0.758	-5.18467	-1.108	6.648	-10.1073	-2.581	0.453333	1.241	2.766	6.066	5.428	2.55	3.314	2.31	3.584	2.22767	-5.80033	6.82433	2.422	-8.85333	-4.57467	6.45767	-1.994	-7.708	2.76167	-1.62067	4.275	2.09733	0.896	5.63467	1.914	8.81433
35	0.578401	4.40161	0.431576	3.30258	2.54312	-5.43155	2.43682	1.93591	10.193	3.9401	-2.07982	1.45761	-4.99048	2.19118	6.77262	-5.66179	5.14615	-2.13788	-6.20919	-1.88196	5.58555	-11.5676	-3.36355	-0.934374	-0.254081	0.976	4.764	3.875	1.13473	1.8682	0.506869	1.98559	0.886313	-6.79746	4.77659	1.13216	-9.43846	-6.05516	4.62913	-3.198	-8.70094	1.66236	-2.9041	2.79524	1.13087	-0.499788	4.14263	0.496303	7.85157
36	-0.76835	4.29677	-0.629929	1.58158	1.1052	-7.07115	1.30445	0.565061	9.178	2.21591	-2.8993	0.0371414	-6.02064	0.39403	5.74186	-6.85342	3.54066	-3.46327	-7.0254	-2.61721	4.30867	-12.9367	-4.07939	-2.25264	-1.70556	-0.81	3.401	2.299	-0.346687	0.426333	-1.26911	0.433566	-0.385172	-7.69257	2.67509	-0.171939	-9.93883	-7.41025	2.7889	-4.364	-9.60073	0.387768	-4.0778	1.31642	0.135515	-1.88676	2.5756	-0.904485	6.73968
37	-2.08992	4.15477	-1.67955	-0.0978182	-0.247636	-8.63345	0.250818	-0.808636	8.067	0.442273	-3.75227	-1.37664	-7.01773	-1.419	4.57273	-8.06018	1.91955	-4.76055	-7.65991	-3.33736	2.756	-14.214	-4.75127	-3.48018	-3.09109	-2.49	1.968	0.75	-1.87445	-1.00009	-2.95827	-1.04082	-1.57518	-8.56218	0.617091	-1.48236	-10.4141	-8.61545	0.921273	-5.555	-10.4098	-1.09645	-5.15118	-0.143273	-0.913818	-3.263	0.966545	-2.25655	5.41291
38	-3.40534	3.98624	-2.73679	-1.68742	-1.49103	-10.0818	-0.730545	-2.15908	6.785	-1.32813	-4.65707	-2.77022	-7.95903	-3.15906	3.15164	-9.24614	0.297	-6.03321	-8.1789	-4.0732	0.902545	-15.3669	-5.42652	-4.6144	-4.40305	-4.003	0.454	-0.753	-3.43175	-2.41124	-4.52321	-2.43399	-2.68191	-9.47368	-1.28596	-2.78935	-10.9168	-9.68163	-0.98297	-6.823	-11.1382	-2.76469	-6.15231	-1.56567	-2.03728	-4.62561	-0.641343	-3.53509	3.86337
39	-4.70994	3.78906	-3.80948	-3.16536	-2.6113	-11.3374	-1.65467	-3.46193	5.268	-3.02629	-5.63265	-4.13481	-8.8303	-4.74761	1.41701	-10.3698	-1.29437	-7.26618	-8.67045	-4.8658	-1.19852	-16.3852	-6.12615	-5.68991	-5.65573	-5.35	-1.139	-2.215	-4.99592	-3.82191	-5.94988	-3.76788	-3.71319	-10.4637	-2.95115	-4.08681	-11.4714	-10.6497	-2.914	-8.177	-11.7799	-4.52924	-7.10917	-2.93088	-3.23367	-5.97228	-2.21891	-4.72406	2.16838
40	-5.99175	3.56639	-4.87624	-4.54273	-3.61185	-12.3419	-2.54809	-4.71294	3.485	-4.60715	-6.67503	-5.45836	-9.622	-6.14809	-0.597182	-11.3876	-2.81061	-8.44555	-9.21303	-5.74824	-3.40645	-17.235	-6.86273	-6.75797	-6.87636	-6.556	-2.78	-3.636	-6.54018	-5.25309	-7.25342	-5.08042	-4.68279	-11.5189	-4.35921	-5.36764	-12.0733	-11.5765	-4.8487	-9.586	-12.3201	-6.27294	-8.0333	-4.23118	-4.47567	-7.29139	-3.75042	-5.817	0.498
41	-7.21756	3.33337	-5.89952	-5.84115	-4.49976	-13.0521	-3.44776	-5.92292	1.474	-6.06131	-7.74131	-6.72309	-10.3219	-7.37379	-2.76488	-12.2566	-4.20826	-9.54585	-9.84394	-6.72467	-5.53797	-17.8772	-7.64176	-7.86141	-8.09223	-7.637	-4.423	-5.002	-8.03083	-6.71673	-8.48142	-6.40357	-5.58447	-12.5759	-4.88	-6.62371	-12.6857	-12.5059	-6.74827	-10.977	-12.7562	-7.89446	-8.91329	-5.48306	-5.71748	-8.56846	-5.22571	-6.81555	-0.996838
42	-8.3804	3.08967	-6.83943	-7.07579	-5.28574	-13.4701	-4.385	-7.09938	-0.65	-7.39848	-8.74812	-7.8921	-10.9149	-8.479	-4.87868	-12.9398	-5.45444	-10.5178	-10.5491	-7.77073	-7.442	-18.283	-8.44733	-9.01541	-9.30086	-8.613	-5.995	-6.288	-9.42828	-8.19689	-9.69152	-7.73732	-6.39086	-13.544	-6.14311	-7.8358	-13.2496	-13.4432	-8.55498	-12.243	-13.1004	-9.34606	-9.72637	-6.69894	-6.88983	-9.78855	-6.62613	-7.71409	-2.20673
43	-9.43299	2.85718	-7.64979	-8.24936	-5.98491	-13.585	-5.36873	-8.22452	-2.737	-8.62715	-9.62621	-8.92018	-11.3799	-9.53109	-6.74085	-13.4261	-6.52861	-11.3159	-11.2817	-8.83694	-9.05355	-18.45	-9.24418	-10.1881	-10.4662	-9.505	-7.414	-7.474	-10.7045	-9.64497	-10.9072	-9.04161	-7.12609	-14.336	-7.57779	-8.97794	-13.7095	-14.3468	-10.1978	-13.278	-13.3743	-10.6376	-10.4414	-7.85991	-7.91167	-10.9225	-7.92509	-8.50464	-3.09667
44	-10.3209	2.6681	-8.2839	-9.35421	-6.6077	-13.6296	-6.383	-9.25783	-4.656	-9.74866	-10.3325	-9.77723	-11.6864	-10.5785	-8.21677	-13.7462	-7.43016	-11.9264	-11.9842	-9.85017	-10.3965	-18.4091	-9.99112	-11.3128	-11.5371	-9.505	-8.607	-8.533	-11.8429	-10.9891	-12.1113	-10.2477	-7.80948	-14.9019	-8.4974	-10.0186	-14.0203	-15.1529	-11.6135	-14.014	-13.5997	-11.7973	-11.0184	-8.92427	-8.72331	-11.9251	-9.09414	-9.18388	-3.69861
45	-11.0687	2.52103	-8.71289	-10.363	-7.15311	-13.5918	-7.39633	-10.1528	-6.313	-10.7639	-10.8379	-10.4678	-11.8117	-11.6137	-9.25567	-13.9617	-8.205	-12.3847	-12.5961	-10.7347	-11.5367	-18.2157	-10.651	-12.3204	-12.4579	-10.986	-9.539	-9.428	-12.8361	-12.159	-13.2616	-11.282	-8.43	-15.2418	-9.39867	-10.9089	-14.1432	-15.81	-12.7423	-14.421	-13.7793	-12.8139	-11.418	-9.84767	-9.29333	-12.7471	-10.104	-9.77533	-4.07789
46	-11.6137	2.43474	-8.94082	-11.23	-7.62418	-13.3729	-8.36836	-10.8612	-7.637	-11.6621	-11.1332	-11.0256	-11.7634	-12.5839	-9.87245	-14.1331	-8.381	-12.7574	-13.0709	-11.4327	-12.523	-17.925	-11.2024	-13.152	-13.1733	-11.555	-10.24	-10.128	-13.6883	-13.0945	-14.2842	-12.0829	-8.94564	-15.3917	-10.286	-11.5778	-14.063	-16.2848	-13.5312	-14.522	-13.8761	-13.6127	-11.6035	-10.5915	-9.64045	-13.3395	-10.9341	-10.3181	-4.28982
47	-11.9932	2.36619	-9.00297	-11.9104	-8.04817	-12.9927	-9.25142	-11.3513	-8.608	-12.3971	-11.249	-11.487	-11.5745	-13.4272	-10.1263	-14.2738	-9.40495	-13.0957	-13.3949	-11.9124	-13.3557	-17.5357	-11.637	-13.7495	-13.6513	-12.021	-10.782	-10.631	-14.392	-13.7445	-15.0849	-12.6267	-9.29779	-15.3878	-11.1653	-11.9629	-13.801	-16.5387	-13.9622	-14.4	-13.8103	-14.0962	-11.5622	-11.1335	-9.86779	-13.6527	-11.5924	-10.8255	-4.34879
48	-12.1988	2.32139	-8.94247	-12.3882	-8.44795	-12.3733	-9.99861	-11.6381	-9.26	-12.9227	-11.2384	-11.8623	-11.2776	-14.0896	-10.0831	-14.3193	-10.3637	-13.3906	-13.5862	-12.1794	-13.9857	-17.0032	-11.947	-14.0654	-13.9156	-12.415	-11.206	-10.98	-14.8986	-14.0913	-15.6043	-12.9505	-9.42777	-15.2173	-12.035	-12.0444	-13.4235	-16.5293	-14.0771	-14.158	-13.4821	-14.1955	-11.3415	-11.4874	-10.0981	-13.6641	-12.1033	-11.2598	-4.22328
49	-12.2298	2.30427	-8.77594	-12.6844	-8.80603	-11.4461	-10.5709	-11.7675	-9.659	-13.2253	-11.1355	-12.1252	-10.8764	-14.5316	-9.78748	-14.1691	-11.0159	-13.5706	-13.6613	-12.28	-14.339	-16.2537	-12.1086	-14.0954	-14.0095	-12.737	-11.482	-11.237	-15.1209	-14.1696	-15.8617	-13.1264	-9.28748	-14.8166	-12.857	-11.8726	-13.011	-16.2328	-13.9576	-13.869	-12.8032	-13.8896	-11.0372	-11.7044	-10.3838	-13.4119	-12.4725	-11.5471	-3.85248
50	-12.0792	2.33073	-8.47778	-12.8282	-9.07357	-10.1703	-10.9455	-11.7626	-9.867	-13.3251	-10.9227	-12.2158	-10.3399	-14.7484	-9.25488	-13.7195	-11.5033	-13.5349	-13.6002	-12.2738	-14.3459	-15.2213	-12.0743	-13.8788	-13.9308	-12.93	-11.532	-11.423	-14.9641	-14.0619	-15.9195	-13.2047	-8.84316	-14.1109	-13.544	-11.5366	-12.616	-15.6741	-13.6841	-13.545	-11.7268	-13.195	-10.7281	-11.8335	-10.7123	-12.9941	-12.6478	-11.6038	-3.218
51	-11.7316	2.37217	-7.97222	-12.8214	-9.18839	-8.51573	-11.1175	-11.5953	-9.888	-13.2373	-10.5306	-12.0592	-9.61218	-14.7819	-8.48152	-12.8875	-11.7221	-13.1936	-13.3492	-12.1975	-13.9391	-13.86	-11.7785	-13.469	-13.6221	-12.902	-11.269	-11.491	-14.3613	-13.8594	-15.7966	-13.176	-8.06284	-13.0397	-13.9826	-11.1054	-12.237	-14.9309	-13.3039	-13.113	-10.2312	-12.149	-10.4069	-11.8762	-11.0194	-12.517	-12.5312	-11.3614	-3.218
52	-11.0984	2.63231	-7.18282	-12.6272	-9.08506	-6.50967	-11.1039	-11.2045	-9.663	-12.9537	-9.86448	-11.5848	-8.63355	-14.6861	-7.46145	-11.645	-11.5906	-12.4844	-12.8449	-12.0455	-13.0942	-12.1503	-11.1614	-12.9014	-13.0129	-12.571	-10.629	-11.351	-13.293	-13.6095	-15.4422	-12.9685	-6.955	-11.5612	-14.0708	-10.5958	-11.7912	-14.0974	-12.7948	-12.459	-8.34755	-10.8062	-9.98548	-11.7746	-11.187	-12.0188	-12.0335	-10.7798	-0.917333
53	-10.1875	2.92253	-6.07713	-12.1829	-8.70621	-4.22571	-10.9238	-10.5294	-9.11	-12.4228	-8.84132	-10.7407	-7.36106	-14.4786	-6.19888	-10.0089	-11.0475	-11.3688	-12.0338	-11.764	-11.8358	-10.1039	-10.1903	-12.161	-12.047	-11.896	-9.584	-10.91	-11.7812	-13.2825	-14.7563	-12.4785	-5.56456	-9.65732	-13.747	-9.97517	-11.1715	-13.1998	-12.0745	-11.478	-6.15648	-9.20261	-9.34669	-11.4354	-11.083	-11.4344	-11.1131	-9.84382	0.875465
54	-8.95757	3.24817	-4.63063	-11.4286	-8.01165	-1.74134	-10.5635	-9.52457	-8.16	-11.5651	-7.41621	-9.50115	-5.77709	-14.1275	-4.70975	-8.01552	-10.0576	-9.83694	-10.8836	-11.2654	-10.2047	-7.764	-8.86579	-11.1796	-10.6876	-10.85	-8.126	-10.096	-9.87688	-12.7764	-13.6376	-11.6106	-3.93395	-7.34628	-12.9904	-9.1847	-10.2919	-12.1715	-11.0677	-10.121	-3.74006	-7.35776	-8.38571	-10.7645	-10.604	-10.63	-9.75748	-8.56148	2.77012
55	-7.39911	3.57246	-2.84591	-10.3295	-6.98091	0.853182	-9.98336	-8.16591	-6.773	-10.3185	-5.59109	-7.86809	-3.89964	-13.5652	-3.015	-5.73191	-8.62682	-7.91609	-9.39091	-10.4566	-8.26491	-5.204	-7.21573	-9.89	-8.93255	-9.431	-6.272	-8.881	-7.65255	-11.9602	-12.0296	-10.3099	-2.10491	-4.68855	-11.8091	-8.16336	-9.114	-10.919	-9.73036	-8.394	-1.18745	-5.309	-7.05045	-9.69355	-9.69445	-9.47391	-7.99073	-6.96755	4.83173
56	-5.53275	3.85383	-0.76	-8.87433	-5.61578	3.47044	-9.133	-6.457	-4.954	-8.665	-3.41289	-5.86744	-1.78233	-12.7137	-1.13811	-3.23767	-6.79944	-5.66233	-7.58333	-9.26033	-6.09233	-2.50089	-5.28733	-8.28089	-6.81978	-7.677	-4.075	-7.283	-5.18978	-10.7276	-9.92289	-8.57678	-0.112333	-1.77789	-10.2393	-6.86878	-7.65311	-9.361	-8.05111	-6.346	1.41267	-3.10589	-5.34944	-8.194	-8.35067	-7.88411	-5.86844	-5.11067	6.98422
57	-3.40365	4.06266	1.56276	-7.07294	-3.94316	6.03101	-7.96667	-4.4308	-2.757	-6.61806	-0.961576	-3.54628	0.501182	-11.5178	0.88696	-0.612162	-4.63859	-3.1493	-5.5144	-7.63913	-3.75982	0.263667	-3.1397	-6.38638	-4.42414	-5.65	-1.609	-5.357	-2.56993	-9.0303	-7.37032	-6.46024	2.01207	1.27108	-8.34126	-5.27611	-5.96293	-7.46278	-6.04144	-4.063	3.98224	-0.798657	-3.34097	-6.28582	-6.6137	-5.84423	-3.44968	-3.03418	9.1584
58	-1.07319	4.18477	4.04379	-4.95791	-2.00197	8.46385	-6.45682	-2.14597	-0.263	-4.22158	1.66915	-0.974909	2.874	-9.96209	3.019	2.06552	-2.21552	-0.462909	-3.251	-5.62158	-1.33036	3.05167	-0.834273	-4.26291	-1.84806	-3.401	1.04	-3.169	0.132212	-6.88142	-4.48073	-4.04503	4.23503	4.35291	-6.17367	-3.38903	-4.11506	-5.2463	-3.751	-1.647	6.46155	1.56748	-1.11412	-4.03464	-4.55091	-3.40809	-0.807182	-0.778364	11.2966
59	1.39056	4.22102	6.60396	-2.58652	0.170394	10.7226	-4.60515	0.321586	2.434	-1.54645	4.38957	1.76706	5.27085	-8.06315	5.21375	4.71233	0.398636	2.30848	-0.862596	-3.29944	1.14924	5.82733	1.56694	-1.98373	0.807556	-0.978	3.774	-0.784	2.86327	-4.34906	-1.38338	-1.42632	6.52439	7.39596	-3.77908	-1.24227	-2.18026	-2.79662	-1.26563	0.821	8.81179	3.96304	1.23908	-1.53136	-2.23883	-0.680374	1.96246	1.60636	13.3563
60	3.92212	4.1842	9.17368	-0.0262424	2.53506	12.8058	-2.44797	2.88678	5.228	1.308	7.12209	4.60171	7.64827	-5.854	7.42561	7.26673	3.13458	5.08191	1.58655	-0.787242	3.64861	8.56378	4.00776	0.372293	3.47173	1.554	6.506	1.728	5.58301	-1.5416	1.80955	1.31337	8.86163	10.347	-1.20332	1.11433	-0.213788	-0.238465	1.3148	3.283	11.0167	6.35416	3.64766	1.12776	0.240667	2.22474	4.79443	4.06282	15.3148
61	6.46751	4.09248	11.6981	2.65382	5.04561	14.7451	-0.0426364	5.46376	8.022	4.23488	9.80536	7.45494	9.97845	-3.38127	9.61609	9.70045	5.93464	7.79191	4.05321	1.81433	6.14955	11.2383	6.44891	2.74036	6.08761	4.114	9.189	4.305	8.247	1.42527	5.01555	4.10979	11.2341	13.1648	1.49615	3.62439	1.75185	2.32118	3.92033	5.697	13.0808	8.71112	6.05667	3.86964	2.80733	5.21336	7.66973	6.54373	17.167
62	8.96095	3.99421	14.1412	5.38261	7.64524	16.5622	2.54788	7.98836	10.745	7.1337	12.4013	10.2686	12.2487	-0.711273	11.7542	12.0095	8.75308	10.4027	6.52621	4.42973	8.64191	13.8234	8.871	5.07681	8.6037	6.645	11.814	6.888	10.8173	4.45526	8.17247	6.91266	13.6207	15.8325	4.25843	6.23137	3.70577	4.80556	6.51243	8.043	15.0234	11.0234	8.42068	6.65291	3.817	8.21773	10.5602	9.01879	18.9187
63	11.4394	3.83627	16.4833	8.09958	10.2798	18.2683	5.25406	10.4318	13.349	9.93243	14.898	13.0089	14.4625	2.0807	13.8167	14.2037	11.5687	12.9018	9.00761	7.00801	11.1192	16.2876	11.2665	7.35128	11.0075	9.128	14.367	9.425	13.2761	7.47664	11.2326	9.68089	16.0063	18.3565	7.02774	8.87592	5.64236	7.18077	9.06495	10.329	16.8696	13.2823	10.7173	9.43727	6.98652	11.1888	13.4219	11.4705	20.5788
64	13.8346	3.69254	18.7217	10.7609	12.9129	19.8679	8.00464	12.7899	15.815	12.5966	17.2932	15.655	16.6404	4.91464	15.7905	16.2964	14.3618	15.2904	11.502	9.51609	13.5729	18.628	13.6266	9.56136	13.3219	11.534	16.833	11.893	15.6202	10.4335	14.1736	12.3867	18.3798	20.7467	9.76018	11.5015	7.55509	9.47082	11.5673	12.582	18.6425	15.4677	12.9539	12.1782	10.4441	14.0937	16.2297	13.8865	22.1579
65	16.1862	3.53827	20.8795	13.3472	15.5214	21.3662	10.7461	15.0671	18.146	15.1254	19.5945	18.1926	18.7979	7.71358	17.6622	18.2872	17.0954	17.5828	14.0136	11.9401	15.9882	20.8822	15.945	11.7316	15.5666	13.818	19.206	14.293	17.8489	13.2816	16.9977	15.017	20.7305	23.0116	12.4277	14.0549	9.43743	11.7233	14.0206	14.813	20.3589	17.5597	15.1559	14.865	12.8957	16.9203	18.9762	16.2576	23.6765
66	18.4558	3.41039	22.9733	15.8595	18.0906	22.7592	13.4473	17.2669	20.35	17.529	21.8118	20.6103	20.9388	10.4147	19.4281	20.1753	19.7382	19.8016	16.5318	14.2899	18.3482	23.0579	18.2148	13.8798	17.7458	15.994	21.477	16.631	19.9614	16.018	19.7088	17.5668	23.0453	25.1619	15.0155	16.4897	11.2863	13.9722	16.426	17.002	22.0285	19.5456	17.3485	17.5038	15.2926	19.6706	21.6555	18.5854	25.1415
67	20.652	3.30285	25.0123	18.307	20.61	24.0453	16.087	19.3917	22.441	19.8143	23.9507	22.9003	23.043	12.988	21.108	21.9893	22.2647	21.966	19.0347	16.581	20.629	25.1197	20.416	16.0053	19.856	18.13	23.634	18.911	21.9587	18.694	22.314	20.0333	25.3097	27.2013	17.5227	18.769	13.1157	16.2483	18.7807	19.143	23.649	21.414	19.55	20.089	17.631	22.3467	24.2537	20.87	26.5557
68	22.7777	3.2061	26.9962	20.6857	23.07	25.2259	18.644	21.4416	24.434	21.9793	26.006	25.0548	25.0803	15.4305	22.7192	23.7661	24.6507	24.0576	21.4931	18.8273	22.799	27.0472	22.5261	18.0976	21.8948	20.25	25.666	21.132	23.8383	21.3441	24.8141	22.4137	27.5085	29.1262	19.9609	20.8668	14.9491	18.5786	21.0739	21.256	25.1999	23.1497	21.7598	22.6092	19.8977	24.9382	26.7552	23.111	27.9195
69	24.8236	3.11651	28.9154	22.9864	25.4559	26.3092	21.1114	23.4127	26.335	24.0165	27.9649	27.0663	27.0331	17.7552	24.2734	25.5062	26.877	26.045	23.871	21.0447	24.8363	28.8326	24.5215	20.1393	23.8588	22.328	27.566	23.28	25.5936	23.9504	27.2076	24.708	29.6271	30.9361	22.3393	22.773	16.7863	20.9689	23.2821	23.329	26.6744	24.7384	23.9609	25.0506	22.0773	27.4208	29.1424	25.2975	29.2316
70	26.7772	3.03514	30.7543	25.1936	27.75	27.3113	23.481	25.2926	28.141	25.9222	29.8105	28.928	28.8895	19.9772	25.7802	27.1838	28.933	27.9026	26.1275	23.2327	26.7278	30.4793	26.3787	22.1046	25.737	24.33	29.34	25.347	27.224	26.4738	29.498	26.9228	31.6501	32.6269	24.6543	24.4906	18.6011	23.4029	25.3746	25.321	28.0725	26.1765	26.1271	27.3912	24.1616	29.7616	31.3978	27.4185	30.4895
71	28.6188	2.9596	32.4998	27.2903	29.9356	28.2492	25.7423	27.0672	29.844	27.6961	31.5292	30.6369	30.6378	22.1118	27.2406	28.7803	30.8186	29.6209	28.2259	25.3619	28.4771	31.9962	28.0785	23.9649	27.5224	26.236	31.001	27.321	28.7356	28.8723	31.6791	29.0596	33.5524	34.1914	26.8932	26.0296	20.3665	25.8516	27.3273	27.201	29.4062	27.469	28.2287	29.6031	26.1483	31.9284	33.5045	29.466	31.6914
72	30.344	2.9011	34.1479	29.2607	31.9994	29.1349	27.8861	28.7281	31.446	29.3421	33.1157	32.1963	32.2694	24.1638	28.6491	30.2826	32.545	31.2052	30.1453	27.395	30.0982	33.3882	29.6101	25.6989	29.2127	28.032	32.561	29.189	30.1568	31.1151	33.7413	31.1126	35.3345	35.6266	29.0411	27.4029	22.0614	28.2731	29.1231	28.954	30.6872	28.6242	30.2385	31.6632	28.0284	33.9131	35.449	31.4273	32.8351
73	31.9834	2.87783	35.7035	31.0927	33.9353	29.9781	29.8989	30.2751	32.95	30.8701	34.5722	33.6137	33.782	26.1335	30.0031	31.6875	34.1303	32.6568	31.8818	29.3022	31.6085	34.662	30.9677	27.2924	30.8082	29.709	34.026	30.944	31.5735	33.186	35.6737	33.0842	36.9959	36.9329	31.0866	28.6241	23.6705	30.6244	30.7542	30.574	31.9245	29.6521	32.1373	33.5545	29.7882	35.7379	37.2297	33.2906	33.9171
74	33.4847	2.86017	37.02	32.7801	35.7416	30.7899	31.7637	31.708	34.357	32.2959	35.9038	34.8957	35.1761	28.0161	31.3038	32.9971	35.5932	33.9634	33.4482	31.0684	33.0225	35.8318	32.1554	28.7375	32.3081	31.26	35.399	32.587	33.0602	35.0821	37.4622	34.9698	38.5197	38.1159	33.0239	29.7063	25.1906	32.8799	32.2203	32.06	33.1246	30.566	33.9161	35.2725	31.4154	37.4145	38.8561	35.0512	34.9354
75	34.8505	2.83884	37.0784	34.3157	37.419	31.5797	33.4687	33.0284	35.665	33.6371	37.1167	36.0463	36.451	29.8064	32.5513	34.2139	36.9485	35.1127	34.8665	32.6926	34.3528	36.9284	33.1815	30.0315	33.7073	32.684	36.683	34.118	34.5753	36.812	39.0948	36.7443	39.8883	39.1789	34.8545	30.6631	26.6252	35.0292	33.5268	33.411	34.2936	31.3817	35.5721	36.8258	32.9001	38.9434	40.3373	36.7047	35.884
76	36.1439	2.8754	39.7377	35.6925	38.9748	32.3418	35.0085	34.2372	36.869	34.9089	38.2162	37.0708	37.6023	31.4976	33.7411	35.3414	38.2094	36.103	36.1628	34.1789	35.6077	37.95	34.0574	31.1778	34.9989	33.977	37.877	35.537	36.0275	38.3863	40.5636	38.3828	41.089	40.1249	36.5782	31.5136	27.9754	37.0618	34.6789	34.626	35.4336	32.1148	37.11	38.2246	34.2355	40.3302	41.6735	38.2407	36.7499
77	37.281	2.89403	41.0077	36.9065	40.4173	33.0617	36.3796	35.3333	37.954	36.1195	39.1975	37.9754	38.6216	33.0801	34.8641	36.3899	39.3807	36.9436	37.359	35.531	36.7916	38.8906	34.7913	32.1803	36.1764	35.139	38.97	36.839	37.3627	39.8121	41.8574	39.8711	42.1152	40.9553	38.1932	32.2654	29.2391	38.9682	35.6826	35.701	36.5386	32.7792	38.5372	39.4685	35.4237	41.5803	42.8555	39.6412	37.5291
78	38.3285	2.91934	42.0801	37.9543	41.747	33.7273	37.5777	36.3131	38.9	37.2674	40.0546	38.7622	39.502	34.5417	35.9042	37.3612	40.4593	37.6497	38.4659	36.7486	37.908	39.7399	35.3913	33.04	37.2352	36.171	39.946	38.016	38.5462	41.0964	42.968	41.1948	42.9651	41.6666	39.6928	32.9096	30.4067	40.7362	36.5477	36.631	37.5957	33.3907	39.8507	40.5483	36.4738	42.689	43.8709	40.8853	38.236
79	39.2357	2.94218	43.0362	38.8337	42.9586	34.3209	38.5976	37.1742	39.691	38.3498	40.786	39.4312	40.2402	35.8645	36.847	38.2604	41.4378	38.2375	39.4866	37.8314	38.9571	40.484	35.8649	33.758	38.1728	37.073	40.795	39.064	39.5614	42.2481	43.8916	42.3382	43.6395	42.2488	41.0716	33.4384	31.4658	42.3557	37.2841	37.412	38.5897	33.9625	41.0454	41.4534	37.3898	43.6418	44.7089	41.9524	38.8884
80	40.0136	2.96877	43.8678	39.5471	44.0462	34.823	39.4381	37.9163	40.324	39.3607	41.3962	39.9815	40.8416	37.0268	37.6763	39.0919	42.311	38.7169	40.4216	38.7807	39.9331	41.106	36.2218	34.338	38.9874	37.848	41.505	39.981	40.4044	43.2668	44.6258	43.2948	44.1434	42.6946	42.3215	33.8504	32.4051	43.8224	37.9017	38.046	39.5071	34.494	42.1176	42.1787	38.1745	44.4267	45.3624	42.8244	39.4786
81	40.6558	3.00118	44.5697	40.0977	45.0066	35.2177	40.1	38.5434	40.802	40.2869	41.8871	40.4021	41.3247	38.0014	38.3657	39.854	43.0601	39.1368	41.2644	39.5941	40.8265	41.5871	36.4716	34.7901	39.6769	38.535	42.063	40.761	41.0735	44.1406	45.1713	44.0661	44.4733	43.0035	43.4367	34.15	33.2124	45.1261	38.408	38.537	40.3289	34.9836	43.0636	42.7242	38.8351	45.0374	45.8309	43.4907	39.9912
82	41.1629	3.03645	45.1376	40.4917	45.8345	35.4965	40.5919	39.0635	41.134	41.1126	42.2635	40.6873	41.7178	38.7665	38.905	40.5455	43.6875	39.5937	42.0052	40.2635	41.6321	41.908	36.622	35.127	40.2464	39.194	42.46	41.405	41.5717	44.8475	45.5329	44.6515	44.6642	43.1756	44.396	34.3433	33.8875	46.2514	38.8084	38.899	41.0326	35.428	43.8827	43.0904	39.379	45.4698	46.118	43.9513	40.4196
83	41.5379	3.0687	45.5705	40.7357	46.5164	35.6596	40.927	39.487	41.332	41.8217	42.5282	40.8342	42.0529	39.3165	39.29	41.1677	44.1995	40.1263	42.6386	40.7833	42.3424	42.0271	36.6808	35.3632	40.7104	39.816	42.686	41.913	41.9074	45.3707	45.7181	45.0518	44.7481	43.2202	45.1637	34.4439	34.4272	47.181	39.1122	39.152	41.5918	35.8223	44.5756	43.2812	39.8085	45.7238	46.229	44.2167	40.7675
84	41.7889	3.09313	45.871	40.8399	47.0302	35.7172	41.114	39.8254	41.417	42.3952	42.6921	40.8427	42.3613	39.6617	39.5244	41.7247	44.5997	40.6829	43.1614	41.1448	42.9426	41.9666	36.6618	35.5232	41.1034	40.37	42.744	42.296	42.0853	45.7038	45.7329	45.2688	44.7584	43.1553	45.7109	34.4825	34.8344	47.8982	39.3352	39.315	41.9882	36.169	45.1392	43.3059	40.1211	45.8272	46.1733	44.3064	41.046
85	41.9297	3.10557	46.0445	40.8254	47.3558	35.69	41.1682	40.0849	41.427	42.8115	42.7644	40.7233	42.6679	39.8199	39.62	42.2268	44.8846	41.2013	43.5721	41.3477	43.4256	41.733	36.5816	35.6351	41.475	40.862	42.668	42.573	42.1128	45.8648	45.5869	45.3114	44.7211	43.0181	46.0221	34.4975	35.128	48.3862	39.4876	39.406	42.2228	36.4807	45.564	43.1805	40.3224	45.8408	45.9725	44.2472	41.2737
86	41.9783	3.10361	46.0985	40.718	47.4798	35.6072	41.1187	40.2617	41.407	43.0448	42.7511	40.4908	42.9834	39.8258	39.5974	42.6875	45.0578	41.6441	43.8723	41.4048	43.8139	41.3342	36.4466	35.7081	41.8346	41.303	42.521	42.757	42.0416	45.8867	45.3002	45.2042	44.6537	42.8629	46.0939	34.5275	35.3333	48.6353	39.5648	39.428	42.3163	36.7652	45.8448	42.9295	40.4281	45.8171	45.6595	44.072	41.4726
87	41.95	3.08555	46.0399	40.5462	47.3862	35.4963	41.0121	40.3531	41.393	43.0726	42.6553	40.1618	43.2961	39.7341	39.47	43.1107	45.1289	41.9857	44.0675	41.3311	44.1421	40.788	36.2556	35.7356	42.1269	41.68	42.343	42.855	41.9367	45.7932	44.9047	44.9699	44.5644	42.742	45.9411	34.6093	35.4756	48.6443	39.5686	39.379	42.2896	37.0208	45.9847	42.5874	40.454	45.7694	45.2591	43.8152	41.6491
88	41.8524	3.05233	45.8735	40.342	47.0768	35.374	40.8885	40.3586	41.402	42.8862	42.4795	39.7484	43.5745	39.5951	39.2417	43.4822	45.1103	42.2047	44.1718	41.1352	44.4387	40.1227	36.0092	35.6987	42.2922	41.95	42.135	42.865	41.7962	45.6015	44.4286	44.6012	44.4518	42.6875	45.5991	34.7717	35.5679	48.433	39.4946	39.256	42.1626	37.2384	45.9921	42.1905	40.4094	45.6678	44.7795	43.5008	41.7787
89	41.6874	3.00973	45.6076	40.126	46.5762	35.2624	40.768	40.2822	41.432	42.4914	42.2207	39.269	43.777	39.43	38.9377	43.772	45.0051	42.2807	44.207	40.8098	44.721	39.3736	35.7093	35.5693	42.3152	42.048	41.859	42.814	41.5734	45.3281	43.8801	44.1324	44.3102	42.7016	45.1157	35.0231	35.5982	48.0507	39.3243	39.063	41.9503	37.4012	45.8756	41.763	40.2937	45.4481	44.215	43.1297	41.8266
90	41.4623	2.96508	45.2542	39.8998	45.9294	35.1811	40.6684	40.1364	41.478	41.9114	41.8769	38.7552	43.8511	39.2255	38.6148	43.9462	44.8173	42.2056	44.2028	40.338	44.9988	38.579	35.3697	35.3323	42.2164	41.914	41.504	42.747	41.2468	44.9698	43.2662	43.6311	44.1336	42.7579	44.5468	35.3439	35.5429	47.5453	39.0597	38.814	41.6715	37.4894	45.6421	41.3184	40.0966	45.1183	43.5666	42.6863	41.79
91	41.1956	2.92548	44.8165	39.6543	45.2207	35.1286	40.6092	39.9419	41.53	41.1819	41.4596	38.248	43.7522	38.9537	38.3195	43.9796	44.5572	41.9904	44.1856	39.7206	45.2852	37.779	35.0331	35.0219	42.192	41.531	41.138	42.654	40.8294	44.5175	42.6126	43.1593	43.9178	42.814	43.9382	35.688	35.3938	46.9515	38.7324	38.518	41.3574	37.4887	45.2932	40.872	39.8087	44.7821	42.866	42.1714	41.6724
92	40.9048	2.89165	44.3035	39.3806	44.5516	35.0866	40.5925	39.7227	41.577	40.3361	40.9919	37.7955	43.47	38.6351	38.0624	43.8675	44.2428	41.6687	44.1849	39.0072	45.6011	37.0332	34.7747	34.7236	41.8273	41	40.819	42.498	40.3787	43.9888	41.971	42.7717	43.6916	42.8374	43.3492	35.9992	35.1713	46.3198	38.3867	38.177	41.0395	37.3998	44.8263	40.4434	39.4345	44.4919	42.1771	41.631	41.493
93	40.6277	2.86584	43.7435	39.0808	43.9928	35.0365	40.6012	39.4992	41.602	39.4039	40.5001	37.4493	43.0252	38.3595	37.8426	43.6332	43.9017	41.2985	44.2259	38.2812	45.9748	36.373	34.6665	34.5209	41.514	40.471	40.578	42.285	39.9659	43.4182	41.4167	42.5378	43.4995	42.8186	42.8619	36.2336	34.9204	45.734	38.1058	37.855	40.739	37.2461	44.2278	40.0537	38.9923	44.2358	41.565	41.1489	41.2982
94	40.3982	2.85144	43.1816	38.7812	43.5612	34.9693	40.6157	39.2951	41.589	38.4206	40.0135	37.2539	42.4675	38.2086	37.669	43.3239	43.5725	40.961	44.3286	37.6526	46.4248	35.8017	34.7422	34.459	41.2051	40.045	40.456	42.062	39.6512	42.8623	41.0212	42.5024	43.3897	42.7869	42.5532	36.3632	34.6925	45.303	37.9977	37.655	40.4698	37.0752	43.4996	39.7251	38.5148	44.0117	41.0804	40.8176	41.1478
95	40.2497	2.85297	42.6653	38.5305	43.2028	34.8953	40.6279	39.1553	41.544	37.4292	39.5712	37.2376	41.8733	38.2396	37.5561	43.0006	43.306	40.746	44.4983	37.2354	46.9276	35.3087	35.0069	34.5476	40.9055	39.817	40.483	41.877	39.4833	42.4046	40.8296	42.6078	43.3974	42.7954	42.4697	36.3898	34.5268	45.147	38.1467	37.652	40.2441	36.9509	42.6873	39.4783	38.0559	43.83	40.7656	40.7232	41.0991
96	40.2033	2.86918	42.2265	38.3758	42.7998	34.8529	40.6399	39.1264	41.498	36.4853	39.2245	37.4044	41.3256	38.503	37.5287	42.7308	43.1505	40.7216	44.7047	37.0972	47.4041	34.8842	35.449	34.7804	40.6738	39.852	40.651	41.775	39.4963	42.1344	40.8534	42.7371	43.538	42.8862	42.6059	36.3478	34.4436	45.3203	38.5838	37.853	40.0701	36.9297	41.8863	39.3199	37.6779	43.7172	40.6533	40.9081	41.1927
97	40.2546	2.89028	41.8666	38.3349	42.2243	34.8966	40.6528	39.2103	41.486	35.6623	39.0269	37.724	40.8893	38.988	37.6048	42.5555	43.1084	40.9002	44.8788	37.2297	47.7505	34.5287	36.0434	35.1367	40.5621	40.133	40.945	41.798	39.7047	42.1095	41.0731	42.7848	43.7994	43.0704	42.8739	36.3002	34.4262	45.7314	39.2829	38.177	39.9525	37.0285	41.1983	39.2579	37.4235	43.7021	40.7535	41.3058	41.4395
98	40.3675	2.90515	41.5557	38.3776	41.4133	35.0594	40.6744	39.3513	41.541	34.9989	39.007	38.1302	40.6025	39.5985	37.7367	42.4495	43.0927	41.211	44.9447	37.5476	47.8926	34.2558	36.7423	35.5859	40.5809	40.573	41.351	41.973	40.0879	42.3069	41.396	42.6749	44.1378	43.3141	43.1305	36.3063	34.424	46.1792	40.1385	38.49	39.9058	37.2061	40.6984	39.3058	37.2965	43.8055	41.0407	41.7421	41.8095
99	40.4803	2.91098	41.2489	38.4325	40.3964	35.3191	40.7073	39.4628	41.68	34.4596	39.1433	38.5197	40.4527	40.2062	37.8199	42.3453	42.9627	41.509	44.8361	37.9191	47.8143	34.0873	37.4633	36.0681	40.6937	41.03	41.823	42.283	40.5728	42.6278	41.6579	42.372	44.4786	43.5546	43.2519	36.3605	34.37	46.4587	40.9961	38.645	39.9484	37.3683	40.3949	39.4465	37.2613	44.0249	41.4457	42.0212	42.2262
100	40.5154	2.91296	40.907	38.416	39.263	35.593	40.728	39.444	41.88	33.952	39.355	38.778	40.379	40.702	37.762	42.162	42.582	41.637	44.51	38.218	47.54	34.034	38.081	36.468	40.798	41.38	42.266	42.618	41.048	42.922	41.7	41.879	44.706	43.721	43.146	36.387	34.181	46.455	41.681	38.535	40.063	37.399	40.224	39.592	37.246	44.311	41.869	41.995	42.57
[truncated: 17 more columns]

## Sheet: Rotation LKneeFlex B3ComfM
all values Right	mean	std	steps
1	13.8241	4.08069	14.856	7.984	13.345	15.304	17.167	10.277	13.122	10.104	14.979	13.476	28.24	11.656	17.291	13.642	12.547	11.607	9.797	21.854	15.175	9.568	13.905	21.263	15.495	7.736	16.437	11.661	9.453	12.278	11.663	10.71	8.342	10.189	9.171	15.382	8.544	10.151	14.715	8.285	9.242	16.352	12.485	17.999	11.003	13.006	24.273	12.115	16.883
2	16.2964	4.56125	17.5583	9.91925	15.1797	18.2111	20.0753	12.8556	15.4134	11.9362	17.3559	16.0681	32.5313	14.0802	21.0584	16.0641	14.8248	14.2154	11.4986	25.1628	17.7587	10.7413	16.6056	24.8056	18.2717	9.46632	19.073	14.138	11.3073	15	13.8289	13.1363	10.6345	12.302	11.1043	18.6624	10.5397	12.1615	17.572	9.43432	11.1057	18.9607	14.4818	20.9785	12.9232	15.6465	27.1249	14.165	19.5535
3	19.1466	5.05491	20.6588	12.2298	17.2852	21.5288	23.2506	15.8842	18.1604	14.1187	20.1033	19.081	37.0519	16.9504	25.1451	18.9208	17.4686	17.2568	13.6618	28.8352	20.6985	12.1748	19.6608	28.6754	21.4822	11.5997	22.163	17.066	13.5432	18.164	16.374	16.0762	13.3009	14.854	13.324	22.3232	13.045	14.6097	20.6538	10.9089	13.2926	21.8655	16.7733	24.3167	15.1938	18.7041	30.2655	16.4972	22.6374
4	22.3747	5.53032	24.1355	14.9398	19.6979	25.2554	26.6895	19.3472	21.3437	16.689	23.2298	22.5154	41.7492	20.26	29.463	22.2329	20.4909	20.7382	16.3222	32.7962	23.9905	13.9246	23.0199	32.8334	25.1142	14.1868	25.733	20.448	16.2166	21.774	19.3351	19.5523	16.3518	17.875	15.8573	26.2934	16.0931	17.5301	23.9137	12.7626	15.8317	25.0436	19.3621	27.9687	17.8003	22.1878	33.6437	19.1228	26.0883
5	25.9008	5.86819	27.9408	18.064	22.4419	29.3623	30.3615	23.2032	24.9507	19.6672	26.7327	26.3387	46.5622	23.9803	33.9181	25.9852	23.8902	24.622	19.4833	36.9559	27.6245	16.0268	26.6274	37.219	29.1262	17.2664	29.775	24.263	19.3549	25.802	22.7251	23.549	19.7969	21.373	18.7174	30.4856	19.679	20.9172	27.3025	15.0264	18.7225	28.4721	22.2493	31.8694	20.701	26.0796	37.2169	22.0756	29.8571
6	29.8464	6.29301	32.0016	21.5969	25.5239	33.7817	34.2044	27.3958	28.9605	23.0498	30.5931	30.4878	51.416	28.0542	38.4158	30.1285	27.6513	28.8458	23.1109	41.2304	31.5696	18.4879	30.4284	41.7621	33.4478	20.8178	34.232	28.45	22.9489	30.184	26.5215	28.0191	23.6474	25.324	21.8936	34.7999	23.7489	24.7365	30.7817	17.7172	21.9405	32.1209	25.4323	35.9304	23.8632	30.3188	40.9519	25.3883	33.8922
7	34.012	6.59031	36.2275	25.5074	28.9286	38.4186	38.134	31.8481	33.3284	26.8126	34.7607	34.8774	56.2216	32.4	42.8725	34.5751	31.7313	33.3428	27.1372	45.5448	35.7648	21.2829	34.3699	46.3872	37.9868	24.7735	38.993	32.919	26.9475	34.833	30.6699	32.8765	27.8946	29.666	25.3527	39.1308	28.2204	28.9321	34.3187	20.839	25.4601	35.9426	28.8897	40.0759	27.2605	34.8105	44.7917	29.0547	38.1206
8	38.3331	6.76497	40.5278	29.7347	32.6226	43.1712	42.0587	36.4668	37.9811	30.9054	39.1527	39.4159	60.8819	36.917	47.2182	39.2176	36.0593	38.0313	31.4711	49.8327	40.1429	24.3648	38.3958	51.0063	42.6362	29.0569	43.92	37.564	31.2737	39.639	35.0873	37.9931	32.4902	34.305	29.0374	43.3752	32.9947	33.4192	37.8782	24.3749	29.2517	39.879	32.569	44.2527	30.8619	39.4497	48.6486	33.0351	42.4479
9	42.734	6.83647	44.8186	34.1973	36.554	47.9268	45.8837	41.1507	42.7995	35.2538	43.6702	44.012	65.2774	41.4878	51.3915	43.9521	40.5525	42.8214	36.013	54.025	44.6228	27.6947	42.4444	55.5182	47.293	33.582	48.874	42.275	35.8378	44.495	39.67	43.2215	37.3452	39.133	32.8686	47.4452	37.9666	38.0937	41.4196	28.2741	33.2532	43.868	36.4047	48.4042	34.6232	44.1336	52.4197	37.2599	46.7806
10	47.122	6.80398	49.0118	38.8057	40.6551	52.5638	49.511	45.7975	47.6489	39.7668	48.2031	48.5727	69.2942	45.9865	55.3371	48.6762	45.1166	47.613	40.6677	58.0473	49.1064	31.2444	46.45	59.8227	51.8615	38.2621	53.718	46.956	40.5415	49.316	44.3123	48.4293	42.3588	44.035	36.7512	51.2695	43.0228	42.8503	44.8994	32.456	37.3906	47.8425	40.3399	52.4588	38.4837	48.7642	56.0077	41.6322	51.0237
11	51.4069	6.67485	53.0148	43.4759	44.8536	56.967	52.8437	50.3063	52.4067	44.3499	52.6403	53.0009	72.9056	50.2826	59.0091	53.2889	49.6466	52.298	45.3401	61.8235	53.489	34.9701	50.3454	63.84	56.253	43.0092	58.323	51.509	45.3026	54.022	48.9193	53.4979	47.4218	48.897	40.5827	54.7872	48.0453	47.5916	48.2689	36.8211	41.5977	51.7306	44.3184	56.3384	42.378	53.2462	59.3301	46.0489	55.0791
12	55.5039	6.46238	56.7437	48.1228	49.0806	61.036	55.805	54.5823	56.9617	48.9059	56.876	57.2044	76.0749	54.2502	62.3706	57.6969	54.0374	56.7679	49.9343	65.2847	57.6772	38.7954	54.0678	67.5154	60.3881	47.7319	62.582	55.835	50.0487	58.533	53.3934	58.3211	52.4148	53.605	44.267	57.9512	52.9108	52.2251	51.4779	41.2674	45.8107	55.4607	48.2589	59.9766	46.2363	57.4983	62.3256	50.4183	58.859
13	59.3387	6.18714	60.1318	52.6522	53.267	64.6973	58.3512	58.5457	61.2137	53.334	60.8208	61.1039	78.7774	57.7905	65.3926	61.811	58.1964	60.9236	54.3517	68.3752	61.592	42.6506	57.5639	70.8133	64.2016	52.3419	66.416	59.856	54.6969	62.773	57.6455	62.8119	57.2161	58.053	47.7219	60.7346	57.5094	56.6548	54.4817	45.693	49.952	58.9699	52.0583	63.3251	49.9754	61.4545	64.9531	54.6564	62.2988
14	62.8502	5.87565	63.132	56.9716	57.3307	67.8995	60.4681	62.1347	65.0794	57.5327	64.407	64.6347	81.0025	60.8422	68.0611	65.5511	62.0505	64.6891	58.5072	71.061	65.1705	46.4653	60.7765	73.7123	67.6493	56.7571	69.77	63.512	59.1541	66.686	61.6021	66.9043	61.7213	62.159	50.8812	63.1234	61.7514	60.7922	57.2421	49.9938	53.9298	62.2112	55.6214	66.3497	53.5113	65.0615	67.192	58.6734	65.3604
15	65.9791	5.56781	65.7154	61.0011	61.1999	70.6186	62.1623	65.3085	68.5028	61.4136	67.5884	67.7516	82.7529	63.3769	70.3689	68.86	65.5482	68.011	62.3407	73.3265	68.3701	50.1429	63.6833	76.2045	70.7017	60.9044	72.622	66.756	63.3394	70.231	65.2009	70.5494	65.8492	65.865	53.6954	65.113	65.5729	64.5637	59.7223	54.0648	57.664	65.1513	58.8834	69.026	56.7772	68.2803	69.0393	61.429	68.0273
16	68.6801	5.27918	67.869	64.6731	64.8277	72.8607	63.4558	68.0419	71.4602	64.9102	70.3397	70.4285	84.0405	65.3942	72.2963	71.7078	68.6526	70.8621	65.8237	75.1709	71.1588	53.5752	66.2808	78.2926	73.3373	64.7212	74.972	69.564	67.1861	73.377	68.3977	73.7245	69.5406	69.146	56.1307	66.6789	68.9409	67.9178	61.8888	57.8042	61.0876	67.7733	61.8073	71.3391	59.7227	71.085	70.502	63.3899	70.297
17	71.0766	4.99432	69.5941	67.9375	68.1788	74.648	64.3819	70.3193	73.9496	67.9799	72.6519	72.6523	84.8284	66.9146	73.8744	74.0856	71.3394	73.2364	68.9388	76.6011	73.5179	56.6982	68.5631	79.983	75.5501	68.1554	76.841	71.933	70.6471	76.108	71.1685	76.4268	72.7551	71.993	58.1708	67.8599	71.8475	70.8272	63.7177	61.1715	64.1547	70.0695	64.378	73.2859	62.3137	73.466	71.5951	68.7721	72.1739
18	73.0171	4.78988	70.9084	70.7626	71.228	76.0078	64.9782	72.1267	75.9859	70.6061	74.5275	74.4245	85.1818	67.9768	75.1146	76.0002	73.5933	75.1435	71.6711	77.6281	75.4446	59.4953	70.5269	81.2926	77.3436	71.174	78.258	73.873	73.6845	78.418	73.5084	78.6603	75.4737	74.413	59.8092	68.6789	74.2987	73.2829	65.2001	64.1471	66.8438	72.0365	66.5947	74.8654	64.5314	75.4272	72.339	71.3985	73.6658
19	74.5541	4.64181	71.8346	73.1365	73.96	76.967	65.2826	73.4732	77.5873	72.7906	75.9796	75.7542	85.1388	68.6239	76.0312	77.4685	75.4118	76.6105	74.015	78.2655	76.9465	61.9708	72.1745	82.2501	78.7267	73.7672	79.26	75.397	76.2707	80.305	75.4246	80.4352	77.7033	76.423	61.0684	69.1555	76.3098	75.2883	66.3339	66.7341	69.1565	73.6845	68.4653	76.0805	66.3803	76.9768	72.7537	73.645	74.789
20	75.7086	4.54961	72.4007	75.0626	76.3682	77.552	65.3315	74.3835	78.777	74.5455	77.0269	76.657	84.7175	68.8966	76.6437	78.5114	76.8011	77.6684	75.97	78.5311	78.0377	64.1362	73.5092	82.8736	79.7122	75.9429	79.89	76.521	78.4022	81.772	76.9323	81.7671	79.4587	78.043	61.99	69.3061	77.8949	76.8578	67.1221	68.948	71.1067	75.0309	70.0031	76.9364	67.8795	78.1252	72.8551	75.5183	75.5694
21	76.4954	4.50769	72.6296	76.5499	78.4522	77.7848	65.1559	74.8697	79.5836	75.8881	77.6888	77.1498	83.9339	68.8303	76.9686	79.1536	77.7677	78.341	77.5368	78.4457	78.734	66.0085	74.5354	83.1689	80.3118	77.7138	80.175	77.263	80.0919	82.823	78.0495	82.6758	80.7464	79.293	62.6042	69.1436	79.0686	78.0109	67.5712	70.7981	72.7131	76.0829	71.2227	77.4387	69.0515	78.8822	72.6538	77.0243	76.0307
22	76.9274	4.50924	72.5352	77.6113	80.2162	77.6835	64.7811	74.9448	80.0291	76.8379	77.9849	77.2424	82.8038	68.4512	77.0177	79.4237	78.3116	78.6411	78.7195	78.0247	79.048	67.6069	75.2585	83.1335	80.5363	79.0919	80.127	77.641	81.3534	83.465	78.7954	83.1771	81.5708	80.189	62.9441	68.6781	79.8494	78.7702	67.685	72.2924	73.9951	76.8537	72.1358	77.5774	69.9168	79.2539	72.1612	78.1639	76.1868
23	77.02	4.54749	72.1503	78.2602	81.666	77.2594	64.2441	74.6207	80.1263	77.4157	77.9308	76.9716	81.3439	67.7791	76.7986	79.3422	78.4687	78.577	79.5246	77.2831	78.9894	68.9479	75.681	82.7861	80.3921	80.0908	79.75	77.67	82.1921	83.713	79.1879	83.2853	81.9422	80.739	63.0413	67.9178	80.2561	79.1573	67.4911	73.4362	74.968	77.3467	72.7527	77.37	70.4917	79.245	71.3894	78.9414	76.0423
24	76.7923	4.61799	71.4876	78.5111	82.8057	76.5233	63.5629	73.9044	79.8832	77.6457	77.5415	76.3518	79.5605	66.8257	76.3145	78.9175	78.256	78.1589	79.958	76.2394	78.5694	70.043	75.8048	82.1285	79.8804	80.7265	79.046	77.362	82.6108	83.577	79.2452	83.0168	81.8739	80.949	62.9288	66.8676	80.3033	79.192	67.0057	74.2324	75.6421	77.5589	73.0795	76.8232	70.7875	78.8618	70.3555	79.362	75.5945
25	76.2304	4.71164	70.5551	78.3755	83.6397	75.4888	62.7491	72.7996	79.3047	77.5532	76.8317	75.3968	77.4309	65.5992	75.5648	78.1516	77.6928	77.3988	80.0279	74.9155	77.8005	70.9006	75.6332	81.1678	79.0006	81.0175	78.013	76.725	82.6111	83.063	78.9865	82.3847	81.3795	80.83	62.6422	65.527	79.9956	78.8935	66.2402	74.677	76.0246	77.4857	73.119	75.9462	70.8105	78.1137	69.0794	79.4272	74.8344
26	75.3581	4.82931	69.3605	77.8648	84.1654	74.1666	61.804	71.3092	78.3913	77.1633	75.8088	74.1185	75.0055	64.1071	74.5468	77.05	76.7965	76.3095	79.7467	73.3358	76.6951	71.5259	75.1653	79.9094	77.7549	80.987	76.651	75.769	82.1975	82.174	78.4244	81.4037	80.4725	80.378	62.2159	63.8922	79.3333	78.2775	65.2041	74.7639	76.1176	77.1257	72.875	74.7504	70.5642	77.0083	67.5729	79.1357	73.7532
27	74.1788	4.96827	67.9078	76.9891	84.3766	72.5641	60.7249	69.4365	77.141	76.5001	74.4773	72.5221	72.2808	62.3573	73.2583	75.6269	75.5784	74.8946	79.1287	71.5246	75.2652	71.9224	74.4025	78.3599	76.1468	80.6631	74.962	74.501	81.375	80.913	77.5674	80.0842	79.1681	79.584	61.6763	61.9611	78.3147	77.3525	63.902	74.4878	75.9195	76.4796	72.3579	73.2478	70.0409	75.5515	65.8365	78.4836	72.3496
28	72.7154	5.10765	67.404	75.7545	84.3	70.6875	59.5007	67.184	75.548	75.5796	72.8525	70.6146	69.2511	60.3656	71.6955	73.8992	74.0451	73.153	78.1885	69.5029	73.5249	72.0912	73.3763	76.5235	74.1812	80.0755	72.952	72.921	80.15	79.288	76.4153	78.4304	77.479	78.442	61.0359	59.7339	76.9617	76.1186	62.3391	73.8459	75.4281	75.5494	71.5837	71.4535	69.2327	73.7495	63.8823	77.4673	70.6275
29	70.9257	5.30151	65.0201	74.1638	83.9366	68.5397	58.1109	64.5542	73.604	74.4062	70.9362	68.4012	65.9093	58.1354	69.8545	71.8832	72.1992	71.087	76.9393	67.2827	71.4885	72.0402	72.0941	74.3976	71.861	79.2482	70.622	71.028	78.5317	77.307	74.9622	76.4432	75.4102	76.943	60.2913	57.2115	75.2828	74.5708	60.5214	72.8376	74.6412	74.3376	70.5653	69.3887	68.1407	71.5991	61.705	76.0842	68.5899
30	68.8672	5.51742	62.017	72.2195	83.2911	66.1206	56.5291	61.554	71.2974	72.9788	68.726	65.8835	62.2484	55.6683	67.7172	69.596	70.0402	68.697	75.3935	64.8693	69.1665	71.7785	70.5643	71.9746	69.1866	78.1885	67.966	68.824	76.5288	74.969	73.2022	74.1223	72.9727	75.074	59.4278	54.3837	73.2814	72.7008	58.4532	71.449	73.5619	72.8463	69.3101	67.0742	66.7708	69.0958	59.3002	74.3367	66.2389
31	66.4417	5.78255	59.5435	69.9238	82.3664	63.4261	54.7252	58.1982	68.6167	71.2944	66.2194	63.0596	58.2636	52.9646	65.2836	67.0475	67.5666	65.9868	73.5617	62.2662	66.5614	71.3159	68.79	69.2427	66.1583	76.8898	64.969	66.312	74.1488	72.273	71.1279	71.4641	70.1826	72.83	58.4262	51.2702	70.9609	70.4999	56.1355	69.6939	72.19	71.0776	67.8187	64.5255	65.1341	66.235	56.6572	72.2327	63.5762
32	63.7515	6.06868	56.8206	67.2788	81.1668	60.4528	52.671	54.5105	65.5535	69.3503	63.4181	59.9277	53.9288	50.0317	62.5511	64.2312	64.7787	62.963	71.4529	59.4743	63.67	70.6619	66.7693	66.1926	62.7742	75.3418	61.613	63.493	71.3984	69.216	68.7303	68.4641	67.0473	70.21	57.2657	47.8931	68.3193	67.9618	53.5719	67.5844	70.5235	69.0328	66.0858	61.7599	63.2378	63.0117	53.769	69.7791	60.6042
33	60.7581	6.39027	53.8531	64.287	79.6969	57.2037	50.3456	50.5296	62.1034	67.1422	60.3297	56.4884	49.2765	46.8826	59.5085	61.1354	61.6772	59.6269	69.0718	56.4926	60.4944	69.8226	64.4992	62.8216	59.0334	73.5352	57.895	60.372	68.2816	65.793	65.9997	65.1094	63.5664	67.206	55.9246	44.2783	65.3488	65.0824	50.7759	65.1243	68.5564	66.7098	64.1012	58.8003	61.0906	59.4267	50.6324	66.9786	57.3341
34	57.466	6.74101	50.65	60.954	77.958	53.689	47.7403	46.308	58.268	64.6673	56.969	52.7433	44.4113	43.546	56.1503	57.767	58.254	55.9837	66.426	53.3247	57.0423	68.7973	61.977	59.1353	54.9383	71.4613	53.826	56.961	64.8087	61.993	62.9303	61.382	59.7383	63.816	54.384	40.4607	62.038	61.8603	47.771	62.321	66.286	64.103	61.8463	55.6677	58.703	55.482	47.25	63.8343	53.784
35	53.8861	7.10861	47.2288	57.2892	75.9451	49.9285	44.8618	41.9079	54.0548	61.9307	53.3546	48.7026	39.449	40.0648	52.4848	54.1404	54.4962	52.0508	63.5238	49.9832	53.3256	67.5816	59.1996	55.1522	50.4964	69.1064	49.416	53.276	61.0008	57.808	59.5216	57.2666	55.5772	60.04	52.6104	36.5032	58.3828	58.297	44.5836	59.1897	63.7004	61.1899	59.2992	52.3739	56.0841	51.1804	43.6381	60.356	49.9808
36	50.0457	7.47369	43.6202	53.3117	73.6459	45.956	41.7372	37.4331	49.4819	58.9451	49.51	44.3958	34.5018	36.4984	48.5436	50.2715	50.4131	47.8499	60.375	46.4969	49.3712	66.1681	56.1649	50.9079	45.7334	66.4535	44.687	49.347	56.8803	53.236	55.7804	52.754	51.1187	55.886	50.6031	32.5002	54.3864	54.4011	41.2452	55.7488	60.8065	57.9913	56.4391	48.9316	53.2541	46.566	39.8489	56.5564	45.9832
37	45.9918	7.81032	39.8718	49.06	71.048	41.8298	38.4326	33.0014	44.6035	55.7322	45.4758	39.879	29.6594	32.9215	44.3789	46.1937	46.0547	43.4292	56.9953	42.913	45.2283	64.5459	52.8789	46.4681	40.7171	63.4894	39.744	45.228	52.4744	48.296	51.7233	47.87	46.4285	51.376	48.353	28.5664	50.0619	50.1988	37.8031	52.0182	57.6097	54.5209	53.2445	45.36	50.2314	41.7025	35.9703	52.4569	41.8639
38	41.7947	8.09012	36.0475	44.5882	68.1423	37.6299	35.0486	28.7511	39.5183	52.3211	41.3138	35.2392	24.9894	29.4143	40.0634	41.9632	41.4998	38.8825	53.4075	39.2962	40.9747	62.7014	49.3568	41.9116	35.5601	60.2137	34.758	41.026	47.8668	43.086	47.3801	42.7247	41.6048	46.556	45.8542	24.8207	45.4431	45.7394	34.3252	48.0244	54.1177	50.7981	49.7161	41.6851	47.0324	36.699	32.0957	48.0927	37.7158
39	37.5408	8.28513	32.2266	39.9767	64.8939	33.4622	31.6872	24.8151	34.3597	48.7478	37.1023	30.5945	20.5615	26.0558	35.6924	37.6607	36.8514	34.3363	49.6466	35.7171	36.7188	60.6176	45.6083	37.3064	30.4061	56.6423	29.864	36.886	43.1977	37.781	42.806	37.4879	36.7545	41.499	43.096	21.3763	40.6001	41.101	30.8885	43.8068	50.3489	46.8535	45.8929	37.9557	43.6755	31.7176	28.3206	43.5177	33.6597
40	33.3285	8.37454	28.4917	35.3445	61.3188	29.4463	28.4546	21.3023	29.2891	45.0568	32.9352	26.0741	16.5621	22.9172	31.3734	33.4053	32.2315	29.9283	45.7626	32.2597	32.5667	58.2837	41.7055	32.7456	25.4056	52.8059	25.126	32.894	38.5878	32.531	38.0935	32.2999	31.999	36.327	40.1275	18.3345	35.6536	36.4067	27.5766	39.4454	46.3436	42.7467	41.84	34.2429	40.1885	26.9268	24.7501	38.8195	29.8273
41	29.2574	8.34641	24.9406	30.8456	57.4186	25.6886	25.4656	18.3085	24.4875	41.3046	28.9191	21.8146	13.0888	20.0537	27.2021	29.3377	27.768	25.7886	41.8225	29.0059	28.5945	55.6965	37.7598	28.3476	20.705	48.7537	20.579	29.047	34.1111	27.424	33.3698	27.2515	27.4782	31.181	37.0162	15.7736	30.7531	31.8286	24.4936	35.0592	42.1549	38.5511	37.6375	30.6377	36.621	22.4856	21.4869	34.1208	26.3206
42	25.4291	8.18746	21.6738	26.6376	53.2083	22.2732	22.7981	15.9097	20.1465	37.5646	25.1604	17.9594	10.3159	17.5122	23.2708	25.5917	23.599	22.0308	37.914	26.0131	24.8795	52.864	33.9242	24.2274	16.4427	44.5527	16.287	25.335	29.8004	22.498	28.7763	22.4435	23.3133	26.183	33.7726	13.7422	26.0491	27.5661	21.7414	30.7322	37.8557	34.3278	33.3937	27.2425	33.0394	18.5398	18.6197	29.5546	23.2059
[truncated: 159 more rows]
[truncated: 17 more columns]

## Sheet: Rotation LAnkleFlex B3ComfM
all values Right	mean	std	steps
[truncated: 201 more rows]
[truncated: 17 more columns]

[truncated: 34 more sheets: Rotation RHipAbAd B3ComfM, Rotation RHipRot B3ComfM, Rotation RAnklePron B3ComfM, Rotation LHipAbAd B3ComfM, Rotation LHipRot B3ComfM, Rotation LAnklePron B3ComfM, Rotation PelvicTil B3ComfM, Rotation PelvicObl B3ComfM, Rotation PelvicRot B3ComfM, LProgression B3ComfM, RProgression B3ComfM, Rotation TrunkTilt B3ComfM, Rotation TrunkFlex B3ComfM, Rotation TrunkRot B3ComfM, Moment RHipFlex B3ComfM, Moment RHipAbAd B3ComfM, Moment RHipRot B3ComfM, Moment RKneeFlex B3ComfM, Moment RKneeAbAd B3ComfM, Moment RKneeRot B3ComfM …]
