# Supplementary material for: Lower limb muscle fatigue after uphill walking in children with unilateral spastic cerebral palsy
Source: PLoS One. 2022 Dec 6;17(12):e0278657. doi: 10.1371/journal.pone.0278657 (PMC9725134; doi:10.1371/journal.pone.0278657)
Supplement: S1 File — (ZIP) [file pone.0278657.s003.zip › Kinematics-individual files-part1/F06B3_Facom0001.xlsx]

## Sheet: gait B3FacoM
Calculated gait parameters	mean	std	VC	max	min
Walking.Speed [m/s]	1.2	0	0	1.21	1.2
Cadans [1/m]	123.6	5.93	2.88	146.34	105.26
L.Stride.Time [s]	0.97	0.03	0.03	1.04	0.88	0.95	1	0.97	0.96	0.98	0.96	0.99	0.97	0.99	0.97	0.95	0.99	0.99	0.96	0.97	0.95	0.94	0.96	0.88	0.96	0.99	0.94	0.98	1.03	1.04	1.02	1	0.98	1.01	0.99	0.95	0.97	1.01	0.98	0.99	0.98	0.96	0.97	0.97	0.96	1	0.94	0.98	0.96
L.Step.Time [s]	0.5	0.02	0.04	0.57	0.44	0.45	0.49	0.51	0.5	0.5	0.52	0.5	0.5	0.5	0.52	0.51	0.5	0.5	0.49	0.5	0.5	0.47	0.5	0.48	0.44	0.52	0.52	0.48	0.5	0.53	0.53	0.54	0.5	0.49	0.52	0.53	0.48	0.49	0.51	0.48	0.52	0.5	0.48	0.52	0.49	0.49	0.51	0.49	0.48
L.Stance.Time [s]	0.57	0.03	0.05	0.63	0.49	0.54	0.59	0.56	0.56	0.57	0.55	0.58	0.56	0.57	0.56	0.55	0.59	0.59	0.54	0.58	0.55	0.54	0.57	0.52	0.55	0.59	0.53	0.56	0.62	0.63	0.61	0.61	0.57	0.6	0.56	0.55	0.57	0.61	0.57	0.58	0.58	0.55	0.57	0.57	0.56	0.59	0.53	0.57	0.57
L.Swing.Time [s]	0.4	0.01	0.03	0.45	0.36	0.41	0.41	0.41	0.4	0.41	0.41	0.41	0.41	0.42	0.41	0.4	0.4	0.4	0.42	0.39	0.4	0.4	0.39	0.36	0.41	0.4	0.41	0.42	0.41	0.41	0.41	0.39	0.41	0.41	0.43	0.4	0.4	0.4	0.41	0.41	0.4	0.41	0.4	0.4	0.4	0.41	0.41	0.41	0.39
L.Stance.Swing [1]	0.71	0.04	0.06	0.85	0.62	0.759	0.695	0.732	0.714	0.719	0.745	0.707	0.732	0.737	0.732	0.727	0.678	0.678	0.778	0.672	0.727	0.741	0.684	0.692	0.745	0.678	0.774	0.75	0.661	0.651	0.672	0.639	0.719	0.683	0.768	0.727	0.702	0.656	0.719	0.707	0.69	0.745	0.702	0.702	0.714	0.695	0.774	0.719	0.684
L.Bipedal [s]	0.09	0.02	0.19	0.15	0.05	0.07	0.1	0.07	0.09	0.07	0.09	0.09	0.08	0.1	0.07	0.07	0.11	0.1	0.07	0.08	0.11	0.07	0.08	0.11	0.05	0.09	0.1	0.08	0.1	0.13	0.1	0.1	0.08	0.1	0.08	0.07	0.09	0.09	0.11	0.08	0.1	0.1	0.07	0.08	0.08	0.1	0.05	0.11	0.08
L.Stride.Length [m]	1.17	0.05	0.04	1.27	0.98	1.143	1.2	1.169	1.136	1.158	1.155	1.198	1.125	1.171	1.157	1.153	1.151	1.222	1.188	1.128	1.185	1.176	1.07	1.064	1.156	1.109	1.233	1.248	1.121	1.124	1.16	1.198	1.225	1.178	1.239	1.183	1.187	1.143	1.228	1.176	1.141	1.153	1.151	1.211	1.217	1.208	1.164	1.214	1.174
L.Step.Length [m]	0.56	0.03	0.06	0.64	0.45	0.561	0.538	0.592	0.545	0.561	0.572	0.57	0.585	0.513	0.589	0.569	0.558	0.572	0.595	0.571	0.542	0.573	0.583	0.454	0.541	0.569	0.508	0.589	0.57	0.522	0.544	0.576	0.59	0.589	0.568	0.607	0.56	0.567	0.537	0.58	0.568	0.547	0.561	0.594	0.615	0.595	0.639	0.535	0.585
L.Step.Width [m]	0.07	0.04	0.64	0.2	0	0.075	0.018	0.171	0.043	0.067	0.003	0.073	0.066	0.031	0.073	0.078	0.059	0.06	0.084	0.054	0.091	0.069	0.056	0.062	0.116	0.065	0.118	0.079	0.099	0.007	0.052	0.057	0.124	0.059	0.006	0.102	0.035	0.119	0.094	0.074	0.002	0.023	0.115	0.084	0.04	0.091	0.005	0.068	0.051
L.foot.clear [cm]	2.72	0.7	0.26	4.36	0.68	3.08	2.445	3.591	3.161	2.193	3.401	2.24	4.104	3.148	2.6	2.679	4.299	1.905	3.124	2.415	2.177	2.623	2.001	2.837	3.3	2.347	2.681	2.77	2.856	2.768	2.399	1.09	2.936	2.311	2.44	3.139	3.213	2.577	3.392	3.09	2.682	2.593	2.737	1.951	2.761	1.824	2.992	3.037	2.189
R.Stride.Time [s]	0.97	0.03	0.03	1.05	0.86	0.91	0.98	0.98	0.96	0.96	0.98	0.99	0.97	0.97	0.98	0.96	0.99	1	0.95	0.97	0.98	0.91	0.98	0.92	0.88	0.99	0.98	0.96	1	1.04	1.01	1.04	0.99	0.98	0.98	1	0.96	0.99	1.01	0.95	1	0.98	0.93	1	0.96	0.98	0.96	0.99	0.96
R.Step.Time [s]	0.48	0.02	0.04	0.53	0.41	0.46	0.49	0.47	0.46	0.46	0.46	0.49	0.47	0.47	0.46	0.45	0.49	0.5	0.46	0.47	0.48	0.44	0.48	0.44	0.44	0.47	0.46	0.48	0.5	0.51	0.48	0.5	0.49	0.49	0.46	0.47	0.48	0.5	0.5	0.47	0.48	0.48	0.45	0.48	0.47	0.49	0.45	0.5	0.48
R.Stance.Time [s]	0.59	0.03	0.05	0.68	0.49	0.52	0.59	0.58	0.59	0.57	0.61	0.59	0.58	0.6	0.59	0.58	0.61	0.6	0.56	0.58	0.61	0.54	0.58	0.59	0.49	0.61	0.62	0.56	0.6	0.66	0.63	0.64	0.58	0.59	0.6	0.6	0.57	0.58	0.62	0.56	0.62	0.6	0.55	0.6	0.57	0.59	0.56	0.6	0.56
R.Swing.Time [s]	0.39	0.01	0.04	0.42	0.32	0.39	0.39	0.4	0.37	0.39	0.37	0.4	0.39	0.37	0.39	0.38	0.38	0.4	0.39	0.39	0.37	0.37	0.4	0.33	0.39	0.38	0.36	0.4	0.4	0.38	0.38	0.4	0.41	0.39	0.38	0.4	0.39	0.41	0.39	0.39	0.38	0.38	0.38	0.4	0.39	0.39	0.4	0.39	0.4
R.Stance.Swing [1]	0.66	0.04	0.06	0.8	0.53	0.75	0.661	0.69	0.627	0.684	0.607	0.678	0.672	0.617	0.661	0.655	0.623	0.667	0.696	0.672	0.607	0.685	0.69	0.559	0.796	0.623	0.581	0.714	0.667	0.576	0.603	0.625	0.707	0.661	0.633	0.667	0.684	0.707	0.629	0.696	0.613	0.633	0.691	0.667	0.684	0.661	0.714	0.65	0.714
R.Bipedal [s]	0.09	0.02	0.17	0.13	0.05	0.08	0.1	0.09	0.1	0.11	0.09	0.09	0.09	0.1	0.1	0.1	0.1	0.09	0.08	0.11	0.07	0.1	0.09	0.08	0.11	0.12	0.07	0.08	0.12	0.12	0.13	0.11	0.08	0.11	0.1	0.08	0.09	0.11	0.07	0.11	0.1	0.07	0.12	0.09	0.09	0.1	0.08	0.07	0.09
R.Stride.Length [m]	1.17	0.05	0.04	1.29	0.98	1.166	1.146	1.216	1.12	1.148	1.156	1.183	1.197	1.095	1.177	1.164	1.138	1.198	1.213	1.157	1.153	1.166	1.199	0.978	1.127	1.171	1.151	1.268	1.169	1.102	1.128	1.183	1.227	1.199	1.2	1.23	1.181	1.173	1.185	1.189	1.162	1.139	1.117	1.19	1.237	1.165	1.268	1.164	1.188
R.Step.Length [m]	0.6	0.03	0.05	0.68	0.5	0.605	0.608	0.624	0.575	0.587	0.585	0.612	0.612	0.582	0.589	0.595	0.58	0.627	0.617	0.586	0.612	0.593	0.616	0.523	0.586	0.602	0.643	0.678	0.6	0.58	0.584	0.608	0.636	0.61	0.632	0.623	0.621	0.606	0.648	0.609	0.594	0.592	0.556	0.596	0.622	0.57	0.629	0.629	0.604
R.Step.Width [m]	0.08	0.04	0.54	0.19	0	0.112	0.09	0.039	0.077	0.078	0.003	0.107	0.01	0.128	0.071	0.059	0.014	0.046	0.066	0.109	0.101	0.063	0.085	0.08	0.097	0.123	0.034	0.143	0.091	0.023	0.08	0.028	0.003	0.112	0.123	0.112	0.079	0.055	0.053	0.144	0.091	0.098	0.11	0.047	0.033	0.047	0.012	0.193	0.088
R.foot.clear [cm]	1.15	0.37	0.32	2.64	0.5	0.791	1.137	0.794	1.093	1.385	1.076	0.824	0.912	1.136	0.684	1.39	1.076	1.183	0.814	0.938	0.834	0.829	1.116	1.265	2.64	1.519	0.745	1.19	1.128	1.609	1.199	0.991	1.318	0.648	1.324	0.679	1.221	0.904	0.909	0.795	1.37	1.329	1.128	1.55	1.233	1.097	1.43	1.97	0.901
Asym.step.time [%]	6.67	3.53	0.53	17.14	1.98	2.198	0	8.163	8.333	8.333	12.245	2.02	6.186	6.186	12.245	12.5	2.02	0	6.316	6.186	4.082	6.593	4.082	8.696	0	10.101	12.245	0	0	3.846	9.901	7.692	2.02	0	12.245	12	0	2.02	1.98	2.105	8	4.082	6.452	8	4.167	0	12.5	2.02	0
Asym.step.length [%]	7.26	5.27	0.73	25.9	0.03	7.49	12.29	5.293	5.329	4.554	2.258	7.143	4.466	12.705	0.025	4.554	3.784	9.169	3.635	2.61	12.094	3.351	5.522	14.13	8.006	5.476	23.484	14.008	5.165	10.578	7.086	5.392	7.452	3.488	10.578	2.564	10.225	6.74	18.682	4.799	4.499	7.994	0.832	0.223	1.166	4.392	1.504	16.136	3.219
Mox file gait parameters	mean	std
L.Stride.Time	0.98129	0.109508	0.953	0.998	0.969	0.96	0.98	0.96	0.99	0.97	0.98	0.98	0.95	0.99	0.99	0.95	0.98	0.94	0.94	0.97	0.88	0.96	0.99	0.94	0.98	1.04	1.033	1.017	1	0.98	1.011	0.979	0.96	0.97	1.01	0.98	0.99	0.98	0.96	0.97	0.97	0.96	0.98	0.96	0.98	0.96	1	0.98	1.01
L.Stance.Time	0.617508	0.0333434	0.59	0.637	0.609	0.61	0.62	0.6	0.63	0.6	0.63	0.62	0.6	0.64	0.64	0.59	0.64	0.6	0.6	0.63	0.57	0.6	0.64	0.58	0.61	0.66	0.67	0.646	0.66	0.62	0.65	0.609	0.62	0.62	0.66	0.625	0.63	0.63	0.6	0.622	0.62	0.61	0.64	0.6	0.62	0.62	0.64	0.62	0.64
L.Swing.Time	0.363774	0.104965	0.362	0.361	0.36	0.35	0.36	0.36	0.36	0.37	0.35	0.36	0.35	0.35	0.35	0.36	0.34	0.34	0.34	0.34	0.31	0.36	0.35	0.36	0.37	0.38	0.364	0.37	0.34	0.36	0.361	0.37	0.34	0.35	0.35	0.355	0.36	0.35	0.36	0.348	0.35	0.35	0.34	0.36	0.36	0.34	0.36	0.36	0.37
L.Stance.Swing	0.632212	0.0358448	61.959	63.846	62.873	63.536	63.233	62.48	63.634	61.851	64.305	63.256	63.16	64.649	64.651	62.106	65.3	63.839	63.85	64.954	64.769	62.501	64.689	61.7	62.244	63.456	64.811	63.586	65.979	63.263	64.257	62.184	64.588	63.924	65.356	63.757	63.621	64.283	62.508	64.086	63.941	63.551	65.299	62.494	63.255	64.587	64.007	63.256	63.364
L.Step.Length	0.585798	0.113809	0.55	0.599	0.56	0.571	0.58	0.591	0.604	0.527	0.6	0.586	0.575	0.586	0.612	0.583	0.556	0.58	0.588	0.464	0.548	0.573	0.506	0.616	0.589	0.527	0.552	0.577	0.591	0.623	0.582	0.62	0.576	0.588	0.551	0.609	0.563	0.549	0.579	0.599	0.627	0.614	0.638	0.542	0.605	0.587	0.596	0.62	0.606
L.Step.Width	0.0924355	0.0507832	0.038	0.192	0.051	0.083	0.039	0.073	0.116	0.007	0.102	0.104	0.081	0.075	0.106	0.057	0.111	0.076	0.065	0.11	0.134	0.081	0.183	0.097	0.13	0.002	0.054	0.089	0.167	0.075	0.01	0.105	0.058	0.135	0.133	0.073	0.02	0.038	0.141	0.101	0.076	0.119	0.077	0.082	0.066	0.152	0.081	0.062	0.059
R.Stride.Time	0.98088	0.0905283	0.91	0.99	0.97	0.97	0.95	0.98	0.993	0.967	0.97	0.98	0.96	1	0.99	0.95	0.97	0.98	0.92	0.97	0.934	0.866	1	0.96	0.96	1.02	1.04	1.01	1.04	0.97	0.99	0.97	1.01	0.96	0.99	1	0.97	0.99	0.981	0.939	0.996	0.954	0.98	0.964	0.986	0.96	0.961	0.989	1.01
R.Stance.Time	0.642592	0.095467	0.58	0.64	0.62	0.64	0.61	0.65	0.64	0.637	0.65	0.64	0.63	0.65	0.64	0.61	0.63	0.65	0.59	0.62	0.64	0.526	0.66	0.66	0.63	0.65	0.704	0.66	0.68	0.63	0.65	0.656	0.67	0.623	0.631	0.67	0.62	0.66	0.65	0.599	0.644	0.613	0.64	0.62	0.646	0.61	0.62	0.659	0.65
R.Swing.Time	0.338288	0.0163425	0.33	0.35	0.35	0.33	0.34	0.33	0.353	0.33	0.32	0.34	0.33	0.35	0.35	0.34	0.34	0.33	0.33	0.35	0.294	0.34	0.34	0.3	0.33	0.37	0.336	0.35	0.36	0.34	0.34	0.314	0.34	0.337	0.359	0.33	0.35	0.33	0.331	0.34	0.353	0.34	0.34	0.344	0.34	0.35	0.341	0.33	0.36
R.Stance.Swing	0.653384	0.0229347	63.741	64.638	63.92	65.953	64.196	66.355	64.458	65.836	66.993	65.302	65.636	64.987	64.637	64.212	64.983	66.323	64.13	63.922	68.504	60.724	66.008	68.745	65.616	63.729	67.665	65.339	65.384	64.953	65.65	67.612	66.336	64.861	63.776	67.013	63.92	66.661	66.265	63.8	64.586	64.322	65.312	64.332	65.517	63.551	64.525	66.64	64.358
R.Step.Length	0.590384	0.0280054	0.599	0.602	0.612	0.567	0.574	0.572	0.588	0.597	0.565	0.576	0.586	0.568	0.602	0.601	0.577	0.596	0.593	0.605	0.522	0.574	0.607	0.623	0.653	0.601	0.572	0.591	0.594	0.616	0.59	0.608	0.617	0.604	0.588	0.623	0.604	0.59	0.582	0.552	0.586	0.604	0.547	0.64	0.611	0.588	0.563	0.583	0.602
R.Step.Width	0.096016	0.0443229	0.157	0.094	0.058	0.114	0.003	0.128	0.034	0.138	0.096	0.074	0.015	0.052	0.094	0.104	0.104	0.06	0.094	0.102	0.131	0.124	0.073	0.166	0.115	0.029	0.102	0.014	0.018	0.105	0.124	0.116	0.085	0.073	0.055	0.151	0.094	0.132	0.138	0.034	0.02	0.056	0.047	0.216	0.113	0.012	0.158	0.176	0.057
[truncated: 80 more columns]

## Sheet: MoS B3FacoM
	mean	std	step:1	step:2
MoS_ML_L	0.074	0.031	0.103248	0.0525966	0.0732322	0.0799103	0.0253115	0.0914998	0.038098	0.101606	0.0707108	0.0607135	-0.00395488	0.0560116	0.0707577	0.0904895	0.0816252	0.0766514	0.0939725	0.0897013	0.110434	0.0893483	0.0667335	0.117248	0.0911301	0.0575376	0.0671744	0.0300617	0.0338313	0.0943619	0.0951453	0.0832079	0.0878503	0.0617301	0.0630365	0.102411	0.0871796	0.0897109	0.0932582	0.0461305	-0.00160213	0.0512172	0.0616186	0.123839	0.100313	0.0157261	0.101446	0.115242	0.0702779
MoS_ML_R	0.04	0.025	0.0511725	0.028901	0.0803043	0.0354164	0.045883	-0.00432852	0.0454011	0.0448282	0.016366	0.0587536	0.0645514	0.0261144	0.0380481	0.059768	0.0280422	0.0514877	0.0401486	0.0279129	0.0432294	0.0507699	0.055075	0.0527119	0.0506729	0.0701046	0.00404212	0.0493087	0.0411789	0.0581178	0.0293825	0.00788209	0.0530275	0.0269889	0.0719864	0.0561824	0.0379186	-0.00721318	0.0130386	0.0691625	0.050415	0.030928	0.0482326	0.0260753	0.0421924	0.0369434	0.0425965	0.0183725	0.0402397
MoS_ML	0.057	0.033	0.0511725	0.103248	0.028901	0.0525966	0.0803043	0.0732322	0.0354164	0.0799103	0.045883	0.0253115	-0.00432852	0.0914998	0.0454011	0.038098	0.0448282	0.101606	0.016366	0.0707108	0.0587536	0.0607135	0.0645514	-0.00395488	0.0261144	0.0560116	0.0380481	0.0707577	0.059768	0.0904895	0.0280422	0.0816252	0.0514877	0.0766514	0.0401486	0.0939725	0.0279129	0.0897013	0.0432294	0.110434	0.0507699	0.0893483	0.055075	0.0667335	0.0527119	0.117248	0.0506729	0.0911301	0.0701046
MoS_BF_L	-0.175	0.023	-0.196069	-0.181108	-0.18977	-0.186088	-0.165476	-0.188046	-0.14262	-0.172336	-0.193315	-0.191784	-0.188135	-0.161333	-0.161135	-0.191565	-0.176056	-0.170555	-0.20941	-0.183229	-0.184959	-0.182189	-0.17631	-0.198162	-0.204036	-0.16345	-0.142721	-0.163155	-0.151774	-0.177034	-0.176908	-0.190556	-0.204396	-0.164125	-0.156059	-0.164582	-0.18304	-0.179512	-0.177121	-0.171447	-0.17155	-0.203255	-0.16004	-0.225321	-0.167257	-0.166985	-0.144419	-0.159992	-0.171111
MoS_BF_R	-0.16	0.023	-0.216246	-0.155129	-0.148427	-0.151164	-0.142147	-0.162528	-0.158559	-0.165044	-0.171244	-0.156123	-0.147877	-0.153327	-0.160077	-0.171573	-0.173184	-0.155953	-0.196149	-0.148023	-0.166193	-0.227075	-0.153405	-0.111508	-0.163014	-0.167411	-0.121047	-0.131829	-0.103413	-0.12898	-0.165338	-0.147813	-0.181993	-0.16719	-0.150262	-0.123747	-0.174296	-0.126024	-0.161176	-0.171994	-0.13967	-0.1705	-0.165883	-0.190597	-0.166434	-0.177025	-0.158821	-0.171257	-0.173372
MoS_BF	-0.168	0.024	-0.216246	-0.196069	-0.155129	-0.181108	-0.148427	-0.18977	-0.151164	-0.186088	-0.142147	-0.165476	-0.162528	-0.188046	-0.158559	-0.14262	-0.165044	-0.172336	-0.171244	-0.193315	-0.156123	-0.191784	-0.147877	-0.188135	-0.153327	-0.161333	-0.160077	-0.161135	-0.171573	-0.191565	-0.173184	-0.176056	-0.155953	-0.170555	-0.196149	-0.20941	-0.148023	-0.183229	-0.166193	-0.184959	-0.227075	-0.182189	-0.153405	-0.17631	-0.111508	-0.198162	-0.163014	-0.204036	-0.167411
[truncated: 204 more columns]

## Sheet: EMG B3FacoM
	LEFT
	EMG LRectusFem		EMG LVastusLat		EMG LSemitendi		EMG LBicepsFem		EMG LGastrocMed		EMG LSoleus		EMG LTibialisA		EMG RRectusFem		EMG RVastusLat		EMG RSemitendi		EMG RBicepsFem		EMG RGastrocMed		EMG RSoleus		EMG RTibialisA
%	mean	std	mean	std	mean	std	mean	std	mean	std	mean	std	mean	std	mean	std	mean	std	mean	std	mean	std	mean	std	mean	std	mean	std
1	0.5692	0.982325	0.864428	0.584234	0.1438	0.136445	0.910808	0.127522	0.162054	0.156594	0.153726	0.0490598	0.137408	0.12851	0.572863	0.987137	0.846872	0.291291	0.145155	0.83436	0.117781	0.158098	0.114161	0.154614	0.0717205	0.0623197	0.169664	0.0344793
2	0.585287	0.971879	0.861739	0.589316	0.145255	0.133606	0.874513	0.128935	0.17126	0.154263	0.157482	0.0486781	0.132423	0.127809	0.610186	0.982532	0.848294	0.306139	0.143509	0.787949	0.119497	0.167566	0.113034	0.156316	0.0812687	0.061724	0.169621	0.0404956
3	0.605263	0.957303	0.858479	0.594096	0.147161	0.130807	0.833754	0.130467	0.180157	0.151504	0.161431	0.0487711	0.12698	0.128346	0.650214	0.973584	0.849809	0.326278	0.142348	0.73908	0.122714	0.176402	0.112576	0.157974	0.0925653	0.0609237	0.168465	0.0478273
4	0.628749	0.93942	0.854629	0.598535	0.149431	0.128065	0.789694	0.131632	0.188493	0.148418	0.165501	0.0491039	0.121176	0.129611	0.692689	0.960689	0.85131	0.352366	0.141738	0.688626	0.128311	0.18433	0.112722	0.159375	0.105161	0.0600485	0.166365	0.0560818
5	0.654628	0.9189	0.850531	0.602597	0.151829	0.125392	0.743812	0.131852	0.194869	0.145245	0.169508	0.049189	0.115109	0.131615	0.736197	0.944467	0.852869	0.383964	0.141781	0.637887	0.137196	0.190954	0.113358	0.160486	0.118247	0.0593748	0.163185	0.0649507
6	0.682129	0.896406	0.846411	0.606279	0.154296	0.122807	0.697128	0.130928	0.199728	0.142162	0.173292	0.0489179	0.10886	0.133588	0.77929	0.925238	0.854709	0.420005	0.142501	0.587618	0.15009	0.19606	0.114264	0.161355	0.131698	0.0591516	0.159188	0.0739914
7	0.711016	0.872006	0.842395	0.609626	0.156809	0.120335	0.650258	0.128869	0.203058	0.139321	0.176761	0.0482674	0.102515	0.134996	0.820864	0.90322	0.856887	0.458911	0.143967	0.538154	0.16762	0.199374	0.115221	0.162081	0.145505	0.0596074	0.154465	0.0827882
8	0.740064	0.846111	0.83843	0.612622	0.159267	0.117984	0.604067	0.126683	0.204973	0.136778	0.179784	0.0472913	0.0961459	0.135306	0.859263	0.878825	0.859279	0.498818	0.146204	0.490186	0.18949	0.200911	0.116047	0.162647	0.159529	0.0607422	0.149072	0.0912904
9	0.768385	0.819032	0.834653	0.61526	0.161575	0.115742	0.559229	0.125454	0.20561	0.134695	0.182339	0.0460451	0.0898128	0.134491	0.893096	0.852585	0.861818	0.537828	0.149231	0.44427	0.215049	0.200864	0.116661	0.163096	0.173616	0.0624026	0.143088	0.0994382
10	0.795818	0.79079	0.831	0.617611	0.163683	0.113596	0.516063	0.126482	0.204994	0.133108	0.184505	0.0445937	0.0835751	0.132431	0.921701	0.824765	0.864314	0.574395	0.153051	0.400541	0.243584	0.199279	0.116982	0.16339	0.187763	0.0642518	0.136491	0.107086
11	0.822516	0.761432	0.82741	0.619732	0.165556	0.111528	0.47481	0.130551	0.203299	0.132019	0.186278	0.0429776	0.0775031	0.129189	0.944689	0.795491	0.866505	0.607475	0.157594	0.359136	0.274277	0.196387	0.11698	0.163493	0.201829	0.0659948	0.129319	0.114164
12	0.848123	0.731094	0.823804	0.621809	0.16713	0.109533	0.43585	0.137539	0.200788	0.13137	0.187805	0.0412484	0.0716565	0.125086	0.961607	0.765082	0.868133	0.636466	0.162712	0.320426	0.306069	0.192722	0.116491	0.163158	0.215748	0.0673654	0.121795	0.120435
13	0.872097	0.699807	0.820216	0.624218	0.168384	0.107619	0.399403	0.146894	0.19761	0.130968	0.189437	0.0394542	0.0660734	0.120394	0.972066	0.73384	0.869084	0.66094	0.168221	0.284657	0.337701	0.188612	0.115407	0.162212	0.229692	0.068262	0.114067	0.125713
14	0.893781	0.667558	0.816686	0.627247	0.169326	0.105825	0.365426	0.158394	0.193837	0.130779	0.191505	0.0376694	0.0607644	0.115267	0.976121	0.702092	0.869303	0.680936	0.173893	0.251787	0.367905	0.184332	0.113816	0.160656	0.243798	0.0687035	0.106178	0.130094
15	0.912233	0.634508	0.813203	0.631108	0.169992	0.104161	0.33388	0.171166	0.189569	0.130831	0.194272	0.035975	0.0557376	0.109914	0.973926	0.670219	0.86871	0.696578	0.179514	0.221831	0.395616	0.18014	0.111797	0.158404	0.258038	0.0688113	0.0982613	0.133776
16	0.926001	0.600976	0.809917	0.635991	0.170374	0.10264	0.304709	0.184074	0.184793	0.131148	0.19797	0.0344412	0.0509865	0.104452	0.965933	0.638791	0.867333	0.707964	0.184964	0.194751	0.42	0.176179	0.10952	0.15554	0.27231	0.068779	0.0904209	0.136804
17	0.934037	0.567284	0.806905	0.641997	0.170479	0.101254	0.277793	0.195745	0.179539	0.131517	0.202676	0.0330999	0.046514	0.0989969	0.952828	0.60817	0.865311	0.715221	0.190233	0.170412	0.440769	0.172462	0.107038	0.152342	0.286435	0.0687694	0.082779	0.139218
18	0.935925	0.533867	0.804206	0.649114	0.170333	0.100002	0.253021	0.205228	0.17385	0.131662	0.208364	0.0319321	0.0423394	0.0935767	0.935386	0.578728	0.862806	0.718592	0.195319	0.148658	0.458053	0.168973	0.104579	0.149034	0.300308	0.0687965	0.0754295	0.14105
19	0.93178	0.501313	0.801838	0.657213	0.169939	0.0988687	0.230377	0.212195	0.167838	0.131418	0.214959	0.0308952	0.0384701	0.0881952	0.914381	0.550758	0.859943	0.718274	0.200192	0.12935	0.472185	0.165684	0.102292	0.145741	0.313586	0.0688726	0.0683977	0.142289
20	0.921656	0.469938	0.79979	0.666174	0.169315	0.097851	0.209718	0.216357	0.161616	0.130806	0.222363	0.0299472	0.0349088	0.0828502	0.890074	0.524343	0.856946	0.714327	0.204826	0.112259	0.483601	0.162569	0.100185	0.142721	0.32593	0.0689718	0.0617292	0.1428
21	0.906062	0.440102	0.797872	0.675792	0.168495	0.0969521	0.190912	0.217635	0.155331	0.129924	0.230393	0.0290906	0.0316595	0.0775211	0.862593	0.499618	0.853871	0.707009	0.209117	0.0971842	0.492526	0.159496	0.0981703	0.13998	0.337035	0.0689646	0.0554828	0.142499
22	0.88575	0.412147	0.795825	0.685789	0.167506	0.0961512	0.173867	0.216266	0.149149	0.128927	0.238824	0.0283085	0.0287233	0.0721543	0.832228	0.476727	0.850686	0.696563	0.212883	0.0839638	0.498823	0.156326	0.0962693	0.137403	0.346506	0.0687268	0.0496605	0.141444
23	0.861429	0.386319	0.793532	0.695836	0.166369	0.0954205	0.158534	0.21259	0.143294	0.127832	0.247283	0.0275997	0.0260898	0.0667741	0.799365	0.455765	0.847342	0.683277	0.21587	0.0724765	0.502293	0.152992	0.0944273	0.134883	0.354	0.0681691	0.0442296	0.139797
24	0.833793	0.3626	0.791085	0.705704	0.165135	0.0947383	0.144704	0.20688	0.137947	0.126621	0.255442	0.0269519	0.0237518	0.061456	0.76424	0.436559	0.843915	0.667396	0.217857	0.062514	0.502759	0.149387	0.0926562	0.132286	0.359226	0.0672725	0.0392647	0.137768
25	0.803602	0.341129	0.788549	0.715184	0.163854	0.0940901	0.132334	0.199478	0.133131	0.12538	0.262899	0.0263692	0.0217077	0.0562652	0.727359	0.419175	0.840372	0.649318	0.218635	0.0539811	0.499959	0.145337	0.0909222	0.129548	0.36162	0.0660702	0.0347143	0.135528
26	0.771606	0.321896	0.785955	0.724021	0.162607	0.0934873	0.121294	0.190815	0.128978	0.12406	0.269561	0.0258635	0.0199561	0.0512723	0.689305	0.403536	0.836832	0.629421	0.218056	0.0467574	0.493816	0.140818	0.0892313	0.126806	0.361044	0.0646001	0.0305923	0.1332
27	0.738417	0.304834	0.783417	0.732	0.161458	0.0930174	0.111452	0.18122	0.125554	0.122715	0.275347	0.0254651	0.0185269	0.0465355	0.650508	0.389598	0.833413	0.608053	0.216071	0.0407131	0.484522	0.135807	0.0875804	0.124223	0.357427	0.0629147	0.026899	0.130811
28	0.704668	0.289843	0.780962	0.738909	0.160445	0.0928383	0.1027	0.17093	0.122749	0.121549	0.280242	0.0251469	0.0175445	0.042078	0.611405	0.377246	0.830224	0.585696	0.212792	0.0357276	0.47241	0.130255	0.0859781	0.122013	0.3509	0.0611381	0.0236222	0.128247
29	0.670962	0.276739	0.778495	0.744538	0.15957	0.0932741	0.0949632	0.160203	0.120359	0.120537	0.284174	0.0248909	0.0172374	0.037927	0.572427	0.366327	0.827254	0.562735	0.208494	0.0316871	0.457965	0.12417	0.0843767	0.120329	0.341531	0.0593462	0.0207303	0.125408
30	0.637908	0.265326	0.775983	0.748692	0.158841	0.094956	0.0882187	0.149297	0.118275	0.119381	0.286994	0.0246708	0.0181034	0.0340986	0.534186	0.356699	0.824518	0.539621	0.203616	0.0285656	0.441838	0.11765	0.0828269	0.119161	0.329727	0.0575955	0.0182486	0.122339
31	0.606057	0.25535	0.773529	0.751219	0.158265	0.0989536	0.08244	0.138396	0.116393	0.118053	0.28855	0.0244547	0.0210482	0.0306101	0.49724	0.348171	0.821911	0.516836	0.198724	0.0263991	0.424807	0.110854	0.0813291	0.118431	0.315936	0.0559383	0.0161569	0.119165
32	0.575687	0.246541	0.771167	0.752087	0.157896	0.106683	0.0775899	0.127657	0.114469	0.116463	0.288802	0.0242129	0.0269626	0.0274802	0.4619	0.340577	0.819373	0.49464	0.194563	0.0253499	0.407629	0.10398	0.0798206	0.117967	0.300501	0.0544651	0.0143994	0.115867
33	0.546989	0.23869	0.768914	0.751242	0.157859	0.119914	0.0736986	0.117304	0.112381	0.114628	0.287622	0.0239904	0.0366199	0.0247267	0.428448	0.333803	0.816824	0.473364	0.192022	0.0257404	0.391241	0.0972522	0.0782773	0.117566	0.283817	0.0532522	0.0132963	0.112531
34	0.5201	0.231658	0.766897	0.748658	0.158408	0.140147	0.0708383	0.107582	0.110091	0.112656	0.285035	0.0239238	0.0499456	0.0223644	0.397119	0.327764	0.814186	0.453393	0.191958	0.0278454	0.376863	0.0908085	0.0767193	0.117103	0.266243	0.0524271	0.0137802	0.109419
35	0.495113	0.225353	0.765146	0.744382	0.159925	0.168477	0.0691255	0.098693	0.107628	0.11073	0.281212	0.0243399	0.0660249	0.0204154	0.368019	0.322459	0.811405	0.435098	0.1951	0.0318434	0.36574	0.0847292	0.0751544	0.116555	0.248146	0.05219	0.0165565	0.106999
36	0.472029	0.219781	0.763524	0.738625	0.162779	0.204797	0.0686473	0.0908835	0.105069	0.108889	0.276268	0.0257198	0.0833985	0.0189515	0.341111	0.3178	0.808618	0.418745	0.201885	0.037726	0.359064	0.0790456	0.0736321	0.115923	0.229915	0.0526989	0.0213002	0.105827
37	0.450788	0.214858	0.762003	0.731521	0.167474	0.248684	0.0694992	0.0840116	0.10249	0.107181	0.270271	0.0286234	0.100815	0.0180767	0.316287	0.313857	0.805797	0.404721	0.212733	0.0454257	0.358152	0.0737052	0.0721645	0.11524	0.211944	0.0540154	0.0272055	0.106762
38	0.431741	0.210573	0.760655	0.72333	0.174526	0.299177	0.0717551	0.0782433	0.0999413	0.105821	0.263446	0.0335062	0.117165	0.0178988	0.293665	0.31062	0.802867	0.39357	0.227566	0.0547624	0.364265	0.0687372	0.0707106	0.114462	0.194623	0.0560796	0.0335674	0.110445
39	0.415095	0.206919	0.759496	0.714407	0.184335	0.355428	0.0754104	0.0736779	0.0973921	0.104946	0.256075	0.0402633	0.131961	0.0183969	0.273239	0.308052	0.79976	0.385545	0.246097	0.065266	0.377965	0.0643048	0.0693036	0.113556	0.178339	0.0586597	0.0398324	0.116658
40	0.400993	0.203883	0.758555	0.705006	0.197443	0.415942	0.08049	0.0703332	0.0947792	0.104575	0.248329	0.0487567	0.144846	0.0195446	0.25501	0.306038	0.796462	0.381092	0.268151	0.0764549	0.399878	0.0605318	0.0679846	0.112509	0.163648	0.0619946	0.0458576	0.124819
41	0.389562	0.201348	0.758006	0.695423	0.214264	0.47905	0.0870426	0.0681312	0.0920608	0.104754	0.240529	0.0583916	0.155985	0.021196	0.238954	0.30454	0.792877	0.380456	0.293487	0.0878675	0.430298	0.0574556	0.0668204	0.111238	0.151235	0.0664406	0.0514854	0.13413
42	0.381124	0.199264	0.757959	0.686072	0.235014	0.54276	0.0949488	0.0672759	0.0892831	0.105506	0.233175	0.0685532	0.165652	0.0231462	0.225215	0.303407	0.789031	0.3835	0.321673	0.0990574	0.468652	0.0551411	0.0657426	0.109583	0.141436	0.0720657	0.0565419	0.143535
43	0.375457	0.197575	0.758476	0.677262	0.259819	0.605126	0.104023	0.0674698	0.0865265	0.106805	0.226773	0.0790706	0.174288	0.025238	0.213665	0.30258	0.785037	0.389982	0.352444	0.109606	0.513711	0.0534096	0.0647612	0.10749	0.134413	0.0790616	0.060893	0.152027
44	0.37235	0.196235	0.759427	0.669118	0.288614	0.663807	0.114142	0.0684028	0.0838885	0.108545	0.221637	0.0901293	0.182416	0.0274474	0.204179	0.302013	0.780936	0.399727	0.385457	0.119278	0.563997	0.0520331	0.0638783	0.105027	0.130353	0.0874602	0.0644728	0.159167
45	0.371546	0.195231	0.76064	0.661632	0.321529	0.716881	0.12522	0.0698156	0.081555	0.110379	0.217882	0.101947	0.190524	0.0299024	0.19658	0.301696	0.776833	0.412677	0.420374	0.127949	0.617728	0.0510025	0.0631112	0.102209	0.129129	0.0966461	0.0671965	0.165008
46	0.372607	0.194587	0.761855	0.65479	0.358837	0.762661	0.137061	0.0714946	0.0796171	0.112083	0.215547	0.114717	0.198716	0.032857	0.190646	0.301574	0.772858	0.429053	0.456327	0.135569	0.672684	0.0503025	0.0623955	0.0990356	0.130708	0.106076	0.0690181	0.169968
47	0.375147	0.19427	0.762876	0.648294	0.40216	0.800214	0.149738	0.0733181	0.0780171	0.113368	0.214088	0.129335	0.206678	0.0366049	0.18611	0.301542	0.76905	0.449919	0.492262	0.142272	0.727568	0.0499337	0.0617241	0.0956561	0.135346	0.115522	0.0699894	0.174218
48	0.378827	0.194144	0.76352	0.641864	0.452789	0.828866	0.163399	0.0751313	0.0766342	0.113934	0.212921	0.145965	0.214141	0.0415324	0.182694	0.301492	0.765503	0.476038	0.527327	0.148316	0.780735	0.0498483	0.0610304	0.0923473	0.143435	0.124798	0.0702869	0.178349
49	0.383366	0.194065	0.76368	0.635487	0.510162	0.848522	0.177842	0.0768656	0.0753779	0.113723	0.211574	0.162263	0.220533	0.0478786	0.180183	0.301369	0.762309	0.50726	0.560818	0.153915	0.829763	0.0498887	0.060262	0.0894301	0.15456	0.133837	0.0700807	0.182561
50	0.388689	0.193812	0.763472	0.629299	0.573756	0.859569	0.193031	0.0783535	0.0740513	0.112838	0.209737	0.176551	0.225315	0.0557297	0.178402	0.301141	0.759474	0.543362	0.592668	0.159429	0.87245	0.0498062	0.0593632	0.0869769	0.167754	0.142834	0.0695399	0.186999
51	0.395049	0.193178	0.763058	0.62335	0.641323	0.862834	0.209203	0.0794968	0.0725248	0.111172	0.20723	0.188389	0.228356	0.0651027	0.177268	0.300824	0.757034	0.582959	0.624077	0.165126	0.906868	0.0495266	0.0583444	0.0851268	0.182039	0.152124	0.0688527	0.191585
52	0.402721	0.192083	0.762648	0.617726	0.709367	0.859478	0.226591	0.080223	0.0707622	0.108896	0.204248	0.196899	0.229899	0.0758719	0.176671	0.300536	0.755116	0.624065	0.656887	0.171114	0.931099	0.0490174	0.0571707	0.0839445	0.195832	0.162266	0.0682472	0.196239
53	0.41199	0.190596	0.762352	0.612569	0.773987	0.850927	0.245265	0.0806896	0.0688304	0.106234	0.200994	0.201433	0.230059	0.0875336	0.176544	0.300383	0.753739	0.664914	0.692808	0.177327	0.944034	0.0482822	0.0559136	0.0834392	0.207868	0.173728	0.0678796	0.200727
54	0.42301	0.188833	0.762185	0.607781	0.832627	0.838403	0.265366	0.0814558	0.0667705	0.103354	0.197638	0.203163	0.229195	0.0996092	0.17674	0.300394	0.753	0.704385	0.732408	0.183658	0.945847	0.0473107	0.0546362	0.0833449	0.217621	0.186952	0.0679293	0.204762
55	0.435683	0.187006	0.762217	0.603238	0.882784	0.822879	0.286714	0.0831434	0.064693	0.100414	0.194246	0.203084	0.22786	0.111755	0.177186	0.300499	0.752995	0.741274	0.774817	0.189893	0.937259	0.0461146	0.0534051	0.0836102	0.224806	0.202605	0.0685243	0.207879
56	0.449855	0.185354	0.762505	0.598781	0.923006	0.805029	0.30874	0.0864362	0.0627002	0.097713	0.190768	0.201563	0.226491	0.123555	0.177795	0.300615	0.753661	0.774549	0.818424	0.195903	0.919409	0.0446836	0.0521378	0.0842363	0.229494	0.220827	0.0697786	0.209706
57	0.465137	0.184115	0.76301	0.594311	0.95269	0.78495	0.330703	0.0918729	0.0609539	0.0954294	0.187148	0.199097	0.225257	0.134698	0.178468	0.300732	0.755003	0.803402	0.86088	0.201706	0.893719	0.0430603	0.0509488	0.0852504	0.232533	0.241518	0.0717949	0.210103
58	0.48107	0.183456	0.763744	0.589754	0.971824	0.762741	0.351803	0.0996975	0.0596486	0.0938209	0.18331	0.196163	0.22438	0.144988	0.179151	0.300851	0.756916	0.827308	0.899313	0.207461	0.861755	0.0413383	0.0499607	0.0867132	0.234655	0.263754	0.0746429	0.209071
59	0.497145	0.183394	0.76484	0.585061	0.980835	0.738505	0.371471	0.109585	0.0588447	0.0931818	0.179235	0.193081	0.223981	0.154418	0.17983	0.300945	0.759375	0.845748	0.931705	0.213334	0.825119	0.0396025	0.0492298	0.0886806	0.23643	0.286398	0.0783765	0.207007
60	0.512823	0.183885	0.766298	0.580204	0.980534	0.712189	0.389449	0.12094	0.0585736	0.0938357	0.174969	0.189973	0.224003	0.162712	0.180485	0.301126	0.762312	0.858337	0.957214	0.219598	0.78495	0.0379537	0.0488159	0.0911676	0.238332	0.308302	0.0829902	0.204076
61	0.527471	0.184665	0.768022	0.575253	0.971878	0.684066	0.405765	0.132954	0.0586573	0.0957818	0.170569	0.186876	0.224042	0.169603	0.181124	0.301393	0.765603	0.865107	0.975159	0.226499	0.742591	0.0364604	0.0488059	0.0940039	0.240602	0.328197	0.0884491	0.200806
62	0.540637	0.185462	0.770075	0.570348	0.955944	0.654562	0.420509	0.144792	0.0588895	0.0987972	0.166099	0.183873	0.223891	0.174981	0.181827	0.301735	0.769178	0.866233	0.985124	0.234113	0.699082	0.035121	0.0491101	0.0969431	0.243168	0.345163	0.0946551	0.197505
63	0.552107	0.185994	0.772581	0.565583	0.933866	0.624083	0.433697	0.155817	0.0590661	0.102738	0.161607	0.181032	0.223285	0.178809	0.182692	0.302173	0.772927	0.861981	0.987261	0.242463	0.655161	0.033929	0.0495768	0.0997871	0.245753	0.358815	0.101498	0.194459
64	0.561898	0.186092	0.775603	0.561105	0.906827	0.593081	0.445282	0.165719	0.0591235	0.107423	0.157163	0.178524	0.222117	0.181144	0.183832	0.302756	0.776712	0.852872	0.982094	0.251466	0.611357	0.0329384	0.0501029	0.102322	0.248177	0.368934	0.108907	0.191659
65	0.570486	0.185653	0.779098	0.556841	0.875543	0.562099	0.455102	0.174522	0.0588921	0.112457	0.15268	0.176186	0.220281	0.182149	0.185339	0.303496	0.780279	0.83934	0.970079	0.261017	0.568218	0.0322304	0.0505763	0.1042	0.249788	0.37544	0.116755	0.189368
66	0.578353	0.184758	0.783053	0.55287	0.841138	0.531633	0.462995	0.182223	0.0584202	0.117519	0.148342	0.174126	0.21809	0.182045	0.187199	0.304421	0.783548	0.821951	0.952081	0.270915	0.526283	0.0318972	0.0510413	0.105395	0.250281	0.37842	0.124719	0.187687
67	0.585966	0.183487	0.787272	0.549187	0.804286	0.501979	0.468878	0.188979	0.0577555	0.122543	0.144356	0.172547	0.215947	0.180952	0.189298	0.305464	0.786366	0.801517	0.92898	0.28117	0.485786	0.0320083	0.0515539	0.105959	0.249955	0.378146	0.132563	0.18676
68	0.5939	0.181913	0.791681	0.545772	0.765654	0.473382	0.472922	0.195197	0.0569401	0.127373	0.140762	0.171345	0.214039	0.178946	0.191495	0.306526	0.788738	0.778552	0.901806	0.291952	0.44713	0.032582	0.052237	0.105904	0.248832	0.37495	0.140041	0.187023
69	0.602477	0.180148	0.796149	0.542582	0.725824	0.445905	0.475319	0.201354	0.0560354	0.131777	0.137709	0.170296	0.212508	0.176127	0.193619	0.307551	0.790452	0.753538	0.871419	0.303303	0.410354	0.03348	0.0530655	0.105245	0.247117	0.369223	0.146955	0.188479
70	0.611719	0.178308	0.80065	0.539728	0.685619	0.419942	0.476367	0.207776	0.0551401	0.135642	0.135347	0.16933	0.211546	0.172571	0.195478	0.308554	0.791579	0.727038	0.838609	0.315258	0.375865	0.0344825	0.0539259	0.104115	0.245279	0.361548	0.153109	0.190815
71	0.621581	0.1765	0.8051	0.537267	0.645261	0.395435	0.476608	0.214704	0.0543787	0.13902	0.133787	0.168266	0.211205	0.168416	0.19696	0.309573	0.792142	0.699443	0.803584	0.328185	0.343434	0.0354353	0.0547691	0.102739	0.243687	0.351823	0.158432	0.193397
72	0.631919	0.174893	0.809512	0.535191	0.605255	0.372551	0.476585	0.222389	0.0539799	0.141773	0.132918	0.166641	0.211453	0.163785	0.19805	0.310776	0.792252	0.670862	0.766738	0.342397	0.313156	0.0362322	0.0555864	0.101177	0.241836	0.34019	0.162759	0.195539
73	0.642163	0.173732	0.8137	0.533645	0.566112	0.351367	0.476904	0.230415	0.0541154	0.143668	0.132848	0.164362	0.212179	0.158724	0.19871	0.312346	0.79198	0.641718	0.728469	0.358112	0.285001	0.0367777	0.0562981	0.0993897	0.239385	0.326957	0.165893	0.196354
74	0.651696	0.173203	0.817492	0.532644	0.528094	0.331783	0.478354	0.23817	0.0548431	0.144785	0.133639	0.161483	0.213107	0.153343	0.198975	0.314448	0.791554	0.612372	0.689037	0.375826	0.258885	0.0370216	0.0568681	0.0974734	0.235925	0.312384	0.168008	0.195556
75	0.659879	0.173527	0.820725	0.53222	0.491473	0.313621	0.481638	0.245175	0.0561266	0.145091	0.135356	0.157923	0.213943	0.148046	0.198913	0.317165	0.791138	0.583196	0.648719	0.395798	0.234816	0.0369738	0.0573354	0.0954997	0.231047	0.296435	0.169006	0.193012
76	0.665919	0.175312	0.8233	0.532295	0.456537	0.296699	0.487413	0.250978	0.0580799	0.144659	0.137815	0.153811	0.214314	0.143451	0.19857	0.320821	0.790864	0.554485	0.607964	0.418135	0.212845	0.0366624	0.057644	0.0936353	0.224858	0.279662	0.168929	0.188796
77	0.669139	0.179554	0.825283	0.532786	0.423569	0.280858	0.496008	0.255105	0.0606668	0.143717	0.140846	0.149255	0.213797	0.140005	0.197973	0.32587	0.790681	0.52671	0.56731	0.442872	0.19305	0.0361625	0.057994	0.0919162	0.217586	0.262551	0.168049	0.183128
78	0.669192	0.187638	0.826771	0.533604	0.392641	0.265869	0.507741	0.257284	0.0638739	0.142627	0.144139	0.144336	0.212146	0.137955	0.197189	0.332906	0.790725	0.500116	0.527052	0.470111	0.175393	0.0355607	0.058589	0.0905283	0.209466	0.245089	0.166863	0.176281
79	0.665963	0.201129	0.827948	0.534618	0.363795	0.251669	0.522691	0.257389	0.0677402	0.141458	0.147145	0.139203	0.209349	0.137006	0.196292	0.3426	0.791106	0.474806	0.487592	0.499847	0.159837	0.0349772	0.0595801	0.0896579	0.200729	0.22747	0.165558	0.16835
80	0.659511	0.221363	0.828958	0.535684	0.336994	0.238246	0.540875	0.255409	0.0723486	0.14032	0.149482	0.134036	0.205497	0.136633	0.195442	0.355835	0.791808	0.45075	0.449264	0.532418	0.146307	0.0344729	0.0611902	0.0894006	0.191586	0.209912	0.164202	0.159498
81	0.650266	0.249062	0.829964	0.536707	0.312327	0.225668	0.56217	0.251404	0.0776575	0.139277	0.150981	0.128932	0.200697	0.136378	0.194912	0.373326	0.792758	0.42823	0.412544	0.567921	0.134778	0.0342334	0.063669	0.0896441	0.18219	0.192563	0.16297	0.149953
82	0.638819	0.284851	0.831099	0.537675	0.289696	0.213961	0.586869	0.245539	0.0833044	0.138354	0.151608	0.124028	0.195257	0.136136	0.195141	0.395749	0.794252	0.407177	0.377623	0.606518	0.125163	0.0345269	0.0671947	0.0904459	0.17256	0.175613	0.161562	0.139947
83	0.625872	0.328401	0.832403	0.538539	0.269061	0.203157	0.615152	0.238201	0.0889771	0.137537	0.151419	0.119354	0.189461	0.13623	0.196672	0.423592	0.796199	0.387596	0.344788	0.64782	0.117391	0.0356075	0.0716635	0.0918217	0.162748	0.15929	0.159828	0.129676
84	0.612094	0.379115	0.833924	0.539313	0.250308	0.193209	0.647153	0.229768	0.0944465	0.136956	0.150521	0.114828	0.183453	0.137255	0.200188	0.457217	0.798476	0.369476	0.314299	0.69113	0.111407	0.037763	0.0767568	0.0937115	0.15281	0.143828	0.157644	0.119338
85	0.598312	0.435668	0.835732	0.539969	0.233371	0.184075	0.682754	0.220642	0.0997474	0.136838	0.148974	0.110331	0.177361	0.139353	0.206264	0.496411	0.801054	0.352866	0.286436	0.735401	0.107111	0.0414415	0.0824365	0.0961601	0.142809	0.129362	0.155109	0.109107
86	0.585151	0.496353	0.837899	0.540622	0.218152	0.175739	0.721427	0.21113	0.104859	0.137428	0.146936	0.105774	0.171411	0.14223	0.215232	0.540481	0.803986	0.337665	0.261281	0.779704	0.104352	0.0467426	0.0886371	0.0991486	0.132752	0.115997	0.152273	0.0991267
87	0.573113	0.559101	0.840436	0.541302	0.204618	0.168172	0.762141	0.201534	0.109891	0.138853	0.144522	0.100967	0.165685	0.145521	0.227276	0.588255	0.807097	0.323879	0.239084	0.822739	0.102959	0.0533707	0.0949356	0.102461	0.122719	0.103846	0.149132	0.0895211
88	0.562629	0.62249	0.843336	0.541969	0.192667	0.161361	0.803739	0.192078	0.114838	0.141148	0.141824	0.0958121	0.16019	0.148714	0.242537	0.6386	0.810249	0.311452	0.219881	0.863474	0.102729	0.0608576	0.101188	0.106021	0.11284	0.0930263	0.14625	0.0803936
89	0.553929	0.684753	0.846568	0.542663	0.182293	0.155288	0.844701	0.182865	0.119595	0.144185	0.139049	0.0903204	0.154974	0.151227	0.260917	0.690052	0.813428	0.300386	0.20357	0.900559	0.103386	0.0686799	0.107123	0.109869	0.103198	0.0835475	0.144369	0.0718038
90	0.546979	0.744152	0.849974	0.543531	0.17337	0.149901	0.883236	0.173982	0.124112	0.147715	0.136414	0.0846276	0.150064	0.152888	0.282031	0.740837	0.816606	0.29072	0.189955	0.932669	0.104643	0.0764099	0.112292	0.114067	0.0939522	0.0754841	0.143547	0.063798
91	0.541724	0.799047	0.853385	0.544576	0.16579	0.145117	0.917861	0.165655	0.128318	0.151349	0.134078	0.0788796	0.145375	0.153534	0.305375	0.789113	0.819681	0.282531	0.178857	0.958438	0.106256	0.0840342	0.116369	0.118595	0.0853007	0.0688597	0.143585	0.0564168
92	0.5381	0.847987	0.856727	0.54585	0.159466	0.140865	0.947375	0.157969	0.131931	0.154684	0.132317	0.0732053	0.140899	0.153132	0.330453	0.833508	0.822562	0.275879	0.169986	0.976871	0.107999	0.0916655	0.119364	0.123285	0.0774302	0.0636955	0.1449	0.0496839
93	0.535866	0.889735	0.859965	0.547464	0.154306	0.137014	0.970507	0.150878	0.134765	0.157523	0.131529	0.0676888	0.136505	0.151795	0.356955	0.8728	0.825279	0.270856	0.163017	0.986755	0.10966	0.0994675	0.12095	0.127714	0.0705252	0.0599857	0.146968	0.0436121
94	0.534892	0.923278	0.862932	0.549515	0.150173	0.133469	0.986409	0.144446	0.1366	0.159715	0.131875	0.0623825	0.132101	0.149642	0.384326	0.906152	0.82772	0.267487	0.157627	0.987636	0.111074	0.107646	0.121432	0.131647	0.0648092	0.0576667	0.149684	0.0382203
95	0.535054	0.948403	0.865643	0.551993	0.146974	0.13017	0.994644	0.138765	0.137573	0.161275	0.133345	0.0573449	0.127545	0.147052	0.412297	0.933382	0.829869	0.265787	0.153478	0.9794	0.11216	0.116218	0.120862	0.13494	0.0604622	0.0565575	0.152942	0.0335024
96	0.536411	0.965818	0.867958	0.554952	0.144655	0.127075	0.994832	0.133894	0.138188	0.162267	0.135734	0.0526448	0.1227	0.144541	0.44079	0.954814	0.831757	0.265755	0.150205	0.96234	0.112867	0.12499	0.11927	0.137461	0.0576038	0.0563594	0.156433	0.0294575
97	0.539192	0.976436	0.869745	0.558459	0.143159	0.12415	0.9867	0.129943	0.139144	0.162812	0.138693	0.0484367	0.117419	0.142409	0.469961	0.970556	0.833427	0.267474	0.147497	0.937078	0.113193	0.133685	0.116916	0.139135	0.0566104	0.0566875	0.159445	0.0260595
98	0.543964	0.980699	0.870827	0.562486	0.142525	0.121388	0.970341	0.127316	0.14133	0.16288	0.141892	0.0449372	0.111751	0.140687	0.4999	0.980699	0.834931	0.271246	0.145237	0.90466	0.113187	0.142213	0.114271	0.140256	0.0578941	0.0571659	0.161397	0.0232613
99	0.551517	0.979387	0.871056	0.566885	0.142793	0.118793	0.946078	0.126324	0.146025	0.162446	0.145169	0.04243	0.105719	0.139141	0.53146	0.985481	0.836458	0.277786	0.143327	0.865989	0.113106	0.150629	0.111683	0.141107	0.0618661	0.0575344	0.162011	0.0211986
100	0.562686	0.973052	0.870298	0.571627	0.143822	0.116355	0.914718	0.126868	0.15301	0.161399	0.14859	0.0411152	0.0994049	0.13751	0.565323	0.985159	0.837969	0.28791	0.141699	0.82245	0.11336	0.158678	0.109628	0.141856	0.0687285	0.0576013	0.161106	0.0204104
	RIGHT
	EMG RRectusFem		EMG RVastusLat		EMG RSemitendi		EMG RBicepsFem		EMG RGastrocMed		EMG RSoleus		EMG RTibialisA		EMG LRectusFem		EMG LVastusLat		EMG LSemitendi		EMG LBicepsFem		EMG LGastrocMed		EMG LSoleus		EMG LTibialisA
%	mean	std	mean	std	mean	std	mean	std	mean	std	mean	std	mean	std	mean	std	mean	std	mean	std	mean	std	mean	std	mean	std	mean	std
1	0.507367	0.550253	0.154102	0.83971	0.181748	0.296118	0.7663	0.141901	0.120537	0.0719103	0.190246	0.0531301	0.05617	0.0957824	0.518912	0.850331	0.181121	0.385936	0.185169	0.755172	0.649116	0.159852	0.205244	0.0443366	0.0746391	0.0678117	0.105752	0.220122
2	0.545101	0.580924	0.159167	0.879859	0.180617	0.295922	0.763279	0.153196	0.130193	0.0708151	0.195122	0.0533588	0.0550476	0.0944612	0.583731	0.858504	0.196442	0.391778	0.184625	0.755161	0.64184	0.172622	0.204315	0.0511826	0.0762306	0.0659797	0.105674	0.217013
3	0.585573	0.612159	0.164577	0.910942	0.180039	0.295888	0.760684	0.163514	0.13978	0.0696085	0.19966	0.053461	0.0538675	0.0934641	0.651907	0.860019	0.213022	0.398574	0.183825	0.755045	0.634865	0.181806	0.202897	0.059757	0.0775994	0.0641209	0.105006	0.21352
4	0.627107	0.645899	0.170364	0.931438	0.17994	0.295961	0.758686	0.172141	0.150265	0.068501	0.203753	0.0532775	0.0526472	0.092802	0.719895	0.855876	0.231088	0.406548	0.182776	0.755033	0.628302	0.187254	0.201264	0.0700602	0.0787516	0.0622393	0.103669	0.209841
5	0.668194	0.683176	0.176416	0.940456	0.180211	0.296085	0.757235	0.178601	0.163066	0.0675967	0.20722	0.0527513	0.0515122	0.0924947	0.783897	0.847203	0.250726	0.415819	0.181525	0.755176	0.622144	0.188834	0.199601	0.081607	0.0797548	0.0603594	0.101756	0.205916
6	0.707677	0.724097	0.182582	0.938537	0.180694	0.296268	0.756443	0.183059	0.178999	0.067069	0.209844	0.0518236	0.0504805	0.0924425	0.841254	0.835019	0.271843	0.426535	0.180217	0.755529	0.616199	0.187956	0.198332	0.0938619	0.0810567	0.0584978	0.0993869	0.201847
7	0.744295	0.767144	0.188701	0.926675	0.181286	0.296416	0.756583	0.186761	0.198176	0.0670851	0.211285	0.0505309	0.0495847	0.0925778	0.88959	0.819782	0.293937	0.438592	0.17907	0.756076	0.610323	0.18616	0.197697	0.106261	0.083422	0.0567598	0.0967852	0.197615
8	0.77722	0.810287	0.194593	0.90607	0.181918	0.296576	0.757622	0.190731	0.220511	0.0677473	0.211435	0.0489364	0.0487847	0.0929787	0.927858	0.801758	0.316368	0.452066	0.178321	0.756745	0.604506	0.184123	0.197846	0.118067	0.0874076	0.0553847	0.0941923	0.193316
9	0.805645	0.850835	0.200195	0.878237	0.182541	0.296771	0.759475	0.195743	0.244876	0.0691471	0.210167	0.0471324	0.0480441	0.0939252	0.955652	0.781085	0.33832	0.466559	0.178116	0.757513	0.598668	0.182338	0.198644	0.128785	0.0934732	0.0545429	0.0919256	0.18902
10	0.828903	0.886657	0.205557	0.844568	0.183142	0.297103	0.762019	0.202276	0.269694	0.0712767	0.207534	0.0452088	0.047396	0.0955471	0.973082	0.757749	0.359095	0.481712	0.178626	0.758446	0.592784	0.181083	0.200032	0.138232	0.101858	0.0544398	0.0901877	0.184759
11	0.846563	0.916341	0.210884	0.806589	0.183686	0.297534	0.765232	0.210353	0.293675	0.0742292	0.203906	0.043273	0.046991	0.0977289	0.980607	0.731855	0.378346	0.496871	0.179757	0.759638	0.586925	0.180522	0.20156	0.146416	0.112271	0.0550394	0.0893097	0.180454
12	0.858395	0.939111	0.216464	0.765692	0.184152	0.298118	0.768808	0.219408	0.315705	0.0780792	0.199929	0.0413925	0.0468921	0.100443	0.979067	0.703665	0.396029	0.511332	0.181284	0.761045	0.581097	0.180516	0.202836	0.153297	0.124046	0.0561738	0.0894675	0.176245
13	0.86434	0.954387	0.222566	0.723149	0.184613	0.2989	0.772614	0.228801	0.334792	0.0828512	0.19597	0.0396327	0.0471675	0.10356	0.969278	0.673548	0.412064	0.524369	0.182909	0.762698	0.575255	0.180885	0.203489	0.15883	0.136408	0.0575307	0.0908024	0.172063
14	0.864478	0.961989	0.22939	0.679791	0.185147	0.299911	0.776498	0.237891	0.350338	0.0884728	0.192318	0.0380602	0.0478349	0.106641	0.952362	0.641939	0.426596	0.535601	0.18432	0.764712	0.569443	0.18111	0.20342	0.163128	0.148528	0.058914	0.0931705	0.167839
15	0.859126	0.961943	0.237028	0.636323	0.185865	0.301153	0.78042	0.246071	0.361934	0.0950257	0.189015	0.0366823	0.0487156	0.10932	0.929307	0.609209	0.439662	0.544869	0.185229	0.767259	0.563792	0.181021	0.202364	0.16625	0.159725	0.0600773	0.0963072	0.163529
16	0.848706	0.954594	0.245429	0.593219	0.186876	0.302649	0.784187	0.252684	0.369334	0.102467	0.185847	0.0355584	0.0496134	0.111424	0.901055	0.575928	0.451166	0.552442	0.185553	0.770386	0.558344	0.180312	0.200348	0.168308	0.169756	0.0609486	0.0999489	0.159066
17	0.833704	0.940675	0.254394	0.550831	0.188234	0.304358	0.787673	0.257048	0.3725	0.110558	0.182324	0.0347903	0.0504218	0.112906	0.868685	0.542789	0.46087	0.558737	0.185328	0.774237	0.553238	0.178619	0.197641	0.169491	0.178547	0.0616049	0.104044	0.154444
18	0.814838	0.920942	0.264058	0.509397	0.189867	0.306104	0.790866	0.259384	0.371599	0.118941	0.178262	0.034414	0.0510652	0.11367	0.833025	0.510226	0.468767	0.564273	0.18461	0.778758	0.548472	0.176341	0.194666	0.170011	0.186328	0.062099	0.1085	0.149625
19	0.792798	0.896463	0.274416	0.469223	0.191658	0.307707	0.793645	0.259725	0.366827	0.127282	0.173668	0.0343861	0.0516187	0.113889	0.794875	0.478574	0.474828	0.569594	0.183529	0.783733	0.544059	0.173573	0.191723	0.169939	0.193272	0.0624455	0.113069	0.144863
20	0.768115	0.868428	0.285475	0.430747	0.193409	0.309073	0.795879	0.258061	0.358708	0.135241	0.16876	0.0346808	0.0521375	0.113765	0.755086	0.448311	0.479094	0.575245	0.182223	0.789099	0.539969	0.170132	0.189203	0.169316	0.199569	0.062656	0.117628	0.140353
21	0.741303	0.837724	0.29714	0.394218	0.194939	0.310201	0.797537	0.254551	0.348264	0.142561	0.1637	0.0351683	0.0525906	0.113395	0.714428	0.419762	0.48165	0.581519	0.180844	0.794694	0.536148	0.165919	0.187466	0.168073	0.205502	0.0628127	0.122051	0.136185
22	0.712901	0.804598	0.309787	0.359637	0.196124	0.311147	0.798721	0.249723	0.335405	0.149005	0.158602	0.0356885	0.0529631	0.112872	0.673286	0.39279	0.482955	0.588616	0.179573	0.8003	0.532635	0.161444	0.186437	0.166087	0.21129	0.0630168	0.126308	0.132411
23	0.683318	0.76953	0.323557	0.327218	0.196933	0.312116	0.799451	0.243445	0.320794	0.154335	0.153298	0.036081	0.0533116	0.112237	0.632269	0.36766	0.4834	0.596487	0.178599	0.805697	0.52957	0.156208	0.186128	0.163326	0.217107	0.0633963	0.130314	0.129347
24	0.65295	0.73296	0.338973	0.29702	0.19735	0.313358	0.799781	0.235845	0.305004	0.158473	0.147763	0.0362646	0.0536894	0.111392	0.591789	0.344447	0.483511	0.604813	0.178073	0.810777	0.527066	0.15023	0.186459	0.159832	0.223138	0.0640394	0.133927	0.127147
25	0.622242	0.695104	0.356317	0.268963	0.197405	0.315075	0.799846	0.227066	0.288454	0.161294	0.1418	0.0361947	0.0541508	0.110277	0.552149	0.323097	0.483986	0.613045	0.178132	0.8153	0.525156	0.143645	0.187319	0.15566	0.229349	0.0650514	0.136808	0.126001
26	0.591499	0.656084	0.375987	0.243011	0.197207	0.317461	0.799736	0.217075	0.270976	0.162737	0.13533	0.0358778	0.0547735	0.108884	0.513571	0.303431	0.485765	0.620513	0.17898	0.819161	0.523947	0.13646	0.188385	0.151052	0.235363	0.0664919	0.138814	0.126151
27	0.561286	0.616601	0.398011	0.219348	0.196808	0.320799	0.799523	0.206026	0.253493	0.162789	0.128386	0.0353764	0.0556952	0.107196	0.476617	0.285453	0.489454	0.626674	0.180998	0.822299	0.523527	0.128744	0.18936	0.146333	0.240685	0.0683558	0.139881	0.127752
28	0.531823	0.576918	0.422357	0.197923	0.196238	0.325501	0.799453	0.194095	0.236176	0.161695	0.121109	0.0347789	0.0569441	0.105391	0.441445	0.268851	0.495684	0.630853	0.184977	0.824754	0.523842	0.120709	0.189909	0.142026	0.244868	0.0707411	0.140058	0.130621
29	0.503481	0.53736	0.44873	0.178754	0.195514	0.332019	0.799593	0.181587	0.218929	0.159807	0.113636	0.0341688	0.058841	0.103549	0.408271	0.253432	0.504886	0.632627	0.192039	0.826561	0.524715	0.112497	0.189787	0.138518	0.247696	0.0737974	0.139548	0.134338
30	0.476496	0.498284	0.477428	0.161823	0.194696	0.34097	0.800036	0.168807	0.201856	0.157423	0.106055	0.0336155	0.0616135	0.101817	0.377213	0.239119	0.517353	0.631787	0.203618	0.827851	0.526007	0.104284	0.188914	0.13596	0.249108	0.0778214	0.138674	0.138473
31	0.450993	0.460093	0.508733	0.147065	0.193865	0.353043	0.800902	0.155996	0.1851	0.154977	0.0984216	0.0331669	0.0654063	0.100474	0.34833	0.225844	0.533015	0.628324	0.220971	0.828761	0.527524	0.0962211	0.187259	0.13417	0.24901	0.0831501	0.13758	0.142426
32	0.426994	0.423108	0.542961	0.134395	0.193246	0.368929	0.802278	0.143425	0.168858	0.152786	0.0907865	0.0328882	0.0702968	0.0996827	0.321553	0.213548	0.552005	0.622331	0.244895	0.82945	0.529066	0.0884942	0.184947	0.132806	0.247299	0.0899196	0.13644	0.14565
33	0.404792	0.387815	0.580205	0.123795	0.193204	0.389114	0.804133	0.131275	0.153156	0.15082	0.0832786	0.0329614	0.076251	0.0993175	0.297017	0.202317	0.574238	0.614221	0.275738	0.830154	0.530484	0.0811322	0.182079	0.13172	0.243905	0.0977365	0.135496	0.147705
34	0.384349	0.354495	0.620438	0.115148	0.194204	0.414035	0.806426	0.119683	0.138238	0.148926	0.0759561	0.0336267	0.0830016	0.0995344	0.274628	0.192105	0.599778	0.604515	0.313688	0.831002	0.531732	0.0742613	0.178774	0.131005	0.238771	0.105807	0.134869	0.148489
35	0.365609	0.323374	0.663057	0.108381	0.196777	0.444125	0.809101	0.108664	0.124209	0.147028	0.0688941	0.0352565	0.0902389	0.100368	0.254344	0.182864	0.628879	0.593826	0.358424	0.832075	0.532763	0.0679335	0.175162	0.130985	0.231952	0.113239	0.134406	0.148088
36	0.348626	0.294778	0.706858	0.10337	0.201411	0.479344	0.811998	0.0983723	0.111274	0.145033	0.0621865	0.0383573	0.0974923	0.10181	0.236098	0.174544	0.661552	0.582843	0.408892	0.833636	0.533595	0.062135	0.171341	0.13208	0.223792	0.119513	0.134265	0.146644
37	0.3333	0.268916	0.750856	0.0999709	0.208478	0.519423	0.815041	0.0888762	0.0995335	0.142641	0.0558866	0.0431013	0.10428	0.103793	0.219767	0.167093	0.697522	0.572017	0.464161	0.835759	0.534313	0.0568574	0.167342	0.134317	0.214578	0.12442	0.134681	0.144389
38	0.319489	0.245919	0.793957	0.0980207	0.218315	0.56377	0.818164	0.0802117	0.0890191	0.139872	0.0500617	0.049311	0.110531	0.106084	0.205251	0.160474	0.736066	0.561805	0.522874	0.838428	0.535009	0.0520624	0.163349	0.137136	0.204697	0.128099	0.135764	0.141594
39	0.307088	0.225844	0.835032	0.0973256	0.231176	0.611344	0.821269	0.0724287	0.0798788	0.136989	0.0447762	0.0565144	0.116038	0.108571	0.192481	0.154639	0.776244	0.552551	0.583452	0.841623	0.535751	0.0477304	0.15942	0.140239	0.194513	0.130599	0.137548	0.138479
40	0.296059	0.208778	0.873	0.0976606	0.24708	0.660735	0.824237	0.0655965	0.0721919	0.133979	0.0400536	0.0640535	0.120553	0.111306	0.181406	0.149578	0.816675	0.544589	0.644044	0.84541	0.536649	0.0438325	0.155524	0.143184	0.184338	0.132161	0.140187	0.135312
41	0.28635	0.19446	0.906889	0.0988098	0.265873	0.710444	0.827062	0.0596916	0.06603	0.131114	0.0358854	0.0712616	0.124005	0.114445	0.171916	0.14529	0.855852	0.538127	0.703038	0.849472	0.537803	0.0404722	0.151744	0.145437	0.174406	0.133012	0.143493	0.132414
42	0.278039	0.182704	0.935549	0.100529	0.287317	0.758792	0.829698	0.0547862	0.0614799	0.129	0.0322922	0.0778926	0.126399	0.118047	0.163939	0.141743	0.892263	0.533322	0.758747	0.853561	0.53928	0.0376969	0.148232	0.146634	0.164853	0.133281	0.147119	0.130109
43	0.271179	0.173201	0.957829	0.102584	0.310907	0.804242	0.832157	0.0508316	0.0585749	0.12801	0.0292406	0.0839844	0.12762	0.122048	0.157317	0.138824	0.924636	0.53022	0.809672	0.857611	0.541129	0.0355364	0.145063	0.146749	0.155776	0.133	0.150748	0.128648
44	0.265833	0.165754	0.972623	0.10475	0.336116	0.845484	0.834573	0.0477111	0.0572144	0.128538	0.0266599	0.0897073	0.127803	0.126225	0.151916	0.136477	0.951587	0.528736	0.854351	0.86161	0.543458	0.0339206	0.142481	0.14567	0.147358	0.132341	0.154084	0.128179
45	0.262081	0.160101	0.979064	0.106825	0.36245	0.881525	0.836898	0.0452984	0.0571208	0.13082	0.0245211	0.0954712	0.127274	0.130159	0.147584	0.134572	0.972041	0.528647	0.891689	0.865295	0.546379	0.032755	0.140592	0.143559	0.139687	0.131585	0.156873	0.128711
46	0.259857	0.15584	0.976627	0.108634	0.389713	0.911905	0.839045	0.0435771	0.0579204	0.134656	0.022794	0.101576	0.126235	0.133586	0.144202	0.132955	0.985149	0.529753	0.921191	0.868516	0.549915	0.0319344	0.139407	0.140839	0.132844	0.13098	0.158963	0.130277
47	0.259063	0.152591	0.965225	0.11009	0.41783	0.936637	0.840984	0.0425747	0.0592812	0.139388	0.0214638	0.108111	0.124858	0.136395	0.141671	0.131492	0.990241	0.532048	0.942955	0.871206	0.5541	0.0313654	0.138701	0.137938	0.127012	0.130828	0.160389	0.132778
48	0.259648	0.150056	0.945266	0.111192	0.446751	0.955821	0.842731	0.0422516	0.0608098	0.144235	0.0206012	0.115175	0.123214	0.138558	0.139935	0.130087	0.986879	0.535613	0.957526	0.873193	0.558932	0.0310023	0.138181	0.135065	0.122434	0.131436	0.161236	0.13606
49	0.261743	0.14794	0.917428	0.111999	0.476792	0.969608	0.844341	0.0425442	0.062145	0.148459	0.0204389	0.123061	0.121499	0.14022	0.138954	0.128686	0.97501	0.540704	0.965523	0.874228	0.564267	0.0308218	0.137545	0.132301	0.119145	0.133343	0.161591	0.140016
50	0.265679	0.14604	0.882691	0.112622	0.508389	0.978119	0.845929	0.0433476	0.0630398	0.151551	0.0213939	0.13183	0.119955	0.141656	0.138683	0.127276	0.954876	0.547837	0.967541	0.874197	0.569928	0.0307805	0.136587	0.129636	0.117194	0.137148	0.161435	0.144526
51	0.272163	0.144318	0.842279	0.113312	0.541882	0.981412	0.847557	0.0447501	0.0633793	0.153175	0.0240253	0.14116	0.118739	0.143108	0.139077	0.125839	0.927089	0.557502	0.96398	0.873178	0.575747	0.0308796	0.135072	0.126925	0.1166	0.142938	0.160729	0.149269
52	0.282287	0.142765	0.797592	0.114439	0.577403	0.979636	0.849178	0.0472828	0.0631161	0.153193	0.0285111	0.150627	0.118066	0.144737	0.140044	0.124372	0.892727	0.570289	0.955389	0.871185	0.581558	0.0310968	0.13291	0.123941	0.117241	0.150176	0.15947	0.154056
53	0.297296	0.141431	0.749678	0.116581	0.615167	0.97312	0.850866	0.0517396	0.0622748	0.151783	0.0347226	0.159694	0.117978	0.146697	0.141487	0.122867	0.852988	0.586824	0.942256	0.868408	0.587219	0.0314338	0.130085	0.120801	0.118691	0.157961	0.157707	0.158906
54	0.318282	0.14042	0.699818	0.120621	0.65508	0.96227	0.852718	0.0589085	0.0609971	0.148985	0.0423826	0.168044	0.118266	0.148858	0.143331	0.121316	0.809337	0.607145	0.925263	0.865052	0.59267	0.0318479	0.126574	0.117315	0.12067	0.165063	0.155525	0.163724
55	0.345599	0.139813	0.649163	0.127439	0.696643	0.947699	0.854722	0.0686186	0.0595247	0.144966	0.0510888	0.175348	0.118627	0.150858	0.145479	0.119708	0.763158	0.630591	0.90524	0.861415	0.597884	0.032247	0.122394	0.113376	0.122441	0.170967	0.152981	0.168271
56	0.378738	0.139663	0.598617	0.137828	0.738877	0.930073	0.856891	0.0803922	0.0581375	0.139943	0.0603459	0.181274	0.118897	0.152516	0.147839	0.118047	0.715699	0.656493	0.883029	0.857774	0.602767	0.0325301	0.117631	0.109052	0.123233	0.175636	0.150266	0.172466
57	0.416275	0.140061	0.548588	0.152673	0.780948	0.909671	0.859328	0.0938866	0.0570944	0.134069	0.0697242	0.185377	0.119106	0.153848	0.150383	0.116356	0.667689	0.684603	0.85887	0.854266	0.607262	0.0326227	0.112374	0.104439	0.122458	0.179076	0.147573	0.176204
58	0.456163	0.141087	0.499955	0.171875	0.821294	0.88695	0.862128	0.109046	0.0565457	0.12743	0.0789032	0.18781	0.119127	0.154919	0.153015	0.114652	0.620201	0.713646	0.833224	0.850972	0.611325	0.032525	0.106728	0.0993931	0.120752	0.181261	0.145038	0.179322
59	0.496386	0.142819	0.453101	0.194825	0.858541	0.862267	0.865058	0.12556	0.0564925	0.1203	0.0874891	0.188695	0.1189	0.15578	0.155601	0.11294	0.573804	0.742524	0.806297	0.847862	0.615027	0.0322563	0.100806	0.0941138	0.118831	0.182437	0.142727	0.181841
60	0.53498	0.145378	0.408447	0.220934	0.891552	0.835846	0.868	0.143097	0.0568305	0.112736	0.0951347	0.188208	0.118476	0.156629	0.158018	0.111207	0.529052	0.770854	0.778456	0.844899	0.61832	0.0318558	0.0947028	0.088758	0.118009	0.182756	0.140816	0.183838
61	0.570525	0.148789	0.366073	0.249463	0.919579	0.807721	0.870836	0.161385	0.0572818	0.104859	0.10158	0.186448	0.117928	0.157508	0.160212	0.10946	0.486178	0.798571	0.749877	0.841923	0.621276	0.0313312	0.0885063	0.0833047	0.119628	0.182478	0.139473	0.185493
62	0.60207	0.152988	0.326431	0.279421	0.941815	0.778185	0.873454	0.180073	0.0575697	0.0969762	0.106444	0.183921	0.117072	0.158202	0.162101	0.107712	0.445661	0.825438	0.720811	0.8389	0.624119	0.0306828	0.0823097	0.0779808	0.123896	0.181911	0.138693	0.186939
63	0.629069	0.157813	0.289722	0.309708	0.95782	0.747507	0.875606	0.198732	0.0574855	0.0891748	0.10943	0.181071	0.115834	0.158495	0.163672	0.105987	0.407701	0.851007	0.691295	0.835831	0.627158	0.0299456	0.0761923	0.0728593	0.130757	0.181336	0.138411	0.188265
64	0.651289	0.163063	0.255925	0.339164	0.967342	0.716007	0.877108	0.216941	0.056955	0.0814593	0.110627	0.178282	0.114269	0.158359	0.16493	0.104327	0.372281	0.874821	0.661197	0.832687	0.630659	0.0291625	0.0702286	0.0679159	0.140598	0.180892	0.138523	0.189763
65	0.66882	0.168507	0.225082	0.366561	0.97027	0.684179	0.87788	0.234551	0.0560067	0.0739241	0.110373	0.175822	0.11236	0.157631	0.165903	0.102769	0.339412	0.895979	0.630457	0.829531	0.634883	0.028396	0.0644624	0.0632185	0.152959	0.180419	0.138911	0.191743
66	0.681745	0.173879	0.197195	0.390971	0.966904	0.652611	0.877845	0.251258	0.0547115	0.0666329	0.109204	0.173684	0.11019	0.156291	0.166609	0.101346	0.309045	0.913173	0.599194	0.826437	0.640043	0.0277124	0.0589286	0.0588045	0.166797	0.179568	0.139422	0.194447
67	0.690057	0.1791	0.172133	0.411928	0.957744	0.621614	0.876956	0.26668	0.0532232	0.0597359	0.107591	0.17167	0.107693	0.154392	0.167073	0.100051	0.28098	0.925194	0.567526	0.823303	0.646382	0.0271487	0.0536587	0.0546585	0.180626	0.177999	0.139877	0.19818
68	0.69398	0.184166	0.149784	0.429398	0.943575	0.591646	0.875286	0.280612	0.0517068	0.0532803	0.105976	0.169813	0.105013	0.151877	0.167284	0.0988901	0.255185	0.931217	0.535849	0.820221	0.65378	0.026715	0.0486892	0.0507701	0.193204	0.175478	0.139921	0.202951
69	0.69378	0.18904	0.12995	0.443781	0.925184	0.562931	0.873071	0.29279	0.050239	0.0472723	0.104641	0.168081	0.102164	0.14888	0.167254	0.0978484	0.231587	0.930965	0.504632	0.817131	0.662055	0.0263726	0.0440175	0.0471293	0.203684	0.171978	0.139317	0.208645
70	0.689737	0.19363	0.11245	0.455597	0.903219	0.535665	0.870602	0.302908	0.0488633	0.0417336	0.103704	0.166532	0.0991555	0.145858	0.166995	0.0969317	0.210127	0.924551	0.474384	0.813932	0.671097	0.0260889	0.0396691	0.0437282	0.211551	0.167609	0.1381	0.215257
71	0.682068	0.197974	0.0970032	0.465285	0.877765	0.509817	0.867909	0.310931	0.0476216	0.0367449	0.10309	0.165187	0.0960328	0.142973	0.166518	0.0961153	0.190583	0.912316	0.445327	0.81057	0.680738	0.0258496	0.0356467	0.0405842	0.216541	0.162499	0.136307	0.22271
72	0.671243	0.201953	0.0835127	0.47283	0.849227	0.485817	0.86499	0.316824	0.0464938	0.0321716	0.102704	0.16389	0.0929048	0.140472	0.165827	0.0953902	0.17302	0.894881	0.417948	0.806994	0.690687	0.0256409	0.031958	0.0376564	0.218673	0.156845	0.133988	0.230733
73	0.657587	0.205365	0.0717785	0.478078	0.817854	0.463666	0.861934	0.320545	0.0454555	0.0280529	0.10239	0.162371	0.089873	0.138442	0.164945	0.0947442	0.157262	0.873026	0.392448	0.803143	0.700818	0.0254302	0.0286121	0.0349429	0.218168	0.150918	0.13133	0.239157
74	0.641429	0.207983	0.0616382	0.480703	0.783964	0.443354	0.858778	0.322068	0.0445238	0.0244166	0.102019	0.160447	0.0870931	0.136789	0.163896	0.094163	0.143142	0.847564	0.368907	0.799143	0.710953	0.0252176	0.0256166	0.0324528	0.215348	0.14499	0.128477	0.247725
75	0.623041	0.209609	0.0529161	0.480334	0.747922	0.424777	0.855447	0.321285	0.0436906	0.0212585	0.10152	0.157932	0.0846978	0.13514	0.162736	0.0936218	0.130483	0.819149	0.347306	0.795148	0.720869	0.0250039	0.0229729	0.0302035	0.210479	0.139197	0.125603	0.256118
76	0.602924	0.209993	0.0455515	0.476639	0.710431	0.408009	0.851961	0.317971	0.0429374	0.0185658	0.100764	0.15466	0.082614	0.133268	0.161532	0.0931167	0.119267	0.788597	0.327756	0.791153	0.730223	0.0248092	0.0206857	0.0281752	0.203885	0.133703	0.122766	0.264046
77	0.581464	0.209003	0.0393902	0.469668	0.671936	0.392867	0.84849	0.312216	0.0422446	0.016321	0.0996602	0.150662	0.0807981	0.131204	0.160382	0.0926635	0.109312	0.756523	0.310146	0.787387	0.738783	0.0246563	0.0187352	0.0263765	0.195975	0.128674	0.120225	0.271185
78	0.559113	0.206619	0.0343179	0.459596	0.632931	0.379243	0.845036	0.304192	0.0415669	0.014504	0.0981337	0.145953	0.0791085	0.12911	0.159354	0.0922807	0.100488	0.723557	0.294438	0.783844	0.746315	0.0245478	0.0170877	0.0247746	0.187028	0.124164	0.118188	0.277296
79	0.536314	0.202954	0.0302376	0.44684	0.593929	0.367027	0.841615	0.29401	0.0408659	0.0130865	0.0961584	0.140495	0.077484	0.127047	0.158471	0.0920611	0.092715	0.690254	0.28056	0.780408	0.752622	0.0244735	0.0157345	0.023331	0.17725	0.120202	0.116665	0.282246
80	0.513439	0.198322	0.0270636	0.43199	0.555416	0.3561	0.838137	0.281913	0.0401496	0.0120297	0.0937078	0.134313	0.0758781	0.125216	0.157727	0.0923297	0.0859483	0.657179	0.26835	0.777057	0.757509	0.0244134	0.0147275	0.0220009	0.166888	0.11672	0.115391	0.285927
81	0.490862	0.193236	0.0247339	0.415691	0.517916	0.346331	0.834711	0.268284	0.0394413	0.011296	0.0908105	0.127522	0.0741927	0.123905	0.157111	0.0937455	0.0801385	0.624913	0.257626	0.773935	0.760908	0.0243504	0.0144867	0.0207674	0.156187	0.113633	0.114257	0.288213
82	0.468819	0.188317	0.0232224	0.398578	0.481783	0.337527	0.831211	0.2535	0.0388173	0.0108628	0.0874655	0.120286	0.0723298	0.123047	0.156617	0.0974569	0.0752183	0.593775	0.248113	0.770922	0.762698	0.0242678	0.0164059	0.0196254	0.145383	0.110816	0.113023	0.289077
83	0.447633	0.184354	0.0226651	0.381527	0.447405	0.3296	0.827666	0.237866	0.0383684	0.010772	0.0839296	0.11277	0.0703337	0.122468	0.156296	0.104958	0.071176	0.56411	0.239579	0.768025	0.762847	0.024166	0.0221004	0.0185764	0.13464	0.108116	0.111615	0.288593
84	0.427669	0.182234	0.0234556	0.365628	0.41504	0.322493	0.824057	0.22168	0.0381872	0.0112336	0.0806274	0.105127	0.0682687	0.121971	0.156285	0.118129	0.0680566	0.536142	0.231831	0.765412	0.761474	0.0240572	0.0319479	0.0176301	0.124168	0.105384	0.110023	0.286926
85	0.409259	0.182791	0.0260469	0.351948	0.384729	0.316134	0.820341	0.205234	0.0384109	0.0128726	0.0781541	0.0975935	0.0661361	0.121277	0.156884	0.138698	0.0659201	0.509954	0.224773	0.7631	0.758574	0.0240229	0.0455416	0.0167762	0.114223	0.102621	0.108419	0.284139
86	0.392675	0.186644	0.0306563	0.341622	0.356461	0.3105	0.816497	0.188881	0.0391103	0.0162448	0.0773549	0.0903272	0.0640373	0.120248	0.158461	0.167563	0.0648729	0.485536	0.218405	0.760974	0.754242	0.0242527	0.0622593	0.0160481	0.104995	0.0998722	0.10671	0.280486
87	0.378396	0.194179	0.0373884	0.33591	0.330404	0.305671	0.81255	0.172915	0.0403366	0.0211138	0.0791288	0.0834377	0.0621082	0.118942	0.161383	0.20455	0.0650417	0.463081	0.212778	0.758942	0.748614	0.0250739	0.0808248	0.015554	0.0966673	0.0971781	0.104863	0.276122
88	0.366664	0.205808	0.0461131	0.336011	0.306456	0.301667	0.808423	0.157657	0.0418735	0.0270065	0.0837705	0.0770124	0.0603988	0.11745	0.166081	0.24922	0.0664857	0.442613	0.207892	0.756986	0.741832	0.0268645	0.0999512	0.0154488	0.0892807	0.0945463	0.103001	0.271189
89	0.35767	0.221568	0.0564197	0.342935	0.284589	0.298486	0.804057	0.143451	0.0435554	0.0335159	0.0911058	0.0711011	0.0590304	0.115735	0.173026	0.30102	0.0692422	0.424328	0.203752	0.755116	0.734051	0.0299992	0.11874	0.0158701	0.0828552	0.0919926	0.101287	0.26571
90	0.35179	0.241131	0.0678051	0.357769	0.264902	0.296121	0.799506	0.130637	0.0454731	0.0402057	0.100472	0.0657128	0.0580609	0.113835	0.182605	0.358665	0.0734009	0.408486	0.200332	0.753456	0.72567	0.034678	0.136438	0.0168544	0.0774627	0.0894588	0.0997745	0.259745
91	0.349335	0.264155	0.0797273	0.381247	0.247455	0.294559	0.79486	0.119466	0.0481871	0.0467098	0.111138	0.0608964	0.0575263	0.111781	0.195337	0.420685	0.0790799	0.395237	0.197543	0.752122	0.717038	0.0407577	0.152644	0.0183302	0.0731563	0.0868784	0.0986504	0.253558
92	0.350317	0.290221	0.0916738	0.413284	0.232285	0.293645	0.790166	0.110079	0.052212	0.0527973	0.12198	0.0567464	0.0573699	0.109374	0.21178	0.485312	0.0862494	0.384746	0.195254	0.75128	0.708452	0.0479838	0.167334	0.0202242	0.0699098	0.0842535	0.0980658	0.247644
93	0.354721	0.318625	0.103168	0.45291	0.21935	0.293207	0.785473	0.102655	0.0579214	0.0582326	0.131921	0.0533243	0.0574941	0.106453	0.232224	0.550322	0.0947295	0.377128	0.193343	0.751034	0.700172	0.0563172	0.180595	0.0223788	0.067722	0.0816382	0.0979984	0.242404
94	0.362421	0.34929	0.113853	0.498834	0.208621	0.293069	0.780818	0.0972775	0.0655486	0.0627752	0.140487	0.0506894	0.0577376	0.103203	0.256661	0.613153	0.104281	0.372343	0.191762	0.751339	0.692441	0.0655935	0.192552	0.0246174	0.0666498	0.0790664	0.0982625	0.238165
95	0.373053	0.382179	0.123505	0.549421	0.199881	0.293093	0.776192	0.0941237	0.0743613	0.0663042	0.147681	0.0487879	0.0580699	0.0996684	0.285053	0.671477	0.114749	0.370122	0.190475	0.751974	0.68527	0.0757278	0.203247	0.0268842	0.066568	0.0766156	0.098594	0.235082
96	0.386662	0.41704	0.132004	0.603085	0.192948	0.293198	0.771611	0.0933294	0.0835699	0.0688652	0.153821	0.0475867	0.0584086	0.0959028	0.31789	0.72335	0.126004	0.370143	0.18953	0.752784	0.678481	0.0871373	0.212715	0.0292532	0.0672825	0.0743313	0.0987865	0.233019
97	0.403974	0.452803	0.139307	0.658107	0.187583	0.293309	0.767182	0.0954621	0.0928656	0.0704824	0.159602	0.0470203	0.0587444	0.0920692	0.355568	0.7672	0.137897	0.372029	0.188925	0.753607	0.67206	0.100256	0.221002	0.0318906	0.0686949	0.0722942	0.0986556	0.231572
98	0.426022	0.488798	0.14558	0.713303	0.183486	0.293403	0.763	0.100671	0.102219	0.0712349	0.165386	0.0469898	0.0589464	0.0883597	0.399545	0.802343	0.150508	0.375301	0.188636	0.754225	0.665748	0.11542	0.22799	0.035022	0.0705873	0.0704401	0.0979997	0.230214
99	0.454024	0.52407	0.151144	0.767062	0.180449	0.293489	0.759227	0.109906	0.111356	0.0713314	0.171671	0.0473884	0.0589121	0.084974	0.451533	0.828514	0.164066	0.379581	0.188543	0.754439	0.65934	0.132986	0.233668	0.0390896	0.0728741	0.0686602	0.0967858	0.228659
100	0.487925	0.558007	0.156291	0.816815	0.178356	0.293609	0.755911	0.123184	0.120673	0.0709535	0.178204	0.0480424	0.058612	0.0823405	0.511139	0.846075	0.178393	0.384678	0.188498	0.754238	0.652762	0.150144	0.238288	0.0447517	0.0753469	0.0668952	0.0951407	0.226593

## Sheet: shank_angle B3FacoM
Shank angle	mean	std	steps
left	77.0162	2.42731	73.3061	74.6534	78.0532	78.0933	78.2456	78.4729	75.6312	77.4377	79.0093	79.0917	78.7138	78.2232	80.6233	76.5936	79.1202	74.3184	76.7465	76.6084	74.1366	79.1385	75.82	68.9181	74.0477	78.9856	78.1178	76.0809	79.3644	74.7359	76.8664	74.8165	76.5873	75.8279	78.2045	68.732	77.3198	77.5459	70.6954	82.3349	80.4658	78.2874	78.9888	73.3841	74.1092	78.74	78.403	77.8496	78.1753
right	77.4735	2.9931	74.9048	74.6663	73.663	79.4981	79.3013	78.6162	76.9198	73.0733	84.5949	71.7072	74.2573	78.6394	78.898	75.7508	75.3932	78.2348	76.503	76.3076	81.9718	74.7091	76.5098	76.4819	78.4875	74.9982	84.9859	78.9409	84.847	74.2533	79.65	84.8027	74.8611	75.9321	78.7523	79.2875	76.4303	79.8617	79.1271	72.9446	76.3755	77.1641	77.6653	71.2943	83.0772	78.4876	75.1581	74.2572	74.7461
[truncated: 79 more columns]

## Sheet: B3FacoM kin. values
		Right	Left	Norm
hip	Max. hip flexion initial contact (°)	41.48	42.05
	Max. hip extension terminal stance phase (°)	-11.35	-13.31
	Hip extending movement initial contact – terminal stance(°)	52.82	55.36
	Total hip movement (Range of motion) (°)	52.82	58.53
knee	Knee extension initial contact(°)	18.89	19.01
	Knee flexion foot flat (°)	33.04	32.65
	Knee flexion from initial contact to foot flat (°)	14.15	13.63
	Knee extension midstance (°)	4.69	7.64
	Knee extension from footflat to midstance (°)	28.35	25.01
	Max. kneeflexion swing fase (°)	70.72	80.65
	Total knee movement (Range of motion) (°)	66.03	73.01
ankle	Max. dorsal flexion terminal stance phase (°)	14.32	30.81
	Max. plantar flexion pre swing (°)	-13.06	10.33
	Ankle plantar movement from end midstance to pre swing	27.39	20.48
	Total ankle movement(Range of Motion) (°)	27.39	20.48
		Right	Left	Norm
hip	Peek hip flexion moment	0.95	0.75
	Peek hip abduction moment	0.77	0.41
knee	Peek knee flexion moment	0.65	0.53
	Peek knee abduction moment	0.42	0.23
ankle	Peek ankle plantair moment	1.36	1.13
		Avg.	Min.	Max.	RoM.
trunk	Trunk Tilt (°)	-5.15	-9.02	-1.82	7.2
	Trunk Flex (°)	-1.38	-12.76	14.76	27.51
	Trunk Rotation (°)	-0.19	-9.42	6.39	15.81

## Sheet: Rotation RHipFlex B3FacoM
all values Right	mean	std	steps
1	40.916	3.10019	46.349	40.641	43.058	40.73	37.851	38.891	41.344	38.359	42.511	43.12	40.116	36.68	38.281	41.109	41.806	42.317	41.697	41.039	41.15	47.645	46.318	38.898	39.39	37.721	42.232	38.527	39.478	39.69	36.895	51.006	39.948	39.952	37.684	42.246	39.402	43.931	44.314	40.777	46.76	45.285	39.374	40.535	36.554	38.332	44.04	34.335	38.368
2	41.3105	3.0034	46.1481	40.736	43.4382	41.1464	37.9843	38.9653	41.6517	38.456	42.4414	43.3013	41.0354	36.961	38.6262	41.0414	42.0337	42.3519	42.134	40.963	42.0142	47.8955	46.913	39.2054	40.0733	39.2197	42.77	40.1611	39.8765	40.181	37.8918	51.053	40.6334	40.0185	38.3048	42.533	39.8277	44.221	44.2995	41.418	47.0313	45.5518	39.9433	40.7946	37.0499	38.4923	44.3988	35.3823	38.893
3	41.475	2.90151	45.7083	40.448	43.5506	41.2874	38.3689	38.7878	41.6331	38.2613	42.1761	43.2318	41.8741	37.005	38.7347	40.6849	41.9664	42.1194	42.262	40.835	42.6844	47.8371	47.2044	39.482	40.7605	39.8621	42.985	40.8628	40.0252	40.416	38.7528	50.8647	41.1654	39.8053	38.7807	42.5016	39.832	44.109	44.0266	41.7208	46.9562	45.5705	40.287	40.7798	37.4165	38.5091	44.4949	36.2053	39.083
4	41.3953	2.81549	45.0768	39.843	43.3587	41.1371	38.8303	38.3706	41.3211	37.7767	41.7413	42.947	42.4692	36.735	38.5928	40.0791	41.6227	41.652	42.0885	40.582	43.0316	47.5217	47.1653	39.6183	41.3638	40.2222	42.863	41.3447	39.9122	40.355	39.3135	50.4657	41.4261	39.3525	39.0083	42.1472	39.9522	43.662	43.5417	41.6791	46.5593	45.3275	40.3517	40.4681	37.5375	38.3193	44.3217	36.7117	38.915
5	41.0792	2.76945	44.2997	39.015	42.8965	40.7216	39.1807	37.75	40.7899	37.0575	41.1689	42.4963	42.7303	36.144	38.2309	40.041	41.0593	40.9945	41.6588	40.181	43.0218	47.0103	46.8318	39.5514	41.7607	40.2714	42.444	41.5582	39.559	40.009	39.5075	49.8873	41.384	38.7182	38.9405	41.5223	39.6288	42.976	42.8974	41.3422	45.8933	44.8379	40.1316	39.8901	37.374	37.9124	43.9075	36.8921	38.427
6	40.5519	2.76024	43.4059	38.038	42.2322	40.0882	39.3133	36.9688	40.1346	36.1825	40.4845	41.9213	42.6477	35.284	37.7019	40.041	40.3334	40.1914	41.026	39.641	42.6934	46.3566	46.2683	39.2712	41.8634	40.0413	41.793	41.5285	38.9995	39.422	39.3725	49.158	41.0732	37.9618	38.5907	40.7062	39.0709	42.138	42.1396	40.7843	45.0196	44.133	39.6562	39.1029	36.934	37.3147	43.2994	36.7832	37.68
7	39.8149	2.79066	42.4018	36.946	41.4458	39.2898	39.209	36.058	39.4377	35.2157	39.6898	41.253	42.2682	34.238	37.0654	37.5136	39.4891	39.2699	40.2358	38.98	42.1171	45.5958	45.5478	38.7937	41.6582	39.6044	40.978	41.3115	38.2764	38.644	38.9911	48.2945	40.5472	37.126	38.0135	39.7715	38.3412	41.218	41.2859	40.084	44.0074	43.2521	38.9863	38.1781	36.2591	36.5676	42.5442	36.4379	36.738
8	38.9737	2.84536	41.2773	35.759	40.6017	38.3656	38.9019	35.0331	38.7397	34.1961	38.7778	40.4986	41.6607	33.08	36.3663	36.1304	38.5523	38.2361	39.3246	38.21	41.3701	44.7353	44.723	38.1455	41.1854	39.0343	40.046	40.9627	37.4293	37.726	38.4394	47.2966	39.8578	36.2292	37.2623	38.7649	37.4894	40.242	40.3241	39.3012	42.909	42.2281	38.1806	37.1708	35.4187	35.7033	41.6698	35.904	35.666
9	38.0096	2.87582	40.0128	34.478	39.7328	37.3371	38.4398	33.8976	38.0245	33.1342	37.7293	39.6459	40.8896	31.85	35.6239	34.8953	37.529	37.081	38.3107	37.333	40.5191	43.76	43.8152	37.3575	40.4989	38.3891	39.007	40.5233	36.4776	36.696	37.7663	46.1542	39.0465	35.267	36.3883	37.6875	36.5419	39.2	39.2295	38.4566	41.745	41.0696	37.2739	36.1035	34.471	34.7274	40.6806	35.2105	34.505
10	36.9544	2.9212	38.585	33.092	38.8265	36.2159	37.8544	32.6583	37.2367	32.0212	36.5286	38.6786	40.0008	30.554	34.8244	33.601	36.4114	35.7955	37.1952	36.346	39.6035	42.6509	42.8066	36.4529	39.6463	37.6933	37.84	40.0051	35.4187	35.556	36.986	44.8574	38.1305	34.2182	35.4365	36.5107	35.4995	38.065	37.9829	37.5335	40.4977	39.7642	36.2711	34.9581	33.4339	33.6329	39.5624	34.3757	33.275
11	35.7923	2.96724	36.9745	31.621	37.8391	35.0051	37.1435	31.3193	36.314	30.8498	35.179	37.586	39.0099	29.187	33.9398	32.249	35.1942	34.3804	35.9716	35.253	38.6209	41.4021	41.6651	35.4465	38.6579	36.9359	36.529	39.3799	34.2411	34.288	36.0868	43.4076	37.1008	33.0565	34.4253	35.2046	34.3458	36.816	36.5811	36.4974	39.1376	38.2973	35.1547	33.704	32.3033	32.4141	38.2944	33.4161	31.989
12	34.5171	3.01132	35.18	30.126	36.7298	33.7152	36.2811	29.8947	35.2197	29.6229	33.6933	36.3623	37.9052	27.738	32.9483	30.8449	33.8788	32.8441	34.644	34.054	37.5484	40.0174	40.3697	34.3447	37.543	36.0838	35.093	38.5986	32.932	32.875	35.0507	41.8126	35.9438	31.7619	33.3501	33.754	33.0803	35.44	35.0323	35.3278	37.65	36.6631	33.9073	32.3202	31.0768	31.0839	36.8643	32.3428	30.654
13	33.1271	3.0506	33.2064	28.624	35.4743	32.3576	35.2439	28.4047	33.941	28.3435	32.0939	35.0113	36.6731	26.192	31.8371	29.3967	32.4707	31.1953	33.2206	32.753	36.3681	38.5016	38.9232	33.1509	36.2979	35.1117	33.565	37.6242	31.487	31.32	33.8682	40.0853	34.654	30.3277	32.1938	32.1483	31.7111	33.917	33.35	34.0152	36.0352	34.8677	32.5241	30.8	29.7613	29.6681	35.2762	31.1656	29.275
14	31.6397	3.08286	31.1075	27.089	34.0607	30.9429	34.028	26.8735	32.4807	27.0108	30.4112	33.5486	35.3047	24.551	30.5973	27.913	32.297	29.4452	31.7075	31.359	35.0779	36.8585	37.343	31.8681	34.9187	34.0068	31.962	36.4415	29.9106	29.624	32.5417	38.2482	33.2385	28.7645	30.9354	30.3771	30.2294	32.234	31.5547	32.5507	34.2974	32.9278	31.0089	29.1426	28.3507	28.1792	33.5496	29.8977	27.861
15	30.0218	3.10406	28.9221	25.503	32.4884	29.4807	32.6415	25.3124	30.8521	25.6309	28.6784	31.9943	33.7892	22.84	29.2238	26.3964	29.6345	27.6342	30.1141	29.88	33.6807	35.096	35.6428	30.4987	33.4027	32.7547	30.295	35.0575	28.2113	27.774	31.0837	36.3346	31.7039	27.0966	29.559	28.4524	28.6264	30.403	29.6748	30.9322	32.45	30.8728	29.3719	27.3651	26.8398	26.6146	31.7083	28.5509	26.423
16	28.3349	3.08848	26.6879	23.865	30.7695	27.9796	31.0933	23.7279	29.0803	24.2177	26.9239	30.3695	32.1292	21.089	27.722	24.859	27.7985	25.8055	28.4625	28.322	32.1834	33.2284	33.8353	29.0525	31.7513	31.3435	28.58	33.4868	26.4047	25.767	29.5174	34.3808	30.061	25.3545	28.0542	26.414	26.9102	28.443	27.7426	29.1734	30.5206	28.745	27.6355	25.5055	25.2432	24.9829	29.7834	27.1258	24.978
17	26.5733	3.08119	24.4374	22.186	28.9297	26.4488	29.4042	22.1325	27.205	22.7832	25.172	28.6919	30.3491	19.327	26.109	23.3188	26.1422	23.9915	26.787	26.698	30.6014	31.2721	31.9406	27.5451	29.9705	29.7792	26.837	31.759	24.5139	23.627	27.8654	32.4181	28.3316	23.5715	26.4249	24.3134	25.1024	26.378	25.7868	27.3066	28.54	26.5862	25.8272	23.6084	23.5969	23.3126	27.8136	25.6233	23.551
18	24.7643	3.07599	22.1983	20.479	27.0038	24.9017	27.6164	20.5273	25.275	21.3277	23.4427	26.9799	28.4855	17.581	24.4067	21.7835	24.4845	22.2107	25.1208	25.026	28.9594	29.2414	29.9888	25.9908	28.0808	28.0854	25.085	29.9141	22.5575	21.414	26.1478	30.4709	26.5509	21.7817	24.6932	22.1995	23.2304	24.243	23.8276	25.3761	26.5338	24.4291	23.9732	21.7201	21.9429	21.6352	25.8474	24.0507	22.163
19	22.9504	3.04153	19.9921	18.757	25.0275	23.3487	25.7805	18.908	23.3365	19.8541	21.7537	25.2576	26.5823	15.866	22.6405	20.2539	22.8429	20.4715	23.4845	23.322	27.2862	27.1504	28.0095	24.4002	26.1185	26.3022	23.338	27.9972	20.5511	19.195	24.3877	28.5535	24.7575	20.0186	22.8941	20.1104	21.32	22.072	21.8775	23.4275	24.5302	22.2993	22.1029	19.8799	20.315	19.975	23.9267	22.4252	20.823
20	21.144	3.00542	17.8331	17.033	23.0394	21.7948	23.9483	17.2712	21.4257	18.3678	20.1182	23.5488	24.6848	14.186	20.8382	18.7252	21.22	18.7739	21.8881	21.595	25.6083	25.0148	26.0254	22.78	24.1344	24.4649	21.602	26.0561	18.5153	17.012	22.6107	26.6702	22.9765	18.3043	21.0668	18.0677	19.3922	19.893	19.9463	21.4956	22.5456	20.2159	20.2428	18.1095	18.7281	18.3473	22.0712	20.7707	19.526
21	19.3694	2.96532	15.7296	15.32	21.078	20.2396	22.1654	15.6177	19.565	16.8734	18.5432	21.8682	22.8268	12.537	19.0263	17.1909	19.6077	17.1121	20.3298	19.845	23.9448	22.8526	24.0517	21.1353	22.1747	22.5884	19.882	24.1334	16.4702	14.876	20.8416	24.8169	21.2215	16.6427	19.2438	16.0761	17.4619	17.734	18.0438	19.5983	20.5769	18.1935	18.4043	17.427	17.1779	16.7488	20.2815	19.11	18.262
22	17.6097	2.95156	13.6849	13.629	19.1711	18.6843	20.4593	13.9552	17.7626	15.3699	17.0265	20.2213	21.0297	10.912	17.2298	15.6421	17.9924	15.4798	18.8023	18.073	22.3068	21.028	22.0958	19.4765	20.2741	20.6897	18.18	22.2576	14.4255	12.768	19.0945	22.9836	19.4943	15.0252	17.4443	14.1318	15.5395	15.619	16.1815	17.741	18.6173	16.2387	16.586	15.4925	15.6473	15.1619	18.5505	17.4529	17.019
23	15.8858	2.97217	11.704	11.983	17.3364	17.1288	18.8327	12.2891	16.0163	13.8514	15.5561	18.614	19.299	9.315	15.4687	14.0724	16.3596	13.8751	17.2971	16.288	20.6931	20.5351	20.1737	17.816	18.4246	18.7887	16.504	20.4416	12.3823	10.685	17.367	21.1656	17.7902	13.4482	15.6756	12.2327	13.6292	13.574	14.3737	15.9206	16.6651	14.3398	14.7809	13.1809	14.1168	13.5694	16.8673	15.8022	15.78
24	14.1792	2.92552	9.81218	10.409	15.5896	15.5729	17.2732	10.6249	14.3174	13.159	14.1197	17.0552	17.6304	7.756	13.7519	12.4877	14.7054	12.2943	15.8053	14.492	19.093	16.44	18.3142	16.1618	16.6093	16.8957	14.86	18.6917	10.3442	8.633	15.6551	19.3663	16.1024	11.9184	13.9325	10.3807	11.7355	11.62	12.6358	14.1312	14.7319	12.4865	12.9827	11.6433	12.5716	11.9564	15.2186	14.1538	14.531
25	12.488	2.93813	8.021	8.908	13.9372	14.0221	15.7665	8.98039	12.6622	11.5419	12.7068	15.5504	16.0168	6.264	12.0849	10.902	13.0349	10.7312	14.3268	12.684	17.4915	14.3793	16.5352	14.5269	14.8233	15.0172	13.248	17.0112	8.31564	6.619	13.9603	17.58	14.4226	10.437	12.2093	8.58127	9.86927	9.773	10.9821	12.3706	12.8318	10.679	11.1955	10.1487	11.0012	10.3197	13.5955	12.5003	13.27
26	10.8281	2.94666	6.39664	7.474	12.3728	12.4893	14.3064	7.37509	11.0571	9.25629	11.3072	14.0941	14.4477	4.866	10.4776	9.33352	11.3625	9.18792	12.8719	10.875	15.8791	12.3939	14.8231	12.9278	13.0729	13.1647	11.676	15.4021	6.29794	4.656	12.2842	15.8057	12.7498	9.00931	10.5116	6.83727	8.04687	8.048	9.42282	10.6471	10.9737	8.92834	9.433	8.69835	9.39961	8.66343	11.9937	10.843	12.005
27	9.22671	2.93622	5.02436	6.107	10.8896	10.9967	12.8961	5.83089	9.51146	7.77532	9.91718	12.6791	12.9237	3.571	8.94285	7.79757	9.71122	7.67966	11.4559	9.086	14.2503	10.5158	13.1807	11.3761	11.3792	11.3557	10.149	13.8724	4.29606	2.766	10.6391	14.0542	11.0992	7.63921	8.85475	5.15427	6.28501	6.462	7.96458	8.98068	9.17702	7.25147	7.71454	7.29978	7.77602	6.99768	10.4163	9.1908	10.753
28	7.69691	2.91813	3.90873	4.809	9.48791	9.57064	11.5382	4.36573	8.03145	6.37218	8.54273	11.3018	11.4534	2.376	7.49273	6.30318	8.11064	6.21964	10.0909	7.35	12.6054	8.76427	11.6232	9.89145	9.77318	9.61209	8.668	12.4263	2.32855	0.968	9.04282	12.3402	9.49309	6.32818	7.25255	3.54409	4.58855	5.018	6.60591	7.38482	7.46182	5.66045	6.06309	5.95782	6.15273	5.35	8.872	7.56027	9.536
29	6.21457	2.89134	2.98645	3.588	8.16792	8.2268	10.2303	2.98961	6.62122	5.07533	7.19242	9.96382	10.0406	1.283	6.13576	4.85737	6.58318	4.81709	8.78118	5.685	10.954	7.14569	10.1539	8.50352	8.27121	7.95725	7.234	11.059	0.426303	-0.718	7.51318	10.6752	7.95366	5.07766	5.72107	2.01733	2.95486	3.706	5.34652	5.87103	5.83333	4.15902	4.49737	4.6677	4.55279	3.75632	7.36936	5.97126	8.362
30	4.80793	2.86917	2.18082	2.446	6.92302	6.96836	8.9638	1.70151	5.28599	3.90216	5.87285	8.67012	8.67963	0.291	4.87273	3.46683	5.13765	3.47717	7.52408	4.085	9.31604	5.66038	8.7624	7.23076	6.87232	6.40877	5.849	9.76453	-1.38073	-2.276	6.06497	9.07636	6.50198	3.88559	4.27005	0.577576	1.38148	2.511	4.18348	4.44577	4.29157	2.74641	3.03302	3.42198	2.99285	2.24522	5.91564	4.43777	7.227
31	3.47882	2.85386	1.43327	1.378	5.74603	5.79415	7.72321	0.494636	4.02888	2.85797	4.59176	7.42891	7.35488	-0.609	3.70291	2.13679	3.77958	2.20327	6.31373	2.551	7.71088	4.306	7.43836	6.07482	5.56215	4.97797	4.508	8.53533	-3.06973	-3.71	4.70418	7.55109	5.14945	2.74821	2.89955	-0.777455	-0.124455	1.426	3.10591	3.10494	2.83591	1.41852	1.68606	2.22124	1.47979	0.835364	4.51464	2.96236	6.134
32	2.21887	2.84511	0.700364	0.371	4.63077	4.70097	6.49819	-0.639556	2.84784	1.94071	3.35331	6.24812	6.05344	-1.43	2.61879	0.870081	2.51273	0.997434	5.14335	1.08	6.14874	3.07915	6.17648	5.02052	4.32167	3.66837	3.197	7.35928	-4.62524	-5.022	3.42767	6.10177	3.89644	1.65954	1.60046	-2.04648	-1.54955	0.437	2.09415	1.83804	1.46274	0.172424	0.462354	1.07243	0.0147374	-0.466889	3.166	1.54614	5.091
33	1.02291	2.83865	-0.0527273	-0.587	3.56525	3.68259	5.28827	-1.7097	1.73488	1.14238	2.15164	5.13233	4.76973	-2.191	1.60906	-0.332939	1.33866	-0.140899	4.00626	-0.327	4.63167	1.97208	4.96226	4.04458	3.13791	2.47351	1.905	6.21957	-6.03209	-6.206	2.21652	4.73086	2.73244	0.610687	0.359737	-3.23594	-2.87857	-0.479	1.12115	0.632232	0.161283	-0.993778	-0.642919	-0.0197576	-1.40095	-1.65714	1.86697	0.195778	4.11
34	-0.105678	2.82563	-0.85	-0.587	2.536	2.72767	4.095	-2.723	0.68	0.451	0.975	4.087	3.506	-2.917	0.651	-1.472	0.254333	-1.21633	2.897	-1.671	3.155	0.963333	3.77	3.121	1.995	1.37833	0.618	5.10233	-7.283	-7.26	1.046	3.431	1.63967	-0.404333	-0.832667	-4.354	-4.096	-1.347	0.166	-0.521667	-1.08433	-2.086	-1.63733	-1.05533	-2.76333	-2.72967	0.611	-1.07533	3.208
35	-1.20217	2.81104	-1.69909	-2.389	1.52955	1.82431	2.92307	-3.68565	-0.327758	-0.15004	-0.191939	3.12021	2.27669	-3.625	-0.271182	-2.5471	-0.746404	-2.23644	1.81682	-2.954	1.71261	0.0192828	2.56879	2.23482	0.875081	0.361465	-0.672	4.00003	-8.37003	-8.189	-0.0924242	2.18914	0.597162	-1.38524	-1.97743	-5.4003	-5.1883	-2.186	-0.789152	-1.63219	-2.28064	-3.11131	-2.53091	-2.03461	-4.06428	-3.68082	-0.599879	-2.26087	2.392
36	-2.23944	2.78199	-2.57191	-3.235	0.53397	0.963424	1.7844	-4.60034	-1.3019	-0.681636	-1.35624	2.22294	1.10169	-4.322	-1.16424	-3.55431	-1.6697	-3.20623	0.769182	-4.169	0.305778	-0.896394	1.32601	1.38052	-0.234899	-0.608131	-1.961	2.90447	-9.31333	-8.997	-1.19188	0.994152	-0.409051	-2.3281	-3.06385	-6.37803	-6.14028	-2.998	-1.75464	-2.70579	-3.42447	-4.07001	-3.33492	-2.95969	-5.29216	-4.51675	-1.76945	-3.36212	1.653
37	-3.22663	2.74044	-3.44009	-4.042	-0.457364	0.139818	0.687818	-5.46418	-2.25136	-1.16836	-2.50127	1.38518	-0.003	-5.002	-2.02636	-4.48655	-2.51627	-4.122	-0.240636	-5.305	-1.053	-1.81427	0.0100909	0.558455	-1.335	-1.56218	-3.225	1.81155	-10.1393	-9.697	-2.23864	-0.162545	-1.38218	-3.22491	-4.07282	-7.28355	-6.94182	-3.783	-2.73682	-3.74227	-4.50427	-4.95264	-4.062	-3.84045	-6.43118	-5.25618	-2.89282	-4.38073	0.979
38	-4.16005	2.68549	-4.27145	-4.808	-1.43597	-0.643182	-0.363869	-6.26518	-3.17734	-1.63721	-3.58863	0.595182	-1.02716	-5.654	-2.85133	-5.34156	-3.28106	-4.98075	-1.20414	-6.345	-2.34348	-2.75806	-1.40166	-0.238636	-2.4154	-2.52762	-4.429	0.719364	-10.8812	-10.305	-3.22348	-1.28532	-2.31923	-4.06673	-4.97821	-8.12727	-7.60115	-4.53	-3.72448	-4.73864	-5.50195	-5.75503	-4.73065	-4.70223	-7.46201	-5.93093	-3.96203	-5.3139	0.347
39	-5.03751	2.61861	-5.036	-5.53	-2.38376	-1.38367	-1.36877	-6.98902	-4.08102	-2.11054	-4.57927	-0.160576	-1.96563	-6.275	-3.63703	-6.12262	-3.95666	-5.77677	-2.12272	-7.277	-3.54769	-3.74327	-2.90404	-1.01542	-3.46092	-3.5204	-5.537	-0.366556	-11.5686	-10.843	-4.13348	-2.37315	-3.22109	-4.84798	-5.75785	-8.92861	-8.14771	-5.225	-4.69903	-5.69503	-6.40819	-6.48899	-5.36529	-5.57418	-8.37353	-6.58342	-4.96891	-6.1574	-0.276
40	-5.85935	2.54936	-5.71918	-6.218	-3.28815	-2.08694	-2.33058	-7.63715	-4.96018	-2.59782	-5.45285	-0.896545	-2.506	-6.886	-4.38736	-6.83894	-4.54258	-6.52188	-3.00715	-8.092	-4.64706	-4.77452	-4.459	-1.77936	-4.45155	-4.54576	-6.532	-1.42976	-12.2256	-11.343	-4.95791	-3.42718	-4.09345	-5.57548	-6.40873	-9.70673	-8.63106	-5.859	-5.64545	-6.62088	-7.23348	-7.18215	-5.98436	-6.47012	-9.17264	-7.25685	-5.91164	-6.91827	-0.931
41	-6.64106	2.47866	-6.32936	-6.887	-4.14994	-2.75567	-3.26187	-8.23311	-5.80806	-3.1064	-6.21492	-1.62255	-3.14681	-7.517	-5.11948	-7.50728	-5.05164	-7.23051	-3.87604	-8.789	-5.62005	-5.84581	-5.99981	-2.54139	-5.35968	-5.60085	-7.432	-2.44915	-12.8625	-11.846	-5.69473	-4.45472	-4.94335	-6.28001	-6.95358	-10.4776	-9.10962	-6.438	-6.55709	-7.53441	-8.00965	-7.87623	-6.59403	-7.38794	-9.88402	-7.98499	-6.79482	-7.62021	-1.662
42	-7.40063	2.40451	-6.89536	-7.563	-4.97543	-3.40508	-4.17143	-8.81296	-6.62212	-3.6456	-6.89754	-2.34994	-4.39764	-8.201	-5.86612	-8.15044	-5.51574	-7.91079	-4.74586	-9.382	-6.45021	-6.94367	-7.44426	-3.30806	-6.16914	-6.67752	-8.275	-3.41881	-13.4828	-12.38	-6.35521	-5.46145	-5.77553	-7.00777	-7.245	-11.2528	-9.62846	-6.98	-7.43152	-8.45241	-8.77623	-8.61027	-7.19678	-8.31541	-10.5469	-8.78185	-7.6317	-8.29504	-2.511
43	-8.14184	2.34454	-7.45173	-8.268	-5.77027	-4.07545	-5.06039	-9.41106	-7.42603	-4.2207	-7.55409	-3.1	-5.1363	-8.952	-6.65327	-8.78664	-5.97618	-8.56121	-5.62573	-9.893	-7.1353	-8.04624	-8.72952	-4.08891	-6.8927	-7.7557	-9.093	-4.35545	-14.0785	-12.959	-6.96173	-6.44494	-6.59324	-7.79052	-7.63148	-12.0317	-10.201	-7.495	-8.272	-9.37903	-9.56058	-9.39	-7.79973	-9.23052	-11.2002	-9.63215	-8.44218	-8.97458	-3.499
44	-8.87511	2.28503	-8.011	-8.999	-6.56688	-4.79774	-5.92619	-10.0515	-8.25698	-4.84003	-8.23338	-3.89427	-5.85647	-9.765	-7.48994	-9.42357	-6.46392	-9.16328	-6.51636	-10.357	-7.69092	-9.11927	-9.83982	-4.89885	-7.56212	-8.78788	-9.899	-5.29445	-14.6197	-13.583	-7.52961	-7.39507	-7.39857	-8.63148	-8.36492	-12.7946	-10.7982	-7.974	-9.07333	-10.2954	-10.3696	-10.1874	-8.39569	-10.1012	-11.8656	-10.4969	-9.24442	-9.68193	-4.592
45	-9.58053	2.21962	-8.531	-9.743	-7.40556	-5.57689	-6.76767	-10.7393	-9.10211	-5.50911	-8.95711	-4.74367	-6.545	-10.611	-8.36067	-10.0501	-6.97889	-9.68044	-7.40167	-10.816	-8.14811	-10.1179	-10.8113	-5.73767	-8.21044	-9.69867	-10.692	-6.27433	-15.055	-14.226	-8.062	-8.29711	-8.19222	-9.50056	-8.86722	-13.4977	-11.3488	-8.402	-9.80267	-11.1516	-11.1913	-10.9426	-8.96078	-10.8751	-12.5371	-11.32	-10.039	-10.4262	-5.709
46	-10.2287	2.14109	-8.92918	-10.48	-8.27218	-6.39745	-7.58164	-11.4546	-9.89318	-6.21618	-9.71591	-5.63891	-7.17591	-11.445	-9.21855	-10.6321	-7.48509	-10.0636	-8.23327	-11.304	-8.54209	-10.9812	-11.6762	-6.58427	-8.85518	-10.4136	-11.448	-7.31191	-15.3335	-14.832	-8.53709	-9.12755	-8.96818	-10.3341	-9.38227	-14.0702	-11.7628	-8.769	-10.3985	-11.8647	-11.988	-11.5708	-9.45855	-11.4792	-13.1756	-12.0285	-10.7956	-11.2005	-6.75
47	-10.7715	2.04818	-9.19073	-11.175	-9.10583	-7.22956	-8.36025	-12.1441	-10.5488	-6.92601	-10.4629	-6.54848	-7.71153	-12.194	-9.98024	-11.1051	-7.92728	-10.2647	-8.93185	-11.818	-8.89663	-11.6392	-12.4103	-7.3937	-9.49041	-10.8883	-12.096	-8.39546	-15.4132	-15.32	-8.90752	-9.84216	-9.70386	-11.0444	-9.839	-14.4379	-11.9647	-9.076	-10.7925	-12.3393	-12.6929	-11.9901	-9.82793	-11.8363	-13.7161	-12.5591	-11.4561	-11.9716	-7.619
48	-11.1577	1.9491	-9.32945	-11.776	-9.81185	-8.0211	-9.07922	-12.7274	-11.0058	-7.58554	-11.1167	-7.41258	-8.10295	-12.762	-10.5494	-11.3983	-8.25787	-10.2542	-9.41452	-12.316	-9.21463	-12.0362	-12.9615	-8.10533	-10.0776	-11.1169	-12.561	-9.48413	-15.2767	-15.62	-9.1303	-10.3718	-10.3505	-11.5409	-10.1512	-14.5458	-11.9188	-9.338	-10.9302	-12.5101	-13.2245	-12.1497	-10.0093	-11.8933	-14.0886	-12.8845	-11.9494	-12.6741	-8.246
49	-11.3488	1.8596	-9.36491	-12.21	-10.2841	-8.69561	-9.69933	-13.1223	-11.2474	-8.134	-11.5878	-8.14682	-8.30945	-13.078	-10.8487	-11.4538	-8.45861	-10.0342	-9.62906	-12.722	-9.48473	-12.1432	-13.2894	-8.65455	-10.5535	-11.1385	-12.805	-10.5046	-14.943	-15.691	-9.20673	-10.645	-10.8338	-11.7538	-10.2484	-14.3778	-11.6365	-9.563	-10.7867	-12.3708	-13.5147	-12.0398	-9.96924	-11.6392	-14.2416	-13.0213	-12.2167	-13.2276	-8.601
50	-11.3282	1.79401	-9.30436	-12.396	-10.4442	-9.16508	-10.1605	-13.2635	-11.2917	-8.51987	-11.8044	-8.66261	-8.313	-13.109	-10.8425	-11.2494	-8.53863	-9.64337	-9.56362	-12.946	-9.6944	-11.9671	-13.3747	-8.98448	-10.8467	-11.0171	-12.826	-11.3642	-14.4523	-15.521	-9.1843	-10.6219	-11.078	-11.6575	-10.1014	-13.9628	-11.1743	-9.726	-10.3736	-11.9848	-13.5267	-11.6873	-9.71667	-11.1259	-14.1539	-13.0073	-12.2257	-13.5676	-8.678
51	-11.0997	1.75728	-9.13755	-12.266	-10.2678	-9.36692	-10.3995	-13.1024	-11.1673	-8.70113	-11.7426	-8.89145	-8.11351	-12.856	-10.5419	-10.7996	-8.51041	-9.12863	-9.23538	-12.909	-9.83546	-11.5449	-13.2252	-9.06897	-10.904	-10.7998	-12.645	-11.9779	-13.8414	-15.124	-9.12867	-10.2841	-11.0355	-11.2754	-9.72964	-13.3621	-10.6036	-9.771	-9.72536	-11.4542	-13.264	-11.1371	-9.29633	-10.4351	-13.8392	-12.8787	-11.9693	-13.6686	-8.489
52	-10.682	1.74883	-8.83755	-11.779	-9.79279	-9.27397	-10.369	-12.6076	-10.9022	-8.66227	-11.4414	-8.79927	-7.72024	-12.35	-9.99191	-10.1482	-8.37252	-8.52424	-8.68218	-12.575	-9.90355	-10.9329	-12.8698	-8.91236	-10.7075	-10.491	-12.296	-12.2909	-13.1271	-14.531	-9.07964	-9.65418	-10.7045	-10.6646	-9.18324	-12.6397	-9.96233	-9.639	-8.87609	-10.87	-12.7706	-10.4244	-8.76642	-9.63673	-13.335	-12.6646	-11.4792	-13.658	-8.066
53	-10.0915	1.76287	-8.36273	-10.931	-9.09246	-8.9026	-10.0547	-11.7695	-10.5047	-8.41603	-10.9601	-8.39018	-7.14974	-11.651	-9.24548	-9.33992	-8.10811	-7.84153	-7.94908	-11.956	-9.88957	-10.1829	-12.3341	-8.53403	-10.2715	-10.0528	-11.801	-12.294	-12.2965	-13.793	-9.02415	-8.78333	-10.1259	-9.8869	-8.51722	-11.8346	-9.23737	-9.284	-7.84973	-10.272	-12.103	-9.55555	-8.16986	-8.74701	-12.68	-12.3759	-10.8006	-13.3532	-7.44
54	-9.33429	1.80164	-7.66073	-9.766	-8.23265	-8.29569	-9.47113	-10.5982	-9.95059	-7.98575	-10.3403	-7.69752	-6.42	-10.818	-8.33588	-8.40402	-7.68738	-7.0543	-7.05791	-11.091	-9.76779	-9.31568	-11.6216	-7.96342	-9.61938	-9.42147	-11.16	-12.0219	-11.3044	-12.942	-8.90609	-7.72152	-9.36601	-8.9789	-7.76328	-10.9452	-8.37608	-8.681	-6.65039	-9.62945	-11.2983	-8.50443	-7.49965	-7.73918	-11.8935	-12.0033	-9.96079	-12.747	-6.626
55	-8.40599	1.87454	-6.68027	-8.354	-7.23727	-7.511	-8.64709	-9.108	-9.18273	-7.38491	-9.60409	-6.76455	-5.53491	-9.87	-7.25491	-7.33055	-7.07173	-6.10336	-6.003	-10.033	-9.49682	-8.30891	-10.6959	-7.22736	-8.76645	-8.53027	-10.343	-11.5283	-10.0844	-11.938	-8.65036	-6.50818	-8.48209	-7.93636	-6.90373	-9.922	-7.86	-7.823	-5.24773	-8.86882	-10.3605	-7.22327	-6.70464	-6.54418	-10.9605	-11.5183	-8.96136	-12.0993	-5.62
56	-7.26073	1.9881	-5.393	-6.761	-6.07556	-6.60056	-7.60278	-7.30078	-8.11889	-6.60089	-8.73322	-5.625	-4.46456	-8.774	-5.94767	-6.06378	-6.21856	-4.923	-4.73689	-8.818	-9.03678	-7.099	-9.47944	-6.33167	-7.711	-7.335	-9.28	-10.8566	-8.576	-10.677	-8.184	-5.14233	-7.48856	-6.71578	-5.87211	-8.68267	-6.63644	-6.706	-3.591	-7.90356	-9.24833	-5.67178	-5.70556	-5.07822	-9.82578	-10.8677	-7.77067	-11.27	-4.404
57	-5.85234	2.14149	-3.77118	-5.01	-4.66851	-5.57345	-6.34576	-5.16009	-6.68328	-5.58832	-7.65833	-4.28797	-3.15542	-7.456	-4.34112	-4.52463	-5.08858	-3.46819	-3.19241	-7.439	-8.36088	-5.62183	-7.88797	-5.24061	-6.42011	-5.82531	-7.891	-10.0114	-6.75321	-9.069	-7.44873	-3.5839	-6.34908	-5.26289	-4.58678	-7.152	-4.30607	-5.333	-1.64688	-6.66054	-7.88579	-3.84546	-4.42248	-3.29411	-8.42153	-9.98269	-6.33752	-10.1914	-2.97
58	-4.16728	2.30987	-1.88018	-3.073	-2.93685	-4.38612	-4.85715	-2.674	-4.84233	-4.28827	-6.28918	-2.74	-1.56536	-5.857	-2.391	-2.66539	-3.6593	-1.72764	-1.32476	-5.832	-7.44664	-3.84339	-5.87818	-3.88545	-4.84855	-4.01818	-6.123	-8.95245	-4.63164	-7.076	-6.41036	-1.79048	-4.99848	-3.54655	-2.99545	-5.29655	-2.35215	-3.722	0.575636	-5.09733	-6.201	-1.77524	-2.81036	-1.20285	-6.70603	-8.79912	-4.62373	-8.763	-1.33
59	-2.21616	2.46637	0.234182	-0.911	-0.857172	-2.96734	-3.09547	0.131576	-2.6133	-2.65718	-4.57181	-0.960606	0.315	-3.961	-0.108818	-2.371	-1.93747	0.27499	0.872737	-3.916	-6.26097	-1.77147	-3.46992	-2.20424	-2.96976	-1.95195	-3.978	-7.62136	-2.26606	-4.72	-5.05821	0.249667	-3.37388	-1.57594	-1.09125	-3.12515	-0.123717	-1.902	3.02412	-3.20834	-4.15969	0.489889	-0.865131	1.14138	-4.67688	-7.2723	-2.62215	-6.89904	0.484
60	0.0210495	2.60353	2.50382	1.492	1.53155	-1.26069	-1.02385	3.18107	-0.0552323	-0.686848	-2.50181	1.05397	2.4628	-1.788	2.43536	1.48678	0.0434545	2.48657	3.37447	-1.649	-4.7562	0.546869	-0.739182	-0.175212	-0.790283	0.316253	-1.512	-5.98267	-0.31	-2.077	-3.39106	2.50751	-1.44303	0.603313	1.08946	-0.696818	2.31354	0.093	5.61545	-1.02076	-1.77348	2.89359	1.38318	3.66001	-2.36858	-5.38944	-0.361758	-4.57159	2.425
61	2.4299	2.69932	4.84873	4.122	4.14594	0.748	1.35088	6.35764	2.73003	1.583	-0.11903	3.27536	4.82179	0.599	5.12809	4.54682	2.23236	4.83391	6.11494	0.958	-2.88767	3.03376	2.20082	2.17355	1.649	2.71185	1.164	-4.04691	0.644545	0.738	-1.43264	4.91724	0.782424	2.92103	3.47694	1.89173	4.86421	2.217	8.25345	1.40721	0.899848	5.36512	3.85964	6.25555	0.152758	-3.177	2.09136	-1.82064	4.444
62	4.96881	2.72665	7.19145	6.912	6.87203	3.02537	3.97069	9.52734	5.60895	4.06914	2.50038	5.64979	7.30363	3.107	7.84042	7.25814	4.5622	7.23342	8.99877	3.85	-0.643707	5.59435	5.22295	4.76942	4.25312	5.14971	3.903	-1.86903	5.32288	3.59	0.755727	7.39264	3.25104	5.2893	5.9828	4.53609	7.41872	4.418	10.8448	3.99651	3.75839	7.81827	6.45393	8.83131	2.79336	-0.70197	4.6437	1.24894	6.49
63	7.4882	2.7328	9.46982	9.74	9.59126	5.49627	6.73954	12.5554	8.45146	6.66252	5.25134	8.10918	9.80148	5.628	10.4581	9.93414	6.95494	9.60494	11.9232	6.919	1.9376	8.13232	8.20406	7.49897	6.89947	7.55063	6.576	0.471111	7.75258	6.352	3.1007	9.84477	5.87245	7.63231	8.51203	7.13924	9.87973	6.654	13.3099	6.65891	6.6774	10.1892	9.04958	11.3035	5.44479	1.94028	7.19467	4.48607	8.513
64	9.97676	2.66907	11.6407	12.459	12.2064	8.06327	9.53227	15.3201	11.1604	9.24436	8.02082	10.5873	12.2066	8.068	12.9025	12.4804	9.33155	11.8774	14.7965	10.034	4.77855	10.5686	11.0437	10.2293	9.47127	9.85473	9.099	2.88736	10.0193	8.938	5.50991	12.2021	8.53418	9.88773	10.9847	9.62009	12.1797	8.902	15.5928	9.31345	9.53955	12.4387	11.5468	13.6145	8.01236	4.64882	9.65373	7.72882	10.491
65	12.3541	2.58186	13.6775	14.938	14.658	10.6228	12.216	17.7367	13.6643	11.7128	10.7114	13.0274	14.4294	10.355	15.133	14.8368	11.6298	14.017	17.5461	13.067	7.77766	12.8536	13.6792	12.8392	11.8871	12.0254	11.423	5.29383	12.1007	11.304	7.89676	14.4187	11.1334	12.0197	13.3547	11.9228	14.2891	11.154	17.6684	11.898	12.2482	14.5534	13.8812	15.7362	10.4338	7.34307	11.9578	10.8408	12.446
66	14.5376	2.50874	15.5685	17.091	16.916	13.0836	14.6902	19.7697	15.9271	14.0003	13.2565	15.3818	16.4199	12.44	17.1424	16.9774	13.8141	16.0091	20.1233	15.925	10.8191	14.9674	16.088	15.2504	14.1029	14.0548	13.514	7.60893	13.9937	13.431	10.1994	16.4704	13.5989	14.0167	15.6105	14.0256	16.2121	13.416	19.5409	14.3684	14.7369	16.5321	16.0236	17.6659	12.6787	9.97311	14.0831	13.7331	14.386
67	16.5486	2.44533	17.314	18.899	18.97	15.3867	16.9067	21.4303	17.9513	16.0813	15.6213	17.614	18.172	14.313	18.948	18.902	15.873	17.8573	22.503	18.558	13.794	16.9143	18.284	17.431	16.111	15.9613	15.373	9.776	15.711	15.317	12.385	18.3513	15.8877	15.8843	17.7627	15.934	17.98	15.693	21.234	16.6927	16.9783	18.3857	17.979	19.4127	14.7437	12.5113	16.037	16.366	16.299
68	18.3966	2.39903	18.9131	20.403	20.8258	17.5047	18.8645	22.7603	19.7621	17.9639	17.8014	19.7018	19.7121	15.988	20.5781	20.6307	17.8091	19.5747	24.6773	20.961	16.6218	18.7156	20.301	19.3826	17.9283	17.7701	17.037	11.7751	17.279	16.991	14.4522	20.0654	17.9796	17.6332	19.8311	17.6649	19.6383	17.981	22.7729	18.8504	18.9799	20.1296	19.7766	20.9961	16.6446	14.9454	17.8237	18.7346	18.165
69	20.1057	2.37034	20.4017	21.668	22.4956	19.4355	20.5955	23.8179	21.3977	19.6786	19.81	21.6458	21.0872	17.499	22.0747	22.1967	19.6279	21.1811	26.6522	23.151	19.2533	20.4028	22.1798	21.128	19.5861	19.5047	18.551	13.6114	18.739	18.493	16.4259	21.6221	19.8829	19.2761	21.8347	19.2549	21.2333	20.269	24.1963	20.8351	20.7712	21.7778	21.4554	22.4448	18.4067	17.2744	19.4663	20.8534	19.964
70	21.7058	2.35257	21.8039	22.768	24.0022	21.1933	22.1478	24.6779	22.9008	21.2698	21.6675	23.4479	22.357	18.886	23.478	23.6372	21.3322	22.6982	28.4453	25.159	21.666	22.0081	23.9558	22.6972	21.1289	21.1929	19.96	15.3073	20.1264	19.854	18.3239	23.038	21.6252	20.8276	23.7889	20.7349	22.804	22.544	25.5332	22.6491	22.395	23.3377	23.0555	23.7873	20.0633	19.5061	20.9812	22.7418	21.679
71	23.2268	2.33985	23.136	23.779	25.3737	22.8032	23.5766	25.4248	24.3142	22.7817	23.395	25.1152	23.5806	20.194	24.8252	24.9928	22.9291	24.1461	30.0816	27.032	23.8532	23.5647	25.6537	24.1267	22.6034	22.8578	21.296	16.8985	21.4643	21.1	20.1666	24.3376	23.242	22.3043	25.6975	22.1376	24.3761	24.793	26.8118	24.3051	23.8925	24.8142	24.6129	25.0519	21.6524	21.6577	22.3869	24.4249	23.292
72	24.6923	2.33078	24.4078	24.774	26.6391	24.2972	24.9306	26.1403	25.6745	24.2551	25.0181	26.6677	24.8051	21.471	26.1444	26.3024	24.4278	25.5417	31.5886	28.815	25.823	25.0992	27.2882	25.4586	24.0428	24.5112	22.585	18.4242	22.7663	22.253	21.9823	25.5505	24.771	23.7225	27.5501	23.4973	25.9628	27.001	28.0511	25.8192	25.3017	26.2117	26.149	26.2611	23.2038	23.7514	23.6982	25.9389	24.789
73	26.1054	2.31319	25.6274	25.809	27.8229	25.7102	26.2525	26.8869	27.002	25.72	26.5638	28.1255	26.0595	22.746	27.4521	27.5921	25.8406	26.8984	32.9895	30.542	27.5962	26.6267	28.861	26.7365	25.46	26.1557	23.844	19.9168	24.0392	23.333	23.8045	26.7053	26.241	25.0928	29.3273	24.834	27.5628	29.153	28.244	27.2142	26.6485	27.5296	27.6621	27.4262	24.7277	25.8045	24.9288	27.3252	26.16
74	27.5012	2.32236	26.8008	26.908	28.9484	27.0669	27.5805	27.6966	28.3032	27.1921	28.0465	29.5061	27.3529	24.026	28.7598	28.8682	27.1792	28.2197	34.3003	32.221	29.1965	28.1421	30.3679	27.9901	26.8526	27.7776	25.07	21.396	25.28	24.356	25.6551	27.8258	27.6678	26.4182	31.0081	26.1461	29.1628	31.231	30.179	28.5097	27.9459	28.7586	29.1369	28.5489	26.2176	27.8233	26.0905	28.6206	27.398
75	28.8507	2.32994	27.9306	28.074	30.031	28.3741	28.9341	28.5705	29.5735	28.6726	29.4646	30.8217	28.6764	25.31	30.0702	30.1214	28.4534	29.4989	35.5246	33.844	30.6537	29.6249	31.8022	29.2366	28.2037	29.3544	26.246	22.8676	26.4795	25.332	27.5348	28.9244	29.0608	27.6921	32.5794	27.4335	30.7442	33.213	31.5879	29.7199	29.1927	29.8872	30.5617	29.6219	27.6578	29.8054	27.1913	29.847	28.516
76	30.1438	2.34642	29.0146	29.285	31.0727	29.6281	30.3072	29.4953	30.8014	30.1512	30.8113	32.0721	30.0075	26.591	31.3733	31.34	29.6658	30.7233	36.6616	35.393	32.0051	31.0452	33.1583	30.4709	29.4842	30.8654	27.361	24.3221	27.6286	26.271	29.4298	30.0049	30.4259	28.8992	34.0355	28.69	32.287	35.08	32.68	30.8513	30.3813	30.9062	31.9284	30.6373	29.027	31.7399	28.2305	31.0083	29.533
77	31.3601	2.38048	30.0459	30.512	32.0676	30.8207	31.6765	30.4554	31.973	31.609	32.0803	33.2512	31.3142	27.853	32.6499	32.5141	30.8136	31.8858	37.7174	36.846	33.2829	32.3771	34.4348	31.6817	30.6637	32.2945	28.407	25.7317	28.7154	27.177	31.3204	31.0622	30.752	30.0241	35.3775	29.9038	33.7658	36.812	33.7016	31.9064	31.5197	31.8131	33.2252	31.5983	30.3039	33.5973	29.1967	32.0902	30.46
78	32.5372	2.376	31.015	31.727	33.0058	31.941	33.0101	31.4216	33.0678	33.0218	33.2669	34.3497	32.5673	29.072	33.8773	33.6326	31.8952	32.9818	38.7102	38.181	34.5066	33.5994	35.634	32.856	31.7202	33.6259	29.371	27.0703	29.731	28.053	33.1853	32.0849	32.7797	31.0508	36.6032	31.0663	35.1558	38.39	34.6387	32.888	32.6104	32.6037	34.4386	32.5063	31.4674	35.334	30.0733	33.0758	31.294
79	33.6099	2.40898	31.8986	32.898	33.8752	32.9752	34.2721	32.3581	34.0579	34.3632	34.3682	35.3575	33.739	30.228	35.0356	34.6802	32.9006	34.0002	39.6755	39.375	35.6763	34.6962	36.7615	33.9775	32.6426	34.8372	30.239	28.3143	30.6708	28.9	34.9955	33.0591	34.3446	31.9634	37.7085	32.167	36.4388	39.801	35.4805	33.7918	33.6414	33.2763	35.5562	33.3483	32.4976	36.9162	30.8462	33.9477	32.023
80	34.5759	2.45208	32.6923	33.993	34.6638	33.9094	35.4293	33.2353	34.9127	35.6085	35.3828	36.2648	34.8037	31.303	36.1036	35.6405	33.8097	34.9322	40.6485	40.41	36.7835	35.6573	37.8201	35.0236	33.4275	35.9015	30.997	29.4416	31.5251	29.709	36.7168	33.9635	35.5644	32.7509	38.6891	33.1874	37.5995	41.045	36.2163	34.6086	34.6051	33.8275	36.5663	34.1043	33.3765	38.3202	31.5079	34.6925	32.638
81	35.4256	2.50618	33.3894	34.992	35.3584	34.7309	36.4598	34.0343	35.605	36.7363	36.3042	37.0615	35.7352	32.277	37.0575	36.5001	34.6108	35.7689	41.6311	41.271	37.8195	36.4783	38.808	35.9611	34.0731	36.8022	31.636	30.4345	32.28	30.462	38.3262	34.7769	36.7078	33.3984	39.5434	34.1022	38.6215	42.127	36.8325	35.3233	35.4924	34.25	37.4564	34.7533	34.0915	39.5369	32.0532	35.2975	33.138
82	36.149	2.57176	33.9865	35.894	35.9395	35.4323	37.351	34.741	36.1154	37.7274	37.1196	37.7386	36.5174	33.137	37.8802	37.2489	35.3079	36.5054	42.5809	41.947	38.7759	37.1565	39.7146	36.7589	34.5857	37.5356	32.147	31.284	32.9286	31.133	39.807	35.4861	37.7533	33.9078	40.2786	34.8895	39.4936	43.057	37.3135	35.9194	36.2921	34.5444	38.2162	35.2797	34.6408	40.5602	32.4745	35.7483	33.526
83	36.7412	2.64851	34.4853	36.704	36.39	36.0132	38.0933	35.3413	36.4367	38.5673	37.8184	38.284	37.1433	33.878	38.5636	37.8838	35.9058	37.1392	43.4232	42.439	39.6493	37.6907	40.5252	37.3993	34.9726	38.104	32.522	31.9878	33.4794	31.702	41.1415	36.0832	38.6851	34.2788	40.8973	35.5365	40.2191	43.847	37.6522	36.387	36.9954	34.718	38.8432	35.6769	35.0241	41.3886	32.7638	36.0287	33.815
84	37.2033	2.73419	34.893	37.437	36.7053	36.4754	38.681	35.8307	36.5787	39.2507	38.393	38.6815	37.6172	34.492	39.1013	38.3989	36.4095	37.67	44.0685	42.754	40.4475	38.0863	41.2259	37.8722	35.2508	38.5124	32.762	32.5507	33.9507	32.166	42.3254	36.5624	39.4914	34.5235	41.4073	36.0364	40.8123	44.509	37.8549	36.7352	37.5991	34.7824	39.3388	35.9477	35.2409	42.0279	32.9112	36.1322	34.03
85	37.544	2.82521	35.2272	38.101	36.8958	36.818	39.1113	36.2208	36.5768	39.7768	38.8406	38.9209	37.9529	34.97	39.4915	38.7876	36.8297	38.1027	44.4452	42.903	41.1825	38.3617	41.7957	38.1787	35.4418	38.7783	32.875	32.9883	34.3625	32.52	43.3683	36.9222	40.1626	34.6667	41.8203	36.3883	41.2954	45.059	37.9397	36.9914	38.1113	34.7587	39.7014	36.1078	35.3082	42.4861	32.916	36.0758	34.21
86	37.7792	2.91415	35.5117	38.701	36.9899	37.0433	39.3766	36.5509	36.4888	40.1496	39.1623	39.0064	38.1752	35.312	39.7487	39.0618	37.1793	38.4502	44.5234	42.89	41.8547	38.5452	42.212	38.3317	35.5688	38.9319	32.874	33.324	34.7355	32.764	44.276	37.1692	40.6919	34.7326	42.1384	36.6034	41.6833	45.488	37.9334	37.1949	38.5457	34.6745	39.9258	36.1833	35.2657	42.7727	32.7989	35.8901	34.414
87	37.9315	2.98935	35.765	39.235	37.0363	37.1596	39.4788	36.8731	36.3868	40.3813	39.3687	39.007	38.3004	35.534	39.8968	39.2454	37.4785	38.7284	44.3161	42.72	42.4477	38.675	42.4564	38.3599	35.6652	39.0061	32.792	33.5957	35.0934	32.917	45.0545	37.3225	41.0827	34.747	42.353	36.7144	41.9801	45.746	37.8646	37.384	38.9195	34.5639	40.0064	36.2078	35.1536	42.901	32.5889	35.6071	34.696
88	38.0263	3.03485	35.9914	39.696	37.0884	37.1855	39.4375	37.2278	36.3273	40.4981	39.4882	38.8841	38.3352	35.673	39.9509	39.3582	37.752	38.9545	43.864	42.406	42.9318	38.8003	42.5166	38.2967	35.7588	39.0127	32.792	33.8558	35.4621	33.015	45.7301	37.41	41.3586	34.7361	42.4493	36.7674	42.1807	45.788	37.804	37.5793	39.2482	34.4644	39.9455	36.209	35.0065	42.8955	32.3235	35.2455	35.089
89	38.0794	3.05212	36.185	40.084	37.1842	37.1521	39.2918	37.271	36.3272	40.5362	39.5629	38.571	38.338	35.775	39.9193	39.4179	38.0129	38.962	43.209	41.964	43.2602	38.9731	42.3886	38.264	35.8663	38.946	32.63	34.1474	35.8607	33.099	46.3337	37.4577	41.5616	34.724	42.4048	36.7983	42.2919	45.594	37.6977	37.7763	39.5394	34.4098	39.822	36.206	34.8559	42.7876	32.031	34.8217	35.582
90	38.1146	3.04668	36.3386	40.391	37.3364	37.0967	39.0905	37.9524	36.3665	40.5354	39.6318	38.375	38.338	35.876	39.8139	39.4591	38.27	39.1915	42.3834	41.399	43.4049	39.236	42.0807	38.0103	35.977	38.8183	32.628	34.4955	36.15	33.193	46.8649	37.4813	41.7511	34.7316	42.398	36.8276	42.3281	45.179	37.4192	37.9567	39.7939	34.4268	39.7182	36.205	34.7134	42.6012	31.7274	34.3788	36.123
91	38.1254	3.00277	36.4718	40.616	37.532	37.0527	38.8635	38.3326	36.4158	40.5323	39.72	38.2089	37.8835	35.987	39.6573	39.5061	38.5234	39.2555	41.4135	40.726	43.3851	39.621	41.608	37.9	36.0543	38.6674	32.73	34.901	36.3649	33.289	47.3056	37.4905	41.9882	34.743	41.8807	36.867	42.2945	44.6	37.2066	38.058	39.819	34.5365	39.26	36.1954	34.5817	42.3564	31.599	33.9985	36.648
92	38.1415	2.95505	36.618	40.767	37.7477	37.0425	38.6328	38.5689	36.456	40.5572	39.8479	37.7081	37.5062	36.105	39.4793	39.5438	38.7656	39.215	40.3411	40.001	43.2783	40.1438	40.9822	37.497	36.077	38.5474	32.958	35.3406	37.0073	33.381	47.6589	37.5008	42.2545	34.8137	41.4043	36.93	42.2125	43.961	37.0028	38.1378	40.1187	34.7573	39.0139	36.158	34.475	42.0838	31.3183	33.7722	37.12
93	38.1778	2.91152	36.8145	40.872	37.9631	37.0749	38.4245	38.6799	36.4874	40.6261	40.0329	37.5026	37.0867	36.217	39.3216	39.5853	38.9936	39.1401	39.2306	39.337	43.1935	40.7937	40.2285	37.1639	36.0654	38.514	33.325	35.7784	37.2635	33.48	47.9489	37.5382	42.4581	34.9739	40.9339	37.0336	42.1387	43.373	36.8696	38.3389	40.2128	35.1004	38.8461	36.0804	34.4333	41.8305	30.9432	33.7686	37.542
94	38.2673	2.87421	37.0985	40.97	38.1718	37.138	38.2524	38.703	36.5302	40.7467	40.2837	37.4207	36.6672	36.319	39.2315	39.6718	39.2305	39.0884	38.1604	38.845	43.2445	41.5399	39.4038	36.9855	36.0458	38.6226	33.821	36.1942	37.4325	33.614	48.2204	37.592	42.55	35.1427	40.5515	37.1865	42.1603	42.929	36.8684	38.474	40.2518	35.5606	38.7764	35.9718	34.5025	41.649	30.835	34.0162	37.95
95	38.4457	2.85985	37.5125	41.099	38.3842	37.211	38.117	38.704	36.6223	40.9417	40.6056	37.4944	36.304	36.422	39.2648	39.8234	39.5416	39.132	37.2044	38.605	43.5468	42.3419	39.354	36.9767	36.0744	38.9021	34.407	36.5922	37.5552	33.821	48.5446	37.592	42.5417	35.3723	40.3325	37.3813	42.3722	42.708	37.0414	38.6949	40.2768	36.1134	38.8072	35.8592	34.7136	41.6014	30.8935	34.5027	38.388
96	38.7165	2.87327	38.0836	41.286	38.6365	37.2917	38.0507	38.9516	36.8111	41.2481	41.0186	37.7349	36.0423	36.569	39.4885	40.0497	40.0111	39.343	36.4361	38.651	44.1825	43.1502	37.9453	37.1716	36.2169	39.3418	35.034	37.0189	37.707	34.14	48.9895	37.7051	42.4604	35.677	40.322	37.6154	42.7922	42.766	37.4203	39.0438	40.3221	36.7232	38.9461	35.7686	35.0639	41.7615	31.1582	35.1674	38.88
97	39.1175	2.91842	38.7892	41.567	38.9922	37.4149	38.1173	39.3576	37.1353	41.6493	41.5398	38.1305	35.9321	36.826	39.9113	40.3809	40.6517	39.7644	35.9531	38.969	45.1045	43.942	37.3585	37.5644	36.519	39.9293	35.658	37.5412	37.9892	34.597	49.5549	38.3432	42.3649	36.0619	40.5828	37.9174	43.3095	43.1	38.038	39.5445	40.4627	37.3618	39.2104	35.7352	35.5321	42.1664	31.6488	35.9385	39.428
98	39.6218	2.97729	39.5408	41.98	39.5018	37.6267	38.3364	40.0029	37.5767	42.0551	42.1344	38.6568	36.0201	37.237	40.4324	40.8356	41.3584	40.373	35.8782	39.52	46.1295	44.743	36.9971	38.112	37.0057	40.6607	36.271	38.1802	38.4592	35.203	50.1631	38.7593	42.3493	36.5281	41.0721	38.3338	43.7453	43.593	38.8893	40.2002	40.7894	38.0217	39.6079	35.8264	36.1269	42.7704	32.3692	36.7703	40.03
99	40.1856	3.01567	40.2046	42.515	40.1274	37.9095	38.6372	40.7366	38.0288	42.3689	42.6997	39.315	36.3061	37.765	40.8802	41.3573	41.9616	41.0664	36.2789	40.267	47.0323	45.5599	36.8673	38.7394	37.6874	41.4767	36.862	38.8671	39.0713	35.975	50.6868	39.3012	42.5024	37.0773	41.6938	38.8599	43.9553	44.054	39.8674	40.9757	41.3177	38.7046	40.0902	36.1053	36.8601	43.4479	33.2932	37.6147	40.709
100	40.714	3.01371	40.641	43.058	40.73	38.174	38.891	41.344	38.359	42.511	43.12	40.116	36.68	38.281	41.109	41.806	42.317	41.697	37.05	41.15	47.645	46.318	37.006	39.39	37.721	42.232	37.381	39.478	39.69	36.895	51.006	39.948	42.814	37.684	42.246	39.402	43.883	44.314	40.777	41.776	41.923	39.374	40.535	36.554	37.657	44.04	34.335	38.368	41.477
all values Left	mean	std	steps
1	-10.7859	1.8621	-9.253	-12.266	-9.056	-8.883	-11.427	-10.038	-12.945	-10.894	-8.703	-10.935	-7.166	-7.967	-13.109	-9.615	-10.795	-8.469	-9.106	-9.467	-5.851	-11.956	-9.857	-11.536	-13.098	-10.111	-8.341	-10.875	-10.668	-12.826	-10.684	-12.228	-13.488	-15.124	-9.102	-10.277	-10.481	-10.987	-8.887	-13.002	-9.726	-10.105	-11.443	-13.073	-11.622	-10.782	-9.292	-11.133	-14.05
2	-10.2472	1.9097	-9.00926	-11.7704	-8.1879	-8.27015	-10.4933	-9.44032	-12.29	-10.4964	-8.661	-10.3015	-6.10661	-7.49284	-12.8509	-8.77919	-10.1347	-8.28005	-8.47075	-9.68406	-4.51456	-11.091	-9.6747	-10.9005	-12.6303	-9.98086	-7.70242	-10.5739	-10.3104	-12.6344	-10.0089	-11.8547	-12.71	-14.5161	-9.06141	-9.614	-9.81183	-10.2347	-8.19722	-12.2292	-9.77055	-9.34573	-10.833	-12.3284	-11.4302	-9.97306	-8.76642	-10.4351	-13.618
3	-9.5488	1.993	-8.59088	-10.9075	-7.18545	-7.48633	-9.27738	-8.60371	-11.299	-9.94479	-8.403	-9.55035	-4.85694	-6.85701	-12.3359	-7.79172	-9.31477	-7.96344	-7.75001	-9.71476	-3.05624	-10.033	-9.33237	-10.119	-11.9802	-9.67056	-6.90971	-10.0572	-9.79729	-12.266	-9.11038	-11.301	-11.7949	-13.7586	-8.99829	-8.69	-9.00157	-9.33538	-7.43068	-11.3849	-9.64167	-8.40045	-10.209	-11.5549	-10.9318	-8.99591	-8.17603	-9.62848	-13.0132
4	-8.68922	2.11615	-7.93545	-9.72321	-6.01485	-6.58155	-7.84327	-7.54788	-9.99	-9.18273	-7.954	-8.66033	-3.40821	-6.076	-11.6258	-6.61303	-8.36515	-7.48779	-6.91127	-9.53427	-1.51082	-8.818	-8.80203	-9.21379	-11.1308	-9.185	-5.95588	-9.34445	-9.05924	-11.7427	-7.98364	-10.596	-10.6776	-12.8812	-8.85155	-7.562	-8.09094	-8.3027	-6.54603	-10.4393	-9.29476	-7.28827	-9.534	-10.7283	-10.1303	-7.80221	-7.51355	-8.72861	-12.2688
5	-7.64146	2.27787	-6.97724	-8.28964	-4.59446	-5.56273	-6.22998	-6.2797	-8.373	-8.13015	-7.328	-7.55633	-1.73822	-5.1423	-10.7797	-5.16837	-7.27469	-6.8169	-5.88094	-9.12912	0.128323	-7.439	-8.06524	-8.15731	-10.0117	-8.52787	-4.78727	-8.44491	-8.03682	-11.061	-6.59501	-9.72491	-9.28436	-11.8361	-8.55048	-6.274	-7.07078	-7.09358	-5.46702	-9.31567	-8.70536	-5.99488	-8.721	-9.75781	-9.03942	-6.34028	-6.72952	-7.70782	-11.3892
6	-6.37834	2.41942	-5.67906	-6.67257	-2.84523	-4.38612	-4.44635	-4.77877	-6.443	-6.71379	-6.51	-6.14373	0.165505	-4.01113	-9.81465	-3.39725	-5.98426	-5.9128	-4.58264	-8.49321	0.264	-5.832	-7.10045	-6.87491	-8.52506	-7.68032	-3.33157	-7.34811	-6.705	-10.1819	-4.90867	-8.63909	-7.57139	-10.5146	-8.03382	-4.819	-5.88771	-5.6416	-4.12111	-7.92488	-7.86633	-4.47003	-7.67	-8.5209	-7.6713	-4.59338	-5.74758	-6.49432	-10.3312
7	-4.81268	2.66893	-4.04148	-4.89261	-0.747121	-2.98236	-2.49464	-3.00239	-4.175	-4.901	-5.449	-4.3707	2.28561	-2.62845	-8.69412	-1.287	-4.41121	-4.74427	-2.97324	-7.622	3.49442	-3.916	-5.87236	-5.29658	-6.60118	-6.58988	-1.53988	-6.01445	-5.06842	-9.02745	-2.89906	-7.28682	-5.53952	-8.82742	-7.25455	-3.144	-4.47521	-3.90333	-2.47727	-6.217	-6.7737	-2.66591	-6.301	-6.9287	-6.03436	-2.5847	-4.49036	-5.0013	-9.01652
8	-2.97021	2.87626	-2.09362	-2.92013	1.65745	-1.29697	-0.400747	-0.914152	-1.568	-2.70773	-4.081	-2.23793	4.57788	-0.965061	-7.34294	1.11745	-2.50838	-3.29908	-1.0537	-6.50912	5.62283	-1.649	-4.33632	-3.39153	-4.23962	-5.18602	0.589909	-4.40448	-3.15427	-7.51597	-0.551202	-5.647	-3.23026	-6.74283	-6.18935	-1.202	-2.77939	-1.88352	-0.542525	-4.18124	-5.43008	-0.571485	-4.574	-4.9566	-4.13947	-0.360434	-2.91291	-3.18144	-7.38517
9	-0.879918	3.05372	0.11403	-0.716818	4.28286	0.684	1.78198	1.47638	1.333	-0.19003	-2.362	0.208465	6.98025	0.975	-5.70379	3.72197	-2.371	-1.59129	1.13317	-5.14818	7.54407	0.958	-2.45878	-1.17846	-1.50745	-3.42158	3.01241	-2.50274	-1.00843	-5.603	2.08695	-3.73964	-0.727293	-4.29285	-4.8334	1.009	-0.784606	0.368788	1.63759	-1.85685	-3.85218	1.77855	-2.494	-2.63527	-2.00567	2.02322	-1.0093	-1.04892	-5.41988
10	1.44969	3.1854	2.50382	1.73109	7.01355	2.92909	3.98736	4.10836	4.434	2.55518	-0.289	2.88545	9.42745	3.16045	-3.76345	6.40582	1.969	0.346364	3.51364	-3.50045	9.42455	3.85	-0.240636	1.28036	1.48009	-1.29427	5.64155	-0.325818	1.30564	-3.30545	4.894	-1.62036	-0.31	-1.56518	-3.18645	3.441	1.48364	2.77309	3.99282	0.670909	-2.06745	4.31236	-0.103	-0.0398182	0.326455	4.49745	1.19336	1.33791	-3.14545
11	3.94659	3.25694	4.98009	4.40382	9.73101	5.36673	6.15176	6.88383	7.608	5.40015	2.087	5.68074	11.861	5.52687	-1.54689	9.0502	4.84915	2.4663	5.99524	-1.58958	11.2347	6.919	2.27638	3.89032	4.58574	1.15546	8.35695	2.074	3.70862	-0.701091	7.74119	0.638333	3.87939	1.31416	-1.27458	6.005	3.96575	5.23888	6.43953	3.29912	-0.108515	6.93764	2.52	2.71945	2.79707	6.98336	3.62591	3.89637	-0.622626
12	6.47506	3.28505	7.44933	7.22622	12.3394	7.90333	8.20756	9.67611	10.723	8.21833	4.669	8.47722	14.2311	7.98244	0.877667	11.5622	7.59511	4.70844	8.48433	0.551667	12.9646	10.034	5.02089	6.54289	7.67333	3.84478	11.0304	4.61033	6.11722	2.077	10.5138	2.96033	6.90544	4.20378	0.843	8.597	6.565	7.68211	8.89067	5.927	1.981	9.55867	5.278	5.51844	5.35378	9.40978	6.18433	6.52433	2.057
13	8.95377	3.2869	9.83891	10.0696	14.7818	10.4388	10.0877	12.3522	13.649	10.9128	7.336	11.1778	16.4979	10.4235	3.41258	13.8846	10.2908	7.00391	10.9039	2.87655	14.6227	13.067	7.9023	9.13376	10.6274	6.65536	13.5566	7.17403	8.46224	4.875	13.1247	5.26991	9.25185	6.97891	3.1007	11.118	9.17273	10.0308	11.2778	8.46627	4.15121	12.0889	8.068	8.24415	7.95158	11.7266	8.75591	9.12242	4.77736
14	11.3561	3.2232	12.1005	12.7845	17.0292	12.8838	11.752	14.814	16.275	13.4127	9.96	13.7195	18.6361	12.7486	5.9484	15.994	12.8421	9.28385	13.1996	5.32439	16.2221	15.925	10.8191	11.5878	13.3724	9.44642	15.8751	9.66028	10.6941	7.56991	15.5286	7.49524	11.415	9.55937	5.4152	13.503	11.6976	12.2437	13.5644	10.8503	6.36038	14.4614	10.808	10.8132	10.5354	13.9095	11.2418	11.6056	7.42946
15	13.6406	3.10713	14.2073	15.2425	19.0724	15.1782	13.2078	17.0164	18.536	15.6791	12.439	16.0725	20.6357	14.8804	8.39141	17.8947	15.1922	11.4934	15.3409	7.8333	17.7694	18.558	13.6761	13.8651	15.8784	12.0901	17.9684	11.9962	12.7879	10.0849	17.7209	9.58591	13.3862	11.9056	7.70977	15.714	14.0813	14.3088	15.7435	13.0433	8.5841	16.6372	13.44	13.1782	13.0536	15.9531	13.5751	13.9181	9.93892
16	15.7231	3.02145	16.1504	17.3649	20.918	17.2932	14.4895	18.9608	20.415	17.7104	14.712	18.2377	22.4954	16.7821	10.6709	19.6102	17.3194	13.5997	17.3217	10.3497	19.2686	20.961	16.4013	15.9586	18.1564	14.5087	19.8474	14.1427	14.7485	12.3735	19.7168	11.5225	15.1743	14.0025	9.92912	17.738	16.2882	16.2343	17.8262	15.0395	10.8128	18.6075	15.924	15.323	15.4781	17.8642	15.7231	16.0345	12.267
17	17.6405	2.93976	17.9359	19.1421	22.5782	19.2243	15.6479	20.6807	21.938	19.5289	16.766	20.2317	24.2191	18.4564	12.7427	21.1731	19.2271	15.5909	19.1533	12.8322	20.7242	23.151	18.9493	17.883	20.2421	16.6851	21.5312	16.0929	16.5984	14.4153	21.5288	13.3078	16.8053	15.8581	12.0427	19.578	18.3038	18.0326	19.8311	16.8535	13.0504	20.3875	18.23	17.2539	17.7971	19.6579	17.6858	17.9553	14.4054
18	19.4118	2.86527	19.5815	20.6202	24.0767	20.9838	16.7484	22.2246	23.153	21.1701	18.619	22.0762	25.8186	19.9333	14.6006	22.6192	20.9394	17.4682	20.8561	15.2428	22.1395	25.159	21.298	19.6707	22.1798	18.6408	23.0505	17.8625	18.3601	16.2302	23.1701	14.9597	18.3142	17.5068	14.049	21.242	20.1413	19.7187	21.7752	18.5117	15.302	22.0035	20.348	18.993	20.0072	21.3498	19.4885	19.6911	16.3692
19	21.0634	2.80169	21.1121	21.868	25.4418	22.5949	17.8555	23.6481	24.121	22.6754	20.311	23.7927	27.3138	21.2599	16.2627	23.9865	22.4926	19.2376	22.4556	17.5616	23.5175	27.032	23.4393	21.3565	24.0082	20.4208	24.4421	19.4796	20.0587	17.8628	24.6609	16.5076	19.7375	18.9879	15.9649	22.747	21.8287	21.3097	23.6725	20.0445	17.565	23.4865	22.277	20.5699	22.114	22.9501	21.1679	21.2642	18.1837
20	22.6236	2.75189	22.5538	22.962	26.7022	24.0879	19.0193	24.9991	24.92	24.086	21.893	25.4099	28.7233	22.4937	17.7652	25.3083	23.9253	20.9004	23.9759	19.7901	24.8571	28.815	25.3764	22.9777	25.7543	22.0911	25.7479	20.985	21.7208	19.3622	26.0161	17.9862	21.1032	20.3323	17.8065	24.119	23.4003	22.8257	25.5269	21.4835	19.8299	24.8675	24.031	22.0186	24.1259	24.4636	22.7632	22.7052	19.8835
21	24.1182	2.71499	23.9231	23.98	27.8823	25.4962	20.2643	26.3204	25.634	25.4391	23.41	26.9545	30.0626	23.69	19.1502	26.6085	25.2803	22.4614	25.4368	21.9311	26.1543	30.542	27.1254	24.5668	27.4337	23.7156	27.0071	22.4218	23.3644	20.7697	27.2427	19.4265	22.4284	21.5659	19.591	25.392	24.8916	24.2836	27.3299	22.8623	22.0844	26.1752	25.627	23.3753	26.0495	25.8953	24.3102	24.0429	21.5092
22	25.5669	2.68656	25.2298	24.9935	29.0053	26.8469	21.5842	27.6495	26.34	26.758	24.904	28.4362	31.3397	24.8911	20.4649	27.9014	26.5964	23.9247	26.8546	23.9912	27.4052	32.221	28.7015	26.1451	29.0477	25.3419	28.2472	23.823	24.9992	22.1163	28.3452	20.8496	23.7221	22.7112	21.3412	26.599	26.3283	25.6923	29.0641	24.209	24.3159	27.4339	27.091	24.6734	27.8868	27.2475	25.8336	25.3071	23.0944
23	26.9761	2.65869	26.4829	26.0532	30.0858	28.1493	22.9563	29.0046	27.092	28.0507	26.4	29.85	32.5517	26.1228	21.7543	29.1962	27.8967	25.306	28.2338	25.979	28.6108	33.844	30.1371	27.7127	30.5912	26.9892	29.4797	25.2024	26.6221	23.4243	29.3258	22.265	24.9842	23.7877	23.087	27.768	27.7244	27.0506	30.7104	25.5333	26.5103	28.244	28.446	25.9337	29.6502	28.5118	27.3373	26.5184	24.6511
24	28.3497	2.63183	27.6872	27.1789	31.1253	29.4008	24.3509	30.3782	27.912	29.3153	27.908	31.1888	33.6911	27.3921	23.0434	30.4928	29.1821	26.6156	29.5662	27.9035	29.7802	35.393	31.4652	29.2508	32.0569	28.6569	30.6981	26.5599	28.2164	24.6985	30.1825	23.6698	26.2069	24.8095	24.8531	28.913	29.0885	28.3441	32.2555	26.8326	28.653	28.9882	29.708	27.1661	31.3433	29.6758	28.8074	27.6862	26.173
25	29.6941	2.61077	28.8416	28.3676	32.1175	30.5941	25.7326	31.7465	28.793	30.5409	29.422	32.4467	34.7485	28.6897	24.3373	31.7786	30.4406	27.8636	30.8422	29.7717	30.9251	36.846	32.7164	30.7312	33.4389	30.3299	31.8915	27.8822	29.7604	25.9253	30.9164	25.0472	27.3802	25.7873	26.6478	30.039	30.4259	29.5554	33.6929	28.105	30.7272	31.0196	30.887	28.3709	32.9639	30.7286	30.2302	28.8103	27.6436
26	30.9558	2.6123	29.9375	29.5948	33.0523	31.7192	27.0628	33.0773	29.72	31.7152	30.926	33.6193	35.7128	29.9942	25.6335	33.0328	31.6612	29.0551	32.0513	31.5864	32.0572	38.181	33.9132	32.1253	34.7358	31.9769	33.0466	29.1446	31.2356	27.0907	31.5337	26.3701	28.4929	26.7286	28.4636	31.14	30.752	30.6662	35.0224	29.3411	32.7125	32.1413	31.984	29.5431	34.5013	31.6661	31.5982	29.8806	29.0403
27	32.1805	2.58484	30.9612	30.8311	33.9177	32.7631	28.312	34.3344	30.678	32.8201	32.396	34.7042	36.5718	31.2753	26.9224	34.23	32.8335	30.1881	33.1844	33.3383	33.1883	39.375	35.0618	33.4078	35.9496	33.5645	34.147	30.3184	32.6269	28.1851	32.0409	27.6177	29.5347	27.6371	30.2848	32.203	32.6743	31.6583	36.2435	30.5295	34.5897	33.2017	33.001	30.6726	35.9437	32.4812	32.9017	30.8911	30.3405
28	33.3153	2.58076	31.8986	32.0464	34.7018	33.7123	29.4701	35.4852	31.634	33.8305	33.804	35.7002	37.3188	32.5054	28.1855	35.3539	33.9454	31.2617	34.2304	35.0262	34.3315	40.41	36.157	34.5596	37.089	35.0591	35.1692	31.3809	33.9175	29.1957	32.4444	28.7694	30.4997	28.515	32.0938	33.212	34.2688	32.5174	37.3525	31.662	36.3396	34.1844	33.933	31.7426	37.2805	33.1758	34.1268	31.8488	31.5216
29	34.3465	2.59647	32.7358	33.2077	35.3908	34.5536	30.5383	36.5086	32.553	34.716	35.122	36.5962	37.9458	33.6583	29.3989	36.3825	34.9792	32.2719	35.1794	36.6393	35.4996	41.271	37.1912	35.5684	38.1556	36.4318	36.0795	32.3193	35.0837	30.1075	32.7488	29.8068	31.38	29.3576	33.8697	34.142	35.4677	33.2331	38.3455	32.7251	37.9437	35.0771	34.769	32.7305	38.4957	33.7466	35.2616	32.7502	32.5628
30	35.2667	2.62816	33.4644	34.2856	35.9652	35.2781	31.5211	37.3921	33.408	35.449	36.326	37.38	38.4383	34.71	30.5429	37.2923	35.9199	33.2048	36.0212	38.1636	36.6988	41.947	38.1567	36.4283	39.1445	37.6553	36.8502	33.1285	36.1015	30.9051	32.9588	30.7167	32.1616	30.1502	35.5824	34.969	36.5951	33.8007	39.22	33.6962	39.3877	35.8697	35.491	33.6115	39.5694	34.1916	36.2945	33.5786	33.4452
31	36.0589	2.67663	34.0805	35.2653	36.4086	35.8836	32.4247	38.1262	34.183	36.0071	37.395	38.0411	38.7806	35.6358	31.5982	38.0705	36.7532	34.0444	36.752	39.5858	37.9261	42.439	39.0474	37.1363	40.0415	38.7059	37.4647	33.8095	36.9581	31.5779	33.0792	31.493	32.8348	30.8687	37.2044	35.68	37.6301	34.2181	39.9791	34.5491	40.668	36.5508	36.08	34.3655	40.4906	34.5075	37.2142	34.3125	34.1566
32	36.7281	2.74653	34.5865	36.1476	36.717	36.3735	33.2551	38.7059	34.865	36.3801	38.309	38.5741	38.9666	36.4194	32.5463	38.7109	37.4719	34.786	37.3694	40.8968	39.1698	42.754	39.8639	37.6907	40.8305	39.5703	37.9144	34.3649	37.6514	32.116	33.1197	32.1354	33.4055	31.4893	38.7189	36.267	38.5576	34.4948	40.6283	35.2661	41.7882	37.1051	36.527	34.9788	41.2593	34.6991	38.0077	34.9312	34.6956
33	37.277	2.84246	34.993	36.9409	36.9017	36.746	34.0171	39.1275	35.44	36.569	39.061	38.977	39.0067	37.0536	33.3765	39.2069	38.0738	35.4334	37.875	42.0934	40.4064	42.903	40.6146	38.0973	41.4941	40.2479	38.2015	34.7979	38.1835	32.5106	33.1006	32.6495	33.8917	32.002	40.1101	36.724	39.3658	34.6563	41.1712	35.8382	42.7564	37.5174	36.849	35.4478	41.879	34.7774	38.6707	35.4216	35.0612
34	37.6974	2.95397	35.3257	37.6583	36.9923	37.002	34.715	39.384	35.906	36.601	39.648	39.2537	39.007	37.541	34.0827	39.5593	38.5487	35.9903	38.28	43.184	41.5973	42.89	41.308	38.3763	42.0077	40.7583	38.3397	35.1197	38.5617	32.762	33.051	33.051	34.3143	32.402	41.363	37.051	40.0457	34.7307	41.6173	36.261	43.5837	37.787	37.084	35.778	42.355	34.7627	39.205	35.7793	35.2557
35	38.0064	3.07563	35.6125	38.3071	37.0385	37.1436	35.3593	39.4782	36.277	36.5234	40.073	39.4223	38.7953	37.8932	34.6562	39.7881	38.8969	36.4623	38.6016	44.17	42.6901	42.72	41.9414	38.5594	42.3485	41.1239	38.3587	35.3483	38.8053	32.875	33.0123	33.3594	34.6945	32.6876	42.4781	37.26	40.5903	34.747	41.9743	36.5325	44.2816	37.9228	37.28	35.9786	42.6977	34.6829	39.6065	36.0124	35.302
36	38.2248	3.197	35.8672	38.8898	37.0926	37.1893	35.9658	39.4307	36.596	36.4139	40.344	39.5201	38.4968	38.1319	35.0909	39.9143	39.1375	36.8589	38.8601	45.0719	43.6223	42.406	42.499	38.6893	42.4999	41.3492	38.2904	35.5026	38.9446	32.869	33.0279	33.6142	35.0561	32.8722	43.4644	37.379	41.0009	34.7354	42.239	36.6791	44.8646	37.9533	37.478	36.0487	42.9186	34.5725	39.8745	36.1404	35.2428
37	38.3765	3.30282	36.0882	39.4026	37.1915	37.1675	36.5452	39.2817	36.915	36.337	40.486	39.5906	38.375	38.2746	35.3927	39.9504	39.2944	37.1916	38.962	45.8745	44.3328	41.964	42.9532	38.822	42.4533	41.4327	38.264	35.6101	39.0084	32.792	33.1343	33.8636	35.4258	32.9883	44.326	37.443	41.2958	34.7233	42.4008	36.7489	45.332	37.9086	37.687	35.9626	43.0257	34.4702	40.0028	36.195	35.1192
38	38.4792	3.37189	36.2704	39.841	37.3462	37.114	37.0906	39.0789	37.271	36.3203	40.536	39.667	38.0674	38.3294	35.5859	39.9041	39.384	37.4785	39.1054	46.5428	44.7761	41.399	43.2635	39.0137	42.2116	41.3786	37.9919	35.6995	39.0048	32.7724	33.3649	34.1445	35.8256	33.0778	45.0688	37.476	41.5109	34.7344	42.4436	36.7849	45.6496	37.8161	37.888	35.6881	43.0266	34.4113	39.9885	36.2089	34.9678
39	38.5409	3.41435	36.4209	40.2018	37.5431	37.0637	37.5855	38.8515	37.271	36.3504	40.537	39.7726	37.6549	38.338	35.7122	39.7894	39.4336	37.7413	39.252	47.0347	44.9185	40.726	43.4051	39.309	41.7889	41.369	37.9	35.7947	38.9307	32.6297	33.7415	34.4778	36.15	33.1712	45.7175	37.489	41.6982	34.743	42.398	36.8128	45.7719	37.804	38.058	35.2167	42.9385	34.4243	39.8467	36.2075	34.8163
40	38.5788	3.41707	36.568	40.4796	37.7589	37.0413	38.0135	38.6218	38.029	36.3985	40.529	39.9275	37.4782	38.338	35.8148	39.6291	39.4793	37.9919	39.2302	47.3139	44.7377	40.001	43.3917	39.741	41.1995	40.8968	37.4808	35.9045	38.8011	32.6465	34.2603	34.864	36.3172	33.2686	46.2994	37.493	41.9155	34.8491	42.2773	36.8456	45.6704	37.543	38.058	34.5975	42.7911	34.5312	39.822	36.206	34.6738
41	38.6016	3.36602	36.7544	40.677	37.9739	37.0601	38.3633	38.4155	38.363	36.4419	40.547	40.1452	37.4304	38.04	35.9208	39.4544	39.5222	38.2387	39.1565	47.3613	44.258	39.337	43.2882	40.3192	40.4652	40.4841	37.1587	36.008	38.6544	32.7784	34.9046	35.2831	36.9929	33.3633	46.8152	37.517	42.1685	35.0122	41.7403	36.8953	45.3467	37.314	38.305	33.9388	42.6363	34.751	39.417	36.203	34.5463
42	38.6401	3.29209	37.0253	40.8105	38.1826	37.1137	38.6196	38.2451	38.587	36.4745	40.61	40.4319	37.538	37.6265	36.0359	39.3065	39.5591	38.4828	39.0921	47.181	43.5572	38.845	43.1977	41.0237	39.636	40.0195	36.9839	36.0684	38.5434	33.047	35.6557	35.704	37.2559	33.463	47.2489	37.592	42.3908	35.2049	41.287	36.979	44.8398	37.0975	38.425	33.3715	42.5373	35.0959	39.108	36.1828	34.4583
43	38.7131	3.19806	37.4294	40.9136	38.3967	37.1828	38.7539	38.113	38.687	36.5096	40.724	40.8012	37.8067	37.2352	36.1525	39.2319	39.6201	38.7172	39.1177	46.7759	42.7595	38.605	43.2226	41.8176	39.354	39.5575	36.9767	36.077	38.522	33.4603	36.4775	36.1072	37.4288	33.5937	47.6004	37.592	42.5198	35.4699	40.8446	37.1104	44.2321	36.9223	38.627	33.0222	42.537	35.5606	38.9087	36.1274	34.4549
44	38.8371	3.09766	38.0082	41.026	38.6544	37.2581	38.7389	38.0536	38.704	36.5785	40.911	41.2741	38.2222	36.8223	36.2613	39.2873	39.7372	38.9375	39.3192	46.2242	42.0191	38.651	43.4655	42.6495	38.2715	39.1528	37.1694	36.0614	38.642	33.9986	37.3187	36.4929	37.5524	33.7938	47.8892	37.592	42.5471	35.8192	40.5018	37.2869	43.6284	36.8526	38.963	32.979	42.673	36.1198	38.7995	36.0338	34.5795
45	39.0538	3.01303	38.7466	41.1821	39.0182	37.362	38.5748	38.1284	38.704	36.7247	41.215	41.8408	38.7658	36.4442	36.3648	39.5314	39.9243	39.1598	39.7514	45.6243	41.4733	38.969	44.005	43.4748	37.4629	38.8527	37.5562	36.0421	38.9287	34.616	38.1537	36.8947	37.7042	34.1046	48.1516	38.292	42.4943	36.2562	40.322	37.5013	43.1263	36.9387	39.463	33.2673	42.9724	36.7367	38.7873	35.921	34.8511
46	39.3657	2.96382	39.5408	41.4137	39.5341	37.5375	38.2967	38.352	38.962	36.9905	41.624	42.4274	39.4402	36.1475	36.4888	39.9605	40.203	39.4345	40.3884	45.0728	41.1672	39.52	44.8199	44.2954	37.054	38.68	38.0955	36.0818	39.3715	35.2609	38.527	37.3675	37.9892	34.5555	48.4458	38.714	42.4052	36.7836	40.3465	37.7699	42.8085	37.2155	40.135	33.8472	43.4282	37.3828	38.8774	35.8161	35.2582
47	39.7777	2.94835	40.2289	41.7589	40.1585	37.7902	38.0025	38.6503	39.37	37.3807	42.042	42.9207	40.2448	35.9769	36.6884	40.4703	40.5998	39.8341	41.108	44.6227	41.0336	40.267	45.7755	45.1312	36.8835	38.6444	38.7147	36.2384	39.9591	35.8995	39.398	37.9425	38.4656	35.1602	48.8349	39.274	42.355	37.3871	40.6257	38.1348	42.7391	37.7175	40.942	34.6455	43.9869	38.0508	39.0832	35.7495	35.7919
48	40.256	2.94883	40.6506	42.234	40.7515	38.0595	37.8579	38.8948	40.016	37.8252	42.366	43.2182	41.1113	35.9778	37.0211	40.8968	41.0945	40.3889	41.7421	44.2649	40.9565	41.15	46.684	45.9429	36.9919	38.7659	39.3581	36.551	40.6857	36.5217	40.5212	38.5851	39.0842	35.936	49.3392	39.948	42.4304	38.0076	41.1132	38.6131	42.9414	38.4593	41.776	35.5674	44.5661	38.7402	39.4175	35.7746	36.4633
49	40.7296	2.93707	40.7185	42.7783	41.1592	38.2465	37.9991	38.9618	40.744	38.2058	42.511	43.2658	41.8983	36.1698	37.493	41.1048	41.5839	41.0422	42.1505	43.9396	40.8273	42.023	47.3824	46.623	37.3555	39.0248	40.0203	37.0402	41.4921	37.0979	41.1028	39.2035	39.7049	36.8671	49.9115	40.628	42.6637	38.5452	41.7165	39.1479	43.354	39.3795	42.487	36.4823	45.0763	39.4092	39.8569	35.9598	37.2423
50	41.1156	2.9005	40.4358	43.25	41.2913	38.2519	38.3898	38.7919	41.344	38.41	42.44	43.0714	42.4665	36.4964	38.0204	41.0325	41.9222	41.6675	42.2632	43.5712	40.5779	42.698	47.7821	47.059	37.8385	39.328	40.6933	37.7143	42.2374	37.556	41.4496	39.6897	40.1834	37.8562	50.453	41.16	42.9867	38.8942	42.249	39.6235	43.8258	40.3222	42.951	37.2339	45.4326	39.962	40.3149	36.3273	38.0054
51	41.3186	2.85889	39.8552	43.5011	41.1287	38.0119	38.8542	38.3931	41.658	38.3586	42.165	42.6809	42.7275	36.8191	38.4608	40.6775	42.0009	42.1284	42.0808	43.0808	40.1851	43.042	47.8704	47.1902	38.2523	39.5513	41.3033	37.7363	42.7646	37.8079	41.5491	39.9593	40.4136	38.7238	50.8525	41.427	43.2639	38.9823	42.539	39.832	44.1827	41.1009	43.099	37.7051	45.5684	40.294	40.6635	36.802	38.5847
52	41.3086	2.80762	39.0652	43.4473	40.6994	37.5197	39.1984	37.7994	41.632	38.0225	41.714	42.1427	42.6701	36.9823	38.6906	40.0791	41.7938	42.3331	41.6496	42.4137	39.6574	43.021	47.6817	47.0194	38.4574	39.5984	41.7321	39.2544	42.9785	37.8018	41.4386	39.9731	40.3568	39.2998	51.0298	41.396	43.359	38.7916	42.5003	39.8884	44.3067	41.5814	42.922	37.8467	45.4492	40.3517	40.7905	37.2339	38.8648
53	41.0615	2.78761	38.1367	43.0892	40.0546	36.8118	39.3191	37.0527	41.301	37.4282	41.121	41.4948	42.3406	36.8768	38.6554	40.041	41.3385	42.25	41.026	41.5677	39.0134	42.676	47.2701	46.5929	38.4057	39.4282	41.8879	39.8931	42.8692	37.5383	41.1711	39.7354	40.0265	39.5142	50.9567	41.099	43.1854	38.3527	42.1315	39.8113	44.1613	41.7132	42.462	37.6839	45.0751	40.1365	40.6386	37.4795	38.8248
54	40.5916	2.79155	37.1004	42.4849	39.2478	35.9386	39.2023	36.1823	40.745	36.6401	40.413	40.7556	41.7974	36.4604	38.3665	40.041	40.6922	41.894	40.2524	40.5528	38.2644	42.081	46.6918	45.9755	38.0909	39.0433	41.7462	40.2358	42.4736	37.0484	40.7937	39.2741	39.4635	39.4	50.6459	40.588	42.7248	37.7165	41.4884	39.3893	43.7702	41.516	41.789	37.2745	44.469	39.6767	40.2089	37.4602	38.5068
55	39.902	2.82699	35.9748	41.7175	38.3172	34.9439	38.8848	35.2035	40.066	35.7288	39.59	39.9195	41.0971	35.7531	37.8737	37.6879	39.9055	41.3065	39.3628	39.3942	37.4127	41.316	45.9915	45.2284	37.5214	38.4659	41.3404	40.2508	41.8522	36.3613	40.3349	38.6273	38.7147	39.0375	50.128	39.914	42.0077	36.9325	40.6537	38.7707	43.1859	41.0535	40.981	36.6885	43.6665	39.029	39.5425	37.1597	37.9694
56	39.083	2.88715	34.7627	40.8648	37.2833	33.8537	38.4149	34.12	39.351	34.746	38.644	38.9697	40.2826	34.8191	37.2421	36.2278	39.0139	40.5386	38.3743	38.1283	36.4557	40.449	45.1927	44.39	36.7279	37.728	40.7201	39.9788	41.0686	35.4953	39.7916	37.837	37.828	38.503	49.4362	39.119	41.0857	36.0476	39.7021	38.0067	42.4612	40.406	40.098	35.9948	42.7058	38.2484	38.7007	36.6026	37.2669
57	38.1347	2.9285	33.456	39.9756	36.1573	32.6709	37.8232	32.9379	38.639	33.7177	37.553	37.892	39.3737	33.735	36.5289	35.0235	38.0333	39.634	37.2886	36.796	35.3965	39.519	44.2928	43.4663	35.744	36.8583	39.9327	39.5003	40.1684	34.4753	39.1289	36.9345	36.8313	37.8473	48.5951	38.222	40.0154	35.0948	38.68	37.1359	41.6298	39.647	39.175	35.2487	41.6109	37.3689	37.7475	35.8439	36.4435
58	37.0947	2.98489	32.0668	39.0524	34.9418	31.385	37.1056	31.6605	37.906	32.6457	36.301	36.6789	38.3663	32.5582	35.7648	33.7623	36.9626	38.6109	36.0998	35.4311	34.2357	38.52	43.2727	42.435	34.5895	35.8772	39.0115	38.8935	39.1644	33.3205	38.3042	35.9283	35.7287	37.0873	47.6121	37.215	38.8408	34.084	37.5849	36.1746	40.6928	38.8198	38.208	34.4692	40.3785	36.3972	36.7245	34.9486	35.5242
59	35.955	3.03937	30.6394	38.0565	33.6479	29.9918	36.2349	30.2989	37.088	31.5204	34.895	35.3311	37.2485	31.3133	34.9433	32.4457	35.7949	37.4634	34.8109	34.0496	32.9764	37.427	42.1159	41.2687	33.2742	34.7946	37.9714	38.2146	38.0404	32.0338	37.2888	34.8097	34.5057	36.213	46.4793	36.084	37.5751	33.0068	36.3853	35.1179	39.6282	37.925	37.165	33.6406	38.9905	35.3191	35.6392	33.9561	34.5109
60	34.7105	3.08697	29.2005	36.9407	32.2869	28.4916	35.1883	28.8701	36.118	30.3379	33.35	33.8617	36.0118	30.0017	34.0348	31.0783	34.528	36.1765	33.4292	32.6546	31.6265	36.222	40.8226	39.9549	31.8035	33.6148	36.8098	37.481	36.7806	30.6042	36.075	33.5661	33.1462	35.2061	45.1847	34.822	36.2055	31.8456	35.0504	33.9534	38.4118	36.9319	36.016	32.7376	37.4352	34.1178	34.4668	32.8729	33.3996
61	33.3574	3.12377	27.7402	35.6738	30.8693	26.8915	33.963	27.3967	34.963	29.1024	31.692	32.2923	34.6469	28.6162	33.0126	29.6673	33.1655	34.7437	31.9608	31.2453	30.1937	34.905	39.3946	38.5008	30.1822	32.3397	35.5227	36.6732	35.3976	29.0168	34.6709	32.187	31.6498	34.0556	43.7253	33.436	34.7162	30.5822	33.5667	32.6834	37.0332	35.8069	34.745	31.7465	35.7072	32.7866	33.179	31.695	32.1942
62	31.9025	3.14867	26.2399	34.2406	29.4046	25.2096	32.5677	25.8922	33.614	27.8158	29.955	30.6449	33.1491	27.1446	31.8612	28.2207	32.297	33.1767	30.4137	29.8173	28.684	33.479	37.8369	36.9218	28.4216	30.9709	34.1072	35.7556	33.92	27.2648	33.0939	30.6729	30.018	32.7629	42.1091	31.932	33.1074	29.2024	31.9232	31.3131	35.4976	34.5395	33.354	30.6536	33.8219	31.3281	31.76	30.424	30.8979
63	30.343	3.16067	24.6923	32.6383	27.9016	23.4668	31.0111	24.3627	32.077	26.4778	28.175	28.9398	31.5288	25.5787	30.5704	26.7424	31.138	31.4881	28.8061	28.3638	27.1081	31.952	36.1569	35.2302	26.5517	29.5179	32.5624	34.7049	32.3668	25.3632	31.3744	29.0313	28.2412	31.338	40.3487	30.319	31.3955	27.6995	30.1093	29.8327	33.818	33.1206	31.851	29.4412	31.8064	29.7506	30.2067	29.0619	29.5021
64	28.6802	3.15385	23.1018	30.8785	26.3695	21.6793	29.3149	22.8194	30.369	25.0971	26.38	27.1955	29.811	23.9288	29.1344	25.2405	28.5971	29.6952	27.1679	26.8757	25.482	30.341	34.3652	33.4395	24.6166	27.9963	30.8924	33.5075	30.7496	23.3525	29.551	27.2725	26.3144	29.8028	38.4667	28.616	29.6057	26.0811	28.1423	28.2359	32.0136	31.5425	30.257	28.1028	29.7015	28.0718	28.5212	27.602	28.0037
65	26.9588	3.12783	21.4791	28.9877	24.8217	19.8691	27.5228	21.2669	28.52	23.6889	24.595	25.4368	28.0288	22.221	27.5598	23.7314	26.9558	27.8336	25.5314	25.346	23.8212	28.673	32.4783	31.5707	22.6651	26.423	29.108	32.1485	29.0824	21.2886	27.6668	25.4166	24.2539	28.1803	36.4984	26.856	27.7734	24.3705	26.0673	26.5335	30.1125	29.8111	28.606	26.6441	27.5511	26.3172	26.7267	26.0475	26.4386
66	25.2067	3.06654	19.8354	27.0038	23.2686	18.0632	25.6853	19.703	26.577	22.2628	22.84	23.69	26.2205	20.4839	25.8666	22.2261	25.2961	25.9464	23.9197	23.7754	22.1358	26.978	30.511	29.6526	20.7386	24.8094	27.2366	30.6217	27.3828	19.2354	25.7664	23.4889	22.107	26.4899	34.4843	25.079	25.9422	22.6017	23.9382	24.7474	28.1487	27.9534	26.932	25.0825	25.3907	24.512	24.8651	24.4235	24.8594
67	23.4183	3.0162	18.1823	24.966	21.7147	16.279	23.8543	18.124	24.594	20.815	21.133	21.972	24.423	18.745	24.08	20.7263	23.6453	24.071	22.3443	22.176	20.4283	25.283	28.4763	27.7117	18.8733	23.164	25.318	28.9427	25.669	17.253	23.888	21.502	19.9347	24.753	32.4593	23.311	24.1477	20.811	21.804	22.904	26.1547	26.013	25.26	23.4467	23.2483	22.682	22.98	22.77	23.293
68	21.634	2.95944	16.5312	22.9165	20.1594	14.5122	22.0749	16.528	22.618	19.3508	19.486	20.2889	22.6638	17.0267	22.2297	19.2297	22.0132	22.2301	20.8073	20.5669	18.6995	23.606	26.389	25.7684	17.0933	21.4919	23.3987	27.146	23.9556	15.3869	22.0563	19.4734	17.7838	22.9944	30.4506	21.568	22.407	19.0271	19.7014	21.0267	24.1537	24.0406	23.597	21.7717	21.1453	20.8541	21.1192	21.1262	21.7392
69	19.873	2.89523	14.893	20.8976	18.6041	12.7567	20.3732	14.9198	20.683	17.8762	17.904	18.6468	20.9599	15.3399	20.3469	17.7298	20.3965	20.4337	19.3023	18.9586	16.9551	21.957	24.2641	23.8359	15.4085	19.8024	21.5158	25.275	22.2508	13.6571	20.2826	17.4288	15.6743	21.2389	28.4738	19.853	20.7173	17.2668	17.6485	19.1362	22.1608	22.0795	21.931	20.0906	19.0972	19.0455	19.3175	19.5176	20.188
70	18.1355	2.83513	13.2798	18.9385	17.0486	11.0243	18.7505	13.3056	18.807	16.3949	16.38	17.0552	19.3158	13.6863	18.4612	16.2199	18.7842	18.6819	17.8219	17.3524	15.1995	20.332	22.1228	21.9217	13.8171	18.1089	19.6861	23.3573	20.5596	12.0727	18.5729	15.3837	13.5984	19.5034	26.5333	18.162	19.0625	15.5358	15.6469	17.2453	20.1859	20.1515	20.249	18.4282	17.1118	17.258	17.5886	17.9496	18.6316
71	16.4481	2.7993	11.7127	17.0581	15.4927	9.32764	17.1943	11.6887	16.993	14.9035	14.897	15.5198	17.7279	12.061	16.6006	14.6912	17.1615	16.9677	16.3573	15.7494	13.4328	18.718	21.028	20.0422	12.3092	16.4208	17.8997	21.408	18.8849	10.6345	16.9298	13.3395	11.5477	17.789	24.6236	16.489	17.4277	13.8288	13.6929	15.3632	18.2397	18.2644	18.539	16.7956	15.1866	15.4864	17.427	16.411	17.0596
72	14.7487	2.75724	10.2119	15.2736	13.9424	7.67358	15.69	10.0796	15.235	13.3951	13.445	14.0348	16.1906	10.4603	14.7831	13.143	15.518	15.285	14.9029	14.1549	11.6607	17.099	19.1909	18.2244	10.8825	14.7503	16.144	19.4481	17.232	9.33064	15.3556	11.2979	9.52427	16.0903	22.7345	14.825	15.8019	12.141	11.785	13.493	16.334	16.416	16.788	15.1924	13.3121	13.7233	14.5761	14.8825	15.4567
73	13.0855	2.69843	8.77764	13.5893	12.411	6.07827	14.2324	8.49464	13.521	13.159	12.012	12.5925	14.6936	8.88982	13.0155	11.5872	13.8548	13.6315	13.4655	12.5758	9.89918	15.467	15.8102	16.4834	9.53582	13.1147	14.4167	17.4938	15.6073	8.15027	13.8577	9.26491	7.53445	14.4075	20.8624	13.165	14.1769	10.4782	9.92691	11.6391	14.4839	14.6005	14.981	13.623	11.4829	11.9659	12.762	13.3462	13.8108
74	11.447	2.66755	7.40496	11.9961	10.9213	4.57318	12.8249	6.95291	11.854	10.6858	10.588	11.1897	13.2357	7.36416	11.3062	10.0388	12.1814	12.0021	12.0583	11.0172	8.17416	13.817	13.7941	14.8065	8.26916	11.5271	12.7263	15.5528	14.0133	7.07618	12.4402	7.24206	5.58793	12.743	19.009	11.521	12.5523	8.85475	8.12319	9.81236	12.7059	12.8145	13.112	12.1009	9.70428	10.225	11.2524	11.7896	12.1249
75	9.83162	2.64567	6.09389	10.4885	9.49937	3.18739	11.4696	5.47356	10.244	8.85106	9.175	9.82836	11.8247	5.91097	9.66855	8.51637	10.5166	10.3921	10.6962	9.48218	6.50909	12.151	11.8593	13.1965	7.08149	10.0068	11.0954	13.6354	12.4541	6.08545	11.0985	5.23106	3.70145	11.1045	17.1691	9.915	10.9397	7.28362	6.37715	8.02839	11.0151	11.0644	11.179	10.6376	7.99051	8.51559	9.78385	10.2044	10.4185
76	8.28241	2.61722	4.84833	9.06852	8.16003	1.94182	10.1643	4.07152	8.701	7.40209	7.784	8.51424	10.4678	4.55206	8.11703	7.03188	8.88688	8.80612	9.38927	7.97945	4.90924	10.482	10.0314	11.6679	5.9717	8.58412	9.55076	11.759	10.9356	5.14618	9.82685	3.24464	1.89424	9.50918	15.3446	8.368	9.35785	5.78006	4.69691	6.30282	9.42282	9.36645	9.184	9.23618	6.35748	6.86124	8.36009	8.59021	8.71448
77	6.80315	2.59046	3.67433	7.73425	6.90609	0.84997	8.89951	2.75342	7.228	6.03788	6.422	7.2561	9.16209	3.29337	6.66374	5.59106	7.32064	7.25832	8.13527	6.51533	3.37223	8.833	8.32862	10.2244	4.93546	7.28001	8.10503	9.94641	9.46086	4.22358	8.61856	1.31009	0.184606	7.97442	13.5475	6.903	7.82242	4.35363	3.09468	4.63994	7.93587	7.73673	7.139	7.89663	4.81363	5.28403	6.98933	6.96345	7.04317
78	5.38705	2.55946	2.57289	6.47611	5.73622	-0.0876667	7.65978	1.51711	5.831	4.784	5.096	6.06178	7.89356	2.13311	5.31222	4.20056	5.83389	5.764	6.92922	5.09567	1.89722	7.223	6.75622	8.85644	3.96244	6.09722	6.75578	8.22311	8.03067	3.29167	7.46256	-0.541667	-1.41044	6.51556	11.7936	5.534	6.34222	3.005	1.57911	3.03733	6.55278	6.188	5.064	6.61678	3.35944	3.79556	5.674	5.34867	5.43211
79	4.0322	2.52599	1.53982	5.28906	4.64718	-0.885545	6.43552	0.356091	4.515	3.65327	3.816	4.93633	6.64906	1.07258	4.06273	2.8657	4.4317	4.33297	5.76418	3.72909	0.483091	5.659	5.314	7.55345	3.04703	5.02052	5.48876	6.60994	6.64642	2.341	6.34312	-2.28482	-2.88436	5.14118	10.0967	4.265	4.92136	1.72612	0.151515	1.49264	5.27312	4.72827	2.988	5.39015	1.99294	2.41321	4.40709	3.76645	3.89209
80	2.75783	2.50421	0.564263	4.16283	3.63238	-1.56639	5.22645	-0.737556	3.281	2.64903	2.578	3.88559	5.42189	0.109182	2.90887	1.59095	3.11927	2.9703	4.63474	2.42197	-0.87003	4.141	3.99939	6.31115	2.18438	4.02553	4.28667	5.12029	5.30718	1.37136	5.24599	-3.90118	-4.2401	3.85078	8.47382	3.088	3.55771	0.504586	-1.18891	0.0119091	4.09314	3.35603	0.942	4.21125	0.708242	1.14892	3.18285	2.22914	2.42371
81	1.55148	2.48616	-0.364434	3.08343	2.68034	-2.15591	4.03409	-1.77152	2.122	1.76758	1.372	2.91286	4.20973	-0.766566	1.83917	0.376869	1.89914	1.68279	3.53331	1.17545	-2.16346	2.662	2.81442	5.11734	1.37222	3.08621	3.13791	3.75923	4.00479	0.39197	4.16458	-5.3753	-5.47646	2.63086	6.93066	1.988	2.25084	-0.669899	-2.44374	-1.39255	3.00025	2.06179	-1.04	3.07573	-0.49097	0.00105051	2.00397	0.739838	1.0227
82	0.413673	2.46355	-0.587	2.03564	1.77936	-2.68264	2.86373	-2.75236	1.027	1.00036	0.181	2.01064	3.02027	-1.56836	0.830636	-0.775818	0.771182	0.469818	2.45855	-0.0125455	-3.39582	1.216	1.74582	3.94864	0.603545	2.18445	2.02764	2.52082	2.72718	-0.576364	3.09027	-6.69664	-6.58927	1.45873	5.46936	0.943	1.01064	-1.79982	-3.62027	-2.70655	1.97245	0.832636	-2.911	1.97627	-1.612	-1.03609	0.877364	-0.701091	-0.318545
83	-0.678526	2.44321	-1.82474	1.00564	0.920394	-3.17039	1.72723	-3.68565	-0.014	0.334818	-1.01	1.16791	1.86937	-2.31567	-0.136697	-1.86761	-0.269798	-0.67201	1.41318	-1.14127	-4.55914	-0.192	0.767384	2.77639	-0.130747	1.31587	0.939384	1.38919	1.463	-1.51255	2.0192	-7.86048	-7.57905	0.319838	4.09027	-0.064	-0.152747	-2.87621	-4.72457	-3.91555	0.981859	-0.34197	-4.627	0.906152	-2.6643	-1.97072	-0.193818	-2.09119	-1.59418
84	-1.7168	2.41762	-2.93591	-0.0191212	0.0988586	-3.63536	0.63297	-4.57383	-1.016	-0.24603	-2.192	0.371747	0.773313	-3.03142	-1.07131	-2.89743	-1.23042	-1.7509	0.400091	-2.20373	-5.64116	-1.545	-0.15599	1.56975	-0.845465	0.480071	-0.13899	0.341202	0.20103	-2.39912	0.948455	-8.87333	-8.45017	-0.784141	2.7811	-1.04	-1.2322	-3.88292	-5.75817	-5.00645	0.00680808	-1.4707	-6.154	-0.137747	-3.65232	-2.81291	-1.20958	-3.42481	-2.79494
85	-2.70095	2.38353	-3.72409	-1.03658	-0.681818	-4.08982	-0.416242	-5.41448	-1.992	-0.763091	-3.326	-0.392545	-0.256333	-3.73061	-1.97261	-3.8593	-2.1153	-2.77533	-0.572636	-3.19336	-6.62742	-2.82	-1.05918	0.298788	-1.56118	-0.330273	-1.20833	-0.65697	-1.06261	-3.223	-0.118667	-9.75564	-9.20912	-1.84161	1.52709	-1.981	-2.22582	-4.79555	-6.72052	-5.96564	-0.969909	-2.56082	-7.458	-1.15791	-4.56742	-3.57321	-2.17036	-4.69179	-3.9107
86	-3.63103	2.34198	-4.47529	-2.0287	-1.42033	-4.54636	-1.41872	-6.19727	-2.943	-1.24079	-4.366	-1.13964	-1.2116	-4.41816	-2.83422	-4.74813	-2.92179	-3.74319	-1.50068	-4.09955	-7.50751	-4.001	-1.96991	-1.06246	-1.983	-1.12035	-2.2601	-1.63992	-2.31849	-3.97833	-1.16966	-10.5372	-9.86896	-2.84235	0.317859	-2.886	-3.14275	-5.59058	-7.61236	-6.78188	-1.95839	-3.61355	-8.493	-2.15696	-5.40225	-4.265	-3.07879	-5.87882	-4.93201
87	-4.512	2.28809	-5.18723	-2.97748	-2.12169	-5.01521	-2.37881	-6.90817	-3.871	-1.70509	-5.284	-1.87962	-2.08965	-5.08762	-3.65329	-5.56356	-3.64296	-4.65089	-2.3884	-4.90706	-8.27505	-5.067	-2.90988	-2.51717	-2.70034	-1.8988	-3.28074	-2.63684	-3.5412	-4.67518	-2.18242	-11.2495	-10.4463	-3.77495	-0.854404	-3.759	-3.99449	-6.25824	-8.44762	-7.45827	-2.96281	-4.62564	-9.248	-3.13254	-6.16315	-4.90846	-3.94688	-6.96805	-5.85916
88	-5.34337	2.2248	-5.86358	-3.87948	-2.789	-5.50382	-3.30894	-7.54594	-4.775	-2.17527	-6.08	-2.62667	-2.506	-5.72927	-4.43391	-6.31024	-4.27252	-5.49685	-3.24906	-5.61109	-8.93276	-5.995	-3.89218	-4.036	-3.91848	-2.6763	-4.25236	-3.66394	-4.69761	-5.34255	-3.14521	-11.9197	-10.9642	-4.62742	-1.99091	-4.608	-4.79148	-6.81527	-9.2467	-8.01791	-3.96958	-5.59655	-9.759	-4.0757	-6.87242	-5.52539	-4.80045	-7.94094	-6.69773
89	-6.13094	2.15168	-6.51533	-4.74167	-3.43922	-6.03	-4.21744	-8.12911	-5.648	-2.66	-6.783	-3.40567	-3.21089	-6.34289	-5.19544	-6.99878	-4.816	-6.28578	-4.09978	-6.221	-9.49556	-6.772	-4.91922	-5.56422	-4.78856	-3.45978	-5.152	-4.72589	-5.75811	-6.00933	-4.068	-12.5657	-11.4548	-5.39356	-3.089	-5.438	-5.54167	-7.245	-10.0284	-8.50233	-4.95889	-6.53433	-10.09	-4.97678	-7.56611	-6.12933	-5.666	-8.794	-7.45656
90	-6.89208	2.06664	-7.16013	-5.56598	-4.11227	-6.62285	-5.10519	-8.69057	-6.482	-3.16685	-7.45	-4.2374	-4.39018	-6.94974	-5.97572	-7.64686	-5.29416	-7.02986	-4.95402	-6.75736	-9.98674	-7.403	-5.98375	-7.02216	-5.66024	-4.26158	-5.96323	-5.81842	-6.71382	-6.69158	-4.97945	-13.1937	-11.9539	-6.07788	-4.15577	-6.253	-6.24738	-7.33702	-10.8078	-8.96579	-5.91624	-7.45748	-10.321	-5.82826	-8.28191	-6.72448	-6.55503	-9.54349	-8.1611
91	-7.64456	1.99067	-7.81936	-6.38164	-4.83764	-7.30973	-5.96973	-9.26245	-7.298	-3.70418	-8.137	-5.12727	-5.09255	-7.57918	-6.80309	-8.275	-5.74782	-7.74073	-5.81855	-7.24282	-10.4405	-7.912	-7.072	-8.34018	-6.48918	-5.09473	-6.68864	-6.93191	-7.58527	-7.40309	-5.92009	-13.8025	-12.4853	-6.70009	-5.20009	-7.055	-6.91382	-8.19973	-11.5932	-9.45718	-6.83618	-8.38418	-10.525	-6.62482	-9.04	-7.315	-7.46455	-10.2217	-8.85282
92	-8.39177	1.9202	-8.50428	-7.23815	-5.61911	-8.10221	-6.80979	-9.87099	-8.143	-4.27752	-8.871	-6.0558	-5.77859	-8.26169	-7.68505	-8.89842	-6.21713	-8.42081	-6.69082	-7.68573	-10.8949	-8.337	-8.16099	-9.48345	-7.23729	-5.95486	-7.3524	-8.04065	-8.4072	-8.15309	-6.91649	-14.3747	-13.0598	-7.27849	-6.22205	-7.846	-7.53838	-8.67886	-12.3771	-10.0007	-7.71733	-9.32042	-10.755	-7.37053	-9.8302	-7.90482	-8.38188	-10.8725	-9.56303
93	-9.13241	1.86176	-9.20942	-8.13128	-6.44048	-8.984	-7.62199	-10.5257	-9.011	-4.89482	-9.646	-6.97874	-6.43882	-9.00948	-8.59887	-9.52114	-6.7224	-9.05596	-7.54952	-8.06839	-11.3767	-8.713	-9.21664	-10.4738	-7.88313	-6.81393	-7.98661	-9.08403	-9.20698	-8.93158	-7.96607	-14.8695	-13.6739	-7.82405	-7.2116	-8.625	-8.10058	-9.19035	-13.13	-10.5843	-8.56356	-10.2488	-11.022	-8.07159	-10.6095	-8.48417	-9.28512	-11.5291	-10.2863
94	-9.83317	1.82007	-9.92167	-9.00188	-7.27067	-9.90764	-8.39758	-11.2173	-9.831	-5.56009	-10.415	-7.81809	-7.05182	-9.81627	-9.48309	-10.1294	-7.24412	-9.6103	-8.34373	-8.358	-11.8784	-9.056	-10.1938	-11.3614	-8.42803	-7.61885	-8.61358	-9.97309	-9.99512	-9.093	-9.04348	-15.2317	-14.2995	-8.32873	-8.15376	-9.38	-8.57827	-9.679	-13.7956	-11.1552	-9.36388	-11.1196	-11.304	-8.738	-11.3061	-9.02906	-10.1421	-12.202	-11.0096
95	-10.463	1.79193	-10.6204	-9.74998	-8.0562	-10.7913	-9.11144	-11.9085	-10.515	-6.2603	-11.092	-8.47535	-7.58914	-10.6531	-10.232	-10.6872	-7.7314	-10.0307	-8.99842	-8.50442	-12.357	-9.358	-11.0326	-12.1444	-8.89453	-8.30444	-9.23908	-10.6325	-10.7684	-10.252	-10.0911	-15.4145	-14.8813	-8.75659	-9.02604	-10.077	-8.95309	-10.0617	-14.293	-11.6301	-10.0721	-11.8483	-11.546	-9.38416	-11.8339	-9.50199	-10.901	-12.8693	-11.7205
96	-10.9485	1.78291	-11.2721	-10.2591	-8.71995	-11.5308	-9.72322	-12.5312	-10.993	-6.9603	-11.581	-8.86079	-8.00932	-11.4753	-10.7363	-11.1334	-8.12599	-10.2611	-9.43985	-8.45773	-12.7401	-9.604	-11.6663	-12.7717	-9.30394	-8.80154	-9.83965	-11.0268	-11.5004	-10.9063	-11.0251	-15.3835	-15.3442	-9.05354	-9.78347	-10.653	-9.22556	-10.2609	-14.5503	-11.927	-10.6138	-12.3349	-11.698	-10.0239	-12.1221	-9.84584	-11.4909	-13.4766	-12.3922
97	-11.2384	1.7956	-11.8286	-10.4409	-9.17548	-12.0264	-10.1728	-13.0057	-11.246	-7.60836	-11.805	-8.91848	-8.27236	-12.2112	-10.9208	-11.4029	-8.39121	-10.2649	-9.62324	-8.17955	-12.9438	-9.783	-12.0428	-13.1972	-9.65248	-9.05685	-10.3661	-11.165	-12.1242	-11.2398	-11.7552	-15.138	-15.6243	-9.19624	-10.3502	-11.026	-9.409	-10.2259	-14.5238	-11.9917	-10.9177	-12.5114	-11.737	-10.6358	-12.1387	-10.0069	-11.8378	-13.9495	-12.9746
98	-11.3008	1.83318	-12.225	-10.2696	-9.36504	-12.1984	-10.4006	-13.264	-11.293	-8.146	-11.742	-8.63382	-8.354	-12.7684	-10.7673	-11.4434	-8.52651	-10.0427	-9.53993	-7.6487	-12.8955	-9.889	-12.136	-13.3932	-9.91812	-9.05554	-10.7511	-11.1096	-12.5709	-11.3196	-12.2132	-14.7132	-15.6841	-9.20976	-10.6457	-11.131	-9.5393	-9.95655	-14.2192	-11.8152	-10.9343	-12.3708	-11.653	-11.1588	-11.8922	-9.95631	-11.8908	-14.2228	-13.4045
99	-11.1336	1.89933	-12.3907	-9.78293	-9.26316	-12.0001	-10.3613	-13.2566	-11.166	-8.52361	-11.432	-8.03414	-8.25104	-13.0783	-10.3106	-11.2355	-8.55017	-9.63772	-9.20909	-6.86424	-12.5625	-9.919	-11.9538	-13.3524	-10.0771	-8.80893	-10.9326	-10.9326	-12.8054	-11.1329	-12.3656	-14.1532	-15.513	-9.15807	-10.6254	-10.942	-9.65197	-9.49183	-13.6869	-11.4297	-10.6534	-11.9792	-11.462	-11.5123	-11.4239	-9.70367	-11.6392	-14.2579	-13.6308
100	-10.7509	1.98684	-12.266	-9.056	-8.883	-11.427	-10.038	-12.945	-10.894	-8.703	-10.935	-7.166	-7.967	-13.109	-9.615	-10.795	-8.469	-9.106	-8.665	-5.851	-11.956	-9.857	-11.536	-13.098	-10.111	-8.341	-10.875	-10.668	-12.826	-10.684	-12.228	-13.488	-15.124	-9.102	-10.277	-10.481	-9.747	-8.887	-13.002	-10.908	-10.105	-11.443	-11.173	-11.622	-10.782	-9.292	-11.133	-14.05	-13.64
[truncated: 51 more columns]

## Sheet: Rotation RKneeFlex B3FacoM
all values Right	mean	std	steps
1	18.8866	4.61672	28.748	23.981	19.805	19.069	17.006	19.587	21.107	22.312	22.535	21.037	13.59	14.561	19.406	23.183	16.568	23.505	18.188	25.973	13.892	28.228	25.484	13.444	10.022	10.166	18.915	17.084	22.717	19.172	11.673	30.562	13.41	23.196	14.334	17.454	19.596	26.136	23.507	17.294	21.944	23.344	18.225	17.679	11.999	16.145	22.018	13.101	16.615
2	21.792	4.66935	31.4753	27.307	22.4554	22.2288	18.2102	22.5053	24.0572	24.933	25.5057	23.98	16.4456	17.29	22.5255	26.1136	19.4981	26.3903	21.4948	27.839	16.5241	31.482	29.0297	15.8592	12.5166	15.5986	21.783	23.4379	25.7735	22.25	14.9598	33.5579	16.6185	26.0834	17.4224	20.4028	22.4449	28.843	26.2445	20.7246	25.2558	26.4669	21.2026	20.4215	14.6608	18.4567	24.5976	16.5468	19.545
3	24.5252	4.63385	33.8491	30.321	25.1614	25.1421	19.8164	25.2268	26.8375	27.1739	28.2136	26.7371	19.5061	20.091	25.5248	28.6402	22.2636	28.8598	24.5521	29.686	19.3297	34.3371	32.3882	18.592	15.1188	18.8119	24.558	26.7263	28.6289	25.212	18.4142	36.1897	19.8686	28.7173	20.5606	23.2221	22.474	31.251	28.6851	23.9612	28.3243	29.445	24.113	23.1274	17.4696	20.7959	27.0357	20.0005	22.275
4	27.0617	4.46177	35.796	32.862	27.7004	27.6039	21.7486	27.5543	29.2695	28.8555	30.5241	29.1535	22.5533	22.693	28.1938	30.6547	24.6628	30.8453	27.1683	31.341	22.1177	36.7282	35.3328	21.3991	17.8078	21.9771	27.021	29.8284	31.1334	27.843	21.7344	38.3741	22.885	30.9772	23.5318	25.7007	27.4621	33.223	30.7134	26.8096	30.9713	32.1402	26.7346	25.5715	20.1617	22.9395	29.1776	23.2177	24.594
5	29.1505	4.20023	37.2782	34.836	29.8976	29.4978	23.8149	29.3776	31.2629	29.9038	32.395	31.1303	25.3456	24.879	30.4035	30.778	26.5746	32.3375	29.2501	32.702	24.6903	38.6297	37.7361	24.0063	20.444	24.8981	29.017	32.5199	33.2018	30.009	24.6581	40.0778	25.4629	32.8033	26.1407	27.7272	29.5305	34.7	32.2737	29.1671	33.0927	34.4594	28.9008	27.5981	22.5317	24.7263	30.9287	26.0153	26.344
6	30.8221	3.92764	38.2798	36.209	31.6628	30.7828	25.8136	30.6674	32.8112	30.3403	33.8272	32.6252	27.6838	26.536	32.1079	30.778	27.9642	33.3579	30.7837	33.727	26.8791	40.0378	39.5612	26.1928	22.8303	27.4344	30.478	34.6644	34.8032	31.654	27.0412	41.2996	27.5087	34.1761	28.2552	29.274	30.9783	35.668	33.3471	31.0125	34.6593	36.3472	30.5289	29.1465	24.451	26.0787	32.2511	28.2872	27.449
7	32.0358	3.69739	38.7989	36.991	32.9773	31.4733	27.5955	31.4245	33.9521	30.235	34.8269	33.641	29.4648	27.643	33.3131	33.2623	28.8503	33.9315	31.7894	34.417	28.586	40.9675	40.8342	27.8297	24.7987	29.5273	31.407	36.2196	35.9489	32.777	28.8493	42.0572	29.0125	35.1022	29.8259	30.3594	31.8871	36.147	33.9354	32.3722	35.6962	37.7792	31.6191	30.2212	25.8829	26.9879	33.1436	29.999	27.909
8	32.7498	3.51318	38.8453	37.235	33.8638	31.6111	29.0786	31.6678	34.7242	29.6784	35.3983	34.2007	30.6741	28.239	34.0519	33.5372	29.2775	34.0817	32.2994	34.776	29.7921	41.4421	41.605	28.8723	26.2484	31.1725	31.837	37.2119	36.6668	33.402	30.0965	42.3793	30.004	35.6043	30.8568	31.0131	32.3006	36.167	34.0554	33.2878	36.2517	38.7548	32.2098	30.8554	26.8574	27.4784	33.6214	31.167	27.782
9	33.037	3.40518	38.4446	37.006	34.3546	31.2622	30.2184	31.4476	35.1459	28.765	35.5468	34.3305	31.3526	28.374	34.3614	33.1378	29.2922	33.8385	32.3514	34.802	30.5249	41.4888	41.9143	29.3392	27.1373	32.3929	31.797	37.7038	36.984	33.559	30.8098	42.3009	30.526	35.7164	31.3911	31.2592	32.283	35.762	33.7491	33.7954	36.3736	39.2785	32.3455	31.0815	27.4168	27.5815	33.7048	31.8133	27.148
10	32.9189	3.36716	37.6414	36.368	34.4775	30.5057	30.9846	30.8395	35.2217	27.5808	35.2959	34.0706	31.5605	28.101	34.2775	32.4412	28.9446	33.2479	31.9915	34.514	30.8302	41.1498	41.7955	29.2894	27.467	33.2136	31.327	37.7526	36.929	33.281	31.029	41.8668	30.6151	35.4768	31.4961	31.1227	31.9035	34.975	33.081	33.9263	36.0996	39.36	32.0698	30.9298	27.5973	27.3403	33.4215	31.9703	26.098
11	32.4557	3.39042	36.4926	35.391	34.2552	29.4345	31.3496	29.9211	34.9736	26.2087	34.6976	33.4758	31.3524	27.482	33.8455	31.5258	28.2969	32.3748	31.272	33.953	30.757	40.4893	41.2903	28.8019	27.2714	33.66	30.502	37.4019	36.5455	32.615	30.7987	41.1272	30.3028	34.9336	31.2319	30.6486	31.2394	33.868	32.1278	33.7214	35.4776	39.0263	31.4346	30.4439	27.4393	26.8289	32.8058	31.7104	24.738
12	31.7088	3.45381	35.069	34.155	33.7262	28.1473	31.2986	28.7754	34.4441	24.729	33.8136	32.603	30.7831	26.575	33.1213	30.4664	27.4084	31.2907	30.2591	33.165	30.3513	39.5709	40.4544	27.9683	26.6148	33.7624	29.424	36.6981	35.8823	31.638	30.186	40.1347	29.6394	34.1433	30.6534	29.9017	30.3841	32.501	30.9613	33.2403	34.5704	38.3242	30.5006	29.6816	27.0093	26.1307	31.903	31.1164	23.187
13	30.7441	3.53376	33.4299	32.741	32.9473	26.7316	30.8564	27.4882	33.689	23.1996	32.7053	31.5148	29.9193	25.423	32.1662	29.323	26.3341	30.0604	29.0258	32.195	29.6772	38.4412	39.3638	26.8861	25.6006	33.5732	28.198	35.6979	34.9893	30.436	29.28	38.9408	28.7015	33.1652	29.8251	28.938	29.4195	30.929	29.6398	32.5451	33.4576	37.3108	29.3371	28.6998	26.3815	25.299	30.7764	30.2735	21.557
14	29.6332	3.59872	31.6607	31.206	31.9712	25.2483	30.0791	26.1259	32.7637	21.6569	31.4331	30.2749	28.8208	24.098	31.0358	28.132	26.2	28.7367	27.6317	31.091	28.8179	37.128	38.096	25.6465	24.3434	33.1586	26.908	34.4674	33.9151	29.063	28.1693	37.5904	27.5722	32.0582	28.807	27.7942	28.3783	29.2	28.2096	31.6827	32.2083	36.0474	28.0098	27.5528	25.6157	24.3548	29.4941	29.2705	19.947
15	28.3902	3.67527	29.8	29.591	30.8529	23.7404	29.0235	24.7205	31.7068	20.1213	30.0493	28.934	27.5287	22.675	29.7793	26.9107	24.0235	27.3618	26.1235	29.893	27.8433	35.6441	36.7064	24.3163	22.9318	32.5711	25.606	33.0784	32.7011	27.537	26.9364	36.1175	26.3167	30.8674	27.6456	26.4992	27.2602	27.349	26.7037	30.6872	30.8629	34.5998	26.574	26.2905	24.7487	23.3114	28.111	28.1828	18.431
16	27.0877	3.71944	27.878	27.94	29.6342	22.2335	27.7411	23.2872	30.5375	18.6092	28.591	27.528	26.0913	21.202	28.4415	25.6813	22.5111	25.9588	24.5509	28.626	26.8077	33.9952	35.2274	22.944	21.4278	31.8451	24.333	31.586	31.3774	25.875	25.6516	34.5437	24.987	29.6109	26.3827	25.0855	26.0732	25.388	25.1428	29.5867	29.4565	33.031	25.0724	24.9555	23.8135	22.1941	26.6703	27.0596	17.045
17	25.7341	3.75417	25.9178	26.284	28.336	20.7427	26.2889	21.8484	29.2747	17.1221	27.0925	26.077	24.5647	19.71	27.0571	24.4618	21.1623	24.5373	22.9684	27.311	25.7576	32.1875	33.6839	21.5667	19.8703	31.0008	23.098	30.0352	29.9658	24.101	24.3536	32.8791	23.6163	28.2942	25.0553	23.585	24.8278	23.322	23.5366	28.4091	28.0161	31.3852	23.5324	23.5719	22.8365	21.0346	25.2062	25.9321	15.795
18	24.3483	3.78055	23.9424	24.631	26.9788	19.2852	24.7277	20.4056	27.9423	15.6439	25.5832	24.5973	22.9902	18.223	25.6433	23.2574	19.8371	23.1067	21.4182	25.978	24.7213	30.2275	32.1061	20.2046	18.2789	30.0574	21.89	28.4611	28.4759	22.264	23.0431	31.1284	22.2237	26.9233	23.7002	22.0233	23.5272	21.166	21.892	27.1817	26.553	29.6815	21.9646	22.1544	21.8369	19.8528	23.7538	24.8137	14.673
19	22.9542	3.79195	21.9771	22.995	25.5895	17.876	23.1092	18.9545	26.5637	14.1645	24.095	23.1146	21.3998	16.745	24.2014	22.0689	18.5485	21.6764	19.9178	24.637	23.7066	28.1252	30.5189	18.86	16.6667	29.0385	20.694	26.8892	26.9098	20.423	21.7118	29.3035	20.8314	25.513	22.3459	20.4182	22.1783	18.94	20.2204	25.923	25.0828	27.9288	20.3766	20.7198	20.8219	18.6584	22.3343	23.702	13.669
20	21.5557	3.79784	20.0492	21.394	24.1899	16.5208	21.4777	17.4976	25.1597	12.6864	22.6579	21.6575	19.831	15.274	22.7306	20.8992	17.3021	20.2531	18.4721	23.289	22.7137	25.904	28.9374	17.533	15.0559	27.9464	19.504	25.3417	25.2797	18.617	20.3635	27.4227	19.461	24.0818	21.0123	18.7777	20.7872	16.677	18.5367	24.6395	23.6136	26.1404	18.7794	19.2839	19.7962	17.4601	20.9472	22.5986	12.76
21	20.1702	3.79377	18.1846	19.837	22.7912	15.2227	19.8807	16.057	23.7476	11.2182	21.2905	20.2438	18.3189	13.817	21.2386	19.7497	16.0917	18.8378	17.0838	21.927	21.7392	23.6031	27.3709	16.2373	13.4722	26.7704	18.32	23.8341	23.605	16.851	19.009	25.5055	18.1175	22.6443	19.7092	17.1081	19.3589	14.418	16.8592	23.3312	22.1356	24.3411	17.178	18.722	18.7615	16.2613	19.5832	21.5048	11.923
22	18.7874	3.7915	16.4041	18.336	21.402	13.9854	18.3547	14.6668	22.3457	9.76633	19.9968	18.8786	16.8801	12.39	19.7428	18.6192	14.8966	17.4344	15.7587	20.549	20.787	21.637	25.8329	14.9945	11.9408	25.5059	17.152	22.3754	21.8945	15.108	17.658	23.5748	16.7949	21.2124	18.4355	15.4225	17.8992	12.207	15.2118	21.9978	20.6481	22.5578	15.5687	17.0707	17.7172	15.0572	18.236	20.409	11.149
23	17.4358	3.7935	14.725	16.921	20.038	12.8143	16.9129	13.3498	20.967	8.33267	18.7761	17.564	15.5234	11.017	18.264	17.5063	13.7038	16.0567	14.5009	19.165	19.8537	21.1028	24.3326	13.8127	10.4701	24.1553	16.023	20.9698	20.147	13.392	16.3153	21.6599	15.4959	19.8143	17.1863	13.7423	16.4183	10.089	13.6233	20.6386	19.1636	20.8084	13.9467	15.0907	16.6678	13.8484	16.9073	19.3037	10.435
24	16.0965	3.73208	13.1859	15.622	18.722	11.714	15.5549	12.1161	19.6178	7.686	17.6283	16.3124	14.2541	9.734	16.8164	16.4156	12.5194	14.7199	13.3091	17.778	18.928	16.665	22.8827	12.6871	9.06494	22.7295	14.953	19.6156	18.3681	11.711	14.9885	19.789	14.2246	18.4747	15.96	12.0999	14.9335	8.1	12.1244	19.2616	17.7111	19.1125	12.3182	13.7819	15.6175	12.6341	15.5974	18.1829	9.775
25	14.7927	3.69217	11.7933	14.431	17.4738	10.6836	14.2773	10.9828	18.3091	6.23997	16.5514	15.1407	13.0682	8.589	15.4131	15.3595	11.3549	13.4367	12.1893	16.388	18.0034	14.4419	21.5051	11.625	7.74676	21.2508	13.949	18.3088	16.5715	10.077	13.6865	17.9725	12.9836	17.2096	14.7522	10.5331	13.4608	6.274	10.7448	17.8867	16.3176	17.488	10.7068	12.5424	14.5702	11.4134	14.3103	17.0417	9.169
26	13.5388	3.65508	10.5587	13.333	16.3033	9.72178	13.0849	9.96845	17.0588	4.23012	15.5386	14.0496	11.9579	7.627	14.0693	14.3486	10.2323	12.2188	11.1615	15.011	17.0774	12.3184	20.2099	10.6445	6.54918	19.7521	13.011	17.059	14.772	8.522	12.4243	16.2155	11.7821	16.0289	13.5721	9.07709	12.0179	4.651	9.50821	16.5471	14.9881	15.9534	9.1429	11.3778	13.5329	10.1919	13.0598	15.8872	8.616
27	12.3648	3.58258	9.48945	12.315	15.2173	8.83857	11.9874	9.08573	15.8832	2.99545	14.5838	13.0331	10.9226	6.863	12.7969	13.3885	9.18656	11.0826	10.2469	13.672	16.1493	10.3372	19.0004	9.75403	5.52046	18.2637	12.143	15.8867	12.9823	7.085	11.2295	14.5287	10.6371	14.9401	12.4433	7.75518	10.6234	3.264	8.43103	15.2806	13.7383	14.5274	7.66177	10.3009	12.5154	8.98833	11.8677	14.7389	8.124
28	11.2842	3.50098	8.586	11.366	14.2264	8.05182	10.987	8.34073	14.7905	1.87518	13.688	12.0919	9.97155	6.296	11.6073	12.4835	8.25609	10.0285	9.45691	12.402	15.2208	8.53027	17.8789	8.96955	4.70564	16.8198	11.343	14.8075	11.2275	5.805	10.1295	12.9245	9.57	13.9466	11.3935	6.58609	9.28827	2.14	7.52236	14.0995	12.5904	13.2216	6.30336	9.326	11.5343	7.82773	10.7554	13.6255	7.707
29	10.2852	3.38998	7.84191	10.49	13.3377	7.37106	10.0785	7.72978	13.7854	0.903566	12.8523	11.2222	9.10843	5.922	10.5097	11.6391	7.46252	9.06251	8.79192	11.216	14.3009	6.93101	16.8422	8.31827	4.11761	15.4506	10.609	13.8245	9.54597	4.718	9.14312	11.4205	8.60083	13.0511	10.4431	5.58527	8.01778	1.291	6.78358	13.0177	11.5414	12.0379	5.09802	8.45636	10.6036	6.73204	9.73776	12.5769	7.363
30	9.38931	3.26796	7.24664	9.683	12.5478	6.79019	9.25334	7.23773	12.8726	0.109929	12.0718	10.4192	8.32751	5.724	9.50955	10.862	6.81144	8.18468	8.24093	10.113	13.4033	5.56452	15.8858	7.81385	3.74019	14.1737	9.934	12.9338	7.97627	3.841	8.28039	10.0382	7.74637	12.2508	9.59967	4.75703	6.82354	0.716	6.2123	12.0427	10.574	10.9691	4.06712	7.68609	9.73604	5.72076	8.82612	11.607	7.083
31	8.59693	3.13975	6.78582	8.938	11.8482	6.29458	8.49942	6.84379	12.05	-0.502667	11.3429	9.68336	7.61548	5.667	8.61209	10.1525	6.29645	7.39142	7.78333	9.092	12.5413	4.4483	15.0033	7.44791	3.54021	12.9955	9.304	12.1301	6.54636	3.166	7.54918	8.79339	7.01597	11.5343	8.86179	4.09173	5.72358	0.405	5.79527	11.1674	9.67503	10.0041	3.22903	7.00924	8.93718	4.80455	8.02782	10.7144	6.862
32	7.89793	3.00793	6.43927	8.241	11.2272	5.86937	7.80622	6.52332	11.3043	-0.947929	10.6638	9.02033	6.95661	5.696	7.81967	9.50404	5.90441	6.67622	7.39471	8.149	11.7239	3.58935	14.191	7.19248	3.47338	11.918	8.709	11.4043	5.28218	2.677	6.94303	7.69804	6.40761	10.8838	8.21519	3.57458	4.73523	0.321	5.50545	10.3755	8.83193	9.1349	2.58904	6.42206	8.20102	3.98335	7.33803	9.88889	6.696
33	7.28211	2.87665	6.18273	7.58	10.6702	5.4972	7.16787	6.25084	10.6161	-1.2443	10.021	8.43655	6.33568	5.759	7.12927	8.9066	5.61875	6.03729	7.05098	7.272	10.9496	2.97668	13.4421	7.00636	3.49373	10.9427	8.136	10.7409	4.20367	2.356	6.43188	6.76355	5.90736	10.2797	7.6381	3.18724	3.87431	0.418	5.30633	9.65301	8.02462	8.3592	2.13774	5.92256	7.51854	3.25401	6.7477	9.13048	6.593
34	6.74482	2.74948	5.99	7.58	10.1583	5.15867	6.577	6.006	9.96667	-1.412	9.38933	7.942	5.74333	5.817	6.53	8.349	5.41467	5.477	6.73	6.451	10.2037	2.58133	12.748	6.847	3.55433	10.0697	7.572	10.126	3.329	2.176	5.983	5.98867	5.49067	9.70767	7.10533	2.907	3.15433	0.643	5.157	8.98533	7.23167	7.67233	1.85433	5.51133	6.89033	2.61833	6.247	8.44867	6.56
35	6.25599	2.62241	5.85364	6.345	9.67282	4.83686	6.02485	5.77713	9.34073	-1.46762	8.74307	7.54055	5.17958	5.845	6.01315	7.82468	5.26339	4.99837	6.41361	5.688	9.47242	2.36241	12.0957	6.67615	3.60899	9.2972	7.001	9.54774	2.67252	2.105	5.56942	5.36625	5.12489	9.16316	6.60281	2.70821	2.58659	0.948	5.02997	8.3632	6.44656	7.06581	1.71503	5.18933	6.31995	2.08109	5.83648	7.84391	6.594
36	5.83025	2.4979	5.76964	5.776	9.19605	4.52068	5.50895	5.56329	8.72404	-1.42754	8.06597	7.21612	4.65059	5.835	5.57052	7.33825	5.14295	4.60954	6.08853	4.99	8.74873	2.27598	11.4682	6.47512	3.62123	8.61821	6.423	8.99274	2.21894	2.108	5.1767	4.88605	4.78716	8.64835	6.12897	2.57424	2.18238	1.3	4.90952	7.779	5.67903	6.54234	1.69582	4.9582	5.80835	1.6417	5.50594	7.30619	6.689
37	5.46	2.37294	5.74382	5.247	8.716	4.20927	5.02445	5.37364	8.11091	-1.30355	7.36073	6.94691	4.164	5.799	5.203	6.90418	5.04445	4.32545	5.74918	4.365	8.03473	2.28191	10.842	6.23545	3.57845	8.02491	5.859	8.44845	1.94373	2.158	4.79909	4.535	4.46809	8.16791	5.69455	2.506	1.95082	1.669	4.79473	7.22918	4.95418	6.11655	1.76864	4.81482	5.36445	1.29827	5.25373	6.82736	6.83
38	5.15032	2.2475	5.78582	4.764	8.23302	3.91706	4.56789	5.22726	7.50823	-1.10208	6.65548	6.71988	3.73162	5.759	4.91679	6.5289	4.96654	4.1597	5.40085	3.823	7.34376	2.34797	10.2038	5.95339	3.49169	7.51739	5.345	7.90768	1.8153	2.249	4.4417	4.29904	4.16748	7.73195	5.31442	2.49824	1.89338	2.039	4.69964	6.72044	4.31022	5.80185	1.9057	4.74744	5.00433	1.05044	5.08427	6.40912	6.993
39	4.91035	2.12418	5.90691	4.343	7.76213	3.65933	4.14816	5.14403	6.9282	-0.823848	5.98385	6.524	3.36939	5.735	4.72164	6.21613	4.91412	4.13212	5.05455	3.375	6.69019	2.45487	9.55926	5.64133	3.38532	7.10263	4.922	7.37164	1.80864	2.384	4.12582	4.16876	3.89342	7.35538	5.00651	2.54042	2.00075	2.407	4.64982	6.27113	3.77966	5.601	2.08772	4.7389	4.74729	0.898677	4.999	6.05852	7.157
40	4.7522	2.00763	6.11555	4	7.32245	3.44488	3.77673	5.13142	6.38973	-0.470333	5.37539	6.35	3.179	5.74	4.62918	5.98	4.90042	4.24624	4.72752	3.039	6.09088	2.59924	8.93439	5.32727	3.29748	6.79358	4.63	6.86367	1.909	2.57	3.88109	4.1393	3.66239	7.05739	4.78461	2.64045	2.25752	2.785	4.67573	5.90582	3.3797	5.51042	2.30652	4.78536	4.60824	0.840455	4.99873	5.78209	7.301
41	4.68628	1.90609	6.41573	3.752	6.9392	3.28934	3.45826	5.1886	5.91689	-0.0498384	4.86616	6.19273	3.04769	5.789	4.64021	5.8406	4.94193	4.50728	4.44309	2.827	5.5676	2.78982	8.375	5.03845	3.2776	6.60755	4.479	6.42144	2.10512	2.815	3.7263	4.20782	3.49007	6.8504	4.65733	2.80676	2.64899	3.193	4.80118	5.65076	3.12172	5.52372	2.56984	4.89343	4.60061	0.871545	5.08773	5.58626	7.408
42	4.72405	1.82922	6.80618	3.613	6.64586	3.215	3.19628	5.31989	5.53992	0.424152	4.48106	6.05218	2.85566	5.899	4.74852	5.81577	5.05395	4.91794	4.23185	2.744	5.14362	3.04321	7.94499	4.80603	3.36921	6.56237	4.473	6.08557	2.3967	3.135	3.67697	4.37789	3.39254	6.73541	4.618	3.0513	3.16921	3.651	5.04739	5.53457	3.01272	5.64481	2.89245	5.07465	4.7319	0.993283	5.27276	5.48016	7.475
43	4.88375	1.78188	7.28364	3.598	6.47979	3.22985	3.00703	5.53839	5.28709	0.946424	4.22121	5.93	2.91782	6.079	4.95482	5.92367	5.24815	5.48109	4.12652	2.793	4.83933	3.38291	7.70903	4.65618	3.59624	6.67379	4.634	5.88664	2.78991	3.551	3.74973	4.66218	3.38961	6.73403	4.71261	3.39336	3.82067	4.181	5.43527	5.58588	3.05742	5.88336	3.28497	5.34606	4.99927	1.21364	5.56073	5.4733	7.52
44	5.18096	1.77059	7.85655	3.723	6.46141	3.3411	2.91318	5.86266	5.17328	1.51925	4.08669	5.83567	3.13408	6.344	5.27021	6.18389	5.53706	6.20029	4.16074	2.981	4.67883	3.83606	7.7062	4.60618	3.96768	6.96821	4.978	5.8336	3.30876	4.079	3.96112	5.07871	3.50422	6.88161	4.97652	3.85524	4.61499	4.812	5.98573	5.83088	3.26213	6.26371	3.76456	5.72763	5.40103	1.54639	5.96133	5.56989	7.593
45	5.63456	1.79959	8.562	4	6.60522	3.56567	2.938	6.31211	5.22	2.148	4.09689	5.793	3.538	6.716	5.71167	6.616	5.93689	7.086	4.37822	3.313	4.69133	4.43167	7.94333	4.68033	4.48356	7.48556	5.51	5.92689	3.98567	4.739	4.32267	5.64744	3.76022	7.21844	5.36456	4.46567	5.58033	5.567	6.725	6.30078	3.637	6.82289	4.35033	6.25367	5.94911	2.01356	6.49	5.77311	7.768
46	6.26742	1.87366	9.47291	4.433	6.93664	3.921	3.10327	6.91009	5.46182	2.84409	4.28327	5.83909	4.15436	7.222	6.305	7.24618	6.46836	8.15809	4.81945	3.794	4.89818	5.19855	8.41682	4.91355	5.139	8.25964	6.229	6.173	4.84982	5.56	4.84345	6.38691	4.17436	7.78673	5.93718	5.25809	6.75791	6.464	7.68636	7.02964	4.19564	7.61436	5.06573	6.96936	6.66782	2.64573	7.16964	6.08891	8.13
47	7.10495	1.99507	10.6055	5.033	7.49077	4.42993	3.43241	7.69221	5.93048	3.62977	4.68118	6.01788	4.99527	7.891	7.08839	8.10868	7.15636	9.44185	5.5252	4.436	5.31071	6.16439	9.1412	5.33797	5.93213	9.30272	7.155	6.58672	5.93697	6.573	5.54497	7.32598	4.75592	8.63226	6.73401	6.26524	8.18536	7.515	8.90467	8.04507	4.95917	8.6921	5.95219	7.92082	7.58527	3.47531	8.03473	6.53478	8.757
48	8.17376	2.16304	11.981	5.822	8.30783	5.11926	3.94807	8.71101	6.64334	4.5357	5.32167	6.38058	6.07142	8.765	8.10918	9.24233	8.02339	10.9624	6.52873	5.263	5.93816	7.3547	10.1379	5.98215	6.87475	10.6158	8.312	7.18453	7.28539	7.801	6.44673	8.51154	5.51938	9.80861	7.79332	7.51088	9.88524	8.731	10.4116	9.36118	5.95107	10.0977	7.06376	9.15475	8.73065	4.52865	9.13006	7.14163	9.706
49	9.49863	2.37282	13.6204	6.845	9.44109	6.02491	4.67545	10.0262	7.609	5.60352	6.23679	6.98936	7.39567	9.888	9.413	10.6751	9.07648	12.741	7.85321	6.302	6.78973	8.79464	11.4234	6.878	7.99109	12.1936	9.708	7.9897	8.91655	9.269	7.53909	9.99188	6.49603	11.3637	9.14973	9.01791	11.8602	10.131	12.2278	10.9774	7.188	11.8568	8.44582	10.7127	10.1314	5.82458	10.5019	7.94333	11.011
50	11.1019	2.61508	15.5513	8.168	10.9354	7.1892	5.66358	11.6967	8.84073	6.88407	7.46207	7.91306	8.98387	11.293	11.0374	12.4266	10.3123	14.7864	9.5127	7.593	7.86706	10.5052	13.0172	8.05836	9.32527	14.0255	11.352	9.03661	10.8352	11.021	8.79394	11.8028	7.7326	13.3227	10.8283	10.8118	14.096	11.746	14.3628	12.8733	8.68335	13.9806	10.1246	12.6143	11.8098	7.3753	12.1868	8.97135	12.695
51	13.0056	2.87953	17.7981	9.859	12.8146	8.6638	6.98042	13.779	10.3663	8.44293	9.02093	9.2173	10.8586	13.009	13.0127	14.5174	11.7377	17.1166	11.5203	9.185	9.16581	12.5098	14.9364	9.54921	10.9388	16.1087	13.257	10.3629	13.0461	13.101	10.1874	13.9792	9.27704	15.6856	12.8374	12.9214	16.5807	13.613	16.8219	15.0257	10.4495	16.4687	12.1204	14.8697	13.7762	9.1947	14.2262	10.2557	14.752
52	15.2197	3.16878	20.3743	11.986	15.0798	10.4923	8.68321	16.3237	12.2225	10.3344	10.924	10.9553	13.0452	15.067	15.3579	16.9594	13.3781	19.742	13.8848	11.114	10.6826	14.8319	17.1928	11.3724	12.8767	18.4612	15.437	12.0035	15.5652	15.543	11.7212	16.5398	11.1726	18.4331	15.1822	15.3757	19.3215	15.767	19.6139	17.4101	12.5009	19.3171	14.4402	17.4889	16.0327	11.2865	16.6329	10.981	17.16
53	17.7777	3.4549	23.2829	14.601	17.7279	12.7025	10.8049	19.3656	14.4515	12.5825	13.1868	13.163	15.564	17.484	18.0806	19.7496	15.2729	22.6515	16.6204	13.404	12.4187	17.4818	19.7989	13.5524	15.159	21.1146	17.919	13.9878	18.4161	18.351	13.4338	19.4916	13.4517	21.5362	17.875	18.1987	22.3382	18.228	22.7471	20.0278	14.8645	22.5183	17.0889	20.4859	18.5887	13.6557	19.3972	12.7964	19.907
54	20.696	3.7248	26.518	17.714	20.7477	15.3131	13.3637	22.9198	17.0993	15.1988	15.8373	15.8555	18.4354	20.276	21.1832	22.8938	17.4674	25.8424	19.7515	16.079	14.3912	20.477	22.7717	16.1047	17.7955	24.0946	20.743	16.3352	21.6202	21.519	15.3847	22.8324	16.1298	24.9656	20.9278	21.4076	25.6481	21	26.2206	22.9091	17.5764	26.0557	20.0826	23.8712	21.4607	16.3171	22.5168	15.9415	22.983
55	23.9407	3.97509	30.0548	21.305	24.1306	18.3312	16.3618	26.9728	20.2038	18.1972	18.8945	19.0236	21.6755	23.458	24.6655	26.392	19.9994	29.3077	23.2872	19.154	16.6351	23.8302	26.1351	19.0388	20.7945	27.404	23.941	19.0475	25.1845	25.066	17.6359	26.5325	19.2098	28.6929	24.3398	25.0036	27.525	24.078	30.0131	26.0756	20.6638	29.8935	23.4427	27.6343	24.6689	19.2872	25.9797	18.5524	26.365
56	27.5441	4.21242	33.833	25.321	27.8737	21.7473	19.7817	31.4688	23.7821	21.5909	22.3632	22.639	25.2878	27.038	28.5127	30.2399	22.8894	33.015	27.2189	22.637	19.1871	27.5381	29.9016	22.3677	24.1599	31.0093	27.532	22.117	29.0837	29.01	20.2363	30.5464	22.6897	32.6782	28.0947	28.952	30.997	27.444	34.0667	29.5322	24.1392	33.9648	27.1757	31.7291	28.2304	22.5898	29.757	21.5856	30.01
57	31.4796	4.41954	37.7657	29.688	31.9618	25.5486	23.5975	36.3055	27.8033	25.3731	26.2392	26.6546	29.2477	30.988	32.6702	34.3954	26.1339	36.8978	31.5034	26.535	22.0779	31.5476	34.0409	26.0922	27.8819	34.8408	31.497	25.5406	33.2466	33.308	23.2152	34.8067	26.5594	36.8512	32.1482	33.17	37.1612	31.059	38.285	33.2616	27.9929	38.165	31.2463	36.0574	32.1262	26.2435	33.791	25.0664	33.855
58	35.6225	4.51418	41.7353	34.309	36.3238	29.7048	27.7677	41.3408	32.1689	29.5065	30.4831	30.9956	33.4797	35.224	37.0352	38.7599	29.692	40.8669	36.0412	30.834	25.3371	35.7544	38.4648	30.1862	31.9196	38.7997	35.749	29.3037	37.5659	37.852	26.5743	39.2212	30.7811	41.1059	36.4149	37.54	41.3358	34.851	42.5529	37.2078	32.1706	42.3781	35.5694	40.4838	36.2799	30.2452	37.992	28.9918	37.809
59	39.8528	4.49292	45.6624	39.064	40.834	34.1485	32.2185	46.4142	36.729	33.9101	35.0018	35.5542	37.8623	39.611	41.4713	39.439	33.4807	44.8303	40.708	35.474	28.9842	40.0381	43.0412	34.5849	36.1909	42.7793	40.149	33.3497	41.9213	42.498	30.2632	43.6827	35.2751	45.3242	40.782	41.9444	45.5031	38.724	46.7578	41.2801	36.5642	46.5026	40.0233	44.8749	40.5793	34.551	42.2513	33.3011	41.765
60	44.1626	4.39024	49.4671	43.83	45.3484	38.7637	36.842	51.3723	41.3261	38.466	39.6636	40.1972	42.2615	44.005	45.8432	46.6754	37.3917	48.7051	45.3827	40.344	33.0043	44.2871	47.6339	39.1714	40.5775	46.6858	44.548	37.5749	45.291	47.113	34.1818	48.0808	39.9264	49.4038	45.1347	46.2831	49.5652	42.595	50.7998	45.3738	41.048	50.4675	44.4789	49.1226	44.9064	39.0737	46.4606	37.8701	45.62
61	48.3411	4.21036	53.07	48.501	49.7388	43.4162	41.5128	56.0822	45.8221	43.04	44.3376	44.7912	46.558	48.28	50.0274	51.7669	41.3154	52.4151	49.953	45.302	37.3261	48.4034	52.1256	43.8024	44.9489	50.4386	48.823	41.8599	46.8045	51.576	38.2028	52.3117	44.6064	53.2502	49.3793	50.4708	53.4402	46.388	54.5933	49.3903	45.5062	54.2028	48.8177	53.1383	49.1512	43.6932	50.5267	42.5327	49.288
62	52.3671	3.95034	56.3977	52.98	53.895	47.9822	46.1047	60.4325	50.0964	47.5068	48.9095	49.2224	50.6559	52.33	53.9155	55.7327	45.1564	55.8916	54.3094	50.213	41.8257	52.2938	56.4201	48.3432	49.1941	53.9572	52.875	46.0944	54.1865	55.781	42.1995	56.2822	49.197	56.7924	53.4419	54.4354	57.0565	50.037	58.0722	53.2361	49.8274	57.6532	52.9376	56.8566	53.2125	48.2821	54.3735	47.121	52.705
63	56.0669	3.67076	59.3899	57.169	57.7246	52.3531	50.5016	64.3367	54.048	51.7559	53.2819	53.4024	54.4811	56.072	57.4204	59.3467	48.8336	59.0711	58.358	54.952	46.35	55.8746	60.4391	52.6831	53.2322	57.1656	56.619	50.1756	57.8018	59.641	46.063	59.9139	53.5918	59.9788	57.2559	58.1126	60.3608	53.477	61.1833	56.8229	53.9092	60.7779	56.7521	60.2275	56.9966	52.7202	57.9385	51.4837	55.814
64	59.4778	3.3548	62.0008	60.979	61.1525	56.4318	54.5941	67.7323	57.6014	55.6956	57.3725	57.2666	57.9728	59.443	60.4806	62.5445	52.271	61.8751	62.0254	59.403	50.7405	59.0793	64.1208	56.7273	56.9968	60.0008	59.986	54.0091	61.0839	63.093	49.6914	63.1469	57.6904	62.7624	60.7653	61.4473	63.3131	56.654	63.8873	60.0715	57.6649	63.5444	60.1892	63.2129	60.4209	56.9028	61.1755	55.4852	58.578
65	62.5141	3.06108	64.1975	64.332	64.1251	60.1361	58.2941	70.5794	60.6975	59.247	61.1066	60.7676	61.0804	62.393	63.0576	65.2746	55.4045	64.2915	65.2584	63.467	54.8475	61.8591	67.4173	60.4027	60.4315	62.4179	62.929	57.5144	63.9898	66.093	52.9935	65.942	61.4085	65.1126	63.9247	64.3879	65.8874	59.527	66.1542	62.9153	61.0206	65.9318	63.1944	65.7869	63.4222	60.7459	64.049	59.0091	60.974
66	65.0644	2.79522	65.961	67.173	66.606	63.4052	61.5389	72.8552	63.2878	62.3532	64.4247	63.8672	63.7653	64.881	65.1311	67.5034	58.1852	66.2965	68.0196	67.067	58.536	64.1815	70.2964	63.6589	63.4905	64.3948	65.416	60.6253	66.4855	68.607	55.8934	68.2756	64.6825	67.0121	66.7019	66.8992	68.0723	62.07	67.9661	65.3036	63.9114	67.9263	65.7344	67.9298	65.959	64.1836	66.5318	61.9677	62.978
67	67.1466	2.58552	67.281	69.469	68.5747	66.1953	64.2913	74.551	65.3417	64.9783	67.2817	66.531	66.005	66.887	66.701	69.2153	60.5783	67.8753	70.2817	70.152	61.6987	66.0283	72.7457	66.463	66.1377	65.926	67.424	63.2913	68.549	70.622	58.333	70.1337	67.4603	68.4557	69.0767	68.955	69.8673	64.261	69.314	67.199	66.2903	69.5213	67.7947	69.626	68.0107	67.167	68.606	64.306	64.563
68	68.7456	2.45082	68.1128	71.218	70.0216	68.4767	66.5341	75.67	66.8476	67.1048	69.6517	68.7177	67.7924	68.405	67.7657	70.4104	62.5594	69.0244	72.0306	72.692	64.2645	67.3929	74.7661	68.7862	68.3523	67.0126	68.948	65.4817	70.1558	72.14	60.2627	71.5113	69.706	69.4456	71.0372	70.5269	71.2789	66.084	70.1838	68.5759	68.1337	70.7172	69.3736	70.8693	69.5702	69.6639	70.2302	66.0032	65.711
69	69.8652	2.39899	68.5233	72.43	70.9471	70.2314	68.266	76.2256	67.8111	68.7309	71.5222	70.4299	69.1289	69.442	68.3589	71.0995	64.1102	69.7463	73.2627	74.677	66.1992	68.2801	76.3646	70.634	70.1225	67.6615	69.999	67.1836	71.3229	73.169	61.6867	72.4117	71.4065	69.9901	72.5737	71.6272	72.3173	67.522	70.6046	69.4229	69.437	71.5183	70.4773	71.6618	70.6416	71.6542	71.4256	67.0606	66.41
70	70.5167	2.42694	68.5349	73.125	71.3622	71.4527	69.4986	76.2447	68.2497	69.864	72.8838	71.6596	70.0259	70.014	68.5095	71.2981	65.2198	70.0479	73.9861	76.113	67.4962	68.7085	77.5515	72.0039	71.4477	67.8908	70.59	68.399	72.0586	73.725	62.6097	72.8456	72.5637	70.103	73.682	72.2668	72.9988	68.569	70.6	69.7446	70.2104	71.9337	71.1223	72.0149	71.2379	73.1271	72.1896	67.4968	66.657
71	70.719	2.52208	68.1703	73.327	71.2865	72.143	70.248	75.765	68.1897	70.5201	73.7383	72.403	70.4975	70.144	68.2495	71.0284	65.8896	69.9398	74.2208	77.009	68.1673	68.708	78.3388	72.9018	72.3377	67.7315	70.738	69.1411	72.3737	73.828	63.054	72.832	73.1891	69.8056	74.3618	72.4655	73.3433	69.225	70.1972	69.5572	70.4824	71.9777	71.3297	71.9472	71.383	74.0821	72.523	67.3469	66.461
72	70.4959	2.66776	67.4481	73.071	70.749	72.3158	70.534	74.8317	67.6693	70.7245	74.1036	72.6682	70.56	69.867	67.6138	70.3225	66.1266	69.438	73.9966	77.386	68.2383	68.3074	78.7367	73.3377	72.8082	67.2127	70.466	69.4322	72.2816	73.505	63.0542	72.3951	73.3042	69.1252	74.6131	72.244	73.3723	69.492	69.4276	68.891	70.2895	71.6675	71.123	71.481	71.1035	74.5334	72.4348	66.6579	65.838
73	69.8828	2.84365	66.3908	72.39	69.7841	71.9928	70.3793	73.4928	66.7333	70.5068	74.0049	72.4717	70.2308	69.219	66.6348	69.2166	65.9392	68.5636	73.3456	77.266	67.7425	67.5291	78.7545	73.3298	72.8741	66.3574	69.804	69.2969	71.7984	72.787	62.6425	71.5627	72.9375	68.0903	74.4366	71.6258	73.1056	69.377	69.3	67.7839	69.6688	71.0205	70.5193	70.6398	70.4253	74.5059	71.9375	65.4833	64.807
74	68.8738	3.04586	65.0261	71.32	68.429	71.1979	69.8105	71.7909	65.4218	69.894	73.469	71.8348	69.5268	68.233	65.3427	67.7422	65.3396	67.339	72.2968	76.673	66.7193	66.3923	78.3992	72.8937	72.5462	65.1748	68.773	68.7637	70.9357	71.701	61.8463	70.3582	72.1202	66.7261	73.8342	70.6298	72.5587	68.888	67.1578	66.2745	68.6523	70.0495	69.5325	69.4387	69.3703	74.028	71.049	63.875	63.382
75	67.5131	3.2557	63.3821	69.895	66.7203	69.959	68.8566	69.7588	63.7651	68.9095	72.5236	70.7785	68.4592	66.936	63.7591	65.9218	64.347	65.7846	70.8722	75.627	65.2166	64.9129	77.6763	72.041	71.8297	63.6683	67.385	67.8602	69.7068	70.267	60.6818	68.7999	70.8881	65.0548	72.8146	69.2718	71.7386	68.027	65.184	64.3996	67.2577	68.7627	68.1862	67.8801	67.955	73.1315	69.7852	61.8795	61.586
76	65.8224	3.46024	61.4823	68.145	64.6928	68.3077	67.5431	67.4361	61.7909	67.5758	71.1955	69.3245	67.0372	65.353	61.9012	63.7796	62.9798	63.9021	69.0932	74.148	63.2873	63.0973	76.5962	70.7811	70.724	61.8558	65.656	66.6095	68.1274	68.499	59.1595	66.8942	69.2737	63.0958	71.3989	67.5665	70.6528	66.797	63.1763	62.1752	65.4971	67.1689	66.5065	65.9717	66.1947	71.8456	68.1619	59.5351	59.46
77	63.8374	3.67714	59.3435	66.102	62.3783	66.274	65.8886	64.8799	59.5284	65.9146	69.5114	67.4972	65.2671	63.497	59.7783	61.3461	61.2593	61.7286	66.9866	72.262	60.9763	60.9677	75.1729	69.121	69.2269	59.7704	63.596	65.0308	66.2118	66.411	57.2982	64.6604	68.864	60.8677	69.6127	65.5308	69.3042	65.199	60.8862	59.6331	63.4063	65.2758	64.5128	63.7446	64.1049	70.1983	66.1927	56.8715	57.037
78	61.4935	3.85894	56.978	63.791	59.802	63.887	63.9074	62.1287	56.9956	63.9389	67.4968	65.3143	63.1571	61.377	57.393	58.6467	59.2137	59.2871	64.5867	69.997	58.325	58.5318	73.4208	67.073	67.3414	57.4358	61.211	63.1458	63.9757	64.021	55.1233	62.1154	65.4729	58.3776	67.4732	63.1797	67.6956	63.234	58.311	56.8183	61.0211	63.0877	62.2224	61.2343	61.6991	68.1969	63.884	53.9118	54.326
79	58.8805	4.03312	54.3607	61.227	56.9791	61.1751	61.6118	59.1882	54.19	61.6518	65.1705	62.7884	60.7142	59	54.7437	55.6927	56.8612	56.5867	61.9313	67.378	55.3668	55.7906	71.3518	64.6417	65.074	54.8439	58.5	60.9748	61.4309	61.337	52.6484	59.2607	62.424	55.6211	64.9885	60.5208	65.8286	60.904	55.4442	53.7706	58.3571	60.6034	59.6489	58.455	58.9825	65.8442	61.2367	50.6702	51.334
80	55.9832	4.20061	51.5135	58.412	53.9152	58.1629	59.0121	56.0563	51.1014	59.0553	62.5481	59.9257	57.9437	56.364	51.8217	52.4868	54.2053	53.6327	59.0474	64.418	52.1227	52.7492	68.9711	61.8242	62.4267	51.9674	55.462	58.523	58.5845	58.358	49.8773	56.0953	59.5275	52.5959	62.1616	57.5545	63.6982	58.216	52.2791	50.5036	55.419	57.817	56.7955	55.4052	55.9579	63.1533	58.2515	47.1514	48.077
81	52.7986	4.35539	48.4372	55.355	50.6102	54.873	56.1148	52.7464	47.7258	56.1545	59.6426	56.7317	54.8459	53.466	48.6167	49.0306	51.2491	50.4284	55.9375	61.119	48.6114	49.4157	66.2679	58.615	59.3857	48.7901	52.094	55.7899	55.4395	55.074	46.8212	52.6162	56.3404	49.2954	58.9978	54.2818	61.2913	55.175	48.8111	47.0203	52.2051	54.7169	53.6562	52.0822	52.6239	60.139	54.9342	43.3562	44.581
82	49.3329	4.49459	45.1375	52.073	47.0614	51.329	52.925	49.2776	44.0688	52.9563	56.4591	53.2127	51.4255	50.309	45.1307	45.3331	48.0046	46.9815	52.582	57.489	44.8432	45.8049	63.2228	55.0178	55.9677	45.3197	48.393	52.7793	52.0006	51.472	43.4983	48.8344	52.8718	45.735	55.5073	50.7093	58.5992	51.796	45.0425	43.3267	48.7179	51.3214	50.2258	48.4879	48.983	56.8112	51.2946	39.2903	40.866
83	45.5992	4.61422	41.6296	48.59	43.27	47.5556	49.4585	45.6554	40.151	49.4715	53.0053	49.3772	47.7037	46.904	41.3846	41.4118	44.4839	43.3033	48.9512	53.546	40.8347	41.9367	59.817	51.0486	52.1886	41.5792	44.364	49.5005	48.2849	47.558	39.9351	44.7694	49.1361	41.9269	51.6998	46.8516	55.6223	48.113	40.9891	39.441	44.9667	47.6482	46.5146	44.6366	45.0452	53.1725	47.3435	34.9682	36.958
84	41.6214	4.70756	37.9469	44.928	39.2503	43.5741	45.739	41.8718	36.0152	45.7195	49.294	45.2332	43.716	43.255	37.4161	37.2842	40.7141	39.4109	45.0139	49.312	36.6427	37.8489	56.0437	46.7296	48.0755	37.6085	40.026	45.9671	44.3169	43.354	36.1961	40.4461	45.147	37.895	47.5905	42.7304	52.371	44.18	36.6856	35.3959	40.9683	43.7103	42.5508	40.5542	40.8245	49.2366	43.0795	30.4403	32.898
85	37.4413	4.76258	34.1489	41.115	35.0376	39.4031	41.7876	37.9359	31.7384	41.7269	45.3419	40.7962	39.5142	39.372	33.2889	32.9878	36.7485	35.3384	40.761	44.815	32.368	33.6097	51.9045	42.0907	43.6618	33.4794	35.42	42.1937	40.1285	38.885	32.3872	35.9099	40.918	33.6828	43.218	38.3793	48.8694	40.085	32.1943	31.2409	36.7592	39.5348	38.3762	36.2815	36.3604	45.033	38.5275	25.808	28.752
86	33.1264	4.76246	30.3242	37.191	30.7029	35.0712	37.636	33.9034	27.4379	37.5347	41.1713	36.114	35.1622	35.283	29.1112	28.6042	32.6542	31.1497	36.2368	40.094	28.1296	29.3147	47.4079	37.1831	38.9994	29.3064	30.619	38.2014	35.7752	34.191	28.6267	31.2328	36.4745	29.3504	38.6529	33.8656	45.1468	35.921	27.6146	27.0576	32.401	35.1752	34.0543	31.88	31.7407	40.6152	33.7579	21.2136	24.614
87	28.8018	4.70595	26.5838	33.201	26.3613	30.6295	33.3515	29.8814	23.2667	33.2104	36.8269	33.264	30.7365	31.056	25.0284	24.2483	28.5209	26.9396	31.5419	35.213	24.0557	25.0795	42.5839	32.1006	34.1788	25.2353	25.738	34.0451	31.3473	29.364	25.0415	26.5228	31.8764	24.9861	34.0001	29.3052	41.2425	31.767	23.084	22.9584	27.9797	30.7242	29.6787	27.4359	27.0681	36.0704	28.877	16.8063	20.602
88	24.668	4.5252	23.049	29.221	22.1604	26.1624	29.045	26.0135	19.3915	28.8616	32.3969	29.6575	26.3496	26.815	21.1926	20.0443	24.4766	22.8372	26.8351	30.276	20.2839	21.0425	37.5087	26.9702	29.3161	21.3847	25.738	29.826	26.9763	24.539	21.7804	21.9158	27.2415	20.7088	29.3894	24.8496	37.2147	27.737	20.307	19.0668	23.6094	26.3046	25.3739	23.0679	22.4541	31.5315	24.0234	12.7148	16.849
89	20.7203	4.3545	19.839	25.371	18.2587	21.7917	24.8729	25.552	15.978	24.6439	28.0144	21.773	25.824	22.726	17.7473	16.1422	20.6702	22.702	22.3137	25.423	16.949	17.3719	32.2996	25.16	24.5444	17.8423	16.494	25.6808	22.828	19.88	18.9993	17.559	22.7499	16.6561	24.9543	20.6647	33.1551	23.959	17.6567	15.5013	19.4229	22.053	22.155	18.9174	18.0319	27.174	19.344	9.06144	13.478
90	17.104	4.25794	17.1145	21.802	14.8125	17.6726	21.0132	19.7077	13.1875	20.7458	23.84	18.627	25.824	18.977	14.8261	12.7606	17.2635	16.4256	18.1639	20.804	14.1877	14.2631	27.1123	18.6141	19.9972	14.7102	12.429	21.7811	20.134	15.544	16.8187	13.6054	18.6692	12.9786	24.469	16.9269	29.1993	20.555	11.4054	12.3771	15.5659	18.1252	20.7118	15.13	13.9469	23.1897	14.9906	5.98654	10.593
91	13.9895	3.87886	14.9135	18.675	11.9712	13.9945	17.6385	16.7346	11.1475	17.3663	20.0531	16.5014	15.7749	15.752	12.5387	10.0744	14.4219	12.7154	14.5471	16.574	12.1339	11.9155	22.1267	15.768	15.8087	12.1171	9.061	18.3249	18.4175	11.666	15.3167	10.2102	15.3196	11.177	17.5417	13.8271	25.511	17.642	8.574	10.628	15.184	14.6987	14.5326	11.8401	10.3615	19.7606	13.225	3.65273	8.281
92	11.4569	3.55024	13.2974	16.132	9.85278	10.9644	14.9002	14.6674	9.92583	14.6874	16.8421	10.1622	12.2211	13.195	10.9605	8.12502	12.2735	10.4149	11.5982	12.919	10.8988	10.4839	17.5059	9.88542	14.081	10.188	6.602	15.5123	13.3406	8.39	14.5372	7.52339	12.8373	9.15761	14.0372	11.5384	22.3029	15.341	6.49521	9.41329	9.82327	11.9592	12.0902	9.17428	7.45326	17.0418	9.96148	2.20539	6.62
93	9.7131	3.43961	12.3136	14.271	8.52862	8.75353	12.9153	13.1845	9.52388	12.8359	14.3891	7.69458	10.0734	11.38	10.1331	6.94783	10.8921	8.82743	9.41362	10.054	10.5422	10.0357	13.4042	5.72918	10.3696	9.02258	5.207	13.5068	11.5242	5.868	14.4902	5.67625	11.1368	5.77031	11.6117	10.1692	19.8236	13.767	5.26073	6.66919	7.65046	10.0658	10.4558	7.23	5.39505	15.1326	5.66927	1.72996	5.676
94	8.9019	3.37697	12.0005	13.152	8.01588	7.44091	11.7256	12.309	9.88491	11.8601	12.815	6.19318	8.71612	10.347	10.0572	6.57624	10.316	8.00003	8.02352	8.14	11.0437	10.5485	9.99182	3.53464	7.14121	8.67397	4.912	12.3968	10.508	4.225	15.1327	4.797	10.1596	4.97058	10.0266	9.72582	18.3228	13.006	4.90582	6.192	6.60979	9.10621	9.64421	6.06767	4.30903	14.0526	4.25873	2.23309	5.499
95	8.96384	3.41097	12.4042	12.781	8.28415	6.99587	11.2976	12.259	10.9039	11.7808	12.16	5.69879	8.14521	10.092	10.7235	6.93132	10.5922	7.94726	7.37473	7.236	12.3725	11.9087	9.79	2.44821	6.01156	9.11575	5.619	12.1982	10.2736	3.534	16.4044	4.797	9.87992	5.0346	9.31593	10.097	18.01	13.071	5.37352	6.47604	6.41142	9.06463	9.59316	5.67604	4.20667	13.7601	3.83597	3.62544	6.079
96	9.72653	3.54362	13.5613	13.087	9.26199	7.31452	11.6	12.5382	12.4645	12.6277	12.4202	6.14448	8.26582	10.577	12.1404	7.87017	11.7916	8.67291	7.34701	7.299	14.5312	13.9142	5.95833	2.49539	5.85946	10.209	7.114	12.8829	10.7655	3.788	18.2864	5.02116	10.1779	5.87656	9.283	11.1023	18.9565	13.933	6.55521	7.45641	6.93754	9.8256	10.1843	5.95408	4.95248	14.2103	4.33055	5.68961	7.298
97	11.1829	3.7555	15.4512	13.976	10.8901	8.32124	12.6531	13.6991	14.4839	14.3277	13.5769	7.352	8.976	11.792	14.2814	9.32409	13.9129	10.169	7.82721	8.166	17.4435	16.3519	5.21615	3.56364	6.57215	11.7912	9.167	14.4131	11.9646	4.866	20.7644	6.41576	10.9086	7.349	10.3788	12.6045	21.0012	15.558	8.38736	9.03003	8.08679	11.2282	11.3246	6.75955	6.3537	15.3726	5.61282	8.16142	8.938
98	13.1888	4.03595	17.9577	15.413	13.1451	9.99937	14.4423	15.6133	16.8859	16.687	15.5409	9.08188	10.259	13.745	17.0062	11.3023	16.7949	12.3722	8.80916	9.628	20.8934	19.1173	5.42825	5.39461	7.99604	13.798	11.631	16.6998	13.8546	6.597	23.7705	8.29253	12.0147	9.30498	12.1169	14.5564	23.7898	17.846	10.8602	11.1222	9.85526	13.1476	12.9875	8.01731	8.31479	17.1699	7.56403	10.8569	10.779
99	15.6323	4.33806	20.881	17.384	15.9425	12.2727	16.8328	18.1624	19.5529	19.5045	18.1172	11.1706	12.143	16.352	20.0674	13.7668	20.1215	15.1225	10.3777	11.556	24.5852	22.183	6.38825	7.6403	10.0638	16.2037	14.406	19.5563	16.325	8.882	27.1316	10.6444	13.5337	11.6545	14.5485	16.9245	26.9168	20.587	13.8991	13.6822	12.2608	15.5132	15.1413	9.75722	10.808	19.4501	10.0996	13.6938	12.748
100	18.3477	4.63378	23.981	19.805	19.069	14.974	19.587	21.107	22.312	22.535	21.037	13.59	14.561	19.406	23.183	16.568	23.505	18.188	12.548	13.892	28.228	25.484	8.079	10.022	10.166	18.915	17.352	22.717	19.172	11.673	30.562	13.41	15.469	14.334	17.454	19.596	30.035	23.507	17.294	16.608	15.198	18.225	17.679	11.999	13.747	22.018	13.101	16.615	14.908
all values Left	mean	std	steps
1	14.1851	2.89145	16.584	9.859	17.865	12.817	17.472	10.915	14.906	12.28	8.459	13.304	17.724	11.85	11.293	16.793	14.539	12.516	17.219	12.638	24.501	13.404	13.402	12.552	15.957	6.859	14.515	11.735	17.237	11.352	12.87	15	14.302	13.101	10.873	14.025	12.169	17.109	16.387	14.133	11.746	15.508	15.071	15.345	13.272	17.951	12.141	12.591	12.72
2	16.6282	3.27202	19.1471	12.0124	20.9043	15.4216	21.1639	13.4968	17.658	14.4977	10.393	16.0025	21.1536	14.1466	13.0298	19.7054	17.0098	14.2042	19.974	14.0142	28.5094	16.079	15.4235	14.9545	18.467	8.43061	17.1983	13.7645	19.711	13.3231	15.7922	17.4184	17.0249	15.5997	12.4123	16.702	14.5863	20.1985	19.1628	16.7842	13.5941	18.1359	17.561	17.9375	15.4463	21.0409	14.4402	14.8697	14.8786
3	19.4105	3.67998	22.0843	14.6639	24.3064	18.4255	25.3048	16.518	20.909	17.1268	12.699	19.1173	24.9959	16.7704	15.1158	22.99	19.8362	16.1477	23.0406	15.5782	32.6981	19.154	17.7146	17.7068	21.3549	10.3526	20.2609	16.1251	22.4959	15.5874	19.1543	20.1694	20.1008	18.479	14.1397	19.805	17.3907	23.6544	22.2811	19.8158	15.7235	21.1029	20.305	20.8612	17.9218	24.4847	17.0615	17.5159	17.3405
4	22.5374	4.09466	25.3938	17.8228	28.0684	21.8185	29.7606	19.96	24.665	20.2038	15.389	22.6525	29.1885	19.7428	17.5686	26.6452	23.0242	18.3856	26.4153	17.348	36.9771	22.637	20.3027	20.8282	24.6456	12.6885	23.7154	18.8232	25.6105	18.1757	22.9495	23.2465	23.5478	21.734	16.1105	23.331	20.5801	27.4467	25.7336	23.2405	18.1534	24.4135	23.338	24.1449	20.6858	28.2551	20.0205	20.5479	20.1242
5	26.0033	4.48992	29.053	21.4673	32.1746	25.5882	34.3747	23.7965	28.896	23.7448	18.478	26.6032	33.6373	23.0736	20.4046	30.6364	26.5737	20.9448	30.0895	19.3475	41.2625	26.535	23.2139	24.3325	28.3624	15.4835	27.5531	21.8669	29.0396	21.1306	27.1443	26.6497	27.3579	25.3847	18.38	27.244	24.1527	31.5386	29.4998	27.0431	20.888	28.0601	26.684	27.8125	23.7262	32.2965	23.338	23.9766	23.2467
6	29.7413	4.71973	32.9934	25.5416	36.5506	29.7048	38.9777	27.9852	33.527	27.7193	21.98	30.9257	38.2175	26.7611	23.6388	34.8822	30.4799	23.8361	34.0186	21.6028	41.616	30.834	26.4739	28.2142	32.4962	18.7595	31.7354	25.2557	32.733	24.4851	31.658	30.3575	31.4758	29.4441	20.9844	31.49	28.0932	35.86	33.5248	31.1605	23.9225	32.0039	30.346	31.8559	27.0321	36.5085	27.0203	27.7906	26.7339
7	33.8049	5.07758	37.1103	29.9681	41.0675	34.1023	43.4136	32.4501	38.439	32.0325	25.886	35.5189	42.7974	30.7658	27.2774	39.2577	34.6978	27.0463	38.1148	24.1401	48.9442	35.474	30.092	32.4064	36.9718	22.5181	36.1808	28.9734	36.6057	28.2529	36.3699	34.3041	35.7995	33.8588	23.9446	35.988	32.3513	40.2942	37.7164	35.482	27.24	36.1622	34.3	36.2033	30.5845	40.7715	31.0345	31.9418	30.5901
8	38.0035	5.24752	41.2938	34.6452	45.5809	38.668	47.5549	37.0817	43.479	36.5398	30.153	40.243	47.2592	34.9949	31.2875	43.63	39.1221	30.5265	42.2691	26.9801	53.2442	40.344	34.0394	36.7845	41.657	26.7245	40.7589	32.9692	40.5531	32.3989	41.1586	38.3877	40.2058	38.509	27.2541	40.627	36.8357	44.7051	41.9667	39.886	30.8034	40.4241	38.472	40.7357	34.3388	44.9747	35.2999	36.3268	34.7558
9	42.2108	5.29381	45.4448	39.4491	49.9636	43.2722	51.3085	41.7538	48.489	41.0891	34.689	44.9637	51.5083	39.3213	35.5785	47.8742	39.439	34.1949	46.3797	30.1295	56.712	45.302	38.2374	41.2141	46.3979	31.293	45.3292	37.1559	44.475	36.8157	45.9012	42.5034	44.5721	43.2439	30.8544	45.281	41.4285	48.9744	46.1735	44.2656	34.5446	44.6736	42.749	45.325	38.2213	49.0366	39.7006	40.804	39.1166
10	46.4125	5.21708	49.4671	44.2546	54.1063	47.7949	54.6196	46.3402	53.327	45.5455	39.363	49.5654	55.4738	43.6205	40.0105	51.8783	47.5799	37.9551	50.354	33.5936	59.8099	50.213	42.5691	45.576	51.0614	36.0911	49.7684	41.4191	48.2898	41.3487	50.4698	46.5563	45.291	47.9245	34.6482	49.825	46.0076	53.0047	50.259	48.5296	38.3719	48.8053	47.009	49.854	42.14	52.8915	44.1117	45.2364	43.5452
11	50.4939	5.06337	53.2644	48.9534	57.9177	52.1305	57.4559	50.7254	57.873	49.7918	44.03	53.9497	59.1035	47.7872	44.4368	55.548	52.2426	41.7126	54.108	37.2713	62.5012	54.952	46.8982	49.7661	55.537	40.9604	53.9761	45.6452	51.9202	45.8435	54.7546	50.4563	51.9334	52.4255	38.5193	54.144	50.4681	56.7172	54.1586	52.601	42.204	52.7261	51.145	54.2103	46.0027	56.4818	48.4177	49.5141	47.9211
12	54.2989	4.83835	56.7483	53.4454	61.3236	56.1847	59.7922	54.8006	62.027	53.729	48.559	58.0341	62.3569	51.7381	48.73	58.812	56.2154	45.3866	57.5687	41.061	64.7643	59.403	51.0869	53.6818	59.7362	45.7564	57.8668	49.7419	55.2876	50.1737	58.6752	54.121	56.5488	56.6388	42.3559	58.138	54.7113	60.0459	57.8126	56.412	45.9666	56.362	55.051	58.2914	49.7337	59.7571	52.5183	53.5472	52.135
13	57.7639	4.57655	59.8478	57.6308	64.2715	59.8769	61.6063	58.4787	65.715	57.2818	52.836	61.7423	65.1991	55.4094	52.7836	61.6223	59.819	48.9059	60.6752	44.8659	66.5896	63.467	55.0052	57.2368	63.5882	50.3618	61.3775	53.636	58.3236	54.2365	62.1665	57.4806	59.9794	60.4778	46.063	61.726	58.6448	62.9362	61.1722	59.9043	49.5947	59.6538	58.631	62.0068	53.2695	62.6783	56.3285	57.2705	56.0847
14	60.8935	4.25642	62.5103	61.4193	66.726	63.147	62.8907	61.6988	68.885	60.3921	56.768	65.016	67.6016	58.746	56.5147	63.9501	62.9896	52.2046	63.3783	48.5919	67.9753	67.067	58.536	60.366	67.0388	54.676	64.4655	57.267	60.9729	57.9454	65.1793	60.477	63.0388	63.8809	49.5502	64.852	62.1945	65.3532	64.1974	63.0242	53.0253	62.5564	61.8	65.2828	56.5488	65.2191	59.7768	60.6338	59.6779
15	63.6461	3.91065	64.7011	64.7338	68.6674	65.9513	63.6587	64.4248	71.506	63.012	60.274	67.811	69.5461	61.7029	59.8602	65.7852	65.6757	55.2261	65.6423	52.1542	68.9259	70.152	61.5855	63.0235	70.0505	58.6125	67.1045	60.5836	63.2015	61.2345	67.6805	63.0653	65.689	66.804	52.7367	67.484	65.3052	67.2776	66.8604	65.7298	56.2047	65.0354	64.493	68.0664	59.5137	67.3626	62.8086	63.5991	62.8425
16	65.8967	3.60202	66.401	67.5209	70.0868	68.26	63.9334	66.6405	73.561	65.1095	63.301	70.105	71.0229	64.2468	62.77	67.1335	67.8454	57.9269	67.4452	55.4798	69.4504	72.692	64.0899	65.1818	72.6074	62.1091	69.2825	63.5439	64.9958	64.0595	69.6503	65.2175	67.9042	69.2176	55.555	69.602	67.9292	68.7046	69.1438	67.9914	59.0917	67.0676	66.662	70.3222	62.1172	69.0994	65.3886	66.1413	65.5287
17	67.6779	3.33916	67.6045	69.7517	70.9849	70.0546	63.748	68.3456	75.046	66.6713	65.817	71.887	72.0258	66.3599	65.2052	68.0097	69.4856	60.2753	68.7772	58.5053	69.5638	74.677	66.0164	66.8273	74.7097	65.128	70.9935	66.1149	66.3536	66.3896	71.0743	66.9207	69.6704	71.1127	57.9524	71.197	70.037	69.638	71.0372	69.7901	61.659	68.6401	68.273	72.0335	64.3232	70.4273	67.5004	68.2405	67.7121
18	68.9848	3.1512	68.3213	71.4261	71.3734	71.3273	63.1482	69.5523	75.968	67.7007	67.809	73.1473	72.5558	68.0383	67.1477	68.4345	70.5989	62.2487	69.6394	61.1487	69.2839	76.113	67.3569	67.9593	76.3646	67.6468	72.237	68.2774	67.2773	68.2091	71.949	68.175	70.9867	72.4934	59.896	72.27	71.6204	70.0886	72.5317	71.1185	63.8848	69.7489	69.307	73.1976	66.1065	71.3499	69.1407	69.8815	69.3826
19	69.8234	3.06025	68.5731	72.5564	71.2725	72.0795	62.1872	70.2765	76.343	68.213	69.281	73.8918	72.6239	69.2841	68.5935	68.4367	71.1984	63.8305	70.0386	63.3666	68.6303	77.009	68.1188	68.5918	77.5834	69.6558	73.0194	70.0202	67.7765	69.5213	72.2871	68.9904	71.8595	73.3712	61.3736	72.831	72.6826	70.0736	73.6234	71.9809	65.7525	70.4015	69.766	73.8242	67.4556	71.8745	70.3144	71.0595	70.5436
20	70.2091	3.07388	68.3872	73.1638	70.7113	72.3226	60.9187	70.5387	76.202	68.2326	70.243	74.1429	72.2482	70.1099	69.5518	68.0482	71.3001	65.0076	69.9861	65.1711	67.6255	77.386	68.3229	68.755	78.379	71.1588	73.3526	71.3421	67.8752	70.3393	72.1146	69.3847	72.2994	73.7645	62.3864	72.9	73.2359	69.6204	74.312	72.3923	67.246	70.616	69.665	73.9312	68.3728	72.0148	71.0352	71.7782	71.2072
21	70.1623	3.18442	67.7896	73.2753	69.7247	72.0768	59.3867	70.3612	75.584	67.794	70.716	73.9266	71.4494	70.5287	70.0403	67.3024	70.9293	65.7748	69.4994	66.5541	66.2966	77.266	67.9915	68.4819	78.7625	72.1652	73.2538	72.2515	67.6027	70.6797	71.4605	69.3799	72.3192	73.6975	62.9498	72.504	73.3019	68.7621	74.5977	72.3731	68.3575	70.4178	69.037	73.5424	68.8618	71.788	71.3236	72.051	71.3979
22	69.7066	3.37213	66.8029	72.9265	68.3501	71.365	57.6252	69.7714	74.535	66.9402	70.731	73.2715	70.248	70.5562	70.0852	66.2298	70.1212	66.1249	68.6027	67.515	64.6779	76.673	67.1425	67.7992	78.744	72.6755	72.7373	72.7626	66.9865	70.5649	70.3507	68.9995	71.9348	73.2004	63.0927	71.675	72.9076	67.5294	74.4809	71.9454	69.0858	69.8358	67.925	72.69	68.9262	71.2127	71.2015	71.8983	71.1444
23	68.872	3.61178	65.4587	72.1522	66.6237	70.2133	55.673	68.798	73.102	65.712	70.32	72.2059	68.6654	70.209	69.723	64.8581	68.9132	66.083	67.322	68.0583	62.8126	75.627	65.84	66.7289	78.331	72.7249	71.8143	72.8894	66.0446	70.0247	68.8081	68.269	71.1599	72.3043	62.8444	70.44	72.0828	65.9501	73.9631	71.1307	69.4327	69.3	66.373	71.4068	68.5976	70.304	70.6883	71.3438	70.4741
24	67.6772	3.88044	63.7924	70.9889	64.5802	68.6521	53.5683	67.4661	71.324	64.1407	69.509	70.7571	66.7256	69.5027	68.9899	63.2064	67.3356	65.6575	65.6812	68.1947	60.7389	74.148	64.1322	65.2893	77.5292	72.3297	70.4926	72.6429	64.7821	69.0854	66.8534	67.2104	70.0072	71.0347	62.2319	68.82	70.8614	64.0467	73.0511	69.9463	69.4037	68.4761	64.423	69.7174	67.887	69.0706	69.7967	70.4116	69.4109
25	66.1288	4.1585	61.8345	69.4708	62.2515	66.711	51.3345	65.7942	69.23	62.2521	68.322	68.9531	64.4423	68.4475	67.9186	61.2903	65.4096	64.8648	63.7057	67.9421	58.4849	72.262	62.0595	63.4987	76.351	71.5079	68.7808	72.0284	63.2058	67.7635	64.5094	65.842	68.4924	69.4098	61.2735	66.834	69.2737	61.8428	71.7618	68.4075	69.0065	66.0781	62.105	67.6421	66.8047	67.5213	68.5458	69.1139	67.9721
26	64.2967	4.44701	59.6035	67.6291	59.662	64.4179	48.9809	63.7961	66.862	60.0749	66.783	66.8189	61.8236	67.0523	66.5363	59.1139	63.1629	63.7211	61.4151	67.305	56.0748	69.997	59.6597	61.3731	74.8087	70.2804	66.6897	71.0467	61.3388	66.0752	61.7902	64.1812	66.631	67.4445	59.9793	64.495	68.864	59.3515	70.1184	66.5294	68.2444	64.2168	59.445	65.1995	65.366	65.6616	66.9633	67.4505	66.1741
27	62.1041	4.71036	57.1094	65.4951	56.8264	61.801	46.5093	61.4843	64.28	57.6314	64.914	64.3707	58.8659	65.3227	64.8656	56.6726	60.6278	62.2425	58.8226	66.2835	53.5374	67.378	56.9659	58.9201	72.9121	68.6672	64.2225	69.6957	59.2126	64.033	58.7009	62.2472	64.4384	65.1556	58.3612	61.818	65.6491	56.5714	68.139	64.3288	67.12	62.0722	56.49	62.4076	63.5836	63.4904	65.0689	65.4346	64.0335
28	59.6274	4.96854	54.3607	63.0917	53.7498	58.8851	43.9237	58.8689	61.514	54.9243	62.72	61.6265	55.5864	63.2665	62.9188	53.9722	57.8262	60.4528	55.9478	64.9523	50.9051	64.418	54.0003	56.1415	70.6829	66.6855	61.3754	67.9765	56.8417	61.6446	55.2458	60.0542	61.9284	62.557	56.4416	58.804	62.584	53.4991	65.8332	61.8181	65.6348	59.6448	53.285	59.2827	61.465	61.0169	62.8793	63.1051	61.5639
29	56.8713	5.21709	51.3539	60.4308	50.4321	55.6919	41.2322	55.956	58.562	51.9418	60.202	58.5949	51.9912	60.8902	60.7047	51.0012	54.7659	58.3737	52.796	63.3285	48.2068	61.119	50.7808	53.042	68.1222	64.3554	58.1437	65.8944	54.2122	58.9108	51.4277	57.6027	59.1091	59.6519	54.2394	55.452	59.7641	50.1381	63.2049	59.0009	63.7898	56.9298	49.843	55.8374	59.0073	58.2349	60.4101	60.4939	58.7711
30	53.8298	5.45284	48.0897	57.5165	46.8703	52.2437	38.444	52.7511	55.422	48.6784	57.364	55.2815	48.0899	58.1991	58.2278	47.7508	51.4486	56.0144	49.3709	61.4224	45.4625	57.489	47.3201	49.6301	65.2133	61.6915	54.533	63.4529	51.299	55.8302	47.2542	54.8925	55.9845	56.434	51.7609	51.758	56.6649	46.495	60.2576	55.8759	61.5865	53.9198	46.166	52.0785	56.2084	55.1457	57.6681	57.6076	55.6573
31	50.5237	5.67372	44.5752	54.3605	43.0664	48.5647	35.5715	49.2709	52.111	45.1355	54.213	51.6961	43.889	55.1938	55.4858	44.2279	47.8767	53.3769	45.6838	59.2433	42.6802	53.546	43.6268	45.9211	61.9342	58.7006	50.5598	60.6525	48.0923	52.4002	42.7425	51.9286	52.5585	52.891	49.0107	47.738	53.2944	42.5793	56.9989	52.4465	59.0305	50.6089	42.262	48.0105	53.0844	51.7565	54.6489	54.4446	52.2214
32	46.937	5.8785	40.8302	50.9824	39.0356	44.6774	32.6302	45.5389	48.648	41.3278	50.757	47.854	39.4095	51.8781	52.4774	40.4586	44.0647	50.4672	41.7485	56.8031	39.8634	49.312	39.7269	41.9367	58.2682	55.3854	46.2461	57.4963	44.6027	48.6173	37.9344	48.7205	48.8455	49.0208	46.0023	43.416	49.6657	38.4141	53.4385	48.7225	56.1272	46.9941	38.155	43.6441	49.6637	48.0813	51.3443	51.0016	48.4673
33	43.0837	6.05183	36.9002	47.4063	34.8149	40.5982	29.6452	41.576	45.035	37.2874	47.014	43.7729	34.714	48.2699	49.2084	36.483	40.0294	47.2953	37.5911	54.1178	37.03	44.815	35.6824	37.7176	54.2129	51.7557	41.6223	53.9922	40.8552	44.4861	32.9162	45.2807	44.8711	44.8403	42.7514	38.822	45.792	34.0445	49.5871	44.7232	52.8882	43.0822	33.887	39.0093	45.9735	44.1337	47.7568	47.2849	44.4056
34	39.0727	6.14124	32.868	43.657	30.4777	36.349	26.6643	37.416	41.262	33.076	43.009	39.482	33.264	44.4013	45.6877	32.3723	35.7917	43.874	33.2693	51.209	34.2233	40.094	31.5857	33.339	49.7737	47.8377	36.741	50.159	36.894	40.026	27.8183	41.622	40.6657	40.3747	39.2863	34.017	41.686	29.536	45.4687	40.472	49.3407	38.896	29.521	34.1733	42.049	39.9393	43.91	43.313	40.0547
35	34.8622	6.21928	28.8531	39.7674	26.1413	31.9679	23.7641	33.1283	37.342	28.7958	38.778	35.0447	27.0527	40.3187	41.9214	28.2441	31.4068	40.2312	28.8793	48.0735	31.5086	35.213	27.5421	28.9073	44.9696	43.6681	31.698	46.0239	32.7961	35.2745	22.8079	37.7587	36.2822	35.6608	35.6743	29.095	37.3694	24.9861	41.1325	36.0075	45.5307	34.4752	25.166	29.2403	37.9492	35.5501	39.8324	39.1169	35.4666
36	30.5861	6.21969	24.9967	35.7804	21.9543	27.5333	21.0362	28.8267	33.337	24.5963	34.382	30.5735	20.5813	36.0805	37.9264	24.2433	26.9755	36.415	24.5503	44.7789	28.9662	30.276	23.6655	24.5514	39.8575	39.2818	26.6182	41.622	28.679	30.3232	18.0919	33.7527	31.809	30.778	32.0131	24.198	32.8924	20.5289	36.6578	31.4341	41.5327	29.9087	20.963	24.3326	33.7537	31.0572	35.5858	34.7463	30.7382
37	26.4706	6.0108	21.444	31.7537	18.0747	23.1551	18.5687	24.669	29.359	20.6395	29.921	26.2187	18.627	31.7564	33.7459	20.5145	22.6206	32.4851	22.702	41.3678	26.6909	25.423	20.0758	20.4274	34.5455	34.7344	25.16	37.0175	24.68	25.738	13.9251	29.6993	27.3765	25.8549	28.408	19.491	28.3545	16.3217	32.1512	26.8953	37.4352	25.3194	17.052	19.5834	29.5585	26.5848	31.2518	30.2725	25.9801
38	22.5415	5.73383	18.3254	27.7821	14.6591	18.975	16.4408	20.8333	25.552	17.0853	25.551	22.1557	14.6906	27.4445	29.471	17.1953	18.4725	28.5209	18.7793	37.8917	24.7852	20.804	16.8912	16.7259	29.1854	30.1233	18.1397	32.3032	20.9088	24.6175	10.5849	25.7221	23.1545	21.0565	24.973	15.144	23.9125	12.5374	27.734	22.5541	33.3195	20.8624	13.563	15.1492	25.4812	22.2739	26.9423	25.7977	21.3167
39	18.9895	5.48966	15.7468	24.0011	11.8551	15.1688	14.7247	17.4909	25.552	14.0955	21.469	18.5746	9.54732	25.824	25.2455	14.4113	14.7244	24.6337	13.5169	34.4201	23.3117	16.574	14.2312	13.6672	23.9633	29.546	15.768	27.5943	17.4522	15.8781	8.30363	21.9746	20.134	16.5514	21.8415	11.336	19.7983	11.177	24.469	18.5793	29.2839	20.307	10.628	11.2285	21.6576	18.2839	22.7988	21.4553	16.8927
40	15.757	5.1338	13.7922	20.5702	9.77833	11.9385	13.4833	14.7918	19.051	11.8073	17.889	15.671	7.32315	25.824	21.2491	12.2619	11.5957	20.953	10.9195	31.0427	22.2718	12.919	12.214	11.4666	19.0655	21.4335	9.65012	23.0148	14.4123	11.8166	7.20094	18.6318	18.7989	12.4886	19.1521	8.24	16.3018	8.14791	22.8526	15.1605	25.4473	13.8016	10.628	8.04842	18.2414	14.7975	22.155	17.3948	12.8677
41	13.0455	4.60974	12.5273	17.6475	8.49705	9.46639	12.758	12.849	16.503	10.3056	15.014	13.605	6.05783	19.2363	17.674	10.815	9.19597	17.6307	9.07962	27.8656	21.6629	10.054	10.9597	10.2704	14.6626	17.3528	5.67088	18.6858	11.9139	8.53939	7.2742	15.8702	13.4446	9.01873	17.013	6.023	13.6066	5.49007	16.2619	12.4862	21.9304	9.88442	6.87	5.79764	15.4347	12.0072	16.5264	13.761	9.41965
42	11.1525	4.10469	12.0026	15.3613	8.02583	7.85824	12.5466	11.6996	14.506	9.61176	12.993	12.4586	5.76692	13.1454	14.693	10.1034	7.56332	14.8325	8.06565	25.0043	21.4689	8.14	10.5399	10.1233	10.9336	14.0139	3.5151	14.7337	10.0756	6.26382	8.41673	13.8367	11.5729	6.30107	15.4955	4.797	11.6942	4.92165	13.3875	10.6976	18.8484	7.42733	6.16	4.57373	13.4263	10.0794	13.0178	10.6914	6.7366
43	10.1363	3.80193	12.2681	13.7963	8.33173	7.11545	12.7932	11.31	13.084	9.68909	11.882	12.2492	6.36121	10.8052	12.425	10.1253	6.74152	12.6618	7.9007	22.6351	21.6436	7.236	10.9098	10.9685	9.79	11.4875	2.44821	14.081	8.99009	5.12655	10.4065	12.6168	10.519	4.47394	14.6415	4.797	10.4935	5.27088	11.2171	9.84673	16.3172	5.77764	6.292	4.38315	12.2946	9.10621	11.076	8.30376	4.9853
44	9.86385	3.66631	13.3759	12.9909	9.34386	7.15439	13.4068	11.6519	12.259	10.4497	11.701	12.9671	7.65422	9.19787	10.9313	10.875	6.70913	11.1867	8.58836	20.845	22.1742	7.299	12.0409	12.6388	6.84567	9.92505	2.49334	9.09387	8.7031	5.12624	12.9413	12.2343	10.2652	3.62474	14.4642	4.797	9.97051	6.40856	9.84938	9.86697	14.4507	5.00182	7.203	5.13834	12.0695	9.07113	9.94021	6.684	4.25372
45	10.3828	3.75	15.3174	12.917	11.0051	7.891	14.2678	12.744	12.259	11.7823	12.491	14.5559	9.42822	8.34967	10.2337	12.3573	7.34678	10.4431	10.123	19.723	23.1042	8.166	13.9354	14.8971	5.33111	9.358	3.54044	6.81111	9.18144	6.11733	15.7716	12.6717	10.7537	3.75978	14.9344	6.184	10.0474	8.16233	9.283	10.5967	13.3442	5.08133	8.771	6.64789	12.7246	9.85356	9.57767	5.86222	4.49267
46	11.5611	3.9554	17.9577	13.4911	13.2889	9.29255	15.2141	14.5651	12.55	13.5956	14.183	16.8652	11.5486	8.20245	10.3125	14.5347	8.54391	10.47	12.432	19.3569	24.443	9.628	16.5403	17.5627	5.39027	9.66173	5.33891	5.88	10.2891	7.86055	17.084	13.8971	11.9646	4.768	15.9993	8.096	10.5946	10.3961	9.38573	11.8771	13.0415	5.92236	10.908	8.64882	14.1868	11.2878	9.89082	5.78182	5.53145
47	13.3274	4.27769	21.0532	14.6437	16.1036	11.3066	16.1222	16.9748	13.735	15.8148	16.571	19.6524	13.9895	8.66067	11.1415	17.2612	10.2726	11.3268	15.3246	19.7673	26.1049	11.556	19.6932	20.5646	6.26154	10.6625	7.55137	5.86826	11.8728	10.1377	20.468	15.8455	13.8802	6.47461	17.6301	10.528	11.5231	13.0228	10.536	13.627	13.5325	7.44006	13.559	10.9235	16.3326	13.2474	10.7778	6.31454	7.20935
48	15.5549	4.6347	24.317	16.3487	19.2319	13.8044	17.0681	19.733	15.652	18.3421	19.442	22.6311	16.7211	9.674	12.7192	20.2945	12.5183	13.0331	18.5289	20.8811	27.9323	13.892	23.154	23.8509	7.9092	12.2704	9.90508	6.65538	13.8716	12.8083	25.1168	18.3806	16.3843	8.7666	19.8159	13.41	12.8312	15.9397	12.2743	15.8092	14.7865	9.6053	16.608	13.3765	18.9906	15.6575	12.188	7.34639	9.45752
49	18.0924	4.88795	27.4897	18.5578	22.3839	16.5929	18.2849	22.5599	18.188	21.032	22.535	25.5335	19.6283	11.2519	15.009	23.3643	15.1818	15.4958	21.7518	22.5384	29.7362	16.551	26.6668	27.2932	10.2809	14.4346	12.3202	8.09821	16.259	15.7451	28.2522	21.2934	19.2653	11.5884	22.5144	16.586	14.5381	18.9931	14.6603	18.3437	16.7367	12.3739	19.869	15.9699	21.9682	18.4092	14.0935	8.85524	12.2175
50	20.8019	4.99875	30.3723	21.1438	25.2872	19.4421	19.9031	25.2034	21.107	23.69	25.567	28.156	22.5252	13.3736	17.8636	26.2259	18.0629	18.4918	24.7316	24.5302	31.3547	19.387	30.0091	30.6793	13.1978	17.0357	14.8351	10.1456	18.944	18.7663	31.1036	24.3408	22.2799	14.8258	25.6071	19.808	16.5897	21.9919	17.4847	21.0786	19.2303	15.5965	23.124	18.6517	25.0716	21.324	16.4232	10.8666	15.3427
51	23.467	5.00178	32.8107	23.9055	27.7298	22.1175	21.8489	27.4756	24.118	26.092	28.325	30.3649	25.1948	15.9117	21.0307	28.6921	20.9099	21.7097	27.2754	26.6348	32.6883	22.203	33.0228	33.7797	16.3352	19.8647	17.4477	10.2214	21.754	21.63	33.4981	27.2935	25.1821	18.2499	28.8797	22.807	18.8368	24.7409	20.4643	22.474	22.0323	19.0273	26.16	21.3393	28.118	24.173	19.0361	13.3299	18.5907
52	26.0118	4.72457	34.7164	26.6042	29.5935	24.4305	23.9218	29.2697	26.952	28.0351	30.666	32.0881	27.4511	18.6481	24.2143	30.6547	23.4914	24.8367	29.2923	28.6242	33.6959	24.795	35.615	36.4246	19.3096	22.6476	20.0394	15.7517	24.4739	24.0821	35.3477	29.9702	27.7633	21.5588	32.0757	25.38	21.0732	27.0829	23.31	24.8122	24.8757	22.3981	28.812	23.8989	30.9506	26.7346	21.733	16.0645	21.6864
53	28.1895	4.39097	36.0703	29.0231	30.8464	26.2662	25.9163	30.5622	29.419	29.3945	32.547	33.3086	29.2085	21.3263	27.1459	30.778	25.6456	27.6318	30.7837	30.3659	34.3822	26.99	37.7403	38.5327	21.84	25.1159	22.4253	19.0385	26.8966	25.9314	36.6408	32.2522	29.8996	24.4889	34.9782	27.432	23.0946	28.9284	25.8031	28.4635	27.5202	25.4769	30.984	26.1875	33.4523	28.8567	24.2924	18.8169	24.3981
54	29.9691	4.05613	36.8804	31.0214	31.5057	27.5792	27.6862	31.3528	31.425	30.1418	33.971	34.0433	30.4495	23.7087	29.6369	30.778	27.2941	29.9519	31.7698	31.7827	34.7506	28.689	39.3841	40.0954	23.7722	27.0794	24.4386	22.2821	28.8759	27.0859	37.4175	34.081	31.5377	26.8917	37.4485	28.951	24.7519	30.2522	27.8305	30.1783	29.796	28.1057	32.657	28.0837	35.548	30.4636	26.526	21.3517	26.5784
55	31.2982	3.78155	37.1906	32.5463	31.6146	28.3813	29.153	31.6562	32.967	30.32	34.945	34.3199	31.2041	25.6322	31.5958	33.091	28.429	31.7444	32.2809	32.8323	34.7996	29.876	40.5505	41.1474	25.0468	28.4439	25.974	25.2485	30.3452	27.53	37.7352	35.4462	32.6749	28.7296	39.4218	29.965	25.971	31.0729	29.3668	31.3746	31.611	30.2181	33.866	29.5235	37.1972	31.5552	28.3226	23.5007	28.1661
56	32.1345	3.59188	37.0569	33.6062	31.2406	28.716	30.2746	31.5148	34.088	30.0067	35.473	34.175	31.522	27.028	33.0084	33.5436	29.0821	33.0156	32.3523	33.5017	34.546	30.582	41.2584	41.7321	25.6767	29.1959	26.9827	27.7953	31.3038	27.2887	37.6423	36.3687	33.3326	30.0153	40.8807	30.516	26.7423	31.4409	30.4331	32.07	32.9261	31.8177	34.67	30.5064	38.3874	32.1662	29.6507	25.1796	29.1737
57	32.5325	3.52081	36.5356	34.234	30.4633	28.6331	31.0208	30.9954	34.829	29.2918	35.561	33.6621	31.4506	27.9019	33.903	33.1846	29.2995	33.7958	32.0268	33.7996	34.0267	30.855	41.5322	41.8849	25.7183	29.3785	27.4563	29.8686	31.7805	26.4279	37.1806	36.8772	33.5384	30.7732	41.8361	30.64	27.0976	31.4171	31.0607	32.3132	33.7335	32.942	35.123	31.0734	39.1237	32.3384	30.5271	26.3842	29.6535
58	32.5145	3.55258	35.6871	34.4623	29.3764	28.1863	31.3645	30.1682	35.207	28.2643	35.237	32.8423	31.0359	28.2963	34.3212	32.5333	29.1294	34.1115	31.353	33.7462	33.2844	30.746	41.4017	41.6399	25.2483	29.0657	27.4209	31.4701	31.8031	25.0385	36.3969	36.999	33.3231	31.0423	42.3155	30.366	27.0828	31.0558	31.2738	32.1664	34.0442	33.6334	35.256	31.2711	39.4113	32.1124	30.9854	27.152	29.6693
59	32.1364	3.66225	34.5795	34.3173	28.0788	27.4374	31.2914	29.108	35.225	27.0054	34.561	31.7799	30.332	28.2609	34.3043	31.6635	28.6276	33.9901	30.3917	33.3516	32.3616	30.302	40.9147	41.0401	24.3561	28.3491	26.9238	32.6267	31.4077	23.2232	35.3473	36.7682	32.7294	30.8638	42.3553	29.74	26.7407	30.4119	31.0984	31.697	33.891	33.9255	35.085	31.1457	39.2652	31.5359	31.0559	27.5225	29.2951
60	31.4567	3.81323	33.2837	33.836	26.6573	26.4373	30.829	27.8938	34.91	25.5945	33.6	30.5436	29.3936	27.8509	33.9006	30.6457	27.8555	33.4739	29.2107	32.6321	31.3029	29.591	40.1405	40.1445	23.1342	27.329	26.0492	33.3658	30.6603	21.1072	34.0965	36.2332	31.8255	30.2993	42.0009	28.835	26.1092	29.5454	30.5835	30.9817	33.3334	33.8538	34.638	30.7497	38.723	30.6646	30.7714	27.5338	28.6239
61	30.5402	3.97301	31.8572	33.0762	25.1711	25.2271	30.0348	26.5929	34.311	24.1035	32.419	29.192	28.2617	27.1247	33.1721	29.5383	26.8703	32.6241	27.8678	31.6805	30.1471	28.701	39.1302	39.0259	21.6611	26.1076	24.9057	33.7164	29.6527	18.8124	32.7077	35.4434	30.691	29.435	41.3068	27.734	25.2332	28.5089	29.7982	30.1067	32.4496	33.4702	33.961	30.1532	37.8305	29.5622	30.1792	27.238	27.7564
62	29.4542	4.11675	30.3414	32.0977	23.6625	23.8601	28.9654	25.2432	33.49	22.5802	31.082	27.7662	26.9737	26.1328	32.1876	28.3797	26.2	31.5326	26.4086	30.5516	28.9204	27.702	37.926	37.7518	20.0063	24.771	23.5879	33.718	28.4828	16.4361	31.2303	34.4483	29.382	28.3579	40.3304	26.502	24.1662	27.345	28.7979	29.1392	31.3197	32.8429	33.103	29.4141	36.6558	28.2913	29.3368	26.7062	26.7822
63	28.2447	4.24059	28.7738	30.9599	22.1559	22.383	27.6717	23.8611	32.505	21.0534	29.642	26.2914	25.5751	24.9278	31.0109	27.1893	25.2526	30.2793	24.8782	29.2937	27.6431	26.648	36.5512	36.3686	18.2423	23.3778	22.1606	33.4334	27.2338	14.0559	29.7047	33.2947	27.9224	27.1491	39.1294	25.192	22.9589	26.0918	27.6179	28.1008	30.0109	32.0292	32.114	28.5705	35.2711	26.9055	28.2983	26.0067	25.7697
64	26.9449	4.34796	27.1873	29.7112	20.6662	20.8155	26.2115	22.4674	31.392	19.5395	28.134	24.7835	24.1092	23.5805	29.698	25.9855	23.1705	28.9258	23.3268	27.9459	26.3415	25.586	35.0123	34.9045	16.4331	21.97	20.6691	32.932	25.9611	11.7405	28.1617	32.0187	26.3283	25.8802	37.7551	23.839	21.6583	24.7844	26.2877	26.9891	28.5762	31.0674	31.037	27.651	33.7442	25.4479	27.1153	25.1887	24.756
65	25.6064	4.42497	25.5994	28.3769	19.2108	19.1756	24.6457	21.07	30.166	18.0525	26.595	23.2683	22.6079	22.1542	28.2991	24.7875	21.8231	27.5133	21.798	26.5394	25.0298	24.542	33.3143	33.3845	14.619	20.576	19.1387	32.2634	24.7059	9.54361	26.6249	30.6454	24.6207	24.596	36.2467	22.461	20.312	23.4558	24.8422	25.8132	27.0551	29.988	29.909	26.6801	32.1276	23.9478	25.8343	24.2857	23.7552
66	24.2526	4.47651	24.0196	26.9788	17.8043	17.5056	23.025	19.6663	28.849	16.5883	25.054	21.7771	21.0998	20.6896	26.8529	23.6035	20.4839	26.067	20.3149	25.0998	23.7111	23.521	31.4638	31.8361	12.8177	19.2009	17.5827	31.4583	23.4847	7.51827	25.1142	29.1932	22.8392	23.3019	34.6295	21.079	18.9651	22.1316	23.313	24.5829	25.4725	28.8186	28.761	25.6799	30.4471	22.4197	24.4938	23.328	22.7787
67	22.8799	4.51125	22.4613	25.5463	16.452	15.83	21.3937	18.2543	27.468	15.126	23.547	20.3303	19.6173	19.2143	25.3757	22.4347	19.1763	24.6	18.8833	23.648	22.381	22.522	29.467	30.2813	11.059	17.8433	16.016	30.537	22.2927	5.728	23.643	27.663	21.0367	21.988	32.9153	19.717	17.649	20.829	21.7257	23.3	23.8417	27.59	27.606	24.6627	28.714	20.8697	23.111	22.3383	21.828
68	21.5112	4.52311	20.9379	24.1032	15.1569	14.1408	19.7995	16.8453	26.047	13.6608	22.104	18.9342	18.1879	17.7453	23.8671	21.2826	17.9086	23.1224	17.5059	22.2042	21.0362	21.541	27.3384	28.7331	9.38836	16.5133	14.4612	29.5226	21.1168	4.21524	22.2195	26.0562	19.2555	20.6555	31.1094	18.383	16.3803	19.5558	20.0965	21.9705	22.169	26.3255	26.442	23.6297	26.9398	19.3069	21.6982	21.3307	20.8835
69	20.156	4.51092	19.458	22.6615	13.9229	12.4488	18.2778	15.4669	24.607	12.1993	20.739	17.5906	16.8251	16.2844	22.328	20.1498	16.6812	21.645	16.1867	20.7755	19.6823	20.584	25.1076	27.2009	7.85138	15.2337	12.941	28.4315	19.9487	2.98118	20.847	24.3978	17.511	19.3145	29.2247	17.069	15.1625	18.3101	18.4318	20.6016	20.4657	25.0357	25.249	22.5811	25.1451	17.7399	20.275	20.31	19.9237
70	18.8154	4.47451	18.0358	21.2309	12.7555	10.7975	16.8405	14.1464	23.165	10.7507	19.45	16.3124	15.5363	14.8325	20.7698	19.0359	15.4808	20.1751	14.9312	19.3625	18.3244	19.645	22.8166	25.697	6.47479	14.0176	11.4721	27.2573	18.7864	2.021	19.5232	22.704	15.7946	17.9753	27.2818	15.777	13.9943	17.0879	16.7399	19.1978	18.7473	23.7205	24.005	21.5184	23.3545	16.1676	18.8551	19.2797	18.9368
71	17.5186	4.42526	16.6979	19.8294	11.659	9.22376	15.4868	12.8978	21.742	9.31967	18.237	15.1176	14.3263	13.399	19.2156	17.9393	14.288	18.7138	13.7403	17.9681	16.9637	18.711	21.637	24.23	5.25776	12.861	10.0613	25.9903	17.6357	1.32367	18.2454	20.9728	14.1027	16.6436	25.302	14.512	12.8803	15.8872	15.0354	17.7645	17.0327	22.3799	22.706	20.4399	21.5891	14.5846	18.722	18.2404	17.9168
72	16.2153	4.34132	15.4656	18.4829	10.6322	7.75273	14.2134	11.7331	20.347	7.90645	17.1	14.0065	13.1923	12.0017	17.6859	16.8604	13.0983	17.2666	12.613	16.6013	15.6091	17.777	19.6458	22.8128	4.19766	11.7681	8.71721	24.6303	16.5134	0.868	17.0231	19.2058	12.4411	15.3252	23.3121	13.275	11.8309	14.7045	13.3439	16.3123	15.3465	21.0122	21.352	19.3435	19.8672	12.9898	16.2885	17.1929	16.8592
73	14.9535	4.20962	14.3312	17.2114	9.674	6.42209	13.0258	10.6689	18.985	7.686	16.035	12.9734	12.1269	10.6671	16.1953	15.8079	11.9226	15.8496	11.5635	15.2747	14.2806	16.841	15.9854	21.4656	3.28609	10.7572	7.46191	23.1857	15.4394	0.628909	15.8756	17.4145	10.8197	14.0291	21.3441	12.073	10.856	13.5492	11.7006	14.8577	13.7193	19.6239	19.941	18.2393	18.2079	11.3979	14.7298	16.1426	15.7673
74	13.7374	4.10967	13.2816	16.0238	8.79543	5.27724	11.9336	9.72055	17.673	5.47442	15.032	12.0185	11.1273	9.43329	14.7607	14.7961	10.7763	14.4793	10.6152	14.0009	13.0049	15.903	13.816	20.1976	2.51392	9.83928	6.32964	21.6765	14.4256	0.574364	14.8176	15.6149	9.26023	12.7677	19.4253	10.921	9.96655	12.4433	10.1452	13.4158	12.1835	18.2332	18.475	17.1545	16.6292	9.83801	13.4526	15.0934	14.6478
75	12.5734	3.97552	12.3054	14.9279	8.01424	4.35015	10.9381	8.89809	16.432	3.88582	14.088	11.1376	10.2021	8.34607	13.3971	13.8304	9.68789	13.169	9.78358	12.7912	11.803	14.965	11.7542	19.0119	1.87415	9.02934	5.36628	20.1352	13.4753	0.662545	13.852	13.818	7.79624	11.5643	17.5656	9.84	9.17393	11.4131	8.70994	12.0033	10.7714	16.8714	16.952	16.1153	15.1497	8.33829	12.2442	14.0501	13.5126
76	11.5004	3.8269	11.3948	13.9373	7.33909	3.65391	10.0343	8.20518	15.276	2.69091	13.208	10.3263	9.35961	7.44179	12.1178	12.9178	8.69536	11.9302	9.07827	11.6645	10.6812	14.039	9.8357	17.9107	1.36	8.35518	4.60882	18.5968	12.5902	0.837	12.9752	12.0432	6.46439	10.4471	15.7711	8.85	8.48542	10.4781	7.41727	10.6375	9.50821	15.5737	15.373	15.1361	13.7859	6.94112	11.1111	13.0212	12.3825
77	10.5208	3.67559	10.5519	13.055	6.76302	3.19273	9.21314	7.63578	14.208	1.61555	12.389	9.58593	8.59514	6.73127	10.9347	12.0601	7.83197	10.7744	8.49099	10.6285	9.6386	13.14	8.09414	16.8911	0.953586	7.8328	4.06452	17.0969	11.7713	1.03676	12.1823	10.3249	5.29993	9.43684	14.0527	7.969	7.89603	9.64567	6.28601	9.32864	8.41141	14.3595	13.747	14.225	12.5449	5.68334	10.0683	12.0193	11.2775
78	9.63062	3.51659	9.77267	12.2754	6.27144	2.948	8.46256	7.175	13.235	0.696333	11.623	8.92256	7.89722	6.21289	9.85522	11.2646	7.11011	9.70756	8.00356	9.68833	8.67289	12.281	6.56067	15.9491	0.630222	7.45478	3.71656	15.6704	11.0168	1.209	11.4654	8.70267	4.32822	8.54544	12.427	7.209	7.393	8.91544	5.32867	8.08167	7.49044	13.2433	12.092	13.3836	11.4239	4.58211	9.12767	11.0614	10.2169
79	8.82757	3.3507	9.05088	11.5874	5.84942	2.88191	7.77233	6.8033	12.36	-0.0451818	10.912	8.34382	7.25276	5.88	8.88555	10.5358	6.52918	8.73594	7.59333	8.84782	7.77694	11.47	5.25848	15.0782	0.367879	7.19248	3.53306	14.3394	10.3226	1.31991	10.8101	7.20818	3.55464	7.78085	10.9144	6.572	6.95879	8.27448	4.54461	6.90718	6.74661	12.2346	10.434	12.6039	10.4126	3.65927	8.28909	10.1602	9.2123
80	8.12092	3.19815	8.37477	10.9778	5.47937	2.94688	7.13671	6.49787	11.573	-0.612333	10.248	7.85836	6.64776	5.71248	8.02946	9.86927	6.07847	7.85866	7.23747	8.10382	6.94028	10.701	4.20359	14.2755	0.15403	7.00279	3.47287	13.1127	9.67945	1.35567	10.2024	5.86842	2.96842	7.14154	9.53743	6.047	6.57065	7.70331	3.92201	5.82185	6.17651	11.3298	8.803	11.8767	9.49932	2.92629	7.54618	9.32621	8.27305
81	7.4957	3.05342	7.73357	10.4275	5.14195	3.09176	6.54791	6.23581	10.854	-1.01924	9.606	7.46428	6.07123	5.67257	7.28522	9.25743	5.74287	7.07437	6.9139	7.44633	6.15813	9.955	3.41266	13.5343	-0.0231515	6.84033	3.49373	11.9927	9.07562	1.31888	9.63168	4.70573	2.55379	6.60546	8.31193	5.615	6.20429	7.17689	3.44431	4.84212	5.76446	10.5139	7.228	11.2024	8.68371	2.38143	6.89397	8.55986	7.39871
82	6.94537	2.91656	7.58	9.91591	4.82055	3.26964	5.99773	5.999	10.181	-1.28518	8.956	7.14618	5.51918	5.70745	6.64236	8.68945	5.50291	6.371	6.60355	6.86173	5.43418	9.22	2.86173	12.8475	-0.167636	6.66445	3.55236	10.9812	8.50064	1.23073	9.08564	3.739	2.29055	6.14082	7.25045	5.242	5.85245	6.68055	3.09091	3.98291	5.48036	9.77164	5.745	10.5825	7.96264	2.00955	6.32882	7.85164	6.58455
83	6.44757	2.78399	6.73172	9.42245	4.50441	3.44718	5.4836	5.77713	9.538	-1.42836	8.276	6.88251	4.99515	5.76896	6.08853	8.15597	5.3303	5.75107	6.29139	6.33861	4.77535	8.491	2.51551	12.2028	-0.278303	6.45662	3.6062	10.0782	7.9423	1.1163	8.55113	2.98024	2.15162	5.71906	6.36235	4.901	5.51485	6.21024	2.8366	3.25721	5.28456	9.08821	4.401	10.0111	7.32304	1.78893	5.84967	7.19522	5.83784
84	6.00363	2.65495	5.97716	8.92987	4.19377	3.61009	5.00046	5.56935	8.908	-1.46521	7.559	6.66	4.50441	5.82153	5.61637	7.65401	5.19774	5.21636	5.96726	5.88339	4.18981	7.774	2.33205	11.5864	-0.355091	6.20818	3.62132	9.28213	7.38743	0.996273	8.02137	2.42848	2.10597	5.32247	5.64132	4.579	5.19552	5.77535	2.65804	2.67588	5.13583	8.45258	3.235	9.47663	6.76274	1.69803	5.45694	6.59514	5.16721
85	5.61278	2.52617	5.45539	8.431	3.90327	3.75882	4.54567	5.3837	8.28	-1.41073	6.832	6.46733	4.05467	5.84348	5.22567	7.19421	5.08906	4.77312	5.63085	5.50836	3.68724	7.087	2.26894	10.975	-0.399848	5.91679	3.58476	8.58518	6.82585	0.893	7.49291	2.06736	2.12315	4.94252	5.07803	4.274	4.90339	5.38909	2.546	2.24936	5.00721	7.857	2.283	8.97048	6.29442	1.71273	5.152	6.05385	4.58261
86	5.27556	2.39514	4.97379	7.93787	3.64767	3.8967	4.12841	5.23717	7.66	-1.27552	6.133	6.29552	3.65696	5.82991	4.92259	6.7873	5.00096	4.43662	5.28906	5.22779	3.27997	6.443	2.2887	10.3525	-0.415	5.59778	3.50517	7.97893	6.26348	0.827091	6.98311	1.86894	2.18374	4.57927	4.65944	3.989	4.64347	5.06808	2.49943	1.98688	4.88531	7.2967	1.589	8.48653	5.93323	1.80584	4.93588	5.57332	4.09776
87	5.00035	2.26238	4.54287	7.4694	3.43604	4.03291	3.75976	5.14876	7.059	-1.06461	5.491	6.14048	3.3257	5.79375	4.71782	6.43699	4.93448	4.22251	4.95436	5.06703	2.98332	5.862	2.36206	9.71962	-0.393162	5.2804	3.40405	7.46406	5.72401	0.812242	6.52644	1.80455	2.28445	4.24699	4.37005	3.74	4.42144	4.8282	2.51113	1.89176	4.77139	6.77667	1.176	8.02245	5.68524	1.95397	4.80452	5.16767	3.7184
88	4.80009	2.13079	4.1767	7.05045	3.2847	4.18782	3.44412	5.12703	6.496	-0.778545	4.946	6.00333	3.179	5.75609	4.62445	6.14997	4.89848	4.14182	4.64461	5.05309	2.80688	5.368	2.47339	9.09612	-0.330879	4.99427	3.31488	7.04861	5.24245	0.854455	6.16085	1.854	2.42909	3.97309	4.19555	3.543	4.24324	4.676	2.57539	1.95782	4.68255	6.31436	1.039	7.57903	5.549	2.14176	4.745	4.8547	3.44515
89	4.68579	2.00794	3.88978	6.71478	3.215	4.37833	3.18578	5.17078	5.995	-0.419667	4.53	5.88722	3.03456	5.73556	4.64344	5.94167	4.90944	4.20611	4.384	5.20733	2.75489	4.985	2.62222	8.52	-0.231667	4.77189	3.28022	6.74756	4.85711	0.963667	5.92233	2.00467	2.62444	3.77978	4.13022	3.412	4.12222	4.618	2.70211	2.17133	4.64744	5.935	1.145	7.16433	5.51778	2.36622	4.74233	4.65378	3.286
90	4.67043	1.90137	3.69584	6.50549	3.2348	4.61203	3.00137	5.28256	5.588	0.00293939	4.245	5.80658	2.85562	5.74495	4.76746	5.8302	4.98365	4.42508	4.20188	5.54567	2.83098	4.732	2.81818	8.04707	-0.0814747	4.6384	3.33904	6.58027	4.59949	1.15197	5.82393	2.24988	2.87965	3.68295	4.16964	3.365	4.06952	4.64053	2.90075	2.51776	4.69815	5.66555	1.452	6.79817	5.58966	2.63708	4.79409	4.57685	3.25022
91	4.77232	1.81558	3.60755	6.44873	3.35191	4.89518	2.91364	5.47245	5.308	0.477182	4.088	5.79273	2.90927	5.799	4.99827	5.83227	5.13518	4.80364	4.12864	6.08473	3.04136	4.638	3.07855	7.74436	0.134909	4.61273	3.51945	6.56609	4.47791	1.42809	5.86573	2.59309	3.21064	3.69827	4.314	3.423	4.09255	4.86936	3.18609	2.98791	4.85873	5.53527	1.922	6.51436	5.77264	2.96673	4.90709	4.63736	3.32436
92	5.00578	1.75811	3.6384	6.5599	3.58324	5.24597	2.94573	5.75738	5.17	0.998879	4.078	5.88972	3.09953	5.91355	5.34999	5.96522	5.37415	5.34473	4.19835	6.85542	3.39074	4.734	3.42655	7.65883	0.435212	4.72393	3.83434	6.72159	4.49902	1.80497	6.04967	3.04739	3.63633	3.84249	4.57552	3.61	4.20586	5.19146	3.58007	3.58233	5.15147	5.5743	2.531	6.34721	6.0851	3.36654	5.09303	4.83742	3.50389
93	5.3909	1.73571	3.80134	6.86459	3.94656	5.69703	3.11954	6.15454	5.195	1.57048	4.248	6.14674	3.45509	6.09774	5.84272	6.24722	5.71531	6.0521	4.4512	7.91545	3.88479	5.035	3.8887	7.80767	0.837061	5.00886	4.28638	7.0807	4.68265	2.31048	6.38857	3.64294	4.17233	4.13001	4.97296	3.948	4.43488	5.67694	4.10744	4.30812	5.5987	5.80936	3.267	6.3342	6.55731	3.85289	5.36848	5.17088	3.80801
94	5.94412	1.76617	4.10497	7.39991	4.46488	6.29964	3.45842	6.68342	5.42	2.19764	4.636	6.62282	3.99973	6.36655	6.50833	6.69755	6.17648	6.93455	4.92521	9.27236	4.53624	5.55	4.493	8.18124	1.34667	5.49948	4.87224	7.68952	5.04248	2.421	6.89794	4.41209	4.83852	4.56758	5.5293	4.446	4.80664	6.3627	4.80064	5.18455	6.22318	6.27245	4.129	6.51664	7.23382	4.44409	5.75364	5.64076	4.25085
95	6.70735	1.82818	4.55421	8.20874	5.16553	7.12394	3.98514	7.37039	5.88	2.89215	5.275	7.38987	4.74473	6.74156	7.39405	7.34174	6.78109	8.01231	5.65743	10.9587	5.36795	6.289	5.2672	8.78628	1.96196	6.22684	5.58678	8.57959	5.58263	3.77348	7.59401	5.38424	5.66232	5.16948	6.26347	5.113	5.33084	7.28635	5.69504	6.24736	7.05539	6.99903	5.132	6.92846	8.16986	5.16439	6.28227	6.26691	4.82396
96	7.69454	1.95964	5.16052	9.34874	6.08476	8.25558	4.72621	8.25877	6.594	3.67603	6.199	8.52219	5.69848	7.24903	8.55597	8.2124	7.55503	9.31361	6.67773	12.9937	6.40632	7.261	6.23785	9.64578	2.67874	7.22556	6.43572	9.75565	6.30383	5.00891	8.50615	6.59903	6.67223	5.9636	7.20457	5.969	6.00013	8.48173	6.8224	7.53682	8.13311	8.01806	6.292	7.59677	9.41505	6.05401	6.99815	7.07745	5.52664
97	8.93652	2.16202	5.946	10.8699	7.26521	9.78673	5.73145	9.40303	7.571	4.57945	7.446	10.0852	6.87167	7.91748	10.043	9.345	8.51697	10.8668	8.00685	15.3812	7.68948	8.461	7.42955	10.7762	3.5057	8.52964	7.43588	11.2188	7.22512	6.42055	9.67021	8.09109	7.88997	6.95518	8.40406	7.056	6.81688	9.97936	8.20288	9.08127	9.49303	9.34436	7.621	8.54661	11.0037	7.16282	7.94591	8.10058	6.37342
98	10.4592	2.43339	6.95191	12.7953	8.75456	11.8027	7.06438	10.8576	8.825	5.64303	9.037	12.1259	8.2761	8.78769	11.8938	10.7652	9.66305	12.6963	9.65758	18.1111	9.26294	9.885	8.86639	12.1921	4.46253	10.1626	8.61585	12.9585	8.3684	8.16188	11.121	9.87061	9.33979	8.12141	9.91596	8.423	7.79672	11.7945	9.86277	10.893	11.1668	10.9774	9.131	9.79844	12.9543	8.53218	9.1707	9.36623	7.38762
99	12.2674	2.77006	8.23632	15.1266	10.5948	14.3593	8.78002	12.675	10.382	6.91621	10.983	14.6721	9.92793	9.90219	14.1395	12.4912	10.9906	14.812	11.6387	21.1625	11.1603	11.53	10.5685	13.9158	5.56957	12.1489	10.0298	14.9631	9.74121	10.2956	12.8895	11.9379	11.063	9.43292	11.7799	10.114	8.96114	13.9271	11.8285	12.9642	13.1699	12.896	10.824	11.3683	15.2715	10.1863	10.7127	10.8996	8.58202
100	14.4267	3.15337	9.859	17.865	12.817	17.472	10.915	14.906	12.28	8.459	13.304	17.724	11.85	11.293	16.793	14.539	12.516	17.219	13.958	24.501	13.404	13.402	12.552	15.957	6.859	14.515	11.735	17.237	11.352	12.87	15	14.302	13.101	10.873	14.025	12.169	10.347	16.387	14.133	15.276	15.508	15.071	12.714	13.272	17.951	12.141	12.591	12.72	9.976
[truncated: 51 more columns]

## Sheet: Rotation RAnkleFlex B3FacoM
all values Right	mean	std	steps
1	1.26845	3.42018	-1.086	-2.278	1.29	-0.642	9.301	-1.077	-0.707	-1.24	-2.415	-1.511	4.905	2.327	-0.271	-2.744	-0.76	-2.838	-2.927	5.529	3.793	-0.854	1.754	5.164	8.994	6.299	0.572	3.584	-0.649	-1.239	2.64	-1.856	1.481	-1.942	4.642	1.54	0.345	-1.422	-0.243	0.682	-3.235	0.448	1.732	1.07	3.141	0.635	-1.892	2.713	1.112
2	-0.00715673	2.97121	-0.876	-2.498	-0.232606	-1.68353	7.28262	-2.07434	-1.64663	-2.13749	-2.47085	-1.92991	2.91972	0.264	-1.38518	-3.2094	-2.31612	-2.62383	-3.6109	3.656	1.9409	-1.30693	0.847747	3.4127	7.47802	2.70171	-1.16	0.743859	-1.52076	-2.533	0.84797	-2.15923	-0.200646	-2.05879	2.79722	0.16497	-1.24973	-2.653	-0.958636	-0.786182	-3.5059	-0.311596	0.257404	-0.340909	1.09785	-1.04141	-2.73182	1.21726	-0.883
3	-0.855886	2.43598	-0.285545	-2.309	-1.35698	-2.34409	5.08191	-2.59937	-2.11125	-2.43044	-2.03251	-1.91482	0.997778	-1.326	-2.01464	-3.11728	-3.32356	-1.98376	-3.77374	2.124	0.250465	-1.23224	0.43197	1.93258	5.53273	0.944475	-2.343	-0.260263	-1.89745	-3.29	-0.660758	-1.89624	-1.55725	-1.67394	1.1266	-0.765727	-1.266	-3.266	-1.14445	-1.7819	-3.08519	-0.489545	-0.877495	-1.18086	-0.543586	-2.18102	-2.92924	0.0193838	-2.355
4	-1.29065	1.95882	0.593	-1.781	-2.02488	-2.5833	3.00794	-2.65482	-2.08209	-2.20433	-1.22585	-1.483	-0.599212	-2.317	-2.15209	-2.51742	-3.74545	-1.01021	-3.47752	1.018	-1.10279	-0.689697	0.493606	0.917273	3.49821	-0.403	-2.963	-0.759667	-1.78091	-3.483	-1.77582	-1.17073	-2.50682	-0.878242	-0.179879	-1.19573	-2.80588	-3.273	-0.828636	-2.27	-2.13427	-0.150333	-1.58815	-1.44891	-1.66306	-2.72933	-2.56364	-0.783667	-3.269
5	-1.29048	1.70779	1.66091	-1.015	-2.21299	-2.40213	1.26498	-2.26694	-1.60929	-1.58141	-0.161131	-0.711485	-1.71792	-2.697	-1.82894	-2.479	-3.59871	0.201	-2.80354	0.403	-2.02491	0.227414	0.995465	0.436364	1.61821	-1.23567	-3.057	-0.79902	-1.22479	-3.147	-2.4577	-0.105667	-3.01611	0.211182	-1.02291	-1.13897	-2.81082	-2.736	-0.0762727	-2.26731	-0.83601	0.602455	-1.85896	-1.20111	-2.19983	-2.71403	-1.7477	-1.14962	-3.646
6	-0.916094	1.72769	2.81309	-0.123	-1.94012	-1.84561	-0.00253535	-1.50315	-0.780485	-0.687444	1.05803	0.290091	-2.28858	-2.532	-1.11355	-2.479	-2.95679	1.53877	-1.84072	0.289	-2.48642	1.39705	1.87122	0.471212	0.0544545	-1.51587	-2.69	-0.432354	-0.314242	-2.361	-2.67791	1.16306	-3.07227	1.46284	-1.37245	-0.659333	-2.31052	-1.768	0.997909	-1.83467	0.640808	1.64557	-1.70639	-0.516343	-2.15643	-2.20665	-0.610727	-1.09279	-3.544
7	-0.172473	1.9447	3.94673	0.798	-1.27703	-0.998485	-0.681758	-0.501515	0.300152	0.353455	2.31688	1.414	-2.31064	-1.941	-0.112818	0.617848	-1.94133	2.88227	-0.699394	0.628	-2.50148	2.68912	3.02645	0.946182	-1.0773	-1.27724	-1.931	0.276697	0.844636	-1.241	-2.44573	2.49761	-2.69615	2.73724	-1.25888	0.135	-1.45921	-0.519	2.23891	-1.0727	2.15188	2.85133	-1.16588	0.495667	-1.59688	-1.3123	0.707909	-0.666273	-3.05
8	0.751062	2.17692	4.96945	1.694	-0.337424	0.0295455	-0.716788	0.569485	1.51109	1.41557	3.50502	2.55376	-1.84367	-1.075	1.04264	2.27106	-0.705232	4.11976	0.485465	1.292	-2.1107	3.97842	4.35551	1.73488	-1.70988	-0.607707	-0.879	1.25168	2.13264	0.069	-1.83936	3.78367	-1.9649	3.91876	-0.772091	1.11476	-0.394	0.842	3.49158	-0.109253	3.57054	4.09422	-0.311828	1.69737	-0.638212	-0.163081	2.07127	0.0505354	-2.27
9	1.79262	2.30177	5.81436	2.527	0.751212	1.11412	-0.135707	1.57995	2.72508	2.39481	4.53351	3.60982	-0.990051	-0.105	2.21994	3.55619	0.580788	5.17223	1.59851	2.111	-1.38609	5.15594	5.7448	2.68773	-1.84749	0.374061	0.313	2.41156	3.42658	1.41	-0.988758	4.9407	-0.997828	4.92883	-0.034798	2.13676	0.741909	2.155	4.63167	0.920263	4.80286	5.26321	0.733354	2.93791	0.562606	1.08769	3.35518	0.93303	-1.335
10	2.81582	2.32946	6.45364	3.272	1.86345	2.14491	0.956	2.45164	3.83809	3.21591	5.36009	4.51964	0.104636	0.824	3.31109	4.65436	1.77691	6.00782	2.56627	2.944	-0.434091	6.15336	7.08027	3.65636	-1.57709	1.52327	1.501	3.65391	4.62245	2.633	-0.0354545	5.92273	0.0645455	5.72582	0.817455	3.08827	1.82409	3.301	5.58391	1.90827	5.80436	6.27109	1.83373	4.08882	1.83927	2.30282	4.46273	1.84964	-0.385
11	3.75318	2.27389	6.89345	3.918	2.8991	3.0458	2.38214	3.15436	4.80307	3.85136	6.00015	5.26303	1.27282	1.631	4.25609	5.54544	2.80387	6.63684	3.35784	3.7	0.618717	6.95733	8.27431	4.52121	-1.03846	2.70249	2.595	4.86381	5.65533	3.639	0.892242	6.71935	1.09263	6.30548	1.65816	3.91494	2.77974	4.211	6.32836	2.79566	6.56315	7.07084	2.87369	5.06985	3.05377	3.39902	5.33342	2.72062	0.478
12	4.56197	2.17011	7.168	4.472	3.80978	3.79533	3.93789	3.70689	5.63222	4.325	6.48978	5.848	2.37633	2.276	5.03433	6.25222	3.63233	7.09333	3.98222	4.328	1.64789	7.58733	9.26278	5.21333	-0.366556	3.81322	3.545	5.95233	6.49867	4.407	1.718	7.34956	2.00467	6.69789	2.40844	4.615	3.59956	4.865	6.87933	3.575	7.09467	7.65344	3.77567	5.853	4.12544	4.34478	5.95	3.49878	1.202
13	5.23444	2.05004	7.32255	4.97	4.59409	4.40952	5.45561	4.16358	6.3693	4.6803	6.86521	6.30691	3.34045	2.76	5.65018	6.81764	4.27048	7.4243	4.47812	4.822	2.575	8.07318	10.0257	5.724	0.353	4.80964	4.339	6.85839	7.14945	4.972	2.42291	7.84748	2.78903	6.95909	3.05685	5.20918	4.31482	5.292	7.27391	4.26788	7.44994	8.03155	4.51315	6.45206	5.03139	5.13479	6.343	4.15709	1.773
14	5.77936	1.9375	7.41245	5.431	5.26693	4.919	6.82245	4.5729	7.05431	4.96183	7.1533	6.67855	4.12868	3.155	6.12848	7.27739	4.346	7.67616	4.8801	5.203	3.38021	8.43987	10.5734	6.09024	1.06721	5.68055	4.986	7.56252	7.62739	5.364	3.01824	8.24618	3.4711	7.1556	3.62192	5.71476	4.94306	5.561	7.55936	4.89862	7.68854	8.23272	5.09598	6.90338	5.78804	5.76945	6.57397	4.70075	2.214
15	6.23128	1.83267	7.45227	5.865	5.85524	5.36097	7.97091	4.95433	7.68538	5.21014	7.36341	6.98785	4.73546	3.534	6.50279	7.65505	5.12645	7.88372	5.20361	5.502	4.06369	8.70195	10.9288	6.36273	1.73638	6.43021	5.514	8.08161	7.96585	5.602	3.5317	8.569	4.07963	7.33548	4.12291	6.14652	5.48348	5.737	7.77903	5.48309	7.84557	8.30246	5.55612	7.24808	6.42519	6.25486	6.699	5.14706	2.572
16	6.59973	1.74112	7.45336	6.287	6.37933	5.75861	8.86945	5.32145	8.22821	5.46052	7.49606	7.24391	5.19385	3.925	6.80709	7.97964	5.56045	8.05403	5.46803	5.74	4.64433	8.86909	11.1128	6.58945	2.3377	7.06785	5.977	8.43676	8.19736	5.717	4.005	8.82603	4.63352	7.50773	4.58352	6.52209	5.96033	5.865	7.962	6.02594	7.94233	8.29388	5.9337	7.51285	6.97473	6.61827	6.75773	5.52464	2.899
17	6.90974	1.65169	7.42609	6.685	6.82498	6.11758	9.52126	5.68937	8.65771	5.72376	7.55775	7.44109	5.54641	4.35	7.07091	8.26617	5.91011	8.18533	5.70472	5.949	5.15606	8.95025	11.1544	6.80921	2.86796	7.60231	6.408	8.65785	8.34885	5.748	4.46336	9.01426	5.13311	7.66187	5.02646	6.85955	6.3967	5.976	8.11567	6.52453	7.99207	8.23719	6.2626	7.70576	7.46781	6.90292	6.78612	5.86521	3.227
18	7.17504	1.55629	7.37973	7.041	7.18952	6.44604	9.94999	6.04264	8.97084	5.98796	7.56181	7.57685	5.81806	4.825	7.30024	8.50735	6.26187	8.28224	5.94055	6.16	5.62067	8.94896	11.0942	7.03536	3.33806	8.05227	6.813	8.77647	8.43467	5.747	4.90124	9.12929	5.56794	7.79084	5.46721	7.17567	6.79417	6.087	8.2427	6.97653	8.0092	8.13665	6.55872	7.83291	7.91724	7.14239	6.82088	6.19333	3.593
19	7.404	1.45359	7.32155	7.346	7.50464	6.75464	10.1838	6.36209	9.17836	6.24545	7.53027	7.668	6.02418	5.327	7.48236	8.70309	6.61018	8.35573	6.17736	6.374	6.04855	8.86409	10.9627	7.26191	3.77	8.44464	7.198	8.83336	8.45845	5.775	5.31264	9.17709	5.94982	7.89555	5.91036	7.47864	7.15245	6.209	8.35491	7.378	8.01791	7.98864	6.83018	7.91327	8.31636	7.36036	6.88291	6.52573	4.034
20	7.60926	1.34645	7.25764	7.603	7.79445	7.04384	10.2645	6.63883	9.30177	6.50205	7.48851	7.74224	6.20489	5.826	7.6083	8.86674	6.95036	8.41681	6.40795	6.585	6.44358	8.71063	10.7842	7.48882	4.20331	8.77924	7.572	8.86776	8.44112	5.874	5.70952	9.16769	6.29918	7.98403	6.35644	7.76676	7.47639	6.35	8.46606	7.72272	8.03541	7.79595	7.09005	7.97435	8.66517	7.57813	6.97385	6.88195	4.545
21	7.80181	1.23983	7.19418	7.814	8.06412	7.31372	10.2551	6.88772	9.3688	6.77285	7.44459	7.81948	6.39943	6.318	7.68309	9.02176	7.28811	8.4761	6.63526	6.8	6.81824	8.53253	10.5854	7.73997	4.67712	9.04628	7.934	8.89907	8.42067	6.038	6.10836	9.10819	6.62161	8.05524	6.79846	8.04191	7.77261	6.523	8.586	8.01405	8.05844	7.58326	7.35429	7.997	8.97359	7.80402	7.09221	7.26561	5.1
22	7.99369	1.13824	7.13636	7.992	8.32227	7.574	10.2065	7.15436	9.40455	7.06936	7.39376	7.89864	6.62573	6.805	7.73582	9.18503	7.617	8.54739	6.87006	7.018	7.19182	8.4	10.391	8.04373	5.21221	9.26267	8.284	8.93739	8.41545	6.256	6.51464	9.01127	6.924	8.11612	7.22845	8.31064	8.0463	6.737	8.72418	8.26521	8.07706	7.37527	7.63024	8.09603	9.25482	8.04291	7.24364	7.66645	5.689
23	8.19426	1.04692	7.09	8.171	8.58189	7.84211	10.1482	7.45756	9.41989	7.38967	7.33611	7.96867	6.89989	7.281	7.80833	9.35244	7.94211	8.645	7.11733	7.245	7.57067	8.39333	10.2169	8.395	5.78989	9.44389	8.635	8.98978	8.42067	6.54	6.93433	8.90022	7.22667	8.18044	7.64944	8.575	8.31633	7.001	8.89333	8.49222	8.07878	7.178	7.91256	8.24456	9.52944	8.30389	7.43267	8.08589	6.304
24	8.40232	0.975071	7.07091	8.368	8.84394	8.13082	10.1006	7.78955	9.4139	7.539	7.26724	8.03715	7.23373	7.743	7.92306	9.52276	8.27755	8.77418	7.36959	7.492	7.95232	8.34947	10.0792	8.77297	6.38464	9.59662	8.998	9.05426	8.43236	6.881	7.36961	8.79992	7.54158	8.25423	8.06965	8.83924	8.59963	7.318	9.10285	8.70021	8.06752	7.00158	8.20375	8.39762	9.81516	8.57908	7.65127	8.52415	6.922
25	8.63234	0.920646	7.08618	8.577	9.10142	8.43836	10.0732	8.15282	9.39003	7.89858	7.17176	8.12173	7.60985	8.2	8.08464	9.70597	8.62139	8.93373	7.61882	7.758	8.34048	8.48176	10.0019	9.17109	6.97836	9.73858	9.369	9.12739	8.46091	7.267	7.803	8.71839	7.86727	8.33476	8.48645	9.11482	8.90564	7.689	9.35436	8.89373	8.04727	6.84988	8.5217	8.57279	10.1216	8.85167	7.88882	8.95679	7.515
26	8.87859	0.89261	7.12636	8.792	9.35371	8.75337	10.0744	8.54954	9.35619	8.42211	7.03879	8.21385	7.99672	8.657	8.29361	9.90741	8.97509	9.12676	7.86721	8.045	8.72901	8.72741	9.99913	9.58255	7.56166	9.89409	9.742	9.21477	8.51982	7.697	8.22458	8.66754	8.19909	8.41789	8.88847	9.41058	9.24137	8.115	9.646	9.10676	8.00838	6.72262	8.88103	8.75753	10.4529	9.12611	8.14664	9.36547	8.068
27	9.14034	0.894077	7.16927	8.999	9.60406	9.07362	10.1158	8.96552	9.31089	8.7971	6.87265	8.29491	8.38437	9.114	8.54388	10.1247	9.3462	9.35125	8.11848	8.363	9.10673	9.08226	10.0677	9.98648	8.13503	10.0751	10.115	9.33287	8.61748	8.164	8.65312	8.6613	8.53887	8.50625	9.27654	9.72364	9.61805	8.583	9.97258	9.35872	7.97059	6.63199	9.29259	8.95992	10.8037	9.43379	8.43585	9.75041	8.585
28	9.4214	0.921687	7.21055	9.189	9.85436	9.41073	10.2037	9.38673	9.25336	9.19164	6.69418	8.36691	8.77755	9.571	8.82836	10.3559	9.742	9.59691	8.37127	8.713	9.47	9.52464	10.1971	10.3717	8.70327	10.2886	10.5	9.49273	8.76518	8.667	9.09873	8.71373	8.89245	8.61045	9.65773	10.0509	10.0446	9.086	10.3275	9.63655	7.97355	6.592	9.77045	9.19827	11.1664	9.78818	8.76227	10.1259	9.076
29	9.72923	0.97153	7.261	9.384	10.1035	9.77409	10.3395	9.80709	9.20032	9.62605	6.53432	8.43439	9.18239	10.034	9.14464	10.6037	10.1585	9.86353	8.6271	9.085	9.81571	10.0317	10.3831	10.7453	9.26325	10.5444	10.904	9.68909	8.98155	9.212	9.54794	8.8354	9.26078	8.74557	10.0328	10.4012	10.521	9.625	10.7064	9.93142	8.03613	6.60861	10.3157	9.48356	11.5431	10.1938	9.12264	10.4987	9.54
30	10.0606	1.0371	7.33409	9.602	10.3499	10.1611	10.5247	10.2232	9.17517	10.1256	6.42542	8.49391	9.59832	10.508	9.49142	10.8723	10.5845	10.1491	8.89172	9.47	10.1371	10.5816	10.6209	11.1058	9.81083	10.8388	11.309	9.91547	9.27548	9.787	9.99539	9.02363	9.64354	8.92021	10.4029	10.7756	11.0456	10.203	11.0992	10.2412	8.15599	6.68168	10.9142	9.80895	11.9348	10.6575	9.51318	10.8659	9.98
31	10.4114	1.11122	7.43609	9.848	10.5986	10.5629	10.7621	10.6331	9.1933	10.6846	6.39879	8.54982	10.0302	10.988	9.865	11.1635	11.0065	10.4405	9.16627	9.868	10.4419	11.1458	10.8975	11.448	10.3441	11.1583	11.7	10.1692	9.63645	10.368	10.4471	9.2607	10.0445	9.12748	10.7704	11.1661	11.6134	10.818	11.4925	10.5554	8.33155	6.80758	11.5523	10.1582	12.3357	11.184	9.92555	11.2207	10.402
32	10.7772	1.18819	7.56645	10.126	10.8518	10.9735	11.0556	11.0374	9.26149	11.278	6.47531	8.61339	10.4862	11.458	10.2605	11.475	11.4166	10.7269	9.44925	10.283	10.7476	11.703	11.1981	11.772	10.8608	11.4957	12.074	10.4421	10.0491	10.942	10.8966	9.52728	10.4666	9.35168	11.131	11.5738	12.2169	11.451	11.8816	10.8694	8.5611	6.98686	12.2128	10.5205	12.7351	11.7642	10.34	11.5588	10.809
33	11.1527	1.26388	7.72727	10.44	11.1031	11.39	11.4028	11.4305	9.3808	11.8814	6.65709	8.7007	10.9696	11.902	10.6677	11.8005	11.8171	11.01	9.74254	10.712	11.0663	12.2414	11.5151	12.0819	11.3649	11.8537	12.442	10.7199	10.5	11.508	11.3322	9.80829	10.9075	9.58319	11.4744	12.0036	12.8502	12.077	12.259	11.1867	8.83177	7.22738	12.8682	10.8925	13.1297	12.3803	10.7418	11.886	11.216
34	11.5301	1.33802	7.92	10.44	11.3457	11.8107	11.793	11.8083	9.55233	12.475	6.93533	8.819	11.484	12.322	11.073	12.1313	12.2077	11.294	10.05	11.153	11.3973	12.7587	11.8433	12.382	11.8693	12.2357	12.817	10.9943	10.98	12.059	11.765	10.0977	11.3527	9.82133	11.7937	12.44	13.5	12.679	12.611	11.516	9.132	7.53267	13.4897	11.2727	13.526	13.0203	11.127	12.2207	11.623
35	11.9185	1.40062	8.15	11.181	11.5739	12.2359	12.213	12.1691	9.78174	13.0529	7.30002	8.97124	12.0344	12.724	11.4648	12.4628	12.5842	11.575	10.3801	11.614	11.7391	13.2604	12.178	12.6831	12.3678	12.6382	13.202	11.2541	11.4852	12.588	12.2031	10.3919	11.7869	10.0655	12.1011	12.8618	14.1448	13.248	12.9417	11.8662	9.46661	7.89309	14.0635	11.6558	13.9331	13.6696	11.5037	12.5766	12.018
36	12.3041	1.45969	8.41109	11.614	11.783	12.6594	12.6571	12.5046	10.0701	13.6216	7.73841	9.15073	12.6114	13.101	11.8405	12.7998	12.947	11.8437	10.7405	12.095	12.0937	13.7563	12.5116	12.9914	12.838	13.0502	13.607	11.4879	12.0092	13.084	12.6497	10.6915	12.2104	10.3133	12.4238	13.262	14.7672	13.793	13.2582	12.2462	9.83817	8.29571	14.587	12.0302	14.3495	14.3114	11.8751	12.9493	12.4
37	12.6868	1.51312	8.69455	12.072	11.9715	13.0793	13.1181	12.8028	10.4134	14.19	8.23755	9.34836	13.1975	13.447	12.1976	13.1448	13.2977	12.0895	11.1305	12.577	12.4657	14.2487	12.8397	13.3029	13.2755	13.4583	14.057	11.6861	12.5384	13.529	13.1044	10.9965	12.6231	10.564	12.7779	13.6397	15.3551	14.323	13.5507	12.6549	10.2403	8.73282	15.0535	12.3765	14.7675	14.9362	12.2437	13.3347	12.759
38	13.0602	1.56164	8.98273	12.52	12.1422	13.5024	13.5867	13.0615	10.8056	14.762	8.79026	9.56648	13.7757	13.759	12.5333	13.4891	13.6279	12.2955	11.5408	13.043	12.8618	14.727	13.1699	13.6056	13.6914	13.8556	14.549	11.8345	13.0529	13.916	13.5611	11.3056	13.016	10.8131	13.1586	13.9773	15.8923	14.843	13.8082	13.0793	10.6646	9.19077	15.4519	12.6772	15.1771	15.5432	12.6089	13.7348	13.088
39	13.4145	1.60698	9.25509	12.942	12.2988	13.9233	14.0564	13.2825	11.2299	15.3334	9.37902	9.80612	14.3258	14.033	12.8423	13.8151	13.9265	12.4325	11.958	13.477	13.2849	15.1687	13.5226	13.8875	14.0969	14.2388	15.049	11.9282	13.5336	14.241	14.0096	11.6119	13.3803	11.051	13.5453	14.2447	16.3556	15.354	14.0224	13.5054	11.0852	9.64018	15.7726	12.922	15.558	16.1331	12.9504	14.1437	13.389
40	13.7337	1.64981	9.48782	13.314	12.4418	14.3092	14.5096	13.4564	11.6591	15.8862	9.97248	10.0665	14.645	14.247	13.1199	14.1049	14.1843	12.4965	12.3662	13.867	13.7245	15.5455	13.9017	14.1434	14.5013	14.6002	15.521	11.9776	13.9615	14.501	14.4345	11.8924	13.7076	11.2727	13.9058	14.4274	16.7242	15.85	14.1761	13.9223	11.4634	10.0392	16.0082	13.0982	15.8855	16.7014	13.247	14.5448	13.66
41	14.0043	1.69471	9.65618	13.601	12.5652	14.6424	14.9216	13.5675	12.0595	16.3882	10.5587	10.3461	14.9816	14.398	13.3498	14.3464	14.3897	12.4799	12.7435	14.197	14.1614	15.8286	14.2857	14.3632	14.9098	14.9283	15.918	11.9968	14.3213	14.694	14.8073	12.1168	13.9807	11.4512	14.2054	14.5015	16.9867	16.325	14.2432	14.3129	11.7664	10.3572	16.1509	13.1886	16.1377	17.2376	13.4926	14.9291	13.901
42	14.2098	1.74894	9.73427	13.78	12.6622	14.925	15.275	13.6068	12.3996	16.8038	11.1232	10.6345	15.5985	14.49	13.5025	14.5215	14.5249	12.369	13.0545	14.451	14.5741	15.9887	14.6451	14.5375	15.3169	15.2042	16.203	12.0022	14.5872	14.815	15.0974	12.2595	14.1807	11.5349	14.355	14.4372	17.127	16.763	14.2002	14.648	11.9706	10.574	16.1909	13.1656	16.2873	17.7267	13.6852	15.298	14.116
43	14.3231	1.81217	9.69227	13.835	12.7233	15.146	15.5601	13.5715	12.6543	17.1078	11.6189	10.9041	15.8432	14.507	13.5535	14.6027	14.5686	12.1468	13.2573	14.618	14.9402	15.9932	14.9468	14.6619	15.7131	15.3954	16.357	12.0002	14.7207	14.846	15.2847	12.2938	14.2892	11.5032	14.4407	14.2123	17.1181	17.139	14.0252	14.8886	12.0562	10.6744	16.1115	12.9919	16.2926	18.1464	13.8146	15.6406	14.303
44	14.323	1.89181	9.49827	13.754	12.7264	15.2809	15.7683	13.4504	12.7992	17.282	11.9919	11.1278	15.9627	14.412	13.4798	14.5614	14.4977	11.7861	13.3138	14.686	15.2443	15.8108	15.1542	14.7324	16.0645	15.4703	16.351	11.9694	14.6888	14.762	15.3412	12.1895	14.2911	11.3481	14.5227	13.8094	16.9328	17.42	13.7018	14.9917	11.9973	10.6239	15.8933	12.6347	16.1117	18.4688	13.8615	15.923	14.45
45	14.1798	1.99282	9.121	13.526	12.6403	15.3114	15.8846	13.2164	12.8033	17.317	12.2107	11.2843	15.9412	14.174	13.2603	14.3733	14.2886	11.2554	13.2011	14.642	15.4778	15.4161	15.2273	14.747	16.3219	15.4123	16.161	11.8667	14.4557	14.534	15.2297	11.9129	14.172	11.0494	14.3696	13.2123	16.5488	17.569	13.2163	14.9207	11.7668	10.3886	15.5159	12.0801	15.7201	18.6656	13.795	16.1048	14.513
46	13.8667	2.11691	8.51827	13.143	12.4235	15.2233	15.8855	12.8365	12.639	17.205	12.2598	11.3516	15.7549	13.773	12.8765	14.0146	13.913	10.5299	12.9001	14.459	15.6193	14.7952	15.1258	14.7017	16.4315	15.1997	15.763	11.6509	13.9785	14.129	14.9139	11.4305	13.9093	10.5737	14.0285	12.4078	15.9505	17.54	12.5556	14.6453	11.3495	9.94609	14.9498	11.3318	15.1126	18.7059	13.5754	16.1461	14.433
47	13.3609	2.26099	7.69709	12.597	12.0237	14.9989	15.75	12.2908	12.2904	16.9345	12.112	11.2967	15.3723	13.189	12.3136	13.4688	13.3481	9.59728	12.389	14.12	15.6288	13.936	14.8193	14.5773	16.343	14.7865	15.142	11.2948	13.2474	13.522	14.3704	10.7153	13.47	9.88935	13.4554	11.3919	15.1289	17.27	11.7143	14.1373	10.7386	9.28221	14.192	10.4018	14.2949	18.5648	13.1683	16.0099	14.166
48	12.6469	2.42002	6.64436	11.887	11.3968	14.6136	15.4486	11.5798	11.7441	16.5024	11.7391	11.0785	14.7739	12.414	11.5574	12.7357	12.5836	8.45913	11.6569	13.614	15.4645	12.8397	14.2831	14.3465	16.0082	14.1207	14.301	10.7739	12.2903	12.683	13.5896	9.76146	12.8259	8.99333	12.6152	10.171	14.0805	16.705	10.698	13.3705	9.92888	8.37229	13.2703	9.31173	13.2751	18.2295	12.5512	15.6697	13.676
49	11.7187	2.58513	5.36418	11.037	10.5311	14.0357	14.9498	10.7224	10.9816	15.9036	11.1323	10.6636	13.9535	11.464	10.5944	11.8126	11.6069	7.1277	10.6967	12.931	15.0906	11.5227	13.5031	13.9785	15.382	13.1672	13.245	10.0647	11.1348	11.599	12.5633	8.5737	11.9704	7.908	11.4959	8.76927	12.8053	15.807	9.51836	12.3429	8.92161	7.20303	12.2038	8.10067	12.0672	17.6987	11.7109	15.1098	12.925
50	10.5819	2.74657	3.88273	10.087	9.43228	13.2478	14.2613	9.73971	9.99667	15.1447	10.2981	10.0335	12.9202	10.367	9.42676	10.6988	10.3992	5.61699	9.5219	12.064	14.4798	10.0096	12.4857	13.4355	14.4482	11.9113	11.989	9.1511	9.79006	10.302	11.2973	7.17181	10.9242	6.65885	10.0997	7.227	11.3093	14.551	8.18658	11.0693	7.72594	5.78792	10.9993	6.79565	10.6881	16.9768	10.6489	14.3239	11.884
51	9.2532	2.89567	2.24227	9.069	8.10172	12.2572	13.4177	8.64577	8.80033	14.2473	9.24189	9.18452	11.6949	9.159	8.07888	9.41523	8.95596	3.95601	8.1541	11.013	13.62	8.32839	11.2483	12.6844	13.2317	10.3666	10.553	8.02282	8.26521	8.849	9.82658	5.59519	9.72114	5.27116	8.43503	5.59258	9.61957	12.939	6.71409	9.5637	6.35574	4.16096	9.66773	5.40335	9.14628	16.0642	9.37606	13.3167	10.521
52	7.76705	3.0348	0.484636	8.017	6.56558	11.094	12.4422	7.44624	7.4023	13.2276	7.98591	8.12855	10.3015	7.864	6.57982	7.98236	7.29988	2.19573	6.61661	9.773	12.5168	6.51285	9.81106	11.7018	11.7579	8.58485	8.948	6.68188	6.58755	7.284	8.20718	3.89927	8.39739	3.77167	6.54012	3.911	7.78985	11.024	5.12409	7.86364	4.83161	2.37221	8.23727	3.94609	7.44964	14.976	7.91045	12.747	8.835
53	6.14354	3.1376	-1.351	6.948	4.87537	9.78947	11.3438	6.13954	5.82082	12.0661	6.56643	6.89279	8.76978	6.487	4.95158	6.42261	5.47591	0.374222	4.95011	8.347	11.1887	4.60002	8.19615	10.4767	10.0399	6.64596	7.199	5.15117	4.79948	5.612	6.50691	2.15314	6.98899	2.18256	4.49042	2.21033	5.87375	8.889	3.44894	6.03264	3.19193	0.474717	6.72318	2.44732	5.62545	13.7365	6.28315	11.3845	6.895
54	4.41653	3.20146	-3.22045	5.846	3.08368	8.3736	10.1254	4.72099	4.08858	10.7496	5.02007	5.51073	7.13967	5.026	3.21955	4.77057	3.54157	-1.48458	3.20335	6.754	9.67785	2.63275	6.43583	9.00839	8.1054	4.62883	5.349	3.47755	2.94673	3.845	4.78709	0.416677	5.52128	0.525323	2.37187	0.499727	3.9032	6.637	1.71167	4.13557	1.48447	-1.49496	5.15163	0.91101	3.71404	12.3583	4.53442	9.08245	4.795
55	2.64289	3.25756	-5.08636	4.665	1.22855	6.86464	8.77609	3.17673	2.24845	9.29127	3.37618	4.00745	5.44355	3.489	1.41664	3.06827	1.55664	-3.36036	1.40882	5.024	8.04427	0.650818	4.57027	7.32118	6.00827	2.586	3.433	1.70936	1.06636	2.034	3.08955	-1.28636	4.00591	-1.17227	0.247727	-1.22827	2.825	4.363	-0.0888182	2.20391	-0.262273	-3.52482	3.56073	-0.679091	1.75873	10.8586	2.69355	7.32427	2.603
56	0.811886	3.30816	-6.94	3.344	-0.655111	5.26889	7.28911	1.47567	0.335667	7.715	1.65589	2.39767	3.69733	1.882	-0.434667	1.342	-0.428778	-5.254	-0.418444	3.202	6.34056	-1.32256	2.62244	5.46567	3.81578	0.533111	1.488	-0.125333	-0.832	0.208	1.43633	-2.96133	2.45278	-2.89211	-1.85111	-3.021	0.930333	2.148	-1.99867	0.244111	-2.03889	-5.64522	1.96678	-2.36033	-0.199556	9.26433	0.763667	5.43789	0.358
57	-1.09293	3.37746	-8.78909	1.825	-2.5473	3.60155	5.66656	-0.445101	-1.63501	6.04173	-0.118404	0.69197	1.89446	0.203	-2.34558	-0.416768	-2.39079	-7.20088	-2.28432	1.336	4.61337	-3.30905	0.571737	3.4927	1.56719	-1.55554	-0.482	-1.99838	-2.78745	-1.669	-0.168424	-4.65168	0.867566	-4.64532	-3.93269	-4.99027	-2.46088	0.032	-4.10727	-1.744	-3.84644	-7.93982	0.352667	-4.2303	-2.15704	7.61461	-1.27524	3.44795	-1.925
58	-3.07822	3.47713	-10.5572	0.042	-4.50645	1.87942	3.91973	-2.68009	-3.71067	4.28703	-1.94961	-1.11236	-0.0145758	-1.588	-4.36218	-2.26936	-4.34952	-9.23124	-4.25403	-0.55	2.91655	-5.36573	-1.67106	1.43609	-0.730939	-3.72921	-2.559	-3.88639	-4.87955	-3.704	-1.72909	-6.42073	-0.767121	-6.47409	-6.07236	-7.25082	-4.90664	-2.028	-6.46255	-3.78639	-5.72797	-10.4651	-1.34206	-6.42109	-4.16979	5.93124	-3.47773	1.36167	-4.247
59	-5.16032	3.5968	-12.0835	-2.078	-6.63322	0.0813333	2.04676	-5.27009	-5.9697	2.44275	-3.90879	-3.06121	-2.12462	-3.569	-6.49042	-2.558	-6.36545	-11.304	-6.38571	-2.464	1.29293	-7.46482	-4.20484	-0.697333	-3.10835	-5.97773	-4.854	-5.81639	-7.1627	-5.985	-3.2837	-8.26765	-2.50841	-8.39227	-8.36794	-9.78415	-7.5954	-4.098	-8.9617	-5.92018	-7.76437	-13.1298	-3.20707	-8.94704	-6.31072	4.1968	-5.91833	-0.845152	-6.602
60	-7.33516	3.64094	-13.2145	-4.512	-8.91565	-1.86671	0.0107576	-8.08393	-8.38474	0.463667	-6.09034	-5.23661	-4.51773	-5.76	-8.59427	-5.87032	-8.49622	-13.2744	-8.60481	-4.477	-0.25901	-9.42914	-6.98974	-2.96806	-5.62835	-8.157	-7.352	-7.84966	-9.043	-8.423	-4.90194	-10.0769	-4.44149	-10.2831	-10.811	-12.3715	-10.4024	-6.123	-11.3536	-8.10763	-9.95145	-15.6961	-5.2594	-11.6212	-8.56755	2.34469	-8.6073	-3.20927	-8.892
61	-9.40222	3.57093	-13.8561	-7.041	-11.1683	-4.02358	-2.21479	-10.8013	-10.7342	-1.65839	-8.46024	-7.64127	-7.15712	-8.005	-10.427	-8.21542	-10.7153	-14.9319	-10.6824	-6.618	-1.78836	-11.0196	-9.79115	-5.45818	-8.27891	-10.0432	-9.807	-9.96642	-9.82882	-10.752	-6.59882	-11.6564	-6.57867	-11.8858	-13.224	-14.6734	-13.061	-7.934	-13.3471	-10.1823	-12.106	-17.8628	-7.35721	-14.1108	-10.7812	0.307273	-11.4144	-5.69324	-10.887
62	-11.1882	3.39558	-13.9784	-9.314	-13.1147	-6.30251	-4.53591	-13.0315	-12.6904	-3.78679	-10.8042	-10.1042	-9.82803	-10.027	-11.7513	-9.83488	-12.8597	-16.087	-12.3385	-8.747	-3.32695	-12.0461	-12.2614	-8.12394	-10.8081	-11.447	-11.873	-11.9923	-13.5786	-12.651	-8.22803	-12.8243	-8.76205	-12.9555	-15.3323	-16.3708	-15.2604	-9.334	-14.7185	-11.9046	-13.9343	-19.3926	-9.25063	-16.0684	-12.7024	-1.8767	-14.0874	-8.08803	-12.343
63	-12.4404	3.17563	-13.6005	-11.005	-14.4996	-8.47152	-6.72547	-14.4664	-13.9664	-5.65937	-12.8128	-12.3482	-12.2044	-11.531	-12.4182	-10.8849	-14.6851	-16.6201	-13.3571	-10.613	-4.79253	-12.4168	-14.0944	-10.7521	-12.8575	-12.2631	-13.295	-13.6713	-14.8489	-13.866	-9.52042	-13.4716	-10.7091	-13.3838	-16.8849	-17.262	-16.7556	-10.195	-15.3635	-13.0671	-15.1655	-20.1934	-10.6988	-17.2507	-14.1045	-4.02312	-16.3406	-10.0698	-13.103
64	-13.0648	3.0118	-12.776	-11.923	-15.1795	-10.2658	-8.51655	-14.9615	-14.4083	-7.02018	-14.2192	-14.0994	-13.9843	-12.321	-12.3902	-11.2559	-15.9753	-16.4833	-13.6461	-11.993	-6.00436	-12.1352	-15.1307	-13.0473	-14.1808	-12.4657	-13.951	-14.7868	-15.3688	-14.29	-10.2342	-13.5682	-12.1525	-13.1634	-17.7276	-17.2875	-17.4298	-10.474	-15.2911	-13.5539	-15.6395	-20.2574	-11.5588	-17.5644	-14.8624	-5.88373	-17.9338	-11.3771	-13.127
65	-13.0305	2.9327	-11.5829	-12.027	-15.1184	-11.4839	-9.70787	-14.5349	-14.0211	-7.71831	-14.8809	-15.1639	-14.9849	-12.37	-11.7298	-10.9644	-16.6039	-15.7981	-13.2322	-12.757	-6.79381	-11.2783	-15.3552	-14.7331	-14.6744	-12.0871	-13.834	-15.2259	-15.1554	-13.958	-10.2478	-13.1435	-12.9256	-12.3653	-17.8189	-16.5153	-17.289	-10.194	-14.6001	-13.3468	-15.3352	-19.6448	-11.8025	-17.0496	-14.9669	-7.25537	-18.729	-11.9009	-12.474
66	-12.3918	2.91125	-10.1189	-11.394	-14.3618	-12.0285	-10.2123	-13.3331	-12.9355	-7.72719	-14.7856	-15.4759	-15.1624	-11.763	-10.5621	-10.1049	-16.5432	-14.6574	-12.2292	-12.876	-7.07365	-9.97352	-14.8547	-15.6416	-14.3604	-11.2003	-13.023	-14.9742	-14.3137	-12.997	-9.57397	-12.2708	-12.9809	-11.1107	-17.2107	-15.0979	-16.4324	-9.414	-13.4406	-12.5073	-14.3563	-18.4637	-11.4803	-15.8482	-14.4948	-8.03088	-18.7089	-11.6734	-11.277
67	-11.2742	2.90356	-8.488	-10.168	-13.0233	-11.909	-10.0483	-11.5803	-11.3457	-7.119	-14.0173	-15.089	-14.5833	-10.624	-9.028	-8.81533	-15.8317	-13.1657	-10.803	-12.399	-6.845	-8.37433	-13.7747	-15.737	-13.3607	-9.91233	-11.676	-14.088	-12.992	-11.592	-8.327	-11.057	-12.3863	-9.538	-16.0163	-13.239	-15.0187	-8.227	-11.987	-11.155	-12.88	-16.858	-10.6907	-14.1613	-13.5687	-8.195	-17.948	-10.824	-9.701
68	-9.82518	2.86401	-6.78527	-8.528	-11.2584	-11.2148	-9.30974	-9.53285	-9.45467	-6.03116	-12.7198	-14.0999	-13.3882	-9.101	-7.27479	-7.24859	-14.5599	-11.4331	-9.13793	-11.432	-6.17801	-6.63747	-12.2812	-15.0682	-11.862	-8.36256	-9.99	-12.6777	-11.3455	-9.939	-6.65942	-9.62436	-11.2835	-7.78121	-14.3892	-11.1464	-13.2433	-6.758	-10.4151	-9.44891	-11.1058	-14.9858	-9.56657	-12.2009	-12.3213	-7.80252	-16.5436	-9.53004	-7.913
69	-8.1993	2.77614	-5.08418	-6.676	-9.23793	-10.0797	-8.12992	-7.43349	-7.44476	-4.64122	-11.0641	-12.674	-11.7622	-7.362	-5.45676	-5.55215	-12.8628	-9.56853	-7.40213	-10.098	-5.18407	-4.89833	-10.5489	-13.7897	-10.08	-6.69836	-8.159	-10.8867	-9.54391	-8.214	-4.76542	-8.08588	-9.84171	-5.9662	-12.4958	-9.02185	-11.3036	-5.143	-8.87894	-7.55462	-9.22475	-12.9927	-8.25387	-10.1616	-10.8819	-6.95883	-14.713	-7.9802	-6.06
70	-6.52751	2.64375	-3.41818	-4.819	-7.12485	-8.65685	-6.66136	-5.46285	-5.47	-3.13315	-9.22736	-10.9622	-9.90055	-5.564	-3.68209	-3.86248	-10.8969	-7.67145	-5.7277	-8.53	-3.98397	-3.2533	-8.74503	-12.0774	-8.21624	-5.03	-6.349	-8.8737	-7.70736	-6.55	-2.803	-6.52639	-8.22745	-4.19694	-10.492	-7.00718	-9.35721	-3.498	-7.473	-5.61458	-7.38733	-10.996	-6.87824	-8.19594	-9.36161	-5.80658	-12.6255	-6.33636	-4.249
71	-4.9085	2.48408	-1.80927	-3.113	-5.05552	-7.09464	-5.05486	-3.73123	-3.64834	-1.65603	-7.36548	-9.10658	-7.9762	-3.835	-2.0203	-2.28685	-8.81416	-5.82614	-4.20627	-6.865	-2.69392	-1.75963	-7.00705	-10.1071	-6.4408	-3.42508	-4.675	-6.79531	-5.9277	-5.025	-0.875061	-5.00433	-6.57947	-2.54601	-8.5048	-5.19061	-7.51249	-1.897	-6.23033	-3.73601	-5.68582	-9.0828	-5.52875	-6.40561	-7.84261	-4.49911	-10.4339	-4.71517	-2.548
72	-3.40924	2.31879	-0.277273	-1.66	-3.12565	-5.52061	-3.44055	-2.29314	-2.04711	-0.309515	-5.59863	-7.23627	-6.12322	-2.265	-0.514121	-0.88902	-6.74556	-4.09898	-2.89245	-5.229	-1.40366	-0.450182	-5.43768	-8.03642	-4.86938	-1.92114	-3.2	-4.78965	-4.27376	-3.668	0.956364	-3.56264	-5.00688	-1.05535	-6.63205	-3.61521	-5.83235	-0.406	-5.14621	-1.98836	-4.1618	-7.31253	-4.26036	-4.83934	-6.38745	-3.16565	-8.26445	-3.1862	-0.988
73	-2.07683	2.17665	1.15227	-0.51	-1.39045	-4.03309	-1.92082	-1.16155	-0.688091	0.842909	-4.01018	-5.44836	-4.43045	-0.896	0.820091	0.300091	-4.78482	-2.53718	-1.80045	-3.714	-0.177545	0.662273	-4.09836	-6.00055	-3.54864	-0.538818	-1.938	-2.96864	-2.79482	-2.483	2.63091	-2.22718	-3.58664	0.255636	-4.94518	-2.28827	-4.34436	0.925	-4.98	-0.408545	-2.82564	-5.71618	-3.10282	-3.50055	-5.04336	-1.88573	-6.21355	-1.78418	0.414
74	-0.904766	2.04177	2.45245	0.326	0.118485	-2.69037	-0.566949	-0.306798	0.429909	1.77006	-2.64153	-3.80655	-2.94657	0.268	1.97815	1.26612	-2.98946	-1.16711	-0.920323	-2.391	0.941081	1.58475	-3.00804	-4.10679	-2.47797	0.696879	-0.877	-1.3921	-1.51136	-1.466	4.09652	-1.01203	-2.35548	1.37928	-3.48595	-1.19058	-3.04741	2.067	-3.58939	0.989636	-1.66936	-4.30265	-2.071	-2.38079	-3.8326	-0.696939	-4.34852	-0.527192	1.641
75	0.0859922	1.93882	3.60264	0.88	1.38944	-1.5174	0.581869	0.325303	1.32155	2.47459	-1.49615	-2.35248	-1.688	1.24	2.96112	2.00978	-1.39938	0.0010303	-0.241	-1.307	1.93505	2.33851	-2.15299	-2.43018	-1.63587	1.7571	0.001	-0.0768687	-0.423091	-0.597	5.32288	0.0688485	-1.32021	2.31823	-2.26116	-0.285758	-1.92443	3.005	-2.68394	2.19629	-0.679869	-3.0683	-1.17726	-1.47285	-2.75701	0.366242	-2.712	0.575273	2.685
76	0.905856	1.86058	4.59027	1.228	2.43212	-0.524394	1.51479	0.822273	2.02491	2.98936	-0.553576	-1.10036	-0.647848	2.047	3.78027	2.55985	-0.0407576	0.957909	0.256152	-0.483	2.80461	2.95648	-1.48809	-1.01382	-0.98797	2.64185	0.735	0.98197	0.484545	0.154	6.29473	1.00445	-0.470212	3.09242	-1.23742	0.473273	-0.952636	3.737	-2.05364	3.17412	0.15397	-1.99533	-0.425515	-0.74503	-1.81127	1.24427	-1.32118	1.53	3.578
77	1.57472	1.79987	5.40645	1.464	3.27413	0.294162	2.24763	1.29043	2.59355	3.3609	0.219505	-0.0451212	0.203909	2.72	4.45133	2.97027	1.08861	1.72676	0.614182	0.096	3.54617	3.47782	-0.950556	0.132848	-0.495434	3.38928	1.366	1.81441	1.23718	0.821	7.02612	1.80345	-0.277	3.73164	-0.370434	1.13421	-0.112434	4.271	-1.46561	3.90662	0.848596	-1.05465	0.209859	-0.132646	-0.981505	1.89556	-0.169909	2.34472	4.332
78	2.15212	1.74941	6.041	1.658	3.94811	0.960556	2.81978	1.76044	3.06011	3.62456	0.854444	0.821	0.904111	3.291	4.98133	3.28478	2.02378	2.32444	0.894	0.47	4.17167	3.90533	-0.486111	1.026	-0.118222	4.03322	1.928	2.47156	1.86233	1.436	7.55733	2.46733	0.659444	4.25622	0.356111	1.731	0.620556	4.63	-0.917	4.43111	1.44044	-0.226444	0.772667	0.424444	-0.243667	2.31278	0.756667	3.01011	4.865
79	2.61167	1.69657	6.45555	1.842	4.47206	1.49609	3.27679	2.1697	3.4217	3.79618	1.37015	1.50655	1.48591	3.788	5.36882	3.51548	2.78579	2.76658	1.1493	0.688	4.69645	4.23061	-0.0419091	1.68564	0.177394	4.54924	2.438	3.00824	2.37709	2.011	7.92036	2.99185	1.28627	4.66909	0.940758	2.27236	1.27233	4.836	-0.417364	4.78442	1.95442	0.487273	1.2877	0.947636	0.412848	2.5567	1.47	3.50973	5.105
80	2.96614	1.64431	6.66145	2.017	4.84434	1.90961	3.6437	2.45389	3.66611	3.88437	1.78086	2.02364	1.96209	4.208	5.61197	3.65998	3.36991	3.06167	1.41011	0.781	5.11928	4.45131	0.408495	2.1307	0.394949	4.88635	2.876	3.45754	2.78448	2.526	8.11706	3.36695	1.69581	4.96695	1.38178	2.75467	1.85486	4.896	0.0205758	4.9671	2.38458	1.06967	1.74793	1.43209	0.984606	2.74149	1.98685	3.82252	5.071
81	3.21351	1.59237	6.64855	2.182	5.05714	2.20874	3.91599	2.62379	3.78789	3.90079	2.10463	2.38476	2.33502	4.549	5.70873	3.71792	3.78312	3.21707	1.67879	0.77	5.43103	4.56339	0.842434	2.38421	0.505838	5.02024	3.21	3.82764	3.08155	2.945	8.13409	3.58439	2.04652	5.1502	1.67976	3.17188	2.35418	4.813	0.372818	4.96883	2.71427	1.50833	2.12621	1.86722	1.45339	2.96355	2.33821	3.93856	4.823
82	3.35261	1.54382	6.42127	2.345	5.10873	2.41091	4.08564	2.74527	3.78227	3.85764	2.35718	2.60391	2.60409	4.825	5.67	3.69736	4.03136	3.24218	1.93573	0.679	5.62382	4.57409	1.21036	2.47773	0.491636	4.95764	3.425	4.11918	3.26845	3.225	7.96809	3.64573	2.34173	5.228	1.84473	3.51055	2.75255	4.6	0.614818	4.80364	2.92927	1.81336	2.39345	2.23691	1.79618	3.26073	2.54982	3.86064	4.419
83	3.38848	1.50222	6.00855	2.49	5.00116	2.53138	4.1708	2.86042	3.66009	3.77057	2.54655	2.69552	2.76993	5.046	5.53021	3.61238	4.11871	3.15433	2.15351	0.541	5.69603	4.51093	1.46865	2.43852	0.360707	4.72593	3.51	4.3388	3.35927	3.341	7.63409	3.55859	2.57936	5.1998	1.88574	3.75558	3.04048	4.295	0.747303	4.50391	3.02695	1.99139	2.54213	2.52708	2.00369	3.623	2.63724	3.60973	3.918
84	3.34083	1.47225	5.46627	2.582	4.74752	2.57832	4.20649	2.95126	3.46683	3.66732	2.67641	2.6703	2.8453	5.211	5.3387	3.47825	4.08265	2.98538	2.30791	0.393	5.70714	4.42065	1.59955	2.28242	0.148556	4.38007	3.47	4.49305	3.37576	3.295	7.17767	3.34275	2.76891	5.0736	1.81774	3.90782	3.21719	3.977	0.809364	4.10697	3.02323	2.0556	2.59917	2.73442	2.09288	4.02369	2.61376	3.26971	3.388
85	3.25301	1.45667	4.87518	2.62	4.38291	2.56748	4.22194	2.97942	3.28745	3.58827	2.74709	2.54873	2.87282	5.309	5.15682	3.3417	3.98815	2.78606	2.40464	0.277	5.769	4.37024	1.60427	2.03455	-0.103485	4.02521	3.34	4.58727	3.34973	3.087	6.68664	3.04315	2.92612	4.86394	1.6937	3.98909	3.30115	3.764	0.880545	3.67364	2.96315	2.03924	2.6197	2.87364	2.11936	4.44227	2.51482	3.00733	2.928
86	3.19408	1.4536	4.33045	2.624	3.97259	2.53845	4.24571	2.95538	3.24251	3.57371	2.76913	2.39109	2.89661	5.34	5.06136	3.29491	3.89779	2.62599	2.4952	0.246	5.99993	4.42788	1.49382	1.74706	-0.313687	3.8121	3.203	4.6352	3.33282	2.754	6.2663	2.73352	3.07607	4.60095	1.62506	4.04685	3.3358	3.78	1.07236	3.31752	2.9281	2.01262	2.68527	2.99597	2.17833	4.87224	2.41336	3.02218	2.676
87	3.24735	1.45901	3.92391	2.617	3.61934	2.56273	4.32581	2.96056	3.43794	3.65381	2.77909	2.303	2.96689	5.333	5.11836	3.44177	3.86162	2.58083	2.65686	0.371	6.47458	4.62392	1.30661	1.51609	-0.355848	3.88532	3.159	4.67227	3.38803	2.392	6.01824	2.52079	3.26553	4.35186	1.76207	4.15494	3.38518	4.119	1.49545	3.17885	3.01261	2.07394	2.89348	3.20166	2.36635	5.32112	2.42142	3.43972	2.752
88	3.47777	1.47857	3.72482	2.655	3.43088	2.73336	4.53012	3.10348	3.89761	3.84479	2.81864	2.40518	3.15979	5.363	5.34382	3.83621	3.93806	2.7233	2.97373	0.733	7.19524	4.93533	1.13864	1.46245	-0.113182	4.28124	3.159	4.74115	3.57627	2.155	6.03427	2.51548	3.57836	4.21933	2.22427	4.37845	3.50227	4.811	1.87	3.34667	3.31073	2.29545	3.32491	3.61755	2.74306	5.80742	2.64691	4.2277	3.206
89	3.92353	1.53189	3.763	2.83	3.46622	3.13722	4.917	3.123	4.56278	4.16311	2.91733	2.76367	3.185	5.526	5.703	4.496	4.16889	2.728	3.52078	1.383	8.08622	5.30667	1.10744	1.473	0.487667	4.92044	3.631	4.87889	3.938	2.205	6.36367	2.79022	4.12556	4.30456	3.03611	4.73767	3.696	5.768	2.54133	3.82	3.86911	2.68878	3.809	4.32411	3.33967	6.35267	3.135	5.227	3.986
90	4.55787	1.57163	4.01755	3.239	3.71439	3.80598	5.49706	3.95996	5.34931	4.61007	3.10133	3.123	3.185	5.894	6.135	5.46144	4.55309	3.4884	4.30975	2.306	9.02368	5.6896	1.31546	2.15812	1.45154	5.69614	4.161	5.12334	4.272	2.613	6.97715	3.35103	5.06102	4.66417	3.13	5.21864	3.91125	6.824	4.25461	4.53167	4.62982	3.2272	4.18294	5.28987	4.14546	6.96049	3.85861	6.26118	4.973
91	5.32856	1.57377	4.35227	3.915	4.116	4.69118	6.212	4.68036	6.17545	5.12009	3.37327	3.56755	4.98864	6.481	6.56145	6.637	5.03064	4.15264	5.26791	3.405	9.858	6.06318	1.83082	2.456	2.70982	6.51982	4.81	5.49627	4.61427	3.328	7.76527	4.12455	6.51173	4.926	5.12636	5.78955	4.04382	7.809	5.41436	5.043	4.708	3.87236	5.85291	6.39418	5.096	7.58964	4.197	7.21	6.023
92	6.12407	1.54782	4.60573	4.783	4.58844	5.65694	6.92932	5.36805	6.95451	5.54141	3.70443	4.97239	6.16357	7.168	6.87224	7.71614	5.44847	4.68826	6.27784	4.544	10.4062	6.41813	2.63282	4.07191	3.303	7.32812	5.482	5.95934	5.66785	4.238	8.53552	4.98432	8.22249	5.58216	6.3509	6.39391	3.98347	8.572	6.45509	5.59605	6.24029	4.57222	6.87518	7.49504	6.09325	8.1369	5.14633	8.01164	6.995
93	6.8226	1.52055	4.58082	5.684	5.03153	6.49263	7.45431	5.94062	7.54504	5.63871	4.01448	5.8277	7.27973	7.726	6.89091	8.46899	5.54598	4.98325	7.22395	5.611	10.4542	6.73363	3.619	5.62348	5.03746	8.05061	6.098	6.38173	6.17842	5.216	9.00194	5.80408	9.64621	6.86323	7.28015	6.95503	3.60703	8.968	7.28303	6.92907	7.08498	5.25133	7.77328	8.45828	7.02673	8.43626	6.53258	8.62813	7.787
94	7.21796	1.58265	4.11464	6.453	5.31558	6.96758	7.548	6.25806	7.73067	5.17779	4.11718	6.57618	8.25606	7.946	6.38655	8.79124	5.0383	4.84961	7.99776	6.514	9.77715	6.9587	4.63967	6.91491	6.79239	8.56824	6.552	6.54533	6.41873	6.112	8.81082	6.352	10.5162	7.65297	7.9067	7.36927	2.86624	8.86	7.83291	7.4227	7.68573	5.82133	8.40055	9.20158	7.77255	8.28055	7.25773	9.01694	8.359
95	7.19442	1.83157	3.18055	6.939	5.27791	6.87293	6.98724	6.276	7.28503	4.12364	3.78937	7.18452	8.91788	7.649	5.22976	8.51708	3.8056	4.1648	8.4598	7.18	8.2946	6.98546	4.701	7.99952	7.79629	8.70346	6.709	6.24067	6.20785	6.772	7.70906	6.352	10.8319	8.25478	8.10821	7.47527	1.9263	8.116	7.94806	7.49416	7.94888	6.18888	8.57826	9.65214	8.17637	7.48327	7.65879	9.08839	8.741
96	6.70183	2.23104	1.91273	6.939	4.75526	6.06724	5.72457	5.38645	6.09709	2.68726	2.95663	7.64573	9.01141	6.691	3.53582	7.46543	2.02794	2.94943	8.39246	7.56	6.21999	6.63921	6.14519	8.8033	8.43115	8.20876	6.377	5.37572	5.39403	7.071	5.75752	6.30917	10.5236	8.54102	8.117	7.04909	1.06006	6.692	7.41376	6.97262	7.61363	6.22282	8.08896	9.633	7.99425	5.99116	7.58948	8.65542	8.931
97	5.68966	2.67714	0.540182	6.252	3.69091	4.58797	3.97518	4.06609	4.29721	1.0657	1.769	7.85873	8.28576	5.123	1.60555	5.68512	0.12503	1.3797	7.5453	7.518	3.9467	5.77733	6.47848	9.38664	8.51055	6.908	5.408	4.02315	4.00573	6.841	3.34036	5.94615	9.44236	8.35742	6.71579	5.94309	0.433636	4.791	6.17736	5.76245	6.48579	5.75885	6.83809	8.9043	7.02318	3.96464	6.94782	7.51709	8.733
98	4.26806	2.99758	-0.711091	4.887	2.24677	2.69182	2.07656	2.38288	2.22011	-0.540273	0.481242	7.55327	6.72864	3.225	-0.233424	3.48603	-1.46269	-0.285061	5.87801	6.854	1.8554	4.47517	6.19208	9.77136	7.81737	4.94214	3.884	2.37807	2.25785	5.931	1.00655	4.79223	7.59539	7.59043	5.12882	4.25	0.102061	2.794	4.44027	3.9747	4.68736	4.73848	5.00315	7.3986	5.35534	1.72757	5.77339	5.68174	7.809
99	2.6437	3.07141	-1.67618	3.107	0.71698	0.703091	0.327051	0.695869	0.267909	-1.77127	-0.670333	6.53021	4.61425	1.332	-1.72873	1.23683	-2.46976	-1.78628	3.66882	5.542	0.215091	3.02451	5.26044	9.73676	6.37178	2.69632	2.082	0.725525	0.421121	4.427	-0.791091	3.20923	5.26737	6.28747	3.29835	2.26791	0.108899	1.046	2.51182	1.90772	2.57716	3.30626	2.94925	5.34848	3.31409	-0.333616	4.27615	3.41451	6.035
100	1.08638	2.91402	-2.278	1.29	-0.642	-1.087	-1.077	-0.707	-1.24	-2.415	-1.511	4.905	2.327	-0.271	-2.744	-0.76	-2.838	-2.927	1.332	3.793	-0.854	1.754	3.889	8.994	6.299	0.572	0.296	-0.649	-1.239	2.64	-1.856	1.481	2.863	4.642	1.54	0.345	0.491	-0.243	0.682	-0.094	0.527	1.732	1.07	3.141	1.265	-1.892	2.713	1.112	3.643
all values Left	mean	std	steps
1	8.43494	3.25612	3.1	9.069	4.788	9.722	6.527	11.287	8.084	7.359	14.238	6.493	4.598	11.051	10.367	5.694	9.402	8.16	3.883	12.99	1.909	8.347	10.425	8.293	10.591	14.276	9.929	12.625	9.508	11.989	6.638	4.393	7.408	8.849	9.093	5.562	7.738	4.467	5.584	4.706	14.551	7.485	9.532	5.87	11.963	3.205	9.654	6.81	9.958
2	6.86521	3.40043	1.28924	8.0062	2.99105	8.31497	4.93777	10.0623	6.846	5.78809	13.196	4.92401	3.03962	9.6107	9.14592	4.01471	7.95279	6.4756	2.04058	11.8256	-0.285747	6.754	8.89821	6.41714	9.00924	13.4007	8.37543	11.0842	7.64246	10.5044	4.90766	2.73482	5.63946	7.25022	7.4854	3.792	6.3264	2.84456	3.54406	3.01	12.9553	5.94318	7.756	4.31702	10.3716	1.32131	8.23727	5.40335	8.29991
3	5.18509	3.51494	-0.628141	6.92574	1.13269	6.81776	3.17101	8.70604	5.501	4.07064	12.006	3.25704	1.38472	8.05478	7.83618	2.25361	6.37424	4.66264	0.132889	10.5021	-2.54095	5.024	7.28872	4.4384	7.25446	12.4056	6.62425	9.31895	5.66754	8.842	3.08031	1.00618	3.78553	5.54061	5.83176	1.969	4.86484	1.13589	1.47629	1.30367	11.0627	4.30179	5.839	2.71894	8.53577	-0.645101	6.73882	3.93106	6.48864
4	3.42485	3.60585	-2.59767	5.81021	-0.752333	5.23582	1.17788	7.21179	4.044	2.24845	10.654	1.51342	-0.358788	6.423	6.44273	0.441455	4.70224	2.77542	-1.81282	9.038	-4.80212	3.202	5.6347	2.4043	5.37039	11.2935	4.73106	7.36561	3.65085	7.03082	1.20736	-0.776545	1.89127	3.73524	4.18055	0.161	3.36106	-0.62603	-0.57797	-0.412091	8.9537	2.59173	3.855	1.10112	6.52833	-2.67052	5.18409	2.41639	4.56839
5	1.60704	3.68405	-4.56904	4.61163	-2.64488	3.58427	-1.08588	5.58211	2.454	0.355455	9.155	-0.283586	-2.21653	4.73785	4.9639	-1.41446	2.98034	0.864273	-3.77349	7.45788	-7.01018	1.336	3.97992	0.358515	3.39575	10.0588	2.74001	5.2829	1.62511	5.11676	-0.684747	-2.58206	-0.0147475	1.88644	2.56106	-1.608	1.82571	-2.41207	-2.60129	-2.15658	6.72799	0.826333	1.837	-0.518424	4.42231	-4.76474	3.60997	0.863434	2.5808
6	-0.245124	3.72522	-6.52808	3.26728	-4.60797	1.87942	-3.65183	3.82882	0.693	-1.59424	7.535	-2.1392	-4.27399	3.00833	3.40784	-3.35428	1.23509	-1.03272	-5.75582	5.79533	-7.192	-0.55	2.37448	-1.67526	1.32919	8.68568	0.674889	3.13083	-0.412798	3.1383	-2.62681	-4.39721	-1.952	0.018404	0.987202	-3.348	0.259949	-4.22447	-4.61902	-4.01936	4.47785	-1.01391	-0.211	-2.14342	2.28245	-7.00862	2.03252	-0.744828	0.576505
7	-2.20516	3.8599	-8.48091	1.71694	-6.74433	0.1	-6.48418	1.94918	-1.319	-3.646	5.816	-4.13345	-6.57788	1.21688	1.78024	-5.42206	-0.54397	-2.90764	-7.81264	4.08882	-10.5349	-2.464	0.843515	-3.72824	-0.896394	7.15012	-1.47539	0.931939	-2.50976	1.12982	-4.71	-6.26664	-3.99482	-1.91567	-0.542485	-5.116	-1.3653	-6.11312	-6.72782	-6.14164	2.28224	-3.01055	-2.29	-3.8357	0.151485	-9.48473	0.436	-2.44745	-1.41442
8	-4.24722	3.97363	-10.3617	-0.107899	-9.03469	-1.82594	-9.39315	-0.0957576	-3.683	-5.87527	4.014	-6.36549	-9.01713	-0.703263	0.0763636	-7.54484	-2.4233	-4.7924	-9.96498	2.37306	-12.113	-4.477	-0.631616	-5.86964	-3.40423	5.43196	-3.7913	-1.31829	-4.71126	-0.922576	-6.96701	-8.24597	-6.23405	-4.02657	-2.03273	-6.988	-3.12007	-8.10803	-9.00939	-8.57836	0.181616	-5.25491	-4.437	-5.67216	-1.96732	-12.1421	-1.23648	-4.34739	-3.42913
9	-6.34111	4.04557	-12.002	-2.27469	-11.2837	-3.95552	-12.034	-2.33151	-6.392	-8.25888	2.117	-8.78262	-11.3527	-2.85495	-1.74808	-9.51706	-2.558	-6.74673	-12.1135	0.668727	-12.847	-6.618	-2.10291	-8.04155	-6.21601	3.51333	-6.32846	-3.65817	-6.94755	-3.11536	-9.24406	-10.287	-8.64187	-6.37902	-3.5279	-8.937	-5.0899	-10.0875	-11.4086	-11.1848	-1.86154	-7.71685	-6.696	-7.60755	-4.08816	-14.7734	-3.07039	-6.58252	-5.55838
10	-8.41557	3.96322	-13.2145	-4.74191	-13.2108	-6.20764	-14.0476	-4.65636	-9.231	-10.5903	0.071	-11.1401	-13.3135	-5.29836	-3.76818	-11.097	-6.28436	-8.812	-14.0421	-1.02118	-12.9195	-8.747	-3.57745	-10.0045	-9.12909	1.35482	-8.98182	-6.13664	-9.018	-5.53527	-11.2609	-12.2073	-9.043	-8.84645	-5.09455	-10.787	-7.242	-11.7835	-13.7199	-13.6527	-3.90982	-10.1971	-8.987	-9.44345	-6.16909	-17.1022	-5.08736	-9.15973	-7.84327
11	-10.2881	3.76202	-13.879	-7.2706	-14.5633	-8.36182	-15.1892	-6.83598	-11.822	-12.5567	-2.124	-13.1081	-14.6792	-7.94598	-5.98677	-12.0984	-8.4352	-10.9431	-15.5155	-2.73867	-12.343	-10.613	-4.9581	-11.4892	-11.7813	-1.08997	-11.5016	-8.69773	-10.7071	-8.09594	-12.7466	-13.777	-12.4919	-11.1356	-6.73312	-12.297	-9.36843	-12.9331	-15.6827	-15.6434	-5.91845	-12.4086	-11.063	-10.9275	-8.04586	-18.879	-7.1623	-11.8712	-10.1601
12	-11.7201	3.47137	-13.9598	-9.50189	-15.2046	-10.162	-15.3913	-8.60256	-13.785	-13.876	-4.29	-14.4223	-15.3347	-10.5407	-8.22967	-12.4334	-10.0243	-12.9824	-16.3682	-4.49533	-11.1817	-11.993	-6.08356	-12.3169	-13.8144	-3.76089	-13.5978	-11.0953	-11.8658	-10.4957	-13.5232	-14.8133	-14.4617	-12.921	-8.29122	-13.282	-11.1806	-13.3917	-17.0816	-16.904	-7.73278	-14.0913	-12.635	-11.8612	-9.46889	-19.951	-9.06133	-14.3623	-12.2502
13	-12.5688	3.20449	-13.4849	-11.1163	-15.1044	-11.4088	-14.7276	-9.75979	-14.873	-14.3884	-6.122	-14.9583	-15.2825	-12.7582	-10.2093	-12.1157	-11.0056	-14.7162	-16.5451	-6.21655	-9.53267	-12.757	-6.81276	-12.4284	-15.021	-6.41939	-15.0322	-13.012	-12.4285	-12.3901	-13.5431	-15.224	-15.2371	-13.9688	-9.52042	-13.665	-12.4468	-13.1432	-17.7958	-17.3171	-9.1643	-15.0879	-13.508	-12.1647	-10.209	-20.2713	-10.5483	-16.2753	-13.8474
14	-12.7856	3.07276	-12.5249	-11.9367	-14.3122	-12.0011	-13.3352	-10.2273	-15.012	-14.085	-7.357	-14.7255	-14.6048	-14.3348	-11.6347	-11.2361	-11.2829	-15.9573	-16.0845	-7.76527	-7.50822	-12.876	-7.07365	-11.8647	-15.3625	-8.73405	-15.6854	-14.2323	-12.3966	-13.5534	-12.8765	-14.9987	-15.2537	-14.2028	-10.2089	-13.452	-13.0396	-12.2682	-17.803	-16.8996	-10.0819	-15.3577	-13.609	-11.8668	-10.1365	-19.8754	-11.4725	-17.3723	-14.7855
15	-12.3897	3.09502	-11.1814	-11.9375	-12.9453	-11.9398	-11.3781	-10.0289	-14.274	-13.0812	-7.868	-13.826	-13.424	-15.1332	-12.3279	-9.92287	-10.8907	-16.5931	-15.077	-8.99112	-5.22868	-12.399	-6.8673	-10.741	-14.9211	-10.4086	-15.5583	-14.6683	-11.8187	-13.9014	-11.6634	-14.1862	-14.596	-13.6862	-10.2515	-12.707	-12.9422	-10.9074	-17.1603	-15.7699	-10.4345	-14.9609	-12.976	-11.0714	-9.24616	-18.8574	-11.7933	-17.5753	-15.0306
16	-11.4605	3.20448	-9.57527	-11.2082	-11.1608	-11.3056	-9.04491	-9.26206	-12.841	-11.5601	-7.663	-12.4182	-11.8812	-15.1421	-12.278	-8.31576	-9.93618	-16.5949	-13.6375	-9.77791	-2.82939	-11.432	-6.25276	-9.21582	-13.8501	-11.2726	-14.7365	-14.3445	-10.7785	-13.4654	-10.08	-12.8815	-13.405	-12.5712	-9.65785	-11.54	-12.2422	-9.22	-15.975	-14.1104	-10.2364	-14.0251	-11.722	-9.92403	-7.65024	-17.3538	-11.5508	-16.9422	-14.6503
17	-10.1383	3.32466	-7.82583	-9.90295	-9.1301	-10.2247	-6.53373	-8.06169	-10.95	-9.719	-6.847	-10.6821	-10.1187	-14.4436	-11.5789	-6.55641	-8.56737	-15.9909	-11.8915	-10.0727	-0.467939	-10.098	-5.32649	-7.46575	-12.3295	-11.3053	-13.3592	-13.3739	-9.39237	-12.3699	-8.30079	-11.2091	-11.8428	-11.0577	-8.52514	-10.091	-11.0832	-7.35788	-14.3892	-12.1273	-9.54006	-12.7138	-10.021	-8.57661	-5.55369	-15.5255	-10.8346	-15.6323	-13.7718
18	-8.57153	3.39164	-6.02913	-8.20998	-7.01525	-8.84388	-4.03648	-6.58106	-8.856	-7.73791	-5.585	-8.8007	-8.26897	-13.1814	-10.3625	-4.77091	-6.94331	-14.853	-9.96657	-9.85033	1.68998	-8.53	-4.19359	-5.6551	-10.5489	-10.6117	-11.5978	-11.9281	-7.80522	-10.8075	-6.49024	-9.30748	-10.0708	-9.34658	-6.99181	-8.498	-9.62732	-5.46301	-12.5546	-10.0182	-8.43083	-11.2011	-8.068	-7.16595	-3.21443	-13.5303	-9.76842	-13.8606	-12.5363
19	-6.90245	3.37727	-4.24682	-6.33836	-4.95082	-7.30855	-1.73055	-4.97036	-6.785	-5.77	-4.078	-6.92709	-6.44545	-11.5356	-8.78482	-3.05182	-5.21418	-13.293	-7.98236	-9.19436	3.50673	-6.865	-2.96018	-3.909	-8.69073	-9.36836	-9.61936	-10.206	-6.14855	-8.99127	-4.77609	-7.31627	-8.22445	-7.60891	-5.21445	-6.866	-8.02927	-3.64573	-10.6134	-7.94809	-7.02509	-9.64645	-6.035	-5.794	-0.88	-11.5005	-8.49273	-11.8449	-11.0828
20	-5.24819	3.28328	-2.51513	-4.49159	-3.02999	-5.74545	0.242374	-3.35827	-4.888	-3.9357	-2.519	-5.17632	-4.72988	-9.68988	-7.01693	-1.45808	-3.51865	-11.4482	-6.04092	-8.23376	4.90698	-5.229	-1.71081	-2.30454	-6.90463	-7.78106	-7.57247	-8.39453	-4.51333	-7.11688	-3.22702	-5.36203	-6.40804	-5.96465	-3.33999	-5.265	-6.41483	-1.97763	-8.68225	-6.03288	-5.45295	-8.17167	-4.053	-4.52565	1.25725	-9.5349	-7.13497	-9.78234	-9.53372
21	-3.69261	3.12715	-0.858485	-2.81946	-1.30596	-4.25445	1.79454	-1.84562	-3.252	-2.30967	-1.046	-3.62508	-3.17495	-7.80266	-5.21471	-0.0234848	-1.95912	-9.4552	-4.22229	-7.05755	5.88982	-3.714	-0.507798	-0.886616	-5.30149	-6.04647	-5.58321	-6.65326	-2.95447	-5.33445	-1.86929	-3.54997	-4.70002	-4.47672	-1.473	-3.747	-4.88348	-0.494949	-6.85193	-4.33885	-3.83032	-6.84367	-2.207	-3.39085	3.07269	-7.70341	-5.78861	-7.82035	-7.97897
22	-2.28848	2.93268	0.697424	-1.41606	0.190455	-2.89918	2.91315	-0.501848	-1.915	-0.919727	0.256	-2.30379	-1.81258	-5.99567	-3.50197	1.24061	-0.591242	-7.44624	-2.58315	-5.753	6.52336	-2.391	0.598455	0.323909	-3.94576	-4.33573	-3.74958	-5.09548	-1.50079	-3.73636	-0.712061	-1.95009	-3.15724	-3.16527	0.323606	-2.343	-3.50427	0.787212	-5.18973	-2.89145	-2.23661	-5.67809	-0.542	-2.38291	4.50297	-6.04624	-4.51309	-6.05409	-6.48609
23	-1.06434	2.72811	2.11811	-0.324222	1.44889	-1.70767	3.66944	0.635556	-0.879	0.233	1.332	-1.20733	-0.648556	-4.34833	-1.96078	2.33211	0.558667	-5.51889	-1.15422	-4.40267	6.90544	-1.307	1.58989	1.32922	-2.85456	-2.77611	-2.13867	-3.77222	-0.172556	-2.35867	0.259667	-0.588333	-1.80967	-2.031	1.99533	-1.069	-2.30833	1.86344	-3.73722	-1.68467	-0.737333	-4.98	0.926	-1.49022	5.562	-4.57578	-3.34167	-4.52222	-5.107
24	-0.0226715	2.52999	3.37476	0.454707	2.48005	-0.691121	4.16796	1.55716	-0.103	1.15973	2.166	-0.309495	0.325758	-2.90381	-0.625576	3.25371	1.47848	-3.72874	0.0536061	-3.07591	7.10981	-0.483	2.46877	2.14916	-2.00972	-1.44359	-0.786394	-2.6873	1.00206	-1.19852	1.08084	0.533788	-0.662424	-1.06222	3.49095	0.059	-1.30052	2.74753	-2.50574	-0.690303	0.615778	-4.44515	2.186	-0.718798	6.27238	-3.2917	-2.291	-3.21966	-3.86657
25	0.856249	2.33223	4.45088	0.964364	3.31252	0.151182	4.494	2.2803	0.47	1.89064	2.777	0.426606	1.11745	-1.676	0.503636	4.01867	2.17367	-2.11439	1.04591	-1.82136	7.18588	0.096	3.22897	2.81988	-1.35764	-0.362212	0.303758	-1.82324	2.00161	-0.238455	1.78267	1.43182	0.29597	-0.232879	4.7767	1.034	-0.470212	3.47152	-1.47185	0.133727	1.79015	-3.02382	3.205	-0.0775758	6.67909	-2.17933	-1.37218	-2.13964	-2.76697
26	1.5602	2.1722	5.33371	1.2876	3.97846	0.838939	4.70911	2.84543	0.935	2.47755	3.215	1.02929	1.73352	-0.657717	1.44379	4.64144	2.68381	-0.705081	1.8347	-0.684212	7.18761	0.47	3.87698	3.37964	-0.828495	0.48896	1.14861	-1.1506	2.83857	0.557061	2.37556	2.14285	1.0893	0.490869	5.83096	1.862	-0.277	4.06382	-0.595162	0.83603	2.76813	-2.36055	3.96	0.432707	6.83837	-1.20822	-0.593758	-1.27358	-1.80258
27	2.15757	2.03493	6.00575	1.51495	4.49469	1.39555	4.86019	3.2976	1.398	2.9623	3.529	1.51419	2.18436	0.179636	2.22375	5.12275	3.06845	0.487687	2.43074	0.305303	7.18032	0.688	4.42815	3.83897	-0.364879	1.14771	1.76725	-0.633838	3.5534	1.23215	2.85845	2.71576	1.74622	1.14403	6.65204	2.543	0.610798	4.53366	0.147626	1.45964	3.54476	-1.75458	4.49	0.814869	6.81686	-0.355798	0.0588485	-0.577859	-0.958354
28	2.6384	1.92218	6.45555	1.70818	4.85864	1.83227	4.98036	3.65991	1.864	3.34873	3.744	1.89755	2.48709	0.870727	2.87573	5.46345	3.36227	1.48618	2.85927	1.17391	7.22764	0.781	4.88736	4.19109	0.0917273	1.66464	2.17827	-0.236364	4.16309	1.82582	3.22918	3.19382	2.28764	1.74964	7.26709	3.072	1.25864	4.87909	0.758091	2.02782	4.12536	-1.18464	4.837	1.07582	6.66927	0.380818	0.629273	0.0207273	-0.209273
29	3.0138	1.82855	6.67161	1.89149	5.06295	2.15321	5.09412	3.92665	2.252	3.62167	3.867	2.19896	2.6566	1.44688	3.43157	5.66266	3.56968	2.31796	3.12833	1.92206	7.38294	0.77	5.24902	4.43204	0.554808	2.08858	2.40528	0.0749899	4.63435	2.36073	3.48508	3.59718	2.71975	2.30231	7.71317	3.437	1.66413	5.10341	1.23378	2.53967	4.52846	-0.657848	4.998	1.22422	6.41931	0.984242	1.15161	0.574444	0.455131
30	3.29038	1.75664	6.64168	2.06533	5.10605	2.3743	5.22122	4.09114	2.505	3.77633	3.91	2.43102	2.70616	1.92118	3.91103	5.71782	3.68846	2.98813	3.24666	2.54345	7.67976	0.679	5.50624	4.55776	0.984101	2.44843	2.47996	0.312929	4.92347	2.82291	3.62607	3.92821	3.03985	2.77147	8.0076	3.629	2.01258	5.21244	1.57458	2.98961	4.77566	-0.185485	4.96	1.26282	6.07886	1.44767	1.62688	1.09273	1.02988
31	3.46688	1.70674	6.37158	2.23139	4.9903	2.51345	5.37039	4.17312	2.652	3.80682	3.886	2.60064	2.64424	2.29624	4.31133	5.646	3.71948	3.49718	3.22618	3.03818	8.11091	0.541	5.65018	4.57455	1.32385	2.752	2.42639	0.463061	5.01418	3.17964	3.66985	4.18764	3.24694	3.1147	8.14403	3.652	2.30755	5.20642	1.78576	3.37009	4.87782	0.217182	4.745	1.19736	5.68064	1.77518	2.03218	1.56918	1.49473
32	3.55187	1.68345	5.89986	2.3904	4.72994	2.57806	5.53753	4.20735	2.766	3.71355	3.808	2.70951	2.49893	2.57166	4.63542	5.48746	3.67635	3.85148	3.09267	3.42109	8.62967	0.393	5.69761	4.51093	1.53627	3.00331	2.25987	0.503495	4.91714	3.41197	3.66676	4.38261	3.35206	3.29765	8.11124	3.516	2.54755	5.09166	1.8771	3.6633	4.83899	0.520758	4.394	1.05746	5.26867	1.97206	2.33558	1.99056	1.82665
33	3.56152	1.68521	5.30087	2.51974	4.36139	2.57785	5.71193	4.2226	2.88	3.52952	3.699	2.7583	2.34782	2.74781	4.89643	5.29181	3.57005	4.05399	2.89262	3.72203	9.1864	0.277	5.71559	4.41768	1.61261	3.20521	2.00687	0.428303	4.66338	3.50742	3.69887	4.51855	3.37799	3.31126	7.91142	3.248	2.73982	4.88325	1.85895	3.85736	4.66885	0.705606	3.95	0.916354	4.87208	2.05065	2.51739	2.3393	2.01929
34	3.5233	1.69727	4.68033	2.59467	3.95233	2.541	5.89633	4.24833	2.965	3.322	3.601	2.77067	2.303	2.835	5.101	5.12267	3.42433	4.11467	2.69833	3.976	9.76133	0.246	5.805	4.36867	1.56	3.37667	1.72133	0.259333	4.31533	3.47	3.82733	4.6	3.35433	3.15633	7.561	2.91	2.89867	4.61267	1.76067	3.965	4.39667	0.789	3.494	0.901	4.51867	2.04233	2.594	2.60433	2.097
35	3.4934	1.71525	4.15475	2.62137	3.60672	2.53227	6.12518	4.33404	2.982	3.21145	3.559	2.78973	2.47898	2.86879	5.24466	5.05773	3.30634	4.07113	2.5958	4.21767	10.3498	0.371	6.06286	4.43879	1.40312	3.55522	1.5013	0.0287778	3.98384	3.33585	4.05371	4.63976	3.33182	2.85827	7.10922	2.598	3.04617	4.35186	1.65615	4.01639	4.08621	0.829727	3.182	1.16077	4.26697	2.01472	2.60952	2.78642	2.12742
36	3.54002	1.73502	3.82371	2.62153	3.43002	2.64191	6.44046	4.54765	2.951	3.32261	3.611	2.85136	2.89978	2.89152	5.31996	5.15118	3.32436	3.98023	2.66381	4.49494	10.9432	0.733	6.54579	4.65713	1.21391	3.78157	1.46451	-0.211747	3.81649	3.20033	4.34922	4.67482	3.3752	2.49804	6.63916	2.451	3.22241	4.21622	1.66592	4.08188	3.8393	0.933394	3.176	1.77836	4.20192	2.06652	2.64006	2.91176	2.21333
37	3.72078	1.7648	3.74391	2.63082	3.47718	2.96536	6.86418	4.94518	2.962	3.70364	3.774	2.98691	3.123	2.949	5.33745	5.40473	3.56809	3.89573	2.728	4.85364	11.5423	1.383	7.24936	4.992	1.11309	4.10827	1.473	-0.363636	3.93736	3.159	4.67773	4.74336	3.54845	2.21964	6.24455	2.584	3.49909	4.32136	1.92064	4.24509	3.77418	1.22364	3.528	2.70064	4.404	2.27691	2.78109	3.05218	2.44836
38	4.08689	1.79071	3.90441	2.7204	3.73424	3.55152	7.39078	5.53358	3.123	4.3087	4.066	3.21333	3.94623	3.10726	5.34421	5.77821	4.06613	3.86162	3.20325	5.33082	12.1604	2.306	8.10554	5.37976	1.22132	4.59466	2.20777	-0.309788	4.36384	3.21621	5.00829	4.87742	3.89752	2.19237	6.01505	3.048	3.9756	4.72829	2.49838	4.54485	3.9923	1.79509	4.185	3.7917	4.91471	2.66398	3.12455	3.32857	2.88902
39	4.60396	1.82747	4.21864	2.98699	4.14044	4.37552	7.99517	6.25033	3.123	5.05815	4.503	3.51965	5.17351	3.185	5.42557	6.20967	4.86118	3.92937	3.97799	5.93312	12.7604	3.405	9.00614	5.77338	1.62863	4.659	2.456	0.0460303	5.01475	3.7113	5.32732	5.11052	4.272	2.51821	6.03179	3.798	4.78668	4.926	3.13	4.97515	4.54538	1.87	5.043	4.93349	5.69376	3.20159	3.71218	3.86197	3.5573
40	5.29151	1.80769	4.52876	3.5053	4.61233	5.32882	8.63885	6.95942	4.054	5.87182	5.033	3.85688	5.99739	3.185	5.67097	6.61948	5.95033	4.13842	4.56648	6.62218	13.2274	4.544	9.822	6.1553	2.35155	5.98264	4.13655	0.752455	5.7887	4.279	5.61809	5.46155	4.53821	3.17633	6.33779	4.696	6.06082	5.91024	3.59582	5.51382	5.391	3.51782	5.043	6.05245	6.63148	3.85027	3.809	4.68876	4.42521
41	6.05698	1.7415	4.61819	4.26571	5.04814	6.22245	9.28444	7.46335	4.743	6.67364	5.512	4.08676	6.70749	4.36738	6.13117	6.89105	7.11533	4.49638	4.95071	7.31094	13.4463	5.611	10.386	6.51359	3.309	6.81881	5.65001	1.79034	6.60295	4.95255	5.84898	5.89815	5.63851	4.06335	6.90887	5.588	7.66847	7.07802	5.53999	6.11358	6.39733	4.84758	6.754	7.07488	7.58668	4.55711	5.26736	5.73226	5.41289
42	6.69713	1.70393	4.26736	5.15614	5.31623	6.83521	9.89839	7.523	5.423	7.34724	5.694	3.98755	7.28143	5.8029	6.76552	6.84009	8.06826	4.95564	4.91126	7.87179	13.2865	6.514	10.4919	6.81787	4.35344	7.58119	6.92741	3.07891	7.39576	5.63133	5.96908	6.31064	6.16501	5.04806	7.65186	6.352	9.17124	7.85547	6.59606	6.70609	7.40107	5.96079	7.373	7.92257	8.34393	5.24467	6.46379	6.85681	6.41192
43	7.0991	1.79874	3.37736	6.01024	5.25336	6.95545	10.4463	6.92436	5.98	7.70264	5.303	3.40103	7.69482	6.88836	7.40473	6.25358	8.64403	5.38282	4.27985	8.06864	12.5806	7.18	9.94273	6.99403	4.701	8.21897	7.99952	3.303	8.09473	6.22182	5.85033	6.515	6.42227	5.97624	8.40315	6.352	10.2173	8.38633	7.43476	7.20282	8.2483	6.89727	7.578	8.54485	8.66627	5.82133	7.41482	7.91539	7.30036
44	7.17922	2.03483	2.06808	6.66409	4.70168	6.41821	10.9065	5.63492	6.276	7.51533	4.27	2.37238	7.81288	7.89877	7.82156	5.03965	8.70413	5.55462	3.05004	7.74706	11.2662	7.56	8.65174	6.8891	5.81075	8.67819	8.79583	5.63369	8.58019	6.59958	5.28652	6.324	6.2232	6.68533	8.92016	6.352	10.7244	8.50866	7.96585	7.46921	8.796	7.59624	7.163	8.92468	8.38328	6.19039	8.15939	8.79513	7.93624
45	6.82617	2.47035	0.613111	6.939	3.61667	5.199	11.2441	3.877	6.276	6.63	2.821	1.11567	7.386	8.66733	7.814	3.334	8.05844	5.21578	1.41689	6.961	9.46844	7.518	6.77678	6.31067	6.42456	8.87944	9.37567	7.01444	8.67522	6.59833	4.18489	5.63467	5.40811	7.03778	8.89722	6.087	10.6593	8.05722	8.117	7.296	8.908	7.942	5.985	8.99022	7.46611	6.215	8.538	9.42222	8.11689
46	6.01764	2.93604	-0.711091	6.62673	2.16773	3.47618	11.2725	1.986	5.349	5.08709	1.166	-0.115727	6.27627	8.98491	7.21355	1.43109	6.63418	4.22764	-0.318818	5.89127	7.42627	6.854	4.63882	5.208	6.24073	8.61664	9.76055	7.93755	8.14345	6.02464	3.584	4.47582	4.00573	6.86191	8.08118	4.925	9.90945	6.98955	7.98564	6.49273	8.45418	7.72745	4.149	8.52827	6.03027	5.72782	8.34645	9.67036	7.59709
47	4.7888	3.2675	-1.70962	5.61776	0.646929	1.54127	10.6448	0.254677	4.026	3.13812	-0.489	-1.11233	4.62698	8.61195	5.96243	-0.359323	4.62074	2.68459	-1.86149	4.74385	5.39657	5.542	2.5749	3.78426	5.38322	7.69938	9.7391	8.4993	6.828	4.80764	2.06895	2.98988	2.23866	5.99534	6.44747	3.282	8.41806	5.44723	6.56064	5.05394	7.35366	6.82079	1.992	7.36436	4.29308	4.67788	7.4387	9.318	6.29479
48	3.30029	3.35119	-2.30022	4.04195	-0.695687	-0.311909	9.19696	-1.1271	2.349	1.14833	-1.758	-1.73791	2.74617	7.44045	4.22193	-1.80276	2.37039	0.896061	-2.99751	3.68885	3.57863	3.793	0.847525	2.38257	4.02658	6.20422	9.03142	8.50752	4.87335	3.11952	0.226646	1.40306	0.386535	4.50296	4.25812	1.481	6.34257	3.68184	5.00523	3.196	5.69349	5.3153	-0.094	5.59106	2.53595	3.22253	5.87836	8.20129	4.41807
49	1.77493	3.14813	-2.48655	2.22603	-1.72518	-1.85227	7.17282	-2.08503	0.679	-0.540455	-2.415	-1.92755	0.933333	5.61312	2.30718	-2.77279	0.228121	-0.756424	-3.63439	2.84073	2.09048	1.922	-0.395818	1.28933	2.48179	4.43982	7.61412	7.76321	2.65297	1.27018	-0.511697	-0.0317273	-1.27821	2.69415	1.96236	-0.187	4.01742	1.95833	3.22727	1.24636	3.76224	3.47445	-1.781	3.47618	1.04491	1.64079	3.94255	6.40685	2.33136
50	0.419323	2.72734	-2.29833	0.520848	-2.37328	-2.95106	4.96968	-2.59869	-0.707	-1.71188	-2.472	-1.67411	-0.587808	3.44856	0.538596	-3.21686	-1.55394	-1.97986	-3.77349	2.27018	1.01179	0.216	-1.10192	0.639374	1.03104	2.76292	5.7486	6.31356	0.554505	-0.461818	-0.785778	-1.11212	-2.54065	0.910646	0.00484848	-1.538	1.80189	0.492899	1.52568	-0.484909	1.91117	1.59691	-2.881	1.31818	0.027798	0.203747	1.99994	4.25612	0.396859
51	-0.578266	2.26451	-1.79167	-0.839253	-2.59472	-3.57118	2.90132	-2.66531	-1.666	-2.29467	-2.014	-1.02969	-1.67119	1.30592	-0.851303	-3.11514	-2.83289	-2.64261	-3.46451	2.04082	0.409212	-1.144	-1.27758	0.454758	-0.118566	1.45399	3.75841	6.26229	-1.14251	-1.90527	-0.641747	-1.72836	-3.28235	-0.604293	-1.34438	-2.491	-0.0304141	-0.576687	0.136323	-1.266	0.40801	-0.0598182	-3.354	-0.604182	-0.424636	-0.900747	0.371818	2.11942	-1.12284
52	-1.19329	1.80045	-1.06142	-1.74403	-2.39142	-3.72673	1.17624	-2.30818	-2.13	-2.327	-1.175	-0.0960909	-2.25012	-0.506909	-1.74609	-2.51742	-3.54473	-2.73915	-2.78915	2.15018	0.292455	-2.062	-0.966061	0.712697	-0.842636	0.662727	1.88918	2.61179	-2.30715	-2.97291	-0.134394	-1.85045	-3.47715	-1.73261	-2.00921	-3.013	-1.33064	-1.18691	-0.794364	-1.98782	-0.600818	-1.30982	-3.263	-2.11248	-0.327667	-1.58815	-0.754091	0.275061	-2.10255
53	-1.3662	1.67309	-0.213101	-2.14957	-1.8153	-3.46558	-0.0657677	-1.59058	-2.079	-1.90858	-0.072	1.00978	-2.33185	-1.79647	-2.11025	-2.479	-3.67919	-2.32806	-1.84072	2.53694	0.610879	-2.509	-0.24002	1.36596	-1.10246	0.421212	0.298091	0.840667	-2.93169	-3.60209	0.67096	-1.50524	-3.16397	-2.43804	-2.02958	-3.09	-2.05239	-1.33427	-1.21229	-2.83491	-1.06361	-2.06	-2.736	-3.12654	0.235909	-1.85395	-1.32064	-1.10872	-2.51931
54	-1.13548	1.81594	0.667758	-2.05576	-0.953283	-2.86682	-0.713525	-0.635788	-1.568	-1.15967	1.185	2.17396	-1.96352	-2.49357	-1.9591	-2.479	-3.28115	-1.49972	-0.723293	3.14785	1.24505	-2.501	0.797919	2.34044	-0.912	0.683414	-0.900737	-0.502333	-3.05035	-3.75112	1.70116	-0.76197	-2.41658	-2.69076	-1.50121	-2.739	-2.20748	-1.0714	-1.13357	-2.60218	-0.988192	-2.29842	-1.92	-3.61756	1.1526	-1.71415	-1.35133	-1.94047	-2.41433
55	-0.515343	2.10328	1.53109	-1.51636	0.0836364	-2.03155	-0.714364	0.401273	-0.692	-0.201364	2.473	3.28709	-1.227	-2.622	-1.35264	0.404273	-2.448	-0.359	0.436455	3.91391	2.03655	-2.081	2.02536	3.54291	-0.349182	1.34273	-1.63345	-1.29264	-2.72336	-3.43773	2.872	0.283727	-1.34282	-2.49436	-0.549	-2.032	-1.85245	-0.495727	-0.626	-1.96473	-0.423727	-2.064	-0.959	-3.60191	2.296	-1.20182	-0.910364	-2.19009	-1.871
56	0.333035	2.37541	2.34189	-0.638333	1.17033	-1.07567	-0.101111	1.39667	0.437	0.845667	3.675	4.26622	-0.240111	-2.26933	-0.395667	2.15567	-1.31711	0.980778	1.53044	4.76033	2.85144	-1.325	3.31767	4.87089	0.470778	2.25189	-1.88411	-1.49922	-2.01533	-2.75767	4.08133	1.519	-0.0765556	-1.91967	0.683667	-1.083	-1.089	0.272111	0.196444	-1.043	0.533667	-1.43967	0.026	-3.13211	3.53889	-0.385444	-0.0863333	-1.88989	-1.00044
57	1.33732	2.52677	3.07634	0.442758	2.19743	-0.118879	1.01656	2.27171	1.688	1.86748	4.699	5.07499	0.855828	-1.56486	0.77197	3.42569	-0.0504848	2.38876	2.48862	5.61415	3.60073	-0.345	4.55897	6.21641	1.41083	3.25015	-1.7164	-1.16869	-1.01714	-1.85382	5.22947	2.82203	1.23391	-1.09154	2.04508	-0.029	-0.0484242	1.10628	1.19904	0.0320909	1.73838	-0.544515	0.948	-2.29479	4.76048	0.622949	1.00348	-1.1297	0.0633131
58	2.36253	2.5694	3.72224	1.58806	3.09085	0.749273	2.45861	2.99027	2.925	2.77464	5.507	5.71418	1.93255	-0.663485	1.99939	4.52261	1.19509	3.72991	3.27976	6.40673	4.23285	0.727	5.65521	7.48094	2.34124	4.19273	-1.25094	-0.404364	0.132394	-0.891273	6.24073	4.07655	2.4477	-0.147697	3.397	1	1.12248	1.90188	2.23285	1.13173	3.02285	0.483091	1.738	-1.21058	5.85958	1.69688	2.22009	-0.0461818	1.17661
59	3.32856	2.51977	4.28174	2.67871	3.8323	1.49352	4.01905	3.56018	4.041	3.51136	6.125	6.21091	2.90815	0.279737	3.1561	5.42256	2.30884	4.89365	3.90925	7.06142	4.73717	1.763	6.55867	8.58838	3.17053	4.97838	-0.625263	0.657596	1.297	-0.011	7.0696	5.19533	3.46625	0.782071	4.63658	1.917	2.28225	2.60602	3.18484	2.15403	4.23878	1.51315	2.361	-0.0175556	6.76326	2.72577	3.42324	1.19831	2.22083
60	4.17916	2.41142	4.77885	3.64596	4.43962	2.10188	5.53298	4.0261	4.996	4.07045	6.594	6.60703	3.73839	1.15006	4.16245	6.14184	3.2367	5.82373	4.41053	7.51842	5.12988	2.687	7.27576	9.49156	3.85602	5.56889	0.066	1.85896	2.38504	0.712939	7.70897	6.13276	4.25961	1.61576	5.70086	2.706	3.32284	3.21749	4.00516	3.04867	5.28395	2.45903	2.839	1.16774	7.44684	3.63215	4.50391	2.44993	3.13061
61	4.89359	2.27749	5.23542	4.47727	4.944	2.59055	6.89064	4.43624	5.814	4.48627	6.952	6.93421	4.40512	1.88509	4.98912	6.71836	3.96842	6.51591	4.81739	7.80109	5.43858	3.485	7.82836	10.1804	4.39267	5.98479	0.768545	3.0593	3.34348	1.26391	8.17555	6.87627	4.85215	2.33003	6.56703	3.391	4.18682	3.75376	4.69755	3.81927	6.11473	3.28909	3.235	2.27748	7.90924	4.38352	5.40245	3.59733	3.88939
62	5.47504	2.14188	5.66334	5.18705	5.38294	3.01906	8.02682	4.81472	6.547	4.80306	7.225	7.20512	4.92062	2.46178	5.63853	7.1877	4.346	7.01138	5.14742	7.93921	5.68471	4.159	8.25136	10.6683	4.80723	6.28442	1.44204	4.1677	4.15454	1.67064	8.49159	7.43285	5.27293	2.93404	7.24893	4.001	4.87492	4.23418	5.28495	4.49555	6.73622	4.01879	3.6	3.27093	8.17494	4.98366	6.10721	4.58792	4.51013
63	5.94573	2.01448	6.07387	5.80261	5.77851	3.44161	8.91188	5.17433	7.235	5.06294	7.418	7.41691	5.31817	2.90763	6.13743	7.57416	4.68573	7.36833	5.41672	7.97124	5.89622	4.731	8.56672	10.9762	5.14098	6.52158	2.0579	5.14818	4.82262	1.98712	8.68521	7.83176	5.5419	3.45168	7.78229	4.557	5.42863	4.68107	5.78377	5.08973	7.18068	4.67624	3.959	4.12414	8.28734	5.45879	6.64152	5.41881	5.0226
64	6.33441	1.89459	6.46791	6.348	6.13545	3.86136	9.55091	5.53218	7.863	5.30355	7.53	7.56364	5.62873	3.29282	6.52382	7.90255	5.38591	7.64018	5.65227	7.935	6.10245	5.238	8.78409	11.1251	5.42945	6.74345	2.60564	5.99609	5.37	2.26664	8.78818	8.10873	5.68564	3.923	8.20518	5.062	5.89218	5.11455	6.20955	5.602	7.49682	5.28218	4.307	4.84409	8.30509	5.84545	7.04455	6.11436	5.46436
65	6.65778	1.78381	6.83243	6.81204	6.46251	4.27167	9.96837	5.88301	8.387	5.55555	7.571	7.66022	5.86897	3.67223	6.83618	8.19237	5.73944	7.86119	5.88164	7.86782	6.31131	5.7	8.91282	11.1454	5.67789	6.97258	3.0903	6.71896	5.84137	2.53994	8.83937	8.29339	5.73892	4.3793	8.545	5.502	6.29352	5.54685	6.58108	6.05836	7.73347	5.84661	4.623	5.46136	8.26762	6.17777	7.35503	6.70597	5.87846
66	6.93593	1.67566	7.15499	7.18952	6.77024	4.69894	10.1925	6.20955	8.787	5.82012	7.557	7.7361	6.05815	4.07096	7.10739	8.44259	6.08926	8.04137	6.11407	7.80748	6.51893	6.126	8.9608	11.0734	5.87045	7.20466	3.52744	7.32708	6.27304	2.84594	8.8723	8.40967	5.74731	4.81801	8.81462	5.886	6.65042	5.9818	6.91673	6.47897	7.92644	6.36679	4.886	6.01234	8.18572	6.47613	7.59327	7.22528	6.30301
67	7.18679	1.56172	7.43167	7.514	7.05833	5.145	10.266	6.49833	9.067	6.08	7.515	7.81433	6.23133	4.50833	7.33933	8.64733	6.44	8.18	6.34233	7.782	6.72833	6.519	8.92633	10.9367	6.02767	7.435	3.94467	7.834	6.678	3.237	8.90367	8.463	5.76567	5.23033	9.01133	6.237	6.97967	6.41867	7.23367	6.862	8.08967	6.84	5.088	6.517	8.05733	6.74867	7.762	7.696	6.74467
68	7.4173	1.44347	7.66481	7.81191	7.32725	5.55906	10.2534	6.74974	9.242	6.33212	7.472	7.89557	6.41898	4.98726	7.51725	8.81599	6.78455	8.2813	6.56496	7.81012	6.94093	6.894	8.81258	10.7583	6.20539	7.68241	4.3798	8.26482	7.06189	3.72333	8.94284	8.4533	5.839	5.6244	9.12998	6.561	7.29191	6.85034	7.53717	7.20624	8.22346	7.26279	5.235	6.97556	7.88254	7.00504	7.86673	8.12135	7.18572
69	7.63585	1.32873	7.85895	8.08839	7.58733	5.92897	10.2034	6.99632	9.339	6.58706	7.426	7.96735	6.63615	5.48325	7.63325	8.96715	7.12278	8.35716	6.79087	7.88067	7.16016	7.272	8.64696	10.5636	6.4653	7.97969	4.86148	8.63721	7.43222	4.2817	8.99541	8.4267	5.97671	6.01776	9.17725	6.861	7.59106	7.27058	7.82474	7.51855	8.33907	7.62733	5.324	7.38676	7.67829	7.26019	7.93388	8.4954	7.61448
70	7.85077	1.22523	8.02997	8.35391	7.8563	6.29927	10.1452	7.27018	9.389	6.86209	7.37	8.03715	6.89667	5.97509	7.69855	9.12248	7.457	8.41994	7.02873	7.97773	7.3947	7.656	8.47952	10.3748	6.83597	8.33064	5.39488	8.94285	7.79139	4.89164	9.05921	8.415	6.17012	6.41839	9.16394	7.158	7.88209	7.68306	8.10109	7.80527	8.45176	7.93455	5.358	7.75336	7.46818	7.52588	7.99164	8.82312	8.02827
71	8.06804	1.13963	8.20483	8.62249	8.14627	6.68552	10.0986	7.57465	9.416	7.16482	7.309	8.12371	7.21136	6.46066	7.75642	9.28719	7.78308	8.4816	7.27613	8.09055	7.64784	8.042	8.4	10.2064	7.29718	8.71269	5.9614	9.18456	8.13905	5.53594	9.13143	8.41752	6.42238	6.83004	9.09829	7.467	8.18044	8.09486	8.37153	8.07103	8.57267	8.19676	5.357	8.08733	7.26582	7.80163	7.997	9.11673	8.43029
72	8.29367	1.07679	8.39544	8.89248	8.45458	7.06745	10.0724	7.90655	9.423	7.48809	7.231	8.21732	7.56729	6.93963	7.84787	9.45124	8.11173	8.55817	7.52209	8.21588	7.92034	8.436	8.37515	10.0744	7.82511	9.11566	6.53927	9.38344	8.48255	6.19933	9.21798	8.42479	6.73289	7.25746	8.99591	7.788	8.5064	8.5027	8.63773	8.33564	8.71125	8.43179	5.328	8.40614	7.07921	8.08092	8.14294	9.39234	8.82641
73	8.52396	1.04286	8.59655	9.15636	8.76964	7.44855	10.0754	8.27009	9.406	7.539	7.116	8.29945	7.93482	7.407	7.98755	9.62282	8.45218	8.66409	7.76418	8.35327	8.21845	8.828	8.38873	10.0013	8.38936	9.53382	7.11364	9.55027	8.833	6.86782	9.33436	8.44318	7.09155	7.689	8.88309	8.115	8.866	8.89627	8.90664	8.61427	8.88109	8.64636	5.27	8.72491	6.91564	8.37618	8.28027	9.67064	9.22064
74	8.76992	1.0307	8.80245	9.41577	9.09038	7.85012	10.1192	8.66135	9.375	8.08894	6.96	8.37265	8.30249	7.86302	8.17942	9.81186	8.80055	8.80355	8.00903	8.50097	8.54684	9.206	8.55416	9.99966	8.95078	9.94719	7.67769	9.69841	9.19287	7.53376	9.49085	8.48718	7.49286	8.10975	8.78341	8.448	9.25289	9.27654	9.19058	8.91518	9.09287	8.84436	5.197	9.06099	6.77692	8.7077	8.4413	9.96573	9.60278
75	9.03286	1.03959	9.00092	9.67361	9.42881	8.27991	10.2096	9.06661	9.337	8.52033	6.776	8.44066	8.67302	8.3154	8.41987	10.0183	9.16196	8.97615	8.25661	8.65788	8.90088	9.569	8.82743	10.0665	9.49176	10.3418	8.23376	9.85318	9.55738	8.18976	9.68255	8.56618	7.93286	8.53038	8.70662	8.794	9.6583	9.65019	9.49462	9.24488	9.34848	9.05518	5.122	9.42848	6.6672	9.08257	8.61739	10.2841	9.96336
76	9.3114	1.06866	9.18324	9.93194	9.79364	8.74027	10.348	9.47518	9.282	8.89609	6.596	8.50082	9.05494	8.76779	8.70042	10.2381	9.54467	9.18297	8.50418	8.82836	9.27167	9.913	9.19985	10.192	10.0159	10.7234	8.78464	10.0329	9.92285	8.82955	9.90315	8.68909	8.40788	8.96661	8.66555	9.155	10.0711	10.018	9.81445	9.61409	9.646	9.30027	5.063	9.82712	6.60133	9.5163	8.80236	10.626	10.3043
77	9.60928	1.11055	9.37021	10.1875	10.1816	9.23512	10.5358	9.88236	9.219	9.29224	6.454	8.55887	9.44615	9.22017	9.01642	10.4717	9.95197	9.41964	8.75826	9.00988	9.65493	10.23	9.65346	10.3718	10.5283	11.0918	9.32713	10.2455	10.2939	9.44858	10.1503	8.87336	8.92023	9.41141	8.67447	9.529	10.4839	10.3808	10.1519	10.0312	9.97987	9.57482	5.045	10.2471	6.59079	10.0216	9.00903	10.9837	10.6314
78	9.93003	1.15786	9.57778	10.4412	10.5839	9.76033	10.7761	10.2849	9.176	9.73733	6.385	8.62778	9.84922	9.67389	9.36633	10.7237	10.375	9.67878	9.02322	9.19933	10.0524	10.534	10.1663	10.6021	11.0327	11.4413	9.85756	10.5006	10.6796	10.0497	10.4171	9.133	9.46756	9.85511	8.74878	9.92	10.8958	10.7412	10.5137	10.496	10.3432	9.869	5.101	10.6703	6.63756	10.5843	9.25533	11.3526	10.9564
79	10.2735	1.20428	9.81073	10.7003	10.9949	10.3048	11.0725	10.682	9.174	10.2483	6.42	8.72288	10.2719	10.1345	9.74676	10.9974	10.8009	9.96021	9.29582	9.39364	10.465	10.845	10.7168	10.8709	11.5373	11.772	10.3745	10.7983	11.0758	10.6448	10.6893	9.46455	10.0335	10.3008	8.8967	10.331	11.301	11.0958	10.8971	11.0072	10.7309	10.1788	5.256	11.0695	6.7397	11.1913	9.548	11.7368	11.2927
80	10.632	1.2475	10.0726	10.9617	11.4115	10.8595	11.4224	11.0732	9.223	10.8114	6.568	8.85072	10.7188	10.605	10.1528	11.2923	11.2178	10.2612	9.57738	9.58494	10.8902	11.172	11.2768	11.1636	12.0584	12.088	10.8754	11.1251	11.467	11.2377	10.9595	9.85436	10.5999	10.7468	9.11072	10.764	11.6871	11.4353	11.2973	11.5602	11.132	10.4958	5.516	11.427	6.89225	11.8302	9.87612	12.1342	11.6521
81	11.0005	1.28601	10.3671	11.2176	11.8326	11.4119	11.8142	11.4535	9.326	11.4028	6.82	9.0117	11.1905	11.0782	10.5744	11.6046	11.6222	10.5622	9.86968	9.76094	11.3299	11.51	11.8256	11.4728	12.6011	12.3938	11.3649	11.4712	11.8436	11.826	11.2174	10.2882	11.1593	11.183	9.36951	11.208	12.0443	11.751	11.717	12.148	11.5332	10.8133	5.875	11.7495	7.10399	12.4803	10.2247	12.5362	12.0361
82	11.372	1.32153	10.44	11.4615	12.2578	11.9433	12.2355	11.8194	9.481	11.9988	7.166	9.19927	11.6944	11.5387	10.997	11.9268	12.0181	10.8541	10.1788	9.90973	11.7889	11.859	12.3535	11.7932	13.1599	12.7012	11.8547	11.8388	12.2078	12.408	11.4515	10.755	11.7084	11.6123	9.65282	11.642	12.3715	12.0512	12.1536	12.765	11.9289	11.1331	6.328	12.0532	7.38391	13.1115	10.5851	12.9332	12.4422
83	11.7498	1.35144	10.949	11.6872	12.681	12.4364	12.6807	12.1691	9.695	12.583	7.594	9.40598	12.2288	11.9741	11.4076	12.2505	12.4024	11.1473	10.5139	10.0278	12.2605	12.222	12.8608	12.121	13.7267	13.0158	12.3392	12.2317	12.5708	12.9753	11.6538	11.2484	12.2407	12.044	9.9472	12.064	12.6768	12.3622	12.5894	13.4	12.3103	11.4633	6.866	12.3439	7.72438	13.7025	10.9548	13.327	12.878
84	12.1275	1.38157	11.4609	11.891	13.101	12.8795	13.1422	12.4952	9.972	13.1527	8.087	9.6344	12.7816	12.387	11.8015	12.5764	12.7715	11.4407	10.8788	10.1272	12.7276	12.605	13.3546	12.4488	14.2853	13.3328	12.7981	12.6465	12.9414	13.5132	11.8109	11.7633	12.7483	12.483	10.2488	12.478	12.9697	12.703	13.0082	14.0337	12.6661	11.8133	7.467	12.6173	8.11055	14.2472	11.3321	13.7272	13.3479
85	12.5027	1.41419	11.8916	12.074	13.5244	13.2618	13.6111	12.7865	10.307	13.7152	8.639	9.88521	13.3379	12.7811	12.1754	12.9097	13.128	11.725	11.2691	10.2199	13.1745	13.015	13.8449	12.7716	14.8234	13.6392	13.2258	13.0713	13.3247	14.0111	11.9135	12.2902	13.2188	12.9304	10.5547	12.877	13.2625	13.0726	13.4046	14.6484	13.0014	12.1924	8.107	12.8789	8.5347	14.742	11.7108	14.1401	13.8381
86	12.87	1.4462	12.3254	12.2409	13.9438	13.5705	14.0802	13.0402	10.697	14.2783	9.238	10.1573	13.8833	13.1499	12.5264	13.2488	13.4708	11.9893	11.6745	10.3052	13.5873	13.453	14.3313	13.0917	15.127	13.9234	13.6318	13.4913	13.7343	14.4523	11.9708	12.8124	13.6385	13.3824	10.8673	13.249	13.5594	13.4542	13.7723	15.2321	13.3204	12.6018	8.772	13.1459	8.98652	15.1785	12.0783	14.5587	14.3336
87	13.225	1.48528	12.7417	12.3943	14.3269	13.8032	14.5315	13.2589	11.127	14.8448	9.845	10.4473	14.3991	13.488	12.8486	13.5821	13.7868	12.2167	12.0817	10.3829	13.9537	13.901	14.8007	13.4295	15.5448	14.1792	14.0269	13.8997	14.1862	14.8099	11.9949	13.3104	14.0014	13.831	11.1845	13.591	13.8559	13.8199	14.0889	15.7712	13.6124	13.0297	9.432	13.4343	9.44184	15.5468	12.4155	14.9747	14.8174
88	13.5562	1.53315	13.1224	12.5291	14.6575	13.9696	14.9404	13.4355	11.57	15.4087	10.446	10.7398	14.645	13.7922	13.1369	13.8924	14.0665	12.3843	12.4745	10.4495	14.2586	14.338	15.2298	13.7967	16.1925	14.3959	14.4197	14.2926	14.6702	15.0612	12.0014	13.7651	14.304	14.2642	11.5041	13.887	14.1475	14.1344	14.3272	16.2455	13.8661	13.4607	10.049	13.7545	9.86236	15.8385	12.7067	15.3748	15.2675
89	13.8473	1.58533	13.4416	12.6383	14.9371	14.0677	15.2903	13.5551	11.99	15.9503	11.033	11.0019	15.0152	14.0568	13.3728	14.1651	14.3004	12.478	12.8283	10.4947	14.4881	14.741	15.5906	14.1764	16.5264	14.5646	14.8156	14.6611	15.1539	15.1917	12.003	14.159	14.5439	14.6592	11.8094	14.119	14.4262	14.355	14.471	16.6337	14.0714	13.8837	10.59	14.1123	10.2151	16.0468	12.942	15.734	15.6677
90	14.0827	1.64947	13.6733	12.7138	15.1537	14.0773	15.5715	13.6074	12.352	16.4375	11.558	11.2068	15.5956	14.2623	13.5221	14.3878	14.4745	12.4888	13.1079	10.5003	14.6317	15.087	15.8556	14.5414	16.7756	14.6806	15.2116	14.9922	15.6012	15.1949	11.989	14.4731	14.7184	14.9848	12.0639	14.268	14.6714	14.3754	14.4928	16.922	14.2082	14.2822	11.029	14.4998	10.4781	16.1641	13.1085	16.0283	16.014
91	14.2409	1.72573	13.8	12.7346	15.2832	13.9805	15.775	13.5906	12.629	16.8373	11.96	11.3331	15.8326	14.4064	13.5578	14.5411	14.5681	12.4038	13.2745	10.4408	14.678	15.365	15.996	14.8621	16.9344	14.7399	15.6017	15.263	15.9698	15.0618	11.9218	14.6753	14.8206	15.2195	12.2393	14.318	14.8534	14.5498	14.3628	17.0997	14.2475	14.6272	11.346	14.8917	10.6336	16.1795	13.1888	16.2364	16.2862
92	14.2972	1.82012	13.8088	12.6689	15.3076	13.7635	15.8853	13.4979	12.796	17.1258	12.203	11.355	15.9579	14.4914	13.4543	14.5989	14.5588	12.2052	13.2959	10.2844	14.6124	15.568	15.9803	15.1044	17.0078	14.7415	15.9619	15.4348	16.2279	14.7872	11.7571	14.7274	14.8324	15.3402	12.3072	14.256	14.9467	14.4583	14.061	17.1441	14.1655	14.8791	11.532	15.2503	10.6557	16.077	13.1551	16.3247	16.4516
93	14.2257	1.93739	13.6895	12.4734	15.2123	13.4113	15.8792	13.3089	12.82	17.2862	12.272	11.2316	15.9579	14.5003	13.1876	14.5354	14.4233	11.8668	13.1518	9.98203	14.4111	15.662	15.7785	15.2329	17.0034	14.6774	16.2507	15.4762	16.3562	14.3744	11.4654	14.597	14.7298	15.3139	12.2352	14.067	14.9333	14.202	13.5706	17.0279	13.9392	14.9929	11.564	15.5326	10.5099	15.8383	12.9715	16.2458	16.504
94	14.0018	2.07794	13.4332	12.0917	14.9796	12.9049	15.735	12.9909	12.67	17.31	12.138	10.9182	15.8152	14.3976	12.7378	14.3276	14.137	11.3533	12.8236	9.51518	14.0587	15.6	15.3678	15.2066	16.918	14.5236	16.4191	15.3735	16.328	14.283	11.0261	14.2453	14.4849	15.1031	11.9864	13.72	14.7868	13.7394	12.8751	16.7285	13.5533	14.9304	11.404	15.6964	10.1671	15.4425	12.6073	15.9641	16.4253
95	13.5851	2.23874	13.0327	11.4727	14.5841	12.232	15.4232	12.5203	12.329	17.189	11.77	10.3866	15.501	14.1537	12.089	13.9543	13.6695	10.6341	12.2925	8.85515	13.545	15.342	14.7346	14.9928	16.743	14.2525	16.419	15.0965	16.1208	13.2029	10.4134	13.6356	14.0677	14.6767	11.5233	13.182	14.4618	13.0297	11.9637	16.2282	12.9933	14.6601	11.026	15.6944	9.6093	14.8653	12.05	15.465	16.1722
96	12.967	2.41603	12.4823	10.6004	13.9952	11.3915	14.9144	11.8895	11.783	16.9126	11.158	9.62496	14.9956	13.7494	11.225	13.4017	13.0049	9.6932	11.5487	7.97088	12.8609	14.854	13.8683	14.5685	16.4719	13.8271	16.2065	14.5853	15.7128	12.2411	9.61019	12.7803	13.4542	14.0217	10.8129	12.432	13.8971	12.0515	10.8372	15.5165	12.246	14.1528	10.406	15.4844	8.81987	14.1072	11.3034	14.7517	15.7166
97	12.1349	2.6034	11.784	9.47991	13.1967	10.3891	14.2178	11.1114	11.012	16.4779	10.309	8.63764	14.2899	13.1655	10.1311	12.6695	12.1378	8.53085	10.5879	6.83164	12.0003	14.113	12.7711	13.9108	16.0957	13.2085	15.7362	13.7877	15.091	11.1423	8.60391	11.7166	12.6173	13.1301	9.84794	11.48	13.0594	10.8059	9.5077	14.5878	11.31	13.3812	9.514	15.0352	7.77406	13.1936	10.3795	13.8319	15.0706
98	11.0898	2.79351	10.9602	8.11543	12.199	9.23976	13.3687	10.2083	10.009	15.8802	9.231	7.44632	13.3861	12.3948	8.82132	11.7553	11.0489	7.16075	9.42319	5.42182	10.9629	13.117	11.4591	13.0183	15.6115	12.3642	14.9719	12.6738	14.2583	9.81145	7.38817	10.4632	11.5466	11.9936	8.63257	10.357	11.9567	9.29612	8.01033	13.4412	10.1959	12.3429	8.334	14.3152	6.46968	12.1418	9.29927	12.7146	14.2476
99	9.85761	2.98606	10.0459	6.53386	11.031	7.95148	12.3893	9.19607	8.788	15.1262	7.947	6.08879	12.2994	11.4529	7.33292	10.6591	9.72008	5.59874	8.07653	3.75973	9.74419	11.879	9.95652	11.9056	15.0097	11.2735	13.924	11.2367	13.2196	8.29879	5.97387	9.02158	10.2726	10.6331	7.1884	9.098	10.6163	7.53608	6.39223	12.0779	8.91738	11.0535	6.856	13.2945	4.93308	10.9581	8.10067	11.4181	13.2569
100	8.42347	3.1432	9.069	4.788	9.722	6.527	11.287	8.084	7.359	14.238	6.493	4.598	11.051	10.367	5.694	9.402	8.16	3.883	6.569	1.909	8.347	10.425	8.293	10.591	14.276	9.929	12.625	9.508	11.989	6.638	4.393	7.408	8.849	9.093	5.562	7.738	9.073	5.584	4.706	10.508	7.485	9.532	5.111	11.963	3.205	9.654	6.81	9.958	12.125
[truncated: 51 more columns]

## Sheet: Rotation LHipFlex B3FacoM
all values Right	mean	std	steps
1	-13.3822	2.03218	-10.91	-12.241	-12.319	-12.794	-14.031	-11.979	-13.684	-16.741	-11.411	-11.242	-12.257	-12.66	-16.601	-12.689	-10.514	-12.818	-11.452	-14.602	-11.341	-13.356	-15.751	-12.322	-11.013	-13.195	-14.245	-15.276	-18.165	-15.593	-14.069	-12.914	-11.837	-12.9	-14.431	-11.515	-15.674	-14.673	-11.296	-13.028	-13.865	-12.042	-15.522	-11.641	-14.75	-15.245	-12.072	-16.268	-15.894
2	-13.4026	1.99092	-10.5273	-12.421	-12.3337	-12.8871	-13.8615	-12.2212	-13.489	-16.4882	-11.7569	-11.7065	-12.1906	-12.604	-16.7018	-12.594	-10.8159	-12.5174	-11.7567	-14.888	-11.4974	-12.9914	-15.6383	-12.9002	-11.4263	-13.4098	-13.931	-15.9459	-18.2513	-15.772	-14.3221	-12.5887	-12.1462	-12.8706	-14.9901	-11.4665	-15.2711	-14.264	-10.6628	-12.9224	-14.0846	-12.1483	-15.3741	-11.4999	-14.5629	-15.1193	-11.7658	-16.5046	-16.166
3	-13.2196	1.97124	-9.83445	-12.357	-12.3014	-12.7652	-13.3676	-12.2366	-13.1443	-15.8708	-11.763	-11.9634	-11.9443	-12.424	-16.6186	-12.213	-11.0081	-11.905	-11.8657	-14.93	-11.5931	-12.2949	-15.2635	-13.3757	-11.5796	-13.4189	-13.477	-15.9341	-18.0746	-15.757	-14.4554	-11.9058	-12.3584	-12.5669	-15.3944	-11.2856	-15.267	-13.627	-9.73273	-12.6524	-14.0339	-12.0335	-14.9814	-11.2322	-14.1848	-14.7665	-11.289	-16.6158	-16.254
4	-12.7694	1.9841	-8.77773	-11.927	-12.1394	-12.3269	-12.665	-11.9022	-12.5325	-14.8004	-11.3478	-11.8863	-11.555	-12.041	-16.2539	-11.4511	-10.9548	-10.9443	-11.668	-14.678	-11.6658	-11.2191	-14.5768	-13.7071	-11.5312	-13.3414	-12.807	-15.7308	-17.573	-15.464	-14.4612	-10.8223	-12.4197	-11.9238	-15.6045	-10.864	-13.5943	-12.636	-8.41673	-12.129	-13.6168	-11.6619	-14.2896	-10.7541	-13.6029	-14.1472	-10.5845	-16.555	-16.07
5	-12.0348	2.06515	-7.33064	-11.024	-11.72	-11.4782	-11.8369	-11.121	-11.5527	-13.2062	-10.4836	-11.3858	-10.9763	-11.348	-15.522	-11.403	-10.5279	-9.63145	-11.0759	-14.086	-11.6478	-9.73507	-13.5219	-13.7795	-11.3121	-13.0857	-11.809	-15.2761	-16.7015	-14.82	-14.2438	-9.32701	-12.2291	-10.8893	-15.5393	-10.105	-12.2005	-11.187	-6.67227	-11.2761	-12.7598	-10.9971	-13.2432	-9.96934	-12.7636	-13.2058	-9.59655	-16.2325	-15.495
6	-10.9442	2.25266	-5.50064	-9.605	-10.9297	-10.1564	-10.8879	-9.84583	-10.1494	-11.0592	-9.18378	-10.4228	-10.1154	-10.241	-14.362	-11.403	-9.65071	-7.98559	-10.0577	-13.122	-11.4077	-7.84094	-12.0487	-13.4732	-10.8961	-12.5471	-10.397	-14.4821	-15.4383	-13.775	-13.6783	-7.4453	-11.6856	-9.44633	-15.1	-8.96067	-10.4093	-9.239	-4.50088	-10.0437	-11.4305	-10.0138	-11.8038	-8.81702	-11.6086	-11.8973	-8.28961	-15.5638	-14.429
7	-9.40512	2.52337	-3.32427	-7.708	-9.7017	-8.34015	-9.75555	-8.07555	-8.31548	-8.397	-7.48615	-9.00218	-8.87894	-8.656	-12.7557	-7.03279	-8.31145	-6.04276	-8.61676	-11.774	-10.8135	-5.56791	-10.1383	-12.7098	-10.2021	-11.6397	-8.536	-13.2778	-13.7914	-12.306	-12.6625	-5.22894	-10.7327	-7.612	-14.2116	-7.42236	-8.19397	-6.807	-1.94555	-8.41924	-9.6353	-8.70358	-9.95945	-7.28103	-10.1108	-10.2088	-6.66109	-14.4919	-12.82
8	-7.53578	2.8291	-0.860091	-5.416	-8.0286	-6.06557	-8.36719	-5.85918	-6.09366	-5.31696	-5.45252	-7.16515	-7.21497	-6.596	-10.7242	-4.30843	-6.54691	-3.85245	-6.78194	-10.052	-9.7798	-2.97568	-7.81931	-11.4544	-9.13984	-10.3229	-6.249	-11.6282	-11.7905	-10.424	-11.1405	-2.74332	-9.34798	-5.43143	-12.8384	-5.52182	-5.5953	-3.956	0.906273	-6.42428	-7.41476	-7.07685	-7.73065	-5.3757	-8.26907	-8.16744	-4.73285	-13.0013	-10.665
9	-5.29921	3.14139	1.81518	-2.829	-5.95468	-3.41255	-6.67135	-3.28379	-3.56608	-1.94491	-3.16603	-4.98539	-5.12741	-4.129	-8.32564	-1.64674	-4.43263	-1.47175	-4.60352	-7.992	-8.27282	-0.148222	-5.16089	-9.71721	-7.65046	-8.60003	-3.596	-9.54301	-9.48421	-8.173	-9.11888	-0.0588283	-7.54644	-2.97308	-10.9955	-3.31903	-2.68076	-0.795	3.93821	-4.10999	-4.83153	-5.16439	-5.16771	-3.1456	-6.10734	-5.83693	-2.54794	-11.1107	-8.018
10	-2.80852	3.415	4.61191	-0.054	-3.56245	-0.485273	-4.66091	-0.453545	-0.834727	1.58636	-0.704	-2.55145	-2.66782	-1.35	-5.64055	1.20609	-2.05982	1.04109	-2.14473	-5.643	-6.32609	2.81973	-2.25945	-7.55264	-5.72155	-6.51609	-0.677	-7.07973	-6.93391	-5.618	-6.66264	2.754	-5.37473	-0.321727	-8.73318	-0.900364	0.456273	2.549	7.03373	-1.55409	-1.97182	-3.01336	-2.33973	-0.668091	-3.669	-3.29309	-0.167909	-8.86673	-4.989
11	-0.1229	3.63591	7.442	2.835	-0.953657	2.61156	-2.36843	2.53777	1.99134	5.16022	1.87504	0.0527273	0.0885455	1.644	-2.75767	4.15968	0.495576	3.6302	0.528808	-3.063	-4.02598	5.84283	0.771859	-5.04397	-3.39092	-4.14105	2.398	-4.3374	-4.20736	-2.845	-3.87791	5.63201	-2.90473	2.43071	-6.13146	1.64515	3.70458	5.949	10.0983	1.15221	1.06121	-0.682303	0.661152	1.95993	-1.02292	-0.616242	2.33848	-6.33591	-1.695
12	2.6779	3.79771	10.232	5.797	1.76978	5.78144	0.135667	5.607	4.82089	8.68322	4.52111	2.75867	3.04644	4.76	0.238333	7.138	3.17667	6.24311	3.35367	-0.318	-1.47244	8.85444	3.82456	-2.29133	-0.737556	-1.55556	5.541	-1.43556	-1.373	0.055	-0.877667	8.51989	-0.216	5.19622	-3.27744	4.24	6.96767	9.297	13.0677	3.92711	4.17344	1.76822	3.74144	4.65367	1.75389	2.13189	4.90667	-3.587	1.747
13	5.52026	3.90243	12.912	8.762	4.51927	8.94391	2.76452	8.68397	7.58473	12.0835	7.18764	5.50973	6.10806	7.909	3.27427	10.0822	5.93697	8.83121	6.26236	2.528	1.24158	11.8024	6.81567	0.613636	2.13255	1.15894	8.684	1.50909	1.50545	3.002	2.23445	11.3737	2.61091	7.9027	-0.262212	6.81945	10.1663	12.496	15.9024	6.70312	7.27688	4.28203	6.82027	7.3473	4.59088	4.9177	7.48155	-0.687091	5.225
14	8.31586	3.96421	15.4652	11.647	7.22262	12.0367	5.44214	11.7154	10.2335	15.3135	9.83743	8.25591	9.18586	11.013	6.28348	12.9552	6.276	11.3553	9.19148	5.413	4.03699	14.6492	9.68538	3.59415	5.10849	3.93314	11.76	4.40347	4.37467	5.934	5.36609	14.1669	5.50234	10.5028	2.82834	9.33594	13.2378	15.484	18.5848	9.42307	10.2917	6.81082	9.83663	9.99285	7.41736	7.71162	10.0218	2.29778	8.65
15	11.0956	3.97872	17.8879	14.393	9.82629	15.0165	8.10769	14.6663	12.743	18.3508	12.4408	10.9571	12.2091	14.03	9.2057	15.7331	11.1098	13.8108	12.0934	8.277	6.84223	17.3767	12.4043	6.58591	8.09779	6.70175	14.719	7.17681	7.19188	8.795	8.44215	16.8917	8.3898	12.9775	5.91481	11.7664	16.1398	18.242	21.117	12.0429	13.1665	9.31913	12.7471	12.5641	10.1789	10.475	12.5012	5.30253	11.958
16	13.7489	3.95566	20.1835	16.971	12.3003	17.8596	10.7143	17.5165	15.1106	21.1977	14.975	13.5827	15.1255	16.946	11.9956	18.4039	14.2614	16.2111	14.9367	11.07	9.60094	19.9822	14.9627	9.53873	11.0292	9.40742	17.539	9.78448	9.93436	11.541	11.4111	19.5532	11.2176	15.3329	8.93158	14.1172	18.8512	20.777	23.512	14.5393	15.8728	11.7854	15.5337	15.0598	12.851	13.1784	14.9071	8.26388	15.121
17	16.3114	3.94592	22.3597	19.378	14.6434	20.5567	13.2303	20.254	17.3521	23.8673	17.425	16.1133	17.9067	19.764	14.6289	20.9667	16.9532	18.5646	17.7043	13.762	12.2747	22.467	17.3735	12.413	13.8537	12.0191	20.22	12.215	12.5924	14.159	14.2459	22.1612	13.9527	17.5858	11.8253	16.4105	21.3756	23.111	25.7882	16.9106	18.4037	14.1996	18.1964	17.4959	15.4344	15.815	17.2414	11.1289	18.149
18	18.7843	3.94658	24.4247	21.628	16.8671	23.1059	15.6494	22.8694	19.4952	26.3747	19.7833	18.5375	20.5524	22.491	17.1026	23.4188	19.576	20.8735	20.3883	16.337	14.8534	24.831	19.6585	15.1793	16.551	14.5261	22.776	14.4861	15.1567	16.667	16.9437	24.7208	16.592	19.7569	14.5706	18.6684	23.7303	25.277	27.9618	19.1718	20.7625	16.5591	20.7441	19.8941	17.9404	18.3912	19.5166	13.8726	21.059
19	21.1501	3.92046	26.3851	23.739	18.9859	25.5105	17.9872	25.3527	21.5698	28.7355	22.0429	20.8541	23.0767	25.133	19.4295	25.7535	22.1227	23.1325	22.9869	18.788	17.3467	27.0753	21.84	17.8215	19.1301	16.9331	25.219	16.6292	17.6215	19.081	19.5155	27.2262	19.1397	21.8663	17.1673	20.9074	25.9365	27.307	30.04	21.3486	22.9625	18.8635	23.1926	22.2735	20.38	20.9155	21.7473	16.4903	23.861
20	23.4309	3.88306	28.2429	25.726	21.0246	27.7734	20.2653	27.6948	23.6001	30.9652	24.1977	23.0681	25.4963	27.686	21.631	27.9626	24.5791	25.3308	25.4964	21.112	19.7681	29.1975	23.9363	20.3302	21.6099	19.2524	27.555	18.6873	19.988	21.41	21.9767	29.6616	21.5935	23.9242	19.6297	23.1345	28.0138	29.225	32.0238	23.4631	25.0165	21.1121	25.5555	24.6344	22.7492	23.3895	23.9451	18.9912	26.559
21	25.614	3.82743	29.9953	27.605	23.0156	29.8941	22.4993	29.8837	25.598	33.0721	26.2447	25.1812	27.8219	30.136	23.73	30.0373	26.9304	27.454	27.907	23.306	22.1214	31.1919	25.9535	22.6966	24.0135	21.4905	29.784	20.7004	22.2586	23.649	24.3411	32.0072	23.9576	25.9267	21.9765	25.3441	29.9752	31.044	33.9108	25.5258	26.9272	23.2987	27.8337	25.556	25.0302	25.7981	26.1072	21.3832	29.151
22	27.7272	3.75249	31.6396	29.381	24.9819	31.8746	24.6928	31.9138	27.5633	35.0587	28.1799	27.1939	30.0582	32.465	25.7423	31.9685	29.1638	29.488	30.2059	25.37	24.404	32.779	27.8891	24.9154	26.3462	23.6537	31.896	22.6957	24.4305	25.786	26.6125	34.2357	26.231	27.8493	24.2251	27.5194	31.8246	32.772	35.6967	27.5339	28.692	25.4037	30.0193	28.212	27.1938	28.1145	28.2231	23.6697	31.624
23	29.7405	3.65221	33.176	31.065	26.93	33.7181	26.8367	33.7828	29.483	36.9192	29.9953	29.11	32.2041	34.661	27.6743	33.753	31.2641	31.4209	32.3772	27.312	26.6081	33.1689	29.747	26.9917	28.5924	25.752	33.876	24.6832	26.4967	27.817	28.7807	36.3248	28.4081	29.6787	26.3814	29.6403	33.5592	34.419	37.3793	29.4733	30.3074	27.4091	32.0991	31.3734	29.2138	30.3112	30.2767	25.8498	33.96
24	31.644	3.5718	34.5987	32.664	28.8609	35.4253	28.9142	35.4921	31.3377	37.737	31.6816	30.9331	34.2475	36.717	29.525	35.3917	33.2214	33.2399	34.4062	29.139	28.7196	36.3979	31.5435	28.9353	30.7228	27.7799	35.713	26.6647	28.4515	29.745	30.8354	38.2622	30.4774	31.4061	28.4416	31.687	35.1744	35.995	38.9577	31.3249	31.7786	29.298	34.0559	33.4275	31.0718	32.3656	32.2507	27.9131	36.142
25	33.4577	3.45189	35.929	34.173	30.7693	37.0004	30.9076	37.0492	33.1102	39.4092	33.233	32.6626	36.1772	38.627	31.2933	36.8891	35.0306	34.9328	36.2834	30.849	30.7168	37.8867	33.2753	30.7568	32.7134	29.7247	37.401	28.6378	30.2895	31.565	32.7679	40.0375	32.4271	33.0272	30.3974	33.6391	36.6682	37.501	40.4285	33.0703	33.1169	31.0612	35.8761	35.3466	32.7543	34.2691	34.1308	29.8471	38.16
26	35.1555	3.35084	37.2192	35.587	32.6425	38.4513	32.8035	38.4615	34.7926	41.6824	34.6471	34.2956	37.9843	40.39	32.9808	38.2538	36.6916	36.4917	38.0031	32.446	32.5788	39.2704	34.9069	32.4664	34.5489	31.5781	38.938	30.5931	32.0036	33.27	34.567	41.6382	34.2506	34.5383	32.2482	35.4774	38.0443	38.929	41.7861	34.6959	34.3364	32.7028	37.5542	37.1202	34.2503	36.0136	35.9043	31.6443	40.014
27	36.7194	3.23668	38.5337	36.909	34.4677	39.788	34.5962	39.7383	36.3823	43.0051	35.9273	35.8252	39.6643	41.993	34.5914	39.4918	38.2084	37.9176	39.563	33.937	34.2889	40.5611	36.4278	34.0722	36.2241	33.3406	40.326	32.5203	33.5904	34.853	36.2245	43.0603	35.9504	35.9408	33.9931	37.1891	39.3053	40.269	43.0198	36.1933	35.4552	34.2322	39.0913	38.7447	35.5602	37.5844	37.5611	33.2989	41.712
28	38.1521	3.13417	39.8701	38.137	36.2342	41.0195	36.2853	40.8865	37.873	44.2072	37.0838	37.2451	41.2139	43.418	36.1291	40.6032	39.5843	39.2268	40.9608	35.337	35.8316	41.7717	37.8449	35.5835	37.7463	35.0173	41.559	34.4079	35.0565	36.303	37.7413	44.3077	37.5349	37.2336	35.6309	38.7679	40.4436	41.503	44.1157	37.5684	36.4893	35.6576	40.4892	40.2139	36.6972	38.9952	39.0952	34.8087	43.257
29	39.4828	3.01541	41.1705	39.27	37.929	42.1505	37.8694	41.9093	39.2561	45.291	38.1303	38.5565	42.6253	44.655	37.5946	41.5843	40.8229	40.4202	42.1933	36.652	37.2036	42.898	39.1508	37.0154	39.1257	36.6133	42.637	36.2402	36.4133	37.613	39.1274	45.3779	39.0145	38.4129	37.1655	40.2108	41.448	42.601	45.0669	38.8195	37.4488	36.9821	41.7497	41.5172	37.6793	40.266	40.5008	36.175	44.643
30	40.6858	2.89993	42.3685	40.303	39.5362	43.1818	39.34	42.8043	40.5249	46.2493	39.0812	39.7626	43.8859	45.699	38.9826	42.4313	41.9212	41.4992	43.2579	37.869	38.4142	43.929	40.3273	38.3796	40.3682	38.1342	43.563	37.9987	37.6704	38.78	40.3878	46.2708	40.3961	39.4745	38.5983	41.5086	42.3045	43.543	45.8731	39.9424	38.3411	38.2064	42.8778	42.6458	38.525	41.4154	41.7689	37.4018	45.857
31	41.7532	2.78803	43.4146	41.23	41.0397	44.1128	40.6818	43.5626	41.6734	47.0746	39.9472	40.87	44.9761	46.548	40.2823	43.1433	42.8766	42.4636	44.1525	38.979	39.4755	44.8571	41.3571	39.679	41.4714	39.583	44.331	39.6653	38.8326	39.793	41.5222	46.9807	41.6802	40.4135	39.9248	42.6588	43.0085	44.316	46.5314	40.931	39.172	39.3323	43.8785	43.598	39.2435	42.4516	42.8915	38.4918	46.892
32	42.6835	2.67701	44.273	42.04	42.4226	44.9436	41.8831	44.1742	42.6962	47.7646	40.7308	41.8765	45.8824	47.202	41.4835	43.7214	43.6883	43.3141	44.8716	39.976	40.3956	45.6754	42.2234	40.9081	42.4332	40.9548	44.932	41.2139	39.8995	40.647	42.5256	47.5015	42.8593	41.2242	41.1365	43.6602	43.5685	44.917	47.0371	41.7764	39.9425	40.3599	44.752	44.3751	39.8421	43.3771	43.8586	39.4497	47.743
33	43.4707	2.5683	44.9176	42.726	43.6642	45.6705	42.9392	44.6302	43.5872	48.3203	41.4306	42.7766	46.6011	47.659	42.575	44.1667	44.358	44.0449	45.4079	40.859	41.1819	46.3797	42.9062	42.0573	43.2554	42.2331	45.359	42.618	40.8635	41.347	43.3821	47.8264	43.9196	41.9015	42.2214	44.5065	43.998	45.342	47.3861	42.4701	40.6455	41.2838	45.4966	44.976	40.3306	44.1938	44.6652	40.2828	48.404
34	44.1027	2.46763	45.334	42.726	44.7423	46.285	43.8523	44.924	44.339	48.7413	42.043	43.564	47.1327	47.906	43.534	44.4817	44.8853	44.642	45.7603	41.621	41.839	46.965	43.379	43.117	43.9387	43.392	45.608	43.857	41.713	41.899	44.074	47.9523	44.847	42.442	43.1703	45.195	44.311	45.588	47.58	43.0077	41.268	42.092	46.1147	45.3997	40.7157	44.9007	45.303	40.9947	48.88
35	44.5928	2.37181	45.4995	43.727	45.6383	46.7783	44.6276	45.0522	44.9469	49.0197	42.5579	44.235	47.4892	47.937	44.3398	44.6683	45.2669	45.0909	45.9342	42.251	42.3671	47.423	43.6164	44.0762	44.4799	44.4003	45.684	44.914	42.4238	42.305	44.5862	47.8801	45.6268	42.8434	43.9761	45.7274	44.5274	45.658	47.6207	43.3874	41.7994	42.7671	46.6098	45.6496	41.0041	45.4947	45.7502	41.5867	49.174
36	44.9233	2.29497	45.4694	44.052	46.3363	47.1428	45.2748	45.0152	45.4101	49.1458	42.9666	44.7952	47.6919	47.749	44.9916	44.7306	45.4997	45.381	45.9439	42.742	42.7671	47.7511	43.6031	44.9265	44.8773	45.2243	45.608	45.7756	42.9749	42.569	44.9249	47.6225	46.2445	43.1114	44.6346	46.1198	44.6819	45.572	47.529	43.6167	42.2362	43.3026	46.9895	45.7342	41.2068	45.9678	46.0145	42.056	49.272
37	45.1078	2.23825	45.2954	44.282	46.8285	47.3743	45.8041	44.8271	45.7373	49.1122	43.2787	45.2409	47.7654	47.359	45.4911	44.6812	45.585	45.509	45.8225	43.097	43.0493	47.9578	43.3391	45.6538	45.1305	45.8415	45.422	46.431	43.3399	42.69	45.097	47.2122	46.695	43.2611	45.1502	46.3858	44.8163	45.366	47.3312	43.7129	42.5882	43.7186	47.2628	45.6604	41.3428	46.3038	46.0969	42.4008	49.161
38	45.1621	2.20151	45.045	44.444	47.1274	47.47	46.2198	44.5183	45.9516	48.9164	43.5291	45.5606	47.7361	46.809	45.8569	44.5402	45.5425	45.4873	45.6202	43.328	43.2251	48.0593	42.8433	46.2328	45.2428	46.2404	45.174	46.8766	43.4952	42.67	45.1149	46.6971	46.977	43.3209	45.5329	46.533	44.9614	45.097	47.0703	43.7032	42.8797	44.0402	47.4305	45.4311	41.4376	46.4785	46.011	42.6294	48.831
39	45.1074	2.18037	44.7815	44.569	47.2706	47.4387	46.52	44.1363	46.0837	48.5663	43.7586	45.7466	47.6315	46.146	46.1148	44.3305	45.4157	45.3282	45.3893	43.447	43.3023	48.0717	42.1633	46.6355	45.2209	46.4272	44.91	47.1204	43.4288	42.52	44.9973	46.1294	47.0868	43.3242	45.7953	46.5636	45.1268	44.837	46.7867	43.6113	43.1398	44.2899	47.484	45.0539	41.5171	46.4627	45.7807	42.7592	48.272
40	44.9645	2.17177	44.5465	44.679	47.3026	47.2996	46.6983	43.7281	46.1637	48.084	43.9931	45.8123	47.544	45.405	46.2872	44.0716	45.2515	45.0615	45.1696	43.477	43.2877	48.0078	41.3716	46.8328	45.0784	46.4229	44.65	47.1889	43.1465	42.246	44.7874	45.5496	47.0202	43.2896	45.9461	46.4735	45.2928	44.654	46.5047	43.4459	43.381	44.4862	47.4175	44.5491	41.5961	46.2338	45.4337	42.8063	47.488
41	44.7461	2.17523	44.3531	44.783	47.2623	47.0755	46.7475	43.3192	46.2114	47.4988	44.2445	45.7832	47.3581	44.604	46.384	43.7763	45.0787	44.7028	44.9817	43.45	43.203	47.8755	40.5496	46.8101	44.8338	46.2529	44.387	47.1233	42.6757	41.848	44.5382	44.9827	46.7819	43.2156	45.9853	46.2623	45.4112	44.58	46.2275	43.2001	43.5907	44.6172	47.2437	43.9404	41.6691	45.7875	44.9937	42.7749	46.497
42	44.4587	2.19476	44.1965	44.872	47.1678	46.7783	46.6669	42.9071	46.2248	46.8323	44.4968	45.6844	46.9502	43.738	46.3982	43.4438	44.8967	44.2632	44.8339	43.398	43.0887	47.6788	39.7765	46.5684	44.5068	45.9395	44.103	46.9638	42.062	41.33	44.2824	44.4494	46.3885	43.069	45.968	45.9277	45.4328	44.613	45.9428	42.8569	43.7373	44.6432	46.975	43.2482	41.7075	45.1481	44.472	42.6588	45.334
43	44.1084	2.23579	44.0763	44.92	47.0166	46.401	46.4652	42.4761	46.1823	46.1008	44.7116	45.5302	46.5955	42.813	46.3075	43.0707	44.6781	43.763	44.7247	43.339	42.9924	47.4224	39.1237	46.1222	44.1104	45.5104	43.782	46.731	41.3599	40.706	44.0284	43.9663	45.8659	42.8102	45.7716	45.4675	45.3333	44.742	45.6274	42.4029	43.7875	44.5439	46.6143	42.5052	41.6764	44.3712	43.863	42.4447	44.04
44	43.7016	2.29173	44.0144	44.905	46.7778	45.9368	46.1473	42.0138	46.0559	45.3191	44.8421	45.3227	46.176	41.854	46.0928	42.6561	44.3991	43.2375	44.6492	43.273	42.9506	47.1135	38.6327	45.4956	43.6413	45.0206	43.418	46.4152	40.6385	39.997	43.771	43.5405	45.2466	42.4182	45.3074	44.9018	45.1317	44.969	45.2572	41.8467	43.7296	44.342	46.1748	41.7557	41.5479	43.5322	43.1552	42.1213	42.668
45	43.2619	2.35381	44.058	44.806	46.419	45.3891	45.7189	41.5182	45.8499	44.5052	44.8574	45.0557	45.6993	40.902	45.7513	42.2069	44.0701	42.7378	44.6031	43.177	42.9739	46.769	38.299	44.722	43.0864	44.5583	43.019	45.9861	39.977	39.248	43.5163	43.1719	44.5608	41.9139	44.7864	44.276	44.8937	45.309	44.8407	41.2421	43.576	44.1124	45.6769	41.058	41.3121	42.7108	42.3543	41.6936	41.319
46	42.8261	2.409	44.2635	44.604	45.9451	44.7675	45.1782	40.9992	45.6152	43.6792	44.7462	44.7285	45.1792	40.01	45.3139	41.7411	43.7421	42.3259	44.6026	43.018	43.0521	46.4245	38.0995	43.8489	42.4438	44.227	42.611	45.4191	39.4529	38.537	43.309	42.8568	43.838	41.3648	44.1565	43.657	44.7117	45.768	44.427	40.6942	43.3592	43.9591	45.1483	40.486	40.9985	41.9762	41.4978	41.194	40.145
47	42.4435	2.4506	44.5843	44.288	45.4096	44.0927	44.5263	40.4817	45.4328	42.8654	44.5415	44.3574	44.646	39.238	44.8511	41.3068	43.4909	42.0613	44.6818	42.781	43.1676	46.1377	38.0247	42.9466	41.7272	44.1195	42.262	44.7159	39.1283	37.958	43.2239	42.5899	43.1126	40.8605	43.5061	43.1205	44.6667	46.315	44.0805	40.3403	43.1381	43.9768	44.6393	40.1169	40.6776	41.3788	40.6494	40.6762	39.3
48	42.1611	2.48229	44.9361	43.859	44.9125	43.3983	43.7794	40.0032	45.3837	42.0992	44.3159	43.9862	44.1443	38.646	44.4567	40.9664	43.3759	41.979	44.8645	42.478	43.3084	45.9609	38.0765	42.0972	40.985	44.2694	42.036	43.9197	39.0218	37.581	43.3128	42.3795	42.4254	40.4862	42.946	42.7363	44.7913	46.869	43.8515	40.2895	42.9864	44.2078	44.2057	40.0038	40.4358	40.9385	39.8831	40.2144	38.869
49	42.0049	2.51514	45.2263	43.346	44.5598	42.7485	42.9731	39.5979	45.4974	41.4275	44.1629	43.6851	43.7089	38.264	44.2151	40.7864	43.4008	42.067	45.1488	42.147	43.4675	45.9218	38.2466	41.3823	40.2965	44.6118	41.954	43.1196	39.0925	37.43	43.5574	42.2373	41.8305	40.2954	42.5758	42.5426	45.0554	47.34	43.7542	40.5552	42.9637	44.6162	43.8947	40.1403	40.3372	40.6351	39.2635	39.8903	38.815
50	41.97	2.55507	45.3692	42.802	44.4281	42.2183	42.1685	39.2927	45.736	40.8953	44.1618	43.5238	43.3551	38.103	44.1678	40.7999	43.5167	42.2563	45.5316	41.861	43.6293	46.0157	38.508	40.8669	39.7364	45.012	42.014	42.4261	39.2564	37.479	43.8665	42.165	41.3982	40.2848	42.4421	42.5172	45.3741	47.659	43.7597	41.0351	43.0945	45.1043	43.7242	40.4424	40.4022	40.4145	38.8187	39.7614	39.032
51	42.0202	2.59637	45.3033	42.283	44.5299	41.8587	41.4375	39.1099	46.028	40.5317	44.3392	43.5393	43.0843	38.16	44.2851	40.9851	43.6484	42.4457	45.9804	41.701	43.7595	46.1903	38.808	40.5717	39.3514	45.3293	42.178	41.9271	39.415	37.653	44.1148	42.164	41.1896	40.3954	42.5092	42.5749	45.6394	47.794	43.8077	41.5609	43.3561	45.5487	43.6498	40.7766	40.6037	40.1985	38.5313	39.8421	39.414
52	42.091	2.62906	45.0035	41.841	44.786	41.6902	40.8424	39.0458	46.2744	40.3185	44.6368	43.7153	42.869	38.375	44.4775	41.2672	43.7158	42.5401	46.4049	41.719	43.8144	46.3537	39.0719	40.4624	39.1311	45.4588	42.359	41.6638	39.4745	37.838	44.1986	42.2147	41.2119	40.5343	42.6696	42.6039	45.7567	47.737	43.8241	41.9656	43.6723	45.8343	43.5666	41.0147	40.8654	39.9037	38.3365	39.936	39.852
53	42.1133	2.64476	44.4819	41.502	45.0703	41.6878	40.3939	39.0558	46.3826	40.2009	44.9413	43.985	42.6532	38.628	44.6381	41.5485	43.6508	42.4834	46.7104	41.896	43.7596	46.4116	39.2235	40.469	38.9994	45.3577	42.459	41.6176	39.3697	37.904	44.0689	42.2549	41.398	40.5942	42.7856	42.5009	45.6659	47.498	43.7346	42.1402	43.9358	45.8865	43.3703	41.0704	41.088	39.4742	38.1525	40.2484	40.226
54	42.0252	2.64815	43.7775	41.245	45.2597	41.7791	40.0681	39.07	46.2858	40.1067	45.1391	44.2553	42.3726	38.795	44.6681	41.7386	43.4139	42.2516	46.8292	42.151	43.5798	46.2891	39.1967	40.4999	38.8582	45.0471	42.393	41.7097	39.0917	37.747	43.7324	42.2118	41.6266	40.4798	42.7358	42.1936	45.3588	47.086	43.4872	42.0488	44.0483	45.6901	42.9985	40.8955	41.1852	38.8837	37.9008	40.7399	40.436
55	41.7904	2.65311	42.9397	41.006	45.263	41.8605	39.8232	39.0193	45.9653	39.9555	45.133	44.4336	41.9786	38.772	44.5007	41.7829	43.0039	41.8673	46.7143	42.374	43.2819	45.9555	38.9562	40.4555	38.6224	44.5828	42.115	41.8283	38.687	37.341	43.2342	42.0207	41.7685	40.1461	42.4608	41.6701	45.134	46.504	43.0816	41.7266	43.9477	45.279	42.4437	40.5111	41.1041	38.1378	37.5275	40.9762	40.442
56	41.4045	2.65539	42.007	40.713	45.038	41.8342	39.5992	38.8592	45.4584	39.6859	44.8759	44.4473	41.4689	38.529	44.136	41.6758	42.4477	41.3799	46.366	42.464	42.8854	45.4396	38.5247	40.261	38.2393	44.0168	41.643	41.8677	38.2193	36.741	42.6287	41.6564	41.7336	39.6063	41.9757	40.9843	44.6011	45.758	42.565	41.2429	43.6272	44.7037	41.7492	39.9922	40.8414	37.2687	37.0313	41.0278	40.254
57	40.893	2.64956	41.0061	40.33	44.6139	41.6328	39.3325	38.5947	44.8361	39.2952	44.3966	44.2619	40.8823	38.11	43.637	41.4526	41.7802	40.8374	45.8323	42.372	42.4028	44.8076	37.9683	39.9051	37.7085	43.376	41.044	41.7518	37.7357	36.019	41.9588	41.1444	41.4959	38.9074	41.3398	40.2148	43.6262	44.864	41.9925	40.6631	43.1345	44.0024	40.981	39.4004	40.4374	36.3224	36.4505	40.8771	39.897
58	40.3013	2.63883	39.9749	39.868	44.0678	41.2534	38.9999	38.2677	44.163	38.8278	43.7698	43.8874	40.2671	37.583	43.08	41.1673	41.0322	40.2708	45.1742	42.123	41.8275	44.1283	37.3545	39.4325	37.0739	42.6702	40.391	41.4561	37.2555	35.238	41.245	40.5378	41.0819	38.1048	40.6151	39.425	42.9058	43.838	41.3959	40.032	42.5396	43.1959	40.1914	38.7608	39.9411	35.3467	35.8305	40.5743	39.394
59	39.6596	2.62046	38.9236	39.36	43.4625	40.7487	38.6273	37.9197	43.4724	38.3332	43.0687	43.3589	39.6602	36.996	42.5166	41.122	40.2217	39.6916	44.4422	41.782	41.1488	43.4409	36.7243	38.9076	36.3931	41.9023	39.738	41.0059	36.7683	34.434	40.4962	39.8807	40.5443	37.2374	39.8432	38.6514	42.1452	42.694	40.7751	39.3701	41.9038	42.2951	39.4122	38.0688	39.3809	34.3745	35.2026	40.2023	38.755
60	38.975	2.59499	37.851	38.835	42.8249	40.1818	38.2564	37.5668	42.77	37.8339	42.3379	42.7136	39.0783	36.37	41.9563	40.5693	39.3547	39.0929	43.6696	41.406	40.3698	42.7538	36.086	38.3802	35.715	41.0644	39.094	40.441	36.366	33.613	39.7302	39.1918	39.9304	36.3149	39.0389	37.891	41.3305	41.439	40.1116	38.6765	41.2651	41.3006	38.653	37.3117	38.7637	33.418	34.5743	39.8299	37.985
61	38.2491	2.57463	36.7448	38.316	42.1491	39.5923	37.9067	37.1983	42.034	37.3232	41.5921	41.9801	38.513	35.705	41.3743	40.1221	38.4325	38.4482	42.8733	41.026	39.5119	42.0495	35.4187	37.8703	35.0504	40.1335	38.422	39.7838	36.1076	32.758	38.9543	38.4635	39.2647	35.3217	38.1878	37.111	40.4289	40.079	39.3694	37.938	40.628	40.1992	37.8983	36.4763	38.0775	32.468	33.9258	39.4872	37.092
62	37.4493	2.58252	35.5835	37.798	41.4037	38.9873	37.5664	36.7873	41.2128	36.7729	40.8182	41.1744	37.9329	34.978	40.7218	39.6555	37.4509	37.7166	42.0444	40.642	38.6028	41.2876	34.688	37.3618	34.3667	39.0798	37.655	39.034	34.8009	31.83	38.1526	37.6678	38.5451	34.2412	37.2549	36.2602	39.3944	38.617	38.5024	37.1304	39.9619	38.9672	37.1024	35.5443	37.2875	31.4955	33.2152	39.1577	36.081
63	36.5545	2.61207	34.3436	37.232	40.5421	38.3422	37.1997	36.2873	40.2528	36.1384	39.979	40.2956	37.289	34.15	39.9442	39.0504	36.399	36.8535	41.1546	40.22	37.6623	40.412	33.8573	36.8072	33.6064	37.8812	36.73	38.1764	33.8556	30.782	37.2967	36.7666	37.7438	33.0536	36.1977	35.286	38.1813	37.062	37.4698	36.2251	39.2129	37.5911	36.2039	34.4891	36.3419	30.4602	32.395	38.7826	34.948
64	35.5037	2.6506	33.0097	36.528	39.5265	37.6152	36.7474	35.6282	39.1138	35.3683	39.0264	39.3302	36.5197	33.173	39.001	38.261	35.2624	35.8113	40.1748	39.693	36.6965	39.3703	32.9002	36.1465	32.7091	36.5307	35.619	37.1863	32.7317	29.588	36.3405	35.7276	36.8148	31.7458	34.9884	34.1393	36.7656	35.437	36.2507	35.2017	38.3222	36.0678	35.1519	33.2905	35.1956	29.3239	31.4253	38.2855	33.706
65	34.2839	2.6989	31.5801	35.585	38.3411	36.7527	36.1325	34.7415	37.7719	34.4126	37.9155	38.2576	35.5714	32.016	37.8809	37.2641	34.0309	34.5923	39.0875	38.989	35.6938	38.133	31.8114	35.3242	31.6359	35.0382	34.315	36.0288	31.4391	28.257	35.2489	34.5359	35.7092	30.3144	33.6289	32.797	35.1544	33.771	34.8514	34.0559	37.2404	34.4147	33.9214	31.9476	33.8341	28.0666	30.282	37.606	32.399
66	32.9169	2.74996	30.0686	34.339	36.9918	35.7017	35.2949	33.5878	36.2307	33.2439	36.6232	37.0624	34.4212	30.666	36.5946	36.0633	32.7066	33.2039	37.8896	38.056	34.6286	36.6993	30.6071	34.3121	30.3818	33.4324	32.827	34.6674	29.9971	26.813	34.0058	33.1944	34.4011	28.7747	32.1462	31.2715	33.3841	32.096	33.3022	32.7961	35.9424	32.6636	32.5173	30.479	32.2746	26.6934	28.9705	36.7124	31.065
67	31.4097	2.78636	28.495	32.787	35.4997	34.432	34.212	32.165	34.5223	31.869	35.1533	35.732	33.0787	29.137	35.174	34.6847	31.303	31.6703	36.592	36.883	33.4737	35.094	29.3243	33.119	28.976	31.758	31.193	33.087	28.433	25.28	32.622	31.721	32.89	27.1627	30.581	29.593	31.51	30.436	31.645	31.4367	34.435	30.8523	30.968	28.9133	30.5543	25.2267	27.521	35.611	29.72
68	29.7957	2.80153	26.8841	30.978	33.8935	32.9478	32.9006	30.506	32.6964	30.322	33.5318	34.2639	31.5775	27.471	33.6535	33.1672	29.8435	30.0269	35.2168	35.496	32.2113	33.3596	28.0142	31.7668	27.4593	30.0609	29.474	31.3086	26.7806	23.709	31.1304	30.1415	31.1914	25.524	28.9748	27.8058	29.5952	28.807	29.9267	29.996	32.753	29.0163	29.3193	27.2856	28.7216	23.6936	25.9682	34.3337	28.363
69	28.1156	2.79461	25.2715	28.986	32.205	31.2788	31.4049	28.6607	30.8088	28.6556	31.7973	32.6783	29.9652	25.715	32.0767	31.5581	28.3451	28.3134	33.792	33.94	30.8369	31.5429	26.7224	30.2911	25.8768	28.381	27.726	29.3731	25.0747	22.152	29.579	28.4835	29.3397	23.8984	27.3659	25.9576	27.698	27.215	28.1896	28.4987	30.95	27.1859	27.6218	25.6311	26.8293	22.1213	24.353	32.9283	26.986
70	26.4097	2.76985	23.6806	26.887	30.468	29.4713	29.7837	26.6878	28.9115	26.9339	29.9953	30.9972	28.2935	23.917	30.478	29.9049	26.8095	26.5701	32.3485	32.273	29.3578	29.6861	25.4803	28.7224	24.2775	26.7521	25.993	27.3337	23.348	20.642	27.9975	26.7765	27.3845	22.3162	25.7828	24.0875	25.8633	25.663	26.4674	26.9716	29.0832	25.3809	25.9239	23.9786	24.9295	20.5367	22.7114	31.4438	25.593
71	24.7146	2.73475	22.1365	24.765	28.7177	27.5801	28.1031	24.6514	27.048	25.2141	28.168	29.2528	26.61	22.122	28.8894	28.2523	25.2347	24.8338	30.9175	30.568	27.7848	27.8282	24.3048	27.0907	22.7101	25.1949	24.305	25.2497	21.6182	19.196	26.4053	25.0469	25.3808	20.8032	24.2363	22.2326	24.1235	24.156	24.791	25.438	27.2017	23.6107	24.268	22.3528	23.0717	18.9688	21.0763	29.9223	24.181
72	23.0578	2.69771	20.656	22.701	26.9819	25.6613	26.4192	22.6162	25.244	23.5305	26.3526	27.4872	24.9509	20.366	27.3275	26.6367	23.6228	23.1332	29.5223	28.891	26.1416	26.0042	23.1976	25.4312	21.2084	23.7174	22.674	23.1728	19.8968	17.818	24.8237	23.3238	23.3835	19.3795	22.726	20.4237	22.4941	22.698	23.1676	23.9156	25.3407	21.8798	22.6797	20.7675	21.2953	17.4443	19.4674	28.4049	22.746
73	21.4694	2.67044	19.2442	20.742	25.2794	23.766	24.776	20.6393	23.5057	21.9023	24.5794	25.735	23.3406	18.674	25.7896	25.0813	21.9836	21.4836	28.1745	27.284	24.4575	24.2355	22.1483	23.7802	19.7852	22.3186	21.111	21.1443	18.1921	16.5	23.2805	21.6317	21.434	18.0541	21.2413	18.675	20.9682	21.29	22.915	22.4181	23.5209	20.1852	21.1631	19.2237	19.62	15.9766	17.8921	26.9276	21.286
74	19.9145	2.64586	17.8967	18.902	23.624	21.9322	23.2045	18.7528	21.8279	20.3427	22.8672	24.0156	21.7921	17.049	24.2761	23.5924	20.3368	19.8897	26.873	25.762	22.7584	22.5234	21.1442	22.1741	18.4369	20.9893	19.612	19.1897	16.506	15.228	21.7926	19.9851	19.5523	16.8248	19.7676	16.9812	19.5234	19.935	20.3891	20.9538	21.7573	18.509	19.7108	17.7202	18.0459	14.5732	16.356	25.517	19.806
75	18.4228	2.63847	16.6065	17.182	22.0229	20.1751	21.715	16.9654	20.2007	18.851	21.2176	22.341	20.3094	15.491	22.7937	22.1663	18.6991	18.3408	25.6101	24.327	21.0758	20.8588	20.1632	20.6388	17.1409	19.7103	18.162	17.3214	14.8433	13.993	20.3588	18.3918	17.748	15.6784	18.2952	15.3441	18.1383	18.622	18.5279	19.5265	20.0585	16.8296	18.3124	16.2631	16.5689	13.2469	14.8633	24.183	18.315
76	16.9877	2.64153	15.3687	15.568	20.4736	18.4895	20.2969	15.2795	18.6186	17.4124	19.6198	20.7185	18.8854	13.995	21.3479	20.8002	17.0704	16.8287	24.3827	22.972	19.4497	19.2265	19.1826	19.1839	15.8612	18.4627	16.75	15.5282	13.2065	12.793	18.9711	16.8555	16.0308	14.5903	16.8164	13.7671	16.7917	17.339	17.0227	18.1505	18.4221	15.1424	16.9576	14.868	15.1778	12.0062	13.4149	22.9188	16.822
77	15.6119	2.65362	14.1765	14.043	18.9662	16.865	18.93	13.6988	17.0797	16.018	18.0639	19.1481	17.5106	12.552	19.9369	19.4926	15.4488	15.3527	23.1978	21.682	17.9142	17.6138	18.1862	17.8115	14.5684	17.2369	15.378	13.7801	11.5952	11.629	17.6282	15.3777	15.624	13.5401	15.3271	12.2477	15.4574	16.08	15.5197	16.8376	16.8408	13.4528	15.6422	13.5411	13.846	10.823	12.0058	21.7045	15.331
78	14.231	2.70367	13.022	12.597	17.4908	15.2927	17.5986	12.2117	15.5728	14.6703	16.5454	17.6247	16.1797	11.154	18.5617	18.2417	13.8338	13.9057	22.0779	20.445	16.486	16.0203	17.1751	16.5317	13.2437	16.0276	14.042	12.0523	10.012	10.507	16.332	13.9641	13.2347	12.5134	13.8243	10.7853	14.112	14.838	14.0173	15.5774	15.3024	11.7659	14.3657	12.2701	12.5457	9.66311	10.6267	20.5163	13.843
79	12.8926	2.7598	11.9011	11.214	16.0402	13.7644	16.2896	10.8025	14.0734	13.3696	15.0664	16.147	14.8782	9.787	17.2231	17.043	12.2137	12.4774	21.0592	19.245	15.16	14.4428	16.1665	15.3508	11.878	14.8226	12.737	10.3305	8.45282	9.433	15.0784	12.6055	11.4505	11.4905	12.2986	9.37645	12.7396	13.607	12.5229	14.3527	13.7921	10.082	13.1258	11.0345	11.2551	8.50573	9.27218	19.3395	12.339
80	11.5754	2.83407	10.8023	9.871	14.6063	12.2699	14.9892	9.45587	12.5498	12.1036	13.631	14.7148	13.587	8.431	15.9181	15.8875	10.5587	11.0647	20.1786	18.07	13.9214	12.8768	15.1826	14.2635	10.4755	13.6177	11.455	8.59647	6.90555	8.41	13.8468	11.2946	10.1071	10.4474	10.7433	7.99985	11.3182	12.394	11.044	13.1459	12.3038	8.40622	11.9149	9.81095	9.95229	7.34361	7.94252	18.1743	10.791
81	10.2657	2.93068	9.71973	8.551	13.1753	10.7946	13.6908	8.14981	10.9687	10.8499	12.2336	13.3259	12.2882	7.058	14.6393	14.7627	8.85629	9.66059	19.4494	16.911	12.7624	11.3227	14.2339	13.2447	9.03507	12.4168	10.191	6.83405	5.35333	7.432	12.6168	10.0138	8.85048	9.3593	9.16474	6.62239	9.82066	11.216	9.56912	11.9347	10.8296	6.73511	10.725	8.57699	8.61815	6.18134	6.63788	17.0271	9.18
82	8.95298	3.04923	8.65145	7.261	11.7229	9.331	12.3877	6.86555	9.29418	9.58291	10.8565	11.9749	10.9659	5.644	13.3716	13.6527	7.129	8.26018	18.8445	15.762	11.6792	9.78045	13.3276	12.2706	7.55136	11.2181	8.935	5.02773	3.78836	6.48	11.3679	8.74064	7.66673	8.203	7.57864	5.21136	8.22755	10.08	8.07591	10.6905	9.35545	5.05036	9.55991	7.312	7.24282	5.02945	5.35564	15.8928	7.503
83	7.62775	3.18474	7.596	6.017	10.2194	7.88253	11.0614	5.58391	7.48936	8.28436	9.47904	10.6474	9.60219	4.179	12.0928	12.5381	5.39715	6.86491	18.3063	14.621	10.6678	8.24264	12.4644	11.3223	6.02656	10.0123	7.672	3.16619	2.21745	5.534	10.0677	7.45791	6.52335	6.96382	6.00419	3.73997	6.53989	8.976	6.55812	9.38337	7.86911	3.34269	8.42277	5.99703	5.81442	3.89868	4.09136	14.7537	5.761
84	6.28142	3.32849	6.54509	4.831	8.64253	6.45228	9.69087	4.30796	5.53615	6.94968	8.08422	9.32227	8.1743	2.648	10.7687	11.3912	3.66156	5.483	17.764	13.486	9.71618	6.69049	11.6407	10.3775	4.47542	8.78526	6.387	1.24836	0.659636	4.58	8.67676	6.14329	5.39604	5.63699	4.47439	2.18603	4.77999	7.888	5.02939	7.99905	6.36932	1.61729	7.29799	4.61934	4.31907	2.79503	2.83164	13.5752	3.956
85	4.90703	3.46909	5.48127	3.691	6.97724	5.04027	8.25397	3.05782	3.45718	5.581	6.66324	7.98055	6.67042	1.04	9.35382	10.1719	1.91888	4.12606	17.1516	12.35	8.79764	5.09418	10.8448	9.415	2.91082	7.51512	5.061	-0.704364	-0.854636	3.609	7.15645	4.77279	4.27927	4.24403	3.03548	0.537273	2.98682	6.782	3.51427	6.54748	4.86561	-0.110788	6.15155	3.17842	2.762	1.71503	1.57555	12.3125	2.104
86	3.49881	3.59377	4.38036	2.572	5.21837	3.64536	6.72431	1.83125	1.32098	4.18048	5.20838	6.60624	5.09244	-0.64	7.80206	8.84079	0.178212	2.80216	16.4226	11.196	7.86289	3.42483	10.0675	8.41673	1.34136	6.17409	3.662	-2.64648	-2.29367	2.598	5.47606	3.33228	3.17013	2.80955	1.69725	-1.19255	1.20981	5.596	2.03633	5.05222	3.38045	-1.81766	4.93936	1.69016	1.15568	0.642596	0.326364	10.9099	0.257
87	2.06103	3.6942	3.21109	1.448	3.37876	2.26222	5.08299	0.605414	-0.775434	2.7449	3.70353	5.776	3.44709	-2.363	6.07573	7.36597	-1.52559	1.51863	15.5404	9.993	6.83747	1.6734	9.28229	7.36467	-0.223283	4.71806	2.156	-4.5216	-3.63582	1.527	3.63339	1.8256	2.06118	1.34829	0.425273	-2.95167	-0.509768	4.248	0.602212	3.54068	1.93773	-3.47917	3.61173	0.177929	-0.486818	-0.450192	-0.920515	9.30738	-1.519
88	0.618869	3.75538	1.92909	0.282	1.49948	0.884121	3.33161	-0.656879	-2.74648	1.27697	2.14282	4.64	1.73806	-4.092	4.15136	5.73233	-3.15373	0.292424	14.4657	8.686	5.62067	-0.141455	8.44533	6.23709	-1.76739	3.09455	2.156	-6.27376	-4.86782	0.383	1.67745	0.282485	0.958242	-0.124212	-0.81903	-4.66609	-2.14548	2.662	-0.279	2.03661	0.55497	-5.07764	2.1317	-1.33979	-2.141	-1.591	-2.17655	7.44876	-3.179
89	-0.876549	3.70617	0.49	-0.957	-0.358111	-0.485111	1.49589	-0.809	-4.56078	-0.204667	0.548556	2.08167	1.532	-5.777	2.03	3.94133	-4.682	0.252	13.1494	7.21	4.09511	-1.98856	7.50578	5.828	-3.27378	1.26144	-1.151	-7.85178	-5.99	-0.835	-0.314	-1.24911	-0.120667	-1.58378	-2.07467	-6.28233	-3.66967	0.802	-1.25267	0.546889	-0.749556	-6.60111	0.887	-2.849	-3.769	-2.79689	-3.45533	5.29022	-4.717
90	-2.4228	3.61928	-1.13455	-2.295	-2.14273	-1.83232	-0.379071	-3.37382	-6.25537	-1.67479	-1.04081	0.941	1.532	-7.381	-0.243212	2.01286	-6.09624	-1.85305	11.5359	5.503	2.17527	-3.84724	6.41301	4.02703	-4.72171	-0.783141	-2.923	-9.23484	-6.716	-2.121	-2.293	-2.72502	-1.17575	-3.00139	-2.213	-7.79221	-5.06151	-1.305	-3.66152	-0.939475	-1.98517	-8.03992	0.153263	-4.3316	-5.35088	-4.07638	-4.77261	2.84701	-6.162
91	-4.01517	3.4524	-2.87282	-3.743	-3.838	-3.146	-2.24873	-5.15109	-7.88473	-3.11264	-2.582	-0.0582727	-3.24709	-8.897	-2.57409	0.000636364	-7.40245	-3.33845	9.57045	3.523	-0.132364	-5.70436	5.122	3.244	-6.09973	-2.98745	-4.751	-10.4537	-7.29091	-3.492	-4.23736	-4.12245	-2.23373	-3.726	-4.623	-9.21427	-6.33109	-3.559	-5.15445	-1.865	-2.108	-9.38018	-3.08736	-5.78155	-6.89564	-5.43091	-5.332	0.202273	-7.551
92	-5.65026	3.1951	-4.63609	-5.275	-5.45252	-4.42144	-4.06806	-6.91778	-9.47729	-4.48453	-4.04142	-3.17997	-5.33726	-10.318	-4.84124	-2.01607	-8.60694	-4.62145	7.21943	1.286	-2.71394	-7.53024	3.61051	0.904606	-6.682	-5.26673	-6.611	-11.5906	-9.08994	-4.96	-6.10961	-5.43646	-3.33	-4.85651	-6.13892	-10.5585	-7.50048	-5.791	-6.68803	-2.88706	-4.36829	-10.6061	-4.91778	-7.21874	-8.41386	-6.84	-6.82291	-2.52528	-8.903
93	-7.26891	2.95601	-6.32291	-6.831	-6.98588	-5.65283	-5.77812	-8.72343	-11.0262	-5.7533	-5.39659	-4.99491	-7.04486	-11.632	-6.92533	-3.94952	-9.69915	-5.91122	4.50792	-1.105	-5.37281	-9.27658	1.87846	-1.19285	-8.21089	-7.5196	-8.46	-12.7209	-10.1652	-6.5	-7.85445	-6.65785	-4.49133	-7.01188	-7.50183	-11.8115	-8.57686	-7.831	-8.19979	-5.47528	-5.7788	-11.708	-6.64797	-8.65875	-9.90316	-8.24379	-9.10403	-5.21321	-10.213
94	-8.75477	2.74766	-7.84091	-8.323	-8.40655	-6.826	-7.3173	-10.4263	-12.494	-6.88603	-6.62961	-6.73655	-8.621	-12.825	-8.72455	-5.70015	-10.6572	-7.14442	1.54427	-3.492	-7.86667	-10.8945	-0.0457576	-2.98864	-9.79206	-9.62479	-10.233	-13.8455	-11.28	-8.056	-9.39827	-7.512	-5.70967	-8.32067	-8.74776	-12.9485	-9.54803	-9.551	-9.60518	-6.9817	-7.142	-12.681	-8.18867	-10.0828	-11.3411	-9.55003	-10.6365	-7.74867	-11.452
95	-10.0439	2.63161	-9.125	-9.655	-9.66711	-7.91301	-8.63522	-10.528	-13.8236	-7.86648	-7.71677	-8.32579	-9.98732	-13.88	-10.1695	-7.17973	-11.4501	-8.25687	-1.48649	-5.72	-9.97397	-12.3405	-0.162	-4.76979	-10.8291	-11.4466	-11.853	-14.9138	-12.3748	-9.552	-10.6676	-7.512	-6.93284	-9.61158	-9.79618	-13.9418	-10.4107	-10.855	-10.825	-8.41922	-8.49822	-13.5199	-9.47255	-11.4332	-12.6742	-10.6573	-12.1051	-10.0293	-12.562
96	-11.1966	2.41317	-10.1519	-10.74	-10.7255	-8.88061	-9.70293	-12.8473	-14.9521	-8.71695	-8.64208	-9.691	-11.0818	-14.769	-11.2322	-8.34311	-12.0511	-9.20174	-4.36032	-7.653	-11.5584	-13.577	-4.00326	-6.46606	-11.7084	-12.8696	-13.27	-15.8757	-13.3696	-10.911	-11.6265	-7.95806	-8.09466	-10.8392	-9.848	-14.7585	-11.2083	-11.674	-11.7915	-9.72778	-9.7607	-14.2218	-10.4604	-12.6391	-13.846	-11.4821	-13.4148	-11.9782	-13.481
97	-12.1182	2.25364	-10.9366	-11.525	-11.5535	-9.70318	-10.5257	-13.5414	-15.8204	-9.47688	-9.41173	-10.7825	-11.8717	-15.474	-11.9334	-9.18812	-12.4642	-9.96558	-6.85036	-9.193	-12.6062	-14.5588	-6.02197	-7.99855	-12.3986	-13.8261	-14.459	-16.6956	-14.195	-12.071	-12.2949	-10.3504	-9.12524	-11.9589	-11.095	-15.3633	-12.0252	-12.021	-12.4634	-10.8498	-10.8418	-14.7844	-11.1374	-13.6282	-14.818	-11.9969	-14.496	-13.5392	-14.161
98	-12.7678	2.14947	-11.5157	-12.008	-12.1505	-10.3797	-11.1445	-13.7942	-16.3976	-10.1844	-10.068	-11.5792	-12.3614	-16	-12.3522	-9.76497	-12.7288	-10.5698	-8.76865	-10.297	-13.1927	-15.2431	-7.72606	-9.29309	-12.8868	-14.31	-15.408	-17.3549	-14.8237	-12.99	-12.7221	-10.9607	-9.95356	-12.9374	-11.3946	-15.7228	-12.9158	-11.997	-12.8475	-11.7571	-11.6833	-15.201	-11.5221	-14.3283	-15.5655	-12.2291	-15.319	-14.6794	-14.572
99	-13.1904	2.06975	-11.9365	-12.241	-12.5481	-10.927	-11.6155	-13.8	-16.6979	-10.8466	-10.6727	-12.0679	-12.5997	-16.366	-12.5901	-10.175	-12.8635	-11.0549	-10.0328	-10.986	-13.4223	-15.6253	-9.09636	-10.3028	-13.1817	-14.4044	-16.11	-17.8511	-15.2778	-13.648	-12.939	-11.4512	-10.5253	-13.7597	-11.497	-15.8233	-13.8352	-11.734	-13.0105	-12.4644	-12.291	-15.4536	-11.6655	-14.6932	-16.0801	-12.2342	-15.8941	-15.4307	-14.703
100	-13.4142	2.00632	-12.241	-12.319	-12.794	-11.364	-11.979	-13.684	-16.741	-11.411	-11.242	-12.257	-12.66	-16.601	-12.689	-10.514	-12.818	-11.452	-10.703	-11.341	-13.356	-15.751	-10.081	-11.013	-13.195	-14.245	-16.569	-18.165	-15.593	-14.069	-12.914	-11.837	-10.835	-14.431	-11.515	-15.674	-14.638	-11.296	-13.028	-13.019	-12.726	-15.522	-11.641	-14.75	-16.388	-12.072	-16.268	-15.894	-14.581
all values Left	mean	std	steps
1	42.0056	2.77802	45.401	42.283	45.085	41.688	37.237	40.371	39.052	46.282	40.528	44.957	44.402	42.971	38.103	44.591	40.987	43.709	42.454	42.624	36.867	41.896	43.696	46.194	38.956	41.665	40.486	39.218	45.453	42.014	40.196	41.639	39.484	37.653	44.203	42.164	41.273	40.48	42.753	42.613	47.659	43.782	41.572	40.993	41.416	45.763	43.649	40.439	40.475
2	42.0516	2.79792	45.1947	41.8376	45.2692	41.783	36.9617	40.0516	39.04	46.3848	40.312	45.151	44.4855	42.775	38.1622	44.6975	41.2731	43.7223	42.548	42.1398	36.7906	42.151	43.4586	46.3623	39.1843	41.603	40.5073	39.0648	45.4648	42.1835	39.8773	41.767	39.4634	37.8393	44.1951	42.218	41.5086	40.6067	42.8137	42.5936	47.7926	43.8334	41.991	41.4584	40.9811	45.9242	43.5666	40.7766	40.7377
3	42.0042	2.78547	44.7246	41.4968	45.2624	41.863	36.6633	39.8109	39.07	46.2847	40.195	45.1314	44.3741	42.5496	38.3801	44.6229	41.5572	43.5864	42.4729	41.6116	36.6671	42.374	43.1215	46.4159	39.2521	41.6247	40.4151	38.953	45.2481	42.3651	39.4831	41.8696	39.2519	37.8977	43.9804	42.259	41.7226	40.5717	42.673	42.3892	47.7382	43.8125	42.157	41.7741	40.4941	45.8216	43.3724	41.0171	41.0076
4	41.8114	2.75789	44.0328	41.2378	45.0253	41.8335	36.2555	39.5878	39.07	45.9653	40.1	44.8527	44.0678	42.2328	38.6331	44.3374	41.7463	43.2842	42.2032	41.0555	36.4347	42.464	42.704	46.2725	39.0992	41.6535	40.1552	38.7944	44.851	42.453	38.9494	41.8624	38.8823	37.7224	43.5862	42.204	41.8007	40.2975	42.3119	41.9551	47.5052	43.6474	42.031	41.8471	39.9567	45.4807	43.0064	41.0715	41.1813
5	41.4587	2.73202	43.1801	40.9942	44.5908	41.6305	35.6941	39.3185	38.977	45.4638	39.941	44.3498	43.5977	41.7931	38.7941	43.889	41.7846	42.8308	41.7721	40.4758	36.0882	42.372	42.2075	45.9014	38.722	41.5953	39.7467	38.5195	44.3342	42.3593	38.2661	41.6914	38.4242	37.2925	43.0616	41.98	41.6831	39.7862	41.7706	41.326	47.1026	43.3102	41.659	41.6855	39.3521	44.9554	42.4613	40.8897	41.1824
6	40.972	2.70628	42.2143	40.6937	44.0389	41.2534	34.9898	38.9823	38.765	44.8492	39.654	43.7033	43.0011	41.2518	38.7597	43.3544	41.6683	42.2558	41.2419	39.8656	36.059	42.123	41.6206	45.341	38.1828	41.3872	39.2477	38.0962	43.7363	42.0435	37.4727	41.3558	37.9365	36.6681	42.4542	41.564	41.3723	39.0871	41.1128	40.5815	46.5334	42.8358	41.124	41.3743	38.6664	44.2908	41.7784	40.4946	40.9829
7	40.3797	2.69936	41.1729	40.302	43.4309	40.7541	34.1813	38.6078	38.464	44.184	39.241	42.988	42.3089	40.6566	38.5036	42.7973	41.4356	41.5893	40.6649	39.2112	35.2444	41.782	40.937	44.6695	37.5615	41.0255	38.7202	37.5421	43.0712	41.5341	36.6307	40.8893	37.4501	35.9243	41.7974	40.995	40.9088	38.2657	40.3893	39.7929	45.8032	42.2828	40.499	40.9974	37.8991	43.5127	41.021	39.9648	40.6135
8	39.7307	2.68632	40.0899	39.8321	42.7918	40.1937	33.3167	38.2373	38.123	43.501	38.754	42.247	41.5416	40.0503	38.0727	42.2436	41.1431	40.8557	40.0688	38.4989	34.6701	41.406	40.1657	43.9617	36.9139	40.5607	38.2026	36.9068	42.3449	40.9055	35.8105	40.3261	36.9667	35.1243	41.1028	40.339	40.3475	37.3703	39.631	39.0113	44.9272	41.6972	39.829	40.6006	37.0529	42.6351	40.2404	39.3633	40.1327
9	39.0475	2.67279	38.9823	39.3176	42.1138	39.6107	32.4239	37.8889	37.776	42.8063	38.246	41.4917	40.7043	39.4628	37.5356	41.6831	41.122	40.0666	39.4589	37.7187	34.0784	41.026	39.3293	43.2529	36.2594	40.0518	37.7012	36.2428	41.5574	40.2327	35.035	39.6801	36.4518	34.3013	40.3774	39.641	39.7261	36.4144	38.8427	38.2486	43.9209	41.09	39.13	40.1875	36.1308	41.6618	39.4682	38.7143	39.5806
10	38.3266	2.65281	37.851	38.7878	41.3645	39.0124	31.5094	37.5489	37.425	42.08	37.736	40.7055	39.7882	38.9014	36.9391	41.0775	40.5002	39.2262	38.8161	36.8689	33.3744	40.642	38.4507	42.5441	35.5828	39.5344	37.1877	35.5871	40.6937	39.5624	34.272	38.9475	36.366	33.4575	39.6398	38.912	39.0595	35.3851	38.0043	37.483	42.798	40.4512	38.394	39.7377	35.1331	40.5858	38.7153	38.011	38.9701
11	37.5429	2.64952	36.6824	38.2637	40.496	38.376	30.5578	37.1804	37.051	41.2736	37.212	39.8464	38.7756	38.3502	36.3028	40.3752	40.0775	38.3349	38.0998	35.9726	32.5362	40.22	37.5454	41.8084	34.8478	39.0165	36.6089	34.9395	39.7258	38.8904	33.4693	38.1133	35.2321	32.5705	38.8933	38.133	38.3372	34.2643	37.0801	36.669	41.5658	39.7518	37.602	39.1989	34.0668	39.3881	37.9683	37.2403	38.2957
12	36.6794	2.65799	35.4502	37.7351	39.472	37.6617	29.5363	36.7227	36.623	40.335	36.64	38.8638	37.6498	37.7731	35.6242	39.5294	39.5952	37.3883	37.2613	35.0463	31.5616	39.693	36.6162	40.9934	34.0146	38.4776	35.9066	34.2664	38.626	38.1663	32.5719	37.155	34.2053	31.5971	38.121	37.264	37.5261	33.0281	36.0312	35.7543	40.2301	38.949	36.721	38.4983	32.9554	38.0492	37.1857	36.3886	37.528
13	35.7001	2.68273	34.1268	37.1467	38.2775	36.818	28.401	36.0981	36.087	39.2241	35.969	37.7124	36.3972	37.1201	34.8776	38.5157	38.9644	36.3765	36.2588	34.0931	30.4673	38.989	35.6515	40.0328	33.0511	37.8626	35.0343	33.5145	37.3791	37.3186	31.5385	36.041	33.1288	30.4925	37.2967	36.259	36.5789	31.6612	34.8362	34.6869	38.7942	37.9982	35.719	37.5643	31.8182	36.5608	36.309	35.4361	36.6136
14	34.5609	2.70297	32.6962	36.4042	36.9198	35.7935	27.1271	35.248	35.366	37.9163	35.143	36.3728	35.0132	36.3302	34.0217	37.3334	38.1397	35.2868	35.0685	33.1044	29.2786	38.056	34.6286	38.8758	31.9476	37.098	33.9766	32.6296	35.9847	36.2923	30.3589	34.7392	31.8765	29.2384	36.3784	35.09	35.4507	30.1594	33.5019	33.4325	37.2662	36.8691	34.581	36.3597	30.6499	34.9326	35.2874	34.3546	35.4974
15	33.2498	2.70985	31.1622	35.4088	35.4205	34.5566	25.7261	34.152	34.4	36.4122	34.11	34.8543	33.5061	35.3575	33.0094	36.0027	37.1006	34.1101	33.6886	32.0712	28.0138	36.883	33.5236	37.5041	30.7188	36.1185	32.7488	31.5776	34.4593	35.0658	29.0598	33.2359	30.4654	27.8486	35.3355	33.752	34.1252	28.5413	32.0549	31.9892	35.6668	35.5559	33.313	34.8863	29.4359	33.1922	34.0933	33.1246	34.155
16	31.8066	2.72054	29.5441	34.1038	33.8089	33.1083	24.2428	32.8291	33.163	34.7399	32.849	33.1873	31.8935	34.1892	31.8115	34.5563	35.8552	32.8476	32.1378	30.9905	26.6854	35.496	32.3208	35.9312	29.4026	34.8985	31.3776	30.3555	32.8388	33.6386	27.6756	31.5477	28.9218	26.3485	34.1531	32.26	32.6058	26.8503	30.5334	30.3798	34.0234	34.0785	31.93	33.1785	28.1724	31.3771	32.7275	31.7479	32.5995
17	30.2447	2.71612	27.8685	32.4946	32.1167	31.4752	22.7337	31.3246	31.666	32.9457	31.379	31.414	30.2009	32.8398	30.4189	33.0304	34.4334	31.5096	30.452	29.8632	25.3039	33.94	31.0142	34.197	28.0536	33.4578	29.8927	28.9903	31.1687	32.0348	26.2363	29.7098	27.2798	24.7722	32.8397	30.643	30.9102	25.1396	28.9748	28.6436	32.3667	32.4736	30.45	31.292	26.8658	29.5255	31.2144	30.2462	30.8679
18	28.6013	2.6951	26.1675	30.6359	30.3777	29.7007	21.258	29.6981	29.952	31.0834	29.744	29.5822	28.4632	31.3452	28.8509	31.4613	32.8775	30.1166	28.6766	28.6908	23.8778	32.273	29.6107	32.3537	26.7224	31.8415	28.3234	27.5196	29.4906	30.3075	24.765	27.7675	25.5728	23.1743	31.4243	28.931	29.0743	23.4519	27.4141	26.8249	30.7211	30.7858	28.9	29.2959	25.5244	27.6708	29.5959	28.6504	29.0101
19	26.9179	2.66017	24.4734	28.6044	28.6275	27.8369	19.8688	28.0157	28.072	29.2044	28.006	27.7338	26.719	29.7516	27.1517	29.8815	31.2376	28.6871	26.8583	27.4834	22.4115	30.568	28.1174	30.4495	25.4435	30.1118	26.7002	25.9847	27.8422	28.5205	23.2801	25.7726	23.834	21.6029	29.9455	27.159	27.1467	21.8198	25.8772	24.9647	29.1032	29.0585	27.311	27.2566	24.1555	25.8379	27.9213	26.9973	27.0825
20	25.2326	2.61788	22.8149	26.4797	26.8929	25.9385	18.6017	26.3327	26.086	27.352	26.237	25.9063	24.9967	28.1081	25.3699	28.3177	29.5619	27.2242	25.0413	26.2524	20.9039	28.891	26.5525	28.5287	24.2355	28.3402	25.0574	24.4307	26.252	26.7282	21.7819	23.7733	22.0868	20.087	28.4324	25.356	25.1795	20.2719	24.3744	23.1013	27.5205	27.328	25.711	25.2376	22.7722	24.0388	26.2378	25.3231	25.1405
21	23.5751	2.57757	21.2199	24.348	25.1925	24.056	17.4551	24.6927	24.057	25.5552	24.491	24.1286	23.3117	26.4586	23.5544	26.7804	27.8962	25.7249	23.261	25.0078	19.3547	27.284	24.9431	26.6327	23.0997	26.599	23.4308	22.9029	24.7355	24.97	20.2565	21.8083	20.3448	18.6392	26.9043	23.556	23.2242	18.8275	22.906	21.2687	25.9765	25.6268	24.121	23.2956	21.3907	22.2791	24.5877	23.6558	23.2375
22	21.9659	2.54788	19.7021	22.2855	23.5399	22.2287	16.3988	23.1255	22.048	23.8228	22.793	22.4168	21.6736	24.8354	21.7495	25.2662	26.2751	24.1881	21.5364	23.7664	17.7699	25.762	23.3121	24.7902	22.0242	24.9414	21.8542	21.4345	23.2974	23.2671	18.6944	19.905	18.6175	17.2588	25.3787	21.788	21.318	17.4907	21.4631	19.49	24.4757	23.9758	22.557	21.4752	20.0252	20.5596	23.0005	22.0207	21.4169
23	20.42	2.53934	18.2601	20.3331	21.9418	20.4763	15.3944	21.6403	20.111	22.1513	21.16	20.7666	20.0878	23.2609	19.99	23.777	24.7198	22.6216	19.8727	22.5467	16.1586	24.327	21.6862	23.0081	20.9952	23.3811	20.3496	20.0397	21.9346	21.632	17.0926	18.078	16.9091	15.9347	23.8799	20.069	19.4778	16.2547	20.0326	17.7703	23.022	22.915	21.029	19.7987	18.6882	18.8658	21.4847	20.4283	19.7017
24	18.9324	2.55135	16.8839	18.5024	20.395	18.7961	14.4069	20.2255	18.269	20.5316	19.604	19.1653	18.552	21.7462	18.2965	22.3203	23.2317	21.0413	18.2577	21.3668	14.5295	22.972	20.1009	21.2791	19.9874	21.9218	18.9235	18.7171	20.6345	20.0662	15.4436	16.3273	15.2231	14.6542	22.428	18.408	17.7123	15.0946	18.6045	16.1054	21.6171	21.9435	19.541	18.2666	17.3935	17.1704	20.0337	18.8777	18.0918
25	17.4793	2.56446	15.5681	16.7907	18.8895	17.1773	13.4053	18.8607	16.525	18.9561	18.113	17.6049	17.0603	20.2948	16.6713	20.9002	21.8065	19.4665	16.6804	20.2421	12.8947	21.682	18.5895	19.5874	18.9765	20.5586	17.5803	17.4495	19.3778	18.5575	13.7563	14.6324	13.563	13.4112	21.0279	16.807	16.0308	13.9843	17.1718	14.4989	20.2635	19.2838	18.107	16.8709	16.1458	15.4661	18.6384	17.3683	16.5833
26	16.1035	2.58954	14.3053	15.1829	17.4155	15.6115	12.3699	17.5308	14.881	17.4237	16.668	16.0821	15.6142	18.8995	15.1132	19.5136	20.4422	17.9005	15.1422	19.1796	11.2624	20.445	17.1733	17.9192	17.9459	19.2738	16.329	16.2054	18.1488	17.0923	12.0538	12.9662	11.9294	12.2051	19.6729	15.269	15.624	12.9062	15.73	12.9522	18.9536	17.7742	16.741	15.6087	14.9333	13.758	17.2878	15.9089	15.1641
27	14.7285	2.6539	13.0861	13.6632	15.9661	14.0902	11.2962	16.2225	13.341	15.9273	15.269	14.6017	14.2137	17.5515	13.616	18.164	19.1372	16.3415	13.6362	18.1791	9.63202	19.245	15.8545	16.2717	16.9016	18.0479	15.1756	14.9548	16.9404	15.669	10.3625	11.3115	10.3235	11.0397	18.3596	13.801	13.3588	11.8396	14.2762	11.4622	17.6759	16.2712	15.432	14.4817	13.7497	12.0527	15.9758	14.518	13.8061
28	13.3902	2.72761	11.9011	12.2198	14.5327	12.6055	10.19	14.9223	11.889	14.4457	13.922	13.1662	12.8545	16.2457	12.1707	16.8503	17.8895	14.7895	12.1488	17.2332	8.00073	18.07	14.6221	14.6418	15.867	16.8675	14.1106	13.6785	15.7448	14.2849	8.70482	9.65627	8.74373	9.92118	17.0882	12.392	11.5353	10.7585	12.8039	10.0283	16.4234	14.7684	14.16	13.4851	12.6066	10.3503	14.7021	13.1947	12.4799
29	12.0798	2.80936	10.7414	10.8342	13.1013	11.1429	9.06216	13.6239	10.51	12.9493	12.62	11.7642	11.5298	14.9689	10.7674	15.568	16.693	13.2411	10.678	16.3303	6.36621	16.911	13.4662	13.025	14.8646	15.714	13.109	12.3654	14.552	12.9347	7.10066	7.9837	7.17909	8.85433	15.861	11.034	10.2131	9.63712	11.3055	8.64121	15.1893	13.2681	12.905	12.601	11.5042	8.65577	13.4654	11.9235	11.1625
30	10.7805	2.90433	9.59983	9.48433	11.6466	9.691	7.92021	12.3201	9.189	11.4054	11.342	10.3754	10.2209	13.7031	9.38979	14.3088	15.5369	11.6768	9.21387	15.4496	4.72731	15.762	12.3818	11.4207	13.9023	14.5677	12.1489	11.0157	13.3602	11.6104	5.56447	6.28018	5.61289	7.83703	14.6669	9.705	8.97442	8.44967	9.78204	7.27103	13.9676	11.78	11.641	11.8037	10.4208	6.96622	12.2608	10.6816	9.83047
31	9.48838	3.00866	8.47418	8.16009	10.1396	8.25273	6.76106	10.9918	7.903	9.78155	10.06	8.97879	8.90682	12.4313	8.01494	13.055	14.4076	10.074	7.75285	14.5705	3.10073	14.621	11.3662	9.82906	12.9863	13.4035	11.2117	9.6317	12.1723	10.3059	4.1047	4.53255	4.03382	6.85503	13.4859	8.379	7.80721	7.17618	8.24512	5.88273	12.7616	10.3075	10.334	11.0672	9.33588	5.26552	11.0768	9.44479	8.46482
32	8.18041	3.12395	7.36267	6.87146	8.55823	6.8323	5.57343	9.61819	6.635	8.03918	8.748	7.56022	7.57103	11.1385	6.61523	11.7839	13.2872	8.43351	6.29982	13.6774	1.53431	13.486	10.4136	8.24264	12.1147	12.1983	10.2752	8.2096	10.9849	9.01112	2.71849	2.73236	2.44655	5.88756	12.3021	7.038	6.68259	5.80814	6.71146	4.44588	11.5849	8.82888	8.95	10.37	8.24029	3.5428	9.91415	8.19093	7.05491
33	6.8449	3.24698	6.25292	5.63365	6.88795	5.42973	4.34288	8.1768	5.366	6.14955	7.398	6.11347	6.1984	9.80795	5.17046	10.4574	12.1547	6.77567	4.868	12.7622	0.0819394	12.35	9.51018	6.64125	11.2803	10.9473	9.31944	6.74692	9.78809	7.71027	1.38758	0.881273	0.868818	4.91727	11.0946	5.654	5.57608	4.36371	5.20458	2.93694	10.4472	7.32224	7.479	9.69312	7.12892	1.80113	8.7813	6.89867	5.58715
34	5.50337	3.36732	5.12067	4.451	5.12433	4.045	3.04767	6.64133	4.104	4.119	6.011	4.62533	5.776	8.419	3.66867	9.03033	10.975	5.114	3.46833	11.828	-1.22667	11.196	8.628	4.992	10.4703	9.664	8.327	5.25233	8.56667	6.387	0.0833333	-0.998	-0.669667	3.93267	9.83167	4.2	4.48	2.871	3.76133	1.335	9.344	5.794	5.942	9.01333	5.99833	0.0546667	7.671	5.55	4.05033
35	4.11653	3.4822	3.93491	3.3067	3.28179	2.67482	1.67058	4.99395	2.871	2.00118	4.592	3.08031	3.81956	6.95849	2.09576	7.45923	9.7063	3.44822	2.10923	10.8921	-2.39213	9.993	7.71978	3.26328	9.66786	8.35825	7.28022	3.73894	7.29872	5.01861	-1.22198	-2.85982	-2.13478	2.91458	8.47849	2.666	3.39175	1.34829	2.4118	-0.366818	8.26166	4.26479	4.369	8.30277	4.84627	-1.67301	6.55197	4.13501	2.45167
36	2.69362	3.58095	2.64907	2.17463	1.40292	1.30933	0.220919	3.23757	1.66	-0.104424	3.137	1.48585	1.6496	5.42611	0.446061	5.7107	8.30952	1.77641	0.804465	9.95694	-3.44608	8.686	6.71707	1.44734	8.83378	7.017	6.15755	2.21664	5.95455	3.57073	-2.54679	-4.65212	-3.50279	1.84073	7.0008	1.066	2.30518	-0.18696	1.14555	-2.13064	7.17301	2.7647	2.792	7.51641	3.66393	-3.35671	5.38409	2.65984	0.804192
37	1.26531	3.65026	1.20955	1.024	-0.451091	-0.0505455	-1.27073	1.39927	0.446	-2.10327	1.644	-0.126909	0.941	3.82764	-1.26655	3.76555	6.75827	0.108273	0.252	8.98818	-4.44455	7.21	5.53	-0.431909	7.91536	5.60936	5.828	0.692455	4.48982	2.156	-3.91327	-6.32582	-4.75936	0.695	5.37291	-0.55	1.22273	-1.70709	-0.0741818	-3.881	6.02727	1.311	1.234	6.579	2.43118	-4.97727	4.11645	1.14536	-0.875727
38	-0.197854	3.66968	-0.412525	-0.181061	-2.23091	-1.39248	-2.78293	-0.475838	-0.809	-3.94476	0.13	-1.71451	-0.909505	2.16735	-3.00919	1.63282	5.04411	-1.52559	-1.06366	7.92467	-5.45447	5.503	4.05677	-2.34019	6.85705	4.09211	3.89653	-0.821263	2.85464	1.75515	-5.34824	-7.83621	-5.902	-0.527424	3.59604	-2.123	0.15903	-3.17885	-1.28239	-5.54597	4.7518	-0.102758	-0.312	5.3928	1.12376	-6.52192	2.70782	-0.385707	-2.55767
39	-1.69083	3.64465	-2.19191	-1.47058	-3.92189	-2.70376	-4.30773	-2.34337	-0.809	-5.65361	-1.376	-3.23656	-3.59886	1.532	-4.73877	-0.633192	3.17433	-3.09082	-2.9826	6.70012	-6.53584	3.523	2.22182	-4.25897	5.60711	3.9	3.244	-2.31043	1.0132	-1.41948	-6.86591	-9.16676	-6.716	-1.82223	1.71642	-3.613	-0.88104	-3.726	-2.213	-7.10039	3.27077	-0.279	-1.865	3.85814	-0.274545	-7.98057	1.13594	-1.91759	-4.20591
40	-3.27526	3.53752	-4.0473	-2.86542	-5.53236	-3.979	-5.82648	-4.15745	-3.662	-7.28436	-2.855	-4.66409	-5.38182	1.532	-6.40888	-2.9347	1.18458	-4.56564	-4.30745	5.26509	-7.71636	1.286	0.0252121	-6.17127	4.13115	0.705818	0.81103	-3.75733	-1.0297	-3.25536	-8.45306	-10.3455	-7.16315	-3.20118	-0.196727	-5.014	-1.91615	-5.42176	-2.77533	-8.55927	1.53473	-2.66891	-1.865	1.9197	-1.76376	-9.3393	0.887	-3.43282	-5.80873
41	-4.93929	3.35615	-5.86382	-4.36199	-7.06012	-5.21367	-7.30916	-5.85888	-5.3	-8.87382	-4.272	-5.97704	-7.07493	-1.60096	-7.99353	-5.15405	-0.856636	-5.93291	-5.65722	3.60339	-8.98325	-1.105	-2.44347	-8.0367	2.42081	-1.23843	-1.22743	-5.14287	-3.22018	-5.14555	-10.0493	-11.4436	-9.03454	-4.67826	-2.09967	-6.321	-2.978	-7.34642	-5.13019	-9.94012	-0.453687	-4.39994	-5.027	-0.392798	-3.32283	-10.5816	-1.97458	-4.91581	-7.37661
42	-6.5435	3.13751	-7.52354	-5.9194	-8.47261	-6.39715	-8.72945	-7.3866	-7.06	-10.4261	-5.587	-7.15326	-8.60292	-4.7526	-9.48549	-7.17811	-2.86413	-7.19703	-6.96172	1.73915	-10.2775	-3.492	-5.0023	-9.80112	0.496707	-3.18346	-3.00632	-6.46203	-5.47455	-7.05924	-11.5699	-12.5287	-10.1186	-6.23556	-3.97207	-7.512	-4.09467	-8.70956	-6.48213	-11.2375	-2.62553	-5.92148	-6.612	-2.95578	-4.90327	-11.6972	-4.17152	-6.37387	-8.91653
43	-8.03776	2.95636	-8.935	-7.46397	-9.72267	-7.506	-10.0615	-8.69133	-8.85	-11.9138	-6.763	-8.17158	-9.901	-6.44915	-10.8755	-8.91291	-4.74045	-8.36839	-8.14515	-0.257455	-11.5078	-5.72	-7.42776	-11.4122	-0.162	-5.09724	-4.76979	-6.682	-7.69285	-8.94355	-12.9349	-13.6095	-11.2453	-7.82024	-5.78306	-7.512	-5.26967	-10.0373	-7.78261	-12.4297	-4.84409	-7.45409	-8.137	-5.57376	-6.43761	-12.681	-5.932	-7.82794	-10.419
44	-9.43746	2.73062	-10.0567	-8.90155	-10.7689	-8.50897	-11.2811	-9.74601	-10.528	-13.2874	-7.778	-9.02657	-10.9271	-8.04133	-12.1502	-10.2967	-6.38637	-9.43888	-9.14816	-2.24145	-12.592	-7.653	-9.52178	-12.8256	-3.11371	-6.9104	-6.44957	-8.73644	-9.75637	-10.7239	-14.076	-14.6476	-12.3536	-9.35556	-7.48512	-7.512	-6.46801	-11.2771	-8.95673	-13.4909	-6.94494	-8.9193	-9.534	-8.02066	-7.84726	-13.5277	-7.53964	-9.27899	-11.8475
45	-10.6598	2.51956	-10.9024	-10.1372	-11.5847	-9.378	-12.356	-10.5579	-10.528	-14.4877	-8.654	-9.74433	-11.6622	-9.45944	-13.2939	-11.3081	-7.732	-10.3907	-9.95178	-4.10067	-13.4776	-9.193	-11.1543	-13.9961	-5.65444	-8.53911	-7.96889	-9.99722	-11.5349	-12.3253	-14.944	-15.5983	-13.3608	-10.76	-9.01589	-10.272	-7.63122	-12.3828	-9.848	-14.39	-8.78656	-10.235	-10.733	-10.1043	-9.07122	-14.2343	-8.92067	-10.6879	-13.1438
46	-11.6535	2.36557	-11.5157	-11.0968	-12.1712	-10.1039	-13.2286	-11.1689	-12.945	-15.4549	-9.433	-10.3801	-12.0975	-10.6386	-14.2841	-11.9737	-8.752	-11.1978	-10.5806	-5.75427	-14.1511	-10.297	-12.2954	-14.8732	-7.45455	-9.91382	-9.25564	-10.9833	-12.9192	-13.7024	-15.276	-16.4269	-14.195	-11.9655	-10.3088	-10.919	-8.69464	-13.3263	-9.96491	-15.0924	-10.2623	-11.3273	-11.697	-11.708	-10.0835	-14.7983	-10.0266	-11.9883	-14.2555
47	-12.4095	2.24227	-11.9534	-11.7494	-12.5607	-10.697	-13.8117	-11.6342	-13.56	-16.1482	-10.157	-10.972	-12.2479	-11.5372	-15.0966	-12.3724	-9.47107	-11.8352	-11.0811	-7.159	-14.6222	-10.986	-12.9941	-15.4295	-8.91909	-11.0206	-10.2638	-11.8134	-13.8461	-14.8328	-15.6347	-17.1127	-14.8284	-12.925	-11.3219	-11.435	-9.59178	-14.1025	-11.1528	-15.5632	-11.2935	-12.1416	-12.441	-12.8062	-10.8882	-15.2122	-10.8333	-13.1063	-15.1481
48	-12.9245	2.15986	-12.2592	-12.1186	-12.7988	-11.1748	-14.0223	-11.9912	-13.799	-16.5646	-10.835	-11.4936	-12.1687	-12.145	-15.7237	-12.5973	-9.96861	-12.2983	-11.4834	-8.30782	-14.8901	-11.341	-13.3352	-15.6888	-9.98292	-11.8855	-10.9786	-12.4615	-14.3129	-15.7058	-15.9418	-17.649	-15.2844	-13.6148	-12.0581	-11.837	-10.2647	-14.7225	-11.4049	-15.7805	-11.8563	-12.6626	-13.019	-13.4564	-11.493	-15.4573	-11.345	-13.9669	-15.8028
49	-13.2196	2.10079	-12.4171	-12.2788	-12.8851	-11.5418	-13.8425	-12.2217	-13.8	-16.721	-11.411	-11.8539	-11.929	-12.49	-16.1775	-12.6831	-10.3462	-12.6115	-11.7695	-9.21336	-14.9224	-11.499	-13.3844	-15.6948	-10.6475	-12.5613	-11.4057	-12.9177	-14.4011	-16.3186	-15.8381	-18.0245	-15.5984	-14.0562	-12.5545	-12.144	-10.6876	-15.1941	-11.4985	-15.744	-12.0086	-12.9314	-13.477	-13.7878	-11.8982	-15.5128	-11.5978	-14.5082	-16.2278
50	-13.3126	2.06077	-12.3483	-12.3264	-12.7553	-11.7704	-13.3397	-12.2398	-13.684	-16.6081	-11.764	-11.9275	-11.5606	-12.6313	-16.4823	-12.584	-10.668	-12.7985	-11.8657	-9.88085	-14.672	-11.595	-13.1564	-15.4577	-10.9662	-13.1087	-11.5803	-13.1923	-14.2418	-16.6747	-15.5233	-18.2108	-15.7718	-14.3155	-12.8465	-12.357	-10.8729	-15.4991	-11.5145	-15.4643	-11.8642	-13.0193	-13.795	-13.9406	-12.1008	-15.3628	-11.6531	-14.7213	-16.4642
51	-13.1996	2.04628	-11.9357	-12.3168	-12.3037	-11.7922	-12.6283	-11.9282	-13.485	-16.1737	-11.763	-11.6003	-11.0214	-12.6323	-16.6535	-12.205	-10.9145	-12.8422	-11.6593	-10.2702	-14.092	-11.668	-12.6242	-14.9459	-10.9836	-13.5346	-11.5562	-13.1972	-13.9342	-16.7545	-14.9279	-18.1614	-15.7572	-14.4542	-12.9297	-12.425	-10.8462	-15.5813	-11.4655	-15.267	-11.5172	-12.9747	-13.909	-13.9994	-12.0904	-14.9732	-11.5712	-14.6565	-16.543
52	-12.8454	2.07106	-11.0787	-12.2119	-11.4331	-11.5127	-11.7938	-11.1938	-13.13	-15.3395	-11.321	-10.8065	-10.2265	-12.5167	-16.6576	-11.4511	-10.9834	-12.6793	-11.0632	-10.3494	-13.1512	-11.647	-11.7446	-14.1096	-10.6838	-13.7609	-11.3707	-13.4122	-13.4908	-16.4933	-13.9757	-17.818	-15.4729	-14.4717	-12.7496	-12.25	-10.6181	-15.3558	-11.2798	-14.4829	-10.9794	-12.7866	-13.735	-13.9554	-11.841	-14.2896	-11.3715	-14.3748	-16.426
53	-12.2118	2.15178	-9.74833	-11.8953	-10.0862	-10.8438	-10.8384	-9.99553	-12.494	-14.0283	-10.41	-9.53141	-9.09811	-12.2422	-16.4055	-11.403	-10.7427	-12.2298	-10.0577	-10.1122	-11.8421	-11.395	-10.4799	-12.8978	-10.0263	-13.6608	-11.0112	-13.415	-12.8408	-15.8082	-12.614	-17.1269	-14.8525	-14.2784	-12.2294	-11.732	-10.1682	-14.739	-10.8458	-12.9489	-10.183	-12.3876	-13.185	-13.7242	-11.3166	-13.2652	-11.0102	-13.8959	-16.0088
54	-11.2412	2.33853	-7.97626	-11.2348	-8.24384	-9.7327	-9.69615	-8.32904	-11.47	-12.19	-9.046	-7.80386	-7.58781	-11.719	-15.794	-11.403	-10.0895	-11.4303	-8.64738	-9.53533	-10.1738	-10.776	-8.8137	-11.2755	-8.99187	-13.127	-10.4075	-13.3203	-11.8796	-14.6444	-10.8269	-16.0542	-13.8489	-13.7512	-11.3052	-10.814	-9.44614	-13.6754	-10.0638	-11.4243	-9.03139	-11.6917	-12.195	-13.1972	-10.4856	-11.8645	-10.4006	-13.1873	-15.1806
55	-9.84328	2.61085	-5.83273	-10.1354	-5.94536	-8.17682	-8.29391	-6.23518	-10.001	-9.825	-7.271	-5.68964	-5.69236	-10.8448	-14.742	-7.33418	-8.97909	-10.2533	-6.85964	-8.60364	-8.17927	-9.704	-6.75773	-9.24327	-7.58382	-12.0973	-9.47127	-13.0245	-10.5254	-12.9925	-8.64118	-14.5923	-12.4395	-12.7877	-9.94691	-9.472	-8.39791	-12.1509	-8.886	-9.49518	-7.45373	-10.6323	-10.737	-12.2807	-9.33018	-10.0762	-9.46373	-12.1926	-13.8762
56	-8.09831	2.91464	-3.40389	-8.56344	-3.273	-6.22533	-6.58156	-3.79	-8.083	-6.99567	-5.153	-3.27889	-3.44911	-9.53656	-13.2103	-4.50811	-7.424	-8.70578	-4.74133	-7.31167	-5.904	-8.147	-4.35411	-6.84311	-5.82233	-10.5567	-8.13878	-12.415	-8.74278	-10.8807	-6.12589	-12.76	-10.6331	-11.3283	-8.16333	-7.718	-6.99589	-10.1922	-7.30556	-7.174	-5.42856	-9.17567	-8.826	-10.9148	-7.85067	-7.91844	-8.15867	-10.8686	-12.088
57	-5.97768	3.21815	-0.782788	-6.54813	-0.332141	-3.96279	-4.55455	-1.08797	-5.766	-3.80955	-2.783	-0.664242	-0.917192	-7.76125	-11.2084	-1.92532	-5.48038	-6.81892	-2.35127	-5.66515	-3.40179	-6.144	-1.67044	-4.14978	-3.7542	-8.54081	-6.38676	-11.4049	-6.54931	-8.36306	-3.38174	-10.5965	-8.46859	-9.37377	-5.99953	-5.595	-5.24178	-7.85742	-5.3577	-4.50891	-2.98114	-7.3267	-6.522	-9.08538	-6.06676	-5.4369	-6.48236	-9.20057	-9.85665
58	-3.5765	3.46611	1.95955	-4.16706	2.77267	-1.48055	-2.24758	1.78358	-3.142	-0.392545	-0.242	2.07552	1.82636	-5.54939	-8.79036	0.849485	-3.23218	-4.64155	0.249212	-3.68236	-0.733909	-3.788	1.20576	-1.26012	-1.45606	-6.12294	-4.23658	-9.95882	-3.99797	-5.52155	-0.521212	-8.15709	-6.00512	-6.98191	-3.52252	-3.172	-3.16412	-5.22415	-3.10639	-1.57182	-0.183545	-5.12373	-3.911	-6.8433	-4.01797	-2.69488	-4.46018	-7.1997	-7.25582
59	-0.948959	3.64495	4.77975	-1.5266	5.94543	1.14394	0.266879	4.74649	-0.322	3.13133	2.411	4.87706	4.69808	-2.9781	-6.04216	3.73105	-0.764061	-2.23595	3.00058	-1.38521	2.03929	-1.183	4.18251	1.72002	0.994111	-3.40504	-1.75281	-8.09038	-1.17824	-2.46064	2.35273	-5.50691	-3.32117	-4.25452	-0.808626	-0.526	-0.81899	-2.37593	-0.643192	1.54382	2.85193	-2.63427	-1.086	-4.29305	-1.75776	0.223758	-2.14721	-4.89944	-4.37923
60	1.82578	3.74671	7.62392	1.26069	9.10664	3.84988	2.90128	7.73345	2.577	6.65761	5.124	7.68561	7.61914	-0.140303	-3.06322	6.64636	1.85739	0.331747	5.84024	1.18515	4.85931	1.576	7.18307	4.69602	3.52532	-0.490283	0.974606	-5.8564	1.80785	0.701606	5.15838	-2.71482	-0.501566	-1.30247	2.064	2.264	1.71871	0.60296	1.94026	4.73636	5.99874	0.0513636	1.863	-1.5479	0.651192	3.23122	0.373424	-2.35532	-1.32444
61	4.67047	3.7759	10.4231	4.09382	12.195	6.594	5.58058	10.6913	5.462	10.1041	7.848	10.4553	10.5223	2.87152	0.049303	9.53782	4.58085	2.99888	8.70809	3.92818	7.66948	4.409	10.1474	7.59567	6.06933	2.53524	3.83961	-3.33748	4.8743	3.84655	7.83539	0.152273	2.37688	1.77218	5.02252	5.126	4.36833	3.63303	4.56545	7.92	9.14555	2.83991	4.854	1.29188	3.15121	6.24973	3.00882	0.359121	1.81939
62	7.50631	3.74772	13.1171	6.89013	15.1684	9.34297	8.24471	13.5831	8.264	13.4094	10.546	13.1517	13.3543	5.96871	3.2109	12.3669	6.276	5.70002	11.5568	6.77848	10.4211	7.243	13.0262	10.3707	8.57114	5.5927	6.74903	-0.622717	7.95381	6.88267	10.3495	3.03467	5.25283	4.87785	8.00405	7.992	7.06403	6.64305	7.16704	11.0246	12.2121	5.65621	7.815	4.13396	5.6834	9.21865	5.68306	3.16938	4.97026
63	10.2952	3.67983	15.669	9.58757	18.004	12.0711	10.8476	16.3863	10.935	16.5361	13.188	15.7514	16.0785	9.06908	6.34577	15.1093	8.38014	8.37796	14.3544	9.67342	13.0822	10.022	15.7928	12.9979	11.0021	8.62301	9.62975	2.20234	10.9832	9.75585	12.6968	5.88461	8.07253	7.93816	10.9568	10.805	9.76195	9.57335	9.69853	13.9955	15.1486	8.43706	10.687	6.89918	8.20536	12.0942	8.33845	6.00527	8.0478
64	13.0232	3.58349	18.0651	12.1497	20.6933	14.7636	13.3584	19.0877	13.456	19.471	15.752	18.2416	18.68	12.1101	9.38545	17.7511	12.9155	10.9947	17.0823	12.5571	15.6347	12.709	18.4395	15.4733	13.3536	11.5824	12.4275	5.06427	13.912	12.4501	14.8965	8.66573	10.7921	10.8995	13.8477	13.528	12.4319	12.3795	12.1402	16.7975	17.9293	11.1297	13.43	9.53255	10.6911	14.8535	10.9345	8.80291	10.9952
65	15.6317	3.48917	20.3098	14.5722	23.2347	17.4124	15.7724	21.6782	15.83	22.2228	18.224	20.6187	21.1628	15.0609	12.2793	20.2889	15.6397	13.5414	19.7313	15.3833	18.07	15.298	20.9681	17.8111	15.6363	14.4358	15.1108	7.89465	16.7129	14.98	16.9807	11.3665	13.3921	13.7313	16.6655	16.156	15.0576	15.0424	14.5036	19.4148	20.5508	13.6997	16.03	12.0064	13.1274	17.4931	13.453	11.5216	13.8148
66	18.1177	3.39282	22.417	16.8671	25.6319	20.008	18.1063	24.1485	18.079	24.8059	20.599	22.8885	23.5398	17.9138	15.0014	22.7219	18.297	16.0271	22.2986	18.1179	20.3843	17.802	23.3782	20.032	17.8727	17.1631	17.6754	10.6413	19.3805	17.3728	18.9898	13.9785	15.8817	16.4274	19.415	18.695	17.6353	17.5648	16.8126	21.8542	23.0253	16.1384	18.485	14.3139	15.5096	20.0195	15.8998	14.1496	16.5308
67	20.5335	3.31501	24.4013	19.0503	27.8873	22.536	20.3817	26.4907	20.236	27.235	22.868	25.053	25.8243	20.673	17.5513	25.0447	20.882	18.4617	24.782	20.742	22.5747	20.235	25.671	22.1567	20.0757	19.7537	20.1363	13.2813	21.924	19.655	20.96	16.492	18.2763	18.9973	22.107	21.141	20.1623	19.961	19.0893	24.134	25.3713	18.455	20.802	16.4717	17.837	22.4457	18.294	16.6937	19.153
68	22.8551	3.24321	26.2764	21.1491	30.0005	24.9748	22.6136	28.6939	22.332	29.5215	25.026	27.1127	28.0248	23.345	19.9455	27.2499	23.3844	20.8483	27.1743	23.2369	24.6403	22.599	27.8463	24.2007	22.2445	22.1988	22.5132	15.8114	24.3553	21.8487	22.9144	18.9017	20.5866	21.4554	24.7474	23.499	22.628	22.2487	21.3492	26.2702	27.6079	20.6746	22.982	18.5133	20.1089	24.7862	20.6572	19.1659	21.6796
69	25.0803	3.16516	28.0535	23.1991	31.9737	27.3055	24.8049	30.7505	24.39	31.685	27.071	29.0714	30.1449	25.9324	22.2099	29.3295	25.7891	23.1817	29.4638	25.6151	26.5862	24.89	29.8998	26.1683	24.3626	24.4911	24.8226	18.2417	26.6819	23.9776	24.8617	21.2156	22.8122	23.8163	27.3296	25.769	25.0146	24.4428	23.5971	28.2862	29.7444	22.8266	25.026	20.4701	22.3217	27.0473	23.0081	21.5713	24.1045
70	27.2167	3.08322	29.7382	25.2242	33.81	29.5137	26.9459	32.6564	26.417	33.73	28.997	30.9331	32.1834	28.4284	24.3685	31.2747	28.0821	25.4496	31.6371	27.8735	28.4193	27.099	31.8268	28.0575	26.4133	26.6337	27.0626	20.5834	28.9059	26.0584	26.803	23.4336	24.9442	26.0862	29.8362	27.947	27.3012	26.5482	25.8239	30.1929	31.7827	24.9255	26.93	22.3636	24.4636	29.2233	25.3377	23.8987	26.4191
71	29.2285	3.00479	31.3396	27.23	35.5101	31.5936	29.0195	34.4108	28.408	35.6575	30.794	32.6972	34.13	30.8182	26.4367	33.0794	30.2498	27.6359	33.6786	30.015	30.1408	29.21	32.779	29.8736	28.3843	28.6368	29.2127	22.8427	31.0213	28.0969	28.7359	25.5488	26.9759	28.2584	32.2442	30.022	29.4668	28.5604	28.0109	31.9924	33.7206	26.971	28.689	24.2022	26.5161	31.3038	25.556	26.1247	28.6112
72	31.1824	2.89745	32.8622	29.2178	37.0784	33.5388	31.0081	36.0175	30.343	37.4582	32.452	34.3604	35.975	33.0861	28.4174	34.7436	32.2788	29.7252	35.5775	32.0441	31.7524	31.199	34.2322	31.6313	30.275	30.5115	31.2472	25.0287	33.016	30.0852	30.6512	27.5548	28.9076	30.3209	34.5241	31.982	31.4936	30.4725	30.1375	33.6813	35.5535	28.9501	30.295	25.9859	28.4605	33.2741	29.4701	28.2199	30.6603
73	33.0047	2.80476	34.3015	31.1795	38.523	35.3414	32.8985	37.4831	32.201	37.737	33.968	35.9153	37.7102	35.2217	30.309	36.2697	34.1617	31.704	37.3271	33.9623	33.2593	33.045	36.8535	33.3251	32.0847	32.2685	33.1459	27.1436	34.878	32.0127	32.5393	29.4467	30.7377	32.2658	36.6532	33.818	33.3636	32.2836	32.183	35.2554	37.2785	30.8436	31.739	27.7145	30.2835	35.1175	31.9428	30.1615	32.5442
74	34.7154	2.76347	35.6538	33.1006	39.854	37.0018	34.6858	38.8153	33.966	40.2945	35.34	37.3558	39.3313	37.2186	32.1115	37.664	35.896	33.5579	38.9241	35.7655	34.6724	34.732	38.2945	34.9223	33.8125	33.917	34.8962	29.1749	36.5996	33.8718	34.3894	31.2178	32.4606	34.0828	38.6184	35.531	35.0672	33.9931	34.1262	36.7131	38.8951	32.6323	33.015	29.3853	31.982	36.8258	33.9419	31.9342	34.2559
75	36.3239	2.66906	36.9214	34.9679	41.0801	38.5264	36.3694	40.0219	35.636	42.0535	36.577	38.6834	40.8365	39.0722	33.8283	38.9361	37.4835	35.2754	40.3675	37.4448	36.0011	36.244	39.638	36.4134	35.4521	35.4665	36.4959	31.1112	38.1773	35.6526	36.1867	32.8614	34.0695	35.7625	40.4082	37.128	36.6069	35.5997	35.9491	38.0581	40.3996	34.3023	34.121	30.9926	33.5632	38.3971	35.8043	33.5257	35.7997
76	37.7917	2.60976	38.0998	36.7696	42.2059	39.9204	37.9479	41.1086	37.208	43.3291	37.692	39.9023	42.2155	40.7786	35.4641	40.0838	38.9288	36.8544	41.6485	38.9756	37.2421	37.582	40.8956	37.8047	36.993	36.9319	37.9526	32.9501	39.611	37.3422	37.9138	34.3806	35.556	37.3034	42.0138	38.62	37.9947	37.107	37.6404	39.2927	41.7861	35.8468	35.065	32.5274	35.0365	39.8307	37.5231	34.9291	37.1833
77	39.1333	2.5706	39.1899	38.49	43.2319	41.1882	39.4121	42.0773	38.671	44.4889	38.701	41.0178	43.4624	42.3241	37.0219	41.1078	40.2348	38.3017	42.7679	40.3615	38.3848	38.759	42.0743	39.0899	38.4266	38.3265	39.2758	34.6966	40.8989	38.9282	39.5539	35.7859	36.9117	38.7128	43.4347	40.015	39.2452	38.5167	39.1955	40.4098	43.0433	37.2659	35.861	33.9788	36.4085	41.1296	39.0951	36.1513	38.4218
78	40.3594	2.52972	40.1882	40.1114	44.1577	42.3323	40.7467	42.9244	40.018	45.5317	39.619	42.0271	44.5611	43.6929	38.4983	42.0043	41.4033	39.6242	43.7256	41.604	39.4221	39.787	43.1688	40.2519	39.7469	39.6537	40.4693	36.3563	42.0381	40.4047	41.083	37.0877	38.1317	39.998	44.6688	41.316	40.3696	39.8249	40.6086	41.3987	44.1563	38.5587	36.529	35.338	37.6799	42.2988	40.513	37.2091	39.5297
79	41.4696	2.4783	41.0895	41.6165	44.9832	43.3522	41.9402	43.6416	41.242	46.4491	40.452	42.9242	45.4965	44.8765	39.8826	42.7714	42.4296	40.8228	44.5189	42.7025	40.3506	40.673	44.1684	41.2742	40.9452	40.9081	41.5311	37.9353	43.0298	41.7722	42.4754	38.2927	39.2098	41.1598	45.7138	42.518	41.3762	41.0237	41.8725	42.2465	45.1185	39.7215	37.093	36.5973	38.8517	43.3443	41.7657	38.1211	40.5076
80	42.4404	2.44094	41.8845	42.9851	45.7043	44.2416	42.9888	44.2198	42.337	47.2354	41.198	43.7038	46.264	45.8705	41.1633	43.4096	43.3126	41.8991	45.1396	43.6576	41.1669	41.425	45.0663	42.1413	42.0145	42.0798	42.4591	39.4374	43.8733	43.0286	43.7112	39.4029	40.1381	42.1949	46.5682	43.608	42.2696	42.102	42.9854	42.948	45.9292	40.7485	37.578	37.7485	39.9263	44.269	42.8463	38.903	41.347
81	43.274	2.40377	42.5666	44.1928	46.3126	44.9896	43.8945	44.651	43.298	47.8892	41.856	44.3662	46.8611	46.6735	42.3281	43.9199	44.0521	42.8467	45.5835	44.4667	41.8628	42.046	45.8506	42.835	42.946	43.1547	43.2554	40.8586	44.5617	44.1722	44.7741	40.4136	40.9157	43.0911	47.2254	44.572	43.0574	43.0506	43.944	43.5105	46.5851	41.6311	38.012	38.7797	40.8967	45.0703	43.7549	39.561	42.0415
82	43.9597	2.36944	42.726	45.217	46.7992	45.5824	44.6628	44.9295	44.116	48.4123	42.417	44.9122	47.293	47.2851	43.3542	44.3039	44.6502	43.6715	45.8529	45.1245	42.4295	42.535	46.5213	43.3308	43.7305	44.1266	43.9204	42.1822	45.0873	45.2009	45.6515	41.3148	41.5477	43.8315	47.6783	45.397	43.7485	43.8626	44.7432	43.9464	47.0814	42.3604	38.428	39.6784	41.7571	45.7489	44.4919	40.1035	42.5845
83	44.5026	2.33263	43.4136	46.0386	47.1568	46.0063	45.3038	45.0522	44.785	48.8021	42.867	45.3364	47.5743	47.7014	44.2223	44.564	45.1045	44.3613	45.9548	45.6259	42.8639	42.894	47.0744	43.6037	44.3557	44.9845	44.4512	43.3806	45.4445	46.1091	46.3318	42.0906	42.0384	44.4036	47.9202	46.066	44.3438	44.533	45.3835	44.2687	47.4143	42.9307	38.846	40.4344	42.4907	46.3073	45.056	40.54	42.9785
84	44.8918	2.29663	43.9371	46.6423	47.381	46.2545	45.8271	45.0194	45.302	49.0503	43.207	45.6271	47.7251	47.911	44.9242	44.7016	45.4114	44.8984	45.9099	45.9441	43.1717	43.138	47.5009	43.6367	44.8124	45.7125	44.8461	44.4197	45.6326	46.888	46.8104	42.719	42.3903	44.8047	47.9498	46.571	44.837	45.0645	45.8733	44.4952	47.5868	43.3399	39.271	41.0411	43.0812	46.7502	45.4468	40.8759	43.2254
85	45.1271	2.26435	44.1914	47.03	47.4698	46.3289	46.2368	44.8436	45.671	49.1479	43.47	45.7803	47.7656	47.9085	45.4605	44.7237	45.569	45.2687	45.7572	46.0609	43.3641	43.277	47.8004	43.4271	45.0904	46.2836	45.1048	45.2628	45.661	47.5251	47.0911	43.1745	42.6057	45.0395	47.7719	46.912	45.2148	45.4658	46.2246	44.6552	47.607	43.5935	39.715	41.4957	43.5437	47.0863	45.6688	41.1197	43.3365
86	45.2191	2.23712	44.3736	47.2341	47.4325	46.2378	46.5307	44.5513	45.914	49.0884	43.704	45.8142	47.7207	47.6938	45.8495	44.6449	45.5847	45.465	45.5459	45.9851	43.4555	43.318	47.9838	42.9873	45.188	46.6678	45.23	45.8856	45.5554	48.0028	47.1947	43.432	42.6843	45.1177	47.4106	47.086	45.4598	45.749	46.4496	44.7878	47.4932	43.7078	40.197	41.7959	43.9025	47.3217	45.7303	41.2854	43.3268
87	45.1849	2.21425	44.5097	47.3024	47.2888	45.9986	46.7022	44.1852	46.063	48.8708	43.939	45.7576	47.6114	47.2868	46.1199	44.4854	45.4899	45.4966	45.3217	45.7236	43.4699	43.268	48.0678	42.3552	45.1068	46.8362	45.2275	46.276	45.3569	48.2967	47.1582	43.4734	42.6306	45.0533	46.9131	47.088	45.557	45.924	46.5542	44.9257	47.2759	43.7095	40.721	41.9497	44.181	47.4536	45.637	41.396	43.2162
88	45.0487	2.19475	44.6223	47.2826	47.0609	45.6351	46.7445	43.7896	46.152	48.5048	44.194	45.635	47.544	46.7286	46.2971	44.2659	45.3359	45.3842	45.115	45.292	43.4374	43.159	48.067	41.5955	44.8599	46.7759	45.1089	46.4426	45.11	48.3733	47.0226	43.2951	42.4536	44.8785	46.3375	46.916	45.5018	45.9935	46.5386	45.0826	47.0012	43.6252	41.266	41.9811	44.3997	47.4732	45.392	41.4785	43.0295
89	44.8297	2.17715	44.7252	47.2017	46.7596	45.167	46.6574	43.3924	46.207	48.0137	44.457	45.4574	47.3396	46.0637	46.3926	44.0033	45.1636	45.1493	44.9418	44.7093	43.3849	43.039	47.9934	40.7848	44.4937	46.4904	44.892	46.4099	44.8522	48.21	46.8159	42.913	42.1576	44.6443	45.7381	46.584	45.3081	45.968	46.3992	45.2483	46.7098	43.4657	41.8	41.9324	44.5587	47.3808	45.0043	41.556	42.7873
90	44.5409	2.16536	44.819	47.0652	46.3777	44.6028	46.4496	42.9952	46.23	47.4246	44.689	45.2231	46.9535	45.3241	46.3975	43.7059	44.9888	44.8099	44.8067	43.9947	43.3257	42.958	47.8536	39.9992	44.0669	45.9968	44.595	46.2055	44.5969	47.8115	46.5378	42.3638	41.7434	44.3923	45.145	46.112	45.0077	45.9212	46.1354	45.3846	46.4232	43.2255	42.298	41.8587	44.6326	47.1892	44.4943	41.635	42.4912
91	44.1843	2.16414	44.8895	46.8446	45.909	43.9386	46.1259	42.5835	46.2	46.7577	44.838	44.9244	46.6192	44.5253	46.2852	43.372	44.7959	44.3798	44.7075	43.1652	43.2555	42.945	47.6513	39.3094	43.6395	45.3225	44.2303	45.8528	44.3354	47.2017	46.1618	41.6981	41.2165	44.1407	44.5815	45.532	44.6404	45.4636	45.7446	45.4409	46.1401	42.8876	42.731	41.8102	44.5927	46.9069	43.8842	41.6986	42.1246
92	43.7651	2.17714	44.9152	46.5004	45.3573	43.1726	45.6916	42.1439	46.083	46.0288	44.869	44.5659	46.2259	43.6633	46.035	42.9989	44.5499	43.8773	44.6392	42.2293	43.1513	42.997	47.3912	38.7713	43.2602	44.5045	43.7991	45.3851	44.0511	46.4083	45.6583	40.9766	40.5914	43.8881	44.0687	44.875	44.2556	45.0021	45.2299	45.3847	45.8439	42.4367	43.082	41.8234	44.4383	46.5388	43.1947	41.7096	41.682
93	43.294	2.20375	44.877	46.0287	44.7328	42.3122	45.1449	41.6722	45.877	45.2522	44.765	44.1746	45.7803	42.7452	45.6479	42.587	44.2393	43.3364	44.6017	41.2094	42.9845	43.098	47.0811	38.3932	42.9618	43.5992	43.2903	44.8718	43.7305	45.4641	45.0161	40.2743	39.8911	43.6299	43.6169	44.168	43.9142	44.4103	44.6227	45.2169	45.5077	41.8789	43.366	41.9067	44.2164	46.0985	42.4585	41.6355	41.1925
94	42.8106	2.25146	44.757	45.4793	44.0568	41.3788	44.488	41.1728	45.633	44.4455	44.558	43.8121	45.292	41.7963	45.1682	42.1441	43.8958	42.8098	44.6137	40.1763	42.7443	43.228	46.7392	38.1511	42.7471	42.6848	42.6978	44.4177	43.3696	45.263	44.2584	39.6715	39.1618	43.3892	43.2265	43.442	43.6741	43.7582	43.98	44.9834	45.1092	41.2666	43.631	42.0379	44.0168	45.6058	41.719	41.4537	40.6996
95	42.3417	2.29776	44.5402	44.957	43.3646	40.4239	43.7379	40.6643	45.437	43.6286	44.324	43.5619	44.7833	40.8569	44.688	41.6911	43.5879	42.3654	44.7056	39.2047	42.4446	43.381	46.4022	38.0276	42.5839	41.8489	42.0255	44.1376	42.9778	43.544	43.4514	39.2406	38.4785	43.2324	42.8945	42.733	43.5865	43.148	43.3776	44.7661	44.6719	40.7068	43.949	42.1779	43.9425	45.0899	41.0336	41.1677	40.237
96	41.9663	2.36543	44.2187	44.5788	42.7211	39.5148	42.9316	40.1773	45.378	42.8256	44.163	43.4886	44.2905	39.9788	44.3185	41.2745	43.3963	42.0723	44.8964	38.3679	42.1239	43.549	46.1256	38.0257	42.4232	41.1762	41.3017	44.1249	42.5828	42.3986	42.7015	39.0291	37.9275	43.2318	42.6128	42.085	43.6815	42.686	42.8942	44.653	44.262	40.3421	44.374	42.2643	44.0691	44.5984	40.474	40.8305	39.835
97	41.7277	2.45107	43.7968	44.4312	42.1998	38.712	42.1308	39.7494	45.49	42.0713	44.16	43.6058	43.8515	39.2201	44.1459	40.953	43.3586	41.975	45.1843	37.7156	41.8513	43.708	45.9584	38.1448	42.2345	40.7258	40.593	44.3825	42.2483	41.5721	42.1084	39.0279	37.5718	43.4096	42.3904	41.56	43.9404	42.4476	42.5945	44.7009	43.9486	40.2868	44.907	42.235	44.4053	44.183	40.1143	40.5283	39.5213
98	41.6391	2.54876	43.302	44.5289	41.8481	38.0616	41.4055	39.4041	45.733	41.411	44.341	43.8621	43.4822	38.6383	44.1919	40.787	43.4459	42.0628	45.564	37.2638	41.7017	43.812	45.9257	38.368	42.0236	40.5007	39.9752	44.7953	42.0327	40.9637	41.7351	39.1687	37.432	43.7089	42.2404	41.233	44.2794	42.4389	42.4958	44.9095	43.7752	40.5552	45.499	42.0685	44.8803	43.8859	40.0051	40.3466	39.3307
99	41.6728	2.6459	42.781	44.7913	41.6851	37.5793	40.8148	39.1666	46.031	40.8878	44.646	44.1624	43.1907	38.2624	44.3811	40.8056	43.5902	42.2584	46.0025	36.9953	41.7226	43.817	46.0212	38.66	41.8199	40.4478	39.5081	45.2	41.9552	40.5334	41.5945	39.3541	37.4825	44.0149	42.165	41.147	44.592	42.5827	42.5405	45.2208	43.7365	41.0406	46.056	41.7883	45.3756	43.7219	40.1403	40.3295	39.2785
100	41.7778	2.71632	42.283	45.085	41.688	37.237	40.371	39.052	46.282	40.528	44.957	44.402	42.971	38.103	44.591	40.987	43.709	42.454	46.418	36.867	41.896	43.696	46.194	38.956	41.665	40.486	39.218	45.453	42.014	40.196	41.639	39.484	37.653	44.203	42.164	41.273	44.786	42.753	42.613	45.534	43.782	41.572	46.482	41.416	45.763	43.649	40.439	40.475	39.352
[truncated: 51 more columns]

## Sheet: Rotation LKneeFlex B3FacoM
all values Right	mean	std	steps
1	14.0052	3.80117	21.662	19.312	14.878	12.577	13.791	12.157	15.254	16.66	12.522	11.106	11.39	13.16	12.355	15.542	10.292	20.417	12.436	10.647	12.727	20.991	14.056	7.796	11.271	10.222	15.625	14.159	12.421	10.765	8.903	18.646	12.203	20.819	8.619	14.846	15.449	19.123	23.854	14.595	10.492	15.699	14.881	16.347	13.648	13.832	18.411	9.021	8.756
2	16.5565	4.28573	25.3038	21.811	17.0737	14.9932	15.8956	14.7625	18.1914	19.6964	14.8755	12.9668	13.5712	16.111	14.9325	18.8998	12.4916	23.6921	14.6239	12.66	14.1663	24.5089	16.8193	9.376	12.3689	14.342	18.646	16.8235	14.9238	13.078	10.4277	22.0286	14.0242	23.7112	10.0118	17.6125	18.879	22.597	27.885	17.3548	13.0247	18.4497	17.6548	19.3285	16.4583	16.5688	21.3034	10.6919	10.843
3	19.4643	4.80396	29.2876	24.8	19.6514	17.845	18.4311	17.8176	21.5415	23.2558	17.678	15.2204	16.1962	19.513	17.9101	22.7009	15.0762	27.331	17.1937	15.092	16.025	28.4919	20.1563	11.3026	13.9762	16.9423	22.178	18.7812	17.9179	15.876	12.4192	25.8643	16.1467	27.0196	11.7996	20.7858	18.914	26.539	32.2805	20.5806	16.1073	21.5959	20.9526	22.7025	19.7223	19.7863	24.5622	12.8312	13.48
4	22.8867	5.33954	33.5444	28.285	22.6372	21.171	21.3739	21.3606	25.3032	27.3334	20.9457	17.9284	19.2673	23.396	21.3088	26.9199	18.1031	31.2762	20.199	17.994	18.3166	32.8547	24.0352	13.6313	16.1118	19.9167	26.197	21.1538	21.4133	19.196	14.9173	30.0952	18.6445	30.695	14.0473	24.3723	27.0662	30.901	36.9715	24.2672	19.7395	25.0987	24.7611	26.454	23.4225	23.4678	28.1475	15.4815	16.697
5	26.5939	5.81127	37.9852	32.237	26.0429	24.9849	24.6823	25.3992	29.4362	31.8815	24.653	21.1105	22.7953	27.759	25.1249	27.182	21.6083	35.4424	23.6546	21.382	21.07	37.4887	28.3904	16.4358	18.7904	23.3042	30.665	23.9634	25.3831	23.029	17.9666	34.6339	21.58	34.6722	16.8124	28.3307	31.9885	35.602	41.85	28.3674	23.8735	28.8998	29.0231	30.5421	27.5241	27.5716	32.0008	18.675	20.51
6	30.6896	6.13649	42.5185	36.586	29.8518	29.2647	28.3156	29.8981	33.8559	36.8115	28.7431	24.7442	26.7721	32.56	29.3183	27.182	25.5785	39.7368	27.5209	25.231	24.3144	42.2745	33.1405	19.754	22.0142	27.091	35.502	27.22	29.7583	27.318	21.5873	39.3702	24.9777	38.8665	20.125	32.5642	37.0948	40.523	46.8071	32.792	28.4262	32.9234	33.6472	34.8806	31.9581	32.0337	36.0485	22.4131	24.882
7	35.2418	6.45552	47.053	41.227	34.0004	33.9422	32.2328	34.7762	38.4513	41.9867	33.1331	28.7729	31.1528	37.709	33.815	39.9657	29.9482	44.0689	31.7273	29.483	28.0545	47.0915	38.1793	23.574	25.7625	31.2267	40.577	30.9018	34.4362	31.973	25.755	44.1892	28.8135	43.1812	23.9745	36.9554	42.3667	45.539	51.741	37.4252	33.2804	37.0894	38.5122	39.3557	36.618	36.764	40.2088	26.6622	29.73
8	39.8422	6.67171	51.499	46.035	38.3885	38.9005	36.3812	39.9037	43.1132	47.2509	37.7093	33.113	35.8471	43.067	38.5126	46.1516	34.6116	48.3572	36.1817	34.053	32.2438	51.8332	43.3688	27.8443	29.9805	35.6182	45.746	34.9508	39.2968	36.876	30.4015	48.9901	33.0255	47.5252	28.3111	41.4002	47.6626	50.53	56.5382	42.1488	38.3077	41.3223	43.4821	43.8648	41.3795	41.6521	44.4064	31.3354	34.936
9	44.5959	6.66965	55.7688	50.881	42.8968	43.9948	40.6838	45.1246	47.7391	52.4571	42.3453	37.6538	40.7242	48.483	43.2912	51.1247	39.4399	52.5276	40.7811	38.836	36.788	56.397	48.5723	32.472	34.5685	40.1493	50.879	39.2754	44.2185	41.892	35.411	53.6803	37.5188	51.8105	33.0321	45.8126	52.8521	55.378	61.0863	46.8608	43.3849	45.5501	48.434	48.3281	46.134	46.5917	48.5727	36.3102	40.345
10	49.2727	6.58271	59.7819	55.634	47.4124	49.0876	45.0518	50.2931	52.2344	57.4785	46.9303	42.2717	45.6459	53.821	48.0301	55.9202	44.295	56.5118	45.422	43.714	41.5565	60.6856	53.6695	37.3284	39.3991	44.7082	55.851	43.7595	49.0954	46.902	40.6324	58.1707	42.185	55.9519	37.9932	50.1035	57.8205	59.967	65.2873	51.4674	48.3919	49.6987	53.2575	52.663	50.7956	51.4901	52.6394	41.4444	45.797
11	53.8205	6.39276	63.4763	60.162	51.8321	54.053	49.3998	55.2891	56.5081	62.2088	51.3763	46.8553	50.4949	58.967	52.617	60.4452	49.0615	60.2496	50.0002	48.58	46.4073	64.6205	58.5432	42.2706	44.3378	49.1994	60.551	48.2798	53.8312	51.799	45.9037	62.3814	46.9159	59.8679	43.0481	54.1848	62.4652	64.202	69.0724	55.878	53.207	53.6928	57.8522	56.785	55.2828	56.2614	56.5371	46.5935	51.158
12	58.1479	6.11675	66.809	64.339	56.0593	58.781	53.6371	59.9998	60.4818	66.5647	55.6081	51.3127	55.1636	63.818	56.954	64.629	53.6546	63.6898	54.4184	53.331	51.2212	68.144	63.0916	47.164	49.2557	53.5343	64.892	52.7177	58.3387	56.474	51.0833	66.2452	51.6108	63.4884	48.0641	57.977	66.7058	68.007	72.4013	60.0131	57.7258	57.4616	62.1274	60.6197	59.5123	60.8251	60.201	51.6354	56.316
13	62.177	5.77491	69.7026	68.079	60.008	63.1789	57.6761	64.3375	64.0915	70.4885	59.5578	55.565	59.5434	68.286	60.9582	68.4201	58.0057	66.7936	58.5832	57.868	55.8948	71.2154	67.2331	51.9053	54.0289	57.6291	68.813	56.9634	62.5423	60.834	56.0491	69.7152	56.1633	66.7604	52.9265	61.4192	70.483	71.333	75.2561	63.8076	61.8622	60.9432	66.0128	64.1114	63.4113	65.1134	63.5779	56.4727	61.178
14	65.8085	5.43307	72.188	71.339	63.61	67.1751	61.4385	68.24	67.2946	73.9477	63.1711	59.5442	63.5506	72.306	64.5617	71.7838	58.535	69.5117	62.4185	62.109	60.3367	73.8114	70.9122	56.4127	58.5426	61.4072	72.271	60.9211	66.3817	64.814	60.6946	72.7642	60.4746	69.6472	57.5287	64.4743	73.7562	74.167	77.6363	67.2145	65.5515	64.0892	69.4588	67.2254	66.9192	69.0746	66.633	61.0163	65.669
15	69.1095	5.00347	74.2673	74.101	66.818	70.7288	64.8654	71.6737	70.0685	76.9307	66.4095	63.1913	67.13	75.847	67.7122	74.7071	65.153	71.8388	65.8671	65.986	64.468	75.9265	74.0986	60.6184	62.7024	64.8102	75.242	64.5195	69.8167	68.371	64.9341	75.3814	64.4562	72.1312	61.7848	67.1275	76.5071	76.509	79.555	70.2025	68.7538	66.8674	72.4383	69.9453	69.9967	72.6687	69.3436	65.1926	69.736
16	71.9471	4.58933	75.9477	76.365	69.6071	73.8218	67.9151	74.6298	72.4081	79.4448	69.2474	66.4653	70.2448	78.901	70.3785	77.1929	69.0209	73.7847	68.8947	69.454	68.2287	77.569	76.7869	64.4692	66.4419	67.7946	77.725	67.7085	72.8275	71.48	68.7068	77.5671	68.0444	74.2136	65.6221	69.3824	78.7329	78.369	81.0315	72.7528	71.4477	69.2565	74.9484	72.2679	72.6256	75.8668	71.697	68.9418	73.351
17	74.3574	4.24609	77.2401	78.152	71.97	76.453	70.563	77.1152	74.3217	81.5071	71.675	69.3439	72.8813	81.472	72.5533	79.2505	71.9014	75.3548	71.488	72.488	71.5786	78.7541	78.984	67.9277	69.7216	70.3354	79.731	70.4617	75.4091	74.133	71.9812	79.3286	71.2052	75.9057	68.9919	71.2513	80.4445	79.766	82.0874	74.8634	73.6332	71.244	77.001	74.198	74.8029	78.656	73.6893	72.2232	76.515
18	76.3462	3.97715	78.1592	79.488	73.9131	78.6301	72.8023	79.1415	75.8256	83.1383	73.6916	71.8201	75.0434	83.576	74.2468	80.8902	74.3605	76.5571	73.6426	75.084	74.4988	79.4984	80.7067	70.9687	72.524	72.4246	81.277	72.775	77.5633	76.341	74.7512	80.6766	73.9339	77.2225	71.8714	72.7476	81.6644	80.727	82.7473	76.547	75.3216	72.8283	78.6152	75.746	76.5335	81.0369	75.3117	75.0206	79.242
19	77.9062	3.74384	78.7217	80.402	75.4505	80.3696	74.6412	80.7275	76.9426	84.3625	75.3052	73.8977	76.7503	85.233	75.4811	82.1249	76.4032	77.4047	75.3635	77.248	76.9902	79.8188	81.9736	73.5844	74.8509	74.0635	82.384	74.661	79.296	78.114	77.0298	81.6211	76.2336	78.1775	74.2662	73.8856	82.4208	81.282	83.0362	77.822	76.5319	74.0129	79.8147	76.9268	77.8306	83.0148	76.5795	77.3354	81.554
20	79.0647	3.57543	78.9434	80.922	76.6045	81.6925	76.0936	81.8927	77.6958	85.2052	76.5263	75.5865	78.0239	86.461	76.2862	82.9662	78.0385	77.9133	76.6634	78.996	79.0582	79.7326	82.8038	75.7803	76.7196	75.2639	83.075	76.1454	80.6193	79.469	78.8391	82.1705	78.1096	78.7833	76.1941	74.6861	82.7438	81.455	82.9739	78.7098	77.2891	74.81	80.625	77.752	78.7023	84.5966	77.5198	79.1818	83.471
21	79.8368	3.47221	78.8379	81.071	77.4015	82.6202	77.1775	82.6561	78.1061	85.6874	77.3672	76.8982	78.8873	87.274	76.6955	83.4257	79.2794	78.0977	77.558	80.343	80.712	79.2559	83.2186	77.5662	78.1479	76.0468	83.378	77.2571	81.5487	80.423	80.2024	82.3337	79.5779	79.0492	77.6795	75.1721	82.6593	81.271	82.5736	79.2303	77.6192	75.2335	81.0696	78.023	79.1568	85.7863	78.1442	80.5763	85.004
22	80.2462	3.42741	78.4187	80.865	77.8659	83.1728	77.911	83.0342	78.1901	85.8268	77.8408	77.8472	79.3618	87.687	76.7405	83.5156	80.1371	77.9715	78.0614	81.309	81.9619	78.59	83.2375	78.9519	79.1516	76.4382	83.313	78.0245	82.0976	80.996	81.1413	82.1216	80.6616	78.9693	78.7502	75.36	82.1927	80.752	81.8447	79.4007	77.5455	75.2868	81.171	78.2193	79.2141	86.5904	78.4643	81.5387	86.161
23	80.3131	3.43021	77.696	80.321	78.018	83.3689	78.3121	83.0433	77.9608	85.6354	77.9617	78.4477	79.4693	87.715	76.4503	83.2491	80.6252	77.5473	78.1829	81.911	82.8241	78.2841	82.8804	79.9517	79.7669	76.463	82.891	78.4698	82.2783	81.208	81.6767	81.5444	81.3831	78.5667	79.4328	75.26	81.3682	79.922	80.7977	79.232	77.0922	74.9993	80.9534	78.1651	78.8932	87.0171	78.49	82.0861	86.957
24	80.025	3.50659	76.6487	79.452	77.8745	83.2263	78.3969	82.6979	77.4267	85.483	77.7436	78.7142	79.2248	87.37	75.8494	82.6383	80.7546	76.8357	77.9286	82.17	83.3122	75.7037	82.168	80.5836	80.0168	76.1401	82.118	78.6112	82.1041	81.074	81.8332	80.615	81.7569	77.8496	79.7542	74.8803	80.2064	78.807	79.4451	78.7323	76.2788	74.3837	80.445	77.6296	78.2104	87.0781	78.2306	82.2358	87.405
25	79.4193	3.61372	75.3216	78.268	77.4488	82.7584	78.1779	82.0083	76.5924	84.6175	77.1987	78.659	78.6408	86.667	74.9567	81.6919	80.5387	75.8454	77.3031	82.1	83.4373	73.886	81.1131	80.8669	79.9183	75.4846	80.999	78.4627	81.5889	80.602	81.6377	79.3422	81.7975	76.8283	79.7397	74.227	78.7251	77.429	77.8018	77.9121	75.1277	73.4558	79.6716	76.7636	77.1795	86.7984	77.693	82.0053	87.511
26	78.4984	3.75801	73.7067	76.78	76.7488	81.9739	77.6659	80.9811	75.4641	83.1447	76.3382	78.2915	77.7269	85.614	73.7878	80.4194	79.9876	74.5779	76.3096	81.715	83.219	71.797	79.7169	80.816	79.4858	74.5149	79.54	78.0354	80.746	79.798	81.1236	77.7339	81.5177	75.5151	79.4086	73.3038	76.938	75.803	75.8782	76.774	73.66	72.2273	78.6489	75.5705	75.8142	86.2102	76.8833	81.409	87.275
27	77.2772	3.94423	71.7884	75.003	75.7791	80.8784	76.8717	79.6186	74.0488	81.6887	75.1707	77.6167	76.4927	84.216	72.3518	78.8302	79.1085	73.0298	74.95	81.018	82.69	69.462	77.9851	80.4436	78.7306	73.2481	77.748	77.3366	79.5897	78.667	80.3222	75.7905	80.925	73.9241	78.7759	72.1102	74.8592	73.943	73.6818	75.3207	71.8954	70.7134	77.3834	74.0573	74.1281	85.339	75.8089	80.4612	86.693
28	75.7735	4.14442	69.5695	72.95	74.5426	79.4754	75.8053	77.9204	72.3505	79.9237	73.704	76.6383	74.9412	82.469	70.6558	76.9323	77.9032	71.2251	73.2253	80.019	81.8875	66.9145	75.9316	79.7621	77.6613	71.7	75.626	76.3728	78.1345	77.212	79.2538	73.5307	80.0245	72.0678	77.8531	70.6446	72.4982	71.859	71.2153	73.5704	69.8525	68.9289	75.8779	72.2311	72.1339	84.2139	74.4752	79.1736	85.759
29	73.9556	4.3978	67.0699	70.629	73.0398	77.7658	74.475	75.8891	70.3678	77.848	71.951	75.36	73.0724	80.369	68.7045	74.7315	76.3708	69.1653	71.1402	78.724	80.8402	64.1737	73.5614	78.7868	76.2849	69.8825	73.181	75.147	76.3978	75.437	77.9241	70.9626	78.8203	69.9564	76.6452	68.9009	69.8591	69.556	68.4819	71.5258	67.5455	66.8824	74.1326	70.0963	69.8494	82.8395	72.8843	77.5583	84.466
30	71.8507	4.6688	64.3105	68.046	71.2704	75.7512	72.889	73.5259	68.0961	75.4541	69.9269	73.7865	70.8855	77.908	66.4978	72.2285	74.507	66.8487	68.7051	77.132	79.5554	61.2532	70.8757	77.527	74.6035	67.8034	70.415	73.6562	74.3912	73.338	76.3274	68.0898	77.3134	67.5969	75.1528	66.8725	66.942	67.028	65.4925	69.1879	64.9823	64.5794	72.1448	67.6519	67.2904	81.2159	71.0366	75.6257	82.807
31	69.4602	4.94963	61.3031	65.202	69.2297	73.4351	71.0515	70.8265	65.5308	72.7325	67.6427	71.9225	68.3764	75.073	64.0307	69.4199	72.3038	64.2741	65.9218	75.238	78.0259	58.1591	67.8727	75.9858	72.6146	65.4654	67.323	71.8946	72.1185	70.909	74.4514	64.9136	75.5036	64.9931	73.3715	64.5509	63.7452	64.264	62.2576	66.5559	62.1667	62.0272	69.91	64.8935	64.4665	79.3385	68.9252	73.3835	80.772
32	66.7752	5.24398	58.0527	62.093	66.9059	70.8164	68.9626	67.7782	62.6671	69.6843	65.1022	69.7656	65.538	71.844	61.3016	66.3031	69.7572	61.4418	62.7755	73.042	76.2451	54.8952	64.5473	74.158	70.3102	62.8632	63.902	69.8508	69.5787	68.133	72.2755	61.4333	73.3866	62.1425	71.2915	61.9276	60.2724	61.251	58.7827	63.6254	59.0963	59.2301	67.4228	61.8175	61.3855	77.1983	66.5425	70.8392	78.345
33	63.7917	5.54883	54.5594	58.721	64.2838	67.8877	66.622	64.3695	59.4999	66.3219	62.3059	67.3171	62.3617	68.207	58.3114	62.88	66.8633	58.35	59.2487	70.544	74.2121	51.465	60.8905	72.0369	67.6797	59.9898	60.148	67.5121	66.7651	64.996	69.7751	57.6488	70.9535	59.0394	68.8958	58.9989	56.532	57.979	55.0742	60.3938	55.7661	56.1853	64.6807	58.4238	58.0552	74.7813	63.8847	67.9964	75.506
34	60.5475	5.83472	50.823	58.721	61.35	64.642	64.0313	60.5943	56.0277	62.658	59.2537	64.569	58.8433	64.157	55.06	59.153	63.612	54.9977	55.3327	67.738	71.924	47.874	56.898	69.612	64.7123	56.839	56.066	64.8643	63.663	61.484	66.923	53.5673	68.1943	55.6773	66.1663	55.763	52.5343	54.437	51.143	56.8627	52.1737	52.8833	61.6897	54.7243	54.4827	72.0767	60.95	64.851	72.25
35	56.9247	6.16723	46.823	51.311	58.0894	61.0796	61.1969	56.4529	52.2607	58.7045	55.9396	61.5125	54.9907	59.693	51.5458	55.1297	59.9906	51.3901	51.0343	64.614	69.3687	44.144	52.5757	66.864	61.4022	53.4077	51.672	61.8917	60.2458	57.583	63.6847	49.2068	65.1029	52.055	63.0848	52.2246	48.3092	50.624	47.0005	53.041	48.3218	49.3109	58.4681	50.7475	50.6799	69.0815	57.7119	61.3924	68.573
36	53.0592	6.45632	42.6217	47.333	54.4917	57.2063	58.1266	51.9651	48.2263	54.4812	52.3524	58.1695	50.8316	54.827	47.7902	50.8328	55.9904	47.5426	46.3831	61.171	66.5294	40.319	47.9514	63.7845	57.7547	49.7119	47.017	58.5793	56.512	53.292	60.0473	44.6081	61.6744	48.1873	59.6383	48.4278	43.9289	46.555	42.7067	48.9547	44.2342	45.4774	55.0444	46.5444	46.6706	65.8042	54.1873	57.6131	64.461
37	48.9458	6.70162	38.2999	43.26	50.5604	53.0378	54.8345	47.1835	43.981	50.0265	48.5023	54.54	46.4212	49.61	43.8241	46.3112	51.6185	43.49	41.4496	57.412	63.3924	36.4726	43.0862	60.3641	53.7823	45.7961	42.186	54.9182	52.4635	48.634	56.0073	39.8523	57.9136	44.1108	55.824	44.4309	39.5025	42.286	38.3525	44.6608	39.9651	41.4434	51.4555	42.1851	42.5044	62.2661	50.3877	53.5121	59.911
38	44.6462	6.86974	33.9892	39.191	46.3278	48.6069	51.3391	42.1995	39.6202	45.4079	44.444	50.6161	41.8514	44.146	39.7162	41.6453	46.9279	39.3038	36.3611	53.36	59.9511	32.7045	38.0828	56.5974	49.511	41.732	37.298	50.9131	48.1283	43.677	51.5862	35.0588	53.8361	39.8926	51.6566	40.3166	35.1624	37.926	34.0615	40.2511	35.6092	37.2971	47.746	37.7664	38.2624	58.5032	46.348	49.1129	54.932
39	40.2531	6.92449	29.8503	35.248	41.8713	43.9801	47.6688	37.1481	35.2689	40.7217	40.2563	46.4158	37.2477	38.592	35.5746	36.9451	42.0377	35.1003	31.2914	49.055	56.2029	29.1259	33.0816	52.4927	44.9983	37.619	32.489	46.5952	43.5705	38.55	46.8472	30.3678	49.4774	35.63	47.1789	36.189	31.0531	33.648	29.97	35.8482	31.2975	33.1543	43.9713	33.4078	34.061	54.5659	42.1336	44.476	49.561
40	35.9025	6.8334	26.0398	31.564	37.3147	39.2674	43.8644	32.1975	31.066	36.0847	36.0245	42.0116	34.459	33.144	31.5258	32.3463	37.1218	31.0182	26.4298	44.577	52.1604	25.8413	28.2405	48.0807	40.3319	33.5824	27.892	42.0366	38.894	33.42	41.9204	25.9221	44.9022	31.4422	42.4754	32.1641	27.3105	29.657	26.2038	31.5975	27.1755	29.1728	40.2049	29.2418	30.0426	50.5213	37.8416	39.6985	43.892
41	31.6967	6.6	22.6902	28.268	32.8189	34.6118	39.9845	27.5179	27.1467	31.6183	31.8627	37.5038	31.0942	28.002	27.7028	27.9946	32.3785	27.1788	21.9663	40.055	47.8735	22.9387	23.7147	43.428	35.6273	29.7558	23.639	37.3524	34.2377	28.475	37.0094	21.8607	40.2111	27.4705	37.6716	28.36	24.0391	26.15	22.8662	27.6482	23.3842	25.5001	36.5482	25.3862	26.3498	46.4595	33.5906	34.9089	38.074
42	27.7597	6.26488	19.9105	25.467	28.5615	30.1579	36.1126	23.2566	23.6251	27.4313	27.895	33.0125	24.6285	23.333	24.2278	24.0255	27.9894	23.6868	18.0817	35.643	43.4511	20.4869	19.6541	38.6382	31.0292	26.2568	19.873	32.6979	29.7687	23.903	32.3465	18.3187	35.5374	23.8361	34.833	24.8721	21.3106	23.287	20.0338	24.1261	20.0327	22.2401	33.103	21.926	23.1	42.4986	29.5048	30.2584	32.317
43	24.2456	5.81014	17.8007	23.216	24.7002	26.0303	32.3454	19.5449	20.5817	23.62	24.2298	28.6731	21.1836	19.269	21.1895	20.553	24.1026	20.6356	14.9228	31.503	39.0686	18.529	16.2071	33.8426	26.6939	23.189	16.727	28.2503	25.6669	19.866	28.1433	15.4124	31.0434	20.6054	31.0768	21.7768	19.1696	21.195	17.7485	21.1157	17.1959	19.439	29.9531	18.9339	20.3708	38.7771	25.696	25.8941	26.844
44	21.2075	5.26905	16.4559	21.523	21.345	22.3408	28.7769	16.5021	18.0702	20.2815	20.9618	24.614	18.3028	15.924	18.6388	17.6647	20.8422	18.1104	12.5909	27.787	34.9543	17.0802	13.4984	29.1965	22.7812	20.6618	14.296	24.1664	22.1106	16.49	24.5656	13.2176	26.9013	17.8438	24.3007	19.1406	17.6454	19.977	16.0204	18.6646	14.9391	17.1718	27.1711	16.4791	18.1998	35.4389	22.2581	21.9393	21.852
45	18.7998	4.76081	15.935	20.352	18.5573	19.1858	25.4877	14.2156	16.127	17.508	18.163	20.9507	16.0497	13.395	16.5983	15.4102	18.315	16.19	11.1399	24.609	31.3494	16.131	11.6041	24.8563	19.4223	18.7972	12.625	20.5602	19.255	13.881	21.7503	11.7717	23.2652	15.6301	20.6577	17.0227	16.7643	19.687	14.8537	16.8217	13.3162	15.5601	24.8066	14.622	16.5944	32.6104	19.2807	18.506	17.571
[truncated: 156 more rows]
[truncated: 51 more columns]

[truncated: 35 more sheets: Rotation LAnkleFlex B3FacoM, Rotation RHipAbAd B3FacoM, Rotation RHipRot B3FacoM, Rotation RAnklePron B3FacoM, Rotation LHipAbAd B3FacoM, Rotation LHipRot B3FacoM, Rotation LAnklePron B3FacoM, Rotation PelvicTil B3FacoM, Rotation PelvicObl B3FacoM, Rotation PelvicRot B3FacoM, LProgression B3FacoM, RProgression B3FacoM, Rotation TrunkTilt B3FacoM, Rotation TrunkFlex B3FacoM, Rotation TrunkRot B3FacoM, Moment RHipFlex B3FacoM, Moment RHipAbAd B3FacoM, Moment RHipRot B3FacoM, Moment RKneeFlex B3FacoM, Moment RKneeAbAd B3FacoM …]
