# Supplementary material for: Lower limb muscle fatigue after uphill walking in children with unilateral spastic cerebral palsy
Source: PLoS One. 2022 Dec 6;17(12):e0278657. doi: 10.1371/journal.pone.0278657 (PMC9725134; doi:10.1371/journal.pone.0278657)
Supplement: S1 File — (ZIP) [file pone.0278657.s003.zip › Kinematics-individual files-part1/F08A1_ComfM0001.xlsx]

## Sheet: gait A1ComfM
Calculated gait parameters	mean	std	VC	max	min
Walking.Speed [m/s]	1.48	0	0	1.49	1.48
Cadans [1/m]	128.15	4.36	2.04	139.53	115.38
L.Stride.Time [s]	0.94	0.02	0.02	0.99	0.87	0.94	0.94	0.97	0.96	0.95	0.91	0.87	0.91	0.92	0.94	0.93	0.94	0.93	0.95	0.96	0.93	0.92	0.92	0.96	0.92	0.95	0.94	0.96	0.97	0.92	0.94	0.91	0.9	0.91	0.92	0.94	0.94	0.95	0.91	0.93	0.95	0.94	0.94	0.91	0.92	0.91	0.95	0.95	0.95
L.Step.Time [s]	0.46	0.01	0.03	0.48	0.43	0.48	0.47	0.48	0.48	0.48	0.46	0.43	0.45	0.45	0.46	0.46	0.46	0.46	0.47	0.47	0.45	0.46	0.46	0.48	0.46	0.47	0.47	0.45	0.47	0.45	0.47	0.44	0.44	0.43	0.45	0.46	0.47	0.46	0.43	0.46	0.47	0.47	0.46	0.44	0.45	0.46	0.47	0.47	0.47
L.Stance.Time [s]	0.58	0.02	0.03	0.63	0.52	0.58	0.57	0.6	0.59	0.58	0.56	0.52	0.57	0.58	0.58	0.57	0.58	0.57	0.58	0.59	0.58	0.56	0.56	0.59	0.56	0.58	0.58	0.61	0.6	0.56	0.58	0.56	0.54	0.56	0.56	0.57	0.57	0.59	0.56	0.57	0.58	0.57	0.57	0.56	0.56	0.54	0.58	0.58	0.58
L.Swing.Time [s]	0.36	0.01	0.02	0.38	0.33	0.36	0.37	0.37	0.37	0.37	0.35	0.35	0.34	0.34	0.36	0.36	0.36	0.36	0.37	0.37	0.35	0.36	0.36	0.37	0.36	0.37	0.36	0.35	0.37	0.36	0.36	0.35	0.36	0.35	0.36	0.37	0.37	0.36	0.35	0.36	0.37	0.37	0.37	0.35	0.36	0.37	0.37	0.37	0.37
L.Stance.Swing [1]	0.63	0.02	0.04	0.7	0.56	0.621	0.649	0.617	0.627	0.638	0.625	0.673	0.596	0.586	0.621	0.632	0.621	0.632	0.638	0.627	0.603	0.643	0.643	0.627	0.643	0.638	0.621	0.574	0.617	0.643	0.621	0.625	0.667	0.625	0.643	0.649	0.649	0.61	0.625	0.632	0.638	0.649	0.649	0.625	0.643	0.685	0.638	0.638	0.638
L.Bipedal [s]	0.09	0.01	0.13	0.13	0.05	0.08	0.1	0.09	0.08	0.07	0.07	0.08	0.1	0.09	0.09	0.1	0.09	0.09	0.09	0.09	0.09	0.08	0.1	0.08	0.09	0.08	0.12	0.12	0.09	0.08	0.1	0.07	0.1	0.09	0.09	0.09	0.1	0.09	0.09	0.09	0.09	0.08	0.08	0.09	0.08	0.09	0.09	0.09	0.08
L.Stride.Length [m]	1.38	0.04	0.03	1.48	1.26	1.38	1.396	1.382	1.379	1.416	1.366	1.368	1.271	1.267	1.425	1.358	1.372	1.348	1.396	1.39	1.378	1.383	1.369	1.425	1.355	1.371	1.335	1.301	1.363	1.395	1.357	1.391	1.36	1.405	1.378	1.388	1.365	1.387	1.385	1.398	1.414	1.392	1.426	1.358	1.375	1.378	1.389	1.415	1.424
L.Step.Length [m]	0.73	0.03	0.04	0.79	0.6	0.711	0.727	0.722	0.721	0.732	0.73	0.726	0.664	0.693	0.729	0.701	0.733	0.726	0.743	0.734	0.718	0.74	0.714	0.75	0.715	0.732	0.727	0.671	0.727	0.769	0.704	0.749	0.681	0.737	0.737	0.712	0.72	0.735	0.723	0.737	0.725	0.757	0.76	0.727	0.728	0.717	0.72	0.738	0.772
L.Step.Width [m]	0.2	0.04	0.22	0.34	0.1	0.221	0.225	0.197	0.15	0.212	0.173	0.153	0.223	0.231	0.249	0.178	0.223	0.163	0.151	0.184	0.186	0.161	0.248	0.21	0.189	0.166	0.181	0.201	0.178	0.199	0.196	0.103	0.253	0.338	0.306	0.214	0.233	0.198	0.18	0.223	0.194	0.173	0.194	0.179	0.115	0.23	0.315	0.129	0.226
L.foot.clear [cm]	1.61	0.25	0.16	2.35	1.17	1.269	1.788	1.786	1.578	1.339	1.63	1.437	1.42	1.78	1.548	1.17	1.646	1.334	1.448	1.973	1.633	1.614	1.345	1.356	1.423	1.9	2.164	1.61	1.864	1.642	2.234	2.057	1.898	1.633	1.358	1.166	1.528	1.536	1.396	1.363	1.644	1.684	1.854	2.308	1.816	1.72	1.517	1.538	1.553
R.Stride.Time [s]	0.94	0.02	0.02	0.98	0.87	0.95	0.96	0.96	0.95	0.93	0.9	0.89	0.92	0.93	0.93	0.94	0.93	0.94	0.96	0.95	0.91	0.92	0.94	0.94	0.94	0.94	0.98	0.95	0.94	0.92	0.94	0.9	0.92	0.9	0.93	0.93	0.96	0.94	0.9	0.94	0.94	0.95	0.93	0.91	0.9	0.94	0.95	0.95	0.95
R.Step.Time [s]	0.48	0.01	0.03	0.52	0.44	0.46	0.47	0.49	0.48	0.47	0.45	0.44	0.46	0.47	0.48	0.47	0.48	0.47	0.48	0.49	0.48	0.46	0.46	0.48	0.46	0.48	0.47	0.51	0.5	0.47	0.47	0.47	0.46	0.48	0.47	0.48	0.47	0.49	0.48	0.47	0.48	0.47	0.48	0.47	0.47	0.45	0.48	0.48	0.48
R.Stance.Time [s]	0.55	0.02	0.03	0.6	0.5	0.56	0.57	0.57	0.56	0.55	0.53	0.51	0.55	0.54	0.55	0.56	0.55	0.55	0.56	0.56	0.54	0.54	0.56	0.56	0.55	0.55	0.59	0.57	0.56	0.53	0.57	0.51	0.54	0.52	0.54	0.55	0.57	0.55	0.52	0.55	0.56	0.55	0.54	0.53	0.53	0.55	0.56	0.56	0.55
R.Swing.Time [s]	0.39	0.01	0.02	0.41	0.35	0.39	0.39	0.39	0.39	0.38	0.37	0.38	0.37	0.39	0.38	0.38	0.38	0.39	0.4	0.39	0.37	0.38	0.38	0.38	0.39	0.39	0.39	0.38	0.38	0.39	0.37	0.39	0.38	0.38	0.39	0.38	0.39	0.39	0.38	0.39	0.38	0.4	0.39	0.38	0.37	0.39	0.39	0.39	0.4
R.Stance.Swing [1]	0.7	0.03	0.04	0.78	0.63	0.696	0.684	0.684	0.696	0.691	0.698	0.745	0.673	0.722	0.691	0.679	0.691	0.709	0.714	0.696	0.685	0.704	0.679	0.679	0.709	0.709	0.661	0.667	0.679	0.736	0.649	0.765	0.704	0.731	0.722	0.691	0.684	0.709	0.731	0.709	0.679	0.727	0.722	0.717	0.698	0.709	0.696	0.696	0.727
R.Bipedal [s]	0.1	0.01	0.09	0.12	0.08	0.12	0.1	0.11	0.11	0.11	0.11	0.08	0.11	0.11	0.1	0.1	0.1	0.1	0.1	0.1	0.1	0.1	0.1	0.11	0.1	0.1	0.11	0.1	0.1	0.09	0.11	0.09	0.08	0.08	0.09	0.09	0.1	0.1	0.08	0.1	0.1	0.1	0.09	0.09	0.09	0.09	0.1	0.1	0.1
R.Stride.Length [m]	1.38	0.04	0.03	1.47	1.18	1.379	1.388	1.379	1.405	1.368	1.371	1.333	1.238	1.389	1.386	1.339	1.356	1.379	1.399	1.395	1.361	1.395	1.39	1.39	1.355	1.34	1.357	1.306	1.353	1.423	1.345	1.428	1.35	1.378	1.413	1.356	1.372	1.397	1.385	1.426	1.36	1.423	1.391	1.375	1.388	1.386	1.397	1.39	1.417
R.Step.Length [m]	0.65	0.02	0.04	0.74	0.57	0.669	0.669	0.66	0.658	0.684	0.636	0.642	0.607	0.574	0.696	0.657	0.639	0.623	0.653	0.656	0.66	0.643	0.655	0.676	0.64	0.639	0.608	0.63	0.635	0.626	0.654	0.642	0.679	0.669	0.641	0.676	0.644	0.652	0.662	0.662	0.689	0.635	0.666	0.631	0.648	0.66	0.669	0.677	0.652
R.Step.Width [m]	0.21	0.04	0.17	0.31	0.1	0.222	0.252	0.177	0.2	0.199	0.173	0.209	0.216	0.279	0.213	0.231	0.191	0.229	0.186	0.2	0.177	0.204	0.223	0.202	0.238	0.142	0.221	0.223	0.157	0.215	0.185	0.237	0.174	0.268	0.257	0.206	0.234	0.211	0.183	0.251	0.205	0.259	0.226	0.191	0.235	0.188	0.226	0.164	0.271
R.foot.clear [cm]	1.73	0.28	0.16	2.58	1.22	1.514	1.885	1.904	1.648	1.584	1.308	1.821	1.735	1.983	1.528	1.677	1.69	1.975	1.816	1.972	1.958	1.861	1.752	1.298	1.597	1.832	1.601	1.249	1.221	1.746	1.949	2.18	1.488	2.042	1.84	1.454	1.536	1.551	2.058	1.872	1.484	1.564	1.41	1.591	1.96	1.644	2.199	1.422	1.684
Asym.step.time [%]	4.72	2.68	0.57	13.04	2.06	4.255	0	2.062	0	2.105	2.198	2.299	2.198	4.348	4.255	2.151	4.255	2.151	2.105	4.167	6.452	0	0	0	0	2.105	0	12.5	6.186	4.348	0	6.593	4.444	10.989	4.348	4.255	0	6.316	10.989	2.151	2.105	0	4.255	6.593	4.348	2.198	2.105	2.105	2.105
Asym.step.length [%]	10.97	4.18	0.38	21.48	0.05	6.038	8.403	8.839	9.175	6.844	13.687	12.373	8.981	18.863	4.651	6.379	13.82	15.284	12.906	11.287	8.324	13.957	8.606	10.323	11.094	13.463	17.878	6.276	13.525	20.443	7.302	15.371	0.338	9.72	13.987	5.185	11.087	11.932	8.831	10.758	5.003	17.44	13.163	14.192	11.636	8.289	7.349	8.663	16.859
Mox file gait parameters	mean	std
L.Stride.Time	0.9375	0.0218411	0.94	0.94	0.985	0.945	0.95	0.91	0.87	0.91	0.92	0.94	0.93	0.94	0.93	0.95	0.96	0.93	0.92	0.92	0.96	0.92	0.95	0.95	0.96	0.96	0.92	0.95	0.9	0.9	0.91	0.92	0.94	0.94	0.95	0.91	0.93	0.95	0.93	0.95	0.91	0.92	0.91	0.95	0.95	0.95	0.94	0.91	0.97
L.Stance.Time	0.606661	0.0173594	0.61	0.61	0.64	0.605	0.611	0.59	0.55	0.6	0.6	0.61	0.6	0.61	0.6	0.61	0.63	0.61	0.59	0.59	0.62	0.59	0.61	0.6	0.63	0.62	0.59	0.6	0.58	0.57	0.59	0.59	0.61	0.6	0.62	0.59	0.6	0.61	0.6	0.61	0.59	0.59	0.57	0.62	0.61	0.61	0.61	0.58	0.63
L.Swing.Time	0.330839	0.00891731	0.33	0.33	0.345	0.34	0.339	0.32	0.32	0.31	0.32	0.33	0.33	0.33	0.33	0.34	0.33	0.32	0.33	0.33	0.34	0.33	0.34	0.35	0.33	0.34	0.33	0.35	0.32	0.33	0.32	0.33	0.33	0.34	0.33	0.32	0.33	0.34	0.33	0.34	0.32	0.33	0.34	0.33	0.34	0.34	0.33	0.33	0.34
L.Stance.Swing	0.647051	0.00752262	64.885	64.908	64.965	64.02	64.277	64.82	63.216	65.965	65.223	64.891	64.498	64.88	64.516	64.199	65.625	65.596	64.121	64.122	64.592	64.12	64.207	63.164	65.636	64.605	64.118	63.146	64.454	63.334	64.84	64.125	64.889	63.823	65.243	64.825	64.5	64.2	64.519	64.244	64.841	64.125	62.644	65.259	64.223	64.208	64.879	63.73	64.944
L.Step.Length	0.727589	0.0261466	0.704	0.721	0.733	0.728	0.726	0.721	0.718	0.657	0.686	0.728	0.697	0.727	0.722	0.733	0.731	0.707	0.738	0.709	0.744	0.712	0.723	0.739	0.673	0.722	0.764	0.713	0.76	0.684	0.74	0.745	0.707	0.709	0.736	0.725	0.742	0.728	0.734	0.76	0.732	0.735	0.716	0.725	0.73	0.774	0.758	0.733	0.754
L.Step.Width	0.134758	0.039564	0.165	0.118	0.084	0.146	0.097	0.099	0.147	0.155	0.166	0.11	0.142	0.09	0.096	0.115	0.123	0.119	0.184	0.131	0.118	0.088	0.134	0.134	0.098	0.127	0.131	0.045	0.169	0.264	0.245	0.146	0.171	0.122	0.102	0.149	0.135	0.107	0.122	0.124	0.062	0.149	0.216	0.075	0.17	0.129	0.115	0.091	0.143
R.Stride.Time	0.9376	0.0208543	0.92	0.95	0.96	0.95	0.96	0.93	0.9	0.89	0.92	0.92	0.93	0.95	0.93	0.94	0.96	0.95	0.91	0.92	0.94	0.93	0.95	0.94	0.98	0.95	0.94	0.92	0.93	0.9	0.92	0.9	0.94	0.93	0.95	0.94	0.9	0.94	0.95	0.94	0.93	0.91	0.91	0.93	0.96	0.94	0.95	0.92	0.95
R.Stance.Time	0.585752	0.0159256	0.57	0.59	0.6	0.6	0.6	0.58	0.56	0.54	0.57	0.57	0.59	0.6	0.58	0.58	0.59	0.59	0.57	0.57	0.59	0.59	0.59	0.58	0.62	0.59	0.59	0.56	0.6	0.56	0.58	0.56	0.58	0.58	0.6	0.6	0.56	0.59	0.6	0.58	0.59	0.57	0.57	0.58	0.6	0.59	0.59	0.57	0.59
R.Swing.Time	0.351848	0.00969624	0.35	0.36	0.36	0.35	0.36	0.35	0.34	0.35	0.35	0.35	0.34	0.35	0.35	0.36	0.37	0.36	0.34	0.35	0.35	0.34	0.36	0.36	0.36	0.36	0.35	0.36	0.33	0.34	0.34	0.34	0.36	0.35	0.35	0.34	0.34	0.35	0.35	0.36	0.34	0.34	0.34	0.35	0.36	0.35	0.36	0.35	0.36
R.Stance.Swing	0.62471	0.00766781	61.97	62.097	62.483	63.148	62.505	62.367	62.219	60.672	61.968	61.949	63.438	63.161	62.367	61.697	61.459	62.117	62.64	61.956	62.75	63.436	62.114	61.696	63.255	62.105	62.773	60.867	64.53	62.221	63.057	62.209	61.729	62.379	63.157	63.84	62.205	62.758	63.171	61.695	63.409	62.624	62.644	62.373	62.493	62.77	62.088	61.966	62.108
R.Step.Length	0.655992	0.0252234	0.676	0.676	0.664	0.636	0.69	0.641	0.653	0.61	0.585	0.696	0.661	0.647	0.626	0.661	0.666	0.659	0.655	0.659	0.686	0.641	0.647	0.612	0.623	0.632	0.629	0.658	0.62	0.676	0.662	0.636	0.681	0.656	0.651	0.658	0.659	0.686	0.648	0.678	0.624	0.645	0.665	0.658	0.685	0.652	0.639	0.62	0.672
R.Step.Width	0.135288	0.0323064	0.151	0.168	0.108	0.133	0.106	0.085	0.132	0.141	0.172	0.137	0.133	0.104	0.151	0.105	0.123	0.127	0.15	0.139	0.111	0.144	0.074	0.172	0.157	0.079	0.136	0.122	0.177	0.087	0.176	0.174	0.132	0.141	0.13	0.099	0.171	0.128	0.162	0.151	0.142	0.176	0.088	0.12	0.092	0.191	0.097	0.15	0.119
[truncated: 79 more columns]

## Sheet: MoS A1ComfM
	mean	std	step:1	step:2
MoS_ML_L	0.103	0.012	0.101771	0.119236	0.0913721	0.0989028	0.107762	0.0961383	0.104863	0.0998079	0.118591	0.0887703	0.101602	0.101237	0.111544	0.105143	0.107737	0.0887658	0.0930934	0.106996	0.0937294	0.112911	0.0874685	0.100303	0.122048	0.104807	0.114782	0.105536	0.114488	0.0979942	0.0964378	0.109294	0.0992128	0.0974791	0.0972941	0.0905572	0.094128	0.105898	0.119468	0.115365	0.0940099	0.106849	0.0894365	0.0883969	0.0960641	0.103576	0.102308	0.111183	0.0942201
MoS_ML_R	0.068	0.015	0.0731793	0.0549033	0.0440011	0.0736515	0.0644508	0.0579334	0.0727916	0.0671927	0.0729067	0.05751	0.0480853	0.0581993	0.0574548	0.0550774	0.0503339	0.0599628	0.0825135	0.0642923	0.0659072	0.0490914	0.0524197	0.0505641	0.0488492	0.0578249	0.0583854	0.0432474	0.081495	0.105399	0.116956	0.0699272	0.0787368	0.0591266	0.0596897	0.0736846	0.0702856	0.0549482	0.0597642	0.065655	0.0499792	0.0905216	0.102309	0.0618027	0.0575067	0.0722789	0.0685238	0.0567386	0.0672598
MoS_ML	0.085	0.022	0.101771	0.0731793	0.119236	0.0549033	0.0913721	0.0440011	0.0989028	0.0736515	0.107762	0.0644508	0.0961383	0.0579334	0.104863	0.0727916	0.0998079	0.0671927	0.118591	0.0729067	0.0887703	0.05751	0.101602	0.0480853	0.101237	0.0581993	0.111544	0.0574548	0.105143	0.0550774	0.107737	0.0503339	0.0887658	0.0599628	0.0930934	0.0825135	0.106996	0.0642923	0.0937294	0.0659072	0.112911	0.0490914	0.0874685	0.0524197	0.100303	0.0505641	0.122048	0.0488492	0.104807
MoS_BF_L	-0.293	0.023	-0.274795	-0.280083	-0.250593	-0.279147	-0.293368	-0.293586	-0.324851	-0.300876	-0.263587	-0.289951	-0.291739	-0.276018	-0.287657	-0.278293	-0.273795	-0.289545	-0.313441	-0.307559	-0.275031	-0.291334	-0.279353	-0.26865	-0.19724	-0.244498	-0.271268	-0.294158	-0.283948	-0.322043	-0.302596	-0.30079	-0.288857	-0.294296	-0.266113	-0.284234	-0.305603	-0.305788	-0.287451	-0.294834	-0.309872	-0.320476	-0.31473	-0.287977	-0.279087	-0.30447	-0.292348	-0.304925	-0.279703
MoS_BF_R	-0.371	0.024	-0.316604	-0.354927	-0.312397	-0.345374	-0.344694	-0.37041	-0.409564	-0.367684	-0.362297	-0.356438	-0.362482	-0.37691	-0.373808	-0.373027	-0.383404	-0.376593	-0.379064	-0.351985	-0.329822	-0.358436	-0.367992	-0.344207	-0.347188	-0.365805	-0.399795	-0.337647	-0.409277	-0.398034	-0.413767	-0.407147	-0.372968	-0.349621	-0.357669	-0.401564	-0.381909	-0.367508	-0.368688	-0.37697	-0.381013	-0.375255	-0.386031	-0.357347	-0.36354	-0.370431	-0.405023	-0.400126	-0.386248
MoS_BF	-0.332	0.046	-0.274795	-0.316604	-0.280083	-0.354927	-0.250593	-0.312397	-0.279147	-0.345374	-0.293368	-0.344694	-0.293586	-0.37041	-0.324851	-0.409564	-0.300876	-0.367684	-0.263587	-0.362297	-0.289951	-0.356438	-0.291739	-0.362482	-0.276018	-0.37691	-0.287657	-0.373808	-0.278293	-0.373027	-0.273795	-0.383404	-0.289545	-0.376593	-0.313441	-0.379064	-0.307559	-0.351985	-0.275031	-0.329822	-0.291334	-0.358436	-0.279353	-0.367992	-0.26865	-0.344207	-0.19724	-0.347188	-0.244498
[truncated: 201 more columns]

## Sheet: EMG A1ComfM
	LEFT
	EMG LRectusFem		EMG LVastusLat		EMG LSemitendi		EMG LBicepsFem		EMG LGastrocMed		EMG LSoleus		EMG LTibialisA		EMG LPerineus		EMG RRectusFem		EMG RVastusLat		EMG RSemitendi		EMG RBicepsFem		EMG RGastrocMed		EMG RSoleus		EMG RTibialisA		EMG RPerineus
%	mean	std	mean	std	mean	std	mean	std	mean	std	mean	std	mean	std	mean	std	mean	std	mean	std	mean	std	mean	std	mean	std	mean	std	mean	std	mean	std
1	0.335552	0.627477	0.511613	0.654045	0.273076	0.395218	0.782421	0.993523	0.0571405	0.164713	0.109083	0.151078	0.0574053	0.111358	0.124358	0.0123217	0.423536	0.865654	0.374616	0.327242	0.23921	0.275662	0.994725	0.917619	0.0752282	0.106901	0.248634	0.0607118	0.0597929	0.0450988	0.0106683	0.0735365
2	0.371658	0.677908	0.538679	0.699095	0.270691	0.390533	0.78227	0.99349	0.0682447	0.172489	0.115913	0.161206	0.0565875	0.114128	0.122731	0.012395	0.460335	0.892583	0.44279	0.339619	0.227753	0.269977	0.994676	0.890644	0.0835553	0.109192	0.257233	0.0622131	0.0560341	0.0446156	0.0107699	0.0737514
3	0.420247	0.730024	0.563567	0.748214	0.269724	0.386297	0.782309	0.993467	0.0839697	0.179619	0.122329	0.172151	0.0559688	0.115763	0.121022	0.0124454	0.499453	0.914937	0.520139	0.354517	0.217165	0.265307	0.994641	0.86023	0.0911686	0.1113	0.267435	0.0643979	0.0523338	0.044387	0.0108234	0.0738664
4	0.478461	0.782102	0.58665	0.797837	0.270664	0.382382	0.782554	0.993454	0.103879	0.186209	0.128246	0.183632	0.0557203	0.116265	0.119414	0.0124794	0.540232	0.933069	0.6024	0.370894	0.207622	0.261572	0.994619	0.827073	0.0978567	0.113324	0.279157	0.0672781	0.0487622	0.044343	0.0108332	0.0738129
5	0.542589	0.832074	0.608372	0.844716	0.273975	0.378731	0.782968	0.993449	0.127202	0.192409	0.133629	0.195032	0.05605	0.115714	0.118055	0.0125016	0.58198	0.94759	0.684864	0.387552	0.199317	0.258731	0.994611	0.791985	0.103611	0.115326	0.291724	0.0706621	0.0454199	0.044414	0.0108029	0.0735403
6	0.608815	0.877942	0.629108	0.886023	0.280058	0.375346	0.7835	0.99345	0.152994	0.198342	0.138501	0.205602	0.0571993	0.114214	0.117008	0.0125134	0.623923	0.959255	0.763028	0.40341	0.192417	0.256759	0.994617	0.755796	0.108546	0.117262	0.304249	0.0742171	0.0424263	0.0445599	0.0107372	0.0730387
7	0.673823	0.91791	0.649155	0.919765	0.289259	0.372287	0.784099	0.993457	0.180152	0.204055	0.142929	0.214715	0.0593574	0.111899	0.116232	0.0125156	0.665388	0.968749	0.833184	0.417705	0.187057	0.255639	0.994638	0.719327	0.112852	0.119012	0.315964	0.0776845	0.0399093	0.0447709	0.0106492	0.072356
8	0.734893	0.950439	0.668772	0.944954	0.3018	0.369638	0.784747	0.993471	0.207435	0.20944	0.146957	0.221908	0.0625445	0.108929	0.115646	0.0125067	0.705841	0.976435	0.892557	0.430147	0.1833	0.255348	0.994672	0.683344	0.116773	0.120438	0.326152	0.0809723	0.0379743	0.0450612	0.0105566	0.0715788
9	0.789982	0.974443	0.688189	0.961367	0.317694	0.367465	0.785423	0.993492	0.233664	0.214257	0.150575	0.2269	0.0666047	0.10548	0.115146	0.0124864	0.744776	0.982331	0.939393	0.44094	0.181127	0.255851	0.994717	0.648466	0.120444	0.121433	0.334264	0.0841168	0.0366752	0.0454381	0.0104755	0.0708003
10	0.837835	0.989411	0.707604	0.969249	0.336653	0.365764	0.786142	0.993521	0.257903	0.218207	0.153708	0.229573	0.0712873	0.101729	0.114652	0.0124541	0.781692	0.986233	0.972946	0.450639	0.180407	0.257076	0.994766	0.615104	0.123841	0.121889	0.339909	0.0871727	0.035987	0.0458857	0.0104125	0.0701094
11	0.877879	0.99524	0.727203	0.969216	0.358061	0.364461	0.786941	0.993558	0.279553	0.220998	0.156228	0.229983	0.0762792	0.0978504	0.114144	0.0124092	0.816281	0.987775	0.993316	0.459943	0.180909	0.258907	0.994817	0.583466	0.126869	0.121756	0.342871	0.0901285	0.0358177	0.0463553	0.0103662	0.0695714
12	0.909962	0.992216	0.747101	0.962144	0.380942	0.363429	0.787838	0.993604	0.298221	0.222363	0.157971	0.228273	0.0813216	0.0939985	0.113673	0.0123514	0.848356	0.986577	1.0012	0.469496	0.182316	0.261201	0.994865	0.553588	0.129418	0.121076	0.34301	0.092893	0.0360467	0.0468019	0.0103298	0.0692285
13	0.934135	0.980946	0.767261	0.948943	0.404065	0.362498	0.788825	0.993658	0.313674	0.22211	0.158766	0.224636	0.086261	0.0902872	0.113265	0.0122819	0.877526	0.982418	0.99761	0.479675	0.18427	0.263807	0.994903	0.525407	0.131336	0.119948	0.340299	0.0952657	0.0365455	0.0471954	0.0102958	0.0691156
14	0.950681	0.962341	0.787494	0.930481	0.426215	0.361495	0.789905	0.993719	0.325867	0.220197	0.158467	0.219316	0.0910383	0.0867862	0.112951	0.0122057	0.903285	0.975324	0.983838	0.490554	0.186406	0.266584	0.994926	0.498841	0.13252	0.118492	0.334885	0.0970248	0.0372189	0.0475285	0.0102572	0.0692542
15	0.959952	0.937414	0.807544	0.907593	0.446389	0.360278	0.791079	0.993785	0.334888	0.216656	0.157063	0.212543	0.0955674	0.0835031	0.112709	0.0121294	0.925302	0.965493	0.961303	0.501943	0.188397	0.269382	0.99493	0.473914	0.132996	0.116844	0.326961	0.0980273	0.0379808	0.0478099	0.0102108	0.0696706
16	0.962178	0.90716	0.827104	0.881046	0.463883	0.358759	0.792335	0.993853	0.340767	0.211574	0.154537	0.20454	0.0997282	0.080386	0.112513	0.0120577	0.943437	0.953172	0.931369	0.513507	0.189988	0.272077	0.994915	0.450823	0.132876	0.115086	0.316753	0.098261	0.0387462	0.0480759	0.0101562	0.0703974
17	0.957701	0.872647	0.845863	0.851635	0.478358	0.356924	0.793677	0.99392	0.343622	0.20511	0.151	0.195606	0.103393	0.077383	0.112387	0.0119934	0.957776	0.938688	0.895476	0.524911	0.191018	0.274575	0.994879	0.42986	0.132276	0.113254	0.304599	0.0978628	0.0394384	0.0483573	0.0100954	0.0714581
18	0.94687	0.834777	0.863464	0.820034	0.489821	0.354838	0.795116	0.993985	0.343564	0.197443	0.146636	0.186013	0.106457	0.0744264	0.112396	0.0119394	0.968663	0.922288	0.854871	0.535944	0.191405	0.276833	0.994826	0.411353	0.131323	0.111343	0.290811	0.0969975	0.0399885	0.0486516	0.0100331	0.0728226
19	0.930081	0.794389	0.879504	0.78688	0.498499	0.352606	0.796652	0.994048	0.340693	0.188793	0.141721	0.176044	0.108795	0.0714828	0.112597	0.011894	0.976692	0.904149	0.810762	0.546522	0.191129	0.278807	0.994764	0.395602	0.130138	0.109361	0.275722	0.0958244	0.0403311	0.0489339	0.00997393	0.0744046
20	0.907829	0.752203	0.893564	0.752749	0.504756	0.350348	0.798257	0.994108	0.335166	0.179373	0.136518	0.165975	0.110361	0.0685548	0.113017	0.0118529	0.982404	0.884374	0.76423	0.55668	0.190226	0.280475	0.994699	0.382734	0.128756	0.107327	0.259666	0.0944273	0.0404309	0.0491801	0.00992185	0.0760948
21	0.880703	0.708854	0.905254	0.71816	0.508945	0.348186	0.799904	0.994165	0.327171	0.16937	0.131272	0.156067	0.111143	0.0656736	0.113624	0.0118102	0.985863	0.863028	0.716217	0.566515	0.188762	0.281825	0.994636	0.372669	0.127107	0.105246	0.24293	0.0928462	0.0402751	0.0493655	0.00987599	0.0777522
22	0.849374	0.664904	0.914225	0.683561	0.511396	0.346227	0.80157	0.994219	0.316943	0.158984	0.12618	0.146526	0.111182	0.0628992	0.114342	0.0117608	0.986518	0.840152	0.667546	0.576152	0.186812	0.282857	0.994575	0.365114	0.125112	0.103184	0.225791	0.0910734	0.0398615	0.0494596	0.00983038	0.079224
23	0.814626	0.620872	0.920292	0.649353	0.512346	0.344552	0.803224	0.994266	0.304797	0.14841	0.121375	0.137509	0.110543	0.0603213	0.115119	0.0117005	0.983577	0.815812	0.618947	0.585741	0.184462	0.283575	0.99452	0.359608	0.122748	0.101209	0.208501	0.0890945	0.0392056	0.0494246	0.00977895	0.080408
24	0.777259	0.577197	0.923429	0.615884	0.511904	0.343255	0.804805	0.994305	0.291065	0.13781	0.116925	0.129105	0.109323	0.058026	0.115934	0.0116312	0.97616	0.790075	0.571039	0.59547	0.181791	0.284023	0.99447	0.355614	0.120049	0.099388	0.191281	0.086916	0.0383279	0.0492128	0.00971868	0.0812501
25	0.738112	0.53425	0.92381	0.583448	0.510084	0.342484	0.80623	0.994331	0.276121	0.127317	0.112925	0.12135	0.107648	0.0560739	0.116807	0.0115558	0.963548	0.763064	0.52434	0.60553	0.178884	0.284347	0.994423	0.352563	0.117057	0.0977944	0.174326	0.0845763	0.0372766	0.048809	0.00964909	0.0817127
26	0.697936	0.492346	0.921718	0.552294	0.506808	0.3425	0.807403	0.994347	0.260322	0.117044	0.109535	0.114255	0.105612	0.0545077	0.117741	0.011477	0.945326	0.73491	0.479288	0.616109	0.175815	0.28477	0.99438	0.349926	0.113854	0.0964553	0.157809	0.0821377	0.0360953	0.0482199	0.00957002	0.081758
27	0.657409	0.451756	0.917518	0.52263	0.501966	0.34371	0.80822	0.994352	0.244013	0.107085	0.10698	0.107783	0.103281	0.0533644	0.118698	0.0113964	0.921629	0.705765	0.436264	0.627385	0.172659	0.285614	0.99434	0.347253	0.110545	0.0953461	0.141878	0.0797153	0.0348369	0.047478	0.00948316	0.0813883
28	0.617104	0.412679	0.911684	0.494583	0.495521	0.346578	0.808627	0.994347	0.227497	0.0975069	0.105487	0.101891	0.100743	0.0526377	0.119615	0.0113163	0.893089	0.675827	0.395525	0.639442	0.169508	0.287257	0.994305	0.344201	0.107195	0.0944153	0.126647	0.0774723	0.0335545	0.0466775	0.00939133	0.0806535
29	0.577473	0.375313	0.904679	0.468245	0.487455	0.351576	0.808632	0.994335	0.211026	0.0883706	0.105261	0.0965274	0.0980362	0.0522955	0.120423	0.0112365	0.860431	0.64532	0.3573	0.652276	0.166474	0.290101	0.994275	0.34054	0.103817	0.0935751	0.112208	0.0755439	0.0322875	0.0459317	0.0092987	0.0796091
30	0.538871	0.339828	0.896954	0.443678	0.477836	0.359108	0.8083	0.994317	0.194814	0.0797285	0.106368	0.091626	0.0951772	0.0522939	0.121091	0.0111568	0.824414	0.614482	0.321768	0.665845	0.163695	0.29451	0.994249	0.336165	0.100406	0.0927313	0.0986476	0.074034	0.0310582	0.0453502	0.00920889	0.0783319
31	0.501583	0.306368	0.889001	0.420916	0.466834	0.369388	0.80776	0.994293	0.179026	0.0716288	0.108664	0.087116	0.0921959	0.052614	0.121707	0.0110798	0.785858	0.583589	0.289033	0.680088	0.161343	0.300806	0.994226	0.33111	0.0969728	0.0917961	0.0860094	0.0730172	0.0298832	0.0450334	0.00912753	0.0769208
32	0.46584	0.275052	0.881343	0.399983	0.454693	0.382451	0.807154	0.994263	0.163775	0.0641197	0.111786	0.0829357	0.0891207	0.0532264	0.122421	0.0110079	0.745507	0.552929	0.259155	0.69498	0.159615	0.309283	0.994208	0.325534	0.0935086	0.0906792	0.074325	0.0724987	0.0287797	0.0451015	0.00905623	0.0754501
33	0.431823	0.245957	0.874452	0.380908	0.44169	0.398204	0.806592	0.994231	0.149155	0.0572463	0.115327	0.0790339	0.0859872	0.0541126	0.12339	0.0109424	0.704006	0.522791	0.232145	0.710579	0.158705	0.32026	0.994194	0.319709	0.089995	0.0893126	0.0636223	0.0724435	0.0277658	0.045696	0.00899449	0.0739786
34	0.399683	0.219118	0.868748	0.363716	0.42814	0.416497	0.806138	0.994195	0.135252	0.0510431	0.11898	0.0753717	0.0828315	0.0552892	0.124702	0.0108856	0.661934	0.493444	0.207961	0.726997	0.158775	0.334063	0.994186	0.313991	0.0864175	0.0876521	0.053919	0.0728151	0.0268868	0.0469269	0.00894001	0.0725686
35	0.369599	0.19458	0.864572	0.348447	0.414371	0.437186	0.805797	0.994159	0.122149	0.0455283	0.122538	0.0719312	0.0796961	0.0567518	0.126314	0.0108402	0.619837	0.465155	0.186567	0.744369	0.159969	0.351049	0.994182	0.308777	0.0827581	0.0856623	0.0452594	0.0735846	0.0262207	0.0488264	0.00889088	0.0713057
36	0.341676	0.172292	0.862002	0.33504	0.400707	0.460035	0.80556	0.994122	0.109922	0.0406814	0.125904	0.0686854	0.0766198	0.0584156	0.128085	0.0108073	0.57824	0.43812	0.167795	0.76272	0.162343	0.371326	0.994187	0.304399	0.0790132	0.0833446	0.0376354	0.0746873	0.0258551	0.0512333	0.00884565	0.0702534
37	0.315987	0.152205	0.860922	0.323421	0.387474	0.484861	0.805398	0.994083	0.0986646	0.0364721	0.129017	0.0656193	0.0736434	0.0601859	0.129818	0.0107837	0.537587	0.412496	0.151471	0.781966	0.165982	0.394893	0.994196	0.301108	0.075197	0.0807272	0.0310919	0.0760616	0.0258869	0.0538549	0.00880416	0.0694754
38	0.292569	0.134288	0.861087	0.313482	0.375039	0.511473	0.805273	0.994039	0.0884458	0.0328492	0.131798	0.0627277	0.0707946	0.0619871	0.131329	0.0107663	0.498285	0.388413	0.137418	0.801874	0.171041	0.42153	0.994204	0.299058	0.0713215	0.0778391	0.0256914	0.0776835	0.0264151	0.0564138	0.00876707	0.0689633
39	0.271435	0.118524	0.862161	0.305083	0.363834	0.539696	0.80518	0.993986	0.0793145	0.0297688	0.13409	0.0600185	0.068089	0.0637422	0.13248	0.0107529	0.460697	0.365969	0.125472	0.822085	0.177753	0.45083	0.994208	0.298324	0.0674238	0.0747191	0.0215255	0.0795448	0.0275087	0.0587474	0.00873886	0.0686042
40	0.252523	0.104863	0.863696	0.298059	0.354308	0.569388	0.805137	0.993925	0.0712735	0.0271918	0.135768	0.0574852	0.0655111	0.065392	0.13322	0.0107449	0.425103	0.345202	0.115444	0.842195	0.186391	0.482267	0.994204	0.298909	0.0635465	0.0714199	0.0186562	0.0816312	0.0291654	0.0608031	0.00873103	0.0681874
41	0.235737	0.0932493	0.86522	0.292267	0.346932	0.600393	0.805171	0.993854	0.064268	0.0250969	0.13678	0.0551239	0.0630352	0.0669173	0.133568	0.0107498	0.391723	0.326125	0.107172	0.861843	0.197306	0.51525	0.994189	0.300846	0.0597308	0.0679975	0.0170436	0.0839205	0.0313297	0.0626003	0.00876439	0.0675073
42	0.220945	0.0835768	0.866308	0.28758	0.342122	0.632537	0.805296	0.993771	0.0581832	0.0234644	0.137178	0.0529449	0.0606567	0.0683106	0.13359	0.010783	0.360705	0.3087	0.100495	0.880694	0.210814	0.549248	0.994162	0.304197	0.056006	0.0645174	0.0164847	0.086321	0.0338868	0.0642313	0.00886912	0.0664091
43	0.208045	0.0756981	0.866587	0.283895	0.340164	0.66558	0.805517	0.993685	0.0529781	0.0222501	0.137115	0.0509491	0.05842	0.0695618	0.13341	0.0108559	0.332159	0.29286	0.0952461	0.898446	0.227087	0.583779	0.994135	0.309028	0.0524382	0.0610462	0.0166583	0.0886956	0.0366912	0.0657404	0.00904997	0.064869
44	0.196946	0.0694566	0.865733	0.281117	0.341206	0.699232	0.805805	0.993603	0.0485815	0.0214079	0.136796	0.0491353	0.0564721	0.0706947	0.133122	0.0109651	0.306162	0.278522	0.0912746	0.914778	0.246228	0.618458	0.994114	0.315397	0.0490639	0.0576583	0.0172304	0.0909189	0.0396526	0.0671646	0.009289	0.0630102
45	0.187551	0.0646481	0.863514	0.279142	0.345229	0.732994	0.806105	0.993529	0.0449225	0.0209043	0.136443	0.0474999	0.0550955	0.0717017	0.132798	0.0110975	0.282726	0.265596	0.0884188	0.929264	0.268301	0.652928	0.994105	0.323293	0.0458981	0.0544213	0.0179507	0.0929232	0.0428653	0.0685362	0.00955308	0.0610856
46	0.17976	0.0610444	0.859763	0.277847	0.352258	0.766262	0.806347	0.993468	0.0419451	0.0207397	0.136189	0.0460529	0.054699	0.0725697	0.132462	0.011233	0.261816	0.254002	0.0865522	0.941286	0.293606	0.68691	0.99411	0.332704	0.042948	0.0513886	0.0186581	0.0946791	0.0466761	0.069919	0.00980482	0.0594257
47	0.173467	0.0584289	0.854308	0.27708	0.362605	0.798365	0.806479	0.993427	0.0396215	0.0209193	0.136088	0.0448024	0.0556381	0.0732902	0.132106	0.0113488	0.243347	0.243683	0.0856225	0.950072	0.322963	0.720113	0.994132	0.343706	0.0402427	0.0486008	0.0192674	0.0962187	0.0515706	0.0713658	0.0100088	0.0583546
48	0.168516	0.0565981	0.846918	0.276661	0.376968	0.828589	0.806487	0.993404	0.0378567	0.0214371	0.136103	0.0437818	0.0580691	0.073868	0.131733	0.0114379	0.227158	0.234583	0.0857441	0.95476	0.357785	0.752194	0.994167	0.356557	0.0377979	0.0461022	0.0197321	0.0975674	0.0579431	0.0729678	0.010165	0.0581406
49	0.164742	0.0553938	0.837297	0.276427	0.396533	0.856212	0.80641	0.993399	0.0365662	0.0222167	0.136122	0.0430363	0.0618691	0.074313	0.131344	0.0114978	0.21304	0.226654	0.0872911	0.954473	0.39949	0.782729	0.994211	0.371654	0.0356479	0.0439237	0.0200546	0.0986859	0.0658461	0.074857	0.0102767	0.0588987
50	0.162003	0.0547048	0.825139	0.276274	0.422888	0.880627	0.806316	0.993411	0.0356725	0.0231229	0.135985	0.0426092	0.0666714	0.0747075	0.130977	0.0115264	0.200774	0.219841	0.0908503	0.948479	0.448964	0.811269	0.994262	0.389427	0.0338358	0.0420737	0.0205957	0.0994679	0.0749113	0.0772022	0.0103462	0.0605816
51	0.160259	0.05446	0.81014	0.276229	0.457733	0.901352	0.806262	0.993438	0.0351071	0.0240211	0.135498	0.0425099	0.071956	0.0751629	0.130719	0.0115243	0.190166	0.214076	0.0971115	0.936243	0.506259	0.837399	0.994319	0.41019	0.0323929	0.0405438	0.0226024	0.0997705	0.0843877	0.0801603	0.0103771	0.0629849
52	0.159622	0.0546021	0.792154	0.276529	0.501599	0.91817	0.806267	0.993477	0.0348224	0.0248355	0.134503	0.0427115	0.0775251	0.0758175	0.130649	0.0114932	0.18101	0.209257	0.106564	0.917704	0.569924	0.860906	0.994382	0.433818	0.0313178	0.0393342	0.0278058	0.099458	0.0932741	0.083802	0.0103716	0.0657273
53	0.160338	0.0550822	0.771265	0.277645	0.553435	0.931213	0.806325	0.993524	0.0348064	0.0255586	0.132889	0.0431963	0.0840939	0.0767835	0.13077	0.0114376	0.173127	0.205265	0.119385	0.893288	0.637166	0.881866	0.994448	0.45964	0.0305649	0.0384463	0.0368545	0.0984484	0.100887	0.0881056	0.0103326	0.0684192
54	0.162775	0.0558533	0.747695	0.280298	0.611211	0.940815	0.80642	0.993578	0.0351032	0.026233	0.130605	0.0440034	0.092957	0.0781188	0.130995	0.0113633	0.166408	0.201999	0.135508	0.863674	0.704762	0.900533	0.994518	0.48666	0.0300618	0.0378632	0.0491384	0.0967078	0.107109	0.0928745	0.0102638	0.0708701
55	0.167376	0.0568698	0.721807	0.285358	0.672086	0.947409	0.806535	0.993637	0.0358406	0.0269145	0.127673	0.0452589	0.105137	0.0798293	0.131209	0.0112766	0.16078	0.199372	0.154605	0.829786	0.769493	0.917248	0.99459	0.513805	0.0297326	0.0375662	0.0636529	0.0942618	0.112226	0.0978508	0.0101704	0.0730435
56	0.174588	0.0580891	0.694042	0.293705	0.732813	0.951483	0.806673	0.993698	0.0372074	0.0276491	0.124168	0.0471437	0.120718	0.0818959	0.131299	0.0111826	0.156192	0.197309	0.17614	0.792692	0.828552	0.932288	0.994664	0.540104	0.0295088	0.0375308	0.0794689	0.0911798	0.116628	0.10275	0.0100578	0.0750068
57	0.184759	0.0594677	0.664886	0.306116	0.790357	0.953518	0.806856	0.993762	0.0394081	0.0284487	0.120165	0.0498308	0.13881	0.0842935	0.131214	0.0110872	0.152639	0.195767	0.199439	0.753485	0.879793	0.94575	0.994737	0.564812	0.0293435	0.0377342	0.0958466	0.087569	0.120571	0.107289	0.00993238	0.0768259
58	0.198044	0.0609439	0.634841	0.323061	0.842394	0.953875	0.807091	0.993825	0.042492	0.0292783	0.115741	0.0533338	0.157942	0.0869645	0.130986	0.0109945	0.150141	0.194721	0.223748	0.713206	0.921941	0.957506	0.994811	0.58751	0.0292129	0.0381497	0.112255	0.0835441	0.124192	0.111228	0.00980079	0.0785318
59	0.214461	0.0624509	0.604393	0.344665	0.887338	0.952758	0.80737	0.993883	0.0463729	0.0300685	0.110971	0.0575576	0.176498	0.0898271	0.130704	0.0109084	0.148748	0.194165	0.248318	0.672769	0.954466	0.967221	0.994882	0.608056	0.0290976	0.0387422	0.128262	0.079216	0.127459	0.114431	0.00967024	0.0801008
60	0.233796	0.0639219	0.574009	0.370727	0.924315	0.950342	0.807676	0.993934	0.0508403	0.0307466	0.10594	0.0622812	0.193142	0.0927891	0.130468	0.0108333	0.148527	0.194086	0.272496	0.632948	0.977514	0.974557	0.99495	0.626478	0.0289897	0.0394714	0.143582	0.0747193	0.130271	0.116833	0.00954658	0.0815091
61	0.255673	0.0652935	0.544133	0.400813	0.95293	0.946791	0.807997	0.993975	0.0555938	0.0312414	0.100726	0.0672428	0.206997	0.0957264	0.130335	0.0107745	0.149549	0.19446	0.295715	0.594369	0.99156	0.979279	0.995012	0.642859	0.0288971	0.0402891	0.157958	0.0701768	0.132466	0.118391	0.00943453	0.0827092
62	0.279519	0.0665102	0.515194	0.434137	0.973315	0.942255	0.808309	0.994002	0.0603506	0.0315015	0.0954299	0.0722235	0.217676	0.0984939	0.13031	0.0107373	0.151796	0.195233	0.317489	0.557512	0.997394	0.98137	0.995068	0.657364	0.0288538	0.0411386	0.171164	0.0656861	0.13391	0.119122	0.00933826	0.083641
63	0.304722	0.0675348	0.487565	0.469693	0.985841	0.936908	0.808603	0.994016	0.0649408	0.0315017	0.0901757	0.0770148	0.225141	0.100993	0.130348	0.0107291	0.15514	0.196316	0.337381	0.522718	0.995897	0.98099	0.995118	0.67021	0.0289152	0.0419611	0.182925	0.0613214	0.134515	0.119078	0.00926141	0.0842867
64	0.330684	0.0683486	0.461591	0.506394	0.990819	0.930936	0.808891	0.994019	0.0692681	0.0312345	0.0850778	0.0814105	0.229597	0.103156	0.130386	0.0107501	0.159355	0.197608	0.354969	0.490296	0.987853	0.978371	0.995158	0.681641	0.0291225	0.0427091	0.192957	0.0571834	0.134257	0.118313	0.0092007	0.084642
65	0.356849	0.0689545	0.437525	0.543138	0.988674	0.924491	0.809156	0.99401	0.0733214	0.0307236	0.0802491	0.0853518	0.231353	0.104952	0.13033	0.0107996	0.164091	0.199014	0.369953	0.460391	0.974102	0.973855	0.995187	0.69197	0.0294709	0.0433564	0.20102	0.0533329	0.133152	0.116921	0.0091552	0.0847122
66	0.382774	0.0693867	0.41553	0.578906	0.979894	0.91762	0.809362	0.993988	0.0771486	0.029992	0.0758224	0.0888558	0.230716	0.106351	0.130134	0.0108743	0.168967	0.20046	0.382091	0.433059	0.95539	0.96768	0.995203	0.701527	0.0299046	0.043897	0.206925	0.0498438	0.131255	0.115013	0.00912664	0.0844642
67	0.40815	0.0697672	0.395633	0.612919	0.965067	0.910271	0.809469	0.993954	0.0808271	0.0290755	0.0719478	0.0919357	0.227967	0.107334	0.129804	0.010974	0.173641	0.201896	0.391239	0.408291	0.932389	0.959899	0.995204	0.710625	0.0303406	0.0443359	0.21057	0.0468146	0.128641	0.112696	0.00912357	0.0838728
68	0.432753	0.0703662	0.377777	0.64461	0.944754	0.902305	0.809442	0.993908	0.0843786	0.0280511	0.0687747	0.0945531	0.223325	0.107882	0.129383	0.0111034	0.177845	0.203309	0.39732	0.386075	0.905708	0.950426	0.995187	0.719512	0.0306803	0.0446703	0.21195	0.0443603	0.125405	0.110092	0.00916332	0.0829278
69	0.456486	0.0716778	0.361749	0.673761	0.919788	0.893552	0.809246	0.993845	0.0878628	0.0272103	0.0664202	0.0967486	0.217	0.108024	0.128972	0.0112785	0.181444	0.204715	0.400472	0.366229	0.876134	0.939176	0.995154	0.728416	0.0308586	0.0449201	0.211265	0.0425116	0.121667	0.107387	0.00926702	0.0816649
70	0.479234	0.0742246	0.347327	0.700188	0.891035	0.883822	0.808838	0.993774	0.0912574	0.0275828	0.0649138	0.0984558	0.209256	0.107803	0.128654	0.0114906	0.184392	0.206112	0.400831	0.34864	0.844416	0.925996	0.99511	0.737501	0.0308337	0.0450913	0.208771	0.0412479	0.117575	0.104719	0.00943062	0.0801748
71	0.500861	0.0783439	0.334263	0.723805	0.859349	0.872922	0.80822	0.993698	0.0945472	0.0310906	0.0641434	0.0996195	0.200351	0.107263	0.128464	0.0117257	0.186727	0.207487	0.39856	0.333211	0.811282	0.91067	0.995057	0.746897	0.0306007	0.0451742	0.204734	0.0404762	0.113244	0.102185	0.00963753	0.0786168
72	0.521137	0.0840227	0.32236	0.744503	0.825507	0.860714	0.807408	0.993619	0.0976891	0.0391163	0.063909	0.10023	0.19053	0.106474	0.128393	0.0119665	0.188524	0.208823	0.39384	0.319852	0.777466	0.893062	0.994994	0.756687	0.0301859	0.045154	0.199429	0.040036	0.108792	0.0998403	0.00986259	0.0771693
73	0.539707	0.0909976	0.311465	0.762174	0.790214	0.847091	0.806411	0.993541	0.100631	0.0512864	0.0639918	0.100319	0.180026	0.105512	0.1284	0.0121978	0.189879	0.210088	0.386862	0.308463	0.74362	0.873105	0.994924	0.766967	0.0296335	0.0450255	0.193104	0.0397675	0.104324	0.0976802	0.0100816	0.0759506
74	0.55609	0.0988003	0.301448	0.776706	0.754129	0.832012	0.805226	0.99347	0.103281	0.0662526	0.0641893	0.0999644	0.169096	0.104425	0.128474	0.0124118	0.190883	0.21125	0.377844	0.2989	0.71031	0.850858	0.994845	0.777795	0.0290013	0.0447847	0.185959	0.0395708	0.0999443	0.0956156	0.0102812	0.0750152
75	0.569763	0.106905	0.292228	0.787995	0.717777	0.81548	0.803885	0.993407	0.105563	0.0826146	0.0643475	0.0992701	0.157979	0.10323	0.128641	0.0126196	0.191609	0.212308	0.367007	0.290986	0.677932	0.826409	0.994758	0.789205	0.0283559	0.0444266	0.178117	0.0393818	0.0957331	0.0935459	0.010484	0.0743801
76	0.580132	0.114805	0.283794	0.795835	0.681661	0.797571	0.802406	0.993355	0.107312	0.0991174	0.0643527	0.0983092	0.146846	0.101937	0.12892	0.0128182	0.192105	0.213333	0.354608	0.284524	0.646868	0.799987	0.994669	0.801188	0.0277759	0.0439404	0.169741	0.0391908	0.091888	0.0914211	0.0106906	0.0739706
77	0.586776	0.122103	0.276118	0.800119	0.646225	0.7784	0.800821	0.993318	0.108446	0.114746	0.0641554	0.097202	0.135878	0.100572	0.129321	0.0130032	0.192409	0.214467	0.340944	0.279258	0.617355	0.771919	0.994587	0.813685	0.0273226	0.0433243	0.160974	0.0390239	0.0885783	0.0892422	0.0109014	0.0736975
78	0.589416	0.128524	0.269192	0.800725	0.611857	0.758093	0.799157	0.993298	0.108894	0.128689	0.0637395	0.0960175	0.125251	0.099173	0.129857	0.0131635	0.192527	0.215937	0.326313	0.274953	0.589586	0.742558	0.994516	0.826573	0.0270328	0.0425806	0.151951	0.0389049	0.0859456	0.0870421	0.0111069	0.0735045
79	0.587935	0.133952	0.263016	0.797543	0.57889	0.736793	0.797456	0.993293	0.108612	0.140365	0.063127	0.0947597	0.115128	0.0977677	0.130533	0.0132882	0.192445	0.218099	0.311017	0.271404	0.563726	0.712271	0.99446	0.839673	0.0269132	0.0417269	0.142844	0.0388605	0.0840866	0.0848785	0.0112931	0.0733829
80	0.582459	0.138445	0.257569	0.790602	0.547598	0.714667	0.795742	0.9933	0.10765	0.149451	0.062371	0.093446	0.105659	0.0963821	0.131331	0.0133671	0.192179	0.221446	0.295359	0.26846	0.539878	0.681438	0.994423	0.852822	0.026945	0.0407967	0.133869	0.038914	0.0830467	0.0828091	0.0114427	0.0733325
81	0.573235	0.142281	0.252814	0.780052	0.518201	0.69187	0.794035	0.993319	0.106037	0.155837	0.0615537	0.0920779	0.0969691	0.0950062	0.132199	0.0133979	0.191793	0.226641	0.279585	0.266049	0.518071	0.650415	0.994407	0.865929	0.0270839	0.0398544	0.125219	0.0390799	0.0827596	0.0808317	0.0115431	0.0733202
82	0.560712	0.146078	0.248718	0.766267	0.490799	0.66859	0.792361	0.993345	0.103851	0.159572	0.0607587	0.090663	0.089159	0.0936185	0.133109	0.0133868	0.191418	0.234396	0.2639	0.264195	0.498191	0.619539	0.994408	0.878957	0.0272875	0.0390392	0.117083	0.0393538	0.0830679	0.0789112	0.0116015	0.0733108
83	0.545399	0.150815	0.245254	0.749758	0.46542	0.645054	0.790745	0.993377	0.101152	0.160802	0.0600508	0.0892363	0.0822916	0.0921775	0.133979	0.0133415	0.191254	0.245447	0.248495	0.263014	0.480063	0.589117	0.994427	0.891931	0.0275321	0.0385611	0.109662	0.0397408	0.0837983	0.0769845	0.0116156	0.0732926
84	0.527839	0.157639	0.242402	0.731132	0.442035	0.621511	0.789223	0.993412	0.0980144	0.159769	0.0594549	0.0878863	0.0763978	0.0906296	0.134688	0.0132735	0.191574	0.260468	0.233619	0.262664	0.463419	0.559413	0.994463	0.904962	0.0278064	0.0387121	0.103157	0.0402622	0.0847666	0.0749677	0.0115925	0.0732177
85	0.508593	0.167577	0.24018	0.711044	0.420561	0.598228	0.787852	0.993449	0.094521	0.156872	0.0589655	0.0867228	0.0714803	0.088929	0.135144	0.0131938	0.192667	0.279949	0.219669	0.263297	0.447913	0.530647	0.994516	0.918125	0.0280946	0.039823	0.0978049	0.0409807	0.0858023	0.0728168	0.0115353	0.0730552
86	0.488205	0.181272	0.238696	0.690146	0.400883	0.575486	0.786655	0.993489	0.0907636	0.152668	0.0585525	0.0858741	0.0675491	0.0870791	0.135301	0.0131096	0.194745	0.304132	0.20724	0.265003	0.433172	0.503008	0.994584	0.931342	0.0283731	0.0420779	0.0938885	0.0419864	0.0867439	0.0705445	0.0114489	0.0728314
87	0.467168	0.19897	0.23823	0.669074	0.382911	0.553581	0.785633	0.993531	0.0868343	0.147772	0.0581694	0.0854793	0.064603	0.0851329	0.135139	0.0130251	0.197977	0.333033	0.197121	0.267749	0.418867	0.47666	0.994665	0.944389	0.0286182	0.0454766	0.0918817	0.0433607	0.0874576	0.0681944	0.0113414	0.0725862
88	0.445961	0.220396	0.239317	0.648447	0.36657	0.532798	0.784776	0.993574	0.0828262	0.142755	0.057791	0.0856611	0.0626038	0.0831983	0.134681	0.0129404	0.202501	0.366348	0.190108	0.271354	0.404709	0.451732	0.994753	0.956919	0.028842	0.0498522	0.0925479	0.0451073	0.0878379	0.0658415	0.0112237	0.0723274
89	0.425026	0.244992	0.242764	0.628854	0.351836	0.513386	0.784043	0.993617	0.0788192	0.138034	0.0574901	0.0865246	0.0614348	0.0814042	0.133993	0.0128526	0.208418	0.403644	0.186741	0.275553	0.390515	0.428339	0.994842	0.968469	0.0290935	0.0549473	0.0968994	0.0471501	0.0877839	0.0635472	0.0111046	0.0720679
90	0.404761	0.272044	0.249565	0.610862	0.338708	0.495562	0.783378	0.993658	0.0748698	0.133873	0.0575284	0.0881301	0.0609037	0.0799273	0.133133	0.0127564	0.215813	0.444322	0.187049	0.280043	0.376211	0.406566	0.994925	0.978518	0.0294817	0.0604793	0.105581	0.0493093	0.0872138	0.0613482	0.0109893	0.0718661
91	0.385514	0.300887	0.260654	0.594981	0.327179	0.479417	0.782739	0.993694	0.0710122	0.130469	0.0582953	0.090511	0.0607905	0.0789831	0.132136	0.0126479	0.224904	0.487619	0.190579	0.28455	0.361811	0.386453	0.994996	0.986644	0.0301546	0.066198	0.118461	0.0513981	0.0860867	0.059261	0.0108787	0.0717381
92	0.367576	0.33103	0.276656	0.581637	0.317214	0.464946	0.782088	0.99372	0.0672603	0.128002	0.0602076	0.0937046	0.0608826	0.0788936	0.131038	0.0125261	0.236062	0.532757	0.196617	0.288841	0.347389	0.368011	0.99505	0.992507	0.0312372	0.0719163	0.134637	0.0532404	0.0844119	0.0572855	0.0107707	0.071659
93	0.351148	0.362157	0.297703	0.571175	0.308704	0.452037	0.781398	0.99373	0.063636	0.126747	0.0635011	0.0978241	0.0609989	0.0799999	0.129885	0.0123953	0.249605	0.578968	0.204364	0.292762	0.333034	0.351214	0.995081	0.99582	0.0328153	0.0774868	0.152814	0.0547149	0.0822302	0.0554175	0.0106652	0.0716065
94	0.336381	0.394137	0.323391	0.564035	0.301471	0.440531	0.780659	0.993722	0.0602417	0.127132	0.0681728	0.103015	0.0610141	0.0825024	0.128705	0.0122646	0.265717	0.625447	0.213191	0.296264	0.318832	0.336012	0.995086	0.996277	0.0350478	0.0827412	0.171657	0.0557603	0.0796088	0.053643	0.0105638	0.0715808
95	0.323526	0.42715	0.3528	0.560975	0.295287	0.43026	0.779884	0.993697	0.0572733	0.129596	0.0739952	0.10936	0.0608577	0.0863189	0.127489	0.0121484	0.284573	0.671367	0.223095	0.299409	0.304841	0.322348	0.995066	0.993546	0.0382657	0.0875753	0.189975	0.0564104	0.0766306	0.0519536	0.0104745	0.0715863
96	0.313245	0.461696	0.384628	0.563246	0.289901	0.421092	0.779073	0.993657	0.0549716	0.134231	0.0806414	0.116806	0.0604965	0.0911173	0.126232	0.0120654	0.306309	0.715959	0.235373	0.30242	0.291099	0.310183	0.995024	0.987256	0.0427747	0.0919567	0.206733	0.0568092	0.0733733	0.0503549	0.010417	0.0716512
97	0.306935	0.498436	0.417502	0.572494	0.285087	0.412943	0.778258	0.993606	0.0536156	0.140739	0.0878089	0.125123	0.059928	0.0964085	0.124914	0.0120348	0.330959	0.758513	0.253059	0.305792	0.277633	0.299465	0.994965	0.977037	0.0486901	0.095902	0.22097	0.0571639	0.0699112	0.048874	0.0104179	0.0718374
98	0.306956	0.538016	0.450114	0.590391	0.280702	0.405752	0.777479	0.993553	0.053711	0.148404	0.0952272	0.134029	0.0591852	0.101648	0.12347	0.0120572	0.358619	0.798248	0.28039	0.310303	0.264503	0.290136	0.994899	0.962568	0.0558992	0.0993575	0.23209	0.057643	0.0663061	0.0475612	0.0104781	0.0721664
99	0.316394	0.580994	0.481398	0.618	0.276731	0.399437	0.776797	0.993503	0.0561678	0.156402	0.102685	0.143379	0.058328	0.106376	0.121846	0.0121177	0.389386	0.834441	0.320859	0.316793	0.251786	0.282123	0.994835	0.943685	0.064042	0.102353	0.240646	0.0583745	0.0626144	0.0464854	0.0105848	0.0726186
100	0.338199	0.627476	0.510626	0.65518	0.273327	0.393895	0.776239	0.993462	0.0620117	0.164116	0.110009	0.153291	0.0574192	0.110277	0.120048	0.0121966	0.423222	0.866514	0.375515	0.325959	0.239596	0.275348	0.994779	0.920471	0.0725624	0.104976	0.248324	0.0595198	0.0588821	0.0457079	0.0107146	0.0731584
	RIGHT
	EMG RRectusFem		EMG RVastusLat		EMG RSemitendi		EMG RBicepsFem		EMG RGastrocMed		EMG RSoleus		EMG RTibialisA		EMG RPerineus		EMG LRectusFem		EMG LVastusLat		EMG LSemitendi		EMG LBicepsFem		EMG LGastrocMed		EMG LSoleus		EMG LTibialisA		EMG LPerineus
%	mean	std	mean	std	mean	std	mean	std	mean	std	mean	std	mean	std	mean	std	mean	std	mean	std	mean	std	mean	std	mean	std	mean	std	mean	std	mean	std
1	0.468296	0.908695	0.806846	0.993503	0.16036	0.0548328	0.806553	0.276944	0.0710685	0.0746787	0.126789	0.0116255	0.0346967	0.0245944	0.134696	0.042915	0.523917	0.842795	0.994442	0.414212	0.186895	0.21232	0.0977489	0.92944	0.0886905	0.0796626	0.0105015	0.0600027	0.0334506	0.0407896	0.0224048	0.0966066
2	0.516469	0.924254	0.806945	0.993537	0.160091	0.0551446	0.787269	0.27744	0.0779598	0.0761483	0.126448	0.0116252	0.0345428	0.0255334	0.133293	0.0431743	0.589258	0.865476	0.994484	0.439075	0.178256	0.207946	0.107608	0.909433	0.100196	0.0839013	0.010547	0.0629053	0.0320904	0.0396179	0.0277883	0.0959752
3	0.572166	0.936039	0.807097	0.993582	0.161261	0.055769	0.765173	0.278917	0.0873364	0.077647	0.126324	0.0115929	0.0347276	0.0263818	0.131242	0.0438457	0.656782	0.885591	0.994534	0.465827	0.170854	0.20434	0.12091	0.883734	0.110229	0.0886426	0.0105446	0.0659415	0.0311018	0.0387525	0.0371249	0.0948524
4	0.632875	0.944419	0.807287	0.993634	0.164267	0.0566691	0.740553	0.282173	0.100112	0.0792361	0.126298	0.0115339	0.0353119	0.0271691	0.128539	0.0449935	0.723274	0.9034	0.994589	0.493326	0.164582	0.201397	0.137553	0.853097	0.118282	0.0937522	0.0104989	0.0689054	0.0304115	0.0381969	0.0496689	0.0932071
5	0.695339	0.949897	0.807506	0.993692	0.169556	0.0578032	0.713815	0.288111	0.116218	0.0809989	0.126245	0.0114551	0.036438	0.0279458	0.125246	0.0466988	0.785789	0.919277	0.994649	0.52051	0.159354	0.199042	0.157142	0.818505	0.124328	0.0990141	0.0104176	0.0716958	0.0299502	0.0379418	0.0643929	0.0910315
6	0.756192	0.952985	0.807766	0.993754	0.17753	0.0591238	0.685422	0.297611	0.134726	0.0830154	0.126097	0.0113633	0.0382884	0.028747	0.121463	0.04907	0.84186	0.9335	0.994713	0.546478	0.155132	0.197233	0.179048	0.781039	0.128658	0.104162	0.0103086	0.0742595	0.0296526	0.0379716	0.0804089	0.088346
7	0.812685	0.954159	0.808079	0.99382	0.188478	0.0605696	0.655862	0.311358	0.154297	0.085352	0.125847	0.0112649	0.0409926	0.0295704	0.117273	0.0521546	0.889725	0.946135	0.994781	0.570616	0.151918	0.195948	0.202546	0.741766	0.131716	0.108906	0.0101801	0.0765929	0.0294625	0.038263	0.0969999	0.085191
8	0.862795	0.953751	0.808439	0.993888	0.202532	0.062074	0.62562	0.329702	0.173458	0.0879901	0.125573	0.0111644	0.0445585	0.0303728	0.112747	0.0558706	0.928453	0.957017	0.994852	0.592652	0.149734	0.195177	0.226876	0.701678	0.133906	0.113002	0.0100399	0.0786751	0.0293383	0.0387774	0.113603	0.0816482
9	0.9052	0.951973	0.808821	0.993955	0.219659	0.0635698	0.595155	0.352665	0.190864	0.090825	0.12538	0.0110658	0.0488601	0.0310896	0.107949	0.0600904	0.957771	0.965823	0.994925	0.612523	0.148647	0.19492	0.251305	0.661645	0.135458	0.116298	0.00989562	0.080489	0.0292636	0.0394646	0.129765	0.0778017
10	0.93924	0.94897	0.809198	0.994018	0.239634	0.0649952	0.564903	0.379993	0.205559	0.0936999	0.125344	0.0109743	0.0536556	0.031651	0.102953	0.0646202	0.977886	0.972228	0.994995	0.630246	0.148745	0.195162	0.275186	0.62239	0.13645	0.118708	0.00975341	0.0819979	0.0292363	0.0402731	0.145134	0.0737464
11	0.964826	0.944873	0.809535	0.994072	0.262018	0.0662965	0.53529	0.411123	0.217067	0.0964575	0.125487	0.0108937	0.058652	0.031997	0.0978318	0.0692382	0.989352	0.97605	0.995061	0.645922	0.15007	0.195849	0.297997	0.584491	0.136858	0.120205	0.00961911	0.0831503	0.0292683	0.0411404	0.15942	0.0695786
12	0.982226	0.93982	0.809805	0.994114	0.286227	0.0674306	0.506726	0.445202	0.225242	0.0989897	0.12576	0.0108289	0.0635958	0.032089	0.0926705	0.0737433	0.992928	0.977294	0.995122	0.659738	0.152572	0.196901	0.319284	0.548402	0.136611	0.120802	0.00949861	0.0839167	0.0293768	0.0419995	0.172332	0.0653846
13	0.991861	0.933976	0.809975	0.994139	0.311632	0.0683718	0.479587	0.481188	0.230253	0.101247	0.126062	0.0107874	0.0683272	0.0319157	0.0875766	0.0779659	0.989447	0.976142	0.995176	0.671926	0.156111	0.198218	0.338624	0.51447	0.135685	0.120562	0.00939598	0.0843036	0.029588	0.0428041	0.183597	0.0612338
14	0.994097	0.927524	0.810059	0.994146	0.337637	0.0691074	0.454198	0.517982	0.232401	0.103179	0.126285	0.0107819	0.0727549	0.0314793	0.0826525	0.0817686	0.97969	0.972891	0.995219	0.682763	0.160434	0.199693	0.355648	0.48292	0.134063	0.119575	0.0093137	0.0843425	0.0299063	0.043517	0.192973	0.05718
15	0.989383	0.920635	0.810043	0.994135	0.363685	0.0696409	0.430826	0.554462	0.232071	0.104757	0.126344	0.0108136	0.0768253	0.0308053	0.0780071	0.085075	0.964438	0.967854	0.99525	0.69258	0.165172	0.20123	0.37005	0.453885	0.131791	0.117947	0.00924945	0.0840542	0.0302796	0.0441297	0.200278	0.0533242
16	0.978233	0.913391	0.809926	0.994106	0.389343	0.0700062	0.409603	0.589666	0.229596	0.105957	0.126193	0.0108828	0.0805602	0.0299314	0.0738122	0.0878976	0.944403	0.96123	0.995267	0.701718	0.169941	0.202766	0.381589	0.427416	0.128921	0.115816	0.00920405	0.0834509	0.0306386	0.0446499	0.205387	0.049761
17	0.961283	0.905742	0.80971	0.994061	0.414323	0.0703316	0.390485	0.62289	0.225302	0.106775	0.125843	0.0109916	0.0840417	0.0289182	0.0702676	0.0902662	0.920254	0.953054	0.995268	0.710491	0.174418	0.204268	0.390144	0.403461	0.125553	0.113366	0.00918418	0.0825721	0.0309153	0.0450727	0.208297	0.0466174
18	0.939165	0.897536	0.8094	0.994001	0.438444	0.0709152	0.373335	0.653672	0.219427	0.107173	0.125389	0.0111441	0.0873449	0.0278728	0.0675656	0.0922164	0.892638	0.943228	0.995249	0.719135	0.178381	0.20573	0.395675	0.381924	0.121763	0.110779	0.00920759	0.0814515	0.0310457	0.0453936	0.209081	0.0440082
19	0.912674	0.888569	0.808974	0.993931	0.461557	0.0722296	0.357939	0.681759	0.212176	0.107171	0.124986	0.0113412	0.090443	0.0271036	0.0657825	0.0937581	0.862266	0.931595	0.995214	0.727842	0.181707	0.207158	0.398245	0.362706	0.117653	0.108235	0.00929602	0.0801494	0.0309775	0.0456098	0.207933	0.0420034
20	0.882707	0.878616	0.808409	0.993854	0.483565	0.0748163	0.344021	0.707025	0.2038	0.10683	0.12472	0.0115768	0.0933686	0.0275573	0.0648491	0.094877	0.829928	0.917993	0.995166	0.736762	0.184386	0.208531	0.398019	0.345692	0.113352	0.105874	0.00945268	0.0787722	0.0306987	0.0457147	0.205148	0.0405854
21	0.850053	0.867432	0.807694	0.993774	0.504334	0.0789837	0.331338	0.729376	0.194516	0.10623	0.124638	0.0118367	0.0961179	0.0309628	0.0645436	0.0955202	0.796342	0.902227	0.995107	0.746027	0.186482	0.209832	0.395163	0.330785	0.108937	0.103759	0.00966343	0.0774529	0.0302202	0.0456944	0.200975	0.0396814
22	0.815457	0.854845	0.806794	0.993692	0.523629	0.08472	0.319727	0.748678	0.184528	0.105468	0.124728	0.0120985	0.0986719	0.0386295	0.0645934	0.0956486	0.762247	0.884171	0.995038	0.755742	0.188087	0.211041	0.389861	0.317896	0.104493	0.101879	0.00990126	0.0763014	0.0295786	0.0455587	0.195658	0.0391541
23	0.77963	0.840772	0.805689	0.993612	0.541109	0.0916883	0.309049	0.764867	0.174064	0.104644	0.124951	0.0123441	0.100985	0.0502496	0.0647583	0.0953022	0.728296	0.863826	0.99496	0.765985	0.189309	0.212141	0.382346	0.306892	0.10012	0.100174	0.0101383	0.0753921	0.0288268	0.0453189	0.189424	0.0388658
24	0.743196	0.825187	0.804371	0.993536	0.556316	0.0994494	0.299222	0.777842	0.16336	0.103808	0.125231	0.0125645	0.102996	0.0646394	0.0648513	0.0945021	0.695025	0.841263	0.994876	0.776849	0.190231	0.213124	0.372825	0.297639	0.0958891	0.0985486	0.0103589	0.074728	0.0280363	0.044973	0.182404	0.0387101
25	0.706647	0.808129	0.802844	0.993465	0.568748	0.107485	0.290184	0.787524	0.152621	0.102945	0.125551	0.0127818	0.104703	0.0804662	0.0647632	0.0933332	0.662804	0.816602	0.994783	0.788383	0.190921	0.21403	0.361538	0.289936	0.0918172	0.0969096	0.0105921	0.0742798	0.0272857	0.0445174	0.174706	0.0386096
26	0.670464	0.789723	0.801103	0.993403	0.577868	0.115333	0.281929	0.793777	0.141992	0.102001	0.125913	0.0129961	0.105995	0.0965992	0.0644395	0.0919257	0.631974	0.790098	0.994692	0.800561	0.191418	0.214962	0.34874	0.283582	0.0880803	0.0951915	0.0108364	0.0739476	0.0266525	0.0439456	0.166443	0.0385234
27	0.635076	0.770095	0.799183	0.993355	0.583232	0.122612	0.274459	0.796449	0.13162	0.100921	0.12633	0.0131966	0.106798	0.11203	0.0638647	0.0904185	0.602778	0.762038	0.99461	0.813282	0.191731	0.216106	0.334708	0.278357	0.0848284	0.093357	0.0110799	0.0736742	0.0261872	0.0432583	0.157723	0.038439
28	0.600834	0.749409	0.797143	0.993325	0.584638	0.129088	0.26775	0.79549	0.12165	0.0997025	0.126832	0.013372	0.107079	0.125991	0.063078	0.0889249	0.57535	0.732776	0.994544	0.826391	0.191848	0.217739	0.319739	0.274032	0.0821684	0.0914211	0.0113085	0.0734529	0.0259111	0.0424843	0.148649	0.0383818
29	0.568049	0.727809	0.795046	0.993313	0.582022	0.134668	0.261795	0.790835	0.112196	0.0983709	0.127456	0.0135061	0.106813	0.137907	0.0621492	0.0875357	0.549825	0.702646	0.9945	0.839689	0.191759	0.220251	0.304112	0.270429	0.0801633	0.0893982	0.0115011	0.0733107	0.0258147	0.0417024	0.139326	0.0383875
30	0.536998	0.705438	0.792958	0.993315	0.575506	0.139451	0.25658	0.782501	0.103356	0.0969636	0.128221	0.0135844	0.105969	0.147407	0.0611601	0.0862691	0.526317	0.671994	0.994479	0.85302	0.191478	0.224187	0.288096	0.267431	0.0788662	0.0872867	0.0116353	0.0732699	0.0258511	0.0410483	0.129868	0.0384808
31	0.507855	0.682455	0.790951	0.993327	0.565426	0.143817	0.252073	0.770709	0.0952042	0.0955169	0.129127	0.0136106	0.104599	0.154306	0.0602108	0.0851054	0.504819	0.641153	0.99448	0.86627	0.19108	0.230175	0.271948	0.265007	0.0782181	0.0850763	0.0117144	0.0733609	0.0259584	0.0407258	0.120388	0.0386691
32	0.480706	0.659037	0.789099	0.993348	0.552219	0.148506	0.248228	0.755846	0.087785	0.0940309	0.130149	0.0135969	0.10273	0.158544	0.0594015	0.084004	0.48521	0.610456	0.994501	0.879399	0.190726	0.238913	0.255898	0.263212	0.0780924	0.0827304	0.0117457	0.0735572	0.0260808	0.0409527	0.110979	0.0389538
33	0.455561	0.635403	0.787439	0.993376	0.536398	0.154517	0.245015	0.738424	0.0811201	0.0924842	0.131213	0.0135535	0.100388	0.160194	0.0587716	0.0829617	0.467298	0.58022	0.994539	0.892452	0.190667	0.251086	0.240202	0.262157	0.0783692	0.0802086	0.0117324	0.0737866	0.0261928	0.0419242	0.101811	0.0393472
34	0.432357	0.611806	0.785994	0.993408	0.518521	0.162863	0.242419	0.719047	0.0752155	0.0908215	0.132223	0.0134906	0.097616	0.159508	0.0583019	0.0820058	0.450801	0.550723	0.994595	0.905515	0.191208	0.267295	0.225194	0.261967	0.0789338	0.0774963	0.0116788	0.0739817	0.0262938	0.0437535	0.0931629	0.0398766
35	0.411025	0.588549	0.784764	0.993447	0.499123	0.174432	0.240483	0.698343	0.0700823	0.088981	0.133046	0.0134181	0.0944652	0.156898	0.0579382	0.0811907	0.435386	0.522218	0.994665	0.918591	0.192652	0.288062	0.211399	0.262764	0.0796791	0.074613	0.0115926	0.0740656	0.026385	0.0464274	0.0855545	0.0405998
36	0.391442	0.565933	0.783756	0.993493	0.47876	0.189676	0.239336	0.67699	0.065735	0.0869663	0.133627	0.0133427	0.0910265	0.152983	0.0576268	0.0806275	0.420674	0.494892	0.994747	0.931584	0.195204	0.313501	0.199483	0.264543	0.080497	0.0716345	0.0114832	0.0740377	0.0264837	0.0498169	0.0797068	0.0415834
37	0.373538	0.544251	0.782954	0.993545	0.457923	0.208684	0.2393	0.655619	0.0621977	0.0848275	0.133901	0.0132652	0.0873735	0.148385	0.0573303	0.0804352	0.406361	0.468897	0.994837	0.944266	0.199014	0.343507	0.190212	0.267205	0.0812883	0.0686426	0.0113613	0.073932	0.0266141	0.0537648	0.076732	0.0428767
38	0.357282	0.523771	0.78233	0.993601	0.437076	0.231159	0.240942	0.634828	0.059471	0.082659	0.133855	0.0131822	0.0835745	0.14367	0.0570744	0.0807164	0.392213	0.444347	0.99493	0.956283	0.204185	0.37778	0.184251	0.270582	0.0819391	0.0657181	0.0112372	0.0738225	0.0268106	0.0580607	0.078089	0.0444703
39	0.342702	0.504734	0.781839	0.993658	0.41665	0.2566	0.245142	0.615212	0.0575209	0.0805992	0.133491	0.0130877	0.0796837	0.13926	0.056964	0.0815425	0.378083	0.421358	0.99502	0.96715	0.210779	0.415867	0.181979	0.274453	0.0823291	0.0629092	0.0111144	0.0738107	0.0271084	0.0624713	0.0849495	0.0462766
40	0.329823	0.487302	0.781466	0.993714	0.397017	0.284358	0.252888	0.597322	0.056254	0.0788442	0.132864	0.012978	0.0757438	0.135457	0.0572443	0.0829608	0.363922	0.399993	0.995102	0.97642	0.218886	0.457094	0.183269	0.278577	0.0823436	0.0602447	0.0109958	0.0739663	0.0275999	0.0668301	0.0972496	0.0481471
41	0.318665	0.471537	0.781199	0.993762	0.378498	0.313879	0.26508	0.58165	0.0554995	0.077666	0.132045	0.0128505	0.0717915	0.132533	0.0582855	0.0850173	0.349761	0.380279	0.99517	0.983712	0.228758	0.500744	0.18762	0.282724	0.0818825	0.0577316	0.0108789	0.0742717	0.0284465	0.0710706	0.113799	0.0499169
42	0.309189	0.457416	0.780997	0.993799	0.361345	0.344694	0.282262	0.568583	0.0550792	0.0774858	0.13115	0.0127073	0.0678736	0.130757	0.0604151	0.0877747	0.33568	0.362218	0.995219	0.988684	0.240742	0.546064	0.194293	0.286693	0.0808844	0.0553671	0.0107627	0.0746691	0.0297654	0.0751575	0.132988	0.0514261
43	0.301253	0.444824	0.780805	0.993818	0.345704	0.376507	0.304388	0.558466	0.0548445	0.0787243	0.130283	0.0125547	0.0640768	0.130477	0.0637534	0.0913367	0.321755	0.345775	0.995245	0.991044	0.255082	0.59226	0.202514	0.29035	0.0793654	0.0531471	0.0106469	0.0751153	0.0316623	0.0791096	0.153314	0.0525679
44	0.294634	0.43364	0.780588	0.993817	0.331713	0.409232	0.330874	0.551886	0.0546633	0.0815677	0.12949	0.0124048	0.0605418	0.132119	0.0681976	0.0957994	0.308055	0.330911	0.995245	0.990482	0.272006	0.638465	0.21182	0.293648	0.0773652	0.0510712	0.0105352	0.07554	0.0343437	0.0829173	0.173525	0.0532863
45	0.289062	0.423699	0.780326	0.993795	0.319718	0.443065	0.360636	0.549807	0.0544381	0.0857569	0.128742	0.0122721	0.0574244	0.13603	0.073485	0.101173	0.294617	0.317567	0.99522	0.986649	0.291718	0.683835	0.222631	0.296709	0.0749439	0.0491607	0.0104384	0.0759254	0.0381277	0.0865606	0.192537	0.0536234
46	0.284254	0.414898	0.779991	0.993757	0.310626	0.478389	0.392323	0.553664	0.05412	0.0908384	0.127959	0.0121741	0.054869	0.142126	0.079324	0.107331	0.281465	0.305711	0.995174	0.979144	0.314369	0.727562	0.236875	0.299899	0.0721623	0.047459	0.010379	0.0762879	0.0431935	0.0899924	0.20938	0.0537055
47	0.279965	0.407145	0.779596	0.993707	0.306169	0.515749	0.42458	0.565176	0.053677	0.096212	0.12702	0.0121309	0.0530259	0.149885	0.0854664	0.114068	0.268617	0.295301	0.995113	0.967608	0.340098	0.768883	0.257963	0.303894	0.0690908	0.0460025	0.0103854	0.0766685	0.0495573	0.0931714	0.22326	0.0537006
48	0.276052	0.400355	0.7792	0.993656	0.308955	0.555731	0.456183	0.585843	0.053105	0.101332	0.125828	0.0121446	0.0524202	0.158497	0.091714	0.121368	0.256129	0.286281	0.995049	0.951799	0.369006	0.807017	0.289515	0.309517	0.0657799	0.0448302	0.0104571	0.0770718	0.0570602	0.0960663	0.234149	0.0537869
49	0.272522	0.394408	0.778868	0.99361	0.32207	0.598753	0.486233	0.616293	0.0524298	0.105793	0.124305	0.0122017	0.0543939	0.1671	0.0979137	0.129558	0.244077	0.278576	0.994986	0.93162	0.401111	0.841337	0.333842	0.317557	0.062292	0.0439551	0.0105781	0.0774684	0.0652916	0.0987324	0.243091	0.0542425
50	0.269558	0.38918	0.778637	0.993575	0.347923	0.644807	0.514196	0.655725	0.0516937	0.109316	0.122462	0.0122799	0.0606785	0.174979	0.103914	0.1391	0.232577	0.272095	0.994929	0.907204	0.436225	0.871401	0.391162	0.328499	0.0586824	0.0433749	0.0107187	0.0778002	0.0736774	0.101262	0.251526	0.0554468
51	0.267559	0.384528	0.778562	0.993552	0.387304	0.693396	0.539924	0.701883	0.0509494	0.111709	0.120391	0.0123564	0.0722905	0.181732	0.109558	0.150297	0.221783	0.26674	0.994881	0.878872	0.473974	0.8969	0.459884	0.342333	0.0550092	0.0430418	0.0108376	0.0779825	0.0816883	0.103758	0.260524	0.0577086
52	0.267033	0.380299	0.778647	0.99354	0.438655	0.743364	0.563642	0.751309	0.0503114	0.112899	0.118249	0.0124082	0.0888506	0.187394	0.114743	0.162899	0.211878	0.262392	0.994842	0.847228	0.513751	0.917909	0.536585	0.358298	0.0513334	0.0428876	0.010895	0.0779126	0.0889478	0.106304	0.270566	0.0610046
53	0.268467	0.376374	0.778844	0.993534	0.498747	0.792986	0.585831	0.800474	0.0499613	0.112943	0.116188	0.0124447	0.109322	0.192275	0.119461	0.176187	0.203015	0.258943	0.994807	0.813023	0.554857	0.934948	0.616943	0.375235	0.0477533	0.0428402	0.0109036	0.0775025	0.0953638	0.108903	0.281547	0.0649807
54	0.272307	0.372724	0.779117	0.993534	0.56376	0.840267	0.606956	0.846185	0.0501145	0.111931	0.114391	0.0124712	0.132669	0.196828	0.123778	0.189253	0.195377	0.256343	0.99478	0.777081	0.596597	0.948673	0.696447	0.391986	0.0443774	0.0428385	0.0108676	0.0767344	0.101003	0.111442	0.293039	0.0691469
55	0.278948	0.369361	0.779436	0.993539	0.629932	0.883254	0.627416	0.885847	0.0510256	0.109992	0.112906	0.0124886	0.15793	0.201437	0.127802	0.201287	0.189128	0.254579	0.994764	0.740247	0.638276	0.959781	0.770903	0.407583	0.0413342	0.0428633	0.0107942	0.0756239	0.106019	0.113824	0.304498	0.0730934
56	0.288718	0.366341	0.779791	0.993549	0.694083	0.920179	0.64753	0.917717	0.0529038	0.107293	0.111709	0.0124955	0.184171	0.206293	0.131689	0.211617	0.184383	0.253642	0.994763	0.703353	0.679329	0.968851	0.836896	0.421435	0.038757	0.0429317	0.0106966	0.0742342	0.110581	0.115963	0.315365	0.0766591
57	0.301836	0.36375	0.780178	0.993565	0.753604	0.949558	0.667521	0.940942	0.0558254	0.10402	0.110716	0.0124882	0.210313	0.211254	0.135524	0.219768	0.181192	0.253531	0.994777	0.667144	0.719255	0.976119	0.891927	0.433452	0.0367632	0.0430959	0.0105903	0.0726679	0.11481	0.117756	0.325025	0.0799191
58	0.318278	0.361642	0.78063	0.993589	0.806616	0.970432	0.687541	0.955365	0.059704	0.10035	0.109844	0.012464	0.235315	0.216052	0.13931	0.225524	0.179514	0.254226	0.994807	0.632224	0.757532	0.981495	0.934471	0.443986	0.0354178	0.0433965	0.0104906	0.0710552	0.118699	0.119169	0.332981	0.0830237
59	0.33775	0.360018	0.781177	0.993622	0.85209	0.982373	0.707684	0.961309	0.0643815	0.0964851	0.109046	0.0124256	0.258394	0.220266	0.142891	0.228841	0.179194	0.255672	0.994848	0.598967	0.793703	0.984664	0.963964	0.453676	0.0347219	0.0438386	0.0104099	0.0694971	0.122169	0.120212	0.338772	0.0860767
60	0.35958	0.358812	0.781824	0.993663	0.889663	0.985412	0.72802	0.959478	0.06964	0.0926078	0.10834	0.0123743	0.279045	0.223454	0.146076	0.229806	0.179975	0.257741	0.994893	0.567524	0.827542	0.985225	0.980698	0.463227	0.0346132	0.0443784	0.0103506	0.0680779	0.125113	0.120866	0.342068	0.0890421
61	0.382678	0.357914	0.782569	0.993712	0.919189	0.979855	0.748575	0.950715	0.0752562	0.088858	0.107775	0.0123111	0.296862	0.225209	0.1486	0.228568	0.181549	0.260274	0.994936	0.537888	0.858775	0.982819	0.985335	0.473214	0.0349977	0.0449625	0.0103089	0.0668518	0.127398	0.121071	0.342611	0.0917335
62	0.405736	0.357174	0.783431	0.99377	0.940856	0.966439	0.769276	0.93596	0.0810546	0.0853382	0.107411	0.0122408	0.311658	0.225285	0.150236	0.225339	0.183564	0.263093	0.99497	0.509939	0.886961	0.977367	0.979019	0.483887	0.0357526	0.0455583	0.0102781	0.0658506	0.128936	0.120873	0.340355	0.0939028
63	0.427538	0.356426	0.784434	0.993838	0.95503	0.946106	0.789921	0.91611	0.086843	0.0821057	0.107275	0.0121702	0.323415	0.223594	0.150828	0.22036	0.185671	0.266018	0.994993	0.483611	0.911667	0.969009	0.96309	0.495182	0.0367444	0.0461622	0.0102503	0.065099	0.129755	0.12034	0.335391	0.0953709
64	0.447154	0.355522	0.785622	0.993911	0.962025	0.919816	0.810255	0.891997	0.0923807	0.0791643	0.107325	0.0121015	0.332146	0.22014	0.150283	0.213846	0.187574	0.268886	0.994999	0.458989	0.93264	0.957984	0.938885	0.506821	0.0378336	0.0467705	0.010218	0.0646096	0.129983	0.119538	0.327871	0.0960788
65	0.463959	0.35438	0.787033	0.993986	0.962165	0.88861	0.829977	0.864476	0.0974399	0.0764731	0.107501	0.0120371	0.337926	0.21501	0.14863	0.206043	0.189044	0.271564	0.994989	0.436307	0.949797	0.944642	0.907838	0.518427	0.0388942	0.0473867	0.0101799	0.0644157	0.129767	0.118547	0.318034	0.0961115
66	0.477708	0.352987	0.788691	0.994063	0.955774	0.853447	0.848718	0.834305	0.101805	0.0739532	0.107795	0.0119804	0.340822	0.208371	0.145978	0.197209	0.189933	0.273985	0.994966	0.415907	0.963243	0.929286	0.871266	0.5297	0.0398165	0.048	0.0101372	0.0645503	0.129224	0.117437	0.306173	0.0956296
67	0.488482	0.351389	0.790583	0.994138	0.943223	0.815209	0.866056	0.802167	0.105324	0.0715155	0.108268	0.011932	0.340919	0.200454	0.142532	0.187618	0.190172	0.27612	0.994932	0.398153	0.973407	0.912141	0.830399	0.540477	0.0405207	0.0485778	0.0100902	0.0650411	0.128442	0.116226	0.292608	0.0947958
68	0.496564	0.349685	0.792651	0.994206	0.924823	0.774615	0.881543	0.76864	0.107942	0.0690851	0.108985	0.011888	0.338286	0.191466	0.138479	0.177504	0.18975	0.277949	0.994886	0.383342	0.980807	0.893313	0.786301	0.550744	0.0409588	0.0490693	0.0100432	0.0658798	0.127464	0.114886	0.277617	0.0936831
69	0.502324	0.348	0.794787	0.994268	0.90114	0.732427	0.894745	0.734326	0.109609	0.0666494	0.109932	0.0118474	0.333046	0.181673	0.13409	0.167177	0.188715	0.279459	0.994836	0.371489	0.985816	0.872919	0.74009	0.560592	0.0411052	0.0494548	0.0100039	0.0670134	0.1263	0.113435	0.2616	0.0923493
70	0.506129	0.346422	0.796907	0.994326	0.872773	0.689245	0.905285	0.699692	0.110365	0.064232	0.111069	0.0118082	0.325373	0.171307	0.129556	0.156877	0.187145	0.280662	0.994787	0.362401	0.988309	0.851005	0.692653	0.570177	0.0409599	0.049723	0.00997378	0.0683535	0.124934	0.111906	0.244868	0.0907839
71	0.508285	0.345008	0.798945	0.994377	0.840411	0.64562	0.912888	0.665163	0.110292	0.0618953	0.112293	0.0117667	0.315495	0.160578	0.125029	0.146813	0.185132	0.281566	0.994738	0.355714	0.987698	0.827616	0.644771	0.579669	0.0405366	0.0498611	0.00994897	0.0697854	0.12337	0.110343	0.227701	0.0889634
72	0.508998	0.343803	0.800847	0.994419	0.804809	0.602032	0.917452	0.631118	0.109502	0.0597257	0.113479	0.0117194	0.303686	0.149672	0.120585	0.137142	0.182755	0.282186	0.994692	0.350933	0.983156	0.802809	0.59712	0.589237	0.0398532	0.0498448	0.00992161	0.0711911	0.121662	0.108805	0.210354	0.0868882
73	0.508332	0.342883	0.80256	0.994454	0.766784	0.558922	0.919047	0.597917	0.108119	0.0578047	0.114552	0.0116654	0.290249	0.138775	0.116282	0.127986	0.180092	0.282579	0.994652	0.34751	0.973855	0.776667	0.550305	0.599032	0.0389326	0.0496529	0.00988327	0.0724708	0.119849	0.107346	0.193067	0.0846243
74	0.506286	0.342411	0.804049	0.994478	0.727161	0.516636	0.917914	0.565847	0.106293	0.0561531	0.115519	0.0116048	0.275574	0.128014	0.112286	0.119422	0.177224	0.282884	0.994618	0.344898	0.959212	0.7493	0.504797	0.609216	0.0378274	0.0492851	0.00983206	0.0735462	0.117955	0.106005	0.176039	0.0822785
75	0.502777	0.342708	0.805245	0.994491	0.686684	0.475463	0.914426	0.535154	0.104141	0.0547785	0.116416	0.0115386	0.26003	0.117501	0.108838	0.111498	0.174218	0.28333	0.994587	0.342609	0.939035	0.720849	0.460999	0.619965	0.036585	0.0487438	0.00976806	0.0743519	0.115967	0.104786	0.159446	0.0799892
76	0.497677	0.344237	0.806072	0.994494	0.64601	0.435671	0.909017	0.506058	0.101726	0.053658	0.117258	0.0114686	0.243958	0.107333	0.106215	0.104229	0.171142	0.284235	0.994559	0.340227	0.913559	0.691479	0.419271	0.631414	0.0352431	0.0480457	0.00969173	0.0748334	0.113853	0.103661	0.143435	0.0779033
77	0.490931	0.347511	0.806495	0.994486	0.605698	0.397462	0.902206	0.478687	0.0991062	0.0527333	0.118113	0.0113973	0.227667	0.0975747	0.10473	0.0976159	0.168089	0.285975	0.994535	0.337427	0.883466	0.661413	0.379868	0.643599	0.0338388	0.0472381	0.00960708	0.0749835	0.111572	0.102612	0.128122	0.0761819
78	0.482548	0.353017	0.806539	0.994471	0.566176	0.361008	0.894515	0.453113	0.09631	0.0519337	0.119003	0.0113253	0.211419	0.0882774	0.104614	0.091656	0.165172	0.288943	0.994515	0.333993	0.849519	0.630903	0.342981	0.656525	0.0324003	0.0463652	0.00951887	0.0748069	0.109087	0.101626	0.113596	0.0749051
79	0.472615	0.361124	0.806277	0.994448	0.527785	0.326462	0.886466	0.429388	0.0933422	0.0512415	0.119918	0.0112548	0.195423	0.0794871	0.105888	0.0863228	0.162531	0.293496	0.994497	0.329818	0.812499	0.600216	0.30876	0.670191	0.0309482	0.0454982	0.00943314	0.074312	0.106384	0.100652	0.099934	0.0740849
80	0.46131	0.371976	0.805818	0.994417	0.490811	0.293972	0.878557	0.407537	0.0902167	0.0506324	0.12088	0.0111893	0.179829	0.0712548	0.10833	0.0815618	0.16034	0.299932	0.994482	0.324936	0.773199	0.569655	0.277306	0.68455	0.029505	0.0447301	0.00935405	0.0735528	0.103453	0.0996144	0.0871768	0.0736967
81	0.448875	0.385588	0.805286	0.99438	0.455485	0.263657	0.871266	0.387586	0.0869487	0.0501103	0.121955	0.0111302	0.164753	0.0636286	0.111519	0.0773217	0.158799	0.308598	0.994472	0.319506	0.732316	0.539514	0.248695	0.699621	0.0280929	0.0441688	0.0092827	0.0725861	0.1003	0.0984319	0.0753714	0.0737188
82	0.435636	0.401843	0.804799	0.994337	0.421966	0.235558	0.865002	0.369535	0.0835863	0.0497904	0.123192	0.0110786	0.150277	0.0566535	0.115027	0.0735474	0.15809	0.319892	0.994467	0.313828	0.690498	0.510061	0.222903	0.715516	0.0267597	0.0439275	0.00921968	0.0714833	0.096948	0.0970374	0.0645539	0.0741402
83	0.421924	0.420592	0.804444	0.99429	0.39038	0.209688	0.860054	0.353388	0.0801849	0.0497916	0.124617	0.0110352	0.136473	0.0503652	0.118536	0.0701744	0.158364	0.334225	0.994468	0.308286	0.648316	0.481537	0.199874	0.732355	0.0255895	0.0440985	0.0091641	0.0703351	0.0934154	0.0953704	0.0547539	0.0749829
84	0.408078	0.441695	0.804242	0.994242	0.360882	0.18608	0.85665	0.339147	0.0768217	0.0501603	0.126183	0.0110021	0.123398	0.0447702	0.121843	0.0671299	0.159753	0.351949	0.994477	0.30329	0.606318	0.454169	0.179554	0.750196	0.0246952	0.0446999	0.00911229	0.0692498	0.0896998	0.0933654	0.0460013	0.0762444
85	0.394431	0.464996	0.804201	0.994194	0.333565	0.164683	0.85481	0.32675	0.0735688	0.0509172	0.127788	0.0109792	0.111147	0.0398659	0.12489	0.0643633	0.162349	0.373236	0.994494	0.299211	0.564979	0.428116	0.161792	0.769017	0.0242099	0.0456737	0.00906435	0.0683596	0.0858355	0.0910238	0.0383332	0.0778657
86	0.381331	0.490315	0.804279	0.994148	0.308492	0.145459	0.854414	0.316102	0.0705025	0.0520408	0.129319	0.0109673	0.099801	0.0356119	0.127696	0.0618352	0.166281	0.397988	0.994518	0.296328	0.52474	0.403503	0.146412	0.788653	0.0242753	0.0469238	0.00902304	0.0677648	0.0818537	0.0883462	0.0317743	0.079741
87	0.369152	0.517479	0.804429	0.994106	0.285719	0.128397	0.855266	0.307087	0.0676813	0.0534365	0.130678	0.0109645	0.089473	0.0319523	0.130259	0.0595207	0.17174	0.425828	0.994547	0.294792	0.48601	0.380434	0.133245	0.808766	0.0249903	0.0483938	0.00898829	0.0674536	0.0778049	0.0853479	0.0263805	0.0817592
88	0.358316	0.546314	0.804596	0.994065	0.265229	0.113469	0.857048	0.299536	0.0651389	0.0549704	0.131769	0.010964	0.0802006	0.0288371	0.132511	0.0573898	0.178971	0.456246	0.994573	0.29465	0.449107	0.358959	0.122098	0.828935	0.0263683	0.0500386	0.00895731	0.0672697	0.0737159	0.082063	0.0222102	0.0838307
89	0.3493	0.576656	0.804757	0.99402	0.246962	0.100637	0.859314	0.293294	0.0628581	0.0565687	0.132551	0.010959	0.0719973	0.0262325	0.134373	0.0554216	0.188294	0.488665	0.994591	0.295935	0.414296	0.339109	0.112794	0.84876	0.0283508	0.0518285	0.00893151	0.0670093	0.0696337	0.0785511	0.019306	0.0859299
90	0.342566	0.608329	0.804914	0.993966	0.230806	0.0898248	0.861568	0.288215	0.0608066	0.0582027	0.133022	0.0109469	0.0648341	0.024126	0.135761	0.0536033	0.200035	0.522496	0.994598	0.298655	0.381767	0.320863	0.10516	0.867902	0.0308203	0.0537323	0.00891869	0.0664692	0.06561	0.0748737	0.0176201	0.0880495
91	0.338512	0.64115	0.80505	0.993901	0.216635	0.0809096	0.863344	0.284183	0.0589619	0.0598516	0.133218	0.0109317	0.0586524	0.0225164	0.136681	0.0519231	0.21444	0.557218	0.994591	0.302823	0.351657	0.304187	0.0990389	0.886058	0.0336203	0.0557391	0.00893411	0.0655117	0.0616947	0.0711087	0.0169581	0.0901446
92	0.337409	0.67486	0.805137	0.993822	0.204314	0.0737246	0.864201	0.281089	0.057363	0.0615593	0.133187	0.0109277	0.0533178	0.0213938	0.13722	0.0503793	0.231644	0.59242	0.994569	0.308446	0.324035	0.289008	0.0942671	0.90296	0.0366086	0.0578703	0.009004	0.0641497	0.0578986	0.0673224	0.0170059	0.0921504
93	0.339349	0.709052	0.805176	0.993734	0.193734	0.0680847	0.863765	0.278847	0.0561351	0.0633958	0.132997	0.0109552	0.0487472	0.0207356	0.13751	0.0489699	0.251673	0.627704	0.994539	0.315504	0.298942	0.275252	0.0906859	0.918288	0.0397263	0.0601178	0.00915105	0.0625383	0.0542487	0.0635796	0.0174522	0.0939824
94	0.344299	0.743187	0.805173	0.993646	0.184811	0.0637911	0.861771	0.27736	0.0555138	0.0653905	0.132693	0.0110238	0.0449109	0.0205106	0.137669	0.0476884	0.27457	0.662699	0.994511	0.323928	0.27639	0.262849	0.0881491	0.931602	0.0430708	0.0624524	0.00936792	0.0609068	0.0507925	0.0599432	0.0180592	0.0955547
95	0.352345	0.776628	0.805108	0.993566	0.177448	0.060633	0.858034	0.276504	0.0558022	0.0674968	0.132307	0.0111291	0.0417556	0.0206882	0.137775	0.0465425	0.300754	0.697107	0.99449	0.3337	0.256325	0.251746	0.0865395	0.942275	0.0469082	0.064876	0.00962924	0.0595436	0.0475475	0.0564633	0.0186741	0.0967951
96	0.363939	0.808664	0.804993	0.993503	0.171519	0.0584057	0.852363	0.276124	0.0572087	0.0696334	0.131879	0.0112556	0.0392301	0.0212314	0.137856	0.045547	0.331403	0.730614	0.99448	0.34497	0.238636	0.2419	0.0858191	0.949524	0.0516708	0.0674019	0.00990172	0.0587775	0.0445328	0.0531822	0.0192087	0.0976838
97	0.379995	0.838536	0.804875	0.99346	0.166881	0.0569293	0.844514	0.276049	0.0597872	0.0716937	0.131448	0.0113798	0.0372919	0.0220722	0.137879	0.0447365	0.368157	0.762838	0.994482	0.358177	0.223156	0.233271	0.0861207	0.9525	0.0579205	0.0700216	0.010148	0.0588813	0.0417795	0.0501291	0.0195947	0.0982264
98	0.401954	0.865553	0.804809	0.993439	0.163399	0.0560567	0.83422	0.276126	0.0633923	0.0735938	0.131043	0.0114774	0.0359019	0.0230893	0.137743	0.044161	0.412322	0.793346	0.994498	0.373859	0.209693	0.225812	0.0878471	0.950375	0.0660806	0.0727929	0.0103375	0.0599543	0.0393374	0.0473296	0.019804	0.0984267
99	0.431691	0.889146	0.804826	0.993437	0.160933	0.0556609	0.821223	0.276267	0.0678753	0.0752998	0.130719	0.0115438	0.0349618	0.0241521	0.137305	0.0438876	0.464474	0.82169	0.994524	0.392501	0.198019	0.219439	0.0915857	0.94248	0.0760997	0.0758812	0.0104773	0.0619237	0.0371997	0.044806	0.0202572	0.0982688
100	0.470681	0.908951	0.804939	0.993452	0.159463	0.0556529	0.805312	0.276528	0.0732347	0.0768443	0.130533	0.0115767	0.034421	0.0251589	0.136387	0.0439544	0.524164	0.847515	0.994558	0.414359	0.18792	0.214049	0.0979759	0.928452	0.0872735	0.0794185	0.0105694	0.0646174	0.0353863	0.0425823	0.0222766	0.0977364

## Sheet: shank_angle A1ComfM
Shank angle	mean	std	steps
left	75.3283	1.28804	77.6238	75.8565	75.9317	75.5947	74.4637	76.8952	77.6326	76.9111	75.5548	77.4648	76.2921	74.3702	75.2162	75.398	74.7834	75.5725	75.5857	74.7248	76.5458	78.584	75.5384	74.8096	75.906	74.9104	74.7052	73.8074	76.1629	79.33	74.9139	76.1336	75.8879	73.3868	74.5971	77.4903	74.9087	73.8779	75.1408	73.3236	74.315	74.9033	76.9139	74.9281	75.17	73.7639	75.937	74.75	72.3748
right	74.0527	1.43767	75.4566	73.2395	73.2881	73.5099	75.259	73.4421	77.4711	72.0679	73.1926	75.8994	74.6941	74.6487	72.7956	74.1028	73.0895	73.0683	73.2723	75.0745	76.0476	75.967	70.3874	70.7544	73.424	72.2823	72.5819	76.1289	74.1809	73.4713	72.59	73.229	74.7711	73.8932	74.42	75.4898	74.0843	73.197	72.1384	74.5579	73.2147	74.8786	73.0165	75.8451	74.4333	73.7291	72.6199	71.4333	71.9377
[truncated: 78 more columns]

## Sheet: A1ComfM kin. values
		Right	Left	Norm
hip	Max. hip flexion initial contact (°)	43.69	51.13
	Max. hip extension terminal stance phase (°)	-8.41	-8.51
	Hip extending movement initial contact – terminal stance(°)	52.1	59.64
	Total hip movement (Range of motion) (°)	52.17	59.64
knee	Knee extension initial contact(°)	27.08	26.31
	Knee flexion foot flat (°)	35.99	38.81
	Knee flexion from initial contact to foot flat (°)	8.9	12.5
	Knee extension midstance (°)	1.3	7.82
	Knee extension from footflat to midstance (°)	34.69	30.99
	Max. kneeflexion swing fase (°)	64.22	68.9
	Total knee movement (Range of motion) (°)	62.92	61.08
ankle	Max. dorsal flexion terminal stance phase (°)	2.35	8.16
	Max. plantar flexion pre swing (°)	-2.11	-12.31
	Ankle plantar movement from end midstance to pre swing	4.46	20.47
	Total ankle movement(Range of Motion) (°)	14.42	22.72
		Right	Left	Norm
hip	Peek hip flexion moment	1.06	1.45
	Peek hip abduction moment	1.07	0.94
knee	Peek knee flexion moment	0.44	0.66
	Peek knee abduction moment	0.45	0.32
ankle	Peek ankle plantair moment	1.67	1.48
		Avg.	Min.	Max.	RoM.
trunk	Trunk Tilt (°)	-7.5	-10.28	-2.59	7.69
	Trunk Flex (°)	-0.46	-10.53	12.33	22.86
	Trunk Rotation (°)	-3.42	-13.52	5.43	18.96

## Sheet: Rotation RHipFlex A1ComfM
all values Right	mean	std	steps
1	43.6945	1.9557	41.968	42.061	42.48	41.643	44.069	44.336	39.609	42.029	44.826	41.095	41.53	44.045	41.977	40.533	44.068	42.46	43.676	44.368	43.352	41.176	40.706	38.612	41.128	42.331	42.873	46.083	45.091	43.082	41.226	42.864	44.888	44.492	45.081	42.221	43.967	44.956	44.958	42.235	47.229	43.431	45.514	44.554	45.361	45.041	46.709	43.779	45.083
2	43.6828	2.00308	41.5179	41.8739	42.4121	41.5053	44.1517	44.1305	39.3011	41.7641	44.5686	41.1282	41.4863	43.9206	41.8209	40.2931	44	42.3661	43.996	44.5803	43.4099	41.0174	40.4328	38.3855	41.0973	42.0596	42.7187	45.9366	44.9875	42.9749	41.32	43.014	44.5102	44.6629	45.3715	42.2201	43.8768	45.0075	44.8799	41.9587	47.2635	43.4842	45.8767	44.2938	45.2007	45.1738	46.7666	43.5841	45.2751
3	43.5982	2.05296	41.1442	41.6886	42.3255	41.4409	44.1684	43.8924	38.9353	41.493	44.4395	41.0985	41.3366	43.6722	41.6478	40.0799	43.8833	42.2027	44.1694	44.8032	43.4202	40.8409	40.1537	38.1021	41.0004	41.5754	42.4597	45.6643	44.6979	42.845	41.313	43.0786	44.0947	44.7134	45.5263	42.1184	43.7699	44.8753	44.6475	41.6186	47.1639	43.5589	46.1678	44.0499	44.8658	45.2475	46.7684	43.3004	45.2501
4	43.3859	2.10019	40.8292	41.4243	42.2318	41.3979	44.0342	43.5691	38.4768	41.179	44.3806	40.9575	41.0273	43.2589	41.3797	39.8195	43.6544	41.9209	44.1293	44.9613	43.3311	40.6141	39.8416	37.7265	40.7855	40.8718	42.0582	45.2448	44.1832	42.6104	41.1503	43.001	43.5975	44.5763	45.4614	41.8626	43.5735	44.5384	44.2434	41.1416	46.8694	43.5526	46.2878	43.7664	44.3238	45.1702	46.653	42.8861	44.9738
5	42.9931	2.14592	40.5167	41.0035	42.0973	41.2929	43.6767	43.1103	37.8949	40.7776	44.2945	40.6569	40.5138	42.6434	40.9436	39.428	43.2544	41.4676	43.8325	44.968	43.0788	40.2905	39.4501	37.2194	40.3998	39.9464	41.4841	44.6629	43.4363	42.2006	40.7876	42.7235	42.9653	44.1999	45.1222	41.4001	43.211	43.9849	43.6502	40.4637	46.3379	43.3665	46.1635	43.3773	43.5395	44.8658	46.3581	42.3003	44.4407
6	42.3781	2.19392	40.136	40.3632	41.8645	41.0389	43.0542	42.4712	37.1621	40.2397	44.0797	40.1639	39.7654	41.7837	40.2795	38.8307	42.6361	40.793	43.2584	44.7547	42.6094	39.8174	38.9298	36.5445	39.7972	38.7998	40.7084	43.9007	42.4595	41.5692	40.1929	42.2078	42.141	43.5511	44.4861	40.6938	42.6215	43.203	42.8481	39.5451	45.5488	42.9276	45.7548	42.8136	42.4835	44.2888	45.839	41.5075	43.6602
7	41.5155	2.24713	39.6113	39.467	41.4734	40.5575	42.1545	41.6239	36.2572	39.5216	43.6483	39.4634	38.77	40.6507	39.352	37.9818	41.7712	39.8598	42.406	44.2787	41.8855	39.1432	38.2323	35.6725	38.9537	37.4367	39.7162	42.9489	41.2583	40.6902	39.3514	41.4392	41.0831	42.6183	43.5581	39.7292	41.7698	42.1817	41.8176	38.382	44.4942	42.1935	45.0504	42.0159	41.1449	43.419	45.0714	40.4796	42.6511
8	40.4006	2.30548	38.8826	38.308	40.8718	39.7982	40.99	40.5597	35.1754	38.5991	42.9464	38.5584	37.5327	39.2426	38.1631	36.873	40.6532	38.6537	41.2919	43.526	40.8934	38.2309	37.3201	34.5904	37.8707	35.872	38.5159	41.8125	39.8401	39.5606	38.2665	40.4172	39.7823	41.4119	42.3587	38.5091	40.6498	40.9204	40.5525	37.0096	43.1839	41.1556	44.0621	40.9484	39.5431	42.2543	44.0498	39.2048	41.4375
9	39.0495	2.36536	37.9201	36.8997	40.0302	38.7473	39.5866	39.2899	33.9336	37.4707	41.9547	37.4618	36.0754	37.597	36.7488	35.5298	39.3001	37.1889	39.9427	42.5065	39.6437	37.0745	36.1905	33.3109	36.5774	34.138	37.1347	40.509	38.2248	38.2014	36.9555	39.1528	38.2642	39.957	40.9165	37.0546	39.2785	39.4381	39.0677	35.4835	41.6471	39.8406	42.813	39.6024	37.7225	40.8128	42.7818	37.6939	40.0457
10	37.4957	2.421	36.7272	35.266	38.9449	37.4302	37.9742	37.847	32.5613	36.1571	40.6845	36.1938	34.4273	35.7789	35.1685	33.99	37.752	35.504	38.3939	41.2455	38.1689	35.7085	34.8715	31.8692	35.1175	32.2823	35.6072	39.0614	36.4418	36.6501	35.4429	37.6657	36.5787	38.2856	39.262	35.4058	37.6942	37.7782	37.3981	33.8585	39.9227	38.3032	41.3351	37.9969	35.7478	39.1301	41.2885	35.9807	38.5005
11	35.7803	2.46652	35.3314	33.4356	37.6316	35.8952	36.1834	36.2789	31.0893	34.6912	39.1695	34.7739	32.6185	33.8594	33.4801	32.2902	36.0614	33.6498	36.6805	39.7745	36.5132	34.1949	33.414	30.3119	33.538	30.3592	33.966	37.492	34.524	34.9481	33.7588	35.9829	34.7817	36.4293	37.4227	33.6124	35.947	36.0023	35.59	32.1696	38.0511	36.6019	39.6625	36.177	33.6906	37.2551	39.6044	34.1144	36.8238
12	33.9442	2.49608	33.7748	31.444	36.125	34.199	34.2457	34.638	29.5474	33.109	37.4537	33.2196	30.6806	31.9018	31.728	30.4689	34.2791	31.6779	34.8334	38.122	34.7202	32.599	31.8684	28.6861	31.8799	28.4216	32.2403	35.822	32.5044	33.1297	31.9347	34.1363	32.9164	34.4222	35.4233	31.722	34.0863	34.1731	33.6924	30.433	36.0682	34.784	37.8252	34.2019	31.6172	35.239	37.7711	32.1452	35.0341
13	32.0252	2.50416	32.1024	29.3365	34.4695	32.3979	32.1954	32.968	27.9622	31.4446	35.58	31.5505	28.6508	29.9543	29.951	28.5711	32.4427	29.6353	32.8785	36.3092	32.8266	30.9695	30.2783	27.0354	30.1779	26.5153	30.459	34.0665	30.4157	31.2202	30.0095	32.1626	31.008	32.308	33.293	29.7773	32.152	32.3385	31.752	28.6569	34.0101	32.8834	35.8473	32.1321	29.5859	33.1396	35.8316	30.1197	33.1552
14	30.0591	2.48758	30.3548	27.1685	32.7098	30.5419	30.072	31.3013	26.3591	29.7282	33.5826	29.7945	26.5748	28.0502	28.1842	26.6448	30.5841	27.5645	30.8388	34.3538	30.8648	29.3329	28.6783	25.3944	28.4636	24.6722	28.6494	32.2702	28.293	29.2424	28.03	30.1023	29.0657	30.1374	31.073	27.8186	30.1715	30.5322	29.8097	26.8472	31.9149	30.9273	33.7587	30.0229	27.6407	31.0204	33.8278	28.0782	31.2194
15	28.0799	2.44759	28.5659	24.9979	30.8842	28.6725	27.9156	29.6524	24.7708	27.9879	31.4926	27.9897	24.4988	26.2113	26.4521	24.7312	28.729	25.501	28.7435	32.2775	28.8673	27.7041	27.1	23.7842	26.7642	22.9046	26.8375	30.4649	26.1719	27.2206	26.0472	27.9974	27.0991	27.9622	28.8135	25.8856	28.1668	28.7703	27.8987	25.0099	29.82	28.9416	31.6	27.9175	25.8033	28.9394	31.8011	26.0618	29.2688
16	26.1153	2.39095	26.7588	22.8747	29.0287	26.8203	25.7652	28.032	23.2156	26.2478	29.3425	26.1766	22.4577	24.4437	24.7584	22.8565	26.8914	23.4761	26.6259	30.1112	26.8676	26.0944	25.5692	22.2122	25.0999	21.2105	25.0393	28.67	24.0794	25.1773	24.1042	25.8889	25.1075	25.8281	26.5652	24.0112	26.1577	27.0512	26.0321	23.1517	27.7521	26.9452	29.4138	25.8508	24.0698	26.9365	29.7892	24.0879	27.3299
17	24.18	2.32841	24.9437	20.8305	27.1762	25.0029	23.6505	26.4411	21.7048	24.5316	27.1677	24.3907	20.4728	22.7333	23.0844	21.0267	25.0744	21.4972	24.5144	27.8905	24.8921	24.5103	24.0876	20.6715	23.4788	19.5659	23.2524	26.8915	22.0299	23.1234	22.2251	23.8113	23.083	23.7603	24.3672	22.2091	24.1612	25.3592	24.2037	21.2804	25.7144	24.9417	27.2365	23.8309	22.4118	25.0217	27.8146	22.1591	25.413
18	22.2891	2.28329	23.1205	18.8727	25.3488	23.223	21.5875	24.8665	20.2337	22.8464	24.9893	22.6502	18.5527	21.0456	21.3942	19.2315	23.2651	19.5614	22.4216	25.6425	22.9529	22.9442	22.622	19.1451	21.8918	17.9543	21.4623	25.1196	20.0209	21.0586	20.4139	21.7824	21.0159	21.7611	22.2367	20.4692	22.1828	23.6672	22.394	19.4019	23.6884	22.9232	25.0912	21.8583	20.7871	23.1754	25.8746	20.2573	23.5133
19	20.3779	2.21776	21.2836	16.9914	23.5493	21.4693	19.571	23.2825	18.7879	21.1784	22.8081	20.9555	16.6967	19.3399	19.6524	17.4567	21.4451	17.6511	20.3447	23.3782	21.0388	21.3797	21.1186	17.6166	20.3193	16.3657	19.6541	23.3367	18.0413	18.9729	18.6585	19.8012	18.9014	19.8106	20.1746	18.7661	20.2154	21.946	20.5762	17.521	21.6497	20.8806	22.9855	19.9299	19.1609	21.3631	23.9515	18.3563	21.6259
20	18.4839	2.1738	19.4242	15.1725	21.7613	19.7222	17.5832	21.6585	17.3526	19.5058	20.6115	19.2903	14.9003	17.593	17.8472	15.6979	19.6019	15.7487	18.2742	21.0955	19.1246	19.7987	19.5424	16.0773	18.7444	14.798	17.8181	21.5263	16.0816	16.8678	16.9425	17.8509	16.7443	17.8858	18.1902	17.0751	18.2415	20.173	18.7288	15.6413	19.586	18.8079	20.9182	18.0447	17.5175	19.5559	22.0256	16.4341	19.7527
21	16.5924	2.13458	17.537	13.403	19.96	17.966	15.6179	19.9712	15.9177	17.8099	18.3905	17.6297	13.1694	15.808	15.9978	13.9616	17.7374	13.8479	16.2109	18.7904	17.1886	18.1931	17.8886	14.5241	17.158	13.2537	15.9567	19.6801	14.1456	14.7568	15.2505	15.9205	14.5678	15.9773	16.2902	15.385	16.2606	18.3407	16.8465	13.7679	17.5098	16.7133	18.8937	16.2082	15.8637	17.7447	20.0845	14.484	17.9055
22	14.7159	2.09498	15.6328	11.6765	18.1274	16.1975	13.6914	18.2179	14.4792	16.0878	16.1564	15.9681	11.5193	14.0042	14.141	12.2632	15.868	11.9614	14.1721	16.4712	15.2347	16.5612	16.1779	12.9657	15.5633	11.7432	14.0839	17.8044	12.25	12.6684	13.5775	14.009	12.4148	14.0914	14.457	13.7071	14.2865	16.4604	14.9428	11.9209	15.4446	14.6281	16.9242	14.4357	14.473	15.9407	18.1326	12.5205	16.1045
23	12.8973	2.05336	13.7372	10.0032	16.2647	14.4257	11.831	16.427	13.0417	14.3493	13.945	14.3198	9.958	12.2046	12.3157	10.6206	14.0207	10.115	12.1816	14.171	13.2958	14.913	14.437	11.415	13.9703	10.2788	12.2242	15.918	10.4134	10.636	11.9327	12.1306	10.3384	12.2457	12.676	12.0649	12.3467	14.5586	13.0484	10.1212	13.4176	12.5901	15.0304	12.7463	14.1002	14.163	16.1894	10.5773	14.3724
24	11.0922	2.00328	11.8893	8.39622	14.3892	12.6701	10.0693	14.6479	11.6175	12.6158	11.8088	12.6976	8.49579	10.4304	10.5573	9.05155	12.2236	8.34008	10.2605	11.9392	11.409	13.2746	12.6954	9.8894	12.3855	8.87048	10.4059	14.0525	8.6547	8.69594	10.3273	10.308	8.39082	10.4597	10.9639	10.4804	10.4709	12.6693	11.2039	8.39101	11.4606	10.6375	13.2284	11.1599	11.0039	12.4243	14.2797	8.69695	12.7279
25	9.38655	1.95322	10.1336	6.86842	12.5272	10.9564	8.43109	12.9204	10.2192	10.9146	9.79836	11.1173	7.14203	8.71318	8.89473	7.56942	10.4984	6.66855	8.43173	9.82845	9.60542	11.6826	10.9779	8.40397	10.8195	7.52648	8.65509	12.2354	6.98609	6.88064	8.773	8.569	6.60933	8.75458	9.33539	8.97267	8.68582	10.8243	9.45097	6.74915	9.59991	8.80373	11.5266	9.69312	9.45688	10.7373	12.4273	6.91924	11.181
26	7.79165	1.89146	8.50613	5.42519	10.7054	9.30691	6.93197	11.2742	8.85694	9.26803	7.94791	9.59653	5.90311	7.08068	7.34733	6.18953	8.86686	5.12755	6.71447	7.88624	7.91117	10.1639	9.30175	6.97801	9.28317	6.25359	6.99561	10.4941	5.42393	5.21842	7.28467	6.94005	5.02189	7.14632	7.79668	7.55137	7.01297	9.05391	7.82768	5.21579	7.85536	7.11302	9.93179	8.35564	7.96471	9.11376	10.6552	5.28492	9.74066
27	6.31691	1.81998	7.02773	4.07216	8.94991	7.74018	5.57955	9.72518	7.54144	7.6953	6.27182	8.15451	4.77741	5.54494	5.92679	4.93116	7.34857	3.7353	5.12397	6.147	6.34552	8.73243	7.67803	5.62991	7.78864	5.05383	5.45108	8.85	3.98243	3.73036	5.87704	5.43922	3.64301	5.64404	6.34944	6.22162	5.46945	7.38513	6.3689	3.80854	6.24849	5.58142	8.45088	7.15107	6.53805	7.56282	8.98632	3.83039	8.41805
28	4.97461	1.7375	5.69727	2.80736	7.28245	6.272	4.37091	8.27573	6.27527	6.21618	4.77091	6.80182	3.75455	4.11191	4.64055	3.79591	5.94327	2.50027	3.66891	4.62736	4.92055	7.38891	6.11209	4.37627	6.34545	3.92755	4.04155	7.324	2.67391	2.42582	4.55482	4.07691	2.44964	4.25409	4.99327	4.98318	4.06609	5.83236	5.075	2.54627	4.78582	4.217	7.08845	6.07736	5.18209	6.09373	7.43818	2.55827	7.20936
29	3.76543	1.65218	4.50873	1.63515	5.71921	4.91509	3.29118	6.92482	5.06373	4.84706	3.831	5.54552	2.82236	2.78785	3.49209	2.78643	4.64969	1.42308	2.35432	3.32427	3.64059	6.12731	4.60853	3.23034	4.96852	2.87161	2.78332	5.93173	1.50203	1.30218	3.32329	2.85691	1.42164	2.97714	3.72673	3.83555	2.80597	4.40867	3.94036	1.4409	3.47006	3.01924	5.84895	5.12262	3.90212	4.71527	6.02232	1.46744	6.11322
30	2.66625	1.56864	3.4518	0.556606	4.27073	3.67727	2.31803	5.67427	3.91802	3.6007	3.24215	4.38596	1.97167	1.57687	2.47936	1.89792	3.46432	0.506798	1.17749	2.21803	2.50626	4.93894	3.17855	2.19868	3.67359	1.88748	1.69419	4.68118	0.464121	0.34697	2.18691	1.77557	0.537899	1.81096	2.55025	2.77764	1.68885	3.12101	2.95302	0.494475	2.2964	1.97994	4.73262	4.27696	2.70673	3.43018	4.74919	0.547859	5.1222
31	1.68137	1.48487	2.51515	-0.428182	2.94518	2.56318	1.43127	4.52764	2.85258	2.49118	1.22418	3.31588	1.19724	0.48297	1.59809	1.118	2.38512	-0.267121	0.129212	1.28327	1.51273	3.81348	1.83642	1.28033	2.46861	0.969273	0.764121	3.57218	-0.446	-0.459727	1.14927	0.824636	-0.220485	0.75203	1.47136	1.80873	0.711364	1.96682	2.09606	-0.30197	1.25721	1.08224	3.73158	3.52182	1.60391	2.24091	3.61052	-0.217606	4.22164
32	0.818112	1.41303	1.68886	-1.32071	1.75045	1.56985	0.621606	3.48764	1.88205	1.53021	0.321576	2.32553	0.492222	-0.491364	0.837424	0.428263	1.40413	-0.919727	-0.799818	0.489515	0.648455	2.74122	0.591899	0.467576	1.35986	0.106566	-0.0210505	2.59655	-1.23858	-1.14139	0.209414	-0.00738384	-0.871697	-0.202586	0.500202	0.922737	-0.139242	0.937818	1.34883	-0.966768	0.340838	0.306242	2.83405	2.84865	0.594848	1.14703	2.59512	-0.849869	3.39436
33	0.0525332	1.35415	0.96396	-2.12768	0.690121	0.690788	-0.113091	2.55836	1.0167	0.711273	-0.465485	1.40825	-0.154727	-1.34997	0.174394	-0.194869	0.506677	-1.4713	-1.61877	-0.190303	-0.104434	1.71597	-0.551333	-0.252626	0.34996	-0.710778	-0.683364	1.73973	-1.92825	-1.72042	-0.638667	-0.735606	-1.43723	-1.05689	-0.357818	0.105869	-0.878697	0.0249899	0.686455	-1.52352	-0.463606	-0.367879	2.02844	2.24967	-0.329646	0.14203	1.68997	-1.37504	2.62006
34	-0.632331	1.30852	0.327	-2.85967	-0.234	-0.084	-0.781	1.742	0.259667	0.018	-1.155	0.558333	-0.759333	-2.10567	-0.421	-0.771333	-0.323	-1.94967	-2.34167	-0.784	-0.767	0.732333	-1.59533	-0.896333	-0.563333	-1.499	-1.25367	0.977	-2.53567	-2.223	-1.406	-1.378	-1.944	-1.821	-1.105	-0.662333	-1.525	-0.785	0.082	-1.99933	-1.172	-0.963667	1.29933	1.71033	-1.18167	-0.785	0.883667	-1.82433	1.87667
35	-1.2573	1.27521	-0.245101	-3.53311	-1.02624	-0.769576	-1.39348	1.04382	-0.395101	-0.568182	-1.75621	-0.233566	-1.34281	-2.77967	-0.981485	-1.31833	-1.09929	-2.38695	-2.98746	-1.31476	-1.36045	-0.21902	-2.55055	-1.48651	-1.3898	-2.27365	-1.77022	0.277909	-3.08599	-2.67579	-2.10865	-1.95493	-2.42155	-2.5133	-1.75351	-1.40874	-2.09897	-1.51311	-0.490798	-2.42533	-1.8063	-1.51025	0.621879	1.21131	-1.98166	-1.64997	0.165778	-2.23007	1.14448
36	-1.84789	1.25218	-0.781051	-4.16705	-1.70764	-1.39221	-1.97521	0.435636	-0.964646	-1.09197	-2.28976	-0.97701	-1.92806	-3.39843	-1.54103	-1.85081	-1.83897	-2.81782	-3.57521	-1.81827	-1.91033	-1.15028	-3.42861	-2.0498	-2.14408	-3.04759	-2.26901	-0.406455	-3.60236	-3.11188	-2.76653	-2.48962	-2.89515	-3.15864	-2.32564	-2.15941	-2.63779	-2.1842	-1.05787	-2.83429	-2.3961	-2.0398	-0.0320404	0.730545	-2.75217	-2.47736	-0.480242	-2.62101	0.406333
37	-2.42815	1.23812	-1.31073	-4.77809	-2.30455	-1.97918	-2.54745	-0.108	-1.473	-1.58609	-2.77527	-1.68164	-2.53673	-3.99191	-2.11691	-2.38064	-2.56136	-3.27227	-4.12382	-2.32727	-2.44464	-2.07564	-4.24082	-2.61018	-2.84145	-3.82536	-2.77845	-1.111	-4.10673	-3.56073	-3.40018	-3.00945	-3.38009	-3.78227	-2.85291	-2.93582	-3.17582	-2.82718	-1.64418	-3.25173	-2.97282	-2.57945	-0.689455	0.245636	-3.51027	-3.28991	-1.07682	-3.02018	-0.356182
38	-3.01631	1.23073	-1.86199	-5.37612	-2.8407	-2.56127	-3.12997	-0.615727	-1.94806	-2.07645	-3.24073	-2.35521	-3.18446	-4.58299	-2.71848	-2.91281	-3.28294	-3.76748	-4.65527	-2.86994	-2.99031	-3.00303	-4.9913	-3.18407	-3.49534	-4.60197	-3.3153	-1.856	-4.6133	-4.04042	-4.02427	-3.54439	-3.88694	-4.40632	-3.37245	-3.74237	-3.7353	-3.46608	-2.26321	-3.6869	-3.55812	-3.14599	-1.36865	-0.261636	-4.26345	-4.09539	-1.65144	-3.44717	-1.15722
39	-3.62106	1.22651	-2.45005	-5.96265	-3.33973	-3.16176	-3.73124	-1.11445	-2.40858	-2.57309	-3.71476	-3.00598	-3.87806	-5.18469	-3.34212	-3.45006	-4.00542	-4.30351	-5.18541	-3.45806	-3.56647	-3.92653	-5.66959	-3.77726	-4.11294	-5.36701	-3.88259	-2.64655	-5.12993	-4.55282	-4.64052	-4.11488	-4.42742	-5.03846	-3.91316	-4.56922	-4.32148	-4.11043	-2.91952	-4.14445	-4.16091	-3.7493	-2.07263	-0.803889	-5.00878	-4.88158	-2.23046	-3.9178	-1.99644
40	-4.24204	1.22213	-3.06703	-6.53079	-3.82282	-3.78536	-4.35018	-1.62127	-2.85297	-3.07636	-4.21773	-3.6397	-4.60797	-5.80455	-3.98245	-3.99976	-4.72197	-4.86779	-5.71933	-4.08473	-4.17209	-4.82373	-6.25555	-4.38594	-4.69942	-6.11085	-4.47382	-3.47518	-5.65848	-5.09518	-5.24233	-4.72561	-5.00864	-5.67873	-4.47964	-5.39339	-4.93109	-4.76242	-3.60042	-4.63294	-4.78003	-4.38879	-2.79145	-1.38748	-5.74088	-5.63482	-2.83091	-4.43085	-2.85433
41	-4.87569	1.21631	-3.68751	-7.07142	-4.30852	-4.42379	-4.97373	-2.14527	-3.27529	-3.59155	-4.75727	-4.25687	-5.35902	-6.4483	-4.63955	-4.57436	-5.42727	-5.44684	-6.26244	-4.73445	-4.80161	-5.66118	-6.74059	-5.00411	-5.26539	-6.82756	-5.08102	-4.32227	-6.20634	-5.67058	-5.82769	-5.37126	-5.62932	-6.32818	-5.06358	-6.18907	-5.56152	-5.4258	-4.29106	-5.16371	-5.41394	-5.07147	-3.50981	-2.00886	-6.45789	-6.35015	-3.46192	-4.97737	-3.71531
42	-5.51792	1.20871	-4.28675	-7.58562	-4.80667	-5.07082	-5.5883	-2.69027	-3.67498	-4.13197	-5.33255	-4.85545	-6.11843	-7.11158	-5.30976	-5.18607	-6.12153	-6.02953	-6.81949	-5.39264	-5.44971	-6.40849	-7.13584	-5.62689	-5.82766	-7.50578	-5.69686	-5.15655	-6.77465	-6.28112	-6.40475	-6.05037	-6.27568	-6.98042	-5.65867	-6.93549	-6.21782	-6.10778	-4.98115	-5.74094	-6.06463	-5.80434	-4.21427	-2.65953	-7.15584	-7.03909	-4.12535	-5.54767	-4.5608
43	-6.16049	1.19848	-4.84988	-8.08324	-5.324	-5.72755	-6.18427	-3.25264	-4.04415	-4.70718	-5.94073	-5.42815	-6.87276	-7.77176	-5.97545	-5.83552	-6.8067	-6.60364	-7.38564	-6.05027	-6.10964	-7.05982	-7.46606	-6.24542	-6.40336	-8.12648	-6.30142	-5.94145	-7.34164	-6.91409	-6.98303	-6.75394	-6.91679	-7.61339	-6.26191	-7.61318	-6.90582	-6.81109	-5.66085	-6.35258	-6.72367	-6.58312	-4.89548	-3.32655	-7.82018	-7.706	-4.81964	-6.12218	-5.36942
44	-6.78624	1.18496	-5.36442	-8.56143	-5.86827	-6.38694	-6.74991	-3.81791	-4.36718	-5.31182	-6.57464	-5.96401	-7.59684	-8.39853	-6.60458	-6.50321	-7.47245	-7.14448	-7.93758	-6.70164	-6.76717	-7.61826	-7.75978	-6.8461	-6.99562	-8.66269	-6.86643	-6.64673	-7.87535	-7.54067	-7.55659	-7.46107	-7.51676	-8.19345	-6.85916	-8.2026	-7.62052	-7.52622	-6.31085	-6.96938	-7.36603	-7.38704	-5.54045	-3.98727	-8.42307	-8.33527	-5.54448	-6.6737	-6.1166
45	-7.3674	1.16922	-5.81189	-8.99467	-6.44167	-7.02633	-7.262	-4.357	-4.62722	-5.91967	-7.21267	-6.45044	-8.25278	-8.95744	-7.15767	-7.15	-8.09667	-7.62311	-8.44067	-7.33267	-7.38922	-8.08956	-8.04011	-7.412	-7.58878	-9.08333	-7.36567	-7.244	-8.34433	-8.12233	-8.09811	-8.13733	-8.03389	-8.67967	-7.41733	-8.68733	-8.34	-8.22411	-6.90633	-7.54922	-7.95589	-8.17311	-6.12544	-4.60978	-8.93044	-8.89867	-6.28622	-7.17044	-6.77656
46	-7.86572	1.15473	-6.16127	-9.34491	-7.03209	-7.61018	-7.68373	-4.827	-4.80582	-6.48518	-7.81609	-6.87473	-8.79718	-9.40427	-7.59	-7.721	-8.64918	-8.00645	-8.85273	-7.91145	-7.93664	-8.46364	-8.31336	-7.92209	-8.15591	-9.34736	-7.78173	-7.67491	-8.707	-8.61109	-8.56436	-8.74418	-8.41291	-9.01882	-7.89364	-9.04618	-9.02636	-8.86282	-7.41682	-8.03645	-8.44918	-8.88764	-6.62191	-5.15936	-9.30355	-9.36145	-7.01155	-7.57655	-7.31736
47	-8.23203	1.14844	-6.37249	-9.56604	-7.60652	-8.09212	-7.97061	-5.19145	-4.87836	-6.95136	-8.33782	-7.2106	-9.18187	-9.68372	-7.8437	-8.15405	-9.08912	-8.24195	-9.12642	-8.39379	-8.36683	-8.7183	-8.56495	-8.33913	-8.66124	-9.39799	-8.06955	-7.90045	-8.90858	-8.94585	-8.90914	-9.23514	-8.58536	-9.14561	-8.23651	-9.24828	-9.62979	-9.39425	-7.80019	-8.35443	-8.78593	-9.46328	-6.99011	-5.59464	-9.49302	-9.67939	-7.67324	-7.85082	-7.6984
48	-8.40979	1.16185	-6.398	-9.60963	-8.11367	-8.41236	-8.06921	-5.39655	-4.81496	-7.24848	-8.72561	-7.41583	-9.34698	-9.74184	-7.8557	-8.37334	-9.36239	-8.27061	-9.21402	-8.73167	-8.62651	-8.82394	-8.76319	-8.60868	-9.05013	-9.19597	-8.16842	-7.893	-8.88197	-9.05824	-9.07343	-9.55433	-8.4864	-9.01845	-8.38246	-9.25992	-10.0885	-9.75796	-7.99938	-8.41607	-8.89714	-9.81773	-7.17516	-5.86436	-9.45262	-9.80027	-8.21175	-7.95124	-7.88604
49	-8.35113	1.20055	-6.1903	-9.42803	-8.49409	-8.49891	-7.92282	-5.38273	-4.59215	-7.302	-8.919	-7.45009	-9.23233	-9.55194	-7.58673	-8.29767	-9.41536	-8.05739	-9.08527	-8.87045	-8.65421	-8.74282	-8.85848	-8.6647	-9.25297	-8.7487	-8.03048	-7.66436	-8.58842	-8.904	-8.99203	-9.64609	-8.08448	-8.65118	-8.276	-9.07076	-10.3287	-9.87697	-7.95106	-8.16509	-8.72806	-9.87709	-7.12161	-5.91697	-9.17042	-9.67936	-8.55106	-7.84948	-7.88152
50	-8.04578	1.26421	-5.71438	-8.99608	-8.68018	-8.29136	-7.48761	-5.11855	-4.21598	-7.06539	-8.84606	-7.30389	-8.8172	-9.13216	-7.05539	-7.89033	-9.22602	-7.62185	-8.74859	-8.75103	-8.40575	-8.42791	-8.78461	-8.46483	-9.19863	-8.097	-7.65362	-7.25218	-8.0504	-8.50573	-8.62279	-9.47922	-7.4117	-8.10306	-7.91012	-8.70791	-10.2847	-9.68814	-7.62138	-7.61434	-8.28104	-9.61446	-6.80983	-5.73283	-8.69937	-9.31609	-8.61564	-7.54098	-7.72072
51	-7.52234	1.32003	-4.97262	-8.33492	-8.59485	-7.78227	-6.76239	-4.61673	-3.71502	-6.55061	-8.44494	-7.00575	-8.14211	-8.53066	-6.32473	-7.19367	-8.81698	-7.02153	-8.2501	-8.31797	-7.88827	-7.84967	-8.47625	-8.02917	-8.84837	-7.28294	-7.07838	-6.69173	-7.33543	-7.93927	-7.99521	-9.07189	-6.5403	-7.43414	-7.3371	-8.21607	-9.93527	-9.19086	-7.03862	-6.83291	-7.61796	-9.06945	-6.27917	-5.33416	-8.09963	-8.76094	-8.37123	-7.04002	-7.44128
52	-6.81444	1.38222	-4.01948	-7.52627	-8.18673	-7.03164	-5.82627	-3.92382	-3.10861	-5.844	-7.73473	-6.59682	-7.28512	-7.78942	-5.45518	-6.31288	-8.22427	-6.31079	-7.64073	-7.58218	-7.16458	-7.02845	-7.9087	-7.43194	-8.23885	-6.32345	-6.35403	-5.99282	-6.50842	-7.25918	-7.20794	-8.48052	-5.54236	-6.66648	-6.62864	-7.6207	-9.34764	-8.48618	-6.28624	-5.90097	-6.81867	-8.31842	-5.60761	-4.76273	-7.39091	-8.07436	-7.84897	-6.36242	-7.05024
53	-5.98112	1.43697	-2.93325	-6.64613	-7.4777	-6.12576	-4.77961	-3.09264	-2.38642	-5.02239	-6.81142	-6.09612	-6.31324	-6.91703	-4.47155	-5.32924	-7.45475	-5.51107	-6.94101	-6.62588	-6.31159	-6.0267	-7.12437	-6.72515	-7.43766	-5.21069	-5.50809	-5.136	-5.59579	-6.47603	-6.34172	-7.7583	-4.45163	-5.78005	-5.82913	-6.90558	-8.60442	-7.66983	-5.42553	-4.87243	-5.92025	-7.42516	-4.83952	-4.04846	-6.53511	-7.28012	-7.12465	-5.50275	-6.51682
54	-5.02529	1.4976	-1.76795	-5.72017	-6.55061	-5.12494	-3.68009	-2.15773	-1.50898	-4.1143	-5.75688	-5.48325	-5.251	-5.89186	-3.35912	-4.26424	-6.48251	-4.60524	-6.13164	-5.53358	-5.37548	-4.90367	-6.20318	-5.90818	-6.48311	-3.93267	-4.53882	-4.08873	-4.58043	-5.56958	-5.42232	-6.92343	-3.26448	-4.73484	-4.94089	-6.02614	-7.74691	-6.77915	-4.46563	-3.7631	-4.90717	-6.41884	-3.96638	-3.19309	-5.48153	-6.35124	-6.26997	-4.44237	-5.79616
55	-3.93368	1.56881	-0.546909	-4.728	-5.49145	-4.04555	-2.54127	-1.12927	-0.443	-3.10673	-4.62309	-4.70909	-4.084	-4.68827	-2.08991	-3.09391	-5.29045	-3.55427	-5.16773	-4.36418	-4.35882	-3.68273	-5.20891	-4.94	-5.36882	-2.49073	-3.42536	-2.82945	-3.42355	-4.50764	-4.42773	-5.95591	-1.96864	-3.50127	-3.93391	-4.94909	-6.77445	-5.807	-3.37645	-2.56155	-3.739	-5.29755	-2.94991	-2.178	-4.20864	-5.24118	-5.31573	-3.17827	-4.86191
56	-2.69247	1.64786	0.741444	-3.63111	-4.35033	-2.87167	-1.34467	0.008	0.82	-1.97033	-3.421	-3.72533	-2.78378	-3.29789	-0.653	-1.798	-3.884	-2.33256	-4.00678	-3.13667	-3.23033	-2.36111	-4.15978	-3.78133	-4.07422	-0.904556	-2.14867	-1.364	-2.09944	-3.27867	-3.31767	-4.821	-0.556	-2.08111	-2.77078	-3.67622	-5.668	-4.721	-2.12756	-1.24878	-2.38522	-4.04389	-1.76833	-0.991222	-2.73133	-3.92833	-4.24844	-1.72989	-3.71356
57	-1.3086	1.74087	2.11219	-2.40309	-3.133	-1.58452	-0.0687576	1.27436	2.25961	-0.688364	-2.13488	-2.50866	-1.33715	-1.73603	0.939182	-0.374141	-2.28979	-0.94201	-2.63565	-1.83924	-1.96023	-0.938343	-3.036	-2.42301	-2.59358	0.801828	-0.709354	0.286	-0.612939	-1.89309	-2.06839	-3.50741	0.975687	-0.494909	-1.44156	-2.23081	-4.41818	-3.49771	-0.709889	0.186384	-0.850758	-2.65637	-0.425182	0.360293	-1.08222	-2.42391	-3.04093	-0.133232	-2.3677
58	0.228375	1.81405	3.56842	-1.03973	-1.82136	-0.183909	1.29982	2.64791	3.83576	0.740818	-0.742636	-1.07155	0.249576	-0.0359091	2.66264	1.17888	-0.543455	0.598758	-1.07591	-0.452273	-0.543788	0.573576	-1.81545	-0.890091	-0.944455	2.61488	0.869515	2.06036	1.01258	-0.369455	-0.681303	-2.03127	2.62564	1.2297	0.0376364	-0.644121	-3.03155	-2.13297	0.86797	1.74891	0.835545	-1.14433	1.06745	1.86203	0.701455	-0.753364	-1.6823	1.56806	-0.851818
59	1.88699	1.88543	5.10161	0.449566	-0.400515	1.31452	2.76652	4.10973	5.50587	2.30861	0.766182	0.548525	1.96247	1.76401	4.49585	2.86544	1.31926	2.26628	0.633616	1.03709	1.0108	2.15732	-0.494929	0.77703	0.839131	4.53041	2.55446	3.93218	2.75638	1.27261	0.837232	-0.418737	4.3892	3.06768	1.64078	1.05372	-1.51745	-0.633343	2.59037	3.44219	2.6357	0.482758	2.69377	3.49682	2.58519	1.04979	-0.175343	3.33448	0.799626
60	3.64747	1.95568	6.70463	2.05064	1.13173	2.89733	4.33294	5.65045	7.23845	4.00061	2.38512	2.30337	3.78373	3.63179	6.42212	4.6859	3.26793	4.03582	2.45675	2.63491	2.689	3.80132	0.917172	2.53529	2.71755	6.54548	4.31339	5.88918	4.60339	3.01558	2.47552	1.30567	6.2566	4.99865	3.3451	2.83741	0.116303	0.992838	4.43967	5.26009	4.51816	2.21381	4.44261	5.24708	4.54114	2.95055	1.46914	5.14172	2.55184
61	5.49861	2.02095	8.3797	3.752	2.78209	4.55255	5.99773	7.27136	9.01548	5.80082	4.09909	4.15394	5.69791	5.54882	8.42873	6.63215	5.28255	5.89606	4.37188	4.34527	4.475	5.50852	2.41058	4.34912	4.65612	8.64879	6.1347	7.92227	6.54891	4.84573	4.22064	3.123	8.2163	7.00303	5.13585	4.68988	1.86191	2.73648	6.39721	7.19136	6.46173	4.03779	6.30403	7.10482	6.54842	4.92509	3.24342	6.98233	4.37679
62	7.42526	2.07973	10.133	5.54827	4.55739	6.27106	7.75709	8.97727	10.8287	7.6943	5.89315	6.06885	7.68838	7.5017	10.4975	8.68528	7.34514	7.83804	6.36698	6.17045	6.34832	7.28097	3.97597	6.1933	6.62965	10.81	8.01284	10.0186	8.58175	6.751	6.0619	5.01203	10.255	9.05245	7.00013	6.59382	3.70836	4.58555	8.44277	9.20904	8.4531	5.93714	8.26375	9.0649	8.58591	6.95312	5.12932	8.85522	6.25321
63	9.40957	2.12735	11.9652	7.4383	6.45594	8.04306	9.60509	10.7733	12.6708	9.66861	7.75509	8.03105	9.73871	9.47921	12.5993	10.8107	9.43998	9.84631	8.43247	8.10697	8.29055	9.11638	5.60762	8.05219	8.61703	12.983	9.94247	12.1572	10.6783	8.71418	7.98617	6.95902	12.348	11.1121	8.91722	8.52812	5.63824	6.52964	10.5587	11.2773	10.4793	7.89631	10.2966	11.1152	10.6278	9.01555	7.10837	10.7561	8.16697
64	11.4276	2.15611	13.8641	9.41391	8.46427	9.85309	11.5265	12.6574	14.5301	11.7125	9.676	10.022	11.823	11.4655	14.6935	12.9585	11.543	11.8965	10.5493	10.1428	10.2864	11.0025	7.30455	9.91527	10.5931	15.1176	11.9099	14.3083	12.8058	10.7066	9.96855	8.94882	14.451	13.1455	10.8578	10.4708	7.63027	8.55918	12.7202	13.3566	12.5212	9.89191	12.3611	13.2263	12.6473	11.0803	9.16082	12.6688	10.1062
65	13.4487	2.16009	15.8017	11.4526	10.5611	11.6769	13.4938	14.6117	16.3838	13.8044	11.6427	12.0223	13.9019	13.4435	16.7426	15.0707	13.6312	13.9557	12.6856	12.2561	12.309	12.9134	9.06296	11.7725	12.528	17.1707	13.8921	16.437	14.9244	12.6944	11.9673	10.9592	16.5077	15.1354	12.7845	12.3968	9.65076	10.6419	14.8838	15.3986	14.5552	11.8887	14.4032	15.3509	14.6202	13.1049	11.2581	14.5651	12.049
66	15.44	2.1382	17.7344	13.5198	12.707	13.482	15.4651	16.6045	18.2093	15.9045	13.6313	14.0095	15.929	15.4015	18.7169	17.0952	15.6909	15.9893	14.8054	14.4101	14.3189	14.8128	10.8686	13.6128	14.394	19.1143	15.8558	18.5076	16.9889	14.6456	13.9327	12.9588	18.4734	17.0751	14.6671	14.2834	11.6598	12.7407	17.0035	17.3576	16.5585	13.8465	16.3726	17.4361	16.5236	15.0528	13.3607	16.4169	13.9802
67	17.3714	2.09489	19.6097	15.5727	14.85	15.241	17.389	18.59	19.9863	17.959	15.604	15.9647	17.87	17.325	20.601	18.9983	17.7077	17.9667	16.873	16.55	16.2733	16.6623	12.693	15.423	16.173	20.9363	17.764	20.494	18.9617	16.531	15.8237	14.9183	20.32	18.9603	16.4847	16.1113	13.61	14.8153	19.039	19.204	18.5113	15.7313	18.2363	19.4373	18.3387	16.901	15.426	18.201	15.8847
68	19.2027	2.05994	21.3825	17.5715	16.931	16.9351	19.2124	20.5045	21.7012	19.912	17.5185	17.8713	19.7086	19.2	22.3823	20.767	19.6643	19.8635	18.8594	18.5998	18.14	18.4283	14.4986	17.1839	17.8577	22.6338	19.5864	22.3649	20.8186	18.329	17.6206	16.8179	22.0382	20.7836	18.2266	17.8643	15.4625	16.8318	20.9592	20.9327	20.3946	17.5264	19.9803	21.3274	20.0564	18.6406	17.4194	19.8998	17.7496
69	20.9688	1.97511	23.0281	19.4906	18.9114	18.5624	20.9127	22.3144	23.3448	21.7402	19.3539	19.7184	21.4457	21.01	24.0556	22.4025	21.5461	21.6653	20.7475	20.5063	19.9021	20.0851	16.2512	18.8743	19.4455	24.21	21.3052	24.1188	22.5511	20.0418	19.3246	18.6406	23.6329	22.5354	19.8908	19.5351	17.2122	18.7634	22.7459	22.5553	22.1918	19.2336	21.6048	23.0963	21.6773	20.276	19.3191	21.5066	19.5663
70	22.6235	1.90692	24.5416	21.319	20.7714	20.1222	22.4859	24.0049	24.9108	23.4363	21.0995	21.4968	23.087	22.743	25.6164	23.9135	23.3419	23.3662	22.5301	22.2483	21.5566	21.619	17.9288	20.4825	20.9383	25.6716	22.9194	25.755	24.1597	21.6709	20.9418	20.3734	25.1172	24.207	21.4793	21.1201	18.8647	20.5913	24.3922	24.0863	23.8931	20.8624	23.1212	24.7477	23.2095	21.8171	21.1155	23.0241	21.3294
71	24.1769	1.84221	25.9298	23.0579	22.5005	21.6134	23.9362	25.5782	26.3947	25.0095	22.7509	23.1987	24.6366	24.39	27.0591	25.3131	25.0416	24.964	24.2053	23.8249	23.1068	23.0289	19.5181	22.0077	22.34	27.0272	24.4354	27.2753	25.6508	23.2151	22.4774	22.0114	26.5029	25.7885	22.9913	22.6147	20.4282	22.307	25.903	25.5384	25.4935	22.4222	24.5455	26.2878	24.6562	23.2765	22.8073	24.4578	23.0312
72	25.619	1.81135	27.2046	24.7101	24.098	23.0395	25.2714	27.0445	27.7914	26.4768	24.3074	24.8161	26.0972	25.9429	28.3826	26.6147	26.6339	26.4546	25.7738	25.2482	24.5575	24.3212	21.0168	23.4534	23.6598	28.2827	25.8591	28.6845	27.0318	24.6719	23.933	23.557	27.7994	27.2706	24.423	24.0117	21.9136	23.9111	27.2924	26.9243	26.9892	23.9202	25.8906	27.7199	26.0127	24.6561	24.3955	25.8115	24.6589
73	26.9922	1.72878	28.3774	26.2726	25.5723	24.4081	26.5034	28.4182	29.0953	27.8542	25.7708	26.3381	27.4685	27.3952	29.5876	27.8331	28.1071	27.8334	27.2354	26.5365	25.9119	25.5057	22.4285	24.8225	24.9088	29.4409	27.1964	29.9905	28.3072	26.0395	25.3145	25.0169	29.0186	28.6455	25.7695	25.3062	23.3272	25.4084	28.5749	28.258	28.3756	25.3637	27.1672	29.0437	27.2726	25.9574	25.8845	27.0897	26.1985
74	28.2668	1.672	29.4646	27.741	26.9378	25.7258	27.6487	29.7125	30.3036	29.1556	27.1455	27.7539	28.7504	28.7423	30.6767	28.9811	29.4517	29.1074	28.5866	27.7089	27.17	26.5936	23.7611	26.1114	26.0967	30.5156	28.4597	31.2032	29.4805	27.3158	26.6254	26.3962	30.1734	29.9072	27.026	26.5007	24.6734	26.8041	29.7625	29.5532	29.6538	26.7609	28.3795	30.2704	28.4357	27.1862	27.2825	28.2996	27.639
75	29.4519	1.6251	30.4831	29.1083	28.2085	26.9976	28.7238	30.9371	31.4174	30.3915	28.4336	29.0564	29.9461	29.9827	31.6577	30.0658	30.6657	30.2805	29.8266	28.7842	28.3307	27.5956	25.0208	27.3148	27.2304	31.5101	29.6591	32.3341	30.5605	28.4988	27.8663	27.6965	31.2773	31.0536	28.1911	27.6031	25.9598	28.1044	30.8664	30.8196	30.8263	28.1169	29.5284	31.4009	29.5126	28.3528	28.5949	29.45	28.9738
76	30.5544	1.58235	31.4466	30.3672	29.3974	28.2243	29.7444	32.0971	32.4349	31.5722	29.6365	30.2409	31.0585	31.1197	32.5428	31.0906	31.7458	31.3552	30.9584	29.7802	29.3954	28.5279	26.2125	28.4356	28.3148	32.4227	30.8042	33.3939	31.5563	29.5896	29.037	28.9215	32.3352	32.0842	29.266	28.623	27.1936	29.3067	31.8858	32.0581	31.8952	29.434	30.6128	32.4359	30.5173	29.4665	29.8292	30.5401	30.1936
77	31.5806	1.54388	32.3663	31.5194	30.5129	29.4017	30.7215	33.1963	33.3675	32.7065	30.7539	31.3083	32.0894	32.165	33.3482	32.0625	32.7082	32.3389	31.9908	30.7122	30.3656	29.4065	27.3457	29.4867	29.3564	33.2547	31.9051	34.3924	32.4771	30.5907	30.1399	30.0762	33.3494	33.0008	30.2548	29.5693	28.3789	30.4197	32.827	33.2648	32.8722	30.7106	31.6386	33.3781	31.4653	30.5385	30.9922	31.5779	31.3103
78	32.5371	1.5105	33.2509	32.5658	31.5577	30.5257	31.661	34.239	34.2279	33.8	31.784	32.2678	33.0398	33.1314	34.0917	32.9864	33.5659	33.2398	32.9314	31.5897	31.2462	30.2459	28.4293	30.4858	30.3637	34.0119	32.9687	35.336	33.3346	31.505	31.1801	31.1692	34.317	33.8104	31.1673	30.4519	29.5167	31.4533	33.6974	34.4331	33.7707	31.9419	32.6127	34.2318	32.3661	31.578	32.0856	32.5684	32.3381
79	33.431	1.484	34.1056	33.5099	32.5333	31.5914	32.5674	35.2263	35.0324	34.858	32.7254	33.1322	33.9132	34.0285	34.7909	33.8634	34.3308	34.0647	33.7938	32.4166	32.0468	31.0552	29.47	31.4537	31.3429	34.7042	34.0004	36.2242	34.1398	32.3383	32.1578	32.2109	35.2362	34.5265	32.0124	31.286	30.6052	32.4151	34.5051	35.5587	34.6062	33.1253	33.5421	35.0065	33.2294	32.5919	33.1084	33.5141	33.2904
80	34.2695	1.46651	34.9349	34.356	33.4452	32.5933	33.444	36.1694	35.7958	35.8841	33.5766	33.9186	34.7148	34.8654	35.4577	34.6935	35.0168	34.8203	34.5888	33.197	32.7802	31.8412	30.4768	32.4028	32.2946	35.3431	35.0063	37.0633	34.9038	33.097	33.0738	33.2123	36.1056	35.1599	32.8008	32.0842	31.6447	33.3144	35.2626	36.6348	35.3915	34.2575	34.4306	35.7153	34.0648	33.5848	34.0621	34.4172	34.1815
81	35.0587	1.45981	35.7395	35.1085	34.3046	33.5289	34.2945	37.0712	36.5325	36.8804	34.3401	34.6355	35.4507	35.6506	36.0988	35.4775	35.6341	35.5117	35.3256	33.9345	33.4553	32.6084	31.4542	33.3359	33.2164	35.9361	35.9916	37.8591	35.633	33.7849	33.9283	34.1808	36.9252	35.7192	33.5376	32.8504	32.6354	34.1628	35.9821	37.6536	36.1389	35.3351	35.2856	36.3725	34.8797	34.5573	34.9519	35.2789	35.0215
82	35.8038	1.46615	36.5163	35.7725	35.1236	34.4011	35.1197	37.9378	37.2495	37.8464	35.0206	35.2969	36.1311	36.3949	36.7219	36.2163	36.1905	36.1391	36.0143	34.634	34.0813	33.361	32.3965	34.2475	34.1013	36.487	36.9594	38.6168	36.3358	34.35	34.7167	35.1229	37.693	36.2175	34.2245	33.5939	33.575	34.9719	36.6739	38.6152	36.8576	36.3565	36.1179	36.994	35.6782	35.5092	35.786	36.0964	35.8168
83	36.505	1.49118	37.2625	36.3534	35.9095	35.2138	35.9224	38.7775	37.9471	38.7788	35.6242	35.9146	36.7558	37.1074	37.3361	36.9148	36.6919	36.6987	36.6613	35.2939	34.6579	34.0993	33.2942	35.1287	34.9414	37.0003	37.911	39.3399	37.0246	34.3839	35.434	36.0433	38.4023	36.6677	34.8661	34.3201	34.4618	35.7534	37.3461	39.5124	37.5552	37.316	36.9375	37.5959	36.4617	36.4399	36.5734	36.8654	36.5729
84	37.1785	1.51805	37.9788	36.8589	36.663	35.9711	36.7106	39.5947	38.6222	39.6722	36.1568	36.4957	37.3272	37.7875	37.9484	37.5786	37.1427	37.1885	37.2677	35.9101	35.1866	34.8223	34.1381	35.9677	35.7269	37.4799	38.8466	40.0276	37.7048	35.4341	36.0773	36.9501	39.0454	37.0896	35.4685	35.0373	35.2912	36.5163	38.0047	40.3399	38.2381	38.2047	37.7561	38.1941	37.2332	37.3495	37.32	37.5841	37.2923
85	37.8155	1.56305	38.6693	37.3008	37.3817	36.6799	37.496	40.3878	39.2708	40.5274	36.6304	37.0476	37.8562	38.4376	38.5631	38.2142	37.5512	37.6131	37.8367	36.4845	35.6776	35.5256	34.9185	36.7534	36.4496	37.9311	39.7622	40.6771	38.3791	35.8889	36.6486	37.8519	39.6184	37.5051	36.0428	35.7555	36.0625	37.2628	38.6558	41.0974	38.911	39.0161	38.5841	38.7972	37.996	38.2384	38.0325	38.2537	37.9738
86	38.4281	1.61863	39.3387	37.6993	38.0631	37.3526	38.2941	41.1487	39.8902	41.349	37.0604	37.5752	38.363	39.0616	39.1807	38.8353	37.9319	37.983	38.376	37.0296	36.1489	36.2074	35.6308	37.4833	37.1076	38.3613	40.6543	41.2862	39.0544	36.2831	37.1588	38.7615	40.1214	37.9398	36.6031	36.4905	36.7785	37.9918	39.3062	41.7904	39.5803	39.7465	39.4294	39.4133	38.7554	39.107	38.7156	38.8797	38.6172
87	39.0278	1.6813	39.9915	38.0773	38.7069	38.0113	39.1211	41.8642	40.4855	42.1405	37.4638	38.0866	38.8752	39.6715	39.797	39.4632	38.3033	38.3161	38.9024	37.5622	36.6233	36.8684	36.2791	38.1617	37.7055	38.7806	41.5188	41.8544	39.741	36.6588	37.6269	39.6937	40.563	38.4161	37.1663	37.262	37.4508	38.7034	39.9661	42.4343	40.2565	40.4016	40.2971	40.0506	39.5166	39.9583	39.3775	39.4708	39.2261
88	39.6259	1.74728	40.6281	38.4598	39.3204	38.6833	39.9861	42.5157	41.0581	42.9042	37.8565	38.593	39.419	40.2777	40.4004	40.1174	38.6902	38.6394	39.4381	38.1045	37.1281	37.5086	36.8682	38.7939	38.2522	39.2056	42.3525	42.382	40.4425	37.0434	38.0769	40.6619	40.9628	38.9516	37.7468	38.0854	38.0992	39.402	40.6408	43.0462	40.9489	40.9942	41.1873	40.711	40.2819	40.7988	40.0315	40.0315	39.8098
89	40.2286	1.81198	41.2401	38.8696	39.9137	39.3877	40.8827	43.083	41.6041	43.6373	38.252	39.0991	40.0127	40.8807	40.972	40.8056	39.1199	38.9751	39.9969	38.6737	37.6834	38.1316	37.4028	39.3806	38.7588	39.6491	43.1437	42.872	41.151	37.4533	38.533	41.6678	41.3467	39.549	38.351	38.9654	38.7487	40.0908	41.319	43.641	41.6518	41.541	42.0888	41.3899	41.0447	41.633	40.6879	40.5638	40.3846
90	40.8305	1.86962	41.8091	39.3186	40.4914	40.1226	41.7876	43.5366	42.108	44.3267	38.656	39.5961	40.656	41.4645	41.4879	41.5164	39.5938	39.3381	40.5771	39.2754	38.2909	38.7397	37.8849	39.9139	39.2341	40.1124	43.8726	43.3202	41.8421	37.8887	39.0107	42.6899	41.7203	40.192	38.9723	39.888	39.4164	40.7736	41.9691	44.2215	42.3358	42.0547	42.9734	42.0685	41.7844	42.4539	41.3456	41.0636	40.9582
91	41.4141	1.91471	42.3105	39.8032	41.041	40.8637	42.6617	43.8823	42.5473	44.944	39.061	40.0624	41.3248	41.9965	41.9158	42.2177	40.094	39.7293	41.1604	39.9017	38.9309	39.3271	38.3086	40.3755	39.6845	40.5852	44.5132	43.7185	42.4785	38.3363	39.5086	43.6816	42.0758	40.8501	39.5876	40.8184	40.1047	41.4396	42.544	44.7745	42.956	42.5359	43.7982	42.7135	42.4719	43.2399	41.9883	41.5255	41.5289
92	41.9555	1.94227	42.7172	40.3044	41.5295	41.5726	43.4551	44.1214	42.8928	45.4572	39.449	40.4712	41.9781	42.4362	42.2232	42.8632	40.5912	40.1434	41.7207	40.5319	39.5666	39.8774	38.6569	40.7429	40.1156	41.0482	45.0423	44.0545	43.022	38.7824	40.0124	44.5754	42.4063	41.4945	40.1651	41.708	40.8037	42.0762	43.0018	45.282	43.4676	42.9755	44.5116	43.2932	43.0787	43.9606	42.5832	41.9522	42.0904
93	42.4333	1.94904	43.0029	40.795	41.9198	42.2162	44.115	44.2585	43.1165	45.8382	39.8033	40.8039	42.5749	42.7493	42.3846	43.4069	41.0621	40.5766	42.2397	41.1397	40.153	40.3663	38.9184	41.0029	40.5322	41.4837	45.4516	44.3241	43.4427	39.2168	40.507	45.2994	42.7121	42.1075	40.6789	42.5056	41.4994	42.6688	43.3159	45.7334	43.8364	43.3659	45.0633	43.794	43.5877	44.5946	43.0955	42.3507	42.6376
94	42.8352	1.93549	43.1524	41.2502	42.1868	42.7737	44.6006	44.3098	43.2047	46.0692	40.1155	41.0579	43.0869	42.9186	42.3908	43.8216	41.4899	41.0257	42.7105	41.6994	40.6494	40.7645	39.0872	41.1581	40.9374	41.8803	45.7479	44.5354	43.7225	39.629	40.9805	45.8012	43.0004	42.6773	41.1162	43.1688	42.1787	43.2076	43.4723	46.124	44.0468	43.7093	45.4229	44.2205	43.9998	45.1389	43.5014	42.7308	43.1669
95	43.1567	1.90688	43.1656	41.6529	42.3255	43.228	44.8956	44.3025	43.1659	46.1467	40.3828	41.2404	43.4974	42.9461	42.2519	44.0994	41.858	41.4865	43.1277	42.1888	41.0282	41.047	39.1669	41.2272	41.3306	42.2295	45.9471	44.6999	43.8538	40.0089	41.4194	46.0617	43.2776	43.1945	41.473	43.6712	42.8274	43.6877	43.4718	46.4497	44.1027	44.0165	45.5884	44.5837	44.3211	45.5998	43.792	43.1057	43.6758
96	43.3972	1.87382	43.0551	41.9909	42.3401	43.5648	45.0052	44.2658	43.0265	46.0767	40.6057	41.363	43.7968	42.8478	41.9891	44.2464	42.1505	41.9524	43.4848	42.5933	41.2777	41.2019	39.1621	41.2355	41.7017	42.5227	46.0686	44.8294	43.8375	40.3495	41.811	46.0945	43.5468	43.6531	41.7493	44.0016	43.4281	44.1062	43.3334	46.7072	44.026	44.3022	45.5787	44.8889	44.5599	45.9781	43.9683	43.4893	44.1606
97	43.5611	1.84722	42.8453	42.2512	42.2445	43.786	44.9529	44.2155	42.818	45.8736	40.7858	41.4423	43.9858	42.6542	41.6334	44.2791	42.3554	42.4137	43.7786	42.9045	41.3971	41.2281	39.0893	41.2072	42.0285	42.7523	46.1313	44.9329	43.6938	40.6432	42.1482	45.9359	43.8057	44.0538	41.9504	44.1613	43.9604	44.4564	43.0944	46.8957	43.8547	44.5808	45.4266	45.1299	44.7241	46.2744	44.037	43.892	44.614
98	43.6687	1.82894	42.5775	42.4184	42.0654	43.9108	44.784	44.144	42.5676	45.5628	40.9243	41.4922	44.0758	42.4112	41.2329	44.2288	42.4691	42.8601	44.0085	43.1235	41.4002	41.1366	38.9677	41.1697	42.2745	42.9198	46.1496	45.0149	43.4727	40.8852	42.431	45.6389	44.0484	44.4078	42.0852	44.1706	44.4025	44.724	42.8026	47.0283	43.6499	44.8643	45.173	45.2957	44.8337	46.4866	44.0124	44.3132	45.0245
99	43.7266	1.83691	42.2999	42.4906	41.8476	43.9875	44.5596	44.024	42.2983	45.1895	41.0255	41.5215	44.0896	42.1716	40.8501	44.1438	42.4977	43.2848	44.1914	43.2637	41.3146	40.951	38.806	41.1424	42.3915	43.0332	46.1369	45.0746	43.2472	41.0776	42.6663	45.2706	44.2769	44.7439	42.1697	44.0809	44.739	44.8955	42.5071	47.1341	43.4876	45.1703	44.8639	45.3777	44.9258	46.6227	43.9193	44.7291	45.3775
100	43.7576	1.86785	42.061	42.48	41.643	44.069	44.336	43.814	42.029	44.826	41.095	41.53	44.045	41.977	40.533	44.068	42.46	43.676	44.368	43.352	41.176	40.706	38.612	41.128	42.331	43.102	46.083	45.091	43.082	41.226	42.864	44.888	44.492	45.081	42.221	43.967	44.956	44.958	42.235	47.229	43.431	45.514	44.554	45.361	45.041	46.709	43.779	45.083	45.645
all values Left	mean	std	steps
1	-8.09993	1.33406	-5.833	-4.957	-9.01	-8.464	-8.111	-6.739	-5.333	-4.641	-7.082	-8.432	-7.431	-8.539	-9.731	-7.399	-8.323	-9.244	-7.927	-8.986	-8.304	-8.213	-8.21	-8.874	-8.677	-8.841	-8.521	-6.276	-5.071	-7.932	-7.544	-8.406	-8.942	-9.015	-9.333	-8.172	-8.931	-8.178	-8.949	-10.296	-9.71	-7.647	-8.4	-8.756	-9.844	-6.821	-5.044	-9.2	-9.568
2	-7.60147	1.41681	-4.98985	-4.0094	-8.33492	-7.87865	-7.46039	-5.80599	-4.54845	-4.26242	-6.56168	-7.71923	-7.19878	-7.76211	-9.42942	-6.75895	-7.92611	-8.83496	-7.39155	-8.55226	-7.55812	-7.56355	-7.48167	-8.70236	-8.4781	-8.24532	-7.769	-5.68496	-4.14918	-7.45402	-7.04683	-7.77003	-8.54511	-8.64748	-8.82744	-7.50105	-8.46464	-7.69376	-8.51318	-9.9503	-9.21272	-7.06423	-8.00848	-8.31363	-9.42466	-6.29034	-4.3877	-8.72679	-9.09382
3	-6.91198	1.50691	-4.02623	-2.93325	-7.50918	-7.03868	-6.62135	-4.76823	-3.66	-3.75906	-5.85167	-6.80126	-6.83419	-6.85729	-8.90521	-5.95988	-7.25233	-8.2507	-6.72252	-7.98432	-6.5943	-6.75677	-6.53548	-8.27803	-8.03834	-7.47192	-6.86597	-4.79126	-3.12182	-6.81004	-6.40971	-7.00048	-7.98191	-8.02164	-8.18523	-6.63606	-7.84661	-7.0414	-7.97128	-9.37966	-8.51758	-6.31966	-7.3311	-7.65984	-8.75345	-5.62181	-3.59977	-8.12488	-8.46276
4	-6.09708	1.59378	-2.93536	-1.7803	-6.60888	-6.03812	-5.67121	-3.68009	-2.67273	-3.14891	-5.02239	-5.75688	-6.37591	-5.86473	-8.21836	-5.04748	-6.3967	-7.4897	-5.96164	-7.32436	-5.49764	-5.8563	-5.44791	-7.60918	-7.43194	-6.55467	-5.80936	-3.70021	-2.03109	-6.04021	-5.62161	-6.14482	-7.3033	-7.23291	-7.43818	-5.64164	-7.12788	-6.28627	-7.32839	-8.65339	-7.70639	-5.46403	-6.45836	-6.86933	-7.91388	-4.85582	-2.66127	-7.41336	-7.72573
5	-5.16945	1.68855	-1.69689	-0.572788	-5.66138	-4.94502	-4.64538	-2.55362	-1.572	-2.41891	-4.10438	-4.63546	-5.82152	-4.783	-7.39988	-4.02303	-5.43348	-6.52743	-5.1067	-6.56929	-4.32594	-4.8827	-4.25767	-6.76639	-6.71012	-5.48872	-4.58307	-2.50764	-0.869545	-5.15491	-4.64711	-5.20427	-6.51871	-6.36006	-6.58157	-4.54868	-6.30577	-5.44901	-6.54412	-7.81288	-6.81903	-4.50886	-5.46654	-5.9774	-6.95169	-3.98501	-1.55733	-6.55333	-6.87739
6	-4.11704	1.79389	-0.303798	0.700323	-4.64356	-3.78068	-3.53736	-1.37083	-0.346909	-1.52912	-3.08453	-3.4473	-5.12672	-3.58656	-6.43564	-2.85771	-4.38858	-5.34617	-4.11991	-5.67873	-3.09652	-3.81191	-2.96576	-5.82664	-5.87327	-4.25635	-3.18133	-1.27188	0.389364	-4.14009	-3.45681	-4.14503	-5.60949	-5.43206	-5.58484	-3.35761	-5.34308	-4.51156	-5.5722	-6.86052	-5.851	-3.42639	-4.39049	-4.97196	-5.8781	-2.97179	-0.289646	-5.49285	-5.86806
7	-2.92937	1.9063	1.23227	2.05361	-3.51333	-2.533	-2.32524	-0.11097	1.00036	-0.443	-1.9323	-2.17748	-4.23636	-2.25524	-5.29445	-1.52973	-3.24385	-3.94982	-2.96745	-4.60191	-1.79645	-2.60936	-1.56879	-4.83364	-4.87733	-2.85055	-1.62012	-0.00587879	1.76618	-2.97503	-2.04788	-2.93227	-4.54315	-4.42773	-4.42555	-2.05658	-4.19712	-3.43288	-4.40012	-5.77927	-4.77118	-2.1857	-3.22842	-3.81433	-4.67452	-1.79391	1.12748	-4.20864	-4.65891
8	-1.57997	2.01011	2.887	3.49049	-2.24382	-1.18314	-0.998919	1.23909	2.45636	0.849636	-0.630788	-0.804737	-3.11358	-0.786152	-3.95779	-0.0403939	-1.97882	-2.36385	-1.6407	-3.31137	-0.406121	-1.2614	-0.0754343	-3.78406	-3.68048	-1.28358	0.0756768	1.30327	3.26673	-1.65024	-0.447333	-1.55606	-3.30622	-3.30573	-3.10428	-0.636455	-2.85638	-2.18999	-3.04283	-4.55848	-3.55484	-0.776111	-1.9611	-2.4731	-3.33314	-0.454273	2.67718	-2.71536	-3.2497
9	-0.0862004	2.10574	4.6374	5.00324	-0.833121	0.27402	0.43104	2.6849	4.00182	2.32664	0.821172	0.681788	-1.75765	0.811646	-2.43276	1.59061	-0.588525	-0.623818	-0.154879	-1.81696	1.08691	0.228626	1.49746	-2.652	-2.27493	0.416687	1.88572	2.67315	4.88645	-0.177343	1.30535	-0.0308182	-1.90861	-2.04136	-1.63888	0.905586	-1.33475	-0.788222	-1.52869	-3.20255	-2.19677	0.794434	-0.573323	-0.950394	-1.86041	1.03515	4.34601	-1.04667	-1.66027
10	1.53363	2.19206	6.47045	6.58464	0.707182	1.84318	1.95073	4.22809	5.61836	3.94418	2.41418	2.27682	-0.198364	2.52373	-0.749364	3.34082	0.927818	1.23445	1.46673	-0.153273	2.68855	1.84873	3.13591	-1.42364	-0.690455	2.21527	3.80036	4.11727	6.61845	1.41655	3.17509	1.62191	-0.369455	-0.636273	-0.0522727	2.56882	0.341455	0.750364	0.111455	-1.72109	-0.703364	2.51045	0.942364	0.726455	-0.266	2.65864	6.12445	0.758909	0.0793636
11	3.26671	2.27094	8.3841	8.23602	2.36155	3.53169	3.54756	5.8677	7.29745	5.65706	4.13304	3.96588	1.51814	4.33355	1.05227	5.19125	2.57389	3.17977	3.20318	1.64105	4.40288	3.582	4.83654	-0.101515	1.02861	4.07887	5.81848	5.64509	8.45682	3.10303	5.13946	3.38442	1.29087	0.90297	1.63433	4.34874	2.14501	2.40144	1.85002	-0.121505	0.91704	4.35433	2.59064	2.51988	1.43924	4.40485	8.00571	2.66576	1.93252
12	5.09702	2.34662	10.3773	9.96333	4.11867	5.34244	5.21144	7.6	9.042	7.433	5.96122	5.73444	3.34678	6.22544	2.93567	7.12822	4.35122	5.192	5.03867	3.53656	6.232	5.41022	6.60133	1.30533	2.83622	5.98178	7.93422	7.26278	10.395	4.85922	7.18789	5.245	3.05422	2.564	3.40233	6.23522	4.05289	4.14522	3.66511	1.58856	2.65556	6.30756	4.36922	4.39756	3.24222	6.26389	9.98389	4.64533	3.871
13	7.00981	2.42146	12.4372	11.7682	5.97427	7.26824	6.93361	9.42018	10.8629	9.25427	7.88339	7.57018	5.25309	8.18603	4.87582	9.13773	6.25379	7.25306	6.96255	5.51688	8.17209	7.31636	8.43088	2.78755	4.69621	7.90509	10.1242	8.97691	12.4214	6.67476	9.30955	7.19573	4.90645	4.33355	5.2353	8.2163	6.04348	5.96748	5.53964	3.40018	4.50009	8.34976	6.26682	6.33755	5.12785	8.22161	12.0445	6.67636	5.87282
14	8.98784	2.49154	14.5337	13.6406	7.92776	9.29298	8.7024	11.3151	12.7452	11.1121	9.88719	9.46489	7.2152	10.2008	6.85727	11.1983	8.26575	9.3479	8.96348	7.5729	10.2108	9.28465	10.3176	4.33664	6.58361	9.82917	12.3456	10.7942	14.487	8.54807	11.4866	9.22464	6.835	6.2007	7.12516	10.278	8.09245	7.85411	7.45661	5.29675	6.44418	10.4657	8.26326	8.32607	7.08125	10.2532	14.1531	8.73673	7.91948
15	11.0071	2.54893	16.6231	15.5556	9.96621	11.3882	10.4994	13.2602	14.6597	12.9975	11.9598	11.4074	9.21556	12.2451	8.86845	13.2769	10.3577	11.4506	11.0215	9.69063	12.3256	11.2954	12.2411	5.94903	8.48375	11.728	14.5447	12.7035	16.5439	10.4718	13.6898	11.3092	8.8213	8.15142	9.05498	12.3941	10.1695	9.78263	9.39563	7.26074	8.46993	12.6252	10.3292	10.3504	9.08316	12.3176	16.2487	10.7993	9.98509
16	13.0357	2.58469	18.6573	17.4732	12.0616	13.5106	12.2979	15.2136	16.5685	14.8973	14.0758	13.3756	11.2344	14.2775	10.8946	15.3354	12.4846	13.5395	13.107	11.8435	14.4791	13.3168	14.1679	7.62382	10.3858	13.568	16.6707	14.6804	18.546	12.4268	15.8783	13.4165	10.8352	10.1585	11.0021	14.5203	12.2388	11.7209	11.3337	9.26058	10.5501	14.7887	12.4271	12.3921	11.1031	14.3609	18.2798	12.8367	12.0316
17	15.0378	2.59264	20.5946	19.3425	14.1731	15.6087	14.0683	17.1201	18.4302	16.79	16.1917	15.3282	13.2502	16.2499	12.918	17.3399	14.5912	15.6006	15.1824	13.996	16.6161	15.3067	16.0586	9.35597	12.2788	15.3289	18.6873	16.6832	20.4556	14.3879	18.0086	15.5074	12.8416	12.1769	12.9376	16.5979	14.2715	13.6329	13.246	11.2526	12.6484	16.9107	14.5119	14.4275	13.1014	16.3325	20.2125	14.8241	14.0195
18	16.9812	2.57169	22.4066	21.1169	16.254	17.6345	15.788	18.9379	20.212	18.649	18.253	17.2303	15.241	18.1343	14.9238	19.2664	16.6226	17.6196	17.2106	16.1104	18.6659	17.2246	17.8758	11.1295	14.1508	17.0038	20.578	18.6582	22.2452	16.3194	20.0526	17.5336	14.8078	14.1556	14.8356	18.5803	16.2553	15.4914	15.1113	13.1906	14.7246	18.9508	16.5342	16.4337	15.0391	18.1988	22.0299	16.7378	15.9191
19	18.8401	2.52772	24.0819	22.7682	18.2673	19.5559	17.4451	20.6398	21.8958	20.4508	20.2141	19.0587	17.1889	19.9192	16.898	21.102	18.5406	19.5795	19.1596	18.153	20.5675	19.0443	19.5895	12.9159	15.9857	18.5883	22.3377	20.5568	23.8994	18.1872	21.9907	19.4572	16.705	16.0545	16.6783	20.4393	18.1855	17.279	16.911	15.0442	16.7444	20.877	18.4535	18.3907	16.8896	19.9455	23.7305	18.5596	17.7165
20	20.5903	2.48729	25.6209	24.2894	20.1913	21.3562	19.0366	22.2183	23.4765	22.1837	22.0472	20.8014	19.0794	21.608	18.825	22.8381	20.3273	21.4652	21.0136	20.1002	22.3037	20.7552	21.1803	14.6797	17.7608	20.0831	23.9692	22.3462	25.418	19.9652	23.8093	21.2619	18.5184	17.8571	18.4505	22.1664	20.0563	18.9884	18.6306	16.7999	18.6805	22.6704	20.2514	20.2794	18.6469	21.5724	25.3192	20.2816	19.409
21	22.2707	2.38342	27.028	25.6842	22.021	23.0278	20.5618	23.6757	24.9576	23.8392	23.743	22.4526	20.9034	23.2058	20.6882	24.4675	21.9804	23.2654	22.7654	21.9409	23.8747	22.3579	22.6428	16.3904	19.4567	21.4903	25.4779	24.011	26.8142	21.6415	25.5046	22.944	20.2436	19.5657	20.1401	23.768	21.8586	20.6196	20.2656	18.4593	20.5138	24.3235	21.9334	22.0829	20.32	23.0909	26.8015	21.906	21.0016
22	23.8272	2.30729	28.3102	26.9615	23.7589	24.5723	22.0205	25.019	26.3465	25.4115	25.3091	24.0112	22.6517	24.7165	22.4727	25.9856	23.5029	24.97	24.4123	23.672	25.2928	23.8545	23.9825	18.0278	21.0661	22.816	26.8702	25.5487	28.1054	23.2171	27.0777	24.5059	21.8796	21.1866	21.7414	25.258	23.5823	22.1729	21.8095	20.0294	22.235	25.8404	23.5157	23.7908	21.9193	24.5169	28.1819	23.4405	22.5054
23	25.295	2.22067	29.4818	28.1372	25.405	25.9991	23.4168	26.2587	27.651	26.896	26.7708	25.4783	24.317	26.1421	24.169	27.3879	24.9138	26.5679	25.9523	25.2932	26.5767	25.254	25.208	19.5803	22.5903	24.0693	28.1599	26.9646	29.309	24.6984	28.5333	25.955	23.4284	22.7243	23.2553	26.6481	25.219	23.648	23.26	21.5199	23.8443	27.2351	25.0123	25.398	23.4532	25.8636	29.4639	24.887	23.9287
24	26.6792	2.12692	30.552	29.2272	26.9553	27.3231	24.7584	27.4095	28.871	28.2863	28.1441	26.8576	25.8893	27.4825	25.768	28.6735	26.2257	28.0473	27.3846	26.8065	27.7453	26.558	26.3322	21.0461	24.0332	25.2598	29.3529	28.2704	30.4317	26.0932	29.8793	27.2982	24.8875	24.1815	24.6876	27.9486	26.7568	25.0407	24.6086	22.9388	25.3465	28.5223	26.4356	26.9009	24.9281	27.1416	30.6513	26.2399	25.2727
25	27.9646	2.04581	31.5309	30.2477	28.4036	28.5575	26.0514	28.488	30.0165	29.5778	29.4428	28.1521	27.3557	28.7374	27.2626	29.8433	27.4531	29.3982	28.7093	28.2076	28.8175	27.7644	27.3642	22.4285	25.3944	26.3952	30.4577	29.4826	31.489	27.4089	31.1262	28.5383	26.2552	25.5636	26.0444	29.1717	28.1885	26.3452	25.8547	24.2905	26.7469	29.7139	27.7997	28.2945	26.3536	28.3553	31.7448	27.4939	26.5407
26	29.1636	1.96975	32.4273	31.2133	29.7444	29.7138	27.2999	29.509	31.0898	30.7696	30.6768	29.363	28.7068	29.9099	28.6476	30.8989	28.6088	30.6153	29.9292	29.4935	29.8111	28.8743	28.3199	23.735	26.6692	27.4815	31.4782	30.6141	32.483	28.6507	32.2864	29.6804	27.5289	26.8737	27.3249	30.3313	29.5042	27.5584	27.0043	25.5805	28.0494	30.8197	29.1191	29.5785	27.7355	29.5049	32.7431	28.6512	27.7402
27	30.2797	1.89887	33.2525	32.1343	30.9753	30.798	28.5027	30.4859	32.0936	31.8646	31.8575	30.4909	29.9335	31.0029	29.921	31.8472	29.7008	31.6983	31.0475	30.6625	30.7412	29.8887	29.2159	24.9716	27.8575	28.5242	32.413	31.6791	33.4153	29.8269	33.3716	30.7331	28.7068	28.1128	28.5289	31.44	30.6982	28.6806	28.0667	26.8175	29.2539	31.841	30.4072	30.7532	29.0764	30.5899	33.6451	29.7241	28.8818
28	31.3188	1.83311	34.0156	33.0188	32.0958	31.8132	29.656	31.4246	33.0304	32.8685	32.9923	31.5338	31.0389	32.0179	31.0859	32.7043	30.7346	32.6663	32.0697	31.7285	31.6168	30.8109	30.0703	26.1424	28.9678	29.5282	33.2635	32.6927	34.2845	30.9517	34.3924	31.7051	29.7911	29.2825	29.6657	32.505	31.7737	29.714	29.0511	28.0059	30.3711	32.7859	31.6677	31.8277	30.377	31.617	34.4624	30.7283	29.9749
29	32.2863	1.77309	34.7265	33.8727	33.1077	32.7612	30.7562	32.33	33.9013	33.7897	34.0871	32.4908	32.0317	32.9557	32.1546	33.4869	31.7153	33.529	33.0044	32.6986	32.4422	31.6488	30.8929	27.2564	30.0144	30.5005	34.0356	33.6596	35.0909	32.035	35.3557	32.6058	30.784	30.3845	30.7429	33.5261	32.7315	30.6663	29.9664	29.1487	31.4085	33.6597	32.8972	32.8107	31.6319	32.5922	35.2067	31.6767	31.0309
30	33.1886	1.72025	35.3936	34.7004	34.0152	33.6487	31.7981	33.2035	34.7082	34.6415	35.1469	33.3541	32.9247	33.8153	33.141	34.2126	32.6474	34.2982	33.8593	33.5862	33.221	32.4138	31.6908	28.3224	31.0172	31.4456	34.7402	34.5876	35.8369	33.0826	36.2637	33.4463	31.6892	31.4225	31.7692	34.4963	33.5775	31.5466	30.8256	30.2407	32.3736	34.4703	34.0888	33.7143	32.8384	33.5226	35.891	32.5785	32.0577
31	34.0336	1.6766	36.0242	35.5039	34.823	34.4883	32.7764	34.0507	35.4556	35.4414	36.1748	34.1286	33.7352	34.6046	34.0552	34.898	33.5332	34.9878	34.6412	34.4032	33.9572	33.1177	32.4696	29.346	31.9944	32.3644	35.3895	35.4833	36.527	34.0999	37.1188	34.2374	32.5135	32.3968	32.7544	35.4155	34.3248	32.3649	31.6428	31.2834	33.2758	35.2301	35.2378	34.5539	33.9929	34.4121	36.5298	33.4437	33.0614
32	34.8288	1.64401	36.6224	36.2813	35.536	35.2909	33.6896	34.8729	36.1505	36.2049	37.1722	34.8213	34.4753	35.3333	34.9071	35.5533	34.3732	35.6083	35.3566	35.161	34.6553	33.7694	33.233	30.3362	32.9542	33.2549	35.9912	36.3538	37.1677	35.0926	37.929	34.9891	33.2626	33.3082	33.7068	36.2833	34.9853	33.1301	32.4265	32.2788	34.1265	35.9511	36.3376	35.3425	35.0944	35.2678	37.1382	34.2822	34.0452
33	35.5805	1.62393	37.1906	37.0298	36.1601	36.0621	34.5419	35.6725	36.798	36.9466	38.1375	35.4376	35.1567	36.0085	35.7077	36.1843	35.1678	36.1675	36.0076	35.8682	35.3138	34.3721	33.9817	31.2991	33.8947	34.1105	36.5493	37.2041	37.7683	36.0656	38.6996	35.7088	33.9396	34.1564	34.6324	37.1003	35.5705	33.8457	33.1832	33.2248	34.9372	36.6441	37.3827	36.0922	36.1397	36.1005	37.7323	35.1011	35.0085
34	36.2914	1.61961	37.734	37.7483	36.702	36.801	35.3363	36.4563	37.398	37.669	39.067	35.985	35.7907	36.6307	36.466	36.799	35.9177	36.6713	36.59	36.5313	35.93	34.926	34.715	32.23	34.8077	34.924	37.0687	38.0353	38.341	37.0217	39.4343	36.403	34.35	34.936	35.5353	37.8633	36.091	34.5137	33.9193	34.1197	35.7197	37.317	38.3703	36.8127	37.1233	36.9203	38.325	35.904	35.951
35	36.9662	1.63039	38.2638	38.4398	37.1728	37.5055	36.0776	37.2342	37.9444	38.3679	39.9581	36.4732	36.3855	37.2014	37.1904	37.4062	36.6255	37.1244	37.0954	37.1528	36.503	35.436	35.4289	33.1182	35.6817	35.6866	37.5537	38.8434	38.9019	37.9621	40.1314	37.0831	34.6662	35.639	36.4207	38.5637	36.5587	35.1386	34.6413	34.9612	36.4833	37.976	39.2944	37.5115	38.0367	37.7388	38.9244	36.6914	36.8712
36	37.6159	1.64866	38.7999	39.1091	37.5902	38.1728	36.7726	38.019	38.4474	39.0405	40.8124	36.9139	36.9489	37.7288	37.8809	38.0123	37.297	37.5344	37.5331	37.7352	37.0471	35.9153	36.1211	33.9567	36.5042	36.3909	38.0106	39.6194	39.4685	38.8865	40.7878	37.7553	35.5756	36.266	37.296	39.1947	36.9918	35.7282	35.3579	35.7482	37.2307	38.6272	40.1488	38.1952	38.8724	38.5665	39.5378	37.4675	37.7708
37	38.2388	1.68513	39.3645	39.7604	37.9791	38.8042	37.4348	38.8257	38.9121	39.6817	41.6332	37.3222	37.4865	38.2295	38.5404	38.6209	37.9375	37.9156	37.9146	38.2855	37.5793	36.3845	36.7918	34.7354	37.2677	37.0346	38.448	40.3555	40.0475	39.7913	41.4016	38.4221	36.0065	36.8205	38.1694	39.7536	37.4124	36.2947	36.0808	36.4806	37.9605	39.2772	40.9315	38.8687	39.6259	39.4115	40.1708	38.236	38.6497
38	38.848	1.73274	39.9741	40.3969	38.365	39.4076	38.0869	39.6664	39.343	40.2967	42.4238	37.7137	38.0057	38.7268	39.1732	39.2322	38.5556	38.2863	38.2582	38.8188	38.1222	36.868	37.4414	35.4486	37.9755	37.6214	38.8771	41.0481	40.6363	40.6734	41.9725	39.0904	36.3981	37.3175	39.053	40.2434	37.8458	36.8533	36.8276	37.1648	38.6727	39.9364	41.6466	39.538	40.3009	40.2786	40.8264	39.0031	39.5088
39	39.4543	1.78764	40.6274	41.015	38.7743	39.9927	38.7553	40.5419	39.7439	40.8882	43.1862	38.1025	38.5177	39.2464	39.7942	39.8417	39.1686	38.6732	38.5868	39.3573	38.6923	37.3934	38.0726	36.0995	38.6335	38.1587	39.3139	41.6906	41.2188	41.5282	42.5018	39.7704	36.7764	37.7795	39.9639	40.6772	38.3167	37.4211	37.6179	37.8155	39.3713	40.6111	42.3071	40.2134	40.9093	41.1683	41.5011	39.7735	40.3533
40	40.0648	1.84511	41.3008	41.6009	39.2238	40.5619	39.456	41.4375	40.1144	41.4544	43.9156	38.4982	39.0291	39.8088	40.413	40.4371	39.7992	39.1009	38.9236	39.918	39.2952	37.9752	38.6885	36.6925	39.2449	38.6562	39.7713	42.283	41.767	42.3525	42.9915	40.4651	37.1695	38.2323	40.913	41.0771	38.8443	38.0106	38.4649	38.4542	40.0605	41.2892	42.931	40.9045	41.4677	42.0698	42.1715	40.5485	41.1911
41	40.6771	1.89927	41.9512	42.1297	39.7134	41.0997	40.1849	42.3227	40.4478	41.9821	44.5936	38.9007	39.5337	40.4224	41.0277	41.0002	40.4639	39.5727	39.2857	40.502	39.9222	38.6066	39.2845	37.2322	39.8042	39.1231	40.2498	42.8137	42.2481	43.1352	43.4392	41.1661	37.593	38.6999	41.896	41.4625	39.4362	38.6259	39.3697	39.1036	40.7436	41.9407	43.5344	41.6074	41.9909	42.9553	42.8025	41.3156	42.0216
42	41.2764	1.94427	42.5282	42.5741	40.2255	41.573	40.9165	43.1534	40.7314	42.4495	45.1804	39.2962	40.0107	41.0745	41.6158	41.5071	41.1629	40.0718	39.677	41.0928	40.5521	39.2556	39.8442	37.7215	40.2945	39.565	40.7349	43.2658	42.6354	43.8571	43.8328	41.8493	38.0416	39.1924	42.8858	41.8366	40.0797	39.2523	40.3071	39.7749	41.4105	42.5196	44.1241	42.2943	42.4819	43.7821	43.3646	42.0482	42.8303
43	41.84	1.9759	42.9849	42.9067	40.7309	41.9472	41.614	43.8782	40.947	42.8275	45.6467	39.6647	40.4324	41.731	42.1377	41.9266	41.8706	40.5695	40.0928	41.6635	41.1586	39.8752	40.3431	38.1574	40.6904	39.9873	41.2016	43.6199	42.9159	44.4934	44.1592	42.4785	38.4959	39.7003	43.8345	42.1906	40.7454	39.857	41.2303	40.4646	42.0487	42.9835	44.6897	42.9207	42.9319	44.4987	43.849	42.7148	43.5881
44	42.3441	1.99137	43.2822	43.1087	41.202	42.2001	42.2463	44.4367	41.0759	43.0851	45.9651	39.9918	40.7772	42.3453	42.5501	42.2273	42.5458	41.0421	40.5285	42.193	41.7161	40.4203	40.751	38.5262	40.9746	40.3943	41.6337	43.8595	43.0902	45.0215	44.412	43.017	38.9441	40.2071	44.6785	42.5159	41.4009	40.4078	42.086	41.1579	42.6437	43.3049	45.2113	43.4412	43.3317	45.0547	44.2625	43.2887	44.2675
45	42.7722	1.99042	43.3934	43.1754	41.6197	42.3277	42.7934	44.8023	41.105	43.202	46.1263	40.2736	41.0409	42.8822	42.8213	42.385	43.1391	41.4722	40.981	42.6736	42.2027	40.8569	41.0411	38.8157	41.1467	40.7898	42.0213	43.9829	43.172	45.4327	44.6061	43.4357	39.3766	40.6997	45.3553	42.8162	42.0263	40.8863	42.8254	41.8404	43.1852	43.4691	45.6764	43.8204	43.6826	45.4186	44.6156	43.7623	44.8573
46	43.1117	1.97906	43.3092	43.1152	41.9708	42.3346	43.239	44.9816	41.0205	43.1815	46.1323	40.5115	41.2305	43.3265	42.9413	42.3908	43.6158	41.8437	41.4459	43.1001	42.604	41.1678	41.2009	39.018	41.2255	41.1757	42.3558	44.0052	43.1775	45.7326	44.7566	43.7169	39.781	41.1648	45.8221	43.1024	42.6092	41.2859	43.4148	42.4996	43.6683	43.4759	46.08	44.0414	43.9951	45.5881	44.9115	44.1393	45.3612
47	43.3733	1.95493	43.0463	42.9469	42.2419	42.2353	43.5697	44.9911	40.85	43.05	45.9937	40.7072	41.3576	43.6666	42.9181	42.2545	43.9606	42.1403	41.9171	43.4654	42.912	41.3475	41.229	39.1335	41.238	41.5455	42.6267	43.9507	43.1412	45.9363	44.8762	43.8532	40.1495	41.5883	46.0642	43.3793	43.1393	41.6041	43.8363	43.1198	44.0898	43.3431	46.4177	44.1064	44.2844	45.5816	45.1436	44.4274	45.782
48	43.5518	1.93418	42.649	42.7049	42.416	42.0563	43.7873	44.8683	40.6169	42.8424	45.731	40.8615	41.4396	43.8999	42.7753	41.9964	44.1736	42.3497	42.3843	43.7661	43.1282	41.4038	41.1366	39.1658	41.21	41.8825	42.831	43.8443	43.0806	46.0622	44.9713	43.8444	40.4739	41.9597	46.0945	43.6482	43.6095	41.8443	44.0847	43.6826	44.4438	43.1072	46.6861	44.0365	44.5659	45.4318	45.3016	44.6341	46.1208
49	43.6576	1.92413	42.1835	42.4335	42.4907	41.8412	43.9108	44.6682	40.347	42.5884	45.3818	40.9777	41.4909	44.033	42.5534	41.6459	44.2655	42.4676	42.8368	44.0007	43.2665	41.3589	40.9484	39.1257	41.1711	42.1584	42.9745	43.7063	43.0075	46.129	45.045	43.7079	40.7476	42.2751	45.9452	43.9028	44.0197	42.0132	44.1707	44.1665	44.716	42.8157	46.8827	43.8678	44.8514	45.1795	45.3768	44.7733	46.3762
50	43.7092	1.93072	41.7217	42.1792	42.4793	41.6401	43.9867	44.4466	40.0637	42.3131	45.0097	41.0606	41.5212	44.0836	42.3056	41.249	44.2593	42.4993	43.2678	44.1858	43.3538	41.2453	40.7004	39.0302	41.1428	42.3336	43.0669	43.5478	42.9203	46.1506	45.0826	43.4897	40.9693	42.5382	45.6624	44.1418	44.3792	42.1238	44.1312	44.5545	44.8927	42.519	47.0193	43.6605	45.1593	44.8705	45.3543	44.8749	46.5512
51	43.7248	1.95495	41.3157	41.9684	42.4107	41.5039	44.0673	44.231	39.7792	42.0379	44.6959	41.1113	41.5298	44.0702	42.0826	40.868	44.1937	42.4617	43.6632	44.3642	43.4112	41.0967	40.4356	38.892	41.1282	42.3647	43.1086	43.3622	42.7975	46.1414	45.0404	43.2633	41.143	42.7579	45.3066	44.3667	44.7188	42.1926	44.03	44.8323	44.9553	42.247	47.1267	43.4935	45.5067	44.5605	45.2007	44.9792	46.6632
52	43.7074	1.98964	40.976	41.7841	42.3227	41.4409	44.1517	44.0052	39.4872	41.7726	44.4977	41.1162	41.4868	43.9934	41.9038	40.5528	44.1135	42.3712	43.9824	44.5803	43.4203	40.9297	40.1651	38.7189	41.097	42.216	43.0761	43.1194	42.6023	46.09	44.8575	43.0978	41.2676	42.9358	44.9368	44.5629	45.0595	42.2206	43.9263	44.9781	44.8833	41.9793	47.2229	43.4346	45.8691	44.291	44.8803	45.1033	46.7372
53	43.6305	2.02474	40.6682	41.5672	42.2279	41.3983	44.1687	43.7218	39.1638	41.5018	44.4042	41.0426	41.3366	43.8271	41.7401	40.3083	44.0403	42.2138	44.1606	44.808	43.3311	40.7304	39.8639	38.5119	40.9973	41.8645	42.9245	42.7846	42.2941	45.9545	44.4821	42.9853	41.3195	43.0487	44.56	44.6869	45.3561	42.1778	43.828	44.9593	44.6583	41.6551	47.2614	43.4813	46.1617	44.0394	44.371	45.2094	46.7697
54	43.4453	2.05631	40.3312	41.241	42.0901	41.2953	44.0275	43.3248	38.7756	41.1893	44.3384	40.8456	41.0238	43.5301	41.5255	40.0933	43.9513	41.9439	44.1334	44.9677	43.0818	40.461	39.4903	38.2586	40.7736	41.298	42.6042	42.3222	41.8401	45.6961	43.8879	42.8577	41.2525	43.046	44.15	44.6758	45.5201	42.0139	43.6839	44.7455	44.2626	41.2098	47.1706	43.5557	46.2856	43.7443	43.6427	45.2165	46.7105
55	43.0985	2.088	39.894	40.7356	41.8491	41.0475	43.6505	42.7617	38.2897	40.7912	44.1955	40.4841	40.5021	43.0655	41.1842	39.8362	43.7873	41.5109	43.8579	44.9663	42.6205	40.0718	38.9995	37.9325	40.3697	40.5112	42.0723	41.6985	41.2134	45.2901	43.0721	42.6345	41.0173	42.8664	43.6653	44.471	45.4643	41.6758	43.4171	44.317	43.6787	40.5851	46.8891	43.5531	46.1668	43.3318	42.6695	45.0395	46.4882
56	42.5436	2.12684	39.288	39.9991	41.4429	40.5791	42.9941	41.9897	37.677	40.2583	43.8752	39.9321	39.7398	42.3978	40.6483	39.4539	43.4784	40.8666	43.3127	44.7308	41.911	39.5102	38.3477	37.4957	39.7363	39.5022	41.3034	40.8801	40.387	44.7196	42.0381	42.244	40.5747	42.4567	43.0542	44.0278	45.1304	41.1156	42.9529	43.6627	42.887	39.742	46.3734	43.3711	45.7644	42.725	41.4399	44.6143	46.04
57	41.7486	2.1764	38.4655	39.0062	40.8182	39.8406	42.0474	40.9893	36.8915	39.5469	43.2991	39.1796	38.7247	41.4884	39.8677	38.8709	42.9628	39.9734	42.4951	44.2174	40.9395	38.7289	37.4996	36.9083	38.8498	38.2729	40.2969	39.8404	39.3279	43.9665	40.7916	41.6365	39.8986	41.7878	42.2604	43.3189	44.4936	40.3033	42.2373	42.7699	41.8679	38.6703	45.6015	42.9329	45.0666	41.859	39.9649	43.9063	45.3275
58	40.7014	2.23513	37.4103	37.7586	39.9462	38.8171	40.826	39.7543	35.9302	38.6316	42.4298	38.2271	37.4626	40.3027	38.8215	38.0391	42.1947	38.8142	41.4195	43.414	39.7155	37.7002	36.4476	36.1355	37.7139	36.8213	39.0699	38.5729	38.0782	43.0195	39.3326	40.7837	38.9799	40.853	41.2384	42.3273	43.5581	39.2313	41.2452	41.6185	40.614	37.3922	44.5645	42.1935	44.0845	40.6993	38.2777	42.9034	44.3365
59	39.4115	2.29632	36.1366	36.274	38.8253	37.5311	39.3589	38.3161	34.7987	37.5103	41.2634	37.0884	35.9771	38.8436	37.5262	36.9474	41.1528	37.3982	40.1109	42.3343	38.269	36.434	35.2119	35.1535	36.3635	35.1684	37.6462	37.097	36.6698	41.8822	37.6857	39.6799	37.8264	39.6583	39.9719	41.067	42.345	37.9081	39.9821	40.2136	39.1389	35.9536	43.2708	41.1435	42.841	39.2424	36.4285	41.6112	43.0722
60	37.9088	2.35111	34.6779	34.5779	37.4737	36.028	37.6784	36.7377	33.5221	36.2025	39.8265	35.7945	34.2986	37.1732	36.0288	35.619	39.8431	35.7597	38.6022	41.0072	36.6425	34.9806	33.834	33.9591	34.8467	33.3671	36.0618	35.4536	35.1348	40.5721	35.89	38.343	36.4577	38.2214	38.4811	39.5781	40.8839	36.3613	38.4747	38.6031	37.4766	34.4059	41.7484	39.8105	41.3678	37.5184	34.4786	40.0558	41.5542
61	36.2319	2.3923	33.0761	32.6941	35.9294	34.3624	35.8176	35.0756	32.1295	34.7411	38.1573	34.3611	32.4583	35.3585	34.3914	34.0913	38.2964	33.9468	36.9279	39.4668	34.8784	33.4092	32.3601	32.5769	33.2141	31.4712	34.3584	33.6961	33.5014	39.1133	33.977	36.8093	34.8939	36.5682	36.8135	37.8919	39.2063	34.6341	36.7685	36.8487	35.6732	32.7902	40.0355	38.2513	39.6993	35.5842	32.4883	38.2787	39.8201
62	34.4238	2.41459	31.3787	30.6651	34.239	32.5887	33.8103	33.3762	30.6505	33.1621	36.3107	32.8048	30.489	33.4644	32.6676	32.4012	36.5787	32.01	35.1184	37.742	33.0127	31.7872	30.8315	31.051	31.5072	29.5351	32.5915	31.8821	31.7964	37.5291	31.9767	35.1205	33.1702	34.7313	35.027	36.0367	37.3408	32.7838	34.9243	35.0178	33.7777	31.1259	38.1726	36.5266	37.8653	33.5071	30.5117	36.3316	37.9178
63	32.5241	2.41338	29.6252	28.5435	32.4482	30.7562	31.6954	31.6716	29.1121	31.4998	34.3279	31.1451	28.4305	31.547	30.8973	30.5868	34.7546	29.9951	33.1998	35.8538	31.0769	30.1505	29.2827	29.4319	29.7625	27.6089	30.8061	30.063	30.046	35.8406	29.9197	33.3122	31.3212	32.7479	33.1674	34.046	35.3126	30.8591	32.9931	33.1645	31.8373	29.4217	36.1962	34.6845	35.8902	31.3525	28.597	34.2668	35.8969
64	30.5691	2.38547	27.8446	26.3868	30.5955	28.9061	29.5154	29.9813	27.5394	29.7843	32.2414	29.4119	26.3308	29.6467	29.1182	28.6926	32.8671	27.9466	31.1937	33.8222	29.102	28.5159	27.7428	27.7664	28.0128	25.731	29.0413	28.2803	28.2752	34.0665	27.8401	31.4105	29.3892	30.6609	31.2606	31.963	33.1527	28.9	31.006	31.3262	29.8951	27.6812	34.1418	32.7595	33.8037	29.176	26.7851	32.1455	33.8057
65	28.5929	2.33224	26.0529	24.2496	28.7184	27.0694	27.3134	28.3182	25.957	28.0442	30.0841	27.6414	24.2364	27.7925	27.3628	26.7666	30.9518	25.9044	29.1266	31.6735	27.1208	26.8956	26.2376	26.0972	26.2858	23.9226	27.3283	26.5435	26.5052	32.2502	25.769	29.4376	27.421	28.515	29.3218	29.8351	30.9048	26.9472	28.9865	29.5243	27.9827	25.9129	32.0478	30.7797	31.646	27.0189	25.0753	30.0315	31.6918
66	26.6251	2.26087	24.2542	22.1746	26.8496	25.2651	25.128	26.6866	24.3907	26.3032	27.8927	25.871	22.1813	26.0024	25.6496	24.8509	29.0347	23.8943	27.031	29.4429	25.1609	25.3002	24.7795	24.4528	24.6002	22.1864	25.6742	24.8439	24.7473	30.4248	23.729	27.4182	25.4671	26.3554	27.3587	27.7104	28.6211	25.0392	26.9563	27.7663	26.1139	24.1222	29.9516	28.7718	29.4599	24.905	23.4522	27.9787	29.5937
67	24.6999	2.17846	22.446	20.1827	25.0093	23.4983	22.985	25.076	22.858	24.586	25.692	24.1303	20.1853	24.2793	23.972	22.973	27.1333	21.9267	24.938	27.1653	23.238	23.727	23.354	22.848	22.9587	20.5113	24.0573	23.1597	23	28.6103	21.73	25.376	23.5623	24.223	25.3707	25.6287	26.3533	23.1997	24.9337	26.0447	24.2837	22.3163	27.8813	26.7537	27.282	22.841	21.881	26.017	27.536
68	22.7664	2.11089	20.6208	18.2724	23.1956	21.76	20.8927	23.4607	21.3753	22.9007	23.4883	22.4334	18.2556	22.6078	22.3012	21.1406	25.2535	20.0018	22.8648	24.8637	21.3442	22.1628	21.9207	21.2829	21.3454	18.8799	22.4418	21.4685	21.2482	26.8127	19.7679	23.3225	21.7237	22.143	23.3511	23.6108	24.1394	21.4289	22.9274	24.3377	22.4734	20.5012	25.8422	24.7274	25.1358	20.8264	20.3265	24.1435	25.5171
69	20.8672	2.05007	18.7702	16.4322	21.3885	20.0322	18.8424	21.8071	19.9294	21.2322	21.2734	20.7784	16.3905	20.9551	20.5928	19.3438	23.3844	18.1066	20.8082	22.5449	19.4512	20.5897	20.4352	19.7394	19.7402	17.278	20.8016	19.756	19.4767	25.0212	17.8327	21.2584	19.9485	20.1147	21.2906	21.6572	21.9945	19.7076	20.9345	22.6149	20.6565	18.6815	23.8167	22.6846	23.0293	18.8584	18.7639	22.3227	23.5132
70	18.9724	2.0005	16.8954	14.6484	19.562	18.2969	16.8201	20.0878	18.5035	19.5598	19.0366	19.149	14.5873	19.2842	18.8187	17.5681	21.5054	16.224	18.7585	20.2056	17.5387	18.9959	18.8764	18.1975	18.1274	15.6974	19.1363	18.0201	17.6776	23.2168	15.9168	19.1748	18.2233	18.1198	19.1831	19.7492	19.9208	18.0105	18.9422	20.8478	18.8109	16.861	21.7798	20.6162	20.9611	16.9385	17.1866	20.5172	21.5016
71	17.0776	1.95967	15.0125	12.9099	17.7023	16.5488	14.8247	18.2975	17.0849	17.8648	16.7817	17.5236	12.8527	17.5741	16.9849	15.808	19.6019	14.3437	16.7158	17.8445	15.6089	17.3773	17.2494	16.6469	16.5033	14.1376	17.4642	16.2711	15.855	21.3832	14.0242	17.0718	16.532	16.1464	17.0314	17.8655	17.9274	16.3199	16.9426	19.0183	16.9301	15.0434	19.7172	18.5182	18.9354	15.0779	15.6029	18.7073	19.4702
72	15.1956	1.92201	13.1515	11.2164	15.8149	14.7937	12.8782	16.4668	15.6649	16.1436	14.5367	15.8974	11.1989	15.827	15.1242	14.0694	17.6756	12.471	14.6926	15.4767	13.6875	15.7376	15.5774	15.081	14.8754	12.6034	15.8098	14.5304	14.0228	19.5135	12.1693	14.9612	14.8621	14.192	14.8546	15.9976	16.0166	14.6352	14.9437	17.1291	15.0266	13.2372	17.6406	16.4026	16.9643	13.2978	14.473	16.8952	17.4316
73	13.3598	1.88349	11.3521	9.57873	13.9213	13.0487	11.0125	14.6479	14.2417	14.4055	12.3509	14.2847	9.63718	14.0617	13.276	12.3675	15.7454	10.6279	12.7101	13.1452	11.809	14.0931	13.8852	13.5065	13.2524	11.1109	14.1977	12.829	12.2042	17.6157	10.3745	12.8698	13.2129	12.2703	12.6929	14.1515	14.1698	12.972	12.9682	15.2053	13.1302	11.459	15.5732	14.3002	15.0685	11.6201	13.863	15.1016	15.4128
74	11.5452	1.84704	9.65393	8.00956	12.0486	11.339	9.2631	12.8821	12.8219	12.6716	10.2795	12.6976	8.17804	12.3003	11.4779	10.7201	13.8418	8.84354	10.7894	10.9069	10.0048	12.474	12.1997	11.9354	11.6433	9.67054	12.6485	11.2035	10.4253	15.7107	8.6547	10.8307	11.5939	10.4046	10.5989	12.3437	12.3774	11.3529	11.0471	13.2874	11.2814	9.72787	13.5416	12.2487	13.2643	10.0664	10.955	13.3407	13.4427
75	9.81895	1.80937	8.08482	6.51901	10.2248	9.68745	7.65169	11.2019	11.4174	10.9689	8.36458	11.1507	6.83111	10.5623	9.76276	9.14536	11.9952	7.14964	8.95209	8.81817	8.30139	10.9141	10.542	10.3852	10.0594	8.29021	11.1768	9.68256	8.71018	13.8257	7.02124	8.87985	10.016	8.624	8.62755	10.5921	10.6568	9.79889	9.20962	11.4087	9.52232	8.06341	11.5784	10.2877	11.5602	8.64964	9.47259	11.6252	11.5473
76	8.20337	1.75668	6.6577	5.11112	8.47536	8.11564	6.19694	9.62415	10.0395	9.32009	6.62691	9.66061	5.60667	8.87655	8.15427	7.65991	10.2295	5.58609	7.21791	6.93448	6.71909	9.43506	8.92797	8.87173	8.51209	6.97852	9.79106	8.29733	7.08091	11.9938	5.4893	7.05036	8.491	6.95709	6.83236	8.91639	9.02648	8.32612	7.48042	9.59864	7.89903	6.48976	9.71388	8.45682	9.96536	7.38009	8.04324	9.96773	9.75436
77	6.70941	1.68563	5.37418	3.7888	6.82116	6.63861	4.89924	8.1508	8.697	7.74442	5.06929	8.24499	4.49838	7.26923	6.66733	6.27668	8.56449	4.16936	5.60291	5.28033	5.27158	8.04548	7.36597	7.4133	7.01257	5.7391	8.4971	7.0512	5.55955	10.2451	4.07213	5.37097	7.03207	5.42367	5.23122	7.33177	7.48999	6.94226	5.87836	7.87959	6.43286	5.02342	7.96555	6.77831	8.48203	6.25366	6.67314	8.3783	8.08639
78	5.33927	1.60599	4.22778	2.55333	5.27689	5.26867	3.74533	6.78078	7.397	6.26167	3.831	6.91422	3.49167	5.75333	5.31133	5.01056	7.01378	2.90533	4.118	3.85944	3.96533	6.74211	5.859	6.027	5.57433	4.57322	7.29967	5.93389	4.165	8.59956	2.78122	3.864	5.65044	4.035	3.82422	5.84744	6.04722	5.65078	4.41811	6.272	5.131	3.67744	6.34989	5.26567	7.117	5.25544	5.36711	6.866	6.559
79	4.09479	1.53261	3.20824	1.40873	3.85255	4.01391	2.71191	5.5167	6.15064	4.88845	3.68379	5.67491	2.57418	4.33479	4.09191	3.86718	5.5843	1.79542	2.76891	2.65336	2.80145	5.51718	4.41142	4.73109	4.21379	3.47924	6.20155	4.933	2.93045	7.079	1.62082	2.54036	4.35279	2.79509	2.60406	4.46955	4.69736	4.45009	3.10439	4.792	3.98873	2.46906	4.8777	3.92533	5.87479	4.36888	4.12982	5.44055	5.17818
80	2.96584	1.46259	2.30457	0.355818	2.55659	2.87982	1.77443	4.36204	4.95827	3.63748	1.39212	4.52838	1.73767	3.01915	3.00936	2.8494	4.27434	0.835465	1.55697	1.6371	1.77782	4.36134	3.03491	3.54103	2.9438	2.45442	5.20867	4.03319	1.84809	5.69803	0.588848	1.39873	3.14418	1.6997	1.55255	3.19986	3.43873	3.34018	1.9372	3.44925	2.99443	1.40769	3.55224	2.75458	4.75575	3.57888	2.96827	4.10709	3.94242
81	1.95851	1.38323	1.51174	-0.601273	1.39555	1.86476	0.919818	3.3202	3.83155	2.52282	0.463515	3.46875	0.978051	1.81101	2.06073	1.95295	3.08463	0.0158687	0.474879	0.778263	0.885182	3.26563	1.74253	2.46585	1.77149	1.49606	4.33133	3.21802	0.914273	4.4631	-0.32	0.427606	2.03327	0.739818	0.648687	2.03646	2.27263	2.32327	0.922192	2.24491	2.13149	0.494475	2.36925	1.74297	3.7522	2.87741	1.88952	2.86836	2.84464
82	1.0694	1.31757	0.817091	-1.46745	0.372455	0.963182	0.144636	2.39509	2.78464	1.55691	-0.344182	2.48682	0.286	0.713545	1.23855	1.166	2.00945	-0.677909	-0.487636	0.0470909	0.108818	2.219	0.542364	1.507	0.701636	0.599091	3.56127	2.47036	0.120273	3.37164	-1.11445	-0.392364	1.02055	-0.0972727	-0.126909	0.976455	1.20955	1.39636	0.0408182	1.17182	1.37945	-0.278909	1.32127	0.870364	2.85245	2.256	0.896273	1.72545	1.87191
83	0.280354	1.26268	0.204939	-2.25146	-0.514586	0.166192	-0.558364	1.58685	1.83155	0.733636	-1.0512	1.57534	-0.351091	-0.269727	0.525606	0.470566	1.03468	-1.26403	-1.33806	-0.586101	-0.572455	1.21748	-0.562667	0.658545	-0.26596	-0.245556	2.88356	1.77355	-0.552091	2.41345	-1.80734	-1.08485	0.103192	-0.828182	-0.792424	0.0164949	0.25904	0.546434	-0.724717	0.220141	0.713727	-0.928707	0.39696	0.116848	2.04489	1.69898	-0.0163131	0.674758	1.01033
84	-0.42408	1.21739	-0.349646	-2.96417	-1.27694	-0.541051	-1.20249	0.887596	0.981545	0.0403636	-1.67217	0.730253	-0.952222	-1.14012	-0.104697	-0.156566	0.141101	-1.76541	-2.08394	-1.14925	-1.17555	0.252838	-1.57469	-0.0915152	-1.13828	-1.0493	2.27976	1.11107	-1.12936	1.57023	-2.41587	-1.66915	-0.725333	-1.47255	-1.36838	-0.845778	-0.575273	-0.242434	-1.39296	-0.620758	0.107333	-1.47579	-0.414697	-0.538848	1.3142	1.1849	-0.858384	-0.292515	0.247667
85	-1.06458	1.17991	-0.875152	-3.62267	-1.93485	-1.17888	-1.80694	0.280667	0.237182	-0.549273	-2.22152	-0.0571212	-1.5403	-1.9063	-0.683727	-0.735758	-0.687	-2.21115	-2.74527	-1.67264	-1.72682	-0.685697	-2.50327	-0.759091	-1.9297	-1.8293	1.72515	0.465727	-1.645	0.813879	-2.96421	-2.17436	-1.47636	-2.05264	-1.88073	-1.61727	-1.29891	-0.996212	-1.98788	-1.37167	-0.46603	-1.94394	-1.12909	-1.12294	0.635818	0.689091	-1.6433	-1.19045	-0.433364
86	-1.66516	1.14929	-1.40042	-4.24547	-2.51471	-1.77209	-2.39392	-0.261111	-0.407909	-1.07521	-2.71861	-0.79498	-2.13906	-2.58562	-1.24379	-1.28433	-1.46702	-2.63345	-3.34439	-2.19015	-2.256	-1.61269	-3.35903	-1.3657	-2.65683	-2.60062	1.19499	-0.17797	-2.13391	0.109384	-3.47346	-2.63197	-2.16602	-2.59421	-2.35936	-2.31145	-1.92801	-1.74134	-2.53974	-2.05656	-1.03225	-2.36033	-1.76776	-1.66751	-0.0183838	0.186636	-2.39126	-2.03845	-1.05803
87	-2.25021	1.12644	-1.95169	-4.84798	-3.04094	-2.34915	-2.98523	-0.770717	-0.970273	-1.57027	-3.19103	-1.49147	-2.76855	-3.19967	-1.81039	-1.81741	-2.22006	-3.06581	-3.89855	-2.7338	-2.79009	-2.53946	-4.15215	-1.93848	-3.33486	-3.37653	0.667949	-0.829515	-2.62518	-0.582444	-3.96709	-3.06979	-2.8139	-3.12782	-2.83152	-2.95048	-2.48909	-2.50347	-3.08321	-2.70743	-1.61699	-2.75502	-2.35968	-2.20472	-0.675475	-0.341818	-3.12075	-2.85873	-1.65767
88	-2.84004	1.11209	-2.53985	-5.43855	-3.53724	-2.93558	-3.59421	-1.28082	-1.473	-2.06064	-3.66848	-2.15697	-3.44148	-3.78415	-2.39755	-2.34712	-2.96576	-3.53552	-4.42927	-3.3223	-3.35027	-3.46591	-4.88736	-2.50345	-3.97427	-4.15588	0.126697	-1.49409	-3.13955	-1.30033	-4.46139	-3.51709	-3.43976	-3.68309	-3.31409	-3.56345	-3.01776	-3.29473	-3.64424	-3.3537	-2.23561	-3.15579	-2.93639	-2.75855	-1.35406	-0.909667	-3.84415	-3.66782	-2.26264
89	-3.44515	1.1047	-3.15278	-6.01756	-4.02456	-3.54356	-4.22256	-1.80422	-1.943	-2.557	-4.17344	-2.79933	-4.15733	-4.362	-3.00933	-2.87911	-3.71167	-4.05233	-4.954	-3.95422	-3.93967	-4.37611	-5.55711	-3.07967	-4.57922	-4.92933	-0.441556	-2.164	-3.685	-2.06711	-4.96433	-3.99333	-4.057	-4.277	-3.81978	-4.17322	-3.55	-4.11189	-4.23211	-4.00422	-2.89067	-3.57344	-3.52067	-3.34389	-2.05756	-1.52122	-4.564	-4.46533	-2.892
90	-4.06588	1.10083	-3.76472	-6.57741	-4.51944	-4.17007	-4.85988	-2.34859	-2.39845	-3.06006	-4.71548	-3.42432	-4.9036	-4.94687	-3.64091	-3.41588	-4.45443	-4.60146	-5.48061	-4.61442	-4.55382	-5.24245	-6.14403	-3.67561	-5.15958	-5.68531	-1.04531	-2.83086	-4.25864	-2.88081	-5.47813	-4.50236	-4.66621	-4.91106	-4.35615	-4.7892	-4.10581	-4.93789	-4.84482	-4.66202	-3.5704	-4.01107	-4.12218	-3.96652	-2.77624	-2.17102	-5.27322	-5.23764	-3.55515
91	-4.69768	1.09728	-4.35364	-7.10982	-5.03	-4.80727	-5.49027	-2.91464	-2.83836	-3.57473	-5.29436	-4.03364	-5.66591	-5.54691	-4.28873	-3.96436	-5.18773	-5.16936	-6.014	-5.28627	-5.18755	-6.03582	-6.63627	-4.28882	-5.73182	-6.41773	-1.69045	-3.49436	-4.84864	-3.72909	-6.00818	-5.04173	-5.261	-5.58027	-4.93155	-5.41291	-4.68464	-5.74891	-5.47909	-5.33073	-4.26064	-4.47609	-4.74045	-4.62845	-3.49482	-2.84809	-5.96936	-5.97409	-4.25345
92	-5.33656	1.09315	-4.90584	-7.61731	-5.56312	-5.4528	-6.10273	-3.49254	-3.25691	-4.11403	-5.90709	-4.62636	-6.43165	-6.16752	-4.95224	-4.53673	-5.90884	-5.74498	-6.55861	-5.95862	-5.83545	-6.73794	-7.03998	-4.91233	-6.31639	-7.11789	-2.37965	-4.14999	-5.44991	-4.58615	-6.55683	-5.61348	-5.83983	-6.28112	-5.54654	-6.04491	-5.27867	-6.52317	-6.13848	-6.01711	-4.95085	-4.97737	-5.37321	-5.33586	-4.19973	-3.53482	-6.65144	-6.67591	-4.98509
93	-5.9777	1.08834	-5.40888	-8.10895	-6.12599	-6.10532	-6.68591	-4.05751	-3.65336	-4.68797	-6.54688	-5.19746	-7.18338	-6.80797	-5.62309	-5.14565	-6.61932	-6.31714	-7.11427	-6.6253	-6.48758	-7.34528	-7.37496	-5.54167	-6.9201	-7.77011	-3.109	-4.78282	-6.04591	-5.41491	-7.11248	-6.22039	-6.41083	-7.00203	-6.18962	-6.68203	-5.88288	-7.2413	-6.82986	-6.72509	-5.63119	-5.51948	-6.02287	-6.09205	-4.88159	-4.20493	-7.31362	-7.35467	-5.74548
94	-6.6085	1.0827	-5.84348	-8.58042	-6.7163	-6.75058	-7.21755	-4.57633	-4.02064	-5.29191	-7.19252	-5.73815	-7.89088	-7.45585	-6.27745	-5.79321	-7.31445	-6.86818	-7.66855	-7.27412	-7.12127	-7.86215	-7.66733	-6.16845	-7.52797	-8.35379	-3.86464	-5.36255	-6.61464	-6.18055	-7.6503	-6.85227	-6.98303	-7.71718	-6.83303	-7.31112	-6.49124	-7.88324	-7.55024	-7.44733	-6.28309	-6.0977	-6.68233	-6.88906	-5.52773	-4.82485	-7.93909	-8.00764	-6.51645
95	-7.20465	1.07748	-6.17888	-9.00648	-7.31359	-7.35957	-7.65891	-5.01117	-4.34427	-5.90061	-7.80423	-6.23747	-8.51249	-8.08757	-6.87897	-6.46139	-7.97288	-7.37487	-8.19427	-7.87271	-7.70118	-8.28893	-7.94077	-6.77921	-8.11195	-8.84403	-4.61742	-5.84841	-7.13373	-6.85245	-8.1407	-7.48167	-7.55072	-8.38779	-7.44112	-7.90718	-7.08397	-8.43048	-8.27915	-8.1572	-6.88185	-6.69363	-7.32748	-7.69926	-6.11449	-5.35409	-8.50226	-8.61224	-7.25845
96	-7.73095	1.0773	-6.37571	-9.35012	-7.87411	-7.89257	-7.96308	-5.31432	-4.60791	-6.46894	-8.3333	-6.68362	-9.00157	-8.67334	-7.386	-7.11236	-8.56288	-7.80897	-8.65491	-8.37384	-8.18788	-8.61006	-8.20896	-7.35655	-8.63542	-9.2071	-5.31912	-6.19099	-7.58355	-7.39721	-8.55056	-8.07097	-8.08783	-8.9707	-7.97365	-8.43615	-7.62325	-8.86549	-8.97857	-8.81175	-7.39751	-7.27559	-7.92292	-8.47414	-6.61359	-5.74382	-8.97337	-9.13685	-7.91397
97	-8.14209	1.08996	-6.388	-9.56676	-8.33845	-8.29918	-8.07297	-5.42558	-4.79436	-6.94045	-8.72561	-7.06052	-9.30506	-9.17812	-7.75045	-7.69167	-9.04264	-8.13185	-9.00764	-8.72633	-8.53673	-8.79973	-8.46597	-7.88055	-9.04088	-9.39585	-5.91145	-6.33103	-7.93709	-7.77206	-8.83609	-8.57373	-8.55264	-9.413	-8.37861	-8.85603	-8.06206	-9.16424	-9.59785	-9.36194	-7.78888	-7.80082	-8.42579	-9.15439	-6.98567	-5.93539	-9.31773	-9.54391	-8.40991
98	-8.38248	1.12573	-6.17051	-9.60963	-8.64315	-8.51517	-7.92739	-5.28703	-4.88109	-7.24579	-8.91833	-7.33777	-9.35756	-9.55737	-7.90876	-8.13817	-9.3527	-8.2907	-9.20594	-8.87163	-8.69194	-8.82542	-8.68941	-8.31448	-9.25398	-9.35658	-6.32408	-6.20802	-8.14764	-7.93033	-8.94161	-8.93048	-8.9011	-9.65227	-8.58864	-9.11348	-8.34374	-9.29354	-10.074	-9.74717	-7.99971	-8.21328	-8.77696	-9.66555	-7.17593	-5.87646	-9.49274	-9.78482	-8.65409
99	-8.39415	1.19018	-5.69096	-9.43253	-8.71287	-8.46797	-7.47981	-4.88042	-4.83918	-7.30933	-8.83743	-7.47282	-9.10132	-9.75795	-7.79948	-8.37674	-9.42915	-8.23125	-9.20582	-8.74637	-8.59439	-8.64582	-8.84329	-8.6033	-9.19863	-9.05813	-6.47444	-5.78245	-8.15927	-7.84825	-8.8056	-9.0707	-9.07672	-9.63167	-8.53416	-9.14845	-8.39967	-9.22151	-10.3302	-9.88657	-7.96504	-8.43953	-8.90666	-9.91885	-7.12807	-5.5641	-9.45829	-9.80558	-8.56452
100	-8.14789	1.28491	-4.957	-9.01	-8.464	-8.111	-6.739	-4.242	-4.641	-7.082	-8.432	-7.431	-8.539	-9.731	-7.399	-8.323	-9.244	-7.927	-8.986	-8.304	-8.213	-8.21	-8.874	-8.677	-8.841	-8.521	-6.276	-5.071	-7.932	-7.544	-8.406	-8.942	-9.015	-9.333	-8.172	-8.931	-8.178	-8.949	-10.296	-9.71	-7.647	-8.4	-8.756	-9.844	-6.821	-5.044	-9.2	-9.568	-8.133
[truncated: 74 more columns]

## Sheet: Rotation RKneeFlex A1ComfM
all values Right	mean	std	steps
1	27.0845	2.35851	22.082	25.168	24.222	24.484	25.995	28.544	26.151	27.242	23.409	24.983	25.558	29.238	25.581	25.175	27.271	26.361	26.4	24.273	25.51	25.235	27.887	26.021	27.735	30.641	28.315	31.451	29.366	25.077	26.186	26.404	28.713	27.87	25.562	28.001	25.671	32.232	32.139	27.214	29.519	24.03	27.672	25.643	31.492	29.081	29.108	30.273	27.937
2	28.7647	2.49377	22.7873	26.6525	25.6184	25.795	27.6192	29.5967	27.4746	28.5459	24.308	27.0073	27.2272	30.761	26.9793	26.6393	28.7941	28.096	28.7025	26.0306	27.3872	26.5092	29.0818	27.4911	29.254	32.2524	30.2665	33.2146	31.2982	26.6054	28.1752	28.3543	29.7232	29.9551	27.8778	29.8696	27.0078	33.9472	33.7991	29.0456	31.4276	25.3678	29.7179	26.8966	33.3325	30.8662	30.7454	31.7428	30.3122
3	30.509	2.57146	23.7371	28.2978	27.134	27.3221	29.3559	30.7689	28.8595	30.0132	25.4935	29.0766	28.9594	32.2948	28.5523	28.2728	30.4145	29.8456	31.0203	27.9306	29.3407	27.9156	30.4128	29.0439	30.8705	33.6577	32.182	34.9079	33.2304	28.3043	30.1204	30.3477	30.8508	32.0231	30.2467	31.7085	28.5308	35.5836	35.3451	30.9437	33.3188	26.9844	31.8345	28.3374	35.0406	32.7388	32.4464	33.2059	32.5708
4	32.1963	2.56816	24.9121	29.9863	28.7117	28.9607	31.066	31.982	30.2063	31.5376	26.9164	31.0593	30.5958	33.7299	30.1565	29.9304	32.0055	31.5081	33.1905	29.8674	31.2604	29.3854	31.7898	30.5433	32.4508	34.7341	33.9258	36.4108	34.9964	30.0321	31.8966	32.2553	32.0048	33.9332	32.4878	33.3956	30.1338	37.0473	36.6794	32.7454	35.0405	28.7302	33.8576	29.8724	36.4908	34.5533	34.1053	34.56	34.5312
5	33.6959	2.48042	26.2409	31.5724	30.2889	30.5791	32.5975	33.1314	31.4205	32.9992	28.4677	32.8191	31.9762	34.9433	31.6217	31.4387	33.4253	32.9705	35.0581	31.7127	33.0111	30.8307	33.1265	31.8647	33.8497	35.4038	35.3777	37.6161	36.4448	31.6284	33.3858	33.9377	33.0693	35.5413	34.4294	34.7991	31.6725	38.2402	37.7184	34.2902	36.4423	30.4282	35.6228	31.3756	37.5605	36.1422	35.6044	35.7008	36.0593
6	34.885	2.32534	27.6083	32.9087	31.7884	32.0308	33.8142	34.0988	32.4107	34.2669	29.9996	34.2374	32.9701	35.8149	32.7923	32.6378	34.5381	34.1217	36.4987	33.3323	34.4616	32.1341	34.3204	32.9017	34.9285	35.6342	36.4431	38.439	37.4578	32.9436	34.4846	35.2625	33.9147	36.7264	35.935	35.8121	32.9913	39.0746	38.3965	35.4544	37.4075	31.903	36.9969	32.7024	38.1565	37.3545	36.8228	36.5321	37.0786
7	35.6681	2.1377	28.8682	33.8694	33.1133	33.1777	34.6119	34.7738	33.0956	35.2198	31.3564	35.23	33.4958	36.2536	33.5515	33.4144	35.2431	34.8676	37.4321	34.6058	35.5096	33.1694	35.2481	33.5772	35.593	35.4213	37.067	38.8295	37.9683	33.8625	35.1199	36.1349	34.4259	37.4081	36.9206	36.3678	33.9534	39.4852	38.6671	36.1631	37.866	33.0111	37.8907	33.7143	38.2382	38.0866	37.6552	36.9791	37.5591
8	35.9875	1.96079	29.8689	34.3704	34.1565	33.9101	34.9284	35.0764	33.4192	35.7706	32.3955	35.7501	33.5211	36.2153	33.8433	33.7129	35.4846	35.1492	37.8213	35.4435	36.0879	33.8344	35.8123	33.8475	35.8058	34.7849	37.2306	38.7744	37.9576	34.3182	35.2569	36.5061	34.5304	37.5512	37.3512	36.4287	34.463	39.4395	38.5092	36.3935	37.7959	33.6619	38.2618	34.3075	37.814	38.2933	38.0292	36.9945	37.5098
9	35.8281	1.83482	30.4834	34.3768	34.8235	34.1679	34.7431	34.9704	33.3576	35.8767	33.0103	35.7894	33.0558	35.7085	33.6635	33.5275	35.2524	34.9483	37.6723	35.7942	36.1651	34.0755	35.9723	33.7028	35.5779	33.7734	36.948	38.2935	37.4458	34.2903	34.8973	36.369	34.2027	37.1617	37.2366	35.9953	34.4768	38.9423	37.9271	36.1675	37.221	33.8184	38.1094	34.4244	36.936	37.9827	37.9125	36.5651	36.97
10	35.2128	1.78113	30.6349	33.8968	35.0567	33.9381	34.0756	34.4627	32.9167	35.5398	33.1452	35.3715	32.1437	34.7805	33.0465	32.8862	34.5772	34.2843	37.0236	35.6486	35.7475	33.8917	35.733	33.1643	34.9526	32.4547	36.2577	37.4315	36.4827	33.7986	34.0791	35.7498	33.4561	36.2775	36.624	35.1105	34.0044	38.0319	36.9475	35.5328	36.2009	33.4939	37.4701	34.0555	35.6863	37.1996	37.3128	35.7114	36.0001
11	34.1936	1.79431	30.3038	32.974	34.8391	33.2512	32.981	33.5937	32.1256	34.7971	32.7963	34.5385	30.8548	33.5056	32.0558	31.8462	33.5219	33.2075	35.9374	35.0324	34.8748	33.3225	35.1273	32.2743	33.9934	30.9041	35.2146	36.2456	35.1381	32.8943	32.8673	34.7002	32.3351	34.9606	35.5821	33.8471	33.0994	36.7695	35.6153	34.5471	34.8146	32.7376	36.4052	33.2346	34.1586	36.0176	36.2729	34.4781	34.6729
12	32.84	1.85135	29.5229	31.68	34.194	32.1707	31.5393	32.431	31.0276	33.709	32.0037	33.3438	29.2713	31.9712	30.7713	30.4866	32.1654	31.7897	34.4888	33.9957	33.6083	32.4328	34.2193	31.0929	32.7708	29.1972	33.8833	34.802	33.4918	31.647	31.341	33.2887	30.9058	33.2877	34.1878	32.2924	31.8443	35.2321	33.9853	33.2671	33.1422	31.6194	34.9861	32.0288	32.445	34.526	34.8614	32.9273	33.0637
13	31.229	1.92629	28.3631	30.1074	33.1751	30.7818	29.8393	31.0401	29.686	32.3481	30.837	31.8494	27.4759	30.2638	29.2767	28.8959	30.5923	30.1121	32.754	32.604	32.022	31.2996	33.0885	29.6915	31.3544	27.3998	32.3285	33.1502	31.6246	30.1311	29.5869	31.5924	29.2435	31.3425	32.5172	30.5356	30.3314	33.4996	32.1205	31.7444	31.2579	30.2198	33.2852	30.5268	30.6283	32.8162	33.1618	31.1287	31.2439
14	29.434	2.00296	26.9192	28.3497	31.8515	29.1773	27.9606	29.5232	28.1684	30.7869	29.3765	30.1226	25.5404	28.4587	27.6472	27.1577	28.8734	28.256	30.8013	30.9263	30.1935	29.9986	31.8125	28.1399	29.8066	25.5569	30.6092	31.374	29.6084	28.413	27.6884	29.6869	27.4088	29.2097	30.6419	28.6568	28.6442	31.6383	30.0725	30.0272	29.2271	28.6178	31.3704	28.8215	28.773	30.9755	31.26	29.1469	29.2695
15	27.5177	2.0762	25.2897	26.4861	30.301	27.4376	25.9663	27.9312	26.5587	29.0877	27.7003	28.2305	23.517	26.6135	25.938	25.3372	27.0764	26.2889	28.6896	29.0302	28.1934	28.5956	30.4519	26.4982	28.1777	23.6926	28.7701	29.5193	27.4999	26.5481	25.7147	27.6389	25.4664	26.9652	28.6268	26.7203	26.8489	29.71	27.9082	28.1606	27.1034	26.8806	29.3036	26.9985	26.9183	29.0783	29.2353	27.0565	27.2012
16	25.5252	2.14982	23.5517	24.5755	28.5997	25.6239	23.8983	26.3004	24.9161	27.3015	25.8747	26.2358	21.4381	24.7635	24.1803	23.4743	25.2401	24.2575	26.4695	26.9721	26.0813	27.143	29.0503	24.808	26.4999	21.8135	26.8436	27.614	25.3377	24.581	23.716	25.5032	23.4484	24.6697	26.5246	24.7742	24.9904	27.7503	25.6779	26.1811	24.9218	25.0574	27.137	25.1111	25.0784	27.175	27.1462	24.9063	25.0787
17	23.4835	2.23031	21.7469	22.6525	26.8132	23.7744	21.7814	24.648	23.2732	25.4658	23.9473	24.19	19.3212	22.9211	22.3805	21.5838	23.3775	22.1913	24.1773	24.7892	23.904	25.6745	27.6252	23.0881	24.7875	19.925	24.8529	25.6705	23.1415	22.5323	21.7229	23.3153	21.3587	22.3624	24.3757	22.8458	23.0915	25.7683	23.4124	24.1198	22.6931	23.1752	24.9095	23.1916	23.2475	25.2841	25.0311	22.7202	22.9176
18	21.4189	2.30676	19.8857	20.7292	24.9862	21.9039	19.6226	22.973	21.6415	23.5982	21.9407	22.128	17.1776	21.0788	20.5226	19.6633	21.4856	20.1012	21.8379	22.5018	21.6881	24.2082	26.1686	21.3434	23.0438	18.0381	22.8043	23.6883	20.9181	20.4037	19.7492	21.0963	19.1896	20.0601	22.2062	20.9444	21.1545	23.7585	21.1261	22.0001	20.4132	21.2369	22.6489	21.2442	21.415	23.3999	22.8958	20.5042	20.7267
19	19.2808	2.43236	17.9571	18.803	23.1404	20.0118	17.4103	21.2594	20.0216	21.6962	19.8487	20.0751	15.0205	19.2225	18.5824	17.7097	19.5573	17.9805	19.4642	20.1162	19.4428	22.7469	24.6624	19.5776	21.2695	16.1727	20.7046	21.6621	18.668	18.1895	17.8001	18.8535	16.9345	17.7649	20.0332	19.0696	19.162	21.707	18.8227	19.8445	18.0788	19.2349	20.3738	19.2629	19.582	21.5081	20.7299	18.2517	18.5251
20	17.1265	2.55023	15.939	16.8713	21.2771	18.0924	15.1401	19.4844	18.4113	19.7531	17.6487	18.0404	12.8774	17.3483	16.5622	15.7372	17.5955	15.8249	17.0637	17.6348	17.1624	21.2947	23.0975	17.7988	19.4684	14.3546	18.5637	19.5931	16.4023	15.9047	15.8834	16.5916	14.6031	15.4782	17.8753	17.2189	17.1023	19.6036	16.5077	17.6787	15.7053	17.1633	18.1013	17.2451	17.7682	19.6003	18.5241	15.9548	16.3483
21	14.9663	2.66077	13.8179	14.946	19.3877	16.1455	12.8317	17.6316	16.8127	17.7616	15.3294	16.0294	10.7952	15.4759	14.5078	13.7835	15.6187	13.6484	14.6596	15.0624	14.8456	19.8543	21.4905	16.0224	17.6548	12.6163	16.4059	17.4967	14.1539	13.5834	14.0178	14.3271	12.2333	13.226	15.7664	15.4063	14.986	17.4559	14.1997	15.5328	13.3391	15.0327	15.8563	15.2073	16.0133	17.6922	16.2845	13.6232	14.2444
22	12.8444	2.75655	11.6181	13.0593	17.4674	14.1895	10.5439	15.7067	15.2377	15.734	12.9166	14.071	8.83973	13.6486	12.4882	11.8938	13.6634	11.4922	12.309	12.4264	12.5336	18.4262	19.876	14.274	15.8558	10.9962	14.2674	15.4062	11.9807	11.2849	12.2357	12.1011	9.89512	11.0621	13.7534	13.6717	12.858	15.2945	11.9339	13.4527	11.0387	12.8888	13.6825	13.1884	14.604	15.8287	14.0426	11.2968	12.2642
23	10.8386	2.84307	9.40511	11.2601	15.5257	12.2647	8.36067	13.754	13.7084	13.703	10.4807	12.2073	7.06433	11.8982	10.57	10.119	11.7819	9.41978	10.0746	9.79633	10.2989	17.0194	18.2964	12.5876	14.1027	9.52989	12.1934	13.368	9.93356	9.08	10.5737	9.96611	7.67878	9.04133	11.8748	12.0606	10.7813	13.1659	9.76033	11.4791	8.86067	10.7991	11.6352	11.2414	14.2673	14.0623	11.8517	9.04267	10.4511
24	8.93077	2.87155	7.27903	9.59905	13.5954	10.4244	6.36727	11.8567	12.2541	11.7175	8.12752	10.4801	5.51742	10.2511	8.8057	8.50059	10.0259	7.49919	8.01064	7.27206	8.212	15.6746	16.7925	10.9956	12.4231	8.24345	10.2283	11.4471	8.0568	7.0397	9.0638	7.98238	5.67303	7.21391	10.1687	10.6096	8.82048	11.1234	7.74115	9.64853	6.86241	8.82374	9.76155	9.42358	11.4846	12.43	9.7702	6.93913	8.83779
25	7.23023	2.88681	5.34815	8.11315	11.7233	8.72291	4.63327	10.0805	10.8984	9.827	5.96491	8.92209	4.23397	8.74548	7.23436	7.06303	8.4343	5.78739	6.15421	4.96127	6.33388	14.4393	15.394	9.52961	10.8396	7.15182	8.40594	9.67264	6.37955	5.22673	7.72355	6.20539	3.94824	5.61803	8.65764	9.34018	7.02727	9.2147	5.93448	7.98642	5.08464	7.01745	8.09324	7.78788	10.2757	10.9485	7.84939	5.05536	7.44227
26	5.76265	2.86715	3.70628	6.81962	9.956	7.20388	3.20679	8.46909	9.66021	8.06767	4.07785	7.55826	3.23021	7.41438	5.87921	5.82899	7.04357	4.32538	4.53576	2.96033	4.70707	13.3436	14.1162	8.2188	9.36947	6.25923	6.7504	8.07155	4.9239	3.68982	6.56915	4.67628	2.55659	4.27407	7.34656	8.25141	5.43879	7.4811	4.39484	6.51078	3.55312	5.42424	6.64425	6.37489	9.22209	9.61852	6.1316	3.45321	6.27858
27	4.54132	2.80833	2.40718	5.72737	8.32933	5.89345	2.111	7.04691	8.54972	6.46521	2.51839	6.40204	2.50118	6.26467	4.75203	4.82283	5.88387	3.13512	3.17398	1.33767	3.36046	12.4016	12.9574	7.08934	8.02091	5.55616	5.282	6.65927	3.70214	2.45924	5.6132	3.41966	1.53172	3.18817	6.23183	7.33489	4.08018	5.96236	3.17523	5.23993	2.29506	4.07554	5.42504	5.20644	8.31088	8.43155	4.65192	2.18459	5.35581
28	3.57048	2.71335	1.45082	4.83091	6.87273	4.80564	1.34327	5.81291	7.55255	5.03745	1.30882	5.45491	2.01527	5.29145	3.85336	4.04182	4.94291	2.221	2.078	0.125	2.30764	11.6052	11.9045	6.14545	6.79545	5.01955	4.01727	5.448	2.71618	1.54336	4.83755	2.44273	0.832545	2.35482	5.30773	6.57618	2.96345	4.66773	2.26555	4.19191	1.31445	2.99255	4.42736	4.29209	7.523	7.38118	3.43845	1.24091	4.65527
29	2.83542	2.57861	0.822545	4.12415	5.60815	3.94255	0.874909	4.76064	6.66266	3.79221	0.647	4.70814	1.72701	4.48503	3.17367	3.47906	4.21192	1.57235	1.24172	-0.683515	1.54269	10.9341	10.9436	5.38464	5.69838	4.61864	2.97248	4.44482	1.9558	0.92797	4.2212	1.73691	0.420323	1.75439	4.56187	5.95741	2.08742	3.60736	1.64836	3.37751	0.604495	2.18164	3.64339	3.6234	6.84439	6.46348	2.49862	0.607778	4.15921
30	2.3055	2.41395	0.481747	3.59432	4.54791	3.29309	0.653758	3.88645	5.87793	2.73306	0.399485	4.14451	1.58964	3.83062	2.69573	3.11759	3.67984	1.17462	0.646293	-1.12552	1.04539	10.3643	10.0686	4.79597	4.73331	4.32591	2.16679	3.64973	1.39907	0.579333	3.74142	1.28167	0.247121	1.3564	3.98005	5.45938	1.4423	2.77865	1.2904	2.79258	0.139101	1.62867	3.05611	3.18199	6.26514	5.66858	1.83696	0.253626	3.83894
31	1.95896	2.24654	0.377576	3.22115	3.69536	2.83809	0.621909	3.18682	5.19915	1.86836	-0.384727	3.73394	1.56024	3.31124	2.39645	2.928	3.32897	0.980758	0.257667	-1.25745	0.783394	9.86842	9.27755	4.35779	3.89667	4.10173	1.58694	3.05536	1.01776	0.450727	3.37536	1.04658	0.264273	1.124	3.55064	5.06258	1.00909	2.16436	1.14685	2.41445	-0.121576	1.302	2.63533	2.92864	5.77242	4.98736	1.42224	0.135727	3.65782
32	1.767	2.07513	0.455192	2.97906	3.05064	2.54918	0.734152	2.655	4.62883	1.20385	-0.415182	3.43955	1.59854	2.9082	2.2487	2.86759	3.12972	0.940838	0.0394949	-1.14821	0.711556	9.4162	8.56769	4.03827	3.18181	3.91946	1.20916	2.64664	0.783899	0.492727	3.09868	0.992071	0.422798	1.02076	3.26258	4.74574	0.755364	1.73538	1.16304	2.20958	-0.223323	1.16085	2.34868	2.8372	5.34858	4.41052	1.20758	0.202687	3.57474
33	1.68519	1.91327	0.657111	2.83957	2.60273	2.39539	0.948636	2.28073	4.16875	0.725455	-0.269333	3.22868	1.66502	2.59883	2.21412	2.88728	3.03978	1.00631	-0.0429899	-0.872	0.775434	8.98442	7.93276	3.80686	2.58595	3.75543	1.00427	2.39891	0.667737	0.658455	2.88393	1.07211	0.67304	1.01427	3.09862	4.48519	0.641273	1.46003	1.27982	2.13962	-0.21696	1.1604	2.16858	2.87904	4.97019	3.92518	1.1454	0.398303	3.54686
34	1.6734	1.76697	0.928	2.771	2.338	2.344	1.222	2.048	3.81667	0.407	-0.011	3.073	1.72167	2.35667	2.25	2.94567	3.01567	1.125	-0.0323333	-0.5	0.918667	8.55833	7.36233	3.637	2.106	3.588	0.931	2.278	0.634	0.898	2.703	1.23733	0.967	1.072	3.03367	4.25433	0.63	1.306	1.43967	2.16267	-0.152333	1.25267	2.06733	3.01767	4.616	3.515	1.189	0.664	3.53433
35	1.6922	1.63826	1.21024	2.73396	2.23327	2.35758	1.501	1.94073	3.56375	0.225697	0.294303	2.94452	1.73567	2.15372	2.314	3.01033	3.02355	1.25245	0.0264949	-0.105455	1.08808	8.12294	6.84281	3.50008	1.72968	3.40066	0.94303	2.24982	0.647051	1.16291	2.53278	1.43824	1.26149	1.16	3.03944	4.02544	0.685424	1.23743	1.59309	2.23743	-0.0717677	1.38899	2.01244	3.21288	4.2708	3.15815	1.29605	0.944727	3.50484
36	1.70663	1.5274	1.45492	2.68978	2.24409	2.389	1.73958	1.90627	3.39508	0.13403	0.596091	2.81715	1.68482	1.96268	2.36673	3.05668	3.03717	1.3506	0.0958687	0.242515	1.23718	7.66498	6.36352	3.36974	1.43882	3.18211	0.995717	2.25845	0.67604	1.40497	2.35393	1.62887	1.52184	1.25052	3.08587	3.77616	0.761939	1.21869	1.70276	2.32861	-0.00777778	1.52588	1.97022	3.42371	3.92375	2.83418	1.42716	1.19967	3.43313
37	1.69172	1.43461	1.62845	2.61791	2.32136	2.39373	1.90664	1.90682	3.29391	0.096	0.860818	2.66709	1.55791	1.76064	2.38818	3.06873	3.03545	1.39182	0.150273	0.491545	1.33373	7.17682	5.91827	3.22573	1.21245	2.92973	1.05482	2.26973	0.697091	1.59391	2.15291	1.76691	1.72873	1.325	3.14355	3.49127	0.823545	1.22236	1.74064	2.41473	0.0166364	1.62982	1.91	3.61055	3.57064	2.52764	1.546	1.405	3.29718
38	1.63542	1.36109	1.70916	2.5169	2.42567	2.33688	1.98321	1.90518	3.24289	0.0854545	1.06252	2.47809	1.35463	1.53599	2.37242	3.04529	3.00945	1.36905	0.172424	0.610485	1.35757	6.66238	5.50912	3.05704	1.03316	2.65393	1.10082	2.26155	0.700293	1.71915	1.92776	1.82054	1.87708	1.37328	3.182	3.17165	0.850909	1.22595	1.69568	2.49124	-0.00876768	1.68366	1.81237	3.74246	3.21715	2.23888	1.62404	1.54584	3.08589
39	1.54147	1.30774	1.6948	2.39853	2.52809	2.19833	1.96733	1.87518	3.23278	0.0895758	1.18906	2.24405	1.08863	1.28975	2.32588	2.99898	2.95982	1.30019	0.158525	0.60403	1.30652	6.13982	5.15235	2.86682	0.890131	2.38052	1.12864	2.231	0.687949	1.79052	1.69356	1.7809	1.97543	1.39662	3.17844	2.83801	0.846242	1.22135	1.57526	2.56627	-0.0796061	1.68558	1.67666	3.80037	2.88127	1.98833	1.64455	1.62213	2.80278
40	1.43067	1.27515	1.6163	2.28545	2.60455	1.995	1.88082	1.80791	3.27867	0.116182	1.24273	1.97403	0.791061	1.04103	2.273	2.95076	2.90594	1.22197	0.117606	0.506364	1.20664	5.64682	4.87573	2.67115	0.780121	2.14815	1.1473	2.19282	0.676333	1.83255	1.48	1.66058	2.05936	1.4167	3.13642	2.52306	0.830545	1.21676	1.41497	2.65297	-0.173848	1.65718	1.52227	3.77767	2.59142	1.80764	1.60467	1.66703	2.48318
41	1.33609	1.26365	1.53128	2.20734	2.64006	1.77221	1.76761	1.71209	3.4106	0.181818	1.24076	1.69298	0.51096	0.822646	2.24645	2.92754	2.87167	1.18032	0.0739293	0.369333	1.10124	5.23379	4.7061	2.49535	0.706808	2.00354	1.17902	2.17645	0.686778	1.87594	1.32224	1.49062	2.16589	1.46987	3.08705	2.27429	0.832636	1.22982	1.25519	2.77735	-0.255798	1.63155	1.38716	3.68747	2.37935	1.724	1.51791	1.72236	2.17129
42	1.29903	1.27391	1.50442	2.19308	2.64221	1.58209	1.68615	1.61164	3.65612	0.311697	1.21761	1.44445	0.305202	0.68604	2.2867	2.95885	2.88873	1.22408	0.0637071	0.25403	1.0386	4.95829	4.66186	2.37259	0.67703	2.0024	1.25316	2.22145	0.756697	1.9557	1.25234	1.30951	2.34236	1.6011	3.07206	2.14169	0.883303	1.28002	1.14425	2.96679	-0.284384	1.64401	1.31863	3.56188	2.27994	1.75621	1.41211	1.83522	1.91991
43	1.3636	1.30748	1.59594	2.26788	2.64245	1.47736	1.69945	1.54455	4.04312	0.537091	1.21727	1.28452	0.22497	0.683909	2.43991	3.07612	2.99333	1.39658	0.125394	0.219727	1.06652	4.86682	4.75294	2.34006	0.702333	2.19894	1.40624	2.37127	0.934242	2.11364	1.29815	1.16418	2.64273	1.85442	3.13252	2.16979	1.01364	1.39373	1.13079	3.24639	-0.212061	1.73024	1.36115	3.45333	2.33661	1.92373	1.33339	2.05636	1.78888
44	1.5766	1.36653	1.85645	2.46125	2.68273	1.51215	1.8717	1.56364	4.59858	0.893091	1.28755	1.26583	0.323677	0.873848	2.75615	3.31696	3.22576	1.75157	0.306283	0.317727	1.23417	5.00195	4.985	2.4353	0.803798	2.65708	1.68968	2.66936	1.27109	2.39558	1.49077	1.10376	3.11966	2.27646	3.31411	2.40112	1.25709	1.6037	1.26538	3.65076	0.0152121	1.93002	1.55587	3.43289	2.59628	2.25003	1.34547	2.4331	1.83484
45	1.98431	1.45403	2.33056	2.81233	2.808	1.73967	2.267	1.73	5.34856	1.41933	1.48167	1.434	0.654778	1.31122	3.28367	3.724	3.63078	2.33233	0.659333	0.592333	1.58844	5.396	5.36289	2.69522	1.01156	3.42278	2.14911	3.163	1.81744	2.84867	1.86689	1.18289	3.82733	2.917	3.66889	2.87111	1.64933	1.955	1.59822	4.22322	0.455	2.28944	1.941	3.57689	3.10333	2.76033	1.51133	3.00733	2.10789
46	2.63255	1.57323	3.05955	3.36736	3.06691	2.20882	2.94536	2.14182	6.31845	2.15864	1.85855	1.826	1.26736	2.05045	4.07164	4.34436	4.25536	3.17455	1.24018	1.08473	2.17382	6.07891	5.89636	3.15727	1.36627	4.53218	2.81291	3.93755	2.62627	3.52255	2.46464	1.45818	4.82073	3.829	4.24727	3.616	2.22855	2.49955	2.17564	5.01009	1.16545	2.85445	2.55345	3.94927	3.89855	3.48327	1.88709	3.81627	2.65318
47	3.56667	1.72706	4.08501	4.17425	3.51612	2.96688	3.96009	2.849	7.53242	3.15479	2.4783	2.47746	2.21047	3.14653	5.17067	5.22755	5.14846	4.31846	2.10077	1.83536	3.02968	7.07834	6.60382	3.861	1.91699	6.02871	3.72537	5.02464	3.75035	4.46858	3.31976	1.98716	6.14938	5.06727	5.1	4.66686	3.03933	3.29026	3.03996	6.06006	2.20081	3.67358	3.43099	4.61178	5.02339	4.44945	2.5281	4.8942	3.51305
48	4.82942	1.91797	5.4488	5.2786	4.21564	4.05939	5.35676	3.91336	9.0144	4.45218	3.39924	3.4234	3.52831	4.64394	6.62764	6.42431	6.36397	5.80427	3.28636	2.88121	4.19295	8.42083	7.51228	4.84645	2.71704	7.94351	4.93412	6.46791	5.23979	5.73797	4.46683	2.82502	7.85351	6.68071	6.27735	6.04963	4.12752	4.38266	4.2321	7.42297	3.60818	4.79289	4.61528	5.62857	6.51506	5.69152	3.4929	6.27506	4.72376
49	6.4507	2.15082	7.183	6.72442	5.22818	5.52764	7.17482	5.38718	10.7905	6.09127	4.67655	4.69688	5.25985	6.57133	8.47727	7.98339	7.95742	7.66245	4.83333	4.25955	5.69897	10.1258	8.65536	6.15703	3.82448	10.2912	6.47812	8.29445	7.13112	7.37082	5.94245	4.02203	9.96403	8.69812	7.82018	7.78488	5.53873	5.83267	5.79224	9.1437	5.42385	6.25333	6.14333	7.05515	8.40455	7.24473	4.83694	7.99348	6.30588
50	8.48537	2.38611	9.31376	8.54483	6.61212	7.40709	9.44109	7.30173	12.8799	8.10182	6.36115	6.32173	7.42508	8.93796	10.7395	9.94661	9.96804	9.90934	6.76899	6.00445	7.58253	12.2093	10.0715	7.82831	5.2978	13.0734	8.38291	10.5181	9.44387	9.38721	7.77871	5.61973	12.4948	11.1299	9.75657	9.88603	7.31676	7.69402	7.75578	11.2557	7.66316	8.08238	8.04126	8.92719	10.7022	9.14082	6.60548	10.0783	8.26439
51	10.8986	2.63312	11.8672	10.7692	8.4177	9.71739	12.1719	9.66536	15.3121	10.5142	8.50485	8.30855	10.0219	11.7366	13.4212	12.3504	12.426	12.5481	9.11044	8.15755	9.86606	14.6855	11.7993	9.88569	7.1882	16.2832	10.662	13.1445	12.1813	11.8118	9.99729	7.6431	15.4712	13.9798	12.0994	12.3647	9.51024	10.015	10.1622	13.78	10.3308	10.2971	10.3337	11.2588	13.4198	11.4022	8.82649	12.5647	10.6166
52	13.7701	2.92443	14.8575	13.405	10.6817	12.459	15.3464	12.469	18.0958	13.3293	11.1213	10.6616	13.0352	14.9515	16.521	15.2023	15.3224	15.5767	11.8692	10.7397	12.5564	17.5605	13.8705	12.3292	9.51355	19.9032	13.3248	16.1757	15.3365	14.6609	12.5982	10.0989	18.886	17.2487	14.8514	15.2357	12.1365	12.7929	13.0195	16.7266	13.4231	12.9118	13.033	14.0488	16.561	14.046	11.5047	15.4633	13.3704
53	17.0218	3.20069	18.2735	16.4461	13.4174	15.6221	18.9174	15.6935	21.2228	16.5337	14.1828	13.3895	16.4475	18.5616	20.028	18.4872	18.6292	18.9894	15.0554	13.7392	15.652	20.8218	16.2988	15.1558	12.2636	23.8951	16.3775	19.6065	18.8962	17.9348	15.5696	12.9859	22.6881	20.9218	18.0108	18.5086	15.1835	15.994	16.3124	20.0906	16.9291	15.9381	16.1437	17.2858	20.1186	17.0892	14.6213	18.755	16.5138
54	20.653	3.45691	22.0918	19.8839	16.6143	19.1892	22.8398	19.3109	24.6864	20.1218	17.6724	16.5056	20.2393	22.5304	23.9098	22.1853	22.3266	22.7637	18.6691	17.153	19.1421	24.4371	19.0809	18.3709	15.4331	28.1856	19.8129	23.408	22.8287	21.6128	18.9064	16.3003	26.8128	24.9496	21.5673	22.1681	18.6421	19.5983	20.0377	23.8395	20.8375	19.3732	19.6697	20.945	24.0557	20.5383	18.1424	22.4092	20.0362
55	24.6183	3.66815	26.2585	23.691	20.2444	23.1233	27.0503	23.2762	28.4459	24.0699	21.557	20.0106	24.3712	26.7894	28.0956	26.2445	26.3617	26.8446	22.6812	20.9611	22.9954	28.3561	22.2047	21.9625	19.0071	32.6623	23.5984	27.5089	27.0653	25.6328	22.5916	20.0254	31.1557	29.2379	25.4852	26.1553	22.4797	23.5656	24.1636	27.9039	25.0994	23.1842	23.5735	24.9749	28.2854	24.3629	22.0272	26.353	23.8856
56	28.8349	3.80484	30.684	27.8009	24.2607	27.3523	31.4567	27.518	32.4216	28.3157	25.7787	23.8723	28.7677	31.2312	32.4713	30.5613	30.6393	31.1376	27.0194	25.114	27.151	32.4981	25.6438	25.8849	22.9432	37.1866	27.6608	31.798	31.4942	29.887	26.5737	24.1132	35.5923	33.6561	29.6872	30.3616	26.6253	27.8237	28.6119	32.1763	29.6184	27.2969	27.7626	29.2833	32.6743	28.475	26.2179	30.4768	27.9717
57	33.1611	3.87884	35.2424	32.1026	28.5878	31.7658	35.9408	31.9371	36.5022	32.7554	30.2465	28.0152	33.315	35.7224	36.8978	34.9986	35.0369	35.5138	31.5669	29.527	31.5103	36.7467	29.3439	30.0429	27.1575	41.6225	31.8926	36.128	35.9769	34.2414	30.7549	28.4677	39.9954	38.0639	34.0549	34.6515	30.9674	32.2656	33.2646	36.5246	34.2596	31.5943	32.103	33.7441	37.0764	32.7403	30.6291	34.652	32.1804
58	37.5396	3.79888	39.7867	36.4629	33.1159	36.2234	40.3737	36.3701	40.5632	37.2602	34.8387	32.3245	37.8795	40.1273	41.2331	39.4153	39.4236	39.8341	36.1796	34.0813	35.9454	40.959	33.2132	34.3112	31.5299	45.8434	36.1608	40.3525	40.3727	38.5611	35.0111	32.9562	44.2514	42.3332	38.4481	38.8898	35.3734	36.7628	37.9826	40.8192	38.8724	35.9377	36.4535	38.2094	41.3557	37.009	35.1399	38.7496	36.3931
59	41.7969	3.63613	44.1715	40.7499	37.7072	40.5831	44.6308	40.6883	44.4849	41.6961	39.4178	36.6688	42.3311	44.3286	45.3524	43.6893	43.6781	43.9674	40.7115	38.6385	40.3213	45.0037	37.1332	38.5542	35.9271	49.7505	40.3194	44.3688	44.5609	42.7246	39.2157	37.4359	48.2659	46.3595	42.7318	42.9565	39.716	41.1856	42.6262	44.9443	43.3176	40.1968	40.6857	42.5317	45.402	41.1421	39.6048	42.6562	40.4995
60	45.8209	3.40984	48.2747	44.8515	42.2185	44.7246	48.6053	44.7788	48.1674	45.9415	43.8495	40.9179	46.5548	48.2363	49.1578	47.7218	47.6998	47.8318	45.0352	43.0642	44.5224	48.7789	40.9812	42.6449	40.2194	53.3024	44.2647	48.1013	48.4454	46.6318	43.2554	41.78	51.9631	50.0634	46.7914	46.7564	43.8877	45.4205	47.0706	48.809	47.4799	44.257	44.6966	46.604	49.1327	45.027	43.9059	46.2844	44.4069
61	49.5367	3.13119	52.0035	48.678	46.5264	48.5546	52.2155	48.5519	51.5393	49.8945	48.0172	44.9532	50.4478	51.776	52.5818	51.4358	51.4129	51.3665	49.0382	47.2429	48.4438	52.2047	44.6478	46.4796	44.2959	56.4631	47.9148	51.4969	51.9443	50.2068	47.0392	45.8685	55.2887	53.3724	50.5219	50.204	47.8025	49.376	51.2094	52.3325	51.2757	48.0189	48.4071	50.3487	52.4901	48.5836	47.9478	49.5728	48.0448
62	52.8836	2.82326	55.2971	52.1648	50.5332	52.0044	55.404	51.9437	54.5537	53.4749	51.8302	48.6871	53.9464	54.915	55.58	54.7732	54.7638	54.5301	52.6516	51.0842	52.0105	55.2407	48.0443	49.9808	48.073	59.2053	51.2138	54.5178	55.0112	53.3973	50.5006	49.6215	58.2047	56.254	53.8573	53.2508	51.3942	52.9827	54.96	55.4673	54.6519	51.4159	51.7579	53.7134	55.4385	51.758	51.6531	52.4797	51.3627
63	55.8219	2.50622	58.1184	55.2667	54.1668	55.0268	58.1352	54.9132	57.1762	56.6295	55.224	52.0687	57.0167	57.6429	58.124	57.6893	57.7116	57.2963	55.8368	54.5204	55.1831	57.8704	51.1093	53.0982	51.491	61.5074	54.1235	57.1364	57.626	56.1714	53.5918	52.9891	60.6838	58.694	56.7643	55.8744	54.6143	56.1898	58.2617	58.1862	57.5788	54.4117	54.7066	56.6634	57.9569	54.5179	54.9703	54.9716	54.3235
64	58.3248	2.19848	60.4485	57.9552	57.3769	57.5963	60.3942	57.4354	59.3659	59.3273	58.159	55.0626	59.6328	59.9533	60.1977	60.1529	60.1995	59.6495	58.5695	57.5031	57.9325	60.0814	53.8093	55.8038	54.5066	63.3575	56.6172	59.3322	59.7746	58.51	56.2786	55.9389	62.6765	60.6836	59.2187	58.059	57.4302	58.9395	61.0435	60.4666	60.0447	56.9785	57.2229	59.1778	60.0365	56.8415	57.8673	56.9981	56.8796
65	60.3827	1.92111	62.2815	60.217	60.1294	59.7029	62.1808	59.4966	61.1516	61.5512	60.6127	57.6409	61.7815	61.8441	61.7964	62.1456	62.2482	61.5792	60.8364	60.0027	60.2418	61.871	56.1317	58.0859	57.0887	64.7531	58.6769	61.0909	61.4512	60.4011	58.5352	58.4457	64.2165	62.2273	61.2083	59.7962	59.8198	61.2585	63.3274	62.2943	62.0504	59.0978	59.2884	61.242	61.6778	58.7156	60.3246	58.5887	59.0453
66	61.9925	1.69534	63.6203	62.0489	62.4082	61.3506	63.5044	61.0941	62.5392	63.2944	62.5762	59.785	63.4594	63.3187	62.9241	63.6633	63.8538	63.0814	62.6302	62.0041	62.1039	63.244	58.0777	59.9435	59.2187	65.7042	60.2924	62.4068	62.6549	61.8435	60.344	60.495	65.3075	63.3403	62.7305	61.0869	61.7713	63.1451	65.1089	63.6657	63.6031	60.763	60.8979	62.8486	62.8886	60.1345	62.3323	59.7456	60.8114
67	63.1601	1.54321	64.477	63.4557	64.207	62.553	64.378	62.235	63.54	64.556	64.052	61.4847	64.6737	64.386	63.598	64.7187	65.02	64.1593	63.9513	63.509	63.5167	64.2103	59.653	61.3817	60.893	66.233	61.4627	63.285	63.3963	62.843	61.701	62.0827	65.9653	64.0457	63.796	61.9417	63.28	64.6017	66.3913	64.5923	64.716	61.9787	62.0573	63.9993	63.685	61.109	63.887	60.4823	62.1733
68	63.8824	1.496	64.8724	64.4494	65.5161	63.3191	64.7923	62.8841	64.1721	65.3197	65.0205	62.7424	65.444	65.0623	63.8298	65.3367	65.7617	64.8254	64.8109	64.4897	64.4917	64.7866	60.8658	62.4094	62.1222	66.3664	62.1978	63.7059	63.6997	63.3916	62.6158	63.2163	66.2168	64.3679	64.4244	62.3819	64.3227	65.6407	67.1893	65.1007	65.4076	62.7614	62.7838	64.7051	64.0924	61.652	64.9937	60.8229	63.1362
69	64.2217	1.50547	64.8388	65.0483	66.3686	63.6943	64.8058	63.1167	64.4566	65.6449	65.5356	63.5702	65.8009	65.3725	63.666	65.5495	66.1033	65.1025	65.2314	64.9968	65.0495	64.9948	61.7263	63.0409	62.925	66.1314	62.5217	63.7496	63.5985	63.5509	63.114	63.9147	66.0979	64.3317	64.644	62.4362	64.9542	66.281	67.5282	65.2252	65.7025	63.1396	63.1031	64.9875	64.1432	61.8174	65.6692	60.7989	63.7172
70	64.179	1.59547	64.4138	65.2773	66.7919	63.7115	64.4489	62.9693	64.4178	65.5652	65.6283	63.9917	65.7799	65.3451	63.1414	65.3938	66.0733	65.0195	65.2442	65.0621	65.2173	64.8624	62.2499	63.303	63.3308	65.5565	62.4665	63.454	63.1314	63.3553	63.2302	64.2046	65.6468	63.9611	64.4877	62.1376	65.2055	66.5445	67.4418	65.0014	65.6287	63.1489	63.0459	64.8756	63.8703	61.6479	65.9421	60.4478	63.9429
71	63.7924	1.72754	63.6387	65.1651	66.8167	63.4043	63.7571	62.4845	64.0808	65.1223	65.3327	64.0375	65.4165	65.0085	62.2938	64.9061	65.7011	64.6068	64.8854	64.7244	65.0246	64.4194	62.4578	63.2267	63.3776	64.6702	62.0697	62.8581	62.3372	62.836	62.9997	64.1212	64.8984	63.2789	63.9858	61.5191	65.1114	66.4579	66.9694	64.4626	65.2163	62.8272	62.6478	64.4007	63.3053	61.1862	65.8464	59.808	63.8405
72	63.0953	1.88043	62.5519	64.7385	66.4765	62.8012	62.7637	61.7059	63.4712	64.3596	64.6868	63.7378	64.7432	64.3906	61.1565	64.1196	65.0152	63.8847	64.1908	64.0257	64.5	63.6957	62.3752	62.8447	63.106	63.4965	61.3653	62.0006	61.2539	62.0215	62.454	63.7044	63.8834	62.3073	63.1655	60.6108	64.7059	66.0507	66.1527	63.6427	64.4955	62.2118	61.9421	63.5857	62.4731	60.4708	65.4115	58.915	63.4333
73	62.1175	2.03752	61.1906	64.0209	65.8048	61.9335	61.5013	60.6777	62.6146	63.3173	63.727	63.1218	63.788	63.5189	59.7662	63.0709	64.0407	62.8745	63.1918	63.0079	63.6698	62.7185	62.0282	62.1898	62.5563	62.0646	60.3873	60.9184	59.9172	60.9388	61.6245	62.9941	62.6318	61.0685	62.0542	59.4424	64.0205	65.3513	65.0319	62.5766	63.4943	61.3385	60.961	62.4571	61.3999	59.5366	64.6602	57.8029	62.7447
74	60.8919	2.18976	59.5927	63.0352	64.8323	60.8325	60.0061	59.4417	61.538	62.0322	62.4871	62.2198	62.5786	62.4192	58.1578	61.7923	62.8024	61.618	61.9157	61.7099	62.5586	61.5138	61.4432	61.2891	61.7666	60.4225	59.1927	59.6458	58.3592	59.6133	60.5402	62.0299	61.1737	59.5857	60.6808	58.0448	63.0839	64.3889	63.6435	61.2987	62.2393	60.2414	59.7353	61.07	60.1114	58.4206	63.642	56.5044	61.8004
75	59.4482	2.33059	57.7994	61.8015	63.5911	59.5259	58.3169	58.0334	60.2692	60.5384	60.9976	61.0627	61.1444	61.1163	56.3667	60.3146	61.3266	60.1406	60.3886	60.1678	61.1901	60.1077	60.6421	60.1671	60.7696	58.5999	57.8141	58.2145	56.6093	58.0695	59.2311	60.8486	59.5385	57.881	59.0758	56.4484	61.9236	63.1909	62.0238	59.8405	60.7613	58.9521	58.2949	59.4629	58.6358	57.1523	62.3845	55.0489	60.6254
76	57.812	2.45665	55.8408	60.3334	62.1147	58.0389	56.4715	56.4815	58.8215	58.8685	59.2859	59.68	59.5138	59.6321	54.4246	58.6602	59.6271	58.4646	58.6357	58.4159	59.5898	58.5266	59.6452	58.8448	59.5932	56.6229	56.2845	56.6516	54.6967	56.3305	57.7197	59.4829	57.7396	55.9753	57.2689	54.6782	60.567	61.7763	60.1955	58.2245	59.084	57.4967	56.6664	57.6724	57.0016	55.7535	60.9188	53.4504	59.2309
77	56.0106	2.56849	53.755	58.6579	60.4354	56.3897	54.5035	54.8139	57.2286	57.0507	57.3776	58.0994	57.7131	57.9858	52.3605	56.8581	57.7386	56.6096	56.6806	56.4861	57.783	56.7961	58.4722	57.357	58.2643	54.5096	54.6301	54.9791	52.6456	54.4166	56.0355	57.9643	55.8017	53.8879	55.2899	52.7564	59.0387	60.1882	58.1998	56.4661	57.2375	55.8955	54.8828	55.7328	55.2401	54.2393	59.2757	51.736	57.6536
78	54.0657	2.66795	51.5699	56.7971	58.5817	54.5927	52.441	53.053	55.5112	55.106	55.2957	56.3439	55.7648	56.1936	50.1977	54.9294	55.6851	54.5923	54.5426	54.4053	55.795	54.9392	57.1399	55.7314	56.806	52.2777	52.873	53.21	50.4743	52.3427	54.199	56.3197	53.738	51.6358	53.1644	50.699	57.3573	58.4549	56.0663	54.5777	55.2432	54.1618	52.967	53.6708	53.3687	52.62	57.4788	49.9201	55.9164
79	51.9947	2.75725	49.3068	54.7642	56.5769	52.657	50.3068	51.2166	53.6866	53.0506	53.0566	54.4366	53.6871	54.2671	47.9568	52.8875	53.4807	52.4255	52.2384	52.1946	53.6493	52.9786	55.6624	53.9876	55.2318	49.9448	51.0322	51.3491	48.1982	50.1188	52.2227	54.5672	51.555	49.2318	50.9136	48.5214	55.5376	56.5963	53.8158	52.5671	53.1155	52.306	50.935	51.5105	51.3946	50.9034	55.5461	48.0106	54.0361
80	49.8119	2.83735	46.9819	52.5725	54.4405	50.59	48.1195	49.3263	51.7685	50.8952	50.674	52.3929	51.4946	52.2149	45.6585	50.7416	51.1371	50.1187	49.7834	49.8709	51.3654	50.9345	54.0517	52.1375	53.5515	47.5313	49.1215	49.4137	45.8341	47.7536	50.1165	52.7214	49.2593	46.6885	48.5569	46.2397	53.5928	54.6236	51.4657	50.4371	50.8643	50.3307	48.8027	49.2725	49.321	49.0925	53.4913	46.015	52.0263
81	47.5298	2.90758	44.6127	50.2298	52.1856	48.3983	45.8949	47.3885	49.7703	48.6492	48.1595	50.2243	49.1987	50.0405	43.326	48.5027	48.662	47.6795	47.1865	47.4452	48.9555	48.8229	52.316	50.1887	51.7695	45.0605	47.1543	47.4155	43.3996	45.2551	47.8877	50.7863	46.8573	44.0119	46.1015	43.8641	51.5321	52.5431	49.0326	48.1887	48.4993	48.2342	46.582	46.974	47.1535	47.1882	51.326	43.9366	49.8944
82	45.1663	2.96457	42.2195	47.7445	49.8209	46.0915	43.6502	45.4097	47.7066	46.3169	45.5227	47.9511	46.8183	47.7598	40.9897	46.1858	46.0651	45.1172	44.4696	44.9265	46.4421	46.6612	50.4572	48.1513	49.8872	42.5586	45.1477	45.3687	40.9242	42.898	45.5442	48.7749	44.3604	41.228	43.5597	41.4175	49.3656	50.3606	46.5309	45.8412	46.0308	46.0268	44.2858	44.6335	44.9055	45.1964	49.063	41.7793	47.6467
83	42.7591	2.99957	39.8325	45.1302	47.3563	43.6857	41.4112	43.3983	45.5952	43.9065	42.7788	45.5934	44.3723	45.392	38.6885	43.8096	43.3633	42.4446	41.659	42.326	43.8407	44.4732	48.4784	46.0377	47.9081	40.0554	43.123	43.2911	38.4427	42.7218	43.0986	46.7	41.7886	38.3724	40.954	38.9352	47.1066	48.0863	43.9784	43.4215	43.4853	43.7226	41.9349	42.2763	42.6002	43.1312	46.7172	39.5565	45.2953
84	40.2739	3.03672	37.4899	42.4148	44.806	41.2067	39.2148	41.3633	43.4573	41.4405	39.9502	43.1707	41.889	42.9628	36.4625	41.4006	40.5845	39.6842	38.7929	39.66	41.1781	42.2819	46.3894	43.8671	45.8398	37.583	41.104	41.2038	35.9978	37.2592	40.574	44.5807	39.1713	35.4975	38.325	36.4672	44.7704	45.7384	41.4025	40.963	40.9045	41.3424	39.5649	39.9348	40.2721	41.0134	44.3121	37.2963	42.8626
85	37.8178	3.04374	35.234	39.6406	42.1918	38.6917	37.1104	39.3145	41.3181	38.9619	37.0863	40.7116	39.4163	40.5094	34.3505	38.9979	37.771	36.8765	35.9203	36.9649	38.5024	40.1155	44.2055	41.6658	43.6943	35.1771	39.1198	39.1313	33.6444	34.4021	38.0059	42.4412	36.5488	32.6683	35.7294	34.0675	42.3895	43.3434	38.8414	38.5097	38.3437	38.9226	37.2213	37.6474	37.9682	38.8711	41.8795	35.0363	40.3802
86	35.4181	3.02952	33.1044	36.8648	39.5508	36.1908	35.143	37.2628	39.2097	36.5193	34.25	38.2556	37.0155	38.0818	32.3856	36.6529	34.9817	34.0784	33.1033	34.2985	35.8788	38.0092	41.9482	39.4687	41.4908	32.879	37.1999	37.1005	31.4355	31.7056	35.4407	40.3208	33.9723	29.9607	33.2306	31.7938	40.0072	40.9368	36.3435	36.1142	35.8668	36.5092	34.9593	35.4608	35.7444	36.7421	39.4652	32.8137	37.8865
87	33.1284	2.99651	31.1306	34.1559	36.9391	33.7639	33.3555	35.2188	37.1698	34.1665	31.5137	35.8491	34.7489	35.7366	30.5911	34.4215	32.2881	31.3722	30.4174	31.7283	33.3811	35.9961	39.6527	37.3172	39.2539	30.7417	35.3811	35.1394	29.4197	29.1573	32.9352	38.2699	31.4997	27.4509	30.8946	29.7055	37.6777	38.5682	33.9625	33.8295	33.5369	34.1561	32.8362	33.4313	33.655	34.6716	37.1383	30.6696	35.4318
88	30.998	2.94803	29.3309	31.5842	34.4221	31.4722	31.7765	33.1906	35.2367	31.9554	28.9495	33.5418	32.6712	33.5255	28.9812	32.3527	29.7787	28.8283	27.9367	29.32	31.0774	34.1085	37.3547	35.2542	37.0099	28.792	33.6805	33.2748	27.6338	26.8244	30.5514	36.3404	29.2008	25.2023	28.7752	27.8528	35.4602	36.2959	31.7509	31.7035	31.4039	31.9188	30.9013	31.5877	31.7441	32.7052	34.9556	28.6428	33.0805
89	29.0664	2.88633	27.7159	29.2132	32.0607	29.3657	30.421	31.187	33.4432	29.9273	26.6147	31.3747	30.8231	31.487	27.5623	30.481	27.5333	26.5066	25.7207	27.1277	29.0216	32.3753	35.0891	33.317	34.7852	27.0599	32.1116	31.533	26.0982	24.7583	28.3469	34.5726	27.1374	23.2579	26.908	26.2701	33.4097	34.1766	29.7491	29.7734	29.499	29.8453	29.1899	29.9553	30.0406	30.8813	32.9656	26.7698	30.9017
90	27.3604	2.81216	26.2937	27.0914	29.9027	27.4777	29.2923	29.2315	31.7967	28.1157	24.5536	29.3738	29.2297	29.6468	26.3352	28.8268	25.5822	24.4542	23.8107	25.1895	27.2494	30.8197	32.8906	31.5317	32.6106	25.5696	30.6807	29.9521	24.8204	22.9936	26.3695	32.9871	25.3326	21.6393	25.3148	24.9754	31.5662	32.2362	27.9686	28.064	27.836	27.9731	27.72	28.548	28.5581	29.2307	31.2041	25.0612	28.9331
91	25.898	2.72463	25.0715	25.2532	27.9822	25.8329	28.3799	27.3587	30.3065	26.5427	22.7957	27.5524	27.8993	28.0187	25.2899	27.3989	23.951	22.7068	22.2321	23.5337	25.7784	29.4615	30.7924	29.9116	30.5335	24.3354	29.3889	28.5266	23.7933	21.5541	24.6556	31.5858	23.811	20.3537	24.007	23.9733	29.9558	30.5073	26.4205	26.5947	26.4139	26.328	26.4938	27.3708	27.3002	27.7793	29.6925	23.5461	27.2044
92	24.6922	2.62264	24.0503	23.7299	26.3201	24.4499	27.6582	25.626	28.9771	25.2207	21.3648	25.9204	26.8277	26.6049	24.4041	26.1957	22.6615	21.3036	20.9983	22.1875	24.6082	28.3179	28.8295	28.4607	28.6325	23.3598	28.2515	27.2646	22.9972	20.466	23.2347	30.3548	22.6071	19.405	22.9906	23.2528	28.6079	29.0354	25.1166	25.3924	25.2181	24.9307	25.4966	26.4268	26.2662	26.5543	28.4404	22.2774	25.7512
93	23.7603	2.50416	23.229	22.5461	24.927	23.3522	27.0944	24.1105	27.8078	24.1501	20.2904	24.5036	26.0112	25.4045	23.6542	25.2147	21.7389	20.2938	20.1191	21.1846	23.723	27.3976	27.0531	27.1865	27.0258	22.6471	27.3115	26.1983	22.411	19.7613	22.1425	29.2761	21.7687	18.8054	22.2829	22.7863	27.5704	27.883	24.086	24.5013	24.2236	23.814	24.7024	25.7385	25.4632	25.5912	27.4546	21.3242	24.6318
94	23.1319	2.36988	22.6191	21.7151	23.8149	22.5784	26.6728	22.9093	26.808	23.3234	19.615	23.3581	25.4634	24.4332	23.0439	24.4747	21.2151	19.7336	19.6101	20.565	23.1008	26.6972	25.5365	26.125	25.8598	22.2189	26.6444	25.3954	22.029	19.4704	21.4254	28.3549	21.3515	18.5777	21.9239	22.543	26.9096	27.1272	23.3714	23.9814	23.4132	23.0331	24.0888	25.3605	24.9168	24.9392	26.7601	20.767	23.9248
95	22.8502	2.23113	22.2543	21.2475	23.0114	22.1763	26.4132	22.1225	26.0182	22.736	19.3881	22.5655	25.2236	23.733	22.6197	24.0214	21.12	19.6712	19.4908	20.367	22.7318	26.2122	24.3748	25.3498	25.2775	22.1146	26.3469	24.9454	21.8655	19.6164	21.1324	27.6384	21.4003	18.7453	21.9645	22.5083	26.6976	26.8441	23.0193	23.8884	22.7977	22.6577	23.6599	25.3707	24.6777	24.6538	26.4062	20.6873	23.7105
96	22.9551	2.12046	22.1794	21.1554	22.5566	22.1805	26.3584	21.8206	25.5099	22.3919	19.6455	22.2137	25.3379	23.3607	22.4543	23.9161	21.4648	20.1304	19.7689	20.6158	22.6327	25.9611	23.6672	24.9519	25.3627	22.3705	26.5045	24.9305	21.9398	20.2109	21.3058	27.1984	21.9288	19.3252	22.4418	22.6874	26.9864	27.0809	23.0682	24.2508	22.4108	22.7495	23.4553	25.834	24.8038	24.778	26.445	21.1469	24.0423
97	23.4643	2.07576	22.4288	21.4423	22.4786	22.5985	26.5442	22.0195	25.3583	22.2939	20.3899	22.3645	25.8318	23.3584	22.6105	24.2006	22.2282	21.0988	20.4287	21.3089	22.8351	25.9856	23.4923	25.0011	26.0907	22.9933	27.1524	25.3972	22.2733	21.2357	21.9668	27.0903	22.9114	20.3195	23.3525	23.0892	27.7739	27.8275	23.5364	25.0545	22.2968	23.3358	23.5288	26.7605	25.3306	25.3295	26.8993	22.1638	24.9199
98	24.3732	2.07973	23.0187	22.0818	22.7868	23.4052	26.981	22.6759	25.6073	22.4335	21.5835	23.0196	26.6862	23.7412	23.1192	24.8785	23.3542	22.5231	21.4312	22.4039	23.3522	26.319	23.8719	25.5148	27.3378	23.9514	28.2595	26.3394	22.8933	22.6336	23.0925	27.3287	24.2862	21.7116	24.6422	23.7177	28.9909	29.0064	24.4143	26.2478	22.5014	24.3969	23.9197	28.0921	26.253	26.2839	27.7424	23.7015	26.2798
99	25.6123	2.1776	23.9426	23.0283	23.4668	24.554	27.6544	23.697	26.2511	22.8022	23.1484	24.1167	27.8479	24.4948	23.9813	25.9189	24.7616	24.3212	22.7253	23.8313	24.1668	26.9641	24.7519	26.4539	28.9214	25.1782	29.7346	27.696	23.8256	24.3175	24.6067	27.886	25.9691	23.4741	26.2245	24.5743	30.5214	30.4918	25.6624	27.7634	23.0694	25.8718	24.6297	29.7152	27.5245	27.571	28.8995	25.6721	28.0144
100	27.116	2.31093	25.168	24.222	24.484	25.995	28.544	24.957	27.242	23.409	24.983	25.558	29.238	25.581	25.175	27.271	26.361	26.4	24.273	25.51	25.235	27.887	26.021	27.735	30.641	26.587	31.451	29.366	25.077	26.186	26.404	28.713	27.87	25.562	28.001	25.671	32.232	32.139	27.214	29.519	24.03	27.672	25.643	31.492	29.081	29.108	30.273	27.937	29.998
all values Left	mean	std	steps
1	7.95849	2.3925	12.356	11.921	8.498	9.499	8.45	12.26	12.371	10.517	8.024	8.574	5.329	8.611	5.292	9.43	7.86	9.86	8.511	5.594	8.227	8.617	13.342	9.275	6.052	7.228	11.356	6.787	10.833	7.188	9.077	8.053	7.177	5.827	6.517	9.633	7.371	8.58	8.627	7.246	7.592	7.65	8.006	5.283	6.972	7.993	12.746	8.26	8.042
2	10.2963	2.7043	15.5007	14.8891	10.7692	11.9959	10.9584	15.4149	15.3483	12.6363	10.4623	11.1779	7.14264	11.3729	7.44667	11.8693	9.79317	12.3179	10.9647	7.74062	10.8235	11.1151	16.0577	10.8042	7.74999	9.48897	14.402	9.38004	13.963	9.23964	11.5322	10.5405	9.20132	7.67427	8.69732	12.1709	9.58287	10.7069	10.9029	9.4159	9.91296	10.0564	9.90216	7.5131	9.00059	10.2855	15.7858	10.5727	10.1104
3	13.0806	3.07784	19.0815	18.2735	13.4606	14.9533	13.885	18.9563	18.6749	15.0983	13.2989	14.2162	9.32855	14.5219	10.0607	14.7195	12.148	15.1942	13.8182	10.3082	13.8374	14.0205	19.1805	12.65	9.84237	12.1466	17.8903	12.4166	17.5029	11.661	14.4115	13.4411	11.6293	9.90388	11.2801	15.1441	12.2203	13.2428	13.5627	11.9945	12.6699	12.893	12.211	10.1624	11.4309	12.976	19.2506	13.3054	12.5526
4	16.248	3.44902	23.0787	22.0512	16.5752	18.3501	17.2175	22.8398	22.3407	17.9112	16.5337	17.6724	11.8911	18.0448	13.1195	17.977	14.9312	18.4812	17.07	13.3082	17.2655	17.3288	22.6825	14.8369	12.3292	15.1962	21.7945	15.8512	21.4164	14.4619	17.7166	16.7456	14.4762	12.5158	14.2645	18.5463	15.2869	16.1877	16.6234	14.9841	15.8506	16.1649	14.9485	13.2272	14.2778	16.0776	23.1011	16.4615	15.386
5	19.7955	3.80777	27.4298	26.1697	20.1038	22.1509	20.9337	27.0043	26.3012	21.0832	20.1611	21.5142	14.8448	21.9167	16.6043	21.6241	18.1384	22.16	20.7085	16.7504	21.087	21.0192	26.5219	17.3666	15.2158	18.6244	26.0542	19.633	25.6492	17.6435	21.431	20.4369	17.7565	15.5066	17.6437	22.349	18.781	19.5385	20.0859	18.3764	19.4357	19.8694	18.1202	16.7059	17.5495	19.5945	27.2586	20.0432	18.6269
6	23.6862	4.12803	32.0209	30.5427	24.0163	26.2967	24.981	31.3608	30.4735	24.6085	24.1567	25.6857	18.2014	26.0844	20.4882	25.6153	21.7519	26.1796	24.6922	20.6213	25.2513	25.0448	30.6289	20.2325	18.5081	22.395	30.5624	23.7044	30.1141	21.189	25.4933	24.469	21.4517	18.8708	21.3923	26.4897	22.6731	23.2753	23.9151	22.1419	23.386	23.9765	21.7099	20.5879	21.2285	23.4901	31.6106	24.0138	22.2706
7	27.8208	4.37167	36.7022	35.0494	28.2396	30.6964	29.2708	35.7957	34.7454	28.4459	28.4554	30.0998	21.9442	30.4583	24.7161	29.8589	25.7249	30.4475	28.9387	24.8664	29.6722	29.3215	34.8954	23.4189	22.193	26.4372	35.1762	27.9952	34.6941	25.0474	29.7964	28.7536	25.5006	22.5916	25.4475	30.8652	26.8881	27.3412	28.0224	26.2155	27.6315	28.4109	25.6651	24.8268	25.2574	27.6732	36.0253	28.2854	26.2565
8	32.1559	4.52196	41.3163	39.5483	32.6511	35.2261	33.6775	40.1851	38.9901	32.5107	32.9489	34.6399	26.0135	34.9224	29.1889	34.2301	29.9641	34.8422	33.327	29.3813	34.2295	33.7312	39.1789	26.8939	26.2206	30.6482	39.7477	32.4182	39.2605	29.1321	34.2036	33.1682	29.7942	26.6162	29.7091	35.3475	31.3041	31.6349	32.2813	30.4942	32.0675	33.0568	29.8919	29.33	29.5306	32.011	40.373	32.7208	30.4673
9	36.5293	4.56512	45.7221	43.8988	37.1065	39.7464	38.0609	44.4084	43.0856	36.6827	37.5026	39.1739	30.3041	39.3535	33.7709	38.5897	34.3414	39.2332	37.7209	34.0255	38.7845	38.1401	43.3379	30.5925	30.486	34.91	44.1458	36.8713	43.6905	33.3308	38.5737	37.5766	34.1944	30.8438	34.0549	39.8041	35.7775	36.0238	36.5551	34.8518	36.5658	37.7757	34.2613	33.9651	33.91	36.3621	44.5389	37.169	34.7553
10	40.8033	4.49556	49.8078	47.9812	41.4657	44.1276	42.2928	48.3615	46.9302	40.8271	41.9778	43.5718	34.6855	43.6364	38.3152	42.8065	38.7205	43.4977	41.9936	38.6472	43.2031	42.4249	47.2573	34.4163	34.8531	39.1045	48.2681	41.2451	47.8786	37.5194	42.7819	41.8514	38.5611	35.1459	38.3614	44.1154	40.1687	40.3699	40.7162	39.1637	40.9963	42.4274	38.6369	38.5823	38.2569	40.5976	48.4302	41.4895	38.974
11	44.8801	4.33025	53.4955	51.7038	45.6129	48.2629	46.2691	51.9638	50.4495	44.816	46.25	47.7196	39.0219	47.673	42.6888	46.7704	42.9793	47.5338	46.0406	43.1072	47.3712	46.4831	50.8562	38.2492	39.1763	43.1258	52.0434	45.435	51.7441	41.5805	46.7293	45.8862	42.7682	39.3915	42.5194	48.1824	44.359	44.5489	44.6577	43.3229	45.2439	46.8856	42.892	43.0412	42.4465	44.6141	51.9801	45.5687	42.9966
12	48.6711	4.08855	56.7327	55.005	49.4566	52.0698	49.9106	55.1579	53.595	48.545	50.2148	51.5274	43.1931	51.3878	46.7863	50.3993	47.0184	51.2641	49.7837	47.2922	51.199	50.233	54.0829	41.9797	43.3216	46.8903	55.4248	49.3502	55.225	45.4181	50.3456	49.5993	46.712	43.464	46.4369	51.9258	48.2552	48.4582	48.2968	47.2431	49.216	51.0429	46.9216	47.2246	46.3781	48.3319	55.1442	49.3223	46.7283
13	52.1084	3.78842	59.4846	57.8473	52.9335	55.4888	53.1596	57.9072	56.2968	51.9411	53.7922	54.9304	47.1024	54.7268	50.5334	53.6375	50.7595	54.6342	53.168	51.1195	54.6198	53.6146	56.9049	45.5099	47.1831	50.3371	58.3787	52.9198	58.2277	48.9552	53.5833	52.9328	50.3143	47.2706	50.0464	55.2887	51.7883	52.0194	51.5726	50.8571	52.8417	54.8148	50.6457	51.0463	49.9755	51.6911	57.8935	52.6918	50.1027
14	55.1457	3.45115	61.7302	60.2103	55.9989	58.4785	55.9799	60.1952	58.5855	54.9572	56.9301	57.8879	50.6789	57.653	53.8842	56.4482	54.1425	57.582	56.1578	54.5313	57.5859	56.5889	59.3038	48.763	50.6826	53.4224	60.8796	56.068	60.769	52.1173	56.4081	55.8461	53.5218	50.7438	53.2727	58.2319	54.9117	55.1775	54.4442	54.1148	56.0488	58.1166	54.006	54.4515	53.1838	54.649	60.1851	55.6414	53.078
15	57.7549	3.0941	63.4591	62.0873	58.6272	61.0137	58.3529	62.0206	60.4544	57.5652	59.5982	60.3765	53.8754	60.1428	56.8127	58.8085	57.1223	60.0903	58.7312	57.4916	60.0683	59.1319	61.2726	51.6888	53.7731	56.1134	62.9101	58.7715	62.8335	54.8745	58.7956	58.314	56.3021	53.8355	56.0925	60.7328	57.596	57.8977	56.8861	56.9823	58.8189	60.9214	56.9596	57.4086	55.9664	57.1751	62.0145	58.1504	55.6274
16	59.9169	2.73222	64.6752	63.4796	60.8084	63.0828	60.2742	63.3606	61.9002	59.7543	61.7804	62.3522	56.6595	62.1529	59.3072	60.7068	59.6648	62.1602	60.8756	59.9813	62.0526	61.2308	62.8131	54.2609	56.4288	58.3567	64.4643	61.0378	64.4169	57.2182	60.6942	60.3244	58.636	56.5114	58.4972	62.742	59.8241	60.1599	58.8854	59.4059	61.1586	63.2294	59.4765	59.905	58.2995	59.2507	63.3963	60.2105	57.7337
17	61.6297	2.38409	65.3927	64.3981	62.5411	64.6843	61.7514	64.2559	62.9276	61.5201	63.4707	63.8457	59.0072	63.7078	61.3638	62.1415	61.7498	63.7873	62.5825	61.9902	63.5406	62.881	63.9335	56.4708	58.6414	60.1665	65.5476	62.8665	65.5244	59.1334	62.1219	61.8725	60.5119	58.745	60.4745	64.282	61.5933	61.9553	60.4366	61.3969	63.066	65.0351	61.5373	61.9408	60.1703	60.8701	64.3361	61.8233	59.3874
18	62.8955	2.07002	65.6392	64.8603	63.8335	65.8275	62.8004	64.7299	63.5499	62.8549	64.671	64.8747	60.9042	64.8215	62.9842	63.1206	63.3685	64.9745	63.8365	63.5147	64.5214	64.0843	64.6481	58.3205	60.4116	61.5551	66.1818	64.2651	66.1707	60.6133	63.0898	62.9425	61.9295	60.52	62.0213	65.3624	62.9137	63.2855	61.5441	62.9556	64.5433	66.3416	63.1323	63.523	61.5785	62.0393	64.8505	62.9976	60.5913
19	63.7265	1.81674	65.4533	64.8965	64.7008	66.5323	63.445	64.8081	63.7881	63.7735	65.3975	65.4575	62.3465	65.5152	64.176	63.6632	64.5291	65.7365	64.647	64.5613	65.0121	64.8577	64.9778	59.8159	61.7468	62.5361	66.3955	65.2443	66.3807	61.6597	63.6217	63.5488	62.8961	61.8337	63.1443	66.0002	63.8054	64.1649	62.2217	64.0873	65.6023	67.1625	64.2654	64.6642	62.5355	62.7748	64.9645	63.7512	61.3635
20	64.1386	1.66161	64.8766	64.5419	65.1654	66.8257	63.7156	64.5191	63.6706	64.3115	65.6772	65.6223	63.3432	65.8187	64.9544	63.7947	65.2533	66.0967	65.0515	65.1481	65.0622	65.2244	64.9489	60.9648	62.657	63.1315	66.2179	65.8224	66.1879	62.2869	63.7493	63.735	63.4327	62.6987	63.8598	66.224	64.2938	64.6161	62.4945	64.8115	66.2613	67.5229	64.9564	65.3824	63.0656	63.1026	64.7073	64.1118	61.736
21	64.1888	1.5819	63.9499	63.8335	65.2562	66.7384	63.644	63.896	63.2314	64.4928	65.5405	65.4012	63.9128	65.7653	65.3438	63.5466	65.5667	66.0838	65.0793	65.3043	64.7108	65.2102	64.5923	61.7772	63.1632	63.3726	65.6758	66.0249	65.6315	62.5203	63.5116	63.5358	63.5666	63.1432	64.1909	66.0721	64.4046	64.6665	62.3891	65.1562	66.5423	67.4561	65.2383	65.7022	63.2036	63.0531	64.1084	64.1131	61.7494
22	63.8764	1.61908	62.7103	62.8011	65.0031	66.3028	63.2618	62.9717	62.5049	64.3447	65.0223	64.8301	64.0864	65.3879	65.3745	62.9527	65.4939	65.7272	64.7619	65.0664	64	64.8352	63.9394	62.2681	63.2961	63.2948	64.7907	65.8809	64.7533	62.3924	62.9505	62.9895	63.3238	63.2033	64.1677	65.584	64.1629	64.3401	61.9315	65.1538	66.4717	67.001	65.1486	65.6511	62.9888	62.6618	63.1977	63.7891	61.4464
23	63.2465	1.73687	61.2114	61.4959	64.433	65.551	62.5968	61.7774	61.524	63.8943	64.1863	63.9444	63.896	64.7161	65.077	62.0494	65.0899	65.0554	64.128	64.4727	62.9717	64.1434	63.0196	62.4577	63.0897	62.9344	63.6113	65.4228	63.596	61.9396	62.1081	62.133	62.7542	62.9147	63.8261	64.7952	63.5932	63.6817	61.1696	64.8374	66.0789	66.1993	64.7231	65.2592	62.46	61.9622	62.0078	63.171	60.868
24	62.329	1.90538	59.4889	59.9543	63.5707	64.5122	61.6795	60.3471	60.3004	63.1693	63.0732	62.7776	63.3717	63.776	64.4814	60.8687	64.3861	64.0939	63.206	63.5577	61.6645	63.1604	61.8592	62.3695	62.5793	62.3269	62.174	64.6851	62.1787	61.2002	61.0248	61.0027	61.8869	62.3101	63.2012	63.7377	62.7184	62.7183	60.1323	64.2382	65.3923	65.0917	63.9954	64.5571	61.6555	60.9866	60.5733	62.2849	60.0513
25	61.1565	2.09945	57.5758	58.216	62.4391	63.218	60.5398	58.7176	58.8902	62.1979	61.7206	61.3597	62.5442	62.5932	63.6172	59.4465	63.4178	62.867	62.0223	62.3504	60.1145	61.9092	60.4857	62.0282	61.797	61.5048	60.5129	63.7018	60.5659	60.2116	59.7382	59.6323	60.7497	61.4214	62.3292	62.4424	61.5612	61.4781	58.8501	63.3848	64.4413	63.7145	63.0023	63.5728	60.6105	59.7656	58.9311	61.1577	59.0315
26	59.7577	2.3011	55.5018	56.315	61.0597	61.699	59.2021	56.9259	57.3196	61.0098	60.1628	59.7181	61.4436	61.1951	62.5122	57.8142	62.2169	61.3963	60.6028	60.8755	58.356	60.4149	58.9244	61.4585	60.7704	60.4972	58.6605	62.5014	58.791	59.0075	58.2829	58.0516	59.3686	60.2788	61.2399	60.9406	60.1429	59.991	57.355	62.3038	63.2482	62.0995	61.7769	62.3301	59.3582	58.3271	57.113	59.8166	57.8437
27	58.1604	2.5001	53.2929	54.283	59.4548	59.9834	57.6878	55.0063	55.6117	59.6328	58.4339	57.8774	60.097	59.6081	61.1932	56.0044	60.8136	59.7018	58.9719	59.1557	56.4206	58.7029	57.2008	60.6809	59.5268	59.3314	56.6448	61.1121	56.883	57.6145	56.6886	56.2894	57.769	58.9129	59.9583	59.2617	58.4835	58.2871	55.6738	61.0213	61.8385	60.2759	60.3531	60.8567	57.9246	56.7007	55.1492	58.2918	56.5139
28	56.3933	2.6922	50.9694	52.1469	57.6458	58.1048	56.0189	52.9872	53.7857	58.0918	56.56	55.8617	58.5433	57.857	59.6838	54.0535	59.2349	57.8222	57.1512	57.225	54.3352	56.7988	55.3445	59.7146	58.0957	58.0269	54.4861	59.5795	54.8675	56.0799	54.9791	54.3729	55.9744	57.3518	58.5284	57.4284	56.6133	56.3966	53.8305	59.5635	60.2585	58.2881	58.7635	59.1899	56.339	54.9205	53.0741	56.6155	55.061
29	54.4785	2.87599	48.5494	49.9287	55.6505	56.0844	54.2086	50.8922	51.8598	56.409	54.5621	53.6885	56.8062	55.963	58.0047	51.989	57.5048	55.7766	55.159	55.1038	52.1205	54.7268	53.3794	58.5782	56.5064	56.6026	52.2033	57.9295	52.7671	54.4273	53.1686	52.3242	54.0047	55.6192	56.9752	55.4562	54.5526	54.3472	51.8438	57.9507	58.5321	56.1611	57.0249	57.3544	54.6157	53.0075	50.9112	54.8132	53.4978
30	52.4339	3.05148	46.0529	47.6455	53.4829	53.9399	52.2643	48.7381	49.8507	54.6025	52.4542	51.3634	54.9103	53.9371	56.1732	49.8323	55.6436	53.5793	53.0103	52.8099	49.7932	52.508	51.3265	57.2877	54.7833	55.0646	49.8154	56.1812	50.6005	52.6775	51.2664	50.1604	51.874	53.7332	55.3166	53.3485	52.3199	52.162	49.7292	56.1897	56.6794	53.9161	55.1508	55.3699	52.7662	50.9781	48.6781	52.9001	51.8332
31	50.2761	3.21793	43.505	45.3135	51.1544	51.6818	50.1931	46.5435	47.7756	52.6902	50.2475	48.9047	52.8723	51.7988	54.2016	47.6027	53.6665	51.2423	50.7157	50.3591	47.3642	50.1605	49.2048	55.8565	52.9434	53.4264	47.3445	54.3488	48.3844	50.8482	49.2842	47.8965	49.5921	51.7065	53.5663	51.117	49.929	49.8611	47.5024	54.3013	54.7121	51.5705	53.1504	53.2509	50.794	48.8479	46.3908	50.883	50.0738
32	48.0196	3.37323	40.9341	42.9516	48.6732	49.3183	48.0011	44.3257	45.6545	50.686	47.9494	46.3244	50.7088	49.5651	52.0992	45.3205	51.584	48.7734	48.2835	47.7667	44.8427	47.7011	47.0295	54.2962	50.9971	51.6936	44.8161	52.4451	46.134	48.9521	47.2367	45.5492	47.1676	49.5486	51.7333	48.7717	47.393	47.4598	45.1783	52.2972	52.6367	49.1411	51.0272	51.0077	48.7026	46.6291	44.0693	48.7649	48.2205
33	45.6797	3.51341	38.3732	40.5849	46.0512	46.8594	45.6988	42.1084	43.5065	48.6048	45.5658	43.6363	48.4357	47.2495	49.8751	43.0087	49.4058	46.1821	45.7222	45.0488	42.24	45.1458	44.8228	52.6158	48.9533	49.8671	42.2586	50.4807	43.8637	47.0022	45.1396	43.1379	44.6097	47.2671	49.8252	46.3189	44.7238	44.9679	42.7727	50.187	50.459	46.6424	48.7867	48.6501	46.4975	44.3345	41.7401	46.5524	46.2746
34	43.2834	3.63079	35.8623	38.248	43.311	44.3203	43.303	39.9233	41.352	46.463	43.111	40.8627	46.0717	44.868	47.541	40.6983	47.1447	43.4847	43.043	42.229	39.574	42.514	42.6083	50.817	46.8243	47.9503	39.7047	48.4643	41.591	45.0157	43.0127	40.687	42.898	44.87	47.8513	43.773	41.94	42.399	40.3103	47.9827	48.1887	44.0917	46.4417	46.1883	44.1903	41.9847	39.436	44.261	44.245
35	40.8515	3.72022	33.4461	35.9807	40.4924	41.7241	40.8409	37.8108	39.2202	44.2817	40.6146	38.0413	43.6365	42.445	45.1138	38.4278	44.8169	40.7083	40.2605	39.3433	36.8779	39.8407	40.4143	48.898	44.6271	45.9502	37.1895	46.406	39.3419	43.013	40.8793	38.2314	41.2534	42.3692	45.8246	41.1575	39.0728	39.781	37.8308	45.6998	45.8434	41.5157	44.0153	43.6474	41.8004	39.6149	37.1958	41.9163	42.1485
36	38.3943	3.77769	31.1713	33.8231	37.6508	39.1107	38.3502	35.815	37.1399	42.0899	38.1189	35.2248	41.1575	40.0203	42.6256	36.2357	42.4438	37.8943	37.4253	36.4398	34.2126	37.1815	38.2757	46.8709	42.3867	43.8773	34.7525	44.3166	37.1452	41.0175	38.7665	35.8163	36.3979	39.796	43.7634	38.5062	36.1708	37.1602	35.3859	43.363	43.4494	38.952	41.5397	41.0679	39.3615	37.2703	35.0623	39.5603	40.0107
37	36.0007	3.7912	29.078	31.8089	34.8565	36.5375	35.8815	33.9785	35.1425	39.9211	35.6738	32.478	38.6731	37.6478	40.1173	34.1595	40.0564	35.1005	34.5955	33.5795	31.646	34.6059	36.2277	44.7495	40.1369	41.7484	32.4362	42.2113	35.0248	39.0572	36.7041	33.4955	33.6136	37.1914	41.6917	35.8652	33.2976	34.5963	33.0308	41.0063	41.0412	36.4485	39.0572	38.5045	36.9192	35.006	33.0764	37.2457	37.8652
38	33.7046	3.76169	27.2024	29.9595	32.1855	34.0678	33.4937	32.3349	33.2565	37.8156	33.335	29.8705	36.2298	35.3857	37.6446	32.2298	37.6988	32.3984	31.8427	30.838	29.2437	32.1879	34.3037	42.5516	37.9199	39.5851	30.283	40.1112	32.9997	37.1592	34.722	31.3202	30.9196	34.6068	39.6475	33.2903	30.5288	32.1541	30.8243	38.6753	38.668	34.0597	36.6199	36.0202	34.5276	32.8792	31.2727	35.0333	35.7544
39	31.5566	3.69091	25.5734	28.2879	29.7085	31.7584	31.245	30.9046	31.5018	35.8103	31.1547	27.4649	33.8787	33.2879	35.2691	30.4684	35.4246	29.889	29.2405	28.2931	27.0592	29.991	32.5343	40.3092	35.7822	37.4108	28.3298	38.0384	31.0826	35.3613	32.849	29.3368	28.392	32.1051	37.6887	30.8429	27.9438	29.8982	28.8245	36.4247	36.3958	31.8481	34.283	33.6788	32.2444	30.9398	29.6953	32.9762	33.7262
40	29.5978	3.58278	24.2126	26.8009	27.4831	29.6533	29.1815	29.6959	29.8936	33.9346	29.1733	25.3092	31.665	31.3974	33.0444	28.8882	33.2877	27.6316	26.8537	26.0098	25.1303	28.0621	30.9442	38.0557	33.7665	35.2497	26.6085	36.0098	29.2831	33.6805	31.1114	27.5797	26.0992	29.7507	35.8614	28.5829	25.6123	27.8771	27.0774	34.3103	34.2695	29.8368	32.0978	31.5315	30.1211	29.2231	28.3428	31.1157	31.8229
41	27.8597	3.4404	23.1359	25.5124	25.5468	27.7838	27.3345	28.7054	28.444	32.2079	27.4291	23.4393	29.6182	29.7434	31.0082	27.4953	31.3346	25.6662	24.7341	24.0342	23.4845	26.4366	29.5542	35.824	31.9046	33.1266	25.151	34.0424	27.6175	32.1284	29.528	26.0679	24.0986	27.5996	34.1948	26.5583	23.5843	26.1253	25.6181	32.3802	32.3204	28.0456	30.1059	29.6108	28.1984	27.7478	27.2156	29.4746	30.0786
42	26.3641	3.26654	22.3398	24.4284	23.9339	26.1685	25.7268	27.9161	27.161	30.642	25.9451	21.8779	27.7537	28.3408	29.1846	26.2896	29.5952	24.0194	22.9208	22.3949	22.1495	25.127	28.3823	33.6468	30.2137	31.0777	23.9742	32.1633	26.1165	30.711	28.1088	24.8082	22.4269	25.6971	32.7012	24.803	21.8869	24.6653	24.4616	30.6665	30.5811	26.4862	28.3357	27.9317	26.5052	26.5164	26.3166	28.0621	28.5207
43	25.1239	3.06374	21.7862	23.5386	22.6728	24.8172	24.3768	27.2965	26.0477	29.2436	24.7216	20.6485	26.0813	27.1887	27.5854	25.2611	28.0758	22.7132	21.4532	21.1069	21.1592	24.1125	27.4386	31.5555	28.6994	29.1604	23.068	30.4041	24.8295	29.4295	26.8637	23.7933	21.0964	24.0753	31.3781	23.3428	20.5295	23.4937	23.5974	29.1902	29.0963	25.1703	26.8072	26.4941	25.0625	25.5145	25.6726	26.8784	27.1747
44	24.1558	2.83347	21.4289	22.8472	21.7788	23.7433	23.3083	26.8197	25.1001	28.0137	23.7521	19.8037	24.6238	26.291	26.2083	24.3878	26.7791	21.7725	20.3806	20.1803	20.5537	23.3698	26.7205	29.5815	27.3652	27.4858	22.4398	28.8059	23.8285	28.298	25.8434	23.0042	20.1373	22.766	30.2098	22.2332	19.5156	22.6165	23.0038	27.9998	27.9273	24.126	25.5456	25.2844	23.9011	24.7163	25.3418	25.9243	26.0711
45	23.4833	2.58276	21.2329	22.3809	21.2626	22.9747	22.5589	26.4906	24.321	26.9577	23.0277	19.3954	23.4357	25.6467	25.056	23.6474	25.6976	21.2287	19.7607	19.6298	20.371	22.8796	26.2221	27.7673	26.242	26.1961	22.1238	27.4333	23.203	27.3564	25.1412	22.4207	19.5849	21.812	29.182	21.5308	18.855	22.0644	22.6463	27.1569	27.1506	23.3951	24.5926	24.2779	23.076	24.0988	25.4007	25.2137	25.253
46	23.1341	2.35332	21.1773	22.1824	21.1377	22.5494	22.1747	26.3473	23.7628	26.1095	22.5497	19.4545	22.6001	25.2805	24.1562	23.0439	24.8387	21.1122	19.6463	19.4765	20.6355	22.6487	25.9617	26.1741	25.4049	25.4222	22.168	26.3808	23.0994	26.6755	24.8545	22.0363	19.4667	21.2635	28.3045	21.2845	18.571	21.8875	22.501	26.7242	26.8427	23.0243	24.0096	23.4552	22.6592	23.6652	25.9055	24.7864	24.7746
47	23.1589	2.14653	21.2569	22.2892	21.4101	22.4934	22.1884	26.4301	23.4648	25.5423	22.3237	19.9945	22.2096	25.2384	23.5637	22.6219	24.2358	21.4361	20.0655	19.7305	21.3427	22.7073	25.9824	24.8835	24.9531	25.2601	22.5982	25.7518	23.5153	26.3473	25.0587	21.8648	19.8044	21.1692	27.622	21.5298	18.6884	22.1334	22.566	26.7674	27.0539	23.0529	23.8579	22.8251	22.7172	23.4547	26.858	24.7012	24.686
48	23.5632	2.06166	21.4802	22.7237	22.0522	22.8147	22.6067	26.757	23.4772	25.3413	22.345	20.9913	22.3323	25.5539	23.3341	22.4517	23.9446	22.1812	21.01	20.3771	22.4494	23.0768	26.319	23.9877	24.9661	25.7156	23.4	25.6183	24.4304	26.4584	25.7737	21.9246	20.597	21.5643	27.1984	22.2612	19.2266	22.8194	22.8499	27.3078	27.7785	23.501	24.1724	22.4206	23.2819	23.5212	28.1971	25.0084	25.018
49	24.3386	2.12397	21.8728	23.4884	23.0157	23.4986	23.4052	27.3208	23.8265	25.5604	22.6039	22.3816	22.9738	26.224	23.4998	22.5954	24.0163	23.2932	22.4266	21.3767	23.8855	23.7524	26.9739	23.5692	25.4662	26.7055	24.5178	25.9912	25.7708	27.0502	26.9562	22.236	21.805	22.4492	27.0838	23.4311	20.1902	23.9137	23.3586	28.3034	28.9418	24.3607	24.9438	22.2859	24.335	23.905	29.8118	25.7247	25.7667
50	25.4489	2.29632	22.4681	24.5617	24.2365	24.5113	24.539	28.104	24.5067	26.1967	23.1023	24.0755	24.0707	27.2118	24.0617	23.0837	24.4725	24.6913	24.2308	22.6759	25.5699	24.7009	27.9114	23.6732	26.4135	28.0851	25.8673	26.8198	27.4268	28.1013	28.5124	22.8252	23.3524	23.7722	27.2941	24.9619	21.5631	25.3443	24.0944	29.6601	30.4194	25.5942	26.12	22.4666	25.8143	24.6083	31.5695	26.8229	26.8835
51	26.8369	2.50622	23.2922	25.9024	25.6475	25.8087	25.965	29.0821	25.479	27.2093	23.8633	25.9736	25.5273	28.4542	24.9917	23.9263	25.3	26.2907	26.3322	24.2401	27.4271	25.8721	29.0696	24.2831	27.7215	29.6816	27.3566	27.9992	29.2695	29.5407	30.3116	23.7298	25.1413	25.4391	27.8189	26.7629	23.3259	27.0183	25.0643	31.2571	32.0666	27.1458	27.638	23.0174	27.6337	25.6217	33.3325	28.2454	28.2915
52	28.4216	2.68098	24.3462	27.4455	27.1815	27.3221	27.6192	30.2157	26.6746	28.5038	24.9103	27.9746	27.2095	29.8699	26.2365	25.1004	26.4598	28.0017	28.6045	26.0306	29.3615	27.2087	30.3584	25.3217	29.27	31.3241	28.8961	29.3622	31.1634	31.2271	32.2027	24.9572	27.0655	27.3376	28.6074	28.7351	25.4287	28.8359	26.2747	32.9671	33.7261	28.9092	29.4069	23.9693	29.6748	26.9102	34.969	29.9178	29.9089
53	30.1038	2.77103	25.5881	29.0959	28.7776	28.9436	29.3934	31.4398	28.0036	29.9655	26.2279	29.9684	28.9594	31.3643	27.7137	26.5469	27.8903	29.7314	30.897	27.9716	31.2604	28.6472	31.6914	26.6709	30.9217	32.8579	30.3925	30.7479	32.9759	32.9991	34.0304	26.4575	29.0158	29.3498	29.59	30.7697	27.7546	30.6922	27.7051	34.6708	35.2776	30.7414	31.3071	25.2967	31.7899	28.4007	36.3706	31.7425	31.6489
54	31.7709	2.75196	26.9299	30.7291	30.371	30.5454	31.1393	32.6589	29.3685	31.4882	27.7397	31.8313	30.613	32.8365	29.3034	28.1692	29.5011	31.3828	33.0531	29.9508	32.9928	30.111	32.9902	28.192	32.5338	34.1463	31.7407	32.0312	34.5859	34.7206	35.6452	28.1387	30.8771	31.3471	30.7006	32.746	30.1457	32.4722	29.284	36.2624	36.6226	32.4979	33.1994	26.9149	33.8152	29.9903	37.4319	33.5915	33.4056
55	33.2977	2.62533	28.2466	32.2033	31.8815	31.9862	32.6936	33.7523	30.6747	32.9525	29.3145	33.441	32.0045	34.1817	30.851	29.8256	31.1706	32.8481	34.9231	31.8303	34.4323	31.5008	34.1628	29.7412	33.9509	35.0777	32.8284	33.1068	35.887	36.2651	36.9154	29.8646	32.5311	33.1867	31.8522	34.5326	32.4168	34.0506	30.8875	37.6433	37.6767	34.0352	34.9327	28.6741	35.5864	31.5375	38.0705	35.3103	35.0511
56	34.5588	2.4175	29.3928	33.3822	33.2077	33.1321	33.9107	34.5911	31.832	34.228	30.7919	34.6946	32.9989	35.2854	32.1917	31.3448	32.7521	34.0201	36.3847	33.4656	35.48	32.6937	35.0989	31.1823	35.025	35.586	33.5549	33.8877	36.797	37.5186	37.7428	31.477	33.868	34.722	32.9333	35.999	34.3892	35.3026	32.3603	38.7129	38.3731	35.2373	36.3566	30.3923	36.9694	32.8798	38.2451	36.7373	36.447
57	35.4464	2.17531	30.2279	34.1571	34.2386	33.8763	34.6811	35.0654	32.7147	35.193	32.0141	35.5222	33.5123	36.0383	33.1848	32.5657	34.0867	34.8061	37.3568	34.7286	36.0702	33.569	35.7073	32.3939	35.659	35.6488	33.8589	34.3076	37.2234	38.3892	38.077	32.8247	34.796	35.8281	33.8165	37.0378	35.9201	36.1336	33.5449	39.3846	38.6642	36.0282	37.3516	31.8879	37.8742	33.8643	37.9546	37.7399	37.4618
58	35.8874	1.95791	30.6447	34.4623	34.8777	34.1586	34.9425	35.097	33.2677	35.7585	32.8464	35.8716	33.5134	36.3431	33.7372	33.3715	35.0327	35.1441	37.7997	35.5268	36.1716	34.0408	35.943	33.2775	35.8185	35.2539	33.7235	34.3288	37.2087	38.8201	37.894	33.7878	35.2545	36.428	34.3826	37.5619	36.9206	36.4891	34.313	39.5816	38.5271	36.3754	37.8442	33.0111	38.257	34.3833	37.2344	38.2382	37.9955
59	35.8515	1.81767	30.5895	34.2792	35.0691	33.964	34.6786	34.6773	33.4517	35.8803	33.2016	35.7419	33.014	36.1615	33.8155	33.7022	35.4992	35.0107	37.7142	35.8105	35.7882	34.0774	35.8024	33.7677	35.5207	34.4292	33.1644	33.9435	36.7807	38.7938	37.2209	34.2934	35.2203	36.4942	34.5495	37.5403	37.3538	36.3414	34.5857	39.2805	37.9649	36.2869	37.8092	33.6671	38.116	34.3842	36.1478	38.2093	37.9958
60	35.3533	1.778	30.0636	33.6281	34.7991	33.3192	33.9169	33.868	33.258	35.5584	33.0512	35.1876	32.0616	35.5403	33.4329	33.5486	35.45	34.4189	37.1339	35.577	34.956	33.698	35.31	33.8348	34.8168	33.2612	32.2231	33.1719	35.9823	38.3286	36.1388	34.3156	34.7045	36.0408	34.2844	37.0158	37.2297	35.7061	34.3423	38.5345	37.003	35.7993	37.2669	33.8175	37.487	33.8704	34.7739	37.6787	37.4604
61	34.4344	1.82129	29.1046	32.5494	34.0965	32.2832	32.723	32.7411	32.7035	34.8285	32.4037	34.2533	30.7305	34.5334	32.6369	32.9365	34.887	33.4125	36.1158	34.8595	33.7332	32.947	34.5162	33.4834	33.7771	31.8228	30.9584	32.0589	34.8694	37.4701	34.7179	33.8699	33.7408	35.1132	33.5943	36.0322	36.5977	34.6294	33.6036	37.4006	35.6855	34.9627	36.2747	33.4768	36.4309	32.8923	33.1941	36.7038	36.4323
62	33.162	1.90859	27.8055	31.1335	33.0201	30.9368	31.1868	31.3801	31.8212	33.7507	31.337	32.9913	29.1063	33.2166	31.4998	31.9212	33.8855	32.0578	34.7313	33.7167	32.19	31.9091	33.4892	32.7476	32.4778	30.1915	29.4592	30.6622	33.5021	36.2777	33.0346	33.0043	32.4103	33.7799	32.5195	34.6537	35.5293	33.2061	32.4586	35.9558	34.067	33.8296	34.9105	32.6968	35.019	31.5353	31.4847	35.3667	34.9879
63	31.6124	2.00527	26.2763	29.4866	31.6427	29.3692	29.4019	29.8634	30.6606	32.3973	29.9454	31.462	27.2741	31.6723	30.1051	30.5803	32.5446	30.4309	33.0548	32.2202	30.4019	30.6725	32.3006	31.6801	30.9924	28.4389	27.8082	29.0398	31.9386	34.818	31.1624	31.7872	30.8027	32.1217	31.1214	32.9533	34.1043	31.5369	31.0161	34.2826	32.2084	32.4462	33.2549	31.5504	33.3236	29.9007	29.7135	33.7599	33.2235
64	29.8593	2.09294	24.6073	27.6941	30.046	27.6606	27.4494	28.2526	29.2857	30.8412	28.3123	29.7283	25.3059	29.9791	28.5353	29.0022	30.9592	28.6075	31.1541	30.4444	28.4383	29.3069	31.0115	30.3507	29.3852	26.6195	26.0619	27.2402	30.2295	33.1502	29.164	30.2937	29.0045	30.223	29.4678	31.0104	32.4014	29.7092	29.3681	32.4565	30.1625	30.8465	31.3824	30.1214	31.4127	28.0886	27.9304	31.9738	31.238
65	27.9689	2.16875	22.8569	25.8255	28.3072	25.8726	25.3895	26.5921	27.7655	29.1452	26.5098	27.8516	23.253	28.204	26.8596	27.2711	29.2134	26.6744	29.0873	28.4584	26.3582	27.8721	29.6675	28.8361	27.7054	24.7667	24.2557	25.3201	28.4141	31.3541	27.0877	28.5917	27.092	28.1577	27.6507	28.9021	30.4943	27.7943	27.5892	30.5381	28.0036	29.0944	29.3592	28.4908	29.3485	26.1779	26.1604	30.0927	29.1218
66	25.9908	2.23847	21.0495	23.9278	26.4919	24.0458	23.2613	24.9062	26.1651	27.3606	24.5915	25.8883	21.1462	26.3967	25.1235	25.4541	27.3733	24.677	26.9064	26.3159	24.2098	26.4085	28.2957	27.2041	25.9809	22.896	22.3989	23.2996	26.5228	29.4777	24.9649	26.7376	25.1258	25.9904	25.7234	26.6971	28.4492	25.8489	25.7323	28.5706	25.7764	27.2242	27.24	26.7268	27.1835	24.2151	24.4038	28.1837	26.941
67	23.973	2.27678	19.1843	22.025	24.6413	22.1977	21.085	23.1983	24.536	25.526	22.588	23.8827	19.0023	24.587	23.348	23.593	25.483	22.641	24.649	24.0513	22.022	24.941	26.8997	25.51	24.222	21.0133	20.482	21.1937	24.571	27.55	22.811	24.779	23.1477	23.763	23.716	24.4487	26.3193	23.91	23.8273	26.5763	23.5123	25.266	25.0613	24.8783	24.957	22.22	22.65	26.285	24.732
68	21.8752	2.409	17.2445	20.1216	22.7736	20.3294	18.8626	21.4537	22.9124	23.6585	20.502	21.8657	16.8332	22.784	21.5269	21.7044	23.5623	20.5791	22.34	21.6831	19.8041	23.4771	25.4665	23.782	22.4305	19.1249	18.4945	19.0138	22.5583	25.5835	20.6311	22.733	21.1806	21.5007	21.6366	22.1909	24.1449	21.9944	21.8835	24.5577	21.2269	23.2429	22.8359	22.9701	22.6968	20.1928	20.8933	24.4009	22.5007
69	19.7547	2.52037	15.2086	18.2133	20.8862	18.4355	16.5841	19.6475	21.3018	21.7576	18.3144	19.8585	14.6553	20.9802	19.6344	19.7861	21.6111	18.4894	19.9967	19.2153	17.5519	22.0205	23.982	22.0277	20.6076	17.244	16.4418	16.7791	20.4981	23.5769	18.4269	20.6097	19.2341	19.213	19.4794	19.9379	21.9517	20.1057	19.8911	22.5042	18.9243	21.175	20.5596	21.0034	20.4218	18.1275	19.1399	22.5168	20.2338
70	17.5996	2.64074	13.0783	16.302	18.9703	16.5131	14.2503	17.7598	19.7022	19.8159	16.0088	17.8693	12.5008	19.1627	17.6487	17.8345	19.6214	16.3667	17.6256	16.6486	15.2646	20.5745	22.446	20.2498	18.7613	15.3921	14.3597	14.5212	18.3999	21.5249	16.211	18.4041	17.3131	16.9045	17.2371	17.6919	19.7574	18.2419	17.8357	20.4007	16.6096	19.0839	18.2286	18.9708	18.1489	16.0288	17.4132	20.6172	17.9211
71	15.4285	2.75913	10.8929	14.406	17.0227	14.575	11.8922	15.7935	18.1113	17.8261	13.5971	15.9039	10.4196	17.3284	15.5981	15.8613	17.5955	14.2176	15.2478	13.9936	12.9763	19.1402	20.8809	18.4546	16.9134	13.5965	12.309	12.2848	16.2885	19.43	14.0144	16.1265	15.4278	14.5921	14.9153	15.4542	17.5836	16.409	15.7175	18.2419	14.3005	16.9938	15.8555	16.8687	15.9025	13.9275	15.7491	18.7016	15.5747
72	13.2847	2.86324	8.72905	12.5624	15.0599	12.6564	9.58234	13.7974	16.5335	15.7997	11.1357	13.9877	8.47115	15.4958	13.5465	13.9039	15.5536	12.0725	12.909	11.2905	10.7495	17.7221	19.3217	16.6552	15.0955	11.895	10.3567	10.1288	14.1983	17.3104	11.8882	13.8086	13.6007	12.3142	12.5462	13.2499	15.4657	14.6308	13.5676	16.0506	12.0311	14.9348	13.4856	14.7135	13.726	11.878	14.604	16.8041	13.2412
73	11.2383	2.9484	6.68673	10.8195	13.1205	10.8077	7.41509	11.8567	14.9825	13.7685	8.72291	12.1678	6.71264	13.7069	11.5659	12.0071	13.5373	9.986	10.6667	8.62691	8.652	16.343	17.8076	14.8751	13.3391	10.3371	8.56418	8.12373	12.1715	15.2024	9.89018	11.5065	11.8643	10.1246	10.1943	11.1311	13.446	12.9472	11.4444	13.8775	9.85064	12.9435	11.1776	12.5523	11.675	9.94455	14.0531	14.9796	10.9895
74	9.29445	2.9806	4.86423	9.22208	11.2541	9.08313	5.47964	10.0414	13.4822	11.7808	6.47393	10.4801	5.19329	11.9911	9.715	10.2221	11.6055	8.02665	8.57555	6.11797	6.74476	15.0465	16.374	13.1482	11.6712	8.94922	6.98143	6.34094	10.2487	13.1546	8.0568	9.29	10.2531	8.08688	7.94944	9.1483	11.5664	11.4011	9.41572	11.782	7.82139	11.0562	8.98794	10.4507	9.79682	8.18965	11.4462	13.2746	8.88394
75	7.5449	2.9867	3.33445	7.79998	9.50533	7.52983	3.84247	8.39915	12.0593	9.88633	4.48629	8.95458	3.94803	10.3728	8.04024	8.5918	9.81419	6.25463	6.67648	3.87944	5.07352	13.8744	15.0453	11.5086	10.1123	7.75064	5.64048	4.83736	8.46155	11.2159	6.41445	7.23024	8.79454	6.26088	5.90358	7.34818	9.8663	10.0241	7.54202	9.81456	6.00216	9.30529	6.9752	8.47112	8.12375	6.66578	10.2868	11.7146	6.97848
76	6.0311	2.94965	2.13176	6.56503	7.90933	6.18352	2.55758	6.95642	10.7351	8.122	2.8247	7.6143	3.00091	8.88712	6.57164	7.14761	8.20506	4.73612	5.00073	2.02167	3.66945	12.8498	13.8362	9.98909	8.67327	6.75118	4.55045	3.67091	6.83227	9.43821	4.98358	5.39127	7.50482	4.69191	4.15527	5.76676	8.37509	8.83024	5.86697	8.01452	4.46252	7.72612	5.18939	6.67764	6.67476	5.40967	9.27755	10.3075	5.31691
77	4.76549	2.87053	1.26164	5.52083	6.4943	5.05652	1.62767	5.71053	9.52345	6.5137	1.51892	6.47192	2.33536	7.56516	5.32648	5.90693	6.81001	3.48807	3.57061	0.593222	2.55006	11.9788	12.7386	8.61894	7.3599	5.94763	3.70278	2.83587	5.38	7.84595	3.77572	3.82373	6.39635	3.40715	2.7401	4.42429	7.09111	7.81444	4.42055	6.41155	3.22853	6.32811	3.64985	5.11276	5.45066	4.42956	8.39706	9.04761	3.93615
78	3.74698	2.75057	0.706222	4.66733	5.27978	4.15089	1.03022	4.65478	8.428	5.07967	0.647	5.52933	1.90744	6.41633	4.31067	4.88622	5.64644	2.51033	2.398	-0.400778	1.71567	11.246	11.7371	7.42167	6.17778	5.32256	3.07978	2.30189	4.12	6.44956	2.79311	2.56033	5.47433	2.41467	1.66578	3.32789	6.00678	6.96644	3.22078	5.02989	2.30389	5.12411	2.37433	3.80422	4.44811	3.71356	7.62989	7.927	2.85233
79	2.96353	2.59039	0.424121	3.99812	4.27518	3.45745	0.714545	3.78561	7.45527	3.82809	0.585121	4.77915	1.66739	5.43706	3.51927	4.09036	4.71679	1.79433	1.48345	-0.992242	1.15018	10.6283	10.8193	6.41082	5.1317	4.84858	2.65339	2.02748	3.09273	5.26133	2.02721	1.61227	4.72706	1.70509	0.919576	2.47391	5.11597	6.26994	2.26948	3.88464	1.67273	4.13009	1.37542	2.77173	3.65945	3.22997	6.96391	6.94164	2.05991
80	2.39566	2.42264	0.365232	3.50037	3.48306	2.95927	0.615859	3.09858	6.58645	2.7623	-0.374596	4.2062	1.56755	4.61897	2.93867	3.51324	4.01083	1.31728	0.812758	-1.23638	0.826485	10.1011	9.98186	5.58791	4.22178	4.49455	2.39474	1.95777	2.28064	4.28724	1.45883	0.967879	4.13415	1.256	0.466626	1.84661	4.40365	5.70625	1.55893	2.97816	1.30269	3.35457	0.647646	2.01764	3.06789	2.94709	6.39008	6.08394	1.53979
81	2.02119	2.24113	0.481071	3.15951	2.89936	2.63032	0.682838	2.58567	5.82009	1.89064	-0.430616	3.78471	1.56505	3.94941	2.54845	3.13862	3.52469	1.04807	0.360333	-1.20414	0.705333	9.6358	9.22282	4.94445	3.44217	4.22861	2.27605	2.0266	1.67936	3.5254	1.06216	0.595333	3.67839	1.03412	0.260576	1.41935	3.85553	5.25999	1.08228	2.29818	1.1496	2.79258	0.166313	1.52133	2.64356	2.84019	5.89793	5.34448	1.25427
82	1.80521	2.06409	0.706	2.94318	2.51173	2.44118	0.869909	2.23418	5.15727	1.21964	-0.299364	3.48027	1.61845	3.41264	2.32373	2.938	3.22764	0.947909	0.0865455	-0.974273	0.736182	9.19782	8.53973	4.46155	2.78755	4.02118	2.24827	2.17018	1.27373	2.96627	0.810727	0.448364	3.33173	0.996182	0.252636	1.159	3.46045	4.90645	0.797455	1.81827	1.15936	2.42336	-0.107455	1.246	2.35409	2.87827	5.47336	4.71418	1.15155
83	1.70669	1.90006	0.985576	2.82169	2.30091	2.3606	1.13088	2.02416	4.60055	0.735727	-0.0498889	3.26104	1.68714	2.99207	2.23142	2.86965	3.07808	0.972131	-0.0383939	-0.624	0.863515	8.77221	7.92652	4.10936	2.25533	3.84805	2.26661	2.33354	1.03882	2.59136	0.678283	0.477182	3.0689	1.09233	0.393949	1.03052	3.20652	4.62143	0.660242	1.50458	1.27291	2.21703	-0.219081	1.14797	2.17179	3.02126	5.09786	4.18188	1.17718
84	1.68522	1.75273	1.26315	2.76379	2.23485	2.35305	1.414	1.92619	4.15145	0.417273	0.251626	3.10088	1.73263	2.66802	2.23094	2.88486	3.02244	1.0723	-0.0506061	-0.228485	1.03448	8.34375	7.37357	3.8553	1.83725	3.68597	2.2902	2.47017	0.939273	2.37204	0.632788	0.637818	2.86292	1.2693	0.63498	1.00291	3.07235	4.3804	0.632303	1.32479	1.43243	2.13971	-0.21902	1.17984	2.06899	3.22439	4.75167	3.73291	1.28094
85	1.70014	1.62199	1.49476	2.72976	2.27045	2.378	1.67112	1.90148	3.80745	0.231545	0.557182	2.97318	1.725	2.41667	2.28	2.94142	3.01779	1.20064	-9.09091e-05	0.142424	1.19455	7.89791	6.86852	3.67073	1.51518	3.51415	2.28212	2.54342	0.933273	2.27142	0.639939	0.874818	2.68664	1.47482	0.927	1.04745	3.03094	4.15421	0.674697	1.24242	1.58764	2.15406	-0.157303	1.29085	2.01333	3.44197	4.41906	3.34773	1.41691
86	1.71519	1.50656	1.6514	2.68311	2.36011	2.3927	1.86446	1.90892	3.55973	0.136788	0.830152	2.8533	1.64582	2.21222	2.33891	3.00633	3.03173	1.3179	0.0694848	0.428414	1.30927	7.42381	6.40158	3.52715	1.26761	3.31714	2.21578	2.53003	0.978545	2.24884	0.669677	1.13727	2.51856	1.66015	1.22574	1.13109	3.05189	3.91811	0.747687	1.21826	1.7007	2.22274	-0.0769192	1.43198	1.97111	3.62999	4.0892	3.00573	1.54267
87	1.70227	1.40594	1.71401	2.60791	2.46658	2.35986	1.96904	1.90348	3.39391	0.097	1.04231	2.71412	1.48785	2.02708	2.37788	3.05443	3.03766	1.3902	0.131424	0.587949	1.35615	6.92045	5.96694	3.39603	1.0734	3.08244	2.07247	2.41989	1.03873	2.26161	0.693899	1.3817	2.34028	1.78197	1.49372	1.223	3.10462	3.65228	0.813364	1.22168	1.74258	2.3117	-0.0111111	1.56103	1.91156	3.7559	3.75426	2.68991	1.62452
88	1.64613	1.32072	1.68561	2.50488	2.56194	2.25433	1.97667	1.85973	3.29391	0.0856364	1.17888	2.53909	1.2567	1.83452	2.38273	3.06909	3.02103	1.39388	0.166091	0.613152	1.32836	6.39985	5.56555	3.25482	0.919242	2.81509	1.84797	2.21767	1.09027	2.27264	0.701091	1.57636	2.13945	1.81264	1.70697	1.30227	3.15779	3.34958	0.847727	1.22539	1.69845	2.39718	0.0164545	1.64952	1.81488	3.80003	3.41324	2.39136	1.64318
89	1.54771	1.25268	1.60278	2.38689	2.62422	2.07722	1.90289	1.77656	3.243	0.0893333	1.24022	2.321	0.974444	1.62178	2.35267	3.04778	2.98	1.33622	0.166	0.531889	1.245	5.892	5.21022	3.08967	0.799111	2.53378	1.55256	1.955	1.123	2.257	0.691889	1.70833	1.91533	1.74933	1.858	1.35778	3.182	3.02189	0.848222	1.22211	1.58056	2.472	-0.00555556	1.68522	1.67989	3.75989	3.07667	2.11867	1.59667
90	1.42499	1.20381	1.52316	2.27697	2.64499	1.86126	1.7889	1.67157	3.233	0.11503	1.24238	2.06619	0.680808	1.38687	2.30133	3.00237	2.9262	1.25466	0.135939	0.395778	1.14273	5.4403	4.92482	2.90027	0.715899	2.27297	1.2111	1.68138	1.13936	2.21944	0.679808	1.78497	1.68378	1.61176	1.96246	1.38768	3.16422	2.69631	0.832909	1.21746	1.42216	2.54403	-0.0737879	1.67588	1.52555	3.65565	2.76691	1.89727	1.50255
91	1.31	1.17541	1.50909	2.20409	2.64136	1.65536	1.69464	1.57782	3.277	0.179091	1.21918	1.79464	0.426818	1.14364	2.25727	2.95336	2.882	1.19191	0.0939091	0.268727	1.06355	5.09455	4.73491	2.70145	0.676545	2.07527	0.862727	1.44509	1.16227	2.18191	0.683	1.82918	1.474	1.43491	2.04845	1.40773	3.11909	2.41191	0.830818	1.22745	1.26218	2.62445	-0.167727	1.64818	1.38936	3.53036	2.51173	1.758	1.397
92	1.24333	1.16868	1.61725	2.19557	2.65221	1.51049	1.68777	1.5457	3.40409	0.306303	1.21591	1.53936	0.266081	0.917899	2.2563	2.92729	2.87855	1.19504	0.0681515	0.216051	1.05194	4.90527	4.65923	2.5177	0.691444	1.99329	0.560121	1.30107	1.21791	2.1807	0.729424	1.87121	1.31994	1.25964	2.15122	1.44668	3.08115	2.21365	0.873747	1.2719	1.14841	2.73369	-0.25204	1.63553	1.31871	3.44689	2.33786	1.72479	1.33615
93	1.26903	1.18489	1.89573	2.27586	2.72291	1.47819	1.83681	1.63758	3.64082	0.527818	1.28185	1.34631	0.252768	0.747717	2.34152	2.95376	2.95444	1.30725	0.0931212	0.294394	1.15458	4.91887	4.70871	2.3823	0.781737	2.08198	0.362465	1.31274	1.33882	2.25954	0.85901	1.94552	1.25235	1.13518	2.31618	1.54029	3.0908	2.1472	0.993939	1.37673	1.12954	2.8937	-0.286081	1.67243	1.35814	3.4781	2.27861	1.81555	1.38545
94	1.43247	1.22629	2.38712	2.47406	2.90103	1.6107	2.21109	1.92218	4.01391	0.878545	1.47179	1.26542	0.442242	0.679818	2.56091	3.0637	3.15309	1.57021	0.209636	0.552152	1.41782	5.17382	4.889	2.33364	0.978121	2.39315	0.327455	1.54842	1.56336	2.46339	1.11836	2.09291	1.29815	1.11555	2.59618	1.72852	3.19167	2.25773	1.22545	1.57491	1.25597	3.12742	-0.222848	1.79703	1.54888	3.69997	2.37297	2.05118	1.61091
95	1.77953	1.29698	3.13131	2.82833	3.23935	1.95777	2.87579	2.47078	4.54936	1.39794	1.84673	1.34236	0.888657	0.765606	2.96479	3.29435	3.52292	2.02397	0.465636	1.03346	1.88576	5.70101	5.20451	2.41064	1.32304	2.97362	0.513293	2.0754	1.93064	2.83939	1.55484	2.35921	1.48735	1.26012	3.04451	2.05381	3.43283	2.58537	1.60537	1.91082	1.57802	3.46239	-0.00860606	2.05223	1.92918	4.18578	2.66105	2.45639	2.07994
96	2.35598	1.40348	4.16859	3.3834	3.79988	2.5651	3.88888	3.35336	5.27227	2.12879	2.46905	1.61578	1.64226	1.05781	3.60079	3.688	4.11654	2.70781	0.913394	1.78218	2.59924	6.52954	5.66107	2.65148	1.86857	3.86727	0.978768	2.9556	2.47518	3.43839	2.21605	2.79121	1.85535	1.62994	3.71461	2.56064	3.86828	3.16533	2.1724	2.43854	2.14234	3.93322	0.414091	2.48621	2.53596	5.00472	3.1803	3.05724	2.85679
97	3.20737	1.55391	5.5387	4.18548	4.64491	3.47803	5.29961	4.63373	6.20709	3.11482	3.39924	2.11876	2.75306	1.60742	4.519	4.29158	4.98761	3.66139	1.60582	2.83797	3.59473	7.68639	6.27209	3.09464	2.67142	5.11861	1.78179	4.241	3.23164	4.31415	3.15142	3.43836	2.43903	2.28645	4.66182	3.29633	4.55	4.03288	2.97267	3.2127	2.99139	4.58003	1.10364	3.14691	3.40685	6.22703	3.96606	3.88382	4.00909
98	4.37733	1.75582	7.27233	5.2786	5.84066	4.73913	7.15062	6.36193	7.37727	4.40055	4.69449	2.88425	4.26451	2.46502	5.76991	5.15445	6.19548	4.92336	2.59091	4.24093	4.90715	9.19668	7.05851	3.781	3.79366	6.7684	2.98413	5.96918	4.24218	5.51987	4.40924	4.35176	3.27297	3.28742	5.93751	4.31082	5.53063	5.2171	4.05368	4.29096	4.16608	5.44497	2.11475	4.08489	4.58363	7.90901	5.05388	4.96721	5.59855
99	5.89803	2.02005	9.39439	6.70535	7.4424	6.38591	9.47045	8.56221	8.80518	6.02685	6.40725	3.94435	6.21393	3.68061	7.39752	6.32753	7.80434	6.53106	3.90967	6.02761	6.57006	11.0765	8.04864	4.75164	5.2978	8.84412	4.63924	8.16551	5.54982	7.0989	6.03365	5.58379	4.39041	4.68427	7.5832	5.6546	6.86136	6.74225	5.46285	5.73156	5.70683	6.57206	3.49527	5.34644	6.10356	10.0802	6.47585	6.34115	7.67158
100	7.82987	2.31695	11.921	8.498	9.499	8.45	12.26	11.233	10.517	8.024	8.574	5.329	8.611	5.292	9.43	7.86	9.86	8.511	5.594	8.227	8.617	13.342	9.275	6.052	7.228	11.356	6.787	10.833	7.188	9.077	8.053	7.177	5.827	6.517	9.633	7.371	8.58	8.627	7.246	7.592	7.65	8.006	5.283	6.972	7.993	12.746	8.26	8.042	10.25
[truncated: 74 more columns]

## Sheet: Rotation RAnkleFlex A1ComfM
all values Right	mean	std	steps
1	4.04108	1.03801	1.029	2.385	2.264	2.521	3.689	4.544	3.185	3.235	2.196	3.34	5.002	4.391	4.503	4.544	4.501	4.023	4.233	3.084	3.571	4.306	3.052	3.482	5.855	6.746	4.317	4.524	4.588	2.919	4.154	4.542	4.626	3.697	4.011	4.23	3.229	6.208	4.404	3.947	4.293	3.424	3.302	3.49	5.598	4.678	4.128	4.618	5.377
2	4.98522	1.2114	1.28329	3.18914	2.83418	3.1833	4.55606	5.38309	4.15107	4.20258	2.53136	4.24297	6.19931	5.37183	5.55512	5.68592	5.48545	5.02013	5.27555	3.74439	4.32585	5.30867	3.89044	4.52796	7.07944	7.81655	5.39591	5.57582	5.75493	3.74003	5.12895	5.56461	5.52589	4.62181	5.05355	5.15386	3.98803	7.32941	5.3094	4.91643	5.26699	4.34121	4.19059	4.47319	6.86179	5.766	5.03034	5.5473	6.56735
3	5.9824	1.31221	1.82254	4.13208	3.59976	4.04852	5.48024	6.232	5.16241	5.27385	3.12948	5.19898	7.37685	6.38322	6.60818	6.81129	6.49422	6.05161	6.33517	4.54979	5.18498	6.35628	4.84548	5.64745	8.26069	8.75401	6.43017	6.59818	6.92456	4.66212	6.0993	6.59081	6.44758	5.58258	6.13565	6.04715	4.86745	8.41897	6.19972	5.91823	6.27407	5.36451	5.17844	5.56628	8.03733	6.86152	6.01511	6.47744	7.69064
4	6.9571	1.34715	2.57818	5.111	4.45982	5.00936	6.38873	7.058	6.14327	6.35473	3.91918	6.11724	8.454	7.35815	7.58764	7.84103	7.46291	7.04179	7.33127	5.41345	6.07373	7.3657	5.81239	6.7403	9.317	9.53397	7.36306	7.53582	8.01797	5.60918	6.99036	7.54339	7.35091	6.50803	7.16736	6.85897	5.79527	9.4297	7.02948	6.88621	7.25097	6.40733	6.16891	6.68891	9.05873	7.88545	7.0043	7.35312	8.69533
5	7.86019	1.33257	3.45654	6.05242	5.32048	5.96912	7.23294	7.843	7.04564	7.37764	4.81867	6.93969	9.38846	8.25432	8.45233	8.7388	8.35013	7.94086	8.22075	6.27291	6.9278	8.29046	6.72099	7.73231	10.2086	10.1607	8.17729	8.36273	8.98898	6.52482	7.76852	8.38106	8.20927	7.35084	8.09706	7.57192	6.71842	10.3349	7.78032	7.78292	8.1537	7.40789	7.09298	7.78079	9.9003	8.793	7.94287	8.14813	9.56106
6	8.66739	1.28726	4.37146	6.91063	6.12206	6.86621	7.99133	8.57482	7.84388	8.30152	5.75855	7.6447	10.1665	9.05194	9.19452	9.49426	9.13573	8.7287	8.98903	7.09061	7.70897	9.11038	7.53279	8.58805	10.9279	10.6581	8.88016	9.07345	9.81664	7.37442	8.43005	9.09019	9.00065	8.09359	8.90393	8.19091	7.60209	11.1265	8.45615	8.5929	8.96393	8.32536	7.91571	8.79913	10.5687	9.57021	8.79547	8.85763	10.2944
7	9.37416	1.22797	5.25364	7.66679	6.84164	7.66609	8.65945	9.243	8.52785	9.10673	6.68445	8.24109	10.801	9.74867	9.82591	10.12	9.81691	9.40379	9.64391	7.84636	8.41173	9.81964	8.22218	9.30467	11.4897	11.0485	9.49039	9.67573	10.5054	8.14473	8.99076	9.68082	9.71103	8.745	9.59609	8.7403	8.42327	11.8084	9.06812	9.31876	9.67948	9.14179	8.6297	9.71894	11.0909	10.2274	9.5473	9.49088	10.9149
8	9.98882	1.16638	6.0628	8.32318	7.47982	8.35979	9.24224	9.83991	9.09876	9.79006	7.55661	8.75234	11.3129	10.3499	10.372	10.6446	10.4041	9.97787	10.2083	8.53361	9.04532	10.4265	8.78626	9.89539	11.9249	11.3484	10.0298	10.1845	11.0731	8.83791	9.47411	10.1809	10.3359	9.32318	10.1936	9.23776	9.16727	12.3907	9.62662	9.96902	10.3083	9.85652	9.24936	10.5291	11.4997	10.7937	10.1988	10.0594	11.4466
9	10.5247	1.10794	6.78227	8.8934	8.05009	8.95776	9.75015	10.3613	9.56832	10.3562	8.35167	9.20714	11.7232	10.8612	10.8516	11.0972	10.9121	10.4697	10.7078	9.15709	9.62223	10.9445	9.25067	10.3767	12.2633	11.572	10.5156	10.6168	11.54	9.46155	9.90133	10.6246	10.876	9.84705	10.7191	9.69531	9.83006	12.8846	10.1375	10.5548	10.864	10.4753	9.79384	11.2264	11.8259	11.2951	10.7606	10.5736	11.91
10	10.9937	1.05351	7.40764	9.39391	8.57591	9.47436	10.1959	10.8049	9.95473	10.8155	9.061	9.63245	12.0484	11.2844	11.2771	11.4995	11.3527	10.8971	11.1652	9.72673	10.1519	11.3828	9.638	10.7628	12.5296	11.7287	10.9557	10.9863	11.9232	10.022	10.2875	11.04	11.33	10.3298	11.1949	10.1256	10.4165	13.2964	10.6002	11.082	11.359	11.005	10.2856	11.8121	12.0935	11.7472	11.246	11.042	12.316
11	11.4014	1.00116	7.94488	9.83543	9.07785	9.92276	10.5926	11.1713	10.274	11.1828	9.68412	10.0409	12.2984	11.618	11.6488	11.8611	11.7317	11.2702	11.5898	10.2528	10.638	11.7463	9.95528	11.0615	12.7394	11.8184	11.3486	11.2952	12.233	10.5242	10.6358	11.4394	11.6927	10.7733	11.6313	10.5344	10.9353	13.625	11.0052	11.5507	11.7917	11.4523	10.7437	12.2905	12.3143	12.1512	11.6645	11.4641	12.6654
12	11.7464	0.948785	8.40867	10.2214	9.565	10.311	10.9473	11.464	10.5342	11.4747	10.2257	10.4256	12.4769	11.8568	11.9633	12.1814	12.0464	11.5884	11.9759	10.7427	11.0779	12.0364	10.2057	11.2769	12.8984	11.8324	11.6851	11.537	12.4719	10.9703	10.9404	11.8169	11.9608	11.1669	12.0214	10.9118	11.394	13.8667	11.3338	11.9529	12.1469	11.8232	11.1759	12.666	12.4861	12.4937	12.0204	11.8286	12.9487
13	12.021	0.896875	8.81709	10.5472	10.0314	10.6404	11.2538	11.6785	10.7323	11.7029	10.6922	10.7657	12.5805	11.9947	12.2095	12.4518	12.2868	11.8454	12.3068	11.1978	11.4596	12.2509	10.385	11.4115	13.0027	11.7576	11.95	11.6879	12.6353	11.3553	11.1884	12.1529	12.129	11.4883	12.3462	11.238	11.7945	14.0175	11.5679	12.2739	12.4058	12.12	11.576	12.9413	12.5952	12.7567	12.3102	12.1195	13.1488
14	12.213	0.849742	9.18481	10.7976	10.4612	10.9093	11.4946	11.817	10.8628	11.869	11.0828	11.0359	12.5978	12.0259	12.3696	12.659	12.4311	12.0289	12.5587	11.6116	11.7653	12.3828	10.4824	11.4647	13.0434	11.5781	12.1234	11.7423	12.7132	11.6652	11.3607	12.4199	12.1887	11.7095	12.5811	11.4907	12.1291	14.0635	11.6874	12.4976	12.5509	12.3398	11.9276	13.118	12.6207	12.9234	12.5242	12.3171	13.2343
15	12.3076	0.816296	9.51673	10.9556	10.8345	11.1126	11.6459	11.867	10.9317	11.9667	11.3875	11.2135	12.5132	11.9432	12.4252	12.7867	12.4625	12.1186	12.7038	11.9679	11.977	12.4217	10.4811	11.4313	13.0095	11.2782	12.1842	11.6906	12.6914	11.8824	11.4365	12.5888	12.1381	11.8086	12.7016	11.6471	12.3819	13.9982	11.681	12.6096	12.5668	12.4748	12.2077	13.1975	12.5432	12.9808	12.6522	12.4088	13.1843
16	12.2884	0.80866	9.80085	11.0075	11.1295	11.2359	11.6805	11.8175	10.9378	11.986	11.589	11.2785	12.3085	11.7419	12.3614	12.8131	12.3707	12.0842	12.7146	12.2414	12.0758	12.3594	10.3695	11.3018	12.886	10.834	12.1098	11.521	12.5542	11.9893	11.3969	12.6348	11.9685	11.7712	12.6878	11.687	12.5295	13.821	11.5474	12.5989	12.4386	12.5136	12.3905	13.1548	12.3501	12.9163	12.6727	12.3903	12.9853
17	12.1392	0.837509	10.0051	10.9408	11.3211	11.2575	11.5775	11.6585	10.8727	11.9099	11.6666	11.215	11.9642	11.4161	12.1633	12.7115	12.1428	11.9135	12.5728	12.4058	12.0437	12.1873	10.1345	11.063	12.658	10.2534	11.8983	11.2226	12.2847	11.9659	11.2272	12.5372	11.6577	11.5847	12.5296	11.5938	12.5497	13.5222	11.2843	12.4554	12.1499	12.4429	12.4521	12.9722	12.0322	12.7153	12.5689	12.2512	12.6222
18	11.845	0.905451	10.0878	10.7411	11.3842	11.1552	11.3145	11.3808	10.7233	11.7211	11.5914	11.0089	11.4654	10.9602	11.8104	12.4563	11.7647	11.5943	12.268	12.4302	11.8636	11.8977	9.76334	10.7009	12.3175	9.54837	11.5438	10.7867	11.8666	11.7771	10.9186	12.2781	11.1831	11.2336	12.2221	11.3568	12.4173	13.0901	10.8906	12.1725	11.6852	12.2469	12.3748	12.629	11.5825	12.3652	12.3216	11.9759	12.0847
19	11.3873	1.00964	10.0093	10.3904	11.2999	10.9108	10.866	10.9734	10.4727	11.4059	11.3317	10.6584	10.8091	10.3707	11.2793	12.028	11.2285	11.1098	11.7933	12.2855	11.5206	11.4878	9.245	10.2083	11.8635	8.73718	11.0358	10.2078	11.2827	11.391	10.4684	11.8437	10.5296	10.7021	11.765	10.9711	12.1085	12.5159	10.3596	11.7444	11.038	11.9081	12.1463	12.109	11.0013	11.8593	11.911	11.5456	11.3763
20	10.7689	1.13044	9.73095	9.87997	11.0586	10.5145	10.2213	10.4255	10.108	10.9575	10.8622	10.1648	10.0116	9.65289	10.5656	11.4295	10.5358	10.4472	11.141	11.952	10.9965	10.9587	8.57611	9.58838	11.302	7.84791	10.375	9.48845	10.5319	10.8023	9.88235	11.2274	9.69624	9.98542	11.1641	10.4329	11.6079	11.7967	9.68731	11.1674	10.2206	11.411	11.7571	11.405	10.3034	11.1989	11.3279	10.9439	10.5197
21	10.0015	1.24859	9.22639	9.21612	10.6583	9.966	9.39309	9.73255	9.62923	10.3725	10.1692	9.52481	9.1096	8.82778	9.70067	10.6839	9.70477	9.61506	10.3187	11.4105	10.2796	10.3168	7.77788	8.85813	10.6439	6.9146	9.57694	8.64445	9.63554	10.0233	9.17916	10.4374	8.70783	9.10239	10.4387	9.74927	10.9102	10.9424	8.88175	10.4477	9.27257	10.754	11.2055	10.5272	9.52329	10.4001	10.5776	10.1666	9.55371
22	9.118	1.3447	8.51048	8.42809	10.1025	9.27909	8.42591	8.90418	9.04988	9.65973	9.27018	8.75615	8.14933	7.93315	8.73945	9.8267	8.77358	8.64782	9.36215	10.6545	9.38333	9.56976	6.89303	8.05182	9.90445	5.97682	8.67048	7.70645	8.63306	9.09309	8.3927	9.49806	7.61909	8.10476	9.61842	8.95385	10.0417	9.97852	7.96809	9.60582	8.2513	9.95509	10.51	9.50585	8.834	9.50127	9.68597	9.23442	8.52827
23	8.17757	1.41914	7.63422	7.565	9.40333	8.486	7.38733	7.976	8.39178	8.84333	8.22033	7.91767	7.18933	7.01467	7.73967	8.90411	7.794	7.602	8.33833	9.71667	8.37578	8.73889	5.97278	7.20789	9.11167	5.071	7.69844	6.721	7.58233	8.07167	7.56756	8.46822	6.50311	7.06678	8.74644	8.10211	9.056	8.94244	6.98933	8.68356	7.21222	9.06489	9.71033	8.39256	8.64633	8.556	8.69833	8.19644	7.49778
24	7.19681	1.43757	6.66859	6.68657	8.59491	7.63158	6.34815	7.00691	7.68372	7.95936	7.1027	7.05859	6.27886	6.10131	6.74979	7.96562	6.81591	6.54192	7.30081	8.66742	7.32388	7.86549	5.06334	6.36262	8.28763	4.22608	6.70821	5.73827	6.5351	7.02706	6.74595	7.40969	5.43155	6.04709	7.85927	7.24578	8.01561	7.88035	6.00035	7.72153	6.20948	8.13587	8.84753	7.25216	7.08893	7.61182	7.66978	7.11809	6.50816
25	6.25454	1.42418	5.70179	5.84142	7.72536	6.76664	5.36945	6.06073	6.95424	7.04873	6.00236	6.22103	5.45845	5.23218	5.80582	7.05318	5.87803	5.52406	6.29988	7.59218	6.29152	6.99903	4.19797	5.54488	7.45521	3.46364	5.73985	4.79809	5.53445	6.02118	5.96033	6.38361	4.45697	5.09085	6.99339	6.42479	6.98055	6.8407	5.05345	6.76124	5.28291	7.22221	7.95927	6.14727	6.32991	6.70655	6.65127	6.06506	5.59342
26	5.38555	1.38334	4.8084	5.06319	6.83761	5.93439	4.49897	5.17527	6.22992	6.14636	4.98597	5.43552	4.75989	4.43757	4.93721	6.20394	5.01399	4.59152	5.37381	6.57364	5.32536	6.18366	3.39924	4.78104	6.6386	2.79664	4.82287	3.92227	4.61323	5.10436	5.24256	5.44148	3.62234	4.23037	6.17571	5.66416	6.00018	5.86543	4.19585	5.84133	4.4567	6.36937	7.08124	5.12598	5.63036	5.86267	5.68365	5.09531	4.78086
27	4.61581	1.31707	4.03845	4.36662	5.97064	5.16706	3.76739	4.36864	5.53436	5.28	4.09642	4.72471	4.19447	3.72502	4.16752	5.45819	4.24974	3.7743	4.55084	5.678	4.46268	5.44754	2.6772	4.09601	5.86091	2.22977	3.97883	3.12755	3.79527	4.31142	4.61783	4.61759	2.96032	3.48316	5.42892	4.97925	5.11109	4.98546	3.47219	4.99655	3.75392	5.61461	6.25259	4.21863	4.99918	5.09242	4.80389	4.26581	4.08786
28	3.96338	1.23594	3.40891	3.76545	5.15518	4.48773	3.18718	3.64355	4.88282	4.47064	3.35682	4.10473	3.75436	3.09836	3.51109	4.83264	3.58836	3.08945	3.84964	4.94582	3.72636	4.80127	2.02918	3.49727	5.13636	1.76045	3.22455	2.42882	3.09882	3.66118	4.08773	3.93291	2.45927	2.86045	4.76873	4.383	4.33882	4.21809	2.89309	4.25891	3.18427	4.98273	5.50082	3.44309	4.43782	4.40927	4.04064	3.59164	3.51536
29	3.43335	1.1398	2.92695	3.26771	4.41306	3.91139	2.75261	3.00173	4.27866	3.73048	2.926	3.58648	3.41863	2.55949	2.96961	4.33705	3.03306	2.54525	3.28164	4.39142	3.1263	4.24436	1.45223	2.99102	4.47556	1.37837	2.57877	1.83655	2.53088	3.15821	3.65057	3.39414	2.10149	2.36365	4.20168	3.87934	3.69845	3.5757	2.45756	3.65044	2.74704	4.48675	4.84624	2.80289	3.94979	3.82352	3.40611	3.0793	3.06433
30	3.01311	1.04494	2.5847	2.87217	3.76045	3.44073	2.44136	2.44864	3.72557	3.06973	2.71752	3.17289	3.16533	2.10552	2.53894	3.96785	2.58095	2.14287	2.84761	4.00664	2.66201	3.7702	0.950778	2.57843	3.89069	1.07357	2.06208	1.35618	2.08811	2.79364	3.30707	2.9987	1.86553	1.9827	3.73009	3.46721	3.19445	3.0553	2.15488	3.17933	2.43306	4.12851	4.29913	2.29178	3.53861	3.33345	2.90522	2.71977	2.72765
31	2.69978	0.970066	2.36076	2.57158	3.20609	3.07145	2.22718	1.98909	3.23021	2.507	2.02727	2.85679	2.97752	1.73182	2.21118	3.70961	2.22479	1.86264	2.53603	3.76609	2.32197	3.36739	0.528818	2.25409	3.38461	0.834667	1.67721	0.987909	1.76179	2.55	3.05576	2.73373	1.72882	1.70027	3.35809	3.14297	2.82182	2.6447	1.96718	2.84036	2.22085	3.8977	3.85576	1.89052	3.20227	2.93791	2.52033	2.49188	2.49121
32	2.48554	0.914871	2.23004	2.35652	2.755	2.79352	2.09303	1.62273	2.80166	2.05764	1.83979	2.625	2.83988	1.43156	1.97233	3.53815	1.94931	1.68155	2.33037	3.63845	2.08574	3.0228	0.189949	2.0081	2.9516	0.648848	1.42113	0.726091	1.53999	2.40615	2.88665	2.57839	1.67162	1.49729	3.08858	2.89935	2.56494	2.32751	1.8713	2.6199	2.08606	3.7782	3.50636	1.59334	2.93292	2.63282	2.22938	2.36991	2.33566
33	2.34819	0.886815	2.16918	2.21237	2.40606	2.59591	2.02648	1.34491	2.44519	1.72079	1.74109	2.4654	2.73515	1.19386	1.80318	3.42588	1.73144	1.57621	2.21567	3.59124	1.92802	2.72637	-0.0673636	1.82851	2.58745	0.507293	1.28204	0.559909	1.40799	2.34145	2.78407	2.50825	1.6716	1.35586	2.91425	2.72396	2.39876	2.08837	1.84266	2.49875	2.00551	3.75236	3.23899	1.38826	2.7161	2.408	2.00904	2.32444	2.23811
34	2.26799	0.884336	2.154	2.12067	2.152	2.465	2.003	1.144	2.16	1.485	1.696	2.36567	2.64333	1.00667	1.681	3.35067	1.55067	1.52233	2.17367	3.595	1.82433	2.47167	-0.249667	1.70633	2.28933	0.400667	1.242	0.469	1.34767	2.333	2.73	2.498	1.70367	1.25867	2.81867	2.60033	2.302	1.91433	1.85667	2.452	1.95633	3.797	3.044	1.25733	2.538	2.248	1.84033	2.32133	2.17667
35	2.22507	0.901059	2.15676	2.06081	1.98424	2.38548	1.99642	1.00764	1.94053	1.33939	1.67064	2.30825	2.54576	0.857818	1.58209	3.29669	1.39511	1.49787	2.17864	3.62036	1.7529	2.25161	-0.367343	1.62867	2.05084	0.323091	1.27793	0.437182	1.33809	2.35836	2.70786	2.52473	1.7451	1.18846	2.78513	2.51179	2.26161	1.79225	1.8896	2.45194	1.9182	3.88411	2.90885	1.17926	2.38919	2.14424	1.70812	2.32851	2.13415
36	2.19963	0.929549	2.15431	2.00995	1.87567	2.33321	1.98721	0.909727	1.77733	1.2553	1.64791	2.27566	2.43147	0.733121	1.48788	3.24812	1.25562	1.48417	2.2066	3.6343	1.69167	2.05709	-0.430091	1.58291	1.86172	0.265636	1.36383	0.438909	1.3589	2.389	2.70124	2.56653	1.77895	1.13169	2.79799	2.44174	2.25285	1.70801	1.92075	2.47281	1.87998	3.98902	2.81713	1.13514	2.26235	2.07994	1.59822	2.32657	2.09676
37	2.17575	0.963619	2.13409	1.95309	1.79627	2.28182	1.96145	0.834273	1.65927	1.21145	1.61636	2.25255	2.29255	0.618818	1.38382	3.18882	1.12555	1.46436	2.24064	3.61391	1.62682	1.88091	-0.449182	1.55709	1.71164	0.215909	1.47564	0.458182	1.39064	2.41018	2.69618	2.60036	1.79782	1.08136	2.84118	2.37545	2.25282	1.65109	1.93209	2.49364	1.83355	4.09118	2.74909	1.10809	2.14936	2.03782	1.49827	2.30518	2.05018
38	2.1406	0.998726	2.08515	1.88713	1.72485	2.20758	1.90752	0.763364	1.57115	1.18506	1.56758	2.22038	2.12395	0.501141	1.26064	3.107	0.999636	1.42535	2.26758	3.54385	1.54934	1.72038	-0.439727	1.53739	1.58941	0.162434	1.59321	0.480909	1.41823	2.41097	2.6834	2.60759	1.7956	1.02894	2.8933	2.30994	2.24391	1.61165	1.91238	2.49811	1.76961	4.16952	2.68465	1.08157	2.04042	2.00676	1.39609	2.25603	1.9809
39	2.08471	1.03185	1.99849	1.80872	1.65576	2.09279	1.81673	0.686455	1.49394	1.15391	1.49894	2.16265	1.92577	0.370313	1.11264	2.99434	0.875545	1.36019	2.27606	3.42403	1.44874	1.57228	-0.413283	1.51167	1.48182	0.0963838	1.69906	0.496	1.43211	2.38491	2.65681	2.57967	1.75883	0.961162	2.93702	2.24394	2.2187	1.57947	1.85631	2.47399	1.68407	4.20471	2.60632	1.04027	1.92453	1.97755	1.28079	2.16779	1.88071
40	2.00136	1.06068	1.87521	1.71418	1.57955	1.94064	1.68155	0.594182	1.41588	1.10355	1.40691	2.07515	1.69912	0.220485	0.938455	2.84633	0.745515	1.26645	2.25173	3.25945	1.32758	1.43482	-0.373727	1.47194	1.37861	0.0110909	1.77809	0.493273	1.42042	2.32755	2.61197	2.51573	1.67964	0.86803	2.9597	2.17245	2.17082	1.54306	1.76291	2.41388	1.57824	4.18761	2.50339	0.97203	1.79109	1.94355	1.14624	2.03627	1.74827
41	1.88635	1.08396	1.72244	1.6044	1.48227	1.75736	1.50152	0.478545	1.33314	1.02055	1.28567	1.95457	1.45225	0.0476768	0.742697	2.66363	0.600404	1.14318	2.18052	3.05815	1.18895	1.30379	-0.327394	1.41206	1.27094	-0.0953232	1.81952	0.464727	1.37105	2.23248	2.54461	2.41318	1.55392	0.743646	2.9502	2.0927	2.0943	1.4871	1.63492	2.31608	1.45158	4.1126	2.37442	0.867384	1.63199	1.89761	0.987485	1.86354	1.58398
42	1.73783	1.09992	1.54428	1.47923	1.35394	1.54479	1.27961	0.335091	1.24125	0.896152	1.13588	1.80238	1.19052	-0.149293	0.530818	2.44852	0.438677	0.988394	2.05262	2.82706	1.02895	1.17276	-0.281636	1.32966	1.14858	-0.217242	1.81644	0.405364	1.27428	2.09545	2.44841	2.26882	1.37919	0.591384	2.89889	1.99621	1.98188	1.39644	1.47256	2.17739	1.30193	3.97161	2.22293	0.718192	1.44416	1.82942	0.796758	1.65178	1.39126
43	1.55587	1.10633	1.33948	1.33327	1.192	1.30309	1.02273	0.162	1.13324	0.726455	0.959273	1.62842	0.919667	-0.365242	0.307545	2.20124	0.261394	0.797485	1.869	2.57191	0.843879	1.04261	-0.241121	1.22673	1.00418	-0.348667	1.76339	0.312091	1.12815	1.91718	2.31609	2.084	1.155	0.409515	2.79306	1.87564	1.82764	1.25958	1.27521	1.99652	1.1293	3.76503	2.05	0.525545	1.23088	1.73318	0.572879	1.40448	1.17633
44	1.34067	1.10158	1.10488	1.15475	0.994848	1.03645	0.740303	-0.0415455	0.998909	0.512152	0.754636	1.44366	0.644798	-0.591788	0.0816061	1.91891	0.0700707	0.56702	1.63296	2.29488	0.63198	0.913354	-0.214253	1.10134	0.830374	-0.491778	1.65281	0.183636	0.926778	1.69976	2.1428	1.8579	0.88502	0.194667	2.62908	1.72251	1.62748	1.07062	1.04423	1.77007	0.936586	3.49117	1.85028	0.296939	0.995929	1.60573	0.323828	1.12912	0.943909
45	1.09323	1.08487	0.841778	0.934889	0.762	0.749667	0.442	-0.277	0.829556	0.257667	0.521333	1.249	0.374889	-0.818889	-0.141	1.59822	-0.132889	0.304556	1.35022	1.99533	0.396222	0.777222	-0.214889	0.948889	0.624556	-0.648222	1.48267	0.02	0.674333	1.44333	1.92722	1.59356	0.577667	-0.0581111	2.40822	1.52911	1.37767	0.832	0.783222	1.49622	0.732333	3.15611	1.61411	0.0434444	0.738667	1.43833	0.0605556	0.831222	0.694222
46	0.814512	1.05608	0.549636	0.670727	0.494727	0.449818	0.138182	-0.538818	0.616909	-0.0318182	0.262364	1.03864	0.112	-1.03855	-0.359545	1.238	-0.343364	0.0136364	1.02673	1.67382	0.141455	0.630091	-0.261273	0.763545	0.395545	-0.820818	1.24845	-0.183636	0.374455	1.14464	1.66864	1.30091	0.241	-0.357545	2.12855	1.28636	1.07873	0.555273	0.495273	1.16818	0.519818	2.76591	1.33345	-0.229182	0.461364	1.22327	-0.207455	0.510182	0.423545
47	0.504604	1.01551	0.226101	0.361384	0.200909	0.140848	-0.163242	-0.808818	0.352535	-0.351848	-0.0144848	0.79901	-0.14099	-1.24583	-0.580394	0.841505	-0.559727	-0.308606	0.66503	1.32885	-0.13197	0.471949	-0.367343	0.536131	0.153384	-1.0187	0.943869	-0.424091	0.0285051	0.796121	1.3631	0.982869	-0.125333	-0.706202	1.7848	0.982222	0.738424	0.258515	0.180202	0.777636	0.294788	2.32177	1.00542	-0.51696	0.163485	0.951152	-0.469293	0.160889	0.127707
48	0.162129	0.964911	-0.130111	0.00557576	-0.105667	-0.177727	-0.461485	-1.07827	0.0323939	-0.701909	-0.300364	0.516101	-0.386323	-1.44652	-0.820697	0.405192	-0.787737	-0.666677	0.263697	0.956061	-0.429909	0.299263	-0.536576	0.252242	-0.10399	-1.25334	0.564636	-0.701364	-0.36204	0.392212	1.00416	0.634646	-0.531788	-1.09804	1.37355	0.605838	0.362394	-0.0390303	-0.165828	0.314222	0.0529192	1.82181	0.621333	-0.818657	-0.162778	0.612212	-0.712576	-0.219687	-0.195364
49	-0.211214	0.913085	-0.523818	-0.400909	-0.412273	-0.511545	-0.763364	-1.34736	-0.33897	-1.08245	-0.588364	0.18497	-0.631697	-1.65167	-1.10009	-0.080697	-1.03515	-1.05864	-0.176939	0.556455	-0.76	0.10003	-0.766455	-0.0910909	-0.381091	-1.52264	0.109242	-1.00845	-0.793182	-0.0702727	0.583333	0.248303	-0.985636	-1.51652	0.892818	0.154515	-0.0482727	-0.324121	-0.547909	-0.225606	-0.215727	1.26003	0.173515	-1.13227	-0.523667	0.202273	-0.932576	-0.625515	-0.545242
50	-0.621419	0.833377	-0.965202	-0.859485	-0.716242	-0.871879	-1.07773	-1.61864	-0.740939	-1.49064	-0.882091	-0.186828	-0.88802	-1.86633	-1.42182	-0.614576	-1.30196	-1.47037	-0.648354	0.126	-1.12673	-0.144697	-1.05108	-0.489192	-0.683909	-1.80528	-0.408646	-1.32536	-1.24932	-0.579818	0.0965859	-0.174141	-1.46692	-1.93391	0.353	-0.357242	-0.496455	-0.597919	-0.965111	-0.822939	-0.512626	0.633525	-0.341798	-1.45759	-0.914162	-0.268242	-1.13817	-1.04602	-0.910798
51	-1.03411	0.763316	-1.4498	-1.35752	-1.03042	-1.26655	-1.41027	-1.89	-1.14906	-1.91336	-1.19491	-0.58704	-1.15958	-2.08092	-1.75782	-1.16442	-1.57404	-1.87508	-1.12927	-0.339	-1.52646	-0.441414	-1.38418	-0.925808	-1.01209	-2.06409	-0.956929	-1.62355	-1.69938	-1.10118	-0.445586	-0.620879	-1.92008	-2.31228	-0.215273	-0.889434	-0.975545	-0.869081	-1.39989	-1.43204	-0.827374	-0.0368182	-0.902202	-1.78702	-1.30184	-0.772	-1.34308	-1.45598	-1.2702
52	-1.4312	0.674311	-1.93815	-1.86682	-1.36664	-1.68191	-1.73827	-2.144	-1.53345	-2.31155	-1.52773	-1.00252	-1.43236	-2.27209	-2.06036	-1.68609	-1.82679	-2.23612	-1.58491	-0.832182	-1.93588	-0.773576	-1.75364	-1.36618	-1.35248	-2.25691	-1.48833	-1.87027	-2.09882	-1.57891	-1.00655	-1.06942	-2.2757	-2.60964	-0.764485	-1.38606	-1.45282	-1.12267	-1.81445	-1.99267	-1.12803	-0.700091	-1.45415	-2.09536	-1.63973	-1.269	-1.5477	-1.81409	-1.5927
53	-1.75995	0.587506	-2.36725	-2.33501	-1.71361	-2.07397	-2.01352	-2.344	-1.85611	-2.63848	-1.85103	-1.40836	-1.67111	-2.40801	-2.2837	-2.11905	-2.03157	-2.51059	-1.97406	-1.31867	-2.30819	-1.10907	-2.13103	-1.76528	-1.67516	-2.35505	-1.95011	-2.03273	-2.39859	-1.9593	-1.53285	-1.48512	-2.49197	-2.79224	-1.23959	-1.79418	-1.87573	-1.32677	-2.16585	-2.44726	-1.37085	-1.29256	-1.9322	-2.34235	-1.88755	-1.70785	-1.73263	-2.08284	-1.84886
54	-1.98669	0.510047	-2.66786	-2.70254	-2.035	-2.38233	-2.18936	-2.44564	-2.07632	-2.84364	-2.11888	-1.76511	-1.83141	-2.4608	-2.4007	-2.40526	-2.15676	-2.66414	-2.25729	-1.73894	-2.59023	-1.40604	-2.47669	-2.0766	-1.94082	-2.36112	-2.29967	-2.09036	-2.56786	-2.20573	-1.96749	-1.82744	-2.57158	-2.85315	-1.59007	-2.07768	-2.19748	-1.44243	-2.40236	-2.76011	-1.51191	-1.75854	-2.28251	-2.49066	-2.01861	-2.0347	-1.86846	-2.24514	-2.01273
55	-2.09768	0.458929	-2.80409	-2.92109	-2.27936	-2.56064	-2.24755	-2.42164	-2.17673	-2.90391	-2.28682	-2.03391	-1.88509	-2.42827	-2.419	-2.53009	-2.19345	-2.69818	-2.409	-2.03027	-2.74545	-1.61909	-2.74573	-2.26418	-2.11318	-2.30609	-2.51991	-2.05718	-2.61709	-2.32291	-2.26727	-2.06082	-2.55736	-2.82391	-1.78936	-2.23227	-2.38455	-1.45191	-2.50036	-2.93464	-1.53836	-2.06809	-2.48745	-2.52936	-2.04418	-2.22282	-1.92818	-2.32073	-2.08591
56	-2.11037	0.438133	-2.78767	-2.99067	-2.401	-2.60433	-2.212	-2.288	-2.17444	-2.835	-2.33467	-2.19167	-1.84111	-2.34278	-2.375	-2.53189	-2.16156	-2.65344	-2.44033	-2.16367	-2.76956	-1.72333	-2.89633	-2.32322	-2.17489	-2.216	-2.627	-1.979	-2.58867	-2.35267	-2.42656	-2.17344	-2.49044	-2.75478	-1.85478	-2.29233	-2.44367	-1.37322	-2.48222	-3.00456	-1.484	-2.23411	-2.58189	-2.48522	-2.01333	-2.29533	-1.89978	-2.34333	-2.09967
57	-2.0592	0.435316	-2.66639	-2.95871	-2.39142	-2.55191	-2.12091	-2.08255	-2.10415	-2.677	-2.28285	-2.2512	-1.73851	-2.24989	-2.30294	-2.46137	-2.09555	-2.57247	-2.39592	-2.15785	-2.69839	-1.73582	-2.91541	-2.28455	-2.14787	-2.09721	-2.65767	-1.88445	-2.51611	-2.33682	-2.48871	-2.19188	-2.39066	-2.67537	-1.83721	-2.29971	-2.41888	-1.24969	-2.38933	-2.99781	-1.39869	-2.30306	-2.61154	-2.4032	-1.96934	-2.30194	-1.80499	-2.33033	-2.08751
58	-1.97298	0.437147	-2.48482	-2.87152	-2.28736	-2.45227	-2.00182	-1.84027	-1.99424	-2.46427	-2.17391	-2.25312	-1.61206	-2.16658	-2.21382	-2.34461	-2.01794	-2.46839	-2.31394	-2.05973	-2.58179	-1.69861	-2.83127	-2.19412	-2.07645	-1.94109	-2.627	-1.77436	-2.40488	-2.295	-2.49512	-2.16715	-2.26039	-2.58679	-1.7797	-2.27015	-2.356	-1.12218	-2.25185	-2.92118	-1.31894	-2.30585	-2.59509	-2.31585	-1.92424	-2.27382	-1.68976	-2.27873	-2.064
59	-1.86299	0.436074	-2.26411	-2.74348	-2.13852	-2.33009	-1.86873	-1.56336	-1.85614	-2.21236	-2.0427	-2.21892	-1.47005	-2.08336	-2.10206	-2.18188	-1.9283	-2.33465	-2.2009	-1.90827	-2.44526	-1.63934	-2.68784	-2.08059	-1.98272	-1.74092	-2.52531	-1.63855	-2.24302	-2.22733	-2.4628	-2.12776	-2.09775	-2.48195	-1.69722	-2.19744	-2.27833	-1.00893	-2.08062	-2.77715	-1.25495	-2.24509	-2.53282	-2.2258	-1.86995	-2.21224	-1.58352	-2.1784	-2.02646
60	-1.73104	0.431233	-2.01402	-2.57285	-1.97424	-2.18388	-1.72639	-1.25082	-1.69037	-1.92739	-1.90012	-2.13587	-1.30904	-1.97999	-1.95824	-1.96766	-1.81445	-2.17257	-2.05092	-1.72321	-2.28704	-1.56298	-2.51081	-1.95051	-1.85704	-1.50199	-2.35166	-1.46682	-2.0274	-2.13236	-2.3897	-2.07004	-1.90533	-2.36011	-1.59227	-2.08171	-2.18845	-0.906212	-1.87669	-2.57681	-1.20258	-2.1244	-2.42613	-2.12903	-1.79724	-2.10724	-1.48669	-2.02452	-1.96802
61	-1.57679	0.426269	-1.74821	-2.36673	-1.79818	-2.00982	-1.57636	-0.904455	-1.49724	-1.61873	-1.74182	-1.9887	-1.12294	-1.83852	-1.77764	-1.70991	-1.66685	-1.98897	-1.85912	-1.51418	-2.10094	-1.46803	-2.30655	-1.79927	-1.67952	-1.22442	-2.11648	-1.24955	-1.76439	-2.01482	-2.27167	-1.97794	-1.69012	-2.22433	-1.46409	-1.92694	-2.08182	-0.801758	-1.63991	-2.33279	-1.15421	-1.95539	-2.28027	-2.02312	-1.70742	-1.95991	-1.39021	-1.82055	-1.88291
62	-1.40093	0.427123	-1.48445	-2.14901	-1.60488	-1.81655	-1.41897	-0.525818	-1.2784	-1.30027	-1.56448	-1.77902	-0.916616	-1.6474	-1.55342	-1.43428	-1.48068	-1.78958	-1.63883	-1.29067	-1.89186	-1.35929	-2.08026	-1.62254	-1.43689	-0.913717	-1.83152	-0.979545	-1.46829	-1.88094	-2.11303	-1.84172	-1.45919	-2.07569	-1.3258	-1.73908	-1.95585	-0.682828	-1.37009	-2.06027	-1.09927	-1.75513	-2.09818	-1.90021	-1.60504	-1.77979	-1.2812	-1.5718	-1.76341
63	-1.20433	0.439283	-1.23724	-1.9559	-1.39894	-1.62321	-1.24948	-0.117818	-1.03666	-0.985697	-1.36918	-1.52037	-0.697465	-1.40254	-1.2727	-1.1728	-1.25547	-1.57435	-1.40891	-1.06576	-1.67073	-1.24055	-1.84069	-1.41964	-1.1278	-0.582949	-1.50425	-0.653909	-1.15025	-1.73452	-1.92258	-1.65887	-1.21469	-1.91619	-1.19065	-1.5206	-1.81079	-0.537596	-1.07227	-1.76944	-1.021	-1.53907	-1.87975	-1.74547	-1.49212	-1.57809	-1.14072	-1.28317	-1.5998
64	-0.987308	0.465009	-1.01436	-1.82055	-1.19145	-1.44291	-1.05973	0.311455	-0.774	-0.686091	-1.15736	-1.22464	-0.469	-1.10127	-0.929	-0.950273	-0.994818	-1.34282	-1.18145	-0.850909	-1.44855	-1.11191	-1.59364	-1.18964	-0.761182	-0.250364	-1.14209	-0.278636	-0.821273	-1.57582	-1.70727	-1.42927	-0.961091	-1.74264	-1.064	-1.27482	-1.64818	-0.359636	-0.751727	-1.46555	-0.902364	-1.31264	-1.62455	-1.54127	-1.36818	-1.36109	-0.954818	-0.956364	-1.37709
65	-0.751783	0.503444	-0.816071	-1.75606	-0.994303	-1.28297	-0.842485	0.747818	-0.504485	-0.405061	-0.931303	-0.902152	-0.238455	-0.754121	-0.532515	-0.774808	-0.715545	-1.09592	-0.957596	-0.650515	-1.23558	-0.975687	-1.33831	-0.93197	-0.35602	0.0662424	-0.755758	0.128273	-0.493919	-1.40845	-1.46949	-1.1583	-0.708222	-1.55239	-0.937131	-1.00744	-1.47188	-0.150667	-0.423475	-1.15443	-0.734273	-1.07631	-1.33506	-1.27661	-1.22898	-1.12648	-0.719596	-0.607596	-1.10072
66	-0.500989	0.550718	-0.63498	-1.74985	-0.807545	-1.13873	-0.596485	1.174	-0.235737	-0.143061	-0.701394	-0.563101	-0.0127475	-0.381566	-0.108758	-0.637283	-0.43203	-0.840485	-0.738051	-0.460818	-1.03698	-0.837293	-1.0674	-0.649141	0.0633232	0.355172	-0.360283	0.542545	-0.180919	-1.23324	-1.21173	-0.856202	-0.463667	-1.3422	-0.800576	-0.727283	-1.28427	0.0908182	-0.0996364	-0.845636	-0.517323	-0.827949	-1.01582	-0.952848	-1.06861	-0.878061	-0.439071	-0.252727	-0.781899
67	-0.240085	0.6005	-0.459667	-1.77167	-0.633	-1.002	-0.325	1.574	0.028	0.104	-0.475	-0.219667	0.204667	-0.00633333	0.315	-0.519667	-0.158	-0.588	-0.523	-0.272	-0.851	-0.700667	-0.769	-0.348	0.476	0.612333	0.029	0.938	0.109	-1.051	-0.943	-0.533333	-0.233	-1.11067	-0.650333	-0.445667	-1.087	0.359667	0.207	-0.544667	-0.259667	-0.568333	-0.673333	-0.584667	-0.882667	-0.624	-0.123333	0.0923333	-0.44
68	0.0226687	0.646422	-0.279879	-1.78754	-0.464273	-0.856545	-0.0328485	1.92764	0.284111	0.33603	-0.254242	0.114192	0.413091	0.356061	0.713545	-0.404677	0.0999394	-0.346081	-0.310596	-0.0831818	-0.669929	-0.568586	-0.438899	-0.0399697	0.866485	0.837202	0.400535	1.29255	0.374364	-0.860303	-0.674152	-0.201727	-0.0174242	-0.859404	-0.487556	-0.176939	-0.879394	0.645717	0.487071	-0.254535	0.0266869	-0.304707	-0.321667	-0.195172	-0.666768	-0.370909	0.210545	0.413434	-0.0931313
69	0.28716	0.680339	-0.0887172	-1.76885	-0.291788	-0.689485	0.266333	2.23136	0.530323	0.557515	-0.0422727	0.42801	0.614222	0.700242	1.07827	-0.281141	0.341788	-0.114364	-0.0982929	0.103879	-0.484434	-0.440202	-0.0835152	0.267556	1.22386	1.02667	0.744101	1.59718	0.618848	-0.654667	-0.409808	0.126455	0.185586	-0.59096	-0.31196	0.0704141	-0.663	0.941141	0.735273	0.0239091	0.328556	-0.046404	0.0221212	0.193152	-0.419293	-0.118758	0.541636	0.70098	0.245828
70	0.545292	0.701114	0.118636	-1.69791	-0.105545	-0.492636	0.565182	2.48082	0.763515	0.773364	0.160909	0.71897	0.812667	1.02658	1.40373	-0.138939	0.573636	0.111455	0.120061	0.292455	-0.289303	-0.306273	0.285636	0.573667	1.54121	1.1737	1.04745	1.84682	0.84703	-0.428364	-0.145818	0.443455	0.381939	-0.305303	-0.119788	0.294394	-0.436182	1.2437	0.949939	0.290667	0.635091	0.202394	0.347242	0.561879	-0.145303	0.135182	0.856545	0.947818	0.570091
71	0.796156	0.705355	0.346616	-1.56872	0.105333	-0.261333	0.857848	2.67545	0.980242	0.988485	0.359848	0.988848	1.01436	1.33443	1.69061	0.0298586	0.801828	0.337323	0.351556	0.487333	-0.080596	-0.155545	0.652455	0.880465	1.82082	1.27593	1.30081	2.03827	1.05943	-0.18097	0.123283	0.745111	0.577838	-0.00213131	0.090798	0.498717	-0.200333	1.55242	1.13176	0.543879	0.943465	0.444091	0.645768	0.895303	0.15201	0.389242	1.15095	1.14851	0.874838
72	1.0362	0.693353	0.590879	-1.38017	0.346667	0.00727273	1.14348	2.81582	1.17721	1.20221	0.561545	1.23936	1.22442	1.62086	1.93642	0.227939	1.02756	0.564071	0.601717	0.69203	0.14802	0.0142727	0.999485	1.1912	2.06681	1.32983	1.49968	2.16973	1.25476	0.0861212	0.399869	1.02969	0.774677	0.315222	0.318949	0.688929	0.0484848	1.86298	1.28277	0.777667	1.25328	0.679222	0.913566	1.17688	0.47401	0.634818	1.42602	1.30083	1.15427
73	1.2664	0.66431	0.836909	-1.13564	0.620636	0.306909	1.41636	2.90764	1.35209	1.41227	0.770818	1.47136	1.44345	1.88209	2.136	0.447364	1.24691	0.789909	0.871636	0.907909	0.402	0.193	1.30927	1.50745	2.28164	1.341	1.64036	2.24473	1.43118	0.368727	0.683909	1.29318	0.967545	0.639727	0.563091	0.866727	0.314545	2.16709	1.40618	0.985	1.56145	0.901727	1.148	1.39027	0.818091	0.862	1.68018	1.40682	1.40345
74	1.47957	0.62726	1.06645	-0.845131	0.92197	0.620848	1.66739	2.96073	1.50745	1.61103	0.985424	1.68632	1.66471	2.11326	2.29018	0.672364	1.4509	1.0107	1.15644	1.13233	0.681384	0.365859	1.56568	1.82897	2.46638	1.32691	1.72862	2.27055	1.58572	0.658485	0.967495	1.52626	1.15038	0.960707	0.818172	1.0301	0.600788	2.45137	1.50599	1.16173	1.86085	1.10531	1.34643	1.53592	1.16663	1.06079	1.9146	1.47274	1.6192
75	1.67223	0.590151	1.26465	-0.524556	1.239	0.929394	1.88727	2.98627	1.64785	1.79073	1.1953	1.88442	1.8761	2.30922	2.40155	0.888071	1.63125	1.21942	1.44784	1.35761	0.981667	0.523657	1.75735	2.15127	2.62547	1.30404	1.77447	2.25709	1.71857	0.94403	1.24267	1.7217	1.31717	1.26295	1.07302	1.17808	0.904	2.6993	1.58745	1.30767	2.14272	1.28717	1.5063	1.61988	1.50119	1.22421	2.12466	1.50634	1.80225
76	1.84166	0.561475	1.42106	-0.197333	1.55464	1.21618	2.06791	2.99664	1.77745	1.94845	1.38827	2.06142	2.06533	2.46785	2.475	1.08479	1.77924	1.4097	1.73267	1.57436	1.29564	0.661939	1.8797	2.46218	2.76558	1.29033	1.78888	2.21745	1.83333	1.21309	1.496	1.87821	1.46148	1.53118	1.31236	1.31364	1.21355	2.89509	1.65364	1.42897	2.40085	1.44582	1.63009	1.65264	1.80442	1.35173	2.30424	1.52197	1.95024
77	1.98856	0.546807	1.53844	0.120596	1.85139	1.47133	2.20588	3.00673	1.89847	2.08815	1.55406	2.21643	2.22792	2.59148	2.51948	1.26013	1.89375	1.57772	1.99921	1.77361	1.60923	0.779778	1.94034	2.74986	2.89267	1.29953	1.78849	2.16509	1.93745	1.45694	1.71774	2.00029	1.58691	1.75635	1.52238	1.44101	1.5167	3.0428	1.71724	1.53513	2.6311	1.58501	1.72321	1.65023	2.07513	1.45121	2.44893	1.5376	2.06561
78	2.11722	0.546387	1.63589	0.422222	2.116	1.69	2.30633	3.034	2.01422	2.221	1.68767	2.35189	2.36622	2.68622	2.549	1.41433	1.98178	1.72589	2.23744	1.94967	1.90744	0.884111	1.95556	3.00833	3.00867	1.33867	1.79033	2.116	2.04067	1.67133	1.90378	2.101	1.70089	1.93511	1.69722	1.56433	1.80333	3.14822	1.79467	1.637	2.83911	1.70744	1.79578	1.63222	2.31456	1.536	2.56089	1.56956	2.153
79	2.23435	0.55584	1.73015	0.704758	2.34618	1.87682	2.38127	3.09855	2.12842	2.36173	1.79209	2.46991	2.48758	2.76503	2.57582	1.55333	2.05636	1.85991	2.44482	2.10445	2.18306	0.988455	1.94276	3.23655	3.11958	1.40473	1.809	2.08782	2.14952	1.85382	2.05567	2.19555	1.81094	2.07012	1.84336	1.68706	2.06691	3.22218	1.89764	1.74894	3.03779	1.82209	1.8583	1.61764	2.52358	1.62191	2.64533	1.62679	2.22318
80	2.34622	0.569688	1.82581	0.967182	2.54739	2.043	2.44103	3.20318	2.24733	2.52003	1.87448	2.57816	2.60628	2.84384	2.60418	1.68571	2.12806	1.98525	2.62974	2.24512	2.43438	1.10546	1.92599	3.43685	3.23074	1.48817	1.85623	2.094	2.26732	2.00442	2.17759	2.29832	1.92279	2.16566	1.97421	1.81333	2.305	3.27604	2.02766	1.87341	3.23304	1.93318	1.92618	1.62087	2.70065	1.71742	2.71026	1.71085	2.28813
81	2.45412	0.583146	1.92561	1.20017	2.72461	2.19264	2.48745	3.34282	2.37509	2.69318	1.93958	2.68735	2.72687	2.92265	2.62924	1.81333	2.19655	2.10253	2.79305	2.377	2.65846	1.24314	1.92699	3.60958	3.34359	1.57728	1.93918	2.14036	2.39171	2.1247	2.27239	2.42271	2.03424	2.22737	2.08815	1.93867	2.51761	3.31527	2.17219	2.00634	3.41479	2.04427	2.00602	1.64642	2.8394	1.82248	2.76111	1.81157	2.35408
82	2.55332	0.593185	2.03218	1.39245	2.87655	2.321	2.52064	3.50282	2.51109	2.86636	1.984	2.80109	2.84473	2.99418	2.645	1.93418	2.25273	2.20455	2.92909	2.49909	2.848	1.39809	1.96	3.75327	3.459	1.65973	2.058	2.22636	2.50518	2.207	2.34564	2.56982	2.13636	2.25091	2.17209	2.05036	2.70491	3.33564	2.31382	2.142	3.56345	2.15082	2.09218	1.68709	2.92991	1.93055	2.79491	1.91318	2.41845
83	2.63563	0.59766	2.1468	1.53604	2.99352	2.42236	2.54794	3.66227	2.65043	3.02424	2.00361	2.91245	2.94358	3.04822	2.65155	2.04081	2.28486	2.27909	3.02872	2.60233	2.98706	1.56411	2.03117	3.86962	3.57511	1.7251	2.20596	2.34509	2.5907	2.2087	2.3966	2.73683	2.21891	2.22724	2.21692	2.14686	2.86824	3.32916	2.43661	2.27348	3.66276	2.25029	2.17332	1.73109	2.96642	2.03509	2.80537	2.00389	2.47443
84	2.69589	0.594465	2.27163	1.62842	3.06236	2.49364	2.57706	3.79591	2.78689	3.15576	1.99139	3.00819	3.00891	3.07701	2.65155	2.12701	2.28568	2.31474	3.08421	2.67467	3.06599	1.73526	2.13372	3.95672	3.68605	1.76894	2.37347	2.48464	2.64583	2.2613	2.4194	2.90907	2.27689	2.16239	2.223	2.23211	2.99976	3.29079	2.53173	2.39643	3.70422	2.3353	2.24361	1.7733	2.95425	2.13448	2.78975	2.08126	2.51784
85	2.73318	0.584325	2.40748	1.676	3.07445	2.53573	2.62073	3.88118	2.91515	3.25455	1.95191	3.077	3.0407	3.08124	2.64818	2.19721	2.25697	2.311	3.09552	2.71155	3.0853	1.90864	2.25539	4.00924	3.7763	1.79633	2.554	2.63336	2.68706	2.23209	2.41552	3.069	2.3133	2.07679	2.20179	2.30885	3.09036	3.22142	2.6013	2.50812	3.69503	2.40579	2.30497	1.81858	2.90764	2.23145	2.75148	2.14836	2.54739
86	2.75536	0.568251	2.55324	1.69296	3.03203	2.55991	2.69203	3.90373	3.03005	3.32085	1.89879	3.11421	3.04983	3.06898	2.646	2.26529	2.20891	2.28033	3.07125	2.72858	3.06013	2.08027	2.38168	4.02557	3.8288	1.81678	2.738	2.78291	2.73306	2.18912	2.39416	3.20516	2.33655	2.00026	2.17379	2.38457	3.13888	3.13095	2.65343	2.61307	3.65515	2.46472	2.36351	1.8734	2.84554	2.33267	2.69759	2.20496	2.55947
87	2.77482	0.547635	2.70294	1.70335	2.95297	2.58697	2.79697	3.85809	3.12689	3.36645	1.8577	3.12366	3.0556	3.05546	2.64639	2.34795	2.16104	2.24415	3.03605	2.74282	3.01486	2.25053	2.5041	4.00919	3.83192	1.83722	2.91465	2.92545	2.79527	2.16073	2.36992	3.31722	2.36247	1.96553	2.16434	2.47037	3.16097	3.03366	2.69827	2.71722	3.60779	2.52271	2.42887	1.95029	2.79026	2.44642	2.64736	2.25342	2.55539
88	2.80163	0.523244	2.84052	1.73618	2.86545	2.63436	2.926	3.74682	3.19767	3.40291	1.85045	3.11309	3.07315	3.05039	2.64591	2.45315	2.14358	2.22403	3.01452	2.77145	2.97215	2.42291	2.61503	3.96636	3.78076	1.85852	3.06745	3.04973	2.87455	2.16518	2.35948	3.40894	2.40752	1.99233	2.18885	2.57148	3.17736	2.95461	2.73964	2.82288	3.56755	2.58582	2.50667	2.05118	2.76167	2.57709	2.62264	2.29755	2.54436
89	2.83729	0.494427	2.94667	1.81022	2.79467	2.70433	3.06033	3.575	3.23378	3.43367	1.88767	3.08544	3.103	3.05333	2.63867	2.57422	2.17322	2.23578	3.01956	2.823	2.94544	2.595	2.701	3.90233	3.67533	1.87522	3.17522	3.147	2.95944	2.207	2.37556	3.47956	2.47833	2.079	2.24667	2.68378	3.20133	2.90667	2.77389	2.92478	3.53344	2.65633	2.59067	2.166	2.764	2.72133	2.633	2.33456	2.54044
90	2.87371	0.46139	3.00591	1.92255	2.75424	2.78082	3.17467	3.34773	3.2283	3.45491	1.96539	3.0392	3.13415	3.05398	2.618	2.69548	2.23518	2.27818	3.04871	2.89612	2.93498	2.75126	2.74951	3.8194	3.5174	1.87688	3.21951	3.20245	3.02981	2.2763	2.42086	3.52164	2.56215	2.20575	2.32293	2.79154	3.23282	2.88726	2.79255	3.00686	3.49259	2.73191	2.66688	2.27319	2.78491	2.86642	2.67235	2.35759	2.54727
91	2.89578	0.427298	3.00636	2.05064	2.74182	2.84273	3.24909	3.07464	3.17436	3.45764	2.06455	2.97136	3.15082	3.03655	2.58	2.79791	2.30573	2.33282	3.089	2.97636	2.93118	2.86827	2.74927	3.71736	3.30727	1.85309	3.18536	3.20718	3.06409	2.34827	2.48627	3.52364	2.63091	2.33809	2.39591	2.874	3.25845	2.87673	2.78145	3.04655	3.429	2.80155	2.71855	2.35118	2.80536	2.99155	2.72582	2.35036	2.55336
92	2.88336	0.398728	2.94054	2.16665	2.74473	2.87085	3.27209	2.75791	3.06967	3.43121	2.15282	2.8753	3.13159	2.98446	2.51697	2.85976	2.35351	2.36744	3.11825	3.03585	2.9193	2.92546	2.69198	3.58928	3.05029	1.79362	3.05635	3.14009	3.04112	2.39215	2.54952	3.47404	2.64354	2.43405	2.43664	2.91404	3.25588	2.83974	2.71911	3.01846	3.32775	2.84144	2.72698	2.3753	2.80266	3.07373	2.77063	2.29622	2.5369
93	2.81727	0.381668	2.80202	2.25027	2.74064	2.84106	3.23252	2.40991	2.911	3.36458	2.19512	2.74084	3.05051	2.88091	2.41297	2.85733	2.3482	2.35671	3.10726	3.04824	2.88167	2.91167	2.56365	3.42047	2.77564	1.68871	2.82702	2.98009	2.93955	2.38576	2.58002	3.36161	2.57552	2.46181	2.41478	2.89843	3.21118	2.74464	2.59636	2.90784	3.17389	2.81689	2.67489	2.32302	2.75357	3.09039	2.77563	2.1932	2.48514
94	2.69226	0.375372	2.58373	2.28585	2.69791	2.737	3.12118	2.06955	2.68924	3.24518	2.17182	2.56779	2.89515	2.71806	2.26055	2.77461	2.27918	2.29527	3.03391	3.00155	2.80112	2.82173	2.35936	3.21221	2.55558	1.54079	2.52355	2.73664	2.74839	2.32136	2.5607	3.1827	2.43242	2.41258	2.32167	2.81536	3.13673	2.58564	2.42321	2.72812	2.95709	2.70394	2.54873	2.20864	2.64885	3.02827	2.71548	2.06712	2.42197
95	2.53501	0.369314	2.2909	2.25782	2.58427	2.57352	2.96118	1.81318	2.41207	3.06245	2.08873	2.39493	2.69752	2.52858	2.09364	2.63713	2.17554	2.20889	2.89728	2.89785	2.6789	2.65189	2.10503	3.01979	2.51926	1.39393	2.2282	2.47709	2.48446	2.21988	2.50428	2.97125	2.253	2.30416	2.19397	2.66626	3.08958	2.41072	2.24087	2.52705	2.68881	2.51439	2.35494	2.12082	2.51759	2.90297	2.61282	1.99621	2.43102
96	2.4189	0.36425	1.96438	2.16289	2.40294	2.40261	2.84055	1.73791	2.14004	2.82094	1.98627	2.32707	2.55279	2.41189	2.01824	2.53682	2.11605	2.17038	2.72082	2.76127	2.57217	2.42353	1.87673	2.96719	2.80592	1.34924	2.08125	2.32618	2.2017	2.16055	2.47028	2.8238	2.11722	2.20097	2.12979	2.49069	3.18094	2.32972	2.13268	2.39925	2.42348	2.29864	2.15296	2.2106	2.44722	2.76552	2.56449	2.10531	2.63845
97	2.45321	0.416555	1.69391	2.0287	2.20091	2.33382	2.88909	1.92282	1.99167	2.552	1.962	2.51339	2.59482	2.50412	2.18064	2.60821	2.21233	2.29442	2.55758	2.66355	2.60085	2.22827	1.80567	3.20064	3.46452	1.53048	2.22661	2.42182	1.99891	2.27182	2.57824	2.87042	2.13648	2.23036	2.26612	2.36836	3.53309	2.46967	2.20618	2.47152	2.26618	2.16303	2.06597	2.61421	2.57106	2.71927	2.70152	2.50745	3.14712
98	2.73266	0.583135	1.6167	1.92791	2.0743	2.50055	3.20048	2.39064	2.09401	2.30555	2.14618	3.0483	2.92165	2.89632	2.67773	2.96098	2.55921	2.68042	2.50325	2.72061	2.88451	2.21187	2.03066	3.79669	4.42676	2.01582	2.72349	2.84855	2.00691	2.6503	2.95516	3.19954	2.40351	2.52523	2.68582	2.40428	4.1957	2.89388	2.53966	2.82566	2.34252	2.24729	2.22835	3.36841	2.99444	2.90133	3.10657	3.23364	3.96876
99	3.28978	0.815259	1.84091	1.97324	2.15252	2.96561	3.77558	3.09545	2.51527	2.15279	2.61479	3.91008	3.54215	3.58864	3.49673	3.61241	3.17918	3.34553	2.66147	3.02145	3.4676	2.48135	2.60495	4.71692	5.5657	2.79402	3.52501	3.598	2.31417	3.30197	3.6323	3.80848	2.93959	3.13462	3.37071	2.68494	5.11924	3.56845	3.13811	3.4546	2.73021	2.63261	2.70889	4.40293	3.72224	3.37939	3.76956	4.22525	5.02616
100	4.08381	1.03643	2.385	2.264	2.521	3.689	4.544	3.95	3.235	2.196	3.34	5.002	4.391	4.503	4.544	4.501	4.023	4.233	3.084	3.571	4.306	3.052	3.482	5.855	6.746	3.78	4.524	4.588	2.919	4.154	4.542	4.626	3.697	4.011	4.23	3.229	6.208	4.404	3.947	4.293	3.424	3.302	3.49	5.598	4.678	4.128	4.618	5.377	6.211
all values Left	mean	std	steps
1	-0.512455	0.94108	-1.565	-1.46	-0.849	-1.203	-1.06	-1.421	-1.79	-0.286	-1.477	-1.205	0.028	-1.02	-1.525	-1.241	-0.047	-1.29	-1.23	-0.381	-0.354	-1.319	-0.28	-0.893	-0.066	-1.019	-1.642	-1.196	-2.496	-0.096	-1.135	-0.993	-0.021	0.614	-0.393	-0.922	-1.258	0.665	-0.061	-0.481	-0.586	-0.946	0.121	-0.197	0.997	-0.33	-1.976	-0.499	-0.005
2	-0.924026	0.867174	-2.07393	-1.94329	-1.35752	-1.54845	-1.46879	-1.74532	-2.13273	-0.696515	-1.90427	-1.5349	-0.364475	-1.29321	-1.73833	-1.57782	-0.574919	-1.56208	-1.65179	-0.869434	-0.848121	-1.73393	-0.606263	-1.19652	-0.471636	-1.3489	-1.9316	-1.2631	-2.68145	-0.632808	-1.45932	-1.45142	-0.535626	0.123333	-0.834212	-1.40988	-1.68886	0.101	-0.596515	-0.954939	-0.857162	-1.38078	-0.456677	-0.493515	0.33296	-0.890404	-2.25452	-0.893667	-0.500515
3	-1.33003	0.773042	-2.49656	-2.36725	-1.87755	-1.88931	-1.88217	-2.01641	-2.41818	-1.11318	-2.30727	-1.85449	-0.779929	-1.55355	-1.962	-1.90636	-1.11812	-1.81572	-2.04985	-1.35327	-1.33433	-2.13717	-0.952747	-1.54418	-0.916616	-1.66163	-2.17355	-1.32349	-2.80964	-1.17968	-1.74759	-1.88524	-1.06194	-0.422758	-1.26117	-1.87028	-2.10409	-0.471091	-1.12574	-1.42716	-1.11156	-1.79627	-1.07939	-0.807495	-0.356818	-1.44254	-2.44332	-1.28552	-1.012
4	-1.67844	0.673321	-2.77348	-2.66485	-2.35461	-2.179	-2.24215	-2.18936	-2.60273	-1.50818	-2.63848	-2.11888	-1.20342	-1.75767	-2.17691	-2.1783	-1.63673	-2.02288	-2.38164	-1.78945	-1.75209	-2.47103	-1.28079	-1.91782	-1.36618	-1.92173	-2.32373	-1.36355	-2.83691	-1.68433	-1.96276	-2.24536	-1.54818	-0.988818	-1.63827	-2.24097	-2.45976	-0.99697	-1.59012	-1.84882	-1.31812	-2.15082	-1.68739	-1.10906	-1.00555	-1.92224	-2.52197	-1.62909	-1.494
5	-1.93205	0.577249	-2.89081	-2.80177	-2.72502	-2.36339	-2.48989	-2.24723	-2.67455	-1.84233	-2.84561	-2.28529	-1.59655	-1.86726	-2.35255	-2.35369	-2.0741	-2.15215	-2.60006	-2.13576	-2.03858	-2.68898	-1.53998	-2.28255	-1.77363	-2.09662	-2.36834	-1.35811	-2.75018	-2.09789	-2.07139	-2.48648	-1.9394	-1.52182	-1.92856	-2.47476	-2.71276	-1.42074	-1.94309	-2.17465	-1.43835	-2.39327	-2.21589	-1.35576	-1.54811	-2.27543	-2.50858	-1.88245	-1.88876
6	-2.07138	0.504807	-2.88234	-2.78912	-2.93749	-2.41355	-2.59842	-2.21333	-2.658	-2.07206	-2.90443	-2.33446	-1.91656	-1.87425	-2.45121	-2.4209	-2.37404	-2.19317	-2.68903	-2.35319	-2.16633	-2.77062	-1.69053	-2.59952	-2.08928	-2.16951	-2.33588	-1.28187	-2.57782	-2.39033	-2.07596	-2.59776	-2.19615	-1.96303	-2.10801	-2.56797	-2.83679	-1.6991	-2.16125	-2.37137	-1.45312	-2.49818	-2.61102	-1.50373	-1.93704	-2.48362	-2.44256	-2.01736	-2.14742
7	-2.10594	0.468172	-2.79076	-2.67245	-2.99491	-2.35006	-2.58948	-2.12436	-2.58391	-2.17673	-2.83155	-2.28561	-2.12797	-1.8047	-2.45436	-2.406	-2.51748	-2.16406	-2.67864	-2.43567	-2.15609	-2.7387	-1.73618	-2.82391	-2.27479	-2.15579	-2.25818	-1.13558	-2.36009	-2.56191	-2.01548	-2.61055	-2.32012	-2.26727	-2.18194	-2.56009	-2.84664	-1.82882	-2.26536	-2.44167	-1.37815	-2.48497	-2.85567	-1.53782	-2.16603	-2.58033	-2.35858	-2.04418	-2.27009
8	-2.06763	0.458914	-2.63476	-2.49512	-2.95192	-2.22114	-2.51215	-2.00731	-2.469	-2.17352	-2.669	-2.17932	-2.22879	-1.69484	-2.38345	-2.34852	-2.53478	-2.09882	-2.61348	-2.42103	-2.05555	-2.64142	-1.71618	-2.92209	-2.32605	-2.09258	-2.14855	-0.947747	-2.12427	-2.63864	-1.92647	-2.56427	-2.35253	-2.42794	-2.18558	-2.49504	-2.7928	-1.85054	-2.2987	-2.42423	-1.25559	-2.39467	-2.97641	-1.48836	-2.27668	-2.61119	-2.27087	-2.01291	-2.30397
9	-1.98679	0.461166	-2.41703	-2.27878	-2.85681	-2.06598	-2.40379	-1.87615	-2.31482	-2.09991	-2.4518	-2.05002	-2.25474	-1.56572	-2.28924	-2.2708	-2.47396	-2.02154	-2.5193	-2.35451	-1.90273	-2.51437	-1.66472	-2.89861	-2.27818	-2.00583	-2.00388	-0.751818	-1.87864	-2.64733	-1.82158	-2.47833	-2.33712	-2.48958	-2.15786	-2.39571	-2.71751	-1.81303	-2.2891	-2.36456	-1.12739	-2.25884	-3.00774	-1.40438	-2.30912	-2.5957	-2.17888	-1.96839	-2.29285
10	-1.87951	0.464164	-2.14218	-2.03318	-2.71973	-1.89873	-2.27336	-1.73591	-2.119	-1.98582	-2.19491	-1.90982	-2.23664	-1.42055	-2.201	-2.17491	-2.36491	-1.93291	-2.39909	-2.25418	-1.71673	-2.36645	-1.59409	-2.79218	-2.18127	-1.89391	-1.81764	-0.563182	-1.619	-2.59545	-1.69527	-2.34955	-2.295	-2.49491	-2.11564	-2.26536	-2.63309	-1.74364	-2.23918	-2.289	-1.01345	-2.08918	-2.96482	-1.32373	-2.27545	-2.53445	-2.07936	-1.92282	-2.25018
11	-1.75011	0.464183	-1.82032	-1.77092	-2.53739	-1.7166	-2.11671	-1.58796	-1.88436	-1.84224	-1.90463	-1.75469	-2.17375	-1.25559	-2.11706	-2.05257	-2.21194	-1.82064	-2.24988	-2.11843	-1.50703	-2.19399	-1.5054	-2.64061	-2.06305	-1.73919	-1.58932	-0.375737	-1.33527	-2.47638	-1.53654	-2.16997	-2.22644	-2.46094	-2.05338	-2.10183	-2.53504	-1.65056	-2.14611	-2.20224	-0.910697	-1.88683	-2.85139	-1.25865	-2.17891	-2.42872	-1.96852	-1.86748	-2.1677
12	-1.59865	0.463236	-1.46689	-1.509	-2.32067	-1.51922	-1.93544	-1.43311	-1.608	-1.66967	-1.59133	-1.58089	-2.05289	-1.06856	-2.019	-1.89711	-2.00956	-1.67489	-2.07467	-1.94278	-1.28333	-1.99678	-1.40111	-2.45933	-1.92756	-1.52644	-1.32056	-0.174556	-1.018	-2.28844	-1.33456	-1.94067	-2.13	-2.385	-1.95889	-1.90767	-2.41989	-1.535	-2.01256	-2.09978	-0.806889	-1.65167	-2.67533	-1.20567	-2.02911	-2.28367	-1.83689	-1.793	-2.04133
13	-1.42516	0.467241	-1.10252	-1.26209	-2.09879	-1.31424	-1.74345	-1.2673	-1.28164	-1.46864	-1.26945	-1.38936	-1.86912	-0.863848	-1.88818	-1.70364	-1.76173	-1.49058	-1.88027	-1.73297	-1.05873	-1.78182	-1.28509	-2.25273	-1.76873	-1.25006	-1.01448	0.0539394	-0.655273	-2.04227	-1.07985	-1.67064	-2.01064	-2.263	-1.82403	-1.69012	-2.28933	-1.40248	-1.84361	-1.97842	-0.689212	-1.38318	-2.44961	-1.15724	-1.84079	-2.10236	-1.66852	-1.70136	-1.87718
14	-1.23063	0.482516	-0.750111	-1.03847	-1.91275	-1.11315	-1.55675	-1.08266	-0.920091	-1.24121	-0.953071	-1.18161	-1.62949	-0.647444	-1.71097	-1.4626	-1.48975	-1.26537	-1.67052	-1.50464	-0.844394	-1.55964	-1.15896	-2.02715	-1.58274	-0.914788	-0.681677	0.325101	-0.254091	-1.74721	-0.766758	-1.37152	-1.8748	-2.10009	-1.64295	-1.45651	-2.14546	-1.26523	-1.64298	-1.83826	-0.54398	-1.08536	-2.18827	-1.10309	-1.62928	-1.88474	-1.44147	-1.59712	-1.68615
15	-1.01611	0.512203	-0.42702	-0.839465	-1.79428	-0.922172	-1.3859	-0.871374	-0.555364	-0.990667	-0.652535	-0.958525	-1.34631	-0.422545	-1.47958	-1.16341	-1.22472	-1.00629	-1.44406	-1.27319	-0.644394	-1.34097	-1.02402	-1.79079	-1.36964	-0.532586	-0.34001	0.638828	0.173909	-1.41132	-0.395505	-1.05327	-1.72608	-1.90536	-1.4167	-1.20921	-1.9896	-1.13333	-1.41296	-1.68012	-0.367475	-0.765828	-1.90322	-1.027	-1.40476	-1.63034	-1.15015	-1.48218	-1.47718
16	-0.783366	0.554574	-0.138333	-0.658879	-1.74927	-0.742091	-1.2333	-0.629758	-0.215636	-0.721273	-0.371121	-0.730848	-1.03109	-0.196727	-1.19018	-0.805667	-0.993545	-0.727909	-1.20109	-1.04542	-0.454727	-1.1343	-0.884485	-1.54745	-1.12758	-0.126485	-0.00972727	0.986545	0.607545	-1.04391	0.0180303	-0.726727	-1.56509	-1.68573	-1.15236	-0.952727	-1.82112	-1.00752	-1.15767	-1.50727	-0.16	-0.437939	-1.60215	-0.911515	-1.17012	-1.34155	-0.805455	-1.35582	-1.25155
17	-0.535935	0.604401	0.113949	-0.485687	-1.75621	-0.571485	-1.09315	-0.362949	0.0850909	-0.445152	-0.108525	-0.506646	-0.694374	0.0230101	-0.848818	-0.404505	-0.809253	-0.444515	-0.943636	-0.821687	-0.265909	-0.942152	-0.745444	-1.29548	-0.857121	0.279616	0.293657	1.35719	1.021	-0.656788	0.442859	-0.404152	-1.3953	-1.44303	-0.859495	-0.697111	-1.63688	-0.877788	-0.883808	-1.32313	0.0799091	-0.113818	-1.29069	-0.746818	-0.924313	-1.02291	-0.428444	-1.21312	-1.01012
18	-0.278837	0.654299	0.324879	-0.309424	-1.78007	-0.403263	-0.95503	-0.0768283	0.340091	-0.170848	0.138929	-0.287475	-0.347646	0.234343	-0.47403	0.0148384	-0.666323	-0.169879	-0.684364	-0.602545	-0.0770909	-0.760131	-0.610101	-1.02639	-0.561465	0.669758	0.563778	1.73815	1.39055	-0.265838	0.850121	-0.0988485	-1.21757	-1.18073	-0.547313	-0.450333	-1.43392	-0.735949	-0.601141	-1.12942	0.347505	0.193788	-0.976545	-0.532838	-0.666263	-0.680768	-0.0417172	-1.04827	-0.75897
19	-0.0185995	0.697231	0.494727	-0.122818	-1.78582	-0.228364	-0.804818	0.218	0.544273	0.0970909	0.372364	-0.0763636	-0.00463636	0.437091	-0.0899091	0.427091	-0.548273	0.0889091	-0.436	-0.387182	0.109909	-0.578909	-0.479455	-0.729727	-0.250727	1.03327	0.800455	2.11491	1.69873	0.115545	1.22164	0.181	-1.03255	-0.908818	-0.226545	-0.218091	-1.20955	-0.58	-0.321909	-0.926273	0.632909	0.475273	-0.668364	-0.277364	-0.400182	-0.329	0.335273	-0.856727	-0.505364
20	0.237909	0.728876	0.626121	0.0784545	-1.74703	-0.0368889	-0.631374	0.513788	0.693909	0.356333	0.595253	0.126162	0.321343	0.633222	0.284091	0.813121	-0.43599	0.331485	-0.19903	-0.17296	0.298545	-0.389475	-0.347848	-0.403242	0.0637879	1.36123	1.00167	2.47185	1.93518	0.477101	1.54401	0.437091	-0.839111	-0.637909	0.0919091	-0.00130303	-0.963808	-0.412283	-0.060899	-0.714333	0.92801	0.725091	-0.370071	0.00771717	-0.135737	0.0151515	0.686202	-0.633939	-0.252697
21	0.491987	0.741551	0.72297	0.300636	-1.6507	0.180556	-0.427556	0.804616	0.788636	0.604424	0.812687	0.323616	0.623616	0.827444	0.639455	1.16491	-0.318253	0.563576	0.0304545	0.044101	0.493667	-0.189131	-0.202182	-0.0534545	0.377111	1.65259	1.15833	2.79229	2.09482	0.808202	1.80991	0.674182	-0.630222	-0.371061	0.400515	0.20296	-0.699343	-0.230929	0.176475	-0.492636	1.2302	0.941374	-0.0837273	0.309222	0.119323	0.340838	0.996303	-0.379697	0.000212121
22	0.735367	0.738016	0.787879	0.541606	-1.49276	0.428636	-0.189273	1.08858	0.831545	0.837455	1.03012	0.522273	0.903364	1.02527	0.975818	1.47824	-0.183606	0.791848	0.258727	0.272333	0.698727	0.0281212	-0.0353636	0.308364	0.689667	1.91045	1.26615	3.06185	2.17564	1.09764	2.01536	0.896455	-0.398788	-0.103545	0.695333	0.401212	-0.41803	-0.0298485	0.389424	-0.261667	1.53873	1.12473	0.190667	0.615636	0.365182	0.64003	1.25209	-0.0990909	0.254273
23	0.969725	0.71681	0.824	0.786333	-1.27411	0.708111	0.0848889	1.36167	0.827	1.052	1.24578	0.727444	1.163	1.23133	1.29333	1.75356	-0.0238889	1.01778	0.487667	0.517778	0.915	0.269556	0.145778	0.667	1.00444	2.13789	1.32456	3.27089	2.182	1.33756	2.15811	1.10267	-0.145778	0.169667	0.974222	0.599556	-0.118444	0.189222	0.586111	-0.0194444	1.84944	1.27711	0.452667	0.923889	0.605889	0.908556	1.44411	0.205667	0.505
24	1.19271	0.680875	0.833869	1.01705	-1.00186	1.01233	0.387051	1.61568	0.776091	1.24418	1.45712	0.93896	1.4034	1.44583	1.58897	1.988	0.165192	1.23782	0.716273	0.784929	1.13967	0.537778	0.324162	1.00609	1.32413	2.33651	1.34022	3.41145	2.11745	1.52521	2.24069	1.29218	0.127131	0.450697	1.23563	0.798232	0.198111	0.425434	0.770808	0.238384	2.1544	1.4017	0.698333	1.23377	0.836697	1.14378	1.57103	0.535485	0.743
25	1.39973	0.638236	0.827909	1.21909	-0.689939	1.32882	0.699576	1.84145	0.697364	1.41427	1.65452	1.14906	1.62552	1.66239	1.85882	2.17655	0.377636	1.44294	0.941273	1.06933	1.36482	0.82903	0.488576	1.30927	1.64958	2.5083	1.32782	3.48094	2.00218	1.65939	2.27079	1.46227	0.415091	0.737727	1.47121	0.991909	0.525394	0.676364	0.942242	0.515152	2.44042	1.50239	0.919	1.54248	1.04903	1.34306	1.63927	0.884273	0.958273
26	1.5885	0.597438	0.823051	1.38319	-0.359222	1.63973	1.00281	2.0308	0.607545	1.56618	1.83073	1.34561	1.83183	1.86986	2.09785	2.32048	0.599283	1.62402	1.15664	1.36489	1.58112	1.13833	0.633475	1.56139	1.9783	2.65792	1.30483	3.48002	1.85655	1.7412	2.25871	1.61079	0.708586	1.02258	1.6716	1.17428	0.854535	0.933566	1.09798	0.810667	2.68953	1.5842	1.109	1.84284	1.23999	1.50331	1.65858	1.23361	1.14179
27	1.75645	0.566863	0.836424	1.50911	-0.0298586	1.9269	1.2804	2.17823	0.529727	1.70482	1.98446	1.51805	2.0163	2.05644	2.30033	2.4217	0.815545	1.77274	1.35542	1.65665	1.77958	1.45373	0.755586	1.7517	2.30182	2.79133	1.29044	3.40898	1.70918	1.77986	2.21863	1.73861	0.995374	1.296	1.83242	1.33937	1.16943	1.1829	1.2396	1.11717	2.88648	1.65073	1.26482	2.12515	1.40531	1.62748	1.64641	1.56503	1.28888
28	1.90409	0.551157	0.880545	1.61064	0.286273	2.17927	1.525	2.28573	0.486273	1.83364	2.12209	1.65882	2.17782	2.21745	2.46373	2.487	1.01645	1.88882	1.53255	1.932	1.95482	1.75973	0.862	1.87527	2.60791	2.91291	1.29973	3.28482	1.59045	1.78973	2.16509	1.85	1.26273	1.54582	1.95882	1.48327	1.45236	1.40909	1.37091	1.42155	3.03645	1.71445	1.393	2.38455	1.55036	1.72127	1.62618	1.86509	1.40227
29	2.03482	0.548679	0.961172	1.70441	0.583828	2.39845	1.73303	2.36435	0.493545	1.95488	2.25736	1.76886	2.31896	2.35459	2.59045	2.52601	1.19763	1.9781	1.68776	2.17952	2.10906	2.04607	0.966687	1.93848	2.88697	3.02432	1.34039	3.12554	1.52591	1.78805	2.11537	1.95273	1.50319	1.76294	2.0619	1.60846	1.6927	1.60214	1.49616	1.71284	3.1439	1.79115	1.50316	2.61662	1.67693	1.79428	1.61536	2.13242	1.49273
30	2.15441	0.554084	1.07741	1.79854	0.860818	2.59117	1.91175	2.42662	0.559182	2.07206	2.4048	1.85435	2.44154	2.47354	2.68706	2.55336	1.35812	2.05321	1.82645	2.39522	2.24942	2.30887	1.08288	1.95667	3.13491	3.13119	1.40897	2.95522	1.53082	1.79094	2.08657	2.05564	1.71275	1.94367	2.155	1.72184	1.88569	1.76298	1.61906	1.9814	3.21927	1.89279	1.6058	2.82608	1.79422	1.85701	1.62547	2.36794	1.57503
31	2.26864	0.562224	1.22442	1.89591	1.11197	2.7613	2.073	2.4757	0.679636	2.19	2.57021	1.92315	2.55282	2.58985	2.76755	2.58006	1.50133	2.12491	1.95482	2.58664	2.381	2.54642	1.21824	1.94518	3.35236	3.23894	1.49503	2.80176	1.60909	1.812	2.09467	2.16455	1.88945	2.09009	2.25118	1.83258	2.03324	1.90191	1.74348	2.22448	3.27394	2.02152	1.71618	3.0253	1.90718	1.92473	1.65618	2.57227	1.66436
32	2.37965	0.570031	1.39279	1.99908	1.32564	2.90564	2.21788	2.51109	0.842182	2.31545	2.74579	1.9724	2.66296	2.70763	2.84803	2.60842	1.63451	2.19364	2.0763	2.75657	2.50245	2.754	1.37159	1.9267	3.54103	3.34835	1.58583	2.68997	1.754	1.86213	2.14529	2.28188	2.0342	2.20664	2.36184	1.94639	2.13949	2.02512	1.86933	2.44267	3.31382	2.16569	1.83892	3.22074	2.01945	2.00428	1.69776	2.74324	1.76479
33	2.48453	0.575626	1.56939	2.10983	1.49137	3.01271	2.34056	2.53938	1.03545	2.45121	2.91587	1.99822	2.77685	2.82343	2.92827	2.63226	1.76267	2.25071	2.18545	2.9004	2.60467	2.92012	1.53744	1.92279	3.7002	3.46022	1.66817	2.63389	1.94673	1.94745	2.23737	2.40421	2.14723	2.29615	2.49261	2.05848	2.21096	2.12639	1.98891	2.63595	3.33531	2.30788	1.97099	3.40352	2.12819	2.09034	1.74064	2.87345	1.87336
34	2.57655	0.577731	1.744	2.22967	1.604	3.07	2.436	2.56767	1.25	2.594	3.06667	1.99533	2.89	2.924	3.001	2.64633	1.88533	2.28433	2.27	3.00933	2.677	3.03133	1.70967	1.948	3.82967	3.57267	1.73167	2.634	2.164	2.06733	2.36267	2.516	2.207	2.365	2.64333	2.158	2.24533	2.19433	2.09433	2.80567	3.33033	2.432	2.10733	3.55467	2.23033	2.17167	1.783	2.952	1.981
35	2.64948	0.574837	1.91434	2.36029	1.66633	3.07085	2.5017	2.60601	1.47545	2.73585	3.18941	1.96537	2.99037	2.99555	3.05433	2.65188	1.99798	2.28669	2.31227	3.07494	2.7127	3.08198	1.88461	2.012	3.93005	3.68034	1.77348	2.67919	2.38127	2.21495	2.50755	2.59773	2.22284	2.40961	2.80796	2.23491	2.23421	2.223	2.18589	2.94743	3.29358	2.52845	2.24142	3.65748	2.31948	2.24221	1.8299	2.97236	2.08282
36	2.70255	0.566288	2.08149	2.50124	1.69105	3.02023	2.5394	2.66649	1.69682	2.87067	3.27957	1.91754	3.06567	3.03466	3.08042	2.65124	2.09305	2.25907	2.31324	3.09517	2.72906	3.07817	2.05845	2.10794	3.99672	3.7696	1.80011	2.75111	2.57891	2.38131	2.66019	2.64958	2.2551	2.42321	2.97233	2.28711	2.17906	2.21649	2.26735	3.0539	3.22534	2.59896	2.36799	3.70289	2.3936	2.30374	1.88825	2.94576	2.17994
37	2.73959	0.552833	2.23945	2.64936	1.69982	2.93873	2.56245	2.75764	1.90318	2.99273	3.33918	1.87136	3.10936	3.04882	3.08109	2.64782	2.16836	2.21109	2.286	3.07691	2.74327	3.03955	2.23064	2.22491	4.02527	3.82491	1.821	2.83082	2.74455	2.56	2.81218	2.68955	2.22045	2.41127	3.12136	2.31936	2.09673	2.18955	2.34255	3.12036	3.13527	2.65145	2.48373	3.69673	2.45518	2.36227	1.96709	2.88945	2.27691
38	2.77023	0.535088	2.37797	2.7942	1.72364	2.85358	2.59119	2.87689	2.08809	3.09706	3.38086	1.84977	3.12351	3.05369	3.06606	2.646	2.23359	2.16181	2.25045	3.04181	2.77252	2.99162	2.40442	2.34848	4.01792	3.83517	1.84202	2.89944	2.86518	2.74192	2.95374	2.73564	2.17845	2.38539	3.24611	2.34336	2.01562	2.16487	2.42047	3.15329	3.03713	2.69645	2.59105	3.65824	2.51331	2.42737	2.06927	2.82424	2.38267
39	2.80377	0.513769	2.48193	2.91503	1.78816	2.78784	2.64113	3.00978	2.24409	3.17667	3.41551	1.86822	3.11564	3.06583	3.05297	2.64646	2.30484	2.14434	2.22706	3.01649	2.82491	2.95446	2.57864	2.47006	3.98076	3.79501	1.86337	2.93989	2.93318	2.91657	3.07351	2.79818	2.15613	2.36248	3.34722	2.37534	1.96917	2.16731	2.51213	3.17032	2.95808	2.73782	2.69611	3.6107	2.57606	2.50489	2.18509	2.77442	2.50461
40	2.84338	0.489708	2.538	2.99582	1.89664	2.75194	2.71179	3.13467	2.36182	3.22418	3.44455	1.92976	3.0903	3.09173	3.05018	2.64573	2.3977	2.17185	2.23309	3.01706	2.89873	2.93688	2.73906	2.58309	3.92045	3.70382	1.87891	2.94555	2.94182	3.06745	3.16179	2.87727	2.17073	2.35982	3.43052	2.42791	1.98233	2.20727	2.6197	3.18903	2.90873	2.77239	2.80252	3.56973	2.64609	2.58891	2.28903	2.758	2.64345
41	2.88304	0.463519	2.538	3.02145	2.02814	2.74215	2.78664	3.22779	2.43182	3.23109	3.46164	2.02306	3.04635	3.12415	3.05473	2.63786	2.51354	2.23227	2.27109	3.04374	2.97894	2.93308	2.8617	2.6757	3.84019	3.56317	1.87606	2.90531	2.88564	3.17414	3.20783	2.96124	2.22485	2.38758	3.49313	2.50297	2.05891	2.27848	2.73554	3.21718	2.88795	2.79182	2.90692	3.53557	2.72209	2.66548	2.36051	2.77018	2.79133
42	2.90906	0.437737	2.48038	2.98204	2.15134	2.74503	2.84577	3.27439	2.44618	3.18942	3.45457	2.12288	2.98081	3.1494	3.05297	2.61667	2.63774	2.30258	2.32542	3.08411	3.03715	2.92928	2.92449	2.73591	3.74039	3.37424	1.84255	2.81195	2.76018	3.21892	3.19771	3.03042	2.30313	2.44348	3.52655	2.58707	2.18183	2.35899	2.83651	3.24912	2.87713	2.78226	2.99538	3.4958	2.79432	2.71796	2.37494	2.79445	2.93006
43	2.90402	0.417848	2.37055	2.87442	2.24318	2.73791	2.87006	3.26639	2.39927	3.095	3.4127	2.19315	2.88773	3.15139	3.02727	2.57833	2.75245	2.35185	2.365	3.11694	3.04755	2.90791	2.915	2.75264	3.61676	3.13612	1.76794	2.6653	2.56291	3.18739	3.10858	3.06409	2.37227	2.51355	3.51985	2.6497	2.31839	2.42476	2.902	3.26724	2.84188	2.72267	3.04503	3.43433	2.84033	2.72761	2.31158	2.80973	3.03745
44	2.85029	0.409988	2.20111	2.6902	2.28729	2.68942	2.83631	3.18647	2.28818	2.945	3.32417	2.1978	2.75657	3.10214	2.96015	2.51505	2.8374	2.34962	2.36085	3.11208	2.99876	2.85033	2.82803	2.71776	3.4529	2.86384	1.64204	2.46111	2.30464	3.06383	2.91157	3.04182	2.40005	2.56745	3.46325	2.6404	2.42528	2.44045	2.91828	3.24401	2.75009	2.60291	3.0302	3.33623	2.82489	2.67711	2.19379	2.7907	3.09009
45	2.74121	0.41192	1.966	2.42633	2.266	2.57133	2.73033	3.03189	2.11	2.73167	3.17478	2.134	2.58411	2.97556	2.833	2.41144	2.87067	2.28367	2.304	3.04433	2.89333	2.74178	2.65922	2.61933	3.24189	2.612	1.47644	2.19478	2.021	2.84222	2.63189	2.943	2.37056	2.57733	3.34633	2.53867	2.46522	2.38211	2.87256	3.17633	2.594	2.43178	2.93056	3.18656	2.71889	2.55267	2.12	2.71633	3.06767
46	2.5988	0.410118	1.68109	2.10864	2.173	2.38991	2.56782	2.87309	1.86909	2.45527	2.95809	2.02536	2.40391	2.78491	2.64773	2.26055	2.828	2.18018	2.216	2.91036	2.75718	2.61291	2.42827	2.44882	3.03145	2.49282	1.34945	1.89745	1.82827	2.54518	2.38036	2.75645	2.28173	2.53745	3.16864	2.36809	2.42555	2.261	2.75427	3.09764	2.41755	2.24818	2.75527	2.97382	2.53136	2.35955	2.23791	2.59173	2.97145
47	2.48083	0.411524	1.38823	1.80623	2.03466	2.19364	2.40071	2.83752	1.64209	2.16615	2.69541	1.95142	2.31895	2.60248	2.46918	2.09473	2.71119	2.11492	2.16579	2.73227	2.6643	2.56553	2.22879	2.21864	2.94965	2.64417	1.39415	1.66391	1.87691	2.24616	2.32004	2.49703	2.18026	2.48085	2.96528	2.185	2.31905	2.14688	2.58438	3.10069	2.32725	2.13272	2.54683	2.70657	2.30955	2.15546	2.66795	2.47476	2.83388
48	2.4793	0.487873	1.14684	1.63936	1.92682	2.07717	2.33535	3.03362	1.54027	1.98767	2.42978	2.03822	2.48693	2.54994	2.42833	2.01554	2.58071	2.19944	2.2723	2.56172	2.72976	2.72571	2.21187	1.98055	3.15885	3.13716	1.72472	1.62707	2.24618	2.07632	2.57859	2.21427	2.18358	2.50176	2.8238	2.09778	2.20248	2.16924	2.42493	3.31341	2.45322	2.19382	2.39663	2.4353	2.16035	2.06314	3.43502	2.48367	2.7337
49	2.68521	0.685889	1.043	1.72509	1.97018	2.16403	2.50055	3.49042	1.66218	2.06382	2.22509	2.37891	3.01218	2.73527	2.65264	2.16576	2.55173	2.53291	2.64527	2.49715	3.03918	3.16888	2.48742	1.83582	3.74876	3.94258	2.37155	1.88803	2.92118	2.18306	3.18582	2.00055	2.41442	2.73309	2.86094	2.22121	2.20555	2.44006	2.37218	3.81564	2.86491	2.51424	2.44061	2.26309	2.23158	2.21852	4.46788	2.74627	2.79564
50	3.14772	0.942288	1.16819	2.11582	2.26994	2.5348	2.95807	4.16392	2.056	2.47573	2.17416	2.98129	3.87523	3.19963	3.19285	2.64391	2.74559	3.14209	3.30694	2.64799	3.59509	3.8868	3.06911	1.91233	4.68098	4.96539	3.27629	2.46925	3.82336	2.63814	4.082	1.98527	2.92465	3.25703	3.16141	2.6128	2.47465	2.98745	2.52307	4.59783	3.53173	3.10256	2.77313	2.31888	2.61124	2.69244	5.65121	3.31933	3.12133
51	3.85539	1.17483	1.56698	2.78284	2.84606	3.1902	3.67393	4.97287	2.711	3.21127	2.36548	3.78188	4.97877	3.91239	4.00691	3.44709	3.22413	3.98591	4.20406	3.07501	4.34191	4.80733	3.88189	2.29876	5.84302	6.08752	4.32643	3.31675	4.84473	3.41486	5.15905	2.27273	3.6776	4.05364	3.73959	3.25587	3.07535	3.75465	2.92803	5.58753	4.36727	3.91144	3.39687	2.69312	3.28776	3.47356	6.86179	4.16491	3.7303
52	4.73933	1.33455	2.21136	3.64258	3.62388	4.04852	4.55606	5.83533	3.56718	4.17136	2.8313	4.68888	6.18658	4.79794	4.99618	4.47855	3.96785	4.96594	5.23118	3.74439	5.19418	5.83121	4.80645	2.99873	7.09233	7.19982	5.40191	4.30573	5.88127	4.3937	6.30233	2.86109	4.58503	5.03155	4.52164	4.0807	3.95506	4.64279	3.57179	6.68861	5.26961	4.84424	4.23948	3.38018	4.17188	4.48388	7.988	5.188	4.56936
53	5.70969	1.41002	3.02395	4.59433	4.4959	4.99929	5.5002	6.69356	4.53736	5.23906	3.5334	5.61195	7.37685	5.76889	6.04873	5.6138	4.90127	5.98415	6.27876	4.56732	6.07373	6.86341	5.74331	3.94442	8.29793	8.22026	6.41063	5.31877	6.85564	5.44726	7.41813	3.66058	5.54785	6.07761	5.40722	4.99876	4.99809	5.55394	4.39018	7.81006	6.16065	5.81146	5.20547	4.29242	5.15756	5.6142	8.97388	6.27939	5.55167
54	6.6862	1.41352	3.91666	5.55015	5.36528	5.94914	6.42768	7.51789	5.53355	6.31985	4.39344	6.47714	8.46533	6.74908	7.06991	6.74026	5.92756	6.96705	7.26818	5.45091	6.91879	7.83566	6.62846	5.03291	9.372	9.0998	7.2999	6.27997	7.72545	6.48495	8.44353	4.57221	6.4787	7.09158	6.32576	5.92995	6.08951	6.41513	5.30329	8.88323	6.99357	6.75293	6.21037	5.32071	6.14806	6.77461	9.79703	7.34403	6.58515
55	7.61033	1.36754	4.81291	6.44945	6.17164	6.83845	7.28645	8.29227	6.48673	7.34509	5.33091	7.24082	9.40782	7.68191	7.999	7.77655	6.95673	7.86482	8.15591	6.32818	7.69273	8.71255	7.42564	6.15509	10.2726	9.82127	8.04855	7.14882	8.48127	7.44409	9.34318	5.51727	7.31882	8.00709	7.23236	6.81355	7.13464	7.18691	6.24327	9.86473	7.74836	7.63245	7.18945	6.374	7.07373	7.89836	10.4612	8.317	7.59145
56	8.44846	1.29574	5.65644	7.25778	6.89311	7.63344	8.05444	9.005	7.354	8.27267	6.28067	7.89133	10.1902	8.53267	8.80867	8.68322	7.92422	8.65533	8.926	7.15978	8.39	9.48067	8.11067	7.21767	10.9932	10.3947	8.65822	7.91122	9.134	8.29267	10.1041	6.437	8.04544	8.79367	8.098	7.61122	8.07767	7.86	7.162	10.7323	8.42767	8.43322	8.09733	7.38678	7.89878	8.93911	10.9874	9.16633	8.51867
57	9.18786	1.21741	6.41864	7.96482	7.5317	8.32474	8.72794	9.64532	8.10127	9.08212	7.19337	8.44265	10.8263	9.28644	9.49982	9.44814	8.79209	9.3354	9.58418	7.92515	9.0193	10.1397	8.6784	8.15942	11.5508	10.8472	9.15662	8.56511	9.69673	9.02219	10.7355	7.29415	8.66151	9.44918	8.90004	8.31167	8.89565	8.44616	8.02879	11.4827	9.04246	9.15431	8.91381	8.31582	8.61517	9.87134	11.4035	9.88839	9.33921
58	9.83166	1.14375	7.08979	8.57785	8.10218	8.9217	9.31303	10.2048	8.73482	9.76964	8.03533	8.91752	11.3381	9.94067	10.0902	10.0822	9.54627	9.91476	10.1512	8.61858	9.59264	10.7019	9.148	8.958	11.9802	11.1966	9.57815	9.11006	10.2014	9.63936	11.2531	8.07291	9.18567	9.99482	9.62279	8.925	9.59609	8.97145	8.82364	12.1202	9.6033	9.80261	9.63561	9.14179	9.23682	10.6849	11.7365	10.5016	10.048
59	10.3909	1.07886	7.66912	9.11221	8.62965	9.43816	9.82157	10.6788	9.26045	10.3398	8.79078	9.34654	11.747	10.5014	10.6044	10.6131	10.1914	10.4109	10.6519	9.24661	10.1194	11.1811	9.54078	9.61909	12.3124	11.4579	9.9434	9.54456	10.6603	10.1593	11.6772	8.77382	9.64133	10.4658	10.26	9.47091	10.1996	9.45002	9.53495	12.6579	10.1165	10.3874	10.2699	9.86376	9.78283	11.3775	12.0094	11.0359	10.6543
60	10.8782	1.0224	8.16615	9.58383	9.13474	9.88696	10.2673	11.0713	9.69418	10.8024	9.45726	9.75662	12.0699	10.9778	11.0582	11.0699	10.7451	10.8418	11.1087	9.82014	10.6035	11.5829	9.86647	10.1593	12.5733	11.65	10.2564	9.86964	11.0763	10.5998	12.027	9.40427	10.0479	10.897	10.8122	9.97065	10.7297	9.89295	10.1638	13.1111	10.5816	10.9167	10.8302	10.4877	10.2756	11.9517	12.2373	11.5133	11.1743
61	11.3015	0.971766	8.59627	9.99876	9.62536	10.2764	10.6644	11.3859	10.0535	11.1725	10.0336	10.1517	12.3165	11.3701	11.4597	11.475	11.2208	11.2194	11.5334	10.35	11.0428	11.9096	10.1286	10.5951	12.7772	11.7772	10.5089	10.0912	11.4448	10.9757	12.3089	9.971	10.4172	11.3101	11.2793	10.434	11.2095	10.3136	10.7164	13.4801	10.9902	11.392	11.329	11.0207	10.7343	12.4127	12.4235	11.9441	11.6199
62	11.6618	0.924775	8.97952	10.3585	10.0933	10.6082	11.0172	11.6261	10.3507	11.4667	10.5309	10.5191	12.4902	11.6761	11.8062	11.8393	11.6294	11.5445	11.9222	10.8431	11.4272	12.1608	10.3256	10.9388	12.9288	11.8338	10.6898	10.2111	11.7553	11.2898	12.5226	10.4789	10.748	11.7056	11.6556	10.8587	11.649	10.7121	11.2037	13.7616	11.3233	11.8109	11.766	11.4697	11.167	12.7646	12.5605	12.3232	11.9974
63	11.9532	0.882276	9.3282	10.6557	10.5214	10.8812	11.3156	11.7881	10.5893	11.697	10.9526	10.8366	12.5862	11.8899	12.0925	12.1624	11.9706	11.8111	12.2607	11.2987	11.739	12.334	10.4496	11.1957	13.0211	11.8084	10.791	10.2248	11.992	11.5343	12.6619	10.931	11.0331	12.0664	11.9369	11.2321	12.0406	11.07	11.6333	13.9515	11.5614	12.1602	12.1268	11.8407	11.568	13.01	12.6322	12.6331	12.303
64	12.1639	0.849303	9.64109	10.8711	10.8886	11.0908	11.5387	11.861	10.7667	11.8655	11.2906	11.0812	12.5923	12.0065	12.3036	12.4365	12.2338	12.0022	12.5268	11.7071	11.9615	12.4184	10.4872	11.3691	13.0446	11.6863	10.7966	10.115	12.1363	11.6879	12.7162	11.3232	11.2569	12.3648	12.11	11.5307	12.3638	11.3661	11.9996	14.0433	11.6822	12.4176	12.3926	12.136	11.9208	13.1505	12.6094	12.8559	12.5256
65	12.2801	0.834838	9.89653	10.9906	11.172	11.2246	11.6595	11.8323	10.8829	11.9658	11.528	11.2324	12.4917	12.0197	12.4205	12.6483	12.4025	12.1022	12.6945	12.0475	12.0759	12.4051	10.4256	11.4606	12.9866	11.4516	10.6891	9.87871	12.1705	11.7428	12.6717	11.6424	11.3993	12.5683	12.1808	11.7292	12.5932	11.5768	12.2891	14.029	11.6816	12.5747	12.5458	12.3521	12.2028	13.1789	12.4852	12.9756	12.6533
66	12.2858	0.848097	10.0557	11.0014	11.3452	11.2623	11.6511	11.6911	10.9406	11.9883	11.6441	11.2729	12.2654	11.9235	12.4252	12.7819	12.4584	12.0913	12.7352	12.2923	12.0651	12.2858	10.2539	11.4673	12.8294	11.0899	10.4497	9.5061	12.0834	11.689	12.5136	11.8708	11.4408	12.649	12.1457	11.8088	12.7037	11.6807	12.4786	13.9023	11.5542	12.6214	12.5707	12.4805	12.3881	13.0746	12.2515	12.9812	12.6703
67	12.1664	0.893263	10.0797	10.892	11.3823	11.182	11.4927	11.427	10.937	11.916	11.6157	11.1877	11.8937	11.7133	12.305	12.816	12.3853	11.9527	12.629	12.4137	11.912	12.052	9.96033	11.381	12.5597	10.5933	10.0633	8.994	11.867	11.514	12.2263	11.991	11.3637	12.584	11.9933	11.7567	12.6757	11.659	12.545	13.6563	11.2973	12.548	12.4527	12.5093	12.4527	12.813	11.9003	12.859	12.553
68	11.8978	0.976703	9.93028	10.6453	11.2665	10.9653	11.1642	11.0288	10.8543	11.7272	11.4146	10.966	11.363	11.3837	12.0383	12.7239	12.1688	11.6724	12.3538	12.3841	11.5907	11.6988	9.53389	11.1861	12.1712	9.96541	9.52467	8.3454	11.4988	11.2068	11.7942	11.9732	11.156	12.3474	11.7035	11.5607	12.4994	11.4984	12.4671	13.2799	10.91	12.3475	12.1753	12.4244	12.3786	12.3718	11.4278	12.5885	12.2718
69	11.4746	1.08595	9.57162	10.2468	10.9889	10.6005	10.6432	10.4843	10.6856	11.4162	11.0102	10.6065	10.6741	10.9295	11.6045	12.48	11.7931	11.2352	11.9133	12.1761	11.0928	11.2258	8.96722	10.8691	11.6659	9.21846	8.84562	7.57546	10.9825	10.7581	11.2035	11.7954	10.811	11.9285	11.2536	11.2064	12.1703	11.1914	12.2235	12.7616	10.3857	12.0143	11.7227	12.2091	12.1536	11.7367	10.8379	12.1638	11.8083
70	10.8891	1.20969	8.99464	9.69245	10.5497	10.086	9.91991	9.78703	10.4136	10.9725	10.3817	10.1103	9.84848	10.348	10.9815	12.0633	11.2485	10.6272	11.2995	11.7645	10.4093	10.6378	8.26473	10.419	11.0528	8.37309	8.0567	6.7093	10.3211	10.1628	10.4556	11.429	10.3282	11.3193	10.6266	10.6795	11.689	10.7335	11.7926	12.0948	9.72024	11.544	11.0873	11.8455	11.768	10.9073	10.1493	11.5815	11.1545
71	10.1499	1.33092	8.22835	8.99603	9.95255	9.43052	9.01646	8.94543	10.0278	10.3921	9.53517	9.47704	8.92622	9.64411	10.1838	11.475	10.5358	9.84924	10.5199	11.1323	9.55533	9.94386	7.45374	9.83555	10.3442	7.45959	7.19888	5.77571	9.53073	9.42454	9.57262	10.8613	9.71671	10.5298	9.81879	9.97603	11.0638	10.1275	11.162	11.2807	8.92062	10.9377	10.2794	11.3202	11.2198	9.90595	9.39405	10.8485	10.3204
72	9.28599	1.43197	7.32937	8.19252	9.21538	8.66236	7.98854	7.99663	9.53291	9.6837	8.51377	8.72338	7.95524	8.83656	9.26067	10.7373	9.67483	8.92585	9.60676	10.2815	8.58094	9.15714	6.57722	9.13058	9.56403	6.51357	6.31419	4.80845	8.63945	8.56155	8.59035	10.1018	8.99872	9.58815	8.84904	9.11179	10.3174	9.39454	10.3445	10.3375	8.01088	10.2068	9.33681	10.6363	10.5267	8.77896	8.834	9.99052	9.3443
73	8.34909	1.50895	6.37273	7.33318	8.37964	7.82227	6.91327	7.00691	8.94382	8.87064	7.39482	7.89973	6.99045	7.96173	8.27127	9.88482	8.70909	7.90455	8.61182	9.26036	7.54873	8.30464	5.68191	8.33645	8.739	5.58209	5.44445	3.85309	7.68764	7.60791	7.55991	9.18645	8.21027	8.54536	7.76745	8.13664	9.48218	8.57536	9.38418	9.30155	7.03309	9.37436	8.31718	9.81818	9.72845	7.59636	8.52691	9.06036	8.28573
74	7.36772	1.53786	5.43847	6.47251	7.49329	6.96086	5.86539	6.03976	8.28345	7.98855	6.26884	7.05859	6.08227	7.06361	7.27012	8.96351	7.69664	6.84846	7.58812	8.15642	6.52103	7.43105	4.80746	7.49245	7.89308	4.69873	4.62949	2.96103	6.71891	6.61181	6.5351	8.17276	7.39402	7.46615	6.64651	7.12213	8.59673	7.71956	8.34398	8.22831	6.04225	8.47217	7.27592	8.91035	8.86623	6.43288	7.0649	8.10873	7.20967
75	6.413	1.52762	4.58864	5.65301	6.59993	6.12281	4.90535	5.13657	7.57945	7.07824	5.21286	6.23875	5.27189	6.16926	6.29797	8.02337	6.69155	5.81707	6.58515	7.06358	5.54736	6.58434	3.98103	6.63706	7.0512	3.88887	3.898	2.17268	5.77036	5.61921	5.55555	7.12815	6.58838	6.41612	5.56136	6.12282	7.69884	6.87493	7.28826	7.16892	5.09115	7.5366	6.26821	7.96732	7.97776	5.34887	6.33727	7.17955	6.16718
76	5.52706	1.48743	3.86055	4.90121	5.73745	5.34458	4.08394	4.3167	6.85873	6.17509	4.27821	5.46836	4.59633	5.31455	5.38718	7.10888	5.73561	4.86479	5.64391	6.07327	4.66573	5.80312	3.22391	5.80191	6.23727	3.16936	3.26439	1.52097	4.86964	4.67336	4.65158	6.11582	5.82433	5.45127	4.57691	5.18121	6.82848	6.07648	6.27345	6.16552	4.23355	6.60821	5.33836	7.04803	7.09973	4.38639	5.66718	6.30245	5.20355
77	4.73756	1.4202	3.27129	4.22964	4.93458	4.64998	3.42143	3.58229	6.14527	5.307	3.49359	4.76859	4.06017	4.52834	4.56448	6.25758	4.86102	4.02412	4.79485	5.24467	3.90261	5.10843	2.54113	5.01421	5.47059	2.54845	2.73369	1.01265	4.03709	3.79792	3.84545	5.18755	5.12995	4.60921	3.7324	4.32826	6.01296	5.34535	5.34194	5.24592	3.50387	5.72533	4.50888	6.20029	6.27002	3.5661	5.05891	5.49267	4.35633
78	4.05911	1.3323	2.82567	3.65256	4.21211	4.055	2.91878	2.93567	5.458	4.49533	2.926	4.15467	3.64856	3.82022	3.84933	5.50522	4.08756	3.31033	4.05933	4.60178	3.271	4.505	1.92656	4.29767	4.76489	2.02689	2.303	0.638889	3.288	3.00833	3.15433	4.38033	4.52422	3.91267	3.04711	3.58178	5.27478	4.695	4.52367	4.43344	2.91778	4.918	3.79822	5.46067	5.51656	2.89089	4.51411	4.76333	3.64567
79	3.49864	1.22685	2.51421	3.17694	3.58409	3.56361	2.5557	2.38318	4.81891	3.75264	2.87388	3.63709	3.33642	3.19352	3.24882	4.87173	3.42491	2.73248	3.45073	4.14379	2.77336	3.98906	1.3783	3.66609	4.1323	1.59776	1.96712	0.382545	2.65345	2.31988	2.58573	3.71464	4.01097	3.36864	2.52279	2.95273	4.6283	4.13724	3.83809	3.74464	2.47533	4.21442	3.21979	4.85164	4.85982	2.34733	4.03582	4.12745	3.074
80	3.05258	1.12948	2.31484	2.80102	3.05829	3.17285	2.30221	1.92899	4.22645	3.08864	2.06385	3.21956	3.10233	2.65051	2.76142	4.36754	2.87638	2.2872	2.97464	3.84712	2.40242	3.55207	0.901889	3.12706	3.58113	1.24916	1.71919	0.215576	2.13509	1.74216	2.13744	3.19685	3.58853	2.97409	2.14465	2.44435	4.0779	3.67206	3.29273	3.18258	2.16639	3.63278	2.77383	4.38386	4.31032	1.92057	3.62706	3.58806	2.63133
81	2.71612	1.04566	2.20565	2.52092	2.63767	2.87384	2.13755	1.57182	3.68427	2.522	1.86161	2.89681	2.93057	2.18958	2.38121	3.99003	2.44246	1.96361	2.6247	3.67938	2.14061	3.18272	0.500394	2.68348	3.10941	0.970111	1.54923	0.106606	1.73873	1.27977	1.80181	2.81927	3.2619	2.71436	1.89183	2.04948	3.62555	3.30176	2.89109	2.73763	1.97348	3.17933	2.45179	4.05625	3.86469	1.60563	3.28712	3.14391	2.29885
82	2.47979	0.980275	2.16009	2.32355	2.31873	2.65618	2.04818	1.30473	3.19918	2.06873	1.75391	2.657	2.80473	1.80627	2.09709	3.72464	2.10945	1.74518	2.38464	3.60573	1.96464	2.86518	0.177182	2.33191	2.71109	0.751636	1.43473	0.0301818	1.46509	0.931182	1.56827	2.565	3.02618	2.56673	1.74191	1.75309	3.27664	3.01782	2.61309	2.39373	1.87373	2.84909	2.23309	3.85455	3.51327	1.39027	3.01055	2.79245	2.05145
83	2.32354	0.94091	2.15342	2.19253	2.09259	2.50727	2.01083	1.1137	2.78009	1.72839	1.70279	2.48795	2.70606	1.49544	1.89233	3.54779	1.85477	1.61112	2.239	3.59375	1.84858	2.59202	-0.0697273	2.06339	2.38275	0.583313	1.3536	-0.0300505	1.30545	0.689242	1.42363	2.41279	2.8692	2.50458	1.6744	1.53725	3.03252	2.80984	2.43074	2.13377	1.84249	2.62996	2.09352	3.76204	3.24416	1.25495	2.78677	2.52645	1.86548
84	2.22844	0.927435	2.15785	2.10935	1.94344	2.41199	1.99847	0.980475	2.43145	1.49261	1.67418	2.37981	2.61265	1.2479	1.74591	3.43206	1.64911	1.5384	2.177	3.61245	1.77342	2.35725	-0.246434	1.86606	2.11963	0.456343	1.29109	-0.0860404	1.24455	0.539707	1.35211	2.34421	2.77508	2.50118	1.6682	1.3849	2.8809	2.66202	2.32177	1.94383	1.85525	2.5052	2.00975	3.75945	3.04764	1.17598	2.60303	2.333	1.72245
85	2.17433	0.935082	2.15294	2.05385	1.84476	2.35088	1.98994	0.886273	2.15218	1.34409	1.65082	2.3167	2.50891	1.05194	1.63464	3.35479	1.47642	1.50439	2.17136	3.63048	1.71282	2.15191	-0.362394	1.72945	1.91206	0.361636	1.23203	-0.15003	1.26236	0.461576	1.33409	2.33382	2.72618	2.53245	1.69797	1.28021	2.80448	2.55748	2.26942	1.81106	1.88806	2.45309	1.95894	3.81991	2.91127	1.13239	2.44924	2.19936	1.606
86	2.14193	0.957048	2.12908	2.00353	1.76835	2.30002	1.96903	0.813788	1.93673	1.25788	1.62025	2.28138	2.38481	0.897677	1.53785	3.29972	1.32511	1.48929	2.19391	3.62073	1.651	1.96736	-0.426455	1.642	1.7484	0.294727	1.16468	-0.231182	1.33555	0.434788	1.35082	2.35591	2.70681	2.57439	1.74025	1.2068	2.78626	2.47997	2.25405	1.71999	1.9201	2.44876	1.92051	3.91522	2.81875	1.10542	2.31872	2.11342	1.50145
87	2.11456	0.987768	2.0747	1.94598	1.69735	2.23551	1.92238	0.741303	1.776	1.2127	1.57323	2.25986	2.23313	0.771909	1.43945	3.25121	1.18677	1.47648	2.22715	3.56383	1.57955	1.79973	-0.448626	1.58982	1.61754	0.244364	1.08128	-0.331667	1.44045	0.441263	1.38225	2.386	2.70103	2.60312	1.77616	1.14901	2.81059	2.41204	2.25266	1.66017	1.93294	2.46826	1.88246	4.02183	2.75038	1.07662	2.20529	2.05945	1.39491
88	2.07928	1.02343	1.98252	1.87976	1.62561	2.13788	1.83964	0.659485	1.65927	1.18582	1.50612	2.23255	2.05112	0.659182	1.32709	3.19306	1.05497	1.44891	2.25755	3.45415	1.48736	1.64585	-0.442273	1.56073	1.50582	0.19503	0.976273	-0.453	1.55718	0.464242	1.4113	2.40827	2.69576	2.60155	1.7973	1.09903	2.85815	2.34618	2.24573	1.61852	1.91364	2.49124	1.83682	4.11815	2.68606	1.02945	2.10142	2.02273	1.27382
89	2.02659	1.06074	1.85578	1.80044	1.54167	2.00156	1.71244	0.557333	1.572	1.155	1.41556	2.18289	1.83922	0.546111	1.193	3.113	0.926	1.39556	2.274	3.29611	1.37433	1.50344	-0.418778	1.541	1.40022	0.137222	0.845111	-0.587667	1.669	0.487222	1.42922	2.41133	2.68244	2.563	1.79622	1.04978	2.90833	2.28067	2.22322	1.58478	1.85878	2.5	1.77433	4.18267	2.60822	0.951222	1.99667	1.993	1.13133
90	1.94939	1.09682	1.70111	1.70545	1.43172	1.83221	1.53775	0.428061	1.49564	1.10542	1.29578	2.10566	1.60195	0.422838	1.03324	3.00265	0.794283	1.31466	2.26345	3.09747	1.24352	1.3693	-0.382818	1.517	1.29276	0.062899	0.684566	-0.727636	1.75627	0.498889	1.42522	2.38818	2.65531	2.48627	1.76368	0.989212	2.9451	2.21212	2.1787	1.54872	1.76715	2.48322	1.69019	4.19954	2.5059	0.831374	1.88057	1.96209	0.961091
91	1.84316	1.12928	1.52173	1.59564	1.288	1.63382	1.31855	0.268545	1.41845	1.02373	1.14636	1.99818	1.34664	0.283091	0.848818	2.857	0.650818	1.20536	2.21309	2.86645	1.09382	1.23827	-0.338545	1.47982	1.17136	-0.0326364	0.498909	-0.874091	1.80918	0.488636	1.38891	2.33418	2.61018	2.36927	1.69055	0.907273	2.95636	2.13682	2.10582	1.49564	1.64082	2.43391	1.58564	4.16127	2.37745	0.664091	1.74473	1.92336	0.755545
92	1.70568	1.15581	1.31565	1.47063	1.10941	1.40693	1.06094	0.0775556	1.33682	0.900848	0.969576	1.86093	1.07856	0.123051	0.645182	2.67647	0.489869	1.06627	2.11306	2.6092	0.921485	1.10765	-0.293455	1.42309	1.02836	-0.146535	0.298727	-1.0363	1.82118	0.449737	1.31174	2.2433	2.54285	2.21	1.57162	0.797899	2.93222	2.04979	1.99743	1.40978	1.48011	2.35041	1.46048	4.06252	2.2264	0.453485	1.5834	1.86858	0.51603
93	1.5364	1.17411	1.08061	1.32448	0.894364	1.15324	0.775192	-0.146192	1.24645	0.732758	0.764212	1.69943	0.80298	-0.0589495	0.427576	2.46342	0.311646	0.893606	1.959	2.32932	0.723697	0.977919	-0.252253	1.34279	0.855586	-0.272788	0.090101	-1.2147	1.787	0.377828	1.1888	2.11073	2.44716	2.00824	1.40404	0.661313	2.86219	1.94339	1.84683	1.27835	1.28446	2.23085	1.31235	3.89793	2.054	0.209505	1.39638	1.7883	0.252758
94	1.33559	1.18158	0.817697	1.14594	0.643091	0.877788	0.471455	-0.399182	1.14082	0.519909	0.529485	1.52285	0.526394	-0.261152	0.201636	2.21839	0.117848	0.684758	1.75191	2.02579	0.501	0.846061	-0.220394	1.24164	0.648394	-0.409333	-0.126303	-1.40042	1.70209	0.270576	1.01567	1.93655	2.31609	1.764	1.187	0.497697	2.73512	1.8097	1.64976	1.09415	1.05506	2.07294	1.14124	3.66576	1.85503	-0.0587576	1.18761	1.67836	-0.0235455
95	1.10397	1.17561	0.526162	0.926828	0.358485	0.585768	0.160949	-0.670354	1.01036	0.266697	0.268263	1.33682	0.256444	-0.477848	-0.0235455	1.93855	-0.0893232	0.442253	1.49597	1.69927	0.257273	0.705101	-0.209232	1.11812	0.415747	-0.557747	-0.347343	-1.58338	1.56345	0.127273	0.791424	1.72312	2.14496	1.48227	0.923323	0.304333	2.54871	1.64046	1.40223	0.858182	0.795384	1.87401	0.949374	3.36626	1.61983	-0.346232	0.958737	1.53467	-0.302424
96	0.842721	1.15449	0.203859	0.664364	0.0522222	0.28396	-0.147232	-0.946717	0.846364	-0.0217273	-0.0114141	1.13908	-0.00550505	-0.700596	-0.244152	1.62053	-0.305869	0.170535	1.19691	1.34865	-0.00427273	0.552657	-0.233636	0.967576	0.169505	-0.720172	-0.568657	-1.75815	1.36709	-0.052404	0.520232	1.47079	1.93247	1.17342	0.620576	0.0775051	2.3039	1.42766	1.10369	0.581212	0.508687	1.63168	0.745606	3.00631	1.34018	-0.649172	0.709879	1.34691	-0.570909
97	0.55249	1.11825	-0.150667	0.357697	-0.26003	-0.0263636	-0.451788	-1.22179	0.641182	-0.340727	-0.300364	0.921212	-0.25703	-0.920576	-0.461909	1.26267	-0.527818	-0.129818	0.859545	0.968848	-0.285909	0.388515	-0.310606	0.784273	-0.0923939	-0.901455	-0.779	-1.92733	1.10718	-0.269212	0.204606	1.17709	1.67803	0.837545	0.287667	-0.188576	1.99758	1.16133	0.762303	0.281636	0.19503	1.34273	0.533879	2.59121	1.01336	-0.966455	0.442818	1.10827	-0.815636
98	0.231581	1.06884	-0.542364	0.00557576	-0.567646	-0.347525	-0.75999	-1.49742	0.386273	-0.689727	-0.591515	0.669313	-0.50301	-1.13126	-0.686758	0.868717	-0.760869	-0.462162	0.484909	0.561071	-0.595	0.206374	-0.447242	0.559485	-0.374727	-1.11147	-0.962051	-2.10229	0.778455	-0.523747	-0.154525	0.834212	1.37793	0.467242	-0.0733333	-0.501162	1.62391	0.829071	0.384263	-0.0201212	-0.149263	1.00018	0.309879	2.12072	0.630667	-1.29577	0.156697	0.80797	-1.03515
99	-0.120649	1.01596	-0.980505	-0.396091	-0.874768	-0.687677	-1.0813	-1.776	0.0767273	-1.0693	-0.888818	0.371838	-0.753232	-1.32985	-0.940394	0.435677	-1.01465	-0.830152	0.0708485	0.121	-0.938545	-0.00939394	-0.642545	0.277273	-0.683909	-1.36042	-1.10105	-2.29286	0.377636	-0.815121	-0.555303	0.436485	1.02608	0.0540303	-0.472515	-0.860263	1.1803	0.421343	-0.0290404	-0.309071	-0.529606	0.596222	0.0697677	1.59195	0.184343	-1.63726	-0.155222	0.437182	-1.24579
100	-0.516314	0.935889	-1.46	-0.849	-1.203	-1.06	-1.421	-2.052	-0.286	-1.477	-1.205	0.028	-1.02	-1.525	-1.241	-0.047	-1.29	-1.23	-0.381	-0.354	-1.319	-0.28	-0.893	-0.066	-1.019	-1.642	-1.196	-2.496	-0.096	-1.135	-0.993	-0.021	0.614	-0.393	-0.922	-1.258	0.665	-0.061	-0.481	-0.586	-0.946	0.121	-0.197	0.997	-0.33	-1.976	-0.499	-0.005	-1.463
[truncated: 74 more columns]

## Sheet: Rotation LHipFlex A1ComfM
all values Right	mean	std	steps
1	-8.52916	1.40521	-9.858	-9.429	-7.615	-9.13	-11.557	-9.637	-7.514	-5.977	-9.718	-8.073	-10.359	-7.133	-8.734	-9.883	-7.958	-8.224	-8.642	-8.868	-7.804	-9.31	-8.695	-7.981	-8.295	-9.6	-7.138	-7.055	-7.392	-7.571	-9.112	-8.484	-7.283	-9.061	-8.512	-8.644	-8.563	-7.942	-6.595	-7.026	-7.205	-9.82	-8.536	-6.188	-5.934	-10.86	-8.3	-7.588	-7.531
2	-8.15635	1.44669	-9.64785	-9.06531	-7.71294	-9.36855	-11.1117	-9.197	-7.15919	-5.80979	-9.51321	-8.08439	-10.2308	-6.77979	-8.24139	-9.49244	-7.59584	-7.77701	-8.2679	-8.59276	-7.76127	-9.13339	-8.61878	-7.49544	-7.95051	-8.95693	-6.45125	-6.27773	-7.06727	-6.90967	-8.79149	-8.26562	-6.45573	-8.67361	-8.15309	-8.25376	-7.91294	-7.34085	-5.9773	-6.45061	-6.89409	-9.13826	-8.22797	-6.08857	-5.65476	-10.4663	-8.12158	-7.11462	-7.11001
3	-7.47369	1.51322	-9.11966	-8.39645	-7.50182	-9.25294	-10.4213	-8.50827	-6.51933	-5.36224	-8.93845	-7.80002	-9.78979	-6.1371	-7.41061	-8.72594	-6.89832	-6.9883	-7.60342	-8.01873	-7.41918	-8.5918	-8.13692	-6.65784	-7.31003	-7.9833	-5.44425	-5.18055	-6.48274	-5.93109	-8.12905	-7.75236	-5.29394	-7.96707	-7.53707	-7.56056	-6.94564	-6.45381	-5.05276	-5.61361	-6.30099	-8.15087	-7.59638	-5.65342	-5.03817	-9.70248	-7.61517	-6.34277	-6.44002
4	-6.49371	1.60516	-8.28573	-7.45406	-6.93709	-8.775	-9.50855	-7.58682	-5.60806	-4.63436	-8.02318	-7.21564	-9.02318	-5.20409	-6.278	-7.61073	-5.88591	-5.87915	-6.635	-7.16391	-6.76924	-7.70133	-7.23585	-5.48839	-6.39291	-6.66573	-4.14064	-3.76345	-5.62142	-4.68845	-7.13345	-6.93745	-3.84461	-6.94648	-6.66988	-6.56355	-5.71591	-5.27482	-3.82667	-4.55997	-5.41339	-6.90958	-6.65706	-4.91567	-4.07545	-8.62036	-6.80442	-5.2823	-5.48921
5	-5.23468	1.71617	-7.17765	-6.26725	-6.02342	-7.94148	-8.38509	-6.44164	-4.44442	-3.62994	-6.81427	-6.33099	-7.91189	-3.98789	-4.88609	-6.18579	-4.58717	-4.48732	-5.35065	-6.05009	-5.81175	-6.49807	-5.9682	-4.03164	-5.21931	-5.02882	-2.57121	-2.04936	-4.4536	-3.22509	-5.81936	-5.82048	-2.16688	-5.61455	-5.55027	-5.27465	-4.27024	-3.80662	-2.32193	-3.32908	-4.22152	-5.45976	-5.4124	-3.91771	-2.78213	-7.25506	-5.71512	-3.95458	-4.24066
6	-3.7244	1.83446	-5.83511	-4.86663	-4.80197	-6.77833	-7.05876	-5.08236	-3.05051	-2.36073	-5.36279	-5.1543	-6.4633	-2.52603	-3.2793	-4.50343	-3.0394	-2.86385	-3.76166	-4.69727	-4.55951	-5.02532	-4.39586	-2.34284	-3.81185	-3.12486	-0.784303	-0.0819091	-2.97263	-1.57588	-4.21927	-4.41192	-0.324343	-3.98949	-4.18852	-3.72154	-2.64539	-2.07504	-0.589172	-1.95025	-2.73643	-3.8419	-3.87534	-2.70288	-1.20841	-5.63264	-4.37262	-2.399	-2.69946
7	-1.99909	1.94855	-4.30158	-3.27915	-3.32373	-5.32836	-5.53755	-3.52145	-1.45367	-0.85	-3.71709	-3.70327	-4.71145	-0.872636	-1.50218	-2.61879	-1.28664	-1.06518	-1.89709	-3.12827	-3.04576	-3.33627	-2.56397	-0.482788	-2.19867	-1.03324	1.17155	2.08945	-1.20927	0.226909	-2.37352	-2.73618	1.62685	-2.10633	-2.60136	-1.936	-0.868273	-0.126333	1.30836	-0.429182	-0.993303	-2.08961	-2.07206	-1.31394	0.579212	-3.78509	-2.80155	-0.663636	-0.888606
8	-0.0981789	2.05138	-2.61094	-1.52689	-1.64209	-3.64873	-3.83655	-1.77818	0.32002	0.869727	-1.916	-1.99871	-2.71024	0.922556	0.41097	-0.572869	0.626657	0.857222	0.199818	-1.36682	-1.30978	-1.48801	-0.535727	1.49345	-0.413071	1.16666	3.26068	4.416	0.785354	2.15367	-0.327697	-0.835293	3.64832	-0.00776768	-0.812455	0.0335556	1.04003	1.98691	3.31345	1.24557	0.963475	-0.229303	-0.04	0.207576	2.51722	-1.76091	-1.03239	1.20499	1.15358
9	1.94071	2.14032	-0.78401	0.363657	0.199909	-1.79094	-1.98097	0.123818	2.24884	2.76482	0.0125152	-0.0689697	-0.521788	2.82872	2.44409	1.6033	2.66189	2.86312	2.47883	0.560273	0.610343	0.473091	1.60097	3.55326	1.51608	3.41606	5.45568	6.84836	2.95789	4.18245	1.8689	1.23812	5.72195	2.25612	1.14561	2.13189	3.06142	4.21807	5.38418	3.08509	3.08617	1.72573	2.17317	1.82504	4.56014	0.387485	0.899222	3.16966	3.37349
10	4.08283	2.21439	1.16418	2.35736	2.16573	0.211	-0.00981818	2.16309	4.31145	4.803	2.04336	2.04745	1.78591	4.82918	4.58882	3.87564	4.78927	4.92373	4.886	2.62118	2.68382	2.52345	3.79509	5.68173	3.56473	5.67655	7.728	9.33455	5.253	6.29482	4.15918	3.42836	7.84418	4.62673	3.22355	4.31664	5.17736	6.53436	7.49473	5.08291	5.322	3.77191	4.51482	3.51118	6.67327	2.61464	2.95227	5.20436	5.70582
11	6.29258	2.27287	3.22077	4.41048	4.22339	2.33058	2.02436	4.31873	6.48094	6.94764	4.15194	4.30121	4.13945	6.90875	6.82533	6.20095	6.98379	7.01736	7.36123	4.77721	4.87706	4.65742	6.03231	7.86652	5.70287	7.92344	10.045	11.8225	7.60988	8.46682	6.4828	5.67745	10.0142	7.04063	5.36105	6.55004	7.36506	8.91686	9.63109	7.20692	7.61349	5.89899	6.92478	5.24757	8.82946	4.87412	5.08194	7.29037	8.08238
12	8.53202	2.31578	5.36956	6.47867	6.34467	4.535	4.06433	6.566	8.72189	9.15467	6.31133	6.63311	6.46822	9.04644	9.12	8.53544	9.21533	9.12433	9.84222	6.98	7.147	6.86656	8.29389	10.09	7.891	10.1443	12.3726	14.267	9.96978	10.665	8.78578	7.92956	12.2188	9.44311	7.49889	8.79489	9.59633	11.3474	11.7834	9.41167	9.90678	8.08156	9.33867	7.01789	11.0097	7.12667	7.24667	9.41189	10.4426
13	10.7653	2.34467	7.58436	8.52864	8.50291	6.78627	6.064	8.87236	10.9958	11.378	8.48718	8.98621	8.72455	11.2169	11.4394	10.8478	11.4508	11.2251	12.2765	9.17473	9.44652	9.12527	10.5534	12.3273	10.0902	12.3362	14.6797	16.6197	12.2859	12.8504	11.0309	10.1423	14.4242	11.7998	9.59445	11.0203	11.8374	13.7994	13.9464	11.6513	12.1648	10.2822	11.6992	8.80215	13.2022	9.34991	9.41124	11.5538	12.7442
14	12.9658	2.36234	9.83023	10.5445	10.6712	9.04955	8.00194	11.191	13.2644	13.5779	10.6425	11.3202	10.8962	13.3951	13.7577	13.1208	13.6596	13.3018	14.6286	11.3129	11.7327	11.393	12.7837	14.5485	12.272	14.4994	16.9413	18.8767	14.5282	14.9883	13.2048	12.2934	16.5824	14.0977	11.6312	13.2063	14.0502	16.239	16.113	13.8839	14.3679	12.4629	13.973	10.5797	15.402	11.5451	11.5495	13.702	14.9631
15	15.1193	2.37059	12.0681	12.5274	12.821	11.2973	9.88006	13.4928	15.4921	15.7273	12.7451	13.6121	12.9943	15.5586	16.0533	15.3462	15.8172	15.3457	16.8816	13.3635	13.975	13.6274	14.9696	16.7201	14.4209	16.6306	19.1399	21.038	16.6849	17.0565	15.3122	14.3767	18.6538	16.3401	13.6148	15.3469	16.2038	18.6333	18.2691	16.0741	16.5094	14.5959	16.1534	12.3357	17.6018	13.7227	13.6483	15.8466	17.1056
16	17.2189	2.36878	14.2606	14.4875	14.9287	13.5109	11.7131	15.757	17.6592	17.8115	14.7782	15.85	15.0355	17.6837	18.3016	17.5159	17.9088	17.3446	19.0366	15.3165	16.1595	15.7967	17.1018	18.8098	16.5306	18.7122	21.2494	23.1035	18.7548	19.0398	17.3644	16.3972	20.6138	18.5358	15.5626	17.446	18.2841	20.9565	20.3954	18.1934	18.5913	16.6593	18.2483	14.0521	19.782	15.8883	15.703	17.9746	19.1798
17	19.2586	2.35481	16.3794	16.43	16.9785	15.6764	13.5219	17.9666	19.7486	19.8287	16.741	18.0303	17.0356	19.7404	20.4691	19.6172	19.9233	19.2906	21.0991	17.1795	18.2803	17.8755	19.1641	20.7903	18.5947	20.7244	23.2538	25.0706	20.7352	20.9253	19.3696	18.3664	22.4479	20.6855	17.4874	19.5019	20.2869	23.1813	22.4618	20.2219	20.6098	18.6318	20.2689	15.7198	21.9093	18.0318	17.7168	20.0672	21.1861
18	21.2124	2.34322	18.4074	18.3494	18.9592	17.7797	15.3171	20.1021	21.7432	21.7713	18.632	20.1462	19.0018	21.6885	22.5181	21.6333	21.846	21.1697	23.0674	18.9625	20.3252	19.8402	21.1166	22.6392	20.5977	22.6502	25.1336	26.932	22.6198	22.7027	21.3238	20.2893	24.1493	22.7786	19.3883	21.4964	22.2051	25.2804	24.4339	22.1485	22.5454	20.4973	22.2219	17.3379	23.9423	20.1248	19.6815	22.0994	23.1176
19	23.1086	2.28229	20.3377	20.2333	20.8565	19.8044	17.1014	22.1372	23.6265	23.6276	20.4512	22.1775	20.9285	23.4875	24.4195	23.5476	23.6591	22.9687	24.9321	20.67	22.2745	21.6653	22.9125	24.3408	22.5148	24.4762	26.8755	28.6742	24.4002	24.3636	23.2099	22.1571	25.7155	24.7934	21.2529	23.4007	24.0361	27.2326	26.2803	23.9663	24.3723	22.2469	24.1055	18.9098	25.8441	22.1312	21.5805	24.044	24.9605
20	24.8898	2.2237	22.1708	22.0652	22.6497	21.7305	18.8624	24.0449	25.3846	25.3852	22.1992	24.0977	22.8007	25.1135	26.1587	25.3493	25.3501	24.6741	26.6821	22.3003	24.1016	23.3318	24.5186	25.8873	24.3228	26.1908	28.4669	30.2816	26.0679	25.9087	25.0038	23.9502	27.1477	26.7026	23.0775	25.1885	25.7759	29.0222	27.9775	25.6659	26.0695	23.8809	25.9134	20.4435	27.5886	24.0199	23.3949	25.878	26.7008
21	26.5553	2.15656	23.9104	23.8274	24.3177	23.5396	20.5878	25.8075	27.0072	27.0348	23.8714	25.8761	24.6028	26.5596	27.7336	27.0307	26.9141	26.2772	28.3067	23.8486	25.7831	24.832	25.9266	27.277	26.004	27.7841	29.9017	31.7424	27.6175	27.3331	26.6806	25.6469	28.4528	28.4791	24.8511	26.8444	27.4172	30.6413	29.5148	27.2373	27.6275	25.4058	27.641	21.9428	29.1614	25.7724	25.109	27.5889	28.3279
22	28.0972	2.08127	25.557	25.4963	25.8476	25.2205	22.264	27.4188	28.4883	28.5703	25.4656	27.4892	26.3138	27.8253	29.1498	28.5891	28.3519	27.772	29.7951	25.3135	27.3003	26.165	27.1388	28.5118	27.5507	29.2504	31.1817	33.047	29.0384	28.6391	28.2191	27.2253	29.6421	30.0978	26.5196	28.3594	28.9556	32.0915	30.8945	28.6772	29.0419	26.8311	29.2869	23.4107	30.363	27.3792	26.7112	29.1762	29.8365
23	29.4992	2.01867	27.1087	27.0548	27.2387	26.768	23.8783	28.887	29.8252	29.99	26.9823	28.9404	27.9217	28.9309	30.4193	30.0257	29.667	29.1569	31.1451	26.697	28.6654	27.3478	28.1639	29.5952	28.9563	30.5874	32.3146	34.197	30.337	29.8307	29.6078	28.6833	30.7284	31.5539	28.0509	29.7458	30.3883	33.382	32.1299	29.9948	30.3177	28.1753	30.8459	24.8468	30.6333	28.835	28.1967	30.6457	31.2273
24	30.8161	1.94052	28.5567	28.4941	28.4959	28.1792	25.4167	30.2097	31.019	31.298	28.4217	30.2299	29.4169	29.9007	31.5627	31.3444	30.864	30.4372	32.3584	28.002	29.8854	28.3905	29.0153	30.5371	30.218	31.7963	33.314	35.1852	31.5192	30.9149	30.8474	30.0175	31.7256	32.8498	29.448	31.0145	31.7165	34.5264	33.2414	31.2002	31.4629	29.4487	32.3148	26.2486	32.8646	30.1414	29.5637	32.005	32.5057
25	32.0087	1.86432	29.8924	29.8076	29.6245	29.4596	26.8677	31.4122	32.0762	32.5026	29.781	31.3599	30.7965	30.7603	32.6002	32.5551	31.9485	31.624	33.4421	29.2308	30.9732	29.3143	29.7105	31.349	31.3405	32.8827	34.1982	36.0416	32.5957	31.9006	31.9477	31.2363	32.6402	33.9928	30.7214	32.1829	32.9459	35.5413	34.2522	32.3059	32.4891	30.6646	33.6938	27.6144	33.7914	31.3095	30.8139	33.2666	33.6798
26	33.0942	1.80431	31.1072	30.9975	30.6323	30.6208	28.2235	32.5053	33.0036	33.6153	31.0518	32.3448	32.0637	31.5364	33.5473	33.6673	32.9265	32.7296	34.4068	30.3879	31.9432	30.1391	30.2682	32.0447	32.3365	33.8573	34.9877	36.7875	33.5812	32.8002	32.9188	32.3505	33.4776	34.9956	31.8836	33.2695	34.0829	36.4402	35.1806	33.3255	33.4103	31.8321	34.9864	28.9412	34.5965	32.3587	31.9542	34.4441	34.7544
27	34.088	1.75636	32.1986	32.0649	31.5319	31.6744	29.4799	33.4999	33.8106	34.6486	32.2239	33.2042	33.2237	32.2495	34.4178	34.6912	33.8047	33.7647	35.2615	31.4786	32.8119	30.8823	30.7065	32.6416	33.2196	34.7345	35.7034	37.4405	34.4902	33.6265	33.7741	33.3718	34.2377	35.8719	32.9412	34.2883	35.1341	37.2349	36.0443	34.2731	34.2366	32.9563	36.1983	30.2251	35.3038	33.3109	32.9939	35.5506	35.7372
28	35.0006	1.72804	33.1778	33.0201	32.3382	32.6345	30.6373	34.4048	34.5159	35.616	33.2908	33.9565	34.2865	32.9168	35.2242	35.6386	34.5973	34.7403	36.0122	32.5073	33.593	31.5585	31.047	33.1694	34.0087	35.5298	36.3624	38.0178	35.336	34.3908	34.5363	34.3122	34.9289	36.6358	33.9005	35.2499	36.105	37.9455	36.8574	35.16	34.9827	34.0364	37.3411	31.4621	35.9401	34.1848	33.946	36.6023	36.646
29	35.839	1.70387	34.0553	33.8727	33.0632	33.5172	31.6989	35.2275	35.133	36.5308	33.966	34.6177	35.2663	33.5537	35.9755	36.5194	35.3124	35.662	36.6662	33.4783	34.3016	32.1793	31.3126	33.6481	34.7224	36.2631	36.9786	38.5351	36.1283	35.1025	35.2248	35.1811	35.558	37.3001	34.767	36.1641	37.0004	38.5795	37.6275	35.9947	35.6602	35.0715	38.4254	32.6476	36.5238	34.9968	34.8237	37.6076	37.495
30	36.635	1.71188	34.8474	34.6324	33.7158	34.3386	32.6717	35.9746	35.6776	37.4047	34.3973	35.202	36.1784	34.1734	36.6855	37.3406	35.9558	36.5374	37.2321	34.3952	34.9523	32.7553	31.5294	34.0982	35.3756	36.9592	37.5585	39.0065	36.8751	35.7694	35.8614	35.9881	36.1398	37.8803	35.5493	37.0416	37.8275	39.146	38.363	36.7831	36.2821	36.0632	39.4559	33.7776	37.0743	35.7594	35.6387	38.5748	38.2947
31	37.395	1.73284	35.5755	35.312	34.3094	35.1162	33.5694	36.6538	36.1666	38.2476	35.8783	35.7217	37.0386	34.7901	37.3675	38.1132	36.5381	37.3777	37.7213	35.2633	35.5601	33.2961	31.7238	34.5341	35.9889	37.6464	38.1085	39.4445	37.5835	36.3999	36.4633	36.7448	36.6963	38.3948	36.2616	37.8926	38.5938	39.6517	39.0716	37.5309	36.8647	37.0156	40.4395	34.854	37.614	36.4885	36.4089	39.5124	39.0567
32	38.1183	1.77004	36.264	35.9232	34.8551	35.8636	34.4152	37.2762	36.6196	39.0711	36.5572	36.1907	37.8626	35.4187	38.0347	38.8463	37.0707	38.1941	38.1477	36.0934	36.1393	33.8125	31.9221	34.9716	36.5797	38.3534	38.6333	39.8619	38.2599	37.0015	37.0502	37.4648	37.2584	38.8656	36.9242	38.7259	39.3117	40.1056	39.7632	38.2435	37.4278	37.9377	41.3815	35.8845	38.1635	37.1983	37.153	40.4275	39.7915
33	38.8311	1.8223	36.9379	36.476	35.3685	36.5938	35.2389	37.8539	37.0569	39.8858	37.1672	36.6249	38.6649	36.0756	38.7025	39.556	37.5697	39.0013	38.5304	36.9021	36.7046	34.3155	32.1491	35.4243	37.1653	39.1032	39.1421	40.2785	38.9136	37.5866	37.6417	38.1631	37.8588	39.3195	37.5597	39.5516	39.9988	40.5234	40.4494	38.9318	37.9978	38.8463	42.2902	36.882	38.7488	37.9078	37.8959	41.3292	40.5116
34	39.552	1.88829	37.621	36.9833	35.864	37.324	36.074	38.403	37.5007	40.705	37.729	37.0397	39.4593	36.7797	39.391	40.2623	38.0577	39.815	38.8957	37.71	37.2753	34.8187	32.4297	35.9093	37.7627	39.918	39.6463	40.714	39.561	38.169	38.257	38.8577	38.5263	39.7877	38.1937	40.3803	40.677	40.9263	41.1437	39.6147	38.6017	39.763	43.177	37.86	39.3943	38.639	38.6633	42.2277	41.2327
35	40.3013	1.96578	38.3347	37.465	36.3624	38.0726	36.957	38.943	37.9731	41.5401	38.2663	37.4534	40.2601	37.5493	40.1231	40.9896	38.5622	40.6515	39.2749	38.5498	37.8746	35.3403	32.7923	36.4471	38.391	40.814	40.1661	41.2004	40.2266	38.7768	38.9212	39.5722	39.2843	40.3044	38.8529	41.2227	41.3703	41.3389	41.8633	40.3129	39.2632	40.7069	44.056	38.8306	40.1214	39.4215	39.4837	43.132	41.9721
36	41.0965	2.05102	39.0955	37.9459	36.8881	38.8607	37.9104	39.4977	38.4918	42.4016	38.8142	37.8906	41.0794	38.4001	40.9229	41.7633	39.111	41.5242	39.7048	39.4432	38.5261	35.8995	33.2626	37.0616	39.0734	41.801	40.7285	41.7571	40.9447	39.4382	39.6579	40.33	40.1496	40.898	39.5602	42.0892	42.0978	41.7878	42.6263	41.0485	39.9981	41.6936	44.9393	39.8067	40.946	40.2708	40.3805	44.0495	42.7455
37	41.9517	2.1388	39.9152	38.4539	37.4701	39.7073	38.9405	40.0912	39.0709	43.2985	39.3972	38.3855	41.9251	39.3441	41.8112	42.6023	39.7249	42.4427	40.2215	40.4066	39.2511	36.5179	33.8644	37.7762	39.835	42.8803	41.3622	42.4038	41.7509	40.181	40.4858	41.1499	41.1273	41.5913	40.3325	42.9895	42.8735	42.2994	43.4495	41.842	40.815	42.733	45.8369	40.8016	41.878	41.2013	41.3672	44.9852	43.5615
38	42.8745	2.22207	40.7973	39.0222	38.1384	40.6289	40.0428	40.7423	39.718	44.2397	40.033	38.9754	42.8025	40.3867	42.801	43.516	40.4229	43.4122	40.8558	41.4473	40.0649	37.216	34.6213	38.6082	40.6978	44.0389	42.0933	43.1525	42.6727	41.024	41.4197	42.0433	42.2024	42.3986	41.1834	43.9342	43.7083	42.9009	44.3457	42.7087	41.72	43.8255	46.7564	41.8258	42.9167	42.2188	42.4461	45.9375	44.4261
39	43.8636	2.29125	41.7378	39.6867	38.9188	41.6317	41.1959	41.4681	40.4432	45.2245	40.7339	39.6934	43.7117	41.5183	43.8865	44.4972	41.2327	44.4283	41.6344	42.5585	40.976	38.0147	35.5536	39.5601	41.6733	45.2471	42.9347	43.9984	43.7209	41.9732	42.4657	43.0136	43.334	43.3221	42.1195	44.9303	44.6079	43.6225	45.321	43.6411	42.7109	44.9572	47.6984	42.8838	44.0454	43.3245	43.6079	46.8972	45.3406
40	44.9006	2.33484	42.7236	40.4742	39.8301	42.7105	42.3662	42.2754	41.2304	46.2326	41.5095	40.5603	44.636	42.709	45.03	45.5125	42.1486	45.4698	42.5592	43.7216	41.9767	38.9322	36.6675	40.6101	42.7526	46.4584	43.871	44.9152	44.8719	43.0081	43.6074	44.0568	44.446	44.3352	43.1383	45.9685	45.5645	44.4578	46.3505	44.5916	43.767	46.0859	48.65	43.9732	45.2258	44.4955	44.834	47.8415	46.2883
41	45.9483	2.34342	43.7262	41.3834	40.8748	43.8384	43.5075	43.1568	42.0442	47.2186	42.356	41.5734	45.5456	43.8987	46.1694	46.5063	43.1447	46.4942	43.5999	44.9023	43.0316	39.9729	37.9394	41.708	43.9014	47.6158	44.8531	45.8659	46.0587	44.0719	44.7946	45.1468	45.4734	45.3768	44.2122	47.0196	46.5465	45.377	47.3885	45.4869	44.8423	47.1494	49.5816	45.0817	46.3995	45.6861	46.0948	48.7386	47.2365
42	46.9538	2.3142	44.6974	42.3699	42.0272	44.9605	44.5657	44.0917	42.8362	48.1165	43.2461	42.6897	46.3939	45.0187	47.2369	47.4154	44.1707	47.4448	44.6786	46.0485	44.0716	41.1148	39.311	42.7883	45.062	48.6627	45.8131	46.8136	47.1908	45.0913	45.9499	46.2294	46.3678	46.3683	45.2767	48.0373	47.5005	46.3287	48.375	46.255	45.8719	48.0716	50.4498	46.185	47.5035	46.8326	47.348	49.5551	48.1484
43	47.8626	2.25313	45.5775	43.3577	43.2257	46.0073	45.4873	45.0475	43.563	48.86	44.1261	43.839	47.1381	46.0203	48.1812	48.1858	45.1626	48.2746	45.7151	47.1005	45.0208	42.2994	40.7065	43.7918	46.1682	49.554	46.6925	47.7218	48.2048	45.9975	46.9884	47.2494	47.0893	47.247	46.2541	48.9839	48.3645	47.2489	49.2559	46.8516	46.7947	48.8	51.2106	47.2491	48.4864	47.8811	48.5395	50.2547	48.9865
44	48.6261	2.17095	46.3166	44.2757	44.3923	46.9167	46.2288	45.9824	44.1892	49.4022	44.9318	44.9493	47.7555	46.8593	48.9611	48.7816	46.0617	48.9362	46.6397	48.0031	45.8202	43.4491	42.0491	44.6718	47.1686	50.2277	47.4453	48.5485	49.0503	46.7335	47.8434	48.1692	47.5938	47.9568	47.0887	49.8196	49.0858	48.0783	49.9917	47.2416	47.5632	49.3002	51.8321	48.2323	49.3037	48.7897	49.597	50.8061	49.7112
45	49.2072	2.08066	46.8826	45.0751	45.4487	47.6463	46.761	46.846	44.6934	49.715	45.6093	45.9478	48.2233	47.4947	49.5323	49.1753	46.8207	49.3854	47.3943	48.7177	46.4339	44.4882	43.2703	45.3858	48.0207	50.6499	48.0131	49.263	49.675	47.2597	48.475	48.9552	47.853	48.4761	47.7369	50.4961	49.628	48.7683	50.5499	47.391	48.1353	49.5499	52.2866	49.0937	49.9156	49.5147	50.4599	51.1969	50.2998
46	49.5924	1.99803	47.2519	45.7177	46.3328	48.1617	47.0639	47.5505	45.0853	49.7783	46.1209	46.7869	48.518	47.9336	49.8815	49.3416	47.4105	49.6245	47.9528	49.2224	46.8257	45.3536	44.3132	45.8988	48.6765	50.879	48.3721	49.8994	50.0714	47.5835	48.8561	49.5788	47.8994	48.8675	48.168	50.9983	49.9635	49.2762	50.9075	47.3103	48.4926	49.5315	52.5475	49.7965	50.329	50.0169	51.102	51.4569	50.7772
47	49.8138	1.94197	47.4041	46.1858	47.0014	48.4414	47.1324	48.0718	45.4157	49.5982	46.4393	47.4728	48.6475	48.2551	50.0806	49.2868	47.8414	49.7407	48.3636	49.4988	46.9836	45.989	45.1237	46.2302	49.1004	51.0476	48.5843	50.5635	50.3287	47.794	48.9936	50.0478	47.8509	49.2637	48.4066	51.3878	50.0781	49.5795	51.0816	47.1147	48.6824	49.2843	52.6242	50.3321	50.6382	50.3237	51.5016	51.6595	51.2192
48	49.9571	1.93169	47.3587	46.5297	47.4184	48.5228	47.0066	48.4615	45.7589	49.2562	46.561	48.073	48.7001	48.5692	50.2764	49.1181	48.1771	49.877	48.7393	49.5357	46.9692	46.3691	45.6576	46.4728	49.3242	51.2717	48.7842	51.3159	50.6029	48.0365	48.979	50.4312	47.8738	49.7712	48.5629	51.769	50.0158	49.7204	51.1624	47.0093	48.8317	48.9482	52.6197	50.7698	50.9753	50.5609	51.6623	51.8866	51.7036
49	50.1284	1.97593	47.2177	46.8764	47.5749	48.5297	46.8004	48.8252	46.1654	48.9211	46.5502	48.6678	48.8192	48.9434	50.5987	49.0407	48.5032	50.1361	49.1793	49.3709	46.9298	46.5551	45.9284	46.7535	49.473	51.5756	49.0839	52.1322	51.0083	48.4256	48.9912	50.8342	48.0859	50.3883	48.7883	52.2051	49.9171	49.8309	51.2905	47.1637	49.0861	48.7125	52.6955	51.2158	51.3978	50.88	51.671	52.1839	52.2418
50	50.3889	2.05443	47.1376	47.3447	47.5492	48.6201	46.665	49.241	46.613	48.7532	46.5585	49.2831	49.1119	49.3566	51.0637	49.2156	48.8433	50.5152	49.6981	49.1364	47.0156	46.6946	46.0585	47.1425	49.6978	51.8883	49.5007	52.9138	51.5315	48.9485	49.1894	51.3259	48.4737	51.0014	49.1614	52.6704	49.9563	50.0654	51.5652	47.6041	49.5014	48.702	52.9599	51.7332	51.8354	51.3428	51.6785	52.5305	52.7646
51	50.7103	2.11612	47.2144	47.9483	47.5123	48.8771	46.695	49.706	47	48.7898	46.7595	49.8661	49.5705	49.7089	51.5669	49.6264	49.1237	50.9162	50.2123	49.0256	47.2781	46.9192	46.2357	47.5955	50.0702	52.0904	49.9542	53.5352	52.0485	49.4595	49.5896	51.8885	48.8983	51.4538	49.6305	53.0644	50.2137	50.4616	51.9558	48.2122	49.9946	48.9018	53.3831	52.2959	52.1416	51.8825	51.8002	52.8365	53.1434
52	50.9992	2.13038	47.4086	48.5594	47.6244	49.2493	46.8487	50.1355	47.1972	48.9155	47.1869	50.3119	50.0775	49.8742	51.949	50.1028	49.2327	51.2008	50.586	49.142	47.6418	47.2449	46.5826	47.9648	50.5233	52.0693	50.3136	53.889	52.3989	49.7742	50.0452	52.4223	49.1657	51.6132	50.0575	53.268	50.5893	50.8762	52.3087	48.7981	50.3977	49.1828	53.8185	52.8015	52.1809	52.3535	52.0354	52.9845	53.2593
53	51.1243	2.09159	47.5936	49.0034	47.9132	49.5885	46.9896	50.3985	47.131	48.9713	47.7092	50.5134	50.4668	49.7539	52.0697	50.4458	49.1056	51.2452	50.6929	49.4247	47.9551	47.5759	47.0733	48.1067	50.908	51.7574	50.4524	53.9131	52.4511	49.7802	50.377	52.7908	49.1465	51.409	50.295	53.1977	50.9128	51.1297	52.4627	49.1786	50.5587	49.3768	54.0923	53.119	51.9007	52.6082	52.2774	52.908	53.0767
54	50.9939	2.03374	47.6207	49.14	48.2636	49.7318	46.9702	50.3658	46.7731	48.8191	48.1488	50.3978	50.5915	49.3026	51.8531	50.505	48.7179	50.9763	50.4559	49.7322	48.0643	47.7787	47.568	47.9277	51.0802	51.1387	50.2841	53.5945	52.1381	49.4254	50.4428	52.8776	48.7852	50.8357	50.2378	52.8249	51.0333	51.0889	52.3078	49.2293	50.3868	49.3426	54.0779	53.1413	51.3023	52.5532	52.385	52.5756	52.5945
55	50.5594	1.99409	47.37	48.8915	48.5005	49.5628	46.6841	49.9495	46.1332	48.3804	48.3465	49.9408	50.3698	48.5257	51.2883	50.2161	48.0686	50.3825	49.8583	49.9009	47.8671	47.749	47.8977	47.4026	50.9498	50.2294	49.7758	52.9568	51.461	48.715	50.1698	52.6204	48.0823	49.9279	49.8454	52.1572	50.8578	50.6896	51.8014	48.9014	49.8602	49.0006	53.7159	52.8166	50.4121	52.1599	52.2446	51.9767	51.8315
56	49.8144	1.9904	46.7882	48.2504	48.472	49.0347	46.085	49.124	45.2369	47.634	48.2017	49.1608	49.7858	47.4617	50.4053	49.5692	47.1659	49.4871	48.9317	49.804	47.33	47.4377	47.9319	46.558	50.4898	49.072	48.9392	52.045	50.4614	47.6853	49.555	52.0076	47.0729	48.7368	49.1288	51.2152	50.3543	49.9298	50.9519	48.2074	49.0049	48.3321	52.9992	52.1377	49.2651	51.4377	51.8047	51.1134	50.8186
57	48.7875	2.01679	45.8756	47.2537	48.0949	48.1579	45.1734	47.8758	44.1163	46.592	47.687	48.0967	48.8652	46.1651	49.2561	48.5875	46.0285	48.3325	47.7291	49.38	46.4711	46.8402	47.6145	45.4432	49.7154	47.7286	47.8089	50.8886	49.1899	46.3866	48.6257	51.058	45.8133	47.3183	48.1216	50.0318	49.5293	48.8433	49.7926	47.1944	47.8681	47.3513	51.9521	51.1267	47.9107	50.4171	51.0609	49.9958	49.5939
58	47.5059	2.06231	44.6617	45.9572	47.3585	46.9698	43.9773	46.2987	42.8099	45.2881	46.8284	46.7981	47.659	44.6948	47.9095	47.3275	44.6886	46.9636	46.3073	48.6195	45.3289	45.9652	46.9492	44.1118	48.6682	46.2715	46.4261	49.5719	47.7029	44.8802	47.4268	49.8078	44.3735	45.7352	46.865	48.6497	48.4114	47.4804	48.3711	45.937	46.5054	46.0964	50.6313	49.8322	46.4042	49.149	50.0238	48.6442	48.199
59	46.0371	2.1106	43.1943	44.4255	46.2926	45.5218	42.5497	44.4625	41.3628	43.7759	45.6768	45.3157	46.2382	43.1051	46.4389	45.8726	43.189	45.4465	44.7182	47.5443	43.9603	44.829	45.9684	42.6205	47.404	44.7829	44.8563	48.1494	46.0657	43.233	46.0237	48.3108	42.826	44.0488	45.4132	47.1196	47.0478	45.9033	46.7462	44.5291	44.974	44.6321	49.1136	48.3381	44.7959	47.694	48.7341	47.0909	46.6726
60	44.4436	2.15179	41.5436	42.7318	44.9498	43.8836	40.9625	42.4568	39.8272	42.1196	44.2933	43.6988	44.6816	41.4408	44.912	44.3055	41.5779	43.8481	43.0144	46.2027	42.4315	43.4695	44.7262	41.0244	45.984	43.3231	43.1734	46.6717	44.3427	41.5082	44.4889	46.6263	41.2332	42.3139	43.8297	45.4879	45.5011	44.183	44.9814	43.0533	43.3285	43.0347	47.4791	46.7412	43.1286	46.111	47.2677	45.3786	45.0475
61	42.7772	2.18188	39.7966	40.9498	43.408	42.1279	39.2931	40.375	38.2586	40.3831	42.7434	41.9963	43.0627	39.7374	43.3789	42.6901	39.9012	42.2139	41.2493	44.6675	40.8078	41.9437	43.2963	39.37	44.4633	41.9123	41.4373	45.1755	42.5909	39.7575	42.8883	44.808	39.6408	40.5687	42.1729	43.7912	43.8352	42.3852	43.1371	41.5626	41.6168	41.374	45.7981	45.1122	41.4348	44.4535	45.6839	43.5567	43.3509
62	41.0791	2.20065	38.0349	39.1461	41.7591	40.3162	37.6088	38.2955	36.6999	38.6222	41.0895	40.258	41.4429	38.0202	41.8584	41.0663	38.1892	40.5737	39.4759	43.0245	39.1483	40.3324	41.7533	37.6909	42.883	40.5339	39.6893	43.6719	40.8455	38.0138	41.2774	42.907	38.0773	38.818	40.4949	42.0521	42.1015	40.5611	41.263	40.082	39.8729	39.7032	44.1168	43.5018	39.7231	42.7622	44.0273	41.6714	41.6059
63	39.3694	2.20965	36.3169	37.3727	40.078	38.4875	35.955	36.2716	35.1777	36.8805	39.3841	38.516	39.8526	36.2904	40.3324	39.4426	36.4501	38.9359	37.7188	41.3502	37.4885	38.693	40.1547	36.0064	41.2631	39.1428	37.9521	42.1481	39.1073	36.2849	39.6883	40.9564	36.5468	37.0367	38.8127	40.2709	40.3351	38.743	39.3916	38.6026	38.1074	38.0547	42.4463	41.9293	37.9808	41.0497	42.328	39.7531	39.8236
64	37.6456	2.21076	34.6709	35.6589	38.409	36.6585	34.3532	34.3275	33.691	35.1831	37.6661	36.7769	38.2879	34.5308	38.7597	37.7943	34.6692	37.2853	35.973	39.6987	35.8452	37.0505	38.5367	34.3218	39.5965	37.6885	36.2274	40.5795	37.3534	34.5551	38.12	38.9711	35.0082	35.1995	37.1065	38.4392	38.553	36.943	37.531	37.0946	36.3056	36.4287	40.7576	40.3767	36.1875	39.2957	40.5966	37.8102	37.9967
65	35.8894	2.20466	33.092	34.0028	36.7669	34.8161	32.794	32.4556	32.2179	33.5257	35.9563	35.0322	36.7108	32.726	37.1083	36.0739	32.8447	35.5947	34.2119	38.0958	34.2091	35.3995	36.912	32.6335	37.8578	36.1348	34.5001	38.9434	35.5507	32.7974	36.5387	36.9426	33.4048	33.3014	35.3358	36.5486	36.7481	35.1407	35.6532	35.5084	34.4414	34.7976	38.9975	38.7958	34.3302	37.462	38.8201	35.8405	36.1246
66	34.0788	2.1924	31.5419	32.3749	35.1318	32.9277	31.232	30.6229	30.7388	31.8681	34.2429	33.2739	35.0704	30.8735	35.3673	34.2344	30.9819	33.8428	32.4088	36.5278	32.5482	33.7148	35.2635	30.9359	36.0214	34.4687	32.7446	37.226	33.6748	30.9914	34.8954	34.8512	31.698	31.3581	33.4718	34.5977	34.8902	33.2948	33.7188	33.7978	32.495	33.1164	37.1151	37.1311	32.4103	35.5221	36.9671	33.8433	34.2155
67	32.2006	2.17504	29.9647	30.7347	33.46	30.966	29.604	28.782	29.2453	30.149	32.49	31.503	33.3353	28.984	33.552	32.2527	29.0927	32.0223	30.5487	34.944	30.823	31.968	33.5543	29.2253	34.0767	32.701	30.9357	35.426	31.7173	29.138	33.1537	32.6823	29.8803	29.3987	31.5063	32.596	32.94	31.3723	31.6987	31.9433	30.466	31.3503	35.0853	35.3457	30.442	33.477	35.005	31.829	32.287
68	30.2738	2.15482	28.3119	29.0476	31.6981	28.9238	27.8511	26.8884	27.7429	28.3078	30.6525	29.7309	31.5086	27.0754	31.697	30.1392	27.1911	30.1444	28.6314	33.2559	29.0075	30.143	31.7466	27.501	32.0365	30.8634	29.0629	33.5533	29.6963	27.2545	31.3069	30.4357	27.9728	27.461	29.4556	30.5614	30.8724	29.3584	29.5822	29.9648	28.3758	29.4951	32.9223	33.437	28.4516	31.3485	32.9184	29.8187	30.3657
69	28.2758	2.11845	26.5637	27.3028	29.8206	26.8234	25.9734	24.9514	26.2443	26.3365	28.7272	27.9765	29.6212	25.1701	29.8466	27.9356	25.2941	28.2395	26.6765	31.4132	27.1051	28.2419	29.8244	25.7682	29.9334	28.9985	27.1401	31.647	27.6486	25.3851	29.3796	28.1222	26.0177	25.5822	27.3547	28.5239	28.7064	27.2618	27.3802	27.9143	26.2607	27.5792	30.6733	31.4387	26.4789	29.1853	30.7158	27.8428	28.4818
70	26.2841	2.07697	24.7329	25.5161	27.8339	24.6984	23.9987	23.0059	24.7663	24.2581	26.7328	26.2641	27.7177	23.2954	28.0355	25.7018	23.4228	26.3458	24.7184	29.4059	25.1485	26.2839	27.8057	24.0433	27.8112	27.1485	25.2025	29.737	25.6179	23.5731	27.4125	25.7636	24.0667	23.7891	25.2485	26.5148	26.4763	25.1126	25.1223	25.8548	24.1618	25.6513	28.408	29.4072	24.5637	27.0409	28.428	25.9359	26.6652
71	24.3263	2.02965	22.8531	23.7215	25.7638	22.5947	21.9761	21.0996	23.3248	22.1227	24.7026	24.615	25.8414	21.4741	26.2833	23.5048	21.5984	24.5008	22.7946	27.2645	23.1871	24.3019	25.73	22.3549	25.7154	25.3469	23.2938	27.8505	23.6407	21.8528	25.4502	23.3936	22.1684	22.0941	23.1794	24.5567	24.2332	22.9551	22.8543	23.8448	22.1167	23.763	26.1973	27.4045	22.7334	24.9647	26.098	24.1246	24.9384
72	22.4462	2.03444	20.9693	21.9621	23.6552	20.5553	19.9584	19.2755	21.9288	19.9918	22.6792	23.0402	24.026	19.7172	24.5912	21.3972	19.8347	22.7315	20.9329	25.0476	21.2684	22.3357	23.6472	20.7276	23.6848	23.6156	21.4511	26.0075	21.7411	20.2396	23.534	21.052	20.3588	20.4968	21.1773	22.6589	22.0287	20.8372	20.6293	21.9287	20.1493	21.9572	24.0951	25.4818	20.9929	22.981	23.7804	22.421	23.3099
73	20.6225	1.95668	19.1217	20.267	21.5643	18.6115	17.9911	17.5618	20.5786	17.9162	20.7069	21.5392	22.2922	18.0249	22.9477	19.4095	18.1359	21.0503	19.1466	22.8226	19.4265	20.4195	21.6055	19.1755	21.7412	21.9616	19.6965	24.2202	19.9283	18.7325	21.6935	18.7751	18.6584	18.9864	19.2579	20.8195	19.9048	18.7987	18.4928	20.1349	18.2673	20.2621	22.1291	23.6673	19.3332	21.0947	21.5309	20.8265	21.7728
74	18.8954	1.92066	17.3397	18.6456	19.5445	16.7814	16.1084	15.9718	19.2653	15.9319	18.8178	20.1002	20.6464	16.3875	21.3363	17.553	16.4989	19.444	17.4376	20.6474	17.6768	18.5737	19.638	17.6953	19.8898	20.3714	18.0327	22.4956	18.1989	17.3178	19.9412	16.5893	17.0769	17.5436	17.4244	19.0333	17.8882	16.8645	16.4753	18.476	16.4695	18.6877	20.3001	21.9532	17.7448	19.3006	19.3743	19.3337	20.3131
75	17.2562	1.9048	15.6431	17.0994	17.6333	15.0655	14.3271	14.5054	17.9757	14.0582	17.031	18.7052	19.0832	14.7942	19.7418	15.8251	14.9153	17.8993	15.7999	18.5632	16.0183	16.8092	17.7586	16.2767	18.1191	18.8247	16.4584	20.8355	16.5457	15.9753	18.2732	14.5082	15.6133	16.1493	15.6696	17.2948	15.9934	15.0424	14.5885	16.9464	14.7517	17.2284	18.5932	20.3235	16.2217	17.5931	17.3236	17.9309	18.913
76	15.6945	1.89582	14.0406	15.6207	15.8471	13.4517	12.6499	13.1515	16.6898	12.3041	15.3528	17.3342	17.5887	13.2439	18.1571	14.2226	13.3812	16.405	14.227	16.5958	14.4416	15.1315	15.9755	14.915	16.4226	17.3005	14.9685	19.236	14.9627	14.6862	16.6813	12.5352	14.264	14.792	13.9844	15.6018	14.2225	13.3299	12.8346	15.5322	13.105	15.8689	16.9945	18.7533	14.766	15.9688	15.3782	16.6092	17.5499
77	14.2012	1.88983	12.5264	14.1986	14.181	11.9233	11.0696	11.8933	15.397	10.6718	13.7795	15.9704	16.1438	11.7404	16.5892	12.7372	11.8899	14.9563	12.7161	14.7593	12.9339	13.5432	14.2967	13.6119	14.7892	15.7842	13.5569	17.6919	13.4487	13.4359	15.1544	10.6711	13.0073	13.4694	12.3643	13.9537	12.5668	11.7042	11.1847	14.2136	11.528	14.5918	15.4915	17.2221	13.3762	14.4314	13.5287	15.3552	16.2047
78	12.7713	1.88389	11.0932	12.8256	12.6223	10.467	9.57367	10.716	14.1021	9.159	12.3023	14.6113	14.7364	10.294	15.0537	11.3676	10.443	13.5544	11.2687	13.058	11.4902	12.0456	12.7276	12.3747	13.2201	14.2744	12.2161	16.201	12.0126	12.2173	13.6873	8.91756	11.8272	12.1851	10.813	12.356	11.0137	10.1522	9.62222	12.9747	10.0271	13.3819	14.085	15.721	12.05	12.9877	11.7619	14.1597	14.8726
79	11.4047	1.87617	9.73927	11.502	11.1587	9.07545	8.14945	9.60964	12.8188	7.76473	10.9103	13.2658	13.3576	8.91485	13.571	10.1095	9.04955	12.2045	9.89576	11.4881	10.1129	10.6377	11.2723	11.2181	11.7171	12.7807	10.9403	14.7665	10.6648	11.0328	12.2801	7.28121	10.7142	10.951	9.3407	10.8228	9.55009	8.66903	8.14748	11.8055	8.61606	12.2312	12.7784	14.2522	10.7957	11.6435	10.0675	13.015	13.5578
80	10.103	1.86633	8.46437	10.2298	9.78624	7.73958	6.78682	8.55073	11.5652	6.49021	9.59645	11.9474	12.0039	7.61311	12.1527	8.95785	7.72313	10.9137	8.60834	10.0437	8.81207	9.31792	9.93567	10.1538	10.2818	11.3142	9.72504	13.3826	9.40862	9.8887	10.9382	5.76626	9.6629	9.77724	7.95841	9.36434	8.16761	7.25744	6.76571	10.7019	7.30652	11.139	11.5752	12.826	9.62203	10.4009	8.44313	11.9131	12.2695
81	8.86775	1.85436	7.26162	9.01587	8.51294	6.45191	5.47936	7.52255	10.3585	5.333	8.35836	10.6723	10.6803	6.40156	10.8017	7.90114	6.47333	9.68543	7.41863	8.72094	7.59672	8.08832	8.71429	9.17863	8.90767	9.8817	8.5651	12.0488	8.24454	8.78733	9.66404	4.38095	8.67088	8.67203	6.68134	7.98663	6.86376	5.9279	5.48509	9.65936	6.10299	10.1079	10.4782	11.4559	8.52867	9.25448	6.89582	10.8471	11.0186
82	7.69547	1.84109	6.11655	7.86245	7.351	5.207	4.22136	6.509	9.20873	4.28964	7.197	9.44618	9.39127	5.27909	9.51282	6.92345	5.305	8.51455	6.32345	7.51627	6.46409	6.94327	7.59064	8.27645	7.58382	8.48255	7.45309	10.7662	7.15955	7.826	8.45209	3.11927	7.72709	7.62591	5.507	6.68436	5.63536	4.691	4.31018	8.66591	4.99955	9.13218	9.48855	10.1533	7.50655	8.19073	5.43927	9.80691	9.81418
83	6.58227	1.83001	5.00854	6.76696	6.304	3.9927	3.007	5.49736	8.11508	3.34824	6.11473	8.26693	8.12866	4.23786	8.275	6.00672	4.21518	7.3884	5.30976	6.41627	5.40039	5.87238	6.54136	7.42124	6.28854	7.10723	6.37972	9.52909	6.13817	7.75961	7.29051	1.97127	6.80963	6.62191	4.42222	5.44126	4.47333	3.55173	3.23838	7.69782	3.97728	8.20188	8.60025	8.92426	6.53551	7.18924	4.08545	8.77517	8.65855
84	5.48697	1.81156	3.92079	5.7194	5.36194	2.78979	1.829	4.47827	7.06843	2.48776	5.11427	7.12634	6.8808	3.25976	7.07306	5.12601	3.19215	6.28718	4.35434	5.40173	4.38724	4.86067	5.53738	6.57905	4.99139	5.74131	5.33054	8.32455	5.15629	5.70139	6.15964	0.92604	5.89021	5.63906	3.40624	4.23397	3.36767	2.50439	2.25936	6.72895	3.00454	7.29552	7.79701	7.76626	5.58882	6.22536	2.83804	7.72962	7.54429
85	4.41329	1.79584	2.83897	4.70264	4.503	1.57782	0.679182	3.44191	6.05485	1.68182	4.18018	6.00609	5.63733	2.32158	5.88882	4.25409	2.21915	5.19027	3.42436	4.44536	3.40218	3.88452	4.54552	5.71688	3.6617	4.36885	4.28591	7.13364	4.184	4.63682	5.03509	-0.0312424	4.93779	4.65236	2.43103	3.03948	2.29382	1.53012	1.35509	5.73148	2.04555	6.38345	7.05403	6.66691	4.63412	5.27227	1.69085	6.64985	6.45427
86	3.33169	1.77972	1.75355	3.69902	3.69524	0.34103	-0.440848	2.37991	5.0591	0.900606	3.28394	4.881	4.38808	1.40168	4.7053	3.36824	1.27724	4.07512	2.488	3.51385	2.42089	2.92074	3.53822	4.80931	2.27805	2.97119	3.22652	5.93482	3.1964	3.56379	3.89591	-0.913727	3.92247	3.63919	1.46703	1.84621	1.22527	0.602788	0.504444	4.68449	1.07164	5.42879	6.33898	5.60752	3.6394	4.30355	0.630525	5.52187	5.36437
87	2.22851	1.76146	0.663263	2.69343	2.89864	-0.920455	-1.51839	1.29155	4.07326	0.119485	2.39703	3.72477	3.13533	0.489354	3.51073	2.45928	0.348141	2.91309	1.52371	2.58006	1.42861	1.95168	2.49826	3.84016	0.83899	1.54228	2.14046	4.70864	2.18747	2.44061	2.72994	-1.73217	2.82185	2.58602	0.496364	0.65598	0.143788	-0.30104	-0.30202	3.58028	0.0723838	4.40121	5.61881	4.56742	2.57969	3.30279	-0.35902	4.33411	4.25157
88	1.10275	1.73782	-0.423424	1.682	2.07936	-2.18518	-2.53455	0.183727	3.09524	-0.675182	1.49736	2.52139	1.89412	-0.414545	2.29727	1.53418	-0.577485	1.69879	0.522515	1.63082	0.426788	0.968485	1.418	2.80294	-0.635545	0.102	1.02697	3.44209	1.16242	1.27155	1.538	-2.4913	1.63609	1.4903	-0.482061	-0.514606	-0.953364	-1.19358	-1.06679	2.43097	-0.941939	3.28545	4.86867	3.53348	1.44406	2.27091	-1.29094	3.08033	3.09706
89	-0.035775	1.70557	-1.49467	0.675333	1.22667	-3.42267	-3.477	-0.929	2.12433	-1.485	0.576333	1.264	0.688667	-1.30578	1.06	0.606111	-1.49422	0.442222	-0.507889	0.664667	-0.569444	-0.0225556	0.305556	1.69811	-2.10811	-1.323	-0.107778	2.133	0.129444	0.071	0.335111	-3.19033	0.390778	0.356778	-1.45733	-1.64378	-2.05033	-2.06478	-1.78533	1.26189	-1.956	2.08411	4.07011	2.50556	0.235222	1.22033	-2.16222	1.76433	1.89722
90	-1.17336	1.66409	-2.54194	-0.309061	0.344788	-4.61048	-4.34361	-2.01991	1.16013	-2.31158	-0.360879	-0.046101	-0.459434	-2.18465	-0.203515	-0.318687	-2.39449	-0.835758	-1.5546	-0.306667	-1.54613	-1.00619	-0.820242	0.528717	-3.53341	-2.70027	-1.25323	0.790273	-0.90702	-1.14588	-0.856354	-3.83025	-0.881616	-0.808778	-2.41503	-2.71554	-3.11415	-2.89485	-2.47483	0.100374	-2.96928	0.815606	3.20678	1.48081	-1.03771	0.165909	-2.97113	0.402576	0.667556
91	-2.29859	1.61591	-3.55909	-1.25673	-0.565182	-5.74373	-5.14718	-3.05764	0.202636	-3.16391	-1.30636	-1.40245	-1.54191	-3.06182	-1.49682	-1.248	-3.27727	-2.11245	-2.60936	-1.26873	-2.50082	-1.96909	-1.93764	-0.698455	-4.86991	-4.00691	-2.39455	-0.554909	-1.94664	-2.36436	-2.01755	-4.42355	-2.15891	-1.99855	-3.34982	-3.728	-4.11536	-3.66845	-3.15691	-1.03409	-3.99555	-0.494545	2.26518	0.451636	-2.362	-0.889091	-3.72373	-0.980455	-0.570364
92	-3.40187	1.56539	-4.54288	-2.16373	-1.515	-6.82955	-5.91091	-4.00655	-0.749444	-4.05088	-2.25373	-2.79096	-2.56159	-3.95265	-2.81609	-2.19908	-4.14762	-3.36332	-3.66387	-2.21294	-3.443	-2.90713	-3.03055	-1.96616	-6.08618	-5.22582	-3.50917	-1.87345	-2.98742	-3.56342	-3.13625	-4.99421	-3.41848	-3.19426	-4.26343	-4.68998	-5.03491	-4.3782	-3.84837	-2.12914	-5.04673	-1.82044	1.23616	-0.582707	-3.71828	-1.95285	-4.43411	-2.34877	-1.79133
93	-4.46999	1.51685	-5.49365	-3.0353	-2.521	-7.86636	-6.65758	-4.82718	-1.69649	-4.97352	-3.19427	-4.18369	-3.52193	-4.86399	-4.14633	-3.18269	-4.99914	-4.5582	-4.70128	-3.13524	-4.38689	-3.82604	-4.08726	-3.24264	-7.16394	-6.33976	-4.56398	-3.128	-4.01828	-4.71473	-4.2008	-5.56601	-4.63196	-4.36171	-5.15284	-5.60791	-5.864	-5.02199	-4.54873	-3.17233	-6.11905	-3.13345	0.119818	-1.60946	-5.07824	-3.02973	-5.11289	-3.656	-2.96733
94	-5.48216	1.47385	-6.40561	-3.87679	-3.585	-8.83945	-7.393	-5.48064	-2.62688	-5.91791	-4.114	-5.53936	-4.4187	-5.7833	-5.45845	-4.19052	-5.81397	-5.66273	-5.69421	-4.03273	-5.33885	-4.73358	-5.09452	-4.48367	-8.09191	-7.33061	-5.51861	-4.27836	-5.01273	-5.78827	-5.19591	-6.14555	-5.76661	-5.45676	-6.005	-6.47482	-6.59718	-5.59712	-5.24173	-4.14894	-7.18142	-4.39836	-1.06442	-2.60294	-6.4047	-4.10718	-5.75909	-4.85	-4.06958
95	-6.41006	1.43851	-7.26227	-4.68583	-4.68458	-9.72564	-8.09906	-5.93155	-3.51353	-6.85182	-4.99876	-6.80988	-5.23698	-6.67474	-6.7067	-5.19142	-6.56771	-6.64286	-6.60846	-4.8993	-6.28596	-5.62707	-6.02817	-5.637	-8.85651	-8.17847	-6.33263	-5.28927	-5.93072	-6.75664	-6.10273	-6.71141	-6.78914	-6.43757	-6.7977	-7.2669	-7.22536	-6.09536	-5.89934	-5.04217	-8.17769	-5.57437	-2.27028	-3.53056	-7.65242	-5.15324	-6.35883	-5.88021	-5.06806
96	-7.21892	1.41181	-8.03807	-5.44892	-5.78373	-10.4981	-8.7417	-6.15264	-4.319	-7.73003	-5.83688	-7.94893	-5.95411	-7.48771	-7.83445	-6.13355	-7.23222	-7.46714	-7.40986	-5.7193	-7.19299	-6.48552	-6.84803	-6.64838	-9.44246	-8.86017	-6.97133	-6.13273	-6.72821	-7.59591	-6.90136	-7.21949	-7.66667	-7.26946	-7.50451	-7.94799	-7.73427	-6.50136	-6.48372	-5.83005	-9.03936	-6.61672	-3.43072	-4.35928	-8.77436	-6.12548	-6.89026	-6.70505	-5.93108
97	-7.87188	1.39524	-8.70009	-6.15064	-6.83609	-11.12	-9.27391	-6.12964	-5.00361	-8.503	-6.60655	-8.91455	-6.54367	-8.16376	-8.78273	-6.95555	-7.77406	-8.10627	-8.06691	-6.46518	-8.01015	-7.273	-7.50364	-7.46203	-9.83261	-9.34942	-7.40345	-6.78609	-7.35464	-8.28455	-7.57227	-7.60967	-8.36682	-7.92406	-8.09106	-8.47345	-8.09882	-6.793	-6.94655	-6.48345	-9.69488	-7.48067	-4.47318	-5.05591	-9.72021	-6.97755	-7.32736	-7.29361	-6.62679
98	-8.34101	1.39203	-9.19511	-6.77115	-7.7867	-11.5407	-9.64036	-5.86	-5.53071	-9.12758	-7.27052	-9.66634	-6.96914	-8.64024	-9.48485	-7.58535	-8.1521	-8.53254	-8.55152	-7.09494	-8.677	-7.94314	-7.94366	-8.03113	-10.0063	-9.61567	-7.59026	-7.22791	-7.75112	-8.79536	-8.08788	-7.80843	-8.85768	-8.37364	-8.51223	-8.79137	-8.28445	-6.93896	-7.22912	-6.96279	-10.0769	-8.11891	-5.32291	-5.58106	-10.4313	-7.66264	-7.6308	-7.62513	-7.12456
99	-8.56615	1.40212	-9.45683	-7.27626	-8.57436	-11.7025	-9.77885	-5.34164	-5.86578	-9.55548	-7.77897	-10.1606	-7.18142	-8.84984	-9.87039	-7.94265	-8.32052	-8.7182	-8.83382	-7.55976	-9.13149	-8.43864	-8.11959	-8.31611	-9.93874	-9.62187	-7.48619	-7.43473	-7.84445	-9.08945	-8.40819	-7.72641	-9.10144	-8.58036	-8.71521	-8.84215	-8.24636	-6.8919	-7.27051	-7.21829	-10.1309	-8.48568	-5.91356	-5.88846	-10.8341	-8.12739	-7.73947	-7.69921	-7.39345
100	-8.50864	1.43097	-9.429	-7.615	-9.13	-11.557	-9.637	-4.568	-5.977	-9.718	-8.073	-10.359	-7.133	-8.734	-9.883	-7.958	-8.224	-8.642	-8.868	-7.804	-9.31	-8.695	-7.981	-8.295	-9.6	-9.331	-7.055	-7.392	-7.571	-9.112	-8.484	-7.283	-9.061	-8.512	-8.644	-8.563	-7.942	-6.595	-7.026	-7.205	-9.82	-8.536	-6.188	-5.934	-10.86	-8.3	-7.588	-7.531	-7.41
all values Left	mean	std	steps
1	50.2619	2.09358	49.54	47.216	47.332	47.518	48.703	46.696	47.759	46.106	48.752	46.766	48.938	49.307	48.697	50.786	49.03	48.831	50.27	49.394	49.022	47.102	46.772	46.005	46.729	50.078	51.717	49.153	53.764	49.232	52.466	51.22	48.375	48.979	51.597	48.035	49.991	48.913	52.413	49.948	50.048	51.548	46.991	49.06	48.64	52.951	52.623	51.37	51.06
2	50.5907	2.15459	49.7337	47.4106	47.9483	47.7425	49.0475	46.8521	48.1154	46.5663	48.789	47.1963	49.5685	49.8228	49.112	51.3032	49.1981	49.1114	50.7002	49.9496	49.146	47.4543	47.0695	46.1078	47.1248	50.5185	52.0208	49.1162	54.1731	49.6934	53.2289	51.7771	48.9039	49.1749	52.1614	48.4253	50.6531	49.3621	52.8783	50.2026	50.4442	51.9387	47.2789	49.4736	48.7532	53.3742	53.0394	51.8151	51.5924
3	50.9283	2.16394	49.7476	47.5936	48.5723	48.1013	49.4407	46.9911	48.3465	46.966	48.9142	47.715	50.1199	50.2982	49.5393	51.7837	49.5918	49.2282	51.0839	50.4363	49.4343	47.8308	47.435	46.3477	47.5859	50.892	52.1404	49.274	54.4226	50.1314	53.7558	52.2489	49.4211	49.5727	52.6285	48.8517	51.2417	49.849	53.2087	50.5689	50.8579	52.2933	47.8388	49.9635	49.0365	53.8093	53.1875	52.1287	52.1388
4	51.1313	2.11437	49.4875	47.6206	49.0217	48.4255	49.7113	46.9702	48.3296	47.1847	48.9713	48.1488	50.4683	50.5741	49.8396	52.0657	50.0575	49.1127	51.2737	50.7028	49.7422	48.0619	47.7244	46.7748	47.9648	51.0693	51.9738	49.4868	54.3715	50.411	53.9543	52.4825	49.7543	50.0307	52.8749	49.14	51.5924	50.2141	53.2931	50.8923	51.1196	52.4573	48.489	50.3723	49.3132	54.0868	53.006	52.1798	52.5339
5	51.0903	2.03612	48.9127	47.3762	49.1464	48.5456	49.718	46.6879	48.0022	47.1356	48.817	48.3451	50.5175	50.5458	49.8819	52.0412	50.4107	48.7377	51.1648	50.6418	49.905	48.0178	47.8086	47.2923	48.1093	50.9686	51.4864	49.5883	53.95	50.4266	53.7926	52.3793	49.7817	50.3702	52.8224	49.1519	51.5929	50.3235	53.0794	51.0271	51.0941	52.3181	49.0189	50.5496	49.4126	54.0789	52.4781	51.9071	52.6491
6	50.7441	1.96484	48.0218	46.8087	48.8655	48.3479	49.3834	46.1	47.3491	46.7825	48.3694	48.2072	50.2198	50.1736	49.5887	51.6717	50.5019	48.101	50.7234	50.2091	49.7979	47.6392	47.6161	47.7415	47.9186	50.5617	50.6833	49.4421	53.1529	50.1223	53.2842	51.9116	49.4434	50.4424	52.4406	48.8195	51.2092	50.1075	52.5648	50.8794	50.7127	51.829	49.2622	50.4	49.2215	53.7247	51.6169	51.309	52.4301
7	50.0843	1.91739	46.8404	45.9173	48.1748	47.7963	48.697	45.2065	46.3859	46.1332	47.6068	47.7081	49.5796	49.4641	48.9453	50.9712	50.2595	47.2103	49.9611	49.4214	49.3622	46.9284	47.1309	47.9679	47.3661	49.8585	49.6014	48.9792	52.0134	49.4895	52.4705	51.105	48.7407	50.1698	51.7328	48.1362	50.4617	49.5582	51.7639	50.4131	49.9699	50.9956	49.1315	49.8969	48.6995	53.0158	50.4654	50.4121	51.8735
8	49.1156	1.91094	45.414	44.73	47.1172	46.9048	47.685	44.0339	45.1501	45.2148	46.5424	46.8716	48.6302	48.4522	47.9812	49.9785	49.6674	46.0837	48.9147	48.3273	48.5901	45.9156	46.358	47.8769	46.4816	48.8926	48.3011	48.1892	50.5859	48.5501	51.4026	50.004	47.7095	49.5478	50.7216	47.1353	49.3981	48.7007	50.704	49.6309	48.8982	49.8503	48.6151	49.0629	47.849	51.9758	49.0885	49.2525	50.9995
9	47.8869	1.93365	43.8045	43.2919	45.7541	45.7132	46.3888	42.632	43.6964	44.0622	45.2121	45.7461	47.4195	47.194	46.7502	48.7531	48.7439	44.7524	47.6332	46.9851	47.5047	44.651	45.3108	47.4445	45.3193	47.712	46.8575	47.0994	48.9405	47.3429	50.1354	48.6596	46.4016	48.6046	49.4451	45.8738	48.0736	47.5722	49.4234	48.5584	47.547	48.4399	47.7461	47.944	46.6993	50.6607	47.563	47.8812	49.8503
10	46.4574	1.97049	42.0866	41.6695	44.1556	44.2855	44.8683	41.0693	42.0915	42.7171	43.6724	44.39	45.9996	45.7584	45.3145	47.3647	47.5383	43.2589	46.1745	45.4501	46.155	43.1969	44.0213	46.6865	43.9363	46.3709	45.3496	45.763	47.1575	45.9185	48.7272	47.1305	44.8802	47.3866	47.953	44.4237	46.5507	46.221	47.9696	47.2384	45.9778	46.8227	46.5895	46.5953	45.3077	49.1467	45.9645	46.3554	48.484
11	44.8865	2.01329	40.3353	39.9458	42.4013	42.7064	43.1935	39.4204	40.4072	41.2288	41.9902	42.8662	44.4223	44.2166	43.7345	45.8832	46.1269	41.6513	44.5995	43.7764	44.6151	41.6196	42.5443	45.6394	42.3938	44.9215	43.8454	44.2534	45.3145	44.3347	47.2353	45.4794	43.2147	45.9621	46.2975	42.8609	44.894	44.7064	46.3912	45.7292	44.2618	45.0622	45.2358	45.0739	43.7492	47.5142	44.3551	44.727	46.9608
12	43.2334	2.05147	38.6071	38.201	40.5694	41.0581	41.4309	37.7523	38.709	39.6547	40.2313	41.2358	42.7389	42.6319	42.061	44.368	44.5916	39.9763	42.9627	42.0192	42.9703	39.9787	40.9506	44.3617	40.7501	43.4053	42.3842	42.6537	43.469	42.6513	45.7086	43.765	41.4706	44.406	44.5272	41.2508	43.163	43.0894	44.7298	44.0941	42.4654	43.2194	43.7757	43.4347	42.0983	45.8337	42.7758	43.04	45.3373
13	41.544	2.07901	36.9283	36.4942	38.729	39.3989	39.6304	36.111	37.0535	38.0526	38.4525	39.5506	40.9982	41.0517	40.3354	42.8562	42.9983	38.2657	41.3046	40.2307	41.2965	38.3184	39.3043	42.9254	39.0533	41.8494	40.9659	41.0393	41.6417	40.925	44.1746	42.0337	39.7011	42.7861	42.6826	39.6408	41.4042	41.4235	43.0149	42.3858	40.6411	41.3453	42.2762	41.7262	40.4143	44.1521	41.2355	41.3274	43.6621
14	39.8443	2.09273	35.2924	34.8565	36.9312	37.7588	37.8211	34.5209	35.4562	36.4657	36.697	37.8499	39.2388	39.5002	38.5866	41.3516	41.3906	36.5266	39.6475	38.4472	39.6468	36.6655	37.6447	41.3969	37.3362	40.258	39.5541	39.4712	39.8014	39.1951	42.6295	40.3088	37.9394	41.1591	40.79	38.0605	39.6376	39.7434	41.2583	40.641	38.8229	39.4738	40.7749	39.9836	38.7378	42.4814	39.7032	39.5963	41.9617
15	38.1362	2.09212	33.6665	33.2875	35.2001	36.1371	36.0071	32.9783	33.8995	34.916	34.987	36.1586	37.4797	37.9722	36.8244	39.827	39.7848	34.7475	37.9892	36.6781	38.0453	35.0266	35.9798	39.8248	35.6164	38.6121	38.0938	37.9708	37.9014	37.4816	41.047	38.5867	36.1922	39.5558	38.8652	36.5131	37.8529	38.0524	39.4566	38.8817	37.0221	37.6128	39.2793	38.2196	37.0847	40.7937	38.1127	37.8323	40.2311
16	36.4006	2.08012	32.0084	31.7545	33.5225	34.5048	34.1678	31.4375	32.3468	33.3985	33.3123	34.4664	35.7195	36.4249	35.0375	38.2455	38.1642	32.9251	36.3048	34.9067	36.4767	33.3828	34.2918	38.2391	33.8961	36.8772	36.5382	36.5177	35.8971	35.7786	39.3929	36.8434	34.4421	37.972	36.8992	34.9575	36.0242	36.3232	37.6012	37.103	35.22	35.7358	37.7705	36.4212	35.4404	39.0359	36.4148	36.0145	38.4394
17	34.6105	2.06269	30.2854	30.2037	31.8616	32.8176	32.2738	29.8316	30.7595	31.8942	31.6278	32.735	33.9488	34.8055	33.2085	36.5831	36.4866	31.0641	34.5645	33.104	34.8895	31.6975	32.5514	36.6455	32.1702	35.0379	34.8647	35.0576	33.76	34.0666	37.6527	35.0465	32.6617	36.3696	34.8736	33.3341	34.1347	34.5171	35.6855	35.2748	33.3764	33.8044	36.2079	34.5621	33.7662	37.1567	34.5907	34.1305	36.5542
18	32.7469	2.04594	28.4864	28.584	30.1729	31.0355	30.3065	28.115	29.1173	30.3808	29.8718	30.9292	32.1638	33.091	31.3298	34.8378	34.7016	29.176	32.7505	31.2483	33.2015	29.9332	30.7351	35.0237	30.4333	33.1004	33.0781	33.5232	31.4864	32.3182	35.826	33.1705	30.832	34.6984	32.7757	31.603	32.1896	32.6115	33.7116	33.3594	31.4579	31.7887	34.5405	32.6215	32.0189	35.1302	32.6588	32.1839	34.5635
19	30.811	2.03384	26.6256	26.8698	28.428	29.1423	28.2687	26.2776	27.4265	28.8502	27.9974	29.0387	30.3714	31.291	29.4085	33.0303	32.778	27.2748	30.8656	29.3324	31.3534	28.0735	28.838	33.3377	28.682	31.0884	31.2084	31.8578	29.1024	30.5123	33.9278	31.2109	28.9557	32.9241	30.6051	29.7583	30.2125	30.6059	31.6923	31.3393	29.4485	29.6769	32.732	30.5973	30.1778	32.9695	30.6645	30.1904	32.4793
20	28.8349	2.03855	24.7316	25.0689	26.6272	27.1491	26.1825	24.3407	25.7156	27.313	25.991	27.0775	28.5885	29.4386	27.4622	31.1957	30.7158	25.3772	28.9428	27.3669	29.3404	26.135	26.8736	31.554	26.9172	29.0381	29.3013	30.0392	26.6608	28.646	31.9866	29.1968	27.0526	31.0451	28.3711	27.8236	28.2391	28.525	29.6485	29.2204	27.3556	27.4787	30.7816	28.5095	28.2585	30.7212	28.6654	28.1798	30.3351
21	26.8094	2.01886	22.8411	23.2108	24.796	25.0858	24.0831	22.3474	24.0227	25.7847	23.8755	25.0749	26.8382	27.5761	25.5137	29.3731	28.5481	23.5041	27.0208	25.3826	27.1946	24.162	24.8719	29.6614	25.1483	26.9905	27.4042	28.0835	24.2292	26.7392	30.0341	27.1684	25.1641	29.0898	26.092	25.8447	26.3095	26.4095	27.6156	27.0299	25.2079	25.2225	28.7294	26.394	26.3056	28.455	26.7148	26.1938	28.1794
22	24.8311	2.03557	20.9901	21.3423	22.9769	22.9989	22.0147	20.348	22.3859	24.2851	21.7074	23.0699	25.146	25.743	23.5912	27.5931	26.3325	21.6768	25.1397	23.4196	24.9755	22.2124	22.873	27.679	23.3993	24.9842	25.5588	26.0342	21.8739	24.8284	28.1007	25.1682	23.3404	27.1015	23.7962	23.8757	24.4582	24.3109	25.626	24.8123	23.0492	22.9532	26.6399	24.2918	24.3742	26.242	24.8491	24.272	26.064
23	22.9032	2.03768	19.1938	19.5057	21.2094	20.9433	20.0171	18.3886	20.835	22.8287	19.5574	21.1053	23.5281	23.9696	21.7213	25.872	24.1412	19.91	23.3277	21.5132	22.751	20.3289	20.9178	25.6447	21.6997	23.0476	23.785	23.9471	19.643	22.9533	26.2098	23.228	21.6151	25.1257	21.5191	21.9659	22.705	22.2686	23.6963	22.6176	20.9278	20.7243	24.5777	22.2418	22.5139	24.1368	23.0827	22.4383	24.0283
24	21.0474	2.02066	17.4581	17.7299	19.5141	18.9685	18.1182	16.5047	19.3932	21.4212	17.475	19.2157	21.9885	22.2744	19.9181	24.2087	22.0288	18.2082	21.5978	19.6818	20.5782	18.5354	19.0307	23.6051	20.0711	21.1942	22.0874	21.8766	17.5848	21.1443	24.3761	21.3676	20.0013	23.2031	19.2951	20.1501	21.0542	20.3038	21.8269	20.4897	18.8843	18.5822	22.5973	20.2687	20.7607	22.1677	21.4114	20.6946	22.0885
25	19.2923	2.03212	15.7844	16.0352	17.8966	17.1072	16.3332	14.7178	18.0455	20.0579	15.4935	17.4226	20.5182	20.6632	18.1832	22.5908	20.0283	16.5685	19.9478	17.9311	18.4976	16.8351	17.2248	21.6055	18.5196	19.4236	20.4575	19.8654	15.6903	19.4171	22.6077	19.5919	18.4952	21.3606	17.1512	18.4479	19.4994	18.426	20.0138	18.4598	16.9447	16.5584	20.7336	18.3811	19.1315	20.3361	19.8185	19.0315	20.2444
26	17.6274	2.04802	14.1691	14.4286	16.3523	15.3723	14.6606	13.0332	16.7751	18.7268	13.6282	15.7357	19.0999	19.1313	16.5071	21.0017	18.154	14.9838	18.366	16.2566	16.5346	15.2217	15.5081	19.6768	17.038	17.7263	18.8749	17.9452	13.9499	17.781	20.9071	17.8962	17.0805	19.6074	15.1059	16.8674	18.0225	16.6311	18.2505	16.5455	15.1201	14.6685	19.0101	16.579	17.6258	18.628	18.2798	17.44	18.4899
27	16.0442	2.06505	12.6098	12.9082	14.8714	13.756	13.0877	11.4467	15.566	17.4105	11.8871	14.1531	17.712	17.6659	14.8773	19.4269	16.4063	13.4486	16.8398	14.6514	14.7028	13.682	13.8854	17.8325	15.6173	16.0943	17.317	16.1374	12.3485	16.2383	19.2704	16.2736	15.7354	17.9381	13.1686	15.4057	16.6017	14.9098	16.5338	14.7538	13.4052	12.9117	17.4272	14.8595	16.2304	17.0281	16.7762	15.9152	16.8204
28	14.5318	2.08043	11.1095	11.4687	13.4454	12.241	11.5941	9.94627	14.4022	16.0934	10.2699	12.6679	16.3326	16.2489	13.2922	17.8604	14.7793	11.9554	15.3613	13.1097	13.0061	12.208	12.3555	16.0799	14.2556	14.5208	15.7677	14.4368	10.8669	14.7771	17.6919	14.7189	14.4415	16.3421	11.3327	14.0514	15.2197	13.2551	14.8615	13.0793	11.7754	11.2569	15.9676	13.209	14.9225	15.5231	15.3003	14.4571	15.2345
29	13.0837	2.09178	9.673	10.1072	12.0706	10.8158	10.1682	8.5194	13.2699	14.771	8.77415	11.2684	14.9572	14.8686	11.7559	16.3125	13.2674	10.5063	13.9297	11.6314	11.4405	10.799	10.9175	14.4269	12.9583	13.0075	14.2253	12.8421	9.48827	13.3913	16.1691	13.2332	13.1845	14.8111	9.59901	12.7893	13.8728	11.6668	13.2363	11.51	10.2199	9.69026	14.6104	11.6275	13.6853	14.1145	13.858	13.0654	13.7382
30	11.6986	2.09792	8.30262	8.82301	10.7486	9.4798	8.80446	7.15799	12.1594	13.4515	7.40046	9.95062	13.5937	13.5174	10.2793	14.7998	11.8689	9.11015	12.5493	10.2273	10.0003	9.46203	9.56986	12.8787	11.7371	11.5597	12.7001	11.355	8.19955	12.0736	14.7027	11.8253	11.96	13.3412	7.97283	11.6091	12.5634	10.1525	11.6687	10.0371	8.73343	8.21128	13.3376	10.1215	12.5098	12.8056	12.4618	11.7397	12.3385
31	10.3779	2.09903	6.99439	7.61176	9.48379	8.24397	7.49285	5.85282	11.0665	12.1515	6.14848	8.70845	12.2556	12.1908	8.87327	13.3427	10.5812	7.7803	11.2269	8.90885	8.68173	8.20439	8.3107	11.439	10.6064	10.1769	11.2041	9.97773	6.99045	10.8186	13.2908	10.5043	10.7721	11.9329	6.45852	10.4975	11.3026	8.72258	10.1708	8.64585	7.31833	6.82494	12.1382	8.70448	11.3942	11.6002	11.1244	10.4891	11.0402
32	9.12376	2.09608	5.73505	6.46191	8.28175	7.11989	6.2273	4.59694	9.99255	10.8911	5.01567	7.54094	10.9571	10.8915	7.54867	11.9496	9.39961	6.52667	9.96921	7.68441	7.4807	7.02857	7.13754	10.113	9.57138	8.85033	9.74397	8.71165	5.85282	9.62241	11.9312	9.27239	9.62647	10.5924	5.05887	9.44795	10.1014	7.38781	8.74877	7.33207	5.98459	5.53927	11.0067	7.38815	10.3382	10.5008	9.85527	9.322	9.84279
33	7.93472	2.09075	4.50477	5.35551	7.14163	6.10767	5.00256	3.38484	8.93655	9.68736	3.99524	6.45033	9.70659	9.62412	6.3143	10.6226	8.31607	5.35433	8.77312	6.55558	6.38355	5.92879	6.04208	8.90015	8.62104	7.57001	8.31777	7.55459	4.77782	8.47947	10.6256	8.12597	8.52411	9.32121	3.77409	8.45876	8.96597	6.15411	7.40291	6.09335	4.743	4.35923	9.93664	6.1776	9.33925	9.50881	8.65784	8.23627	8.73782
34	6.80592	2.0859	3.28333	4.274	6.05633	5.19467	3.80467	2.209	7.892	8.546	3.07067	5.437	8.50433	8.38333	5.172	9.355	7.317	4.261	7.628	5.513	5.369	4.89	5.01	7.785	7.732	6.31567	6.91433	6.49667	3.756	7.38267	9.36667	7.056	7.826	8.112	2.6	7.51433	7.89233	5.01733	6.12567	4.922	3.599	3.28267	8.919	5.06767	8.389	8.61833	7.52667	7.221	7.708
35	5.72019	2.08226	2.05689	3.20325	5.01021	4.35756	2.61443	1.06214	6.85109	7.46288	2.2179	4.49081	7.34362	7.1591	4.11697	8.13567	6.38571	3.2353	6.51388	4.53562	4.41458	3.89212	4.01859	6.74839	6.87138	5.05988	5.51783	5.51895	2.77964	6.32265	8.13929	6.05179	7.20632	6.95224	1.52826	6.5894	6.86655	3.96248	4.89894	3.80756	2.54779	2.29973	7.93409	4.04043	7.46842	7.81335	6.44812	6.25324	6.73152
36	4.64603	2.07404	0.827465	2.13155	3.98347	3.56353	1.41223	-0.0565253	5.802	6.4193	1.4114	3.59101	6.20803	5.94144	3.12582	6.94932	5.50205	2.26065	5.40591	3.59179	3.48388	2.91178	3.04353	5.76064	6.00214	3.77507	4.11059	4.59692	1.836	5.28516	6.92192	5.08361	5.37991	5.81691	0.548172	5.65324	5.86839	2.96626	3.6992	2.73216	1.57105	1.39279	6.95584	3.06514	6.54882	7.06926	5.40385	5.30145	5.77945
37	3.57911	2.06889	-0.383909	1.05409	2.95909	2.77273	0.184182	-1.13873	4.73745	5.39727	0.623727	2.71136	5.073	4.72091	2.17309	5.77818	4.63973	1.31809	4.28118	2.648	2.54991	1.92709	2.06545	4.78991	5.09345	2.44127	2.67636	3.70345	0.915636	4.25136	5.69136	4.122	4.32845	4.67964	-0.353636	4.67355	4.87318	1.99964	2.50645	1.67318	0.642545	0.54	5.95591	2.10609	5.59364	6.35391	4.37591	4.33018	4.82455
38	2.49709	2.05845	-1.54819	-0.0249899	1.92733	1.95662	-1.06612	-2.16879	3.64955	4.38712	-0.168616	1.82775	3.91128	3.49533	1.23597	4.60631	3.77348	0.388828	3.11527	1.67931	1.60006	0.929071	1.07374	3.80879	4.12462	1.05465	1.21433	2.81825	0.0154545	3.20319	4.42823	3.14358	3.23177	3.52109	-1.18849	3.62146	3.85657	1.03527	1.3136	0.610051	-0.261808	-0.268404	4.91035	1.13382	4.56939	5.63416	3.35384	3.30748	3.84127
39	1.39482	2.03625	-2.64179	-1.09321	0.896152	1.10835	-2.31579	-3.13124	2.54009	3.38542	-0.977061	0.925626	2.70354	2.27493	0.305303	3.42291	2.88551	-0.536798	1.89758	0.673828	0.633333	-0.0742828	0.0724444	2.79933	3.08526	-0.369727	-0.256636	1.93123	-0.867818	2.12866	3.12209	2.14424	2.08351	2.33236	-1.96154	2.48306	2.80174	0.0605253	0.127253	-0.46799	-1.15434	-1.03317	3.80732	0.136263	3.45685	4.88489	2.33813	2.21088	2.8237
40	0.277964	1.99751	-3.65942	-2.14055	-0.116182	0.232303	-3.53576	-4.01924	1.41873	2.391	-1.80088	0.00384848	1.44127	1.07945	-0.615636	2.22048	1.97464	-1.45394	0.634545	-0.36397	-0.338	-1.06379	-0.923121	1.75164	1.97458	-1.80124	-1.70745	1.04845	-1.73964	1.02697	1.77494	1.12955	0.89	1.12	-2.67942	1.26803	1.70321	-0.92	-1.03133	-1.55567	-2.02652	-1.75382	2.65388	-0.877697	2.25521	4.08761	1.32497	1.03573	1.77955
41	-0.842213	1.94175	-4.61272	-3.1603	-1.09205	-0.672404	-4.70608	-4.83735	0.296727	1.40361	-2.64308	-0.929263	0.124323	-0.0677677	-1.5223	0.994697	1.05458	-2.35502	-0.654545	-1.42029	-1.29955	-2.02847	-1.89845	0.67	0.795566	-3.1991	-3.10036	0.176778	-2.60582	-0.095404	0.401859	0.107424	-0.332	-0.0952121	-3.34052	0.00165657	0.564556	-1.89133	-2.13844	-2.63029	-2.85861	-2.44469	1.47396	-1.89218	0.981061	3.22589	0.305879	-0.211242	0.725788
42	-1.9544	1.87245	-5.51676	-4.14568	-2.02464	-1.61833	-5.82377	-5.60461	-0.816273	0.423242	-3.51781	-1.86682	-1.24101	-1.15231	-2.41697	-0.257051	0.138232	-3.23865	-1.94627	-2.48559	-2.24306	-2.97272	-2.84816	-0.430121	-0.446465	-4.52403	-4.41057	-0.683162	-3.469	-1.22828	-0.969758	-0.918061	-1.56608	-1.28979	-3.94734	-1.2884	-0.607889	-2.83758	-3.18051	-3.65714	-3.63504	-3.12697	0.296414	-2.90504	-0.339434	2.28617	-0.717859	-1.51958	-0.327727
43	-3.04989	1.79501	-6.38282	-5.09955	-2.91909	-2.62	-6.89518	-6.34597	-1.91173	-0.551	-4.43103	-2.80309	-2.64197	-2.17439	-3.31491	-1.53791	-0.775394	-4.10952	-3.21555	-3.55215	-3.16455	-3.913	-3.77761	-1.52855	-1.73658	-5.74345	-5.62318	-1.53379	-4.32282	-2.35742	-2.308	-1.94664	-2.79603	-2.44809	-4.51506	-2.57927	-1.80703	-3.76218	-4.16667	-4.61218	-4.34794	-3.81779	-0.856061	-3.92979	-1.67933	1.25915	-1.73124	-2.874	-1.38591
44	-4.11737	1.71394	-7.20946	-6.01946	-3.78201	-3.67656	-7.91788	-7.08104	-2.981	-1.51997	-5.37877	-3.72588	-4.0516	-3.13714	-4.23152	-2.84385	-1.70289	-4.96213	-4.43224	-4.60401	-4.06112	-4.86211	-4.69523	-2.60855	-3.04355	-6.83073	-6.71876	-2.37656	-5.14527	-3.46137	-3.56533	-2.97636	-3.99581	-3.55858	-5.06658	-3.84497	-3.01707	-4.66604	-5.10786	-5.47642	-4.99492	-4.51782	-1.97019	-4.97909	-3.00991	0.144545	-2.70769	-4.25048	-2.45694
45	-5.13915	1.63338	-7.97711	-6.89278	-4.61256	-4.76511	-8.87711	-7.79744	-4.011	-2.47567	-6.33578	-4.61667	-5.42833	-4.04122	-5.16867	-4.16011	-2.66044	-5.77922	-5.561	-5.61389	-4.92633	-5.81644	-5.59922	-3.658	-4.32189	-7.77667	-7.67778	-3.19978	-5.908	-4.50878	-4.69289	-3.99667	-5.13367	-4.60767	-5.62156	-5.05022	-4.20544	-5.54144	-6.005	-6.24733	-5.57344	-5.21167	-3.03367	-6.05111	-4.29533	-1.03889	-3.61556	-5.616	-3.537
46	-6.08379	1.55127	-8.65873	-7.69718	-5.39645	-5.85009	-9.75036	-8.46636	-4.96918	-3.39245	-7.26036	-5.46755	-6.72227	-4.87718	-6.10264	-5.45845	-3.64891	-6.53664	-6.56609	-6.54645	-5.74409	-6.74836	-6.46836	-4.66536	-5.516	-8.57382	-8.47709	-3.97645	-6.55618	-5.46109	-5.65909	-4.98245	-6.17955	-5.57764	-6.18245	-6.16027	-5.32645	-6.369	-6.84136	-6.91991	-6.07573	-5.87191	-4.03136	-7.11682	-5.49391	-2.24545	-4.42336	-6.92745	-4.60264
47	-6.93463	1.49006	-9.22293	-8.40486	-6.11745	-6.88614	-10.5115	-9.04523	-5.82509	-4.231	-8.10096	-6.26163	-7.88505	-5.62502	-6.98797	-6.69472	-4.64831	-7.20644	-7.41461	-7.3661	-6.48621	-7.61362	-7.26567	-5.61215	-6.56829	-9.20887	-9.09023	-4.67221	-7.06282	-6.2791	-6.43749	-5.89524	-7.10645	-6.44818	-6.72838	-7.14116	-6.33568	-7.12479	-7.58593	-7.48403	-6.48682	-6.46125	-4.94662	-8.12108	-6.5592	-3.40825	-5.09855	-8.13727	-5.61597
48	-7.64411	1.44092	-9.6262	-8.9713	-6.75497	-7.81983	-11.1246	-9.48327	-6.54673	-4.94788	-8.811	-6.96736	-8.87303	-6.26222	-7.76652	-7.81421	-5.61652	-7.75572	-8.07591	-8.03994	-7.11042	-8.35529	-7.94314	-6.46676	-7.41826	-9.66707	-9.48692	-5.2518	-7.38791	-6.92867	-7.00548	-6.69291	-7.89185	-7.19955	-7.21949	-7.95833	-7.19623	-7.77857	-8.19787	-7.9193	-6.785	-6.93212	-5.75753	-8.99573	-7.44511	-4.45482	-5.60252	-9.19555	-6.5323
49	-8.17216	1.40744	-9.81642	-9.33667	-7.2727	-8.59173	-11.5407	-9.72182	-7.09764	-5.50327	-9.34348	-7.54058	-9.64461	-6.75867	-8.37373	-8.76015	-6.49882	-8.14358	-8.52127	-8.53891	-7.56764	-8.912	-8.44136	-7.18591	-8.01542	-9.93103	-9.63	-5.67788	-7.48191	-7.38055	-7.33736	-7.32718	-8.51106	-7.80773	-7.60233	-8.57955	-7.87842	-8.29003	-8.62873	-8.19639	-6.93997	-7.22609	-6.43518	-9.66894	-8.10255	-5.31018	-5.89094	-10.0465	-7.30527
50	-8.47613	1.39595	-9.74297	-9.44277	-7.61602	-9.13497	-11.704	-9.70716	-7.44018	-5.85967	-9.63587	-7.92757	-10.1542	-7.07295	-8.73964	-9.46828	-7.2307	-8.32476	-8.72152	-8.83273	-7.80264	-9.22075	-8.69344	-7.72182	-8.31678	-9.97995	-9.4796	-5.90771	-7.29664	-7.59865	-7.41384	-7.74264	-8.92991	-8.23773	-7.81237	-8.96793	-8.35473	-8.60981	-8.82234	-8.27576	-6.90495	-7.28125	-6.93976	-10.0725	-8.48407	-5.90778	-5.92224	-10.6211	-7.88491
51	-8.50692	1.41019	-9.37077	-9.24907	-7.71498	-9.37103	-11.56	-9.41211	-7.54018	-5.97333	-9.61451	-8.07858	-10.3548	-7.1603	-8.79685	-9.86172	-7.7382	-8.22824	-8.64448	-8.86727	-7.76036	-9.2217	-8.61956	-8.02776	-8.29522	-9.78898	-9.00722	-5.87829	-6.80209	-7.52235	-7.23309	-7.85536	-9.09939	-8.4433	-7.75263	-9.08456	-8.57927	-8.68339	-8.71742	-8.11545	-6.60805	-7.03675	-7.21324	-10.1425	-8.53493	-6.18222	-5.65476	-10.8461	-8.2083
52	-8.23097	1.45154	-8.69345	-8.74836	-7.49491	-9.25294	-11.1117	-8.84258	-7.37364	-5.81518	-9.22891	-7.96012	-10.2322	-6.98645	-8.50309	-9.88221	-7.94879	-7.8013	-8.28382	-8.59276	-7.41536	-8.87285	-8.15676	-8.05736	-7.94688	-9.32739	-8.20864	-5.54218	-5.99464	-7.11124	-6.80142	-7.59718	-8.9703	-8.37945	-7.33961	-8.90027	-8.51636	-8.46964	-8.26942	-7.68436	-6.00445	-6.49345	-7.20585	-9.83964	-8.23445	-6.08748	-5.06476	-10.6755	-8.21273
53	-7.64235	1.51685	-7.73151	-7.96265	-6.91261	-8.78022	-10.4061	-8.01914	-6.93	-5.3773	-8.47829	-7.55758	-9.78979	-6.53668	-7.85776	-9.51711	-7.81075	-7.04158	-7.63964	-8.00594	-6.76924	-8.16611	-7.30083	-7.76633	-7.28939	-8.55988	-7.10047	-4.89193	-4.89018	-6.37273	-6.11516	-6.97367	-8.51414	-8.01727	-6.56482	-8.40637	-8.17218	-7.95344	-7.47745	-6.96638	-5.0947	-5.70421	-6.91373	-9.17453	-7.60998	-5.6333	-4.15909	-10.1146	-7.86448
54	-6.74901	1.60153	-6.51922	-6.92149	-5.97408	-7.95957	-9.46798	-6.95636	-6.21145	-4.65909	-7.40064	-6.86826	-9.01464	-5.81018	-6.89	-8.77539	-7.30735	-5.96754	-6.699	-7.12548	-5.82248	-7.12569	-6.09871	-7.12479	-6.34336	-7.45752	-5.70649	-3.93003	-3.51236	-5.3064	-5.15451	-6.02791	-7.72679	-7.34382	-5.45139	-7.60919	-7.5639	-7.13397	-6.38261	-5.95361	-3.88311	-4.70901	-6.33923	-8.19362	-6.6774	-4.85578	-2.95098	-9.20609	-7.16921
55	-5.56866	1.69901	-5.09673	-5.65345	-4.72318	-6.816	-8.30982	-5.66345	-5.23182	-3.66418	-6.04709	-5.89418	-7.887	-4.808	-5.63873	-7.68309	-6.45173	-4.61427	-5.45027	-5.97482	-4.58755	-5.79109	-4.60609	-6.13182	-5.13036	-6.01655	-4.05345	-2.68318	-1.89264	-3.91227	-3.89691	-4.81218	-6.61864	-6.35473	-4.04291	-6.51291	-6.69845	-6.01473	-5.03873	-4.64209	-2.39155	-3.54355	-5.47109	-6.95009	-5.43945	-3.80245	-1.48155	-7.99482	-6.15527
56	-4.127	1.80049	-3.50333	-4.18711	-3.213	-5.39067	-6.93989	-4.152	-4.01	-2.404	-4.47	-4.64533	-6.41467	-3.54167	-4.14733	-6.27833	-5.26944	-3.02967	-3.90267	-4.57533	-3.09633	-4.20933	-2.86522	-4.818	-3.67467	-4.26944	-2.17889	-1.19467	-0.079	-2.21033	-2.34467	-3.371	-5.209	-5.05467	-2.39633	-5.12222	-5.575	-4.61289	-3.49044	-3.03989	-0.668889	-2.23544	-4.29933	-5.49133	-3.90878	-2.52167	0.193556	-6.512	-4.85233
57	-2.45785	1.89574	-1.76684	-2.54689	-1.49882	-3.73842	-5.36684	-2.43758	-2.54636	-0.901333	-2.716	-3.13992	-4.63339	-2.05052	-2.46036	-4.61246	-3.79583	-1.26761	-2.08282	-2.95181	-1.38667	-2.43608	-0.931273	-3.23424	-2.00678	-2.27526	-0.134576	0.484939	1.89555	-0.243051	-0.53404	-1.74024	-3.53234	-3.46182	-0.574646	-3.45689	-4.20358	-2.95867	-1.77201	-1.18122	1.22206	-0.794515	-2.83346	-3.85949	-2.11123	-1.06101	2.01856	-4.78552	-3.28918
58	-0.60061	1.97632	0.0962727	-0.754121	0.375818	-1.90942	-3.60782	-0.541818	-0.897	0.811636	-0.819879	-1.39006	-2.59964	-0.383364	-0.618818	-2.74048	-2.07609	0.621333	-0.0310909	-1.12973	0.504636	-0.526727	1.11964	-1.44036	-0.162788	-0.119303	2.02312	2.30967	3.98464	1.93806	1.48903	0.0476364	-1.62927	-1.61155	1.36406	-1.54533	-2.60136	-1.08733	0.0918485	0.883667	3.22327	0.78597	-1.10688	-2.08961	-0.084	0.533455	3.94952	-2.85355	-1.49727
59	1.4051	2.03911	2.07257	1.16326	2.37361	0.0624444	-1.69135	1.51036	0.915545	2.70118	1.19355	0.573758	-0.37797	1.41144	1.34991	-0.704626	-0.161707	2.59658	2.20461	0.861485	2.54739	1.47948	3.23423	0.502182	1.82729	2.11487	4.25185	4.24625	6.16427	4.28211	3.67122	1.96267	0.45496	0.443727	3.37754	0.568495	-0.792727	0.947444	2.08098	3.09509	5.29182	2.51745	0.836505	-0.209152	2.12549	2.2226	5.9544	-0.767485	0.483333
60	3.52205	2.08384	4.15002	3.16858	4.46195	2.15126	0.33798	3.68875	2.87191	4.735	3.2972	2.70051	1.96077	3.30498	3.43436	1.46348	1.89922	4.6288	4.57267	2.98676	4.70991	3.5693	5.39199	2.54452	3.93838	4.3757	6.51942	6.27237	8.406	6.73794	5.94989	3.98173	2.67177	2.6447	5.44425	2.82415	1.18858	3.09017	4.17751	5.40257	7.40099	4.40154	2.94914	1.76809	4.4647	3.97936	8.00728	1.42206	2.60758
61	5.71566	2.11105	6.31297	5.21664	6.61206	4.32609	2.42145	5.96673	4.94991	6.87682	5.4687	4.94018	4.34018	5.28503	5.624	3.73024	4.07167	6.69664	7.01627	5.20285	6.95136	5.74555	7.57776	4.66264	6.13661	6.63264	8.79536	8.36955	10.6785	9.25145	8.26618	6.08645	4.96385	4.93064	7.55921	5.16445	3.29124	5.30724	6.36324	7.78479	9.53655	6.41942	5.17867	3.83852	6.87367	5.78494	10.0885	3.67073	4.82327
62	7.94875	2.12252	8.52739	7.26194	8.79653	6.55052	4.49847	8.30859	7.11991	9.08279	7.67053	7.23481	6.68795	7.33634	7.89291	6.05319	6.32592	8.78115	9.47497	7.45515	9.22624	7.98981	9.76968	6.84518	8.37782	8.86811	11.0529	10.5245	12.9513	11.7681	10.5686	8.25409	7.26696	7.23912	9.72356	7.52983	5.45265	7.55465	8.60781	10.224	11.6884	8.53152	7.46792	5.99107	9.28806	7.61941	12.1848	5.93306	7.08164
63	10.1853	2.12259	10.7548	9.27848	10.9874	8.79021	6.526	10.6754	9.34664	11.3067	9.86206	9.53577	8.95879	9.43762	10.2045	8.38823	8.6263	10.8631	11.8952	9.68539	11.4922	10.2632	11.9431	9.07755	10.622	11.0756	13.2743	12.7278	15.1973	14.2398	12.8183	10.4523	9.53134	9.51694	11.9278	9.87395	7.61172	9.7961	10.8769	12.6949	13.8512	10.6962	9.76247	8.19878	11.6503	9.45983	14.2889	8.17536	9.34139
64	12.3966	2.11623	12.9563	11.2588	13.1549	11.0176	8.48873	13.0334	11.5941	13.5082	12.0067	11.8115	11.1441	11.5649	12.528	10.7027	10.9356	12.9205	14.2396	11.8465	13.7175	12.5195	14.0799	11.338	12.8422	13.2545	15.4587	14.9684	17.3955	16.6197	14.9931	12.6419	11.7291	11.7335	14.1347	12.1701	9.72591	12.005	13.1301	15.1666	16.0177	12.8691	12.0236	10.4224	13.9262	11.2861	16.3993	10.3839	11.5724
65	14.5653	2.1067	15.0989	13.2107	15.2762	13.2136	10.3932	15.357	13.8292	15.6598	14.0834	14.0436	13.2564	13.6957	14.8407	12.9787	13.2227	14.9462	16.4873	13.9121	15.8867	14.7236	16.1697	13.5972	15.0256	15.4031	17.6163	17.2185	19.5297	18.9017	17.0858	14.7867	13.8568	13.8789	16.2978	14.4099	11.7799	14.1689	15.3313	17.6083	18.1743	15.0131	14.2308	12.6233	16.1086	13.0819	18.5031	12.5688	13.76
66	16.6826	2.09299	17.1605	15.1443	17.3361	15.3645	12.2578	17.6271	16.0234	17.7463	16.0883	16.2233	15.3131	15.8091	17.1214	15.2075	15.4621	16.9318	18.6379	15.8782	17.9955	16.8478	18.2014	15.8223	17.1669	17.5131	19.7495	19.4456	21.5824	21.0856	19.0953	16.8636	15.9231	15.9552	18.3813	16.5984	13.7812	16.2896	17.4613	19.9912	20.3022	17.1001	16.3764	14.7735	18.2052	14.8334	20.5771	14.7405	15.9026
67	18.7278	2.07281	19.1293	17.0597	19.3233	17.4567	14.101	19.8237	18.157	19.766	18.022	18.3473	17.3293	17.8827	19.343	17.3813	17.6343	18.8683	20.698	17.7547	20.033	18.8687	20.15	17.977	19.257	19.568	21.8383	21.6153	23.536	23.1713	21.0183	18.857	17.9393	17.976	20.3577	18.7427	15.7473	18.37	19.5133	22.2873	22.3717	19.1093	18.462	16.8503	20.2273	16.5327	22.5863	16.901	18.001
68	20.7346	2.03816	21.0023	18.9488	21.2219	19.475	15.9313	21.9199	20.2034	21.7087	19.8847	20.4069	19.3101	19.8872	21.4628	19.4877	19.7261	20.7432	22.6613	19.5517	21.9738	20.7607	21.9749	20.0269	21.2743	21.5485	23.8513	23.6956	25.356	25.1561	22.8486	20.7461	19.9101	19.9484	22.2103	20.8422	17.6902	20.3992	21.4832	24.4684	24.3488	21.0283	20.4854	18.8322	22.1818	18.1801	24.4957	19.0295	20.0432
69	22.6437	1.99163	22.7818	20.7975	23.0091	21.4008	17.7467	23.8852	22.1524	23.5678	21.6752	22.3824	21.2477	21.7851	23.4454	21.5104	21.7214	22.5432	24.5245	21.2711	23.7959	22.5023	23.6375	21.9491	23.1925	23.4381	25.7584	25.663	27.0426	27.032	24.5782	22.5307	21.8268	21.8653	23.9311	22.8864	19.607	22.3525	23.3678	26.5082	26.2018	22.8492	22.4277	20.7034	24.0671	19.7816	26.2769	21.0894	22.0102
70	24.4536	1.93374	24.4702	22.5901	24.6643	23.2148	19.5342	25.699	23.9887	25.3288	23.3898	24.249	23.1266	23.5396	25.2699	23.4319	23.601	24.2555	26.2768	22.9084	25.479	24.0819	25.1164	23.7245	24.9884	25.2239	27.5399	27.502	28.5843	28.7845	26.1998	24.2033	23.6703	23.7059	25.5169	24.8545	21.4861	24.2021	25.1619	28.3879	27.9067	24.5649	24.2629	22.4561	25.8766	21.3452	27.9105	23.0444	23.8803
71	26.1524	1.86811	26.0674	24.3068	26.1774	24.9046	21.2801	27.3536	25.6997	26.9822	25.0252	25.9807	24.9313	25.1289	26.9287	25.2415	25.3501	25.87	27.9092	24.4591	27.0101	25.4994	26.4093	25.3426	26.6485	26.8949	29.1837	29.2033	29.9763	30.3979	27.7095	25.7604	25.4167	25.4484	26.9683	26.7215	23.3228	25.9283	26.8584	30.0939	29.4518	26.1674	25.9692	24.0918	27.6061	22.8736	29.3867	24.8695	25.6359
72	27.7292	1.79405	27.5687	25.9268	27.55	26.465	22.9698	28.8544	27.2768	28.5216	26.5811	27.5577	26.6444	26.5442	28.4254	26.931	26.963	27.3803	29.4155	25.9229	28.3916	26.7615	27.5207	26.8005	28.1649	28.4384	30.6795	30.7616	31.221	31.8599	29.0988	27.1973	27.0426	27.0743	28.2909	28.4602	25.1006	27.5221	28.4512	31.6198	30.8387	27.6519	27.5367	25.619	29.2538	24.3693	30.363	26.5528	27.2659
73	29.1709	1.73525	28.9656	27.4361	28.7871	27.8914	24.5899	30.2097	28.715	29.9454	28.0578	28.9711	28.2508	27.785	29.7671	28.4975	28.4407	28.7829	30.7885	27.3025	29.6296	27.8777	28.4596	28.0993	29.5323	29.8456	32.0195	32.1749	32.326	33.162	30.3645	28.5155	28.5301	28.5754	29.4956	30.0462	26.7717	28.9836	29.9368	32.9685	32.0803	29.0197	28.9604	27.0502	30.8148	25.8289	30.8054	28.0869	28.7674
74	30.5174	1.67591	30.2504	28.8269	29.8945	29.187	26.1248	31.4386	30.0125	31.2571	29.4539	30.2299	29.7413	28.8727	30.9721	29.9418	29.7873	30.0802	32.0275	28.6012	30.7354	28.8628	29.2396	29.2417	30.7516	31.1232	33.2009	33.4473	33.304	34.3068	31.5192	29.7188	29.871	29.9474	30.5951	31.477	28.3024	30.3206	31.3146	34.1639	33.1967	30.2748	30.2448	28.3993	32.2857	27.2507	32.894	29.4691	30.1386
75	31.7425	1.61018	31.4183	30.0957	30.8818	30.3632	27.564	32.5528	31.1714	32.4652	30.7627	31.3365	31.1132	29.8297	32.0618	31.2678	31.008	31.2815	33.1374	29.8211	31.7225	29.7379	29.8774	30.2365	31.8332	32.2742	34.2284	34.5841	34.1718	35.3027	32.5732	30.8138	31.0683	31.1981	31.6042	32.7548	29.6963	31.5463	32.5887	35.2234	34.2114	31.4262	31.3978	29.6768	33.6666	28.6321	33.7829	30.7059	31.3853
76	32.8547	1.56686	32.4711	31.2457	31.7632	31.4274	28.8969	33.5641	32.1985	33.5808	31.9729	32.3044	32.3674	30.6798	33.0538	32.4817	32.1097	32.3946	34.1276	30.9668	32.6063	30.522	30.3859	31.0952	32.7926	33.3073	35.115	35.5906	34.9482	36.1539	33.5401	31.8094	32.1317	32.3389	32.5243	33.8859	30.9611	32.6786	33.7663	36.1636	35.1398	32.4795	32.4275	30.8955	34.9592	29.9668	34.5542	31.8135	32.5169
77	33.8698	1.54037	33.4161	32.2808	32.5531	32.3959	30.1238	34.4818	33.1035	34.6166	33.0765	33.1516	33.5119	31.4478	33.9623	33.5971	33.102	33.4348	35.0075	32.0447	33.401	31.2314	30.7858	31.8323	33.6456	34.2358	35.8799	36.4864	35.6529	36.8917	34.4336	32.7171	33.0728	33.3824	33.3672	34.882	32.1134	33.7352	34.8536	36.9998	36.0064	33.4531	33.3521	32.0659	36.1728	31.2515	35.2369	32.8137	33.547
78	34.8022	1.53068	34.2643	33.2076	33.2627	33.2857	31.2487	35.3141	33.899	35.586	33.966	33.8954	34.5604	32.1532	34.801	34.6266	33.9956	34.4153	35.784	33.0609	34.1203	31.8792	31.0986	32.466	34.4101	35.0744	36.5458	37.2864	36.302	37.5376	35.2658	33.5503	33.9067	34.3413	34.1377	35.7557	33.1598	34.7283	35.8578	37.7453	36.8219	34.3619	34.1844	33.1929	37.3171	32.4811	35.8536	33.7263	34.4907
79	35.6601	1.52843	35.0323	34.0352	33.9028	34.1118	32.2765	36.0678	34.5845	36.5024	34.0738	34.551	35.5286	32.8126	35.5796	35.5791	34.7981	35.3421	36.463	34.0188	34.779	32.4766	31.3453	33.0205	35.1041	35.841	37.1391	38.0071	36.9056	38.1089	36.0462	34.3204	34.651	35.2258	34.8388	36.5199	34.1073	35.6682	36.7825	38.4098	37.5941	35.2153	34.9359	34.2742	38.4027	33.6548	36.4203	34.5694	35.3641
80	36.4687	1.53618	35.7412	34.773	34.4863	34.8915	33.2192	36.7522	35.1856	37.3773	35.7524	35.1316	36.4323	33.4403	36.3101	36.4642	35.5188	36.2234	37.0527	34.9229	35.3907	33.0336	31.5503	33.5184	35.7464	36.5582	37.6887	38.6699	37.4765	38.6219	36.7822	35.0369	35.3246	36.0462	35.4768	37.1869	34.9613	36.5642	37.6354	39.002	38.3312	36.0207	35.6178	35.3095	39.4344	34.7723	36.9536	35.3564	36.1836
81	37.2355	1.58732	36.4144	35.431	35.0264	35.6386	34.099	37.3795	35.7178	38.221	36.4484	35.6489	37.2881	34.0492	37.0059	37.2892	36.1607	37.0679	37.5623	35.7829	35.9705	33.5587	31.7374	33.9807	36.3575	37.2508	38.2223	39.3014	38.0191	39.0909	37.4807	35.7077	35.9475	36.8151	36.0648	37.7701	35.7316	37.4273	38.4206	39.53	39.0409	36.7831	36.2433	36.3011	40.419	35.84	37.4723	36.1021	36.9679
82	37.9649	1.63805	37.0794	36.0235	35.5388	36.3656	34.9461	37.9637	36.1975	39.0448	37.0716	36.1149	38.1119	34.6518	37.6803	38.0649	36.7407	37.8847	38.0048	36.6152	36.5309	34.0655	31.9304	34.4245	36.9558	37.9444	38.7705	39.931	38.537	39.5281	38.1475	36.3415	36.5385	37.5472	36.6238	38.2864	36.4355	38.2676	39.1531	40.0016	39.7331	37.5076	36.8284	37.2539	41.3619	36.8713	37.9948	36.8213	37.7424
83	38.68	1.70165	37.7586	36.5608	36.0405	37.0882	35.7956	38.523	36.6437	39.8594	37.6444	36.5449	38.9182	35.2622	38.3474	38.8006	37.2725	38.686	38.3946	37.4407	37.0887	34.5648	32.1515	34.8654	37.5597	38.6653	39.3545	40.5882	39.0377	39.9494	38.7902	36.9449	37.1179	38.2585	37.1828	38.7546	37.0946	39.095	39.8515	40.4305	40.4192	38.1992	37.3924	38.1793	42.2713	37.8812	38.5415	37.5306	38.5367
84	39.3987	1.77709	38.4725	37.0562	36.5535	37.8231	36.6817	39.0774	37.076	40.6786	38.1912	36.9526	39.7217	35.8943	39.0252	39.5115	37.7777	39.4865	38.7554	38.2879	37.6673	35.0746	32.4235	35.3183	38.1882	39.4362	39.9907	41.3009	39.5314	40.3753	39.4222	37.5301	37.7042	38.9698	37.7751	39.1988	37.7333	39.9202	40.5384	40.8376	41.1126	38.8667	37.9616	39.0977	43.1585	38.8833	39.1346	38.2506	39.3827
85	40.1398	1.86308	39.2354	37.53	37.104	38.5893	37.6322	39.6492	37.5158	41.5132	38.7434	37.3541	40.5368	36.5656	39.7342	40.2177	38.2851	40.3015	39.1179	39.1828	38.2924	35.6128	32.7722	35.7995	38.8646	40.2786	40.6915	42.0942	40.0339	40.8275	40.0635	38.1126	38.3162	39.7065	38.4306	39.6456	38.3791	40.7537	41.2361	41.2478	41.8303	39.5268	38.5627	40.0305	44.0375	39.892	39.7938	39.0058	40.3092
86	40.9215	1.9571	40.0581	38.0071	37.7224	39.4061	38.6607	40.2653	37.9843	42.3738	39.3276	37.7695	41.374	37.2951	40.4968	40.943	38.8272	41.1461	39.5187	40.145	38.9851	36.201	33.2209	36.3293	39.6154	41.2079	41.4679	42.9875	40.5686	41.3305	40.7456	38.718	38.9788	40.4928	39.1733	40.1297	39.0588	41.6062	41.9644	41.6892	42.5905	40.1978	39.2199	40.9968	44.9207	40.9223	40.5356	39.8185	41.3333
87	41.7592	2.0548	40.9414	38.5148	38.4384	40.2902	39.7665	40.9513	38.4981	43.2694	39.9634	38.2354	42.2407	38.1036	41.3362	41.713	39.43	42.0314	39.9937	41.1859	39.7614	36.8597	33.7911	36.9317	40.4661	42.2383	42.3285	43.9914	41.1623	41.9071	41.5113	39.3738	39.7146	41.347	40.0221	40.6856	39.7936	42.4875	42.7389	42.1959	43.4102	40.8994	39.9497	42.0108	45.8178	41.9849	41.3717	40.7042	42.4584
88	42.6624	2.14935	41.8807	39.086	39.2762	41.2517	40.9327	41.722	39.0709	44.209	40.6642	38.7868	43.1405	38.9996	42.2699	42.5472	40.1154	42.9672	40.5738	42.3033	40.6316	37.61	34.5045	37.6315	41.4331	43.3589	43.2742	45.1092	41.8405	42.5818	42.3849	40.108	40.5409	42.2791	40.9891	41.333	40.6001	43.4082	43.5717	42.7941	44.3055	41.6532	40.761	43.0797	46.7368	43.0838	42.312	41.6737	43.6739
89	43.6332	2.23123	42.8612	39.7556	40.2503	42.29	42.1267	42.5786	39.71	45.1923	41.4404	39.4551	44.0659	39.9901	43.3033	43.4559	40.9034	43.9571	41.2873	43.4808	41.5923	38.4714	35.3798	38.4483	42.5142	44.5479	44.2956	46.3202	42.625	43.3702	43.3799	40.9403	41.4718	43.2907	42.0601	42.0871	41.4897	44.3776	44.4698	43.5036	45.2781	42.4798	41.66	44.1988	47.6783	44.2142	43.3528	42.731	44.9573
90	44.6603	2.28903	43.8523	40.5471	41.3538	43.3885	43.3024	43.5061	40.4273	46.1999	42.2902	40.262	44.9941	41.0696	44.418	44.4333	41.8031	44.9837	42.1439	44.6863	42.6163	39.4525	36.4256	39.3893	43.6791	45.7655	45.3658	47.5716	43.5241	44.2547	44.4793	41.8785	42.5123	44.3699	43.1847	42.9536	42.4657	45.394	45.4282	44.3278	46.3051	43.3719	42.6456	45.3422	48.63	45.3586	44.4641	43.8681	46.2729
91	45.713	2.31278	44.8043	41.4553	42.5472	44.5063	44.4035	44.4754	41.2043	47.1874	43.1878	41.207	45.8894	42.215	45.5656	45.4482	42.8005	46.0114	43.1238	45.8684	43.6513	40.5427	37.6274	40.4372	44.8705	46.9579	46.4406	48.802	44.4813	45.1991	45.6295	42.9054	43.6448	45.4809	44.2995	43.9144	43.5153	46.4382	46.4193	45.2435	47.3428	44.2895	43.6985	46.4593	49.5625	46.4865	45.6027	45.0525	47.569
92	46.7427	2.29767	45.6603	42.4334	43.7568	45.581	45.3711	45.4456	42.0083	48.0895	44.0801	42.2613	46.7075	43.3798	46.6801	46.4459	43.8533	46.987	44.1733	46.9631	44.63	41.7055	38.9394	41.5455	46.015	48.0672	47.4651	49.9498	45.4325	46.1637	46.7577	43.9688	44.8196	46.5692	45.3401	44.9225	44.5973	47.4747	47.3908	46.2024	48.3324	45.1726	44.7751	47.4849	50.4329	47.559	46.7126	46.2304	48.7809
93	47.6931	2.24727	46.3746	43.4076	44.8998	46.5473	46.1558	46.3662	42.7932	48.8393	44.9002	43.3734	47.4107	44.5071	47.698	47.3632	44.8957	47.8625	45.2206	47.9094	45.4889	42.877	40.2947	42.6459	47.0552	49.0436	48.3811	50.9628	46.3222	47.1118	47.7987	44.9963	45.9614	47.5814	46.2551	45.9152	45.6451	48.4634	48.2788	47.1401	49.2192	45.9619	45.8107	48.3524	51.1966	48.5355	47.7426	47.3392	49.8379
94	48.5128	2.17068	46.9173	44.3109	45.8991	47.354	46.7245	47.1748	43.517	49.3891	45.5909	44.4794	47.976	45.5453	48.5737	48.1446	45.8575	48.5982	46.195	48.6621	46.1821	43.9802	41.6228	43.6751	47.9467	49.8396	49.1338	51.7921	47.1098	48.0015	48.7004	45.9176	46.9884	48.4785	47.0032	46.8306	46.586	49.3658	49.0261	47.9931	49.9626	46.6097	46.7428	49.0108	51.8215	49.3739	48.6522	48.3302	50.682
95	49.1604	2.07873	47.2655	45.0965	46.6994	47.9667	47.0549	47.8158	44.1452	49.7104	46.113	45.5121	48.3793	46.451	49.267	48.7533	46.6813	49.1561	47.034	49.1971	46.676	44.9439	42.8578	44.5835	48.6381	50.4133	49.6777	52.3934	47.7516	48.7946	49.4154	46.6743	47.8361	49.2259	47.5419	47.6136	47.3661	50.1395	49.5931	48.7092	50.5302	47.0799	47.5237	49.4278	52.2802	50.0387	49.4016	49.1633	51.2787
96	49.6083	1.98458	47.4019	45.728	47.2625	48.356	47.1383	48.2846	44.6555	49.7826	46.4377	46.4136	48.6037	47.1843	49.7378	49.1619	47.3276	49.5117	47.6929	49.4948	46.9441	45.7084	43.9443	45.3277	49.0856	50.7612	49.9768	52.7573	48.2098	49.4893	49.9123	47.2238	48.4659	49.8001	47.8377	48.2247	47.944	50.7446	49.9512	49.2437	50.8979	47.3419	48.1104	49.5825	52.5455	50.5401	49.9617	49.7944	51.6079
97	49.8628	1.91061	47.3511	46.1894	47.5545	48.5182	47.0135	48.6551	45.0525	49.6092	46.561	47.1592	48.6798	47.7214	49.9976	49.3438	47.7929	49.6902	48.1701	49.5408	47.0003	46.2258	44.8346	45.8659	49.3181	50.9555	50.0066	52.9503	48.4907	50.1409	50.2191	47.5634	48.8509	50.2267	47.9072	48.6702	48.2994	51.1877	50.0815	49.5676	51.0784	47.3801	48.4801	49.4671	52.6244	50.9744	50.3483	50.1965	51.6905
98	49.9923	1.88672	47.2142	46.5297	47.5905	48.5274	46.8019	49.041	45.3797	49.2675	46.5502	47.7773	48.7296	48.0897	50.1579	49.2981	48.1416	49.7925	48.5382	49.3735	46.9402	46.4948	45.4802	46.2101	49.4683	51.1288	49.787	53.1106	48.6744	50.8345	50.4497	47.773	48.9943	50.6014	47.854	49.0329	48.4811	51.5526	50.0219	49.7143	51.1577	47.2337	48.6736	49.1483	52.6183	51.4605	50.6451	50.4357	51.6585
99	50.1186	1.92873	47.14	46.8715	47.5072	48.5389	46.6653	49.5033	45.7105	48.9267	46.5628	48.346	48.9126	48.3792	50.3865	49.124	48.4768	49.9575	48.9187	49.1352	46.931	46.6172	45.8534	46.4526	49.6978	51.3834	49.4341	53.3715	48.8902	51.6222	50.7563	48.0002	48.979	51.0433	47.8493	49.4446	48.6309	51.9477	49.9157	49.8185	51.2787	47.036	48.8163	48.8041	52.69	52.0367	50.9665	50.676	51.7047
100	50.3454	2.01092	47.216	47.332	47.518	48.703	46.696	49.994	46.106	48.752	46.766	48.938	49.307	48.697	50.786	49.03	48.831	50.27	49.394	49.022	47.102	46.772	46.005	46.729	50.078	51.717	49.153	53.764	49.232	52.466	51.22	48.375	48.979	51.597	48.035	49.991	48.913	52.413	49.948	50.048	51.548	46.991	49.06	48.64	52.951	52.623	51.37	51.06	51.918
[truncated: 74 more columns]

## Sheet: Rotation LKneeFlex A1ComfM
all values Right	mean	std	steps
1	12.1647	2.34534	11.087	12.844	13.343	10.984	8.697	9.6	15.457	11.976	9.849	15.752	8.681	12.269	14.653	13.069	12.986	12.875	11.945	10.663	12.391	11.638	13.036	16.537	14.126	11.758	17.467	13.93	11.02	15.88	14.606	11.778	15.389	10.967	13.025	14.676	13.397	13.045	17.215	19.471	12.667	11.741	10.24	13.532	13.689	11.5	10.61	14.482	14.531
2	14.1868	2.56059	12.8363	14.9023	14.5813	12.039	10.5589	11.4864	17.595	13.9046	11.3981	17.388	10.4119	14.2981	16.7999	15.1302	14.8281	15.0886	13.9437	12.2994	14.1143	13.3139	14.7416	18.9235	16.0471	14.3061	20.2846	16.7018	13.3339	18.2585	16.4782	13.4852	18.1162	12.9704	14.923	16.7269	15.7248	15.3513	19.7262	22.2388	14.5449	13.7948	11.9442	15.2122	15.8922	13.3715	12.0978	16.7552	16.6644
3	16.6798	2.81055	14.9662	17.3964	16.2151	13.5318	12.8645	13.7728	20.1431	16.211	13.3927	19.4501	12.6598	16.8126	19.455	17.7098	17.1723	17.801	16.4683	14.3612	16.2584	15.4806	16.9626	21.7871	18.4094	17.3934	23.5787	19.9711	16.1441	21.1231	18.8651	15.6482	21.3323	15.5061	17.3164	19.2372	18.521	18.1371	22.6726	25.3985	16.9165	16.3232	14.1485	17.3208	18.6029	15.77	14.0613	19.4433	19.2624
4	19.6593	3.07894	17.5057	20.3419	18.308	15.5233	15.6361	16.4848	23.0965	18.9199	15.8705	21.9672	15.4644	19.8431	22.6184	20.8141	20.0263	21.0091	19.5604	16.8826	18.8698	18.1568	19.7367	25.1075	21.2191	21.0065	27.3202	23.7218	19.4751	24.4506	21.787	18.3162	25.0075	18.5994	20.2247	22.2323	21.7676	21.4183	26.0503	28.9044	19.8255	19.3322	16.8898	19.8625	21.8464	18.6928	16.5185	22.5594	22.3391
[truncated: 197 more rows]
[truncated: 74 more columns]

[truncated: 35 more sheets: Rotation LAnkleFlex A1ComfM, Rotation RHipAbAd A1ComfM, Rotation RHipRot A1ComfM, Rotation RAnklePron A1ComfM, Rotation LHipAbAd A1ComfM, Rotation LHipRot A1ComfM, Rotation LAnklePron A1ComfM, Rotation PelvicTil A1ComfM, Rotation PelvicObl A1ComfM, Rotation PelvicRot A1ComfM, LProgression A1ComfM, RProgression A1ComfM, Rotation TrunkTilt A1ComfM, Rotation TrunkFlex A1ComfM, Rotation TrunkRot A1ComfM, Moment RHipFlex A1ComfM, Moment RHipAbAd A1ComfM, Moment RHipRot A1ComfM, Moment RKneeFlex A1ComfM, Moment RKneeAbAd A1ComfM …]
