# Supplementary material for: Lower limb muscle fatigue after uphill walking in children with unilateral spastic cerebral palsy
Source: PLoS One. 2022 Dec 6;17(12):e0278657. doi: 10.1371/journal.pone.0278657 (PMC9725134; doi:10.1371/journal.pone.0278657)
Supplement: S1 File — (ZIP) [file pone.0278657.s003.zip › Kinematics-individual files-part1/F08A1_FacoM0001.xlsx]

## Sheet: gait A1FacoM
Calculated gait parameters	mean	std	VC	max	min
Walking.Speed [m/s]	1.48	0	0	1.48	1.48
Cadans [1/m]	124.85	3.38	1.62	133.33	115.38
L.Stride.Time [s]	0.96	0.02	0.02	1.01	0.9	0.93	0.92	0.99	0.94	0.92	0.99	0.98	0.97	0.96	0.96	0.97	0.96	0.95	0.95	0.97	0.96	0.96	0.94	0.99	0.99	0.97	0.94	1	0.96	0.96	1	0.97	0.94	0.94	0.97	0.97	0.96	0.95	0.97	0.93	0.98	0.96	0.97	0.98	0.97	0.94	0.97	0.98	0.98
L.Step.Time [s]	0.48	0.01	0.03	0.51	0.45	0.48	0.46	0.46	0.5	0.46	0.46	0.5	0.51	0.48	0.48	0.47	0.49	0.47	0.46	0.48	0.47	0.48	0.48	0.48	0.49	0.5	0.48	0.47	0.5	0.46	0.47	0.48	0.48	0.47	0.47	0.48	0.49	0.47	0.47	0.47	0.47	0.49	0.49	0.49	0.49	0.49	0.48	0.49	0.48
L.Stance.Time [s]	0.59	0.02	0.03	0.63	0.54	0.58	0.56	0.61	0.57	0.55	0.61	0.59	0.59	0.58	0.58	0.6	0.58	0.58	0.57	0.6	0.58	0.58	0.57	0.6	0.6	0.59	0.57	0.62	0.58	0.59	0.63	0.59	0.56	0.56	0.59	0.6	0.58	0.58	0.59	0.55	0.6	0.58	0.59	0.6	0.59	0.56	0.58	0.6	0.6
L.Swing.Time [s]	0.38	0.01	0.02	0.39	0.35	0.35	0.36	0.38	0.37	0.37	0.38	0.39	0.38	0.38	0.38	0.37	0.38	0.37	0.38	0.37	0.38	0.38	0.37	0.39	0.39	0.38	0.37	0.38	0.38	0.37	0.37	0.38	0.38	0.38	0.38	0.37	0.38	0.37	0.38	0.38	0.38	0.38	0.38	0.38	0.38	0.38	0.39	0.38	0.38
L.Stance.Swing [1]	0.64	0.02	0.03	0.69	0.59	0.603	0.643	0.623	0.649	0.673	0.623	0.661	0.644	0.655	0.655	0.617	0.655	0.638	0.667	0.617	0.655	0.655	0.649	0.65	0.65	0.644	0.649	0.613	0.655	0.627	0.587	0.644	0.679	0.679	0.644	0.617	0.655	0.638	0.644	0.691	0.633	0.655	0.644	0.633	0.644	0.679	0.672	0.633	0.633
L.Bipedal [s]	0.09	0.01	0.11	0.11	0.06	0.09	0.09	0.1	0.08	0.07	0.1	0.07	0.09	0.09	0.08	0.09	0.08	0.1	0.08	0.09	0.09	0.08	0.08	0.09	0.08	0.09	0.08	0.1	0.09	0.09	0.11	0.09	0.07	0.08	0.09	0.09	0.1	0.1	0.1	0.07	0.09	0.08	0.08	0.09	0.09	0.08	0.07	0.09	0.1
L.Stride.Length [m]	1.42	0.04	0.03	1.49	1.29	1.291	1.289	1.351	1.434	1.398	1.415	1.441	1.435	1.432	1.432	1.374	1.425	1.41	1.429	1.436	1.449	1.43	1.391	1.44	1.469	1.47	1.372	1.421	1.431	1.378	1.41	1.463	1.469	1.426	1.406	1.349	1.385	1.341	1.464	1.429	1.466	1.438	1.423	1.439	1.42	1.473	1.445	1.46	1.421
L.Step.Length [m]	0.76	0.02	0.03	0.81	0.69	0.737	0.694	0.741	0.765	0.779	0.751	0.777	0.805	0.767	0.767	0.753	0.778	0.756	0.771	0.791	0.758	0.78	0.753	0.769	0.767	0.769	0.782	0.741	0.768	0.737	0.725	0.732	0.784	0.795	0.765	0.754	0.729	0.758	0.746	0.776	0.769	0.774	0.773	0.76	0.764	0.762	0.792	0.759	0.763
L.Step.Width [m]	0.19	0.05	0.25	0.31	0.05	0.166	0.23	0.239	0.121	0.233	0.314	0.19	0.149	0.166	0.194	0.179	0.165	0.158	0.281	0.129	0.206	0.152	0.284	0.176	0.155	0.231	0.196	0.152	0.174	0.23	0.227	0.215	0.132	0.203	0.137	0.152	0.194	0.247	0.144	0.225	0.155	0.281	0.202	0.206	0.198	0.139	0.239	0.139	0.156
L.foot.clear [cm]	1.56	0.24	0.16	2.24	0.97	1.174	2.019	1.927	1.858	1.889	1.824	1.638	1.552	1.363	1.386	1.555	1.862	2.06	1.719	1.358	1.506	1.559	1.611	1.194	1.316	1.335	1.193	1.387	1.094	1.163	1.523	1.556	1.456	1.503	1.298	1.313	1.648	1.499	1.816	1.725	1.766	1.58	1.471	1.433	1.815	1.888	1.158	1.404	1.356
R.Stride.Time [s]	0.96	0.02	0.02	1	0.91	0.95	0.92	0.95	0.98	0.92	0.95	0.97	1	0.96	0.97	0.95	0.98	0.96	0.93	0.98	0.95	0.96	0.94	0.98	0.98	0.99	0.95	0.97	1	0.95	0.99	0.97	0.95	0.94	0.96	0.96	0.98	0.95	0.97	0.93	0.96	0.96	0.97	0.98	0.97	0.95	0.96	0.99	0.97
R.Step.Time [s]	0.48	0.01	0.03	0.52	0.45	0.47	0.46	0.49	0.48	0.46	0.49	0.47	0.49	0.48	0.49	0.48	0.49	0.49	0.47	0.5	0.48	0.48	0.46	0.5	0.49	0.49	0.47	0.5	0.5	0.49	0.52	0.49	0.47	0.47	0.49	0.48	0.49	0.48	0.5	0.46	0.49	0.47	0.48	0.49	0.48	0.46	0.48	0.5	0.49
R.Stance.Time [s]	0.57	0.01	0.03	0.6	0.53	0.57	0.55	0.56	0.58	0.53	0.56	0.57	0.6	0.57	0.56	0.56	0.57	0.57	0.54	0.57	0.56	0.56	0.56	0.57	0.57	0.59	0.56	0.57	0.59	0.55	0.58	0.57	0.55	0.55	0.56	0.57	0.59	0.57	0.57	0.54	0.56	0.57	0.57	0.58	0.58	0.57	0.55	0.58	0.58
R.Swing.Time [s]	0.4	0.01	0.03	0.42	0.37	0.38	0.37	0.39	0.4	0.39	0.39	0.4	0.4	0.39	0.41	0.39	0.41	0.39	0.39	0.41	0.39	0.4	0.38	0.41	0.41	0.4	0.39	0.4	0.41	0.4	0.41	0.4	0.4	0.39	0.4	0.39	0.39	0.38	0.4	0.39	0.4	0.39	0.4	0.4	0.39	0.38	0.41	0.41	0.39
R.Stance.Swing [1]	0.7	0.02	0.03	0.76	0.65	0.667	0.673	0.696	0.69	0.736	0.696	0.702	0.667	0.684	0.732	0.696	0.719	0.684	0.722	0.719	0.696	0.714	0.679	0.719	0.719	0.678	0.696	0.702	0.695	0.727	0.707	0.702	0.727	0.709	0.714	0.684	0.661	0.667	0.702	0.722	0.714	0.684	0.702	0.69	0.672	0.667	0.745	0.707	0.672
R.Bipedal [s]	0.1	0.01	0.1	0.12	0.08	0.11	0.1	0.12	0.09	0.09	0.12	0.12	0.1	0.1	0.09	0.12	0.09	0.09	0.1	0.1	0.1	0.1	0.11	0.1	0.11	0.1	0.1	0.12	0.08	0.1	0.11	0.1	0.09	0.09	0.1	0.12	0.09	0.1	0.09	0.09	0.11	0.11	0.11	0.11	0.11	0.1	0.1	0.1	0.11
R.Stride.Length [m]	1.42	0.04	0.03	1.49	1.24	1.334	1.243	1.326	1.42	1.426	1.389	1.413	1.473	1.433	1.445	1.349	1.447	1.395	1.409	1.469	1.427	1.458	1.375	1.442	1.467	1.457	1.413	1.395	1.462	1.39	1.402	1.411	1.458	1.457	1.417	1.374	1.356	1.353	1.435	1.436	1.461	1.439	1.436	1.435	1.422	1.444	1.478	1.456	1.442
R.Step.Length [m]	0.66	0.03	0.04	0.71	0.55	0.597	0.548	0.586	0.655	0.647	0.638	0.636	0.668	0.666	0.679	0.595	0.669	0.639	0.638	0.678	0.669	0.678	0.622	0.673	0.7	0.688	0.631	0.654	0.694	0.653	0.678	0.679	0.674	0.662	0.652	0.619	0.627	0.595	0.689	0.661	0.692	0.665	0.663	0.676	0.658	0.682	0.686	0.698	0.679
R.Step.Width [m]	0.21	0.04	0.2	0.29	0.11	0.183	0.243	0.293	0.212	0.106	0.293	0.263	0.193	0.196	0.233	0.214	0.228	0.195	0.245	0.224	0.178	0.178	0.212	0.267	0.157	0.142	0.249	0.216	0.141	0.212	0.246	0.167	0.198	0.216	0.247	0.208	0.253	0.195	0.227	0.156	0.229	0.169	0.196	0.193	0.238	0.254	0.156	0.12	0.222
R.foot.clear [cm]	1.54	0.33	0.22	2.78	0.81	1.551	1.896	1.665	1.806	2.428	1.569	1.373	1.312	1.123	1.584	1.449	1.687	1.606	1.683	1.61	1.437	1.915	1.412	1.174	1.666	1.322	1.304	1.536	1.828	1.539	1.977	1.776	1.767	1.079	1.462	1.504	0.942	1.144	1.509	1.837	1.317	1.352	1.625	1.377	1.14	1.325	2.191	1.886	1.336
Asym.step.time [%]	3.84	1.89	0.49	10.1	2.02	2.105	0	6.316	4.082	0	6.316	6.186	4	0	2.062	2.105	0	4.167	2.151	4.082	2.105	0	4.255	4.082	0	2.02	2.105	6.186	0	6.316	10.101	2.062	2.105	0	4.167	0	0	2.105	6.186	2.151	4.167	4.167	2.062	0	2.062	6.316	0	2.02	2.062
Asym.step.length [%]	13.59	4.43	0.33	26.11	3.93	21.058	23.549	23.38	15.588	18.538	16.334	19.982	18.65	14.149	12.144	23.436	15.135	16.727	18.781	15.364	12.547	14.04	18.992	13.397	9.188	11.153	21.459	12.537	10.001	12.034	6.653	7.488	15.166	18.364	15.889	19.628	15.138	24.043	7.998	16.005	10.498	15.221	15.363	11.718	14.939	11.14	14.307	8.341	11.587
Mox file gait parameters	mean	std
L.Stride.Time	0.962105	0.0205441	0.93	0.92	0.99	0.94	0.92	0.99	0.98	0.97	0.96	0.96	0.97	0.96	0.94	0.96	0.97	0.96	0.96	0.94	0.99	0.99	0.97	0.95	0.99	0.97	0.96	1	0.96	0.94	0.94	0.97	0.98	0.95	0.96	0.96	0.93	0.98	0.96	0.97	0.98	0.97	0.94	0.97	0.98	0.989	0.951	0.97	0.97
L.Stance.Time	0.625347	0.0170318	0.62	0.6	0.65	0.61	0.59	0.65	0.63	0.63	0.63	0.62	0.64	0.62	0.62	0.62	0.64	0.62	0.62	0.61	0.64	0.64	0.63	0.61	0.65	0.62	0.62	0.66	0.63	0.6	0.6	0.63	0.63	0.61	0.62	0.62	0.59	0.64	0.62	0.63	0.64	0.64	0.6	0.63	0.64	0.65	0.611	0.64	0.63
L.Swing.Time	0.336766	0.00779108	0.31	0.32	0.34	0.33	0.33	0.34	0.35	0.34	0.33	0.34	0.33	0.34	0.32	0.34	0.33	0.34	0.34	0.33	0.35	0.35	0.34	0.34	0.34	0.35	0.34	0.34	0.33	0.34	0.34	0.34	0.35	0.34	0.34	0.34	0.34	0.34	0.34	0.34	0.34	0.33	0.34	0.34	0.34	0.339	0.34	0.33	0.34
L.Stance.Swing	0.649909	0.00699885	66.656	65.215	65.65	64.897	64.124	65.647	64.289	64.945	65.63	64.572	65.976	64.574	65.967	64.576	65.982	64.6	64.592	64.89	64.632	64.675	64.938	64.208	65.665	63.913	64.578	65.989	65.605	63.805	63.824	64.96	64.283	64.21	64.575	64.595	63.432	65.3	64.574	64.949	65.304	65.967	63.823	64.948	65.322	65.735	64.245	65.973	64.927
L.Step.Length	0.745556	0.0181163	0.675	0.722	0.757	0.767	0.742	0.763	0.794	0.742	0.748	0.743	0.76	0.753	0.756	0.777	0.749	0.763	0.734	0.747	0.765	0.748	0.775	0.73	0.75	0.731	0.725	0.727	0.761	0.776	0.757	0.739	0.719	0.753	0.737	0.771	0.757	0.763	0.756	0.743	0.748	0.738	0.773	0.755	0.751	0.738	0.78	0.737	0.751
L.Step.Width	0.127282	0.0432293	0.185	0.161	0.07	0.188	0.229	0.125	0.101	0.099	0.129	0.115	0.106	0.107	0.204	0.087	0.152	0.118	0.204	0.116	0.103	0.168	0.136	0.082	0.113	0.149	0.152	0.148	0.07	0.135	0.08	0.089	0.101	0.178	0.079	0.164	0.082	0.207	0.145	0.154	0.117	0.061	0.148	0.1	0.102	0.188	0.098	0.147	0.137
R.Stride.Time	0.962016	0.0188697	0.95	0.92	0.95	0.98	0.91	0.96	0.97	1	0.96	0.96	0.96	0.97	0.96	0.94	0.97	0.96	0.96	0.94	0.97	0.99	0.98	0.96	0.97	0.99	0.95	1	0.97	0.95	0.93	0.96	0.97	0.97	0.96	0.96	0.93	0.96	0.97	0.97	0.97	0.98	0.95	0.95	0.99	0.98	0.96	0.97	0.98
R.Stance.Time	0.601105	0.0146603	0.6	0.58	0.59	0.61	0.56	0.59	0.6	0.63	0.6	0.59	0.6	0.6	0.61	0.58	0.6	0.6	0.59	0.59	0.6	0.61	0.62	0.6	0.6	0.62	0.59	0.62	0.6	0.59	0.58	0.6	0.61	0.62	0.61	0.6	0.58	0.6	0.61	0.6	0.61	0.62	0.6	0.58	0.62	0.62	0.61	0.6	0.63
R.Swing.Time	0.360927	0.0100932	0.35	0.34	0.36	0.37	0.35	0.37	0.37	0.37	0.36	0.37	0.36	0.37	0.35	0.36	0.37	0.36	0.37	0.35	0.37	0.38	0.36	0.36	0.37	0.37	0.36	0.38	0.37	0.36	0.35	0.36	0.36	0.35	0.35	0.36	0.35	0.36	0.36	0.37	0.36	0.36	0.35	0.37	0.37	0.36	0.35	0.37	0.35
R.Stance.Swing	0.624824	0.0080893	63.165	63.056	62.11	62.241	61.522	61.467	61.855	63.015	62.496	61.455	62.491	61.863	63.55	61.719	61.865	62.495	61.486	62.768	61.846	61.611	63.269	62.498	61.851	62.621	62.103	61.994	61.846	62.09	62.342	62.496	62.895	63.92	63.545	62.504	62.365	62.51	62.904	61.85	62.882	63.263	63.156	61.051	62.618	63.286	63.568	61.857	64.29
R.Step.Length	0.675258	0.0289252	0.612	0.573	0.596	0.662	0.66	0.655	0.645	0.691	0.686	0.689	0.615	0.673	0.647	0.66	0.686	0.688	0.695	0.645	0.679	0.72	0.696	0.65	0.663	0.708	0.654	0.684	0.688	0.698	0.667	0.666	0.643	0.621	0.613	0.69	0.671	0.705	0.68	0.678	0.695	0.682	0.699	0.69	0.705	0.697	0.654	0.688	0.687
R.Step.Width	0.127532	0.034612	0.175	0.216	0.147	0.054	0.2	0.186	0.127	0.11	0.154	0.136	0.152	0.138	0.17	0.144	0.122	0.105	0.157	0.163	0.108	0.062	0.16	0.132	0.071	0.121	0.159	0.084	0.098	0.135	0.169	0.144	0.166	0.116	0.14	0.093	0.129	0.1	0.099	0.122	0.146	0.156	0.078	0.041	0.152	0.122	0.15	0.14	0.184
[truncated: 79 more columns]

## Sheet: MoS A1FacoM
	mean	std	step:1	step:2
MoS_ML_L	0.105	0.014	0.115275	0.111982	0.0979051	0.0675735	0.111933	0.0933074	0.118605	0.106831	0.109068	0.110752	0.114995	0.106089	0.103652	0.110303	0.121515	0.0994496	0.101921	0.119192	0.0949371	0.0803104	0.107188	0.10621	0.090017	0.115826	0.100463	0.0815285	0.113222	0.122803	0.109311	0.114915	0.115607	0.106187	0.104225	0.092305	0.113423	0.0823024	0.0948048	0.1108	0.112369	0.114186	0.0923003	0.0754069	0.108589	0.100345	0.121283	0.117549	0.10546
MoS_ML_R	0.068	0.015	0.0589398	0.0654853	0.0627821	0.0627299	0.0854841	0.0901649	0.0585638	0.0648529	0.047409	0.0689598	0.0681255	0.0566721	0.0549001	0.103796	0.0628371	0.0665353	0.063281	0.0974049	0.0703251	0.0703745	0.0771325	0.0769567	0.0534734	0.0588787	0.0704443	0.0761568	0.0765785	0.0599927	0.0567454	0.0519706	0.0489227	0.0615684	0.0740892	0.0527174	0.090308	0.0596185	0.0958532	0.0764691	0.078134	0.0560329	0.0500105	0.0788771	0.0647035	0.068849	0.0847916	0.0643139	0.0657506
MoS_ML	0.087	0.023	0.0589398	0.115275	0.0654853	0.111982	0.0627821	0.0979051	0.0627299	0.0675735	0.0854841	0.111933	0.0901649	0.0933074	0.0585638	0.118605	0.0648529	0.106831	0.047409	0.109068	0.0689598	0.110752	0.0681255	0.114995	0.0566721	0.106089	0.0549001	0.103652	0.103796	0.110303	0.0628371	0.121515	0.0665353	0.0994496	0.063281	0.101921	0.0974049	0.119192	0.0703251	0.0949371	0.0703745	0.0803104	0.0771325	0.107188	0.0769567	0.10621	0.0534734	0.090017	0.0588787
MoS_BF_L	-0.285	0.021	-0.282655	-0.298358	-0.254936	-0.295279	-0.33644	-0.265672	-0.279781	-0.290079	-0.281652	-0.277464	-0.251893	-0.269046	-0.257614	-0.29373	-0.259719	-0.29223	-0.297721	-0.324153	-0.266123	-0.281172	-0.287314	-0.300549	-0.254164	-0.279212	-0.262785	-0.246067	-0.273731	-0.311636	-0.31833	-0.280146	-0.26397	-0.264493	-0.262569	-0.287403	-0.321284	-0.295524	-0.305707	-0.29085	-0.279488	-0.275018	-0.319642	-0.313668	-0.273316	-0.280725	-0.292211	-0.282982	-0.282691
MoS_BF_R	-0.355	0.022	-0.346294	-0.362955	-0.367856	-0.327982	-0.390846	-0.39282	-0.342431	-0.328097	-0.336587	-0.361729	-0.378968	-0.341086	-0.358196	-0.387152	-0.369808	-0.387376	-0.380112	-0.373066	-0.363124	-0.350963	-0.330654	-0.367949	-0.346476	-0.32473	-0.372736	-0.357878	-0.341024	-0.364251	-0.406276	-0.371926	-0.349644	-0.3149	-0.374202	-0.348092	-0.396452	-0.383503	-0.346904	-0.34735	-0.340117	-0.332916	-0.335812	-0.38858	-0.36127	-0.341465	-0.328384	-0.370425	-0.349116
MoS_BF	-0.32	0.041	-0.346294	-0.282655	-0.362955	-0.298358	-0.367856	-0.254936	-0.327982	-0.295279	-0.390846	-0.33644	-0.39282	-0.265672	-0.342431	-0.279781	-0.328097	-0.290079	-0.336587	-0.281652	-0.361729	-0.277464	-0.378968	-0.251893	-0.341086	-0.269046	-0.358196	-0.257614	-0.387152	-0.29373	-0.369808	-0.259719	-0.387376	-0.29223	-0.380112	-0.297721	-0.373066	-0.324153	-0.363124	-0.266123	-0.350963	-0.281172	-0.330654	-0.287314	-0.367949	-0.300549	-0.346476	-0.254164	-0.32473
[truncated: 201 more columns]

## Sheet: EMG A1FacoM
	LEFT
	EMG LRectusFem		EMG LVastusLat		EMG LSemitendi		EMG LBicepsFem		EMG LGastrocMed		EMG LSoleus		EMG LTibialisA		EMG LPerineus		EMG RRectusFem		EMG RVastusLat		EMG RSemitendi		EMG RBicepsFem		EMG RGastrocMed		EMG RSoleus		EMG RTibialisA		EMG RPerineus
%	mean	std	mean	std	mean	std	mean	std	mean	std	mean	std	mean	std	mean	std	mean	std	mean	std	mean	std	mean	std	mean	std	mean	std	mean	std	mean	std
1	0.974473	0.697997	0.520678	0.473603	0.1158	0.520595	0.945546	0.821054	0.0159356	0.146506	0.125633	0.0951819	0.0794737	0.069478	1.46782	0.130174	0.530755	0.878951	0.406741	0.406258	0.131602	0.171159	0.992569	0.278103	0.130974	0.0968438	0.0653376	0.108728	0.0433746	0.0297689	0.0688637	0.030396
2	0.974411	0.746025	0.567277	0.524717	0.109775	0.496362	0.945836	0.818906	0.0158163	0.148119	0.134623	0.111517	0.0737529	0.0683143	1.46801	0.125785	0.569416	0.908035	0.438988	0.503769	0.126728	0.166679	0.992556	0.269649	0.129371	0.100163	0.072614	0.142472	0.0435689	0.0293362	0.0688738	0.0313102
3	0.974309	0.795165	0.614147	0.580419	0.104831	0.471877	0.94613	0.816855	0.0157221	0.151181	0.142789	0.130817	0.0686277	0.0670801	1.46818	0.121672	0.60863	0.933221	0.479217	0.603318	0.122265	0.163064	0.992546	0.260705	0.128109	0.104157	0.0811707	0.177246	0.0434864	0.0290015	0.068888	0.0319349
4	0.974227	0.843784	0.659291	0.63745	0.101205	0.447218	0.946414	0.815006	0.0156589	0.156053	0.150525	0.152586	0.0642395	0.0656942	1.46834	0.118154	0.646185	0.953991	0.526274	0.698602	0.118272	0.160207	0.992554	0.251671	0.127052	0.108611	0.090712	0.211412	0.0430962	0.0286878	0.0689316	0.0323062
5	0.974227	0.889515	0.701053	0.694015	0.0990412	0.422608	0.946688	0.813529	0.0156232	0.163307	0.158132	0.176573	0.0606848	0.0641887	1.46847	0.115337	0.680224	0.969607	0.577427	0.78542	0.114971	0.158084	0.992564	0.24291	0.125779	0.113009	0.100154	0.243544	0.0423635	0.0283623	0.068997	0.0324231
6	0.974279	0.929434	0.738419	0.749069	0.098341	0.398472	0.946945	0.812433	0.0156486	0.172231	0.165446	0.201489	0.0580098	0.0625724	1.46858	0.113365	0.710032	0.980421	0.628899	0.859241	0.112731	0.156652	0.992571	0.234729	0.124137	0.117004	0.108676	0.271887	0.041269	0.028036	0.0690876	0.0322649
7	0.974346	0.961566	0.770641	0.801109	0.0990447	0.375167	0.947206	0.811624	0.0157178	0.181658	0.171979	0.225922	0.056198	0.0608417	1.46868	0.112219	0.736557	0.98696	0.677285	0.917617	0.112014	0.15594	0.992575	0.227374	0.122051	0.120272	0.1158	0.295391	0.0398304	0.0277072	0.0692003	0.0318377
8	0.974429	0.98476	0.797539	0.848682	0.101149	0.35294	0.947459	0.810958	0.0157961	0.190466	0.177507	0.248765	0.0551677	0.058976	1.46877	0.111686	0.761272	0.989624	0.719598	0.960494	0.113217	0.15593	0.992575	0.220964	0.119492	0.122718	0.121557	0.313595	0.0381758	0.0273765	0.0693329	0.0312226
9	0.974525	0.998108	0.819911	0.891376	0.104508	0.332021	0.947708	0.810289	0.0158223	0.197861	0.181721	0.268957	0.0547147	0.0570647	1.46884	0.111451	0.785738	0.988894	0.753874	0.988505	0.116355	0.156555	0.992558	0.215492	0.116624	0.124288	0.125833	0.326458	0.0365895	0.0270766	0.0694578	0.0304818
10	0.974619	1.00166	0.838751	0.928202	0.108856	0.312589	0.947961	0.809463	0.0158101	0.203025	0.184229	0.285314	0.0546201	0.0550963	1.46893	0.111301	0.81121	0.985099	0.779507	1.00265	0.121059	0.157698	0.992536	0.210887	0.113672	0.125156	0.128811	0.333955	0.0353787	0.0268438	0.0695664	0.0296962
11	0.9747	0.996206	0.854891	0.957653	0.113931	0.294721	0.948221	0.808463	0.0157596	0.205778	0.184823	0.297232	0.0547467	0.0531402	1.46903	0.111082	0.838105	0.978558	0.796907	1.00467	0.126779	0.159254	0.992512	0.207088	0.11092	0.125605	0.1305	0.336443	0.0347598	0.0266948	0.069652	0.0288799
12	0.974764	0.982791	0.869141	0.97872	0.119427	0.278563	0.948485	0.807315	0.0156583	0.206153	0.18378	0.304679	0.0550053	0.0514397	1.46914	0.110693	0.866289	0.969491	0.806963	0.996413	0.133016	0.161102	0.992482	0.204003	0.108445	0.125703	0.130984	0.334506	0.0348023	0.0266154	0.069716	0.0280811
13	0.974816	0.962491	0.881855	0.99088	0.124997	0.264327	0.948754	0.806027	0.0155178	0.20426	0.181486	0.307742	0.0553269	0.0504411	1.46926	0.110067	0.895017	0.957841	0.810921	0.979517	0.139432	0.163147	0.992446	0.201437	0.1064	0.125417	0.130338	0.328762	0.0354088	0.026598	0.0697614	0.027346
14	0.974873	0.936556	0.89299	0.99379	0.130359	0.252188	0.949031	0.804622	0.0153888	0.200295	0.178217	0.306827	0.0556943	0.0508439	1.4694	0.109124	0.922734	0.943537	0.810137	0.955374	0.145888	0.165302	0.992407	0.199119	0.104885	0.124688	0.128704	0.319811	0.0364307	0.0266623	0.0697884	0.0267399
15	0.97495	0.906149	0.90254	0.987573	0.135376	0.242357	0.94931	0.803079	0.0153003	0.194645	0.174266	0.302526	0.0561411	0.0533699	1.46953	0.107837	0.947699	0.926792	0.80589	0.925123	0.152341	0.167517	0.992366	0.196822	0.104112	0.123415	0.126225	0.308219	0.0376807	0.0267702	0.0698043	0.0263005
16	0.975047	0.872235	0.91072	0.973069	0.139978	0.23535	0.949599	0.801374	0.0152313	0.187669	0.169707	0.29542	0.0566904	0.0582844	1.46967	0.106161	0.968647	0.907752	0.799214	0.889941	0.158703	0.169764	0.992324	0.194411	0.104087	0.121455	0.123105	0.294481	0.0389609	0.0268714	0.0698156	0.0260462
17	0.975165	0.835561	0.917941	0.951539	0.14415	0.232514	0.949883	0.799513	0.0151708	0.179668	0.164404	0.286158	0.0572814	0.0647451	1.46981	0.104058	0.984254	0.886388	0.790861	0.851063	0.164869	0.172003	0.992285	0.191796	0.10457	0.118908	0.119512	0.279053	0.0400977	0.0269477	0.0698248	0.0259335
18	0.975313	0.796714	0.924645	0.924301	0.14784	0.235719	0.950176	0.797608	0.0151436	0.170878	0.15836	0.275208	0.057837	0.0712671	1.46996	0.101527	0.993553	0.862822	0.781275	0.809694	0.170645	0.17416	0.992251	0.189018	0.105378	0.115952	0.115582	0.262341	0.0409544	0.0269833	0.0698321	0.0259204
19	0.975474	0.756196	0.930794	0.89255	0.150953	0.246567	0.950459	0.795702	0.0151553	0.161496	0.151771	0.262894	0.0582753	0.0763801	1.4701	0.098695	0.996162	0.837158	0.770705	0.766933	0.175718	0.176209	0.992219	0.186171	0.106228	0.112742	0.111428	0.244746	0.0414599	0.026956	0.0698418	0.0259533
20	0.975633	0.714547	0.936027	0.857416	0.153446	0.265067	0.950757	0.793807	0.0151954	0.151639	0.145134	0.249519	0.0585372	0.079302	1.47025	0.0957483	0.992026	0.80948	0.759296	0.723838	0.17982	0.178168	0.99219	0.183304	0.10686	0.109411	0.107113	0.226651	0.0416481	0.0269043	0.0698507	0.0259849
21	0.975785	0.672345	0.939838	0.819916	0.155321	0.289556	0.951043	0.791957	0.0152456	0.14146	0.138883	0.235383	0.05863	0.080195	1.47041	0.0929643	0.981286	0.77999	0.74732	0.681284	0.182793	0.180059	0.992163	0.180429	0.107094	0.106094	0.10265	0.208414	0.0415273	0.0268782	0.0698558	0.025954
22	0.975929	0.630041	0.941598	0.780816	0.15654	0.317467	0.951348	0.790108	0.0152841	0.13118	0.133219	0.220712	0.0585333	0.0798157	1.47057	0.0906263	0.964431	0.748989	0.735119	0.639838	0.184532	0.181908	0.99214	0.177524	0.106906	0.102895	0.0980746	0.190357	0.0410761	0.0269086	0.069856	0.0258159
23	0.976069	0.588064	0.940745	0.7407	0.157101	0.346246	0.951642	0.788184	0.0153192	0.120982	0.128149	0.205768	0.0582448	0.0791924	1.47074	0.0888462	0.942077	0.716827	0.723069	0.599908	0.184986	0.183753	0.992117	0.174548	0.106355	0.0998582	0.0935012	0.172764	0.0403289	0.0270486	0.0698542	0.0255455
24	0.976211	0.546746	0.937155	0.70005	0.15703	0.373602	0.951957	0.786193	0.0153873	0.111033	0.123609	0.190829	0.0577712	0.0792992	1.47093	0.0875729	0.915019	0.68379	0.711511	0.561752	0.184216	0.185625	0.992096	0.171439	0.105619	0.0969821	0.0891197	0.155863	0.0393405	0.0273666	0.0698478	0.0251321
25	0.976334	0.506322	0.930925	0.65934	0.156316	0.398118	0.952262	0.78417	0.0154934	0.101472	0.11932	0.17614	0.0570958	0.0806437	1.47112	0.0867869	0.884201	0.650174	0.700906	0.525569	0.182358	0.187577	0.992079	0.168127	0.104876	0.0942658	0.0851507	0.139765	0.038142	0.0278453	0.0698359	0.0245852
26	0.976424	0.466945	0.922406	0.618944	0.154937	0.419446	0.952581	0.782149	0.0156263	0.0923936	0.115138	0.161924	0.0561573	0.0831515	1.47131	0.0863821	0.850556	0.61624	0.691815	0.491556	0.179575	0.189768	0.992067	0.164559	0.104336	0.091661	0.0819449	0.124577	0.0367567	0.0283857	0.0698187	0.0239367
27	0.976499	0.428744	0.912057	0.579082	0.152898	0.437792	0.952887	0.780233	0.0157837	0.0838675	0.111144	0.148336	0.0549396	0.0863569	1.4715	0.0862737	0.814824	0.58219	0.684802	0.45989	0.176042	0.192492	0.99206	0.160703	0.1042	0.0890864	0.0796873	0.110389	0.0352316	0.0289139	0.0697973	0.023227
28	0.976563	0.391854	0.900526	0.539993	0.150226	0.453702	0.95321	0.778548	0.0159538	0.0759363	0.10775	0.135463	0.0534494	0.0896612	1.4717	0.0864891	0.77771	0.548231	0.680437	0.43071	0.171952	0.196163	0.992061	0.156541	0.10468	0.086506	0.0783085	0.0972439	0.0336022	0.029374	0.069769	0.0225079
29	0.976594	0.356471	0.88859	0.502004	0.146944	0.467967	0.953524	0.777162	0.0160908	0.0686251	0.105258	0.123364	0.0517095	0.0925701	1.4719	0.087043	0.73987	0.514594	0.679279	0.404134	0.167483	0.201171	0.992071	0.152082	0.105886	0.0838332	0.0775031	0.0851721	0.0319016	0.029842	0.0697355	0.0218029
30	0.976585	0.322822	0.877104	0.465424	0.143131	0.4814	0.953852	0.776085	0.0161519	0.0619478	0.103775	0.112099	0.0497563	0.0948345	1.47211	0.0878828	0.7019	0.481558	0.681643	0.380199	0.162823	0.207784	0.992082	0.14739	0.107866	0.0810165	0.0770773	0.0742401	0.0301691	0.0304382	0.0696995	0.0211279
31	0.976562	0.291087	0.866728	0.430462	0.138896	0.494578	0.954176	0.77537	0.0161274	0.0559107	0.103207	0.101686	0.0476529	0.0963169	1.47232	0.0890156	0.664296	0.449411	0.687502	0.358873	0.158177	0.216147	0.992089	0.142574	0.11059	0.0780093	0.076921	0.0645423	0.0284648	0.0313536	0.0696641	0.0204859
32	0.976544	0.26142	0.857922	0.397298	0.134368	0.507808	0.95451	0.774981	0.0160385	0.0505163	0.103372	0.0920877	0.0454592	0.0969496	1.47254	0.0903441	0.627529	0.418439	0.696663	0.340087	0.153717	0.226304	0.99209	0.137787	0.113985	0.0747832	0.077049	0.0561523	0.0268501	0.0326106	0.0696292	0.0198808
33	0.976542	0.233886	0.850865	0.366101	0.129681	0.521196	0.954836	0.774827	0.0159065	0.0458	0.103993	0.0832618	0.0432288	0.0967881	1.47275	0.0917802	0.591949	0.388852	0.708842	0.323753	0.149554	0.23845	0.992081	0.133237	0.117915	0.0713694	0.0775868	0.0490762	0.0253708	0.03427	0.0695967	0.0193218
34	0.97656	0.208464	0.845517	0.336967	0.125004	0.535001	0.955167	0.774869	0.0157342	0.0417876	0.104887	0.0751824	0.0410333	0.096019	1.47295	0.0932783	0.557815	0.36079	0.723708	0.309761	0.145772	0.253082	0.992057	0.12911	0.12226	0.0678093	0.0786352	0.0433086	0.0240534	0.0363902	0.0695676	0.0188364
35	0.976604	0.185143	0.841665	0.310022	0.120538	0.54955	0.955491	0.775119	0.0155164	0.0384449	0.105926	0.067826	0.0389809	0.0947226	1.47315	0.0947971	0.52541	0.334391	0.740642	0.298143	0.142456	0.270842	0.992019	0.125545	0.126909	0.0641499	0.0801759	0.0388764	0.0229248	0.0390002	0.0695434	0.0184754
36	0.976696	0.163898	0.839063	0.285274	0.116494	0.565054	0.955818	0.775502	0.0152741	0.0357192	0.10698	0.0611625	0.0371536	0.0929502	1.47335	0.0962583	0.494907	0.309739	0.758887	0.288843	0.139655	0.292175	0.991973	0.122602	0.131748	0.0604489	0.0820932	0.0357121	0.0220193	0.0420359	0.0695184	0.0182934
37	0.976834	0.144793	0.83762	0.262734	0.113165	0.581741	0.956144	0.776007	0.0150236	0.0335309	0.107938	0.0551756	0.0356176	0.0908296	1.47354	0.0976761	0.466434	0.286862	0.777725	0.281719	0.137475	0.317115	0.991923	0.120285	0.13668	0.0567698	0.0843605	0.0336748	0.02144	0.0452876	0.0694934	0.0183189
38	0.97698	0.127938	0.837197	0.24237	0.110906	0.599626	0.956467	0.776638	0.0147827	0.0318218	0.108697	0.0498845	0.0345436	0.0885291	1.47373	0.0989784	0.440056	0.265768	0.79643	0.276599	0.136144	0.345264	0.991873	0.118513	0.141605	0.0531937	0.0869882	0.0325157	0.021348	0.0484849	0.0694675	0.0185053
39	0.977111	0.113509	0.837539	0.224203	0.110101	0.618626	0.956787	0.77739	0.0145659	0.0304845	0.109046	0.0452801	0.0342089	0.0861278	1.47391	0.100042	0.415955	0.246557	0.81434	0.273296	0.136068	0.376121	0.991833	0.117236	0.146372	0.0497457	0.0898487	0.0320018	0.0219015	0.0515435	0.0694404	0.0188127
40	0.977245	0.101451	0.838252	0.208046	0.111115	0.638954	0.957097	0.77828	0.0144079	0.0295196	0.108916	0.0413287	0.0349262	0.0838426	1.47409	0.10079	0.394062	0.229152	0.831322	0.271505	0.137759	0.409306	0.991816	0.11643	0.150892	0.0464697	0.0928543	0.0318717	0.0231875	0.054561	0.0694096	0.0191857
41	0.977364	0.091645	0.838805	0.193823	0.114033	0.660932	0.957412	0.779393	0.0143124	0.0288654	0.108283	0.0379827	0.0368223	0.081755	1.47426	0.101323	0.374447	0.2135	0.847428	0.271005	0.141736	0.44423	0.991814	0.116107	0.155065	0.0433681	0.0960008	0.0319264	0.0251233	0.057405	0.069378	0.0195627
42	0.977454	0.0838334	0.838576	0.181458	0.118718	0.684762	0.957719	0.780761	0.0142625	0.0284513	0.107393	0.0351996	0.0399527	0.0799547	1.47444	0.10173	0.357119	0.199521	0.8627	0.271657	0.148371	0.480327	0.991829	0.116277	0.158823	0.0404613	0.0992804	0.0320593	0.0276311	0.0598848	0.0693461	0.0198761
43	0.977525	0.077642	0.836888	0.170831	0.124828	0.71037	0.958029	0.782426	0.0142498	0.0281594	0.106591	0.0329211	0.0441733	0.0783579	1.47461	0.102161	0.342039	0.187134	0.877236	0.273321	0.157604	0.517186	0.991854	0.116948	0.162161	0.0377512	0.102585	0.0322717	0.0306632	0.0620045	0.069316	0.0201116
44	0.977572	0.0726799	0.833265	0.161757	0.131965	0.737678	0.958331	0.784311	0.0142381	0.0278432	0.106078	0.0310643	0.0490859	0.0770101	1.47478	0.102645	0.329078	0.176175	0.890988	0.275882	0.169086	0.554546	0.991885	0.118259	0.165126	0.0352404	0.105928	0.0325932	0.0340982	0.0640656	0.0692889	0.0203182
45	0.977618	0.0686715	0.827494	0.154148	0.139638	0.766083	0.958637	0.786359	0.0142256	0.0274445	0.106045	0.0295044	0.0543055	0.0758305	1.47495	0.103346	0.318193	0.166597	0.903346	0.279109	0.182181	0.591783	0.991907	0.120565	0.167694	0.0329502	0.109288	0.0330362	0.0377721	0.0660857	0.0692591	0.0207067
46	0.977658	0.0653846	0.819634	0.147797	0.147616	0.794509	0.958932	0.788456	0.0142406	0.0269527	0.106628	0.0281901	0.0597616	0.0749148	1.47512	0.104305	0.309123	0.15829	0.913405	0.282599	0.196484	0.628376	0.991926	0.124805	0.169912	0.0309456	0.112536	0.033588	0.0414631	0.0679947	0.0692277	0.0219455
47	0.977679	0.0626377	0.809688	0.142486	0.156269	0.821809	0.959231	0.790471	0.0143089	0.0264075	0.107672	0.0270712	0.0653603	0.0744284	1.47528	0.105409	0.301633	0.151151	0.920084	0.285813	0.212365	0.663783	0.991937	0.132834	0.171837	0.0292518	0.115481	0.0342096	0.0451304	0.0699888	0.0691941	0.0254034
48	0.977698	0.0602828	0.797645	0.137991	0.167666	0.847105	0.959521	0.792325	0.0144377	0.0258501	0.109027	0.0261308	0.0718376	0.0744904	1.47544	0.106654	0.295507	0.145057	0.922299	0.288137	0.23193	0.697584	0.991946	0.147473	0.173474	0.027871	0.117928	0.0348283	0.0497182	0.0721227	0.0691588	0.0328956
49	0.977731	0.058254	0.783388	0.134143	0.187076	0.869663	0.959816	0.794088	0.0145952	0.0253005	0.110631	0.0253635	0.0821611	0.0750007	1.4756	0.108094	0.290594	0.13997	0.919164	0.288997	0.259299	0.729536	0.991953	0.171883	0.174765	0.0267784	0.119674	0.0353216	0.057936	0.0742079	0.0691245	0.044998
50	0.977774	0.0564852	0.766542	0.130817	0.221164	0.888969	0.960101	0.795843	0.0147516	0.0247307	0.112315	0.024721	0.100284	0.0759277	1.47575	0.109579	0.286737	0.135839	0.910231	0.287977	0.299459	0.759695	0.991945	0.208986	0.175761	0.0259085	0.12061	0.0355898	0.0721271	0.0763482	0.0690982	0.0608028
51	0.97781	0.0549399	0.746777	0.127999	0.273043	0.90491	0.960392	0.797602	0.0148995	0.0241199	0.113799	0.0241391	0.127339	0.0771996	1.4759	0.11092	0.283829	0.132623	0.895559	0.284901	0.354606	0.788156	0.991925	0.259863	0.176549	0.0251958	0.120642	0.035573	0.0932238	0.0788944	0.0690844	0.0799993
52	0.977862	0.0535965	0.723947	0.12582	0.340418	0.917735	0.960676	0.799396	0.0150388	0.0234349	0.11482	0.0235796	0.161203	0.0786948	1.47605	0.112104	0.281737	0.130301	0.875681	0.27984	0.423191	0.815304	0.991902	0.324449	0.177167	0.0245977	0.119733	0.0352356	0.120502	0.0821617	0.069083	0.102613
53	0.977909	0.0524274	0.698233	0.124684	0.418647	0.928029	0.960962	0.801313	0.0151589	0.0226552	0.115167	0.0230122	0.199754	0.0802722	1.4762	0.113147	0.280365	0.128789	0.851405	0.273114	0.501815	0.841772	0.991875	0.400962	0.177672	0.0241217	0.117958	0.0345592	0.151484	0.0862923	0.0690957	0.127656
54	0.977947	0.0514062	0.670016	0.125196	0.502363	0.936275	0.961239	0.803371	0.0152724	0.0217719	0.1147	0.0224878	0.24026	0.0818405	1.47634	0.114003	0.27968	0.127992	0.823618	0.265162	0.585729	0.86763	0.991845	0.485754	0.178136	0.0237576	0.115399	0.0335503	0.183509	0.0912072	0.0691183	0.154202
55	0.977978	0.0505458	0.640029	0.128149	0.585557	0.942855	0.961517	0.805541	0.0153847	0.0208036	0.113319	0.0222581	0.279994	0.0833298	1.47647	0.114825	0.279655	0.127833	0.793205	0.256455	0.6692	0.892508	0.991826	0.573843	0.17853	0.0234766	0.112131	0.0322507	0.214795	0.0965973	0.0691411	0.182153
56	0.978023	0.049878	0.608989	0.134342	0.663336	0.948039	0.96179	0.807753	0.0154904	0.0197809	0.111011	0.0225947	0.316809	0.0848116	1.4766	0.115788	0.280215	0.128255	0.761011	0.247418	0.747446	0.915862	0.991821	0.660695	0.178797	0.0232479	0.108336	0.0307609	0.243996	0.102039	0.069159	0.211082
57	0.978046	0.0494335	0.577569	0.144265	0.732651	0.951912	0.962069	0.809924	0.0155794	0.0187451	0.107899	0.0236931	0.349357	0.0863947	1.47673	0.116924	0.281284	0.129275	0.727804	0.238422	0.817282	0.936901	0.991827	0.742268	0.178942	0.0230575	0.104174	0.0291643	0.269958	0.107081	0.0691794	0.239688
58	0.97804	0.0491964	0.546258	0.157949	0.792086	0.954261	0.96236	0.811988	0.0156638	0.0177241	0.104086	0.0255537	0.377025	0.0881548	1.47688	0.1182	0.282797	0.130856	0.694182	0.229717	0.876515	0.95465	0.991847	0.814979	0.178971	0.022922	0.0996248	0.027516	0.291851	0.111493	0.0692127	0.266742
59	0.978017	0.0491276	0.515553	0.17498	0.840937	0.954895	0.962649	0.813845	0.0157513	0.0167415	0.0997446	0.0280905	0.399703	0.0901028	1.47703	0.119563	0.284663	0.13289	0.660816	0.221483	0.923773	0.968532	0.991876	0.876085	0.178844	0.0228863	0.0949162	0.0259254	0.3093	0.115187	0.0692526	0.291071
60	0.977975	0.0491537	0.485862	0.194876	0.880099	0.953678	0.962945	0.815531	0.0158337	0.0158074	0.0951137	0.0311741	0.418403	0.0922633	1.47719	0.120855	0.286843	0.135236	0.628393	0.213833	0.958794	0.978339	0.991914	0.924504	0.178544	0.0229774	0.0901982	0.0244745	0.322343	0.118095	0.0692982	0.311661
61	0.977906	0.0491845	0.457567	0.217112	0.911115	0.950494	0.96324	0.817111	0.0158966	0.0149288	0.0903499	0.0346487	0.434442	0.0946039	1.47735	0.121929	0.289401	0.137762	0.597618	0.206854	0.981829	0.9842	0.991955	0.959869	0.178065	0.0231904	0.085527	0.0232219	0.331059	0.120111	0.0693468	0.327686
62	0.977824	0.0491329	0.43115	0.24117	0.935192	0.945457	0.963531	0.818676	0.015944	0.0141147	0.0855115	0.0382791	0.449143	0.096957	1.4775	0.122767	0.292389	0.140284	0.569271	0.200552	0.993596	0.986625	0.992	0.9825	0.177385	0.0234757	0.0809774	0.0222018	0.335685	0.121129	0.0693931	0.338912
63	0.977735	0.0489651	0.407361	0.266233	0.953448	0.938815	0.963802	0.820213	0.0159913	0.0133746	0.0808963	0.0419067	0.463671	0.0990892	1.47762	0.123448	0.295734	0.142701	0.544166	0.194976	0.994825	0.986174	0.992036	0.993076	0.176492	0.0237844	0.0769938	0.0214533	0.336613	0.121247	0.0694185	0.345349
64	0.977618	0.048677	0.386548	0.291527	0.967027	0.930829	0.964075	0.821655	0.0160309	0.0127017	0.0766579	0.0454313	0.478926	0.10076	1.47774	0.123983	0.299306	0.14498	0.522536	0.190114	0.98653	0.983158	0.992073	0.993002	0.175477	0.0240744	0.0738285	0.0209111	0.334278	0.120696	0.0694298	0.347408
65	0.977489	0.0482845	0.368979	0.316322	0.975974	0.921595	0.964341	0.82298	0.0160391	0.0120864	0.072843	0.0487754	0.494856	0.101852	1.47785	0.124444	0.302882	0.147128	0.504254	0.185882	0.969837	0.977807	0.992123	0.983655	0.174435	0.0243367	0.0720641	0.0205233	0.329122	0.119526	0.0694118	0.345537
66	0.977336	0.0478161	0.354693	0.339942	0.979741	0.911242	0.964605	0.824134	0.0160254	0.0115171	0.0696456	0.0518275	0.510572	0.102318	1.47796	0.124925	0.306178	0.149147	0.488825	0.182172	0.94604	0.970212	0.992173	0.966544	0.173476	0.024578	0.0719285	0.0202366	0.321435	0.117916	0.0693812	0.340231
67	0.977159	0.0474697	0.343111	0.361936	0.978006	0.899823	0.964871	0.825132	0.015995	0.0109778	0.0672672	0.0545346	0.524851	0.102263	1.47806	0.1254	0.309043	0.15102	0.475483	0.178902	0.91635	0.960264	0.992224	0.943054	0.172684	0.0248018	0.0732217	0.0200241	0.311561	0.116014	0.0693425	0.331936
68	0.976975	0.0480624	0.333357	0.382165	0.970402	0.887261	0.965134	0.825998	0.0159336	0.0110065	0.0655818	0.0569066	0.536305	0.101815	1.47816	0.125733	0.311444	0.152727	0.463518	0.176014	0.881885	0.947805	0.992276	0.914454	0.172101	0.0249848	0.0755566	0.0198677	0.299797	0.113893	0.0692978	0.321036
69	0.976821	0.0509594	0.32469	0.400673	0.956751	0.873354	0.965401	0.826887	0.0158467	0.0150232	0.0644184	0.0589341	0.543986	0.101069	1.47825	0.12601	0.313427	0.154299	0.452429	0.173417	0.84376	0.932852	0.992323	0.881928	0.171713	0.025129	0.0784596	0.0197644	0.286538	0.111531	0.0692501	0.30796
70	0.976673	0.0572304	0.316477	0.417423	0.937392	0.85799	0.965663	0.827831	0.0157578	0.0253694	0.0636955	0.0606371	0.547359	0.100027	1.47835	0.126219	0.315051	0.15575	0.441982	0.171115	0.802952	0.915263	0.99235	0.846662	0.171502	0.0252145	0.0811896	0.01971	0.272013	0.109056	0.0692143	0.293133
71	0.97653	0.0674595	0.308139	0.432383	0.912952	0.841001	0.96593	0.828841	0.0156842	0.0418684	0.0631086	0.0619685	0.546205	0.0987289	1.47845	0.126473	0.316387	0.157077	0.432092	0.169135	0.760359	0.894956	0.992366	0.809602	0.171418	0.0252424	0.0834032	0.0197097	0.25656	0.106503	0.0691827	0.276913
72	0.976394	0.0814419	0.299517	0.445467	0.884383	0.822203	0.966194	0.829924	0.0156122	0.0633976	0.0623911	0.062957	0.540935	0.0971895	1.47855	0.126967	0.317493	0.158301	0.42265	0.167481	0.716873	0.871877	0.992374	0.771558	0.17142	0.025242	0.0849842	0.0197621	0.24048	0.103887	0.0691565	0.259696
73	0.97627	0.0981432	0.290625	0.456557	0.852593	0.801463	0.966463	0.831109	0.0155339	0.0886087	0.0614113	0.0636095	0.532195	0.0954773	1.47866	0.127894	0.31843	0.159418	0.413567	0.166134	0.673308	0.846075	0.992373	0.733246	0.171455	0.025243	0.0858718	0.0198597	0.224055	0.101209	0.0691369	0.241846
74	0.976141	0.11627	0.28155	0.465444	0.818133	0.778755	0.96673	0.832362	0.0154441	0.115903	0.0600809	0.0639053	0.520265	0.0936495	1.47877	0.129351	0.319321	0.1604	0.404743	0.165055	0.63042	0.817649	0.992364	0.695282	0.171428	0.0252642	0.0860351	0.0199773	0.207527	0.0984957	0.069125	0.223633
75	0.975999	0.13443	0.27243	0.471992	0.781377	0.754147	0.967001	0.833523	0.0153477	0.143455	0.0583624	0.0638696	0.505365	0.0917134	1.47889	0.131336	0.320292	0.161251	0.396141	0.164202	0.588859	0.786831	0.992349	0.658218	0.171268	0.0253462	0.0855201	0.0200927	0.191131	0.0957003	0.0691187	0.205314
76	0.975855	0.151377	0.263431	0.476076	0.742767	0.727814	0.967265	0.834488	0.0152565	0.169514	0.0563255	0.0635359	0.487957	0.0896673	1.47901	0.133774	0.321401	0.162032	0.387755	0.163521	0.549115	0.753979	0.992327	0.6225	0.170955	0.0255039	0.0844525	0.020183	0.17507	0.0928176	0.0691185	0.187163
77	0.975708	0.166346	0.254649	0.477545	0.702639	0.69996	0.967528	0.835219	0.0151854	0.192693	0.0540456	0.0628842	0.468431	0.0874969	1.47913	0.136531	0.322609	0.162941	0.379629	0.162923	0.51142	0.719434	0.9923	0.588431	0.170511	0.0257031	0.0828806	0.0202277	0.159525	0.0898591	0.0691235	0.169423
78	0.975575	0.178884	0.24615	0.476232	0.661398	0.670925	0.967785	0.83563	0.01513	0.21191	0.0515948	0.0618756	0.446984	0.0852321	1.47924	0.139373	0.323812	0.164304	0.371761	0.162281	0.475875	0.683632	0.992271	0.556239	0.169997	0.025994	0.0808616	0.0202122	0.144625	0.0867993	0.0691321	0.152297
79	0.975452	0.188932	0.237977	0.472131	0.61959	0.641189	0.968046	0.835724	0.0150962	0.226485	0.0490612	0.0605685	0.424069	0.0827502	1.47936	0.142104	0.324902	0.166588	0.36419	0.161481	0.442487	0.647026	0.992243	0.526033	0.169485	0.026427	0.0784763	0.0201477	0.130572	0.0836641	0.0691393	0.135947
80	0.975333	0.196824	0.230129	0.465405	0.577768	0.61175	0.968299	0.835588	0.0150954	0.236308	0.0465113	0.0590227	0.400189	0.0799222	1.47948	0.144563	0.325778	0.170325	0.356957	0.160485	0.411249	0.610109	0.99222	0.497836	0.168971	0.0269901	0.0758028	0.020048	0.117527	0.0804783	0.0691446	0.120479
81	0.975219	0.203168	0.222619	0.456369	0.536424	0.58472	0.968561	0.835327	0.0151503	0.241691	0.0439796	0.0573226	0.375806	0.076821	1.47961	0.146608	0.326501	0.176176	0.350096	0.15929	0.38213	0.57333	0.992202	0.471676	0.168473	0.0277643	0.0728843	0.019901	0.105587	0.0772725	0.0691462	0.105957
82	0.975122	0.208578	0.215509	0.445585	0.496221	0.563396	0.96882	0.835019	0.0152511	0.243071	0.0415157	0.055577	0.35141	0.0739393	1.47973	0.148182	0.327208	0.184923	0.343611	0.157972	0.355174	0.537274	0.992187	0.447676	0.168019	0.0288077	0.0698069	0.0197136	0.0947723	0.0741122	0.0691431	0.092417
83	0.97501	0.213978	0.208821	0.433677	0.457359	0.550844	0.969013	0.834693	0.0153738	0.241037	0.039206	0.053963	0.327173	0.072208	1.47974	0.14943	0.328066	0.197268	0.337672	0.156664	0.330344	0.502191	0.992172	0.42587	0.167556	0.0301128	0.0666339	0.0195144	0.0851054	0.0708736	0.0691372	0.0799594
84	0.974912	0.220671	0.202686	0.421298	0.420168	0.548846	0.96917	0.834422	0.0154983	0.236075	0.0370916	0.0525168	0.303427	0.0720836	1.4797	0.150386	0.329303	0.213649	0.332337	0.155548	0.307643	0.468331	0.992156	0.406309	0.16698	0.0316019	0.0634919	0.019307	0.0764604	0.0675483	0.0691302	0.0686333
85	0.97484	0.229868	0.197253	0.40898	0.384885	0.557042	0.969308	0.834318	0.0156399	0.22871	0.0351984	0.0513621	0.280378	0.0730669	1.47962	0.15111	0.331185	0.234547	0.3277	0.154776	0.287111	0.435901	0.992135	0.389036	0.166214	0.0334141	0.060462	0.0191077	0.0688317	0.0641958	0.0691217	0.0584539
86	0.974806	0.242225	0.192714	0.397069	0.351737	0.573156	0.969427	0.834384	0.0157994	0.219571	0.0335288	0.0505553	0.258199	0.0740436	1.4795	0.151722	0.333832	0.260629	0.32389	0.154389	0.268701	0.405086	0.992109	0.374019	0.16516	0.0357799	0.057622	0.0189448	0.0622045	0.0607927	0.0691123	0.0494985
87	0.974796	0.258248	0.189389	0.385723	0.320766	0.593471	0.969529	0.834506	0.0159523	0.20937	0.0321127	0.0500855	0.236872	0.0741098	1.47936	0.152287	0.337228	0.292517	0.321033	0.15438	0.252222	0.375943	0.992082	0.361096	0.163741	0.0390009	0.0550877	0.0188301	0.0565665	0.0572762	0.069103	0.0418606
88	0.974821	0.278209	0.187912	0.375184	0.292326	0.613975	0.969697	0.834598	0.0160941	0.198725	0.0310783	0.0498563	0.216892	0.0732416	1.47931	0.152788	0.341354	0.330294	0.319067	0.154714	0.237454	0.34869	0.992052	0.350059	0.161989	0.0432048	0.0529697	0.0188018	0.0519742	0.0539064	0.0690967	0.0355358
89	0.974855	0.302136	0.189334	0.365784	0.266453	0.631694	0.969893	0.83447	0.0162122	0.188225	0.0309481	0.0499756	0.198309	0.0720654	1.47933	0.153203	0.346392	0.373753	0.317964	0.155342	0.224093	0.323375	0.992022	0.340708	0.159931	0.0484794	0.0513127	0.0188965	0.0484943	0.050735	0.0690969	0.0304664
90	0.974895	0.329455	0.19506	0.35792	0.243242	0.644973	0.97012	0.833928	0.0162956	0.178362	0.0325486	0.0503643	0.181249	0.0711622	1.47938	0.15345	0.352621	0.422254	0.317735	0.156225	0.211863	0.300109	0.991992	0.33285	0.157565	0.0544567	0.0501764	0.0191312	0.046006	0.0477585	0.0691045	0.0266951
91	0.974925	0.359317	0.206351	0.351889	0.222613	0.652753	0.970367	0.832991	0.0163527	0.169672	0.0365158	0.0510406	0.165766	0.07078	1.47948	0.153393	0.360196	0.474087	0.318451	0.157381	0.200539	0.278853	0.991963	0.326236	0.154879	0.0604665	0.0495035	0.0194901	0.0442515	0.0450049	0.0691219	0.0242097
92	0.974922	0.390885	0.224097	0.347968	0.204408	0.654461	0.97064	0.831782	0.0164023	0.162311	0.0428058	0.0521405	0.15183	0.0708592	1.47961	0.152826	0.369223	0.527335	0.320178	0.158818	0.19001	0.259568	0.991936	0.320622	0.152009	0.0661155	0.0491733	0.0199538	0.0430183	0.0424635	0.0691507	0.0229247
93	0.97489	0.423949	0.248312	0.346274	0.188399	0.65021	0.970919	0.830379	0.0164449	0.156243	0.0508357	0.0537101	0.139341	0.0712399	1.47978	0.151586	0.380175	0.580404	0.322961	0.160469	0.180264	0.242212	0.991909	0.315756	0.149021	0.0712857	0.0491134	0.0204746	0.0422103	0.0400945	0.0691854	0.0226703
94	0.974842	0.458551	0.278274	0.346717	0.174354	0.640592	0.971216	0.828848	0.0164842	0.151427	0.0600242	0.0557677	0.128166	0.0717312	1.47996	0.14973	0.393106	0.631934	0.326908	0.162436	0.171316	0.226755	0.991881	0.311365	0.145927	0.075999	0.0493083	0.0210771	0.0417531	0.0378906	0.0692202	0.0231566
95	0.974788	0.494526	0.312753	0.349714	0.16199	0.626421	0.971509	0.827289	0.0165021	0.14803	0.0700558	0.0584254	0.118112	0.0720727	1.48016	0.147347	0.407558	0.680789	0.332286	0.166158	0.163123	0.213164	0.991853	0.307116	0.14287	0.080318	0.0498021	0.0221984	0.0415713	0.0358729	0.0692513	0.0241263
96	0.97474	0.531687	0.350175	0.35717	0.151033	0.608662	0.971817	0.825707	0.0164704	0.146	0.0806679	0.061775	0.10901	0.072128	1.48036	0.14444	0.424018	0.726284	0.339486	0.176853	0.155652	0.201427	0.991826	0.302654	0.140137	0.0843667	0.0507109	0.0254066	0.0416671	0.0340825	0.0692744	0.025366
97	0.974723	0.570463	0.389518	0.3719	0.141259	0.588323	0.972119	0.824036	0.0163749	0.145126	0.0919373	0.066131	0.100712	0.0718823	1.48057	0.141084	0.443864	0.768412	0.349242	0.202619	0.148865	0.191473	0.991799	0.297646	0.137692	0.0880486	0.0522153	0.0350202	0.0420194	0.0325874	0.0692866	0.0267043
98	0.974697	0.61131	0.43092	0.395972	0.132485	0.566287	0.972439	0.822256	0.0162176	0.145208	0.103436	0.0722296	0.0930871	0.0713422	1.48078	0.13742	0.468071	0.80742	0.362643	0.2499	0.142678	0.183166	0.991774	0.29184	0.135535	0.0913582	0.0546469	0.0526518	0.0425032	0.0314337	0.0692915	0.0280352
99	0.974628	0.654046	0.474657	0.429951	0.124547	0.543175	0.97275	0.820374	0.0160268	0.145811	0.114404	0.0814186	0.0860607	0.070548	1.481	0.133558	0.497627	0.843678	0.380722	0.31773	0.136979	0.176326	0.991749	0.285111	0.133637	0.0944912	0.0584567	0.0774887	0.0429717	0.0305983	0.0692953	0.0292845
100	0.974538	0.699223	0.520123	0.473295	0.117388	0.519352	0.973075	0.81844	0.0158329	0.14658	0.124337	0.0947961	0.0795789	0.0695762	1.48122	0.129491	0.532526	0.876434	0.405139	0.40333	0.131741	0.170775	0.991729	0.277452	0.132106	0.0976852	0.0640142	0.108366	0.0433574	0.0299886	0.0692999	0.0303578
	RIGHT
	EMG RRectusFem		EMG RVastusLat		EMG RSemitendi		EMG RBicepsFem		EMG RGastrocMed		EMG RSoleus		EMG RTibialisA		EMG RPerineus		EMG LRectusFem		EMG LVastusLat		EMG LSemitendi		EMG LBicepsFem		EMG LGastrocMed		EMG LSoleus		EMG LTibialisA		EMG LPerineus
%	mean	std	mean	std	mean	std	mean	std	mean	std	mean	std	mean	std	mean	std	mean	std	mean	std	mean	std	mean	std	mean	std	mean	std	mean	std	mean	std
1	0.246139	0.900432	0.968196	0.79832	0.977922	0.0557628	0.75682	0.128773	0.106519	0.0771154	1.4795	0.109111	0.0144572	0.0235897	0.110804	0.0243231	0.328017	0.777144	0.993298	0.239132	0.286827	0.134094	0.900174	0.285861	0.0717025	0.0768068	0.0687029	0.0644759	0.177495	0.0252326	0.118801	0.034578
2	0.308311	0.914283	0.968464	0.800366	0.978004	0.0542975	0.734873	0.126395	0.133748	0.078587	1.47963	0.110686	0.014625	0.0228984	0.111637	0.0239114	0.391433	0.804269	0.993273	0.299863	0.284391	0.131526	0.882006	0.281401	0.0929931	0.079891	0.0686949	0.0874433	0.17812	0.0247237	0.117612	0.034161
3	0.382866	0.925337	0.968755	0.802436	0.978099	0.0530152	0.709934	0.124905	0.167429	0.0802165	1.47978	0.11208	0.0148208	0.0221397	0.111905	0.0235472	0.466827	0.830708	0.993246	0.374052	0.282703	0.129798	0.859167	0.275149	0.121496	0.0838348	0.0687012	0.115572	0.178612	0.0243404	0.115788	0.033487
4	0.464982	0.934233	0.969021	0.804602	0.978178	0.0518894	0.68235	0.124828	0.205458	0.0818455	1.47991	0.113235	0.0150208	0.0212952	0.111469	0.0232867	0.550032	0.856931	0.993211	0.458432	0.281675	0.12882	0.832541	0.267533	0.154343	0.0888874	0.0687187	0.14658	0.179034	0.0240576	0.11338	0.0325638
5	0.548743	0.941413	0.969308	0.806783	0.978237	0.0509197	0.652652	0.126872	0.245034	0.0834326	1.48004	0.114248	0.0152144	0.0203677	0.110228	0.0232898	0.635152	0.882674	0.99317	0.547319	0.28133	0.128465	0.803012	0.259029	0.188212	0.0947571	0.0687457	0.17905	0.179393	0.0238727	0.110395	0.0314156
6	0.628482	0.947138	0.969576	0.809016	0.978294	0.0501431	0.621688	0.13188	0.283497	0.0850748	1.48017	0.115361	0.0153927	0.0193933	0.108157	0.023766	0.716513	0.907215	0.993139	0.63586	0.281641	0.128668	0.77146	0.250075	0.22116	0.100897	0.068772	0.212342	0.179634	0.0237435	0.10686	0.0300904
7	0.700391	0.951685	0.969859	0.811206	0.978364	0.0495961	0.590181	0.140465	0.318621	0.0867648	1.4803	0.116628	0.0155563	0.0184032	0.10538	0.0248766	0.790453	0.929857	0.99312	0.720154	0.282495	0.129468	0.73868	0.241075	0.251697	0.106781	0.0687952	0.244704	0.179725	0.0236354	0.103031	0.0286857
8	0.762991	0.954848	0.970143	0.813306	0.97842	0.0492761	0.558648	0.152849	0.34964	0.0886097	1.48044	0.118021	0.0156983	0.0174334	0.101963	0.0266256	0.854335	0.9495	0.993113	0.796353	0.283839	0.130881	0.705279	0.23231	0.278161	0.11206	0.0688313	0.27407	0.179697	0.0235665	0.0988262	0.0272278
9	0.815312	0.956286	0.970439	0.81525	0.978436	0.0491427	0.527592	0.168719	0.375846	0.0906296	1.48059	0.119562	0.0158245	0.0165056	0.0980463	0.0288887	0.906355	0.965266	0.993118	0.861261	0.285617	0.13279	0.671879	0.22398	0.29952	0.11654	0.0688793	0.299273	0.179516	0.0235843	0.0943623	0.0257902
10	0.857512	0.955827	0.970728	0.817045	0.978413	0.0491242	0.497478	0.187649	0.397361	0.0927783	1.48074	0.121139	0.0159293	0.0156354	0.0938356	0.0316291	0.945949	0.976884	0.993134	0.91348	0.287724	0.135074	0.639119	0.216205	0.315725	0.120206	0.0689344	0.319693	0.179156	0.0236943	0.0898467	0.0244333
11	0.890941	0.953369	0.971027	0.818715	0.978361	0.0491405	0.468677	0.20911	0.415139	0.0950531	1.4809	0.122542	0.0160149	0.0148222	0.0895201	0.0348964	0.97324	0.984343	0.993161	0.952601	0.290142	0.137602	0.607685	0.209083	0.326866	0.122974	0.0689919	0.334776	0.178609	0.0239099	0.0853997	0.0232292
12	0.917048	0.948942	0.971321	0.820345	0.978292	0.0491041	0.441568	0.232578	0.430611	0.0973265	1.48105	0.123672	0.0160916	0.0140737	0.0851084	0.0384441	0.988924	0.988076	0.993196	0.978799	0.292929	0.140204	0.578269	0.202637	0.333153	0.124765	0.0690494	0.344469	0.177885	0.0242039	0.0809652	0.0221965
13	0.937027	0.942759	0.971607	0.821972	0.978202	0.0489614	0.416815	0.257333	0.445024	0.0993803	1.48119	0.124578	0.0161551	0.0133886	0.0807793	0.0420453	0.993808	0.988733	0.993233	0.992708	0.296058	0.142721	0.551709	0.196887	0.33508	0.125502	0.0690936	0.349157	0.176986	0.0245364	0.0768092	0.0213882
14	0.951883	0.935129	0.971881	0.823583	0.978103	0.0487023	0.394915	0.282639	0.459286	0.101059	1.48131	0.125271	0.0161891	0.0127595	0.0767495	0.0456478	0.988744	0.986777	0.993276	0.995403	0.299439	0.145103	0.528495	0.191834	0.333306	0.125223	0.0691068	0.349362	0.17596	0.0248837	0.073358	0.0208157
15	0.962156	0.926241	0.972153	0.825072	0.977996	0.0483415	0.376135	0.307734	0.474068	0.1022	1.48143	0.125783	0.0161988	0.0121712	0.0730528	0.0491146	0.974828	0.982413	0.993328	0.988413	0.302896	0.147354	0.508688	0.187432	0.328377	0.124149	0.0690964	0.34574	0.174911	0.0252299	0.070977	0.0204231
16	0.96761	0.916173	0.972421	0.826367	0.977871	0.0478952	0.360572	0.331843	0.489171	0.102727	1.48154	0.126199	0.0161901	0.0116142	0.069814	0.0522597	0.953299	0.975756	0.99338	0.973262	0.306179	0.14948	0.491965	0.183571	0.320728	0.122483	0.0690692	0.338857	0.173951	0.0255526	0.0700243	0.020151
17	0.967803	0.904993	0.972682	0.827472	0.977717	0.0474398	0.347865	0.354444	0.503548	0.102748	1.48164	0.126637	0.0161579	0.0111393	0.0672593	0.0550351	0.925416	0.966743	0.99343	0.951366	0.30908	0.151468	0.477702	0.180168	0.31082	0.120439	0.0690303	0.329229	0.173159	0.0258574	0.0705701	0.0199514
18	0.962318	0.892737	0.972949	0.828402	0.977544	0.0473933	0.337237	0.375346	0.515841	0.102448	1.48174	0.127043	0.0160994	0.0109529	0.0654023	0.0574388	0.892362	0.955195	0.993479	0.924016	0.311524	0.153305	0.465129	0.177166	0.299027	0.118163	0.0689823	0.317294	0.172565	0.0261575	0.0723971	0.0197933
19	0.950908	0.879245	0.97321	0.829257	0.977379	0.0489526	0.327956	0.394502	0.525016	0.101855	1.48183	0.127313	0.0160173	0.0124828	0.0640882	0.0594706	0.855275	0.94107	0.993518	0.892472	0.313523	0.154974	0.453712	0.1745	0.285661	0.115699	0.0689352	0.303445	0.172161	0.0264466	0.0749636	0.0196596
20	0.933723	0.864332	0.973479	0.830142	0.977237	0.0533931	0.319358	0.411866	0.530389	0.100979	1.48193	0.127437	0.015921	0.0190738	0.063232	0.0610936	0.815199	0.924293	0.99354	0.857859	0.315129	0.156488	0.443117	0.172112	0.271008	0.113073	0.0688948	0.28806	0.171931	0.0267012	0.07766	0.0195605
21	0.911291	0.847803	0.973739	0.831109	0.977103	0.0615589	0.310848	0.427463	0.531503	0.099892	1.48203	0.12748	0.0158128	0.0320104	0.0626494	0.0622917	0.773069	0.904791	0.993553	0.821155	0.316404	0.157847	0.433154	0.170018	0.255395	0.110286	0.0688588	0.271498	0.171846	0.0269046	0.0800772	0.0194986
22	0.884482	0.829513	0.97401	0.832178	0.976959	0.0734994	0.302162	0.441246	0.528505	0.0986236	1.48213	0.127573	0.0156927	0.0505502	0.0620582	0.0631338	0.729792	0.882543	0.993557	0.783237	0.317428	0.159038	0.423731	0.168235	0.239131	0.107327	0.0688285	0.254105	0.171862	0.0270294	0.0819637	0.0195059
23	0.854262	0.809336	0.974277	0.833422	0.976825	0.0884847	0.293252	0.453083	0.522025	0.0972064	1.48224	0.127973	0.0155747	0.073328	0.0612586	0.0636568	0.686209	0.857565	0.993555	0.744858	0.318279	0.160073	0.414714	0.166752	0.222546	0.104248	0.0688057	0.236225	0.171928	0.0270513	0.0832504	0.0196008
24	0.821341	0.787219	0.974551	0.834761	0.976705	0.105353	0.284191	0.462779	0.512515	0.0957155	1.48235	0.128923	0.0154478	0.0989032	0.0601667	0.0638519	0.643096	0.829926	0.993547	0.706642	0.319043	0.160964	0.405984	0.165544	0.20593	0.101091	0.0687903	0.218131	0.171983	0.0270139	0.0839602	0.0197656
25	0.786173	0.763233	0.974822	0.836095	0.97659	0.12285	0.275083	0.470181	0.500209	0.0941466	1.48247	0.13053	0.015304	0.125634	0.0587307	0.0637788	0.601098	0.799844	0.993533	0.669158	0.319849	0.161705	0.397449	0.164585	0.189515	0.097837	0.0687811	0.200106	0.171939	0.0269628	0.0840616	0.0199558
26	0.749107	0.737559	0.975096	0.837302	0.976467	0.139638	0.266079	0.475169	0.485335	0.0924575	1.4826	0.132785	0.0151656	0.151699	0.0569612	0.0635102	0.560776	0.767685	0.993514	0.632934	0.320805	0.162369	0.389096	0.163823	0.173481	0.0944757	0.0687766	0.182355	0.171751	0.0269198	0.0835742	0.0201512
27	0.710435	0.71032	0.975367	0.838277	0.976318	0.154929	0.257309	0.477555	0.468296	0.0905679	1.48272	0.135548	0.0150613	0.175711	0.0549285	0.0630242	0.522408	0.733695	0.993488	0.598276	0.321942	0.16314	0.380933	0.163174	0.158049	0.0910636	0.0687779	0.165098	0.171418	0.0269073	0.082577	0.0203094
28	0.670543	0.681855	0.975634	0.83892	0.976172	0.168106	0.248827	0.477192	0.44924	0.0884593	1.48285	0.138575	0.0149834	0.196427	0.0527001	0.0623137	0.486179	0.698332	0.993458	0.565463	0.323118	0.164308	0.373002	0.162515	0.143316	0.0875741	0.0687836	0.148483	0.170983	0.0269572	0.0811244	0.0204006
29	0.629832	0.652479	0.9759	0.839221	0.976038	0.179	0.240634	0.47403	0.428361	0.086065	1.48297	0.141616	0.0149301	0.213017	0.0503329	0.0613761	0.45212	0.662016	0.993427	0.534647	0.324246	0.166292	0.365331	0.161723	0.129428	0.0840089	0.0687908	0.132659	0.170512	0.0271076	0.0792046	0.0204275
30	0.588839	0.62291	0.976162	0.839141	0.975901	0.187759	0.232742	0.468183	0.406101	0.0832621	1.48309	0.144425	0.0149275	0.225063	0.0478939	0.0602321	0.420249	0.625199	0.993397	0.505877	0.32524	0.169589	0.357972	0.160731	0.116527	0.0804096	0.0687949	0.117712	0.170013	0.0273752	0.076908	0.0204068
31	0.548044	0.594664	0.976427	0.838736	0.975748	0.194908	0.225162	0.459913	0.382982	0.079976	1.48321	0.146828	0.0150065	0.2327	0.0454446	0.0589209	0.390498	0.588276	0.993375	0.479128	0.32606	0.174774	0.350946	0.159535	0.104752	0.0768462	0.0687942	0.103692	0.169497	0.0278691	0.0742778	0.0203429
32	0.508067	0.570613	0.976688	0.838138	0.975614	0.200965	0.217933	0.449682	0.35939	0.0763953	1.48334	0.148747	0.0151188	0.236178	0.0430416	0.0575227	0.362925	0.551868	0.993358	0.454514	0.326771	0.182573	0.344335	0.158195	0.0940769	0.0733378	0.0687877	0.090629	0.168997	0.0287716	0.0714048	0.0202488
33	0.4693	0.553962	0.976932	0.837536	0.975487	0.206784	0.211108	0.438118	0.335771	0.0733275	1.48342	0.15018	0.015271	0.23603	0.0407263	0.0561358	0.337518	0.516345	0.993341	0.432072	0.327613	0.193635	0.33826	0.156848	0.0846023	0.0699417	0.068778	0.0786364	0.168475	0.0301365	0.0683261	0.0201269
34	0.431986	0.547232	0.977111	0.837012	0.975366	0.213486	0.204803	0.425819	0.312327	0.0717837	1.48341	0.151206	0.015442	0.232721	0.0385534	0.0548454	0.314245	0.481925	0.993326	0.411856	0.328822	0.208545	0.332845	0.155655	0.0761821	0.0665216	0.0687696	0.0677818	0.167862	0.0318535	0.065175	0.0199742
35	0.396425	0.551199	0.977272	0.83674	0.975254	0.222356	0.19919	0.413349	0.289379	0.0717545	1.48335	0.15187	0.0156055	0.22665	0.0365142	0.0537785	0.293147	0.448862	0.993306	0.393907	0.330673	0.22794	0.32818	0.154766	0.0687667	0.0631764	0.0687617	0.0580363	0.167048	0.0341154	0.0620985	0.0197974
36	0.362843	0.564262	0.977402	0.836748	0.975183	0.23407	0.194428	0.401146	0.267102	0.0724167	1.48326	0.152348	0.0157656	0.218573	0.0346245	0.0529843	0.274177	0.417378	0.993281	0.378242	0.33332	0.252292	0.324401	0.154258	0.0623116	0.0598401	0.0687553	0.0494563	0.165986	0.0372718	0.059257	0.019628
37	0.331389	0.583241	0.977524	0.837002	0.975153	0.2492	0.190758	0.389467	0.245619	0.0726643	1.48313	0.152779	0.0159227	0.209184	0.0328874	0.0524922	0.257219	0.38757	0.993255	0.364752	0.336747	0.282317	0.321533	0.154136	0.0568259	0.056484	0.0687491	0.0421146	0.164609	0.0415625	0.0567363	0.0194568
38	0.30219	0.604087	0.97764	0.837261	0.97515	0.268131	0.188684	0.378488	0.225049	0.0721132	1.48302	0.153206	0.016069	0.198996	0.031451	0.0522671	0.241991	0.359526	0.993227	0.353212	0.340846	0.318307	0.319526	0.154354	0.0522698	0.0531166	0.0687438	0.0360023	0.162929	0.0471518	0.0546565	0.0193122
39	0.27553	0.623264	0.977821	0.837325	0.975154	0.290826	0.189044	0.368566	0.205793	0.0712062	1.48299	0.153588	0.0162034	0.188511	0.030738	0.0522774	0.22828	0.333449	0.993196	0.343425	0.345691	0.360031	0.318319	0.15487	0.0487577	0.0500209	0.0687411	0.0310305	0.160987	0.0538734	0.0530705	0.0192613
40	0.251473	0.638473	0.978019	0.836956	0.975156	0.316929	0.19304	0.360064	0.187924	0.0706072	1.48301	0.153802	0.0163244	0.17832	0.0316006	0.0525103	0.215781	0.309415	0.993166	0.335222	0.351492	0.406924	0.31796	0.155664	0.0462577	0.0471129	0.0687446	0.0272089	0.158806	0.0609659	0.0519724	0.0193524
41	0.229999	0.648514	0.978254	0.836069	0.975146	0.345808	0.202019	0.353282	0.171601	0.0705539	1.48308	0.153725	0.0164208	0.168867	0.0346352	0.0529703	0.204234	0.287408	0.993135	0.328364	0.358425	0.457648	0.318458	0.156745	0.0445547	0.0444345	0.0687576	0.0245469	0.156343	0.0675872	0.0512859	0.0195622
42	0.211012	0.652649	0.978501	0.834724	0.97511	0.37664	0.217248	0.348491	0.156857	0.0709848	1.48318	0.153126	0.0164903	0.160335	0.0398611	0.0537194	0.193481	0.267397	0.993102	0.322609	0.366676	0.510336	0.319889	0.158103	0.0433893	0.0419945	0.068782	0.0229586	0.153621	0.0731974	0.0509648	0.0198844
43	0.194304	0.650746	0.978775	0.833066	0.975032	0.409097	0.239099	0.34585	0.143682	0.0717403	1.48332	0.151845	0.0165377	0.152945	0.0466978	0.0548258	0.183477	0.249327	0.993067	0.317695	0.376626	0.563259	0.322374	0.1597	0.042634	0.0397705	0.0688151	0.0223455	0.150698	0.0776851	0.0509658	0.0203251
44	0.179656	0.643227	0.979052	0.831235	0.974922	0.443138	0.267141	0.345327	0.13195	0.072606	1.48348	0.149897	0.0165789	0.146972	0.0546273	0.0563962	0.174243	0.233157	0.993031	0.31336	0.388579	0.61495	0.325996	0.161636	0.0422207	0.0377594	0.0688479	0.0225875	0.147598	0.0811718	0.0512722	0.0209044
45	0.166806	0.630861	0.979346	0.829356	0.9748	0.478559	0.300281	0.347242	0.12149	0.0733361	1.48366	0.147424	0.0166077	0.142419	0.0633004	0.0583305	0.16577	0.218875	0.992996	0.309278	0.402276	0.664266	0.330935	0.165223	0.0420494	0.0359774	0.0688785	0.0234983	0.144383	0.0840848	0.0519304	0.0217847
46	0.155447	0.61455	0.979638	0.827523	0.974689	0.515052	0.337121	0.35312	0.112087	0.0737232	1.48385	0.144504	0.016601	0.139359	0.0726616	0.0603008	0.158057	0.20644	0.992962	0.305067	0.417936	0.7105	0.3376	0.174588	0.0421047	0.0343979	0.0689025	0.0248354	0.141231	0.0865599	0.0530751	0.0249162
47	0.145329	0.595268	0.979941	0.825696	0.974609	0.552774	0.376401	0.365326	0.103579	0.0737088	1.48404	0.141257	0.0165401	0.137816	0.0826346	0.0622964	0.151073	0.195796	0.992931	0.300363	0.436676	0.753466	0.346645	0.196562	0.0424075	0.0330466	0.0689184	0.0263874	0.138211	0.0886498	0.0548796	0.0360293
48	0.136261	0.573943	0.980246	0.823785	0.974537	0.592096	0.417826	0.386043	0.0958116	0.0733559	1.48424	0.137795	0.0164366	0.137556	0.0931277	0.0653766	0.144724	0.186848	0.992904	0.294901	0.459566	0.793283	0.359057	0.237122	0.0428731	0.0319383	0.0689272	0.0279623	0.135317	0.0903825	0.0575457	0.0568538
49	0.128063	0.551321	0.98056	0.821765	0.974447	0.633243	0.461175	0.41636	0.0886892	0.072746	1.48444	0.134126	0.0162981	0.13805	0.10376	0.0713389	0.138913	0.179445	0.99288	0.288518	0.487562	0.830313	0.376023	0.297842	0.0433622	0.0310724	0.0689339	0.0294222	0.132721	0.0920356	0.0614386	0.0840501
50	0.120633	0.527907	0.980873	0.819643	0.974343	0.676717	0.506207	0.456033	0.082143	0.0719529	1.48465	0.130269	0.0161233	0.139188	0.114073	0.0813071	0.133573	0.173407	0.992862	0.281162	0.520757	0.864293	0.398766	0.376613	0.0437831	0.0303708	0.068939	0.0306445	0.130685	0.0939425	0.0671323	0.115114
51	0.11403	0.503987	0.981188	0.817489	0.974237	0.722694	0.552217	0.50388	0.0761508	0.071054	1.48485	0.126317	0.0159284	0.141045	0.123893	0.09592	0.128665	0.168533	0.992848	0.272937	0.558061	0.894709	0.428563	0.468192	0.0440364	0.0297974	0.0689449	0.0315796	0.129276	0.0966267	0.0747626	0.147458
52	0.108425	0.479767	0.981497	0.81541	0.974126	0.770508	0.598467	0.557507	0.0707383	0.0700855	1.48504	0.122423	0.0157461	0.143934	0.133312	0.114444	0.124174	0.16465	0.992839	0.2641	0.596884	0.921275	0.465931	0.565046	0.0440319	0.0293016	0.0689505	0.0322184	0.128297	0.10043	0.084006	0.179397
53	0.10405	0.455408	0.981801	0.813557	0.974032	0.818407	0.643415	0.613871	0.0659767	0.0690288	1.48521	0.119001	0.0155929	0.148445	0.142167	0.136213	0.12012	0.1616	0.992833	0.255066	0.634854	0.943593	0.510011	0.659946	0.0437423	0.0288574	0.0689571	0.0325393	0.127401	0.105196	0.093849	0.210575
54	0.101088	0.431005	0.982106	0.812028	0.974026	0.864356	0.685558	0.670742	0.0619755	0.0677662	1.48539	0.116245	0.0154636	0.154657	0.150642	0.160763	0.11663	0.159276	0.992843	0.246199	0.669907	0.96114	0.558951	0.747962	0.0431295	0.0284072	0.068998	0.0325344	0.12628	0.110368	0.103282	0.239806
55	0.099578	0.406874	0.982394	0.810908	0.974087	0.905635	0.723696	0.726834	0.0587817	0.0663014	1.48553	0.114208	0.0153759	0.162414	0.1587	0.187186	0.114001	0.157664	0.99285	0.23784	0.701104	0.973833	0.6096	0.824849	0.0421476	0.0279677	0.0690663	0.032223	0.124674	0.11532	0.111196	0.265913
56	0.0995159	0.38343	0.982673	0.810078	0.974168	0.939956	0.757094	0.780482	0.05641	0.064649	1.48565	0.112894	0.0153611	0.170987	0.166059	0.213719	0.11267	0.156773	0.992855	0.230242	0.728603	0.982015	0.658524	0.887488	0.0407832	0.0275317	0.0691618	0.0316651	0.122543	0.119573	0.117327	0.288129
57	0.100899	0.360996	0.982949	0.809373	0.974244	0.96586	0.785347	0.830196	0.0548858	0.0628011	1.48577	0.112264	0.0154181	0.179447	0.172369	0.238946	0.113118	0.156599	0.992859	0.223543	0.753645	0.986112	0.702669	0.934854	0.0390869	0.0270992	0.0692822	0.0309604	0.120012	0.122882	0.121851	0.306002
58	0.103635	0.339708	0.98322	0.808612	0.974314	0.982521	0.808887	0.875146	0.0541191	0.0607473	1.48588	0.111982	0.015505	0.186875	0.177303	0.261587	0.115561	0.157076	0.99286	0.217715	0.777768	0.986628	0.739826	0.967402	0.0372513	0.0266973	0.0694246	0.0302535	0.117382	0.125266	0.125256	0.319088
59	0.107533	0.319802	0.983482	0.807679	0.974353	0.98955	0.828709	0.914423	0.0538555	0.058603	1.48599	0.111748	0.0155269	0.192744	0.180599	0.280695	0.119729	0.158106	0.992848	0.212726	0.80234	0.983972	0.768754	0.98597	0.0356096	0.0263905	0.0695498	0.0295596	0.11491	0.12685	0.127705	0.327446
60	0.112333	0.301404	0.983751	0.806549	0.974366	0.987464	0.845738	0.946619	0.053906	0.0564142	1.4861	0.111374	0.0155013	0.196624	0.182083	0.295417	0.125125	0.159553	0.992831	0.208511	0.828125	0.978476	0.789401	0.992003	0.0344908	0.0262179	0.0696528	0.0288642	0.112612	0.127848	0.129328	0.331152
61	0.117743	0.2846	0.984029	0.805289	0.974371	0.977216	0.860716	0.970648	0.0541749	0.0543238	1.48623	0.110764	0.0154413	0.198387	0.181871	0.305422	0.131269	0.161294	0.992809	0.205047	0.855329	0.970463	0.802384	0.987305	0.0340524	0.0261677	0.0697327	0.0281475	0.110628	0.128287	0.13008	0.330587
62	0.123417	0.26966	0.984309	0.803913	0.974386	0.959822	0.874095	0.985871	0.0545596	0.0527002	1.48636	0.109818	0.015345	0.198037	0.180301	0.310886	0.137677	0.163204	0.99278	0.202211	0.883495	0.95995	0.808851	0.973586	0.0343057	0.0262076	0.0697917	0.0274363	0.108993	0.128304	0.12996	0.326266
63	0.129024	0.256853	0.984602	0.802405	0.974437	0.936443	0.885967	0.991917	0.0549968	0.0521843	1.48651	0.108473	0.0152556	0.195706	0.177784	0.312093	0.144073	0.165221	0.992745	0.199771	0.911375	0.946817	0.810097	0.952286	0.0351591	0.0263266	0.0698296	0.0267816	0.107541	0.127794	0.128966	0.318757
64	0.134334	0.246421	0.984895	0.800785	0.974527	0.908281	0.89625	0.988814	0.0555155	0.05365	1.48666	0.106753	0.0152353	0.191589	0.174384	0.309413	0.150412	0.167292	0.992707	0.197474	0.937155	0.931145	0.807383	0.924614	0.0363854	0.0265046	0.069852	0.0262722	0.106358	0.126683	0.127121	0.308578
65	0.139242	0.238681	0.985201	0.799029	0.974651	0.87636	0.905136	0.977189	0.0561782	0.0577657	1.48682	0.104707	0.0152657	0.18599	0.170316	0.303588	0.156682	0.169365	0.992672	0.195136	0.959365	0.913122	0.801795	0.891738	0.0377308	0.026697	0.0698634	0.0259584	0.105754	0.124928	0.124562	0.29624
66	0.143735	0.234706	0.985501	0.797101	0.974801	0.841409	0.91287	0.958088	0.0569632	0.0644588	1.48697	0.102323	0.0153117	0.179234	0.165503	0.295219	0.162772	0.171418	0.992637	0.192621	0.976788	0.892761	0.794223	0.854781	0.0389809	0.0268775	0.0698693	0.0258219	0.105683	0.122647	0.12144	0.282138
67	0.147762	0.236064	0.985813	0.795053	0.974973	0.804102	0.920002	0.932855	0.0577631	0.0725404	1.48714	0.0996184	0.0153697	0.171595	0.159841	0.284858	0.16854	0.173429	0.992601	0.189928	0.988365	0.870181	0.785167	0.814974	0.0399881	0.0270327	0.069874	0.0258079	0.106064	0.11996	0.117854	0.26667
68	0.151231	0.244756	0.986114	0.792981	0.975153	0.764958	0.926726	0.90273	0.0584835	0.0806179	1.48729	0.0966712	0.0154461	0.163268	0.153555	0.272898	0.17375	0.175349	0.992566	0.187132	0.993415	0.845504	0.77495	0.773444	0.0406615	0.0271232	0.0698812	0.0258724	0.106819	0.117013	0.113883	0.25018
69	0.154097	0.26132	0.986428	0.790919	0.975321	0.724459	0.932679	0.868832	0.0591036	0.0878763	1.48746	0.0936616	0.0155331	0.154406	0.147139	0.259705	0.178142	0.177199	0.992532	0.184298	0.991888	0.818779	0.763785	0.731263	0.0410001	0.0271494	0.0698905	0.0259657	0.107723	0.113924	0.109662	0.233025
70	0.156335	0.284598	0.986733	0.788916	0.975464	0.683145	0.937231	0.832183	0.0595855	0.0939853	1.48761	0.0908407	0.0156172	0.145186	0.140996	0.245594	0.18152	0.179031	0.992497	0.181465	0.983819	0.790073	0.751917	0.689307	0.0410627	0.0271468	0.0699009	0.0260323	0.108495	0.110779	0.105226	0.215551
71	0.1579	0.312287	0.987044	0.787046	0.975594	0.641616	0.939835	0.793752	0.0599032	0.0993058	1.48779	0.0884775	0.015682	0.135737	0.135457	0.23089	0.183751	0.180881	0.992463	0.178622	0.969497	0.759683	0.739699	0.648317	0.0408551	0.027159	0.0699097	0.0260156	0.109015	0.107686	0.100558	0.198075
72	0.158792	0.341754	0.987349	0.78523	0.975722	0.600256	0.939929	0.754136	0.0600536	0.104519	1.48795	0.0867068	0.0157221	0.126234	0.130691	0.215807	0.184758	0.182758	0.992435	0.17572	0.949494	0.727946	0.727554	0.608653	0.0403715	0.0272397	0.0699144	0.0258722	0.10926	0.104696	0.0957693	0.180846
73	0.159019	0.370431	0.98766	0.783417	0.975847	0.559417	0.937301	0.713813	0.059995	0.109964	1.48813	0.0855062	0.015763	0.116827	0.126534	0.200622	0.184543	0.184656	0.99241	0.172702	0.924506	0.69519	0.715833	0.570592	0.0396495	0.0274456	0.0699136	0.025581	0.109277	0.101827	0.0911183	0.164106
74	0.158566	0.396453	0.987972	0.781612	0.975974	0.519351	0.932127	0.673258	0.0596719	0.115619	1.48831	0.0847884	0.0158297	0.107667	0.12263	0.185575	0.183192	0.186578	0.99239	0.169494	0.895421	0.661751	0.704938	0.534344	0.0387247	0.0277864	0.0699053	0.0251556	0.109176	0.0991377	0.0868267	0.148033
75	0.157435	0.419099	0.988288	0.779803	0.976097	0.480217	0.924669	0.632903	0.059032	0.121195	1.4885	0.0844974	0.0159319	0.0988454	0.118731	0.170915	0.18085	0.188607	0.992376	0.16603	0.863197	0.627917	0.695412	0.500078	0.0376021	0.02822	0.0698911	0.0246116	0.10912	0.0965615	0.0831324	0.132748
76	0.155626	0.438387	0.988606	0.778021	0.976222	0.442142	0.915401	0.592995	0.0580416	0.126294	1.48868	0.0845124	0.0160673	0.0904687	0.114867	0.156811	0.177676	0.190962	0.992368	0.162276	0.828643	0.593949	0.687734	0.468011	0.0363029	0.0286944	0.0698718	0.0239696	0.109294	0.0940213	0.080329	0.118374
77	0.153141	0.454852	0.988926	0.77637	0.976341	0.405263	0.904866	0.553744	0.0566973	0.130373	1.48887	0.0848054	0.016219	0.0825875	0.111281	0.143388	0.173858	0.194031	0.99237	0.158213	0.792437	0.560032	0.682454	0.438325	0.0348677	0.02911	0.0698451	0.0232729	0.10989	0.0914356	0.0784635	0.104985
78	0.150015	0.469359	0.989253	0.774955	0.976428	0.369751	0.893723	0.515462	0.055031	0.133091	1.48907	0.0853908	0.0163474	0.0752052	0.108365	0.130723	0.169585	0.198274	0.992381	0.153843	0.755238	0.526384	0.680154	0.411191	0.0333253	0.0294293	0.0698128	0.0225545	0.111035	0.0887642	0.0774208	0.0926186
79	0.146314	0.482825	0.989581	0.773857	0.976463	0.335815	0.882548	0.478484	0.0530853	0.134403	1.48926	0.0862784	0.0163998	0.068339	0.10634	0.118863	0.165055	0.204098	0.992394	0.149221	0.71766	0.493254	0.681285	0.386679	0.0317031	0.0297119	0.069779	0.0218256	0.112796	0.0858998	0.0770794	0.0813127
80	0.142131	0.495959	0.989917	0.773132	0.976461	0.303667	0.872026	0.443041	0.0509196	0.134413	1.48947	0.087449	0.0163619	0.0620118	0.105231	0.107822	0.16045	0.211719	0.992405	0.144432	0.680238	0.460915	0.685909	0.364788	0.0300507	0.0300769	0.0697437	0.0210997	0.115174	0.0827988	0.0773246	0.0711284
81	0.137587	0.509141	0.99025	0.772786	0.976453	0.273488	0.862674	0.409315	0.0485932	0.133181	1.48968	0.0888792	0.0162359	0.05624	0.104813	0.0976033	0.155958	0.221245	0.992409	0.13963	0.643435	0.42964	0.693911	0.345445	0.02842	0.0306582	0.0697063	0.020414	0.118127	0.0794545	0.0780205	0.0621252
82	0.132829	0.522501	0.990594	0.772785	0.976442	0.24539	0.854876	0.377513	0.0461695	0.130889	1.48989	0.0905107	0.0160313	0.0510268	0.104861	0.088176	0.151739	0.232597	0.992399	0.135023	0.607725	0.3997	0.704997	0.328596	0.0268836	0.0316208	0.0696702	0.0198258	0.12159	0.0758649	0.079091	0.0543512
83	0.128014	0.536142	0.990922	0.773056	0.976458	0.219327	0.848688	0.34771	0.0437345	0.127811	1.49009	0.0923311	0.0157605	0.0464452	0.105225	0.0795203	0.147871	0.246114	0.992373	0.1308	0.573324	0.371215	0.718892	0.314083	0.0254713	0.0330734	0.069636	0.0194145	0.125453	0.0720502	0.0805164	0.0477449
84	0.123334	0.55029	0.991262	0.773507	0.976514	0.195304	0.844144	0.320021	0.0414078	0.124206	1.49029	0.0942461	0.0154655	0.0424986	0.10595	0.071614	0.144419	0.262517	0.992332	0.127124	0.540535	0.344337	0.735033	0.301872	0.0242071	0.0349869	0.0696059	0.0192752	0.129656	0.0680743	0.0822822	0.0423587
85	0.119001	0.565263	0.991583	0.774081	0.976634	0.173326	0.841091	0.294505	0.0392805	0.120181	1.49047	0.0961616	0.0151581	0.0391778	0.106878	0.0644332	0.141454	0.282457	0.992281	0.124081	0.509565	0.319159	0.752777	0.291935	0.0231352	0.0373373	0.0695762	0.0194343	0.134111	0.0639905	0.0843569	0.0381758
86	0.115278	0.581274	0.99192	0.774712	0.976799	0.153455	0.839384	0.271185	0.0374416	0.115826	1.49065	0.0979682	0.0148478	0.0364426	0.107836	0.0579635	0.139048	0.306128	0.992225	0.121675	0.480564	0.295732	0.771453	0.284218	0.0223211	0.0400484	0.0695478	0.0198381	0.138728	0.0598767	0.0866928	0.0351466
87	0.112485	0.598452	0.992235	0.775363	0.976988	0.135781	0.838868	0.250031	0.0360788	0.111315	1.49082	0.0995729	0.0145657	0.0342701	0.108727	0.0522112	0.137345	0.333335	0.992169	0.119834	0.453578	0.274045	0.790324	0.278552	0.0218905	0.0429652	0.0695199	0.0203998	0.143428	0.0558223	0.0892915	0.0331271
88	0.111005	0.616723	0.992567	0.776135	0.977174	0.120494	0.839319	0.231068	0.0354917	0.106832	1.491	0.100809	0.0143369	0.0326034	0.109352	0.0471847	0.136682	0.36352	0.99212	0.118472	0.42878	0.254172	0.808749	0.274762	0.0219911	0.045998	0.0694914	0.0210313	0.148074	0.0518767	0.0920946	0.0319726
89	0.111222	0.636139	0.992873	0.777027	0.977354	0.107636	0.840296	0.214189	0.0359914	0.102504	1.49116	0.10161	0.0141704	0.031403	0.109502	0.0428581	0.137555	0.396047	0.992088	0.117555	0.406197	0.236104	0.826346	0.272583	0.0227805	0.0491937	0.0694599	0.0216655	0.152528	0.0480893	0.095013	0.0314642
90	0.113326	0.657025	0.993197	0.778049	0.977507	0.0970847	0.84126	0.199256	0.0376856	0.0984095	1.49133	0.101999	0.0140569	0.0306091	0.109104	0.0391752	0.140546	0.430379	0.992081	0.117066	0.385827	0.219773	0.843	0.271754	0.0243261	0.0524552	0.0694268	0.0222607	0.156694	0.0445096	0.0980195	0.0313653
91	0.117257	0.679771	0.993497	0.779274	0.977621	0.0885953	0.841672	0.186204	0.0405603	0.0946207	1.49149	0.102052	0.0139906	0.0301104	0.10832	0.0360973	0.146116	0.465985	0.992091	0.117018	0.36773	0.205114	0.858706	0.272064	0.0266901	0.0554051	0.0693919	0.0227957	0.160478	0.0411689	0.1012	0.0315089
92	0.122793	0.704337	0.993818	0.780747	0.977701	0.0818118	0.840895	0.174926	0.044512	0.0912632	1.49166	0.101888	0.0139619	0.0297559	0.107483	0.0335681	0.154458	0.502408	0.992116	0.117432	0.351894	0.192043	0.87364	0.273393	0.0298829	0.0577992	0.0693581	0.0232582	0.163861	0.0380713	0.104533	0.0318174
93	0.129577	0.730746	0.994113	0.782406	0.977754	0.0763473	0.838265	0.165271	0.049217	0.0883572	1.49181	0.101682	0.0139385	0.0293883	0.106801	0.0314972	0.165285	0.539384	0.992149	0.118362	0.338225	0.180475	0.887842	0.275634	0.0337427	0.0598179	0.0693249	0.0236205	0.166863	0.0352374	0.107875	0.032253
94	0.137151	0.75874	0.994431	0.784209	0.977797	0.0718739	0.833502	0.15707	0.0542369	0.0858597	1.49198	0.101586	0.0139024	0.0289159	0.106463	0.0297941	0.178037	0.576592	0.992186	0.119972	0.326602	0.170295	0.900843	0.278604	0.0379944	0.0616723	0.0692935	0.0239078	0.169526	0.0327043	0.111147	0.032763
95	0.145118	0.787352	0.994721	0.786143	0.977842	0.0681929	0.826561	0.150222	0.0595391	0.0837731	1.49214	0.101719	0.0138858	0.0283141	0.106641	0.0283702	0.19212	0.613448	0.992214	0.122819	0.316913	0.161458	0.911871	0.282003	0.042316	0.0634655	0.0692597	0.0243225	0.171847	0.030519	0.114163	0.0333444
96	0.153291	0.815318	0.995033	0.788103	0.977876	0.0651136	0.817509	0.144495	0.065009	0.0822614	1.4923	0.102091	0.0139221	0.0276016	0.107305	0.0271751	0.207263	0.649399	0.992235	0.128509	0.308861	0.153855	0.919949	0.285362	0.0464282	0.0654403	0.0692281	0.0254897	0.173894	0.0287162	0.116633	0.0339382
97	0.162417	0.841633	0.995315	0.789985	0.977896	0.0624931	0.806275	0.139673	0.0704028	0.0814395	1.49245	0.102757	0.0140169	0.026846	0.108205	0.0261734	0.224326	0.683812	0.992248	0.139583	0.302237	0.14738	0.92396	0.288073	0.0500996	0.0677751	0.0691941	0.0286135	0.175651	0.0273142	0.118393	0.0344718
98	0.176678	0.865449	0.995619	0.791804	0.977935	0.0602105	0.792801	0.135551	0.0769562	0.0812063	1.4926	0.103783	0.0141672	0.0261163	0.109245	0.0253657	0.246562	0.716302	0.99226	0.159286	0.296865	0.141937	0.922839	0.289506	0.054224	0.0703242	0.0691611	0.035506	0.177109	0.0262741	0.11935	0.0348475
99	0.203473	0.886095	0.995893	0.793738	0.977982	0.0582341	0.776892	0.132026	0.0884836	0.081572	1.49274	0.105142	0.0143367	0.0254095	0.110343	0.0247475	0.279304	0.746778	0.992269	0.191367	0.292652	0.137531	0.916021	0.289208	0.06134	0.0728977	0.0691303	0.0478961	0.178217	0.0255052	0.119477	0.0350046
100	0.248276	0.903405	0.996192	0.795751	0.978017	0.0564843	0.758116	0.129043	0.10895	0.0823718	1.49288	0.106673	0.0145071	0.024705	0.111292	0.0242897	0.327553	0.775505	0.99226	0.237672	0.289434	0.134058	0.90342	0.286888	0.0738029	0.075621	0.0691099	0.0654004	0.179056	0.0249073	0.11885	0.0348956

## Sheet: shank_angle A1FacoM
Shank angle	mean	std	steps
left	74.7877	1.85865	72.3014	71.4674	72.2328	72.035	72.9961	73.0883	74.3127	72.5829	74.413	74.0365	74.849	71.5108	72.4385	73.1974	74.6188	72.0724	71.7323	72.0828	74.5234	76.0412	75.1519	75.3144	73.7797	74.6704	73.9535	74.0681	76.639	76.4581	72.5426	74.227	74.8271	74.8775	71.6757	72.7051	73.448	75.2756	75.3689	75.2562	72.8129	74.547	75.831	78.0837	74.8979	74.2546	76.0088	76.9545	73.2354
right	74.0485	1.85068	71.2497	68.3346	70.6766	71.4106	70.3124	72.1861	72.0191	74.6068	75.0885	73.8205	69.5894	72.9403	73.0683	74.7292	71.3636	73.0785	73.6485	73.0768	73.216	75.0749	74.8912	74.567	71.4979	74.464	71.3338	75.3726	75.7424	73.8527	73.3432	73.4175	73.6115	70.2959	70.8064	74.1624	74.0881	72.9444	73.3599	71.1751	75.242	75.8335	74.4557	74.0318	75.2034	73.5728	73.8101	74.1006	73.2537
[truncated: 78 more columns]

## Sheet: A1FacoM kin. values
		Right	Left	Norm
hip	Max. hip flexion initial contact (°)	44.19	53.39
	Max. hip extension terminal stance phase (°)	-9.72	-9.77
	Hip extending movement initial contact – terminal stance(°)	53.91	63.16
	Total hip movement (Range of motion) (°)	53.91	63.16
knee	Knee extension initial contact(°)	25.29	30.28
	Knee flexion foot flat (°)	35.87	41.54
	Knee flexion from initial contact to foot flat (°)	10.58	11.26
	Knee extension midstance (°)	0.22	9.53
	Knee extension from footflat to midstance (°)	35.65	32.01
	Max. kneeflexion swing fase (°)	63.59	71.07
	Total knee movement (Range of motion) (°)	63.36	61.54
ankle	Max. dorsal flexion terminal stance phase (°)	2.42	12.12
	Max. plantar flexion pre swing (°)	-2.87	-11.39
	Ankle plantar movement from end midstance to pre swing	5.29	23.5
	Total ankle movement(Range of Motion) (°)	15.53	23.94
		Right	Left	Norm
hip	Peek hip flexion moment	1.09	1.46
	Peek hip abduction moment	1.16	0.9
knee	Peek knee flexion moment	0.51	0.78
	Peek knee abduction moment	0.42	0.29
ankle	Peek ankle plantair moment	1.64	1.52
		Avg.	Min.	Max.	RoM.
trunk	Trunk Tilt (°)	-7.83	-10.19	-3.61	6.58
	Trunk Flex (°)	-0.9	-11.18	12.86	24.04
	Trunk Rotation (°)	-3.18	-13.33	5.76	19.08

## Sheet: Rotation RHipFlex A1FacoM
all values Right	mean	std	steps
1	44.1389	1.45852	43.372	40.503	40.574	43.232	43.557	44.689	44.986	44.499	45.176	44.433	41.201	41.427	41.996	43.61	42.958	43.732	45.57	43.91	43.224	43.436	44.301	45.544	44.214	44.335	45.608	43.694	41.328	44.788	45.521	45.435	43.218	43.143	43.939	45.552	44.825	45.141	44.667	43.619	43.587	44.199	43.888	42.404	43.684	46.456	45.207	46.659	45.641
2	44.1866	1.52726	43.0438	40.2493	40.3734	43.0796	43.4724	44.6318	45.2045	44.628	45.4974	44.5115	41.2854	41.2673	41.9431	43.377	42.958	43.8522	45.7853	44.0914	43.6208	43.619	44.368	45.5594	44.2493	44.37	45.727	43.7264	41.3731	45.0519	45.4669	45.6663	43.3111	43.1724	43.6849	45.3522	44.7414	45.3582	44.7111	43.8669	43.7849	44.5009	44.1001	42.4529	43.477	46.5491	45.4262	46.9343	45.4094
3	44.1823	1.58664	42.734	40.0815	40.001	42.8909	43.3568	44.4684	45.2791	44.745	45.7199	44.607	41.3622	41.1066	41.9046	43.0052	42.9302	44.0025	45.8399	44.1433	43.8008	43.852	44.512	45.6216	44.1205	44.422	45.8046	43.7637	41.4959	45.2533	45.3444	45.6641	43.3946	43.1481	43.3802	44.9515	44.6103	45.3988	44.7888	44.0092	43.9531	44.8215	44.3075	42.3897	43.352	46.7107	45.5786	47.0168	45.2669
4	44.0503	1.63866	42.3688	39.9207	39.4242	42.6232	43.1315	44.1144	45.1345	44.771	45.7553	44.5985	41.317	40.883	41.7762	42.4438	42.7787	44.0865	45.6548	43.9825	43.6972	44.03	44.621	45.6015	43.7768	44.404	45.7302	43.6952	41.5762	45.2858	45.0561	45.3915	43.3905	43.0033	42.9728	44.316	44.3312	45.2001	44.8239	43.9878	44.0042	45.0753	44.4322	42.1283	43.217	46.8187	45.5816	46.8443	45.1573
5	43.7256	1.69409	41.8735	39.6889	38.6288	42.212	42.7269	43.5237	44.7343	44.616	45.5346	44.3817	41.0651	40.5271	41.4729	41.6565	42.4307	44	45.1913	43.5732	43.292	44.031	44.581	45.3809	43.1925	44.21	45.4289	43.4267	41.4964	45.0834	44.537	44.8459	43.2218	42.6806	42.4173	43.4439	43.8313	44.7274	44.7203	43.7488	43.8581	45.1626	44.3959	41.6227	42.963	46.7548	45.3604	46.3817	44.9803
6	43.1699	1.76037	41.1885	39.3172	37.6194	41.6006	42.0918	42.6876	44.0815	44.213	45.0358	43.9023	40.5643	39.9855	40.9517	40.6276	41.8499	43.6663	44.447	42.9156	42.6016	43.771	44.308	44.8921	42.3645	43.758	44.8623	42.9063	41.1788	44.6251	43.7505	44.0442	42.8384	42.1406	41.6774	42.3613	43.0774	43.9786	44.4017	43.2623	43.4647	45.0065	44.1442	40.8641	42.506	46.4453	44.8752	45.6201	44.6511
7	42.3757	1.84173	40.2756	38.7558	36.4119	40.7536	41.1992	41.616	43.1947	43.532	44.2675	43.147	39.8068	39.2329	40.1912	39.3564	41.0261	43.0453	43.4348	42.0221	41.6483	43.208	43.763	44.1154	41.3024	43.008	44.0148	42.1172	40.5992	43.9145	42.6845	43.0046	42.2196	41.3738	40.7439	41.108	42.0658	42.9715	43.8265	42.5237	42.8095	44.5696	43.6565	39.8692	41.803	45.8635	44.1231	44.5741	44.634
8	41.3387	1.91972	39.1233	37.9782	35.0353	39.6602	40.0521	40.3373	42.0921	42.569	43.2426	42.124	38.799	38.2578	39.1942	37.859	39.9637	42.1274	42.1757	40.9092	40.4375	42.336	42.946	43.0582	40.0321	41.966	42.8979	41.0717	39.771	42.9644	41.3603	41.7436	41.3621	40.3899	39.6262	39.7279	40.8149	41.7311	42.9947	41.5464	41.9068	43.8515	42.9412	38.6691	40.851	45.0139	43.1223	43.2656	43.399
9	40.0889	2.0016	37.7444	36.986	33.5355	38.3291	38.6834	38.8975	40.7787	41.337	41.9666	40.8572	37.5582	37.0701	37.9829	36.1642	38.6775	40.9201	40.693	39.5925	38.956	41.161	41.877	41.7477	38.5857	40.667	41.5403	39.7946	38.7206	41.7848	39.8282	40.2762	40.2741	39.2069	38.3361	38.2634	39.3488	40.2803	41.9293	40.3404	40.7777	42.878	42.02	37.2916	39.667	43.9124	41.8945	41.7172	42.3775
10	38.6428	2.07763	36.1752	35.8111	31.9633	36.7826	37.1469	37.3348	39.2659	39.859	40.4466	39.383	36.1092	35.6941	36.5908	34.3085	37.1967	39.4471	39.0118	38.0865	37.1979	39.7	40.577	40.2253	37.0004	39.162	39.981	38.3247	37.4653	40.3764	38.1435	38.6143	38.9648	37.8329	36.892	36.7425	37.6846	38.6376	40.6541	38.9128	39.4397	41.6734	40.912	35.7517	38.278	42.5765	40.4579	39.9538	41.1769
11	37.0193	2.14173	34.4664	34.5068	30.3594	35.0613	35.4981	35.6659	37.5714	38.171	38.7047	37.7392	34.4792	34.1682	35.0486	32.3335	35.5562	37.7476	37.1631	36.4064	35.1864	37.989	39.061	38.5314	35.3031	37.503	38.2601	36.6968	36.0091	38.7369	36.3463	36.7701	37.4454	36.2753	35.3145	35.1805	35.8356	36.8189	39.1853	37.2741	37.9066	40.2548	39.6241	34.0594	36.706	41.0244	38.827	38.0041	39.7785
12	35.2379	2.18763	32.6698	33.1284	28.7521	33.2147	33.7777	33.8957	35.7256	36.333	36.7752	35.955	32.694	32.5359	33.381	30.2857	33.7902	35.8777	35.181	34.5702	32.9762	36.074	37.336	36.6909	33.5086	35.724	36.4154	34.9318	34.3554	36.8758	34.46	34.7657	35.7364	34.5454	33.622	33.583	33.8217	34.8437	37.531	35.4424	36.1931	38.6289	38.1542	32.2303	34.962	39.2658	37.0167	35.901	38.2011
13	33.3232	2.20878	30.8272	31.7132	27.1575	31.295	32.012	32.0319	33.7727	34.412	34.7025	34.0517	30.7811	30.8337	31.6129	28.2149	31.9378	33.9045	33.107	32.6089	30.644	34.017	35.429	34.7215	31.6281	33.855	34.4773	33.0461	32.5263	34.8258	32.4992	32.6397	33.8642	32.6655	31.8335	31.9533	31.6779	32.7435	35.6962	33.4566	34.3187	36.7989	36.4984	30.2984	33.058	37.3075	35.0482	33.6844	36.4604
14	31.3187	2.19921	28.9727	30.2782	25.5869	29.3538	30.2214	30.0986	31.7643	32.471	32.5362	32.0503	28.7795	29.0921	29.7734	26.1688	30.0401	31.8976	30.9893	30.5714	28.2817	31.892	33.39	32.6492	29.6781	31.936	32.4682	31.0738	30.5693	32.6428	30.4785	30.4467	31.8701	30.676	29.9771	30.2956	29.4556	30.5622	33.7012	31.3724	32.3189	34.7799	34.6627	28.3088	31.025	35.1756	32.9555	31.406	34.5728
15	29.2527	2.16232	27.1398	28.8312	24.0502	27.4364	28.4212	28.1346	29.7506	30.561	30.3263	29.9776	26.7402	27.3428	27.8997	24.1832	28.1233	29.9208	28.871	28.5122	25.9799	29.776	31.28	30.5114	27.6801	30.014	30.4037	29.0552	28.5482	30.3944	28.4166	28.2418	29.8047	28.6335	28.0884	28.6191	27.2124	28.3504	31.5883	29.2532	30.2517	32.6107	32.6703	26.3044	28.914	32.9195	30.7839	29.1246	32.5651
16	27.1617	2.10585	25.3564	27.3759	22.5539	25.584	26.6072	26.1761	27.7768	28.714	28.1171	27.8627	24.7061	25.6155	26.0244	22.2677	26.189	28.0138	26.7792	26.4767	23.8019	27.724	29.156	28.3471	25.6531	28.13	28.2966	27.0296	26.5169	28.1398	26.3288	26.0626	27.7222	26.5997	26.2008	26.9312	24.9928	26.1554	29.4158	27.1555	28.1783	30.3473	30.5595	24.3127	26.771	30.6011	28.5843	26.8849	30.4721
17	25.0937	2.04042	23.6353	25.9137	21.0964	23.8181	24.7576	24.2394	25.8709	26.931	25.9353	25.7239	22.7009	23.9281	24.1652	20.406	24.2165	26.1804	24.7165	24.4899	21.776	25.754	27.038	26.1829	23.6062	26.301	26.1614	25.0152	24.4996	25.9116	24.2197	23.9246	25.6595	24.6208	24.3294	25.2318	22.8117	24.0043	27.2342	25.1125	26.1391	28.0481	28.3768	22.3404	24.625	28.2673	26.3986	24.7101	28.3248
18	23.0436	1.9803	21.9704	24.4358	19.6608	22.1488	22.8505	22.3204	24.0373	25.189	23.7851	23.5576	20.7223	22.273	22.3177	18.576	22.1855	24.3947	22.6718	22.5583	19.8949	23.846	24.911	24.0273	21.5371	24.502	24.0101	23.01	22.49	23.7168	22.0891	21.8254	23.6262	22.7131	22.4661	23.5145	20.6633	21.8991	25.0765	23.1319	24.1461	25.7529	26.1615	20.3802	22.467	25.9387	24.2473	22.6009	26.145
19	21.0033	1.93382	20.3385	22.9285	18.2261	20.5603	20.8736	20.4076	22.2626	23.454	21.6547	21.3484	18.751	20.6244	20.467	16.767	20.0991	22.6217	20.6381	20.678	18.1345	21.96	22.747	21.8771	19.4465	22.689	21.8537	21.0028	20.4694	21.5515	19.9484	19.757	21.6086	20.8643	20.5942	21.7733	18.5331	19.8265	22.9526	21.2047	22.1905	23.4797	23.9325	18.4232	20.273	23.6147	22.1277	20.5479	23.9374
20	18.9734	1.9078	18.7126	21.3718	16.7838	18.9999	18.8313	18.4979	20.5296	21.69	19.5252	19.0952	16.7764	18.9577	18.6101	14.979	17.9877	20.8356	18.6192	18.8414	16.4689	20.058	20.532	19.7257	17.3488	20.835	19.7045	18.9907	18.4243	19.4172	17.8108	17.7185	19.5886	19.0537	18.7066	20.786	16.4196	17.7741	20.8627	19.3191	20.2589	21.2278	21.6974	16.4715	18.06	21.2906	20.0237	18.5428	21.7023
21	16.949	1.8932	17.0761	19.7513	15.3448	17.4332	16.7452	16.6018	18.828	19.885	17.3825	16.8228	14.8072	17.267	16.7604	13.2192	15.8944	19.0264	16.6311	17.0412	14.8778	18.136	18.27	17.5663	15.2707	18.936	17.5802	16.9826	16.3574	17.3309	15.6688	15.7216	17.5588	17.2638	16.8093	19.3351	14.3488	15.7416	18.8028	17.4686	18.3459	18.9934	19.4698	14.5419	15.871	18.9727	17.9235	16.5876	19.4422
22	14.9393	1.87191	15.4258	18.0707	13.924	15.8571	14.6508	14.7398	17.1591	18.046	15.2328	14.5738	12.863	15.5619	14.9389	11.5045	13.8602	17.2015	14.6937	15.286	13.3486	16.214	15.986	15.3976	13.2427	17.014	15.5022	14.9994	14.2895	15.3226	13.5512	13.7879	15.527	15.4865	14.918	16.4299	12.3565	13.741	16.7719	15.6539	16.4522	16.7716	17.2717	12.6642	13.729	16.6879	15.8302	14.6926	17.1679
23	12.9886	1.8599	13.7727	16.3538	12.5351	14.2738	12.5914	12.936	15.5291	16.188	13.1042	12.3947	10.9653	13.8598	13.162	9.858	11.9141	15.381	12.8243	13.5811	11.8698	14.309	13.713	13.2321	11.2916	15.093	13.4946	13.0611	12.2488	13.4233	11.5102	11.9364	13.5169	13.7246	13.0573	14.6433	10.4707	11.788	14.778	13.8772	14.5838	14.5639	15.1256	10.8668	11.662	14.4671	13.756	12.8712	14.8966
24	11.1099	1.84112	12.131	14.6344	11.1831	12.6889	10.6102	11.2103	13.9441	14.325	11.0314	10.3229	9.13727	12.1804	11.4366	8.29958	10.0729	13.5884	11.0341	11.9358	10.4317	12.441	11.487	11.096	9.43895	13.193	11.5824	11.1817	10.2651	11.6586	9.57595	10.177	11.5579	11.983	11.2515	12.8845	8.71036	9.89321	12.8348	12.1373	12.7537	12.3824	13.0568	9.17297	9.702	12.3361	11.7195	11.137	12.6544
25	9.32199	1.80879	10.5173	12.944	9.8697	11.1094	8.74367	9.57509	12.4071	12.47	9.044	8.38545	7.39609	10.5405	9.76609	6.84445	8.34824	11.8425	9.32855	10.3609	9.02906	10.631	9.344	9.02255	7.7	11.334	9.78752	9.37288	8.37203	10.044	7.76779	8.51145	9.67348	10.2687	9.52118	11.165	7.08918	8.06127	10.9591	10.4345	10.9775	10.2553	11.0899	7.60291	7.863	10.3198	9.74273	9.49994	10.4679
26	7.64007	1.75869	8.94456	11.3057	8.59343	9.54348	7.02478	8.03836	10.9195	10.64	7.1629	6.60218	5.75342	8.95006	8.15514	5.50461	6.74841	10.1538	7.71182	8.8676	7.66096	8.896	7.324	7.04482	6.08647	9.533	8.12549	7.64207	6.60523	8.58634	6.1044	6.94252	7.87603	8.58956	7.87682	9.49494	5.61455	6.3037	9.16799	8.77493	9.26812	8.21465	9.25036	6.17503	6.156	8.44419	7.84697	7.96613	8.3663
27	6.07583	1.68987	7.42115	9.73467	7.35325	7.99617	5.48299	6.60821	9.48236	8.855	5.40833	4.98615	4.22312	7.41336	6.61131	4.2877	5.27384	8.52942	6.18936	7.46473	6.33359	7.255	5.468	5.19907	4.60631	7.795	6.6002	5.98979	4.99567	7.27969	4.59554	5.47802	6.17353	6.95446	6.32024	7.88703	4.28673	4.6393	7.47712	7.16908	7.63074	6.29457	7.56179	4.88958	4.586	6.72736	6.05358	6.54073	6.37674
28	4.63565	1.60568	5.95645	8.241	6.15345	6.47718	4.117	5.28591	8.09555	7.13	3.80564	3.54409	2.81955	5.93364	5.144	3.19573	3.91845	6.98009	4.767	6.16273	5.05591	5.725	3.807	3.512	3.26236	6.122	5.21	4.41245	3.56009	6.09555	3.24055	4.11282	4.57673	5.37745	4.85364	6.35382	3.09955	3.08773	5.89964	5.62864	6.06209	4.52491	6.03845	3.72927	3.154	5.17536	4.38091	5.22482	4.52536
29	3.32226	1.51275	4.56362	6.8326	4.99844	5.00102	2.92633	4.06979	6.76306	5.481	2.37286	2.27555	1.55361	4.51427	3.76346	2.22645	2.67475	5.51764	3.45064	4.96853	3.83458	4.321	2.356	2.00567	2.05651	4.527	3.95666	2.90886	2.29683	5.0102	2.02901	2.84515	3.09785	3.87978	3.48048	4.90727	2.04227	1.66215	4.44514	4.16537	4.56226	2.92806	4.68579	2.68442	1.86	3.78895	2.83973	4.01378	2.83693
30	2.13409	1.41974	3.25665	5.52601	3.8893	3.58603	1.90498	2.9527	5.49118	3.919	1.11266	1.17179	0.422455	3.16088	2.47725	1.37491	1.53355	4.14479	2.23827	3.88132	2.67481	3.052	1.114	0.687131	0.987303	3.027	2.83282	1.48296	1.19254	4.00821	0.948424	1.68155	1.74703	2.48815	2.20255	3.55964	1.10239	0.368455	3.11814	2.79015	3.13813	1.51731	3.50078	1.74122	0.706	2.55964	1.43561	2.90031	1.33285
31	1.06565	1.33375	2.05197	4.32576	2.82376	2.24952	1.04209	1.91627	4.28461	2.456	0.0179697	0.214182	-0.578	1.88418	1.28464	0.630273	0.485545	2.86509	1.12091	2.89058	1.57973	1.916	0.065	-0.452424	0.0471515	1.64	1.82427	0.147909	0.233606	3.07385	-0.0150303	0.623515	0.52903	1.22627	1.01536	2.31945	0.266818	-0.791091	1.91461	1.51488	1.80012	0.29497	2.46967	0.876939	-0.306	1.46812	0.173273	1.87582	0.0181515
32	0.10864	1.25956	0.966283	3.2302	1.80067	1.00727	0.320101	0.940394	3.14579	1.101	-0.923404	-0.620182	-1.45612	0.695828	0.181475	-0.0248788	-0.476202	1.68952	0.0902424	1.97971	0.544667	0.901	-0.815	-1.42953	-0.776525	0.379	0.918323	-1.08128	-0.592535	2.19877	-0.876192	-0.338525	-0.559323	0.111808	-0.0849394	1.18988	-0.476939	-1.81855	0.823071	0.349162	0.559515	-0.752303	1.57004	0.067101	-1.171	0.496909	-0.957515	0.931657	-1.115
33	-0.740296	1.20575	0.00638384	2.23202	0.814202	-0.131949	-0.284758	0.00342424	2.07308	-0.136	-1.72968	-1.35676	-2.22297	-0.394444	-0.834465	-0.609606	-1.35957	0.629485	-0.863879	1.13013	-0.442465	0.901	-1.554	-2.25821	-1.50394	-0.747	0.100545	-2.19696	-1.30363	1.37594	-1.65025	-1.216	-1.52601	-0.844929	-1.10588	0.167061	-1.13758	-2.71955	-0.167152	-0.705949	-0.574525	-1.64834	0.777465	-0.705121	-1.891	-0.367485	-1.97042	0.0564343	-2.07998
34	-1.51805	1.14816	-0.830667	1.32	-0.143333	-1.167	-0.802	-0.911	1.06267	-1.254	-2.426	-2.021	-2.894	-1.385	-1.76667	-1.146	-2.17433	-0.315	-1.756	0.323	-1.39167	-0.83	-2.184	-2.95633	-2.16267	-1.741	-0.64	-3.194	-1.91967	0.595667	-2.355	-2.02433	-2.37833	-1.647	-2.062	-0.759	-1.72	-3.505	-1.06833	-1.656	-1.59367	-2.418	0.068	-1.45133	-2.479	-1.14233	-2.88	-0.764	-2.89067
35	-2.21905	1.10703	-1.56642	0.475768	-1.07233	-2.10344	-1.26572	-1.81379	0.104525	-2.267	-3.04087	-2.6387	-3.48939	-2.28492	-2.62265	-1.65891	-2.93146	-1.15573	-2.59964	-0.459222	-2.31014	-1.572	-2.734	-3.54761	-2.78183	-2.618	-1.32049	-4.06622	-2.46258	-0.154475	-3.01249	-2.78523	-3.12882	-2.31006	-2.96867	-1.59682	-2.23385	-4.18476	-1.893	-2.51602	-2.49791	-3.08486	-0.578323	-2.17832	-2.954	-1.85097	-3.69455	-1.54562	-3.56195
36	-2.87284	1.07323	-2.22842	-0.323263	-1.96372	-2.95033	-1.71014	-2.70718	-0.819253	-3.19	-3.6034	-3.23573	-4.035	-3.11046	-3.41526	-2.16918	-3.63971	-1.92318	-3.41697	-1.23374	-3.20041	-2.265	-3.231	-4.06513	-3.39125	-3.405	-1.96349	-4.81269	-2.96112	-0.890596	-3.64703	-3.52653	-3.79701	-2.8651	-3.84621	-2.36606	-2.70552	-4.78185	-2.65084	-3.30931	-3.30016	-3.66896	-1.18347	-2.89195	-3.349	-2.52313	-4.42173	-2.30351	-4.1087
37	-3.50138	1.04566	-2.84227	-1.10164	-2.80245	-3.71673	-2.16364	-3.583	-1.72273	-4.036	-4.14273	-3.833	-4.559	-3.87882	-4.15509	-2.68418	-4.30682	-2.64373	-4.22255	-2.01545	-4.06191	-2.936	-3.709	-4.54364	-4.01491	-4.126	-2.59055	-5.43855	-3.44591	-1.633	-4.27727	-4.27318	-4.40909	-3.35182	-4.71464	-3.08218	-3.16364	-5.32627	-3.35327	-4.06418	-4.02355	-4.19191	-1.76955	-3.59073	-3.707	-3.19018	-5.07155	-3.05027	-4.55373
38	-4.12227	1.02244	-3.43056	-1.88034	-3.57488	-4.41135	-2.6459	-4.42339	-2.61226	-4.819	-4.68417	-4.43297	-5.08342	-4.60732	-4.84593	-3.2143	-4.93555	-3.33318	-5.01333	-2.80638	-4.88578	-3.602	-4.198	-5.01298	-4.66548	-4.797	-3.21428	-5.95007	-3.94408	-2.39507	-4.91072	-5.03758	-4.99173	-3.80389	-5.579	-3.75712	-3.63458	-5.84188	-4.01288	-4.8044	-4.69491	-4.67573	-2.35662	-4.26598	-4.077	-3.88065	-5.65839	-3.79416	-4.93045
39	-4.74311	1.00075	-4.00693	-2.66841	-4.27654	-5.03863	-3.18271	-5.21188	-3.48366	-5.54	-5.23952	-5.02558	-5.61736	-5.30754	-5.48356	-3.77436	-5.52821	-3.99512	-5.77806	-3.59554	-5.65745	-4.276	-4.716	-5.49436	-5.34674	-5.42	-3.83802	-6.36203	-4.46601	-3.1764	-5.54514	-5.82033	-5.56398	-4.2474	-6.42518	-4.40694	-4.13336	-6.34042	-4.63741	-5.5448	-5.33213	-5.14113	-2.95659	-4.90902	-4.495	-4.60874	-6.19852	-4.53401	-5.26895
40	-5.36398	0.977165	-4.57588	-3.46155	-4.91639	-5.6017	-3.79503	-5.94518	-4.32627	-6.207	-5.81	-5.60727	-6.16164	-5.97673	-6.06615	-4.37355	-6.09697	-4.63227	-6.51391	-4.36452	-6.36803	-4.971	-5.281	-6.00615	-6.06285	-6.002	-4.46303	-6.71279	-5.01097	-3.96997	-6.18212	-6.61667	-6.13261	-4.70145	-7.232	-5.04964	-4.66418	-6.82709	-5.23167	-6.29318	-5.94461	-5.60242	-3.56879	-5.51961	-4.992	-5.37397	-6.696	-5.26576	-5.59539
41	-5.99721	0.946822	-5.14223	-4.25244	-5.50885	-6.11219	-4.49963	-6.6333	-5.13396	-6.833	-6.39757	-6.19503	-6.72491	-6.61118	-6.60729	-5.00309	-6.66189	-5.25288	-7.23324	-5.10132	-7.0264	-5.7	-5.914	-6.57174	-6.81638	-6.557	-5.09694	-7.05945	-5.57819	-4.76989	-6.84392	-7.42234	-6.69951	-5.18237	-7.99339	-5.69945	-5.23212	-7.31824	-5.80097	-7.05538	-6.54422	-6.07087	-4.18849	-6.10899	-5.598	-6.17567	-7.15042	-5.98906	-5.94193
42	-6.64871	0.932766	-5.71684	-5.03935	-6.05948	-6.59421	-5.29469	-7.28503	-5.91074	-7.451	-7.01588	-6.80506	-7.31415	-7.21586	-7.12849	-5.63973	-7.235	-5.86452	-7.9453	-5.81118	-7.65212	-6.469	-6.628	-7.21268	-7.59434	-7.113	-5.75037	-7.4438	-6.16152	-5.57005	-7.5401	-8.23355	-7.27237	-5.70408	-8.71785	-6.3723	-5.84527	-7.83964	-6.36617	-7.83472	-7.15259	-6.56747	-4.81807	-6.69456	-6.324	-7.01811	-7.56997	-6.7099	-6.35146
43	-7.31068	0.921464	-6.30952	-5.82385	-6.55994	-7.0757	-6.15885	-7.90055	-6.66555	-8.096	-7.67833	-7.43391	-7.92191	-7.79852	-7.64242	-6.252	-7.81564	-6.45845	-8.64518	-6.49409	-8.25097	-7.263	-7.42	-7.93182	-8.3667	-7.685	-6.41921	-7.87661	-6.74267	-6.35833	-8.25197	-9.03415	-7.8657	-6.277	-9.40973	-7.07145	-6.50309	-8.40618	-6.95445	-8.61658	-7.78736	-7.12342	-5.46812	-7.28597	-7.147	-7.89618	-7.96827	-7.43185	-6.85712
44	-7.96444	0.907919	-6.91545	-6.58587	-6.99027	-7.56683	-7.05007	-8.47106	-7.40233	-8.79	-8.38165	-8.05458	-8.52752	-8.35168	-8.13864	-6.79964	-8.3833	-7.01639	-9.31145	-7.13346	-8.80444	-8.053	-8.268	-8.7023	-9.09777	-8.267	-7.07649	-8.34344	-7.29471	-7.11313	-8.94682	-9.79024	-8.47768	-6.89488	-10.055	-7.78088	-7.18282	-9.00461	-7.57343	-9.36849	-8.44206	-7.7489	-6.14693	-7.86964	-8.016	-8.78766	-8.35361	-8.13445	-7.45728
45	-8.58106	0.895631	-7.51022	-7.30078	-7.32211	-8.05011	-7.90889	-8.987	-8.10567	-9.525	-9.10022	-8.62833	-9.10067	-8.85533	-8.59922	-7.22767	-8.906	-7.519	-9.90667	-7.70533	-9.28922	-8.79	-9.124	-9.47489	-9.74467	-8.841	-7.684	-8.81278	-7.77944	-7.80278	-9.58689	-10.4653	-9.08189	-7.53333	-10.6327	-8.465	-7.841	-9.59933	-8.20078	-10.0549	-9.08711	-8.41489	-6.84433	-8.41322	-8.87	-9.65233	-8.72433	-8.77467	-8.11811
46	-9.11709	0.886731	-8.05436	-7.93991	-7.51291	-8.48827	-8.65555	-9.42909	-8.73509	-10.274	-9.79109	-9.10345	-9.59655	-9.27955	-8.99782	-7.46845	-9.34264	-7.93382	-10.3731	-8.18436	-9.67473	-9.415	-9.914	-10.189	-10.2509	-9.376	-8.20409	-9.23273	-8.14582	-8.38536	-10.1202	-11.017	-9.636	-8.14627	-11.1113	-9.06764	-8.42636	-10.1361	-8.80091	-10.6394	-9.68882	-9.06709	-7.53173	-8.87055	-9.646	-10.4406	-9.06636	-9.30236	-8.79009
47	-9.51711	0.885683	-8.49612	-8.4629	-7.50304	-8.83018	-9.18677	-9.74582	-9.23983	-10.994	-10.3943	-9.41024	-9.95424	-9.58575	-9.2983	-7.46176	-9.63536	-8.21297	-10.6365	-8.5248	-9.91554	-9.862	-10.558	-10.7678	-10.5413	-9.813	-8.59535	-9.52739	-8.33124	-8.80723	-10.4782	-11.3929	-10.0872	-8.67693	-11.4445	-9.50424	-8.884	-10.5452	-9.32864	-11.0689	-10.2044	-9.64227	-8.16347	-9.17726	-10.268	-11.0963	-9.34697	-9.65456	-9.41186
48	-9.71911	0.901441	-8.76865	-8.82472	-7.26668	-9.00865	-9.39533	-9.85964	-9.55623	-11.626	-10.8287	-9.47003	-10.1022	-9.72387	-9.45889	-7.18415	-9.70809	-8.31006	-10.6425	-8.67072	-9.952	-10.056	-10.971	-11.1199	-10.5442	-10.07	-8.8101	-9.62598	-8.27929	-9.00274	-10.6013	-11.5309	-10.3685	-9.05147	-11.5776	-9.688	-9.15112	-10.7498	-9.71348	-11.2755	-10.5728	-10.0692	-8.68267	-9.25651	-10.641	-11.5402	-9.51867	-9.75609	-9.90766
49	-9.67518	0.942395	-8.79309	-9.0033	-6.85976	-8.95627	-9.22345	-9.71382	-9.60855	-12.083	-11.0082	-9.23118	-9.97845	-9.65688	-9.4307	-6.67227	-9.48652	-8.21291	-10.4041	-8.59033	-9.75142	-9.929	-11.073	-11.1631	-10.2502	-10.073	-8.79415	-9.51176	-7.96742	-8.92548	-10.4747	-11.3887	-10.4088	-9.18667	-11.4837	-9.58018	-9.16627	-10.6902	-9.86882	-11.2197	-10.716	-10.2717	-9.01373	-9.0533	-10.671	-11.6795	-9.54327	-9.53348	-10.192
50	-9.37809	1.0022	-8.51959	-9.00242	-6.38088	-8.65031	-8.7073	-9.32324	-9.33193	-12.27	-10.8829	-8.70939	-9.57158	-9.39283	-9.19278	-5.99973	-8.95091	-7.95597	-9.98794	-8.30563	-9.34348	-9.478	-10.817	-10.8743	-9.73662	-9.804	-8.52252	-9.23024	-7.42977	-8.5803	-10.1377	-10.9836	-10.1741	-9.01084	-11.1906	-9.21355	-8.90212	-10.3599	-9.73054	-10.9168	-10.585	-10.1918	-9.08215	-8.57858	-10.317	-11.4599	-9.41591	-8.96409	-10.1963
51	-8.86624	1.06566	-7.97741	-8.83097	-5.90012	-8.13359	-7.9407	-8.76373	-8.74307	-12.143	-10.4881	-7.98164	-8.93739	-8.98817	-8.78322	-5.21627	-8.16609	-7.58215	-9.44927	-7.87028	-8.80852	-8.79	-10.234	-10.3187	-9.11738	-9.306	-8.02448	-8.84135	-6.72823	-8.0247	-9.65017	-10.3964	-9.70187	-8.51016	-10.7615	-8.66033	-8.37888	-9.81491	-9.29746	-10.4172	-10.197	-9.82557	-8.85185	-7.89342	-9.637	-10.916	-9.16621	-8.09991	-9.91314
52	-8.199	1.12822	-7.26709	-8.48303	-5.4203	-7.46912	-7.02558	-8.10755	-7.94282	-11.752	-9.908	-7.12564	-8.15727	-8.47588	-8.25342	-4.34009	-7.22806	-7.09509	-8.78718	-7.31697	-8.19888	-7.969	-9.428	-9.60715	-8.45645	-8.655	-7.36582	-8.36621	-5.92294	-7.32912	-9.04676	-9.71515	-9.08221	-7.75736	-10.2483	-7.97964	-7.66018	-9.13391	-8.63748	-9.76036	-9.62379	-9.22961	-8.37261	-7.07394	-8.737	-10.1515	-8.82282	-7.04858	-9.40567
53	-7.41279	1.1954	-6.46145	-7.9379	-4.87847	-6.67987	-6.01425	-7.37888	-7.03022	-11.183	-9.19212	-6.17533	-7.28339	-7.81624	-7.60654	-3.35476	-6.19633	-6.45745	-7.95439	-6.62856	-7.48687	-7.055	-8.504	-8.80955	-7.72578	-7.89	-6.59402	-7.76193	-5.02921	-6.52266	-8.31647	-8.96449	-8.38601	-6.85952	-9.65391	-7.18345	-6.8043	-8.36718	-7.82512	-8.94242	-8.92806	-8.47876	-7.72709	-6.15897	-7.71	-9.27043	-8.37306	-5.91269	-8.75645
54	-6.50184	1.26995	-5.57322	-7.17443	-4.19252	-5.73108	-4.90903	-6.55442	-6.03884	-10.483	-8.32421	-5.125	-6.32376	-6.93913	-6.80355	-2.23673	-5.07245	-5.6207	-6.90367	-5.75817	-6.5997	-6.01	-7.494	-7.91535	-6.83863	-6.972	-5.70407	-6.95597	-3.99516	-5.56296	-7.42191	-8.09338	-7.61493	-5.89765	-8.93018	-6.24076	-5.82648	-7.51355	-6.90854	-7.91495	-8.1244	-7.62278	-6.96598	-5.13644	-6.6	-8.32997	-7.75727	-4.73978	-8.01593
55	-5.43584	1.3503	-4.56145	-6.18282	-3.31336	-4.57018	-3.69845	-5.58764	-4.95064	-9.636	-7.251	-3.95264	-5.25927	-5.80318	-5.79318	-0.973909	-3.821	-4.55573	-5.62173	-4.67364	-5.49591	-4.785	-6.353	-6.87136	-5.73855	-5.829	-4.66445	-5.90445	-2.74909	-4.39545	-6.33891	-7.04009	-6.70355	-4.89709	-8.016	-5.11373	-4.70427	-6.53645	-5.882	-6.64364	-7.17782	-6.66491	-6.09355	-3.97927	-5.386	-7.32209	-6.90564	-3.50864	-7.18618
56	-4.18956	1.43295	-3.37589	-4.97067	-2.21856	-3.18133	-2.37222	-4.44167	-3.72367	-8.579	-5.93844	-2.64167	-4.065	-4.41244	-4.55044	0.425667	-2.41778	-3.268	-4.12133	-3.378	-4.17333	-3.366	-5.042	-5.64622	-4.42167	-4.44	-3.45422	-4.60456	-1.26578	-3.01067	-5.06978	-5.79044	-5.594	-3.81644	-6.88367	-3.785	-3.418	-5.406	-4.71844	-5.13733	-6.04811	-5.56644	-5.07256	-2.67411	-4.022	-6.19411	-5.78667	-2.17622	-6.23089
57	-2.76109	1.51302	-2.00095	-3.56388	-0.907192	-1.58767	-0.914596	-3.10621	-2.33209	-7.276	-4.39189	-1.18755	-2.7267	-2.79956	-3.08746	1.9467	-0.859283	-1.78539	-2.42339	-1.89333	-2.65108	-1.763	-3.569	-4.24646	-2.90356	-2.839	-2.09238	-3.0726	0.426071	-1.43236	-3.62706	-4.36529	-4.27851	-2.6028	-5.545	-2.25548	-1.97512	-4.11794	-3.40706	-3.43251	-4.73311	-4.28935	-3.86894	-1.22428	-2.501	-4.90535	-4.41703	-0.726182	-5.11406
58	-1.16919	1.58664	-0.455727	-1.99709	0.605545	0.175485	0.697667	-1.59009	-0.774394	-5.745	-2.63676	0.404636	-1.247	-1.00606	-1.4337	3.57609	0.843636	-0.147182	-0.555182	-0.24497	-0.959152	0.003	-1.955	-2.68736	-1.20621	-1.073	-0.614364	-1.33679	2.27321	0.306273	-2.01864	-2.7903	-2.77706	-1.23485	-4.02882	-0.533455	-0.396909	-2.68191	-1.95118	-1.57191	-3.25497	-2.82812	-2.47736	0.367545	-0.848	-3.45515	-2.84273	0.830121	-3.83115
59	0.559549	1.65276	1.22685	-0.308939	2.29332	2.07348	2.48607	0.0862727	0.936061	-4.018	-0.713545	2.12852	0.362212	0.91997	0.378202	5.3053	2.67877	1.60652	1.44918	1.5427	0.85903	1.908	-0.206	-0.983424	0.635394	0.811	0.956495	0.564909	4.23099	2.17951	-0.249384	-1.08833	-1.11387	0.282061	-2.37015	1.36279	1.29582	-1.10906	-0.351364	0.407869	-1.63894	-1.20046	-0.910747	2.10421	0.906	-1.86193	-1.11642	2.47777	-2.39712
60	2.38328	1.72107	3.0221	1.46447	4.12468	4.0766	4.45804	1.90548	2.78667	-2.125	1.33871	3.97794	2.08724	2.94019	2.31455	7.13076	4.63713	3.44279	3.55382	3.44763	2.76403	3.937	1.67	0.854374	2.58382	2.778	2.61468	2.58457	6.27155	4.17681	1.66864	0.71803	0.680182	1.93463	-0.606	3.39791	3.094	0.588788	1.38997	2.47921	0.0944646	0.568323	0.811747	3.99011	2.738	-0.142899	0.713576	4.20981	-1.499
61	4.32642	1.7871	4.91673	3.30991	6.06076	6.16512	6.60024	3.85627	4.76679	-0.091	3.48621	5.94582	3.919	5.02664	4.34545	9.04982	6.71027	5.33818	5.72055	5.45106	4.726	6.073	3.677	2.81867	4.59912	4.808	4.36939	4.6783	8.37976	6.29636	3.71955	2.61285	2.57552	3.70639	1.226	5.52918	4.99836	2.39891	3.28024	4.61739	1.93812	2.45367	2.66818	6.02445	4.638	1.69312	2.61	6.02533	-0.13203
62	6.35444	1.82195	6.90588	5.21751	8.05617	8.32435	8.87786	5.92864	6.86916	2.062	5.70377	8.01488	5.8543	7.15146	6.44104	11.0503	8.88053	7.27345	7.90921	7.517	6.72443	8.284	5.808	4.89848	6.64552	6.881	6.22882	6.8232	10.5363	8.528	5.86697	4.58489	4.55069	5.58045	3.0957	7.70645	7.00661	4.30448	5.31964	6.79338	3.8881	4.44155	4.63517	8.18606	6.601	3.64748	4.55876	7.92204	2.71449
63	8.43032	1.86475	8.98136	7.17658	10.0659	10.5304	11.242	8.10597	9.07525	4.307	7.96415	10.148	7.88182	9.29023	8.56526	13.1009	11.1169	9.22848	10.0888	9.61019	8.74354	10.529	8.029	7.06789	8.69347	8.969	8.18348	8.9971	12.7049	10.8426	8.06622	6.61668	6.577	7.54065	4.98236	9.88088	9.10342	6.2863	7.48534	8.97862	5.93018	6.52427	6.69047	10.4266	8.615	5.71653	6.55209	9.88814	4.67528
64	10.5394	1.8935	11.1232	9.17773	12.0561	12.7526	13.6298	10.3571	11.3467	6.617	10.2399	12.2969	9.98009	11.4224	10.6842	15.1521	13.3814	11.1828	12.2345	11.7041	10.7639	12.771	10.287	9.28491	10.7286	11.052	10.1995	11.1677	14.8436	13.1966	10.2749	8.67991	8.622	9.56591	6.87382	12.019	11.2555	8.32364	9.73318	11.1529	8.03727	8.68609	8.80982	12.6731	10.657	7.87855	8.57909	11.8965	6.73409
65	12.6508	1.90427	13.3	11.2075	14.0061	14.9603	15.9748	12.6398	13.6326	8.964	12.5038	14.4133	12.1139	13.5281	12.772	17.1493	15.6279	13.1208	14.3255	13.7693	12.7628	14.977	12.527	11.5041	12.7492	13.117	12.225	13.3085	16.9159	15.5383	12.4583	10.7416	10.6599	11.6266	8.77139	14.106	13.4175	10.3889	12.0094	13.3069	10.1758	10.8985	10.9614	14.8475	12.701	10.0946	10.6288	13.9075	8.84639
66	14.7328	1.89441	15.4712	13.2454	15.9055	17.1189	18.2254	14.9058	15.8711	11.318	14.7265	16.4464	14.2387	15.5899	14.8066	19.0496	17.8129	15.0359	16.3478	15.7776	14.7146	17.113	14.705	13.6893	14.7566	15.157	14.2057	15.3963	18.8952	17.8165	14.5917	12.7741	12.6781	13.6867	10.6821	16.1365	15.5399	12.45	14.2639	15.4285	12.3144	13.1233	13.1076	16.8919	14.723	12.3219	12.6899	15.8721	10.9658
67	16.7563	1.86325	17.5927	15.2637	17.7497	19.19	20.3467	17.106	18.0113	13.654	16.8753	18.348	16.309	17.59	16.7763	20.826	19.9013	16.92	18.292	17.7083	16.595	19.14	16.793	15.8163	16.7477	17.153	16.1	17.4077	20.7667	19.9893	16.657	14.759	14.6683	15.706	12.605	18.106	17.585	14.467	16.4563	17.493	14.4223	15.318	15.2133	18.7783	16.695	14.5193	14.734	17.7493	13.0573
68	18.6964	1.81247	19.6267	17.2302	19.5335	21.1378	22.326	19.1957	20.0206	15.934	18.9197	20.0838	18.2852	19.5107	18.6718	22.4652	21.8677	18.7576	20.1596	19.5526	18.3851	21.029	18.774	17.87	18.7101	19.085	17.8854	19.3208	22.5236	22.0253	18.6371	16.684	16.6155	17.6495	14.5308	19.994	19.5277	16.4015	18.5555	19.4686	16.4732	17.4426	17.2511	20.5008	18.594	16.6489	16.7267	19.5135	15.0963
69	20.5372	1.74692	21.5465	19.1175	21.2544	22.9362	24.1678	21.1548	21.8803	18.121	20.8385	21.6514	20.145	21.3428	20.4827	23.9911	23.6933	20.5332	21.9549	21.3083	20.0768	22.769	20.637	19.8405	20.6283	20.935	19.5552	21.1233	24.1626	23.9034	20.518	18.5423	18.4988	19.4911	16.4397	21.7871	21.3658	18.2299	20.5344	21.327	18.4494	19.4657	19.1972	22.0625	20.405	18.6801	18.6415	21.1514	17.0611
70	22.2697	1.67185	23.3408	20.9118	22.9127	24.5774	25.8796	22.9752	23.5838	20.184	22.6235	23.0608	21.8792	23.0817	22.2016	25.4208	25.3672	22.2295	23.6743	22.9723	21.6674	24.367	22.375	21.7197	22.4857	22.694	21.1103	22.8071	25.6831	25.6158	22.2904	20.3304	20.2973	21.2119	18.309	23.4772	23.0944	19.9458	22.371	23.0513	20.3447	21.3685	21.0322	23.4709	22.124	20.5987	20.4583	22.658	18.9395
71	23.8866	1.59517	25.016	22.6062	24.5035	26.0692	27.4675	24.6627	25.1357	22.112	24.2802	24.3292	23.491	24.7204	23.8224	26.7708	26.8872	23.831	25.314	24.5406	23.1546	25.835	23.993	23.4994	24.266	24.353	22.5542	24.3673	27.088	27.1715	23.9472	22.0377	21.9967	22.8067	20.1115	25.0665	24.7093	21.5578	24.0538	24.6334	22.155	23.1414	22.7468	24.7361	23.744	22.403	22.1694	24.0398	20.7279
72	25.389	1.52222	26.5826	24.1925	26.0206	27.4246	28.9393	26.2236	26.5483	23.908	25.8211	25.4762	24.9841	26.252	25.3385	28.0538	28.2593	25.3248	26.8679	26.0088	24.5343	27.176	25.505	25.1741	25.9515	25.91	23.9015	25.808	28.3855	28.5869	25.4832	23.6459	23.5856	24.2815	21.8242	26.5588	26.2115	23.0715	25.5814	26.0695	23.8706	24.7852	24.3377	25.8787	25.261	24.0913	23.7769	25.3118	22.4299
73	26.7954	1.44013	28.0449	25.6615	27.4559	28.6524	30.308	27.6653	27.8314	25.57	27.2581	26.5235	26.3662	27.6693	26.7471	29.2772	29.4935	26.708	28.3305	27.3755	25.8025	28.391	26.93	26.7434	27.5288	27.366	25.1709	27.1395	29.5857	29.8752	26.8998	25.1385	25.0567	25.6472	23.4335	27.9535	27.6049	24.4875	26.9583	27.3593	25.4793	26.3023	25.8081	26.9208	26.68	25.656	25.2827	26.4915	24.0494
74	28.0837	1.37392	29.3996	27.0156	28.801	29.758	31.5949	28.9964	28.9925	27.093	28.6015	27.4891	27.6533	28.9696	28.0514	30.446	30.6011	27.9875	29.7027	28.6432	26.9616	29.493	28.286	28.2089	28.9881	28.728	26.3813	28.3729	30.6997	31.0426	28.2054	26.5091	26.4084	26.9145	24.9367	29.252	28.8958	25.8065	28.1889	28.5074	26.9746	27.6979	27.1651	27.8866	28.003	27.0911	26.6902	27.5988	25.5933
75	29.2712	1.31761	30.6439	28.2539	30.0532	30.7481	32.8218	30.2315	30.0421	28.474	29.8618	28.3887	28.859	30.1594	29.258	31.5636	31.5933	29.1728	30.9854	29.8131	28.0248	30.498	29.589	29.5733	30.3231	30.003	27.5458	29.5189	31.7387	32.097	29.4106	27.7641	27.6481	28.0929	26.3375	30.4608	30.0947	27.0357	29.2778	29.5254	28.3578	28.9783	28.4202	28.791	29.237	28.3986	28.0069	28.6523	27.0719
76	30.3676	1.27206	31.7782	29.3839	31.2124	31.6362	33.9975	31.3815	30.9935	29.719	31.0502	29.2384	29.9902	31.2499	30.3749	32.633	32.4811	30.2713	32.1788	30.8859	29.0079	31.425	30.846	30.8332	31.5333	31.199	28.6695	30.5833	32.711	33.046	30.5252	28.9147	28.7935	29.1935	27.6427	31.5885	31.2111	28.1816	30.2337	30.4294	29.6331	30.1572	29.5755	29.6441	30.389	29.5905	29.2394	29.6666	28.4929
77	31.3838	1.23723	32.813	30.4175	32.287	32.443	35.1302	32.4559	31.8607	30.834	32.1779	30.0476	31.0502	32.2501	31.4097	33.6574	33.2769	31.287	33.2823	31.8614	29.9236	32.286	32.062	31.9937	32.6216	32.325	29.7588	31.5702	33.6227	33.9021	31.56	29.9742	29.8637	30.2311	28.8631	32.6437	32.2488	29.2528	31.0719	31.2347	30.8047	31.2505	30.6417	30.459	31.463	30.6818	30.3982	30.6491	29.8603
78	32.3295	1.21261	33.7574	31.3711	33.2851	33.1903	36.2218	33.4603	32.6547	31.829	33.2536	30.825	32.0417	33.1652	32.3693	34.6403	33.9946	32.2263	34.2957	32.7394	30.7798	33.09	33.24	33.0603	33.5943	33.387	30.8159	32.4813	34.4787	34.6814	32.5213	30.9524	30.8726	31.2238	30.0143	33.637	33.2087	30.255	31.8118	31.9542	31.8759	32.2678	31.6267	31.2443	32.462	31.6844	31.494	31.6023	31.1739
79	33.2135	1.19774	34.6228	32.2624	34.2112	33.8931	37.2758	34.4032	33.3855	32.714	34.2816	31.5784	32.9713	34.0008	33.2609	35.5849	34.6454	33.0953	35.2207	33.5235	31.5805	33.848	34.381	34.0408	34.461	34.389	31.8391	33.3217	35.2838	35.3989	33.4175	31.8524	31.8279	32.1896	31.1145	34.5848	34.0912	31.1921	32.4734	32.5971	32.8516	33.2141	32.5444	32.0053	33.395	32.6038	32.5366	32.529	32.4296
80	34.0438	1.19242	35.4255	33.105	35.072	34.5665	38.2935	35.2963	34.0659	33.499	35.2647	32.3156	33.8478	34.7654	34.0931	36.4915	35.2389	33.9011	36.0608	34.2196	32.3292	34.569	35.483	34.9407	35.2342	35.343	32.8307	34.0991	36.0448	36.0678	34.2543	32.6758	32.7332	33.1453	32.1786	35.5047	34.8968	32.0695	33.0729	33.1718	33.7419	34.0925	33.408	32.7464	34.278	33.4406	33.5343	33.4359	33.6231
81	34.8281	1.19668	36.1797	33.9078	35.873	35.2251	39.2746	36.1483	34.7077	34.185	36.2044	33.0442	34.6825	35.4699	34.8782	37.3579	35.7848	34.6525	36.8191	34.8387	33.0285	35.261	36.541	35.7644	35.9293	36.259	33.7926	34.8177	36.7686	36.7082	35.0338	33.4276	33.5888	34.1066	33.2169	36.4099	35.627	32.8943	33.6249	33.6932	34.5571	34.9062	34.2315	33.4721	35.126	34.1996	34.4926	34.3377	34.7526
82	35.5742	1.21037	36.8938	34.6754	36.6167	35.8827	40.2161	36.9624	35.3234	34.782	37.0998	33.77	35.4861	36.1255	35.6279	38.1765	36.2942	35.3609	37.4998	35.3923	33.6845	35.932	37.553	36.5127	36.5586	37.147	34.7287	35.4789	37.4637	37.3398	35.757	34.1187	34.3921	35.0815	34.2375	37.3064	36.2825	33.6742	34.1425	34.1795	35.302	35.6602	35.0225	34.1895	35.959	34.8935	35.4139	35.2503	35.8166
83	36.2893	1.23335	37.5714	35.4079	37.3096	36.5542	41.1116	37.7383	35.9258	35.306	37.9529	34.4989	36.264	36.7435	36.3486	38.944	36.7803	36.0394	38.11	35.8897	34.3086	36.589	38.514	37.1878	37.1346	38.011	35.64	36.0839	38.1378	37.984	36.433	34.7623	35.14	36.0689	35.2457	38.1995	36.8645	34.4168	34.6353	34.6478	35.9758	36.3605	35.789	34.9068	36.79	35.5309	36.2965	36.1855	36.8155
84	36.9807	1.26566	38.217	36.1062	37.9596	37.2447	41.9527	38.4753	36.5274	35.773	38.7691	35.2393	37.0169	37.3347	37.0456	39.656	37.2571	36.6998	38.6637	36.3396	34.9161	37.24	39.422	37.7915	37.6688	38.851	36.5239	36.6335	38.7947	38.6589	37.0704	35.372	35.8313	37.0605	36.2411	39.0955	37.3765	35.1296	35.1131	35.118	36.5747	37.0143	36.5399	35.6368	37.629	36.1244	37.1401	37.1505	37.7461
85	37.6563	1.308	38.8365	36.7702	38.5728	37.958	42.7309	39.171	37.1406	36.201	39.5553	35.997	37.7432	37.9104	37.7265	40.3117	37.7381	37.3543	39.1836	36.7517	35.5242	37.899	40.284	38.3311	38.1694	39.661	37.3763	37.1366	39.4393	39.3805	37.6783	35.9651	36.469	38.0449	37.2187	39.9994	37.8348	35.8246	35.5873	35.6119	37.1012	37.6308	37.2871	36.3947	38.48	36.6888	37.9457	38.1475	38.6051
86	38.3256	1.36053	39.4377	37.4011	39.1556	38.7017	43.4385	39.8218	37.7744	36.614	40.3157	36.7726	38.4383	38.4806	38.4009	40.9172	38.239	38.0162	39.6944	37.1385	36.1529	38.585	41.11	38.8207	38.651	40.443	38.1928	37.6128	40.0746	40.1607	38.2654	36.5611	37.0636	39.0105	38.1735	40.9145	38.2608	36.524	36.0685	36.1494	37.5656	38.2223	38.046	37.1941	39.335	37.2446	38.7128	39.1742	39.3925
87	38.9986	1.42151	40.0285	38.0027	39.7155	39.4825	44.075	40.4256	38.4337	37.038	41.0541	37.5608	39.0978	39.0537	39.0804	41.4757	38.7738	38.6988	40.2133	37.5127	36.8208	39.319	41.911	39.2835	39.1363	41.207	38.971	38.0908	40.6999	41.0024	38.8429	37.1797	37.631	39.9482	39.1051	41.839	38.6749	37.2564	36.5713	36.7481	37.9885	38.8071	38.8295	38.0435	40.19	37.8132	39.4445	40.2198	40.1078
88	39.6832	1.4868	40.6118	38.5777	40.2595	40.3042	44.6384	40.9828	39.1159	37.504	41.774	38.3487	39.7171	39.6394	39.7775	41.9898	39.3498	39.4145	40.7466	37.8815	37.5379	40.113	42.696	39.7451	39.6549	41.963	39.714	38.595	41.3102	41.8931	39.4219	37.8372	38.1953	40.8478	40.0168	42.7605	39.104	38.0482	37.1101	37.4142	38.4024	39.4054	39.6385	38.9424	41.049	38.4159	40.1475	41.2677	40.7545
89	40.3758	1.55067	41.1781	39.1151	40.792	41.1554	45.121	41.497	39.8112	38.04	42.475	39.1163	40.2877	40.2414	40.495	42.4573	39.9609	40.1657	41.2893	38.2512	38.3011	40.952	43.468	40.2253	40.2312	42.716	40.4258	39.1387	41.8982	42.8016	39.663	38.5372	38.7828	41.698	40.9087	43.651	39.5713	38.9093	37.6944	38.1402	38.8448	40.0224	40.4483	39.8771	41.915	39.0657	40.827	42.2942	41.341
90	41.0694	1.60253	41.7023	39.5969	41.3115	42.0001	45.5135	41.9733	40.5048	38.666	43.1433	39.8373	40.8002	40.848	41.2239	42.8707	40.5907	40.9394	41.8202	38.6245	39.091	41.801	44.206	40.7318	40.868	43.457	41.1048	39.715	42.4537	43.6836	40.2847	39.2633	39.4049	42.4833	41.7676	44.4685	40.0899	39.8253	38.3195	38.9004	39.3425	40.6479	41.2062	40.8195	42.779	39.7603	41.4859	43.2636	41.8796
91	41.7379	1.63398	42.1494	39.9998	41.8058	42.7845	45.8003	42.4086	41.1757	39.379	43.7544	40.4805	41.2393	41.4276	41.9293	43.2145	41.2152	41.7045	42.3065	39.0014	39.8761	42.609	44.875	41.2556	41.5428	44.159	41.7414	40.2985	42.9583	44.4928	41.1672	39.982	40.0485	43.1812	42.5689	45.1622	40.6547	40.7572	38.9665	39.6571	39.9032	41.2494	41.8481	41.732	43.613	40.4792	42.1201	44.135	42.37
92	42.3465	1.64137	42.4818	40.3016	42.2531	43.4511	45.9601	42.796	41.8066	40.15	44.2745	41.0124	41.5872	41.9357	42.565	43.4697	41.8116	42.4245	42.7178	39.383	40.6264	43.33	45.442	41.775	42.2132	44.778	42.3175	40.8556	43.3934	45.1845	41.7289	40.6547	40.6804	43.7618	43.286	45.6841	41.2483	41.6527	39.6068	40.3736	40.5111	41.7911	42.3227	42.5732	44.383	41.1983	42.7237	44.8755	42.7997
93	42.8733	1.62163	42.6688	40.4972	42.6339	43.9529	45.9829	43.1346	42.3838	40.947	44.6682	41.4014	41.832	42.3322	43.0927	43.6244	42.3564	43.0714	43.036	39.7753	41.3137	43.921	45.882	42.269	42.8328	45.273	42.8126	41.3461	43.7474	45.7171	42.2699	41.2575	41.2681	44.1991	43.9037	46.007	41.8509	42.4682	40.2271	41.0206	41.1344	42.2516	42.6094	43.3013	45.055	41.8982	43.2967	45.4683	43.1587
94	43.3049	1.57684	42.6904	40.6038	42.9395	44.2619	45.8797	43.4336	42.901	41.746	44.9138	41.6281	41.9745	42.5921	43.4971	43.678	42.8252	43.6319	43.2628	40.1894	41.9152	44.353	46.181	42.7252	43.3648	45.62	43.211	41.7201	44.017	46.062	42.7877	41.7855	41.7927	44.4868	44.4234	46.1315	42.4458	43.1757	40.829	41.5914	41.7424	42.6335	42.7208	43.8746	45.61	42.57	43.8445	45.9089	43.4606
95	43.636	1.51383	42.5428	40.6515	43.1716	44.3821	45.6813	43.7063	43.3537	42.517	45.0112	41.6977	42.0295	42.7081	43.7757	43.6389	43.1947	44.1022	43.4109	40.6368	42.4135	44.614	46.33	43.1311	43.787	45.812	43.5044	41.9385	44.2029	46.2114	43.28	42.237	42.2419	44.6334	44.847	46.0773	43.0174	43.7539	41.4163	42.0973	42.3138	42.9491	42.695	44.2603	46.042	43.2036	44.3723	46.2	43.7307
96	43.8659	1.44477	42.2456	40.6684	43.332	44.3402	45.4264	43.9629	43.7316	43.232	44.9745	41.6392	42.0112	42.6896	43.927	43.5226	43.4538	44.4833	43.4943	41.1211	42.7965	44.708	46.323	43.4694	44.0874	45.854	43.692	41.9855	44.3143	46.1833	43.7443	42.6048	42.6007	44.6575	45.1739	45.8732	43.55	44.1886	41.9777	42.5398	42.83	43.2043	42.5849	44.4445	46.338	43.7803	44.8837	46.342	43.9792
97	44.0108	1.39235	41.8364	40.6718	43.4165	44.1716	45.1546	44.2102	44.0252	43.86	44.8318	41.4937	41.927	42.5582	43.957	43.3531	43.6038	44.7849	43.5375	41.6379	43.0622	44.656	46.171	43.7302	44.2667	45.773	43.775	41.8745	44.3777	46.0218	44.1867	42.8757	42.8569	44.5736	45.4047	45.5677	44.0301	44.4754	42.4906	42.9076	43.2736	43.4069	42.4524	44.4304	46.491	44.275	45.3746	46.333	44.2045
98	44.0799	1.37025	41.3642	40.6686	43.4213	43.9294	44.9149	44.4582	44.236	44.38	44.6362	41.3235	41.7859	42.3511	43.8901	43.1675	43.6638	45.0401	43.5896	42.1769	43.2252	44.512	45.921	43.9267	44.3391	45.639	43.7707	41.6584	44.4401	45.8012	44.6232	43.0482	43.0144	44.4028	45.5456	45.2383	44.4525	44.6215	42.9334	43.1897	43.6361	43.566	42.3597	44.2502	46.517	44.666	45.8383	46.1835	44.4156
99	44.1164	1.38809	40.8955	40.6483	43.3519	43.7035	44.7579	44.7174	44.3814	44.805	44.4742	41.2078	41.6083	42.1371	43.7697	43.0219	43.684	45.2985	43.7132	42.7189	43.3263	44.362	45.673	44.0873	44.3409	45.561	43.7209	41.4372	44.5666	45.617	45.0543	43.1441	43.0969	44.18	45.6005	44.9753	44.8244	44.6612	43.3055	43.3999	43.9286	43.7128	42.3474	43.968	46.471	44.9615	46.2731	45.9281	44.6404
100	44.1588	1.43616	40.503	40.574	43.232	43.557	44.689	44.986	44.499	45.176	44.433	41.201	41.427	41.996	43.61	42.958	43.732	45.57	43.91	43.224	43.436	44.301	45.544	44.214	44.335	45.608	43.694	41.328	44.788	45.521	45.435	43.218	43.143	43.939	45.552	44.825	45.141	44.667	43.619	43.587	44.199	43.888	42.404	43.684	46.456	45.207	46.659	45.641	44.873
all values Left	mean	std	steps
1	-9.2586	1.07706	-7.966	-9.049	-6.89	-8.436	-7.907	-9.587	-8.737	-12.143	-10.484	-9.053	-9.302	-8.984	-9.197	-6.737	-8.959	-8.127	-10.245	-8.12	-9.349	-9.478	-10.817	-10.886	-10.266	-9.804	-8.533	-9.616	-7.437	-8.013	-9.926	-10.996	-9.697	-8.505	-11.391	-9.467	-8.362	-10.602	-9.293	-10.922	-10.193	-10.077	-8.847	-7.879	-10.317	-11.259	-9.317	-8.091	-10.123
2	-8.66142	1.15564	-7.27461	-8.96727	-6.39604	-7.84969	-6.97492	-9.08017	-7.92627	-11.7559	-9.914	-8.39947	-8.56519	-8.47588	-8.80011	-6.04658	-8.18227	-7.80506	-9.76112	-7.61525	-8.80852	-8.79	-10.2458	-10.3304	-9.743	-9.31606	-8.02973	-9.39752	-6.73546	-7.32177	-9.37434	-10.3964	-9.07581	-7.76515	-11.0138	-8.98991	-7.63679	-10.1367	-8.63748	-10.4172	-9.61786	-9.57926	-8.3624	-7.04797	-9.637	-10.58	-9.01228	-7.03772	-9.71185
3	-7.93735	1.23453	-6.49564	-8.71418	-5.90012	-7.15031	-5.94668	-8.44597	-7.00189	-11.1945	-9.21439	-7.5857	-7.72091	-7.82309	-8.29175	-5.24155	-7.25712	-7.38261	-9.17109	-6.99377	-8.19259	-7.969	-9.46057	-9.6222	-9.111	-8.6813	-7.36582	-9.04741	-5.93125	-6.52266	-8.71301	-9.70077	-8.37881	-6.88742	-10.5361	-8.36533	-6.77624	-9.49121	-7.83355	-9.75358	-8.92085	-8.89728	-7.71327	-6.12018	-8.737	-9.74555	-8.61928	-5.90095	-9.13067
4	-7.10847	1.32128	-5.63933	-8.27091	-5.40515	-6.32997	-4.82227	-7.7387	-5.99779	-10.5042	-8.36936	-6.67085	-6.79452	-6.95745	-7.67361	-4.34009	-6.239	-6.83418	-8.44036	-6.20633	-7.47212	-7.055	-8.56	-8.82645	-8.436	-7.93636	-6.58582	-8.61542	-5.03845	-5.57324	-7.90297	-8.9327	-7.60694	-5.94739	-9.99055	-7.63327	-5.79427	-8.74394	-6.92755	-8.92545	-8.11606	-8.09682	-6.9497	-5.082	-7.71	-8.83924	-8.09385	-4.72767	-8.44764
5	-6.15094	1.41873	-4.67004	-7.61258	-4.84399	-5.3338	-3.5888	-6.9522	-4.89417	-9.67022	-7.32956	-5.66356	-5.77277	-5.83891	-6.91227	-3.32261	-5.13064	-6.10973	-7.50803	-5.20541	-6.57197	-6.01	-7.57562	-7.9344	-7.688	-7.04618	-5.68506	-8.08969	-4.0059	-4.42073	-6.90918	-8.03751	-6.69404	-4.96949	-9.34845	-6.77573	-4.66691	-7.9207	-5.914	-7.88283	-7.16795	-7.20778	-6.07482	-3.90485	-6.6	-7.88679	-7.3523	-3.4959	-7.68876
6	-5.02604	1.5217	-3.54305	-6.72288	-4.12597	-4.12303	-2.23595	-6.03887	-3.64694	-8.63238	-6.06235	-4.54167	-4.62809	-4.47079	-5.96239	-2.16309	-3.899	-5.16342	-6.34367	-3.98345	-5.44973	-4.785	-6.46825	-6.89385	-6.774	-5.94445	-4.63088	-7.39524	-2.7621	-3.05576	-5.72601	-6.94894	-5.58236	-3.91744	-8.54155	-5.74894	-3.37482	-6.98688	-4.76697	-6.59046	-6.03628	-6.20624	-5.05041	-2.57576	-5.386	-6.84698	-6.33977	-2.16238	-6.83361
7	-3.7149	1.62247	-2.2403	-5.60236	-3.19845	-2.70318	-0.746212	-4.94739	-2.23027	-7.35497	-4.57033	-3.28345	-3.33845	-2.884	-4.79821	-0.848273	-2.52009	-3.98664	-4.95264	-2.55891	-4.10409	-3.366	-5.20091	-5.67279	-5.635	-4.60836	-3.40182	-6.46494	-1.2813	-1.50073	-4.3643	-5.65479	-4.2647	-2.74224	-7.521	-4.52464	-1.92673	-5.89909	-3.47555	-5.05855	-4.71933	-5.04306	-3.84264	-1.09927	-4.022	-5.66161	-5.0563	-0.711091	-5.83809
8	-2.22605	1.71517	-0.774121	-4.27091	-2.03886	-1.10233	0.905444	-3.65798	-0.644051	-5.85325	-2.87575	-1.87847	-1.90114	-1.11848	-3.42502	0.611606	-0.989303	-2.59845	-3.3527	-0.957333	-2.55551	-1.763	-3.7773	-4.27681	-4.27	-3.0654	-2.01885	-5.28043	0.408384	0.212485	-2.83376	-4.18008	-2.76132	-1.42105	-6.28458	-3.09773	-0.344182	-4.64436	-2.04245	-3.32566	-3.23951	-3.69584	-2.44694	0.522182	-2.501	-4.31184	-3.54259	0.846313	-4.68027
9	-0.583064	1.79649	0.827515	-2.76345	-0.648828	0.647202	2.73965	-2.17334	1.09697	-4.15756	-1.01491	-0.329909	-0.326111	0.779545	-1.86653	2.19912	0.683818	-1.03448	-1.56748	0.795586	-0.835414	0.003	-2.21585	-2.72112	-2.697	-1.35841	-0.519091	-3.85466	2.25396	2.05854	-1.13988	-2.55216	-1.09646	0.0438788	-4.855	-1.47321	1.35218	-3.23128	-0.468455	-1.43615	-1.62206	-2.17419	-0.876586	2.29209	-0.848	-2.81199	-1.85283	2.4949	-3.36848
10	1.17776	1.85765	2.53927	-1.11827	0.952364	2.51482	4.76045	-0.514636	2.98	-2.29709	0.975182	1.35591	1.37209	2.77227	-0.151818	3.90045	2.48745	0.664182	0.371182	2.67627	1.01055	1.908	-0.524	-1.02027	-0.94	0.468455	1.07436	-2.20855	4.21064	4.02627	0.708182	-0.795	0.698909	1.64082	-3.26518	0.337455	3.154	-1.67136	1.24427	0.572636	0.112545	-0.499455	0.849182	4.215	0.906	-1.17991	-0.0391818	4.22782	-1.91709
11	3.05422	1.94838	4.34655	0.63097	2.73357	4.4754	6.94954	1.29764	4.99423	-0.296455	3.06207	3.1724	3.18163	4.83191	1.68891	5.70706	4.41258	2.46061	2.42827	4.66247	2.94212	3.937	1.29101	0.814657	0.962	2.38063	2.75706	-0.377636	6.25036	6.11358	2.69409	1.06712	2.59525	3.3548	-1.55106	2.30552	5.06206	0.0228586	3.10206	2.67285	1.95735	1.30184	2.70836	6.28918	2.738	0.568949	1.85307	6.04422	-1.499
12	5.03555	2.00674	6.24267	2.461	4.65922	6.51389	9.26756	3.25022	7.13256	1.82278	5.22056	5.11378	5.099	6.93167	3.62733	7.61633	6.451	4.32733	4.567	6.725	4.92933	6.073	3.231	2.77622	2.969	4.35689	4.53967	1.59644	8.35789	8.312	4.79167	3.01911	4.57122	5.17	0.249	4.392	7.07367	1.83878	5.106	4.83911	3.90844	3.20944	4.67756	8.489	4.638	2.43278	3.80311	7.94178	0.814333
13	7.08624	2.06037	8.22409	4.35982	6.68379	8.61561	11.6616	5.33315	9.37412	4.03488	7.42609	7.16758	7.11552	9.04745	5.63676	9.62418	8.58691	6.24364	6.74691	8.82994	6.95188	8.284	5.29139	4.85364	5.038	6.37845	6.42973	3.66206	10.514	10.5956	6.96433	5.04933	6.598	7.07112	2.101	6.54964	9.17273	3.75939	7.23645	7.04094	5.95145	5.21518	6.73458	10.7605	6.601	4.41327	5.80179	9.90858	3.20364
14	9.18233	2.11601	10.2778	6.31718	8.75551	10.7573	14.0717	7.53152	11.6766	6.31367	9.65279	9.30201	9.21273	11.159	7.68728	11.7106	10.7921	8.18982	8.93285	10.9468	8.99384	10.529	7.44571	7.02144	7.132	8.42064	8.41482	5.78514	12.6825	12.9232	9.17017	7.13619	8.64311	9.0399	3.97979	8.72782	11.3254	5.76465	9.45282	9.24904	8.05915	7.30973	8.85501	13.0245	8.615	6.50125	7.83864	11.9173	5.15224
15	11.2982	2.15703	12.38	8.32209	10.8263	12.9112	16.4365	9.8152	13.9861	8.6321	11.8752	11.4704	11.3585	13.2471	9.74643	13.8322	13.0305	10.1453	11.097	13.0467	11.0345	12.771	9.64837	9.23798	9.221	10.4629	10.4568	7.95031	14.8217	15.2458	11.3697	9.24666	10.6808	11.0509	5.86873	10.8854	13.4862	7.83331	11.7038	11.4438	10.1979	9.47271	11.0068	15.2024	10.657	8.66658	9.90238	13.9282	7.18506
16	13.4012	2.17654	14.496	10.3646	12.8656	15.0494	18.691	12.1412	16.237	10.9613	14.0665	13.623	13.5095	15.2945	11.7869	15.9303	15.2588	12.0919	13.2167	15.0995	13.0501	14.977	11.8482	11.4577	11.294	12.4912	12.5003	10.1287	16.8948	17.5127	13.5321	11.3457	12.6989	13.0719	7.76291	12.999	15.6059	9.93727	13.9401	13.6169	12.3364	11.6723	13.1524	17.2402	12.701	10.8694	11.9818	15.8922	9.25864
17	15.461	2.17077	16.5799	12.4273	14.8554	17.1404	20.8038	14.459	18.38	13.2765	16.1974	15.7079	15.6189	17.2841	13.788	17.9498	17.4339	14.0189	15.2746	17.0802	15.0138	17.113	14.001	13.644	13.352	14.4976	14.4905	12.2874	18.8751	19.682	15.6358	13.4074	14.6887	15.0663	9.66685	15.0588	17.6477	12.0432	16.121	15.7549	14.4439	13.8689	15.2568	19.1145	14.723	13.0683	14.0526	17.7684	11.3312
18	17.4517	2.13905	18.5944	14.4837	16.7892	19.1493	22.7696	16.7164	20.3844	15.5425	18.2377	17.6745	17.6471	19.1988	15.7321	19.8518	19.5202	15.9191	17.2591	18.9745	16.9009	19.14	16.0759	15.7726	15.397	16.4675	16.3877	14.4043	20.7477	21.7215	17.6639	15.4145	16.6354	16.9985	11.5835	17.0597	19.5903	14.1098	18.2151	17.83	16.4941	16.022	17.2927	20.8217	16.695	15.2246	16.0832	19.5312	13.3729
19	19.3531	2.08364	20.5115	16.4964	18.6612	21.0435	24.5971	18.8692	22.2335	17.7234	20.1636	19.4871	19.565	21.0275	17.6124	21.6192	21.4914	17.7814	19.1675	20.7784	18.693	21.029	18.0536	17.828	17.423	18.3825	18.1719	16.4559	22.5059	23.6087	19.5998	17.3557	18.5179	18.8413	13.5077	18.991	21.4248	16.0993	20.1959	19.8088	18.4695	18.0943	19.2364	22.3662	18.594	17.3027	18.0439	21.1678	15.3605
20	21.1523	2.00941	22.3138	18.4329	20.4664	22.7983	26.2933	20.8901	23.9223	19.7881	21.9627	21.1306	21.3578	22.7659	19.4193	23.2566	23.328	19.5909	21.0024	22.4901	20.3838	22.769	19.9219	19.8005	19.414	20.2249	19.8382	18.419	24.1461	25.3326	21.4311	19.2266	20.3155	20.5743	15.4259	20.8362	23.1496	17.9828	22.041	21.6631	20.3639	20.0605	21.0687	23.7558	20.405	19.2783	19.9114	22.673	17.2751
21	22.8375	1.92177	24.0012	20.2772	22.2057	24.4053	27.8646	22.7676	25.4585	21.7225	23.6346	22.609	23.0243	24.4077	21.1427	24.7811	25.0178	21.331	22.7635	24.1053	21.9712	24.367	21.6728	21.6818	21.353	21.9833	21.3874	20.2753	25.6679	26.8983	23.1497	21.0205	22.0138	22.1863	17.3173	22.5829	24.7607	19.75	23.7368	23.3786	22.1733	21.9046	22.7807	25.0041	22.124	21.1427	21.6733	24.0535	19.1061
22	24.4141	1.82839	25.582	22.0209	23.8753	25.8702	29.3204	24.5057	26.8556	23.527	25.1899	23.937	24.5685	25.9459	22.7739	26.2114	26.5567	22.9851	24.447	25.6195	23.4523	25.835	23.3066	23.4638	23.222	23.6492	22.8259	22.0168	27.074	28.3185	24.7434	22.7218	23.6015	23.6793	19.1575	24.2274	26.2589	21.4076	25.2802	24.9474	23.8878	23.6216	24.3689	26.1328	23.744	22.8954	23.3285	25.3244	20.8512
23	25.8919	1.73352	27.0632	23.658	25.469	27.2057	30.6778	26.111	28.122	25.2007	26.6409	25.1343	25.9967	27.374	24.3109	27.564	27.9487	24.5387	26.0483	27.0293	24.8228	27.176	24.833	25.1409	25.004	25.218	24.17	23.6361	28.3726	29.6134	26.2148	24.3111	25.0713	25.0626	20.9207	25.7727	27.6487	22.962	26.6747	26.3667	25.4953	25.2126	25.8368	27.1657	25.261	24.5323	24.8793	26.5032	22.5137
24	27.2512	1.64409	28.446	25.1834	26.9784	28.4202	31.9593	27.5912	29.2659	26.7392	27.9979	26.2226	27.3228	28.6872	25.7476	28.8502	29.203	25.9827	27.5614	28.3372	26.0785	28.391	26.2679	26.7124	26.679	26.6895	25.439	25.1326	29.5738	30.7893	27.5706	25.7762	26.4217	26.3472	22.5876	27.2209	28.9361	24.4145	27.9254	27.6368	26.9895	26.681	27.1916	28.1248	26.68	26.046	26.3286	27.6099	24.0972
25	28.5056	1.56394	29.7273	26.5926	28.3939	29.5192	33.1836	28.9555	30.2992	28.1392	29.2698	27.2218	28.5621	29.8896	27.0836	30.076	30.3304	27.3183	28.983	29.545	27.2246	29.493	27.6285	28.1801	28.237	28.0676	26.6511	26.5145	30.6886	31.8537	28.8217	27.1173	27.6604	27.5422	24.149	28.572	30.132	25.7659	29.0359	28.7641	28.3715	28.0315	28.4445	29.0245	28.003	27.4325	27.6828	28.6629	25.6085
26	29.6634	1.49552	30.9066	27.8837	29.7112	30.5056	34.3605	30.2188	31.2359	29.4046	30.4664	28.1489	29.7237	30.9919	28.3233	31.2462	31.342	28.5542	30.3146	30.6523	28.2771	30.498	28.9309	29.5456	29.667	29.3591	27.8179	27.793	31.7283	32.8163	29.9774	28.3454	28.8048	28.6553	25.6055	29.8292	31.2457	27.0231	30.0134	29.7623	29.6457	29.2724	29.5998	29.8766	29.237	28.6968	28.9492	29.6769	27.0573
27	30.7345	1.43936	31.9877	29.0607	30.9317	31.3886	35.4947	31.3933	32.0906	30.5412	31.5975	29.0202	30.8119	32.0044	29.4733	32.3637	32.2482	29.6995	31.557	31.6572	29.2516	31.425	30.1858	30.8067	30.966	30.5708	28.9455	28.9793	32.7013	33.6866	31.0493	29.4737	29.8743	29.6982	26.9622	31.0002	32.2807	28.1934	30.8708	30.6483	30.8162	30.4181	30.664	30.6921	30.389	29.8516	30.1374	30.6591	28.4507
28	31.7292	1.39483	32.9778	30.1346	32.0614	32.1895	36.5873	32.4888	32.8727	31.5576	32.6761	29.8481	31.8295	32.9323	30.5408	33.4321	33.0603	30.76	32.71	32.5618	30.1603	32.286	31.3987	31.9694	32.136	31.7108	30.0388	30.082	33.6136	34.4779	32.0447	30.5125	30.8826	30.6885	28.2274	32.094	33.2379	29.2856	31.6264	31.4375	31.8864	31.4825	31.6473	31.4786	31.463	30.9111	31.2585	31.612	29.7926
29	32.6565	1.36085	33.884	31.1206	33.1076	32.9304	37.6421	33.5115	33.5943	32.4637	33.7075	30.641	32.782	33.7804	31.5325	34.4552	33.7918	31.74	33.7728	33.3697	31.0091	33.09	32.5737	33.038	33.181	32.7863	31.0989	31.1052	34.4702	35.2045	32.9714	31.4681	31.8375	31.6455	29.4137	33.1193	34.1178	30.3061	32.3002	32.1421	32.8612	32.4737	32.5635	32.2415	32.462	31.8853	32.3231	32.5384	31.0832
30	33.5243	1.33632	34.7129	32.0372	34.076	33.6249	38.6578	34.4704	34.2683	33.2691	34.6945	31.4075	33.6781	34.5558	32.4547	35.4372	34.4551	32.6466	34.7458	34.087	31.8028	33.848	33.7125	34.0204	34.111	33.802	32.1246	32.0522	35.2758	35.8799	33.8362	32.3429	32.7422	32.5836	30.5385	34.0887	34.9208	31.2588	32.9092	32.7704	33.7506	33.3961	33.426	32.9853	33.395	32.778	33.3401	33.4452	32.3188
31	34.3403	1.32085	35.4839	32.9008	34.9735	34.2869	39.6348	35.3784	34.9066	33.9771	35.6398	32.1554	34.5289	35.2693	33.3138	36.3786	35.0592	33.4854	35.6317	34.7267	32.5439	34.569	34.8151	34.922	34.936	34.7648	33.1185	32.9256	36.0372	36.521	34.6441	33.1405	33.5973	33.52	31.6196	35.0205	35.6484	32.1497	33.467	33.3326	34.565	34.2525	34.2487	33.7148	34.278	33.5903	34.3159	34.347	33.4949
32	35.1123	1.31427	36.2111	33.7216	35.8066	34.9298	40.5693	36.2441	35.5228	34.5951	36.5429	32.8929	35.346	35.9309	34.1179	37.2782	35.6132	34.2646	36.4343	35.2985	33.2358	35.261	35.8784	35.7474	35.674	35.6853	34.0827	33.732	36.7613	37.1474	35.3967	33.8695	34.4	34.4663	32.6703	35.9313	36.3014	32.9864	33.9879	33.8466	35.3092	35.0465	35.0389	34.4383	35.126	34.3291	35.2537	35.2598	34.6099
33	35.848	1.31618	36.9012	34.5063	36.5783	35.5661	41.4527	37.0703	36.1295	35.1366	37.4038	33.6264	36.1363	36.5525	34.8782	38.1268	36.1272	34.9936	37.1562	35.8113	33.8865	35.932	36.8988	36.4974	36.339	36.5729	35.0215	34.4783	37.4567	37.7789	36.0974	34.5433	35.1473	35.4266	33.6987	36.8319	36.881	33.7773	34.4818	34.3298	35.9822	35.7831	35.805	35.1642	35.959	35.0055	36.1526	36.1953	35.6619
34	36.5548	1.32649	37.5573	35.255	37.2953	36.21	42.2763	37.8567	36.7403	35.6173	38.2257	34.3617	36.9013	37.144	35.6053	38.921	36.613	35.685	37.803	36.2737	34.5097	36.589	37.8733	37.174	36.943	37.435	35.935	35.1667	38.131	38.4347	36.7547	35.1763	35.838	36.3963	34.713	37.725	37.393	34.5303	34.957	34.801	36.5803	36.4683	36.5557	35.908	36.79	35.6287	37.0113	37.1607	36.652
35	37.2405	1.34581	38.1835	35.9661	37.9663	36.8696	43.031	38.6022	37.3665	36.054	39.0149	35.1067	37.6395	37.7161	36.3051	39.656	37.0852	36.3522	38.3809	36.6958	35.1214	37.24	38.7983	37.7793	37.501	38.274	36.8184	35.7983	38.788	39.1306	37.3773	35.7853	36.4752	37.3665	35.7157	38.6181	37.8495	35.2534	35.4254	35.282	37.1061	37.1093	37.3029	36.6867	37.629	36.2111	37.8313	38.158	37.5752
36	37.914	1.37561	38.7851	36.6421	38.598	37.5485	43.7131	39.304	38.0165	36.468	39.7767	35.869	38.3469	38.2807	36.9822	40.3328	37.5565	37.0062	38.9119	37.0899	35.7409	37.899	39.6745	38.3202	38.02	39.0883	37.668	36.3741	39.4327	39.8804	37.9744	36.3904	37.0695	38.3258	36.7042	39.5168	38.2745	35.9613	35.8965	35.7943	37.57	37.7155	38.0621	37.5132	38.48	36.768	38.612	39.185	38.4297
37	38.585	1.41565	39.3688	37.2845	39.1976	38.2519	44.3226	39.9582	38.6924	36.8838	40.515	36.6499	39.0182	38.8451	37.6431	40.9559	38.0424	37.6615	39.4223	37.4693	36.3891	38.585	40.5093	38.8108	38.513	39.8743	38.4792	36.8985	40.0681	40.6909	38.5552	37.013	37.6367	39.2645	37.6715	40.4257	38.6882	36.6795	36.3842	36.3587	37.9927	38.2996	38.8463	38.3932	39.335	37.3195	39.3555	40.2306	39.2157
38	39.2629	1.46255	39.9419	37.8982	39.7735	38.9865	44.8574	40.5634	39.388	37.3298	41.2332	37.4453	39.6495	39.4191	38.2965	41.529	38.5573	38.3302	39.9349	37.8425	37.0823	39.319	41.3123	39.2739	39.001	40.6359	39.251	37.3859	40.6936	41.5576	39.1314	37.6723	38.2012	40.1737	38.6144	41.3467	39.118	37.4395	36.9028	36.9892	38.4069	38.88	39.6558	39.3214	40.19	37.8863	40.0688	41.2784	39.9323
39	39.952	1.5099	40.5081	38.4843	40.3331	39.7578	45.3086	41.1202	40.0917	37.8343	41.9345	38.243	40.232	40.0103	38.9521	42.0548	39.1124	39.0275	40.4606	38.2157	37.8261	40.113	42.0934	39.7353	39.516	41.3826	39.9893	37.8609	41.304	42.4583	39.663	38.3777	38.7891	41.0438	39.5355	42.274	39.5868	38.2664	37.4652	37.6874	38.8498	39.4745	40.4651	40.2763	41.049	38.4882	40.7576	42.3044	40.5818
40	40.6433	1.55172	41.0622	39.0344	40.8807	40.5648	45.6621	41.6345	40.7844	38.4194	42.615	39.0235	40.7566	40.6127	39.6231	42.5304	39.7056	39.7613	41.0012	38.5926	38.6105	40.952	42.8598	40.2149	40.089	42.1227	40.6964	38.3512	41.8924	43.3528	39.7003	39.1168	39.4116	41.8635	40.4391	43.1873	40.1073	39.1641	38.0711	38.4377	39.3482	40.0865	41.221	41.2229	41.915	39.1363	41.4256	43.2729	41.1713
41	41.3328	1.5748	41.5842	39.531	41.4135	41.3897	45.8998	42.1089	41.4462	39.0909	43.2597	39.7602	41.2081	41.2019	40.3143	42.9465	40.3246	40.5279	41.5434	38.9732	39.4089	41.801	43.6096	40.7208	40.729	42.8582	41.3677	38.8754	42.4483	44.1931	40.8691	39.8573	40.0551	42.6167	41.3187	44.0505	40.6735	40.1089	38.7068	39.2073	39.9094	40.7036	41.8595	42.1193	42.779	39.8263	42.0691	44.1429	41.7125
42	41.9796	1.58046	42.0451	39.9511	41.9145	42.1948	46.0011	42.538	42.0603	39.8307	43.8436	40.4215	41.5676	41.7368	41.0232	43.2842	40.9474	41.3031	42.0575	39.3584	40.1896	42.609	44.3209	41.2445	41.417	43.5775	41.9888	39.4367	42.9536	44.9312	41.4525	40.556	40.6866	43.2809	42.1539	44.8158	41.2677	41.0525	39.3447	39.9573	40.5176	41.2941	42.3299	42.9228	43.613	40.538	42.6815	44.8818	42.2085
43	42.5615	1.56551	42.4095	40.271	42.3594	42.9302	45.9606	42.9157	42.6166	40.6089	44.3345	40.9725	41.822	42.1761	41.7193	43.5225	41.5517	42.0505	42.5105	39.7538	40.9221	43.33	44.9609	41.7644	42.109	44.2528	42.5381	40.0182	43.3897	45.5256	42.0038	41.1825	41.2736	43.8281	42.9171	45.4308	41.8704	41.941	39.9665	40.6519	41.1407	41.8244	42.6126	43.5893	44.383	41.2484	43.2622	45.4731	42.65
44	43.0587	1.53108	42.639	40.4817	42.7298	43.5458	45.7952	43.2456	43.1099	41.399	44.7009	41.3799	41.9711	42.4899	42.3605	43.6517	42.1152	42.7368	42.8769	40.1708	41.5797	43.921	45.4998	42.2592	42.754	44.843	42.9965	40.5895	43.7446	45.9429	42.5329	41.7312	41.7975	44.2369	43.586	45.8568	42.4646	42.7351	40.5693	41.2713	41.7483	42.2752	42.7207	44.0782	45.055	41.9394	43.8168	45.9121	43.0258
45	43.4606	1.48178	42.7112	40.5977	43.0203	44.002	45.5533	43.5398	43.5323	42.1743	44.9253	41.6214	42.0299	42.6647	42.9082	43.6747	42.6143	43.3423	43.1497	40.6216	42.1414	44.353	45.9152	42.7163	43.311	45.3116	43.351	41.1133	44.015	46.168	43.0379	42.2006	42.2457	44.5032	44.156	46.082	43.035	43.4074	41.1573	41.8186	42.3192	42.6498	42.6928	44.3667	45.61	42.6024	44.3509	46.2016	43.3417
46	43.7609	1.42545	42.6225	40.6495	43.2337	44.2776	45.2769	43.8111	43.8734	42.907	45.0089	41.7006	42.0136	42.7033	43.344	43.6035	43.0255	43.8592	43.3374	41.1102	42.5917	44.614	46.1945	43.1237	43.755	45.6375	43.5978	41.5445	44.2017	46.2098	43.515	42.5839	42.6034	44.6362	44.6293	46.1179	43.5659	43.9383	41.7252	42.3008	42.8346	42.9596	42.582	44.4487	46.042	43.2273	44.8683	46.342	43.6184
47	43.9728	1.38136	42.3857	40.6681	43.369	44.3788	45.0142	44.0685	44.1287	43.5682	44.9659	41.6466	41.9299	42.6218	43.6627	43.4589	43.3331	44.2858	43.4528	41.6322	42.9228	44.708	46.3295	43.4637	44.072	45.815	43.736	41.8382	44.3136	46.1014	43.9661	42.8662	42.8586	44.6527	45.0061	45.9882	44.0439	44.317	42.255	42.713	43.2774	43.2106	42.4503	44.3441	46.338	43.7956	45.3649	46.3315	43.8707
48	44.0943	1.35865	42.0308	40.6718	43.4213	44.33	44.8222	44.3209	44.3083	44.1331	44.8237	41.501	41.7878	42.4495	43.8623	43.2731	43.5325	44.6269	43.5143	42.1769	43.1408	44.656	46.3153	43.726	44.262	45.8499	43.775	41.967	44.3771	45.9041	44.4051	43.0451	43.0153	44.5666	45.2862	45.7314	44.4646	44.544	42.725	43.0428	43.6391	43.4101	42.3594	44.1047	46.491	44.2831	45.8337	46.1809	44.1013
49	44.1555	1.36944	41.5978	40.6695	43.3909	44.1642	44.7185	44.5795	44.4408	44.5989	44.6328	41.3273	41.6083	42.24	43.9453	43.0992	43.6344	44.9045	43.5597	42.7242	43.2741	44.512	46.1634	43.9232	44.339	45.7689	43.7461	41.9308	44.4388	45.7042	44.8401	43.1433	43.0974	44.3982	45.4734	45.4114	44.8346	44.6406	43.1258	43.2918	43.9314	43.5675	42.3486	43.8185	46.517	44.6691	46.2731	45.9251	44.3142
50	44.1919	1.41208	41.1406	40.6516	43.2939	43.9294	44.6574	44.8489	44.5642	44.9924	44.4742	41.2079	41.4254	42.0658	43.9263	42.991	43.6733	45.161	43.6464	43.2322	43.3806	44.362	45.9185	44.0847	44.341	45.6382	43.7076	41.7636	44.5643	45.5685	45.2446	43.219	43.1433	44.18	45.5729	45.1133	45.1478	44.664	43.4638	43.4925	44.2021	43.7128	42.405	43.5774	46.471	44.9615	46.6618	45.6386	44.5279
51	44.2259	1.47308	40.722	40.5764	43.1558	43.7096	44.5501	45.0964	44.6859	45.3383	44.4338	41.2011	41.2656	41.9698	43.8371	42.958	43.7068	45.4258	43.8054	43.6208	43.5266	44.301	45.6755	44.2113	44.335	45.5618	43.7095	41.5434	44.7857	45.4939	45.5494	43.312	43.1727	43.944	45.5778	44.9048	45.3582	44.6893	43.7417	43.687	44.5009	43.8862	42.454	43.4164	46.456	45.2045	46.9372	45.4094	44.7519
52	44.2386	1.53311	40.3955	40.384	42.9854	43.566	44.3091	45.2444	44.7576	45.6131	44.5091	41.2854	41.105	41.9243	43.7038	42.9448	43.7884	45.6709	43.9968	43.7972	43.732	44.368	45.5479	44.2478	44.37	45.6066	43.7437	41.3799	45.0547	45.4076	45.6705	43.3954	43.1478	43.6929	45.4584	44.7845	45.3977	44.7508	43.937	43.8719	44.8182	44.1023	42.3883	43.2906	46.55	45.4262	47.0176	45.2683	44.9516
53	44.1732	1.58087	40.1741	40.029	42.7579	43.4743	43.8754	45.2075	44.6974	45.7423	44.603	41.363	40.8807	41.8457	43.5173	42.8611	43.9222	45.8136	44.1209	43.7019	43.9365	44.512	45.5592	44.1286	44.422	45.7257	43.7387	41.3522	45.2595	45.2099	45.5475	43.3904	43.0017	43.3929	45.1678	44.6753	45.2135	44.8081	44.0027	43.9823	45.0701	44.3141	42.1224	43.1092	46.714	45.5802	46.8424	45.1596	45.0498
54	43.9615	1.6218	40.0133	39.4805	42.4198	43.3542	43.221	44.9275	44.4287	45.6446	44.5993	41.3159	40.5233	41.6415	43.2308	42.624	44.0443	45.7615	44.0712	43.3182	44.0305	44.621	45.6223	43.8059	44.404	45.8054	43.6022	41.442	45.2867	44.8166	45.1581	43.2199	42.6771	42.9944	44.6617	44.4669	44.7742	44.7726	43.8844	43.9317	45.1601	44.4384	41.6113	42.783	46.822	45.5815	46.3767	44.9858	44.9601
55	43.5486	1.66875	39.8345	38.7243	41.9105	43.1151	42.344	44.3873	43.9035	45.2727	44.3965	41.0565	39.9797	41.2466	42.7853	42.1781	44.0551	45.452	43.7799	42.6605	43.9128	44.581	45.6006	43.2543	44.21	45.7274	43.2645	41.5446	45.0662	44.1745	44.5075	42.8343	42.1348	42.4529	43.9194	44.061	44.0766	44.5546	43.5396	43.6527	45.0133	44.3915	40.8472	42.2504	46.752	45.3528	45.612	44.6648	44.6198
56	42.9088	1.7332	39.5613	37.7627	41.1832	42.6763	41.257	43.5987	43.104	44.6207	43.9398	40.5421	39.2249	40.6287	42.1324	41.499	43.861	44.8617	43.2267	41.7494	43.5208	44.308	45.3678	42.4694	43.758	45.4114	42.6897	41.5299	44.5773	43.257	43.6133	42.213	41.3657	41.7331	42.9507	43.397	43.1353	44.0937	42.9497	43.1122	44.5927	44.1167	39.8472	41.4857	46.429	44.8536	44.563	44.634	44.0073
57	42.0245	1.80435	39.1279	36.6093	40.2145	41.9795	39.9876	42.5812	42.0339	43.7003	43.2137	39.7652	38.2475	39.7764	41.2406	40.5831	43.4002	43.9953	42.4199	40.5913	42.8293	43.763	44.8525	41.4593	43.008	44.817	41.8702	41.2938	43.8258	42.0643	42.4931	41.353	40.3795	40.8243	41.788	42.4562	41.972	43.3689	42.1175	42.3111	43.8966	43.5939	38.6427	40.4922	45.827	44.0817	43.2518	43.4795	43.1411
58	40.9154	1.88551	38.4821	35.2893	39.0032	40.9974	38.5751	41.3469	40.71	42.5215	42.2248	38.733	37.0575	38.7002	40.0992	39.4389	42.6456	42.8696	41.3756	39.1756	41.8375	42.946	44.0357	40.2459	41.966	43.9286	40.8194	40.787	42.8258	40.631	41.1618	40.2625	39.1944	39.7343	40.4734	41.2492	40.6078	42.394	41.056	41.2688	42.9488	42.8353	37.2615	39.2882	44.952	43.0568	41.7008	42.4489	42.0615
59	39.5956	1.96811	37.6016	33.8422	37.5647	39.7405	37.0529	39.9035	39.1599	41.0903	40.9948	37.4639	35.6796	37.4262	38.7125	38.0857	41.5959	41.507	40.1119	37.4956	40.5559	41.877	42.9273	38.8588	40.667	42.7604	39.5617	40.0102	41.5876	39.0152	39.6336	38.9509	37.8184	38.4745	39.0506	39.8031	39.0604	41.1943	39.7736	40.0058	41.7732	41.8648	35.7181	37.8969	43.821	41.8013	39.9353	41.2764	40.8075
60	38.0834	2.0454	36.5152	32.3152	35.9299	38.2559	35.4358	38.2663	37.4284	39.4216	39.5578	35.9841	34.1522	35.9872	37.1037	36.5545	40.2652	39.9314	38.6441	35.5684	39.0087	40.577	41.5581	37.3319	39.162	41.3448	38.131	38.9885	40.1099	37.2697	37.9187	37.4293	36.2589	37.0619	37.5574	38.1414	37.3445	39.7904	38.2776	38.5377	40.3869	40.7023	34.0225	36.3361	42.452	40.3338	37.9836	39.9086	39.3984
61	36.3976	2.11138	35.2706	30.7495	34.1442	36.609	33.7267	36.4606	35.5762	37.546	37.9505	34.3216	32.5188	34.4108	35.3015	34.8796	38.6836	38.1697	36.9882	33.4401	37.2346	39.061	39.9739	35.6927	37.503	39.7243	36.5567	37.7444	38.3907	35.4229	36.0245	35.7184	34.5272	35.5164	36.0161	36.2779	35.4761	38.1943	36.5807	36.879	38.797	39.3524	32.1906	34.6158	40.864	38.6689	35.879	38.3639	37.8318
62	34.5605	2.15914	33.9269	29.1743	32.2587	34.8576	31.9332	34.5262	33.667	35.5049	36.2024	32.5031	30.816	32.7202	33.3523	33.0948	36.8972	36.2551	35.1619	31.1785	35.2844	37.336	38.2172	33.9575	35.724	37.9417	34.8568	36.2864	36.4435	33.4944	33.9813	33.8446	32.6457	33.856	34.4376	34.2309	33.4792	36.4119	34.7057	35.0475	37.0069	37.8114	30.2568	32.75	39.066	36.8222	33.6613	36.6578	36.0963
63	32.6035	2.18086	32.5301	27.6083	30.3254	33.0407	30.0782	32.5137	31.7572	33.3478	34.3351	30.5571	29.074	30.9404	31.3062	31.2391	34.9678	34.2233	33.1898	28.8667	33.2228	35.429	36.3105	32.1373	33.855	36.037	33.0461	34.6176	34.3099	31.4979	31.8386	31.8492	30.6552	32.099	32.8249	32.0352	31.3895	34.4561	32.6965	33.072	35.03	36.0756	28.2666	30.7691	37.065	34.8165	31.3824	34.8061	34.191
64	30.5765	2.17317	31.1054	26.0615	28.3931	31.1855	28.1962	30.4765	29.8894	31.1267	32.3685	28.5258	27.3248	29.1015	29.2146	29.3508	32.9655	32.1195	31.1204	26.5907	31.1225	33.39	34.2733	30.2457	31.936	34.0401	31.1545	32.7575	32.0545	29.4521	29.6551	29.7833	28.6124	30.2705	31.1816	29.7455	29.2505	32.3611	30.6109	31.0026	32.901	34.1556	26.2623	28.7192	34.89	32.6885	29.1011	32.8335	32.1413
65	28.4818	2.14554	29.6648	24.5446	26.5051	29.3117	26.3183	28.4633	28.0836	28.8902	30.3272	26.4631	25.5978	27.2411	27.1295	27.449	30.9589	29.993	29.0133	24.4188	29.0505	31.28	32.1365	28.3016	30.014	31.9741	29.2174	30.7536	29.751	27.3755	27.4788	27.7008	26.5788	28.4044	29.5128	27.4275	27.1086	30.1816	28.5109	28.904	30.6724	32.0814	24.271	26.6409	32.595	30.4865	26.8619	30.7728	29.9978
66	26.4033	2.09787	28.2143	23.0642	24.6941	27.4255	24.46	26.5113	26.3327	26.6739	28.2396	24.4108	23.9108	25.3877	25.0946	25.5275	29.0075	27.8821	26.9232	22.3872	27.0474	29.156	29.9425	26.3241	28.13	29.8529	27.2715	28.674	27.4555	25.2767	25.3369	25.6383	24.6006	26.5339	27.8301	25.1336	25.0011	27.9759	26.4474	26.8281	28.4007	29.8981	22.2991	24.5596	30.245	28.2631	24.6879	28.6547	27.8197
67	24.3426	2.04605	26.7563	21.626	22.9753	25.5137	22.6193	24.6343	24.6107	24.491	26.1267	22.3903	22.256	23.554	23.1297	23.561	27.137	25.806	24.882	20.5	25.118	27.038	27.731	24.3257	26.301	27.692	25.336	26.5797	25.192	23.1553	23.236	23.6053	22.6937	24.6787	26.138	22.881	22.941	25.7847	24.445	24.7983	26.1273	27.6557	20.339	22.467	27.886	26.0593	22.5793	26.5017	25.665
68	22.2979	2.00067	25.2886	20.2188	21.3477	23.5501	20.7861	22.8238	22.8838	22.3339	23.99	20.394	20.6074	21.7281	21.2262	21.5295	25.3363	23.7551	22.9009	18.7376	23.2364	24.911	25.5241	22.308	24.502	25.5056	23.4112	24.4996	22.9618	21.0186	21.1696	21.5879	20.8454	22.835	24.4323	20.6633	20.9222	23.6274	22.5056	22.8117	23.8733	25.3882	18.382	20.3395	25.535	23.8921	20.5269	24.3212	23.5705
69	20.2594	1.96641	23.8012	18.8168	19.7784	21.514	18.9547	21.0615	21.1248	20.1846	21.8144	18.4016	18.9405	19.8937	19.3631	19.4482	23.5647	21.7164	20.9743	17.075	21.3644	22.747	23.3255	20.2683	22.689	23.3062	21.4854	22.4279	20.7613	18.8797	19.1319	19.5678	19.0352	20.9861	22.7041	18.4644	18.9255	21.5052	20.6141	20.854	21.6408	23.1088	16.4306	18.1941	23.188	21.7548	18.5223	22.1138	21.5435
70	18.2243	1.94243	22.2787	17.4063	18.2177	19.4012	17.1308	19.3333	19.3277	18.0252	19.5926	16.4058	17.2495	18.0545	17.5253	17.3553	21.7895	19.6872	19.094	15.4905	19.4756	20.532	21.1304	18.2138	20.835	21.1054	19.5541	20.344	18.5987	16.7398	17.1263	17.5378	17.2454	19.1213	20.9505	16.2834	16.9441	19.4154	18.7596	18.9156	19.4259	20.8277	14.5021	16.07	20.84	19.6297	16.5676	19.8813	19.5761
71	16.2163	1.95061	20.7005	15.9944	16.6461	17.2303	15.3307	17.6365	17.5017	15.8533	17.343	14.4196	15.5443	16.2281	15.7087	15.2942	19.992	17.6788	17.2518	13.9692	17.573	18.27	18.931	16.165	18.936	18.9186	17.6225	18.2336	16.4993	14.6098	15.1682	15.5061	15.4682	17.2446	20.786	14.1492	14.9852	17.3546	16.9383	16.9964	17.2245	18.5641	12.6261	13.9886	18.5	17.5082	14.6734	17.6325	17.6494
72	14.2178	1.91116	19.0528	14.5943	15.0662	15.0391	13.5771	15.9777	15.6611	13.6922	15.1042	12.463	13.8423	14.4362	13.9174	13.3027	18.1718	15.7115	15.454	12.5015	15.6752	15.986	16.7216	14.1507	17.014	16.7666	15.7078	16.1007	14.4959	12.5281	13.2782	13.4963	13.7065	15.3678	17.661	12.102	13.0627	15.3278	15.1532	15.1003	15.0363	16.3415	10.8309	11.9752	16.2	15.3958	12.8528	15.3829	15.7553
73	12.2854	1.88469	17.347	13.22	13.4814	12.8772	11.8945	14.363	13.8191	11.5782	12.9229	10.5595	12.1633	12.6916	12.1637	11.4041	16.3447	13.8046	13.7078	11.0762	13.7995	13.713	14.5073	12.1985	15.093	14.6734	13.8291	13.9704	12.6194	10.5364	11.4715	11.538	11.9652	13.5145	15.5885	10.1722	11.1898	13.3485	13.4055	13.2385	12.8706	14.1856	9.13982	10.0584	13.972	13.3067	11.1195	13.1559	13.8915
74	10.4337	1.85205	15.6214	11.879	11.8984	10.7959	10.2922	12.7972	11.9894	9.544	10.8388	8.73194	10.5238	10.9982	10.4689	9.61155	14.5342	11.9725	12.0229	9.68654	11.9656	11.487	12.3082	10.3311	13.193	12.6654	11.9999	11.8733	10.8914	8.66031	9.75546	9.65447	10.2512	11.7086	13.8133	8.37927	9.3723	11.4331	11.6931	11.4277	10.7511	12.1231	7.57285	8.25309	11.841	11.2615	9.48357	10.9776	12.0578
75	8.67832	1.80502	13.9108	10.5742	10.3245	8.83811	8.77674	11.2812	10.1892	7.61405	8.87998	6.9958	8.93394	9.35955	8.85628	7.93612	12.7625	10.2227	10.4108	8.32908	10.1929	9.344	10.1561	8.56667	11.334	10.768	10.2315	9.84278	9.32283	6.9186	8.13161	7.85797	8.57244	9.97264	12.0722	6.7377	7.61618	9.59951	10.0177	9.68194	8.70871	10.1798	6.14648	6.56982	9.833	9.28249	7.95087	8.87539	10.2535
76	7.03411	1.74118	12.242	9.30545	8.7673	7.04367	7.35655	9.81691	8.43682	5.807	7.07306	5.36385	7.39782	7.78064	7.34345	6.38436	11.0435	8.55945	8.88327	7.00676	8.49818	7.324	8.08573	6.92	9.533	9.00024	8.53264	7.91652	7.91161	5.32712	6.60252	6.15652	6.93788	8.32309	10.375	5.25382	5.93418	7.86464	8.38718	8.01012	6.77588	8.37864	4.86255	5.01418	7.975	7.39194	6.52664	6.87648	8.48109
77	5.51059	1.66174	10.6336	8.07103	7.23247	5.43229	6.03463	8.40377	6.7469	4.14853	5.4297	3.85065	5.91872	6.26976	5.9442	4.95406	9.38473	6.98773	7.45009	5.72904	6.89955	5.468	6.13095	5.40065	7.795	7.37014	6.90652	6.13369	6.64088	3.89142	5.17199	4.5609	5.36158	6.75997	8.73358	3.92591	4.34385	6.24253	6.81197	6.40965	4.98319	6.73979	3.70499	3.58794	6.283	5.6114	5.21186	5.00623	6.74858
78	4.11321	1.57172	9.09767	6.872	5.73256	4.01356	4.81089	7.04433	5.13389	2.66156	3.95611	2.47078	4.5	4.836	4.66878	3.63867	7.79533	5.513	6.12233	4.50256	5.413	3.807	4.32467	4.01078	6.122	5.87956	5.351	4.52567	5.48578	2.60678	3.83833	3.08333	3.86489	5.28411	7.16067	2.745	2.86167	4.74444	5.30367	4.87811	3.35433	5.27633	2.66267	2.29133	4.76	3.95756	4.00189	3.28911	5.069
79	2.84323	1.47879	7.643	5.713	4.28391	2.787	3.68212	5.74573	3.60867	1.35185	2.65342	1.2307	3.14736	3.48973	3.52179	2.43091	6.28782	4.142	4.90736	3.33264	4.05182	2.356	2.695	2.75221	4.527	4.53088	3.86373	3.10476	4.42518	1.45973	2.60045	1.73391	2.47455	3.89897	5.66836	1.69827	1.49827	3.37612	3.87345	3.42197	1.90479	3.98967	1.72167	1.12564	3.406	2.43964	2.88939	1.74691	3.46136
80	1.6977	1.39044	6.27872	4.59727	2.90532	1.74528	2.6378	4.5128	2.18226	0.213343	1.51524	0.127182	1.87155	2.23639	2.50152	1.32109	4.86855	2.87655	3.80397	2.22375	2.82251	1.114	1.25816	1.62671	3.027	3.32155	2.4447	1.86301	3.44272	0.438354	1.46507	0.517313	1.21415	2.60725	4.26909	0.771485	0.258545	2.13646	2.53164	2.05096	0.64004	2.87078	0.85904	0.0926667	2.209	1.06369	1.86579	0.390465	1.94839
81	0.670419	1.31188	5.01369	3.52503	1.61309	0.875121	1.66147	3.34924	0.863596	-0.765586	0.525323	-0.845444	0.684202	1.07355	1.60994	0.301182	3.54024	1.71055	2.80012	1.17721	1.7212	0.065	0.0134343	0.629879	1.64	2.24003	1.10058	0.78402	2.52531	-0.468414	0.437717	-0.569737	0.101343	1.40545	2.97327	-0.0499091	-0.855818	1.01325	1.29052	0.777697	-0.447758	1.89986	0.0502929	-0.80403	1.146	-0.170626	0.922404	-0.785	0.553727
82	-0.247084	1.24709	3.85282	2.494	0.420909	0.154455	0.735273	2.25373	-0.339273	-1.60209	-0.337545	-1.69673	-0.405	-0.00209091	0.832909	-0.635727	2.31055	0.635455	1.87782	0.183	0.901	-0.815	-1.05336	-0.247182	0.379	1.27145	-0.155364	-0.144818	1.66545	-1.27973	-0.496909	-1.53518	-0.853727	0.289909	1.78673	-0.777727	-1.84682	-0.00436364	0.157182	-0.388727	-1.37936	1.05118	-0.721182	-1.56373	0.201	-1.27509	0.0478182	-1.79127	-0.704455
83	-1.06485	1.19908	2.79468	1.50315	-0.666606	-0.445939	-0.158505	1.22283	-1.42795	-2.32127	-1.09739	-2.43966	-1.39455	-0.992848	0.151121	-1.49742	1.19088	-0.357939	1.01694	-0.769131	0.603758	-1.554	-1.9593	-1.01826	-0.747	0.401636	-1.31179	-0.939808	0.854253	-2.01296	-1.351	-2.38637	-1.65424	-0.745646	0.70897	-1.41939	-2.71955	-0.928535	-0.868212	-1.43868	-2.17945	0.298788	-1.46689	-2.19391	-0.639	-2.26414	-0.772152	-2.6421	-1.81676
84	-1.81304	1.14849	1.83073	0.546848	-1.65156	-0.962636	-1.03325	0.248465	-2.41617	-2.95238	-1.77883	-3.09246	-2.29363	-1.90242	-0.454859	-2.29403	0.186758	-1.28206	0.197545	-1.6882	-0.949919	-2.184	-2.72074	-1.70606	-1.741	-0.383455	-2.36294	-1.62266	0.0794646	-2.68827	-2.14043	-3.13591	-2.31603	-1.71341	-0.26703	-1.98521	-3.48045	-1.773	-1.79282	-2.36973	-2.87119	-0.380747	-2.19349	-2.7093	-1.394	-3.15152	-1.55347	-3.35128	-2.78161
85	-2.49375	1.11138	0.948485	-0.383091	-2.542	-1.43612	-1.89782	-0.688303	-3.31818	-3.52548	-2.40706	-3.678	-3.11852	-2.73945	-1.00758	-3.03555	-0.709091	-2.15145	-0.599	-2.57876	-1.677	-2.734	-3.36045	-2.33667	-2.618	-1.09779	-3.30382	-2.21433	-0.674515	-3.33058	-2.88739	-3.80342	-2.87024	-2.62867	-1.15173	-2.49382	-4.14227	-2.54761	-2.63255	-3.19339	-3.47561	-1.00897	-2.90688	-3.13355	-2.09	-3.94636	-2.31121	-3.93355	-3.60445
86	-3.13578	1.07778	0.127919	-1.285	-3.34749	-1.90317	-2.7537	-1.60297	-4.14673	-4.07064	-3.00588	-4.22144	-3.8864	-3.51624	-1.53206	-3.73058	-1.51673	-2.98321	-1.3913	-3.44287	-2.35989	-3.231	-3.90937	-2.93814	-3.405	-1.7641	-4.12933	-2.74403	-1.42789	-3.96179	-3.61974	-4.41513	-3.35652	-3.50835	-1.95858	-2.97218	-4.72612	-3.26359	-3.41121	-3.93228	-4.01196	-1.61039	-3.60527	-3.50088	-2.76	-4.65508	-3.05795	-4.40666	-4.29906
87	-3.76098	1.04563	-0.65496	-2.14776	-4.07677	-2.39123	-3.59211	-2.50366	-4.91368	-4.61593	-3.59656	-4.75008	-4.61462	-4.24224	-2.04852	-4.38585	-2.26252	-3.79497	-2.19215	-4.27757	-3.02345	-3.709	-4.4059	-3.53738	-4.126	-2.40671	-4.83939	-3.24439	-2.19968	-4.59393	-4.3604	-4.99764	-3.80844	-4.3711	-2.70355	-3.45094	-5.25864	-3.9347	-4.15582	-4.61527	-4.50227	-2.20704	-4.2799	-3.85276	-3.436	-5.28931	-3.80181	-4.79955	-4.88924
88	-4.38416	1.01367	-1.42979	-2.95627	-4.7377	-2.92315	-4.39724	-3.38721	-5.62085	-5.17518	-4.18912	-5.28282	-5.31452	-4.91982	-2.56773	-5.00355	-2.96845	-4.594	-2.99991	-5.07233	-3.6837	-4.198	-4.88403	-4.15406	-4.797	-3.04358	-5.43855	-3.75015	-2.99352	-5.22785	-5.11909	-5.56985	-4.25203	-5.228	-3.40064	-3.95336	-5.76173	-4.5693	-4.88818	-5.26224	-4.96697	-2.8157	-4.92215	-4.229	-4.146	-5.86458	-4.54158	-5.14524	-5.40464
89	-5.00572	0.983968	-2.21322	-3.699	-5.33244	-3.52311	-5.15489	-4.24233	-6.27656	-5.75	-4.77911	-5.82611	-5.98333	-5.54467	-3.09956	-5.587	-3.64533	-5.37367	-3.80033	-5.814	-4.35322	-4.716	-5.37	-4.79733	-5.42	-3.68044	-5.93233	-4.27944	-3.80189	-5.86322	-5.89533	-6.13844	-4.70633	-6.07367	-4.06333	-4.48933	-6.24733	-5.17278	-5.62167	-5.88289	-5.42356	-3.43889	-5.53211	-4.66067	-4.897	-6.39444	-5.27322	-5.46911	-5.872
90	-5.63728	0.945318	-3.00484	-4.37439	-5.8662	-4.21417	-5.86218	-5.06151	-6.89542	-6.34093	-5.35962	-6.38218	-6.61745	-6.11679	-3.65806	-6.14924	-4.29588	-6.12548	-4.57615	-6.49834	-5.04464	-5.281	-5.88193	-5.47072	-6.002	-4.31792	-6.33318	-4.83334	-4.61789	-6.51302	-6.68422	-6.70537	-5.18766	-6.89033	-4.70861	-5.06248	-6.72103	-5.74888	-6.36355	-6.48822	-5.88257	-4.07031	-6.12125	-5.17564	-5.684	-6.88093	-5.99648	-5.79854	-6.31164
91	-6.27384	0.910399	-3.79718	-4.99336	-6.35664	-5.00636	-6.52709	-5.84827	-7.50964	-6.96182	-5.93709	-6.96064	-7.22191	-6.65036	-4.25482	-6.709	-4.92473	-6.85255	-5.32073	-7.13682	-5.76991	-5.914	-6.44345	-6.17845	-6.557	-4.96118	-6.67255	-5.41173	-5.43591	-7.19164	-7.48209	-7.27845	-5.70991	-7.66418	-5.35327	-5.68091	-7.19509	-6.31809	-7.11955	-7.10055	-6.35818	-4.71027	-6.707	-5.796	-6.509	-7.32527	-6.71736	-6.17045	-6.74364
92	-6.93207	0.887488	-4.58611	-5.56855	-6.83268	-5.88592	-7.1576	-6.61209	-8.15208	-7.62778	-6.52925	-7.56498	-7.80428	-7.16576	-4.88615	-7.277	-5.54048	-7.5677	-6.03782	-7.74576	-6.53316	-6.628	-7.08049	-6.92065	-7.113	-5.62365	-7.00127	-6.01092	-6.24478	-7.89543	-8.28482	-7.87201	-6.28333	-8.39687	-6.0117	-6.34952	-7.69073	-6.90991	-7.89142	-7.74006	-6.87784	-5.36913	-7.29843	-6.52352	-7.378	-7.73862	-7.43917	-6.62686	-7.1977
93	-7.59905	0.871834	-5.37223	-6.10336	-7.31935	-6.81419	-7.75534	-7.35833	-8.84197	-8.33704	-7.14369	-8.18196	-8.35696	-7.67339	-5.53064	-7.85109	-6.14576	-8.2753	-6.72248	-8.32634	-7.31886	-7.42	-7.80285	-7.68257	-7.685	-6.30657	-7.36097	-6.61379	-7.02307	-8.60073	-9.07501	-8.48396	-6.90148	-9.09639	-6.69642	-7.05136	-8.22527	-7.53446	-8.66361	-8.40188	-7.46847	-6.05881	-7.88145	-7.33133	-8.278	-8.13472	-8.14118	-7.18407	-7.69212
94	-8.24989	0.862637	-6.14688	-6.58873	-7.81303	-7.72848	-8.31452	-8.07264	-9.57039	-9.06421	-7.76594	-8.78594	-8.85982	-8.16273	-6.157	-8.41073	-6.72636	-8.96373	-7.35491	-8.86067	-8.09767	-8.268	-8.58691	-8.43552	-8.267	-6.98415	-7.76655	-7.19333	-7.73833	-9.27261	-9.81982	-9.0877	-7.53973	-9.75958	-7.40327	-7.741	-8.79627	-8.16952	-9.40445	-9.0557	-8.11867	-6.771	-8.42342	-8.17127	-9.179	-8.5187	-8.78027	-7.82015	-8.21455
95	-8.84991	0.86301	-6.89016	-7.00555	-8.28386	-8.54419	-8.82636	-8.71372	-10.3104	-9.76572	-8.36256	-9.34118	-9.28283	-8.61603	-6.72582	-8.92455	-7.26245	-9.60479	-7.90858	-9.32622	-8.82157	-9.124	-9.38168	-9.14557	-8.841	-7.61527	-8.20967	-7.71034	-8.34698	-9.86809	-10.4838	-9.64078	-8.15186	-10.3674	-8.108	-8.36176	-9.37824	-8.77873	-10.0796	-9.66712	-8.78265	-7.47718	-8.87772	-8.98758	-10.031	-8.88434	-9.30618	-8.49098	-8.73467
96	-9.35213	0.872991	-7.57747	-7.32694	-8.68764	-9.14701	-9.27848	-9.22962	-11.0195	-10.3805	-8.89124	-9.79457	-9.58728	-9.00742	-7.18368	-9.35218	-7.73239	-10.1536	-8.35258	-9.69318	-9.43306	-9.914	-10.1246	-9.77179	-9.376	-8.16015	-8.66603	-8.1112	-8.79299	-10.3286	-11.0257	-10.0902	-8.68092	-10.8962	-8.76679	-8.854	-9.92927	-9.31636	-10.6532	-10.1927	-9.40091	-8.12941	-9.17959	-9.72139	-10.782	-9.21093	-9.65578	-9.14368	-9.21442
97	-9.69687	0.89531	-8.17648	-7.51291	-8.96658	-9.406	-9.64064	-9.55494	-11.6398	-10.8248	-9.29485	-10.077	-9.72324	-9.30182	-7.4607	-9.63718	-8.09655	-10.5443	-8.63164	-9.91806	-9.86788	-10.558	-10.7354	-10.2605	-9.813	-8.57515	-9.09855	-8.32773	-9.00524	-10.5852	-11.3947	-10.369	-9.05297	-11.3097	-9.31364	-9.14827	-10.3925	-9.71009	-11.0735	-10.5697	-9.90979	-8.668	-9.25261	-10.3019	-11.369	-9.45633	-9.75391	-9.71158	-9.603
98	-9.81931	0.937765	-8.64537	-7.50761	-9.04536	-9.24564	-9.85312	-9.61136	-12.0868	-11.0095	-9.49923	-10.1123	-9.65417	-9.45867	-7.48965	-9.70591	-8.30285	-10.7002	-8.68667	-9.946	-10.0534	-10.971	-11.1157	-10.5415	-10.07	-8.81004	-9.44618	-8.29579	-8.93266	-10.5896	-11.5309	-10.4064	-9.18489	-11.5573	-9.654	-9.17452	-10.7002	-9.87021	-11.275	-10.7174	-10.2351	-9.01215	-9.0434	-10.6428	-11.695	-9.56802	-9.52765	-10.1146	-9.83439
99	-9.67616	1.00425	-8.9412	-7.28361	-8.86463	-8.7073	-9.84627	-9.33193	-12.2687	-10.8829	-9.42916	-9.84677	-9.38866	-9.4307	-7.23738	-9.48652	-8.31027	-10.5844	-8.49915	-9.74723	-9.92444	-11.073	-11.175	-10.5472	-10.073	-8.80538	-9.63442	-7.98714	-8.5803	-10.3495	-11.3929	-10.1693	-9.00568	-11.5868	-9.70845	-8.90212	-10.7842	-9.73054	-11.2197	-10.585	-10.3043	-9.08215	-8.56415	-10.6603	-11.665	-9.51688	-8.95518	-10.268	-9.84933
100	-9.27721	1.08405	-9.049	-6.89	-8.436	-7.907	-9.587	-8.737	-12.143	-10.484	-9.053	-9.302	-8.984	-9.197	-6.737	-8.959	-8.127	-10.245	-8.12	-9.349	-9.478	-10.817	-10.886	-10.266	-9.804	-8.533	-9.616	-7.437	-8.013	-9.926	-10.996	-9.697	-8.505	-11.391	-9.467	-8.362	-10.602	-9.293	-10.922	-10.193	-10.077	-8.847	-7.879	-10.317	-11.259	-9.317	-8.091	-10.123	-9.636
[truncated: 74 more columns]

## Sheet: Rotation RKneeFlex A1FacoM
all values Right	mean	std	steps
1	25.2896	2.94591	25.903	24.978	30.514	29.262	27.058	28.61	28.526	26.94	25.418	24.66	22.807	26.544	24.393	28.141	25.179	24.975	26.641	24.509	25.944	24.709	21.052	24.495	26.975	27.049	23.992	26.115	22.158	24.653	25.544	30.186	26.86	27.332	28.664	33.172	26.344	25.104	22.834	23.966	26.648	20.849	22.636	24.716	23.432	23.568	26.395	27.884	24.72
2	27.2068	3.11764	27.3779	26.2483	32.3651	30.9339	28.3633	30.4738	30.7021	28.822	27.4609	26.1873	24.4545	28.1234	25.8509	29.9728	26.9759	26.8145	28.8442	26.6928	28.513	26.555	22.748	26.2424	29.2932	28.78	25.9419	28.0629	23.7129	26.743	27.2673	32.5668	28.8059	29.3514	30.3435	35.0193	27.9729	27.5952	24.772	26.5272	28.7859	22.9159	24.6579	26.7609	24.913	25.3765	28.5342	30.2659	26.19
3	29.2189	3.1749	28.976	27.7479	34.1692	32.6284	29.8362	32.4672	32.8437	30.74	29.5968	27.9541	26.3792	29.7854	27.5613	31.7168	28.9255	28.8335	31.0351	28.9333	30.9439	28.572	24.772	28.2481	31.5999	30.65	28.1133	30.2544	25.5682	28.924	29.157	34.7664	30.8314	31.3755	32.1564	36.7407	29.7073	30.1248	26.9212	29.0836	31.0352	25.2268	26.8268	28.8297	26.648	27.4869	30.7259	32.5883	27.9265
4	31.1912	3.12093	30.5874	29.3617	35.7587	34.2426	31.3374	34.3838	34.7798	32.588	31.6868	29.8005	28.3855	31.4265	29.3426	33.2305	30.8378	30.9045	33.0302	31.031	33.0581	30.627	26.995	30.3443	33.7091	32.553	30.2954	32.5186	27.5623	31.0097	31.0254	36.6198	32.8173	33.2899	33.9427	38.1853	31.3712	32.5075	29.1603	31.4736	33.2595	27.6595	29.0119	30.722	28.543	29.7341	32.8366	34.6586	29.8432
5	32.9644	2.95843	32.0813	30.9503	36.9882	35.6527	32.7092	36.035	36.3587	34.25	33.5735	31.5409	30.2701	32.9298	31.0028	34.3912	32.5186	32.861	34.6642	32.8161	34.724	32.547	29.233	32.3329	35.4586	34.344	32.2872	34.6611	29.5097	32.818	32.682	38.0053	34.6166	34.9697	35.5222	39.2285	32.7933	34.5693	31.3231	33.5476	35.308	30.0639	31.0629	32.2635	30.449	31.9141	34.7239	36.3183	31.7972
6	34.397	2.71605	33.3203	32.3616	37.7703	36.7212	33.8097	37.2757	37.4795	35.604	35.1214	33.0051	31.8522	34.1776	32.3769	35.1192	33.8022	34.5252	35.8135	34.1654	35.8641	34.162	31.289	34.0399	36.7292	35.859	33.9203	36.4898	31.2217	34.2013	33.9603	38.852	36.0891	36.2955	36.7343	39.8028	33.8297	36.1755	33.2432	35.1913	37.0259	32.2784	32.8358	33.3281	32.188	33.8203	36.2577	37.4608	33.6174
7	35.3737	2.44684	34.1846	33.4588	38.0725	37.3377	34.5378	38.0296	38.0884	36.541	36.2253	34.0593	32.9979	35.0765	33.3342	35.3821	34.5954	35.7575	36.4068	35.0128	36.4384	35.331	32.981	35.3335	37.4597	36.957	35.0788	37.8545	32.5375	35.0654	34.7485	39.1388	37.1273	37.183	37.4871	39.8936	34.3936	37.2458	34.7756	36.3289	38.2879	34.1524	34.2154	33.8545	33.583	35.2895	37.3458	38.0327	33.71
8	35.8724	2.19116	34.5933	34.1465	37.9119	37.4474	34.8441	38.2923	38.1699	36.991	36.8231	34.6198	33.6347	35.5676	33.8059	35.1895	34.8656	36.4714	36.4301	35.3456	36.4376	35.968	34.18	36.1316	37.6469	37.547	35.704	38.674	33.3475	35.3666	35.0038	38.8895	37.6716	37.5901	37.7598	39.5312	34.455	37.7444	35.8229	36.9181	39.021	35.5698	35.1241	33.8358	34.499	36.2199	37.9394	38.0256	36.1215
9	35.8506	2.00756	34.5139	34.3856	37.3397	37.0541	34.7263	38.1161	37.7427	36.93	36.8916	34.6657	33.7558	35.6318	33.7912	34.5755	34.6276	36.633	35.9231	35.1928	35.8795	36.036	34.818	36.4082	37.3286	37.605	35.7959	38.9323	33.6093	35.1037	34.7461	38.1598	37.7066	37.5092	37.5687	38.7785	34.0279	37.6805	36.3406	36.9553	39.2075	36.4577	35.5245	33.3122	34.861	36.5791	38.0253	37.4699	36.8694
10	35.3485	1.90999	33.9632	34.1873	36.4295	36.2035	34.2169	37.5724	36.8565	36.38	36.4531	34.2269	33.4057	35.2851	33.3368	33.5894	33.937	36.2587	34.9648	34.6077	34.8233	35.555	34.886	36.1867	36.5735	37.163	35.401	38.6712	33.3314	34.3155	34.0381	37.0235	37.2574	36.9677	36.9648	37.7181	33.1608	37.1014	36.3304	36.4718	38.8765	36.7943	35.4183	32.3545	34.655	36.3886	37.6224	36.4298	37.0017
11	34.4286	1.88883	32.9993	33.5983	35.2647	34.9749	33.3694	36.7312	35.5848	35.405	35.5628	33.3727	32.6593	34.5768	32.5073	32.2925	32.8765	35.4104	33.6492	33.6535	33.352	34.592	34.429	35.5267	35.4632	36.297	34.5972	37.9713	32.5616	33.0694	32.9611	35.5545	36.3834	36.0287	36.0251	36.4295	31.9247	36.0824	35.8348	35.5217	38.0896	36.5989	34.8408	31.0472	33.931	35.708	36.7784	34.9907	36.6522
12	33.1662	1.91811	31.7084	32.6894	33.9248	33.4709	32.2457	35.649	34.0146	34.105	34.2926	32.188	31.5987	33.5786	31.3793	30.7527	31.5357	34.1887	32.0687	32.3937	31.563	33.242	33.529	34.4989	34.0683	35.102	33.4727	36.9244	31.3822	31.4469	31.5956	33.8194	35.1603	34.7716	34.833	34.9793	30.3987	34.7073	34.9199	34.1756	36.9261	35.9216	33.852	29.4746	32.774	34.6144	35.5573	33.2417	35.8787
13	31.6376	1.97276	30.1871	31.5409	32.4786	31.7919	30.9053	34.3675	32.2367	32.586	32.7226	30.7524	30.2971	32.3685	30.0358	29.0368	29.9955	32.7115	30.3014	30.8871	29.5513	31.609	32.276	33.1699	32.4451	33.67	32.1043	35.6135	29.8915	29.5359	30.0118	31.879	33.67	33.275	33.4625	33.4201	28.6597	33.0557	33.6521	32.5202	35.4692	34.8188	32.5211	27.7125	31.277	33.1802	34.0378	31.2689	34.7535
14	29.9184	2.02896	28.527	30.2307	30.9789	30.0256	29.3978	32.9196	30.3319	30.936	30.9332	29.1246	28.8139	31.0205	28.5461	27.201	28.3165	31.0884	28.4079	29.1874	27.4095	29.798	30.761	31.5974	30.6329	32.075	30.5501	34.1064	28.178	27.42	28.2685	29.7925	31.9892	31.6119	31.9735	31.7885	26.7757	31.1975	32.1023	30.6421	33.8026	33.3559	30.9151	25.8226	29.53	31.4746	32.2975	29.1446	33.3488
15	28.0525	2.099	26.8027	28.8232	29.4597	28.2368	27.7757	31.3374	28.366	29.221	28.9956	27.3478	27.2015	29.5968	26.9647	25.2875	26.5298	29.3981	26.4308	27.3428	25.2194	27.893	29.063	29.8318	28.6634	30.377	28.8503	32.4566	26.3158	25.1698	26.4105	27.6128	30.1837	29.8421	30.4076	30.1102	24.8014	29.1917	30.3386	28.6175	32.004	31.5951	29.0899	23.8464	27.609	29.5552	30.4039	26.9308	31.7276
16	26.0778	2.18898	25.0622	27.367	27.9376	26.4698	26.0665	29.6494	26.392	27.473	26.9645	25.4529	25.5007	28.1411	25.3234	23.32	24.6316	27.685	24.3928	25.3911	23.0426	25.949	27.24	27.9136	26.5671	28.622	27.0313	30.7066	24.3559	22.8366	24.4667	25.3808	28.304	28.013	28.7919	28.3975	22.7636	27.0834	28.4235	26.5092	30.1322	29.6062	27.089	21.8043	25.563	27.4697	28.4158	24.6767	29.9435
17	24.0378	2.28769	23.3252	25.8951	26.4131	24.7404	24.2697	27.8783	24.4406	25.698	24.8746	23.454	23.7319	26.6738	23.6321	21.3037	22.5945	25.9594	22.2988	23.3621	20.9156	23.985	25.318	25.8666	24.3677	26.836	25.1095	28.8789	22.3188	20.4453	22.4477	23.1254	26.3838	26.1538	27.1358	26.6468	20.6591	24.9014	26.4086	24.3662	28.2242	27.4517	24.9511	19.7001	23.421	25.2556	26.3779	22.4089	28.0397
18	21.9341	2.41136	21.5865	24.415	24.8747	23.0493	22.3742	26.0422	22.5243	23.888	22.7415	21.3459	21.8928	25.1904	21.8846	19.2473	20.4022	24.213	20.1539	21.2796	18.8589	21.997	23.293	23.7028	22.0805	25.011	23.0909	26.978	20.1959	18.0019	20.3523	20.8673	24.4312	24.2735	25.4325	24.8509	18.4619	22.659	24.3313	22.2217	26.2953	25.1843	22.7092	17.5329	21.178	22.9387	24.3144	20.1433	26.0446
19	19.7735	2.55919	19.8275	22.9192	23.3128	21.3841	20.3726	24.1596	20.6441	22.034	20.5642	19.1195	19.9741	23.6715	20.0769	17.1783	18.0769	22.4357	17.9802	19.1688	16.8889	19.972	21.145	21.4327	19.7277	23.127	20.9801	25.0005	17.9729	15.5138	18.1875	18.6332	22.4359	22.366	23.6762	23.0108	16.1592	20.3638	22.2174	20.0996	24.3475	22.8432	20.3817	15.315	18.818	20.5352	22.2275	17.8953	23.9672
20	17.5801	2.73122	18.0319	21.3878	21.7338	19.7279	18.275	22.2644	18.8025	20.142	18.3328	16.7936	17.9853	22.1087	18.2316	15.1308	15.6859	20.6232	15.819	17.0588	15.0239	17.913	18.861	19.0671	17.3479	21.181	18.8002	22.9564	15.654	13.0128	15.9779	16.4594	20.3895	20.4272	21.8736	21.963	13.7792	18.0347	20.0864	18.019	22.3866	20.4514	17.9824	13.0867	16.361	18.0748	20.1091	15.6887	21.8085
21	15.3802	2.8978	16.2031	19.8035	20.1685	18.0784	16.114	20.4081	17.0161	18.233	16.0465	14.4274	15.967	20.515	16.4013	13.1488	13.3191	18.7849	13.7263	14.987	13.2867	15.86	16.46	16.6234	14.9986	19.194	16.5947	20.8813	13.2743	10.5632	13.7675	14.3945	18.3041	18.4651	20.0462	20.4463	11.3959	15.7096	17.9556	16.0048	20.4269	18.0278	15.5439	10.9115	13.886	15.6114	17.9597	13.5608	19.578
22	13.2187	3.02901	14.3695	18.1767	18.6538	16.4546	13.9436	18.6436	15.3164	16.348	13.7368	12.1052	13.9754	18.923	14.6477	11.2807	11.0639	16.9532	11.7601	13.0064	11.6988	13.874	13.995	14.1341	12.7395	17.216	14.416	18.8259	10.8955	8.24924	11.6388	12.4894	16.2132	16.5038	18.2315	17.433	9.10745	13.4385	15.8482	14.089	18.4944	15.5938	13.1201	8.858	11.495	13.2149	15.7965	11.5567	17.2929
23	11.1755	3.15012	12.5777	16.5484	17.2203	14.8814	11.8301	17.011	13.7379	14.537	11.4671	9.91467	12.0643	17.3731	13.0192	9.573	8.98844	15.1787	9.96433	11.152	10.2767	11.998	11.544	11.6464	10.6181	15.298	12.3233	16.8442	8.59044	6.15722	9.66033	10.7814	14.17	14.5809	16.4733	15.652	6.99767	11.27	13.7964	12.2989	16.6239	13.1797	10.7748	6.98444	9.285	10.9527	13.6523	9.71611	14.9864
24	9.28861	3.23663	10.8744	14.9699	15.8836	13.3818	9.83702	15.5278	12.3065	12.836	9.30741	7.92006	10.2757	15.8988	11.5429	8.05388	7.13561	13.5099	8.36294	9.44871	9.02679	10.264	9.178	9.22444	8.67197	13.475	10.3711	14.9743	6.42837	4.35383	7.8639	9.28091	12.2317	12.7328	14.811	13.9673	5.12373	9.23667	11.8371	10.6505	14.8498	10.8242	8.56809	5.33227	7.312	8.87673	11.5728	8.06472	12.7031
25	7.59201	3.2793	9.29688	13.4834	14.6458	11.9719	8.01991	14.1864	11.0361	11.263	7.30945	6.15573	8.63209	14.5199	10.2258	6.73782	5.53267	11.9765	6.96191	7.91242	7.94397	8.684	6.959	6.92918	6.93018	11.771	8.60055	13.2333	4.47252	2.88394	6.2683	7.98333	10.439	10.9838	13.2725	12.3883	3.52382	7.35264	10.0011	9.15455	13.1979	8.57879	6.55485	3.93348	5.595	7.02424	9.60191	6.61512	10.4872
26	6.10692	3.27033	7.86804	12.1148	13.4981	10.6573	6.42603	12.9742	9.9273	9.829	5.5018	4.64324	7.14045	13.2394	9.06261	5.63303	4.19816	10.5841	5.76142	6.55179	7.01837	7.265	4.943	4.81327	5.41371	10.195	7.03448	11.6212	2.777	1.77369	4.89579	6.88556	8.80847	9.34317	11.8687	10.9114	2.21855	5.63482	8.31279	7.82044	11.68	6.4962	4.77672	2.80884	4.145	5.42541	7.77403	5.37236	8.37631
27	4.84423	3.20533	6.59302	10.8748	12.4197	9.42988	5.09915	11.8783	8.96545	8.53	3.91225	3.39161	5.8093	12.0447	8.04434	4.73842	3.13289	9.32558	4.75903	5.37169	6.24013	6.015	3.183	2.93284	4.13612	8.734	5.68206	10.1157	1.38024	1.02044	3.76652	5.98432	7.34445	7.81008	10.5955	9.53412	1.21	4.10497	6.79229	6.65473	10.2902	4.62071	3.27869	1.95005	2.965	4.0968	6.11552	4.33926	6.40491
28	3.80327	3.08668	5.46691	9.76527	11.3875	8.28309	4.03845	10.8819	8.12618	7.363	2.57609	2.40136	4.65391	10.9165	7.16436	4.04145	2.31827	8.19636	3.94927	4.37764	5.59573	4.949	1.721	1.33036	3.10318	7.38	4.54282	8.69	0.297273	0.568273	2.88027	5.26064	6.04745	6.38482	9.44609	8.24855	0.483182	2.78709	5.45473	5.65982	9.00991	2.99182	2.08182	1.31591	2.053	3.04155	4.64127	3.50955	4.60909
29	2.97544	2.92265	4.48797	8.77935	10.3857	7.21782	3.24584	9.97058	7.38579	6.327	1.51627	1.66267	3.68579	9.83504	6.42021	3.51958	1.72417	7.19294	3.32003	3.56679	5.06261	4.075	0.583	0.0376768	2.30895	6.136	3.6203	7.32947	-0.482333	0.364556	2.21856	4.6909	4.91733	5.07729	8.41348	7.04879	0.0111212	1.70058	4.31411	4.83268	7.82316	1.64043	1.19079	0.876515	1.401	2.25607	3.35676	2.8616	3.03001
30	2.34369	2.7256	3.65941	7.92162	9.40167	6.23909	2.70575	9.12936	6.72319	5.417	0.731949	1.15455	2.90058	8.79064	5.80474	3.14009	1.31199	6.30373	2.8427	2.92593	4.61372	3.392	-0.229	-0.935949	1.7326	5.016	2.90395	6.0344	-0.986919	0.351596	1.756	4.26132	3.9539	3.90472	7.4873	5.93206	-0.242121	0.850515	3.37802	4.16424	6.7247	0.586192	0.597566	0.59702	0.997	1.72209	2.26658	2.36806	1.70326
31	1.88254	2.50851	2.98318	7.18339	8.42788	5.34994	2.39136	8.335	6.11797	4.621	0.201788	0.837	2.28891	7.78545	5.29976	2.86527	1.03945	5.51927	2.48009	2.43179	4.22188	2.878	-0.738	-1.61333	1.34318	4.032	2.3713	4.81855	-1.25691	0.471394	1.46097	3.95558	3.15158	2.8847	6.649	4.90091	-0.326909	0.226818	2.63473	3.64152	5.71452	-0.170455	0.269727	0.427303	0.814	1.39891	1.36864	2.00106	0.643
32	1.56038	2.28359	2.45281	6.55467	7.47076	4.54956	2.26671	7.56779	5.5532	3.924	-0.107263	0.661727	1.83824	6.82757	4.88086	2.65958	0.86504	4.83527	2.19609	2.05506	3.85534	2.495	-0.994	-2.0313	1.10408	3.187	1.99565	3.69866	-1.34189	0.660717	1.29435	3.73827	2.49723	2.03021	5.88482	3.95636	-0.302212	-0.190455	2.05924	3.24704	4.79299	-0.655929	0.156424	0.312525	0.812	1.24244	0.649485	1.72568	-0.159788
33	1.3445	2.0625	2.05331	6.02171	6.53909	3.83735	2.2899	6.81239	5.01409	3.313	-0.237727	0.578727	1.52576	5.92942	4.52221	2.48627	0.751182	4.25048	1.95791	1.76328	3.48335	2.495	-1.065	-2.23277	0.971949	2.479	1.74903	2.68278	-1.29682	0.862485	1.21565	3.57075	1.97385	1.34547	5.17927	3.10121	-0.216727	-0.433394	1.62714	2.95226	3.96212	-0.911232	0.19203	0.207222	0.946	1.208	0.0855152	1.5007	-0.721293
34	1.19153	1.85032	1.75867	5.569	5.641	3.206	2.418	6.057	4.48733	2.769	-0.244	0.538	1.326	5.104	4.20233	2.32	0.665667	3.754	1.731	1.52533	3.08267	1.945	-1.016	-2.26367	0.898667	1.896	1.602	1.77733	-1.17667	1.02533	1.18667	3.42167	1.56467	0.824333	4.516	2.34	-0.104	-0.542	1.31167	2.71833	3.22467	-0.989333	0.312	0.083	1.163	1.24267	-0.346	1.287	-1.06133
35	1.07468	1.6582	1.52922	5.179	4.79254	2.64548	2.61086	5.30064	3.96197	2.266	-0.185263	0.499212	1.20964	4.35536	3.904	2.14339	0.581253	3.32442	1.49148	1.31576	2.64107	1.726	-0.908	-2.17496	0.840081	1.413	1.52217	0.997434	-1.02997	1.10982	1.17291	3.26328	1.24432	0.448	3.88182	1.67479	-0.00160606	-0.556545	1.08432	2.50642	2.57937	-0.948101	0.460576	-0.0732222	1.411	1.29217	-0.666	1.05077	-1.2124
36	0.962048	1.49087	1.32631	4.83306	4.01537	2.15064	2.83307	4.55555	3.4232	1.784	-0.113424	0.436939	1.14588	3.68304	3.61212	1.95009	0.47997	2.93806	1.22848	1.11096	2.15651	1.498	-0.785	-2.01937	0.758313	1.001	1.47439	0.359505	-0.895606	1.0884	1.14978	3.07245	0.980525	0.182778	3.26548	1.09976	0.0621212	-0.522242	0.920162	2.28189	2.01856	-0.839899	0.588545	-0.259101	1.641	1.30965	-0.899576	0.774899	-1.21426
37	0.83388	1.35226	1.12536	4.51409	3.33564	1.72045	3.05673	3.84173	2.86318	1.312	-0.0690909	0.347545	1.10655	3.08982	3.31955	1.745	0.348545	2.58309	0.942909	0.896091	1.63709	1.248	-0.676	-1.84091	0.630091	0.644	1.433	-0.121909	-0.796727	0.945545	1.10255	2.83736	0.746636	-0.00563636	2.667	0.612182	0.0675455	-0.475455	0.794818	2.02009	1.53218	-0.707818	0.655545	-0.459636	1.81	1.261	-1.06855	0.460909	-1.10573
38	0.683508	1.24341	0.914859	4.21017	2.78195	1.35932	3.26609	3.19148	2.28801	0.848	-0.0778889	0.247606	1.06873	2.57382	3.03833	1.54061	0.182525	2.26527	0.655879	0.673192	1.10717	0.974	-0.596	-1.66864	0.450455	0.345	1.38876	-0.430879	-0.740424	0.687364	1.03149	2.55943	0.531232	-0.14001	2.09779	0.212848	0.011697	-0.438485	0.695283	1.70986	1.11758	-0.582222	0.639687	-0.644889	1.88	1.12716	-1.1877	0.121364	-0.92399
39	0.520526	1.16228	0.696131	3.91875	2.38238	1.07403	3.45636	2.63924	1.7169	0.403	-0.141071	0.173909	1.03091	2.13874	2.79175	1.35558	-0.00307071	1.99776	0.401091	0.461374	0.611081	0.683	-0.542	-1.51663	0.234404	0.112	1.34548	-0.562596	-0.712424	0.345788	0.957394	2.25313	0.337576	-0.232566	1.58918	-0.0973333	-0.0875455	-0.41703	0.616828	1.35865	0.779414	-0.479697	0.541626	-0.777071	1.834	0.907495	-1.26139	-0.213253	-0.699121
40	0.368601	1.10527	0.491121	3.65091	2.15909	0.875606	3.63391	2.21545	1.18518	-0.001	-0.235	0.159727	1.00864	1.80736	2.59803	1.21845	-0.189545	1.79827	0.211455	0.292121	0.206303	0.395	-0.498	-1.38385	0.00754545	-0.044	1.31706	-0.531515	-0.681909	-0.0314242	0.904697	1.94973	0.17897	-0.289727	1.178	-0.314182	-0.198727	-0.402545	0.564697	0.994697	0.529303	-0.402788	0.387212	-0.820515	1.681	0.622727	-1.27773	-0.499303	-0.445788
41	0.257641	1.06754	0.339313	3.43098	2.1257	0.779414	3.81039	1.94145	0.74002	-0.34	-0.324707	0.228333	1.01839	1.60841	2.46841	1.16667	-0.350495	1.68579	0.118121	0.201919	-0.0591414	0.136	-0.447	-1.25833	-0.193788	-0.111	1.3232	-0.367475	-0.610899	-0.38897	0.895202	1.69102	0.0808182	-0.306394	0.895212	-0.432364	-0.281152	-0.374	0.550758	0.661838	0.382828	-0.333687	0.223505	-0.746051	1.448	0.307313	-1.2207	-0.694384	-0.174131
42	0.223375	1.0475	0.283616	3.28575	2.29256	0.800768	4.00817	1.8327	0.42898	-0.596	-0.371939	0.399273	1.08033	1.56366	2.40769	1.23979	-0.439455	1.67864	0.152	0.226949	-0.152636	-0.054	-0.37	-1.12239	-0.319636	-0.086	1.38653	-0.096404	-0.456697	-0.663657	0.958192	1.51728	0.0739394	-0.271717	0.756424	-0.447939	-0.295061	-0.307152	0.592515	0.414303	0.352707	-0.242313	0.103273	-0.532354	1.177	0.000242424	-1.07697	-0.76896	0.10597
43	0.299954	1.04566	0.363515	3.24239	2.66958	0.954788	4.25861	1.90155	0.296727	-0.758	-0.343364	0.701091	1.219	1.68733	2.42645	1.47755	-0.404121	1.80227	0.341818	0.400364	-0.0470909	-0.135	-0.241	-0.949212	-0.31897	0.034	1.53642	0.272606	-0.179212	-0.789364	1.13173	1.4693	0.179182	-0.171182	0.775091	-0.353636	-0.200545	-0.179636	0.707303	0.309697	0.447333	-0.103	0.0741818	-0.160636	0.934	-0.251242	-0.834545	-0.702424	0.393273
44	0.526546	1.06728	0.61399	3.34647	3.2651	1.26208	4.61026	2.1633	0.379919	-0.811	-0.202889	1.16609	1.46612	1.99553	2.54386	1.92279	-0.193111	2.08676	0.717152	0.759455	0.283141	-0.064	-0.034	-0.699081	-0.139576	0.261	1.80884	0.745636	0.260465	-0.707202	1.45732	1.59111	0.414636	0.0183939	0.966939	-0.12803	0.0449091	0.0429091	0.921515	0.405758	0.685606	0.112374	0.178505	0.392556	0.791	-0.388556	-0.47603	-0.463535	0.704101
45	0.941927	1.11657	1.06778	3.63989	4.09233	1.75411	5.12378	2.633	0.709778	-0.734	0.0886667	1.827	1.86067	2.51133	2.79378	2.62033	0.248111	2.56367	1.30667	1.33533	0.858889	0.203	0.288	-0.322111	0.268333	0.616	2.24222	1.34644	0.904111	-0.366	1.97967	1.92467	0.806889	0.330889	1.35367	0.267	0.483	0.406667	1.27378	0.750444	1.09278	0.442889	0.455333	1.15733	0.823	-0.349222	0.0216667	-0.0137778	1.067
46	1.5865	1.19818	1.75936	4.15218	5.17173	2.471	5.86864	3.32709	1.31927	-0.499	0.576182	2.72227	2.45245	3.26218	3.21845	3.61082	0.967455	3.26545	2.14109	2.152	1.69509	0.721	0.767	0.236909	0.954455	1.135	2.87682	2.11518	1.79627	0.281364	2.743	2.51182	1.392	0.807818	1.96018	0.879273	1.15218	0.961364	1.80336	1.38527	1.69391	0.934364	0.938727	2.16818	1.1	-0.0739091	0.685	0.685636	1.52009
47	2.50165	1.31606	2.72812	4.92251	6.53013	3.46023	6.92154	4.27315	2.24251	-0.068	1.31175	3.89585	3.29391	4.2774	3.86826	4.929	2.01332	4.23152	3.26315	3.23575	2.80655	1.545	1.457	1.03669	1.96749	1.866	3.75203	3.10647	2.97619	1.28339	3.79347	3.39665	2.20935	1.49239	2.80952	1.76667	2.08948	1.75579	2.54827	2.35303	2.52099	1.63538	1.65899	3.46504	1.689	0.494596	1.54609	1.67625	2.1129
48	3.72895	1.47138	4.01711	5.99499	8.18584	4.7732	8.35455	5.50736	3.5169	0.607	2.35252	5.39203	4.43339	5.5897	4.78954	6.60615	3.44035	5.504	4.72276	4.61811	4.21739	2.728	2.419	2.13891	3.35346	2.867	4.90683	4.38057	4.47995	2.68329	5.17588	4.62336	3.29706	2.42758	3.92924	2.99158	3.33224	2.84042	3.55207	3.69059	3.61817	2.59383	2.64894	5.09388	2.658	1.41666	2.64179	3.00197	2.9013
49	5.30562	1.66032	5.66842	7.40667	10.1418	6.4577	10.2135	7.06573	5.17697	1.589	3.75267	7.24682	5.91673	7.24467	6.03391	8.66218	5.30494	7.11327	6.55336	6.32758	5.96297	4.319	3.711	3.59848	5.14036	4.191	6.38233	5.98133	6.33367	4.51061	6.92455	6.2303	4.68621	3.65191	5.35027	4.60745	4.91564	4.27255	4.86445	5.42203	5.02945	3.85264	3.94433	7.09455	4.071	2.75015	4.00645	4.70185	3.94458
50	7.25936	1.87407	7.71045	9.17721	12.394	8.54469	12.5131	8.97042	7.24973	2.942	5.55697	9.47927	7.77906	9.27492	7.6518	11.1062	7.63584	9.07176	8.76597	8.37889	8.06745	6.347	5.377	5.45168	7.32238	5.88	8.21685	7.93383	8.55795	6.77805	9.06077	8.23901	6.41048	5.20479	7.09218	6.6487	6.86806	6.10327	6.53231	7.5614	6.79418	5.45308	5.58909	9.48691	5.972	4.53478	5.66624	6.80294	5.29926
51	9.6097	2.10506	10.1545	11.3192	14.961	11.0427	15.2679	11.2318	9.74527	4.709	7.78503	12.0931	10.0346	11.6921	9.6692	13.9638	10.4332	11.3898	11.3701	10.7749	10.5365	8.812	7.445	7.71632	9.88162	7.953	10.4422	10.2571	11.1721	9.48795	11.5978	10.662	8.49452	7.12421	9.16491	9.12724	9.22594	8.36364	8.59969	10.1226	8.94582	7.43486	7.63591	12.2851	8.37	6.78185	7.642	9.31906	7.0108
52	12.3659	2.34835	12.9866	13.8453	17.8679	13.9503	18.4665	13.8643	12.6491	6.905	10.4339	15.0915	12.6896	14.5088	12.1016	17.2396	13.6746	14.0915	14.3871	13.5251	13.3751	11.707	9.924	10.3915	12.8122	10.417	13.0705	12.9758	14.1895	12.6253	14.545	13.4936	10.949	9.42861	11.5794	12.0426	12.0029	11.065	11.0976	13.1134	11.4999	9.82852	10.1083	15.4835	11.252	9.48215	9.95827	12.2522	9.10924
53	15.5312	2.59793	16.192	16.7636	21.1247	17.2707	22.0678	16.8897	15.9492	9.529	13.5117	18.4808	15.7581	17.7512	14.9666	20.8908	17.3299	17.2033	17.8349	16.651	16.603	15.045	12.82	13.4773	16.1275	13.285	16.1012	16.1204	17.6148	16.17	17.9048	16.7305	13.7833	12.1092	14.3546	15.3943	15.1943	14.2054	14.0425	16.5387	14.4617	12.6554	13.0105	19.0626	14.594	12.6211	12.6514	15.5912	11.6155
54	19.101	2.84058	19.7672	20.065	24.7155	21.0085	26.0233	20.3175	19.6429	12.588	17.0425	22.2489	19.2466	21.4345	18.2783	24.8487	21.3644	20.7265	21.6928	20.1625	20.227	18.839	16.151	16.9869	19.8415	16.589	19.5354	19.6998	21.4423	20.1108	21.6542	20.3761	17.0171	15.1576	17.512	19.171	18.7911	17.7698	17.4364	20.3914	17.8387	15.9262	16.3498	22.9888	18.361	16.1815	15.7619	19.3185	14.5461
55	23.0412	3.05036	23.6963	23.7085	28.5718	25.1337	30.2365	24.116	23.7037	16.099	21.0217	26.3381	23.1264	25.5147	22.0208	29.0078	25.7125	24.613	25.8796	24.0239	24.2009	23.055	19.928	20.9024	23.9128	20.334	23.3445	23.6645	25.6264	24.3986	25.7195	24.3866	20.6593	18.5681	21.0477	23.3229	22.7601	21.7155	21.2539	24.6146	21.6195	19.6299	20.1152	27.1812	22.506	20.1355	19.3027	23.3963	17.8996
56	27.2724	3.19547	27.9207	27.6162	32.5852	29.5499	34.5796	28.1993	28.0652	20.063	25.3798	30.643	27.319	29.88	26.1212	33.242	30.2602	28.7593	30.2677	28.1432	28.4173	27.591	24.1	25.1467	28.2414	24.452	27.4432	27.9067	30.0614	28.9224	29.9769	28.6539	24.6711	22.3288	24.907	27.7493	27.0233	25.9537	25.427	29.0917	25.7454	23.721	24.2648	31.5141	26.944	24.4283	23.2277	27.7388	21.6387
57	31.6729	3.25334	32.3312	31.6753	36.6327	34.1074	38.9164	32.4396	32.605	24.409	29.9756	35.0288	31.7033	34.3748	30.4504	37.4254	34.8617	33.0279	34.7127	32.395	32.7385	32.296	28.543	29.5942	32.6979	28.812	31.6988	32.2896	34.596	33.5312	34.2843	33.0302	28.9453	26.3945	28.9795	32.3148	31.4557	30.3523	29.8339	33.6657	30.0983	28.1049	28.7072	35.8463	31.537	28.9553	27.4294	32.2091	25.6769
58	36.1014	3.22038	36.785	35.753	40.6007	38.642	43.1288	36.6942	37.1665	28.992	34.6346	39.3536	36.1365	38.8379	34.8607	41.4532	39.3727	37.2731	39.0803	36.6497	37.026	37.007	33.099	34.1015	37.1525	33.261	35.9631	36.6734	39.0724	38.0718	38.515	37.3666	33.3385	30.6646	33.1265	36.8761	35.9145	34.7667	34.3259	38.1788	34.5303	32.642	33.3053	40.0528	36.131	33.567	31.7635	36.6528	29.8838
59	40.4236	3.10857	41.1413	39.713	44.3954	43.0081	47.1251	40.8326	41.6009	33.643	39.1876	43.493	40.4829	43.1317	39.2067	45.2441	43.671	41.3667	43.2599	40.7899	41.1544	41.574	37.613	38.5367	41.4879	37.656	40.1033	40.933	43.3528	42.4138	42.5685	41.5424	37.7067	35.0099	37.2145	41.3023	40.2677	39.0661	38.7617	42.5037	38.8987	37.1764	37.9038	44.0379	40.586	38.1051	36.0825	40.9412	34.1183
60	44.4867	2.98692	45.2824	43.4619	47.942	47.0959	50.8354	44.7569	45.7857	38.206	43.4923	47.3454	44.6293	47.1542	43.3632	48.7398	47.6689	45.212	47.1655	44.717	45.0237	45.881	41.954	42.7944	45.6056	41.877	44.0189	44.9671	47.3277	46.4607	46.3679	45.4657	41.9223	39.2978	41.134	45.4822	44.411	43.1457	43.0263	46.5465	43.0866	41.5658	42.3586	47.729	44.796	42.4384	40.2565	44.9777	36.607
61	48.3019	2.77925	49.1234	46.9364	51.182	50.8322	54.2066	48.3957	49.6356	42.557	47.4428	50.8318	48.4928	50.833	47.2341	51.9001	51.3065	48.7397	50.7331	48.3375	48.5619	49.84	46.025	46.7938	49.4287	45.841	47.6376	48.6859	50.9188	50.1452	49.8402	49.0721	45.8888	43.4102	44.7999	49.3229	48.2704	46.9244	47.0372	50.2368	47.0121	45.6992	46.5503	51.0718	48.69	46.4755	44.1854	48.6931	39.7227
62	51.7672	2.48	52.6032	50.0878	54.0744	54.1719	57.1968	51.7007	53.0917	46.605	50.9627	53.8917	52.0149	54.1212	50.7482	54.6945	54.5438	51.9005	53.9146	51.5856	51.7235	53.38	49.746	50.4695	52.8992	49.482	50.9061	52.0112	54.0718	53.4193	52.9356	52.315	49.5334	47.2483	48.1497	52.7522	51.7899	50.3377	50.7306	53.5226	50.6159	49.4999	50.3894	54.0233	52.219	50.1548	47.7985	52.0348	45.8821
63	54.7984	2.22507	55.6804	52.8852	56.5933	57.0879	59.7687	54.6367	56.1145	50.289	54.003	56.4826	55.1563	56.9916	53.8553	57.0985	57.3553	54.6596	56.6786	54.4271	54.4816	56.452	53.05	53.7682	55.9798	52.749	53.782	54.9008	56.7529	56.2478	55.626	55.1616	52.7988	50.733	51.1378	55.7169	54.9234	53.3386	54.0527	56.3692	53.8487	52.9122	53.8117	56.5444	55.347	53.4314	51.0456	54.965	49.2758
64	57.3949	1.97094	58.3308	55.3093	58.7265	59.568	61.8706	57.1781	58.6813	53.569	56.5364	58.5835	57.8941	59.433	56.5253	59.0949	59.7294	56.9987	59.0085	56.8408	56.8186	59.026	55.888	56.6498	58.6523	55.603	56.2283	57.3494	58.9442	58.6054	57.8879	57.5883	55.6436	53.8044	53.7371	58.1878	57.6342	55.8993	56.9606	58.7586	56.6733	55.8945	56.7741	58.6006	58.045	56.2675	53.8888	57.4533	52.3145
65	59.5401	1.73345	60.5421	57.3501	60.4736	61.6095	63.5275	59.3062	60.7804	56.419	58.5538	60.1883	60.2143	61.4428	58.7442	60.6748	61.6611	58.9097	60.8938	58.8164	58.7235	61.093	58.23	59.0871	60.9102	58.022	58.2166	59.3651	60.6429	60.4775	59.7069	59.5797	58.0479	56.4204	55.9302	60.1598	59.8967	58.0058	59.4239	60.6861	59.068	58.4169	59.2483	60.1661	60.295	58.6342	56.3015	59.4791	54.9577
66	61.2262	1.53014	62.3109	59.005	61.839	63.2145	64.7362	61.0067	62.4086	58.827	60.0568	61.2975	62.1098	63.0236	60.5085	61.8387	63.1509	60.3953	62.3334	60.3495	60.1888	62.651	60.062	61.0674	62.7534	59.997	59.7324	60.9592	61.8563	61.8608	61.0817	61.1308	60.0059	58.5587	57.7128	61.6448	61.6995	59.651	61.4216	62.1544	61.0198	60.4592	61.2165	61.2308	62.098	60.5173	58.2805	61.0362	57.1764
67	62.4548	1.38176	63.6393	60.2753	62.8307	64.3863	65.5037	62.276	63.5677	60.784	61.0563	61.923	63.574	64.181	61.8273	62.594	64.2047	61.461	63.339	61.4467	61.216	63.711	61.387	62.5937	64.1867	61.529	60.7787	62.1453	62.6023	62.763	62.0203	62.247	61.5193	60.2103	59.084	62.663	63.04	60.836	62.9447	63.167	62.5233	62.0083	62.6743	61.8063	63.475	61.9207	59.834	62.128	58.963
68	63.2333	1.30826	64.5356	61.167	63.4614	65.1313	65.8512	63.1012	64.2707	62.285	61.5737	62.0743	64.599	64.9288	62.7164	62.9341	64.8324	62.1097	63.9198	62.1235	61.817	64.298	62.222	63.6812	65.2179	62.627	61.3756	62.94	62.9071	63.2027	62.5411	62.9458	62.5985	61.3806	60.0372	63.2264	63.9042	61.5536	63.9944	63.7319	63.5836	63.063	63.6313	61.9227	64.44	62.8615	60.9521	62.7686	60.326
69	63.5877	1.3185	65.0129	61.6944	63.7488	65.4642	65.8113	63.514	64.5388	63.327	61.6428	61.8075	65.2125	65.2877	63.1957	62.9121	65.0492	62.3789	64.1165	62.4034	62.0123	64.447	62.597	64.3522	65.8613	63.313	61.5557	63.3642	62.8014	63.2069	62.6725	63.2538	63.2597	62.0874	60.6025	63.3765	64.3475	61.8409	64.5808	63.8675	64.2185	63.6375	64.1096	61.6182	65.009	63.3627	61.6558	62.9866	61.2817
70	63.547	1.40263	65.0934	61.8797	63.7114	65.4076	65.4212	63.5417	64.3949	63.92	61.3068	61.1691	65.4345	65.2831	63.2881	62.5599	64.8738	62.2905	63.9571	62.3112	61.8286	64.197	62.554	64.6317	66.1372	63.614	61.3561	63.4398	62.3226	62.8108	62.4483	63.2017	63.5249	62.3597	60.8025	63.1514	64.3969	61.728	64.7194	63.6024	64.4541	63.7598	64.1428	60.9346	65.206	63.456	61.9626	62.8211	61.8546
71	63.1447	1.53848	64.8051	61.7536	63.3701	64.993	64.716	63.2186	63.8657	64.089	60.613	60.201	65.2895	64.9436	63.0205	61.9057	64.3282	61.8678	63.469	61.8711	61.2969	63.584	62.134	64.5426	66.066	63.559	60.8151	63.1906	61.5104	62.0579	61.9006	62.8162	63.4216	62.2337	60.6652	62.5902	64.0793	61.2528	64.4342	62.9704	64.3204	63.4672	63.7758	59.9119	65.056	63.1802	61.8994	62.3127	62.0749
72	62.4133	1.7048	64.1802	61.341	62.7466	64.2532	63.7271	62.5792	62.9831	63.868	59.6082	58.9433	64.8046	64.2971	62.4228	60.9808	63.4399	61.1339	62.6785	61.1102	60.4478	62.635	61.38	64.1086	65.6676	63.178	59.9735	62.6421	60.4049	60.9898	61.0586	62.123	62.9783	61.7497	60.224	61.7303	63.4253	60.45	63.7567	62.0068	63.8462	62.8001	63.0533	58.5885	64.578	62.57	61.4967	61.4997	61.9756
73	61.3797	1.88458	63.2469	60.6656	61.8657	63.22	62.4871	61.6573	61.7786	63.286	58.3368	57.4352	64.0069	63.3709	61.5248	59.8152	62.2395	60.1138	61.6097	60.0566	59.3099	61.383	60.336	63.3532	64.9609	62.502	58.8742	61.817	59.046	59.6498	59.9534	61.1475	62.2232	60.9485	59.5165	60.6057	62.4659	59.3493	62.7196	60.7455	63.0597	61.7967	62.0195	57.0064	63.798	61.6517	60.788	60.4191	61.5892
74	60.0841	2.06386	62.0283	59.7673	60.7539	61.9255	61.0359	60.4833	60.2857	62.368	56.8425	55.7182	62.9285	62.1917	60.3583	58.4365	60.7607	58.8393	60.2893	58.7371	57.9125	59.864	59.046	62.3062	63.967	61.56	57.5569	60.7408	57.4715	58.0746	58.6185	59.9164	61.1828	59.8674	58.5747	59.2548	61.2345	57.9821	61.3566	59.2207	61.9886	60.4915	60.7127	55.2057	62.74	60.4466	59.8085	59.1102	60.9463
75	58.5559	2.2351	60.5489	58.6697	59.4382	60.4012	59.4121	59.088	58.5399	61.141	55.17	53.8325	61.6007	60.7877	58.9572	56.8724	59.0385	57.3417	58.7423	57.177	56.2891	58.114	57.551	60.9967	62.7089	60.381	56.0524	59.4364	55.716	56.2975	57.0843	58.4595	59.8877	58.5416	57.4302	57.7152	59.7692	56.3811	59.7008	57.4629	60.66	58.9195	59.1665	53.2225	61.43	58.9823	58.5936	57.6118	60.0751
76	56.8244	2.39308	58.8342	57.3991	57.9393	58.6826	57.6427	57.4957	56.576	59.633	53.3595	51.8167	60.055	59.1882	57.3548	55.1502	57.1064	55.6503	56.9939	55.3969	54.473	56.166	55.884	59.445	61.2085	58.992	54.3847	57.9187	53.8101	54.3466	55.3735	56.8004	58.3716	57.0092	56.1126	56.0218	58.1013	54.576	57.7831	55.4989	59.0984	57.1143	57.4085	51.0835	59.889	57.2899	57.1759	55.9548	58.9962
77	54.9172	2.53578	56.9168	55.978	56.2778	56.8023	55.759	55.7265	54.4273	57.872	51.442	49.7056	58.3198	57.4161	55.5796	53.2925	54.9935	53.7873	55.0669	53.4157	52.4901	54.043	54.064	57.6815	59.4867	57.414	52.5784	56.1955	51.7771	52.2536	53.505	54.9684	56.6627	55.312	54.6448	54.2003	56.2526	52.5918	55.6323	53.3504	57.323	55.1086	55.474	48.8173	58.135	55.3963	55.5823	54.1612	57.7235
78	52.8558	2.66286	54.8266	54.4249	54.4679	54.7869	53.781	53.7953	52.1236	55.885	49.4377	47.526	56.419	55.4871	53.6523	51.316	52.7233	51.7687	52.977	51.2487	50.3592	51.764	52.105	55.7306	57.5591	55.663	50.6548	54.2729	49.6316	50.0403	51.4906	52.9832	54.7813	53.4901	53.0457	52.27	54.2393	50.448	53.2774	51.0317	55.3494	52.9261	53.3914	46.4456	56.186	53.3222	53.8343	52.2467	56.265
79	50.6562	2.77528	52.5831	52.7503	52.5125	52.658	51.7245	51.7178	49.6899	53.696	47.3541	45.2987	54.3684	53.4118	51.5853	49.2349	50.3141	49.6045	50.7366	48.9108	48.0926	49.34	50.011	53.6083	55.4362	53.749	48.6203	52.1555	47.3819	47.7229	49.3417	50.8556	52.7407	51.5781	51.3334	50.2472	52.0713	48.1578	50.7469	48.5522	53.1883	50.5812	51.1848	43.9852	54.059	51.0781	51.9462	50.2197	54.6223
80	48.3304	2.87403	50.2042	50.9614	50.4192	50.4337	49.6019	49.5103	47.1469	51.319	45.1943	43.0453	52.1776	51.1989	49.3872	47.0623	47.7788	47.2988	48.3558	46.4148	45.6978	46.779	47.778	51.3249	53.1256	51.681	46.4837	49.8459	45.0357	45.317	47.0644	48.5881	50.546	49.6037	49.5212	48.1461	49.7525	45.7315	48.0612	45.9212	50.8447	48.0831	48.872	41.4584	51.768	48.6708	49.9267	48.0843	52.8004
81	45.8901	2.95914	47.7058	49.066	48.1958	48.1322	47.4308	47.1868	44.5146	48.765	42.9658	40.7866	49.8531	48.8604	47.069	44.8117	45.1313	44.8557	45.8441	43.7686	43.1831	44.086	45.403	48.8832	50.6343	49.464	44.2582	47.3485	42.6043	42.8416	44.6565	46.1878	48.1981	47.5858	47.6202	45.9769	47.2843	43.1779	45.2344	43.156	48.3201	45.4397	46.4676	38.8952	49.323	46.1077	47.7767	45.8481	50.8035
82	43.3518	3.02907	45.1023	47.0747	45.8561	45.7737	45.2335	44.7635	41.8176	46.055	40.6833	38.5445	47.4064	46.4109	44.648	42.4999	42.3935	42.2876	43.2209	41.0024	40.5643	41.278	42.896	46.284	47.9757	47.105	41.9637	44.6775	40.1093	40.3205	42.1285	43.6698	45.7013	45.5368	45.6434	43.7473	44.6679	40.5075	42.2825	40.2895	45.6162	42.6605	43.9901	36.3326	46.734	43.4005	45.4931	43.5254	48.6351
83	40.7401	3.08119	42.4215	45.0046	43.4246	43.3802	43.0377	42.2655	39.0858	43.215	38.3735	36.3466	44.8585	43.871	42.1475	40.1535	39.6004	39.6222	40.5188	38.1475	37.874	38.391	40.277	43.5366	45.1774	44.626	39.629	41.861	37.5836	37.7925	39.5137	41.0605	43.069	43.4676	43.6088	41.4748	41.9146	37.7406	39.2286	37.3705	42.7358	39.7613	41.4615	33.8143	44.024	40.5722	43.0716	41.137	46.3075
84	38.0918	3.11221	39.7086	42.8775	40.9415	40.9839	40.8749	39.7327	36.3608	40.274	36.077	34.2293	42.2408	41.2753	39.5991	37.8115	36.8036	36.9042	37.7848	35.2531	35.1615	35.482	37.583	40.6672	42.281	42.054	37.2924	38.95	35.0715	35.3143	36.8644	38.3967	40.3295	41.393	41.5405	39.1916	39.0494	34.9154	36.11	34.4619	39.6911	36.7764	38.9118	31.387	41.234	37.662	40.5237	38.7124	43.8435
85	35.4568	3.12084	37.0264	40.7235	38.4565	38.6345	38.7759	37.2104	33.7011	37.27	33.8445	32.2293	39.5983	38.6746	37.0435	35.5215	34.0663	34.1921	35.0815	32.3799	32.4912	32.624	34.881	37.7275	39.3421	39.431	34.9966	36.0146	32.6258	32.9555	34.2424	35.7282	37.5318	39.3392	39.4692	36.9428	36.1279	32.09	32.9795	31.6395	36.5221	33.7652	36.3837	29.1012	38.412	34.7291	37.8876	36.2973	41.2854
86	32.8955	3.11003	34.452	38.5852	36.0283	36.3932	36.771	34.7444	31.1736	34.272	31.7278	30.3752	36.9866	36.1308	34.5333	33.3256	31.4596	31.5569	32.4773	29.5989	29.9366	29.902	32.249	34.7911	36.4327	36.811	32.7886	33.1408	30.2972	30.7842	31.7161	33.1224	34.7459	37.3397	37.4363	34.7815	33.2164	29.3419	29.9054	28.9862	33.2982	30.8073	33.9356	27.0069	35.611	31.8554	35.2223	33.9463	38.6902
87	30.4727	3.08733	32.0613	36.5214	33.7217	34.3151	34.8899	32.3828	28.8379	31.368	29.7742	28.6849	34.4661	33.7107	32.1316	31.2602	29.0511	29.0744	30.0314	26.9799	27.5713	27.394	29.765	31.9463	33.6383	34.262	30.7159	30.4163	28.134	28.8513	29.3551	30.6578	32.058	35.4308	35.4889	32.7582	30.3928	26.7573	26.9742	26.5824	30.1142	27.9983	31.6252	25.1446	32.896	29.1309	32.5991	31.7124	36.1197
88	28.2473	3.06121	29.9166	34.5704	31.5983	32.4449	33.16	30.1751	26.7416	28.652	28.021	27.1685	32.0949	31.4747	29.9	29.3546	26.8933	26.8136	27.7885	24.5861	25.4535	25.155	27.504	29.2847	31.0516	31.843	28.8213	27.926	26.1723	27.1831	27.2188	28.4061	29.5581	33.6455	33.671	30.909	27.7386	24.4153	24.2715	24.4945	27.0815	25.43	29.4931	23.5406	30.327	26.6407	30.0952	29.6375	33.6404
89	26.2731	3.03431	28.061	32.7599	29.709	30.8051	31.5972	28.1687	24.9221	26.204	26.4918	25.83	29.9213	29.4663	27.8887	27.6317	25.0142	24.83	25.7797	22.4681	23.6243	23.218	25.523	26.8866	28.7506	29.6	27.1372	25.7368	24.4394	25.7874	26.371	26.4188	27.3209	32.008	32.0173	29.251	25.325	22.3787	21.8654	22.7651	24.3068	23.1752	27.5562	22.2096	27.956	24.4468	27.784	27.752	31.3134
90	24.562	3.00585	26.5159	31.1055	28.0929	29.4047	30.1985	26.4015	23.4086	24.081	25.2017	24.6656	27.9856	27.7112	26.1332	26.1119	23.4319	23.158	24.0235	20.6567	22.1136	21.602	23.857	24.8105	26.7882	27.57	25.6855	23.8971	22.9526	24.6627	24.6856	24.7283	25.3926	30.5358	30.5464	27.7891	23.2043	20.6893	19.802	21.4122	21.8754	21.2731	25.8146	21.1609	25.829	22.5942	25.7216	26.0828	29.1845
91	23.1338	2.96804	25.2834	29.6138	26.7746	28.2353	28.9612	24.9005	22.2253	22.322	24.1533	23.666	26.3205	26.2193	24.6573	24.8082	22.165	21.8162	22.5262	19.1726	20.9414	20.324	22.528	23.0898	25.1924	25.778	24.4801	22.4279	21.7235	23.797	22.5149	23.3514	23.7956	29.2325	29.2675	26.5163	21.4116	19.3669	18.1095	20.4349	19.8439	19.7395	24.2625	20.402	23.99	21.1128	23.9492	24.657	27.2815
92	22.0088	2.91393	24.3472	28.294	25.7634	27.272	27.8719	23.6878	21.385	20.957	23.3322	22.8124	24.9452	24.9841	23.4771	23.7203	21.229	20.8128	21.2893	18.0444	20.1176	19.371	21.539	21.7407	23.9753	24.236	23.5252	21.3237	20.7501	23.158	21.5987	22.2935	22.5368	28.0914	28.1957	25.4171	19.9761	18.4081	16.8079	19.8166	18.2389	18.5643	22.8967	19.9277	22.473	20.0227	22.5048	23.4968	25.6215
93	21.183	2.84382	23.6727	27.1809	25.0587	26.4723	26.9223	22.7969	20.8904	20.014	22.7097	22.0745	23.8734	23.9861	22.6154	22.845	20.6195	20.1525	20.3187	17.3184	19.6352	18.699	20.876	20.7868	23.1324	22.942	22.8166	20.5475	20.0316	22.6988	21.0808	21.5623	21.6288	27.1051	27.3792	24.4819	18.9334	17.7963	15.9313	19.5262	17.0572	17.7352	21.7323	19.7104	21.296	19.3401	21.4427	22.6154	24.2308
94	20.6687	2.76362	23.2135	26.3509	24.6585	25.7987	26.1378	22.28	20.744	19.508	22.2588	21.4293	23.1253	23.2025	22.1252	22.1948	20.3126	19.8575	19.6435	17.0575	19.4737	18.258	20.515	20.2711	22.6453	21.904	22.3519	20.03	19.5817	22.3856	21.0195	21.1814	21.1162	26.2884	26.9054	23.7372	18.3313	17.5205	15.537	19.5482	16.2957	17.2564	20.8242	19.7028	20.47	19.0895	20.8315	22.0171	23.1768
95	20.4941	2.68732	22.9331	25.9066	24.5774	25.2655	25.588	22.1973	20.9516	19.45	21.9887	20.8997	22.7382	22.6348	22.0715	21.8072	20.2918	19.9669	19.3235	17.3224	19.6157	18.023	20.448	20.24	22.5082	21.162	22.1463	19.7199	19.4389	22.2234	21.4607	21.1871	21.0565	25.7027	26.8704	23.2461	18.2225	17.5849	15.687	19.9023	15.9695	17.1539	20.2638	19.8628	20.018	19.3019	20.7378	21.7102	22.5641
96	20.6934	2.63731	22.8331	25.9329	24.8441	24.9541	25.3602	22.5945	21.5207	19.85	21.94	20.5626	22.7555	22.3191	22.494	21.7358	20.5692	20.5085	19.4242	18.1419	20.0555	18.014	20.673	20.7109	22.7361	20.785	22.2395	19.6186	19.6561	22.2593	22.4113	21.6074	21.4905	25.4434	27.3347	23.0847	18.6452	18.0002	16.4125	20.6141	16.1007	17.4634	20.1534	20.1824	19.964	19.9854	21.2052	21.7096	22.4912
97	21.2888	2.63299	22.9506	26.4602	25.4799	24.9429	25.5243	23.4741	22.4477	20.7	22.1521	20.5145	23.1889	22.305	23.3813	22.0268	21.1756	21.4799	19.9847	19.4962	20.7953	18.271	21.182	21.6671	23.3414	20.83	22.6694	19.7653	20.2776	22.5516	23.8377	22.4365	22.4094	25.5983	28.2935	23.3048	19.5973	18.7601	17.6861	21.6779	16.6944	18.1954	20.5581	20.6792	20.312	21.1095	22.2233	22.0267	23.003
98	22.2643	2.70317	23.3289	27.4602	26.4718	25.2732	26.12	24.8017	23.6995	21.953	22.6515	20.8361	24.009	22.627	24.6777	22.6992	22.1212	22.8575	21.0267	21.3201	21.8308	18.835	21.965	23.0725	24.2985	21.348	23.4564	20.1992	21.3234	23.1598	25.6778	23.6311	23.755	26.2036	29.6722	23.9262	21.0377	19.8354	19.4334	23.0624	17.7184	19.3274	21.489	21.3726	21.042	22.6003	23.7358	22.6479	24.0931
99	23.5935	2.83609	23.9954	28.8506	27.7612	25.9751	27.1604	26.5178	25.2205	23.545	23.4725	21.5891	25.1525	23.3133	26.3009	23.7568	23.3926	24.6037	22.556	23.5152	23.1413	19.749	23.049	24.8725	25.5519	22.398	24.6056	20.9742	22.7953	24.1487	27.8388	25.127	25.4322	27.2453	31.3451	24.9496	22.903	21.1952	21.5596	24.7266	19.1167	20.8195	22.9072	22.2814	22.123	24.3806	25.6624	23.5491	25.7191
100	25.2192	2.96272	24.978	30.514	29.262	27.058	28.61	28.526	26.94	25.418	24.66	22.807	26.544	24.393	28.141	25.179	24.975	26.641	24.509	25.944	24.709	21.052	24.495	26.975	27.049	23.992	26.115	22.158	24.653	25.544	30.186	26.86	27.332	28.664	33.172	26.344	25.104	22.834	23.966	26.648	20.849	22.636	24.716	23.432	23.568	26.395	27.884	24.72	27.788
all values Left	mean	std	steps
1	8.06009	2.00027	10.206	8.061	10	9.69	15.389	7.868	9.771	4.709	7.808	8.195	8.805	11.717	7.631	8.427	7.607	7.941	7.492	9.486	8.042	6.347	5.377	5.404	5.073	5.88	8.17	5.128	8.531	9.545	10.222	8.188	8.516	7.144	6.083	5.452	9.302	5.023	8.621	7.535	8.968	6.343	7.679	12.344	5.972	5.542	6.57	9.345	6.06
2	10.5689	2.30768	12.9567	10.0196	12.3164	12.3126	18.6434	9.98638	12.709	6.88282	10.4066	10.6376	11.2898	14.5088	9.58601	10.9356	10.3755	10.0695	9.89006	12.0913	10.5365	8.812	7.40322	7.66865	7.296	7.91112	10.4187	6.90934	11.1451	12.6584	12.9736	10.662	10.9743	9.40481	7.98264	7.70461	12.0929	7.09882	11.0976	10.1226	11.5263	8.50443	10.1605	15.5847	8.37	7.99639	8.73633	12.2824	7.92279
3	13.4799	2.63422	16.056	12.3649	14.961	15.3185	22.309	12.481	16.0517	9.47599	13.4161	13.4689	14.1881	17.7176	11.9258	13.8716	13.5742	12.5653	12.6874	15.0698	13.4044	11.707	9.82384	10.335	9.908	10.3174	13.0705	9.05124	14.1584	16.17	16.1397	13.5534	13.8126	12.0259	10.2176	10.395	15.2987	9.63318	14.012	13.1442	14.4923	11.0814	13.0722	19.2144	11.252	10.8874	11.2664	15.6258	10.167
4	16.7968	2.96639	19.5007	15.11	17.96	18.7155	26.3339	15.3742	19.7961	12.4953	16.8592	16.6973	17.5188	21.3581	14.6698	17.2396	17.1786	15.4611	15.9112	18.447	16.6698	15.045	12.6445	13.4118	12.903	13.1112	16.1334	11.5755	17.5793	20.0689	19.716	16.8679	17.0507	14.9995	12.8007	13.5213	18.9094	12.629	17.3659	16.6096	17.8738	14.0917	16.4211	23.1975	14.594	14.2009	14.2061	19.3572	12.8116
5	20.5082	3.27791	23.277	18.2573	21.3319	22.5042	30.6138	18.6901	23.9144	15.9571	20.7322	20.3275	21.2741	25.3876	17.8313	21.0099	21.1554	18.7765	19.5695	22.2097	20.3397	18.839	15.8818	16.9121	16.299	16.322	19.6086	14.5102	21.4026	24.3073	23.6519	20.6092	20.6971	18.3201	15.7578	17.0843	22.891	16.0786	21.1349	20.5112	21.6587	17.5375	20.1958	27.4485	18.361	17.9174	17.5924	23.4386	15.8688
6	24.5661	3.53247	27.3349	21.7792	25.0591	26.6318	35.0125	22.4208	28.3367	19.8628	24.9721	24.3256	25.3941	29.6989	21.3983	25.1073	25.4421	22.4924	23.6092	26.2809	24.3658	23.055	19.5465	20.8186	20.111	19.9557	23.4665	17.8859	25.583	28.7782	27.8387	24.729	24.7128	21.9768	19.1042	21.0588	27.1636	19.9553	25.2535	24.7899	25.7883	21.3957	24.3537	31.8351	22.506	22.0027	21.4061	27.7838	19.3241
7	28.8733	3.69795	31.5818	25.6099	29.0639	30.985	39.3888	26.4973	32.934	24.1456	29.4515	28.6006	29.7686	34.1425	25.3115	29.4145	29.9307	26.528	27.9192	30.5384	28.6358	27.591	23.5943	25.056	24.293	23.9528	27.6181	21.6854	30.0155	33.3366	32.1365	29.108	28.9896	25.9295	22.8136	25.3665	31.6002	24.1878	29.6055	29.3236	30.1434	25.6013	28.8021	36.2105	26.944	26.3842	25.5589	32.2553	23.1243
8	33.2962	3.75959	35.8939	29.6453	33.2233	35.4172	43.624	30.7941	37.5428	28.6679	34.0095	33.0224	34.2522	38.5623	29.4629	33.79	34.4818	30.7575	32.3577	34.8474	33.0064	32.296	27.9147	29.4996	28.735	28.1954	31.9245	25.8238	34.5491	37.8344	36.4112	33.5853	33.3839	30.0888	26.7984	29.8839	36.0579	28.6456	34.0475	33.9492	34.5761	30.0377	33.4028	40.447	31.537	30.9336	29.9089	36.6985	27.1663
9	37.6933	3.7213	40.1431	33.7585	37.4	39.7819	47.6264	35.1593	42.0102	33.2672	38.4867	37.4416	38.6989	42.824	33.7218	38.0945	38.9555	35.0347	36.7822	39.0819	37.3349	37.007	32.3627	34.0065	33.297	32.542	36.2318	30.1694	39.0264	42.1444	40.5517	38.0024	37.7516	34.3366	30.9272	34.4671	40.4053	33.1731	38.4425	38.5037	38.9436	34.5553	38.0002	44.4488	36.131	35.494	34.301	40.9851	31.3168
10	41.9137	3.59431	44.2175	37.821	41.471	43.9564	51.3267	39.4433	46.2122	37.7912	42.7464	41.7209	42.9811	46.8266	37.956	42.2159	43.2316	39.2199	41.0707	43.1335	41.4925	41.574	36.7923	38.4441	37.841	36.8569	40.4045	34.5813	43.309	46.1715	44.4717	42.2349	41.9655	38.5488	35.0605	38.9779	44.5398	37.6221	42.6774	42.8577	43.1295	39.0051	42.4509	48.1426	40.586	39.9188	38.5916	45.0188	35.4485
11	45.898	3.46082	48.0317	41.7215	45.3375	47.8501	54.672	43.5317	50.0643	42.1175	46.6836	45.7458	47.0026	50.4982	42.0468	46.0684	47.2219	43.2017	45.1254	46.9124	45.3782	45.881	41.077	42.7064	42.244	41.0243	44.3406	38.9228	47.2873	49.8485	48.104	46.1892	45.9291	42.6124	39.0772	43.2959	48.3881	41.8723	46.6701	46.9167	47.052	43.2601	46.6359	51.4747	44.796	44.0993	42.6661	48.7307	36.607
12	49.588	3.19872	51.5257	45.376	48.9211	51.4041	57.6208	47.3408	53.5082	46.1552	50.222	49.4264	50.6949	53.7913	45.8984	49.5933	50.8657	46.8983	48.8723	50.3463	48.9196	49.84	45.1203	46.7121	46.404	44.9601	47.9677	43.082	50.8826	53.1279	51.3941	49.8016	49.5702	46.4314	42.8803	47.319	51.8947	45.8311	50.3573	50.6098	50.6523	47.2292	50.4664	54.4013	48.69	47.961	46.4417	52.0683	41.8797
13	52.8873	2.90356	54.6546	48.7253	52.162	54.5807	60.1426	50.8135	56.5053	49.8425	53.3102	52.6932	54.0107	56.6777	49.439	52.7499	54.122	50.2515	52.2558	53.3828	52.0724	53.38	48.8439	50.3955	50.243	48.5993	51.2322	46.9676	54.0404	55.9746	54.2991	53.0252	52.8315	49.928	46.3972	50.9652	55.0138	49.4251	53.6865	53.8848	53.881	50.8483	53.879	56.8825	52.219	51.4536	49.8603	54.9941	46.7808
14	55.7579	2.61333	57.392	51.7264	55.0211	57.3576	62.2194	53.9096	59.0342	53.1383	55.9182	55.4952	56.9216	59.145	52.6157	55.506	56.9645	53.2192	55.2364	55.9905	54.8106	56.452	52.1823	53.703	53.703	51.891	54.0908	50.4931	56.7264	58.363	56.7884	55.8285	55.6718	53.0417	49.5738	54.1717	57.7092	52.599	56.6147	56.708	56.7013	54.0693	56.8309	58.8835	55.347	54.5361	52.8787	57.4777	50.0223
15	58.1865	2.316	59.7215	54.3536	57.4744	59.7251	63.8403	56.5996	61.0843	56.016	58.0332	57.8033	59.4103	61.1899	55.3934	57.8375	59.3801	55.7755	57.7909	58.154	57.1168	59.026	55.0853	56.5942	56.749	54.7958	56.5062	53.5941	58.9229	60.2777	58.8424	58.1876	58.0714	55.7291	52.3746	56.8978	59.9559	55.3192	59.111	59.0626	59.0914	56.8564	59.2941	60.3796	58.045	57.175	55.4651	59.4986	52.9134
16	60.1584	2.02408	61.6089	56.5916	59.5148	61.6812	64.9694	58.8622	62.6535	58.4622	59.6543	59.6065	61.4673	62.8143	57.7531	59.7287	61.3633	57.9074	59.9057	59.8665	58.9805	61.093	57.5203	59.0415	59.366	57.289	58.4505	56.2512	60.6269	61.714	60.4517	60.0896	60.0247	57.9635	54.7775	59.1269	61.7427	57.5682	61.154	60.9453	61.0385	59.1851	61.251	61.3644	60.295	59.3465	57.6093	61.0507	55.4174
17	61.6701	1.75625	63.0776	58.4343	61.1452	63.2279	65.6433	60.6813	63.744	60.4677	60.7889	60.9031	63.0859	64.0233	59.6874	61.1747	62.9135	59.6124	61.5752	61.1298	60.3945	62.651	59.4698	61.0319	61.55	59.3586	59.9112	58.471	61.8453	62.6773	61.6192	61.532	61.5334	59.7334	56.7721	60.8629	63.0679	59.3373	62.7332	62.3598	62.5373	61.0379	62.6977	61.8545	62.098	61.0436	59.3162	62.1377	57.5116
18	62.7271	1.53747	64.1388	59.8687	62.3717	64.3683	65.8936	62.0512	64.3722	62.0273	61.4537	61.7015	64.268	64.8286	61.1976	62.1798	64.0354	60.8948	62.8048	61.9565	61.3619	63.711	60.9319	62.5679	63.302	61.0029	60.8944	60.2634	62.5962	63.1843	62.3569	62.5253	62.6081	61.039	58.3556	62.1221	63.9321	60.6262	63.8483	63.3095	63.593	62.4053	63.644	61.8831	63.475	62.2762	60.591	62.7737	59.1925
19	63.3453	1.39865	64.8018	60.8977	63.2055	65.1078	65.7573	62.9723	64.5605	63.1375	61.6756	62.0223	65.0249	65.2494	62.2958	62.7585	64.7382	61.7651	63.6113	62.368	61.8966	64.298	61.9184	63.6647	64.629	62.2277	61.4239	61.6411	62.9055	63.2595	62.6872	63.0921	63.2649	61.893	59.5308	62.9271	64.3609	61.4415	64.5076	63.8038	64.2235	63.2915	64.1123	61.4911	64.44	63.0625	61.4401	62.9873	60.4694
20	63.5499	1.36433	65.0832	61.5484	63.6644	65.4595	65.2734	63.4599	64.3329	63.8062	61.4925	61.9009	65.3751	65.3095	62.9977	62.9348	65.0353	62.2424	64.0186	62.3907	62.0214	64.447	62.4531	64.3445	65.54	63.0497	61.5344	62.6191	62.804	62.9348	62.6425	63.2636	63.5261	62.3186	60.3088	63.3038	64.3968	61.8039	64.7256	63.8638	64.455	63.7154	64.1365	60.7212	65.009	63.4272	61.8777	62.8179	61.3586
21	63.3729	1.4345	65.0059	61.8416	63.7679	65.443	64.4768	63.5414	63.7178	64.0549	60.9479	61.383	65.3422	65.0361	63.3186	62.7394	64.9442	62.3497	64.0539	62.0495	61.7645	64.197	62.5714	64.6322	66.053	63.4924	61.2645	63.2158	62.3289	62.2493	62.2541	63.0708	63.419	62.3475	60.7087	63.2838	64.0667	61.7439	64.5232	63.5209	64.3176	63.7073	63.7615	59.6141	65.206	63.4047	61.9282	62.3061	61.8838
22	62.8442	1.58683	64.5973	61.8082	63.5386	65.0862	63.3993	63.2521	62.7497	63.9149	60.0862	60.5134	64.9532	64.4567	63.2694	62.2059	64.4855	62.1095	63.7451	61.3707	61.1589	63.584	62.3122	64.5508	66.192	63.5823	60.6543	63.4538	61.5201	61.235	61.5436	62.5415	62.9723	62.0164	60.7554	62.9055	63.4013	61.3006	63.93	62.8102	63.8398	63.3051	63.0321	58.2107	65.056	63.0317	61.6222	61.49	62.0739
23	61.995	1.79113	63.8849	61.48	62.9998	64.4194	62.0784	62.6288	61.4599	63.4153	58.9501	59.3343	64.2364	63.5977	62.8936	61.367	63.6843	61.545	63.119	60.3847	60.2354	62.635	61.7151	64.1239	65.977	63.3473	59.7467	63.3554	60.4176	59.9504	60.5549	61.703	62.214	61.3638	60.479	62.2073	62.4317	60.5116	62.978	61.7686	63.0502	62.5476	61.9922	56.554	64.578	62.3396	60.9931	60.4068	61.9597
24	60.8637	2.01735	62.892	60.8878	62.1777	63.4711	60.5551	61.7076	59.8845	62.5813	57.5802	57.8866	63.2232	62.485	62.2182	60.2572	62.57	60.68	62.2011	59.1187	59.0235	61.383	60.8211	63.3749	65.43	62.8161	58.5853	62.9456	59.0611	58.4314	59.3219	60.5831	61.1708	60.427	59.9148	61.2255	61.1914	59.4091	61.699	60.4304	61.9762	61.47	60.6802	54.6842	63.798	61.351	60.0769	59.0957	61.5714
25	59.4802	2.24813	61.6396	60.0579	61.1011	62.2709	58.8677	60.5215	58.0598	61.4385	56.0179	56.2121	61.9464	61.1453	61.2705	58.9084	61.1738	59.542	61.0162	57.6007	57.5535	59.864	59.6715	62.3337	64.57	62.0167	57.2089	62.249	57.4887	56.7104	57.8779	59.212	59.8732	59.2385	59.0986	59.9951	59.7185	58.0264	60.1259	58.8313	60.6451	60.1064	59.1295	52.6371	62.74	60.0885	58.9102	57.5955	60.938
26	57.8758	2.47181	60.1518	59.015	59.7997	60.844	57.0479	59.103	56.0218	60.0138	54.304	54.353	60.4383	59.6071	60.0798	57.3508	59.5302	58.1633	59.5907	55.8504	55.8619	58.114	58.3061	61.0268	63.422	60.9765	55.6487	61.2886	55.735	54.8189	56.2477	57.6212	58.3549	57.8298	58.0618	58.5548	58.0441	56.3983	58.2891	57.0011	59.0811	58.4899	57.3715	50.4424	61.43	58.5804	57.5276	55.9369	60.0856
27	56.079	2.68192	58.456	57.7853	58.3022	59.2206	55.1175	57.4786	53.8041	58.3345	52.4715	52.3498	58.7296	57.8954	58.6772	55.6152	57.6721	56.5745	57.9495	53.8846	53.9813	56.166	56.7596	59.4777	62.01	59.7216	53.9317	60.09	53.8304	52.7835	54.4525	55.8389	56.644	56.2369	56.8354	56.9414	56.1896	54.5567	56.2169	54.9671	57.3036	56.6536	55.4331	48.1239	59.889	56.8557	55.9588	54.142	59.0338
28	54.1154	2.8759	56.5757	56.394	56.6287	57.4386	53.0936	55.6696	51.436	56.4269	50.5495	50.2396	56.846	56.0265	57.0922	53.7295	55.6293	54.8026	56.1173	51.7265	51.9362	54.043	55.0567	57.7187	60.357	58.2747	52.0788	58.6722	51.7987	50.6252	52.5061	53.8871	54.761	54.5075	55.4469	55.1868	54.1709	52.5282	53.9366	52.7493	55.328	54.627	53.3474	45.7018	58.135	54.9395	54.2272	52.2263	57.7958
29	52.0043	3.05346	54.5354	54.8618	54.7938	55.5238	50.9928	53.6921	48.9421	54.3151	48.5506	48.0529	54.8063	54.0124	55.3495	51.7131	53.4264	52.867	54.1145	49.3918	49.7445	51.764	53.2131	55.7719	58.484	56.6535	50.1077	57.0459	49.6543	48.3605	50.4205	51.7812	52.7187	52.676	53.9168	53.3132	51.9976	50.3338	51.4772	50.3608	53.1649	52.4308	51.138	43.1944	56.186	52.849	52.3496	50.1981	56.3795
30	49.7594	3.21554	52.345	53.2032	52.8033	53.4966	48.8239	51.5627	46.342	52.0153	46.4761	45.8125	52.6217	51.8605	53.4661	49.5822	51.0826	50.7812	51.9545	46.8941	47.4164	49.34	51.2378	53.6534	56.403	54.8703	48.025	55.2174	47.4057	46.0048	48.2038	49.5284	50.5224	50.7724	52.2632	51.3383	49.6737	47.9871	48.8618	47.8104	50.8194	50.0775	48.8229	40.6264	54.059	50.5935	50.3362	48.0617	54.7863
31	47.3931	3.36233	50.0273	51.4251	50.6642	51.374	46.6127	49.2988	43.6585	49.5389	44.3311	43.5397	50.2993	49.5813	51.4527	47.3513	48.6121	48.5527	49.6488	44.2472	44.9596	46.779	49.1313	51.3736	54.124	52.9343	45.8405	53.1921	45.0605	43.5753	45.8604	47.1333	48.1729	48.8188	50.5036	49.2774	47.2004	45.4992	46.1041	45.1086	48.2929	47.5758	46.4166	38.0305	51.768	48.1795	48.1902	45.8244	53.0207
32	44.9191	3.49176	47.5996	49.5358	48.3853	49.1721	44.3854	46.9153	40.9178	46.9036	42.1243	41.2569	47.8489	47.1885	49.3169	45.0351	46.0254	46.1838	47.2067	41.4741	42.3834	44.086	46.8904	48.9353	51.653	50.8524	43.5691	50.9737	42.6298	41.0932	43.3952	44.6081	45.6746	46.8288	48.649	47.1437	44.5792	42.8794	43.2179	42.2781	45.5871	44.9335	43.9376	35.447	49.323	45.6148	45.9083	43.5009	51.0871
33	42.3565	3.59944	45.0746	47.5439	45.9807	46.9087	42.1745	44.4297	38.1538	44.133	39.8741	38.9859	45.2904	44.698	47.069	42.6513	43.3409	43.6801	44.6386	38.6045	39.7094	41.278	44.5167	46.3396	48.999	48.63	41.233	48.565	40.1353	38.5904	40.8255	41.9755	43.0411	44.8132	46.7102	44.9455	41.8222	40.139	40.2219	39.3583	42.7049	42.1605	41.408	32.9225	46.734	42.9126	43.4865	41.1121	48.9875
34	39.7341	3.67934	42.4783	45.466	43.4763	44.6023	40.0123	41.8707	35.416	41.2543	37.6107	36.7533	42.654	42.137	44.7247	40.229	40.585	41.059	41.97	35.685	36.977	38.391	42.023	43.5953	46.185	46.2787	38.864	45.975	37.6097	36.1153	38.1913	39.2707	40.3007	42.782	44.702	42.69	38.957	37.302	37.146	36.4043	39.6587	39.275	38.858	30.506	44.024	40.098	40.931	38.6873	46.732
35	37.0937	3.72515	39.8516	43.3204	40.9153	42.2771	37.9307	39.2831	32.7703	38.3017	35.3767	34.595	39.9833	39.5518	42.3046	37.8115	37.8049	38.3545	39.2384	32.7763	34.2432	35.482	39.4334	40.7284	43.251	43.8206	36.5067	43.2249	35.0971	33.7312	35.5494	36.5411	37.5029	40.7536	42.6443	40.4025	36.0336	34.4119	34.0381	33.4862	36.4889	36.3146	36.3308	28.2582	41.234	37.212	38.2769	36.2728	44.3349
36	34.4898	3.73418	37.2505	41.1441	38.3522	39.9704	35.9611	36.7148	30.2835	35.3319	33.2206	32.5502	37.3353	37.0023	39.837	35.4476	35.0605	35.6237	36.502	29.9502	31.5781	32.624	36.7915	37.7898	40.25	41.2856	34.2066	40.3542	32.6502	31.5066	32.9642	33.8517	34.7177	38.7552	40.5659	38.1234	33.1225	31.5348	30.9603	30.6858	33.265	33.3399	33.885	26.2265	38.412	34.3158	35.5825	33.9228	41.8392
37	31.9851	3.70829	34.7431	38.9804	35.8519	37.7335	34.1295	34.2155	28.0123	32.424	31.1899	30.6505	34.7713	34.5539	37.3573	33.1845	32.4208	32.9312	33.8319	27.2795	29.0598	29.902	34.1632	34.8526	37.254	38.7165	32.0148	37.4245	30.3201	29.4997	30.5055	31.2844	32.0315	36.8195	38.5024	35.9046	30.3023	28.7569	27.9953	28.0889	30.0823	30.4305	31.5782	24.4464	35.611	31.49	32.9203	31.6905	39.2975
38	29.6421	3.6537	32.3985	36.8802	33.4864	35.6198	32.4528	31.8367	26.0016	29.6671	29.3267	28.9161	32.3531	32.2695	34.9114	31.0625	29.9542	30.3546	31.2936	24.8308	26.7589	27.394	31.6217	32.0049	34.35	36.1673	29.9795	34.5148	28.1548	27.7459	28.2404	28.9207	29.5343	34.9801	36.5013	33.8006	27.6545	26.1696	25.2293	25.7744	27.0522	27.6791	29.4503	22.9391	32.896	28.8216	30.3695	29.6175	36.7671
39	27.5156	3.5777	30.2752	34.8867	31.3227	33.6758	30.9399	29.6314	24.2859	27.1436	27.6617	27.3583	30.1318	30.1965	32.5556	29.1139	27.7194	27.9671	28.9391	22.6586	24.728	25.155	29.2397	29.3382	31.64	33.7	28.142	31.7132	26.1908	26.2584	26.371	26.8227	27.3003	33.2655	34.6085	31.8573	25.2497	23.8537	22.7351	23.8016	24.2809	25.1725	27.5178	21.7146	30.327	26.3901	28.0082	27.7343	34.3103
40	25.6557	3.4847	28.4155	33.0315	29.4152	31.9346	29.5944	27.648	22.8939	24.9173	26.2152	25.9824	28.1495	28.365	30.348	27.3632	25.7493	25.8332	26.8053	20.7975	23.0048	23.218	27.0838	26.9335	29.213	31.3672	26.5303	29.1062	24.4553	25.0376	26.2699	25.0288	25.3755	31.6971	32.866	30.099	23.1396	21.8703	20.5633	22.2039	21.8537	22.9772	25.7803	20.7836	27.956	24.2538	25.8963	26.0675	31.9865
41	24.048	3.37718	26.8437	31.3335	27.8051	30.4127	28.4103	25.9234	21.8455	23.0327	24.999	24.7853	26.4415	26.7897	28.3427	25.8332	24.0628	23.9968	24.9174	19.2693	21.6157	21.602	25.2033	24.8498	27.132	29.2104	25.1635	26.77	22.9657	24.0853	23.1014	23.5609	23.7821	30.2882	31.2992	28.5365	21.3587	20.2576	18.7462	20.9915	19.8266	21.1292	24.2323	20.15	25.829	22.4548	24.0774	24.6446	29.8422
42	22.748	3.25031	25.5662	29.8011	26.5153	29.1135	27.373	24.4831	21.1487	21.5223	24.0122	23.7582	25.0285	25.4696	26.5799	24.536	22.678	22.483	23.2862	18.1018	20.5777	20.324	23.6288	23.1211	25.43	27.2623	24.0523	24.7616	21.7339	23.3801	21.9727	22.4254	22.5269	29.04	29.9201	27.1682	19.9359	19.0281	17.3034	20.1569	18.2261	19.6412	22.8707	19.7982	23.99	21.0211	22.5895	23.4872	27.9075
43	21.7484	3.10298	24.5745	28.4429	25.5535	28.0259	26.4783	23.3535	20.8057	20.4141	23.2387	22.8835	23.9244	24.3896	25.0755	23.4679	21.613	21.3048	21.9148	17.3415	19.8935	19.371	22.3782	21.7636	24.123	25.5444	23.1955	23.1154	20.7579	22.8658	21.254	21.6281	21.623	27.9456	28.7365	25.9817	18.9076	18.1718	16.2615	19.6745	17.0488	18.5032	21.7114	19.686	22.473	19.9718	21.4871	22.6088	26.2004
44	21.0589	2.93674	23.8534	27.2893	24.9165	27.1234	25.7823	22.5784	20.8209	19.7278	22.6512	22.1299	23.1488	23.5266	23.844	22.6271	20.8714	20.4655	20.8043	17.0529	19.5486	18.699	21.4519	20.8003	23.209	24.0661	22.5876	21.8382	20.0366	22.4997	20.9664	21.1913	21.115	27.0006	27.7789	24.9598	18.3219	17.6719	15.669	19.5177	16.2918	17.7044	20.8104	19.7623	21.296	19.323	20.8411	22.0136	24.741
45	20.6988	2.76211	23.3527	26.4127	24.6074	26.3679	25.3911	22.2183	21.2016	19.4758	22.2286	21.47	22.7398	22.872	22.9016	22.0363	20.4357	19.978	19.971	17.3001	19.5228	18.258	20.8359	20.2741	22.667	22.8267	22.2327	20.9078	19.5836	22.2721	21.1677	21.1542	21.0606	26.2246	27.1183	24.111	18.2313	17.5234	15.5867	19.6884	15.9704	17.2501	20.2596	20.0027	20.47	19.0991	20.7213	21.7099	23.58
46	20.6938	2.60847	23.0224	25.9188	24.6495	25.732	25.382	22.3332	21.9505	19.6682	21.9829	20.923	22.7431	22.4485	22.2896	21.7468	20.2853	19.8761	19.4621	18.1148	19.8037	18.023	20.5089	20.2319	22.488	21.8365	22.1619	20.27	19.437	22.2192	21.8814	21.5499	21.4997	25.6785	26.8513	23.4826	18.6725	17.7354	16.058	20.2116	16.1065	17.1658	20.1605	20.4155	20.018	19.3291	21.1749	21.7126	22.8043
47	21.0714	2.5134	22.8551	25.9019	25.0732	25.2358	25.8041	22.9515	23.0488	20.3051	21.952	20.5669	23.1723	22.3002	22.0663	21.818	20.4205	20.1946	19.3431	19.4773	20.39	18.014	20.4639	20.6921	22.688	21.1353	22.4168	19.8629	19.6499	22.3943	23.0887	22.3751	22.4231	25.4512	27.0577	23.1475	19.6418	18.3116	17.0791	21.0982	16.7048	17.4854	20.5768	21.0201	19.964	20.0195	22.1923	22.033	22.5096
48	21.8271	2.53482	22.8779	26.3993	25.8864	24.9528	26.681	24.0574	24.4501	21.3581	22.1721	20.5023	23.9971	22.4662	22.2769	22.2864	20.8647	20.9453	19.6652	21.3201	21.2809	18.271	20.6987	21.6382	23.283	20.7873	23.0271	19.6623	20.267	22.8541	24.7393	23.5842	23.7722	25.6225	27.7647	23.1697	21.0971	19.2335	18.5964	22.3289	17.7327	18.2184	21.5185	21.8359	20.312	21.1398	23.7158	22.6572	22.7583
49	22.9449	2.67935	23.129	27.3858	27.0512	24.9528	27.9888	25.6017	26.0891	22.7731	22.6683	20.8131	25.1525	22.9765	22.9291	23.1655	21.6367	22.1145	20.4584	23.541	22.4632	18.835	21.2057	23.0348	24.247	20.8457	24.0052	19.6902	21.3083	23.6607	26.7531	25.1087	25.4518	26.2249	28.9307	23.5839	22.974	20.4686	20.5264	23.8662	19.1346	19.3426	22.9452	22.887	21.042	22.6184	25.6624	23.5612	23.5645
50	24.3807	2.88355	23.638	28.7782	28.4879	25.2732	29.6389	27.501	27.8905	24.491	23.4725	21.5637	26.5603	23.8587	23.9896	24.4449	22.7341	23.6716	21.7372	25.997	23.9171	19.749	21.9759	24.8283	25.521	21.3586	25.3523	19.9868	22.7762	24.8537	29.0124	26.8801	27.3528	27.2453	30.4541	24.4003	25.1818	21.9975	22.7752	25.6774	20.8701	20.8195	24.7591	24.1949	22.123	24.3806	27.9086	24.735	24.9038
51	26.1017	3.11551	24.4298	30.4598	30.098	25.9498	31.4892	29.6253	29.7713	26.45	24.6355	22.7943	28.1397	25.1145	25.3953	26.0682	24.143	25.5587	23.4715	28.513	25.6227	21.052	23.0381	26.9307	27.049	22.3874	27.0488	20.5989	24.6338	26.4057	31.3638	28.8259	29.3722	28.6347	32.2015	25.6032	27.5952	23.813	25.2334	27.728	22.9159	22.6175	26.8039	25.7542	23.568	26.3744	30.2904	26.19	26.7113
52	28.0184	3.29958	25.5165	32.2676	31.7811	26.9917	33.3685	31.8064	31.636	28.5609	26.1395	24.4545	29.8025	26.6769	27.0597	27.9189	25.8373	27.6737	25.5545	30.8938	27.5329	22.748	24.4512	29.1976	28.78	23.9437	29.0265	21.5878	26.765	28.2075	33.636	30.8523	31.3964	30.291	34.0379	27.1322	30.0457	25.8777	27.7659	29.9442	25.2032	24.6792	28.8733	27.5094	25.395	28.5342	32.6122	27.9088	28.8662
53	29.9849	3.3436	26.8732	34.0365	33.4364	28.3346	35.1044	33.8658	33.377	30.6967	27.8802	26.3993	31.4435	28.4045	28.8698	29.8333	27.7578	29.8714	27.8115	32.9714	29.5476	24.772	26.224	31.4572	30.65	25.9214	31.1614	22.9916	28.993	30.093	35.6607	32.8377	33.3096	32.0807	35.8283	28.8645	32.3592	28.0967	30.2208	32.2052	27.6098	26.8955	30.7615	29.3516	27.53	30.7488	34.6798	29.804	31.196
54	31.8624	3.24901	28.4222	35.61	34.9509	29.8689	36.5468	35.6369	34.8791	32.7044	29.704	28.4274	32.9452	30.1172	30.689	31.6257	29.8026	31.9772	30.0351	34.6227	31.5191	26.995	28.2694	33.5358	32.553	28.1363	33.2943	24.7622	31.119	31.8735	37.2954	34.635	34.9869	33.8498	37.4275	30.6249	34.379	30.3222	32.4467	34.363	29.9903	29.1269	32.295	31.1341	29.803	32.8805	36.3351	31.7374	33.4982
55	33.5005	3.03105	30.0424	36.8515	36.1941	31.4365	37.5874	36.9888	36.0299	34.4325	31.4328	30.3285	34.1903	31.6397	32.3708	33.1196	31.8281	33.8153	32.0252	35.7737	33.2811	29.233	30.4107	35.2806	34.344	30.3643	35.2535	26.7583	32.9484	33.3669	38.4413	36.104	36.3088	35.4248	38.6954	32.2201	35.9823	32.3819	34.3134	36.2596	32.1884	31.2125	33.3487	32.6953	32.003	34.7822	37.4721	33.5434	35.5646
56	34.7589	2.73515	31.5901	37.6743	37.0412	32.8548	38.1752	37.8426	36.741	35.7571	32.9011	31.9164	35.0853	32.8263	33.7734	34.183	33.6623	35.237	33.6217	36.3853	34.6816	31.289	32.4367	36.5771	35.859	32.3906	36.881	28.7882	34.3249	34.4267	39.0478	37.1376	37.1917	36.6496	39.5303	33.473	37.0923	34.115	35.7257	37.7502	34.0577	32.9988	33.863	33.8883	33.917	36.3197	38.038	33.71	37.2223
57	35.5789	2.41842	32.9123	38.0416	37.4083	33.9603	38.3176	38.1635	36.9645	36.5923	33.9772	33.0538	35.5722	33.5737	34.7814	34.75	35.1414	36.14	34.7212	36.4467	35.6077	32.981	34.1617	37.3626	36.957	34.0357	38.0606	30.6463	35.1518	34.9672	39.1105	37.6765	37.5936	37.4307	39.8869	34.254	37.6718	35.3965	36.6236	38.7329	35.4848	34.3646	33.8324	34.6087	35.378	37.3986	38.0248	35.9642	38.3665
58	35.8884	2.15092	33.8611	37.9622	37.2689	34.6428	38.0565	37.9548	36.6967	36.8958	34.5765	33.6682	35.6318	33.841	35.327	34.808	36.1468	36.4765	35.2828	35.9719	35.9968	34.18	35.4469	37.6273	37.547	35.1782	38.734	32.1439	35.3872	34.9731	38.6648	37.7062	37.5076	37.7429	39.7697	34.5029	37.7221	36.1551	36.9807	39.1628	36.397	35.2308	33.298	34.8048	36.284	37.9704	37.4633	36.826	38.9598
59	35.6959	1.97807	34.3451	37.4785	36.6475	34.8574	37.4601	37.2533	35.9762	36.6688	34.6731	33.7561	35.2808	33.6466	35.3926	34.3867	36.614	36.2549	35.3187	35.0111	35.8368	34.818	36.2083	37.4014	37.605	35.7598	38.8969	33.1403	35.035	34.4863	37.7724	37.2519	36.9614	37.5994	39.2235	34.2185	37.2786	36.3712	36.8069	39.0486	36.7705	35.5627	32.3313	34.4795	36.605	38.0232	36.4183	36.9944	39.0134
60	35.0449	1.91349	34.3761	36.655	35.6064	34.6137	36.6063	36.1245	34.8797	35.9544	34.2912	33.3667	34.5688	33.0445	35.0016	33.5508	36.5302	35.533	34.8774	33.6391	35.1659	34.886	36.424	36.744	37.163	35.7862	38.5914	33.5647	34.1425	33.5826	36.5085	36.3735	36.0183	37.0458	38.3208	33.4425	36.4031	36.0704	36.1416	38.4398	36.6214	35.3676	31.0171	33.6856	36.367	37.5784	34.9751	36.6884	38.5763
61	34.0005	1.93398	33.9872	35.5681	34.2366	33.959	35.5407	34.6529	33.5066	34.8203	33.4938	32.5791	33.5677	32.1016	34.1841	32.3849	35.9312	34.3993	34.0245	31.9448	34.0602	34.429	36.1248	35.7297	36.297	35.3127	37.8899	33.4111	32.7861	32.3397	34.9352	35.147	34.7579	36.154	37.1461	32.249	35.1704	35.3118	35.0433	37.4117	35.9957	34.6894	29.4393	32.5018	35.634	36.6877	33.223	35.962	37.7185
62	32.6394	2.00208	33.241	34.294	32.6407	32.9604	34.2973	32.9314	31.9527	33.3464	32.3617	31.4785	32.3556	30.8952	33.0081	30.9743	34.896	32.9491	32.8295	30.0182	32.6152	33.529	35.3793	34.4276	35.102	34.4267	36.873	32.7214	31.0551	30.8431	33.122	33.6541	33.2591	35.0044	35.7742	30.7256	33.6541	34.1656	33.5856	36.0493	34.948	33.5962	27.6738	31.0123	34.487	35.4181	31.2481	34.8842	36.5182
63	31.0379	2.08626	32.2151	32.9002	30.9135	31.6883	32.9039	31.049	30.295	31.6161	30.9734	30.1391	31.0063	29.5036	31.5518	29.3924	33.5368	31.2709	31.3578	27.9462	30.9322	32.276	34.2636	32.8936	33.67	33.2228	35.6135	31.5774	29.0443	29.1644	31.1323	31.9714	31.5944	33.6704	34.266	28.9599	31.9208	32.7023	31.8553	34.439	33.5403	32.1626	25.7817	29.2972	33	33.8527	29.1223	33.5249	35.0455
64	29.2693	2.16585	30.9894	31.4417	29.1322	30.2095	31.3885	29.0798	28.5854	29.7076	29.3895	28.6207	29.5819	27.9893	29.8882	27.6896	31.9729	29.4356	29.668	25.8085	29.1053	30.761	32.8471	31.1692	32.075	31.7791	34.1718	30.0842	26.8402	27.3542	29.0239	30.1648	29.8236	32.2121	32.6678	27.029	30.028	30.9945	29.9339	32.6641	31.8338	30.4588	23.804	27.423	31.244	32.0705	26.9078	31.9464	33.3624
65	27.3507	2.27957	29.6342	29.9566	27.3514	28.5811	29.7756	27.0833	26.8455	27.6846	27.6533	26.9769	28.1261	26.3995	28.0801	25.8865	30.3053	27.4966	27.8148	23.6685	27.2057	29.063	31.189	29.2852	30.377	30.1533	32.5957	28.3417	24.5142	25.4487	26.8421	28.2844	27.994	30.673	31.0101	24.998	28.0226	29.1087	27.8914	30.7944	29.8949	28.5398	21.7606	25.4332	29.277	30.1402	24.6534	30.2016	31.5246
66	25.3582	2.38813	28.2059	28.4659	25.6021	26.8426	28.0853	25.1013	25.0764	25.591	25.797	25.2479	26.6587	24.7582	26.1773	23.9695	28.5973	25.4885	25.8416	21.5677	25.2745	27.24	29.3422	27.2701	28.622	28.3837	30.9245	26.4332	22.1127	23.4655	24.6225	26.3639	26.1345	29.0813	29.315	22.8992	25.9387	27.1033	25.7845	28.8762	27.7852	26.4496	19.6549	23.353	27.147	28.1213	22.3855	28.3338	29.5799
67	23.2974	2.51585	26.7437	26.977	23.8917	25.0093	26.3337	23.1523	23.27	23.4497	23.838	23.4507	25.175	23.069	24.2113	21.907	26.88	23.426	23.782	19.529	23.3223	25.318	27.345	25.1493	26.836	26.4957	29.181	24.4173	19.6537	21.4057	22.387	24.411	24.254	27.45	27.588	20.73	23.795	25.0223	23.657	26.9337	25.5573	24.2293	17.4863	21.178	24.891	26.057	20.12	26.3727	27.562
68	21.1747	2.66635	25.2684	25.4787	22.2146	23.0746	24.536	21.2409	21.4224	21.2653	21.775	21.5798	23.6556	21.3197	22.1933	19.6845	25.1472	21.3043	21.6603	17.5679	21.3425	23.293	25.2174	22.9398	25.011	24.5035	27.3686	22.3188	17.1405	19.2722	20.1573	22.4152	22.3462	25.7751	25.8164	18.4619	21.594	22.8962	21.5372	24.9722	23.2514	21.9088	15.2679	18.8895	22.534	23.9689	17.8722	24.33	25.482
69	18.9995	2.83357	23.7832	23.9584	20.5554	21.0259	22.7165	19.3673	19.5442	19.0298	19.597	19.6262	22.0925	19.5112	20.1318	17.3445	23.388	19.1375	19.5057	15.7003	19.3273	21.145	22.9717	20.6574	23.127	22.4099	25.4849	20.1293	14.5893	17.0827	17.9621	20.3682	20.4071	24.0481	23.9978	16.0848	19.3482	20.7467	19.4466	22.9942	20.8923	19.5025	13.0405	16.5099	20.091	21.8553	15.6662	22.2077	23.3522
70	16.7954	3.00403	22.2775	22.4145	18.9025	18.8641	20.9176	17.5425	17.6618	16.7364	17.3118	17.6066	20.4985	17.6771	18.0461	14.9671	21.5935	16.9584	17.3492	13.9458	17.2909	18.861	20.6184	18.3309	21.181	20.2261	23.5343	17.8331	12.049	14.8727	15.8414	18.2824	18.4448	22.2728	22.1376	13.6251	17.0845	18.5918	17.4024	21.0118	18.4987	17.0324	10.8677	14.111	17.596	19.708	13.5393	20.0131	21.1835
71	14.62	3.19097	20.7296	20.8718	17.2634	16.618	19.1882	15.7947	15.8175	14.404	14.9687	15.568	18.9067	15.8775	15.9665	12.6428	19.7641	14.8172	15.2295	12.3263	15.2782	16.46	18.1708	16.0062	19.194	17.9864	21.5442	15.4356	9.59882	12.7027	13.8439	16.1917	16.4836	20.4658	21.963	11.1654	14.8452	16.4523	15.4323	19.0473	16.0908	14.5441	8.818	11.7848	15.109	17.5314	11.5367	17.7614	18.9966
72	12.4898	3.29861	19.1219	19.3644	15.662	14.3439	17.5721	14.1606	14.0559	12.09	12.6456	13.5689	17.3574	14.1715	13.9325	10.4532	17.9195	12.7758	13.1959	10.8596	13.3434	13.995	15.6543	13.7426	17.216	15.741	19.5573	12.9778	7.33151	10.6445	12.0151	14.1493	14.5613	18.6599	18.6963	8.8157	12.6771	14.3588	13.5689	17.135	13.6958	12.1009	6.94925	9.61985	12.705	15.3462	9.69795	15.4813	16.8292
73	10.4944	3.39142	17.4806	17.9236	14.1227	12.119	16.1025	12.6707	12.407	9.86891	10.4313	11.663	15.884	12.5995	11.9924	8.45636	16.1059	10.8865	11.2895	9.55745	11.5251	11.544	13.1098	11.5915	15.298	13.5501	17.6229	10.5296	5.32936	8.75073	10.3825	12.2124	12.7142	16.8985	16.583	6.66736	10.62	12.3487	11.8351	15.3115	11.3495	9.76927	5.30264	7.67073	10.452	13.1905	8.04864	13.214	14.7295
74	8.67029	3.44666	15.8646	16.5694	12.6658	10.0183	14.766	11.3429	10.8864	7.80188	8.39834	9.88906	14.5062	11.1815	10.1956	6.68636	14.3764	9.18342	9.5383	8.42023	9.84905	9.178	10.597	9.59124	13.475	11.4748	15.7808	8.17135	3.65201	7.04784	8.95145	10.4213	10.9663	15.2218	14.8461	4.77955	8.69367	10.4574	10.2432	13.6073	9.09896	7.61082	3.90981	5.95921	8.4	11.1122	6.6012	11.0029	12.7355
75	7.04506	3.45272	14.3227	15.3089	11.3027	8.10748	13.5518	10.1818	9.50097	5.9241	6.58355	8.26502	13.2266	9.91891	8.58208	5.16733	12.7717	7.67885	7.96048	7.43825	8.32567	6.959	8.18289	7.77412	11.771	9.56665	14.0525	5.97762	2.33466	5.55521	7.71756	8.79253	9.32683	13.662	13.2132	3.19164	6.91142	8.71061	8.80327	12.0385	6.9956	5.67514	2.78799	4.49652	6.584	9.15376	5.36064	8.88637	10.8661
76	5.63743	3.40377	12.8886	14.1384	10.0327	6.44355	12.4497	9.17664	8.24709	4.25958	5.02036	6.79791	12.0328	8.80473	7.17182	3.91473	11.3075	6.37509	6.56582	6.60724	6.96197	4.943	5.92691	6.17064	10.195	7.85873	12.4459	4.01676	1.38333	4.29491	6.67524	7.33027	7.79485	12.2389	11.6837	1.92182	5.28991	7.13079	7.524	10.6048	5.08485	4.00261	1.93203	3.28682	5.034	7.34906	4.32976	6.89809	9.12455
77	4.4533	3.29954	11.5787	13.0436	8.84585	5.05561	11.4456	8.30307	7.12231	2.84542	3.7146	5.49895	10.9051	7.83012	5.97501	2.92267	9.98042	5.27097	5.3597	5.91377	5.76734	3.183	3.88169	4.7939	8.734	6.36424	10.9492	2.345	0.770051	3.28143	5.81676	6.03502	6.37075	10.9469	10.256	0.967	3.84952	5.73451	6.41073	9.28813	3.40572	2.62848	1.30282	2.32936	3.763	5.72208	3.50209	5.07236	7.50655
78	3.48954	3.14565	10.3989	12.0053	7.739	3.95933	10.5261	7.53533	6.12478	1.711	2.66611	4.38367	9.82411	6.99	4.99644	2.17	8.78467	4.36267	4.348	5.34033	4.75478	1.721	2.09889	3.65033	7.38	5.08878	9.53833	0.999333	0.443889	2.50578	5.12878	4.90667	5.06456	9.77733	8.92367	0.305	2.61133	4.53578	5.46467	8.06922	1.99089	1.57133	0.867667	1.61833	2.771	4.28489	2.85589	3.44756	6.01067
79	2.73459	2.95272	9.34612	11.0061	6.71573	3.15706	9.67924	6.85188	5.24815	0.861242	1.86736	3.45861	8.78009	6.28264	4.22691	1.62518	7.71727	3.64245	3.52755	4.86009	3.93012	0.583	0.622121	2.74194	6.136	4.03764	8.194	-0.0127273	0.345939	1.944	4.58912	3.94497	3.89352	8.72409	7.67991	-0.0965455	1.59064	3.5463	4.68136	6.94045	0.862515	0.829485	0.591606	1.14391	2.053	3.04312	2.36382	2.06076	4.64009
80	2.16796	2.73352	8.41575	10.032	5.78104	2.62954	8.88858	6.23101	4.48019	0.277404	1.30156	2.71759	7.77536	5.69803	3.64759	1.24942	6.76976	3.08912	2.88379	4.44984	3.28816	-0.229	-0.525707	2.05593	5.016	3.20771	6.9083	-0.710333	0.414202	1.56969	4.18502	3.14428	2.8752	7.77859	6.52015	-0.284303	0.790152	2.75909	4.05082	5.90183	0.0272727	0.381424	0.424131	0.886091	1.585	1.99959	1.99796	0.933	3.40542
81	1.76176	2.50082	7.60472	9.07252	4.93611	2.34415	8.135	5.65429	3.80674	-0.0730808	0.933455	2.15006	6.81804	5.21703	3.23266	1.00182	5.93145	2.66906	2.39106	4.08135	2.80449	-0.738	-1.35111	1.56749	4.032	2.5814	5.68624	-1.12953	0.58399	1.35225	3.90492	2.49137	2.02252	6.92359	5.44479	-0.320212	0.20003	2.14815	3.56006	4.95354	-0.53199	0.181515	0.310323	0.812848	1.318	1.14835	1.72326	0.0620303	2.32664
82	1.48199	2.26677	6.908	8.12273	4.17936	2.25718	7.40255	5.10682	3.21409	-0.231545	0.718	1.73945	5.92064	4.81509	2.93409	0.842545	5.19564	2.34555	2.01773	3.72418	2.495	-0.994	-1.88736	1.24518	3.187	2.13191	4.54218	-1.31927	0.790364	1.24118	3.70482	1.96927	1.33955	6.145	4.45545	-0.264455	-0.198182	1.68827	3.19055	4.09709	-0.852364	0.166273	0.205	0.885091	1.208	0.471909	1.49855	-0.567545	1.42082
83	1.29301	2.04201	6.31669	7.19082	3.50891	2.31881	6.67863	4.57347	2.68263	-0.252242	0.607242	1.46125	5.09603	4.46791	2.71368	0.736636	4.55982	2.08427	1.72848	3.35169	2.40056	-1.065	-2.17786	1.05304	2.479	1.82976	3.48876	-1.33689	0.976202	1.19666	3.54605	1.56114	0.82004	5.42827	3.55409	-0.162182	-0.433394	1.35304	2.9117	3.33586	-0.980929	0.264485	0.0802121	1.05779	1.208	-0.0538283	1.2847	-0.973414	0.69297
84	1.15385	1.83216	5.81633	6.28618	2.91424	2.48	5.95458	4.04424	2.1881	-0.197232	0.552848	1.28721	4.34818	4.15567	2.53251	0.653242	4.01776	1.85155	1.49139	2.94614	1.90961	-1.016	-2.27054	0.947051	1.896	1.64424	2.53167	-1.24445	1.09345	1.18049	3.40017	1.24149	0.445	4.75782	2.74439	-0.0511515	-0.538606	1.11175	2.68576	2.66968	-0.973434	0.412394	-0.0767778	1.28324	1.26	-0.452667	1.04805	-1.18174	0.136848
85	1.03715	1.64619	5.391	5.417	2.38673	2.69606	5.23045	3.50324	1.71248	-0.121909	0.513758	1.18661	3.6767	3.862	2.36291	0.567818	3.55264	1.61873	1.27918	2.49988	1.69145	-0.908	-2.2173	0.883667	1.413	1.54221	1.67818	-1.09888	1.10848	1.16436	3.2407	0.978061	0.180667	4.11964	2.02818	0.0345455	-0.555636	0.939394	2.47545	2.09167	-0.883515	0.555455	-0.263242	1.51555	1.309	-0.748121	0.771758	-1.23006	-0.261636
86	0.914712	1.48701	5.023	4.60076	1.92388	2.92959	4.51676	2.94013	1.24638	-0.0700101	0.461232	1.13097	3.08429	3.57273	2.18707	0.463818	3.14258	1.36861	1.06797	2.0136	1.46265	-0.785	-2.07453	0.822404	1.001	1.48712	0.942242	-0.949788	1.00017	1.12889	3.04627	0.744364	-0.00714141	3.50281	1.4037	0.0687273	-0.525606	0.808869	2.24867	1.59035	-0.756253	0.646616	-0.463919	1.7127	1.31	-0.962081	0.457424	-1.15699	-0.524424
87	0.770909	1.35631	4.69361	3.85861	1.52662	3.15576	3.83431	2.35953	0.789566	-0.0712222	0.383626	1.09276	2.56909	3.28379	1.99609	0.328788	2.77061	1.09539	0.84603	1.49921	1.21202	-0.676	-1.89436	0.731596	0.644	1.44544	0.337848	-0.82997	0.765909	1.06741	2.8077	0.529162	-0.141051	2.90344	0.868212	0.0382424	-0.481394	0.705707	1.98324	1.16194	-0.626222	0.654717	-0.648444	1.83758	1.233	-1.11499	0.117818	-0.998899	-0.676818
88	0.604975	1.25331	4.3833	3.21618	1.20173	3.36436	3.21161	1.77912	0.35403	-0.130515	0.288576	1.05455	2.13503	3.009	1.79167	0.161636	2.43218	0.808364	0.620455	0.98497	0.938727	-0.596	-1.71355	0.593606	0.345	1.40136	-0.121909	-0.756121	0.432455	0.993515	2.52812	0.335818	-0.233242	2.32785	0.420455	-0.0485455	-0.444091	0.623606	1.67064	0.810303	-0.514455	0.573848	-0.77903	1.86327	1.064	-1.21897	-0.216394	-0.788818	-0.740455
89	0.434591	1.17617	4.08411	2.70033	0.956778	3.55633	2.67856	1.23367	-0.0386667	-0.225	0.203	1.02056	1.805	2.77033	1.58444	-0.0226667	2.13633	0.534	0.415667	0.517111	0.651	-0.542	-1.55178	0.409	0.112	1.35567	-0.423	-0.721333	0.0487778	0.930333	2.22322	0.177778	-0.29	1.79767	0.0613333	-0.162667	-0.420667	0.567222	1.32067	0.546778	-0.428889	0.423778	-0.820111	1.783	0.81	-1.27356	-0.501556	-0.547889	-0.729
90	0.284005	1.11655	3.80017	2.33685	0.805646	3.74058	2.26157	0.771747	-0.365859	-0.319162	0.161384	1.00843	1.60765	2.58476	1.39204	-0.205636	1.89821	0.306242	0.266212	0.147768	0.368838	-0.498	-1.41274	0.194051	-0.044	1.32017	-0.560576	-0.696424	-0.327879	0.899949	1.92548	0.0805455	-0.306152	1.34656	-0.20703	-0.262606	-0.405515	0.54803	0.962424	0.387646	-0.361657	0.251687	-0.742737	1.61039	0.501	-1.26405	-0.695404	-0.284434	-0.646091
91	0.192423	1.07459	3.55164	2.14455	0.764636	3.93609	1.97964	0.442636	-0.610727	-0.372909	0.191	1.036	1.56464	2.46227	1.24118	-0.359545	1.73627	0.157273	0.207909	-0.0816364	0.118727	-0.447	-1.285	-0.0256364	-0.111	1.31573	-0.545818	-0.642182	-0.631818	0.925909	1.67518	0.0748182	-0.270818	1.00764	-0.379818	-0.302091	-0.382	0.584273	0.639455	0.346727	-0.285545	0.114909	-0.525727	1.37409	0.176	-1.17427	-0.768545	-0.00918182	-0.496636
92	0.190555	1.04453	3.3644	2.13509	0.848374	4.17432	1.84671	0.293121	-0.762283	-0.352061	0.31197	1.12567	1.69022	2.40797	1.16856	-0.438818	1.66936	0.118	0.276273	-0.141727	-0.0605455	-0.37	-1.1513	-0.213485	-0.086	1.36507	-0.404485	-0.51199	-0.791061	1.04058	1.51098	0.181394	-0.169394	0.803768	-0.452061	-0.238091	-0.328697	0.693162	0.404545	0.431778	-0.171333	0.065697	-0.150212	1.11809	-0.124	-0.991232	-0.700253	0.271515	-0.282576
93	0.314252	1.02868	3.26526	2.31833	1.07301	4.50214	1.8739	0.361495	-0.805556	-0.219556	0.546424	1.30501	2.00057	2.43264	1.21538	-0.39297	1.71779	0.218697	0.509909	-0.00730303	-0.12998	-0.241	-0.985899	-0.322636	0.034	1.4978	-0.162061	-0.261242	-0.741263	1.28404	1.47269	0.418455	0.0214242	0.747535	-0.419061	-0.0238182	-0.224788	0.90097	0.313576	0.661788	0.00334343	0.149657	0.407444	0.903667	-0.345	-0.701586	-0.459192	0.564525	0.00178788
94	0.602542	1.03336	3.28652	2.70309	1.46358	4.98661	2.07358	0.679879	-0.719758	0.0647273	0.924727	1.60976	2.51882	2.55573	1.4227	-0.172	1.90955	0.487909	0.947364	0.34503	-0.0478182	-0.034	-0.748576	-0.305152	0.261	1.75185	0.170545	0.152485	-0.426909	1.69909	1.60267	0.812697	0.335606	0.852848	-0.269182	0.388	-0.0440909	1.24752	0.421818	1.06288	0.271758	0.409273	1.17745	0.796818	-0.422	-0.284879	-0.00684848	0.895	0.374818
95	1.09424	1.06747	3.4659	3.29742	2.05722	5.70524	2.45921	1.28226	-0.477232	0.546768	1.47852	2.0836	3.27242	2.81042	1.83384	0.276515	2.2757	0.955333	1.62	0.934071	0.229162	0.288	-0.38696	-0.112424	0.616	2.16792	0.595455	0.774283	0.202091	2.33044	1.94139	1.40022	0.814687	1.13714	0.0259091	1.04055	0.251394	1.77342	0.775333	1.66062	0.676586	0.881515	2.19442	0.86497	-0.291	0.284556	0.695596	1.29431	0.867424
96	1.82992	1.14294	3.84061	4.11391	2.89698	6.74602	3.04426	2.20372	-0.0407273	1.28014	2.24088	2.78179	4.29075	3.23794	2.49572	0.998939	2.84818	1.64964	2.55297	1.77372	0.754293	0.767	0.157515	0.302121	1.135	2.78914	1.12794	1.65332	1.19794	3.22283	2.52935	2.2204	1.50188	1.62359	0.509909	1.97485	0.706091	2.51773	1.41436	2.48757	1.26402	1.59857	3.49847	1.17139	0.107	1.03555	1.68972	1.80563	1.51542
97	2.8514	1.27131	4.44658	5.17173	4.03424	8.19673	3.8473	3.48294	0.636758	2.32391	3.25197	3.75752	5.60664	3.88691	3.45179	2.04227	3.66073	2.60427	3.776	2.87836	1.58085	1.457	0.947152	0.984939	1.866	3.65773	1.80064	2.83324	2.60758	4.42245	3.40912	3.31127	2.44009	2.3363	1.234	3.23255	1.36464	3.52524	2.38018	3.5893	2.08179	2.59536	5.13545	1.77709	0.831	2.00403	3.01936	2.48173	2.35755
98	4.19912	1.4582	5.32419	6.49597	5.52026	10.1133	4.89755	5.15565	1.61633	3.73411	4.55557	5.05865	7.26556	4.80224	4.73833	3.45942	4.756	3.86761	5.32406	4.27103	2.76014	2.419	2.04836	1.98157	2.867	4.81513	2.65476	4.35437	4.46307	5.97173	4.62336	4.70395	3.66788	3.29719	2.26006	4.85309	2.27088	4.8473	3.7083	5.0113	3.1747	3.90989	7.14473	2.74364	1.946	3.22918	4.72346	3.3782	3.43748
99	5.90865	1.70063	6.51744	8.1043	7.39937	12.5131	6.2278	7.24973	2.95985	5.55697	6.19328	6.73175	9.29984	6.03391	6.38938	5.30494	6.17518	5.48958	7.22467	5.98463	4.33948	3.711	3.52083	3.33517	4.191	6.30544	3.74812	6.24601	6.77805	7.89954	6.20925	6.43197	5.22458	4.53613	3.6503	6.86806	3.47206	6.53231	5.42203	6.79418	4.58132	5.58909	9.54582	4.12861	3.507	4.74366	6.82888	4.55405	4.79952
100	8.00451	1.98924	8.061	10	9.69	15.389	7.868	9.771	4.709	7.808	8.195	8.805	11.717	7.631	8.427	7.607	7.941	7.492	9.486	8.042	6.347	5.377	5.404	5.073	5.88	8.17	5.128	8.531	9.545	10.222	8.188	8.516	7.144	6.083	5.452	9.302	5.023	8.621	7.535	8.968	6.343	7.679	12.344	5.972	5.542	6.57	9.345	6.06	6.48
[truncated: 74 more columns]

## Sheet: Rotation RAnkleFlex A1FacoM
all values Right	mean	std	steps
1	3.83808	1.10814	4.467	3.069	5.559	4.77	6.119	3.839	4.122	3.763	4.592	3.525	3.156	4.193	3.842	4.504	3.577	3.96	5.336	3.612	4.757	3.769	3.147	2.861	5.276	5.438	3.544	2.836	3.692	4.426	4.036	5.524	4.035	4.057	4.878	7.048	4.71	4.481	2.972	4.14	4.433	2.951	2.785	4.692	3.515	2.472	3.494	4.782	2.561
2	4.81455	1.30035	5.43043	3.84124	6.66445	5.89947	7.26983	4.94348	5.14981	4.679	5.64234	4.4113	4.212	5.19337	4.87765	5.54297	4.85564	5.04509	6.5743	4.58808	5.89455	4.784	3.894	3.54807	6.51936	6.601	4.57748	3.7954	4.78349	5.49979	5.07949	6.68223	5.08338	5.16319	6.04552	8.35903	5.78842	5.55639	3.55106	5.22562	5.42749	3.57761	3.57187	5.86751	4.424	2.99071	4.36382	5.95286	3.12128
3	5.86936	1.40482	6.47935	4.76717	7.72119	7.075	8.41395	6.10245	6.23519	5.704	6.75794	5.41879	5.35536	6.259	6.02077	6.54327	6.15922	6.22412	7.77879	5.58214	6.98987	5.943	4.822	4.4438	7.75313	7.789	5.69278	4.93692	5.98151	6.59747	6.19221	7.78807	6.17495	6.26267	7.26376	9.60242	6.88794	6.63461	4.33452	6.35345	6.5477	4.42173	4.50765	6.98142	5.473	3.80237	5.36327	7.12468	3.9177
4	6.92242	1.43553	7.52588	5.75618	8.67824	8.21706	9.50742	7.22864	7.27952	6.73	7.84673	6.45927	6.49245	7.30627	7.15864	7.44845	7.3863	7.40345	8.88127	6.53648	7.97721	7.114	5.836	5.45239	8.90403	8.913	6.80552	6.13173	7.16203	7.65139	7.30627	8.78791	7.23361	7.28027	8.44455	10.7209	7.94636	7.65564	5.24345	7.43333	7.67618	5.37961	5.49567	7.98279	6.551	4.78676	6.39418	8.21573	4.86491
5	7.91344	1.41182	8.51483	6.74994	9.51649	9.26341	10.5205	8.26464	8.22091	7.686	8.84514	7.46479	7.56215	8.26997	8.22724	8.22782	8.48138	8.51318	9.84345	7.41336	8.84413	8.208	6.865	6.48981	9.92912	9.928	7.85481	7.28538	8.25898	8.61819	8.36657	9.65329	8.20808	8.17303	9.52958	11.6853	8.92348	8.57882	6.19897	8.41735	8.73965	6.37627	6.47196	8.85081	7.598	5.83993	7.38824	9.17737	5.87663
6	8.80713	1.35282	9.41414	7.70493	10.2391	10.1786	11.4306	9.17785	9.02888	8.535	9.71991	8.38588	8.52567	9.12213	9.18972	8.87642	9.41785	9.51476	10.6569	8.18751	9.60003	9.177	7.859	7.4949	10.8086	10.813	8.80085	8.33836	9.2381	9.46925	9.33224	10.3801	9.06563	8.92204	10.4794	12.4879	9.78642	9.38282	7.13564	9.28462	9.69183	7.36175	7.39009	9.58131	8.578	6.87427	8.29855	9.99587	6.88364
7	9.58178	1.28974	10.2038	8.58824	10.8612	10.9436	12.2257	9.95782	9.70155	9.264	10.4646	9.19318	9.367	9.85403	10.0227	9.42145	10.2046	10.3947	11.3316	8.85048	10.2605	10.003	8.78	8.42924	11.5501	11.561	9.6263	9.25782	10.0779	10.2054	10.1831	10.9863	9.79012	9.53758	11.2836	13.1304	10.5198	10.0771	8.00621	10.0338	10.5087	8.29033	8.22873	10.1861	9.464	7.82976	9.10582	10.681	6.935
8	10.2617	1.19855	10.8775	9.38206	11.4046	11.5624	12.9056	10.6184	10.2587	9.876	11.0942	9.88148	10.0859	10.4805	10.7276	9.90039	10.8598	11.1579	11.8944	9.41725	10.833	10.696	9.613	9.27633	12.1852	12.184	10.3322	10.0469	10.7793	10.839	10.9179	11.5009	10.3914	10.043	11.9539	13.6258	11.1245	10.6815	8.78699	10.6762	11.1884	9.1369	8.9832	10.6813	10.241	8.68905	9.81103	11.2491	8.63561
9	10.8375	1.1239	11.4426	10.0836	11.8859	12.0527	13.4756	11.1853	10.7235	10.387	11.6349	10.4626	10.6956	11.0259	11.3309	10.3352	11.3989	11.8109	12.3751	9.91915	11.3265	11.278	10.351	10.0327	12.7386	12.702	10.9337	10.7248	11.355	11.3828	11.5441	11.9499	10.8952	10.4611	12.5033	13.9916	11.6135	11.2145	9.47648	11.2281	11.7493	9.89926	9.65176	11.0904	10.908	9.4541	10.4269	11.7205	9.49116
10	11.3296	1.05721	11.909	10.6994	12.3099	12.4347	13.94	11.6784	11.1146	10.812	12.1164	10.9569	11.2151	11.51	11.8575	10.7282	11.8311	12.3556	12.7921	10.3864	11.7455	11.774	10.999	10.7088	13.2207	13.136	11.4556	11.3168	11.8291	11.8478	12.069	12.3495	11.327	10.8168	12.9402	14.2491	12.0058	11.6938	10.0871	11.7081	12.2195	10.5855	10.2409	11.437	11.469	10.1369	10.9687	12.1126	10.2023
11	11.7506	0.994695	12.2858	11.2347	12.6728	12.718	14.3002	12.1054	11.4419	11.164	12.5583	11.3869	11.6638	11.9435	12.3145	11.0716	12.161	12.7875	13.1448	10.8312	12.0859	12.204	11.577	11.315	13.6272	13.503	11.9211	11.8438	12.2236	12.2369	12.493	12.6982	11.7138	11.1372	13.2752	14.4151	12.3171	12.1331	10.6377	12.1222	12.6272	11.2117	10.7633	11.7362	11.94	10.7492	11.4464	12.432	10.8522
12	12.1048	0.932558	12.5817	11.6858	12.9672	12.9158	14.5546	12.461	11.703	11.451	12.9614	11.7667	12.05	12.3234	12.6953	11.352	12.3876	13.1033	13.419	11.2451	12.3303	12.569	12.097	11.8546	13.9444	13.812	12.3384	12.3267	12.5532	12.5419	12.8092	12.9782	12.0689	11.4384	13.511	14.4983	12.5523	12.527	11.1387	12.4578	12.9843	11.7879	11.2347	11.9889	12.33	11.2919	11.8593	12.6762	11.4496
13	12.3859	0.87054	12.8029	12.0436	13.1828	13.0337	14.6955	12.7258	11.887	11.674	13.3078	12.0937	12.3669	12.6411	12.9871	11.5481	12.5105	13.3072	13.5937	11.6032	12.4605	12.859	12.559	12.3228	14.1468	14.061	12.6972	12.7604	12.8197	12.7474	13.0086	13.1641	12.3912	11.7219	13.6459	14.4995	12.7064	12.8549	11.5894	12.7012	13.2895	12.3134	11.664	12.18	12.641	11.751	12.1989	12.8325	11.9932
14	12.5788	0.814087	12.9492	12.3012	13.3071	13.0705	14.7121	12.8787	11.9774	11.826	13.5721	12.3502	12.5984	12.89	13.1757	11.6345	12.5254	13.4029	13.6462	11.8738	12.4624	13.064	12.944	12.7043	14.2055	14.234	12.9712	13.1165	13.0118	12.8354	13.0835	13.2325	12.6651	11.9702	13.6745	14.4151	12.7702	13.0892	11.9819	12.8401	13.5301	12.7723	12.0457	12.2818	12.864	12.1005	12.4481	12.8793	12.4734
15	12.6638	0.77471	13.0118	12.4513	13.3262	13.0156	14.6088	12.9036	11.9591	11.893	13.7295	12.5122	12.7258	13.0553	13.247	11.5877	12.4144	13.3853	13.5583	12.0292	12.3285	13.165	13.227	12.9793	14.097	14.312	13.1298	13.3641	13.1125	12.7875	13.0264	13.1678	12.8648	12.1574	13.5867	14.2398	12.733	13.2048	12.2924	12.8549	13.6868	13.1351	12.3584	12.264	12.979	12.3073	12.5858	12.8044	12.8683
16	12.6218	0.765869	12.9786	12.4782	13.2277	12.8584	14.3826	12.7875	11.8258	11.85	13.759	12.5542	12.7337	13.119	13.182	11.381	12.1441	13.2387	13.3163	12.0473	12.0567	13.149	13.38	13.1288	13.8143	14.279	13.1475	13.4791	13.1019	12.5863	12.829	12.9636	12.9697	12.2611	13.3727	13.9671	12.5757	13.1845	12.4921	12.7326	13.7417	13.3666	12.5719	12.1005	12.956	12.3484	12.5956	12.6002	13.1495
17	12.4365	0.796744	12.8385	12.3871	13.0052	12.5855	14.0198	12.5222	11.5723	11.672	13.6484	12.4502	12.608	13.0661	12.9615	10.9923	11.6728	12.9478	12.9047	11.9121	11.6473	13.003	13.376	13.1339	13.3618	14.131	13.0028	13.4485	12.9581	12.2164	12.4817	12.6167	12.9653	12.2694	13.0245	13.5857	12.2779	13.0152	12.5626	12.4661	13.6752	13.4476	12.6585	11.7692	12.775	12.2118	12.4715	12.2556	13.2982
18	12.0932	0.869604	12.5781	12.1719	12.6553	12.1868	13.5016	12.1052	11.193	11.336	13.3928	12.1743	12.3292	12.885	12.57	10.4137	10.9697	12.5037	12.3161	11.615	11.1027	12.712	13.204	12.9794	12.7446	13.852	12.6751	13.2624	12.6511	11.6604	11.974	12.1232	12.8318	12.1688	12.5368	13.0858	11.8101	12.684	12.4965	12.0538	13.4699	13.3684	12.5954	11.2546	12.408	11.8943	12.2107	11.7639	13.3049
19	11.5829	0.976815	12.1836	11.8265	12.1799	11.6558	12.8131	11.5402	10.6848	10.833	12.9831	11.7029	11.8787	12.5661	11.9984	9.66318	10.0459	11.9073	11.56	11.1558	10.4346	12.252	12.851	12.6568	11.9694	13.427	12.1525	12.9215	12.1571	10.903	11.2995	11.4871	12.5463	11.9475	11.9122	12.4661	11.1468	12.1815	12.2922	11.4962	13.1169	13.1234	12.3604	10.5556	11.819	11.3889	11.804	11.1254	13.1588
20	10.912	1.10526	11.6467	11.3424	11.5948	10.994	11.9559	10.8458	10.0563	10.172	12.4046	11.0295	11.2556	12.1049	11.2592	8.77885	8.95532	11.1658	10.6622	10.542	9.66575	11.623	12.298	12.1596	11.0547	12.853	11.4426	12.44	11.4711	9.9548	10.4627	10.7269	12.0961	11.6025	11.1615	12.081	10.2963	11.5124	11.9497	10.8023	12.6154	12.7086	11.9373	9.69405	11.001	10.6969	11.2433	10.349	12.8506
21	10.0969	1.23211	10.9717	10.7146	10.93	10.2226	10.9498	10.0598	9.32934	9.38	11.649	10.1795	10.4855	11.5132	10.3918	7.80042	7.77576	10.2913	9.6647	9.79099	8.82656	10.857	11.542	11.48	10.0393	12.146	10.5712	11.8423	10.6102	8.86182	9.49133	9.87694	11.4897	11.1397	10.3051	11.4066	9.298	10.7021	11.4684	9.99549	11.9733	12.1233	11.3295	8.71334	10.004	9.83782	10.5375	9.45884	12.3764
22	9.17241	1.33653	10.181	9.95927	10.2152	9.37791	9.83082	9.22873	8.54115	8.493	10.7334	9.20882	9.61264	10.8218	9.44945	6.78327	6.58679	9.314	8.62191	8.9413	7.95455	9.999	10.607	10.6243	8.96733	11.338	9.57973	11.1556	9.60964	7.69485	8.44579	8.98088	10.7544	10.5725	9.37782	10.021	8.22773	9.78891	10.8503	9.1117	11.2098	11.3738	10.5591	7.67385	8.911	8.85315	9.71	8.49521	11.7349
23	8.19613	1.41349	9.30867	9.11689	9.47444	8.49322	8.64911	8.395	7.73256	7.556	9.70056	8.18633	8.68633	10.0676	8.48311	5.78	5.45211	8.285	7.59	8.03989	7.08844	9.085	9.536	9.61911	7.87878	10.466	8.51722	10.4129	8.51678	6.53067	7.38878	8.084	9.93278	9.92511	8.423	9.091	7.16033	8.812	10.1102	8.19078	10.3551	10.471	9.65578	6.63333	7.802	7.79856	8.786	7.50633	10.9413
24	7.21192	1.4513	8.39918	8.23571	8.72777	7.59825	7.46095	7.58494	6.93886	6.615	8.60377	7.16961	7.74839	9.28558	7.53113	4.83306	4.41283	7.25888	6.61442	7.12664	6.26369	8.152	8.385	8.5108	6.81378	9.563	7.43287	9.64118	7.38867	5.44094	6.36038	7.21576	9.06786	9.22398	7.48064	8.16355	6.15127	7.80655	9.27768	7.26898	9.44663	9.44112	8.66691	5.64168	6.734	6.73298	7.79733	6.53557	10.0244
25	6.26159	1.44655	7.49367	7.35579	7.99255	6.72133	6.31588	6.80955	6.18882	5.705	7.4903	6.20164	6.82964	8.50452	6.62236	3.97136	3.49582	6.28027	5.72227	6.2367	5.5043	7.228	7.215	7.3547	5.81212	8.655	6.37476	8.86106	6.28894	4.48215	5.39024	6.40052	8.19248	8.49048	6.58009	7.25855	5.23818	6.80445	8.38845	6.38012	8.52633	8.33315	7.64879	4.746	5.743	5.70876	6.78782	5.61833	9.01815
26	5.37983	1.39999	6.62811	6.50688	7.28148	5.88685	5.25237	6.07888	5.50334	4.852	6.39902	5.31848	5.95545	7.74434	5.77618	3.21573	2.72061	5.37361	4.93124	5.39675	4.82775	6.341	6.083	6.2051	4.90886	7.765	5.38541	8.0901	5.27989	3.69528	4.51458	5.65683	7.33038	7.74237	5.73888	6.38558	4.452	5.83645	7.48167	5.55604	7.62903	7.20663	6.6604	3.986	4.853	4.76884	5.80309	4.78257	7.96197
27	4.5943	1.31547	5.82712	5.71165	6.60271	5.10554	4.30214	5.40567	4.89317	4.069	5.3732	4.54948	5.14985	7.01438	5.00289	2.57945	2.09604	4.54648	4.256	4.63362	4.24948	5.518	5.051	5.12292	4.13213	6.898	4.48912	7.33418	4.41168	3.10306	3.76728	5.00524	6.50176	6.99419	4.97327	5.55639	3.81367	4.93718	6.59817	4.82347	6.77579	6.11747	5.76127	3.37602	4.084	3.94215	4.88445	4.05222	6.89659
28	3.92321	1.2017	5.09591	4.98773	5.95791	4.38273	3.48127	4.80245	4.35936	3.363	4.46445	3.91209	4.44027	6.31609	4.31227	2.06745	1.61491	3.80164	3.70436	3.97509	3.77764	4.786	4.17	4.16145	3.49864	6.062	3.712	6.59555	3.71609	2.68291	3.15855	4.45009	5.72773	6.26227	4.29309	4.78445	3.32818	4.14664	5.77745	4.20091	5.97709	5.12218	4.99582	2.89945	3.446	3.24518	4.06282	3.44264	5.87
29	3.37645	1.07148	4.44585	4.3429	5.35407	3.73044	2.80141	4.2803	3.89867	2.743	3.71112	3.41842	3.84809	5.64946	3.71698	1.67661	1.25857	3.14194	3.27709	3.44331	3.40814	4.165	3.472	3.36389	3.01422	5.277	3.07522	5.89005	3.20388	2.40511	2.68388	3.98451	5.03207	5.57069	3.70667	4.07915	2.98812	3.49815	5.05673	3.69759	5.24075	4.27079	4.39063	2.54575	2.947	2.68792	3.35727	2.95206	4.93837
30	2.95508	0.940367	3.88422	3.78625	4.79491	3.15899	2.26342	3.84491	3.50649	2.212	3.126	3.06667	3.37755	5.02072	3.22643	1.39515	1.00552	2.57127	2.96315	3.04602	3.12702	3.659	2.97	2.75423	2.67384	4.567	2.58663	5.24493	2.86819	2.24062	2.33511	3.61139	4.43571	4.9498	3.21685	3.45079	2.777	3.00712	4.46133	3.31447	4.57999	3.59879	3.95715	2.30435	2.589	2.27343	2.78152	2.57265	4.15282
31	2.65137	0.824151	3.41333	3.31397	4.28158	2.67152	1.85964	3.49182	3.17761	1.767	2.706	2.84245	3.02436	4.44315	2.83903	1.20618	0.834394	2.09455	2.73927	2.77824	2.91609	3.258	2.652	2.32776	2.46206	3.951	2.23591	4.68442	2.69036	2.15648	2.09988	3.33427	3.94485	4.42997	2.81518	2.90518	2.66755	2.66945	3.99324	3.04427	4.00897	3.11979	3.68782	2.15212	2.362	1.99085	2.34236	2.29615	3.53742
32	2.4505	0.736416	3.03344	2.92411	3.8157	2.26281	1.57377	3.21679	2.90693	1.399	2.43723	2.72445	2.77848	3.92524	2.54481	1.09088	0.725101	1.71182	2.5857	2.6263	2.75318	2.945	2.484	2.06161	2.36142	3.435	2.00778	4.22413	2.64185	2.12007	1.959	3.13797	3.55405	4.03378	2.49106	2.44324	2.62476	2.46873	3.64361	2.87327	3.53615	2.83027	3.55577	2.05473	2.239	1.82053	2.03382	2.10606	3.08613
33	2.33585	0.687918	2.73961	2.61152	3.40398	1.92579	1.38198	3.00706	2.686	1.106	2.29796	2.6853	2.62876	3.47228	2.33402	1.03097	0.660152	1.42379	2.48579	2.56816	2.61916	2.945	2.42	1.92888	2.35043	3.022	1.88288	3.86429	2.68753	2.09815	1.88918	3.00403	3.25957	3.77072	2.23785	2.06576	2.62415	2.38745	3.4069	2.78197	3.16399	2.7103	3.52334	1.97614	2.186	1.74248	1.84233	1.98041	2.79116
34	2.28049	0.675401	2.52167	2.36533	3.049	1.653	1.26133	2.849	2.503	0.886	2.25833	2.695	2.557	3.092	2.19633	1.015	0.628	1.225	2.415	2.57933	2.502	2.51	2.419	1.90367	2.40533	2.707	1.845	3.60067	2.787	2.07	1.867	2.91933	3.057	3.63833	2.041	1.77	2.642	2.402	3.27267	2.74533	2.88867	2.726	3.557	1.88767	2.176	1.73267	1.757	1.89633	2.643
35	2.26962	0.695516	2.35693	2.17434	2.75226	1.43472	1.19567	2.73748	2.34885	0.721	2.28579	2.72894	2.54245	2.78471	2.11828	1.03191	0.620192	1.10573	2.35391	2.63747	2.39356	2.359	2.452	1.95422	2.50358	2.475	1.87357	3.43634	2.9027	2.02268	1.87294	2.86682	2.92663	3.61972	1.89458	1.5557	2.66173	2.48442	3.22369	2.73925	2.70298	2.84086	3.63324	1.77546	2.184	1.7662	1.75603	1.83346	2.62213
36	2.281	0.73489	2.22284	2.02909	2.51142	1.26157	1.171	2.66636	2.21363	0.593	2.35131	2.76758	2.56924	2.54371	2.0778	1.062	0.629687	1.04752	2.29845	2.71721	2.28373	2.224	2.494	2.04686	2.62262	2.301	1.94104	3.36776	3.00736	1.94241	1.89381	2.83067	2.83949	3.68071	1.78855	1.41279	2.66915	2.60067	3.23589	2.74054	2.59484	3.02029	3.72424	1.63719	2.192	1.81691	1.81142	1.77947	2.70011
37	2.29822	0.783267	2.10736	1.91909	2.32155	1.12736	1.17191	2.63655	2.08582	0.486	2.43018	2.79545	2.62009	2.36373	2.05227	1.093	0.641545	1.04036	2.24591	2.79855	2.16418	2.096	2.534	2.15636	2.74155	2.169	2.02518	3.38255	3.086	1.81755	1.91482	2.79736	2.77636	3.78409	1.71291	1.334	2.65282	2.72618	3.28691	2.72991	2.54855	3.23164	3.79945	1.47755	2.187	1.86336	1.905	1.72536	2.84718
38	2.30838	0.834525	2.00196	1.83099	2.17887	1.02664	1.18098	2.64191	1.9569	0.391	2.49511	2.80679	2.67245	2.23122	2.03548	1.11036	0.638202	1.07252	2.19794	2.87267	2.02837	1.972	2.568	2.26354	2.84371	2.074	2.11346	3.4676	3.12979	1.65002	1.92103	2.75272	2.73192	3.90859	1.66382	1.3103	2.61036	2.84082	3.36146	2.6956	2.54958	3.4504	3.83304	1.30154	2.158	1.89403	2.02297	1.66029	3.03049
39	2.30258	0.885127	1.89324	1.75138	2.07797	0.950485	1.17914	2.6727	1.81653	0.3	2.52986	2.80036	2.71124	2.13041	2.03216	1.10285	0.61099	1.13215	2.15297	2.93299	1.88355	1.848	2.588	2.35131	2.91336	2.012	2.19385	3.60234	3.1338	1.45178	1.90396	2.68365	2.70219	4.03565	1.64188	1.32667	2.54294	2.91948	3.44103	2.62654	2.58362	3.6513	3.8068	1.11314	2.1	1.90115	2.15339	1.576	3.2213
40	2.27455	0.932989	1.77045	1.67021	2.00712	0.886424	1.15439	2.71809	1.65803	0.216	2.52794	2.76873	2.72927	2.05839	2.03515	1.063	0.544242	1.20336	2.10182	2.96712	1.74479	1.714	2.583	2.40473	2.93633	1.971	2.25055	3.74997	3.09261	1.23091	1.855	2.58424	2.67664	4.14333	1.64718	1.36109	2.45155	2.94491	3.50058	2.51973	2.6343	3.80379	3.71303	0.914212	2.014	1.87939	2.28855	1.47603	3.39561
41	2.21769	0.975327	1.63342	1.57977	1.95051	0.819687	1.09549	2.7593	1.479	0.138	2.48111	2.69739	2.71939	2.01343	2.02509	0.986576	0.425293	1.26979	2.03685	2.97092	1.61505	1.569	2.54	2.41164	2.9023	1.94	2.26839	3.8633	3.00267	0.989283	1.761	2.45335	2.64379	4.20707	1.675	1.39242	2.33758	2.91648	3.52116	2.37665	2.68902	3.88897	3.55508	0.701949	1.9	1.82428	2.41642	1.36128	3.52596
42	2.12589	1.00928	1.48742	1.47276	1.89162	0.740616	0.990394	2.77103	1.2826	0.059	2.38647	2.5747	2.67358	1.98519	1.9814	0.868758	0.261485	1.31506	1.95306	2.93662	1.48562	1.412	2.453	2.36134	2.8059	1.905	2.23524	3.90137	2.86475	0.732242	1.61496	2.28697	2.59161	4.20815	1.71079	1.399	2.20009	2.82921	3.49058	2.19474	2.7294	3.90087	3.34002	0.472111	1.755	1.72628	2.52052	1.22449	3.5823
43	1.99464	1.03396	1.33409	1.34073	1.81318	0.642818	0.831818	2.72836	1.07397	-0.033	2.24452	2.39918	2.57855	1.95548	1.88873	0.706545	0.0593939	1.32791	1.83936	2.85667	1.34391	1.24	2.316	2.24215	2.64742	1.848	2.14024	3.83855	2.67748	0.471182	1.41682	2.08167	2.50882	4.12615	1.73673	1.36191	2.03664	2.676	3.39752	1.97727	2.73479	3.83542	3.07406	0.221758	1.581	1.57912	2.58209	1.05685	3.54552
44	1.82078	1.04688	1.16736	1.17903	1.69929	0.524596	0.621061	2.61512	0.859455	-0.142	2.05348	2.16897	2.42464	1.90981	1.73629	0.500303	-0.173485	1.29973	1.68233	2.72756	1.18536	1.045	2.126	2.04719	2.42928	1.756	1.97433	3.65959	2.43426	0.213404	1.16654	1.8392	2.38494	3.95312	1.73533	1.26855	1.84476	2.45445	3.23632	1.72936	2.68569	3.68835	2.76608	-0.0515758	1.377	1.38312	2.58555	0.858192	3.40792
45	1.60159	1.04732	0.979556	0.985333	1.53589	0.389556	0.366667	2.42233	0.638	-0.279	1.81333	1.886	2.20967	1.83689	1.52289	0.246333	-0.426	1.22033	1.46567	2.54122	1.005	0.824	1.879	1.78	2.15678	1.614	1.73489	3.35878	2.13944	-0.0404444	0.866444	1.55956	2.21478	3.691	1.69867	1.116	1.621	2.16633	3.00722	1.45333	2.56989	3.45911	2.422	-0.348556	1.144	1.14189	2.51967	0.632	3.16244
46	1.33373	1.03598	0.763273	0.752545	1.30727	0.238727	0.0807273	2.14527	0.407727	-0.454	1.53073	1.54818	1.93427	1.72409	1.25218	-0.0722727	-0.702909	1.07309	1.16827	2.27973	0.787364	0.58	1.576	1.44882	1.83245	1.42	1.42082	2.93691	1.794	-0.294818	0.511091	1.23764	1.99718	3.34918	1.61582	0.905545	1.35936	1.81691	2.71164	1.15409	2.37564	3.154	2.045	-0.672545	0.879	0.860273	2.37318	0.372545	2.80855
47	1.01137	1.01463	0.510859	0.473535	0.992465	0.0696364	-0.226424	1.7803	0.166051	-0.669	1.21255	1.14552	1.59694	1.5457	0.926141	-0.475697	-1.0171	0.842545	0.780758	1.92153	0.50498	0.315	1.22	1.05994	1.45603	1.17	1.02685	2.39986	1.38985	-0.561848	0.0970707	0.869051	1.73659	2.93664	1.4683	0.634152	1.05082	1.40467	2.34661	0.828838	2.09598	2.78218	1.63837	-1.02885	0.577	0.542586	2.13367	0.0726162	2.35472
48	0.6266	0.984032	0.219747	0.147303	0.577566	-0.123253	-0.552162	1.31976	-0.0989091	-0.916	0.857444	0.665848	1.18515	1.27311	0.536717	-0.958515	-1.36609	0.518515	0.311909	1.45458	0.140222	0.022	0.815	0.619384	1.02375	0.851	0.547707	1.75927	0.912313	-0.856747	-0.378788	0.449909	1.4219	2.45626	1.23924	0.298091	0.683758	0.922424	1.90718	0.463232	1.73072	2.33978	1.19358	-1.41875	0.237	0.193232	1.793	-0.282768	1.8111
49	0.173899	0.944222	-0.118788	-0.220697	0.0653333	-0.347182	-0.902333	0.762909	-0.409515	-1.181	0.45703	0.108273	0.69	0.90397	0.0833333	-1.49727	-1.73691	0.0955455	-0.223909	0.883636	-0.303727	-0.311	0.35	0.125273	0.53197	0.453	-0.0210909	1.032	0.353727	-1.18927	-0.910667	-0.0195455	1.02897	1.89576	0.918455	-0.101545	0.246636	0.372909	1.38409	0.039	1.27609	1.80864	0.691424	-1.84585	-0.141	-0.188606	1.34845	-0.707455	1.18533
50	-0.342938	0.895361	-0.512515	-0.621768	-0.515485	-0.607424	-1.27604	0.124485	-0.782586	-1.466	0.00478788	-0.515182	0.115455	0.449576	-0.423576	-2.05658	-2.12201	-0.422788	-0.809455	0.228141	-0.812737	-0.696	-0.186	-0.425687	-0.0191414	-0.023	-0.673091	0.248505	-0.269636	-1.55838	-1.47578	-0.535596	0.54203	1.2404	0.503818	-0.550303	-0.265515	-0.224606	0.771919	-0.446384	0.728596	1.17803	0.127111	-2.30264	-0.565	-0.609253	0.802727	-1.20776	0.485253
51	-0.904186	0.836567	-0.964485	-1.04645	-1.10852	-0.902909	-1.64096	-0.561576	-1.22741	-1.784	-0.500788	-1.17264	-0.522121	-0.0765758	-0.964424	-2.57042	-2.51099	-1.01042	-1.41067	-0.477808	-1.36926	-1.136	-0.79	-1.02831	-0.614859	-0.566	-1.38991	-0.545434	-0.913364	-1.95662	-2.03408	-1.0864	-0.0370303	0.503596	0.00733333	-1.02255	-0.839485	-0.837455	0.0850808	-0.968616	0.107404	0.460354	-0.485111	-2.76036	-1.027	-1.06857	0.172424	-1.76624	-0.27301
52	-1.46995	0.765911	-1.44745	-1.47309	-1.6433	-1.2123	-1.93558	-1.23755	-1.71976	-2.14	-1.05097	-1.80455	-1.18409	-0.637636	-1.51109	-2.96973	-2.87088	-1.61327	-1.97073	-1.18203	-1.93161	-1.603	-1.438	-1.64691	-1.20573	-1.151	-2.12645	-1.29264	-1.51927	-2.35109	-2.53764	-1.63909	-0.679121	-0.275879	-0.541909	-1.48327	-1.43164	-1.42655	-0.635697	-1.48988	-0.540939	-0.304636	-1.12176	-3.16455	-1.488	-1.54861	-0.508818	-2.33733	-1.056
53	-1.98675	0.683871	-1.91041	-1.86166	-2.06357	-1.48404	-2.11444	-1.83124	-2.2031	-2.524	-1.59592	-2.33345	-1.80191	-1.16678	-2.01509	-3.23115	-3.14026	-2.16364	-2.42448	-1.81763	-2.4266	-2.033	-2.077	-2.2191	-1.72913	-1.728	-2.81668	-1.92294	-2.02129	-2.68705	-2.94032	-2.13518	-1.33041	-1.04915	-1.099	-1.88176	-1.97773	-1.94933	-1.32549	-1.95986	-1.16773	-1.05552	-1.73645	-3.46239	-1.904	-2.01316	-1.19033	-2.85064	-1.81152
54	-2.40041	0.598984	-2.28956	-2.16709	-2.33796	-1.64935	-2.17152	-2.28321	-2.60251	-2.896	-2.05705	-2.69921	-2.29812	-1.58802	-2.42015	-3.37342	-3.26366	-2.59845	-2.7293	-2.32282	-2.78562	-2.343	-2.634	-2.67738	-2.11842	-2.224	-3.38526	-2.37559	-2.36761	-2.90402	-3.20727	-2.50983	-1.92343	-1.75902	-1.60361	-2.16142	-2.41403	-2.36273	-1.91672	-2.31669	-1.71297	-1.72436	-2.26464	-3.63209	-2.229	-2.4186	-1.80361	-3.23385	-2.47525
55	-2.67692	0.530658	-2.52482	-2.36164	-2.47091	-1.66382	-2.13864	-2.57764	-2.85464	-3.186	-2.37091	-2.89182	-2.62491	-1.85345	-2.679	-3.42718	-3.22655	-2.88355	-2.89064	-2.67091	-2.98918	-2.482	-3.035	-2.98027	-2.34418	-2.576	-3.78282	-2.63482	-2.54382	-2.98309	-3.33418	-2.73318	-2.38782	-2.34	-1.99464	-2.29391	-2.70655	-2.64236	-2.35445	-2.52655	-2.11655	-2.25291	-2.64945	-3.7	-2.421	-2.72173	-2.28045	-3.45191	-2.987
56	-2.82073	0.494775	-2.60622	-2.45289	-2.50444	-1.54578	-2.05611	-2.74567	-2.94367	-3.327	-2.52433	-2.94367	-2.78767	-1.98189	-2.78289	-3.413	-3.07622	-3.03467	-2.94933	-2.88178	-3.07544	-2.472	-3.258	-3.13956	-2.43867	-2.781	-4.01867	-2.73856	-2.58478	-2.95822	-3.35933	-2.834	-2.68778	-2.74589	-2.245	-2.30133	-2.867	-2.802	-2.634	-2.61167	-2.35656	-2.614	-2.86578	-3.70378	-2.476	-2.89589	-2.59133	-3.53678	-3.31944
57	-2.86645	0.487523	-2.57302	-2.47556	-2.48367	-1.36026	-1.94681	-2.82761	-2.9103	-3.31	-2.56172	-2.89809	-2.83518	-2.02714	-2.77476	-3.33252	-2.87992	-3.09606	-2.94267	-2.99459	-3.09182	-2.376	-3.343	-3.19876	-2.45234	-2.893	-4.13605	-2.73864	-2.53762	-2.88311	-3.33459	-2.86748	-2.84162	-2.97503	-2.38227	-2.23067	-2.93424	-2.87982	-2.79865	-2.62434	-2.468	-2.82568	-2.93897	-3.65555	-2.445	-2.95721	-2.76473	-3.54326	-3.49604
58	-2.84884	0.493902	-2.47545	-2.46533	-2.429	-1.16794	-1.81261	-2.84055	-2.80897	-3.197	-2.52682	-2.77982	-2.81682	-2.02776	-2.70752	-3.18109	-2.6833	-3.10155	-2.88336	-3.03091	-3.05397	-2.245	-3.339	-3.19715	-2.41058	-2.95	-4.16658	-2.66255	-2.43158	-2.7917	-3.28309	-2.87788	-2.90242	-3.05645	-2.46082	-2.10955	-2.94182	-2.90291	-2.88942	-2.5953	-2.50391	-2.93061	-2.91585	-3.5463	-2.381	-2.95255	-2.85445	-3.50652	-3.57212
59	-2.78194	0.502067	-2.34808	-2.43174	-2.34006	-0.992424	-1.64499	-2.77945	-2.66941	-3.051	-2.43303	-2.59436	-2.75742	-1.99056	-2.61069	-2.95673	-2.49728	-3.05548	-2.76433	-2.98481	-2.96003	-2.093	-3.27	-3.14144	-2.31272	-2.948	-4.11647	-2.51489	-2.27154	-2.68649	-3.19325	-2.87409	-2.91497	-3.01299	-2.50761	-1.93452	-2.90009	-2.87067	-2.9136	-2.52042	-2.49806	-2.96027	-2.83206	-3.36353	-2.31	-2.92043	-2.89155	-3.42131	-3.59359
60	-2.66593	0.507961	-2.19833	-2.36091	-2.21651	-0.824101	-1.4369	-2.63967	-2.49451	-2.9	-2.27924	-2.34394	-2.66348	-1.90946	-2.48957	-2.65815	-2.30904	-2.94636	-2.58052	-2.86022	-2.80624	-1.905	-3.133	-3.02073	-2.15339	-2.868	-3.98364	-2.30076	-2.05695	-2.55149	-3.04768	-2.84081	-2.88772	-2.84766	-2.51394	-1.69415	-2.80148	-2.76667	-2.85863	-2.39448	-2.4564	-2.92308	-2.69988	-3.11216	-2.229	-2.87033	-2.86982	-3.27086	-3.593
61	-2.49528	0.514252	-2.02388	-2.24548	-2.06758	-0.643394	-1.18773	-2.42409	-2.28567	-2.728	-2.06342	-2.04618	-2.53664	-1.78721	-2.33579	-2.28291	-2.09945	-2.77255	-2.34136	-2.68267	-2.59436	-1.665	-2.923	-2.83361	-1.93721	-2.696	-3.77061	-2.05106	-1.79318	-2.36591	-2.84448	-2.76385	-2.8093	-2.56676	-2.46527	-1.39245	-2.63982	-2.58309	-2.71815	-2.22618	-2.37136	-2.81691	-2.51448	-2.80567	-2.12	-2.78609	-2.77727	-3.04991	-3.53194
62	-2.2765	0.522135	-1.82636	-2.0928	-1.90164	-0.436101	-0.897545	-2.14394	-2.05092	-2.513	-1.79061	-1.72564	-2.38082	-1.63387	-2.1467	-1.83218	-1.8534	-2.54388	-2.0593	-2.48029	-2.33105	-1.369	-2.652	-2.59392	-1.67766	-2.437	-3.49176	-1.81544	-1.49141	-2.11454	-2.59717	-2.64177	-2.66871	-2.18856	-2.35539	-1.04276	-2.42058	-2.33782	-2.50667	-2.02602	-2.24353	-2.64463	-2.27264	-2.44632	-1.969	-2.65136	-2.61436	-2.76025	-3.3762
63	-2.01506	0.535827	-1.61266	-1.91908	-1.71901	-0.19596	-0.566636	-1.81085	-1.79667	-2.241	-1.47035	-1.39521	-2.19548	-1.44725	-1.92808	-1.31697	-1.56128	-2.26848	-1.73748	-2.25625	-2.02158	-1.021	-2.341	-2.32496	-1.38228	-2.11	-3.16483	-1.62078	-1.16162	-1.7904	-2.31279	-2.48193	-2.46681	-1.74044	-2.18376	-0.661424	-2.15464	-2.05976	-2.24819	-1.8006	-2.08991	-2.41608	-1.97769	-2.03232	-1.777	-2.46527	-2.39364	-2.40545	-3.19739
64	-1.71494	0.557617	-1.38791	-1.73482	-1.513	0.0812727	-0.198455	-1.42973	-1.51982	-1.908	-1.11227	-1.05145	-1.97055	-1.21882	-1.68382	-0.758727	-1.219	-1.94745	-1.38791	-2	-1.66918	-0.63	-1.999	-2.044	-1.05455	-1.736	-2.80382	-1.457	-0.808091	-1.39818	-1.99645	-2.29082	-2.21536	-1.253	-1.95182	-0.264455	-1.85218	-1.76927	-1.96227	-1.55409	-1.92755	-2.14291	-1.63718	-1.57364	-1.557	-2.24018	-2.13182	-1.99655	-2.97236
65	-1.38205	0.587661	-1.14974	-1.54283	-1.27601	0.398323	0.195818	-1.00936	-1.20625	-1.513	-0.722929	-0.692788	-1.69594	-0.944121	-1.40895	-0.184909	-0.828687	-1.57588	-1.02379	-1.70051	-1.27952	-0.205	-1.622	-1.7561	-0.697263	-1.332	-2.42103	-1.29433	-0.432949	-0.953485	-1.65557	-2.06988	-1.93059	-0.757222	-1.6583	0.135848	-1.51955	-1.47345	-1.6611	-1.28178	-1.75685	-1.83569	-1.26327	-1.0941	-1.328	-1.99002	-1.83958	-1.55163	-2.71478
66	-1.02545	0.623744	-0.894101	-1.34352	-1.00538	0.752848	0.606364	-0.567121	-0.850051	-1.063	-0.30796	-0.321333	-1.3737	-0.624465	-1.09459	0.378939	-0.398222	-1.15691	-0.652333	-1.35821	-0.861899	0.246	-1.214	-1.46252	-0.315313	-0.915	-2.0269	-1.10337	-0.0387576	-0.476394	-1.30206	-1.82272	-1.63076	-0.279303	-1.30979	0.533061	-1.16667	-1.17682	-1.35089	-0.981636	-1.57243	-1.50486	-0.871273	-0.621354	-1.08	-1.72487	-1.51127	-1.08974	-2.43466
67	-0.6568	0.661122	-0.622667	-1.136	-0.703667	1.13867	1.02133	-0.123	-0.460667	-0.571	0.117	0.052	-1.012	-0.268667	-0.736	0.905	0.061	-0.706	-0.279	-0.984333	-0.428	0.709	-0.788	-1.164	0.0796667	-0.493	-1.62967	-0.866667	0.364333	0.00966667	-0.954667	-1.556	-1.32933	0.164333	-0.919	0.919	-0.805	-0.883	-1.03633	-0.665667	-1.37	-1.16467	-0.478667	-0.175667	-0.784	-1.44133	-1.136	-0.631	-2.12933
68	-0.288189	0.694442	-0.338949	-0.917131	-0.376717	1.54543	1.42978	0.305606	-0.0534848	-0.053	0.533515	0.417576	-0.618303	0.110061	-0.334899	1.35873	0.534182	-0.236667	0.0836667	-0.593061	0.0099697	1.171	-0.363	-0.858505	0.475525	-0.07	-1.23871	-0.581323	0.761232	0.479798	-0.623889	-1.26943	-1.02724	0.565707	-0.509788	1.28652	-0.443333	-0.599848	-0.721485	-0.350131	-1.14902	-0.82901	-0.105374	0.232414	-0.436	-1.12907	-0.71903	-0.19802	-1.79396
69	0.0708668	0.720306	-0.0447071	-0.684141	-0.0328283	1.95895	1.82109	0.705091	0.35803	0.468	0.928747	0.777515	-0.211455	0.497626	0.0993232	1.72282	1.00347	0.239242	0.426606	-0.19599	0.439172	1.624	0.049	-0.542899	0.864747	0.356	-0.863808	-0.251465	1.13973	0.915556	-0.304636	-0.960141	-0.720727	0.922313	-0.103394	1.62585	-0.0948485	-0.333606	-0.410101	-0.0484949	-0.907929	-0.506677	0.232303	0.598879	-0.052	-0.788273	-0.286091	0.195111	-1.43076
70	0.415116	0.736695	0.258303	-0.435212	0.316788	2.36521	2.1817	1.06273	0.757424	0.974	1.29721	1.13	0.190364	0.886606	0.553242	1.98664	1.4507	0.711727	0.758909	0.197212	0.848273	2.062	0.45	-0.218879	1.24533	0.781	-0.512667	0.120545	1.49433	1.30521	0.0110303	-0.629848	-0.409061	1.23564	0.287455	1.94064	0.229818	-0.0824545	-0.105939	0.238545	-0.643303	-0.200697	0.529182	0.922636	0.347	-0.426455	0.148273	0.547485	-1.04336
71	0.740695	0.742597	0.567808	-0.167394	0.662273	2.75238	2.49397	1.36315	1.12884	1.451	1.63668	1.47058	0.574242	1.27266	1.01218	2.14409	1.85566	1.16464	1.08352	0.576747	1.22811	2.47	0.843	0.106354	1.61553	1.201	-0.191455	0.527313	1.82399	1.64472	0.323939	-0.283121	-0.0890808	1.51084	0.659697	2.23539	0.527606	0.158061	0.187242	0.517798	-0.356657	0.0916566	0.794677	1.20107	0.751	-0.0493434	0.568636	0.859343	-0.63304
72	1.04445	0.737294	0.879545	0.119758	0.995808	3.10762	2.74031	1.5977	1.45762	1.887	1.93904	1.78621	0.935091	1.64656	1.45432	2.19782	2.19788	1.57736	1.39721	0.932434	1.5691	2.837	1.216	0.426859	1.97364	1.605	0.0974545	0.955667	2.127	1.93183	0.62904	0.0750303	0.243152	1.75676	1.00806	2.50618	0.802333	0.396727	0.465687	0.793949	-0.0504242	0.377737	1.05059	1.42803	1.156	0.334172	0.959545	1.12372	-0.200879
73	1.32519	0.720051	1.18936	0.418727	1.30555	3.42382	2.91018	1.75982	1.73091	2.268	2.19155	2.06	1.27082	1.99227	1.85009	2.157	2.46418	1.92491	1.69555	1.253	1.862	3.165	1.553	0.747909	2.316	1.985	0.352364	1.38682	2.39673	2.16655	0.918455	0.440364	0.588273	1.98045	1.32382	2.75173	1.05382	0.637727	0.724	1.06545	0.279909	0.663	1.311	1.59818	1.552	0.714636	1.31209	1.33191	0.25
74	1.57205	0.699072	1.48775	0.702869	1.58388	3.69887	3.00454	1.85103	1.93902	2.582	2.38629	2.27703	1.57409	2.29312	2.1686	2.03861	2.65399	2.19915	1.9653	1.52634	2.10045	3.46	1.848	1.07447	2.63856	2.33	0.564586	1.80459	2.62325	2.34902	1.18285	0.80203	0.941667	2.18873	1.59552	2.97664	1.27524	0.885485	0.954556	1.32604	0.638071	0.943222	1.57433	1.71359	1.922	1.08686	1.61809	1.48008	0.704182
75	1.78295	0.680774	1.76763	0.953899	1.82822	3.93353	3.03556	1.88239	2.07956	2.824	2.5271	2.43488	1.83673	2.53912	2.39139	1.87206	2.779	2.40448	2.18815	1.74196	2.28381	3.722	2.102	1.40647	2.93899	2.633	0.727192	2.19305	2.8018	2.48203	1.41263	1.14422	1.2943	2.38599	1.81664	3.17803	1.45967	1.14152	1.1489	1.5692	1.01497	1.20938	1.82737	1.7813	2.253	1.44186	1.87921	1.57487	1.1408
76	1.95681	0.672792	2.01712	1.16833	2.03933	4.13167	3.01533	1.87391	2.1597	2.998	2.62867	2.54591	2.05345	2.72997	2.52167	1.69709	2.85661	2.54873	2.36391	1.89136	2.41633	3.95	2.319	1.73658	3.21688	2.893	0.840424	2.53952	2.93576	2.57991	1.5993	1.45033	1.63342	2.57076	1.989	3.34482	1.60045	1.39945	1.30003	1.7927	1.39127	1.45009	2.05288	1.81009	2.535	1.76897	2.10345	1.63233	1.539
77	2.09795	0.678136	2.23223	1.35086	2.22535	4.30055	2.96506	1.8467	2.19583	3.115	2.71071	2.62976	2.22809	2.87222	2.57676	1.5543	2.9028	2.64006	2.5027	1.97088	2.5032	4.147	2.5	2.04902	3.4713	3.112	0.920202	2.83418	3.03542	2.66199	1.74272	1.72578	1.94261	2.73602	2.11833	3.47891	1.69655	1.64903	1.40464	1.99607	1.74816	1.66061	2.24028	1.81936	2.76	2.05555	2.29852	1.67498	1.883
78	2.21524	0.693537	2.41333	1.50278	2.38744	4.44911	2.91733	1.81967	2.21267	3.193	2.78989	2.702	2.37033	2.97833	2.57556	1.47367	2.93211	2.69067	2.62167	1.98856	2.554	4.313	2.653	2.32711	3.70078	3.294	0.990889	3.07789	3.11533	2.75067	1.85656	1.98422	2.20844	2.87544	2.20767	3.59333	1.76167	1.88267	1.46978	2.18011	2.07589	1.84644	2.39356	1.82978	2.926	2.29522	2.46833	1.72733	2.16033
79	2.31964	0.712451	2.56212	1.62185	2.52733	4.58621	2.88997	1.80909	2.23458	3.248	2.87376	2.77245	2.49682	3.06648	2.53285	1.46745	2.95958	2.718	2.72909	1.96639	2.58927	4.449	2.799	2.57112	3.90785	3.439	1.06603	3.27555	3.18755	2.85942	1.95524	2.22527	2.42545	2.99352	2.26009	3.70227	1.81845	2.09527	1.51524	2.349	2.3763	2.016	2.52809	1.85476	3.042	2.49433	2.61564	1.80558	2.36673
80	2.41944	0.729663	2.69409	1.70989	2.65243	4.71605	2.88485	1.83406	2.27603	3.295	2.96056	2.84688	2.61452	3.14954	2.46489	1.53167	2.99255	2.73206	2.81709	1.92544	2.62616	4.556	2.947	2.78355	4.09532	3.558	1.15315	3.4339	3.25567	2.99175	2.05299	2.42785	2.58933	3.10204	2.28591	3.81027	1.88006	2.27988	1.56101	2.50057	2.65652	2.17691	2.6589	1.89617	3.131	2.66411	2.74982	1.91048	2.51604
81	2.51348	0.741474	2.81059	1.77732	2.76375	4.83458	2.90527	1.90109	2.3361	3.348	3.04409	2.92521	2.71224	3.22625	2.39098	1.65185	3.02206	2.72448	2.87376	1.87322	2.65729	4.605	3.074	2.96702	4.25804	3.659	1.247	3.55208	3.31189	3.13722	2.14604	2.57064	2.69525	3.20922	2.29818	3.90352	1.94448	2.42542	1.61081	2.62277	2.92041	2.32318	2.78403	1.9549	3.209	2.8083	2.88418	2.03343	2.62751
82	2.59079	0.74456	2.89109	1.83609	2.84382	4.927	2.952	1.99364	2.39909	3.398	3.11691	2.98945	2.77727	3.28236	2.32127	1.80727	3.03173	2.68273	2.89473	1.81464	2.66391	4.558	3.158	3.106	4.38473	3.732	1.34636	3.62455	3.34264	3.26755	2.20273	2.64709	2.74373	3.317	2.31018	3.96291	1.994	2.52245	1.65264	2.70609	3.16036	2.44082	2.88527	2.02745	3.266	2.90418	3.01764	2.16509	2.70445
83	2.63931	0.735759	2.92817	1.89112	2.87705	4.96925	3.01678	2.09667	2.44768	3.426	3.17074	3.01915	2.80515	3.29988	2.25739	1.97527	3.00917	2.60297	2.87845	1.75062	2.6392	4.407	3.193	3.17154	4.4648	3.751	1.45605	3.6418	3.34213	3.34833	2.21229	2.65782	2.73723	3.42031	2.32936	3.97582	2.01373	2.56318	1.67506	2.75056	3.34599	2.51767	2.94909	2.10944	3.269	2.92359	3.12536	2.29221	2.73663
84	2.65363	0.713418	2.93018	1.94806	2.8649	4.94259	3.08638	2.21255	2.47388	3.405	3.20508	3.01527	2.80127	3.27681	2.20087	2.13873	2.95017	2.49097	2.82706	1.68767	2.5867	4.176	3.178	3.15203	4.48918	3.707	1.57445	3.59689	3.31672	3.36641	2.18068	2.60587	2.67732	3.50695	2.35652	3.93606	2.00527	2.54476	1.67124	2.76435	3.43426	2.54177	2.96988	2.19906	3.22	2.86312	3.18258	2.40235	2.7224
85	2.63858	0.680184	2.90882	2.01321	2.81985	4.85376	3.14945	2.34536	2.48564	3.318	3.22745	2.996	2.78064	3.22803	2.15106	2.27309	2.86279	2.36082	2.74964	1.63561	2.51758	3.902	3.134	3.0637	4.45245	3.617	1.69779	3.5023	3.27858	3.33773	2.12224	2.499	2.56797	3.56864	2.393	3.84773	1.97045	2.47855	1.64197	2.7627	3.409	2.51485	2.95018	2.30027	3.144	2.73455	3.18973	2.49224	2.67179
86	2.60872	0.641477	2.88173	2.09313	2.75797	4.72564	3.19725	2.48948	2.50362	3.179	3.24622	2.97848	2.76233	3.17825	2.11023	2.36745	2.76215	2.23579	2.66055	1.60674	2.45101	3.627	3.088	2.93089	4.3598	3.504	1.83102	3.38054	3.24067	3.29341	2.05863	2.35932	2.42262	3.60735	2.445	3.72815	1.91779	2.39479	1.60465	2.76964	3.2922	2.4464	2.90376	2.4198	3.063	2.57036	3.16064	2.57006	2.59712
87	2.58321	0.603324	2.86632	2.18868	2.70016	4.58375	3.23331	2.63727	2.54612	3.016	3.26883	2.96627	2.7623	3.14864	2.08642	2.41824	2.66983	2.14418	2.57667	1.61641	2.40932	3.392	3.053	2.78048	4.23044	3.394	1.98067	3.25268	3.2128	3.25567	2.01339	2.22372	2.26456	3.62863	2.51806	3.59861	1.86409	2.33242	1.59309	2.80817	3.119	2.36891	2.84696	2.55731	2.995	2.42744	3.10542	2.6478	2.51528
88	2.57687	0.568805	2.86979	2.29458	2.66627	4.44724	3.25721	2.786	2.62173	2.869	3.29358	2.95136	2.78764	3.14661	2.08733	2.42218	2.60679	2.10564	2.51255	1.67652	2.40482	3.22	3.046	2.63955	4.09324	3.299	2.1453	3.14285	3.20076	3.22739	2.00424	2.12564	2.12433	3.63552	2.61127	3.47182	1.836	2.32091	1.63482	2.89182	2.92961	2.32115	2.786	2.70221	2.954	2.34942	3.03609	2.72864	2.44506
89	2.59339	0.537242	2.89567	2.40067	2.66633	4.31878	3.26067	2.93333	2.72433	2.767	3.31344	2.92367	2.83567	3.16611	2.11222	2.376	2.57489	2.12167	2.47767	1.78944	2.43456	3.11	3.086	2.53178	3.96933	3.22	2.313	3.066	3.20111	3.20244	2.007	2.07989	2.02944	3.62911	2.71733	3.351	1.85133	2.36833	1.73589	3.01989	2.76689	2.31856	2.71467	2.83422	2.943	2.34367	2.96867	2.80489	2.39956
90	2.62555	0.505512	2.94082	2.49317	2.69457	4.19096	3.24161	3.06806	2.83361	2.719	3.32018	2.87318	2.89548	3.18461	2.14827	2.28006	2.56238	2.17773	2.47112	1.93734	2.48894	3.044	3.152	2.47188	3.8628	3.152	2.46214	3.02114	3.20338	3.17345	2.06205	2.08191	1.98799	3.6017	2.81958	3.23615	1.91291	2.46045	1.88777	3.17453	2.66149	2.35256	2.62194	2.9323	2.964	2.39849	2.91194	2.86548	2.3796
91	2.65727	0.47273	2.98573	2.55727	2.73173	4.05118	3.18682	3.16627	2.92809	2.715	3.30609	2.79518	2.94891	3.18227	2.17973	2.13655	2.55291	2.24936	2.47655	2.08318	2.556	3.011	3.204	2.45545	3.76427	3.082	2.56927	2.99427	3.18845	3.13127	2.146	2.11655	1.98509	3.54482	2.89309	3.12464	2.00655	2.57664	2.06245	3.32755	2.622	2.40673	2.49945	2.98573	3.012	2.49245	2.857	2.90009	2.37618
92	2.66738	0.442431	3.00477	2.57121	2.75723	3.88748	3.08525	3.19658	2.99056	2.737	3.26369	2.68827	2.97727	3.15082	2.18602	1.95082	2.53286	2.30779	2.46903	2.18324	2.61776	3	3.222	2.45541	3.66141	2.999	2.61926	2.96626	3.13125	3.06203	2.19533	2.16322	1.98596	3.44889	2.90812	3.00779	2.10306	2.69348	2.20955	3.4498	2.63682	2.45513	2.33968	2.99486	3.062	2.59274	2.78306	2.90015	2.37582
93	2.63427	0.419114	2.97764	2.51205	2.75382	3.69481	2.92347	3.13218	3.00221	2.759	3.18761	2.5457	2.9593	3.08145	2.14029	1.72727	2.49082	2.32052	2.41724	2.20839	2.65885	2.988	3.193	2.43812	3.54548	2.879	2.60137	2.91382	3.00628	2.94322	2.21535	2.1947	1.95482	3.2986	2.84788	2.86603	2.16939	2.77848	2.28684	3.50746	2.6687	2.46411	2.13797	2.96362	3.088	2.65842	2.67124	2.8651	2.34428
94	2.54629	0.404248	2.88818	2.40227	2.70642	3.46806	2.68806	2.97418	2.94633	2.762	3.05885	2.34927	2.875	2.9587	2.03536	1.47627	2.41445	2.275	2.29591	2.16324	2.65794	2.94	3.097	2.39442	3.40748	2.693	2.50012	2.80667	2.80915	2.75664	2.21812	2.19173	1.88148	3.08176	2.75309	2.68845	2.19082	2.80455	2.29364	3.47218	2.67488	2.40567	1.91515	2.88694	3.062	2.66055	2.529	2.78997	2.24703
95	2.41941	0.395584	2.72172	2.34391	2.62445	3.24781	2.40613	2.76364	2.82424	2.752	2.86847	2.09748	2.73452	2.77548	1.91806	1.24303	2.29557	2.21321	2.11867	2.09617	2.60501	2.827	2.921	2.35422	3.25479	2.451	2.3133	2.62339	2.58131	2.52194	2.25154	2.16456	1.79315	2.82699	2.74209	2.50536	2.19003	2.76803	2.25786	3.35705	2.63763	2.28412	1.73545	2.75946	2.949	2.6024	2.38982	2.66383	2.10169
96	2.31223	0.398316	2.49544	2.47793	2.58155	3.17862	2.17407	2.57915	2.67584	2.752	2.65507	1.84536	2.59839	2.57406	1.89965	1.12921	2.17519	2.25321	1.95297	2.11219	2.52072	2.66	2.685	2.40163	3.16203	2.211	2.08387	2.40289	2.41637	2.33176	2.40812	2.15864	1.75962	2.64242	2.97579	2.41397	2.23264	2.68985	2.22569	3.21705	2.56562	2.13079	1.7163	2.60647	2.759	2.51333	2.33067	2.49702	1.98405
97	2.32157	0.454894	2.30639	2.8963	2.70464	3.42567	2.12994	2.53318	2.58864	2.83	2.50982	1.71336	2.58536	2.46821	2.12142	1.26355	2.18236	2.55309	1.92291	2.34836	2.47976	2.505	2.46	2.67303	3.26721	2.083	1.9097	2.266	2.4523	2.3193	2.79709	2.255	1.89415	2.69424	3.57809	2.54773	2.41945	2.60436	2.2973	3.14509	2.49191	2.00691	1.99088	2.50497	2.547	2.45221	2.47873	2.33139	2.01855
98	2.54633	0.622001	2.29272	3.6003	3.10891	4.04195	2.38442	2.74821	2.69188	3.116	2.55125	1.8467	2.82282	2.59859	2.65794	1.72552	2.46073	3.204	2.16806	2.89147	2.61709	2.469	2.347	3.26283	3.68871	2.208	1.91684	2.37566	2.7948	2.58708	3.47929	2.56578	2.31455	3.10099	4.54385	2.99094	2.84785	2.56333	2.60645	3.27213	2.47993	2.00879	2.61955	2.56734	2.366	2.52969	2.94527	2.23086	2.33754
99	3.04152	0.872196	2.5393	4.51912	3.81904	4.9727	2.97128	3.28903	3.08302	3.709	2.87931	2.33273	3.37264	3.0562	3.48501	2.51548	3.06642	4.17042	2.75382	3.7249	3.03807	2.663	2.452	4.16095	4.43861	2.697	2.21418	2.84523	3.47462	3.17044	4.42164	3.16848	3.06055	3.85803	5.74473	3.73352	3.55194	2.65588	3.22977	3.69423	2.60415	2.24649	3.56064	2.89318	2.295	2.86046	3.74152	2.28078	3.00383
100	3.79203	1.1223	3.069	5.559	4.77	6.119	3.839	4.122	3.763	4.592	3.525	3.156	4.193	3.842	4.504	3.577	3.96	5.336	3.612	4.757	3.769	3.147	2.861	5.276	5.438	3.544	2.836	3.692	4.426	4.036	5.524	4.035	4.057	4.878	7.048	4.71	4.481	2.972	4.14	4.433	2.951	2.785	4.692	3.515	2.472	3.494	4.782	2.561	3.967
all values Left	mean	std	steps
1	-0.528529	0.914509	-0.974	-0.383	0.102	-0.747	-1.657	0.482	-1.232	-1.784	-0.506	-0.169	-0.19	-0.082	-0.418	-1.443	-2.118	-0.124	-0.488	-0.117	-0.807	-0.696	-0.186	-0.413	0.549	-0.023	-0.658	1.4	-0.263	-1.965	-1.763	-0.524	-0.043	0.496	0.748	-0.302	-0.858	0.102	0.078	-0.441	0.101	0.838	-0.498	-2.77	-0.565	-0.83	0.506	-1.772	0.118
2	-1.09964	0.835	-1.44236	-0.80197	-0.496889	-1.04927	-1.95159	-0.20499	-1.72992	-2.1364	-1.04529	-0.827424	-0.861162	-0.637636	-0.942121	-2.02191	-2.50297	-0.686424	-1.09309	-0.846293	-1.36926	-1.136	-0.777798	-1.01563	-0.013	-0.55503	-1.38236	0.63299	-0.906727	-2.35524	-2.30516	-1.0864	-0.685747	-0.267838	0.288364	-0.769394	-1.45076	-0.525596	-0.635697	-0.968616	-0.547626	0.0904141	-1.13517	-3.17727	-1.027	-1.30226	-0.168101	-2.34322	-0.648061
3	-1.65759	0.739851	-1.89098	-1.24027	-1.10852	-1.34695	-2.12511	-0.918434	-2.21804	-2.51624	-1.57907	-1.49736	-1.52753	-1.16133	-1.47164	-2.55385	-2.85976	-1.2977	-1.69067	-1.5379	-1.9374	-1.603	-1.41182	-1.63388	-0.621	-1.12736	-2.12645	-0.167737	-1.51303	-2.68705	-2.76552	-1.65073	-1.33713	-1.02524	-0.242667	-1.24618	-1.99518	-1.14927	-1.31839	-1.49525	-1.17418	-0.676364	-1.74936	-3.47464	-1.488	-1.78028	-0.871949	-2.85591	-1.416
4	-2.14602	0.635303	-2.26233	-1.66273	-1.66015	-1.57939	-2.17364	-1.5827	-2.61879	-2.88473	-2.03352	-2.10273	-2.10173	-1.57945	-1.96327	-2.96973	-3.12927	-1.89055	-2.21345	-2.11712	-2.43676	-2.033	-2.03827	-2.20712	-1.224	-1.69303	-2.82391	-0.952273	-2.01615	-2.90188	-3.10079	-2.15591	-1.92952	-1.72261	-0.807818	-1.69055	-2.42745	-1.72636	-1.90464	-1.96952	-1.71855	-1.39564	-2.27555	-3.64027	-1.904	-2.22179	-1.54167	-3.23773	-2.12945
5	-2.51461	0.540223	-2.50249	-2.01976	-2.08963	-1.68262	-2.13338	-2.11926	-2.86706	-3.17428	-2.34906	-2.55915	-2.51295	-1.84561	-2.36658	-3.23912	-3.2577	-2.39682	-2.59858	-2.53609	-2.79649	-2.343	-2.58899	-2.66801	-1.756	-2.18392	-3.39694	-1.6553	-2.36412	-2.98188	-3.28845	-2.53262	-2.39251	-2.29878	-1.354	-2.04221	-2.71482	-2.20844	-2.34127	-2.32754	-2.1206	-2.00255	-2.65707	-3.70333	-2.229	-2.58451	-2.09775	-3.45403	-2.72415
6	-2.74212	0.480398	-2.59926	-2.27109	-2.36241	-1.63875	-2.04647	-2.48377	-2.94821	-3.31988	-2.51152	-2.83154	-2.74108	-1.97712	-2.63811	-3.3813	-3.22958	-2.75936	-2.82658	-2.8017	-2.9971	-2.482	-2.99449	-2.97441	-2.146	-2.54044	-3.79452	-2.20298	-2.54213	-2.95962	-3.35365	-2.74999	-2.69071	-2.7098	-1.81315	-2.24961	-2.87091	-2.55273	-2.62309	-2.53475	-2.35887	-2.44935	-2.86962	-3.70321	-2.421	-2.82706	-2.48282	-3.53753	-3.15167
7	-2.84759	0.462042	-2.58288	-2.41073	-2.48497	-1.49067	-1.93358	-2.69739	-2.90691	-3.31103	-2.55894	-2.93973	-2.82803	-2.02527	-2.76542	-3.43045	-3.08782	-2.97173	-2.93018	-2.95352	-3.07933	-2.472	-3.23097	-3.13679	-2.364	-2.75615	-4.02727	-2.55142	-2.58448	-2.88667	-3.34936	-2.84218	-2.84303	-2.95136	-2.13418	-2.31255	-2.93545	-2.75694	-2.79082	-2.61545	-2.469	-2.73127	-2.93982	-3.65045	-2.476	-2.93976	-2.70642	-3.54324	-3.40727
8	-2.87006	0.468951	-2.49791	-2.46497	-2.50687	-1.30313	-1.79416	-2.80943	-2.79992	-3.20499	-2.53273	-2.93211	-2.83185	-2.02806	-2.77942	-3.40864	-2.89648	-3.07239	-2.95388	-3.02186	-3.09236	-2.376	-3.33098	-3.19797	-2.448	-2.87716	-4.14085	-2.71625	-2.5382	-2.79665	-3.31132	-2.87003	-2.90293	-3.04818	-2.32	-2.27588	-2.94136	-2.861	-2.88439	-2.62465	-2.50418	-2.88592	-2.91486	-3.53421	-2.445	-2.9623	-2.82473	-3.50608	-3.53352
9	-2.83741	0.483295	-2.37919	-2.47033	-2.47767	-1.12147	-1.61905	-2.84917	-2.65596	-3.0628	-2.44894	-2.84348	-2.7874	-1.99367	-2.72671	-3.31539	-2.70148	-3.10515	-2.92267	-3.00758	-3.05072	-2.245	-3.33965	-3.19749	-2.453	-2.94079	-4.16706	-2.75609	-2.43275	-2.69346	-3.24036	-2.87887	-2.91503	-3.02269	-2.42318	-2.18067	-2.89791	-2.90385	-2.91261	-2.59283	-2.49794	-2.95463	-2.82994	-3.34161	-2.381	-2.94136	-2.88443	-3.42035	-3.58479
10	-2.75733	0.495035	-2.24	-2.44818	-2.415	-0.955091	-1.40236	-2.81382	-2.47582	-2.91373	-2.30809	-2.68545	-2.70618	-1.91682	-2.63982	-3.14545	-2.51627	-3.08745	-2.83564	-2.91127	-2.95155	-2.093	-3.28255	-3.143	-2.403	-2.94836	-4.11082	-2.71345	-2.27327	-2.56245	-3.12109	-2.87264	-2.88736	-2.88045	-2.48718	-2.03545	-2.79709	-2.89336	-2.86436	-2.51364	-2.45591	-2.95664	-2.69673	-3.08027	-2.31	-2.90427	-2.88809	-3.26918	-3.59327
11	-2.62353	0.504739	-2.07846	-2.39609	-2.31461	-0.790899	-1.14361	-2.69673	-2.26122	-2.74537	-2.10814	-2.4577	-2.59025	-1.7993	-2.52965	-2.89755	-2.33048	-3.01139	-2.68433	-2.75256	-2.79097	-1.905	-3.16068	-3.02382	-2.294	-2.88416	-3.96982	-2.60022	-2.05926	-2.38361	-2.94608	-2.8319	-2.80838	-2.62625	-2.51624	-1.82861	-2.6333	-2.81289	-2.73279	-2.38194	-2.37039	-2.89196	-2.51008	-2.76433	-2.229	-2.84433	-2.82236	-3.04748	-3.593
12	-2.43624	0.512551	-1.894	-2.30233	-2.17778	-0.611556	-0.843	-2.49822	-2.02122	-2.53689	-1.85233	-2.17311	-2.44367	-1.65033	-2.39211	-2.56967	-2.126	-2.87	-2.47233	-2.55811	-2.57133	-1.665	-2.96967	-2.83811	-2.12	-2.73422	-3.74733	-2.41567	-1.796	-2.14144	-2.72156	-2.74344	-2.66711	-2.27489	-2.49667	-1.55733	-2.41233	-2.64756	-2.53	-2.208	-2.24211	-2.75933	-2.267	-2.39367	-2.12	-2.74233	-2.68311	-2.75711	-3.48967
13	-2.20007	0.522901	-1.6913	-2.16527	-2.01788	-0.40603	-0.502242	-2.22894	-1.762	-2.27397	-1.54888	-1.85676	-2.26809	-1.46936	-2.22182	-2.15909	-1.88755	-2.66891	-2.21227	-2.34039	-2.29994	-1.369	-2.7177	-2.59939	-1.888	-2.49979	-3.45964	-2.17421	-1.49461	-1.82848	-2.45664	-2.60888	-2.46458	-1.85033	-2.41845	-1.23109	-2.14509	-2.41094	-2.27864	-2.00258	-2.08827	-2.56539	-1.97094	-1.96727	-1.969	-2.58745	-2.47982	-2.40164	-3.33555
14	-1.92078	0.540773	-1.47761	-1.99706	-1.84164	-0.169192	-0.127091	-1.90225	-1.47895	-1.95173	-1.20697	-1.52703	-2.05562	-1.24852	-2.02101	-1.67036	-1.60512	-2.41752	-1.91021	-2.09444	-1.98194	-1.021	-2.42268	-2.3308	-1.614	-2.19588	-3.12461	-1.92211	-1.16508	-1.44752	-2.15692	-2.43732	-2.21265	-1.38078	-2.27858	-0.86503	-1.84155	-2.13342	-1.99839	-1.77199	-1.92586	-2.32081	-1.62955	-1.49818	-1.777	-2.38673	-2.22912	-1.99219	-3.14791
15	-1.60484	0.56836	-1.25438	-1.81439	-1.64628	0.102909	0.274545	-1.52401	-1.15595	-1.56886	-0.833657	-1.18484	-1.79519	-0.982727	-1.79501	-1.1203	-1.274	-2.1203	-1.5743	-1.80884	-1.62046	-0.63	-2.09573	-2.05	-1.304	-1.84178	-2.7563	-1.70611	-0.811798	-1.01276	-1.82837	-2.23409	-1.92757	-0.895222	-2.07785	-0.475515	-1.50818	-1.83928	-1.70194	-1.52034	-1.75506	-2.03685	-1.25509	-1.01297	-1.557	-2.15286	-1.94457	-1.54695	-2.91891
16	-1.26073	0.605208	-1.0137	-1.62382	-1.422	0.412303	0.692727	-1.10245	-0.789121	-1.13118	-0.434212	-0.827818	-1.4853	-0.672545	-1.5437	-0.536182	-0.895273	-1.77473	-1.21745	-1.47845	-1.22182	-0.205	-1.73624	-1.76224	-0.961	-1.45442	-2.36745	-1.53167	-0.436879	-0.543364	-1.48009	-1.99945	-1.62764	-0.419909	-1.81591	-0.0767273	-1.155	-1.53821	-1.396	-1.24133	-1.57048	-1.7227	-0.862909	-0.539273	-1.328	-1.8997	-1.62512	-1.08494	-2.662
17	-0.899152	0.647298	-0.756505	-1.42536	-1.16231	0.756697	1.11265	-0.654697	-0.390778	-0.650515	-0.0192121	-0.456798	-1.13257	-0.325333	-1.2599	0.0526364	-0.475667	-1.37997	-0.849697	-1.11053	-0.796141	0.246	-1.34588	-1.46876	-0.588	-1.04979	-1.96821	-1.37433	-0.0428788	-0.0610404	-1.12653	-1.7406	-1.32623	0.0265556	-1.49558	0.322212	-0.793333	-1.23545	-1.08512	-0.933909	-1.36785	-1.39019	-0.470586	-0.0958485	-1.08	-1.63254	-1.26109	-0.626303	-2.38348
18	-0.531756	0.688465	-0.48699	-1.21964	-0.867202	1.13044	1.52311	-0.201646	0.0228788	-0.141949	0.393515	-0.0802222	-0.745434	0.0465455	-0.936121	0.616515	-0.0257273	-0.945545	-0.477333	-0.719424	-0.355758	0.709	-0.934303	-1.17036	-0.191	-0.637929	-1.56724	-1.20131	0.360162	0.40904	-0.785778	-1.46194	-1.02412	0.434374	-1.12661	0.71397	-0.431667	-0.93503	-0.773364	-0.61298	-1.14668	-1.0538	-0.0980202	0.30803	-0.784	-1.34275	-0.853677	-0.193677	-2.07948
19	-0.1692	0.722747	-0.206909	-1.003	-0.541727	1.52427	1.91309	0.238636	0.438636	0.373273	0.789455	0.291909	-0.338727	0.429455	-0.570455	1.12455	0.440909	-0.486	-0.109	-0.318727	0.0867273	1.171	-0.517545	-0.865091	0.215	-0.223818	-1.17455	-0.988364	0.757182	0.848	-0.462727	-1.16091	-0.717545	0.799636	-0.727182	1.09127	-0.0836364	-0.644091	-0.464364	-0.295182	-0.905364	-0.725364	0.238727	0.669182	-0.436	-1.02355	-0.421545	0.199	-1.74682
20	0.18129	0.745756	0.0821616	-0.772424	-0.193323	1.92541	2.26696	0.651121	0.838232	0.876889	1.1608	0.657596	0.0690909	0.814424	-0.166657	1.54964	0.907515	-0.013697	0.244758	0.0812525	0.517899	1.624	-0.109141	-0.549707	0.618	0.192485	-0.799758	-0.725808	1.13591	1.24271	-0.146586	-0.836505	-0.405828	1.12239	-0.319242	1.44606	0.240182	-0.369586	-0.161758	0.00623232	-0.640475	-0.411525	0.534818	0.986273	-0.052	-0.679182	0.0170404	0.55096	-1.38809
21	0.514585	0.755002	0.378646	-0.526212	0.166263	2.32077	2.56524	1.02206	1.20626	1.35464	1.5051	1.01633	0.462808	1.19742	0.264414	1.87379	1.3563	0.460848	0.582727	0.470657	0.926576	2.062	0.28798	-0.225747	1.012	0.609283	-0.450667	-0.416313	1.49078	1.58832	0.168646	-0.492051	-0.0857374	1.40605	0.0803636	1.77424	0.53703	-0.111121	0.130818	0.293818	-0.353616	-0.113404	0.800051	1.25552	0.347	-0.315727	0.446455	0.862384	-1.00627
22	0.829289	0.749134	0.679424	-0.261273	0.525212	2.70006	2.79158	1.33552	1.52739	1.79452	1.81894	1.36452	0.834455	1.571	0.709576	2.08736	1.76855	0.925091	0.911455	0.838939	1.30367	2.47	0.676273	0.0996061	1.397	1.02282	-0.132727	-0.0641818	1.8207	1.88039	0.479182	-0.132818	0.246636	1.65736	0.462909	2.07982	0.811	0.135606	0.409727	0.57497	-0.0471818	0.173394	1.05606	1.47055	0.751	0.0603939	0.850727	1.12621	-0.602636
23	1.12391	0.728391	0.981	0.023	0.875	3.05078	2.93933	1.58122	1.78922	2.18333	2.09078	1.69189	1.181	1.921	1.154	2.188	2.124	1.361	1.23133	1.17522	1.63889	2.837	1.05022	0.420111	1.77	1.42544	0.152	0.327556	2.124	2.12122	0.778111	0.236667	0.591889	1.88533	0.824667	2.364	1.06167	0.379333	0.670333	0.853556	0.283444	0.456556	1.31656	1.628	1.156	0.439444	1.21833	1.33378	-0.178
24	1.38868	0.697812	1.27761	0.321152	1.20326	3.36543	3.01408	1.75199	1.98241	2.50905	2.30902	1.98222	1.49682	2.23045	1.57405	2.18267	2.40721	1.74615	1.53842	1.46646	1.92311	3.165	1.39641	0.74104	2.13	1.80843	0.399879	0.747667	2.39412	2.31081	1.05613	0.608364	0.945333	2.09464	1.15897	2.62345	1.28194	0.625152	0.905667	1.12634	0.641899	0.738111	1.57967	1.73152	1.552	0.814434	1.54082	1.48131	0.264
25	1.62026	0.665078	1.56148	0.613818	1.50021	3.64148	3.02933	1.84861	2.10733	2.76533	2.47061	2.21921	1.77345	2.48755	1.94124	2.08618	2.61409	2.06109	1.82518	1.7013	2.15064	3.46	1.70497	1.06748	2.471	2.16273	0.602364	1.18027	2.62115	2.45152	1.30391	0.967909	1.29791	2.29294	1.45591	2.85918	1.465	0.877697	1.10755	1.38621	1.01891	1.01267	1.83212	1.78918	1.922	1.17903	1.81642	1.57561	0.708727
26	1.81535	0.640598	1.8254	0.879515	1.76161	3.87851	3.00076	1.8822	2.17362	2.95406	2.5848	2.39575	2.00443	2.68948	2.2282	1.92497	2.753	2.30352	2.07585	1.86923	2.3226	3.722	1.97372	1.39951	2.79	2.47997	0.754606	1.60628	2.8002	2.55621	1.51137	1.29889	1.63681	2.48102	1.70536	3.07397	1.60415	1.13883	1.26852	1.6269	1.39509	1.27023	2.05763	1.81318	2.253	1.52428	2.05188	1.63278	1.13661
27	1.97511	0.632095	2.06104	1.10833	1.98822	4.07849	2.94876	1.87373	2.20101	3.08427	2.66956	2.5199	2.19076	2.84167	2.42358	1.74024	2.84052	2.48021	2.27685	1.96215	2.44411	3.95	2.20502	1.72963	3.085	2.75643	0.861394	2.01075	2.9346	2.64138	1.67384	1.59578	1.94558	2.65486	1.904	3.26136	1.69882	1.40214	1.38418	1.84775	1.75169	1.50097	2.2442	1.82233	2.535	1.8389	2.25563	1.67541	1.528
28	2.10663	0.639485	2.26491	1.30227	2.18636	4.249	2.90391	1.84573	2.21691	3.17173	2.74582	2.61036	2.34127	2.95391	2.535	1.57891	2.89318	2.59936	2.43418	1.98882	2.52027	4.147	2.40127	2.04245	3.357	2.99255	0.939273	2.37855	3.03455	2.72718	1.80064	1.86782	2.21091	2.80491	2.056	3.41245	1.76345	1.65673	1.45691	2.04755	2.07909	1.70327	2.39673	1.83609	2.76	2.11155	2.43291	1.728	1.868
29	2.22025	0.655544	2.43705	1.46515	2.35877	4.39791	2.88306	1.81835	2.24395	3.23244	2.8251	2.68527	2.47116	3.04303	2.5793	1.4793	2.92479	2.67006	2.56088	1.97189	2.56382	4.313	2.56645	2.32131	3.603	3.19105	1.01097	2.69891	3.11458	2.82896	1.90593	2.12215	2.42739	2.92932	2.16697	3.53512	1.82039	1.89454	1.50352	2.22866	2.37926	1.88314	2.53088	1.86597	2.926	2.33934	2.58655	1.80657	2.14464
30	2.32566	0.673432	2.57737	1.59542	2.50711	4.53396	2.88585	1.80888	2.2933	3.28123	2.90972	2.75623	2.59187	3.12606	2.57301	1.45942	2.94988	2.70667	2.67397	1.93338	2.59945	4.449	2.71346	2.56607	3.823	3.35405	1.08927	2.96637	3.18682	2.95302	2.00414	2.34748	2.59067	3.03877	2.23897	3.64458	1.88221	2.11019	1.5463	2.39567	2.6593	2.04933	2.66165	1.91288	3.042	2.52989	2.72391	1.9117	2.35227
31	2.42722	0.690183	2.70364	1.692	2.63821	4.66279	2.91764	1.83797	2.35739	3.33194	2.99433	2.83012	2.69606	3.20545	2.52897	1.517	2.98127	2.72691	2.77536	1.88267	2.63788	4.556	2.8573	2.77918	4.023	3.48588	1.18	3.18536	3.255	3.09367	2.09952	2.52018	2.69597	3.14388	2.27664	3.75309	1.94618	2.29606	1.59645	2.54158	2.92303	2.20627	2.78664	1.97718	3.131	2.69367	2.85855	2.03479	2.50282
32	2.51951	0.703846	2.81535	1.76288	2.75462	4.78369	2.97533	1.91076	2.41784	3.38234	3.07355	2.90865	2.76869	3.27206	2.46256	1.63694	3.01527	2.73479	2.85161	1.82466	2.66305	4.605	2.99446	2.96328	4.202	3.59575	1.27636	3.36166	3.31144	3.22946	2.17519	2.62517	2.74386	3.24922	2.29355	3.85921	1.99467	2.43998	1.64294	2.65337	3.1626	2.34609	2.88725	2.05433	3.209	2.82848	2.99445	2.16645	2.61621
33	2.59054	0.710665	2.89183	1.82358	2.84008	4.88712	3.04478	2.00703	2.45901	3.41695	3.13855	2.97909	2.80354	3.30364	2.39098	1.79642	3.03473	2.71415	2.89215	1.76092	2.65953	4.558	3.1037	3.10333	4.348	3.68481	1.37858	3.49923	3.34254	3.32833	2.20992	2.66082	2.7368	3.35478	2.30245	3.94127	2.01345	2.53243	1.67318	2.72425	3.34731	2.45576	2.95018	2.13991	3.266	2.91002	3.11082	2.29342	2.69824
34	2.63067	0.706211	2.92767	1.879	2.87667	4.95367	3.11367	2.11333	2.478	3.412	3.18367	3.01733	2.804	3.292	2.32333	1.97	3.026	2.655	2.897	1.697	2.62433	4.407	3.16967	3.17067	4.449	3.73833	1.493	3.594	3.34233	3.36767	2.19967	2.62967	2.67633	3.45167	2.317	3.982	2.005	2.565	1.679	2.75767	3.43433	2.523	2.97	2.233	3.269	2.91567	3.17833	2.40333	2.738
35	2.6379	0.688351	2.93064	1.93536	2.86462	4.96198	3.17018	2.2347	2.48988	3.34788	3.21266	3.01836	2.78417	3.24642	2.26103	2.13873	2.97848	2.55706	2.86209	1.64243	2.5637	4.176	3.1883	3.15306	4.495	3.73722	1.61518	3.6384	3.3171	3.35227	2.15405	2.53767	2.56654	3.52846	2.34027	3.97036	1.9693	2.53617	1.65573	2.76369	3.408	2.53874	2.94945	2.34064	3.22	2.84448	3.19199	2.49305	2.73024
36	2.6214	0.659376	2.91124	1.99964	2.81751	4.90737	3.21301	2.37338	2.51598	3.22814	3.23255	2.99956	2.76378	3.19239	2.20569	2.27739	2.89903	2.43188	2.79524	1.60953	2.49216	3.902	3.16511	3.06604	4.477	3.68064	1.74112	3.62356	3.27899	3.30908	2.09043	2.4016	2.42096	3.58136	2.37106	3.90424	1.91603	2.46146	1.61461	2.76235	3.29049	2.50537	2.90261	2.46988	3.144	2.71079	3.16694	2.57085	2.68585
37	2.59783	0.624165	2.88473	2.07836	2.75309	4.80373	3.24382	2.52173	2.57191	3.07527	3.252	2.98045	2.76036	3.15445	2.15664	2.37327	2.80036	2.29764	2.70827	1.61364	2.43227	3.627	3.12145	2.934	4.396	3.58618	1.88082	3.55127	3.241	3.267	2.03191	2.25655	2.263	3.61418	2.413	3.79545	1.86236	2.37718	1.58836	2.77918	3.117	2.43564	2.84573	2.61527	3.063	2.55027	3.11391	2.64864	2.61573
38	2.58432	0.587812	2.86731	2.17203	2.69481	4.67327	3.25915	2.67282	2.66088	2.92394	3.27513	2.96797	2.78286	3.14309	2.11493	2.42242	2.70136	2.18306	2.61827	1.66793	2.40423	3.392	3.07916	2.7837	4.268	3.47622	2.039	3.44066	3.21296	3.23659	2.00092	2.14306	2.12322	3.63105	2.475	3.66724	1.83533	2.32383	1.60973	2.83472	2.9278	2.36236	2.78467	2.7617	2.995	2.41678	3.04431	2.72945	2.53518
39	2.59042	0.553042	2.86738	2.27715	2.66391	4.53741	3.25348	2.82489	2.76924	2.80615	3.29869	2.95412	2.8294	3.15812	2.08752	2.42121	2.62706	2.11555	2.54167	1.77644	2.41379	3.22	3.05137	2.64227	4.125	3.37193	2.21003	3.31425	3.20077	3.2119	2.007	2.08328	2.02892	3.63507	2.55852	3.53815	1.8523	2.32848	1.68936	2.93779	2.76566	2.32037	2.71297	2.88352	2.954	2.34798	2.97483	2.80557	2.46221
40	2.61469	0.520659	2.88718	2.38455	2.66973	4.40785	3.22027	2.9737	2.87482	2.73791	3.31567	2.92888	2.88994	3.17982	2.08267	2.366	2.58491	2.10518	2.49073	1.92385	2.45452	3.11	3.05448	2.53352	3.994	3.28224	2.37691	3.19424	3.20106	3.18691	2.0103	2.07673	1.98794	3.62467	2.66036	3.41409	1.91545	2.39152	1.82409	3.08015	2.66097	2.32179	2.61964	2.96336	2.943	2.34882	2.91676	2.86591	2.41091
41	2.64699	0.489471	2.92827	2.4807	2.70243	4.28387	3.14602	3.10292	2.95791	2.71662	3.31855	2.88118	2.94568	3.18636	2.10356	2.25788	2.56697	2.14439	2.47176	2.07335	2.51612	3.044	3.09867	2.47248	3.883	3.20695	2.51358	3.10091	3.20346	3.15273	2.1138	2.10779	1.98515	3.59242	2.76824	3.29645	2.00991	2.49473	1.99439	3.23795	2.62211	2.35756	2.49642	2.99591	2.964	2.40704	2.86233	2.90015	2.38467
42	2.66787	0.462588	2.97654	2.55036	2.73951	4.15726	3.01919	3.18381	2.99989	2.72789	3.29995	2.80548	2.97748	3.1673	2.13838	2.09942	2.55794	2.21182	2.4743	2.17961	2.58267	3.011	3.16093	2.45537	3.783	3.13998	2.59882	3.04102	3.18893	3.09903	2.17733	2.15656	1.98571	3.53043	2.86094	3.18388	2.10594	2.6164	2.15573	3.38209	2.63718	2.41093	2.33566	2.98661	3.012	2.50086	2.79063	2.89985	2.37697
43	2.65671	0.44292	3.0077	2.57255	2.75976	4.01661	2.82488	3.18224	2.98136	2.74967	3.25379	2.70055	2.96379	3.11518	2.17264	1.89773	2.54364	2.28164	2.47745	2.20991	2.63764	3	3.20673	2.45558	3.68	3.06942	2.62209	3.00639	3.13242	3.00536	2.211	2.19391	1.95409	3.42867	2.90991	3.07236	2.17064	2.72715	2.26045	3.48003	2.66882	2.45612	2.13318	2.93473	3.062	2.59776	2.68003	2.86439	2.37745
44	2.59763	0.431304	2.9984	2.52306	2.74364	3.85258	2.54516	3.07915	2.89256	2.7607	3.1727	2.56105	2.88222	3.01645	2.18942	1.65609	2.51252	2.32052	2.45221	2.16668	2.66139	2.988	3.21819	2.43897	3.565	2.98324	2.56824	2.97984	3.00826	2.84722	2.21583	2.19506	1.88053	3.27254	2.88585	2.94552	2.19064	2.79263	2.29406	3.49686	2.67454	2.46078	1.91075	2.83058	3.088	2.65879	2.53678	2.78872	2.35918
45	2.49258	0.42342	2.934	2.414	2.67856	3.66011	2.25389	2.89233	2.75333	2.75644	3.03956	2.36744	2.74078	2.85833	2.16322	1.39233	2.453	2.30233	2.36633	2.09711	2.63622	2.94	3.18233	2.39556	3.427	2.85833	2.42333	2.94	2.81156	2.62333	2.22144	2.16656	1.79267	3.05489	2.79833	2.78467	2.19033	2.79333	2.274	3.42267	2.63689	2.39956	1.734	2.68233	3.062	2.65767	2.39333	2.66211	2.28767
46	2.37539	0.411479	2.79836	2.34027	2.59973	3.44018	2.10527	2.68209	2.62891	2.752	2.85045	2.11409	2.59955	2.66145	2.07936	1.18036	2.35264	2.24	2.21318	2.10827	2.56545	2.827	3.081	2.354	3.266	2.671	2.20645	2.86	2.58318	2.40218	2.30518	2.15355	1.76082	2.81018	2.73082	2.59709	2.23709	2.73691	2.23591	3.29127	2.56482	2.27782	1.72109	2.54618	2.949	2.59873	2.327	2.49527	2.16182
47	2.31756	0.414066	2.59135	2.4517	2.61518	3.24026	2.23398	2.54892	2.63279	2.79376	2.64537	1.85355	2.58084	2.50945	1.9637	1.15503	2.22839	2.21685	2.03367	2.34294	2.49663	2.66	2.90431	2.3968	3.155	2.43403	1.99276	2.71358	2.4162	2.30548	2.57761	2.24	1.89834	2.64424	2.82936	2.44945	2.43203	2.65175	2.25615	3.17796	2.49173	2.12688	2.00353	2.52485	2.759	2.51133	2.46945	2.33029	2.03224
48	2.41473	0.509099	2.38211	2.85279	2.86342	3.19304	2.69815	2.62005	2.88242	2.98022	2.51103	1.70876	2.81718	2.52952	1.89758	1.43806	2.17024	2.37776	1.92661	2.89147	2.53923	2.505	2.67364	2.66119	3.242	2.20454	1.90106	2.50956	2.44892	2.44557	3.12324	2.54711	2.32218	2.7104	3.24124	2.46261	2.87006	2.58221	2.45288	3.19945	2.48116	2.00685	2.63918	2.7287	2.547	2.45369	2.93706	2.23132	1.99797
49	2.74731	0.729057	2.28797	3.55091	3.42555	3.44433	3.46712	2.9973	3.42652	3.42148	2.55788	1.83185	3.37264	2.83091	2.00161	2.07382	2.31327	2.84855	2.02745	3.73588	2.81791	2.469	2.45658	3.24412	3.658	2.08679	2.05391	2.33	2.78785	2.88158	3.94597	3.15936	3.07082	3.11648	4.02355	2.74636	3.58191	2.60333	2.92464	3.47342	2.60773	2.01118	3.58445	3.22045	2.366	2.53303	3.74152	2.28367	2.18082
50	3.34016	0.99467	2.40363	4.47391	4.27951	4.04195	4.44877	3.69684	4.22563	4.15496	2.87931	2.31558	4.20331	3.45315	2.37001	3.02912	2.75127	3.654	2.43852	4.78045	3.39977	2.663	2.34806	4.13747	4.418	2.21294	2.52182	2.31941	3.46481	3.60778	4.97282	4.04581	4.0684	3.85803	5.10521	3.33548	4.51461	2.81065	3.68958	4.05981	2.95739	2.24649	4.71675	3.98327	2.295	2.86046	4.79407	2.56672	2.66915
51	4.17255	1.23024	2.77348	5.52509	5.33474	4.94205	5.53418	4.6412	5.18632	5.12259	3.51169	3.14742	5.20369	4.35448	3.02279	4.20973	3.49018	4.71679	3.15609	5.89455	4.27137	3.147	2.45094	5.25253	5.438	2.69206	3.29564	2.61638	4.41619	4.55775	6.09702	5.09419	5.1746	4.85697	6.35564	4.19124	5.55639	3.26452	4.67721	4.93537	3.57761	2.77951	5.89225	4.93261	2.472	3.48754	5.96493	3.12128	3.46576
52	5.16437	1.38972	3.39636	6.60627	6.487	6.04882	6.63158	5.7087	6.20145	6.21673	4.38361	4.212	6.27	5.43036	3.90521	5.487	4.46864	5.91645	4.07927	6.9673	5.34594	3.894	2.84861	6.46809	6.601	3.51833	4.29718	3.28376	5.51109	5.63391	7.21888	6.18621	6.274	6.00903	7.66255	5.23182	6.60091	3.95282	5.77164	6.00364	4.41309	3.58015	7.00482	5.963	2.996	4.36382	7.13676	3.90955	4.48336
53	6.21126	1.45667	4.22646	7.64348	7.64638	7.24454	7.6763	6.78513	7.18386	7.33097	5.37665	5.3673	7.31706	6.56055	4.91735	6.74288	5.59615	7.13948	5.08461	7.93669	6.49893	4.822	3.54084	7.67683	7.789	4.56661	5.4153	4.27713	6.63217	6.74939	8.2667	7.24451	7.29073	7.21293	8.94303	6.35521	7.59206	4.80994	6.86667	7.14091	5.36001	4.5374	8.00366	6.99518	3.819	5.37373	8.22694	4.84552	5.60148
54	7.2403	1.45165	5.18121	8.58842	8.74174	8.43908	8.62659	7.78727	8.08048	8.38469	6.40498	6.51613	8.27985	7.65682	5.95327	7.89888	6.77703	8.29915	6.08194	8.79098	7.62232	5.836	4.45332	8.8094	8.913	5.70456	6.54845	5.46181	7.70665	7.84149	9.19841	8.21807	8.18215	8.38318	10.1311	7.47121	8.49318	5.75442	7.89315	8.24828	6.34573	5.54789	8.86871	7.98406	4.817	6.4157	9.1872	5.8456	6.72827
55	8.19923	1.3973	6.17818	9.42127	9.72373	9.57882	9.46018	8.66755	8.86636	9.32791	7.40218	7.59536	9.13082	8.66882	6.93082	8.91355	7.92745	9.33964	7.01855	9.53845	8.64845	6.865	5.48455	9.82427	9.928	6.84064	7.62445	6.68773	8.68855	8.86082	9.99564	9.07436	8.92964	9.46236	11.181	8.52127	9.28427	6.71164	8.81618	9.26427	7.32155	6.54373	9.59618	8.90018	5.883	7.41918	10.0042	6.84255	7.80173
56	9.05139	1.32556	7.16422	10.143	10.565	10.6291	10.1731	9.40967	9.536	10.1406	8.31956	8.56522	9.86144	9.56667	7.799	9.77533	8.99033	10.235	7.86033	10.1934	9.54411	7.859	6.54456	10.7013	10.813	7.90956	8.598	7.85389	9.54789	9.77433	10.6624	9.79744	9.54378	10.4114	12.0727	9.46533	9.97133	7.62356	9.62367	10.153	8.24311	7.476	10.1982	9.723	6.927	8.336	10.6879	6.935	8.77233
57	9.80677	1.2291	8.09893	10.7664	11.2576	11.5641	10.7808	10.0236	10.0979	10.8278	9.12748	9.40978	10.4868	10.337	8.53396	10.4976	9.93779	10.9849	8.58852	10.7635	10.304	8.78	7.56843	11.4451	11.561	8.86915	9.44909	8.90843	10.2877	10.5699	11.2211	10.3975	10.0481	11.2186	12.8027	10.2758	10.5713	8.45396	10.3195	10.9016	9.08538	8.32373	10.6911	10.4431	7.888	9.14698	11.2548	8.5247	9.61645
58	10.4519	1.14433	8.9483	11.3108	11.8122	12.3717	11.3049	10.5326	10.5673	11.4117	9.81912	10.1294	11.0314	10.9909	9.14018	11.0974	10.7644	11.6065	9.20609	11.2569	10.9429	9.613	8.51615	12.0826	12.184	9.70194	10.1839	9.82279	10.9221	11.2517	11.7004	10.9002	10.4653	11.8935	13.3775	10.9464	11.1013	9.19073	10.917	11.5195	9.84524	9.08339	11.0985	11.061	8.75	9.85388	11.7252	9.4353	10.3364
59	11.0027	1.07074	9.69879	11.7932	12.2481	13.0542	11.7625	10.9583	10.9578	11.9216	10.4045	10.7383	11.5149	11.5553	9.65443	11.5875	11.4771	12.1289	9.73991	11.6785	11.4834	10.351	9.37167	12.6381	12.702	10.4103	10.8205	10.5889	11.4644	11.8288	12.1233	11.3313	10.8204	12.4489	13.8124	11.4867	11.5772	9.84063	11.4329	12.0316	10.53	9.75312	11.4439	11.5832	9.516	10.4704	12.1165	10.1447	10.9463
60	11.4748	1.00625	10.359	12.2206	12.5809	13.618	12.1607	11.3151	11.28	12.3834	10.9027	11.2565	11.9479	12.0491	10.1159	11.9752	12.0811	12.5788	10.226	12.0256	11.9477	10.999	10.1323	13.1238	13.136	11.0118	11.3806	11.2171	11.9263	12.3069	12.5019	11.7177	11.1404	12.8934	14.1265	11.9168	12.0125	10.4206	11.882	12.4676	11.1547	10.3415	11.7422	12.0227	10.199	11.0124	12.4351	10.7931	11.4676
61	11.8779	0.946489	10.9381	12.591	12.8212	14.0667	12.4921	11.6063	11.5388	12.8068	11.3353	11.704	12.3272	12.4736	10.5366	12.263	12.5757	12.9675	10.6881	12.2843	12.3478	11.577	10.8114	13.5383	13.503	11.5341	11.8828	11.73	12.3087	12.6791	12.8257	12.0725	11.4415	13.2369	14.3404	12.2573	12.4088	10.9464	12.2641	12.8485	11.7296	10.8629	11.9938	12.3865	10.811	11.4895	12.6786	11.3892	11.9214
62	12.2123	0.888528	11.436	12.898	12.9792	14.4009	12.7378	11.8239	11.7323	13.1811	11.7173	12.0882	12.6442	12.8198	10.9103	12.4493	12.9555	13.2876	11.1244	12.4372	12.6803	12.097	11.4187	13.8707	13.812	12.001	12.3444	12.1531	12.6006	12.9355	13.0713	12.3944	11.7248	13.4834	14.4679	12.5172	12.7512	11.422	12.5642	13.1778	12.255	11.3346	12.1833	12.6748	11.352	11.9001	12.8339	11.9328	12.3203
63	12.4677	0.834557	11.8449	13.1331	13.0571	14.6152	12.8798	11.953	11.851	13.4823	12.0489	12.4002	12.8924	13.074	11.2278	12.5334	13.2196	13.5211	11.5138	12.4702	12.9356	12.559	11.9567	14.1001	14.061	12.4177	12.7604	12.5043	12.7846	13.0708	13.2136	12.6678	11.9726	13.6315	14.5145	12.6923	13.0165	11.8419	12.7698	13.4472	12.7171	11.7632	12.2828	12.8779	11.806	12.2347	12.8795	12.4155	12.666
64	12.6271	0.792469	12.1571	13.2848	13.0493	14.7032	12.9045	11.9768	11.8774	13.6839	12.3149	12.6229	13.0567	13.2225	11.4698	12.5084	13.3741	13.6452	11.821	12.3745	13.1007	12.944	12.4183	14.1995	14.234	12.7693	13.1059	12.7885	12.841	13.0774	13.2328	12.8666	12.1591	13.6766	14.4779	12.7724	13.1796	12.1892	12.8681	13.6391	13.0887	12.1386	12.262	12.9769	12.145	12.4745	12.8033	12.8175	12.9452
65	12.6704	0.774397	12.3654	13.3412	12.9445	14.6633	12.8007	11.8845	11.7871	13.7625	12.4925	12.7367	13.1193	13.2514	11.61	12.3522	13.4208	13.6377	12.0148	12.1469	13.1593	13.227	12.7842	14.1452	14.312	13.0246	13.3532	12.9958	12.7501	12.9476	13.1178	12.9704	12.2619	13.6098	14.3536	12.7468	13.2215	12.4344	12.8389	13.7335	13.3363	12.4334	12.0949	12.945	12.334	12.5976	12.5976	13.1118	13.1318
66	12.5808	0.78972	12.4627	13.288	12.731	14.4932	12.561	11.6717	11.5566	13.7014	12.5573	12.7267	13.0651	13.1406	11.6239	12.0283	13.3495	13.4832	12.0698	11.7873	13.0989	13.38	13.0341	13.9246	14.279	13.1518	13.4798	13.1079	12.4943	12.6723	12.8657	12.9648	12.2692	13.421	14.1361	12.5946	13.1297	12.553	12.6723	13.7116	13.4388	12.615	11.7597	12.7639	12.351	12.5883	12.2516	13.2786	13.2054
67	12.3424	0.843475	12.4443	13.118	12.3967	14.1817	12.1827	11.3323	11.1683	13.4933	12.484	12.5777	12.8827	12.872	11.4847	11.495	13.141	13.169	11.967	11.2973	12.906	13.376	13.1473	13.539	14.131	13.1257	13.474	13.1033	12.0573	12.241	12.472	12.83	12.1673	13.1023	13.818	12.293	12.893	12.5337	12.363	13.5537	13.3857	12.6563	11.241	12.408	12.185	12.442	11.7583	13.3077	13.153
68	11.9402	0.933408	12.3068	12.8183	11.933	13.7099	11.6676	10.8621	10.6193	13.1321	12.2478	12.2686	12.5623	12.4259	11.1672	10.7192	12.7774	12.6715	11.6897	10.6836	12.5633	13.204	13.1041	12.9941	13.852	12.9232	13.3208	12.9581	11.418	11.645	11.9347	12.5427	11.9448	12.6477	13.3807	11.8101	12.4881	12.3733	11.9063	13.2469	13.1709	12.5331	10.5382	11.8368	11.834	12.1553	11.1182	13.1889	12.96
69	11.37	1.04889	12.0433	12.3956	11.337	13.0574	11.0277	10.2642	9.924	12.604	11.8247	11.7815	12.0996	11.8014	10.6626	9.73682	12.2578	11.9975	11.2423	9.96393	12.055	12.851	12.8908	12.2949	13.427	12.5233	13.0229	12.6398	10.5686	10.8841	11.2627	12.0908	11.5985	12.0574	12.8222	11.1252	11.9198	12.0718	11.3077	12.7878	12.7906	12.2221	9.67371	11.0506	11.29	11.7171	10.3404	12.9128	12.6252
70	10.6417	1.17412	11.647	11.8597	10.6186	12.2157	10.2918	9.55724	9.11121	11.8962	11.2018	11.1209	11.5066	11.0202	9.9803	8.61318	11.5895	11.165	10.6322	9.16433	11.3909	12.298	12.5002	11.4523	12.853	11.9208	12.5913	12.1222	9.53621	9.977	10.4798	11.4829	11.1345	11.3408	12.1452	10.2402	11.2035	11.6289	10.58	12.1815	12.2432	11.7142	8.69148	10.0946	10.556	11.1213	9.44924	12.4747	12.1458
71	9.78883	1.30019	11.1097	11.2371	9.80703	11.2013	9.50021	8.77392	8.21853	11.0157	10.3953	10.3181	10.8143	10.1287	9.1458	7.42873	10.7799	10.2081	9.87888	8.31697	10.6057	11.542	11.9231	10.4933	12.146	11.1314	12.0465	11.4007	8.38318	8.96896	9.62248	10.7463	10.5662	10.5138	12.081	9.199	10.3708	11.0452	9.75085	11.4437	11.5336	11.0226	7.65183	9.04348	9.656	10.3819	8.48504	11.8729	11.5226
72	8.83728	1.38551	10.4239	10.5562	8.93917	10.0508	8.69452	7.9581	7.28986	9.99974	9.45299	9.42132	10.0596	9.18109	8.19584	6.25842	9.84633	9.17742	9.02276	7.45923	9.74049	10.607	11.1567	9.46111	11.338	10.19	11.4111	10.4956	7.18877	7.91765	8.73454	9.92401	9.91813	9.60666	10.6284	8.08785	9.45791	10.33	8.85861	10.6025	10.6715	10.1739	6.6123	7.97003	8.637	9.52333	7.49612	11.1182	10.7786
73	7.85015	1.44225	9.61536	9.84136	8.04618	8.81982	7.90791	7.14791	6.36682	8.90264	8.44355	8.48036	9.27745	8.22364	7.17964	5.15718	8.834	8.13055	8.10727	6.62591	8.83055	9.536	10.217	8.395	10.466	9.14482	10.7144	9.44691	6.03291	6.87264	7.85445	9.05882	9.21655	8.66155	9.586	6.98927	8.49836	9.51036	7.94155	9.69455	9.67845	9.20927	5.62273	6.92818	7.559	8.57218	6.52573	10.2362	9.95227
74	6.87138	1.46002	8.7454	9.11248	7.15689	7.57477	7.15023	6.37518	5.48098	7.77692	7.42743	7.53528	8.49653	7.28921	6.15439	4.15803	7.79818	7.12091	7.17527	5.84768	7.90933	8.385	9.14243	7.33111	9.563	8.04841	9.98242	8.30823	4.98412	5.86974	7.00921	8.18347	8.48281	7.71927	8.65327	5.96145	7.52264	8.62255	7.03312	8.76244	8.59684	8.18418	4.73	5.95321	6.483	7.56511	5.60922	9.25884	9.07488
75	5.93998	1.43606	7.8591	8.38688	6.29815	6.37431	6.42942	5.66383	4.65427	6.66399	6.44851	6.61636	7.73666	6.40418	5.16963	3.28491	6.7907	6.18306	6.26494	5.13951	7.00401	7.215	7.98741	6.30808	8.655	6.95292	9.23464	7.14367	4.09286	4.94042	6.22046	7.32162	7.73463	6.81304	7.73536	5.04303	6.55864	7.70567	6.16606	7.84648	7.48275	7.1598	3.9716	5.06876	5.461	6.54829	4.77443	8.22306	8.16964
76	5.08915	1.37153	6.99021	7.67818	5.48912	5.26406	5.75615	5.02815	3.89785	5.60506	5.54648	5.74891	7.00703	5.58382	4.26203	2.55473	5.84573	5.33773	5.40555	4.52248	6.14148	6.083	6.81015	5.36576	7.765	5.90612	8.48918	6.02397	3.38882	4.12097	5.50518	6.49345	6.98652	5.96188	6.84445	4.268	5.63473	6.80215	5.37018	6.97164	6.39197	6.19618	3.36321	4.29373	4.535	5.56818	4.04533	7.1683	7.25836
77	4.34308	1.27238	6.16415	6.99548	4.73612	4.2709	5.14144	4.47114	3.21896	4.65245	4.75319	4.95919	6.30907	4.83667	3.45524	1.97248	4.97724	4.6017	4.62576	4.00676	5.34794	5.051	5.66934	4.53402	6.898	4.94148	7.75588	5.01589	2.87313	3.43865	4.87839	5.72012	6.25488	5.1832	5.99103	3.65467	4.78391	5.95323	4.6697	6.15109	5.37851	5.34693	2.88958	3.63933	3.731	4.66476	3.43705	6.13867	6.36218
78	3.71685	1.14942	5.40122	6.34367	4.04622	3.41933	4.59578	3.98967	2.625	3.85367	4.08522	4.27456	5.64278	4.17333	2.76733	1.52667	4.18967	3.986	3.95533	3.59478	4.648	4.17	4.62378	3.83478	6.062	4.08511	7.036	4.16956	2.52178	2.89467	4.34511	5.02544	5.56389	4.486	5.18867	3.20333	4.04133	5.198	4.08	5.39178	4.49333	4.65111	2.53856	3.11333	3.063	3.86611	2.94767	5.18656	5.49867
79	3.21673	1.01703	4.71355	5.72655	3.4327	2.72297	4.12697	3.57942	2.11761	3.226	3.55676	3.71145	5.01452	3.60627	2.20624	1.19836	3.48573	3.49527	3.41791	3.27479	4.05767	3.472	3.72567	3.27645	5.277	3.36367	6.33627	3.51376	2.30324	2.48133	3.89927	4.43021	4.94394	3.87909	4.44809	2.90245	3.43427	4.568	3.60809	4.70585	3.77527	4.12927	2.29961	2.71918	2.54	3.19036	2.56939	4.36409	4.68864
80	2.84034	0.891292	4.10693	5.14982	2.90266	2.18206	3.73594	3.2348	1.69266	2.76933	3.16893	3.27148	4.43757	3.14276	1.77269	0.966364	2.86876	3.12436	3.02106	3.03287	3.57799	2.97	3.01175	2.86211	4.567	2.79323	5.67639	3.05224	2.18451	2.19008	3.54427	3.94043	4.42535	3.36722	3.77961	2.729	2.97421	4.07059	3.25306	4.10934	3.24428	3.78339	2.14925	2.45142	2.163	2.64972	2.2939	3.7041	3.95785
81	2.5776	0.787122	3.58325	4.6163	2.45534	1.78652	3.41909	2.95075	1.34277	2.47069	2.91022	2.9482	3.9203	2.77812	1.46125	0.810576	2.34355	2.85497	2.75879	2.84882	3.19793	2.652	2.49301	2.5798	3.951	2.37288	5.07976	2.77325	2.13025	2.00968	3.28791	3.55065	4.03056	2.94404	3.19124	2.64706	2.65642	3.69488	3.00609	3.61197	2.90118	3.59431	2.05291	2.29118	1.916	2.24687	2.10458	3.20916	3.33588
82	2.41166	0.717039	3.142	4.12691	2.08318	1.51545	3.17055	2.72	1.066	2.30964	2.76164	2.73091	3.46809	2.50291	1.24982	0.711364	1.91227	2.66564	2.61564	2.70227	2.945	2.484	2.15373	2.41473	3.435	2.088	4.56636	2.65091	2.10536	1.912	3.10791	3.25718	3.76891	2.59945	2.68609	2.62391	2.46609	3.43609	2.85318	3.21791	2.73191	3.52609	1.97455	2.21009	1.777	1.97291	1.97945	2.86882	2.84
83	2.32267	0.687595	2.78176	3.68348	1.77921	1.33916	2.97907	2.52967	0.857667	2.25623	2.69815	2.60559	3.08861	2.30752	1.11753	0.653364	1.57545	2.53842	2.56685	2.57783	2.8703	2.42	1.96597	2.34921	3.022	1.91997	4.14615	2.65139	2.08067	1.87209	2.98539	3.05548	3.63783	2.32635	2.26506	2.63279	2.38745	3.28446	2.77373	2.92374	2.70758	3.53955	1.88569	2.18085	1.726	1.81478	1.89565	2.67597	2.47221
84	2.28514	0.693432	2.49596	3.29552	1.53519	1.2344	2.8339	2.37021	0.700313	2.2767	2.69146	2.55215	2.78202	2.18194	1.04486	0.625727	1.33061	2.45261	2.58721	2.46724	2.4856	2.419	1.90126	2.36157	2.707	1.84912	3.81694	2.73213	2.04025	1.867	2.90901	2.92565	3.62019	2.11277	1.92712	2.65218	2.40155	3.22384	2.74367	2.72283	2.79219	3.60506	1.7729	2.17988	1.736	1.75668	1.8329	2.61546	2.22833
85	2.28283	0.726474	2.27285	2.96391	1.34076	1.184	2.72964	2.23215	0.576788	2.33958	2.71621	2.55079	2.5417	2.11164	1.01912	0.621182	1.16909	2.38636	2.65173	2.36133	2.33855	2.452	1.92933	2.43015	2.475	1.85676	3.57691	2.84882	1.9707	1.88291	2.86091	2.83879	3.6817	1.94948	1.66955	2.66618	2.47927	3.22967	2.73982	2.60361	2.95161	3.69709	1.63406	2.18764	1.782	1.77388	1.77894	2.66233	2.09791
86	2.29563	0.773405	2.10186	2.68848	1.18775	1.171	2.66273	2.10276	0.472566	2.42046	2.75263	2.58627	2.36227	2.07412	1.02773	0.631788	1.07739	2.32782	2.73391	2.25182	2.2059	2.494	2.01383	2.53388	2.301	1.91619	3.42842	2.96488	1.85773	1.90568	2.82667	2.77586	3.78535	1.82891	1.48748	2.66109	2.58967	3.27732	2.73988	2.54973	3.15351	3.78238	1.47401	2.18988	1.836	1.843	1.72475	2.78708	2.06294
87	2.3089	0.825362	1.97591	2.46536	1.07118	1.17625	2.63626	1.97375	0.379051	2.48978	2.78471	2.63918	2.23011	2.04973	1.05467	0.641788	1.04242	2.27373	2.81552	2.13009	2.07972	2.534	2.12299	2.65166	2.169	1.99916	3.36727	3.05918	1.69705	1.91957	2.79336	2.7316	3.90993	1.74208	1.37367	2.62891	2.71042	3.35116	2.72676	2.54594	3.37004	3.8311	1.29768	2.17558	1.879	1.94657	1.65946	2.95995	2.1033
88	2.31165	0.877061	1.8793	2.28973	0.984636	1.18003	2.64164	1.83397	0.289818	2.52897	2.80285	2.68821	2.12961	2.03482	1.086	0.636091	1.05345	2.22318	2.888	1.99376	1.95697	2.568	2.2357	2.7653	2.074	2.0893	3.38255	3.11933	1.50067	1.91391	2.74706	2.70194	4.03685	1.68273	1.32009	2.56927	2.82309	3.43336	2.68882	2.57806	3.57955	3.82124	1.10906	2.13691	1.903	2.07097	1.575	3.14955	2.19955
89	2.29732	0.924941	1.79711	2.15867	0.917111	1.16611	2.67022	1.67611	0.207333	2.53178	2.804	2.72033	2.05789	2.03267	1.10733	0.605333	1.09867	2.17667	2.94233	1.853	1.83311	2.588	2.33289	2.85944	2.012	2.17567	3.46267	3.13933	1.28	1.88022	2.67556	2.67633	4.14411	1.64956	1.31533	2.48367	2.90567	3.49744	2.61633	2.62844	3.75389	3.74111	0.909889	2.07133	1.9	2.20511	1.47489	3.33189	2.33133
90	2.25846	0.969052	1.7179	2.06609	0.854828	1.12131	2.71265	1.497	0.13002	2.48911	2.78405	2.72877	2.01314	2.03479	1.10592	0.534061	1.16473	2.12964	2.96821	1.71926	1.69935	2.583	2.39806	2.91955	1.971	2.24188	3.59006	3.11313	1.03746	1.808	2.57438	2.6433	4.20723	1.64304	1.34152	2.3733	2.9413	3.52298	2.50718	2.68475	3.86652	3.59199	0.697263	1.97945	1.866	2.34026	1.35993	3.48302	2.47533
91	2.19124	1.00591	1.63318	1.99973	0.783182	1.03209	2.75309	1.29973	0.0506364	2.39755	2.73218	2.70582	1.98491	2.02218	1.073	0.412364	1.23527	2.07291	2.96091	1.59273	1.55473	2.54	2.41709	2.933	1.94	2.27082	3.73336	3.03545	0.776364	1.68855	2.44218	2.59082	4.20745	1.661	1.37645	2.23864	2.92618	3.49736	2.36218	2.72827	3.90855	3.38236	0.467	1.86045	1.796	2.46236	1.22282	3.57382	2.60336
92	2.08797	1.03525	1.53565	1.94485	0.696273	0.88697	2.77026	1.08938	-0.0418081	2.25781	2.63507	2.6419	1.95505	1.97539	1.0034	0.247273	1.29394	1.99994	2.91267	1.4641	1.3981	2.453	2.37916	2.89088	1.905	2.24888	3.85118	2.90667	0.509364	1.51794	2.27479	2.50761	4.12449	1.69428	1.399	2.07694	2.85758	3.40847	2.17939	2.73769	3.87684	3.1179	0.216141	1.71282	1.677	2.55324	1.05484	3.57823	2.68845
93	1.94458	1.05543	1.41721	1.88588	0.587949	0.682879	2.7423	0.873091	-0.151687	2.06803	2.48585	2.52297	1.9091	1.87982	0.892677	0.0451515	1.32585	1.90427	2.81567	1.32303	1.22621	2.316	2.2714	2.78901	1.848	2.16465	3.90461	2.72687	0.245525	1.29519	2.06944	2.38324	3.95052	1.72651	1.38818	1.88548	2.72933	3.25002	1.96218	2.69229	3.76684	2.80851	-0.057697	1.53773	1.507	2.59388	0.855899	3.48598	2.7093
94	1.75775	1.06447	1.27218	1.80682	0.460333	0.427273	2.65303	0.649818	-0.289606	1.82773	2.28442	2.34167	1.83579	1.72564	0.736697	-0.186364	1.32136	1.773	2.66518	1.16536	1.03161	2.126	2.08424	2.62788	1.756	2.007	3.86909	2.48761	-0.0138788	1.02121	1.82785	2.21258	3.68755	1.74033	1.32727	1.661	2.53745	3.02212	1.71527	2.57948	3.57552	2.46109	-0.355242	1.33464	1.288	2.56985	0.629364	3.29188	2.65355
95	1.52468	1.0617	1.09776	1.69303	0.317919	0.133737	2.4931	0.417626	-0.464859	1.54374	2.02958	2.09809	1.72232	1.51194	0.535374	-0.437273	1.27185	1.59188	2.45015	0.985364	0.811677	1.879	1.82036	2.41005	1.614	1.77259	3.72888	2.1929	-0.272677	0.695768	1.54968	1.99454	3.34498	1.7219	1.20718	1.39742	2.28233	2.72646	1.44109	2.38691	3.30556	2.07878	-0.679939	1.10385	1.025	2.47062	0.369495	2.98899	2.51482
96	1.24239	1.04703	0.889596	1.53142	0.158727	-0.184242	2.25734	0.174172	-0.67898	1.22345	1.72336	1.79286	1.54294	1.24224	0.287172	-0.712545	1.1653	1.34291	2.1493	0.767424	0.569293	1.576	1.48892	2.14031	1.42	1.46092	3.47676	1.84502	-0.543485	0.313081	1.23004	1.73338	2.93173	1.66519	1.02815	1.08518	1.96739	2.36006	1.14412	2.10713	2.96627	1.66607	-1.03697	0.842394	0.723	2.28389	0.0689899	2.58335	2.29058
97	0.903881	1.02129	0.64003	1.30727	-0.020303	-0.521697	1.94261	-0.0925455	-0.92403	0.865667	1.3603	1.42212	1.26933	0.918182	-0.0228182	-1.02427	0.983182	1.00536	1.74045	0.486394	0.306121	1.22	1.09655	1.82094	1.17	1.06636	3.11218	1.43633	-0.842848	-0.129545	0.864697	1.41788	2.45052	1.55606	0.791273	0.711455	1.596	1.91791	0.821364	1.74003	2.56467	1.21455	-1.4277	0.546091	0.386	1.997	-0.287121	2.08524	1.97336
98	0.499472	0.985603	0.343242	1.00097	-0.226909	-0.885889	1.54475	-0.405677	-1.18676	0.461687	0.928172	0.967778	0.899293	0.532061	-0.419808	-1.36991	0.712212	0.577727	1.21591	0.126556	0.0152727	0.815	0.650354	1.45161	0.851	0.583283	2.63824	0.950758	-1.18152	-0.633889	0.449909	1.02396	1.88901	1.37486	0.491273	0.263091	1.16288	1.39039	0.458879	1.28173	2.08636	0.703283	-1.85546	0.214091	0.019	1.60452	-0.712606	1.50389	1.55427
99	0.0243224	0.93998	-0.000131313	0.598939	-0.467848	-1.27604	1.0563	-0.782586	-1.46921	0.00478788	0.416354	0.427273	0.444152	0.0833333	-0.900838	-1.73691	0.344364	0.0753939	0.58797	-0.30897	-0.314889	0.35	0.148424	1.0288	0.453	0.00630303	2.06327	0.378737	-1.55838	-1.18856	-0.0141212	0.536061	1.23281	1.10785	0.125636	-0.265515	0.661879	0.771919	0.039	0.728596	1.51112	0.127111	-2.31227	-0.153848	-0.384	1.10564	-1.21352	0.84501	1.02724
100	-0.51286	0.883523	-0.383	0.102	-0.747	-1.657	0.482	-1.232	-1.784	-0.506	-0.169	-0.19	-0.082	-0.418	-1.443	-2.118	-0.124	-0.488	-0.117	-0.807	-0.696	-0.186	-0.413	0.549	-0.023	-0.658	1.4	-0.263	-1.965	-1.763	-0.524	-0.043	0.496	0.748	-0.302	-0.858	0.102	0.078	-0.441	0.101	0.838	-0.498	-2.77	-0.565	-0.83	0.506	-1.772	0.118	0.395
[truncated: 74 more columns]

## Sheet: Rotation LHipFlex A1FacoM
all values Right	mean	std	steps
1	-9.65527	1.86341	-6.114	-5.121	-6.405	-5.408	-7.261	-6.941	-7.489	-7.581	-8.531	-8.453	-10.396	-7.341	-8.488	-5.501	-6.815	-9.64	-9.047	-9.555	-8.569	-11.028	-12.293	-10.16	-8.223	-12.413	-8.648	-10.115	-12.962	-10.313	-8.611	-8.594	-10.905	-9.741	-7.674	-6.751	-11.448	-9.429	-10.341	-8.489	-10.398	-10.812	-7.767	-13.03	-11.485	-10.14	-10.419	-8.96	-10.755
2	-9.67876	1.94275	-6.18501	-4.91284	-5.76783	-5.47333	-6.26184	-6.46682	-7.40572	-7.68	-8.0411	-7.9827	-9.82776	-7.08723	-7.67477	-4.92515	-6.16637	-9.38303	-8.53985	-9.13058	-8.21137	-10.8	-11.918	-9.87308	-7.88301	-12.127	-8.16916	-10.2793	-12.5417	-10.0961	-8.3233	-8.13531	-11.1539	-9.7459	-7.80297	-6.31367	-11.169	-9.72282	-10.8142	-9.01417	-10.6939	-10.8308	-8.18922	-13.221	-11.645	-10.3004	-10.7497	-9.32351	-11.1252
3	-9.32072	2.05213	-5.89937	-4.32003	-4.86225	-5.21337	-4.97511	-5.74558	-7.06238	-7.418	-7.32186	-7.20239	-8.96736	-6.48513	-6.4777	-4.047	-5.21068	-8.74936	-7.74055	-8.46163	-7.5889	-10.152	-11.204	-9.18631	-7.13327	-11.384	-7.31437	-10.0048	-11.6838	-9.54743	-7.63376	-7.388	-10.9834	-9.34489	-7.50733	-5.64806	-10.4884	-9.67	-10.8864	-9.14207	-10.5781	-10.4871	-8.30811	-12.9992	-11.315	-9.99532	-10.6698	-9.33004	-10.9899
4	-8.58258	2.18082	-5.29136	-3.38433	-3.68036	-4.61552	-3.45991	-4.77636	-6.43833	-6.809	-6.40052	-6.16118	-7.85482	-5.561	-4.95973	-2.878	-3.96952	-7.79173	-6.66455	-7.54985	-6.68936	-9.136	-10.223	-8.17439	-5.98318	-10.263	-6.13373	-9.33636	-10.4897	-8.69327	-6.57291	-6.32042	-10.3692	-8.55112	-6.77255	-4.74145	-9.45364	-9.21964	-10.5442	-8.79379	-10.0328	-9.82255	-8.06655	-12.348	-10.571	-9.27336	-10.1849	-8.90164	-10.3625
5	-7.46586	2.31535	-4.38855	-2.14894	-2.21258	-3.67483	-1.76382	-3.54509	-5.47797	-5.871	-5.2703	-4.88355	-6.49936	-4.34574	-3.18196	-1.4387	-2.44519	-6.55318	-5.29655	-6.36901	-5.48585	-7.807	-9.013	-6.89609	-4.44305	-8.851	-4.65635	-8.30077	-9.03989	-7.52731	-5.16652	-4.89005	-9.30602	-7.37683	-5.59461	-3.55124	-8.09324	-8.32961	-9.80779	-7.94465	-9.07145	-8.88655	-7.42669	-11.2482	-9.5	-8.16954	-9.30567	-7.99525	-9.2932
6	-5.97997	2.43977	-3.20699	-0.653303	-0.473162	-2.39121	0.0717172	-2.0423	-4.13752	-4.607	-3.89854	-3.36936	-4.90324	-2.86405	-1.20186	0.232212	-0.650374	-5.05355	-3.62273	-4.8956	-3.94841	-6.194	-7.573	-5.38147	-2.534	-7.205	-2.90718	-6.90218	-7.37094	-6.02648	-3.44227	-3.08015	-7.80189	-5.83512	-3.99703	-2.03464	-6.42376	-6.9827	-8.70217	-6.61162	-7.71164	-7.70101	-6.37397	-9.69643	-8.152	-6.69216	-8.03706	-6.61267	-7.82666
7	-4.16409	2.55578	-1.76391	1.06685	1.49239	-0.783455	2.01015	-0.283455	-2.41506	-3.018	-2.26018	-1.616	-3.06991	-1.14915	0.939091	2.08155	1.37367	-3.31509	-1.65482	-3.13876	-2.076	-4.318	-5.885	-3.64339	-0.314545	-5.346	-0.918394	-5.14618	-5.47106	-4.18512	-1.44421	-0.918333	-5.89245	-3.95233	-2.02573	-0.176727	-4.47582	-5.19536	-7.251	-4.83721	-5.973	-6.26473	-4.91503	-7.71815	-6.538	-4.849	-6.4	-4.79103	-7.751
8	-2.01687	2.60789	-0.0797475	2.97533	3.63543	1.10303	4.02228	1.69436	-0.364778	-1.131	-0.371172	0.359576	-1.02664	0.752263	3.20994	4.05458	3.5674	-1.36606	0.557182	-1.14629	0.0737879	-2.203	-3.937	-1.69526	2.12678	-3.278	1.27088	-3.0631	-3.31492	-2.02712	0.782091	1.52671	-3.64105	-1.7703	0.26403	2.01145	-2.29094	-3.01755	-5.47346	-2.68276	-3.88472	-4.56739	-3.07101	-5.36693	-4.655	-2.67476	-4.42745	-2.59899	-4.01803
9	0.361514	2.63674	1.81155	5.03642	5.91439	3.19596	6.09442	3.85039	1.92313	0.998	1.71188	2.5207	1.17597	2.78809	5.5823	6.10194	5.87145	0.753848	2.93736	1.01099	2.3919	0.098	-1.743	0.440061	4.70304	-1.011	3.61074	-0.704475	-0.903879	0.386505	3.18988	4.15212	-1.1302	0.650152	2.78482	4.47976	0.0758788	-0.531061	-3.3959	-0.233828	-1.50619	-2.60478	-0.881879	-2.72939	-2.504	-0.229212	-2.17215	-0.128061	-1.4829
10	2.90301	2.63071	3.87091	7.22309	8.28782	5.41345	8.22473	6.13064	4.35145	3.294	3.91564	4.82155	3.47536	4.91636	8.02145	8.18155	8.22745	2.99045	5.39409	3.25509	4.75718	2.512	0.65	2.72882	7.33518	1.436	6.03827	1.86318	1.71645	2.95745	5.72236	6.84018	1.53918	3.22236	5.42845	7.14109	2.54918	2.14991	-1.07009	2.39918	1.08	-0.397545	1.58655	0.0779091	-0.11	2.41018	0.290636	2.51473	1.12955
11	5.51712	2.59502	6.0582	9.51809	10.7052	7.68837	10.4063	8.46039	6.82808	5.681	6.17213	7.20509	5.80352	7.10227	10.4829	10.2616	10.5748	5.28788	7.84397	5.51255	7.07624	4.965	3.155	5.11443	9.94204	4.004	8.48431	4.54409	4.45212	5.56424	8.31167	9.48659	4.25898	5.83381	8.09288	9.88209	5.03752	4.89888	1.4222	5.09862	3.77162	1.99874	4.23899	2.9296	2.456	5.1469	2.87394	5.21721	3.87559
12	8.11525	2.54028	8.32467	11.8997	13.1126	9.96278	12.6218	10.7663	9.27278	8.094	8.42322	9.60133	8.09467	9.305	12.9129	12.325	12.8617	7.596	10.229	7.72356	9.29889	7.397	5.671	7.52433	12.4512	6.606	10.8891	7.22689	7.18689	8.10167	10.891	12.0236	6.93111	8.37811	10.6877	12.5977	7.459	7.60767	3.97978	7.75778	6.46033	4.49833	6.96056	5.72278	5.089	7.87233	5.484	7.88067	6.66989
13	10.6305	2.47977	10.6157	14.3276	15.4672	12.1891	14.8446	13.0011	11.6326	10.488	10.6292	11.95	10.3046	11.4845	15.265	14.3695	15.0588	9.88255	12.5221	9.85652	11.42	9.773	8.124	9.89803	14.8127	9.165	13.2094	9.83036	9.831	10.5089	13.4063	14.4243	9.48552	10.7813	13.1491	15.2107	9.76918	10.2116	6.50215	10.308	9.06067	7.00773	9.63806	8.39924	7.691	10.4927	8.03682	10.4388	9.42176
14	13.0202	2.4336	12.8853	16.7483	17.7409	14.3443	17.047	15.148	13.89	12.838	12.7706	14.2135	12.4198	13.6051	17.5122	16.403	17.1639	12.1384	14.7272	11.9151	13.4691	12.089	10.487	12.2048	17.0058	11.647	15.4152	12.3179	12.3512	12.7747	15.8198	16.6925	11.8915	13.0172	15.4496	17.6782	11.9643	12.6896	8.92219	12.7319	11.5259	9.46153	12.1867	10.9462	10.199	12.9559	10.4757	12.8701	12.0609
15	15.3	2.38559	15.1093	19.1075	19.9206	16.4286	19.2033	17.2168	16.0486	15.146	14.8453	16.3789	14.4506	15.65	19.6525	18.4348	19.1843	14.3719	16.8623	13.9256	15.4928	14.361	12.771	14.4402	19.0357	14.056	17.4868	14.6858	14.7571	14.9216	18.1105	18.8444	14.1547	15.101	17.5924	19.9808	14.0667	15.0509	11.2225	15.0462	13.8566	11.8251	14.5666	13.3751	12.596	15.2642	12.7823	15.1854	14.5503
16	17.4894	2.3223	17.2835	21.3573	22.0078	18.4559	21.2908	19.2217	18.1228	17.421	16.8594	18.4502	16.4159	17.6189	21.6992	20.4582	21.125	16.5918	18.9446	15.9166	17.5306	16.604	14.996	16.6115	20.9137	16.405	19.4148	16.9388	17.069	16.9815	20.2704	20.8928	16.2997	17.0738	19.5984	22.1139	16.1062	17.3164	13.4187	17.2763	16.0753	14.0955	16.7771	15.6993	14.895	17.4466	14.967	17.4027	16.8842
17	19.5758	2.2654	19.4087	23.4768	24.0061	20.4401	23.281	21.1628	20.1261	19.658	18.8136	20.4338	18.3259	19.5177	23.6606	22.4525	22.9829	18.7881	20.9805	17.9039	19.5971	18.815	17.162	18.7251	22.6518	18.694	21.2039	19.0794	19.2981	18.9772	22.2955	22.8395	18.3478	18.9751	21.4856	24.0784	18.1012	19.5	15.5346	19.4344	18.2023	16.2829	18.8375	17.9255	17.105	19.5285	17.0483	19.5317	19.0665
18	21.5723	2.19774	21.4787	25.4516	25.911	22.3947	25.1539	23.0237	22.0603	21.839	20.6982	22.3262	20.1761	21.3405	25.5333	24.3885	24.7491	20.9306	22.9606	19.8846	21.6779	20.975	19.248	20.7819	24.2595	20.896	22.8712	21.1063	21.4412	20.9154	24.1906	24.678	20.3081	20.8251	23.2587	25.8753	20.0588	21.6023	17.5834	21.5145	20.239	18.3956	20.77	20.0527	19.217	21.5193	19.0386	21.5677	21.1004
19	23.4722	2.1197	23.4786	27.2709	27.7151	24.3145	26.9016	24.7811	23.9155	23.928	22.498	24.1159	21.9496	23.0709	27.3047	26.2437	26.4165	22.9831	24.8695	21.8448	23.7399	23.049	21.233	22.7773	25.7454	22.973	24.4352	23.0162	23.4885	22.7946	25.9775	26.4006	22.1763	22.6249	24.9158	27.509	21.9784	23.6151	19.5674	23.5048	22.1759	20.4266	22.5892	22.0774	21.219	23.4092	20.9397	23.5001	22.9921
20	25.2629	2.02543	25.3889	28.9279	29.4121	26.1529	28.5246	26.4149	25.6787	25.886	24.2009	25.7945	23.6285	24.6926	28.961	28.0029	27.9814	24.9177	26.6932	23.7618	25.7444	24.99	23.108	24.6988	27.1196	24.9	25.9105	24.8062	25.4297	24.6084	27.6697	28.0008	23.9427	24.3661	26.4602	28.379	23.8601	25.5283	21.483	25.3912	24.0043	22.3631	24.3026	23.9986	23.119	25.1841	22.7476	25.3226	24.7483
21	26.9476	1.93244	27.1885	30.4203	31.0014	27.8721	30.0286	27.9122	27.3383	27.69	25.7988	27.3602	25.2006	26.1966	30.4901	29.652	29.4419	26.7185	28.418	25.6133	27.6549	26.769	24.873	26.5319	28.3941	26.67	27.3048	26.4802	27.2586	26.3493	29.2363	29.4784	25.6011	26.0372	27.899	29.4533	25.7009	27.332	23.3291	27.1635	25.7183	24.1953	25.9182	25.8203	24.927	26.8335	24.4597	27.0361	26.3807
22	28.5312	1.85075	28.8635	31.7525	32.4862	29.4636	31.4225	29.2711	28.8888	29.328	27.2892	28.8171	26.6578	27.58	31.8815	31.1836	30.7933	28.3769	30.0328	27.3793	29.4418	28.374	26.525	28.2624	29.5828	28.288	28.6214	28.0425	28.9728	28.0122	30.6658	30.8369	27.1496	27.6272	29.2383	31.5256	27.4939	29.0197	25.1062	28.8135	27.3128	25.9131	27.4466	27.554	26.609	28.3563	26.0777	28.6445	27.8995
23	29.9999	1.75892	30.4007	32.9347	33.8686	30.919	32.7176	30.5017	30.3272	30.79	28.6739	30.1733	27.9983	28.847	33.1258	32.6007	32.0297	29.89	31.5327	29.0556	31.0838	29.801	28.067	29.879	30.7008	29.758	29.8629	29.492	30.5712	29.5928	31.9899	32.0842	28.59	29.1233	30.4867	32.607	29.2303	30.5903	26.813	30.335	28.7804	27.5134	28.8988	29.212	28.149	29.7597	27.606	30.1548	29.3136
24	31.3659	1.67047	31.7948	33.9809	35.153	32.2347	33.9288	31.6227	31.6535	32.069	29.962	31.4396	29.2306	30.0056	34.2173	33.9116	33.15	31.2599	32.9182	30.6436	32.5711	31.063	29.502	31.3822	31.7609	31.086	31.0314	30.8319	32.0562	31.0866	33.228	33.2273	29.9287	30.5149	31.6551	33.5895	30.9036	32.0438	28.4499	31.7233	30.1176	29.0024	30.283	30.8053	29.558	31.0509	29.0493	31.578	30.6355
25	32.6376	1.58809	33.0494	34.9074	36.3438	33.4148	35.0742	32.6586	32.8726	33.172	31.1681	32.6285	30.3714	31.0693	35.1579	35.1279	34.1562	32.4979	34.1941	32.1529	33.905	32.179	30.844	32.7791	32.7733	32.29	32.1338	32.0712	33.4366	32.4894	34.3974	34.2732	31.1746	31.7996	32.7553	34.4946	32.5092	33.3845	30.0224	32.9769	31.3324	30.3952	31.6115	32.3408	30.852	32.2427	30.4153	32.9243	31.8781
26	33.8243	1.51479	34.1692	35.7305	37.4454	34.4726	36.1699	33.6351	33.993	34.119	32.3078	33.7548	31.438	32.0566	35.9592	36.2604	35.0517	33.6189	35.3684	33.5931	35.0967	33.18	32.112	34.0803	33.7461	33.389	33.1721	33.223	34.7266	33.7992	35.5062	35.2309	32.3387	32.9836	33.7994	35.3443	34.0419	34.6197	31.5393	34.1	32.4391	31.7109	32.8945	33.8234	32.046	33.3497	31.713	34.2021	33.0555
27	34.9353	1.45401	35.1675	36.4662	38.4635	35.4296	37.2251	34.573	35.0269	34.934	33.3951	34.8322	32.448	32.9852	36.638	37.3185	35.8425	34.6389	36.4519	34.9727	36.1645	34.09	33.324	35.2961	34.6828	34.398	34.142	34.2968	35.9402	35.0094	36.557	36.1069	33.4317	34.0794	34.7958	36.1618	35.4978	35.7581	33.0078	35.1013	33.4525	32.9689	34.1385	35.2556	33.151	34.3843	32.9549	35.4175	34.1793
28	35.9786	1.41009	36.0664	37.1282	39.4125	36.3061	38.2459	35.4827	35.9917	35.645	34.4409	35.8689	33.4141	33.8735	37.21	38.3122	36.5375	35.5755	37.4585	36.2995	37.13	34.932	34.491	36.4391	35.585	35.33	35.0385	35.3024	37.0855	36.123	37.5496	36.9112	34.464	35.1008	35.7528	36.965	36.8762	36.8073	34.4288	35.9909	34.387	34.1819	35.3476	36.6383	34.17	35.3522	34.1539	36.5734	35.2544
29	36.9609	1.38724	36.8816	37.7322	40.3029	37.1243	39.2323	36.3675	36.9058	36.272	35.4507	36.8707	34.3417	34.7399	37.6874	39.2536	37.1511	36.4436	38.4028	37.5796	38.0161	35.726	35.614	37.513	36.4562	36.194	35.8579	36.2471	38.1647	37.1479	38.4868	37.655	35.4455	36.0634	36.675	37.7658	38.1787	37.7723	35.7983	36.7815	35.2542	35.3521	36.5192	37.973	35.104	36.2566	35.3152	37.6733	36.2778
30	37.8891	1.38818	37.6314	38.2925	41.1438	37.9034	40.185	37.2237	37.7869	36.839	36.4262	37.8367	35.2303	35.5988	38.0818	40.1562	37.7015	37.2545	39.2991	38.8174	38.8464	36.489	36.688	38.5188	37.3028	37.006	36.5985	37.1371	39.1785	38.0995	39.371	38.3524	36.383	36.9844	37.5678	38.5724	39.4097	38.6616	37.1106	37.4909	36.0671	36.477	37.6489	39.2616	35.961	37.1011	36.4374	38.7229	37.2441
31	38.7722	1.4127	38.3344	38.8248	41.9406	38.6621	41.1093	38.0399	38.6527	37.373	37.3707	38.7671	36.0766	36.461	38.408	41.0329	38.2113	38.0237	40.162	40.0147	39.6416	37.236	37.711	39.4581	38.1325	37.781	37.2655	37.9821	40.1347	38.9984	40.209	39.0188	37.282	37.8809	38.4365	39.3937	40.582	39.4855	38.3621	38.1435	36.8415	37.5518	38.7348	40.5042	36.762	37.8896	37.5158	39.7299	38.146
32	39.6226	1.45723	39.0172	39.336	42.6995	39.4198	42.0131	38.8031	39.519	37.904	38.2897	39.662	36.881	37.3388	38.6859	41.8954	38.7101	38.7674	41.0044	41.1733	40.4178	37.985	38.688	40.338	38.9527	38.538	37.8675	38.7941	41.0485	39.8707	41.0129	39.6703	38.149	38.7675	39.2838	40.2353	41.7165	40.257	39.5529	38.7686	37.5944	38.5732	39.7788	41.7091	37.538	38.6322	38.5451	40.7064	38.9834
33	40.4483	1.52506	39.7044	39.8333	43.4294	40.194	42.9063	39.5072	40.4019	38.461	39.1925	40.5254	37.6481	38.2441	38.9412	42.76	39.2279	39.5111	41.8426	42.2986	41.1893	37.985	39.63	41.1713	39.7737	39.3	38.4158	39.5835	41.9365	40.746	41.7993	40.3268	38.9932	39.6568	40.1114	41.1053	42.8362	40.9925	40.6863	39.3983	38.3436	39.5421	40.7864	42.888	38.324	39.3442	39.5208	41.6678	39.7591
34	41.285	1.58368	40.4217	40.325	44.1447	40.9997	43.7977	40.154	41.3163	39.075	40.092	41.37	38.387	39.183	39.2047	43.644	39.7943	40.282	42.695	43.398	41.9687	39.579	40.556	41.9767	40.612	40.085	38.929	40.3643	42.8193	41.6513	42.5847	41.0067	39.83	40.562	40.925	42.012	43.956	41.712	41.7707	40.0657	39.1087	40.465	41.771	44.0533	39.15	40.044	40.443	42.6307	40.482
35	42.1296	1.6549	41.186	40.8186	44.8692	41.8515	44.693	40.7668	42.2733	39.769	41.0061	42.2127	39.1114	40.1593	39.5101	44.5731	40.4377	41.1072	43.5735	44.4793	42.7678	40.453	41.484	42.7757	41.486	40.903	39.4334	41.1582	43.7152	42.6063	43.3815	41.722	40.6788	41.4924	41.7328	42.9633	45.0917	42.4451	42.821	40.7994	39.9075	41.356	42.7473	45.2129	40.038	40.7524	41.3157	43.6114	41.1711
36	43.0017	1.72533	42.0101	41.3239	45.6326	42.7633	45.6004	41.3891	43.2793	40.564	41.9515	43.0722	39.8385	41.1731	39.8943	45.5672	41.1866	42.0001	44.4822	45.5494	43.5989	41.398	42.431	43.5885	42.4129	41.763	39.9645	41.9973	44.6329	43.6199	44.2005	42.4811	41.5564	42.4559	42.5433	43.969	46.2442	43.212	43.8563	41.6166	40.7566	42.2374	43.7287	46.3676	40.995	41.4836	42.1575	44.6234	41.8563
37	43.9115	1.78983	42.9034	41.8519	46.4608	43.7448	46.5334	42.0698	44.3409	41.483	42.9411	43.9733	40.5913	42.2262	40.4012	46.6426	42.0746	42.9724	45.4254	46.6135	44.4745	42.422	43.407	44.4372	43.4071	42.674	40.5681	42.9223	45.5703	44.6904	45.0568	43.2954	42.4705	43.4572	43.3695	45.0475	47.4018	44.0245	44.8951	42.5249	41.67	43.1317	44.7245	47.5135	42.008	42.2475	42.9882	45.6821	42.5723
38	44.8674	1.84228	43.8743	42.4167	47.3619	44.8045	47.5081	42.8608	45.4645	42.551	43.9863	44.9438	41.4037	43.3257	41.0766	47.7863	43.1296	44.0351	46.4183	47.6771	45.4113	43.542	44.43	45.349	44.4759	43.652	41.2917	43.9737	46.5237	45.809	45.9758	44.1804	43.4208	44.5018	44.2344	46.2158	48.548	44.8963	45.9515	43.5275	42.6668	44.0592	45.7409	48.6419	43.066	43.0578	43.8191	46.8043	43.3583
39	45.8721	1.87732	44.9285	43.0368	48.3152	45.948	48.5183	43.7951	46.6527	43.784	45.0992	46.001	42.3036	44.4791	41.9604	48.9499	44.3551	45.1974	47.4712	48.749	46.4177	44.771	45.513	46.3483	45.6098	44.721	42.1694	45.1687	47.4914	46.9667	46.9705	45.1453	44.416	45.5963	45.1643	47.4754	49.6696	45.846	47.0374	44.6266	43.7708	45.041	46.7798	49.7352	44.16	43.9354	44.6586	47.9954	44.2524
40	46.9133	1.88671	46.0575	43.7279	49.2706	47.1682	49.5192	44.8563	47.8919	45.176	46.2787	47.1269	43.2936	45.6868	43.0651	50.0712	45.7134	46.4455	48.5665	49.829	47.4785	46.099	46.648	47.4314	46.7673	45.889	43.2045	46.4759	48.463	48.1491	48.0225	46.1785	45.473	46.7395	46.1693	48.7982	50.7557	46.8805	48.1607	45.8098	44.9967	46.0995	47.8386	50.7625	45.272	44.8979	45.5223	49.2363	45.274
41	47.9763	1.85838	47.2237	44.487	50.1656	48.4332	50.4555	45.9903	49.139	46.685	47.4935	48.2579	44.3345	46.9278	44.3569	51.0958	47.1306	47.7307	49.6538	50.8953	48.542	47.474	47.785	48.5518	47.8866	47.128	44.356	47.8135	49.4066	49.3267	49.0717	47.2411	46.5941	47.9075	47.2219	50.1298	51.7865	47.9712	49.3141	47.0354	46.3198	47.2354	48.9061	51.6823	46.359	45.9321	46.424	50.4797	46.4001
42	49.0073	1.81776	48.3628	45.2813	50.9483	49.6787	51.2797	47.1312	50.3269	48.232	48.6792	49.3118	45.3701	48.1576	45.7643	51.9795	48.5218	48.9963	50.6728	51.8965	49.5444	48.829	48.856	49.6365	48.9063	48.378	45.5485	49.0916	50.2806	50.4577	50.0558	48.2805	47.7435	49.0489	48.2661	51.3983	52.7263	49.0529	50.4554	48.2392	47.6679	48.4029	49.9513	52.4539	47.371	46.9862	47.3578	51.6619	47.5606
43	49.9501	1.75308	49.4062	46.0638	51.5789	50.8284	51.9532	48.2182	51.3806	49.728	49.764	50.2296	46.3545	49.3275	47.2125	52.6719	49.8153	50.1961	51.5805	52.783	50.4395	50.114	49.805	50.6178	49.7809	49.583	46.7056	50.2306	51.0498	51.4997	50.9384	49.2521	48.8552	50.0971	49.2445	52.5408	53.5399	50.0616	51.5154	49.3629	48.9555	49.5173	50.9211	53.0512	48.272	47.9954	48.289	52.7188	48.6736
44	50.7584	1.67408	50.2995	46.7952	52.015	51.8252	52.4382	49.1853	52.2395	51.103	50.6973	50.9746	47.241	50.398	48.6303	53.1259	50.9525	51.2772	52.34	53.5228	51.2035	51.293	50.599	51.4499	50.4667	50.695	47.7663	51.1487	51.6774	52.415	51.682	50.1204	49.8649	50.9903	50.1134	53.5155	54.2061	50.9544	52.4397	50.3594	50.119	50.4995	51.7563	53.4687	49.049	48.9083	49.1619	53.6	49.6739
45	51.4022	1.59436	51.0022	47.4314	52.2367	52.6328	52.6981	49.9457	52.8707	52.318	51.4503	51.511	47.9667	51.3238	49.9296	53.3417	51.8717	52.1857	52.9223	54.0847	51.8051	52.315	51.226	52.0947	50.925	51.664	48.6689	51.7847	52.1299	53.1707	52.2571	50.8479	50.7218	51.6922	50.8293	54.2907	54.7103	51.6973	53.1991	51.1719	51.1069	51.2989	52.4177	53.7038	49.678	49.6937	49.9127	54.2637	50.5148
46	51.865	1.52737	51.4674	47.9357	52.3006	53.2179	52.7338	50.4375	53.2465	53.343	51.9866	51.8116	48.4792	52.0628	51.0225	53.3985	52.5123	52.9053	53.347	54.4473	52.2238	53.102	51.662	52.5226	51.1785	52.44	49.3473	52.1516	52.4083	53.7417	52.6815	51.4085	51.378	52.1845	51.3758	54.8598	55.0367	52.271	53.7705	51.76	51.8559	51.876	52.8912	53.7606	50.132	50.3288	50.5075	54.6674	51.1586
47	52.1715	1.48288	51.6653	48.3165	52.3491	53.5746	52.6237	50.6998	53.3395	54.131	52.2928	51.9108	48.7889	52.6243	51.8754	53.4307	52.8785	53.4779	53.6858	54.646	52.4984	53.625	51.886	52.7559	51.3243	53.035	49.7772	52.3526	52.5711	54.1398	53.0333	51.8255	51.8183	52.4564	51.8035	55.2757	55.1889	52.7024	54.1289	52.1516	52.3343	52.2072	53.169	53.6906	50.426	50.8108	50.9799	54.809	51.5995
48	52.3939	1.46452	51.6437	48.6208	52.5244	53.7686	52.5186	50.8775	53.1725	54.653	52.425	51.9207	48.9904	53.0848	52.5269	53.5539	53.0637	53.9818	54.0252	54.7719	52.7281	53.948	51.941	52.8854	51.485	53.533	50.0209	52.5218	52.7135	54.4356	53.411	52.1673	52.0964	52.5393	52.2077	55.6323	55.2252	53.071	54.3046	52.4523	52.597	52.3285	53.2636	53.6029	50.664	51.1936	51.4024	54.7813	51.8964
49	52.6161	1.47176	51.5409	48.883	52.8651	53.9251	52.5735	51.1346	52.8734	54.968	52.5056	51.9817	49.2196	53.528	53.0666	53.8016	53.2162	54.4775	54.4102	54.9041	53.0033	54.198	51.962	53.0287	51.7183	54.029	50.1915	52.7276	52.8996	54.7182	53.8599	52.5025	52.3189	52.5274	52.6553	55.9895	55.2533	53.4631	54.4156	52.7687	52.7724	52.3563	53.2397	53.61	50.992	51.5824	51.8305	54.7518	52.1618
50	52.878	1.49089	51.5105	49.0907	53.2752	54.1514	52.8569	51.5456	52.6294	55.224	52.6546	52.1752	49.5747	53.9813	53.5708	54.1046	53.4494	54.9588	54.8091	55.0499	53.3363	54.487	52.094	53.2625	51.9852	54.552	50.373	52.9326	53.1116	55.0209	54.3361	52.8421	52.576	52.542	53.1289	56.3233	55.3622	53.8929	54.597	53.1151	52.9796	52.4276	53.2046	53.7379	51.493	52.0597	52.2694	54.842	52.5046
51	53.1466	1.4979	51.6275	49.1934	53.5698	54.4608	53.2871	52.0538	52.5736	55.566	52.9054	52.4753	50.0533	54.3967	54.0402	54.3104	53.7756	55.3466	55.1179	55.1524	53.6597	54.832	52.386	53.5715	52.1948	55.051	50.564	53.0432	53.2654	55.3001	54.741	53.1299	52.865	52.635	53.5425	56.5512	55.5538	54.288	54.886	53.4159	53.2294	52.5974	53.2314	53.9241	52.103	52.6042	52.6737	55.036	52.951
52	53.338	1.48321	51.8179	49.1261	53.5779	54.7576	53.6391	52.5085	52.702	56.034	53.1882	52.7657	50.5485	54.6745	54.3883	54.2515	54.099	55.5293	55.2154	55.1315	53.8579	55.161	52.773	53.8655	52.2416	55.441	50.7023	52.9621	53.2728	55.4817	54.9738	53.2882	53.1075	52.7504	53.7978	56.585	55.7382	54.5472	55.1983	53.5742	53.4356	52.8084	53.279	54.0633	52.662	53.1023	52.9741	55.229	53.4163
53	53.3653	1.46039	51.9145	48.8328	53.24	54.8942	53.7393	52.7418	52.8836	56.527	53.366	52.8946	50.8952	54.7115	54.5006	53.8496	54.2647	55.4185	55.0198	54.9185	53.8165	55.344	53.136	54.0395	52.0341	55.641	50.7227	52.6127	53.085	55.4993	54.9542	53.2513	53.2137	52.7872	53.8207	56.3541	55.8162	54.5858	55.4102	53.5334	53.5037	52.9535	53.2541	54.081	53.017	53.4278	53.1032	55.3167	53.7656
54	53.165	1.4497	51.7686	48.2799	52.5675	54.755	53.502	52.6408	52.9292	56.862	53.3016	52.7422	50.9409	54.4509	54.2997	53.088	54.1383	54.9765	54.4995	54.4723	53.4822	55.244	53.341	53.9952	51.5286	55.583	50.5523	51.9601	52.6838	55.2948	54.6286	52.9635	53.1028	52.6589	53.5634	55.8122	55.7198	54.3449	55.4294	53.2727	53.3704	52.9421	53.0793	53.9223	53.075	53.4937	53.0011	55.2234	53.8855
55	52.7015	1.46363	51.3135	47.4512	51.6047	54.2921	52.9073	52.1716	52.6993	56.887	52.9233	52.2552	50.6012	53.8746	53.7622	51.9827	53.6716	54.2005	53.6524	53.7752	52.8379	54.788	53.27	53.661	50.7292	55.209	50.1215	51.0131	52.0531	54.8102	53.9755	52.3909	52.7213	52.309	53.0008	54.944	55.4059	53.7854	55.2027	52.7685	52.9918	52.7223	52.7139	53.5237	52.799	53.26	52.6161	54.8924	53.7082
56	51.96	1.5049	50.553	46.3442	50.4107	53.5032	51.979	51.3493	52.1427	56.54	52.2176	51.4307	49.862	52.9826	52.8967	50.574	52.8731	53.1087	52.4987	52.8206	51.8844	53.957	52.853	53.0088	49.6672	54.488	49.3934	49.8068	51.1832	54.0139	53.0007	51.5266	52.0476	51.6954	52.1313	53.7653	54.8337	52.8867	54.6947	51.9973	52.3337	52.2619	52.1412	52.8328	52.178	52.7096	51.9223	54.2582	53.202
57	50.9446	1.56782	49.5143	44.9721	49.0592	52.4146	50.7751	50.2127	51.2594	55.811	51.2019	50.2944	48.7522	51.8043	51.7343	48.9329	51.7713	51.745	51.0905	51.6115	50.6411	52.763	52.064	52.0415	48.386	53.433	48.3638	48.3884	50.0847	52.9117	51.7324	50.392	51.088	50.7917	50.9692	52.3199	53.9731	51.6552	53.8765	50.9541	51.383	51.5364	51.3317	51.8413	51.219	51.8377	50.9255	53.2874	52.3629
58	49.6788	1.63997	48.2307	43.3654	47.6276	51.0806	49.3821	48.8172	50.0822	54.72	49.9215	48.8982	47.3279	50.3973	50.3327	47.1598	50.415	50.1778	49.5038	50.1758	49.1565	51.251	50.913	50.7858	46.9281	52.084	47.0535	46.8074	48.7818	51.5376	50.2144	49.0227	49.8655	49.6071	49.5365	50.6648	52.8188	50.1186	52.7489	49.6459	50.1539	50.546	50.266	50.5868	49.952	50.6664	49.648	51.9955	51.2167
59	48.2029	1.70807	46.7456	41.5815	46.1865	49.5754	47.9008	47.2368	48.669	53.325	48.4416	47.3217	45.6743	48.8431	48.7742	45.3613	48.8839	48.4915	47.8224	48.5789	47.5098	49.497	49.443	49.2866	45.3232	50.493	45.5074	45.1074	47.3137	49.9402	48.4993	47.4519	48.412	48.1897	47.8628	48.8585	51.3873	48.3145	51.3388	48.0887	48.6675	49.3205	48.9599	49.1287	48.43	49.2393	48.1149	50.4298	49.8143
60	46.5825	1.76378	45.1223	39.6981	44.786	47.978	46.4234	45.5582	47.1003	51.719	46.8388	45.663	43.8962	47.2296	47.1451	43.6243	47.2817	46.7641	46.1139	46.913	45.7875	47.598	47.724	47.5991	43.5972	48.714	43.7875	43.3334	45.7243	48.1714	46.6495	45.7055	46.7571	46.596	45.9953	46.9597	49.7099	46.2883	49.6868	46.3221	46.9503	47.901	47.4465	47.5283	46.7	47.6037	46.3512	48.6498	48.908
61	44.8279	1.81266	43.4358	37.7882	43.4441	46.3598	45.0132	43.8679	45.4699	50.007	45.1871	44.0125	42.1047	45.6254	45.5169	41.9978	45.7007	45.0542	44.4165	45.2675	44.0645	45.659	45.848	45.7935	41.784	46.788	41.9629	41.5417	44.0531	46.2878	44.7448	43.8132	44.9338	44.8779	44.0069	45.0314	47.8374	44.1003	47.8391	44.4192	45.0444	46.3255	45.7549	45.8342	44.801	45.7998	44.3852	46.7119	47.5324
62	42.9971	1.83593	41.7584	35.918	42.135	44.7666	43.691	42.2349	43.8629	48.28	43.5437	42.4348	40.3902	44.0592	43.929	40.481	44.1931	43.3828	42.7322	43.6928	42.377	43.756	43.927	43.9501	39.9279	44.752	40.0959	39.791	42.3254	44.3459	42.8576	41.8133	42.9936	43.077	41.9765	43.1195	45.844	41.8346	45.8557	42.4574	43.0196	44.6278	43.9021	44.0763	42.766	43.8703	42.2617	44.6578	44.6955
63	41.1372	1.8657	40.1472	34.1309	40.8002	43.1987	42.4299	40.6965	42.3366	46.587	41.9299	40.9428	38.8015	42.5142	42.3777	39.023	42.7547	41.7182	41.0301	42.1804	40.7113	41.917	42.049	42.1379	38.0695	42.643	38.2327	38.1148	40.5571	42.3962	41.0274	39.7519	41.0009	41.228	39.9654	41.2478	43.8132	39.5753	43.8018	40.4995	40.9755	42.8377	41.9004	42.2627	40.673	41.8807	40.082	42.5191	42.8214
64	39.2533	1.89757	38.6244	32.4399	39.3811	41.6109	41.1487	39.2388	40.9017	44.92	40.3298	39.4988	37.3305	40.9439	40.8222	37.5441	41.3298	40.0075	39.2712	40.6891	39.0263	40.135	40.245	40.3905	36.2405	40.503	36.4021	36.5101	38.7601	40.474	39.2614	37.6743	39.0115	39.3585	38.0176	39.4273	41.8121	37.3881	41.7286	38.5975	38.993	40.9865	39.7699	40.3821	38.651	39.9305	37.999	40.3557	40.9201
65	37.3529	1.92908	37.164	30.8317	37.8451	39.947	39.7622	37.8052	39.5092	43.237	38.7021	38.0289	35.9045	39.3076	39.2114	35.9696	39.8469	38.2157	37.4334	39.1673	37.2858	38.366	38.498	38.7021	34.4556	38.381	34.6151	34.9558	36.9464	38.5914	37.5386	35.6174	37.0639	37.4886	36.165	37.6619	39.8737	35.3049	39.6704	36.784	37.0845	39.1062	37.5402	38.421	36.802	38.1255	36.1294	38.2088	39.0476
66	35.4362	1.95592	35.7073	29.2802	36.19	38.1666	38.2161	36.3344	38.0688	41.497	37.0052	36.4549	34.4368	37.5825	37.5137	34.251	38.2506	36.3366	35.5179	37.5781	35.4646	36.545	36.766	37.0441	32.7178	36.309	32.8632	33.4223	35.1261	36.7369	35.8281	33.6072	35.1809	35.6339	34.4248	35.9316	37.9982	33.322	37.653	35.048	35.2493	37.2225	35.2471	36.3809	35.04	36.4904	34.3701	36.0304	37.2573
67	33.4983	1.97371	34.1957	27.7597	34.437	36.251	36.4927	34.778	36.5037	39.673	35.2083	34.724	32.861	35.7567	35.72	32.376	36.508	34.373	33.532	35.9023	33.54	34.615	34.999	35.3803	31.0183	34.285	31.1243	31.8733	33.3047	34.8813	34.097	31.6523	33.3613	33.805	32.787	34.191	36.157	31.402	35.6937	33.3453	33.4893	35.3503	32.928	34.277	33.151	34.9037	32.452	33.7757	35.5043
68	31.5364	1.97889	32.5938	26.2529	32.6258	34.2057	34.6136	33.1043	34.7726	37.74	33.2972	32.8079	31.133	33.8324	33.8313	30.3807	34.6102	32.3308	31.5044	34.1376	31.5031	32.554	33.146	33.6782	29.3392	32.282	29.3766	30.2802	31.4787	32.9903	32.3227	29.7425	31.5776	32.0049	31.2316	32.3922	34.3026	29.4965	33.7883	31.6257	31.7826	33.4948	30.6182	32.1237	31.075	33.2094	30.3109	31.4636	33.6892
69	29.5561	1.97373	30.8984	24.7576	30.8164	32.0651	32.6279	31.3226	32.8741	35.686	31.2822	30.733	29.2547	31.8365	31.8598	28.3573	32.5708	30.2445	29.4805	32.3001	29.3781	30.375	31.18	31.9152	27.6622	30.285	27.6045	28.6344	29.6379	31.0405	30.5001	27.8568	29.7928	30.2261	29.7269	30.5173	32.3955	27.5648	31.9108	29.8568	30.0929	31.6563	28.3444	29.9256	28.875	31.3753	28.0637	29.1216	31.7906
70	27.571	1.96637	29.1419	23.2914	29.0774	29.8958	30.5965	29.4746	30.8434	33.534	29.2079	28.5548	27.2697	29.8209	29.84	26.3909	30.4334	28.1622	27.514	30.4229	27.2243	28.13	29.11	30.0952	25.9796	28.289	25.8038	26.9481	27.7778	29.031	28.6437	25.9795	27.9779	28.4585	28.2439	28.5973	30.4218	25.594	30.0334	28.0376	28.3963	29.8342	26.1132	27.6877	26.606	29.4495	25.7848	26.7589	29.8435
71	25.6056	1.97039	27.3906	21.8804	27.4595	27.7753	28.5796	27.6243	28.7465	31.345	27.1488	26.356	25.2542	27.8416	27.8208	24.5491	28.2655	26.1303	25.6542	28.5497	25.1142	25.873	26.979	28.2473	24.2978	26.292	23.9855	25.2497	25.901	26.9925	26.7798	24.1041	26.1265	26.6997	26.7613	26.6902	28.4032	23.604	28.1369	26.1935	26.6832	28.0266	23.9214	25.4289	24.318	27.4804	23.5428	24.3929	27.8812
72	23.6783	1.99563	25.719	20.545	25.9832	25.762	26.6293	25.8292	26.6639	29.195	25.1834	24.2203	23.2915	25.9408	25.8436	22.8738	26.1374	24.1877	23.9322	26.7259	23.1071	23.633	24.842	26.4113	22.6309	24.295	22.1779	23.5708	24.0155	24.9669	24.9317	22.2283	24.2542	24.9591	25.2676	24.8424	26.3885	21.6249	26.2178	24.3531	24.9559	26.2369	21.7585	23.1763	22.058	25.5025	21.4065	22.0619	25.9325
73	21.7857	2.02385	24.1773	19.2987	24.6345	23.8715	24.7851	24.128	24.6635	27.136	23.364	22.2042	21.4486	24.1407	23.9378	21.3747	24.1019	22.3552	22.3585	24.9884	21.2368	21.434	22.746	24.6214	20.996	22.31	20.4157	21.9335	22.1388	22.9835	23.1145	20.3626	22.3862	23.25	23.7568	23.0741	24.4259	19.6813	24.2852	22.5298	23.2236	24.4672	19.6174	20.9624	19.862	23.5305	19.4255	19.8128	24.0101
74	19.9702	2.0754	22.7834	18.1273	23.3749	22.0811	23.0655	22.5412	22.7842	25.192	21.7036	20.3338	19.7692	22.4435	22.1198	20.0315	22.1841	20.6425	20.9279	23.3589	19.5123	19.323	20.714	22.8855	19.404	20.361	18.7291	20.3403	20.295	21.0483	21.3368	18.5246	20.5471	21.5815	22.2258	21.3772	22.5436	17.7911	22.3465	20.7194	21.5029	22.7143	17.5137	18.8053	17.751	21.5745	17.6235	17.6853	22.1172
75	18.2248	2.12885	21.5197	17.0084	22.1562	20.3534	21.4618	21.0687	21.0378	23.359	20.1799	18.5999	18.259	20.8344	20.3842	18.7993	20.38	19.0389	19.6089	21.8437	17.9201	17.35	18.749	21.1852	17.846	18.478	17.1352	18.7771	18.5105	19.1534	19.6021	16.7317	18.7549	19.9567	20.668	19.7249	20.7482	15.9626	20.406	18.9092	19.8083	20.9741	15.4766	16.7026	15.734	19.6436	16.0006	15.7072	20.2578
76	16.5519	2.17085	20.347	15.9114	20.9394	18.6608	19.9497	19.6859	19.4113	21.605	18.7501	16.9711	16.8808	19.2851	18.7066	17.6277	18.6659	17.5153	18.3577	20.4313	16.4308	15.551	16.858	19.4973	16.296	16.692	15.6383	17.2266	16.8115	17.2937	17.912	14.9958	17.0242	18.378	19.0785	18.0922	19.0289	14.1897	18.4776	17.0941	18.143	19.2511	13.5392	14.6663	13.833	17.747	14.541	13.8942	18.4379
77	14.9525	2.19033	19.2209	14.8079	19.705	16.9973	18.4926	18.3572	17.8787	19.888	17.3735	15.4118	15.5806	17.7641	17.0568	16.4792	17.0146	16.0389	17.1339	19.0984	15.0112	13.931	15.065	17.814	14.7286	15.035	14.2305	15.6805	15.2206	15.4749	16.2757	13.3157	15.3654	16.8487	17.4574	16.4645	17.3665	12.4642	16.5858	15.2822	16.499	17.5517	11.7179	12.7202	12.057	15.8943	13.2241	12.2477	16.6666
78	13.4292	2.18171	18.1122	13.6837	18.4504	15.3651	17.0712	17.058	16.4174	18.178	16.0276	13.8987	14.3173	16.2534	15.4154	15.334	15.4101	14.5917	15.913	17.8104	13.6381	12.479	13.405	16.1424	13.1356	13.531	12.9092	14.1436	13.754	13.7161	14.7029	11.6844	13.7823	15.3778	15.818	14.8427	15.744	10.783	14.7626	13.4923	14.8637	15.8849	10.0204	10.8881	10.406	14.1021	12.0317	10.7573	14.9548
79	11.9871	2.14626	17.0133	12.5403	17.1892	13.7637	15.6808	15.7816	15.0141	16.465	14.7065	12.4246	13.0772	14.752	13.783	14.187	13.8501	13.1724	14.6835	16.5418	12.3044	11.174	11.911	14.4998	11.5305	12.186	11.6769	12.6352	12.4239	12.046	13.2038	10.1087	12.2782	13.9838	14.1852	13.2417	14.1539	9.14855	13.0447	11.7529	13.2366	14.2621	8.45385	9.19045	8.885	12.3912	10.9484	9.40918	13.3132
80	10.6334	2.09126	15.9358	11.3876	15.9387	12.191	14.3248	14.5387	13.6702	14.749	13.4142	10.9922	11.8671	13.2692	12.1761	13.0406	12.3389	11.7895	13.441	15.2848	11.012	9.991	10.606	12.9101	9.94396	11.004	10.5402	11.1813	11.2381	10.4943	11.791	8.60039	10.8584	12.6887	12.5865	11.6868	12.6	7.57352	11.4655	10.1003	11.6412	12.7026	7.02435	7.63934	7.508	10.7819	9.96085	8.19755	11.7506
81	9.37503	2.02526	14.895	10.2369	14.7148	10.6499	13.007	13.3422	12.3949	13.028	12.1544	9.60461	10.7056	11.8166	10.6184	11.8968	10.8836	10.4573	12.1821	14.0438	9.76566	8.904	9.491	11.398	8.41172	9.978	9.50687	9.80775	10.195	9.08792	10.4769	7.17866	9.52993	11.5117	11.0475	10.2021	11.0898	6.0867	10.0515	8.5756	10.1066	11.2334	5.73351	6.23315	6.291	9.28639	9.06158	7.12793	10.2787
82	8.21385	1.95671	13.9025	9.09745	13.532	9.14782	11.7264	12.1953	11.1945	11.297	10.9248	8.26255	9.61073	10.401	9.13091	10.7543	9.49091	9.18845	10.8993	12.8246	8.56718	7.883	8.542	9.98364	6.96173	9.081	8.57691	8.53055	9.27809	7.84664	9.25827	5.86227	8.29891	10.4625	9.589	8.80555	9.631	4.72082	8.81818	7.20582	8.64891	9.88427	4.57273	4.96327	5.243	7.91482	8.24982	6.20682	8.91027
83	7.14414	1.89422	12.9625	7.976	12.4002	7.69751	10.4772	11.0946	10.0743	9.56	9.7187	6.96145	8.59115	9.02475	7.72543	9.60982	8.16238	7.9857	9.58418	11.6245	7.40962	6.888	7.721	8.67753	5.61044	8.266	7.73616	7.34816	8.44882	6.77174	8.12458	4.6642	7.16528	9.53724	8.22236	7.51006	8.22764	3.50061	7.76636	5.99252	7.27645	8.67648	3.52735	3.81661	4.359	6.67287	7.52379	5.42647	7.65052
84	6.15116	1.84461	12.0708	6.87528	11.3191	6.30159	9.24987	10.0299	9.03127	7.833	8.52789	5.69503	7.64376	7.68525	6.40794	8.45718	6.89076	6.84194	8.23339	10.4278	6.27887	5.88	6.983	7.47655	4.35633	7.479	6.95865	6.23532	7.65324	5.83773	7.05276	3.58553	6.11827	8.71426	6.94285	6.31927	6.88336	2.42667	6.88368	4.92244	5.98873	7.61863	2.58221	2.78426	3.613	5.55473	6.87215	4.75633	6.49122
85	5.21149	1.81024	11.2122	5.79555	10.2743	4.95058	8.03045	8.98336	8.04785	6.131	7.33839	4.45327	6.75309	6.37197	5.1813	7.28091	5.66267	5.74173	6.84827	9.21327	5.16115	4.831	6.274	6.36094	3.17667	6.664	6.20627	5.15536	6.83464	5.00273	6.00694	2.61452	5.13364	7.9527	5.72864	5.22227	5.60091	1.47855	6.14003	3.97409	4.77418	6.69573	1.71933	1.85315	2.97	4.54276	6.26627	4.15079	5.40991
86	4.29591	1.78866	10.3589	4.73058	9.24135	3.63104	6.8036	7.93118	7.09579	4.465	6.12907	3.22164	5.89267	5.06573	4.04006	6.06736	4.45923	4.66124	5.43494	7.95877	4.04388	3.716	5.533	5.30126	2.04214	5.773	5.4329	4.07531	5.9437	4.22217	4.94696	1.72687	4.1737	7.20013	4.54936	4.197	4.37736	0.637636	5.48356	3.11908	3.61788	5.87312	0.919384	1.0001	2.382	3.60631	5.65979	3.55695	4.37207
87	3.37606	1.77425	9.47621	3.66561	8.19044	2.33221	5.5602	6.84124	6.14142	2.836	4.8776	1.98439	5.02515	3.74473	2.96824	4.80658	3.26355	3.57191	4.00142	6.64356	2.91552	2.523	4.712	4.26378	0.93002	4.781	4.59597	2.97453	4.9457	3.45947	3.8426	0.887808	3.19749	6.40914	3.37952	3.21721	3.20245	-0.108273	4.8524	2.32379	2.49949	5.1062	0.159879	0.205222	1.794	2.70682	4.99945	2.926	3.33949
88	2.4295	1.76083	8.53252	2.57942	7.09621	1.05591	4.28988	5.67882	5.15003	1.245	3.57239	0.726818	4.10964	2.39782	1.95085	3.49964	2.06161	2.44791	2.55391	5.24848	1.76458	1.26	3.78	3.21673	-0.173	3.686	3.66894	1.83094	3.82318	2.68106	2.67821	0.0620606	2.17521	5.54324	2.20836	2.25382	2.06482	-0.774091	4.18633	1.54661	1.39209	4.34976	-0.583303	-0.542061	1.175	1.81445	4.23873	2.22615	2.27206
89	1.44714	1.74571	7.50189	1.457	5.94644	-0.190889	2.98222	4.422	4.09322	-0.297	2.21989	-0.558333	3.11533	1.02878	0.977444	2.15433	0.849111	1.27167	1.09833	3.76156	0.580778	-0.058	2.726	2.13556	-1.27122	2.508	2.64089	0.622778	2.576	1.85311	2.185	-0.777556	1.104	4.58256	1.038	1.27333	0.955667	-1.38167	3.43889	0.742667	0.277444	3.55467	-1.33967	-1.25678	0.512	0.908333	3.34867	1.442	1.13622
90	0.405673	1.72517	6.3631	0.291141	4.74038	-1.40812	1.64016	3.0717	2.95793	-1.761	0.835919	-1.86955	2.02558	-0.347636	0.0419192	0.784515	-0.373535	0.0322727	-0.362879	2.1859	-0.649434	-1.441	1.549	1.00732	-2.36768	1.275	1.51301	-0.666202	1.21463	0.94796	0.828939	-1.65059	-0.00271717	3.51884	-0.124	0.238485	-0.127727	-1.96373	2.57761	-0.130162	-0.854374	2.6757	-2.15285	-1.96582	-0.205	-0.0284949	2.31958	0.566838	-0.0814141
91	-0.699631	1.70573	5.10336	-0.910455	3.48082	-2.60264	0.274636	1.64582	1.74709	-3.121	-0.560545	-3.19882	0.840455	-1.72091	-0.868273	-0.590455	-1.60409	-1.275	-1.82673	0.542091	-1.93782	-2.903	0.253	-0.166545	-3.47864	0.007	0.296273	-2.05145	-0.241455	-0.0490909	-1.14091	-2.57264	-1.12891	2.35636	-1.26918	-0.887909	-1.19055	-2.56345	1.58436	-1.10318	-2.01073	1.68073	-3.07027	-2.70518	-0.99	-1.00809	1.15555	-0.402364	-1.37527
92	-1.8587	1.69168	3.72692	-2.12544	2.17532	-3.77096	-1.09653	0.172364	0.474727	-4.37	-1.94962	-4.53239	-0.423303	-3.07864	-1.76807	-1.94445	-2.83686	-2.63815	-3.27933	-1.13213	-3.27926	-4.438	-1.141	-1.37315	-4.62946	-1.288	-0.992677	-3.53465	-1.76432	-1.13694	-2.48172	-3.54936	-2.26612	1.10757	-2.38603	-2.13324	-2.24064	-3.22261	0.458273	-2.18797	-3.19314	0.558606	-4.11962	-3.51188	-1.856	-2.03627	-0.124939	-1.46415	-2.73097
93	-3.06462	1.68626	2.26011	-3.31417	0.848828	-4.89181	-2.44194	-1.3057	-0.830505	-5.5	-3.30935	-5.84758	-1.72852	-4.39986	-2.65375	-3.23742	-4.05638	-4.02061	-4.69106	-2.7836	-4.65084	-6.01	-2.602	-2.5898	-5.84086	-2.602	-2.33048	-5.10184	-3.31616	-2.30249	-3.81146	-4.56547	-3.40505	-0.202747	-3.45212	-3.50261	-3.28067	-3.96455	-0.765848	-3.36478	-4.39536	-0.661586	-5.29722	-4.40894	-2.814	-3.10812	-1.48433	-2.60936	-4.11308
94	-4.2907	1.6903	0.751636	-4.41791	-0.453879	-5.93112	-3.71485	-2.73309	-2.13088	-6.491	-4.60858	-7.10527	-3.02009	-5.64485	-3.49439	-4.41582	-5.24397	-5.36164	-6.01391	-4.34727	-6.01491	-7.548	-4.093	-3.78558	-7.10355	-3.917	-3.68879	-6.71691	-4.84633	-3.52148	-5.09009	-5.59294	-4.53233	-1.53664	-4.43091	-4.97018	-4.30636	-4.79109	-2.03103	-4.58061	-5.60091	-1.91361	-6.56764	-5.40479	-3.866	-4.21739	-2.86427	-3.824	-5.46718
95	-5.49889	1.70323	-0.735182	-5.36882	-1.67757	-6.83792	-4.85778	-4.04633	-3.38191	-7.325	-5.80199	-8.24867	-4.23091	-6.76469	-4.25378	-5.42548	-6.37438	-6.5917	-7.1953	-5.75054	-7.31974	-8.971	-5.569	-4.93108	-8.38108	-5.195	-5.03818	-8.3237	-6.29817	-4.75113	-6.26808	-6.61072	-5.63931	-2.85381	-5.28694	-6.48552	-5.3133	-5.69148	-3.27914	-5.77547	-6.78226	-3.12818	-7.88016	-6.49322	-4.993	-5.35118	-4.1993	-5.08732	-6.7388
96	-6.64819	1.7257	-2.12197	-6.10813	-2.7741	-7.55131	-5.81292	-5.19348	-4.54446	-7.984	-6.84263	-9.22394	-5.30133	-7.70247	-4.89902	-6.22479	-7.4148	-7.64867	-8.19324	-6.9228	-8.50593	-10.204	-6.973	-5.99475	-9.61361	-6.388	-6.34613	-9.84915	-7.61266	-5.93605	-7.28317	-7.61249	-6.71453	-4.11505	-5.99409	-7.98697	-6.29606	-6.64615	-4.47846	-6.90852	-7.90169	-4.26475	-9.18304	-7.64863	-6.171	-6.4913	-5.43264	-6.37045	-7.90696
97	-7.71351	1.74813	-3.32927	-6.59639	-3.71415	-8.01479	-6.53088	-6.135	-5.58321	-8.454	-7.68333	-9.98118	-6.18655	-8.40524	-5.3967	-6.78791	-8.32209	-8.47436	-8.96982	-7.80897	-9.52206	-11.196	-8.241	-6.9367	-10.7238	-7.436	-7.57136	-11.1939	-8.73255	-7.00994	-8.068	-8.5887	-7.73248	-5.28342	-6.52691	-9.37882	-7.23627	-7.63209	-5.61985	-7.964	-8.91912	-5.30906	-10.4264	-8.82155	-7.376	-7.62467	-6.53691	-7.64618	-8.98045
98	-8.62283	1.77652	-4.27641	-6.81035	-4.48237	-8.16325	-6.97209	-6.84403	-6.46757	-8.723	-8.27368	-10.4629	-6.84752	-8.81434	-5.70451	-7.09385	-9.04043	-9.01115	-9.48121	-8.38028	-10.3199	-11.902	-9.278	-7.68468	-11.6289	-8.243	-8.66447	-12.2393	-9.60079	-7.88497	-8.5644	-9.51061	-8.63733	-6.31642	-6.85158	-10.5129	-8.10603	-8.62203	-6.69657	-8.92879	-9.78523	-6.25607	-11.5429	-9.93516	-8.535	-8.72198	-7.50776	-8.87193	-9.93872
99	-9.31112	1.81109	-4.89358	-6.74419	-5.05871	-7.92621	-7.10829	-7.29991	-7.15479	-8.76	-8.54902	-10.6103	-7.24597	-8.86228	-5.75869	-7.10997	-9.50479	-9.20991	-9.68203	-8.62882	-10.8448	-12.282	-9.957	-8.13952	-12.2249	-8.678	-9.54692	-12.8609	-10.1455	-8.44883	-8.73832	-10.3158	-9.34222	-7.14491	-6.93233	-11.2318	-8.86067	-9.56136	-7.67675	-9.76799	-10.4397	-7.0909	-12.4427	-10.8728	-9.513	-9.69835	-8.3297	-9.95548	-10.706
100	-9.6958	1.86535	-5.121	-6.405	-5.408	-7.261	-6.941	-7.489	-7.581	-8.531	-8.453	-10.396	-7.341	-8.488	-5.501	-6.815	-9.64	-9.047	-9.555	-8.569	-11.028	-12.293	-10.16	-8.223	-12.413	-8.648	-10.115	-12.962	-10.313	-8.611	-8.594	-10.905	-9.741	-7.674	-6.751	-11.448	-9.429	-10.341	-8.489	-10.398	-10.812	-7.767	-13.03	-11.485	-10.14	-10.419	-8.96	-10.755	-11.195
all values Left	mean	std	steps
1	52.9543	1.53585	51.63	48.989	52.839	54.291	53.306	51.286	52.573	55.566	52.908	52.034	49.79	54.401	53.566	53.772	53.446	54.712	54.602	55.123	53.333	54.487	52.094	53.256	51.71	54.552	50.369	52.619	53.11	55.306	54.572	52.836	52.868	52.636	52.878	56.16	55.56	53.659	54.889	53.112	53.232	52.489	53.232	53.928	51.493	52.326	52.489	55.038	52.706
2	53.2296	1.53209	51.8159	49.1675	53.2647	54.6201	53.6582	51.7849	52.7047	56.0293	53.1853	52.3025	50.322	54.6745	54.0208	54.0881	53.7689	55.1765	54.9918	55.1825	53.6597	54.832	52.3801	53.565	51.983	55.0409	50.562	52.8448	53.2638	55.4836	54.91	53.1299	53.11	52.7492	53.3502	56.4674	55.7441	54.1084	55.1983	53.4159	53.4378	52.7036	53.28	54.0676	52.103	52.8766	52.8623	55.231	53.186
3	53.3937	1.50818	51.9107	49.2062	53.5698	54.8684	53.7434	52.323	52.8892	56.517	53.3606	52.6391	50.7878	54.7112	54.3632	54.3037	54.089	55.4925	55.2248	55.0692	53.8599	55.161	52.7574	53.8593	52.197	55.4252	50.7023	53.0248	53.2728	55.4993	55.0251	53.2915	53.2148	52.7862	53.7088	56.6207	55.8184	54.4667	55.4081	53.5758	53.5044	52.9066	53.2535	54.0814	52.662	53.3121	53.0897	55.3175	53.6181
4	53.3631	1.48099	51.7814	49.0357	53.5779	54.8987	53.4772	52.7064	52.9308	56.8518	53.3056	52.886	51.0024	54.4566	54.4898	54.2515	54.2581	55.5465	55.1917	54.7286	53.8155	55.344	53.114	54.036	52.243	55.6289	50.7228	53.0561	53.087	55.2972	54.8502	53.2492	53.1016	52.666	53.8646	56.54	55.7157	54.6301	55.4292	53.5325	53.3689	52.9911	53.0752	53.9129	53.017	53.5235	53.1084	55.2224	53.8759
5	53.0847	1.46292	51.3665	48.6122	53.2172	54.6384	52.8443	52.7717	52.6863	56.886	52.9523	52.8872	50.8422	53.8932	54.3288	53.8355	54.1456	55.2776	54.8408	54.1364	53.4714	55.244	53.3244	53.9966	52.023	55.5877	50.5482	52.8484	52.688	54.8213	54.3518	52.9436	52.7171	52.3354	53.7594	56.1645	55.394	54.5237	55.2103	53.2642	52.9877	52.8894	52.7056	53.4962	53.075	53.4524	52.8571	54.8888	53.8735
6	52.5294	1.45755	50.6653	47.9119	52.5003	54.0685	51.8735	52.4531	52.1063	56.5575	52.2859	52.5579	50.2687	53.0206	53.8549	53.0349	53.7021	54.6724	54.1609	53.2825	52.8104	54.788	53.2772	53.669	51.491	55.2468	50.1065	52.3422	52.0598	54.041	53.5254	52.3389	52.0403	51.7547	53.3561	55.4641	54.8125	54.0993	54.7167	52.7469	52.3266	52.5681	52.1283	52.7775	52.799	53.0791	52.2938	54.2514	53.5679
7	51.6879	1.46559	49.7003	46.9266	51.4776	53.1976	50.6287	51.7531	51.193	55.8552	51.3211	51.8786	49.2991	51.8667	53.0723	51.8678	52.933	53.7373	53.1578	52.1642	51.8338	53.957	52.9035	53.0238	50.653	54.5754	49.3603	51.5295	51.1924	52.9612	52.3911	51.4295	51.0778	50.898	52.6431	54.439	53.9417	53.3236	53.9205	51.9563	51.3728	51.9969	51.3134	51.7516	52.178	52.3886	51.414	53.277	52.9396
8	50.5727	1.48649	48.5009	45.6635	50.2152	52.0588	49.2039	50.7063	49.9818	54.7971	50.0978	50.8644	47.9788	50.4862	52.0057	50.3805	51.8651	52.5041	51.8696	50.7998	50.5621	52.763	52.1756	52.0634	49.544	53.5822	48.3057	50.4371	50.0963	51.6138	50.9871	50.2406	49.8526	49.771	51.6286	53.1222	52.7774	52.1924	52.8213	50.8876	50.1408	51.1589	50.242	50.4612	51.219	51.3872	50.2372	51.9817	51.9973
9	49.217	1.51548	47.1038	44.1513	48.7967	50.7102	47.7038	49.3643	48.5345	53.4377	48.6751	49.5567	46.3861	48.9568	50.7021	48.6556	50.544	51.0296	50.3624	49.2447	49.0471	51.251	51.099	50.8139	48.211	52.302	46.9658	49.1089	48.7955	50.0454	49.3623	48.8115	48.3967	48.4144	50.3319	51.5667	51.3367	50.7303	51.4438	49.5489	48.6518	50.0705	48.9308	48.9688	49.952	50.1094	48.7893	50.4132	50.7757
10	47.677	1.53303	45.5607	42.4375	47.3073	49.221	46.2196	47.8003	46.9359	51.865	47.1232	48.0265	44.623	47.3634	49.2306	46.8091	49.0444	49.3942	48.7202	47.5862	47.372	49.497	49.7103	49.3197	46.699	50.7823	45.3881	47.5953	47.3291	48.306	47.575	47.1766	46.7396	46.8805	48.7775	49.8312	49.6515	48.9745	49.8265	47.9571	46.9322	48.7698	47.4131	47.3377	48.43	48.6025	47.0958	48.6311	49.3299
11	45.9876	1.58283	43.9369	40.5838	45.8233	47.663	44.809	46.1042	45.284	50.1799	45.512	46.3723	42.806	45.7738	47.6689	44.9581	47.4645	47.6806	47.0205	45.9152	45.6267	47.598	48.0713	47.636	45.038	49.0734	43.6379	45.9438	45.7409	46.4496	45.6971	45.3628	44.9146	45.219	47.0019	47.9726	47.7737	46.9699	48.014	46.1549	45.0244	47.2955	45.7178	45.6162	46.7	46.9092	45.1836	46.6917	48.908
12	44.1883	1.60927	42.2998	38.6617	44.3938	46.0972	43.4831	44.3718	43.6652	48.4719	43.8986	44.6923	41.0386	44.2197	46.0867	43.1913	45.8953	45.9587	45.3167	44.295	43.8871	45.659	46.2649	45.8323	43.255	47.216	41.787	44.1954	44.0704	44.5313	43.8009	43.4031	42.9733	43.4704	45.068	46.0547	45.7783	44.7737	46.063	44.2206	42.9984	45.683	43.8616	43.8323	44.801	45.0659	43.0878	44.6363	46.58
13	42.3351	1.63946	40.7077	36.7446	43.0283	44.5585	42.2048	42.6831	42.1351	46.7922	42.3107	43.0671	39.3872	42.689	44.5308	41.5492	44.3927	44.2696	43.6279	42.7415	42.1866	43.756	44.3927	43.9889	41.388	45.2456	39.8985	42.4003	42.3433	42.6007	41.9398	41.3406	40.9803	41.6688	43.0542	44.1323	43.7483	42.4722	44.0363	42.2339	40.9545	43.9625	41.8568	41.9912	42.766	43.1198	40.8926	42.4968	44.2215
14	40.4537	1.68958	39.1988	34.8929	41.6823	43.0389	40.8991	41.0888	40.6981	45.1389	40.7417	41.529	37.8637	41.1394	43.0141	40.011	42.96	42.605	41.9376	41.2276	40.5057	41.917	42.5422	42.1754	39.486	43.1969	38.0183	40.6196	40.5754	40.694	40.1396	39.2264	38.9911	39.8413	41.0302	42.2391	41.7493	40.1571	41.9854	40.2578	38.9728	42.1632	39.7237	40.0785	40.673	41.1487	38.7449	40.3334	42.3754
15	38.5529	1.75285	37.7708	33.1384	40.2831	41.4948	39.4836	39.586	39.295	43.475	39.1583	40.0566	36.4112	39.5298	41.5137	38.5047	41.5503	40.92	40.2092	39.7043	38.7994	40.135	40.7552	40.4264	37.591	41.1083	36.1738	38.9046	38.7787	38.8263	38.396	37.1065	37.044	38.0087	39.0481	40.3918	39.8131	37.9044	39.9454	38.3449	37.065	40.3162	37.4923	38.0822	38.651	39.2602	36.7866	38.1867	40.5124
16	36.6387	1.82267	36.375	31.4804	38.7736	39.8762	37.8862	38.1206	37.8274	41.7606	37.5198	38.5843	34.9436	37.8356	39.9846	36.9423	40.0952	39.1703	38.4121	38.1257	37.032	38.366	39.0274	38.7371	35.734	39.024	34.3741	37.2689	36.9651	36.9896	36.6826	35.0181	35.1618	36.1866	37.1458	38.5986	37.9388	35.7555	37.9421	36.5262	35.2306	38.4516	35.1982	36.0077	36.802	37.544	34.9782	36.0078	38.695
17	34.7106	1.89111	34.9436	29.8942	37.1332	38.1475	36.102	36.6277	36.221	39.9678	35.7939	37.032	33.3863	36.0442	38.3858	35.2535	38.5372	37.3362	36.5366	36.4644	35.1788	36.545	37.3258	37.0789	33.926	36.9787	32.6071	35.6947	35.1449	35.1574	34.9672	32.9839	33.3428	34.3865	35.3478	36.851	36.0972	33.7128	35.9935	34.7828	33.4714	36.5902	32.8792	33.8717	35.04	35.9658	33.0914	33.7521	36.9559
18	32.7641	1.9505	33.4355	28.3508	35.3727	36.292	34.1667	35.0536	34.4401	38.0719	33.9612	35.337	31.691	34.1553	36.6985	33.4042	36.8407	35.4162	34.587	34.7112	33.2166	34.615	35.6058	35.4158	32.167	34.9801	30.8495	34.1568	33.3234	33.2953	33.219	31.0059	31.5593	32.6139	33.6571	35.1157	34.2428	31.742	34.0997	33.0654	31.7651	34.7427	30.5701	31.6865	33.151	34.3671	31.0023	31.4397	35.2313
19	30.7983	1.99695	31.8359	26.8246	33.525	34.314	32.1381	33.3658	32.4905	36.0595	32.0222	33.4665	29.8432	32.1901	34.9207	31.4105	34.9925	33.4157	32.5815	32.8754	31.1393	32.554	33.8198	33.7149	30.444	33.0104	29.0795	32.6215	31.4975	31.3775	31.4215	29.0666	29.7744	30.8656	32.0579	33.3478	32.3339	29.7943	32.2388	31.3223	30.0755	32.9115	28.2972	29.4557	31.075	32.6401	28.767	29.0974	33.4398
20	28.8195	2.03362	30.1598	25.3067	31.646	32.2429	30.0814	31.5643	30.4155	33.947	30.0047	31.4263	27.8714	30.1948	33.0555	29.3373	33.0015	31.3536	30.5556	30.9851	28.9786	30.375	31.9346	31.9534	28.735	31.0515	27.2832	31.0531	29.6569	29.3961	29.5775	27.1452	27.959	29.1316	30.5254	31.5147	30.3578	27.8265	30.3825	29.5246	28.3787	31.0972	26.067	27.1883	28.875	30.791	26.4738	26.7345	31.5729
21	26.849	2.06803	28.4546	23.8124	29.8127	30.1372	28.0569	29.6869	28.2894	31.7872	27.9686	29.2603	25.8428	28.2247	31.1176	27.275	30.9026	29.2682	28.5567	29.0834	26.8022	28.13	29.9464	30.1342	27.022	29.0955	25.4591	29.4325	27.7971	27.3775	27.7099	25.2295	26.1073	27.4053	29.0311	29.6188	28.3378	25.8201	28.5104	27.6778	26.6655	29.2978	23.8758	24.9061	26.606	28.868	24.1955	24.3685	29.663
22	24.8991	2.1106	26.7858	22.3684	28.0906	28.0682	26.1152	27.7977	26.1963	29.6511	25.9914	27.0436	23.8413	26.3245	29.1487	25.3098	28.7573	27.207	26.6365	27.2181	24.6853	25.873	27.8831	28.2861	25.302	27.1392	23.6227	27.7626	25.9204	25.3673	25.8497	23.3138	24.2348	25.6904	27.549	27.7025	26.3236	23.7907	26.6154	25.8123	24.9381	27.5136	21.7134	22.6389	24.318	26.9151	22.0032	22.0381	27.7415
23	22.9784	2.16235	25.2111	20.995	26.5152	26.0953	24.2898	25.9596	24.2007	27.5936	24.138	24.8627	21.9421	24.52	27.199	23.5037	26.635	25.2133	24.8373	25.4326	22.6841	23.633	25.7918	26.4491	23.588	25.1826	21.8053	26.0652	24.035	23.3972	24.0154	21.4023	22.367	24.0001	26.062	25.8197	24.3633	21.7691	24.7043	23.956	23.2058	25.7479	19.573	20.4167	22.058	24.9581	19.955	19.7901	25.834
24	21.1266	2.22472	23.7643	19.7045	25.0827	24.2407	22.5891	24.2158	22.3347	25.6436	22.4395	22.7862	20.198	22.8177	25.3001	21.8851	24.5931	23.319	23.1818	23.7538	20.8277	21.434	23.7199	24.6579	21.896	23.2323	20.0418	24.3727	22.1581	21.4743	22.2181	19.5102	20.5283	22.3461	24.561	24.0065	22.4841	19.7822	22.7867	22.1183	21.4853	24.0013	17.4708	18.2518	19.862	23.0099	18.0836	17.6641	23.9519
25	19.3422	2.28973	22.4506	18.4941	23.7578	22.4888	20.9965	22.59	20.6048	23.8034	20.8897	20.8517	18.627	21.2068	23.4755	20.4455	22.6634	21.5399	21.6734	22.1943	19.1197	19.323	21.6992	22.9213	20.246	21.306	18.3597	22.7132	20.3138	19.5919	20.4633	17.6562	18.7367	20.7334	23.0413	22.2715	20.6916	17.8498	20.866	20.291	19.791	22.2693	15.4358	16.1453	17.751	21.0798	16.3963	15.6876	22.0981
26	17.6298	2.34663	21.2481	17.3461	22.4897	20.8047	19.4827	21.0838	18.9901	22.0479	19.4551	19.0614	17.2035	19.6631	21.7356	19.1448	20.8495	19.8781	20.2971	20.7462	17.5409	17.35	19.7414	21.2209	18.643	19.429	16.7728	21.0995	18.5285	17.744	18.7509	15.8546	17.0067	19.1635	21.499	20.5981	18.9746	15.9815	18.9518	18.4604	18.126	20.5508	13.4984	14.1111	15.734	19.1767	14.8809	13.8764	20.2765
27	15.9913	2.38385	20.1206	16.2321	21.234	19.1567	18.0201	19.6717	17.4642	20.3389	18.0889	17.3888	15.8744	18.1543	20.069	17.9249	19.1323	18.3148	19.0145	19.3894	16.0584	15.551	17.8513	19.5328	17.065	17.6301	15.2805	19.5243	16.8285	15.9341	17.0883	14.1107	15.3487	17.6411	19.9274	18.9576	17.3138	14.1714	17.0663	16.6259	16.4822	18.8505	11.6797	12.174	13.833	17.3091	13.5168	12.2317	18.4925
28	14.4265	2.3937	19.0331	15.1212	19.965	17.5355	16.5923	18.3161	16.0054	18.6444	16.7579	15.7973	14.5918	16.6574	18.4505	16.7375	17.4835	16.8173	17.7815	18.0825	14.6383	13.931	16.043	17.8495	15.479	15.9388	13.8779	17.9699	15.2364	14.1777	15.4848	12.4211	13.7665	16.1674	18.3234	17.3289	15.6924	12.4106	15.2379	14.7979	14.8468	17.1755	9.98491	10.3585	12.057	15.4881	12.2841	10.7428	16.7547
29	12.9378	2.37345	17.9609	13.992	18.6752	15.9435	15.1955	16.9907	14.604	16.9495	15.4506	14.2581	13.3339	15.1679	16.8535	15.556	15.8826	15.3562	16.5621	16.7976	13.262	12.479	14.344	16.1776	13.864	14.3817	12.5641	16.4223	13.7684	12.5001	13.9504	10.7858	12.2631	14.7571	16.6912	15.703	14.1035	10.6962	13.5026	12.9998	13.2199	15.5345	8.4212	8.68394	10.406	13.7309	11.1663	9.39609	15.0732
30	11.5308	2.32588	16.8978	12.8406	17.3752	14.3809	13.8378	15.6892	13.2669	15.2517	14.1679	12.7593	12.1039	13.6925	15.2634	14.372	14.3243	13.9209	15.3388	15.5254	11.9259	11.174	12.7863	14.5343	12.225	12.974	11.3424	14.88	12.4368	10.9296	12.4969	9.21494	10.8443	13.4303	15.0496	14.0871	12.551	9.03061	11.8942	11.2622	11.625	13.9403	6.99474	7.16018	8.885	12.0581	10.1493	8.18591	13.4584
31	10.2124	2.25868	15.8566	11.6762	16.0832	12.8453	12.5214	14.4236	12.0016	13.5495	12.9155	11.3018	10.9189	12.2443	13.6826	13.1883	12.8117	12.5158	14.104	14.2682	10.6335	9.991	11.3969	12.9434	10.588	11.7204	10.2202	13.3557	11.2494	9.49321	11.134	7.72506	9.51685	12.2078	13.4267	12.5013	11.0425	7.42824	10.4411	9.6263	10.0912	12.4133	5.70694	5.78291	7.508	10.4873	9.22339	7.11785	11.918
32	8.98731	2.18145	14.8515	10.5107	14.8174	11.3379	11.2413	13.2075	10.8153	11.839	11.6944	9.88966	9.79876	10.831	12.1271	12.0073	11.3513	11.1522	12.8548	13.032	9.3896	8.904	10.1893	11.4294	8.994	10.6205	9.20491	11.8732	10.2049	8.21251	9.86547	6.33707	8.28688	11.1041	11.8496	10.9733	9.58567	5.92125	9.16303	8.13317	8.63443	10.9809	4.54897	4.54182	6.291	9.03003	8.38651	6.19831	10.463
33	7.85568	2.10378	13.8921	9.35455	13.5937	9.8633	9.98992	12.0429	9.71168	10.1215	10.4996	8.52413	8.75487	9.45624	10.6184	10.8281	9.95024	9.8463	11.5875	11.8157	8.19362	7.883	9.15549	10.0129	7.477	9.66088	8.29424	10.4589	9.28684	7.09568	8.68715	5.06787	7.15423	10.1238	10.3427	9.5247	8.18427	4.54407	8.06509	6.80094	7.26291	9.67014	3.50604	3.42261	5.243	7.69554	7.63805	5.41928	9.10588
34	6.8093	2.03434	12.982	8.216	12.4237	8.43267	8.75467	10.926	8.682	8.40867	9.325	7.202	7.78633	8.12	9.17533	9.647	8.614	8.608	10.292	10.606	7.03467	6.888	8.26833	8.70433	6.06	8.80933	7.47	9.13467	8.457	6.128	7.584	3.92433	6.108	9.257	8.924	8.171	6.84	3.32167	7.14	5.625	5.976	8.5	2.563	2.418	4.359	6.48733	6.96867	4.75	7.854
35	5.83128	1.97898	12.1169	7.1	11.3079	7.05296	7.51918	9.84394	7.70351	6.71553	8.16122	5.91637	6.87937	6.81576	7.80883	8.45718	7.33885	7.43661	8.95964	9.38188	5.8982	5.88	7.48991	7.50109	4.751	8.01957	6.70297	7.90768	7.66148	5.27327	6.52774	2.89895	5.12376	8.47638	7.60327	6.92688	5.55961	2.24911	6.37103	4.58878	4.76212	7.47484	1.70178	1.51424	3.613	5.39791	6.35268	4.14475	6.70491
36	4.89529	1.93962	11.2837	6.00597	10.2308	5.72037	6.27138	8.77705	6.74452	5.05399	6.99249	4.65869	6.00822	5.52561	6.52439	7.24294	6.11255	6.31876	7.59158	8.12046	4.77032	4.831	6.77531	6.38381	3.53	7.24026	5.94627	6.76429	6.84352	4.48784	5.4801	1.97041	4.16376	7.73775	6.36239	5.78609	4.33809	1.30313	5.70539	3.66706	3.6063	6.57694	0.90304	0.679061	2.97	4.40813	5.74435	3.55063	5.63567
37	3.97214	1.91339	10.4581	4.92736	9.16527	4.42427	5.00182	7.69827	5.76918	3.42836	5.79764	3.41391	5.13618	4.22591	5.32518	5.98882	4.916	5.23445	6.19055	6.8	3.63873	3.716	6.07191	5.32318	2.364	6.421	5.14991	5.67173	5.95364	3.73182	4.40327	1.10473	3.18709	6.99318	5.17227	4.72955	3.16482	0.466455	5.084	2.82918	2.48809	5.77109	0.144182	-0.103	2.382	3.48682	5.08855	2.919	4.61445
38	3.03507	1.89463	9.60942	3.85082	8.07822	3.15286	3.70141	6.57128	4.74316	1.83962	4.55784	2.16625	4.21975	2.90182	4.20824	4.68376	3.73276	4.15579	4.7663	5.4004	2.49115	2.523	5.32568	4.28556	1.226	5.52249	4.27355	4.5941	4.95694	2.97414	3.2726	0.262323	2.16426	6.20066	4.00118	3.732	2.02839	-0.274152	4.44512	2.03688	1.38064	5.01408	-0.598899	-0.839485	1.794	2.59773	4.33506	2.21828	3.60594
39	2.06545	1.87795	8.70835	2.75685	6.94271	1.90121	2.36526	5.36064	3.64334	0.294879	3.26751	0.899495	3.22554	1.55236	3.15915	3.32958	2.54645	3.05373	3.32461	3.90792	1.31684	1.26	4.49547	3.23903	0.099	4.52661	3.29839	3.50446	3.83576	2.18111	2.185	-0.588768	1.09264	5.3308	2.83088	2.7663	0.920152	-0.93596	3.73967	1.24537	0.265828	4.26154	-1.35597	-1.55294	1.175	1.71312	3.45119	1.43318	2.57212
40	1.05854	1.8629	7.73058	1.62882	5.74733	0.673182	0.997545	4.04973	2.46379	-1.18427	1.93524	-0.395303	2.1343	0.191455	2.16361	1.93555	1.35055	1.90655	1.87255	2.32352	0.103667	-0.058	3.55642	2.15885	-1.023	3.43612	2.21782	2.3827	2.58982	1.3217	2.10364	-1.47076	-0.014303	4.36761	1.65882	1.80109	-0.162364	-1.54503	2.93173	0.408727	-0.866242	3.46618	-2.17109	-2.27518	0.512	0.813182	2.4253	0.55703	1.47891
41	-0.0230375	1.84378	6.65629	0.457515	4.49262	-0.526889	-0.388202	2.64607	1.21202	-2.57151	0.576646	-1.71755	0.944616	-1.17018	1.21126	0.51797	0.144303	0.701212	0.414242	0.666677	-1.16313	-1.441	2.50011	1.03171	-2.14	2.27136	1.03897	1.20654	1.22949	0.372202	-0.445758	-2.40092	-1.14063	3.30629	0.491182	0.800606	-1.22458	-2.14036	1.99936	-0.512677	-2.02288	2.58542	-3.09134	-3.04839	-0.205	-0.11804	1.26027	-0.413162	0.309212
42	-1.15317	1.83053	5.46999	-0.752273	3.18126	-1.70121	-1.77006	1.17142	-0.0903636	-3.85274	-0.790364	-3.05963	-0.328131	-2.52179	0.297949	-0.900576	-1.07076	-0.571818	-1.0497	-1.02516	-2.48853	-2.903	1.32645	-0.141293	-3.267	1.05726	-0.224515	-0.0431717	-0.225818	-0.67301	-1.8103	-3.38982	-2.27788	2.15224	-0.664	-0.273788	-2.27436	-2.76949	0.933182	-1.54359	-3.20553	1.58982	-4.14372	-3.90409	-0.99	-1.09173	-0.0263737	-1.47585	-0.935606
43	-2.33615	1.82223	4.16924	-1.98	1.82558	-2.85379	-3.1103	-0.338636	-1.40948	-5.02061	-2.14703	-4.40812	-1.64694	-3.84736	-0.588152	-2.28918	-2.29136	-1.91	-2.51127	-2.69794	-3.85906	-4.438	0.0417879	-1.34745	-4.431	-0.189212	-1.55227	-1.38188	-1.7483	-1.80027	-3.15348	-4.42458	-3.4167	0.919061	-1.79782	-1.45609	-3.314	-3.47094	-0.244273	-2.68245	-4.40782	0.471636	-5.32367	-4.85827	-1.856	-2.11264	-1.39767	-2.62182	-2.24518
44	-3.55392	1.8184	2.76601	-3.18761	0.459657	-3.97787	-4.34626	-1.83353	-2.70243	-6.06057	-3.47166	-5.74107	-2.9559	-5.1143	-1.46302	-3.5977	-3.50552	-3.28906	-3.94933	-4.28497	-5.24435	-6.01	-1.33285	-2.56438	-5.659	-1.46055	-2.91691	-2.81853	-3.30029	-2.99195	-4.46472	-5.47472	-4.54378	-0.36796	-2.89421	-2.7637	-4.33906	-4.26045	-1.48418	-3.89211	-5.61315	-0.738374	-6.59527	-5.91252	-2.814	-3.17594	-2.79392	-3.837	-3.59236
45	-4.77487	1.81729	1.30678	-4.317	-0.861889	-5.05211	-5.40711	-3.24922	-3.926	-6.95433	-4.73322	-7.02	-4.18533	-6.27867	-2.32878	-4.764	-4.69667	-4.65833	-5.32333	-5.71111	-6.59867	-7.548	-2.76767	-3.76111	-6.945	-2.74811	-4.28867	-4.34644	-4.83122	-4.21156	-5.69967	-6.51544	-5.65044	-1.673	-3.92167	-4.18533	-5.34533	-5.13456	-2.72867	-5.11311	-6.79389	-1.97578	-7.90778	-7.05033	-3.866	-4.27522	-4.14722	-5.10056	-4.93133
46	-5.95788	1.8178	-0.151727	-5.29755	-2.07973	-6.04336	-6.24155	-4.523	-5.04164	-7.68445	-5.88918	-8.186	-5.273	-7.28773	-3.16227	-5.73182	-5.84309	-5.95073	-6.58118	-6.90282	-7.86418	-8.971	-4.22718	-4.90827	-8.253	-4.03318	-5.63627	-5.94018	-6.28445	-5.40927	-6.80027	-7.54009	-6.72509	-2.95845	-4.84318	-5.68064	-6.32682	-6.07755	-3.93709	-6.29236	-7.91227	-3.17473	-9.20955	-8.23209	-4.993	-5.39773	-5.39773	-6.38364	-6.20991
47	-7.08559	1.81783	-1.54027	-6.06585	-3.14896	-6.90437	-6.80563	-5.60514	-6.01571	-8.23562	-6.8956	-9.18313	-6.17242	-8.08906	-3.93162	-6.46297	-6.9163	-7.10079	-7.67621	-7.80251	-8.98366	-10.204	-5.66827	-5.9744	-9.521	-5.27935	-6.92124	-7.55279	-7.60095	-6.5259	-7.69953	-8.53966	-7.7419	-4.18784	-5.62876	-7.19506	-7.26482	-7.06692	-5.09248	-7.40079	-8.92814	-4.29681	-10.4503	-9.39173	-6.171	-6.52603	-6.51648	-7.65888	-7.39658
48	-8.09186	1.81981	-2.78806	-6.57942	-4.04466	-7.58028	-7.06482	-6.45989	-6.81035	-8.59529	-7.70822	-9.96021	-6.84326	-8.6283	-4.60622	-6.93288	-7.87906	-8.04867	-8.56915	-8.38028	-9.90586	-11.196	-7.03704	-6.92041	-10.667	-6.44093	-8.09773	-9.11897	-8.72345	-7.48469	-8.33433	-9.48488	-8.64467	-5.32637	-6.25318	-8.65061	-8.13079	-8.07686	-6.18806	-8.424	-9.79204	-5.32843	-11.5622	-10.4262	-7.376	-7.64711	-7.49913	-8.88316	-8.48942
49	-8.92473	1.82755	-3.82236	-6.81273	-4.74776	-8.01958	-7.0127	-7.06176	-7.37009	-8.74206	-8.27952	-10.458	-7.24597	-8.84364	-5.15639	-7.11082	-8.68282	-8.73618	-9.21891	-8.62818	-10.5777	-11.902	-8.27242	-7.67476	-11.604	-7.46045	-9.09845	-10.5519	-9.59509	-8.18491	-8.6603	-10.3096	-9.34633	-6.33364	-6.68645	-9.92291	-8.879	-9.06476	-7.20364	-9.33755	-10.4435	-6.26461	-12.4551	-11.195	-8.535	-8.73197	-8.3297	-9.96373	-9.48118
50	-9.50695	1.84923	-4.57687	-6.75894	-5.22784	-8.16325	-6.67921	-7.39248	-7.631	-8.64434	-8.54902	-10.6148	-7.33838	-8.67321	-5.54771	-6.96724	-9.26879	-9.10979	-9.5803	-8.56163	-10.9354	-12.282	-9.28486	-8.13776	-12.221	-8.24739	-9.82797	-11.7418	-10.1437	-8.53077	-8.66616	-10.9076	-9.74105	-7.14491	-6.89339	-10.8575	-9.43818	-9.94306	-8.08706	-10.0797	-10.8122	-7.0909	-13.034	-11.5674	-9.513	-9.69835	-8.96375	-10.7588	-10.3238
51	-9.76738	1.88673	-4.99412	-6.41606	-5.44067	-7.93775	-6.10259	-7.44693	-7.55032	-8.28353	-8.45498	-10.3982	-7.08462	-8.08558	-5.73143	-6.49403	-9.56891	-9.13355	-9.62248	-8.21137	-10.9152	-12.293	-9.95014	-8.22124	-12.413	-8.67361	-10.196	-12.5666	-10.3113	-8.46715	-8.36707	-11.1564	-9.74595	-7.66309	-6.84733	-11.3331	-9.72282	-10.5801	-8.74888	-10.5475	-10.8308	-7.7601	-13.225	-11.485	-10.14	-10.4116	-9.32725	-11.1252	-10.9405
52	-9.65842	1.94501	-5.03276	-5.80136	-5.34503	-7.30173	-5.29976	-7.23139	-7.12273	-7.6727	-7.99739	-9.82776	-6.47885	-7.09891	-5.65242	-5.70664	-9.51955	-8.80927	-9.35182	-7.60185	-10.4858	-11.918	-10.1538	-7.89703	-12.127	-8.64891	-10.162	-12.9159	-10.0938	-7.98982	-7.78	-10.9815	-9.34067	-7.79894	-6.546	-11.313	-9.672	-10.8555	-9.08045	-10.6384	-10.4906	-8.19367	-12.9942	-10.9768	-10.302	-10.7497	-9.33003	-10.9913	-11.2627
53	-9.16117	2.02763	-4.67979	-4.92985	-4.91793	-6.2838	-4.26509	-6.73989	-6.36369	-6.84146	-7.23532	-8.9583	-5.55133	-5.76491	-5.2719	-4.62839	-9.09245	-8.17018	-8.80297	-6.72694	-9.66966	-11.204	-9.8761	-7.18018	-11.384	-8.1742	-9.74182	-12.7367	-9.52965	-7.12409	-6.89719	-10.3626	-8.54277	-7.52022	-6.00558	-10.8311	-9.24939	-10.7148	-8.98748	-10.3	-9.83624	-8.31144	-12.3335	-10.1166	-9.989	-10.6688	-8.89703	-10.3755	-11.246
54	-8.27718	2.1241	-3.95556	-3.79464	-4.15047	-4.94622	-2.98749	-5.93342	-5.28369	-5.80076	-6.21628	-7.8313	-4.33302	-4.1437	-4.57867	-3.27194	-8.31152	-7.24564	-7.99939	-5.56148	-8.51848	-10.223	-9.1789	-6.07942	-10.263	-7.3052	-8.96873	-12.0592	-8.64691	-5.89858	-5.6839	-9.29477	-7.36447	-6.81229	-5.23136	-9.94279	-8.41706	-10.161	-8.41685	-9.52964	-8.91545	-8.05215	-11.2238	-8.96897	-9.251	-10.1743	-7.9856	-9.32635	-10.8546
55	-7.01374	2.22144	-2.90218	-2.38691	-3.04009	-3.35718	-1.46455	-4.76018	-3.88473	-4.53009	-4.96482	-6.45627	-2.84855	-2.29291	-3.58	-1.64345	-7.22545	-6.03836	-6.93018	-4.07755	-7.07382	-9.013	-8.14155	-4.60436	-8.851	-6.09555	-7.85891	-10.9755	-7.43836	-4.33955	-4.10755	-7.786	-5.81891	-5.67091	-4.19827	-8.69164	-7.15845	-9.21773	-7.36218	-8.34364	-7.74982	-7.37564	-9.66209	-7.56509	-8.124	-9.277	-6.598	-7.88718	-10.0479
56	-5.40153	2.316	-1.56233	-0.717667	-1.59567	-1.572	0.285333	-3.19644	-2.17933	-2.999	-3.482	-4.83544	-1.13122	-0.262	-2.29044	0.233667	-5.868	-4.533	-5.56733	-2.27267	-5.36022	-7.573	-6.827	-2.774	-7.205	-4.57656	-6.416	-9.58389	-5.87867	-2.48011	-2.16678	-5.87233	-3.93256	-4.11744	-2.863	-7.10267	-5.48567	-7.91033	-5.85067	-6.76133	-6.33867	-6.26733	-7.67456	-5.91033	-6.616	-7.98211	-4.77178	-7.751	-8.79433
57	-3.43368	2.37138	0.0255859	1.17452	0.151242	0.361616	2.22743	-1.27011	-0.206283	-1.20269	-1.76533	-2.97243	0.772101	1.91327	-0.736354	2.31185	-4.25885	-2.7253	-3.90024	-0.196394	-3.39936	-5.885	-5.26686	-0.639515	-5.346	-2.77482	-4.65091	-7.94494	-3.96323	-0.367273	0.0970707	-3.6174	-1.74742	-2.19494	-1.19312	-5.19982	-3.43973	-6.26086	-3.93109	-4.80787	-4.6723	-4.73581	-5.31543	-4.00318	-4.735	-6.31167	-2.57592	-4.26148	-7.0893
58	-1.19454	2.40709	1.83306	3.24409	2.14221	2.40197	4.33042	0.94203	1.97206	0.819818	0.170394	-0.896455	2.80927	4.20436	1.03682	4.53255	-2.42264	-0.642091	-1.95955	2.05406	-1.22682	-3.937	-3.47412	1.71967	-3.278	-0.725121	-2.59482	-6.06621	-1.72064	1.95364	2.60545	-1.10394	0.675455	0.0437576	0.815273	-3.02518	-1.08936	-4.29252	-1.67173	-2.52912	-2.74633	-2.80497	-2.67218	-1.85109	-2.518	-4.30018	-0.102182	-1.65606	-4.96273
59	1.25467	2.41163	3.82033	5.45091	4.29982	4.51717	6.53949	3.34135	4.28256	2.99927	2.2914	1.33902	4.93845	6.58206	2.97074	6.83873	-0.391848	1.65464	0.187606	4.36623	1.09774	-1.743	-1.46337	4.22159	-1.011	1.53021	-0.295424	-3.92419	0.779081	4.4339	5.25069	1.56695	3.24912	2.51724	3.13624	-0.632939	1.46894	-2.04585	0.835424	-1.96398e-13	-0.579364	-0.520061	0.13797	0.512061	-0.028	-2.00323	2.54224	0.914919	-2.47667
60	3.83144	2.38354	5.94288	7.75688	6.54851	6.69794	8.77699	5.82984	6.65595	5.26174	4.5541	3.66874	7.12491	9.00948	5.00959	9.17339	1.78809	4.08148	2.45876	6.64806	3.50311	0.65	0.739848	6.79094	1.436	3.93666	2.18476	-1.5097	3.42521	7.01133	7.91707	4.28708	5.86077	5.12268	5.70382	1.90215	4.12297	0.408596	3.4793	2.68277	1.7771	2.04434	2.98962	3.01452	2.654	0.499929	5.24515	3.62231	0.265758
61	6.44503	2.32819	8.18194	10.1176	8.82588	8.94109	10.9812	8.31894	9.03709	7.5427	6.90473	6.02206	9.32773	11.4403	7.10512	11.4796	4.06027	6.54682	4.77136	8.84515	5.92306	3.155	3.09806	9.35248	4.004	6.42524	4.75936	1.14182	6.08473	9.612	10.5054	6.95852	8.40415	7.76003	8.41855	4.48155	6.76827	2.97412	6.14809	5.409	4.24227	4.78097	5.7807	5.56209	5.427	3.11876	7.908	6.38433	3.12491
62	9.01411	2.25739	10.5215	12.4828	11.0789	11.2337	13.1159	10.7408	11.39	9.79241	9.27725	8.33143	11.5069	13.8226	9.21353	13.7134	6.37045	8.97564	7.05421	10.9442	8.309	5.671	5.54647	11.8362	6.606	8.92151	7.33158	3.94103	8.65212	12.1685	12.9632	9.51154	10.8057	10.3405	11.1645	7.00464	9.3313	5.54501	8.748	8.07811	6.72606	7.56404	8.45423	8.071	8.178	5.75582	10.4649	9.11354	5.95821
63	11.4826	2.18764	12.929	14.8074	13.2713	13.5503	15.17	13.062	13.7006	11.9823	11.6109	10.5541	13.6268	16.1165	11.3085	15.8546	8.67348	11.3223	9.2587	12.966	10.6386	8.124	8.00567	14.1895	9.165	11.3645	9.83036	6.76477	11.0744	14.6359	15.2838	11.9159	13.0398	12.798	13.8461	9.4113	11.779	8.03492	11.2279	10.6245	9.16201	10.2753	10.9984	10.4895	10.812	8.32593	12.8948	11.7396	8.66415
64	13.82	2.14431	15.3562	17.0616	15.3912	15.8611	17.1531	15.2793	15.9733	14.1033	13.8656	12.6795	15.6708	18.3029	13.3825	17.9074	10.9464	13.5727	11.3783	14.9513	12.9152	10.487	10.4165	16.3853	11.647	13.7115	12.2225	9.507	13.3523	16.9863	17.4807	14.1776	15.1221	15.1002	16.3996	11.6915	14.1102	10.4045	13.5851	13.0286	11.5133	12.8349	13.4249	12.805	13.28	10.7743	15.209	14.2228	11.2015
65	16.0801	2.06963	17.7489	19.2274	17.4462	18.1383	19.0775	17.4039	18.2119	16.1595	16.025	14.7213	17.6389	20.387	15.441	19.8796	13.1892	15.7418	13.4382	16.9403	15.154	12.771	12.7538	18.4215	14.056	15.9331	14.5042	12.1204	15.5153	19.2086	19.5708	16.3214	17.0938	17.2459	18.7955	13.8689	16.3423	12.659	15.8425	15.3084	13.7731	15.2143	15.747	15.0289	15.591	13.0871	17.4253	16.554	13.5778
66	18.2252	2.01728	20.0612	21.3014	19.4512	20.3553	20.9442	19.4518	20.407	18.1553	18.0906	16.6987	19.537	22.3838	17.496	21.7746	15.4152	17.8494	15.4725	18.9549	17.3633	14.996	15.0182	20.3086	16.405	18.0106	16.6798	14.6102	17.5975	21.2972	21.5623	18.3686	18.9945	19.2532	21.0213	15.9774	18.4941	14.8226	18.0251	17.488	15.9501	17.4218	17.971	17.169	17.778	15.2781	19.5533	18.7361	15.8288
67	20.2816	1.95925	22.261	23.292	21.4197	22.4823	22.7403	21.43	22.5353	20.0847	20.0697	18.6203	21.359	24.299	19.546	23.587	17.63	19.911	17.503	20.9907	19.535	17.162	17.2183	22.0577	18.694	19.9373	18.752	16.9983	19.616	23.2517	23.452	20.328	20.844	21.142	23.078	18.038	20.573	16.9147	20.139	19.5773	18.0527	19.481	20.096	19.217	19.866	17.3663	21.5883	20.7723	17.997
68	22.2454	1.89237	24.3268	25.1896	23.3578	24.4902	24.4458	23.3322	24.5609	21.9331	21.9616	20.4788	23.0884	26.122	21.5743	25.3034	19.8099	21.9241	19.5287	23.0211	21.6454	19.248	19.3589	23.6788	20.896	21.7241	20.7166	19.2981	21.5747	25.0888	25.2334	22.1952	22.6433	22.9196	24.9612	20.0588	22.5673	18.9408	22.1705	21.5687	20.0768	21.413	22.1184	21.1583	21.862	19.3628	23.5196	22.6682	20.1129
69	24.1094	1.81843	26.2441	26.9931	25.2422	26.3626	26.042	25.1447	26.4509	23.686	23.7555	22.2551	24.7089	27.8408	23.5558	26.9211	21.9174	23.8733	21.5356	25.0106	23.6568	21.233	21.4398	25.18	22.973	23.3903	22.5741	21.5066	23.4695	26.8264	26.8986	23.9605	24.3838	24.5839	26.6771	22.0402	24.4729	20.8987	24.11	23.4518	22.0107	23.2298	24.0373	23.0038	23.753	21.2675	25.3409	24.4303	22.1893
70	25.8667	1.73993	28.0033	28.6953	27.0248	28.0971	27.5154	26.855	28.1864	25.3339	25.4418	23.9321	26.2116	29.4425	25.4669	28.4375	23.9172	25.7441	23.4992	26.9233	25.5291	23.108	23.4523	26.5697	24.9	24.9548	24.3209	23.6129	25.2927	28.453	28.4437	25.6178	26.0542	26.1361	28.234	23.9813	26.2807	22.7854	25.9428	25.2198	23.8441	24.9391	25.8571	24.7626	25.524	23.0762	27.0533	26.0688	24.2172
71	27.5039	1.65021	29.5985	30.294	28.6811	29.6984	28.8603	28.4546	29.7563	26.8721	27.0171	25.4981	27.5938	30.9163	27.2882	29.8515	25.7895	27.5228	25.3966	28.7283	27.2392	24.873	25.3819	27.8587	26.67	26.4302	25.9595	25.606	27.0375	29.9518	29.8698	27.1651	27.6432	27.5837	28.379	25.8784	27.9818	24.6016	27.6615	26.8674	25.5674	26.5509	27.5891	26.4051	27.165	24.7869	28.6606	27.5942	26.1786
72	29.0506	1.57879	31.025	31.7918	30.2063	31.1763	30.0795	29.9408	31.1517	28.3013	28.4842	26.9455	28.8595	32.2521	29.0035	31.1563	27.5221	29.1958	27.2103	30.402	28.7776	26.525	27.2132	29.0588	28.288	27.8224	27.4951	27.4793	28.6989	31.3314	31.1818	28.6044	29.1383	28.9321	30.6928	27.7237	29.5741	26.3466	29.258	28.388	27.176	28.0769	29.2456	27.9157	28.677	26.4026	30.1699	29.0153	28.0487
73	30.4841	1.50589	32.2851	33.1906	31.5927	32.5429	31.1851	31.3118	32.3698	29.6279	29.8502	28.2747	30.017	33.4415	30.6018	32.3472	29.1105	30.7551	28.9312	31.9293	30.1452	28.067	28.9317	30.1841	29.758	29.1347	28.9267	29.2304	30.2721	32.6142	32.387	29.942	30.5287	30.1887	32.0502	29.5075	31.0561	28.0197	30.7274	29.7754	28.6737	29.5273	30.8376	29.3018	30.069	27.9274	31.5923	30.3433	29.8035
74	31.8158	1.43841	33.4015	34.494	32.8406	33.8151	32.2052	32.5713	33.4207	30.8666	31.1249	29.4973	31.0798	34.4802	32.0806	33.425	30.5527	32.199	30.5597	33.307	31.3561	29.502	30.5313	31.2484	31.086	30.3694	30.2556	30.8583	31.7525	33.8187	33.4923	31.187	31.8123	31.3642	33.0802	31.2227	32.4297	29.6246	32.065	31.0337	30.0735	30.913	32.372	30.5775	31.348	29.3671	32.9378	31.5907	31.4282
75	33.0563	1.38091	34.3898	35.7058	33.9584	35.014	33.1625	33.7275	34.3248	32.0331	32.3199	30.6306	32.0664	35.373	33.4466	34.3916	31.8567	33.5305	32.1052	34.5406	32.4318	30.844	32.0159	32.2622	32.29	31.5313	31.4875	32.3666	33.1374	34.9588	34.5051	32.3503	32.9954	32.469	34.0222	32.8647	33.6997	31.1703	33.2709	32.178	31.3931	32.2463	33.8541	31.7565	32.529	30.7298	34.2149	32.7709	32.9128
76	34.2155	1.33622	35.2666	36.8308	34.9634	36.1579	34.0778	34.7916	35.1064	33.143	33.4474	31.6931	32.9945	36.1335	34.7106	35.251	33.0361	34.7559	33.5779	35.6412	33.4006	32.112	33.3955	33.2333	33.389	32.6256	32.6336	33.7663	34.4239	36.04	35.4345	33.4426	34.0902	33.515	34.8974	34.4274	34.8732	32.6653	34.3512	33.2228	32.6515	33.5364	35.2858	32.8496	33.627	32.0259	35.4297	33.896	34.2622
77	35.3023	1.30796	36.0484	37.8746	35.878	37.2599	34.9636	35.7802	35.7907	34.2082	34.5247	32.7015	33.8825	36.7785	35.8848	36.0098	34.1062	35.8848	34.9872	36.6322	34.2856	33.324	34.6822	34.1691	34.398	33.6523	33.7034	35.074	35.6097	37.0635	36.2878	34.4743	35.111	34.5117	35.7293	35.9072	35.9579	34.1126	35.3144	34.1841	33.8631	34.7885	36.6673	33.8612	34.654	33.269	36.5849	34.9726	35.4851
78	36.324	1.29978	36.7494	38.8453	36.7224	38.3241	35.8254	36.713	36.398	35.2364	35.5604	33.667	34.7488	37.322	36.9793	36.6773	35.0843	36.9297	36.3413	37.5361	35.1084	34.491	35.8876	35.0709	35.33	34.6063	34.7057	36.3041	36.6987	38.0291	37.0724	35.4553	36.073	35.4686	36.5387	37.3047	36.96	35.5086	36.171	35.0739	35.033	36.0029	38.001	34.7927	35.614	34.4701	37.6843	35.9999	36.5953
79	37.2872	1.31438	37.3846	39.7535	37.5188	39.3506	36.6635	37.6079	36.9523	36.229	36.5616	34.5932	35.6076	37.7755	38.0037	37.2693	35.9869	37.9049	37.6467	38.3748	35.8878	35.614	37.0188	35.9403	36.194	35.4819	35.6482	37.4629	37.7032	38.9409	37.7996	36.3924	36.9937	36.3902	37.34	38.6217	37.8845	36.8474	36.9338	35.9051	36.1594	37.1758	39.2886	35.6494	36.51	35.6324	38.7335	36.9728	37.6071
80	38.1995	1.35223	37.9697	40.6083	38.2849	40.3403	37.4718	38.4838	37.4803	37.1891	37.5279	35.4783	36.47	38.1504	38.9698	37.8032	36.8263	38.825	38.9082	39.1702	36.6399	36.688	38.0784	36.7825	37.006	36.2761	36.5364	38.5513	38.6425	39.8007	38.483	37.291	37.8901	37.2817	38.143	39.8668	38.7394	38.1243	37.6219	36.6932	37.2383	38.3037	40.5302	36.4465	37.346	36.7533	39.7401	37.885	38.5364
81	39.0713	1.41092	38.5191	41.4175	39.0402	41.3001	38.2397	39.357	38.0109	38.1215	38.4593	36.3204	37.3481	38.462	39.8898	38.3033	37.6163	39.7046	40.1274	39.9391	37.3797	37.711	39.0678	37.6041	37.781	36.9904	37.3767	39.5708	39.542	40.6173	39.1372	38.1578	38.7766	38.1484	38.9565	41.0587	39.5339	39.3389	38.2601	37.4561	38.2656	39.3868	41.7343	37.2088	38.126	37.8278	40.7163	38.7331	39.3977
82	39.9146	1.48724	39.0432	42.1861	39.8035	42.2394	38.9575	40.2441	38.5726	39.0354	39.3557	37.121	38.2536	38.7309	40.7808	38.7984	38.3724	40.557	41.3065	40.6956	37.985	38.688	39.9914	38.4122	38.538	37.6325	38.1789	40.536	40.4317	41.4075	39.7795	39.0018	39.6661	38.9934	39.7874	42.2222	40.28	40.4938	38.8773	38.2112	39.2408	40.4292	42.9127	37.9667	38.863	38.8505	41.6776	39.5198	40.2026
83	40.7432	1.57889	39.5485	42.9198	40.5908	43.1706	39.6217	41.161	39.1942	39.9427	40.22	37.8867	39.1929	38.9829	41.6542	39.3174	39.1156	41.3971	42.4517	41.4526	38.2587	39.63	40.86	39.2138	39.3	38.2133	38.9529	41.4626	41.3423	42.1905	40.4308	39.8387	40.5715	39.8186	40.6426	43.3781	40.9925	41.5963	39.505	38.9794	40.1683	41.4413	44.0778	38.7495	39.574	39.8186	42.6407	40.2512	40.9621
84	41.5852	1.66341	40.0423	43.6272	41.4169	44.1017	40.237	42.1202	39.8975	40.8619	41.0621	38.6285	40.1697	39.2486	42.5266	39.889	39.8725	42.2422	43.5712	42.2211	39.7203	40.556	41.6909	40.0213	40.085	38.7487	39.7083	42.3719	42.2984	42.9801	41.1082	40.6877	41.5022	40.6284	41.5303	44.5422	41.6895	42.6608	40.1751	39.7791	41.059	42.4394	45.2373	39.5805	40.279	40.7339	43.6217	40.9421	41.6888
85	42.44	1.75732	40.5333	44.3245	42.296	45.0402	40.8249	43.1285	40.7032	41.8108	41.8967	39.3613	41.1838	39.5607	43.4159	40.5401	40.6688	43.1068	44.6732	43.0127	40.5962	41.484	42.5064	40.8509	40.903	39.2634	40.4583	43.2866	43.3139	43.787	41.8218	41.5657	42.4661	41.4298	42.4579	45.7232	42.3993	43.707	40.9134	40.6279	41.9317	43.4382	46.3919	40.473	41	41.6057	44.6341	41.6176	42.4003
86	43.3234	1.8488	41.0286	45.0385	43.241	45.9983	41.4215	44.1927	41.634	42.8033	42.7407	40.104	42.2374	39.9562	44.3433	41.2994	41.5246	43.9989	45.7646	43.8381	41.5428	42.431	43.3291	41.7198	41.763	39.7915	41.2234	44.2225	44.3907	44.6226	42.5794	42.4802	43.4678	42.2309	43.4338	46.9161	43.14	44.7545	41.7348	41.54	42.8097	44.4498	47.5376	41.4248	41.748	42.4521	45.6935	42.311	43.1163
87	44.2437	1.93191	41.5414	45.7977	44.2596	46.9938	42.0769	45.3193	42.7129	43.8508	43.6155	40.8837	43.3374	40.4782	45.3309	42.1994	42.4531	44.9231	46.8508	44.7112	42.5691	43.407	44.1809	42.6436	42.674	40.3777	42.0327	45.181	45.521	45.5107	43.3928	43.4309	44.5129	43.042	44.472	48.1054	43.9226	45.8183	42.6458	42.5339	43.713	45.4813	48.6654	42.4248	42.533	43.2911	46.8164	43.0579	43.8578
88	45.2087	1.99969	42.0824	46.6241	45.36	48.0298	42.8357	46.5127	43.9527	44.9666	44.5467	41.7339	44.4915	41.1706	46.3972	43.2645	43.4658	45.8882	47.9392	45.6462	43.691	44.43	45.089	43.6343	43.652	41.0745	42.9223	46.1575	46.6942	46.4705	44.2776	44.4267	45.608	43.8814	45.5905	49.2743	44.7592	46.9109	43.6496	43.6346	44.6613	46.5365	49.7576	43.4638	43.371	44.1332	48.0082	43.8973	44.648
89	46.2132	2.04921	42.6688	47.5197	46.5441	49.0796	43.7256	47.7624	45.3437	46.1531	45.5558	42.6762	45.6996	42.0697	47.5374	44.4933	44.573	46.9077	49.0363	46.6466	44.9186	45.513	46.0826	44.6962	44.721	41.925	43.928	47.1506	47.8986	47.4966	45.2409	45.4844	46.7516	44.7732	46.8	50.4097	45.666	48.0418	44.7473	44.8611	45.6761	47.6136	50.783	44.5307	44.287	44.9889	49.2492	44.8579	45.5133
90	47.269	2.05208	43.3208	48.4583	47.7952	50.0901	44.7324	49.0267	46.8413	47.3819	46.6415	43.7006	46.9406	43.1825	48.7118	45.8451	45.7752	47.9812	50.1353	47.6888	46.2379	46.648	47.1714	45.8136	45.889	42.945	45.0662	48.1554	49.107	48.5471	46.2681	46.606	47.9194	45.7348	48.0904	51.4949	46.6512	49.207	45.9237	46.1939	46.7718	48.7042	51.6999	45.6014	45.295	45.8745	50.4921	45.938	46.4717
91	48.316	2.02688	44.0462	49.3888	49.0665	51.0017	45.8112	50.2375	48.368	48.5878	47.7636	44.7575	48.1698	44.4722	49.8583	47.2466	47.045	49.0779	51.2052	48.7209	47.5972	47.785	48.3166	46.9432	47.128	44.1039	46.3141	49.1433	50.2757	49.5645	47.3193	47.7551	49.0599	46.7578	49.4225	52.4975	47.6961	50.3663	47.1357	47.5602	47.9257	49.7813	52.4677	46.635	46.364	46.7994	51.6731	47.0871	47.5045
92	49.3191	1.9695	44.8242	50.2533	50.2805	51.7646	46.9056	51.3164	49.8391	49.6949	48.8492	45.7895	49.3387	45.869	50.9172	48.6168	48.3277	50.1412	52.195	49.6859	48.9328	48.856	49.4419	48.0266	48.378	45.3243	47.6021	50.0685	51.3585	50.5011	48.3438	48.8659	50.1066	47.8005	50.7337	53.3738	48.7502	51.4471	48.3217	48.8699	49.0675	50.7908	53.0611	47.5894	47.426	47.7477	52.7281	48.2222	48.5523
93	50.2174	1.88299	45.6137	51.0065	51.3639	52.3356	47.9619	52.1987	51.1889	50.6491	49.8265	46.7516	50.4077	47.3011	51.8407	49.8874	49.5692	51.1148	53.0558	50.5448	50.1974	49.805	50.4691	49.0088	49.583	46.5202	48.8484	50.8919	52.3139	51.3197	49.2997	49.874	50.9978	48.8054	51.953	54.0958	49.7535	52.3914	49.426	50.0563	50.1084	51.6671	53.4746	48.4368	48.415	48.6742	53.6071	49.2705	49.5492
94	50.9701	1.78043	46.3739	51.6105	52.2739	52.6712	48.9246	52.8499	52.3801	51.4215	50.6501	47.5914	51.3316	48.6985	52.5799	51.0015	50.7235	51.9608	53.7539	51.2742	51.3549	50.599	51.3471	49.8475	50.695	47.6256	49.9828	51.5737	53.1067	51.986	50.1527	50.7288	51.6975	49.7225	53.0251	54.6484	50.6601	53.1686	50.4026	51.0669	50.987	52.3637	53.7056	49.1634	49.287	49.5161	54.2681	50.1803	50.4467
95	51.5492	1.67559	47.0674	52.0262	52.9793	52.7508	49.7246	53.2418	53.3828	51.9735	51.288	48.2409	52.0687	49.9756	53.0818	51.8992	51.7354	52.6447	54.2578	51.8453	52.3547	51.226	52.0354	50.5016	51.664	48.5768	50.934	52.0726	53.7067	52.4873	50.8666	51.3827	52.1875	50.512	53.9146	55.0128	51.4381	53.7552	51.1969	51.8355	51.6658	52.8653	53.7593	49.7468	50.019	50.211	54.669	50.9129	51.2
96	51.9433	1.58421	47.6552	52.2382	53.4474	52.6423	50.295	53.3444	54.1521	52.2886	51.7067	48.6607	52.6291	51.0494	53.3312	52.524	52.5586	53.1487	54.5565	52.2439	53.1231	51.662	52.4962	50.9386	52.44	49.2988	51.6344	52.381	54.1211	52.8647	51.4175	51.8212	52.4573	51.138	54.5961	55.1851	52.063	54.1234	51.7723	52.326	52.1085	53.1621	53.6885	50.1676	50.587	50.7451	54.8087	51.4386	51.7734
97	52.194	1.52512	48.112	52.3006	53.6983	52.5168	50.6245	53.1787	54.6625	52.4234	51.8958	48.8961	53.0894	51.889	53.397	52.8824	53.1992	53.5168	54.7087	52.5101	53.6348	51.886	52.7451	51.1829	53.035	49.7559	52.0647	52.5559	54.4238	53.2116	51.8291	52.0987	52.5392	51.6071	55.0805	55.2239	52.5348	54.3024	52.1578	52.5934	52.3104	53.2645	53.6029	50.4476	51.005	51.1819	54.7809	51.7793	52.1846
98	52.3924	1.50944	48.4564	52.3458	53.8395	52.5613	50.8002	52.8759	54.9732	52.5041	51.9227	49.0792	53.5327	52.5325	53.4188	53.0653	53.7216	53.8371	54.8253	52.7365	53.9531	51.941	52.8768	51.3259	53.533	50.0102	52.2912	52.7011	54.7118	53.6192	52.1673	52.3216	52.5276	51.9973	55.4468	55.2498	52.9028	54.4137	52.4555	52.7703	52.3477	53.2405	53.6127	50.6839	51.364	51.6023	54.7527	52.0274	52.5242
99	52.6248	1.52779	48.739	52.5102	54.0118	52.8569	50.9765	52.6294	55.2275	52.6546	51.9236	49.355	53.9856	53.0666	53.528	53.2162	54.2116	54.1928	54.9737	53.0067	54.2009	51.962	53.0189	51.4826	54.029	50.1838	52.4396	52.8911	55.0209	54.1001	52.4989	52.579	52.5429	52.4078	55.7964	55.3622	53.2541	54.597	52.7687	52.9796	52.3675	53.2046	53.7418	51.0072	51.788	52.0452	54.844	52.3072	52.8979
100	52.9094	1.55034	48.989	52.839	54.291	53.306	51.286	52.573	55.566	52.908	52.034	49.79	54.401	53.566	53.772	53.446	54.712	54.602	55.123	53.333	54.487	52.094	53.256	51.71	54.552	50.369	52.619	53.11	55.306	54.572	52.836	52.868	52.636	52.878	56.16	55.56	53.659	54.889	53.112	53.232	52.489	53.232	53.928	51.493	52.326	52.489	55.038	52.706	53.342
[truncated: 74 more columns]

## Sheet: Rotation LKneeFlex A1FacoM
all values Right	mean	std	steps
1	11.1928	2.84082	12.726	16.513	15.577	13.895	14.339	15.878	12.596	12.223	12.133	13.312	13.149	14.563	16.004	19.245	14.668	11.933	12.075	13.274	10.818	9.928	7.843	10.407	11.168	7.509	13.166	10.688	7.464	9.64	12.545	14.889	11.776	10.947	13.251	14.259	8.836	9.902	10.593	12.866	12.705	8.004	14.002	8.909	8.855	9.461	11.044	9.81	9.463
2	12.6467	3.09234	14.3132	18.3976	18.3118	15.4224	17.0855	18.3061	14.0784	13.493	14.2641	15.2592	15.3512	16.4903	18.6916	21.8142	17.1116	13.7861	14.2403	15.3619	12.9314	11.704	9.792	12.2082	13.6195	9.444	15.2416	12.0836	9.50296	11.2281	14.4316	17.1047	12.8009	12.5519	14.7676	16.6348	10.7035	11.0608	11.2965	13.6273	13.6799	9.3859	14.6008	9.9137	10.242	10.6598	11.8741	10.635	10.4608
3	14.6869	3.39318	16.3498	20.7536	21.544	17.3447	20.2815	21.1729	15.9888	15.184	16.7598	17.6666	18.039	18.8445	21.9329	24.8396	20.0091	16.107	16.9214	17.9057	15.5371	13.967	12.225	14.6417	16.806	12	17.9772	14.1559	12.1829	13.3577	17.0267	19.8398	14.39	14.7422	16.939	19.3966	13.2187	12.8884	12.5844	15.0373	15.2574	11.338	15.6491	11.6648	12.28	12.5473	13.341	12.1211	12.167
4	17.3729	3.71562	18.8474	23.5746	25.2611	19.7093	23.8912	24.5139	18.3921	17.353	19.6483	20.5653	21.2289	21.6456	25.6949	28.3218	23.3943	18.913	20.13	20.9272	18.6539	16.735	15.145	17.691	20.6956	15.133	21.3482	16.9208	15.4475	16.0532	20.3293	23.1223	16.6504	17.5478	19.8069	22.5582	16.3619	15.4785	14.5412	17.2406	17.5409	13.8643	17.3068	14.2123	14.964	15.1489	15.4958	14.4018	14.6243
5	20.717	4.02216	21.8131	26.8379	29.4266	22.5715	27.8546	28.3416	21.3621	20.063	22.9744	23.9782	24.924	24.903	29.9082	32.2141	27.2726	22.2064	23.8586	24.4376	22.2977	20.017	18.565	21.3192	25.2187	18.787	25.3014	20.3755	19.2322	19.331	24.2867	26.9636	19.6341	20.9779	23.3693	26.1551	20.0968	18.8642	17.1835	20.2763	20.5519	16.9532	19.6743	17.5469	18.25	18.4667	18.3577	17.5204	17.8254
6	24.6797	4.27422	25.2444	30.5003	33.9547	25.9553	32.0816	32.6128	24.9336	23.358	26.7661	27.8881	29.0778	28.6063	34.468	36.414	31.582	25.9696	28.0609	28.4012	26.4532	23.807	22.494	25.4645	30.2697	22.908	29.7369	24.4914	23.4765	23.1757	28.7885	31.3097	23.3307	25.0065	27.5478	30.1999	24.3538	23.0023	20.4813	24.0874	24.2534	20.5865	22.7694	21.5988	22.087	22.4712	21.9007	21.4211	21.7246
7	29.1256	4.47844	29.1082	34.4932	38.7021	29.8358	36.4533	37.2122	29.0585	27.231	30.9925	32.2195	33.5864	32.697	39.2312	40.7735	36.1867	30.1416	32.624	32.7125	31.0392	28.061	26.895	30.0257	35.6679	27.438	34.5062	29.1865	28.1168	27.5128	33.6684	36.0233	27.6576	29.5573	32.2303	34.6431	29.0117	27.7729	24.3632	28.5417	28.5569	24.7297	26.5328	26.228	26.412	27.0743	26.0467	25.9691	21.925
8	34.0034	4.48961	33.3274	38.7144	43.4928	34.1165	40.8434	41.9643	33.5942	31.593	35.5366	36.8282	38.2884	37.0596	44.0318	45.1325	40.9027	34.6052	37.3727	37.2019	35.8809	32.671	31.665	34.8604	41.1429	32.28	39.4329	34.3123	33.0559	32.2022	38.7353	40.9135	32.457	34.4903	37.2791	39.3683	33.9122	32.9815	28.7241	33.4429	33.3212	29.296	30.8405	31.2391	31.125	32.1085	30.6632	30.9591	30.7979
9	39.0218	4.41993	37.7704	43.0378	48.1636	38.6357	45.1429	46.6878	38.3331	36.267	40.213	41.5311	43.0043	41.538	48.7207	49.3546	45.5506	39.1983	42.1127	41.6888	40.7558	37.462	36.634	39.8063	46.437	37.292	44.3374	39.6604	38.1462	37.0592	43.8043	45.7739	37.5176	39.6172	42.4654	44.2069	38.8862	38.3956	33.4156	38.557	38.3489	34.1529	35.5156	36.4128	36.08	37.3619	35.567	36.1539	36.3732
10	44.0104	4.24984	42.2763	47.3382	52.5824	43.1987	49.2695	51.2315	43.0594	41.03	44.8259	46.1602	47.5784	45.9731	53.1843	53.3351	49.987	43.7542	46.6768	46.0241	45.4586	42.236	41.613	44.7035	51.3665	42.306	49.0569	44.9964	43.2215	41.8875	48.7105	50.4209	42.606	44.7224	47.5357	48.9708	43.773	43.7827	38.2593	43.653	43.4287	39.1365	40.3538	41.5438	41.102	42.6165	40.5554	41.3235	41.7149
11	48.7987	4.00261	46.693	51.511	56.6543	47.6356	53.159	55.477	47.5985	45.682	49.222	50.5813	51.8929	50.2389	57.3374	56.9962	54.1058	48.1364	50.9399	50.0996	49.8433	46.834	46.429	49.4072	55.8025	47.162	53.4559	50.1073	48.1192	46.5066	53.3145	54.7116	47.5192	49.5996	52.3049	53.4837	48.4298	48.9378	43.0785	48.5318	48.3707	44.0783	45.1572	46.4598	46.02	47.6865	45.45	46.2749	46.9491
12	53.2515	3.70245	50.8973	55.4726	60.3127	51.8212	56.7529	59.334	51.8238	50.077	53.3001	54.6877	55.8577	54.2416	61.1109	60.2807	57.8307	52.2397	54.8133	53.8384	53.821	51.143	50.946	53.792	59.6611	51.721	57.4303	54.8267	52.6957	50.7743	57.506	58.5499	52.1057	54.0888	56.646	57.6037	52.7413	53.7023	47.7209	53.0397	53.0199	48.8309	49.7553	51.0251	50.683	52.4207	50.1077	50.8568	51.9184
13	57.2726	3.36997	54.7918	59.1479	63.5093	55.6696	59.9968	62.7388	55.6577	54.12	56.9984	58.4003	59.4082	57.9102	64.4495	63.1481	61.1098	55.9845	58.2391	57.1886	57.3469	55.09	55.069	57.7622	62.8959	55.88	60.9048	59.0484	56.8481	54.5967	61.2037	61.879	56.2661	58.0915	60.4778	61.2349	56.6272	57.9692	52.0579	57.0703	57.2552	53.2726	54.0127	55.1438	54.971	56.6995	54.4175	54.9603	56.4952
14	60.7857	3.04275	58.3038	62.4688	66.2095	59.1304	62.8114	65.6488	59.0598	57.754	60.2742	61.6606	62.5002	61.1952	67.3139	65.5736	63.908	59.3125	61.185	60.1208	60.4044	58.617	58.741	61.2551	65.4894	59.578	63.8313	62.7084	60.5156	57.9216	64.3544	64.6701	59.943	61.5615	63.7507	64.3183	60.0383	61.6772	55.9922	60.5682	60.993	57.3119	57.8307	58.7577	58.792	60.4468	58.3	58.5204	60.5829
15	63.7858	2.69694	61.3822	65.3711	68.3935	62.1691	65.1707	68.0436	62.0089	60.944	63.0967	64.4322	65.1087	64.0564	69.6834	67.5428	66.2092	62.1834	63.6402	62.622	62.9907	61.672	61.929	64.2321	67.4441	62.784	66.186	65.7731	63.671	60.7275	66.9302	66.9139	63.1082	64.4867	66.4421	66.8206	62.9507	64.7978	59.4636	63.5115	64.1875	60.8804	61.1471	61.8353	62.082	63.6224	61.706	61.5053	64.1152
16	66.27	2.32668	63.992	67.7677	70.0585	64.7646	67.0672	69.9211	64.487	63.665	65.4453	66.6974	67.2231	66.4615	71.5547	69.0503	68.0091	64.5699	65.608	64.6919	65.1107	64.229	64.615	66.6735	68.779	65.494	67.9656	68.2255	66.3036	63.0106	68.9257	68.6153	65.7513	66.8778	68.5538	68.7283	65.3585	67.3249	62.4388	65.9005	66.8189	63.9315	63.9319	64.3652	64.809	66.2151	64.6087	63.9094	67.056
17	68.202	2.00909	66.1113	69.6544	71.2151	66.8992	68.4659	71.2896	66.4837	65.898	67.3056	68.4552	68.8431	68.39	72.9353	70.1021	69.3138	66.4531	67.0998	66.3384	66.7723	66.276	66.78	68.5767	69.5285	67.701	69.1872	70.0669	68.4114	64.7771	70.3548	69.7931	67.8712	68.7513	70.1025	70.0452	67.2687	69.2665	64.9041	67.7442	68.8838	66.4402	66.1785	66.3503	66.964	68.2313	66.9974	65.7417	69.3903
[truncated: 184 more rows]
[truncated: 74 more columns]

[truncated: 35 more sheets: Rotation LAnkleFlex A1FacoM, Rotation RHipAbAd A1FacoM, Rotation RHipRot A1FacoM, Rotation RAnklePron A1FacoM, Rotation LHipAbAd A1FacoM, Rotation LHipRot A1FacoM, Rotation LAnklePron A1FacoM, Rotation PelvicTil A1FacoM, Rotation PelvicObl A1FacoM, Rotation PelvicRot A1FacoM, LProgression A1FacoM, RProgression A1FacoM, Rotation TrunkTilt A1FacoM, Rotation TrunkFlex A1FacoM, Rotation TrunkRot A1FacoM, Moment RHipFlex A1FacoM, Moment RHipAbAd A1FacoM, Moment RHipRot A1FacoM, Moment RKneeFlex A1FacoM, Moment RKneeAbAd A1FacoM …]
