# Supplementary material for: Lower limb muscle fatigue after uphill walking in children with unilateral spastic cerebral palsy
Source: PLoS One. 2022 Dec 6;17(12):e0278657. doi: 10.1371/journal.pone.0278657 (PMC9725134; doi:10.1371/journal.pone.0278657)
Supplement: S2 File — (ZIP) [file pone.0278657.s004.zip]

Archive with 13 entries (12 files):
- Kinematics-individual files-part2/
- Kinematics-individual files-part2/F09A2_ComfM0001.xlsx
- Kinematics-individual files-part2/F09A2_FacoM.xlsx
- Kinematics-individual files-part2/F10B4_ComfM0001.xlsx
- Kinematics-individual files-part2/F10B4_FacoM010001.xlsx
- Kinematics-individual files-part2/F12A1_ComfM010001.xlsx
- Kinematics-individual files-part2/F12A1_FacoM.xlsx
- Kinematics-individual files-part2/F13A1_ComfM010001.xlsx
- Kinematics-individual files-part2/F13A1_FacoM0001.xlsx
- Kinematics-individual files-part2/F14B3_ComfM0001.xlsx
- Kinematics-individual files-part2/F14B3_FacoM0001.xlsx
- Kinematics-individual files-part2/F18B3_ComfM0001.xlsx
- Kinematics-individual files-part2/F18B3_FacoM0001.xlsx
