# Supplementary material for: Lower limb muscle fatigue after uphill walking in children with unilateral spastic cerebral palsy
Source: PLoS One. 2022 Dec 6;17(12):e0278657. doi: 10.1371/journal.pone.0278657 (PMC9725134; doi:10.1371/journal.pone.0278657)
Supplement: S2 File — (ZIP) [file pone.0278657.s004.zip › Kinematics-individual files-part2/F09A2_ComfM0001.xlsx]

## Sheet: gait A2ComfMc
Calculated gait parameters	mean	std	VC	max	min
Walking.Speed [m/s]	0.79	0	0	0.79	0.79
Cadans [1/m]	98.4	18.24	11.12	130.43	70.59
L.Stride.Time [s]	1.26	0.06	0.05	1.46	1.15	1.31	1.21	1.26	1.28	1.2	1.3	1.21	1.28	1.26	1.19	1.26	1.25	1.25	1.31	1.39	1.31	1.2	1.17	1.24	1.19	1.26	1.31	1.25	1.23	1.41	1.46	1.26	1.23	1.21	1.26	1.24	1.28	1.18	1.25	1.21	1.15	1.33	1.3	1.2	1.24	1.26	1.28	1.25	1.34
L.Step.Time [s]	0.52	0.03	0.06	0.62	0.46	0.55	0.5	0.53	0.51	0.51	0.57	0.53	0.56	0.53	0.49	0.51	0.52	0.53	0.55	0.56	0.54	0.52	0.48	0.51	0.48	0.5	0.53	0.52	0.52	0.62	0.61	0.51	0.52	0.51	0.49	0.5	0.52	0.46	0.5	0.47	0.47	0.56	0.52	0.5	0.5	0.52	0.51	0.51	0.56
L.Stance.Time [s]	0.87	0.06	0.06	1.05	0.77	0.89	0.83	0.86	0.89	0.82	0.89	0.81	0.85	0.84	0.79	0.89	0.85	0.85	0.92	1	0.91	0.79	0.8	0.85	0.81	0.88	0.93	0.85	0.84	1.01	1.05	0.87	0.83	0.82	0.88	0.86	0.88	0.81	0.89	0.85	0.77	0.92	0.9	0.81	0.88	0.88	0.88	0.86	0.92
L.Swing.Time [s]	0.39	0.02	0.04	0.43	0.36	0.42	0.38	0.4	0.39	0.38	0.41	0.4	0.43	0.42	0.4	0.37	0.4	0.4	0.39	0.39	0.4	0.41	0.37	0.39	0.38	0.38	0.38	0.4	0.39	0.4	0.41	0.39	0.4	0.39	0.38	0.38	0.4	0.37	0.36	0.36	0.38	0.41	0.4	0.39	0.36	0.38	0.4	0.39	0.42
L.Stance.Swing [1]	0.45	0.03	0.07	0.52	0.39	0.472	0.458	0.465	0.438	0.463	0.461	0.494	0.506	0.5	0.506	0.416	0.471	0.471	0.424	0.39	0.44	0.519	0.462	0.459	0.469	0.432	0.409	0.471	0.464	0.396	0.39	0.448	0.482	0.476	0.432	0.442	0.455	0.457	0.404	0.424	0.494	0.446	0.444	0.481	0.409	0.432	0.455	0.453	0.457
L.Bipedal [s]	0.17	0.03	0.17	0.27	0.12	0.18	0.15	0.19	0.15	0.16	0.13	0.15	0.21	0.19	0.18	0.14	0.17	0.14	0.27	0.17	0.18	0.15	0.2	0.19	0.19	0.21	0.17	0.15	0.14	0.18	0.19	0.15	0.15	0.26	0.18	0.18	0.14	0.17	0.16	0.12	0.17	0.18	0.15	0.19	0.19	0.17	0.12	0.16	0.19
L.Stride.Length [m]	1	0.05	0.05	1.11	0.84	0.997	0.983	1	1.021	0.953	0.974	0.969	1.039	1.037	0.931	0.915	1.021	1.013	0.936	0.843	1.015	1.031	1.003	0.998	0.992	1.016	0.985	1.111	0.997	0.941	0.916	1.041	1.069	0.923	0.978	1.05	1.022	0.971	0.963	0.982	1.012	1.049	1.059	1.011	0.971	0.953	1.038	0.969	1.044
L.Step.Length [m]	0.51	0.04	0.07	0.58	0.41	0.508	0.505	0.495	0.537	0.48	0.582	0.521	0.542	0.503	0.446	0.451	0.528	0.533	0.413	0.486	0.494	0.51	0.453	0.463	0.477	0.487	0.493	0.558	0.517	0.544	0.543	0.499	0.576	0.419	0.473	0.505	0.559	0.52	0.523	0.526	0.558	0.545	0.548	0.485	0.5	0.508	0.543	0.467	0.548
L.Step.Width [m]	0.24	0.03	0.13	0.35	0.15	0.235	0.219	0.259	0.257	0.247	0.248	0.223	0.24	0.247	0.197	0.355	0.302	0.254	0.266	0.265	0.288	0.266	0.255	0.275	0.239	0.22	0.25	0.23	0.212	0.25	0.226	0.243	0.27	0.148	0.257	0.268	0.246	0.201	0.241	0.2	0.241	0.212	0.213	0.223	0.251	0.252	0.225	0.248	0.231
L.foot.clear [cm]	3.67	0.6	0.16	6.11	2.23	4.387	4.153	3.448	3.49	3.66	3.754	4.636	4.943	4.726	4.21	3.419	3.117	3.408	2.784	3.724	3.367	3.394	3.729	3.981	3.959	4.115	3.455	3.816	4.01	3.587	3.867	3.686	6.114	3.52	3.174	3.429	4.326	3.605	3.939	3.447	3.542	3.512	3.681	3.708	4.411	4.283	3.059	3.139	3.081
R.Stride.Time [s]	1.26	0.05	0.04	1.47	1.15	1.26	1.23	1.3	1.2	1.24	1.25	1.25	1.29	1.23	1.24	1.24	1.24	1.29	1.38	1.33	1.22	1.21	1.21	1.22	1.24	1.28	1.26	1.23	1.31	1.47	1.36	1.22	1.22	1.28	1.23	1.26	1.24	1.21	1.24	1.15	1.24	1.34	1.22	1.24	1.24	1.29	1.25	1.29	1.36
R.Step.Time [s]	0.74	0.04	0.05	0.85	0.67	0.76	0.71	0.73	0.77	0.69	0.73	0.68	0.72	0.73	0.7	0.75	0.73	0.72	0.76	0.83	0.77	0.68	0.69	0.73	0.71	0.76	0.78	0.73	0.71	0.79	0.85	0.75	0.71	0.7	0.77	0.74	0.76	0.72	0.75	0.74	0.68	0.77	0.78	0.7	0.74	0.74	0.77	0.74	0.78
R.Stance.Time [s]	0.7	0.05	0.07	0.82	0.59	0.73	0.65	0.72	0.66	0.67	0.7	0.68	0.77	0.72	0.67	0.65	0.69	0.67	0.82	0.73	0.72	0.67	0.68	0.7	0.67	0.71	0.7	0.67	0.66	0.8	0.8	0.66	0.67	0.77	0.67	0.68	0.66	0.63	0.66	0.59	0.64	0.74	0.67	0.69	0.69	0.69	0.63	0.67	0.75
R.Swing.Time [s]	0.57	0.03	0.06	0.67	0.5	0.53	0.58	0.58	0.54	0.57	0.55	0.57	0.52	0.51	0.57	0.59	0.55	0.62	0.56	0.6	0.5	0.54	0.53	0.52	0.57	0.57	0.56	0.56	0.65	0.67	0.56	0.56	0.55	0.51	0.56	0.58	0.58	0.58	0.58	0.56	0.6	0.6	0.55	0.55	0.55	0.6	0.62	0.62	0.61
R.Stance.Swing [1]	0.82	0.07	0.09	0.98	0.66	0.726	0.892	0.806	0.818	0.851	0.786	0.838	0.675	0.708	0.851	0.908	0.797	0.925	0.683	0.822	0.694	0.806	0.779	0.743	0.851	0.803	0.8	0.836	0.985	0.837	0.7	0.848	0.821	0.662	0.836	0.853	0.879	0.921	0.879	0.949	0.938	0.811	0.821	0.797	0.797	0.87	0.984	0.925	0.813
R.Bipedal [s]	0.13	0.02	0.19	0.22	0.09	0.13	0.12	0.13	0.12	0.13	0.16	0.13	0.13	0.11	0.09	0.14	0.12	0.13	0.16	0.17	0.14	0.11	0.11	0.12	0.1	0.12	0.15	0.12	0.13	0.22	0.2	0.12	0.12	0.12	0.11	0.12	0.12	0.09	0.14	0.11	0.09	0.15	0.12	0.11	0.14	0.14	0.11	0.12	0.14
R.Stride.Length [m]	1	0.06	0.06	1.09	0.77	0.986	1.009	0.979	1.01	0.872	1.03	1.018	1.075	0.989	0.91	0.944	1.008	1.055	0.77	1.006	1.015	1.06	0.988	0.977	1.006	0.978	1.046	1.038	0.914	0.917	1.085	0.993	1.08	0.924	1.018	0.968	1.01	0.96	0.979	0.981	1.062	1.055	1.074	0.956	0.945	1.003	1.045	0.963	1.029
R.Step.Length [m]	0.49	0.04	0.09	0.55	0.36	0.489	0.478	0.504	0.484	0.473	0.392	0.448	0.497	0.533	0.486	0.464	0.493	0.48	0.523	0.357	0.521	0.52	0.549	0.535	0.515	0.529	0.492	0.553	0.48	0.397	0.373	0.542	0.494	0.504	0.505	0.544	0.463	0.451	0.44	0.455	0.454	0.504	0.511	0.526	0.471	0.444	0.495	0.502	0.497
R.Step.Width [m]	0.22	0.03	0.13	0.29	0.12	0.256	0.232	0.211	0.25	0.245	0.247	0.223	0.225	0.219	0.195	0.278	0.254	0.25	0.251	0.289	0.24	0.256	0.243	0.275	0.204	0.191	0.262	0.201	0.245	0.209	0.243	0.193	0.238	0.116	0.237	0.221	0.244	0.225	0.245	0.175	0.206	0.204	0.225	0.191	0.221	0.241	0.203	0.21	0.231
R.foot.clear [cm]	1.22	0.44	0.36	2.78	0.62	0.774	1.072	1.497	0.822	2.14	1.096	1.408	0.617	0.768	0.852	2.507	1.3	1.215	1.251	0.99	0.701	0.909	0.696	1.264	1.56	1.262	1.304	1.121	1.825	1.157	0.929	1.382	0.954	0.803	1.092	1.301	0.917	1.214	1.137	1.425	1.003	1.886	1.341	1.167	0.644	1.406	2.784	2.001	1.212
Asym.step.time [%]	35.1	5.33	0.15	47.33	24.11	32.061	34.711	31.746	40.625	30	24.615	24.793	25	31.746	35.294	38.095	33.6	30.4	32.061	38.849	35.115	26.667	35.897	35.484	38.655	41.27	38.168	33.6	30.894	24.113	32.877	38.095	30.894	31.405	44.444	38.71	37.5	44.068	40	44.628	36.522	31.579	40	33.333	38.71	34.921	40.625	36.8	32.836
Asym.step.length [%]	10.6	8.63	0.81	38.87	0.21	3.764	5.515	1.871	10.484	1.531	38.866	14.972	8.662	5.778	8.503	2.743	6.755	10.292	23.397	30.558	5.147	2.004	19.222	14.479	7.587	8.374	0.258	0.836	7.366	31.135	37.134	8.225	15.331	18.393	6.544	7.477	18.724	14.085	17.266	14.471	20.441	7.754	7.151	8.018	6.024	13.39	9.256	7.347	9.822
Mox file gait parameters	mean	std
L.Stride.Time	1.26226	0.0574116	1.31	1.2	1.27	1.27	1.2	1.29	1.23	1.27	1.28	1.17	1.277	1.243	1.24	1.33	1.37	1.31	1.2	1.19	1.24	1.18	1.27	1.3	1.24	1.23	1.42	1.45	1.27	1.23	1.23	1.25	1.24	1.27	1.18	1.26	1.2	1.15	1.34	1.28	1.21	1.25	1.25	1.27	1.26	1.34	1.35	1.23	1.29
L.Stance.Time	0.893774	0.0494704	0.91	0.89	0.9	0.91	0.84	0.91	0.85	0.87	0.87	0.811	0.92	0.863	0.87	0.95	0.99	0.94	0.83	0.83	0.86	0.83	0.91	0.94	0.88	0.87	1.03	1.06	0.91	0.86	0.84	0.88	0.88	0.9	0.84	0.91	0.86	0.8	0.95	0.91	0.85	0.9	0.89	0.9	0.88	0.94	0.96	0.88	0.9
L.Swing.Time	0.368484	0.0167173	0.4	0.31	0.37	0.36	0.36	0.38	0.38	0.4	0.41	0.359	0.357	0.38	0.37	0.38	0.38	0.37	0.37	0.36	0.38	0.35	0.36	0.36	0.36	0.36	0.39	0.39	0.36	0.37	0.39	0.37	0.36	0.37	0.34	0.35	0.34	0.35	0.39	0.37	0.36	0.35	0.36	0.37	0.38	0.4	0.39	0.35	0.39
L.Stance.Swing	0.707869	0.0120221	69.46	74.182	70.875	71.668	70.005	70.545	69.099	68.5	67.962	69.352	72.059	69.44	70.156	71.427	72.262	71.789	69.162	69.751	69.351	70.354	71.641	72.306	70.953	70.737	72.543	73.103	71.652	69.943	68.295	70.414	70.974	70.854	71.185	72.242	71.658	69.582	70.913	71.098	70.258	72	71.197	70.874	69.84	70.145	71.115	71.551	69.78
L.Step.Length	0.562694	0.0387614	0.558	0.544	0.539	0.584	0.52	0.628	0.569	0.61	0.576	0.495	0.507	0.586	0.583	0.465	0.527	0.539	0.557	0.506	0.517	0.539	0.547	0.533	0.612	0.562	0.585	0.572	0.553	0.646	0.478	0.537	0.565	0.625	0.567	0.579	0.587	0.62	0.615	0.598	0.548	0.57	0.563	0.603	0.524	0.624	0.602	0.564	0.582
L.Step.Width	0.109194	0.0389038	0.066	0.123	0.139	0.103	0.109	0.08	0.116	0.1	0.042	0.228	0.134	0.113	0.135	0.166	0.13	0.142	0.106	0.157	0.101	0.093	0.146	0.106	0.113	0.114	0.104	0.112	0.166	0.001	0.154	0.136	0.142	0.042	0.12	0.081	0.123	0.076	0.103	0.112	0.14	0.128	0.066	0.116	0.112	0.043	0.036	0.17	0.108
R.Stride.Time	1.26195	0.053846	1.27	1.27	1.223	1.298	1.21	1.23	1.26	1.25	1.29	1.22	1.25	1.23	1.24	1.29	1.4	1.31	1.23	1.2	1.22	1.21	1.24	1.29	1.25	1.23	1.34	1.48	1.32	1.22	1.23	1.27	1.23	1.26	1.241	1.209	1.24	1.16	1.23	1.34	1.22	1.24	1.25	1.27	1.26	1.28	1.37	1.301	1.209
R.Stance.Time	0.762581	0.0410795	0.75	0.8	0.71	0.788	0.73	0.73	0.77	0.74	0.84	0.78	0.74	0.71	0.76	0.75	0.88	0.78	0.79	0.74	0.75	0.76	0.74	0.78	0.77	0.75	0.73	0.84	0.822	0.74	0.75	0.83	0.74	0.75	0.74	0.7	0.73	0.671	0.71	0.82	0.75	0.76	0.76	0.75	0.71	0.74	0.83	0.85	0.729
R.Swing.Time	0.499339	0.0361354	0.52	0.47	0.513	0.51	0.48	0.5	0.49	0.51	0.45	0.44	0.51	0.52	0.48	0.54	0.52	0.53	0.44	0.46	0.47	0.45	0.5	0.51	0.48	0.48	0.61	0.64	0.498	0.48	0.48	0.44	0.49	0.51	0.5	0.51	0.51	0.488	0.52	0.52	0.47	0.48	0.49	0.52	0.55	0.54	0.54	0.451	0.48
R.Stance.Swing	0.604337	0.0215591	59.061	62.988	58.066	60.693	60.319	59.354	61.106	59.197	65.127	63.943	59.205	57.726	61.278	58.124	62.864	59.548	64.245	61.68	61.48	62.815	59.674	60.453	61.596	60.978	54.463	56.753	62.289	60.651	60.969	65.348	60.177	59.526	59.659	57.838	58.881	57.886	57.743	61.191	61.465	61.288	60.795	59.054	56.348	57.809	60.574	65.319	60.287
R.Step.Length	0.433387	0.0389145	0.437	0.433	0.461	0.434	0.435	0.34	0.409	0.452	0.466	0.409	0.422	0.428	0.428	0.468	0.316	0.471	0.483	0.496	0.486	0.453	0.466	0.442	0.501	0.435	0.36	0.341	0.49	0.445	0.434	0.446	0.481	0.405	0.385	0.389	0.395	0.404	0.435	0.441	0.478	0.409	0.384	0.421	0.446	0.432	0.417	0.455	0.456
R.Step.Width	0.11021	0.0290376	0.133	0.108	0.092	0.126	0.123	0.116	0.108	0.124	0.086	0.055	0.149	0.124	0.139	0.131	0.19	0.114	0.141	0.117	0.171	0.09	0.075	0.15	0.111	0.143	0.091	0.126	0.106	0.14	0.006	0.129	0.118	0.13	0.094	0.157	0.081	0.083	0.096	0.116	0.109	0.107	0.117	0.083	0.096	0.121	0.083	0.058	0.106
[truncated: 15 more columns]

## Sheet: MoS A2ComfMc
	mean	std	step:1	step:2
MoS_ML_L	0.055	0.014	0.0699596	0.0646642	0.0483025	0.0663349	0.0671091	0.0504395	0.0493189	0.0484046	0.0604701	0.0450434	0.0746629	0.063092	0.0478167	0.04335	0.0772182	0.0433703	0.0795937	0.0537185	0.0859606	0.0484604	0.0468392	0.0565599	0.0444981	0.054928	0.0408766	0.047545	0.044301	0.0611006	0.00512609	0.0701175	0.0492719	0.0809274	0.0463569	0.0558278	0.0413289	0.0514884	0.050034	0.0458939	0.0491737	0.0512975	0.074802	0.0542026	0.0410468	0.0527273	0.0488946	0.0299083	0.0431813
MoS_ML_R	0.047	0.012	0.0161236	0.0591785	0.0419907	0.0457212	0.0524895	0.0308409	0.0493709	0.0431906	0.0309615	0.0616731	0.0564151	0.0363722	0.0607732	0.054549	0.0631006	0.0468344	0.0477217	0.0532744	0.0309621	0.0458564	0.0611924	0.0514644	0.0614477	0.0507059	0.052947	0.0518688	0.0712942	0.0253369	0.0346733	0.0588081	0.055687	0.0324225	0.0448332	0.0498281	0.057257	0.0353782	0.047889	0.0600023	0.0654309	0.0615501	0.048394	0.0545731	0.0341955	0.0244359	0.0253263	0.0731166	0.0484628
MoS_ML	0.051	0.013	0.0699596	0.0161236	0.0646642	0.0591785	0.0483025	0.0419907	0.0663349	0.0457212	0.0671091	0.0524895	0.0504395	0.0308409	0.0493189	0.0493709	0.0484046	0.0431906	0.0604701	0.0309615	0.0450434	0.0616731	0.0746629	0.0564151	0.063092	0.0363722	0.0478167	0.0607732	0.04335	0.054549	0.0772182	0.0631006	0.0433703	0.0468344	0.0795937	0.0477217	0.0537185	0.0532744	0.0859606	0.0309621	0.0484604	0.0458564	0.0468392	0.0611924	0.0565599	0.0514644	0.0444981	0.0614477	0.054928
MoS_BF_L	-0.001	0.027	-0.00293066	-0.000687752	-0.0265087	0.0253013	-0.0292469	-0.0162013	-0.0374155	-0.0382564	0.0390198	0.00787097	-0.00118128	-0.0270928	-0.0155724	-0.0211306	0.0448604	-0.00798703	-0.0351672	-0.0519823	-0.0102249	0.0149628	0.0132346	0.0254879	-0.00500229	-0.0364559	-0.0220413	-0.00668905	0.00839867	-0.0398043	-0.0326333	0.0375914	-0.0130195	0.0141047	-0.0133671	0.00412083	-0.00970744	-0.0299884	0.0329952	0.0428691	-0.0144243	-0.000518704	0.0119876	0.0116579	-0.0365074	-0.0155614	0.0374941	0.0722426	-0.0152905
MoS_BF_R	-0.18	0.032	-0.169634	-0.195741	-0.166767	-0.204441	-0.174516	-0.17966	-0.207772	-0.162775	-0.208019	-0.20814	-0.178314	-0.22023	-0.188228	-0.110668	-0.173708	-0.146234	-0.174909	-0.170325	-0.166616	-0.196776	-0.170811	-0.158262	-0.205685	-0.210087	-0.124106	-0.105303	-0.173411	-0.187531	-0.170081	-0.18085	-0.176908	-0.218836	-0.213904	-0.177352	-0.218969	-0.22813	-0.143499	-0.209725	-0.182242	-0.187581	-0.155629	-0.237494	-0.195402	-0.183005	-0.162961	-0.208854	-0.148291
MoS_BF	-0.09	0.094	-0.00293066	-0.169634	-0.000687752	-0.195741	-0.0265087	-0.166767	0.0253013	-0.204441	-0.0292469	-0.174516	-0.0162013	-0.17966	-0.0374155	-0.207772	-0.0382564	-0.162775	0.0390198	-0.208019	0.00787097	-0.20814	-0.00118128	-0.178314	-0.0270928	-0.22023	-0.0155724	-0.188228	-0.0211306	-0.110668	0.0448604	-0.173708	-0.00798703	-0.146234	-0.0351672	-0.174909	-0.0519823	-0.170325	-0.0102249	-0.166616	0.0149628	-0.196776	0.0132346	-0.170811	0.0254879	-0.158262	-0.00500229	-0.205685	-0.0364559
[truncated: 74 more columns]

## Sheet: EMG A2ComfMc
	LEFT
	EMG LRectusFem		EMG LVastusLat		EMG LSemitendi		EMG LBicepsFem		EMG LGastrocMed		EMG LSoleus		EMG LTibialisA		EMG RRectusFem		EMG RVastusLat		EMG RSemitendi		EMG RBicepsFem		EMG RGastrocMed		EMG RSoleus		EMG RTibialisA
%	mean	std	mean	std	mean	std	mean	std	mean	std	mean	std	mean	std	mean	std	mean	std	mean	std	mean	std	mean	std	mean	std	mean	std
1	0.299832	0.760318	0.0926153	0.532292	0.409329	0.589496	0.818659	0.0615487	0.348816	0.04334	0.179312	0.0875541	0.168801	1.25157	0.454766	0.861369	0.129633	0.438396	0.6021	0.738811	0.701575	0.120869	0.185757	0.0321903	0.126702	0.141543	1.36187	0.143965
2	0.317302	0.793162	0.0972745	0.608889	0.42985	0.574016	0.829609	0.0679366	0.349436	0.0421943	0.181961	0.0900663	0.169107	1.27426	0.52075	0.876813	0.147735	0.47231	0.590759	0.728406	0.714447	0.135968	0.17683	0.0350866	0.137173	0.137554	1.35321	0.145607
3	0.337625	0.827841	0.102183	0.679989	0.452094	0.561138	0.838059	0.0756931	0.349617	0.0410556	0.183568	0.0927022	0.170589	1.29017	0.588085	0.885706	0.165488	0.509054	0.58186	0.716116	0.724866	0.150568	0.168678	0.0378819	0.147202	0.134648	1.33922	0.147071
4	0.35944	0.861932	0.107137	0.742926	0.475776	0.54987	0.844123	0.0837798	0.352091	0.0399689	0.188325	0.0950412	0.172558	1.2967	0.654706	0.889237	0.182243	0.547414	0.574885	0.702587	0.732762	0.16457	0.162059	0.040924	0.155888	0.133068	1.32067	0.148483
5	0.381828	0.89273	0.111877	0.795981	0.500223	0.53927	0.849422	0.0913539	0.356247	0.0389503	0.200174	0.0965679	0.174086	1.29338	0.718499	0.888603	0.197546	0.586365	0.569295	0.688493	0.738476	0.17695	0.156588	0.0445643	0.162331	0.132774	1.29844	0.149975
6	0.403497	0.917688	0.116135	0.838427	0.524612	0.528681	0.853221	0.0976728	0.359774	0.0381742	0.220537	0.0974456	0.174257	1.2829	0.777486	0.886257	0.211111	0.62466	0.564447	0.674234	0.742532	0.186894	0.152132	0.0491838	0.166272	0.133377	1.27346	0.151868
7	0.423303	0.935901	0.119763	0.870734	0.54797	0.517733	0.854777	0.102276	0.360101	0.0376339	0.247546	0.0982798	0.172567	1.26845	0.830645	0.884319	0.223028	0.661394	0.559683	0.659557	0.745159	0.193862	0.148575	0.054955	0.168166	0.13419	1.24787	0.15415
8	0.440172	0.946919	0.122634	0.892532	0.569009	0.506287	0.856011	0.105199	0.35541	0.0372993	0.277878	0.0992182	0.168423	1.25488	0.876641	0.883839	0.233061	0.695379	0.554648	0.645286	0.746333	0.197841	0.145622	0.0615305	0.168705	0.134304	1.22392	0.156589
9	0.453257	0.950875	0.124741	0.903585	0.586801	0.494694	0.857824	0.106509	0.34519	0.0371041	0.308461	0.100501	0.162125	1.246	0.914704	0.885523	0.241162	0.725465	0.549307	0.630524	0.745565	0.199462	0.143298	0.0684115	0.169074	0.1334	1.20071	0.15872
10	0.46224	0.948407	0.126068	0.904501	0.600613	0.48344	0.858669	0.106745	0.331028	0.0368649	0.336178	0.10233	0.154484	1.24059	0.944881	0.889143	0.247472	0.750541	0.543926	0.616195	0.742809	0.199524	0.14173	0.0749656	0.170343	0.131743	1.17976	0.160036
11	0.46736	0.940074	0.126606	0.896121	0.609581	0.472648	0.857647	0.106228	0.31444	0.0365134	0.358578	0.104635	0.146331	1.23697	0.96726	0.893794	0.251903	0.76955	0.538508	0.602633	0.738076	0.198934	0.141251	0.080498	0.172862	0.129882	1.16118	0.159955
12	0.469046	0.926228	0.126362	0.879824	0.612986	0.462375	0.853093	0.104966	0.296525	0.0360263	0.375215	0.107378	0.138543	1.23171	0.982115	0.898359	0.254462	0.781791	0.53306	0.589718	0.731816	0.197726	0.142874	0.0848509	0.176439	0.128657	1.14492	0.158693
13	0.467814	0.906916	0.125467	0.857262	0.610492	0.452972	0.844901	0.103172	0.278373	0.0355047	0.386721	0.110699	0.131671	1.22346	0.989765	0.900805	0.255228	0.787003	0.527697	0.578564	0.724698	0.196437	0.14776	0.0881903	0.18068	0.128839	1.13223	0.156537
14	0.464286	0.882412	0.124271	0.82976	0.601996	0.444975	0.832993	0.10098	0.260715	0.0350632	0.394588	0.114067	0.126378	1.21085	0.990376	0.899425	0.254168	0.785254	0.522666	0.56829	0.716647	0.195539	0.155661	0.0904452	0.184886	0.130677	1.12241	0.153435
15	0.45893	0.853289	0.123008	0.798718	0.588029	0.439054	0.818283	0.098564	0.244364	0.0352708	0.400401	0.116996	0.124056	1.19497	0.984764	0.8931	0.251517	0.776928	0.518428	0.558876	0.707569	0.194959	0.165774	0.0919472	0.188309	0.134258	1.11516	0.149522
16	0.452245	0.820049	0.121664	0.764936	0.569253	0.435769	0.801526	0.0960493	0.229998	0.0367862	0.404499	0.118969	0.126075	1.17676	0.973715	0.880936	0.247602	0.762402	0.515554	0.550382	0.697272	0.194454	0.176896	0.0927201	0.190685	0.139385	1.11019	0.145161
17	0.44463	0.783343	0.120244	0.728664	0.546619	0.435438	0.784446	0.093594	0.218214	0.0396802	0.40618	0.119535	0.133138	1.15779	0.95813	0.862723	0.242689	0.742281	0.514391	0.542913	0.685427	0.193681	0.188248	0.0927219	0.191404	0.14568	1.10704	0.140517
18	0.43616	0.743698	0.119205	0.690304	0.521168	0.437953	0.769337	0.0912707	0.209168	0.0442271	0.404956	0.118705	0.144382	1.14071	0.938573	0.838086	0.237037	0.717378	0.515211	0.536574	0.671786	0.192853	0.198886	0.0920024	0.190225	0.15334	1.10533	0.13563
19	0.427016	0.70175	0.119014	0.650322	0.494257	0.4429	0.756691	0.089229	0.202677	0.0512133	0.400808	0.116628	0.157724	1.12646	0.915615	0.807225	0.23086	0.689111	0.517847	0.531302	0.65644	0.192488	0.208341	0.0909118	0.187385	0.162525	1.10467	0.130771
20	0.416994	0.657912	0.119615	0.609652	0.466855	0.449857	0.745827	0.0873201	0.198003	0.0606076	0.394322	0.113488	0.171301	1.11347	0.889127	0.770646	0.224371	0.658662	0.521566	0.52707	0.639432	0.192464	0.21586	0.0896887	0.183187	0.172028	1.10478	0.125909
21	0.406153	0.612739	0.120786	0.569316	0.439913	0.458004	0.736456	0.0853186	0.194019	0.0716879	0.386382	0.109587	0.183247	1.1007	0.859615	0.729278	0.217766	0.627272	0.525506	0.523687	0.621178	0.191941	0.220813	0.0883613	0.178115	0.180206	1.10544	0.120953
22	0.394733	0.566937	0.122378	0.52988	0.413981	0.466455	0.727801	0.0831093	0.189954	0.0834053	0.377125	0.105424	0.193126	1.08734	0.828219	0.684594	0.211222	0.595933	0.528659	0.520985	0.602331	0.190133	0.223531	0.0869136	0.172662	0.18572	1.10652	0.116102
23	0.383057	0.521131	0.124352	0.491808	0.389172	0.474286	0.720175	0.0807295	0.184901	0.0948311	0.36662	0.10127	0.201001	1.07326	0.795896	0.637809	0.20495	0.565163	0.530454	0.518826	0.583556	0.186713	0.223974	0.0852461	0.166884	0.187752	1.10792	0.111425
24	0.371594	0.475979	0.126976	0.455328	0.365728	0.481006	0.712946	0.0782796	0.178493	0.105512	0.354795	0.0973046	0.207156	1.05757	0.763559	0.589902	0.199253	0.535504	0.531008	0.517152	0.565354	0.182078	0.222201	0.0834408	0.160929	0.186748	1.10952	0.107009
25	0.360718	0.432222	0.130947	0.420776	0.34375	0.486435	0.706144	0.0758252	0.170701	0.115716	0.34224	0.093517	0.212105	1.04205	0.731535	0.542114	0.19439	0.507199	0.530704	0.515976	0.547872	0.176548	0.218482	0.081636	0.154713	0.183696	1.11123	0.102782
26	0.350537	0.390335	0.137052	0.388298	0.323409	0.490772	0.700862	0.0733167	0.16165	0.126322	0.329392	0.0900561	0.216237	1.02893	0.69956	0.495238	0.190658	0.480263	0.529961	0.515455	0.531145	0.170344	0.213157	0.0800989	0.148258	0.179949	1.11288	0.0986993
27	0.3412	0.350827	0.14629	0.357765	0.304877	0.494165	0.697523	0.0708715	0.151677	0.138934	0.316412	0.0869967	0.219925	1.02011	0.667615	0.450003	0.188371	0.455156	0.52878	0.516239	0.515243	0.163746	0.206633	0.0793117	0.141696	0.17686	1.11412	0.0945804
28	0.333145	0.314139	0.159453	0.329331	0.288126	0.496688	0.696426	0.0689454	0.141028	0.155431	0.303969	0.0843204	0.223346	1.01734	0.63603	0.407106	0.187754	0.432145	0.526999	0.520041	0.500263	0.156977	0.199353	0.0796564	0.135035	0.175003	1.11436	0.0904683
29	0.326783	0.280389	0.177265	0.302937	0.273039	0.498281	0.697802	0.0682092	0.12997	0.177074	0.29197	0.0819768	0.226349	1.01979	0.604836	0.366739	0.188896	0.411308	0.524313	0.527766	0.486174	0.150143	0.191432	0.081479	0.128437	0.174426	1.11392	0.0866273
30	0.32285	0.250007	0.200228	0.278993	0.259495	0.498671	0.702418	0.0697643	0.118617	0.204448	0.280925	0.0795752	0.228807	1.02656	0.574364	0.329556	0.191899	0.392861	0.52046	0.537573	0.472992	0.14338	0.182607	0.0845628	0.121797	0.174484	1.11444	0.0830179
31	0.32189	0.222878	0.227932	0.257225	0.247357	0.497804	0.708863	0.0749477	0.107242	0.236199	0.270741	0.0769932	0.230338	1.03384	0.544873	0.295596	0.196684	0.376339	0.515621	0.548149	0.460642	0.136735	0.172701	0.0882897	0.115451	0.174638	1.11681	0.0797631
32	0.323696	0.198985	0.25957	0.237425	0.236613	0.49565	0.716006	0.0843863	0.0962637	0.269631	0.260997	0.0742303	0.230175	1.04051	0.516462	0.265032	0.20314	0.361506	0.509922	0.560102	0.449102	0.130452	0.161875	0.0920886	0.10971	0.174198	1.12178	0.0768412
33	0.327749	0.178177	0.294181	0.219554	0.227272	0.492347	0.723389	0.097479	0.086242	0.301926	0.251485	0.0712689	0.227819	1.04695	0.489226	0.237847	0.211113	0.348219	0.50343	0.573118	0.438536	0.124659	0.150629	0.0955523	0.104692	0.172581	1.13011	0.0743112
34	0.333109	0.16017	0.330811	0.203719	0.219429	0.488145	0.730028	0.112462	0.0775975	0.329796	0.242122	0.068306	0.223038	1.05282	0.46336	0.213891	0.220844	0.336425	0.496243	0.586141	0.4291	0.119473	0.139458	0.0986186	0.100265	0.169341	1.14163	0.0723857
35	0.339	0.144561	0.369467	0.189696	0.213181	0.483242	0.734783	0.127561	0.0703578	0.352209	0.23261	0.0655251	0.215705	1.05759	0.438772	0.192786	0.23245	0.326212	0.488346	0.598549	0.420857	0.114892	0.12862	0.101294	0.0962235	0.164125	1.15557	0.0712059
36	0.344784	0.131076	0.409814	0.177294	0.208691	0.477643	0.738032	0.141407	0.0642962	0.368796	0.223099	0.0632529	0.205944	1.06319	0.415455	0.174329	0.245723	0.317526	0.479735	0.609139	0.413728	0.110659	0.11839	0.103846	0.0922007	0.156747	1.1697	0.0706975
37	0.350176	0.119572	0.450921	0.166346	0.206143	0.471409	0.739691	0.152956	0.0590981	0.379146	0.213342	0.0616875	0.194349	1.06985	0.393617	0.158444	0.260677	0.310327	0.470767	0.617664	0.40764	0.106363	0.108769	0.106343	0.0881119	0.147486	1.18253	0.0705487
38	0.355266	0.109805	0.492932	0.156485	0.205676	0.464816	0.738429	0.162118	0.0543964	0.384057	0.202818	0.0608226	0.18151	1.07451	0.373323	0.14488	0.277574	0.304695	0.461869	0.624596	0.402591	0.101769	0.0996218	0.108876	0.0841244	0.136893	1.19388	0.0704444
39	0.35967	0.101616	0.536385	0.147757	0.207185	0.458531	0.734698	0.168852	0.0501263	0.384465	0.191803	0.0606756	0.167883	1.07725	0.354382	0.133467	0.297167	0.300548	0.45342	0.631226	0.398507	0.0967345	0.0908725	0.110995	0.0804648	0.125488	1.20553	0.0701497
40	0.362966	0.0948664	0.582177	0.140182	0.210484	0.453625	0.728771	0.173152	0.0462405	0.381384	0.180326	0.0611608	0.153992	1.07785	0.336692	0.124062	0.320558	0.297808	0.446106	0.63804	0.395382	0.0913114	0.0824838	0.112266	0.0774373	0.113967	1.21842	0.0696254
41	0.365041	0.0894555	0.629894	0.133487	0.215632	0.451181	0.720666	0.1753	0.0426893	0.37591	0.168347	0.0623528	0.140349	1.07315	0.320468	0.116402	0.348323	0.296403	0.440632	0.644977	0.39319	0.085574	0.0744493	0.112512	0.0751438	0.102911	1.23246	0.0687747
42	0.365742	0.085334	0.678218	0.127826	0.222562	0.452025	0.712955	0.175516	0.0394852	0.369746	0.156221	0.0641847	0.127729	1.06307	0.305632	0.110311	0.380117	0.296169	0.437791	0.652201	0.391916	0.0798546	0.0667587	0.112059	0.0735716	0.0930766	1.24804	0.0677066
43	0.365117	0.0823866	0.725062	0.123207	0.231303	0.456852	0.706597	0.174104	0.0365847	0.363424	0.144184	0.0666356	0.117491	1.05211	0.292284	0.105556	0.415234	0.297155	0.438709	0.658315	0.3917	0.0745068	0.0594205	0.111608	0.0727253	0.0857102	1.26222	0.0666384
44	0.363605	0.0804469	0.76755	0.119511	0.241921	0.465957	0.70149	0.171488	0.0339278	0.357774	0.132424	0.0696008	0.110586	1.03956	0.280355	0.101897	0.452907	0.299414	0.444095	0.662673	0.392848	0.0696574	0.0525237	0.111729	0.0725387	0.0816735	1.27312	0.0658024
45	0.361726	0.0793394	0.803224	0.116772	0.254217	0.479562	0.698332	0.168079	0.0314854	0.353791	0.121073	0.0729343	0.107335	1.02515	0.269752	0.0991748	0.492647	0.303095	0.454435	0.665067	0.395493	0.0652465	0.0461377	0.112013	0.0729645	0.0811553	1.27991	0.0658105
46	0.360032	0.0789101	0.830287	0.115085	0.268115	0.497741	0.696375	0.164026	0.0292113	0.352177	0.110203	0.0767752	0.107683	1.0118	0.260471	0.0972768	0.534642	0.308322	0.470392	0.665877	0.399885	0.0612046	0.0402737	0.112077	0.0740828	0.0840577	1.28299	0.0674331
47	0.358693	0.0791184	0.847485	0.114505	0.283496	0.520414	0.694091	0.159411	0.0271551	0.352886	0.0998642	0.0810411	0.110793	1.00078	0.252434	0.096091	0.578419	0.315044	0.492486	0.666668	0.406007	0.0575565	0.035041	0.111811	0.0756929	0.0898549	1.28434	0.0712502
48	0.357612	0.0799817	0.854946	0.114922	0.300489	0.547701	0.691324	0.154606	0.025543	0.353509	0.0901033	0.0856257	0.115614	0.992269	0.245471	0.0955683	0.623142	0.323268	0.520996	0.669801	0.413697	0.0542655	0.0305724	0.111825	0.0775272	0.0976496	1.28664	0.0770244
49	0.356211	0.0814508	0.854026	0.116115	0.319273	0.578733	0.688152	0.149748	0.0246996	0.352448	0.0809686	0.0906345	0.121301	0.987301	0.239271	0.0956514	0.667658	0.332878	0.554826	0.676255	0.423158	0.0513814	0.0270692	0.112579	0.0794644	0.106422	1.29283	0.0838573
50	0.353854	0.0835806	0.845881	0.117897	0.339878	0.612525	0.684278	0.145233	0.0251064	0.347887	0.0725262	0.0959536	0.126856	0.986289	0.233464	0.0963089	0.710419	0.343742	0.593195	0.685002	0.434608	0.0489151	0.0247322	0.114027	0.0812233	0.114558	1.30129	0.0903262
51	0.35029	0.0865219	0.83214	0.119951	0.362369	0.646839	0.679667	0.140984	0.0271387	0.339904	0.0648269	0.101367	0.13205	0.988539	0.227678	0.0975669	0.750409	0.355845	0.634381	0.695093	0.448276	0.0469173	0.0236274	0.116207	0.0829144	0.121862	1.31068	0.0959755
52	0.345167	0.0906275	0.814155	0.122129	0.386599	0.679027	0.674723	0.136578	0.0308512	0.329399	0.0579318	0.106655	0.137169	0.994211	0.221754	0.0995195	0.786888	0.369402	0.676401	0.704926	0.464366	0.0453288	0.0237206	0.118918	0.0848623	0.12869	1.32003	0.101165
53	0.338367	0.0964751	0.793218	0.12438	0.412917	0.706768	0.669507	0.131707	0.0360562	0.317405	0.0519571	0.111745	0.14164	1.00186	0.215686	0.102417	0.819195	0.385185	0.717267	0.713757	0.482586	0.0440174	0.0248716	0.122271	0.0877043	0.135086	1.32846	0.106458
54	0.330114	0.104811	0.769838	0.12661	0.44234	0.72841	0.664343	0.126158	0.0427221	0.304918	0.0468313	0.117538	0.144862	1.0113	0.209633	0.106654	0.846936	0.405127	0.755102	0.721405	0.502635	0.0427929	0.0270082	0.12628	0.0928023	0.140459	1.33561	0.112531
55	0.320643	0.116011	0.743897	0.128811	0.476112	0.743356	0.659309	0.119609	0.0507604	0.292539	0.0424443	0.125209	0.14673	1.01929	0.203782	0.112416	0.869869	0.431187	0.788413	0.727533	0.524105	0.0414969	0.0301261	0.131226	0.102136	0.143924	1.341	0.119166
56	0.310611	0.130088	0.715192	0.130962	0.515512	0.752207	0.655313	0.112241	0.0600489	0.280898	0.0389568	0.134891	0.146851	1.022	0.198351	0.11986	0.88731	0.46522	0.816086	0.732978	0.547088	0.040143	0.034264	0.137531	0.116469	0.145102	1.34331	0.126073
57	0.300663	0.146597	0.683786	0.133084	0.56153	0.755954	0.651717	0.104393	0.0699857	0.269498	0.0365441	0.146353	0.145272	1.02201	0.193439	0.128829	0.898822	0.508657	0.837291	0.737593	0.572087	0.0387648	0.0393299	0.145671	0.134872	0.144162	1.34068	0.133994
58	0.291127	0.164585	0.650186	0.1351	0.613499	0.756358	0.648628	0.0964732	0.0797946	0.258267	0.0352718	0.159004	0.142476	1.0222	0.18904	0.138788	0.903934	0.560832	0.851729	0.739969	0.599505	0.0373826	0.0450576	0.15493	0.155389	0.141817	1.33306	0.143719
59	0.282577	0.182648	0.61435	0.137054	0.670643	0.754796	0.64713	0.0893378	0.0888992	0.246656	0.0348907	0.171334	0.138972	1.02358	0.185121	0.148987	0.902013	0.620747	0.858965	0.739794	0.631978	0.0359997	0.0508596	0.16368	0.174589	0.138347	1.32154	0.157228
60	0.275765	0.199349	0.576649	0.138925	0.730511	0.753202	0.648298	0.0842974	0.0966909	0.23493	0.0348372	0.182248	0.135398	1.02993	0.181573	0.158575	0.892509	0.684984	0.859519	0.73801	0.670999	0.0346058	0.0562185	0.170639	0.189788	0.133668	1.30704	0.173109
61	0.27164	0.213435	0.53719	0.140957	0.790098	0.753124	0.651895	0.0822169	0.102683	0.223129	0.0347634	0.190178	0.1329	1.04304	0.178281	0.166733	0.875257	0.749043	0.85399	0.734969	0.716692	0.0331779	0.0605598	0.174842	0.199023	0.127372	1.29113	0.18843
62	0.271841	0.22404	0.496152	0.143576	0.846243	0.755725	0.657178	0.0838698	0.106582	0.211142	0.0351441	0.194112	0.132342	1.0621	0.175237	0.172952	0.849909	0.808148	0.843223	0.732121	0.767478	0.0318587	0.0634852	0.176457	0.201867	0.120037	1.27689	0.200747
63	0.278411	0.230869	0.454616	0.147357	0.895431	0.761456	0.663661	0.0889819	0.108415	0.199407	0.0371096	0.193916	0.133464	1.08571	0.172594	0.177101	0.816827	0.857713	0.828719	0.729693	0.817848	0.0307489	0.0649983	0.175952	0.199557	0.112214	1.26616	0.207937
64	0.293456	0.234068	0.41296	0.153468	0.935219	0.769269	0.672649	0.0985168	0.108211	0.187662	0.0414527	0.190613	0.135436	1.10993	0.170486	0.179367	0.776903	0.895114	0.811819	0.728234	0.862813	0.029859	0.0650896	0.173672	0.193923	0.104508	1.25962	0.209975
65	0.318891	0.233873	0.371873	0.163022	0.963853	0.777232	0.680605	0.113464	0.10612	0.175625	0.0476145	0.185602	0.136724	1.12932	0.169107	0.180029	0.731315	0.919062	0.793975	0.727959	0.89788	0.0292328	0.0638613	0.169579	0.186184	0.0979456	1.25783	0.207676
66	0.356956	0.230758	0.331952	0.17696	0.980652	0.783024	0.685872	0.134748	0.102316	0.163361	0.0553012	0.179802	0.137231	1.14289	0.16862	0.179502	0.68149	0.929652	0.775855	0.727861	0.920787	0.0288541	0.0615727	0.163671	0.17749	0.092931	1.26015	0.202492
67	0.407764	0.225394	0.293927	0.195442	0.986152	0.785271	0.68773	0.158034	0.0971945	0.150926	0.0640445	0.173342	0.137448	1.14912	0.169134	0.178335	0.629202	0.928085	0.758014	0.727575	0.931376	0.0287212	0.0585365	0.156062	0.168592	0.0902804	1.26604	0.195999
68	0.469907	0.218376	0.258309	0.218228	0.981499	0.783361	0.686854	0.179452	0.09101	0.138421	0.0734005	0.166749	0.13744	1.14871	0.170721	0.17705	0.576266	0.916104	0.74074	0.727543	0.931197	0.0288069	0.0549943	0.147029	0.160275	0.0902729	1.27499	0.189399
69	0.542108	0.210229	0.225257	0.245177	0.967376	0.77819	0.683618	0.199002	0.0840708	0.126114	0.0831871	0.158927	0.138881	1.14273	0.173515	0.176302	0.523627	0.894804	0.724372	0.726171	0.92201	0.0289759	0.0512318	0.137334	0.15191	0.0933016	1.28442	0.183388
70	0.618657	0.20158	0.195253	0.276071	0.945842	0.771398	0.67837	0.215182	0.0767302	0.114099	0.0931494	0.150613	0.142034	1.13207	0.177307	0.176599	0.472667	0.866507	0.709744	0.724963	0.906052	0.0290814	0.0474959	0.127056	0.143492	0.0993216	1.2963	0.177983
71	0.694136	0.192831	0.168205	0.310777	0.918817	0.76455	0.672904	0.230377	0.0692212	0.102527	0.103407	0.142068	0.14735	1.12198	0.181628	0.178069	0.424115	0.833127	0.697229	0.723771	0.885257	0.0290766	0.0440241	0.116569	0.134839	0.10789	1.3101	0.172743
72	0.764018	0.184256	0.144051	0.348566	0.887661	0.759175	0.667858	0.246372	0.0617841	0.0916588	0.114131	0.132961	0.155765	1.11657	0.186027	0.180471	0.378521	0.796011	0.687214	0.720166	0.860511	0.0290397	0.0409905	0.106325	0.125609	0.118594	1.32196	0.16725
73	0.822918	0.176022	0.122979	0.388478	0.85419	0.755813	0.664362	0.262214	0.0545907	0.0814315	0.124694	0.124265	0.165996	1.11845	0.190015	0.183321	0.336823	0.757064	0.679867	0.716554	0.832772	0.0290502	0.0384653	0.095888	0.116458	0.130183	1.33184	0.160692
74	0.869004	0.168181	0.104742	0.428447	0.819208	0.754926	0.662982	0.277551	0.0478011	0.0719352	0.134253	0.115755	0.178117	1.12831	0.193275	0.186005	0.298984	0.717296	0.675907	0.711222	0.802742	0.0292064	0.0363922	0.085765	0.107314	0.142584	1.33668	0.153008
75	0.901665	0.160776	0.0891302	0.466969	0.783614	0.756814	0.663669	0.29134	0.0415623	0.0631936	0.141948	0.107483	0.191184	1.14477	0.195688	0.188055	0.264935	0.677807	0.67579	0.704409	0.771268	0.0294062	0.0346703	0.0760897	0.098443	0.155366	1.33677	0.144622
76	0.920873	0.153883	0.0760829	0.503096	0.748201	0.761329	0.665529	0.302844	0.035956	0.0551874	0.148303	0.0996217	0.20446	1.16233	0.197263	0.189267	0.234596	0.639643	0.679589	0.696684	0.739312	0.02951	0.0331871	0.0670071	0.0902573	0.167808	1.33379	0.135997
77	0.927459	0.147558	0.0655524	0.535124	0.713865	0.768511	0.668739	0.311198	0.0309843	0.0478866	0.153776	0.0925578	0.21709	1.17838	0.19807	0.189513	0.207744	0.603553	0.687324	0.688512	0.707884	0.029464	0.0318893	0.0585547	0.0830667	0.179192	1.32856	0.127361
78	0.922513	0.141749	0.0576337	0.561708	0.680875	0.777977	0.673352	0.316026	0.0265885	0.041463	0.158336	0.0867157	0.228395	1.19207	0.198152	0.188763	0.184143	0.569691	0.698837	0.680969	0.677719	0.0292568	0.0307541	0.0508592	0.0771603	0.189002	1.32475	0.119059
79	0.907056	0.136428	0.0526199	0.581659	0.649371	0.789172	0.678728	0.317201	0.0227686	0.0366187	0.16239	0.0822813	0.237859	1.20124	0.197572	0.187016	0.16354	0.538202	0.713575	0.673985	0.649369	0.0289343	0.0297039	0.0439525	0.072428	0.196948	1.32138	0.111286
80	0.881984	0.131572	0.050865	0.594314	0.619325	0.801943	0.683607	0.314282	0.019497	0.0347412	0.165576	0.079367	0.244808	1.205	0.196305	0.18438	0.145662	0.509147	0.731157	0.667434	0.623149	0.0284355	0.028655	0.0378443	0.0686755	0.203045	1.31658	0.104397
81	0.848817	0.127269	0.0525404	0.600024	0.590483	0.815605	0.686218	0.307341	0.0167376	0.0369624	0.167739	0.077779	0.248668	1.20044	0.194447	0.181002	0.130327	0.482361	0.750575	0.661411	0.599206	0.0277779	0.0276291	0.0326213	0.065906	0.207813	1.31121	0.0989539
82	0.809175	0.123793	0.0570859	0.599272	0.562957	0.82971	0.686455	0.296468	0.0144437	0.0421908	0.169521	0.0767868	0.249143	1.18785	0.192168	0.177134	0.117353	0.457937	0.77055	0.655294	0.577924	0.0268591	0.0265868	0.0281631	0.0636621	0.210872	1.30408	0.0950503
83	0.764832	0.121494	0.0633862	0.592764	0.536639	0.843541	0.683888	0.282337	0.0128882	0.0488692	0.171145	0.07634	0.246985	1.16821	0.18958	0.173172	0.106518	0.435584	0.790489	0.649268	0.559448	0.0257172	0.0256192	0.02452	0.0620742	0.212073	1.29565	0.0928232
84	0.717537	0.121292	0.0702089	0.580751	0.511512	0.855757	0.678605	0.265044	0.0129578	0.0555419	0.172334	0.0761856	0.243247	1.14234	0.186799	0.169942	0.0975946	0.415084	0.80935	0.642503	0.54414	0.0244048	0.0249732	0.0217764	0.0612936	0.211473	1.28371	0.0923056
85	0.668763	0.124645	0.076581	0.563289	0.487654	0.865384	0.671399	0.24534	0.0157665	0.0609424	0.172493	0.0762128	0.239042	1.11333	0.183994	0.168934	0.0902516	0.396471	0.825976	0.634853	0.532426	0.0230668	0.0254531	0.0199065	0.0612288	0.209467	1.26777	0.0934861
86	0.61978	0.133004	0.0818758	0.54075	0.465165	0.871527	0.662976	0.223912	0.0204994	0.0647461	0.171103	0.076535	0.234602	1.08478	0.181224	0.172159	0.0842118	0.379861	0.839302	0.628437	0.524371	0.0218095	0.0283725	0.0187054	0.0617173	0.206077	1.24856	0.0962295
87	0.571694	0.147322	0.085724	0.513479	0.443996	0.873412	0.654884	0.201669	0.0257441	0.0667779	0.167712	0.0771795	0.229467	1.06154	0.178552	0.182232	0.0792653	0.3652	0.847879	0.623568	0.520211	0.0206997	0.0350675	0.0179325	0.0625999	0.201576	1.22834	0.100224
88	0.525231	0.168319	0.0881299	0.482303	0.424166	0.870505	0.648375	0.179508	0.0309944	0.0672301	0.162437	0.0780857	0.223792	1.04688	0.176068	0.201734	0.0752826	0.352462	0.850757	0.620587	0.520172	0.0197721	0.0467659	0.0173906	0.0639414	0.196721	1.20963	0.105589
89	0.481176	0.197202	0.0892367	0.448238	0.405916	0.862211	0.644646	0.157966	0.0369468	0.0662867	0.155504	0.0790516	0.217917	1.04218	0.17389	0.233733	0.0721708	0.34185	0.847177	0.619192	0.524543	0.0190397	0.0641994	0.0169496	0.0655775	0.191815	1.19453	0.11233
90	0.439998	0.234863	0.089321	0.412483	0.389807	0.848135	0.64357	0.13757	0.0442371	0.0643763	0.147264	0.0798297	0.211677	1.04553	0.172432	0.279346	0.0697914	0.333659	0.83696	0.618482	0.533193	0.0186099	0.0861615	0.0165168	0.0675083	0.186903	1.18459	0.119729
91	0.402336	0.283748	0.0887824	0.376943	0.376344	0.828618	0.646071	0.118819	0.0547354	0.0620255	0.13834	0.0802091	0.205119	1.05239	0.1725	0.336813	0.0681168	0.328313	0.820514	0.618998	0.545762	0.0187724	0.110536	0.0161197	0.069618	0.18155	1.18022	0.127153
92	0.368644	0.344836	0.0880269	0.343361	0.365909	0.804389	0.652143	0.102026	0.0751162	0.0597564	0.129298	0.0802393	0.198227	1.05947	0.175032	0.402909	0.0671483	0.32601	0.798776	0.619834	0.561533	0.0203958	0.134719	0.015787	0.0718682	0.175552	1.18084	0.133912
93	0.339441	0.414578	0.0875094	0.314443	0.358799	0.776153	0.660543	0.0874352	0.109933	0.0581507	0.121002	0.0801708	0.190839	1.06749	0.181767	0.474005	0.0670787	0.32691	0.772874	0.620728	0.579848	0.0247885	0.156332	0.0155914	0.0745002	0.168951	1.1859	0.139632
94	0.315263	0.487485	0.087515	0.2943	0.355238	0.744903	0.671249	0.0753093	0.157174	0.057444	0.115773	0.0803295	0.182834	1.07731	0.194689	0.546127	0.0683453	0.331317	0.744284	0.6227	0.599759	0.0328583	0.173506	0.0158603	0.0778627	0.161574	1.19611	0.144315
95	0.296375	0.557336	0.0880944	0.287705	0.355721	0.712021	0.68464	0.0656084	0.209266	0.0575355	0.11622	0.0807506	0.174684	1.08959	0.215187	0.616372	0.0715146	0.339549	0.714825	0.625781	0.62037	0.044032	0.186041	0.0169754	0.0822873	0.153758	1.21045	0.147773
96	0.282947	0.618567	0.0891965	0.29864	0.360456	0.679266	0.700283	0.0587519	0.258802	0.0580219	0.124043	0.0814576	0.166652	1.10854	0.242902	0.680767	0.0770555	0.351877	0.686394	0.62945	0.641093	0.0583121	0.193294	0.0190641	0.088423	0.145921	1.22698	0.150162
97	0.275583	0.668026	0.0908568	0.329997	0.369677	0.648114	0.716533	0.0549316	0.300544	0.0582502	0.13868	0.0824268	0.158739	1.13379	0.279024	0.736831	0.0855719	0.368885	0.660403	0.632999	0.661271	0.0745645	0.195337	0.0218863	0.0961176	0.137946	1.24415	0.151848
98	0.274942	0.706053	0.0931871	0.380747	0.38297	0.620173	0.732594	0.0545063	0.330334	0.0579441	0.155709	0.0836558	0.151584	1.16256	0.323516	0.783049	0.09726	0.390687	0.638096	0.635763	0.680471	0.0921405	0.19264	0.0252586	0.105214	0.130379	1.26028	0.153461
99	0.280722	0.736998	0.0962153	0.445683	0.399263	0.596231	0.747866	0.0571577	0.349156	0.0571747	0.170371	0.0853655	0.145966	1.19269	0.375392	0.819447	0.111574	0.416998	0.619721	0.636828	0.698396	0.110397	0.187086	0.028916	0.115616	0.123981	1.27275	0.155238
100	0.292441	0.764725	0.0998939	0.519021	0.418036	0.576225	0.761313	0.0621882	0.358758	0.0560685	0.179798	0.0877504	0.142269	1.22141	0.43364	0.847011	0.127865	0.447564	0.604835	0.636751	0.714546	0.128789	0.180681	0.0325435	0.126618	0.118854	1.28081	0.157051
	RIGHT
	EMG RRectusFem		EMG RVastusLat		EMG RSemitendi		EMG RBicepsFem		EMG RGastrocMed		EMG RSoleus		EMG RTibialisA		EMG LRectusFem		EMG LVastusLat		EMG LSemitendi		EMG LBicepsFem		EMG LGastrocMed		EMG LSoleus		EMG LTibialisA
%	mean	std	mean	std	mean	std	mean	std	mean	std	mean	std	mean	std	mean	std	mean	std	mean	std	mean	std	mean	std	mean	std	mean	std
1	0.624356	0.868635	0.820941	0.617818	0.185958	0.150626	0.889429	0.15912	0.132478	1.34993	0.122188	0.0351652	0.0546147	0.177487	0.659362	0.754692	0.647466	0.279189	0.184701	0.610694	0.141222	0.1497	0.136014	0.963249	0.0899139	0.0940826	0.253401	0.0442157
2	0.698171	0.868836	0.815206	0.664559	0.182359	0.159426	0.878827	0.178912	0.129514	1.34339	0.139602	0.0336688	0.0602064	0.181617	0.725242	0.754106	0.649811	0.274239	0.200314	0.573411	0.14241	0.161861	0.132029	0.967285	0.0835716	0.101508	0.241505	0.0446497
3	0.769456	0.863137	0.807662	0.719407	0.179104	0.166993	0.861149	0.194821	0.125369	1.33322	0.160359	0.0324487	0.0644991	0.184284	0.79019	0.756371	0.652385	0.272836	0.213553	0.534179	0.143909	0.173185	0.129032	0.97431	0.0808812	0.106897	0.229289	0.0452363
4	0.833394	0.85203	0.798495	0.778035	0.176153	0.173021	0.835759	0.20501	0.119811	1.31983	0.179514	0.03149	0.0673058	0.184812	0.850271	0.762472	0.654368	0.276082	0.223937	0.493573	0.146368	0.181828	0.128267	0.983298	0.0831018	0.110302	0.217016	0.046488
5	0.885507	0.836229	0.788035	0.834622	0.173551	0.177248	0.802054	0.208707	0.112984	1.30396	0.19274	0.0307719	0.0685664	0.182548	0.901811	0.772431	0.655263	0.285785	0.2309	0.45225	0.150834	0.186711	0.129976	0.99317	0.0906844	0.111799	0.204735	0.0494305
6	0.922722	0.817675	0.776706	0.883041	0.171525	0.179703	0.761274	0.206594	0.10603	1.28688	0.198577	0.0302385	0.0683928	0.17768	0.941781	0.784357	0.654395	0.304578	0.234259	0.410822	0.158803	0.187753	0.133377	1.00007	0.102258	0.111533	0.192121	0.0548684
7	0.945054	0.797911	0.764809	0.919976	0.170296	0.180721	0.715061	0.20034	0.0994046	1.26914	0.198721	0.0298806	0.0670477	0.170899	0.969464	0.795236	0.651846	0.334608	0.234377	0.369851	0.171225	0.185814	0.137001	1.00335	0.119425	0.109716	0.179228	0.0626597
8	0.953239	0.778243	0.753133	0.943517	0.170038	0.180721	0.665251	0.191075	0.0935978	1.25201	0.195331	0.0297903	0.0646273	0.16244	0.984647	0.803068	0.647659	0.377201	0.231645	0.330279	0.188157	0.18135	0.140306	1.00313	0.140758	0.106299	0.166153	0.0703013
9	0.948663	0.759745	0.742131	0.953874	0.170973	0.180268	0.613556	0.17987	0.0890622	1.23637	0.190154	0.0300239	0.0613146	0.15287	0.987769	0.806922	0.641703	0.433203	0.226653	0.292505	0.210001	0.174504	0.143284	0.998282	0.163523	0.101437	0.152833	0.0781587
10	0.933131	0.74213	0.733733	0.952676	0.17317	0.179887	0.561246	0.167819	0.0865323	1.22245	0.184215	0.0305535	0.0573297	0.14257	0.979862	0.806568	0.634408	0.501423	0.219961	0.25699	0.236241	0.166132	0.145793	0.98972	0.184584	0.0952786	0.139553	0.0857381
11	0.909201	0.725875	0.729158	0.942363	0.176419	0.180145	0.509944	0.155807	0.0868291	1.21275	0.178276	0.0312093	0.0529758	0.131595	0.963083	0.803022	0.626174	0.576927	0.212268	0.224226	0.265558	0.157259	0.147989	0.978774	0.201014	0.0881862	0.126329	0.0938593
12	0.878534	0.711356	0.726212	0.92505	0.180468	0.181208	0.460204	0.143597	0.0910994	1.20684	0.172658	0.0317472	0.0486372	0.120574	0.939086	0.797685	0.617698	0.655206	0.203979	0.194227	0.297432	0.147459	0.150842	0.968968	0.214289	0.0805012	0.113529	0.102597
13	0.843083	0.698511	0.726285	0.902763	0.184856	0.183068	0.412944	0.131731	0.0989971	1.20627	0.167109	0.0320169	0.0445751	0.109659	0.909906	0.791369	0.60992	0.730345	0.195456	0.167276	0.331442	0.13795	0.154511	0.964022	0.225191	0.0725138	0.1013	0.111269
14	0.804452	0.687764	0.728556	0.876799	0.189091	0.185487	0.36882	0.120307	0.110199	1.21168	0.161187	0.032081	0.0409954	0.0991768	0.87736	0.785537	0.603411	0.797696	0.186958	0.143317	0.366725	0.128964	0.159922	0.965779	0.235091	0.0645675	0.0898056	0.119877
15	0.763839	0.679957	0.730963	0.847963	0.192865	0.187977	0.32814	0.108993	0.123818	1.2225	0.155077	0.0320137	0.0378752	0.0895016	0.842639	0.781586	0.597874	0.854459	0.178653	0.122215	0.40219	0.119946	0.167554	0.971369	0.245668	0.0569673	0.0792897	0.128422
16	0.722938	0.675387	0.735702	0.817247	0.19593	0.190002	0.291342	0.0986415	0.138118	1.23878	0.148313	0.031992	0.0351597	0.0801087	0.807387	0.779797	0.593364	0.898602	0.170641	0.103948	0.436543	0.111787	0.176332	0.97751	0.257577	0.049832	0.0695376	0.136704
17	0.682539	0.674755	0.741088	0.785103	0.198495	0.191257	0.258187	0.0891301	0.152887	1.259	0.141157	0.0323811	0.032817	0.0712778	0.772071	0.780782	0.590698	0.929806	0.162988	0.088268	0.468776	0.103923	0.186454	0.983984	0.271127	0.0432755	0.0606507	0.144346
18	0.643363	0.678362	0.74683	0.752333	0.2008	0.191527	0.228633	0.0807038	0.167309	1.2819	0.133776	0.0341731	0.0308321	0.0630334	0.737045	0.784469	0.590017	0.947588	0.155804	0.0752046	0.498083	0.0965857	0.196919	0.98913	0.285051	0.0373167	0.0525658	0.150864
19	0.606007	0.685825	0.751884	0.719892	0.202629	0.190855	0.202469	0.0734132	0.180773	1.3043	0.126298	0.038276	0.0292018	0.0554013	0.7028	0.790742	0.590753	0.952664	0.149161	0.0648448	0.523857	0.090065	0.207602	0.991981	0.297902	0.0319563	0.045228	0.155978
20	0.570988	0.696432	0.755169	0.688563	0.203882	0.189339	0.179543	0.0673762	0.192471	1.32254	0.118766	0.0445535	0.0278334	0.048444	0.669859	0.799171	0.593307	0.945927	0.143112	0.0574143	0.544951	0.0846711	0.218206	0.995069	0.3079	0.0271945	0.0392847	0.159671
21	0.53826	0.71009	0.756183	0.659091	0.204348	0.187022	0.159474	0.0625929	0.201744	1.3344	0.111404	0.0513298	0.0266181	0.0420916	0.638208	0.809529	0.596485	0.928468	0.137651	0.0530763	0.560504	0.0806576	0.227646	0.995669	0.314618	0.0230072	0.0359584	0.162061
22	0.507895	0.725934	0.755587	0.631777	0.203939	0.184011	0.142128	0.0590849	0.208617	1.3406	0.104824	0.0568353	0.0254963	0.0364801	0.607882	0.821102	0.599638	0.901476	0.132861	0.0522092	0.570002	0.0780758	0.235458	0.992199	0.317137	0.0194216	0.0363657	0.163291
23	0.47993	0.743229	0.754682	0.607	0.202764	0.18054	0.127248	0.0568108	0.213993	1.34366	0.0995027	0.0607905	0.0244288	0.0316503	0.578958	0.832678	0.601969	0.866708	0.128928	0.0545912	0.573743	0.0767896	0.241047	0.984596	0.315227	0.0164628	0.0404139	0.163747
24	0.454107	0.761605	0.754412	0.585128	0.200925	0.176968	0.114591	0.0554599	0.218283	1.34689	0.0956233	0.0630885	0.0235555	0.0275471	0.551077	0.843905	0.603427	0.825427	0.126185	0.0595169	0.572362	0.0763406	0.244488	0.973804	0.309008	0.0143489	0.046905	0.164229
25	0.430529	0.779289	0.754651	0.566453	0.198628	0.173923	0.104161	0.0548448	0.221362	1.35059	0.0932085	0.0637576	0.0233148	0.024314	0.524441	0.854047	0.604497	0.779544	0.125292	0.066001	0.566558	0.0763349	0.246431	0.962192	0.298236	0.0141745	0.0544338	0.16543
26	0.409162	0.795206	0.754975	0.551259	0.19596	0.172467	0.0956015	0.054739	0.223337	1.35388	0.0921957	0.0629541	0.0246114	0.0219542	0.499018	0.862345	0.605033	0.730737	0.126988	0.0730196	0.556308	0.0765664	0.247426	0.95105	0.283582	0.0173041	0.061688	0.167478
27	0.389945	0.808231	0.754537	0.539638	0.193078	0.17398	0.0886601	0.0549939	0.223796	1.35584	0.0922718	0.0610891	0.0289688	0.0204065	0.47482	0.868084	0.605446	0.680527	0.132166	0.0796494	0.541578	0.0769712	0.248169	0.942145	0.265808	0.0237531	0.0678688	0.170037
28	0.372856	0.81715	0.754373	0.531639	0.19009	0.179998	0.0831146	0.0554354	0.222832	1.35416	0.0936279	0.0584011	0.0372829	0.0195183	0.451994	0.870257	0.605999	0.630161	0.141926	0.0852298	0.522261	0.077501	0.24867	0.936592	0.245522	0.0327053	0.0723983	0.172113
29	0.357945	0.821309	0.75466	0.527284	0.187079	0.193011	0.0787168	0.0560618	0.220855	1.34871	0.0961024	0.0551092	0.0507715	0.019029	0.430605	0.86784	0.607031	0.580788	0.15737	0.0894169	0.498575	0.0780646	0.248546	0.935366	0.223834	0.0441416	0.0751726	0.172745
30	0.345167	0.820135	0.75578	0.526847	0.184238	0.215854	0.0752909	0.0569269	0.218125	1.34088	0.099942	0.0513408	0.0705367	0.0187374	0.410831	0.860568	0.609416	0.53323	0.17922	0.092222	0.471211	0.0787146	0.247412	0.940787	0.20162	0.0575649	0.0762588	0.171397
31	0.334683	0.813386	0.75732	0.530505	0.181875	0.250377	0.0727089	0.0580566	0.214661	1.33205	0.105496	0.0473897	0.0959202	0.0184953	0.392998	0.848335	0.616533	0.488224	0.207987	0.0938401	0.441184	0.079089	0.244879	0.951948	0.179518	0.0717935	0.0758422	0.16805
32	0.32679	0.801118	0.759345	0.538401	0.180476	0.296605	0.070842	0.0595454	0.210248	1.32417	0.112275	0.0436298	0.12501	0.0182335	0.377542	0.831347	0.629283	0.44635	0.244259	0.0944916	0.40969	0.0789541	0.240743	0.968518	0.158033	0.0851932	0.074199	0.16294
33	0.321787	0.783731	0.762297	0.550346	0.180982	0.352903	0.0696507	0.0615452	0.204532	1.32007	0.119244	0.040913	0.155295	0.0179507	0.365058	0.809997	0.644941	0.408214	0.289385	0.0944668	0.378327	0.0782374	0.234771	0.98816	0.137539	0.0970949	0.0716963	0.156043
34	0.31997	0.762281	0.765427	0.56563	0.184749	0.416016	0.0692121	0.0641321	0.197451	1.32037	0.125003	0.0412577	0.183357	0.0176757	0.356058	0.784813	0.662684	0.374347	0.343173	0.0939738	0.349337	0.077084	0.227122	1.00927	0.118364	0.110848	0.0686557	0.147821
35	0.321523	0.73794	0.768146	0.583196	0.193505	0.482423	0.0697717	0.0674905	0.189216	1.32396	0.129143	0.0460694	0.206853	0.0174733	0.350636	0.75658	0.682252	0.345162	0.404402	0.0933456	0.326225	0.0759465	0.218125	1.03218	0.100797	0.132339	0.0654224	0.139023
36	0.326314	0.712049	0.77117	0.601847	0.208251	0.548923	0.0716961	0.0715332	0.179874	1.33103	0.131677	0.0558364	0.224007	0.0175982	0.34856	0.726263	0.702453	0.320943	0.468691	0.0929627	0.312722	0.0751113	0.208014	1.05739	0.085186	0.164614	0.0624518	0.13189
37	0.334593	0.6859	0.774659	0.620964	0.229751	0.613104	0.0754664	0.076343	0.169561	1.34081	0.13313	0.0698789	0.234033	0.0184762	0.349954	0.694723	0.724006	0.302041	0.531633	0.0930859	0.312931	0.0745251	0.197074	1.0871	0.0719728	0.204538	0.0601886	0.129567
38	0.346772	0.660752	0.778346	0.639877	0.258504	0.67188	0.0817206	0.0819977	0.158612	1.35203	0.134481	0.0870162	0.236559	0.020628	0.355005	0.663259	0.746371	0.28903	0.588688	0.0939369	0.330679	0.0741856	0.185521	1.12077	0.0619489	0.245971	0.058803	0.135299
39	0.363193	0.637696	0.781732	0.658289	0.294794	0.72345	0.0907236	0.0887311	0.147581	1.36341	0.136184	0.105585	0.232217	0.0241375	0.36371	0.633221	0.767609	0.282225	0.637341	0.0955103	0.366481	0.0743804	0.1736	1.15579	0.0564223	0.283381	0.058068	0.15017
40	0.383908	0.617452	0.78372	0.675938	0.338534	0.767206	0.102518	0.096713	0.137235	1.37212	0.138041	0.124252	0.222314	0.0285871	0.375823	0.605724	0.786605	0.281605	0.677637	0.0977183	0.418738	0.0753381	0.161975	1.18972	0.0563876	0.313044	0.0574482	0.170471
41	0.409208	0.600548	0.783854	0.692266	0.389524	0.802774	0.116914	0.105854	0.1281	1.377	0.139984	0.141908	0.20873	0.0334586	0.390903	0.581987	0.802317	0.287212	0.711282	0.100557	0.483326	0.0769981	0.151347	1.21968	0.0612943	0.333807	0.0565423	0.191977
42	0.438725	0.587115	0.781764	0.706858	0.446692	0.830359	0.133245	0.115873	0.120787	1.37707	0.141839	0.157712	0.194296	0.0381479	0.408366	0.562352	0.814094	0.298366	0.741841	0.104006	0.555537	0.0791372	0.142606	1.24312	0.0690954	0.346277	0.0552936	0.209598
43	0.471266	0.576841	0.777607	0.719573	0.507989	0.850448	0.150461	0.125946	0.115884	1.37248	0.143639	0.171383	0.181543	0.0423728	0.427568	0.546172	0.822681	0.313801	0.771291	0.107927	0.629784	0.0814096	0.136594	1.25877	0.0776236	0.352589	0.053787	0.221145
44	0.506169	0.569044	0.77154	0.730266	0.571597	0.863693	0.167648	0.134921	0.113489	1.36372	0.145686	0.183285	0.171997	0.0461704	0.448166	0.532601	0.82917	0.332194	0.800171	0.112147	0.701172	0.0833985	0.133225	1.26737	0.0856648	0.355741	0.0522081	0.227256
45	0.542638	0.56282	0.763373	0.739075	0.635433	0.87096	0.184151	0.14168	0.113464	1.35008	0.147583	0.193408	0.165397	0.0497175	0.469919	0.520499	0.835317	0.352352	0.828038	0.116483	0.76546	0.0848671	0.131631	1.26936	0.092722	0.357584	0.0507212	0.230884
46	0.579668	0.557467	0.753743	0.746235	0.697077	0.873758	0.199456	0.145842	0.115316	1.33228	0.148973	0.202076	0.160427	0.0536476	0.492335	0.509085	0.840549	0.372956	0.853525	0.120675	0.819665	0.0856656	0.130854	1.2659	0.0986791	0.358615	0.0494025	0.236016
47	0.6164	0.552276	0.743317	0.751899	0.754373	0.874183	0.2133	0.147727	0.117686	1.31174	0.150083	0.208774	0.156169	0.0583942	0.514876	0.497936	0.844848	0.39266	0.875471	0.124507	0.862571	0.0861314	0.129731	1.25997	0.103548	0.358315	0.0483804	0.244993
48	0.65168	0.546949	0.732177	0.755852	0.80593	0.874026	0.225518	0.148282	0.119295	1.28972	0.151248	0.213045	0.152432	0.063976	0.536634	0.48689	0.848525	0.410381	0.892996	0.127817	0.893955	0.0867999	0.127507	1.25315	0.106942	0.355594	0.0477085	0.258053
49	0.684029	0.541481	0.720534	0.757876	0.850449	0.875058	0.235903	0.148682	0.119458	1.26745	0.15283	0.214738	0.148918	0.0702032	0.556673	0.475908	0.850818	0.425047	0.905573	0.130451	0.913973	0.0879745	0.124005	1.24457	0.10831	0.349722	0.0473039	0.274234
50	0.712629	0.535984	0.707926	0.757787	0.887084	0.878342	0.244245	0.149655	0.118015	1.24503	0.154736	0.214169	0.145223	0.0765686	0.574236	0.465188	0.85137	0.436161	0.912859	0.132314	0.922799	0.0897413	0.119512	1.23539	0.107776	0.340896	0.0470998	0.291769
51	0.736707	0.530721	0.695213	0.755513	0.915802	0.883756	0.25047	0.151534	0.115777	1.22416	0.156568	0.212501	0.14175	0.0825724	0.588364	0.454839	0.849221	0.443773	0.914703	0.133357	0.921336	0.0920949	0.114536	1.22417	0.105779	0.329605	0.0468626	0.308525
52	0.755239	0.525746	0.682097	0.751144	0.937016	0.890609	0.254696	0.153996	0.11361	1.20515	0.157837	0.21044	0.139613	0.0880497	0.598064	0.444893	0.843785	0.448082	0.9118	0.133594	0.911029	0.0947297	0.109453	1.2101	0.102894	0.317314	0.0465459	0.323197
53	0.76749	0.520878	0.669032	0.745109	0.951197	0.897404	0.257138	0.157003	0.11193	1.18876	0.158002	0.207943	0.140391	0.0929976	0.602435	0.43569	0.83495	0.449455	0.904387	0.133103	0.893754	0.0975134	0.104512	1.19297	0.0996247	0.30497	0.0461776	0.335554
54	0.77285	0.5161	0.658625	0.737791	0.958652	0.902258	0.258036	0.160175	0.111057	1.17468	0.157253	0.205316	0.14444	0.097469	0.600848	0.427464	0.822286	0.448429	0.892189	0.132035	0.870978	0.10015	0.100058	1.17102	0.0963549	0.292943	0.0457973	0.346059
55	0.771285	0.511396	0.651573	0.729262	0.959528	0.903698	0.257598	0.162845	0.111115	1.16257	0.155641	0.203051	0.151733	0.101665	0.593412	0.420575	0.806651	0.445495	0.875142	0.130468	0.844472	0.102176	0.0968928	1.14575	0.0932361	0.2817	0.0454625	0.35636
56	0.762954	0.507079	0.646278	0.719481	0.953773	0.900459	0.2559	0.164384	0.112358	1.15352	0.153028	0.200624	0.161541	0.105368	0.580391	0.415435	0.789275	0.440993	0.853084	0.128496	0.81518	0.103178	0.0959132	1.11899	0.0903601	0.271236	0.0452492	0.366982
57	0.748412	0.503769	0.642411	0.708201	0.942544	0.891347	0.253017	0.164662	0.115321	1.14777	0.149519	0.198262	0.172485	0.108384	0.562556	0.412429	0.771115	0.435212	0.82635	0.126198	0.783246	0.103243	0.0976991	1.09179	0.0876877	0.261901	0.0452854	0.376841
58	0.72832	0.501873	0.640505	0.695072	0.927246	0.875624	0.249031	0.163358	0.120154	1.14547	0.145404	0.196377	0.183467	0.110597	0.540945	0.41177	0.753935	0.42842	0.795438	0.123659	0.748967	0.102474	0.102289	1.06743	0.0852867	0.253828	0.0456862	0.385136
59	0.70373	0.501806	0.639912	0.680074	0.908884	0.853214	0.244191	0.160566	0.127109	1.14644	0.141046	0.1952	0.193668	0.111951	0.516584	0.413611	0.738944	0.42074	0.76098	0.12119	0.712675	0.100979	0.109515	1.04762	0.0830968	0.246854	0.0466863	0.391099
60	0.675801	0.503335	0.640145	0.663362	0.887687	0.824068	0.238732	0.156785	0.13567	1.14999	0.136657	0.194774	0.202162	0.112592	0.490558	0.41775	0.726759	0.412251	0.723349	0.119274	0.675141	0.0987871	0.118955	1.03214	0.0809066	0.24053	0.0489376	0.394516
61	0.645806	0.505682	0.641037	0.645174	0.863257	0.788734	0.232884	0.152347	0.144574	1.15539	0.132176	0.194474	0.208434	0.112691	0.463858	0.42357	0.716899	0.402984	0.683055	0.118199	0.637282	0.0959834	0.129749	1.01928	0.0786558	0.234351	0.0531989	0.395771
62	0.614849	0.508141	0.641851	0.625977	0.836007	0.748514	0.226906	0.147563	0.152486	1.16135	0.127386	0.193288	0.212408	0.112387	0.437265	0.430465	0.709247	0.393006	0.640665	0.117921	0.59989	0.0927521	0.140812	1.00858	0.0763356	0.227713	0.0596171	0.395318
63	0.583753	0.51008	0.642518	0.606383	0.806953	0.704844	0.220937	0.142509	0.15796	1.16739	0.122334	0.190616	0.21426	0.111803	0.411434	0.437817	0.702916	0.382573	0.596988	0.118266	0.563249	0.0892452	0.15093	0.999236	0.0740493	0.22056	0.0676839	0.393229
64	0.55281	0.511489	0.643113	0.586513	0.777177	0.658711	0.215042	0.136934	0.160502	1.1734	0.1168	0.186288	0.214282	0.111058	0.386592	0.44518	0.696739	0.371939	0.552306	0.11912	0.527258	0.0855901	0.159381	0.990285	0.071878	0.212044	0.0762923	0.389583
65	0.522755	0.512516	0.644242	0.566834	0.747369	0.611167	0.209488	0.131164	0.161004	1.18018	0.111184	0.180813	0.212292	0.110339	0.363092	0.452194	0.690266	0.36142	0.507481	0.120938	0.492667	0.0820959	0.166351	0.981716	0.0699007	0.202206	0.0851233	0.385018
66	0.494277	0.513362	0.646265	0.547815	0.717694	0.563245	0.204528	0.125276	0.160865	1.18848	0.105689	0.174855	0.208185	0.109697	0.341176	0.458649	0.6838	0.351377	0.463311	0.124248	0.459978	0.0788423	0.17199	0.975048	0.0681383	0.19092	0.0942736	0.380193
67	0.467731	0.513988	0.648503	0.529605	0.68763	0.515385	0.200418	0.119704	0.161313	1.19693	0.10029	0.1688	0.201618	0.109126	0.320796	0.46432	0.677708	0.34191	0.420066	0.130033	0.429061	0.0760192	0.176943	0.971235	0.0666865	0.178075	0.104836	0.37515
68	0.443818	0.514313	0.651079	0.512635	0.657449	0.469194	0.19741	0.114823	0.163022	1.2044	0.0951748	0.163146	0.193186	0.108606	0.302307	0.469283	0.673025	0.333403	0.379129	0.139154	0.4003	0.073639	0.182209	0.971851	0.0657679	0.164593	0.11829	0.370288
69	0.42234	0.514007	0.654127	0.496817	0.627582	0.425158	0.195569	0.110346	0.16548	1.20782	0.0901425	0.157919	0.183912	0.108001	0.285634	0.473564	0.670363	0.32618	0.340694	0.151853	0.37361	0.071506	0.188007	0.976234	0.0659022	0.150482	0.135328	0.365248
70	0.403073	0.512813	0.658519	0.482066	0.598431	0.383762	0.195046	0.106161	0.168279	1.20824	0.085145	0.153166	0.174678	0.107304	0.270663	0.477007	0.669933	0.320761	0.305158	0.168875	0.348834	0.0694311	0.194448	0.982267	0.0677142	0.136107	0.157356	0.359823
71	0.385822	0.510647	0.663949	0.468369	0.570489	0.345578	0.195918	0.102213	0.170837	1.20852	0.0803892	0.148984	0.166116	0.106581	0.257273	0.479416	0.671571	0.317611	0.272884	0.190949	0.325969	0.0672978	0.200831	0.988509	0.0719924	0.12185	0.184569	0.354135
72	0.370381	0.507367	0.670267	0.455653	0.543739	0.310668	0.198402	0.0985676	0.172401	1.21058	0.0760457	0.14518	0.158086	0.106026	0.245359	0.480592	0.673757	0.316957	0.243829	0.217854	0.304815	0.0651158	0.205943	0.992787	0.0792725	0.108328	0.215744	0.34777
73	0.356564	0.503063	0.677598	0.443933	0.518016	0.279008	0.202723	0.095439	0.172767	1.21431	0.0723769	0.1418	0.150375	0.105951	0.234863	0.480474	0.676078	0.318633	0.217886	0.248785	0.285207	0.0628091	0.208923	0.995371	0.0895567	0.0960645	0.249058	0.340186
74	0.344235	0.497766	0.685668	0.433324	0.493234	0.250588	0.209004	0.0928496	0.171415	1.22006	0.0695171	0.138993	0.142913	0.106438	0.225789	0.479039	0.678648	0.321945	0.194969	0.283363	0.267109	0.0604169	0.209107	0.997629	0.101819	0.0853248	0.281754	0.331127
75	0.333341	0.491403	0.693943	0.423817	0.469286	0.225265	0.217417	0.0905921	0.167885	1.22768	0.0674639	0.136551	0.135822	0.107526	0.218235	0.476507	0.680063	0.326256	0.174846	0.320956	0.25046	0.0580367	0.206108	0.99836	0.114726	0.0762855	0.311699	0.320469
76	0.323878	0.484085	0.701913	0.415439	0.446063	0.202814	0.227561	0.0884341	0.162163	1.23661	0.0661619	0.134047	0.128897	0.109239	0.212272	0.47328	0.680139	0.331231	0.157248	0.359782	0.234946	0.0558988	0.199972	0.998277	0.127308	0.0688212	0.3382	0.308043
77	0.315767	0.476197	0.708988	0.40827	0.423842	0.183174	0.238854	0.0859484	0.154575	1.24608	0.0654328	0.131026	0.122215	0.111349	0.208057	0.469848	0.679084	0.336776	0.141954	0.39801	0.220414	0.0542507	0.191132	0.99851	0.13872	0.0626829	0.360057	0.293947
78	0.309025	0.468151	0.713832	0.402343	0.402966	0.166217	0.251397	0.0831083	0.14534	1.25303	0.0650318	0.127419	0.115776	0.113569	0.205703	0.466585	0.676242	0.342962	0.128751	0.434172	0.206901	0.0531645	0.180405	0.997708	0.148668	0.0575831	0.376175	0.278556
79	0.303576	0.460409	0.716226	0.397546	0.383465	0.151822	0.265638	0.0801047	0.134932	1.25617	0.0647923	0.123228	0.109315	0.115215	0.205142	0.463624	0.670971	0.349402	0.117538	0.468592	0.194403	0.0526304	0.168859	0.993799	0.157085	0.0532832	0.386265	0.262134
80	0.299315	0.453183	0.716934	0.393816	0.36538	0.139736	0.282732	0.0771425	0.123838	1.25648	0.0646216	0.118592	0.102672	0.115699	0.206294	0.460921	0.663573	0.35545	0.108118	0.502952	0.182911	0.0527278	0.15729	0.986603	0.16396	0.0495743	0.390288	0.244968
81	0.296294	0.446857	0.71713	0.391052	0.348655	0.129688	0.303896	0.0744366	0.112482	1.25609	0.0642983	0.113593	0.0957544	0.114955	0.209122	0.458997	0.654206	0.360484	0.100329	0.53892	0.172351	0.0535135	0.146139	0.975987	0.169224	0.0462748	0.388886	0.227162
82	0.294344	0.442123	0.717864	0.389295	0.333045	0.121443	0.329171	0.0720978	0.101272	1.25707	0.0637076	0.108149	0.0885677	0.113401	0.213508	0.458468	0.642918	0.36397	0.0940292	0.577637	0.162845	0.0550394	0.135424	0.962025	0.172559	0.0432988	0.383439	0.209127
83	0.293349	0.439989	0.720028	0.388607	0.318526	0.114815	0.358345	0.0702147	0.0906828	1.26108	0.0629171	0.102438	0.0811931	0.111294	0.219426	0.460309	0.631043	0.365788	0.0891266	0.61925	0.154473	0.0571839	0.124946	0.94677	0.173876	0.0405334	0.375542	0.191342
84	0.293416	0.441476	0.723413	0.388962	0.305076	0.109576	0.391207	0.0690055	0.0819469	1.26785	0.0620633	0.096659	0.0737559	0.109212	0.226914	0.46526	0.621283	0.366233	0.0855418	0.662153	0.147075	0.0597803	0.115219	0.930995	0.173437	0.0378867	0.367088	0.174161
85	0.29453	0.447408	0.727412	0.390558	0.292845	0.105673	0.427847	0.0683954	0.0763252	1.27642	0.06146	0.0909856	0.0664253	0.106724	0.235939	0.473855	0.612502	0.365671	0.0832033	0.705048	0.140919	0.0625784	0.106939	0.914787	0.171545	0.0353656	0.359438	0.157827
86	0.297003	0.458031	0.731488	0.393603	0.281829	0.102883	0.467936	0.0684089	0.0738998	1.28593	0.0618622	0.085571	0.0594281	0.104056	0.246536	0.486308	0.604625	0.364795	0.081926	0.744845	0.136043	0.0656555	0.10045	0.900112	0.168935	0.0330754	0.353784	0.14261
87	0.301028	0.473914	0.734771	0.398525	0.272063	0.101046	0.511632	0.0689898	0.0742851	1.29457	0.0642644	0.0803886	0.052968	0.101453	0.25887	0.503038	0.599156	0.364351	0.0815749	0.779008	0.132534	0.0691449	0.0959137	0.889038	0.166139	0.0311141	0.350559	0.128525
88	0.306791	0.49576	0.737085	0.405408	0.263427	0.100023	0.558453	0.0700402	0.0768431	1.30166	0.0691916	0.0753378	0.0472027	0.0988522	0.273036	0.524516	0.596557	0.364286	0.0820621	0.805823	0.130338	0.0731087	0.0934413	0.88122	0.163112	0.0297094	0.349596	0.115617
89	0.314366	0.523567	0.738961	0.413808	0.255621	0.0996691	0.606809	0.0715497	0.080961	1.30702	0.0758462	0.0706422	0.0422124	0.0967593	0.288958	0.550618	0.595403	0.36421	0.0832406	0.824111	0.129285	0.0775423	0.0928457	0.876868	0.159765	0.0291131	0.350212	0.103868
90	0.323478	0.556887	0.742033	0.423481	0.248417	0.0998368	0.655528	0.0733332	0.0860958	1.31043	0.0828456	0.0664558	0.037974	0.0954145	0.306627	0.580541	0.59487	0.363477	0.0850105	0.83375	0.129106	0.0822502	0.094406	0.876938	0.155987	0.0294312	0.351359	0.0930661
91	0.334045	0.594605	0.746631	0.434317	0.241512	0.100444	0.703105	0.0751793	0.0918684	1.31243	0.0888756	0.0628234	0.0345522	0.0953495	0.326068	0.612952	0.594691	0.361168	0.087394	0.835187	0.129549	0.0872665	0.0979489	0.880727	0.151394	0.0307977	0.351953	0.0831509
92	0.345835	0.634868	0.751628	0.446781	0.234707	0.101493	0.747881	0.0770757	0.0984809	1.31149	0.0938509	0.0596949	0.0320165	0.0971775	0.347165	0.64537	0.595472	0.357051	0.090485	0.828605	0.130421	0.0925589	0.103484	0.888776	0.145872	0.0331467	0.350412	0.0739832
93	0.358684	0.676017	0.757191	0.461395	0.22793	0.103193	0.788789	0.0791692	0.106096	1.30802	0.098267	0.0569771	0.0303473	0.101238	0.369835	0.675301	0.597076	0.351166	0.0947109	0.815228	0.131582	0.0978075	0.110649	0.901173	0.139453	0.0363951	0.345863	0.0655961
94	0.372971	0.716284	0.761769	0.478199	0.221194	0.105915	0.824754	0.0817807	0.114485	1.30267	0.102819	0.0544963	0.0295237	0.107163	0.39412	0.700525	0.598452	0.343651	0.10073	0.796561	0.132751	0.10275	0.118217	0.916167	0.1322	0.0407032	0.338232	0.0579767
95	0.390009	0.754096	0.764648	0.496644	0.214594	0.110016	0.85491	0.0854559	0.122825	1.29557	0.108043	0.0520268	0.0297838	0.114134	0.420681	0.719577	0.601053	0.33485	0.109142	0.773873	0.133908	0.107189	0.12518	0.932551	0.12428	0.0464308	0.32775	0.0511699
96	0.412072	0.787832	0.766193	0.516278	0.208284	0.115891	0.878476	0.0906187	0.129767	1.28794	0.113829	0.0494898	0.0316355	0.121365	0.450906	0.732132	0.604562	0.32513	0.120606	0.74835	0.134997	0.110873	0.130486	0.947432	0.115769	0.0540936	0.314768	0.0453527
97	0.44339	0.815755	0.765744	0.53677	0.202436	0.123616	0.894843	0.0982096	0.134086	1.27977	0.119849	0.0467964	0.0354329	0.128229	0.487284	0.738548	0.607995	0.314834	0.135254	0.720294	0.136008	0.114157	0.133566	0.96145	0.106811	0.0637011	0.299829	0.0407583
98	0.487401	0.837045	0.763223	0.558827	0.197113	0.132577	0.904066	0.109699	0.13585	1.27118	0.125911	0.0439614	0.0408375	0.134814	0.531812	0.740435	0.611562	0.304357	0.151984	0.689821	0.136861	0.117921	0.13478	0.976628	0.0978378	0.0742294	0.28398	0.0375456
99	0.543358	0.851548	0.759516	0.586138	0.192344	0.142018	0.906855	0.125595	0.135646	1.26257	0.133531	0.0411282	0.0471224	0.141393	0.584376	0.739648	0.61451	0.294249	0.169419	0.656646	0.137584	0.12334	0.134286	0.988905	0.0892461	0.084696	0.267989	0.035751
100	0.608587	0.859509	0.755308	0.62137	0.188085	0.151225	0.903648	0.144621	0.13393	1.25288	0.145223	0.0384035	0.0534226	0.148028	0.643423	0.737905	0.616178	0.285207	0.186271	0.620634	0.138216	0.131227	0.132474	0.996912	0.0815296	0.0941441	0.252534	0.0351413

## Sheet: shank_angle A2ComfMc
Shank angle	mean	std	steps
left	80.7271	2.62408	78.9853	79.6617	78.0637	80.2929	78.419	79.8487	79.4059	84.3543	76.5223	78.6217	79.5406	79.554	76.8535	79.7153	78.5562	80.2177	76.9913	77.5452	78.9824	77.8387	81.8292	83.3623	77.9232	80.4745	81.3859	77.7787	79.8888	82.6023	81.5396	79.3733	79.7114	85.2944	84.0959	82.0919	87.3813	86.7494	83.1149	82.378	79.7568	84.0672	85.4579	79.9184	78.6185	78.4654	82.7516	80.2938	79.4767
right	72.9081	3.13547	76.1353	75.0944	73.5793	69.8584	74.9704	70.9188	68.4364	75.6393	72.1887	69.5118	70.2039	67.8901	71.0348	78.3796	75.2101	78.3848	79.4302	78.5011	75.8964	75.1051	71.6508	74.4657	72.6823	70.3732	66.8263	71.5193	76.1816	74.6324	74.7081	76.1514	74.4492	68.8537	70.3825	71.7422	72.408	69.4801	70.6814	70.2286	74.0173	70.7843	76.1685	68.701	73.6391	71.5138	69.9752	71.0074	74.576
[truncated: 14 more columns]

## Sheet: Rotation RHipFlex A2ComfMc
all values Right	mean	std	steps
1	13.1827	2.03285	12.417	14.895	12.994	12.917	14.223	12.593	13.334	11.71	17.699	14.631	10.7	13.11	13.778	11.349	15.78	15.317	14.886	15.192	17.196	17.096	10.929	15.243	12.704	14.027	11.986	11.717	13.407	12.487	8.822	8.834	12.675	14.883	16.753	12.547	11.387	13.624	11.188	12.154	15.982	15.113	12	9.493	12.348	11.568	13.322	10.147	13.282
2	12.8588	2.02201	12.653	14.6099	12.4691	12.4898	13.843	12.2666	12.975	11.5916	17.094	14.1493	10.7	12.6673	13.526	11.5786	15.4058	14.9906	14.6407	14.7839	16.8989	16.994	10.7967	14.923	12.1719	13.8228	11.5802	11.3248	12.9546	12.3232	8.822	8.08142	12.3771	14.6086	16.2985	11.807	11.2981	12.893	10.7459	11.905	15.65	14.8721	11.4146	9.04978	12.348	11.3475	12.8147	9.60445	12.9894
3	12.3766	2.00291	12.6175	13.668	12.127	11.8451	13.2049	11.8263	12.975	11.448	16.539	13.3437	10.7	12.0139	13.526	11.641	14.8227	14.5344	13.874	14.533	16.3471	16.994	10.615	14.4692	11.834	13.0799	11.0253	10.6246	12.2734	12.149	8.24503	7.539	11.9056	14.1042	15.5806	10.9851	11.0147	12.5497	10.2771	11.905	13.9325	14.495	10.5569	8.353	11.5487	10.3238	12.2839	9.187	12.5925
4	11.6909	2.1412	12.561	13.668	10.8955	11.0327	11.9001	11.649	11.4197	10.5207	16.539	12.3119	9.62727	11.1665	13.526	11.322	14.032	13.9173	12.7016	14.533	16.043	15.5336	10.3796	13.902	10.8187	12.5167	10.798	9.69376	11.4247	12.149	7.142	6.33973	11.2435	13.829	14.6054	9.89997	10.902	12.307	9.77448	11.905	12.4821	13.9214	9.46664	7.417	10.15	9.27818	11.7374	7.91555	12.0704
5	10.8335	2.12081	12.385	10.8262	9.8254	10.797	10.7981	10.662	10.102	9.42403	16.539	11.1748	8.57469	10.1723	12.9272	10.6865	13.0599	13.123	11.3359	12.7531	14.5022	14.9868	10.0518	12.5509	10.438	11.8385	10.798	8.65574	11.18	12.1279	6.39057	5.89	10.3663	12.5233	13.4277	8.63214	9.935	11.7185	9.43	11.0959	10.9913	13.0627	8.97655	6.30967	8.64236	9.03971	11.15	6.62582	11.3765
6	9.66638	2.02897	11.221	9.2931	9.205	9.23733	9.75658	10.662	10.102	8.17809	12.0103	10.0467	7.76	9.09578	10.703	9.81857	11.9562	12.255	10.8851	11.7645	13.1918	13.2126	9.62167	11.3617	8.34806	11.326	9.68927	7.846	9.735	9.86782	6.048	4.18	9.35382	11.4657	12.1494	7.2904	9.20348	11.3308	8.64992	9.143	10.806	11.9546	6.94715	5.11144	7.14791	6.78233	10.792	5.40018	10.4729
7	8.73152	2.06811	10.2013	8.00179	9.205	8.608	9.157	9.55855	8.52442	7.701	10.4398	8.96924	6.90897	8.01042	10.703	8.84815	10.785	11.65	8.86164	10.7228	11.9028	12.861	9.0813	10.1757	7.09145	10.4255	7.12027	7.846	9.735	8.92909	5.00176	3.43955	8.29088	10.4554	10.8942	5.99842	7.83755	11.159	7.87852	7.60239	10.806	10.807	6.472	3.90033	6.89464	5.52264	9.8183	4.16627	9.40127
8	7.60591	2.104	9.758	6.83435	8.55247	8.608	8.2837	8.39527	7.362	5.72915	8.91821	7.9292	5.53915	6.93026	8.664	7.92259	9.59	9.87833	7.62818	9.807	10.653	10.8148	8.47185	8.98378	5.8783	10.034	5.84009	6.16095	9.735	8.00743	4.40713	2.00039	7.2959	9.49829	9.70913	5.516	6.72448	10.346	7.452	6.691	8.81376	9.62827	4.52818	2.71422	5.08891	4.32231	9.059	2.95955	8.21527
9	6.53909	2.10505	7.96274	5.77722	5.38177	7.12089	7.40424	7.78	5.52404	4.61815	7.4576	7.70756	4.728	6.69398	8.20836	7.09973	8.40111	8.60378	7.33	9.20161	9.4403	9.61411	7.88	7.826	4.73127	8.39889	4.56664	4.96294	7.908	7.13332	3.985	1.0217	6.43289	8.57535	8.59381	5.46386	5.62442	9.97921	6.1978	5.8128	6.697	7.65964	3.38936	1.546	4.24318	3.1626	8.39688	1.80173	7.77518
10	5.54902	2.16448	6.94655	4.82591	4.30509	6.085	7.372	7.26773	4.45318	3.57109	6.10018	6.06027	4.43564	4.69391	7.23582	6.36236	7.251	8.368	5.511	7.876	8.248	8.406	7.50318	6.711	3.63927	7.37573	3.32764	4.08	7.386	6.27964	3.36536	0.702364	5.69745	7.65491	7.53882	2.72909	4.57109	9.278	5.64573	4.54745	6.697	6.536	2.23264	0.364	3.875	2.27	7.21455	0.676909	5.74255
11	4.67391	2.29238	5.94011	4.185	3.384	5.29133	6.79715	6.653	3.40509	2.60921	4.91628	5.3492	3.40651	3.52789	7.07473	5.65884	6.21422	6.02489	4.87167	6.94682	7.07901	7.92596	6.73325	5.65278	2.57085	6.31718	2.12327	3.13903	6.22367	5.38226	2.849	-0.803818	5.281	6.964	6.55086	2.18	3.55509	9.278	4.10178	3.61807	6.697	6.536	1.04894	-0.627	2.90955	1.39125	6.38816	-0.438364	5.214
12	3.74069	2.20109	4.97767	3.53222	3.384	4.771	6.017	5.413	2.40478	1.78633	3.96233	4.84344	2.83178	2.38167	6.02733	4.95156	5.37489	4.81433	3.59333	5.99933	5.97467	6.614	6.302	5.008	2.078	5.26656	0.972	2.16633	5.778	5.03	1.793	-1.58967	4.32189	6.14344	5.64889	2.18	2.57933	9.278	3.065	2.70411	5.61467	3.829	-0.0923333	-1.48922	2.695	0.597	5.59778	-0.677	3.328
13	2.977	2.21405	4.09179	2.64521	3.384	3.91567	5.43973	4.53327	1.603	1.10155	3.25839	4.50679	2.32	2.13558	5.49764	4.71036	4.771	3.70933	2.89982	5.09955	4.98218	6.614	5.80745	4.034	0.588909	4.26118	-0.0771818	1.23748	4.982	3.39585	1.58433	-1.79	3.606	4.96542	5.45745	2.09518	2.094	8.0267	2.34452	2.401	3.252	2.75973	-1.10691	-3.15833	2.48609	-0.708	4.83136	-0.677	2.84936
14	2.08777	2.32158	3.27408	2.14046	0.800566	2.98044	5.12594	3.62127	1.12425	0.549364	2.75652	4.24549	2.13899	0.682	5.03767	3.59515	4.38744	2.73656	2.29915	4.28961	4.13136	4.54044	5.486	2.99944	-0.313	3.32114	-1.03573	0.613	4.07556	2.37294	0.396	-2.92758	3.606	4.25915	4.14376	-0.798313	0.882182	6.58476	1.04754	1.06114	2.88321	1.75655	-1.94879	-4.13311	1.546	-1.25725	4.6111	-2.38427	1.573
15	1.42889	2.37707	2.51072	1.6803	0.180646	2.811	4.85982	2.718	0.447	0.0999091	2.36245	3.93603	1.68	0.157889	4.704	3.343	4.17456	2.50644	1.726	3.60512	3.567	3.94817	4.28633	2.81778	-0.837727	2.45767	-1.89809	0.0765758	3.42967	1.46345	0.396	-3.51403	1.77727	3.74717	3.53388	-1.56779	0.804	6.275	0.346495	0.411889	2.59691	0.847455	-2.58491	-4.33856	1.546	-1.66979	3.35258	-4.34618	0.362091
16	0.800133	2.47216	1.79188	1.21139	-0.376545	1.963	4.529	1.85645	-0.334576	-0.319364	1.95342	3.52058	1.68	-0.541242	4.35382	2.41885	4.075	1.171	1.15136	3.00027	3.12045	3.42818	3.49712	1.912	-2.02427	1.70403	-2.64545	-0.699424	2.83933	0.724606	-0.688152	-4.06845	0.84303	3.37788	2.98558	-2.26645	0.0463636	6.1387	-0.191727	-0.0948182	2.30182	0.0456364	-3.07509	-5.41233	1.17145	-2.02324	2.65836	-5.13427	-0.548818
17	0.272017	2.50656	1.09379	0.723414	-0.914051	1.52967	4.09058	1.04518	-0.793869	-0.772606	1.46348	2.98468	1.66105	-0.858081	3.77097	1.89639	4.075	0.558	0.583152	2.44758	2.37849	2.9178	2.71577	1.452	-2.75509	1.05728	-3.28873	-1.161	2.283	0.567949	-1.91755	-4.58379	0.0282525	3.07962	2.46052	-2.42015	-0.862455	5.84726	-0.624919	-0.427	1.92873	-0.707091	-3.46188	-5.751	0.915545	-2.38461	2.01349	-5.89155	-1.13955
18	-0.241059	2.53844	0.400444	0.214061	-1.43544	0.909222	3.52052	0.261182	-1.20808	-1.27697	0.871101	2.34265	1.21891	-1.05	3.30618	1.41189	3.84244	0.0537778	0.0146061	1.94285	2.273	2.37068	1.99847	0.790778	-3.50036	0.51296	-3.83664	-1.39564	1.77744	-0.583929	-2.55385	-5.03915	-0.734374	2.78707	1.95329	-3.47157	-1.26312	5.713	-0.810596	-0.729909	1.46994	-1.43264	-3.80003	-5.94889	0.707727	-2.77862	1.43947	-6.63609	-1.58373
19	-0.713011	2.57478	-0.274909	0.0426364	-1.92573	0.492	2.84864	-0.513727	-1.60791	-1.819	0.198091	1.65473	1.25818	-1.24582	2.80209	0.963364	3.663	-0.352	-0.541545	1.479	2.10845	1.78891	1.33664	0.341	-4.294	0.0753636	-4.27827	-2.19218	1.346	-1.401	-3.11755	-5.42082	-1.45045	2.45545	1.46018	-3.94555	-1.67564	5.60464	-1.30191	-1.37773	0.941818	-2.14773	-4.12345	-6.056	0.414273	-3.17936	0.924	-7.36791	-1.91591
20	-1.17229	2.59648	-0.91003	-0.787646	-2.057	0.095	2.16676	-1.27664	-1.97809	-2.39088	-0.472182	1.402	1.29256	-1.54545	2.24264	0.544848	3.52344	-0.657	-1.03564	1.293	1.27151	1.20348	0.711646	-0.096	-5.12188	-0.23201	-4.575	-2.71995	1.02178	-2.33167	-3.59492	-5.592	-2.14776	2.09724	0.973182	-4.28592	-2.10779	5.5168	-1.60282	-2.02694	0.376424	-2.83955	-4.4363	-6.13656	0.0412727	-3.56319	0.46802	-8.07691	-2.15727
21	-1.59017	2.63109	-1.48535	-1.005	-2.652	-0.261667	1.55721	-2.00109	-2.30815	-2.97527	-1.08636	0.360636	1.26935	-1.75899	1.64352	0.145606	3.441	-0.870556	-1.433	0.696	0.995364	0.632525	0.0971919	-0.514333	-5.94445	-0.443576	-4.75682	-2.84394	0.799556	-3.25443	-3.97027	-5.90679	-2.80497	1.73623	0.863131	-4.34506	-2.523	5.489	-1.90477	-2.73659	-0.153758	-3.45818	-4.74518	-6.24778	-0.386636	-3.91828	0.0776667	-8.73755	-2.33273
22	-1.95934	2.65592	-1.632	-1.51558	-2.88173	-0.562667	1.05573	-2.668	-2.63906	-3.56382	-1.63464	-0.145545	1.1317	-1.928	1.02927	-0.251061	3.34367	-0.945	-1.72	0.545818	0.730061	0.0740909	-0.503273	-0.696	-6.146	-0.593455	-4.975	-3.67752	0.672667	-4.05542	-4.24239	-6.08464	-3.37788	1.38782	0.197333	-4.54603	-2.74955	5.27021	-2.23782	-3.42088	-0.605273	-3.98591	-5.049	-6.41	-0.831455	-4.24103	-0.251152	-9.33209	-2.45927
23	-2.3065	2.71214	-2.42989	-1.82044	-3.16922	-0.798111	0.656	-3.255	-2.98444	-4.162	-2.12133	-0.548222	0.883222	-2.14967	0.727	-0.659556	3.25233	-1.10411	-1.92967	0.209	0.444444	-0.483667	-1.07678	-0.696	-7.166	-0.721444	-5.207	-4.07544	0.591	-4.71533	-4.42811	-6.208	-3.603	1.07467	-0.0526667	-4.53	-3.324	5.04144	-2.63244	-4.04956	-0.980667	-4.399	-5.35867	-6.63333	-1.272	-4.53622	-0.555333	-9.847	-2.551
24	-2.61964	2.73749	-2.81898	-2.03164	-3.308	-0.964556	0.300212	-3.641	-3.35329	-4.7737	-2.58044	-0.90103	0.530535	-2.49427	-0.173848	-1.07019	3.23067	-1.21022	-2.11652	0.120606	0.120182	-1.03769	-1.63945	-0.810889	-7.59667	-0.877707	-5.28673	-4.42114	0.484889	-5.24438	-4.55015	-6.36664	-4.31534	0.794384	-0.264141	-4.53	-3.63894	4.72143	-3.08401	-4.63451	-1.31779	-4.68827	-5.69988	-6.92811	-1.40364	-4.81982	-0.869101	-10.25	-2.64082
25	-2.95246	2.74257	-3.19642	-2.24279	-3.44367	-1.12	-0.0603636	-3.98682	-3.78506	-5.40318	-3.05285	-1.25524	0.0891212	-2.75067	-0.771636	-1.49576	3.1	-1.292	-2.325	0.092	-0.22997	-1.598	-2.19442	-1.799	-8.10136	-1.08645	-5.326	-4.74158	0.312333	-5.67691	-4.63958	-6.58773	-4.70427	0.497455	-0.503606	-4.53345	-3.909	4.32015	-3.57209	-5.21182	-1.661	-4.918	-6.08818	-7.29733	-2.11709	-5.10388	-1.20506	-10.5565	-2.75464
26	-3.27964	2.73443	-3.30489	-2.50586	-3.60136	-1.314	-0.461758	-4.48609	-4.30032	-6.0483	-3.56747	-1.63726	-0.409697	-3.01213	-1.35452	-1.94302	2.77611	-1.44367	-2.58527	0.0523939	-0.592192	-2.19401	-2.7434	-1.937	-8.31085	-1.33885	-5.41682	-5.07193	0.0602222	-6.0677	-4.73829	-6.89112	-5.08778	0.135879	-0.825192	-4.63835	-4.17103	3.84888	-4.07473	-5.79572	-2.04342	-5.10982	-6.51088	-7.737	-2.48664	-5.319	-1.58183	-10.7976	-2.91064
27	-3.64849	2.70466	-4.03739	-2.84397	-3.80757	-1.57444	-0.916576	-4.78136	-4.8952	-6.69939	-4.14393	-2.03375	-0.922788	-3.27096	-1.92815	-2.39338	2.03711	-1.70733	-2.91018	0.035	-0.962525	-2.615	-3.28904	-2.26289	-8.44276	-1.61072	-5.52327	-5.4548	-0.280111	-6.46867	-4.87173	-7.27291	-5.5071	-0.32102	-1.24838	-4.90486	-4.45221	3.35301	-4.57662	-6.38059	-2.46703	-5.30618	-6.95706	-8.24267	-2.79764	-5.55431	-2.01732	-10.983	-3.12745
28	-4.03563	2.65009	-4.52282	-3.24391	-4.091	-1.911	-1.40736	-5.04918	-5.55318	-7.34173	-4.794	-2.39927	-1.41336	-3.52609	-2.45418	-2.81927	1.093	-1.967	-3.29245	-0.163091	-1.34755	-3.17645	-3.83045	-2.569	-8.54345	-1.88209	-5.68018	-5.90909	-0.707	-6.91064	-5.05791	-7.69536	-5.96845	-0.886727	-1.78936	-5.29382	-4.77191	2.89055	-5.02455	-6.96327	-2.92764	-5.51155	-6.999	-8.794	-2.865	-5.87409	-2.51909	-10.983	-3.41327
29	-4.41597	2.62697	-5.03452	-3.65264	-4.42183	-2.31811	-1.9093	-5.298	-6.23061	-7.94824	-5.49897	-2.658	-1.83039	-3.563	-2.89939	-3.20052	0.0492222	-2.27467	-3.72721	-0.331	-1.74514	-3.665	-4.36503	-2.569	-8.64733	-2.12245	-5.88064	-6.42162	-1.21856	-7.40313	-5.29674	-8.11321	-6.128	-1.52824	-2.45542	-5.72976	-5.13455	2.859	-5.34596	-7.53266	-3.41445	-5.682	-7.41112	-9.36144	-3.27509	-6.03966	-3.07394	-10.983	-3.755
30	-4.76317	2.63087	-5.21609	-4.02831	-4.732	-2.75589	-2.381	-5.51418	-6.57	-8.49788	-6.22431	-2.69582	-2.10264	-3.71427	-3.238	-3.52563	-0.587	-2.596	-4.20303	-0.505364	-2.14343	-3.78048	-4.55707	-2.569	-8.78558	-2.32007	-6.09191	-6.96364	-1.77322	-7.9182	-5.57119	-8.45973	-6.86847	-2.21362	-3.21858	-6.13865	-5.52945	2.59173	-5.52716	-8.06227	-3.908	-5.79927	-7.98136	-9.91867	-3.41536	-6.114	-3.6723	-11.0821	-4.139
31	-5.06022	2.64602	-5.805	-4.34839	-4.732	-3.18567	-2.54927	-5.57482	-7.32752	-8.931	-6.92688	-2.718	-2.194	-4.031	-3.44409	-3.535	-0.587	-2.90367	-4.69355	-0.684182	-2.52861	-3.974	-5.35394	-2.86433	-8.98436	-2.427	-6.28309	-7.48976	-2.339	-8.41839	-5.85048	-8.67055	-7.22664	-2.89921	-4.02209	-6.48494	-5.93118	2.33397	-5.543	-8.53388	-4.37491	-5.897	-8.087	-10.4463	-3.467	-6.12609	-4.2963	-10.976	-4.469
32	-5.32774	2.64761	-6.21571	-4.59374	-5.05867	-3.56133	-3.10515	-5.781	-7.78165	-9.11536	-7.56155	-2.51531	-2.11283	-4.11548	-3.52879	-3.535	-2.171	-3.18233	-5.15942	-0.806	-2.89037	-4.01527	-5.76192	-2.988	-9.24403	-2.54676	-6.42882	-7.95935	-2.88767	-8.87787	-6.09651	-8.75327	-7.48985	-3.50726	-4.81136	-6.75748	-6.203	2.45272	-5.543	-8.916	-4.78479	-5.921	-8.02642	-10.9158	-3.43518	-6.09359	-4.91549	-10.976	-4.67173
33	-5.47822	2.70211	-6.50299	-4.78868	-5.194	-3.83867	-3.32418	-5.781	-8.07038	-9.49239	-8.1083	-2.19019	-1.86618	-4.12468	-3.56115	-3.57757	-2.44389	-3.43667	-5.56633	-0.993485	-3.23992	-3.97176	-6.006	-2.88778	-9.56079	-2.583	-6.52845	-8.33902	-3.40056	-9.27763	-6.28879	-8.72336	-7.54053	-3.99785	-5.48032	-6.95967	-6.203	2.64617	-5.23305	-9.0338	-5.1323	-5.921	-7.85248	-11.2703	-3.32045	-6.00502	-5.48831	-10.976	-5.00227
34	-5.56397	2.73488	-6.578	-4.95167	-5.162	-4.02967	-3.495	-5.865	-8.29333	-9.533	-8.54733	-1.80433	-1.51133	-3.99533	-3.584	-3.578	-3.043	-3.672	-5.883	-1.211	-3.59467	-3.97267	-6.15733	-2.757	-9.926	-2.554	-6.601	-8.59267	-3.86933	-9.61967	-6.44	-8.609	-7.604	-4.193	-5.94	-7.123	-6.92	2.84233	-4.89433	-9.259	-5.428	-5.921	-7.609	-11.4697	-3.137	-5.91633	-5.93967	-10.179	-5.035
35	-5.57367	2.78958	-6.578	-5.09638	-5.00749	-4.16522	-3.6577	-5.865	-8.48268	-9.533	-8.87066	-1.597	-1.09529	-3.86507	-3.64703	-2.98177	-3.33522	-3.90044	-6.07894	-1.39997	-3.97338	-4.07999	-6.236	-2.65711	-10.0756	-2.43192	-6.65982	-8.74683	-4.29056	-9.92726	-6.57474	-8.43936	-7.45092	-4.193	-6.2318	-7.28433	-7.11615	2.98404	-4.52904	-9.29464	-5.67561	-5.36955	-7.35255	-11.527	-2.92718	-5.85039	-6.133	-10.0623	-5.035
36	-5.58055	2.83884	-6.4899	-5.24425	-4.82749	-4.207	-3.83864	-5.67245	-8.644	-9.673	-9.09217	-1.597	-0.677848	-3.76415	-3.77333	-2.32951	-3.569	-3.984	-6.18618	-1.61588	-4.38988	-4.22974	-6.14826	-2.62456	-10.6826	-2.29491	-6.72291	-8.85323	-4.65356	-10.2103	-6.70093	-8.328	-7.16218	-4.31722	-6.41867	-7.46057	-7.25033	3.031	-4.20978	-9.14846	-5.88476	-5.15027	-7.13409	-11.527	-2.72473	-5.8221	-6.133	-9.67464	-4.98864
37	-5.62566	2.8517	-6.36073	-5.365	-4.715	-4.266	-4.04555	-5.34836	-8.644	-9.764	-9.219	-1.54827	-0.335909	-3.75082	-3.97736	-2.01136	-4.216	-3.984	-6.21982	-1.87782	-4.83091	-4.80227	-5.88427	-2.676	-11.0135	-2.20055	-6.80018	-8.96345	-4.954	-10.4659	-6.80291	-8.14182	-6.82818	-5.199	-6.55773	-7.66355	-7.35773	2.953	-4.00164	-8.93064	-6.05227	-5.02573	-6.97682	-11.527	-2.54409	-5.85209	-6.32855	-9.55945	-4.84364
38	-5.67114	2.88022	-6.27248	-5.62722	-4.71385	-4.20389	-4.093	-5.10609	-8.644	-9.78312	-9.42759	-1.09157	-0.113444	-3.85674	-3.993	-1.921	-4.42311	-3.984	-6.20358	-2.173	-5.06	-5.40457	-5.77524	-2.676	-11.2847	-2.185	-6.89855	-9.11814	-5.19922	-10.625	-6.85624	-8.072	-6.52734	-5.40591	-6.70171	-7.89906	-7.365	2.70775	-3.9344	-8.70579	-6.097	-5.04164	-6.95809	-11.527	-2.40582	-5.94906	-6.90448	-9.563	-4.69045
39	-5.77985	2.84374	-6.25897	-6.06342	-4.82889	-4.15978	-4.548	-4.95445	-8.644	-9.8613	-9.77359	-1.25846	-0.0131414	-4.07613	-4.40667	-2.099	-5.148	-3.984	-6.19388	-2.173	-5.62323	-6.1089	-5.38988	-2.948	-11.4958	-2.38084	-7.02509	-9.31353	-5.412	-10.7698	-6.84036	-7.94085	-6.31988	-5.475	-6.791	-8.033	-7.365	2.30484	-4.01	-8.51706	-6.28079	-5.076	-6.96312	-11.1963	-2.33164	-6.09726	-7.02031	-9.66155	-4.60482
40	-5.94994	2.78493	-6.262	-6.15791	-5.0773	-4.24	-4.843	-4.93473	-9.11212	-10.0061	-9.854	-1.55006	-0.0499091	-4.415	-5.07255	-2.381	-5.148	-5.33867	-6.15773	-2.173	-5.77527	-6.769	-5.24658	-3.54067	-11.6735	-2.447	-7.17845	-9.52355	-5.596	-10.9316	-6.74791	-7.97445	-6.19055	-5.51845	-6.791	-8.38767	-7.365	1.79864	-4.238	-8.3807	-6.37764	-5.421	-7.10455	-10.6017	-2.35664	-6.28252	-7.121	-9.995	-4.587
41	-6.29876	2.73564	-6.4051	-6.88369	-5.44445	-4.49144	-5.46255	-5.056	-10.8306	-10.1994	-10.443	-1.95618	-0.23403	-4.87864	-5.48264	-3.0144	-5.148	-6.46133	-6.17939	-4.15433	-6.38996	-7.26603	-5.232	-3.667	-11.745	-2.447	-7.34682	-9.71202	-5.74611	-11.0006	-6.58843	-8.103	-6.13315	-6.192	-7.56515	-8.65265	-7.97079	1.27728	-4.6804	-8.30711	-6.4797	-5.72918	-7.32055	-10.2897	-2.52164	-6.469	-7.24706	-10.3679	-4.76155
42	-6.63024	2.63937	-6.89779	-7.23946	-5.8866	-4.90811	-5.578	-5.15027	-11.4748	-10.34	-10.7802	-2.296	-0.534101	-5.42927	-5.79048	-3.7931	-7.18711	-7.06589	-6.2783	-4.97548	-6.64382	-7.4896	-5.232	-4.69356	-11.9188	-3.22056	-7.50718	-9.84552	-5.86489	-11.0159	-6.38833	-8.3243	-6.14087	-6.53236	-8.00138	-8.81553	-8.16809	0.821273	-5.09965	-8.29528	-6.58812	-6.27964	-7.55824	-10.0416	-2.80436	-6.56622	-7.50269	-10.7684	-4.87682
43	-6.96253	2.5748	-7.32658	-7.50191	-6.3453	-5.41967	-5.72418	-5.67045	-12.0562	-10.556	-11.2895	-2.80509	-0.873455	-6.00418	-5.96973	-4.48921	-7.609	-7.57067	-6.47745	-5.72027	-6.8	-7.46158	-5.76333	-5.32367	-11.9362	-4.08861	-7.63664	-9.90552	-5.954	-10.9458	-6.20327	-8.62355	-6.19473	-7.09152	-8.41306	-8.89561	-8.331	0.494	-5.48948	-8.31824	-6.70509	-6.67255	-7.76518	-9.88133	-3.14627	-6.79673	-7.78688	-11.104	-5.317
44	-7.23951	2.48385	-7.8049	-7.645	-6.76314	-5.91611	-6.42103	-6.10318	-12.4381	-10.7586	-11.5718	-3.52752	-1.19135	-6.55247	-6.00909	-5.15863	-7.86511	-7.92078	-6.74442	-6.30294	-6.83885	-7.2429	-6.26704	-5.86922	-11.964	-4.52496	-7.72227	-9.87436	-6.00333	-10.764	-6.06984	-8.95442	-6.27372	-7.4561	-8.7392	-8.89269	-8.42403	0.273758	-5.80595	-8.33969	-6.81858	-6.962	-7.91091	-9.81233	-3.48573	-6.85933	-8.11609	-11.3076	-5.86391
45	-7.41901	2.39528	-8.29533	-7.62067	-7.10356	-6.30667	-6.45933	-6.557	-12.5932	-10.8567	-11.7731	-4.10867	-1.43222	-7.00822	-5.90733	-5.738	-7.99233	-8.09056	-7.034	-6.64367	-6.71167	-6.92867	-6.85456	-6.27567	-11.876	-4.83256	-7.756	-9.752	-6.00233	-10.4609	-5.97444	-9.107	-6.34056	-7.68856	-8.909	-8.82756	-8.39833	0.131778	-6.015	-8.33344	-6.90467	-7.107	-7.972	-9.82478	-3.768	-6.81789	-8.42756	-11.313	-6.469
46	-7.4928	2.33112	-8.76955	-7.471	-7.335	-6.528	-6.34473	-6.96273	-12.5447	-10.8963	-11.9012	-4.65036	-1.546	-7.30636	-5.72991	-6.10891	-8.012	-8.083	-7.30836	-6.78227	-6.45336	-6.65082	-7.44718	-6.526	-11.7293	-4.988	-7.71618	-9.55927	-5.999	-10.0589	-5.878	-9.45518	-6.36973	-7.754	-8.85155	-8.74764	-8.23236	0.0877273	-6.13645	-8.31173	-6.94018	-7.01018	-7.95036	-9.878	-3.959	-6.65445	-8.66627	-11.0425	-6.95209
47	-7.482	2.26186	-9.19367	-7.23264	-7.41096	-6.51989	-6.11127	-7.30255	-12.3519	-10.885	-11.941	-5.10695	-1.5916	-7.42102	-5.53315	-6.80856	-7.91056	-7.92056	-7.5277	-6.74733	-6.13635	-6.46476	-7.9708	-6.55178	-11.5761	-4.98595	-7.59836	-9.32523	-5.94967	-9.58592	-5.74163	-9.57852	-6.37147	-7.65614	-8.57231	-8.6892	-7.90403	-0.117071	-6.16877	-8.30139	-6.91245	-6.71845	-7.83748	-9.90633	-4.09473	-6.39074	-8.78031	-10.5859	-7.37518
48	-7.39049	2.21148	-9.51241	-6.94072	-7.33185	-6.33333	-5.85079	-7.57091	-12.1003	-10.8287	-11.941	-5.45899	-1.62	-7.34761	-5.37467	-7.11441	-7.72222	-7.687	-7.66676	-6.57555	-5.84718	-6.38055	-8.38136	-6.626	-11.4382	-4.83672	-7.40127	-9.07453	-5.72544	-9.04717	-5.69655	-9.5677	-6.36199	-7.43408	-8.12569	-8.65415	-7.37973	-0.290848	-6.29273	-8.32077	-6.84967	-6.27418	-7.62324	-9.86944	-4.21627	-6.07227	-8.75182	-10.0384	-7.692
49	-7.25018	2.19929	-9.72124	-6.64688	-7.11309	-6.004	-5.63718	-7.74582	-11.8587	-10.7297	-12.0324	-5.69855	-1.51179	-7.11645	-5.28836	-7.20364	-7.484	-7.442	-7.71736	-6.34509	-5.67282	-6.37476	-8.6343	-6.56	-11.3405	-4.61618	-7.14927	-8.80636	-5.57967	-8.86876	-5.18491	-9.48455	-6.32209	-7.14109	-7.58852	-8.62648	-6.73755	-0.514061	-6.40479	-8.46788	-6.79118	-5.74918	-7.35564	-9.76233	-4.352	-5.75979	-8.58288	-9.49345	-7.85136
50	-7.09134	2.18062	-9.80906	-6.40443	-6.81954	-5.901	-5.5127	-7.82345	-11.6454	-10.687	-12.0502	-5.82231	-1.42033	-6.78587	-5.28642	-7.10955	-7.416	-7.23833	-7.6797	-6.1193	-5.64005	-6.41905	-8.74517	-6.45967	-11.2952	-4.35827	-6.84782	-8.51817	-5.539	-7.997	-4.74216	-9.37579	-6.21638	-6.86745	-7.06934	-8.5853	-6.22536	-0.77701	-6.48739	-8.528	-6.76697	-5.24573	-7.07033	-9.59444	-4.51591	-5.52393	-8.30938	-9.03709	-7.83482
51	-6.93716	2.17188	-9.76329	-6.2467	-6.56741	-5.45811	-5.49688	-7.83364	-11.4551	-10.376	-12.0471	-5.84924	-1.379	-6.42389	-5.37467	-6.87925	-7.06	-7.123	-7.57612	-5.95597	-5.72755	-6.50709	-8.68156	-6.34911	-11.3114	-4.10054	-6.50482	-8.22696	-5.34722	-7.57866	-4.21255	-9.28952	-6.05125	-6.67953	-6.68106	-8.5233	-6.00333	-1.07115	-6.49152	-8.8797	-6.79788	-4.86718	-6.79491	-9.37622	-4.56018	-5.38678	-8.01524	-8.70173	-7.67827
52	-6.85233	2.13475	-9.60655	-6.19827	-6.35964	-5.576	-5.541	-7.8	-11.2905	-10.1382	-12.0003	-5.818	-1.35088	-6.1017	-5.533	-6.58609	-7.013	-7.132	-7.46309	-5.858	-5.89967	-6.60991	-8.43242	-6.278	-11.3889	-3.90236	-6.403	-7.96173	-5.32833	-7.358	-4.015	-9.25809	-5.81842	-6.60106	-6.49397	-8.45015	-5.99418	-1.40024	-6.39636	-9.07021	-6.87655	-4.65718	-6.56791	-9.135	-4.92164	-5.34394	-7.74797	-8.49645	-7.429
53	-6.80845	2.10359	-9.37783	-6.26718	-6.18589	-5.95211	-5.59445	-7.73818	-11.1599	-9.88097	-11.9028	-5.80967	-1.39496	-6.03261	-5.73297	-6.29155	-6.94622	-7.27089	-7.39539	-5.81361	-6.10674	-6.67528	-8.03748	-6.253	-11.5054	-3.80035	-5.902	-7.76203	-5.40433	-7.68727	-3.51225	-9.27697	-5.51588	-6.63592	-6.53048	-8.40453	-6.14618	-1.71572	-6.21068	-9.17302	-6.97373	-4.56718	-6.44176	-8.89044	-5.12809	-5.39503	-7.5384	-8.44018	-7.15664
54	-6.816	2.0617	-9.11114	-6.43404	-6.06826	-6.43744	-5.62797	-7.67627	-11.0886	-9.60748	-11.7535	-5.79367	-1.45175	-5.772	-5.78903	-6.0387	-7.06833	-7.52167	-7.38455	-5.84842	-6.31529	-6.64095	-7.53284	-6.233	-11.6376	-3.78501	-5.76045	-7.63344	-5.54189	-8.13127	-3.63416	-9.30158	-5.18292	-6.77266	-6.666	-8.43257	-6.42955	-1.96194	-5.9929	-9.13882	-7.061	-4.57209	-6.45079	-8.64956	-5.29591	-5.51061	-7.36231	-8.51527	-6.993
55	-6.87323	2.02211	-8.82673	-6.63491	-6.03109	-6.934	-5.58391	-7.64336	-11.1095	-9.31327	-11.5693	-5.86427	-1.455	-5.79491	-6.08209	-5.87536	-7.29	-7.865	-7.40709	-6.01782	-6.52164	-6.45573	-7.02873	-6.424	-11.758	-3.77227	-5.74773	-7.54909	-5.68	-8.51573	-4.06864	-9.25845	-4.851	-6.97755	-7.05418	-8.55027	-6.78927	-2.10636	-5.80527	-8.96955	-7.16964	-4.64036	-6.557	-8.418	-5.39745	-5.66745	-7.21645	-8.68036	-6.85409
56	-6.94085	2.01049	-8.55156	-6.80156	-6.11022	-7.07778	-5.37267	-7.654	-11.1992	-9.00367	-11.3811	-5.98633	-1.36522	-5.95111	-6.13433	-5.83722	-7.58756	-8.27233	-7.41	-6.322	-6.72944	-6.10778	-6.62556	-6.608	-11.843	-3.72067	-5.823	-7.472	-5.75522	-8.76522	-4.52322	-9.08067	-4.57322	-7.24111	-7.63067	-8.73811	-7.13667	-2.13467	-5.70444	-8.72267	-7.39533	-4.759	-6.643	-8.21211	-5.408	-5.86911	-7.14411	-8.884	-6.854
57	-6.99955	2.03706	-8.31328	-6.86539	-6.28605	-7.67611	-4.94615	-7.71473	-11.2958	-8.69512	-11.2405	-6.11701	-1.14494	-6.04027	-6.0487	-5.93265	-7.89744	-8.67022	-7.34448	-6.72718	-6.9087	-5.59623	-6.37118	-6.77333	-11.8678	-3.65524	-5.90764	-7.34467	-5.73278	-8.8177	-4.84293	-8.7483	-4.37146	-7.5526	-8.12135	-8.94422	-7.37806	-2.092	-5.66448	-8.43918	-7.55461	-4.85645	-6.62697	-8.04633	-5.28691	-6.10543	-7.17473	-9.044	-7.09591
58	-7.01849	2.09507	-8.15718	-6.76624	-6.49136	-7.879	-4.297	-7.77255	-11.3267	-8.43645	-11.1854	-6.22555	-0.798364	-6.59	-5.80236	-6.10748	-8.15967	-8.98267	-7.17055	-7.13864	-6.97094	-4.96745	-6.26345	-7.06867	-11.7887	-3.63991	-5.91964	-7.09939	-5.601	-8.65673	-4.95036	-8.259	-4.20036	-7.86058	-8.52264	-9.10009	-7.38118	-1.90312	-5.63258	-8.16312	-7.647	-5.12373	-6.43273	-7.92967	-5.138	-6.33582	-7.30582	-9.09236	-7.48118
59	-6.95194	2.18601	-8.12389	-6.51952	-6.64586	-7.921	-3.4597	-7.77818	-11.2005	-8.27291	-11.1783	-6.31237	-0.367333	-6.94325	-5.44639	-6.29953	-8.31456	-9.13856	-6.85879	-7.457	-6.89503	-4.28957	-6.35313	-7.15833	-11.5545	-3.74576	-5.80945	-6.70016	-5.37622	-8.30162	-4.83325	-7.636	-3.95436	-8.09874	-8.77144	-9.14583	-7.12288	-1.61708	-5.54783	-7.94436	-7.62003	-5.22518	-6.07918	-7.85144	-4.82273	-6.49477	-7.50767	-8.98373	-7.93909
60	-6.80427	2.27631	-8.17546	-6.15137	-6.68798	-7.89078	-2.49988	-7.69945	-10.8896	-8.22282	-11.1922	-6.37725	0.0990202	-7.2196	-5.00942	-6.44355	-8.30056	-9.08611	-6.4003	-7.6157	-6.68281	-4.08567	-6.60005	-7.10556	-11.1156	-3.97018	-5.55018	-6.14737	-5.09011	-7.77456	-4.74317	-6.93294	-3.56482	-8.21377	-8.83998	-9.03332	-6.60355	-1.31301	-5.38101	-7.83757	-7.46888	-5.12973	-5.60291	-7.82667	-4.30327	-6.53969	-7.70914	-8.68673	-8.35864
61	-6.54818	2.3707	-8.24245	-5.70461	-6.58976	-7.697	-1.943	-7.51273	-10.3866	-8.28345	-11.1885	-6.38488	0.565152	-7.35642	-4.589	-6.48394	-8.08567	-8.82833	-5.83036	-7.55209	-6.34858	-3.135	-6.91879	-6.90767	-10.49	-4.27548	-5.15255	-5.48082	-4.867	-7.11012	-4.04018	-6.21327	-2.97379	-8.17358	-8.69779	-8.72321	-5.83764	-0.97697	-5.11952	-7.87139	-7.20464	-4.82645	-5.04073	-7.63067	-3.88155	-6.471	-7.83336	-8.22164	-8.61391
62	-6.20409	2.46702	-8.23945	-5.22655	-6.368	-7.39967	-0.722576	-7.22127	-9.70923	-8.38839	-11.106	-6.38847	1.01784	-7.33848	-4.22245	-6.48	-7.68411	-8.42044	-5.604	-7.27918	-5.985	-2.44867	-7.20847	-6.59844	-9.69897	-4.61415	-4.67973	-5.015	-4.59311	-6.37275	-3.714	-5.5153	-2.21478	-7.95501	-8.34793	-8.24463	-4.91921	-0.607475	-4.79291	-7.98085	-6.84861	-4.39	-4.4357	-7.40367	-3.47064	-6.32676	-7.8293	-7.65591	-8.654
63	-5.79886	2.55674	-8.17621	-4.906	-6.13153	-7.02811	0.340061	-6.84509	-8.90079	-8.43703	-10.9045	-6.33258	1.46374	-7.18564	-3.54542	-6.12901	-7.12789	-7.92456	-4.44097	-6.85573	-5.985	-1.69773	-7.39	-6.47	-8.806	-4.9296	-4.17991	-4.35646	-4.374	-6.011	-3.01646	-4.86094	-1.35453	-7.60345	-7.82438	-7.66654	-3.93606	-0.192949	-4.41803	-8.09137	-6.42733	-3.86036	-4.191	-7.05133	-3.167	-6.114	-7.66845	-7.03045	-8.46255
64	-5.35269	2.65217	-8.00291	-4.906	-5.54027	-6.607	0.982	-6.69064	-8.05009	-8.35755	-10.568	-6.313	1.91873	-6.92545	-3.07827	-5.74945	-7.019	-7.406	-3.652	-6.37	-5.23536	-1.05491	-7.42	-5.792	-8.806	-5.189	-3.67336	-4.012	-3.915	-4.89464	-2.635	-4.24536	-0.457182	-7.15936	-7.664	-7.05918	-2.91809	0.103	-4.177	-8.11564	-5.96709	-2.94355	-3.15818	-6.582	-2.86245	-5.60309	-7.38191	-6.377	-8.04864
65	-4.84261	2.69832	-7.73223	-3.94784	-5.03771	-6.607	1.60224	-6.122	-7.741	-8.223	-10.1002	-6.09092	2.34	-6.646	-2.60564	-5.28327	-5.77711	-7.23711	-2.81448	-6.00836	-4.44041	-0.356657	-7.28481	-5.433	-7.57891	-5.36789	-3.15109	-3.08829	-3.63044	-4.58373	-1.43029	-3.62936	0.440838	-6.65328	-6.464	-6.47043	-1.864	0.103	-4.177	-8.03987	-5.717	-2.62955	-2.69	-6.00656	-2.27045	-5.44663	-7.00051	-5.72127	-7.47955
66	-4.23756	2.77628	-7.37808	-3.40822	-4.46261	-6.06789	2.6057	-6.122	-6.32172	-7.9003	-9.51366	-5.88773	2.69989	-6.41118	-2.11018	-4.73016	-5.326	-6.49756	-1.92118	-5.10352	-3.956	0.398051	-7.181	-5.121	-5.81642	-5.46043	-2.59764	-2.6077	-3.29078	-3.28909	-0.654131	-2.98197	1.34155	-6.10873	-5.71876	-5.91302	-0.77297	1.404	-4.177	-7.844	-5.04809	-1.63518	-1.92055	-5.37967	-2.141	-4.75919	-6.55202	-5.442	-6.80609
67	-3.61308	2.84227	-6.97533	-2.93533	-4.162	-5.08333	3.276	-4.866	-5.43433	-7.76	-8.83367	-5.61967	3.209	-5.873	-1.57	-4.097	-4.57933	-6.092	-0.963	-4.426	-3.653	1.19167	-6.642	-4.493	-4.826	-5.482	-2.476	-2.388	-2.87267	-2.48467	0.162333	-2.297	2.26767	-5.519	-4.971	-5.353	0.349	2.05233	-2.94033	-7.64767	-4.868	-1.039	-0.991	-4.736	-1.313	-4.32467	-6.062	-4.437	-6.058
68	-2.92169	2.92543	-6.54322	-2.40406	-3.13223	-4.928	3.92215	-4.22455	-4.50505	-7.148	-8.441	-5.26984	4.12176	-5.45931	-0.967212	-3.38008	-3.72244	-5.66556	0.0701818	-3.6913	-2.76643	1.97578	-6.08189	-4.03622	-3.8173	-5.35762	-1.477	-1.68482	-2.37133	-2.267	1.02934	-1.56985	3.23023	-4.8614	-4.21313	-4.73865	1.48182	2.74031	-1.83091	-6.98121	-3.76742	-0.443909	-0.172455	-4.08533	-0.723	-3.85955	-5.53326	-3.79945	-5.24882
69	-2.23688	2.98038	-6.17	-1.80462	-2.33563	-3.79967	4.54797	-3.49055	-4.2	-6.7183	-7.40682	-4.80024	4.82824	-4.96029	-0.298333	-2.57763	-3.03278	-5.16011	1.16627	-2.8877	-2.11451	2.176	-5.34619	-3.53311	-2.77003	-5.13659	-0.873182	-1.13841	-1.78533	-0.884	1.92914	-0.800667	4.22094	-4.10689	-3.9406	-4.02885	2.59673	3.46059	-1.09104	-6.35692	-3.327	0.170364	0.67197	-3.469	-0.0522727	-3.31683	-4.95062	-3.14309	-4.771
70	-1.50695	2.9561	-5.75994	-1.13603	-1.49664	-3.03867	5.16327	-3.211	-2.42521	-6.07173	-6.41715	-4.21109	5.278	-4.3313	0.447636	-1.69985	-2.29267	-4.54267	2.31082	-1.99945	-1.37685	3.215	-4.62491	-2.971	-1.68773	-4.83297	-0.37	-0.563242	-1.12767	-0.269273	2.179	-0.472	4.932	-3.23576	-2.56603	-3.22224	3.67727	3.7423	-0.253485	-5.5767	-2.53282	0.812	1.53455	-3.04467	0.694545	-2.66291	-4.31233	-2.44909	-3.63373
71	-0.637646	3.00626	-5.00773	-0.39502	-0.613949	-2.189	5.77606	-1.71282	-1.25275	-5.44664	-5.47248	-3.51944	6.00823	-3.55527	1.25927	-0.747939	-1.502	-3.82	3.48427	-1.01679	-0.543172	3.72854	-3.80215	-2.645	-0.584	-4.45343	0.794909	0.0679192	-0.422111	1.05836	3.636	0.867152	5.9979	-2.22915	-2.163	-2.32887	4.70806	4.88667	0.10904	-4.64317	-1.49355	1.47564	2.3983	-1.78933	1.50991	-1.89648	-3.61756	-1.69227	-2.654
72	0.189866	2.90208	-4.35037	0.398657	0.296465	-1.25367	6.285	-0.669727	-0.0135354	-4.67061	-4.43893	-2.73718	6.357	-2.62259	2.07636	0.257717	-0.66	-3.00022	4.65748	0.0309394	0.371081	4.035	-2.84409	-1.79411	0.529424	-3.97815	1.284	0.744323	0.317	1.294	3.636	1.80942	6.48608	-1.10733	-0.79601	-1.36143	5.68761	5.53741	1.6978	-3.56153	-0.602424	2.149	2.912	-0.843333	2.38027	-1.02913	-2.8677	-0.851545	-2.102
73	1.12657	2.86376	-3.58836	1.22755	1.20309	-0.237	6.73045	-0.125	1.27273	-3.73709	-3.31818	-1.87764	7.43373	-1.51336	2.85055	1.28018	0.233	-2.1	5.79873	1.11055	1.37318	4.628	-1.75591	-0.955	1.63436	-3.36118	1.93373	1.46555	1.082	2.81091	4.28036	2.75718	7.626	0.124364	0.201364	-0.345364	6.61327	6.12727	2.75273	-2.32282	0.361364	2.82091	3.89955	0.196	3.283	-0.0600909	-2.08236	0.0635455	-0.632636
74	2.05097	2.78107	-2.73177	1.413	2.07809	0.859889	7.59815	1.505	2.398	-2.63221	-2.12168	-0.944081	7.97334	-0.252727	3.52794	2.28863	1.17811	-1.14456	6.87833	2.095	2.46564	4.87532	-0.558293	-0.203667	2.72236	-2.61548	2.74864	2.21504	1.86544	3.61399	5.408	3.70052	8.47691	1.45192	1.15584	0.683727	7.46967	6.65931	3.81352	-0.962899	1.38633	3.221	4.72485	1.32478	4.19027	0.979192	-1.27969	1.04118	-0.345
75	2.90712	2.61914	-1.77223	2.84549	2.87882	1.98856	8.17324	2.74482	3.26191	-1.36558	-0.861444	0.0530505	8.45165	1.12073	3.919	3.2323	2.16467	-0.176778	7.86585	2.7687	2.8678	5.18731	0.734455	0.549	3.79294	-1.76787	2.793	2.96094	2.64667	4.35726	6.01608	4.60348	8.81346	2.85759	2.11071	1.69512	8.25621	6.899	4.84323	0.496495	2.46127	4.08464	5.166	2.49622	5.07891	2.05277	-0.472737	2.06755	0.0933636
76	3.84774	2.46537	-0.694212	3.57485	3.341	3.103	8.70364	3.482	4.387	0.0123636	0.433121	0.307	8.86467	2.56645	4.40264	4.10024	3.19233	0.768333	8.73282	4.21827	4.81952	5.341	2.06252	1.287	4.84409	-0.832727	3.41936	3.68709	3.41467	5.02736	6.268	5.42318	9.68667	4.29409	3.05261	2.65894	8.97664	7.57197	5.81585	2.0417	3.57036	4.41291	5.80018	3.67	5.92618	3.13088	0.328333	3.10191	2.43282
77	4.66696	2.33988	0.466808	4.23844	4.11743	3.403	9.026	4.69509	6.08357	1.46561	1.74259	0.307	9.22305	4.02971	4.815	4.88274	4.25389	1.65844	9.254	4.45888	5.9978	5.341	3.38607	1.99889	5.86721	0.167939	4.48373	4.38932	4.15533	5.516	6.93799	6.15021	10.1152	5.71711	3.95266	2.96601	9.595	7.97532	6.69544	3.63201	4.69079	5.058	6.41897	4.79867	6.70364	3.5012	1.114	4.101	3.45918
78	5.4472	2.16751	1.67333	4.82933	4.78144	5.12367	9.46333	5.15	6.47944	2.95367	3.04578	1.74033	9.55133	5.45144	5.01367	5.57656	5.32311	1.87844	9.976	5.735	7.122	5.73122	4.66911	2.67744	6.855	1.22344	5.01	5.08233	4.857	5.83111	7.25833	6.78867	10.426	7.086	4.507	4.065	9.595	8.32678	7.48689	5.23711	5.494	5.848	6.738	5.83633	6.82	5.18989	1.36133	5.022	4.473
79	6.21712	1.9802	2.88145	4.9793	5.129	5.971	9.91473	5.15	7.91464	4.43218	4.33024	4.06448	9.86864	6.80091	5.14891	5.846	6.357	3.18433	10.7397	6.40827	8.16206	5.78	5.89597	3.32567	7.80055	2.31139	5.49645	5.77442	5.51833	6.225	7.55394	6.951	10.426	7.44752	5.37124	4.065	10.2466	8.64294	8.123	6.81912	6.42291	5.848	7.095	6.75967	7.98682	6.14594	2.60909	5.81255	5.44736
80	6.94756	1.88041	4.04082	5.82069	5.129	6.69267	10.141	6.59873	8.233	5.87252	5.58277	4.97109	10.1843	8.0524	5.26185	6.75437	6.903	3.82733	11.2123	7.18473	9.09395	6.00753	6.778	3.94933	8.68727	3.39408	5.939	6.47087	6.13611	6.67696	7.7	7.1257	10.426	9.48557	6.26163	5.58704	10.619	8.93796	8.60098	8.33178	7.77352	6.56145	7.51976	7.57056	8.49827	7.03949	3.2909	6.49527	6.37318
81	7.60617	1.82598	5.13129	6.26105	6.16205	7.29878	10.2525	7.806	9.25185	7.22776	6.226	5.76875	10.4853	9.15782	5.40809	7.24384	8.06111	4.42333	11.494	7.564	9.551	6.31146	7.83931	4.55311	9.50739	4.44639	6.332	7.17795	6.70922	6.89186	7.9979	8.104	10.6879	10.4782	6.84763	6.17118	11.0606	9.22973	9.033	9.74093	8.63097	7.12427	7.78236	8.27711	8.749	7.84481	3.90887	7.09364	7.24318
82	8.167	1.84392	6.14182	6.685	6.55082	7.809	10.487	7.94655	9.71	8.47991	7.738	6.222	10.7585	10.1156	5.64618	7.685	9.055	5.007	11.8459	7.89509	10.5189	6.46209	8.39336	5.154	10.2558	5.44891	6.655	7.88745	7.244	7.04809	8.25127	8.44191	11.4239	11.3341	7.334	6.64318	11.2514	9.357	9.85345	11.0005	9.38818	7.44382	8.01209	8.886	9.24355	8.577	4.46982	7.61927	8.04709
83	8.66445	1.84836	7.05939	7.09351	6.736	8.22378	10.6021	9.52036	10.0545	9.62106	8.074	6.79402	10.872	10.9215	6.01442	8.08628	9.79667	5.60167	12.2465	8.39924	11.2249	6.59699	9.78434	5.77689	10.466	6.36094	6.83318	8.57935	7.74044	7.20563	8.42339	8.635	11.465	12.0704	7.74024	7.07728	11.4304	9.774	10.076	11.705	10.0626	7.71136	8.21612	9.056	9.69809	9.25845	5	7.952	8.77509
84	9.10382	1.84324	7.6	7.46165	7.31905	8.56911	10.7182	9.815	10.3368	10.521	8.70414	7.27954	11.228	11.097	6.55367	8.44731	10.4747	6.21878	12.481	8.73648	11.7245	6.72286	10.4366	6.42911	10.6368	7.16568	7.28755	9.23799	8.20656	7.38794	8.59063	9.031	11.5835	12.567	8.08425	7.47923	11.6175	9.8861	10.6065	12.8605	10.6717	7.94145	8.39118	9.651	10.0224	9.88708	5.51208	8.35736	9.44009
85	9.55231	1.88763	8.4803	7.656	7.72215	8.87233	10.8485	10.5732	10.5962	11.1115	10.302	7.535	11.4279	12.0585	7.24573	8.79406	11.0927	6.86533	12.6126	9.067	12.1794	6.84624	10.9461	6.733	12.0085	7.87324	7.55809	9.85064	8.64833	7.62494	8.76861	9.15245	11.8971	13.0162	8.39561	7.84248	11.8245	10.2272	10.907	13.699	11.2285	8.17055	8.54391	9.651	10.3217	10.4365	6.02118	8.85536	10.0448
86	9.94928	1.88435	9.27306	7.98638	8.14248	9.16089	10.9998	11.0815	10.8516	12.2208	10.302	7.7794	11.6031	12.3988	8.036	9.14678	11.655	7.54633	12.94	9.40424	12.6014	6.973	11.3741	7.74989	12.445	8.4989	7.81273	10.4228	9.08167	7.92938	8.95495	9.46379	12.072	13.7058	8.71413	8.056	12.0544	10.4238	11.1666	14.2211	11.74	8.43373	8.68682	9.651	10.5975	10.9268	6.53577	9.23964	10.5881
87	10.3507	1.85992	9.702	8.26261	8.58861	9.45878	11.1791	11.4971	11.1015	12.8312	11.6933	8.24818	11.7781	12.515	8.88212	9.52425	12.1779	8.26578	13.1388	9.75624	12.9907	7.10161	11.7637	8.53411	12.8468	9.05814	8.07709	10.9641	9.509	8.30163	9.14129	9.68242	12.2053	14.1125	9.06183	8.41674	12.314	10.6221	11.3758	14.6003	12.2146	8.75418	8.82997	10.4833	10.8446	11.377	7.05128	9.65173	11.0675
88	10.715	1.833	10.1941	8.43003	9.0733	9.78433	11.3945	11.8698	11.3218	13.3318	12.013	8.56152	11.9635	12.7613	9.74255	9.92176	12.68	9.01767	13.3477	10.1022	13.3515	7.21558	12.1397	9.25867	13.2411	9.58567	8.36618	11.4816	9.922	8.7333	9.32548	9.94518	12.5475	14.4854	9.44264	8.79173	12.5989	10.8354	11.5396	14.8739	12.6665	9.12664	8.98418	10.5793	11.0626	11.8018	7.56848	10.0939	11.4961
89	11.0744	1.80302	10.8553	8.56967	9.59522	10.1539	11.639	12.213	11.492	13.7553	12.1823	8.85611	12.1732	12.8451	10.582	10.337	13.1728	9.79478	13.583	10.437	13.7098	7.32144	12.5534	9.96389	13.6403	10.1167	8.683	11.9767	10.3139	9.21511	9.51333	10.2573	12.8201	14.8468	9.856	9.08922	12.9033	11.0614	11.6773	15.0789	13.1003	9.541	9.155	10.6542	11.261	12.2137	8.09278	10.567	11.899
90	11.4341	1.78543	11.3518	8.628	10.1479	10.5754	11.9014	12.5206	11.6201	14.1217	12.4766	9.14467	12.4056	12.9063	11.3671	10.7796	13.6536	10.5967	13.8503	10.7722	14.0669	7.43609	13.0334	10.6241	14.0441	10.6768	9.03073	12.4434	10.6879	9.71927	9.70667	10.605	13.1231	15.2066	10.2867	9.37597	13.2118	11.2979	11.796	15.2425	13.5221	9.99782	9.34061	10.7313	11.4494	12.6204	8.61761	11.0639	12.2648
91	11.7938	1.76508	11.8322	9.078	10.728	11.041	12.1714	12.7979	11.716	14.4473	12.6169	9.43255	12.6495	12.9681	12.0517	11.2424	14.105	11.427	14.1507	11.1143	14.4109	7.56291	13.5691	11.215	14.4414	11.2634	9.39836	12.8727	11.045	10.22	9.825	10.9767	13.4505	15.5619	10.717	9.64155	13.4965	11.532	11.9059	15.3793	13.9389	10.4755	9.54364	10.835	11.6279	13.0145	9.13127	11.5595	12.5606
92	12.1407	1.7451	12.2699	9.72077	11.3227	11.5452	12.4384	13.0458	11.7796	14.7674	12.7588	9.71252	12.8901	13.0418	12.6242	11.7192	14.5071	12.2668	14.4753	11.459	14.7351	7.69424	14.1189	11.7058	14.8142	11.8591	9.77582	12.963	11.3791	10.6895	9.98219	11.3642	13.7755	15.9015	11.1314	9.89886	13.7358	11.7491	12.025	15.5155	14.3428	10.9539	9.74291	10.9967	11.7754	13.3861	9.62366	12.0402	12.7796
93	12.4677	1.7351	12.6637	10.5452	11.911	12.0639	12.6865	13.2626	11.8017	15.1076	12.9216	9.96235	13.1082	13.1334	13.0768	12.1988	14.8593	13.0723	14.8077	11.8021	15.0351	7.83585	14.6334	12.0834	15.1317	12.4461	10.1495	13.1238	11.6826	11.0599	10.076	11.7516	14.0918	16.2101	11.504	10.1525	13.9122	11.9341	12.1647	15.6603	14.6934	11.4085	9.89276	11.2139	11.8705	13.7139	10.0868	12.4845	12.9425
94	12.7616	1.74409	12.938	11.3854	12.4378	12.5807	12.8964	13.399	11.7827	15.5004	13.1185	10.1732	13.2905	13.2288	13.4007	12.6727	15.154	13.8047	15.1219	12.087	15.3155	7.98909	15.0725	12.3353	15.3695	13.0186	10.5	13.7078	11.9467	11.2779	10.1196	12.1056	14.3882	16.479	11.8259	10.3981	14.0286	12.0679	12.3065	15.8232	14.9569	11.8219	9.962	11.4803	11.9053	13.9832	10.5057	12.865	13.0665
95	12.9941	1.7719	13.3118	12.1316	12.8233	13.0899	13.0485	13.5269	11.7344	15.973	13.3631	10.252	13.4263	13.3317	13.5965	13.1029	15.3862	14.4332	15.3909	12.3144	15.5933	8.14161	15.4066	12.487	15.4975	13.575	10.8239	13.7898	12.1589	11.3	10.0404	12.4019	14.6324	16.7007	12.0937	10.625	14.081	12.1417	12.4206	16.0068	15.1321	12.1572	9.96297	11.79	11.8876	14.1773	10.8665	13.1654	13.1555
96	13.1807	1.81118	13.9296	12.712	13.0345	13.5689	13.1176	13.6382	11.6735	16.5221	13.6838	10.4539	13.5025	13.451	13.6575	13.4514	15.5518	14.927	15.5865	12.7254	15.8978	8.27717	15.6089	12.5868	15.4763	14.1028	11.123	13.7802	12.3086	11.1009	9.92449	12.6236	14.8099	16.871	12.3103	10.8284	14.1109	12.1479	12.4862	16.2147	15.2254	12.3765	9.92461	12.1304	11.8447	14.2744	11.1675	13.3774	13.2125
97	13.3041	1.86058	14.4816	13.0909	13.1042	13.9753	13.086	13.6611	11.6343	17.0941	14.0857	10.5258	13.5067	13.5995	13.5769	13.6999	15.6397	15.2597	15.6688	12.9857	16.251	8.38018	15.7022	12.6683	15.2564	14.5755	11.4015	13.7342	12.4057	10.9264	9.78991	12.7577	14.9264	16.98	12.4732	11.009	14.082	12.1218	12.5019	16.4362	15.2683	12.4819	9.84927	12.4617	11.8114	14.2323	11.3988	13.4935	13.2483
98	13.3466	1.92545	14.9212	13.276	13.1264	14.2693	12.9813	13.6569	11.6389	17.5677	14.4703	10.6036	13.4563	13.7574	13.3641	13.8306	15.6346	15.4043	15.6282	13.1954	16.6256	8.41411	15.6744	12.7231	14.8995	14.9229	11.6459	13.6927	12.4709	10.1474	9.60682	12.8117	14.9807	17.0174	12.5763	11.1729	13.9743	11.946	12.4541	16.571	15.2752	12.4636	9.78388	12.6888	11.7927	14.0515	11.5544	13.5197	13.2635
99	13.2987	1.97753	15.099	13.2453	13.0983	14.3784	12.8174	13.646	11.679	17.8128	14.6957	10.6846	13.3405	13.818	13.0561	13.8657	15.5248	15.3499	15.4653	13.3332	16.9439	8.36301	15.5224	12.7111	14.4705	15.074	11.737	13.6145	12.5056	9.50684	9.30894	12.7885	14.9771	16.9561	12.5606	11.3105	13.901	11.6229	12.3463	16.571	15.2285	12.3153	9.69885	12.6862	11.743	13.7375	11.6491	13.4528	13.2407
100	13.1083	1.9969	14.895	12.994	12.917	14.223	12.593	13.334	11.71	17.699	14.631	10.7	13.11	13.778	12.687	13.808	15.317	15.112	15.192	13.38	17.096	8.227	15.243	12.704	14.027	15.089	11.717	13.407	12.487	8.822	8.834	12.675	14.883	16.753	12.547	11.387	13.301	11.188	12.154	15.982	15.113	12	9.493	12.348	11.568	13.322	11.673	13.282	13.145
all values Left	mean	std	steps
1	-5.88764	2.71545	-9.22	-7.743	-6.792	-5.594	-5.705	-5.578	-12.046	-1.589	-0.708	-6.185	-5.712	-1.502	-7.524	-6.016	-7.152	-6.203	-2.173	-1.733	-6.725	-7.29	-8.195	-6.903	-5.162	-2.447	-4.966	-7.359	-5.502	-6.395	-7.94	-6.202	-7.459	-7.878	-8.783	-8.107	-2.797	1.562	-5.003	-6.438	-5.986	-7.128	-9.831	-3.537	-6.469	-2.806	-11.004	-4.779	-10.685
2	-6.24131	2.61699	-9.62809	-8.21067	-7.17482	-6.04967	-6.14258	-5.578	-12.4362	-2.02491	-1.04534	-6.70517	-5.92932	-2.2733	-7.80875	-6.64326	-7.31827	-6.15859	-4.28322	-2.13005	-6.82779	-7.49574	-8.38397	-7.45126	-5.74397	-2.447	-5.401	-7.51952	-5.67229	-6.20964	-7.96701	-6.28016	-7.68758	-8.30453	-8.88427	-8.28322	-3.08001	1.04789	-5.39982	-6.55002	-6.405	-7.36	-9.88395	-3.79873	-6.76861	-3.32047	-11.2542	-5.317	-10.9629
3	-6.53258	2.51138	-9.88706	-8.66744	-7.46245	-6.49621	-6.43384	-6.08152	-12.5936	-2.296	-1.32685	-7.11537	-6.00605	-2.761	-7.96279	-7.23922	-7.39177	-6.1748	-5.11193	-2.51144	-6.79557	-7.43683	-8.5429	-7.93898	-6.18955	-3.18122	-5.74746	-7.6478	-5.80799	-6.07523	-8.10167	-6.34317	-7.75467	-8.65471	-8.89864	-8.39791	-3.27135	0.638545	-5.73318	-6.67143	-6.76374	-7.60067	-9.90439	-3.981	-6.84967	-4.75399	-11.3253	-5.72718	-11.0806
4	-6.74874	2.39422	-10.0049	-9.08333	-7.628	-6.89336	-6.5383	-6.46842	-12.5423	-3.00873	-1.51885	-7.36742	-5.94991	-3.40755	-8.01073	-7.71533	-7.34636	-6.26976	-5.8507	-2.82573	-6.61209	-7.16409	-8.65558	-8.33027	-6.47555	-4.07676	-6.26427	-7.73045	-5.91661	-5.97961	-8.34324	-6.37015	-7.66245	-8.87603	-8.845	-8.42488	-3.36439	0.351818	-5.97364	-6.79461	-7.02067	-7.805	-9.8613	-4.11309	-6.83515	-5.30424	-11.1688	-6.39627	-11.0163
5	-6.86103	2.28751	-10.0458	-9.42567	-7.63327	-7.19227	-6.45369	-6.4222	-12.3419	-3.65332	-1.54974	-7.43003	-5.78177	-4.08924	-7.95749	-8.01993	-7.21451	-6.46705	-6.38041	-3.03174	-6.31434	-6.82833	-8.73975	-8.59681	-6.526	-4.51672	-6.47884	-7.75239	-5.99024	-5.88511	-8.67479	-6.37149	-7.44815	-8.9074	-8.76291	-8.31461	-3.379	0.181747	-6.11136	-6.89457	-7.09558	-7.93	-9.75132	-4.23536	-6.69697	-5.62581	-10.7883	-6.88736	-10.7981
6	-6.8718	2.20994	-10.0978	-9.66456	-7.486	-7.37233	-6.20688	-6.22653	-12.0862	-4.24412	-1.62	-7.28563	-5.58196	-4.41552	-7.80954	-8.10365	-7.06313	-6.74208	-6.69005	-3.10715	-5.99491	-6.56052	-8.8077	-8.72705	-6.63436	-4.82713	-6.56415	-7.70294	-6.01006	-5.75299	-9.03205	-6.36265	-7.16264	-8.67484	-8.69855	-8.03743	-3.379	0.121	-6.149	-6.93966	-6.97003	-7.972	-9.58398	-4.374	-6.43902	-5.69607	-10.2616	-7.32045	-10.478
7	-6.81794	2.13804	-10.1771	-9.787	-7.24355	-7.40682	-5.901	-5.95418	-11.8422	-4.7827	-1.563	-7.01718	-5.40376	-4.58182	-7.58909	-8.02015	-6.97624	-7.04109	-6.79621	-3.10415	-5.75276	-6.41748	-8.8637	-8.72264	-6.57464	-4.98567	-6.54364	-7.57206	-5.999	-5.729	-9.13021	-6.32536	-6.88845	-8.26215	-8.65973	-7.59306	-3.44924	-0.0690303	-6.26509	-6.91482	-6.66288	-7.938	-9.3683	-4.529	-6.11709	-5.52094	-9.71042	-7.652	-10.1251
8	-6.71244	2.0996	-10.2669	-9.79444	-6.94318	-7.28082	-5.71588	-5.7034	-11.6273	-5.22731	-1.45728	-6.67084	-5.29855	-4.63636	-7.416	-7.82128	-6.9981	-7.32364	-6.71065	-3.06997	-5.63955	-6.36782	-8.9084	-8.56889	-6.47636	-4.98744	-6.44307	-7.3599	-5.999	-5.22391	-9.52515	-6.23004	-6.69476	-7.74183	-8.63191	-6.98205	-3.59658	-0.237394	-6.37091	-6.84911	-6.20841	-7.77767	-9.13297	-4.62255	-5.79011	-5.13237	-9.20941	-7.83927	-9.82841
9	-6.58015	2.06153	-10.3226	-9.69711	-6.64045	-7.02327	-5.4768	-5.5426	-11.4373	-5.54316	-1.379	-6.31205	-5.28196	-4.63055	-7.22541	-7.56806	-7.12081	-7.54214	-6.51682	-3.04194	-5.66318	-6.39646	-8.93558	-8.25285	-6.36358	-4.84151	-6.32038	-7.0917	-5.77466	-4.79392	-9.58447	-6.07529	-6.60712	-7.20051	-8.59336	-6.39658	-3.76743	-0.457303	-6.47182	-6.7886	-5.6981	-7.53967	-8.89446	-4.95473	-5.53971	-4.64763	-8.82058	-7.84991	-9.65015
10	-6.46224	2.02298	-10.3058	-9.515	-6.39291	-6.73855	-5.69964	-5.49482	-11.2726	-5.74945	-1.36736	-6.072	-5.35173	-4.62236	-7.06	-7.33445	-7.304	-7.67782	-6.27782	-3.04636	-5.811	-6.47545	-8.90527	-7.82755	-6.278	-4.62191	-6.22782	-6.77718	-5.62773	-4.27518	-9.53036	-5.85791	-6.625	-6.76909	-8.53309	-6.06964	-3.92445	-0.720545	-6.50145	-6.76773	-5.21336	-7.257	-8.65945	-5.15773	-5.393	-4.21364	-8.57118	-7.70791	-9.58973
11	-6.37599	1.97782	-10.204	-9.27389	-6.23636	-6.50336	-6.12532	-5.53078	-11.1445	-5.84459	-1.37268	-5.91442	-5.50122	-4.65885	-6.93039	-7.17058	-7.49423	-7.71928	-6.06496	-3.09541	-6.01229	-6.58518	-8.80246	-7.34908	-6.25891	-4.36455	-6.17792	-6.4228	-5.539	-4.015	-9.41534	-5.57648	-6.74406	-6.5318	-8.45909	-5.96911	-4.01818	-1.02024	-6.43309	-6.8081	-4.85779	-6.966	-8.43319	-5.31845	-5.34475	-3.95473	-8.45269	-7.467	-9.60911
12	-6.32484	1.94311	-10.0481	-9.01033	-6.196	-6.309	-6.619	-5.58767	-11.0864	-5.84333	-1.43511	-5.772	-5.70044	-4.76667	-6.98233	-7.111	-7.64011	-7.66444	-5.92122	-3.18267	-6.22522	-6.66644	-8.65633	-6.90144	-6.233	-4.10578	-6.167	-6.29744	-5.39278	-3.59422	-9.30978	-5.25644	-6.93767	-6.50356	-8.404	-6.06267	-3.99411	-1.35822	-6.278	-6.899	-4.65611	-6.696	-8.22856	-5.41	-5.39333	-3.93244	-8.46422	-7.193	-9.68056
13	-6.31528	1.91955	-9.88761	-8.73967	-6.29136	-6.147	-6.934	-5.62615	-11.1228	-5.814	-1.46567	-5.81288	-5.772	-4.96036	-7.15548	-7.18685	-7.72603	-7.54939	-5.83467	-3.31348	-6.43509	-6.65582	-8.51079	-6.56588	-6.40664	-3.90591	-6.17679	-5.85433	-5.31803	-3.59048	-9.25736	-4.93064	-7.18791	-6.666	-8.42545	-6.30197	-3.77258	-1.69194	-6.06445	-7.00645	-4.56858	-6.491	-8.06245	-5.392	-5.51173	-4.12679	-8.59458	-6.993	-9.78527
14	-6.3699	1.91495	-9.77454	-8.48289	-6.47191	-6.04594	-7.33919	-5.5866	-11.2192	-5.79167	-1.4089	-5.969	-6.06916	-5.24824	-7.40879	-7.40733	-7.76144	-7.43992	-5.81567	-3.50961	-6.6458	-6.47008	-8.38478	-6.34664	-6.608	-3.80184	-6.49	-5.74136	-5.37815	-3.99772	-9.27301	-4.63863	-7.48745	-6.83853	-8.53909	-6.63361	-3.31525	-1.95248	-5.86018	-7.061	-4.56947	-6.43267	-7.9434	-5.25382	-5.67307	-4.51601	-8.78851	-6.88882	-9.9204
15	-6.45713	1.95302	-9.71326	-8.27144	-6.67936	-6.04309	-7.75825	-5.35898	-11.3132	-5.81267	-1.23724	-6.23882	-6.13405	-5.63103	-7.7079	-7.72932	-7.76837	-7.38337	-5.89768	-3.643	-6.84248	-6.10162	-8.27316	-6.25982	-6.75455	-3.78504	-6.49	-5.76097	-5.51231	-4.46013	-9.30093	-4.42572	-7.79921	-7.48961	-8.72673	-6.99525	-2.64674	-2.10549	-5.72582	-7.29034	-4.63314	-6.49867	-7.86316	-5.138	-5.88113	-5.02454	-8.97807	-6.84455	-10.0853
16	-6.56054	2.02956	-9.63991	-8.147	-6.83145	-6.14836	-7.921	-4.89439	-11.3074	-5.91845	-0.941455	-6.707	-6.05948	-6.09736	-8.00342	-8.12658	-7.7857	-7.39009	-6.11091	-3.98415	-6.96236	-5.54479	-8.15676	-6.35012	-7.06464	-3.77324	-7.28339	-5.85215	-5.65645	-4.80339	-9.25142	-4.26067	-8.05509	-7.98779	-8.937	-7.28421	-1.83606	-2.13273	-5.67445	-7.47379	-4.74461	-6.613	-7.845	-4.71764	-6.12503	-5.524	-9.09533	-7.04664	-10.2777
17	-6.60954	2.14086	-9.48584	-8.12722	-6.84418	-6.33521	-7.91752	-4.18606	-11.1431	-6.05368	-0.528667	-7.04616	-5.82741	-6.59273	-8.23028	-8.5482	-7.83262	-7.4123	-6.46864	-4.29338	-6.94715	-4.86624	-7.97861	-6.57435	-7.15782	-3.72221	-7.93009	-5.92379	-5.7534	-4.94309	-9.0456	-4.06573	-8.19748	-8.43142	-9.09755	-7.40498	-0.979657	-2.092	-5.64827	-7.61044	-4.80502	-6.64733	-7.66954	-4.23909	-6.35709	-5.9147	-9.06075	-7.41845	-10.4526
18	-6.5822	2.25484	-9.17477	-8.18056	-6.70164	-6.53333	-7.84649	-3.25905	-10.7882	-6.17834	-0.0642929	-7.27339	-5.47104	-7.05818	-8.32337	-8.90157	-7.86306	-7.39861	-6.89786	-4.46873	-6.77019	-4.158	-7.68998	-6.86652	-7.10415	-3.65679	-8.29226	-5.90661	-5.74308	-4.86083	-8.66269	-3.73827	-8.19324	-8.72089	-9.14591	-7.29351	-0.449	-1.8648	-5.58891	-7.647	-5.09283	-6.53933	-7.47133	-3.81736	-6.50996	-6.09425	-8.84809	-7.87218	-10.5427
19	-6.44155	2.38381	-8.71564	-8.244	-6.40745	-6.66373	-7.63155	-2.23355	-10.2275	-6.27682	0.408273	-7.36273	-5.03064	-7.41355	-8.25282	-9.10627	-7.80155	-7.29273	-7.29191	-4.52	-6.46282	-3.693	-7.25945	-7.15191	-6.90091	-3.63818	-8.42364	-5.73045	-5.61809	-4.828	-8.08809	-3.24345	-8.03091	-8.83291	-9.03209	-6.87627	0.447727	-1.573	-5.44955	-7.54227	-5.21564	-6.264	-7.15509	-3.40991	-6.53464	-6.066	-8.46782	-8.30691	-10.4986
20	-6.1932	2.47675	-8.12859	-8.24	-5.98718	-6.68261	-7.32161	-1.943	-9.4858	-6.35257	0.870323	-7.30776	-4.589	-7.59733	-7.99987	-9.11469	-7.58779	-7.04283	-7.55302	-4.42802	-6.0549	-3.135	-6.70271	-7.348	-6.58385	-3.74158	-8.32068	-5.41013	-5.3944	-4.14891	-7.37533	-2.58372	-7.72791	-8.75582	-8.71245	-6.21696	1.34626	-1.25216	-5.22818	-7.29231	-5.17607	-5.814	-6.72271	-3.167	-6.471	-5.8536	-7.95923	-8.59445	-10.2918
21	-5.82645	2.60597	-7.46122	-8.18467	-5.50518	-6.554	-6.94286	-0.206485	-8.65076	-6.382	1.3199	-7.11864	-4.23773	-7.608	-7.57268	-8.91205	-7.18625	-6.6502	-7.60602	-4.19311	-5.985	-2.04762	-5.99809	-7.41657	-6.47	-3.96391	-8.00441	-4.97634	-5.10532	-3.714	-6.60429	-1.78129	-7.31142	-8.47662	-8.22245	-5.37473	2.04917	-0.897586	-4.92527	-6.93543	-4.92262	-5.268	-6.19383	-2.74064	-6.23661	-5.7056	-7.35874	-8.662	-9.90262
22	-5.35852	2.67949	-6.78636	-8.027	-5.01155	-6.368	-6.607	0.701152	-7.78221	-6.39985	1.77455	-6.82652	-3.54542	-7.44118	-7.019	-8.51615	-6.58885	-6.12794	-7.44906	-3.83018	-5.62803	-1.38455	-5.19985	-7.42	-5.75936	-4.26797	-7.52288	-4.47915	-4.867	-3.28894	-5.8337	-0.919697	-6.82764	-7.98948	-7.63245	-4.42224	2.77239	-0.501333	-4.56764	-6.50497	-4.47209	-4.666	-5.59709	-2.20573	-6.114	-5.14312	-6.72021	-8.49764	-9.33315
23	-4.92662	2.70587	-6.138	-7.78289	-4.906	-5.98733	-6.607	0.982	-7.43656	-6.35733	2.25378	-6.646	-3.071	-7.00167	-6.77167	-8.01811	-5.81822	-5.604	-7.09733	-3.38267	-4.57256	-0.670444	-4.30856	-7.181	-5.433	-4.60633	-7.219	-3.96756	-4.59311	-2.635	-5.108	-0.0486667	-6.30333	-7.664	-7.015	-3.426	3.057	-0.0538889	-4.177	-6.02267	-4.28211	-4.191	-4.97067	-2.141	-5.552	-4.73944	-6.06889	-8.125	-8.918
24	-4.33185	2.77427	-5.53028	-7.46044	-4.60518	-5.4547	-5.82284	2.29792	-6.01898	-6.313	2.37511	-6.18782	-2.59073	-6.505	-5.6658	-7.48757	-4.95374	-5.02622	-6.60192	-3.212	-4.03833	0.117596	-3.34766	-6.90878	-5.02882	-4.92266	-6.43112	-3.44836	-4.374	-1.7622	-4.4292	0.823545	-5.74473	-6.77188	-6.42055	-2.39963	4.34823	0.103	-4.177	-5.717	-3.19184	-3.53367	-4.33885	-1.22391	-5.22271	-4.32254	-5.442	-7.56973	-8.09893
25	-3.78284	2.86784	-5.168	-7.08367	-3.60827	-4.93827	-4.99861	3.01612	-5.10752	-6.157	3.209	-5.74952	-2.08655	-5.93673	-5.326	-7.35994	-4.512	-3.96521	-6.37	-3.212	-3.90091	0.954697	-2.31458	-6.642	-4.43891	-5.18333	-6.18091	-2.90848	-3.90124	-0.844152	-3.76682	1.70479	-5.12964	-5.92982	-5.85564	-1.3383	5.20439	0.413545	-4.177	-5.04809	-2.896	-2.69	-3.68842	-0.623	-4.63212	-4.06	-5.13745	-6.90682	-7.06979
26	-3.1221	2.94322	-4.35214	-6.67756	-3.14	-4.35927	-4.87441	3.70919	-4.2	-5.95264	3.7707	-5.30957	-1.53331	-5.32794	-4.43226	-6.54141	-3.26795	-3.12293	-5.4116	-2.61517	-2.89169	1.79911	-1.23504	-5.82819	-3.96909	-5.36522	-5.203	-2.476	-3.6069	-0.0497475	-3.07332	2.61463	-4.42267	-5.18206	-5.28391	-0.236404	6.07913	1.674	-4.00836	-4.79857	-1.88296	-2.322	-3.469	0.0580909	-4.18027	-3.43962	-4.15474	-6.16655	-6.2379
27	-2.39884	3.03588	-3.54145	-6.24911	-2.62055	-4.162	-3.71397	4.37728	-3.61172	-5.69357	4.64347	-4.77514	-0.917616	-4.969	-3.66749	-6.12533	-2.17098	-2.21815	-4.73947	-0.988101	-2.24159	2.176	-0.135455	-5.21917	-3.44694	-5.45937	-4.58304	-1.86045	-3.25308	0.798737	-2.33631	3.55994	-3.60812	-4.42808	-4.64691	0.885677	6.9492	2.36223	-2.10836	-3.68837	-1.29765	-1.18933	-2.20886	0.814727	-3.67804	-3.18486	-3.51723	-5.36827	-5.39946
28	-1.67069	3.12204	-2.71145	-6.17	-2.02309	-3.00336	-2.95782	5.02855	-1.95436	-5.35327	5.278	-4.10873	-0.233	-4.16464	-2.99064	-5.69073	-1.22018	-1.24664	-4.02236	-0.259636	-1.50736	3.215	0.965364	-4.54082	-2.86727	-5.482	-4.107	-1.477	-2.81691	1.68709	-1.55145	4.52782	-2.67818	-4.164	-3.90909	2.00545	7.79209	3.09727	-1.42491	-3.327	-0.723364	-0.367	-1.31891	1.63864	-3.08636	-2.194	-2.85345	-4.771	-4.541
29	-0.891081	3.08825	-1.7902	-5.272	-1.35364	-2.21548	-2.11536	5.67646	-0.737737	-4.90682	5.65946	-3.28541	0.532515	-3.29467	-2.26717	-5.17971	-0.239566	-0.206505	-3.24547	0.522879	-0.681162	3.70369	2.04298	-3.77094	-2.645	-5.36159	-2.88053	-0.37	-2.29006	2.179	-0.716889	4.932	-1.63427	-2.81351	-3.07736	3.09606	8.58441	3.506	-0.637727	-2.17985	-0.138919	0.493333	-0.343838	2.51755	-2.3793	-1.53018	-2.13694	-3.88645	-3.65389
30	-0.0830202	3.14195	-0.798455	-4.68478	-0.614909	-1.37773	-1.19015	6.285	0.547273	-4.32576	6.357	-2.28453	1.36158	-3.05073	-1.49527	-4.54831	0.789606	0.91003	-2.37313	1.36138	0.237828	4.04099	3.06318	-2.88227	-1.53294	-5.14316	-2.08461	0.182364	-1.67333	3.17977	-0.472	6.358	-0.468091	-2.163	-2.15718	4.14499	9.30804	4.57499	-0.119	-1.23971	0.471778	1.37333	0.714707	3.423	-1.54477	-1.32898	-1.35296	-2.72009	-2.73331
31	0.771539	3.10727	0.214364	-4.01233	0.191364	-0.495909	-0.182939	6.67106	1.86636	-3.63133	7.23227	-1.12848	2.18873	-1.60818	-0.674182	-3.80727	1.87552	2.08488	-1.41258	2.22945	1.24606	4.628	3.98645	-1.88045	-0.787545	-4.84103	-1.25221	1.16988	-0.990697	3.636	1.13294	6.85752	0.801727	-1.31606	-1.15855	5.14794	9.518	5.29588	1.16373	-0.269394	1.10533	2.26	1.83497	4.32845	-0.605667	-0.396	-0.492485	-2.378	-1.76903
32	1.64339	2.98696	0.678	-3.25378	1.04209	0.408788	0.897141	7.60298	2.398	-2.84045	7.85441	0.165636	2.96646	-0.629636	0.195778	-2.96517	3.01152	3.29276	-0.375414	3.11325	2.34745	4.97593	4.76383	-0.781444	-0.0226364	-4.46295	-0.391	1.36651	-0.260657	3.6539	2.13996	7.626	2.15121	-0.0666465	-0.120909	6.09932	9.518	5.92885	2.26082	0.772172	1.754	2.912	2.98511	5.21327	0.419727	0.280667	0.443162	-0.776455	-0.747889
33	2.54566	2.98451	2.14247	-2.39978	1.413	1.30673	2.00726	8.20971	4.387	-1.97323	8.34926	1.56706	3.62683	0.438667	1.11371	-2.03705	4.18214	4.50702	0.715081	4.01042	2.65602	5.23561	5.3543	0.397182	0.740636	-3.99197	0.484727	2.48738	0.503828	5.408	3.16726	8.679	3.55188	0.885737	0.923636	6.9848	10.2231	6.50575	3.31618	1.87945	2.40831	3.71667	4.11697	6.05309	1.50359	0.57898	1.43806	-0.345	0.328475
34	3.41672	2.90573	3.00167	-1.43967	2.729	2.171	3.103	8.76333	4.97633	-1.02267	8.77767	3.02767	3.919	0.63	2.073	-1.05633	5.359	5.69	1.81733	4.918	4.73133	5.341	5.75933	1.62433	1.486	-3.37767	1.363	2.793	1.29567	5.69467	4.16833	8.95633	4.966	1.84167	1.945	7.80567	11.263	6.899	4.36	3.04067	3.058	4.664	5.18333	6.82	2.60967	1.59133	2.46367	-0.345	1.46033
35	4.23459	2.78528	3.77825	-0.388556	3.48955	2.95209	3.403	9.026	6.155	-0.00429293	9.15164	4.48274	4.57728	2.77097	3.07157	-0.0653434	6.50736	6.80989	2.095	5.83226	5.93105	5.37647	6.02425	2.85728	2.19755	-2.63421	2.23148	2.793	2.09854	6.268	5.09773	9.73144	6.34291	2.78781	2.705	8.56565	11.8438	7.36868	5.35055	4.22457	3.221	5.166	6.15812	7.01727	3.183	2.1364	3.48408	2.28609	2.64
36	5.1207	2.68248	4.47315	0.729556	4.181	3.341	5.0947	9.65549	7.46753	0.307	9.48694	5.88793	4.86167	3.98624	4.10381	0.89901	7.59859	7.83441	3.91346	6.74283	7.07655	5.78	6.18445	4.06825	2.87739	-1.78838	3.07185	4.27959	2.89721	6.69871	5.93001	10.1428	7.208	3.70415	3.44682	9.24144	12.1858	7.90672	6.27236	5.40168	4.171	5.74733	7.02759	8.06864	4.67353	2.66868	4.44745	3.31264	3.85063
37	5.79639	2.63596	5.08627	1.884	4.79645	4.22555	5.93282	9.99336	8.233	0.307	9.80755	7.20927	5.04882	5.18182	5.14827	1.738	8.61473	8.73282	4.419	7.63673	8.13855	5.78	6.29709	5.23309	3.52973	-0.855909	3.28927	4.82409	3.67655	7.15064	6.64109	10.426	8.46545	4.507	4.065	9.595	12.4546	8.27745	7.10636	5.80364	4.73545	6.409	7.79045	8.56991	5.76164	3.089	5.31155	4.32864	5.06527
38	6.46196	2.50939	5.407	3.02933	4.95473	4.82094	6.64879	10.141	8.70462	1.80548	10.1257	8.40903	5.17832	6.32679	6.16673	2.1721	9.5328	9.254	5.68183	8.50891	9.08681	6.24508	6.39873	6.33419	4.15682	0.143576	4.392	5.33529	4.41913	7.45379	6.951	10.426	9.90776	4.93286	4.21073	9.595	12.6836	8.60928	7.84318	7.5506	5.058	6.738	8.44909	8.749	6.69865	3.55827	6.06277	5.31245	6.25593
39	7.15044	2.33374	6.15676	4.129	5.82436	5.129	7.2514	10.3954	9.53279	4.10307	10.4351	9.47336	5.29641	7.349	6.903	3.32799	10.154	10.0635	6.03423	9.35253	9.551	6.41306	6.51688	6.778	4.76636	1.19814	5.00703	5.80233	5.12318	7.7	7.00923	10.426	10.8303	6.07001	5.82255	10.619	12.732	8.91741	8.123	8.47675	5.848	7.112	8.886	9.36718	7.56011	4.23701	6.71288	6.24445	7.39301
40	7.72594	2.27707	6.71761	5.16467	6.27873	5.129	7.75979	10.5421	9.93327	5.02661	10.7144	10.3918	5.46373	7.775	7.62494	3.97409	10.6941	10.7916	7.04573	10.1571	10.5548	6.5627	6.66464	8.279	5.384	2.2857	5.80327	6.215	5.78621	7.82242	8.104	10.6224	11.6156	6.69288	6.33927	10.7908	12.732	9.22064	9.033	9.30136	5.848	7.534	9.25691	9.74991	8.339	4.708	7.27539	7.12136	8.44776
41	8.27766	2.2162	7.21292	6.12622	6.716	6.18312	8.18192	10.6618	10.233	5.83186	10.872	11.097	5.73216	8.911	8.8407	4.57818	11.268	11.266	7.53897	10.9075	11.2457	6.69817	6.83975	8.67292	6.02661	3.36884	6.31798	6.57892	6.39926	8.17927	8.49555	11.4114	12.2976	7.20956	6.80636	11.1323	13.0073	9.357	9.435	10.0205	6.75964	7.799	9.651	10.0691	9.04927	5.12558	7.77085	7.93682	9.332
42	8.70692	2.16514	7.70272	7.00533	7.13382	6.56845	8.52725	10.7907	10.5016	6.222	11.1568	11.4141	6.1668	9.79197	9.58924	5.17811	11.936	11.494	7.71728	11.5924	11.7513	6.83012	7.06406	9.84749	6.69985	4.42194	6.77762	6.65995	6.96408	8.35743	8.667	11.465	12.567	7.63312	7.23345	11.3164	13.277	9.774	10.0482	10.6668	7.16387	8.03233	9.651	10.3655	9.70781	5.49939	7.952	8.67655	9.6943
43	9.13382	2.15513	8.19612	7.6	7.50818	6.736	8.82888	10.9407	10.7615	6.93294	11.4023	12.1782	6.76833	10.6532	10.272	5.79282	12.0667	11.98	8.32588	12.2145	12.2115	6.965	7.33155	10.4455	6.941	5.42555	7.19636	7.21288	7.49248	8.52309	9.031	11.5173	13.3597	7.99021	7.62518	11.4943	13.4962	9.92588	10.2195	11.2557	7.46964	8.239	9.70088	10.6376	10.2972	5.62294	8.59788	9.34864	10.8549
44	9.55698	2.11415	8.516	8.24556	7.656	7.33415	9.11341	11.1212	11.02	7.3296	11.5794	12.4843	7.50262	11.2225	10.891	6.43289	12.527	12.3075	8.67194	12.7901	12.6386	7.10258	7.6348	10.92	8.12773	6.34121	7.60476	7.49296	7.98799	8.69447	9.2874	11.8681	13.8352	8.30793	7.98209	11.6864	13.634	10.2525	10.7452	11.7918	7.72631	8.413	10.4952	10.8808	10.8141	6.18023	8.96988	9.96045	11.3977
45	9.92126	2.05879	9.062	9.14544	8.098	7.73167	9.403	11.3381	11.2548	7.535	11.7553	12.5432	8.33333	11.7297	11.455	7.10767	12.6634	12.481	9.00822	13.348	13.0296	7.22356	7.95011	11.3207	8.86467	7.14789	8.041	7.75389	8.45056	8.87689	9.54822	12.0416	14.2203	8.62044	8.056	11.8966	13.791	10.4559	11.03	12.291	7.948	8.56767	10.5864	11.095	11.2816	6.50122	9.35811	10.517	11.8364
46	10.2751	2.02249	9.26573	9.702	8.30391	8.14909	9.715	11.5888	11.4437	7.91755	11.9407	12.7926	9.20309	12.2097	11.9767	7.82318	12.9053	12.7443	9.34845	13.8996	13.3955	7.33718	8.27445	11.6855	9.59664	7.85727	8.509	8.01764	8.89573	9.06309	9.80682	12.102	14.5834	8.96036	8.62445	12.1357	13.9811	10.6646	11.2625	12.7657	8.17055	8.713	10.6589	11.2901	11.7204	6.81427	9.77391	11.0037	12.1789
47	10.6225	2.00008	9.80926	9.88244	8.46936	8.59209	10.0693	11.8643	11.5889	8.32449	12.1476	12.8648	10.0739	12.6779	12.4741	8.57386	13.0355	13.0046	9.70428	14.4452	13.7599	7.4619	8.60815	12.0318	10.2947	8.48547	9.00108	8.30709	9.33666	9.24619	10.1177	12.4796	14.9382	9.33339	8.92882	12.4031	14.2094	10.8887	11.4496	13.2215	8.42561	8.86133	10.7347	11.4777	12.1443	7.027	10.2214	11.4368	12.4434
48	10.9744	1.981	9.9823	10.6847	8.60891	9.0733	10.4742	12.1493	11.6933	8.63813	12.3803	12.9248	10.9066	13.1405	12.9581	9.3544	13.1695	13.2122	10.0577	14.9758	14.1222	7.59954	8.94733	12.4017	10.9277	9.04557	9.51029	8.62422	9.76809	9.43035	10.479	12.7389	15.2922	9.73693	9.22927	12.691	14.4705	11.127	11.6007	13.6648	8.73309	9.02267	10.8375	11.6534	12.562	7.34686	10.7009	11.8419	12.6582
49	11.319	1.97508	10.079	11.1567	8.673	9.59109	10.924	12.4322	11.7653	8.93742	12.6258	12.9894	11.6622	13.5965	13.4335	10.1614	13.3238	13.4369	10.3984	15.4777	14.468	7.74164	9.28642	12.8239	11.4791	9.57333	10.0204	8.97027	10.1779	9.62	10.8754	13.0202	15.6384	10.1641	9.50982	12.9973	14.7475	11.3737	11.7275	14.1038	9.09185	9.2	10.995	11.7948	12.9675	7.68482	11.1946	12.2183	12.8518
50	11.6688	1.96368	10.1048	11.6264	9.30664	10.1393	11.4096	12.6938	11.8003	9.23333	12.8689	13.0703	12.3187	14.0418	13.8875	10.9993	13.5063	13.6902	10.7383	15.9391	14.7927	7.89927	9.61699	13.2983	11.9297	10.104	10.5153	9.34194	10.5659	9.81167	11.2913	13.3341	15.9666	10.5964	9.77255	13.2978	15.0226	11.6138	11.8405	14.5167	9.4909	9.39667	11.2058	11.8822	13.3506	7.93625	11.6843	12.5241	13.0492
51	12.0057	1.95442	10.1593	12.0644	10.0455	10.7143	11.9179	12.9131	11.7909	9.52639	13.0925	13.163	12.8452	14.4685	14.3046	11.8591	13.7202	13.9822	11.0848	16.3536	15.0939	8.06473	9.92521	13.8061	12.2442	10.6631	10.9868	9.72465	10.9366	9.84528	11.7123	13.6526	16.2642	11.0154	10.0322	13.5713	15.2738	11.8275	11.9512	14.845	9.92792	9.60667	11.4639	11.9055	13.6928	8.18706	12.1537	12.7513	13.2614
52	12.3253	1.94168	10.1475	12.4567	10.9195	11.3043	12.4276	13.0678	11.7465	9.80355	13.2788	13.2595	13.2382	14.8666	14.6779	12.7093	13.9601	14.3076	11.435	16.7083	15.3761	8.22152	10.1993	14.3078	12.4303	11.2493	11.421	10.1062	11.2884	10.076	12.0975	13.9638	16.5221	11.4043	10.2878	13.7951	15.4762	11.9972	12.0785	15.0646	10.3896	9.804	11.7636	11.8809	13.9718	8.445	12.5793	12.9216	13.478
53	12.606	1.94171	10.109	12.8136	11.7521	11.8886	12.9306	13.114	11.6854	10.0469	13.4187	13.3669	13.5135	15.226	15.0007	13.499	14.2137	14.6492	11.7835	16.9791	15.6626	8.34462	10.4405	14.7685	12.5475	11.8451	11.7944	10.4653	11.6096	10.0942	12.4176	14.2612	16.7321	11.7429	10.5278	13.9479	15.5964	12.1135	12.2204	15.1959	10.8556	9.924	12.0933	11.8385	14.1733	8.71894	12.9423	13.0517	13.6732
54	12.8381	1.94606	10.2073	12.938	12.4355	12.4179	13.4146	13.0647	11.6364	10.2505	13.4988	13.4965	13.6496	15.5358	15.2586	14.1842	14.4681	14.9883	12.087	17.1593	15.9855	8.41603	10.6454	15.1581	12.6384	12.4324	12.0906	10.7967	11.8895	10.0831	12.6442	14.5237	16.888	12.0234	10.7433	14.0506	15.595	12.1548	12.3534	15.2606	11.305	9.962	12.423	11.8079	14.2744	9.01843	13.2242	13.1448	13.8108
55	13.0237	1.95351	10.5704	13.576	12.9345	12.8075	13.8482	12.938	11.6343	10.3076	13.5083	13.6507	13.6282	15.782	15.4555	14.7457	14.7144	15.2864	12.3002	17.2622	16.3534	8.38336	10.8096	15.4388	12.7096	13.0053	12.2973	11.102	12.1177	9.98418	12.7755	14.7325	16.9885	12.2516	10.9362	14.081	15.4135	12.146	12.4499	15.2783	11.7157	9.964	12.6654	11.7904	14.2291	9.355	13.4083	13.2054	13.8771
56	13.1546	1.95954	11.192	14.0808	13.238	13.0253	14.1867	12.74	11.6721	10.4871	13.4594	13.8047	13.478	15.9253	15.5909	15.165	14.9416	15.5173	12.7232	17.3107	16.7317	8.25256	10.9308	15.6182	12.7253	13.5621	12.4064	11.3869	12.2854	9.86289	12.8166	14.8719	17.017	12.4329	11.112	14.1156	15.213	11.9682	12.501	15.241	12.0679	9.894	12.7024	11.733	14.0392	9.71867	13.5042	13.245	13.8792
57	13.1973	1.96876	11.8399	14.595	13.2864	13.1018	14.3626	12.464	11.7066	10.5598	13.3451	13.8123	13.2116	15.9292	15.6517	15.3869	15.1296	15.6544	12.9875	17.3244	17.0119	8.01109	10.9881	15.7017	12.704	14.0905	12.4068	11.6375	12.3938	9.71591	12.7548	14.9551	16.9475	12.5589	11.2625	14.0613	14.6983	11.8398	12.4904	15.1298	12.3231	9.81933	12.4293	11.568	13.7117	10.0579	13.5157	13.2633	13.8239
58	13.1328	1.98795	12.3623	14.9807	13.0995	13.1255	14.302	12.0864	11.629	10.6464	13.1161	13.6787	12.854	15.7545	15.6177	15.386	15.2449	15.6609	13.1994	17.3088	17.0558	7.6517	10.9778	15.6833	12.3571	14.5662	12.2947	11.737	12.4639	9.48455	12.5633	14.9896	16.7232	12.5797	11.3638	13.9377	14.0622	11.3157	12.4242	14.9274	12.4548	9.756	12.348	11.2505	13.2757	10.2987	13.4334	13.2465	13.6974
59	12.9518	2.03059	12.6466	15.1069	12.6921	13.1038	13.9505	11.649	11.448	10.7	12.6767	13.526	12.4732	15.3715	15.4751	15.1887	15.2336	15.5225	13.3373	17.2292	16.994	7.23798	10.8824	15.5536	11.834	14.9168	12.0645	11.7172	12.5029	9.10079	12.2108	14.9551	16.2732	12.547	11.3535	13.901	13.624	10.8957	12.2958	14.5981	12.484	9.61367	12.0594	10.2941	12.7784	10.3004	13.2318	13.1608	13.478
60	12.6023	2.12333	12.6293	14.895	12.127	12.9371	13.843	11.1804	10.7474	10.7	12.0201	13.526	12.1329	14.7824	15.2355	14.8045	15.0565	15.2653	13.3763	17.0072	16.994	6.81613	10.7226	15.3128	11.411	15.0724	11.7163	11.3101	12.4893	8.52403	11.6556	14.7909	15.5737	12.013	11.162	13.301	13.2622	10.4463	12.0408	14.1099	12.4013	9.27233	10.15	9.30545	12.2591	9.96375	12.9269	12.9283	13.1459
61	12.1008	2.14057	12.561	14.486	11.6503	12.5091	12.4225	10.662	9.64739	10.7	11.1665	13.526	11.893	13.9889	14.8924	14.295	14.886	14.9021	13.2663	16.5249	15.488	6.38736	10.4996	14.9327	10.438	15.089	11.2222	10.5772	12.3467	7.75597	10.9058	14.4164	14.6309	11.258	10.902	12.5928	12.893	9.96658	11.905	13.4125	12.1576	8.657	9.08209	9.06	11.7247	9.30876	12.5176	12.4528	12.6752
62	11.4355	2.26787	12.4256	13.668	10.319	11.8203	11.376	10.4868	8.43652	10.3424	10.1637	12.3854	11.7412	13.0181	14.4189	14.295	14.1704	14.533	12.9743	16.043	14.7967	5.92334	10.2066	14.6652	8.96152	14.5175	10.798	9.60587	12.149	7.539	9.98406	13.829	13.4964	10.2281	10.2866	11.3265	12.307	9.4498	11.905	12.4451	11.7067	7.695	7.35437	6.958	11.15	9.03003	11.9788	12.141	12.249
63	10.6381	2.43363	11.221	13.668	9.28045	10.947	10.323	8.68531	7.701	8.90872	9.07822	10.703	11.6028	11.9178	13.7875	14.295	13.874	14.533	12.4608	14.9544	13.1756	5.41221	9.78167	13.902	7.5157	13.7593	10.798	8.5318	12.149	5.89	8.94229	13.2471	12.2626	8.99742	9.935	10.0836	12.1546	9.16695	11.905	11.267	10.9789	6.517	7.055	5.76045	10.792	7.25199	11.2468	10.8101	11.5767
64	9.70655	2.48608	10.157	10.61	9.205	10.6624	9.36455	7.93327	6.17345	7.90964	7.98427	10.703	11.432	10.7555	12.975	14.295	12.1752	13.2043	11.6897	13.455	12.861	4.85273	9.24591	12.6584	6.28473	13.434	10.798	7.846	12.149	5.57909	7.89936	11.8247	11.0424	7.66573	8.36445	8.77055	11.6109	8.203	9.39409	10.807	9.94445	5.222	5.22364	4.61791	9.88545	6.01555	10.3284	10.3195	10.969
65	8.56217	2.33052	9.69388	9.22789	9.205	9.03709	9.157	7.73446	4.88546	7.59313	6.89543	8.664	10.9031	9.57018	12.255	9.9924	11.307	12.0937	10.7434	12.1424	10.9061	4.47	8.60912	11.3714	5.11818	11.5331	7.58932	7.846	9.94327	4.18	6.94792	10.7368	9.88685	6.35019	7.29655	7.49071	11.2206	7.46337	8.69573	8.5364	9.387	3.90033	4.35909	3.51627	9.059	4.74197	9.24862	8.711	9.44589
66	7.45856	2.35033	7.89065	7.95189	6.73227	8.608	7.83414	6.653	3.84069	5.82358	6.60393	8.21921	10.053	8.39133	11.3933	8.54593	10.3627	11.0712	9.68258	10.8647	9.77089	3.67582	7.94364	10.1261	4.00933	10.2084	6.34147	5.62377	9.00515	3.35727	6.15478	9.70502	8.7983	5.516	6.20691	6.29181	11.1015	7.04246	6.98627	7.16757	7.4421	2.60767	3.875	2.43564	8.55579	3.48232	8.129	7.12482	8.418
67	6.51922	2.3278	6.85067	6.79767	4.967	8.608	7.372	5.82633	2.87167	4.941	4.63767	7.26533	9.546	7.251	9.766	7.02633	8.64867	10.0637	8.58267	9.628	8.62733	3.311	7.60367	8.87633	2.934	8.893	5.07933	4.745	8.08067	2.02433	5.45067	8.71833	7.76	5.516	5.15	5.456	10.346	6.185	6.691	6.536	6.472	1.334	3.08833	2.27	7.31333	2.26667	7.48033	5.428	7.79533
68	5.5116	2.41601	5.82178	5.75189	3.94691	6.51085	7.372	4.74184	2.00898	4.728	3.46178	7.103	7.97195	6.22176	8.51804	5.46701	7.46915	9.807	8.034	8.41314	8.323	2.37268	6.74474	7.66527	2.078	7.64448	3.84327	3.81944	7.20292	1.10914	5.2701	7.73907	6.78821	3.14357	4.14236	5.456	9.70952	4.69378	4.93418	6.536	5.26523	0.0336667	2.695	0.597	6.49972	1.09392	5.60552	4.03427	6.05533
69	4.60476	2.42318	4.84948	4.81167	3.384	5.69409	6.37286	3.80309	1.29548	3.54565	2.3087	6.09651	6.81972	5.38667	8.26103	3.92366	7.23813	8.219	8.034	7.21916	6.614	1.65698	6.302	6.50795	1.28382	7.19478	2.64327	2.8353	6.35014	0.974	3.99129	6.964	5.8953	2.18	3.16564	3.28211	9.278	3.59704	3.97173	3.64454	3.77864	-0.627	2.63697	0.127545	5.72293	-0.0583131	5.214	3.243	4.97047
70	3.58876	2.37754	3.95221	4.185	3.384	4.83182	6.017	2.86733	0.719909	2.9497	1.9993	5.57909	5.64282	4.78373	6.00442	2.47303	5.511	7.31712	5.52461	6.08773	6.614	0.84397	5.68382	5.40994	-0.107636	5.869	1.48788	1.83688	5.45721	-0.621364	3.606	6.06885	5.494	2.18	2.22636	3.091	9.278	3.065	3.021	2.64503	2.61318	-2.567	1.546	-0.946	4.97173	-0.677	3.328	1.57555	3.94885
71	2.8547	2.38584	3.12402	3.53222	3.15227	4.49885	5.35018	1.96955	0.247303	2.40323	0.682	5.12722	4.48741	4.39852	4.82394	1.18892	4.85644	6.38488	4.6472	5.06818	5.27535	-0.0524545	5.256	5.008	-0.313	4.73347	0.405545	0.931747	5.03	-1.37719	3.52818	4.87849	4.47073	2.18	1.97673	2.25514	9.278	1.55399	2.401	1.70585	1.41685	-3.70867	1.546	-1.41636	4.691	-0.677	2.65436	0.220182	3.01162
72	1.905	2.31732	2.3562	2.64989	0.657909	3.19385	5.0866	1.12673	-0.167424	2.26828	0.0491111	4.72613	3.38646	4.18021	3.74428	0.0982525	3.61822	5.4701	3.85649	4.19073	4.19644	-0.733	4.09933	3.49722	-1.77142	3.8133	-0.58799	0.613	3.53477	-1.79	1.43051	4.16624	3.75036	-0.421091	0.804	1.436	7.70774	0.762323	1.39136	0.853515	0.228101	-4.218	1.22347	-1.77855	3.51712	-1.40417	1.573	-0.777636	2.16745
73	1.20983	2.45256	1.62673	2.148	0.0705455	2.917	4.82436	0.316727	-0.598545	1.68	-0.578818	4.58727	2.40218	4.075	2.791	-0.209545	2.94864	4.63736	3.54173	3.567	3.68418	-1.72464	3.25409	2.931	-2.50691	3.175	-1.48191	-0.424818	2.45082	-2.46773	0.581273	3.65109	3.20555	-1.35991	0.804	1.436	6.55173	0.136636	0.563	0.0969091	-0.841818	-5.303	0.927091	-2.10836	2.83036	-4.16645	0.227545	-1.63609	1.742
74	0.577821	2.51134	0.912788	1.69167	-0.464364	1.963	4.496	-0.48302	-1.07783	1.68	-0.884343	3.91302	1.56813	4.075	2.63786	-1.56298	2.36434	3.90908	2.50388	3.16697	3.20365	-2.427	2.44171	2.27225	-3.24279	2.62812	-2.26935	-0.928091	1.53073	-3.23723	-0.212313	3.2822	2.69233	-2.07555	-0.458727	1.436	6.275	-0.351283	0.0115455	-0.613677	-1.73792	-5.703	0.726636	-2.45709	2.18911	-4.99317	-0.588657	-2.38973	0.953414
75	0.0662289	2.53412	0.206677	1.22711	-0.982909	1.63209	4.06399	-1.27077	-1.59508	1.68	-1.05	3.47447	0.90298	3.86661	1.24152	-2.18565	1.81467	3.2768	1.90788	2.3898	2.71019	-2.427	1.70141	1.912	-4.01582	2.13566	-2.95655	-1.161	0.779657	-3.77254	-0.949323	2.97296	2.19264	-2.381	-0.967273	1.436	6.12472	-0.631	-0.401636	-1.29945	-2.4456	-5.93433	0.435202	-2.83082	1.60354	-5.77831	-1.16726	-3.06682	0.293909
76	-0.439768	2.57063	-0.473848	0.743667	-1.486	0.927	3.50439	-2.0177	-2.14761	1.21673	-1.30021	3.01073	0.454091	3.67327	0.632182	-2.70482	1.26361	2.71039	1.33255	2.273	2.17912	-2.427	1.02006	1.00403	-4.83636	1.65039	-3.55588	-1.93773	0.609	-4.27621	-1.6557	2.64555	1.70991	-3.29127	-1.35736	1.00933	5.84606	-1.01585	-0.593909	-1.97373	-2.97448	-6.056	0.062303	-3.20809	1.08267	-6.54821	-1.60227	-3.70727	0.178455
77	-0.900461	2.61987	-1.10985	0.239333	-1.95855	0.48203	2.85431	-2.70378	-2.72123	1.25631	-1.57309	2.49379	0.176101	3.53415	0.127859	-3.14288	0.716434	2.19345	0.746758	2.09931	1.62298	-2.427	0.361202	0.525848	-5.66573	1.16539	-4.04376	-2.49457	-0.522919	-4.7368	-2.34069	2.27738	1.23509	-3.82853	-1.76482	1.29719	5.715	-1.38502	-1.30245	-2.63247	-3.38325	-6.14533	-0.367697	-3.56927	0.621202	-7.30424	-1.92818	-4.34582	-0.432667
78	-1.32052	2.66566	-1.632	0.101111	-2.057	0.061	2.19378	-3.29789	-3.298	1.29211	-1.78956	1.92922	-0.0124444	3.441	-0.280889	-3.51322	0.171778	1.71489	0.125111	1.26444	1.07167	-3.52656	-0.286	0.0617778	-6.044	0.683556	-4.42667	-2.805	-1.32878	-5.14356	-2.96867	1.89256	0.895	-4.20178	-2.189	1.56956	5.60822	-1.677	-1.951	-3.24278	-3.73333	-6.27267	-0.816222	-3.905	0.214556	-8.03922	-2.16333	-4.985	-0.698667
79	-1.72524	2.72703	-1.94127	-0.757667	-2.652	-0.312909	1.59994	-3.641	-3.882	1.26842	-1.928	1.34442	-0.174879	3.36136	-0.605091	-3.81852	-0.373152	1.293	-0.523939	0.984455	0.533788	-3.62824	-0.907394	-0.388818	-7.064	0.557576	-4.575	-3.45918	-2.255	-5.48603	-3.52006	1.51464	0.550818	-4.334	-2.523	1.73485	5.52197	-1.97585	-2.68255	-3.78152	-4.06455	-6.46	-1.26073	-4.21182	-0.131121	-8.72258	-2.33624	-5.58991	-0.951091
80	-2.0736	2.7615	-2.58959	-1.005	-2.86964	-0.625121	1.10216	-4.10849	-4.4781	1.12499	-2.22624	0.75099	-0.345414	3.25864	-0.832657	-4.0674	-0.871636	1.08797	-1.15947	0.714859	0.00621212	-3.46711	-1.50855	-0.696	-7.27933	-0.198909	-4.9548	-3.95286	-3.18383	-5.592	-3.69151	1.16671	0.0973333	-4.54194	-2.86282	1.7578	5.489	-2.31356	-3.39027	-4.21254	-4.38341	-6.73533	-1.38901	-4.49227	-0.429333	-9.33661	-2.46103	-6.13755	-1.20735
81	-2.4151	2.83037	-2.9789	-1.45689	-3.15982	-0.850242	0.70597	-4.54457	-5.08923	0.866323	-2.53606	0.539323	-0.536212	3.247	-0.945	-4.26729	-1.286	0.696	-1.74176	0.421081	-0.521848	-3.40665	-2.1019	-0.696	-8.00421	-0.525152	-5.02187	-4.3221	-3.99795	-5.93677	-4.41563	0.860586	-0.124727	-4.53	-3.36445	1.65979	5.29241	-2.71249	-4.04055	-4.53803	-4.69748	-7.08867	-2.11373	-4.76073	-0.730051	-9.86372	-2.55169	-6.62736	-1.46162
82	-2.7198	2.85476	-3.259	-1.801	-3.297	-1.01755	0.359818	-4.83945	-5.71627	0.499727	-2.795	-0.405636	-0.685	3.1	-1.04264	-4.44618	-1.60127	0.320545	-2.22564	0.0891818	-1.04609	-3.53	-2.68755	-0.696	-8.24545	-0.607	-5.23655	-4.65673	-4.66745	-6.08464	-4.79727	0.552182	-0.331091	-4.53	-3.665	1.49445	5.07836	-3.16045	-4.64327	-4.78918	-5.007	-7.522	-2.48664	-5.02809	-1.04445	-10.274	-2.64082	-7.07145	-1.708
83	-3.03805	2.8653	-3.69822	-2.012	-3.427	-1.19264	0.0141313	-5.11306	-6.35596	0.0373838	-3.05835	-0.965354	-0.803687	2.87033	-1.18004	-4.63018	-1.83378	0.161828	-2.5771	-0.268051	-1.57633	-4.22667	-3.26914	-1.76973	-8.4033	-0.669566	-5.31018	-4.98874	-5.20459	-6.19903	-5.18394	0.176848	-0.583939	-4.53	-3.927	1.27656	4.77638	-3.64199	-5.23836	-4.98629	-5.31923	-8.052	-2.80013	-5.29818	-1.39219	-10.5841	-2.75361	-7.47982	-1.94261
84	-3.34307	2.85175	-4.2703	-2.21889	-3.57718	-1.42915	-0.364263	-5.36411	-6.995	-0.476121	-3.31859	-1.52686	-1.02022	2.14306	-1.28549	-4.84773	-2.01846	0.10903	-2.685	-0.63704	-2.13862	-4.59236	-3.84617	-1.937	-8.51121	-0.943444	-5.326	-5.37096	-5.64434	-6.34288	-5.61169	-0.299172	-0.914242	-4.5847	-4.18345	0.982404	4.39544	-4.13436	-5.84036	-5.16394	-5.66198	-8.642	-2.865	-5.35682	-1.79062	-10.8282	-2.90793	-7.87564	-2.17723
85	-3.68898	2.84546	-4.78682	-2.47333	-3.76482	-1.75555	-0.788121	-5.529	-7.61636	-1.00109	-3.563	-2.06733	-1.08479	1.23973	-1.32509	-5.09236	-2.20233	0.0813333	-2.958	-1.01576	-2.615	-5.47509	-4.41545	-2.25442	-8.61	-0.962576	-5.45312	-5.8287	-6.03618	-6.5407	-6.07482	-0.90203	-1.34409	-4.8087	-4.45891	0.619091	3.94973	-4.62415	-6.44309	-5.35164	-6.04988	-9.259	-3.27912	-5.78136	-2.2453	-10.983	-3.12097	-8.25709	-2.43245
86	-4.01878	2.80427	-5.067	-2.79978	-4.025	-2.15948	-1.25637	-5.68427	-8.1944	-1.49633	-3.563	-2.55713	-1.40691	0.206212	-1.6223	-5.33661	-2.4237	0.035	-2.9993	-1.40915	-2.97371	-5.95877	-4.71796	-2.569	-8.7357	-0.965	-5.56551	-6.34928	-6.43533	-6.80734	-6.2562	-1.58858	-1.88936	-5.1768	-4.77191	0.0751717	3.4652	-5.05071	-7.04309	-5.54478	-6.47704	-9.869	-3.41823	-5.96364	-2.75758	-10.983	-3.40313	-8.59655	-2.73442
87	-4.38378	2.78755	-5.75282	-3.18944	-4.34073	-2.61694	-1.74199	-5.781	-8.69616	-1.89252	-3.83718	-2.97002	-1.61728	-0.587	-1.85861	-5.59017	-2.69727	-0.0215657	-3.045	-1.81408	-3.58637	-6.32965	-5.45602	-2.569	-8.90912	-1.02286	-5.73286	-6.90691	-6.87377	-7.1418	-6.94965	-2.32205	-2.55845	-5.60644	-5.12564	-0.657475	3.00271	-5.35904	-7.62355	-5.682	-6.9291	-10.4463	-3.467	-6.08491	-3.32336	-10.983	-3.74056	-8.87845	-3.0876
88	-4.65926	2.78834	-5.9347	-3.597	-4.66382	-3.08173	-2.21724	-5.80136	-8.931	-2.14082	-4.031	-3.28	-1.649	-0.587	-2.14055	-5.649	-3.02482	-0.21697	-3.02476	-2.21824	-3.665	-6.43188	-5.85545	-2.569	-9.14518	-1.21248	-5.93597	-7.45285	-7.36197	-7.52615	-7.29127	-3.03842	-3.30209	-6.03182	-5.51073	-1.33352	2.859	-5.53112	-8.16155	-5.8123	-6.999	-10.957	-3.43215	-6.114	-3.92127	-11.0639	-4.12033	-8.987	-3.49067
89	-4.95012	2.7941	-6.42833	-3.97522	-4.732	-3.496	-2.381	-5.865	-9.347	-2.194	-4.133	-3.45433	-1.649	-1.775	-2.45067	-6.08189	-3.40544	-0.384333	-2.878	-2.60356	-3.974	-6.83467	-6.006	-2.96278	-9.44667	-1.36633	-6.141	-7.94122	-7.87689	-7.92711	-7.497	-3.65822	-4.081	-6.39656	-5.904	-1.82222	2.799	-5.543	-8.636	-5.897	-7.37678	-11.313	-3.31211	-6.135	-4.53289	-10.976	-4.469	-9.268	-3.92078
90	-5.16581	2.787	-6.56763	-4.30022	-4.858	-3.81315	-2.98554	-5.865	-9.533	-2.06028	-4.09451	-3.53162	-1.649	-2.369	-2.76072	-6.204	-3.83527	-0.557697	-2.878	-2.96783	-3.99394	-6.903	-6.23376	-2.9704	-9.79873	-1.5369	-6.32029	-8.33677	-8.3792	-8.28702	-7.57563	-4.1477	-4.84273	-6.68642	-6.203	-2.07397	2.3261	-5.543	-8.916	-5.921	-7.97797	-11.4983	-3.12262	-6.07155	-5.12567	-10.976	-4.63569	-9.34527	-4.32629
91	-5.28021	2.79086	-6.578	-4.56	-5.194	-4.02209	-3.23436	-5.47564	-9.533	-1.76527	-3.96382	-3.56164	-1.649	-3.043	-3.04555	-6.30145	-4.29927	-0.732909	-2.878	-3.32282	-3.98982	-7.12309	-6.236	-2.85	-9.926	-1.72655	-6.45391	-8.59709	-8.84191	-8.55709	-7.59236	-4.193	-5.48436	-6.90618	-6.203	-2.09336	2.40355	-5.24936	-9.16545	-5.921	-8.087	-11.527	-2.91127	-5.98409	-5.64555	-10.8311	-4.99136	-9.35545	-4.41809
92	-5.33628	2.81637	-6.52949	-4.75856	-5.194	-4.16712	-3.41305	-5.21647	-9.533	-1.38204	-3.83251	-3.58364	-1.649	-3.20239	-3.30365	-6.32624	-4.76782	-0.806	-2.878	-3.6861	-3.95648	-7.22939	-5.99703	-2.717	-10.5605	-1.92282	-6.54563	-8.75369	-9.24862	-8.71441	-7.40399	-4.193	-5.93164	-7.07833	-6.78964	-1.99269	2.57135	-4.91607	-9.26227	-5.921	-8.02434	-11.527	-2.70826	-5.90318	-6.05684	-10.179	-5.035	-9.32382	-4.84898
93	-5.34242	2.86548	-6.39596	-4.92411	-5.08527	-4.207	-3.57058	-5.00425	-9.764	-0.945394	-3.75171	-3.64166	-1.1498	-3.569	-3.54303	-6.29891	-5.21005	-1.07775	-2.15685	-4.08353	-4.00423	-7.26353	-5.851	-2.62986	-10.9071	-2.12241	-6.61169	-8.86201	-9.59401	-8.75964	-7.10818	-4.95744	-6.21879	-7.23767	-7.09155	-1.8564	2.77011	-4.55826	-9.25045	-5.43136	-7.84602	-11.527	-2.52842	-5.84445	-6.133	-9.83314	-5.035	-9.28273	-4.926
94	-5.3289	2.91585	-6.28691	-5.06967	-4.90855	-4.25709	-3.73352	-4.91876	-9.76703	-0.542879	-3.77215	-3.75867	-0.587879	-4.03955	-3.76782	-6.30121	-5.59433	-1.25403	-1.68333	-4.51609	-4.081	-7.40642	-5.45373	-2.63906	-11.196	-2.348	-6.66979	-8.98088	-9.90342	-8.70791	-6.77515	-5.32473	-6.404	-7.4093	-7.229	-1.75685	2.93158	-4.23782	-9.07018	-5.21136	-7.59682	-11.527	-2.39345	-5.82118	-6.133	-9.60336	-4.99894	-9.27727	-4.926
95	-5.33669	2.92966	-6.25521	-5.21289	-4.75964	-4.18839	-3.91742	-4.99856	-9.79919	-0.237414	-3.90447	-3.94783	-0.0689091	-4.216	-3.984	-6.34934	-5.88987	-1.44381	-1.46465	-4.96545	-4.43125	-7.49826	-5.27577	-2.676	-11.4273	-2.486	-6.73308	-9.14616	-10.188	-8.58328	-6.4932	-5.475	-6.54145	-7.60419	-7.33591	-1.71986	3.01754	-4.01915	-8.83645	-5.06179	-7.33776	-10.6923	-2.32777	-5.85209	-6.55306	-9.55452	-4.86071	-9.32882	-5.03687
96	-5.3759	2.95887	-6.262	-5.365	-4.694	-4.16115	-4.093	-5.067	-9.89171	-0.0498889	-4.15214	-3.993	0.392384	-5.148	-3.984	-6.363	-6.07786	-1.66263	-1.29981	-5.06	-4.93909	-7.6021	-5.232	-2.676	-11.618	-2.486	-6.81134	-9.35232	-10.4479	-8.42303	-6.29685	-5.475	-6.67561	-7.82716	-7.365	-1.7561	3.031	-3.93723	-8.61827	-5.01484	-7.11894	-10.345	-2.37318	-5.94164	-6.93079	-9.563	-4.70416	-9.351	-5.02758
97	-5.49542	2.96647	-6.2897	-5.51167	-4.75	-4.30073	-4.27224	-5.54439	-10.0519	-0.00809091	-4.53955	-4.18767	0.740182	-5.148	-3.984	-6.363	-6.18291	-1.93882	-1.19382	-5.74	-5.5537	-7.71261	-5.232	-3.34542	-11.745	-2.486	-6.91279	-9.5673	-10.625	-8.328	-6.17636	-6.192	-6.791	-8.033	-7.365	-1.88364	2.84239	-4.00764	-8.44191	-5.076	-6.967	-10.058	-2.55421	-6.07845	-7.04294	-9.84933	-4.60906	-9.656	-5.03
98	-5.65744	2.95024	-6.83112	-5.97833	-4.92318	-4.65352	-4.548	-5.97768	-10.2495	-0.12502	-5.04009	-4.96329	0.938525	-5.148	-3.984	-6.363	-6.21893	-2.173	-1.188	-6.02806	-6.22132	-7.84323	-5.73922	-3.667	-11.8403	-2.486	-7.03993	-9.74928	-10.7453	-8.15475	-6.13212	-6.43418	-6.791	-8.23989	-7.365	-2.12042	2.52203	-4.134	-8.336	-5.22585	-6.95215	-9.88133	-2.84929	-6.24964	-7.121	-10.2025	-4.587	-9.656	-5.03
99	-5.97086	2.89952	-7.2594	-6.117	-5.20918	-5.15124	-5.06589	-6.44521	-10.34	-0.374515	-5.60545	-5.37095	1.00477	-6.72139	-3.984	-6.82195	-6.20665	-2.173	-1.37208	-6.49541	-6.83433	-8.00982	-6.2752	-4.36122	-11.93	-3.93756	-7.19268	-9.87203	-10.9241	-8.072	-6.14507	-7.06804	-7.37324	-8.59078	-7.79191	-2.44562	2.07332	-4.59575	-8.29636	-5.421	-6.97508	-9.81	-3.19762	-6.43936	-7.29312	-10.6158	-4.72858	-9.656	-5.03
100	-6.33316	2.86526	-7.743	-6.792	-5.594	-5.705	-5.578	-6.885	-10.637	-0.708	-6.185	-5.712	1.008	-7.524	-6.016	-7.152	-6.203	-2.173	-1.733	-6.725	-7.29	-8.195	-6.903	-5.162	-11.964	-4.966	-7.359	-9.913	-10.998	-7.94	-6.202	-7.459	-7.878	-8.783	-8.107	-2.797	1.562	-5.003	-8.305	-5.986	-7.128	-9.831	-3.537	-6.469	-7.53	-11.004	-4.779	-10.685	-5.03
[truncated: 4 more columns]

## Sheet: Rotation RKneeFlex A2ComfMc
all values Right	mean	std	steps
1	24.2216	3.14545	20.892	25.148	22.989	28.663	26.518	24.674	28.113	22.296	29.8	31.408	26.722	27.929	27.145	21.195	22.649	22.515	25.962	24.899	26.481	27.772	21.366	23.853	21.404	23.29	20.477	25.709	26.609	22.681	22.247	26.639	22.295	25.219	25.223	21.377	20.317	25.23	23.948	22.705	29.029	21.02	24.806	26.271	30.905	26.364	19.409	20.451	20.42
2	25.4734	3.14251	22.4547	25.6593	24.324	29.9686	27.697	25.6018	29.553	24.0075	31.2046	33.4042	26.722	29.3869	28.336	22.9524	24.2123	24.1991	26.4825	26.1908	28.0805	29.293	21.2661	25.144	23.8649	23.9906	21.9215	27.3357	28.3397	24.1979	22.247	28.2014	23.5745	26.8873	26.9752	23.7185	21.6012	26.692	24.7918	23.685	29.5222	22.4174	26.2012	27.8113	30.905	27.0122	19.9685	21.5355	21.7333
3	26.6071	3.17792	24.0295	27.349	25.004	31.1068	28.5465	26.5813	29.553	24.917	31.904	34.9608	26.722	30.7904	28.336	23.844	25.6503	25.8346	28.109	26.977	29.4589	29.293	21.4322	26.2676	24.652	26.525	23.4463	28.6838	29.7912	25.121	23.0111	29.062	24.9387	28.5077	28.6207	24.8797	22.8921	27.8233	25.936	23.685	31.6518	23.9226	27.4409	29.1342	31.8588	29.4401	20.7607	22.086	23.1802
4	27.7248	3.27032	24.552	27.349	26.6254	31.9997	29.8381	26.929	31.9545	26.7852	31.904	36.0403	30.8288	32.0228	28.336	26.2767	26.826	27.2733	29.0254	26.977	29.983	32.3107	21.8908	27.672	25.7924	28.1371	23.989	29.7075	30.907	25.121	24.472	30.3165	26.2635	29.178	30.0168	25.7932	23.275	28.623	27.277	23.685	32.322	25.3844	28.4233	30.1387	33.528	30.4951	21.7448	23.0187	24.6652
5	28.6554	3.21247	24.9017	28.8173	27.5857	32.215	30.2953	28.189	33.108	27.6815	31.904	36.6825	33.0012	33.0191	29.0655	27.4042	27.6348	28.3856	29.5901	30.6118	30.9681	32.6352	22.5544	29.4382	26.22	29.4139	23.989	30.4319	31.176	25.1588	25.4446	30.787	27.4065	31.0041	31.0737	26.4372	24.872	30.5207	28.169	24.9414	32.653	26.598	28.6817	30.8099	33.8975	30.6802	22.8371	23.6475	26.0466
6	29.4839	3.0308	27.215	28.9613	28.017	32.9877	30.4463	28.189	33.108	27.982	32.8984	36.9486	33.61	33.7317	31.775	28.0904	27.9964	29.029	29.5495	31.8128	31.0886	33.2206	23.3071	30.3506	26.9928	30.048	25.1446	30.817	32.269	29.0087	25.888	31.809	28.3221	31.906	31.7208	26.8044	25.3454	31.2927	29.7127	27.974	32.685	27.4688	29.5436	31.1599	33.9769	31.3945	23.459	23.98	27.1555
7	29.8153	2.8393	27.7642	28.7328	28.017	33.113	30.44	28.7057	33.1656	28.015	32.456	36.9832	33.9835	34.2165	31.775	28.3586	27.9083	29.0907	29.1907	32.7157	30.7925	33.239	24.077	30.718	26.9881	30.4857	27.3496	30.817	32.269	29.5918	26.8399	31.9726	28.9753	32.4397	32.0436	26.9944	25.9211	31.539	30.7282	29.013	32.685	27.87	29.674	31.2397	33.9248	31.3255	24.7157	24.1505	27.9249
8	29.8554	2.76503	28.003	28.2766	28.1659	33.113	30.1417	28.9574	33.208	27.4744	31.8139	36.8032	34.4609	34.4702	31.959	28.2313	27.4333	29.0168	28.5915	33.269	30.2202	32.6723	24.7941	30.7108	26.721	30.676	27.4895	31.1018	32.269	29.89	27.1142	32.1188	29.3856	32.7308	32.0708	27.04	25.8868	31.741	31.079	29.446	32.3917	27.8307	29.9796	31.1079	33.3523	30.9881	25.427	24.1627	28.3284
9	29.6484	2.74799	27.9151	27.6001	28.6986	32.8384	29.6184	28.762	32.2435	26.7815	31.0122	36.7417	34.558	34.4983	31.7439	27.797	26.6268	28.383	28.426	33.4179	29.42	31.9682	25.403	30.3768	26.231	30.0969	27.2535	31.0393	32.689	29.9289	27.198	31.864	29.6231	32.7996	31.819	27.0364	25.5581	31.479	31.3344	29.7014	32.08	27.5235	29.9922	30.7859	32.8297	30.4062	25.7487	24.0154	28.3306
10	29.2367	2.77735	27.4932	26.6887	28.3475	32.383	29.593	28.427	31.3796	25.9087	30.1076	35.8615	34.4934	34.1698	31.1436	27.0393	25.559	28.247	27.047	33.5473	28.4167	31.0687	25.7439	29.766	25.5334	29.2456	26.7344	30.6465	32.809	29.6977	27.0409	31.6823	29.6847	32.6031	31.2822	26.803	25.0313	30.978	31.1155	29.9384	32.08	27.088	29.8571	30.289	32.557	29.787	26.1614	23.7277	28.0967
11	28.6576	2.82066	26.8552	25.886	27.863	31.743	28.7827	28.025	30.3976	24.8894	29.1703	35.1918	34.1566	33.6311	30.9946	25.9637	24.2903	26.2454	26.3754	33.2192	27.2524	30.6376	26.3894	28.8844	24.6764	28.125	26.0098	30.0584	32.0932	29.2546	26.91	30.6736	29.643	32.284	30.5413	26.651	24.3581	30.978	30.2952	29.8561	32.08	27.088	29.5622	29.753	31.5727	28.9697	26.1902	23.3132	27.926
12	27.8773	2.93704	26.0328	24.7532	27.863	31.267	27.683	26.903	29.3387	23.721	28.26	34.47	33.6634	32.9167	29.7147	24.6872	22.9428	24.8941	24.92	32.5777	26.0107	29.427	26.636	28.235	24.244	26.8307	25.136	29.3208	31.667	29.05	26.1109	29.893	29.2768	31.6723	29.6423	26.651	23.5753	30.978	29.429	29.5923	31.0893	25.5	29.123	29.1841	31.354	28.231	26.0707	23.215	26.946
13	27.0281	3.02145	25.0675	23.0237	27.863	30.3403	26.1575	26.0367	28.366	22.4494	27.4011	33.7321	33.019	32.7437	28.8745	24.2138	21.5713	23.4603	23.9107	31.7368	24.761	29.427	26.7039	26.925	22.6922	25.4799	24.1587	28.5085	30.7643	27.8581	25.9288	29.678	28.872	30.6433	29.425	26.6078	23.154	28.7922	28.6542	29.479	28.7082	24.6187	28.6134	28.0117	31.0127	26.5159	25.8349	23.215	26.5767
14	25.9473	3.07966	24.0013	21.8754	25.5843	29.237	25.0107	25.1135	27.6967	21.1193	26.567	32.9896	32.6641	31.518	28.0302	21.8924	20.2112	22.008	22.9194	30.7709	23.5671	26.9203	26.748	25.3136	21.614	24.1665	23.144	27.883	29.6819	26.9903	24.654	28.3387	28.872	29.7739	27.5859	25.0901	21.899	25.8736	27.1227	28.7116	27.8576	23.6675	28.0695	27.1881	29.477	25.5414	25.7399	22.0919	25.592
15	25.0582	3.24718	22.8623	20.9475	24.7862	29.0052	24.0353	24.1742	26.75	19.8708	25.7107	32.2302	31.764	30.9002	27.357	21.333	18.8883	21.6252	21.9564	29.7611	22.698	25.9926	26.3335	24.9554	20.8809	22.9409	22.1343	27.2588	28.8678	26.1303	24.654	27.6377	27.4829	28.9186	26.5353	24.4878	21.818	24.643	26.0385	28.1942	27.085	22.6924	27.5372	26.986	29.477	24.6759	25.0067	20.6258	24.3066
16	24.0941	3.41598	21.6919	20.1222	24.0388	27.791	23.1387	23.2516	25.6068	18.864	24.8538	31.4437	31.764	29.9614	26.6905	19.2324	17.955	19.2747	21.0401	28.7723	21.9639	25.1344	25.8571	23.047	19.1695	21.8667	21.1746	26.3089	28.131	25.3352	23.286	26.9909	26.6665	28.1062	25.517	23.8846	20.6922	23.9252	25.0468	27.6969	26.3932	21.7483	27.0318	25.8013	28.3163	23.8995	24.4475	19.7563	23.1396
17	23.2434	3.58854	20.5365	19.3485	23.3278	27.0821	22.2695	22.3556	24.9882	18.0712	24.0421	30.6312	31.66	29.3525	25.642	18.0378	17.955	18.0654	20.1928	27.8428	20.7401	24.3285	25.2574	21.9137	18.0521	20.95	20.2928	25.705	27.449	25.1599	21.6778	26.3932	25.9102	27.3314	24.5272	23.7466	19.1652	22.2955	24.1518	27.293	25.7513	20.8455	26.5512	25.2383	27.4646	23.1865	23.83	18.827	22.1565
18	22.3739	3.6779	19.4207	18.5996	22.6642	26.0398	21.405	21.4787	24.4653	17.4417	23.2694	29.7972	29.0129	28.912	24.9048	16.9301	15.75	17.0011	19.4269	27.0002	20.565	23.5634	24.5828	20.2611	16.9821	20.1881	19.4999	25.422	26.8123	23.9269	20.77	25.8344	25.1869	26.5806	23.5804	22.7601	18.2546	21.4182	23.7494	26.9376	25.1386	19.9894	26.0806	24.7362	26.9365	22.5262	23.1774	17.8686	21.2427
19	21.6255	3.77142	18.3822	18.3508	22.0497	25.307	20.5491	20.61	23.9566	16.9271	22.539	28.9555	28.2612	28.4369	24.1694	15.924	14.297	16.091	18.7523	26.2525	20.3235	22.8237	23.8685	19.137	15.9747	19.5815	18.8086	24.4761	26.209	23.2282	19.9362	25.2999	24.5078	25.849	22.6656	22.2571	17.3413	20.7555	22.6974	26.2485	24.5395	19.1775	25.6146	24.275	26.4066	21.9035	22.5272	16.9066	20.3964
20	20.9167	3.90649	17.451	17.1255	21.885	24.6022	19.7231	19.7446	23.4431	16.4689	21.868	28.65	27.527	27.7074	23.4135	15.0214	13.4061	15.3469	18.1754	25.959	19.1186	22.1083	23.1153	18.0956	15.0396	19.1196	18.295	23.874	25.6244	22.5112	19.1988	25.032	23.8553	25.1368	21.772	21.8053	16.4342	20.2718	22.1166	25.6851	23.9498	18.3984	25.1536	23.824	25.8623	21.3153	21.8999	15.9643	19.6155
21	20.2759	3.9276	16.6304	16.781	21.052	23.9352	18.9477	18.894	22.9026	16.0349	21.2609	27.3318	26.7841	27.1867	22.6148	14.2046	12.892	14.7264	17.6904	25.015	18.7913	21.4134	22.3315	17.1249	14.1923	18.7418	17.9255	23.73	25.0452	21.8049	18.5685	24.3498	23.2317	24.4465	21.5621	21.7038	15.583	20.135	21.6046	25.0907	23.3847	17.6593	24.6902	23.3527	25.306	20.7479	21.3111	15.0628	18.8883
22	19.6609	3.92674	16.423	15.7932	20.6018	23.313	18.2328	18.0635	22.309	15.5979	20.6993	26.5977	26.0134	26.787	21.7619	13.4616	12.158	14.472	17.2783	24.7194	18.5019	20.7222	21.5237	16.701	13.991	18.4065	17.482	22.7099	24.4677	21.1408	18.0433	23.8121	22.6367	23.7765	20.117	21.0359	15.1103	19.6902	21.1156	24.4788	22.8457	16.9476	24.2182	22.845	24.7421	20.1704	20.7539	14.2106	18.1894
23	19.0417	3.99482	15.2914	15.0583	19.9233	22.7382	17.5667	17.264	21.6467	15.1377	20.1686	25.9302	25.2156	26.2892	21.333	12.7601	11.3866	13.8089	16.9013	23.9513	18.2119	20.0108	20.6872	16.701	12.981	18.075	16.772	22.1514	23.8718	20.5127	17.6111	23.349	22.388	23.1249	19.3509	20.847	13.879	19.508	20.6107	23.8443	22.3243	16.251	23.7247	22.2833	24.164	19.5644	20.2028	13.408	17.494
24	18.4565	3.97848	14.7273	14.4108	19.399	22.2136	16.9221	16.669	20.9124	14.6475	19.6538	25.321	24.3898	25.5047	19.9754	12.0925	11.2479	13.3733	16.5235	23.4585	17.8908	19.2585	19.8149	16.3879	12.5095	17.7165	16.3363	21.5938	23.2408	19.9013	17.2529	22.8834	21.4481	22.4783	18.5907	20.847	13.1214	19.3261	20.0724	23.1684	21.8032	15.5682	23.18	21.6564	23.9784	18.9189	19.6271	12.6544	16.7771
25	17.8067	4.00013	14.1867	13.7746	18.8414	21.7003	16.2843	16.0543	20.1008	14.1345	19.1353	24.7584	23.5393	24.8768	19.0121	11.4743	10.543	13.096	16.1195	22.926	17.5279	18.4588	18.8867	13.6577	11.9084	17.3157	16.081	21.0192	22.5883	19.2852	16.9418	22.4023	20.8045	21.8149	17.8145	20.7751	12.4253	19.1249	19.5085	22.4362	21.2615	14.8827	22.5598	20.9803	22.9535	18.2256	19.006	11.9269	16.026
26	17.1809	3.95086	14.0389	13.1441	18.2472	21.1759	15.6417	15.1075	19.2328	13.6193	18.5954	24.2374	22.6776	24.2064	18.0495	10.905	10.153	12.7243	15.6724	22.3291	17.1156	17.6085	17.891	13.207	11.581	16.8698	15.4682	20.4164	21.936	18.641	16.6518	21.8911	20.1038	21.1157	17.0147	19.5466	11.7891	18.909	18.9243	21.6466	20.6897	14.1916	21.8946	20.2576	22.3422	17.677	18.3255	11.2226	15.2306
27	16.5563	3.93066	13.1142	12.5235	17.6107	20.6416	15.0027	14.4689	18.3306	13.1217	18.021	23.7547	21.8221	23.5161	17.0774	10.3884	9.58122	12.1408	15.1821	22.125	16.6482	17	16.8317	12.1313	11.3282	16.3917	14.8978	19.7741	21.2963	17.9665	16.3685	21.3599	19.3392	20.3701	16.2045	19.0649	11.214	18.6968	18.3273	20.8156	20.0934	13.4975	21.2162	19.4812	21.749	17.0016	17.5676	10.602	14.3912
28	15.9342	3.89268	12.5825	11.9389	16.9457	20.107	14.3827	13.8967	17.4242	12.671	17.4058	23.3248	20.997	22.8234	16.1448	9.95436	9.186	11.663	14.6712	20.9597	16.1274	16.0807	15.71	11.131	11.1435	15.9048	14.3776	19.0791	20.677	17.2657	16.0873	20.8405	18.5289	19.5715	15.3912	18.5137	10.7206	18.5032	17.7565	19.9727	19.4837	12.8127	21.153	18.656	21.614	15.9995	16.7301	10.602	13.5221
29	15.3761	3.81935	12.069	11.4195	16.2763	19.5972	13.7936	13.4042	16.5509	12.2958	16.7684	22.986	20.2405	22.723	15.3022	9.60767	8.84133	11.148	14.1631	20.2182	15.5656	15.16	14.5646	11.131	11.0362	15.4306	13.8673	18.3471	20.0977	16.5586	15.8109	20.3666	18.253	18.739	14.5787	17.9084	10.3118	18.49	17.2746	19.1456	18.8735	12.238	20.4781	17.8154	20.6705	15.2874	15.8401	10.602	12.6471
30	14.8636	3.73787	11.8974	10.9918	15.661	19.1318	13.273	13.004	16.121	12.0082	16.1347	22.8648	19.6061	22.2278	14.5829	9.34339	8.65	10.6222	13.6954	19.4796	14.9798	14.7956	14.1456	11.131	11.0081	14.995	13.3895	17.6095	19.5709	15.8934	15.5504	19.9804	16.9772	17.8905	13.7836	17.2768	9.98715	18.3692	16.8989	18.3602	18.2815	11.7602	19.4663	17.0093	20.2276	14.793	14.9163	9.32018	11.7925
31	14.4028	3.66176	11.346	10.6743	15.661	18.7333	13.0919	12.9039	15.1148	11.815	15.5365	22.5598	19.311	21.191	14.0203	9.336	8.65	10.1143	13.3213	18.7634	14.406	14.185	12.3803	9.71033	11.0627	14.742	12.9765	16.9044	19.115	15.3083	15.3271	19.7365	16.3257	17.0486	13.0361	16.6512	9.76545	18.2365	16.859	17.6298	17.7317	11.362	19.0635	16.2667	19.992	14.2501	13.9803	9.035	11.11
32	13.9696	3.65913	10.9629	10.488	14.7326	18.4312	12.4843	12.575	14.4524	11.7465	15.004	22.5021	18.8563	20.4795	13.6281	9.336	8.27133	9.64656	13.0718	18.287	13.89	13.4853	11.4234	8.71378	11.1736	14.3113	12.6513	16.2715	18.7421	14.8326	15.1558	19.6438	15.7911	16.2604	12.3739	16.0544	9.67	18.2371	16.859	16.984	17.2389	10.662	18.8011	15.6116	19.726	13.5096	13.0607	9.035	10.6445
33	13.6921	3.64991	10.6752	10.404	14.348	18.253	12.2215	12.575	13.9708	11.6187	14.5408	22.5435	18.6342	20.2766	13.3656	9.09149	8.215	9.24167	12.9755	17.6242	13.4383	13.197	10.779	8.454	11.3298	14.181	12.4256	15.73	18.4637	14.4944	15.0414	19.7085	15.6157	15.5495	11.846	15.5092	9.67	18.2361	16.4435	16.7158	16.8113	10.662	18.659	15.0707	19.4995	13.0384	12.1888	9.035	9.81182
34	13.5009	3.62076	10.566	10.403	14.0193	18.1847	12.029	12.45	13.5723	11.609	14.138	22.6753	18.6017	19.5527	13.211	9.089	8.143	8.91733	13.054	16.913	13.0487	13.0107	10.2097	8.337	11.522	13.9643	12.301	15.282	18.285	14.3157	14.9787	19.926	15.172	15.244	11.4933	15.031	9.594	18.2277	16.4587	16.203	16.457	10.662	18.629	14.654	19.469	12.621	11.4167	9.023	9.709
35	13.3736	3.64103	10.566	10.4829	13.1959	18.1966	11.912	12.45	13.2445	11.609	13.7905	22.768	18.6839	19.2087	13.1606	9.20879	8.12744	8.68833	13.3398	16.4215	12.7244	12.9156	9.648	8.32544	11.6158	13.4293	12.2955	14.9028	18.2104	14.2811	14.9618	20.3076	15.0621	15.244	11.2892	14.6195	9.64064	18.2192	16.5436	15.6972	16.2051	9.843	18.7273	14.466	19.5526	12.2597	11.058	9.08355	9.709
36	13.3542	3.64128	10.4716	10.6584	12.8833	18.213	11.8563	12.5875	13.028	11.5878	13.5007	22.768	18.8662	18.8802	13.1965	9.34115	8.115	8.623	13.79	15.9998	12.4853	12.9413	9.51292	8.39689	12.0244	13.2365	12.3863	14.5714	18.2518	14.3992	15.0001	20.594	15.0924	15.039	11.211	14.2928	9.70655	18.23	16.6622	15.525	16.0457	9.76709	18.9257	14.466	19.7288	11.9697	11.058	9.30827	9.37955
37	13.3788	3.68561	10.5038	10.84	12.6106	18.421	11.8761	12.7871	13.028	11.5722	13.327	22.8427	19.1354	18.5527	13.3263	9.41373	8.118	8.623	14.3947	15.6538	12.3626	13.097	9.29364	8.534	12.3521	13.077	12.5665	14.2817	18.42	14.6953	15.1403	21.3111	15.2274	13.5986	11.2506	14.0835	9.79809	18.3069	16.8045	15.4847	15.9975	9.76555	19.2299	14.466	19.9901	11.7651	10.7201	9.45836	9.15573
38	13.4677	3.78324	10.5833	11.2238	12.3761	18.6408	11.887	12.8873	13.028	11.5676	13.1589	23.6748	19.4882	18.2369	13.337	9.443	8.14178	8.623	15.1373	15.421	12.341	13.3891	9.28885	8.534	12.7568	12.987	12.8388	14.0671	18.744	15.028	15.4275	21.58	15.4621	13.3598	11.4044	14.029	9.805	18.4901	16.9609	15.5648	15.999	9.85645	19.3998	14.466	20.3416	11.6688	9.77858	9.614	9.31045
39	13.6681	3.92119	10.6943	11.8468	12.2047	18.9182	12.193	12.9405	13.028	11.5829	12.9812	23.9788	19.9175	17.9469	13.7672	9.55084	8.225	8.623	15.4562	15.421	12.5729	13.8917	9.34374	8.782	13.2762	12.8435	13.2037	13.9715	19.2051	15.7014	15.9055	22.9318	15.8063	13.298	11.514	14.05	9.805	18.7457	17.105	15.7717	16.3428	9.911	20.1634	14.3064	20.7891	11.6908	9.77697	9.75182	9.55718
40	13.9721	4.03365	10.718	11.9902	12.1336	19.2427	12.4807	12.9781	13.1056	11.64	12.9676	24.2617	20.4183	17.6951	14.5525	9.623	8.225	9.23233	16.9178	15.421	12.6694	14.6258	9.44755	9.25667	13.9124	12.795	13.6371	14.0458	19.807	16.7978	16.6	23.7205	16.2501	13.3047	11.514	14.4123	9.805	19.1171	17.2737	16.0695	16.7412	10.288	20.7429	14.203	21.3393	11.8363	9.9	10.1629	9.701
41	14.413	4.10435	10.8483	13.2525	12.1717	19.616	13.1389	13.0381	13.5126	11.7678	12.962	24.5026	20.9775	17.4975	15.3115	9.82578	8.225	9.94322	17.8637	15.0979	13.5955	15.6129	9.547	9.339	14.22	12.795	14.1216	14.3436	20.5513	17.8602	17.5141	24.4487	16.8009	13.409	12.3686	14.9331	10.9045	19.6033	17.5689	16.4338	17.2525	10.6115	21.3646	14.4261	21.9832	12.082	10.1511	10.5645	10.1937
42	14.9203	4.19421	11.249	14.1683	12.3172	20.0528	13.275	13.0946	14.0072	11.897	13.0791	24.65	21.5907	17.3756	16.2903	10.1305	9.22033	10.6242	18.7807	15.2203	14.3977	16.8907	9.547	9.99567	15.5032	12.6859	14.6562	14.8883	21.4217	19.0472	18.6259	25.0859	17.4375	13.7326	12.8718	15.634	11.4317	20.2004	17.8757	16.8373	17.8502	11.2065	22.01	14.7439	22.7071	12.3298	10.6664	11.1099	10.3579
43	15.5473	4.25572	11.5282	15.2386	12.5931	20.565	13.639	13.442	14.6945	12.1981	13.3448	24.8021	22.2557	17.3521	17.4397	10.515	9.78933	11.4833	19.6225	15.4959	15.368	18.3867	9.93506	10.4873	15.8789	12.6208	15.2505	15.6661	22.378	20.2992	19.8824	25.609	18.1092	14.4023	13.487	16.5068	12.1145	20.9022	18.2595	17.2452	18.506	11.753	22.6735	15.176	23.501	13.0751	11.1898	11.8234	10.875
44	16.2927	4.31334	11.8627	16.4499	13.011	21.1713	15.6571	13.8287	15.6327	12.5853	13.6742	24.974	22.9683	17.4587	18.7302	11.0151	10.5212	12.5329	20.3845	15.9542	16.4817	20.0166	10.1488	11.0808	17.197	12.6736	15.9135	16.6797	23.3867	21.5748	21.2016	26.0405	18.777	15.1466	14.2293	17.5276	12.9818	21.6612	18.7342	17.6411	19.2176	12.3905	23.3539	15.7239	24.3527	13.7604	11.8138	12.7117	11.4059
45	17.0996	4.34726	12.2477	17.7911	13.5572	21.9008	16.843	14.358	16.793	12.9987	14.1143	25.0498	23.7224	17.7497	20.1263	11.598	11.4123	13.7864	21.0777	16.6483	17.7246	21.6656	10.3953	11.791	18.353	12.7963	16.654	17.8911	24.4203	22.832	22.5418	26.223	19.4296	16.1199	15.033	18.6769	14.0977	22.4436	19.3282	18.0167	19.9873	13.158	23.864	16.3933	25.25	14.6021	12.5386	13.792	12.011
46	17.9595	4.35911	12.69	19.1891	14.2624	22.775	18.1671	15.0743	18.1615	13.4737	14.6513	25.1047	24.278	18.2772	21.5518	12.1948	12.459	15.237	21.717	17.5334	19.0275	23.2053	10.7037	12.644	19.7192	13.0084	17.4904	19.2313	24.609	24.0338	23.8898	26.7903	20.0738	17.2903	15.6774	19.8989	15.4505	22.727	20.0263	18.3735	20.8151	14.1646	24.5239	17.191	26.1582	15.6066	13.3785	15.097	12.578
47	18.9592	4.33979	13.217	20.5847	15.1892	23.8167	19.5735	15.9605	19.7183	14.0038	14.912	25.1784	25.0901	19.0483	22.9552	13.5877	13.6824	16.8551	22.3213	18.592	20.3319	24.555	11.1097	13.0449	20.7475	13.3325	18.4076	20.6216	25.1628	25.1728	25.2423	27.248	20.7194	18.6258	17.4507	21.1259	17.0331	23.9687	20.341	18.7242	21.6989	15.4022	25.3773	18.1421	27.0285	16.7407	14.3587	16.5541	13.2371
48	20.0252	4.28657	13.8796	21.9279	16.333	24.9694	20.9579	17.0078	21.4102	14.5985	14.912	25.3068	25.596	20.0589	24.2748	14.9085	15.0404	18.5381	22.9135	19.8251	21.5829	25.639	11.6562	14.9316	21.7002	13.807	19.3954	21.9775	27.4552	26.2533	25.52	27.7369	21.3888	20.0765	18.8311	22.3112	18.8282	24.68	21.5735	18.8678	22.614	16.8691	26.0105	19.2151	27.8346	17.9639	15.4845	18.1014	14.042
49	21.178	4.17908	14.6742	23.1525	17.6782	26.197	22.2355	18.1999	23.1443	15.2704	16.8865	25.5162	27.0641	21.2906	25.4741	16.4782	16.496	20.209	23.5094	21.1615	22.713	26.4284	12.4403	16.3267	22.5796	14.4177	20.4239	23.2457	28.4047	26.5615	27.9022	28.2645	22.1037	21.5767	20.2887	23.4195	20.7063	25.3277	22.3166	19.4857	23.5171	18.5141	26.605	20.3797	28.5608	19.2227	16.7632	19.6728	15.0481
50	22.2308	4.03793	15.6225	24.2004	19.1618	26.538	23.3488	19.5008	24.85	15.519	17.8493	25.8188	27.921	22.6896	26.5216	18.2012	16.901	21.8004	24.1138	22.5211	23.6878	26.8996	13.4862	17.8358	23.3869	15.1655	21.4748	24.398	28.658	27.986	29.1577	28.7858	22.8807	23.0289	21.7197	24.4354	22.4095	25.87	23.0533	19.636	24.3721	20.2055	27.1495	21.5957	29.1947	20.4549	18.1711	21.1863	16.2672
51	23.3314	3.78382	16.7486	25.0187	20.6246	28.3347	24.2386	20.8442	26.438	16.8989	18.8924	26.2027	28.335	24.1708	27.3462	19.9828	19.34	23.2438	24.7103	23.8247	24.5018	26.9848	14.8635	19.3907	24.1101	16.0452	22.5242	25.4038	29.9222	28.6949	30.2772	29.209	23.6942	24.366	23.0286	25.3573	23.76	26.2682	23.8089	20.4544	25.1479	21.8198	27.6167	22.8104	29.3112	21.6154	19.6103	22.5774	17.6557
52	24.2481	3.51227	18.0124	25.5368	22.0036	28.915	24.8804	22.1855	27.8098	17.8545	19.9803	26.6327	29.2384	25.6355	27.8673	21.7201	20.096	24.4903	25.2371	25.0154	25.1565	26.7005	16.5742	20.508	24.7153	17.0102	22.822	26.2129	30.3093	29.2551	30.645	29.4261	24.5265	25.5446	24.1477	26.171	24.8003	26.4782	24.5831	21.0842	25.8165	23.2612	27.9543	23.9583	30.0603	22.683	21.0129	23.7806	19.1665
53	25.033	3.11649	19.343	25.6737	23.2444	29.1572	25.2554	23.4717	28.868	18.8652	21.0673	26.7537	29.6833	26.0435	28.0549	23.3328	22.1602	25.5129	25.6161	26.0555	25.6403	26.1692	18.5304	21.7147	25.19	17.9939	24.3099	26.7303	30.3497	29.0668	31.3355	29.3897	25.3435	26.5298	25.0124	26.8332	25.5561	26.4777	25.3421	21.8072	26.3415	24.5103	28.0931	24.9916	30.2407	23.6301	22.3059	24.6681	20.7126
54	25.6019	2.71428	20.6785	25.3977	24.2901	29.1531	25.3375	24.6272	29.5048	19.9047	22.1102	27.3561	29.7726	27.813	28.0417	24.7057	23.2483	26.2741	25.7874	26.8672	25.9193	25.5121	20.6331	22.68	25.5053	18.9654	24.8572	26.8761	30.0393	28.5395	30.9771	29.0993	26.0985	27.2857	25.458	27.2933	25.9779	26.3357	26.0188	22.6108	26.615	25.5065	27.9524	25.876	30.2078	24.4283	23.4483	25.1555	21.683
55	25.9391	2.27041	21.9449	24.8094	25.0617	28.944	25.1503	25.5639	29.5792	20.9538	23.0824	27.5752	29.6208	28.7268	27.4798	25.7327	24.053	26.729	25.7131	27.3293	25.9781	24.8724	22.7112	24.022	25.6117	19.9307	25.0892	26.6456	29.432	27.8234	30.0036	28.5911	26.7135	27.793	25.7399	27.5114	25.9758	26.1095	26.4927	23.4573	26.6241	26.228	27.5033	26.585	29.9565	25.0425	24.3805	25.222	23.1434
56	26.0328	1.93767	23.0742	24.0253	25.4439	28.7847	24.7997	26.193	29.1299	22.0093	23.9518	27.6917	29.287	29.6072	26.8893	26.3587	24.4523	26.7997	25.4207	27.428	25.7949	24.3503	24.6183	24.274	25.4753	20.8762	25.001	26.0664	28.5971	27.0141	28.7498	27.9497	27.063	28.0108	25.8397	27.4523	25.6197	25.8408	26.654	24.2964	26.4497	26.629	26.8733	27.0341	29.522	25.4218	24.9849	24.885	24.42
57	25.8715	1.71495	23.9793	23.1764	25.442	28.0141	24.4289	26.3773	28.2893	23.0519	24.6702	27.7334	28.841	29.6619	26.2587	26.5036	24.4863	26.5684	25.005	27.1638	25.3947	24.0024	26.2063	24.1531	25.1276	21.7689	24.6156	25.213	27.6831	26.2017	27.4226	27.2695	27.1135	27.9231	25.5276	27.0868	25.0053	25.647	26.5056	25.0829	25.9747	26.5726	26.1686	27.1977	28.9585	25.5091	25.2269	24.1989	24.9195
58	25.5484	1.64858	24.5485	22.3901	25.1369	27.408	24.1305	26.1902	27.2185	24.0001	25.132	27.7262	28.3641	29.6007	25.685	26.2555	24.2107	26.1137	24.5491	26.5693	24.8595	23.8352	27.4048	23.7067	24.6331	22.5508	24.092	24.256	26.7707	25.4665	26.1832	26.6107	26.8646	27.5392	25.0043	26.4717	24.2771	25.3473	26.0758	25.7488	25.3412	26.2209	25.4963	27.05	28.542	25.3344	25.1239	23.3762	24.9476
59	25.1218	1.66414	24.7127	21.743	24.6345	27.238	23.9552	25.716	26.0873	24.7698	25.3168	27.6729	27.9003	29.1089	25.207	25.7432	23.723	25.5328	24.1325	25.8263	24.2989	23.7938	28.0557	23.0754	24.0882	23.1566	23.5353	23.3444	25.9161	24.8527	25.1254	26.0055	26.4181	26.9923	24.3931	25.7216	23.6105	25.0121	25.5143	26.223	24.6715	25.6435	24.9227	26.6179	27.9971	24.9939	24.7124	22.5584	24.5444
60	24.6596	1.67043	24.5391	21.27	24.0803	26.2091	23.9195	25.0636	25.0449	25.2823	25.2186	27.5648	27.4708	28.4296	24.835	25.0815	23.1396	24.9112	23.8142	25.0572	23.764	23.8016	28.1846	22.3738	23.6022	23.5676	23.0311	22.5803	25.1669	24.3804	24.9224	25.4758	25.9105	26.3775	23.7773	24.9454	23.1071	24.7722	24.9347	26.4081	24.0543	25.0204	24.463	26.4531	27.2048	24.5685	24.1105	21.8675	23.8161
61	24.2036	1.64838	24.1257	20.9673	23.6021	25.7053	23.939	24.3676	24.1785	25.4598	24.8921	27.5132	27.1062	27.6747	24.6	24.4107	22.5803	24.3243	23.6005	24.3688	23.3047	23.914	27.8914	21.7093	23.2365	23.7799	22.6396	22.0375	24.694	24.0567	23.6892	25.0175	25.4457	25.7734	23.2286	24.2448	22.8427	24.5886	24.4314	26.2266	23.5277	24.4834	24.1255	25.302	26.6871	24.169	23.4553	21.3704	22.9486
62	23.8387	1.62523	23.9004	20.825	23.281	25.2968	24.1226	23.7325	23.5289	25.353	24.424	27.2107	26.8285	26.948	24.4715	24.22	22.1082	23.812	23.541	23.824	22.995	24.0739	27.277	21.1404	23.0175	23.7969	22.3603	21.777	24.2473	23.8604	23.402	24.6288	25.052	25.2449	22.7991	23.6774	22.8077	24.4843	24.0297	25.7748	23.1032	24.152	23.9054	24.6358	26.2256	23.8926	22.845	21.0509	22.1169
63	23.5426	1.57062	23.038	20.791	23.1592	24.967	24.3764	23.2047	23.1191	25.0815	23.9387	26.9925	26.6606	26.3068	24.2759	23.3723	21.7393	23.381	23.4879	23.4205	22.995	24.2823	26.5499	20.952	22.949	23.694	22.1794	21.5945	23.89	23.796	23.1292	24.3057	24.7301	24.8116	22.5049	23.2454	22.9585	24.4845	23.7525	25.1469	22.7814	24.0227	23.841	24.0981	25.912	23.485	22.3581	20.8945	21.4127
64	23.3349	1.54439	22.5415	20.791	22.9485	24.697	24.613	23.0665	22.8789	24.7341	23.5104	26.931	26.6225	25.7702	24.216	23.0495	21.678	23.019	23.58	23.16	22.6775	24.4931	25.915	20.33	22.949	23.5207	22.0951	21.499	23.441	23.7751	22.98	24.0607	24.487	24.4702	22.439	22.9292	23.2635	24.539	23.639	24.4617	22.5372	23.9259	23.8255	23.73	25.6884	22.9641	22.0021	20.894	20.9017
65	23.2229	1.51736	22.1603	21.009	22.9462	24.697	24.9144	22.605	22.818	24.485	23.1812	26.5447	26.707	25.383	24.2123	22.829	21.2482	22.9181	23.7373	23.0576	22.4439	24.7188	25.4065	20.122	23.1035	23.3183	22.0993	21.6424	23.3512	23.8082	23.0612	23.9032	24.3285	24.2037	22.272	22.7041	23.6914	24.539	23.639	23.8333	22.429	23.9835	23.921	23.5654	25.3385	22.8402	21.7751	21.0025	20.5784
66	23.206	1.53172	21.9133	21.26	23.0743	24.501	25.4366	22.605	22.8196	24.1295	22.969	26.3284	26.8727	25.1503	24.2478	22.7145	21.137	22.4939	23.9524	22.8449	22.408	24.9446	25.016	20.0171	23.4088	23.126	22.1905	21.8989	23.392	24.0718	23.3327	23.8512	24.2725	23.9973	22.2861	22.5407	24.1859	25.0094	23.639	23.323	22.2431	24.2441	24.2158	23.5524	25.292	22.3939	21.6674	21.068	20.4162
67	23.2392	1.554	21.7757	21.566	23.17	24.2087	25.808	22.264	22.999	23.975	22.869	26.1267	27.107	24.673	24.317	22.6913	20.9817	22.3397	24.216	22.764	22.4033	25.1507	24.374	19.8653	23.708	23.041	22.217	22.046	23.556	24.352	23.737	23.906	24.366	23.8407	22.3453	22.4393	24.7	25.276	23.7117	23.164	22.193	24.515	24.643	23.6493	25.316	22.187	21.639	21.405	20.391
68	23.3457	1.60521	21.7234	21.9197	23.6099	24.185	26.0989	22.2983	23.2993	23.515	22.847	25.9573	27.6613	24.4271	24.4154	22.7642	20.8231	22.2866	24.522	22.7263	22.3974	25.3268	24.1051	19.8746	24.0602	22.8511	22.569	22.6444	23.8299	24.435	24.2464	24.0778	24.5955	23.7335	22.4395	22.4228	25.157	25.524	23.9262	22.7712	22.0835	24.8475	25.0659	23.8263	25.5088	22.0165	21.6762	21.6547	20.4967
69	23.499	1.66997	21.729	22.2974	23.9872	24.2136	26.2893	22.4352	23.412	23.252	22.9029	25.8511	28.0855	24.2674	24.5421	22.9407	20.7458	22.3638	24.8558	22.7333	22.4144	25.369	23.8988	19.9573	24.4403	22.7615	22.827	23.1477	24.1987	25.044	24.8133	24.3501	24.9339	23.6825	22.486	22.5074	25.5146	25.7382	24.2154	22.6781	22.078	25.1972	25.4728	24.054	25.7999	21.9006	21.7747	21.9022	20.592
70	23.6746	1.70903	21.7862	22.6749	24.3639	24.348	26.3795	22.502	24.2396	22.8937	23.0032	25.8113	28.334	24.2215	24.7068	23.1944	20.7227	22.5753	25.1965	22.7911	22.4535	25.55	23.8678	20.105	24.8235	22.6953	23.042	23.6491	24.634	25.3265	24.973	24.484	25.217	23.6948	22.7414	22.6764	25.7589	25.7998	24.5412	22.6894	22.1327	25.5196	25.8283	24.2447	26.1518	21.8647	21.9161	22.1371	20.9062
71	23.9158	1.77117	21.9254	23.0291	24.7204	24.5558	26.3842	23.0019	24.8539	22.6582	23.1397	25.8293	28.6501	24.2845	24.9092	23.5106	20.7524	22.8972	25.526	22.908	22.5209	25.6139	23.9384	20.203	25.1843	22.6369	23.4964	24.1392	25.1043	25.9252	25.853	25.1288	25.6595	23.7785	22.826	22.9121	25.8964	26.0164	24.6741	22.7959	22.2455	25.7619	26.0924	24.8154	26.5306	21.9143	22.0843	22.3544	21.211
72	24.1297	1.78498	22.1039	23.3398	25.0408	24.8201	26.337	23.4021	25.5139	22.4859	23.3157	25.8929	28.801	24.4476	25.1112	23.8649	20.8366	23.3009	25.8211	23.0726	22.617	25.652	24.1192	20.4884	25.5056	22.588	23.65	24.5845	25.5854	26.028	25.853	25.6206	25.8573	23.9223	23.1271	23.1983	25.9768	26.0829	25.2262	22.9918	22.4011	25.9155	26.209	25.2346	26.9017	22.0382	22.2655	22.5507	21.4034
73	24.367	1.80961	22.3315	23.5891	25.3205	25.13	26.2656	23.614	26.1856	22.3933	23.5233	26.0015	29.0593	24.7136	25.2712	24.222	20.976	23.747	26.0591	23.2668	22.76	25.697	24.3849	20.774	25.7827	22.5621	23.783	24.9494	26.054	26.5604	26.1323	26.1105	26.287	24.1225	23.3554	23.5157	26.047	26.1053	25.5464	23.2808	22.6136	25.9634	26.2965	25.633	27.2235	22.2338	22.4573	22.7219	21.9226
74	24.582	1.81022	22.5836	23.639	25.5604	25.4721	26.1145	24.2049	26.744	22.4031	23.7485	26.1662	29.0885	25.0596	25.3465	24.5588	21.1739	24.1846	26.2247	23.46	22.963	25.7042	24.706	21.0161	26.0167	22.5602	23.899	25.2272	26.4788	26.7426	26.621	26.5587	26.5084	24.3773	23.5779	23.8333	26.1438	26.0865	25.8152	23.6398	22.8784	25.947	26.2712	25.9679	27.4596	22.4724	22.6504	22.8552	22.027
75	24.7551	1.79503	22.8474	23.8038	25.7471	25.8139	25.9986	24.6029	27.1136	22.5267	23.9732	26.3834	29.051	25.4522	25.343	24.843	21.4059	24.5656	26.3097	23.5958	23.0518	25.7099	25.0476	21.2307	26.2118	22.5741	23.903	25.4032	26.8377	26.8336	26.6924	26.9203	26.5705	24.6807	23.7913	24.1262	26.2972	26.068	26.0164	24.0502	23.1881	25.7997	26.2	26.2167	27.6012	22.7231	22.8325	22.9374	22.1679
76	24.913	1.74492	23.102	23.74	25.839	26.127	25.892	24.814	27.595	22.7446	24.1809	26.442	28.9637	25.8545	25.1975	25.0634	21.6557	24.858	26.3112	23.8825	23.4936	25.715	25.3695	21.4017	26.3664	22.592	23.8925	25.4718	27.1103	26.8377	26.722	27.1551	26.6004	24.9986	23.9811	24.3726	26.5041	25.9429	26.138	24.5011	23.5254	25.7185	26.0131	26.3603	27.6365	22.9682	22.9977	22.9642	22.8952
77	25.0042	1.71369	23.3267	23.5799	25.9595	26.208	25.829	25.0853	28.0911	23.0474	24.3649	26.442	28.8466	26.2204	24.9351	25.2093	21.9072	25.0346	26.285	23.9275	23.7685	25.715	25.6339	21.5177	26.48	22.6084	23.8458	25.4391	27.2852	26.773	26.5926	27.2648	26.5255	25.3029	24.1249	24.4316	26.738	25.8141	26.1658	24.9633	23.8677	25.541	25.7735	26.3898	27.5604	23.0391	23.1362	22.9264	23.1255
78	25.0593	1.68553	23.5099	23.3447	26.0406	26.5639	25.7597	25.187	28.1358	23.4147	24.5134	26.8007	28.7201	26.5089	24.5817	25.2748	22.1247	25.0448	26.1957	24.135	24.0146	25.7408	25.8212	21.5719	26.5513	22.6179	23.779	25.3419	27.346	26.6606	26.4661	27.2577	26.433	25.5726	24.192	24.632	26.738	25.6669	26.1268	25.4082	24.105	25.331	25.599	26.3081	27.544	23.3324	23.1682	22.814	23.287
79	25.0768	1.67989	23.638	23.2635	26.069	26.6497	25.6977	25.187	28.1729	23.8061	24.6193	27.3821	28.5985	26.7007	24.1665	25.287	22.2663	24.971	26.0646	24.1961	24.2117	25.744	25.9415	21.5697	26.5805	22.6105	23.7126	25.2085	27.2873	26.52	26.3357	27.244	26.433	25.6326	24.2094	24.632	27.0587	25.5122	26.046	25.7972	24.3417	25.331	25.368	26.143	27.1002	23.4284	23.2668	22.6124	23.3512
80	25.0404	1.69041	23.6857	22.7481	26.069	26.638	25.671	25.3043	28.124	24.1998	24.6833	27.5891	28.4921	26.7855	23.7162	25.2041	22.315	24.7544	25.9257	24.2282	24.3459	25.7124	25.982	21.5166	26.565	22.5709	23.6525	25.061	27.1163	26.1639	26.269	27.1672	26.433	25.9273	24.1553	24.6415	27.242	25.3736	25.9462	26.0962	24.6473	25.2357	25.0735	25.9378	26.7481	23.4583	23.2363	22.3504	23.3341
81	24.948	1.70245	23.6607	22.4344	26.0654	26.5394	25.6466	25.402	27.6795	24.5611	24.704	27.7241	28.3986	26.7494	23.2611	25.0638	22.2839	24.4488	25.823	24.194	24.397	25.6266	25.9445	21.4213	26.5193	22.5005	23.5985	24.9158	26.8351	25.8665	26.1024	26.737	26.2941	26.0021	23.9975	24.5147	27.4731	25.2676	25.856	26.287	24.7586	25.2014	24.8585	25.7286	26.54	23.4022	23.1304	22.0502	23.2471
82	24.8018	1.7074	23.5686	22.1304	26.0211	26.365	25.5791	25.3909	27.2261	24.8687	24.6803	27.772	28.2998	26.6136	22.8354	24.8585	22.161	24.086	25.662	24.1275	24.4076	25.4913	25.9104	21.302	26.4564	22.4025	23.552	24.7798	26.457	25.5394	25.9339	26.3635	25.8777	26.0088	23.7628	24.3122	27.5222	25.228	25.5771	26.3416	24.7628	25.1995	24.6545	25.545	26.0295	23.2761	22.9466	21.7207	23.1008
83	24.6292	1.72807	23.4087	21.83	25.995	26.1012	25.5058	25.256	26.6798	25.1111	24.675	27.6723	28.254	26.3912	22.4573	24.5708	21.939	23.6861	25.4566	24.0007	24.3393	25.2962	25.6523	21.173	26.436	22.267	23.5229	24.6456	25.9913	25.1909	25.7742	26.15	25.841	25.9449	23.4654	24.0404	27.5061	25.111	25.476	26.313	24.6697	25.1586	24.4586	25.4968	25.5144	23.1044	22.7063	21.468	22.9079
84	24.408	1.74781	23.281	21.5065	25.8752	25.7639	25.3999	25.214	26.0864	25.261	24.6043	27.4487	28.0429	26.332	22.1316	24.1874	21.6418	23.2693	25.315	23.8685	24.2216	25.0558	25.4202	21.0379	26.3984	22.0991	23.4408	24.5075	25.4679	24.8259	25.579	25.456	25.7459	25.85	23.1175	23.7004	27.4204	25.0759	25.1554	26.0794	24.4897	25.0556	24.2648	25.328	25.1054	22.8969	22.4173	21.0855	22.6807
85	24.1414	1.76113	22.9613	21.305	25.7574	25.3697	25.2566	25.0349	25.4768	25.306	24.425	27.23	27.8464	25.7279	21.8404	23.7222	21.2757	22.8333	25.227	23.6977	24.0867	24.7755	25.1293	20.974	26.0675	21.9091	23.3594	24.3581	24.9097	24.4506	25.3309	25.1785	25.4999	25.6718	22.7311	23.2819	27.2689	24.9632	24.901	25.755	24.231	24.8855	24.0623	25.328	24.7093	22.65	22.0778	20.5843	22.422
86	23.8416	1.7951	22.5908	20.8206	25.6137	24.9299	25.075	24.8594	24.8718	25.3365	24.425	27.0251	27.605	25.3161	21.5614	23.1641	20.8508	22.3778	25.0033	23.4852	23.9276	24.4709	24.7911	20.7509	25.8456	21.7031	23.2304	24.1916	24.339	24.077	25.0116	24.45	25.369	25.3149	22.3261	22.988	27.064	24.8834	24.6136	25.3597	23.8895	24.6618	23.85	25.328	24.3214	22.3689	21.6891	20.1993	22.1258
87	23.5054	1.82958	22.326	20.2915	25.4416	24.4474	24.861	24.6559	24.2792	25.2323	23.9645	26.6126	27.3213	25.133	21.2875	22.5202	20.3787	21.909	24.8672	23.222	23.7313	24.1621	24.415	20.5648	25.5695	21.4821	23.0513	23.9974	23.7708	23.7093	24.6083	23.9492	25.2672	24.9571	21.9097	22.3877	26.8266	24.7976	24.2821	24.9049	23.4563	24.3779	23.6282	25.042	23.9349	22.0598	21.2437	19.8375	21.7916
88	23.1397	1.86726	21.9605	19.7953	25.2462	23.93	24.6351	24.4214	23.7001	25.0242	23.749	26.288	26.9999	24.4513	21.0213	21.8132	19.876	21.4377	24.7388	22.8845	23.4833	23.8573	23.9989	20.3697	25.2371	21.2551	22.8229	23.7638	23.2083	23.3594	24.1238	23.4512	24.9958	24.5278	21.4863	21.7166	26.5867	24.7042	23.9026	24.4126	22.9549	24.0415	23.3941	24.9607	23.5558	21.7301	20.7322	19.504	21.4225
89	22.7599	1.91641	21.4323	19.2767	25.0413	23.395	24.4037	24.163	23.1301	24.7237	23.5308	25.9491	26.6476	24.004	20.762	21.0718	19.3604	20.9808	24.6123	22.4793	23.1927	23.5769	23.5629	20.1478	24.8423	21.025	22.542	23.4653	22.653	23.0413	23.5804	22.9647	24.7402	24.0393	21.0617	21.1491	26.3787	24.5989	23.4891	23.9058	22.4067	23.665	23.151	24.8578	23.196	21.3848	20.1668	19.2	21.028
90	22.3723	1.95851	20.9844	19.04	24.8443	22.8568	24.1725	23.8766	22.5643	24.3442	23.0726	25.6078	26.2824	23.5823	20.5021	20.3419	18.8422	20.5662	24.4756	22.0102	22.8568	23.3475	23.1062	19.8917	24.3888	20.7799	22.2032	23.1035	22.1116	22.7564	23.0151	22.4915	24.424	23.5015	20.6385	20.5828	26.2224	24.4821	23.0516	23.3982	21.8319	23.2619	22.9028	24.7281	22.878	21.0326	19.5685	18.9173	20.6155
91	21.9803	2.02237	20.4835	18.4627	24.6836	22.326	23.9467	23.5708	22.0005	23.8913	22.734	25.2791	25.9185	23.1802	20.2355	19.6518	18.332	20.222	24.3172	21.4883	22.4758	23.1909	22.6179	19.595	23.8846	20.4992	21.8212	22.6842	21.589	22.509	22.668	22.0301	24.0483	22.9305	20.2205	20.0285	26.1289	24.352	22.6014	22.8784	21.2569	22.8572	22.6625	24.58	22.6022	20.6775	18.9546	18.6418	20.1864
92	21.6032	2.08067	19.9242	18.2868	24.5887	21.817	23.739	23.2495	21.4272	23.3989	22.4196	24.9729	25.5764	22.7991	19.9542	19.0452	17.854	19.9714	24.1376	20.9357	22.0565	23.0985	22.0942	19.2586	23.3473	20.1741	21.4088	22.589	21.0998	22.2944	22.0981	21.5777	23.6017	22.3492	19.8106	19.4994	26.0773	24.2019	22.1457	22.3476	20.6996	22.4735	22.4363	24.4298	22.3596	20.3286	18.3582	18.383	19.7387
93	21.2504	2.14095	19.3491	18.3313	24.5694	21.3588	23.5627	22.9237	20.8295	22.9275	22.1905	24.6995	25.2853	22.4524	19.664	18.5342	17.446	19.7999	23.9429	20.3653	21.6342	23.0474	21.5405	18.9046	22.8012	19.801	20.9911	22.3393	20.6539	22.0932	21.758	21.1461	23.1132	21.7871	19.4182	19.0183	26.0474	24.0337	21.7032	21.8525	20.1573	22.1335	22.2235	24.2971	22.1343	20.0018	17.8146	18.1521	19.2757
94	20.9306	2.19979	18.966	18.4731	24.6192	21.031	23.4263	22.701	20.2188	22.6275	22.1469	24.4626	25.0558	22.1801	19.3901	18.1291	17.1793	19.7203	23.7427	19.873	21.2906	23.0299	20.9884	18.5807	22.2689	19.4328	20.6276	21.3632	20.271	21.8758	21.1267	20.7509	22.62	21.291	19.0722	18.5903	26.0297	23.8573	21.289	21.5067	19.6293	21.8517	22.054	24.2413	21.9175	19.7039	17.3565	17.9517	18.8186
95	20.7423	2.27003	18.8822	18.7059	24.7177	20.9646	23.3391	22.5725	19.6586	22.696	22.4294	24.374	24.9001	22.0805	19.1486	17.8419	17.1678	19.798	23.5534	19.5118	21.1765	23.0305	20.5008	18.3897	21.777	19.1915	20.4297	21.0762	19.9749	21.6262	21.0378	20.422	22.1731	20.954	18.8398	18.2306	26.024	23.687	20.9246	21.5464	19.155	21.6565	21.974	24.3892	21.7634	19.442	17.0139	17.7971	18.4349
96	20.752	2.35551	19.1705	19.0974	24.8786	21.3216	23.3035	22.6617	19.2907	23.2631	23.2459	24.277	24.8453	22.2868	18.9353	17.6718	17.5638	20.166	23.4046	18.9523	21.4996	23.0365	20.2649	18.5068	21.3936	19.2342	20.5465	21.1142	19.8372	21.3473	21.394	20.22	21.88	20.9369	18.8307	17.9977	26.1666	23.5369	20.6698	22.1229	18.8594	21.5946	21.9378	24.946	21.8431	19.2217	16.808	17.7473	18.2555
97	21.1175	2.49434	20.1655	19.7526	25.2446	22.1677	23.3452	23.3539	19.3426	24.4128	24.7624	24.5556	25.0424	22.9886	18.7529	17.6788	18.3917	20.9037	23.3803	18.9104	22.4314	23.0387	20.4307	19.049	21.2716	19.7348	21.193	21.773	19.987	21.2955	22.2429	20.2759	21.9018	21.3965	19.2275	18.0592	26.5474	23.503	20.6031	23.3353	18.8855	21.7619	22.3009	26.035	22.3387	19.0683	16.8174	17.9526	18.4977
98	21.853	2.71194	21.6597	20.6659	26.0509	23.4246	23.5386	24.6244	19.8714	26.0776	26.8061	25.2756	25.6218	24.1371	18.628	18.0141	19.5441	21.9568	23.5699	19.3151	23.9075	23.018	21.1318	19.9699	21.5038	20.6869	22.3993	23.0244	20.507	21.2108	23.5122	20.646	22.4898	22.308	20.0181	18.4776	27.3367	23.394	20.893	24.624	19.2826	22.3682	23.2291	27.5418	23.3295	19.0199	17.1924	18.4935	19.2208
99	22.8193	2.91186	23.3995	21.7705	27.2467	24.9436	23.9762	25.28	20.8763	27.9606	29.1176	26.4548	26.6175	24.682	18.6056	18.6477	20.9384	23.269	24.0594	20.1011	25.7701	22.9635	22.308	21.1722	22.1707	21.9465	23.026	24.7211	21.4226	21.5645	25.0399	21.3366	23.6324	23.6172	21.1333	19.2542	27.807	23.5425	21.6087	24.624	20.0155	23.4274	24.618	29.2516	24.7349	19.1219	17.9277	19.335	20.3605
100	24.1393	3.32995	25.148	22.989	28.663	26.518	24.674	28.113	22.296	29.8	31.408	26.722	27.929	27.145	18.753	19.52	22.515	24.785	24.899	21.216	27.772	22.877	23.853	21.404	23.29	22.244	25.709	26.609	22.681	22.247	26.639	22.295	25.219	25.223	21.377	20.317	29.732	23.948	22.705	29.029	21.02	24.806	26.271	30.905	26.364	19.409	18.963	20.42	21.837
all values Left	mean	std	steps
1	14.7933	4.3843	17.894	11.816	13.048	12.204	20.873	13.275	14.673	24.295	21.923	17.36	15.939	9.08	9.607	9.537	12.382	15.156	15.421	10.765	14.74	15.669	16.931	10.416	10.337	12.795	10.553	14.157	19.449	18.583	22.795	18.185	15.153	12.712	15.406	11.234	23.778	19.31	17.793	17.027	10.881	20.826	16.522	24.486	12.082	9.564	11.537	10.243	12.956
2	15.4567	4.45618	18.789	12.1763	13.9653	12.4026	21.5375	13.275	15.6241	24.5324	22.6238	17.5338	17.066	9.48727	10.2809	10.1344	13.1083	16.7868	15.111	11.2859	15.8018	17.0659	17.9262	10.7064	10.9158	12.795	11.115	14.7064	20.1466	19.8258	23.6519	18.8309	16.1108	13.2986	16.2561	11.867	24.501	19.8825	18.1588	17.6374	11.3664	21.469	17.3372	25.3904	12.9193	9.87275	12.3637	10.875	13.7866
3	16.2146	4.52595	19.8085	12.5873	15.0458	12.7254	22.3376	14.5288	16.8031	24.65	23.3667	17.8974	18.3423	9.804	11.1098	10.8874	14.0312	17.7639	15.2546	11.8931	16.9961	18.6875	18.9929	11.08	11.6117	12.6915	11.8201	15.3154	20.9826	21.1325	24.443	19.4634	17.2591	14.0101	17.2634	12.6725	25.2594	20.5611	18.6085	18.3171	11.9174	22.1317	18.2796	26.2944	13.5914	10.8625	13.3761	11.2732	14.7787
4	17.0868	4.5796	20.9161	13.071	16.278	13.1745	23.2823	16.1187	18.1958	24.863	24.1454	18.4875	19.7298	10.5123	12.0874	11.821	15.1502	18.7142	15.5582	12.6081	18.2872	20.4472	20.0931	11.5724	12.4485	12.6205	13.1451	15.9954	21.9201	22.4606	25.1289	20.0882	18.5688	14.8594	18.4014	13.6767	26.0328	21.3212	19.161	19.0532	12.5569	22.814	19.3366	27.1572	14.4139	11.6455	14.5815	11.9372	15.9295
5	18.0056	4.59637	22.0459	13.6547	17.6427	13.7726	24.3562	17.4527	19.7854	24.9937	24.3446	19.3256	21.1758	11.533	13.2136	12.9589	16.4115	19.5907	16.0858	13.4571	19.6206	22.1885	21.1792	12.2461	12.644	12.6712	14.2811	16.7649	22.9285	23.7967	25.6787	20.7145	19.9921	15.0509	19.6297	14.9325	26.769	22.1309	19.8328	19.8532	13.3639	23.5133	20.4783	27.9532	15.405	12.7405	15.9651	12.49	17.2013
6	19.046	4.50993	23.121	14.3633	19.0853	14.5441	25.5253	18.9086	21.5072	25.0628	25.596	20.4302	22.6093	12.552	14.4803	14.344	17.7224	20.3786	16.8251	14.4869	20.9244	23.7769	22.2253	13.1624	14.6788	12.7924	15.5436	17.6243	23.983	25.1373	26.1333	21.3632	21.4677	17.0802	20.8805	16.4382	26.769	22.511	20.123	20.7224	14.3755	23.864	21.6665	28.6683	16.5499	14.1547	17.4802	13.1347	18.5445
7	20.1431	4.37137	24.1074	15.216	20.5279	15.5205	26.538	20.3968	23.2693	25.1201	26.3928	21.7216	23.981	13.76	15.8701	15.9134	18.9577	21.094	17.7564	15.6691	22.14	25.0845	23.2248	14.3375	16.0751	13.0025	16.8953	18.5669	24.609	25.359	26.2608	22.0549	22.903	18.4331	22.094	18.1446	27.6211	23.7334	21.3601	21.6538	15.6082	24.901	22.8492	29.242	17.7937	15.8492	19.0378	13.92	19.9045
8	21.2757	4.23347	24.9777	16.2209	21.917	16.723	27.2569	21.7987	24.9989	25.2045	27.5618	23.1509	25.2277	15.1064	16.901	17.604	20.0206	21.7528	18.8891	16.9721	23.2213	26.1106	24.1717	15.7854	17.5953	13.3236	18.3168	19.5799	24.609	27.7802	26.9856	22.8028	24.2298	19.8764	23.2385	20.001	28.5215	24.4844	22.1063	22.6217	17.0733	25.571	23.9673	29.4495	19.0816	17.7507	20.5758	14.8913	21.2097
9	22.4353	4.05526	25.7438	17.3633	23.1795	18.1225	28.6104	23.0273	26.5879	25.3659	28.335	24.6404	26.3199	16.5438	18.2067	19.3343	20.8711	22.3743	20.1723	18.3495	24.1412	26.752	25.0732	17.5191	19.1737	13.7938	19.7691	20.632	27.1171	29.0337	27.4763	23.5896	25.4052	21.3312	24.2878	21.7812	28.7506	25.1757	22.8345	23.5754	18.6771	26.209	24.9755	30.0985	20.3488	19.6939	22.0185	16.0781	22.4
10	23.4619	3.75704	26.4285	18.602	24.2537	19.5975	29.0532	24.0396	27.9558	25.6112	28.7088	25.776	27.2171	18.0063	19.34	21.0099	21.5133	22.9856	21.5419	19.7335	24.8698	26.9915	25.9294	19.4175	20.508	14.4018	21.1875	21.7012	28.1053	30.1606	28.0284	24.3958	26.4049	22.6783	25.2365	23.2547	28.6735	25.7749	23.5786	24.4741	20.3183	26.805	25.8415	30.2518	21.5428	21.5146	23.2865	17.4481	23.4485
11	24.3889	3.39301	27.0132	19.8809	25.0825	21.0314	29.1978	24.7881	28.992	25.9474	29.5534	26.8459	27.8075	19.4281	21.4247	22.5644	21.9851	23.6021	22.912	21.049	25.4353	26.8128	26.709	21.3744	21.4295	15.1469	22.5347	22.7641	28.658	30.645	28.6018	25.1958	27.1909	23.8465	26.076	24.4273	28.3039	26.2143	24.3432	25.2828	21.8753	27.3313	26.54	30.1889	22.641	23.0523	24.3127	18.9474	24.3561
12	25.1362	3.04216	27.4489	21.1343	25.59	22.3567	29.0964	25.2228	29.5486	26.3648	29.7772	27.813	28.044	20.7627	22.6943	23.9504	22.3323	24.2267	24.2053	22.2218	25.8236	26.2826	27.3164	23.2661	22.68	16.0227	23.028	23.1324	29.6084	31.2229	29.1051	25.9418	27.7277	24.7908	26.779	25.2868	27.6987	26.4576	25.111	25.9588	23.2712	27.7687	27.0106	29.909	23.6166	24.16	25.0068	20.497	25.1116
13	25.6979	2.69518	27.6942	22.3117	25.6423	23.5498	28.944	25.3373	29.5257	26.675	29.7139	29.2612	28.068	21.9664	23.6209	25.1216	22.6021	24.8325	25.3806	23.1618	25.9997	25.5933	27.6347	24.9628	23.9	16.9869	23.0941	24.4766	30.2645	31.0752	29.412	26.5769	27.9875	25.458	27.264	25.8305	26.9689	26.4869	25.8121	26.4441	24.4837	28.059	27.1981	29.4364	24.434	24.7811	25.26	21.683	25.7152
14	26.003	2.31668	27.6975	23.3456	25.3048	24.5357	28.495	25.1558	29.0028	27.0804	29.428	29.652	27.5483	22.9802	24.2381	26.0004	22.8142	25.3517	26.36	23.7523	25.8993	24.904	27.6023	26.392	24.274	17.9707	25.21	24.9647	30.3783	30.1802	29.4068	27.0092	27.9519	25.5833	27.5035	26.0257	26.2731	26.3448	26.3625	26.615	25.4636	28.0597	27.0876	28.8659	25.0596	24.8535	25.0719	22.7783	26.1217
15	26.0454	2.03764	27.4378	24.1329	24.6525	25.1864	27.8303	24.784	28.0977	27.4794	29.011	29.6895	26.9574	23.7372	24.5053	26.5747	22.9573	25.7013	27.0605	23.966	25.5612	24.3431	27.2152	27.4676	24.1668	18.9425	25.21	25.1026	30.1215	28.9569	29.1109	27.1288	27.6487	25.8641	27.4595	25.8295	25.7157	26.1115	26.6498	26.6342	26.1791	27.7663	26.6995	28.542	25.4397	24.379	24.5371	24.2875	26.2846
16	25.8519	1.87204	27.0075	24.5913	23.813	25.4714	27.238	24.3944	26.9728	27.6432	28.5362	29.4793	26.3175	24.1422	24.4329	26.8062	22.9958	25.7843	27.4243	23.955	25.061	23.9853	26.5939	28.0514	23.7201	19.9081	25.3542	24.8911	29.5448	27.6389	28.5605	26.9701	27.1353	25.6358	27.1097	25.2967	25.3335	25.832	26.5835	26.2515	26.5925	27.222	26.573	27.8155	25.4992	23.5691	23.7782	24.8918	26.1633
17	25.4664	1.78999	26.4736	24.7077	22.9448	25.4022	27.0101	24.0897	25.8342	27.7173	28.0617	28.919	25.725	24.2203	24.0765	26.6917	22.9038	25.6227	27.3705	23.6788	24.4957	23.8214	25.857	28.1903	23.0809	20.8543	24.9452	24.4541	28.732	26.3901	27.8613	26.6013	26.5363	25.1718	26.489	24.6026	25.1306	25.647	26.2485	25.6436	26.6024	26.5167	25.4533	27.1203	25.3042	22.5914	22.9459	24.9751	25.7469
18	24.9724	1.7447	25.8977	24.5188	22.1659	25.0341	26.0698	23.9428	24.805	27.7354	27.6163	28.1942	25.2337	24.0312	23.5482	26.2736	22.7053	25.2735	26.9397	23.2289	23.938	23.793	25.1445	27.9547	22.3681	21.7483	24.2211	23.9009	27.798	25.3112	27.1256	26.1128	25.9351	24.5702	25.7279	23.891	25.066	25.2865	25.7262	24.9403	26.3018	25.8007	24.7846	26.6125	24.9437	21.6272	22.194	24.6187	25.1619
19	24.4843	1.72082	25.3347	24.115	21.5454	24.5085	25.5956	23.9288	23.9805	27.7056	27.2232	27.4399	24.851	23.6731	22.9775	25.7021	22.4723	24.8175	26.2698	22.7498	23.4457	23.848	24.5422	27.4409	21.6942	22.5354	23.4476	23.3483	26.86	25.09	26.428	25.6368	25.3881	23.9498	24.9392	23.3174	25.1118	24.9751	25.1458	24.2566	25.766	25.153	24.2277	26.1629	24.4999	20.8094	21.5976	23.9318	24.5167
20	24.0282	1.69121	24.8069	23.9261	21.1332	23.9649	25.2116	23.939	23.4048	27.6157	26.9025	26.7325	24.6	23.2422	22.4491	25.0694	22.2707	24.3575	25.49	22.3083	23.0532	23.914	24.0652	26.7786	21.119	23.1448	22.7237	22.8749	25.9784	23.7849	25.8019	25.2186	24.9267	23.3745	24.2302	22.9468	25.2656	24.7329	24.6058	23.6713	25.1572	24.643	23.8286	25.912	24.169	20.2005	21.1781	23.0728	23.9033
21	23.681	1.64501	24.32	23.0766	20.8985	23.5158	24.9024	24.2237	23.032	27.555	26.699	26.1213	24.4769	22.898	22.0101	24.4505	22.1526	23.9698	24.7374	21.946	22.995	24.1763	23.7404	26.0956	20.952	23.5597	22.1141	22.5139	25.1991	23.402	25.2552	24.8772	24.5679	22.8988	23.6577	22.7933	25.5487	24.5544	24.1695	23.1977	24.6124	24.2483	23.6001	25.5989	23.7199	20.055	20.9563	22.2304	23.394
22	23.4099	1.68935	23.8673	22.597	20.8022	23.281	24.697	24.5095	22.8261	27.2957	26.6249	25.6269	24.2759	22.6403	21.678	23.9097	22.1452	23.6844	24.0949	21.6935	22.8438	24.3847	23.5229	25.915	20.3111	23.7758	21.6426	22.2741	24.694	23.2358	24.7992	24.6049	24.2877	22.5728	23.2239	22.8579	25.9413	24.4756	23.8487	22.8303	24.2082	23.966	23.5334	25.3153	23.485	19.6713	20.8839	21.5082	23.0307
23	23.2281	1.67875	23.4478	22.2146	20.791	23.085	24.697	24.613	22.8164	27.0702	26.6881	25.383	24.2158	22.2003	21.5896	23.455	22.2402	23.541	23.6073	21.5446	22.4627	24.6192	23.4107	25.016	20.122	23.7986	21.421	22.1369	24.2473	22.98	24.4249	24.3989	24.0663	22.439	22.908	23.1	26.111	24.5101	23.639	22.5612	24.1257	23.841	23.6018	25.292	22.912	19.677	20.9333	20.955	22.858
24	23.1465	1.71579	23.0779	21.9514	20.8595	22.9356	24.4119	25.2616	22.8721	26.931	26.7232	24.9289	24.2129	22.0049	21.2208	23.0743	22.3912	23.5132	23.2743	21.509	22.4134	24.8623	23.3693	24.6918	19.9861	23.6974	21.0711	22.0862	23.89	23.0388	24.1241	24.2912	23.8915	22.3041	22.6883	23.4658	26.9487	24.539	23.639	22.429	23.9202	23.8243	23.7508	25.3435	22.6878	19.8474	21.068	20.6118	22.6964
25	23.135	1.75528	22.884	21.8013	21.1478	22.9645	24.1958	25.665	23.0904	26.6489	27.107	24.5877	24.25	21.8605	21.137	22.9915	22.475	23.5364	23.16	21.509	22.4072	25.0933	23.3968	24.374	19.8606	23.5252	20.9753	22.1229	23.4355	23.2545	23.9269	24.2978	23.7658	22.2741	22.5266	23.9239	27.4944	24.651	23.639	22.2431	23.927	23.921	23.9713	25.5506	22.327	20.011	21.1701	20.4316	22.5664
26	23.1864	1.80407	22.6637	21.7344	21.4307	23.1072	24.1859	26.0126	23.412	26.3861	27.4481	24.37	24.3228	21.7326	20.9511	22.5149	22.7232	23.6706	22.8936	21.6033	22.3959	25.2895	23.4801	23.9922	19.8811	23.323	20.778	22.217	23.3513	23.6175	23.8534	24.4313	23.6958	22.3245	22.4305	24.4327	27.9966	25.1229	23.6489	22.1854	24.148	24.062	24.054	25.8514	22.1268	20.5047	21.5159	20.3914	22.5302
27	23.3093	1.87482	22.6333	21.7274	21.7773	23.17	24.227	26.2516	23.6842	26.1752	27.9784	24.2429	24.4242	21.658	20.8139	22.3496	22.9394	23.8765	22.798	21.9327	22.4102	25.369	23.6229	23.8882	19.9786	23.1302	20.7723	22.4339	23.4029	24.1039	23.9019	24.6971	23.6852	22.4108	22.4288	24.9243	28.4183	25.3958	23.8253	22.0825	24.391	24.5433	24.6202	26.2091	21.9717	20.7083	21.7642	20.4729	22.512
28	23.4843	1.92694	22.8086	21.729	22.1627	23.6705	24.3662	26.3669	24.4843	25.9935	28.334	24.2266	24.5553	21.5089	20.7437	22.2882	23.1075	24.1367	22.7385	22.2307	22.4458	25.55	23.8147	23.8699	20.1362	23.041	20.768	22.569	23.5819	24.6586	24.0836	25.0561	23.7359	22.446	22.5303	25.3431	28.7256	25.6354	24.0841	22.078	24.6888	24.968	25.0295	26.5895	21.8778	21.4803	22.0055	20.592	22.4985
29	23.6733	1.95143	23.123	21.8638	22.5547	24.0431	24.5754	26.3859	25.1285	25.8661	28.4991	24.3214	24.7269	21.3713	20.723	22.3577	23.2575	24.4384	22.7211	22.5617	22.5078	25.6108	24.0497	23.9421	20.203	22.8572	20.9622	23.042	23.8784	24.973	24.3842	25.217	23.8469	22.6894	22.7116	25.6415	28.9024	25.751	24.3934	22.1571	25.0239	25.391	25.4313	26.9549	21.8701	21.8932	22.2301	20.8364	22.4884
30	23.8914	1.9802	23.5467	22.0106	22.9324	24.4152	24.8386	26.337	25.8095	25.8122	28.801	24.5252	24.9352	21.3545	20.7529	22.573	23.3937	24.7778	22.7622	22.8836	22.6011	25.6525	24.3148	24.1104	20.5762	22.7631	21.1733	23.2593	24.2725	25.5774	24.484	25.809	24.02	22.826	22.9602	25.8275	28.9691	25.9717	24.593	22.2865	25.3548	25.765	25.7936	27.2626	21.9574	21.9899	22.4374	21.1896	22.4843
31	24.1177	1.99828	24.0355	22.2047	23.2678	24.7645	25.1469	26.2752	26.4813	25.8235	29.0216	24.8168	25.1378	21.2991	20.8349	22.9033	23.5168	25.1304	22.8566	23.1534	22.74	25.697	24.5889	24.3528	20.8288	22.6967	21.4398	23.6142	24.7256	25.853	25.2663	25.9973	24.2492	23.0125	23.2612	25.9356	28.976	26.0631	25.0494	22.472	25.6372	26.061	26.0905	27.4867	22.1207	22.319	22.6254	21.3072	22.4923
32	24.3225	1.96848	24.267	22.4318	23.5392	25.0768	25.4836	26.1135	26.744	25.8835	29.0909	25.179	25.2921	21.3582	20.9699	23.3184	23.6284	25.4729	23.0038	23.345	22.9401	25.7071	24.8458	24.6455	21.0703	22.6382	21.7424	23.6669	25.2115	25.8608	25.7939	26.287	24.5271	23.2933	23.5858	26.0064	28.976	26.1007	25.4019	22.7146	25.8428	26.209	26.297	27.6145	22.3428	22.3445	22.7807	21.8705	22.5251
33	24.5334	1.98174	24.9974	22.678	23.639	25.3507	25.8194	25.9912	27.595	25.986	29.0646	25.5789	25.3456	21.4869	21.159	23.7764	23.725	25.7875	23.1932	23.4471	23.0044	25.7113	25.0614	24.9613	21.2805	22.5887	22.0616	23.8754	25.7038	26.621	26.3171	26.561	24.8351	23.5153	23.9056	26.0847	28.9142	26.0981	25.6949	23.0155	25.944	26.2803	26.3883	27.6353	22.5952	22.3502	22.8911	22.027	22.5952
34	24.689	1.95042	25.3927	22.929	23.809	25.585	26.127	25.8803	27.7673	26.1503	28.9847	25.9733	25.343	21.513	21.3837	24.2213	23.806	26.0393	23.405	23.4643	23.4727	25.715	25.2247	25.2677	21.443	22.5623	22.3783	23.903	26.1723	26.6547	26.7537	26.5807	25.146	23.733	24.196	26.2017	28.823	26.068	25.935	23.363	25.9537	26.281	26.3673	27.544	22.8507	22.0547	22.9543	22.027	22.7123
35	24.8224	1.9172	25.6934	23.1652	23.755	25.7616	26.208	25.829	28.112	26.3702	28.8726	26.3196	25.145	21.8917	21.6263	24.6049	23.8712	26.2158	23.46	23.4158	23.7531	25.7173	25.3441	25.5347	21.5377	22.5601	22.6795	23.903	26.593	26.722	27.0703	26.5954	25.4298	23.9291	24.384	26.3733	28.7607	25.9807	26.0874	23.726	25.947	26.2	26.2563	27.4727	22.98	21.7935	22.9623	22.8579	22.8768
36	24.9	1.88288	25.8887	23.3722	23.5974	25.839	26.5603	25.7292	28.2082	26.442	28.7456	26.5841	24.8616	22.1185	21.872	24.8935	23.9198	26.3074	23.8242	23.3114	24.0048	25.744	25.4335	25.7437	21.5749	22.5737	22.9495	23.8681	26.9393	26.6406	27.2507	26.5196	25.596	24.0898	24.5193	26.5982	28.7706	25.8408	26.1603	24.0777	25.785	26.0287	26.0808	27.0484	23.2569	21.53	22.894	23.0959	23.085
37	24.9135	1.86481	25.9542	23.539	23.3591	25.9763	26.6485	25.6885	28.124	26.442	28.6213	26.7425	24.4895	22.3133	22.0936	25.048	23.95	26.3112	23.921	23.1629	24.208	25.744	25.5141	25.8846	21.5586	22.5915	23.009	23.8035	27.1863	26.5105	27.2701	26.433	25.7882	24.192	24.632	26.738	28.8108	25.6897	26.157	24.1839	25.6297	25.779	25.8759	26.6886	23.3985	21.354	22.7463	23.2657	23.3265
38	24.9216	1.85269	25.952	23.6461	23.2781	26.0438	26.6416	25.671	27.9191	26.817	28.5112	26.7808	24.0585	22.4475	22.2494	25.038	23.961	26.285	24.1264	22.9967	24.3451	25.663	25.5984	25.9627	21.4909	22.6081	23.269	23.7346	27.3162	26.3813	27.244	26.433	25.9684	24.2006	24.6329	26.738	28.8561	25.5292	26.0847	24.6054	25.541	25.599	25.6763	26.54	23.452	21.2333	22.5266	23.3497	23.5806
39	24.8648	1.87611	25.7902	23.6859	22.7455	26.069	26.5496	25.6153	27.4259	27.3918	28.4155	26.7152	23.5954	22.497	22.315	24.9332	23.952	26.1848	24.1622	22.8361	24.397	25.5425	25.6851	25.982	21.3808	22.6177	23.3208	23.6711	27.3329	26.269	27.2184	26.433	26.0164	24.1783	24.6064	27.242	28.866	25.3816	26.046	24.7411	25.331	25.357	25.545	25.9018	23.4298	21.1102	22.2535	23.3417	23.826
40	24.7565	1.87365	25.5456	23.659	22.4216	26.069	26.3834	25.5484	26.9111	27.6005	28.3176	26.5561	23.1382	22.4577	22.2956	24.6909	23.9025	26.0526	24.2292	22.6969	24.408	25.3548	25.7577	25.929	21.2543	22.6112	23.328	23.6146	27.2338	26.2005	26.737	26.3288	25.9915	24.0502	24.4517	27.3345	28.866	25.2704	25.856	24.7713	25.331	25.063	25.4398	25.4505	23.3283	21.0906	21.943	23.2622	24.0385
41	24.6036	1.88027	25.2134	23.5703	22.1082	26.0632	26.138	25.4534	26.3176	27.7308	28.254	26.332	22.716	22.353	22.1978	24.3584	23.85	25.9061	24.1964	22.589	24.3346	25.106	25.8176	25.8648	21.1217	22.5723	23.2355	23.563	27.009	25.9872	26.3042	25.8889	25.9015	23.8392	24.2254	27.4987	28.8372	25.228	25.7245	24.6794	25.2093	24.844	25.328	25.0441	23.1627	21.0906	21.6056	23.1247	24.186
42	24.4306	1.89543	24.8065	23.4214	21.7963	26.0186	25.813	25.3225	25.7016	27.772	28.0851	26.1425	22.3521	22.0345	22.0116	23.9711	23.6563	25.823	24.1632	22.5051	24.2142	24.8143	25.8684	25.634	20.981	22.5025	23.0796	23.5512	26.6645	25.8378	26.0939	25.841	25.85	23.5552	23.9197	27.5287	28.809	25.111	25.4886	24.4915	25.202	24.636	25.328	24.6495	22.9591	21.0903	21.468	22.9385	24.2064
43	24.205	1.89789	24.338	23.281	21.4583	25.995	25.4311	25.1478	25.0833	27.6481	27.8795	25.6015	22.0353	21.586	21.7473	23.5568	23.6062	25.6007	24.0236	22.4311	24.0761	24.4898	25.9085	25.4166	20.9284	22.4049	22.8693	23.4572	26.2309	25.6617	25.456	25.799	25.5355	23.2183	23.5399	27.482	28.6062	25.0635	25.3895	24.217	25.1981	24.436	25.3111	24.2619	22.7195	21.0786	20.8576	22.7151	24.2265
44	23.9341	1.91263	24.013	23.0466	21.305	25.8714	25.0042	24.9293	24.476	27.4069	27.6412	25.1814	21.7439	21.108	21.4082	23.1252	23.284	25.4206	23.8972	22.3686	23.9124	24.1597	25.9213	25.1482	20.6632	22.2708	22.6097	23.3813	25.726	25.4438	24.8703	25.5213	25.2146	22.8424	23.0897	27.3746	28.3989	24.9537	25.0445	23.8439	25.1552	24.237	25.0331	23.8755	22.4407	20.9718	20.4669	22.46	24.0989
45	23.6413	1.94961	23.355	22.6591	20.657	25.7543	24.5379	24.6924	23.8843	27.23	27.3598	25.0549	21.4633	20.5827	21.0099	22.6702	23.0796	25.315	23.7321	22.3277	23.7061	23.8351	25.8959	24.8378	20.4787	22.1033	22.301	23.265	25.1674	25.1576	24.2471	25.3919	24.837	22.4424	22.988	27.2077	28.1477	24.8697	24.781	23.3757	25.0511	24.0283	24.9522	23.498	22.1291	20.8077	20.0909	22.172	23.8738
46	23.3053	1.9855	23.0796	22.326	20.1749	25.6113	24.0355	24.449	23.303	26.9093	27.0396	24.3027	21.1876	20.0449	20.5647	22.1964	22.6541	25.139	23.5221	22.3017	23.4492	23.5393	25.8158	24.4935	20.2706	21.9137	21.9374	23.0949	24.5848	24.7899	23.7057	25.3461	24.4001	22.0282	22.0288	26.9894	27.8591	24.7792	24.4746	22.8355	24.8855	23.81	24.8502	23.1462	21.7945	20.5444	19.7378	21.8422	23.5436
47	22.9486	2.02172	21.9991	22.192	19.656	25.4402	23.5108	24.2043	22.7265	26.5403	26.6886	23.8693	20.9203	19.5198	20.0861	21.7135	22.3276	24.9569	23.2641	22.2711	23.1489	23.3053	25.6912	24.1179	20.0288	21.7083	21.515	22.8719	24.0005	24.3384	23.1726	25.0524	23.9078	21.6061	21.4559	26.7487	27.5301	24.6804	24.1251	22.2472	24.6688	23.5797	24.7224	22.834	21.4442	20.298	19.416	21.4769	23.1099
48	22.574	2.07691	21.3225	21.5777	19.1175	25.2462	22.9812	23.9649	22.1541	26.2009	26.321	23.4531	20.6576	19.0223	19.5874	21.2332	21.9996	24.8208	22.9343	22.2226	22.8017	23.1618	25.5123	23.7176	19.7453	21.4874	21.0392	22.595	23.4215	23.8215	22.6548	24.8193	23.3696	21.1815	20.8785	26.5164	27.1677	24.5671	23.7341	21.6349	24.3969	23.3383	24.5775	22.5633	21.0841	19.7831	19.1234	21.0849	22.5903
49	22.2006	2.1265	20.66	21.1647	18.9823	25.0429	22.4572	23.7435	21.5749	25.8522	25.9535	23.0575	20.3914	18.5624	19.0821	20.7796	21.6811	24.6898	22.5295	22.1516	22.4057	23.0743	25.2757	23.302	19.4219	21.2605	20.5193	22.2645	22.8485	23.2688	22.1531	24.5343	22.802	20.7573	20.3072	26.3233	26.7859	24.442	23.3105	21.0324	24.0731	23.088	24.431	22.3242	20.7205	19.1341	18.8443	20.6758	22.0068
50	21.8223	2.19379	20.3152	20.7148	18.3614	24.8473	21.9475	23.5578	20.9749	25.5042	25.6063	22.6872	20.1161	18.1342	18.5799	20.3923	21.378	24.5577	22.0588	22.0626	21.9752	23.0371	24.9794	22.8658	19.0682	21.0305	19.9729	21.8816	22.2889	22.7071	21.6615	24.1874	22.2318	20.3379	19.757	26.1918	26.3983	24.3009	22.8711	20.4496	23.7106	22.835	24.3008	22.1001	20.3622	18.5279	18.573	20.2489	21.3794
51	21.4575	2.26725	19.3317	20.206	18.2933	24.6864	21.4749	23.4159	20.3543	25.1749	25.3056	22.3547	19.824	17.7555	18.0948	20.0874	21.0931	24.4072	21.5346	21.9655	21.5518	23.0293	24.6225	22.3976	18.7143	20.7863	19.4275	21.4653	21.7478	22.5945	21.1898	23.777	21.6858	19.9258	19.2428	26.111	26.0297	24.1372	22.4206	19.8812	23.3225	22.5923	24.2418	21.8885	20.0242	17.9061	18.3234	19.8035	20.7248
52	21.1151	2.33544	18.6839	19.6563	18.3789	24.5905	21.1074	23.3287	19.7674	24.8738	25.0699	22.1135	19.5342	17.4906	17.6504	19.8664	20.8233	24.2311	20.9751	21.8701	21.2279	23.0336	24.2051	21.8973	18.4543	20.5063	18.9022	21.039	21.2331	21.758	20.76	23.3168	21.2129	19.5254	18.7774	26.0668	25.7015	23.9564	21.9712	19.3508	22.9285	22.365	24.3722	21.7641	19.7175	17.2902	18.1024	19.3422	20.0719
53	20.8558	2.41099	18.182	19.1398	18.5674	24.5693	20.963	23.3075	19.3515	24.6046	24.9084	22.104	19.2698	17.4662	17.2918	19.7369	20.5732	24.0374	20.3964	21.7914	21.2089	23.0385	23.7442	21.3813	18.4305	20.1822	18.4188	20.6581	20.7604	21.495	20.4046	22.8363	20.917	19.1588	18.3778	26.0417	25.4194	23.7741	21.5394	18.9453	22.5507	22.154	24.8479	21.8938	19.448	16.7402	17.9104	18.8808	19.4409
54	20.729	2.49067	17.8423	18.966	18.8868	24.6151	21.1693	23.3762	19.279	24.3757	24.8473	22.4821	19.0384	17.8699	17.1341	19.748	20.3999	23.8316	19.873	21.7775	21.7059	23.0295	23.2635	20.873	18.7774	19.81	18.0187	20.4385	20.3533	21.0516	20.22	22.374	20.9875	18.8907	18.086	26.0273	25.1743	23.6058	21.1457	18.8116	22.2078	22.054	25.8522	22.4558	19.2217	16.3449	17.7682	18.4824	18.8719
55	20.8018	2.60255	17.6956	18.823	19.4165	24.7114	21.8067	23.6332	19.747	24.3473	25.0213	23.3081	18.8388	18.6902	17.2905	19.998	20.4033	23.6296	19.5344	21.9268	22.7827	22.9795	22.7886	20.4554	19.561	19.4404	17.7777	20.5319	20.0315	21.1574	20.3318	21.987	21.4892	18.8205	18.0004	26.024	24.9394	23.518	20.8155	19.1423	21.9212	21.889	27.2817	23.5123	19.0661	16.2165	17.772	18.2724	18.4674
56	21.1436	2.75805	18.2941	19.3957	20.221	24.8667	22.9081	24.2112	20.7083	24.371	25.5896	24.5621	18.6767	19.8453	17.8349	20.586	20.6938	23.4576	18.9546	22.3641	24.3971	22.8926	22.3381	20.2613	20.7087	19.195	17.8086	21.1339	19.8442	21.7268	20.8063	21.8409	22.427	19.0683	18.238	26.2377	24.788	23.4078	20.604	19.8573	21.7042	22.049	28.9351	24.966	19.0208	16.5217	18.0446	18.413	18.4156
57	21.7574	2.92305	19.3532	20.4853	21.3073	25.203	24.3446	25.0578	22.1058	24.8226	26.5811	25.0303	18.5931	21.2326	18.7466	21.5559	21.3384	23.3666	18.9127	23.2142	26.3699	22.7772	21.9242	20.4284	21.404	19.231	18.23	22.3412	19.9294	22.7837	21.6778	22.1094	23.7458	19.7423	18.9162	26.7139	24.6933	23.4428	20.6706	20.881	21.5884	22.655	30.5674	26.364	19.1335	17.2735	18.635	19.0841	18.82
58	22.6663	3.07996	20.7249	21.9633	22.534	25.9695	25.8935	26.0469	23.7702	25.7922	27.8962	27.6142	18.6718	22.7663	19.9456	22.8337	22.3351	23.4683	19.3298	24.4744	28.3712	22.7156	21.5529	21.0487	23.2114	19.7146	19.0316	23.026	20.4139	24.2105	22.8282	22.8781	25.3509	20.7922	19.9156	27.5718	24.814	23.8021	21.0886	22.1531	21.6761	23.797	30.905	27.2975	19.4564	18.3725	19.5137	20.1781	19.6279
59	23.7452	3.16514	22.3035	23.639	23.8276	27.1348	27.3635	26.929	24.917	26.722	29.3636	28.336	18.978	24.3117	21.3762	24.3381	23.6409	23.8893	20.1367	26.0203	29.293	22.8759	21.3066	22.1007	24.652	20.6598	20.1344	25.6819	21.3112	25.7823	24.1402	24.1861	27.0442	21.377	21.118	27.807	25.23	24.4646	21.9295	23.5619	22.083	25.407	31.2494	29.4808	20.0174	19.6436	20.6546	21.6183	20.7587
60	24.9228	3.20392	23.9201	25.148	25.004	28.5295	27.697	27.5272	26.3285	26.722	30.7796	28.336	19.5967	25.7269	22.9607	25.9825	25.1113	24.6726	21.2911	27.6677	29.293	23.437	21.2859	23.4866	25.1272	21.9146	21.4812	27.3709	22.5729	27.328	25.4918	25.8618	28.6332	23.2577	22.3914	29.732	25.9536	25.5001	23.1505	24.9626	22.9177	27.1263	33.528	30.4728	20.8016	20.8678	21.9804	23.2821	22.1281
61	26.0633	3.22473	24.552	25.8817	25.6316	29.9286	29.5138	28.189	27.5907	26.722	32.0228	28.336	20.642	26.8782	24.6013	27.43	25.962	25.8202	22.7342	29.1523	32.405	24.3067	21.6443	25.1049	26.22	22.244	22.9759	28.7508	24.0731	28.7178	26.7452	27.639	29.9855	24.5838	23.275	30.8012	26.692	26.7636	23.685	26.2192	24.169	28.712	33.7897	30.673	21.7684	21.9254	23.4284	24.9634	23.6456
62	27.0838	3.1137	24.821	27.349	27.1818	31.1404	30.0878	28.271	27.9642	28.0909	33.0251	29.7255	22.0705	27.6644	26.1699	27.43	27.4801	26.977	24.2765	29.983	32.7226	25.406	22.2577	25.7824	26.818	24.7474	23.989	29.7889	25.121	29.062	27.8118	29.178	31.0195	25.5603	24.2913	32.2145	28.623	28.1177	23.685	27.1571	25.5856	29.9003	33.99	31.3909	22.8371	22.2012	24.8989	25.769	24.781
63	27.968	3.05828	27.215	27.349	27.9645	32.078	30.3801	28.9811	28.015	32.5991	33.7407	31.775	23.7647	27.9966	27.5275	27.43	28.109	26.977	25.7497	30.679	33.2225	26.5942	23.0375	27.672	27.0403	26.0418	23.989	30.4909	25.121	30.787	28.6024	29.9918	31.6828	26.2688	24.872	32.8766	29.127	28.6895	23.685	27.7301	26.9454	30.7017	33.971	31.3653	23.459	23.3896	26.2253	27.5626	26.0048
64	28.6835	2.82343	27.7881	28.929	28.017	32.2838	30.4422	28.8141	27.6215	33.4982	34.2256	31.775	25.017	27.9	28.529	27.43	29.3897	29.7785	26.9444	31.1103	33.239	27.7612	23.8629	29.2977	26.8427	26.473	23.989	30.817	25.121	30.9728	29.151	31.6405	32.0228	26.7249	25.8199	33.2099	30.7726	30.3724	27.5841	27.87	28.0409	31.148	33.4261	31.0933	24.629	23.8326	27.2868	27.9236	27.111
65	29.2615	2.55704	28.0023	28.9532	28.017	33.0275	30.44	28.7322	26.98	33.6832	34.4759	31.959	26.4299	27.4227	29.029	30.9379	29.597	31.4769	27.7955	30.8801	32.7199	28.463	24.6432	30.3468	26.413	27.7614	27.2134	30.817	28.9534	31.809	29.5033	32.3287	32.0806	26.9612	25.9327	33.2838	31.4507	31.0696	28.2756	27.7675	28.487	31.2397	32.9156	30.5975	25.427	24.1023	28.0085	28.741	28.635
66	29.3873	2.51584	27.891	28.7179	28.5814	33.113	29.957	28.025	26.1539	34.3979	34.4866	31.749	27.705	26.6193	29.1168	30.7656	29.4907	32.4451	28.2669	30.3366	32.0728	29.6717	25.3389	30.7233	25.7868	28.0642	27.4702	31.1822	29.5565	31.9908	29.6622	32.6869	31.8762	27.04	25.7607	33.1216	31.5533	31.1624	29.3129	27.3394	29.4077	31.0877	32.557	29.9019	25.6715	24.1733	28.351	28.7301	29.217
67	29.2295	2.54719	27.443	28.2587	28.606	33.113	29.593	27.277	25.182	34.5383	34.1473	31.1693	27.832	25.559	28.9773	30.1683	29.1057	33.1223	28.3287	29.553	31.2413	30.084	25.653	30.6953	24.995	28.046	27.3763	30.9503	29.873	32.121	29.66	32.7977	31.43	27.04	25.36	32.85	31.741	31.337	29.446	27.088	29.674	30.717	31.755	29.787	26.1433	24.0877	28.3137	28.38	29.285
68	28.9129	2.6295	26.773	27.5821	28.1735	32.6458	29.593	26.2456	24.0823	34.558	33.5949	31.028	27.9534	24.3014	28.3335	29.2254	28.5032	33.269	28.274	28.5673	31.004	30.9023	26.3809	30.3167	24.244	27.7546	26.9917	30.498	29.9318	31.8916	29.6388	32.6384	30.748	26.8745	24.7629	32.85	31.2863	30.7221	29.9045	27.088	29.8716	30.1103	31.354	28.231	26.1982	23.859	28.0525	27.6543	29.2989
69	28.3727	2.74476	25.8999	26.6709	27.863	32.0775	28.1846	25.2998	22.8542	34.2483	32.8677	29.8176	27.4842	22.9654	28.158	27.9971	28.3564	33.5968	28.274	27.4031	29.427	31.1062	26.636	29.6043	23.4164	27.5208	26.3537	29.8465	29.7278	31.849	29.1041	32.284	29.9085	26.651	24.0542	31.4501	30.978	29.8893	29.9069	25.3527	30.0122	29.753	31.2592	27.6161	26.0999	23.4695	27.926	27.143	28.8944
70	27.627	2.94895	24.8975	25.886	27.863	31.3226	27.683	24.3307	21.5554	33.7798	32.6288	29.013	26.6862	21.6054	26.2237	26.5862	27.047	33.3722	27.2293	26.145	29.427	31.022	26.7208	28.6398	21.8657	26.793	25.5419	29.0441	29.2982	30.8397	28.872	31.6167	29.475	26.651	23.2689	31.327	30.978	29.429	29.7108	24.5157	29.9195	28.473	29.477	26.1064	25.8858	23.215	26.946	25.6825	28.261
71	26.8704	3.0578	23.7933	24.7532	27.6598	30.9722	25.8817	23.3745	20.2726	33.1293	31.518	28.1998	25.6854	20.256	24.9058	25.0898	26.3594	32.8683	26.5735	24.8731	27.8292	30.7076	26.6778	28.235	21.614	25.6846	24.621	28.2022	29.05	30.121	28.8129	30.5534	28.0758	26.651	23.0325	30.3002	30.978	27.7977	29.479	23.617	29.6636	27.5587	29.477	25.2214	25.784	23.215	26.4263	24.2321	27.4202
72	25.8139	3.19014	22.6137	23.0342	25.4033	29.5061	24.8558	22.4468	19.1809	32.9176	30.772	27.4018	24.5446	18.9414	23.5084	23.5801	24.953	32.1246	25.8292	23.653	26.396	30.35	26.2332	26.1831	19.5585	24.5104	23.6381	27.883	27.9618	29.678	27.1898	29.6254	26.927	25.3258	21.818	29.294	28.2351	26.7012	28.9161	22.6994	29.2644	27.114	28.4775	24.4323	25.1285	22.7366	25.592	22.871	26.4366
73	24.9209	3.26107	21.4167	21.891	24.639	29.157	23.9235	21.5409	18.3471	31.764	29.8995	27.1348	23.3172	17.955	22.092	23.0828	23.9845	31.2074	25.4509	22.698	25.5584	29.6668	25.685	25.194	18.4305	23.3786	22.6357	26.6699	27.0609	28.8813	26.4264	28.722	25.9322	24.6596	21.818	29.294	25.7659	25.6687	28.3275	21.8098	28.7617	25.962	27.5063	23.7207	24.5965	20.8025	24.1638	21.5047	25.866
74	24.0152	3.41693	20.2399	20.9683	23.9206	27.791	23.0603	20.6444	17.6741	31.764	29.2922	25.8826	22.0861	17.955	21.8532	20.7824	23.0301	30.2227	24.113	22.0404	24.7735	29.078	25.0112	23.806	17.3432	22.2151	21.6644	26.0094	26.198	27.9664	25.6836	27.8666	24.9639	24.0539	19.9416	29.294	24.643	24.73	27.8087	20.9575	28.2141	25.335	26.9725	23.0626	24.0036	19.919	23.0762	20.1696	24.4929
75	23.1936	3.68101	19.1176	20.1482	23.2397	27.2497	22.2202	19.7514	17.1221	31.764	28.912	25.1666	20.9115	15.9791	19.4103	19.5653	22.1019	29.2315	23.1991	20.7588	24.0272	29.078	24.2753	23.047	16.3079	21.0492	20.7527	25.705	25.3973	27.3328	24.9824	27.0519	24.0269	23.783	18.9329	29.294	23.8516	24.139	27.3246	20.1434	27.6662	24.7803	26.4389	22.4441	23.3741	18.9706	22.1042	18.9052	23.1431
76	22.2654	3.71552	18.0883	19.3797	22.6009	26.0706	21.384	18.874	16.6555	29.062	28.3049	24.4621	19.8785	14.3718	18.2169	18.5019	21.2142	28.2869	22.2797	20.565	23.3114	29.078	23.4925	20.8036	15.3472	19.9067	19.9157	24.7683	25.205	26.7508	24.3148	26.2615	23.1269	22.9366	18.0419	26.2007	22.2878	23.3042	27.0972	19.3721	27.1464	24.275	25.8906	21.8596	22.7351	17.9835	21.2006	17.727	22.8239
77	21.4862	3.83112	17.1638	18.6362	22.0085	25.2894	20.5559	18.0177	16.2222	28.291	27.6399	23.7462	19.016	13.4729	17.161	17.6104	20.3882	27.4168	21.3759	20.3101	22.6194	29.078	22.6736	19.5971	14.4732	18.8087	19.1844	24.1309	23.9824	26.209	23.6747	25.4898	22.2512	22.3925	17.1506	25.655	21.4313	22.5281	26.3211	18.6324	26.6541	23.782	25.3299	21.306	22.1149	16.9905	20.3634	16.6301	20.9967
78	20.7712	3.82807	16.423	18.4357	21.885	24.5403	19.7559	17.1979	15.7968	27.5388	27.1144	22.9968	18.3056	12.892	16.2521	16.871	19.6321	26.6288	20.4819	19.1099	21.9483	26.9047	21.8204	18.4673	14.092	17.7702	18.5539	23.777	23.2856	25.6941	23.0661	24.7426	21.629	21.9283	16.266	25.2183	20.7767	21.9861	25.748	17.9239	26.1751	23.264	24.7614	20.771	21.5244	16.0151	19.5921	15.616	19.9759
79	20.1049	3.89995	15.9852	17.173	21.052	23.8343	19.0034	16.669	15.3571	26.778	26.787	22.2031	17.7277	12.2915	15.4849	16.2624	18.95	25.959	19.6135	18.7788	21.2926	26.3982	20.9423	17.4178	13.082	17.5068	18.295	22.9871	22.5692	25.1978	22.4796	24.0219	20.9063	21.735	15.583	24.7754	20.2973	21.4922	25.1368	17.2447	25.7007	22.702	24.1789	20.2278	20.9687	15.0837	18.8714	14.6993	18.9772
80	19.4658	3.9707	15.0607	16.781	20.6255	23.178	18.3052	15.838	14.8862	25.988	26.1173	21.367	17.2271	11.4463	14.856	15.7623	18.3665	25.6348	18.7906	18.4856	20.6375	25.5683	20.0218	16.701	12.8569	15.9369	17.5231	22.3345	21.8604	25.032	22.2726	23.3217	19.8366	21.1492	14.8739	24.3008	20.135	21.0139	24.5071	16.5852	25.232	22.0597	23.999	19.6596	20.4324	14.204	18.1784	13.8549	17.9959
81	18.8424	3.96479	14.4949	15.9068	19.9509	22.5835	17.6565	14.9857	14.3899	25.1698	25.4079	21.0502	16.7506	11.336	14.472	15.344	17.8745	25.015	18.012	18.1889	19.9599	24.9284	19.0495	16.701	12.0399	15.1491	17.3386	21.7608	21.1922	24.2848	21.2887	22.6333	19.1003	20.847	13.7872	23.7884	19.7105	20.5137	23.8545	15.9372	24.7623	21.3537	22.9588	19.0571	19.8829	13.3779	17.4884	13.0682	17.0335
82	18.2428	3.95932	14.098	15.117	19.4452	22.032	17.0311	14.3426	13.8812	24.3225	24.7642	19.6053	16.337	10.543	14.0651	14.9564	17.4551	24.2759	17.2662	17.8597	19.2466	24.455	17.9956	16.701	11.6878	14.929	16.6175	21.1735	20.5624	23.8121	20.6392	21.9314	18.3611	20.847	13.0548	23.2501	19.5312	19.9831	23.1576	15.2955	24.2851	20.597	22.3422	18.4129	19.3018	12.6018	16.7771	12.3317	16.0916
83	17.5889	3.95427	13.5322	14.4737	18.9077	21.4814	16.4138	13.7665	13.3806	23.449	24.0846	18.6937	15.9239	10.2665	13.4915	14.568	17.0811	23.7533	16.5417	17.4871	18.49	23.1826	16.8709	13.7533	11.4059	14.6166	16.1838	20.562	19.9504	23.3791	19.9267	21.1915	17.6025	20.847	12.3794	22.6942	19.3554	19.4276	22.4016	14.6477	23.7875	19.7697	21.744	17.7301	18.6647	11.853	16.0321	11.6546	15.1802
84	16.9655	3.95299	12.8482	13.842	18.3356	20.9165	15.7933	13.2776	12.9103	22.5664	23.3871	17.7631	15.1247	9.63858	13.1181	14.1574	16.7231	23.2566	16.272	17.063	17.6881	22.5755	15.6767	13.207	11.1945	13.0541	16.081	19.9084	19.3359	22.9445	19.1535	20.4022	16.8255	19.708	11.7608	22.1361	19.1619	18.8543	21.5835	13.9959	23.2405	18.883	21.614	17.5685	17.9596	11.1285	15.2435	11.0342	14.3073
85	16.3037	3.87727	12.313	13.2163	17.7262	20.3454	15.1717	12.977	12.4937	21.6921	22.723	16.8343	14.8754	9.24436	13.0149	13.719	16.3516	22.7127	15.153	16.5768	17	21.0602	14.4556	12.1593	11.0646	12.3848	15.2478	19.1994	18.6946	22.4973	18.345	19.5513	16.0408	19.2106	11.201	21.6157	18.9529	18.2701	20.7255	13.3439	22.6208	17.965	20.6587	16.3218	17.1825	10.602	14.4118	10.4849	13.4729
86	15.7339	3.8177	12.037	12.5989	17.0851	19.7873	14.5659	12.7293	12.157	20.8547	22.723	15.9548	13.6422	8.88855	12.3118	13.2602	15.9453	22.125	14.6009	16.0418	16.4127	20.0254	13.7911	11.131	11.0129	12.258	14.745	18.4483	18.0219	22.0257	18.0329	18.6629	15.2533	18.6746	10.7206	21.144	18.744	17.7192	19.8569	12.7024	21.9471	17.08	20.2145	15.6343	16.3412	10.602	13.55	10.0509	12.6888
87	15.1342	3.73495	11.3949	12.0107	16.4356	19.2684	13.9862	12.575	11.9172	20.1064	21.8255	15.1618	12.7997	8.65	11.859	12.7978	15.499	21.7817	13.99	15.4659	15.3229	19.0245	12.1496	11.131	11.0367	11.7615	14.2334	17.6857	17.3228	21.5322	16.833	17.7579	14.4686	18.0817	10.3204	20.7553	18.5501	17.2524	19.0118	12.238	21.2583	16.2667	19.992	14.9865	15.4518	10.602	12.6817	9.74318	11.9534
88	14.639	3.69265	11.225	11.4863	15.7965	18.8245	13.452	12.5447	11.815	19.4828	21.191	14.4887	12.669	8.65	11.371	12.694	15.0209	20.7188	13.779	14.8685	15.16	18.718	11.1812	11.131	11.1278	10.4323	13.7359	16.9537	16.6142	21.0383	16.2041	16.8712	13.7025	17.4553	10.0009	20.483	18.49	16.8889	18.21	11.7071	21.153	15.554	19.7007	14.793	14.5413	9.15394	11.8329	9.639	11.2778
89	14.1251	3.64407	10.7548	11.0498	15.661	18.4817	13.273	12.45	11.6603	19.311	20.332	13.9773	12.669	8.366	10.86	11.9698	14.529	19.9874	12.249	14.2976	14.185	17.213	10.779	9.23678	11.2717	9.85822	13.2829	16.296	15.9436	20.5737	15.776	16.0493	12.984	16.8254	9.775	20.3257	18.4629	16.859	17.468	11.362	20.5343	14.99	19.4931	13.85	13.6289	9.035	11.11	9.478	10.6798
90	13.7682	3.59304	10.5811	10.7206	15.3029	18.2654	12.6224	12.45	11.609	18.7407	20.076	13.6086	12.669	8.224	10.3522	11.752	14.0469	19.2657	12.249	13.7861	13.8551	16.893	9.85505	8.64177	11.4545	9.3806	12.895	15.7338	15.3519	20.1731	15.4864	15.3149	12.3483	16.2198	9.67	20.2801	18.2415	16.859	16.984	10.662	19.4739	14.56	19.4738	13.3712	12.7452	9.035	10.7273	9.51964	10.185
91	13.4521	3.52159	10.566	10.506	14.348	18.1855	12.3321	12.7209	11.609	18.6166	19.4669	13.3605	12.669	8.143	9.877	11.4284	13.6183	18.5728	12.249	13.3387	13.3191	15.7784	9.648	8.41382	11.522	9.01209	12.5926	15.2723	14.8683	19.8681	15.1385	15.244	11.8429	15.6591	9.67	20.3335	18.2359	16.4654	16.416	10.662	19.0635	14.466	19.5645	12.9416	11.926	9.03282	9.84609	9.63145	10.0788
92	13.2782	3.52801	10.514	10.4103	14.348	18.1973	12.119	12.8441	11.609	18.6146	19.1258	13.2131	12.669	8.13452	9.45074	11.1375	13.275	18.287	12.249	12.956	13.0894	15.2165	9.32629	8.32124	11.9234	8.7507	12.388	14.8828	14.5133	19.6849	15.0633	15.244	11.4996	15.1559	9.60782	20.4496	18.2379	16.4546	16.1565	10.662	18.7981	14.466	19.7482	12.5555	11.1993	9.023	9.709	9.79064	9.57981
93	13.0328	3.53817	10.4877	10.3977	13.3386	18.213	11.9692	12.921	11.574	18.7304	18.7957	13.1605	10.1029	8.115	9.08785	10.9732	13.0515	17.3275	10.4498	12.6532	12.9595	15.0483	9.284	8.33856	12.2325	8.60225	12.2968	14.5429	14.323	19.6396	15.1075	13.9826	11.2973	14.7266	9.63109	20.6132	18.2317	16.5355	15.6256	9.86944	18.656	14.466	20.0184	12.2223	11.058	9.20239	9.709	9.98	9.488
94	12.939	3.58296	10.5572	10.4643	13.021	18.4523	11.8782	12.9626	11.5705	18.9591	18.4674	13.1896	9.02948	8.11718	8.80348	10.8713	12.9723	16.7957	9.60085	12.4404	12.915	14.5084	9.31724	8.45036	12.6134	8.57358	12.3053	14.2529	14.2786	19.7369	15.2543	13.4325	11.2151	14.3776	9.69273	20.8342	18.2225	16.6486	15.4912	9.78279	18.6327	14.466	20.3809	11.9545	11.058	9.37542	9.45276	10.1976	9.488
95	12.9356	3.63283	10.6648	10.6154	12.7397	18.6972	11.8472	13.0125	11.5688	19.268	18.1538	13.306	8.97807	8.118	8.623	10.8386	13.0624	16.3239	9.47733	12.3499	12.9769	14.4058	9.41973	8.534	13.0877	8.591	12.4064	14.0437	14.3861	19.9817	15.5097	13.298	11.2388	14.1331	9.77736	21.1229	18.2266	16.7858	15.5025	9.75934	18.7372	14.155	20.8438	11.7651	10.3321	9.5382	9.14759	10.4522	9.41673
96	13.0165	3.70532	10.718	10.84	12.4885	19.0034	11.887	13.043	11.5917	19.6552	17.8691	13.337	9.01906	8.225	8.623	10.837	13.3366	15.9213	9.49447	12.341	13.1514	14.5247	9.547	8.534	13.6731	8.591	12.5944	13.9655	14.6596	20.3496	15.8625	13.298	11.3723	14.0187	9.805	21.4926	18.23	16.9373	15.6476	9.80443	18.9445	14.3823	21.4144	11.6703	9.75906	9.614	9.28759	10.53	9.53998
97	13.2034	3.77417	10.7432	11.0547	12.2879	19.3646	12.0075	13.3423	11.6652	20.1297	17.6327	13.5394	9.11921	8.225	8.623	10.837	13.7642	15.5992	9.64603	12.621	13.4851	14.8479	9.547	9.12942	14.22	8.591	12.8802	14.0905	15.028	20.594	16.3143	13.409	11.514	14.05	9.805	21.9502	18.4011	17.1012	15.8995	9.911	19.253	14.707	22.0727	11.6823	9.79818	10.0092	9.52294	11.079	9.662
98	13.4749	3.896	11.2061	11.7273	12.1657	19.7916	12.193	13.7078	11.8138	20.6756	17.4549	14.4022	9.2669	8.225	8.623	10.837	14.3359	15.421	9.839	13.0165	13.995	15.3831	9.92453	9.339	14.9237	8.591	13.2459	14.4663	15.5873	21.2613	16.8797	13.6392	11.514	14.2613	9.805	22.4934	18.607	17.1967	16.246	10.0747	19.4976	15.176	22.8117	11.806	9.9	10.3852	9.701	11.079	9.662
99	13.9247	3.96293	11.4843	11.922	12.1352	20.2889	12.6981	14.2215	11.897	21.2732	17.3544	15.0765	9.4451	8.97112	8.623	11.6428	15.0376	15.421	10.2227	13.8677	14.7156	16.0945	10.1521	9.77934	15.586	9.65457	13.6771	15.0806	16.7216	21.58	17.5167	14.3671	12.1569	14.7782	10.5715	23.1042	18.9057	17.5162	16.6481	10.288	20.2319	15.7787	23.62	12.0413	10.2428	10.8835	10.1007	11.079	9.662
100	14.5133	4.05499	11.816	13.048	12.204	20.873	13.275	14.897	12.311	21.923	17.36	15.939	9.491	9.607	9.537	12.382	15.156	15.421	10.765	14.74	15.669	16.931	10.416	10.337	17.197	10.553	14.157	15.943	17.766	22.795	18.185	15.153	12.712	15.406	11.234	23.778	19.31	17.793	17.069	10.881	20.826	16.522	24.486	12.082	10.722	11.537	10.243	12.956	9.662
[truncated: 4 more columns]

## Sheet: Rotation RAnkleFlex A2ComfMc
all values Right	mean	std	steps
1	7.11512	0.920419	5.619	7.122	6.206	7.072	7.188	6.553	8.585	6.544	8.362	9.367	6.917	6.834	7.397	7.743	5.816	6.053	7.119	6.548	6.557	8.096	7.238	6.168	6.741	7.564	6.292	8.125	8.525	7.951	7.244	9.36	7.17	7.393	6.499	6.912	6.373	5.651	6.002	6.451	8.413	6.833	7.5	8.519	8.666	7.841	6.755	6.464	6.523
2	7.57202	1.08601	6.0867	7.46003	6.38993	7.92922	7.813	7.14409	9.273	7.15318	9.36934	10.4299	6.917	7.64202	7.935	8.54116	6.22989	6.31544	7.48676	6.98588	7.34694	8.857	7.19691	6.479	7.13809	7.94921	6.408	8.97092	9.33589	8.44497	7.244	10.1819	7.2834	8.19367	7.16915	7.53667	6.57918	6.753	6.57971	6.801	8.72821	6.73182	8.32385	9.421	8.666	8.20716	6.72471	6.81982	6.502
3	8.14453	1.24381	6.80802	8.577	6.585	8.81211	8.40985	7.82191	9.273	7.563	9.995	11.3343	6.917	8.52206	7.935	8.985	6.88833	6.86956	8.636	7.326	8.29951	8.857	7.3078	6.97544	7.429	9.38814	6.85636	9.76247	10.0616	8.806	7.95731	10.644	7.63492	9.09019	8.03174	8.15473	7.04321	7.67573	7.37593	6.801	10.1769	6.90173	9.25679	10.2527	9.32455	9.62029	6.83743	7.11	6.74509
4	8.82681	1.38653	7.086	8.577	7.61739	9.63867	9.45127	8.071	10.573	8.79118	9.995	12.052	8.64882	9.37176	7.935	10.3219	7.69633	7.63933	9.81636	7.326	8.731	10.7615	7.65688	7.596	8.18464	10.4337	7.07	10.4373	10.6643	8.806	9.321	11.404	8.21212	9.481	8.97148	8.85079	7.213	8.328	8.26048	6.801	10.9097	7.39818	10.1556	10.9457	10.477	10.3528	7.15785	8.01245	7.27045
5	9.56784	1.34646	7.37817	10.4077	8.63878	9.855	10.0927	9.078	11.325	9.71048	9.995	12.6036	9.7577	10.1282	8.44982	11.0337	8.55544	8.51767	10.9756	9.49612	10.0924	11.0899	8.23315	8.89289	8.468	11.4041	7.07	10.9999	10.816	8.82395	10.3369	11.689	8.94192	10.6426	9.87442	9.54523	8.299	10.0245	8.815	7.56672	11.5254	8.16045	10.448	11.4789	11.1461	10.4922	7.72081	8.92473	8.03173
6	10.3995	1.22491	9.311	11.1321	9.239	10.9677	10.6547	9.078	11.325	10.456	12.6118	13.04	10.218	10.7623	10.362	11.5776	9.38133	9.316	11.253	10.4186	10.8752	11.9491	8.92171	9.85722	9.73403	11.987	7.99109	11.384	11.627	10.6689	10.8	12.619	9.69145	11.2794	10.6495	10.1841	8.90842	10.861	9.76361	9.415	11.599	9.02555	11.5172	11.862	11.7415	11.3787	8.108	9.77055	8.915
7	10.9779	1.07329	10.3216	11.6422	9.239	11.341	10.988	9.80345	11.9146	10.712	13.1216	13.4311	10.5992	11.3081	10.362	11.9963	10.1217	9.728	12.4114	11.2188	11.4545	12.08	9.60318	10.6353	10.3977	12.7237	10.0192	11.384	11.627	11.046	12.0332	13.0267	10.3879	11.7348	11.3089	10.7698	9.94673	11.172	10.4456	10.4728	11.599	9.763	11.716	12.145	11.8398	11.763	9.10982	10.5781	9.78873
8	11.5618	0.990022	10.761	12.0674	9.77177	11.341	11.5212	10.4898	12.349	11.6782	13.5301	13.7881	11.1921	11.7796	11.368	12.3508	10.763	10.8298	12.9452	11.833	11.9283	12.6673	10.193	11.2994	11.0129	13.044	10.7643	12.2023	11.627	11.3559	12.6087	13.8094	10.991	12.1373	11.8751	10.988	10.6472	12.07	10.735	11.037	12.3432	10.3412	12.3886	12.3773	12.5691	12.1294	9.811	11.2955	10.5838
9	12.0896	0.931139	12.0671	12.4214	12.2751	12.0908	12.079	10.818	13.0088	12.2251	13.8594	13.8608	11.548	11.875	11.5831	12.6782	11.3033	11.3849	13.067	12.1775	12.3254	12.9564	10.648	11.8637	11.5864	13.8345	11.3647	12.7998	12.8567	11.6531	12.959	14.2865	11.5363	12.5958	12.3587	11.0122	11.2963	12.285	11.3705	11.5836	13.134	11.2375	12.7198	12.5859	12.9547	12.4906	10.3342	11.8849	10.8261
10	12.5197	0.884669	12.6474	12.7034	12.8573	12.549	12.1	11.1244	13.4051	12.7549	14.1087	14.3284	11.695	12.5258	12.0503	12.9765	11.755	11.48	13.752	12.8683	12.6745	13.2332	10.8885	12.344	12.1259	14.1304	11.8665	13.2191	13.208	11.9786	13.3392	14.4072	12.0561	13.0409	12.7641	12.2817	11.9168	12.696	11.581	12.3727	13.134	11.714	13.0231	12.786	13.126	12.761	11.2495	12.3721	11.8639
11	12.872	0.845877	13.1317	12.867	13.232	12.8176	12.5018	11.492	13.7834	13.2437	14.2828	14.4817	12.2194	12.8227	12.1303	13.2471	12.13	12.225	13.9726	13.2183	13.0034	13.357	11.3707	12.7542	12.6459	14.3242	12.3079	13.61	13.9226	12.3437	13.656	14.9169	12.367	13.3	13.1	12.537	12.5197	12.696	12.1445	12.9351	13.134	11.714	13.3137	12.946	13.5686	13.0115	11.8875	12.7855	12.099
12	13.2407	0.681008	13.5197	12.9942	13.232	12.977	13.047	12.274	14.1088	13.6357	14.405	14.5417	12.5218	13.0941	12.666	13.5073	12.4391	12.5164	14.3973	13.5307	13.3178	13.704	11.653	12.993	12.882	14.3866	12.716	13.961	14.089	12.489	14.0684	15.067	13.0372	13.5372	13.3569	12.537	13.1017	12.696	12.518	13.4538	13.5203	12.828	13.6013	13.086	13.667	13.238	12.5112	12.869	12.843
13	13.5058	0.620441	13.8019	13.1582	13.232	13.2177	13.4906	12.8082	14.314	13.9098	14.4812	14.4996	12.789	13.1515	12.969	13.6002	12.6877	12.719	14.5818	13.8364	13.6132	13.704	12.0178	13.3057	13.562	14.3029	13.0896	14.2673	14.1943	13.1216	14.1354	15.096	13.483	13.8538	13.4048	12.5711	13.391	13.0535	12.8157	13.62	14.3699	13.1861	13.8848	13.3703	13.7741	13.5835	13.1323	12.869	12.9963
14	13.7719	0.562491	13.9804	13.2911	13.8783	13.4749	13.7333	13.3205	14.3794	14.0622	14.5129	14.3447	12.8945	13.489	13.2559	14.0737	12.8922	12.8308	14.6919	14.1098	13.8787	14.4264	12.255	13.5953	13.954	14.1065	13.4115	14.47	14.2266	13.4635	14.374	15.0226	13.483	14.0262	13.6353	13.719	14.0965	13.3868	13.3715	14.2771	14.5196	13.4257	14.1452	13.5806	14.256	13.7181	13.3052	13.3637	13.405
15	13.9608	0.466662	14.0591	13.4852	13.9256	13.519	13.908	13.7644	14.472	14.1328	14.505	14.132	13.162	13.5822	13.464	14.2	13.0576	12.8406	14.7582	14.2954	14.057	14.6428	13.1492	13.625	14.1612	13.8628	13.6657	14.6247	14.1548	13.7305	14.374	14.8486	14.3233	14.1494	13.676	13.9575	14.142	13.34	13.6771	14.5509	14.6217	13.5645	14.3271	13.639	14.256	13.7943	14.1905	13.8955	13.6775
16	14.0819	0.47415	14.0505	13.6945	13.9177	13.735	14.0595	14.0905	14.5124	14.2035	14.4975	13.9005	13.162	13.6693	13.6156	14.67	13.158	12.8473	14.7995	14.3538	14.1889	14.7737	13.6995	13.729	14.6022	13.6535	13.8419	14.8181	14.0487	13.9247	14.393	14.6315	14.6163	14.2224	13.6733	14.1426	14.5053	13.2841	13.863	14.7452	14.6698	13.6373	14.4148	14.0043	14.4698	13.8183	14.5478	14.0346	13.8132
17	14.1396	0.507367	14.0009	13.8972	13.8686	13.8178	14.1952	14.2831	14.5304	14.2748	14.5062	13.6931	13.1777	13.642	13.8031	14.8644	13.158	12.8399	14.8239	14.2985	14.3907	14.8334	14.2107	13.6973	14.788	13.5058	13.9586	14.866	13.9312	13.9603	14.3554	14.4086	14.7666	14.2492	13.6491	14.1768	14.8759	13.154	13.9461	14.857	14.6898	13.6858	14.4398	14.1871	14.58	13.8094	14.784	14.1217	13.8325
18	14.1758	0.509851	13.9582	14.0949	13.8196	13.9128	14.2851	14.3754	14.5274	14.359	14.5081	13.5559	13.5533	13.595	13.8822	14.9829	13.3299	12.8772	14.8362	14.1845	14.415	14.852	14.6395	13.6308	14.887	13.4365	14.0471	14.8651	13.8291	14.1146	14.2571	14.2157	14.8118	14.2397	13.6233	14.3161	14.9044	13.0987	13.9413	14.8743	14.6892	13.7585	14.4267	14.3343	14.595	13.7927	14.893	14.1898	13.8108
19	14.1854	0.514087	13.9656	14.1641	13.7975	13.931	14.3245	14.3819	14.5118	14.4651	14.4955	13.4908	13.5454	13.5323	13.9755	15.0685	13.426	12.977	14.8526	14.0644	14.4283	14.8491	14.9665	13.575	14.9314	13.4592	14.1209	14.8597	13.764	14.1231	14.1519	14.0734	14.7716	14.1993	13.6065	14.3063	14.8764	13.1016	13.9012	14.8364	14.6672	13.8654	14.3957	14.441	14.5925	13.7935	14.9026	14.2462	13.7692
20	14.2032	0.506795	14.0274	14.5119	13.795	13.9196	14.3671	14.3248	14.4951	14.5794	14.4886	13.479	13.4989	13.4361	14.0559	15.1594	13.5099	13.161	14.8836	14.018	14.4826	14.8372	15.1598	13.5614	14.9581	13.5792	14.18	14.8642	13.7476	14.1022	14.0663	14.018	14.6722	14.1385	13.6092	14.2581	14.838	13.1514	13.8495	14.7003	14.6279	13.9913	14.3628	14.5007	14.5765	13.8261	14.8456	14.2984	13.7414
21	14.2258	0.493125	14.1357	14.615	13.875	13.9079	14.4375	14.2567	14.4903	14.6952	14.4899	13.5471	13.4368	13.3818	14.1596	15.2767	13.583	13.4252	14.9188	13.91	14.4692	14.8353	15.247	13.6081	14.9855	13.7664	14.2241	14.8686	13.7668	14.0754	14.0141	13.9705	14.5329	14.0808	13.6166	14.2444	14.807	13.174	13.8213	14.5474	14.5858	14.1325	14.3314	14.5333	14.5402	13.8786	14.7632	14.3615	13.7575
22	14.271	0.481021	14.17	14.9103	14.0022	13.9047	14.5254	14.206	14.5058	14.8034	14.4936	13.6562	13.3886	13.359	14.302	15.4299	13.7597	13.563	14.9476	13.9078	14.4581	14.8563	15.2577	13.647	14.995	13.9948	14.277	14.9279	13.8153	14.0649	13.9976	13.9942	14.4065	14.0458	13.7471	14.1446	14.8012	13.366	13.8192	14.4147	14.5441	14.295	14.2997	14.561	14.4835	13.9476	14.6925	14.4436	13.8325
23	14.3421	0.470714	14.4417	15.1114	14.2284	13.9139	14.61	14.184	14.5551	14.9023	14.5058	13.7958	13.3768	13.3684	14.372	15.6044	13.9876	13.9994	14.9677	13.928	14.4471	14.9013	15.2269	13.647	15.055	14.2413	14.344	14.9774	13.8763	14.0787	13.9983	14.0753	14.361	14.0472	13.8542	14.116	14.8003	13.5261	13.853	14.315	14.501	14.499	14.277	14.5983	14.421	14.0394	14.649	14.554	13.992
24	14.4184	0.473006	14.6066	15.252	14.4317	13.9367	14.6848	14.194	14.6337	14.9978	14.5459	13.9599	13.4049	13.4188	14.5019	15.7935	14.0361	14.2908	14.9802	13.9953	14.4386	14.9696	15.2022	13.7176	15.0976	14.493	14.368	15.0414	13.9468	14.1163	14.0066	14.2048	14.2457	14.0912	13.9575	14.116	14.836	13.7062	13.9303	14.2509	14.4574	14.6588	14.2701	14.6339	14.4057	14.1469	14.6402	14.723	14.1935
25	14.5182	0.470697	14.7732	15.3634	14.6481	13.9653	14.7548	14.2425	14.7165	15.1121	14.6255	14.1436	13.474	13.5274	14.5405	16.01	14.285	14.465	14.993	14.0957	14.4354	15.0522	15.2097	14.354	15.156	14.747	14.376	15.1229	14.0393	14.1711	14.0259	14.3781	14.2126	14.1657	14.0558	14.1172	14.9055	13.9021	14.0502	14.2103	14.4227	14.7517	14.2945	14.6387	14.3268	14.2708	14.6645	14.9494	14.3836
26	14.6184	0.482717	14.8221	15.4628	14.8725	13.9933	14.8255	14.3427	14.7901	15.2567	14.743	14.3427	13.5811	13.6887	14.5659	16.2353	14.4572	14.6672	15.0141	14.2177	14.439	15.1407	15.259	14.498	15.1942	14.9934	14.3989	15.1999	14.1661	14.2359	14.0578	14.5741	14.2248	14.2605	14.1592	14.1548	15.0045	14.1274	14.1934	14.1951	14.4133	14.8197	14.3423	14.6323	14.2997	14.376	14.7154	15.2033	14.5662
27	14.7426	0.50096	15.1602	15.5681	15.0861	14.0266	14.8969	14.4507	14.8571	15.4275	14.8939	14.5462	13.707	13.8832	14.5951	16.449	14.7677	14.9589	15.0639	14.261	14.4649	15.206	15.3397	14.8161	15.2474	15.2389	14.4328	15.2704	14.3357	14.3058	14.1105	14.7815	14.2826	14.3712	14.281	14.2413	15.1289	14.3829	14.3334	14.2242	14.4437	14.8938	14.4049	14.645	14.2927	14.5253	14.7869	15.44	14.7568
28	14.8857	0.520711	15.3942	15.6988	15.2804	14.075	14.9795	14.5751	14.9301	15.6331	15.0785	14.7561	13.8463	14.0915	14.6407	16.6439	15.087	15.158	15.153	14.5315	14.5301	15.3136	15.4487	15.107	15.346	15.4942	14.4939	15.3582	14.545	14.3825	14.1894	14.9944	14.3614	14.505	14.4276	14.3521	15.2775	14.6565	14.4775	14.3011	14.5225	14.989	14.411	14.703	14.293	14.7603	14.8755	15.44	14.9701
29	15.0335	0.551268	15.646	15.8622	15.4744	14.149	15.0952	14.7081	15.0193	15.8809	15.298	14.967	14.0001	14.122	14.711	16.8257	15.4451	15.3598	15.286	14.7202	14.6239	15.437	15.5837	15.107	15.4895	15.7601	14.5887	15.4736	14.7901	14.471	14.297	15.2117	14.39	14.6617	14.599	14.4786	15.4435	14.676	14.6387	14.4379	14.6436	15.105	14.5303	14.8191	14.3652	14.963	14.9915	15.44	15.2094
30	15.2105	0.5758	15.7386	16.0498	15.662	14.2459	15.239	14.8443	15.071	16.1546	15.5555	15.0759	14.1604	14.292	14.8078	16.9892	15.68	15.572	15.4598	14.929	14.7375	15.5136	15.6386	15.107	15.6624	16.028	14.72	15.6131	15.0497	14.5826	14.4414	15.4324	14.5828	14.8359	14.7996	14.6158	15.6349	14.9725	14.8122	14.6271	14.7984	15.2654	14.7602	14.9657	14.4524	15.134	15.1468	16.1118	15.4837
31	15.3942	0.580196	16.041	16.2529	15.662	14.373	15.3145	14.8916	15.2476	16.407	15.8428	15.3852	14.247	14.648	14.9373	16.994	15.68	15.7967	15.6592	15.1535	14.8706	15.642	15.8847	15.6917	15.8409	16.19	14.8874	15.7652	15.3047	14.7201	14.6341	15.6532	14.7444	15.0195	15.0297	14.7609	15.8756	15.4011	14.833	14.8487	14.9685	15.399	14.9653	15.143	14.52	15.3562	15.3492	16.346	15.752
32	15.6189	0.599614	16.3189	16.4451	15.9865	14.5337	15.5953	15.061	15.4071	16.5465	16.1415	15.5369	14.4416	14.9263	15.081	16.994	16.4844	16.0243	15.8579	15.309	15.0269	15.8628	16.0369	16.1929	16.0079	16.4387	15.0742	15.9056	15.533	14.8812	14.8665	15.8604	14.9409	15.2033	15.2851	14.9087	16.072	15.5401	14.833	15.092	15.1301	15.789	15.2001	15.3577	14.6791	15.6666	15.5862	16.346	15.992
33	15.7992	0.619323	16.5692	16.574	16.121	14.7198	15.7844	15.061	15.5558	16.8635	16.4206	15.6352	14.5808	15.0053	15.2005	17.289	16.6467	16.233	16.0423	15.5258	15.1991	15.9743	16.163	16.4662	16.1609	16.514	15.2607	16.0191	15.6996	15.0578	15.1214	16.0393	15.0494	15.3772	15.5564	15.0522	16.072	15.5405	15.2447	15.2253	15.2683	15.789	15.4267	15.6011	14.8886	15.8562	15.852	16.346	16.472
34	15.9667	0.629833	16.686	16.6197	16.2263	14.898	15.942	15.385	15.6833	16.908	16.6567	15.6717	14.643	15.2793	15.277	17.292	17.14	16.3953	16.189	15.752	15.372	16.039	16.3343	16.6983	16.301	16.5847	15.424	16.1087	15.788	15.2383	15.371	16.172	15.3787	15.453	15.8193	15.1747	16.691	15.403	15.3437	15.48	15.38	15.789	15.612	15.855	15.058	15.9847	16.185	16.887	16.544
35	16.0832	0.650872	16.686	16.5798	16.4687	15.0416	16.0233	15.385	15.7735	16.908	16.8391	15.671	14.6459	15.3772	15.2928	17.2663	17.3822	16.4951	16.2616	15.8784	15.5241	16.0421	16.559	16.8742	16.3485	16.726	15.5405	16.1811	15.8059	15.4025	15.585	16.2344	15.567	15.453	16.0455	15.2754	16.876	15.1496	15.3802	15.8086	15.4622	16.5831	15.7163	15.993	15.2013	16.0472	16.369	16.9361	16.544
36	16.1462	0.686974	16.7876	16.4523	16.509	15.086	16.0368	15.5061	15.809	17.0898	16.9603	15.671	14.5843	15.4196	15.2509	17.1726	17.576	16.52	16.259	15.9561	15.6346	15.9941	16.668	16.9856	16.5397	16.7062	15.6053	16.2483	15.7543	15.5318	15.7294	16.245	15.6912	15.4986	16.2136	15.3563	16.9717	14.879	15.3741	15.9667	15.5176	16.7669	15.744	15.993	15.2975	16.0412	16.369	17.0986	16.9455
37	16.1658	0.738186	16.7423	16.322	16.4952	15.106	15.9681	15.6078	15.809	17.1989	17.015	15.6304	14.4402	15.406	15.1436	17.0039	17.828	16.52	16.1748	15.9857	15.6926	15.7923	16.8869	17.027	16.6446	16.6634	15.6041	16.3276	15.632	15.5952	15.7527	16.1715	15.7735	15.8131	16.312	15.4043	16.9799	14.5523	15.3361	16.0772	15.5347	16.9089	15.7002	15.993	15.3169	15.972	16.5981	17.1495	17.3471
38	16.1235	0.81895	16.645	16.0604	16.4315	14.959	15.946	15.5433	15.809	17.15	17.0597	15.1491	14.2034	15.3416	15.135	16.911	17.8318	16.52	16.0094	15.967	15.706	15.5345	16.9258	17.027	16.7329	16.629	15.5252	16.3971	15.4177	15.587	15.6419	16.144	15.8384	15.8414	16.3399	15.4108	16.979	14.0058	15.2772	16.1529	15.534	17.0025	15.6527	15.993	15.2209	15.8522	17.2688	17.15	17.3913
39	16.0143	0.911198	16.5287	15.642	16.3232	14.6991	15.566	15.4124	15.809	17.0771	17.1124	14.8493	13.882	15.2402	14.8532	16.5903	17.845	16.52	15.9142	15.967	15.6431	15.1629	17.0243	16.9221	16.7815	16.5602	15.3717	16.4232	15.1254	15.4541	15.3855	15.8054	15.8948	15.845	16.336	15.399	16.979	13.5567	15.201	16.2069	15.4133	17.032	15.4055	16.2112	15.0072	15.6872	17.3407	17.0984	17.3496
40	15.8506	1.02368	16.505	15.5477	16.1724	14.3573	15.281	15.2501	15.7067	16.9881	17.1152	14.4774	13.475	15.1063	14.3679	16.446	17.845	15.9773	15.4525	15.967	15.6155	14.6925	17.0359	16.667	16.7837	16.537	15.1477	16.3909	14.766	15.1875	14.9888	15.4895	15.9574	15.8319	16.336	15.2505	16.979	13.0741	15.0789	16.252	15.2659	17.09	15.1366	16.4347	14.6812	15.4658	17.313	16.9125	17.307
41	15.5573	1.14517	16.4089	14.7339	15.9804	13.9557	14.6707	15.0655	15.2966	16.8959	17.087	14.0391	12.9866	14.9267	13.9617	16.2078	17.845	15.4002	15.0876	15.4218	15.3349	14.133	17.023	16.605	16.775	16.537	14.8423	16.2759	14.3419	14.8692	14.4753	15.0656	16.0316	15.629	16.0352	15.0254	16.0656	12.5625	14.8428	16.2957	15.0472	17.0518	14.7603	16.2927	14.2476	15.203	17.1817	16.6571	17.0588
42	15.2306	1.23617	16.1301	14.1807	15.7328	13.4971	14.554	14.99	15.0291	16.837	16.9709	13.693	12.4391	14.6809	13.4783	15.904	16.747	14.8909	14.6727	15.0878	15.0738	13.4882	17.023	15.9831	16.6792	16.3672	14.4442	16.0517	13.8556	14.4898	13.8787	14.5302	16.0794	15.4284	15.7664	14.6964	15.6114	12.0134	14.5559	16.3122	14.7425	16.9091	14.2788	16.0762	13.7173	14.987	16.8836	16.2712	16.9493
43	14.814	1.34103	15.9654	13.5807	15.4131	12.979	14.3089	14.6174	14.6615	16.7112	16.7221	13.1827	11.8577	14.3478	12.9185	15.5468	16.095	14.2927	14.1913	14.6776	14.7285	12.7779	16.8878	15.463	16.6268	16.1518	13.9838	15.7169	13.307	14.0701	13.2276	13.8699	16.0531	15.0341	15.3994	14.2766	15.0829	11.4095	14.1748	16.2653	14.3444	16.6324	13.7192	15.8047	13.1038	14.3635	16.5336	15.7651	16.568
44	14.3083	1.47219	15.7416	12.9363	15.0201	12.4059	12.9905	14.3181	14.1593	16.5362	16.4345	12.4672	11.2486	13.9175	12.2741	15.086	15.3547	13.641	13.6287	14.1946	14.3006	12.0053	16.7654	14.8382	16.419	15.9551	13.4807	15.2723	12.685	13.6016	12.5385	13.0914	15.8882	14.6205	14.9353	13.7906	14.4946	10.7557	13.7103	16.1374	13.8406	16.2429	13.1046	15.4914	12.4241	13.8484	16.1035	15.1582	16.0953
45	13.7638	1.57914	15.4362	12.2423	14.5484	11.7869	12.338	13.916	13.5351	16.3143	16.0504	11.89	10.598	13.3993	11.527	14.587	14.5751	12.9614	12.98	13.6563	13.7817	11.1389	16.5706	14.1433	16.0757	15.6923	12.94	14.7469	11.9721	13.0457	11.7987	12.701	15.558	14.1099	14.422	13.2681	13.8777	10.0471	13.1817	15.9144	13.2327	15.766	12.611	15.1377	11.682	13.2599	15.606	14.463	15.541
46	13.1741	1.66933	15.0476	11.4762	13.9846	11.137	11.6262	13.3704	12.8035	16.0167	15.5865	11.2835	10.102	12.8176	10.6777	14.1775	13.777	12.274	12.2415	13.1032	13.1635	10.175	16.2511	13.411	15.5658	15.3633	12.3423	14.134	11.837	12.3732	10.9996	11.3028	15.076	13.5292	14.0162	12.7203	13.2742	9.77064	12.6213	15.6062	12.528	15.2064	11.8582	14.735	10.8632	12.6168	15.0262	13.6707	15.0424
47	12.4768	1.80762	14.5828	10.6078	13.3256	10.458	10.8368	12.7345	11.9927	15.6262	15.364	10.6251	9.35336	12.1978	9.74982	13.3014	12.9621	11.5643	11.3983	12.5498	12.4333	9.142	15.8003	13.1381	15.0047	14.9571	11.669	13.4145	11.3543	11.6059	10.1536	10.2013	14.4369	12.882	12.8999	12.1313	12.6749	8.5202	12.3771	15.23	11.7404	14.5786	10.7779	14.265	9.97773	11.9289	14.3429	12.8022	14.5187
48	11.716	1.93513	14.0354	9.65084	12.5949	9.73933	9.97339	12.027	11.1147	15.1132	15.364	9.88931	8.887	11.5497	8.79573	12.6261	12.1224	10.8032	10.4649	11.9605	11.5972	8.08749	15.2309	11.9079	14.2816	14.4435	10.8994	12.5728	9.30811	10.7885	9.97521	9.16061	13.699	12.1604	12.0189	11.474	12.031	7.74493	11.3917	15.0636	10.8827	13.8813	9.78136	13.72	9.04291	11.1943	13.58	11.8596	13.9415
49	10.8627	2.00813	13.4109	8.65097	11.8036	8.97833	9.05355	11.2366	10.1768	14.4981	13.9452	9.089	7.54488	10.8569	7.87	11.8937	11.249	9.97367	9.47936	11.2911	10.6752	7.08915	14.5649	11.1427	13.3721	13.8364	10.0188	11.5639	8.336	10.5488	8.4237	8.15727	12.8875	11.3448	11.0513	10.7138	11.2904	6.98818	10.6812	14.3395	9.97164	13.0963	8.714	13.0767	8.09082	10.4204	12.7427	10.859	13.2655
50	10.0437	2.0653	12.7086	7.66222	10.9454	8.767	8.10761	10.3414	9.20203	14.269	13.3617	8.26046	6.76614	10.0892	7.00603	11.0855	11.007	9.076	8.48133	10.5227	9.70024	6.23394	13.8544	10.348	12.2798	13.1585	9.05373	10.4031	8.073	9.438	7.61064	7.22673	11.968	10.4359	10.0262	9.85628	10.3752	6.28794	9.88111	14.163	9.05276	12.2132	7.61788	12.3229	7.16373	9.60909	11.8021	9.83809	12.4789
51	9.1258	2.01475	11.9272	6.74476	10.0052	7.38111	7.17755	9.35755	8.22546	13.057	12.7252	7.43505	6.386	9.22809	6.25352	10.1903	9.502	8.12633	7.51997	9.65748	8.71192	5.62852	13.0996	9.51	11.0438	12.4327	8.06036	9.17688	6.65056	8.6821	6.93104	6.43755	10.9353	9.46422	8.99409	8.93818	9.27333	5.70354	9.01497	13.2541	8.15639	11.2124	6.54885	11.4471	6.96927	8.76364	10.7942	8.82882	11.5918
52	8.26106	1.95151	11.0551	5.97748	8.99461	6.55867	6.33582	8.31973	7.2877	12.2502	11.9789	6.63824	5.50721	8.28673	5.67473	9.2223	9.00333	7.166	6.665	8.73418	7.75012	5.30233	12.3033	8.87	9.76073	11.6678	7.776	7.97139	6.07	7.69055	6.719	5.86291	9.80994	8.47212	7.98673	8.00167	8.09936	5.28382	8.11985	12.5867	7.31282	10.1165	5.61627	10.4597	5.58555	7.90339	9.76479	7.85845	10.6069
53	7.43694	1.8048	10.1144	5.43859	7.94972	5.76311	5.65245	7.28355	6.45487	11.3773	11.1006	6.42478	5.02339	7.99046	5.28006	8.21834	7.61489	6.24078	5.98512	7.80412	6.84334	5.1931	11.4465	8.07	8.50824	10.8649	6.25391	6.912	5.71244	6.95537	6.12518	5.5073	8.64667	7.5062	7.04736	7.10055	6.98476	5.05377	7.24414	11.8141	6.57521	8.98382	4.92252	9.39433	5.01591	7.05612	8.7644	7.00136	9.54573
54	6.71821	1.59877	9.12981	5.15805	6.94655	5.064	5.16318	6.30982	5.80371	10.4228	10.1197	5.38074	4.82867	6.644	5.20194	7.24868	6.81044	5.41644	5.52564	6.93527	6.05984	5.25423	10.4687	7.43	7.39385	10.0148	5.57645	6.11923	5.55778	6.35101	5.86284	5.33645	7.50672	6.61777	6.461	6.30206	6.07912	4.96124	6.44147	10.9236	6.102	7.88827	4.52964	8.29856	4.64573	6.25578	7.83513	6.33864	8.847
55	6.12198	1.33178	8.13409	5.07809	6.09291	4.528	4.87764	5.476	5.39527	9.39791	9.09064	5.03155	4.80709	5.78045	4.93955	6.44127	6.147	4.779	5.293	6.23082	5.446	5.42591	9.389	6.284	6.54736	9.13745	5.10555	5.62082	5.55	5.90873	5.69473	5.31218	6.48145	5.85609	5.86855	5.66264	5.50218	4.96173	5.80218	9.93327	5.81382	6.92082	4.44082	7.234	4.46291	5.55655	7.03018	5.88845	7.67027
56	5.69329	1.04832	7.17478	5.15133	5.50322	4.42778	4.76367	4.846	5.18778	8.34167	8.07233	4.89656	4.89178	4.83989	4.92333	5.88489	5.69433	4.42689	5.25733	5.72133	5.00756	5.64711	8.25278	5.915	6.00867	8.26389	4.848	5.39011	5.648	5.62667	5.62956	5.40233	5.73533	5.26678	5.33444	5.22167	5.20167	5.02278	5.38444	8.89011	5.36467	6.193	4.53867	6.30522	4.422	5.026	6.43989	5.626	6.532
57	5.44751	0.79016	6.32398	5.32892	5.18141	4.05611	4.76027	4.46927	5.12369	7.29133	7.15084	4.96478	5.02456	4.70962	4.97452	5.63283	5.421	4.31011	5.34991	5.41515	4.72879	5.88598	7.14189	5.76122	5.71015	7.41721	4.80627	5.37902	5.80478	5.49419	5.67275	5.57342	5.30868	4.86504	5.23171	4.9991	5.12676	5.085	5.15362	7.84514	5.25148	6.01773	4.75839	5.58733	4.48345	4.70549	6.07586	5.52145	5.868
58	5.32244	0.599475	5.69064	5.56718	5.07915	4.066	4.82945	4.27527	5.14809	6.31545	6.4333	5.1813	5.15997	4.23909	5.07891	5.61479	5.29333	4.38567	5.52136	5.30827	4.59788	6.11515	6.17124	5.56033	5.59927	6.65427	4.90391	5.50912	5.995	5.47406	5.79533	5.80336	5.19873	4.64803	5.25688	4.94294	5.22445	5.17421	5.09112	6.89255	5.24236	5.68045	5.04009	5.10167	4.553	4.5613	5.89885	5.50255	5.44364
59	5.31783	0.522621	5.32406	5.8218	5.15391	4.084	4.93994	4.22727	5.23746	5.50018	5.91848	5.46421	5.28635	4.24362	5.20961	5.76009	5.27733	4.6	5.73124	5.33555	4.56522	6.3114	5.49702	5.61467	5.62397	6.0641	5.09464	5.71336	6.19567	5.53196	5.96686	6.05364	5.30513	4.55861	5.34266	4.9949	5.39276	5.25557	5.13322	6.13703	5.31267	5.719	5.32448	4.82056	4.66755	4.55621	5.8652	5.54973	5.22118
60	5.39543	0.513503	5.17654	6.06293	5.31752	4.40089	5.05836	4.30182	5.38083	4.918	5.58927	5.76376	5.39831	4.37437	5.35167	6.01973	5.35	4.88944	5.93364	5.45942	4.61908	6.35915	5.13493	5.78667	5.73555	5.68159	5.33018	5.9532	6.38622	5.6459	6.01463	6.28582	5.50266	4.57499	5.47269	5.12518	5.57779	5.29251	5.24771	5.64851	5.43376	5.86945	5.57218	4.78789	4.83936	4.67159	5.91454	5.66127	5.16191
61	5.51743	0.54621	5.20167	6.25797	5.49715	4.63933	5.119	4.46527	5.56315	4.60345	5.42173	5.85179	5.48312	4.59491	5.469	6.3093	5.49633	5.18633	6.09345	5.65818	4.74891	6.532	5.02467	6.04667	5.88427	5.49067	5.56455	6.19582	6.508	5.79348	6.33364	6.48627	5.72152	4.66779	5.64618	5.32088	5.73455	5.32224	5.40548	5.41939	5.58527	6.06227	5.75436	4.71767	4.948	4.842	6.01039	5.82491	5.24209
62	5.66338	0.559734	5.26866	6.37627	5.65	4.86156	5.20567	4.66636	5.75903	4.51197	5.40696	6.27203	5.53431	4.85325	5.55821	6.394	5.69811	5.456	6.143	5.89124	4.908	6.59153	5.13101	6.339	6.03339	5.46559	5.76564	6.346	6.61856	5.94144	6.434	6.6517	5.92689	4.80695	5.8358	5.55902	5.84148	5.35893	5.56337	5.34207	5.745	6.237	5.86658	4.80556	5.02391	4.9822	6.14432	6.00245	5.41582
63	5.80862	0.563004	5.55669	6.421	5.73821	5.05	5.26533	4.86964	5.9439	4.58785	5.49864	6.42475	5.56479	5.10637	5.71603	6.79942	5.92833	5.68022	6.26358	6.11894	4.908	6.63036	5.34245	6.447	6.144	5.53276	5.91709	6.51999	6.707	6.007	6.5898	6.7783	6.09838	4.95891	6.01198	5.81657	5.91539	5.41357	5.7006	5.36255	5.89267	6.37445	5.898	4.93078	5.063	5.189	6.30618	6.17482	5.64491
64	5.93929	0.551866	5.77709	6.421	5.92045	5.183	5.308	4.93073	6.10218	4.78773	5.65018	6.456	5.592	5.31573	5.81355	6.96445	5.971	5.845	6.28309	6.308	5.21091	6.643	5.565	6.878	6.144	5.65327	6.01291	6.611	6.822	6.16064	6.675	6.86945	6.22445	5.11227	6.058	6.06073	5.95991	5.458	5.771	5.45682	6.022	6.569	5.95045	5.061	5.07345	5.46173	6.46582	6.325	5.88855
65	6.04807	0.544523	5.97112	6.40449	5.99289	5.183	5.38424	5.141	6.154	4.975	5.8277	6.42423	5.628	5.443	5.91367	7.07648	6.34911	5.87611	6.28703	6.40767	5.51083	6.66305	5.75393	7.048	6.22591	5.79271	6.06573	6.75969	6.86233	6.19442	6.87397	6.94794	6.31407	5.26211	6.28028	6.26333	5.98924	5.458	5.771	5.59499	6.085	6.60291	5.965	5.16833	5.08091	5.52456	6.6098	6.44373	6.10591
66	6.14878	0.527389	6.11124	6.36178	6.01683	5.24522	5.53782	5.141	6.33616	5.28236	6.00583	6.32114	5.68764	5.49642	6.04367	7.13405	6.458	5.99567	6.29482	6.6293	5.663	6.70247	5.899	7.13733	6.33633	5.9237	6.097	6.78856	6.88811	6.30905	6.99097	7.0227	6.38497	5.40882	6.37009	6.41334	6.03567	5.71253	5.771	5.756	6.22445	6.68473	6.03539	5.24111	5.078	5.74379	6.72793	6.489	6.28555
67	6.2361	0.514693	6.20033	6.34133	6.022	5.33167	5.694	5.4	6.428	5.416	6.15067	6.21233	5.772	5.60133	6.188	7.16767	6.58733	6.019	6.324	6.736	5.729	6.769	6.107	7.269	6.407	5.981	6.103	6.795	6.907	6.36667	7.114	7.109	6.478	5.55033	6.44833	6.513	6.124	5.85833	6.01967	5.82767	6.262	6.706	6.162	5.281	5.112	5.83833	6.82433	6.639	6.423
68	6.33168	0.49769	6.25698	6.35131	6.06707	5.336	5.86894	5.482	6.52248	5.788	6.212	6.13253	6.00364	5.66288	6.32321	7.19931	6.70533	6.03911	6.4043	6.81467	5.89437	6.85365	6.16653	7.27367	6.51742	6.12437	6.183	6.84556	6.92444	6.382	7.22491	7.22088	6.61156	5.68013	6.52507	6.5782	6.26909	6.00076	6.22223	6.02418	6.45124	6.73455	6.32782	5.30856	5.18527	5.90972	6.90383	6.72391	6.51818
69	6.41167	0.489958	6.283	6.3983	6.14109	5.40533	6.039	5.56873	6.554	5.93588	6.29978	6.11967	6.19638	5.70692	6.455	7.24768	6.76856	6.06667	6.53024	6.88633	5.94953	6.877	6.20882	7.25056	6.65964	6.19529	6.26373	6.92508	6.94078	6.48	7.30019	7.31306	6.77817	5.803	6.55387	6.63004	6.44506	6.12548	6.33213	6.11569	6.519	6.78355	6.50703	5.337	5.29109	5.96284	6.97511	6.79955	6.564
70	6.49605	0.491873	6.28661	6.49106	6.24594	5.49633	6.19645	5.601	6.77239	6.10564	6.37755	6.18264	6.314	5.72736	6.58945	7.33088	6.83167	6.11433	6.68236	6.96527	5.98694	7.008	6.24052	7.24067	6.81391	6.23991	6.331	7.03288	6.963	6.52497	7.317	7.345	6.901	5.92727	6.70803	6.68521	6.62918	6.16461	6.43652	6.1737	6.62145	6.86064	6.67645	5.36367	5.42036	6.00118	7.04552	6.86509	6.64664
71	6.59512	0.491278	6.28601	6.61789	6.3766	5.62933	6.33473	5.77782	6.93659	6.18952	6.48789	6.31492	6.47236	5.75224	6.75755	7.45036	6.90122	6.19489	6.84403	7.06303	6.02724	7.06687	6.30304	7.244	6.96436	6.26896	6.53745	7.15535	6.99733	6.62052	7.393	7.45942	7.06918	6.06299	6.761	6.75461	6.79776	6.31028	6.47042	6.21479	6.75042	6.96018	6.82073	5.45256	5.57291	6.03598	7.10828	6.91918	6.708
72	6.6907	0.487992	6.29467	6.75295	6.52548	5.79678	6.428	5.90455	7.11344	6.27052	6.62938	6.49439	6.548	5.79531	6.94055	7.59891	6.97133	6.30778	7.00382	7.1743	6.07827	7.102	6.41175	7.29611	7.0973	6.29542	6.632	7.29487	7.04467	6.637	7.393	7.52882	7.14065	6.21335	6.96452	6.83998	6.92979	6.37231	6.58848	6.26778	6.85403	7.04827	6.894	5.55022	5.74818	6.09154	7.15843	6.96264	6.74764
73	6.79287	0.484738	6.34827	6.87855	6.67136	5.985	6.48664	5.972	7.30309	6.36764	6.78336	6.69618	6.68727	5.86455	7.09845	7.751	7.045	6.44	7.13827	7.28636	6.14391	7.132	6.55755	7.374	7.19945	6.34191	6.75227	7.43691	7.101	6.71373	7.42718	7.59082	7.271	6.37764	7.11245	6.94645	7.01436	6.41045	6.64073	6.35245	6.95545	7.10645	6.99545	5.674	5.92982	6.18191	7.201	7.00145	6.86282
74	6.8881	0.470974	6.44847	6.905	6.79813	6.16789	6.58279	6.16745	7.475	6.48239	6.93507	6.88424	6.71665	5.96313	7.2077	7.86525	7.12544	6.57122	7.23709	7.391	6.23869	7.10816	6.72769	7.47311	7.26318	6.42478	6.89191	7.53645	7.16511	6.72513	7.487	7.64697	7.30898	6.55894	7.24517	7.068	7.04242	6.42807	6.68818	6.45706	7.06067	7.131	7.05579	5.80944	6.09127	6.30752	7.25292	7.032	6.889
75	6.96541	0.450594	6.57672	7.05229	6.88656	6.33067	6.61373	6.31	7.5914	6.60658	7.07454	7.05398	6.72331	6.11828	7.249	7.91587	7.20044	6.68411	7.29652	7.46567	6.27942	7.05431	6.91053	7.57733	7.28345	6.544	6.899	7.57936	7.23767	6.71438	7.49761	7.69852	7.31493	6.7484	7.36994	7.19337	7.01191	6.433	6.73435	6.57189	7.16594	7.19282	7.076	5.94211	6.225	6.45855	7.31118	7.04945	6.93718
76	7.03953	0.435355	6.70942	7.08936	6.923	6.46767	6.618	6.391	7.743	6.73573	7.20512	7.095	6.71173	6.33685	7.24027	7.92397	7.26033	6.768	7.31055	7.62518	6.48239	7.006	7.08097	7.67467	7.252	6.69215	6.96809	7.57561	7.309	6.68745	7.502	7.73291	7.28973	6.92315	7.47891	7.31988	6.93291	6.433	6.76627	6.69873	7.26564	7.21618	7.10873	6.06433	6.32864	6.61636	7.35118	7.06327	7.19718
77	7.09214	0.424794	6.83948	7.09209	6.94614	6.502	6.609	6.50664	7.89078	6.86906	7.32672	7.095	6.69255	6.59173	7.19339	7.89486	7.30256	6.84133	7.304	7.65164	6.62541	7.006	7.22814	7.75156	7.17009	6.86031	7.06773	7.53779	7.37422	6.65	7.44913	7.74897	7.26623	7.0676	7.56417	7.3569	6.819	6.42285	6.77702	6.83935	7.36879	7.262	7.15318	6.168	6.40445	6.66968	7.36838	7.09091	7.31518
78	7.13828	0.417714	6.96956	7.06144	6.93111	6.63144	6.581	6.55	7.90789	6.997	7.42833	7.27011	6.66822	6.84611	7.12167	7.83622	7.31722	6.85778	7.278	7.8	6.78711	6.98822	7.34878	7.79289	7.046	7.03944	7.082	7.47411	7.42311	6.626	7.408	7.75233	7.245	7.17156	7.607	7.487	6.819	6.40344	6.78389	6.99911	7.447	7.284	7.191	6.24844	6.415	6.90822	7.36933	7.128	7.423
79	7.17425	0.428518	7.08897	7.04673	6.9	6.65233	6.54518	6.55	7.94455	7.10727	7.50855	7.53082	6.63858	7.07558	7.04282	7.809	7.30533	6.93667	7.24318	7.89482	6.94221	6.986	7.4403	7.794	6.899	7.21976	7.08218	7.40536	7.45267	6.596	7.38306	7.752	7.245	7.188	7.63279	7.487	6.65673	6.37633	6.79	7.1777	7.52664	7.284	7.26736	6.305	6.48591	7.02733	7.364	7.16618	7.50818
80	7.20154	0.442167	7.18764	6.94662	6.9	6.65333	6.519	6.63018	7.943	7.19988	7.57085	7.58603	6.60821	7.25618	6.96745	7.72772	7.294	6.91744	7.21161	8.00442	7.07053	7.08022	7.488	7.75922	6.75815	7.37812	7.07891	7.34058	7.46311	6.60929	7.377	7.74761	7.245	7.24777	7.63071	7.60664	6.564	6.35017	6.7942	7.35974	7.62633	7.28545	7.38897	6.34878	6.50336	7.12046	7.37801	7.20327	7.56345
81	7.21276	0.454088	7.25155	6.88371	6.76388	6.64811	6.50167	6.697	7.89453	7.26894	7.598	7.61021	6.58457	7.35689	6.89318	7.69366	7.259	6.85589	7.187	8.043	7.13	7.23326	7.51204	7.69433	6.64545	7.50862	7.09273	7.2783	7.46244	6.65248	7.40207	7.723	7.22746	7.25276	7.59532	7.63162	6.48773	6.32431	6.798	7.51988	7.66221	7.29209	7.50112	6.38556	6.511	7.16903	7.41446	7.23564	7.59436
82	7.21646	0.461037	7.27045	6.82291	6.71418	6.642	6.461	6.69518	7.83027	7.312	7.63809	7.615	6.56236	7.39927	6.82055	7.64891	7.225	6.782	7.14755	8.04409	7.229	7.328	7.51927	7.605	6.56818	7.603	7.136	7.22455	7.46	6.70327	7.44918	7.70773	7.18236	7.25891	7.54591	7.63527	6.50091	6.313	6.79327	7.63536	7.67982	7.31073	7.60327	6.422	6.53718	7.17918	7.44818	7.25873	7.60891
83	7.20908	0.459833	7.23798	6.76483	6.697	6.63733	6.4363	6.66718	7.74178	7.3237	7.647	7.56763	6.552	7.40588	6.76036	7.57285	7.20578	6.73267	7.09776	8.01276	7.30323	7.38815	7.47871	7.49844	6.55	7.65007	7.15309	7.19822	7.46189	6.74238	7.51185	7.699	7.182	7.26715	7.49401	7.61998	6.54055	6.274	6.786	7.682	7.69036	7.33309	7.67842	6.434	6.57155	7.16639	7.46441	7.266	7.60255
84	7.19691	0.44929	7.2	6.71297	6.69502	6.63144	6.42079	6.65	7.63897	7.312	7.64389	7.47987	6.52417	7.405	6.72373	7.48369	7.19356	6.72811	7.059	7.9373	7.38323	7.4088	7.43824	7.39578	6.5477	7.66015	7.17982	7.19788	7.46944	6.76056	7.58064	7.677	7.18853	7.27	7.44362	7.59389	6.60318	6.26179	6.74329	7.73087	7.69461	7.338	7.69842	6.476	6.60864	7.14185	7.47888	7.26091	7.57391
85	7.17767	0.440884	7.10985	6.685	6.72218	6.619	6.40473	6.57091	7.5253	7.29064	7.636	7.406	6.51309	7.35152	6.70691	7.41142	7.184	6.763	7.02918	7.85755	7.46858	7.39376	7.39006	7.353	6.54264	7.63655	7.16618	7.21403	7.48233	6.75276	7.63585	7.66827	7.20727	7.25609	7.39679	7.55182	6.67036	6.22106	6.69245	7.75339	7.69173	7.31809	7.66491	6.476	6.64045	7.10558	7.49794	7.24527	7.51936
86	7.1525	0.43396	7.01694	6.6252	6.75517	6.60522	6.37321	6.49509	7.40759	7.24455	7.636	7.35396	6.49857	7.2963	6.69518	7.34779	7.18733	6.824	6.95094	7.79518	7.55682	7.35243	7.32957	7.27033	6.58967	7.58482	7.15091	7.24247	7.49756	6.72213	7.66494	7.6433	7.219	7.21684	7.35699	7.514	6.71721	6.18863	6.63399	7.73671	7.68036	7.28718	7.59503	6.476	6.66	7.05848	7.51747	7.22191	7.44909
87	7.12553	0.424674	6.968	6.55895	6.77701	6.59267	6.33215	6.41873	7.29737	7.20742	7.51255	7.26101	6.47351	7.269	6.67791	7.28491	7.21722	6.90022	6.90685	7.75142	7.63379	7.29948	7.2574	7.25511	6.65452	7.51458	7.14782	7.28454	7.52478	6.67775	7.66332	7.62003	7.2287	7.15999	7.32837	7.42866	6.73015	6.14236	6.57235	7.68529	7.65152	7.24109	7.50073	6.57578	6.66473	6.99799	7.55745	7.20255	7.39173
88	7.09766	0.423684	6.92436	6.49618	6.77861	6.57733	6.293	6.34673	7.20106	7.17536	7.44	7.20921	6.4447	7.16912	6.65627	7.22885	7.283	6.97867	6.88818	7.71936	7.67839	7.23445	7.17812	7.285	6.73136	7.44509	7.15945	7.33573	7.57167	6.63209	7.62624	7.59673	7.25285	7.09255	7.31718	7.33973	6.70609	6.08079	6.50779	7.60948	7.60773	7.18209	7.38409	6.604	6.65091	6.92385	7.65082	7.19527	7.34264
89	7.07364	0.430873	6.87289	6.43378	6.75078	6.55967	6.25133	6.291	7.12233	7.15133	7.36267	7.16744	6.41756	7.107	6.64267	7.19256	7.37878	7.05111	6.894	7.68933	7.68967	7.163	7.11256	7.33878	6.79967	7.39122	7.181	7.38722	7.64167	6.59856	7.56644	7.58267	7.27444	7.02867	7.33044	7.27967	6.66167	6.01122	6.44678	7.53011	7.56633	7.113	7.26167	6.61878	6.622	6.84544	7.76567	7.206	7.291
90	7.05535	0.443244	6.84102	6.406	6.70052	6.54367	6.20612	6.25791	7.06429	7.13339	7.19765	7.12296	6.39013	7.05348	6.64097	7.18626	7.48778	7.11567	6.90661	7.65385	7.66905	7.09615	7.07241	7.40844	6.84397	7.3702	7.19764	7.42882	7.72778	6.5773	7.51125	7.58864	7.30701	6.97696	7.36024	7.23133	6.61215	5.94724	6.40454	7.45755	7.55248	7.06336	7.14761	6.614	6.58745	6.77426	7.85946	7.23536	7.25809
91	7.04659	0.461762	6.79564	6.38418	6.63809	6.531	6.15155	6.24864	7.03536	7.126	7.07045	7.07536	6.35445	7.00973	6.65736	7.20164	7.605	7.174	6.91164	7.62518	7.61364	7.04736	7.05627	7.493	6.86809	7.39055	7.19982	7.45536	7.817	6.56445	7.484	7.61382	7.34245	6.93773	7.40145	7.20018	6.56827	5.89936	6.392	7.38173	7.62164	7.04564	7.04255	6.595	6.56155	6.72182	7.90927	7.27191	7.26391
92	7.0462	0.482457	6.71175	6.44872	6.57771	6.52089	6.08361	6.268	7.03819	7.12139	6.94372	7.02973	6.31171	6.97846	6.67764	7.23908	7.70211	7.22767	6.91082	7.61673	7.54054	7.00775	7.05772	7.57933	6.88485	7.44708	7.18573	7.46	7.89956	6.55808	7.44642	7.64209	7.36137	6.9096	7.44627	7.18912	6.526	5.86324	6.41131	7.30374	7.78558	7.04336	6.95403	6.56322	6.54927	6.69632	7.92746	7.31791	7.309
93	7.04744	0.503002	6.55994	6.57274	6.52629	6.48822	6.01403	6.31455	7.06126	7.089	6.81851	6.99319	6.2698	6.94301	6.69455	7.28147	7.73522	7.26333	6.90527	7.63821	7.43552	6.96614	7.08283	7.63844	6.90224	7.52177	7.155	7.45559	7.96833	6.55861	7.424	7.66203	7.36905	6.8879	7.48125	7.20041	6.48124	5.84076	6.45697	7.21343	7.95579	7.04927	6.89648	6.51467	6.54482	6.70851	7.93181	7.37318	7.37991
94	7.03001	0.518104	6.363	6.69312	6.45891	6.39767	5.94773	6.35	7.06112	7.00482	6.68673	6.96042	6.22952	6.87606	6.70473	7.31842	7.65933	7.24	6.89082	7.676	7.27509	6.92388	7.11115	7.63533	6.92182	7.55476	7.08955	7.41579	8.01633	6.54333	7.31636	7.67064	7.36033	6.8463	7.48133	7.22227	6.44082	5.82461	6.50676	7.08782	8.04864	7.05527	6.872	6.45667	6.524	6.75279	7.92555	7.42882	7.43664
95	6.97447	0.525066	6.07241	6.75802	6.34001	6.25133	5.89585	6.37291	6.97837	6.87527	6.55329	6.946	6.17661	6.76847	6.70655	7.32236	7.449	7.12011	6.86903	7.6697	7.0609	6.87795	7.07884	7.54244	6.93788	7.49813	6.98455	7.3042	8.02967	6.50103	7.21765	7.66491	7.30965	6.744	7.41838	7.21525	6.422	5.8049	6.53474	6.89575	8.03288	7.05936	6.84582	6.41878	6.43264	6.82272	7.9024	7.45173	7.42391
96	6.86788	0.519619	5.69153	6.73292	6.13197	6.07767	5.86594	6.41782	6.79703	6.70942	6.50683	6.79356	6.07887	6.63015	6.69082	7.24351	7.11878	6.88422	6.83194	7.59288	6.80833	6.83791	6.90469	7.35522	6.90697	7.33643	6.84727	7.12057	7.97367	6.42665	7.20024	7.62052	7.16815	6.55935	7.28715	7.12883	6.43461	5.78126	6.51431	6.6814	7.87915	7.02691	6.78412	6.46067	6.29745	6.90136	7.83218	7.38918	7.30718
97	6.759	0.480005	5.59694	6.61421	5.90842	5.98667	5.87327	6.61009	6.55855	6.61827	6.75297	6.6627	5.95858	6.53082	6.63991	7.03345	6.744	6.57467	6.73409	7.40636	6.65561	6.8097	6.62179	7.11367	6.83	7.09652	6.76991	7.04121	7.85333	6.41291	7.39867	7.51073	6.94567	6.32485	7.10239	6.93348	6.52927	5.77109	6.4257	6.60445	7.62691	6.92236	6.79427	6.688	6.27818	6.94179	7.67042	7.21236	7.09055
98	6.72736	0.461522	5.80617	6.44737	5.95651	6.12367	5.95158	7.06173	6.35456	6.84494	7.36088	6.65116	5.98193	6.5923	6.51227	6.68519	6.39256	6.28611	6.58306	7.16594	6.7903	6.79929	6.3117	6.88733	6.82994	6.88531	6.939	7.23854	7.73689	6.42248	7.86443	7.37076	6.77556	6.14875	6.93949	6.68304	6.84067	5.721	6.28956	6.779	7.34155	6.83227	7.0633	7.15867	6.51809	6.91424	7.40541	6.97055	6.851
99	6.81418	0.57207	6.33487	6.28327	6.35824	6.54222	6.16336	7.317	6.30943	7.44967	8.28296	6.85841	6.26623	6.662	6.27933	6.29034	6.12678	6.15222	6.47252	6.93142	7.29061	6.80003	6.10655	6.75722	7.04712	6.83378	7.083	7.76023	7.73589	6.68554	8.55613	7.24227	6.88671	6.17202	6.90644	6.4594	7.054	5.77474	6.25141	6.779	7.06609	6.98773	7.65703	7.85267	7.05936	6.83917	7.09853	6.72455	6.67791
100	7.14992	0.888278	7.122	6.206	7.072	7.188	6.553	8.585	6.544	8.362	9.367	6.917	6.834	7.397	5.977	5.902	6.053	6.305	6.548	6.769	8.096	6.801	6.168	6.741	7.564	6.84	8.125	8.525	7.951	7.244	9.36	7.17	7.393	6.499	6.912	6.373	8.154	6.002	6.451	8.413	6.833	7.5	8.519	8.666	7.841	6.755	6.798	6.523	6.685
all values Left	mean	std	steps
1	15.1946	1.23748	14.212	15.777	14.861	15.903	12.677	14.554	14.673	14.43	12.145	14.23	13.648	16.13	16.291	15.706	15.981	16.005	15.967	15.914	14.958	14.102	15.04	16.553	15.624	16.537	16.315	14.819	14.976	13.901	15.854	16.047	14.617	15.859	14.806	15.773	12.356	12.853	14.637	15.151	17.02	15.095	15.071	12.317	15.203	16.582	15.966	17.034	16.425
2	14.7364	1.31718	13.7042	15.4971	14.2991	15.6261	12.0846	14.554	14.1639	13.9691	11.5418	13.7609	13.1016	15.7471	15.5827	15.2564	15.5463	15.4995	15.3731	15.4174	14.5646	13.4038	14.5179	16.2481	15.0089	16.537	15.899	14.4052	14.5703	13.2567	15.5227	15.8652	14.1145	15.5147	14.3973	15.2675	11.6396	12.3003	14.2758	14.8581	16.835	14.6857	14.6628	11.5575	14.4854	16.261	15.3919	16.568	16.0282
3	14.2071	1.40479	13.0996	15.1396	13.6864	15.2845	11.4558	13.7098	13.5297	13.693	10.9064	13.2197	12.4692	15.465	14.8288	14.7026	15.0501	15.1282	15.0238	14.8103	14.0899	12.6375	13.9584	15.8332	14.3138	16.3758	15.3828	13.9338	14.101	12.5755	15.0694	15.537	13.5443	15.0735	13.9158	14.6987	10.8175	11.702	13.8314	14.4628	16.5356	14.1803	14.1966	10.7294	13.9735	15.2652	14.7279	16.2135	15.5452
4	13.5965	1.50097	12.4267	14.711	13.0272	14.8739	10.8031	12.7288	12.7852	12.9786	10.2204	12.6266	11.7509	14.9145	14.0549	14.0721	14.5136	14.7038	14.5962	14.0942	13.5279	11.7877	13.3527	15.3145	13.5755	16.1553	14.4353	13.4192	13.5737	11.8449	14.4871	15.0643	12.9095	14.533	13.392	14.0916	9.89652	11.0521	13.3227	13.9617	16.1376	13.597	13.6562	9.83609	13.3875	14.6025	13.9808	15.6095	14.9908
5	12.9621	1.57351	11.686	14.2172	12.3207	14.3717	10.1205	12.0103	11.9582	12.3435	10.0406	11.9987	10.9126	14.1817	13.2673	13.3913	13.9526	14.2131	14.0872	13.285	12.8577	10.8318	12.686	14.7113	13.411	15.9609	13.6704	12.861	12.9795	11.0561	13.7548	14.4422	12.2028	14.4107	12.8438	13.4865	8.953	10.3351	12.7718	13.3444	15.6488	12.9503	13.0201	8.89655	12.7409	13.8695	13.1541	15.1155	14.3546
6	12.2587	1.62315	10.8753	13.6507	11.5365	13.7776	9.3946	11.2149	11.0633	11.7455	8.887	11.336	9.98352	13.5568	12.4614	12.6891	13.366	13.6337	13.5361	12.4107	12.0542	9.774	11.9333	14.0604	12.0517	15.6993	12.842	12.2454	12.2853	10.2199	12.8928	13.7277	11.4103	13.1329	12.2545	12.8938	8.953	9.985	12.546	12.6089	15.0955	12.611	12.2778	7.94427	12.043	13.1036	12.242	14.5958	13.6292
7	11.4871	1.71901	9.99227	13.0043	10.645	13.1049	8.767	10.3415	10.1076	11.1161	8.15809	10.6225	9.01555	12.8824	11.623	11.9778	12.7236	12.9634	12.9747	11.5136	11.1562	8.64964	11.0897	13.3735	11.2767	15.3716	11.9591	11.55	11.837	10.08	12.6078	12.9432	10.5219	12.2745	11.5997	12.2781	7.66561	8.76952	11.5778	11.781	14.477	11.428	11.4152	7.093	11.2966	12.3003	11.2672	14.0269	12.8063
8	10.6468	1.81874	9.03529	12.2912	9.65882	12.3582	8.22406	9.3891	9.1157	10.4251	7.09449	9.83117	8.066	12.1452	11.007	11.2338	11.9963	12.1983	12.4071	10.6105	10.1921	7.53669	10.1504	12.6544	10.4741	14.9676	11.0501	10.7497	11.837	8.50359	10.826	12.0639	9.56967	11.3298	10.8503	11.5967	6.16954	7.96238	10.8908	10.8755	13.7855	10.483	10.4511	6.72182	10.5105	11.4246	10.2588	13.3687	11.9004
9	9.73169	1.87133	8.04065	11.5053	8.62636	11.5511	7.04071	8.39314	8.12593	9.64166	6.386	8.94355	7.17595	11.3326	10.2013	10.4268	11.1711	11.3164	11.7925	9.71254	9.1869	6.55224	9.16396	11.887	9.63152	14.4571	10.1318	9.82942	9.64878	7.68918	9.69888	11.072	8.59424	10.3193	9.99427	10.7525	5.48461	7.16947	10.1263	9.91014	13.016	9.439	9.41239	5.48791	9.68309	10.445	9.24961	12.5995	10.9237
10	8.85353	1.82765	7.04445	10.644	7.607	10.6809	6.23382	7.39973	7.18027	8.809	6.02236	8.194	6.37982	10.4456	9.502	9.53627	10.2608	10.3465	11.0918	8.81545	8.19518	5.80218	8.18245	11.043	8.87	13.8516	9.18973	8.84127	8.64682	6.99827	8.58818	9.98909	7.63727	9.28364	9.06645	9.71982	5.05036	6.41873	9.28209	8.93882	12.1521	8.334	8.34391	4.94427	8.81891	9.37364	8.26918	11.7247	9.90282
11	7.9791	1.72891	6.0851	9.72322	6.66609	9.72639	5.47309	6.47777	6.34943	7.95819	5.17495	7.37986	5.75651	9.52488	8.12689	8.58383	9.30062	9.32506	10.2753	7.92632	7.24641	5.35522	7.25229	10.1026	8.25909	13.1749	8.23728	7.83129	8.073	6.719	7.55206	8.86333	6.74539	8.26885	8.115	8.57178	4.84263	5.78966	8.39682	7.99484	11.1725	7.21467	7.3039	4.60136	7.93814	8.2543	7.36101	10.7507	8.87429
12	7.17991	1.56603	5.24011	8.77578	5.889	8.70533	4.85156	5.731	5.728	7.12111	4.87567	6.644	5.33178	8.60667	7.23178	7.60033	8.32667	8.29767	9.37344	7.08767	6.38056	5.20244	6.46522	9.07822	7.43	12.4506	7.876	7.46111	7.01133	6.222	6.641	7.74956	5.97467	7.30356	7.188	7.42589	4.80244	5.33133	7.513	7.12244	10.1082	6.15733	6.37711	4.442	7.06933	7.17933	6.59833	9.701	7.89267
13	6.46791	1.37324	4.58567	7.83233	5.38773	7.66936	4.528	5.19509	5.35242	6.562	4.79255	5.27176	5.218	7.70727	6.51152	6.62579	7.37988	7.32415	8.42915	6.36861	5.667	5.23739	5.91603	8.02058	6.38818	11.6863	7.81742	6.06124	6.18	5.89118	5.94897	6.7193	5.36691	6.461	6.36573	6.43676	4.86773	5.06488	6.69036	6.39776	9.00909	5.271	5.65564	4.43036	6.24967	6.27448	6.0583	8.847	7.00324
14	5.90079	1.13404	4.19152	6.93344	5.13064	6.69618	4.24556	4.87994	5.16571	5.85478	4.85237	4.784	4.94553	6.86136	5.95199	5.73371	6.50152	6.47211	7.49826	5.85119	5.16247	5.41488	5.61603	7.00189	5.915	10.8842	5.943	5.41736	5.76917	5.71001	5.53757	5.89567	4.9407	6.19769	5.70355	5.71062	4.98207	4.96306	5.99364	6.102	7.94187	4.71933	5.15765	4.49891	5.53582	5.66097	5.73263	7.96445	6.2618
15	5.50285	0.906902	4.08768	6.16744	5.07864	5.92403	4.03807	4.7621	5.11965	5.17634	4.97409	4.5024	4.92178	6.13845	5.57167	5.009	5.75299	5.81719	6.66903	5.626	4.82665	5.65065	5.52413	6.11775	5.7787	10.0351	5.943	5.00353	5.57717	5.62974	5.34058	5.40641	4.67888	5.41222	5.24373	5.28765	5.12151	4.96155	5.49364	5.49362	6.99348	4.466	4.85975	4.553	4.99864	5.38945	5.56171	6.65873	5.71606
16	5.27517	0.730062	4.19061	5.62	5.18609	5.40464	4.084	4.76391	5.16476	4.94052	5.11233	4.22018	4.96858	5.628	5.35455	4.52767	5.20467	5.43361	6.00924	5.38491	4.63545	5.90576	5.55064	5.50379	5.56073	9.15818	5.22603	4.82673	5.54788	5.65912	5.31564	5.21221	4.56564	5.24776	5.00264	5.14115	5.26891	5.02561	5.21818	5.29603	6.26724	4.458	4.799	4.70573	4.69085	5.36467	5.49812	5.94	5.38306
17	5.20779	0.616206	4.43744	5.29633	5.39609	5.13194	4.15254	4.84293	5.26705	4.91736	5.2428	4.26705	5.06931	5.31488	5.27242	4.31092	4.90948	5.26911	5.57714	5.3049	4.56044	6.14808	5.66142	5.15651	5.614	8.2844	5.01167	4.82491	5.62673	5.77089	5.42092	5.24326	4.56215	5.23814	4.94264	5.17133	5.39456	5.085	5.099	5.24037	6.11023	4.64067	4.70296	4.85845	4.55474	5.51589	5.5183	5.48909	5.24957
18	5.25049	0.520084	4.75716	5.17144	5.64873	5.08324	4.46457	4.96568	5.42247	5.06744	5.36096	4.43885	5.20096	5.15367	5.29376	4.34269	4.85066	5.27775	5.36049	5.37695	4.59092	6.346	5.82862	5.0324	5.78873	7.43694	5.11396	4.9556	5.78235	5.93462	5.61649	5.41807	4.63912	5.31331	4.99418	5.3086	5.456	5.19231	5.106	5.27679	5.69021	4.90733	4.7789	4.96182	4.56252	5.76694	5.60128	5.24536	5.23933
19	5.36247	0.463247	5.072	5.203	5.91127	5.18818	4.69691	5.08736	5.61418	5.33255	5.45718	4.67527	5.345	5.11	5.38709	4.532	4.95445	5.41082	5.30282	5.50909	4.70282	6.43055	6.03245	5.08964	6.05382	6.66945	5.30673	5.17627	5.97536	5.973	5.87591	5.62873	4.76545	5.43309	5.12636	5.49173	5.512	5.26145	5.20064	5.38455	5.70255	5.203	4.89555	5.03173	4.69745	6.03036	5.74018	5.16155	5.30827
20	5.51357	0.454116	5.34875	5.26078	6.14509	5.35655	4.9102	5.119	5.81206	5.6377	5.52253	4.93637	5.469	5.16936	5.54362	4.81352	5.15841	5.61328	5.37684	5.67193	4.87729	6.532	6.24281	5.26991	6.35127	6.07534	5.55817	5.41991	6.18067	6.30018	6.14285	5.83802	4.91182	5.59492	5.32645	5.66458	5.53993	5.29808	5.34473	5.53896	5.82781	5.474	5.02353	5.063	4.842	6.27006	5.91259	5.22155	5.43425
21	5.66464	0.446634	5.56477	5.54078	6.31245	5.53352	5.08608	5.23819	5.99398	5.788	5.5563	5.18093	5.55449	5.277	5.74959	5.12072	5.40474	5.83196	5.54409	5.83051	4.908	6.61924	6.44186	5.50043	6.447	5.68871	5.83431	5.64968	6.37792	6.434	6.38255	6.02025	5.06382	5.78347	5.56927	5.79613	5.54127	5.32898	5.50455	5.70767	6.0103	5.68867	5.13813	5.07764	5.06983	6.34544	6.08684	5.38673	5.60903
22	5.82619	0.472489	5.73767	5.75133	6.40627	5.65	5.183	5.28933	6.14709	6.18348	5.58333	5.36424	5.71603	5.41473	5.971	5.40373	5.64833	6.02527	5.76545	5.95976	5.05224	6.63627	6.61267	5.565	6.89345	5.49433	6.11003	5.83452	6.508	6.52894	6.5803	6.16327	5.212	5.96461	5.83127	5.88358	5.56552	5.37191	5.64964	5.86855	6.20561	5.837	5.2233	5.07945	5.189	6.57058	6.24882	5.61073	5.8223
23	5.95713	0.463857	5.88056	5.94222	6.421	5.792	5.183	5.308	6.19333	6.38522	5.62044	5.443	5.815	5.69133	6.04811	5.64244	5.84967	6.143	6.00389	6.05178	5.46511	6.65211	6.74833	5.899	7.048	5.46456	6.255	5.96122	6.61856	6.675	6.73244	6.27067	5.35733	6.058	6.078	5.94022	5.582	5.43444	5.771	6.008	6.265	5.898	5.27033	5.078	5.489	6.62122	6.384	5.856	5.967
24	6.07745	0.46669	5.99355	6.08833	6.41582	5.93961	5.27351	5.47782	6.36787	6.456	5.63382	5.54724	5.91722	5.88761	6.37598	5.82063	5.99427	6.20361	6.22145	6.078	5.63747	6.68633	6.86762	6.00405	7.16373	5.53039	6.47561	6.04013	6.707	6.81915	6.84432	6.3453	5.49982	6.2277	6.278	5.97348	5.73016	5.458	5.771	6.085	6.52722	5.932	5.29811	5.12255	5.60011	6.61677	6.489	6.07755	6.21266
25	6.16534	0.463601	6.051	6.18167	6.38127	5.998	5.33403	5.63097	6.46073	6.44103	5.772	5.61909	6.05033	6.06564	6.458	5.85348	6.047	6.27797	6.308	6.078	5.675	6.74615	6.98055	6.107	7.27355	5.65015	6.53455	6.08167	6.82412	6.96212	6.93103	6.41845	5.63218	6.34782	6.42582	6.00633	5.86355	5.51861	5.771	6.22445	6.577	5.965	5.32676	5.20055	5.77518	6.604	6.53445	6.26191	6.49464
26	6.2572	0.455322	6.15039	6.24122	6.346	6.01861	5.33913	5.81079	6.554	6.35171	5.91455	5.67859	6.1964	6.21321	6.61281	5.99252	6.11802	6.28614	6.56892	6.1137	5.87947	6.83304	7.08941	6.1912	7.27173	5.78949	6.636	6.103	6.86452	7.08324	7.01257	6.52106	5.754	6.42641	6.523	6.07324	6.00635	5.77362	5.80491	6.27409	6.67362	5.99867	5.337	5.30964	5.86475	6.60483	6.67746	6.40445	6.68322
27	6.34087	0.442176	6.23506	6.27767	6.34182	6.022	5.41467	5.99367	6.62577	6.23895	6.14659	5.71362	6.33362	6.285	6.71139	6.01748	6.15778	6.29118	6.69011	6.20444	5.94093	6.877	7.20416	6.21336	7.24806	5.92088	6.66428	6.15229	6.89005	7.20036	7.10391	6.66396	5.87503	6.50351	6.58573	6.18931	6.13369	5.92687	6.17809	6.4634	6.69766	6.13	5.41619	5.44182	5.9292	6.61645	6.75835	6.50673	6.85334
28	6.42025	0.440973	6.30991	6.283	6.37745	6.07745	5.50809	6.16291	6.83782	6.14836	6.314	5.73327	6.467	6.39336	6.77209	6.03791	6.17418	6.31418	6.78109	6.24836	5.98073	7.008	7.32591	6.24536	7.24173	5.981	6.686	6.183	6.90927	7.28391	7.22336	6.83118	6.00255	6.53	6.63791	6.34727	6.22391	6.06536	6.28445	6.519	6.71909	6.286	5.49718	5.59764	5.97864	6.72009	6.82945	6.564	7.01318
29	6.504	0.436386	6.38629	6.28889	6.45891	6.15491	5.64176	6.31291	7.00993	6.11513	6.39673	5.76269	6.60546	6.48661	6.83393	6.06533	6.19409	6.37731	6.85578	6.31988	6.01976	7.06402	7.44326	6.30572	7.244	6.1198	6.78494	6.331	6.92692	7.317	7.3212	6.901	6.14285	6.67551	6.69582	6.52948	6.2683	6.133	6.39227	6.66699	6.75512	6.46967	5.60887	5.77609	6.01306	6.83393	6.88885	6.62827	7.15785
30	6.59393	0.433219	6.46701	6.28811	6.57982	6.26212	5.80849	6.428	7.19491	6.16397	6.548	5.81545	6.78082	6.50727	6.90181	6.11378	6.24211	6.49743	6.93155	6.40792	6.07055	7.1023	7.55381	6.4068	7.31291	6.19408	6.89694	6.42851	6.94417	7.3692	7.345	7.126	6.29876	6.761	6.76855	6.70733	6.27369	6.27598	6.452	6.78037	6.81705	6.64567	5.73679	5.95545	6.0559	6.87321	6.93757	6.70409	7.28114
31	6.69329	0.432511	6.54567	6.314	6.71882	6.39536	5.99421	6.47882	7.39361	6.29112	6.66576	5.89173	6.96509	6.62727	6.97018	6.19648	6.32812	6.65158	7.02258	6.50348	6.13497	7.132	7.65009	6.54027	7.39582	6.23909	7.03306	6.60994	6.96882	7.393	7.47967	7.18312	6.46955	6.88709	6.86027	6.86224	6.271	6.35103	6.55564	6.88924	6.90488	6.801	5.86833	6.11345	6.12894	7.069	6.97912	6.72782	7.38306
32	6.78961	0.423857	6.579	6.38189	6.85209	6.54391	6.17351	6.58316	7.475	6.47015	6.71284	6.00134	7.12068	6.71061	7.04192	6.31283	6.4496	6.81757	7.13174	6.60575	6.22792	7.09846	7.71897	6.69573	7.4983	6.26835	7.17045	6.64727	7.00633	7.39395	7.55097	7.271	6.65424	7.0736	6.97264	6.97528	6.271	6.3991	6.61782	6.99802	7.00119	6.894	5.99565	6.243	6.23639	7.20829	7.01511	6.84973	7.46071
33	6.88059	0.42244	6.65851	6.49244	6.905	6.68758	6.33315	6.6151	7.743	6.67583	6.7236	6.17887	7.21814	6.80976	7.12019	6.44881	6.60195	6.98491	7.24554	6.71468	6.25776	7.03964	7.7573	6.86457	7.60364	6.29452	7.29046	6.85015	7.0578	7.487	7.61652	7.318	6.83661	7.2084	7.097	7.03147	6.21969	6.42484	6.66564	7.11034	7.07342	6.97667	6.10745	6.34282	6.37836	7.26871	7.03966	6.889	7.52477
34	6.96413	0.414538	6.689	6.61867	7.045	6.811	6.46767	6.61633	7.79433	6.87	6.715	6.416	7.249	6.828	7.19433	6.58233	6.76033	7.127	7.36133	6.83633	6.47267	7.006	7.765	7.02733	7.7	6.34033	7.38633	6.899	7.118	7.492	7.67367	7.31167	6.998	7.336	7.225	7.03533	6.144	6.433	6.714	7.219	7.121	7.053	6.199	6.415	6.54	7.41133	7.05333	6.889	7.583
35	7.03086	0.41417	6.71134	6.74411	7.08709	6.89233	6.502	6.609	7.897	7.04472	6.69706	6.67327	7.23712	7.03858	7.25411	6.69528	6.90845	7.23152	7.391	6.963	6.61665	7.00438	7.74304	7.17131	7.76624	6.42244	7.46205	6.899	7.18657	7.502	7.72063	7.28736	7.12012	7.44921	7.326	6.98782	6.0678	6.433	6.75264	7.32537	7.131	7.076	6.26874	6.42736	6.624	7.43917	7.07087	7.17991	7.64157
36	7.09318	0.416716	6.72852	6.86833	7.09309	6.923	6.63056	6.5687	7.94105	7.095	6.67378	6.92332	7.1784	7.15361	7.29723	6.7783	7.03213	7.29486	7.59205	7.08365	6.78034	6.986	7.6962	7.29651	7.79588	6.541	7.51418	7.05681	7.2613	7.46852	7.74614	7.26469	7.18	7.54269	7.41382	6.88926	6.02797	6.42576	6.77255	7.43801	7.199	7.106	6.31997	6.48882	6.83796	7.42761	7.10376	7.29864	7.70967
37	7.12882	0.418305	6.73327	6.992	7.06364	6.94936	6.65209	6.53645	7.943	7.095	6.64464	7.14027	7.10318	7.25564	7.31691	6.848	7.11991	7.31055	7.647	7.20609	6.93891	6.986	7.63718	7.39409	7.78691	6.68827	7.52136	7.07836	7.33273	7.42073	7.75264	7.245	7.222	7.607	7.487	6.819	6.00282	6.40709	6.78045	7.47355	7.23909	7.152	6.36009	6.50555	6.982	7.399	7.14164	7.40791	7.79064
38	7.16763	0.430084	6.734	7.10222	7.04955	6.92758	6.65358	6.519	7.9207	7.27807	6.61379	7.29219	7.02342	7.33576	7.30928	6.87822	7.16611	7.304	7.79382	7.3286	7.0696	7.18883	7.57637	7.46444	7.74224	6.85619	7.535	7.08284	7.39374	7.38755	7.752	7.245	7.25024	7.61971	7.49845	6.819	5.97579	6.37944	6.78727	7.61344	7.262	7.191	6.39503	6.511	7.08653	7.3533	7.17952	7.49873	7.87956
39	7.18714	0.447005	6.7376	7.194	6.94609	6.9	6.64862	6.47944	7.85987	7.53385	6.58838	7.37422	6.94788	7.39	7.294	6.93719	7.176	7.27485	7.84214	7.42535	7.13	7.29883	7.52075	7.488	7.66488	7.03514	7.49567	7.07974	7.43669	7.377	7.75054	7.245	7.25436	7.63566	7.61918	6.564	5.969	6.35199	6.79	7.65643	7.284	7.271	6.422	6.54373	7.15539	7.28414	7.21543	7.55764	7.97414
40	7.19707	0.455808	6.76048	7.253	6.88118	6.9	6.64261	6.44897	7.78067	7.58864	6.56639	7.40558	6.87245	7.39791	7.27218	6.90661	7.15224	7.24024	7.98476	7.46018	7.23267	7.37755	7.47555	7.522	7.56545	7.21588	7.41555	7.08564	7.45988	7.3873	7.723	7.23185	7.26191	7.60709	7.63509	6.53133	5.969	6.32512	6.798	7.6783	7.284	7.394	6.44818	6.57691	7.18088	7.23336	7.24436	7.59073	8.06679
41	7.19074	0.465067	6.81826	7.27033	6.81845	6.76091	6.63776	6.4277	7.6797	7.61088	6.552	7.405	6.79982	7.419	7.23276	6.83684	7.127	7.20692	8.04053	7.42454	7.30646	7.40696	7.42635	7.51261	7.45667	7.37476	7.32131	7.12469	7.4638	7.43052	7.7053	7.18247	7.26845	7.56076	7.63255	6.48915	5.89829	6.313	6.79691	7.68988	7.28586	7.50867	6.476	6.61391	7.1723	7.18767	7.26204	7.608	8.134
42	7.17523	0.469442	6.86464	7.24178	6.75918	6.71255	6.63274	6.41362	7.56777	7.615	6.52974	7.38909	6.74693	7.37648	7.21023	6.76574	7.05056	7.187	8.04351	7.33483	7.38804	7.39824	7.37367	7.47531	7.35767	7.50583	7.21324	7.13647	7.46129	7.48682	7.69722	7.182	7.27	7.50851	7.611	6.51036	5.829	6.274	6.78691	7.6946	7.29403	7.612	6.476	6.64409	7.14948	7.14936	7.266	7.60527	8.13485
43	7.15688	0.473429	6.86412	7.2	6.70627	6.697	6.62118	6.3873	7.44839	7.55612	6.51473	7.33576	6.71736	7.31891	7.19739	6.72691	7.03536	7.13252	8.02312	7.21297	7.47503	7.35542	7.3297	7.43764	7.33609	7.601	7.10912	7.18148	7.46061	7.55427	7.677	7.18488	7.24545	7.45776	7.57891	6.56085	5.724	6.25745	6.77455	7.69148	7.31279	7.686	6.48188	6.662	7.11639	7.14	7.25758	7.57936	8.11518
44	7.13088	0.468579	6.848	7.13389	6.685	6.69558	6.60744	6.3452	7.33259	7.46553	6.50131	7.27621	6.70291	7.29785	7.18648	6.73474	6.979	7.08834	7.95306	7.08271	7.56482	7.29906	7.3061	7.39337	7.25703	7.64959	7.0179	7.17025	7.46443	7.61827	7.65858	7.20518	7.20206	7.40937	7.52709	6.62718	5.64008	6.21734	6.72173	7.67761	7.33438	7.69533	6.57931	6.66436	7.07121	7.10875	7.23843	7.52809	8.06315
45	7.10397	0.47004	6.78889	7.03278	6.605	6.723	6.59511	6.30289	7.23056	7.406	6.47722	7.25756	6.68989	7.31167	7.18467	6.782	6.96256	7.059	7.87056	6.968	7.63944	7.229	7.30733	7.33811	7.26567	7.66033	6.94544	7.15344	7.47622	7.65767	7.63478	7.217	7.14067	7.36689	7.514	6.69078	5.55589	6.18211	6.667	7.64444	7.33756	7.656	6.606	6.648	7.01244	7.09956	7.21556	7.458	8.02511
46	7.07288	0.470492	6.76027	6.968	6.54409	6.75564	6.58073	6.25982	7.14491	7.32455	6.44818	7.14818	6.66918	7.34718	7.20327	6.85291	6.92991	6.99936	7.80409	6.88509	7.68082	7.15264	7.33791	7.27273	7.30745	7.63736	6.90027	7.14673	7.49073	7.66827	7.60836	7.22118	7.07455	7.33509	7.37945	6.72527	5.47873	6.13055	6.60764	7.59736	7.31809	7.58	6.61918	6.61655	6.93864	7.08891	7.19818	7.39864	7.98691
47	7.04357	0.476578	6.61148	6.952	6.47918	6.77715	6.56361	6.21265	7.07666	7.2476	6.42038	7.08927	6.64971	7.39506	7.25093	6.93305	6.9114	6.93368	7.7572	6.83105	7.68915	7.08323	7.38299	7.19846	7.37024	7.58645	6.87822	7.15617	7.51256	7.64493	7.58683	7.24825	7.01364	7.3193	7.31127	6.72435	5.41217	6.06451	6.54482	7.55596	7.28815	7.477	6.61355	6.58291	6.85838	7.078	7.19589	7.34973	7.91198
48	7.01917	0.484661	6.50691	6.88444	6.41509	6.77861	6.54706	6.15629	7.03948	7.19833	6.39341	7.03812	6.64019	7.43603	7.33274	7.01186	6.9018	6.8979	7.72297	6.80236	7.66368	7.03653	7.42708	7.1334	7.44997	7.5163	6.88095	7.17682	7.55054	7.59301	7.58212	7.26747	6.96612	7.32482	7.25464	6.69397	5.37554	5.99207	6.48109	7.56899	7.24432	7.355	6.59452	6.55882	6.78335	7.06939	7.21356	7.29845	7.80747
49	7.00505	0.496594	6.405	6.854	6.40382	6.75109	6.53403	6.0853	7.03561	7.15542	6.35821	6.99821	6.64718	7.45691	7.4363	7.08218	6.88839	6.88915	7.69312	6.79797	7.60197	6.99288	7.46906	7.08688	7.53945	7.44664	6.92091	7.19636	7.613	7.53412	7.60615	7.29485	6.93082	7.34964	7.21227	6.6467	5.37003	5.93109	6.427	7.6837	7.18779	7.231	6.56358	6.54836	6.72727	7.08309	7.24436	7.25936	7.69867
50	7.00073	0.513808	6.35177	6.82022	6.40127	6.70136	6.52471	6.01177	7.05617	7.10837	6.3156	6.96866	6.66641	7.45233	7.54719	7.14457	6.86652	6.9003	7.65753	6.80948	7.52334	6.94863	7.51162	7.06126	7.61873	7.39237	7.00015	7.20059	7.69828	7.48707	7.63705	7.33059	6.9053	7.38908	7.19282	6.59898	5.38416	5.88449	6.39509	7.8728	7.1214	7.11767	6.51661	6.54427	6.69826	7.13414	7.28193	7.26027	7.61177
51	6.99786	0.534294	6.19682	6.76122	6.49673	6.63958	6.50505	5.94217	7.06904	7.05991	6.27293	6.92607	6.68594	7.39355	7.65625	7.20218	6.84148	6.91028	7.62674	6.82201	7.40748	6.90125	7.54922	7.05457	7.65061	7.36999	7.10662	7.1883	7.78972	7.47915	7.66072	7.35554	6.88348	7.43355	7.19345	6.55631	5.40371	5.85242	6.39545	8.01993	7.06761	7.013	6.45999	6.51491	6.70596	7.19717	7.33078	7.301	7.56198
52	6.98668	0.55	6.08173	6.64867	6.63109	6.57936	6.43221	5.88912	7.00385	7.01627	6.23261	6.84848	6.69988	7.238	7.73039	7.25327	6.81488	6.91158	7.61645	6.82412	7.23418	6.85373	7.55688	7.06521	7.59182	7.38958	7.22712	7.16045	7.87764	7.424	7.67055	7.36776	6.83591	7.47424	7.21327	6.514	5.41933	5.83382	6.42791	8.04885	7.04709	6.929	6.4213	6.40991	6.74994	7.25279	7.38712	7.36973	7.54097
53	6.95869	0.563979	5.968	6.45233	6.73373	6.52821	6.30085	5.86543	6.83558	6.98132	6.18048	6.72803	6.70723	6.95873	7.72826	7.26409	6.77081	6.90888	7.63659	6.79825	7.00329	6.81929	7.53458	7.09268	7.43806	7.44547	7.33848	7.09874	7.9533	7.37915	7.66427	7.36689	6.7233	7.48911	7.22636	6.46957	5.43322	5.81598	6.47745	7.94474	7.04319	6.88533	6.44441	6.28309	6.82084	7.26876	7.43995	7.43282	7.52087
54	6.90699	0.569918	5.80888	6.363	6.75264	6.46345	6.13306	5.88426	6.59993	6.94628	6.08495	6.59215	6.70264	6.58345	7.591	7.17971	6.67642	6.89909	7.676	6.69787	6.75667	6.80051	7.49299	7.11584	7.2107	7.52039	7.38531	6.9951	8.00728	7.26322	7.60643	7.34053	6.52621	7.44313	7.17273	6.43292	5.43976	5.79316	6.52045	7.71399	7.04766	6.872	6.63855	6.29345	6.90136	7.22463	7.45116	7.43136	7.45426
55	6.82394	0.579968	5.59282	5.867	6.67645	6.34864	5.98909	5.99255	6.379	6.904	5.96118	6.52727	6.66882	6.20209	7.32736	6.98291	6.52636	6.87882	7.67009	6.49491	6.65627	6.79909	7.44791	7.05945	6.964	7.55518	7.32182	6.85755	8.02891	7.18718	7.48045	7.25618	6.29727	7.32745	7.02109	6.422	5.40718	5.778	6.53373	7.41336	7.05382	6.818	7.06655	6.57355	6.94164	7.10927	7.35809	7.32755	7.30836
56	6.74759	0.580662	5.48633	5.64678	6.525	6.147	6.02633	6.29011	6.30489	6.72811	5.97622	6.64667	6.58633	5.88633	6.98189	6.68978	6.329	6.84778	7.59378	6.22311	6.87833	6.801	7.40456	6.88878	6.78967	7.50056	7.13422	6.76567	7.98911	7.25033	7.32778	7.07189	6.13667	7.15533	6.785	6.44622	5.363	5.72733	6.496	7.11767	7.05989	6.777	7.71533	7.155	6.91133	6.91011	7.16378	7.126	7.08578
57	6.7135	0.620906	5.45971	5.62389	6.34564	5.9153	6.35032	6.79337	6.50715	6.62754	6.25395	6.76594	6.40389	5.72827	6.61852	6.37101	6.1294	6.77699	7.40452	6.00792	7.50443	6.79581	7.35532	6.62404	6.741	7.34092	6.85478	6.92567	7.87502	7.57049	7.20762	6.85309	6.18158	6.97414	6.53536	6.58877	5.31633	5.73866	6.37709	6.86306	7.04735	6.87833	8.49529	7.841	6.83299	6.66796	6.92029	6.883	6.83675
58	6.77496	0.698699	5.59627	5.87633	6.22782	5.93691	6.91939	7.44406	7.04627	6.71312	6.81912	7.60894	6.11461	5.84373	6.2893	6.17333	6.03545	6.63348	7.16024	6.03994	8.39579	6.81258	7.29248	6.33336	6.98973	7.10221	6.55955	7.083	7.74885	8.16548	7.19764	6.76333	6.54491	6.89867	6.39391	6.94733	5.37942	5.91503	6.253	6.72527	6.96697	7.273	8.666	8.36827	6.75015	6.45897	6.67873	6.69718	6.60939
59	6.97894	0.869566	6.02597	6.42056	6.28373	6.31291	7.63623	8.071	7.563	6.917	7.62786	7.935	5.79088	6.26948	6.0808	6.24667	6.21559	6.49514	6.92269	6.4117	8.857	6.93563	7.2123	6.12564	7.429	6.88892	6.33902	8.11447	7.73051	8.92475	7.38805	7.02663	7.20218	6.912	6.46955	7.054	5.651	6.35129	6.28009	6.83385	6.84822	8.05567	8.90381	9.64664	6.72753	6.39441	6.51115	6.67845	6.45285
60	7.35707	1.07721	6.74984	7.122	6.585	7.00097	7.813	8.54907	8.49096	6.917	8.51494	7.935	5.46964	6.93245	6.10989	6.65381	6.72512	6.51951	6.7707	7.10988	8.857	7.32201	7.20931	6.13794	7.74385	6.83311	6.33156	8.99095	7.93019	9.72083	7.84892	7.69304	8.03921	7.36869	6.82118	8.154	6.19643	7.07435	6.61009	7.22757	6.86441	9.015	10.477	10.3365	6.84628	6.58126	6.52644	6.94855	6.44974
61	7.88259	1.29317	7.086	7.607	6.98464	7.89973	9.11188	9.078	9.56273	6.917	9.37176	7.935	5.27627	7.73827	6.42939	7.271	7.119	6.82921	6.87494	8.04712	10.821	7.95894	7.46455	6.46958	8.468	6.84	6.67121	9.80412	8.39618	10.4592	8.50121	8.597	8.94855	7.96382	7.213	8.8927	6.753	7.92755	6.801	7.86394	7.23758	9.974	10.9509	10.484	7.16642	7.02536	6.80852	7.52836	6.70179
62	8.50453	1.39582	7.31075	8.577	8.16255	8.84076	9.76691	9.19315	10.3173	7.49427	10.1335	8.91561	5.36518	8.59115	7.0182	7.271	8.19163	7.326	7.28213	8.731	11.1919	8.78225	7.96557	6.76107	9.37406	7.53229	7.07	10.4936	8.806	10.644	9.24172	9.481	9.82479	8.65069	7.90409	9.94171	8.328	8.78313	6.801	8.66013	7.93676	10.7733	11.665	11.3246	7.72081	7.22141	7.36936	7.886	7.041
63	9.1771	1.45291	9.311	8.577	9.166	9.71733	10.348	10.3418	10.712	9.49744	10.7715	10.362	5.81046	9.40655	7.79801	7.271	8.636	7.326	7.9597	9.69287	11.9629	9.63903	8.67395	7.596	10.1805	8.23835	7.07	11.0587	8.806	11.689	9.96927	9.99868	10.5879	9.35042	8.299	10.5766	8.77459	9.13488	6.801	9.47492	8.84725	11.3887	11.776	11.6915	8.108	8.48261	8.16415	9.11782	7.65555
64	9.90344	1.35736	10.3655	10.547	9.239	9.95191	10.8726	10.7359	11.4606	10.1335	11.3204	10.362	6.344	10.1385	8.66418	7.271	10.3262	8.97382	8.81473	10.7405	12.08	10.4255	9.41936	8.78973	10.8085	8.519	7.07	11.384	8.806	11.8581	10.6254	11.0837	11.2351	10.0109	9.58527	11.0802	10.2801	10.1908	9.17736	9.763	9.78745	11.835	12.5084	12.0383	9.04073	9.34982	9.043	9.49682	8.211
65	10.6809	1.097	10.8087	11.1584	9.239	11.0865	10.988	10.8452	12.0909	10.2927	11.7941	11.368	7.25204	10.7728	9.316	10.9125	10.998	10.1432	9.69427	11.3581	12.6449	10.87	10.073	9.85057	11.3934	9.88075	9.7087	11.384	10.6358	12.619	11.2016	11.621	11.7926	10.6107	10.2936	11.4957	11.0605	10.7273	9.72209	10.8691	10.217	12.145	12.9008	12.3803	9.811	10.2128	9.90361	10.648	9.49993
66	11.326	0.956043	12.1107	11.6609	11.2579	11.341	11.7986	11.492	12.6175	11.0751	11.9051	11.578	8.33	11.3075	9.90279	11.7412	11.5686	10.9652	10.5115	11.853	12.9196	11.6274	10.6012	10.6645	11.9435	10.6858	10.4881	12.4639	11.0193	13.072	11.7278	12.047	12.272	10.988	10.9533	11.8566	11.2355	10.9425	10.8566	11.446	11.3101	12.397	13.126	12.7108	10.2087	10.9933	10.639	11.5469	10.259
67	11.8173	0.94691	12.6977	12.0803	12.53	11.341	12.1	12.0133	13.1107	11.453	12.5407	12.0357	8.71333	11.755	10.8853	12.422	12.51	11.6637	11.219	12.2663	13.183	11.9233	10.8243	11.3553	12.472	11.413	11.1317	12.9057	11.332	13.7967	12.2403	12.521	12.685	10.988	11.575	12.108	12.07	11.377	11.037	11.714	11.716	12.623	13.4867	12.761	11.175	11.6563	10.982	12.416	10.636
68	12.2981	0.851413	13.1858	12.4297	13.0124	12.3789	12.1	12.6865	13.5369	11.548	12.8387	12.116	9.805	12.1273	11.4195	12.976	13.0102	11.833	11.549	12.6273	13.252	12.6234	11.3637	11.9389	12.882	12.0545	11.6678	13.3333	11.6288	14.2451	12.3746	13.0076	13.0255	12.0892	12.1707	12.108	12.4431	11.9408	12.1311	11.714	12.1369	12.8393	13.667	13.238	11.8005	12.2049	11.9249	13.0237	11.6416
69	12.6899	0.816983	13.5633	12.707	13.232	12.6842	12.7983	13.2231	13.8407	12.1455	13.1112	12.6282	10.4296	12.4346	11.5147	13.4074	13.1016	12.7163	11.549	12.9638	13.704	13.0759	11.653	12.4235	13.2447	12.2674	12.1224	13.727	11.9503	14.309	13.249	13.3	13.2915	12.537	12.752	12.8369	12.696	12.3241	12.7243	12.8933	12.6127	12.946	13.6967	13.3624	12.4109	12.6526	12.099	13.351	12.166
70	13.1188	0.667491	13.8391	12.867	13.232	12.9584	13.047	13.6948	14.0215	12.4601	13.1832	12.92	11.0165	12.682	12.2303	13.7322	13.752	13.0854	12.9648	13.2852	13.704	13.5156	12.1091	12.8442	13.8656	12.89	12.5335	14.0719	12.3128	14.8732	13.483	13.5588	13.398	12.537	13.3121	12.901	12.696	12.518	13.28	13.2182	12.9268	13.261	14.256	13.6433	13.0177	12.869	12.843	13.9753	12.6235
71	13.3852	0.629222	14.0064	12.9942	13.2905	13.0536	13.5599	14.0547	14.1095	12.7456	13.489	13.1992	11.5751	12.8858	12.5144	13.9535	13.9779	13.4025	13.4496	13.587	14.1676	13.9331	12.4278	12.993	13.954	13.3903	12.919	14.3666	12.489	15.0362	13.5188	13.875	13.5881	12.537	13.4593	13.2965	12.696	13.1433	13.62	13.4359	13.224	13.4833	14.256	13.7527	13.247	12.869	13.0587	14.4233	13.0099
72	13.7237	0.580581	14.0605	13.1574	13.8917	13.4173	13.7615	14.2697	14.1775	12.8191	13.6015	13.4502	12.0708	13.0518	12.7134	14.066	14.3897	13.7086	13.8696	13.86	14.5609	14.205	13.2832	13.4741	14.5207	13.7876	13.2669	14.47	13.0689	15.096	14.4467	14.0489	13.6698	13.5815	14.142	13.684	13.1446	13.4985	14.1199	13.5639	13.5168	13.6	14.4401	13.8085	14.0954	13.0797	13.405	14.6655	13.3243
73	13.9243	0.553436	14.0399	13.288	13.9286	13.492	13.9273	14.3715	14.2486	13.162	13.6703	13.5145	12.4416	13.158	12.8255	14.0625	14.5696	13.9935	14.0055	14.057	14.7197	14.5544	13.8621	13.612	14.732	14.0334	13.5493	14.7658	13.4397	15.0616	14.677	14.1708	13.679	13.8971	14.142	13.684	13.3864	13.7583	14.4908	13.6338	13.8066	13.951	14.577	13.8191	14.4695	13.8556	13.7077	14.7959	13.474
74	14.0658	0.548039	13.9862	13.48	13.913	13.735	14.0725	14.3824	14.3244	13.162	13.6356	13.7733	12.6779	13.158	12.8391	13.9853	14.6836	14.2216	14.4051	14.1751	14.8051	14.783	14.3807	13.6876	14.8584	14.1999	13.7572	14.8463	13.7119	14.9399	14.7943	14.2366	13.6608	14.0952	14.7475	13.684	13.34	13.9052	14.7055	13.68	14.0786	14.1567	14.595	13.8059	14.725	14.013	13.8151	14.8392	13.7252
75	14.1373	0.555564	13.9545	13.6877	13.8615	13.7982	14.2026	14.3254	14.4204	13.162	13.595	13.8532	12.789	13.312	12.8496	13.8718	14.7503	14.3503	14.5223	14.3881	14.8437	14.783	14.7992	13.729	14.9205	14.2872	13.9003	14.866	13.9108	14.7547	14.8037	14.2498	13.6347	14.171	14.8915	13.684	13.2783	13.947	14.8486	13.7413	14.294	14.322	14.5932	13.7914	14.875	14.1108	13.832	14.8179	13.9192
76	14.1836	0.5473	13.9814	13.889	13.8162	13.9109	14.2862	14.2552	14.5309	13.5527	13.5148	13.9405	12.8063	13.4217	12.8388	13.7725	14.7932	14.3386	14.5454	14.415	14.8538	14.783	15.0757	13.6608	14.9496	14.3081	14.0024	14.8631	13.954	14.5434	14.7496	14.224	13.6135	14.3053	14.8993	14.3802	13.1534	13.9349	14.8665	13.837	14.4027	14.441	14.5777	13.7946	14.9115	14.1822	13.8092	14.7633	13.9483
77	14.192	0.54511	14.0563	14.0852	13.7969	13.9307	14.3242	14.2037	14.6451	13.5466	13.4272	14.0231	12.8131	13.5004	12.8688	13.7139	14.819	14.2445	14.5114	14.429	14.8461	14.783	15.225	13.5972	14.9758	14.316	14.0807	14.8594	14.1126	14.3429	14.6362	14.1697	13.6031	14.3158	14.8682	14.3413	13.0995	13.8862	14.8487	13.9515	14.4375	14.504	14.5422	13.8268	14.8693	14.2415	13.7674	14.704	14.0974
78	14.1936	0.535015	14.17	14.1403	13.795	13.9183	14.3649	14.1851	14.7561	13.4998	13.3777	14.1069	12.8724	13.583	12.957	13.7121	14.833	14.1243	14.4442	14.4822	14.8353	14.943	15.259	13.561	14.989	14.3278	14.15	14.866	14.124	14.175	14.4956	14.1033	13.611	14.274	14.831	14.2302	13.1002	13.8409	14.717	14.0801	14.4312	14.538	14.4856	13.876	14.7932	14.2951	13.7414	14.669	14.1577
79	14.2132	0.51193	14.2731	14.4977	13.875	13.9065	14.4317	14.194	14.8575	13.4363	13.359	14.229	13.0113	13.7275	13.1128	13.7692	14.8447	14.018	14.3764	14.4687	14.8369	14.9157	15.2372	13.5812	15.049	14.333	14.18	14.9093	14.1044	14.0523	14.3778	14.0562	13.671	14.249	14.807	14.1015	13.1472	13.8175	14.5586	14.219	14.4023	14.569	14.4226	13.9394	14.7162	14.3598	13.7585	14.6731	14.2222
80	14.254	0.483741	14.5081	14.615	13.9955	13.9049	14.5161	14.2596	14.9521	13.3878	13.3717	14.3664	13.2073	13.9669	13.3551	13.8744	14.8707	13.9809	14.3509	14.4575	14.8599	14.7511	15.2064	13.647	15.0662	14.3968	14.2721	14.9592	14.0771	14.018	14.3464	14.0437	13.7862	14.1616	14.7983	13.9643	13.174	13.823	14.4204	14.3966	14.3682	14.6123	14.4074	14.0241	14.6637	14.4444	13.8341	14.6955	14.2993
81	14.3056	0.471141	14.6766	14.8763	14.2179	13.9196	14.5992	14.3603	15.0526	13.3771	13.4299	14.3991	13.4307	14.005	13.563	14.0141	14.9049	13.91	14.3672	14.4464	14.9057	14.6688	15.2039	13.647	15.142	14.4741	14.2905	15.0209	14.0646	13.966	14.2343	14.0757	13.8894	14.116	14.8025	13.8324	13.3492	13.8644	14.3161	14.5804	14.3364	14.6383	14.3271	14.1235	14.641	14.5603	13.9936	14.7222	14.3863
82	14.3806	0.465945	14.801	15.098	14.4137	13.9471	14.6727	14.4769	15.1776	13.4081	13.5533	14.5192	13.626	14.285	13.8308	14.1757	14.9355	13.9045	14.4162	14.4382	14.9708	14.641	15.2524	13.647	15.1811	14.501	14.3535	15.1007	14.0765	13.9942	14.2096	14.1511	13.9872	14.116	14.8415	13.7123	13.5033	13.9461	14.2502	14.7035	14.3034	14.634	14.2997	14.2367	14.648	14.738	14.1935	14.7535	14.4802
83	14.4802	0.456484	15.0027	15.2403	14.6225	13.9767	14.7407	14.607	15.3341	13.4847	13.7218	14.5491	13.7871	14.4071	14.2125	14.3571	14.9593	13.9509	14.4958	14.4353	15.049	14.641	15.3365	14.3235	15.2236	14.5522	14.3728	15.1841	14.1127	14.0682	14.2351	14.2498	14.0825	14.116	14.9117	13.6026	13.6771	14.07	14.2087	14.7762	14.2794	14.637	14.2927	14.3658	14.6874	14.975	14.3822	14.8102	14.5822
84	14.5888	0.471299	15.2703	15.3523	14.8395	14.0084	14.8088	14.7459	15.5181	13.5966	13.9211	14.5732	14.0676	14.7295	14.4511	14.5555	14.9742	14.0326	14.529	14.4398	15.1323	14.6705	15.4524	14.498	15.304	14.8107	14.376	15.2555	14.1662	14.1849	14.2998	14.3661	14.1855	14.1352	15.0097	13.5208	13.8661	14.21	14.1965	14.8397	14.2703	14.685	14.293	14.4	14.7491	15.238	14.5633	14.9044	14.686
85	14.7125	0.49465	15.524	15.4517	15.0502	14.0521	14.8773	14.854	15.7379	13.7273	14.122	14.6052	14.1348	15.0379	14.5091	14.7981	14.9853	14.1379	14.679	14.4732	15.206	14.7688	15.5974	14.8078	15.4365	14.9262	14.4093	15.3421	14.2305	14.3422	14.3805	14.5087	14.3077	14.213	15.1319	13.4968	14.0775	14.3467	14.2298	14.9117	14.2907	14.794	14.3672	14.6801	14.8257	15.44	14.7519	15.0469	14.7826
86	14.8469	0.509226	15.662	15.5544	15.2405	14.1189	14.9511	14.9815	15.9946	13.872	14.122	14.6543	14.4336	15.3872	14.8813	15.1104	15.0003	14.261	14.7754	14.5435	15.2748	14.8796	15.6871	15.107	15.6021	14.948	14.4485	15.4565	14.2999	14.5222	14.4217	14.6768	14.4542	14.3192	15.2775	13.5764	14.3226	14.4891	14.3144	15.0071	14.3379	14.951	14.4561	14.8611	14.9209	15.44	14.9629	15.2584	14.8801
87	15.0069	0.533061	16.0142	15.6788	15.4277	14.2106	15.0525	15.061	16.2669	14.0324	14.4302	14.7259	14.6167	15.68	15.0778	15.4532	15.0292	14.3402	14.882	14.642	15.4135	15.0266	15.9191	15.107	15.781	15.0689	14.5162	15.5972	14.3762	14.7132	14.6139	14.8637	14.6256	14.4422	15.4395	13.778	14.5874	14.6473	14.4684	15.105	14.4009	15.143	14.52	15.0671	15.0531	15.44	15.1994	15.5247	14.9934
88	15.1642	0.550786	16.1288	15.8373	15.6203	14.3385	15.1872	15.1395	16.407	14.1966	14.648	14.8225	14.645	15.68	15.2723	15.531	15.0871	14.5908	14.9401	14.7601	15.437	15.0775	16.0828	15.107	15.9536	15.425	14.6174	15.7542	14.4628	14.9105	14.7801	15.0604	14.8225	14.5757	15.6255	14.0329	14.676	14.8174	14.6685	15.2832	14.411	15.378	14.6942	15.134	15.2235	16.2195	15.4702	15.648	15.1387
89	15.3817	0.601956	16.4919	16.0212	15.662	14.503	15.239	15.385	16.7217	14.247	14.984	14.9521	14.645	16.2833	15.4731	16.1116	15.1832	14.782	15.361	14.9018	15.642	15.3758	16.163	15.8866	16.11	15.668	14.7591	15.9002	14.5724	15.1121	14.947	15.2546	15.0473	14.7192	15.856	14.292	14.7426	14.833	14.902	15.399	14.5203	15.6473	14.8989	15.52	15.4348	16.346	15.752	16.136	15.322
90	15.568	0.612961	16.6698	16.2209	15.7872	14.6983	15.5104	15.385	16.908	14.4981	15.0827	15.0894	14.645	16.585	15.6871	16.306	15.3226	14.9939	15.361	15.0645	15.746	15.448	16.4551	16.2576	16.2539	15.9554	14.9298	16.0183	14.708	15.3173	15.132	15.4354	15.2957	14.867	16.072	14.522	15.3348	14.833	15.092	15.789	14.7576	15.924	15.0682	15.7243	15.6764	16.346	15.9493	16.44	15.5432
91	15.7575	0.627914	16.686	16.42	16.121	14.89	15.6975	15.6072	16.908	14.6033	15.3078	15.2029	14.645	17.14	15.9097	16.6347	15.4986	15.2157	15.361	15.241	15.9272	15.7214	16.559	16.5349	16.301	16.2659	15.1151	16.1105	14.8677	15.5246	15.4167	15.453	15.5585	15.0126	16.072	14.6872	15.5005	15.223	15.3742	15.789	14.9653	15.993	15.2099	15.8885	15.9588	16.4444	16.448	16.6993	15.6215
92	15.9141	0.668855	16.7419	16.5593	16.121	15.0436	15.8674	15.5803	16.908	14.6515	15.3959	15.2759	14.645	17.2721	16.1249	16.9422	15.6903	15.309	15.361	15.4152	16.0157	15.8499	16.829	16.7642	16.5023	16.5723	15.2971	16.1848	15.0431	15.7283	15.5903	15.453	15.8134	15.1439	16.5785	14.7752	15.5614	15.3404	15.5102	15.789	15.2038	15.993	15.3027	15.9997	16.2965	16.887	16.544	16.8957	16.0311
93	16.077	0.6832	16.7634	16.6174	16.4415	15.086	15.9854	15.4744	17.2078	14.6367	15.4209	15.2937	15.3197	17.576	16.3115	17.0965	15.8801	15.6227	16.2569	15.5571	16.0481	15.8824	16.904	16.9295	16.6098	16.8517	15.4468	16.2543	15.2243	15.9163	15.7067	15.7334	16.034	15.2492	16.855	14.7815	15.4772	15.3787	15.8688	16.5329	15.4334	15.993	15.3142	16.0509	16.369	17.0325	16.544	17.0303	16.15
94	16.1621	0.731384	16.6746	16.591	16.4947	15.0869	16.0396	15.3196	17.1868	14.5382	15.3913	15.2573	15.6382	17.7593	16.4484	17.1583	16.0553	15.7835	16.7646	15.6551	16.042	15.9632	17.0152	17.0096	16.7041	17.0731	15.555	16.337	15.3902	16.075	15.7848	15.8371	16.2003	15.3351	16.961	14.7005	15.2636	15.3765	16.0147	16.7139	15.6175	15.993	15.2067	16.0398	16.369	17.1286	16.8562	17.1248	16.15
95	16.2023	0.803728	16.5582	16.4834	16.5068	14.9094	16.0272	15.1363	17.1305	14.3541	15.3172	15.1599	15.6984	17.828	16.52	17.1409	16.1917	15.8994	16.9062	15.7005	15.9292	15.9606	17.0349	17.027	16.7697	17.17	15.6106	16.4043	15.5223	16.1833	15.8469	15.845	16.3044	15.3933	16.9826	14.5359	14.961	15.3421	16.1125	16.8602	15.7199	16.4593	14.9778	15.972	16.8611	17.1528	17.3363	17.1802	16.4727
96	16.1805	0.872301	16.505	16.322	16.4723	14.6119	15.946	15.052	17.0551	14.0831	15.2076	15.135	15.7136	17.845	16.52	17.132	16.2614	15.9674	16.9401	15.706	15.7385	15.9304	17.023	17.027	16.7905	17.17	15.6012	16.4237	15.5955	16.2359	15.9027	15.845	16.3411	15.4169	16.979	14.2864	14.879	15.2869	16.1779	16.968	15.7435	16.322	14.6317	15.8604	17.2976	17.15	17.3914	17.19	16.4827
97	16.0781	0.975523	16.4864	16.1757	16.3885	14.2262	15.7963	14.6985	16.9642	13.714	15.0585	15.0024	15.6782	17.845	16.52	17.132	16.2612	15.984	16.8504	15.63	15.4605	15.8738	17.023	16.7628	16.775	17.17	15.5088	16.3737	15.587	16.245	15.9665	15.629	16.336	15.399	16.979	13.945	14.2106	15.2031	16.2288	17.032	15.696	16.1	14.1835	15.7083	17.3393	16.9989	17.3598	17.129	16.452
98	15.9264	1.09834	16.1554	15.7213	16.2626	13.7703	15.566	14.4089	16.8749	13.2523	14.8591	14.4549	15.5924	17.845	16.52	17.132	16.1849	15.967	16.703	15.5112	15.0932	15.7251	16.8932	16.605	16.7225	17.17	15.3518	16.2262	15.4766	16.1766	16.0397	15.4862	16.336	15.3124	16.979	13.5059	13.7878	15.1346	16.274	17.0572	15.6239	15.8047	13.6381	15.5061	17.313	16.7754	17.307	17.129	16.452
99	15.6611	1.18147	15.9913	15.592	16.1028	13.2552	15.0657	14.02	16.837	12.7216	14.5907	14.0843	15.4737	17.0248	16.52	16.4989	16.0328	15.967	16.3829	15.2495	14.6377	15.4398	16.7632	16.1912	16.673	16.7956	15.1255	15.9704	15.2085	16.144	16.0818	15.054	16.1146	15.0939	16.3441	12.9774	13.3336	14.8879	16.3095	17.09	15.3783	15.4613	13.0104	15.2455	17.1337	16.4323	17.1057	17.129	16.452
100	15.3119	1.27398	15.777	14.861	15.903	12.677	14.554	13.501	16.664	12.145	14.23	13.648	15.442	16.291	15.706	15.981	16.005	15.967	15.914	14.958	14.102	15.04	16.553	15.624	16.419	16.315	14.819	15.596	14.899	15.854	16.047	14.617	15.859	14.806	15.773	12.356	12.853	14.637	16.301	17.02	15.095	15.071	12.317	15.203	16.849	15.966	17.034	16.425	16.452
[truncated: 4 more columns]

## Sheet: Rotation LHipFlex A2ComfMc
all values Right	mean	std	steps
1	-24.7856	2.27609	-24.914	-23.007	-24.365	-27.812	-25.337	-22.595	-24.349	-25.161	-23.233	-20.767	-28.615	-26.476	-26.513	-21.32	-25.28	-25.101	-23.733	-26.462	-28.411	-25.459	-20.842	-25.186	-27.307	-18.586	-27.476	-26.893	-19.993	-24.3	-26.257	-24.842	-25.069	-23.675	-23.217	-23.162	-23.809	-26.992	-29.033	-23.405	-22.481	-24.141	-26.986	-26.618	-26.134	-25.083	-20.841	-26.702	-25.076
2	-24.866	2.34386	-24.6274	-22.9547	-24.5735	-27.8864	-25.364	-23.0206	-24.525	-25.0027	-23.277	-20.3609	-28.615	-26.6091	-26.74	-21.5654	-25.1811	-24.7914	-23.5728	-26.6285	-28.4935	-25.632	-21.0748	-25.15	-27.8156	-18.4896	-27.6601	-27.1073	-19.5028	-24.5013	-26.257	-24.2578	-25.5713	-23.7646	-23.1452	-23.9543	-23.9294	-26.895	-29.3495	-23.462	-22.397	-24.6447	-27.1737	-27.1144	-26.134	-25.0636	-21.0363	-26.9449	-25.236
3	-24.7736	2.44581	-24.2785	-22.782	-24.636	-27.772	-25.1938	-23.3303	-24.525	-24.871	-23.244	-19.744	-28.615	-26.5735	-26.74	-21.654	-24.89	-24.2087	-23.072	-26.662	-28.3695	-25.632	-21.2604	-24.9438	-27.905	-17.9859	-27.7054	-27.1865	-18.7182	-24.594	-25.9249	-23.779	-25.9986	-23.7231	-22.9167	-24.2886	-23.9259	-26.3144	-29.5076	-23.462	-21.9128	-25.0155	-27.152	-27.4878	-26.1369	-24.903	-21.1245	-27.046	-25.2271
4	-24.5115	2.62312	-24.146	-22.782	-24.4284	-27.3867	-24.6828	-23.418	-24.1602	-24.1974	-23.244	-18.8409	-29.0733	-26.3218	-26.74	-21.711	-24.3637	-23.3253	-21.9971	-26.662	-28.263	-25.3246	-21.3912	-24.686	-27.7799	-17.2134	-27.694	-27.0381	-17.581	-24.594	-25.29	-22.3448	-26.3005	-23.669	-22.4834	-24.4753	-23.905	-25.904	-29.4391	-23.462	-21.2698	-25.1965	-26.8448	-27.682	-26.142	-24.5255	-21.0711	-26.9724	-25.0228
5	-23.9595	2.78958	-23.9201	-21.31	-23.9093	-27.249	-23.856	-23.364	-23.483	-23.3427	-23.244	-17.5972	-29.1053	-25.8086	-26.5012	-21.53	-23.5441	-22.124	-20.505	-25.8236	-27.3049	-24.9591	-21.458	-23.6433	-27.733	-16.0698	-27.694	-26.5517	-17.231	-24.5834	-23.9334	-21.807	-26.3832	-22.9981	-21.7735	-24.4229	-23.347	-23.617	-29.244	-23.0126	-20.2325	-25.1225	-26.5448	-27.633	-25.294	-24.4229	-20.7974	-26.6226	-24.5802
6	-22.9325	2.997	-22.426	-19.9525	-23.478	-25.473	-22.4952	-23.364	-23.483	-22.1101	-20.9767	-15.9578	-28.838	-24.9584	-25.614	-21.0877	-22.3432	-20.734	-19.8321	-24.9492	-26.1411	-23.4678	-21.4545	-22.4601	-26.5286	-15.109	-26.9536	-25.833	-14.3	-23.3349	-23.315	-18.897	-26.173	-22.1138	-20.6498	-23.9684	-22.6557	-21.6544	-28.3319	-21.928	-20.089	-24.7608	-25.0056	-27.2602	-24.0133	-22.7572	-20.553	-25.9057	-23.8395
7	-21.7981	3.18834	-20.9888	-18.1807	-23.478	-24.353	-21.4	-22.2644	-21.488	-21.57	-19.5659	-14.0522	-28.1817	-23.7991	-25.614	-20.2515	-20.732	-19.6697	-16.6231	-23.6638	-24.5152	-23.074	-21.2985	-20.9353	-25.2281	-13.1728	-24.9726	-25.833	-14.3	-22.1887	-20.1324	-17.2397	-25.5418	-20.8438	-19.1334	-23.0867	-21.1655	-20.755	-27.0627	-20.3179	-20.089	-24.149	-24.512	-26.5207	-23.6362	-21.2691	-19.4949	-24.8392	-22.7812
8	-19.9658	3.33669	-20.364	-16.0243	-22.6028	-24.353	-18.8191	-20.6387	-20.018	-18.2588	-17.8543	-11.9651	-26.7457	-22.3406	-22.327	-18.8551	-18.77	-16.5032	-14.2212	-22.093	-22.414	-19.7306	-20.9132	-19.0522	-23.4376	-12.331	-23.3428	-22.8398	-14.3	-20.5496	-17.8312	-13.8501	-24.3688	-19.1737	-17.2463	-22.66	-19.5062	-16.771	-26.221	-19.031	-17.0194	-23.1617	-21.5881	-25.4286	-20.2888	-19.4015	-18.436	-23.4248	-21.3754
9	-17.8034	3.69301	-16.9792	-13.5842	-18.0705	-20.2432	-15.6031	-19.174	-16.2373	-15.7061	-15.919	-11.4944	-25.125	-21.994	-20.8273	-16.9579	-16.5126	-14.1229	-13.613	-20.6098	-19.9092	-17.2564	-20.251	-16.854	-21.19	-8.4259	-21.2575	-20.0813	-7.895	-18.4349	-16.153	-11.2786	-22.692	-17.1498	-15.0426	-22.5755	-17.4002	-15.1816	-23.3077	-17.3197	-13.758	-21.1781	-19.3877	-24.0156	-17.8615	-17.2359	-17.1759	-21.6647	-20.7294
10	-15.5259	3.82433	-14.6729	-10.9434	-15.7354	-16.903	-15.468	-17.659	-13.6394	-12.9167	-13.7871	-7.329	-24.1729	-18.6836	-17.2836	-14.603	-14.022	-13.68	-9.208	-17.1054	-17.0805	-14.5475	-19.4415	-14.404	-18.5368	-5.95027	-18.8353	-17.5935	-6.065	-15.9021	-13.6488	-10.3542	-20.5312	-14.8836	-12.5611	-17.9785	-14.9655	-12.143	-21.9205	-14.5855	-13.758	-19.55	-17.0153	-22.347	-16.674	-15.386	-14.6614	-19.6562	-17.5046
11	-13.1587	4.19919	-12.1845	-8.907	-13.441	-14.1287	-12.2866	-15.841	-10.9508	-9.93103	-11.4509	-4.73623	-20.5625	-16.5714	-16.5821	-11.9078	-11.293	-8.87289	-7.15552	-14.2975	-14.0114	-13.326	-17.4363	-11.7314	-15.6254	-3.33097	-16.1931	-14.9872	-0.750444	-13.1562	-11.562	-5.79206	-19.065	-13.13	-9.88529	-16.649	-12.3158	-12.143	-18.0054	-12.2388	-13.758	-19.55	-14.5095	-20.825	-12.8032	-13.2482	-12.4029	-17.4885	-16.549
12	-10.4139	4.25533	-9.53744	-6.29589	-13.441	-12.325	-7.969	-12.039	-8.23156	-6.76933	-8.89822	-1.96133	-17.9086	-14.3057	-11.444	-9.06611	-8.31822	-6.03722	-2.674	-11.2707	-10.7696	-9.916	-15.799	-9.955	-14.228	-0.604444	-13.39	-12.3167	1.11	-12.089	-7.14067	-2.933	-15.6046	-10.86	-7.04833	-16.649	-9.54167	-12.143	-15.256	-9.77144	-9.87767	-14.069	-11.829	-19.3343	-11.943	-11.316	-9.93456	-17.014	-12.726
13	-7.72592	4.69674	-6.7643	-2.27118	-13.441	-9.14167	-3.05082	-9.54127	-5.841	-3.50727	-6.14206	0.909576	-15.163	-13.7729	-8.333	-8.06918	-5.089	-3.08867	0.524909	-8.05455	-7.39236	-9.916	-13.7838	-6.719	-9.54891	2.15621	-10.4437	-9.57764	4.18733	-7.43936	-6.28061	-2.163	-13.128	-7.33036	-6.39321	-16.402	-8.103	-5.33991	-12.9816	-8.927	-0.682455	-11.2279	-8.96282	-16.2517	-10.5423	-6.81973	-7.35218	-17.014	-11.589
14	-4.26363	4.86549	-3.93361	0.826273	-4.72535	-5.37933	0.563333	-7.05873	-4.06599	-0.204758	-3.26793	3.71152	-13.8235	-9.865	-5.18179	-3.29073	-1.65056	-0.0507778	3.72703	-4.6823	-3.92773	-2.33872	-12.474	-2.84411	-6.376	4.86741	-7.43445	-7.39	7.67356	-4.55625	-1.516	2.57312	-13.128	-4.54318	-1.11632	-7.87959	-3.9227	3.35633	-8.44773	-4.54685	2.51376	-8.30118	-5.91745	-13.9184	-4.239	-3.91003	-6.58265	-12.82	-8.557
15	-1.35529	4.71368	-1.10013	3.94078	-1.74806	-4.56633	3.82418	-4.60509	-1.555	3.06006	-0.413535	6.31414	-10.427	-7.51105	-2.63	-2.144	1.906	0.779222	6.8277	-1.21882	-1.15	0.839051	-8.07853	-1.99544	-4.19082	7.45927	-4.40345	-4.92416	10.2174	-1.63738	-1.516	5.08209	-7.21455	-1.61264	1.85455	-5.14265	-3.653	6.708	-5.0064	-1.81027	5.64321	-5.31436	-2.74582	-13.2382	-4.239	-1.0059	-2.01337	-7.60764	-4.885
16	1.78374	4.61326	1.65521	6.95924	1.16488	-0.233	6.88182	-2.19055	2.39515	6.22227	2.3277	8.65733	-10.427	-3.67636	-0.107818	2.30982	4.498	6.00433	9.76864	2.19091	1.54867	3.92036	-5.438	2.537	0.943909	9.86103	-1.38845	-0.978182	12.5637	1.32779	2.73194	7.40291	-4.17458	1.37082	4.73764	-2.41236	0.189727	8.80139	-1.57739	0.963667	8.56055	-2.31936	0.437	-8.78067	1.43664	1.78309	0.705909	-4.90127	-1.51291
17	4.61778	4.81131	4.27453	9.82643	3.92377	2.38811	9.67782	0.166909	5.06632	9.18618	4.90675	10.725	-10.0297	-0.839141	3.85558	4.95971	4.498	8.924	12.5362	5.45067	6.33802	6.83155	-2.77551	5.25867	4.34906	12.0852	1.55173	1.726	14.7187	2.01345	7.62754	9.55218	-1.36879	4.31555	7.47552	-1.77989	5.44448	13.7138	1.75343	3.366	11.2082	0.599091	3.558	-6.04756	5.80864	4.36885	3.43286	-2.21691	1.49691
18	7.52838	4.39542	6.7253	12.5096	6.45704	6.24122	12.1584	2.45273	7.48303	11.8709	7.29279	12.5127	0.126778	1.295	6.63033	7.52438	10.8696	11.7258	15.0888	8.5007	7.096	9.53704	-0.101788	9.22878	7.58197	14.1435	4.402	2.93961	16.7196	6.90271	10.3188	11.5516	1.36868	7.1451	10.0364	2.89124	8.54012	16.7454	3.39574	5.26116	13.5924	3.38145	6.51661	-3.28233	8.54927	6.71483	6.13284	0.399182	4.48273
19	10.0667	4.23174	9.00427	13.3415	8.81482	8.913	14.3453	4.64782	9.79109	14.2766	9.47591	14.1044	3.183	3.60227	9.28182	10.0017	15.177	14.39	17.4232	11.3182	8.44618	12.0695	2.54491	11.931	10.5645	16.0462	7.16782	6.92336	18.615	9.25927	12.8829	13.4323	3.97373	9.79391	12.4505	5.49264	11.4717	19.4935	7.82709	8.55318	15.7435	5.99936	9.25955	-0.54	11.0566	8.88836	8.76345	2.917	7.39273
20	12.5012	4.13982	11.1242	17.3739	9.449	11.421	16.3652	6.74518	12.0193	16.4472	11.5325	14.653	6.13889	7.11378	11.783	12.3912	18.0281	16.884	19.608	12.45	15.4683	14.4633	5.11767	14.4456	13.3033	17.8374	9.465	9.28305	20.4378	11.3346	15.3225	14.369	6.42883	12.2833	14.7134	8.10678	14.2131	22.0189	10.5467	10.5204	17.6988	8.48618	11.7956	2.10344	13.3481	10.9272	11.2984	5.29827	10.1768
21	14.6418	4.03031	13.1361	18.473	12.753	13.8046	18.3182	8.77727	14.176	18.4167	13.5178	16.9032	8.9393	9.51792	14.1706	14.6962	19.775	19.2606	21.6933	16.235	18.226	16.7424	7.5867	16.8161	15.8344	19.5537	11.2914	9.83719	22.2198	13.2534	17.6594	16.7278	8.74688	14.6412	15.2427	8.7394	16.648	22.835	13.0288	12.2508	19.516	10.8743	14.1064	4.61344	15.4483	12.8548	13.708	7.55782	12.8249
22	16.7736	3.96648	13.665	21.6243	14.5799	16.0697	20.2388	10.7784	16.2509	20.2039	15.4519	18.1935	11.5045	11.246	16.4613	16.8974	22.6077	20.315	23.7001	17.4779	20.8422	18.9292	9.953	17.865	16.4825	21.1962	13.483	13.7233	23.9633	15.123	19.9	18.5594	10.9698	16.8813	18.9782	13.3253	17.9393	26.3942	15.298	13.8623	21.2617	13.2105	16.1765	6.985	17.4009	14.7017	16.0083	9.71655	15.3482
23	18.8741	3.99537	16.9298	23.9499	17.3064	18.227	22.124	12.782	18.2412	21.8483	17.3223	19.4474	13.8371	13.1177	17.552	19.0031	25.808	23.3977	25.6	20.7357	23.2873	21.023	12.211	17.865	19.937	22.7502	17.292	15.843	25.6278	17.0011	22.032	20.0283	11.902	19.0153	21.0731	14.775	21.2817	28.225	17.3306	15.3908	22.939	15.558	18.0483	9.23044	19.24	16.5019	18.1786	11.797	17.751
24	20.7324	3.89534	18.734	25.9467	19.2974	20.2763	23.9367	14.371	20.1443	23.3527	19.0956	20.6232	15.9351	15.8861	20.689	21.0365	26.4403	25.4886	27.3582	22.8169	25.5484	23.0473	14.3682	18.6523	22.0685	24.2091	19.5995	17.9147	27.137	18.891	24.0451	21.3129	15.2351	21.0413	23.1247	14.775	23.294	29.8653	19.161	16.8308	24.5116	17.8929	19.7288	11.3394	19.7605	18.2578	20.1807	13.8362	19.9771
25	22.6353	3.93461	20.474	27.7863	21.1856	22.1947	25.6249	16.1088	21.9032	24.6785	20.7446	21.6895	17.8037	17.7932	22.7102	22.9507	29.715	26.749	28.9336	24.8083	27.65	25.0065	16.4208	25.506	25.1338	25.5724	20.878	19.9205	28.44	20.7671	25.9111	22.3944	17.2662	22.9229	25.0649	15.2017	25.0745	31.3346	20.8358	18.1793	25.928	20.1741	21.211	13.2877	22.5892	19.9654	22.0203	15.8731	22.0389
26	24.3734	3.69796	20.9335	29.4114	22.9494	23.9601	27.1482	18.8563	23.4978	25.8314	22.247	22.6283	19.4586	19.5965	24.5746	24.7332	31.2222	28.1057	30.2866	26.6836	29.6017	26.8587	18.3808	26.616	27.3391	26.8625	23.5363	21.8005	29.5186	22.5636	27.6142	23.2653	19.2021	24.6171	26.8178	22.2246	26.6143	32.6069	22.3678	19.4201	27.1553	22.3733	22.5277	15.0798	24.148	21.212	23.6997	17.8778	23.9376
27	25.8772	3.60719	23.6377	30.791	24.5396	25.5382	28.4677	20.8524	24.9119	26.8102	23.5824	23.4769	20.9643	21.3046	26.3409	26.4072	33.0121	29.9937	31.3772	27.275	31.3898	28.084	20.2569	29.0963	29.3928	28.0907	25.7034	23.5221	30.3563	24.223	29.1343	23.9361	20.9795	26.1012	28.3495	23.7302	27.89	33.7196	23.7962	20.5416	28.1964	24.4219	23.6763	16.728	25.6442	22.6652	25.2061	19.675	25.6564
28	27.2001	3.61256	25.0249	31.9104	25.8955	26.911	29.6079	22.7676	26.1393	27.5927	24.7216	24.2977	22.3603	22.9086	28.0063	27.9604	33.547	31.128	32.2189	29.9776	32.9601	29.9553	22.0263	31.317	31.2324	29.2557	27.2997	25.0705	30.954	25.6933	30.446	24.4622	22.5828	27.3519	29.6258	24.9483	28.8555	34.7175	25.1536	21.5506	29.0509	26.3193	23.779	18.252	25.984	24.7988	26.5373	19.675	27.1725
29	28.2654	3.56742	26.2789	32.8319	27.0558	28.0508	30.595	24.5915	27.1992	28.1959	25.6876	25.123	23.6981	23.137	29.5586	29.411	33.7224	32.0597	32.8037	31.3854	34.3111	31.908	23.7055	31.317	32.7797	30.3622	28.6444	26.4282	31.2966	26.9308	31.5347	24.8979	23.096	28.41	30.6231	25.9773	29.5253	34.786	26.4719	22.4437	29.7278	27.834	24.8408	19.6279	28.3431	26.3238	27.7108	19.675	28.5038
30	29.256	3.29233	26.7013	33.5895	28.009	29.0127	31.42	26.3229	27.706	28.663	26.4955	25.6437	25.0338	24.2441	30.9938	30.7678	33.78	32.8497	33.1306	32.6678	35.4336	32.784	24.2994	31.317	33.9649	31.3783	29.7636	27.5813	31.4556	27.9047	32.4055	25.3107	25.3403	29.2982	31.3351	26.8848	29.945	35.8496	27.7783	23.2337	30.2352	29.0645	26.5024	20.8489	29.5353	27.425	28.721	24.675	29.652
31	30.1086	3.19262	28.065	34.2093	28.009	29.829	31.7331	26.8985	29.0005	29.028	27.1719	27.2487	25.764	26.562	32.2921	30.808	33.78	33.5233	33.2023	33.8131	36.3154	34.252	26.7819	34.8317	34.7082	31.964	30.6632	28.5642	31.48	28.6451	33.054	25.7551	26.5209	30.0578	31.8166	27.7103	30.1564	37.4952	27.932	23.9705	30.6256	30.09	27.4059	21.9143	30.232	28.7274	29.5662	26.399	30.508
32	30.9974	3.21579	29.2457	34.6975	29.4719	30.5429	32.8395	28.939	29.9897	29.2663	27.7282	28.39	27.6326	28.2989	33.4063	30.808	33.956	34.0898	33.0973	34.534	36.9105	36.25	28.209	37.5668	35.0656	32.9996	31.3917	29.3948	31.4217	29.1617	33.5415	26.2371	27.6043	30.7592	32.105	28.4534	30.22	38.4071	27.932	24.677	30.9527	32.021	28.3371	22.8494	31.3399	30.5658	30.2932	26.399	31.1553
33	31.7281	3.22071	30.3783	35.0791	30.078	31.1958	33.4715	28.939	30.8472	29.8498	28.2198	29.5071	29.2773	28.8213	34.3156	34.437	33.9901	34.5253	32.8644	35.4714	37.2513	37.2385	29.311	38.7479	35.061	33.313	31.975	30.0972	31.3397	29.4556	33.9087	26.7411	28.0951	31.4655	32.3069	29.0929	30.22	39.2459	31.5478	25.0737	31.2318	32.021	29.2498	23.7279	32.6202	31.8035	30.951	26.399	32.4265
34	32.4059	3.01799	31.079	35.357	30.7603	31.7977	34.025	32.256	31.6383	29.944	28.699	30.464	30.713	30.9833	35.003	34.474	34.087	34.8113	32.543	36.429	37.3627	37.9077	30.6117	39.6743	34.736	33.9253	32.408	30.7283	31.2723	29.5323	34.1643	27.222	29.5753	31.793	32.5557	29.5813	30.419	39.9477	32.9257	25.832	31.445	32.021	30.084	24.633	33.496	32.8517	31.606	30.223	32.612
35	32.9772	3.05259	31.079	35.5163	32.5736	32.3457	34.4308	32.256	32.3306	29.944	29.2067	30.898	32.0762	32.1321	35.4215	36.1713	34.0176	34.9223	32.1546	37.0097	37.2738	38.2103	32.23	40.3201	34.4907	35.4914	32.6599	31.3172	31.2034	29.4281	34.3055	27.5954	30.5486	31.793	32.8618	29.8987	30.5962	40.4488	34.1112	27.1258	31.5544	35.1315	30.726	25.149	34.2603	33.684	31.942	30.5347	32.612
36	33.4129	3.05773	32.9795	35.504	33.4341	32.535	34.6918	33.8602	32.798	30.6901	29.7457	30.898	33.279	33.1467	35.6124	37.7499	33.962	34.929	31.7123	37.426	37.0135	38.0808	33.0883	40.6637	33.4152	36.1364	32.751	31.8368	31.0926	29.1592	34.3426	27.759	31.5121	32.0671	33.1573	30.0281	30.8434	40.652	35.1255	28.0853	31.5542	35.7438	31.1289	25.149	34.9165	34.2654	31.942	31.5455	34.0236
37	33.7408	3.0852	33.9237	35.378	34.1172	33.321	34.7779	35.9424	32.798	31.4514	30.121	30.9184	34.2093	33.9565	35.5618	38.5498	33.332	34.929	31.1865	37.6325	36.627	37.3915	35.025	40.712	32.6092	36.5871	32.6799	32.2503	30.89	28.7395	34.2814	27.7263	32.3866	34.0345	33.3644	29.947	31.0848	40.5025	35.882	29.0219	31.4113	36.1124	31.246	25.149	35.4607	34.5449	32.3751	31.821	35.6819
38	33.8366	3.10662	34.5641	34.8315	34.5795	33.7813	34.782	37.0124	32.798	31.7961	30.4875	30.9345	34.7978	34.5161	35.554	38.854	33.0304	34.929	30.5287	37.566	36.396	36.2763	35.5852	40.712	31.7929	36.754	32.4235	32.508	30.5551	28.354	34.1308	27.714	33.067	34.5011	33.3819	29.6354	31.101	39.9538	36.3616	29.8391	31.348	36.1478	31.1281	25.149	35.8575	34.4877	33.6741	31.825	36.3196
39	33.7455	3.1028	34.9993	33.805	34.8009	34.1078	34.209	37.8733	32.798	32.0132	30.8271	30.1707	35.034	34.8355	34.7947	39.194	31.975	34.929	30.2305	37.566	35.5636	34.7393	37.5576	40.1107	30.9766	36.5873	31.9312	32.6077	30.136	27.6645	33.8925	26.9188	33.4465	34.634	33.313	29.403	31.101	39.023	36.511	30.4161	30.5504	36.09	30.3751	27.5934	36.066	34.1304	33.9019	31.589	36.7147
40	33.4109	3.15101	35.07	33.5532	34.698	34.1237	33.5367	38.4969	32.4683	32.0678	30.8336	29.2817	34.8856	34.8869	33.3453	39.062	31.975	32.1303	28.8523	37.566	35.3037	33.0891	38.5622	38.7277	30.1495	36.531	31.2395	32.5415	29.6763	26.5632	33.5821	26.2716	33.5268	34.6241	33.313	28.4578	31.101	37.8615	36.3147	30.7384	29.8403	35.156	29.4966	31.3257	36.0417	33.5014	33.923	30.7745	36.835
41	32.7198	3.27303	34.9883	31.468	34.2841	33.7316	32.0149	38.8578	30.9723	31.9271	30.642	28.3844	34.3523	34.6582	32.0452	38.4891	31.975	29.4919	27.9331	34.7129	33.6987	31.5583	39.111	38.412	29.783	36.531	30.432	32.2989	29.2139	25.5288	33.2189	25.6391	33.2626	34.471	31.6141	27.5054	30.4493	36.6561	35.7665	30.814	29.0686	34.1485	28.4902	32.512	35.7611	32.746	33.6788	29.8241	36.5814
42	31.8805	3.35242	34.5223	30.2837	33.6453	32.9338	31.704	38.8512	29.7261	31.732	30.3326	27.774	33.5363	34.2225	30.7454	37.6558	28.4718	27.763	27.0128	33.0902	32.6371	30.3745	39.111	35.8788	28.4481	35.1192	29.6123	31.9198	28.7682	24.4824	32.82	25.0964	32.6687	33.8706	30.4056	26.6061	29.8475	35.5702	35.0022	30.6671	28.3382	32.2517	27.5238	33.5028	35.3018	32.2663	33.0531	28.7181	36.3525
43	30.9938	3.42559	33.7577	29.2157	32.8815	31.89	31.1558	38.5469	28.4728	31.2229	29.7636	27.0279	32.605	33.6994	29.607	36.8006	27.6523	26.205	26.1493	31.4925	31.623	29.5896	39.4033	34.385	28.0838	33.415	28.8432	31.4794	28.3677	23.5783	32.3762	24.6965	31.8773	32.7341	29.1307	25.7897	29.2034	34.7438	34.1635	30.4206	27.7221	30.6709	26.7042	34.1613	34.7942	31.026	32.2305	27.6389	35.437
44	30.145	3.45182	32.7943	28.3052	32.1153	30.8279	28.3356	37.9269	27.4958	30.5732	29.277	26.0364	31.6878	33.1823	28.741	35.9512	27.0881	24.9182	25.3805	30.1383	30.7856	29.1495	38.8358	33.1532	26.832	32.4013	28.1537	31.0226	28.031	22.9384	31.8765	24.4374	31.0521	31.7847	27.9535	25.106	28.6098	34.1179	33.3734	30.1986	27.2795	29.2765	26.0853	34.429	34.3536	30.3727	31.2561	26.7205	34.2915
45	29.464	3.3882	31.7533	27.6174	31.4364	29.9043	27.4233	37.142	26.8889	29.9933	28.8296	25.3074	30.8978	32.7549	28.2467	35.179	26.7336	23.9229	24.714	29.1963	30.3326	28.9054	37.9681	32.2924	25.8827	31.6044	27.56	30.5834	27.7378	22.6339	31.3358	24.351	30.37	31.0132	27.087	24.5643	28.0973	33.609	32.7167	30.1072	27.028	28.198	25.774	34.3077	34.057	29.9384	30.258	26.084	33.051
46	28.9852	3.3301	30.7255	27.1113	30.9029	29.223	26.7652	36.3414	26.6059	29.5066	28.4707	24.6477	30.432	32.4773	28.0199	34.5631	26.556	23.193	24.1405	28.6172	30.298	28.6056	36.9894	31.79	24.8962	31.0815	27.0665	30.1605	27.686	22.609	30.774	24.1992	29.9198	30.523	26.811	24.1208	27.6305	33.4003	32.1871	30.1646	26.9547	27.6206	25.6429	33.888	33.9493	29.7642	29.3361	25.8953	32.1024
47	28.6027	3.21563	29.7592	26.7187	30.5463	28.8618	26.2966	35.5735	26.4932	29.1944	28.336	24.0785	29.8978	32.3677	27.9199	33.2335	26.5446	22.6976	23.6473	28.3156	30.5965	28.1208	36.1096	31.6809	24.4272	30.8564	26.6505	29.7445	27.4347	22.7225	30.1898	24.0947	29.718	30.3254	26.3114	23.7267	27.1902	32.3542	31.9982	30.3224	27.0115	27.4289	25.6779	33.29	33.9326	29.8012	28.5826	26.0393	31.2482
48	28.3125	3.13243	28.9179	26.3429	30.2974	28.7039	25.8565	34.8352	26.3078	29.1451	28.336	23.5623	29.565	32.4109	27.7445	32.2028	26.6263	22.324	23.2086	28.126	31.0463	27.3901	35.4086	31.175	24.266	30.9414	26.3098	29.3488	26.2852	22.8478	30.0643	23.9128	29.6392	30.3552	26.407	23.3555	26.7918	31.4344	31.2949	30.3669	27.092	27.4967	25.9658	32.6556	33.8699	29.9418	27.969	26.3341	30.5002
49	27.9961	3.08946	28.2258	25.8591	30.0496	28.629	25.3095	34.1429	25.8717	29.3223	27.5118	23.0363	28.5071	32.5147	27.3403	31.1558	26.7387	22.004	22.7975	27.8715	31.4276	26.4315	34.917	30.7393	24.3583	31.1627	26.0155	28.9543	25.4407	22.8475	28.9489	23.5944	29.5988	30.5182	26.6099	22.9874	26.4377	30.2802	30.8422	30.445	27.0812	27.6467	26.2817	32.044	33.6349	30.0318	27.416	26.5573	29.8719
50	27.639	3.08949	27.668	25.1895	29.6381	28.611	24.5765	33.506	25.1146	29.415	27.0357	22.4698	27.6242	32.5354	26.6346	30.1005	26.769	21.6692	22.382	27.4437	31.5934	25.3236	34.5521	30.0692	24.6061	31.3867	25.7216	28.4962	25.187	22.757	28.2998	23.0953	29.5498	30.6475	26.7083	22.6009	26.0291	28.9321	30.3662	30.412	26.9045	27.7045	26.496	31.4579	33.1449	29.9122	26.7781	26.4944	29.3539
51	27.1266	3.19725	27.1767	24.3195	28.9888	28.1539	23.627	32.8881	24.0321	29.9903	26.4503	21.8448	27.115	32.3682	25.6032	29.0094	26.686	21.2422	21.9167	26.7568	31.4874	24.122	34.2555	29.1114	24.8833	31.4673	25.3818	27.9012	23.165	22.2504	27.6314	22.3869	29.4686	30.6081	26.5298	22.1694	25.4827	27.4568	29.8607	29.884	26.513	27.5279	26.4881	30.8568	32.9672	29.5157	25.9692	26.0795	28.8728
52	26.4342	3.30555	26.6526	23.2677	28.1035	27.5223	22.5475	32.2337	22.702	30.2905	25.8083	21.1252	25.3196	31.9454	24.3445	27.8576	26.4263	20.6333	21.3333	25.8377	31.1004	22.8984	33.933	28.251	25.0667	31.2555	25.276	27.1035	21.7893	21.2634	27.392	21.4854	29.3578	30.3277	25.9795	21.6586	24.7896	25.8742	29.2985	29.3841	25.9189	27.0733	26.1739	30.1857	31.3425	28.8258	24.9593	25.3144	28.345
53	25.5627	3.46004	26.0215	22.0817	26.9733	26.6214	21.4338	31.4782	21.2397	30.4877	25.138	20.8647	23.7142	31.7234	22.984	26.6401	25.4976	19.8052	20.5957	24.762	30.4652	21.7034	33.5131	26.9116	25.0903	30.7169	24.2964	26.0589	20.336	20.0518	26.0464	20.4374	29.1987	29.7717	25.046	21.0142	23.9231	24.2297	28.6215	28.8661	25.1682	26.4215	25.5293	29.4277	30.1547	27.8336	23.7465	24.2308	27.6736
54	24.5762	3.62266	25.2325	20.8215	25.6618	25.5484	20.3384	30.5795	19.7115	30.5916	24.4463	19.2947	22.1649	30.568	22.6008	25.3696	24.435	18.7748	19.7113	23.5489	29.6273	20.5581	32.9097	25.84	24.9279	29.8691	23.4581	24.8142	18.8799	18.7486	24.8706	19.2981	28.9655	28.9425	24.219	20.2021	22.8745	22.5696	27.8182	28.4187	24.472	25.605	24.5501	28.5832	28.8973	26.6182	22.4616	22.9417	27.159
55	23.4071	3.77657	24.2505	19.5573	24.2189	24.391	19.3186	29.5285	18.167	30.6065	23.7231	18.186	20.6497	29.2838	20.2865	24.0515	23.127	17.569	18.7166	22.1845	28.6402	19.4637	32.085	22.963	24.5685	28.7791	22.4514	23.4806	17.489	17.4859	23.546	18.1435	28.6117	27.9104	22.6784	19.2348	21.6872	20.9135	26.866	28.0552	23.7025	24.7009	23.2895	27.666	27.6355	25.2697	21.1795	21.5505	25.9263
56	22.2018	3.89187	23.1371	18.3359	22.6747	23.959	18.4307	28.34	16.6552	30.528	22.9357	16.9807	19.209	27.4664	19.0397	22.6707	21.6656	16.224	17.669	20.698	27.5256	18.4109	31.004	21.435	24.019	27.5913	21.348	22.1441	16.2031	16.2994	22.1398	17.0463	28.0594	26.7096	20.5553	18.1583	20.461	19.2696	25.7793	27.7104	22.1423	23.764	21.899	26.6921	26.414	23.8286	19.9099	20.158	24.383
57	21.0089	3.9976	21.9384	17.1944	21.0993	22.0114	17.6917	27.0465	15.2111	30.3254	22.0346	15.7212	17.8629	26.9612	17.8767	21.2235	20.1729	14.8456	16.6099	19.1453	26.326	17.3666	29.7085	20.1243	23.3163	26.3526	20.2205	20.8627	15.0207	15.2105	20.7023	16.0299	27.2847	25.3621	18.7864	17.0478	19.2665	18.154	24.6269	27.318	20.9496	23.256	20.4615	25.6883	25.2629	22.337	18.6318	18.8715	22.8112
58	19.7389	4.02677	20.6822	16.1509	19.5581	20.8037	17.0883	25.738	13.8571	29.9229	21.0014	14.4446	16.5908	24.1893	16.7735	19.7254	18.7237	13.5323	15.5566	17.6138	25.1032	16.2669	28.2865	17.5733	22.4937	25.0483	19.1151	19.6729	13.9317	14.216	19.2426	15.0955	26.3051	23.9007	17.0964	15.9726	18.1734	16.4827	23.4538	26.8139	19.7301	21.8645	19.0362	24.6517	24.493	20.8525	17.3267	17.7175	21.1119
59	18.5396	4.05471	19.3762	15.1667	18.082	20.472	16.573	24.4483	12.6189	29.3096	19.9121	13.1568	15.3542	22.5341	15.6786	18.1807	17.3671	12.3549	14.5175	16.1587	23.897	15.0898	26.7301	15.9863	21.5996	23.6404	18.0461	18.5749	12.8999	13.2912	17.7564	14.2252	25.2078	22.3945	15.5473	14.9654	17.1813	14.6196	22.2841	26.1678	18.5228	20.9508	17.6345	23.5694	23.4665	19.4307	15.992	16.6906	19.3693
60	17.3791	4.02552	18.0631	14.2059	16.6513	18.2761	16.0713	23.1615	11.4789	28.4866	18.812	11.8687	14.1152	20.9411	14.5696	16.5861	16.1341	11.3367	13.4808	14.7964	22.7127	14.7201	25.0687	14.5372	20.6925	22.1484	17.005	17.5162	11.8754	12.4032	17.3646	13.3598	24.0714	20.8892	14.1598	14.0373	16.2674	13.1527	21.0978	25.3469	17.3368	20.0863	16.2451	23.2551	21.8888	18.096	14.6487	15.762	17.6765
61	16.1969	3.93682	16.784	13.2331	15.237	16.934	15.773	21.843	10.4152	27.4478	17.7328	11.4588	12.8489	19.4336	13.578	14.9669	15.0267	10.4497	12.4318	13.5324	21.5274	12.881	23.3424	13.1887	19.8071	20.6173	15.9625	16.3986	11.111	11.499	14.7151	12.438	22.9292	19.4142	12.9555	13.1791	15.3883	11.6793	19.8536	24.3394	16.1635	19.2463	14.8462	21.1897	20.6525	16.989	13.3326	14.8782	16.1026
62	15.0425	3.89997	16.2795	12.2086	13.933	15.5418	14.8985	20.4748	9.38613	26.2372	16.6923	9.33875	11.5532	17.9846	12.6258	14.491	14.0119	9.598	12.045	12.32	20.468	11.3255	21.5777	11.8792	18.9436	19.0843	14.8724	15.562	10.0771	10.5245	13.8	11.4317	21.7916	17.9829	11.9094	12.3368	14.4658	10.1846	18.5326	23.209	14.9888	18.517	13.4159	19.9026	19.3177	16.2116	12.056	13.9701	14.6543
63	13.8469	3.88961	14.3932	11.483	13.0252	14.1071	13.9186	19.0334	8.31515	24.9528	15.6829	8.0713	10.235	16.5581	10.7599	11.7579	13.0444	8.65822	10.2086	11.0961	20.468	9.54372	19.8124	11.405	18.089	17.5685	13.682	14.0007	9.25	10.037	12.0998	10.3249	20.6198	16.5653	10.9634	11.4415	13.4312	8.65671	17.107	22.0009	13.7869	17.7626	12.842	18.5722	18.235	15.065	10.8156	12.995	13.3159
64	12.6255	3.89767	13.2427	11.483	10.917	12.64	13.105	18.4826	7.14	23.6445	14.6916	7.721	8.90282	15.1198	9.29009	10.1811	12.87	7.576	8.99282	9.9	18.3031	8.11491	18.289	9.179	18.089	16.0665	12.3613	13.184	7.147	8.34427	11.17	9.11945	19.3459	15.1248	10.712	10.4352	12.2694	7.654	16.2	20.7343	12.5415	16.3904	10.4173	17.198	17.0991	13.2886	9.59191	11.9115	12.0417
65	11.3181	3.86184	12.0795	8.90561	9.396	12.64	12.0953	16.474	6.695	22.699	13.692	5.40015	7.747	13.816	7.76497	8.62139	10.9854	7.09822	7.72582	9.04791	15.9541	6.79148	16.8715	7.99	16.7383	14.5551	10.952	10.1313	5.764	7.82833	8.59824	7.86248	17.9623	13.6274	9.08164	9.27741	11.0142	7.654	16.2	19.379	11.872	15.7752	9.33	15.7703	14.9164	12.765	8.3474	10.7125	10.7642
66	9.86819	4.01792	10.8785	7.30887	7.82999	11.0156	10.3185	16.474	4.40073	21.1022	12.6471	3.98698	6.88559	12.7479	6.22348	7.08245	10.259	4.87044	6.43461	6.9313	14.443	5.59173	15.783	6.85222	14.6435	12.9917	9.494	8.23171	4.38956	5.55249	7.08642	6.58267	16.4814	12.0471	8.02434	7.98714	9.71764	4.06066	16.2	17.936	10.1268	13.605	7.64612	14.281	14.448	10.4879	7.04958	10.173	9.44491
67	8.33286	3.90699	9.61567	5.93033	7.051	8.16767	8.941	12.609	2.865	20.408	11.5353	2.53367	5.667	10.3217	4.704	5.573	8.82633	3.278	5.149	5.396	13.522	4.524	13.298	4.534	13.185	12.224	9.179	7.333	3.05467	4.08633	5.59833	5.287	14.9123	10.3907	6.854	6.60833	8.413	2.592	12.3013	17.1477	9.657	11.985	5.716	12.72	11.853	8.99733	5.70267	8.031	8.062
68	6.6919	3.70406	8.27354	4.57157	4.70144	7.759	7.59048	10.974	1.28707	17.806	10.912	1.0556	3.83137	8.5707	3.24873	4.09499	7.04333	1.59167	3.90164	3.84342	10.8988	3.51561	11.5244	2.88422	11.6179	9.79519	6.866	4.54969	1.75278	3.691	4.11914	3.98024	13.2946	8.70844	5.59159	5.19447	7.14212	1.19842	9.1004	14.7582	7.09597	10.2945	4.20358	11.0994	10.3309	7.45596	4.31937	6.595	6.59709
69	5.22858	3.60152	7.11	3.26192	3.15299	5.16278	6.31055	9.38036	0.78	16.0708	9.30407	-0.413333	2.55619	6.80197	1.87661	2.63418	5.538	-0.0941111	2.71161	2.32706	9.22891	3.257	9.45112	1.23911	10.0475	8.04708	5.62182	2.61523	0.478778	1.234	2.63921	2.66948	11.6413	7.0483	5.14651	3.78942	5.92788	-0.108596	7.49622	13.1043	6.171	8.59791	2.76327	9.593	8.83864	5.91911	2.91874	5.15955	5.736
70	3.83067	3.51954	5.90918	2.02252	1.70067	3.67267	5.12918	8.819	-1.80418	13.5866	7.7993	-1.85024	1.795	5.07839	0.594	1.19721	4.03733	-1.73333	1.58691	0.876	7.62718	1.708	7.6953	-0.378333	8.51327	6.32909	4.585	0.939212	-0.775667	0.140727	2.23	2.126	10.46	5.44864	2.94448	2.41979	4.77991	-0.584394	5.96248	11.4598	4.67873	6.94236	1.41627	8.706	7.38755	4.43685	1.52985	3.75491	3.73064
71	2.30925	3.42334	3.82861	0.879626	0.338424	2.22867	4.04988	6.35273	-3.27258	11.6676	6.47199	-3.24577	0.61201	3.43774	-0.611606	-0.193162	2.57689	-3.31111	0.527545	-0.486394	6.09948	0.662141	5.94185	-1.247	7.03285	4.59793	2.21945	-0.576374	-2.02089	-2.24513	-0.408	0.129394	8.64214	3.94809	2.329	1.10358	3.71518	-2.50401	5.40111	9.85949	2.84855	5.35964	0.166364	6.22922	5.99073	3.02923	0.186778	2.41718	2.035
72	1.02436	3.32441	2.31526	-0.179323	-0.923202	0.855333	3.23	4.93764	-4.69452	9.82712	5.16578	-4.59163	0.047	1.91349	-1.79579	-1.51395	1.18333	-4.79911	-0.466545	-1.78127	4.62495	0.038	4.23673	-3.18989	5.60958	2.88957	1.184	-1.92211	-3.249	-2.676	-0.408	-1.12827	7.7878	2.55894	0.342172	-0.149071	2.72127	-3.65221	3.18802	8.31543	1.50118	3.83673	-0.564	4.74144	4.65573	1.70661	-1.08136	1.183	1.14082
73	-0.360212	3.33242	0.838818	-1.16864	-2.117	-0.432	2.55909	4.251	-6.08073	8.08964	3.90491	-5.88909	-1.85455	0.545727	-2.99382	-2.77282	-0.142	-6.181	-1.41309	-3.028	3.19582	-1.745	2.61336	-4.939	4.22036	1.27191	-0.294273	-3.07773	-4.443	-5.64427	-1.98364	-2.30745	5.65	1.29936	-1.06791	-1.33864	1.76718	-4.78536	1.92073	6.842	0.241182	2.36636	-2.09318	3.383	3.38564	0.479727	-2.27627	0.0445455	-1.18382
74	-1.63443	3.29912	-0.574596	-1.383	-3.27412	-1.613	1.26055	2.411	-7.251	6.48364	2.70399	-7.13475	-3.00372	-0.679465	-4.24342	-3.97266	-1.40189	-7.44278	-2.33367	-4.126	1.82361	-2.82071	1.09029	-6.35967	2.85491	-0.24602	-2.219	-4.08393	-5.578	-7.3541	-4.741	-3.42812	3.78657	0.167364	-2.39249	-2.48391	0.813939	-5.89641	0.71703	5.44297	-0.931909	1.504	-3.52679	2.19222	2.166	-0.668131	-3.41395	-1.00727	-1.618
75	-2.74622	3.28973	-1.88708	-3.08815	-4.43589	-2.71767	0.382788	1.10491	-8.15834	4.99848	1.57588	-8.33446	-4.21325	-1.78072	-5.131	-5.13999	-2.61222	-8.617	-3.26155	-4.91467	1.37559	-4.36716	-0.305515	-7.75456	1.52073	-1.67994	-2.327	-4.99799	-6.66067	-9.02186	-6.9308	-4.48979	2.98214	-0.841818	-3.69585	-3.605	-0.162697	-6.422	-0.439606	4.11876	-2.01806	-0.375091	-4.417	1.12811	0.975455	-1.76583	-4.50175	-1.98636	-2.23636
76	-3.99132	3.27221	-3.05291	-4.08385	-5.183	-3.784	-0.496455	0.344	-9.34	3.60109	0.514182	-8.631	-5.48958	-2.77961	-6.72955	-6.2897	-3.77067	-9.73333	-4.22027	-6.67227	-0.756576	-5.308	-1.60942	-9.13067	0.243364	-3.03109	-4.00245	-5.85785	-7.68767	-10.6082	-7.838	-5.487	0.540394	-1.76715	-4.97061	-4.72852	-1.18091	-8.05206	-1.56209	2.87712	-3.02927	-1.12455	-5.96755	0.161333	-0.208909	-2.84206	-5.55645	-2.94318	-5.50673
77	-5.12368	3.35941	-4.09012	-5.12662	-6.66086	-4.073	-1.088	-1.024	-11.2966	2.28282	-0.491909	-8.631	-6.82562	-3.71348	-8.55324	-7.41102	-4.88456	-10.8393	-4.865	-6.98791	-2.01338	-5.308	-2.83851	-10.4862	-0.962091	-4.30961	-6.93518	-6.68713	-8.666	-11.865	-10.954	-6.42839	-0.923101	-2.64688	-6.22189	-5.13709	-2.246	-9.15251	-2.64815	1.69335	-3.98297	-2.622	-7.69206	-0.750889	-1.41345	-3.22448	-6.58842	-3.92445	-6.84982
78	-6.22961	3.40919	-5.04344	-6.23189	-8.079	-5.93656	-2.12133	-1.537	-11.8114	1.03833	-1.46033	-10.3359	-8.19067	-4.63256	-10.1643	-8.49344	-5.97167	-11.1501	-5.95233	-8.841	-3.26256	-7.49911	-4.01611	-11.8139	-2.08967	-5.51922	-8.558	-7.50022	-9.60011	-12.8259	-12.6003	-7.31567	-2.112	-3.51656	-7.013	-6.628	-2.246	-10.2343	-3.71189	0.551111	-4.657	-4.756	-8.782	-1.65022	-1.6	-5.004	-6.91367	-4.974	-8.153
79	-7.37066	3.6488	-5.95758	-6.56645	-8.911	-7.06733	-3.40164	-1.537	-13.7623	-0.162091	-2.40809	-13.1584	-9.55382	-5.56612	-11.8144	-8.934	-7.06133	-13.164	-7.266	-10.0641	-4.51	-7.773	-5.16682	-13.0983	-3.14855	-6.67558	-10.1752	-8.30545	-10.4977	-14.027	-14.1037	-7.548	-2.112	-3.77742	-8.30379	-6.628	-4.09209	-11.3336	-4.637	-0.565182	-5.50845	-4.756	-10.1954	-2.57567	-3.94964	-6.10652	-8.57191	-6.13891	-9.41791
80	-8.56109	3.69204	-6.88748	-8.61183	-8.911	-8.26011	-4.369	-3.76191	-14.227	-1.33376	-3.35734	-14.4227	-10.8866	-6.52891	-13.4701	-10.5637	-7.662	-14.4011	-8.34358	-11.6601	-5.7742	-9.05892	-6.041	-14.3254	-4.17009	-7.80925	-11.7743	-9.10673	-11.3729	-15.8738	-14.837	-7.85527	-2.112	-5.39167	-9.69201	-9.34071	-5.147	-12.4499	-5.4128	-1.67937	-6.83239	-7.23527	-12.0175	-3.55	-5.28236	-7.22765	-9.56535	-7.39145	-10.6419
81	-9.82314	3.793	-7.85184	-9.84462	-11.6888	-9.51467	-5.11473	-5.616	-15.8432	-2.48782	-3.859	-15.7109	-12.1774	-7.53427	-15.0632	-11.5585	-9.11178	-15.663	-9.086	-12.644	-6.442	-10.8782	-7.20555	-15.4828	-5.19473	-8.94512	-13.3492	-9.88703	-12.2239	-17.0702	-16.4275	-9.576	-3.54651	-6.44348	-10.732	-10.6227	-7.59327	-13.5743	-6.114	-2.80867	-7.83191	-9.44164	-13.3569	-4.58678	-6.011	-8.36705	-10.588	-8.70355	-11.8123
82	-11.0193	3.6901	-8.85336	-11.0774	-12.8542	-10.819	-6.88627	-5.91127	-16.7325	-3.63873	-5.19264	-16.536	-13.4332	-8.58591	-16.5281	-12.5323	-10.488	-16.918	-10.1914	-13.5642	-8.15936	-11.9719	-7.84273	-16.547	-6.25564	-10.0934	-14.778	-10.643	-13.045	-18.1566	-17.874	-10.5006	-7.80891	-7.57255	-11.7121	-11.7528	-9.04809	-14.067	-7.80436	-3.97	-8.84709	-11.018	-14.5849	-5.697	-7.69755	-9.50755	-11.6291	-10.0494	-12.9079
83	-12.1296	3.70841	-9.89429	-12.2934	-13.418	-12.1699	-8.10861	-9.25345	-17.522	-4.79785	-5.489	-18.0074	-13.971	-9.68712	-17.8192	-13.4853	-11.6773	-18.1409	-11.5823	-14.9665	-9.66844	-13.0682	-9.81727	-17.4701	-6.572	-11.2775	-15.6056	-11.3778	-13.8312	-19.1498	-18.9283	-11.029	-8.166	-8.76181	-12.6306	-12.8067	-10.4814	-15.829	-8.352	-4.708	-9.8673	-12.5616	-15.6957	-6.14189	-9.38818	-10.6149	-12.6757	-11.023	-13.9054
84	-13.241	3.72112	-10.565	-13.5013	-15.1751	-13.5419	-9.32061	-9.935	-18.1846	-5.847	-6.27441	-19.5967	-15.7875	-9.949	-18.8542	-14.4315	-12.8731	-19.3169	-12.556	-15.8588	-10.9949	-14.1521	-11.1048	-18.2608	-6.90958	-12.5127	-17.7298	-12.1055	-14.6002	-20.0274	-19.8661	-12.68	-9.14238	-9.717	-13.4801	-13.7782	-11.8661	-16.3864	-9.86291	-6.30493	-10.8837	-14.0585	-16.6868	-7.699	-10.7588	-11.6924	-13.7269	-12.3797	-14.8039
85	-14.3905	3.53799	-11.89	-14.207	-16.3538	-14.9133	-10.5093	-11.7859	-18.7087	-6.72473	-8.266	-20.578	-16.9662	-12.0508	-19.6034	-15.3592	-14.0737	-20.4347	-13.2073	-16.6545	-12.3101	-15.21	-12.481	-18.588	-9.70827	-13.7919	-19.0296	-12.8502	-15.3653	-20.7504	-20.6693	-13.3331	-11.6516	-10.804	-14.2268	-14.669	-13.1923	-18.146	-10.8748	-7.83073	-11.8937	-15.4975	-17.5708	-7.699	-12.1019	-12.7635	-14.7775	-14.1005	-15.6117
86	-15.4544	3.44765	-13.2798	-15.675	-17.5329	-16.2584	-11.6688	-13.104	-19.1	-8.54997	-8.266	-21.3019	-18.0581	-13.3275	-20.1357	-16.2366	-15.2767	-21.4912	-14.9125	-17.3811	-13.6084	-16.228	-13.8968	-19.444	-10.8957	-15.0974	-20.209	-13.6172	-16.1349	-21.3211	-21.3244	-15.033	-12.85	-12.644	-14.8784	-15.204	-14.46	-19.2762	-11.8863	-9.26897	-12.8945	-16.8652	-18.3672	-7.699	-13.4105	-13.8096	-15.8192	-15.3648	-16.3391
87	-16.5674	3.11611	-14.201	-17.1312	-18.6958	-17.5518	-12.788	-14.2826	-19.4224	-9.91345	-11.4082	-22.5893	-19.084	-13.888	-20.5181	-17.0323	-16.4609	-22.4783	-16.0895	-18.0561	-14.8861	-17.2103	-15.3243	-19.9924	-12.0265	-16.4123	-21.2415	-14.3855	-16.9186	-21.7515	-21.8351	-16.1544	-13.5773	-13.9919	-15.4586	-16.1292	-15.6636	-20.3536	-12.9156	-10.7609	-13.8695	-18.1296	-19.0798	-12.4077	-14.6815	-14.8014	-16.8496	-16.5416	-17.0273
88	-17.5789	2.90071	-15.3925	-18.3311	-19.7947	-18.7723	-13.8523	-15.4183	-19.7512	-11.3313	-12.616	-23.3004	-20.0305	-16.0019	-20.8137	-17.7465	-17.6023	-23.3887	-17.2938	-18.7293	-16.1215	-18.1709	-16.7292	-20.4467	-13.0505	-17.7181	-22.1181	-15.1262	-17.7187	-22.0649	-22.222	-17.2078	-15.3129	-15.3112	-16.0029	-17.0991	-16.8031	-21.3582	-13.9688	-12.288	-14.8203	-19.2846	-19.7035	-13.9263	-15.9181	-15.7114	-17.8487	-17.6267	-17.6962
89	-18.5193	2.71072	-17.0354	-19.5059	-20.8161	-19.8968	-14.8533	-16.503	-20.1606	-12.7903	-13.6222	-23.8864	-20.8698	-17.4161	-21.0887	-18.378	-18.6859	-24.2222	-18.5043	-19.4213	-17.2841	-19.0962	-18.0613	-20.9059	-13.9277	-18.9764	-22.835	-15.8034	-18.5224	-22.2947	-22.5148	-18.1713	-16.4723	-16.5632	-16.5542	-17.8659	-17.8913	-22.2836	-15.0437	-13.8256	-15.7497	-20.336	-20.2607	-15.4554	-17.115	-16.4979	-18.7884	-18.609	-18.35
90	-19.4069	2.50378	-18.2301	-20.027	-21.7588	-20.903	-15.7903	-17.5272	-20.6802	-14.2763	-15.6116	-24.3842	-21.6202	-18.7552	-21.3849	-18.9403	-19.7029	-24.9732	-19.6891	-20.1236	-18.3666	-19.9692	-19.271	-21.4052	-14.6613	-20.1309	-23.3738	-16.4182	-19.3102	-22.5013	-22.7624	-19.0558	-17.5612	-17.7205	-17.1475	-18.6276	-18.9417	-23.1275	-16.1413	-15.3482	-16.6612	-21.2595	-20.7635	-16.9677	-18.2515	-17.1672	-19.658	-19.4645	-19.0343
91	-20.2451	2.34812	-19.3331	-21.4043	-22.6186	-21.785	-16.6588	-18.4966	-21.2947	-15.7649	-16.8783	-24.825	-22.2915	-20.0179	-21.7408	-19.4604	-20.655	-25.632	-20.8209	-20.8306	-19.3748	-20.7816	-20.3365	-21.961	-15.2655	-21.1623	-23.7907	-16.9779	-20.061	-22.7189	-22.908	-19.8582	-18.5623	-18.7731	-17.7956	-19.3836	-19.9569	-23.89	-17.2593	-16.8099	-17.5641	-22.0841	-21.222	-18.428	-19.3336	-17.7331	-20.448	-20.22	-19.7925
92	-21.0096	2.23812	-20.3417	-22.0651	-23.4056	-22.5204	-17.4606	-19.4025	-21.9809	-17.2113	-18.0099	-25.2462	-22.8974	-21.1727	-22.145	-19.9642	-21.5242	-26.1869	-21.8716	-21.5368	-20.3097	-21.5113	-21.2841	-22.5824	-15.7664	-22.067	-24.1267	-17.096	-20.752	-22.9689	-23.2105	-20.5711	-19.4642	-19.7029	-18.5005	-20.1074	-20.9498	-24.595	-18.3607	-18.1404	-18.4553	-22.8094	-21.6727	-19.7732	-20.368	-18.2145	-21.1718	-20.8996	-20.6162
93	-21.7133	2.15759	-21.2351	-22.407	-24.1316	-23.1381	-18.2013	-20.2275	-22.7002	-18.5692	-18.988	-25.6887	-23.4449	-22.1856	-22.5799	-20.4743	-22.3146	-26.6654	-22.8022	-22.222	-21.183	-22.1596	-22.1108	-23.2649	-16.1968	-22.8349	-24.4231	-17.3834	-21.3832	-23.2892	-23.391	-21.1972	-20.2538	-20.5089	-19.2491	-20.7734	-21.9222	-25.2574	-19.3859	-19.3163	-19.3298	-23.4416	-22.1647	-20.9858	-21.3529	-18.6212	-21.863	-21.5246	-21.4489
94	-22.3754	2.08628	-21.82	-22.6501	-24.8094	-23.6533	-18.9016	-20.763	-23.3835	-19.7791	-19.7994	-26.1558	-23.953	-23.0823	-23.0395	-20.9944	-23.024	-27.0813	-23.6099	-22.776	-22.009	-22.7322	-22.8433	-24.005	-16.5942	-23.4337	-24.7242	-18.5328	-21.958	-23.6867	-24.0203	-21.7783	-20.948	-21.2016	-19.9981	-21.3835	-22.8347	-25.8787	-20.3217	-20.3113	-20.1807	-24.0122	-22.635	-22.061	-22.2642	-18.9843	-22.5392	-22.1194	-22.2296
95	-22.958	2.04813	-22.3109	-22.8719	-25.4616	-24.0809	-19.58	-21.4509	-23.9782	-20.8057	-20.4349	-26.351	-24.4392	-23.881	-23.5266	-21.5291	-23.657	-27.4486	-24.2984	-23.1828	-22.7885	-23.2219	-23.4841	-24.7684	-16.9787	-23.8912	-25.0532	-19.0495	-22.4806	-24.158	-24.4589	-22.339	-21.5588	-21.7903	-20.7201	-21.9401	-23.369	-26.4724	-21.1516	-21.1088	-20.99	-24.5444	-23.082	-23.0067	-23.069	-19.3224	-23.2002	-22.7055	-22.9398
96	-23.5313	2.05106	-22.8465	-23.1171	-26.1103	-24.4391	-20.25	-22.3149	-24.4626	-21.6452	-20.8736	-27.135	-24.9142	-24.5954	-24.0506	-22.0815	-24.2082	-27.778	-24.8812	-23.8774	-23.5077	-23.6477	-24.0296	-25.5047	-17.3711	-24.2276	-25.4201	-19.547	-22.9518	-24.6857	-24.8405	-22.8936	-22.1128	-22.2793	-21.3956	-22.446	-24.2877	-27.0448	-21.8579	-21.7365	-21.7348	-25.0737	-23.9572	-23.8356	-23.7448	-19.6484	-23.8537	-23.2802	-23.5731
97	-24.0074	2.05215	-22.99	-23.4063	-26.7271	-24.7483	-20.9003	-22.9499	-24.8176	-22.2915	-21.0874	-27.6445	-25.3785	-25.2102	-24.6015	-22.6423	-24.6563	-28.0807	-25.3706	-24.2504	-24.1454	-24.0198	-24.4931	-26.1753	-17.7845	-24.4581	-25.821	-19.9445	-23.366	-24.8902	-25.1026	-23.4541	-22.6217	-22.6659	-22.0048	-22.8905	-25.0978	-27.2215	-22.4488	-22.1843	-22.413	-25.6046	-24.65	-24.5553	-24.287	-19.9666	-24.5052	-23.8294	-24.1065
98	-24.4334	2.0978	-23.0329	-23.7291	-27.218	-25.0071	-21.5158	-23.5188	-25.0506	-22.7463	-21.1181	-28.1172	-25.8168	-25.7316	-25.1479	-23.1894	-24.976	-28.358	-25.7964	-24.5615	-24.6882	-24.3609	-24.8472	-26.7562	-18.1688	-24.6238	-26.2202	-20.177	-23.7273	-25.6917	-25.2017	-24.0168	-23.0668	-22.958	-22.5549	-23.2746	-25.6883	-27.957	-22.8997	-22.385	-23.0323	-26.1249	-25.3452	-25.1779	-24.6882	-20.2778	-25.1575	-24.3308	-24.5292
99	-24.7517	2.14916	-23.0323	-24.0623	-27.5747	-25.2071	-22.0844	-23.743	-25.1638	-23.0512	-21.0025	-28.5349	-26.1943	-25.922	-25.6702	-23.6983	-25.1357	-28.5862	-26.1656	-24.8354	-25.1276	-24.709	-25.0807	-27.2277	-18.4575	-24.7412	-26.386	-20.2011	-24.0382	-26.0683	-25.1191	-24.5608	-23.4266	-23.1444	-23.062	-23.5857	-25.938	-28.4915	-23.2154	-22.385	-23.6082	-26.6046	-26.0046	-25.7094	-24.9495	-20.5762	-25.7913	-24.7565	-24.827
100	-25.0001	2.22389	-23.007	-24.365	-27.812	-25.337	-22.595	-24.349	-25.161	-23.233	-20.767	-28.615	-26.476	-26.513	-26.153	-24.133	-25.101	-28.719	-26.462	-25.072	-25.459	-25.066	-25.186	-27.307	-18.586	-24.763	-26.893	-19.993	-24.3	-26.257	-24.842	-25.069	-23.675	-23.217	-23.162	-23.809	-26.537	-29.033	-23.405	-22.481	-24.141	-26.986	-26.618	-26.134	-25.083	-20.841	-26.39	-25.076	-24.993
all values Left	mean	std	steps
1	32.561	3.08167	28.608	32.925	31.758	34.088	31.294	31.704	28.498	29.172	33.065	33.53	31.148	35.479	27.83	30.731	32.323	30.512	37.566	36.903	32.226	31.479	31.363	37.893	34.757	36.531	33.521	30.373	29.931	32.835	27.028	31.784	31.777	30.769	26.85	30.06	36.011	37.318	35.199	29.377	33.309	29.365	34.265	34.29	32.746	37.197	28.003	36.556	29.042
2	31.5628	3.0462	27.0481	31.9347	30.5165	33.3818	30.312	31.704	27.5017	28.261	32.1169	33.0386	29.9359	34.1805	27.2248	28.9766	31.3502	28.978	34.4644	36.0135	31.2656	30.2622	30.7426	36.9825	33.4282	36.531	32.412	29.5434	29.4538	32.3971	26.3306	30.9905	31.018	29.4867	25.9934	29.4158	35.6741	36.1141	34.3675	28.5775	31.7656	28.3277	33.7955	34.0379	31.2196	36.3929	27.0281	35.437	27.6473
3	30.6613	2.99585	25.7907	30.9489	29.3922	32.6102	29.5353	29.8158	26.8854	27.774	31.2551	32.6552	28.9771	33.369	26.8285	27.2418	30.4377	28.031	32.8065	35.2	30.5679	29.4732	30.2544	36.1633	32.4697	35.191	31.458	28.7675	28.9872	31.9039	25.6441	30.3395	30.531	28.2749	25.2675	28.8075	35.4773	35.1154	33.5642	27.8887	30.2624	27.3563	33.2056	33.9465	30.5151	34.0954	26.3005	34.5779	26.466
4	29.8893	2.99151	24.9086	30.014	28.4282	31.8668	29.026	27.9065	26.6011	26.7295	30.5432	32.4202	28.339	32.2923	26.6086	25.7188	29.6403	27.08	31.2049	34.5764	30.264	29.0796	29.9538	35.4972	31.8904	33.4408	29.9707	28.0755	28.5484	31.3692	25.061	29.9112	30.3294	27.2659	24.6828	28.2687	35.3661	34.36	32.8673	27.3649	28.9625	26.546	32.5881	33.9305	30.0113	33.064	25.9256	33.1985	25.6097
5	29.3286	2.94235	24.4018	29.1642	27.6763	31.2436	28.7663	27.0843	26.4877	25.8762	30.3882	32.3576	28.0567	31.1425	26.5383	24.4925	28.9499	26.1817	29.9326	34.178	30.3792	28.8242	29.7682	35.004	31.79	32.4218	29.2125	27.4917	28.1685	30.8131	24.6507	29.7188	30.3511	27.0793	24.2095	27.7922	35.219	33.8037	32.3173	27.051	28.0548	25.988	31.9946	33.8515	29.7705	32.2146	25.9383	32.2295	25.1311
6	28.9163	2.95975	24.088	28.4511	27.1428	30.7765	28.6645	26.51	26.2903	25.1423	29.565	32.4426	27.9409	30.5506	26.5829	23.6096	28.3182	25.3863	29.0413	33.9339	30.7968	28.448	29.579	34.6466	31.2398	31.62	28.6835	26.9994	27.8578	30.2355	24.3934	29.6411	30.5061	26.3209	23.8035	27.3488	35.219	33.567	32.122	26.9541	27.5593	25.774	31.4242	33.5876	29.7834	31.5311	26.2093	31.3635	24.9927
7	28.5581	2.90321	23.8649	27.8833	26.7336	30.4585	28.611	26.0501	25.8307	24.4871	29.0019	32.5332	27.8089	30.1704	26.6918	22.9751	27.6886	24.6987	28.5154	33.6585	31.2429	27.8023	29.2595	34.3603	30.8286	31.0914	28.3133	26.5878	27.686	30.139	24.3409	29.6013	30.6427	26.3638	23.4235	26.9336	34.3174	32.6122	31.4185	27.0072	27.4181	25.568	30.8352	33.103	29.9207	31.0013	26.4809	30.6024	25.0902
8	28.1937	2.84162	23.6951	27.4	26.346	30.2258	28.4429	25.5278	25.0405	23.9236	28.0345	32.5138	27.4568	29.9001	26.769	22.5197	27.0364	24.109	28.2675	33.1989	31.5441	26.9079	28.6665	34.0854	30.1836	30.8587	28.0425	26.2525	27.686	29.0099	24.1553	29.5564	30.6221	26.555	23.0506	26.5714	32.8431	31.7151	30.9734	27.0927	27.517	25.758	30.1797	32.6955	30.0354	30.5738	26.5677	29.9544	25.2283
9	27.7328	2.77493	23.5615	26.9279	25.8439	29.9405	27.9216	24.8123	23.8981	23.399	27.115	32.2811	26.795	29.6357	26.7246	22.1688	26.3802	23.6072	28.0707	32.4492	31.5982	25.7775	27.7464	33.7389	29.2665	30.9367	27.7628	25.9584	26.5427	28.3681	24.0226	29.4806	30.3705	26.7175	22.6631	26.1993	31.4372	30.5726	30.5093	27.0733	27.6591	26.074	29.4409	31.1649	29.9365	30.117	26.3172	29.4225	25.2773
10	27.1811	2.74492	23.4475	26.397	25.1445	29.4785	27.1985	23.8708	22.5313	22.8484	26.3721	31.898	25.8175	29.2878	26.686	21.8424	25.7525	23.1577	27.7831	31.3625	31.3145	24.5207	26.5542	33.2764	28.251	31.1568	27.343	25.6554	25.7405	27.7073	23.7629	29.3765	29.865	26.6214	22.2321	25.7107	29.9278	29.2217	30.0176	26.8674	27.7053	26.384	28.6192	29.9638	29.5492	29.4794	25.6765	28.9417	25.1809
11	26.4678	2.76128	23.3152	25.7238	24.2334	28.7705	26.2386	22.7555	21.0358	22.2544	24.3236	31.1994	24.5716	28.7836	25.9699	21.4568	25.18	22.735	27.2641	30.0395	30.7677	23.214	25.2273	32.6552	27.2282	31.3817	26.7332	25.2966	25.187	27.392	23.2909	29.2351	29.093	26.162	21.7232	25.0961	28.4534	27.7069	29.4779	26.4239	27.5137	26.5153	27.7273	28.7016	28.8566	28.5332	24.7248	28.423	24.9186
12	25.6049	2.81825	23.0892	24.894	23.133	27.8027	25.1338	21.5789	19.4768	21.5828	22.7748	30.568	23.1981	28.0647	25.065	20.9376	24.669	22.2998	26.4869	28.5666	30.0101	21.9289	23.8741	31.8161	25.84	31.4702	26.464	25.0831	23.71	26.2658	22.5979	29.0229	28.1023	25.3368	21.095	24.3053	27.0866	26.0748	28.856	25.7518	27.0691	26.4	26.7826	27.442	27.8526	27.2663	23.5379	27.788	24.4519
13	24.5888	2.85166	22.6832	23.9203	21.8861	26.635	24.391	20.4179	17.9103	21.053	21.2267	28.5131	22.727	27.1133	23.8923	20.2049	24.186	21.7967	25.5089	27.0102	29.0801	20.6942	22.5653	30.7469	23.2245	31.2646	26.3829	24.0917	22.1454	25.0412	21.6798	28.7102	26.9454	24.219	20.2825	23.3271	25.8631	24.3724	28.092	24.9072	26.4369	25.971	25.8063	26.2358	26.6077	25.7753	22.189	27.159	23.8133
14	23.4261	2.93234	21.991	22.8348	20.5815	25.3016	23.1735	19.3336	16.3825	20.0825	19.7474	27.331	20.4458	25.9425	22.5385	19.2153	23.6857	21.1639	24.3627	25.3998	27.9878	19.5209	21.3489	29.5294	21.435	30.7325	23.787	23.1968	20.6649	23.75	20.5629	28.2441	25.6431	23.5343	19.3093	22.2017	24.7479	22.6474	27.1953	24.472	25.6509	25.1277	24.7993	25.0918	25.2248	24.144	20.7966	26.2345	23.0254
15	22.2082	2.98805	20.9646	21.6761	19.2799	23.8322	21.6353	18.3982	14.9283	18.8081	18.3555	25.9311	19.171	24.5837	21.0959	18.0374	23.1123	20.3662	23.0731	24.466	26.7923	18.395	20.2234	28.2015	20.2733	29.8904	23.787	22.1364	19.1667	22.3616	19.3357	27.5443	24.2317	21.0496	18.2203	20.9938	23.6657	20.9265	26.1613	22.8474	24.7764	23.981	23.7503	24.493	23.7461	22.4827	19.4616	24.5795	22.1103
16	20.8506	2.98807	19.7166	20.4673	18.0357	22.2858	20.472	17.6263	13.5848	17.6129	17.0442	23.6626	17.9833	23.0796	19.646	16.7078	22.4001	19.4036	21.6477	22.3892	25.5528	17.2759	19.1257	26.7539	17.6148	28.8066	20.6252	20.9982	17.7283	20.9389	18.0891	26.6478	22.7545	19.282	17.0918	19.7893	22.5332	19.2188	25.029	21.5828	23.8685	22.627	23.47	23.1243	22.2163	20.8842	18.2422	23.0497	21.0803
17	19.5313	2.96486	18.3494	19.2203	16.8917	20.7251	19.9899	17.0009	12.3476	16.3431	15.7906	22.0212	16.8581	21.5066	18.2589	15.2969	21.5026	18.3518	20.1013	20.4664	24.3178	16.0925	18.0228	25.2171	15.9992	27.6201	18.1973	19.8569	16.3838	19.4955	16.9098	25.6196	21.27	17.5528	15.9978	18.6545	21.2628	18.154	23.8675	20.2995	23.5241	21.166	21.4625	21.7083	20.6996	19.3813	17.1706	21.3603	19.9762
18	18.206	2.93177	16.9747	17.9704	15.8322	19.2118	17.9244	16.469	11.2074	15.0432	14.5461	20.4613	15.7468	19.9132	16.981	13.9206	20.4494	17.2645	18.523	18.8801	23.1083	14.86	16.8929	23.6219	14.526	26.3821	16.4083	18.7433	15.1602	18.0262	15.8232	24.5232	19.8112	15.9666	14.9733	17.6169	20.393	16.1436	22.7053	19.0129	22.025	19.6967	20.216	20.4533	19.2516	18.0061	16.2126	19.6185	18.8539
19	16.961	2.88649	15.6561	16.754	14.8271	17.7613	16.5931	15.9286	10.1412	13.7302	13.2805	18.9751	14.6215	18.3602	15.8161	12.676	19.3227	16.1712	16.9915	17.3665	21.9072	13.9605	15.711	21.9908	13.1561	25.081	14.7844	17.6725	14.0366	17.705	14.8356	23.4143	18.3913	14.5405	14.03	16.6844	18.6345	14.4018	21.5366	17.7487	21.1303	18.25	18.9275	19.1012	17.899	16.7313	15.321	17.9118	17.7364
20	15.7496	2.84644	14.4046	16.3364	13.8338	16.3458	15.2148	15.773	9.09093	12.4082	11.9854	17.5347	13.578	16.8793	14.7596	11.5871	18.1748	15.0909	15.5529	15.9349	20.6702	12.881	14.5045	20.3529	11.8253	23.6749	13.3133	16.6186	12.9759	15.0202	13.9051	22.3113	16.997	13.2809	13.1589	15.8044	16.6891	12.8773	20.3303	16.505	20.281	16.826	17.5975	18.235	16.989	15.5059	14.4411	16.3168	16.6362
21	14.574	2.84182	13.1913	14.475	12.8095	14.9438	13.7954	14.4742	7.98103	11.765	10.6633	16.1098	12.6654	15.737	13.7848	10.6434	17.0401	14.0211	14.2213	14.5726	20.468	10.3941	13.3061	18.7238	11.405	22.1843	11.9577	15.5507	11.9276	13.8	12.9525	21.1949	15.5905	12.1856	12.3022	14.924	15.0139	11.3442	19.0489	15.2631	19.4626	15.4013	16.2246	16.6447	15.7258	14.9414	13.5078	14.8539	15.556
22	13.3026	2.90012	11.9653	13.3783	11.7219	13.933	12.64	13.4609	6.75433	9.86648	9.32236	14.6517	10.7599	14.7175	12.87	9.77755	15.9312	12.9468	12.9669	13.248	19.4371	8.82412	12.1242	18.289	9.07091	20.6535	10.6622	14.407	11.111	12.7639	11.9113	20.0124	14.1364	11.2222	11.3891	13.9568	13.34	9.78127	17.6728	14.0009	18.6481	13.956	14.7991	14.6822	15.065	12.8731	12.4882	13.5037	14.4799
23	12.1476	2.77238	10.6867	12.2738	11.483	12.4717	12.64	13.105	6.20411	8.51433	7.98233	13.816	9.26656	12.772	12.4973	8.83644	14.8346	12.045	11.7377	11.9164	16.3549	7.34767	10.998	15.783	7.99	19.1202	9.945	13.135	10.0771	11.17	10.7544	18.7334	12.61	10.712	10.36	12.856	12.701	8.18556	16.2	12.6902	18.3633	12.842	13.2973	14.448	13.111	11.4138	11.3656	12.223	13.792
24	10.7765	2.75312	9.32263	11.1403	10.6738	10.6423	10.2772	10.9246	3.87691	7.721	7.66296	11.732	7.71717	11.4443	10.8062	7.74949	13.7161	11.1324	10.4628	11.44	14.7007	6.02205	9.95284	14.5279	6.51606	17.6041	8.21813	11.7541	9.25	9.30679	9.49007	17.344	11.0079	9.50149	9.16564	11.6533	10.1425	7.654	16.2	11.872	16.7787	11.298	11.7337	11.6183	12.0297	9.84169	10.173	10.9489	12.5495
25	9.46555	2.93427	8.464	9.95133	7.91927	9.12	7.94476	9.48064	2.29909	6.03494	5.667	9.77873	6.15179	10.0682	10.259	7.4457	13.156	9.47376	9.9	11.44	14.2755	4.83064	9.01906	13.298	4.33036	16.102	7.66909	10.299	7.07845	7.44715	8.14176	15.8655	9.356	8.34076	7.84545	10.3856	8.67833	6.79412	16.2	10.1268	16.316	9.33	10.128	10.0998	10.0529	8.849	9.52391	9.63618	10.9969
26	7.94438	2.96325	6.63515	8.69111	6.50564	7.56221	7.63476	8.03403	0.78	4.3809	4.53738	8.01361	4.61285	8.63121	8.54414	5.03459	11.5521	8.18582	7.64359	10.0055	11.2476	3.74379	8.14221	10.7369	2.65236	14.5917	5.516	9.179	5.66091	5.96889	6.76022	14.3263	7.71055	7.19658	6.43864	9.09044	7.31289	3.43502	15.6684	9.49353	14.2406	8.52467	9.593	8.61245	8.50554	6.72942	7.39351	8.26127	9.70083
27	6.32457	2.67707	4.98815	7.35667	5.08809	7.051	4.9894	6.65158	-0.0833333	2.90066	2.87816	6.25361	3.13964	7.783	6.92212	3.41406	10.1056	6.85562	6.10221	6.1689	9.54045	3.257	7.28518	9.13142	0.983667	13.0295	4.14711	7.75382	4.25525	4.50066	5.36089	12.7436	6.11242	5.9529	5.00082	7.80731	6.04894	1.93406	9.80473	6.92995	12.7025	6.11533	6.95888	7.16773	6.9208	5.92826	5.96556	6.81236	8.33332
28	4.87653	2.78208	3.56573	7.11	3.71755	4.44045	3.52709	5.38036	-2.40845	1.39018	1.795	4.54855	1.75273	5.95536	5.45082	1.69009	8.82727	5.52464	4.52691	4.63018	7.90009	1.708	6.44636	7.50227	-0.654727	12.224	3.096	6.866	2.89118	3.03564	3.94827	11.1315	4.58927	5.509	3.57755	6.56636	4.88327	0.534636	8.18418	6.171	11.0861	4.546	5.45064	5.77891	5.362	3.16564	4.55055	5.736	6.93564
29	3.41274	2.67947	2.20934	4.51433	2.41427	2.93612	2.1117	4.2224	-3.88288	-0.120051	1.17702	2.93951	0.459283	4.07415	3.98828	-0.0395253	7.55895	4.2197	2.96317	3.09665	6.33152	0.712747	5.62484	5.87806	-1.247	9.87271	0.55002	4.585	1.56132	2.23	2.53095	10.46	3.16236	3.32241	2.19218	5.39365	3.77948	-0.189	6.62673	4.01549	9.43642	3.057	4.06813	4.45636	3.86617	1.55174	3.18514	4.17627	5.53507
30	2.06215	2.68013	0.937737	3.064	1.19645	1.50467	0.766121	3.23	-5.30861	-1.59869	0.047	1.47344	-0.758354	3.6217	2.56505	-1.72005	6.32956	2.97492	1.46489	1.61402	4.82723	0.0199899	4.79726	4.29718	-3.78118	8.08751	-0.962061	3.46542	0.260717	0.41804	2.126	8.028	1.86591	2.329	0.863818	4.29465	2.67678	-1.97769	5.73	2.44996	7.8074	1.66233	2.82243	3.19691	2.4637	1.077	1.89823	2.14864	4.15549
31	0.738698	2.70865	-0.255242	1.63567	0.0796364	0.168273	-0.491212	2.64855	-6.69927	-3.03485	-1.47945	0.148636	-1.96124	1.09127	1.206	-3.33661	5.15894	1.80194	0.0448788	0.186152	3.36961	-1.745	3.94082	2.78685	-5.257	6.36991	-2.41433	1.42561	-1.02342	-0.408	-0.233303	7.09121	0.703727	1.09803	-0.392091	3.26782	2.339	-3.21418	3.88	1.05445	6.23145	0.363	1.71094	1.982	1.15591	-1.107	0.707	1.58791	2.82406
32	-0.519745	2.69852	-0.791	0.246333	-0.954273	-1.07221	-1.65009	1.25339	-7.251	-4.41934	-2.72807	-1.04268	-3.18137	-0.303848	-0.0876566	-4.85931	4.05241	0.697848	-1.2987	-1.18272	1.96858	-3.25828	3.02142	1.3633	-6.69536	4.63887	-3.78955	0.996283	-2.29771	-0.451768	-1.54655	5.65	-0.344576	-0.691949	-1.59009	2.30325	2.339	-4.3973	2.49982	-0.250303	4.7177	-0.564	0.713465	0.793636	-0.0657071	-2.74104	-0.384687	-0.966727	1.56985
33	-1.80702	2.7575	-2.50275	-1.06644	-1.383	-2.252	-2.73542	0.325758	-9.34	-5.75686	-3.93438	-2.10819	-4.46787	-1.61573	-1.32084	-6.26536	3.00836	-0.341939	-2.57889	-2.49178	1.60914	-4.65844	1.99944	0.0370606	-8.10933	2.92835	-5.08808	-1.583	-3.54955	-4.741	-2.80266	3.344	-1.29773	-2.02093	-2.74755	1.3618	0.79597	-5.56029	1.278	-1.45499	3.26578	-1.81	-0.198505	-0.391455	-1.21474	-3.46339	-1.39171	-1.618	0.390515
34	-2.98649	2.73304	-3.593	-2.264	-2.935	-3.398	-3.784	-0.606	-10.0197	-7.03667	-5.20867	-3.07567	-5.131	-1.841	-2.50467	-7.55167	2.00533	-1.32267	-3.81733	-3.75033	-0.663667	-5.308	0.864333	-1.19033	-9.504	1.30867	-6.31667	-2.327	-4.75467	-5.77333	-3.97767	2.59767	-2.184	-3.331	-3.884	0.408667	-1.48	-6.422	0.106	-2.556	1.85533	-3.404	-1.07767	-1.6	-2.32267	-6.031	-2.35	-1.618	-0.713
35	-4.11311	2.81371	-4.6972	-3.33933	-3.95855	-4.55433	-4.073	-1.088	-11.379	-8.26751	-6.5417	-4.00185	-7.3068	-3.99382	-3.63901	-8.74809	1.01709	-2.27411	-4.126	-4.97177	-1.9414	-5.50719	-0.364172	-2.35092	-10.8725	-0.211051	-7.49685	-2.327	-5.90527	-7.838	-5.08647	0.396475	-3.03876	-4.61247	-4.783	-0.571172	-3.44081	-7.55965	-1.02064	-3.5883	1.504	-4.417	-1.96041	-1.99018	-2.894	-7.46054	-3.30162	-5.31164	-1.74938
36	-5.47392	2.84683	-5.82705	-4.30733	-5.03073	-5.183	-5.89963	-2.57537	-13.1284	-8.631	-7.91415	-4.92289	-8.90084	-5.08545	-4.72932	-9.88822	0.0258788	-3.23124	-6.28091	-6.17417	-3.21144	-7.773	-1.66038	-3.46323	-12.2104	-1.64648	-8.65499	-6.3332	-6.99985	-9.83659	-6.13183	-1.02065	-3.595	-5.87206	-5.78936	-1.61214	-4.90895	-8.95081	-2.11618	-4.57953	-0.563	-5.83833	-2.87468	-4.15327	-4.44206	-8.85245	-4.29844	-6.66036	-2.73685
37	-6.55274	2.87507	-6.98982	-5.205	-6.16755	-6.86664	-7.00945	-3.721	-14.227	-8.631	-9.29127	-5.86436	-10.5455	-6.15691	-5.79227	-10.94	-0.981818	-4.22027	-6.93	-7.37427	-4.479	-7.773	-2.97773	-4.53955	-13.5017	-3.00036	-8.97391	-7.97755	-8.034	-12.0479	-7.10445	-2.112	-4.55273	-7.013	-6.628	-2.246	-6.32627	-10.0725	-3.183	-4.94082	-1.87327	-7.658	-3.83955	-5.49055	-5.65009	-9.918	-5.384	-7.96773	-3.70164
38	-7.64263	3.05538	-7.64	-6.07378	-6.50809	-8.17355	-8.17922	-4.369	-14.9746	-10.4134	-10.6408	-6.8424	-12.2265	-7.23655	-6.85201	-11.5894	-2.03013	-4.865	-8.76379	-8.57807	-5.76377	-10.4397	-4.27712	-5.59987	-14.7313	-4.28024	-10.673	-9.62526	-9.01638	-13.6003	-7.548	-2.112	-5.8	-7.64904	-6.88773	-2.246	-7.74854	-11.2128	-4.22573	-6.59483	-2.622	-8.782	-4.87173	-6.011	-6.79225	-11.0557	-6.56735	-9.24064	-4.66227
39	-8.93966	3.18949	-9.22941	-6.96233	-8.62191	-8.911	-9.40952	-6.07079	-16.3719	-13.2085	-11.9521	-7.86045	-13.896	-8.285	-7.662	-13.4264	-2.859	-6.08413	-9.3846	-9.78908	-6.442	-11.6038	-5.52873	-6.041	-15.871	-5.49116	-11.8256	-11.257	-9.95841	-14.837	-7.65042	-2.112	-6.86648	-9.38408	-9.83118	-5.147	-8.067	-12.3709	-4.637	-7.64791	-4.756	-10.2627	-5.697	-8.11918	-7.95245	-12.6898	-7.83058	-10.4703	-5.63118
40	-10.0952	3.25187	-10.4602	-7.88267	-9.89527	-8.911	-10.6889	-7.45194	-17.2286	-14.5052	-13.224	-8.9247	-15.4865	-8.80755	-8.56576	-14.7022	-3.83258	-7.3693	-11.3418	-11.0083	-8.22297	-12.7762	-6.71039	-7.688	-16.8979	-6.64879	-13.4402	-12.8642	-10.8696	-15.4906	-9.576	-3.18788	-8.00627	-10.4445	-11.0218	-6.06973	-8.067	-13.5391	-6.114	-8.71952	-4.756	-12.083	-6.66767	-9.59955	-9.1253	-13.8594	-9.14973	-11.6475	-6.62239
41	-11.4489	3.08676	-11.5761	-8.83744	-11.1682	-11.7516	-12.0115	-8.74065	-17.9461	-15.8258	-13.971	-9.949	-16.9384	-10.201	-10.1771	-15.9965	-4.867	-8.48499	-12.5785	-12.2351	-9.72289	-13.938	-7.84233	-8.22095	-17.7929	-7.78249	-14.6461	-14.4372	-11.7576	-17.4438	-10.6474	-7.6998	-9.19876	-11.4445	-12.1496	-8.12452	-10.314	-14.067	-6.924	-9.79934	-7.92396	-13.4453	-7.699	-10.9665	-10.2717	-14.9522	-10.4929	-12.757	-7.579
42	-12.5287	3.07602	-12.6404	-9.82722	-12.422	-12.9079	-13.3597	-10.0105	-18.5254	-16.536	-15.4242	-10.6168	-18.164	-11.6165	-11.3324	-17.2737	-6.79548	-9.086	-13.07	-13.4628	-11.0706	-15.0758	-8.90279	-9.92636	-18.5523	-8.91821	-15.8032	-14.801	-12.6132	-18.5256	-11.1624	-8.166	-9.717	-12.3778	-13.1847	-9.56504	-12.516	-15.829	-8.28355	-10.8752	-9.62943	-14.694	-7.699	-12.3052	-11.3807	-15.9455	-11.023	-13.7712	-8.09233
43	-13.6846	3.07233	-13.6321	-10.565	-13.6703	-13.418	-14.7101	-11.2497	-18.9746	-18.3648	-16.8049	-12.4459	-19.1206	-13.1847	-12.4973	-18.5155	-7.23003	-10.6125	-14.7622	-14.6823	-12.4066	-16.1672	-9.90733	-11.124	-18.7631	-10.0662	-16.9179	-17.3758	-13.4365	-19.5088	-12.68	-8.59676	-11.6352	-13.2442	-14.1345	-10.9691	-14.746	-16.5842	-8.76	-11.9442	-11.1567	-15.821	-7.97603	-13.6086	-12.4801	-16.2569	-13.1865	-14.6814	-9.85945
44	-14.9518	2.8308	-14.243	-11.5367	-14.207	-15.2199	-16.0374	-12.446	-19.3193	-19.7899	-17.9128	-13.7399	-19.8149	-14.4739	-13.6657	-19.7054	-9.447	-11.8274	-15.6949	-15.8694	-13.7248	-17.2177	-10.86	-12.3987	-19.7207	-11.2487	-17.9713	-18.7149	-14.2328	-20.3714	-14.0587	-11.4374	-13.0526	-14.0264	-15.0188	-12.3238	-16.1154	-18.2892	-10.3176	-13.0006	-12.6525	-16.8137	-12.5829	-14.8747	-13.562	-17.5921	-14.4873	-15.4992	-11.0347
45	-16.0113	2.72524	-15.3311	-13.035	-16.171	-16.381	-17.3213	-13.588	-19.6426	-20.578	-18.9549	-14.1302	-20.2854	-15.7703	-14.8393	-20.8278	-10.5052	-12.556	-16.5193	-16.9974	-15.0192	-18.2426	-11.7822	-13.7099	-20.1997	-12.4829	-18.9318	-19.9512	-15.0176	-21.08	-15.4944	-12.6458	-14.373	-14.7069	-15.204	-13.6244	-17.4453	-19.457	-11.319	-14.0291	-14.1018	-17.707	-14.0654	-16.107	-14.5906	-18.2757	-15.718	-16.24	-12.2508
46	-17.0666	2.58587	-15.7775	-14.201	-17.4172	-17.5511	-18.5408	-14.6655	-20.0284	-21.7111	-19.9179	-16.4705	-20.6311	-17.0457	-16.0033	-21.8798	-12.5719	-13.8585	-17.2665	-18.0595	-16.2675	-19.2267	-12.6626	-15.0323	-20.6585	-13.7614	-19.8024	-21.0378	-15.8035	-21.6371	-16.6745	-13.0136	-15.6572	-15.3005	-16.6642	-14.8589	-18.6985	-20.5624	-12.3307	-15.0316	-15.4975	-18.51	-15.5565	-17.291	-15.5385	-18.8886	-16.8645	-16.9304	-13.4995
47	-18.073	2.44531	-17.4661	-14.6379	-18.6517	-18.7047	-19.6662	-15.6649	-20.5136	-22.7735	-20.7821	-17.8435	-20.9203	-18.2786	-17.1379	-22.8617	-13.9446	-15.2896	-17.9576	-19.0682	-17.4399	-20.1499	-13.5109	-16.348	-21.1409	-15.0664	-20.6026	-21.9552	-16.6	-22.0639	-17.7664	-15.0035	-16.8692	-15.8506	-17.4524	-16.0297	-19.8389	-21.5921	-13.3615	-16.0106	-16.8253	-19.2137	-17.0298	-18.4201	-16.3787	-19.285	-17.9132	-17.6016	-14.7602
48	-19.0282	2.29888	-18.5901	-16.6012	-19.8565	-19.7947	-20.679	-16.5898	-21.1179	-23.4567	-21.546	-19.166	-21.2037	-19.451	-18.2244	-23.7672	-15.2789	-16.5184	-18.6389	-20.0399	-18.5307	-20.9939	-14.3349	-17.6061	-21.681	-16.3813	-21.3454	-22.7093	-17.4133	-22.39	-18.7587	-16.1389	-17.9865	-16.3947	-18.2276	-17.1465	-20.8404	-22.5295	-14.4165	-16.9702	-18.0589	-19.839	-18.4506	-19.4955	-17.0782	-19.9025	-18.8449	-18.2569	-15.9989
49	-19.903	2.17551	-19.75	-17.7673	-20.1647	-20.8085	-21.5711	-17.4423	-21.8015	-24.0335	-22.2291	-20.3957	-21.5295	-20.5333	-19.2419	-24.5839	-16.5657	-17.7675	-19.3401	-20.993	-19.5401	-21.7506	-15.1382	-18.7721	-22.2798	-17.6875	-22.0502	-23.2985	-18.2375	-22.6531	-19.6495	-17.2264	-18.9868	-16.9721	-19.0025	-18.2135	-21.7131	-23.3764	-15.4933	-17.9219	-19.1858	-20.397	-19.7628	-20.524	-17.6687	-20.6171	-19.6705	-18.9301	-17.1808
50	-20.7388	2.06919	-20.3737	-18.8612	-21.7165	-21.7446	-22.3397	-18.2244	-22.529	-24.5251	-22.8446	-21.4982	-21.9105	-21.5102	-20.1955	-25.302	-17.7974	-19.0123	-20.0527	-21.9284	-20.4767	-22.4078	-15.9247	-19.8272	-22.9383	-18.9471	-22.7299	-23.7349	-19.0524	-22.8916	-20.4425	-18.2209	-19.8741	-17.6072	-19.755	-19.2425	-22.464	-24.1507	-16.5924	-18.8592	-20.214	-20.893	-20.9482	-21.5016	-18.1693	-21.2827	-20.4013	-19.6786	-18.2703
51	-21.5206	1.9676	-22.1471	-19.8663	-22.2161	-22.6	-22.9812	-18.9631	-23.2398	-24.9654	-23.4032	-22.4783	-22.3368	-22.3733	-21.0847	-25.9226	-18.9542	-20.2138	-20.7701	-22.8428	-21.356	-22.9791	-16.6982	-20.7609	-23.6663	-20.1057	-23.395	-24.084	-19.8334	-22.947	-21.1347	-19.1309	-20.648	-18.2986	-20.4614	-20.2432	-23.1034	-24.8639	-17.7009	-19.7741	-21.1315	-21.3563	-22.0018	-22.395	-18.5941	-21.9938	-21.0581	-20.4964	-19.2346
52	-22.2401	1.89209	-23.2685	-20.7683	-22.5215	-23.3824	-23.5108	-19.6786	-23.8627	-25.4015	-23.9172	-23.3474	-22.7917	-23.1224	-21.9015	-26.4554	-20.0139	-21.3408	-21.4878	-23.7369	-22.1876	-23.469	-17.4449	-21.5881	-24.4396	-21.1395	-24.0455	-24.3881	-20.5645	-23.391	-21.7644	-19.9486	-21.3127	-19.0366	-21.1125	-21.2251	-23.6603	-25.5318	-18.7675	-20.65	-21.9437	-21.822	-22.9309	-23.177	-18.9675	-22.728	-21.6668	-21.3324	-20.059
53	-22.8968	1.83432	-24.075	-21.5547	-22.7537	-24.1043	-23.9527	-20.3833	-24.3741	-25.8639	-24.4081	-24.1154	-23.2688	-23.7615	-22.6417	-26.9084	-20.9563	-22.3687	-22.1852	-24.6123	-22.9653	-23.8842	-18.1525	-22.3294	-25.2041	-22.0467	-24.6696	-24.6916	-21.2295	-23.6532	-22.3706	-20.653	-21.8759	-19.7895	-21.7012	-22.1756	-24.1809	-26.1652	-19.7594	-21.467	-22.6654	-22.353	-23.7543	-23.8354	-19.3144	-23.4623	-22.255	-22.1238	-20.7602
54	-23.4884	1.81071	-24.7258	-21.82	-22.9919	-24.7792	-24.3245	-21.0642	-24.7691	-26.3472	-24.8875	-24.7937	-23.7801	-24.2862	-23.2955	-27.3011	-21.757	-23.2741	-22.776	-25.4521	-23.6746	-24.256	-18.8036	-22.9909	-25.9205	-22.8191	-25.2563	-25.0233	-21.8299	-24.2493	-22.9709	-21.278	-22.3358	-20.5196	-22.2335	-23.059	-24.7043	-26.7705	-20.6446	-22.2152	-23.3004	-22.635	-24.4684	-24.359	-19.6484	-24.1617	-22.835	-22.8427	-21.3597
55	-24.0255	1.77629	-25.3606	-22.658	-23.2668	-25.4266	-24.6482	-21.7045	-25.0235	-26.567	-25.3566	-25.3843	-24.3312	-24.7078	-23.8774	-27.6522	-22.4233	-24.0275	-23.1574	-26.2376	-24.3021	-24.6257	-19.3788	-23.5625	-26.5536	-23.4217	-25.7984	-25.3932	-22.375	-24.6616	-23.5782	-21.8437	-22.7064	-21.2075	-22.7133	-23.369	-25.2588	-27.12	-21.4234	-22.8832	-23.8645	-23.557	-25.0867	-24.7411	-19.9742	-24.789	-23.3999	-23.4853	-21.8753
56	-24.5228	1.78271	-25.361	-22.899	-23.584	-26.0703	-24.9222	-22.2816	-25.1532	-27.3691	-25.8	-25.8801	-24.892	-25.0207	-24.3811	-27.974	-22.9598	-24.665	-23.874	-26.9478	-24.8303	-25.0058	-19.8789	-24.0628	-27.069	-23.8818	-26.2904	-25.7984	-22.8701	-24.996	-24.185	-22.3578	-22.984	-21.8401	-23.136	-24.5928	-25.627	-27.864	-22.092	-23.4999	-24.3878	-24.2437	-25.6179	-24.984	-20.2927	-25.3198	-23.9368	-24.041	-22.3076
57	-24.917	1.78198	-25.1876	-23.0034	-23.9286	-26.6888	-25.1383	-22.7818	-25.1639	-27.877	-26.183	-26.0056	-25.4366	-25.2172	-24.7835	-28.2685	-23.3727	-25.2077	-24.2528	-27.549	-25.2401	-25.398	-20.2961	-24.4899	-27.307	-24.2204	-26.7234	-26.2048	-23.3061	-25.1854	-24.7589	-22.8244	-23.1581	-22.4071	-23.4779	-25.2453	-26.2096	-28.1326	-22.6198	-24.0709	-24.9004	-24.9603	-26.0499	-25.083	-20.5973	-25.7682	-24.4235	-24.4779	-22.6664
58	-25.252	1.82985	-24.9437	-23.035	-24.2559	-27.1864	-25.29	-23.1824	-25.0371	-28.3364	-26.4696	-26.6024	-25.9434	-25.2747	-25.0555	-28.521	-23.6662	-25.6699	-24.5682	-28.0171	-25.5272	-25.817	-20.6494	-24.8251	-27.6997	-24.4538	-27.0922	-26.386	-23.6827	-25.1875	-25.2878	-23.2296	-23.2135	-22.922	-23.7335	-25.8132	-26.7691	-28.8972	-23.025	-24.5669	-25.416	-25.661	-26.134	-25.055	-20.8608	-26.1543	-24.8316	-24.791	-22.9562
59	-25.4686	1.87771	-24.6572	-23.0309	-24.5123	-27.5487	-25.3564	-23.418	-24.871	-28.615	-26.6086	-26.74	-26.3922	-25.1662	-25.1479	-28.6854	-23.8139	-26.0659	-24.8455	-28.3382	-25.632	-26.2355	-20.9362	-25.0529	-27.905	-24.6204	-27.3975	-26.8879	-24.0064	-25.0036	-25.767	-23.5367	-23.1384	-23.162	-23.8974	-25.938	-26.992	-29.2656	-23.2968	-24.9415	-25.927	-26.3087	-26.1351	-24.8947	-21.0456	-26.4983	-25.1104	-24.9726	-23.173
60	-25.5772	1.92582	-24.3062	-23.007	-24.636	-27.7921	-25.364	-23.3924	-24.362	-28.615	-26.5745	-26.74	-26.7459	-24.8665	-25.0299	-28.7082	-23.8007	-26.3906	-25.0823	-28.4937	-25.632	-26.61	-21.1672	-25.1688	-27.8529	-24.7389	-27.6216	-27.1107	-24.279	-24.6113	-26.1384	-23.7168	-22.9142	-23.8066	-23.9532	-26.537	-26.944	-29.4741	-23.4309	-25.1597	-26.4174	-26.898	-26.142	-24.5365	-21.1262	-26.7993	-25.2458	-25.0117	-23.3035
61	-25.5416	1.99302	-24.146	-22.932	-24.5556	-27.8878	-24.958	-23.364	-23.5385	-28.615	-26.3218	-26.74	-26.9489	-24.3326	-24.6734	-28.557	-23.733	-26.6094	-25.256	-28.4318	-25.315	-26.916	-21.3341	-25.1511	-27.733	-24.763	-27.7152	-27.1858	-24.4888	-23.9705	-26.3588	-23.7685	-22.4957	-24.2105	-23.905	-26.6435	-26.895	-29.4892	-23.462	-25.1922	-26.8278	-27.382	-25.5413	-24.437	-21.0691	-27.0165	-25.2112	-24.8788	-23.297
62	-25.288	2.10903	-23.9723	-22.782	-24.1859	-27.764	-24.3247	-23.1895	-22.4027	-28.7678	-25.8022	-26.2851	-26.9845	-23.5072	-24.0495	-28.557	-23.2656	-26.662	-25.3368	-28.263	-24.8241	-27.0985	-21.4405	-25.0328	-26.9388	-24.7124	-27.694	-27.0169	-24.594	-23.779	-26.3602	-23.669	-21.8185	-24.4392	-23.5499	-26.6195	-25.904	-29.2552	-23.462	-24.9531	-27.1086	-27.651	-24.2272	-22.9421	-20.7974	-27.0369	-24.9778	-24.756	-23.188
63	-24.7895	2.34357	-22.426	-22.782	-23.5305	-27.3366	-23.2856	-21.1817	-21.57	-29.16	-24.9414	-25.614	-26.824	-22.2928	-23.1348	-28.557	-23.072	-26.662	-25.2621	-27.5861	-23.4264	-27.1156	-21.4632	-24.686	-25.7609	-24.4685	-27.694	-26.4417	-24.594	-21.807	-25.9755	-23.37	-20.7726	-24.4514	-23.347	-26.2069	-25.3265	-28.9364	-23.462	-24.4046	-27.208	-27.653	-23.917	-21.5956	-20.553	-26.8367	-24.4792	-23.9442	-22.7914
64	-23.9146	2.72367	-20.9264	-21.198	-23.478	-27.1003	-21.7791	-19.5463	-19.05	-28.8871	-23.7674	-25.614	-26.563	-20.6865	-21.8922	-28.557	-21.4919	-26.0762	-24.8973	-26.4184	-23.074	-26.9166	-21.3685	-23.7263	-24.1105	-24.343	-27.694	-25.833	-24.594	-21.2779	-25.1497	-22.4517	-19.3397	-24.1487	-21.8185	-25.3923	-23.0836	-27.6455	-22.0675	-24.149	-27.0057	-27.32	-20.6483	-19.8969	-19.5679	-26.3051	-23.7082	-23.5503	-22.433
65	-22.5878	2.94648	-20.2457	-19.8709	-23.478	-25.1166	-21.4	-19.0393	-16.3742	-28.7093	-22.2906	-22.327	-25.8741	-18.7351	-20.734	-24.5822	-20.471	-25.2867	-24.1815	-24.8748	-19.9119	-26.643	-21.0207	-22.472	-21.988	-23.1275	-25.4839	-25.833	-23.4138	-18.897	-23.8325	-21.2747	-17.5529	-23.3978	-20.3945	-24.1579	-21.0774	-26.2434	-21.4605	-22.21	-26.818	-26.5207	-18.2353	-17.914	-18.436	-25.4065	-22.6196	-22.143	-20.9647
66	-20.8772	3.24643	-16.8208	-18.0982	-20.1616	-24.353	-17.4043	-15.841	-13.6719	-27.1548	-21.8465	-20.863	-24.797	-16.4932	-19.2181	-22.7609	-19.0411	-24.1364	-23.0582	-22.8079	-17.5936	-25.6144	-20.3289	-20.863	-19.4692	-21.8631	-24.0169	-21.8607	-22.3005	-17.0556	-21.9419	-19.5793	-15.4623	-22.66	-18.5723	-22.4864	-20.4733	-25.2697	-19.4612	-20.4816	-25.5197	-25.3147	-16.674	-15.7293	-17.4783	-24.0776	-21.269	-20.2208	-19.713
67	-18.9918	3.74401	-14.446	-15.949	-17.24	-24.353	-15.468	-13.3063	-10.775	-25.5827	-18.584	-17.4093	-24.0777	-14.022	-16.2957	-20.6497	-16.233	-22.5507	-21.4377	-20.314	-15.053	-24.9023	-19.6573	-18.8667	-16.655	-20.1817	-22.135	-19.4657	-20.6947	-13.911	-19.6623	-17.478	-13.13	-22.66	-16.38	-20.976	-16.771	-23.278	-19.031	-19.55	-24.512	-23.742	-13.52	-15.386	-14.8983	-22.402	-20.2797	-17.853	-18.7313
68	-16.8009	3.95999	-11.8849	-13.5227	-14.8665	-18.4126	-15.468	-10.1147	-7.71762	-25.125	-16.4481	-16.718	-21.7224	-11.3169	-13.9618	-18.3063	-13.8968	-22.093	-20.501	-17.4904	-14.358	-22.7553	-17.4736	-16.5325	-14.228	-18.1087	-19.8971	-16.8655	-18.6157	-11.5107	-19.0257	-15.0964	-10.5761	-18.815	-13.8745	-20.976	-14.0129	-19.5239	-15.5002	-19.55	-22.7235	-21.8397	-11.943	-11.316	-12.7334	-20.439	-17.2569	-15.5035	-15.8215
69	-14.4036	4.10417	-9.14708	-10.8981	-13.441	-15.5339	-9.93843	-7.54913	-4.52869	-21.1601	-14.1563	-11.8265	-19.6988	-8.36976	-13.4629	-15.7409	-13.3905	-18.1205	-20.501	-14.4026	-9.916	-20.8423	-15.799	-13.901	-11.7325	-17.1117	-17.3748	-14.1556	-16.1195	-11.152	-14.4494	-13.13	-7.86182	-16.649	-11.2242	-15.7274	-12.143	-16.6789	-13.1479	-13.5886	-20.1723	-20.825	-11.5539	-9.70655	-10.3452	-18.2443	-16.549	-14.078	-13.5761
70	-11.5743	4.17281	-6.2987	-8.907	-13.441	-12.5358	-7.969	-5.01236	-1.28106	-18.4777	-13.4065	-8.844	-17.3891	-5.17136	-8.82661	-12.9673	-9.208	-15.4235	-14.6263	-11.1228	-9.916	-18.6485	-13.2801	-11.0624	-7.11373	-14.097	-14.6699	-11.3746	-13.3833	-6.41688	-13.128	-10.6536	-6.537	-16.649	-8.49536	-15.266	-12.143	-15.256	-10.6543	-10.9058	-17.8044	-17.471	-4.239	-5.62509	-7.83436	-17.014	-12.726	-10.5295	-11.1188
71	-9.16393	4.50984	-3.39615	-6.29589	-12.6633	-11.3121	-2.17449	-2.51321	1.95432	-15.6204	-9.865	-5.81787	-14.8873	-1.76567	-6.06117	-9.9816	-7.10665	-12.538	-11.852	-7.70003	-5.11839	-16.2673	-11.6179	-9.955	-6.376	-10.4814	-11.8307	-8.50661	-12.089	-3.74967	-12.8764	-7.04476	-2.51094	-16.649	-7.69845	-11.7887	-12.143	-10.4654	-8.927	-8.14817	-15.2949	-14.9957	-4.239	-2.87136	-6.87	-17.014	-11.1258	-7.14936	-8.46504
72	-5.6268	4.6903	-0.508949	-2.296	-4.05982	-6.292	1.07422	-0.0724747	5.1206	-14.7803	-7.02249	-2.80005	-12.2287	1.75873	-3.18754	-6.8296	-2.77679	-9.45788	-8.92773	-4.18439	-0.580899	-14.474	-7.44486	-4.89583	-0.23803	-6.92428	-8.89752	-7.39	-7.83284	-2.163	-6.09663	-4.04109	0.739364	-9.0734	-3.653	-8.381	-3.60579	-7.13595	-5.68291	-5.33666	-12.6454	-13.703	0.648354	-0.148545	-2.63913	-15.2277	-8.557	-3.97973	-5.66416
73	-2.65002	4.68341	2.28673	0.775	-1.17836	-5.108	4.20964	2.29191	8.10836	-10.427	-3.40073	-1.78927	-9.41609	4.498	-0.227545	-5.71982	0.289818	-6.18618	-7.56291	-1.15	2.38636	-11.3764	-4.624	-2.562	3.19427	-3.67245	-5.92055	-2.57564	-4.79009	0.652273	-3.28918	-0.903455	3.56618	-5.91618	-3.653	-8.381	3.643	-3.76309	-2.52736	-2.51709	-9.78464	-9.52	5.58427	2.43291	0.0139091	-8.18009	-4.477	-0.739364	-4.093
74	0.340325	4.72207	4.93486	3.86544	1.62836	-0.233	7.14648	4.56161	10.8547	-10.427	-0.547101	2.94695	-6.49443	4.498	0.277202	-0.442929	3.36954	-2.80246	-2.83899	1.26756	5.22629	-8.674	-1.7792	0.734323	6.4953	-0.369768	-2.94061	0.359354	-1.87486	3.90484	-0.519808	2.27564	6.27309	-3.1813	2.75155	-8.381	6.708	-0.43202	0.327	0.235566	-6.73036	-6.54933	8.37481	4.81073	2.67771	-5.39549	-1.32172	2.47536	-0.416919
75	3.05194	5.09727	7.3876	6.86256	4.25982	1.76858	9.83309	6.72895	13.3487	-10.427	1.295	5.65034	-3.50627	10.2076	5.68629	2.64366	6.3621	0.600697	0.205869	6.25681	7.90718	-8.674	1.06402	2.537	9.58652	2.90426	-0.00165657	1.726	1.08769	6.17494	2.15575	5.37566	8.83264	-1.951	6.24409	-8.381	9.0161	1.802	3.17655	2.88162	-3.53669	-3.534	10.9154	7.00218	5.33099	-2.61648	1.66392	5.56464	3.17215
76	6.25263	4.61258	9.66412	9.71133	6.69918	6.12718	12.213	8.82509	15.5701	-0.0723333	4.24318	8.25967	-0.488212	14.9509	8.54436	5.5683	9.20839	3.88267	3.14127	7.096	10.4135	-8.674	3.85012	7.92494	12.4022	6.04233	2.85755	5.74345	1.832	8.26582	4.70685	8.30776	11.2508	2.02733	9.23436	6.75209	13.7386	5.21715	4.41027	5.37703	-0.299667	-0.54	13.2362	9.04109	7.92515	0.0917576	4.62394	8.47055	4.02548
77	8.93054	4.67046	11.8022	12.3794	8.97336	8.97567	14.3285	10.8892	17.5769	3.06133	7.43556	10.719	2.48593	17.8012	11.292	8.26636	11.8938	6.98317	5.91059	8.52119	12.7576	-8.674	6.54258	10.8249	14.9872	9.00618	5.62016	8.28943	6.70281	10.2128	7.10172	11.0577	13.5155	4.75658	12.0644	10.6268	16.6988	8.59438	8.25136	7.7399	2.886	2.33567	15.3615	10.9595	10.4288	2.69944	7.50732	11.1682	8.9199
78	11.5434	3.89486	13.665	13.0601	9.449	11.641	16.2849	12.9586	19.4186	6.09178	9.83044	13.0497	5.32711	19.775	13.9096	10.7602	14.4003	9.88411	8.47544	15.5376	14.9912	2.48511	9.09744	13.5464	16.137	11.7783	8.29778	9.658	9.082	12.0464	9.36467	13.639	15.071	7.36789	14.711	13.9612	19.3919	11.1813	10.331	10.0158	5.93844	5.05567	17.3353	12.78	12.83	5.171	10.2621	13.661	11.6339
79	13.8758	3.87339	14.9161	17.2223	12.753	14.1688	18.1761	14.371	21.1089	8.96036	11.246	15.3001	7.95558	22.0926	16.3837	13.0782	16.7111	12.45	10.7965	18.3368	17.1341	5.15939	11.5513	16.0914	19.5915	12.4804	9.465	12.6684	11.1728	13.7891	11.5586	16.0649	16.925	8.529	16.648	17.0647	21.867	13.5702	12.1245	12.2266	8.76912	7.618	19.1932	14.5258	15.1258	7.50536	12.8863	15.9703	14.191
80	16.1167	3.61299	17.6618	18.473	14.4837	16.5649	20.0376	16.7203	22.6438	11.5825	13.7642	17.4654	10.3814	25.5445	18.7237	15.2381	18.8453	13.7499	12.9056	20.9902	19.1927	9.5887	13.8718	17.865	20.4979	16.711	13.2801	15.1497	13.1012	14.369	12.3135	18.3754	19.7405	12.4846	18.5849	19.8852	22.835	15.7359	13.7898	14.4248	11.3754	10.0077	19.7027	16.2294	17.2927	9.73341	15.3876	18.1826	16.5797
81	18.2697	3.59657	19.4866	21.2621	17.1966	18.8278	21.868	19.2242	24.0364	13.9626	16.2033	18.2055	12.6461	26.031	20.315	17.2473	20.8712	16.235	14.8549	23.457	21.1629	12.3504	16.086	17.865	24.3587	18.9696	14.2525	17.3006	14.972	16.9524	15.7557	20.5779	21.7635	14.775	21.5277	22.4452	26.1877	17.6778	15.3685	16.6352	13.76	12.2417	22.5757	17.8923	19.3178	11.8779	17.7689	20.3139	18.7966
82	20.2473	3.69314	20.758	23.767	19.1344	20.9695	23.6351	21.2675	25.2722	16.0987	18.1018	21.4802	14.526	29.715	22.2066	19.1281	22.8254	19.3423	16.6897	25.7433	23.0778	13.815	18.1844	17.865	26.593	19.618	18.1229	19.3922	16.8491	18.5594	17.7572	22.6124	23.7164	14.775	23.4666	24.8113	27.9963	19.4448	16.8521	18.8153	15.9037	14.297	24.148	19.5141	21.1982	13.9819	19.9771	22.3509	20.8735
83	22.1907	3.69043	22.4377	25.7583	20.9745	22.9669	25.2901	23.2254	26.3184	17.9807	19.9063	23.3443	16.1356	30.7838	24.9245	20.882	24.7034	21.5818	18.4803	27.8667	24.9329	16.452	20.1891	25.2705	28.7169	20.5795	20.363	21.3828	18.7384	19.9398	19.6417	24.4427	25.5429	14.775	25.1883	26.9782	29.6187	21.0545	18.2395	20.9346	17.8259	16.144	25.6568	21.0914	22.9094	16.0828	22.0232	24.2636	22.8228
84	23.9951	3.56827	24.3536	27.5994	22.6972	24.761	26.7995	25.0878	27.1842	19.6592	21.6129	25.1097	18.9944	32.8832	26.6487	22.4997	26.4743	23.5966	19.147	29.8364	26.6948	17.4645	22.0764	26.616	30.6456	25.3947	20.878	23.1908	20.6185	21.1574	21.3622	26.047	27.1975	21.5315	26.6805	28.8607	31.0781	22.5404	19.5078	22.9613	19.5506	17.8413	25.984	21.4455	24.4566	18.1462	23.9083	26.0295	24.6376
85	25.6255	3.44699	25.6911	29.2327	24.2768	26.3126	28.1419	26.445	27.88	21.186	23.137	26.7749	19.7092	33.4801	27.045	24.001	28.0812	25.5234	21.823	31.6142	28.084	19.9228	23.8618	29.0319	32.285	27.4369	24.4363	24.8168	22.4247	22.1948	22.9249	27.3795	28.6358	23.3495	27.918	30.4445	32.3697	23.9294	20.6549	24.8592	21.083	19.397	28.3741	24.1203	25.8512	19.675	25.6192	27.6268	26.3027
86	26.9152	3.42661	26.356	30.6309	25.6378	27.6352	29.288	27.9817	28.4163	22.602	23.137	28.3505	22.8944	33.7082	29.5142	25.4447	29.4926	27.275	23.1024	33.1825	29.2795	21.6625	24.7958	31.317	33.5834	27.819	26.19	26.2526	24.0953	23.0506	23.4831	28.4973	29.8236	24.6241	28.8555	31.5126	33.4811	25.251	21.6835	26.6172	22.4314	20.7457	29.574	25.5773	27.0905	19.675	27.1278	29.026	27.78
87	28.1212	3.31024	27.9442	31.7816	26.7928	28.7375	30.2807	28.939	28.8284	23.9663	25.1436	29.8253	24.7195	33.78	30.6801	26.7964	30.6946	28.0834	24.518	34.5245	31.5542	23.4234	27.1114	31.317	34.5016	29.173	27.701	27.4719	25.5795	23.7398	25.5948	29.4281	30.7276	25.6959	29.5128	31.9908	34.4737	26.5391	22.5788	27.834	23.6079	21.9143	30.232	26.9941	28.154	19.675	28.4541	30.2278	29.0738
88	29.1351	3.11282	28.4378	32.7157	27.8023	29.639	31.1383	29.7431	29.028	25.3389	26.562	31.1885	24.994	33.78	31.6723	27.092	31.6738	30.4481	25.0122	35.6303	31.908	23.9706	28.6147	31.317	35.0066	32.7292	28.9704	28.498	26.8435	24.2789	26.7494	30.2137	31.3945	26.6416	29.929	32.2708	34.786	27.8167	23.3831	29.2013	23.779	22.932	31.4454	27.425	29.0718	25.4717	29.5993	30.698	30.1759
89	30.2019	3.10213	30.013	33.4853	28.009	30.4167	31.42	32.256	29.5658	25.764	28.659	32.4092	24.994	33.912	32.5117	29.1692	32.4184	31.8023	28.595	36.4487	34.252	26.7512	29.311	36.0032	35.1013	34.1598	29.9984	29.363	27.8379	24.7084	27.636	30.9607	31.8443	27.4872	30.15	32.605	35.0248	27.932	24.136	30.09	24.7523	23.8897	32.6761	29.687	29.8568	26.399	30.508	32.042	31.0963
90	30.9604	3.17439	30.9821	34.1164	28.5733	31.1238	32.5448	32.256	29.944	28.2199	29.4095	33.4686	24.994	33.978	33.2199	29.849	32.9092	33.0196	28.595	37.0016	35.1929	27.364	31.5064	37.8554	34.8641	35.3744	30.8407	30.0921	28.5936	25.0961	28.4653	31.717	32.1147	28.2505	30.22	33.1093	37.2007	27.932	24.677	32.021	26.4887	24.891	33.5493	30.9271	30.5318	26.399	31.0402	32.66	31.8851
91	31.8039	3.20799	31.079	34.63	30.078	31.7694	33.1854	35.3626	29.944	29.709	31.2709	34.3348	24.994	34.087	33.8168	31.1028	33.1515	34.1015	28.595	37.3014	36.8115	29.5403	32.23	39.0257	34.736	36.3502	31.5314	30.7431	29.125	25.492	29.7475	31.793	32.3088	28.9207	30.22	33.8234	38.0959	31.3575	25.517	32.021	27.4059	25.149	34.3129	32.0505	31.1669	27.0943	32.3647	33.1484	32.1147
92	32.4584	3.25009	32.1253	35.0229	30.078	32.3543	33.7582	36.5233	29.944	31.1663	32.408	34.993	24.994	34.0491	34.3049	32.3882	33.194	34.534	28.595	37.3696	37.6286	30.6642	34.4082	39.9256	33.6854	37.1019	32.0806	31.3491	29.4435	25.9193	30.7161	31.793	32.5485	29.4695	30.3828	34.6447	38.9544	32.853	25.9508	32.021	28.3515	25.149	34.9673	33.008	31.8096	30.223	32.612	33.518	33.3153
93	33.3177	2.98814	33.7037	35.3143	32.1881	32.535	34.2271	37.528	31.1811	32.5295	33.3754	35.4065	31.4858	33.962	34.6693	33.2881	33.0771	35.8901	33.6512	37.214	38.0807	31.019	35.207	40.5091	32.8879	37.6287	32.4591	31.8809	29.5353	26.3792	31.665	33.4795	32.8438	29.8319	30.5583	35.47	39.7002	34.0191	27.4654	34.9554	29.2776	25.149	35.5065	33.7663	31.942	31.1466	32.612	33.7615	33.677
94	33.9114	3.05255	34.4192	35.4917	33.0521	33.3914	34.5678	38.2857	31.562	33.6494	34.1195	35.6039	34.6752	33.5038	34.8907	33.9634	32.8447	36.5708	36.3514	36.9099	38.212	32.3039	37.2028	40.7099	32.0716	37.8751	32.6847	32.2857	29.4427	26.8516	32.516	34.3449	33.1321	30.0066	30.7945	36.1847	40.2603	35.0332	28.4535	35.5771	30.1158	25.149	35.8924	34.2941	31.942	31.7137	33.7099	33.8401	33.677
95	34.3959	2.84604	34.9116	35.5234	33.8062	33.868	34.7655	38.7472	31.8719	34.4721	34.6311	35.5766	35.5882	33.332	34.929	34.3807	32.5306	37.1149	37.2145	36.4913	37.903	32.7812	38.3262	40.712	31.2562	37.919	32.7531	32.5331	29.1844	27.2836	33.1345	34.634	33.349	29.9849	31.0363	36.7247	40.5928	35.8046	29.3786	35.9992	30.7572	30.9873	36.0782	34.5449	32.8723	31.8386	35.6046	33.7325	35.2846
96	34.5571	2.89505	35.07	35.378	34.3813	34.1617	34.782	38.879	32.0524	34.9596	34.8946	35.554	36.2648	31.975	34.929	34.449	32.158	37.494	37.8196	36.396	37.1684	32.9868	39.111	40.712	30.4346	37.919	32.6639	32.6131	28.7814	27.6194	33.4786	34.634	33.4021	29.7591	31.101	37.0498	40.652	36.3046	30.1161	36.1839	31.1513	32.3	36.0133	34.5014	33.7437	31.825	36.2618	33.678	35.8038
97	34.4548	2.86778	35.0542	35.0723	34.7148	34.0515	34.5563	38.7021	32.0507	35.0264	34.8431	35.1967	36.6861	31.975	34.929	34.449	31.7354	37.6313	38.1547	35.391	35.9614	32.94	39.111	39.2155	29.783	37.919	32.3711	32.5038	28.354	27.759	33.5235	34.471	33.313	29.403	31.101	37.1091	40.2707	36.5079	30.6134	36.09	31.249	33.435	35.7067	34.1851	33.9171	31.1378	36.6861	32.8	36.06
98	34.1615	2.90367	34.6292	34.021	34.7848	33.427	34.209	38.1238	31.8576	34.6639	34.5367	33.6355	36.8075	31.975	34.929	34.449	31.2369	37.566	38.176	34.6778	34.4733	32.6024	39.427	38.412	29.051	37.919	31.867	32.2087	27.7813	27.7285	33.1964	34.0438	33.313	28.8516	31.101	36.8875	39.5235	36.4042	30.8048	35.6843	31.0475	34.1613	35.2314	33.6195	33.923	30.2486	36.835	32.8	36.06
99	33.4806	2.96783	33.8822	33.669	34.5692	32.4422	33.0288	37.3402	31.732	33.9696	34.0666	32.4248	36.6688	29.2781	34.929	33.4324	30.6177	37.566	37.7402	33.3087	32.9139	32.0244	38.8249	36.6958	28.362	35.5566	31.173	31.7996	26.6386	27.714	32.5827	32.7895	32.0492	27.7583	30.6661	36.4732	38.4921	35.891	30.7495	35.156	30.2797	34.436	34.7214	32.868	33.5895	29.151	36.6293	32.8	36.06
100	32.5296	3.14336	32.925	31.758	34.088	31.294	31.704	36.508	31.032	33.065	33.53	31.148	36.61	27.83	30.731	32.323	30.512	37.566	36.903	32.226	31.479	31.363	37.893	34.757	26.832	33.521	30.373	31.336	25.615	27.028	31.784	31.777	30.769	26.85	30.06	36.011	37.318	35.199	30.534	33.309	29.365	34.265	34.29	32.746	32.975	28.003	36.556	29.042	36.06
[truncated: 4 more columns]

## Sheet: Rotation LKneeFlex A2ComfMc
all values Right	mean	std	steps
1	15.9359	3.42227	15.522	16.415	19.631	16.008	15.567	9.799	15.356	19.707	19.069	24.112	15.059	18.354	14.456	9.55	16.93	20.528	19.116	13.441	13.435	11.062	10.319	18.598	12.316	24.207	16.566	13.166	20.897	11.88	14.372	21.421	14.663	17.024	17.87	12.849	10.739	14.688	14.032	15.791	20.657	13.431	13.534	14.554	18.238	16.398	14.555	14.891	15.31
2	17.5841	3.80922	17.2618	17.4124	21.3353	17.8604	17.225	10.8229	16.858	21.5996	21.2392	27.5961	15.059	20.2803	15.485	10.7561	19.3191	23.1483	20.2816	15.3085	15.1078	12.314	10.8853	20.355	14.6971	25.4806	18.212	14.9859	24.0871	13.289	14.372	25.0739	15.5735	18.7722	20.285	14.9859	12.209	18.096	15.3214	17.115	21.7539	14.3215	15.57	15.9668	18.238	17.4707	15.8145	16.4025	16.9709
3	19.5816	4.62985	19.4453	20.708	22.358	20.1228	19.29	12.1082	16.858	22.767	22.806	31.5328	15.059	22.6792	15.485	11.456	22.1271	26.2716	23.924	16.471	17.2509	12.314	11.6163	22.3408	15.741	30.2927	20.232	17.1816	27.8191	14.242	16.8166	27.53	16.7934	20.9325	23.1485	16.669	14.0591	20.9474	16.9952	17.115	27.13	15.5856	18.1099	17.6848	20.4238	21.9349	17.3461	17.396	19.0473
4	22.1252	5.4462	20.258	20.708	25.969	22.8453	23.3931	12.615	21.8823	26.7388	22.806	35.9103	20.1264	25.5748	15.485	14.3841	25.354	29.902	28.4462	16.471	18.297	17.7996	12.5537	24.823	18.3854	34.1943	21.022	19.7914	32.1077	14.242	21.49	32.9925	18.3712	21.97	26.4816	18.7413	14.674	22.963	19.1484	17.115	31.0555	17.3241	21.2145	19.749	24.249	25.3488	19.1942	20.2965	21.5585
5	25.2348	6.09317	21.2566	28.8774	29.2796	23.638	26.9948	15.587	26.037	30.5083	22.806	40.6879	23.7498	28.9495	17.42	16.9261	29.0104	34.0117	33.6717	24.1417	22.9537	19.5818	13.7496	30.0141	19.377	38.6587	21.022	22.8669	33.335	14.3244	26.0591	35.041	20.4347	26.4752	30.2996	21.2553	18.775	30.1008	20.804	20.2605	35.4318	19.6405	22.7273	22.1882	28.3981	26.1022	21.4817	23.3935	24.5585
6	29.5306	6.53961	27.863	33.6881	31.315	29.7916	31.2035	15.587	26.037	34.6841	34.9527	45.782	25.983	32.7823	24.607	19.9182	33.1324	38.114	35.4868	28.2951	26.9331	25.5009	15.2049	34.5168	25.0137	41.918	24.73	25.696	41.589	23.1632	28.142	43.537	23.0052	30.2551	34.659	24.3619	21.6016	35.1802	24.9103	27.853	35.993	22.5142	29.3286	25.0413	33.0122	33.4304	22.955	26.7512	28.0957
7	33.2063	6.80836	32.5327	38.4871	31.315	32.804	34.106	19.9194	31.9949	36.334	39.5699	50.9452	28.7499	36.914	24.607	23.3965	37.659	40.731	43.7522	33.0078	31.3188	26.766	17.0411	39.167	28.9912	47.4171	33.3712	25.696	41.589	27.0137	36.3974	47.4852	26.1761	34.3364	39.4043	28.0144	26.9309	37.388	29.1512	33.7834	35.993	25.523	31.045	28.3127	33.9999	37.9912	27.2611	30.5865	32.1131
8	38.0751	7.28714	34.563	43.4762	33.8696	32.804	39.7556	25.0768	36.385	44.3185	44.3833	55.9804	33.7338	41.2463	33.517	27.4096	42.4167	48.1694	49.0258	37.713	36.1651	35.3567	19.3169	44.0922	33.5292	49.808	37.9355	33.7182	41.589	31.4553	41.6516	55.1217	30.0269	38.7905	44.4019	29.531	31.5687	46.065	31.552	37.733	43.7234	28.9157	39.3235	31.9554	41.9143	42.7419	30.813	34.8415	36.5651
9	43.1028	7.81061	43.2781	48.4628	46.5371	41.6497	46.2242	28.623	44.837	49.4576	49.187	57.0473	37.787	42.1993	36.5669	31.8167	47.2212	52.9072	50.31	41.3267	41.2986	40.8604	21.944	49.1076	38.5289	58.5867	42.8393	40.2515	54.8509	36.4012	45.296	60.0438	34.4471	43.4971	49.4708	29.7521	36.6706	48.9897	38.5734	42.1515	51.937	34.9812	44.6816	35.9103	46.6673	47.5303	34.261	39.444	38.2751
10	47.8847	7.82808	48.3898	53.2503	51.4839	48.184	46.483	31.9312	49.953	54.4696	53.805	64.9508	39.713	49.915	43.4529	36.5278	51.886	53.757	58.285	49.375	46.4973	46.4233	24.2576	54.017	43.8155	63.1178	47.8045	45.4249	58.64	41.7107	50.1582	61.5084	39.3629	48.2336	54.3661	41.5688	42.0263	54.581	41.4148	48.7659	51.937	39.075	49.9636	40.071	48.866	51.184	40.7401	44.2018	46.2812
11	52.1916	8.10758	53.3396	56.583	55.774	52.9087	51.6045	35.901	54.819	59.2028	58.1085	68.708	46.7383	53.9904	44.7056	41.3892	56.2211	61.29	61.2072	54.8599	51.5458	48.6476	29.5592	58.5988	49.1291	67.1433	52.6034	50.5262	66.906	47.0925	54.21	68.2158	42.472	51.62	58.9286	44.491	47.4379	54.581	49.0589	53.6967	51.937	39.075	55.0027	43.539	55.1357	54.783	45.8627	48.9387	48.409
12	56.7556	7.31853	57.9424	60.168	55.774	55.788	58.555	43.638	59.3052	63.4903	62.0549	71.8968	51.1713	57.7487	52.9767	46.1913	60.1992	64.7569	67.1163	59.9223	56.3263	54.736	33.336	61.349	51.568	70.5361	57.089	55.3937	69.391	49.123	61.3638	71.3557	49.2427	55.405	63.0433	44.491	52.6637	54.581	53.704	58.3078	57.5387	50.522	59.6337	46.5439	56.529	58.036	50.9894	49.947	55.797
13	60.5309	7.29222	62.0607	65.1861	55.774	60.14	64.7341	48.4759	62.839	67.3219	65.5815	74.4344	55.286	58.5477	57.2988	47.7667	63.7613	67.6823	70.3625	64.4952	60.7459	54.736	37.679	65.409	58.8444	73.209	61.0805	59.902	72.6617	57.2596	62.6559	72.125	53.773	60.814	63.9021	44.9431	55.251	62.8049	56.9108	59.798	70.0342	55.4645	63.8325	52.4427	58.2721	63.8692	55.903	49.947	57.555
14	64.8259	6.61619	65.6641	68.1552	67.5235	64.7649	68.5332	53.0392	64.9917	70.6365	68.6025	76.1763	56.9705	63.402	61.1596	54.8241	66.8424	70.0424	72.8949	68.4915	64.7191	65.078	40.502	69.6577	63.266	75.2036	64.5695	63.069	75.7699	61.7432	68.823	75.3235	53.773	64.2098	69.4444	60.3288	61.8427	72.2129	62.8053	66.148	72.5375	59.9812	67.5239	56.2118	66.116	66.7481	57.256	57.009	62.243
15	67.8582	5.46628	68.6992	70.4376	70.1588	65.5506	71.2989	57.2112	68.037	73.288	70.969	77.2093	61.242	65.4299	63.868	56.367	69.3406	70.5157	74.7045	71.7315	67.487	68.2763	49.3787	70.3498	65.8238	76.5074	67.4988	65.9979	77.1269	65.7498	68.823	76.0875	62.9385	67.0326	71.6305	64.1941	62.268	74.219	66.2959	69.209	74.3322	63.9398	70.5304	57.1469	66.116	69.0442	64.4418	65.0818	66.4779
16	70.4353	4.54388	71.0258	72.0911	72.1847	69.387	73.3489	60.8749	71.4517	75.3055	72.7395	77.562	61.242	68.2938	66.0182	61.4804	70.801	72.889	75.8402	74.2215	69.6557	70.7927	54.3655	73.668	71.4969	77.0426	69.7954	70.2379	77.6793	69.2262	72.494	76.154	66.7995	69.3154	73.1388	67.4601	66.6802	74.9628	69.1085	71.6678	75.3327	67.1798	72.8503	62.695	70.7255	70.7282	67.9144	68.0956	69.6102
17	72.1452	3.93768	72.7107	73.1228	73.5903	70.8631	74.681	63.9282	73.0418	76.6858	73.9289	77.2738	61.5803	69.6744	68.9962	63.9019	70.801	73.4494	76.348	75.9623	73.124	72.5472	58.9642	74.7852	74.5305	76.9808	71.4068	72.424	77.5616	69.9475	76.0668	75.5843	69.7036	71.0303	73.9743	68.1245	72.0031	76.3227	71.2586	73.262	75.6584	69.7331	74.4881	65.3278	73.5985	71.7876	70.7709	70.4658	71.5493
18	73.3729	2.95815	73.7878	73.5664	74.3017	72.5923	75.2811	66.3865	73.8839	77.3632	74.569	76.3715	69.991	70.35	70.3145	65.7727	72.8349	73.5067	76.2333	76.9009	73.583	73.5748	62.9887	75.9691	76.8695	76.4341	72.4167	73.0602	76.8626	74.1656	76.997	74.4066	71.9466	72.1613	74.1257	71.8888	73.9459	76.3789	71.9184	73.9673	75.3875	71.515	75.3758	67.4972	74.5516	72.2012	72.8363	72.212	72.8589
19	73.8294	2.43117	74.2711	73.4975	74.4916	73.075	75.2324	68.2325	74.1712	77.3737	74.6495	75.0403	71.4077	70.5709	70.9576	67.0387	73.561	73.107	75.5563	77.0887	74.0252	73.9898	66.3792	76.045	78.483	75.4727	72.8496	74.8464	75.672	75.5445	77.2915	72.7098	73.3528	72.6536	73.7511	73.0885	75.0776	75.8665	73.3205	74.7533	74.5904	72.5576	75.5385	69.17	74.8774	72.1065	74.2157	73.3251	73.5627
20	73.783	2.16262	74.2149	72.8506	74.488	72.9734	74.6725	69.4135	73.9594	76.8389	74.288	74.493	72.2841	70.5419	71.0258	67.7268	73.3038	72.2356	74.4286	77.026	76.0254	73.8071	68.9391	75.55	79.4375	74.1613	72.76	75.1148	74.0131	76.2456	77.006	71.712	74.0846	72.6098	72.916	73.6959	75.491	74.9527	73.3736	74.3607	73.3225	72.984	75.0849	70.2483	74.6599	71.5665	74.9254	73.7554	73.6327
21	73.1618	2.15104	73.7689	72.461	73.702	72.414	73.6784	70.0161	73.2315	75.807	73.5683	71.4307	72.5985	69.9058	70.5663	67.9211	72.967	71.0098	72.9145	75.76	75.8254	73.096	70.7175	74.6248	79.7811	72.5842	72.2223	75.0875	72.0061	76.3242	76.2299	68.4046	74.1798	72.0945	72.6467	73.7511	75.26	74.59	72.7603	73.3479	71.5981	72.7665	74.0494	70.8213	73.9519	70.6352	74.9081	73.588	73.1591
22	72.1043	2.3623	73.612	70.6727	72.7376	71.4413	72.2962	70.1343	72.0967	74.3051	72.534	69.2257	72.3085	69.15	69.6048	67.6182	71.9123	70.372	71.0345	74.8687	75.1227	71.9725	71.7419	74.107	79.7405	70.7672	71.577	74.0253	69.687	75.8142	75.0247	65.2667	73.6528	71.1391	70.0872	73.2888	74.6873	72.103	71.6404	71.8673	69.511	72.0306	72.4525	70.923	72.8187	69.3432	74.3112	72.9124	72.2147
23	70.6245	2.68116	71.9221	68.9117	71.0234	70.1092	70.565	69.833	70.6038	72.449	71.188	66.8389	71.5198	67.8917	69.027	66.9043	70.3832	67.7729	68.795	72.2477	73.9168	70.4521	71.9676	74.107	79.105	68.7062	69.222	72.8021	67.0666	74.8527	73.4422	62.0137	73.316	69.7591	68.2266	72.872	72.8437	70.2176	70.0274	69.9446	67.1023	70.868	70.431	70.5901	71.325	67.7756	73.2072	71.78	70.834
24	68.8512	3.10814	70.5873	66.9424	69.2892	68.4272	68.5395	69.31	68.7731	70.2692	69.5526	64.2981	70.278	65.727	66.6619	65.8706	69.9364	65.4741	66.2229	69.9822	72.2443	68.5488	71.5807	73.4578	78.0289	66.4432	67.1473	71.2217	64.1068	73.4877	71.5145	58.4136	71.1946	67.9952	66.1363	72.872	70.9258	68.0977	68.01	67.6131	64.3859	69.2595	68.0199	69.8449	70.733	65.9574	71.594	70.1856	68.9938
25	66.6325	3.39585	69.042	64.6724	67.2422	66.4213	66.2247	68.4013	66.5995	67.7626	67.6647	61.6032	68.6152	63.7445	64.6107	64.5189	67.364	63.747	63.3065	67.3709	70.1735	66.3547	70.5932	67.6187	76.1454	64.0097	65.82	69.2932	60.792	71.7424	69.2349	54.4778	69.281	65.9033	63.82	72.5418	68.5058	65.7465	65.675	64.9642	61.3279	67.3159	65.1849	68.7373	67.3683	63.9145	69.5513	68.2658	66.8138
26	64.1291	3.71409	68.5716	62.0838	64.9133	64.158	63.615	66.7317	64.1756	65.0038	65.5362	58.7804	66.5485	61.4994	62.3025	62.912	65.1968	61.2903	60.0267	64.4699	67.7162	63.8989	69.1081	66.328	74.2062	61.4295	62.2568	66.998	57.1394	69.5812	66.6337	50.231	67.0138	63.5075	61.2486	66.7501	65.6728	63.1138	63.0116	62.0138	57.9091	65.0435	62.0156	67.3236	64.99	62.248	67.1511	66.0473	64.3276
27	61.3757	4.08842	65.3052	59.1591	62.2887	61.649	60.6886	65.1265	61.5343	62.0084	63.1712	55.8809	64.1803	59.0462	59.7164	61.0887	61.5839	57.4023	56.3673	63.484	64.8524	62.044	67.2434	62.9968	71.8285	58.7045	58.6871	64.3735	53.1673	67.0205	63.7208	45.7281	64.3909	60.8062	58.4301	63.8811	62.4432	60.2282	60.1079	58.7572	54.1643	62.419	58.5477	65.6276	62.3616	60.0442	64.4049	63.725	61.5337
28	58.3651	4.4999	63.1174	55.873	59.3585	58.898	57.4877	63.259	58.678	58.7581	60.5438	52.9316	61.5618	56.4033	56.8019	59.0261	58.324	54.212	52.3935	57.8443	61.5217	58.7815	64.9935	59.71	69.0233	55.8455	55.0947	61.4138	48.927	64.0504	60.4975	41.0899	61.4237	57.7692	55.3485	60.5851	58.7823	57.1036	56.9924	55.2622	50.1192	59.4727	58.218	63.67	61.736	56.6297	61.3385	63.725	58.4308
29	55.2605	4.98863	60.7256	52.2988	56.1587	55.8856	54.0214	61.1692	55.6096	55.2796	57.6949	50.134	58.7321	56.012	53.5399	56.7581	54.6598	50.7703	48.1495	54.1579	57.7683	55.081	62.4755	59.71	65.7646	52.8627	51.1805	58.0959	44.484	60.6415	56.9701	36.426	60.376	54.4418	51.9885	56.9081	54.7341	56.88	53.6783	51.5524	45.8183	56.625	53.9227	61.4277	56.3311	53.8962	58.0154	63.725	55.0765
30	51.8386	5.35778	59.7267	48.4883	52.918	52.667	50.41	58.8679	53.985	51.6122	54.6373	48.6167	55.7334	53.7491	49.9431	54.2964	52.202	47.183	43.7053	50.313	53.5915	53.0374	61.4607	59.71	62.0282	49.7506	47.0061	54.4123	39.9939	56.7758	53.1584	31.8662	54.4915	50.842	48.3563	52.8825	50.3785	52.8882	50.229	47.6592	41.3301	53.6141	46.9111	58.9539	52.9186	51.796	54.4544	54.8923	51.4945
31	48.4706	5.75675	56.388	44.5085	52.918	49.2737	48.7008	57.9487	49.3371	48.038	51.3858	44.1106	54.074	49.011	46.0062	54.221	52.202	43.5253	39.1704	46.3657	49.0055	49.613	56.7586	52.6133	57.7714	47.77	42.6548	50.4256	35.5887	52.544	49.0869	27.5939	50.5305	47.0131	44.5288	48.6026	45.7934	46.5506	49.819	43.6756	36.7887	51.105	42.8785	56.267	50.723	49.1158	50.6892	51.141	48.259
32	44.3938	5.85593	52.7914	40.4602	46.8082	45.7516	42.5043	54.568	45.5505	45.5826	47.9452	41.2475	49.9218	44.9151	41.7536	54.221	42.9087	39.8689	34.7091	43.593	44.0065	43.4509	53.6395	46.4072	53.0803	43.9408	38.2735	46.1827	31.4172	48.021	44.8563	23.7185	46.3087	43.0168	40.5629	44.1355	42.527	42.7924	49.819	39.727	32.3345	44.793	38.9566	53.3939	46.614	45.1788	46.8062	51.141	45.4685
33	40.6477	6.105	49.0655	36.4863	44.277	42.1554	38.5931	54.568	42.0076	39.5622	44.3854	38.431	46.3454	43.6683	37.3212	45.7603	40.9027	36.3011	30.4725	39.4718	38.742	39.1772	51.064	42.6284	47.9887	42.782	33.992	41.7461	27.7046	43.3149	40.5665	20.348	44.119	38.9627	36.5744	39.5643	42.527	39.0385	39.8949	37.7062	28.0873	44.793	35.2224	50.3783	41.4924	42.2114	42.8803	51.141	39.8749
34	36.7103	6.0046	46.612	32.7073	41.3123	38.5843	34.829	47.087	38.4407	38.587	40.7793	35.652	43.28	38.3443	32.851	45.674	34.148	32.9233	26.593	34.903	33.3787	34.8993	47.8467	38.7727	42.564	40.4577	29.928	37.2217	24.624	38.623	36.3353	17.542	37.362	37.1	32.7677	35.001	32.304	35.392	36.0347	33.843	24.147	44.793	31.741	47.3	37.45	39.265	39.0283	38.015	39.033
35	33.0677	6.28802	46.612	29.2244	33.5548	35.1253	31.3768	47.087	34.9091	38.587	37.213	34.188	40.3572	35.3887	28.5735	40.6449	29.8936	29.793	23.29	31.6409	28.1297	30.7831	43.781	34.9583	40.3664	34.5274	26.2717	32.7303	22.173	34.1642	32.2994	15.3829	32.8786	37.1	29.2693	30.571	28.3734	31.9971	32.5881	28.4966	20.6778	30.0803	28.647	45.618	33.4637	36.3686	37.117	36.0298	39.033
36	29.6432	6.05343	39.5702	26.1717	30.0169	33.892	28.3067	42.2745	32.02	31.1755	33.7912	34.188	37.6167	32.5856	24.6708	35.5865	26.49	28.701	20.5701	28.8321	23.3019	29.0417	41.6883	31.3078	31.3099	32.0254	23.077	28.3891	20.2736	30.1385	28.6164	14.267	28.6232	35.5542	26.1536	26.4129	24.9234	29.577	29.3208	25.3132	17.6775	25.7206	25.93	45.618	29.6719	33.5665	37.117	28.7664	33.1885
37	26.2949	6.03154	35.7585	24.284	26.9395	28.917	25.6943	35.7235	32.02	23.8389	31.497	33.4725	35.1322	30.0117	21.2856	32.2148	19.365	28.701	18.3412	26.5243	19.1461	23.7735	37.0681	27.957	25.8327	29.878	20.4257	24.3747	18.765	26.7612	25.4879	12.5019	24.6907	24.4393	23.5224	22.6979	22.0135	27.4661	26.3588	22.5156	15.0917	21.9087	23.6237	45.618	26.218	30.9271	34.5245	24.3219	26.5745
38	24.0404	5.96634	32.6585	22.1177	24.4045	26.4378	25.157	31.8119	32.02	20.5625	28.6644	25.7472	33.0134	27.7774	21.059	30.685	18.0137	28.701	16.4275	24.999	17.223	20.8151	35.7783	27.957	20.747	28.672	18.3546	20.9185	17.5872	24.753	22.9017	11.84	21.2096	21.6235	21.4008	19.5684	21.82	24.374	23.7485	20.0646	14.359	18.8233	22.8809	45.618	23.2175	28.5278	26.5629	20.561	24.2451
39	21.8664	5.80771	29.8294	19.3618	22.4582	24.416	21.885	28.0879	32.02	17.7225	25.0087	23.8231	31.2379	25.9155	17.9547	26.4493	13.284	28.701	15.8475	24.999	13.2729	18.3244	31.2093	24.9739	16.35	26.9229	16.7365	18.1093	16.7037	22.7667	20.843	9.60915	18.3239	20.769	20.416	18.099	21.82	22.6167	21.865	17.9618	10.7121	17.716	20.098	40.0327	20.7239	26.3324	24.4924	18.6105	22.4864
40	19.8451	5.53399	29.293	18.942	21.0777	22.728	20.6395	24.7298	28.8261	15.325	24.4393	22.3491	29.7341	24.3999	13.6895	24.839	13.284	20.961	13.407	24.999	12.2355	16.4154	28.6935	19.9977	12.706	26.332	15.3842	15.9235	16.1417	20.3552	19.3001	8.64318	15.954	20.4634	20.416	14.9681	21.82	21.3634	20.4003	16.142	8.89209	14.21	18.7084	32.033	18.7749	24.2802	23.138	13.7537	21.752
41	17.756	5.24763	27.6957	16.3122	20.0713	21.2078	18.2961	21.8795	18.0016	13.3594	21.189	21.4187	28.478	23.1831	11.7821	22.9093	13.284	15.8146	12.3034	20.2876	8.40843	15.2099	27.068	19.374	11.284	26.332	14.2805	14.2809	15.928	19.0354	18.2696	8.07597	14.0268	15.727	16.2457	12.7645	14.8187	20.652	18.3107	14.6008	7.41185	12.3445	17.615	30.4431	17.3545	22.528	22.1269	11.109	20.1302
42	16.3915	5.48212	23.4149	15.3985	19.3202	19.796	17.927	21.0759	16.0841	12.217	19.8748	21.051	27.5062	22.2374	10.3848	21.2182	5.55456	14.341	11.5331	18.8395	6.67793	14.907	27.068	16.0729	7.40055	24.2295	13.4845	13.1296	16.0896	18.1248	17.7677	8.00436	12.3798	14.323	14.5847	11.2781	13.9474	20.5386	16.9619	13.3422	6.39836	9.16	16.9072	29.3229	16.4645	21.6767	20.5389	8.994	19.6982
43	15.2713	5.44744	21.866	14.9585	18.7995	18.6077	17.5077	17.7582	14.6976	10.5581	17.9635	20.9952	26.8522	21.5474	9.59636	20.3866	4.66533	13.3547	11.2137	17.4915	5.35227	15.4234	23.2474	14.8243	6.55836	22.0852	12.9635	12.4173	16.6257	17.6783	17.7974	8.48918	10.9163	12.1881	13.0207	10.2595	13.4644	21.0842	15.797	12.3341	5.94836	6.83918	16.5745	28.542	16.1753	19.6321	19.5819	7.48545	18.484
44	14.7207	5.5794	20.5393	14.9634	18.5168	17.8038	15.5391	16.338	14.1797	8.88752	16.9807	21.1487	26.5548	21.1489	9.54106	20.0068	4.41467	12.8553	11.3022	16.4971	4.59338	16.5915	21.9368	14.2493	3.896	21.0528	12.6866	12.1371	17.4774	17.7753	18.2153	9.40758	9.7884	11.0557	11.7534	9.73283	13.4489	22.0217	14.934	11.6265	6.16536	4.92982	16.6158	27.9209	16.5191	18.914	18.807	6.63655	17.5662
45	14.6149	5.67861	19.4438	15.4224	18.4917	17.5161	15.5507	15.386	14.5082	7.77133	16.4149	21.5552	26.6399	21.1012	10.3783	20.032	4.77411	12.8092	11.6873	16.1067	4.73844	18.1276	20.6819	14.3863	2.33	20.2181	12.656	12.2496	18.5283	18.4463	18.9064	9.92	9.15933	10.5566	11.017	9.699	13.8917	23.1263	14.5181	11.3654	7.02	3.64	16.898	27.3962	17.458	18.7739	18.2493	6.521	16.727
46	14.9132	5.67447	18.5976	16.1973	18.8102	17.817	16.0784	15.059	15.5786	7.02564	16.2592	22.1199	26.895	21.4415	11.8478	20.2661	5.692	13.157	12.2451	16.2865	5.80973	19.5809	19.5993	15.165	0.967909	19.6987	12.8742	12.6565	18.727	19.5275	19.7493	11.7091	9.08309	10.7422	11.0417	10.0786	14.5653	23.4745	14.5214	11.5782	8.39509	3.309	17.6775	27.004	18.9271	19.2406	17.9854	7.34573	16.2984
[truncated: 155 more rows]
[truncated: 4 more columns]

## Sheet: Rotation LAnkleFlex A2ComfMc
all values Right	mean	std	steps
[truncated: 201 more rows]
[truncated: 4 more columns]

[truncated: 35 more sheets: Rotation RHipAbAd A2ComfMc, Rotation RHipRot A2ComfMc, Rotation RAnklePron A2ComfMc, Rotation LHipAbAd A2ComfMc, Rotation LHipRot A2ComfMc, Rotation LAnklePron A2ComfMc, Rotation PelvicTil A2ComfMc, Rotation PelvicObl A2ComfMc, Rotation PelvicRot A2ComfMc, LProgression A2ComfMc, RProgression A2ComfMc, Rotation TrunkTilt A2ComfMc, Rotation TrunkFlex A2ComfMc, Rotation TrunkRot A2ComfMc, Moment RHipFlex A2ComfMc, Moment RHipAbAd A2ComfMc, Moment RHipRot A2ComfMc, Moment RKneeFlex A2ComfMc, Moment RKneeAbAd A2ComfMc, Moment RKneeRot A2ComfMc …]
