# Supplementary material for: Lower limb muscle fatigue after uphill walking in children with unilateral spastic cerebral palsy
Source: PLoS One. 2022 Dec 6;17(12):e0278657. doi: 10.1371/journal.pone.0278657 (PMC9725134; doi:10.1371/journal.pone.0278657)
Supplement: S2 File — (ZIP) [file pone.0278657.s004.zip › Kinematics-individual files-part2/F09A2_FacoM.xlsx]

## Sheet: Rotation RHipFlex A2FaCoM
all values Right	mean	std	steps
1	13.0223	2.10654	9.879	12.97	11.528	13.784	14.115	12.291	10.291	10.778	13.212	14.834	16.795	12.805	12.113	11.877	11.353	10.774	14.888	12.223	12.76	11.073	12.931	13.885	14.832	13.654	13.677	13.476	10.659	14.597	13.109	13.937	14.753	12.898	14.906	15.564	18.139	14.303	8.573	13.645	11.265	12.035	12.245	13.278	11.74	10.285	12.035	9.943	10.958
2	12.5386	2.17021	9.23343	12.4285	11.5542	13.1933	13.7207	11.868	10.0088	9.9839	12.9113	14.3565	16.2425	12.5873	11.8746	10.9522	10.9348	10.0125	13.832	11.7376	12.1799	10.3323	11.7981	13.1853	14.6269	13.0988	13.6118	13.0409	9.67213	14.0293	12.7471	13.2986	14.2369	12.2794	14.4493	14.844	17.7121	14.0248	8.53993	13.364	10.7577	11.3885	11.4114	12.8598	11.4448	9.70809	11.3019	8.9423	10.373
3	11.949	2.27986	8.38287	11.8218	11.4161	12.6187	13.3561	11.2779	9.63464	9.03196	12.5293	13.8447	15.4157	12.3765	11.6684	9.8704	10.4692	9.24223	12.6098	11.2304	11.4361	9.39696	10.6097	12.43	14.457	12.5694	13.4337	12.4245	8.48335	13.2403	12.2117	12.4055	13.7138	11.4599	13.7868	14.1038	17.3287	13.7798	8.53884	12.8492	10.0999	10.6422	10.4021	12.1526	10.9835	9.003	10.372	7.83868	9.56887
4	11.2748	2.42142	7.42188	11.1886	11.1042	12.095	13.0468	10.5388	9.16709	8.02615	12.0415	13.287	14.3317	12.1153	11.4312	8.72442	9.89233	8.53039	11.3537	10.6845	10.6059	8.34667	9.50252	11.7027	14.251	12.1255	13.0782	11.642	7.22324	12.2798	11.4868	11.3931	13.1981	10.5083	12.9522	13.4173	16.9808	13.5638	8.52758	12.1257	9.31773	9.87388	9.30336	11.2195	10.3012	8.21755	9.34915	6.76191	8.60391
5	10.5433	2.56265	6.45454	10.5612	10.6237	11.618	12.7314	9.6942	8.6023	7.0579	11.4277	12.6494	13.0785	11.7228	11.0811	7.60925	9.21267	7.95447	10.1619	10.0763	9.77139	7.27587	8.57864	11.134	13.9299	11.8137	12.4933	10.7691	6.0611	11.2313	10.5804	10.4223	12.7101	9.57609	11.9726	12.8791	16.5971	13.3194	8.42069	11.2454	8.4563	9.1563	8.24596	10.1535	9.39564	7.416	8.34228	5.81613	7.5647
6	9.79138	2.67225	5.53886	9.93855	10.0352	11.1447	12.3394	9.374	7.93577	6.19129	10.6885	11.9261	11.7855	11.1631	10.5837	6.57412	8.48667	7.47875	9.05445	9.41027	8.99688	6.29089	7.82088	10.8202	13.4722	11.5863	11.7263	9.90867	5.13272	10.2081	9.55002	9.64355	12.2468	8.71823	10.9032	12.5334	16.1056	12.992	8.17005	10.2975	7.56448	8.54027	7.34185	9.09	8.35008	6.66236	7.45066	5.04353	6.54589
7	9.00962	2.75022	4.65864	9.27673	9.40427	10.644	11.8182	7.95815	7.19015	5.39415	9.87073	11.1047	10.5075	10.3808	9.90958	5.55976	7.775	7.02733	7.99809	8.69136	8.271	5.42664	7.13788	10.678	12.8522	11.3774	10.8547	9.08152	4.44821	9.28991	8.46609	9.04427	11.7562	7.88688	9.77358	12.3282	15.4799	12.5602	7.747	9.34664	6.67073	7.99203	6.59742	8.10873	7.2347	5.96873	6.68024	4.3613	5.59136
8	8.22601	2.80581	3.77825	8.5363	8.831	10.0553	11.1999	7.127	6.40621	4.63516	9.00455	10.1476	9.26582	9.44997	9.1246	4.54684	7.10644	6.49539	6.98373	7.92718	7.51867	4.65492	6.47736	10.524	12.0887	11.0924	9.96348	8.27732	3.95035	8.5139	7.35947	8.54676	11.1964	7.02739	8.64171	12.1348	14.758	12.0442	7.21238	8.40285	5.77688	7.45031	5.96764	7.22258	6.11961	5.296	5.99617	3.6846	4.69072
9	7.41248	2.82041	2.89868	7.71091	8.37236	9.36533	10.5267	6.32684	5.58822	3.89769	8.10109	9.07354	8.079	8.43536	8.2674	3.61143	6.45722	5.82312	6.06255	7.09218	6.65806	3.91284	5.83179	10.1849	11.3013	10.6876	9.11888	7.47948	3.53281	7.90448	6.26623	8.07497	10.5155	6.10764	7.58316	11.7793	14.1883	11.4802	6.61404	7.44457	4.908	6.87789	5.37283	6.37994	5.03591	4.60836	5.34186	2.94636	3.80121
10	6.57534	2.82417	2.09945	6.84527	8.02973	8.598	9.86027	5.55309	4.74655	3.21209	7.15573	7.93945	7.00091	7.38555	7.36809	2.81636	5.766	4.97845	5.279	6.15973	5.70118	3.14836	5.22082	9.606	10.5334	10.1623	8.30264	6.66336	3.08727	7.37827	5.21836	7.58545	9.69673	5.17973	6.70091	11.2214	12.9907	10.8684	5.984	6.447	4.17591	6.25455	4.77009	5.52218	3.97236	3.88418	4.65273	2.14618	2.87673
11	5.76005	2.82338	1.47461	6.00876	7.69555	7.83933	9.21753	4.79539	3.9596	2.60801	6.16009	6.83416	6.05191	6.32424	6.42672	2.19235	4.96667	4.01593	4.62827	5.17509	4.70345	2.35598	4.68434	8.75	9.77797	9.57389	7.52861	5.83015	2.58869	6.80966	4.2391	7.09948	8.75164	4.34963	6.07117	10.489	12.1454	10.2015	5.33544	5.42934	3.6267	5.5764	4.18659	4.62158	2.88831	3.13127	3.91925	1.35435	1.91851
12	4.9881	2.82418	1.13233	5.301	7.264	7.16067	8.54889	4.07911	3.30178	2.035	5.135	5.85056	5.223	5.24833	5.44167	1.68178	4.08533	3.04844	4.122	4.199	3.753	1.56556	4.24211	7.73878	9.04556	9.00378	6.83533	4.999	2.08033	6.20289	3.33822	6.663	7.707	3.75667	5.68178	9.63444	11.4058	9.50278	4.645	4.45111	3.101	4.87533	3.66167	3.70567	1.78067	2.399	3.18333	0.653111	0.967111
13	4.28302	2.82735	1.07073	4.743	6.58436	6.565	7.82679	3.43176	2.81364	1.43903	4.15045	5.05312	4.50582	4.18245	4.47303	1.21273	3.178	2.13406	3.76745	3.31545	2.90555	0.827697	3.85006	6.592	8.36045	8.53267	6.18491	4.21261	1.63367	5.566	2.49352	6.30209	6.62018	3.40861	5.52327	8.71033	10.8218	8.80682	3.87927	3.56748	2.44009	4.19103	3.21018	2.83073	0.692667	1.76464	2.49267	0.112333	0.0963333
14	3.62687	2.86075	1.17804	4.29933	5.66109	6.04667	7.02392	2.85084	2.48517	0.817455	3.27191	4.45887	3.83645	3.16597	3.61891	0.720111	2.30944	1.27906	3.48236	2.54027	2.17479	0.16503	3.42578	5.32844	7.76287	8.26749	5.54664	3.51177	1.27848	4.88939	1.67225	6.01282	5.58509	3.22065	5.50077	7.73401	10.3877	8.13477	3.01547	2.79663	1.62997	3.54808	2.79949	2.02661	-0.307586	1.25918	1.85314	-0.293374	-0.599667
15	3.02214	2.91009	1.20258	3.89655	4.52573	5.54	6.18221	2.315	2.15261	0.180828	2.53836	4.01715	3.19127	2.23224	2.93377	0.177838	1.51522	0.430253	3.19782	1.85555	1.53779	-0.415263	2.89649	3.97722	7.36317	8.1674	4.9077	2.90387	0.991687	4.17821	0.871091	5.73127	4.664	3.08106	5.51349	6.70726	10.0521	7.49743	2.07162	2.13612	0.734273	2.94705	2.38325	1.29215	-1.15199	0.871909	1.25295	-0.633283	-1.1157
16	2.44478	2.97575	0.995485	3.46218	3.26982	4.992	5.36609	1.75282	1.75	-0.466909	1.96264	3.67112	2.574	1.37273	2.40682	-0.409333	0.796333	-0.468667	2.84845	1.22873	0.934727	-0.925364	2.21548	2.64567	7.21209	8.02255	4.27564	2.39597	0.699485	3.43782	0.0888182	5.39818	3.88291	2.88097	5.47148	5.63582	9.77776	6.88785	1.14882	1.55779	-0.178182	2.36412	1.90906	0.575909	-1.84985	0.551182	0.663303	-0.977212	-1.47691
17	1.88516	3.04699	0.610717	2.98233	2.02891	4.38033	4.64427	1.13233	0.510909	-1.10171	1.51482	3.38548	1.99282	0.60997	2.00094	-1.01473	0.140333	-1.42236	2.40082	0.642364	0.345182	-1.41149	1.43557	1.47289	7.29021	7.71688	3.65736	1.96334	0.326091	2.66975	-0.678949	4.99058	3.21018	2.59091	5.33862	4.59069	9.53143	6.28811	0.343848	0.996838	-1.05827	1.78349	1.37452	-0.152697	-2.035	0.223364	0.0672424	-1.38493	-1.74484
18	1.34023	3.12421	0.0963838	2.49585	0.897455	3.75967	4.0387	0.447283	-0.540152	-1.66024	1.13109	3.11803	1.45164	-0.0660909	1.63388	-1.60502	-0.44	-2.37958	1.87009	0.125636	-0.224182	-1.89222	0.629333	0.570333	7.48966	7.30653	3.03997	1.59461	-0.164929	1.88413	-1.42869	4.52003	2.59036	2.21218	5.10447	3.60227	9.29552	5.70492	-0.285576	0.413667	-1.86367	1.20184	0.811636	-0.894303	-2.97427	-0.147	-0.525202	-1.857	-1.99046
19	0.821527	3.1802	-0.489455	2.03827	-0.0824545	3.188	3.56082	-0.263909	-1.50818	-2.09909	0.766909	2.83827	0.949273	-0.685909	1.25209	-2.14818	-0.996	-3.25718	1.26991	-0.301455	-0.755727	-2.36509	-0.122727	-0.092	7.69345	6.83664	2.40782	1.28145	-0.771455	1.09445	-2.16918	4.01627	2.00527	1.757	4.74645	2.71909	9.039	5.17045	-0.767727	-0.198	-2.55964	0.650909	0.268909	-1.61518	-3.45864	-0.560818	-1.08618	-2.37155	-2.25455
20	0.324406	3.21633	-1.07798	1.64348	-0.931545	2.71133	3.16132	-0.968798	-2.35256	-2.3914	0.386364	2.52909	0.477909	-1.27961	0.823788	-2.63989	-1.53856	-3.96867	0.617818	-0.659182	-1.24324	-2.81195	-0.752576	-0.540333	7.8006	6.36946	1.765	1.00774	-1.44707	0.310263	-2.90291	3.52024	1.45155	1.26553	4.30271	2.02123	8.70478	4.69044	-1.13325	-0.81403	-3.14221	0.162667	-0.206828	-2.27973	-3.91251	-0.987727	-1.59303	-2.90967	-2.54332
21	-0.148839	3.23094	-1.64648	1.29182	-1.66582	2.30467	2.79718	-1.63371	-3.04054	-2.53121	-0.0289091	2.16421	0.0285455	-1.8573	0.36101	-3.10235	-2.05411	-4.49291	-0.0577273	-0.975091	-1.68309	-3.2331	-1.26793	-0.922222	7.72467	5.94231	1.12473	0.78396	-2.13658	-0.467313	-3.61977	3.06918	0.937909	0.767303	3.79365	1.55312	8.24991	4.24238	-1.43741	-1.40117	-3.62594	-0.249111	-0.603121	-2.86606	-4.31313	-1.41145	-2.02101	-3.45432	-2.84277
22	-0.599902	3.23047	-2.19373	0.936273	-2.32073	1.938	2.41833	-2.25148	-3.59473	-2.54794	-0.485818	1.72152	-0.424455	-2.39136	-0.101152	-3.55718	-2.52967	-4.83652	-0.732273	-1.27927	-2.09209	-3.63327	-1.71158	-1.32167	7.46255	5.58088	0.503	0.594727	-2.81512	-1.25867	-4.29748	2.69045	0.478818	0.289061	3.24706	1.31267	7.67421	3.78436	-1.70155	-1.93727	-4.04345	-0.589121	-0.944303	-3.37173	-4.66727	-1.824	-2.37942	-3.98424	-3.13036
23	-1.03603	3.22766	-2.72678	0.534333	-2.912	1.553	2.00811	-2.82156	-4.06444	-2.51289	-0.98	1.17433	-0.892	-2.871	-0.530889	-4.02733	-2.98133	-5.08089	-1.38	-1.595	-2.50133	-4.01533	-2.14433	-1.78778	7.03233	5.26378	-0.0736667	0.421333	-3.46844	-2.086	-4.89289	2.37867	0.08	-0.165	2.69289	1.222	7.01811	3.30167	-1.93967	-2.40456	-4.451	-0.877444	-1.28233	-3.83133	-4.99667	-2.209	-2.69089	-4.49744	-3.39578
24	-1.46263	3.23498	-3.2519	0.0841515	-3.40673	1.09967	1.55094	-3.37458	-4.50394	-2.4661	-1.49464	0.511758	-1.35945	-3.30409	-0.924677	-4.51503	-3.42422	-5.32501	-1.95109	-1.95545	-2.93573	-4.39046	-2.58477	-2.34622	6.50188	4.94804	-0.578636	0.266081	-4.09894	-2.95797	-5.40638	2.10048	-0.261545	-0.594646	2.1693	1.17767	6.37049	2.80168	-2.16967	-2.83819	-4.88658	-1.13334	-1.64649	-4.26597	-5.32105	-2.56327	-2.99971	-4.99199	-3.6363
25	-1.87996	3.25998	-3.77215	-0.395818	-3.803	0.564	1.0537	-3.9307	-4.93782	-2.43312	-2.00136	-0.230636	-1.79382	-3.68991	-1.30658	-4.99418	-3.873	-5.64312	-2.42309	-2.34464	-3.434	-4.7617	-3.07236	-2.97533	5.95918	4.58994	-0.993091	0.129879	-4.70752	-3.86267	-5.85809	1.82473	-0.585	-0.986909	1.72203	1.08085	5.84618	2.31036	-2.40276	-3.28133	-5.35355	-1.37915	-2.04276	-4.69473	-5.64194	-2.88909	-3.3443	-5.45164	-3.85394
26	-2.28389	3.30515	-4.28932	-0.858061	-4.10991	-0.0336667	0.530424	-4.49512	-5.3836	-2.4588	-2.49009	-1.02289	-2.16718	-4.05136	-1.698	-5.42676	-4.336	-6.04406	-2.79082	-2.73327	-3.97239	-5.14663	-3.64994	-3.63367	5.47468	4.18704	-1.32439	0.0234747	-5.2929	-4.74847	-6.27171	1.51803	-0.920909	-1.31079	1.36427	0.833253	5.50086	1.85301	-2.65683	-3.76192	-5.83703	-1.63046	-2.46312	-5.12285	-5.96883	-3.18	-3.74206	-5.86762	-4.05873
27	-2.65888	3.37342	-4.79029	-1.03258	-4.35809	-0.619667	0.000121212	-5.04055	-5.83234	-2.58227	-2.95291	-1.81577	-2.46855	-4.40582	-2.12763	-5.78146	-4.79789	-6.49482	-3.06064	-3.06009	-4.52976	-5.56173	-4.26464	-4.29011	5.10507	3.75591	-1.56488	-0.0293838	-5.84112	-5.5761	-6.65953	1.16318	-1.29909	-1.56498	1.11475	0.463444	5.40325	1.46817	-2.92604	-4.29862	-6.29915	-1.88932	-2.87412	-5.54321	-6.31388	-3.42864	-4.19778	-6.25	-4.2656
28	-2.99514	3.45721	-5.24773	-1.55036	-4.60027	-1.13	-0.518182	-5.51618	-6.24873	-2.70327	-3.39527	-2.56136	-2.69873	-4.76	-2.597	-6.00418	-5.218	-6.93836	-3.25864	-3.29	-5.12036	-5.98764	-4.87718	-4.929	4.85309	3.326	-1.71282	-0.0119091	-6.31864	-6.31582	-7.02136	0.780182	-1.73127	-1.73373	0.954727	0.0219091	5.52182	1.163	-3.21364	-4.88027	-6.70464	-2.14536	-3.23864	-5.93445	-6.65509	-3.61791	-4.699	-6.60673	-4.48382
29	-3.26951	3.55739	-5.62089	-1.80676	-4.87509	-1.44867	-1.00903	-5.86604	-6.57783	-2.71817	-3.79491	-3.20765	-2.82755	-5.10855	-3.07571	-6.07215	-5.51756	-7.30588	-3.45655	-3.38645	-5.71603	-6.39938	-5.48302	-5.48811	4.71912	2.94426	-1.8007	0.0759192	-6.68383	-6.94026	-7.38021	0.388818	-2.20409	-1.78997	0.949364	-0.423859	5.7901	0.971414	-3.53165	-5.47918	-7.03167	-2.41918	-3.5363	-6.26803	-6.96497	-3.73436	-5.22713	-6.90754	-4.7056
30	-3.4771	3.66589	-5.91843	-2.08518	-5.19091	-1.54667	-1.47715	-6.1014	-6.7909	-2.66064	-4.09364	-3.68613	-2.84555	-5.45479	-3.51185	-5.96448	-5.68967	-7.55154	-3.74164	-3.342	-6.14085	-6.73917	-6.04763	-5.93444	4.62875	2.64928	-1.85479	0.264727	-6.87689	-7.4546	-7.77363	0.00181818	-2.68936	-1.74137	1.18741	-0.836939	6.07129	0.937818	-3.88101	-6.06388	-7.25664	-2.69575	-3.7384	-6.52152	-7.23578	-3.768	-5.73707	-7.14675	-4.90034
31	-3.6141	3.76155	-6.16839	-2.43555	-5.50909	-1.42	-1.90691	-6.20782	-6.95897	-2.56906	-4.29555	-4.00212	-2.776	-5.78764	-3.86179	-5.6573	-5.74867	-7.61421	-4.07273	-3.17245	-6.247	-6.91752	-6.54758	-6.23267	4.42861	2.50297	-1.88664	0.550242	-6.88194	-7.86767	-8.15142	-0.373273	-3.129	-1.60079	1.57976	-1.18288	6.28633	1.0083	-4.23324	-6.60058	-7.34318	-2.93336	-3.84227	-6.66918	-7.44397	-3.721	-6.18215	-7.32976	-5.03564
32	-3.68597	3.83337	-6.38066	-2.9067	-5.79464	-1.09433	-2.28227	-6.2056	-7.16034	-2.451	-4.49818	-4.15675	-2.65236	-6.08748	-4.09476	-5.22603	-5.77067	-7.51966	-4.27264	-2.89727	-6.09727	-6.90878	-6.9577	-6.38289	4.02839	2.54513	-1.93782	0.919404	-6.75327	-8.18984	-8.43202	-0.738364	-3.47518	-1.37471	2.03326	-1.28766	6.41902	1.15807	-4.55258	-7.05687	-7.31397	-3.13472	-3.87161	-6.71297	-7.57225	-3.63564	-6.5294	-7.44849	-5.08822
33	-3.70779	3.87368	-6.60851	-3.50742	-6.07791	-0.710333	-2.58846	-6.1393	-7.39973	-2.33094	-4.72818	-4.20571	-2.53691	-6.37385	-4.21826	-4.74367	-5.65478	-7.29191	-4.36645	-2.57982	-5.83736	-6.72994	-7.27029	-6.37222	3.46092	2.68386	-2.05824	1.32924	-6.55701	-8.44534	-8.56505	-1.0727	-3.70664	-1.09428	2.43403	-1.07208	6.43552	1.31293	-4.7976	-7.40885	-7.17797	-3.3334	-3.84212	-6.70485	-7.62111	-3.56818	-6.78349	-7.50289	-5.04957
34	-3.70747	3.88073	-6.88267	-4.21	-6.382	-0.386	-2.82133	-6.06367	-7.67567	-2.24867	-4.854	-4.27733	-2.476	-6.664	-4.214	-4.31933	-5.34333	-6.95067	-4.436	-2.28	-5.562	-6.44367	-7.49333	-6.20933	2.88867	2.924	-2.285	1.679	-6.33667	-8.671	-8.54167	-1.34	-3.818	-0.816	2.715	-0.676	6.28833	1.38	-4.96133	-7.636	-6.962	-3.56633	-3.76333	-6.693	-7.566	-3.573	-6.98933	-7.52133	-4.91833
35	-3.7245	3.86642	-7.21617	-4.99194	-6.69045	-0.291333	-2.97825	-6.05385	-8.05654	-2.2261	-4.81082	-4.42276	-2.54355	-6.94739	-4.1228	-4.03839	-4.93256	-6.55017	-4.57255	-2.08536	-5.40076	-6.16254	-7.65963	-5.93	2.30352	3.18517	-2.68636	1.91019	-6.1884	-8.89441	-8.42153	-1.50655	-3.81309	-0.588667	2.85502	-0.185758	6.00167	1.29192	-5.04045	-7.76313	-6.71715	-3.87593	-3.67087	-6.74845	-7.4096	-3.71418	-7.19991	-7.52586	-4.72716
36	-3.79671	3.84063	-7.62939	-5.77212	-6.74927	-0.462667	-3.05384	-6.18257	-8.60555	-2.27763	-4.73773	-4.68509	-2.74409	-7.22873	-3.98913	-3.94235	-4.52856	-6.09973	-4.83636	-2.03582	-5.41345	-5.96454	-7.76953	-5.58367	1.65348	3.3466	-3.24188	1.95716	-6.19506	-9.14107	-8.27182	-1.60367	-3.72127	-0.483475	2.82946	0.303859	5.59814	0.974778	-5.04683	-7.81877	-6.51542	-4.31138	-3.61433	-6.89427	-7.15922	-3.97418	-7.48827	-7.53903	-4.51967
37	-3.94199	3.80756	-8.10455	-6.472	-6.39473	-0.899	-3.08545	-6.51145	-9.31373	-2.39645	-4.71664	-5.03464	-3.08018	-7.55391	-3.87718	-4.06764	-4.207	-5.61536	-5.24627	-2.16609	-5.62482	-5.91682	-7.77273	-5.221	0.949545	3.26518	-3.93536	1.86118	-6.38673	-9.41764	-8.16591	-1.65455	-3.47755	-0.518	2.68755	0.691091	5.10955	0.458636	-5.05218	-7.831	-6.42091	-4.87464	-3.65845	-7.13736	-6.85336	-4.34373	-7.88282	-7.57418	-4.36382
38	-4.16515	3.76807	-8.61619	-7.041	-5.837	-1.61933	-3.13766	-7.00552	-10.0894	-2.5608	-4.81582	-5.40097	-3.53609	-7.94442	-3.83951	-4.34382	-4.04722	-5.14813	-5.79355	-2.49564	-6.03055	-6.0307	-7.61061	-4.88522	0.355646	2.92862	-4.75676	1.63336	-6.70568	-9.70838	-8.14329	-1.67367	-3.11218	-0.691333	2.43423	0.897576	4.56693	-0.260687	-5.13526	-7.83751	-6.46333	-5.51722	-3.84125	-7.49458	-6.55423	-4.81018	-8.37534	-7.64548	-4.3457
39	-4.44424	3.73484	-9.13221	-7.46555	-5.35645	-2.54733	-3.27075	-7.60752	-10.8234	-2.74778	-5.07109	-5.6233	-4.03818	-8.358	-3.98353	-4.73292	-4.03278	-4.75885	-6.42409	-2.98682	-6.52639	-6.28516	-7.26755	-4.62933	0.369949	2.34481	-5.6337	1.28057	-7.11614	-9.99837	-8.21156	-1.63858	-2.81364	-1.00836	2.06335	0.850131	4.00053	-1.17446	-5.36965	-7.88237	-6.65388	-6.17151	-4.17599	-7.94361	-6.32578	-5.33764	-8.95253	-7.77474	-4.51556
40	-4.75924	3.70834	-9.63009	-7.70073	-5.12282	-3.623	-3.52945	-8.2183	-11.4443	-2.94236	-5.46245	-5.71485	-4.52155	-8.68909	-4.34564	-5.18927	-4.183	-4.53018	-7.06173	-3.63091	-6.99809	-6.64767	-6.79391	-4.526	0.778788	1.53403	-6.46645	0.830727	-7.57979	-10.2557	-8.34867	-1.52955	-2.68509	-1.42921	1.61224	0.537303	3.45848	-2.17885	-5.77424	-8.00939	-6.95845	-6.76064	-4.63958	-8.438	-6.21612	-5.87345	-9.60245	-7.97955	-4.90036
41	-5.0769	3.68104	-10.1056	-7.78924	-5.19482	-4.73233	-3.756	-8.76566	-11.8258	-3.13355	-5.95718	-5.74029	-4.93773	-8.86361	-4.92038	-5.66819	-4.459	-4.48454	-7.64464	-4.34436	-7.33794	-7.05063	-6.35665	-4.53822	1.23231	0.607465	-7.15818	0.283061	-8.07599	-10.4471	-8.49794	-1.34033	-2.75382	-1.87929	1.10457	0.0394848	2.96105	-3.18186	-6.38389	-8.25339	-7.35476	-7.21019	-5.17132	-8.91776	-6.22469	-6.34945	-10.2762	-8.23409	-5.48707
42	-5.37061	3.63644	-10.5676	-7.78482	-5.533	-5.74167	-4.47909	-9.19036	-11.7523	-3.31002	-6.487	-5.71992	-5.29136	-8.84348	-5.61435	-6.15869	-4.83133	-4.61174	-8.12891	-5.03845	-7.48242	-7.39843	-6.11581	-4.55567	1.55421	-0.361636	-7.63697	-0.315232	-8.51936	-10.5592	-8.6127	-1.07282	-2.98909	-2.31417	0.569525	-0.543283	2.48091	-4.07594	-7.12393	-8.5572	-7.82442	-7.50344	-5.67908	-9.32224	-6.34608	-6.67445	-10.9231	-8.51219	-6.21278
43	-5.61873	3.57267	-11.0362	-7.76591	-6.10518	-6.573	-5.10218	-9.51615	-11.1348	-3.46994	-6.96464	-5.67642	-5.62145	-8.65555	-6.31597	-6.61736	-5.27667	-4.85539	-8.54118	-5.64636	-7.45182	-7.63033	-6.14267	-4.49033	1.76067	-1.36242	-7.88173	-0.913636	-8.80206	-10.5947	-8.68255	-0.758091	-3.29618	-2.715	0.0191212	-1.06452	1.9863	-4.81642	-7.90103	-8.87845	-8.34391	-7.64685	-6.1043	-9.64145	-6.54639	-6.81164	-11.4844	-8.7917	-6.98009
44	-5.83093	3.49151	-11.5167	-7.796	-6.77318	-7.15067	-5.68238	-9.7766	-10.3094	-3.60815	-7.34464	-5.6611	-5.98282	-8.36652	-6.91304	-6.99122	-5.77033	-5.14519	-8.91573	-6.15945	-7.28027	-7.71435	-6.44754	-4.35256	1.82548	-2.4057	-7.90479	-1.43967	-8.83625	-10.5787	-8.72792	-0.736697	-3.60291	-3.09781	-0.532	-1.42434	1.43462	-5.4118	-8.57719	-9.19866	-8.858	-7.66699	-6.47469	-9.89209	-6.82645	-6.76909	-11.8854	-9.0763	-7.67505
45	-6.02994	3.39668	-12.0014	-7.90333	-7.43	-7.534	-6.15356	-9.99522	-9.53611	-3.709	-7.62	-5.75778	-6.406	-8.01967	-7.34556	-7.26567	-6.27944	-5.44189	-9.272	-6.577	-7.03133	-7.69367	-6.93044	-4.19911	1.67011	-3.49733	-7.74667	-1.84744	-8.63367	-10.5627	-8.81122	-1.268	-3.874	-3.48722	-1.048	-1.59444	0.845222	-5.93422	-9.08267	-9.48467	-9.314	-7.57856	-6.91333	-10.1107	-7.205	-6.581	-12.1108	-9.39767	-8.155
46	-6.22292	3.3017	-12.4341	-8.07727	-7.96464	-7.766	-6.48736	-10.1893	-8.99645	-3.76936	-7.79591	-5.98627	-6.87464	-7.68718	-7.581	-7.46791	-6.767	-5.70636	-9.59936	-6.86845	-6.78545	-7.64436	-7.46136	-4.083	1.35491	-4.60827	-7.52145	-2.13391	-8.27727	-10.5821	-8.97091	-2.14782	-4.09473	-3.88064	-1.47891	-1.63018	0.261909	-6.42182	-9.39164	-9.73473	-9.668	-7.40509	-7.38836	-10.3302	-7.64664	-6.31355	-12.1774	-9.77345	-8.35573
47	-6.40505	3.21925	-12.7367	-8.3103	-8.33909	-7.882	-6.69489	-10.3625	-8.73471	-3.80702	-7.91991	-6.31333	-7.31282	-7.42645	-7.65044	-7.63117	-7.176	-5.9221	-9.87791	-7.05455	-6.57345	-7.63033	-7.94716	-4.02411	0.964051	-5.65907	-7.31039	-2.30006	-7.86821	-10.6586	-9.20318	-3.09794	-4.27527	-4.24733	-1.76687	-1.66516	-0.279566	-6.8427	-9.58416	-9.95947	-9.88761	-7.1404	-7.82486	-10.5555	-8.09973	-6.03773	-12.1321	-10.1931	-8.33817
48	-6.56769	3.15313	-12.8769	-8.56112	-8.52918	-7.942	-6.78566	-10.5153	-8.76055	-3.8474	-8.02364	-6.67809	-7.65118	-7.2937	-7.62728	-7.67253	-7.492	-6.08586	-10.0881	-7.13218	-6.41421	-7.67677	-8.33375	-3.97956	0.585556	-6.54722	-7.19	-2.40883	-7.53964	-10.78	-9.48057	-3.95539	-4.41482	-4.55182	-1.92837	-1.79587	-0.718333	-7.18572	-9.71342	-10.1371	-9.99745	-6.77078	-8.17003	-10.7657	-8.48672	-5.77391	-12.0149	-10.604	-8.17609
49	-6.69564	3.1014	-12.8584	-8.76318	-8.54782	-7.984	-6.81918	-10.6389	-8.89794	-3.92264	-8.118	-6.99358	-7.82255	-7.26982	-7.573	-7.79518	-7.687	-6.2083	-10.2132	-7.09764	-6.30864	-7.729	-8.63933	-3.89833	0.309121	-7.21558	-7.18573	-2.54176	-7.36052	-10.8955	-9.73936	-4.66945	-4.50782	-4.75909	-1.99882	-2.07603	-1.04185	-7.45921	-9.78203	-10.2556	-10.0613	-6.2653	-8.42085	-10.9245	-8.74336	-5.56018	-11.8735	-10.944	-7.93988
50	-6.78594	3.05964	-12.7247	-8.81615	-8.47964	-8.05733	-6.83339	-10.7425	-8.96752	-3.97763	-8.19836	-7.18506	-7.84655	-7.34588	-7.54023	-7.8118	-7.77422	-6.29704	-10.2597	-6.99073	-6.25539	-7.74214	-8.8482	-3.75944	0.196111	-7.69574	-7.29209	-2.77973	-7.34675	-10.9583	-9.92089	-5.22997	-4.55473	-4.84507	-2.00674	-2.50216	-1.24	-7.67845	-9.78569	-10.2943	-10.1378	-5.70575	-8.5896	-11.014	-8.79904	-5.42545	-11.7578	-11.1708	-7.69623
51	-6.84251	3.02692	-12.545	-8.66212	-8.37964	-8.17733	-6.86026	-10.8208	-8.85348	-3.91124	-8.26136	-7.18522	-7.76718	-7.49642	-7.53239	-7.81603	-7.74422	-6.3422	-10.268	-6.85527	-6.26512	-7.68726	-8.90254	-3.57322	0.132232	-7.98598	-7.50627	-3.12353	-7.4742	-10.9322	-9.98331	-5.61879	-4.58527	-4.83731	-1.99659	-2.99735	-1.36479	-7.88622	-9.7123	-10.2343	-10.2737	-5.54678	-8.69663	-11.0402	-8.69944	-5.36309	-11.7296	-11.2598	-7.4808
52	-6.86872	3.00394	-12.3577	-8.28391	-8.3	-8.337	-6.90076	-10.7734	-8.55988	-3.669	-8.30609	-6.99458	-7.67391	-7.685	-7.52576	-7.83182	-7.59333	-6.33615	-10.2553	-6.74455	-6.34091	-7.57103	-8.74567	-3.36	-0.160515	-8.126	-7.79745	-3.54806	-7.69088	-10.8058	-9.9407	-5.796	-4.62491	-4.76212	-1.98752	-3.48082	-1.44042	-8.11076	-9.57867	-10.0843	-10.4533	-6.10064	-8.77318	-11.041	-8.47958	-5.37309	-11.8152	-11.2217	-7.31203
53	-6.85633	3.01329	-12.1846	-7.68882	-8.27	-8.519	-6.94031	-10.5531	-8.13535	-3.21636	-8.33327	-6.67182	-7.63073	-7.85106	-7.50154	-7.88665	-7.36478	-6.2752	-10.1895	-6.68773	-6.45521	-7.43152	-8.3489	-3.09989	-0.523101	-8.18118	-8.11636	-3.98438	-7.95897	-10.6041	-9.85338	-5.817	-4.67764	-4.64693	-1.95242	-3.80658	-1.42881	-8.37561	-9.41973	-9.89382	-10.5872	-7.14161	-8.85125	-11.0486	-8.19926	-5.45064	-11.9555	-11.0975	-7.22356
54	-6.79596	3.07671	-11.9938	-6.96545	-8.31145	-8.701	-6.96524	-10.2582	-7.63934	-2.58743	-8.35982	-6.27913	-7.65164	-7.92109	-7.42618	-8.02127	-7.11822	-6.12322	-9.99336	-6.69682	-6.55197	-7.29605	-7.70344	-2.675	-0.682626	-8.18918	-8.40221	-4.33833	-8.26752	-10.3674	-9.77855	-5.41991	-4.69845	-4.52778	-1.83178	-3.86108	-1.29324	-8.6569	-9.29068	-9.7213	-10.5787	-8.28167	-8.94919	-11.0784	-7.94439	-5.56145	-12.0823	-10.9366	-7.23741
55	-6.67056	3.19404	-11.7317	-6.17055	-8.41782	-8.871	-6.98845	-9.91982	-7.08209	-1.85736	-8.40236	-5.90427	-7.67518	-7.79036	-7.30791	-8.201	-6.888	-5.80982	-9.59191	-6.72073	-6.54191	-7.18445	-6.81418	-2.029	-0.479455	-8.16509	-8.56355	-4.55073	-8.60418	-10.1548	-9.77418	-4.79491	-4.63845	-4.41891	-1.56355	-3.57709	-0.998273	-8.89109	-9.23855	-9.63764	-10.3492	-9.225	-9.06245	-11.1295	-7.76691	-5.65873	-12.1778	-10.7891	-7.35964
56	-6.46857	3.37807	-11.3383	-5.36333	-8.548	-8.97533	-7.04156	-9.46489	-6.43767	-1.085	-8.447	-5.59111	-7.628	-7.416	-7.14589	-8.34456	-6.64667	-5.28278	-8.938	-6.682	-6.38467	-7.08311	-5.78867	-1.07567	0.0701111	-8.087	-8.544	-4.61022	-8.91567	-10.0069	-9.81933	-3.96733	-4.468	-4.30544	-1.11656	-2.905	-0.601667	-8.97756	-9.29156	-9.64211	-9.86567	-9.80467	-9.12533	-11.1543	-7.66844	-5.69	-12.2546	-10.6819	-7.57333
57	-6.17127	3.61384	-10.7806	-4.56621	-8.593	-8.96133	-7.13316	-8.8676	-5.64003	-0.297939	-8.43627	-5.32229	-7.42009	-6.80636	-6.92553	-8.36706	-6.345	-4.48273	-7.98836	-6.49218	-6.05261	-6.97255	-4.69364	0.106333	0.909859	-7.89359	-8.31242	-4.60901	-9.11864	-9.91699	-9.83381	-3.0157	-4.163	-4.15926	-0.537121	-1.86969	-0.126899	-8.85869	-9.45824	-9.68937	-9.18494	-9.94278	-9.06158	-11.0842	-7.58917	-5.584	-12.3059	-10.5942	-7.82887
58	-5.77449	3.86993	-10.0835	-3.75336	-8.44473	-8.777	-7.24064	-8.12482	-4.77236	0.533212	-8.32445	-5.03873	-7.06382	-6.00682	-6.62552	-8.22945	-5.919	-3.45039	-6.85636	-6.147	-5.52682	-6.81888	-3.58842	1.45067	1.92185	-7.55255	-7.87082	-4.65752	-9.11448	-9.84861	-9.69121	-2.00873	-3.75445	-3.95942	0.127364	-0.600636	0.388515	-8.48779	-9.67988	-9.71585	-8.37227	-9.61809	-8.8113	-10.8168	-7.4347	-5.34382	-12.3092	-10.4809	-8.04361
59	-5.28813	4.11042	-9.28833	-2.88452	-8.00491	-8.36967	-7.30249	-7.29743	-3.90434	1.42521	-8.08155	-4.69695	-6.58191	-5.13676	-6.20936	-7.92025	-5.361	-2.25594	-5.638	-5.64709	-4.92124	-6.5829	-2.53119	2.79289	2.96876	-7.07471	-7.31618	-4.85	-8.84411	-9.74628	-9.30477	-0.991424	-3.27409	-3.69318	0.80399	0.79397	0.921121	-7.89247	-9.85991	-9.653	-7.49952	-9.00247	-8.37517	-10.352	-7.15725	-4.99318	-12.2114	-10.2781	-8.15144
60	-4.73751	4.3057	-8.4658	-1.96236	-7.22627	-7.80633	-7.23934	-6.44439	-3.07992	2.37532	-7.69455	-4.27719	-6.00964	-4.27573	-5.70241	-7.42497	-4.718	-0.966778	-4.42773	-5.033	-4.31588	-6.25081	-1.54147	4.03956	3.97057	-6.47952	-6.70658	-5.18239	-8.33941	-9.57386	-8.68691	0.0236667	-2.74873	-3.3672	1.45755	2.21402	1.48013	-7.16333	-9.8949	-9.46624	-6.63706	-8.21373	-7.81355	-9.71691	-6.75827	-4.56382	-11.9718	-9.963	-8.11576
61	-4.15243	4.43557	-7.68045	-1.02209	-6.19755	-7.137	-7.05664	-5.62633	-2.31412	3.36797	-7.17527	-3.78239	-5.38509	-3.47227	-5.1023	-6.80139	-4.063	0.313667	-3.29918	-4.37736	-3.737	-5.82061	-0.60297	5.17133	4.87727	-5.83848	-6.08764	-5.59876	-7.65006	-9.31224	-7.87209	1.03336	-2.19382	-3.01494	2.09439	3.58245	2.08291	-6.37576	-9.73203	-9.152	-5.82327	-7.36218	-7.17633	-8.95909	-6.26336	-4.09782	-11.5735	-9.52664	-7.90861
62	-3.54526	4.51798	-6.94888	-0.107485	-4.99309	-6.41733	-6.74078	-4.87806	-1.62134	4.38272	-6.565	-3.24251	-4.72436	-2.728	-4.41666	-6.09517	-3.45056	1.51566	-2.26573	-3.71173	-3.18139	-5.30717	0.320081	6.20744	5.7003	-5.19894	-5.49224	-5.99346	-6.83206	-8.95377	-6.93409	2.04806	-1.616	-2.65464	2.75779	4.8486	2.72669	-5.60236	-9.32584	-8.71904	-5.06958	-6.53999	-6.5014	-8.16279	-5.728	-3.63264	-11.0275	-8.97588	-7.54901
63	-2.92259	4.56994	-6.25421	0.485	-3.72573	-5.692	-6.32279	-4.23697	-0.97997	5.42483	-5.88282	-2.66401	-4.02073	-2.04436	-3.66062	-5.32183	-2.90133	2.57996	-1.301	-3.03455	-2.62521	-4.74495	1.25709	7.18211	6.45466	-4.57696	-4.91712	-6.28916	-5.9701	-8.48449	-5.9541	3.09258	-1.00982	-2.28106	3.47712	5.98904	3.39012	-4.87191	-8.7553	-8.21122	-4.36197	-5.78183	-5.81123	-7.36718	-5.17377	-3.18464	-10.3581	-8.33284	-7.08006
64	-2.27831	4.58843	-5.549	1.37682	-2.48482	-4.972	-5.84073	-3.71745	-0.392727	6.48945	-5.15173	-2.02936	-3.25436	-1.37773	-2.87427	-4.50127	-2.408	3.50509	-0.353818	-2.33227	-2.03891	-4.14864	2.22673	8.153	7.12682	-3.95	-4.327	-6.42945	-5.11191	-7.92273	-4.94682	4.19227	-0.357091	-1.86336	4.25573	7.01627	3.89	-4.17118	-8.05973	-7.64718	-3.65936	-5.07309	-5.09	-6.57218	-4.60755	-2.75755	-9.62109	-7.63664	-6.54564
65	-1.61861	4.55987	-4.78928	2.14742	-1.33227	-4.23933	-5.31305	-3.29084	0.163626	7.55208	-4.39582	-1.32885	-2.37864	-0.717576	-2.11681	-3.63321	-1.96878	4.30044	0.629818	-1.60427	-1.39079	-3.53181	3.25926	9.16011	7.54518	-3.27928	-3.67939	-6.42006	-4.27876	-7.2646	-3.89231	5.34279	0.351182	-1.37027	5.06777	7.94276	4.60579	-3.45169	-7.28548	-7.02637	-2.93197	-4.37198	-4.31525	-5.74715	-4.01539	-2.34182	-8.84114	-6.89396	-5.98195
66	-0.910565	4.52603	-3.93474	2.7173	-0.261545	-3.466	-4.74054	-2.93089	0.71198	8.59925	-3.62	-0.539192	-1.38418	-0.0798788	-1.44638	-2.70915	-1.55267	4.9517	1.66836	-0.837182	-0.680303	-2.90285	4.37092	10.1993	7.6122	-2.49416	-2.96203	-6.28146	-3.46326	-6.49521	-2.73912	6.52576	1.10918	-0.769697	5.89954	8.78196	5.29352	-2.67874	-6.45576	-6.34152	-2.18012	-3.62513	-3.47761	-4.86761	-3.36483	-1.91964	-8.03019	-6.10755	-5.41498
67	-0.17287	4.47313	-2.942	3.197	0.767	-2.617	-4.108	-2.574	1.262	9.608	-2.812	0.377	-0.284	0.529	-0.899	-1.73733	-1.13467	5.476	2.746	-0.02	0.075	-2.246	5.53967	11.2683	7.51133	-1.57967	-2.183	-6.01533	-2.63867	-5.59967	-1.47567	7.719	1.907	-0.0313333	6.724	9.53167	5.80667	-1.824	-5.55933	-5.58467	-1.407	-2.78633	-2.576	-3.907	-2.65733	-1.472	-7.18667	-5.26767	-5.149
68	0.614498	4.40464	-1.8479	3.57118	1.798	-1.65567	-3.41279	-2.17322	1.81248	10.5595	-1.95909	1.41535	0.897364	1.09585	-0.482525	-0.708848	-0.681222	5.88942	3.81491	0.840818	0.85703	-1.53833	6.72913	12.3374	7.466	-0.556768	-1.3477	-5.65681	-1.77919	-4.59516	-0.112444	8.89324	2.732	0.82	7.51489	10.2074	6.21583	-0.907374	-4.59722	-4.74669	-0.616121	-1.85043	-1.60579	-2.82885	-1.88864	-0.974091	-6.30508	-4.37753	-4.26566
69	1.43015	4.33011	-0.704838	3.86427	2.86836	-0.621667	-2.63135	-1.68407	2.35255	11.4376	-1.06909	2.57982	2.09873	1.61306	-0.171525	0.384495	-0.171111	6.197	4.84509	1.722	1.64103	-0.762939	7.8781	13.3631	7.56692	0.545909	-0.481545	-5.20664	-0.847505	-3.49915	1.31058	10.0226	3.55091	1.76288	8.25753	10.8371	6.52018	0.0438081	-3.5598	-3.8162	0.186636	-0.834101	-0.563616	-1.65779	-1.04702	-0.433	-5.37735	-3.41702	-3.57707
70	2.27653	4.22692	0.432697	4.09109	3.97945	0.451	-1.76267	-1.10912	2.86339	11.976	-0.142	3.87891	3.26736	2.083	0.0929394	1.51055	0.427	6.44627	5.83191	2.60118	2.40427	0.0599091	8.94091	14.2877	7.891	1.66967	0.379273	-4.63127	0.154212	-2.332	2.72445	11.0795	4.33745	2.76224	8.93015	11.4612	6.77285	1.00652	-2.44503	-2.82709	0.998364	0.239	0.529667	-0.427545	-0.158152	0.150727	-4.38736	-2.35652	-2.87879
71	3.12645	4.1208	1.53823	4.27252	5.11127	1.509	-0.831737	-0.442859	3.32604	12.7272	0.819545	5.25408	4.34009	2.52076	0.375465	2.62928	1.12822	6.67291	6.78118	3.44618	3.11845	0.904465	9.8734	15.0593	8.3809	2.77276	1.20703	-3.94261	1.22328	-1.11753	4.07531	12.0342	5.06745	3.75933	9.53641	12.1141	7.01047	1.94852	-1.27975	-1.81161	1.80536	1.33595	1.65562	0.809394	0.757606	0.788	-3.33912	-1.21149	-2.13249
72	3.96349	4.00266	2.5858	4.41803	6.23	2.52767	0.135172	0.312899	3.74962	13.5181	1.81155	6.64972	5.29845	2.94288	0.743192	3.68273	1.93222	6.90993	7.70155	4.23464	3.76867	1.7462	10.6399	15.6416	8.98416	3.81104	1.98982	-3.14264	2.34827	0.116182	5.31703	12.8534	5.732	4.70795	10.0822	12.7979	7.25336	2.84002	-0.0898283	-0.796293	2.59606	2.41714	2.7944	2.02033	1.67969	1.48382	-2.26263	-0.0166869	-1.34397
73	4.76451	3.86979	3.55309	4.52082	7.30109	3.493	1.09382	1.13827	4.131	14.0273	2.81636	7.99545	6.11236	3.35145	1.22127	4.63682	2.787	7.18482	8.59055	4.93691	4.34736	2.56836	11.2212	16.075	9.63455	4.76009	2.72282	-2.23155	3.467	1.35027	6.41082	13.5517	6.33718	5.56582	10.5861	13.501	7.49882	3.64927	1.09455	0.190455	3.38082	3.44864	3.94673	3.16909	2.59282	2.21436	-1.20091	1.20109	-0.545727
74	5.51553	3.73259	4.43119	4.58855	8.31291	4.369	1.98628	2.02338	4.49106	14.4517	3.81945	9.24713	6.77645	3.75267	1.82564	5.45499	3.61722	7.51743	9.43273	5.547	4.84845	3.352	11.6472	16.3563	10.2627	5.60495	3.39445	-1.24902	4.51541	2.55198	7.37516	14.1349	6.87845	6.30705	11.0666	14.2098	7.73201	4.37982	2.2564	1.1351	4.16061	4.39937	5.0896	4.20755	3.48018	2.95964	-0.182313	2.40904	0.219828
75	6.20771	3.59791	5.23203	4.62388	9.26836	5.16767	2.76099	2.92736	4.85605	14.7896	4.79082	10.3687	7.30782	4.15261	2.52588	6.10235	4.38367	7.91811	10.1915	6.07791	5.27924	4.07869	11.9329	16.5426	10.8332	6.33873	3.99682	-0.227303	5.46588	3.69492	8.27207	14.6174	7.34709	6.95379	11.5297	14.8983	7.93725	5.02469	3.36594	2.03214	4.92303	5.23307	6.14901	5.10312	4.32594	3.69427	0.818394	3.56626	0.925283
76	6.83359	3.46809	5.95542	4.652	10.1465	5.897	3.40352	3.81706	5.2353	15.0454	5.71209	11.3073	7.71173	4.58691	3.29682	6.61112	5.074	8.36258	10.8355	6.53945	5.664	4.73155	12.095	16.644	11.3079	6.96279	4.54136	0.783667	6.31076	4.76809	9.11952	15.0045	7.76155	7.52494	11.9734	15.5315	8.10188	5.57418	4.4073	2.8833	5.64191	5.95424	7.06261	5.86555	5.10864	4.38818	1.79061	4.64718	1.56
77	7.39278	3.34706	6.57672	4.68924	10.9431	6.554	3.8704	4.67064	5.62171	15.2135	6.58518	12.0832	8.03182	5.07794	4.09432	7.00665	5.70733	8.82534	11.346	6.95709	6.02603	5.32278	12.1922	16.6938	11.6857	7.46049	5.0347	1.76645	7.05924	5.76653	9.88666	15.3202	8.13336	8.03348	12.3905	16.0648	8.23788	6.0418	5.35953	3.71773	6.297	6.5739	7.85262	6.49073	5.79728	5.02018	2.70899	5.63213	2.11949
78	7.88948	3.23587	7.10711	4.762	11.647	7.15667	4.22244	5.46789	6.00211	15.3066	7.417	12.7276	8.293	5.64467	4.87367	7.32022	6.281	9.28122	11.722	7.336	6.366	5.86311	12.2603	16.7268	11.9809	7.86256	5.48933	2.711	7.71922	6.679	10.5622	15.5827	8.472	8.51111	12.754	16.4971	8.36533	6.42378	6.198	4.54978	6.87733	7.10222	8.52444	6.97533	6.40011	5.566	3.55756	6.47389	2.61222
79	8.33298	3.1339	7.56448	4.88909	12.2237	7.712	4.49764	6.16636	6.35955	15.3324	8.19891	13.262	8.50955	6.26364	5.59748	7.58848	6.798	9.73609	11.9672	7.69573	6.67391	6.35645	12.3239	16.7407	12.2095	8.41518	5.92082	3.60909	8.30864	7.5213	11.1415	15.8007	8.79573	8.96897	13.0477	16.8387	8.51279	6.73118	6.92815	5.37767	7.38136	7.53724	9.07239	7.37282	6.932	6.01409	4.34197	7.19839	3.03873
80	8.73739	3.04143	7.96958	5.07091	12.6921	8.214	4.74077	6.72762	6.67757	15.3055	8.93509	13.7247	8.71627	6.91458	6.25891	7.83224	7.26867	10.1754	12.1403	8.06718	6.94288	6.80302	12.4125	16.7026	12.4087	9.24821	6.34336	4.45737	8.8444	8.29948	11.6211	15.9737	9.11482	9.39984	13.2787	17.12	8.71423	6.99092	7.56399	6.19302	7.80982	7.89086	9.5084	7.70797	7.41859	6.379	5.06759	7.83503	3.40186
81	9.11189	2.95972	8.34362	5.29661	13.0594	8.666	4.9738	7.15701	6.95229	15.2477	9.63445	14.1407	8.94109	7.57979	6.84471	8.07003	7.69967	10.5831	12.274	8.46691	7.18412	7.2214	12.5296	16.565	12.6058	10.1469	6.7833	5.24027	9.35763	9.01318	12.022	16.0962	9.435	9.79022	13.4629	17.3859	8.98573	7.21114	8.14136	6.99053	8.18348	8.19116	9.87521	8.00558	7.85779	6.66255	5.74092	8.39597	3.70042
82	9.46519	2.8899	8.70055	5.54636	13.328	9.075	5.21291	7.46009	7.18909	15.187	10.3105	14.5313	9.20973	8.26209	7.37836	8.31109	8.11	10.9687	12.3975	8.90964	7.42345	7.62645	12.6752	16.368	12.8145	10.9114	7.26409	5.95855	9.87236	9.64755	12.35	16.1677	9.77691	10.144	13.638	17.6615	9.33527	7.40645	8.68709	7.75909	8.52491	8.457	10.1886	8.29682	8.23145	6.90045	6.34491	8.881	3.953
83	9.80985	2.83307	9.04719	5.81509	13.5178	9.44967	5.47048	7.68991	7.39603	15.1375	10.9748	14.921	9.52745	8.97006	7.87843	8.56135	8.50056	11.3266	12.5366	9.38445	7.68024	8.0328	12.8547	16.2766	13.0228	11.4481	7.79636	6.60727	10.4231	10.2056	12.6016	16.205	10.1404	10.473	13.8325	17.96	9.75824	7.59559	9.22125	8.48936	8.84961	8.7053	10.4598	8.60533	8.57238	7.13264	6.89003	9.30403	4.18369
84	10.1561	2.78631	9.3754	6.08482	13.6382	9.809	5.76384	7.89613	7.58536	15.1011	11.6411	15.319	9.90673	9.69142	8.36048	8.82703	8.89533	11.6421	12.7021	9.88145	7.98076	8.45062	13.0714	16.3074	13.2105	11.8575	8.38458	7.17297	11.029	10.6875	12.8131	16.235	10.4986	10.7952	14.0723	18.2806	10.2276	7.81651	9.75541	9.18319	9.17473	8.96009	10.7078	8.93058	8.91521	7.37891	7.37785	9.66844	4.42412
85	10.5119	2.74499	9.68482	6.34909	13.7301	10.167	6.11636	8.10985	7.76658	15.0799	12.3175	15.7248	10.3485	10.4234	8.828	9.11297	9.316	11.9172	12.903	10.3863	8.35127	8.88712	13.3286	16.397	13.384	12.2898	9.01691	7.69027	11.6852	11.1041	13.0094	16.2829	10.839	11.1284	14.3447	18.6033	10.734	8.08376	10.2799	9.84712	9.51455	9.23348	10.9439	9.25009	9.26845	7.65927	7.79348	9.97642	4.70418
86	10.8802	2.70487	9.98557	6.61261	13.8383	10.542	6.57357	8.32169	7.95609	15.0706	13.0129	16.1332	10.8331	11.1237	9.27106	9.42583	9.77511	12.1621	13.1359	10.8849	8.79321	9.34743	13.6239	16.4737	13.5306	12.7214	9.67058	8.17873	12.3629	11.4761	13.1996	16.3608	11.1679	11.4855	14.6371	18.9105	11.2546	8.40369	10.7858	10.4866	9.87158	9.52888	11.1827	9.56055	9.61645	7.99	8.12237	10.2246	5.02949
87	11.2559	2.66002	10.2859	6.88676	13.9924	10.936	7.14033	8.52223	8.17398	15.0683	13.7188	16.532	11.3377	11.5508	9.68527	9.75416	10.2781	12.3811	13.3785	11.3676	9.3017	9.84394	13.9408	16.4874	13.6408	13.1027	10.3305	8.65018	13.0197	11.8348	13.3727	16.4681	11.4945	11.8756	14.9331	19.1738	11.7774	8.77938	11.2683	11.1026	10.2432	9.85359	11.4254	9.87527	9.97346	8.36718	8.39024	10.4271	5.41623
88	11.6258	2.60754	10.5772	7.18591	14.1951	11.347	7.79221	8.70339	8.42182	15.0622	14.4137	16.8938	11.8438	11.5955	10.0752	10.0833	10.812	12.5937	13.6075	11.8364	9.86	10.3693	14.2591	16.4793	13.7247	13.4165	10.9858	9.10627	13.6316	12.1887	13.5204	16.5909	11.8163	12.2871	15.2282	19.3858	12.3079	9.18506	11.7143	11.6927	10.6267	10.2221	11.6629	10.2084	10.3528	8.78918	8.63221	10.5966	5.87555
89	12.0101	2.55196	10.8494	7.51033	14.438	11.777	8.50967	8.86533	8.70733	15.041	15.072	17.1914	12.333	11.5483	10.4593	10.4046	11.3503	12.8246	13.812	12.289	10.4333	10.9189	14.5649	16.4826	13.7974	13.6592	11.6347	9.545	14.1764	12.5289	13.6046	16.7077	12.142	12.705	15.5224	19.5479	12.8529	9.60411	12.1242	12.2469	11.0197	10.6279	11.895	10.5617	10.7371	9.254	8.88489	10.738	6.41989
90	12.3796	2.48752	11.0914	7.85197	14.7091	12.2117	9.24618	9.02052	9.04414	15.001	15.6454	17.4233	12.7748	11.5832	10.8555	10.7151	11.8613	13.0899	13.9785	12.7067	10.9921	11.4707	14.8428	16.5089	13.8787	13.8542	12.2742	9.96951	14.6234	12.8501	13.6135	16.801	12.4659	13.1219	15.8057	19.6541	13.3982	10.015	12.4913	12.7377	11.4089	11.0653	12.1273	10.9362	11.0874	9.75982	9.16009	10.8593	7.0296
91	12.7323	2.41871	11.2894	8.19582	14.9788	12.645	9.96745	9.19745	9.43955	14.9415	16.1154	17.5845	13.1597	11.7532	11.2705	11.0232	12.307	13.4075	14.1036	13.074	11.4903	11.9902	15.0842	16.556	13.9948	14.0156	12.8811	10.3855	14.9511	13.1372	13.6333	16.8617	12.7774	13.5129	16.0837	19.6994	13.9252	10.4039	12.8166	13.1283	11.7805	11.5194	12.3603	11.321	11.3792	10.2827	9.44482	10.9678	7.69582
92	13.0583	2.34516	11.441	8.53873	15.2261	13.0743	10.6433	9.41798	9.90621	14.8574	16.4612	17.6805	13.4722	12.0175	11.6938	11.3266	12.626	13.8023	14.1752	13.3676	11.8985	12.479	15.2857	16.6143	14.1631	14.1372	13.4332	10.7797	15.1621	13.375	13.6679	16.8685	13.0676	13.8558	16.359	19.6998	14.4004	10.7523	13.1011	13.3944	12.1137	11.9438	12.5792	11.677	11.5918	10.7965	9.72298	11.0699	8.41622
93	13.3368	2.27373	11.5349	8.89027	15.4229	13.483	11.2439	9.69491	10.4183	14.7419	16.6616	17.7272	13.6926	12.337	12.1103	11.6156	12.8344	14.2612	14.1837	13.5599	12.1918	12.9453	15.4395	16.636	14.366	14.2065	13.8946	11.1284	15.257	13.5326	13.688	16.8045	13.3183	14.1413	16.6191	19.6704	14.8052	11.0449	13.3253	13.5082	12.3787	12.2982	12.757	11.9723	11.6817	11.2738	9.97641	11.1612	9.20203
94	13.552	2.20758	11.5559	9.26364	15.5546	13.864	11.7281	9.98861	10.9172	14.5965	16.7089	17.7192	13.8235	12.6405	12.4898	11.8785	12.9183	14.7488	14.1219	13.6461	12.3378	13.4081	15.5209	16.6557	14.5754	14.2077	14.213	11.4035	15.2438	13.604	13.6892	16.6847	13.4995	14.3725	16.8422	19.6251	15.0931	11.2812	13.4842	13.4213	12.5671	12.5827	12.8761	12.1673	11.6629	11.6907	10.2011	11.2335	10.0514
95	13.6927	2.14813	11.5125	9.67276	15.5869	14.192	12.1027	10.242	11.3308	14.4187	16.6255	17.6484	13.8453	12.8632	12.8155	12.0793	12.89	15.2306	13.9889	13.6156	12.3456	13.8564	15.5191	16.5607	14.7422	14.1255	14.3647	11.6109	15.1911	13.6183	13.7148	16.5146	13.6033	14.5895	16.9909	19.5603	15.2574	11.4407	13.5686	13.1664	12.6923	12.8134	12.9668	12.2457	11.5438	12.0484	10.4213	11.2834	10.9432
96	13.7529	2.09297	11.4015	10.1267	15.4917	14.4493	12.3682	10.421	11.5898	14.2068	16.4206	17.5404	13.7465	12.9325	13.0308	12.1792	12.741	15.6653	13.772	13.5153	12.2567	14.2332	15.4181	16.3471	14.8246	13.9959	14.3573	11.7669	15.1364	13.6009	13.8187	16.2965	13.6385	14.8088	17.0371	19.4449	15.2716	11.5013	13.5903	12.7901	12.776	12.9904	13.0645	12.2347	11.3769	12.3522	10.6697	11.3282	11.819
97	13.73	2.04552	11.2044	10.5865	15.2572	14.602	12.546	10.5301	11.6903	13.9611	16.0981	17.4108	13.5543	12.8611	13.1017	12.1523	12.463	15.9768	13.4563	13.4071	12.1008	14.4217	15.1995	16.0173	14.7743	13.8581	14.2133	11.8313	15.0943	13.5444	14.0152	16.0145	13.6113	15.0065	16.9505	19.239	15.1488	11.4515	13.6118	12.3746	12.8012	13.0774	13.1856	12.166	11.2328	12.5652	10.9438	11.3761	12.5278
98	13.61	2.01365	10.9113	10.9995	14.8623	14.5863	12.606	10.5474	11.636	13.705	15.7005	17.2635	13.3026	12.6628	12.9619	11.9767	12.0512	15.9848	13.074	13.2949	11.8794	14.2935	14.8604	15.594	14.5353	13.7541	13.9955	11.7086	15.0411	13.4541	14.1964	15.6562	13.5071	15.1181	16.6706	18.9287	14.9155	11.2857	13.6682	11.9947	12.7222	13.023	13.3104	12.0586	11.1107	12.6221	11.1566	11.3808	12.9301
99	13.3871	2.00927	10.5554	11.3226	14.3544	14.4157	12.5211	10.4614	11.3499	13.458	15.272	17.0784	13.0453	12.394	12.5519	11.6987	11.48	15.6255	12.6571	13.1093	11.5598	13.7917	14.4175	15.1714	14.149	13.7012	13.7539	11.336	14.9049	13.3208	14.2088	15.2283	13.2836	15.0956	16.2015	18.5478	14.6173	11.057	13.7082	11.6458	12.4802	12.7622	13.3741	11.9195	10.9215	12.4619	11.1806	11.2677	12.9271
100	13.0537	2.04325	10.168	11.528	13.784	14.115	12.291	10.291	10.778	13.212	14.834	16.795	12.805	12.113	11.877	11.353	10.774	14.888	12.223	12.76	11.073	12.931	13.885	14.832	13.654	13.677	13.476	10.659	14.597	13.109	13.937	14.753	12.898	14.906	15.564	18.139	14.303	10.818	13.645	11.265	12.035	12.245	13.278	11.74	10.555	12.035	10.919	10.958	12.492
all values Left	mean	std	steps
1	-5.17608	3.54274	-9.471	-8.174	-5.267	-5.364	-2.511	-3.733	-8.367	-4.172	-4.472	-7.241	-3.536	-7.061	-6.957	-7.704	1.229	-0.302	-7.108	1.112	-8.824	-10.214	-8.345	-1.585	-2.762	-1.629	1.538	-4.382	-8.358	-8.41	-6.607	-6.737	-5.042	-8.878	-6.306	-6.382	-10.54	-8.125	-6.611	-10.35	-3.688	1.508	2.476	-1.866	-7.775	-7.923	-9.356	-8.96	-7.354
2	-5.53302	3.46361	-9.97032	-8.43635	-6.213	-5.87	-2.70733	-4.24303	-8.69994	-4.53662	-4.52313	-7.80106	-4.2383	-7.36485	-7.31394	-7.37573	0.844364	-1.27798	-7.60412	0.601768	-8.82805	-10.419	-8.49279	-1.415	-3.01064	-2.08227	1.02141	-5.0577	-8.89439	-8.71555	-6.90047	-7.20159	-5.56514	-9.3001	-6.48735	-6.68818	-11.1488	-8.40407	-7.34313	-10.3097	-3.80342	1.06845	1.81934	-2.50582	-8.35371	-8.26964	-9.235	-9.13661	-7.63272
3	-5.81829	3.36536	-10.4525	-8.5458	-6.93858	-6.27267	-2.914	-4.71019	-8.87088	-4.98671	-4.70446	-8.27103	-4.92712	-7.48861	-7.56967	-6.87851	0.5	-2.29412	-7.86694	0.0176061	-8.62888	-10.5441	-8.60739	-1.16264	-3.31882	-2.50765	0.484465	-5.62725	-9.26241	-9.02609	-7.28874	-7.50344	-6.0132	-9.63248	-6.74193	-6.81436	-11.6477	-8.68901	-7.92749	-10.0583	-3.78142	0.817606	1.28504	-3.13164	-8.82651	-8.37844	-8.93639	-9.26107	-7.92078
4	-6.02978	3.25638	-10.9361	-8.53639	-7.42055	-6.559	-3.119	-5.10273	-8.83027	-5.47858	-4.96152	-8.67936	-5.54915	-7.43927	-7.697	-6.38321	0.261545	-3.35555	-7.90864	-0.595091	-8.28664	-10.5914	-8.67845	-0.834818	-3.62427	-2.904	-0.0677879	-6.14291	-9.4983	-9.32339	-7.7537	-7.64924	-6.38806	-9.89209	-7.07827	-6.76173	-11.9922	-8.97252	-8.27627	-9.657	-3.69691	0.719636	0.87	-3.70036	-9.19088	-8.25027	-8.61291	-9.28045	-8.17924
5	-6.1906	3.14795	-11.4329	-8.45802	-7.70067	-6.71667	-3.30733	-5.44195	-8.62903	-5.98913	-5.25306	-9.05297	-6.06806	-7.24591	-7.71112	-6.11377	0.186455	-4.44282	-7.76679	-1.17452	-7.89377	-10.5824	-8.72247	-0.658364	-3.89027	-3.29377	-0.616	-6.6109	-9.64597	-9.58358	-8.27127	-7.66387	-6.81188	-10.1174	-7.49908	-6.56209	-12.1612	-9.28185	-8.38175	-9.18533	-3.65082	0.693485	0.542929	-4.24009	-9.48577	-7.92234	-8.43215	-9.184	-8.40592
6	-6.33661	3.0437	-11.9372	-8.36384	-7.86006	-6.79333	-3.47733	-5.78372	-8.3227	-6.4913	-5.53553	-9.40748	-6.4947	-6.99552	-7.66394	-6.15681	0.0962727	-5.4832	-7.54327	-1.65967	-7.56445	-10.5638	-8.79875	-1.088	-4.10864	-3.69409	-1.12436	-7.00815	-9.74494	-9.8138	-8.794	-7.56774	-7.29145	-10.3439	-7.94654	-6.29373	-12.17	-9.6478	-8.28427	-8.75	-3.73824	0.639515	0.247859	-4.78809	-9.73785	-7.4621	-8.43597	-9.02281	-8.63481
7	-6.47888	2.95408	-12.4014	-8.29333	-7.932	-6.821	-3.623	-6.18227	-7.96664	-6.90433	-5.7823	-9.72809	-6.81724	-6.75273	-7.63218	-6.54103	-0.205364	-6.39112	-7.32918	-2.00858	-7.37488	-10.5772	-8.94864	-1.94327	-4.28682	-4.08624	-1.53291	-7.3203	-9.79385	-10.0155	-9.26218	-7.38352	-7.74127	-10.5761	-8.36197	-6.01818	-12.0947	-10.0642	-8.08036	-8.429	-3.96436	0.513909	-0.0678182	-5.367	-9.91376	-6.989	-8.57827	-8.81006	-8.88239
8	-6.61175	2.88779	-12.7245	-8.26922	-7.97648	-6.834	-3.721	-6.64297	-7.63191	-7.214	-5.97503	-9.98494	-7.01964	-6.54861	-7.653	-7.08974	-0.549364	-7.09137	-7.194	-2.22925	-7.3414	-10.6452	-9.17029	-2.91873	-4.42391	-4.42745	-1.79826	-7.56605	-9.77264	-10.1748	-9.63067	-7.10343	-8.11621	-10.7882	-8.65824	-5.75545	-11.9678	-10.4942	-7.83937	-8.32533	-4.29064	0.298061	-0.472586	-5.97055	-9.98488	-6.59037	-8.8173	-8.57056	-9.14505
9	-6.72998	2.84381	-12.8756	-8.31081	-8.04352	-6.85933	-3.77967	-7.11257	-7.39373	-7.43813	-6.12149	-10.1549	-7.12063	-6.39712	-7.70715	-7.65996	-0.678636	-7.5936	-7.18112	-2.36115	-7.43758	-10.7635	-9.43892	-3.82218	-4.51164	-4.67877	-1.9464	-7.78045	-9.68506	-10.2745	-9.87408	-6.70409	-8.38298	-10.9443	-8.79561	-5.54936	-11.8273	-10.863	-7.60702	-8.42133	-4.66258	0.00563636	-0.997737	-6.54973	-9.93272	-6.33334	-9.10048	-8.34264	-9.39875
10	-6.8285	2.81848	-12.8555	-8.40927	-8.16473	-6.897	-3.817	-7.50555	-7.27764	-7.61291	-6.23464	-10.2425	-7.11873	-6.29718	-7.74282	-8.14318	-0.479455	-7.92509	-7.27936	-2.47691	-7.62655	-10.8834	-9.70055	-4.57418	-4.55691	-4.82273	-2.00164	-7.99745	-9.552	-10.2917	-9.99055	-6.16073	-8.56382	-11.0236	-8.765	-5.41882	-11.7405	-11.121	-7.40973	-8.697	-5.00945	-0.325091	-1.62527	-7.05845	-9.79773	-6.25491	-9.37073	-8.17773	-9.59564
11	-6.9017	2.81616	-12.7141	-8.53152	-8.32942	-6.93567	-3.873	-7.76779	-7.28164	-7.65929	-6.31146	-10.268	-7.02604	-6.25121	-7.72376	-8.52744	0.0449091	-8.10067	-7.48045	-2.66445	-7.87376	-10.9532	-9.89278	-5.16618	-4.58745	-4.8538	-2.00525	-8.2451	-9.40161	-10.2154	-10.0562	-5.61654	-8.6822	-11.0404	-8.58986	-5.36082	-11.7493	-11.249	-7.27373	-9.12567	-5.27627	-0.649879	-2.31441	-7.43809	-9.635	-6.29467	-9.60894	-8.10752	-9.69695
12	-6.9539	2.84595	-12.5257	-8.60133	-8.519	-6.961	-3.957	-7.85489	-7.37933	-7.79433	-6.34411	-10.2633	-6.89467	-6.27367	-7.64367	-8.79022	0.834	-8.17	-7.768	-2.96344	-8.16067	-10.943	-9.98067	-5.596	-4.628	-4.79578	-1.99489	-8.52789	-9.28411	-10.0656	-10.1309	-5.57678	-8.76167	-11.041	-8.33256	-5.375	-11.8562	-11.2434	-7.21889	-9.609	-5.427	-0.863667	-2.97856	-7.653	-9.51467	-6.40689	-9.81333	-8.16344	-9.70622
13	-6.98142	2.91313	-12.3329	-8.50306	-8.70918	-6.979	-3.977	-7.80582	-7.54664	-7.81194	-6.33058	-10.226	-6.77212	-6.35527	-7.51964	-8.90618	1.80155	-8.18955	-8.08655	-3.37161	-8.47721	-10.8228	-9.95761	-5.793	-4.68045	-4.69058	-1.98412	-8.79391	-9.23815	-9.88145	-10.2604	-6.32427	-8.83897	-11.054	-8.06391	-5.45845	-11.9979	-11.1285	-7.26206	-10.047	-5.434	-0.857727	-3.54755	-7.68109	-9.48724	-6.56127	-9.96391	-8.33621	-9.62424
14	-6.97598	3.02614	-12.1533	-8.16352	-8.88227	-7.02067	-3.795	-7.70577	-7.741	-7.81652	-6.25951	-10.1038	-6.70106	-6.4723	-7.38324	-8.78344	2.80936	-8.17981	-8.37985	-3.82305	-8.79842	-10.6239	-9.87477	-5.817	-4.69755	-4.56778	-1.94161	-8.96786	-9.28735	-9.71842	-10.4419	-7.45761	-8.93465	-11.0946	-7.85106	-5.56955	-12.1115	-10.9683	-7.41176	-10.2693	-5.254	-0.564788	-3.96222	-7.60618	-9.60562	-6.74071	-9.99982	-8.55567	-9.47312
15	-6.91482	3.1865	-11.9469	-7.55493	-8.98152	-7.096	-3.39967	-7.6409	-7.89424	-7.83479	-6.08922	-9.77664	-6.68904	-6.55488	-7.25994	-8.36819	3.78409	-8.12336	-8.55736	-4.22167	-9.04482	-10.3867	-9.79545	-5.43409	-4.63164	-4.45453	-1.80611	-8.93901	-9.44158	-9.63796	-10.5821	-8.59367	-9.04958	-11.1459	-7.71493	-5.66482	-12.2008	-10.8108	-7.64653	-10.206	-4.87833	0.0608485	-4.15903	-7.44409	-9.82168	-6.9293	-9.81624	-8.77129	-9.27858
16	-6.77432	3.38064	-11.6443	-6.66161	-8.948	-7.197	-2.802	-7.64036	-7.89564	-7.90006	-5.76421	-9.188	-6.71636	-6.52936	-7.15573	-7.65721	4.68091	-7.98491	-8.55345	-4.48748	-9.13658	-10.1669	-9.76673	-4.79491	-4.44764	-4.34336	-1.49948	-8.6597	-9.6497	-9.64006	-10.5813	-9.48067	-9.12291	-11.1439	-7.63506	-5.68418	-12.2728	-10.696	-7.89412	-9.808	-4.33127	0.921455	-4.14652	-7.20609	-10.0038	-7.10379	-9.39064	-8.94467	-9.04573
17	-6.53412	3.57693	-11.184	-5.58405	-8.69215	-7.28033	-2.041	-7.67271	-7.68527	-8.05673	-5.2281	-8.32964	-6.70321	-6.35376	-7.05758	-6.66583	5.48818	-7.72394	-8.33812	-4.60673	-9.01854	-10.014	-9.80448	-3.94491	-4.136	-4.21166	-1.03425	-8.15316	-9.84173	-9.6844	-10.3669	-9.89792	-9.0743	-10.9919	-7.53551	-5.57	-12.3148	-10.6068	-8.08595	-9.03967	-3.64055	1.91961	-3.92595	-6.85427	-9.98407	-7.22173	-8.726	-9.0654	-8.76956
18	-6.19331	3.72989	-10.5652	-4.41129	-8.23076	-7.28633	-1.223	-7.65126	-7.20479	-8.24367	-4.41727	-7.22588	-6.58475	-5.98461	-6.94358	-5.52752	6.22827	-7.30117	-7.91979	-4.61123	-8.67011	-9.92109	-9.83568	-2.96745	-3.72236	-4.02408	-0.43999	-7.44667	-9.90395	-9.71784	-9.88571	-9.84278	-8.85302	-10.6443	-7.34583	-5.32245	-12.2905	-10.4964	-8.16478	-8.05233	-2.82845	2.96524	-3.50288	-6.38591	-9.7137	-7.21937	-7.846	-9.11035	-8.42165
19	-5.76102	3.83394	-9.795	-3.22118	-7.60518	-7.189	-0.39	-7.51073	-6.48682	-8.36209	-3.39991	-5.99	-6.309	-5.44336	-6.77864	-4.31836	6.92027	-6.764	-7.37109	-4.632	-8.09364	-9.85182	-9.75227	-1.93436	-3.23855	-3.76955	0.234273	-6.65855	-9.79273	-9.675	-9.20336	-9.40427	-8.42809	-10.0786	-7.02473	-4.96609	-12.1647	-10.3091	-8.08055	-6.932	-1.92827	3.97164	-2.96427	-5.83282	-9.15018	-7.08909	-6.84291	-9.06809	-7.95118
20	-5.25232	3.90977	-8.94584	-2.08458	-6.87615	-6.95967	0.491333	-7.19412	-5.6347	-8.34039	-2.22821	-4.74079	-5.86693	-4.83542	-6.53785	-3.12287	7.44064	-6.15394	-6.76415	-4.77	-7.37126	-9.75209	-9.47057	-0.892273	-2.70945	-3.45553	0.908566	-5.86164	-9.49028	-9.51697	-8.38597	-8.69699	-7.87027	-9.34725	-6.59164	-4.53064	-11.8951	-9.999	-7.84032	-5.77333	-0.990394	4.90906	-2.37583	-5.22918	-8.37597	-6.84285	-5.82942	-8.89879	-7.39031
21	-4.69268	3.96058	-8.10081	-1.02443	-6.12006	-6.62967	1.44	-6.73633	-4.73942	-8.14075	-0.966778	-3.55403	-5.30565	-4.23303	-6.20394	-1.99723	7.61136	-5.52452	-6.14388	-5.07761	-6.56852	-9.58073	-8.92536	0.147	-2.15327	-3.10199	1.55809	-5.10791	-8.99461	-9.23733	-7.5066	-7.84024	-7.23256	-8.5401	-6.09403	-4.06427	-11.4643	-9.56482	-7.46562	-4.67533	-0.0580303	5.77439	-1.82752	-4.60282	-7.46711	-6.51356	-4.89518	-8.5766	-6.76963
22	-4.10268	3.99606	-7.31327	-0.0294242	-5.364	-6.22	2.453	-6.18415	-3.88173	-7.72494	0.285333	-2.47927	-4.67191	-3.659	-5.77409	-0.954485	7.55555	-4.90842	-5.54618	-5.48573	-5.73794	-9.31927	-8.17345	1.18082	-1.574	-2.73636	2.19579	-4.39118	-8.37367	-8.85488	-6.63706	-6.97382	-6.55524	-7.71782	-5.5623	-3.59973	-10.8807	-9.01321	-6.99073	-3.683	0.830364	6.56455	-1.37079	-3.955	-6.46267	-6.15867	-4.11445	-8.13542	-6.13627
23	-3.49034	4.01936	-6.57878	0.933889	-4.60867	-5.752	3.51433	-5.56	-3.09367	-7.15067	1.46244	-1.48233	-4.01789	-3.10467	-5.27267	0.0572222	7.466	-4.30222	-4.97033	-5.90211	-4.919	-8.961	-7.28656	2.222	-0.966	-2.36289	2.86533	-3.67189	-7.67367	-8.38856	-5.81689	-6.15878	-5.86078	-6.89967	-5.01678	-3.153	-10.2029	-8.36544	-6.45589	-2.82467	1.655	7.299	-1.006	-3.291	-5.40656	-5.827	-3.46467	-7.58056	-5.53211
24	-2.86135	4.00689	-5.85824	1.90689	-3.82782	-5.25067	4.59833	-4.89911	-2.368	-6.4484	2.51387	-0.514455	-3.3596	-2.54703	-4.72661	1.07818	7.49409	-3.67517	-4.38473	-6.22581	-4.12458	-8.48873	-6.33769	3.30518	-0.307636	-1.95149	3.59624	-2.90175	-6.91097	-7.86177	-5.05762	-5.40921	-5.13622	-6.06713	-4.46012	-2.72782	-9.46273	-7.65963	-5.89977	-2.06867	2.41727	7.99109	-0.692909	-2.58109	-4.29638	-5.53157	-2.89594	-6.93162	-4.96116
25	-2.20484	3.96407	-5.09585	2.91673	-2.97155	-4.707	5.714	-4.19873	-1.68127	-5.67003	3.42679	0.485091	-2.67894	-1.95073	-4.14864	2.13388	7.69009	-2.97691	-3.74327	-6.41748	-3.34139	-7.92273	-5.3543	4.44155	0.403818	-1.46436	4.38152	-2.06385	-6.09479	-7.28518	-4.34494	-4.69497	-4.36058	-5.18352	-3.8663	-2.31218	-8.68197	-6.90606	-5.34161	-1.4	3.118	8.66018	-0.353727	-1.81764	-3.12209	-5.27012	-2.33073	-6.2083	-4.40815
26	-1.50335	3.93539	-4.24289	3.96269	-2.01542	-4.108	6.85	-3.43473	-1.00312	-4.83587	4.21378	1.54245	-1.97391	-1.29515	-3.55148	3.25926	8.061	-2.16941	-3.03124	-6.43448	-2.54675	-7.25909	-4.33803	5.62855	1.16445	-0.873737	5.19674	-1.14469	-5.22574	-6.65799	-3.63601	-3.95478	-3.51888	-4.21761	-3.21866	-1.88909	-7.86971	-6.10755	-5.149	-0.817333	3.75982	9.338	0.0637879	-0.993818	-1.87777	-5.02149	-1.69058	-5.43862	-3.85359
27	-0.73325	3.91415	-3.26896	5.02743	-0.958515	-3.454	7.97733	-2.58179	-0.338394	-3.9437	4.87424	2.64285	-1.24382	-0.578121	-2.94309	4.47953	8.57891	-1.2304	-2.25645	-6.31351	-1.71591	-6.48127	-3.25377	6.84536	1.96591	-0.151475	6.02965	-0.184677	-4.28823	-5.96919	-2.90187	-3.14368	-2.61252	-3.15148	-2.51762	-1.437	-7.02753	-5.25377	-4.16711	-0.276	4.37079	10.0436	0.594606	-0.113364	-0.574263	-4.74085	-0.940606	-4.66036	-3.27106
28	0.0892531	3.90382	-2.15618	6.082	0.157182	-2.728	9.082	-1.59282	0.293364	-3	5.40091	3.74027	-0.461455	0.183909	-2.30964	5.76391	9.18764	-0.194545	-1.42782	-6.07327	-0.816636	-5.57655	-2.06236	8.06445	2.791	0.701	6.85064	0.792273	-3.27909	-5.19809	-2.14309	-2.22691	-1.63682	-1.96645	-1.74855	-0.936455	-6.14664	-4.34827	-3.52182	0.258	4.98464	10.7801	1.24036	0.819909	0.732727	-4.37382	-0.0719091	-3.88964	-2.64373
29	0.954245	3.88594	-0.974232	7.10048	1.27355	-1.91733	10.1207	-0.491576	0.892818	-1.9986	5.81893	4.79697	0.366333	0.966848	-1.629	7.05876	9.81127	0.892545	-0.562636	-5.72125	0.146071	-4.56155	-0.754889	9.25764	3.60873	1.65015	7.63622	1.75421	-2.21113	-4.34936	-1.3621	-1.20832	-0.589101	-0.706414	-0.918737	-0.393	-5.21649	-3.36987	-2.83208	0.815333	5.61439	11.5357	1.97832	1.77918	1.9562	-3.8626	0.887939	-3.15717	-1.9792
30	1.84303	3.8504	0.213364	8.06426	2.34561	-1.04733	11.0907	0.692687	1.43948	-0.935909	6.143	5.80873	1.22402	1.74994	-0.890818	8.29362	10.4071	1.9891	0.299636	-5.27843	1.17177	-3.45445	0.625939	10.3976	4.39273	2.65995	8.36528	2.67198	-1.09842	-3.43186	-0.564162	-0.124242	0.512111	0.571576	-0.0455051	0.193364	-4.2213	-2.28419	-2.09546	1.40867	6.26418	12.2961	2.7979	2.74364	3.03523	-3.16445	1.89712	-2.47203	-1.28945
31	2.73555	3.79284	1.36894	8.97606	3.363	-0.142	11.976	1.91185	1.93336	0.19097	6.39355	6.78118	2.09445	2.50718	-0.0986364	9.40576	10.9335	3.05064	1.13273	-4.71745	2.25027	-2.274	2.03009	11.4417	5.11591	3.675	9.02985	3.51206	0.0317879	-2.46982	0.245818	0.995	1.6467	1.82667	0.852636	0.837	-3.17618	-1.11715	-1.31827	2.071	6.929	13.0541	3.68597	3.695	3.92739	-2.30364	2.90745	-1.81276	-0.599939
32	3.60446	3.70032	2.46565	9.82999	4.29373	0.768	12.346	3.10764	2.39052	1.36579	6.61708	7.72309	2.95063	3.21227	0.717515	10.3218	11.3735	4.05023	1.91927	-4.02939	3.33011	-1.04873	3.39708	12.362	5.777	4.64268	9.62763	4.26382	1.15472	-1.491	1.06453	2.11204	2.7944	3.0209	1.75413	1.53527	-2.10699	0.0994343	-0.533141	2.80533	7.59764	13.7932	4.62516	4.61627	4.61338	-1.2939	3.87091	-1.13831	0.0624848
33	4.44635	3.61924	3.48248	10.6162	5.1327	1.64	13.396	4.21199	2.8243	2.53824	6.84084	8.63212	3.76793	3.85467	1.53497	11.0489	11.7267	4.95753	2.65603	-3.23316	4.34826	0.195455	4.67269	13.1578	6.37864	5.52396	10.1624	4.93677	2.2564	-0.521949	1.87647	3.18391	3.95586	4.11297	2.64631	2.26727	-1.05987	1.33748	0.219828	3.55467	8.25194	14.4886	5.61172	5.46173	5.14697	-0.17096	4.74606	-0.415657	0.66996
34	5.22862	3.51399	4.39867	11.313	5.897	2.43	13.962	5.19633	3.246	3.645	7.09933	9.492	4.50867	4.425	2.34	11.558	12.004	5.75333	3.337	-2.317	5.276	1.439	5.832	13.831	6.916	6.28033	10.6627	5.506	3.311	0.418333	2.67267	4.17733	5.10733	5.04567	3.512	3.013	-0.0536667	2.55967	0.914333	4.322	8.869	15.106	6.63533	6.224	5.566	1.00967	5.502	0.393667	1.24467
35	5.94666	3.40259	5.23203	11.9181	6.58236	3.08867	14.4213	6.04421	3.65733	4.64368	7.40756	10.2564	5.16805	4.91064	3.112	11.8947	12.2187	6.45582	3.94373	-1.32377	6.11483	2.64491	6.85542	14.3687	7.37764	6.93942	11.1409	5.98863	4.30351	1.31717	3.46368	5.06749	6.17343	5.83787	4.33806	3.74491	0.937485	3.72754	1.54	5.11367	9.42585	15.6165	7.65836	6.87282	5.94835	2.18585	6.11367	1.28191	1.80332
36	6.59527	3.29321	5.98192	12.425	7.20952	3.61867	14.7847	6.72768	4.06382	5.49098	7.77432	10.9039	5.74458	5.33506	3.83158	12.089	12.4102	7.05046	4.49264	-0.288152	6.8607	3.79236	7.76181	14.8124	7.78945	7.52059	11.6001	6.38956	5.2232	2.16819	4.24899	5.82925	7.08863	6.48682	5.10342	4.43582	1.89766	4.81506	2.09471	5.90233	9.92427	16.0396	8.64402	7.42336	6.34227	3.32052	6.63167	2.21233	2.35986
37	7.16902	3.18951	6.62045	12.8256	7.78182	4.018	15.057	7.27464	4.49745	6.15764	8.19773	11.412	6.236	5.716	4.49109	12.1953	12.5997	7.51064	4.99009	0.739	7.51464	4.86845	8.62418	15.1745	8.15891	8.03727	12.0415	6.70609	6.03764	2.98209	5.013	6.47855	7.88145	6.98527	5.77845	5.06345	2.79964	5.78627	2.58273	6.657	10.367	16.3815	9.53836	7.85436	6.78555	4.37664	7.10082	3.10173	2.90764
38	7.6758	3.09106	7.16469	13.139	8.29982	4.31333	15.2263	7.69391	4.9897	6.67753	8.64771	11.7653	6.67714	6.07421	5.09064	12.2686	12.7997	7.90696	5.44848	1.73736	8.09957	5.86427	9.43265	15.4698	8.49518	8.52208	12.452	6.97223	6.7482	3.78318	5.72983	7.03147	8.55432	7.39269	6.37056	5.599	3.63477	6.61886	3.0063	7.329	10.7558	16.6267	10.3319	8.18536	7.26073	5.32684	7.57048	3.9214	3.44484
39	8.12849	2.9995	7.63176	13.3763	8.76418	4.562	15.3163	8.02096	5.55324	7.06826	9.09666	12.0038	7.07774	6.41127	5.63176	12.3426	13.0015	8.46852	5.88142	2.69736	8.63336	6.77573	10.1596	15.7091	8.81864	8.98665	12.8036	7.1991	7.37793	4.58256	6.382	7.49387	9.09735	7.73457	6.89533	6.04245	4.40819	7.3389	3.36792	7.921	11.0916	16.7849	11.0238	8.43073	7.7498	6.17739	8.05827	4.62628	3.9777
40	8.53934	2.91557	8.04382	13.5426	9.17827	4.788	15.333	8.28745	6.18073	7.38661	9.54091	12.1719	7.43961	6.71445	6.12718	12.4469	13.1842	9.30373	6.30409	3.60909	9.13306	7.61827	10.7816	15.9057	9.13745	9.42176	13.0888	7.39803	7.94091	5.37767	6.95788	7.8623	9.53297	8.03906	7.37394	6.402	5.12415	7.97018	3.67073	8.435	11.3911	16.8709	11.5949	8.62782	8.24845	6.92842	8.56291	5.1817	4.50648
41	8.92228	2.83636	8.42846	13.647	9.56506	5.00733	15.2887	8.50803	6.84279	7.65809	9.97976	12.3036	7.79514	6.97742	6.58173	12.5862	13.354	10.1791	6.74015	4.46984	9.62405	8.39645	11.314	16.057	9.458	9.81622	13.3094	7.58993	8.4659	6.16125	7.45195	8.17266	9.89948	8.34038	7.80785	6.68127	5.78519	8.51506	3.92278	8.877	11.6658	16.8984	12.0498	8.81436	8.75583	7.58388	9.07224	5.60745	5.01962
42	9.28963	2.76205	8.79658	13.7335	9.93876	5.234	15.224	8.71782	7.52148	7.90912	10.3932	12.4325	8.16684	7.21721	7.00088	12.7641	13.5025	10.922	7.21718	5.26245	10.1328	9.10127	11.7632	16.1486	9.80282	10.1733	13.4899	7.81283	8.97562	6.92851	7.87224	8.44644	10.2121	8.66228	8.18328	6.91691	6.38103	8.99478	4.1506	9.29633	11.9273	16.9023	12.4131	9.01373	9.26407	8.16485	9.60273	5.90324	5.50772
43	9.65006	2.69418	9.15103	13.8357	10.3186	5.478	15.163	8.94679	8.21718	8.15764	10.7807	12.5803	8.57291	7.45727	7.39809	12.9792	13.6151	11.4451	7.74545	5.98945	10.6827	9.73191	12.1373	16.1944	10.1665	10.5056	13.666	8.08376	9.48248	7.66924	8.24352	8.70118	10.4817	8.99821	8.51794	7.14955	6.91909	9.41118	4.38473	9.725	12.1965	16.9156	12.7177	9.23573	9.75648	8.69527	10.1767	6.12206	5.97958
44	10.013	2.63466	9.48631	13.9771	10.7184	5.75467	15.118	9.22059	8.93885	8.41352	11.1441	12.758	9.01547	7.71794	7.78906	13.2472	13.7011	11.8452	8.32652	6.64212	11.284	10.2846	12.4297	16.2247	10.5237	10.8336	13.8687	8.40916	9.98657	8.37823	8.58424	8.96227	10.7304	9.32524	8.85169	7.39718	7.40039	9.76279	4.64978	10.1823	12.4852	16.9609	12.999	9.49609	10.2235	9.18484	10.7697	6.31824	6.44028
45	10.386	2.5825	9.80278	14.164	11.1397	6.084	15.088	9.54478	9.67567	8.68089	11.4776	12.979	9.48956	8.02967	8.18567	13.562	13.773	12.2664	8.95667	7.21267	11.9298	10.761	12.6634	16.264	10.863	11.1736	14.1132	8.79122	10.4786	9.05011	8.91	9.24278	10.9678	9.64489	9.19633	7.68	7.80722	10.0551	4.96089	10.6637	12.792	17.049	13.2808	9.787	10.6743	9.64044	11.3553	6.55178	6.89778
46	10.7755	2.53152	10.1149	14.3878	11.5805	6.497	15.072	9.93509	10.4234	8.96764	11.7679	13.2232	9.98264	8.40818	8.59482	13.9055	13.846	12.6912	9.60936	7.73536	12.5775	11.1673	12.8666	16.3362	11.1914	11.5414	14.389	9.20355	10.9514	9.69227	9.24018	9.54627	11.2095	9.97455	9.53755	8.016	8.13155	10.2941	5.33009	11.157	13.1187	17.1603	13.5804	10.1128	11.1211	10.0691	11.9301	6.85127	7.35982
47	11.1805	2.47817	10.4247	14.638	12.0344	7.019	15.0687	10.3865	11.1373	9.28251	12.0209	13.4696	10.4795	8.8583	9.0257	14.2541	13.9431	13.0685	10.2693	8.22836	13.1993	11.5395	13.058	16.4402	11.5175	11.9427	14.6835	9.62892	11.3975	10.3117	9.58576	9.88284	11.4538	10.3235	9.88247	8.39582	8.39615	10.4893	5.76864	11.634	13.48	17.2775	13.9103	10.4719	11.5885	10.4837	12.4911	7.24048	7.83986
48	11.5813	2.41723	10.719	14.8941	12.4874	7.61967	15.064	10.8809	11.5644	9.62054	12.2498	13.6931	10.9682	9.37879	9.48248	14.5886	14.0814	13.3811	10.9252	8.70545	13.775	11.9005	13.2414	16.5638	11.8392	12.3619	14.9793	10.045	11.8139	10.9119	9.94853	10.2642	11.6925	10.6952	10.247	8.82045	8.63605	10.6485	6.28041	12.0767	13.8679	17.3857	14.2599	10.8749	12.0983	10.8993	13.0149	7.736	8.34006
49	11.995	2.35295	10.9847	15.1356	12.9405	8.279	15.047	11.3942	11.5917	9.96452	12.4588	13.8862	11.4412	9.94	9.96982	14.8866	14.2625	13.6297	11.5745	9.16682	14.2755	12.2555	13.4084	16.6875	12.1653	12.7868	15.2744	10.438	12.196	11.4882	10.3265	10.6835	11.926	11.0895	10.6248	9.28982	8.88706	10.784	6.86442	12.469	14.2649	17.48	14.6116	11.314	12.6524	11.3314	13.4763	8.33918	8.8583
50	12.3882	2.27624	11.2134	15.3451	13.3739	8.972	15.0067	11.9072	11.5453	10.3045	12.6714	14.043	11.9016	10.5133	10.4833	15.1433	14.4658	13.8247	12.2149	9.60864	14.6832	12.5945	13.5475	16.787	12.4885	13.2065	15.5672	10.7847	12.5355	12.0327	10.7161	11.1352	12.1603	11.4799	10.9825	9.79709	9.16009	10.9024	7.50796	12.792	14.6623	17.5558	14.9336	11.7696	13.2176	11.7847	13.8438	9.06192	9.39332
51	12.7593	2.19018	11.3915	15.5012	13.7788	9.662	14.9447	12.3967	11.5988	10.6315	12.9058	14.1465	12.3427	11.0644	11.0195	15.347	14.6548	13.9868	12.8273	10.0386	14.9845	12.9134	13.6103	16.8545	12.7991	13.5958	15.8494	11.0766	12.8414	12.5325	11.1125	11.5987	12.395	11.8224	11.29	10.3202	9.44254	11.0093	8.20422	13.0567	15.0386	17.6036	15.2048	12.2213	13.7653	12.2556	14.0831	9.858	9.92729
52	13.0944	2.09675	11.5079	15.5796	14.1389	10.326	14.856	12.8389	11.7825	10.9538	13.1756	14.1848	12.7504	11.5525	11.5498	15.4835	14.7932	14.1172	13.3849	10.4587	15.1768	13.1955	13.6155	16.8708	13.0878	13.9335	16.1272	11.3085	13.109	12.961	11.5025	12.0204	12.6121	12.0773	11.5222	10.8327	9.71858	11.109	8.95406	13.26	15.3704	17.6125	15.4057	12.6432	14.2596	12.7425	14.1894	10.6788	10.4408
53	13.3774	1.99913	11.5569	15.5664	14.419	10.9277	14.731	13.2213	12.0631	11.2732	13.5117	14.1597	13.1072	11.9488	12.0496	15.5387	14.824	14.1968	13.8543	10.8511	15.2568	13.4163	13.6387	16.8143	13.3325	14.2029	16.401	11.4553	13.3212	13.2827	11.8689	12.3695	12.778	12.2241	11.6623	11.3046	9.9709	11.1955	9.76773	13.3777	15.6426	17.5719	15.5163	13.0083	14.6763	13.2675	14.1901	11.4413	10.914
54	13.5949	1.90225	11.5315	15.4402	14.5902	11.4503	14.573	13.5171	12.393	11.5776	13.9157	14.0632	13.3855	12.223	12.5205	15.4636	14.7085	14.2118	14.1943	11.1949	15.2434	13.5537	13.6728	16.6953	13.5092	14.4315	16.6579	11.5033	13.4746	13.4609	12.1867	12.6481	12.8923	12.2505	11.6857	11.7179	10.1943	11.2595	10.6381	13.411	15.8293	17.4776	15.5518	13.2888	14.965	13.8445	14.1075	12.073	11.354
55	13.7347	1.81711	11.4304	15.1624	14.5914	11.875	14.379	13.7278	12.6956	11.8555	14.3726	13.874	13.5691	12.3436	12.9708	15.2667	14.4415	14.1561	14.3583	11.454	15.1929	13.6119	13.688	16.5236	13.6085	14.6526	16.8715	11.4269	13.5621	13.4866	12.4367	12.8678	12.9826	12.1985	11.6023	12.0723	10.4123	11.3038	11.5105	13.347	15.893	17.3317	15.5166	13.4145	15.1282	14.4368	13.9882	12.5008	11.7548
56	13.7955	1.75276	11.2471	14.763	14.4157	12.1853	14.1403	13.8389	12.8857	12.0728	14.8514	13.591	13.6488	12.3387	13.419	14.9261	14.042	14.0379	14.3627	11.6539	15.1401	13.618	13.6898	16.303	13.64	14.8724	17.0044	11.2442	13.5886	13.3482	12.6093	13.0244	13.0856	12.1046	11.4507	12.373	10.6574	11.3528	12.2927	13.166	15.8037	17.1483	15.4188	13.364	15.1698	14.9679	13.8723	12.7192	12.1168
57	13.7807	1.71467	10.9586	14.2742	14.098	12.4173	13.8737	13.8302	12.9305	12.1792	15.3177	13.2278	13.6122	12.2407	13.853	14.4514	13.5411	13.9024	14.2316	11.7985	15.0987	13.5885	13.7196	16.0145	13.6059	15.0524	17.036	11.0058	13.6052	13.0588	12.7201	13.0807	13.2116	11.9738	11.2955	12.5733	10.9296	11.3911	12.8477	12.9193	15.5599	16.9332	15.2993	13.0817	15.1495	15.2975	13.7684	12.7947	12.4425
58	13.6886	1.70648	10.5932	13.7303	13.7095	12.571	13.603	13.7102	12.8198	12.1475	15.7317	12.8089	13.5128	12.0725	14.2194	13.8707	13.0158	13.7837	14.0172	11.8127	15.053	13.5231	13.8289	15.6465	13.4959	15.1328	16.9165	10.7744	13.6515	12.6695	12.788	12.9744	13.3329	11.8011	11.1726	12.6189	11.1475	11.349	12.9872	12.658	15.1756	16.708	15.1781	12.6401	15.138	15.2909	13.6638	12.7608	12.6937
59	13.5125	1.73125	10.1925	13.162	13.3511	12.6013	13.3433	13.4914	12.5899	11.9545	15.9912	12.3685	13.4063	11.8427	14.4237	13.1905	12.5197	13.7131	13.777	11.6334	14.9391	13.4253	14.0286	15.2065	13.2641	15.0502	16.608	10.5968	13.7036	12.2757	12.7918	12.5935	13.3798	11.5635	11.0414	12.4443	11.185	11.1219	12.7047	12.4583	14.6904	16.5057	15.042	12.0738	15.2108	14.894	13.545	12.654	12.7996
60	13.2339	1.78983	9.75761	12.6102	13.0468	12.5127	13.0613	13.2309	12.3079	11.6565	15.9595	11.9128	13.2959	11.5083	14.3266	12.4568	12.1104	13.6854	13.5027	11.1803	14.6755	13.2726	14.202	14.7163	12.8572	14.7617	16.116	10.4483	13.6802	11.9191	12.6769	11.9371	13.1997	11.1706	10.7762	11.985	10.9442	10.6585	12.0366	12.325	14.1666	16.336	14.8475	11.4178	15.404	14.1058	13.3975	12.4852	12.7013
61	12.8311	1.88758	9.26767	12.1066	12.7362	12.291	12.712	12.9728	12.0325	11.2842	15.5752	11.4371	13.1145	10.9735	13.8777	11.7439	11.8156	13.6478	13.1095	10.3468	14.2043	13.0148	14.2066	14.1995	12.2385	14.2616	15.4471	10.2377	13.4985	11.5862	12.3625	11.0563	12.7327	10.5775	10.2835	11.2315	10.3823	9.94988	11.0871	12.216	13.6709	16.1721	14.56	10.6606	15.7115	12.9771	13.1864	12.2155	12.31
62	12.2975	2.01635	8.71057	11.6464	12.3535	11.8833	12.2403	12.7392	11.8024	10.8738	14.8071	10.9316	12.7744	10.1939	13.0835	11.1789	11.5986	13.5281	12.5372	9.21519	13.4885	12.6184	13.9274	13.6765	11.4245	13.5641	14.6866	9.88101	13.0741	11.1984	11.8293	10.0215	11.9869	9.78357	9.54965	10.284	9.58254	9.00997	9.99634	12.021	13.2526	15.9829	14.1473	9.84464	15.991	11.6725	12.8625	11.8053	11.6301
63	11.6427	2.16004	8.08264	11.1918	11.8429	11.316	11.6417	12.5271	11.5913	10.4123	13.6998	10.3813	12.1853	9.22252	12.0337	10.8401	11.403	13.2316	11.8072	7.88986	12.5854	12.0451	13.2715	13.1615	10.4855	12.7026	13.9148	9.30999	12.3884	10.6782	11.1373	8.93754	11.0183	8.80205	8.62116	9.24964	8.66692	7.96144	8.92182	11.653	12.9253	15.7474	13.5582	9.02818	16.0893	10.3571	12.396	11.2095	10.7473
64	10.9006	2.30016	7.42909	10.7133	11.2365	10.612	10.915	12.3105	11.3199	9.83791	12.4291	9.77536	11.4175	8.14364	10.8786	10.6945	11.1499	12.7307	10.9782	6.57709	11.5777	11.2657	12.3574	12.6772	9.56927	11.7334	13.2396	8.53609	11.5307	10.0108	10.3631	7.93991	9.95182	7.729	7.643	8.24682	7.74355	6.90045	7.93427	11.062	12.6496	15.4326	12.7918	8.23982	15.8525	9.13109	11.7685	10.4408	9.76636
65	10.1032	2.41141	6.78562	10.1687	10.5752	9.79667	10.0713	12.0208	10.912	9.17315	11.1373	9.111	10.5601	7.06761	9.78085	10.5601	10.7857	12.0301	10.143	5.44971	10.5563	10.3254	11.3261	12.2133	8.72473	10.6811	12.7391	7.65033	10.5759	9.22454	9.59388	7.09248	8.906	6.63153	6.70294	7.35973	6.87866	5.89576	7.03128	10.2397	12.3459	14.9969	11.8812	7.48791	15.3028	8.03596	10.9883	9.53803	8.78497
66	9.29425	2.48641	6.16925	9.52004	9.91639	9.374	9.17133	11.5988	10.3287	8.46642	9.93054	8.40906	9.70351	6.08867	8.83282	10.2751	10.3114	11.1735	9.33855	4.63649	9.61321	9.28918	10.3533	11.7196	7.90636	9.57726	12.4329	6.74916	9.60009	8.36247	8.90769	6.40127	7.94873	5.55791	5.84192	6.59373	6.06319	4.96286	6.16669	9.325	11.9481	14.4382	10.8668	6.76809	14.4554	7.02424	10.1015	8.52362	7.86249
67	8.45747	2.51912	5.55133	8.793	9.283	8.107	8.234	10.9703	9.605	7.775	8.799	7.664	8.91067	5.233	8.047	9.75333	9.765	10.272	8.556	4.06433	8.80733	8.207	9.581	11.155	7.063	8.48433	12.2463	5.917	8.633	7.47733	8.313	5.804	7.08533	4.51333	5.00967	5.911	5.28333	4.05267	5.29333	8.404	11.863	13.742	9.80767	6.037	13.4373	6.044	9.132	7.45533	7.03933
68	7.61838	2.52583	4.89348	8.04729	8.62776	7.295	7.24833	10.157	8.76579	7.12446	7.71751	6.82894	8.16519	4.46845	7.3747	8.99555	9.21236	9.40025	7.78991	3.60659	8.15188	7.10827	8.98431	10.4598	6.15918	7.46831	11.9815	5.17264	7.66099	6.59073	7.76407	5.21649	6.24943	3.46795	4.15625	5.24982	4.55146	3.12097	4.41891	7.52267	10.7225	12.8842	8.78745	5.242	12.3581	5.09377	8.10197	6.374	6.25299
69	6.76638	2.51214	4.13628	7.37002	7.92152	6.51367	6.20833	9.20706	7.87861	6.49399	6.69758	5.92106	7.37044	3.71124	6.73127	8.03986	8.72109	8.5728	7.01255	3.1356	7.61803	6.03064	8.48502	9.63327	5.24391	6.6428	11.517	4.48069	6.647	5.70425	7.20278	4.62261	5.39398	2.39299	3.25389	4.54909	3.86678	2.14465	3.6009	6.66067	9.92561	11.9488	7.8691	4.36364	11.2672	4.22708	7.05633	5.65215	5.46781
70	5.91395	2.51682	3.26188	6.77591	7.14291	5.756	5.135	8.18536	6.94664	5.82527	5.78848	4.97627	6.46524	2.92727	6.099	6.96815	8.364	7.77664	6.21682	2.60485	7.08976	5.00155	8.00424	8.68109	4.41818	6.04452	10.807	3.78261	5.60579	4.84767	6.59591	4.06055	4.49303	1.30964	2.35021	3.80564	3.09688	1.16461	2.93052	5.799	9.10127	11.0329	6.99627	3.36336	10.1734	3.5127	6.02364	3.91167	4.709
71	5.10475	2.52852	2.28093	6.2506	6.31555	5.016	4.10633	7.14054	5.96712	5.0617	5.01833	4.05794	5.46393	2.11791	5.48391	5.77489	8.20255	7.04772	5.41318	2.06185	6.50663	4.04745	7.50485	7.629	3.79882	5.67447	9.95591	3.10095	4.59166	4.13809	5.93584	3.56267	3.58701	0.267596	1.51174	3.06918	2.14885	0.252586	2.50391	4.948	8.32076	10.2633	6.20971	2.29409	9.12091	2.9823	5.04327	2.66116	4.05787
72	4.36584	2.54542	1.25205	5.76673	5.49761	4.306	3.19433	6.08305	4.96758	4.21139	4.41141	3.22439	4.44042	1.32758	4.92958	4.48166	8.11982	6.3837	4.62861	1.59011	5.90004	3.17055	7.01593	6.54391	3.43755	5.52364	9.01556	2.5266	3.67108	3.59898	5.23216	3.12761	2.72552	-0.64498	0.795303	2.383	1.11669	-0.506333	2.28752	4.14	7.63858	9.69706	5.57644	1.25545	8.16728	2.61309	4.12724	1.45727	3.58076
73	3.697	2.58084	0.265727	5.25864	4.76955	3.648	2.44	5.01409	4.03345	3.32782	3.96327	2.49118	3.48236	0.596909	4.46145	3.16155	7.92509	5.73927	3.90055	1.22064	5.262	2.33691	6.583	5.51427	3.24091	5.50036	8.00482	2.13518	2.87082	3.07373	4.52255	2.72655	1.93864	-1.41827	0.172545	1.74536	0.134636	-1.05645	2.21055	3.405	7.04609	9.31764	5.07309	0.355091	7.34809	2.32073	3.28027	0.325455	3.29364
74	3.10504	2.61866	-0.626929	4.69851	4.15312	3.06567	1.87367	3.96131	3.23809	2.47546	3.63095	1.84139	2.64475	-0.0472121	4.06342	1.95154	7.60382	5.09543	3.26252	0.920778	4.5883	1.52473	6.23733	4.601	3.10436	5.51259	6.94377	2.01733	2.18642	2.41171	3.85044	2.30767	1.21466	-2.035	-0.396909	1.14445	-0.749838	-1.44085	2.16454	2.774	6.52761	9.07558	4.63067	-0.349273	6.68914	2.01524	2.49655	-0.692152	3.11669
75	2.56672	2.65889	-1.40164	4.09844	3.65294	2.53567	1.41967	2.97223	2.64197	1.68456	3.34651	1.24221	1.93866	-0.602697	3.68261	0.940283	7.18982	4.4554	2.71952	0.59098	3.87958	0.734909	5.95088	3.83382	2.92191	5.48081	5.82818	2.09615	1.58847	1.60116	3.22075	1.83153	0.503424	-2.37128	-0.974707	0.549182	-1.54774	-1.72243	2.02	2.212	6.05942	8.87327	4.1911	-0.851909	6.14687	1.68486	1.76094	-1.60195	2.96186
76	2.04555	2.71681	-2.09906	3.51812	3.24827	2.011	1.026	2.05661	2.17955	0.971242	3.0217	0.680545	1.29721	-1.11009	3.23327	0.201424	6.74009	3.82864	2.25173	0.155515	3.14448	-0.0390909	5.65764	3.16473	2.64945	5.36042	4.72652	2.12152	1.0147	0.711909	2.62079	1.29982	-0.220939	-3.11973	-1.59055	-0.0524545	-2.27452	-1.97406	1.73952	1.716	5.62127	8.64036	3.73876	-1.22691	5.6863	1.34355	1.07073	-2.40873	2.75273
77	1.53002	2.7631	-2.74857	3.00536	2.88645	1.431	0.642	1.2227	1.79545	0.317818	2.61088	0.175939	0.681545	-1.60133	2.65839	-0.323212	6.30118	3.20856	1.853	-0.437939	2.38793	-0.798545	5.3038	2.54727	2.28945	5.14498	3.68627	1.93323	0.418333	-0.192949	2.03141	0.744818	-0.956859	-3.58623	-2.22758	-0.646273	-2.93127	-2.24338	1.34752	1.28167	5.2203	8.34688	3.2847	-1.54709	5.19185	1.02505	0.429788	-3.10271	2.46507
78	1.0096	2.79588	-3.35767	2.56778	2.51833	0.793667	0.232667	0.482444	1.42133	-0.268	2.10278	-0.241	0.0823333	-2.087	1.96433	-0.720778	5.902	2.57644	1.518	-1.13	1.61856	-1.54	4.86456	1.964	1.859	4.82322	2.74944	1.62556	-0.207778	-1.06533	1.44022	0.218222	-1.66922	-4.01622	-2.85233	-1.204	-3.51867	-2.53856	0.887556	0.874333	4.85633	7.98967	2.83689	-1.896	4.61711	0.751111	-0.18	-3.71844	2.10878
79	0.491495	2.81704	-3.92797	2.19258	2.12264	0.115	-0.216	-0.178818	1.01009	-0.809818	1.50409	-0.590727	-0.489545	-2.55764	1.19336	-1.09061	5.56627	1.93	1.22255	-1.86536	0.848848	-2.27355	4.37312	1.41382	1.37918	4.40494	2.01658	1.219	-0.837818	-1.86367	0.86297	-0.243939	-2.32445	-4.3983	-3.442	-1.69191	-4.0373	-2.84512	0.417	0.471	4.50009	7.599	2.40042	-2.34727	3.97176	0.514545	-0.787818	-4.25588	1.73324
80	-0.0136832	2.8287	-4.45951	1.84184	1.68791	-0.577	-0.718	-0.785343	0.549455	-1.34437	0.848465	-0.899939	-1.01654	-3.00258	0.420364	-1.49684	5.26609	1.28295	0.965515	-2.59728	0.0865758	-3.00027	3.85928	0.903091	0.887545	3.92232	1.53106	0.767242	-1.43713	-2.55454	0.333859	-0.62903	-2.89814	-4.73638	-3.98829	-2.10918	-4.49502	-3.13921	-0.0193737	0.055	4.15164	7.19767	1.96693	-2.88873	3.285	0.292889	-1.39576	-4.7164	1.37445
81	-0.495252	2.83984	-4.96028	1.46073	1.20558	-1.24767	-1.25	-1.37338	0.0742424	-1.85613	0.15803	-1.19182	-1.48909	-3.41791	-0.278485	-1.98941	4.96727	0.647667	0.759576	-3.30638	-0.673646	-3.70882	3.36345	0.447545	0.410273	3.40029	1.30111	0.342303	-1.98054	-3.13351	-0.112222	-0.962636	-3.39754	-5.05652	-4.49618	-2.45791	-4.90421	-3.41013	-0.411515	-0.365	3.81561	6.83312	1.52222	-3.49282	2.5952	0.0427374	-2.00197	-5.12031	1.0286
82	-0.949937	2.85696	-5.45064	1.01118	0.696545	-1.879	-1.787	-1.94218	-0.374364	-2.33373	-0.540636	-1.48818	-1.92173	-3.81455	-0.866818	-2.56036	4.63373	0.0548182	0.578364	-3.98673	-1.452	-4.37182	2.93364	0.0552727	-0.0440909	2.86227	1.21509	-0.00527273	-2.45264	-3.61473	-0.477545	-1.29627	-3.852	-5.37327	-4.99109	-2.76627	-5.271	-3.65509	-0.774273	-0.787	3.49273	6.53636	1.05418	-4.09827	1.93664	-0.266364	-2.60809	-5.47164	0.677636
83	-1.38089	2.88557	-5.96065	0.478212	0.174364	-2.456	-2.30633	-2.46348	-0.785394	-2.78158	-1.21709	-1.81476	-2.34123	-4.19945	-1.35015	-3.18514	4.25682	-0.468788	0.412636	-4.64119	-2.2691	-4.952	2.57534	-0.284727	-0.473182	2.34009	1.16933	-0.262081	-2.89572	-4.03036	-0.785747	-1.65546	-4.28265	-5.68698	-5.4949	-3.08536	-5.60342	-3.87547	-1.14016	-1.20567	3.18997	6.31433	0.560121	-4.65291	1.32895	-0.658404	-3.20761	-5.79915	0.304828
84	-1.79567	2.931	-6.50964	-0.0975859	-0.342788	-3.00067	-2.80033	-2.93433	-1.1747	-3.21382	-1.83733	-2.17709	-2.77821	-4.57779	-1.77285	-3.82712	3.85082	-0.913697	0.263939	-5.27083	-3.13179	-5.45536	2.27226	-0.608	-0.870273	1.87052	1.02762	-0.44102	-3.35244	-4.43388	-1.05647	-2.04596	-4.70802	-6.00875	-6.01145	-3.44364	-5.92945	-4.08491	-1.54327	-1.603	2.91885	6.15921	0.0479596	-5.12564	0.771889	-1.1476	-3.78976	-6.1561	-0.117051
85	-2.19776	2.99645	-7.09658	-0.658485	-0.837818	-3.537	-3.272	-3.35536	-1.56655	-3.64439	-2.34261	-2.554	-3.26588	-4.95982	-2.19227	-4.46361	3.43936	-1.26358	0.132636	-5.85736	-4.01433	-5.89918	1.99442	-0.945455	-1.21627	1.49436	0.737576	-0.581939	-3.85694	-4.86452	-1.30642	-2.45982	-5.13279	-6.34736	-6.52712	-3.85745	-6.29039	-4.29803	-1.99539	-1.962	2.69755	6.05245	-0.443667	-5.49109	0.242606	-1.73148	-4.34664	-6.58948	-0.590697
86	-2.58362	3.08145	-7.7109	-1.14095	-1.30503	-4.08033	-3.70733	-3.73559	-1.98452	-4.08859	-2.73728	-2.90394	-3.8108	-5.36642	-2.62012	-5.06775	3.05545	-1.52128	0.0292121	-6.36355	-4.87302	-6.30582	1.70352	-1.32918	-1.49027	1.21224	0.323273	-0.757778	-4.41496	-5.32654	-1.55972	-2.86494	-5.54968	-6.67853	-7.01529	-4.33455	-6.6973	-4.52319	-2.5084	-2.274	2.54703	5.98821	-0.875081	-5.77127	-0.267293	-2.36676	-4.8677	-7.09886	-1.10069
87	-2.94046	3.18321	-8.31763	-1.44722	-1.74818	-4.627	-4.042	-4.09257	-2.45233	-4.54218	-3.03136	-3.18167	-4.38174	-5.79706	-3.09655	-5.59387	2.75282	-1.69094	-0.0291212	-6.72805	-5.67307	-6.68882	1.37096	-1.76409	-1.68236	1.01004	-0.150606	-0.985586	-5.01619	-5.8061	-1.82132	-3.22525	-5.9372	-6.98003	-7.43751	-4.851	-7.15166	-4.74701	-3.07948	-2.53933	2.48285	5.97139	-1.2066	-5.97536	-0.763869	-2.99728	-5.34	-7.63091	-1.58735
88	-3.25242	3.29852	-8.87979	-1.54642	-2.13973	-5.15	-4.269	-4.44445	-2.94164	-4.97958	-3.24142	-3.34182	-4.97921	-6.22327	-3.65964	-5.99903	2.54282	-1.78785	-0.0182727	-6.89067	-6.37824	-7.04627	0.997909	-2.23882	-1.77964	0.925727	-0.60497	-1.25827	-5.62827	-6.26761	-2.08076	-3.52082	-6.26803	-7.24333	-7.75355	-5.38373	-7.65558	-4.93739	-3.6793	-2.742	2.53191	6.01045	-1.38282	-6.12773	-1.23579	-3.585	-5.76091	-8.10279	-2.00291
89	-3.51142	3.4303	-9.34844	-1.43422	-2.469	-5.58333	-4.476	-4.79578	-3.399	-5.34467	-3.44289	-3.385	-5.60389	-6.60967	-4.255	-6.26511	2.496	-1.84689	0.0573333	-6.85689	-6.98044	-7.403	0.602	-2.724	-1.778	1.04633	-1.01978	-1.57544	-6.21767	-6.67433	-2.353	-3.72922	-6.51978	-7.44511	-7.91411	-5.886	-8.21089	-5.061	-4.27411	-2.862	2.70167	6.08767	-1.41433	-6.419	-1.67678	-4.12222	-6.14233	-8.48533	-2.31022
90	-3.71282	3.57643	-9.72411	-1.14072	-2.73467	-5.90867	-4.71733	-5.14124	-3.77985	-5.60049	-3.7317	-3.30933	-6.08307	-6.88042	-4.84821	-6.39525	2.60282	-1.88111	0.21297	-6.68251	-7.47708	-7.79555	0.205768	-3.156	-1.66827	1.34946	-1.26374	-1.89628	-6.75066	-7.00478	-2.63849	-3.83694	-6.66825	-7.5709	-7.93242	-6.29827	-8.79935	-5.08599	-4.84728	-2.89533	2.94794	6.19148	-1.33203	-7.06327	-2.07873	-4.61805	-6.48327	-8.71527	-2.46974
91	-3.84081	3.72218	-10.0322	-0.771636	-2.91627	-6.125	-4.854	-5.48473	-4.05045	-5.71455	-4.07273	-3.10473	-6.24964	-6.936	-5.43555	-6.36091	2.77773	-1.92445	0.470909	-6.45273	-7.877	-8.16773	-0.181818	-3.49582	-1.47427	1.76882	-1.19327	-1.96664	-7.18218	-7.23845	-2.88827	-3.87082	-6.71282	-7.62	-7.86655	-6.61627	-9.39673	-5.01518	-5.40136	-2.821	3.22491	6.29773	-1.16764	-8.05291	-2.44927	-5.12827	-6.79818	-8.76164	-2.49009
92	-3.89867	3.84909	-10.3028	-0.445879	-3.02815	-6.21	-4.807	-5.81353	-4.19661	-5.75996	-4.27652	-2.82758	-6.1223	-6.80676	-5.98979	-6.19408	3.02436	-2.0344	0.809242	-6.23325	-8.18984	-8.44136	-0.559899	-3.72009	-1.21691	2.20043	-0.848242	-1.65439	-7.49552	-7.34213	-3.09969	-3.84783	-6.70549	-7.57279	-7.78992	-6.85473	-9.97083	-4.86177	-5.95562	-2.61667	3.47591	6.35536	-0.977727	-9.36945	-2.81943	-5.65058	-7.14467	-8.64735	-2.38071
93	-3.91619	3.95109	-10.5847	-0.276929	-3.07412	-6.20333	-4.73167	-6.10819	-4.22764	-5.75878	-4.37106	-2.52261	-5.85948	-6.54855	-6.48248	-5.91582	3.25336	-2.24834	1.20255	-6.17497	-8.43977	-8.56509	-0.919535	-3.81855	-0.935182	2.55579	-0.355152	-1.16052	-7.69582	-7.32359	-3.29926	-3.77604	-6.69335	-7.42537	-7.78567	-7.05655	-10.5232	-4.65467	-6.53564	-2.35	3.63976	6.31642	-0.798333	-10.5573	-3.20834	-6.1617	-7.55776	-8.4077	-2.21077
94	-3.92865	4.02273	-10.9154	-0.385939	-3.10545	-6.137	-4.717	-6.39258	-4.14627	-5.59079	-4.44703	-2.25036	-5.57467	-6.25027	-6.89236	-5.57864	3.33973	-2.61655	1.567	-6.31036	-8.66045	-8.53945	-1.22197	-3.80945	-0.687	2.78118	0.17097	-0.686515	-7.79388	-7.19858	-3.52888	-3.6843	-6.74336	-7.18858	-7.92488	-7.29236	-11.0758	-4.45512	-7.1503	-2.087	3.71045	6.12436	-0.653788	-11.3024	-3.65118	-6.66242	-7.96718	-8.11079	-2.06739
95	-3.97914	4.06828	-11.3424	-0.747424	-3.18661	-6.06367	-4.858	-6.68057	-4.014	-5.26317	-4.59954	-2.07482	-5.40171	-6.02003	-7.21115	-5.22609	3.21882	-3.16031	1.83018	-6.60834	-8.87823	-8.41918	-1.43891	-3.71082	-0.520909	2.85543	0.614687	-0.340879	-7.82591	-6.99158	-3.83262	-3.62133	-6.88409	-6.89252	-8.3239	-7.61627	-11.627	-4.34105	-7.80054	-1.89167	3.67588	5.76412	-0.573535	-11.7831	-4.17712	-7.18681	-8.22342	-7.78901	-2.03685
96	-4.09566	4.09609	-11.8763	-1.33942	-3.38133	-6.053	-5.152	-6.96146	-3.89221	-4.85292	-4.88909	-2.0363	-5.41497	-5.91633	-7.44939	-4.89801	2.86336	-3.84534	1.95548	-7.03372	-9.11513	-8.27064	-1.5723	-3.45627	-0.476909	2.80293	0.868788	-0.216455	-7.831	-6.74892	-4.25045	-3.63759	-7.1208	-6.59686	-9.00375	-8.04464	-12.1538	-4.38194	-8.47318	-1.775	3.50721	5.25988	-0.576929	-12.0151	-4.82145	-7.75931	-8.36964	-7.4739	-2.15743
97	-4.29573	4.10486	-12.5034	-2.15994	-3.70745	-6.166	-5.589	-7.24109	-3.84173	-4.46815	-5.33755	-2.16609	-5.63694	-5.97464	-7.62082	-4.64509	2.26891	-4.65479	1.92927	-7.52364	-9.38309	-8.16591	-1.63858	-3.08836	-0.583	2.63912	0.878424	-0.311303	-7.84803	-6.53852	-4.81342	-3.78948	-7.46476	-6.35315	-9.91252	-8.57827	-12.6163	-4.65364	-9.12621	-1.759	3.15845	4.64209	-0.690606	-11.8537	-5.57715	-8.32185	-8.48264	-7.21661	-2.41227
98	-4.58738	4.09851	-13.2036	-3.15633	-3.91255	-6.474	-6.13433	-7.56749	-3.94494	-4.18128	-5.93213	-2.47715	-6.06842	-6.20279	-7.74112	-4.5277	1.49373	-5.53853	1.76148	-8.05296	-9.6662	-8.14309	-1.66822	-2.79855	-0.831182	2.35895	0.581162	-0.62203	-7.93574	-6.42859	-5.46278	-4.0939	-7.90623	-6.2261	-10.9612	-9.19427	-13.0001	-5.16075	-9.69831	-1.88233	2.6617	3.94318	-0.952919	-11.2773	-6.42445	-8.81419	-8.6143	-7.10751	-2.77141
99	-4.94634	4.08483	-13.8986	-4.22686	-4.75945	-6.942	-6.679	-7.95638	-4.28836	-4.03843	-6.58862	-2.9387	-6.5814	-6.54891	-7.78533	-4.53349	0.614636	-6.38517	1.48364	-8.52864	-9.9498	-8.21	-1.65852	-2.68182	-1.19609	1.98507	0.0696061	-1.08973	-8.12626	-6.45222	-6.12892	-4.52852	-8.39522	-6.21707	-12.0156	-9.86136	-13.3064	-5.8352	-10.1248	-2.105	2.07809	3.20773	-1.35328	-10.4475	-7.24976	-9.1871	-8.77739	-7.16348	-2.98
100	-5.32423	4.06408	-14.492	-5.267	-5.364	-7.516	-7.149	-8.367	-4.842	-4.035	-7.241	-3.536	-7.061	-6.957	-7.704	-4.561	-0.302	-7.108	1.112	-8.824	-10.214	-8.345	-1.585	-2.762	-1.629	1.538	-0.539	-1.656	-8.41	-6.607	-6.737	-5.042	-8.878	-6.306	-12.949	-10.54	-13.509	-6.611	-10.35	-2.397	1.508	2.476	-1.866	-9.708	-7.923	-9.356	-8.96	-7.354	-3.609
[truncated: 45 more columns]

## Sheet: Rotation RKneeFlex A2FaCoM
all values Right	mean	std	steps
1	26.3484	3.44799	30.03	26.818	26.557	27.476	22.998	24.687	21.159	27.235	26.51	26.953	28.474	20.57	21.196	26.628	22.504	22.116	34.023	25.331	26.6	25.764	28.887	22.88	28.879	26.653	22.169	25.196	25.215	25.086	24.017	31.516	25.925	29.11	34.54	26.477	30.528	26.986	19.971	26.218	27.525	28.256	30.588	28.029	23.046	25.453	26.38	27.875	27.348
2	27.5212	3.43155	31.2984	28.0721	26.6647	28.2877	23.5379	26.2325	22.6755	28.2389	27.5084	28.0146	30.2589	21.6454	22.4802	27.9047	23.6242	22.4576	34.6725	26.4379	28.2561	27.0253	29.8198	22.5272	29.6657	27.2944	23.4737	27.1344	26.6773	26.6465	25.8427	32.7278	26.3899	30.4112	35.9517	26.6567	31.1864	27.4933	20.6861	27.9277	28.999	29.5053	32.0802	29.603	24.6462	26.6445	27.7276	29.0714	28.7944
3	28.6327	3.33902	32.2006	29.2395	26.7272	29.2317	24.3343	27.6592	24.2842	28.9779	28.5787	29.1604	31.7744	23.0131	24.0408	28.9763	25.0251	22.9732	34.9132	27.7341	29.6636	28.0471	30.4574	22.2574	30.7474	28.0592	24.8238	28.9476	27.8444	27.8516	27.5245	33.5326	27.0906	31.4336	36.8799	26.9606	32.0814	28.1867	21.7427	29.5438	30.2132	30.5541	33.2618	30.8817	26.2626	27.6865	28.8136	30.0353	30.0446
4	29.6113	3.16855	32.7347	30.1997	26.7853	30.237	25.4266	28.8332	25.8694	29.4657	29.5845	30.2505	32.8854	24.5914	25.7654	29.8591	26.5477	23.6887	34.8098	29.0612	30.7802	28.8034	30.8568	22.21	31.9745	28.9298	26.0735	30.4524	28.7128	28.6261	28.9123	33.9898	27.9775	32.1675	37.2853	27.4303	33.0914	29.013	23.0884	30.9568	31.0995	31.3983	34.0942	31.8076	27.7331	28.5269	29.6305	30.813	31.0645
5	30.3825	2.93712	32.9221	30.8908	26.9216	31.1833	26.695	29.6268	27.2621	29.7327	30.3833	31.1087	33.5231	26.1895	27.4578	30.5325	28.0134	24.6446	34.4254	30.2171	31.5662	29.303	31.0547	22.5803	33.1496	29.8433	27.0602	31.5062	29.3109	28.9607	29.8698	34.2115	28.9859	32.6417	37.1468	28.1684	33.9848	29.8339	24.5826	32.0992	31.651	32.0536	34.5874	32.3323	28.9222	29.1353	30.1921	31.4366	31.8578
6	30.9155	2.67925	32.8285	31.3239	27.1657	31.978	27.9616	29.851	28.2937	29.7874	30.8765	31.6808	33.7909	27.6269	28.9544	31.0196	29.2969	25.7259	33.7977	31.1119	32.0637	29.6213	31.0438	23.5912	34.1005	30.6906	27.7249	32.1809	29.6929	28.8958	30.3532	34.2858	30.0014	32.8408	36.6218	29.197	34.564	30.5028	26.0634	32.963	31.8775	32.5102	34.8073	32.5384	29.8159	29.5144	30.4999	31.8889	32.4187
7	31.1971	2.43298	32.5006	31.4287	27.5677	32.559	29.027	30.1179	28.8662	29.67	31.0719	31.9386	33.6951	28.7062	30.0787	31.2828	30.315	26.8015	32.9997	31.6694	32.28	29.8165	30.8084	25.1743	34.7073	31.3619	28.0676	32.473	29.8962	28.5748	30.4373	34.2517	30.9025	32.7705	35.7742	30.3982	34.725	30.927	27.4111	33.5749	31.8635	32.7588	34.8216	32.5048	30.3836	29.7116	30.5871	32.1398	32.7919
8	31.2172	2.24477	31.9567	31.2565	28.2045	32.832	29.8202	29.8735	29.0298	29.3597	30.9794	31.8259	33.2775	29.424	30.8503	31.2664	31.0494	27.7126	32.0886	31.8889	32.1638	29.8775	30.3391	27.0161	34.8635	31.7342	28.1083	32.4055	29.8986	28.0618	30.1791	34.0711	31.6137	32.4165	34.7013	31.5694	34.523	31.0769	28.5769	33.9302	31.613	32.7849	34.6444	32.2562	30.6924	29.738	30.4412	32.1387	32.9732
9	30.9952	2.15552	31.239	30.8166	29.075	32.8353	30.2799	29.4087	28.7678	28.8384	30.5845	31.4035	32.6289	29.8062	31.2724	31.0271	31.4709	28.3695	31.1235	31.7939	31.6952	29.7404	29.623	28.7783	34.6699	31.8245	27.9127	32.0712	29.6292	27.3888	29.6142	33.7048	32.0517	31.7652	33.5376	32.4458	34.1199	31.0155	29.5248	33.985	31.1317	32.5768	34.2306	31.8025	30.8154	29.5395	30.043	31.8533	32.9442
10	30.5498	2.17139	30.4614	30.1581	30.1033	32.593	30.4855	28.7158	28.2323	28.0765	29.9331	30.7329	31.791	29.9216	31.4202	30.587	31.62	28.678	30.1764	31.3588	30.9484	29.4138	28.7443	30.231	34.1796	31.6389	27.5413	31.488	29.1127	26.5199	28.8778	33.1143	32.2022	30.9199	32.3899	32.9333	33.1349	30.7577	30.1993	33.8065	30.4674	32.1229	33.6344	31.1765	30.7651	29.1144	29.3938	31.312	32.6758
11	29.9449	2.27551	29.7076	29.3676	31.0887	32.1233	30.5074	27.8599	27.4795	27.1009	29.0638	29.8584	30.8474	29.8444	31.3537	29.9824	31.4269	28.6242	29.2991	30.6754	29.9878	28.9133	27.7709	31.1837	33.3965	31.2073	27.0192	30.714	28.3723	25.4335	28.0361	32.3472	32.0896	29.9848	31.3558	33.0025	32.2022	30.3348	30.604	33.4022	29.7098	31.4258	32.9209	30.3975	30.5727	28.5156	28.5604	30.6135	32.2243
12	29.2277	2.42809	29.057	28.501	31.86	31.5153	30.3352	26.8808	26.6119	25.9927	28.02	28.8774	29.842	29.5593	31.0601	29.2752	30.9789	28.3217	28.534	29.83	28.8983	28.276	26.7632	31.7408	32.4074	30.6156	26.364	29.8232	27.4422	24.1892	27.1197	31.4767	31.727	29.0843	30.4783	32.6242	31.2477	29.7973	30.6737	32.7681	28.8617	30.5458	32.1608	29.5063	30.233	27.806	27.6186	29.8526	31.6429
13	28.4516	2.599	28.5397	27.615	32.1947	30.798	29.9212	25.8337	25.6836	24.8502	26.8731	27.8802	28.8097	29.1085	30.6171	28.4701	30.307	27.8005	27.9196	28.9018	27.7945	27.5654	25.7665	31.8713	31.2891	29.9147	25.6073	28.8822	26.4137	22.8705	26.1473	30.5633	31.1108	28.2908	29.7806	31.8845	30.3569	29.1772	30.4147	31.971	27.9139	29.5572	31.418	28.5903	29.7637	27.0482	26.6469	29.1247	30.9997
14	27.6376	2.75243	28.1201	26.726	32.1129	29.9873	29.2099	24.7828	24.7366	23.7108	25.7336	26.9092	27.7869	28.5068	30.0652	27.5769	29.5258	27.0893	27.4129	27.9716	26.7337	26.8454	24.7826	31.6277	30.1034	29.1817	24.7415	27.9701	25.3954	21.5597	25.1444	29.6518	30.3495	27.6003	29.2138	30.8664	29.5767	28.5164	29.8724	31.101	26.9061	28.5303	30.7213	27.7028	29.231	26.2916	25.7123	28.4779	30.3769
15	26.8327	2.89881	27.7024	25.8435	31.6193	29.116	28.3124	23.7619	23.773	22.6243	24.6665	25.9807	26.8052	27.7745	29.4756	26.6292	28.7137	26.2368	26.9729	27.0736	25.7482	26.1487	23.7875	31.0028	28.9828	28.4506	23.7647	27.122	24.4271	20.2903	24.1473	28.7615	29.5126	26.9909	28.7247	29.6317	28.9201	27.8356	29.0754	30.2226	25.8984	27.5202	30.0712	26.8852	28.7	25.5411	24.8379	27.9039	29.8214
16	26.0535	3.02579	27.2178	24.9771	30.7634	28.184	27.3093	22.7715	23.102	21.6234	23.723	25.0967	25.9229	26.9585	28.8938	25.6573	27.928	25.2665	26.5501	26.2259	24.8327	25.4947	22.7685	30.064	28.0202	27.6782	22.7353	26.3612	23.5222	19.0785	23.1934	27.8907	28.6451	26.4349	28.2884	28.2558	28.4026	27.1413	28.176	29.3835	24.9381	26.5521	29.4501	26.1305	28.2154	24.7839	24.0207	27.3722	29.344
17	25.3095	3.15343	26.6694	24.1627	29.6965	27.2037	26.3074	21.8179	21.6246	20.7364	22.9257	24.2757	25.1579	26.1122	28.3401	24.6896	27.1937	24.2409	26.1137	25.4347	23.9913	24.8715	21.7496	28.9432	27.2633	26.8611	21.6976	25.6848	22.6561	17.9451	22.2996	27.0404	27.7622	25.9113	27.8754	26.8474	27.9915	26.4363	27.2722	28.5908	24.0604	25.6366	28.8375	25.4272	28.083	24.0101	23.2677	26.8574	28.9264
18	24.613	3.25836	26.0705	23.4239	28.4965	26.2317	25.3761	20.9312	20.4954	20.0032	22.2404	23.5362	24.518	25.2925	27.8056	23.7497	26.5278	23.2344	25.6581	24.731	23.2383	24.2757	20.7592	27.7512	26.682	26.0565	20.67	25.091	21.8024	16.8838	21.4826	26.2255	26.8776	25.4127	27.4648	25.4733	27.688	25.7167	26.4386	27.8387	23.3021	24.7806	28.2255	24.7838	27.3777	23.2331	22.5807	26.3363	28.5358
19	23.972	3.34827	25.4367	22.7702	27.2441	25.314	24.5666	20.1119	19.4829	19.4242	21.6442	22.8863	23.9665	24.515	27.2621	22.869	25.894	22.3217	25.175	24.1305	22.5756	23.7184	19.8298	26.585	26.2135	25.3186	19.6782	24.5675	20.9535	15.8865	20.7432	25.4499	26.0142	24.937	27.0247	24.2285	27.4357	25.0138	25.6915	27.1257	22.679	24.0136	27.6136	24.2087	26.9916	22.4793	21.9625	25.7956	28.1489
20	23.3746	3.41716	24.7966	22.2078	26.0014	24.4987	23.8661	19.355	18.5735	18.9984	21.1246	22.335	23.4611	23.7666	26.6807	22.064	25.2788	21.5679	24.6574	23.6105	21.991	23.2122	18.9844	25.5026	25.8244	24.6835	18.7429	24.0837	20.1172	14.9544	20.0852	24.7078	25.2064	24.4688	26.5501	23.1975	27.1767	24.3565	25.0293	26.4516	22.179	23.3517	27.0025	23.7067	26.6057	21.7839	21.4034	25.2187	27.755
21	22.8082	3.46265	24.1544	21.6983	24.8295	23.7727	23.272	18.6617	17.7716	18.7088	20.657	21.8467	22.9662	23.0236	26.0585	21.3281	24.6833	20.9861	24.1048	23.1414	21.475	22.7449	18.2109	24.4922	25.4849	24.1565	17.871	23.6121	19.2918	14.0931	19.4892	23.99	24.4779	24.0038	26.0334	22.4358	26.8629	23.7442	24.4193	25.8027	21.7806	22.8045	26.3944	23.2751	26.2196	21.1459	20.8935	24.5817	27.3538
22	22.2617	3.4884	23.4946	21.2163	23.7643	23.126	22.7393	18.0201	17.0617	18.5156	20.2192	21.3737	22.4601	22.2775	25.4032	20.6619	24.112	20.5753	23.525	22.6813	21.0071	22.2998	17.4906	23.5567	25.131	23.7377	17.0678	23.1082	18.4698	13.2805	18.9376	23.2811	23.8374	23.5431	25.4824	21.973	26.4912	23.1576	23.8446	25.1604	21.4534	22.3605	25.782	22.8965	25.8173	20.5528	20.4083	23.894	26.9508
23	21.7241	3.50115	22.8158	20.7477	22.819	22.541	22.2433	17.4332	16.4238	18.3583	19.801	20.8873	21.938	21.5153	24.7369	20.0523	23.5502	20.2759	22.932	22.202	20.557	21.8656	16.7977	22.6777	24.7216	23.3917	16.3277	22.5819	17.6399	12.5021	18.4431	22.5697	23.284	23.0823	24.922	21.7487	26.0921	22.574	23.2882	24.4959	21.16	21.9991	25.1509	22.5383	25.3646	20.004	19.9359	23.1598	26.5411
24	21.1954	3.51012	22.1388	20.3068	22.0594	21.983	21.7397	16.8919	15.84	18.2064	19.3951	20.3744	21.4225	20.7335	24.0588	19.503	22.9947	20.0189	22.3636	21.6737	20.1036	21.4409	16.1259	21.8462	24.2739	23.0899	15.6582	22.0614	16.8007	11.7706	18.0039	21.8505	22.8008	22.6215	24.3837	21.6669	25.7156	21.9845	22.7347	23.7957	20.8724	21.7001	24.5125	22.1852	24.8458	19.4999	19.4516	22.3878	26.1201
25	20.6822	3.52042	21.4772	19.9291	21.4764	21.453	21.1948	16.3899	15.331	18.0418	18.9953	19.8502	20.941	19.9413	23.3694	19.0583	22.442	19.7622	21.8509	21.1135	19.6134	21.0358	15.4595	21.0517	23.8318	22.8278	15.0763	21.5713	15.9662	11.123	17.6108	21.1254	22.3492	22.1723	23.9021	21.6463	25.4382	21.3955	22.1636	23.0555	20.5817	21.4404	23.8867	21.8311	24.2651	19.0346	18.933	21.6017	25.6843
26	20.1968	3.5362	20.8563	19.6339	21.0651	20.9837	20.6251	15.9301	14.8869	17.8398	18.5994	19.3352	20.5067	19.1535	22.6762	18.7447	21.8973	19.497	21.4198	20.5596	19.1062	20.6491	14.7899	20.2803	23.4337	22.6099	14.5829	21.1246	15.1553	10.59	17.2572	20.4052	21.9087	21.7686	23.4827	21.6104	25.2981	20.8319	21.554	22.285	20.2982	21.2122	23.2935	21.4826	23.6153	18.6166	18.3795	20.8299	25.2337
27	19.7587	3.56229	20.2995	19.5604	20.7851	20.6003	20.0526	15.5176	14.5156	17.5901	18.2168	18.8602	20.1217	18.3757	21.9865	18.5647	21.3798	19.2394	21.0951	20.0665	18.6107	20.2753	14.1717	19.5138	23.125	22.4458	14.198	20.7356	14.3974	10.2052	16.9389	19.7258	21.4721	21.4265	23.1465	21.5487	25.3529	20.3312	20.9046	21.5079	20.0432	21.0181	22.7823	21.1495	22.9197	18.2547	17.8022	20.0893	24.772
28	19.3809	3.60236	19.834	19.4235	20.5587	20.319	19.4996	15.1856	14.2126	17.3442	17.8572	18.4491	19.7762	17.6066	21.3141	18.5593	20.915	19.0326	20.9022	19.6653	18.1327	19.9295	13.6326	18.728	22.9184	22.3714	13.9416	20.4202	13.7313	9.98882	16.638	19.1279	21.0426	21.1704	22.8993	21.4716	25.5781	19.9192	20.218	20.7528	19.8359	20.8756	22.3785	20.829	22.2085	17.9578	17.2201	19.4025	24.3007
29	19.08	3.66168	19.5088	19.4761	20.3502	20.1937	18.9792	14.9611	13.9902	17.1559	17.5403	18.1327	19.4925	16.8552	20.6982	18.7281	20.5498	18.9151	20.8309	19.3824	17.6819	19.6365	13.1792	17.9557	22.8319	22.4089	13.7932	20.1939	13.2012	9.93195	16.3325	18.6497	20.636	21.0486	22.7763	21.3903	25.9228	19.6234	19.5111	20.0448	19.6936	20.7732	22.0886	20.5175	21.5121	17.7249	16.6625	18.8082	23.8338
30	18.861	3.74433	19.3195	19.5788	20.1437	20.2223	18.4948	14.8181	13.8491	17.0231	17.3015	17.9379	19.2901	16.1408	20.1654	19.0763	20.2759	18.9074	20.8549	19.2266	17.3188	19.4408	12.8432	17.2441	22.8712	22.5741	13.7252	20.0777	12.8476	9.99029	15.9963	18.3185	20.2767	21.0677	22.832	21.3073	26.2904	19.4771	18.8057	19.4115	19.6412	20.7132	21.9347	20.2221	20.852	17.5578	16.1599	18.3247	23.3957
31	18.7266	3.84463	19.2388	19.7037	19.9542	20.391	18.0581	14.762	13.7363	16.9552	17.1505	17.8398	19.1769	15.4913	19.7282	19.6344	20.1167	19.0502	21.0005	19.1848	17.0985	19.3798	12.6307	16.6403	22.9678	22.9044	13.7247	20.0675	12.6461	10.1414	15.6593	18.1656	20.0088	21.216	23.0295	21.2385	26.6054	19.4438	18.1446	18.8659	19.7072	20.7147	21.9008	19.952	20.2579	17.4607	15.726	17.9663	23.0072
32	18.676	3.95536	19.2558	19.8618	19.8072	20.6553	17.6662	14.7843	13.6068	16.9814	17.0524	17.8172	19.1796	14.9493	19.3824	20.3484	20.0529	19.3225	21.3266	19.2535	16.9963	19.4737	12.5643	16.175	23.0754	23.3665	13.7713	20.1442	12.5692	10.3742	15.3874	18.1766	19.8646	21.4787	23.3285	21.2575	26.8458	19.5036	17.549	18.4165	19.8818	20.799	21.9617	19.7142	19.7614	17.4235	15.3636	17.7654	22.6804
33	18.7054	4.06731	19.3436	20.0708	19.6914	20.9347	17.3232	14.8768	13.4905	17.1302	16.9969	17.8253	19.2784	14.5066	19.1126	21.1796	20.1254	19.7109	21.8046	19.3905	16.9704	19.6991	12.6855	15.8618	23.1592	23.8821	13.8435	20.3089	12.577	10.6799	15.2371	18.3653	19.8577	21.8186	23.7043	21.3979	27.0292	19.6369	17.0468	18.0724	20.1821	20.9608	22.1101	19.4964	19.3746	17.4253	15.0581	17.7271	22.4149
34	18.8127	4.17112	19.4827	20.344	19.594	21.175	17.037	15.0567	13.4417	17.429	17.025	17.8167	19.46	14.155	18.9407	22.086	20.3853	20.2247	22.396	19.573	17.006	20.016	13.0517	15.7023	23.218	24.4433	13.926	20.5373	12.632	11.0513	15.2473	18.754	19.989	22.1847	24.1217	21.6207	27.1633	19.7987	16.642	17.85	20.609	21.1917	22.3593	19.291	19.1347	17.445	14.782	17.8307	22.2087
35	18.9948	4.26488	19.6804	20.7116	19.5245	21.3247	16.8113	15.3124	13.4524	17.8717	17.1552	17.7873	19.7235	13.9436	18.8617	22.9968	20.8293	20.8382	23.0625	19.8008	17.0715	20.3616	13.6557	15.685	23.2439	25.0325	14.0162	20.8146	12.6968	11.4878	15.4029	19.39	20.2644	22.5468	24.5774	21.9288	27.2733	19.9584	16.3345	17.7329	21.1647	21.4866	22.6935	19.1039	19.0423	17.4603	14.5056	18.0746	22.0545
36	19.2481	4.34913	19.9559	21.1597	19.5785	21.3953	16.6619	15.6444	13.5202	18.4498	17.3314	17.7537	20.0321	13.8649	18.8736	23.866	21.4587	21.5531	23.73	20.0629	17.1446	20.706	14.5135	15.8116	23.2455	25.6122	14.1393	21.1263	12.7645	12.0044	15.6792	20.2354	20.6558	22.8806	25.0864	22.3497	27.3741	20.1265	16.1141	17.7155	21.8038	21.8452	23.1016	18.957	19.1148	17.4794	14.2115	18.4888	21.949
37	19.5723	4.41605	20.3146	21.6943	19.8208	21.414	16.5856	16.0568	13.6642	19.1535	17.5358	17.7484	20.3772	13.9425	18.9707	24.6402	22.199	22.3745	24.3626	20.358	17.2463	21.0432	15.6624	16.059	23.2752	26.1429	14.3212	21.4578	12.8685	12.5907	16.049	21.2719	21.215	23.1811	25.6448	22.8607	27.4765	20.3266	15.9435	17.8045	22.4878	22.267	23.569	18.88	19.3723	17.5175	13.9191	19.0532	21.893
38	19.9763	4.45963	20.7654	22.308	20.169	21.4067	16.5791	16.5287	13.9068	19.9633	17.7654	17.8173	20.7422	14.1894	19.1336	25.3123	22.98	23.2511	24.9215	20.6744	17.4177	21.3882	17.0682	16.4603	23.4176	26.6222	14.603	21.8003	13.0606	13.2367	16.49	22.4682	21.9258	23.4522	26.2419	23.442	27.5869	20.5755	15.8225	18.0006	23.1772	22.7601	24.0666	18.911	19.7845	17.607	13.6668	19.7387	21.8888
39	20.4479	4.47357	21.3034	22.9859	20.5175	21.3913	16.6289	17.0709	14.282	20.8439	18.0326	18.0487	21.1117	14.607	19.3506	25.8691	23.7079	24.138	25.3845	20.9877	17.7087	21.7573	18.651	17.0029	23.8676	27.0608	15.0111	22.137	13.3818	13.9298	16.9897	23.8047	22.6525	23.6923	26.8359	24.0756	27.7105	20.8849	15.7502	18.2993	23.8265	23.3389	24.5663	19.0594	20.3548	17.7777	13.4994	20.5114	21.9274
40	20.9784	4.45286	21.8928	23.7413	20.8371	21.377	16.7406	17.6955	14.7928	21.769	18.3451	18.431	21.4832	15.2592	19.578	26.2995	24.2973	24.9675	25.7625	21.2736	18.1705	22.1486	20.3101	17.712	24.5379	27.4406	15.5793	22.4578	13.8605	14.6578	17.5421	25.2255	23.3023	23.9087	27.3932	24.7319	27.8603	21.2573	15.7195	18.6995	24.3975	24.0139	25.0488	19.3266	21.0329	18.0221	13.4938	21.3261	22.0071
41	21.5575	4.39443	22.487	24.5631	21.1502	21.3917	16.839	18.407	15.4945	22.7059	18.7136	18.9468	21.8639	16.1183	19.7987	26.6324	24.7313	25.6951	26.0692	21.5404	18.8607	22.5625	21.8856	18.5594	25.2921	27.7666	16.3375	22.7557	14.5	15.3954	18.1445	26.6823	23.8368	24.1218	27.8945	25.3836	28.0586	21.7069	15.7534	19.2077	24.8644	24.7761	25.5005	19.718	21.7561	18.3592	13.663	22.1292	22.1322
42	22.179	4.29772	23.0458	25.4531	21.4906	21.4617	17.1849	19.2259	16.4407	23.6101	19.1652	19.6006	22.2557	17.1776	20.0282	26.8737	25.0112	26.2975	26.32	21.8145	19.7924	23.0225	23.2505	19.561	26.0356	28.04	17.2966	23.038	15.2865	16.1239	18.7782	28.1278	24.2671	24.35	28.3513	26.0126	28.294	22.2473	15.8716	19.8233	25.2151	25.5838	25.9173	20.2285	22.4759	18.8255	14.0214	22.8909	22.3276
43	22.8291	4.16883	23.5186	26.3866	21.9078	21.607	17.5679	20.1206	17.6915	24.4509	19.7131	20.3536	22.6511	18.3944	20.2882	27.0412	25.158	26.7846	26.5363	22.1301	20.9119	23.5521	24.3268	20.7027	26.7494	28.207	18.4455	23.3176	16.2593	16.8391	19.4292	29.4794	24.6477	24.6147	28.7885	26.6013	28.5502	22.868	16.1233	20.5453	25.4475	26.3952	26.2899	20.8346	23.1397	19.4144	14.5916	23.589	22.6082
44	23.4919	4.00665	23.8979	27.3092	22.4345	21.853	18.0792	21.0589	19.1483	25.2081	20.354	21.158	23.0446	19.7042	20.6174	27.1769	25.2172	27.202	26.7343	22.5079	22.1654	24.1594	25.067	21.935	27.3937	28.2452	19.7645	23.6097	17.4212	17.5547	20.0859	30.4065	25.0274	24.9104	29.2243	27.1607	28.7735	23.5496	16.5705	21.3604	25.6121	27.1697	26.5898	21.5084	23.7146	20.1102	15.4074	24.1966	22.9898
45	24.1456	3.81737	24.1888	28.1337	23.081	22.1897	18.7538	22.0069	20.6738	25.8706	21.078	21.9584	23.428	21.0527	21.0329	27.2951	25.2264	27.5849	26.939	22.972	23.4633	24.8248	25.5173	23.2068	27.9253	28.1662	21.2183	23.9222	18.7119	18.2942	20.7301	30.6657	25.438	25.2346	29.6766	27.6964	28.9626	24.2497	17.2183	22.2413	25.7633	27.8583	26.7946	22.2123	24.1638	20.892	16.4209	24.722	23.4962
46	24.7815	3.61173	24.4261	28.7545	23.8735	22.616	19.5911	22.9337	22.1058	26.4237	21.8816	22.7194	23.8038	22.3618	21.5678	27.4044	25.229	27.9575	27.1941	23.5669	24.7027	25.5118	25.7637	24.444	28.402	28.0243	22.7104	24.2535	20.0872	19.0681	21.3545	30.4625	25.8968	25.5951	30.1635	28.191	29.1381	24.9417	18.1004	23.1523	25.9477	28.46	26.936	22.9109	24.5043	21.7303	17.6041	25.1755	24.134
47	25.3876	3.41683	24.6728	29.0355	24.7805	23.1473	20.562	23.7924	23.3208	26.8431	22.7196	23.4299	24.1936	23.554	22.2348	27.5142	25.2821	28.3282	27.5161	24.2577	25.8318	26.1676	25.8587	25.5569	28.8652	27.9271	24.1593	24.5876	21.5174	19.8765	21.9688	30.0692	26.3821	25.9987	30.7066	28.6281	29.3233	25.6228	19.1743	24.063	26.2013	28.9842	27.0601	23.5859	24.7571	22.5932	18.9172	25.5809	24.8693
48	25.97	3.17485	24.9691	28.8685	25.7944	23.766	21.6427	24.5353	24.1619	27.0752	23.5561	24.0829	24.6081	24.5396	22.9934	27.5632	25.4102	28.6894	27.8973	25.0149	26.7963	26.7405	25.7918	26.5304	29.3396	27.9818	25.4587	24.9071	22.9501	20.7182	22.5817	29.6462	26.8779	26.442	31.2807	28.9987	29.5523	26.2907	20.4052	24.9431	26.5148	29.4539	27.2127	24.2286	24.9842	23.4745	20.2974	25.9715	25.6601
49	26.5046	2.94735	25.3274	28.3302	26.8866	24.458	22.7662	25.1475	24.6933	27.0389	24.3699	24.6826	25.0513	25.3133	23.797	27.8366	25.6357	29.0121	28.3132	25.7917	27.5855	27.2351	25.5707	27.3333	29.8455	28.2258	26.553	25.1986	24.2886	21.581	23.1959	29.2212	27.3599	26.9204	31.8455	29.2885	29.8206	26.9347	21.7648	25.7808	26.8268	29.88	27.4077	24.8488	25.2487	24.3445	21.6657	26.3758	26.4619
50	26.9683	2.7182	25.7194	27.5012	27.9754	25.1947	23.8694	25.5808	24.9671	26.7269	25.1399	25.2513	25.5138	25.8353	24.5685	28.0838	25.9364	29.286	28.7035	26.5485	28.1806	27.6549	25.2044	27.9688	30.3843	28.6218	27.4096	25.464	25.4534	22.4471	23.8224	28.7505	27.7603	27.4184	32.3204	29.4593	30.0726	27.5229	23.186	26.5739	27.0439	30.2357	27.6447	25.4498	25.6128	25.1359	22.9503	26.8064	27.2321
51	27.336	2.49928	26.0847	26.5889	28.9865	25.9327	24.8904	25.8548	25.0912	26.2347	25.8501	25.8137	25.9614	26.1043	25.2533	28.3941	26.29	29.4944	28.9778	27.235	28.5083	27.9957	24.738	28.3549	30.7767	29.1445	27.9593	25.7327	26.3906	23.2912	24.4684	28.1763	27.9925	27.8994	32.6162	29.4632	30.1953	28.0224	24.616	27.3131	27.0532	30.4003	27.9032	26.0166	26.0702	25.7863	24.0727	27.2613	27.9335
52	27.5764	2.31297	26.349	25.7491	29.8516	26.649	25.7925	25.9719	25.0886	25.6553	26.475	26.3698	26.3083	26.085	25.8025	28.7262	26.6643	29.601	29.0333	27.7794	28.5037	28.2316	24.2611	28.394	30.7153	29.7133	28.1437	26.0148	27.0668	24.0836	25.121	27.4972	27.984	28.3154	32.6346	29.2504	30.0964	28.3711	25.984	27.9608	26.8054	30.259	28.1125	26.5083	26.5919	26.2201	24.9856	27.724	28.5178
53	27.6676	2.18915	26.3969	25.098	30.5157	27.2813	26.5583	25.8704	24.9406	25.0931	26.9398	26.8786	26.4755	25.7392	26.1771	29.0113	26.9788	29.5665	28.7762	28.1139	28.1745	28.3268	23.8561	28.0857	30.286	30.2155	27.966	26.3264	27.4489	24.792	25.7324	27.13	27.6797	28.5694	32.2847	28.8117	29.7802	28.4507	27.2306	28.4522	26.3609	29.7916	28.1874	26.8622	27.0838	26.3468	25.6854	28.1607	28.8915
54	27.5885	2.13871	26.2036	24.6427	30.8434	27.7573	27.2012	25.5507	24.6763	24.6279	27.1638	27.2487	26.3607	25.1693	26.2721	29.1598	27.1092	29.3493	28.2627	28.1284	27.5631	28.2449	23.574	27.533	29.6869	30.5099	27.4427	26.6771	27.4744	25.3581	26.2204	26.1907	27.1503	28.6039	31.6909	28.2738	29.3598	28.2617	28.2368	28.7034	25.807	29.0646	28.0524	26.9817	27.426	26.1685	26.1701	28.5066	28.9703
55	27.3563	2.14305	25.8065	24.3992	30.7744	27.989	27.639	25.0268	24.3407	24.2837	27.0855	27.374	25.9986	24.4733	26.0939	29.1208	27.019	29.0143	27.6202	27.8454	26.7762	27.9308	23.4549	26.941	29.1108	30.5188	26.6521	27.0717	27.04	25.6797	26.4253	25.5094	26.505	28.3997	30.9632	27.7619	28.9294	27.8141	28.9335	28.5899	25.237	28.2146	27.6339	26.7527	27.481	25.7503	26.3612	28.6435	28.7339
56	27.0054	2.16923	25.2756	24.3283	30.307	27.8767	27.8428	24.4216	24.036	24.0701	26.697	27.2358	25.47	23.798	25.626	28.9119	26.6839	28.6627	26.972	27.345	25.9673	27.4478	23.4638	26.4777	28.6683	30.2628	25.7703	27.5039	26.2621	25.7119	26.3093	25.053	25.827	27.9772	30.2446	27.3973	28.5652	27.1846	29.2081	28.1591	24.7403	27.3536	27.0318	26.2277	27.1873	25.181	26.2314	28.5006	28.1986
57	26.5872	2.19209	24.7067	24.4057	29.477	27.5193	27.7514	23.8552	23.8639	24.0086	26.0384	26.8592	24.8535	23.2343	24.9705	28.5572	26.2334	28.3982	26.4485	26.7011	25.2394	26.8531	23.5824	26.2062	28.4096	29.7745	24.9185	27.9372	25.2687	25.4699	25.8957	24.7286	25.2125	27.4171	29.6466	27.2583	28.3307	26.5196	28.9553	27.487	24.3452	26.5675	26.3459	25.4832	26.6241	24.5683	25.8086	28.0836	27.4291
58	26.1598	2.21176	24.1792	24.6369	28.5361	26.998	27.3693	23.4276	23.8301	24.1053	25.2718	26.3367	24.2427	22.839	24.2617	28.1288	25.76	28.2886	26.0837	26.0425	24.68	26.2261	23.7946	26.1647	28.3346	29.1655	24.1934	28.295	24.2179	25.009	25.2741	24.5241	24.7171	26.8266	29.2369	27.3253	28.2383	25.9213	28.2683	26.6874	24.0452	25.915	25.682	24.6277	25.8851	24.0115	25.1488	27.4462	26.57
59	25.7702	2.24697	23.7234	24.9811	27.664	26.3933	26.7985	23.1615	23.9201	24.3362	24.5015	25.7895	23.6812	22.5772	23.6294	27.6764	25.3456	28.3451	25.8697	25.449	24.2708	25.6614	24.0591	26.2831	28.3796	28.5228	23.6067	28.4778	23.2637	24.4129	24.5758	24.4368	24.3617	26.2802	29.0301	27.5619	28.288	25.4535	27.2342	25.9005	23.8236	25.3832	25.1184	23.7918	25.1184	23.548	24.3479	26.6688	25.7399
60	25.4499	2.30204	23.3581	25.4169	27.0304	25.7947	26.1346	23.0538	24.1082	24.6649	23.8221	25.2949	23.1907	22.4367	23.1404	27.2269	25.0193	28.5691	25.785	24.9658	23.991	25.2193	24.3275	26.5159	28.5085	27.9083	23.1698	28.4532	22.4897	23.8034	23.9014	24.4763	24.1605	25.8414	29.0033	27.9288	28.4619	25.1145	26.0763	25.23	23.6601	24.9543	24.6703	23.0519	24.407	23.1889	23.5526	25.8726	25.0124
61	25.2117	2.36393	23.0641	25.89	26.6769	25.239	25.4877	23.1007	24.3463	25.0403	23.3026	24.9057	22.7634	22.3874	22.8516	26.7929	24.783	28.8986	25.8028	24.5821	23.8419	24.9262	24.5714	26.825	28.6958	27.3466	22.9072	28.1973	21.9312	23.2508	23.3085	24.629	24.1165	25.5126	29.1657	28.3571	28.7175	24.8985	24.9743	24.7164	23.5318	24.6007	24.3354	22.4606	23.8087	22.9236	22.8523	25.135	24.4402
62	25.0609	2.44053	22.846	26.352	26.6257	24.7613	24.9342	23.2447	24.5802	25.4055	22.952	24.616	22.4049	22.4107	22.7658	26.3746	24.63	29.2936	25.8932	24.3002	23.8078	24.7849	24.7641	27.1691	28.9115	26.8491	22.8098	27.7712	21.6089	22.8028	22.8299	24.8931	24.2082	25.2907	29.4898	28.8053	29.0149	24.7703	24.0787	24.3745	23.4309	24.3019	24.1159	22.009	23.3237	22.7219	22.306	24.51	24.0243
63	24.9922	2.53047	22.7223	26.64	26.8278	24.3673	24.4975	23.4591	24.7694	25.7263	22.7684	24.428	22.1218	22.5018	22.8613	25.9741	24.577	29.73	26.0515	24.1226	23.8709	24.7597	24.9036	27.5171	29.1401	26.4544	22.8625	27.2567	21.4641	22.5021	22.4492	25.2587	24.4264	25.19	29.9247	29.2472	29.3012	24.7032	23.4061	24.1527	23.367	24.0499	23.9881	21.6882	22.9697	22.5755	21.9607	24.0309	23.7379
64	24.9948	2.5994	22.7094	27.0106	27.1978	24.071	24.1761	23.7027	24.8811	25.9798	22.7539	24.3469	21.9273	22.652	23.1166	25.5965	24.607	30.1715	26.2842	24.0408	24.0229	24.8295	24.9974	27.842	29.3545	26.1784	23.0755	26.7172	21.4676	22.3289	22.1585	25.7039	24.7665	25.2177	30.3995	29.6603	29.482	24.6978	22.9688	24.0229	23.3823	23.8574	23.948	21.5102	22.7464	22.4875	21.7844	23.6757	23.5547
65	25.0512	2.62515	22.8142	27.2583	27.6926	23.92	23.9684	23.9523	24.919	26.1421	22.877	24.342	21.8587	22.8517	23.4505	25.257	24.7192	30.5908	26.5805	24.0515	24.2484	24.9678	25.0678	28.1234	29.4244	26.0416	23.4408	26.2102	21.6077	22.2775	21.9839	26.1788	25.1932	25.3699	30.8351	30.0208	29.6695	24.7567	22.728	23.9647	23.4781	23.7491	23.9907	21.4885	22.633	22.449	21.7609	23.4339	23.4569
66	25.1556	2.61744	23.0413	27.3524	28.2625	23.9047	23.8421	24.1903	24.8849	26.2257	23.1041	24.3978	21.9156	23.0639	23.8149	24.9801	24.8671	30.9427	26.9175	24.1329	24.5138	25.1509	25.1474	28.368	29.2638	26.0938	23.9096	25.7585	21.8707	22.3414	21.9867	26.6377	25.6581	25.6422	31.192	30.3139	29.797	24.878	22.6351	23.9568	23.6444	23.76	24.1008	21.6025	22.6368	22.4605	21.8739	23.2985	23.4125
67	25.2948	2.58941	23.391	27.358	28.879	24.039	23.785	24.413	24.793	26.2493	23.41	24.5077	22.082	23.26	24.1413	24.7797	25.0293	31.2043	27.262	24.271	24.788	25.3617	25.2563	28.588	28.9693	26.3163	24.435	25.3833	22.2333	22.5107	22.1553	27.054	26.118	26.011	31.4267	30.518	29.844	25.0583	22.6883	23.983	23.869	23.913	24.2593	21.853	22.736	22.529	22.107	23.2753	23.402
68	25.4619	2.55152	23.8169	27.288	29.5088	24.3433	23.7717	24.6205	24.6551	26.2325	23.765	24.6558	22.3505	23.4063	24.3724	24.6822	25.188	31.3563	27.5692	24.4403	25.0328	25.5947	25.3915	28.807	28.69	26.6804	24.966	25.0731	22.6826	22.7621	22.4581	27.4012	26.5172	26.4174	31.5519	30.6494	29.846	25.2635	22.844	24.0376	24.1462	24.1966	24.4588	22.2486	22.924	22.6606	22.4205	23.3482	23.4461
69	25.6448	2.50775	24.2797	27.1873	30.1146	24.762	23.8051	24.7982	24.4794	26.211	24.1246	24.8362	22.6726	23.493	24.4651	24.7456	25.334	31.3654	27.8285	24.6183	25.2399	25.8399	25.5511	29.0352	28.4888	27.1482	25.4608	24.822	23.2174	23.0754	22.8644	27.6796	26.8268	26.8192	31.5711	30.7425	29.8157	25.4752	23.0892	24.118	24.4526	24.5897	24.6999	22.7463	23.2151	22.8337	22.7893	23.5258	23.5244
70	25.8395	2.46242	24.7262	27.0935	30.6555	25.257	23.8913	24.9367	24.2949	26.206	24.4629	25.0449	23.0139	23.5168	24.4222	24.9539	25.477	31.2673	28.0423	24.787	25.4034	26.0726	25.7246	29.2687	28.4098	27.6494	25.8812	24.6329	23.7975	23.4288	23.3118	27.8808	27.0288	27.1665	31.4935	30.8365	29.7914	25.6797	23.4053	24.2162	24.7755	25.0638	24.9744	23.3154	23.5818	23.0385	23.198	23.8263	23.6276
71	26.0297	2.41956	25.1103	27.0412	31.0855	25.7693	24.025	25.0359	24.138	26.2527	24.7592	25.2747	23.3321	23.4863	24.2382	25.2897	25.6234	31.0914	28.2176	24.9288	25.5147	26.2683	25.9003	29.4864	28.418	28.1328	26.1893	24.4985	24.3955	23.8032	23.7495	28.0072	27.1179	27.4248	31.3605	30.9611	29.7957	25.8634	23.7508	24.3254	25.0875	25.5875	25.2747	23.905	24.0108	23.2809	23.6205	24.2379	23.7484
72	26.2064	2.38354	25.4056	27.0242	31.4068	26.2607	24.2025	25.1013	24.0275	26.3531	25.0017	25.5167	23.6024	23.4206	23.9691	25.7244	25.7694	30.8705	28.3607	25.0363	25.5785	26.4065	26.0723	29.6817	28.5022	28.5374	26.3836	24.4208	24.9773	24.1806	24.1303	28.0638	27.1186	27.5784	31.2036	31.1229	29.83	26.0125	24.0936	24.4415	25.3604	26.1124	25.5858	24.478	24.4693	23.5665	24.0114	24.731	23.8823
73	26.3591	2.35741	25.5997	27.0396	31.6135	26.701	24.4	25.138	23.9897	26.4995	25.1952	25.7654	23.8035	23.3469	23.6609	26.1945	25.89	30.6521	28.4791	25.0966	25.5981	26.4792	26.2308	29.853	28.6384	28.8315	26.4687	24.4051	25.4807	24.5405	24.4125	28.0739	27.0747	27.6138	31.0584	31.3169	29.8979	26.118	24.4055	24.5601	25.5895	26.5994	25.899	24.9959	24.9186	23.8739	24.3268	25.2761	24.0145
74	26.4796	2.34127	25.687	27.0704	31.7463	27.0447	24.5931	25.1645	24.0331	26.6704	25.3441	26.0224	23.9237	23.2905	23.3615	26.6538	25.9319	30.4688	28.57	25.1135	25.5755	26.4847	26.3667	29.9781	28.7965	28.9948	26.4351	24.4407	25.8619	24.8357	24.6067	28.0488	26.9989	27.534	30.9511	31.5313	29.9939	26.2025	24.6742	24.6736	25.7734	27.0168	26.1959	25.404	25.3117	24.1775	24.5398	25.8266	24.1247
75	26.5646	2.33362	25.6834	27.1058	31.8485	27.2947	24.7487	25.2	24.1541	26.8362	25.4459	26.2739	23.9655	23.2637	23.1145	27.0473	25.909	30.3454	28.619	25.1031	25.5231	26.4185	26.4707	30.057	28.9647	29.0165	26.2815	24.5234	26.0997	25.0313	24.7785	27.9977	26.9059	27.3816	30.8987	31.7456	30.0936	26.2814	24.8831	24.7793	25.9042	27.328	26.4468	25.6719	25.6203	24.4455	24.6854	26.3203	24.1983
76	26.6139	2.33082	25.5984	27.1537	31.9338	27.454	24.8473	25.2452	24.3392	26.9728	25.5218	26.4768	23.9378	23.2669	22.9604	27.3551	25.8537	30.2747	28.6144	25.0907	25.4669	26.2865	26.5346	30.088	29.1197	28.9142	26.0373	24.6302	26.1833	25.1174	24.9481	27.9306	26.8206	27.1916	30.9013	31.9357	30.1748	26.3466	25.0325	24.8828	25.9691	27.5379	26.6191	25.8204	25.8283	24.6543	24.7784	26.7131	24.2374
77	26.628	2.33014	25.4531	27.2133	32.0091	27.5113	24.8599	25.2988	24.5494	27.0593	25.6078	26.6111	23.873	23.2851	22.8974	27.5644	25.8041	30.2397	28.5435	25.0957	25.438	26.1202	26.5764	30.0842	29.2406	28.6877	25.7249	24.7421	26.1315	25.0963	25.0677	27.8624	26.7585	27.0076	30.9404	32.0696	30.2343	26.3913	25.1089	24.998	25.9737	27.653	26.7083	25.8621	25.9075	24.7872	24.8257	26.9774	24.2472
78	26.61	2.33041	25.2797	27.2923	32.068	27.4833	24.8262	25.3446	24.7433	27.0896	25.724	26.677	23.782	23.3113	22.9139	27.6631	25.7657	30.2244	28.402	25.117	25.4363	25.9437	26.6056	30.0672	29.3122	28.3683	25.3713	24.8347	25.9567	24.9704	25.1199	27.8023	26.722	26.8601	30.9928	32.1348	30.2667	26.4108	25.1141	25.1406	25.921	27.6777	26.7114	25.8097	25.8874	24.818	24.844	27.0818	24.2356
79	26.5628	2.33153	25.0923	27.3886	32.0928	27.375	24.7731	25.3532	24.8847	27.0604	25.8835	26.6714	23.6593	23.3256	23.0022	27.6647	25.731	30.2153	28.1855	25.1567	25.4248	25.7709	26.6268	30.0577	29.3163	28.1573	24.9898	24.8835	25.6776	24.7737	25.1028	27.7479	26.7186	26.7652	31.0304	32.1229	30.2794	26.3979	25.0704	25.3153	25.8137	27.6135	26.6211	25.6962	25.7794	24.7224	24.8544	27.0555	24.1978
80	26.4888	2.33635	24.9025	27.4742	32.0793	27.1753	24.7008	25.2994	24.9318	26.9796	26.0716	26.6103	23.5106	23.3101	23.1302	27.5787	25.6932	30.2016	27.9246	25.2066	25.388	25.5983	26.6427	30.0407	29.2666	28.1566	24.5822	24.8753	25.3203	24.5333	25.0262	27.6894	26.7279	26.7331	31.0287	32.0384	30.2774	26.3546	24.9969	25.5156	25.6631	27.4703	26.4358	25.5321	25.6038	24.528	24.8632	26.9246	24.1281
81	26.3881	2.346	24.7155	27.5182	32.0108	26.9087	24.6092	25.1819	24.8941	26.8618	26.2821	26.5133	23.3383	23.2542	23.2842	27.4118	25.6616	30.1708	27.6403	25.2517	25.3181	25.4143	26.6455	29.9818	29.1725	28.1912	24.1568	24.7799	24.9299	24.2728	24.9155	27.6122	26.7361	26.753	30.959	31.9061	30.2673	26.2718	24.9139	25.7191	25.4869	27.2609	26.1761	25.3211	25.3767	24.2458	24.871	26.7046	24.0077
82	26.2565	2.36022	24.53	27.5004	31.8708	26.585	24.4987	25.0007	24.7846	26.7294	26.5085	26.3842	23.1396	23.1553	23.4449	27.17	25.649	30.1131	27.3461	25.2681	25.2064	25.2135	26.6304	29.893	29.03	28.0996	23.7249	24.5985	24.5376	23.9961	24.78	27.5063	26.7379	26.8035	30.8185	31.7523	30.2393	26.1436	24.8357	25.8979	25.2961	26.9846	25.8547	25.076	25.1084	23.887	24.8665	26.4015	23.8281
83	26.0916	2.38141	24.3471	27.3976	31.6611	26.1937	24.3708	24.7736	24.6067	26.5961	26.7369	26.2339	22.9084	22.9892	23.597	26.843	25.664	30.017	27.0559	25.2408	25.0429	24.9826	26.5961	29.9017	28.8422	27.7952	23.2932	24.3232	24.1682	23.7009	24.6255	27.3682	26.7135	26.869	30.6116	31.6008	30.1683	25.9694	24.775	26.0166	25.0975	26.6442	25.4802	24.8036	24.8262	23.4734	24.8425	26.0511	23.5963
84	25.8913	2.41032	24.1552	27.2205	31.3702	25.7503	24.2017	24.5127	24.3856	26.47	26.9418	26.0597	22.6424	22.7474	23.7269	26.4308	25.6927	29.8814	26.7804	25.1482	24.8109	24.7142	26.5471	30.0038	28.6157	27.3417	22.8649	23.9324	23.8304	23.3805	24.4849	27.2092	26.6448	26.9299	30.3283	31.4649	30.0373	25.7384	24.731	26.057	24.9048	26.252	25.0631	24.4909	24.5417	23.0336	24.7901	25.6652	23.3211
85	25.6565	2.44965	23.9456	26.9775	31.0085	25.267	23.9801	24.2085	24.1446	26.3601	27.0978	25.8516	22.3557	22.4225	23.8157	25.9521	25.711	29.7155	26.5304	24.9717	24.5228	24.4058	26.4917	30.123	28.3582	26.858	22.4491	23.4584	23.5116	23.0305	24.3802	27.0514	26.5199	26.9651	29.9935	31.3511	29.8344	25.4493	24.6967	26.0146	24.7155	25.8286	24.6168	24.1237	24.2499	22.5869	24.686	25.2534	23.0062
86	25.3897	2.50229	23.7145	26.6873	30.599	24.7607	23.6971	23.8565	23.9017	26.2754	27.1755	25.6162	22.0607	22.0177	23.8227	25.4209	25.7006	29.5227	26.3113	24.7035	24.1991	24.0526	26.4319	30.2006	28.0718	26.3302	22.058	22.9237	23.1858	22.6354	24.3237	26.912	26.3383	26.9575	29.6211	31.267	29.5792	25.0878	24.657	25.8822	24.5114	25.3834	24.161	23.7098	23.9547	22.1503	24.5025	24.8212	22.664
87	25.0912	2.56726	23.4583	26.3879	30.1507	24.2527	23.3487	23.4446	23.6633	26.2187	27.1702	25.3626	21.7752	21.5698	23.7345	24.8637	25.6329	29.2904	26.1143	24.3298	23.857	23.6504	26.3619	30.2	27.7605	25.7365	21.7044	22.346	22.8194	22.1906	24.3218	26.7963	26.1127	26.8964	29.2182	31.2136	29.2727	24.6381	24.6065	25.6502	24.2836	24.9314	23.721	23.2545	23.674	21.7315	24.2444	24.3794	22.3036
88	24.7639	2.64135	23.1765	26.1075	29.6748	23.753	22.9424	22.9659	23.4221	26.1799	27.0882	25.0885	21.5087	21.0964	23.5281	24.3043	25.478	29.022	25.9268	23.8728	23.5137	23.2086	26.2808	30.155	27.4312	25.0771	21.4016	21.7448	22.3995	21.6925	24.3516	26.7045	25.8575	26.7846	28.8022	31.1808	28.9416	24.126	24.5344	25.3432	24.0303	24.492	23.3115	22.7656	23.4193	21.3374	23.9311	23.9421	21.9369
89	24.4215	2.73122	22.8716	25.858	29.181	23.2863	22.4851	22.4242	23.1784	26.1476	26.939	24.7938	21.264	20.6147	23.1879	23.7714	25.2318	28.7293	25.744	23.352	23.175	22.7302	26.182	30.0938	27.0792	24.3618	21.152	21.1394	21.9144	21.1416	24.3728	26.634	25.59	26.6369	28.3806	31.1576	28.6096	23.5733	24.4273	24.9858	23.757	24.0779	22.9448	22.2593	23.1829	20.974	23.5832	23.526	21.5751
90	24.0685	2.82893	22.5453	25.653	28.6883	22.863	22.0036	21.8148	22.938	26.106	26.7316	24.4848	21.0419	20.1549	22.7387	23.2827	24.8997	28.423	25.5627	22.7821	22.8417	22.2054	26.0544	30.0231	26.7121	23.6172	20.9573	20.5577	21.3509	20.551	24.364	26.5778	25.321	26.4757	27.9647	31.1307	28.2892	23.0048	24.2697	24.6087	23.4697	23.6987	22.6311	21.7615	22.9468	20.6488	23.2214	23.1339	21.2273
91	23.7242	2.93177	22.2008	25.5026	28.215	22.495	21.5173	21.1491	22.7078	26.0428	26.4953	24.1786	20.8293	19.7573	22.1905	22.8484	24.509	28.1267	25.3762	22.2012	22.5094	21.6374	25.89	29.945	26.3467	22.8622	20.8165	20.0192	20.7109	19.9436	24.3567	26.524	25.061	26.3306	27.5665	31.0807	27.9859	22.4421	24.0525	24.2369	23.181	23.3585	22.3675	21.3029	22.6999	20.3572	22.8615	22.7665	20.9107
92	23.3928	3.04367	21.8524	25.3995	27.7741	22.2127	21.044	20.4529	22.5124	25.9496	26.2501	23.8868	20.6117	19.4361	21.6061	22.4769	24.0541	27.8834	25.1779	21.6419	22.169	21.101	25.6911	29.8561	26.0229	22.1136	20.7055	19.5511	20.0155	19.3473	24.3326	26.4544	24.8229	26.2184	27.2021	30.9991	27.7099	21.9017	23.7694	23.8822	22.9101	23.0601	22.1411	20.8786	22.4339	20.1035	22.5154	22.4348	20.6745
93	23.1057	3.14848	21.5093	25.359	27.385	22.0153	20.5987	19.7658	22.3658	25.8245	26.0194	23.6145	20.3785	19.2195	21.0711	22.1601	23.5806	27.7202	24.9673	21.1533	21.8232	20.7428	25.4536	29.82	25.7664	21.3905	20.6087	19.1644	19.3233	18.8093	24.2671	26.3548	24.62	26.1607	26.8892	30.8904	27.4714	21.3887	23.4014	23.5449	22.6795	22.8626	21.9449	20.484	22.1406	19.9155	22.1959	22.1519	20.6721
94	22.8961	3.22573	21.1976	25.39	27.0536	21.912	20.2149	19.1291	22.286	25.6749	25.8239	23.3796	20.1282	19.1056	20.7198	21.8954	23.123	27.6755	24.7464	20.769	21.5132	20.832	25.1652	29.6187	25.6027	20.7224	20.5257	18.874	18.838	18.4365	24.2437	26.2333	24.4709	26.2716	26.6387	30.7695	27.2889	20.9135	22.966	23.2299	22.5554	22.9017	21.8447	20.121	21.8474	19.8754	21.972	21.951	21.0378
95	22.8371	3.258	20.9476	25.4959	26.7934	21.9233	19.9791	18.6085	22.3013	25.5102	25.6686	23.2965	19.863	19.0758	20.6921	21.6859	22.7071	27.9591	24.5268	20.6008	21.3559	21.4546	24.8319	29.4343	25.5532	20.1835	20.5134	18.8509	18.7516	18.376	24.463	26.1017	24.4461	26.746	26.478	30.6471	27.1332	20.5005	22.5157	23.0112	22.6706	23.321	21.9717	19.8325	21.659	20.0962	22.007	21.9298	21.8896
96	23.005	3.23921	20.7739	25.6903	26.6085	22.0213	20.1337	18.3562	22.564	25.3443	25.5535	23.5047	19.6045	19.1297	21.2046	21.5294	22.3651	28.7188	24.3214	20.8395	21.4883	22.6196	24.46	29.1954	25.5904	19.8638	20.6871	19.276	19.1674	18.7322	25.1281	25.9752	24.691	27.7075	26.4056	30.5084	26.9786	20.1704	22.2567	23.0352	23.1658	24.2057	22.4514	19.7476	21.827	20.6998	22.4905	22.2433	23.2642
97	23.4527	3.20184	20.691	25.9262	26.5053	22.193	20.7426	18.4754	23.2383	25.2444	25.5277	24.1073	19.4322	19.2886	22.1668	21.4416	22.1177	29.9257	24.1885	21.5949	22.0357	24.2211	24.0605	28.914	25.6927	19.8584	21.1855	20.2095	20.133	19.5565	26.3718	25.8638	25.3689	29.1584	26.3949	30.34	26.8124	19.9675	22.4141	23.511	24.1233	25.5419	23.3745	20.0226	22.5221	21.7759	23.5737	23.0649	25.0882
98	24.1987	3.19131	20.7303	26.1678	26.5739	22.417	21.7751	19.0432	24.3711	25.3525	25.7104	25.2161	19.508	19.6532	23.5293	21.5312	21.9679	31.4051	24.2588	22.9658	23.0382	25.9591	23.6509	28.6336	25.8768	20.2832	22.1273	21.6836	21.5709	20.7642	28.0448	25.7701	26.4272	30.9328	26.4091	30.2124	26.6726	20.0171	23.189	24.5124	25.3959	27.1648	24.7075	20.7185	23.8591	23.2116	25.0616	24.3014	27.0278
99	25.1835	3.23326	20.9479	26.3837	26.8934	22.6737	23.1367	19.9603	25.8099	25.7742	26.1838	26.7185	19.8894	20.2887	25.0906	21.8673	21.96	32.842	24.6303	24.7221	24.3451	27.564	23.2515	28.5577	26.1892	21.0694	23.4869	23.436	23.2936	22.2858	29.8481	25.7552	27.7223	32.7938	26.4211	30.2489	26.7158	20.3688	24.5202	25.9177	26.8297	28.9077	26.3181	21.7422	25.6222	24.8093	26.6921	25.7868	28.8325
100	26.3211	3.29352	21.392	26.557	27.476	22.998	24.687	21.159	27.235	26.51	26.953	28.474	20.57	21.196	26.628	22.504	22.116	34.023	25.331	26.6	25.764	28.887	22.88	28.879	26.653	22.169	25.196	25.215	25.086	24.017	31.516	25.925	29.11	34.54	26.477	30.528	26.986	21.058	26.218	27.525	28.256	30.588	28.029	23.046	27.514	26.38	28.22	27.348	30.326
all values Left	mean	std	steps
1	21.3161	4.65082	21.696	24.275	21.413	17.76	19.728	20.89	14.617	24.98	25.319	25.861	21.238	18.243	22.456	16.519	28.562	28.028	16.253	22.275	16.356	14.516	17.528	24.695	23.873	24.002	27.478	22.465	16.372	19.514	23.724	23.977	25.395	19.673	22.313	18.385	13.765	21.814	22.453	16.26	26.02	26.192	26.885	27.177	25.196	14.208	14.956	12.805	21.29
2	21.957	4.52531	22.3166	25.1827	21.5337	18.3133	20.654	21.2654	15.2929	25.6124	25.9662	26.15	21.501	18.9832	22.8881	18.2145	29.0084	28.1989	17.1976	22.5888	17.4908	15.26	18.1199	26.183	24.2946	24.2251	27.9673	23.1287	16.9247	20.1684	24.3128	24.7564	25.8231	20.1934	22.976	18.8652	14.2187	22.6049	22.785	17.713	27.0043	26.6836	27.0543	27.6784	25.7138	14.9247	16.5766	13.6085	22.0218
3	22.6407	4.35636	22.9086	26.1723	21.7417	19.0013	21.6333	21.6449	16.1789	26.1251	26.5037	26.3947	21.7691	19.9378	23.3835	20.0225	29.4715	28.2459	18.3325	22.883	18.733	15.9965	18.7427	27.6712	24.6743	24.4733	28.4209	23.8322	17.667	20.9111	24.7987	25.5838	26.2076	20.8149	23.5616	19.4606	14.8836	23.3368	23.2246	19.4183	28.0299	27.1674	27.2359	28.0862	26.2795	15.8285	18.4122	14.4856	22.7023
4	23.3524	4.15303	23.4308	27.2061	22.0539	19.822	22.632	22.0368	17.2805	26.5153	26.9541	26.6085	22.0678	21.0766	23.948	21.7702	29.9658	28.182	19.6373	23.1671	20.0541	16.7193	19.3828	29.1119	25.0549	24.7547	28.8565	24.5407	18.5877	21.7228	25.1672	26.4151	26.5323	21.5084	24.0466	20.1625	15.7554	23.9932	23.7821	21.268	29.0405	27.6311	27.429	28.3767	26.8976	16.9068	20.3261	15.4617	23.3231
5	24.0671	3.92234	23.8402	28.2168	22.4747	20.775	23.596	22.4373	18.5322	26.797	27.3425	26.8106	22.4291	22.3475	24.5715	23.2701	30.4798	28.0455	21.0793	23.4554	21.4267	17.4384	20.0296	30.2592	25.4704	25.0716	29.2938	25.2375	19.6873	22.5832	25.4234	27.2047	26.7605	22.2342	24.4047	20.9515	16.8178	24.5578	24.4513	23.103	29.9649	28.0502	27.6309	28.5603	27.5653	18.1204	22.1346	16.5449	23.8644
6	24.7574	3.66856	24.1529	29.1431	22.9893	21.8017	24.49	22.8386	19.8797	26.9972	27.7113	27.0374	22.8716	23.6413	25.2357	24.4327	30.7876	27.9387	22.5718	23.7603	22.8075	18.1795	20.6654	30.6635	25.9311	25.4197	29.7493	25.9246	20.9141	23.4616	25.593	27.9047	26.91	22.9538	24.6748	21.7914	18.0562	25.0365	25.2083	24.771	30.7132	28.417	27.851	28.6405	28.2778	19.4154	23.7001	17.6936	24.3241
7	25.4112	3.40993	24.404	29.9388	23.6178	22.863	25.291	23.2335	21.2561	27.1443	28.0745	27.3223	23.4212	24.8704	25.8875	25.1725	30.682	27.9557	24.026	24.0881	24.1084	18.9552	21.2815	30.5242	26.4173	25.8063	30.2454	26.5922	22.2252	24.3286	25.7444	28.5147	27.0357	23.647	24.8983	22.6555	19.391	25.4596	25.9969	26.153	31.2708	28.7389	28.0931	28.6586	29.0403	20.7094	24.969	18.9024	24.7012
8	26.0226	3.16664	24.6582	30.5471	24.3298	23.8997	25.9737	23.6162	22.5851	27.2711	28.4358	27.6798	24.0867	25.9745	26.4822	25.6152	30.2465	28.1546	25.3498	24.4288	25.252	19.7646	21.8867	30.1502	26.9135	26.2387	30.7959	27.2226	23.584	25.1651	25.9255	29.0455	27.179	24.3063	25.14	23.5377	20.7637	25.8578	26.778	27.0767	31.6376	29.0147	28.3406	28.6753	29.8315	21.929	25.9074	20.1439	25.0151
9	26.5777	2.94184	24.9641	30.8428	25.0934	24.8623	26.541	24.0026	23.7588	27.3866	28.7803	28.094	24.8213	26.915	27.0043	25.816	29.6637	28.5162	26.461	24.7636	26.2045	20.6085	22.4902	29.7177	27.3908	26.7124	31.3715	27.7909	24.9326	25.9609	26.169	29.5192	27.3687	24.9436	25.4516	24.4029	22.1061	26.2631	27.5177	27.5633	31.8077	29.207	28.5567	28.7385	30.6117	23.0044	26.525	21.374	25.2961
10	27.057	2.7335	25.3366	30.7905	25.866	25.724	26.951	24.4121	24.7311	27.5008	29.0865	28.5175	25.5855	27.6837	27.4437	25.8399	29.1108	28.9995	27.3365	25.0714	26.9295	21.4767	23.0939	29.2843	27.7831	27.2128	31.9253	28.2172	26.216	26.7125	26.4825	29.9473	27.6018	25.5587	25.8575	25.1876	23.324	26.6943	28.1719	27.595	31.7282	29.256	28.7233	28.8722	31.3186	23.8655	26.858	22.5303	25.576
11	27.4362	2.54145	25.7437	30.3762	26.6167	26.4567	27.084	24.8473	25.4558	27.5402	29.3396	28.8808	26.3386	28.2507	27.8123	25.6928	28.6832	29.5536	27.9327	25.3495	27.3703	22.3502	23.7081	28.8099	28.0029	27.7134	32.3811	28.4439	27.3661	27.4096	26.8005	30.2905	27.8625	26.1297	26.3501	25.8275	24.3749	27.151	28.6693	27.0957	31.4061	29.1031	28.8354	29.0835	31.8998	24.5465	26.8858	23.5761	25.8829
12	27.6893	2.37337	26.1193	29.6492	27.2813	27.0793	26.926	25.31	25.9317	27.8301	29.5236	29.035	27.0423	28.5207	28.106	25.3344	28.418	30.0706	28.1443	25.6184	27.4896	23.207	24.34	28.241	27.979	28.1634	32.6482	28.3944	28.2982	28.0201	27.0289	30.4114	28.0884	26.6166	26.863	26.247	25.2259	27.6213	28.945	26.221	30.886	28.7353	28.9101	29.331	32.2457	25.0491	26.557	24.4748	26.217
13	27.7823	2.24826	26.367	28.7684	27.7753	27.559	26.509	25.7778	26.1375	28.0878	29.6095	28.9115	27.636	28.4788	28.2951	24.8478	28.3347	30.4392	27.994	25.8998	27.2455	24.0111	24.9841	27.5496	27.6451	28.4969	32.5896	28.0358	28.9458	28.4786	27.0673	30.1713	28.1856	26.9257	27.2866	26.3397	25.8635	28.074	28.938	25.099	30.2472	28.2732	28.9431	29.5082	32.2993	25.3459	25.9662	25.216	26.5599
14	27.7016	2.18731	26.3757	27.9163	27.9837	27.8063	25.9133	26.1941	26.001	28.4144	29.5466	28.5019	28.0255	28.1134	28.3212	24.3214	28.3673	30.5625	27.5042	26.2003	26.6417	24.7335	25.5988	27.13	27.1067	28.6325	32.2049	27.4686	29.2117	28.7041	26.8302	29.6043	28.0777	26.9328	27.4845	26.1455	26.2458	28.4452	28.6173	23.9337	29.5994	27.8168	28.9051	29.5189	31.9163	25.3766	25.218	25.8332	26.853
15	27.4426	2.19161	26.1371	27.2149	27.8394	27.8157	25.296	26.4316	25.5837	28.7602	29.3064	27.8747	28.1595	27.4552	28.1569	23.8706	28.4801	30.3845	26.7331	26.5407	25.7427	25.3158	26.1083	26.2243	26.457	28.4922	31.5868	26.7956	28.9943	28.5951	26.39	28.8202	27.7083	26.6118	27.3914	25.7152	26.3499	28.6469	27.9887	22.939	29.0626	27.4697	28.7798	29.2701	31.1148	25.1623	24.4445	26.2927	27.0277
16	27.0576	2.24228	25.6797	26.7875	27.4391	27.576	24.75	26.4338	24.9317	29.0462	28.9735	27.2015	27.9845	26.6613	27.8079	23.5653	28.6483	29.9851	25.8534	26.9268	24.7375	25.6714	26.4128	25.5094	25.7817	28.1261	30.8469	26.1525	28.3738	28.1902	25.835	27.9342	27.1153	25.9749	26.9772	25.1367	26.1514	28.548	27.1939	22.243	28.7005	27.2642	28.6057	28.8217	30.0448	24.7424	23.7597	26.5558	26.9878
17	26.6014	2.3036	25.1047	26.6236	26.861	27.0927	24.3543	26.1615	24.2131	29.1635	28.6319	26.6046	27.545	25.8564	27.3098	23.4499	28.8521	29.4342	24.9964	27.3526	23.7555	25.7197	26.3836	25.0439	25.1737	27.5984	30.1393	25.6116	27.4446	27.5559	25.2581	27.0733	26.4283	25.1398	26.3267	24.5264	25.6646	28.1573	26.3476	21.9703	28.538	27.1965	28.4258	28.2565	28.8981	24.1987	23.2221	26.5913	26.7457
18	26.1269	2.33648	24.5203	26.6902	26.2268	26.496	24.1023	25.6642	23.5611	29.0911	28.3869	26.1728	26.9552	25.1553	26.7152	23.4794	29.0697	28.8088	24.2528	27.7967	22.896	25.4887	26.0385	24.7155	24.6863	26.9963	29.562	25.2272	26.3482	26.7959	24.7545	26.3193	25.7485	24.2538	25.5832	23.9746	24.9463	27.5327	25.5463	22.015	28.586	27.271	28.2822	27.6762	27.8571	23.6408	22.8613	26.3476	26.3454
19	25.689	2.35108	23.999	26.9532	25.6108	25.867	24.002	25.0609	23.0564	28.8195	28.2871	25.9192	26.3016	24.616	26.1144	23.6471	29.293	28.19	23.6552	28.1952	22.2471	25.0329	25.4747	24.5115	24.3394	26.4262	29.1962	24.9659	25.2801	26.0278	24.3537	25.691	25.1696	23.4311	24.8473	23.517	24.1456	26.759	24.8722	22.315	28.8153	27.4707	28.1851	27.1479	27.0381	23.1562	22.6565	25.9205	25.8526
20	25.3272	2.3823	23.5666	27.3588	25.0596	25.2877	24.0967	24.4334	22.7033	28.4199	28.3473	25.7995	25.6871	24.2225	25.5816	23.9074	29.4315	27.6109	23.2067	28.4524	21.8068	24.4377	24.8015	24.4384	24.1551	25.9399	29.0116	24.8037	24.3455	25.3606	24.0496	25.1859	24.7084	22.746	24.191	23.1688	23.3692	25.9477	24.3451	22.8257	29.1659	27.7624	28.1279	26.7013	26.4359	22.7881	22.5561	25.3996	25.3465
21	25.0577	2.44272	23.2134	27.8469	24.5852	24.7977	24.3407	23.8469	22.5031	27.9606	28.5691	25.788	25.1581	23.9609	25.1706	24.2026	29.35	27.095	22.9204	28.4781	21.5478	23.8224	24.1225	24.4899	24.1192	25.5803	29.0142	24.7205	23.6368	24.8376	23.825	24.7903	24.3625	22.2024	23.6345	22.9075	22.7051	25.1917	23.9591	23.4257	29.5904	28.1254	28.0927	26.3418	26.0122	22.554	22.5265	24.8714	24.8592
22	24.8819	2.52551	22.9458	28.3946	24.2215	24.408	24.693	23.3227	22.4	27.4861	28.8905	25.8678	24.7391	23.8328	24.9088	24.4817	29.1053	26.6548	22.8118	28.2862	21.4455	23.2635	23.5117	24.659	24.2186	25.3346	29.2094	24.6924	23.1394	24.4589	23.6601	24.4578	24.1284	21.8108	23.2037	22.7092	22.2214	24.5472	23.6953	24.049	30.0435	28.5209	28.0606	26.0925	25.7555	22.4485	22.5459	24.3865	24.4142
23	24.7925	2.6113	22.7716	28.9821	23.9823	24.1363	25.0947	22.8751	22.3917	27.0214	29.2752	26.0183	24.42	23.8103	24.781	24.7157	28.818	26.3108	22.853	27.8931	21.4868	22.808	22.9963	24.944	24.444	25.1999	29.5504	24.7304	22.8203	24.21	23.5309	24.171	23.9942	21.5713	22.8976	22.566	21.9102	24.05	23.5342	24.6273	30.478	28.909	28.0278	25.929	25.622	22.4264	22.599	23.9787	24.0123
24	24.773	2.66115	22.6965	29.5733	23.8859	23.9497	25.478	22.4912	22.4507	26.5775	29.6999	26.2385	24.1905	23.8838	24.7605	24.8821	28.5856	26.1022	23.0468	27.3834	21.6525	22.5038	22.5794	25.344	24.7958	25.1995	29.9986	24.84	22.6665	24.0618	23.4294	23.9366	23.9489	21.4762	22.7025	22.4838	21.7634	23.6853	23.4489	25.1247	30.8621	29.2504	28.0078	25.871	25.6169	22.4631	22.6878	23.6475	23.6766
25	24.8132	2.6655	22.7566	30.1409	23.9714	23.836	25.808	22.1818	22.575	26.1499	30.1319	26.5343	24.0688	24.0527	24.8295	24.9896	28.4473	26.0482	23.4005	26.8352	21.9191	22.3289	22.2646	25.8078	25.2258	25.3348	30.4714	25.0051	22.6469	23.9838	23.367	23.7881	23.9853	21.5448	22.6268	22.448	21.7699	23.4372	23.4096	25.502	31.1712	29.5092	28.0183	25.8823	25.7311	22.5302	22.8348	23.3748	23.4259
26	24.9074	2.65552	22.9531	30.6488	24.2172	23.785	26.041	21.9661	22.7619	25.7416	30.5443	26.8762	24.0388	24.2837	24.9623	25.0678	28.4011	26.1529	23.8631	26.3117	22.2773	22.2774	22.0452	26.2952	25.6917	25.5927	30.8992	25.2102	22.7304	23.9555	23.3845	23.7457	24.0942	21.7652	22.6505	22.4626	21.9149	23.2985	23.402	25.696	31.3867	29.6972	28.0671	25.9534	25.9576	22.5919	23.051	23.1268	23.2545
27	25.0471	2.63843	23.2689	31.0579	24.6156	23.7717	26.183	21.8572	22.9775	25.3738	30.9018	27.2293	24.079	24.5523	25.1383	25.1564	28.4369	26.4289	24.3854	25.8436	22.7177	22.3438	21.9613	26.7549	26.1475	25.9517	31.2331	25.4246	22.909	23.9642	23.4835	23.832	24.2524	22.1206	22.762	22.5378	22.16	23.2759	23.4525	25.7307	31.5104	29.8281	28.1533	26.0647	26.2928	22.6293	23.3341	22.8825	23.1812
28	25.222	2.61321	23.6939	31.3686	25.1188	23.797	26.248	21.8944	23.1853	25.0565	31.1695	27.5495	24.1917	24.8231	25.3408	25.2794	28.5427	26.8315	24.918	25.4435	23.2354	22.516	22.0523	27.1587	26.5419	26.3625	31.4532	25.6361	23.167	24.0058	23.6535	24.066	24.4523	22.6086	22.97	22.6722	22.4807	23.3519	23.5323	25.626	31.5697	29.924	28.2615	26.2023	26.6858	22.6405	23.6797	22.6497	23.2142
29	25.417	2.57967	24.1701	31.582	25.6545	23.8727	26.2437	22.0472	23.3602	24.8228	31.3335	27.8172	24.3462	25.0639	25.5648	25.4355	28.6802	27.3018	25.417	25.12	23.7928	22.7712	22.3055	27.4973	26.8455	26.7727	31.5648	25.8269	23.4743	24.0708	23.8845	24.4373	24.6936	23.1844	23.2643	22.8472	22.855	23.5357	23.635	25.3967	31.5836	30.0148	28.3804	26.3485	27.0901	22.6317	24.0654	22.4199	23.3417
30	25.6196	2.53666	24.6449	31.7178	26.1739	23.992	26.2183	22.2984	23.4702	24.6981	31.3774	28.0375	24.5177	25.2662	25.8017	25.6161	28.8356	27.7918	25.8441	24.8569	24.3671	23.0885	22.6639	27.7615	27.0409	27.1371	31.5614	25.9865	23.8042	24.1548	24.1656	24.9005	24.9699	23.7917	23.6305	23.0537	23.2663	23.8512	23.7545	25.114	31.5693	30.1312	28.5046	26.494	27.4526	22.6043	24.4649	22.2027	23.5627
31	25.8187	2.48794	25.0566	31.8184	26.6426	24.148	26.206	22.6202	23.5146	24.7196	31.2976	28.2176	24.6913	25.422	26.0314	25.8076	28.9968	28.2453	26.168	24.6542	24.9302	23.4466	23.0881	27.9355	27.1188	27.4068	31.4755	26.102	24.127	24.2535	24.476	25.4227	25.2723	24.3874	24.0579	23.3008	23.6833	24.2749	23.8867	24.832	31.5378	30.3025	28.6284	26.6393	27.7352	22.5581	24.8505	22.0323	23.8391
32	26.0043	2.44074	25.3745	31.9034	27.0186	24.3307	26.229	22.9665	23.5015	24.9204	31.1387	28.3638	24.8481	25.5256	26.2282	25.9984	29.1414	28.6211	26.3705	24.5122	25.4253	23.8244	23.5302	28.0327	27.1165	27.5701	31.3374	26.1892	24.4206	24.3614	24.802	25.965	25.5858	24.9307	24.5066	23.5882	24.0647	24.7811	24.0164	24.5967	31.499	30.5596	28.7588	26.7855	27.901	22.4901	25.1848	21.9413	24.1264
33	26.1659	2.40057	25.5905	31.9786	27.285	24.5187	26.331	23.2947	23.4411	25.2583	30.9316	28.4842	24.9781	25.5843	26.3758	26.18	29.253	28.8842	26.4639	24.4252	25.8085	24.2047	23.9358	28.0731	27.0705	27.6171	31.1796	26.2706	24.6742	24.4744	25.1131	26.4765	25.9014	25.3729	24.9447	23.8962	24.3617	25.3382	24.1247	24.4267	31.4557	30.8916	28.9108	26.9168	27.9529	22.3952	25.4422	21.949	24.3917
34	26.2926	2.36751	25.6857	32.0413	27.454	24.686	26.475	23.5743	23.364	25.707	30.7143	28.576	25.0637	25.599	26.469	26.3363	29.317	29.005	26.447	24.404	26.0577	24.566	24.2703	28.069	26.993	27.539	31.038	26.339	24.874	24.5877	25.384	26.921	26.2003	25.658	25.3243	24.199	24.5603	25.893	24.1973	24.345	31.406	31.259	29.098	27.03	27.8877	22.267	25.597	22.0977	24.6213
35	26.3793	2.34283	25.6834	32.0822	27.5116	24.804	26.6563	23.7894	23.3022	26.198	30.523	28.6203	25.1065	25.5688	26.4924	26.4563	29.3146	29.0084	26.3008	24.4369	26.1775	24.8538	24.5098	28.0277	26.8994	27.3857	30.9372	26.3868	25.0195	24.6953	25.6113	27.2725	26.4525	25.8162	25.6243	24.4618	24.6995	26.3845	24.2364	24.3817	31.3444	31.6217	29.3093	27.1148	27.7453	22.0997	25.6212	22.3689	24.8123
36	26.4239	2.32747	25.5938	32.0955	27.4778	24.86	26.8337	23.9171	23.2667	26.6756	30.3781	28.6098	25.1138	25.5145	26.447	26.5321	29.2661	28.8924	26.0627	24.5172	26.1649	25.0435	24.6789	27.9655	26.8154	27.1931	30.897	26.4109	25.1038	24.7955	25.7923	27.5084	26.6227	25.8624	25.8275	24.6667	24.7866	26.769	24.2475	24.505	31.2676	31.9456	29.5311	27.1665	27.542	21.8946	25.5543	22.7393	24.9569
37	26.4253	2.31988	25.4401	32.0632	27.3497	24.852	26.979	23.9641	23.2645	27.0813	30.2941	28.5298	25.098	25.4596	26.3405	26.5777	29.1757	28.6463	25.7555	24.6253	26.025	25.1216	24.8503	27.8944	26.7546	27.0064	30.9051	26.4005	25.1186	24.8955	25.9151	27.6401	26.7102	25.8075	25.9068	24.7945	24.8284	27.0023	24.2371	24.678	31.1641	32.207	29.7445	27.1678	27.2918	21.6625	25.4258	23.1533	25.052
38	26.3881	2.31811	25.2583	31.9772	27.1312	24.811	27.0647	23.9407	23.2815	27.3946	30.2509	28.3674	25.0903	25.4378	26.1918	26.609	29.042	28.3357	25.4058	24.7387	25.7853	25.0865	25.0032	27.8288	26.7215	26.8572	30.9482	26.3584	25.0842	25.008	25.9718	27.6772	26.7102	25.6888	25.8901	24.8125	24.8451	27.0837	24.2018	24.8443	31.0246	32.3678	29.93	27.1226	27.0047	21.4221	25.2599	23.5549	25.0976
39	26.3161	2.32251	25.0626	31.8333	26.8426	24.7563	27.0893	23.8758	23.3079	27.5879	30.2293	28.138	25.0999	25.436	26.0217	26.6309	28.8645	28.1456	25.0264	24.8337	25.4695	24.9504	25.1006	27.7714	26.7192	26.7622	31.0002	26.2784	25.0213	25.1466	25.9699	27.6271	26.6118	25.516	25.7911	24.7108	24.8552	27.0379	24.1355	24.9657	30.8358	32.4307	30.0657	27.0295	26.6777	21.1931	25.0783	23.8806	25.0998
40	26.2124	2.33339	24.8659	31.6235	26.4814	24.685	27.048	23.7842	23.3247	27.6738	30.2187	27.8655	25.1276	25.4219	25.8521	26.6461	28.6501	28.1601	24.6206	24.8835	25.1052	24.7467	25.1204	27.7147	26.7287	26.7337	31.0342	26.1502	24.9441	25.3153	25.9101	27.4869	26.4212	25.2937	25.6231	24.511	24.8639	26.8864	24.0261	25.018	30.5949	32.4102	30.1219	26.9073	26.3135	20.9828	24.8871	24.0809	25.0662
41	26.0799	2.34786	24.6718	31.3371	26.0583	24.594	26.945	23.6603	23.3144	27.6492	30.2087	27.5709	25.1698	25.3799	25.6863	26.6416	28.4077	28.1908	24.1969	24.8749	24.7249	24.5011	25.0792	27.6462	26.7365	26.7558	31.0216	25.9749	24.8666	25.5075	25.7928	27.2765	26.1556	25.038	25.405	24.2239	24.8709	26.634	23.8551	24.9587	30.2955	32.3207	30.0865	26.7708	25.9138	20.7973	24.6752	24.1525	24.9903
42	25.9195	2.36591	24.4796	30.9942	25.5792	24.4887	26.813	23.5095	23.2607	27.5313	30.1889	27.2694	25.2197	25.3046	25.5154	26.6143	28.1385	28.0975	23.7652	24.7754	24.3577	24.2355	24.9931	27.5504	26.7368	26.8086	30.9409	25.7423	24.8006	25.7034	25.6352	26.9968	25.8281	24.7517	25.1475	23.858	24.8654	26.3155	23.6325	24.7873	29.9389	32.1957	29.9683	26.6222	25.492	20.6472	24.4347	24.0708	24.8646
43	25.7289	2.3862	24.2881	30.6083	25.0603	24.367	26.671	23.334	23.1625	27.3366	30.1464	26.9748	25.2581	25.1878	25.3299	26.5681	27.8429	27.7985	23.3333	24.5888	24.0155	23.9548	24.8767	27.4178	26.7102	26.8756	30.7919	25.4493	24.7508	25.8778	25.4551	26.6505	25.4449	24.417	24.8722	23.4425	24.8406	25.9505	23.3668	24.5	29.5373	32.0643	29.7814	26.466	25.0642	20.5279	24.1768	23.871	24.697
44	25.5057	2.41082	24.0842	30.1887	24.5292	24.2073	26.532	23.1317	22.9984	27.0428	30.0705	26.6982	25.2675	25.0166	25.1235	26.5086	27.5309	27.3561	22.9042	24.3015	23.7005	23.6543	24.7343	27.2602	26.6384	26.9357	30.5694	25.0814	24.7158	26.006	25.2612	26.2486	25.022	24.0292	24.5941	23.0017	24.7871	25.549	23.0655	24.08	29.1193	31.9415	29.5525	26.3038	24.654	20.4279	23.8997	23.5788	24.4858
45	25.2506	2.44414	23.8587	29.7433	24.0017	24.0007	26.406	22.8958	22.7533	26.6637	29.9597	26.4553	25.2276	24.7723	24.8877	26.4444	27.201	26.8837	22.4867	23.8992	23.3953	23.328	24.583	27.095	26.51	26.9677	30.2784	24.6236	24.6828	26.057	25.0608	25.8143	24.5703	23.5908	24.311	22.555	24.6793	25.1229	22.7323	23.5653	28.6943	31.838	29.3047	26.136	24.2742	20.3332	23.5737	23.2128	24.228
46	24.9696	2.49057	23.6065	29.2803	23.4941	23.744	26.301	22.6235	22.4225	26.1987	29.8133	26.2395	25.1185	24.4795	24.6165	26.3703	26.8506	26.3733	22.0935	23.4135	23.0706	22.9658	24.4516	26.9466	26.3229	26.9519	29.9385	24.1023	24.6415	26.0315	24.8685	25.3575	24.1119	23.1084	24.0217	22.1199	24.4951	24.6802	22.3803	22.974	28.2745	31.7525	29.0508	25.9601	23.9357	20.2317	23.1917	22.8055	23.916
47	24.6641	2.55017	23.3298	28.8134	23.0283	23.4237	26.2333	22.3318	22.0083	25.664	29.6386	26.042	24.9313	24.1525	24.3026	26.2822	26.4959	25.7977	21.7352	22.864	22.7074	22.5607	24.3598	26.823	26.0953	26.8803	29.5585	23.5394	24.588	25.9241	24.6756	24.895	23.6709	22.598	23.7422	21.7025	24.2375	24.2305	22.0197	22.324	27.8836	31.684	28.8059	25.7812	23.6494	20.1203	22.7605	22.3641	23.5425
48	24.3367	2.61611	23.0249	28.3631	22.6245	23.0503	26.1887	22.0325	21.5499	25.0922	29.4371	25.8523	24.6461	23.809	23.9441	26.1738	26.1605	25.1585	21.4271	22.2752	22.2902	22.1045	24.3213	26.7233	25.8386	26.7604	29.1537	22.9624	24.5134	25.7346	24.4665	24.4469	23.2621	22.0754	23.4851	21.3099	23.9259	23.7936	21.6614	21.662	27.5298	31.6298	28.5739	25.5949	23.4215	19.9999	22.276	21.918	23.1254
49	24.0021	2.6959	22.6948	27.9372	22.2914	22.634	26.154	21.7447	21.0648	24.5055	29.1968	25.6665	24.2628	23.4661	23.5461	26.0277	25.8783	24.4673	21.1731	21.6632	21.8048	21.5912	24.3269	26.6456	25.5707	26.6062	28.7364	22.392	24.4045	25.4623	24.2302	24.0258	22.8991	21.5774	23.2516	20.9504	23.5803	23.3796	21.3142	21.024	27.2191	31.5904	28.3563	25.3855	23.2596	19.8777	21.7453	21.4981	22.684
50	23.663	2.77871	22.3445	27.5469	22.0593	22.1843	26.1117	21.4763	20.573	23.9356	28.9225	25.4798	23.8043	23.1281	23.1113	25.8409	25.6792	23.7417	20.9744	21.0512	21.2482	21.0246	24.3592	26.5867	25.302	26.4438	28.3148	21.8471	24.2435	25.1302	23.9689	23.6419	22.592	21.1174	23.0224	20.6271	23.2214	22.9884	20.9935	20.4673	26.9591	31.5654	28.1531	25.1249	23.1485	19.7676	21.1729	21.1494	22.2511
51	23.3326	2.86584	21.9828	27.2086	21.9311	21.725	26.0463	21.2323	20.1098	23.4089	28.6303	25.2839	23.2807	22.7955	22.6387	25.6096	25.5716	23.0044	20.8274	20.4653	20.6259	20.4252	24.3728	26.532	25.043	26.3013	27.9006	21.3292	24.0328	24.7722	23.6902	23.3017	22.3315	20.694	22.7854	20.3375	22.8644	22.6279	20.7378	20.0153	26.7585	31.5506	27.9581	24.8144	23.0867	19.7062	20.5679	20.8802	21.8545
52	23.0242	2.95496	21.624	26.931	21.9115	21.27	25.948	21.0086	19.7102	22.9429	28.3309	25.0735	22.7175	22.4623	22.121	25.3259	25.5547	22.2689	20.7151	19.928	19.9539	19.8119	24.3626	26.4642	24.8065	26.1952	27.5058	20.8533	23.7606	24.4104	23.3985	23.0104	22.1072	20.3032	22.5315	20.0863	22.5208	22.3127	20.6371	19.685	26.6265	31.5344	27.7713	24.4555	23.0587	19.785	19.9641	20.6888	21.5099
53	22.762	3.03901	21.2839	26.7135	22.0035	20.8367	25.813	20.7933	19.3944	22.5375	28.0541	24.8519	22.1452	22.121	21.5695	24.9902	25.6203	21.5552	20.6175	19.4718	19.2972	19.2211	24.3557	26.3661	24.608	26.174	27.1503	20.4462	23.4104	24.0601	23.1105	22.8411	21.9226	19.9498	22.2548	19.9091	22.2025	22.0505	20.8463	19.519	26.5661	31.4967	27.6003	24.0626	23.052	20.1962	19.4072	20.5516	21.2638
54	22.581	3.11327	21.0033	26.5591	22.1762	20.4347	25.6517	20.5693	19.1941	22.1997	27.8336	24.6247	21.6002	21.7761	21.057	24.595	25.744	20.889	20.5306	19.0909	18.8359	18.7065	24.3273	26.2427	24.4636	26.3586	26.8444	20.1235	22.9993	23.7293	22.8464	22.9464	21.8467	19.7464	21.963	19.8815	21.976	21.8911	21.54	19.497	26.5782	31.425	27.4584	23.6675	23.056	21.1185	18.9849	20.4182	21.1424
55	22.5399	3.178	20.8067	26.5082	22.4061	20.099	25.475	20.3303	19.0909	21.9182	27.6914	24.4075	21.1237	21.4814	20.7423	24.1657	25.9475	20.3103	20.5083	18.843	18.7475	18.3805	24.26	26.1082	24.4498	26.9471	26.6068	19.9613	22.566	23.4115	22.6295	23.5259	22.0195	19.8745	21.7201	20.1216	22.0003	22.0328	22.7442	19.619	26.6543	31.307	27.3618	23.3027	23.0535	22.5806	18.8669	20.2889	21.2293
56	22.7122	3.23972	20.698	26.6194	22.6737	19.99	25.3093	20.0723	19.0833	21.6939	27.7112	24.229	20.7511	21.3507	20.8417	23.7183	26.28	19.9252	20.6637	18.912	19.1282	18.397	24.2529	25.978	24.714	28.1086	26.4626	20.062	22.2714	23.1264	22.543	24.5899	22.5907	20.3969	21.6764	20.75	22.4623	22.6007	24.3913	19.9447	26.776	31.1463	27.375	22.994	23.0951	24.5206	19.095	20.293	21.7013
57	23.1589	3.31526	20.7131	26.9576	23.0188	20.2313	25.2487	19.801	19.153	21.5294	28.0671	24.1822	20.6041	21.5223	21.4477	23.2794	26.7779	19.8354	21.1149	19.4402	19.9855	18.9196	24.499	25.8638	25.4384	29.7134	26.3997	20.4698	22.3439	22.9648	22.7679	26.0498	23.6187	21.3361	22.1174	21.8734	23.4948	23.6285	26.2855	20.474	26.9542	30.9594	27.6362	22.8448	23.3043	26.7568	19.6525	20.5873	22.6152
58	23.9039	3.39944	20.9178	27.547	23.557	20.874	25.455	19.5455	19.3614	21.4412	28.8795	24.4557	20.8498	22.1632	22.5683	22.8723	27.4023	20.0899	22.0174	20.5779	21.3266	19.8465	25.1911	25.7682	26.5138	31.5587	26.3968	21.2947	22.9096	23.1338	23.4268	27.7707	25.0174	22.6052	23.1473	23.3234	24.958	25.0332	28.1355	21.233	27.2375	30.8692	28.2524	22.9554	23.7574	28.9671	20.5157	21.3211	24.0009
59	24.9175	3.48749	21.3615	28.3355	24.347	21.922	26.0913	19.4311	19.8076	21.5518	30.1329	25.0782	21.6016	23.2067	24.0968	22.5294	28.1384	20.7284	23.346	22.1653	22.9547	21.142	26.4731	25.7564	27.8192	33.4291	26.4105	22.507	24.0184	23.7308	24.4813	29.5524	26.6767	24.1067	24.6697	24.9252	26.5741	26.609	29.7246	22.32	27.6572	31.0326	29.2586	23.5066	24.5435	30.894	21.5725	22.442	25.7404
60	26.109	3.55129	22.0472	29.2466	25.4266	23.2207	27.0227	19.582	20.5221	21.928	31.5853	26.0129	22.9535	24.5394	25.7843	22.2658	28.9713	21.7157	25.0315	23.975	24.6768	22.7488	28.1299	25.9551	29.2047	35.0689	26.4234	24.0307	25.5488	24.7788	25.8251	31.1839	28.3817	25.6992	26.4949	26.4802	28.1001	28.1578	30.9397	23.6947	28.2175	31.4983	30.5523	24.4185	25.6606	32.383	22.7598	23.9184	27.604
61	27.3688	3.55378	22.8655	30.214	26.6765	24.687	28.12	20.0415	21.5896	22.679	32.9762	27.1963	24.6808	25.9485	27.36	22.1999	29.8365	22.9474	26.8928	25.7156	26.2884	24.5392	29.9049	26.4345	30.4738	36.3174	26.5029	25.7009	27.2738	26.1819	27.2879	32.564	29.8972	27.2015	28.2988	27.822	29.3179	29.5539	31.7482	25.28	28.8932	32.2199	31.9849	25.6066	27.1412	33.3217	24.0197	25.6649	29.3659
62	28.5702	3.47254	23.7351	31.1306	27.9293	26.1883	29.215	20.869	22.9715	23.8052	34.0805	28.4767	26.5302	27.2013	28.6776	22.5303	30.6422	24.3056	28.6636	27.1914	27.5705	26.3299	31.5368	27.1479	31.4678	37.0641	26.7104	27.2668	28.9862	27.734	28.6758	33.6196	31.1099	28.4993	29.9	28.8975	30.1281	30.6842	32.1408	26.9043	29.6705	33.0439	33.4166	26.9783	28.7768	33.7621	25.2404	27.4282	30.8568
63	29.608	3.29052	24.5873	31.9071	28.9868	27.579	30.1363	22.0078	24.6402	25.1916	34.7142	29.6836	28.2444	28.2031	29.6753	23.4195	31.2982	25.6132	30.1721	28.2966	28.4326	27.9455	32.7581	28.0443	32.1831	37.2754	27.0543	28.5242	30.5003	29.1703	29.8892	34.2879	31.9337	29.4779	31.1828	29.7011	30.5534	31.5714	32.2184	28.3557	30.4949	33.8136	34.6553	28.4492	30.3002	33.8203	26.3126	28.9922	32.0216
64	30.422	3.02738	25.384	32.4861	29.7795	28.754	30.786	23.443	26.4026	26.6745	34.9219	30.6835	29.6935	28.9188	30.3396	24.9181	31.6989	26.7231	31.3055	29.0575	28.8781	29.2003	33.5622	29.0598	32.6439	37.0619	27.6323	29.3499	31.7618	30.3416	30.8927	34.6768	32.3864	30.1622	32.1923	30.2287	30.6382	32.2408	32.0507	29.493	31.2428	34.3767	35.5955	29.9259	31.4128	33.5654	27.1217	30.1751	32.8045
65	30.9681	2.73605	26.1025	32.8132	30.2593	29.555	31.0543	25.0397	28.0614	28.0933	34.7693	31.3797	30.8368	29.3749	30.7685	26.6914	31.8263	27.5407	32.0295	29.574	28.9558	30.0195	34.0127	30.0705	32.8404	36.485	28.5057	29.7805	32.7518	31.1868	31.669	34.838	32.5521	30.5894	32.9632	30.5193	30.39	32.6987	31.6621	30.1707	31.8085	34.5879	36.1828	31.3338	32.0412	33.0137	27.5627	30.91	33.2828
66	31.223	2.47313	26.7027	32.8568	30.4745	29.851	31.0097	26.6066	29.4322	29.328	34.3051	31.7894	31.6161	29.6762	31.0129	28.4444	31.7081	27.9798	32.4123	29.8538	28.7325	30.4145	34.2209	30.9621	32.7744	35.5962	29.656	29.8265	33.4365	31.6837	32.2468	34.7962	32.483	30.7734	33.4597	30.5853	29.8574	32.9371	31.0453	30.4853	32.1168	34.4421	36.3655	32.5669	32.1282	32.2046	27.6621	31.1183	33.4829
67	31.2389	2.31078	27.1713	32.6653	30.518	30.146	30.668	27.9313	30.461	30.315	33.6217	31.913	32.106	29.852	31.086	29.9157	31.378	28.1153	32.48	29.908	28.286	30.424	34.2863	31.661	32.44	34.5397	30.9307	29.6167	33.8557	31.883	32.636	34.5413	32.19	30.8053	33.705	30.414	29.098	32.9637	30.2167	30.492	32.159	33.937	36.2323	33.551	31.8303	31.183	27.451	30.9447	33.3497
68	30.9975	2.25758	27.4759	32.2797	30.3666	29.9453	30.0067	28.9261	31.06	31.0355	32.7686	31.6908	32.297	29.8525	30.9229	30.9931	30.8555	28.0113	32.2309	29.7043	27.6868	30.06	34.2401	32.0681	31.8082	33.4056	32.0403	29.2092	34.0046	31.8513	32.8118	34.0893	31.7171	30.7022	33.6829	29.9615	28.1645	32.7714	29.2357	30.216	31.819	33.0692	35.8437	34.1255	31.3125	30.0021	26.9488	30.506	32.9762
69	30.539	2.30026	27.5464	31.7295	29.9827	29.5287	29.1087	29.5533	31.3716	31.4543	31.7991	31.2095	32.0943	29.6704	30.5376	31.6132	30.2215	27.685	31.7566	29.1771	26.9393	29.4615	34.0396	32.2028	30.9836	32.3012	32.7879	28.6013	33.8618	31.5854	32.7266	33.4715	31.0755	30.4351	33.354	29.2827	27.0977	32.348	28.167	29.756	31.2704	32.0022	35.2466	34.3254	30.6311	28.7338	26.2734	30.0571	32.4022
70	29.9027	2.40071	27.3877	31.0661	29.3289	28.926	28.02	29.8486	31.4141	31.613	30.8028	30.5221	31.563	29.2964	29.9405	31.8796	29.5335	27.1983	31.096	28.3976	25.9859	28.7087	33.6288	32.0751	30.0661	31.3055	33.0137	27.8482	33.484	31.0899	32.3869	32.7498	30.2744	30.0432	32.8167	28.4241	25.9359	31.7716	27.0901	29.134	30.5666	30.8483	34.541	34.0854	29.8024	27.4707	25.4764	28.8815	31.6419
71	29.1481	2.52333	26.9969	30.32	28.4612	28.1273	26.818	29.9262	31.2355	31.4644	29.8404	29.6862	30.7423	28.7333	29.1627	31.7539	28.8415	26.5864	30.2814	27.4019	24.8217	27.8548	32.9957	31.6851	29.1686	30.4597	32.8014	26.9724	32.8757	30.4195	31.813	32.0007	29.3854	29.555	32.1352	27.4637	24.7215	31.1198	26.0968	28.3567	29.7737	29.7344	33.7942	33.5243	28.832	26.279	24.5851	27.8601	30.7881
72	28.3305	2.65258	26.3965	29.5097	27.4837	27.2053	25.6273	29.7918	30.8673	31.0514	28.9823	28.7976	29.6944	28.0542	28.2478	31.2715	28.1365	25.8554	29.3879	26.2994	23.5583	26.9303	32.197	31.0591	28.3774	29.7851	32.1703	26.0432	32.0785	29.6643	31.0203	31.2763	28.4768	29.0253	31.3702	26.4872	23.5334	30.4713	25.2139	27.5013	28.9317	28.7576	33.0708	32.7406	27.7918	25.1865	23.6322	26.7748	29.9775
73	27.486	2.76709	25.6765	28.6345	26.4896	26.207	24.518	29.4751	30.3501	30.4335	28.2618	27.9101	28.5619	27.3257	27.2798	30.4751	27.3844	25.0109	28.4861	25.214	22.2683	25.9592	31.3016	30.2916	27.6882	29.2334	31.1655	25.1564	31.1916	28.8183	30.0547	30.5989	27.6045	28.5188	30.5906	25.5536	22.4642	29.8922	24.4306	26.612	28.0829	27.9544	32.3954	31.8803	26.7469	24.1873	22.6474	25.6904	29.3036
74	26.6623	2.87648	24.878	27.7095	25.5571	25.183	23.5657	29.0001	29.7647	29.6833	27.6718	27.0545	27.4322	26.5998	26.3057	29.4345	26.6076	24.0604	27.6306	24.1962	21.0023	24.9615	30.3698	29.4518	27.0775	28.7565	29.9234	24.4057	30.2916	27.8745	29.0199	29.9677	26.8014	28.083	29.8337	24.6813	21.5383	29.3953	23.7103	25.735	27.2499	27.3365	31.7534	31.0584	25.7654	23.2433	21.6557	24.6623	28.7239
75	25.8789	2.98446	24.0366	26.7633	24.7275	24.179	22.753	28.364	29.1683	28.8941	27.1895	26.2442	26.3694	25.9094	25.3475	28.2924	25.8606	23.0331	26.8488	23.2405	19.7879	23.9798	29.4478	28.5822	26.5227	28.3289	28.5095	23.7958	29.428	26.873	27.9803	29.3584	26.057	27.832	29.1134	23.8727	20.7351	28.9622	23.0211	24.895	26.4468	26.8628	31.1275	30.3475	24.8823	22.3373	20.6843	23.7203	28.1906
76	25.1346	3.08836	23.1746	25.8482	24.019	23.203	22.056	27.6218	28.5915	28.1211	26.7515	25.4861	25.3768	25.2562	24.3934	27.1426	25.1831	21.9871	26.1389	22.3189	18.6379	23.0415	28.5472	27.6987	26.0035	27.9271	27.034	23.2575	28.6151	25.8743	26.9714	28.7555	25.363	27.2641	28.4252	23.126	20.0415	28.5607	22.3463	24.124	25.6875	26.4809	30.5165	29.7481	24.1286	21.4649	19.7585	22.8957	27.6656
77	24.4386	3.19335	22.2978	25.0047	23.4076	22.262	21.4663	26.7993	28.0424	27.3939	26.3097	24.801	24.4615	24.6312	23.4192	26.0462	24.5956	20.9466	25.5091	21.4075	17.556	22.1645	27.6661	26.8147	25.5092	27.5294	25.5905	22.7363	27.8446	24.9229	26.0185	28.1533	24.733	26.8866	27.7736	22.4455	19.4569	28.1646	21.6933	23.4633	24.9972	26.1686	29.9177	29.2314	23.4534	20.6405	18.8919	22.2337	27.1303
78	23.7834	3.29141	21.4219	24.2449	22.8717	21.3673	20.9423	25.9607	27.5	26.7256	25.8503	24.217	23.6391	24.0437	22.43	25.0258	24.108	19.9327	24.9637	20.5043	16.5384	21.364	26.8122	25.953	25.036	27.1103	24.2723	22.2077	27.115	24.0534	25.1266	27.551	24.1671	26.5096	27.1458	21.834	18.9658	27.7614	21.0704	22.8947	24.3943	25.8967	29.3214	28.724	22.8182	19.8681	18.081	21.6918	26.5806
79	23.1649	3.37176	20.5674	23.5713	22.3766	20.533	20.465	25.1529	26.9303	26.1054	25.3617	23.7108	22.9036	23.4985	21.4467	24.0801	23.7214	18.9766	24.4675	19.615	15.5876	20.6475	25.9961	25.1525	24.5745	26.6558	23.1904	21.64	26.4258	23.3021	24.3069	26.9497	23.6735	26.131	26.5193	21.288	18.5505	27.3505	20.4919	22.396	23.8784	25.6194	28.7227	28.1417	22.2232	19.1362	17.3099	21.2474	26.0343
80	22.5758	3.42655	19.7493	22.9739	21.8892	19.7717	20.0183	24.3898	26.3127	25.4997	24.8414	23.2538	22.2597	23.0007	20.5036	23.1923	23.3941	18.0834	24.0062	18.7353	14.7034	20.0026	25.2165	24.4291	24.1162	26.1634	22.3984	21.0229	25.7623	22.6834	23.5814	26.3514	23.2513	25.7291	25.8751	20.7793	18.1892	26.9377	19.9621	21.9323	23.4495	25.3032	28.1146	27.465	21.6544	18.4208	16.5739	20.8745	25.4998
81	22.0087	3.45781	18.9766	22.4162	21.3615	19.0637	19.5877	23.6481	25.6601	24.9141	24.2854	22.8148	21.7018	22.5396	19.6259	22.3591	23.1075	17.2523	23.5493	17.8503	13.8754	19.4166	24.4712	23.7939	23.6617	25.6371	21.9453	20.377	25.104	22.1863	22.985	25.748	22.8768	25.2731	25.2029	20.2944	17.8565	26.5177	19.4662	21.463	23.0759	24.9424	27.4847	26.6834	21.1079	17.6932	15.8658	20.5372	24.9615
82	21.4566	3.47133	18.2436	21.8834	20.8055	18.407	19.166	22.9105	24.9869	24.35	23.693	22.3638	21.2	22.0941	18.8203	21.5649	22.8542	16.4937	23.0615	16.9531	13.0895	18.8765	23.7475	23.249	23.2085	25.0935	21.7291	19.714	24.4201	21.7897	22.5055	25.1256	22.5219	24.7574	24.4955	19.818	17.5308	26.0858	18.9839	20.965	22.7238	24.5728	26.8227	25.8291	20.5716	16.9342	15.1699	20.2436	24.4044
83	20.9169	3.47729	17.5495	21.3831	20.2399	17.8083	18.7497	22.1682	24.3042	23.8011	23.0829	21.8787	20.7297	21.6558	18.0815	20.8011	22.6425	15.8053	22.5542	16.0577	12.338	18.3929	23.0273	22.7681	22.7545	24.5606	21.6583	19.0504	23.6993	21.463	22.1125	24.4975	22.1715	24.1767	23.7444	19.3207	17.2023	25.6373	18.492	20.4183	22.3803	24.2288	26.1411	24.9396	20.0425	16.1491	14.4869	19.9851	23.8234
84	20.3914	3.48362	16.9042	20.939	19.6865	17.2537	18.343	21.4092	23.6084	23.2584	22.4836	21.353	20.2662	21.233	17.3913	20.0563	22.4784	15.1916	22.0539	15.1858	11.6424	17.9615	22.3016	22.3175	22.3078	24.0677	21.6391	18.3924	22.9369	21.1717	21.7861	23.8818	21.8201	23.535	22.9641	18.79	16.863	25.1747	17.9769	19.8557	22.0575	23.9397	25.4582	24.0676	19.5116	15.3585	13.8246	19.7196	23.2167
85	19.888	3.49604	16.3196	20.5768	19.1595	16.738	17.955	20.6301	22.9056	22.7193	21.9421	20.8155	19.7765	20.8336	16.723	19.3084	22.3789	14.6768	21.5818	14.375	11.025	17.5749	21.5685	21.8774	21.8902	23.6406	21.5947	17.7387	22.1438	20.8865	21.5128	23.2977	21.4746	22.852	22.1863	18.2249	16.4983	24.7004	17.4485	19.306	21.7823	23.7315	24.815	23.2698	18.9696	14.5982	13.1957	19.4095	22.5981
86	19.4199	3.51918	15.8244	20.3143	18.6716	16.2657	17.6097	19.8439	22.2034	22.1855	21.4841	20.3076	19.2547	20.4465	16.0737	18.5415	22.3794	14.2694	21.1503	13.668	10.5222	17.2292	20.8315	21.4412	21.5312	23.2816	21.5249	17.0774	21.3503	20.5983	21.2733	22.7929	21.1445	22.1567	21.4489	17.639	16.1088	24.2169	16.9201	18.7867	21.5844	23.6264	24.2398	22.5815	18.4032	13.8985	12.6077	19.0514	21.9866
87	19.0038	3.55838	15.4346	20.1939	18.2203	15.8277	17.343	19.0624	21.5152	21.6644	21.1287	19.8706	18.7402	20.0774	15.4279	17.7993	22.5009	13.9801	20.7687	13.1298	10.1644	16.9148	20.1121	21.0125	21.2522	22.9946	21.4405	16.4268	20.5838	20.3156	21.0668	22.3925	20.8266	21.4769	20.7951	17.0565	15.696	23.7436	16.4054	18.31	21.4856	23.6536	23.767	22.0189	17.8143	13.2974	12.0724	18.6554	21.4305
88	18.6557	3.62109	15.1589	20.2182	17.8172	15.437	17.166	18.2918	20.8655	21.1789	20.9135	19.5404	18.2425	19.7571	14.7799	17.1258	22.7458	13.8126	20.4575	12.7881	9.98058	16.617	19.4466	20.608	21.0798	22.817	21.3553	15.817	19.88	20.06	20.9047	22.1031	20.5175	20.833	20.2573	16.5055	15.2597	23.3026	15.9305	17.885	21.5094	23.8488	23.4502	21.6111	17.2054	12.819	11.5995	18.2388	20.9623
89	18.3842	3.71541	15.0153	20.3748	17.4597	15.142	17.06	17.529	20.3017	20.7667	20.8324	19.314	17.767	19.5117	14.1807	16.5599	23.126	13.7331	20.2283	12.6044	9.93322	16.313	18.8879	20.252	21.035	22.7883	21.269	15.2589	19.2531	19.8506	20.7927	21.9393	20.2243	20.254	19.8772	16.016	14.8034	22.917	15.5091	17.519	21.66	24.1743	23.2793	21.261	16.5714	12.4756	11.1857	17.8198	20.6112
90	18.1905	3.83849	14.9619	20.6207	17.1497	14.9347	16.9987	16.7868	19.8339	20.4359	20.8535	19.1952	17.3742	19.3756	13.6566	16.1226	23.6038	13.7215	20.0888	12.5654	9.99514	15.9771	18.4808	19.9957	21.1408	22.9029	21.2388	14.7795	18.7169	19.7044	20.7224	21.8992	19.9558	19.768	19.6412	15.6077	14.3466	22.6021	15.1442	17.2203	21.9018	24.5871	23.2324	20.917	15.9198	12.2413	10.8387	17.451	20.3888
91	18.0782	3.97552	14.9705	20.8912	16.905	14.804	17.025	16.0811	19.458	20.2145	21.0005	19.1965	17.1215	19.4178	13.2133	15.8413	24.1107	13.7609	20.0595	12.6005	10.1455	15.6442	18.2295	19.8594	21.3621	23.1449	21.3261	14.4254	18.2939	19.643	20.712	21.9525	19.7195	19.3878	19.5139	15.2626	13.9083	22.3499	14.8313	17.015	22.2079	25.0315	23.3029	20.555	15.2657	12.0805	10.5806	17.1938	20.2798
92	18.0467	4.1128	15.0379	21.1298	16.7192	14.762	17.163	15.4416	19.1701	20.0863	21.3398	19.2795	17.0026	19.6077	12.8711	15.6953	24.6547	13.8312	20.1173	12.6665	10.3742	15.378	18.1418	19.8608	21.6675	23.4731	21.5237	14.2161	17.9875	19.6931	20.7748	22.0886	19.503	19.1437	19.474	14.9649	13.5103	22.1525	14.5611	16.9297	22.5551	25.4434	23.4617	20.2175	14.6375	11.9795	10.4017	17.0701	20.2858
93	18.0934	4.24944	15.1476	21.3015	16.6123	14.7873	17.3497	14.9152	18.9655	20.0561	21.8379	19.4188	16.9702	19.8979	12.6515	15.6888	25.214	13.9137	20.2472	12.7367	10.6717	15.2365	18.2455	20.0074	22.02	23.8518	21.8189	14.1074	17.7916	19.8553	20.9279	22.319	19.2989	19.0451	19.4955	14.6909	13.1802	22.0095	14.3273	16.9417	22.9327	25.7869	23.6938	20.0748	14.0848	11.9114	10.304	17.1192	20.3711
94	18.217	4.38477	15.3015	21.3837	16.5763	14.88	17.566	14.4802	18.871	20.1739	22.4593	19.6025	17.0039	20.2435	12.5665	15.8141	25.7509	14.0017	20.4476	12.8276	11.0323	15.2497	18.5582	20.2888	22.3811	24.2695	22.2167	14.0475	17.7116	20.1403	21.1538	22.6382	19.1117	19.0979	19.5776	14.4053	12.9309	21.924	14.1329	17.035	23.3421	26.0375	24.0073	20.2936	13.6564	11.8368	10.3172	17.3184	20.5014
95	18.42	4.51235	15.5227	21.4107	16.5935	15.0567	17.8143	14.1411	18.8644	20.4574	23.1482	19.8228	17.0704	20.5955	12.6495	16.0551	26.2441	14.1202	20.7013	12.9956	11.4553	15.4063	19.0864	20.6885	22.7247	24.7298	22.7283	14.0465	17.7442	20.5508	21.4461	23.0314	18.9637	19.3299	19.7177	14.1062	12.7912	21.8876	13.9999	17.2213	23.7856	26.2113	24.4107	20.8544	13.3529	11.8075	10.4513	17.6875	20.6778
96	18.7076	4.62827	15.8162	21.4105	16.6764	15.304	18.1023	13.9365	18.9482	20.9406	23.8344	20.0752	17.1458	20.9394	12.932	16.4405	26.6917	14.2966	20.9888	13.3115	11.9498	15.6815	19.8333	21.259	23.0382	25.2347	23.3248	14.1244	17.8774	21.0792	21.7991	23.4806	18.8836	19.7168	19.8832	13.8182	12.8037	21.8978	13.9804	17.4927	24.2599	26.3415	24.893	21.8018	13.2058	11.9001	10.6899	18.2373	20.9032
97	19.0833	4.72655	16.195	21.398	16.8179	15.621	18.44	13.8635	19.1054	21.5702	24.4774	20.358	17.2514	21.2851	13.4658	16.9619	27.0993	14.5608	21.2987	13.7986	12.5165	16.049	20.8165	21.9786	23.3189	25.788	23.9792	14.2669	18.1208	21.7056	22.2217	23.9674	18.9033	20.2454	20.0726	13.5935	13.0508	21.9569	14.1559	17.845	24.7497	26.4565	25.4487	23.2274	13.1923	12.2379	11.0463	18.919	21.1885
98	19.544	4.79941	16.6928	21.3827	16.9139	16.0177	18.8577	13.9495	19.3177	22.3036	25.029	20.6602	17.4366	21.6526	14.2379	17.6344	27.4563	14.9592	21.6261	14.4659	13.1407	16.4863	21.9806	22.7022	23.5691	26.3719	24.6651	14.478	18.4857	22.3807	22.7168	24.4607	19.0434	20.8979	20.3123	13.4861	13.538	22.0614	14.5695	18.283	25.2379	26.5828	26.0492	25.0817	13.3337	12.846	11.5364	19.6935	21.562
99	20.0785	4.83754	17.3037	21.3799	17.3441	16.471	19.363	14.1987	19.5487	23.0605	25.4889	20.9602	17.7482	22.046	15.2572	18.4469	27.7643	15.5166	21.9549	15.3068	13.8121	16.9815	23.2848	23.3455	23.7936	26.944	25.3482	14.7554	18.949	23.0653	23.2993	24.9398	19.3007	21.6003	20.6086	13.5355	14.2684	22.2191	15.2628	18.779	25.7179	26.7278	26.6368	27.2337	13.6662	13.7452	12.1292	20.4976	21.784
100	20.6824	4.83735	18.04	21.413	17.76	16.983	19.97	14.617	19.773	23.762	25.861	21.238	18.243	22.456	16.519	19.391	28.028	16.253	22.275	16.356	14.516	17.528	24.695	23.873	24.002	27.478	26.008	15.091	19.514	23.724	23.977	25.395	19.673	22.313	20.98	13.765	15.241	22.453	16.26	19.318	26.192	26.885	27.177	29.393	14.208	14.956	12.805	21.29	22.519
[truncated: 45 more columns]

## Sheet: Rotation RAnkleFlex A2FaCoM
all values Right	mean	std	steps
1	7.52962	1.2516	9.322	8.47	6.094	7.427	6.187	6.843	6.966	8.747	7.548	8.04	8.085	6.738	7.234	8.616	6.972	6.844	9.685	6.353	8.175	7.514	9.606	7.378	6.689	6.313	5.576	6.78	8.119	7.485	6.589	9.274	6.025	8.961	11.202	5.709	5.756	6.027	6.914	8.538	8.517	9.885	9.156	8.505	7.015	8.119	8.383	10.256	9.425
2	8.1519	1.47058	9.96223	9.28915	6.05509	8.152	6.1612	7.48812	7.22843	9.69361	8.31555	8.96795	9.29518	6.71648	7.27297	9.70611	7.33367	7.29117	10.3839	7.14882	9.02476	8.29999	10.3521	7.19222	7.30938	7.00266	5.77239	7.73775	8.70286	8.36386	7.24336	10.1677	6.45609	9.80995	12.0156	6.21756	6.69694	6.77731	6.90101	9.46997	9.61973	10.6963	10.0239	9.38458	7.39799	8.92136	9.25316	10.8781	10.2042
3	8.86556	1.61232	10.504	10.1039	6.028	9.036	6.44126	8.40242	7.80441	10.5814	9.18573	9.99183	10.543	6.98861	7.62528	10.8251	8.051	7.97483	10.9295	8.10509	9.84167	9.12263	10.9936	6.99589	8.14566	7.83915	6.26406	8.78039	9.24883	9.33312	8.17466	10.8923	7.14282	10.0393	12.6878	7.06139	7.78944	7.65927	7.14669	10.4127	10.7004	11.4012	10.8064	10.2535	8.05613	9.76445	10.0967	11.3343	10.8573
4	9.62725	1.66186	10.9653	10.8185	6.09991	9.967	7.11497	9.45148	8.70579	11.363	10.0487	10.9953	11.6752	7.65818	8.33782	11.9012	9.07633	8.82833	11.352	9.12382	10.5836	9.89097	11.5558	6.87267	9.06185	8.73727	7.00364	9.81942	9.73185	10.2898	9.25694	11.4648	8.01182	9.99558	13.231	8.12864	8.8897	8.57752	7.69936	11.2582	11.6628	11.9885	11.4957	11.0389	8.90573	10.5696	10.859	11.6746	11.3517
5	10.3864	1.63397	11.4021	11.4044	6.43491	10.8237	8.07361	10.4813	9.76719	12.0408	10.8068	11.8651	12.5829	8.63945	9.28347	12.8519	10.2149	9.77934	11.7052	10.0843	11.2438	10.5652	12.0784	6.93644	9.91795	9.62519	7.90679	10.7838	10.179	11.1746	10.366	11.9534	8.97573	10.3801	13.6906	9.3109	9.86249	9.436	8.47621	11.9524	12.4739	12.491	12.0962	11.7015	9.81272	11.2875	11.5191	11.9648	11.7175
6	11.098	1.55913	11.8662	11.8782	7.084	11.559	9.14169	10.848	10.8369	12.6257	11.399	12.5812	13.3005	9.72424	10.2815	13.6327	11.311	10.7253	12.0448	10.9379	11.86	11.1822	12.5894	7.39489	10.6288	10.4527	8.84479	11.6162	10.6395	11.9777	11.4034	12.4204	9.93882	11.0345	14.1236	10.5131	10.6266	10.1701	9.30652	12.5065	13.1298	12.9493	12.6382	12.2626	10.6666	11.9089	12.0826	12.2678	12.0202
7	11.7586	1.46832	12.3662	12.2972	8.00864	12.178	10.1323	12.2405	11.8208	13.1439	11.8559	13.1552	13.8627	10.7351	11.1972	14.2247	12.2567	11.5817	12.3846	11.6758	12.4505	11.753	13.098	8.306	11.1399	11.1929	9.73818	12.288	11.1572	12.7305	12.3305	12.8935	10.8329	11.7986	14.5412	11.6464	11.169	10.7237	10.0509	12.9838	13.6716	13.4028	13.1655	12.7556	11.4189	12.5001	12.5869	12.6154	12.3187
8	12.3369	1.39642	12.8835	12.7279	9.05018	12.7043	10.9395	12.9353	12.6894	13.6157	12.2266	13.602	14.3302	11.6223	12.0079	14.6587	13.0432	12.2704	12.7246	12.3072	13.0123	12.2769	13.5942	9.48856	11.4402	11.8366	10.5598	12.8436	11.7426	13.4356	13.1435	13.3734	11.638	12.584	14.9365	12.6229	11.56	11.1204	10.6526	13.4261	14.1216	13.8587	13.6927	13.205	12.0902	13.1301	13.0408	13.0202	12.6537
9	12.8719	1.33847	13.4105	13.1856	10.0811	13.193	11.5208	13.5506	13.4259	14.0545	12.5616	13.9757	14.7461	12.3914	12.7172	14.9939	13.6774	12.8101	13.0822	12.8604	13.5308	12.7654	14.0382	10.6717	11.6719	12.402	11.3396	13.3571	12.3702	14.0779	13.8424	13.8517	12.3487	13.3076	15.2859	13.3685	11.7765	11.455	11.1137	13.8735	14.4983	14.3104	14.1974	13.6462	12.7155	13.7163	13.4459	13.4669	13.0407
10	13.3522	1.29718	13.94	13.6747	10.987	13.671	11.9668	14.0937	14.0716	14.3693	12.8951	14.3014	15.0902	13.0765	13.3625	15.2432	14.22	13.2162	13.4438	13.3543	14.0014	13.2307	14.4146	11.653	11.9395	12.8914	12.1043	13.8273	12.9905	14.5987	14.4245	14.2973	12.9783	13.9321	15.5707	13.9083	12.2096	11.7705	11.4658	14.4215	14.8135	14.7382	14.6537	14.0776	13.2855	14.1893	13.8113	13.9263	13.4582
11	13.7683	1.24088	14.4439	14.1667	11.7126	14.1337	12.4461	14.5568	14.6137	14.1389	13.2307	14.5774	15.3253	13.7053	13.9736	15.4011	14.6923	13.5353	13.7858	13.8015	14.4118	13.6862	14.7157	12.3543	12.3107	13.3357	12.8226	14.2263	13.5678	14.9384	14.8724	14.6836	13.5443	14.4416	15.7615	14.2712	12.5046	12.1089	11.7927	15.0029	15.0711	15.1015	15.0462	14.4657	13.7982	14.5858	14.1409	14.3696	13.88
12	14.1187	1.16141	14.8786	14.6077	12.254	14.5523	13.0477	14.912	15.052	13.6484	13.574	14.7918	15.432	14.2687	14.5347	15.4752	15.104	13.8308	14.093	14.19	14.731	14.1206	14.9361	12.9033	12.7712	13.7609	13.4223	14.5268	14.0822	15.0906	15.1789	15.0053	14.044	14.8127	15.8203	14.49	12.7642	12.5059	12.153	15.4547	15.253	15.3781	15.3493	14.7807	14.228	14.936	14.4358	14.7717	14.2894
13	14.3905	1.06196	15.2327	14.9579	12.6205	14.893	13.5948	15.1234	15.3575	13.52	13.919	14.941	15.3949	14.7442	15.0188	15.4698	15.4083	14.1105	14.3288	14.4743	14.9593	14.4871	15.0845	13.3983	13.2613	14.1453	13.8785	14.6999	14.5281	15.0514	15.34	15.2659	14.4518	15.0562	15.7467	14.6222	12.9586	12.9522	12.574	15.751	15.3475	15.5662	15.5497	15.0212	14.5456	15.239	14.6936	15.1025	14.6628
14	14.5827	0.952547	15.4874	15.1913	12.9119	15.102	14.0276	15.2158	15.5188	13.6685	14.2441	14.9948	15.2703	15.0711	15.3637	15.4009	15.5956	14.3437	14.4868	14.6456	15.089	14.7646	15.1722	13.9004	13.6707	14.4598	14.1834	14.7697	14.8909	14.8812	15.3766	15.4586	14.7751	15.184	15.6084	14.7038	13.0744	13.3931	13.0564	15.9129	15.3534	15.6737	15.6606	15.1945	14.7566	15.4766	14.9109	15.3395	14.969
15	14.6905	0.851262	15.6033	15.2915	13.1875	15.1947	14.3704	15.223	15.547	13.9098	14.5293	14.9463	15.0929	15.2321	15.5445	15.3012	15.6491	14.5064	14.5644	14.6951	15.1109	14.944	15.1918	14.382	13.9771	14.6813	14.3279	14.7648	15.1563	14.6966	15.3289	15.6044	15.0085	15.2233	15.4653	14.7391	13.13	13.7802	13.5874	15.9564	15.2948	15.7067	15.6877	15.3291	14.8547	15.6323	15.0751	15.4791	15.1931
16	14.7326	0.77165	15.5843	15.3072	13.4888	15.193	14.6078	15.2015	15.49	14.1573	14.754	14.8292	14.9215	15.2779	15.5747	15.2049	15.586	14.576	14.5553	14.6355	15.062	15.0196	15.1402	14.792	14.2037	14.7767	14.3683	14.7127	15.304	14.5741	15.2462	15.7323	15.1354	15.2048	15.3558	14.7125	13.1389	14.0645	14.1181	15.8919	15.1976	15.6831	15.6288	15.4283	14.874	15.701	15.1692	15.52	15.3246
17	14.7336	0.715678	15.4919	15.2778	13.824	15.1207	14.7457	15.1764	15.2773	14.3621	14.9096	14.6855	14.8054	15.2278	15.4812	15.1302	15.4477	14.5547	14.484	14.5311	14.9827	15.0256	15.0548	15.0889	14.3416	14.7677	14.3659	14.6603	15.3584	14.5547	15.1718	15.8692	15.1459	15.1517	15.2969	14.6277	13.1304	14.2351	14.6104	15.7677	15.0878	15.6132	15.5175	15.4916	14.872	15.6879	15.1948	15.4676	15.3704
18	14.722	0.682153	15.3749	15.2423	14.1648	15.0253	14.8082	15.1681	15.1082	14.5123	15.0185	14.5644	14.7758	15.1344	15.3409	15.075	15.294	14.4701	14.3994	14.4176	14.913	14.9841	14.98	15.2294	14.4128	14.6769	14.3734	14.6484	15.3569	14.6259	15.1264	16.0402	15.0632	15.0753	15.3004	14.4932	13.1313	14.298	15.0139	15.6205	14.9998	15.5161	15.3926	15.5303	14.7939	15.6357	15.1847	15.3638	15.3425
19	14.7203	0.662812	15.2705	15.2237	14.4545	14.937	14.8072	15.1895	14.9991	14.6272	15.0977	14.5065	14.8225	15.0433	15.199	15.0422	15.162	14.3566	14.3259	14.3424	14.8809	14.922	14.9429	15.246	14.4665	14.5297	14.4253	14.7155	15.3504	14.769	15.0979	16.2408	14.9108	14.9938	15.3687	14.3335	13.1391	14.2903	15.3032	15.486	14.9613	15.4216	15.2917	15.5585	14.7447	15.5799	15.1602	15.2515	15.2773
20	14.7418	0.653731	15.1899	15.2475	14.659	14.8997	14.7738	15.2411	14.9756	14.7223	15.1575	14.5439	14.9152	14.9987	15.0944	15.0366	15.0687	14.2652	14.2908	14.3251	14.8896	14.8719	14.9491	15.1659	14.5005	14.3757	14.5285	14.833	15.3786	14.9733	15.0677	16.4538	14.7416	14.9396	15.4715	14.195	13.1448	14.2791	15.4545	15.4018	14.9824	15.3651	15.2419	15.5912	14.7294	15.545	15.155	15.1656	15.2037
21	14.7908	0.653501	15.1359	15.3125	14.7479	14.935	14.7319	15.3097	15.0312	14.8147	15.2096	14.6606	15.0313	14.9998	15.0533	15.059	15.0233	14.2314	14.3018	14.3724	14.9454	14.8504	14.9892	15.0639	14.4543	14.2448	14.678	15.0105	15.4437	15.2034	15.0376	16.6603	14.5969	14.927	15.5961	14.1104	13.1484	14.3003	15.5146	15.3819	15.0547	15.3555	15.232	15.6378	14.7771	15.5383	15.1921	15.1313	15.1447
22	14.8655	0.659971	15.1196	15.3995	14.7406	15.031	14.7246	15.381	15.1488	14.9052	15.2625	14.8238	15.1539	15.0412	15.0942	15.1216	15.048	14.274	14.3516	14.4688	15.0446	14.8602	15.0585	14.995	14.3528	14.1711	14.8511	15.2272	15.5392	15.4231	15.0122	16.8349	14.5018	14.9708	15.7341	14.1052	13.1579	14.3741	15.516	15.4263	15.1582	15.3835	15.2527	15.7013	14.8739	15.5512	15.2707	15.1495	15.12
23	14.9591	0.671161	15.1288	15.4887	14.659	15.1707	14.7751	15.4639	15.3109	14.9968	15.321	15.0192	15.284	15.1003	15.1984	15.2277	15.1363	14.3721	14.434	14.594	15.1647	14.9053	15.1438	14.9844	14.2351	14.1608	15.023	15.429	15.6584	15.6429	14.9797	16.9577	14.462	15.0656	15.8741	14.1742	13.1881	14.485	15.4957	15.5233	15.2717	15.4437	15.3018	15.771	15.0032	15.58	15.378	15.2158	15.1356
24	15.0681	0.686001	15.1574	15.5825	14.5533	15.322	14.8883	15.5613	15.5105	15.1045	15.3891	15.2397	15.4274	15.1662	15.3467	15.3778	15.2854	14.4863	14.5437	14.7263	15.2901	14.9819	15.2585	15.0399	14.1217	14.2066	15.1775	15.5906	15.7905	15.8662	14.958	17.0257	14.4682	15.1909	16.0106	14.2937	13.2426	14.6173	15.4931	15.6566	15.4012	15.5332	15.3799	15.8404	15.1424	15.6256	15.5004	15.3255	15.1916
25	15.1923	0.702396	15.2278	15.6889	14.4802	15.474	15.0288	15.6793	15.7507	15.2454	15.4707	15.4696	15.5875	15.2424	15.5102	15.5928	15.481	14.5974	14.6766	14.8615	15.3961	15.0905	15.399	15.146	14.0376	14.3063	15.2944	15.7068	15.932	16.0957	14.9794	17.0467	14.4989	15.3262	16.1381	14.4394	13.3188	14.7515	15.5385	15.8164	15.5719	15.6423	15.4838	15.9198	15.2839	15.6742	15.6414	15.4718	15.2845
26	15.3329	0.721679	15.3509	15.8016	14.4656	15.626	15.2034	15.8387	16.01	15.4201	15.5701	15.7013	15.7691	15.3275	15.6766	15.8661	15.7023	14.7049	14.8286	15.0026	15.4856	15.2169	15.5521	15.2716	14.013	14.4452	15.3777	15.8219	16.0814	16.3654	15.0788	17.03	14.5441	15.4665	16.2588	14.5829	13.3999	14.8773	15.6321	16.0038	15.7878	15.7711	15.6082	16.0189	15.4169	15.7188	15.798	15.6391	15.3984
27	15.489	0.744233	15.4967	15.8511	14.5188	15.7747	15.4087	16.0449	16.2797	15.6033	15.681	15.9355	15.9641	15.4269	15.8366	16.1669	15.944	14.817	14.9882	15.1499	15.5764	15.3419	15.7458	15.3858	14.0558	14.6119	15.4467	15.9753	16.2351	16.6799	15.2752	16.9875	14.5971	15.6151	16.3692	14.7313	13.4895	14.994	15.7522	16.2209	16.0618	15.9207	15.7651	16.1499	15.537	15.7612	15.9683	15.8183	15.5088
28	15.6584	0.770894	15.6538	16.0058	14.6132	15.911	15.6305	16.2978	16.55	15.812	15.7919	16.1712	16.1457	15.5488	15.9993	16.4599	16.198	14.9542	15.1425	15.3092	15.6649	15.4664	15.9747	15.463	14.1301	14.8031	15.5185	16.1636	16.4005	17.0067	15.5527	16.9495	14.6558	15.7673	16.4588	14.8961	13.5957	15.0968	15.8866	16.4511	16.3844	16.0956	15.9524	16.3085	15.6542	15.8086	16.1502	16.0018	15.5939
29	15.8321	0.798395	15.8241	16.0617	14.7294	16.0413	15.8514	16.5826	16.8159	16.0623	15.9045	16.4124	16.3025	15.6892	16.1858	16.723	16.4533	15.1226	15.2825	15.4822	15.7436	15.5884	16.2056	15.5272	14.2321	15.0061	15.5936	16.3194	16.5952	17.3118	15.8753	16.9408	14.7239	15.9206	16.5517	15.0761	13.709	15.2037	16.0163	16.7028	16.7199	16.2782	16.1514	16.4643	15.7801	15.864	16.3326	16.1962	15.6503
30	16.0004	0.826702	15.9894	16.0251	14.8537	16.1747	16.0644	16.8592	17.0783	16.3069	16.0362	16.657	16.4356	15.8377	16.3944	16.9485	16.6967	15.3122	15.3891	15.6674	15.8467	15.7319	16.4075	15.6128	14.3707	15.2215	15.6695	16.4061	16.8559	17.5637	16.1732	16.9576	14.8068	16.0689	16.6672	15.2508	13.8068	15.328	16.1318	16.9716	17.0277	16.4594	16.3493	16.5992	15.919	15.9182	16.518	16.3902	15.6907
31	16.1553	0.856444	16.1246	15.9057	14.9851	16.303	16.2667	17.0986	17.3201	16.5037	16.1772	16.8909	16.5506	15.9975	16.615	17.131	16.919	15.5151	15.4703	15.861	15.9996	15.9221	16.5796	15.7163	14.5339	15.4492	15.7433	16.4228	17.1825	17.7506	16.4184	16.9795	14.9008	16.2077	16.7803	15.4208	13.8716	15.4614	16.23	17.2384	17.2968	16.6435	16.5349	16.7165	16.0724	15.9754	16.7228	16.5577	15.7288
32	16.2899	0.886209	16.2223	15.7212	15.1165	16.399	16.4664	17.2869	17.5049	16.6256	16.2926	17.0952	16.656	16.1738	16.8349	17.2891	17.1181	15.7122	15.5686	16.0422	16.1629	16.1158	16.7182	15.8151	14.7156	15.6949	15.7939	16.4431	17.5058	17.8641	16.6142	16.9793	14.998	16.3325	16.8628	15.6221	13.8891	15.6085	16.3086	17.4835	17.528	16.8297	16.6887	16.8204	16.2304	16.0312	16.9527	16.6809	15.771
33	16.3979	0.918134	16.2622	15.5085	15.2153	16.4543	16.6493	17.4368	17.6812	16.6367	16.3803	17.2233	16.7648	16.3558	17.0521	17.4418	17.2592	15.8838	15.6768	16.1878	16.3124	16.2855	16.8082	15.9203	14.8732	15.9303	15.7969	16.5006	17.7718	17.9135	16.7749	16.945	15.0895	16.4262	16.8748	15.8414	13.8727	15.7656	16.3777	17.6872	17.7012	16.996	16.8025	16.9037	16.3797	16.0748	17.1861	16.7559	15.8157
34	16.4757	0.954159	16.256	15.287	15.259	16.468	16.815	17.5607	17.8997	16.5113	16.477	17.2873	16.891	16.539	17.2543	17.598	17.362	16.013	15.785	16.294	16.447	16.4177	16.8223	16.037	14.9523	16.14	15.761	16.5327	17.9507	17.9177	16.9253	16.873	15.161	16.48	16.8163	16.0297	13.8203	15.9167	16.4543	17.8333	17.815	17.125	16.886	16.963	16.5053	16.106	17.3843	16.782	15.8527
35	16.5217	0.993785	16.2184	15.0358	15.2436	16.442	16.9678	17.669	18.1265	16.2616	16.5905	17.3188	17.0206	16.7141	17.4409	17.7444	17.4741	16.1144	15.8739	16.3702	16.5527	16.5144	16.7539	16.1641	14.9373	16.3112	15.7052	16.5369	18.0337	17.902	17.083	16.7388	15.1863	16.4986	16.6936	16.17	13.7394	16.0405	16.5401	17.9328	17.8541	17.2017	16.946	17.0009	16.6109	16.1313	17.5137	16.771	15.8683
36	16.535	1.03901	16.1463	14.7194	15.2658	16.4027	17.1015	17.7621	18.2998	15.891	16.6923	17.3299	17.1204	16.8575	17.6238	17.8588	17.6302	16.2086	15.9246	16.434	16.6222	16.5795	16.5889	16.2928	14.814	16.4355	15.634	16.5255	18.0289	17.8956	17.2326	16.532	15.1599	16.4895	16.5282	16.2378	13.6264	16.1342	16.6193	17.9885	17.8096	17.207	16.988	17.0342	16.7082	16.1584	17.5466	16.7527	15.8591
37	16.5147	1.09514	16.0375	14.2908	15.3842	16.373	17.2261	17.8195	18.3849	15.4027	16.7643	17.3288	17.1574	16.9346	17.81	17.8887	17.817	16.3141	15.9385	16.4801	16.6407	16.6189	16.3059	16.403	14.6087	16.5332	15.5355	16.5064	17.9652	17.9016	17.3387	16.2355	15.117	16.4643	16.3556	16.2198	13.461	16.2086	16.674	18.0025	17.6702	17.1306	17.0205	17.0631	16.8195	16.1645	17.498	16.7475	15.8189
38	16.4497	1.16692	15.8924	13.7284	15.5542	16.3407	17.3353	17.8154	18.3845	14.8193	16.7835	17.3174	17.0901	16.9132	17.983	17.8159	17.9739	16.4145	15.9016	16.481	16.5552	16.6287	15.8909	16.4666	14.3607	16.6243	15.3909	16.4764	17.8941	17.9089	17.3789	15.8343	15.0634	16.4109	16.1727	16.1049	13.2286	16.2521	16.6968	17.9821	17.4255	16.9728	17.0475	17.0663	16.9434	16.1083	17.3845	16.7509	15.7402
39	16.3231	1.25725	15.697	13.0455	15.7165	16.266	17.4218	17.7147	18.2674	14.1801	16.7293	17.29	16.9125	16.7795	18.1069	17.637	18.0458	16.47	15.7745	16.4109	16.3326	16.5914	15.3389	16.473	14.1506	16.6844	15.1785	16.4288	17.8002	17.8943	17.3434	15.32	14.9314	16.295	15.9286	15.8821	12.8896	16.2335	16.6971	17.9159	17.0556	16.7243	17.0445	17.0145	17.0515	15.9492	17.1963	16.7481	15.6203
40	16.1128	1.36799	15.4147	12.2188	15.8475	16.111	17.4686	17.5022	18.0635	13.503	16.5905	17.2099	16.6092	16.5017	18.1465	17.3497	17.9817	16.412	15.5346	16.2196	15.9679	16.4835	14.6509	16.367	13.9492	16.6731	14.8786	16.3648	17.6524	17.8128	17.2134	14.7251	14.6851	16.0769	15.5809	15.5499	12.4685	16.1142	16.6766	17.7711	16.5662	16.3729	16.9729	16.8748	17.093	15.694	16.9061	16.6949	15.4409
41	15.8017	1.49864	15.0262	11.2787	15.9457	15.8263	17.472	17.1856	17.7448	12.7846	16.3482	17.032	16.19	16.1018	18.0564	16.9669	17.7913	16.2082	15.1592	15.8689	15.4558	16.2685	13.8174	16.1161	13.6973	16.5526	14.4838	16.2842	17.4487	17.6346	16.9491	14.0695	14.3109	15.7412	15.0919	15.1056	11.9887	15.834	16.6109	17.4994	15.956	15.8991	16.7769	16.6002	17.0379	15.34	16.5444	16.5482	15.1666
42	15.379	1.64268	14.5161	10.257	15.9994	15.4263	17.3417	16.7497	17.3136	12.0086	15.9723	16.6874	15.675	15.5749	17.8225	16.474	17.4947	15.8316	14.6266	15.3653	14.8136	15.936	12.857	15.6738	13.356	16.2811	13.9823	16.1839	17.1746	17.3426	16.5546	13.3602	13.7893	15.2877	14.47	14.5314	11.4819	15.3646	16.478	17.1152	15.2117	15.3041	16.4562	16.1714	16.8427	14.8763	16.1341	16.2825	14.798
43	14.8453	1.79493	13.8668	9.19845	15.9655	14.92	17.1009	16.2106	16.77	11.1666	15.4725	16.1701	15.0548	14.9285	17.476	15.844	17.1037	15.2682	13.9591	14.6982	14.0759	15.4669	11.783	15.0227	12.9104	15.8287	13.385	16.0512	16.7761	16.9338	16.0297	12.5859	13.1295	14.7173	13.7678	13.7806	10.9435	14.7372	16.2383	16.6275	14.3146	14.5838	15.9978	15.6284	16.5061	14.3092	15.6843	15.8878	14.3642
44	14.204	1.94643	13.1111	8.15127	15.8043	14.3027	16.7486	15.5555	16.1238	10.2558	14.8679	15.4936	14.3578	14.1967	17.0001	15.0803	16.6124	14.5514	13.1762	13.9078	13.2508	14.8313	10.6367	14.1934	12.3284	15.2274	12.6943	15.8623	16.2416	16.4058	15.3707	11.7032	12.3406	14.0618	13.01	12.8738	10.3483	13.9784	15.8614	16.0358	13.3035	13.7361	15.379	14.9882	16.0306	13.6379	15.1845	15.3599	13.8697
45	13.4658	2.08699	12.2601	7.169	15.482	13.6067	16.2861	14.7561	15.3456	9.29122	14.181	14.6697	13.584	13.3747	16.4098	14.1752	15.9786	13.6952	12.293	13.04	12.317	14.0539	9.48511	13.2252	11.6013	14.4812	11.9187	15.6122	15.6077	15.7914	14.6057	10.6783	11.433	13.326	12.2029	11.8393	9.67178	13.1256	15.3537	15.3498	12.2223	12.7502	14.6118	14.2523	15.4092	12.867	14.6218	14.7384	13.2999
46	12.646	2.20343	11.3295	6.31664	14.9413	12.83	15.7332	13.8298	14.3953	8.32245	13.4278	13.7413	12.7102	12.4607	15.6886	13.1535	15.193	12.7011	11.3291	12.1312	11.2852	13.1729	8.39036	12.179	10.8195	13.613	11.0833	15.3075	14.8659	15.1065	13.7631	9.55718	10.4126	12.5034	11.34	10.7301	8.89618	12.1985	14.7171	14.5782	11.1152	11.6581	13.7152	13.4425	14.6656	12.0075	13.9882	14.0388	12.6361
47	11.7684	2.28316	10.349	5.6787	14.215	11.9603	15.1001	12.7742	13.3078	7.42609	12.6025	12.7401	11.7542	11.4463	14.8257	12.0677	14.1981	11.6125	10.3325	11.2006	10.1904	12.2304	7.42393	11.0608	10.0478	12.6569	10.2033	14.9239	13.991	14.3482	12.8666	8.4183	9.32427	11.6057	10.4151	9.62901	8.05208	11.2047	13.9988	13.7287	10.029	10.4909	12.7075	12.5598	13.7858	11.107	13.2794	13.2677	11.8895
48	10.852	2.29473	9.34598	5.29488	13.3035	11.031	14.344	11.6281	12.0664	6.70225	11.6892	11.685	10.7145	10.3396	13.8343	11.6663	13.0504	10.4738	9.32336	10.2466	9.09176	11.2588	6.69953	9.91456	9.33719	11.6276	9.28097	14.4466	12.9508	13.5038	11.9132	7.34648	8.21436	10.6522	9.45544	8.59168	7.1831	10.176	13.2208	12.7847	9.00158	9.29095	11.6153	11.6158	12.8013	10.197	12.4883	12.4199	11.0602
49	9.91286	2.23554	8.34306	5.08591	12.2298	10.047	13.4654	10.4501	10.7515	6.23745	10.6978	10.6066	9.60409	9.19309	12.6952	9.83694	11.7823	9.33964	8.32455	9.28209	8.03891	10.2795	6.22118	8.77533	8.70773	10.5699	8.34127	13.8753	11.8388	12.5735	10.9039	6.42973	7.155	9.66458	8.49155	7.64194	6.33973	9.14406	12.376	11.7685	8.08936	8.09182	10.4885	10.6507	11.7566	9.28864	11.6314	11.5012	10.156
50	9.00508	2.10092	7.37752	5.0193	11.0576	9.021	12.4409	9.29336	9.44509	6.00688	9.65382	9.53342	8.47718	8.09136	11.4636	8.76214	10.4673	8.24323	7.37109	8.32755	7.08906	9.30419	5.96678	7.72578	8.16571	9.52391	7.4243	13.198	10.7236	11.5561	9.83993	5.73858	6.23227	8.68162	7.58689	6.82231	5.6041	8.16235	11.468	10.7122	7.3647	6.97065	9.35573	9.68427	10.6786	8.419	10.7149	10.5179	9.21196
51	8.16041	1.89326	6.50026	5.04997	9.841	7.99633	11.299	8.24795	8.25817	5.93423	8.59936	8.50437	7.40782	7.14348	10.1918	7.77164	9.17222	7.23801	6.52982	7.41255	6.34085	8.35828	5.89426	6.90333	7.69236	8.50933	6.59742	12.4543	9.62449	10.4677	8.7314	5.3027	5.51955	7.74424	6.83094	6.17908	5.07411	7.26293	10.4872	9.6449	6.86682	6.07228	8.25801	8.72691	9.59812	7.64327	9.7461	9.49285	8.26568
52	7.42016	1.62801	5.78645	5.13273	8.63745	7.004	10.0936	7.44315	7.33106	5.9703	7.57355	7.56803	6.52064	6.45373	8.952	6.93615	7.99933	6.42821	5.88073	6.61236	5.84736	7.50961	5.93303	6.386	7.20361	7.56903	5.94091	11.6473	8.57409	9.3533	7.61785	5.06909	5.06955	6.89379	6.29679	5.74418	4.78406	6.50852	9.45588	8.6163	6.54918	5.496	7.28097	7.80964	8.53312	7.00873	8.77497	8.46885	7.35667
53	6.82585	1.33084	5.33064	5.24315	7.49655	6.12467	8.90608	6.99953	6.78799	6.08794	6.66945	6.78175	5.89382	6.06791	7.84679	6.32385	7.06489	5.87592	5.47136	6.00555	5.57179	6.81936	6.0271	6.11989	6.75845	6.78035	5.47845	10.7465	7.65056	8.28724	6.56641	4.994	4.89927	6.22723	6.01341	5.51044	4.6937	5.99884	8.41151	7.71599	6.35548	5.22591	6.50913	7.00033	7.58501	6.56418	7.8479	7.49486	6.56485
54	6.39696	1.0577	5.08377	5.37776	6.55264	5.432	7.81293	6.82724	6.57014	6.25489	5.97782	6.2336	5.58918	5.88815	7.05495	5.99957	6.49989	5.60182	5.252	5.66209	5.46258	6.31569	6.15	6.01289	6.45193	6.23222	5.208	9.75949	6.94123	7.36173	5.6787	4.97279	4.91791	5.79584	5.88402	5.39448	4.71109	5.68559	7.40843	7.02411	6.26318	5.17833	5.98674	6.38212	6.85459	6.28255	7.01004	6.65164	5.96814
55	6.1152	0.818926	4.98536	5.52409	5.88009	4.962	6.94127	6.85891	6.61336	6.427	5.51291	5.94055	5.51818	5.87355	6.57591	5.88955	6.249	5.52564	5.16145	5.51609	5.468	6.02745	6.28645	5.983	6.32309	5.90364	5.10482	8.70245	6.52918	6.69536	5.105	5.05327	5.04227	5.58427	5.86982	5.34227	4.79764	5.51818	6.53745	6.59073	6.26164	5.25336	5.72382	5.99509	6.40927	6.12218	6.365	6.04845	5.57682
56	5.97645	0.688778	5.00244	5.66033	5.45	4.723	6.345	7.01	6.77167	6.57456	5.252	5.81067	5.603	5.97233	6.40067	5.891	6.26822	5.562	5.165	5.498	5.53167	5.88478	6.42556	6.04344	6.33822	5.72489	5.10367	7.63256	6.33856	6.29144	4.81289	5.202	5.233	5.53878	5.93956	5.33356	4.92244	5.45156	5.90333	6.32844	6.33833	5.40589	5.61522	5.77233	6.19744	6.064	5.93133	5.68844	5.36611
57	5.94841	0.654077	5.10281	5.77288	5.22709	4.61833	6.04611	7.2159	6.99733	6.68761	5.17109	5.7733	5.79345	6.155	6.42658	5.96242	6.40822	5.66507	5.26427	5.55636	5.63833	5.84997	6.56538	6.15811	6.46956	5.66593	5.17309	6.63623	6.31222	6.08852	4.73775	5.37748	5.46436	5.59647	6.04763	5.35812	5.07591	5.45935	5.54392	6.18538	6.46752	5.61092	5.61125	5.67861	6.11769	6.11255	5.65643	5.51254	5.3017
58	5.99721	0.674059	5.24942	5.858	5.127	4.61	5.96894	7.445	7.22112	6.77761	5.19109	5.78448	6.01982	6.38955	6.56	6.07355	6.609	5.795	5.41427	5.64364	5.77427	5.89624	6.69752	6.305	6.68691	5.69548	5.29982	5.82912	6.40579	6.02885	4.81603	5.54864	5.68109	5.69694	6.159	5.40179	5.224	5.53924	5.37379	6.128	6.626	5.84603	5.69421	5.70191	6.13152	6.23545	5.4983	5.46948	5.33682
59	6.09321	0.705436	5.42064	5.93382	5.12873	4.68767	6.00325	7.65948	7.38343	6.85773	5.28236	5.8259	6.26509	6.6267	6.75141	6.20952	6.81278	5.92157	5.57264	5.75282	5.92294	5.98873	6.81696	6.45311	6.942	5.7821	5.45397	5.30557	6.57441	6.07812	4.99005	5.6917	5.84936	5.81704	6.23672	5.44567	5.35016	5.6791	5.35567	6.14497	6.79524	6.08463	5.84495	5.80918	6.20537	6.40782	5.45018	5.52975	5.44288
60	6.21148	0.725885	5.58296	6.00933	5.21509	4.81367	6.09744	7.8316	7.45941	6.93933	5.42136	5.90037	6.49827	6.82758	6.95305	6.36052	6.97256	6.01387	5.711	5.86873	6.07406	6.08989	6.93044	6.61633	7.20721	5.90269	5.61421	5.05253	6.78245	6.19244	5.21032	5.80576	5.94891	5.93989	6.27861	5.47437	5.46097	5.85047	5.42784	6.21945	6.96239	6.31469	6.02834	5.98506	6.33757	6.59882	5.51251	5.65687	5.60226
61	6.33583	0.725091	5.71927	6.08918	5.34627	4.967	6.21482	7.94642	7.46512	7.02897	5.58155	6.00724	6.69545	6.98555	7.12227	6.52718	7.06267	6.07061	5.81718	5.97945	6.21145	6.18479	7.04139	6.79667	7.47239	6.02291	5.75082	5.04718	7.00667	6.34421	5.45318	5.91082	5.97545	6.04445	6.29712	5.49894	5.56655	6.02467	5.57145	6.338	7.12282	6.5183	6.22045	6.214	6.52336	6.76918	5.68624	5.8397	5.79303
62	6.4591	0.718204	5.82515	6.18127	5.48782	5.128	6.3521	8.0233	7.41571	7.13034	5.74	6.13974	6.84518	7.10888	7.24219	6.70523	7.09344	6.11438	5.90373	6.08791	6.33412	6.27415	7.15474	6.97967	7.72998	6.12626	5.85885	5.18567	7.21061	6.51157	5.68742	6.01755	5.94936	6.11757	6.31292	5.53132	5.67462	6.18109	5.78068	6.5011	7.2913	6.67686	6.39531	6.45524	6.72929	6.89709	5.93224	6.06378	5.97816
63	6.5766	0.71474	5.89779	6.254	5.61709	5.27933	6.50612	8.06895	7.3634	7.24075	5.88309	6.29513	6.96055	7.18809	7.32612	6.88249	7.09922	6.16806	5.98518	6.20464	6.45112	6.34148	7.28068	7.15289	7.97531	6.21428	5.95079	5.39007	7.37489	6.66683	5.89652	6.12994	5.90064	6.15772	6.34198	5.59544	5.78641	6.31716	5.9939	6.68156	7.46564	6.79775	6.54849	6.68215	6.93015	6.97618	6.19287	6.29847	6.14044
64	6.6832	0.702002	5.95209	6.39391	5.73255	5.414	6.65655	8.09836	7.34491	7.352	6.00136	6.46355	7.06236	7.24182	7.38191	7.05191	7.118	6.24145	6.08036	6.33964	6.566	6.38555	7.42064	7.306	8.18827	6.291	6.02809	5.61264	7.48736	6.79409	6.09091	6.25127	5.86791	6.18791	6.40827	5.70773	5.868	6.43282	6.17136	6.86091	7.60709	6.89864	6.69345	6.87936	7.08827	7.01245	6.42473	6.52336	6.28382
65	6.77581	0.669406	6.01312	6.53688	5.83318	5.53067	6.78543	8.12538	7.38272	7.44686	6.09782	6.62742	7.15727	7.28273	7.43019	7.21164	7.16956	6.33553	6.19991	6.49518	6.67948	6.41953	7.56801	7.42044	8.22197	6.36587	6.10145	5.82106	7.54923	6.89561	6.26692	6.37552	5.87209	6.22791	6.5071	5.85395	5.97254	6.53985	6.32296	7.02892	7.70903	6.98955	6.84572	7.03358	7.18247	7.06836	6.62321	6.72806	6.41752
66	6.85739	0.629711	6.09191	6.65427	5.94045	5.63933	6.90521	8.15127	7.48584	7.51539	6.18473	6.77701	7.24609	7.32036	7.48172	7.34577	7.24022	6.44154	6.32773	6.65927	6.78536	6.45313	7.70246	7.48889	8.03591	6.44672	6.17433	5.99847	7.58836	6.97561	6.41177	6.49748	5.91282	6.29715	6.62028	6.0062	6.05853	6.64738	6.46585	7.17569	7.77988	7.07297	6.98954	7.15873	7.21693	7.18673	6.78115	6.89999	6.53237
67	6.9281	0.596025	6.18733	6.744	6.073	5.744	7.02567	8.17533	7.62733	7.55867	6.268	6.90567	7.325	7.356	7.53433	7.458	7.321	6.54367	6.437	6.823	6.875	6.495	7.81633	7.499	7.758	6.52533	6.246	6.12533	7.62833	7.03733	6.53533	6.6	5.977	6.40233	6.73667	6.13167	6.112	6.75267	6.60367	7.30233	7.827	7.15833	7.11033	7.271	7.22333	7.348	6.882	7.03467	6.581
68	6.99088	0.572804	6.29135	6.78712	6.242	5.835	7.14878	8.18235	7.77519	7.57811	6.34609	7.0149	7.40045	7.38627	7.59589	7.54955	7.39356	6.63554	6.50318	6.95236	6.94394	6.54498	7.90287	7.46922	7.47084	6.58921	6.31915	6.21721	7.68083	7.08924	6.6524	6.66324	6.03918	6.52312	6.84214	6.21118	6.1418	6.84665	6.73641	7.40611	7.85561	7.24177	7.20736	7.37494	7.21916	7.51627	6.94584	7.13214	6.71704
69	7.04209	0.561556	6.39829	6.78239	6.42345	5.909	7.26993	8.1612	7.89126	7.56368	6.41627	7.10371	7.48527	7.41239	7.67548	7.62068	7.45222	6.69967	6.52718	7.04127	6.99964	6.59443	7.93477	7.41978	7.17753	6.60965	6.38188	6.28437	7.74231	7.12904	6.77839	6.69482	6.08482	6.64265	6.92125	6.23995	6.13143	6.92049	6.86639	7.47953	7.87824	7.31389	7.28431	7.47909	7.22838	7.66227	6.98089	7.20007	6.80933
70	7.08272	0.565268	6.50085	6.73145	6.60282	5.964	7.37903	8.14748	7.95688	7.538	6.47091	7.16882	7.57373	7.42218	7.75445	7.68367	7.503	6.72379	6.51427	7.09382	7.045	6.62724	7.92215	7.36433	6.86794	6.60133	6.43636	6.32961	7.81082	7.1513	6.9167	6.69155	6.11273	6.73724	6.95336	6.21424	6.09394	6.96427	6.99315	7.52542	7.895	7.36912	7.35024	7.58736	7.24939	7.78364	7.00936	7.24976	6.892
71	7.11223	0.579949	6.58378	6.66421	6.756	5.99867	7.47434	8.13638	7.95852	7.47032	6.50873	7.21416	7.65645	7.395	7.80835	7.73193	7.55067	6.6957	6.47418	7.11745	7.07682	6.63979	7.8719	7.311	6.60077	6.58335	6.47609	6.3774	7.86972	7.17952	7.06277	6.65212	6.12155	6.79516	6.94355	6.14669	6.02778	6.98298	7.10763	7.55576	7.90091	7.41209	7.4139	7.68927	7.28595	7.883	7.06019	7.28813	6.97873
72	7.13338	0.603779	6.64691	6.59355	6.87218	6.02	7.54457	8.11943	7.90324	7.38503	6.53036	7.24494	7.72464	7.32961	7.83662	7.75976	7.59722	6.61106	6.41964	7.12727	7.0977	6.64532	7.78834	7.28256	6.37818	6.56416	6.50685	6.44116	7.9004	7.22321	7.20565	6.58548	6.11336	6.82377	6.89695	6.06254	5.94051	6.97948	7.20215	7.57681	7.88612	7.43843	7.47912	7.77742	7.35091	7.96591	7.1272	7.32863	7.06891
73	7.14819	0.632341	6.69427	6.52491	6.94909	6.031	7.59109	8.09109	7.79391	7.32327	6.54245	7.27673	7.76945	7.23164	7.838	7.77409	7.628	6.49536	6.36682	7.12536	7.10482	6.64973	7.69927	7.289	6.233	6.55873	6.536	6.52964	7.90136	7.27518	7.34073	6.51036	6.09555	6.82955	6.82655	5.97745	5.85109	6.95782	7.28391	7.58964	7.85436	7.44427	7.54309	7.83809	7.43055	8.04673	7.20518	7.38191	7.13618
74	7.15708	0.660805	6.72045	6.46091	6.99518	6.047	7.60614	8.06078	7.66195	7.28431	6.54864	7.32801	7.78882	7.11912	7.7987	7.77059	7.60256	6.35829	6.32936	7.106	7.08103	6.65876	7.61592	7.31911	6.15878	6.57584	6.553	6.63949	7.88272	7.33073	7.45478	6.43139	6.06264	6.82231	6.75317	5.90089	5.7942	6.9383	7.36305	7.60958	7.815	7.43153	7.6008	7.85045	7.51554	8.12636	7.29991	7.4513	7.17052
75	7.16008	0.686679	6.71991	6.40009	7.01882	6.07767	7.58642	8.0253	7.54409	7.27025	6.55082	7.40215	7.78745	7.00464	7.72866	7.73626	7.52867	6.21062	6.31709	7.066	7.02379	6.68809	7.54661	7.357	6.10883	6.61491	6.55088	6.77394	7.84533	7.38668	7.49966	6.35282	6.00927	6.81123	6.69002	5.83248	5.77657	6.94339	7.43137	7.65324	7.77776	7.40539	7.65968	7.81376	7.59808	8.193	7.40131	7.52619	7.179
76	7.15857	0.707747	6.7073	6.34845	7.01473	6.122	7.54794	7.97597	7.4687	7.27088	6.55091	7.48703	7.77018	6.90936	7.63891	7.67764	7.42033	6.06015	6.33018	7.02118	6.96518	6.73533	7.50233	7.37967	6.10636	6.66706	6.54655	6.92676	7.78006	7.43888	7.45221	6.284	5.95045	6.79539	6.64767	5.7743	5.78748	6.97594	7.48536	7.70642	7.74855	7.37794	7.71664	7.75118	7.66609	8.24491	7.48573	7.59733	7.17055
77	7.15442	0.721875	6.74476	6.3067	6.99391	6.16767	7.49369	7.9329	7.44421	7.27023	6.55636	7.56455	7.75173	6.84355	7.55611	7.61145	7.30633	5.91981	6.35964	6.99664	6.93406	6.7992	7.47708	7.40367	6.13131	6.72484	6.558	7.08377	7.69933	7.48938	7.36338	6.23655	5.90009	6.77275	6.63005	5.73291	5.81631	7.01867	7.53249	7.74687	7.72791	7.36372	7.75589	7.68582	7.71191	8.26982	7.50876	7.6639	7.14009
78	7.15009	0.727593	6.829	6.27867	6.963	6.209	7.40056	7.90711	7.48367	7.26211	6.567	7.62533	7.732	6.80833	7.49233	7.55411	7.209	5.80689	6.398	6.996	6.94033	6.88189	7.45656	7.45467	6.17467	6.77767	6.608	7.24411	7.61778	7.53278	7.26744	6.21233	5.861	6.74744	6.64333	5.69689	5.86078	7.06822	7.58011	7.77322	7.71967	7.37444	7.77711	7.63933	7.742	8.221	7.453	7.727	7.09144
79	7.14524	0.727132	6.91955	6.262	6.92655	6.251	7.26209	7.90497	7.55094	7.23858	6.58291	7.64815	7.71436	6.79045	7.44961	7.50936	7.14033	5.73333	6.42618	7.02427	6.96236	6.96545	7.45133	7.48467	6.25236	6.84985	6.68473	7.40694	7.55524	7.56173	7.17582	6.20255	5.84518	6.72288	6.67985	5.65345	5.89821	7.11773	7.64209	7.79255	7.72082	7.41667	7.78624	7.61373	7.75339	8.071	7.37636	7.78042	7.03494
80	7.13941	0.725133	6.99579	6.24394	6.886	6.29733	7.12502	7.92703	7.61145	7.19397	6.61182	7.63643	7.70073	6.78624	7.41494	7.49444	7.08978	5.70958	6.426	7.07455	6.9963	7.04098	7.48505	7.47422	6.33091	6.9444	6.77282	7.56666	7.52354	7.58445	7.08765	6.19724	5.84409	6.69902	6.71809	5.59607	5.90005	7.16274	7.71878	7.801	7.71924	7.48904	7.79275	7.60618	7.74265	7.88736	7.31561	7.82317	6.98207
81	7.13094	0.723746	7.05481	6.21818	6.83527	6.342	7.0173	7.95138	7.62925	7.12467	6.65609	7.60839	7.67664	6.78748	7.37963	7.51255	7.05122	5.73614	6.39891	7.14173	7.03382	7.12934	7.53004	7.43367	6.38262	7.02136	6.85461	7.69597	7.51312	7.599	7.00417	6.18827	5.84909	6.68613	6.73115	5.53228	5.85561	7.19268	7.78782	7.79411	7.71342	7.5746	7.80364	7.61245	7.72252	7.71218	7.28499	7.85515	6.94075
82	7.11568	0.722327	7.102	6.18164	6.77845	6.377	6.95991	7.94991	7.58864	7.03791	6.71209	7.56609	7.638	6.77882	7.33236	7.53591	7.019	5.79327	6.34791	7.20764	7.06018	7.22245	7.55473	7.375	6.39009	7.06136	6.91527	7.746	7.51473	7.59655	6.92645	6.16764	5.86545	6.69445	6.72073	5.46618	5.768	7.20264	7.82736	7.77364	7.711	7.66373	7.81064	7.61809	7.70591	7.56891	7.28645	7.87218	6.91318
83	7.08998	0.721097	7.13116	6.12897	6.719	6.36967	6.94996	7.92025	7.49209	6.94326	6.76936	7.5148	7.58564	6.75724	7.27175	7.55097	6.97078	5.86489	6.27118	7.24391	7.067	7.29944	7.54735	7.28111	6.32457	7.04379	6.95676	7.72624	7.53099	7.57983	6.85325	6.12836	5.90309	6.72155	6.69026	5.39381	5.65324	7.19211	7.82768	7.74224	7.71627	7.74988	7.80804	7.61476	7.67884	7.46073	7.29621	7.87746	6.90146
84	7.05566	0.720994	7.13994	6.06624	6.66309	6.33567	6.97347	7.87109	7.36461	6.85095	6.82727	7.46021	7.53055	6.72727	7.2204	7.55499	6.908	5.93726	6.17573	7.24082	7.05036	7.34782	7.51966	7.17156	6.18509	6.94246	6.98036	7.66823	7.57431	7.54866	6.78046	6.06909	5.947	6.75802	6.6318	5.31846	5.53852	7.16376	7.81627	7.70328	7.74273	7.8139	7.79973	7.58809	7.63217	7.37482	7.29102	7.87062	6.90192
85	7.01787	0.721805	7.14261	5.99536	6.61127	6.304	7.00176	7.80612	7.24612	6.76748	6.88673	7.39873	7.49455	6.69545	7.18439	7.54721	6.84	6.00118	6.07518	7.22282	7.01545	7.36958	7.4863	7.06767	6.06106	6.77461	6.98891	7.617	7.64597	7.51	6.70606	5.99936	5.98445	6.79939	6.55588	5.24909	5.44682	7.12988	7.78924	7.66579	7.79409	7.84106	7.78439	7.53273	7.57979	7.31482	7.25273	7.85367	6.90848
86	6.98083	0.71983	7.1394	5.92767	6.56127	6.30067	7.03044	7.72871	7.15653	6.70102	6.94636	7.33759	7.47409	6.68145	7.16257	7.53842	6.782	6.04999	5.98291	7.206	6.96921	7.36735	7.45856	6.983	5.99961	6.59455	6.9847	7.59	7.7251	7.46542	6.6373	5.93591	6.01445	6.83987	6.47312	5.19124	5.38407	7.09133	7.74058	7.63111	7.85309	7.82207	7.76015	7.46812	7.54872	7.28591	7.18196	7.82201	6.91958
87	6.95068	0.716639	7.1287	5.87776	6.51945	6.31	7.06402	7.64494	7.1124	6.66007	7.00582	7.28787	7.48036	6.7243	7.15376	7.53761	6.74022	6.0801	5.913	7.20209	6.92597	7.34554	7.45059	6.92156	5.99259	6.4561	6.97215	7.59808	7.78922	7.40771	6.58924	5.88306	6.03591	6.88037	6.40001	5.14543	5.34799	7.04505	7.6928	7.60386	7.91103	7.76209	7.73483	7.40794	7.54213	7.28418	7.10485	7.77439	6.9468
88	6.93503	0.71434	7.11221	5.85773	6.49182	6.334	7.1093	7.57282	7.11109	6.64524	7.06909	7.25679	7.50791	6.84645	7.15912	7.54427	6.702	6.1003	5.87155	7.21136	6.91036	7.32655	7.47297	6.88833	6.02909	6.37845	6.95318	7.64258	7.84445	7.34203	6.56512	5.84445	6.05173	6.91318	6.34548	5.11036	5.33227	6.998	7.67024	7.57948	7.96145	7.67736	7.71855	7.36909	7.56033	7.30109	7.03079	7.72052	7.00542
89	6.9314	0.71684	7.09644	5.86633	6.477	6.387	7.175	7.52344	7.14633	6.651	7.135	7.24756	7.549	7.00567	7.18211	7.56244	6.66156	6.12044	5.858	7.226	6.93033	7.33278	7.524	6.87511	6.08556	6.36667	6.931	7.72456	7.90633	7.28444	6.53867	5.82767	6.068	6.93722	6.31622	5.08478	5.336	6.96844	7.67456	7.55778	8.00667	7.59944	7.715	7.353	7.60567	7.334	6.96933	7.66744	7.09967
90	6.94572	0.725861	7.08672	5.90803	6.48273	6.45833	7.26081	7.50495	7.19367	6.66465	7.19518	7.25314	7.60545	7.17958	7.20731	7.59214	6.63756	6.13296	5.86373	7.24173	6.99139	7.35706	7.5943	6.85967	6.14531	6.41015	6.91045	7.83249	7.98633	7.25002	6.49842	5.83248	6.07964	6.95927	6.31093	5.07079	5.35088	6.96772	7.71311	7.54008	8.04355	7.54902	7.73264	7.36845	7.68638	7.37891	6.93589	7.63302	7.20583
91	6.97275	0.739846	7.08409	5.97773	6.51355	6.548	7.36791	7.50009	7.23427	6.68582	7.243	7.27727	7.67382	7.35109	7.21873	7.62391	6.642	6.13964	5.87918	7.25873	7.06773	7.36109	7.67127	6.827	6.19873	6.49282	6.90445	7.94836	8.071	7.24509	6.49009	5.865	6.08673	6.98218	6.31527	5.06909	5.37282	6.98836	7.77618	7.51736	8.07545	7.529	7.77091	7.43455	7.78318	7.42927	6.93918	7.623	7.30118
92	7.0025	0.754824	7.0906	6.03979	6.582	6.636	7.48944	7.50108	7.26803	6.70864	7.27518	7.30828	7.73364	7.51018	7.21923	7.64252	6.67533	6.14477	5.89664	7.27618	7.13348	7.32082	7.74308	6.77944	6.23056	6.59067	6.89724	8.0533	8.14756	7.27137	6.50754	5.91642	6.09718	7.00285	6.31363	5.07428	5.40256	7.0319	7.8361	7.49299	8.1033	7.50152	7.81655	7.52603	7.87149	7.47155	6.98186	7.63109	7.35135
93	7.02053	0.76607	7.09775	6.07888	6.67245	6.696	7.60796	7.51553	7.29143	6.72232	7.27836	7.31853	7.76636	7.64806	7.21274	7.64402	6.72222	6.15358	5.90673	7.28845	7.17321	7.23188	7.79655	6.76	6.23036	6.66861	6.87279	8.11298	8.15027	7.27492	6.50483	5.96309	6.11009	7.02224	6.30017	5.0779	5.43603	7.09784	7.86813	7.46493	8.09527	7.40889	7.84429	7.61588	7.9296	7.47918	7.02748	7.64813	7.33424
94	7.00157	0.762585	7.09827	6.09291	6.75564	6.727	7.65997	7.53812	7.27742	6.73727	7.24855	7.25806	7.76991	7.77491	7.16821	7.62603	6.77233	6.1607	5.89782	7.26118	7.12864	7.09294	7.82906	6.668	6.19055	6.70397	6.79645	8.07455	7.93921	7.18039	6.4177	5.99109	6.10445	7.07461	6.27115	5.077	5.45955	7.1687	7.86176	7.37573	8.01473	7.25333	7.77879	7.67027	7.92682	7.40391	7.01558	7.64127	7.27485
95	6.93422	0.736614	7.09546	6.09724	6.81018	6.71033	7.58187	7.5243	7.17466	6.75754	7.19191	7.06322	7.73827	7.89036	7.0647	7.58412	6.81367	6.22851	5.86791	7.13373	6.96794	6.96782	7.8471	6.60578	6.10706	6.64117	6.61527	7.89509	7.56408	6.98811	6.30699	5.99306	6.08345	7.24928	6.20111	5.07914	5.4534	7.22011	7.77193	7.18103	7.89006	7.08046	7.62205	7.62967	7.80909	7.24418	6.98364	7.57248	7.24231
96	6.84078	0.699766	7.1008	6.10967	6.83009	6.669	7.34185	7.43606	6.97943	6.75507	7.11209	6.81366	7.64282	7.92552	6.91385	7.51079	6.82244	6.48697	5.80973	6.92591	6.74318	6.99446	7.83523	6.54589	5.99254	6.45403	6.33821	7.62053	7.13078	6.74975	6.32578	5.96997	6.14073	7.66306	6.08107	5.07603	5.40213	7.22704	7.56887	6.94329	7.82736	6.98995	7.43083	7.48364	7.61935	7.04636	7.05206	7.49298	7.37959
97	6.78227	0.695272	7.10185	6.12255	6.81282	6.629	7.02624	7.29809	6.88521	6.72373	7.04082	6.62958	7.44691	7.83136	6.83603	7.37058	6.78267	7.02342	5.71991	6.78227	6.55818	7.33148	7.77633	6.47667	5.86079	6.18924	6.04536	7.35991	6.77091	6.515	6.64264	5.92582	6.474	8.38097	5.9187	5.03873	5.33045	7.14297	7.37394	6.82809	7.97064	7.13742	7.30797	7.28336	7.5393	6.94773	7.37909	7.59464	7.84306
98	6.84471	0.783866	7.06285	6.12636	6.81691	6.54367	6.72644	7.14446	7.11608	6.78193	7.10409	6.73179	7.18109	7.61979	7.05428	7.15721	6.70311	7.85243	5.70445	6.92036	6.58791	7.9717	7.66713	6.39122	5.79707	5.91031	5.93752	7.33332	6.65641	6.34227	7.31149	5.88003	7.12709	9.31051	5.73151	5.04151	5.31608	6.9543	7.39521	7.00887	8.37973	7.58558	7.4063	7.09776	7.79371	7.12055	7.99247	7.98029	8.55723
99	7.09129	0.980215	7.04848	6.11794	6.99055	6.37367	6.61737	7.00426	7.78208	7.04007	7.42173	7.21391	6.93182	7.39991	7.67855	6.983	6.68178	8.78657	5.895	7.41	6.91327	8.77431	7.52824	6.41289	5.9237	5.67717	6.16812	7.60847	6.88955	6.33113	8.24498	5.88167	7.99891	10.2843	5.60997	5.24516	5.53063	6.75091	7.78693	7.58248	9.05485	8.30208	7.81261	6.976	8.43898	7.62273	8.816	8.62699	9.40051
100	7.5342	1.23172	7.168	6.094	7.427	6.187	6.843	6.966	8.747	7.548	8.04	8.085	6.738	7.234	8.616	6.972	6.844	9.685	6.353	8.175	7.514	9.606	7.378	6.689	6.313	5.576	6.78	8.119	7.485	6.589	9.274	6.025	8.961	11.202	5.709	5.756	6.027	6.598	8.538	8.517	9.885	9.156	8.505	7.015	9.359	8.383	9.695	9.425	10.236
all values Left	mean	std	steps
1	15.8745	1.36955	15.525	14.639	15.649	16.97	14.99	17.041	16.776	17.876	16.352	15.451	16.26	15.911	16.338	16.067	10.549	16.306	14.528	16.405	16.735	17.84	17.219	14.956	14.282	15.952	15.52	15.158	16.023	17.316	17.133	16.395	16.843	16.637	16.909	15.313	16.392	16.629	14.586	16.21	13.518	12.078	13.835	16.057	15.832	16.793	16.498	17.306	16.972
2	15.4497	1.48231	15.1506	13.8628	15.1594	16.587	14.318	16.7984	16.4865	17.7328	16.0649	15.0048	15.9315	15.37	16.0428	15.4993	9.82473	15.8731	14.0339	16.3316	16.2081	17.6775	16.9626	14.2999	13.7449	15.5434	14.9988	14.4527	15.5799	16.8861	16.6559	15.9126	16.5456	16.2022	16.6065	14.8379	15.9651	16.4003	14.1252	15.5953	12.8019	11.3811	13.4892	15.7257	15.552	16.3675	15.6801	17.0301	16.6526
3	14.9202	1.59084	14.6497	12.9403	14.5647	16.1203	13.6027	16.4422	16.073	17.487	15.6194	14.4158	15.4539	14.7162	15.6225	14.7757	9.16255	15.2959	13.4437	16.2424	15.5969	17.4006	16.5796	13.5886	13.0775	15.024	14.365	13.6445	15.0244	16.3653	16.0573	15.3041	16.1109	15.6463	16.1734	14.2648	15.5005	16.0416	13.6006	14.8673	11.9575	10.5823	13.013	15.2826	15.1404	15.8603	14.7686	16.6495	16.2265
4	14.2888	1.68916	14.0182	11.9021	13.8709	15.583	12.846	15.975	15.5212	17.1308	15.0184	13.6982	14.8322	13.9686	15.0597	13.8892	8.57227	14.5852	12.7612	16.129	14.8845	17.0071	16.0693	12.821	12.2811	14.4093	13.6531	12.7493	14.3824	15.7601	15.3248	14.5651	15.5292	14.9882	15.6159	13.5873	14.987	15.5581	12.9988	14.024	11.0206	9.709	12.4111	14.7117	14.5836	15.2582	13.7665	16.1756	15.7088
5	13.5556	1.77366	13.2487	10.7805	13.0824	14.955	12.0217	15.3981	14.8533	16.6539	14.2564	12.85	14.068	13.1235	14.3626	12.841	8.07109	13.7508	11.9944	15.9667	14.0485	16.4997	15.4349	11.9615	11.3611	13.6983	12.8861	11.7727	13.6703	15.0724	14.451	13.6893	14.7899	14.2281	14.919	12.8063	14.4068	14.9603	12.3142	13.0317	10.0235	8.79209	11.6935	14.0264	13.8933	14.5402	12.6713	15.6177	15.1067
6	12.7351	1.84413	12.3762	9.634	12.2065	14.227	11.1243	14.7368	14.0937	16.0545	13.3689	11.9056	13.2227	12.1779	13.5392	11.6609	7.61782	12.8269	11.163	15.7476	13.0638	15.8901	14.6888	10.9414	10.3362	12.9024	12.0726	10.7471	12.9056	14.2994	13.4412	12.6718	13.9079	13.3904	14.1016	11.9437	13.7456	14.2695	11.5403	11.9257	9.00639	7.8923	10.9125	13.2002	13.096	13.679	11.498	14.9812	14.4313
7	11.8431	1.89553	11.4205	8.50564	11.2474	13.387	10.151	13.9882	13.2415	15.2878	12.3689	10.9053	12.336	11.1361	12.6422	10.3991	7.14755	11.8323	10.286	15.4648	11.9977	15.2079	13.8654	9.80673	9.24482	12.0294	11.1985	9.69752	12.0878	13.4508	12.3566	11.5458	12.9097	12.4742	13.176	11.042	13.0127	13.5071	10.6858	10.745	8.01445	7.04645	10.1093	12.246	12.1679	12.7031	10.2891	14.2588	13.6696
8	10.9019	1.91689	10.4035	7.43857	10.2278	12.4093	9.11767	13.1526	12.2956	14.3751	11.2817	9.87676	11.423	10.0363	11.7111	9.1458	6.72664	10.8002	9.36848	15.1159	10.925	14.4559	12.9879	8.63673	8.13518	11.0841	10.2658	8.66874	11.2027	12.526	11.2415	10.3448	11.8269	11.4964	12.1683	10.132	12.2083	12.6753	9.77668	9.55967	7.08161	6.28418	9.31958	11.21	11.1259	11.6333	9.12648	13.4602	12.7973
9	9.94233	1.88963	9.36172	6.55835	9.16173	11.3327	8.09367	12.2289	11.2333	13.3292	10.1647	8.84597	10.4883	8.94158	10.7662	7.99347	6.44536	9.77409	8.42855	14.6853	9.86433	13.6183	12.0611	7.51745	7.086	10.0906	9.30378	7.69902	10.2558	11.5388	10.1399	9.11331	10.6941	10.5006	11.1232	9.22527	11.3411	11.7595	8.84347	8.459	6.2673	5.66545	8.55059	10.1329	9.97104	10.5056	8.09997	12.5776	11.8141
10	9.00205	1.79944	8.32009	5.91736	8.08882	10.197	7.167	11.2075	10.0924	12.2002	9.06164	7.83836	9.53882	7.89655	9.81718	7.04755	6.32309	8.77164	7.50855	14.1407	8.83409	12.6899	11.0749	6.55209	6.17409	9.08427	8.34564	6.86273	9.27309	10.5192	9.09709	7.89136	9.55173	9.50509	10.0665	8.36	10.408	10.7735	7.92	7.537	5.65836	5.23036	7.806	9.05873	8.74255	9.37527	7.26127	11.6037	10.7251
11	8.13732	1.6679	7.31958	5.49825	7.04873	9.07133	6.50933	10.1106	8.92333	11.8346	8.00599	6.89952	8.5947	6.96552	8.88264	6.37536	6.336	7.8216	6.66348	13.4992	7.90811	11.6725	10.0353	5.81555	5.47591	8.10742	7.45622	6.2172	8.28409	9.49563	8.16525	6.76895	8.43181	8.52327	9.01538	7.59145	9.4404	9.73978	7.0641	6.91333	5.24242	4.97918	7.09364	8.03509	7.49649	8.30529	6.66121	10.5741	9.58463
12	7.36282	1.44234	6.41622	5.25411	6.12467	8.02533	6.118	8.96944	7.823	9.87011	7.05856	6.15133	7.676	6.26267	7.99533	6.03056	6.454	7.00689	5.99267	12.775	7.16622	10.584	8.95122	5.329	5.042	7.21056	6.72467	5.80144	7.33944	8.51611	7.41944	5.90156	7.41956	7.59178	8.01389	6.966	8.48556	8.69511	6.34467	6.52	4.973	4.87533	6.44533	7.115	6.34278	7.34511	6.31867	9.51878	8.45778
13	6.75164	1.21838	5.71015	5.14167	5.40455	7.126	5.943	7.84761	6.91209	8.74624	6.30361	5.62864	6.83764	5.79591	7.21773	5.90003	6.65873	6.39012	5.51518	11.9782	6.65867	9.45936	7.8513	5.07982	4.89791	6.44894	6.2463	5.58221	6.51985	7.6633	6.89245	5.40494	6.61142	6.80361	7.17879	6.54127	7.58248	7.69052	5.81461	6.3	4.81127	4.84673	5.91245	6.43636	5.42015	6.55182	6.12409	8.49445	7.42245
14	6.31472	1.01463	5.27627	5.12109	4.93752	6.501	5.94467	6.83812	6.31712	7.71782	5.81143	5.31455	6.18421	5.5427	6.6217	5.9229	6.902	5.99099	5.22558	11.1081	6.38138	8.37791	6.79783	4.994	4.92409	5.90675	5.98435	5.46905	5.91558	7.01169	6.5647	5.20491	6.05401	6.2496	6.61531	6.26745	6.81008	6.80655	5.48425	6.215	4.73106	4.87324	5.53186	5.98709	4.84133	6.00636	6.02476	7.55533	6.57422
15	6.04787	0.866679	5.04757	5.1739	4.70282	6.131	6.03933	6.11064	5.98064	6.85823	5.58545	5.18182	5.75405	5.4613	6.21548	6.02281	7.15645	5.77893	5.10821	10.1393	6.30578	7.43264	5.8863	4.97355	5.05318	5.63509	5.87108	5.44634	5.56414	6.59564	6.36383	5.19033	5.74408	5.89865	6.28966	6.11345	6.22889	6.12884	5.33812	6.20633	4.71294	4.944	5.28919	5.76327	4.55011	5.66639	5.99918	6.79585	5.99119
16	5.92247	0.789368	4.97973	5.28697	4.60718	5.975	6.2	5.67518	5.87118	6.25221	5.52442	5.15818	5.54421	5.474	5.97473	6.15742	7.41209	5.67955	5.10064	9.08503	6.35133	6.72918	5.21545	5.05327	5.24955	5.54348	5.87873	5.50097	5.38997	6.33933	6.26645	5.29118	5.62185	5.72197	6.14724	6.06645	5.83964	5.72824	5.30582	6.259	4.74445	5.02836	5.12552	5.68309	4.45152	5.48791	6.02836	6.25924	5.73276
17	5.90375	0.763111	5.02816	5.42015	4.62515	5.97733	6.387	5.51571	5.89724	5.9691	5.56777	5.22355	5.49648	5.5433	5.86312	6.30718	7.66245	5.66946	5.16545	7.99312	6.47849	6.30955	4.86132	5.20618	5.48082	5.56969	5.95462	5.6171	5.34733	6.19617	6.25906	5.47175	5.60868	5.68096	6.11747	6.11973	5.5996	5.52963	5.35718	6.35633	4.80821	5.10282	5.03276	5.71227	4.51961	5.42112	6.11233	5.91938	5.68816
18	5.953	0.745552	5.14668	5.54919	4.71785	6.04333	6.54967	5.5636	6.0347	5.8792	5.67371	5.36424	5.52986	5.65661	5.85373	6.45969	7.90109	5.7386	5.28612	6.95134	6.65732	6.09636	4.7441	5.38627	5.69527	5.6648	6.06585	5.78431	5.40392	6.13017	6.33466	5.69728	5.67965	5.73698	6.15186	6.24636	5.48065	5.47207	5.4747	6.45633	4.886	5.17639	5.00965	5.81482	4.71173	5.43542	6.24994	5.75048	5.78034
19	6.04351	0.726329	5.31155	5.66545	4.85973	6.141	6.677	5.72391	6.25	5.90718	5.801	5.52791	5.60491	5.79445	5.91273	6.61109	8.13255	5.84527	5.43882	6.05955	6.868	6.03055	4.783	5.56082	5.86018	5.78345	6.173	5.96355	5.52591	6.13564	6.46391	5.94009	5.82709	5.88191	6.24673	6.42091	5.45582	5.51773	5.644	6.533	4.97018	5.259	5.02373	5.96455	5.00782	5.499	6.41373	5.68018	5.97345
20	6.15692	0.713445	5.48976	5.76728	5.02615	6.26	6.77367	5.94468	6.49512	5.99576	5.92435	5.67682	5.70607	5.94439	6.00509	6.75029	8.24773	5.96725	5.59942	5.42031	7.07951	6.07418	4.92375	5.70309	5.95182	5.9101	6.24584	6.13091	5.70658	6.19982	6.62333	6.18405	6.01028	6.09597	6.39928	6.61164	5.5422	5.64172	5.83295	6.58	5.06509	5.35106	5.05854	6.127	5.33027	5.59523	6.57391	5.67242	6.21511
21	6.27884	0.70352	5.64916	5.86159	5.19182	6.39533	6.859	6.19017	6.72279	6.12148	6.01387	5.79536	5.81971	6.09442	6.10233	6.87711	8.12964	6.07543	5.74027	5.10281	7.26615	6.188	5.13171	5.81864	5.97482	6.02191	6.28292	6.27405	5.91413	6.306	6.79387	6.4084	6.20379	6.34244	6.5887	6.77973	5.7362	5.82374	6.01186	6.61133	5.17336	5.46094	5.10503	6.28218	5.61706	5.70539	6.72367	5.71869	6.46253
22	6.40098	0.697788	5.77591	5.96591	5.34273	6.542	6.946	6.43564	6.90891	6.27182	6.06958	5.88627	5.93097	6.22891	6.19355	6.9997	7.88745	6.16858	5.84964	5.03061	7.41267	6.34036	5.36591	5.92609	5.94627	6.10321	6.29924	6.39797	6.09712	6.45085	6.96239	6.59548	6.38279	6.58485	6.79139	6.90482	5.99164	6.04897	6.16733	6.64	5.295	5.59555	5.16421	6.428	5.85021	5.81315	6.86627	5.81218	6.67212
23	6.51797	0.689442	5.86611	6.09989	5.47333	6.67933	7.04333	6.645	7.051	6.43567	6.11244	5.96967	6.03789	6.35067	6.279	7.12133	7.612	6.24944	5.94267	5.14033	7.506	6.509	5.60367	6.036	5.897	6.15067	6.31589	6.50833	6.25056	6.62089	7.12411	6.73989	6.53822	6.80133	6.97967	6.981	6.24578	6.28744	6.306	6.679	5.43733	5.75933	5.233	6.565	6.04356	5.91433	7.00567	5.94578	6.83733
24	6.62289	0.659699	5.92876	6.26067	5.59085	6.79933	7.15267	6.81028	7.15397	6.61725	6.1637	6.06179	6.14672	6.4673	6.34318	7.25546	7.33591	6.32231	6.02124	5.33835	7.55699	6.66573	5.8193	6.15345	5.86736	6.18185	6.35004	6.61668	6.38961	6.79539	7.29413	6.85215	6.68432	6.98037	7.12151	7.01518	6.46937	6.51637	6.43497	6.72567	5.60145	5.93394	5.32558	6.685	6.20593	6.0088	7.13312	6.09575	6.95501
25	6.71642	0.611285	5.98736	6.43158	5.70145	6.912	7.272	6.93455	7.22018	6.8047	6.23394	6.18155	6.27097	6.582	6.38555	7.40706	7.04264	6.39791	6.09455	5.56397	7.59355	6.79409	6.01415	6.27855	5.87391	6.21955	6.42248	6.72561	6.52252	6.96142	7.46927	6.94882	6.83752	7.11782	7.19355	7.07464	6.65945	6.72491	6.54579	6.779	5.77127	6.08945	5.44652	6.79064	6.35618	6.10161	7.22909	6.25736	7.02788
26	6.80296	0.570938	6.06291	6.60041	5.80424	7.02567	7.38567	7.03951	7.26558	6.98553	6.32446	6.31258	6.41579	6.69494	6.41852	7.56801	6.75564	6.47753	6.16767	5.77948	7.63328	6.89636	6.19549	6.40582	5.91655	6.28421	6.52407	6.82432	6.65217	7.11235	7.61081	7.0369	6.98329	7.2358	7.21986	7.19682	6.80224	6.89999	6.581	6.842	5.91964	6.22039	5.58777	6.87973	6.4991	6.19742	7.29676	6.46573	7.07164
27	6.88547	0.549077	6.15591	6.746	5.88736	7.14167	7.47767	7.13759	7.30482	7.15609	6.42717	6.42706	6.57266	6.79955	6.45079	7.71398	6.51727	6.55036	6.23933	5.96565	7.6849	6.97664	6.35274	6.52818	5.98164	6.38487	6.6387	6.90429	6.77629	7.24472	7.71246	7.12315	7.10599	7.34534	7.22307	7.36027	6.89594	7.03646	6.73179	6.90133	6.02973	6.32403	5.75281	6.961	6.63849	6.29342	7.34048	6.69203	7.09826
28	6.95814	0.544093	6.26236	6.85836	5.95018	7.257	7.54	7.22891	7.34236	7.30764	6.52818	6.50045	6.73645	6.885	6.49064	7.83645	6.32673	6.59855	6.31309	6.10691	7.74445	7.03864	6.48236	6.62	6.04291	6.50664	6.75427	6.95791	6.89927	7.354	7.78291	7.21091	7.20445	7.45209	7.22009	7.52736	6.95473	7.13473	6.816	6.944	6.11527	6.38918	5.92291	7.03764	6.77609	6.38982	7.35991	6.87764	7.12345
29	7.01833	0.546529	6.37314	6.93747	5.99261	7.36133	7.57167	7.31086	7.37533	7.43042	6.61943	6.52694	6.88523	6.9523	6.53852	7.91508	6.209	6.60923	6.3763	6.20388	7.81027	7.09082	6.59817	6.67664	6.08745	6.62886	6.85763	6.98072	7.01832	7.4403	7.8287	7.28944	7.28271	7.56276	7.23101	7.67182	6.98548	7.20304	6.89733	6.95367	6.17452	6.40461	6.07061	7.10745	6.90299	6.49658	7.35964	7.01257	7.16087
30	7.06581	0.551536	6.48273	6.98625	6.01709	7.45333	7.57233	7.38675	7.40415	7.53062	6.69067	6.51482	6.99885	7.00673	6.58797	7.93428	6.145	6.59687	6.43152	6.2754	7.86723	7.13045	6.71677	6.69991	6.11436	6.73028	6.92783	6.98165	7.12358	7.50023	7.85714	7.35149	7.34925	7.67081	7.25231	7.79182	7.01664	7.25226	6.98309	6.93567	6.19773	6.37342	6.17988	7.16636	7.00375	6.61338	7.33767	7.11317	7.22264
31	7.10012	0.560788	6.57267	7.0133	6.02973	7.528	7.538	7.47148	7.42182	7.60906	6.72258	6.47418	7.06691	7.05027	6.62336	7.90506	6.10527	6.5777	6.47318	6.32379	7.89933	7.15245	6.84627	6.68127	6.12109	6.79161	6.95464	6.96218	7.21064	7.53815	7.87979	7.40052	7.41339	7.76448	7.29203	7.889	7.06979	7.29106	7.07182	6.893	6.18191	6.30891	6.22952	7.21664	7.053	6.72594	7.30455	7.18591	7.29573
32	7.12588	0.575241	6.64009	7.01846	6.04482	7.578	7.50467	7.56143	7.409	7.67611	6.70591	6.41827	7.10493	7.08009	6.63809	7.82628	6.11018	6.56093	6.50406	6.37126	7.90298	7.18164	6.98726	6.62691	6.11245	6.82231	6.93973	6.94097	7.28801	7.56323	7.89611	7.43384	7.47912	7.83157	7.35691	7.97164	7.13738	7.33287	7.13687	6.82167	6.14497	6.24067	6.22598	7.26827	7.03934	6.82412	7.26976	7.23833	7.35922
33	7.14516	0.594353	6.69164	7.00504	6.07597	7.604	7.4	7.64684	7.35048	7.7286	6.63942	6.36452	7.12388	7.10006	6.64403	7.72895	6.13455	6.5593	6.53333	6.43306	7.88675	7.22636	7.13085	6.55509	6.09391	6.8299	6.88634	6.93984	7.36305	7.58034	7.90019	7.4446	7.54357	7.85292	7.43539	8.05255	7.21706	7.38878	7.17052	6.74367	6.09921	6.1903	6.17685	7.319	6.98239	6.91674	7.23379	7.27791	7.39244
34	7.15874	0.616214	6.72	6.979	6.122	7.6	7.33	7.71767	7.26	7.759	6.532	6.327	7.12767	7.105	6.649	7.63533	6.179	6.58267	6.553	6.52067	7.854	7.279	7.26833	6.476	6.06	6.82267	6.81467	6.97067	7.42833	7.59267	7.88333	7.43533	7.60167	7.81767	7.51867	8.132	7.313	7.461	7.179	6.665	6.045	6.151	6.10067	7.367	6.89033	7.00333	7.195	7.30233	7.39667
35	7.16552	0.639944	6.71991	6.94636	6.16961	7.56933	7.28633	7.76696	7.14679	7.77416	6.40277	6.31782	7.12091	7.07358	6.65391	7.55639	6.25618	6.62327	6.55148	6.63081	7.79805	7.33527	7.39786	6.39482	6.00491	6.81154	6.74205	7.01333	7.48027	7.61488	7.85042	7.41148	7.6611	7.75381	7.59925	8.197	7.41328	7.53674	7.17091	6.61133	5.96979	6.12155	6.02251	7.41645	6.79286	7.07998	7.15361	7.31807	7.37327
36	7.16674	0.662868	6.70744	6.91263	6.21264	7.52733	7.27033	7.78804	7.02858	7.76917	6.2614	6.33291	7.09533	7.0147	6.67609	7.50389	6.33145	6.67534	6.54679	6.76497	7.72333	7.39145	7.48565	6.31791	5.94655	6.79553	6.68217	7.06299	7.52563	7.66165	7.81033	7.38235	7.71809	7.68621	7.66573	8.24809	7.49379	7.60844	7.14227	6.60667	5.87915	6.10173	5.95882	7.45955	6.71705	7.15263	7.11806	7.33205	7.31782
37	7.16506	0.679409	6.75082	6.87009	6.25736	7.469	7.271	7.78791	6.92518	7.73127	6.11445	6.36455	7.05027	6.95773	6.71618	7.47627	6.38136	6.73136	6.556	6.91973	7.64345	7.44373	7.48509	6.256	5.89673	6.77255	6.643	7.11336	7.56936	7.71173	7.77382	7.36473	7.757	7.63855	7.71082	8.27055	7.50518	7.67527	7.095	6.654	5.78982	6.09155	5.93909	7.48573	6.67555	7.22082	7.10082	7.35127	7.23382
38	7.16057	0.685453	6.83991	6.81995	6.30558	7.359	7.26967	7.77117	6.85373	7.66842	5.97207	6.40352	7.01032	6.93442	6.76867	7.45381	6.39255	6.78361	6.60145	7.07908	7.57599	7.49427	7.41938	6.21982	5.85964	6.74687	6.62973	7.15951	7.62512	7.74949	7.74547	7.37204	7.7779	7.61281	7.74073	8.21091	7.44536	7.73791	7.03959	6.749	5.71379	6.08573	5.95665	7.50218	6.65366	7.28823	7.10655	7.36994	7.13162
39	7.15479	0.683647	6.93298	6.76586	6.352	7.225	7.25967	7.75238	6.81194	7.60009	5.84719	6.42812	6.99315	6.9427	6.84342	7.45778	6.33673	6.85674	6.67697	7.24165	7.53298	7.53645	7.32654	6.20582	5.84491	6.72192	6.64842	7.19163	7.69534	7.77408	7.72585	7.40931	7.78653	7.60625	7.7538	8.058	7.37003	7.7904	6.98704	6.863	5.66206	6.07018	6.00925	7.51473	6.63711	7.36553	7.12321	7.37359	7.02469
40	7.14858	0.680763	7.00791	6.70976	6.377	7.099	7.231	7.73245	6.79209	7.54221	5.75867	6.423	7.0027	6.96618	6.92655	7.50079	6.20755	6.94958	6.76445	7.40694	7.51482	7.56445	7.23379	6.19945	5.84427	6.69803	6.68642	7.20258	7.76555	7.79255	7.7193	7.48148	7.79339	7.61336	7.74448	7.87409	7.31136	7.83173	6.94442	6.97	5.63591	6.024	6.09633	7.53073	6.62318	7.46427	7.14473	7.35994	6.9217
41	7.14151	0.679131	7.06723	6.6581	6.36033	7.007	7.174	7.71446	6.78606	7.50138	5.7156	6.38903	7.03586	7.00164	7.00173	7.54426	6.07864	7.02364	6.8483	7.56904	7.51288	7.58736	7.14515	6.19345	5.84955	6.68595	6.7217	7.19256	7.81466	7.801	7.7209	7.56886	7.80445	7.61847	7.72494	7.70009	7.2849	7.8597	6.91561	7.039	5.63588	5.93918	6.19744	7.54436	6.61929	7.57338	7.17082	7.33786	6.83535
42	7.13144	0.676721	7.11262	6.60935	6.32267	6.957	7.094	7.70063	6.78761	7.49922	5.71806	6.32924	7.09012	7.03818	7.07912	7.55317	6.00664	7.06177	6.91055	7.69839	7.52078	7.599	7.0588	6.17718	5.86791	6.6959	6.73052	7.16424	7.83035	7.79522	7.71823	7.66004	7.81098	7.61238	7.70879	7.56082	7.28718	7.87477	6.90237	7.063	5.64645	5.82982	6.28849	7.54218	6.63958	7.67452	7.18315	7.30727	6.77966
43	7.11614	0.672852	7.13439	6.56236	6.30127	6.95	6.997	7.67585	6.77964	7.52145	5.76127	6.24536	7.15906	7.06291	7.17009	7.53258	5.99018	7.04436	6.95336	7.74667	7.5457	7.59491	6.97918	6.14364	5.90636	6.72509	6.71797	7.12988	7.82264	7.77636	7.71258	7.74873	7.80748	7.57745	7.68439	7.45391	7.29664	7.87712	6.90152	7.037	5.65055	5.706	6.34894	7.52618	6.6917	7.76239	7.17327	7.26948	6.75382
44	7.09529	0.66923	7.1413	6.52212	6.3037	6.97267	6.89667	7.63633	6.75839	7.54311	5.82709	6.14461	7.22047	7.06661	7.2553	7.49628	6.01582	6.94675	6.97927	7.72296	7.59853	7.57618	6.9043	6.08909	5.95	6.76287	6.68192	7.09067	7.80664	7.74824	7.711	7.81425	7.79864	7.51738	7.6416	7.36936	7.29041	7.86674	6.90695	6.96533	5.65385	5.574	6.37146	7.49055	6.77641	7.83093	7.15976	7.24015	6.75703
45	7.07039	0.667378	7.14256	6.49489	6.32	6.99933	6.80267	7.58267	6.728	7.55467	5.89878	6.04333	7.24656	7.046	7.32033	7.46367	6.066	6.78422	6.98867	7.66389	7.67478	7.543	6.83289	6.019	5.987	6.80489	6.62056	7.04356	7.77211	7.71111	7.71933	7.84122	7.78256	7.45089	7.58856	7.311	7.25	7.84522	6.91667	6.87533	5.65233	5.44733	6.34944	7.437	6.87578	7.87156	7.14867	7.22678	6.77956
46	7.04473	0.667372	7.13536	6.47945	6.36091	7.026	6.721	7.52782	6.69545	7.55255	5.96709	5.95518	7.23755	7.00964	7.35955	7.44945	6.12255	6.60636	6.98555	7.613	7.74664	7.503	6.76055	5.95191	6.01618	6.84591	6.54336	6.996	7.723	7.67427	7.75218	7.82009	7.75718	7.39455	7.55373	7.28536	7.17945	7.80827	6.93918	6.791	5.64645	5.33573	6.28236	7.38391	6.97427	7.88545	7.13755	7.22155	6.80255
47	7.02399	0.669735	7.12142	6.47813	6.42615	7.05667	6.66967	7.49221	6.68155	7.5419	6.02295	5.89167	7.21903	6.9623	7.37139	7.4724	6.17782	6.46687	6.97361	7.59	7.80522	7.45609	6.68772	5.89518	6.03709	6.88631	6.46103	6.96804	7.68492	7.64045	7.80596	7.75542	7.7324	7.36084	7.54181	7.28482	7.10303	7.75657	6.99072	6.73433	5.64721	5.24312	6.18206	7.34882	7.05371	7.8843	7.13688	7.21462	6.82446
48	7.01425	0.67227	7.10344	6.50008	6.51406	7.09667	6.64767	7.47312	6.72715	7.53603	6.06365	5.8633	7.20443	6.92288	7.3617	7.52855	6.22055	6.38573	6.95512	7.60131	7.85761	7.39609	6.62458	5.85164	6.05282	6.91806	6.39004	6.96853	7.66798	7.61178	7.8657	7.6683	7.71709	7.35355	7.55211	7.30273	7.02962	7.7014	7.07502	6.701	5.65873	5.17109	6.07032	7.34145	7.10766	7.87418	7.15779	7.21922	6.84809
49	7.01445	0.680738	7.09061	6.55309	6.61164	7.151	6.649	7.48279	6.85627	7.54136	6.08842	5.85964	7.20294	6.91055	7.33927	7.60764	6.23618	6.36264	6.93318	7.65039	7.92155	7.32982	6.58245	5.82864	6.06891	6.94152	6.33806	6.99079	7.67788	7.58812	7.92285	7.59088	7.71579	7.39179	7.58991	7.33709	6.969	7.65258	7.17803	6.693	5.67427	5.11955	5.96088	7.35464	7.14367	7.87052	7.203	7.24655	6.87342
50	7.03211	0.694015	7.08369	6.63267	6.68291	7.22667	6.66267	7.5122	7.02033	7.55537	6.10749	5.86948	7.21328	6.93561	7.32409	7.69188	6.21564	6.39948	6.91227	7.74011	8.00033	7.27636	6.56171	5.82973	6.08018	6.96418	6.31474	7.0384	7.72111	7.56586	7.9722	7.54307	7.73755	7.47232	7.65804	7.38255	6.93589	7.62526	7.27748	6.71433	5.69042	5.08379	5.87583	7.37791	7.17057	7.85392	7.27476	7.30422	6.90967
51	7.05858	0.712331	7.0872	6.71706	6.72124	7.32	6.68467	7.55648	7.19852	7.58305	6.12522	5.88797	7.22789	7.00209	7.33655	7.76488	6.15773	6.47565	6.9047	7.85138	8.08167	7.24582	6.5314	5.859	6.08718	6.98716	6.31135	7.1064	7.78152	7.54799	8.01604	7.52564	7.77763	7.56851	7.75019	7.43282	6.93902	7.62427	7.33972	6.75367	5.70124	5.05712	5.82527	7.407	7.1842	7.78065	7.37794	7.39077	6.95704
52	7.08437	0.734846	7.09558	6.78297	6.71736	7.429	6.709	7.61564	7.37273	7.61694	6.13579	5.90264	7.2437	7.07755	7.35936	7.81236	6.06609	6.57173	6.89845	7.96879	8.15367	7.24727	6.49509	5.91009	6.09809	7.00755	6.31597	7.17742	7.83776	7.52858	8.05173	7.48636	7.82382	7.64821	7.84094	7.47427	6.98103	7.63836	7.34521	6.799	5.70082	5.03327	5.80824	7.43864	7.18318	7.63312	7.49418	7.50152	7.00933
53	7.09679	0.753186	7.09886	6.82226	6.675	7.54533	6.72333	7.6859	7.533	7.64106	6.14085	5.90473	7.2603	7.14185	7.35912	7.84307	5.94645	6.65358	6.87558	8.06906	8.14209	7.27564	6.49191	5.95945	6.11018	7.03177	6.31193	7.22456	7.86783	7.50546	8.08302	7.37778	7.83687	7.66757	7.91307	7.47536	7.02739	7.65195	7.29747	6.832	5.68548	5.01491	5.80759	7.46836	7.19016	7.42113	7.57864	7.62783	7.06659
54	7.07947	0.753883	7.0958	6.83098	6.63252	7.64133	6.74	7.74096	7.67012	7.64493	6.14717	5.88518	7.27763	7.17424	7.31582	7.84296	5.82982	6.69813	6.81015	8.11835	7.93659	7.26027	6.51063	5.98991	6.10282	7.10466	6.29741	7.22326	7.86368	7.48111	8.10492	7.20856	7.7559	7.56273	7.94015	7.39464	7.01695	7.6243	7.24443	6.84467	5.64745	5.00209	5.79327	7.50073	7.21138	7.18053	7.57273	7.73676	7.09221
55	7.02319	0.733753	7.09882	6.808	6.55009	7.659	6.762	7.77018	7.79973	7.62809	6.15545	5.83809	7.28855	7.11027	7.22445	7.79618	5.80455	6.675	6.63745	8.04455	7.57745	7.14282	6.49545	5.99336	6.08209	7.32627	6.26355	7.11291	7.78964	7.43709	8.08127	7.04473	7.58836	7.36882	7.87027	7.23064	6.98455	7.53291	7.31736	6.805	5.57482	4.97782	5.76418	7.52291	7.20427	7.02382	7.44009	7.74155	7.03518
56	6.94313	0.71582	7.10467	6.83444	6.37367	7.52233	6.74433	7.76656	7.904	7.58667	6.16833	5.75433	7.25878	6.93867	7.08933	7.68856	5.978	6.52433	6.36633	7.834	7.16178	6.933	6.40356	5.971	6.147	7.855	6.18478	6.91333	7.60911	7.31733	7.98244	7.01611	7.39933	7.16367	7.7	7.032	7.04733	7.52056	7.64233	6.67367	5.48	4.92867	5.75144	7.526	7.09133	7.12067	7.23833	7.58033	6.89144
57	6.89052	0.748307	7.06994	7.03135	6.1833	7.273	6.725	7.72324	7.91885	7.51079	6.25931	5.68052	7.12615	6.71045	6.96855	7.53861	6.44555	6.27872	6.065	7.54463	6.79339	6.68818	6.29851	5.92582	6.515	8.67128	6.05901	6.71018	7.41308	7.10213	7.86192	7.24732	7.31125	7.00667	7.55159	6.95309	7.34939	7.74118	8.24354	6.49767	5.43688	4.86355	5.84734	7.53227	6.88818	7.61611	7.00455	7.32021	6.7422
58	6.93544	0.873266	7.04691	7.4893	6.16464	6.97	6.839	7.60848	7.78427	7.36215	6.54764	5.795	6.92118	6.55255	6.99118	7.37424	7.12245	6.00397	5.93182	7.33324	6.64739	6.46	6.33133	5.87909	7.18391	9.6393	5.88948	6.59467	7.35245	6.89476	7.85573	7.79536	7.45909	6.98997	7.6297	7.14545	7.94439	8.2727	9.05152	6.318	5.55273	4.87745	6.16894	7.59645	6.68539	8.44085	6.76782	7.03539	6.76491
59	7.14496	1.07224	7.15863	8.19676	6.44688	6.70333	7.25467	7.38	7.55439	7.13794	7.13397	6.18415	6.78146	6.61464	7.29039	7.19363	7.92464	5.75092	6.13297	7.38092	6.81973	6.31136	6.67924	5.883	8.06527	10.6168	5.70435	6.67836	7.60329	6.84748	8.06332	8.61479	7.92388	7.22825	8.04637	7.66682	8.753	9.03941	9.88881	6.252	5.91324	5.10288	6.80198	7.80473	6.54394	9.40024	6.566	6.80531	7.15012
60	7.54585	1.3	7.52032	9.05	7.11497	6.61867	7.93733	7.10859	7.33873	6.965	7.96363	6.83985	6.91765	6.97491	7.89409	7.00266	8.77782	5.60226	6.71648	7.73161	7.33443	6.36627	7.35119	6.05236	9.02782	11.4978	5.59979	7.05589	8.22495	7.09041	8.55015	9.49653	8.69506	7.79334	8.83989	8.44573	9.6246	9.86254	10.6518	6.434	6.52797	5.61861	7.66807	8.19755	6.5712	10.3278	6.48803	6.79057	7.87659
61	8.12558	1.48735	8.08927	9.94579	8.05882	6.843	8.805	6.866	7.22582	7.0183	8.87888	7.70527	7.396	7.62364	8.66218	6.87521	9.61873	5.6603	7.60673	8.3133	8.12285	6.75845	8.2767	6.49945	9.83745	12.2497	5.78133	7.75233	9.10448	7.70782	9.30548	10.3258	9.57139	8.57603	9.80809	9.32245	10.4013	10.6079	11.2909	6.936	7.29336	6.40964	8.61458	8.78964	6.97185	11.1043	6.68973	7.19382	8.83376
62	8.81855	1.58586	8.75549	10.776	9.11215	7.464	9.72533	6.71522	7.33991	7.41124	9.74268	8.67009	8.14485	8.4307	9.46876	6.92253	10.4046	6.02568	8.60773	8.9321	9.05842	7.47882	9.28897	7.19945	10.0354	12.8612	6.37356	8.58355	10.0819	8.66914	10.1561	11.0674	10.4232	9.45736	10.7722	10.1682	10.9972	11.1739	11.7909	7.76233	8.13642	7.3423	9.54407	9.45	7.75979	11.7139	7.21076	7.93516	9.81535
63	9.56064	1.5862	9.37515	11.4916	10.0934	8.344	10.5647	6.75083	7.84415	8.14951	10.4502	9.62842	9.01823	9.26352	10.219	7.30147	11.1137	6.70221	9.6123	9.48551	10.0034	8.45009	10.1932	8.07691	9.99518	13.3533	7.31139	9.38761	10.9837	9.76421	10.9526	11.7058	11.1751	10.3182	11.6021	10.9293	11.4115	11.5858	12.1954	8.71767	9.00039	8.29894	10.3899	10.0325	8.80431	12.2024	7.97824	8.94375	10.7149
64	10.3092	1.49513	9.90545	12.0965	10.8966	9.359	11.255	7.13709	8.67009	9.17064	10.9977	10.5015	9.86	10.0265	10.8571	8.15073	11.7373	7.56373	10.5685	9.97573	10.8896	9.546	10.9232	9.04545	10.3848	13.7924	8.48309	10.0528	11.746	10.8265	11.6318	12.2735	11.8105	11.0966	12.2762	11.5791	11.7079	11.9146	12.5486	9.671	9.82455	9.203	11.1282	10.4623	9.936	12.6205	8.89527	10.0401	11.4794
65	11.0209	1.3462	10.3633	12.6177	11.4867	10.364	11.7583	7.9119	9.66388	10.2793	11.419	11.2601	10.6228	10.6936	11.4144	9.27465	12.2848	8.50677	11.4009	10.4547	11.7023	10.6343	11.4992	10.0053	11.0287	14.2094	9.73681	10.5911	12.3608	11.7666	12.187	12.8001	12.3557	11.7898	12.831	12.1412	11.9726	12.2168	12.8827	10.5193	10.5762	10.0131	11.7665	10.7727	10.9484	13.0042	9.85439	11.0422	12.2058
66	11.6643	1.18636	10.77	13.0912	11.9312	10.848	12.159	8.92536	10.6538	11.339	11.775	11.9246	11.2972	11.3134	11.9276	10.4467	12.7634	9.42687	12.0894	10.9855	12.4547	11.6426	11.9915	10.8942	11.7802	14.6107	10.9855	11.0362	12.8612	12.5474	12.6726	13.3191	12.8358	12.4161	13.324	12.6448	12.2556	12.5459	13.2132	11.258	11.2401	10.7343	12.322	11.02	11.7507	13.3629	10.7752	11.8584	12.8705
67	12.2746	1.04972	11.1663	13.5517	12.386	12.112	12.514	9.99533	11.549	12.2567	12.1263	12.504	11.93	11.883	12.425	11.4397	13.195	10.278	12.658	11.5967	13.1593	12.539	12.4663	11.694	12.555	14.99	12.0987	11.464	13.3193	13.1857	13.1347	13.834	13.2767	13.002	13.8123	13.097	12.5657	12.929	13.546	11.901	11.364	11.343	12.8233	11.276	12.4007	13.6973	11.622	12.5213	13.3357
68	12.8272	0.950309	11.5773	14.0052	12.9788	12.8007	12.8633	10.9734	12.3172	13.0246	12.4756	13.0066	12.5364	12.4014	12.918	12.1985	13.6038	11.0759	13.1617	12.2609	13.8119	13.3082	12.9478	12.3951	13.271	15.3231	13.0124	11.9139	13.7632	13.7153	13.5971	14.3211	13.7149	13.5386	14.2995	13.4967	12.8992	13.3492	13.8836	12.451	12.3056	11.8088	13.2928	11.6254	12.9823	14.0184	12.3585	13.066	13.7048
69	13.3366	0.864739	12.0305	14.4238	13.5277	13.4093	13.2147	11.8242	13.0068	13.6448	12.8313	13.4683	13.1069	12.8914	13.4042	12.7555	13.9855	11.8515	13.6325	12.9285	14.3881	13.9807	13.4361	13.0207	13.8914	15.5895	13.6973	12.3813	14.3023	14.1557	14.0597	14.7586	14.1398	14.0009	14.7627	13.8609	13.2547	13.7818	14.2193	12.9243	12.7291	12.187	13.7381	12.087	13.5358	14.3428	13.0048	13.3505	14.0352
70	13.7914	0.798207	12.5165	14.7757	13.9731	13.961	13.574	12.5594	13.6428	14.176	13.2039	13.8866	13.6342	13.3605	13.8595	13.2418	14.3195	12.5933	14.0564	13.5501	14.8162	14.5352	13.919	13.5832	14.4002	15.7684	14.1363	12.8212	14.9045	14.5238	14.5096	15.1244	14.5117	14.3756	15.1858	14.1887	13.6305	14.2049	14.5477	13.323	13.1175	12.4883	14.1561	12.6754	14.0446	14.6646	13.5425	13.9831	14.3359
71	14.177	0.727254	13.0157	15.0326	14.3212	14.4303	13.935	13.229	14.2435	14.6424	13.5735	14.2377	14.1084	13.8191	14.2595	13.7277	14.5816	13.2511	14.3914	14.1005	15.0373	14.9484	14.3631	14.0742	14.7839	15.8208	14.4198	13.2218	15.398	14.8316	14.9198	15.3968	14.8166	14.6503	15.5451	14.4796	14.0222	14.5956	14.8565	13.6343	13.4764	12.7094	14.527	13.3381	14.4607	14.9603	13.9336	14.3295	14.6055
72	14.4795	0.657431	13.4944	15.173	14.5779	14.8077	14.2737	13.836	14.7824	15.0495	13.9118	14.499	14.5034	14.2426	14.582	14.2088	14.7324	13.7569	14.6175	14.5726	15.0852	15.2173	14.7463	14.4771	15.0346	15.7477	14.5891	13.5759	15.7235	15.0836	15.2542	15.579	15.0469	14.803	15.7854	14.7322	14.4065	14.9276	15.1285	13.8563	13.7713	12.8655	14.8058	14.0224	14.7559	15.2133	14.1964	14.574	14.8465
73	14.6941	0.60847	13.918	15.2019	14.7265	15.072	14.568	14.382	15.206	15.3688	14.1999	14.6541	14.8114	14.5927	14.8298	14.6435	14.782	14.1015	14.7425	14.9499	14.9805	15.356	15.0633	14.7953	15.1715	15.614	14.6851	13.8651	15.9015	15.2603	15.4868	15.6745	15.2116	14.8691	15.9037	14.9447	14.7539	15.1684	15.3478	13.979	13.9765	12.9588	14.966	14.6507	14.933	15.4137	14.3583	14.7064	15.0345
74	14.8169	0.592999	14.2649	15.1613	14.7995	15.1927	14.786	14.8335	15.4849	15.567	14.4144	14.6941	15.0178	14.84	15.0105	14.9755	14.7524	14.299	14.7772	15.1994	14.7944	15.3755	15.3108	15.0233	15.2216	15.4747	14.735	14.0804	15.9547	15.3506	15.6283	15.6811	15.3414	14.872	15.914	15.1009	15.0442	15.313	15.5033	13.997	14.0785	12.99	15.0079	15.1509	15.0098	15.5732	14.4343	14.702	15.1459
75	14.8621	0.598832	14.505	15.0789	14.8117	15.2247	14.9393	15.111	15.575	15.6504	14.5372	14.6376	15.1035	14.977	15.1335	15.1874	14.6426	14.366	14.7479	15.3297	14.6369	15.3152	15.4934	15.1377	15.2114	15.3637	14.7234	14.2317	15.8981	15.3519	15.697	15.6137	15.4363	14.8455	15.8473	15.177	15.2634	15.3689	15.5775	13.955	14.0902	12.9883	14.9484	15.4938	15.0387	15.6964	14.4535	14.6069	15.1663
76	14.8575	0.60503	14.6522	14.9874	14.7832	15.213	15.045	15.2517	15.533	15.6111	14.5662	14.5386	15.0981	15.0288	15.1887	15.2509	14.4978	14.3681	14.694	15.3647	14.5597	15.2325	15.6362	15.1426	15.1633	15.3014	14.6418	14.34	15.7722	15.2927	15.7033	15.5007	15.4967	14.7777	15.7504	15.1945	15.4078	15.3462	15.5822	13.883	14.0387	12.9824	14.8285	15.6878	15.057	15.7841	14.4708	14.4849	15.1132
77	14.8312	0.600824	14.7137	14.9177	14.739	15.188	15.1187	15.2733	15.4073	15.4902	14.5185	14.4279	15.0305	15.0167	15.1767	15.2114	14.3533	14.3682	14.649	15.3526	14.5719	15.1621	15.7649	15.0546	15.0909	15.2976	14.5056	14.4289	15.6216	15.1959	15.6489	15.3779	15.5328	14.7351	15.663	15.1795	15.478	15.2803	15.5362	13.8183	13.9604	12.9814	14.7026	15.7382	15.0935	15.8367	14.5252	14.4025	15.0347
78	14.8107	0.58931	14.7151	14.9019	14.7217	15.1693	15.1773	15.2127	15.2577	15.338	14.4346	14.35	14.9486	14.9593	15.1127	15.1191	14.233	14.4047	14.6617	15.3607	14.6632	15.121	15.9137	14.899	15.008	15.3516	14.3396	14.5168	15.4844	15.0869	15.5576	15.2856	15.5607	14.7377	15.6226	15.155	15.503	15.2049	15.4674	13.7883	13.8923	13.0043	14.6104	15.709	15.1399	15.881	14.631	14.3833	14.9732
79	14.8153	0.57973	14.6956	14.9558	14.7561	15.172	15.232	15.1165	15.1295	15.2047	14.3521	14.3254	14.892	14.898	15.0283	15.0287	14.1697	14.4975	14.7355	15.4124	14.8256	15.0937	16.0976	14.7305	14.9481	15.4472	14.194	14.5986	15.3999	14.9998	15.4562	15.2398	15.5938	14.7943	15.6359	15.1615	15.5136	15.1444	15.4036	13.803	13.8634	13.0446	14.5693	15.6255	15.2099	15.9317	14.7798	14.4349	14.9628
80	14.854	0.578165	14.6904	15.066	14.8512	15.2093	15.2897	15.0337	15.0632	15.0958	14.2989	14.3541	14.8784	14.8566	14.9659	14.9809	14.1606	14.6387	14.855	15.5065	15.0401	15.0634	16.3061	14.5881	14.927	15.5643	14.1067	14.678	15.3824	14.9613	15.3779	15.2322	15.6416	14.8985	15.7042	15.2074	15.5264	15.12	15.3681	13.8687	13.8949	13.0927	14.5763	15.5345	15.3079	15.9972	14.9622	14.5454	15.0276
81	14.9246	0.584715	14.7264	15.2038	14.9851	15.2693	15.3557	14.9954	15.067	15.0352	14.2913	14.4361	14.9163	14.8512	14.9426	14.9986	14.203	14.8088	15.0383	15.6267	15.2621	15.034	16.5236	14.4965	14.9548	15.6953	14.1106	14.768	15.4327	14.9817	15.3524	15.2544	15.705	15.0285	15.8171	15.294	15.5499	15.1375	15.3698	13.9673	13.9789	13.1506	14.6261	15.4701	15.4222	16.0828	15.1618	14.6907	15.159
82	15.0196	0.594242	14.7981	15.3496	15.1441	15.336	15.432	15.0036	15.1533	15.0297	14.3338	14.5508	14.9999	14.879	14.9541	15.0737	14.2917	14.9839	15.2461	15.7659	15.4749	15.0086	16.7232	14.4621	15.0341	15.8315	14.189	14.8922	15.5369	15.0526	15.3712	15.3045	15.7743	15.1653	15.9562	15.4069	15.5935	15.1971	15.4071	14.086	14.0915	13.226	14.7098	15.4412	15.5308	16.1976	15.3539	14.8869	15.3221
83	15.1324	0.605001	14.8977	15.4959	15.3381	15.409	15.5303	15.0495	15.2907	15.0878	14.4117	14.6763	15.1157	14.9373	14.9988	15.1847	14.4201	15.1438	15.4392	15.9161	15.6909	14.9763	16.8834	14.4699	15.1525	15.9654	14.3199	15.0489	15.6765	15.1545	15.4216	15.3821	15.8432	15.303	16.1102	15.5356	15.6618	15.2963	15.477	14.2123	14.2025	13.3264	14.8044	15.4528	15.6331	16.3373	15.53	15.1374	15.5066
84	15.2561	0.617257	15.0265	15.6421	15.5541	15.4937	15.6437	15.1088	15.453	15.2087	14.5162	14.8033	15.2455	15.0319	15.0698	15.308	14.5741	15.2741	15.5923	16.0754	15.9091	14.9572	16.9907	14.5017	15.2848	16.093	14.4741	15.2268	15.8427	15.2669	15.5022	15.4846	15.9226	15.4315	16.2711	15.6814	15.7548	15.4136	15.5818	14.347	14.2962	13.4438	14.8933	15.4979	15.746	16.4842	15.7052	15.4111	15.7018
85	15.3878	0.630601	15.1696	15.7846	15.7731	15.592	15.761	15.1758	15.6217	15.3772	14.6492	14.9363	15.3643	15.1555	15.1551	15.4119	14.7501	15.3627	15.7043	16.2401	16.1375	14.9832	17.0414	14.5475	15.4203	16.2117	14.6244	15.4138	16.0426	15.3942	15.6074	15.607	16.0215	15.5481	16.4311	15.8423	15.8753	15.5244	15.7163	14.501	14.38	13.5592	14.9811	15.5688	15.8724	16.6585	15.8904	15.6878	15.896
86	15.529	0.644776	15.3129	15.9149	15.9862	15.7187	15.8767	15.2523	15.7868	15.5822	14.8038	15.0733	15.4599	15.2842	15.269	15.4774	14.9384	15.433	15.8149	16.4184	16.4079	15.0941	17.0428	14.6012	15.5643	16.3241	14.7836	15.5894	16.2668	15.5614	15.7336	15.7609	16.1521	15.6633	16.5805	16.0184	16.0229	15.6067	15.8727	14.676	14.4614	13.6573	15.0831	15.641	16.0097	16.8612	16.0814	15.9572	16.0896
87	15.6822	0.66208	15.4642	16.0403	16.1887	15.8827	16.01	15.3377	15.9492	15.8073	14.9681	15.2183	15.552	15.4099	15.4059	15.5424	15.1396	15.5041	15.9566	16.636	16.7188	15.2947	17.0127	14.6603	15.7136	16.4201	14.9646	15.7554	16.505	15.7714	15.8802	15.9446	16.3098	15.7869	16.7326	16.2029	16.1984	15.6587	16.0451	14.8567	14.5396	13.7342	15.2042	15.6996	16.153	17.1131	16.2732	16.217	16.2968
88	15.8483	0.683215	15.6315	16.1686	16.3872	16.091	16.159	15.4393	16.1291	16.047	15.1284	15.3772	15.6456	15.5362	15.555	15.6311	15.3487	15.5798	16.1391	16.9332	17.037	15.5745	16.9668	14.7292	15.8645	16.5045	15.1533	15.9259	16.7699	16.039	16.0508	16.1404	16.4643	15.9233	16.8835	16.386	16.3874	15.6992	16.2366	15.04	14.6162	13.8033	15.3555	15.7475	16.307	17.4242	16.471	16.4595	16.513
89	16.0208	0.705118	15.8042	16.2924	16.5757	16.348	16.2837	15.5621	16.3353	16.2969	15.2742	15.5467	15.7276	15.6673	15.7423	15.7319	15.576	15.6558	16.295	17.2903	17.3318	15.896	16.9401	14.813	16.014	16.6068	15.3308	16.1043	17.0462	16.3569	16.2367	16.3357	16.5982	16.0736	17.0167	16.576	16.5738	15.7386	16.4401	15.2367	14.6817	13.871	15.5249	15.738	16.462	17.7737	16.6703	16.659	16.7276
90	16.1887	0.728169	15.9492	16.3903	16.7459	16.6247	16.3763	15.703	16.5577	16.543	15.386	15.7268	15.8265	15.8417	15.9635	15.8273	15.8069	15.7315	16.3979	17.6151	17.5745	16.1876	16.947	14.9077	16.1536	16.7214	15.5229	16.3211	17.3163	16.6901	16.4208	16.5198	16.7149	16.2281	17.1125	16.7929	16.7453	15.7832	16.647	15.4447	14.7182	13.9365	15.7013	15.634	16.604	18.1396	16.8616	16.8026	16.9241
91	16.3427	0.756925	16.0527	16.4482	16.9016	16.891	16.477	15.851	16.7814	16.7714	15.4703	15.9111	15.9769	16.0431	16.1876	15.9314	16.0198	15.7896	16.4235	17.8626	17.7547	16.4287	16.9697	15.005	16.2824	16.8208	15.7504	16.5182	17.5542	16.9988	16.6071	16.6744	16.8182	16.3744	17.1542	17.0291	16.8942	15.828	16.8474	15.647	14.7135	14.0018	15.8664	15.4609	16.7162	18.5005	17.039	16.9093	17.1003
92	16.4722	0.794943	16.1035	16.4669	17.0423	17.1167	16.5957	16.0107	17.0023	16.9828	15.5721	16.0779	16.1461	16.2248	16.3875	16.0455	16.2084	15.7996	16.4347	18.0143	17.8641	16.6214	16.9851	15.0956	16.3915	16.8734	15.9638	16.6041	17.7414	17.2704	16.7979	16.7904	16.9014	16.4987	17.1357	17.259	17.022	15.8607	17.0309	15.8323	14.6555	14.059	16.0035	15.2408	16.818	18.8543	17.2081	16.9834	17.2382
93	16.5716	0.833778	16.0931	16.4514	17.1681	17.2967	16.701	16.187	17.2131	17.1635	15.6837	16.2106	16.3012	16.3758	16.5573	16.1696	16.3558	15.7671	16.4844	18.0387	17.913	16.7795	16.967	15.1635	16.4627	16.8634	16.1265	16.6252	17.8765	17.5047	16.9713	16.8767	16.9609	16.6029	17.0782	17.4391	17.1148	15.8697	17.1864	16.0023	14.5328	14.1059	16.1106	15.0535	16.9414	19.0973	17.3736	17.0319	17.3164
94	16.6394	0.865968	16.0218	16.4132	17.2843	17.441	16.773	16.3676	17.4041	17.285	15.7941	16.3045	16.4409	16.4866	16.6965	16.2945	16.4605	15.7141	16.5264	17.9876	17.9182	16.929	16.9093	15.1854	16.4933	16.783	16.2276	16.6764	17.9612	17.6825	17.1086	16.9385	16.9993	16.6978	17.0148	17.5313	17.1637	15.847	17.2964	16.145	14.3566	14.1418	16.1923	14.9141	17.0985	19.1044	17.5166	17.0715	17.3419
95	16.6776	0.899112	15.9062	16.3813	17.3836	17.5607	16.7767	16.5494	17.5892	17.3836	15.8822	16.3762	16.5514	16.5608	16.793	16.4015	16.5528	15.6445	16.537	17.9134	17.9033	17.0855	16.805	15.1567	16.4952	16.6439	16.2348	16.7441	17.9972	17.8014	17.1933	16.9816	17.0324	16.8042	16.9664	17.5364	17.1703	15.7912	17.345	16.2567	14.127	14.1668	16.2571	14.7257	17.2607	18.9164	17.5935	17.1158	17.332
96	16.6867	0.945431	15.7591	16.3556	17.4496	17.666	16.7053	16.7224	17.778	17.5014	15.9297	16.4367	16.6231	16.6092	16.8302	16.465	16.6372	15.5487	16.5315	17.8206	17.8952	17.2337	16.6363	15.114	16.4803	16.4803	16.133	16.7755	17.998	17.8562	17.2129	17.0147	17.0614	16.925	16.9169	17.468	17.1393	15.6976	17.3148	16.354	13.8448	14.1813	16.3082	14.4239	17.3824	18.6086	17.6132	17.1762	17.3144
97	16.6576	1.01039	15.588	16.3046	17.4713	17.758	16.54	16.8631	17.9565	17.6583	15.9372	16.4801	16.6409	16.6314	16.7824	16.4739	16.6855	15.4124	16.5165	17.6718	17.9004	17.3387	16.3726	15.0557	16.4431	16.3128	15.9235	16.7791	17.9619	17.8229	17.1428	17.044	17.0683	17.0385	16.8535	17.3247	17.0627	15.5511	17.1892	16.429	13.5	14.1759	16.3368	13.9911	17.4295	18.2105	17.5971	17.2261	17.2987
98	16.5699	1.0994	15.3803	16.1845	17.4438	17.8167	16.2323	16.9351	18.0949	17.84	15.8787	16.4823	16.5414	16.6073	16.6458	16.3852	16.6702	15.2061	16.4929	17.4598	17.9081	17.3789	16.0021	14.9175	16.3625	16.1247	15.5895	16.7617	17.8534	17.6971	16.9888	17.0484	17.0213	17.093	16.7543	17.0925	16.9178	15.3206	16.9704	16.4613	13.0962	14.1345	16.3194	13.4268	17.356	17.7346	17.5471	17.2327	17.2751
99	16.4003	1.21322	15.1122	15.9704	17.2463	17.8187	15.7943	16.9112	18.1462	17.9865	15.727	16.4195	16.3009	16.5159	16.4111	16.1547	16.5538	14.9116	16.4567	17.1671	17.8977	17.3444	15.5246	14.6638	16.2085	15.8743	15.1323	16.7173	17.6437	17.4685	16.7423	16.9938	16.8894	17.0549	16.5984	16.7742	16.6698	14.9935	16.6466	16.4433	12.6278	14.0326	16.2339	12.6879	17.1382	17.1662	17.4572	17.1571	17.256
100	16.1309	1.34841	14.759	15.649	16.97	17.741	15.233	16.776	18.079	18.049	15.451	16.26	15.911	16.338	16.067	15.764	16.306	14.528	16.405	16.735	17.84	17.219	14.956	14.282	15.952	15.52	14.537	16.649	17.316	17.133	16.395	16.843	16.637	16.909	16.352	16.392	16.296	14.586	16.21	16.352	12.078	13.835	16.057	11.767	16.793	16.498	17.306	16.972	17.114
[truncated: 45 more columns]

## Sheet: Rotation LHipFlex A2FaCoM
all values Right	mean	std	steps
1	-25.1903	2.18443	-24.905	-24.705	-30.624	-22.836	-23.548	-25.913	-23.763	-28.158	-24.69	-20.955	-24.155	-23.897	-25.356	-22.529	-23.981	-25.473	-26.312	-25.384	-25.434	-27.413	-24.947	-27.094	-27.832	-24.201	-24.308	-23.54	-25.775	-20.218	-24.949	-26.102	-21.186	-24.169	-21.812	-25.35	-24.704	-23.667	-23.788	-26.013	-28.138	-27.196	-28.129	-26.363	-26.355	-25.607	-24.653	-24.126	-23.936
2	-25.1377	2.29006	-24.599	-24.3605	-30.976	-22.7927	-24	-25.7706	-23.9562	-27.7137	-24.9321	-20.9679	-23.9581	-23.9629	-25.5206	-21.8564	-24.0366	-25.5525	-26.0705	-25.2776	-25.3296	-27.5588	-24.4078	-27.6107	-28.1864	-24.1177	-24.2334	-23.3206	-26.2654	-19.5202	-24.6526	-25.9227	-21.2418	-23.8232	-21.3185	-25.5352	-24.785	-23.8516	-24.2633	-25.8777	-27.3025	-26.8565	-27.9349	-26.4328	-26.504	-25.5643	-24.8589	-23.9678	-24.1051
3	-24.8389	2.47682	-23.9689	-23.6397	-31.3655	-22.438	-24.3443	-25.3702	-23.9725	-26.9381	-25.0334	-20.6726	-23.5238	-23.8606	-25.4955	-20.891	-23.9466	-25.3596	-25.4156	-24.9272	-24.9703	-27.4839	-23.4338	-28.0674	-28.3791	-23.7155	-23.9927	-22.8305	-26.4895	-18.5223	-24.1043	-25.505	-21.0933	-23.1614	-20.4541	-25.4654	-24.5705	-23.8198	-24.6645	-25.5651	-26.1197	-26.1802	-27.4152	-26.3265	-26.546	-25.2637	-24.8229	-23.4964	-24.1001
4	-24.2236	2.76504	-22.9256	-22.402	-31.782	-21.698	-24.5205	-24.5922	-23.675	-25.7424	-24.9405	-20.0295	-22.7812	-23.5595	-25.2206	-19.5964	-23.6293	-24.8201	-24.2568	-24.271	-24.2655	-27.1056	-21.9489	-28.4177	-28.3848	-22.9089	-23.5597	-21.971	-26.3153	-17.1786	-23.2463	-24.7371	-20.6852	-22.1168	-19.1743	-25.0821	-23.9447	-23.5357	-24.9829	-25.0129	-24.5636	-25.0944	-26.4922	-25.9514	-26.4302	-24.6315	-24.4438	-22.612	-23.8547
5	-23.2189	3.16397	-21.369	-20.6036	-32.192	-20.46	-24.4945	-23.3171	-22.9987	-24.0688	-24.5672	-18.9565	-21.6121	-23.0277	-24.6552	-17.895	-23.0227	-23.7988	-22.5385	-23.2124	-23.0904	-26.3175	-19.8894	-28.6329	-28.1015	-21.5599	-22.8482	-20.6102	-25.5751	-15.4543	-21.9934	-23.5062	-19.933	-20.6265	-17.4423	-24.3077	-22.899	-22.9499	-25.2269	-24.1305	-22.6279	-23.5539	-25.0594	-25.1617	-26.0564	-23.5825	-23.6268	-21.2349	-23.2987
6	-21.8331	3.65268	-19.3296	-18.3453	-32.5386	-18.8347	-24.2126	-22.762	-21.8589	-21.8601	-23.8255	-17.5317	-20.0281	-22.2366	-23.7754	-15.8588	-21.9969	-22.3586	-20.2975	-21.7724	-21.4388	-25.0633	-17.3346	-28.6779	-27.4939	-19.7512	-21.8115	-18.8114	-24.1875	-13.3176	-20.3136	-21.672	-18.7685	-18.7183	-15.3774	-23.1335	-21.4011	-22.0872	-25.3881	-22.8679	-20.3025	-21.5029	-23.0964	-23.9047	-25.3639	-22.0655	-22.2747	-19.3198	-22.3206
7	-20.0431	4.18592	-16.9281	-15.6442	-32.7229	-16.873	-23.5452	-19.3645	-20.2094	-19.2753	-22.7043	-15.8079	-18.0004	-21.0894	-22.4678	-13.5713	-20.4777	-20.5427	-17.7017	-19.9075	-19.3717	-23.3802	-14.4615	-28.5503	-26.514	-17.5285	-20.4131	-16.6273	-22.2321	-10.8539	-18.2749	-19.3476	-17.2507	-16.4874	-13.0305	-21.5948	-19.4025	-20.8969	-25.3695	-21.2528	-17.6969	-19.0347	-20.7103	-22.1845	-24.2491	-20.1545	-20.4581	-17.0175	-20.9634
8	-17.9654	4.70855	-14.2818	-12.679	-32.6332	-14.6063	-22.4877	-16.7655	-18.1222	-16.4115	-21.1806	-13.8217	-15.5987	-19.6204	-20.8006	-11.0681	-18.4952	-18.3974	-14.8541	-17.6551	-16.9799	-21.3205	-11.385	-28.2407	-25.0018	-14.9589	-18.6013	-14.1492	-19.8104	-8.10705	-15.9465	-16.6611	-15.4325	-14.0215	-10.4736	-19.7353	-17.047	-19.3275	-25.0922	-19.3204	-14.872	-16.2751	-18.0064	-20.0172	-22.7488	-17.915	-18.2409	-14.4443	-19.272
9	-15.5677	5.26435	-11.4945	-9.53379	-32.2032	-12.163	-20.9274	-13.9203	-15.6068	-13.346	-19.2323	-11.6699	-12.9192	-17.8216	-18.7774	-8.34378	-16.0856	-16.0465	-11.7895	-15.1369	-14.4049	-18.937	-8.16773	-27.6612	-22.9182	-12.1965	-16.3929	-11.4961	-17.0445	-5.10278	-13.3711	-13.7432	-13.3555	-11.4017	-7.78401	-17.5983	-15.1304	-17.4285	-24.4657	-17.0983	-11.8475	-13.3208	-15.0814	-17.5086	-20.9417	-15.4415	-15.7151	-11.7168	-17.326
10	-12.9288	5.74227	-8.61709	-6.283	-31.3022	-9.578	-18.9105	-10.8975	-12.8366	-10.0815	-16.9519	-9.38064	-9.96327	-15.7399	-16.4969	-5.37864	-13.429	-13.5308	-8.56136	-12.4103	-11.7426	-16.3695	-4.85718	-26.785	-20.2933	-9.29518	-13.8959	-8.74182	-14.1478	-1.94091	-10.6341	-10.6683	-11.1024	-8.67891	-4.95582	-15.2459	-10.9709	-15.2023	-23.3764	-14.6788	-8.56209	-10.248	-12.0417	-14.8126	-18.8728	-12.8693	-13.0075	-8.91327	-15.2039
11	-10.15	6.18391	-5.61774	-2.96785	-29.9674	-6.817	-16.4652	-7.79226	-9.79961	-6.60073	-14.4386	-6.93022	-6.79918	-13.4752	-14.0644	-2.20823	-10.5977	-10.8408	-5.24173	-9.55027	-9.00442	-13.6691	-1.45997	-25.4682	-17.1853	-6.27105	-11.1836	-5.95464	-11.2002	1.23404	-7.76394	-7.46897	-8.74291	-5.81838	-1.98013	-12.6688	-7.58586	-12.7286	-21.8777	-12.0973	-5.04848	-7.10568	-8.9106	-12.0178	-16.6753	-10.2535	-10.233	-6.04923	-13.0026
12	-7.23678	6.57817	-2.44178	0.438667	-28.26	-3.91167	-13.6723	-4.62356	-6.53333	-2.98956	-11.751	-4.30289	-3.506	-11.0597	-11.5181	1.04267	-7.68922	-7.98478	-1.856	-6.583	-6.167	-10.8497	1.98344	-23.7566	-13.7728	-3.13922	-8.305	-3.17478	-8.18056	4.37456	-4.79133	-4.13767	-6.309	-2.75489	1.11456	-9.828	-4.06456	-10.0989	-19.9514	-9.36756	-1.51733	-3.91411	-5.70056	-9.15933	-14.3781	-7.587	-7.42833	-3.113	-10.7432
13	-4.25737	6.90985	0.896909	3.91309	-26.1887	-0.914	-10.714	-1.412	-3.07252	0.563333	-8.90509	-1.48303	-0.169727	-8.52191	-8.87139	4.25324	-4.719	-4.96639	1.56282	-3.514	-3.25464	-7.92979	5.36021	-21.6253	-10.1778	0.135091	-5.32445	-0.427727	-5.06233	7.41094	-1.78733	-0.690909	-3.77527	0.458697	4.29606	-6.79006	-0.451061	-7.33312	-17.6874	-6.49191	1.82164	-0.683667	-2.45509	-6.25718	-11.9766	-4.81255	-4.62227	-0.120212	-8.40191
14	-1.19503	7.15107	4.28632	7.38091	-23.8762	2.108	-7.66192	1.79465	0.510798	3.92911	-5.94709	1.51611	3.09818	-5.83203	-6.07001	7.30908	-1.72822	-1.8503	4.93973	-0.402455	-0.31197	-4.95278	8.5649	-19.1987	-6.46661	3.61289	-2.27073	2.2756	-1.88926	10.2662	1.16971	2.8147	-1.12673	3.70605	7.48693	-3.64259	3.17221	-4.46767	-15.2104	-3.51263	4.88164	2.55228	0.745616	-3.33406	-9.46161	-1.91273	-1.86984	2.84567	-5.9394
15	1.81446	7.29495	7.46335	10.7188	-21.3367	5.05333	-4.5834	4.91795	3.99353	7.08552	-2.89382	4.62132	6.22091	-2.97985	-3.10935	10.1714	1.22822	1.23923	8.20445	2.67182	2.5697	-1.95834	11.5158	-16.5161	-2.62956	7.21416	0.838333	4.91897	1.26689	12.9318	4.02387	6.26412	1.65082	6.8356	10.5913	-0.477273	6.71473	-1.52161	-12.5701	-0.486475	7.67979	5.72411	3.824	-0.443485	-6.82511	1.10127	0.795	5.69263	-3.37861
16	4.72382	7.32163	10.2687	13.8371	-18.5631	7.842	-1.49879	7.85936	5.956	10.0045	0.221273	7.75436	9.14045	-0.027	-0.0581212	12.801	4.084	4.17588	11.2875	5.61636	5.32364	0.982788	14.1327	-13.5733	1.31885	10.6786	3.95809	7.46194	4.27903	15.4118	6.70861	9.56336	4.53582	9.70509	13.4857	2.60639	10.0893	1.47824	-9.82352	2.48791	10.262	8.78276	6.68915	2.34773	-4.12564	4.16727	3.33921	8.34585	-0.760242
17	7.5098	7.2797	12.7683	16.6479	-15.5838	10.4073	1.57386	10.5699	9.36089	12.6844	3.33764	10.8343	11.871	2.97321	2.97477	15.2013	6.802	6.88919	14.1426	8.41427	7.92473	3.80934	16.4764	-10.3436	5.30895	13.8377	7.04388	9.88827	7.06853	17.6822	9.2131	12.66	7.45091	12.29	16.1508	5.59718	13.2909	4.49511	-6.9662	5.32262	12.6611	11.6887	9.35266	4.99697	-3.348	7.18582	5.72084	10.7259	1.85351
18	10.1881	7.09539	15.0029	19.1975	-12.4037	12.816	4.60561	12.9855	11.7165	15.1495	6.39409	13.7851	14.3948	5.94439	5.89655	17.4203	9.35422	9.4034	16.7816	11.0593	10.3575	6.49322	18.62	-6.81867	9.23078	16.7167	10.0338	12.1821	9.59701	19.77	11.5383	15.5243	10.3095	14.5919	18.5804	8.46268	16.2705	7.51956	-4.01461	7.96424	14.8949	14.4204	11.8484	7.48367	1.21836	10.0857	7.95766	12.8604	4.39329
19	12.6945	6.88648	16.994	21.5267	-9.08191	15.118	7.53909	15.1816	13.8437	17.4802	9.34155	16.5565	16.7272	8.81727	8.63145	19.4591	11.732	11.7404	19.2073	13.5613	12.6379	9.02282	20.6318	-3.129	12.9906	19.3101	12.8776	14.306	11.852	21.6958	13.667	18.1682	13.0569	16.6006	20.7341	11.1461	19.0433	10.5369	-1.02291	10.3919	16.9998	16.9715	14.2261	9.83573	3.79291	12.8279	10.0877	14.7995	6.838
20	15.0519	6.65126	18.8136	23.6577	-5.70918	17.3283	10.3463	17.1879	15.9059	19.7194	12.1204	19.0956	18.9045	11.5244	11.1731	21.3194	13.9002	13.9672	21.4083	15.9231	14.791	11.4026	22.562	0.593444	16.4674	21.666	15.5635	16.2898	13.8737	23.472	15.5862	20.65	15.6244	18.411	22.682	13.7256	21.5523	13.5175	1.95247	12.6293	18.9993	19.3742	16.5304	12.1013	6.28359	15.3894	12.1427	16.5849	9.18586
21	17.2703	6.40333	20.4801	25.6305	-2.37909	19.4577	12.9622	19.026	17.9606	21.8895	14.7125	21.3864	20.9137	14.0813	13.5479	22.9955	15.9261	16.1258	23.4089	18.1076	16.821	13.6534	24.4206	4.18856	19.5465	23.8419	18.088	18.1697	15.7526	25.0752	17.339	23.0218	17.9921	20.0722	24.4446	16.2345	23.7693	16.4087	4.86741	14.7417	20.8892	21.63	18.7884	14.2997	8.69526	17.7793	14.1405	18.2384	11.4474
22	19.3538	6.14706	21.9982	27.3865	0.837091	21.49	15.3744	20.7295	19.9966	23.9638	17.1102	23.451	22.7537	16.49	15.778	24.4355	17.8083	18.198	25.2333	20.1305	18.7	15.7732	26.1612	7.50667	22.2793	25.8551	20.4425	19.9627	17.5356	26.5122	18.9634	25.3155	20.1674	21.6073	26.0282	18.6587	25.696	19.1391	7.71145	16.7746	22.6384	23.7258	20.9812	16.4272	11.0398	20.0075	16.1069	19.8104	13.6276
23	21.2994	5.87732	23.3792	28.911	3.916	23.3683	17.5823	22.2668	21.9476	25.9129	19.312	25.2613	24.419	18.7787	17.9176	25.6272	19.558	20.1424	26.884	21.997	20.4243	17.7347	27.697	10.5181	24.7153	27.7198	22.671	21.6704	19.2498	27.7676	20.4891	27.5303	22.154	23.033	27.474	20.9677	27.3378	21.7042	10.462	18.7602	24.1963	25.6274	23.0396	18.4767	13.2842	22.086	18.0266	21.3069	15.7419
24	23.0979	5.5992	24.6292	30.2045	6.83391	25.075	19.5736	23.6087	23.7645	27.6952	21.3047	26.8007	25.8756	20.9427	19.9496	26.5828	21.1511	21.9091	28.3435	23.6665	21.9777	19.5312	29.0057	13.1961	26.8951	29.4216	24.797	23.2647	20.922	28.8184	21.935	29.6462	23.9302	24.3663	28.7939	23.13	28.798	24.0915	13.1191	20.6859	25.5431	27.3138	24.9306	20.4272	15.4105	23.9897	19.8634	22.7251	17.782
25	24.7405	5.31724	25.7535	31.2473	9.63036	26.589	21.3986	24.7547	25.3376	29.2653	23.1427	28.1166	27.1789	22.9415	21.856	27.2809	22.564	23.4118	29.6495	25.1836	23.3205	21.1501	30.0512	15.5743	28.8979	30.901	26.8006	24.7262	22.5582	29.635	23.2932	31.6165	25.5291	25.623	30.0221	25.081	30.1356	26.2972	15.6582	22.5089	26.6685	28.7847	26.6337	22.2231	17.4222	25.741	21.5666	24.0559	19.726
26	26.2204	5.04312	26.7304	32.1098	12.3043	27.8803	23.0381	25.6649	26.6641	30.551	24.8403	29.2158	28.3411	24.7677	23.6004	27.7746	23.7752	24.6489	30.7945	26.5546	24.4958	22.5586	30.7759	17.7262	30.7482	32.1678	28.6848	26.0903	24.1588	30.2685	24.5258	33.3712	26.943	26.8038	31.1972	26.7353	31.452	28.3399	18.0633	24.1859	27.5623	30.0221	28.1226	23.8598	19.278	27.3375	23.1221	25.3082	21.5378
27	27.5282	4.7813	27.5769	32.4218	14.842	29.0157	24.5194	26.4056	27.6952	31.5378	26.3924	30.1044	29.3679	26.362	25.1161	28.1139	24.744	25.6465	31.7447	27.8001	25.5116	23.7172	31.1695	19.69	32.4339	33.2428	30.4356	27.3866	25.73	30.74	25.5969	34.8331	28.1595	27.9163	32.3425	28.1475	32.7938	30.2076	20.35	25.661	28.2307	31.0046	29.3759	25.3259	20.973	28.7702	24.5133	26.4681	23.2056
28	28.6869	4.55686	28.3139	33.3425	17.2556	30.04	25.8377	27.0335	28.4815	32.2955	27.7758	30.8344	30.3211	27.7076	26.4047	28.3524	25.522	26.3992	32.456	28.9589	26.3244	24.6614	31.3241	21.525	33.9623	34.1075	32.0098	28.6372	27.2937	31.0639	26.5274	36.0043	29.179	28.9625	33.4567	29.3663	34.15	31.8891	22.4817	26.9323	28.7408	31.7085	30.4342	26.608	22.4976	30.0438	25.7254	27.5058	24.7105
29	29.6974	4.36902	28.9603	33.7511	19.5151	31.0033	26.9935	27.6151	29.0657	32.9026	29.0275	31.4482	31.2375	28.798	27.4285	28.6005	26.13	26.977	32.9269	30.0361	26.9822	25.4161	31.2961	23.2356	35.299	34.8159	33.3778	29.8365	28.8612	31.2857	27.3192	36.8807	30.0476	29.9376	34.6021	30.4462	35.4817	33.4103	24.4503	27.9998	29.1348	32.178	31.3159	27.7268	23.8387	31.1925	26.7499	28.4073	26.0424
30	30.5797	4.21933	29.5448	33.9978	21.6064	31.9453	28.0012	28.2049	29.4752	33.3659	30.1957	32	32.123	29.5619	28.2541	28.9189	26.657	27.4272	33.1402	31.049	27.6712	26.0277	31.1365	24.8519	36.3152	35.4118	34.5228	30.9931	30.4686	31.4609	27.9549	37.4714	30.8036	30.8431	35.8263	31.4388	36.686	34.754	26.2206	28.8323	29.4572	32.4594	32.0282	28.713	25.0163	32.227	27.6269	29.1988	27.2086
31	31.3507	4.09991	30.0675	34.0934	23.5645	32.869	28.8388	28.8325	29.73	33.7086	31.2575	32.5584	32.9657	30.0649	28.9376	29.3086	27.0773	27.7794	33.1527	32.0181	28.5383	26.6071	30.8933	26.3393	36.9316	35.931	35.4088	32.0896	32.1439	31.6137	28.4773	37.7751	31.4897	31.6875	37.0498	32.3859	37.7342	35.8939	27.7755	29.4714	29.755	32.6215	32.6161	29.5712	26.0222	33.1218	28.3866	29.8962	28.2566
32	32.0233	3.99599	30.5117	33.9693	25.3714	33.7363	29.5553	29.4814	29.8358	33.9362	32.1443	33.1681	33.6913	30.3235	29.5333	29.6864	27.3946	28.0979	33.1529	32.9302	29.5418	27.2136	30.5543	27.695	37.094	36.4656	35.9998	33.1226	33.8255	31.7526	28.9476	37.8593	32.1496	32.4744	38.1869	33.4547	38.5915	36.8237	29.161	29.9762	30.0603	32.7131	33.1239	30.2833	26.8888	33.8523	29.06	30.5212	29.2156
33	32.5995	3.89274	30.8259	33.5663	26.9767	34.5003	30.154	30.0829	29.7436	34.0381	32.8494	33.8229	34.2287	30.3914	30.1006	29.9433	27.83	28.4324	33.1593	33.7585	30.5455	27.8672	30.0453	28.9318	36.8608	36.9861	36.3218	34.0234	35.4475	31.8613	29.3918	37.7591	32.8002	33.2008	39.1017	34.7221	39.2217	37.4685	30.3876	30.4029	30.3737	32.7713	33.5776	30.8436	27.6772	34.3919	29.6705	31.0863	30.1126
34	33.0537	3.79508	30.984	32.852	28.351	35.095	30.6687	30.495	29.2517	33.992	33.497	34.4313	34.524	30.301	30.6673	29.9087	28.4337	28.8227	33.109	34.454	31.431	28.5183	29.257	30.0723	36.4833	37.4747	36.375	34.7103	36.9443	31.9013	29.7727	37.516	33.434	33.8487	39.755	36.0467	39.5423	37.849	31.4887	30.8097	30.657	32.7773	33.991	31.237	28.4467	34.711	30.228	31.57	30.9657
35	33.3404	3.73708	30.9456	31.7272	29.4654	35.3913	31.1333	30.6034	28.2901	33.7964	34.1355	34.9205	34.4609	30.0075	31.2352	29.5348	28.9778	29.2337	32.875	34.8905	32.0206	29.0748	28.1941	31.1253	35.9989	37.8712	36.0866	35.1479	38.204	31.8165	30.0367	37.1124	34.0088	34.3716	40.1275	37.3044	39.6104	37.9732	32.4943	31.2277	30.8024	32.6541	34.3521	31.4112	29.2432	34.7484	30.7185	31.9193	31.7679
36	33.4094	3.74865	30.6278	30.3922	30.6081	35.374	31.571	30.2774	26.8293	33.455	34.668	35.1973	34.0874	29.4879	31.7643	28.7944	29.2007	29.5942	32.3701	35.0341	32.239	29.4397	26.8944	32.0528	35.393	38.0686	35.4801	35.3012	39.0939	31.5339	30.1204	36.544	34.5017	34.6793	40.1676	38.3186	39.4791	37.7929	33.4145	31.6453	30.7383	32.2626	34.5902	31.3703	30.0527	34.5442	31.0704	32.0418	32.4715
37	33.2297	3.85116	30.0405	29.092	31.9306	34.994	31.9813	29.4256	24.9881	33.0165	35.0245	35.2732	33.4	28.5921	32.1563	27.7191	29.006	29.7508	31.5289	34.816	32.0227	29.5021	25.5168	32.818	34.7259	37.8915	34.5358	35.2785	39.4779	31.0514	29.9336	35.7983	34.9062	34.7616	39.9463	38.9634	39.1999	37.3228	34.2261	32.0329	30.4212	31.5203	34.5961	31.0697	30.7719	34.089	31.2318	31.9025	32.9995
38	32.7868	4.04127	29.2125	28.0604	33.2256	34.0937	32.3017	28.1904	22.9705	32.5615	35.1412	35.1808	32.4218	27.2563	32.311	26.5133	28.2876	29.6154	30.3526	34.186	31.3579	29.2325	24.3239	33.2631	34.1993	37.3083	33.1791	35.1249	39.353	30.403	29.45	34.9141	35.1343	34.6214	39.4551	39.1245	38.8255	36.4839	34.8368	32.3478	29.8937	30.4853	34.3184	30.4077	31.2934	33.3446	31.1552	31.4923	33.2498
39	32.1447	4.26869	28.2113	27.3634	34.2636	32.7337	32.4575	26.7083	20.9365	32.1397	34.9695	34.9936	31.3186	25.6247	32.0406	25.3112	27.2949	29.1101	28.9834	33.2459	30.4529	28.6608	23.5046	33.3501	34.3398	36.2946	31.4747	34.868	38.747	29.6385	28.6939	34.0335	35.0565	34.28	38.6912	38.7079	38.4191	35.1749	35.163	32.5415	29.2629	29.3077	33.7441	29.4026	31.4749	32.3314	30.8035	30.8019	33.1566
40	31.3827	4.48709	27.1921	27.0831	34.846	31.014	32.3707	25.186	19.0485	31.7597	34.5464	34.7437	30.2517	23.9428	31.3722	24.2826	26.1933	28.1842	27.6648	32.1021	29.5294	27.8438	23.1515	32.975	34.8856	34.8724	29.5993	34.5216	37.701	28.8351	27.7555	33.3126	34.7109	33.8507	37.8025	37.7674	38.0736	33.5177	35.1745	32.5613	28.6582	28.21	32.9156	28.156	31.267	31.1872	30.1441	29.8655	32.6844
41	30.6176	4.66278	26.2947	27.0862	34.8757	29.1653	32.184	23.7641	17.4813	31.4124	33.9271	34.4631	29.3643	22.5006	30.3817	23.5147	25.1404	26.9685	26.6025	30.9651	28.7562	26.9101	23.2136	32.3132	35.4582	33.2822	27.7884	34.0621	36.2539	28.1169	26.8404	32.8316	34.1776	33.4773	36.9612	36.5256	37.8281	31.7118	34.7507	32.3795	28.1458	27.4342	31.976	26.8426	30.7648	30.0612	29.2893	28.8797	31.8775
42	29.9519	4.77744	25.5952	27.1692	34.3903	27.5107	31.3257	22.551	16.4658	31.0805	33.2204	34.2779	28.702	21.5197	29.2511	23.0601	24.2491	25.6485	25.9811	30.0124	28.2103	26.0604	23.4288	31.6748	35.9349	31.7232	26.2999	33.5112	34.6195	27.5728	26.1402	32.6262	33.5699	33.231	36.3294	35.2142	37.6188	30.1008	33.9431	32.089	27.7482	27.0589	31.1326	25.7115	30.0907	29.1122	28.3532	28.0125	30.8467
43	29.4545	4.83058	25.1406	27.0302	33.3891	26.266	30.4526	21.5272	16.2196	30.723	32.5973	34.2741	28.2755	21.0614	28.1475	22.9568	23.5743	24.5266	25.7554	29.3876	27.8493	25.4399	23.6297	31.3147	36.3905	30.3776	25.2511	32.8614	33.02	27.2528	25.7409	32.7033	32.9906	33.1196	35.9078	34.174	37.3608	28.9009	32.8507	31.7481	27.4495	27.0829	30.5122	24.9031	29.4346	28.4294	27.4405	27.3934	29.7168
44	29.1208	4.84065	24.8501	26.5055	32.0745	25.6573	29.5842	20.664	16.4718	30.2983	32.1507	34.4196	27.9605	20.9628	27.2527	23.1501	23.0988	23.6758	25.7619	29.0442	27.6156	25.1633	23.6763	31.2408	36.8321	29.2935	24.6585	32.1154	31.7552	27.1402	25.663	32.8412	32.4568	33.0474	35.6312	33.6146	36.9738	28.1994	31.7387	31.3773	27.2021	27.4466	30.1093	24.4529	28.8962	28.0445	26.6619	27.0762	28.6236
45	28.8871	4.8204	24.6508	25.4783	30.648	25.5547	28.8417	19.923	16.772	29.7749	31.883	34.5834	27.652	21.1297	26.6373	23.559	22.7313	23.0904	25.834	28.888	27.4193	25.1642	23.513	31.2973	37.1204	28.4502	24.4713	31.3494	31.0073	27.0946	25.7859	32.8187	31.916	32.9307	35.3883	33.5907	36.4127	27.8447	30.8517	31.0092	26.9657	28.0924	29.7251	24.3097	28.4979	27.941	26.0644	26.9291	27.7589
46	28.6752	4.78348	24.493	24.0677	29.3613	25.834	28.2815	19.2273	16.8507	29.1224	31.7305	34.6345	27.2783	21.3745	26.3197	24.0201	22.31	22.6869	25.8115	28.8405	27.1648	25.2515	23.1762	31.271	37.1206	27.7415	24.4582	30.6823	30.7415	26.9947	25.9529	32.6037	31.2554	32.6865	35.1088	33.9465	35.626	27.6656	30.3073	30.6273	26.6837	28.8906	29.3467	24.2946	28.1945	28.033	25.6156	26.8318	27.2296
47	28.4188	4.73923	24.3551	22.3952	28.3531	26.342	27.8966	18.5215	16.7029	28.3416	31.5762	34.5473	26.8596	21.5564	26.1707	24.4224	21.7159	22.3645	25.644	28.792	26.7955	25.2443	22.6981	30.9663	36.7682	27.066	24.4443	30.2339	30.7939	26.7161	26.0426	32.1781	30.4301	32.2734	34.7154	34.2862	34.6425	27.6147	29.9714	30.1788	26.2838	29.7636	29.0002	24.3093	27.963	28.1123	25.2435	26.6722	26.9423
48	28.0645	4.70476	24.216	20.6361	27.6804	26.8887	27.686	17.7715	16.2904	27.4423	31.342	34.3499	26.4522	21.5525	25.9984	24.535	20.9823	22.0901	25.3487	28.6961	26.2508	24.9854	22.0482	30.3912	36.0153	26.4138	24.2446	29.9811	30.886	26.183	25.9704	31.5222	29.4318	31.6796	34.1586	34.2969	33.4668	27.6134	29.7019	29.6222	25.701	30.6583	28.6268	24.2752	27.7556	28.0456	24.8795	26.3828	26.7536
49	27.6079	4.68151	24.0201	18.9564	27.3254	27.346	27.5354	16.9671	15.7411	26.4325	30.9601	34.0908	26.1113	21.3717	25.616	24.9283	20.1277	21.8211	24.9736	28.5265	25.5488	24.5138	21.2548	29.5493	34.9608	25.8071	23.7823	29.8019	30.7829	25.4459	25.7966	30.6567	28.2815	30.9038	33.4175	33.7947	32.1972	27.581	29.4148	28.9439	24.9005	31.5098	28.1702	24.1611	27.5444	27.7106	24.4217	25.9805	26.4913
50	27.0317	4.67278	23.688	17.4661	27.1533	27.5487	27.3543	16.0681	15.1911	25.3991	30.3868	33.8165	25.8113	20.9975	24.9916	25.0206	19.2269	21.5295	24.5538	28.2636	24.7288	23.8957	20.3721	28.5433	33.7642	25.2368	23.0354	29.4884	30.3636	24.5719	25.5909	29.619	27.0496	29.9561	32.4497	32.7391	30.8899	27.4124	29.0826	28.1376	23.8736	32.1572	27.5797	23.9543	27.2941	27.0565	23.7795	25.4814	26.0061
51	26.3396	4.6654	23.185	16.1579	27.0385	27.4693	27.0834	15.1161	14.7587	24.4409	29.6346	33.5446	25.4663	20.465	24.1396	24.984	18.3684	21.1906	24.0931	27.8445	23.8168	23.1937	19.4835	27.446	32.4643	24.6881	22.0033	28.9044	29.582	23.6294	25.3924	28.4693	25.8068	28.9094	31.3161	31.3363	29.5761	27.0544	28.6724	27.212	22.6279	31.9668	26.8158	23.6088	26.9397	26.1694	22.8777	24.8833	25.2659
52	25.5432	4.63792	22.4953	14.9813	26.8269	27.098	26.6913	14.3099	14.4758	23.5712	28.7208	33.2398	24.9664	19.8252	23.1566	24.8113	17.652	20.7958	23.586	27.2137	22.8572	22.4625	18.6764	26.3373	31.0287	24.1168	20.7637	27.9957	28.5092	22.6894	25.1868	27.3203	24.5821	27.841	30.0786	29.7544	28.2657	26.4589	28.1554	26.2115	21.2367	30.5161	25.9048	23.0695	26.4319	25.1294	21.725	24.1908	24.3031
53	24.6749	4.59097	21.6256	13.8719	26.4265	26.4207	26.1588	13.7473	14.3205	22.7616	27.6786	32.8742	24.2682	19.138	22.1531	24.4779	17.0913	20.3495	23.0455	26.3765	21.9038	21.7247	17.9987	25.2847	29.6424	23.4743	19.4256	26.79	27.2555	21.7841	24.9163	26.752	23.3953	26.8454	28.8178	28.1693	26.9721	25.5524	27.5098	25.1757	19.8133	28.1458	24.897	22.3379	25.6909	24.0067	20.4566	23.4148	23.1861
54	23.7427	4.527	20.6845	12.7665	25.7555	25.5607	25.514	13.2374	14.2254	21.9412	26.5755	32.408	23.3593	18.4639	21.2115	23.8692	16.5726	19.8408	22.5152	25.3215	20.9978	20.9749	17.461	24.3511	28.4857	22.7199	18.0861	25.4961	25.8899	20.9087	24.4966	25.4275	22.2535	25.9618	27.6147	26.7028	25.6908	24.4372	26.668	24.1104	18.4469	25.4094	23.8176	21.4304	24.7231	22.8665	19.2034	22.5598	22.0103
55	22.7736	4.46061	19.7618	11.616	24.8355	24.593	24.7465	12.6318	14.0851	21.0431	25.456	31.7915	22.3295	17.8279	20.32	23.0064	15.95	19.2875	22.0374	24.1546	20.1693	20.1938	17.0232	23.524	27.5979	21.8644	16.8508	24.2582	24.4651	20.0339	23.8443	24.459	21.1497	25.1941	26.4929	25.4049	24.3806	23.1997	25.6375	22.9923	17.1987	22.7397	22.6886	20.3909	23.5694	21.74	18.0545	21.6263	20.8324
56	21.7819	4.39129	18.9106	10.3927	23.725	23.582	23.8776	11.9288	13.8582	20.0144	24.353	31.0241	21.255	17.2043	19.4291	21.9837	15.0916	18.7201	21.62	22.993	19.3963	19.3822	16.5799	22.8123	26.9069	20.955	15.7623	23.182	23.0392	19.125	23.0244	23.668	20.08	24.5213	25.4213	24.2966	22.9774	21.9386	24.4362	21.8176	16.084	20.357	21.5617	19.3053	22.3202	20.638	17.0289	20.6397	19.6778
57	20.7675	4.32581	18.1399	9.0967	22.5137	22.5913	22.9277	11.1539	13.5303	18.8121	23.3003	30.1205	20.1865	16.5427	18.4647	20.8374	14.0076	18.1396	21.2197	21.9172	18.6512	18.5376	16.0593	22.1487	26.3124	20.0383	14.8212	22.2158	21.6595	18.1734	22.1256	22.8643	19.0243	23.8824	24.3311	23.3559	21.4126	20.7266	23.1125	20.5913	15.0559	18.3576	20.4758	18.2347	21.0616	19.5953	16.1129	19.6366	18.5491
58	19.7244	4.27262	17.4101	7.758	21.3276	21.653	21.9293	10.3073	13.0202	17.4918	22.2959	29.1109	19.1218	15.7625	17.3698	19.6102	12.7453	17.5251	20.7663	20.9253	17.8823	17.6555	15.3687	21.4207	25.674	19.148	13.9718	21.2401	20.3739	17.181	21.2609	21.998	17.9528	23.2149	23.1416	22.5132	19.7103	19.5836	21.747	19.3092	14.0554	16.7656	19.4473	17.2338	19.8794	18.5956	15.2816	18.6457	17.4364
59	18.637	4.23478	16.6738	6.44436	20.2281	20.7563	20.9228	9.42275	12.2713	16.1025	21.3305	28.0181	18.0158	14.828	16.0626	18.3325	11.4886	16.8571	20.1955	19.9849	16.9866	16.7447	14.4411	20.5342	24.8976	18.2754	13.1151	20.1275	19.2033	16.1391	20.4998	21.0333	16.8501	22.4709	21.7811	21.7122	17.8955	18.4713	20.4181	17.9618	13.0214	15.426	18.4442	16.2935	18.7801	17.5981	14.5003	17.6918	16.3298
60	17.4812	4.20124	15.8402	5.16518	19.2249	19.8357	19.9219	8.51877	11.3062	14.662	20.3776	26.8256	16.8204	13.7171	14.5616	17.0103	10.3433	16.1043	19.4404	18.999	15.8964	15.806	13.3094	19.4304	23.9115	17.3766	12.1876	18.8469	18.1159	15.044	19.8022	19.9514	15.7043	21.5762	20.2413	20.8876	16.0302	17.3333	19.1721	16.5528	11.9055	14.2243	17.4227	15.3709	17.703	16.5698	13.7261	16.7622	15.2287
61	16.2343	4.15307	14.8664	3.88336	18.2575	18.83	18.8901	7.61994	10.1935	13.2394	19.3945	25.4938	15.5353	12.4787	12.8916	15.6452	9.31667	15.2427	18.4591	17.8994	14.5975	14.8351	12.025	18.1043	22.6744	16.3923	11.1192	17.4315	17.0589	13.8842	19.092	18.7589	14.5086	20.5225	18.5392	19.9891	14.1802	16.113	17.9906	15.0772	10.703	13.0526	16.3487	14.3897	16.5663	15.4909	12.9223	15.8205	14.1397
62	14.8956	4.09212	13.7439	2.57148	17.2505	17.6557	17.7818	6.73809	8.98831	11.8942	18.3541	24.0278	14.1506	11.1741	11.1729	14.2382	8.353	14.2495	17.2856	16.6318	13.1406	13.8137	10.6417	16.6037	21.2539	15.2772	9.8867	15.9789	15.974	12.6501	18.2682	17.4639	13.2741	19.3112	16.7694	18.9606	12.3753	14.7809	16.8206	13.5111	9.41758	11.8234	15.1843	13.2974	15.3327	14.3537	12.0452	14.8278	13.0645
63	13.4856	4.00865	12.4936	1.627	16.1359	16.3277	16.5771	5.82777	7.7513	10.6444	17.239	22.4378	12.697	9.84739	9.53286	12.7989	7.38956	13.1001	15.9727	15.2172	11.6028	12.7307	9.22536	15.0089	19.711	13.9873	8.52933	14.5581	14.8106	11.3354	17.2978	16.1013	12.0015	17.9506	15.017	17.7492	10.6404	13.3351	15.5864	11.8689	8.06958	10.5003	13.9272	12.0854	13.9822	13.1519	11.0349	13.7315	11.9904
64	12.021	3.93044	11.1792	-0.0183636	14.8868	14.868	15.2672	4.82355	6.47564	9.49118	16.0199	20.7515	11.2288	8.527	8.06818	11.35	6.347	11.84	14.5857	13.7054	10.05	11.5725	7.82245	13.435	18.0772	12.5622	7.09764	13.1985	13.5315	9.97018	16.182	14.7235	10.6941	16.4909	13.3362	16.3658	9.422	11.7819	14.2284	10.174	6.7	9.09009	12.6004	10.7743	12.5309	11.8827	9.90164	12.5337	10.8914
65	10.5308	3.84312	9.86405	-1.62321	13.4683	13.31	13.8513	3.70096	5.17005	8.41796	14.6979	19.0413	9.80127	7.19788	6.74897	9.91354	5.15489	10.4955	13.2022	12.1173	8.52855	10.3283	6.4843	11.979	16.2556	11.0519	5.65224	11.8924	12.122	8.57826	14.939	13.3758	9.37082	14.9934	11.7412	14.856	7.7239	10.1684	12.7336	8.45776	5.33333	7.62692	11.2327	9.41258	11.0362	10.5614	8.65199	11.248	9.72148
66	9.02499	3.75457	8.60875	-3.04697	11.9145	11.7313	12.389	2.43022	3.85635	7.40831	13.2972	17.3637	8.45764	5.84267	5.53024	8.51175	3.85144	9.07106	11.866	10.5181	7.05758	8.99468	5.24118	10.6484	14.1956	9.51581	4.25061	10.616	10.6087	7.18928	13.6084	12.0848	8.05318	13.5124	10.2352	13.2775	6.0358	8.52951	11.138	6.76286	3.96818	6.15611	9.84315	8.04388	9.54927	9.21245	7.30459	9.89222	8.46454
67	7.56189	3.67916	7.42367	-4.461	10.28	10.181	10.9243	1.05733	2.55833	6.43633	11.852	15.777	7.212	4.475	4.31933	7.14067	2.47	7.57333	10.578	8.946	5.644	7.612	4.08867	9.46033	12.0627	8.005	2.917	9.33667	9.04633	5.827	12.257	10.863	6.765	12.1017	8.82367	11.7023	4.56133	6.89567	9.46667	5.12	2.614	4.71533	8.454	6.697	8.09067	7.858	5.902	8.50033	7.857
68	6.12355	3.62214	6.27064	-5.87782	8.64964	8.712	9.48854	-0.364697	1.29704	5.48233	10.4098	14.2999	6.07264	3.10873	3.04091	5.8124	1.07111	6.02316	9.30773	7.45464	4.31912	6.22549	3.01087	8.36589	10.0172	6.52903	1.65885	8.03511	7.46342	4.50278	10.9204	9.71627	5.53573	10.7823	7.45813	10.1778	3.05111	5.27219	7.78694	3.55586	1.28821	3.32156	7.08659	5.41018	6.6726	6.516	4.50244	7.10723	5.88074
69	4.73964	3.57366	5.14314	-7.30279	7.09682	7.30867	8.11292	-1.7708	0.0876566	4.53967	9.00527	12.9472	4.99664	1.74703	1.67647	4.54463	-0.300222	4.44795	8.02864	6.05255	3.05703	4.87617	1.97737	7.30222	8.1273	5.07218	0.452697	6.71681	5.90323	3.22298	9.60533	8.6167	4.36682	9.56091	6.10839	8.73205	1.49793	3.67566	6.14313	2.08366	-0.0049697	1.98756	5.75896	4.16809	5.30424	5.18982	3.14532	5.76248	4.44064
70	3.39631	3.54833	4.02891	-8.73427	5.64236	5.955	6.79315	-3.12167	-1.09606	3.911	7.667	11.7338	3.94082	0.406273	0.289636	3.31245	-1.603	2.87982	6.74036	4.73609	1.83018	3.57391	0.945182	6.2	6.46758	3.62476	-0.695	5.41058	4.40318	1.99382	8.28888	7.53382	3.25718	8.43339	4.74139	7.40267	-0.0669394	2.13379	4.55803	0.667455	-1.25955	0.725697	4.46848	2.94245	3.94679	3.86873	1.87245	4.51476	3.12361
71	2.09175	3.52314	2.9398	-10.1677	4.28918	4.62933	5.50119	-4.39109	-2.29222	2.82682	6.42082	10.6006	2.86264	-0.888818	-1.0357	2.10292	-2.831	1.35396	5.459	3.48609	0.605697	2.32175	-0.124889	4.99722	4.98753	2.19274	-1.789	4.13785	2.9792	0.810949	6.95591	6.43588	2.19173	7.34929	3.34164	6.17737	-1.60024	0.63203	3.03474	-0.731798	-2.47842	-0.453354	3.21476	1.7117	2.5819	2.55773	0.704222	3.36361	1.8512
72	0.812886	3.49875	1.86009	-11.5931	3.00818	3.314	4.21069	-5.56306	-3.53394	1.52189	5.27518	9.49322	1.739	-2.14779	-2.2546	0.902081	-3.98433	-0.0919596	4.20627	2.25418	-0.63603	1.11366	-1.25915	3.65156	3.63945	0.791727	-2.86503	2.91202	1.64484	-0.355687	5.59765	5.30494	1.13355	6.2643	1.90481	5.01619	-3.08199	-0.845495	1.58317	-2.14491	-3.65842	-1.56606	2.00343	0.470485	1.19708	1.27391	-0.37198	2.27509	0.619081
73	-0.44851	3.47624	0.764909	-13.0101	1.76582	2.008	2.89636	-6.65136	-4.87018	0.423818	4.20291	8.34	0.553182	-3.37264	-3.35227	-0.308182	-5.087	-1.45255	2.98	1.00127	-1.88973	-0.0632727	-2.46527	2.195	2.37073	-0.595091	-3.94836	1.74718	0.379545	-1.52291	4.20145	4.14073	0.0485455	5.14418	0.437091	3.88491	-4.50536	-2.31773	0.182364	-3.60045	-4.79255	-2.62745	0.868909	-0.791727	-0.205	0.0234545	-1.38855	1.22509	-0.579182
74	-1.70563	3.45248	-0.346485	-14.4212	0.537182	0.724	1.52212	-7.65655	-6.29131	-0.719374	3.18036	7.09315	-0.690727	-4.57045	-4.3187	-1.53433	-6.18411	-2.71515	1.76382	-0.295545	-3.14239	-1.23128	-3.72065	0.653889	1.11286	-1.97105	-5.04403	0.628798	-0.862838	-2.69132	2.76714	2.94385	-1.08691	3.96826	-1.03558	2.75622	-5.8932	-3.8249	-1.19406	-5.10665	-5.876	-3.66026	-0.212444	-2.08788	-1.5917	-1.2	-2.37016	0.196424	-1.7688
75	-2.9649	3.42687	-1.45767	-15.8167	-0.681909	-0.55	0.0672121	-8.60712	-7.74597	-1.89784	2.16955	5.73193	-1.97755	-5.73342	-5.20727	-2.77939	-7.31878	-3.87822	0.525	-1.64782	-4.37906	-2.40237	-5.0068	-0.899667	-0.17197	-3.34332	-6.155	-0.464747	-2.09705	-3.8546	1.31046	1.72464	-2.29309	2.74363	-2.47957	1.60153	-7.27517	-5.40604	-2.56902	-6.64773	-6.92133	-4.69805	-1.31463	-3.43188	-2.95337	-2.40245	-3.32115	-0.822081	-2.98007
76	-4.23225	3.39479	-2.56797	-17.183	-1.87664	-1.832	-1.46018	-9.52112	-9.1817	-3.0893	1.12282	4.235	-3.29282	-6.83845	-6.06767	-4.04115	-8.48633	-4.98012	-0.768545	-3.05882	-5.602	-3.59815	-6.30112	-2.427	-1.51188	-4.7397	-7.27664	-1.56285	-3.32315	-5.01482	-0.157364	0.506727	-3.56491	1.48367	-3.87739	0.393606	-8.66994	-7.06694	-3.95145	-8.17955	-7.94855	-5.77058	-2.49315	-4.82027	-4.30279	-3.58636	-4.26264	-1.83767	-4.2207
77	-5.50868	3.35333	-3.7041	-18.5088	-3.04909	-3.11367	-3.06486	-10.3754	-10.553	-4.27536	0.0251818	2.63472	-4.62009	-7.86812	-6.94033	-5.32177	-9.65156	-6.04589	-2.13073	-4.52264	-6.8173	-4.83405	-7.57455	-3.90267	-2.89973	-6.18742	-8.40852	-2.66945	-4.54767	-6.17007	-1.64063	-0.702091	-4.89564	0.203212	-5.23608	-0.890667	-10.0719	-8.78231	-5.34126	-9.65384	-8.98448	-6.89295	-3.73449	-6.25639	-5.65762	-4.76691	-5.22405	-2.85347	-5.49621
78	-6.79167	3.29994	-4.87978	-19.7623	-4.211	-4.38967	-4.71278	-11.1802	-11.8062	-5.45944	-1.116	0.971667	-5.953	-8.80767	-7.84211	-6.60878	-10.7863	-7.08889	-3.559	-6.036	-8.03767	-6.11456	-8.819	-5.29811	-4.31389	-7.67022	-9.55033	-3.77967	-5.77611	-7.315	-3.14111	-1.90267	-6.265	-1.07956	-6.577	-2.22778	-11.4647	-10.5108	-6.74089	-11.0584	-10.055	-8.07689	-5.03767	-7.74167	-7.03556	-5.946	-6.22511	-3.894	-6.80922
79	-8.07428	3.23459	-6.08248	-20.9203	-5.37191	-5.656	-6.38348	-11.9515	-12.9509	-6.64642	-2.29691	-0.718303	-7.28064	-9.67645	-8.79045	-7.89342	-11.8677	-8.10197	-5.03891	-7.57855	-9.27982	-7.44721	-10.0396	-6.629	-5.71548	-9.02464	-10.6976	-4.8963	-7.00221	-8.44991	-4.64979	-3.09673	-7.638	-2.35491	-7.92103	-3.58915	-12.8118	-12.1861	-8.13891	-12.4036	-11.1779	-9.33918	-6.40336	-9.246	-8.42703	-7.10845	-7.26482	-4.95324	-8.16727
80	-9.34513	3.15795	-7.29308	-21.952	-6.54509	-6.88967	-8.05068	-12.7254	-13.9919	-7.84077	-3.50127	-2.41018	-8.58473	-10.4965	-9.77855	-9.17157	-12.8926	-9.08594	-6.53018	-9.10573	-10.5562	-8.83509	-11.2316	-7.943	-7.05058	-10.1384	-11.84	-6.02582	-8.20668	-9.58398	-6.14332	-4.29106	-8.98345	-3.62657	-9.27329	-4.92457	-14.0536	-13.7575	-9.49895	-13.697	-12.3596	-10.674	-7.81218	-10.7397	-9.81188	-8.27882	-8.3321	-6.01413	-9.56818
81	-10.5958	3.0706	-8.49764	-22.8349	-7.74018	-8.101	-9.69767	-13.5238	-14.976	-9.04294	-4.71045	-4.0944	-9.83727	-11.29	-10.8006	-10.4253	-13.8642	-10.0487	-8.007	-10.5811	-11.8688	-10.2499	-12.3966	-9.29589	-8.28975	-11.1262	-12.9418	-7.17523	-9.37451	-10.7273	-7.61056	-5.4923	-10.2811	-4.91956	-10.6038	-6.19063	-15.1606	-15.1863	-10.8047	-14.9437	-13.5887	-12.0452	-9.22789	-12.1866	-11.1988	-9.48418	-9.4168	-7.0623	-11.0047
82	-11.8167	2.97671	-9.68745	-23.5873	-8.967	-9.292	-11.3261	-14.3382	-15.9383	-10.244	-5.90045	-5.75073	-11.0027	-12.0648	-11.8275	-11.6296	-14.813	-10.9844	-9.44436	-11.9715	-13.1846	-11.6749	-13.5348	-10.679	-9.41518	-12.109	-13.9699	-8.34818	-10.4772	-11.9024	-9.04764	-6.70309	-11.505	-6.24036	-11.862	-7.38982	-16.0949	-16.4976	-12.0363	-16.1465	-14.8513	-13.427	-10.6235	-13.5552	-12.6055	-10.7089	-10.5182	-8.10018	-12.4535
83	-12.9943	2.87822	-10.857	-24.1944	-10.2284	-10.4417	-12.9333	-15.1397	-16.8937	-11.437	-7.041	-7.35148	-12.0694	-12.8122	-12.8259	-12.7539	-15.7521	-11.9159	-10.8209	-13.2801	-14.4666	-13.0926	-14.6335	-11.9727	-10.4695	-13.1312	-14.9054	-9.54305	-11.4653	-13.1192	-10.4505	-7.90603	-12.6568	-7.57669	-13.0205	-8.53221	-16.8374	-17.6982	-13.1764	-17.3027	-16.1344	-14.8046	-11.9811	-14.8239	-13.9988	-11.9205	-11.6239	-9.14288	-13.8929
84	-14.1188	2.7798	-12.0079	-24.6997	-11.5194	-11.545	-14.4889	-15.893	-17.8508	-12.6113	-8.11709	-8.8781	-13.0046	-13.5287	-13.7916	-13.7807	-16.6728	-12.8757	-12.1318	-14.509	-15.6639	-14.4816	-15.6838	-13.1598	-11.5132	-14.1099	-15.7342	-10.7605	-12.3272	-14.3762	-11.8121	-9.0753	-13.7724	-8.89344	-14.0438	-9.63003	-17.4312	-18.7269	-14.2431	-18.4083	-17.4191	-16.153	-13.2888	-15.9967	-15.3377	-13.1074	-12.7234	-10.2033	-15.2979
85	-15.1872	2.69032	-13.1342	-25.1416	-12.7974	-12.606	-15.95	-16.5659	-18.8099	-13.7463	-9.11236	-10.3122	-13.8059	-14.2137	-14.743	-14.7173	-17.5383	-13.8835	-13.3698	-15.6793	-16.7387	-15.8246	-16.681	-14.2723	-12.5927	-14.963	-16.4798	-11.9868	-13.0792	-15.6525	-13.1315	-10.1925	-14.8616	-10.1646	-14.9631	-10.7131	-17.8975	-19.5892	-15.2499	-19.4545	-18.6815	-17.4639	-14.5433	-17.0962	-16.5946	-14.2575	-13.8266	-11.2884	-16.6433
86	-16.2011	2.61663	-14.221	-25.5452	-14.0087	-13.617	-17.2479	-17.2105	-19.7505	-14.8383	-10.0065	-11.6561	-14.5086	-14.8985	-15.7006	-15.5721	-18.3101	-14.9608	-14.5324	-16.8075	-17.6968	-17.1049	-17.6222	-15.3782	-13.7486	-15.7339	-17.1926	-13.2119	-13.7532	-16.8971	-14.414	-11.2553	-15.9198	-11.3657	-15.8013	-11.7981	-18.2936	-20.2824	-16.226	-20.4237	-19.8948	-18.7344	-15.7434	-18.1342	-17.7873	-15.3545	-14.9466	-12.4085	-17.9434
87	-17.1649	2.55289	-15.2583	-25.9327	-15.0951	-14.585	-18.3599	-17.8775	-20.658	-15.8838	-10.8191	-12.9466	-15.1499	-15.81	-16.6777	-16.3763	-18.9433	-16.1131	-15.6467	-17.8845	-18.5585	-18.2914	-18.5099	-16.5372	-14.9781	-16.4942	-17.8886	-14.4083	-14.3976	-18.052	-15.6863	-12.2672	-16.9445	-12.4736	-16.5781	-12.9083	-18.6324	-20.7979	-17.2002	-21.285	-21.0372	-19.9561	-16.8947	-19.0874	-18.8849	-16.3983	-16.0797	-13.5623	-19.1978
88	-18.0841	2.49636	-16.2511	-26.3067	-16.0377	-15.513	-19.3118	-18.6187	-21.556	-16.8801	-11.5838	-14.2315	-15.777	-17.047	-17.6717	-17.1694	-19.4247	-17.3199	-16.7405	-18.8975	-19.3615	-19.3902	-19.3636	-17.7183	-16.2514	-17.2785	-18.5637	-15.5719	-15.06	-19.0885	-16.9687	-13.2315	-17.9316	-13.5018	-17.3168	-14.0514	-18.9178	-21.2092	-18.1858	-22.0621	-22.0838	-21.106	-18.0283	-19.9384	-19.8505	-17.3843	-17.2038	-14.7383	-20.3982
89	-18.9693	2.436	-17.2058	-26.6733	-16.844	-16.3993	-20.1261	-19.4409	-22.4764	-17.8136	-12.329	-15.5416	-16.425	-18.3177	-18.6484	-17.9917	-19.7884	-18.5574	-17.822	-19.834	-20.157	-20.3987	-20.1909	-18.8819	-17.5074	-18.0841	-19.2123	-16.6952	-15.7702	-20.0077	-18.2859	-14.1633	-18.865	-14.4704	-18.028	-15.2239	-19.1349	-21.5778	-19.1849	-22.7834	-23.013	-22.1782	-19.143	-20.709	-20.7141	-18.308	-18.295	-15.9213	-21.5161
90	-19.8138	2.38161	-18.137	-27.0461	-17.5253	-17.2593	-20.879	-20.2926	-23.4282	-18.6802	-13.0978	-16.8675	-17.1433	-19.4471	-19.5709	-18.8466	-20.0921	-19.7815	-18.8806	-20.6734	-20.9632	-21.3109	-20.9959	-19.9926	-18.6893	-18.8826	-19.8269	-17.7691	-16.5498	-20.825	-19.6272	-15.0711	-19.713	-15.3935	-18.7359	-16.4256	-19.2953	-21.9639	-20.1898	-23.4917	-23.8308	-23.1581	-20.2171	-21.4022	-21.5098	-19.144	-19.3387	-17.0862	-22.5366
91	-20.6186	2.32986	-19.0435	-27.4446	-18.1515	-18.085	-21.603	-21.0735	-24.3829	-19.4821	-13.9225	-18.1905	-17.9346	-20.375	-20.3807	-19.7023	-20.425	-20.9502	-19.9145	-21.4399	-21.7838	-22.1473	-21.7797	-21.029	-19.7376	-19.6535	-20.3995	-18.7935	-17.3881	-21.5697	-20.9093	-15.9505	-20.4875	-16.3011	-19.4465	-17.6421	-19.4265	-22.3958	-21.1833	-24.2385	-24.5422	-24.035	-21.2271	-22.0257	-22.2669	-19.9024	-20.3278	-18.2022	-23.4399
92	-21.3882	2.28268	-19.9127	-27.8612	-18.7545	-18.856	-22.3144	-21.7073	-25.2908	-20.2252	-14.813	-19.4539	-18.7843	-21.153	-21.0773	-20.5152	-20.8734	-22.0123	-20.9123	-22.1372	-22.6001	-22.9019	-22.528	-21.9467	-20.6104	-20.3771	-20.9336	-19.7583	-18.25	-22.2634	-22.0962	-16.7999	-21.2005	-17.2237	-20.1573	-18.8384	-19.5756	-22.8803	-22.1435	-25.0424	-25.1508	-24.8169	-22.1643	-22.6189	-23.0013	-20.5946	-21.2596	-19.2388	-24.209
93	-22.1033	2.23829	-20.741	-28.2855	-19.3486	-19.5833	-23.0127	-22.1217	-26.1077	-20.9183	-15.7655	-20.6057	-19.6584	-21.8065	-21.6568	-21.2507	-21.4299	-22.9501	-21.8479	-22.7745	-23.3965	-23.5607	-23.2241	-22.28	-21.3351	-21.0677	-21.4315	-20.6567	-19.0879	-22.9149	-23.1698	-17.609	-21.8542	-18.1632	-20.8703	-19.9743	-19.7981	-23.3972	-23.0295	-25.8905	-25.6655	-25.5222	-23.0274	-23.1965	-23.7232	-21.2284	-22.1167	-20.1607	-24.8221
94	-22.779	2.20139	-21.5224	-28.6989	-19.9462	-20.267	-23.6845	-22.3867	-26.7836	-21.5802	-16.7536	-21.605	-20.5194	-22.3945	-22.1387	-21.8884	-22.078	-23.7684	-22.6921	-23.372	-24.1607	-24.0905	-23.858	-23.53	-21.9348	-21.7455	-21.8921	-21.5025	-19.8127	-23.5124	-24.0817	-18.3651	-22.446	-19.0949	-21.5859	-20.9908	-20.1619	-23.9078	-23.8263	-26.7415	-26.1117	-26.1622	-23.8008	-23.7714	-24.421	-21.8131	-22.8719	-20.966	-25.3078
95	-23.3942	2.17023	-22.2522	-29.0805	-20.5417	-20.8903	-24.3114	-22.5699	-27.3423	-22.2179	-17.7317	-22.4193	-21.3318	-22.9601	-22.5454	-22.4123	-22.7661	-24.4517	-23.4373	-23.9271	-24.8819	-24.5111	-24.4506	-24.2662	-22.4418	-22.3984	-22.3212	-22.2744	-20.382	-24.0324	-24.8332	-19.0533	-22.985	-19.974	-22.3056	-21.8844	-20.6594	-24.3785	-24.5207	-27.5294	-26.4917	-26.7336	-24.4942	-24.3415	-25.0605	-22.3642	-23.5115	-21.6748	-25.6865
96	-23.951	2.14439	-22.9216	-29.414	-21.1289	-21.4697	-24.8491	-22.7417	-27.7868	-22.8261	-18.6552	-23.0815	-22.0715	-23.5127	-22.846	-22.8594	-23.4508	-25.0266	-24.078	-24.4229	-25.5509	-24.8301	-25.0131	-25.0163	-22.9013	-23.0033	-22.7253	-22.9825	-20.7686	-24.4549	-25.408	-19.662	-23.4694	-20.7481	-23.0222	-22.6689	-21.2794	-24.8096	-25.0865	-28.1904	-26.8041	-27.2188	-25.089	-24.8837	-25.6018	-22.8816	-24.0322	-22.2959	-25.9837
97	-24.4383	2.12778	-23.5212	-29.7148	-21.6948	-22.02	-25.2927	-22.9432	-28.1208	-23.3891	-19.4705	-23.5935	-22.726	-24.0532	-23.0332	-23.2427	-24.0937	-25.5125	-24.5976	-24.8397	-26.1533	-25.0416	-25.5524	-25.7857	-23.3291	-23.5344	-23.0932	-23.6769	-20.9343	-24.758	-25.7894	-20.1795	-23.8613	-21.3541	-23.7228	-23.3459	-21.9633	-25.2226	-25.5358	-28.6301	-27.0395	-27.5962	-25.561	-25.3729	-26.04	-23.3695	-24.4247	-22.8231	-26.2321
98	-24.8373	2.12555	-24.0498	-30.0035	-22.1982	-22.5467	-25.6271	-23.196	-28.3213	-23.8956	-20.1434	-23.9336	-23.2585	-24.5609	-23.0683	-23.5539	-24.6687	-25.9085	-24.9927	-25.1475	-26.6666	-25.1442	-26.0788	-26.557	-23.7133	-23.9379	-23.37	-24.384	-20.8852	-24.9484	-26.0044	-20.6168	-24.1228	-21.7472	-24.3682	-23.9167	-22.64	-25.6407	-25.8342	-28.7764	-27.2	-27.8804	-25.9142	-25.7819	-26.3462	-23.8366	-24.7227	-23.2694	-26.4681
99	-25.1327	2.14602	-24.5063	-30.3023	-22.597	-23.0587	-25.8364	-23.484	-28.337	-24.3337	-20.6501	-24.1253	-23.6516	-25.0074	-22.9089	-23.8036	-25.138	-26.2019	-25.2613	-25.3459	-27.0914	-25.131	-26.5952	-27.2544	-24.0227	-24.1972	-23.5278	-25.0974	-20.649	-25.0192	-26.1073	-20.9589	-24.235	-21.913	-24.9244	-24.3815	-23.2263	-26.0842	-25.9871	-28.6148	-27.2675	-28.0677	-26.1765	-26.1099	-26.5201	-24.2774	-24.9566	-23.64	-26.6876
100	-25.2977	2.20089	-24.871	-30.624	-22.836	-23.548	-25.913	-23.763	-28.158	-24.69	-20.955	-24.155	-23.897	-25.356	-22.529	-23.981	-25.473	-26.312	-25.384	-25.434	-27.413	-24.947	-27.094	-27.832	-24.201	-24.308	-23.54	-25.775	-20.218	-24.949	-26.102	-21.186	-24.169	-21.812	-25.35	-24.704	-23.667	-26.549	-26.013	-28.138	-27.196	-28.129	-26.363	-26.355	-26.559	-24.653	-25.107	-23.936	-26.841
all values Left	mean	std	steps
1	31.0028	3.43735	27.512	28.828	28.274	30.069	32.682	31.992	25.588	27.161	27.683	27.307	32.259	29.403	27.133	24.697	37.067	31.808	27.937	34.743	32.872	28.982	27.778	33.534	34.137	33.663	37.66	29.567	32.116	32.238	29.37	28.252	32.198	26.955	30.253	29.982	28.929	29.264	30.272	26.684	34.995	35.278	34.161	31.176	34.392	30.786	29.926	27.429	25.776
2	30.1318	3.64774	26.5361	28.0429	26.789	29.2923	32.224	30.8658	23.8738	25.8842	26.4027	26.3787	31.1247	28.6726	26.2743	23.6835	36.5692	30.4775	26.4174	34.3331	31.7058	28.2361	26.8721	32.9627	33.5274	33.3501	36.8519	28.588	31.1868	31.9246	28.7501	27.4471	31.3138	25.7718	29.5951	29.0573	27.9974	28.3223	29.1578	25.25	34.7518	34.4792	32.8561	29.8962	33.5203	29.8145	29.2945	26.0338	24.4149
3	29.4685	3.83147	25.7596	27.536	25.8429	28.647	31.8133	29.8416	22.4145	24.6999	25.1658	25.8763	30.1575	28.1496	25.6085	23.1936	35.7505	29.3978	25.3329	33.827	30.9999	27.6568	26.1721	32.6731	32.9514	33.1719	36.2482	28.0275	30.5334	31.5798	28.2186	27.0589	30.6385	24.9241	29.0367	28.3916	27.1347	27.6027	28.1819	24.1053	34.7744	34.1591	32.0334	28.9175	32.8147	29.1732	29.1787	24.7492	23.2834
4	29.0457	3.94357	25.2121	27.2572	25.5251	28.156	31.439	29.0353	21.469	23.7742	24.1521	25.7317	29.4635	27.8071	25.2287	23.1982	34.6965	28.5471	24.7006	33.2279	30.7441	27.2976	25.7634	32.6673	32.4195	33.0853	35.8549	27.7492	30.1246	31.2226	27.803	27.0865	30.1937	24.4529	28.6014	28.0246	26.4175	27.1619	27.4788	23.272	34.9403	34.2331	31.7249	28.4401	32.3558	28.9233	29.3645	23.7634	22.5252
5	28.8249	3.95768	24.8904	27.126	25.7241	27.8497	31.086	28.4907	21.0326	23.1915	23.4392	25.7875	29.092	27.5892	25.1351	23.4326	33.5262	27.844	24.4756	32.5113	30.7877	27.1476	25.6547	32.8222	31.8708	32.9975	35.5937	27.6357	29.852	30.872	27.4849	27.4755	29.8091	24.3083	28.2839	27.9472	25.8807	26.9626	27.0673	22.7813	35.0673	34.4876	31.9113	28.3563	32.0953	29.0747	29.5912	23.1656	22.203
6	28.69	3.8854	24.6752	27.0111	26.1918	27.663	30.7047	28.1177	20.9753	22.937	22.945	25.835	28.9135	27.389	25.2164	23.6479	32.2471	27.1822	24.4562	31.7308	30.886	27.1013	25.7679	32.8438	31.2008	32.8161	35.3495	27.6141	29.5963	30.4848	27.2322	28.1491	29.4216	24.2956	28.0389	28.041	25.4798	26.8625	26.8541	22.5053	34.9413	34.615	32.3469	28.5067	31.9346	29.5619	29.7015	22.852	22.1411
7	28.5435	3.76009	24.5063	26.7949	26.7665	27.523	30.248	27.8123	21.1664	23.0762	22.5758	25.7624	28.8484	27.1239	25.2591	23.6539	30.8617	26.5379	24.4468	30.9923	30.8155	27.0135	25.934	32.6599	30.3653	32.4927	35.0553	27.605	29.3139	30.0187	26.9951	28.9743	29.0675	24.3088	27.8318	28.1148	25.1228	26.7281	26.655	22.333	34.4796	34.4144	32.7954	28.658	31.8486	30.145	29.6695	22.7595	22.2053
8	28.3053	3.6208	24.3622	26.4028	27.2677	27.3477	29.6647	27.47	21.4176	23.4651	22.2804	25.5278	28.8062	26.728	25.1289	23.4335	29.5401	25.9345	24.2788	30.4262	30.4565	26.7678	26.0339	32.2814	29.3569	31.9709	34.6382	27.5172	28.9774	29.4585	26.7175	29.8732	28.7056	24.2647	27.6274	28.0368	24.7454	26.4852	26.3216	22.136	33.6837	33.7532	33.0363	28.6296	31.8026	30.6431	29.4498	22.7814	22.2684
9	27.9286	3.49788	24.2183	25.7617	27.5434	27.0923	28.946	27.0658	21.5662	23.9472	22.0185	25.1752	28.7247	26.1592	24.7812	23.0024	28.4495	25.3719	23.8375	30.0703	29.7807	26.2686	25.9931	31.6556	28.1939	31.2514	34.0594	27.2771	28.5637	28.7813	26.3394	30.7873	28.2617	24.1371	27.4064	27.6683	24.2478	26.102	25.7598	21.8207	32.6146	32.6288	32.9601	28.3398	31.7314	30.9085	29.0014	22.8534	22.246
10	27.3991	3.4106	24.0132	24.9032	27.4873	26.734	28.086	26.6385	21.5315	24.3772	21.7525	24.7681	28.5829	25.4421	24.2388	22.395	27.5979	24.8328	23.1125	29.8801	28.8178	25.5432	25.8299	30.7951	26.9605	30.3645	33.274	26.7777	28.0557	27.9792	25.7696	31.6454	27.6893	23.9032	27.1161	26.9988	23.5123	25.6152	24.9405	21.357	31.3697	31.1926	32.5766	27.8094	31.5512	30.8257	28.3917	22.9282	22.1025
11	26.7237	3.36885	23.6612	23.8692	27.1175	26.243	27.0747	26.2563	21.2952	24.495	21.4579	24.3216	28.3473	24.6087	23.5907	21.6093	26.9312	24.2876	22.1151	29.6505	27.6466	24.673	25.6285	29.7502	25.7184	29.337	32.2809	26.0135	27.4132	27.0718	24.9803	32.2236	26.9552	23.5039	26.6798	26.1003	22.5318	25.0344	23.9154	20.745	30.0768	29.5753	31.9204	27.063	31.2089	30.4617	27.6486	22.9449	21.8549
12	25.9271	3.35063	23.1263	22.7382	26.4207	25.6483	25.976	25.94	20.872	24.9239	21.1137	23.8203	27.9876	23.6833	22.8953	20.6624	26.359	23.6801	20.8857	29.2008	26.3581	23.728	25.4311	28.583	24.495	28.2493	31.1297	24.9814	26.5983	26.1067	23.9616	31.8078	26.0578	22.9098	26.0754	25.053	21.345	24.3568	22.789	20.0217	28.7987	27.93	31.0866	26.234	30.6323	29.8868	26.7473	22.8376	21.5177
13	25.0248	3.34123	22.3802	21.612	25.5189	24.96	24.9	25.6223	20.2955	25.0215	20.7199	23.2779	27.4403	22.7225	22.1842	19.6816	25.754	22.9805	19.5519	28.3893	25.0052	22.7779	25.2345	27.4015	23.3129	27.2001	29.8796	23.761	25.6135	25.1099	22.7285	29.9982	25.0522	22.1037	25.2424	23.9251	20.0772	23.5829	21.6285	19.21	27.549	26.4129	30.1754	25.354	29.8321	29.1846	25.7332	22.5521	21.0867
14	24.0605	3.34555	21.4571	20.5543	24.501	24.1607	23.941	25.2053	19.616	24.976	20.2743	22.7228	26.6671	21.7719	21.4671	18.7758	25.0253	22.1791	18.2073	27.2776	23.6297	21.8625	24.9866	26.752	22.1735	26.2527	28.6237	22.4796	24.4743	24.0845	21.3299	27.4068	23.9723	21.1128	24.1854	22.7855	18.8646	22.7274	20.4735	18.351	26.3123	25.0762	29.2414	24.4498	28.7585	28.4199	24.6462	22.1101	20.5959
15	23.0476	3.35339	20.4775	19.5792	23.4445	23.2867	23.0603	24.5637	18.9139	24.7864	19.7668	22.2105	25.6988	20.8802	20.7307	18.0233	24.1137	21.3005	16.9582	25.981	22.2811	20.9783	24.6071	25.4748	21.0718	25.4404	27.4308	21.2238	23.2215	23.0105	19.8938	24.5981	22.8406	20.0229	23.0057	21.66	17.7578	21.7968	19.3485	17.499	25.0612	23.9252	28.329	23.522	27.4566	27.6452	23.5418	21.507	20.0699
16	22.0211	3.36417	19.5346	18.6646	22.4144	22.362	22.203	23.7195	18.2398	24.4099	19.224	21.7655	24.5755	20.0589	19.9669	17.4362	22.9841	20.4016	15.8577	24.6919	21.0027	20.0985	24.0383	24.459	20.0047	24.7321	26.3247	20.0393	21.927	21.8837	18.5125	21.9184	21.7023	18.9024	21.7717	20.5628	16.7668	20.8003	18.2435	16.691	23.7774	22.8742	27.4472	22.5739	26.0025	26.8703	22.4736	20.7643	19.511
17	20.9906	3.3591	18.6776	17.7429	21.4494	21.411	21.2707	22.7141	17.5992	23.7121	18.6687	21.357	23.4203	19.2909	19.1741	16.9593	21.6488	19.5174	14.9061	23.5266	19.8179	19.1846	23.2666	23.6488	18.9484	24.079	25.254	18.9036	20.6507	20.7085	17.245	19.6286	20.6022	17.8259	20.5664	19.5234	15.8829	19.7809	17.1503	15.9413	22.4558	21.8321	26.5854	21.6316	24.4474	26.0904	21.4694	19.8923	18.9205
18	19.9459	3.31814	17.8914	16.7564	20.5112	20.467	20.2033	21.631	16.9524	22.7778	18.0992	20.9199	22.3206	18.5464	18.3465	16.4665	20.1884	18.6615	14.0501	22.5256	18.7298	18.2275	22.3906	22.8241	17.8755	23.4134	24.1571	17.7631	19.4555	19.4855	16.1182	17.753	19.5581	16.8186	19.442	18.5249	15.0804	18.7721	16.0625	15.218	21.1008	20.6889	25.7221	20.6898	22.844	25.2914	20.5299	18.8694	18.3072
19	18.8648	3.24818	17.1368	15.6592	19.53	19.518	18.959	20.5405	16.2358	21.6642	17.4964	20.3704	21.3098	17.7665	17.4846	15.843	18.6573	17.8017	13.1965	21.5543	17.7065	17.229	21.5194	21.933	16.7705	22.6792	22.9367	16.5606	18.3236	18.2012	15.0804	16.2148	18.5472	15.8651	18.3846	17.5265	14.3093	17.796	14.9818	14.492	19.7328	19.3777	24.8271	19.7009	21.1935	24.4505	19.5945	17.7507	17.6528
20	17.722	3.17453	16.3387	14.4161	18.4145	18.5183	17.5577	19.4623	15.3842	20.4383	16.8417	19.6527	20.3737	16.8501	16.599	14.9915	16.9905	16.8945	12.2762	20.4847	16.6869	16.1821	20.7302	20.9299	15.6195	21.8279	21.5539	15.2558	17.2203	16.8574	14.0716	14.9062	17.5205	14.8921	17.3175	16.4936	13.5388	16.8513	13.9138	13.6717	18.3508	17.9203	23.8609	18.6223	19.4835	23.5301	18.5761	16.5638	16.9153
21	16.4897	3.11174	15.4242	13.0422	17.1364	17.4477	16.0797	18.3571	14.336	19.1365	16.1043	18.7215	19.4366	15.7298	15.6863	13.8773	15.0782	15.8645	11.2297	19.2238	15.6278	15.08	20.0342	19.8111	14.4215	20.7953	19.986	13.8195	16.0752	15.4525	13.0304	13.7058	16.4428	13.8334	16.1832	15.4116	12.7294	15.8966	12.8573	12.6903	16.941	16.358	22.7324	17.4451	17.7089	22.4794	17.387	15.3062	16.045
22	15.1593	3.06693	14.3335	11.5591	15.6775	16.293	14.545	17.1788	13.1397	17.7794	15.2633	17.5524	18.4072	14.3989	14.7402	12.5205	13.0331	14.6899	10.0083	17.8188	14.4857	13.9125	19.3465	18.5765	13.1848	19.5951	18.2624	12.2772	14.8366	13.9769	11.9055	12.4845	15.281	12.6376	14.9371	14.2705	11.824	14.8931	11.7992	11.51	15.4865	14.7405	21.3978	16.1564	15.875	21.2326	15.9342	13.9815	14.9867
23	13.7414	3.03195	13.0877	10.012	14.0927	15.0277	13.0407	15.8956	11.8317	16.3816	14.2958	16.228	17.2298	12.9293	13.747	11.0393	11.006	13.3734	8.65867	16.3457	13.2222	12.671	18.5881	17.238	11.91	18.248	16.4913	10.6552	13.4831	12.4221	10.6929	11.1858	14.0192	11.3192	13.5827	13.065	10.7996	13.7873	10.7077	10.1013	13.9813	13.1183	19.8488	14.783	14.0164	19.7824	14.2533	12.5787	13.7569
24	12.2568	2.98701	11.7481	8.48461	12.4483	13.6857	11.6227	14.5176	10.481	14.9303	13.183	14.8181	15.9053	11.3861	12.6955	9.49373	9.11791	11.9347	7.23245	14.8946	11.8389	11.3462	17.7002	15.8317	10.5996	16.7821	14.749	8.9951	12.0118	10.8059	9.39628	9.78677	12.685	9.93225	12.1491	11.7891	9.65398	12.5735	9.54203	8.54667	12.4368	11.5317	18.0948	13.36	12.1614	18.1302	12.4241	11.1267	12.3994
25	10.7403	2.93391	10.3742	7.0293	10.8115	12.305	10.313	13.0563	9.129	13.4392	11.9573	13.3969	14.456	9.836	11.5725	7.95409	7.40136	10.4386	5.78509	13.4956	10.3771	9.97018	16.6467	14.4241	9.27618	15.2634	13.0812	7.33361	10.4577	9.16048	8.03615	8.30288	11.3092	8.5207	10.685	10.4656	8.39191	11.269	8.29694	6.904	10.8682	10.0348	16.2286	11.9424	10.3535	16.2933	10.5606	9.66521	10.9903
26	9.24569	2.88014	9.04482	5.66273	9.23748	10.9243	9.12267	11.5657	7.77803	11.9271	10.6489	12.0227	12.9205	8.32018	10.3698	6.4843	5.86845	8.94207	4.37885	12.1614	8.87268	8.56709	15.4665	13.0528	7.95945	13.7533	11.497	5.6826	8.86332	7.51806	6.65556	6.79404	9.90897	7.12315	9.23555	9.11564	7.03574	9.89222	7.857	5.23933	9.2973	8.64109	14.3288	10.5553	8.62862	14.3218	8.77812	8.21774	9.59869
27	7.76259	2.8502	7.78919	4.38625	7.74733	9.56967	8.00533	10.0983	6.40633	10.4196	9.27015	10.6999	11.3452	6.85503	9.08106	5.12882	4.49718	7.47929	3.03979	10.8629	7.35163	7.16736	14.1899	11.7485	6.67645	12.3034	10.0115	4.05461	7.27742	5.90909	5.27778	5.30011	8.50855	5.77235	7.81438	7.76191	5.64273	8.47793	5.6632	3.61267	7.7543	7.34079	12.449	9.21364	7.0053	12.3079	7.12982	6.77884	8.2726
28	6.33927	2.82201	6.58245	3.17636	6.32191	8.265	6.949	8.71836	5.01064	8.94018	7.81409	9.39882	9.78018	5.45727	7.74364	3.87727	3.23991	6.04636	1.77291	9.56818	5.85527	5.79482	12.8633	10.5248	5.45064	10.9519	8.60773	2.47318	5.73409	4.37136	3.90164	3.849	7.12945	4.48209	6.44027	6.421	4.258	7.06291	4.33336	2.06	6.25764	6.13282	10.6311	7.93118	5.44518	10.3285	5.64845	5.34355	7.01609
29	4.9655	2.80079	5.40617	2.00354	4.92903	7.01667	5.927	7.43877	3.61291	7.49774	6.30449	8.08979	8.26391	4.14039	6.39988	2.71662	2.02636	4.62491	0.562758	8.25022	4.41473	4.461	11.539	9.36409	4.28545	9.70136	7.24601	0.943424	4.24013	2.91268	2.53827	2.46178	5.78975	3.21781	5.10485	5.09545	2.92373	5.69885	3.04029	0.622333	4.81215	5.00618	8.89632	6.68973	3.91181	8.45515	4.32361	3.89276	5.79291
30	3.63594	2.78935	4.24391	0.845586	3.55255	5.79533	4.92033	6.25942	2.22024	6.09974	4.76813	6.77109	6.82471	2.88394	5.08385	1.58998	0.813818	3.21302	-0.589667	6.91374	3.04526	3.17227	10.2364	8.24718	3.17909	8.54396	5.89521	-0.559838	2.80707	1.52204	1.20328	1.14536	4.48851	1.95114	3.77696	3.77436	1.68155	4.43993	1.79041	-0.694333	3.41691	3.94785	7.26902	5.47173	2.36007	6.73418	3.11948	2.41387	4.56292
31	2.34316	2.78671	3.10788	-0.303485	2.18582	4.582	3.911	5.16124	0.839636	4.75976	3.23164	5.459	5.48839	1.65973	3.81536	0.448333	-0.434455	1.82294	-1.689	5.58385	1.75633	1.93673	8.944	7.13473	2.11645	7.44185	4.52461	-2.05227	1.43879	0.171091	-0.0981515	-0.0947879	3.22455	0.673697	2.44006	2.46545	0.535333	3.27482	0.579606	-1.859	2.06536	2.95836	5.76864	4.236	0.757455	5.15548	2.00009	0.924121	3.29845
32	1.08213	2.79458	1.98691	-1.43702	0.839636	3.35067	3.377	4.09008	-0.500636	3.46855	1.72901	4.17688	4.22331	0.433152	2.59439	-0.762424	-1.73227	0.457182	-2.76479	4.28815	0.536636	0.745545	7.64136	5.99673	1.05718	6.34094	3.12018	-3.57468	0.111515	-1.17463	-1.36045	-1.2553	2.00343	-0.624303	1.08419	1.18364	-0.522162	2.17255	-0.598313	-2.87133	0.735848	2.0223	4.37884	2.96982	-0.906303	3.72029	0.929152	-0.544081	1.98747
33	-0.18081	2.79739	0.851566	-2.54818	-0.492	2.08	1.74433	3.00104	-1.79403	2.20249	0.286949	2.922	3.00213	-0.810394	1.41564	-2.04824	-3.07136	-0.896667	-3.84727	3.03648	-0.658141	-0.430273	6.31672	4.82636	-0.0300909	5.20782	1.67551	-5.16277	-1.19406	-2.54264	-2.58509	-2.35303	0.860323	-1.95395	-0.287667	-0.0649091	-1.52395	1.10884	-1.7688	-3.81867	-0.590091	1.09297	3.09147	1.65891	-2.60137	2.40419	-0.151455	-1.95499	0.628485
34	-1.43236	2.81056	-0.303	-3.64367	-1.832	0.746	0.588	1.86567	-3.057	0.947333	-1.06333	1.677	1.784	-2.065	0.268	-3.41033	-4.433	-2.23867	-4.941	1.849	-1.84467	-1.607	4.96433	3.622	-1.169	4.01533	0.205667	-6.83967	-2.49867	-3.95167	-3.77067	-3.41567	-0.229333	-3.33633	-1.642	-1.287	-2.49267	0.066	-2.96033	-4.71	-1.925	0.142	1.9	0.306	-4.286	1.16	-1.285	-3.26833	-0.744
35	-2.68628	2.82568	-1.45767	-4.73474	-3.17179	-0.666667	-0.625333	0.671495	-4.28645	-0.317323	-2.32386	0.403667	0.536515	-3.31548	-0.863606	-4.81354	-5.77791	-3.58192	-6.051	0.711323	-3.02443	-2.78445	3.57527	2.38064	-2.38264	2.77275	-1.26556	-8.57593	-3.80976	-5.4069	-4.90941	-4.47368	-1.34093	-4.76588	-2.97329	-2.48718	-3.43388	-0.968626	-4.18049	-5.55433	-3.28039	-0.84603	0.760626	-1.08655	-5.91608	-0.0606263	-2.51488	-4.49627	-2.10162
36	-3.94613	2.83848	-2.61166	-5.82964	-4.50542	-2.142	-1.87867	-0.587505	-5.48464	-1.59967	-3.49648	-0.926727	-0.756263	-4.55052	-1.99615	-6.23041	-7.06045	-4.95162	-7.17203	-0.399374	-4.19967	-3.95682	2.1496	1.12991	-3.65809	1.49356	-2.70081	-10.3327	-5.12743	-6.89044	-5.99733	-5.56381	-2.53166	-6.24493	-4.29286	-3.67064	-4.36827	-1.99989	-5.4333	-6.413	-4.65855	-1.85655	-0.378768	-2.50127	-7.44782	-1.29484	-3.81879	-5.66444	-3.40357
37	-5.21738	2.84196	-3.79491	-6.94064	-5.82491	-3.671	-3.147	-1.89109	-6.62873	-2.90191	-4.58836	-2.32891	-2.11391	-5.772	-3.14264	-7.62409	-8.25282	-6.37855	-8.30291	-1.51345	-5.37936	-5.12609	0.710455	-0.113727	-4.99209	0.193182	-4.09291	-12.0395	-6.45382	-8.35636	-7.04709	-6.70527	-3.78455	-7.77664	-5.61745	-4.85127	-5.32673	-3.03545	-6.723	-7.341	-6.06118	-2.89136	-1.612	-3.93655	-8.83482	-2.56873	-5.16373	-6.83709	-4.65064
38	-6.49734	2.83331	-5.01963	-8.07393	-7.11124	-5.237	-4.409	-3.22416	-7.69261	-4.22232	-5.63941	-3.80506	-3.51879	-6.98712	-4.32012	-8.98436	-9.34209	-7.82366	-9.44367	-2.63636	-6.55874	-6.28955	-0.739182	-1.34764	-6.36336	-1.10959	-5.447	-13.6424	-7.78255	-9.76707	-8.08236	-7.90981	-5.10021	-9.32767	-6.96414	-6.02909	-6.3239	-4.09691	-8.05636	-8.40667	-7.48324	-3.95385	-2.93836	-5.39164	-10.0938	-3.89794	-6.51148	-8.04966	-5.83756
39	-7.77716	2.81297	-6.27132	-9.23444	-8.37464	-6.81367	-5.66967	-4.5708	-8.6717	-5.56369	-6.66911	-5.32327	-4.97541	-8.2093	-5.54324	-10.3132	-10.3585	-9.13064	-10.5908	-3.76306	-7.7269	-7.44227	-2.20451	-2.57309	-7.735	-2.40461	-6.787	-15.1056	-9.0882	-11.1129	-9.12959	-9.18831	-6.48079	-10.8654	-8.32501	-7.19127	-7.35782	-5.17437	-9.43182	-9.596	-8.91045	-5.04076	-4.32622	-6.847	-11.2202	-5.26873	-7.85	-9.33318	-6.95521
40	-9.04872	2.78185	-7.52894	-10.4268	-9.608	-8.383	-6.934	-5.92336	-9.56609	-6.90876	-7.67303	-6.84927	-6.48194	-9.45491	-6.81309	-11.6109	-11.3614	-10.1984	-11.7339	-4.8963	-8.86824	-8.58582	-3.68733	-3.79555	-9.07836	-3.69685	-8.13252	-16.4409	-10.3464	-12.4036	-10.2143	-10.5511	-7.90164	-12.3495	-9.67991	-8.36345	-8.41806	-6.25109	-10.8411	-10.881	-10.3224	-6.14855	-5.75539	-8.27391	-12.232	-6.67139	-9.17564	-10.7085	-8.02612
41	-10.3041	2.74242	-8.77855	-11.6438	-10.7989	-9.931	-8.209	-7.27087	-10.4093	-8.24986	-8.64396	-8.35373	-8.00049	-10.7381	-8.13194	-12.8755	-12.389	-11.1628	-12.8434	-6.04273	-9.95653	-9.72927	-5.1689	-5.02136	-10.3725	-5.01156	-9.484	-17.6631	-11.5403	-13.6471	-11.357	-11.9547	-9.32789	-13.7502	-11.0352	-9.57109	-9.49598	-7.31139	-12.2666	-12.2007	-11.6992	-7.271	-7.20956	-9.65191	-13.1484	-8.09515	-10.4842	-12.1619	-9.08143
42	-11.534	2.69537	-10.0099	-12.8439	-11.9357	-11.465	-9.489	-8.59429	-11.2218	-9.58028	-9.59715	-9.8087	-9.49611	-12.0532	-9.48945	-14.1009	-13.4835	-12.1239	-13.8782	-7.20998	-10.9621	-10.8862	-6.6329	-6.25945	-11.588	-6.3547	-10.8062	-18.7131	-12.6634	-14.8471	-12.5578	-13.3703	-10.7327	-15.0406	-12.4088	-10.7958	-10.5891	-8.36588	-13.6849	-13.4613	-13.0221	-8.37924	-8.65755	-10.97	-14.018	-9.52268	-11.7258	-13.6767	-10.1559
43	-12.7311	2.64401	-11.2178	-13.9823	-13.0233	-12.979	-10.766	-9.8637	-12.0146	-10.8802	-10.5237	-11.2038	-10.9261	-13.3672	-10.8662	-15.2798	-14.6535	-13.1235	-14.8209	-8.40115	-11.8613	-12.0753	-8.06779	-7.49664	-12.7373	-7.71115	-12.0533	-19.5892	-13.7085	-16.0055	-13.8023	-14.7823	-12.0957	-16.2302	-13.7761	-12.0062	-11.6857	-9.42827	-15.0727	-14.606	-14.2624	-9.43964	-10.0578	-12.2364	-14.8998	-10.9445	-12.8575	-15.2084	-11.2628
44	-13.886	2.58946	-12.4083	-15.014	-14.0643	-14.4457	-12.0263	-11.0441	-12.7805	-12.1028	-11.4315	-12.5271	-12.2812	-14.6419	-12.2456	-16.3882	-15.8715	-14.0824	-15.6636	-9.61549	-12.6487	-13.3075	-9.47005	-8.70809	-13.8513	-9.04511	-13.185	-20.2905	-14.6883	-17.1259	-15.0791	-16.1639	-13.4098	-17.3533	-15.0946	-13.1913	-12.7761	-10.5132	-16.4101	-15.578	-15.4135	-10.4272	-11.3891	-13.4456	-15.8334	-12.3473	-13.8973	-16.7135	-12.4087
45	-14.9887	2.53202	-13.5654	-15.9136	-15.053	-15.8283	-13.2557	-12.1229	-13.5133	-13.2376	-12.3503	-13.762	-13.551	-15.8187	-13.611	-17.4322	-17.095	-14.9201	-16.4127	-10.8518	-13.3301	-14.579	-10.84	-9.875	-14.939	-10.33	-14.1938	-20.8112	-15.6294	-18.1959	-16.375	-17.5062	-14.6699	-18.4034	-16.3429	-14.339	-13.8712	-11.6266	-17.6959	-16.4007	-16.4663	-11.3223	-12.6546	-14.618	-16.8113	-13.7188	-14.8367	-18.1351	-13.5761
46	-16.0342	2.47547	-14.6705	-16.6883	-15.9995	-17.081	-14.442	-13.0605	-14.2137	-14.2653	-13.3063	-14.9333	-14.746	-16.8798	-14.945	-18.4145	-18.2597	-15.6771	-17.1269	-12.0969	-13.9607	-15.8642	-12.171	-10.9763	-15.9937	-11.5362	-15.1016	-21.2264	-16.5521	-19.2127	-17.6674	-18.8065	-15.8708	-19.3502	-17.5208	-15.4302	-14.9828	-12.7742	-18.9386	-17.094	-17.4089	-12.158	-13.8507	-15.7574	-17.8005	-15.0632	-15.6755	-19.4458	-14.7446
47	-17.0211	2.41892	-15.7298	-17.3588	-16.9113	-18.152	-15.5687	-13.8668	-14.9145	-15.1926	-14.3222	-16.0656	-15.8919	-17.8252	-16.2253	-19.3503	-19.3186	-16.4191	-17.8247	-13.3376	-14.5816	-17.1082	-13.4585	-12.0235	-17.0165	-12.6457	-15.9246	-21.6002	-17.4799	-20.1618	-18.9333	-20.052	-17.0291	-20.2064	-18.621	-16.4707	-16.1069	-13.9544	-20.1295	-17.6793	-18.2218	-12.9572	-14.9734	-16.8663	-18.7493	-16.3817	-16.4184	-20.6041	-15.8762
48	-17.9539	2.36343	-16.7412	-17.9565	-17.7878	-19.0767	-16.6413	-14.573	-15.854	-16.0549	-15.4036	-17.1796	-16.9944	-18.6711	-17.4369	-20.2555	-20.2387	-17.1831	-18.5022	-14.5493	-15.2253	-18.2551	-14.7143	-13.0223	-18.0011	-13.6805	-16.6962	-21.9943	-18.4179	-21.0266	-20.1456	-21.223	-18.1706	-20.9715	-19.6035	-17.4532	-17.2217	-15.1548	-21.2561	-18.2153	-18.9282	-13.7358	-16.0432	-17.914	-19.6238	-17.6663	-17.0736	-21.6025	-16.9452
49	-18.8509	2.29605	-17.7166	-18.5279	-18.6168	-19.883	-17.656	-15.2193	-17.132	-16.8828	-16.5495	-18.2775	-18.046	-19.4722	-18.5679	-21.1331	-21.0054	-17.9692	-19.1532	-15.7265	-15.9248	-19.2749	-15.9674	-13.9842	-18.9265	-14.6555	-17.4307	-22.4359	-19.368	-21.798	-21.2758	-22.3128	-19.2899	-21.6517	-20.4672	-18.3687	-18.3035	-16.3535	-22.2877	-18.733	-19.5593	-14.5079	-17.0776	-18.8909	-20.4125	-18.9013	-17.6903	-22.4606	-17.9459
50	-19.7038	2.23126	-18.6726	-19.0885	-19.3895	-20.6043	-18.5863	-15.8563	-18.4251	-17.7278	-17.747	-19.3528	-19.036	-20.2683	-19.6158	-21.9858	-21.6297	-18.7519	-19.7704	-16.8574	-16.6866	-20.1751	-17.2329	-14.9182	-19.77	-15.5844	-18.1387	-22.934	-20.3213	-22.5036	-22.301	-23.3047	-20.3632	-22.2818	-21.2632	-19.2	-19.3387	-17.525	-23.2043	-19.2513	-20.1323	-15.2793	-18.1053	-19.781	-21.1615	-20.0771	-18.3086	-23.1893	-18.8749
51	-20.5196	2.16554	-19.5932	-19.6491	-20.1137	-21.2943	-19.4443	-16.5238	-19.5524	-18.6135	-18.957	-20.3963	-19.9417	-21.0775	-20.5703	-22.7863	-22.1611	-19.5103	-20.3486	-17.9413	-17.4962	-20.9852	-18.539	-15.8231	-20.5406	-16.5082	-18.8473	-23.4594	-21.2622	-23.1833	-23.216	-24.1815	-21.3724	-22.8847	-22.0151	-19.9541	-20.3201	-18.6297	-23.993	-19.7687	-20.6663	-16.0577	-19.1525	-20.5788	-21.8914	-21.1912	-18.9668	-23.8549	-19.7608
52	-21.2987	2.10182	-20.4656	-20.2114	-20.7825	-21.971	-20.237	-17.2618	-20.485	-19.5098	-20.1448	-21.3862	-20.7618	-21.8984	-21.4393	-23.5176	-22.6304	-20.2296	-20.8855	-18.9722	-18.3249	-21.7252	-19.8538	-16.698	-21.2503	-17.4492	-19.5579	-23.9742	-22.1712	-23.8768	-24.0181	-24.9648	-22.3079	-23.4772	-22.7381	-20.6428	-21.2449	-19.6314	-24.6486	-20.289	-21.1772	-16.8528	-20.2222	-21.2775	-22.6185	-22.2401	-19.6672	-24.4974	-20.6208
53	-22.0371	2.04646	-21.2959	-20.7692	-21.3926	-22.6353	-20.9723	-18.0738	-21.2614	-20.3768	-21.2543	-22.3019	-21.5112	-22.7132	-22.2414	-24.1915	-23.0582	-20.9087	-21.3861	-19.9361	-19.1234	-22.4122	-21.1036	-17.533	-21.8974	-18.4051	-20.2689	-24.4442	-23.0113	-24.6209	-24.7054	-25.6752	-23.1576	-24.0705	-23.4493	-21.2707	-22.0978	-20.5207	-25.1705	-20.823	-21.6706	-17.6736	-21.2923	-21.883	-23.3544	-23.2004	-20.3794	-25.1452	-21.4552
54	-22.7301	2.00414	-22.0709	-21.3187	-21.9704	-23.2853	-21.6743	-18.9461	-21.911	-21.1565	-22.2631	-23.1195	-22.19	-23.5056	-22.9645	-24.8163	-23.4564	-21.5728	-21.8514	-20.8386	-19.8177	-23.0578	-22.2594	-18.3119	-22.486	-19.3428	-20.9823	-24.8785	-23.7708	-25.4195	-25.2885	-26.3178	-23.9268	-24.6452	-24.1438	-21.8534	-22.8497	-21.302	-25.5694	-21.3763	-22.1551	-18.5161	-22.3183	-22.4298	-24.1089	-24.0569	-21.0708	-25.8077	-22.2549
55	-23.371	1.97629	-22.7794	-21.8348	-22.5231	-23.909	-22.35	-19.8332	-22.5066	-21.8331	-23.1562	-23.814	-22.8155	-24.2635	-23.5911	-25.4136	-23.812	-22.2215	-22.2826	-21.6814	-20.3665	-23.6469	-23.2885	-19.0208	-23.022	-20.2169	-21.6984	-25.2966	-24.4412	-26.2425	-25.7915	-26.8769	-24.6125	-25.1735	-24.7951	-22.4026	-23.4877	-21.9724	-25.8828	-21.955	-22.6251	-19.3496	-23.2605	-22.9582	-24.8721	-24.8178	-21.6905	-26.4708	-22.9998
56	-23.9503	1.96181	-23.4187	-22.2907	-23.0587	-24.472	-22.983	-20.6993	-23.0807	-22.391	-23.9193	-24.398	-23.4023	-24.979	-24.1013	-25.9924	-24.089	-22.8296	-22.6883	-22.446	-20.7448	-24.153	-24.1717	-19.649	-23.503	-20.9496	-22.4184	-25.7248	-24.9976	-27.0463	-26.2268	-27.3391	-25.188	-25.6354	-25.3749	-22.918	-24.0083	-22.5556	-26.1416	-22.572	-23.0503	-20.1407	-24.0558	-23.509	-25.6169	-25.4964	-22.214	-27.1053	-23.6791
57	-24.4557	1.96154	-23.9805	-22.6481	-23.5682	-24.9593	-23.5677	-21.5072	-23.6437	-22.8594	-24.5666	-24.8647	-23.9463	-25.6418	-24.5081	-26.5589	-24.1961	-23.3685	-23.0635	-23.1587	-20.934	-24.5389	-24.8969	-20.1795	-23.8829	-21.4978	-23.1337	-26.1792	-25.4425	-27.7749	-26.5876	-27.7004	-25.636	-26.004	-25.848	-23.4032	-24.4068	-23.0567	-26.3779	-23.2027	-23.4104	-20.8548	-24.6617	-24.1111	-26.3063	-26.1112	-22.6231	-27.6869	-24.2821
58	-24.8713	1.97736	-24.463	-22.8372	-24.0115	-25.363	-24.087	-22.2435	-24.1895	-23.2582	-25.1148	-25.1817	-24.4332	-26.2278	-24.8185	-27.1051	-24.0794	-23.8158	-23.35	-23.8659	-20.9076	-24.8176	-25.4495	-20.6265	-24.1362	-21.8397	-23.8275	-26.6523	-25.7677	-28.3386	-26.8768	-27.9651	-25.9754	-26.2803	-26.2084	-23.8694	-24.7059	-23.4712	-26.6027	-23.804	-23.6799	-21.4282	-25.0609	-24.7413	-26.9051	-26.6748	-22.8818	-28.1727	-24.7801
59	-25.1728	2.01269	-24.8493	-22.7814	-24.3486	-25.6553	-24.508	-22.8733	-24.6945	-23.5786	-25.5723	-25.3522	-24.8426	-26.7315	-25.0322	-27.6072	-23.6625	-24.1239	-23.5178	-24.587	-20.7065	-24.9841	-25.8051	-20.9739	-24.239	-21.9109	-24.4617	-27.1086	-25.9553	-28.688	-27.0963	-28.1044	-26.2262	-26.469	-26.4522	-24.3079	-24.9413	-23.8025	-26.7827	-24.2883	-23.8076	-21.8224	-25.2158	-25.3695	-27.3311	-27.1735	-22.9841	-28.5552	-25.1587
60	-25.3343	2.08345	-25.1005	-22.4305	-24.5205	-25.8453	-24.8287	-23.381	-25.131	-23.834	-25.95	-25.3471	-25.1457	-27.1458	-25.1396	-28.0522	-22.8528	-24.2765	-23.5416	-25.3078	-20.3246	-25.0181	-26.0114	-21.1924	-24.1485	-21.6648	-25.0045	-27.5184	-26.0135	-28.7728	-27.2372	-28.0751	-26.3842	-26.546	-26.5546	-24.6705	-25.0963	-24.0432	-26.8353	-24.6137	-23.707	-21.9842	-25.1128	-25.9795	-27.5663	-27.5549	-22.9104	-28.8214	-25.4195
61	-25.3079	2.21151	-25.1963	-21.7167	-24.4961	-25.913	-25.023	-23.7448	-25.4224	-23.9955	-26.2252	-25.1055	-25.3425	-27.4386	-25.1389	-28.4003	-21.5721	-24.2812	-23.3665	-25.9506	-19.7352	-24.877	-26.1094	-21.2371	-23.7943	-21.0931	-25.3875	-27.8271	-25.9476	-28.567	-27.2622	-27.792	-26.4282	-26.4915	-26.4996	-24.8643	-25.0558	-24.1424	-26.647	-24.741	-23.3367	-21.8196	-24.7669	-26.5608	-27.5503	-27.7003	-22.6168	-28.8904	-25.5092
62	-25.0367	2.42206	-25.1005	-20.5497	-24.2288	-25.7787	-25.0007	-23.9272	-25.5424	-24.0345	-26.2982	-24.5941	-25.4316	-27.5622	-24.9833	-28.6181	-19.8698	-24.1155	-22.9303	-26.4045	-18.8465	-24.5295	-26.0996	-21.0748	-23.1293	-20.1353	-25.5428	-27.992	-25.7129	-28.0302	-27.1011	-27.1656	-26.2855	-26.2538	-26.2312	-24.807	-24.6716	-23.9896	-26.0451	-24.5903	-22.6377	-21.2624	-24.1351	-27.0655	-27.2709	-27.4791	-22.0812	-28.7244	-25.3559
63	-24.4565	2.7144	-24.6901	-19.0091	-23.5819	-25.4	-24.7153	-23.9556	-25.4248	-23.9261	-26.0164	-23.7803	-25.3315	-27.4497	-24.5651	-28.6865	-17.796	-23.7434	-22.1695	-26.473	-17.6211	-23.923	-25.9123	-20.6501	-22.0898	-18.7444	-25.4144	-27.9203	-25.2249	-27.1641	-26.6655	-26.0519	-25.8266	-25.6967	-25.5879	-24.3959	-23.8452	-23.5309	-24.9625	-24.1883	-21.5554	-20.2743	-23.1802	-27.3876	-26.7247	-26.7866	-21.2793	-28.2059	-24.8845
64	-23.5134	3.06519	-23.9235	-17.1492	-22.5547	-24.693	-24.099	-23.7965	-25.0495	-23.5895	-25.2902	-22.6058	-24.9588	-26.994	-23.7068	-28.5785	-15.4045	-23.1427	-20.9948	-25.9642	-16.045	-22.956	-25.4771	-19.856	-20.6124	-16.9964	-24.8774	-27.5194	-24.4379	-25.9527	-25.8637	-24.4647	-24.9556	-24.7821	-24.5125	-23.4965	-22.5051	-22.7112	-23.3895	-23.516	-20.0287	-18.8054	-21.9349	-27.4084	-25.8285	-25.5445	-20.1538	-27.2404	-23.9132
65	-22.1746	3.44429	-22.7657	-15.0215	-21.0595	-23.4947	-23.0103	-23.434	-24.364	-22.9824	-24.0134	-21.0247	-24.2223	-26.0846	-22.3732	-28.3111	-12.8108	-22.2506	-19.3477	-24.8195	-14.115	-21.5955	-24.6781	-18.6698	-18.7346	-14.9343	-23.9336	-26.7512	-23.2939	-24.3715	-24.5734	-22.4156	-23.6399	-23.5073	-22.9776	-22.0899	-20.5787	-21.4712	-21.3676	-22.4633	-18.1563	-16.8484	-20.3793	-27.0723	-24.6019	-23.6981	-18.6495	-25.8484	-22.4079
66	-20.4598	3.78439	-21.1324	-12.6942	-19.0969	-22.762	-21.489	-22.8562	-23.2921	-21.9589	-22.0952	-19.0931	-22.9617	-24.7329	-20.5325	-27.8051	-10.0895	-20.9525	-17.3392	-22.9109	-11.8319	-19.852	-23.3731	-17.1325	-16.5419	-12.5984	-22.5874	-25.4921	-21.7195	-22.3927	-22.7787	-19.961	-21.8571	-21.8491	-20.9354	-20.2163	-18.1514	-19.8205	-18.9749	-21.0313	-16.0046	-14.5126	-18.4779	-26.2697	-22.9815	-21.3863	-16.8183	-23.9786	-20.4094
67	-18.3544	4.10224	-19.1403	-10.231	-16.738	-19.805	-19.547	-21.9577	-21.85	-20.4777	-19.7087	-16.856	-21.2213	-22.946	-18.225	-27.0043	-7.267	-19.2667	-15.056	-20.4217	-9.23533	-17.764	-21.4577	-15.298	-14.123	-10.1007	-20.795	-23.7663	-19.8063	-20.0553	-20.5277	-17.2077	-19.6187	-19.938	-18.5597	-17.944	-15.337	-17.8867	-16.3387	-19.196	-15.569	-11.876	-16.311	-25.047	-20.9983	-18.7667	-14.706	-21.7497	-17.939
68	-15.9476	4.39519	-16.8613	-7.63438	-14.003	-17.3267	-17.1823	-20.7514	-19.9725	-18.5602	-16.9682	-14.3617	-19.0483	-20.7309	-15.5138	-25.8633	-4.33064	-17.2009	-12.5424	-17.5425	-6.39352	-15.3668	-19.0579	-13.1972	-11.5482	-7.47871	-18.7063	-21.6174	-17.6155	-17.4527	-17.9022	-14.3001	-17.1003	-17.8586	-15.9584	-15.3496	-12.2255	-15.7639	-13.555	-16.9343	-11.137	-9.01358	-13.8675	-23.2998	-18.6925	-15.9197	-12.3424	-19.352	-15.1941
69	-13.3104	4.61436	-14.3498	-4.87417	-11.0982	-14.6007	-14.5617	-19.2133	-17.8051	-16.228	-13.9437	-11.7213	-16.5255	-18.2635	-12.5847	-24.2804	-1.28355	-14.7589	-9.91885	-14.4473	-3.36244	-12.7788	-16.2973	-10.9366	-8.87364	-4.71493	-16.3717	-19.0935	-15.1715	-14.6363	-14.9906	-11.289	-14.4083	-15.6548	-13.1911	-12.6102	-8.93159	-13.5237	-10.6331	-14.413	-8.52385	-6.05067	-11.1431	-21.1622	-16.0849	-12.8544	-9.82664	-17.7613	-12.2843
70	-10.5023	4.75834	-11.7358	-2.00927	-8.10091	-11.712	-11.751	-17.3389	-15.409	-13.656	-10.7242	-8.96882	-13.8545	-15.6219	-9.52	-22.3382	1.91236	-12.0788	-7.24509	-11.2934	-0.26003	-10.0376	-13.2998	-8.57227	-6.06727	-1.82139	-13.7577	-16.3748	-12.552	-11.6184	-11.9172	-8.18424	-11.6203	-13.3663	-10.3194	-9.80882	-5.71494	-11.2209	-7.53624	-11.715	-5.83418	-3.01227	-8.29909	-18.6503	-13.2797	-9.58906	-7.18991	-13.9494	-9.26076
71	-7.58475	4.87563	-9.07547	0.899808	-5.06785	-8.71267	-8.766	-15.2344	-12.8838	-10.9196	-7.36165	-6.10764	-11.0947	-12.8359	-6.36045	-20.0599	5.28282	-9.23605	-4.56215	-8.05854	2.82205	-7.16382	-10.1541	-6.12936	-3.07818	1.18449	-10.8933	-13.5099	-9.78628	-8.33591	-8.75933	-5.00974	-8.77881	-10.981	-7.35061	-6.97864	-2.75226	-8.84039	-4.22085	-8.89	-3.06006	0.123394	-5.35755	-15.8829	-10.2869	-6.15991	-4.43312	-11.1893	-6.14413
72	-4.5934	4.95959	-6.39225	3.78143	-2.02712	-5.65333	-5.66067	-12.9404	-10.2605	-8.09872	-3.90493	-3.169	-8.23937	-9.93573	-3.10327	-17.5365	8.66991	-6.2594	-1.90021	-4.71389	5.84382	-4.19891	-6.88386	-3.58936	0.0767273	4.27214	-7.78607	-10.4993	-6.86282	-4.84457	-5.54507	-1.81797	-5.89532	-8.46241	-4.30907	-4.15645	0.000707071	-6.34769	-0.753434	-5.99333	-0.185667	3.34891	-2.31936	-12.9042	-7.14369	-2.64039	-1.58652	-8.39027	-2.91874
73	-1.52697	4.98364	-3.67864	6.52791	1.00527	-2.548	-2.454	-10.5194	-7.49764	-5.22082	-0.389273	-0.194636	-5.29364	-6.95064	0.220727	-14.7882	11.8485	-3.19845	0.729545	-1.31264	8.73691	-1.222	-3.47755	-0.933182	3.27573	7.36855	-4.50945	-7.33891	-3.82082	-1.34727	-2.277	1.31945	-2.99555	-5.856	-1.28555	-1.39273	2.61664	-3.73509	2.77655	-3.045	2.75355	6.62627	0.747364	-9.76236	-3.88009	0.834182	1.31036	-5.59009	0.388
74	1.52082	4.94942	-0.935192	9.10261	4.0027	0.571333	0.816667	-7.97683	-4.58188	-2.31396	3.13058	2.73809	-2.2752	-3.91597	3.54124	-11.7514	14.7678	-0.0802727	3.31127	2.0363	11.4531	1.69964	0.0484444	1.85191	6.38609	10.3847	-1.19059	-4.00291	-0.725162	1.95517	1.01459	4.30705	-0.135768	-3.348	1.62496	1.278	5.13783	-1.05707	6.25067	-0.0816667	5.72355	9.88873	3.75928	-6.50482	-0.540051	4.16669	4.20136	-2.82772	3.67994
75	4.48699	4.8626	1.80788	11.5075	6.92303	3.64667	4.074	-5.26043	-1.51242	0.574929	6.56696	5.55261	0.745636	-0.886545	6.76312	-8.45422	17.4039	3.06523	5.81924	5.20671	13.967	4.49682	3.60746	4.74464	9.26027	13.2184	2.06183	-0.593283	2.32839	4.97461	4.27762	7.09698	2.62283	-1.73492	4.30097	3.80491	7.56555	1.62351	9.51714	2.83567	8.67818	13.0395	6.63546	-3.185	2.79471	7.34842	7.01867	-0.142455	6.83779
76	7.36654	4.69136	4.50055	13.7684	9.71436	6.603	7.257	-2.41012	1.59036	3.37818	9.83591	8.23091	3.6783	2.06836	9.76118	-4.9237	19.8007	6.18679	8.23745	8.11379	16.2973	7.13264	7.08806	7.65764	11.8455	15.8247	5.20464	2.61973	5.23603	7.74485	7.45433	9.69712	5.23939	1.98564	6.73652	6.17564	9.88679	4.23321	12.5387	5.671	11.5565	16.0273	9.35791	0.123455	6.03576	10.3939	9.73627	2.4343	9.77258
77	10.0754	4.51392	7.09818	15.9441	12.3522	9.32033	10.2807	0.537051	4.61145	6.05393	12.9018	10.7765	6.45818	4.89333	12.4843	-1.29769	22.006	9.23396	10.5418	10.6672	18.4522	9.59391	10.4022	10.5111	14.153	18.2082	8.2189	5.44809	7.94394	10.3027	10.4753	12.1378	7.68656	4.48053	8.94365	8.40964	12.0833	6.74133	15.3384	8.36	14.3392	18.8196	11.9413	3.35036	9.07343	13.3185	12.3418	4.86655	12.47
78	12.6161	4.32908	9.57344	18.0501	14.7737	11.8023	13.1293	3.51589	7.472	8.59244	15.7296	13.182	9.05133	7.54267	14.9337	2.28144	24.05	12.1496	12.6967	12.9551	20.442	11.878	13.4692	13.251	16.206	20.3556	11.0442	8.03533	10.4277	12.6802	13.3149	14.4631	10.0141	6.89078	10.9676	10.541	14.1814	9.14844	17.9547	10.894	16.9977	21.3927	14.3811	6.466	11.8658	16.1566	14.7993	7.17511	14.91
79	14.9956	4.15757	11.9425	20.0725	17.0001	14.058	15.78	6.45688	10.142	10.9485	18.3021	15.4584	11.4896	10.0477	17.1439	5.65718	25.9414	14.8905	14.717	15.0314	22.268	13.945	16.3112	15.7975	18.0185	22.276	13.7455	10.4139	12.7142	14.8949	15.9807	16.7276	12.2575	9.23761	12.8785	12.5915	16.1974	11.4651	20.4262	13.262	19.4841	23.8105	16.6758	9.42364	14.4089	18.9112	17.1078	9.37476	17.1466
80	17.227	4.01084	14.1914	21.9821	19.0285	16.0853	18.1767	9.27541	12.6054	13.1347	20.6586	17.5942	13.7759	12.4191	19.1695	8.77857	27.7063	17.4717	16.6074	16.9657	23.9421	15.8294	18.9516	18.1539	19.6786	24.0223	16.3707	12.6442	14.8721	16.9832	18.4938	18.9471	14.4326	11.5111	14.6952	14.5992	18.1374	13.6966	22.7841	15.453	21.7758	26.1082	18.8327	12.2662	16.7669	21.5677	19.2643	11.4944	19.2338
81	19.3272	3.8878	16.3108	23.7597	20.8636	17.96	20.3707	11.9435	14.9276	15.1478	22.8037	19.5644	15.9189	14.6372	21.0912	11.5636	29.322	19.8961	18.3998	18.8227	25.4702	17.5522	21.4381	20.3179	21.2212	25.6122	18.8968	14.8042	16.9484	18.9676	20.838	21.1003	16.5404	13.6822	16.4276	16.5751	19.9853	15.8595	25.0432	17.529	23.901	28.3149	20.8375	15.008	18.9719	24.0781	21.2471	13.5556	21.1568
82	21.3016	3.7797	18.3089	25.3717	22.545	19.702	22.384	14.4576	17.126	17.0339	24.7296	21.3861	17.9331	16.7131	22.9499	14.0577	30.7504	22.1628	20.1192	20.6225	26.8365	19.1476	23.8109	22.2831	22.6575	27.0454	21.3005	16.9248	18.9755	20.8438	23.0182	23.1163	18.5704	15.7463	18.0859	18.4925	21.7467	17.9446	27.1828	19.514	25.892	30.4481	22.6598	17.6948	21.0882	26.4252	23.0722	15.542	22.9287
83	23.147	3.6822	20.1387	26.7798	24.0501	21.2883	24.209	16.8278	19.2322	18.7958	26.4725	23.0559	19.7809	18.6384	24.7366	16.2933	31.9729	24.3237	21.7581	22.3791	28.0191	20.6515	26.1146	24.0489	23.9895	28.3598	23.5406	19.0229	20.9382	22.5862	25.019	24.9732	20.5002	17.6876	19.6555	20.3065	23.4097	19.9189	29.1539	21.4123	27.7703	32.484	24.3149	20.3246	23.1309	28.5793	24.748	17.4342	24.5393
84	24.8485	3.59362	21.7642	28.0065	25.4015	22.7223	25.8863	19.0875	21.216	20.411	28.0402	24.5664	21.4369	20.3762	26.3893	18.3151	33.0185	26.3813	23.287	24.0968	28.9825	22.0788	28.3393	25.6373	25.2445	29.5847	25.4943	21.0925	22.7899	24.1381	26.8221	26.6466	22.2757	19.4855	21.1289	21.9929	24.9328	21.7607	30.8867	23.2417	29.5312	34.3571	25.8048	22.8781	25.0773	30.4977	26.2543	19.1925	25.9221
85	26.3882	3.51771	23.1865	29.0894	26.6041	23.978	27.406	21.2087	23.0394	21.8841	29.4146	25.9278	22.9039	21.9007	27.8497	20.1944	33.8952	28.3022	24.6947	25.7792	29.7518	23.4188	30.4438	27.04	26.435	30.7373	27.1681	23.0646	24.4614	25.4822	28.3807	28.1123	23.8961	21.129	22.5128	23.5253	26.2446	23.4502	32.366	24.994	31.1652	36.0034	27.1234	25.3175	26.9102	32.1182	27.5888	20.7435	27.0978
86	27.7575	3.46164	24.3807	30.0693	27.6395	25.0077	28.7397	23.1775	24.6707	23.1556	30.6205	27.1753	24.1699	23.2056	29.0994	21.9368	34.6031	30.0903	26.0105	27.4538	30.3486	24.6214	32.3502	28.2351	27.5524	31.8585	28.585	24.8775	25.9381	26.6081	29.6965	29.3491	25.3479	22.5995	23.8083	24.8693	27.3374	24.9645	33.5558	26.6157	32.6834	37.4046	28.3242	27.5457	28.5773	33.472	28.7683	22.0942	28.0649
87	28.9575	3.42902	25.3745	30.9961	28.5337	25.853	29.9763	24.9716	26.0348	24.2289	31.6377	28.3294	25.2554	24.2756	30.0963	23.5843	35.1972	31.7241	27.2637	29.1363	30.7912	25.6745	34.0141	29.245	28.6003	32.9516	29.7876	26.4785	27.2035	27.5138	30.7605	30.3956	26.617	23.9033	25.0341	26.0308	28.2061	26.283	34.4413	28.091	34.0866	38.5335	29.4268	29.5215	30.0717	34.5924	29.7827	23.2629	28.8339
88	29.9899	3.42279	26.2164	31.9028	29.2832	26.547	31.122	26.5176	27.1622	25.0893	32.4013	29.3969	26.1539	25.1072	30.783	25.1317	35.7068	33.1434	28.4725	30.8741	31.0865	26.5893	35.3949	30.1057	29.5863	34.0375	30.884	27.8265	28.224	28.1897	31.5696	31.2695	27.7268	25.0495	26.2207	27.0257	28.8465	27.4541	35.0001	29.4	35.3771	39.3709	30.4323	31.146	31.3718	35.4981	30.5918	24.3014	29.4829
89	30.8656	3.44213	26.9467	32.7923	29.9163	27.1363	32.0703	27.8338	28.0453	25.7642	32.9036	30.4017	26.8559	25.7783	31.1657	26.5556	36.207	34.3321	29.633	32.6789	31.2992	27.367	36.4523	30.856	30.509	35.1923	31.8912	28.9122	29.0218	28.7046	32.0951	31.9844	28.7057	26.0288	27.3831	27.876	29.2378	28.5071	35.3011	30.4857	36.5573	39.986	31.35	32.327	32.4667	36.1647	31.2037	25.251	30.0566
90	31.6025	3.47817	27.6108	33.6373	30.459	27.7003	32.8183	28.876	28.7694	26.3294	33.1354	31.357	27.5468	26.3724	31.3209	27.8603	36.7115	35.2755	30.758	34.4586	31.4686	27.9849	37.1824	31.5371	31.3583	36.3907	32.9294	29.7157	29.6387	29.1023	32.4108	32.5693	29.5596	26.8767	28.5049	28.6024	29.4502	29.4664	35.3854	31.3857	37.6247	40.4226	32.175	32.8178	33.3964	36.6289	31.6232	26.1244	30.6199
91	32.2338	3.51371	28.2253	34.3873	30.9313	28.275	33.497	29.6156	29.3932	26.8065	33.1527	32.2661	28.4073	26.974	31.3013	29.0462	37.1929	35.9283	31.8269	36.1494	31.6173	28.5002	37.6399	32.1964	32.153	37.5491	34.1641	30.5178	30.1203	29.427	32.5931	33.0742	30.2686	27.6487	29.5407	29.26	29.5407	30.3697	35.2889	32.121	38.555	40.6966	32.9009	32.7287	34.1329	36.8575	31.8171	26.9411	31.2254
92	32.7828	3.52976	28.7805	34.9855	31.3736	28.89	34.1633	30.0986	29.9706	27.1781	33.1534	33.1226	29.4302	27.6225	31.1606	30.1498	37.6385	36.2876	32.8335	37.6719	31.7526	28.9657	37.8534	32.8465	32.8976	38.5694	35.5398	31.5055	30.5429	29.7232	32.7004	33.5257	30.8281	28.4007	30.4071	29.8605	29.5491	31.2331	35.0156	32.69	39.3004	40.8424	33.5303	32.0698	34.7183	36.8302	31.7755	27.701	31.8739
93	33.2402	3.51853	29.2519	35.3638	31.7926	29.5193	34.712	30.3322	30.5443	27.4923	33.1592	33.8982	30.4694	28.2962	30.9333	31.1659	37.9636	36.3746	33.7594	38.7771	31.8593	29.4045	37.833	33.4761	33.5769	39.3793	36.8896	32.5003	30.963	30.0248	32.7647	33.9385	31.223	29.1776	31.0329	30.4041	29.4731	32.0338	34.5845	33.1373	39.7933	40.8384	34.0661	31.2909	35.1597	36.5903	31.4798	28.3615	32.4949
94	33.5791	3.47965	29.5942	35.4155	32.1604	30.1	35.067	30.3913	31.1212	27.9732	33.0908	34.5198	31.3912	28.9072	30.6196	32.0649	38.0449	36.154	34.4985	39.3977	31.9012	29.7803	37.6386	34.0461	34.1445	39.9177	38.0636	33.3324	31.3933	30.3353	32.7808	34.3032	31.409	29.9721	31.3418	30.8508	29.3062	32.6847	34.0125	33.462	40.0412	40.634	34.4738	30.6447	35.4389	36.269	31.0625	28.9062	32.996
95	33.7398	3.41657	29.701	35.1356	32.4158	30.495	35.1203	30.2865	31.6732	28.5693	32.8252	34.9154	32.0147	29.3398	30.1614	32.8079	37.8095	35.5787	34.9961	39.452	31.8249	30.0399	37.3072	34.5342	34.5531	40.1577	38.8575	33.8788	31.8109	30.6211	32.6751	34.5572	31.3781	30.6922	31.1904	31.1499	29.028	33.1272	33.2818	33.6257	40.01	40.2063	34.6822	30.0236	35.5216	35.7827	30.803	29.2732	33.2457
96	33.6641	3.34549	29.5277	34.4693	32.4437	30.6043	34.8917	29.9872	32.1042	29.0411	32.2661	35.0352	32.2395	29.5136	29.4825	33.2518	37.1964	34.6635	35.2592	38.892	31.575	30.1206	36.8218	34.9331	34.7607	40.1362	39.1223	34.0268	32.1851	30.8	32.3361	34.6221	31.0926	31.2279	30.5985	31.2486	28.6096	33.274	32.3457	33.6237	39.6308	39.5356	34.6323	29.5416	35.2777	35.0077	30.6231	29.3643	33.1748
97	33.2994	3.2895	29.0319	33.3266	32.224	30.321	34.398	29.4614	32.2976	29.2076	31.3368	34.816	32.0076	29.3592	28.5101	33.352	36.1611	33.3676	35.3148	37.8385	31.1209	29.9336	36.1331	35.1335	34.7245	39.8597	38.8132	33.7913	32.4638	30.7663	31.6125	34.4035	30.4713	31.4848	29.6112	31.0588	27.9673	33.0036	31.1591	33.393	38.822	38.5721	34.2485	29.5127	34.6434	33.8747	30.2982	29.1021	32.7971
98	32.6194	3.28333	28.1232	31.7697	31.9982	29.5207	33.692	28.5479	32.1145	28.9212	30.0497	34.222	31.2902	28.8454	27.2985	33.0335	34.8022	31.6735	35.2142	36.3296	30.5039	29.455	35.2749	35.0388	34.4724	39.2995	37.8843	33.1243	32.5681	30.4839	30.5787	33.8878	29.4917	31.3363	28.2435	30.5711	27.1272	32.3296	29.7556	32.8083	37.7014	37.2734	33.4686	30.0476	33.5452	32.5138	29.6428	28.3411	32.1144
99	31.7142	3.36092	26.9638	30.0078	30.9407	28.348	32.9653	27.2128	31.4758	28.1933	28.6317	33.3372	30.3494	28.0669	25.963	32.4034	33.2944	29.7909	35.017	34.58	29.77	28.7072	34.3581	34.6792	34.0804	38.5308	36.5975	32.0916	32.4819	29.985	29.3862	33.1147	28.2672	30.8852	26.6448	29.8324	26.2121	31.3864	28.2147	31.9137	36.4425	35.7453	32.3998	30.9125	32.1597	31.1026	28.6581	27.1703	31.681
100	30.7144	3.5177	25.784	28.274	30.069	26.935	32.366	25.588	30.511	27.214	27.307	32.259	29.403	27.133	24.697	31.747	31.808	27.937	34.743	32.872	28.982	27.778	33.534	34.137	33.663	37.66	35.223	30.792	32.238	29.37	28.252	32.198	26.955	30.253	25.029	28.929	25.409	30.272	26.684	30.747	35.278	34.161	31.176	31.562	30.786	29.926	27.429	25.776	30.271
[truncated: 45 more columns]

## Sheet: Rotation LKneeFlex A2FaCoM
all values Right	mean	std	steps
1	17.7368	3.21287	16.478	15.109	14.546	20.258	14.226	18.695	20.401	17.906	15.496	19.709	20.91	15.401	16.079	24.254	16.8	11.676	19.612	16.517	17.338	16.679	20.815	12.497	11.692	18.658	21.123	21.445	15.186	24.859	22.239	18.767	16.269	18.563	21.492	16.037	15.343	20.039	17.431	14.506	18.749	16.169	18.941	16.803	14.15	16.665	15.615	18.576	16.487
2	19.7031	3.82621	19.2286	17.672	14.4474	21.994	14.7992	20.9594	21.7929	20.9264	16.623	21.6633	23.7688	16.7783	17.4989	27.904	18.5448	13.158	22.2311	18.6971	19.7596	18.5708	24.2363	13.0372	12.5826	20.392	22.3648	24.145	17.3482	28.3872	24.7411	21.2525	17.8422	21.5022	24.6767	17.0185	16.7829	20.5516	17.6518	16.6054	22.136	18.7638	21.7211	18.5525	15.7697	18.8739	17.6144	21.4371	18.3338
3	22.1363	4.6429	22.5144	20.8536	14.3481	24.2913	15.6319	23.7281	23.6114	24.5327	18.0812	24.2208	27.2179	18.5427	19.2987	32.1083	20.7086	15.1642	25.4498	21.3922	22.6591	20.8972	28.2221	13.6961	13.7782	22.6689	24.0139	27.3913	19.9783	32.4344	27.7482	24.2026	19.8549	24.9698	28.4259	18.481	18.8487	21.4277	18.0398	19.2323	26.1492	21.9303	25.0565	20.7445	17.703	21.5245	20.0615	24.7977	20.6101
4	25.0909	5.60176	26.3341	24.7515	14.2874	27.221	16.8225	27.0968	26.0446	28.7434	19.9369	27.3807	31.2702	20.7792	21.5992	36.8075	23.4463	17.8026	29.2762	24.6326	26.0601	23.6878	32.7482	14.5603	15.3636	25.5601	26.1208	31.2076	23.1147	36.961	31.2891	27.6344	22.3746	28.9824	32.6717	20.5296	21.7191	22.7522	18.6533	22.4207	30.7503	25.6815	28.9535	23.4263	20.0164	24.6542	22.9902	28.6683	23.3387
5	28.6047	6.63665	30.6832	29.3418	14.3542	30.918	18.4306	31.1301	29.1216	33.5314	22.2969	31.2093	35.9225	23.5559	24.47	41.94	26.7644	21.2712	33.6865	28.4849	30.0225	26.9936	37.7711	15.665	17.5102	29.2037	28.8131	35.5826	26.8116	41.8785	35.4008	31.5629	25.4969	33.5283	37.3248	23.3155	25.3593	24.6464	19.5388	26.2191	35.8515	29.9922	33.4184	26.7032	22.8262	28.3107	26.4265	33.0276	26.5242
6	32.5785	7.65266	35.4444	34.4515	14.6365	35.1693	20.5236	32.717	32.8814	38.8326	25.2542	35.5261	40.9775	26.8769	27.9208	47.2579	30.7392	25.4432	38.5632	32.8425	34.4583	30.8096	43.0997	17.0981	20.2257	33.4446	32.0638	40.3055	31.0509	47.0255	40.0103	36.0297	29.2867	38.4468	42.1668	26.8233	29.7611	27.0614	20.7053	30.5852	41.3156	34.8335	38.3602	30.5462	26.1645	32.4978	30.409	37.8276	30.2106
7	37.0208	8.5791	40.4542	39.976	15.2999	39.849	23.2419	40.6631	37.2805	44.3472	28.7688	40.1836	46.2686	30.877	32.0683	52.5454	35.344	30.2465	43.656	37.6775	39.2263	35.0445	48.4644	18.942	23.5576	38.1892	35.8152	45.2237	35.7045	52.155	44.9195	40.8546	33.6331	43.5542	47.0402	30.964	34.8793	30.0361	22.2887	35.3837	46.8485	40.0159	43.5873	34.8882	30.1224	37.0981	34.8312	42.8669	34.2777
8	41.623	9.31298	45.5458	45.6323	16.5095	44.8223	26.5123	45.8767	42.1217	49.8364	32.8272	45.0271	51.5159	35.4086	36.7252	57.5422	40.4251	35.5947	48.7549	42.8405	44.1427	39.5975	53.6413	21.2777	27.6623	43.2862	40.034	50.134	40.6435	57.0735	49.9212	45.8398	38.4342	48.6665	51.7534	35.6733	40.31	33.5871	24.334	40.4859	52.2242	45.3206	48.9091	39.6545	34.5882	42.0152	39.5949	47.9676	38.629
9	46.4111	9.81274	50.5077	51.1865	18.3413	49.8243	30.4106	51.0432	47.2355	55.0794	37.3987	49.8443	56.4986	40.3842	41.7851	62.1339	45.8192	41.2201	53.658	48.1074	48.9459	44.3134	58.374	24.2962	32.4456	48.472	44.5933	54.8669	45.6887	61.589	54.734	50.7669	43.5626	53.5517	56.1761	40.8294	44.1521	37.5848	26.9165	45.7158	57.2734	50.5276	54.0727	44.6555	39.4081	47.064	44.5386	52.9159	43.1286
10	51.1633	10.0396	55.2082	56.3722	20.9985	54.665	34.8012	55.8695	52.3189	59.8527	42.2843	54.4851	61.0004	45.6108	47.0113	66.1835	51.243	46.9095	58.2357	53.2434	53.4565	48.9721	62.5996	27.96	37.7489	53.5526	49.3009	59.236	50.6139	65.5553	59.1894	55.4155	48.806	58.0949	60.169	46.154	52.0175	41.9509	30.1361	50.8694	61.8353	55.4195	58.9146	49.6464	44.4453	51.9961	49.4241	57.5221	47.6025
11	55.6209	9.99636	59.5625	61.0583	24.4178	59.086	39.5711	60.2469	57.1172	64.1316	47.2599	58.7719	64.9522	50.8405	52.1655	69.5144	56.3759	52.3884	62.3997	58.0602	57.5514	53.4291	66.2465	32.3872	43.3401	58.3101	53.9675	63.1114	55.2651	68.9455	63.1862	59.6812	53.9591	62.2274	63.6407	51.4188	57.3659	46.4978	33.8692	55.7832	65.858	59.8285	63.3366	54.4254	49.459	56.6525	54.0546	61.718	51.9002
12	59.7077	9.70739	63.4311	65.0127	28.496	63.0373	44.5557	64.0429	61.5086	67.8332	52.13	62.6347	68.295	55.805	56.9864	72.1304	61.0483	57.4824	66.084	62.447	61.071	57.5521	69.1933	37.3294	48.8944	62.6433	58.349	66.4451	59.5121	71.7239	66.6063	63.5103	58.848	65.8248	66.5773	56.3518	62.1701	51.0144	38.1018	60.2877	69.2387	63.7082	67.2257	58.7823	54.2487	60.926	58.2978	65.4366	55.913
13	63.2768	9.18125	66.7751	68.2455	33.188	66.442	49.5045	67.1198	65.3523	70.8235	56.67	66.0364	70.8197	60.3539	61.3855	73.9334	65.025	62.0207	69.1245	66.1829	64.0427	61.2249	71.3415	42.6323	54.2035	66.4287	62.3591	69.0813	63.2566	73.8038	69.3418	66.8408	63.2569	68.8577	68.8581	60.7857	66.2811	55.3148	42.6674	64.2783	71.8702	67.001	70.4848	62.6888	58.6084	64.6753	62.0083	68.5539	59.5652
14	66.3488	8.47861	69.5298	70.6828	38.1839	69.103	54.1859	69.5129	68.5549	72.9277	60.8125	68.8549	72.6356	64.3548	65.2199	74.8749	68.2792	65.8497	71.561	69.2939	66.4255	64.4145	72.738	47.9741	59.0625	69.5767	65.9166	71.0388	66.4861	75.1871	71.4038	69.5446	67.1602	71.2827	70.5003	64.6066	69.6082	59.294	47.3616	67.7395	73.6502	69.6455	73.1147	66.0837	62.4934	67.9455	65.1149	71.0088	62.7547
15	68.7657	7.63394	71.5274	72.2245	43.2875	71.0983	58.4855	71.1084	71.0371	74.262	64.4885	71.0751	73.7035	67.6584	68.4548	75.0952	70.7006	68.9564	73.3635	71.691	68.1005	67.0603	73.3931	53.0778	63.3865	72.1054	68.8689	72.3727	69.146	75.9476	72.7753	71.5682	70.4878	72.9985	71.5376	67.676	72.1404	62.8799	51.973	70.6173	74.6471	71.5053	75.0776	68.8315	65.7651	70.6975	67.6127	72.7965	65.4961
16	70.5166	6.69213	72.669	72.9778	48.2829	72.412	62.2413	71.9468	72.141	74.8667	67.6129	72.7138	73.9976	70.285	71.0565	74.6028	72.2593	71.219	74.4855	73.2774	69.1314	69.0133	73.2588	57.7577	67.1392	73.8465	71.2058	73.0135	71.0933	76.1365	73.38	72.9079	73.1465	73.9374	71.8815	69.895	73.7786	65.8892	56.3446	72.7603	74.9705	72.6612	76.2555	70.9513	68.3883	72.8479	69.4874	73.9009	67.7521
17	71.6135	5.72852	73.0955	72.8502	53.0431	72.9523	65.3623	72.1088	73.2624	74.7862	70.1051	73.7045	73.6919	72.085	72.8578	73.4713	73.0297	72.6212	74.91	74.1782	69.5614	70.3156	72.511	61.9366	70.1802	74.747	72.9117	73.0788	72.3915	75.7657	73.3648	73.5562	75.0454	74.2262	71.6609	71.382	74.7257	68.3269	60.3287	74.2225	74.6972	73.1313	76.7713	72.4494	69.06	74.3274	70.6758	74.2548	69.4872
18	72.1103	4.79026	72.8616	72.0104	57.4169	72.925	67.8452	71.5296	73.2964	74.0405	72.0027	74.0732	72.7922	73.1514	73.9594	71.8335	73.0099	73.2927	74.7458	74.3767	69.3838	70.9967	71.238	65.4721	72.4681	74.9532	73.9183	72.6211	73.0685	74.9473	72.8152	73.5001	76.2385	73.9343	70.9465	72.1855	74.9291	70.1765	63.7761	75.0361	73.8617	72.9514	76.7025	73.2869	71.5135	75.1966	71.2727	73.9714	70.6363
19	72.004	3.98442	71.9403	70.5348	61.2779	72.399	69.5421	70.4057	72.7329	72.795	73.2995	73.8967	71.3623	73.5242	74.2887	69.6963	72.389	73.238	74.0293	73.9431	68.6688	71.0608	69.4859	68.38	74.0579	74.4735	74.2509	71.6057	73.1277	73.7401	71.7708	72.8163	76.7369	73.0647	69.7263	72.2773	74.5678	71.3233	66.6599	75.2145	72.5377	72.1008	76.0888	73.5198	72.0063	75.463	71.358	73.139	71.2846
20	71.3547	3.41859	70.5078	68.4154	64.5802	71.3633	70.5833	68.7703	71.6398	71.1239	73.9463	73.1647	69.5068	73.1873	73.9654	67.117	71.1101	72.5553	72.7465	72.9885	67.5167	70.5313	67.2987	70.4369	74.9045	73.3951	74.005	70.1765	72.6037	72.179	70.2667	71.6228	76.5065	71.7779	68.1637	71.8619	73.6385	71.9049	68.8256	74.7971	70.8128	70.6965	74.9731	73.2616	71.8466	75.0854	70.9995	71.8182	71.4567
21	70.2116	3.20576	68.6249	65.8083	67.1562	69.9573	70.9006	66.6423	70.1005	69.0691	74.0065	71.9192	67.2161	72.2906	73.0767	64.1523	69.3634	71.3647	70.9755	71.4862	65.9492	69.5224	64.7742	71.7763	75.0235	71.8351	73.2111	68.3454	71.6389	70.247	68.3981	69.9887	75.6435	70.1444	66.3026	71.0262	72.1992	71.9138	70.3133	73.9186	68.7139	68.8038	73.4621	72.5402	71.0277	74.1422	70.1914	70.0011	71.1708
22	68.6164	3.36611	66.3064	62.7304	69.0396	68.186	70.5982	64.1399	68.1689	66.6184	73.5369	70.2726	64.5637	70.8055	71.6108	60.7671	67.1337	69.6573	68.7766	69.5319	63.9621	68.0738	61.972	72.2693	74.5437	69.8158	71.8664	66.1171	70.3037	68.0206	66.2142	67.9472	74.2323	68.1937	64.154	69.7935	70.3105	71.3012	71.1422	72.6318	66.232	66.4608	71.5882	71.3369	69.6848	72.7178	69.0485	67.8275	70.42
23	66.6024	3.81456	63.603	59.2887	70.278	66.0177	69.7258	61.2354	65.8269	63.8018	72.566	68.2472	61.588	68.828	69.7089	56.9764	64.507	67.4893	66.169	67.203	61.639	66.1702	58.8746	72.0293	73.5009	67.4319	70.097	63.6188	68.6229	65.5137	63.7418	65.5047	72.325	65.9612	61.7929	68.2132	67.9921	70.1733	71.2511	70.9344	63.345	63.6601	69.3269	69.743	67.8009	70.857	67.6068	65.3508	69.2974
24	64.1943	4.43124	60.5653	55.5217	70.7905	63.5763	68.2622	57.9398	63.1276	60.5905	71.0537	65.8635	58.23	66.4012	67.3577	52.8196	61.4803	64.9091	63.0876	64.4993	59.0028	63.8898	55.3205	71.0722	71.9333	64.7404	67.9468	60.881	66.6859	62.7332	61.0153	62.7017	69.9154	63.4774	59.2339	66.3415	65.3541	68.5121	70.7865	68.8948	60.071	60.4019	66.7181	67.7804	65.4439	68.5368	65.8786	62.6147	67.8277
25	61.4147	5.13819	57.2005	51.4258	70.7597	60.897	66.3328	54.2961	59.9511	56.9359	69.1197	63.1992	54.5613	63.4685	64.6285	48.2976	58.0617	61.8507	59.6096	61.5174	56.0142	61.2721	51.3065	69.464	69.9496	61.7082	65.3999	57.9413	64.544	59.6566	58.0186	59.5216	67.1445	60.7476	56.5043	64.1832	62.3684	66.3451	69.7189	66.5414	56.3974	56.7221	63.7711	65.3914	62.7121	65.8515	63.8435	59.6257	66.0115
26	58.2838	5.88464	53.5004	47.0789	70.1987	57.921	63.9048	50.2623	56.3545	52.8918	66.7985	60.2556	50.5859	60.1033	61.5334	43.4992	54.2507	58.3455	55.736	58.2528	52.7229	58.3126	46.9137	67.3159	67.5579	58.3772	62.5264	54.8681	62.2263	56.3324	54.6874	55.9252	64.0593	57.7383	53.6574	61.707	59.1591	63.776	68.1198	63.867	52.3035	52.6151	60.4685	62.6264	59.5978	62.8119	61.5419	56.4231	63.8559
27	54.8432	6.59319	49.5612	44.9626	69.1024	54.6737	61.1137	45.948	52.2611	48.6692	64.0931	57.004	46.3368	56.2252	58.0363	38.5004	49.9636	54.4293	51.4445	54.6924	49.1922	54.9898	42.0001	64.6509	64.7285	54.7797	59.3223	51.6918	59.7553	52.7846	50.9794	51.8705	60.6878	54.4885	50.8004	58.9676	55.7763	60.7772	66.1028	60.8408	47.7735	48.0671	56.7973	59.4837	56.1796	59.4104	58.9678	53.0593	61.4174
28	51.0482	7.37236	45.4222	37.6235	67.5694	51.145	57.9722	41.4179	47.7214	44.04	61.0711	53.4758	41.944	51.8314	54.1948	33.4161	45.27	50.0615	46.7625	50.8976	45.6708	51.3776	36.7355	61.609	61.5234	50.9757	55.7341	48.4645	57.1688	49.0435	46.9817	47.4202	57.0731	51.0204	48.0938	55.9838	52.2695	57.439	63.6409	57.509	42.9305	43.0801	52.8189	55.9125	52.4561	55.6464	56.1067	49.5865	58.6926
29	47.0268	8.05511	41.1206	32.772	65.5838	47.278	54.4842	36.7526	42.7471	38.7958	57.7735	49.6763	37.4741	46.9324	49.9586	28.4679	40.1459	45.3286	41.9701	46.8662	42.3357	47.5644	31.3749	58.1239	57.939	47.0207	51.7657	45.2412	54.4817	45.1528	42.8048	42.6322	53.3052	47.3523	45.342	52.7698	48.6616	53.7335	60.8323	53.8643	37.8926	37.882	48.5583	51.9148	48.4131	51.5768	53.0256	45.9072	55.6691
30	42.8208	8.64435	36.8419	28.168	63.1664	43.1207	50.7082	32.0958	37.3544	33.2545	54.1002	45.5994	32.9864	41.4732	45.4023	23.8089	34.7739	40.2828	37.4135	42.6534	38.7535	43.6077	26.1713	54.278	54.037	42.9758	47.4354	42.0411	51.6821	41.1862	38.5913	37.6225	49.4623	43.5481	42.3382	49.4991	45.0567	49.5221	57.6696	49.8599	32.8039	32.5607	44.0228	47.5418	44.1112	47.2181	49.7515	42.0684	52.3382
31	38.5115	9.11919	32.7012	23.9957	60.3764	38.677	46.6178	27.5899	31.7512	27.8403	50.1021	41.3298	28.6373	35.6505	40.5812	19.5678	29.2487	34.9837	33.0756	38.3106	34.5988	39.4334	21.2899	50.0267	50.108	38.8919	42.7094	38.8733	48.7743	37.2067	34.3045	32.5808	45.6257	39.666	39.2335	46.3141	41.4631	44.8571	54.1397	45.55	27.845	27.1717	39.3306	42.8095	39.5401	42.5768	46.2098	38.2053	48.7575
32	34.2037	9.46512	28.715	20.4354	57.2753	33.9557	42.2789	23.3393	26.3854	22.8644	46.1283	36.9351	24.5868	29.6404	35.5741	15.685	23.8041	29.6368	28.5838	33.9315	30.2038	35.1626	16.7888	45.4828	46.3162	34.6443	37.6831	35.7374	45.8412	33.3314	30.0226	27.7219	41.8732	35.7639	36.165	42.9607	37.831	39.6627	50.3148	41.0154	23.1933	22.0428	34.6792	37.7612	34.7838	37.7657	42.4201	34.4716	44.9736
33	30.009	9.66887	24.9901	17.4838	54.1485	29.1217	37.6853	19.3572	21.0691	18.666	42.291	32.6124	20.8632	23.759	30.5205	12.1025	18.8421	24.4882	24.1115	29.6817	25.8987	30.9779	12.6804	40.7204	42.7719	30.4226	32.6279	32.6947	42.9804	29.6852	25.9111	23.2232	38.2654	31.9408	33.327	39.3048	34.2796	34.0414	46.2044	36.3638	19.0345	17.4574	30.237	32.5517	30.0197	32.9423	38.4791	30.9888	41.0679
34	26.0414	9.72932	21.5693	15.003	51.154	24.339	32.933	15.6727	15.4217	15.4797	38.216	28.678	17.517	18.251	25.6	8.85733	14.5377	20.0107	19.939	25.658	21.835	27.058	8.932	35.7953	39.4433	26.1693	27.781	29.822	40.1973	26.34	22.1253	19.255	34.847	28.2897	30.7867	35.545	30.9633	28.3527	41.8993	31.773	15.491	13.5813	26.2253	27.349	25.4953	28.263	34.5593	27.8003	37.161
35	22.4027	9.65764	18.4899	12.8568	48.2124	19.8917	28.1423	12.1902	9.65908	13.2073	33.6953	25.3048	14.7046	13.3985	20.9867	5.87557	10.7678	16.2565	16.2533	22.035	18.2304	23.4801	5.4187	30.8464	36.3255	21.9824	23.4114	27.1998	37.5754	23.3378	18.6928	16.0069	31.7091	24.8798	28.5401	31.8035	28.0161	22.8921	37.5015	27.4066	12.6583	10.4445	22.7177	22.4413	21.3762	23.9679	30.8271	24.9289	33.3556
36	19.1425	9.50881	15.8288	10.9572	44.5006	15.8863	23.4778	8.89889	4.146	11.7649	29.0865	22.6157	12.3566	9.0963	16.8511	3.06392	7.43644	13.1079	12.9336	18.8312	15.0341	20.2679	2.1682	26.145	33.5093	18.0718	19.532	25.0046	35.191	20.7422	15.658	13.3216	28.8802	21.8461	26.5734	28.2567	25.6467	17.9996	33.167	23.4141	10.3404	7.93411	19.7583	17.9783	17.8096	20.1719	27.4769	22.3931	29.743
37	16.2655	9.30242	13.5119	9.56282	39.4798	12.341	19.0699	5.83645	-0.721636	11.1288	24.6816	20.4288	10.4003	5.214	13.3014	0.452364	4.377	10.32	9.86173	16.0566	12.2054	17.4927	-0.538727	21.858	31.0568	14.6183	16.1679	23.2698	32.8916	18.5415	13.0519	11.1099	26.3872	19.2414	24.7583	25.0131	23.9244	13.6997	29.0191	20.0428	8.47264	5.75973	17.4116	14.0496	14.9081	16.9326	24.6039	20.1525	26.4611
38	13.7127	9.09536	11.4373	8.93327	33.6903	9.194	15.1162	2.98373	-4.86619	11.2571	20.7948	18.4905	8.68982	1.55573	10.218	-1.86145	1.56456	7.51547	6.93891	13.6144	9.79167	15.1564	-2.38377	18.2388	28.7383	11.5439	13.2479	22.0825	30.3814	16.7084	10.7499	9.34988	24.2065	17.0879	23.0042	22.0988	22.7487	9.98437	25.2055	17.4109	7.08073	3.79055	15.577	10.6552	12.5547	14.1743	22.1787	18.1483	23.6651
39	11.506	8.89305	9.5908	9.072	27.8624	6.20733	11.6289	0.459727	-8.3046	11.9803	17.6343	16.2562	7.15764	-1.88845	7.54859	-3.71965	-1.004	4.51165	4.23418	11.3832	7.92248	13.1572	-3.1762	15.2069	25.5588	8.76746	10.5741	21.5166	27.7056	15.1914	8.62559	8.23815	22.3262	15.4452	21.2368	19.4685	22.1336	6.71645	21.8453	15.5075	6.34812	2.12739	14.0476	7.60355	10.6553	11.7832	20.1395	16.2776	21.3401
40	9.68824	8.71369	8.14664	10.1085	22.4386	3.368	8.68591	-1.6097	-11.1177	13.1562	15.1397	13.8445	5.93455	-4.80482	5.144	-4.87952	-3.11967	1.29173	1.98336	9.49627	6.77409	11.3954	-2.78391	12.7973	21.8691	6.18661	8.16064	21.4375	24.9898	13.9854	6.67548	7.845	20.7868	14.4001	19.5747	17.076	21.9736	3.66652	18.9898	14.2752	6.27355	1.01358	12.6796	4.84218	9.00748	9.71055	18.497	14.5368	19.4508
41	8.37852	8.55985	7.24777	11.7816	17.694	0.933667	7.179	-3.18182	-13.2271	14.6174	13.2657	11.7217	5.163	-6.98573	3.04335	-5.3128	-4.69189	-1.92563	0.467364	8.122	6.46652	9.91813	-1.17258	10.9733	18.4932	3.84565	6.23533	21.8126	22.3112	13.0745	5.164	8.18233	19.7012	13.9958	18.3512	14.9617	22.3272	0.992717	16.7046	13.7166	6.83348	0.721071	11.5342	2.55355	7.54787	8.04818	17.2096	13.0805	18.0242
42	7.63483	8.45012	6.9817	13.766	13.6676	-0.880333	4.38168	-4.13207	-14.8557	16.1548	12.0595	10.4521	4.92573	-8.14115	1.35971	-4.9321	-5.59678	-4.74669	0.00536364	7.37018	6.90612	8.85941	1.15913	10.0623	16.1998	1.96832	5.10021	22.5399	19.636	12.5246	4.30646	9.19982	19.2291	14.2586	17.8997	13.2503	23.0218	-0.882263	14.7014	13.7077	7.94936	1.23271	10.716	1.04573	6.43163	6.95009	16.3228	12.1342	17.0889
43	7.52105	8.36919	7.42691	15.5441	10.3941	-1.85	2.911	-4.56336	-15.7062	17.5605	11.5331	10.2222	5.34391	-8.19673	0.115455	-3.752	-5.80033	-6.57015	0.527	7.44436	7.81673	8.40994	3.83255	10.2823	15.2443	0.832485	4.84455	23.3066	17.1175	12.4103	4.22876	10.8405	19.3185	15.1868	18.2081	12.3094	23.9195	-1.75812	12.9055	14.1893	9.48382	2.47197	10.3345	0.446182	5.8023	6.45264	15.8902	11.8773	16.5903
44	7.98116	8.30065	8.34241	16.7633	7.66582	-1.65667	1.98595	-4.5222	-15.4978	18.6805	11.6658	10.9526	6.23582	-7.46745	-0.456939	-2.03509	-5.38822	-7.41556	1.73791	8.20245	9.00891	8.78027	6.43914	11.5013	15.5664	0.465727	5.46988	23.7598	15.1914	12.7836	4.99259	12.8056	19.8034	16.4912	19.1749	12.3078	24.8349	-1.48859	11.5431	15.1019	11.1746	4.29829	10.4691	0.798727	5.80464	6.58773	15.9862	12.4222	16.5142
45	8.86663	8.22836	9.54678	17.0817	5.453	-0.552667	1.71411	-4.074	-14.758	19.3719	12.372	12.4341	7.403	-6.114	-0.390333	-0.006	-4.603	-7.34789	3.317	9.44	10.2783	9.879	8.62678	13.4123	16.9338	0.861222	6.89967	23.82	14.1989	13.483	6.416	14.7877	20.473	17.9778	20.487	13.2924	25.5894	-0.336111	10.8342	16.3329	12.8313	6.58167	11.0161	2.01533	6.48633	7.357	16.5201	13.5112	16.9039
46	9.98335	8.13142	10.8531	16.5895	4.05573	1.266	2.09855	-3.443	-13.8338	19.5641	13.5151	14.2345	8.64373	-4.49255	0.321273	2.027	-3.876	-6.66318	4.93845	10.9743	11.4172	11.3801	10.2642	15.437	18.6875	1.80509	8.71973	23.7051	14.2029	14.3527	8.18609	16.5516	21.0458	19.4405	21.8621	15.0534	26.0301	1.34627	10.9987	17.7314	14.2603	9.05827	11.8689	3.67955	7.59455	8.66918	17.385	14.9215	17.7521
47	11.1268	7.99782	12.1038	15.431	3.46036	3.57767	3.04966	-2.81177	-12.8272	19.3213	14.8187	16.091	9.79773	-2.85133	1.46238	3.89908	-3.51256	-5.70654	6.37736	12.508	12.2906	12.9281	11.2811	17.0552	20.2987	2.98335	10.6246	23.6755	15.0762	15.1892	9.99174	17.844	21.328	20.6491	23.0354	17.0005	26.1279	3.39899	11.8218	19.1411	15.2528	11.5427	12.9133	5.55064	8.96636	10.0985	18.4531	16.4059	18.8707
48	12.1453	7.79943	13.1986	13.8798	3.69991	6.03833	4.55354	-2.34793	-11.9965	18.7381	16.1191	17.8584	10.8199	-1.42439	2.67929	4.4988	-3.47489	-4.61961	7.57673	13.8782	12.7294	14.1323	11.5684	18.0554	21.3318	4.25989	12.2758	23.8703	16.5355	15.805	11.5605	18.5155	21.2183	21.433	23.8303	18.6342	25.7731	5.56686	13.0456	20.3703	15.7227	13.8942	13.9338	7.3957	10.3762	11.3393	19.5718	17.7254	20.0272
49	12.9484	7.55715	14.0485	12.2685	4.71855	8.435	6.30945	-2.16079	-11.4769	17.9384	17.246	19.4021	11.6735	-0.274818	3.63694	6.969	-3.74867	-3.54712	8.53873	14.9577	12.7452	14.8761	11.3539	18.2643	21.6357	5.55112	13.4615	24.2575	18.0297	16.1513	12.8787	18.5892	20.6719	21.6639	24.1611	19.6364	25.0727	7.65106	14.485	21.2953	15.7088	15.9155	14.7284	9.03427	11.6602	12.1321	20.5111	18.7784	20.9265
50	13.441	7.33664	14.5321	10.8008	6.22291	10.499	8.1002	-2.39115	-11.351	17.0853	18.0429	20.6541	12.3357	0.509333	4.20559	8.2286	-4.202	-2.59374	9.27055	15.7222	12.3994	15.1539	10.821	17.8561	21.3064	6.78048	14.0711	24.6873	19.1782	16.2149	13.9849	18.1572	19.7401	21.2452	23.8762	19.8426	24.0505	9.42713	15.9326	21.813	15.2986	17.4323	15.1735	10.3723	12.6599	12.3105	21.0889	19.5038	21.3194
51	13.6207	7.16047	14.6368	9.51624	7.95409	12.1417	9.73212	-2.95782	-11.503	16.2969	18.4591	21.5361	12.7155	0.962364	4.30129	9.35377	-4.72211	-1.86563	9.78982	16.0839	11.754	15.0057	10.1795	16.9882	20.4674	7.85794	14.0387	24.9364	19.7462	16.0118	14.9044	17.3637	18.58	20.3485	23.0864	19.454	22.8134	10.7949	17.2301	21.8519	14.5975	18.1082	15.1907	11.2977	13.3111	11.9751	21.1938	19.8403	21.1466
52	13.5101	7.0349	14.3665	8.40691	9.543	13.301	11.0587	-3.67858	-11.7946	15.602	18.46	22.0004	12.7548	1.15182	3.97879	10.373	-5.14967	-1.39191	10.0829	16.0119	10.9458	14.5461	9.6497	15.8897	19.4019	8.68421	13.4774	24.8488	19.7173	15.6042	15.6692	16.4385	17.2916	19.1656	21.9118	18.6371	21.4615	11.6658	18.2365	21.4746	13.762	17.7456	14.8445	11.7437	13.5448	11.276	20.8316	19.7957	20.4545
53	13.1618	6.94693	13.763	7.45521	10.7275	13.8907	11.9493	-4.45961	-12.0955	14.9847	18.0359	22.1191	12.4971	1.15061	3.37732	11.2719	-5.41589	-1.13994	10.1486	15.5615	10.1266	13.9101	9.34109	14.7623	18.3608	9.20145	12.58	24.3195	19.211	15.0548	16.2774	15.965	15.9645	17.9226	20.5054	17.5439	20.0786	11.9053	18.8886	20.8233	12.9095	16.5755	14.2733	11.756	13.2438	10.354	20.1242	19.4381	19.3875
54	12.6238	6.87633	13.0071	6.60652	11.2485	14.0887	12.4267	-5.35981	-12.3233	14.4021	17.3306	21.9457	11.9908	1.05794	2.55305	11.9269	-5.67156	-1.13083	10.0701	14.7325	9.39864	13.1719	9.27219	13.7373	17.4624	9.35308	11.5143	23.5115	18.3304	14.4021	16.6594	14.9078	14.6624	16.8133	19.0708	16.3508	18.7225	11.7118	19.0442	20.0096	12.1049	14.9781	13.5746	11.385	12.5249	9.35455	19.2033	18.832	18.192
55	11.9736	6.79818	12.2295	5.844	11.1275	14.023	12.4431	-6.48245	-12.4869	13.8221	16.4874	21.5635	11.3777	0.885182	1.57673	12.3203	-6.12	-1.33936	9.96791	13.7117	8.82009	12.3731	9.41373	12.842	16.7301	9.19964	10.472	22.5493	17.1568	13.6832	16.7494	14.2127	13.3978	15.9323	17.6845	15.1533	17.4141	11.2244	18.7634	19.1325	11.3966	13.2977	12.8365	10.7284	11.5377	8.34164	18.1975	18.035	17.0479
56	11.2599	6.73019	11.5156	5.14533	10.5	13.774	12.1627	-7.80778	-12.6564	13.2166	15.607	21.0822	10.751	0.600333	0.434444	12.4918	-6.97233	-1.70644	9.912	12.686	8.369	11.5839	9.64133	12.1533	16.1323	8.86122	9.566	21.6078	15.8443	12.9287	16.6662	13.7717	12.185	15.2958	16.3951	14.0244	16.1094	10.5731	18.1007	18.2622	10.8147	11.7174	12.1326	9.96167	10.4737	7.338	17.2249	17.1507	16.0472
57	10.5247	6.67823	10.9083	4.51297	9.53118	13.4587	11.7079	-9.23933	-12.8646	12.5487	14.7787	20.5885	10.1857	0.166091	-0.89402	12.4046	-8.21811	-2.20827	9.91873	11.7925	7.9993	10.8304	9.88897	11.626	15.628	8.43226	8.82833	20.7476	14.4712	12.1656	16.4886	13.4449	11.0468	14.8307	15.2075	13.034	14.7778	9.88742	17.1741	17.4157	10.3221	10.3273	11.4946	9.17915	9.46841	6.43555	16.3437	16.2555	15.2184
58	9.80093	6.65543	10.3985	3.95545	8.47627	13.137	11.2119	-10.6439	-13.1446	11.8294	14.0445	20.1355	9.686	-0.445455	-2.43827	12.0814	-9.76333	-2.799	9.98127	11.0635	7.63209	10.1434	10.0542	11.17	15.1582	8.01388	8.244	19.9294	13.1084	11.4159	16.3466	13.2066	9.99409	14.443	14.1065	12.2145	13.4374	9.22012	16.1563	16.5952	9.86436	9.18021	10.9469	8.45018	8.66794	5.64591	15.5623	15.4022	14.5166
59	9.10895	6.66263	9.96726	3.47964	7.44027	12.8253	10.7512	-11.8707	-13.492	11.0554	13.4163	19.721	9.222	-1.18945	-4.2663	11.5565	-11.244	-3.43345	10.1007	10.5047	7.17673	9.56196	10.0431	10.843	14.6739	7.66847	7.72748	19.0702	11.8282	10.6985	16.3593	13.0251	9.05736	14.0679	13.0551	11.5985	12.1178	8.57311	15.1752	15.779	9.40255	8.22525	10.4891	7.8037	8.06671	4.94064	14.8642	14.652	13.8803
60	8.45	6.68064	9.58739	3.09021	6.493	12.5053	10.3558	-12.7922	-13.8228	10.204	12.8967	19.3307	8.74791	-1.96879	-6.29952	10.8374	-12.3429	-4.05708	10.2526	10.0225	6.5917	9.08578	9.86936	10.6204	14.1185	7.39689	7.23282	18.1315	10.6617	10.0172	16.4761	12.8593	8.26445	13.6571	12.0156	11.228	10.8494	7.94062	14.3142	14.956	8.9187	7.42186	10.1057	7.22461	7.57247	4.30727	14.1882	13.9955	13.2799
61	7.82029	6.68105	9.22121	2.73045	5.62655	12.14	9.98555	-13.2293	-14.059	9.45552	12.4764	18.9186	8.23027	-2.64564	-8.43691	9.99503	-12.9197	-4.62482	10.3994	9.52827	5.88118	8.70458	9.56185	10.404	13.4499	7.14142	6.71882	17.1197	9.61127	9.36412	16.5914	12.6672	7.61136	13.2015	10.9889	11.034	9.6313	7.33342	13.5598	14.1228	8.42273	6.72252	9.79597	6.66891	7.08688	3.75527	13.494	13.3894	12.7239
62	7.21758	6.64922	8.85529	2.37112	4.82255	11.6883	9.58232	-13.2112	-14.1066	8.9419	12.12	18.4461	7.65236	-3.14318	-10.4483	9.09134	-13.0122	-5.11337	10.5413	8.96891	5.10073	8.41425	9.13003	10.1514	12.7059	6.86086	6.16703	16.0916	8.67525	8.72702	16.7155	12.4172	7.06345	12.7053	10.0193	10.9425	8.47494	6.76904	12.8668	13.2369	7.91855	6.09658	9.55683	6.114	6.55661	3.27609	12.7604	12.7931	12.2277
63	6.64663	6.57344	8.49485	2.119	4.08455	11.1737	9.12696	-12.789	-13.987	8.61278	11.8013	17.9194	7.03736	-3.37748	-12.0949	8.18755	-12.6987	-5.47312	10.6902	8.34982	4.32767	8.16368	8.62029	9.89089	11.9479	6.52515	5.61094	15.1087	7.80038	8.10611	16.8325	12.0971	6.58436	12.1771	9.14275	10.8571	7.41656	6.23184	12.1648	12.3002	7.42852	5.51355	9.34848	5.55658	5.96856	2.86336	11.9621	12.1655	11.8022
64	6.11839	6.45776	8.16009	1.67473	3.42182	10.632	8.64518	-12.1234	-13.7234	8.43282	11.4969	17.3807	6.42464	-3.42782	-13.1106	7.32973	-12.218	-5.67655	10.8504	7.698	3.63036	7.90382	8.08418	9.674	11.2455	6.13718	5.07527	14.2261	6.95409	7.50155	16.8791	11.7296	6.12173	11.6341	8.40636	10.7255	6.745	5.69418	11.4021	11.3455	7.01145	4.95873	9.15409	5.02155	5.349	2.52182	11.1133	11.4945	11.4395
65	5.63671	6.31554	7.88348	1.25097	2.84282	10.1157	8.17488	-11.3792	-13.3821	8.36368	11.1962	16.8917	5.85809	-3.36552	-13.5464	6.55043	-11.7121	-5.7336	11.0273	7.05127	3.04012	7.60463	7.56893	9.58156	10.6513	5.71738	4.57776	13.4483	6.11985	6.91932	16.8307	11.3606	5.64764	11.106	7.80186	10.5613	5.91829	5.12107	10.5466	10.4105	6.65233	4.43315	8.97116	4.5407	4.75059	2.21755	10.2337	10.7779	11.0979
66	5.20984	6.16222	7.71135	0.922485	2.32345	9.65833	7.75127	-10.6986	-12.9724	8.37981	10.9	16.5009	5.37227	-3.24861	-13.4032	5.87767	-11.2549	-5.64574	11.2251	6.45673	2.52733	7.24239	7.11694	9.611	10.166	5.28557	4.15639	12.7571	5.29895	6.36894	16.6989	11.0253	5.17291	10.6304	7.31489	10.4007	5.14662	4.50335	9.6137	9.52928	6.32506	3.94923	8.7958	4.11215	4.2304	1.939	9.34285	10.0309	10.7406
67	4.84472	6.02126	7.54433	0.65	1.849	9.276	7.41733	-10.1597	-12.4997	8.455	10.615	16.2567	4.979	-3.086	-12.8823	5.28567	-10.871	-5.47867	11.434	5.923	2.101	6.83733	6.745	9.77733	9.79133	4.87167	3.838	12.13	4.50133	5.85767	16.5147	10.762	4.723	10.2433	6.95467	10.322	4.52233	3.83133	8.62	8.71067	6.039	3.511	8.62333	3.74	3.79733	1.706	8.501	9.28267	10.566
68	4.53556	5.89916	7.31765	0.433212	1.47482	8.99033	7.17612	-9.77204	-11.9608	8.58295	10.3765	16.1365	4.72055	-2.87264	-12.1801	4.76761	-10.5563	-5.25298	11.6292	5.53691	1.82473	6.43566	6.45666	10.0392	9.50197	4.50749	3.59055	11.5264	3.70921	5.38624	16.2939	10.6098	4.33064	9.94412	6.66457	10.3776	3.94252	3.0981	7.62753	7.96664	5.81985	3.12666	8.46506	3.43494	3.45824	1.53818	7.75045	8.57159	9.98783
69	4.2878	5.80703	7.11304	0.274788	1.20591	8.78233	7.0384	-9.52212	-11.3217	8.78869	10.2164	16.1278	4.57873	-2.61379	-11.4209	4.32859	-10.2808	-4.97864	11.7986	5.31836	1.66085	6.07545	6.27386	10.322	9.28607	4.17963	3.383	10.9235	2.94327	4.97155	16.0529	10.5336	4.02809	9.73572	6.38079	10.5931	3.40834	2.36088	6.68424	7.30386	5.65861	2.82325	8.33456	3.14967	3.20484	1.41927	7.11975	7.95462	9.59218
70	4.1061	5.72885	6.97709	0.187364	1.01173	8.651	6.98748	-9.34697	-10.5977	8.956	10.1586	16.2184	4.527	-2.29127	-10.6241	3.95348	-10.034	-4.67242	11.9442	5.273	1.59136	5.77691	6.1803	10.5633	9.15236	3.8903	3.30191	10.3034	2.24115	4.64052	15.8117	10.4934	3.85145	9.60267	6.06864	10.9982	2.93073	1.70612	5.79888	6.68839	5.55891	2.64118	8.23197	2.84755	2.98094	1.31082	6.63336	7.4797	9.2797
71	3.99049	5.66925	6.89426	0.165455	0.868545	8.59933	6.97207	-9.20209	-9.81801	9.27002	10.2267	16.3599	4.56064	-1.87991	-9.76967	3.67195	-9.83522	-4.30975	12.0757	5.39482	1.58561	5.56229	6.16119	10.7286	9.06105	3.68089	3.38288	9.68764	1.62453	4.40312	15.5824	10.4792	3.81518	9.51271	5.75084	11.5438	2.55892	1.13202	4.98832	6.09074	5.5197	2.6389	8.16469	2.52276	2.77276	1.19673	6.29746	7.15462	9.00417
72	3.94218	5.61404	6.83908	0.212606	0.766818	8.598	6.97783	-9.02852	-9.06575	9.65139	10.43	16.5255	4.66018	-1.41142	-8.87972	3.53549	-9.67467	-3.8453	12.2174	5.61791	1.63094	5.44417	6.24267	10.7669	9.01526	3.60623	3.55936	9.10089	1.12824	4.21585	15.3765	10.5191	3.89264	9.44889	5.44418	12.163	2.30408	0.637687	4.29711	5.48781	5.53042	2.81291	8.15272	2.1993	2.55706	1.10436	6.09413	6.94602	8.74821
73	3.95979	5.56104	6.78755	0.320455	0.693545	8.643	6.99018	-8.803	-8.42809	9.96518	10.7323	16.6793	4.82645	-0.876455	-7.94636	3.54609	-9.522	-3.26755	12.3809	5.89618	1.76736	5.41455	6.43455	10.693	9.01655	3.65955	3.77491	8.56591	0.782364	4.05055	15.1991	10.6022	4.03964	9.41764	5.16227	12.7981	2.20773	0.230818	3.69591	4.85691	5.593	3.16345	8.23027	1.89036	2.32173	1.06427	5.99191	6.82173	8.56245
74	4.04615	5.50735	6.76338	0.463091	0.652909	8.78467	7.01551	-8.47187	-7.91625	10.2635	11.1126	16.7955	5.07245	-0.258455	-6.95314	3.73353	-9.37444	-2.55623	12.5509	6.19809	2.04567	5.45456	6.72802	10.5146	9.04269	3.84292	4.02294	8.09795	0.569192	3.93896	15.0388	10.7156	4.22345	9.4382	4.94144	13.3933	2.25084	-0.154919	3.14226	4.19748	5.71724	3.66375	8.37863	1.61594	2.13641	1.09191	5.96286	6.76848	8.46672
75	4.2048	5.44944	6.78904	0.638364	0.683364	8.986	7.06997	-8.00257	-7.46859	10.5489	11.5381	16.87	5.40155	0.459	-5.92734	4.12651	-9.22756	-1.6969	12.7067	6.489	2.50461	5.57343	7.12302	10.3226	9.09536	4.14668	4.31621	7.71915	0.48597	3.91195	14.8919	10.854	4.419	9.50905	4.86224	13.9054	2.38996	-0.56904	2.61872	3.54935	5.89767	4.27787	8.57097	1.39024	2.04142	1.19755	5.97829	6.78164	8.42732
76	4.43773	5.3827	6.87082	0.844727	0.866	9.207	7.18412	-7.36352	-7.00464	10.8408	11.9603	16.9109	5.83027	1.26173	-4.89488	4.66148	-9.02133	-0.735152	12.8505	6.75127	3.11645	5.76976	7.61573	10.1747	9.17788	4.52173	4.67136	7.43939	0.54497	3.97955	14.762	11.0635	4.61091	9.64642	4.99	14.3149	2.58536	-1.00848	2.13212	2.99639	6.13264	4.94773	8.79367	1.22464	2.04291	1.41882	6.02576	6.85915	8.44079
77	4.7453	5.29793	7.00635	1.08985	1.23027	9.47133	7.3983	-6.46937	-6.42459	11.1478	12.3639	16.9264	6.33264	2.123	-3.85582	5.27499	-8.69811	0.315838	12.9895	6.97609	3.85191	6.00553	8.17074	10.0941	9.30222	4.94444	5.09506	7.25436	0.724081	4.16045	14.6281	11.3479	4.786	9.87741	5.29586	14.6043	2.81674	-1.44337	1.71844	2.60867	6.41239	5.63668	9.03801	1.15673	2.14238	1.75918	6.10621	7.01642	8.50997
78	5.12642	5.18822	7.185	1.40033	1.769	9.78533	7.70844	-5.33389	-5.60022	11.4446	12.764	16.9361	6.883	3.03133	-2.77122	5.935	-8.19611	1.44911	13.125	7.157	4.67333	6.26322	8.74622	10.0728	9.47267	5.41989	5.579	7.17011	1.00889	4.48156	14.4691	11.671	4.957	10.1719	5.75211	14.8267	3.07144	-1.76878	1.42689	2.39867	6.71	6.31789	9.29256	1.21	2.29389	2.24	6.22122	7.27767	8.613
79	5.57759	5.05076	7.40064	1.79791	2.52191	10.141	8.10803	-3.94809	-4.54403	11.7035	13.1896	16.9523	7.45709	3.96909	-1.62027	6.61367	-7.48933	2.65627	13.2526	7.30645	5.52473	6.53527	9.28282	10.1153	9.7243	5.98003	6.09545	7.16048	1.40288	4.92352	14.289	11.9945	5.171	10.5418	6.304	15.025	3.38	-1.85861	1.28824	2.35494	6.99273	6.96536	9.55555	1.37436	2.49361	2.89055	6.37388	7.62533	8.73061
80	6.0907	4.88512	7.64927	2.31976	3.42445	10.5753	8.56082	-2.35334	-3.25364	11.9025	13.6416	16.9674	8.02536	4.91224	-0.408707	7.27172	-6.59822	3.9461	13.3646	7.44764	6.37085	6.81862	9.72369	10.191	10.1128	6.67453	6.62997	7.20131	1.93854	5.46561	14.1303	12.2829	5.447	10.9957	6.89675	15.2439	3.79966	-1.65657	1.36093	2.46717	7.23876	7.57199	9.82143	1.6557	2.73837	3.62127	6.5798	8.05533	8.86065
81	6.658	4.6913	7.92386	3.00321	4.42682	11.07	9.05248	-0.625394	-1.82358	11.9994	14.1271	16.9876	8.57927	5.82009	0.872192	7.89696	-5.54633	5.31659	13.4485	7.60945	7.15621	7.10728	10.0709	10.2596	10.6614	7.51303	7.18145	7.28804	2.61573	6.0863	14.022	12.521	5.78936	11.4897	7.52315	15.5112	4.35867	-1.11082	1.62611	2.71029	7.43539	8.15225	10.0989	2.06094	3.01789	4.36109	6.84252	8.56964	9.00124
82	7.26908	4.47648	8.21655	3.83145	5.47409	11.599	9.54655	1.21164	-0.336364	11.9889	14.6457	17.0115	9.12064	6.66336	2.21536	8.51418	-4.425	6.73818	13.494	7.80355	7.87409	7.38736	10.3319	10.291	11.3741	8.47473	7.76191	7.41773	3.45191	6.75027	13.9625	12.7005	6.195	11.9822	8.21455	15.8048	5.11082	-0.316364	2.07018	3.07336	7.57582	8.70564	10.4066	2.58527	3.32382	5.06345	7.16564	9.15409	9.15882
83	7.91236	4.24421	8.50722	4.81921	6.50418	12.145	10.0091	3.10659	1.15842	11.8822	15.1937	17.0406	9.66309	7.41724	3.62686	9.15235	-3.26867	8.15698	13.5004	8.02445	8.54518	7.64766	10.5151	10.3001	12.1791	9.55509	8.38676	7.58074	4.48649	7.41874	13.9444	12.8233	6.64518	12.4531	8.9663	16.0765	6.08611	0.663414	2.687	3.5413	7.66009	9.21824	10.7372	3.21309	3.65885	5.71545	7.53489	9.75315	9.3334
84	8.57407	4.00185	8.77275	5.91067	7.48991	12.6863	10.4246	5.03051	2.63606	11.7118	15.7645	17.0813	10.2375	8.10236	5.06453	9.81653	-2.10911	9.51042	13.4794	8.25064	9.19345	7.88745	10.6425	10.3111	12.9765	10.7602	9.05945	7.75896	5.68035	8.08554	13.942	12.8954	7.09573	12.9073	9.78705	16.2922	7.22318	1.85367	3.42352	4.08464	7.69039	9.67701	11.0817	3.89867	4.03632	6.30918	7.93575	10.3255	9.51414
85	9.23243	3.76443	9.01509	7.04491	8.433	13.193	10.8167	6.95979	4.08182	11.5255	16.3455	17.1302	10.8615	8.71464	6.468	10.4857	-0.946333	10.7558	13.4437	8.44591	9.84464	8.1123	10.7259	10.3243	13.6421	12.0419	9.74227	7.91758	6.96497	8.74364	13.9367	12.9175	7.53027	13.3537	10.6578	16.4508	8.46409	3.20824	4.24633	4.68842	7.678	10.0765	11.4232	4.60191	4.4793	6.83918	8.34379	10.8309	9.67858
86	9.86778	3.54674	9.23164	8.16897	9.35936	13.6207	11.2144	8.81203	5.51352	11.3649	16.9091	17.1778	11.5169	9.25136	7.77691	11.1216	0.251889	11.8229	13.3932	8.59682	10.491	8.32359	10.7761	10.3013	14.1002	13.3042	10.3778	8.03333	8.2802	9.41048	13.9098	12.8845	7.928	13.7892	11.5502	16.544	9.75095	4.69118	5.09878	5.34751	7.64642	10.4011	11.7408	5.30609	4.98763	7.30573	8.72615	11.2198	9.77173
87	10.463	3.36036	9.4063	9.24676	10.2967	13.9687	11.6369	10.4618	6.90043	11.2565	17.4093	17.18	12.1641	9.76464	8.95473	11.6999	1.52056	12.6727	13.3122	8.69509	11.0911	8.53366	10.8078	10.1658	14.3695	14.4624	10.9515	8.11863	9.53237	10.1292	13.8273	12.8024	8.28064	14.2055	12.4334	16.5533	11.0537	6.25328	5.93169	6.07141	7.61464	10.6433	12.0039	6.01012	5.59341	7.71673	9.06171	11.4866	9.7659
88	10.9916	3.19604	9.5377	10.25	11.2687	14.228	12.0678	11.773	8.16203	11.2195	17.8105	17.0621	12.7553	10.2575	9.95488	12.1895	2.86433	13.3108	13.1858	8.77364	11.5766	8.74782	10.8242	9.91333	14.482	15.4844	11.467	8.19367	10.6483	10.9131	13.6806	12.6922	8.59609	14.5853	13.2849	16.474	12.3522	7.79021	6.69188	6.82436	7.609	10.7993	12.1875	6.692	6.31445	8.08491	9.33794	11.641	9.65418
89	11.4653	3.1019	9.62478	11.1667	12.267	14.374	12.4651	12.734	9.16011	11.2889	18.09	16.7901	13.246	10.72	10.7689	12.5183	4.23267	13.7123	13.015	8.861	11.9087	8.97133	10.8243	9.59156	14.5053	16.3463	11.9357	8.27167	11.5779	11.7172	13.4688	12.5713	8.888	14.916	14.0749	16.3003	13.646	9.18544	7.36256	7.55733	7.64667	10.9008	12.2898	7.33667	7.10767	8.415	9.52944	11.6871	9.44611
90	11.8515	3.02955	9.6391	11.9875	13.2425	14.428	12.7953	13.3839	9.81599	11.4581	18.1935	16.4079	13.5507	11.1559	11.4502	12.6895	5.53178	13.924	12.8106	8.98218	12.0866	9.21448	10.8012	9.25611	14.5147	17.0777	12.3632	8.35381	12.2837	12.4919	13.2014	12.4594	9.20073	15.1789	14.742	16.0243	14.9317	10.3295	7.92608	8.20384	7.73555	10.982	12.3307	7.94697	7.91559	8.71864	9.63505	11.6401	9.2058
91	12.1568	2.98804	9.57918	12.6818	14.1406	14.409	13.0309	13.8965	10.145	11.7068	18.1375	15.9517	13.675	11.5608	12.0385	12.7542	6.67	14.0055	12.591	9.15082	12.1293	9.471	10.7557	8.975	14.5625	17.6961	12.7556	8.44345	12.809	13.2101	12.915	12.3865	9.53982	15.3359	15.2552	15.6479	16.1892	11.2252	8.37682	8.71727	7.89282	11.0748	12.3517	8.50736	8.70736	9.02082	9.69873	11.5574	8.99545
92	12.4217	2.9453	9.49767	13.2643	14.9234	14.3283	13.1913	14.4053	10.1945	12.007	17.9472	15.4981	13.644	11.9311	12.6021	12.7698	7.51056	13.9937	12.3776	9.39845	12.1271	9.76566	10.7225	8.83922	14.6723	18.1998	13.139	8.55737	13.2178	13.8558	12.6578	12.3754	9.88718	15.3909	15.5703	15.2165	17.3539	11.8596	8.74046	9.11394	8.14042	11.2106	12.3816	9.01088	9.47844	9.327	9.74277	11.4979	8.86582
93	12.6559	2.91053	9.41233	13.7219	15.5743	14.207	13.3108	15.0028	10.137	12.329	17.6624	15.1375	13.5122	12.2576	13.1799	12.809	8.10178	13.9499	12.2193	9.74255	12.1391	10.1554	10.7372	8.817	14.8404	18.5922	13.5471	8.72479	13.5954	14.4351	12.4906	12.4397	10.2589	15.3656	15.6893	14.778	18.3561	12.2836	9.04407	9.44337	8.49742	11.4235	12.4511	9.46315	10.2158	9.65718	9.80122	11.5264	8.86673
94	12.9088	2.86661	9.344	14.0699	16.1211	14.056	13.431	15.6771	10.1325	12.6423	17.3531	14.9487	13.3616	12.5544	13.8151	12.9172	8.47267	13.9361	12.1685	10.1844	12.2215	10.7264	10.8228	9.02033	15.0639	18.8697	14.0319	8.98055	14.1064	15.0092	12.5041	12.5785	10.7027	15.3242	15.6662	14.4026	19.0829	12.5915	9.34024	9.80642	8.96209	11.743	12.602	9.861	10.9559	10.0408	9.945	11.6824	9.00782
95	13.2251	2.81312	9.32382	14.3331	16.5936	13.9033	13.623	16.3935	10.3032	12.9435	17.1036	15.0268	13.2575	12.8534	14.5539	13.1352	8.73978	14.0561	12.2576	10.7655	12.4243	11.499	10.9657	9.29711	15.3338	19.0615	14.6425	9.39363	14.8589	15.6512	12.728	12.8077	11.271	15.3796	15.5316	14.1274	19.5551	12.8584	9.675	10.3156	9.5627	12.2066	12.8395	10.2375	11.7639	10.5098	10.2179	11.9749	9.32095
96	13.6514	2.75467	9.38846	14.5029	17.0436	13.7827	14.006	17.1197	10.7954	13.2495	16.9949	15.3857	13.2654	13.2116	15.5484	13.4671	9.00033	14.384	12.5275	11.5231	12.7723	12.5298	11.1668	9.64589	15.6482	19.2242	15.4182	10.0112	15.9318	16.4277	13.2006	13.1461	12.0155	15.6498	15.3572	13.9675	19.7751	13.1521	10.1222	11.0719	10.327	12.8823	13.1994	10.6592	12.7208	11.1005	10.6418	12.4228	9.83952
97	14.2453	2.71759	9.58445	14.6061	17.5314	13.717	14.6291	17.8441	11.7114	13.6107	17.1419	16.0781	13.4245	13.6652	16.8914	13.9444	9.35067	14.9898	13.0524	12.4795	13.3105	13.9235	11.4305	10.038	16.0453	19.4145	16.4237	10.849	17.4352	17.4301	13.9941	13.6294	13.0451	16.2925	15.2252	13.9611	19.8272	13.5111	10.7328	12.2119	11.3155	13.8591	13.7404	11.2079	13.8578	11.8676	11.2664	13.07	10.6324
98	15.081	2.75824	9.94046	14.6432	18.1664	13.7577	15.5771	18.5872	13.1479	14.0759	17.6123	17.2202	13.8121	14.2671	18.7402	14.6477	9.85378	16.0348	13.8725	13.735	14.1191	15.7517	11.7419	10.4723	16.6317	19.739	17.7452	11.9796	19.4209	18.701	15.1691	14.2755	14.444	17.4497	15.2431	14.1562	19.8119	13.9689	11.6144	13.842	12.5655	15.1627	14.5017	11.9605	15.2725	12.841	12.1107	13.9367	11.709
99	16.2059	2.94315	10.4708	14.6188	19.0432	13.9163	16.9299	19.4099	15.224	14.6892	18.4459	18.8079	14.4594	15.0566	21.1946	15.5852	10.6074	17.5524	15.0123	15.3405	15.2265	18.0364	12.0963	11.0062	17.4747	20.2828	19.4016	13.4087	21.8875	20.287	16.7475	15.1367	16.2664	19.1655	15.4874	14.5893	19.8444	14.5196	12.8506	16.0023	14.1534	16.8401	15.5073	12.9333	17.0314	14.0654	13.2194	15.0606	13.1234
100	17.6717	3.3317	11.203	14.546	20.258	14.226	18.695	20.401	17.906	15.496	19.709	20.91	15.401	16.079	24.254	16.8	11.676	19.612	16.517	17.338	16.679	20.815	12.497	11.692	18.658	21.123	21.445	15.186	24.859	22.239	18.767	16.269	18.563	21.492	16.037	15.343	20.039	15.16	14.506	18.749	16.169	18.941	16.803	14.15	19.187	15.615	14.675	16.487	14.933
all values Left	mean	std	steps
1	8.25016	6.47822	8.531	3.616	-0.123	2.411	11.117	8.038	-1.962	-0.716	-0.181	1.411	9.703	6.647	10.225	-1.901	19.298	2.048	6.362	21.395	16.886	14.181	6.714	7.845	19.632	14.084	19.325	-1.406	11.938	13.604	6.395	1.036	11.77	2.715	6.633	7.937	16.778	13.58	16.743	-1.08	11.059	12.623	4.537	3.917	15.165	1.959	-2.559	2.115	-1.09
2	7.43729	6.97227	7.44435	3.46988	-1.49182	1.81833	11.7797	6.61501	-4.91512	-2.87499	-3.19675	0.249364	8.28644	6.50779	9.08815	-3.06768	20.6701	0.892596	5.16215	21.5585	15.1211	13.2123	5.209	7.977	19.2256	14.0521	18.2449	-1.74962	11.0426	13.8867	6.2293	0.715374	10.8691	1.10997	5.90766	6.90164	16.1105	12.4227	16.4973	-3.192	11.771	12.6351	2.52125	2.22764	14.4919	1.18805	-2.69006	-0.237879	-3.14837
3	7.25568	7.39523	7.01658	4.00232	-1.84921	1.77233	12.9703	5.53675	-7.10845	-4.46434	-5.58832	0.0995455	7.46352	7.00903	8.49424	-2.90206	21.4697	0.475909	4.83812	22.115	14.1917	12.5988	4.3356	8.83464	19.3425	14.6609	17.8906	-1.10677	10.8435	14.5754	6.71219	1.23271	10.3937	0.454061	5.75596	6.44036	15.893	11.923	16.6658	-4.392	13.1497	13.4908	1.51422	1.30982	14.154	1.08049	-1.29312	-2.18477	-4.46153
4	7.7212	7.67281	7.26409	5.09948	-1.07582	2.26	14.492	4.97345	-8.16927	-5.25239	-7.06212	0.867	7.34715	7.96291	8.58545	-1.34045	21.629	0.769333	5.38627	22.9109	14.1945	12.411	4.21958	10.3213	19.8459	15.7786	18.3106	0.29997	11.3061	15.5885	7.77045	2.50785	10.3996	0.798727	6.20182	6.61382	16.1293	12.1546	17.2618	-4.68	14.9785	15.0158	1.59473	1.53264	14.3282	1.72194	1.24182	-3.43479	-4.86839
5	8.75563	7.74041	8.15619	6.60926	0.64703	3.33333	16.1307	5.06562	-8.15748	-5.12796	-7.47773	2.31009	8.00995	9.18836	9.37664	1.19947	21.186	1.63883	6.73906	23.5612	15.0094	12.6866	4.88081	12.2606	20.5171	17.232	19.3722	2.21487	12.3111	16.8444	9.25166	4.40617	10.862	2.06301	7.19988	7.448	16.7806	13.0781	18.2267	-3.98833	16.9604	16.8803	2.85906	2.72482	15.0289	3.13847	4.40294	-3.78815	-4.27354
6	10.1067	7.60579	9.37953	8.24171	2.91545	4.79333	17.624	5.70399	-7.31406	-4.20533	-7.14698	3.98412	9.16537	10.4487	10.7418	4.13152	20.3065	2.77101	8.5413	23.8352	16.3748	13.3586	6.24464	14.3146	21.0751	18.7568	20.7046	4.37051	13.5866	18.213	10.9519	6.76276	11.6743	3.79098	8.48034	8.77291	17.7466	14.4491	19.3824	-2.677	18.7216	18.5994	4.89611	4.65245	16.1281	5.24621	7.60621	-3.39512	-3.04162
7	11.5406	7.29968	10.7324	9.703	5.475	6.464	18.797	6.78339	-5.876	-2.51418	-6.39082	5.59136	10.6249	11.5641	12.2635	6.91712	19.2775	4.00724	10.4479	23.7718	17.8312	14.2235	7.96836	16.1785	21.336	20.1514	22.0627	6.54852	14.9682	19.5238	12.6351	9.30555	12.7028	5.72597	9.87067	10.1984	18.8457	15.9592	20.4338	-1.008	20.0023	19.8264	7.29961	6.86627	17.5759	7.63812	10.5143	-2.32745	-1.4363
8	12.8357	6.87814	12.0389	10.7823	8.00421	8.14933	19.4257	8.03492	-4.20139	-0.440414	-5.39601	6.95852	12.1524	12.3733	13.6178	9.19831	18.2835	5.27313	12.1484	23.6701	18.9928	15.0856	9.75258	17.6451	21.2016	21.1555	23.1843	8.5356	16.3124	20.6459	14.1051	11.8453	13.7627	7.61016	11.1763	11.4216	19.9273	17.384	21.1412	0.696667	20.6882	20.3102	9.71353	8.97273	19.1584	10.0162	12.8253	-0.803434	0.258616
9	13.8329	6.39758	13.1825	11.2479	10.2497	9.688	19.545	9.26263	-2.55733	1.70189	-4.32288	8.05406	13.5502	12.7499	14.5965	10.7329	17.433	6.49152	13.3749	23.7352	19.6714	15.7462	11.3505	18.4614	20.6098	21.6122	23.9257	10.1885	17.4816	21.4624	15.1888	14.2138	14.6092	9.26882	12.2853	12.1542	20.7716	18.5277	21.3446	2.14067	20.7775	20.0023	11.8545	10.6907	20.6499	12.1106	14.3383	1.04592	1.8088
10	14.4556	5.91396	14.0618	11.1518	12.0092	10.972	19.195	10.3564	-1.14227	3.68155	-3.29145	8.92882	14.7115	12.7219	15.072	11.4721	16.7301	7.59427	14.0304	24.0678	19.798	16.1245	12.678	18.6123	19.6624	21.4882	24.1398	11.2895	18.3871	21.8595	15.7053	16.2074	15.1146	10.5819	13.0924	12.2998	21.1606	19.3409	20.9651	3.191	20.3221	19.1248	13.5985	11.9275	21.839	13.6655	15.1853	3.15436	3.06264
11	14.6789	5.512	14.5486	10.591	13.2528	11.8503	18.4533	11.3125	-0.0617273	4.26466	-2.4067	9.58618	15.5368	12.3328	15.1197	11.5204	16.1535	8.48884	14.0805	24.514	19.4102	16.2159	13.7942	18.2237	18.492	20.7705	23.7806	11.8482	18.9269	21.8106	15.7265	17.6529	15.2203	11.4221	13.4812	11.9378	21.1123	19.7903	20.0971	3.79833	19.5513	17.8773	14.8833	12.5888	22.639	14.7005	15.4821	5.33174	3.96852
12	14.5859	5.13856	14.6313	9.72411	13.8907	12.3523	17.562	12.0759	0.657333	6.929	-1.75544	9.97467	16.0177	11.6437	14.8413	11.0144	15.664	9.071	13.549	24.8776	18.6501	16.05	14.7366	17.454	17.198	19.6363	22.9346	11.8614	19.036	21.4181	15.3391	18.1592	14.9219	11.7954	13.448	11.221	20.6539	19.8483	18.9819	4.05833	18.646	16.472	15.7221	12.815	22.9577	15.274	15.2923	7.41511	4.54056
13	14.1971	4.8828	14.2948	8.73694	14.0916	12.49	16.672	12.5859	1.04636	8.24688	-1.32645	10.1363	16.0921	10.8285	14.3279	10.3214	15.2117	9.33615	12.672	24.9162	17.6186	15.6518	15.5225	16.5061	15.8708	18.3701	21.6938	11.4638	18.7539	20.7771	14.6579	17.518	14.3685	11.6935	12.9432	10.283	19.878	19.5361	17.8077	3.998	17.7142	15.1107	16.1895	12.606	22.8932	15.4911	14.8279	9.19636	4.74845
14	13.6204	4.70131	13.6311	7.75001	14.002	12.276	15.8943	12.798	1.1603	9.41672	-1.11915	10.1138	15.7397	10.0144	13.6649	9.70568	14.7499	9.29221	11.6144	24.5688	16.4097	15.1075	16.1538	15.965	14.5706	17.1687	20.2791	10.8643	18.1266	19.9892	13.818	16.1525	13.6763	11.1919	12.0693	9.28245	18.9155	18.9581	16.7135	3.626	16.7893	13.8637	16.3106	12.1658	22.4549	15.4746	14.1732	10.5902	4.68446
15	12.9245	4.56678	12.8349	6.82177	13.7325	11.886	15.2097	12.6272	1.13242	10.4757	-1.15137	10.0033	15.045	9.31355	12.9206	9.34973	14.2305	9.00314	10.5627	23.8434	15.1028	14.4559	16.5776	14.9455	13.3085	16.2029	18.8472	10.1742	17.254	19.1463	12.9575	14.4778	12.9331	10.4746	11.0511	8.26909	17.9186	18.1864	15.7948	3.088	15.8712	12.7658	16.15	11.5713	21.7691	15.3852	13.3799	11.4823	4.4519
16	12.1891	4.46974	12.0375	5.98294	13.3993	11.421	14.579	12.1985	1.00545	11.392	-1.37224	9.92836	14.086	8.75064	12.1465	9.27788	13.6154	8.60558	9.64418	22.8996	13.7806	13.7371	16.7512	14.2127	12.1027	15.4838	17.4782	9.48682	16.2918	18.3097	12.1433	12.7667	12.2182	9.66924	10.023	7.272	16.9721	17.2949	15.0202	2.481	14.9871	11.7948	15.8433	10.9226	20.9361	15.2944	12.5396	11.8964	4.09458
17	11.4654	4.40592	11.3275	5.2041	13.0661	10.9697	13.963	11.6074	0.798636	12.0178	-1.74374	9.9103	13.0623	8.31227	11.3883	9.4452	12.9095	8.17905	8.89367	21.9164	12.5005	12.9776	16.7062	13.7627	10.9691	14.9548	16.2019	8.82172	15.3404	17.495	11.4213	11.218	11.5673	8.87937	9.11905	6.37673	16.1236	16.3837	14.3472	1.90433	14.154	10.8977	15.4713	10.3091	19.9973	15.2318	11.7344	11.9022	3.66599
18	10.7846	4.3776	10.7237	4.47309	12.7406	10.5657	13.3257	10.9684	0.449424	12.3898	-2.24673	9.95291	12.1167	7.94964	10.672	9.70239	12.1784	7.8121	8.29333	21.0219	11.31	12.2083	16.5454	13.4312	9.92227	14.5502	15.0268	8.17496	14.5036	16.7042	10.8314	9.89187	11.0006	8.15604	8.4099	5.59273	15.3811	15.51	13.7309	1.44433	13.3944	10.0064	15.1339	9.75927	19.0174	15.1974	11.0441	11.5206	3.21145
19	10.15	4.38074	10.2283	3.80718	12.3973	10.207	12.629	10.3637	-0.0705455	12.4865	-2.827	10.0622	11.3286	7.57482	10.0283	9.95573	11.4727	7.51982	7.77391	20.1866	10.2424	11.4517	16.3804	13.1908	8.99318	14.1708	13.9406	7.547	13.7685	15.9215	10.3335	8.78264	10.5316	7.52709	7.87636	4.89182	14.6973	14.7281	13.1509	1.142	12.7218	9.09682	14.887	9.24845	18.0124	15.1736	10.4766	10.9355	2.72655
20	9.54891	4.40971	9.80853	3.21867	11.981	9.852	11.865	9.83889	-0.749818	12.3214	-3.44791	10.2124	10.7241	7.10527	9.47994	10.0686	10.8599	7.26844	7.27864	19.338	9.28178	10.7262	16.3292	13.0092	8.21591	13.7688	12.8922	6.95629	13.0984	15.1311	9.87174	7.8631	10.1393	6.94824	7.40774	4.26655	14.0249	14.0551	12.6162	0.953	12.1333	8.19909	14.7455	8.75	17.0014	15.1355	9.97794	10.252	2.18192
21	8.96124	4.45684	9.42042	2.69197	11.486	9.45667	11.0423	9.36193	-1.54939	11.9145	-4.05708	10.3657	10.2286	6.50097	9.03067	9.97845	10.3615	7.00854	6.76961	18.4045	8.40265	10.0384	16.4305	12.8379	7.56945	13.3171	11.8531	6.40695	12.44	14.3335	9.40645	7.10235	9.82153	6.37768	6.92332	3.71909	13.3294	13.4371	12.1387	0.778333	11.6245	7.36103	14.6863	8.24709	15.9944	15.0516	9.48979	9.50039	1.54282
22	8.37245	4.50407	9.04176	2.21224	10.9287	9.019	10.134	8.89012	-2.31745	11.267	-4.61273	10.5107	9.75252	5.77336	8.67491	9.68742	9.953	6.70952	6.21927	17.3955	7.57097	9.37964	16.5528	12.6359	7.02709	12.8199	10.8328	5.8657	11.7443	13.5019	8.9187	6.42627	9.5737	5.80242	6.38479	3.24382	12.5839	12.8316	11.7322	0.554	11.1936	6.63573	14.6298	7.71127	15.002	14.9062	8.92118	8.68173	0.788576
23	7.78679	4.5374	8.66244	1.78411	10.3687	8.563	9.37333	8.37678	-2.91633	10.4591	-5.09222	10.6613	9.23267	4.99	8.39833	9.26333	9.63	6.36067	5.66233	16.3499	6.76278	8.737	16.6679	12.371	6.551	12.2904	9.87311	5.29844	10.9786	12.6154	8.41867	5.80567	9.36267	5.23822	5.79544	2.835	11.7818	12.1969	11.3839	0.227	10.8097	6.035	14.5073	7.158	14.0458	14.6941	8.244	7.77667	-0.0354444
24	7.21623	4.54464	8.29797	1.44286	9.85348	8.123	8.85733	7.80698	-3.29155	9.53781	-5.45539	10.8222	8.64905	4.22167	8.15588	8.72114	9.39355	5.96316	5.12342	15.3395	5.96348	8.111	16.7969	12.0258	6.08809	11.7402	9.01912	4.68107	10.1272	11.6991	7.9103	5.22214	9.16613	4.71528	5.18956	2.49973	10.9328	11.5167	11.0472	-0.163	10.4386	5.57985	14.2597	6.64255	13.1332	14.3993	7.50827	6.82223	-0.828444
25	6.67959	4.51892	7.98045	1.19548	9.426	7.728	8.541	7.1887	-3.42718	8.58515	-5.66406	11.0004	8.02067	3.54509	7.90382	8.13497	9.22464	5.54512	4.62091	14.41	5.17842	7.50155	16.8708	11.6473	5.61336	11.1989	8.30476	4.02176	9.20964	10.7903	7.41803	4.67073	8.98085	4.25488	4.62242	2.19645	10.0561	10.7896	10.6924	-0.573	10.0823	5.32991	13.8845	6.20382	12.2681	14.0115	6.79136	5.88058	-1.45661
26	6.19888	4.47078	7.76528	1.01401	9.08424	7.41733	8.40267	6.56461	-3.39952	7.66058	-5.73057	11.2007	7.37279	2.96448	7.61558	7.56893	9.11218	5.12395	4.19215	13.6022	4.41422	6.91473	16.8582	11.2727	5.13927	10.7052	7.7151	3.28905	8.26067	9.91696	6.99937	4.15626	8.80404	3.85472	4.13081	1.92	9.17776	10.0309	10.566	-0.928333	9.75585	5.2383	13.4079	5.87773	11.4711	13.5628	6.16739	5.02003	-1.86324
27	5.77157	4.40152	7.60913	0.877535	8.83876	7.188	8.36267	5.97053	-3.30503	6.81914	-5.66501	11.414	6.75582	2.45933	7.26736	7.07839	9.03673	4.73581	3.86576	12.8878	3.65364	6.36064	16.7638	10.9447	4.694	10.2932	7.25465	2.53458	7.33126	9.09707	6.63844	3.68451	8.63005	3.5179	3.72143	1.69327	8.35533	9.27089	9.92488	-1.19633	9.44524	5.2427	12.8551	5.64464	10.7515	13.103	5.6753	4.25262	-1.9864
28	5.41417	4.33104	7.38164	0.778636	8.68264	7.046	8.405	5.46173	-3.15364	6.07355	-5.509	11.6165	6.20009	2.05936	6.87636	6.681	9.01364	4.39727	3.61273	12.2391	2.92036	5.84591	16.6056	10.7133	4.30618	9.97864	6.90673	1.84218	6.45409	8.35036	6.30955	3.26291	8.46991	3.223	3.41364	1.52891	7.62645	8.54973	9.56582	-1.374	9.13736	5.33336	12.2744	5.49936	10.0962	12.6601	5.36509	3.61736	-1.85927
29	5.12534	4.2669	7.15819	0.705364	8.60358	6.99233	8.51733	5.04819	-2.9577	5.4338	-5.29589	11.7911	5.73261	1.79636	6.48576	6.39872	9.02127	4.08313	3.399	11.6246	2.24638	5.37182	16.3994	10.5803	4.01027	9.75769	6.62151	1.24628	5.62381	7.67487	6.02599	2.92281	8.33722	2.91697	3.1711	1.41182	7.02585	7.92649	9.26135	-1.437	8.84085	5.5237	11.7236	5.40845	9.55498	12.2564	5.262	3.12092	-1.57933
30	4.9055	4.21609	6.99736	0.657374	8.59509	6.97433	8.7	4.75214	-2.7093	4.87706	-5.03755	11.9409	5.41057	1.6443	6.12636	6.22974	9.05145	3.8182	3.30579	11.0141	1.65228	4.95564	16.1692	10.5166	3.84173	9.61278	6.33242	0.727343	4.87335	7.0579	5.80813	2.6942	8.23334	2.5861	2.95346	1.30291	6.57397	7.45683	8.9912	-1.35167	8.56382	5.81833	11.252	5.33109	9.14325	11.902	5.35733	2.72499	-1.21303
31	4.75701	4.17919	6.90376	0.666394	8.63555	6.975	8.956	4.59485	-2.40473	4.39852	-4.74485	12.0757	5.28094	1.58745	5.82636	6.15848	9.10973	3.65367	3.36809	10.3872	1.16352	4.62827	15.93	10.4847	3.81936	9.51915	6.01836	0.299182	4.23333	6.47521	5.64897	2.61827	8.16512	2.25106	2.75155	1.18945	6.2587	7.13452	8.74009	-1.078	8.31445	6.244	10.9069	5.18191	8.85615	11.5947	5.64209	2.43173	-0.830303
32	4.67919	4.1528	6.84514	0.778354	8.76733	6.98533	9.11067	4.52923	-2.01482	3.99796	-4.40414	12.2211	5.30967	1.5887	5.6033	6.19877	9.19527	3.60559	3.54045	9.76036	0.81598	4.39209	15.6973	10.4917	3.90155	9.45289	5.70141	-0.0911414	3.66657	5.90205	5.55265	2.73655	8.15272	1.93037	2.53839	1.09945	6.07195	6.9299	8.56062	-0.582333	8.08685	6.81624	10.6793	4.96945	8.69145	11.3323	6.08742	2.2267	-0.454192
33	4.67789	4.14025	6.79041	1.04221	8.97636	7.00333	9.586	4.55171	-1.54694	3.691	-3.98712	12.3891	5.46763	1.64221	5.46785	6.35467	9.32	3.68299	3.75418	9.15945	0.595707	4.20445	15.4828	10.5485	4.05173	9.41714	5.39836	-0.504596	3.14226	5.31634	5.51932	3.05614	8.23125	1.64012	2.30775	1.06345	5.98406	6.81173	8.46672	0.0876667	7.88685	7.48697	10.5575	4.76091	8.6307	11.1037	6.63236	2.12998	-0.0701313
34	4.75295	4.12738	6.76333	1.48767	9.207	7.037	9.921	4.647	-1.027	3.53767	-3.45033	12.563	5.71933	1.791	5.412	6.64567	9.488	3.89833	3.997	8.611	0.497	4.039	15.2933	10.648	4.237	9.43633	5.12133	-0.948667	2.64467	4.70267	5.53467	3.53867	8.38133	1.40433	2.13167	1.095	5.96367	6.768	8.42767	0.91	7.735	8.225	10.5433	4.592	8.69333	10.9033	7.229	2.2	0.326333
35	4.90816	4.11074	6.78904	2.0931	9.48485	7.11733	10.2403	4.80518	-0.414455	3.54661	-2.79126	12.7205	6.00557	2.10367	5.43233	7.06065	9.73982	4.20708	4.28615	8.13108	0.517162	3.93482	15.1261	10.7766	4.433	9.5069	4.91279	-1.39214	2.1802	4.06642	5.60311	4.14007	8.5757	1.22994	2.04058	1.21082	5.98223	6.78818	8.43998	1.88567	7.65721	9.01709	10.6177	4.50627	8.87324	10.7287	7.82155	2.41388	0.762717
36	5.14793	4.083	6.87502	2.85597	9.81539	7.26533	10.5443	5.04934	0.295364	3.75205	-2.00601	12.8673	6.30322	2.58115	5.52588	7.58582	10.1164	4.58112	4.63597	7.73758	0.657899	3.91373	14.9745	10.9499	4.62409	9.64523	4.87306	-1.74983	1.77212	3.4557	5.73393	4.81809	8.80122	1.15648	2.04227	1.43918	6.0324	6.87572	8.50524	2.92167	7.63794	9.83261	10.7295	4.51282	9.19084	10.5684	8.39282	2.77239	1.30369
37	5.47167	4.04076	7.01918	3.74909	10.1983	7.496	10.855	5.37809	1.09836	4.17391	-1.09345	13.0092	6.57891	3.20882	5.69082	8.19336	10.6432	5.003	5.05373	7.44982	0.906182	3.98973	14.8381	11.2015	4.798	9.87955	5.025	-1.86164	1.47327	2.94382	5.92391	5.52355	9.04791	1.21273	2.13855	1.78645	6.117	7.05818	8.60573	3.931	7.65891	10.64	10.7632	4.62318	9.67736	10.4283	8.95482	3.25809	1.95827
38	5.87058	3.98464	7.20818	4.71385	10.6621	7.82833	11.1823	5.80531	1.971	4.74343	-0.0943434	13.1466	6.82815	3.96536	5.90461	8.82332	11.3195	5.47363	5.53173	7.25909	1.25173	4.18909	14.712	11.5173	4.97155	10.1795	5.35707	-1.67737	1.31299	2.58533	6.16787	6.22344	9.30468	1.38596	2.28526	2.28518	6.23443	7.33948	8.72081	4.82733	7.70867	11.4125	10.7378	4.79964	10.3367	10.3359	9.51573	3.8008	2.74638
39	6.33683	3.91262	7.43675	5.69906	11.1864	8.21967	11.4943	6.31314	2.88985	5.39746	0.978162	13.2754	7.03736	4.79133	6.1467	9.38827	12.0912	6.02925	6.04661	7.17056	1.70534	4.52709	14.5733	11.8538	5.189	10.5572	5.83526	-1.15373	1.31277	2.39261	6.45343	6.89437	9.57018	1.6852	2.47654	2.94173	6.38943	7.70622	8.8478	5.598	7.80264	12.1453	10.7207	5.04155	11.1899	10.313	10.0602	4.37546	3.68772
40	6.85802	3.82369	7.70155	6.66191	11.7477	8.655	11.762	6.87058	3.84582	6.09282	2.12773	13.3865	7.20112	5.64436	6.40582	9.84752	12.8631	6.72285	6.57991	7.16048	2.28991	4.98336	14.4053	12.1669	5.469	11.0226	6.395	-0.355758	1.50633	2.35494	6.75364	7.51888	9.83824	2.11715	2.71303	3.67482	6.59788	8.15967	8.98427	6.261	7.94664	12.8314	10.7675	5.35427	12.1826	10.3764	10.5904	4.96227	4.72964
41	7.41765	3.72019	7.99143	7.58157	12.3194	9.124	11.9387	7.45284	4.81145	6.80003	3.35682	13.4631	7.34495	6.48382	6.67464	10.1914	13.5371	7.54697	7.12873	7.20208	3.03107	5.53882	14.2303	12.4375	5.81518	11.5247	6.99248	0.633071	1.87296	2.45965	7.0332	8.11484	10.1194	2.67087	2.98411	4.41355	6.86515	8.70873	9.13684	6.87433	8.15124	13.4727	10.8983	5.71264	13.252	10.5378	11.1184	5.54559	5.81058
42	8.00066	3.60393	8.2971	8.46744	12.8765	9.588	12.0073	8.02954	5.74336	7.47586	4.65741	13.4977	7.48578	7.25912	6.9533	10.431	14.0217	8.48976	7.70615	7.29147	3.93368	6.17645	14.0875	12.6437	6.227	12.0241	7.62752	1.83433	2.38412	2.68686	7.2731	8.68331	10.4316	3.33167	3.27891	5.11091	7.18834	9.30827	9.30759	7.517	8.42306	14.0925	11.1278	6.09818	14.3091	10.7845	11.6753	6.12805	6.86218
43	8.59168	3.48237	8.59167	9.33882	13.3741	10.022	11.96	8.59136	6.60973	8.12315	6.02752	13.4967	7.65512	7.97045	7.23027	10.6007	14.3142	9.54627	8.32736	7.42427	4.99785	6.84645	13.9958	12.786	6.67773	12.4993	8.32739	3.20824	3.03109	3.0273	7.46361	9.21055	10.7669	4.04567	3.60218	5.75982	7.55667	9.91491	9.48485	8.222	8.77155	14.7173	11.4816	6.48382	15.2718	11.0876	12.2906	6.71191	7.83794
44	9.17483	3.35828	8.86093	10.2186	13.7946	10.4133	11.802	9.14048	7.38639	8.77553	7.42406	13.4701	7.85145	8.63703	7.49355	10.7052	14.458	10.7224	8.99509	7.5914	6.18314	7.52045	13.9549	12.8762	7.12755	12.9602	9.09281	4.71445	3.77846	3.45934	7.59671	9.68047	11.1145	4.77131	3.96472	6.34964	7.95532	10.479	9.65661	9.00933	9.19324	15.3582	11.9406	6.83964	16.0558	11.4364	12.9566	7.30169	8.68874
45	9.74337	3.24023	9.104	11.1298	14.1073	10.7833	11.6053	9.69144	8.088	9.45489	8.78978	13.4283	8.07367	9.284	7.73833	10.767	14.504	11.9738	9.68033	7.77189	7.44044	8.192	13.9433	12.92	7.561	13.4122	9.92111	6.30011	4.57611	3.971	7.66967	10.0886	11.4578	5.49711	4.38144	6.876	8.35944	10.9572	9.763	9.87067	9.694	16.0087	12.4518	7.154	16.6793	11.802	13.6827	7.901	9.41244
46	10.2857	3.14381	9.31027	12.0665	14.3182	11.155	11.416	10.2782	8.71464	10.1544	10.0747	13.3686	8.29209	9.93609	7.96564	10.8053	14.5097	13.2141	10.3207	7.93055	8.69227	8.85436	13.942	12.9002	7.954	13.8525	10.7965	7.85791	5.38327	4.54145	7.68918	10.4182	11.7715	6.21891	4.86582	7.33609	8.73755	11.3196	9.77509	10.784	10.2788	16.6448	12.9752	7.38882	17.1697	12.1376	14.4615	8.52236	10.0147
47	10.7922	3.07664	9.47358	12.999	14.4198	11.5507	11.283	10.9139	9.26264	10.8393	11.2152	13.2729	8.47874	10.5802	8.1787	10.8241	14.5383	14.3551	10.9006	8.04267	9.86692	9.53182	13.9331	12.8251	8.30436	14.2702	11.6895	9.25777	6.15347	5.16248	7.67244	10.6577	12.0297	6.91178	5.4323	7.74427	9.06919	11.558	9.68388	11.7117	10.9425	17.2427	13.4741	7.55391	17.5754	12.405	15.2805	9.18619	10.5085
48	11.2444	3.02072	9.58978	13.8661	14.4206	11.9573	11.225	11.5804	9.78682	11.4775	12.1811	13.1211	8.61632	11.1635	8.38121	10.824	14.6149	15.3663	11.4217	8.12768	10.9032	10.2676	13.8935	12.7174	8.61773	14.6492	12.5696	10.4052	6.85834	5.83699	7.63881	10.8113	12.2057	7.56347	6.10591	8.11027	9.34208	11.666	9.50209	12.613	11.637	17.7833	13.9284	7.65627	17.9365	12.5828	16.1103	9.86926	10.9511
49	11.6631	3.02862	9.63942	14.6383	14.3599	12.35	11.264	12.233	10.2883	12.0237	12.9451	12.9288	8.70761	11.6325	8.58564	10.7936	14.748	16.2364	11.8937	8.20367	11.7379	11.0671	13.8004	12.5951	8.90991	14.976	13.4162	11.2984	7.47727	6.55709	7.61052	10.9116	12.2989	8.17288	6.87009	8.43673	9.53039	11.675	9.26721	13.461	12.3238	18.2665	14.3191	7.72027	18.2198	12.6589	16.9059	10.5454	11.3532
50	12.0105	3.03398	9.60804	15.3064	14.2441	12.6813	11.4337	12.8255	10.7593	12.4321	13.4681	12.7128	8.78438	11.9459	8.79364	10.7427	14.9413	16.9654	12.3242	8.28379	12.3773	11.8745	13.6449	12.4765	9.22464	15.2171	14.1854	11.9087	7.98917	7.27248	7.61522	10.9945	12.3337	8.73014	7.66169	8.74018	9.63505	11.6091	9.04766	14.2377	12.9728	18.6958	14.6023	7.76445	18.3914	12.6386	17.6366	11.1489	11.6947
51	12.2983	3.03721	9.52967	15.8646	14.0915	12.9393	11.6937	13.2944	11.2008	12.659	13.797	12.4863	8.87525	12.0959	9.01403	10.7216	15.1774	17.5852	12.7202	8.36759	12.8659	12.6471	13.4216	12.3951	9.56445	15.3576	14.8351	12.3256	8.40937	7.93424	7.66219	11.0961	12.355	9.22487	8.44205	9.04245	9.6983	11.5275	8.89855	14.9663	13.5472	19.0647	14.7678	7.82191	18.4191	12.5546	18.2508	11.6173	11.9722
52	12.5369	3.0276	9.441	16.3359	13.9285	13.124	12.012	13.5815	11.6115	12.7448	13.9668	12.2921	8.99809	12.1295	9.25191	10.7712	15.4499	18.1064	13.103	8.46103	13.2505	13.3593	13.1514	12.3735	9.91209	15.3946	15.324	12.6288	8.75048	8.49485	7.76373	11.2493	12.3873	9.66112	9.20245	9.349	9.74212	11.5012	8.85212	15.649	14.0345	19.3591	14.8213	7.93145	18.3158	12.4555	18.7346	11.9169	12.1804
53	12.7501	3.00376	9.36006	16.7659	13.7967	13.249	12.3547	13.6852	11.9842	12.7662	14.007	12.1773	9.1692	12.1262	9.50267	10.8903	15.7785	18.5133	13.5082	8.58547	13.6176	13.9891	12.8706	12.429	10.2888	15.3527	15.5966	12.8996	9.03768	8.92879	7.94592	11.4851	12.4736	10.0546	9.93578	9.68336	9.79856	11.5782	8.9363	16.2827	14.4551	19.5736	14.7989	8.10618	18.1191	12.4089	19.1191	12.0462	12.3241
54	12.9759	2.96389	9.32082	17.1916	13.7218	13.3543	12.6867	13.6218	12.3102	12.8005	13.9823	12.1874	9.42468	12.1445	9.79288	11.09	16.2175	18.8054	13.9793	8.76721	14.1115	14.5657	12.624	12.5655	10.7389	15.3246	15.6959	13.2041	9.31832	9.26628	8.22802	11.8376	12.6364	10.4583	10.6531	10.0713	9.93833	11.7842	9.19325	16.88	14.8184	19.7035	14.7816	8.33991	17.8493	12.4849	19.4311	12.096	12.4616
55	13.2602	2.91251	9.36782	17.6869	13.7528	13.479	13.006	13.4811	12.6111	12.9057	13.9399	12.3922	9.76845	12.2441	10.1849	11.3575	16.8354	19.0137	14.5786	9.05945	14.8312	15.1523	12.4875	12.795	11.316	15.4177	15.652	13.5878	9.62873	9.58309	8.61009	12.3743	12.8908	10.9649	11.4093	10.5464	10.2048	12.1649	9.64218	17.444	15.1612	19.7719	14.8402	8.64391	17.5554	12.7298	19.7151	12.1655	12.6512
56	13.6531	2.86129	9.53789	18.3264	13.9163	13.7163	13.3443	13.3331	12.927	13.1223	13.9516	12.8153	10.2091	12.4623	10.7427	11.6868	17.709	19.1757	15.3407	9.52389	15.8492	15.82	12.5191	13.135	12.072	15.8073	15.5038	14.0692	10.0313	9.96689	9.10633	13.1589	13.2864	11.6372	12.2654	11.145	10.6199	12.717	10.3107	17.9553	15.5723	19.8313	15.082	9.012	17.2873	13.1911	20.027	12.3534	12.9619
57	14.2095	2.83685	9.87792	19.1909	14.2482	14.1237	13.7537	13.2496	13.3079	13.4671	14.1008	13.5046	10.7914	12.8278	11.4921	12.07	18.9885	19.3493	16.3133	10.1918	17.2306	16.6705	12.759	13.6294	13.1366	16.6189	15.3305	14.6423	10.5816	10.5155	9.76223	14.2445	13.8778	12.5551	13.2967	11.9325	11.2233	13.4627	11.231	18.4367	16.1206	19.9392	15.5963	9.47782	17.1046	13.9336	20.4223	12.713	13.4582
58	14.9917	2.8812	10.4097	20.4061	14.8194	14.752	14.29	13.2827	13.8068	13.971	14.4554	14.5627	11.5418	13.4136	12.4863	12.5078	20.6991	19.6031	17.6055	11.1335	19.086	17.7415	13.2432	14.2935	14.559	17.937	15.2188	15.3282	11.3346	11.3701	10.6034	15.6808	14.6829	13.7385	14.5445	12.919	12.0488	14.466	12.5042	18.941	16.8699	20.2072	16.4392	10.0584	17.0537	15.0001	21.0195	13.3476	14.2495
59	16.0672	3.04293	11.1548	22.103	15.6451	15.7173	15.048	13.5076	14.4715	14.7235	15.1217	15.9931	12.487	14.2544	13.8026	13.0331	22.9135	20.0432	19.2351	12.3511	21.3874	19.0881	14.0613	15.1825	16.4079	19.9091	15.2655	16.1475	12.3906	12.5872	11.66	17.5891	15.7413	15.1905	16.0632	14.1599	13.1323	15.7879	14.1451	19.5983	17.9052	20.7324	17.7127	10.8232	17.239	16.4148	21.8964	14.2888	15.4321
60	17.4964	3.35719	12.1922	24.3298	16.8225	17.0173	16.0573	13.9616	15.3275	15.7259	16.1937	17.8519	13.7241	15.3978	15.5402	13.6716	25.7182	20.769	21.2478	13.8852	24.1595	20.7863	15.2345	16.3761	18.7629	22.5664	15.5429	17.1389	13.8405	14.247	12.9974	19.9754	17.1653	16.9791	17.9814	15.7535	14.5534	17.461	16.2128	20.5103	19.3489	21.6311	19.4987	11.7785	17.7034	18.2144	23.1245	15.5916	17.0271
61	19.357	3.82903	13.5671	27.1515	18.4051	18.695	17.383	14.6854	16.5126	17.0771	17.7208	20.2385	15.3014	16.9363	17.7075	14.4975	29.1736	21.8289	23.7627	15.8741	27.417	22.923	16.802	17.9739	21.6809	25.809	16.1844	18.4037	15.7382	16.4114	14.7418	22.8795	18.9741	19.1109	20.3452	17.7972	16.474	19.5515	18.7608	21.783	21.24	23.0936	21.8069	12.9622	18.5872	20.474	24.8198	17.4151	19.1642
62	21.7054	4.44381	15.3501	30.6724	20.4501	20.8847	19.182	15.7857	18.0462	18.8183	19.8116	23.1404	17.2608	18.9115	20.3405	15.5563	33.177	23.3023	26.8233	18.3321	31.232	25.5175	18.8062	20.0147	25.1147	29.6027	17.2852	19.9845	18.1897	19.2028	16.9904	26.3378	21.2275	21.6249	23.2097	20.2968	18.9884	22.1776	21.8856	23.6107	23.6412	25.2326	24.7139	14.4015	19.9883	23.2284	27.044	19.7627	21.8942
63	24.5845	5.14644	17.7358	34.731	23.1134	23.554	21.47	17.2381	20.0572	20.9784	22.5645	26.5312	19.7386	21.3361	23.4914	16.8963	37.6355	25.2759	30.4059	21.3849	35.5423	28.6178	21.3434	22.5658	29.0798	33.8716	18.9197	21.9913	21.2875	22.632	19.7896	30.4191	24.0233	24.6981	26.7384	23.2861	22.0954	25.2874	25.5572	25.9587	26.6149	28.0683	28.2749	16.1743	21.9717	26.4996	29.8171	22.7778	25.1971
64	28.006	5.86028	20.7107	39.2005	26.3165	26.755	24.316	19.1242	22.5831	23.705	25.9511	30.4367	22.7315	24.2677	27.2536	18.6461	42.4286	27.756	34.4855	25.0773	40.2446	32.3094	24.3583	25.7578	33.5661	38.4324	21.3201	24.491	24.9753	26.6768	23.1836	34.9838	27.3868	28.3196	30.8591	26.8308	25.7929	28.8571	29.7335	28.839	30.2354	31.6267	32.3758	18.3974	24.7173	30.3132	33.1686	26.5045	29.1649
65	31.9442	6.51816	24.2588	43.946	30.1088	30.6223	27.877	21.4973	25.7062	26.9614	29.9892	34.8437	26.2514	27.7507	31.5342	20.8262	47.341	30.7867	38.9742	29.3415	45.2077	36.5376	27.8686	29.5819	38.4074	43.1507	24.4814	27.4656	29.2368	31.2961	27.2362	39.9376	31.2773	32.4415	35.5065	30.8873	30.1125	32.8783	34.3424	32.3247	34.3641	35.8618	36.9587	21.1167	28.1206	34.6635	37.0864	30.8131	33.7161
66	36.259	7.03214	28.4545	48.7691	34.4115	32.717	32.0303	24.3647	29.5114	30.8629	34.6787	39.6058	30.3899	31.7053	36.2765	23.6228	52.1939	34.4254	43.6755	34.1958	50.247	41.1855	31.9126	33.9588	43.4335	47.861	28.3569	31.0003	34.0608	36.4213	31.8674	45.1336	35.6626	37.0361	40.6371	35.3836	34.9488	37.2725	39.2473	36.2693	38.9016	40.5545	41.9338	24.4475	32.1964	39.3492	41.4134	35.6748	38.719
67	41.0023	7.3298	33.1197	53.466	39.074	39.747	36.708	27.8843	33.89	35.344	39.765	44.591	34.9967	36.079	41.357	27.0793	56.839	38.5297	48.433	39.4267	55.1377	46.098	36.493	38.784	48.473	52.4037	33.0107	35.002	39.2283	41.8577	36.935	50.3467	40.4657	41.8853	45.9843	40.215	40.1307	41.854	44.2243	40.609	39.81	45.548	47.06	28.31	36.7763	44.134	46.014	40.8517	44.009
68	45.8863	7.40829	38.126	57.8762	43.9835	44.7977	41.8103	31.9737	38.8441	40.2753	45.0424	49.6084	39.9413	40.7848	46.5735	31.1644	61.0736	43.0022	53.059	44.8225	59.7113	51.0342	41.4189	43.9375	53.2948	56.6595	38.1851	39.3731	44.5665	47.3398	42.2745	55.3657	45.4368	46.8256	51.3368	45.2095	45.4665	46.4666	49.0844	45.2617	48.5587	50.6462	52.1755	32.8035	41.6764	48.8412	50.7106	45.946	49.3116
69	50.7449	7.17836	43.3154	61.8168	48.8716	49.8343	47.023	36.5898	44.0741	45.5142	50.2516	54.455	45.0105	45.5745	51.6629	35.8737	64.8591	47.7225	57.4192	50.1202	63.852	55.7485	46.4911	49.18	57.7866	60.4672	43.6891	43.9833	49.8701	52.6538	47.6503	60.0522	50.3758	51.6389	56.4302	50.1106	50.7061	50.923	53.7179	49.9803	53.3224	55.6199	57.0443	37.7117	46.6971	53.3029	55.2939	48.9349	54.4153
70	55.4106	6.74315	48.4382	65.2454	53.5449	54.655	52.13	41.6275	49.3651	50.7889	55.2213	58.9915	49.9236	50.2728	56.4478	40.946	68.146	52.4568	61.404	55.1215	67.4634	60.0945	51.4627	54.3227	61.8807	63.8092	49.2523	48.608	54.9474	57.6283	52.8025	64.2769	55.0458	56.1609	61.1322	54.7373	55.5917	55.0928	58.0513	54.589	57.7975	60.3233	61.5113	42.9155	51.5979	57.4182	59.6039	55.7567	59.0739
71	59.684	6.13799	53.3087	68.113	57.8326	59.013	56.8747	46.8326	54.4648	55.8257	59.8332	63.0479	54.499	54.6965	60.8077	46.1547	70.8661	57.0049	64.8561	59.6644	70.4213	63.9432	56.1282	59.169	65.4975	66.6397	54.585	53.0687	59.648	62.1078	57.5691	67.9514	59.3224	60.2679	65.3191	58.9305	59.9662	58.9044	61.9731	58.842	61.8881	64.5924	65.4972	48.1635	56.1511	61.1293	63.454	59.902	63.2413
72	63.4519	5.416	57.7113	70.3414	61.6613	62.869	61.1873	51.9774	59.1796	60.4162	63.9145	66.5591	58.5364	58.7452	64.5798	51.2246	72.9039	61.1692	67.7286	63.6385	72.7776	67.1775	60.4037	63.5495	68.5357	68.8443	59.4546	57.2114	63.8117	66.0685	61.8412	71.0578	63.1485	63.8015	68.7963	62.5575	63.7647	62.2856	65.4572	62.6733	65.4377	68.3578	68.8542	53.2027	60.2492	64.3644	66.7898	63.4405	66.8231
73	66.6939	4.63719	61.6053	71.8501	64.8313	66.154	64.993	56.835	63.3477	64.4294	67.4318	69.4853	62.0377	62.3534	67.7474	55.9642	74.2479	64.8738	70.0083	67.033	74.5137	69.7879	64.2221	67.4205	70.9864	70.4491	63.6167	60.9852	67.4075	69.3902	65.4725	73.5455	66.4325	66.7902	71.5957	65.6031	66.878	65.1509	68.4267	66.011	68.4242	71.5661	71.5585	57.8551	63.8045	66.9725	69.5889	66.3931	69.7075
74	69.2886	3.85126	64.8822	72.7314	67.3862	68.6767	68.114	61.2674	66.9806	67.6915	70.3477	71.7303	64.9279	65.407	70.2602	60.2091	74.9126	68.0672	71.6454	69.6734	75.6311	71.7288	67.4538	70.7129	72.794	71.4775	67.0381	64.2528	70.4004	71.9701	68.4381	75.304	69.0843	69.06	73.6441	68.0284	69.3215	67.5148	70.8115	68.6743	70.8038	74.1009	73.5952	61.9739	66.6649	68.9421	71.7629	68.6373	71.9314
75	71.1911	3.10559	67.3994	73.0352	69.2527	70.53	70.616	65.0635	69.8898	70.2495	72.5437	73.2503	67.0849	67.8133	72.0745	63.9614	74.8893	70.6194	72.644	71.5808	76.0939	72.9109	70.0461	73.2939	73.8462	71.8834	69.573	66.9774	72.6675	73.6887	70.7175	76.3635	71.1355	69.9951	74.8341	69.7497	71.1153	69.3523	72.4837	70.7377	72.5389	75.8848	74.8693	65.4141	68.8771	70.3167	73.2712	70.2259	73.4105
76	72.4394	2.47066	69.2441	72.7662	70.3897	71.711	72.474	68.2415	72.1255	71.9466	74.0066	74.1323	68.5905	69.5859	73.0875	67.0509	74.2866	72.4863	73.0996	72.7706	76.0284	73.4088	71.9676	75.1515	74.2166	71.7158	71.2203	69.0352	74.1865	74.6616	72.2788	76.8005	72.5723	71.7369	75.3136	70.8281	72.2742	70.583	73.5145	72.2	73.5467	76.9845	75.4155	68.1464	70.3034	71.1321	74.1904	71.1919	74.137
77	73.011	2.04843	70.386	72.0421	70.9034	72.103	73.5597	70.676	73.5604	72.879	74.8001	74.4061	69.4104	70.6957	73.3903	69.4689	73.1959	73.7042	73.0265	73.1481	75.5152	73.3194	73.1827	76.3029	74.0128	71.0754	72.1278	70.2507	75.0312	74.9715	73.0315	76.6745	73.3192	72.0407	75.107	71.3381	72.756	71.2678	73.9631	72.9677	73.9188	77.4142	75.3472	70.0227	71.0148	71.3688	74.5298	71.4748	74.228
78	72.965	1.88239	70.797	70.9438	70.7317	71.879	74.0297	72.3267	74.221	73.1068	74.9102	74.05	69.5298	71.0773	73.073	71.1697	71.67	74.2464	72.4003	72.9066	74.6016	72.71	73.5921	76.761	73.308	69.9934	72.2872	70.8259	75.2098	74.6939	73.0757	75.9846	73.5169	71.6787	74.2531	71.34	72.6696	71.4562	73.8883	73.1937	73.7197	77.135	74.691	71.169	71.0624	71.1191	74.246	71.27	73.6829
79	72.3596	1.94253	70.613	69.4852	70.0092	71.101	73.91	73.2903	74.1962	72.6431	74.3507	73.2062	69.0975	70.8857	72.207	72.068	69.7129	74.1163	71.3513	72.0828	73.2952	71.5705	73.3382	76.4568	72.1084	68.5269	71.8571	70.7735	74.7696	73.8617	72.4846	74.856	73.2325	70.7775	72.9101	70.8332	72.0901	71.1654	73.32	72.923	72.9798	76.3156	73.4849	71.4268	70.4679	70.4388	73.47	70.6202	72.607
80	71.2419	2.12432	69.8424	67.6423	68.7467	69.7363	73.12	73.494	73.4856	71.6481	73.2405	71.9118	68.1386	70.1715	70.8144	72.284	67.4509	73.441	69.9176	70.7592	71.6382	70.0359	72.5073	75.5605	70.5615	66.7799	70.9746	70.1462	73.8524	72.5505	71.3147	73.3443	72.4712	69.3414	71.0993	69.9506	71.0629	70.388	72.3271	72.1097	71.704	75.0172	71.8383	71.0043	69.3809	69.3606	72.2248	69.5629	71.0972
81	69.6699	2.34266	68.5227	65.5033	66.9471	67.9377	71.814	73.0871	72.255	70.0988	71.6115	70.1461	66.6883	68.9116	68.9889	71.7407	64.9071	72.2518	68.0718	69.0764	69.6847	68.1454	71.1658	74.1182	68.7214	64.7804	69.6415	69.0616	72.5015	70.8435	69.554	71.4785	71.2589	67.3928	68.8716	68.7375	69.581	69.2248	70.9727	70.8663	69.9777	73.2515	69.7773	69.8355	67.7722	67.8626	70.4664	68.1563	69.1461
82	67.6825	2.54553	66.7746	63.1143	64.7205	65.752	70.029	72.1045	70.4647	68.1179	69.4468	68.0039	64.8394	67.2074	66.8095	70.5773	62.0731	70.5452	65.9034	67.0567	67.4527	65.9345	69.3244	72.1576	66.6085	62.5363	67.9551	67.5025	70.7209	68.7675	67.3038	69.2285	69.6619	65.0336	66.3312	67.2102	67.718	67.701	69.2647	69.211	67.8864	71.1196	67.2896	68.0737	65.7378	65.9885	68.2824	66.3566	66.8458
83	65.3227	2.72555	64.6054	60.4763	62.069	63.151	67.725	70.5428	68.249	65.7405	66.8494	65.5578	62.589	65.1112	64.3147	68.8402	58.9487	68.4474	63.4839	64.7867	64.9445	63.4502	67.1023	69.7258	64.2207	60.1088	65.9564	65.5762	68.6007	66.3231	64.6114	66.6525	67.6968	62.2899	63.4949	65.3711	65.5025	65.7917	67.1772	67.111	65.4817	68.6546	64.467	65.7259	63.3163	63.7523	65.7175	64.2117	64.235
84	62.6173	2.88164	62.0483	57.5884	59.0832	60.2083	65.0203	68.5309	65.6181	62.9609	63.8269	62.8186	59.9655	62.6225	61.549	66.5671	55.5779	65.9964	60.8378	62.3225	62.1521	60.7234	64.5089	66.9354	61.5945	57.5271	63.5967	63.3429	66.1553	63.4718	61.4846	63.747	65.3098	59.2099	60.4105	63.2622	62.9456	63.555	64.6357	64.6997	62.773	65.8196	61.3286	62.8583	60.5504	61.1551	62.7653	61.7679	61.2611
85	59.5772	3.0217	59.1715	54.4447	55.7781	56.924	61.974	66.0328	62.5896	59.8452	60.3076	59.8033	57.0233	59.7629	58.5014	63.8936	52.0215	63.1586	58.0088	59.6752	59.1132	57.7268	61.5285	63.8326	58.7361	54.7951	60.9438	60.7703	63.3315	60.2394	57.8639	60.4969	62.5582	55.8422	57.1509	60.8825	60.0046	61.024	61.6664	61.997	59.7607	62.6009	57.8479	59.497	57.4857	58.1323	59.4534	58.9898	57.9861
86	56.2172	3.14948	55.9688	51.0296	52.1341	53.248	58.5913	63.0795	59.1976	56.3227	56.3693	56.5428	53.7316	56.57	55.0202	60.8006	48.325	59.986	55.0536	56.8995	55.8379	54.3722	58.0958	60.4326	55.6139	52.0047	58.0032	57.9672	60.184	56.6129	53.7944	56.8884	59.4334	52.164	53.741	58.1923	56.7291	58.1868	58.2568	58.8997	56.4625	59.0195	54.1001	55.6993	54.0285	54.7186	55.8273	55.9899	54.4042
87	52.5502	3.24941	52.4718	47.3086	48.2307	49.2707	54.818	59.6951	55.384	52.416	52.0148	53.0461	50.1363	53.0491	51.1109	57.3527	44.498	56.4669	52.0046	54.0034	52.3517	50.6733	54.246	56.8074	52.2572	49.3072	54.7664	54.8087	56.7196	52.5881	49.2831	52.9804	55.8825	48.1979	50.2366	55.2296	53.1512	55.0087	54.4015	55.427	52.8843	55.0647	50.0921	51.4102	50.1951	50.8935	51.8779	52.6312	50.4921
88	48.5972	3.31714	48.7463	43.315	44.046	45.041	50.679	55.7665	51.2218	48.0819	47.2217	49.3056	46.4669	49.2311	46.8379	53.5314	40.6649	52.5374	48.8986	50.9785	48.6721	46.6905	49.9778	53.0326	48.7141	46.7004	51.3504	51.1528	52.8775	48.1211	44.3434	48.7966	51.9148	43.9824	46.6906	52.0864	49.2994	51.5499	50.0495	51.542	49.0368	50.7383	45.7933	46.5998	45.9503	46.6893	47.5706	48.7513	46.3605
89	44.4209	3.37384	44.8281	39.052	39.61	40.5963	46.4957	51.3646	46.677	43.325	42.2726	45.384	43.0059	45.278	42.0817	49.3424	36.702	48.2288	45.7937	47.8454	44.8687	42.54	45.2906	49.187	45.023	43.9013	47.9701	47.0813	48.6943	43.3339	39.0877	44.3546	47.5766	39.5053	43.1387	48.724	45.1793	47.836	45.2858	47.1113	44.9693	46.1627	41.2527	41.795	41.282	42.1769	42.961	44.4391	42.0694
90	40.0939	3.43304	40.8093	34.5396	34.9857	36.0637	42.473	46.4273	41.8478	38.2646	37.5556	41.3221	39.393	41.1442	36.9884	44.9004	32.6659	43.5377	42.7057	44.7287	40.9948	38.3562	40.2842	45.3551	41.2202	40.9284	44.5832	42.5739	44.2207	38.347	33.7045	39.7386	42.8869	34.8543	39.6114	45.044	40.9601	43.911	40.1995	42.314	40.7798	41.42	36.5417	37.3535	36.2724	37.4598	38.0875	39.6846	37.7104
91	35.6595	3.54325	36.8141	29.8934	30.2622	31.55	38.216	40.9793	36.8105	32.9636	33.0756	37.1397	35.2003	36.8108	31.7972	40.2422	28.6652	38.5123	39.6503	41.698	37.1113	34.1004	35.1515	41.6098	37.3782	37.9174	40.8953	37.7645	39.5217	33.2986	28.233	35.1513	37.8815	30.1944	36.136	41.1631	36.7452	39.8974	34.9345	37.248	36.5544	36.6024	31.8105	33.3258	31.0107	32.7077	33.0422	34.5978	33.4321
92	31.2259	3.74618	33.0202	25.2766	25.5798	27.207	33.4747	35.1784	31.6838	27.583	28.4391	32.9722	30.6788	32.5155	26.722	35.4477	24.6309	33.4065	36.6244	38.7681	33.3314	29.8551	30.082	38.0119	33.5644	35.0188	36.9912	32.8902	34.7602	28.352	22.9121	30.747	32.7143	25.7491	32.7841	37.1775	32.5574	35.9149	29.6709	31.9733	32.4005	31.8533	27.2485	29.7879	25.7829	27.7812	27.9862	29.3722	29.3464
93	26.9574	4.01483	29.5354	20.8774	21.1079	23.0963	28.6507	29.2073	26.6291	22.3876	23.8316	28.9399	26.2276	28.402	21.9552	30.6449	20.7323	28.4871	33.6527	36.1245	29.769	25.7896	25.3132	34.6192	29.8782	32.3549	33.0562	28.1855	30.1138	23.6994	18.1493	26.7233	27.5502	21.6946	29.5981	33.271	28.5539	32.0617	24.608	26.77	28.478	27.2863	22.9977	25.8765	20.8988	22.6997	23.0579	24.2869	25.5092
94	22.993	4.29989	26.4241	16.9263	16.9873	19.242	24.066	23.3835	21.8878	17.7398	19.5813	25.1636	22.0215	24.6389	17.5461	26.0815	17.1672	23.98	30.8213	33.6671	26.4944	22.0407	21.0502	31.4985	26.4264	29.9945	29.2492	23.6181	25.7707	19.5192	14.1101	23.2081	22.6578	18.1434	26.6114	29.6443	24.8511	28.4932	19.9062	21.905	24.9198	23.0832	19.1972	21.1648	16.6398	17.9182	18.5566	19.5185	21.9352
95	19.4555	4.56979	23.811	13.4145	13.2869	15.6727	20.1623	17.9623	17.5787	13.6549	15.8179	21.7337	18.2823	21.2759	13.5018	21.9164	13.9637	20.0137	28.2133	31.0641	23.5485	18.6413	17.4059	28.6895	23.2541	27.9263	25.7599	19.3138	21.9522	15.9384	10.8342	20.2252	18.2084	15.2333	23.9287	26.416	21.536	25.3128	15.6584	17.7307	21.8226	19.3561	15.9043	16.6928	13.0435	13.5479	14.7982	15.2088	18.6859
96	16.3965	4.82342	21.6579	10.2657	10.1399	12.2907	16.977	13.1688	13.8728	10.1217	12.4298	18.696	14.9872	18.3028	9.782	18.3776	11.1019	16.5695	25.9009	28.2178	20.9644	15.6349	14.3849	26.2161	20.445	26.0587	22.6501	15.4516	18.7854	12.9995	8.19151	17.7813	14.2849	12.8767	21.5724	23.6598	18.6249	22.6146	11.8463	14.228	19.1777	16.0735	13.0228	13.4745	10.2262	9.48836	11.7309	11.3972	15.7601
97	13.7858	5.09363	19.8785	7.34376	7.50191	9.082	14.503	8.91679	10.6889	6.92394	9.29203	16.0566	12.0778	15.7786	6.33464	15.4068	8.51127	13.5665	23.9997	25.3098	18.7813	13.0519	11.9635	24.0671	18.1155	24.3228	19.8409	12.0263	16.3956	10.6451	5.96215	15.8982	10.8741	10.9477	19.515	21.3852	16.0272	20.4392	8.3063	11.376	16.9245	13.1134	10.4821	12.2841	7.82042	5.66336	9.17755	7.92427	13.1721
98	11.5667	5.40491	18.317	4.55814	6.57339	6.09767	12.8157	5.07956	7.90939	3.997	6.31952	13.7182	9.63056	13.6812	3.11897	13.0021	6.07455	10.8532	22.6288	22.438	16.9542	10.7672	10.0176	22.2047	16.2591	22.6208	17.3057	9.05648	14.8484	8.73768	3.94418	14.3572	7.82991	9.3074	17.6367	19.4989	13.6117	18.7461	4.89959	9.06933	14.9997	10.2214	8.16617	13.0835	5.58582	2.15523	6.85218	4.68751	10.947
99	9.64929	5.82886	16.8727	2.00107	3.66461	3.311	11.7837	1.45185	5.444	1.28077	3.59968	11.5753	7.75434	11.8414	0.286182	11.1741	3.86236	8.39437	21.7658	19.573	15.437	8.65827	8.59743	20.6884	14.888	20.9088	15.0709	6.41905	13.9318	7.29224	2.2297	12.9845	5.06963	7.84871	15.7269	17.9549	11.6667	17.5127	1.69755	6.91667	13.5114	7.29361	5.95223	15.5238	3.56422	-0.728727	4.50273	1.64429	9.868
100	8.10024	6.29767	15.727	-0.123	2.411	0.787	11.46	-1.962	3.252	-1.195	1.411	9.703	6.647	10.225	-1.901	10.085	2.048	6.362	21.395	16.886	14.181	6.714	7.845	19.632	14.084	19.325	13.259	3.994	13.604	6.395	1.036	11.77	2.715	6.633	13.868	16.778	10.559	16.743	-1.08	4.736	12.623	4.537	3.917	18.446	1.959	-2.559	2.115	-1.09	7.281
[truncated: 45 more columns]

## Sheet: Rotation LAnkleFlex A2FaCoM
all values Right	mean	std	steps
1	15.3237	2.63563	15.284	16.506	11.483	15.882	19.601	15.137	13.88	10.947	15.745	17.714	14.333	16.935	16.525	9.905	15.839	13.166	12.767	17.081	11.74	13.617	12.001	17.5	14.517	15.507	17.213	11.943	15.812	13.629	12.526	14.662	17.852	14.246	17.528	12.784	16.968	15.078	14.062	15.577	10.943	12.466	16.401	17.17	18.372	16.921	17.165	13.249	17.419
[truncated: 200 more rows]
[truncated: 45 more columns]

## Sheet: Rotation RHipAbAd A2FaCoM
all values Right	mean	std	steps
[truncated: 201 more rows]
[truncated: 45 more columns]

## Sheet: Rotation RHipRot A2FaCoM
all values Right	mean	std	steps
[truncated: 201 more rows]
[truncated: 45 more columns]

## Sheet: Rotation RAnklePron A2FaCoM
all values Right	mean	std	steps
[truncated: 201 more rows]
[truncated: 45 more columns]

## Sheet: Rotation LHipAbAd A2FaCoM
all values Right	mean	std	steps
[truncated: 201 more rows]
[truncated: 45 more columns]

[truncated: 30 more sheets: Rotation LHipRot A2FaCoM, Rotation LAnklePron A2FaCoM, Rotation PelvicTil A2FaCoM, Rotation PelvicObl A2FaCoM, Rotation PelvicRot A2FaCoM, LProgression A2FaCoM, RProgression A2FaCoM, Rotation TrunkTilt A2FaCoM, Rotation TrunkFlex A2FaCoM, Rotation TrunkRot A2FaCoM, Moment RHipFlex A2FaCoM, Moment RHipAbAd A2FaCoM, Moment RHipRot A2FaCoM, Moment RKneeFlex A2FaCoM, Moment RKneeAbAd A2FaCoM, Moment RKneeRot A2FaCoM, Moment RAnkleFlex A2FaCoM, Power RHipFlex A2FaCoM, Power RKneeFlex A2FaCoM, Power RAnkleFlex A2FaCoM …]
