# Supplementary material for: Lower limb muscle fatigue after uphill walking in children with unilateral spastic cerebral palsy
Source: PLoS One. 2022 Dec 6;17(12):e0278657. doi: 10.1371/journal.pone.0278657 (PMC9725134; doi:10.1371/journal.pone.0278657)
Supplement: S2 File — (ZIP) [file pone.0278657.s004.zip › Kinematics-individual files-part2/F10B4_ComfM0001.xlsx]

## Sheet: gait B44ComfM
Calculated gait parameters	mean	std	VC	max	min
Walking.Speed [m/s]	0.65	0	0	0.65	0.65
Cadans [1/m]	104.74	12.4	7.1	153.85	51.72
L.Stride.Time [s]	1.16	0.11	0.09	1.73	0.88	1.11	1.15	1.14	1.27	1.22	1.21	1.29	1.16	1.21	1.22	1.28	1.26	1.15	1.22	1.14	1.25	1.25	1.05	1.15	1.17	1.29	1.15	1.23	0.88	1.26	0.96	1.02	1.2	1.29	1.16	1.18	1.02	1.09	1.11	1.16	1.33	1.03	1.06	1.11	1.13	1.2	1.11	1.13	1.26
L.Step.Time [s]	0.6	0.08	0.14	1.16	0.39	0.59	0.64	0.61	0.68	0.64	0.66	0.74	0.59	0.63	0.67	0.67	0.68	0.62	0.66	0.6	0.74	0.63	0.53	0.6	0.58	0.65	0.6	0.66	0.39	0.64	0.48	0.52	0.61	0.67	0.48	0.62	0.51	0.56	0.59	0.59	0.74	0.54	0.56	0.55	0.59	0.59	0.58	0.54	0.59
L.Stance.Time [s]	0.74	0.1	0.14	1.51	0.53	0.68	0.71	0.72	0.88	0.79	0.78	0.87	0.73	0.77	0.76	0.85	0.81	0.7	0.78	0.72	0.78	0.83	0.66	0.69	0.79	0.87	0.7	0.77	0.64	0.85	0.57	0.62	0.77	0.88	0.8	0.67	0.62	0.7	0.68	0.74	0.82	0.6	0.66	0.78	0.72	0.81	0.71	0.71	0.82
L.Swing.Time [s]	0.42	0.05	0.11	0.59	0.22	0.43	0.44	0.42	0.39	0.43	0.43	0.42	0.43	0.44	0.46	0.43	0.45	0.45	0.44	0.42	0.47	0.42	0.39	0.46	0.38	0.42	0.45	0.46	0.24	0.41	0.39	0.4	0.43	0.41	0.36	0.51	0.4	0.39	0.43	0.42	0.51	0.43	0.4	0.33	0.41	0.39	0.4	0.42	0.44
L.Stance.Swing [1]	0.57	0.09	0.17	0.97	0.15	0.632	0.62	0.583	0.443	0.544	0.551	0.483	0.589	0.571	0.605	0.506	0.556	0.643	0.564	0.583	0.603	0.506	0.591	0.667	0.481	0.483	0.643	0.597	0.375	0.482	0.684	0.645	0.558	0.466	0.45	0.761	0.645	0.557	0.632	0.568	0.622	0.717	0.606	0.423	0.569	0.481	0.563	0.592	0.537
L.Bipedal [s]	0.18	0.05	0.28	0.37	0.07	0.12	0.17	0.24	0.19	0.15	0.17	0.18	0.18	0.15	0.19	0.18	0.13	0.17	0.16	0.12	0.19	0.13	0.17	0.21	0.23	0.17	0.15	0.17	0.28	0.11	0.13	0.19	0.22	0.23	0.14	0.12	0.15	0.14	0.17	0.18	0.12	0.11	0.24	0.19	0.21	0.15	0.21	0.25	0.15
L.Stride.Length [m]	0.75	0.07	0.09	0.9	0.41	0.778	0.751	0.746	0.745	0.787	0.766	0.776	0.759	0.803	0.841	0.795	0.788	0.711	0.809	0.685	0.78	0.808	0.702	0.767	0.607	0.748	0.787	0.806	0.41	0.781	0.793	0.736	0.776	0.758	0.72	0.899	0.737	0.749	0.766	0.754	0.742	0.834	0.758	0.605	0.735	0.736	0.699	0.739	0.866
L.Step.Length [m]	0.37	0.05	0.13	0.45	0.13	0.4	0.364	0.351	0.355	0.422	0.381	0.435	0.38	0.408	0.406	0.409	0.406	0.311	0.405	0.36	0.377	0.42	0.337	0.37	0.315	0.385	0.421	0.388	0.126	0.446	0.378	0.362	0.37	0.402	0.328	0.37	0.36	0.375	0.364	0.342	0.364	0.415	0.347	0.294	0.366	0.343	0.347	0.354	0.403
L.Step.Width [m]	0.08	0.04	0.52	0.22	0	0.068	0.096	0.049	0.095	0.064	0.092	0.076	0.046	0.051	0.032	0.071	0.08	0.006	0.165	0.108	0.007	0.125	0.077	0.068	0.07	0.101	0.064	0.084	0.037	0.118	0.082	0.134	0.052	0.058	0.07	0.134	0.079	0.037	0.122	0.029	0.09	0.222	0.083	0.091	0.069	0.072	0.156	0.071	0.041
L.foot.clear [cm]	1.26	0.41	0.33	2.85	0.6	1.202	0.626	0.808	0.909	1.693	1.185	1.014	0.887	1.324	1.388	0.705	1.003	0.802	1.803	1.159	1.149	1.067	1.399	1.257	1.33	0.988	0.897	1.396	0.803	0.795	1.534	1.679	1.331	1.214	1.092	2.646	1.301	0.955	1.319	0.719	1.708	1.686	0.866	1.419	1.087	0.791	0.63	1.565	1.193
R.Stride.Time [s]	1.16	0.1	0.09	1.75	0.91	1.1	1.17	1.2	1.26	1.19	1.21	1.31	1.17	1.18	1.28	1.25	1.21	1.18	1.2	1.11	1.36	1.15	1.08	1.19	1.22	1.2	1.17	1.15	1.01	1.12	0.98	1.11	1.23	1.35	1.04	1.13	1.04	1.08	1.16	1.18	1.23	1.04	1.12	1.09	1.2	1.12	1.17	1.21	1.15
R.Step.Time [s]	0.56	0.06	0.11	0.75	0.44	0.52	0.51	0.53	0.59	0.58	0.55	0.55	0.57	0.58	0.55	0.61	0.58	0.53	0.56	0.54	0.51	0.62	0.52	0.55	0.59	0.64	0.55	0.57	0.49	0.62	0.48	0.5	0.59	0.62	0.68	0.56	0.51	0.53	0.52	0.57	0.59	0.49	0.5	0.56	0.54	0.61	0.53	0.59	0.67
R.Stance.Time [s]	0.78	0.09	0.12	1.4	0.55	0.71	0.81	0.85	0.87	0.79	0.83	0.92	0.77	0.78	0.86	0.85	0.81	0.79	0.82	0.72	0.93	0.76	0.7	0.81	0.81	0.82	0.75	0.83	0.67	0.75	0.61	0.71	0.83	0.9	0.62	0.74	0.66	0.7	0.76	0.77	0.86	0.65	0.8	0.74	0.8	0.74	0.79	0.79	0.74
R.Swing.Time [s]	0.39	0.04	0.1	0.54	0.21	0.39	0.36	0.35	0.39	0.4	0.38	0.39	0.4	0.4	0.42	0.4	0.4	0.39	0.38	0.39	0.43	0.39	0.38	0.38	0.41	0.38	0.42	0.32	0.34	0.37	0.37	0.4	0.4	0.45	0.42	0.39	0.38	0.38	0.4	0.41	0.37	0.39	0.32	0.35	0.4	0.38	0.38	0.42	0.41
R.Stance.Swing [1]	0.5	0.07	0.14	0.69	0.25	0.549	0.444	0.412	0.448	0.506	0.458	0.424	0.519	0.513	0.488	0.471	0.494	0.494	0.463	0.542	0.462	0.513	0.543	0.469	0.506	0.463	0.56	0.386	0.507	0.493	0.607	0.563	0.482	0.5	0.677	0.527	0.576	0.543	0.526	0.532	0.43	0.6	0.4	0.473	0.5	0.514	0.481	0.532	0.554
R.Bipedal [s]	0.18	0.08	0.45	0.94	0.08	0.16	0.2	0.19	0.29	0.21	0.23	0.32	0.16	0.19	0.21	0.24	0.23	0.17	0.22	0.18	0.27	0.21	0.14	0.14	0.2	0.23	0.15	0.2	0.15	0.23	0.09	0.12	0.18	0.26	0.12	0.11	0.11	0.17	0.16	0.17	0.23	0.11	0.16	0.22	0.18	0.2	0.18	0.12	0.15
R.Stride.Length [m]	0.75	0.07	0.1	0.88	0.41	0.786	0.759	0.741	0.72	0.806	0.722	0.814	0.775	0.843	0.791	0.79	0.807	0.715	0.73	0.764	0.765	0.785	0.733	0.662	0.678	0.751	0.839	0.672	0.461	0.862	0.752	0.768	0.726	0.794	0.857	0.746	0.734	0.777	0.777	0.719	0.782	0.826	0.658	0.664	0.759	0.694	0.733	0.818	0.822
R.Step.Length [m]	0.39	0.04	0.11	0.53	0.23	0.378	0.386	0.395	0.39	0.365	0.385	0.341	0.379	0.395	0.435	0.386	0.381	0.4	0.404	0.324	0.403	0.388	0.365	0.397	0.292	0.362	0.366	0.418	0.284	0.335	0.416	0.374	0.406	0.356	0.392	0.529	0.376	0.374	0.402	0.413	0.377	0.418	0.41	0.311	0.37	0.394	0.351	0.385	0.464
R.Step.Width [m]	0.1	0.05	0.45	0.23	0.01	0.188	0.092	0.142	0.112	0.083	0.058	0.089	0.126	0.071	0.125	0.087	0.101	0.126	0.061	0.154	0.072	0.156	0.228	0.136	0.099	0.021	0.091	0.159	0.135	0.096	0.105	0.088	0.114	0.09	0.115	0.026	0.146	0.116	0.054	0.172	0.027	0.127	0.017	0.135	0.156	0.11	0.085	0.088	0.031
R.foot.clear [cm]	1.1	0.42	0.39	2.82	0.37	1.1	1.116	0.884	1.638	1.345	1.862	0.904	1.201	0.998	1.081	0.573	1.264	1.319	0.472	1.739	1.419	0.975	1.356	1.663	1.491	0.935	1.099	0.711	1.249	1.145	0.818	1.092	1.309	1.343	1.242	0.88	1.019	0.613	0.711	2.67	1.392	1.031	0.791	1.616	1.263	1.326	1.166	0.926	1.333
Asym.step.time [%]	13.41	10.73	0.8	68.21	1.55	12.613	22.609	14.035	14.173	9.836	18.182	29.457	3.448	8.264	19.672	9.375	15.873	15.652	16.393	10.526	36.8	1.6	1.905	8.696	1.709	1.55	8.696	14.634	22.727	3.175	0	3.922	3.333	7.752	34.483	10.169	0	5.505	12.613	3.448	22.556	9.709	11.321	1.802	8.85	3.333	9.009	8.85	12.698
Asym.step.length [%]	13.16	12.67	0.96	76.99	0.23	5.485	5.839	11.662	9.459	14.275	0.893	24.372	0.417	3.151	6.947	5.839	6.404	25.11	0.416	10.477	6.796	7.85	8.105	6.962	7.679	6.102	14.052	7.483	76.995	28.585	9.573	3.471	9.261	12.097	17.852	35.49	4.323	0.234	10	18.839	3.585	0.716	16.705	5.578	1.099	13.912	1.144	8.512	14.047
Mox file gait parameters	mean	std
L.Stride.Time	1.16317	0.10421	1.121	1.169	1.155	1.251	1.225	1.205	1.28	1.169	1.206	1.224	1.28	1.236	1.17	1.211	1.132	1.263	1.236	1.068	1.149	1.188	1.274	1.136	1.236	0.919	1.214	0.961	1.026	1.217	1.275	1.166	1.154	1.044	1.085	1.115	1.168	1.322	1.014	1.092	1.114	1.107	1.2	1.115	1.156	1.234	1.187	1.199	1.152
L.Stance.Time	0.751674	0.0913794	0.708	0.733	0.706	0.852	0.789	0.767	0.863	0.745	0.772	0.769	0.851	0.803	0.727	0.783	0.73	0.803	0.841	0.702	0.697	0.767	0.849	0.704	0.804	0.635	0.835	0.605	0.647	0.782	0.874	0.826	0.698	0.799	0.713	0.699	0.75	0.799	0.619	0.682	0.756	0.697	0.82	0.722	0.714	0.801	0.753	0.814	0.748
L.Swing.Time	0.411538	0.0458516	0.413	0.437	0.449	0.399	0.435	0.438	0.417	0.423	0.434	0.455	0.428	0.433	0.443	0.428	0.401	0.46	0.396	0.366	0.452	0.421	0.425	0.432	0.433	0.284	0.379	0.356	0.379	0.436	0.4	0.34	0.457	0.245	0.372	0.416	0.418	0.523	0.395	0.41	0.358	0.41	0.38	0.393	0.442	0.433	0.434	0.385	0.404
L.Stance.Swing	0.645428	0.0340579	63.173	62.652	61.155	68.101	64.467	63.654	67.416	63.768	64.04	62.826	66.539	64.997	62.111	64.674	64.537	63.597	67.991	65.775	60.625	64.532	66.623	61.995	65.005	69.077	68.762	62.912	63.05	64.21	68.592	70.817	60.443	76.51	65.741	62.72	64.202	60.419	61.065	62.485	67.866	62.986	68.33	64.756	61.794	64.877	63.465	67.862	64.928
L.Step.Length	0.37175	0.0806645	0.394	0.366	0.371	0.364	0.428	0.381	0.422	0.391	0.417	0.398	0.4	0.402	0.309	0.386	0.364	0.353	0.397	0.342	0.376	0.325	0.391	0.419	0.392	0.126	0.415	0.379	0.369	0.375	0.394	0.328	0.364	0.377	0.376	0.369	0.351	0.276	0.403	0.368	0.312	0.375	0.326	0.347	0.38	0.414	0.41	0.397	0.416
L.Step.Width	0.148659	0.0492059	0.125	0.099	0.149	0.174	0.091	0.14	0.141	0.103	0.069	0.131	0.152	0.078	0.234	0.213	0.062	0.243	0.172	0.097	0.131	0.15	0.157	0.159	0.127	0.123	0.136	0.189	0.11	0.127	0.165	0.166	0.084	0.097	0.184	0.096	0.117	0.319	0.15	0.173	0.103	0.115	0.222	0.131	0.107	0.169	0.134	0.213	0.135
R.Stride.Time	1.16281	0.108108	1.1	1.174	1.174	1.202	1.25	1.194	1.223	1.288	1.16	1.214	1.267	1.236	1.206	1.215	1.184	1.121	1.355	1.127	1.086	1.199	1.212	1.204	1.163	1.16	1.234	0.877	0.984	1.126	1.238	1.316	1.029	1.146	1.048	1.048	1.085	1.153	1.186	1.227	1.031	1.141	1.078	1.215	1.116	1.159	1.196	1.168	1.222
R.Stance.Time	0.794388	0.102758	0.734	0.811	0.811	0.851	0.864	0.799	0.833	0.91	0.777	0.812	0.847	0.858	0.834	0.8	0.817	0.719	0.906	0.76	0.718	0.813	0.79	0.828	0.759	0.84	1.204	0.546	0.64	0.729	0.821	0.884	0.647	0.8	0.695	0.695	0.722	0.769	0.796	0.894	0.686	0.825	0.729	0.812	0.739	0.789	0.81	0.78	0.837
R.Swing.Time	0.368515	0.0526335	0.367	0.364	0.364	0.35	0.387	0.395	0.39	0.379	0.383	0.402	0.42	0.379	0.373	0.415	0.367	0.402	0.449	0.366	0.368	0.386	0.422	0.376	0.404	0.321	0.031	0.331	0.345	0.397	0.417	0.432	0.382	0.346	0.353	0.353	0.364	0.384	0.39	0.333	0.345	0.316	0.349	0.403	0.377	0.37	0.387	0.388	0.386
R.Stance.Swing	0.682249	0.0439217	66.678	69.049	69.049	70.845	69.087	66.924	68.139	70.604	66.972	66.878	66.868	69.362	69.1	65.816	69.009	64.147	66.858	67.502	66.125	67.778	65.159	68.776	65.287	72.378	97.526	62.282	64.986	64.761	66.348	67.171	62.907	69.842	66.346	66.346	66.488	66.672	67.108	72.839	66.514	72.273	67.646	66.821	66.194	68.066	67.687	66.781	68.442
R.Step.Length	0.38297	0.0554408	0.399	0.392	0.392	0.37	0.354	0.385	0.354	0.371	0.379	0.452	0.39	0.371	0.405	0.426	0.334	0.416	0.405	0.369	0.394	0.287	0.351	0.36	0.43	0.269	0.364	0.411	0.375	0.412	0.363	0.374	0.531	0.374	0.367	0.367	0.403	0.407	0.472	0.409	0.413	0.296	0.356	0.389	0.359	0.387	0.43	0.423	0.347
R.Step.Width	0.149657	0.0514825	0.094	0.217	0.217	0.174	0.114	0.086	0.102	0.17	0.106	0.166	0.098	0.136	0.227	0.047	0.162	0.139	0.162	0.248	0.184	0.137	0.082	0.146	0.186	0.213	0.066	0.159	0.099	0.156	0.104	0.177	0.041	0.281	0.17	0.17	0.086	0.215	0.206	0.139	0.068	0.15	0.152	0.168	0.114	0.184	0.104	0.101	0.229
[truncated: 87 more columns]

## Sheet: MoS B44ComfM
	mean	std	step:1	step:2
MoS_ML_L	0.082	0.024	0.103204	0.0734694	0.0823478	0.0743936	0.071127	0.0519002	0.0749223	0.102553	0.0500943	0.0870861	0.0690025	0.0899729	0.113223	0.0657661	0.108612	0.0793185	0.0897312	0.115315	0.105571	0.0763095	0.040546	0.092292	0.105376	0.108708	0.0442265	0.0983974	0.0815812	0.1031	0.0558097	0.075149	0.0597474	0.126661	0.102202	0.0824582	0.0990468	0.0762797	0.0554653	0.0401443	0.0704305	0.0840665	0.103398	0.0897968	0.0976502	0.0507843	0.0696189	0.0607274	0.0711463
MoS_ML_R	0.062	0.023	0.0598631	0.0573705	0.0889316	0.0753121	0.0541711	0.056504	0.0567536	0.0512435	0.0431895	0.0459785	0.0774987	0.0311133	0.0755079	0.0724315	0.0251803	0.0576735	0.0829517	0.0529756	0.0434697	0.0578136	0.067143	0.0465895	0.0247103	0.0687648	0.0662993	0.0892075	0.0371173	0.0552523	0.0542669	0.076085	-0.00959835	0.0446196	0.0696264	0.0513685	0.0625132	0.0916701	0.0776046	0.0891093	0.0643755	0.0380796	0.0889211	0.0598069	0.0780974	0.101077	0.0427706	0.0714785	0.0658432
MoS_ML	0.072	0.025	0.103204	0.0598631	0.0734694	0.0573705	0.0823478	0.0889316	0.0743936	0.0753121	0.071127	0.0541711	0.0519002	0.056504	0.0749223	0.0567536	0.102553	0.0512435	0.0500943	0.0431895	0.0870861	0.0459785	0.0690025	0.0774987	0.0899729	0.0311133	0.113223	0.0755079	0.0657661	0.0724315	0.108612	0.0251803	0.0793185	0.0576735	0.0897312	0.0829517	0.115315	0.0529756	0.105571	0.0434697	0.0763095	0.0578136	0.040546	0.067143	0.092292	0.0465895	0.105376	0.0247103	0.108708
MoS_BF_L	-0.077	0.049	-0.150844	-0.114109	-0.0926015	-0.0180636	-0.0412393	-0.0624157	-0.0301508	-0.0540649	-0.0357294	-0.0993881	-0.041063	-0.0554542	-0.118807	-0.130645	-0.0885575	-0.117423	-0.07281	-0.123052	-0.0800907	-0.0258148	-0.0219894	-0.0721054	-0.0885826	-0.0905613	-0.0700953	-0.124669	-0.138815	-0.0742615	-0.00278561	-0.0217171	-0.132513	-0.129222	-0.0881465	-0.117145	-0.0730695	-0.0672019	-0.169973	-0.173293	-0.0218634	-0.057284	-0.025765	-0.111067	-0.0634279	-0.0112798	-0.0869231	0.0229802	-0.100239
MoS_BF_R	-0.055	0.042	-0.0699769	-0.0422026	-0.0462786	0.00416559	-0.0579419	-0.0238121	0.0334395	-0.0683221	-0.0672021	0.0157516	-0.0162169	-0.0329375	-0.0451569	-0.00755918	-0.0878366	0.0636235	-0.0208723	-0.0766217	-0.0385277	-0.0768106	-0.0335485	-0.0633389	-0.0182011	-0.0997356	-0.0435361	-0.133237	-0.124379	-0.0157209	0.00111947	-0.125967	-0.0652943	-0.130568	-0.0639035	-0.0535006	-0.0548635	0.0206676	-0.0980784	-0.0504459	-0.0826909	-0.0700976	-0.0348658	-0.0799372	-0.0796448	-0.0640848	-0.0394821	-0.0205182	-0.0380122
MoS_BF	-0.066	0.047	-0.150844	-0.0699769	-0.114109	-0.0422026	-0.0926015	-0.0462786	-0.0180636	0.00416559	-0.0412393	-0.0579419	-0.0624157	-0.0238121	-0.0301508	0.0334395	-0.0540649	-0.0683221	-0.0357294	-0.0672021	-0.0993881	0.0157516	-0.041063	-0.0162169	-0.0554542	-0.0329375	-0.118807	-0.0451569	-0.130645	-0.00755918	-0.0885575	-0.0878366	-0.117423	0.0636235	-0.07281	-0.0208723	-0.123052	-0.0766217	-0.0800907	-0.0385277	-0.0258148	-0.0768106	-0.0219894	-0.0335485	-0.0721054	-0.0633389	-0.0885826	-0.0182011	-0.0905613
[truncated: 217 more columns]

## Sheet: EMG B44ComfM
	LEFT
	EMG LRectusFem		EMG LVastusLat		EMG LSemitendi		EMG LBicepsFem		EMG LGastrocMed		EMG LSoleus		EMG LTibialisA		EMG LPeroneusLong		EMG RRectusFem		EMG RVastusLat		EMG RSemitendi		EMG RBicepsFem		EMG RGastrocMed		EMG RSoleus		EMG RTibialisA		EMG RPeroneusLong		EMG LTensorLatae		EMG RTensorLatae
%	mean	std	mean	std	mean	std	mean	std	mean	std	mean	std	mean	std	mean	std	mean	std	mean	std	mean	std	mean	std	mean	std	mean	std	mean	std	mean	std	mean	std	mean	std
1	0.52862	0.501442	0.819255	0.991889	0.477094	0.249379	0.642423	0.113162		0.152269	0.193117	0.0940595	0.022963	0.424773	0.148434	0.197718	0.0440831		0.450052	0.70829	0.991155	0.989052	0.195687	0.201743	0.821495	0.59118		0.156137	0.177198	0.0157621	0.0258712	0.113736	0.175456	0.162437	0.365889
2	0.55665	0.539505	0.81949	0.991932	0.512192	0.233595	0.613308	0.113146		0.15936	0.215996	0.0940539	0.0229268	0.45142	0.142086	0.199331	0.0454661		0.493894	0.723071	0.991123	0.98917	0.186751	0.185146	0.825658	0.58149		0.171818	0.183214	0.015782	0.0257565	0.109562	0.163408	0.165295	0.351915
3	0.58603	0.575789	0.819372	0.991987	0.54629	0.218944	0.582565	0.1135		0.168845	0.240658	0.0939837	0.0228959	0.473799	0.136117	0.200858	0.0489248		0.540479	0.735035	0.991102	0.989289	0.178734	0.169549	0.824662	0.570101		0.18974	0.190141	0.0157978	0.0256436	0.105506	0.15162	0.169758	0.338784
4	0.616484	0.610389	0.818868	0.992045	0.578542	0.205537	0.55052	0.11435		0.179701	0.266027	0.0938551	0.0228689	0.491022	0.130648	0.202182	0.0543616		0.590815	0.744999	0.991087	0.989407	0.171538	0.155034	0.817898	0.557061		0.210309	0.197708	0.0158008	0.0255319	0.101523	0.140256	0.175743	0.326448
5	0.647816	0.643716	0.818042	0.992106	0.608122	0.193491	0.517475	0.115759		0.190859	0.291219	0.0935872	0.0228468	0.50227	0.125714	0.203112	0.0616791		0.644624	0.753541	0.991073	0.989511	0.165085	0.141651	0.804907	0.542337		0.23281	0.205415	0.0157931	0.0254299	0.0974814	0.129509	0.182858	0.314634
6	0.679414	0.676346	0.817123	0.992167	0.633985	0.183014	0.48381	0.117784		0.201585	0.315477	0.0929457	0.0228333	0.507772	0.121274	0.203364	0.0709962		0.700676	0.761034	0.991055	0.989595	0.159305	0.129474	0.785534	0.525849		0.256115	0.212771	0.0157865	0.0253399	0.0932497	0.119568	0.190186	0.302923
7	0.710366	0.708213	0.816459	0.992213	0.655664	0.174151	0.449862	0.120681		0.211752	0.337955	0.0920494	0.0228354	0.50815	0.117195	0.202728	0.0820003		0.757067	0.767657	0.991038	0.98965	0.154183	0.118465	0.760334	0.507996		0.278668	0.219436	0.0157764	0.0252542	0.088827	0.110588	0.197275	0.291034
8	0.739346	0.73958	0.816099	0.992236	0.672714	0.166868	0.415968	0.124831		0.220739	0.357855	0.090898	0.0228528	0.503948	0.113312	0.201002	0.0942617		0.810849	0.773093	0.991005	0.989664	0.14968	0.108644	0.729756	0.489358		0.298334	0.225606	0.0157876	0.0251695	0.0842356	0.102746	0.203463	0.278706
9	0.764824	0.770559	0.816069	0.992235	0.684966	0.16106	0.38262	0.130691		0.227946	0.375536	0.089499	0.0228851	0.496036	0.109599	0.198176	0.107619		0.85944	0.777459	0.99097	0.989656	0.145738	0.100019	0.694705	0.470795		0.313707	0.231955	0.0158078	0.0250751	0.0795329	0.096018	0.207975	0.265917
10	0.785765	0.800769	0.816409	0.99221	0.692439	0.156494	0.350154	0.13867		0.233027	0.391767	0.0879431	0.0229268	0.485388	0.106011	0.194362	0.121372		0.901246	0.781504	0.990921	0.989628	0.142287	0.0924649	0.656186	0.453255		0.324184	0.23877	0.0158488	0.0249714	0.0748232	0.0901219	0.210244	0.252772
11	0.800931	0.829819	0.816907	0.992161	0.695174	0.153042	0.318894	0.149256		0.235121	0.407189	0.0863552	0.0229699	0.472669	0.102737	0.189722	0.134942		0.934841	0.786109	0.990863	0.989573	0.13927	0.0859588	0.615012	0.437615		0.329471	0.2457	0.0158993	0.0248632	0.0702203	0.0848043	0.209837	0.239304
12	0.80962	0.857466	0.817437	0.992101	0.693786	0.150452	0.289105	0.162741		0.234139	0.422301	0.0850359	0.0230092	0.458423	0.0999298	0.184323	0.148121		0.959163	0.792203	0.990798	0.989518	0.136649	0.0804016	0.572302	0.424575		0.329817	0.252429	0.0159462	0.0247482	0.0657995	0.0798342	0.206742	0.225718
13	0.811605	0.883092	0.817917	0.992041	0.689035	0.148467	0.260901	0.179367		0.230904	0.436515	0.0843192	0.0230314	0.443094	0.0975456	0.178102	0.160423		0.973689	0.800124	0.990725	0.989474	0.134425	0.0756916	0.528968	0.4148		0.326082	0.258625	0.0159879	0.0246407	0.0615878	0.0750039	0.201093	0.212415
14	0.806938	0.905673	0.818181	0.991978	0.682124	0.146846	0.234324	0.199447		0.225921	0.448566	0.0841279	0.023037	0.427803	0.0954752	0.171156	0.171305		0.978062	0.80952	0.990652	0.989445	0.132667	0.071767	0.485672	0.408855		0.318935	0.263818	0.0160174	0.0245417	0.057647	0.0702088	0.193317	0.199812
15	0.795899	0.924362	0.818156	0.991931	0.674407	0.145343	0.209662	0.223169		0.219549	0.457312	0.0842205	0.023027	0.414529	0.0935381	0.163665	0.180126		0.972134	0.820178	0.990586	0.989458	0.131435	0.0685849	0.443282	0.407252		0.308846	0.267762	0.016039	0.0244357	0.0540787	0.0654787	0.183904	0.188192
16	0.77942	0.938582	0.817784	0.991898	0.666997	0.143792	0.187038	0.250567		0.212565	0.462147	0.0842891	0.0230002	0.405595	0.0916586	0.155837	0.186798		0.9572	0.831685	0.990527	0.989505	0.130726	0.066084	0.402383	0.410295		0.297562	0.270489	0.0160557	0.024323	0.0509597	0.0607996	0.17324	0.177923
17	0.758446	0.947669	0.81706	0.991881	0.660574	0.142079	0.166568	0.281587		0.205163	0.462694	0.0840041	0.0229639	0.402751	0.0897882	0.147918	0.191342		0.934457	0.843372	0.990483	0.989578	0.130531	0.0642015	0.363353	0.417925		0.285699	0.272135	0.0160622	0.0241996	0.0483868	0.0561965	0.161664	0.169216
18	0.733807	0.951364	0.816104	0.991884	0.656112	0.140103	0.148458	0.315879		0.197661	0.45925	0.0833117	0.0229223	0.406863	0.0878309	0.140294	0.193876		0.904996	0.855088	0.990464	0.989682	0.130874	0.0628922	0.326691	0.42974		0.273412	0.273066	0.0160627	0.0240506	0.0464828	0.0517237	0.149698	0.161916
19	0.706629	0.949631	0.815051	0.991905	0.653886	0.137862	0.132801	0.352887		0.190914	0.452005	0.0823492	0.0228753	0.417466	0.0856358	0.133286	0.194973		0.870474	0.866418	0.990456	0.989802	0.131686	0.0621291	0.292658	0.445387		0.261033	0.273828	0.0160518	0.0238964	0.0453653	0.0474276	0.137701	0.155717
20	0.678271	0.9425	0.81398	0.991938	0.653488	0.135341	0.119657	0.39211		0.185859	0.441625	0.0811537	0.0228252	0.432898	0.0830321	0.127243	0.195153		0.832457	0.876634	0.990464	0.989924	0.132882	0.0618831	0.261404	0.46442		0.248614	0.274642	0.0160321	0.0237622	0.0451279	0.0433261	0.125937	0.150435
21	0.649768	0.930353	0.813076	0.991978	0.654438	0.132539	0.108923	0.432623		0.183086	0.429069	0.0801138	0.0227723	0.45121	0.079914	0.122345	0.19469		0.792497	0.885214	0.990488	0.990042	0.134346	0.0620934	0.232988	0.486072		0.236183	0.276026	0.0159977	0.0236567	0.0457469	0.0394274	0.114583	0.145879
22	0.622046	0.913773	0.812323	0.992019	0.656186	0.129517	0.100444	0.473702		0.18344	0.414829	0.0796866	0.0227221	0.470932	0.0762683	0.118511	0.194079		0.751944	0.891493	0.990523	0.990154	0.135921	0.0626786	0.207371	0.509418		0.223995	0.277945	0.0159587	0.0235813	0.0470463	0.0357815	0.10372	0.141933
23	0.595975	0.893216	0.811747	0.992056	0.657977	0.126376	0.0942802	0.514648		0.188218	0.399208	0.0800625	0.0226805	0.490515	0.072113	0.115672	0.193882		0.711944	0.894605	0.990552	0.990258	0.137464	0.0635689	0.184501	0.53339		0.212247	0.28005	0.0159266	0.0235319	0.0486728	0.0324405	0.0934414	0.138511
24	0.571932	0.868817	0.811392	0.992083	0.659326	0.123303	0.0905932	0.554978		0.198149	0.382755	0.081263	0.0226453	0.509189	0.0676263	0.113995	0.194189		0.673262	0.893707	0.990578	0.990353	0.138881	0.0647443	0.16429	0.557167		0.201023	0.282048	0.0159101	0.0234977	0.0503334	0.0294485	0.0838147	0.135144
25	0.550198	0.840895	0.81126	0.992106	0.660058	0.120515	0.0895812	0.594211		0.212642	0.365925	0.0830759	0.0226112	0.526428	0.0629627	0.113752	0.194869		0.636672	0.888496	0.990589	0.990448	0.140125	0.0662839	0.146638	0.579919		0.190524	0.283475	0.0159239	0.0234726	0.0518915	0.0268926	0.0748855	0.131477
26	0.530806	0.809828	0.811315	0.992132	0.659983	0.118288	0.0914533	0.631912		0.230278	0.349022	0.0852448	0.0225792	0.541195	0.0583075	0.114995	0.195787		0.602667	0.878961	0.990599	0.990561	0.141194	0.0683585	0.131374	0.601072		0.180835	0.283905	0.0159494	0.0234457	0.0532488	0.0249476	0.0666712	0.127477
27	0.513727	0.775976	0.811554	0.992161	0.658836	0.117083	0.0963359	0.667514		0.249916	0.332332	0.0876868	0.0225466	0.552595	0.0539202	0.117603	0.196725		0.571575	0.865166	0.990614	0.990678	0.142118	0.0715046	0.118355	0.620035		0.172162	0.282946	0.0159894	0.0234292	0.0543515	0.0241835	0.0592084	0.123185
28	0.498832	0.740192	0.812017	0.992196	0.656127	0.117561	0.104374	0.700276		0.269817	0.315901	0.0904249	0.0225118	0.56007	0.0503652	0.121475	0.197485		0.543754	0.847634	0.990644	0.990802	0.142909	0.0764862	0.107534	0.636266		0.164816	0.280507	0.0160179	0.0234184	0.0552245	0.0258588	0.0524434	0.118851
29	0.485878	0.703175	0.812548	0.992232	0.650975	0.120546	0.115336	0.729545		0.28883	0.299921	0.0932308	0.0224784	0.562668	0.0484927	0.126191	0.197965		0.519048	0.826697	0.990691	0.990931	0.143544	0.0842005	0.0987979	0.649232		0.159027	0.276835	0.0160266	0.023422	0.0557944	0.0312886	0.0463706	0.114791
30	0.474652	0.665521	0.813105	0.992267	0.642989	0.126924	0.128808	0.755045		0.306334	0.284405	0.0957875	0.022449	0.560951	0.0494318	0.131185	0.198445		0.496909	0.802946	0.990742	0.991042	0.144072	0.0957019	0.0919675	0.658392		0.154778	0.2724	0.0160233	0.0234657	0.0560654	0.0407588	0.0409964	0.111582
31	0.46485	0.627783	0.813816	0.9923	0.631798	0.137651	0.144531	0.776479		0.321385	0.26936	0.0978344	0.0224227	0.555544	0.0540569	0.136137	0.199286		0.476615	0.777078	0.990788	0.99113	0.144577	0.112277	0.0868444	0.663423		0.151715	0.267665	0.0160216	0.0235363	0.0560438	0.0538232	0.0363526	0.109523
32	0.45596	0.590482	0.814585	0.992329	0.617242	0.153724	0.161926	0.793885		0.333057	0.254841	0.0994236	0.0223925	0.54696	0.0625497	0.140632	0.200651		0.457509	0.749819	0.990825	0.991195	0.145201	0.134861	0.083143	0.664458		0.149305	0.263072	0.0160212	0.0236313	0.0557822	0.0698165	0.032392	0.108539
33	0.447689	0.554112	0.815326	0.992362	0.599266	0.175792	0.180164	0.807453		0.341994	0.241412	0.100739	0.0223588	0.53453	0.0747874	0.144237	0.202376		0.439036	0.721865	0.99086	0.99125	0.146188	0.164012	0.0806827	0.661885		0.146989	0.259038	0.0160308	0.0237333	0.0553692	0.08815	0.0294129	0.108612
34	0.439734	0.518788	0.816037	0.992394	0.578658	0.204045	0.198466	0.817931		0.348509	0.228849	0.102067	0.0223331	0.519534	0.0901589	0.146686	0.204956		0.420791	0.693665	0.990896	0.991298	0.147907	0.199929	0.0792673	0.656538		0.144488	0.255715	0.0160494	0.0238113	0.0550508	0.107714	0.0270711	0.109681
35	0.431926	0.48476	0.816454	0.992417	0.555974	0.2384	0.215863	0.8257		0.353074	0.217273	0.103284	0.0223158	0.502184	0.107246	0.147783	0.208365		0.40267	0.665248	0.99094	0.991327	0.150813	0.242492	0.0788059	0.649258		0.141766	0.252928	0.0160611	0.0238803	0.0552146	0.12724	0.0253152	0.111345
36	0.424005	0.451938	0.816479	0.992437	0.53186	0.278591	0.231466	0.831475		0.355966	0.206498	0.104093	0.0223029	0.482867	0.124376	0.147492	0.21234		0.38453	0.636251	0.990988	0.991332	0.155424	0.291301	0.0792304	0.640908		0.138945	0.250098	0.0160609	0.0239336	0.0565644	0.145386	0.0241989	0.113365
37	0.415663	0.420373	0.81615	0.992456	0.507113	0.324134	0.244559	0.835715		0.357077	0.196314	0.104081	0.0223016	0.461916	0.139684	0.145963	0.216385		0.366342	0.606513	0.991039	0.991316	0.162302	0.345483	0.080505	0.632018		0.136103	0.246829	0.016041	0.0239712	0.0600961	0.160498	0.0237996	0.115581
38	0.406772	0.389931	0.815526	0.992468	0.482825	0.374328	0.254641	0.839009		0.356734	0.185915	0.103286	0.0223065	0.441266	0.152563	0.143467	0.220705		0.348154	0.575668	0.991084	0.991278	0.17192	0.403837	0.0824777	0.623117		0.133203	0.242623	0.0160006	0.0240182	0.0667949	0.172246	0.0238542	0.118193
39	0.397243	0.360596	0.814678	0.992473	0.459341	0.428147	0.261409	0.84166		0.355039	0.175593	0.101823	0.0222976	0.419997	0.163291	0.139938	0.225037		0.329971	0.543566	0.991118	0.991232	0.184763	0.464798	0.0851268	0.614726		0.130173	0.236976	0.0159321	0.02409	0.0770673	0.180939	0.0246676	0.12091
40	0.387209	0.332692	0.813711	0.992482	0.43747	0.48384	0.264833	0.843857		0.352084	0.16563	0.099895	0.0222798	0.398244	0.172214	0.135363	0.229425		0.311925	0.510715	0.991162	0.991199	0.201295	0.526452	0.0883772	0.607251		0.126827	0.230142	0.0158447	0.0241752	0.0905635	0.186862	0.0261056	0.123481
41	0.376862	0.306327	0.812851	0.992481	0.417596	0.539523	0.265105	0.845203		0.348063	0.155922	0.0978782	0.0222587	0.376294	0.17999	0.129711	0.23364		0.294106	0.477379	0.9912	0.99118	0.221808	0.586926	0.092099	0.60087		0.123032	0.221993	0.0157569	0.0242678	0.106297	0.190879	0.0278087	0.125589
42	0.366212	0.281635	0.812233	0.992469	0.40012	0.592833	0.262606	0.844787		0.342458	0.146378	0.0960725	0.0222333	0.35445	0.186444	0.123125	0.237297		0.276649	0.443973	0.99123	0.991162	0.246434	0.6437	0.0963287	0.595399		0.118753	0.212589	0.0156679	0.0243609	0.123844	0.193351	0.0297925	0.127657
43	0.3552	0.258718	0.811977	0.992446	0.385422	0.64154	0.257793	0.841744		0.334776	0.136996	0.0946675	0.0222049	0.332953	0.191457	0.115725	0.240042		0.259667	0.410932	0.991252	0.991148	0.27515	0.694733	0.101282	0.590542		0.114036	0.20209	0.0155801	0.0244492	0.143021	0.194591	0.0323833	0.130327
44	0.343806	0.237568	0.812264	0.992414	0.3738	0.683894	0.251185	0.835694		0.324646	0.127701	0.0936053	0.0221766	0.312077	0.195331	0.107745	0.241724		0.243183	0.378515	0.991263	0.991153	0.308101	0.738432	0.107295	0.586236		0.109031	0.190689	0.0155033	0.0245201	0.163688	0.195302	0.03627	0.134029
45	0.33219	0.21829	0.812814	0.992387	0.365663	0.718209	0.243375	0.826986		0.312125	0.11872	0.092768	0.0221475	0.29218	0.198513	0.0995702	0.242277		0.227278	0.347163	0.991277	0.991185	0.345363	0.773085	0.114869	0.582607		0.103819	0.178882	0.0154274	0.0245616	0.185612	0.19679	0.0427335	0.138864
46	0.320627	0.200828	0.813458	0.992362	0.361009	0.743891	0.235119	0.816339		0.297783	0.110148	0.0922224	0.0221251	0.273635	0.20164	0.0918082	0.241567		0.212051	0.317142	0.9913	0.991244	0.386533	0.797954	0.124658	0.579911		0.0984874	0.166679	0.0153578	0.0245721	0.208244	0.200321	0.0527334	0.144614
47	0.309351	0.185151	0.814192	0.992338	0.359628	0.761189	0.227356	0.804126		0.282198	0.102007	0.0919997	0.022115	0.256744	0.204743	0.0851204	0.239886		0.197576	0.288723	0.991339	0.991335	0.431179	0.813177	0.137334	0.578264		0.0930763	0.15427	0.0152957	0.0245456	0.230572	0.205957	0.0660537	0.15089
48	0.298565	0.171302	0.81501	0.992319	0.361395	0.770522	0.221158	0.79048		0.265746	0.0943787	0.0921237	0.0221138	0.241543	0.207748	0.0808868	0.237139		0.184004	0.26211	0.991386	0.991446	0.478652	0.818846	0.153835	0.577892		0.0875491	0.141871	0.0152373	0.0244854	0.252015	0.213003	0.082873	0.157202
49	0.288431	0.159205	0.815967	0.992305	0.366175	0.772639	0.217472	0.775431		0.248858	0.0872421	0.0924707	0.02212	0.228062	0.210258	0.081278	0.233946		0.171397	0.237314	0.991437	0.991565	0.528443	0.815586	0.175044	0.57904		0.0818427	0.129384	0.0151854	0.0244102	0.271785	0.2201	0.103455	0.163318
50	0.279151	0.148812	0.8172	0.992298	0.373629	0.768852	0.217147	0.758824		0.232395	0.0806859	0.0930307	0.0221329	0.216096	0.212026	0.0879953	0.230929		0.159794	0.214521	0.99149	0.991684	0.580186	0.804514	0.201773	0.582272		0.0760248	0.117169	0.0151303	0.0243373	0.289133	0.226066	0.127054	0.168966
51	0.270944	0.140061	0.818726	0.992298	0.383527	0.760549	0.220787	0.740442		0.216904	0.0747406	0.0937397	0.0221491	0.205398	0.213186	0.100782	0.228784		0.14923	0.193918	0.991548	0.991808	0.632894	0.786923	0.234474	0.588078		0.0702014	0.105542	0.0150736	0.0242555	0.303285	0.230079	0.152726	0.173475
52	0.264001	0.132828	0.820166	0.992287	0.395546	0.749248	0.228716	0.71999		0.202678	0.0694269	0.0943599	0.0221687	0.195733	0.214095	0.118024	0.228222		0.139654	0.175419	0.991584	0.991926	0.685789	0.76432	0.272583	0.596598		0.0644411	0.0945074	0.0150216	0.024162	0.313232	0.232088	0.179472	0.176385
53	0.2584	0.127076	0.821357	0.992262	0.409061	0.736566	0.240989	0.696945		0.189934	0.0648111	0.0948748	0.0221894	0.186821	0.214902	0.138103	0.228884		0.131062	0.159018	0.991609	0.992034	0.737632	0.7381	0.314918	0.607432		0.0588899	0.0840703	0.0149591	0.0240628	0.318346	0.232145	0.205944	0.1776
54	0.25419	0.12276	0.822401	0.992221	0.42329	0.723982	0.257395	0.671133		0.178897	0.0609803	0.095204	0.0222227	0.178664	0.216067	0.159566	0.230413		0.123453	0.144705	0.991622	0.992124	0.786691	0.709651	0.360167	0.619972		0.0535804	0.0742571	0.0149117	0.0239698	0.318401	0.230539	0.230714	0.177646
55	0.251535	0.119808	0.823202	0.99217	0.43709	0.712679	0.277447	0.642735		0.170452	0.0580651	0.0953497	0.0222636	0.171397	0.218489	0.181335	0.232228		0.116812	0.132332	0.99163	0.992196	0.831234	0.680261	0.406832	0.632979		0.048548	0.0648725	0.0148749	0.0238889	0.313806	0.227847	0.252656	0.177827
56	0.250572	0.118247	0.823828	0.992122	0.449378	0.70328	0.300713	0.61211		0.165218	0.0561833	0.0953456	0.022308	0.165023	0.222901	0.202714	0.233369		0.111095	0.121961	0.991644	0.992257	0.869941	0.650843	0.453704	0.645123		0.0437643	0.0562847	0.0148526	0.0238132	0.305543	0.224422	0.271125	0.179301
57	0.251364	0.118008	0.824538	0.992068	0.459278	0.695886	0.326728	0.579803		0.163328	0.0552903	0.0951677	0.0223589	0.159538	0.229609	0.223194	0.233481		0.106286	0.113564	0.991666	0.992318	0.901355	0.622459	0.499412	0.655012		0.0392708	0.0486445	0.0148405	0.0237261	0.295108	0.220912	0.286292	0.182689
58	0.253895	0.119073	0.82534	0.99201	0.46615	0.690393	0.354483	0.546642		0.164379	0.0553113	0.0948631	0.0224118	0.154774	0.237987	0.242021	0.232523		0.102351	0.107195	0.991687	0.99238	0.924273	0.595853	0.542578	0.661722		0.0351003	0.0421098	0.0148304	0.0236323	0.28386	0.217778	0.298928	0.188167
59	0.258083	0.1214	0.826076	0.99195	0.469791	0.686422	0.383274	0.513183		0.167067	0.0561042	0.0946449	0.0224607	0.150673	0.246754	0.259151	0.230672		0.0991717	0.102811	0.991701	0.992457	0.938309	0.571483	0.581971	0.664802		0.0312728	0.0368986	0.0148311	0.0235183	0.272845	0.215507	0.309782	0.19547
60	0.263713	0.124877	0.826676	0.991893	0.470025	0.683716	0.412787	0.480172		0.170705	0.0575522	0.0946479	0.0224989	0.147026	0.254951	0.274444	0.228524		0.0967446	0.100465	0.991716	0.992537	0.943326	0.54987	0.616782	0.664148		0.0278653	0.0332835	0.0148162	0.0234116	0.262783	0.214774	0.319319	0.203995
61	0.27046	0.129312	0.827116	0.991844	0.466834	0.682102	0.442729	0.448082		0.174993	0.0596182	0.0948866	0.0225174	0.143593	0.262278	0.287542	0.226257		0.095032	0.100213	0.991727	0.992598	0.939862	0.531201	0.646873	0.660146		0.0249085	0.0314626	0.0148039	0.0233373	0.253892	0.215763	0.327362	0.213352
62	0.278159	0.134396	0.827508	0.991811	0.460299	0.681529	0.472912	0.417334		0.179527	0.0622526	0.0953269	0.0225094	0.139969	0.26883	0.298286	0.223675		0.0940328	0.102029	0.991743	0.992644	0.928888	0.515655	0.672512	0.653381		0.0224083	0.0313492	0.0147935	0.0232883	0.246348	0.218344	0.333527	0.222982
63	0.286797	0.139743	0.827971	0.991783	0.450724	0.681819	0.503488	0.388194		0.184399	0.0652909	0.0959573	0.0224861	0.13604	0.274933	0.307286	0.22093		0.093739	0.105796	0.991751	0.992675	0.911455	0.503005	0.694242	0.644577		0.0203661	0.0325419	0.0147901	0.0232597	0.240385	0.222029	0.337702	0.232723
64	0.296069	0.144877	0.828368	0.991762	0.438565	0.682799	0.534261	0.360891		0.189181	0.0684631	0.0967561	0.0224571	0.131692	0.280368	0.314328	0.21822		0.0940921	0.111274	0.99177	0.992694	0.888435	0.492995	0.71209	0.634652		0.018766	0.0345303	0.0147933	0.0232449	0.23574	0.226243	0.33972	0.242812
65	0.305573	0.149448	0.828387	0.991753	0.424307	0.684222	0.565023	0.335579		0.1938	0.0715926	0.0975112	0.0224265	0.126907	0.285069	0.319385	0.21563		0.0950307	0.118135	0.991795	0.992716	0.860755	0.485492	0.726179	0.62459		0.0175161	0.0369149	0.014797	0.0232328	0.232103	0.230658	0.339385	0.253798
66	0.314966	0.153254	0.827934	0.991757	0.408427	0.685973	0.595276	0.312315		0.198666	0.0745641	0.0978554	0.0223929	0.121656	0.288864	0.322682	0.213429		0.0964516	0.125991	0.991817	0.992747	0.829306	0.480425	0.736625	0.614921		0.0165284	0.0394649	0.0148087	0.0232077	0.228967	0.235202	0.336346	0.265889
67	0.324169	0.156105	0.82721	0.991768	0.391412	0.68806	0.62458	0.291042		0.204955	0.0771265	0.0974314	0.0223644	0.116034	0.291986	0.324302	0.211565		0.0982478	0.13434	0.991845	0.992785	0.795031	0.47762	0.743387	0.606127		0.0157792	0.0420141	0.0148129	0.0231793	0.225728	0.239854	0.33066	0.279364
68	0.333055	0.157911	0.826645	0.991789	0.373713	0.690195	0.65227	0.271677		0.213511	0.0791172	0.0961947	0.0223427	0.110175	0.294675	0.323828	0.209819		0.100324	0.142743	0.991858	0.992811	0.758921	0.476882	0.746696	0.598429		0.0152642	0.0445538	0.0148391	0.0231658	0.221733	0.244647	0.322414	0.294392
69	0.341825	0.158729	0.826448	0.991812	0.355805	0.69206	0.678409	0.254071		0.224769	0.0804341	0.0945115	0.0223222	0.104156	0.296743	0.32129	0.20835		0.102559	0.150785	0.991858	0.992817	0.722112	0.477895	0.746945	0.591897		0.0150026	0.0470288	0.0148795	0.0231605	0.216763	0.249387	0.312079	0.311101
70	0.350961	0.158577	0.826478	0.991837	0.338048	0.693407	0.70287	0.238184		0.238897	0.0809003	0.0929251	0.0223018	0.0980348	0.298139	0.31716	0.207045		0.10485	0.158095	0.991841	0.992801	0.685472	0.480201	0.744461	0.586656		0.0149802	0.0493135	0.0149423	0.0231514	0.210807	0.253677	0.300032	0.329278
71	0.360574	0.157548	0.826347	0.99186	0.320793	0.693863	0.72548	0.223815		0.254879	0.0805008	0.0918919	0.0222906	0.0920459	0.298588	0.311467	0.205668		0.107063	0.164412	0.991802	0.99275	0.649705	0.483274	0.739861	0.582661		0.015095	0.0512747	0.0150223	0.0231488	0.203871	0.257281	0.286642	0.348554
72	0.37058	0.155715	0.825919	0.991885	0.304345	0.693068	0.74637	0.210869		0.271307	0.0791766	0.09127	0.0222801	0.0863425	0.297919	0.303927	0.204069		0.109102	0.169566	0.991747	0.992671	0.615506	0.48667	0.733808	0.57976		0.0152528	0.0526541	0.0150979	0.0231466	0.196327	0.259953	0.272598	0.368233
73	0.380709	0.153156	0.825288	0.99191	0.288857	0.690637	0.765397	0.199182		0.287033	0.0769954	0.0909841	0.022265	0.0809222	0.296288	0.294856	0.202035		0.110875	0.173453	0.99169	0.992567	0.583285	0.489862	0.726788	0.577691		0.015403	0.0533189	0.0151752	0.0231506	0.188357	0.2616	0.258258	0.387645
74	0.390684	0.149943	0.824617	0.991938	0.274539	0.686078	0.782387	0.188603		0.301234	0.0740234	0.090863	0.0222549	0.0759543	0.293689	0.284514	0.199382		0.1123	0.176048	0.991631	0.99244	0.553356	0.492348	0.719217	0.576255		0.0155082	0.0532529	0.0152411	0.0231759	0.180064	0.262415	0.243772	0.406364
75	0.400379	0.14617	0.824172	0.991981	0.261585	0.679109	0.797216	0.179053		0.313462	0.0703531	0.0907402	0.0222426	0.0714865	0.290103	0.273193	0.1961		0.113345	0.177388	0.991588	0.992303	0.526032	0.493744	0.711593	0.575598		0.0155593	0.0525238	0.0153004	0.0232232	0.171521	0.262769	0.229478	0.423988
76	0.409435	0.141985	0.823932	0.992027	0.250123	0.669877	0.809833	0.170474		0.323814	0.0662138	0.0905512	0.0222274	0.067757	0.285918	0.261254	0.192275		0.114017	0.177614	0.991565	0.992154	0.501504	0.493802	0.704332	0.575838		0.0155735	0.0513017	0.0153466	0.0232957	0.162735	0.263217	0.215635	0.440334
77	0.417439	0.137541	0.823915	0.992078	0.240138	0.658628	0.820479	0.162776		0.332368	0.0618158	0.0902853	0.0222155	0.0652822	0.281345	0.249024	0.187885		0.114349	0.177002	0.99155	0.992004	0.479832	0.492511	0.697885	0.577034		0.0155686	0.0498064	0.0153803	0.0233752	0.154005	0.264031	0.202877	0.455149
78	0.42397	0.133017	0.824308	0.992138	0.231567	0.64571	0.829201	0.155878		0.338946	0.0573557	0.090132	0.0222107	0.0645691	0.276434	0.236706	0.182841		0.114403	0.175936	0.991551	0.991856	0.460969	0.489922	0.692594	0.579174		0.0155535	0.0483393	0.0154008	0.0234598	0.145808	0.265322	0.191373	0.468228
79	0.428407	0.128562	0.825043	0.992165	0.224383	0.631331	0.83619	0.149641		0.343327	0.0529632	0.0903234	0.0222436	0.0658396	0.271253	0.224704	0.176902		0.114242	0.174899	0.991532	0.991699	0.444805	0.486115	0.688746	0.582029		0.015496	0.0472751	0.0154279	0.0235458	0.138579	0.267248	0.180895	0.479552
80	0.430297	0.124328	0.825966	0.992151	0.218602	0.615659	0.841917	0.143921		0.345157	0.0487603	0.0911475	0.0223344	0.0691343	0.265937	0.213714	0.169921		0.113938	0.174561	0.99149	0.991531	0.430797	0.481053	0.686313	0.585388		0.0153792	0.0472257	0.0154666	0.0236363	0.13256	0.269505	0.171262	0.489142
81	0.42939	0.120495	0.826911	0.992122	0.214238	0.598799	0.846346	0.138665		0.344118	0.0448487	0.0925644	0.022482	0.0744192	0.260576	0.204254	0.161941		0.113604	0.175528	0.991431	0.991362	0.418298	0.474669	0.685112	0.589204		0.01523	0.0489035	0.0155252	0.0237361	0.127827	0.271908	0.162093	0.497015
82	0.425743	0.117294	0.827604	0.99208	0.211301	0.580936	0.849271	0.133804		0.340143	0.0414347	0.0941715	0.0226944	0.0816774	0.255437	0.196378	0.153119		0.113392	0.178524	0.991361	0.991195	0.406758	0.466855	0.684998	0.593265		0.0152425	0.0529014	0.0156008	0.0238426	0.124222	0.274261	0.153297	0.502972
83	0.419759	0.115	0.82782	0.992053	0.209899	0.56237	0.850748	0.129359		0.333337	0.0387518	0.0955905	0.0229083	0.0911889	0.250707	0.189999	0.143767		0.113553	0.184642	0.991302	0.991043	0.395633	0.457643	0.685617	0.597538		0.0157545	0.0593667	0.0156664	0.0239589	0.121447	0.276296	0.145269	0.506965
84	0.412032	0.113896	0.827524	0.992063	0.209872	0.543374	0.850715	0.125359		0.323977	0.0369906	0.0966254	0.023071	0.102954	0.246447	0.185064	0.134222		0.114376	0.194748	0.991268	0.990924	0.384562	0.447178	0.686765	0.60189		0.0170884	0.0677414	0.0157026	0.0240755	0.119197	0.27803	0.138132	0.509187
85	0.403183	0.11423	0.826602	0.992088	0.211169	0.524083	0.849002	0.121861		0.312415	0.036251	0.0971106	0.0232006	0.116508	0.242537	0.181009	0.124732		0.116272	0.209369	0.991245	0.990811	0.373392	0.435649	0.688264	0.606171		0.0195226	0.0773523	0.0157206	0.0242009	0.117188	0.279338	0.132208	0.509839
86	0.393966	0.116198	0.825108	0.992111	0.213666	0.504576	0.846043	0.11883		0.299097	0.0365555	0.0971766	0.0232951	0.131323	0.238805	0.177754	0.115486		0.11973	0.228901	0.991218	0.9907	0.361908	0.423161	0.690165	0.61031		0.0231781	0.0876037	0.015709	0.0243416	0.115355	0.279955	0.127752	0.509094
87	0.385261	0.120106	0.823308	0.992132	0.217138	0.485015	0.841854	0.116265		0.284413	0.0379239	0.0970897	0.0233608	0.146908	0.235121	0.175333	0.106589		0.125226	0.253563	0.991185	0.990598	0.34989	0.409771	0.692564	0.614179		0.0280736	0.0978195	0.0156816	0.0244972	0.113572	0.279619	0.124675	0.507066
88	0.377995	0.126454	0.82168	0.992144	0.221356	0.465385	0.836589	0.114119		0.268861	0.0403752	0.097106	0.0234019	0.162814	0.231244	0.173673	0.0980048		0.133189	0.28337	0.991151	0.990505	0.337165	0.39545	0.695653	0.617704		0.034187	0.107355	0.0156349	0.0246663	0.111662	0.277976	0.12278	0.503866
89	0.373209	0.135702	0.820545	0.992154	0.226197	0.445755	0.830374	0.112292		0.253139	0.0439807	0.0974073	0.0234247	0.178701	0.227071	0.172886	0.0896228		0.143839	0.317825	0.991116	0.990432	0.323739	0.380227	0.699647	0.620837		0.0415974	0.1162	0.0155898	0.0248366	0.109581	0.274902	0.121776	0.499493
90	0.371766	0.14842	0.820206	0.992165	0.232031	0.426133	0.823021	0.110766		0.237695	0.0489944	0.0979213	0.023429	0.194661	0.222453	0.172869	0.0814207		0.157228	0.355949	0.991083	0.990378	0.30964	0.36425	0.704695	0.623519		0.0501003	0.124511	0.0155493	0.0249906	0.107153	0.270421	0.121687	0.493784
91	0.374226	0.165307	0.820545	0.99217	0.239763	0.406368	0.814304	0.109493		0.222704	0.0557796	0.0986321	0.0234143	0.211219	0.217244	0.173469	0.0734269		0.173353	0.396571	0.991049	0.990326	0.294964	0.347623	0.710708	0.625819		0.0592535	0.132474	0.0155177	0.0251194	0.104261	0.264573	0.122424	0.486853
92	0.380772	0.187225	0.82122	0.992176	0.250617	0.386515	0.803882	0.108477		0.208346	0.0646561	0.0992222	0.0233796	0.228915	0.21129	0.174408	0.0657656		0.192397	0.438549	0.99101	0.990289	0.279921	0.330483	0.717717	0.627771		0.0688836	0.139635	0.0155002	0.0252189	0.100871	0.257522	0.123798	0.479033
93	0.391032	0.214361	0.822034	0.992184	0.265162	0.366794	0.791612	0.107755		0.195048	0.0757477	0.0996305	0.0233336	0.248077	0.204698	0.175524	0.0586037		0.214471	0.48068	0.990975	0.990269	0.264787	0.313002	0.725782	0.629201		0.0789231	0.145412	0.0154829	0.0252878	0.0970468	0.249439	0.125658	0.470224
94	0.404574	0.246437	0.82273	0.992195	0.283788	0.347339	0.777428	0.1073		0.183195	0.0885695	0.0998496	0.0232799	0.268917	0.197651	0.176699	0.052133		0.239722	0.521715	0.990919	0.990265	0.249822	0.295245	0.734829	0.630093		0.0890951	0.149212	0.0154997	0.0253243	0.09285	0.240335	0.127745	0.460708
95	0.42075	0.282576	0.823393	0.992199	0.306148	0.328277	0.761199	0.107128		0.173147	0.102653	0.0998848	0.0232212	0.291681	0.190234	0.177776	0.0466599		0.268396	0.560439	0.990847	0.990287	0.235341	0.277294	0.744878	0.630169		0.0994848	0.15133	0.0155178	0.0253222	0.0884046	0.230198	0.129717	0.450279
96	0.439017	0.320949	0.824119	0.992198	0.331495	0.309754	0.743066	0.107216		0.165382	0.117354	0.0998456	0.0231604	0.316632	0.182694	0.17894	0.0424486		0.300279	0.595556	0.990758	0.990325	0.221629	0.259338	0.755836	0.629277		0.110179	0.152462	0.0155412	0.0252858	0.0838051	0.219262	0.131586	0.438871
97	0.459264	0.359873	0.824817	0.992189	0.359755	0.291788	0.72279	0.107483		0.160043	0.131752	0.0997406	0.0231032	0.343513	0.175049	0.180132	0.0395932		0.335003	0.626023	0.99065	0.990366	0.208856	0.241483	0.767387	0.627093		0.120999	0.15324	0.0155801	0.0252174	0.0791243	0.207543	0.133381	0.42627
98	0.481454	0.398108	0.825315	0.992182	0.390632	0.274409	0.700197	0.107894		0.157525	0.145534	0.0993863	0.0230464	0.371411	0.167281	0.181376	0.0382693		0.372189	0.651356	0.990547	0.990418	0.197136	0.223899	0.778771	0.623228		0.131966	0.154349	0.0156069	0.0251267	0.0744807	0.195229	0.135359	0.412428
99	0.50541	0.434933	0.825534	0.99218	0.423252	0.257762	0.675354	0.108446		0.158051	0.159111	0.0987789	0.022993	0.399514	0.159336	0.182701	0.0385255		0.411249	0.67168	0.990456	0.990481	0.186544	0.206766	0.789	0.617632		0.143671	0.156173	0.0156252	0.0250258	0.0700488	0.182468	0.138028	0.39782
100	0.530981	0.469538	0.825281	0.992186	0.456594	0.241936	0.64831	0.109154		0.161463	0.172568	0.0978299	0.0229453	0.426739	0.15116	0.184042	0.0403694		0.452264	0.687247	0.990387	0.990557	0.177079	0.190246	0.79708	0.610306		0.15686	0.158616	0.0156357	0.0249226	0.0659857	0.169295	0.14186	0.382983
	RIGHT
	EMG RVastusLat		EMG RSemitendi		EMG RBicepsFem		EMG RGastrocMed		EMG RSoleus		EMG RTibialisA		EMG RPeroneusLong		EMG LTensorLatae		EMG RTensorLatae		EMG LRectusFem		EMG LVastusLat		EMG LSemitendi		EMG LBicepsFem		EMG LGastrocMed		EMG LSoleus		EMG LTibialisA		EMG LPeroneusLong		EMG RRectusFem
%	mean	std	mean	std	mean	std	mean	std	mean	std	mean	std	mean	std	mean	std	mean	std	mean	std	mean	std	mean	std	mean	std	mean	std	mean	std	mean	std	mean	std	mean	std
1	0.490042	0.822651	0.163256	0.564559		0.184901	0.23655	0.99237	0.987936	0.207264	0.223319	0.0763677	0.172493		0.109772	0.135578	0.0149692	0.0258822	0.794454	0.224984	0.756385		0.310806	0.1641	0.820115	0.992786	0.328463	0.212502	0.0898462	0.25176		0.301014	0.0844983	0.106603	0.0225956	0.134459
2	0.543502	0.810246	0.197049	0.572343		0.172265	0.214088	0.992398	0.987996	0.22617	0.226184	0.111663	0.17649		0.102671	0.124598	0.0149815	0.0259061	0.790102	0.225513	0.741795		0.300343	0.153772	0.820967	0.992764	0.339538	0.213591	0.0974967	0.255401		0.280685	0.0804607	0.105954	0.0225911	0.132247
3	0.598856	0.791526	0.239129	0.584455		0.160716	0.193646	0.99244	0.988078	0.243989	0.227391	0.151153	0.179429		0.0954914	0.113707	0.0149857	0.0259292	0.780886	0.231509	0.724706		0.291025	0.145076	0.821753	0.992754	0.353242	0.214084	0.11327	0.258463		0.260308	0.0767241	0.104947	0.0225838	0.132106
4	0.654698	0.768252	0.286878	0.599969		0.15023	0.175261	0.992486	0.988166	0.259513	0.227317	0.191588	0.18209		0.0882422	0.103071	0.0149846	0.0259511	0.76859	0.243378	0.7044		0.282932	0.137888	0.822246	0.992761	0.368845	0.214567	0.135288	0.260547		0.240576	0.0733068	0.103698	0.0225678	0.133149
5	0.7097	0.741877	0.337492	0.617284		0.140791	0.158949	0.992521	0.988237	0.271762	0.226295	0.230257	0.184879		0.0809903	0.0928565	0.014966	0.0259751	0.754605	0.260864	0.680529		0.276187	0.132196	0.822477	0.992769	0.385845	0.215345	0.16125	0.26151		0.222228	0.070241	0.102381	0.0225432	0.134478
6	0.761888	0.713553	0.388948	0.634945		0.132374	0.144699	0.992539	0.988275	0.279828	0.224588	0.265578	0.187687		0.0738255	0.0831326	0.0149516	0.0259985	0.740465	0.28302	0.653286		0.271079	0.128043	0.822481	0.992772	0.403431	0.217037	0.189041	0.261333		0.206368	0.0676067	0.101117	0.0225081	0.135585
7	0.809066	0.684238	0.439766	0.651641		0.124928	0.13247	0.992538	0.988279	0.282711	0.222468	0.296508	0.19049		0.0668274	0.0739904	0.0149259	0.0260271	0.727469	0.30848	0.623449		0.267712	0.125502	0.822304	0.992764	0.420718	0.220321	0.216996	0.260217		0.193388	0.0656026	0.100109	0.0224603	0.136277
8	0.849851	0.654854	0.488624	0.66625		0.118417	0.122236	0.992523	0.98826	0.280999	0.220577	0.322818	0.193704		0.0601213	0.0655389	0.0149133	0.0260503	0.71646	0.336081	0.591871		0.266172	0.124616	0.822169	0.992743	0.43687	0.225713	0.243883	0.258317		0.183374	0.0644329	0.099563	0.0224228	0.136849
9	0.883239	0.626104	0.534675	0.67793		0.112849	0.113995	0.9925	0.988224	0.275795	0.218859	0.344628	0.197756		0.0540154	0.0578646	0.0149107	0.026066	0.707779	0.36499	0.559296		0.266619	0.12527	0.822178	0.992696	0.451034	0.233047	0.269037	0.255797		0.177133	0.0641761	0.0993486	0.0224129	0.137668
10	0.908493	0.598732	0.576823	0.686015		0.108205	0.10781	0.992476	0.988191	0.268536	0.217558	0.362048	0.202744		0.0484495	0.0510551	0.0149054	0.0260552	0.701358	0.394542	0.526403		0.269075	0.127383	0.822414	0.992639	0.46233	0.241744	0.291386	0.252735		0.175453	0.0648214	0.099393	0.0224347	0.13895
11	0.925348	0.57332	0.613828	0.69002		0.104486	0.103723	0.992451	0.988173	0.260832	0.21681	0.375285	0.208831		0.0434625	0.0452023	0.0149014	0.0260121	0.696685	0.424228	0.49382		0.273467	0.130811	0.822837	0.992575	0.470123	0.2508	0.310347	0.249177		0.178145	0.0662635	0.0994708	0.0224818	0.14057
12	0.933909	0.550373	0.64565	0.690094		0.101647	0.101737	0.992426	0.988165	0.253753	0.216774	0.385112	0.215703		0.0390521	0.0404497	0.0148888	0.02595	0.693299	0.453986	0.462061		0.279831	0.135427	0.823425	0.992508	0.474072	0.259298	0.326617	0.245476		0.184775	0.0684167	0.0994121	0.0225349	0.142125
13	0.934407	0.530145	0.672488	0.686691		0.0995932	0.101902	0.9924	0.98816	0.248185	0.21772	0.391737	0.223035		0.0349157	0.0370264	0.0148857	0.0258769	0.690782	0.48357	0.431478		0.287703	0.140988	0.824039	0.992436	0.474035	0.267056	0.339995	0.241809		0.193766	0.0713889	0.0992425	0.0225972	0.143384
14	0.927361	0.512814	0.69485	0.680489		0.0983133	0.104118	0.992378	0.988161	0.244299	0.219548	0.395387	0.230757		0.031261	0.0351768	0.0148793	0.0258192	0.68895	0.512813	0.402315		0.296515	0.147049	0.824504	0.99237	0.470153	0.273961	0.350573	0.237957		0.203655	0.0751483	0.0990304	0.0226613	0.144102
15	0.913483	0.498474	0.713269	0.672241		0.0977258	0.108217	0.992351	0.988177	0.241865	0.222191	0.396361	0.238953		0.0281236	0.0350184	0.014881	0.025772	0.688009	0.54185	0.374637		0.305698	0.153188	0.824945	0.992324	0.462671	0.280162	0.358704	0.233317		0.213933	0.0795479	0.0988156	0.0227128	0.143981
16	0.893405	0.486955	0.727728	0.662481		0.0977622	0.113908	0.992327	0.988195	0.240205	0.225426	0.39441	0.247641		0.02545	0.0363355	0.0148913	0.0257498	0.687784	0.570257	0.348613		0.31465	0.158895	0.825265	0.99229	0.452033	0.285852	0.364055	0.228075		0.223785	0.08422	0.0984291	0.0227574	0.14266
17	0.867952	0.478163	0.738121	0.651935		0.0983563	0.120769	0.992306	0.988213	0.238693	0.229108	0.389326	0.256983		0.0232223	0.0386776	0.0148957	0.0257589	0.688077	0.597766	0.324426		0.323042	0.163821	0.825295	0.99227	0.438765	0.291005	0.366439	0.22271		0.232874	0.0888018	0.097665	0.0227998	0.140184
18	0.838178	0.471977	0.744599	0.641248		0.0993929	0.128415	0.992278	0.988225	0.236857	0.233291	0.381335	0.266958		0.0214714	0.0416636	0.0149068	0.0257871	0.688775	0.624047	0.302093		0.330741	0.167833	0.825085	0.992264	0.423478	0.295539	0.365911	0.217082		0.241117	0.0931922	0.0964262	0.0228386	0.136648
19	0.805155	0.468278	0.747386	0.630972		0.100763	0.136427	0.992242	0.988206	0.234391	0.237953	0.371004	0.27781		0.0202283	0.0448954	0.0149247	0.0258321	0.689616	0.648863	0.281779		0.337828	0.170837	0.824815	0.99226	0.406692	0.299424	0.362725	0.211803		0.248342	0.0972315	0.0947408	0.0228822	0.132052
20	0.769991	0.46663	0.747033	0.621404		0.102369	0.144442	0.992197	0.988147	0.230973	0.2428	0.358337	0.289856		0.0194788	0.0481041	0.0149596	0.0258952	0.690334	0.67217	0.263358		0.344363	0.172808	0.824516	0.99225	0.388825	0.302642	0.357362	0.207138		0.254624	0.100822	0.0927413	0.0229306	0.12664
21	0.734272	0.466707	0.744326	0.61301		0.104114	0.152119	0.992141	0.98806	0.22695	0.247548	0.344247	0.303639		0.019133	0.0510607	0.0150213	0.0259661	0.690678	0.694156	0.246657		0.350502	0.17373	0.824194	0.992253	0.370489	0.305284	0.350452	0.202744		0.260194	0.103907	0.0904857	0.0229784	0.120631
22	0.699102	0.468094	0.739904	0.605911		0.105883	0.159134	0.992088	0.987953	0.222611	0.251813	0.329426	0.31936		0.0190034	0.0535131	0.0150954	0.0260426	0.690224	0.714795	0.23174		0.356559	0.173593	0.823758	0.992272	0.352172	0.307319	0.342314	0.198919		0.265346	0.10622	0.0882355	0.023018	0.114322
23	0.664858	0.470177	0.734219	0.600001		0.107617	0.165249	0.992027	0.987836	0.21762	0.255221	0.313596	0.336665		0.0189856	0.0553193	0.0151775	0.0261217	0.688547	0.73419	0.218342		0.362703	0.172357	0.823099	0.992305	0.334191	0.308429	0.33315	0.19579		0.270033	0.107344	0.0862791	0.0230398	0.10782
24	0.63214	0.472572	0.727689	0.595259		0.10924	0.170266	0.991981	0.987724	0.212177	0.25769	0.297305	0.354546		0.0189847	0.0563549	0.0152361	0.0261846	0.685499	0.752023	0.206366		0.36897	0.170071	0.82222	0.992353	0.317029	0.30832	0.323235	0.192871		0.274311	0.106958	0.0845153	0.0230376	0.101393
25	0.601046	0.475022	0.720824	0.591575		0.110679	0.174097	0.991939	0.987624	0.206085	0.259408	0.280879	0.372157		0.0189665	0.0566624	0.0152824	0.0262226	0.680918	0.767983	0.195551		0.375333	0.166927	0.821246	0.992408	0.300951	0.306971	0.312327	0.189513		0.278022	0.105144	0.0830896	0.0230246	0.0953259
26	0.571824	0.47722	0.71399	0.588903		0.111848	0.176756	0.991908	0.987528	0.198997	0.260691	0.26412	0.389331		0.0188962	0.0562914	0.015314	0.0262404	0.674889	0.781964	0.185713		0.381592	0.163045	0.820333	0.992463	0.286127	0.304522	0.300397	0.185533		0.280975	0.10193	0.0822636	0.0230036	0.0898916
27	0.544952	0.47875	0.70765	0.587268		0.112674	0.178323	0.991901	0.987433	0.190915	0.261734	0.246857	0.405607		0.0187272	0.05536	0.015335	0.0262497	0.667253	0.793956	0.176811		0.387544	0.158584	0.819626	0.992526	0.272662	0.301053	0.28759	0.18097		0.283306	0.0976193	0.0820821	0.0229835	0.0852327
28	0.520699	0.47927	0.702255	0.586599		0.113136	0.178986	0.991922	0.987332	0.182164	0.262641	0.229667	0.42061		0.0184366	0.0540521	0.0153459	0.0262623	0.657793	0.804104	0.168789		0.393119	0.153685	0.819232	0.992595	0.260571	0.296455	0.274047	0.175874		0.284966	0.092416	0.082513	0.0229696	0.0817593
29	0.499249	0.478544	0.698057	0.586964		0.113271	0.179046	0.991969	0.987211	0.173205	0.263474	0.213206	0.434301		0.0180279	0.0526195	0.0153487	0.0262928	0.646576	0.81281	0.161572		0.398021	0.148518	0.819341	0.992675	0.249833	0.290886	0.259968	0.17015		0.285692	0.0865356	0.0834535	0.0229571	0.0795694
30	0.480392	0.476378	0.695093	0.588302		0.113154	0.178921	0.992032	0.987072	0.164424	0.264269	0.198299	0.446456		0.0175249	0.0512915	0.0153588	0.0263329	0.633705	0.82027	0.155003		0.401763	0.14327	0.819885	0.992758	0.240423	0.284526	0.245646	0.163631		0.285124	0.0802178	0.0847492	0.0229486	0.0789807
31	0.463798	0.472645	0.69311	0.590403		0.112883	0.179102	0.992089	0.986914	0.156323	0.26493	0.18556	0.457023		0.0169562	0.0505166	0.015386	0.0263806	0.619351	0.826604	0.148918		0.40395	0.138162	0.820681	0.992834	0.232296	0.277556	0.231422	0.156143		0.283	0.0737299	0.0863372	0.022942	0.0802905
32	0.449004	0.467266	0.692018	0.593026		0.112563	0.180169	0.992142	0.986743	0.149202	0.265415	0.174959	0.466154		0.0163659	0.0508175	0.0154291	0.0264381	0.603716	0.831641	0.143199		0.404172	0.133409	0.821523	0.992895	0.225427	0.270214	0.217862	0.147592		0.279134	0.0672931	0.0881224	0.0229396	0.0833922
33	0.435422	0.460311	0.691846	0.596006		0.112319	0.182816	0.992185	0.986571	0.143148	0.265668	0.166046	0.473939		0.0158694	0.0527026	0.0154852	0.0265022	0.586855	0.835242	0.137823		0.402299	0.1292	0.822055	0.992943	0.219833	0.262805	0.205783	0.13822		0.273519	0.0611047	0.0900473	0.0229486	0.0881221
34	0.422482	0.451816	0.69247	0.599051		0.112285	0.187625	0.992222	0.986397	0.138085	0.265426	0.158386	0.480418		0.0156368	0.0566227	0.015543	0.0265748	0.568886	0.837537	0.132831		0.398497	0.125717	0.822093	0.992967	0.215471	0.25539	0.195418	0.128483		0.2662	0.0554351	0.0919043	0.0229885	0.0944055
35	0.409765	0.441992	0.693723	0.601922		0.112691	0.195311	0.992258	0.986233	0.133512	0.264546	0.152005	0.485342		0.0158312	0.0629547	0.0155691	0.0266555	0.550075	0.838486	0.12829		0.393036	0.123188	0.821612	0.992954	0.212368	0.24815	0.186623	0.118762		0.257146	0.050519	0.0933458	0.0230842	0.101719
36	0.396989	0.431085	0.695459	0.604584		0.113835	0.206278	0.992294	0.986091	0.129095	0.262863	0.146742	0.488569		0.016713	0.0719359	0.0155688	0.0267431	0.530807	0.838242	0.124225		0.386454	0.121837	0.820674	0.992922	0.210335	0.241265	0.179368	0.109253		0.246529	0.0465629	0.0942421	0.0232341	0.109586
37	0.383937	0.419292	0.697612	0.607022		0.116136	0.220914	0.992328	0.985968	0.124701	0.260453	0.142608	0.490041		0.0187538	0.0830904	0.0155507	0.026839	0.511443	0.836912	0.120619		0.379454	0.122016	0.819312	0.992883	0.209232	0.234793	0.173547	0.100056		0.234591	0.044058	0.0945554	0.0234371	0.117656
38	0.370392	0.406695	0.700127	0.609258		0.120032	0.239698	0.99236	0.985878	0.120277	0.257327	0.139739	0.489809		0.0225007	0.0955954	0.0155179	0.0269479	0.492173	0.834351	0.117424		0.372656	0.124075	0.817716	0.992854	0.209045	0.228768	0.169043	0.0911308		0.221732	0.0435308	0.0944363	0.0236409	0.125908
39	0.356212	0.39331	0.703138	0.611385		0.125893	0.262995	0.99239	0.98581	0.115894	0.25337	0.138173	0.488146		0.028172	0.10867	0.0154867	0.0270813	0.473043	0.830447	0.114616		0.366695	0.128499	0.816322	0.992839	0.209783	0.223044	0.165891	0.0824045		0.208493	0.0456	0.0942156	0.023796	0.134588
40	0.341387	0.379302	0.70653	0.613209		0.133998	0.290707	0.992412	0.985747	0.111552	0.248698	0.1375	0.485043		0.0356398	0.121633	0.0154508	0.0272432	0.454073	0.825159	0.112178		0.362204	0.135768	0.81533	0.992822	0.211531	0.217515	0.164232	0.0739361		0.195434	0.0507507	0.0943808	0.0239117	0.143908
41	0.326022	0.364905	0.710136	0.614617		0.144514	0.322294	0.992421	0.985686	0.107142	0.243586	0.137203	0.48058		0.0446212	0.133783	0.0154145	0.0274244	0.435362	0.818588	0.11008		0.359738	0.146468	0.81485	0.992803	0.214452	0.212107	0.164058	0.065827		0.183131	0.0594397	0.0951245	0.0239843	0.15424
42	0.31022	0.350172	0.71412	0.615655		0.157667	0.357041	0.992404	0.985615	0.102672	0.238091	0.136934	0.474902		0.0547997	0.145005	0.0153933	0.027605	0.416887	0.810585	0.108361		0.359794	0.161219	0.814945	0.992765	0.218728	0.20677	0.165161	0.0582316		0.171967	0.0717819	0.0960541	0.0240245	0.165882
43	0.294104	0.335196	0.718654	0.616175		0.173432	0.393948	0.992363	0.985542	0.098121	0.232141	0.136684	0.467827		0.0656702	0.154731	0.0153743	0.0277669	0.398833	0.801236	0.106969		0.3628	0.180138	0.815288	0.992704	0.224598	0.201466	0.167477	0.0511901		0.162327	0.0874675	0.0967612	0.0240459	0.178752
44	0.27791	0.320082	0.724095	0.615914		0.191939	0.432318	0.992298	0.985477	0.0935513	0.225534	0.136778	0.459247		0.0773249	0.162749	0.0153635	0.0279013	0.381193	0.790475	0.10586		0.368867	0.203476	0.815516	0.992646	0.233125	0.196108	0.170872	0.044802		0.154407	0.106176	0.0970178	0.0240454	0.193335
45	0.261841	0.304726	0.73066	0.614722		0.213414	0.47125	0.992194	0.985423	0.0891209	0.21813	0.137292	0.449234		0.0896879	0.168922	0.0153774	0.0279871	0.363759	0.778076	0.104985		0.378021	0.23148	0.81564	0.992587	0.245083	0.190602	0.174991	0.0391116		0.148169	0.127677	0.096678	0.024024	0.210845
46	0.246162	0.289081	0.7385	0.612571		0.237972	0.509638	0.992077	0.985401	0.0848629	0.209744	0.138378	0.437953		0.102572	0.173167	0.0154044	0.0280188	0.346479	0.763814	0.104279		0.390624	0.263734	0.815786	0.992531	0.260744	0.184796	0.179303	0.0341303		0.143374	0.151067	0.0958381	0.0239936	0.232465
47	0.231189	0.27316	0.747467	0.609458		0.265661	0.5466	0.991953	0.985413	0.0807858	0.200591	0.139954	0.425519		0.115841	0.175732	0.0154539	0.0280058	0.329246	0.747387	0.103813		0.406617	0.299885	0.816005	0.992493	0.279973	0.178708	0.183443	0.0300101		0.140048	0.175759	0.0949085	0.0239498	0.257998
48	0.21709	0.257005	0.757335	0.605348		0.296657	0.581379	0.991826	0.985449	0.0768472	0.190934	0.141884	0.412097		0.129457	0.176825	0.0155192	0.0279634	0.312055	0.728555	0.103623		0.425752	0.338893	0.816493	0.992471	0.30236	0.172371	0.18708	0.0269599		0.138769	0.201005	0.094313	0.0238891	0.286223
49	0.204006	0.240733	0.767622	0.600358		0.330971	0.613407	0.991722	0.985509	0.0730203	0.180924	0.144219	0.39802		0.143646	0.177342	0.0155744	0.0279112	0.295075	0.707225	0.103783		0.447738	0.379383	0.81732	0.992464	0.327748	0.165836	0.189842	0.0251943		0.140018	0.22607	0.0943307	0.0238185	0.31573
50	0.192049	0.224527	0.777728	0.594479		0.368264	0.642214	0.991636	0.985594	0.0693052	0.170772	0.147309	0.383529		0.158571	0.178313	0.0156111	0.0278579	0.278465	0.683537	0.104332		0.471993	0.420081	0.818231	0.992474	0.355918	0.159216	0.191726	0.0249328		0.144164	0.250323	0.0948136	0.0237405	0.344778
51	0.18128	0.208544	0.786892	0.587591		0.408451	0.667452	0.991581	0.9857	0.0657432	0.160517	0.151352	0.368914		0.174692	0.18057	0.0156143	0.0278047	0.262371	0.657606	0.105238		0.498094	0.459785	0.819151	0.992503	0.386442	0.152578	0.192549	0.0262237		0.150999	0.273086	0.0956297	0.0236561	0.37249
52	0.171695	0.192926	0.794107	0.579431		0.451298	0.689067	0.991537	0.985829	0.062414	0.150084	0.156293	0.354221		0.192381	0.185178	0.0156092	0.0277474	0.2469	0.62958	0.106441		0.525739	0.497589	0.819961	0.992547	0.418451	0.14596	0.192312	0.0289176		0.159892	0.29371	0.0964354	0.0235707	0.397995
53	0.163269	0.177849	0.798325	0.569917		0.495896	0.70722	0.991509	0.98598	0.0593608	0.139608	0.162121	0.33958		0.211277	0.192172	0.0155896	0.0276733	0.23215	0.59982	0.107849		0.554422	0.532997	0.820473	0.992598	0.451039	0.139434	0.191145	0.0327916		0.170026	0.311722	0.0969257	0.0234924	0.420467
54	0.155903	0.163464	0.798583	0.558739		0.54162	0.722186	0.991489	0.986142	0.0565524	0.129213	0.168588	0.325094		0.231018	0.200735	0.0155552	0.0275815	0.218224	0.56861	0.109394		0.583684	0.565598	0.820589	0.99265	0.483281	0.133033	0.189162	0.0376945		0.180745	0.326811	0.0970801	0.0234213	0.438644
55	0.149519	0.149894	0.793738	0.545642		0.588002	0.734166	0.991466	0.986305	0.0539372	0.119096	0.175236	0.310518		0.250914	0.209925	0.0155066	0.0274658	0.205185	0.536127	0.11111		0.612999	0.595478	0.82036	0.992705	0.514599	0.126723	0.186402	0.0438741		0.191844	0.338969	0.0969459	0.0233558	0.452015
56	0.144053	0.137263	0.783073	0.530571		0.634588	0.743502	0.991445	0.986454	0.0514393	0.109461	0.181694	0.295604		0.270622	0.21903	0.0154448	0.0273321	0.193138	0.502598	0.112988		0.641775	0.623131	0.820146	0.99276	0.544013	0.120537	0.182672	0.0515302		0.203087	0.348258	0.0966093	0.0232964	0.460183
57	0.139397	0.125626	0.766238	0.513599		0.68118	0.750824	0.991409	0.986578	0.0490106	0.100386	0.187361	0.280228		0.289089	0.227966	0.0153713	0.0271908	0.182155	0.468276	0.115154		0.66969	0.649524	0.820038	0.992808	0.570665	0.114406	0.178017	0.0606563		0.213833	0.35468	0.0962273	0.0232395	0.463318
58	0.135462	0.11504	0.743357	0.495131		0.727448	0.756684	0.991372	0.986688	0.046629	0.0919153	0.191433	0.264401		0.304831	0.236599	0.0152884	0.027042	0.172285	0.433611	0.117811		0.696333	0.676005	0.820101	0.992852	0.59393	0.108195	0.172461	0.0711293		0.223574	0.358492	0.095687	0.0231842	0.461496
59	0.132192	0.105539	0.71488	0.475714		0.772633	0.761684	0.991327	0.986785	0.0442755	0.0841161	0.193404	0.248335		0.31653	0.244604	0.0152218	0.0268802	0.163638	0.399154	0.121207		0.721073	0.70344	0.820452	0.992892	0.613678	0.10191	0.166244	0.0826738		0.231392	0.360009	0.0948491	0.0231349	0.455179
60	0.129522	0.0971184	0.681646	0.456045		0.815661	0.766248	0.991262	0.986853	0.0419162	0.0769395	0.19317	0.232186		0.322995	0.251717	0.0151811	0.0267028	0.15627	0.365356	0.12568		0.74342	0.731864	0.821131	0.992904	0.629664	0.0955313	0.159676	0.0947787		0.236363	0.36088	0.09378	0.0231005	0.445181
61	0.127414	0.0897029	0.644636	0.436996		0.855092	0.770725	0.991188	0.986892	0.0396541	0.0703157	0.190712	0.21617		0.324578	0.257564	0.0151768	0.0265082	0.150102	0.332542	0.131627		0.76244	0.760582	0.821933	0.992893	0.642379	0.0890847	0.152948	0.106903		0.238224	0.363321	0.0924046	0.023082	0.432519
62	0.125828	0.0832571	0.604952	0.41965		0.888661	0.775395	0.991098	0.986906	0.0376222	0.0642415	0.186107	0.200551		0.322324	0.261957	0.0152092	0.0263105	0.145048	0.301069	0.13958		0.777173	0.788494	0.822575	0.992866	0.651986	0.0826504	0.146247	0.118495		0.237417	0.368811	0.0909854	0.02308	0.418206
63	0.124676	0.0776987	0.563507	0.404994		0.914334	0.780631	0.991006	0.986901	0.0359865	0.0586388	0.179633	0.185562		0.317625	0.264865	0.0152617	0.0261324	0.140931	0.27114	0.150333		0.786669	0.814353	0.822903	0.99282	0.658564	0.0762973	0.139773	0.129089		0.234493	0.37756	0.0897888	0.0230951	0.404008
64	0.12388	0.0729274	0.521185	0.393739		0.930642	0.786963	0.990911	0.986903	0.0348762	0.0534248	0.171447	0.171657		0.311597	0.266735	0.0153257	0.0259726	0.137552	0.242901	0.164321		0.790211	0.837461	0.822744	0.99276	0.661795	0.0701354	0.133385	0.138491		0.230384	0.388288	0.0889006	0.0231125	0.391878
65	0.123394	0.0689359	0.478884	0.386515		0.937121	0.794715	0.990817	0.986932	0.0343846	0.048592	0.161921	0.159149		0.304575	0.268462	0.0153841	0.0258353	0.134742	0.216605	0.181902		0.787496	0.857298	0.822006	0.992708	0.661563	0.0643792	0.127094	0.146449		0.225739	0.39957	0.0880165	0.023125	0.383689
66	0.12321	0.0657116	0.437279	0.383488		0.934344	0.803755	0.990729	0.986996	0.0346214	0.0441528	0.151331	0.148301		0.297214	0.270683	0.0154455	0.0257031	0.132303	0.192428	0.203298		0.778739	0.87377	0.820825	0.99266	0.657896	0.0591654	0.120972	0.152871		0.220835	0.409963	0.0871869	0.0231396	0.380791
67	0.123386	0.0632288	0.396941	0.384692		0.923039	0.813949	0.990638	0.9871	0.0357433	0.0400923	0.140035	0.1394		0.289741	0.273138	0.0155255	0.0255528	0.130024	0.1704	0.228419		0.764311	0.886785	0.819366	0.992619	0.651806	0.0545786	0.115046	0.157928		0.215785	0.418416	0.0865564	0.0231434	0.383929
68	0.123999	0.0614669	0.358415	0.390358		0.903977	0.824933	0.99057	0.987244	0.0377833	0.0364146	0.12839	0.132513		0.28207	0.275528	0.0155965	0.0253936	0.127748	0.150645	0.257056		0.744823	0.896149	0.817696	0.992596	0.644463	0.0505754	0.10955	0.161541		0.210636	0.423944	0.0859882	0.0231335	0.39248
69	0.125025	0.060361	0.322087	0.400408		0.878322	0.83602	0.990509	0.987411	0.0405859	0.0331151	0.11689	0.127536		0.274399	0.277389	0.0156777	0.0252308	0.125361	0.133193	0.288785		0.721327	0.901514	0.816032	0.992588	0.637146	0.0469699	0.104779	0.163896		0.205689	0.42577	0.0855905	0.0231176	0.405629
70	0.126414	0.0598161	0.288258	0.414875		0.847249	0.846788	0.990453	0.987585	0.0438754	0.0301729	0.105724	0.124123		0.266222	0.278181	0.0157418	0.025072	0.12282	0.118088	0.323213		0.694927	0.902609	0.814654	0.992582	0.631288	0.043643	0.100925	0.164956		0.200752	0.422933	0.0855637	0.0230795	0.423188
71	0.128083	0.0597393	0.257083	0.433261		0.812134	0.856565	0.990399	0.987741	0.0472671	0.0275839	0.0949898	0.121617		0.257124	0.278465	0.0157885	0.024933	0.120107	0.105273	0.359727		0.666959	0.899285	0.813775	0.992576	0.627727	0.0405169	0.0980524	0.164676		0.195869	0.416101	0.0859547	0.0230156	0.444159
72	0.12993	0.0600526	0.228677	0.454677		0.774709	0.864626	0.990349	0.98788	0.0504314	0.0253395	0.084913	0.119477		0.247511	0.279165	0.0158283	0.0248071	0.117271	0.0947254	0.397676		0.63915	0.89155	0.813334	0.992574	0.62669	0.0375556	0.0961668	0.163475		0.192043	0.405876	0.0869033	0.0229453	0.466744
73	0.131831	0.060679	0.202951	0.478291		0.736488	0.870424	0.990308	0.988012	0.0531822	0.0234241	0.0753355	0.11703		0.237629	0.280615	0.0158523	0.0246905	0.114352	0.08637	0.436658		0.612822	0.879452	0.813169	0.99257	0.627603	0.0347841	0.0951851	0.161854		0.190863	0.392998	0.0884933	0.0228742	0.489377
74	0.133761	0.0615364	0.180155	0.502922		0.698581	0.873277	0.990285	0.988136	0.0554634	0.0218308	0.0668326	0.114074		0.227634	0.282629	0.01587	0.0245935	0.111412	0.0803136	0.475944		0.588739	0.863146	0.813158	0.992571	0.629786	0.0321957	0.0949086	0.160225		0.194181	0.378121	0.0905163	0.0228072	0.510307
75	0.135639	0.0625606	0.160172	0.527468		0.661999	0.872721	0.990283	0.988266	0.0572301	0.0205829	0.0594931	0.110684		0.217741	0.284512	0.0158785	0.0245088	0.108564	0.076531	0.515302		0.567409	0.843106	0.813051	0.992579	0.632399	0.0298436	0.0952349	0.159259		0.203301	0.36173	0.0925848	0.0227506	0.527649
76	0.13739	0.0637299	0.142839	0.551134		0.627438	0.868466	0.990264	0.98839	0.0584415	0.0197413	0.0531881	0.107197		0.208217	0.285539	0.015908	0.0244413	0.105939	0.0751015	0.554578		0.548612	0.819623	0.812819	0.992587	0.634706	0.0277444	0.0961291	0.159227		0.217913	0.344397	0.0943385	0.022705	0.540265
77	0.138967	0.0650883	0.127972	0.573282		0.595323	0.860191	0.990249	0.988503	0.0590952	0.0193932	0.047705	0.103812		0.199449	0.285116	0.0159573	0.0243928	0.103756	0.0762897	0.593287		0.532067	0.793056	0.812509	0.99258	0.636468	0.0259315	0.0976284	0.160103		0.237176	0.326671	0.0956972	0.0226715	0.547741
78	0.140332	0.0668875	0.115412	0.593289		0.56577	0.847992	0.990237	0.988622	0.0592595	0.0197948	0.0429116	0.100865		0.191807	0.283149	0.0160287	0.0243435	0.102324	0.0805099	0.630784		0.517754	0.763637	0.812278	0.992566	0.637383	0.0245942	0.100385	0.161956		0.259681	0.308711	0.0964079	0.0226438	0.550359
79	0.141462	0.069637	0.104987	0.610555		0.538815	0.832321	0.990237	0.988745	0.0590083	0.021473	0.0385948	0.0986844		0.185391	0.2799	0.0161197	0.0242892	0.102073	0.0879633	0.666184		0.505438	0.731759	0.812332	0.992556	0.636415	0.0241204	0.104585	0.165136		0.283132	0.290845	0.0965921	0.0226209	0.5485
80	0.14239	0.0742224	0.0966011	0.62452		0.514431	0.81378	0.990259	0.988858	0.0584229	0.0251483	0.0347996	0.0977057		0.180194	0.275749	0.0161914	0.0242527	0.103695	0.0986136	0.698546		0.494955	0.698157	0.812744	0.992543	0.633114	0.0251918	0.110194	0.169389		0.306357	0.273202	0.0965498	0.0226042	0.542331
81	0.14319	0.081823	0.0900723	0.634708		0.492426	0.792872	0.990299	0.988955	0.0576757	0.0314064	0.0315206	0.0980537		0.175889	0.271289	0.016237	0.0242419	0.108124	0.112325	0.726973		0.485917	0.663498	0.813547	0.99253	0.626667	0.0285528	0.116893	0.174723		0.327869	0.256119	0.0966205	0.0225825	0.532159
82	0.143962	0.093843	0.0851906	0.640839		0.472508	0.770085	0.990351	0.989023	0.0570631	0.0403834	0.0289129	0.0996743		0.17238	0.266808	0.0162649	0.0242601	0.116478	0.128711	0.750969		0.478	0.62847	0.8144	0.992525	0.616704	0.0347131	0.124095	0.180886		0.347118	0.239991	0.0970811	0.0225596	0.518637
83	0.144773	0.111875	0.0817191	0.642764		0.454282	0.745591	0.990408	0.989062	0.0569583	0.051746	0.0271438	0.102019		0.16969	0.26242	0.0162806	0.0243131	0.12992	0.147258	0.770384		0.470831	0.593404	0.814986	0.992522	0.603026	0.0436938	0.131298	0.18746		0.363955	0.225078	0.0977428	0.022544	0.502222
84	0.145703	0.13757	0.0793736	0.640801		0.437246	0.719528	0.99048	0.989091	0.0578558	0.0648816	0.0261678	0.104621		0.167714	0.258145	0.0162851	0.0243793	0.149526	0.167182	0.785498		0.463817	0.558513	0.81516	0.992519	0.585697	0.054573	0.138159	0.194081		0.377793	0.211433	0.0983892	0.0225309	0.483461
85	0.146937	0.171499	0.0780045	0.635505		0.421029	0.692283	0.990576	0.989114	0.0599738	0.0792688	0.0258788	0.107173		0.16637	0.254093	0.0162612	0.0244552	0.176265	0.187302	0.796846		0.456839	0.524148	0.814943	0.992529	0.565166	0.0668572	0.144297	0.200516		0.388541	0.199136	0.0988602	0.0225156	0.462784
86	0.148825	0.213716	0.0774688	0.627549		0.405286	0.664057	0.990687	0.989126	0.0634984	0.0942974	0.026066	0.109306		0.165379	0.250548	0.0162202	0.0245366	0.210847	0.20675	0.805102		0.449901	0.490526	0.814425	0.992548	0.542115	0.0800104	0.149346	0.206268		0.396426	0.188193	0.0990627	0.0225069	0.440626
87	0.151884	0.264034	0.0776308	0.618071		0.38977	0.634704	0.990803	0.989136	0.0684997	0.10914	0.0264689	0.111062		0.164661	0.246887	0.0161677	0.0246134	0.253402	0.224699	0.811046		0.442797	0.457664	0.813522	0.992561	0.51724	0.0934601	0.152885	0.210944		0.401006	0.178406	0.0989073	0.0225117	0.417193
88	0.156743	0.321529	0.078441	0.608469		0.374309	0.604159	0.990916	0.98915	0.0747898	0.122902	0.0269289	0.112636		0.164181	0.242708	0.0161095	0.0246853	0.303467	0.240346	0.815625		0.43555	0.425724	0.8124	0.992581	0.491557	0.106819	0.154753	0.214459		0.402635	0.169571	0.0984685	0.0225184	0.392863
89	0.164004	0.384853	0.0798506	0.599626		0.358759	0.57229	0.99103	0.989185	0.0819745	0.134882	0.0273587	0.114317		0.16378	0.237508	0.0160404	0.0247456	0.359854	0.253131	0.819592		0.428122	0.394804	0.811202	0.992608	0.465895	0.119703	0.154893	0.216929		0.401919	0.161423	0.0977047	0.0225307	0.367925
90	0.174406	0.452018	0.0818451	0.592251		0.343075	0.539124	0.991141	0.989246	0.0895819	0.145434	0.0277094	0.116728		0.163321	0.230615	0.0159628	0.0247883	0.420521	0.262608	0.823567		0.420423	0.364995	0.810051	0.99264	0.44085	0.131917	0.153294	0.21894		0.399615	0.15362	0.0966728	0.0225476	0.342539
91	0.188549	0.519861	0.0844686	0.586795		0.327329	0.505255	0.991237	0.989322	0.097626	0.155633	0.0280511	0.120593		0.162786	0.222483	0.01587	0.024826	0.482917	0.2685	0.827658		0.412489	0.336723	0.809003	0.992678	0.417262	0.144092	0.150091	0.221199		0.396702	0.146232	0.0956507	0.0225518	0.317174
92	0.206995	0.586166	0.0878134	0.582767		0.311496	0.471155	0.991306	0.989388	0.106529	0.165228	0.0283235	0.126024		0.161955	0.213344	0.0157684	0.0248715	0.544941	0.270839	0.831182		0.404259	0.310127	0.808187	0.992708	0.395634	0.155683	0.145426	0.224064		0.393657	0.139031	0.0947542	0.0225395	0.292203
93	0.23009	0.648689	0.0919932	0.579574		0.295584	0.437271	0.99135	0.989446	0.116593	0.174402	0.0284662	0.132983		0.160529	0.203392	0.0156761	0.024923	0.604211	0.269923	0.832947		0.39557	0.285279	0.807717	0.992721	0.37641	0.166425	0.139443	0.227741		0.39025	0.131859	0.0941706	0.0225299	0.267963
94	0.257923	0.70482	0.0970107	0.576605		0.279657	0.404056	0.991374	0.989494	0.128179	0.183478	0.0285537	0.141189		0.158175	0.192971	0.015596	0.0249703	0.658383	0.26625	0.831641		0.386209	0.262241	0.807475	0.992719	0.359981	0.176531	0.132409	0.23167		0.385632	0.12476	0.0939945	0.0225172	0.244747
95	0.290471	0.752941	0.102759	0.573326		0.263843	0.371767	0.991381	0.989532	0.141271	0.192295	0.028714	0.150201		0.154718	0.182145	0.0155268	0.0250089	0.705682	0.260372	0.826708		0.376089	0.240964	0.807547	0.992708	0.346733	0.185704	0.124561	0.2354		0.379047	0.117555	0.0942509	0.0224954	0.222944
96	0.327228	0.791223	0.109216	0.569779		0.248371	0.341008	0.991382	0.989569	0.155348	0.201078	0.0293987	0.159292		0.150143	0.17142	0.0154612	0.0250363	0.744015	0.25293	0.818623		0.365356	0.221634	0.80799	0.992694	0.337408	0.193885	0.116301	0.238473		0.370056	0.110556	0.0949094	0.0224703	0.202929
97	0.367767	0.818475	0.116852	0.566262		0.233391	0.311916	0.991377	0.989603	0.17026	0.209638	0.0315703	0.167987		0.144639	0.160797	0.0154149	0.0250313	0.772251	0.244688	0.808401		0.354133	0.20426	0.808617	0.992673	0.332288	0.201047	0.108101	0.240808		0.358333	0.103837	0.0958379	0.0224431	0.185036
98	0.411729	0.834566	0.126886	0.563481		0.218972	0.284519	0.991364	0.989635	0.185935	0.217436	0.0368511	0.17573		0.138439	0.150075	0.0153852	0.0250121	0.790379	0.23662	0.797233		0.34274	0.188767	0.809449	0.992646	0.331126	0.206924	0.100619	0.243007		0.344072	0.0973437	0.0969121	0.022415	0.169775
99	0.458693	0.83979	0.142314	0.562647		0.205214	0.258853	0.991353	0.989669	0.202209	0.223792	0.0504386	0.181726		0.131758	0.139302	0.0153658	0.0250003	0.798956	0.230012	0.785932		0.331474	0.175088	0.810428	0.992615	0.333722	0.211126	0.0956146	0.245621		0.327744	0.0910727	0.0980311	0.02239	0.157685
100	0.508279	0.835081	0.165824	0.565201		0.19224	0.234896	0.991352	0.989726	0.218827	0.228192	0.0757366	0.185649		0.124762	0.128504	0.0153658	0.0249803	0.799192	0.226183	0.774268		0.320578	0.16317	0.811455	0.992586	0.339695	0.213592	0.0957933	0.248739		0.309914	0.0850772	0.0991268	0.0223763	0.149062

## Sheet: shank_angle B44ComfM
Shank angle	mean	std	steps
left	71.0391	4.38151	74.5219	63.9332	76.8482	75.8224	79.142	78.1915	72.9835	78.3007	70.2183	75.0772	71.7882	66.1046	66.6035	68.9128	74.4889	73.4034	70.5298	65.4583	76.0366	78.9088	70.8514	62.9459	68.0686	76.9704	68.8647	71.3933	68.5985	80.0257	74.6072	63.4403	66.5723	67.4058	71.5864	70.7802	72.5939	74.4843	69.8765	72.7408	72.3976	73.9133	69.1654	69.8016	71.0518	73.4027	76.6563	76.6336	65.1756
right	70.899	3.80648	66.2022	72.676	71.1518	70.1981	66.2492	74.235	74.5628	75.2822	70.3905	72.9321	71.4569	68.0239	72.8846	69.9672	70.1347	68.3747	72.3151	69.5014	76.2488	77.1299	71.4166	73.1616	75.1065	72.6126	69.0991	68.4441	68.9073	71.5668	73.6387	65.5087	71.6065	67.2544	69.519	72.5048	72.7054	74.204	70.6088	70.0893	67.6222	74.2904	70.6037	64.5777	70.9685	70.2834	76.5526	67.4813	65.3298
[truncated: 86 more columns]

## Sheet: Rotation RHipFlex B44ComfM
all values Right	mean	std	steps
1	35.9023	3.21004	37.507	38.539	34.875	37.576	36.016	36.594	36.684	41.16	37.659	41.637	35.633	33.364	35.287	37.489	39.476	40.941	37.102	39.814	35.307	35.739	34.469	36.706	33.272	40.36	40.844	35.662	33.5	35.858	34.325	38.062	39.242	33.989	36.477	37.761	31.239	33.56	27.121	34.62	34.931	38.497	44.482	36.633	34.469	43.708	38.015	42.72	44.547
2	35.7777	3.22179	37.6632	38.3795	34.6867	37.7625	35.8599	36.674	36.3648	41.0039	37.9519	41.401	35.6521	33.6277	35.3941	37.2442	39.3608	41.0237	36.9276	39.3166	35.0494	35.9096	34.4161	36.1739	33.3133	40.1876	40.8649	35.8458	33.3025	36.2356	34.2433	37.6927	39.5418	33.9135	36.0179	36.5318	31.0417	33.3472	27.128	34.6943	34.9541	38.6297	44.5425	36.6563	34.3617	43.4739	38.1964	42.5068	44.2506
3	35.665	3.2212	37.6681	38.2018	34.598	38.0679	35.6693	36.8134	36.0965	40.9512	38.2138	41.1193	35.7217	33.9266	35.5423	37.0349	39.1511	41.0375	36.807	38.9329	34.7529	36.0745	34.3056	35.7174	33.3376	39.9801	40.9218	35.9601	33.2401	36.6369	34.2545	37.2315	39.667	33.8717	35.4962	35.3789	30.9597	33.2176	27.3293	34.6593	35.0895	38.777	44.4202	36.6478	34.4432	43.1644	38.4413	42.1902	43.8142
4	35.5135	3.23399	37.4673	38.0263	34.5436	38.399	35.4873	36.949	35.8216	40.9555	38.4113	40.8008	35.7853	34.117	35.6623	36.8043	38.8396	40.9457	36.6486	38.6043	34.3351	36.2816	34.0953	35.2226	33.3559	39.6841	40.9228	35.9451	33.2682	36.9531	34.2849	36.6855	39.605	33.8558	34.8544	34.3263	31.0109	33.0424	27.614	34.4581	35.2702	38.886	44.0875	36.5146	34.6118	42.8077	38.6746	41.8007	43.3105
5	35.298	3.26359	37.0796	37.8288	34.4285	38.6771	35.3888	37.0382	35.4566	40.9186	38.5532	40.4632	35.7748	34.0923	35.7054	36.5041	38.4736	40.7056	36.3561	38.2539	33.7467	36.6029	33.7704	34.6156	33.4058	39.2598	40.7841	35.7894	33.3111	37.0825	34.2527	36.0793	39.3464	33.8493	34.0952	33.3996	31.1432	32.752	27.8868	34.0859	35.3881	38.9223	43.5641	36.2089	34.7138	42.4875	38.7948	41.398	42.8284
6	34.9905	3.32791	36.5668	37.5464	34.1567	38.8369	35.3666	37.0805	34.9452	40.7328	38.7162	40.1147	35.5968	33.8293	35.6775	36.0919	38.1528	40.2907	35.8806	37.7962	32.9897	37.0142	33.3304	33.8739	33.5036	38.7682	40.4586	35.5067	33.2823	36.9623	34.0906	35.4161	38.8886	33.8128	33.2518	32.5749	31.2654	32.327	28.0859	33.5653	35.3241	38.921	42.8895	35.7405	34.6295	42.3658	38.7159	41.0804	42.3904
7	34.5814	3.42626	35.9837	37.1114	33.7125	38.7965	35.296	37.072	34.2875	40.324	38.9281	39.754	35.2279	33.3409	35.6678	35.537	37.9783	39.7064	35.2154	37.197	32.0958	37.4195	32.7813	32.9894	33.6005	38.3222	39.9439	35.1097	33.1219	36.5912	33.7727	34.6846	38.268	33.6959	32.3495	31.7763	31.2861	31.7742	28.1752	32.9186	35.0526	38.925	42.1126	35.1717	34.328	42.5251	38.3704	40.9224	41.9614
8	34.079	3.55257	35.3667	36.5215	33.1224	38.5534	35.0578	36.9816	33.5256	39.7461	39.1022	39.3692	34.7045	32.7115	35.7752	34.836	37.9748	38.9904	34.4312	36.4798	31.1235	37.6924	32.1316	31.9739	33.6305	38.0291	39.2726	34.6064	32.8154	36.0539	33.3199	33.8906	37.5098	33.4622	31.3951	30.938	31.1528	31.1016	28.135	32.1652	34.5905	38.8997	41.2728	34.552	33.824	42.8983	37.7683	40.9255	41.4966
9	33.4995	3.69191	34.7424	35.8334	32.4266	38.1175	34.6062	36.8147	32.7014	39.0626	39.0807	38.9296	34.0947	32.008	36.0035	34.0187	38.041	38.1993	33.5693	35.6793	30.1208	37.7675	31.3871	30.8623	33.5236	37.8405	38.4954	34.0071	32.3815	35.4357	32.7723	33.0605	36.6263	33.1007	30.4107	30.0107	30.873	30.3176	27.9715	31.3208	33.9696	38.797	40.3893	33.8765	33.1619	43.3581	36.9168	41.0315	40.9652
10	32.8519	3.84676	34.129	35.0949	31.6662	37.5114	33.966	36.5939	31.823	38.3335	38.8089	38.3876	33.467	31.2705	36.2317	33.129	38.0445	37.3881	32.6503	34.829	29.1096	37.6523	30.5461	29.6916	33.221	37.604	37.6545	33.3169	31.8508	34.7845	32.169	32.2251	35.641	32.6354	29.4121	28.942	30.4479	29.4385	27.7193	30.3927	33.21	38.565	39.4762	33.1518	32.4142	43.782	35.8226	41.1693	40.3536
11	32.137	3.98779	33.5209	34.3395	30.8538	36.7594	33.1786	36.3416	30.8928	37.5881	38.295	37.7379	32.8622	30.5145	36.2782	32.2123	37.9148	36.5888	31.6704	33.9528	28.0911	37.3608	29.5978	28.4834	32.7525	37.1606	36.7681	32.5303	31.2417	34.1205	31.5227	31.4033	34.5797	32.1009	28.4048	27.6504	29.8805	28.4832	27.4205	29.3737	32.3172	38.1647	38.5277	32.3885	31.6255	44.0983	34.4933	41.2765	39.6623
12	31.3661	4.12541	32.8764	33.575	29.997	35.8751	32.3122	36.0578	29.9093	36.8139	37.5902	36.989	32.278	29.7328	36.065	31.2961	37.648	35.8058	30.6141	33.072	27.055	36.9019	28.5331	27.2287	32.1307	36.5034	35.8454	31.6342	30.562	33.44	30.8284	30.594	33.4908	31.51	27.3788	26.1722	29.1622	27.4632	27.1047	28.2409	31.2706	37.676	37.5277	31.57	30.8087	44.3192	32.9321	41.3097	38.9027
13	30.5455	4.25173	32.1507	32.787	29.1091	34.8895	31.4003	35.956	28.866	35.9865	36.7913	36.1594	31.7013	28.9009	35.6314	30.377	37.2706	35.0157	29.4817	32.19	25.9855	36.2827	27.364	25.9184	31.3536	35.6842	34.8957	30.626	29.8041	32.7046	30.0808	29.7935	32.3983	30.8578	26.3114	25.46	28.258	26.3866	26.7801	27.0074	30.0492	37.156	36.4654	30.6839	29.9488	44.4669	31.1866	41.2437	38.0854
14	29.6365	4.39234	31.3204	31.9535	28.2242	33.8127	30.4653	35.2951	27.7525	35.0804	35.9305	35.2567	31.1098	28.001	35.0327	29.4323	36.8075	34.1898	28.2711	31.3019	24.8783	35.582	26.1288	24.5526	30.3999	34.784	33.9182	29.5202	28.965	31.8802	29.2656	28.9951	31.3099	30.1311	25.1897	23.0058	27.1416	25.2672	26.4422	25.7045	28.6789	36.6333	35.3369	29.7375	29.0217	44.4695	29.3171	41.0633	37.21
15	28.6724	4.518	30.386	31.0594	27.3636	32.6627	29.5219	34.7855	26.5791	34.073	34.994	34.3061	30.4764	27.0353	34.3251	28.4407	36.2678	33.3066	26.9954	30.3957	23.7225	35.1558	24.8803	23.1432	29.2896	33.832	32.9042	28.3437	28.047	30.9412	28.3622	28.1974	30.2061	29.3223	24.0203	21.1212	25.8418	24.1229	26.079	24.3622	27.2202	36.1167	34.1391	28.7563	28.0025	44.0664	27.3679	40.7548	36.2573
16	27.6375	4.60386	29.362	30.0899	26.5343	31.4672	28.5713	34.2004	25.3613	32.9621	33.9338	33.3125	29.781	26.0299	33.5455	27.3927	35.6472	32.3667	25.6733	29.46	22.5073	33.5572	23.6669	21.7191	28.0251	32.8134	31.8544	27.1238	27.0517	29.8845	27.3602	27.3999	29.064	28.4302	22.8079	19.4397	24.4067	22.9705	25.6868	23.0068	25.7316	35.587	32.9016	27.7706	26.902	43.3018	25.3807	40.3068	35.2054
17	26.5627	4.66891	28.2682	29.0382	25.7279	30.2413	27.5997	33.5304	24.1242	31.7679	32.7077	32.2585	29.0139	25.0333	32.7127	26.2903	34.9169	31.3844	24.3414	28.4863	21.2356	32.4045	22.5218	20.31	26.6206	31.7273	30.7882	25.8864	25.9863	28.7311	26.2524	26.6083	27.8816	27.4535	21.5577	17.8613	22.9005	21.819	25.2652	21.6657	24.2653	34.9373	31.6609	26.8012	25.7548	42.252	23.3983	39.7055	34.0415
18	25.4497	4.71881	27.1242	28.7782	24.9223	28.9834	26.5908	32.7686	22.8946	30.5254	31.2682	31.109	28.1778	24.0902	31.8127	25.1479	34.044	30.3794	23.0396	27.4686	19.9379	31.1378	21.4626	18.9205	25.1104	30.5801	29.7284	24.6538	24.8719	27.5112	25.0574	25.8305	26.6814	26.4067	20.2813	16.4128	21.3918	20.6735	24.8131	20.3672	22.8446	34.1573	30.453	25.8572	24.6027	40.9417	21.4623	38.9405	32.7791
19	24.3065	4.71758	25.953	26.7194	24.1001	27.6816	25.536	31.9285	21.6987	29.2632	29.5826	29.8631	27.2698	23.22	30.8201	23.992	33.0155	29.373	21.7941	26.403	18.6555	29.7768	20.4981	17.5445	23.5664	29.3738	28.6869	23.4433	23.7417	26.2661	23.7999	25.0754	25.494	25.3083	18.9959	15.099	19.9341	19.5374	24.3273	19.1364	21.4755	33.259	29.3047	24.9394	23.4806	39.401	19.6105	38.0047	31.4485
20	23.1733	4.69089	24.7792	25.5019	23.255	26.3397	24.4343	31.0212	20.5612	28.0175	27.7451	28.5202	26.3081	22.4296	29.719	22.8561	31.8487	28.3852	20.6134	25.2814	17.4035	28.3503	19.6293	16.1914	22.0355	28.1305	27.6624	22.2697	22.6283	25.0287	22.5078	24.347	24.3466	24.1816	17.7253	13.9318	18.5609	18.4175	23.8065	17.9947	20.1634	32.2377	28.2295	24.0458	22.4095	37.7244	17.8781	36.8972	30.0903
21	22.0599	4.63672	23.6297	24.2925	22.3987	24.9827	23.302	30.0698	19.4909	26.8161	25.8369	27.1014	25.3131	21.706	28.5072	21.7674	30.5693	27.4333	19.5008	24.1191	16.1913	26.9143	18.8507	14.8703	20.5478	26.8625	26.6524	21.1462	21.5592	23.8129	21.2062	23.6475	23.2536	23.0579	16.4913	12.8687	17.2798	17.324	23.2562	16.9632	18.9279	31.141	27.2228	23.1684	21.3903	35.9984	16.2867	35.6328	28.7518
22	20.9807	4.56282	22.529	23.1097	21.5333	23.6391	22.152	29.092	18.4872	25.6643	23.9442	25.646	24.3079	21.0436	27.2243	20.7353	29.2087	26.5279	18.4657	22.9303	15.0304	25.5195	18.1542	13.5975	19.1149	25.593	25.656	20.0798	20.553	22.6287	19.9116	22.9775	22.227	21.9701	15.3015	11.8817	16.0967	16.2668	22.6855	16.0567	17.7722	30	26.271	22.2988	20.4174	34.3016	14.8468	34.2507	27.4759
23	19.9526	4.52931	21.4901	21.963	20.661	22.3294	20.9961	28.0863	17.5446	24.5529	22.1472	24.1951	23.3208	20.4444	25.893	19.7584	27.818	25.6603	17.5026	21.7311	13.93	24.811	17.5259	12.397	17.7317	24.3422	24.6676	19.0744	19.613	21.483	18.635	22.34	21.2624	20.9427	14.1613	10.9434	15.0138	15.2557	22.1094	15.2657	16.7088	28.8413	25.3527	21.431	19.4753	32.7063	13.5643	33.75	26.2863
24	18.9629	4.41828	20.5218	20.8652	19.7869	21.0633	19.85	27.0468	16.6464	23.4827	20.4958	22.7741	22.3762	19.8862	24.5388	18.8296	26.4292	24.8199	16.6161	20.5391	12.9182	23.2963	16.9489	11.2848	17.249	23.1185	23.6802	18.1335	18.7399	20.3872	17.3874	21.744	20.3496	19.984	13.0773	10.041	14.0278	14.3025	21.5437	14.5836	15.7441	27.6847	24.4547	20.56	18.5525	31.2402	12.4201	31.7783	25.1886
25	18.0172	4.31414	19.6333	19.8127	18.9187	19.8348	18.72	25.9778	15.7821	22.4535	19.0248	21.3966	21.4802	19.3451	23.1882	17.94	25.0694	23.9962	15.8006	19.3707	11.9929	21.894	16.413	10.2563	15.1237	21.9247	22.6945	18.07	17.9188	19.3355	16.1835	21.1856	19.468	19.096	12.0642	9.164	13.1392	13.4229	20.9984	14.0011	14.892	26.534	23.5596	19.6805	17.6428	29.8827	11.3995	29.913	24.1719
26	17.1245	4.22054	18.8292	18.8083	18.0718	18.6481	17.603	24.8793	14.9484	21.4638	17.7752	20.0802	20.6263	18.7991	21.8652	17.0859	23.7571	23.1808	15.0541	18.2384	11.1495	20.9304	15.914	9.28482	13.9103	20.754	21.7141	16.4548	17.1519	18.3355	15.0389	20.6625	18.6026	18.2616	11.1268	8.29389	12.3365	12.6364	20.4818	13.5003	14.1354	25.398	22.6441	18.7875	16.7448	28.6098	10.4811	28.5365	23.2193
27	16.2943	4.12318	18.0979	17.8528	17.263	17.5192	16.5021	23.7732	14.148	20.5156	16.709	18.8363	19.8046	18.2299	20.5864	16.2672	22.4931	22.3672	14.3741	17.1534	10.3786	20.0575	15.4476	8.36067	12.7521	19.5919	20.7474	15.7177	16.4465	17.3915	13.9684	20.1702	17.7582	17.4652	10.2691	7.42089	11.6136	11.9546	19.9901	13.0579	13.4709	24.2733	21.7009	17.8809	15.8576	27.4007	9.64499	27.2424	22.3158
28	15.5173	4.03363	17.427	16.9478	16.5025	16.4502	15.431	22.6802	13.3955	19.6085	15.8095	17.6767	19.0005	17.6239	19.374	15.484	21.2754	21.5499	13.7375	16.121	9.66418	19.2317	15.0037	7.50055	11.6439	18.4295	19.7975	15.0343	15.8006	16.4989	12.9755	19.7063	16.941	16.6961	9.49127	6.545	10.9654	11.3745	19.5087	12.6485	12.8915	23.165	20.7365	16.9993	14.9845	26.2364	8.87591	26.0317	21.962
29	14.7679	3.93654	16.8026	16.1043	15.7776	15.4436	14.589	21.5871	12.7003	18.7461	15.066	16.6044	18.2063	16.9758	18.2446	14.7316	20.1153	20.7283	13.1251	15.1452	8.98382	18.4406	14.5638	6.70967	10.5796	17.2759	18.864	14.3882	15.2088	15.6585	12.0557	19.2639	16.1653	15.9555	8.79455	5.656	10.3795	10.8799	19.0243	12.2492	12.3834	22.098	19.7528	16.1826	14.132	25.0959	8.13603	24.897	20.865
30	14.0582	3.84553	16.1994	15.3287	15.0767	14.5002	13.8952	20.4552	12.054	17.9323	14.4298	15.6169	17.42	16.286	17.231	14.0016	19.0316	19.9077	12.5253	14.2138	8.319	17.669	14.107	5.98052	9.54921	16.1497	17.9517	13.765	14.664	14.8663	11.1939	18.8386	15.4442	15.2452	8.17548	4.74733	9.84117	10.441	18.5327	11.8367	11.9426	21.07	18.7586	15.422	13.3088	23.9737	7.39151	23.8233	19.8259
31	13.3701	3.77286	15.6013	14.6241	14.4029	13.6206	12.5533	19.3137	11.4455	17.1648	13.8525	14.7015	16.6402	15.5606	16.3408	13.2963	18.0375	19.0928	11.9251	13.3257	7.65236	16.8944	13.6156	5.30473	8.53264	15.0662	17.07	13.1462	14.1629	14.11	10.3699	18.4314	14.786	14.5633	7.63582	3.81633	9.34158	10.0306	18.0293	11.3937	11.6019	20.09	17.7692	14.6947	12.5695	22.8972	6.61852	22.7944	19.0635
32	12.7076	3.71975	15.0007	13.9925	13.7599	12.8109	11.7249	18.215	10.8576	16.4315	13.2917	13.8562	15.8724	14.809	15.5628	12.6163	17.1372	18.2888	11.3076	12.4791	6.97036	16.0885	13.0752	4.67836	7.51478	14.0306	16.2253	12.5205	13.6998	13.3779	9.58006	18.043	14.1828	13.9023	7.16208	2.864	8.86044	9.62813	17.5085	10.9038	11.3664	19.187	16.7969	13.9802	11.9515	21.9231	5.7991	21.7956	18.3312
33	12.0575	3.68912	14.3934	13.4306	13.1455	12.0556	10.9641	17.1786	10.2835	15.722	12.6985	13.0816	15.1164	14.0342	14.88	11.9586	16.3244	17.4917	10.6634	11.6774	6.26464	15.2134	12.479	4.08288	6.4788	13.0551	15.4147	11.8776	13.2649	12.6592	8.81384	17.6763	13.6289	13.2528	6.74569	1.90267	8.38158	9.2127	16.9598	10.3652	11.176	18.361	15.8464	13.2618	11.4207	21.037	4.91527	20.8245	17.6252
34	11.4113	3.67996	13.7783	12.935	12.558	11.3343	10.2613	16.1817	9.714	15.0283	12.0447	12.3737	14.3763	13.24	14.263	11.3163	15.579	16.7007	9.98433	10.923	5.534	14.2527	11.8293	3.482	5.41733	12.1297	14.6283	11.21	12.845	11.947	8.05	17.331	13.1183	12.6073	6.37033	0.962	7.892	8.765	16.3693	9.78267	10.9877	17.606	14.919	12.534	10.93	20.2077	3.96733	19.876	16.94
35	10.7677	3.68594	13.1536	12.5018	11.999	10.6332	9.59956	15.2193	9.14622	14.3358	11.3211	11.7089	13.6485	12.4334	13.6771	10.6848	14.8835	15.9195	9.27079	10.2148	4.79227	13.1988	11.1323	2.85839	4.34333	11.2389	13.8553	10.5129	12.4277	11.2347	7.28483	16.9972	12.6377	11.9542	6.01465	0.0697778	7.37708	8.26793	15.7343	9.16973	10.7855	16.901	14.016	11.7889	10.4527	19.3847	2.96061	18.9461	16.2785
36	10.1115	3.69924	12.5178	12.1013	11.4623	9.94248	8.96033	14.2955	8.58421	13.6244	10.5236	11.0689	12.9248	11.6248	13.0829	10.0612	14.2135	15.1563	8.5326	9.54967	4.04691	12.051	10.3984	2.2233	3.27789	10.3611	13.0876	9.78962	12.0012	10.5255	6.52649	16.6614	12.1823	11.2769	5.665	-0.748	6.82804	7.70888	15.0653	8.54438	10.5584	16.1643	13.131	11.0323	9.97976	18.5144	1.9057	18.0318	15.6426
37	9.44643	3.71942	11.866	11.7067	10.9535	9.254	8.332	13.3999	8.03064	12.8777	9.67973	10.4384	12.1969	10.8221	12.795	9.44	13.5488	14.4193	7.775	8.921	3.30836	10.8084	9.63827	1.589	2.242	9.47764	12.3207	9.051	11.5528	9.821	5.77409	16.3085	11.755	10.5609	5.31718	-1.47	6.25073	7.07973	14.3753	7.92491	10.3	15.351	12.2638	10.3012	9.50264	17.5711	0.820182	17.1283	15.0295
38	8.77694	3.72811	11.1876	11.3009	10.4737	8.56455	7.70511	12.5333	7.49049	12.0997	8.81025	9.80857	11.4535	10.0323	11.8735	8.80956	12.8748	13.7228	7.00669	8.32278	2.58773	9.47931	8.86022	0.967758	1.26614	8.58542	11.5504	8.30117	11.0801	9.12191	5.02891	15.9237	11.366	9.8003	4.97071	-2.07689	5.66182	6.38183	13.6775	7.32529	9.99569	14.473	11.415	9.62576	9.00876	16.5584	-0.266899	16.2392	14.4349
39	8.11586	3.73859	10.478	10.8742	10.0112	7.86744	7.07189	11.6958	6.96431	11.2996	7.94499	9.17187	10.6951	9.26287	11.6346	8.162	12.1822	13.0712	6.23822	7.74211	1.883	8.07508	8.07205	0.369424	0.363404	7.68933	10.7747	7.53998	10.58	8.42918	4.30543	15.5084	11.0137	8.99919	4.62768	-2.60078	5.07337	5.62285	12.9808	6.75307	9.62514	13.5717	10.5793	8.98558	8.5067	15.4807	-1.31687	15.3784	13.8551
40	7.4479	3.73154	9.74067	10.4165	9.56	7.16667	6.433	10.8781	6.45709	10.4916	7.10958	8.52124	9.92558	8.5183	10.2977	7.496	11.4705	12.4566	5.47221	7.173	1.19609	6.62003	7.27748	-0.199182	-0.455788	6.81097	9.99064	6.77079	10.0547	7.74773	3.62603	15.0769	10.6907	8.16742	4.29136	-3.081	4.49658	4.80545	12.2912	6.205	9.1503	12.664	9.75491	8.34918	8.02645	14.3336	-2.30642	14.5511	13.2816
41	6.79278	3.72243	8.97467	9.92155	9.112	6.47334	5.786	10.0711	5.97792	9.68659	6.3263	7.85796	9.14194	7.79594	9.46718	6.80533	10.7367	11.8643	4.70356	6.61367	0.523727	5.1399	6.47313	-0.732939	-1.17631	5.98525	9.19246	5.99758	9.51636	7.08527	2.99267	14.6516	10.3846	7.33416	3.96351	-3.57356	3.93551	3.92033	11.6072	5.66892	8.55939	11.7647	8.94779	7.70867	7.59012	13.1472	-3.19751	13.7607	12.7059
42	6.14473	3.70754	8.18022	9.39618	8.66182	5.79844	5.12644	9.25994	5.53349	8.89714	5.61812	7.1868	8.35131	7.09556	8.59452	6.08533	9.98997	11.2694	3.91864	6.06133	-0.135455	3.71224	5.65146	-1.23067	-1.78537	5.23367	8.38547	5.22548	8.97382	6.441	2.41453	14.2524	10.0736	6.51978	3.64305	-4.14178	3.39041	2.96056	10.9177	5.11648	7.85184	10.868	8.16836	7.06152	7.16955	11.979	-3.95256	13.0118	12.1195
43	5.50071	3.68918	7.37133	8.85527	8.21391	5.14121	4.462	8.44103	5.11306	8.13636	5.0097	6.51476	7.57124	6.42179	7.69573	5.33267	9.25082	10.6475	3.10694	5.51667	-0.784727	2.39539	4.79652	-1.69609	-2.27612	4.55379	7.59388	4.45733	8.424	5.80591	1.90312	13.8989	9.723	5.74188	3.32552	-4.827	2.84909	1.93109	10.218	4.51376	7.04264	9.963	7.406	6.39036	6.70555	10.8782	-4.56352	12.3101	11.5168
44	4.85645	3.67344	6.55867	8.31409	8.023	4.48972	3.80811	7.62153	4.68399	7.41	4.48234	5.84723	6.81516	5.7719	6.79888	4.53911	8.52912	9.97448	2.26295	4.98144	-1.44055	1.17542	3.89376	-2.13761	-2.64754	3.94977	6.83497	3.69645	7.85745	5.17082	1.46757	13.6238	9.28733	5.01267	3.0076	-5.62989	2.28608	0.846162	9.50529	3.8329	6.13872	9.08433	6.6393	5.66721	6.15461	9.86716	-5.04966	11.6613	10.8932
45	4.19491	3.65623	5.74089	7.779	7.327	3.83378	3.174	6.812	4.20522	6.71022	4.01689	5.19022	6.08333	5.136	5.92333	3.69978	7.823	9.24167	1.38933	4.45922	-2.115	0.046	2.93956	-2.55933	-2.90411	3.40878	6.10311	2.94656	7.262	4.528	1.13333	13.426	8.72267	4.33833	2.68778	-6.53833	1.67022	-0.268444	8.78211	3.06233	5.17144	8.26033	5.84233	4.86933	5.51	8.95022	-5.46733	11.0683	10.2453
46	3.51581	3.64356	4.911	7.263	6.88745	3.16745	2.573	6.02227	3.63936	6.004	3.58618	4.55564	5.35464	4.49864	5.07636	2.811	7.12255	8.44209	0.492545	3.946	-2.80782	-0.987545	1.94645	-2.96627	-3.07009	2.90718	5.38064	2.20691	6.60636	3.85464	0.906727	13.2583	8.011	3.72536	2.35436	-7.533	0.972364	-1.36655	8.04709	2.21755	4.17336	7.468	4.98436	3.99582	4.80345	8.10818	-5.87609	10.5308	9.56845
47	2.80818	3.64039	4.056	6.75564	6.45145	2.47946	2.015	5.755	2.9678	5.24979	3.14752	3.94301	4.60452	3.84413	4.26955	1.86922	6.41176	7.57113	-0.410818	3.43022	-3.50936	-1.91215	0.939232	-3.36655	-3.17875	2.40899	4.66411	1.4727	5.86255	3.14155	0.668919	13.0585	7.145	3.17746	1.97384	-8.57911	0.185394	-2.38825	7.29455	1.34147	3.21494	6.66433	4.0363	3.06979	4.10527	7.32339	-6.31195	10.0421	8.85309
48	2.05015	3.63622	3.17	6.23436	6.01291	1.75564	1.47867	4.53132	2.18888	4.42266	2.63758	3.34016	3.81628	3.15878	3.50009	0.885889	5.66797	6.64092	-1.29784	2.89233	-4.20709	-2.73766	-0.0530404	-3.77727	-3.24075	1.88946	3.97903	0.736515	5.01382	2.40391	0.323788	12.7781	6.213	2.69506	1.49237	-9.59922	-0.67701	-3.28359	6.52066	0.484939	2.40802	5.80167	2.97661	2.11221	3.51564	6.55994	-6.77272	9.59309	8.08945
49	1.28328	3.6213	2.254	5.66073	5.54891	0.990364	0.936333	3.82958	1.33324	3.50779	2.0107	2.71242	2.96142	2.43385	2.75936	-0.121	4.86391	5.67479	-2.13515	2.30567	-4.87009	-3.48473	-1.00185	-4.20991	-3.25567	1.34433	3.38115	-0.0019697	4.06764	1.66855	-0.0512424	12.3926	5.25233	2.27488	0.857303	-10.5337	-1.59103	-4.02515	5.71239	-0.287667	1.76403	4.85	1.82927	1.12527	3.09436	5.76791	-7.22103	9.17345	7.27536
50	0.507347	3.59573	1.33156	4.99936	5.02582	0.19797	0.351333	3.13753	0.442182	2.51205	1.25945	2.01762	2.02355	1.68926	2.02885	-1.12256	3.98645	4.70924	-2.87939	1.643	-5.44809	-4.15351	-1.86866	-4.65488	-3.24114	0.763162	2.9578	-0.724	3.04918	0.962727	-0.389616	11.9235	4.30344	1.90231	0.0742626	-11.3326	-2.49281	-4.61061	4.84469	-0.913222	1.25998	3.79133	0.630848	0.124182	2.85764	4.8952	-7.61277	8.77376	6.42633
51	-0.256914	3.56265	0.454333	4.22255	4.41618	-0.597545	-0.316556	2.42536	-0.441879	1.46864	0.443616	1.2661	1.00565	0.944313	1.30764	-2.08978	3.04739	3.79537	-3.48701	0.890889	-5.88518	-4.74414	-2.61134	-5.08006	-3.23676	0.143919	2.80705	-1.39313	1.991	0.298636	-0.702424	11.3987	3.47033	1.53577	-0.813313	-11.9351	-3.27844	-5.04666	3.90099	-1.34702	0.882586	2.68067	-0.574788	-0.835606	2.81388	3.91859	-7.91552	8.37915	5.574
52	-0.957786	3.50689	-0.319	3.32436	3.69545	-1.34927	-1.076	1.6523	-1.26515	0.46697	-0.349455	0.495667	-0.0668182	0.202152	0.627636	-2.98	2.08964	2.99452	-3.94745	0.082	-6.17691	-5.28927	-3.18239	-5.43445	-3.27064	-0.509212	3.00721	-1.95755	0.936364	-0.321364	-1.01336	10.8395	2.729	1.13412	-1.73876	-12.3477	-3.84491	-5.32021	2.91194	-1.58861	0.635606	1.537	-1.72364	-1.66727	2.98564	2.83976	-8.11824	7.96509	4.73582
53	-1.57114	3.44901	-0.937556	2.33164	2.82836	-2.00346	-1.88233	0.794586	-1.95784	-0.383646	-0.999717	-0.258768	-1.12792	-0.545313	0.0260606	-3.726	1.16348	2.3561	-4.28973	-0.733778	-6.36364	-5.82003	-3.55891	-5.66303	-3.3302	-1.12176	3.58863	-2.36022	-0.068	-0.890455	-1.32395	10.2936	2.06111	0.683232	-2.6289	-12.6588	-4.13372	-5.39506	1.94349	-1.676	0.530707	0.337667	-2.71839	-2.26718	3.421	1.6962	-8.20681	7.51058	3.92142
54	-2.06474	3.40705	-1.36578	1.29091	1.81136	-2.48116	-2.65767	-0.145778	-2.43674	-1.00877	-1.47725	-0.967273	-2.06417	-1.28958	-0.478667	-4.27222	0.312242	1.91807	-4.55	-1.52189	-6.46809	-6.33889	-3.73598	-5.71736	-3.34648	-1.60727	4.53086	-2.56012	-0.981636	-1.37245	-1.61858	9.83273	1.50656	0.202293	-3.41199	-12.9282	-4.12522	-5.23593	1.06099	-1.6463	0.560283	-0.841667	-3.44861	-2.55248	4.18594	0.54498	-8.12829	7.00894	3.14315
55	-2.41771	3.4049	-1.581	0.260273	0.675909	-2.69173	-3.335	-1.121	-2.65864	-1.39818	-1.79564	-1.61309	-2.80609	-1.99873	-0.914273	-4.599	-0.42	1.69809	-4.75891	-2.258	-6.49509	-6.82673	-3.70982	-5.56091	-3.25036	-1.89236	5.785	-2.53973	-1.75364	-1.70745	-1.87955	9.52545	1.094	-0.274818	-4.07173	-13.2	-3.88327	-4.81845	0.307364	-1.51836	0.672818	-1.89	-3.85	-2.51145	5.33255	-0.573909	-7.87336	6.47718	2.42464
56	-2.61703	3.46335	-1.55356	-0.705	-0.523	-2.551	-3.855	-2.08844	-2.61278	-1.59411	-1.96956	-2.17511	-3.32744	-2.61978	-1.30033	-4.7	-1.01233	1.71678	-4.91533	-2.91633	-6.41	-7.242	-3.45978	-5.16367	-3.00422	-1.89889	7.29733	-2.30489	-2.318	-1.835	-2.101	9.427	0.855889	-0.698556	-4.60033	-13.4867	-3.47511	-4.11411	-0.294667	-1.29389	0.756444	-2.66167	-3.98367	-2.18933	6.80233	-1.636	-7.42522	5.95967	1.802
57	-2.65139	3.59765	-1.29378	-1.552	-1.65945	-2.0801	-4.22722	-3.0329	-2.27723	-1.69567	-1.99622	-2.61292	-3.64326	-3.07069	-1.64806	-4.60289	-1.43324	2.01918	-4.99157	-3.48656	-6.06727	-7.56472	-2.94427	-4.49642	-2.57922	-1.59741	9.01986	-1.8468	-2.59809	-1.68309	-2.2673	9.59336	0.787444	-0.962293	-4.95248	-13.7444	-2.91928	-3.0792	-0.721354	-0.957172	0.723212	-3.17967	-3.92815	-1.66891	8.53615	-2.62233	-6.74088	5.52139	1.31621
58	-2.50175	3.81547	-0.778333	-2.26418	-2.60127	-1.36267	-4.44467	-3.93288	-1.62018	-1.77088	-1.84873	-2.87985	-3.7767	-3.2403	-1.95727	-4.292	-1.64927	2.66112	-4.94142	-3.945	-5.34127	-7.83188	-2.12179	-3.53964	-1.96312	-0.875788	10.9188	-1.12821	-2.589	-1.26209	-2.37736	10.0052	0.937	-0.931424	-5.06679	-13.9017	-2.19621	-1.66252	-0.944152	-0.454667	0.544939	-3.467	-3.76891	-1.04473	10.4681	-3.49833	-5.73255	5.23473	1.03091
59	-2.13455	4.11982	0.0145556	-2.80973	-3.24991	-0.456111	-4.48611	-4.74952	-0.602131	-1.82195	-1.45745	-2.93625	-3.79466	-2.97348	-2.2097	-3.72111	-1.62067	3.67672	-4.71314	-4.26144	-4.13336	-8.08224	-0.975838	-2.2903	-1.13908	0.343909	12.9633	-0.0961616	-2.27073	-0.529636	-2.44866	10.6415	1.38978	-0.498657	-4.88112	-13.8704	-1.26529	0.168283	-0.940111	0.311081	0.443354	-3.58633	-3.55952	-0.377	12.5282	-4.25871	-4.24966	5.17503	1.04261
60	-1.52252	4.50097	1.099	-3.16445	-3.53418	0.617576	-4.28967	-5.40854	0.863798	-1.79791	-0.688091	-2.748	-3.72302	-2.22643	-2.35079	-2.82833	-1.28918	5.0616	-4.24867	-4.39256	-2.42718	-8.28923	0.47602	-0.755424	-0.076404	2.01764	15.1145	1.28035	-1.598	0.581273	-2.49367	11.4724	2.27467	0.383222	-4.33008	-13.5351	-0.0818889	2.33174	-0.701818	1.43321	0.035404	-3.66233	-3.30952	0.337212	14.6537	-4.88479	-2.25804	5.41158	1.44612
61	-0.634885	4.94252	2.49367	-3.31827	-3.40018	1.90591	-3.79633	-5.8027	2.78018	-1.58318	0.45197	-2.26433	-3.55339	-1.04194	-2.27418	-1.57033	-0.551364	6.79042	-3.45206	-4.29433	-0.283273	-8.37682	2.18997	1.01036	1.27024	4.15394	17.3119	2.98958	-0.520545	2.11718	-2.502	12.4617	3.638	1.70421	-3.43867	-12.827	1.33464	4.56464	-0.217848	2.97761	-0.123182	-3.785	-2.96473	1.17064	16.7987	-5.31597	0.17797	5.99127	2.29991
62	0.535229	5.40667	4.22022	-3.24436	-2.84273	3.46933	-2.983	-5.9087	5.11435	-1.03346	1.98449	-1.46062	-3.16742	0.502121	-1.84333	0.0457778	0.640152	8.78696	-2.27488	-3.90356	2.209	-8.24763	4.11119	2.96573	2.91182	6.65533	19.4878	4.9842	0.987091	4.09827	-2.45185	13.5799	5.42556	3.42128	-2.24199	-11.761	2.97844	6.63563	0.55397	4.92336	-0.0909697	-3.96467	-2.41127	2.25373	18.9296	-5.36907	2.97991	6.93242	2.653
63	2.02633	5.86605	6.28889	-2.88409	-1.79818	5.33337	-1.826	-5.66096	7.80058	-0.0422424	3.96219	-0.315394	-2.42136	2.31142	-0.894061	1.96844	2.25885	10.9694	-0.725788	-3.12767	4.92918	-7.8124	6.18332	5.059	4.84414	9.4074	21.5923	7.19769	2.89755	6.44218	-2.30944	14.8275	7.56378	5.49979	-0.777909	-10.3314	4.86834	8.54925	1.67705	7.18824	0.297242	-4.04733	-1.52176	3.67664	21.0184	-4.9022	6.06494	8.22506	4.97724
64	3.80064	6.26258	8.68	-2.16791	-0.167273	7.51982	-0.318	-4.88536	10.7458	1.43982	6.367	1.21255	-1.23318	4.31882	0.580364	4.123	4.25564	13.2725	1.163	-1.897	7.77209	-6.97755	8.35073	7.233	7.05691	12.3341	23.261	9.56491	5.14373	9.01836	-2.03455	16.2348	9.948	7.838	0.913727	-8.528	7.02191	10.4042	3.21155	9.67609	1.10918	-3.902	-0.199455	5.49027	23.035	-3.85018	9.33055	9.83391	7.36227
65	5.79727	6.57101	11.3512	-1.02809	1.98473	10.0325	1.56356	-3.54637	13.8481	3.37986	9.12066	1.86996	0.398717	6.4574	2.50739	6.43833	6.55461	15.6334	3.33426	-0.132889	10.6583	-5.75733	10.5651	9.43439	9.523	15.3229	24.0832	12.0178	7.63782	11.7302	-1.55859	17.8355	12.484	10.352	2.80546	-6.295	9.42401	12.2592	5.13902	12.2758	2.4006	-3.34167	1.55879	7.69539	24.9511	-2.22491	12.6307	11.731	9.66824
66	8.03788	6.85147	14.1754	0.547	4.53382	12.8537	3.73422	-1.60392	16.9809	5.7197	12.1462	5.50135	2.43388	8.66051	4.79261	8.82633	9.06509	17.9807	5.74752	2.021	13.5098	-4.16531	12.7823	11.6202	12.1581	18.283	27.2613	14.4728	10.2847	14.4922	-0.805859	19.6464	15.0381	12.9406	4.88922	-3.72622	12.0159	14.1407	7.42185	14.8752	4.19182	-2.30767	3.71964	10.1557	26.7432	-0.0789697	15.8531	13.925	12.1295
67	10.4247	6.96759	17.0383	2.511	7.368	15.8663	6.16433	0.988333	20.0157	8.31633	15.3253	8.11733	4.776	10.866	7.332	11.2277	11.703	20.2427	8.319	4.465	16.264	-2.24	14.9653	13.76	14.876	21.0943	28.9533	16.848	12.987	17.222	0.276667	21.662	17.5407	15.501	7.105	-0.888667	14.6657	16.046	9.98833	17.394	6.46233	-0.737	6.235	12.712	28.403	2.46167	18.9303	16.428	14.656
68	12.8457	7.00008	19.8368	4.817	9.745	18.9261	8.821	3.99037	22.8784	11.0232	18.4794	10.9191	7.3084	13.0152	10.0478	13.5961	14.384	22.3613	10.9542	7.09922	18.8478	-0.0280808	17.0877	15.8251	17.5913	23.7197	30.5837	19.0826	15.6475	19.8174	1.6983	23.8602	19.9341	17.9525	9.40252	2.11167	17.2761	17.9527	12.7391	19.7832	9.04141	1.41467	9.02748	15.2403	29.9226	5.2549	21.8156	19.1514	17.1514
69	15.2843	6.90238	22.4979	7.32773	12.4254	21.9076	11.6539	7.25841	25.5369	13.725	21.4775	13.8056	9.94045	15.0506	12.8265	15.9033	17.0267	24.3062	13.5754	9.83767	21.2564	2.41946	19.1364	17.8196	20.1985	26.1442	32.1751	21.1474	18.1991	22.2395	3.42885	26.1622	22.1519	20.2426	11.726	5.10667	19.7775	19.8339	15.5563	22.0059	11.7958	3.94867	11.9565	17.6353	31.3342	8.21608	24.4775	21.874	19.5397
70	17.66	6.76041	24.9863	9.96445	16.6807	24.7209	14.5337	10.6688	27.9952	16.3448	24.2142	16.6441	12.576	16.9255	15.5827	18.142	19.5847	26.0787	16.1262	12.5823	23.4909	5.06479	21.1118	19.7365	22.6398	28.3587	33.7391	23.0394	20.6078	24.4757	5.41436	28.5044	24.1617	22.3396	14.0249	7.907	22.134	21.6675	18.3148	24.0542	14.5987	6.764	14.9081	19.8792	32.6569	11.2645	26.9094	24.3795	21.7765
71	19.9682	6.53382	27.2966	12.6478	19.7505	27.2967	17.3314	14.0722	30.2717	18.8247	26.7068	19.3378	15.1154	18.6575	18.2432	20.3188	22.0318	27.6987	18.5685	15.2482	25.5702	7.83554	23.0275	21.5542	24.9027	30.4362	35.2757	24.7762	22.8722	26.5459	7.56316	30.8378	25.9727	24.25	16.2611	10.4691	24.3452	23.4396	20.9157	25.9669	17.3287	9.80533	17.7748	22.005	33.9058	14.3302	29.1518	26.5751	23.8522
72	22.1515	6.26997	27.749	15.298	22.6315	29.6399	19.9782	17.3722	32.386	21.163	29.0045	21.8299	17.5249	20.2733	20.7518	22.4452	24.3596	29.2093	20.8885	17.7792	27.5208	10.6611	24.905	23.2753	26.9977	32.4073	36.7792	26.3871	25.0048	28.4865	9.78959	33.1195	27.5936	26.011	18.4013	12.8157	26.4326	25.1466	23.3002	27.7919	19.9481	12.9427	20.5024	24.0465	35.0874	17.3523	31.2253	28.5032	25.7842
73	24.2235	6.01152	27.749	17.8432	25.2877	31.7871	22.458	20.4564	34.3855	23.3858	31.1549	24.0875	19.804	21.8061	23.0755	24.531	26.5756	30.6498	23.0897	20.151	29.3567	13.4383	26.764	24.9128	28.9398	34.2764	38.2429	27.908	27.0306	30.3266	12.035	35.3177	29.044	27.6616	20.4591	14.976	28.4468	26.7905	25.4609	29.5358	22.4672	16.078	23.0661	26.0347	36.202	20.2829	33.1461	30.2515	27.6052
74	26.2463	5.84917	33.3484	20.2495	27.7081	33.7774	24.7756	23.3052	36.2849	25.5275	33.1955	26.1546	21.9745	23.2914	25.2428	26.5778	28.689	32.0498	25.1794	22.3464	31.0896	16.0745	28.6115	26.4768	30.7712	36.0427	39.6637	29.3664	28.9764	32.0895	14.2574	37.4075	30.3332	29.2337	22.4519	16.9637	30.4033	27.965	27.4369	31.2009	24.8835	19.0913	25.4444	27.9931	37.2402	23.0926	34.9137	31.8875	29.3554
75	28.1474	5.63344	35.1149	22.5259	29.8871	35.6406	26.9918	25.9355	38.087	27.6185	35.1507	28.0817	24.0678	24.7575	27.283	28.5884	30.7092	33.4252	27.1587	24.4192	32.7316	18.5277	30.4404	27.9757	32.5091	37.6676	41.0372	30.7753	30.8582	33.7843	16.4334	39.3697	31.5169	30.7507	24.4029	18.8667	32.2996	28.7362	29.2847	32.8053	27.1855	21.9387	27.6547	29.9423	38.2028	25.7634	36.5063	33.4511	31.0706
76	29.9935	5.41554	36.7807	24.6925	31.8811	37.3757	29.139	28.3575	39.7857	29.6702	37.0118	29.9038	26.1298	26.2232	29.2285	30.5573	32.647	34.7767	29.0153	26.4057	34.2883	20.7849	32.2356	29.4054	34.1572	39.1224	42.3524	32.1383	32.6748	35.4062	18.5503	41.1787	32.617	32.2222	26.3301	20.726	34.1169	31.3695	31.0447	34.3674	29.3725	24.62	29.7464	31.8933	39.1031	28.327	37.9461	34.9608	32.7712
77	31.7381	5.2255	38.3404	26.7698	33.7384	38.982	31.2346	30.6234	41.3718	31.6713	38.7446	31.6316	28.1763	27.681	31.0928	32.4698	34.4967	36.0943	30.7606	28.3364	35.7568	22.8841	33.9793	30.7653	35.7013	40.4116	43.5917	33.4488	34.4141	36.9441	20.5976	42.8095	33.6503	33.6457	28.2406	22.5339	35.83	32.7889	32.7444	35.8881	31.4396	27.13	31.735	33.8052	39.9468	30.8056	39.2351	36.4236	34.4538
78	33.3968	5.03182	39.7882	28.778	35.483	40.453	33.2629	32.7594	42.8317	33.5992	40.352	33.2742	30.2001	29.1074	32.884	34.3003	36.24	37.3629	32.4017	30.2256	37.127	24.8643	35.6536	32.0427	37.1411	41.5098	44.7382	34.7053	36.054	38.385	22.5591	44.244	34.6336	35.0114	30.128	24.298	37.41	34.1543	34.3853	37.3536	33.366	29.4773	33.624	35.6137	40.7377	33.2036	40.3662	37.8367	36.095
79	34.9588	4.82929	41.1153	30.7257	37.1102	41.7813	35.192	34.7583	44.1671	35.4205	41.8241	34.8253	32.1739	30.4765	34.5945	36.013	37.8545	38.573	33.9471	32.0677	38.3691	26.7654	37.2411	33.2253	38.4743	42.4306	45.773	35.8964	37.5597	39.6965	24.4388	45.464	35.5763	36.3173	31.9831	26.0277	38.8559	35.4519	35.9537	38.7418	35.1672	31.666	35.4085	37.2702	41.4781	35.4927	41.3253	39.1916	37.6668
80	36.4021	4.63105	42.3159	32.6077	38.6405	42.9651	36.9934	36.6284	45.3616	37.0985	43.1304	36.2706	34.0568	31.7513	36.2056	37.5698	39.3181	39.7054	35.4093	33.8511	39.4813	28.6119	38.7256	34.3002	39.6947	43.2035	46.6813	37.0087	38.9095	40.8676	26.2419	46.4913	36.477	37.5589	33.7936	27.6513	40.1599	36.6623	37.4212	40.0305	36.8373	33.77	37.0843	38.7376	42.1661	37.6366	42.0756	40.4773	39.1436
81	37.717	4.41468	43.3819	34.4038	40.0743	43.9832	38.6462	38.3664	46.3999	38.575	44.2445	37.382	35.8128	32.9158	37.6982	38.9378	40.596	40.7259	36.786	35.5543	40.4415	30.3915	40.0943	35.256	40.7802	43.8173	47.4463	38.0244	40.0793	41.8762	27.9776	47.3335	37.3274	38.7331	35.5436	29.1482	41.3129	37.7679	38.7545	41.1804	38.3692	35.8513	38.6246	40.002	42.7835	39.6091	42.6273	41.6838	40.4946
82	38.9147	4.1532	44.302	36.0886	41.3947	44.844	40.127	39.9358	47.2701	39.8308	45.1687	38.2093	37.3988	33.9451	39.0337	40.091	41.6875	41.6159	38.0785	37.146	41.2315	32.0731	41.3343	36.0823	41.7307	44.3025	48.0668	38.9252	41.0476	42.705	29.6521	47.9964	38.108	39.8365	37.2165	30.563	42.3	38.7539	39.9248	42.167	39.7394	37.91	40.0123	41.072	43.3217	41.3813	42.9787	42.8015	41.6913
83	39.9444	3.91224	45.0433	37.6325	42.5755	45.5424	41.3821	41.3194	47.9481	40.8474	45.8932	39.733	38.7645	34.8205	40.2038	40.9922	42.5906	42.3609	39.2731	38.5596	41.8318	33.6337	42.4306	36.7718	42.5377	44.6803	48.5436	39.6917	41.802	43.3484	31.2708	48.4804	38.7709	40.8599	38.7898	31.8507	43.0891	39.6039	40.9072	42.9661	40.9512	39.8953	41.2249	41.9595	43.7726	42.9163	43.1188	43.8193	42.7064
84	40.7892	3.67572	45.6009	38.9912	43.6051	46.0649	42.4167	42.5162	48.4192	41.6062	46.3736	40.5585	39.845	35.5428	41.1954	41.6478	43.2999	42.951	40.3434	39.7792	42.2154	35.0608	43.3688	37.3096	43.1957	44.9398	48.8818	40.3056	42.3322	43.794	32.8352	48.7389	39.3042	41.7878	40.2422	32.9356	43.6602	40.3025	41.6796	43.5505	41.9896	41.7587	42.2042	42.6565	44.1319	44.1641	43.0374	44.7224	43.5118
85	41.4274	3.4492	45.9583	40.1307	44.4564	46.3935	43.2093	43.4915	48.6915	42.0987	46.6364	41.1585	40.6435	36.1244	41.996	42.0487	43.809	43.3754	41.2557	40.782	42.3709	36.3415	44.1362	37.6842	43.6859	45.0997	49.0892	40.7518	42.6293	44.0437	34.297	48.6524	39.69	42.5971	41.5614	33.768	44.02	40.8362	42.2206	43.8941	42.8314	43.466	42.9147	43.157	44.4003	45.1373	42.7085	45.491	44.0815
86	41.8691	3.27508	46.1028	41.0339	45.0795	46.4767	43.7457	44.2238	48.7656	42.2911	46.6871	41.5356	41.1379	36.603	42.5867	42.2064	44.1144	43.6273	41.9558	41.5556	42.3037	37.4484	44.7204	37.888	44.0236	45.1567	49.1775	41.0169	42.6907	44.1153	34.6907	48.2011	39.915	43.252	42.7302	34.3288	44.1648	41.1983	42.5139	43.9747	43.4379	44.9483	43.3564	43.4653	44.5888	45.8218	42.1433	46.1056	44.401
87	42.1085	3.08959	46.025	41.6805	45.4713	46.3097	43.9984	44.7184	48.6438	42.2201	46.5144	41.6886	41.3081	37.0076	42.9407	42.132	44.2129	43.7016	42.4299	42.0674	42.0191	38.361	45.1096	37.9088	44.2146	45.1003	49.1613	41.0926	42.5219	44.0271	37.0508	47.5015	39.9553	43.7427	43.7372	34.6004	44.0947	41.3861	42.5506	43.7769	43.8126	46.2083	43.5181	43.5668	44.7087	46.2026	41.3688	46.5476	44.4553
88	42.122	2.97722	45.7197	42.0581	45.636	45.8917	43.9647	44.9398	48.3346	41.9203	46.1502	41.6197	41.0958	37.3373	43.0922	41.824	44.1109	43.5963	42.6622	42.3117	41.5501	39.0715	45.2926	37.7445	44.2625	44.9482	49.0588	40.979	42.1332	43.8135	38.2287	46.647	39.8113	44.0511	44.5808	34.61	43.8162	41.393	42.3198	43.303	43.9458	47.23	43.3693	43.4495	44.7666	46.2203	40.4167	46.7978	44.2446
89	41.9306	2.91363	45.1923	42.159	45.569	45.2337	43.6802	44.866	47.8427	41.439	45.6399	41.3189	40.5632	37.5784	43.0613	41.2914	43.852	43.3181	42.6459	42.3066	40.94	39.5594	45.2621	37.41	44.1546	44.6969	48.8904	40.6834	41.55	43.514	39.2482	45.69	39.5091	44.1602	45.2406	34.4203	43.343	41.2066	41.8282	42.5776	43.8479	47.933	42.9443	43.1173	44.7807	45.9111	39.3369	46.8387	43.7853
90	41.5498	2.89344	44.4643	41.9407	45.2269	44.3544	43.1872	44.5319	47.2029	40.8315	45.0269	40.8504	39.7522	37.6996	42.8786	40.5641	43.4614	42.8762	42.3782	42.0584	40.2301	39.8095	45.0208	36.9377	43.9286	44.3448	48.6801	40.2197	40.8043	43.159	40.0775	44.6635	39.0691	44.0575	45.7116	34.1068	42.7329	40.8157	41.1069	41.6517	43.5393	48.3463	42.2845	42.5895	44.7619	45.293	38.1867	46.6565	43.1077
91	41.0105	2.90474	43.574	41.4455	44.6533	43.265	42.53	43.9292	46.4567	40.1605	44.3665	40.255	38.7231	37.6815	42.5661	39.69	43.261	42.2751	41.8323	41.581	39.4774	39.7858	44.5755	36.3702	43.6149	43.9157	48.4536	39.6112	39.9581	42.7769	40.6773	43.5997	38.525	43.7372	45.9819	33.767	42.0429	40.2149	40.2036	40.5898	43.052	48.456	41.4718	41.8855	44.7165	44.3965	37.0235	46.2438	42.2614
92	40.3386	2.9244	42.5828	40.697	43.8685	42.0364	41.7428	43.0666	45.6383	39.491	43.7262	39.5693	37.5558	37.5333	42.1494	38.7313	42.5448	41.5615	41.0567	40.8793	38.7099	39.4695	43.94	35.7573	43.2392	43.4241	48.2376	38.889	39.0616	42.3779	41.0118	42.5271	37.9096	43.2042	46.0262	33.4519	41.3128	39.4025	39.1991	39.4732	42.4128	48.1903	40.6048	41.0289	44.6454	43.2717	35.9106	45.6034	41.3115
93	39.582	2.94858	41.5921	39.751	42.8972	40.751	40.89	42.0343	44.7843	38.8635	43.1556	38.8429	36.3765	37.2758	41.6518	37.7269	41.9105	40.7835	40.0832	40.0442	37.9507	38.8688	43.1385	35.1441	42.8165	42.9038	48.061	38.0838	38.1689	41.966	41.0586	41.4787	37.2664	42.4588	45.8103	33.1519	40.5823	38.3931	38.1799	38.3703	41.6484	47.6223	39.7611	40.0546	44.5455	42.0474	34.9179	44.7685	40.3306
94	38.7942	2.97157	40.6833	38.6955	41.7921	39.5042	39.9967	40.9262	43.9436	38.3038	42.7089	38.1378	35.2954	36.9382	41.078	36.6907	41.4243	39.9996	38.9424	39.1527	37.2288	38.0414	42.2098	34.5774	42.3744	42.3985	47.9529	37.2325	37.3348	41.5382	40.8483	40.4891	36.62	41.5404	45.2936	32.852	39.8917	37.2417	37.2048	37.3516	40.8345	46.821	38.985	39.016	44.422	40.8575	34.1128	43.8066	39.3841
95	38.0255	2.99611	39.9244	37.6172	40.653	38.3763	39.0922	39.8646	43.1841	37.8348	42.3857	37.474	34.4016	36.5405	40.4348	35.68	41.0471	39.2697	37.6619	38.2751	36.5848	37.0991	41.2006	34.0992	41.9314	41.9586	47.932	36.3808	36.6094	41.0972	40.4409	39.6185	35.98	40.5216	44.4083	32.537	39.302	36.0302	36.3078	36.493	40.0601	45.918	38.308	37.9644	44.2995	39.8059	33.553	42.8006	38.5143
96	37.3342	3.04136	39.3589	36.6038	39.5726	37.474	38.2364	38.9369	42.5465	37.5032	42.1716	36.8688	33.7715	36.118	39.7407	34.7922	40.8076	38.6358	36.2753	37.4543	36.0684	36.191	40.1493	33.7308	41.5054	41.6177	47.9873	35.5805	36.0479	40.6608	39.9103	38.9867	35.3681	39.4815	43.2229	32.2199	38.8479	34.8626	35.5329	35.847	39.386	45.474	37.7369	36.9682	44.1991	38.9718	33.2629	41.8382	37.7445
97	36.7475	3.0808	38.99	35.7336	38.6655	36.8261	37.5123	38.1853	42.0495	37.3169	42.0348	36.3641	33.4245	35.7369	39.042	34.1433	40.7106	38.1133	34.8672	36.7223	35.7242	35.4124	39.1029	33.4722	41.1223	41.3626	48.085	34.8762	35.6966	40.2426	39.645	38.67	34.8337	38.4967	41.8544	31.9333	38.5405	33.8296	34.9508	35.4171	38.8845	44.489	37.2677	36.0912	44.1099	38.409	33.1666	40.9996	37.1119
98	36.3053	3.14196	38.7779	35.0827	38.0096	36.4161	36.9837	37.6098	41.6818	37.2928	41.927	35.9803	33.2696	35.4532	38.3994	33.8034	40.7291	37.6927	33.5039	36.1059	35.5771	34.7803	38.1375	33.3179	40.8002	41.1496	48.207	34.2923	35.5646	39.8501	38.9659	38.6692	34.4218	37.6457	40.427	31.6962	38.3664	33.0059	34.6269	35.1592	38.5815	44.255	36.9062	35.3705	44.0057	38.0842	33.199	40.3352	36.7058
99	36.0074	3.21181	38.6523	34.7217	37.6451	36.1749	36.6836	37.1208	41.3973	37.4223	41.8069	35.7379	33.2487	35.3012	37.8738	33.7708	40.8211	37.3566	32.2574	35.6382	35.6035	34.2374	37.3301	33.2594	40.5487	40.9547	48.3766	33.8325	35.6301	39.4957	38.4139	38.9101	34.1474	36.9805	39.0439	31.4788	38.2752	32.4659	34.5521	35.0111	38.4673	44.3097	36.693	34.8199	43.8725	37.9659	33.2915	39.8597	36.6105
100	35.83	3.28437	38.539	34.674	37.576	36.016	36.594	36.684	41.16	37.659	41.637	35.633	33.364	35.287	37.489	34.013	40.941	37.102	31.181	35.307	35.739	33.712	36.706	33.272	40.36	40.844	48.652	33.5	35.858	39.207	38.062	39.242	33.989	36.477	37.761	31.239	38.183	32.258	34.62	34.931	38.497	44.482	36.633	34.469	43.708	38.015	33.39	39.544	36.804
all values Left	mean	std	steps
1	-1.25567	3.60393	-6.511	-1.052	0.103	1.96	1.345	-2.245	-2.795	-2.963	-0.006	-1.14	-0.904	-1.3	-3.409	-0.558	-1.097	1.344	-0.87	5.541	-2.94	-1.048	-2.258	-5.558	-1.861	-3.89	-3.233	-1.385	-0.738	-0.314	-0.185	-4.758	-0.548	11.672	4.987	0.613	-7.533	-3.946	-2.775	0.309	-0.869	-0.941	-1.89	-3.82	-1.558	5.314	-0.978	-7.496	6.287
2	-1.87796	3.54406	-7.00767	-1.43522	-0.815758	0.621444	0.214333	-2.60656	-3.47403	-3.76086	-0.90798	-1.46117	-1.40593	-1.90519	-3.66346	-1.32648	-1.4416	0.836242	-1.31119	4.53054	-3.51982	-2.00138	-2.88652	-5.86174	-2.63661	-4.36542	-3.24991	-1.69698	-1.43766	-1.21315	-0.758051	-5.13737	-0.851667	11.0973	4.06711	0.137889	-8.62209	-4.14709	-2.94852	-0.476111	-0.992222	-1.36385	-2.6148	-3.9846	-2.18064	4.50118	-1.93586	-7.82039	5.80096
3	-2.3744	3.48811	-7.42078	-1.57894	-1.62933	-0.699313	-0.929667	-2.65233	-3.99318	-4.50006	-1.69392	-1.62628	-1.74662	-2.40894	-3.78074	-2.0556	-1.75412	0.412798	-1.58931	3.59219	-3.96655	-2.90346	-3.4354	-5.97356	-3.22291	-4.84064	-3.30591	-1.84433	-2.01482	-1.9377	-1.2566	-5.23236	-1.15789	10.5114	3.26433	-0.326556	-9.68064	-4.079	-2.92342	-1.22567	-0.910364	-1.59797	-3.11643	-3.95898	-2.52642	3.75946	-2.82033	-8.05087	5.40996
4	-2.73988	3.4622	-7.762	-1.47558	-2.31173	-1.93812	-1.97933	-2.361	-4.34552	-5.13364	-2.28724	-1.721	-1.94824	-2.77712	-3.79361	-2.68667	-2.03161	0.0655152	-1.67667	2.78885	-4.29955	-3.72127	-3.88391	-5.9113	-3.59345	-5.27064	-3.35509	-1.91094	-2.40467	-2.41873	-1.62579	-5.12982	-1.457	9.9903	2.537	-0.731333	-10.6443	-3.79955	-2.74945	-1.90867	-0.62203	-1.676	-3.41155	-3.82291	-2.57182	3.18918	-3.61633	-8.17761	5.17897
5	-2.95311	3.48801	-8.03622	-1.10931	-2.83336	-3.01684	-2.82244	-1.77322	-4.48675	-5.60832	-2.63138	-1.7949	-2.00644	-2.95354	-3.72468	-3.12923	-2.25277	-0.206374	-1.53473	2.17686	-4.554	-4.40238	-4.20569	-5.66341	-3.74291	-5.59379	-3.30212	-1.96079	-2.56406	-2.61148	-1.80566	-4.9298	-1.73211	9.61406	1.89078	-0.971111	-11.4468	-3.35745	-2.44933	-2.506	-0.112697	-1.63527	-3.55993	-3.63283	-2.3463	2.87721	-4.31016	-8.17568	5.17584
6	-2.98823	3.5782	-8.21956	-0.452677	-3.17185	-3.85629	-3.35211	-0.942778	-4.39663	-5.87807	-2.66001	-1.82518	-1.88915	-2.864	-3.56592	-3.21335	-2.36077	-0.358465	-1.10991	1.79216	-4.75891	-4.94107	-4.37508	-5.20239	-3.66403	-5.73591	-3.08906	-1.98832	-2.48058	-2.49567	-1.755	-4.69326	-1.97433	9.44897	1.37756	-0.917778	-12.0263	-2.76491	-2.01024	-2.96211	0.660333	-1.49382	-3.63405	-3.40637	-1.91327	2.81349	-4.88479	-8.0182	5.4599
7	-2.81989	3.74365	-8.244	0.522273	-3.31827	-4.43218	-3.52667	0.078	-4.02482	-5.90718	-2.36479	-1.72961	-1.53691	-2.51094	-3.23955	-2.83245	-2.25721	-0.314303	-0.346879	1.65173	-4.91364	-5.32812	-4.36594	-4.52467	-3.32755	-5.62445	-2.70409	-1.89982	-2.15788	-2.04027	-1.45382	-4.42118	-2.173	9.54155	1.02233	-0.471333	-12.431	-1.98109	-1.404	-3.17433	1.7473	-1.25182	-3.72197	-3.11903	-1.35509	3.01806	-5.28742	-7.6873	6.06776
8	-2.41247	3.99059	-8.02311	1.86175	-3.25191	-4.76054	-3.34433	1.28256	-3.271	-5.61587	-1.72394	-1.39227	-0.867909	-1.87144	-2.58318	-1.9634	-1.82222	0.0476869	0.784596	1.82064	-4.99136	-5.5329	-4.09404	-3.62492	-2.6837	-5.24312	-2.12158	-1.55933	-1.57569	-1.19267	-0.842727	-4.06914	-2.31567	9.90352	0.821222	0.410556	-12.7401	-0.960091	-0.575879	-3.03489	3.17654	-0.890576	-3.87393	-2.69855	-0.739727	3.60427	-5.41122	-7.1383	7.01113
9	-1.73003	4.31932	-7.49289	3.55881	-2.91385	-4.92484	-2.76	2.72333	-2.10827	-4.94363	-0.69496	-0.673172	0.215929	-0.887061	-1.52654	-0.643899	-0.916586	0.846646	2.2751	2.34702	-4.94773	-5.5628	-3.48694	-2.47656	-1.69176	-4.55661	-1.3013	-0.851545	-0.680232	0.0976364	0.12304	-3.55891	-2.40767	10.5406	0.796778	1.71678	-13.0167	0.295	0.571364	-2.47311	4.95266	-0.347333	-4.02402	-2.03624	-0.092	4.63932	-5.07757	-6.31436	8.27771
10	-0.74558	4.72305	-6.638	5.63018	-2.23973	-5.06245	-1.715	4.452	-0.550364	-3.82191	0.801091	0.566727	1.68991	0.507818	-0.0573636	1.05082	0.448273	2.12864	4.08536	3.27591	-4.73318	-5.41536	-2.47845	-1.03818	-0.346818	-3.53964	-0.230091	0.269818	0.585455	1.86936	1.49309	-2.79491	-2.469	11.3943	1.004	3.403	-13.3073	1.77864	2.10236	-1.462	7.04755	0.513273	-4.03745	-1.01536	0.613364	6.10445	-4.23236	-5.123	9.83391
11	0.545401	5.18834	-5.46556	8.064	-1.16312	-5.194	-0.103111	6.55467	1.40828	-2.21872	2.81806	2.35865	3.56724	1.33	1.77594	3.01462	2.22602	3.79669	6.15599	4.61616	-4.292	-5.01669	-1.03992	0.725434	1.31676	-2.16821	1.11885	1.77967	2.23832	4.03821	3.27715	-1.70242	-2.502	12.4224	1.59844	5.43833	-13.6018	3.496	4.00509	0.00222222	9.40613	1.77233	-3.78725	0.422707	1.4623	7.96802	-2.87536	-3.48408	11.6556
12	2.15962	5.69525	-4.04756	10.8044	0.330333	-5.23833	1.96578	8.99344	3.73422	-0.153778	5.28922	4.57733	5.89933	4.29978	3.89933	5.14589	4.33656	5.76411	8.41567	6.33356	-3.562	-4.23889	0.799889	2.81933	3.24033	-0.476333	2.81	3.60656	4.26122	6.50667	5.43011	-0.261111	-2.49111	13.5908	2.61867	7.72744	-13.845	5.469	6.217	1.80756	11.9488	3.44833	-3.20478	2.27733	2.563	10.1351	-1.062	-1.38622	13.7516
13	4.02527	6.20863	-2.38467	13.7577	2.20118	-5.03442	4.40667	11.746	6.35215	2.30167	8.13955	7.11818	8.60606	7.00358	6.24376	7.3867	6.68867	7.95545	10.7962	8.36258	-2.44118	-3.00667	2.96536	5.20924	5.35845	1.47373	4.81109	5.66367	6.54885	9.17336	7.86285	1.49009	-2.415	14.8998	4.084	10.1907	-13.9117	7.74482	8.64991	3.89033	14.5828	5.51127	-2.19433	4.4867	3.97955	12.4732	1.11891	1.11512	16.1325
14	6.15288	6.65182	-0.477333	16.7801	4.37864	-4.47639	7.11667	14.7386	9.23132	5.05793	11.2658	9.85482	11.5927	9.77562	8.72373	9.67521	9.2016	10.2658	13.2335	10.635	-0.957545	-1.24143	5.37771	7.83003	7.60606	3.63009	7.11194	7.86617	9.0236	11.9349	10.4849	3.489	-2.24611	16.3836	5.96289	12.732	-13.7152	10.2468	11.2211	6.19411	17.2011	7.88245	-0.705667	6.98933	5.75724	14.8978	3.57328	3.96306	18.7239
15	8.41178	7.03578	1.60711	19.7373	6.79391	-3.51013	9.745	17.8507	12.2992	7.98526	14.5523	12.6414	14.7515	12.6653	11.2388	11.9315	11.8057	12.6054	15.6673	13.0565	0.861	1.07964	7.9316	10.5924	9.92303	5.929	9.691	10.1339	11.6092	14.6918	13.1911	5.63819	-1.93556	18.0795	8.18978	15.252	-13.1731	12.8849	13.8614	8.66078	19.7092	10.4581	1.26905	9.69219	7.88312	17.3424	6.22565	7.05243	21.3497
16	10.759	7.29364	3.77733	22.5449	9.34673	-2.08127	11.383	20.9193	15.3809	10.9828	17.8288	15.3612	17.9202	15.5651	13.71	14.0932	14.4221	14.9137	18.0508	15.5464	2.96073	3.78358	10.5441	13.4028	12.2573	8.30245	12.4409	12.3939	14.2121	17.3631	15.8955	7.85979	-1.41467	20.0257	10.638	17.672	-12.2294	15.554	16.4855	11.2197	22.0447	13.1179	3.58521	12.5036	10.2233	19.7615	9.00873	10.2565	23.8106
17	13.2	7.45204	5.967	25.1625	11.9587	-0.251202	16.0318	23.8339	18.3484	13.9691	20.9779	17.9605	20.9471	18.3432	16.0817	16.1139	16.9719	17.1364	20.353	18.0233	5.28682	6.73855	13.1424	16.1805	14.563	10.6772	15.2731	14.5932	16.7345	19.8953	18.5197	10.1075	-0.612889	22.1891	13.183	19.9396	-10.8541	18.1617	19.0092	13.7977	24.1786	15.7501	6.1562	15.3184	12.6427	22.1163	11.8435	13.4607	25.9956
18	15.5486	7.54067	8.14278	27.5845	14.5537	1.98225	19.0052	26.5363	21.0991	16.873	23.9269	20.4175	23.7509	20.9225	18.3305	17.9769	19.4051	19.2572	22.5576	20.4057	7.78882	9.79364	15.6584	18.8657	16.8065	13.0099	18.0828	16.7054	19.1038	22.267	21.0007	12.3558	0.514222	24.5187	15.7304	22.0302	-9.08182	20.634	21.4023	16.3308	26.1256	18.2743	8.91176	18.0465	15.0436	24.3419	14.6798	16.5758	27.9171
19	17.8697	7.44123	10.295	27.749	17.0683	4.64291	21.845	29.007	23.6735	19.6379	26.6232	22.7273	26.2782	23.2865	20.4577	19.6862	21.6938	21.2719	24.6611	22.6277	10.3767	12.787	18.0462	21.4199	18.9697	15.272	20.7611	18.7327	21.2845	24.4877	23.3054	14.5917	1.968	26.9425	18.215	23.946	-6.90709	22.9454	23.7235	18.779	27.9281	20.6405	11.7945	20.6435	17.327	26.4186	17.4746	19.5432	29.6478
20	20.1156	7.28465	12.4307	29.1727	19.4654	7.69933	24.4549	31.2318	26.1094	22.2148	29.1055	24.9395	28.6014	25.45	22.4917	21.293	23.8326	23.1878	26.6719	24.6466	12.9619	15.634	20.2792	23.829	21.0516	17.4516	23.2634	20.6897	23.2732	26.5899	25.4238	16.8204	3.73556	29.3948	20.5526	25.6953	-4.31345	25.1231	26.0425	21.1276	29.6318	22.8255	14.7036	23.0883	19.4696	28.3309	20.1881	22.309	31.2554
21	22.3015	7.15995	14.5691	33.8676	21.7317	10.981	26.8448	33.2871	28.436	24.5968	31.4109	27.0933	30.776	27.4293	24.4744	22.8399	25.8363	25.0229	28.5998	26.4694	15.4871	18.2557	22.3638	26.0961	23.0665	19.5357	25.5687	22.5905	25.0889	28.6032	27.3888	19.0448	5.71933	31.8215	22.7126	27.3327	-1.39627	27.2028	28.3907	23.4178	31.268	24.8478	17.5545	25.3661	21.5004	30.061	22.7957	24.8537	32.7839
22	24.3704	6.97362	16.7177	35.7002	23.8743	14.3419	29.023	35.2073	30.7007	26.8182	33.5743	29.2087	32.8375	29.2933	26.4327	24.3599	27.733	26.8215	30.4512	28.1454	17.9215	20.6773	24.3358	28.2338	25.0396	21.5065	27.6798	24.4535	26.764	30.5476	29.247	21.2593	7.84033	34.1787	24.6763	28.889	1.71118	29.2141	30.7682	25.6867	32.8525	26.7588	20.2848	27.4873	23.4478	31.6538	25.2941	27.2015	34.2567
23	26.3557	6.78561	18.8799	37.4202	25.9267	17.6229	31.0191	37.0078	32.9004	28.9046	35.6138	31.2754	34.8054	31.0682	28.377	25.8756	29.544	28.6103	32.2331	29.7152	20.247	22.9191	26.2276	30.2609	26.9933	23.3663	29.6593	26.292	28.3504	32.4247	31.025	23.4532	10.0306	36.4232	26.4417	30.3888	4.847	31.169	33.152	27.9582	34.3853	28.5843	22.8538	29.4973	25.341	33.1403	27.6886	29.37	35.6846
24	28.2563	6.60568	21.0616	39.0228	27.9064	20.7278	32.8603	38.6741	34.9927	30.8758	37.5382	33.2662	36.681	32.7595	30.2993	27.386	31.2888	30.3967	33.9431	31.2183	22.4399	24.9784	28.0667	32.1938	28.9343	25.1307	31.5319	28.105	29.874	34.2222	32.7358	25.6133	12.235	38.5337	28.0076	31.8438	7.77555	33.0471	35.5075	30.2316	35.8551	30.325	25.2742	31.4116	27.2012	34.5268	30.0028	31.3784	37.0685
25	30.0719	6.42949	23.2567	40.4859	29.8312	23.6332	34.579	40.193	36.936	32.7434	39.3523	35.1508	38.4477	34.3487	32.1739	28.8678	32.9713	32.1628	35.5691	32.6846	24.5235	26.8796	29.8696	34.0404	30.8524	26.8069	33.2898	29.8745	31.3452	35.918	34.3791	27.7249	14.415	40.4898	29.4003	33.2533	10.4488	34.8332	37.7946	32.4887	37.2387	31.99	27.57	33.2342	29.047	35.825	32.2483	33.2417	38.4039
26	31.7987	6.2473	25.4451	41.8073	31.7015	26.3359	36.2008	41.5658	38.7125	34.5103	41.0491	36.8903	40.0739	35.8346	33.9675	30.2922	34.5806	33.8862	37.0923	34.1252	26.5001	28.6477	31.6338	35.7967	32.7292	28.4033	34.9499	31.5746	32.7634	37.4832	35.9478	29.7623	16.549	42.2604	30.6636	34.6129	12.8912	36.5066	39.9676	34.6929	38.5087	33.6015	29.7186	34.9615	30.8924	37.0345	34.4138	34.9547	39.681
27	33.4268	6.05016	27.5913	42.9844	33.5019	28.8358	37.7309	42.7898	40.2761	36.1724	42.6184	38.4422	41.5667	37.201	35.6465	31.6296	36.1005	35.5377	38.496	35.5322	28.369	30.2928	33.3445	37.4513	34.5436	29.9251	36.5077	33.1793	34.1233	38.8758	37.421	31.6935	18.6254	43.8235	31.8266	35.9176	15.125	38.0509	41.9813	36.7913	39.6397	35.1701	31.7299	36.5891	32.7267	38.1466	36.4766	36.5063	40.8908
28	34.9308	5.82939	29.654	44.0053	35.2035	31.1743	39.171	43.862	41.5924	37.7309	44.0369	39.7464	42.9111	37.5475	37.1726	32.842	37.5143	37.08	39.7636	36.8912	30.132	31.8403	34.9865	38.9912	36.2755	31.3634	37.9426	34.6795	35.417	40.0793	38.7941	33.4952	20.634	45.1702	32.909	37.162	17.1855	39.4561	43.7945	38.745	40.6113	36.6889	33.6751	38.1076	34.5035	39.1714	38.4088	37.9117	42.0245
29	36.3324	5.59349	31.5707	44.8531	36.7785	33.3586	40.5046	44.7538	42.6572	39.1731	45.3034	40.8018	44.0624	39.4675	38.5082	33.9126	38.8059	38.4759	40.8837	38.188	31.7855	33.323	36.535	40.4026	37.9042	32.7021	39.2505	36.0664	36.6307	41.0709	40.0489	35.1456	22.5591	46.3049	33.9217	38.336	19.1615	40.7045	45.3728	40.5037	41.4038	38.1372	35.5999	39.4971	36.1718	40.1261	40.1821	39.1729	43.0733
30	37.5917	5.32309	33.3113	45.5072	38.2024	35.374	41.732	45.4798	43.4305	40.4853	46.3999	41.5891	45.0152	40.3418	39.6194	34.8205	39.9452	39.7193	41.8484	39.4063	33.3352	34.7547	37.9565	41.6708	39.4126	33.9125	40.434	37.3337	37.7454	41.8373	41.1624	36.6152	24.4062	47.2205	34.8932	39.4431	21.0918	41.782	46.6889	42.0479	42.0004	39.4911	37.5056	40.7424	37.6923	41.0121	41.7581	40.2837	44.0271
31	38.6897	5.03126	34.8497	45.9216	39.4471	37.23	42.8367	46.0257	43.8705	41.655	47.3134	42.0987	45.7713	41.0225	40.4505	35.5664	40.9215	40.802	42.6535	40.5176	34.8007	36.1354	39.2178	42.778	40.7871	34.9844	41.4765	38.4734	38.7366	42.3675	42.1141	37.8742	26.179	47.9349	35.8267	40.4763	22.9592	42.6799	47.7257	43.355	42.3844	40.7235	39.3694	41.7957	39.0355	41.8258	43.1188	41.2307	44.8711
32	39.617	4.72075	36.171	46.1001	40.485	38.9195	43.796	46.3737	44.0116	42.6714	48.0007	42.291	46.3116	41.4684	41.0035	36.158	41.7284	41.7023	43.2945	41.4942	36.1905	37.4625	40.2896	43.7075	42.0108	35.9106	42.3492	39.4694	39.5752	42.6522	42.8872	38.9017	27.8863	48.4553	36.717	41.4223	24.7895	43.3785	48.4748	44.4206	42.5462	41.8037	41.1295	42.5929	40.1958	42.5665	44.2519	41.9991	45.5874
33	40.3596	4.40131	37.2671	46.0348	41.2904	40.4049	44.5696	46.4818	43.8515	43.5037	48.4712	42.2093	46.606	41.6704	41.2635	36.6468	42.3543	42.4204	43.7662	42.2961	37.5049	38.7251	41.1331	44.4434	43.0662	36.6814	43.0639	40.3055	40.2461	42.6892	43.4597	39.6859	29.5341	48.7365	37.5489	42.2634	26.5685	43.8666	48.9345	45.2617	42.4805	42.7037	42.7555	43.1398	41.1827	43.2164	45.1441	42.5613	46.159
34	40.9037	4.08901	38.1367	45.7197	41.847	41.6157	45.134	46.3203	43.3877	44.1583	48.725	41.8907	46.6873	41.6463	41.218	37.0577	42.791	42.9787	44.066	42.9283	38.734	39.8807	41.7607	44.971	43.938	37.288	43.621	40.9613	40.732	42.485	43.8527	40.22	31.1277	48.6457	38.294	42.977	28.218	44.138	49.109	45.8803	42.1883	43.395	44.2287	43.4383	42.006	43.741	45.7833	42.9333	46.5693
35	41.2509	3.80593	38.7868	45.1603	42.1132	42.5379	45.4929	45.9006	42.7269	44.6229	48.7629	41.3855	46.5661	41.4098	40.871	37.3884	43.0402	43.3776	44.1944	43.3785	39.8425	40.9227	42.1623	45.2795	44.6058	37.6909	43.99	41.4174	41.0169	42.0316	44.0679	40.5028	32.6687	48.1599	38.9282	43.5416	29.7274	44.1621	48.9952	46.2557	41.6802	43.8235	45.5225	43.4797	42.6565	44.1514	46.1569	43.1047	46.8013
36	41.4012	3.5761	39.2214	44.3798	42.1126	43.1291	45.6393	45.2337	41.9207	44.8857	48.5698	40.7477	46.2306	40.9729	40.2436	37.6121	43.112	43.5916	44.162	43.6387	40.8096	41.8416	42.3356	45.3626	45.0607	37.8972	44.2023	41.6608	41.0912	41.3861	44.1118	40.5404	34.15	47.4116	39.4289	43.9393	31.1505	43.9705	48.6232	46.3721	40.9763	43.986	46.5959	43.259	43.1377	44.4486	46.2545	43.0657	46.8393
37	41.3428	3.44275	39.45	43.412	41.8428	43.3089	45.569	44.339	41.0136	44.9384	48.1657	40.0579	45.7391	40.393	39.3558	37.7015	43.0188	43.6444	43.9881	43.703	41.6058	42.6072	42.2808	45.2215	45.2897	37.8926	44.2615	41.6893	40.9553	40.5951	44.0045	40.3444	34.297	46.4936	39.779	44.153	32.4156	43.5813	48.0241	46.225	40.1202	43.8635	47.4373	42.7901	43.4464	44.6343	46.0486	42.8099	46.6715
38	41.1341	3.33274	39.4777	42.3641	41.3112	43.0712	45.2466	43.2246	40.0565	44.7793	47.5881	39.376	45.1409	39.7161	38.3078	37.6524	42.7964	43.5616	43.6898	43.5698	42.2041	43.2329	42.0053	44.8624	45.2825	37.6775	44.1561	41.5128	40.6178	39.7099	43.7802	39.9379	36.8536	45.4721	39.9393	44.1484	33.4243	43.0325	47.2396	45.7814	39.1798	43.453	48.0378	42.1176	43.5699	44.7398	45.557	42.3367	46.2908
39	40.7592	3.31013	39.3514	41.3345	40.543	42.4472	44.7071	41.9718	39.0847	44.3911	46.8691	38.742	44.485	38.9878	37.1835	37.4686	42.473	43.3655	43.2924	43.2283	42.5787	43.7194	41.5025	44.2979	45.0418	37.2657	43.9196	41.1547	40.0963	38.785	43.472	39.3602	38.0331	44.3884	39.9263	43.9344	34.115	42.3741	46.3168	45.047	38.2268	42.775	48.3821	41.3219	43.4973	44.781	44.8114	41.6346	45.6992
40	40.2597	3.33176	39.107	40.4132	39.597	41.4818	43.969	40.6643	38.1732	43.7989	46.0445	38.1861	43.8379	38.2704	36.0769	37.1729	42.0671	43.0648	43.261	42.7087	42.6981	44.0389	40.826	43.5498	44.5755	36.7005	43.5903	40.652	39.4194	37.8798	43.1203	38.6853	39.0633	43.2711	39.7447	43.511	34.5146	41.6506	45.2979	44.073	37.3107	41.8767	48.4468	40.4899	43.2276	44.7698	43.8552	40.7503	44.9232
41	39.6904	3.31967	38.779	39.6729	38.5575	40.2676	43.0609	39.4012	37.4158	43.0295	45.155	37.7458	43.2548	37.5944	35.0785	36.794	41.5895	42.6964	42.3425	42.037	42.5592	44.1888	40.0296	42.6459	43.8997	36.0568	43.1924	40.0491	38.6219	37.0504	42.7433	37.9732	39.9153	42.1528	39.4078	42.8874	34.6395	40.9079	44.228	42.9874	36.4602	40.8276	48.2041	39.6896	42.7771	44.7218	42.7607	39.7297	44.0189
42	39.0737	3.30488	38.4146	39.1591	37.5108	38.9769	42.0191	38.2806	36.8852	42.125	44.261	37.4392	42.7742	36.9741	34.2719	36.367	41.043	42.2746	41.8519	41.257	42.1766	44.1687	39.1823	41.5923	43.0438	35.39	42.7491	39.3869	37.7421	36.3514	42.3502	37.2643	40.552	41.0735	38.9312	42.0819	34.5022	40.192	43.1775	41.933	35.7091	39.6987	47.6946	38.9544	42.1629	44.642	41.6244	38.6278	43.0583
43	38.4589	3.25378	38.049	38.8667	36.5321	37.727	40.923	37.3893	36.6347	41.155	43.4243	37.2882	42.4336	36.4366	33.7265	35.9394	40.4348	41.8103	41.4137	40.4262	41.5605	43.9583	38.347	40.3989	42.0545	34.7494	42.2881	38.6918	36.8342	35.8615	41.9447	36.5861	40.938	40.0668	38.3587	41.1363	34.1966	39.5475	42.2172	41.0323	35.1115	38.5653	46.974	38.308	41.4055	44.5236	40.5465	37.4931	42.1188
44	37.8801	3.17594	37.6903	38.7038	35.6941	36.6557	39.8668	36.7589	36.6163	40.1955	42.6988	37.3086	42.2048	36.0312	33.4107	35.5769	39.7819	41.3211	41.0646	39.6141	40.7326	43.5734	37.557	39.1332	40.9838	34.2002	41.8288	37.9856	35.9557	35.6101	41.5234	35.9598	41.0608	39.2506	37.7349	40.119	33.8428	39.0198	41.3872	40.357	34.7267	37.5068	46.1469	37.7592	40.5332	44.3809	39.6201	36.3744	41.274
45	37.3651	3.08878	37.3906	38.5843	35.0687	35.8326	38.9323	36.3679	36.719	39.3272	42.1446	37.4972	42.0563	35.7674	33.2682	35.3569	39.1213	40.8388	40.8304	38.8947	39.72	43.0531	36.8441	37.8928	39.8783	33.7817	41.3977	37.2952	35.1638	35.58	41.0897	35.4098	40.9341	38.77	37.0898	39.105	33.507	38.637	40.7	39.9141	34.5701	36.6043	45.474	37.305	39.5807	44.2497	38.8963	35.345	40.577
46	36.9267	3.00813	37.263	38.443	34.7217	35.2462	38.191	36.141	36.862	38.5961	41.7375	37.7631	41.9461	35.645	33.2482	35.2848	38.5046	40.3965	40.7188	38.3	38.5363	42.4214	36.2337	36.7618	38.8023	33.4897	41.014	36.6515	34.4971	35.738	40.6608	34.955	40.593	38.6396	36.444	38.167	33.1933	38.4182	40.1458	39.691	34.5813	35.9177	45.0263	36.9484	38.586	44.1458	38.389	34.4766	40.051
47	36.5634	2.93142	37.3568	38.2713	34.6742	34.8733	37.7471	35.9887	36.9815	38.0027	41.4297	38.0377	41.8306	35.6442	33.3527	35.3426	37.987	40.0265	40.7119	37.8236	37.2328	41.726	35.756	35.8195	37.8448	33.3179	40.6979	36.0937	33.9681	36.0388	40.2496	34.6027	40.0939	38.8083	35.8102	37.3987	32.8822	38.3054	39.6978	39.7052	34.6548	35.4567	44.3338	36.7237	37.6008	44.0344	38.0896	33.8202	39.6843
48	36.2768	2.90011	37.5408	38.0965	34.8622	34.6849	37.5838	35.8268	37.0573	37.5158	41.176	38.2751	41.6695	35.714	33.5957	35.4811	37.5951	39.7597	40.7774	37.4454	35.8595	41.0107	35.41	35.1346	37.0728	33.2561	40.4683	35.6865	33.5795	36.4159	39.8631	34.3642	39.645	39.1328	35.2154	36.8122	32.5555	38.2198	39.3313	39.9134	34.6917	35.1793	44.2409	36.6423	36.6855	43.8885	37.9716	33.4013	39.4321
49	36.0515	2.90913	37.6717	37.9156	35.1078	34.5967	37.668	35.632	37.0865	37.0923	41.0072	38.4441	41.442	35.7815	33.8951	35.624	37.3125	39.589	40.88	37.1565	34.4799	40.3008	35.1434	34.7272	36.4865	33.2784	40.2918	35.4931	33.3379	36.7805	39.5133	34.2529	39.338	39.45	34.7063	36.348	32.2248	38.0775	39.0246	40.234	34.6192	35.0208	44.3658	36.6517	35.8915	43.7025	38.0023	33.1993	39.2331
50	35.8525	2.94166	37.6392	37.6736	35.2575	34.5419	37.9273	35.4578	37.0501	36.7101	40.9512	38.577	41.1558	35.7763	34.1021	35.6975	37.0912	39.4855	40.979	36.9604	33.1575	39.6687	34.8805	34.5393	36.0266	33.3168	40.1213	35.5124	33.2406	37.0362	39.2261	34.2449	38.5653	39.6556	34.3274	35.9033	31.927	37.8307	38.7585	40.5384	34.4025	34.9351	44.5089	36.6654	35.2432	43.448	38.1479	33.1626	39.0284
51	35.6552	2.99584	37.4009	37.3074	35.2068	34.4194	38.2659	35.3807	36.9391	36.3861	40.9555	38.739	40.83	35.6047	34.1074	35.6901	36.8671	39.364	41.0352	36.839	31.9755	39.1711	34.5284	34.4697	35.6042	33.3387	39.8955	35.6656	33.2566	37.0862	39.0491	34.2814	38.1976	39.6604	34.0921	35.3889	31.682	37.4799	38.5309	40.7007	34.0434	34.9371	44.5132	36.5804	34.7551	43.1105	38.3733	33.2289	38.767
52	35.4251	3.05688	36.9853	36.7914	34.9209	34.1388	38.576	35.3597	36.7575	36.1184	40.9166	38.9438	40.4824	35.2279	33.8806	35.6586	36.5778	39.1289	41.0181	36.7082	30.9745	38.7874	34.0129	34.4166	35.1325	33.3569	39.5675	35.8482	33.3081	36.8912	38.9903	34.2822	37.8407	39.5197	33.9657	34.7633	31.4553	37.0969	38.3591	40.6447	33.5599	35.0415	44.2964	36.3272	34.4586	42.727	38.6117	33.3279	38.4108
53	35.1429	3.12095	36.4559	36.1518	34.4299	33.6841	38.7841	35.2673	36.5245	35.8502	40.7104	39.1029	40.1233	34.6904	33.4464	35.7142	36.1777	38.7768	40.892	36.4701	30.1185	38.4333	33.3271	34.3068	34.561	33.4073	39.1386	35.9601	33.299	36.4983	38.9695	34.1788	37.4111	39.1851	33.8957	34.0333	31.2063	36.7785	38.2633	40.3531	32.9696	35.1999	43.8361	35.9071	34.3617	42.4372	38.7696	33.39	37.9396
54	34.8032	3.19031	35.8632	35.4349	33.792	33.0829	38.8308	34.9969	36.2674	35.499	40.2787	39.0846	39.7511	34.064	32.8509	35.9206	35.6313	38.3722	40.6216	36.0667	29.3581	37.9987	32.4997	34.0975	33.8739	33.5018	38.662	35.9425	33.1624	35.9766	38.8831	33.9338	36.8871	38.7039	33.8614	33.2296	31.0131	36.5826	38.2203	39.8509	32.2878	35.3383	43.1655	35.3687	34.43	42.3975	38.761	33.4867	37.3484
55	34.4026	3.27279	35.242	34.6892	33.0659	32.3735	38.676	34.512	35.9768	35.0066	39.6748	38.8356	39.3533	33.422	32.1679	36.1666	34.9302	38.0685	40.1889	35.4955	28.6445	37.4244	31.5765	33.7738	33.0648	33.5965	38.2625	35.7844	32.8755	35.3863	38.6492	33.5526	36.292	38.0925	33.854	32.374	30.9616	36.4883	38.1916	39.179	31.5273	35.3797	42.3632	34.773	34.5851	42.6534	38.5383	33.6425	36.6463
56	33.9361	3.36968	34.6188	33.935	32.3103	31.6036	38.2853	33.8253	35.8256	34.3706	38.9668	38.3613	38.8917	32.8041	31.4472	36.2838	34.1023	37.9688	39.6051	34.789	27.931	36.6881	30.6029	33.335	32.143	33.6307	37.998	35.4994	32.4556	34.7677	38.2406	33.0696	35.6359	37.3609	33.8341	31.4711	31.056	36.414	38.164	38.3496	30.695	35.27	41.4814	34.1287	34.704	43.1157	38.0867	33.8028	35.8517
57	33.3882	3.4721	34.0079	33.1671	31.5558	30.7814	37.7136	33.0241	35.1731	33.6302	38.2157	37.7179	38.3234	32.2071	30.7075	36.161	33.1941	38.0155	38.9075	33.9867	27.1491	35.8422	29.6117	32.7871	31.1353	33.5404	37.8228	35.1005	31.9324	34.1376	37.689	32.5217	34.9112	36.5198	33.7396	30.5393	31.2092	36.2684	38.1385	37.3791	29.7884	34.9913	40.5481	33.4345	34.6768	43.5967	37.4032	33.9766	34.9817
58	32.7567	3.58745	33.3947	32.367	30.8086	29.9125	36.987	32.1493	34.6517	32.8197	37.4463	36.9664	37.6417	31.6162	29.9477	35.7623	32.254	38.066	38.1476	33.1212	26.2503	34.9352	28.6147	32.1384	30.0735	33.281	37.579	34.5953	31.3279	33.4925	37.0653	31.931	34.117	35.5886	33.519	29.5937	31.2845	36.0188	38.0458	36.2667	28.7967	34.5618	39.5741	32.7032	34.463	43.9903	36.4793	34.0878	34.0447
59	32.0525	3.69047	32.7369	31.5166	30.0554	29.0172	36.1322	31.2321	34.0494	31.9552	36.6444	36.1572	36.8573	31.0024	29.1507	35.1829	31.3127	37.9643	37.3732	32.2022	25.2315	33.9965	27.6055	31.3949	28.9776	32.8492	37.1441	33.9943	30.6508	32.8066	36.4246	31.2993	33.2777	34.5976	33.1569	28.6399	31.2113	35.649	37.6738	35.0238	27.7149	34.0105	38.5618	31.927	34.0728	44.2609	35.3209	34.0895	33.0401
60	31.2802	3.78435	31.9924	30.5923	29.2744	28.1267	35.16	30.2942	33.3616	31.0399	35.7829	35.2867	35.9793	30.3443	28.2868	34.4819	30.3685	37.6949	36.6106	31.2228	24.1425	33.0502	26.5726	30.5549	27.8466	32.2709	36.5088	33.3024	29.9008	32.0399	35.7724	30.6222	32.426	33.5813	32.6679	27.6721	30.9615	35.1451	36.9025	33.6816	26.5575	33.35	37.4918	31.089	33.535	44.4344	33.9508	33.9552	31.9683
61	30.4386	3.86234	31.1427	29.5861	28.4435	27.2623	34.0837	29.3497	32.5908	30.0723	34.8346	34.33	35.0379	29.619	27.3531	33.7067	29.3972	37.2918	35.8634	30.1764	23.0525	32.1024	25.5079	29.6078	26.6711	31.5495	35.7236	32.5138	29.065	31.1711	35.0926	29.8945	31.5853	32.5605	32.0907	26.673	30.5243	34.4953	35.8467	32.2627	25.3495	32.5841	36.3518	30.1826	32.8916	44.478	32.3943	33.6639	30.8361
62	29.5363	3.91672	30.19	28.956	27.5519	26.4316	32.9276	28.3969	31.7405	29.0491	33.7648	33.2254	34.0478	28.8181	26.3729	32.8714	28.376	36.7856	35.1124	29.0564	22.0281	31.1462	24.4036	28.5443	25.4472	30.6827	34.8598	31.6156	28.146	30.1932	34.3616	29.1005	30.7587	31.5436	31.449	25.6301	29.9229	33.6715	34.6579	30.7689	24.1135	31.6962	35.1288	29.2285	32.1888	44.1484	30.6892	33.2124	29.6638
63	28.5618	3.94404	29.1513	27.6915	26.6042	25.6197	31.7198	27.4203	30.8267	27.962	32.5936	31.9292	33.0051	27.9357	25.3859	31.9685	27.2955	36.1836	34.3322	27.8633	21.1165	30.1657	23.2469	27.3763	24.1772	29.6527	33.947	30.6053	27.1482	29.1215	33.5511	28.2209	29.9416	30.5186	30.736	24.5417	29.1493	32.6487	33.4267	29.2153	22.8701	30.6779	33.8359	28.2584	31.4567	43.3543	28.878	32.6027	28.4791
64	27.5205	3.94524	28.046	26.1581	25.6079	24.8066	30.482	26.405	29.8781	26.8073	31.3537	30.4285	31.8845	26.9895	24.4338	30.9732	26.1584	35.4844	33.5004	26.6103	20.3162	29.1515	22.0247	26.1417	22.8743	28.4693	32.9797	29.4979	26.0778	27.983	32.6247	27.2444	29.128	29.4672	29.936	23.413	28.146	31.4215	32.2015	27.642	21.6413	29.5348	32.5078	27.2975	30.6997	42.2426	27.0004	31.8149	27.3105
65	26.4353	3.90771	26.8917	24.9494	24.5797	23.9739	29.2093	25.3367	28.9033	25.6057	30.0697	28.7537	30.6699	25.9933	23.5426	29.8695	24.9804	34.649	32.6145	25.3254	19.6074	28.0909	20.7592	24.8932	21.565	27.1501	31.9432	28.3203	24.9556	26.8085	31.5976	26.1786	28.3157	28.3765	29.0267	22.2424	26.9041	29.9939	31.0157	26.1013	20.4495	28.2892	31.1862	26.3578	29.9029	40.8359	25.094	30.8585	26.1809
66	25.2927	3.85496	25.7179	23.7624	23.54	23.1194	27.8926	24.2297	27.8972	24.3807	28.777	26.9611	29.3498	24.9673	22.7389	28.6546	23.7951	33.6307	31.686	24.0425	18.9596	26.9706	19.4865	23.6793	20.272	25.7251	30.8484	27.0999	23.815	25.6285	30.4966	25.0352	27.503	27.2573	28.0238	21.0431	25.4585	28.3962	29.8946	24.6318	19.3145	26.9832	29.9172	25.442	29.0463	39.1706	23.2	29.7484	25.1006
67	24.1391	3.77443	24.5477	22.607	22.507	22.2553	26.5327	23.094	26.8617	23.159	27.519	25.1377	27.9193	23.9417	22.006	27.3557	22.6363	32.4143	30.7313	22.7933	18.34	25.795	18.2343	22.5333	18.995	24.24	29.704	25.8623	22.6897	24.462	29.3567	23.8343	26.6957	26.14	26.9353	19.827	23.87	26.681	28.85	23.2607	18.2533	25.66	28.7313	24.551	28.117	37.3717	21.3503	28.5207	24.07
68	22.9888	3.68242	23.4063	21.4913	21.4988	21.3815	25.1536	21.942	25.7965	21.9635	26.3097	23.3569	26.4329	22.9445	21.3317	26.0051	21.5293	31.0567	29.7696	21.5993	17.7226	24.5671	17.0133	21.4732	17.7282	22.7473	28.5148	24.6299	21.6081	23.3215	28.2062	22.6007	25.9017	25.0454	25.7758	18.6106	22.2225	24.9072	27.8763	22.0031	17.2813	24.3572	27.6259	23.6806	27.112	35.5304	19.58	27.2245	23.0854
69	21.8603	3.58888	22.3163	20.4192	20.5158	20.5014	23.7837	20.7868	24.7015	20.8159	25.1449	21.6749	24.9281	21.9939	20.7145	24.6293	20.4819	29.5944	28.8187	20.4668	17.0912	23.2962	15.8342	20.5077	16.4799	21.2877	27.2989	23.4199	20.5899	22.2141	27.0669	21.3573	25.1306	23.9877	24.5658	17.4133	20.6084	23.1357	26.959	20.8659	16.4072	23.0901	26.5849	22.823	26.0599	33.7567	17.9208	25.9124	22.1395
70	20.768	3.50103	21.2897	19.3924	19.5601	19.6206	22.4483	19.644	23.6054	19.7404	24.0225	20.1382	23.4452	21.0961	20.147	23.2547	19.491	28.0751	27.8946	19.404	16.4379	22.0088	14.714	19.6378	15.2566	19.8729	26.0735	22.2472	19.639	21.1441	25.9565	20.1191	24.387	22.9827	23.347	16.2513	19.0708	21.4065	26.0927	19.847	15.6323	21.8643	25.5902	21.9705	24.9943	32.1065	16.3921	24.6318	21.2288
71	19.7213	3.42266	20.3349	18.4149	18.6386	18.7478	21.1578	18.516	22.5224	18.7312	22.9503	18.7934	22.004	20.2401	19.6099	21.9085	18.5486	26.5502	27.0078	18.4076	15.7558	20.7249	13.6588	18.8583	14.0685	18.5045	24.8621	21.1246	18.7553	20.1142	24.8797	18.8964	23.6731	22.0367	22.1618	15.13	17.6397	19.7469	25.2825	18.9388	14.9529	20.6841	24.6267	21.118	23.9475	30.5885	15.0008	23.4131	20.354
72	18.7254	3.3531	19.4618	17.4907	17.7593	17.9008	19.9066	17.401	21.4325	17.7839	21.9186	17.6244	20.6135	19.4082	19.0785	20.6072	17.6463	25.0576	26.1594	17.4793	15.0524	19.4656	12.6833	18.1611	12.9348	17.249	23.6728	20.0593	17.9261	19.1258	23.8373	17.6982	22.9898	21.1459	21.0423	14.0547	16.3328	18.1691	24.5373	18.1328	14.3638	19.5542	23.6699	20.26	22.9392	29.1942	13.7449	22.2685	19.5186
73	17.7892	3.28739	18.673	16.6194	16.9252	17.098	18.696	16.303	20.306	16.8847	20.9258	16.6239	19.2935	18.5888	18.5311	19.374	16.7841	23.6205	25.3423	16.6233	14.3452	18.2476	11.7911	17.5321	11.8726	16.6855	22.5093	19.0551	17.1519	18.1857	22.8344	16.5335	22.34	20.2984	20	13.031	15.1409	16.6818	23.8605	17.419	13.8547	18.4821	22.6927	19.3916	21.9773	27.8826	12.6287	21.2026	18.7297
74	16.8921	3.23554	17.9594	15.8074	16.1445	16.3387	17.5467	15.2439	19.1752	16.0183	19.9739	15.7759	18.0702	17.7798	17.9552	18.2261	15.9591	22.2452	24.5465	15.8341	13.6499	17.0827	10.977	16.9547	10.887	14.7088	21.3708	18.1154	16.4403	17.2966	21.8788	15.4166	21.7336	19.4752	19.0432	12.0724	14.0613	15.2945	23.2522	16.7903	13.4104	17.4785	21.6843	18.5093	21.0558	26.6242	11.6302	20.2167	17.9918
75	16.0737	3.18917	17.3017	15.0607	15.422	15.6136	16.4589	14.589	18.0953	15.181	19.0723	15.0711	16.9361	16.9785	17.3434	17.2003	15.1685	20.9254	23.7639	15.1079	12.9805	15.9829	10.2316	16.4183	9.96455	13.5492	20.251	18.07	15.7892	16.4536	20.9694	14.3636	21.166	18.6663	18.1466	11.1802	13.0967	14.005	22.7112	16.2217	13.0112	16.5518	20.6505	17.6227	20.168	25.4022	10.7304	19.3053	17.3068
76	15.2832	3.1421	16.6817	14.3852	14.7536	14.9144	15.4353	13.5483	17.0706	14.3764	18.222	14.4626	15.8843	16.1861	16.6905	16.2998	14.4044	19.6771	22.9868	14.4448	12.351	14.9422	9.5403	15.9189	9.08336	12.4413	19.1315	16.4405	15.193	15.6585	20.1015	13.3857	20.6347	17.8758	17.291	10.3607	12.2331	12.8273	22.2326	15.691	12.6375	15.7093	19.5959	16.7729	19.3044	24.2022	9.91061	18.4649	16.6725
77	14.5361	3.11209	16.0799	13.7838	14.1387	14.2426	14.4768	12.3951	16.0841	13.6158	17.4204	13.9097	14.9226	15.4049	15.9968	15.5141	13.6649	18.5242	22.2104	13.8261	11.7703	13.9511	8.87577	15.4523	8.24233	11.3823	18.0142	15.7043	14.6444	14.9055	19.2845	12.4791	20.1351	17.1089	16.4663	9.61333	11.4607	11.7878	21.8057	15.1734	12.2711	14.949	18.5317	15.9863	18.4562	23.0457	9.15289	17.6938	16.0918
78	13.8418	3.09026	15.4816	13.2554	13.572	13.6006	13.5861	11.5819	15.134	12.9112	16.6562	13.376	14.0359	14.6408	15.2701	14.8252	12.9519	17.4947	21.4297	13.232	11.238	13.0119	8.22267	15.0082	7.45667	10.3627	16.9117	15.0217	14.1403	14.186	18.5262	11.6333	19.6646	16.3712	15.678	8.94	10.773	10.914	21.4173	14.6429	11.8938	14.2667	17.4759	15.2487	17.619	21.9901	8.43611	16.9977	15.5654
79	13.182	3.0809	14.88	12.7888	13.0489	12.9882	12.7657	10.8343	14.2194	12.2581	15.9216	12.8205	13.2212	13.8924	14.5213	14.2045	12.2653	16.5749	20.6453	12.6508	10.7523	12.1247	7.56615	14.5684	6.73	9.36855	15.8376	14.3761	13.6745	13.4894	17.8251	10.8306	19.2157	15.677	14.9263	8.338	10.1622	10.2425	21.0554	14.076	11.4925	13.66	16.4435	14.5396	16.7919	21.044	7.72985	16.3854	15.0836
80	12.5463	3.08421	14.2712	12.3705	12.5665	12.4062	12.0001	10.1389	13.3324	11.643	15.2081	12.2097	12.4775	13.1502	13.753	13.6085	11.6004	15.7409	19.8625	12.0719	10.2995	11.2854	6.89368	14.1118	6.05639	8.38536	14.8046	13.753	13.237	12.8061	17.1797	10.0581	18.7843	15.0429	14.2026	7.80256	9.59855	9.73645	20.7048	13.4584	11.0559	13.122	15.4381	13.8388	15.9741	20.1609	7.00401	15.8599	14.6263
81	11.9238	3.09949	13.6548	11.9772	12.1204	11.8473	11.2686	9.48178	12.4749	11.0527	14.499	11.5345	11.7876	12.408	12.9673	13.0021	10.9478	14.9661	19.0855	11.4821	9.87036	10.4986	6.19764	13.6209	5.42882	7.39967	13.8238	13.1341	12.8141	12.1294	16.5875	9.31297	18.3719	14.4614	13.4958	7.32833	9.06691	9.33891	20.3491	12.7853	10.5783	12.6412	14.4585	13.1315	15.167	19.2814	6.24137	15.4134	14.1759
82	11.3085	3.12763	13.028	11.5845	11.7005	11.3125	10.557	8.845	11.6455	10.4798	13.7756	10.7973	11.1253	11.6506	12.1727	12.795	10.3045	14.2309	18.3181	10.869	9.45809	9.77082	5.477	13.0812	4.84382	6.39355	12.8934	12.5081	12.3925	11.4536	16.0412	8.58236	17.979	13.9231	12.798	6.911	8.54764	8.99073	19.9771	12.057	10.0605	12.2092	13.5014	12.4135	14.3765	18.3399	5.42855	15.0258	13.719
83	10.6819	3.16059	12.3887	11.1765	11.2966	10.81	9.85567	8.21822	10.8348	9.91527	13.0197	10.0094	10.4739	10.8762	11.3787	11.709	9.66586	13.502	17.5572	10.2233	9.05582	9.08585	4.74766	12.4855	4.29048	5.36539	12.0077	11.8648	11.9602	10.7794	15.5211	7.85139	17.611	13.4233	12.096	6.54256	8.02018	8.67391	19.5804	11.2754	9.51044	11.8385	12.5644	11.6795	13.6011	17.3206	4.55936	14.669	13.2475
84	10.0573	3.20394	11.7309	10.7433	10.904	10.3332	9.15578	7.59022	10.0342	9.35156	12.2263	9.18581	9.82387	10.0903	10.5936	11.3617	9.02265	12.7614	16.8018	9.54352	8.65482	8.43397	4.01509	11.8364	3.74236	4.326	11.1538	11.1967	11.5055	10.109	15.0041	7.12143	17.263	12.9563	11.3694	6.20011	7.46718	8.34782	19.1572	10.4554	8.94064	11.5608	11.6513	10.938	12.875	16.2255	3.63319	14.3244	12.7569
85	9.40294	3.25662	11.0467	10.2788	10.5203	9.87055	8.454	6.95633	9.22873	8.79221	11.4078	8.35585	9.1667	9.29109	9.82224	10.1348	8.3643	11.9974	16.0541	8.83791	8.24591	7.80858	3.28961	11.1398	3.17927	3.295	10.3085	10.499	11.0258	9.44373	14.4785	6.39848	16.923	12.5135	10.6	5.86667	6.87591	7.96209	18.7079	9.615	8.36621	11.3602	10.7545	10.2259	12.2545	15.0444	2.65409	13.9771	12.2442
86	8.75256	3.31375	10.332	9.77997	10.1453	9.41778	7.74378	6.31633	8.41598	8.23948	10.5799	7.5414	8.49483	8.48081	9.07135	9.28203	7.68764	11.2078	15.3223	8.11393	7.81609	7.19633	2.58163	10.4062	2.60112	2.29	9.45779	9.77535	10.5179	8.78373	13.9532	5.68019	16.5781	12.094	9.77967	5.536	6.25073	7.45818	18.2225	8.76967	7.80091	11.1908	9.8703	9.56737	11.7323	13.7986	1.63352	13.6182	11.7061
87	8.09804	3.37216	9.58978	9.25371	9.77776	8.96558	7.03189	5.667	7.60277	7.69787	9.75354	6.76069	7.80932	7.67908	8.34465	8.38777	6.98521	10.3958	14.612	7.37544	7.35709	6.59524	1.889	9.64626	2.01676	1.34139	8.59882	9.03656	9.98543	8.13121	13.4332	4.96918	16.2114	11.7028	8.91033	5.20656	5.61091	6.79145	17.6919	7.93467	7.25465	11.0245	9.00316	8.93992	11.2633	12.535	0.589283	13.2384	11.1444
88	7.44689	3.42737	8.818	8.71588	9.42982	8.51206	6.33067	5.00533	6.79982	7.17015	8.94261	6.04609	7.11615	6.90142	7.63836	7.47082	6.252	9.57888	13.9358	6.63133	6.86836	6.00264	1.21339	8.86833	1.436	0.461545	7.736	8.28648	9.44121	7.49136	12.9072	4.2807	15.811	11.342	8.01067	4.87833	4.97236	5.99736	17.1168	7.126	6.7323	10.8481	8.16836	8.3147	10.8168	11.3268	-0.446697	12.838	10.5662
89	6.80681	3.47622	8.01911	8.18078	9.10533	8.06189	5.64844	4.342	6.01633	6.65933	8.16133	5.40833	6.42289	6.14867	6.95633	6.56389	5.48578	8.77922	13.3009	5.89044	6.352	5.41844	0.552111	8.08022	0.868667	-0.340333	6.88867	7.52511	8.89333	6.869	12.3742	3.63178	15.3813	11.0137	7.11356	4.55444	4.349	5.132	16.5047	6.35733	6.23	10.6553	7.35267	7.68556	10.378	10.2181	-1.44611	12.4367	9.98089
90	6.18922	3.51744	7.20911	7.65512	8.80042	7.90348	4.98244	3.69056	5.755	6.17331	7.416	4.84899	5.73488	5.40288	6.30001	5.67949	4.67825	8.00139	12.7028	5.14973	5.80991	4.84586	-0.0964949	7.28575	0.321788	-1.05555	6.08445	6.7558	8.33711	6.26133	11.8434	3.02467	14.9402	10.7114	6.24244	4.23667	3.74645	4.23518	15.8642	5.63622	5.73809	10.4416	6.53054	7.04984	9.94248	9.20488	-2.38693	12.0486	9.40232
91	5.56673	3.54907	6.396	7.146	8.50345	7.16973	4.32	3.06	4.53673	5.71936	6.69855	4.36273	5.06118	4.63573	5.66382	4.82727	3.82309	7.23309	12.1301	4.402	5.255	4.28882	-0.734909	6.48155	-0.199182	-1.67218	5.351	5.98255	7.76018	5.65973	11.317	2.46764	14.512	10.4246	5.418	3.927	3.15809	3.34155	15.1967	4.963	5.23718	10.2	5.67118	6.39036	9.50264	8.28627	-3.23336	11.6854	8.83809
92	4.95815	3.57237	5.57589	6.64271	8.19176	6.72808	3.64989	2.47078	3.84014	5.29416	5.97289	3.93105	4.41034	3.82935	5.03945	4.02191	2.91658	6.45553	11.5654	3.63609	4.69109	3.73812	-1.37855	5.6602	-0.690303	-2.17006	4.68661	5.21052	7.14781	5.05648	10.7882	1.97116	14.1202	10.1372	4.66167	3.62389	2.56364	2.46591	14.5039	4.33822	4.70115	9.91379	4.72792	5.68119	9.04839	7.44315	-3.95256	11.3553	8.28391
93	4.34213	3.59158	4.74056	6.11972	7.82958	6.28901	2.967	1.917	3.15337	4.87801	5.19621	3.52304	3.78234	2.95392	4.41169	3.25227	1.95811	5.64029	10.9886	2.84247	4.11273	3.17772	-2.03976	4.80575	-1.15067	-2.55412	4.08718	4.44244	6.47162	4.44239	10.2362	1.54351	13.7887	9.82676	3.97256	3.32278	1.92764	1.64845	13.8141	3.74356	4.10507	9.564	3.66903	4.89996	8.58597	6.62861	-4.54225	11.0526	7.73056
94	3.70354	3.61207	3.88	5.5383	7.36745	5.83939	2.25933	1.382	2.44827	4.43476	4.34221	3.10064	3.15603	1.99118	3.76579	2.50355	0.949879	4.75164	10.3766	2.01782	3.51345	2.57839	-2.71797	3.90355	-1.58436	-2.83291	3.55155	3.68173	5.70218	3.80045	9.62691	1.20345	13.5433	9.44855	3.35567	3.02133	1.19818	0.922364	13.1968	3.16067	3.43361	9.13709	2.49903	4.04491	8.13882	5.78873	-5.01339	10.772	7.16282
95	3.03167	3.63829	2.988	4.85409	6.77752	5.35241	1.511	0.836111	1.68331	3.91293	3.39635	2.60788	2.48837	0.945475	3.08544	1.76129	-0.0842727	3.77688	9.71388	1.16464	2.87691	1.89664	-3.40719	2.94978	-1.99685	-3.02421	3.06203	2.93205	4.82626	3.12276	8.91654	0.964343	13.3584	8.96412	2.80922	2.71822	0.365818	0.281545	12.6742	2.57044	2.68658	8.61673	1.24495	3.13775	7.72624	4.85707	-5.41642	10.6707	6.57043
96	2.30878	3.65808	2.068	4.05766	6.04945	4.80057	0.720333	0.236333	0.835192	3.29071	2.36534	2.00498	1.7508	-0.155606	2.37092	1.03725	-1.11357	2.73607	8.99561	0.294788	2.18964	1.11981	-4.09482	1.95685	-2.39094	-3.14576	2.58564	2.19259	3.85529	2.42297	8.08901	0.748556	13.1779	8.35096	2.33956	2.40433	-0.554909	-0.257727	12.1875	1.97267	1.88996	8.00058	-0.0495354	2.19928	7.33852	3.8096	-5.80559	10.1365	5.95049
97	1.5422	3.68296	1.14933	3.15042	5.18655	4.14091	-0.0903333	-0.451667	-0.0936667	2.56388	1.29591	1.29082	0.962333	-1.23179	1.63852	0.379818	-2.10697	1.69415	8.2127	-0.576818	1.45009	0.265273	-4.75427	0.949485	-2.77064	-3.22055	2.09536	1.45845	2.81621	1.72473	7.15167	0.454485	12.945	7.60912	1.93433	2.05167	-1.54327	-0.677909	11.6785	1.39667	1.08321	7.30073	-1.31085	1.23279	6.93682	2.64752	-6.21776	9.75918	5.30058
98	0.769423	3.6838	0.285667	2.15547	4.201	3.34925	-0.888	-1.222	-1.06144	1.7507	0.288313	0.514838	0.170859	-2.17213	0.906616	-0.189596	-3.01879	0.718061	7.36532	-1.42966	0.656545	-0.613414	-5.33843	-0.0432323	-3.13936	-3.25233	1.57867	0.722212	1.74378	1.05227	6.13326	0.0977879	12.6134	6.77082	1.53911	1.62033	-2.52255	-1.02518	11.1172	0.868667	0.306515	6.52991	-2.43334	0.250606	6.47682	1.42143	-6.65498	9.31559	4.63348
99	0.00874572	3.65876	-0.464333	1.12048	3.11645	2.41721	-1.627	-2.02967	-2.02235	0.881505	-0.547263	-0.245909	-0.59098	-2.9057	0.17698	-0.675111	-3.77691	-0.148768	6.46738	-2.23075	-0.182273	-1.46416	-5.8012	-0.992899	-3.50718	-3.24833	1.03579	-0.0163131	0.684768	0.415121	5.07504	-0.242869	12.1783	5.89245	1.10422	1.06856	-3.364	-1.35773	10.4931	0.382	-0.384111	5.69815	-3.29342	-0.702232	5.93358	0.20002	-7.09298	8.7918	3.97154
100	-0.689913	3.59422	-1.052	0.103	1.96	1.345	-2.245	-2.795	-2.963	-0.006	-1.14	-0.904	-1.3	-3.409	-0.558	-1.097	-4.323	-0.87	5.541	-2.94	-1.048	-2.258	-6.127	-1.861	-3.89	-3.233	0.462	-0.738	-0.314	-0.185	4.04	-0.548	11.672	4.987	0.613	0.377	-3.946	-1.716	9.827	-0.09	-0.941	4.823	-3.82	-1.558	5.314	-0.978	-7.496	8.185	3.338
[truncated: 45 more columns]

## Sheet: Rotation RKneeFlex B44ComfM
all values Right	mean	std	steps
1	17.8932	6.35953	27.066	13.07	15.503	19.795	10.547	10.404	15.342	13.705	6.694	12.032	14.261	12.236	14.842	19.617	16.824	18.224	18.34	24.374	21.212	11.504	18.815	21.109	14.627	15.249	20.733	20.642	15.018	16.066	13.282	28.769	25.252	12.983	28.429	31.763	12.458	20.185	18.211	19.194	11.073	8.854	24.043	20.071	11.281	14.475	12.999	21.002	31.938
2	19.0024	6.24906	29.0286	14.1982	16.5884	20.9688	11.3994	10.5457	16.6382	14.7191	8.07517	13.0952	15.4284	14.6277	15.1329	20.4192	17.0271	19.8962	19.4877	24.1581	22.4765	12.2222	21.6907	21.6562	15.0383	15.3941	22.814	23.5795	15.5363	17.8694	14.4349	28.8224	26.3731	13.6249	29.3965	32.3652	13.7008	21.5907	17.514	22.116	12.9254	9.945	25.749	22.4073	13.0107	15.0415	14.8151	21.5421	32.5967
3	20.6403	6.17191	31.3926	15.8165	18.3693	22.9203	12.5524	11.3002	18.5974	16.4917	9.8539	14.3604	17.3773	17.7063	15.9218	21.8974	17.3612	22.1224	21.4029	24.7376	24.3387	13.2308	24.7794	23.1081	15.8062	15.9076	25.3798	26.8113	16.833	20.4331	16.3072	29.3249	27.273	14.8415	30.9074	33.4333	15.713	23.6724	17.7062	25.3344	15.5199	11.617	27.7493	25.2518	15.5539	15.7641	17.4386	21.9782	33.3253
4	22.6569	6.11215	33.7887	17.856	20.5656	25.3677	14.0083	12.4122	20.9876	18.8553	11.858	15.7488	19.9224	21.1351	17.0153	23.8513	17.7461	24.6851	23.8401	25.9517	26.4663	14.5512	27.7581	25.1195	16.9053	16.5647	28.2123	30.0053	18.7765	23.4714	18.7174	30.0654	29.015	16.5341	32.6465	34.6413	18.4137	26.0995	18.5593	28.4336	18.6885	13.588	29.7124	28.2556	18.6414	16.5442	20.6271	22.2794	34.2195
5	24.7924	6.03683	35.9773	20.1802	22.8873	28.0339	15.8357	13.6865	23.4975	21.5384	14.0246	17.2441	22.8131	24.5078	18.2326	26.0693	18.2079	27.3424	26.4458	27.5568	28.5317	16.3233	30.3944	27.3491	18.3769	17.1505	31.0413	32.915	21.1663	26.6543	21.4397	30.8759	31.0602	18.5718	34.3845	35.7436	21.5639	28.5672	19.8556	31.1308	22.1371	15.6283	31.4221	31.1153	21.9171	17.4062	24.0338	22.5111	35.3858
6	26.8653	5.91628	37.8262	22.5885	25.0545	30.6671	18.0271	14.9671	25.8256	24.2213	16.4418	18.8994	25.7373	27.4483	19.5032	28.3277	18.9173	29.8716	28.8503	29.2613	30.2804	18.6153	32.5428	29.5076	20.2863	17.6315	33.6321	35.389	23.7453	29.6599	24.2335	31.6001	32.6256	20.7685	35.9606	36.5183	24.8169	30.8461	21.4079	33.2674	25.4357	17.6483	32.7454	33.6165	25.0443	18.6017	27.29	22.885	36.8438
7	28.7223	5.718	39.2653	24.837	26.9216	32.9985	20.3727	16.1813	27.7418	26.5677	19.1893	20.7425	28.4122	29.6183	20.9129	30.399	20.088	32.0936	30.6935	30.7953	31.5252	21.321	34.1458	31.3718	22.4976	18.1913	35.8364	37.3496	26.2576	32.2043	26.8854	32.1259	34.094	22.9069	37.2433	36.8323	27.8293	32.791	23.0422	34.7783	28.2918	19.728	33.6261	35.6436	27.7878	20.3773	30.0308	23.6344	38.5072
8	30.2666	5.41845	40.2707	26.7336	28.424	34.9215	22.5952	17.26	29.0796	28.4521	22.2195	22.7918	30.7058	30.9873	22.6138	32.096	21.8227	33.8879	31.9265	32.0213	32.2028	24.1474	35.2128	32.8135	24.8487	19.1379	37.5978	38.782	28.5004	34.141	29.2352	32.4145	35.3727	24.7873	38.1248	36.6887	30.3027	34.328	24.5975	35.6697	30.5785	21.9593	34.0567	37.1518	29.9902	22.7447	32.1212	24.8612	40.2207
9	31.4418	5.04697	40.8658	28.228	29.5015	36.3988	24.4849	18.2184	29.8697	29.8344	25.2863	24.9874	32.5742	31.6138	24.725	33.308	23.9732	35.2123	32.572	32.8817	32.3782	26.6942	35.8013	33.8154	27.1129	20.533	38.9246	39.7277	30.3473	35.4791	31.16	32.4887	36.3353	26.2483	38.6351	36.1319	32.1685	35.4398	25.9562	35.9995	32.2442	24.2873	34.0992	38.1381	31.5978	25.5384	33.5534	26.5192	41.8128
10	32.2442	4.67235	41.111	29.3136	30.1666	37.4435	25.925	19.1214	30.1638	30.7474	28.049	27.1445	34.0063	31.601	27.1802	34.018	26.2253	36.0957	32.7179	33.374	32.1449	28.6785	35.9893	34.4219	29.0122	22.2535	39.8522	40.2567	31.7455	36.2568	32.5955	32.3987	36.891	27.2223	38.8129	35.237	33.4197	36.1525	27.0585	35.8467	33.3404	26.588	33.877	38.6304	32.6908	28.4588	34.3741	28.4766	43.1292
11	32.7255	4.34144	41.0534	30.0136	30.4445	38.0916	26.8297	20.0595	30.0693	31.27	30.2534	29.0521	35.0349	31.0925	29.7084	34.2507	28.3198	36.6102	32.4904	33.4953	31.6381	29.9563	35.8548	34.7588	30.4413	23.9585	40.4275	40.4461	32.7019	36.5554	33.6001	32.2007	36.959	27.7709	38.7173	34.0621	34.1068	36.5171	27.8897	35.2992	34.029	28.626	33.4933	38.7604	33.3651	31.1515	34.6751	30.5538	44.0624
12	32.9111	4.1048	40.7872	30.376	30.36	38.3826	27.329	21.0658	29.7203	31.4764	31.6698	30.5676	35.7503	30.2319	31.9603	34.1507	30.09	36.838	32.022	33.3789	31.011	30.5144	35.4666	34.926	31.3564	25.3848	40.7113	40.3701	33.259	36.479	34.253	31.945	36.6672	27.9701	38.4171	32.7449	34.3143	36.5857	28.4589	34.4272	34.4121	30.3213	33.0467	38.6373	33.731	33.4288	34.5778	32.5757	44.572
13	32.8746	3.9994	40.367	30.442	29.9353	38.4415	27.513	21.412	29.2474	31.5039	32.3649	31.6223	36.2115	29.1766	33.7328	33.8203	31.4604	36.8988	31.473	33.106	30.4025	30.427	34.8867	34.9877	31.7832	26.3429	40.7729	40.0996	33.4679	36.1242	34.6387	31.6749	36.118	27.9101	37.9781	32.126	34.13	36.4028	28.7913	33.3428	34.5648	31.647	32.6155	38.3479	33.8892	35.2157	34.2786	34.4121	44.6865
14	32.6847	3.93726	39.8479	30.3291	29.3378	38.3332	27.4852	23.0648	28.7581	31.4225	32.4559	32.1807	36.4793	28.0325	34.9336	33.3614	32.4251	36.8701	30.913	32.7514	29.8678	29.873	34.1719	34.9757	31.7808	26.8474	40.681	39.6934	33.4414	35.633	34.8372	31.4282	35.4243	27.6774	37.4747	30.1731	33.6492	36.013	28.9136	32.126	34.5636	32.555	32.2474	37.9591	33.9138	36.4439	33.924	35.9802	44.4727
15	32.3922	3.94071	39.2696	30.1044	28.6732	38.1172	27.3473	23.9416	28.3011	31.276	32.0343	32.3657	36.6061	26.8632	35.5568	32.8592	32.9989	36.8082	30.3615	32.3781	29.4026	29.4034	33.3746	34.8938	31.5452	26.9782	40.4861	39.1887	33.2646	35.0657	34.9102	31.2258	34.6833	27.3451	36.9675	28.7899	32.9707	35.4557	28.8707	30.8375	34.4481	33.1637	31.9645	37.5163	33.8432	36.948	33.5701	37.2389	44.0137
16	32.0164	3.98054	38.654	29.8117	28.0248	37.8424	27.1883	24.6855	27.875	31.0804	31.2126	32.2482	36.6533	25.7159	35.6225	32.373	33.2795	36.7467	29.8012	32.0223	28.9722	27.6086	32.5424	34.7341	31.1966	26.7994	40.2202	38.605	33.0006	34.4525	34.884	31.0789	33.9563	26.9634	36.4752	27.6543	32.1456	34.7621	28.7132	29.5198	34.2267	33.508	31.7539	37.0404	33.6953	36.9088	33.2126	38.1814	43.3884
17	31.5941	4.03059	38.0094	29.4727	27.4565	37.5396	27.0456	25.2538	27.4549	30.8514	30.1359	31.8907	36.6346	24.6315	35.3369	31.9284	33.3301	36.6943	29.2088	31.6909	28.5304	26.2631	31.7071	34.4842	30.8315	26.4928	39.9037	37.9567	32.6841	33.7989	34.751	30.9863	33.254	26.5521	35.9965	26.666	31.2133	33.958	28.4843	28.2159	33.8817	33.559	31.6012	36.5355	33.4615	36.4781	32.8121	38.8257	42.6678
18	31.1165	4.08448	37.3323	29.3809	26.9843	37.2201	26.9233	25.6309	27.0064	30.5863	28.8713	31.3242	36.5462	23.6533	34.8503	31.5184	33.1925	36.6354	28.5822	31.3772	28.0346	24.8481	30.8936	34.1243	30.5209	26.1843	39.5495	37.2571	32.3317	33.0872	34.5038	30.935	32.5618	26.1105	35.5135	25.8557	30.1971	33.0669	28.2248	26.9678	33.4257	33.4003	31.4912	36.0004	33.1224	35.7662	32.326	39.2084	41.9079
19	30.5939	4.14737	36.613	28.6119	26.6074	36.8699	26.806	25.8375	26.5065	30.2744	27.4558	30.6104	36.3769	22.8124	34.2655	31.124	32.8987	36.5355	27.9265	31.066	27.4545	23.3952	30.1252	33.6526	30.275	25.9861	39.1583	36.5184	31.9455	32.2902	34.1252	30.906	31.852	25.6375	34.991	25.245	29.1128	32.1196	27.9693	25.8127	32.8888	33.08	31.4022	35.4296	32.6692	34.8503	31.7563	39.3749	41.1341
20	30.0399	4.20749	35.84	28.0761	26.319	36.4714	26.6674	25.8815	25.966	29.9116	25.9636	29.7824	36.1298	22.1421	33.63	30.7371	32.4691	36.3626	27.2563	30.7331	26.8004	21.9243	29.4262	33.0886	30.0633	25.9006	38.7258	35.7539	31.5131	31.3955	33.6007	30.8755	31.0853	25.1403	34.4136	24.8666	27.9868	31.1553	27.7405	24.7895	32.3097	32.641	31.3143	34.8284	32.1031	33.8215	31.1227	39.3687	40.3523
21	29.4652	4.26142	35.0244	27.468	26.0969	36.0136	26.4884	25.7969	25.403	29.4922	24.4539	28.8794	35.8003	21.6707	32.9403	30.3473	31.9134	36.0933	26.6001	30.3624	26.1022	20.479	28.8183	32.4557	29.8356	25.9033	38.2532	34.9873	31.0271	30.4082	32.9322	30.8253	30.2653	24.6359	33.7843	24.6759	26.8638	30.2131	27.5473	23.9337	31.7274	32.1523	31.2117	34.1999	31.4282	32.7383	30.4637	39.2263	39.5619
22	28.8856	4.30316	34.1833	26.7876	25.9289	35.4868	26.248	25.6505	24.8288	29.0125	23.002	27.9503	35.3911	21.413	32.1815	29.9553	31.2281	35.7215	25.9881	29.939	25.3939	19.1237	28.3232	31.7893	29.5393	25.9462	37.7533	34.2385	30.4913	29.3544	32.1377	30.7524	29.4147	24.1571	33.1058	24.6473	25.8001	29.3232	27.3892	23.2823	31.1721	31.641	31.0854	33.5498	30.6675	31.6472	29.8197	38.9761	38.7675
23	28.3197	4.32159	33.3344	26.05	25.816	34.9056	25.9332	25.488	24.2578	28.489	21.6824	27.043	34.9144	21.3579	31.3377	29.5744	30.4177	35.27	25.438	29.4499	24.705	18.457	27.9543	31.133	29.174	25.9741	37.2384	33.522	29.912	28.281	31.2444	30.665	28.557	23.7406	32.3888	24.743	24.8546	28.5073	27.2648	22.8312	30.6588	31.116	30.9447	32.8843	29.8583	30.5936	29.2282	38.875	37.9793
24	27.7777	4.32852	32.4933	25.2758	25.7669	34.2824	25.543	25.3401	23.6999	27.9416	20.5543	26.1759	34.3905	21.4346	30.407	29.2217	29.4846	34.7639	24.9703	28.8886	24.067	17.2658	27.7134	30.5234	29.034	25.958	36.7239	32.8513	29.3018	27.2488	30.2854	30.5714	27.7074	23.415	31.6595	24.9191	24.0791	27.7806	27.1672	22.5765	30.1868	30.568	30.7901	32.2068	29.028	29.6086	28.7043	38.3286	37.2063
25	27.2794	4.31918	31.6807	24.4975	25.7615	33.6283	25.0907	25.2194	23.1634	27.3904	19.6863	25.3583	33.835	21.5802	29.4025	28.9143	28.4475	34.2219	24.5927	28.2697	23.4821	16.3584	27.5925	29.9783	28.3477	25.8974	36.2204	32.806	28.6907	26.2796	29.3007	30.4801	26.882	23.2047	30.9591	25.1293	23.5127	27.1567	27.0874	22.5058	29.7485	29.986	30.6257	31.5189	28.2	28.7083	28.2561	37.731	36.4648
26	26.8243	4.26578	30.9144	23.7378	25.7889	32.9588	24.591	25.1231	22.6496	26.8523	19.1633	24.6203	33.2455	21.728	28.3541	28.6639	27.3518	33.6553	24.3062	27.6179	22.9419	16.0571	27.5783	29.5018	27.9578	25.8076	35.7382	31.4592	28.1055	25.3925	28.3391	30.3928	26.0867	23.0933	30.3173	25.3262	23.143	26.6437	27.0147	22.5915	29.3329	29.3523	30.4572	30.8209	27.3908	27.9112	27.8828	37.1755	35.772
27	26.4288	4.20257	30.2031	23.0212	25.8467	32.2886	24.0616	25.0464	22.1556	26.3407	18.943	23.9827	32.6138	21.8233	27.3107	28.4748	26.2612	33.0732	24.1089	26.9492	22.4326	16.1044	27.653	29.0973	27.6118	25.6819	35.2818	30.6511	27.5698	24.5953	27.4329	30.3168	25.3334	23.0531	29.7409	25.4807	22.9459	26.245	26.9434	22.796	28.9346	28.6723	30.2888	30.1163	26.6098	27.2303	27.5765	36.5675	35.1427
28	26.0859	4.13796	29.55	22.3682	25.9273	31.6319	23.518	24.9782	21.6855	25.8595	19.0014	23.455	31.9302	21.8193	26.3247	28.344	25.2509	32.4805	23.9761	26.278	21.9379	16.4273	27.7932	28.7678	27.2992	25.5126	34.846	29.7907	27.0972	23.8771	26.5941	30.2566	24.629	23.0659	29.227	25.582	22.8946	25.9572	26.8732	23.0797	28.5513	27.959	30.1195	29.4215	25.8659	26.6807	27.3295	35.9262	34.903
29	25.7789	4.06074	28.9542	21.7941	26.0024	31.0002	23.076	24.8809	21.2416	25.4126	19.3067	23.0317	31.2115	21.7056	25.4411	28.269	24.3819	31.8799	23.8856	25.6232	21.4424	16.977	27.9717	28.5064	27.0057	25.2944	34.4205	28.9614	26.6925	23.2326	25.822	30.2086	23.9944	23.122	28.7704	25.6119	22.9524	25.7634	26.805	23.4051	28.1839	27.243	29.9469	28.7577	25.1637	26.2444	27.1132	35.2656	34.2465
30	25.5143	3.9905	28.4031	21.3065	26.052	30.3954	22.7004	24.7065	20.8241	25.0134	19.7526	22.7069	30.4694	21.4798	24.7152	28.2343	23.6875	31.273	23.8382	24.9971	20.9387	17.6991	28.1611	28.2969	26.716	25.0137	33.9991	28.2102	26.3531	22.656	25.1102	30.1645	23.4419	23.2115	28.3619	25.5752	23.0816	25.6351	26.7475	23.7358	27.8377	26.5443	29.7695	28.1313	24.5211	25.9283	26.9001	34.5915	33.6746
31	25.2798	3.93669	27.8867	20.9131	26.0609	29.8173	21.9697	24.4684	20.4445	24.6745	20.2463	22.4607	29.7165	21.1517	24.1582	28.2243	23.1815	30.6633	23.8283	24.4097	20.426	18.5257	28.3396	28.1234	26.4125	24.6786	33.5815	27.5507	26.072	22.1435	24.4547	30.1195	22.9823	23.3135	27.996	25.4777	23.2612	25.5442	26.7027	24.0422	27.5242	25.875	29.5877	27.5422	24.0096	25.7439	26.6733	33.9047	33.3253
32	25.0738	3.89237	27.3964	20.6185	26.027	29.274	21.5163	24.18	20.1027	24.3962	20.7018	22.2888	28.9708	20.7419	23.7627	28.2208	22.863	30.0555	23.8343	23.8709	19.8971	19.3769	28.4891	27.974	26.0807	24.3025	33.1683	26.9793	25.8383	21.6923	23.8508	30.072	22.6146	23.4042	27.6758	25.3241	23.4665	25.4695	26.6684	24.2968	27.2534	25.2637	29.4021	26.9931	23.6786	25.7059	26.4209	33.209	33.0465
33	24.8833	3.86017	26.9214	20.4197	25.9506	28.7588	21.1127	23.848	19.8012	24.1751	21.0305	22.1879	28.2467	20.2686	23.5166	28.2052	22.7078	29.448	23.8334	23.3937	19.3466	20.1553	28.5924	27.8332	25.711	23.8994	32.7565	26.4794	25.6383	21.3025	23.2957	30.0195	22.3419	23.4663	27.4085	25.1208	23.6756	25.3902	26.6409	24.4819	27.0129	24.7203	29.2105	26.4807	23.4824	25.7704	26.1255	32.5135	32.83
34	24.6989	3.83911	26.447	20.312	25.835	28.2613	20.772	23.4867	19.538	24.0143	21.2023	22.151	27.5567	19.764	23.393	28.1597	22.675	28.8407	23.8013	22.9897	18.777	20.785	28.6373	27.676	25.2993	23.4887	32.3447	26.025	25.461	20.97	22.7957	29.958	22.1607	23.49	27.1897	24.8823	23.8687	25.2877	26.6137	24.5937	26.7897	24.252	29.009	26	23.358	25.8917	25.7803	31.832	32.666
35	24.5106	3.82531	25.9548	20.2897	25.6882	27.7827	20.4941	23.1089	19.3044	23.9056	21.2098	22.1575	26.9074	19.2501	23.3655	28.0704	22.7385	28.2318	23.7202	22.6628	18.1978	21.2067	28.617	27.4878	24.8536	23.0717	31.9329	25.5964	25.3016	20.6984	22.361	29.8962	22.0536	23.4662	27.0113	24.6244	24.0275	25.143	26.5841	24.6369	26.5759	23.8653	28.7867	25.547	23.2633	26.0215	25.3794	31.1732	32.5469
36	24.314	3.81891	25.4257	20.3147	25.5265	27.3239	20.2692	22.7233	19.0872	23.8327	21.0395	22.1927	26.3036	18.7498	23.3898	27.93	22.8579	27.6224	23.5791	22.4092	17.6102	21.3777	28.532	27.2669	24.3834	22.6422	31.5249	25.1825	25.1542	20.4795	21.9932	29.8396	22.0112	23.3832	26.87	24.3577	24.1355	24.9409	26.548	24.6254	26.3671	23.5287	28.533	25.1153	23.1753	26.1137	24.9175	30.5356	32.4604
37	24.1002	3.81617	24.838	20.3588	25.359	26.8815	20.086	22.3375	18.8716	23.778	20.7321	22.2375	25.7458	18.283	23.41	27.737	23.0073	27.0182	23.3606	22.215	17.0247	21.2687	28.3854	27.0134	23.8976	22.19	31.1282	24.7776	25.0121	20.3017	21.6916	29.7889	22.03	23.2342	26.7589	24.091	24.1869	24.6669	26.4993	24.5747	26.1562	23.233	28.2427	24.7022	23.0894	26.1399	24.3948	29.9189	32.3957
38	23.8675	3.81706	24.1683	20.401	25.1886	26.4413	19.9307	21.9595	18.647	23.7261	20.3104	22.2634	25.2229	17.8631	23.4524	27.4819	23.1632	26.4321	23.065	22.0653	16.4624	20.8677	28.1826	26.7354	23.4132	21.7109	30.7499	24.3685	24.8703	20.1488	21.4557	29.7344	22.1099	23.0153	26.6645	23.8314	24.1951	24.3111	26.4316	24.5046	25.9385	22.9603	27.9142	24.3087	23.0054	26.0881	23.818	29.3333	32.3424
39	23.6143	3.82295	23.4177	20.4227	25.0159	25.9935	19.7768	21.5852	18.4061	23.6756	19.8015	22.2481	24.7346	17.4979	23.4542	27.1726	23.3084	25.874	22.6957	21.931	15.955	20.1489	27.9295	26.4418	22.9443	21.2022	30.3997	23.9416	24.7186	20.0041	21.2864	29.6755	22.2386	22.7306	26.5782	23.5853	24.166	23.8692	26.3419	24.4359	25.7097	22.683	27.5445	23.929	22.9293	25.9447	23.2161	28.7899	32.2902
40	23.3426	3.83343	22.5923	20.4065	24.8447	25.5381	19.6047	21.2127	18.1451	23.6268	19.2367	22.1749	24.2853	17.1861	23.3274	26.821	23.4307	25.3515	22.2542	21.7917	15.5463	19.1484	27.6317	26.1428	22.5033	20.6785	30.0831	23.4921	24.5539	19.8565	21.1952	29.6204	22.4107	22.3838	26.4924	23.3517	24.1048	23.3383	26.2295	24.3828	25.4621	22.376	27.134	23.5592	22.8758	25.691	22.6302	28.2943	32.2325
41	23.0585	3.84954	21.7021	20.3383	24.6696	25.0843	19.395	20.8372	17.8823	23.5762	18.655	22.0359	23.8685	16.9236	23.1242	26.4388	23.5109	24.8708	21.7482	21.6276	15.264	17.869	27.2975	25.857	22.1117	20.1584	29.8045	23.0259	24.3799	19.7079	21.1728	29.5812	22.6202	22.0066	26.4022	23.1237	24.0104	22.7191	26.0907	24.3606	25.1964	22.002	26.6862	23.2036	22.8607	25.3316	22.1156	27.8468	32.1666
42	22.7702	3.8742	20.7643	20.2223	24.4875	24.647	19.1233	20.4382	17.6441	23.5186	18.097	21.8377	23.4794	16.7076	22.815	26.0371	23.5402	24.4362	21.1951	21.425	15.1199	16.3213	26.9423	25.6115	21.793	19.6668	29.5731	22.5598	24.1966	19.5602	21.2131	29.571	22.8634	21.6296	26.2989	22.896	23.884	22.0255	25.9167	24.3843	24.9209	21.5413	26.2114	22.869	22.9027	24.9115	21.7193	27.4496	32.0912
43	22.4891	3.90915	19.8157	20.0744	24.2998	24.235	18.783	20.0103	17.4538	23.4578	17.6048	21.5933	23.1345	16.5463	22.408	25.63	23.5261	24.0531	20.6193	21.1863	15.1292	14.5792	26.588	25.4455	21.5655	19.2237	29.4051	22.1226	24.0003	19.4137	21.3153	29.607	23.1413	21.2801	26.178	22.666	23.7384	21.291	25.7087	24.4617	24.6564	20.968	25.7121	22.5527	23.0079	24.467	21.4715	27.1069	32.0078
44	22.2303	3.95714	18.9059	19.9074	24.218	23.849	18.3837	19.5553	17.3208	23.4032	17.1952	21.3109	22.8483	16.4449	21.9215	25.2319	23.4843	23.7355	20.0489	20.9189	15.2803	12.7594	26.2592	25.3855	21.4445	18.859	29.3282	21.7527	23.7897	19.2774	21.4819	29.7259	23.4616	20.9871	26.0422	22.4453	23.588	20.5681	25.4719	24.603	24.4325	20.267	25.1844	22.2585	23.1935	24.0286	21.39	26.8284	31.9249
45	22.0049	4.01691	18.0879	19.732	23.894	23.4968	17.935	19.078	17.2468	23.3624	16.8871	20.9973	22.6322	16.4007	21.393	24.8579	23.4317	23.5044	19.5144	20.6368	15.554	10.9981	25.9872	25.451	21.4424	18.6028	29.3703	21.4923	23.573	19.175	21.7178	29.948	23.8287	20.7827	25.8987	22.2498	23.4493	19.9219	25.215	24.8211	24.2678	19.4883	24.6333	21.999	23.481	23.6211	21.4509	26.6233	31.853
46	21.8313	4.08864	17.415	19.5717	23.6717	23.1942	17.46	18.5908	17.229	23.3357	16.7007	20.6778	22.471	16.4137	20.8652	24.524	23.3865	23.3774	19.0507	20.355	15.9556	9.41827	25.8069	25.6533	21.5664	18.4761	29.5637	21.3825	23.3616	19.1449	22.0062	30.2721	24.241	20.7007	25.764	22.096	23.3389	19.4223	24.953	25.1339	24.1942	18.659	24.0776	21.7953	23.8926	23.2523	21.6355	26.4989	31.8051
47	21.7265	4.16825	16.945	19.4433	23.4481	22.9609	17.0016	18.424	17.2659	23.3418	16.6453	20.382	22.3588	16.4863	20.3864	24.2584	23.3674	23.3686	18.6865	20.1028	16.4615	8.09709	25.7531	25.9947	21.8135	18.5168	29.9544	21.4583	23.1709	19.2045	22.3015	30.6812	24.7136	20.7711	25.6558	22.0202	23.2863	19.1326	24.7008	25.5603	24.2568	17.8227	23.5439	21.6702	24.4605	22.9232	21.9379	26.4613	31.795
48	21.6975	4.26692	16.6837	19.3522	23.234	22.8055	16.5901	17.6797	17.3659	23.4026	16.7183	20.1309	22.3028	16.6277	19.9973	24.0838	23.3996	23.4976	18.4378	19.898	17.067	7.08145	25.8614	26.4704	22.1927	18.7139	30.5954	21.7472	23.0228	19.3753	22.6013	31.1655	25.2512	21.0226	25.5909	22.0464	23.3417	19.1011	24.4836	26.1224	24.5167	17.0213	23.0748	21.645	25.2376	22.6261	22.3728	26.5172	31.834
49	21.7669	4.37035	16.6363	19.2935	23.0404	22.7517	16.253	17.2985	17.5467	23.5427	16.9267	19.9502	22.3218	16.8622	19.7534	24.0327	23.4969	23.789	18.3258	19.7493	17.7715	6.38964	26.1664	27.0733	22.7202	19.0537	31.5393	22.2702	22.9472	19.6797	22.9522	31.7168	25.8673	21.4618	25.5845	22.195	23.5492	19.3525	24.3316	26.8439	24.976	16.289	22.7122	21.738	26.2427	22.3519	22.9749	26.6755	31.9337
50	21.9709	4.51669	16.8123	19.2638	22.8895	22.8407	16.0082	16.9882	17.8276	23.782	17.2959	19.866	22.4242	17.1937	19.6689	24.1411	23.6761	24.2717	18.3748	19.6688	18.5975	6.00679	26.6992	27.796	23.3971	19.5523	32.8322	23.0476	22.9788	20.1437	23.3865	32.3435	26.5818	22.0946	25.6469	22.4703	23.9396	19.892	24.2651	27.7465	25.6422	15.699	22.5	21.9703	27.4905	22.0956	23.7462	26.9476	32.1156
51	22.319	4.68656	17.2351	19.2773	22.7889	23.1214	15.8843	16.7694	18.2389	24.1558	17.8253	19.908	22.6226	17.6467	19.7592	24.4489	23.9675	24.9929	18.6169	19.684	19.5921	5.9184	27.4908	28.6427	24.2113	20.1784	34.5109	24.1007	23.1572	20.8136	23.9069	33.0569	27.4486	22.9182	25.8057	22.8764	24.5635	20.72	24.3129	28.8545	26.5281	15.2783	22.4804	22.3862	29.0036	21.8609	24.6961	27.3473	32.4154
52	22.8416	4.89548	17.9373	19.3454	22.7433	23.6272	15.9143	16.6547	18.8229	24.7091	18.5395	20.1148	22.9459	18.2541	20.0431	24.9967	24.4116	25.9851	19.0626	19.8257	20.7931	6.07509	28.5598	29.6207	25.1635	20.9191	36.5939	25.4375	23.5319	21.7309	24.5127	33.8553	28.4963	23.9305	26.0881	23.3713	25.4672	21.8449	24.5168	30.1769	27.6274	15.052	22.7	23.0408	30.806	21.6586	25.8153	27.8884	32.8623
53	23.5618	5.15028	18.9547	19.483	22.7782	24.3641	16.1217	16.6454	19.6316	25.4762	19.5016	20.5185	23.4426	19.0539	20.5406	25.8221	25.052	27.2634	19.7011	20.1134	22.2182	6.41913	29.9118	30.7542	26.2765	21.8062	39.0717	27.05	24.1541	22.9114	25.2131	34.748	29.7264	25.1359	26.5211	23.8794	26.6794	23.2835	24.9237	31.6988	28.9151	15.054	23.2079	23.9809	32.9239	21.5162	27.0998	28.5888	33.4738
54	24.5062	5.4554	20.3209	19.7159	22.9102	25.3474	16.5507	16.7676	20.7374	26.4877	20.711	21.1415	24.1761	20.1261	21.2829	26.9559	25.9425	28.8508	20.5248	20.5756	23.8995	6.92953	31.5506	32.0759	27.5649	22.8549	41.9091	28.9258	25.0615	24.3796	26.0235	35.7595	31.1564	26.5485	27.1488	24.3881	28.2334	25.0514	25.5867	33.4074	30.3706	15.252	24.0496	25.2475	35.3938	21.4632	28.593	29.4706	34.2754
55	25.6973	5.80907	22.057	20.0808	23.1709	26.5999	17.237	17.0495	22.1824	27.7524	22.1718	21.9911	25.1705	21.4925	22.2515	28.412	27.1427	30.7645	21.5328	21.239	25.8704	7.60764	33.4855	33.6185	29.0259	24.1226	45.0493	31.0454	26.2885	26.155	26.9596	36.9212	32.783	28.2025	27.9906	24.92	30.1045	27.1605	26.5514	35.2928	31.9655	15.663	25.2585	26.8529	38.2444	21.5165	30.3068	30.5574	35.2985
56	27.1553	6.20332	24.204	20.626	23.61	28.1644	18.2543	17.4963	23.9927	29.2789	23.9118	23.0918	26.4563	23.1799	23.4597	30.2221	28.645	33.0237	22.7602	22.1719	28.181	8.47244	35.7319	35.4223	30.6621	25.7037	48.4184	33.3951	27.871	28.247	28.0058	38.273	34.6187	30.1099	29.0581	25.5389	32.2492	29.6186	27.8522	37.3541	33.6461	16.3503	26.7817	28.7783	41.408	21.7079	32.267	31.8717	36.584
57	28.8955	6.63232	26.7344	21.4343	24.3406	30.0401	19.584	18.1416	26.2086	31.0277	25.9658	24.493	28.0474	25.2192	24.9218	32.3674	30.4571	35.6536	24.2371	23.3767	30.9629	9.56012	38.2964	37.5317	32.4937	27.6269	51.9275	35.9774	29.8611	30.6975	29.1501	39.877	36.6696	32.2995	30.3799	26.3047	34.6457	32.4241	29.5077	39.6057	35.3857	17.2903	28.5909	30.9787	44.8241	22.083	34.5133	33.434	38.1754
58	30.9286	7.08586	29.6553	22.5286	25.4043	32.202	21.253	19.0427	28.8664	32.9569	28.3399	26.214	29.9782	27.6346	26.6631	34.8713	32.5774	38.6672	25.9802	24.881	34.2223	10.9176	41.1709	39.9806	34.5427	29.9801	55.4797	38.8042	32.2398	33.4635	30.38	41.7437	38.994	34.8178	31.9788	27.278	37.2872	35.5596	31.5179	42.0765	37.1884	18.478	30.6558	33.4016	48.4145	22.7368	37.0945	35.2625	40.1249
59	33.2531	7.54519	32.9747	23.9574	26.8632	34.6533	23.289	20.228	31.9821	35.0724	31.0701	28.2582	32.184	30.4801	28.697	37.7547	35.0026	42.0501	28.0199	26.708	37.9815	12.5495	44.3181	42.7807	36.832	32.8048	58.9706	41.8851	35.0219	36.5479	31.6808	43.892	41.6466	37.7014	33.8778	28.5111	40.1837	38.9886	33.8656	44.7969	37.9494	19.8717	32.9492	36.0194	52.0878	23.6823	40.0989	37.3761	42.4842
60	35.9106	8.01799	36.6858	25.755	28.779	37.4141	25.7567	21.7737	35.5994	37.4106	34.2515	30.635	34.6442	33.7217	31.0194	41.0302	37.7365	45.7537	30.3956	28.8996	42.2101	14.4634	47.6681	45.9082	39.4031	36.0434	62.2982	45.2011	38.2165	39.9505	33.0437	46.3342	44.6863	40.9625	36.1224	30.0922	43.3576	42.6385	36.5248	47.7698	41.1505	21.4377	35.46	38.8301	55.7468	24.9625	43.5161	39.7858	45.278
61	38.8548	8.44904	40.754	27.9381	31.1966	40.5483	28.6797	23.7777	39.6463	40.0657	37.829	33.3753	37.3495	37.2871	33.6633	44.6813	40.8008	49.7029	33.182	31.461	46.81	16.6651	51.1217	49.258	42.3182	39.6882	65.376	48.696	41.8094	43.6482	34.4725	49.0604	48.0617	44.5826	38.6934	32.095	46.7605	46.3919	39.4711	50.9634	43.3601	23.16	38.2186	41.8284	59.2865	26.6338	47.2782	42.492	48.4794
62	42.0446	8.79118	45.1058	30.5523	34.0685	44.063	32.0296	26.2157	44.0208	43.0949	41.7939	36.4678	40.3445	41.0882	36.6654	48.6417	44.1637	53.7708	36.4031	34.3722	51.6335	19.16	54.5614	52.7243	45.5819	43.6262	68.1629	52.2825	45.7426	47.5839	35.9731	52.0342	51.6693	48.51	41.5639	34.5251	50.3297	50.1343	42.691	54.2808	45.7848	25.1157	41.2579	45.0336	62.6145	28.8172	51.2798	45.4805	49.627
63	45.5009	9.07255	49.6291	33.6212	37.3775	47.9094	35.7843	29.1214	48.5985	46.493	46.1405	39.892	43.6319	45.0218	40.0755	52.7903	47.7548	57.8175	40.0364	37.6382	56.4605	21.961	57.8768	56.1827	49.1556	47.7199	70.6474	55.8582	49.9094	51.6255	37.5656	55.1952	55.392	52.6627	44.6954	37.3914	53.9844	53.7963	46.1612	57.6104	48.5118	27.3503	44.5919	48.4351	65.6706	31.5333	55.367	48.7084	54.824
64	49.0956	9.20234	54.175	37.1287	41.1279	52.0082	39.902	32.5799	53.2319	50.2099	50.7618	43.637	47.173	48.9644	43.8333	56.964	51.4788	61.7073	44.0357	41.253	61.0928	25.1113	60.9882	59.5132	52.9779	51.8185	72.489	59.3216	54.1581	55.6252	39.2752	58.4646	59.077	56.8867	48.0219	40.666	57.6177	57.3297	49.8245	60.8504	51.5323	29.901	48.2004	51.9838	68.4192	34.769	59.3575	52.1102	59.3555
65	52.6907	9.17004	58.5517	41.0495	45.2133	56.2214	44.3554	36.507	57.771	54.124	55.4947	44.969	50.891	52.7657	47.8454	60.9699	55.2076	65.3168	48.3061	45.2112	65.3945	28.5941	63.8567	62.6324	56.9432	55.7561	73.2724	62.5875	58.318	59.4475	41.1529	61.754	62.5223	61.0425	51.4563	44.3087	61.116	60.6921	53.5611	63.9181	54.8308	32.8733	51.9927	55.6144	70.8469	38.4823	63.1112	55.6135	62.9431
66	56.3148	9.01718	62.6323	45.3018	49.5042	60.3455	49.0118	40.8649	62.0493	58.0556	60.164	51.8435	54.6672	56.3228	51.9921	64.6863	58.7922	68.5683	52.7191	49.3651	69.3049	32.4148	66.4789	65.5048	60.8768	59.4105	76.2131	65.5994	62.2387	62.9823	43.2491	64.9656	65.6362	65.0015	54.8862	48.1456	64.3439	63.8552	57.2527	66.7459	58.3362	36.242	55.831	59.2424	72.9451	42.6039	66.5842	59.1548	66.2762
67	59.8456	8.65509	66.3407	49.749	53.863	64.1797	53.7707	45.6033	66.001	61.8157	64.5337	56.056	58.3533	59.5733	56.13	68.054	62.103	71.4407	57.1013	53.5873	72.818	36.5483	68.8623	68.125	64.6317	62.6363	77.422	68.3307	65.828	66.169	45.6003	68.006	68.3597	68.666	58.2017	52.062	67.2617	66.8027	60.788	69.2827	61.8963	40.029	59.567	62.778	74.704	46.9843	69.7483	62.664	69.294
68	63.1204	8.19146	69.6527	54.2097	57.224	67.6196	58.5122	50.4813	69.5902	65.2864	68.4933	60.129	61.8529	62.4949	60.0708	71.064	65.0312	73.9456	61.3173	57.7337	75.8995	40.9358	71.0123	70.4715	68.0943	65.4867	78.3054	70.7706	69.0214	68.9571	48.2156	70.7742	70.7018	71.9667	61.331	55.9392	69.8373	69.518	64.0847	71.4925	65.3353	44.262	63.0691	66.0752	76.0708	51.4265	72.5695	66.0209	71.9642
69	66.1686	7.56789	72.5771	58.5007	60.6036	70.6205	63.0849	55.3028	72.8011	68.406	71.9618	63.8827	65.1024	65.0766	63.7078	73.7334	67.6196	76.0983	65.2675	61.6577	78.601	45.4922	72.9282	72.5607	71.1548	67.9568	78.8693	72.9068	71.8519	71.4145	51.0573	73.2518	72.6986	74.8557	64.2454	59.6136	72.0509	71.9786	67.0917	73.3515	68.5261	48.7567	66.3177	69.0063	77.0802	55.769	74.9911	69.0912	74.3143
70	68.906	6.91399	75.1307	62.5056	65.6757	73.1829	67.3437	59.8094	75.6216	71.1474	74.8224	67.2397	68.0528	67.3008	66.9804	76.0777	69.9071	77.9053	68.8905	65.263	80.9139	50.0973	74.6054	74.3749	73.808	69.9684	79.1216	74.7255	74.3351	73.5568	54.0504	75.4435	74.407	77.2833	66.9395	62.9267	73.8908	74.1568	69.7759	74.8469	71.3652	53.37	69.2694	71.4807	77.7332	59.8836	76.9438	71.7797	76.3487
71	71.3319	6.22208	77.3254	66.1659	68.8775	75.2766	71.2086	63.9031	78.0327	73.4615	77.0963	70.1973	70.6252	69.2048	69.8768	78.0986	71.9248	79.3364	72.1042	68.5329	82.829	54.6046	76.0423	75.8897	76.07	71.58	79.07	76.2124	76.4816	75.3832	57.0735	77.3624	75.8689	79.2389	69.4002	65.8272	75.3489	76.0246	72.1127	75.9523	73.8185	57.9117	71.8826	73.4505	78.0354	63.6758	78.4365	74.055	78.0686
72	73.3887	5.52024	77.745	69.4603	71.6586	76.9308	74.6083	67.5478	79.9888	75.3663	78.8192	72.7656	72.8288	70.7865	72.391	79.7863	73.6878	80.3957	74.8926	71.4537	84.3336	58.905	77.2398	77.0829	77.9374	72.7638	78.7167	77.3583	78.2982	76.8827	60.0191	79.0073	77.0903	80.7661	71.5799	68.2798	76.3974	77.5594	74.0823	76.6853	75.9083	62.263	74.1336	74.9033	77.9958	67.1658	79.456	75.9422	79.4655
73	75.0776	4.84929	77.745	72.358	74.094	78.1734	77.485	70.688	81.5279	76.8772	79.9934	74.9211	74.645	72.0453	74.5005	81.123	75.1985	81.0863	77.2504	74.015	85.3862	62.9122	78.1995	77.9384	79.3611	73.4876	78.0605	78.1596	79.7835	78.0191	62.815	80.3616	78.062	81.8929	73.4865	70.259	77.094	78.746	75.6664	77.0642	77.6347	66.362	76.004	75.8619	77.6233	70.341	80.0071	77.4785	80.5297
74	76.4294	4.30677	81.7672	74.8562	76.1873	79.022	79.7162	73.4136	82.6441	77.9957	80.6287	76.699	76.0572	72.9813	76.2343	82.0522	76.4327	81.4098	79.1643	76.1428	85.9792	66.5622	78.9217	78.4518	80.3691	73.8253	77.1003	78.621	80.9349	78.7797	65.4217	81.4045	78.7156	82.6538	75.1046	71.685	77.4526	79.426	76.8547	77.1053	78.9733	70.1	77.4613	76.3643	76.9085	73.1781	80.1001	78.6873	81.2541
75	77.3878	3.80959	82.511	76.973	77.8821	79.4959	81.3864	75.7501	83.3344	78.7234	80.8215	78.1153	77.0032	73.5594	77.5815	82.5924	77.3659	81.3712	80.6308	77.8797	86.1476	69.8121	79.4024	78.6254	80.9767	73.7578	75.8372	78.7519	81.7509	79.1749	67.8164	82.1146	79.0654	83.0785	76.4256	72.6472	77.487	79.6283	77.6498	76.8295	79.9655	73.4973	78.483	76.4529	75.8636	75.5959	79.7008	79.5787	81.6375
76	77.9843	3.46246	82.874	78.6988	79.1734	79.5693	82.5247	77.6331	83.5948	79.0209	80.5982	79.1668	77.5285	73.818	78.5375	82.734	77.9924	80.9778	81.6124	79.2217	85.9005	72.5842	79.6354	78.4364	81.1868	73.2898	74.2725	78.5537	82.2276	79.1947	69.982	82.4738	79.0867	83.1919	77.4488	73.1637	77.2035	80.1986	78.0446	76.2564	80.6373	76.523	79.0908	76.1518	74.5291	77.5986	78.8905	80.1555	81.6812
77	78.1875	3.32984	82.8384	80.0155	80.0646	79.2641	83.1703	79.0817	83.4077	78.9121	79.9171	79.8057	77.6506	73.7531	79.0731	82.4662	78.2887	80.2337	82.1525	80.1656	85.2455	74.8794	79.6129	77.9032	80.9492	72.4702	72.4027	78.0418	82.354	78.8251	71.8983	82.4673	78.7646	83.0158	78.1651	73.2322	76.5882	80.0071	78.0659	75.4002	80.9811	79.0503	79.2967	75.5158	72.917	79.1712	77.6906	80.4195	81.3833
78	78.0078	3.40222	82.3862	80.912	80.545	78.5834	83.3264	80.0966	82.7493	78.4029	78.8507	80.0569	77.3779	73.359	79.2053	81.7801	78.233	79.1437	82.2776	80.6876	84.187	76.6929	79.324	77.0373	80.297	71.2612	70.2224	77.2278	82.113	78.051	73.5159	82.089	78.0641	82.547	78.5601	72.834	75.6061	79.4981	77.7317	74.2722	80.9204	81.1057	79.1177	74.566	71.034	80.2926	76.1193	80.3703	80.7403
79	77.4386	3.64955	81.5047	81.3278	80.5314	77.5185	83.0283	80.6017	81.6609	77.4862	77.4092	79.9219	76.6823	72.627	78.9607	80.6677	77.8033	77.7107	82.0017	80.7917	82.6734	78.0219	78.7575	75.8374	79.2401	69.6868	67.7306	76.1172	81.4555	76.7978	74.8299	81.306	76.9837	81.8173	78.6594	71.9863	74.273	78.6796	77.0509	72.8779	80.4654	82.661	78.5619	73.3119	68.8891	80.9082	74.1866	80.0065	79.7502
80	76.4822	4.02719	80.1858	81.3143	80.0943	76.0536	82.3246	80.6076	80.147	76.1475	75.5563	79.3793	75.5617	71.5008	78.3394	79.1227	76.9753	75.9382	81.3433	80.5096	80.7622	78.8754	77.9017	74.3062	77.7744	67.778	64.9261	74.7131	80.3883	75.1044	75.8312	80.1435	75.557	80.8409	78.4641	70.7001	72.5755	77.5558	76.0221	71.2131	79.598	83.6127	77.6348	71.7548	66.4881	81.0061	71.8499	79.323	78.4117
81	75.1418	4.49353	78.4269	80.8638	79.2354	74.1251	81.2116	80.1333	78.2157	74.3168	73.2872	78.564	74.0366	70.0053	77.3386	77.1438	75.6845	73.8141	80.2809	79.8349	78.4504	79.2652	76.7456	72.4446	75.8498	65.4859	61.8093	73.011	78.8896	72.962	76.5063	78.6015	73.7949	79.622	77.9741	68.9833	70.4999	76.1275	74.639	69.2418	78.2962	84.064	76.3103	69.8911	63.8141	80.6117	69.1372	78.3101	76.7236
82	73.389	5.01493	76.228	79.9705	77.9317	71.7638	79.669	79.1084	75.873	72.016	70.6331	77.4313	72.0917	68.1455	75.9017	74.735	73.9432	71.3714	78.8618	78.755	75.7319	79.1705	75.2812	70.2558	73.5195	62.8645	58.4162	71.0023	76.9449	70.3632	76.8397	76.6851	71.702	78.1645	77.1921	66.882	68.0325	74.3908	72.8892	66.954	76.4936	84.017	74.608	67.7218	60.899	79.712	66.0554	76.9611	74.6766
83	71.2361	5.54877	73.5459	78.6182	76.1677	68.9838	77.6036	77.5245	73.0958	69.2459	67.5812	74.8594	69.6943	65.9206	74.0637	71.8611	71.7536	68.6274	77.1103	77.1918	72.6003	78.6071	73.5025	67.7415	70.8152	59.9472	54.7878	68.6802	74.5439	67.3035	76.8139	74.3999	69.2169	76.4669	76.1022	64.3396	65.1281	72.3415	70.7621	64.3253	74.2674	83.363	72.511	65.2387	57.7671	78.2746	62.6011	75.2705	72.256
84	68.6884	6.09828	70.4263	76.761	74.0054	65.7914	75.0661	75.4145	69.8878	65.9937	64.059	72.4023	66.7803	63.34	71.8304	68.5662	69.1132	65.5916	75.0422	75.196	69.0332	77.6011	71.4052	64.8858	67.7607	56.702	50.9722	66.0397	71.677	63.7645	76.4076	71.7294	66.3902	74.5218	74.7018	61.3763	61.7762	69.9736	68.2469	61.3266	71.6071	82.199	69.9973	62.4081	54.4415	76.2311	58.7733	73.2289	69.4432
85	65.7929	6.68326	66.8787	74.3878	71.4501	62.1982	72.045	72.7254	66.295	62.2514	60.1334	69.3831	63.395	60.3957	69.2017	64.8587	66.0241	62.2809	72.6798	72.7577	65.047	76.1578	68.989	61.6897	64.3463	53.2091	47.0254	63.0742	68.3372	59.7802	75.619	68.6187	63.233	72.3142	73.0093	57.9823	58.0195	67.2805	65.3281	57.9379	68.4839	80.526	67.0515	59.2115	50.9535	73.6316	54.5468	70.8315	66.2334
86	62.4194	7.17854	62.918	71.5196	68.4699	58.1857	68.5336	69.4507	62.3467	57.9628	55.8302	65.8558	59.536	57.1336	66.1613	60.7638	62.4942	58.7269	70.0142	69.8744	60.6922	74.2792	66.2553	58.1781	60.6401	49.4954	43.0164	59.7853	64.5295	55.4309	75.2121	65.074	59.7593	69.8227	71.0346	54.1836	53.883	64.2573	61.9934	54.1538	64.8447	78.2413	63.6617	55.6533	47.3425	70.4586	49.974	68.0789	62.6402
87	58.7156	7.6434	58.5708	68.1451	65.1156	53.8481	64.5071	65.6554	58.0785	53.2078	51.1658	61.8515	55.2102	53.6101	62.6672	56.3121	58.5418	54.9754	67.1003	66.5187	56.013	71.9666	63.2129	54.3668	56.6817	45.5897	39.0241	56.189	60.2758	50.7966	72.5787	61.1868	55.9629	67.0636	68.7922	50.0121	49.4129	60.9038	58.2406	49.9903	60.755	75.4387	59.8196	51.7342	43.6533	66.7022	45.128	64.9721	58.6754
88	54.7022	8.06641	53.8817	64.2646	61.4376	49.2608	60.0037	61.3252	53.5335	48.0546	46.2428	57.4152	50.3961	49.8771	58.8074	51.537	54.2021	51.0783	63.9779	62.7207	51.0818	69.2035	59.8792	50.2891	52.5128	41.5832	35.1355	52.3204	55.6264	45.975	70.4063	57.0525	51.882	64.0397	66.3038	45.5587	44.6809	57.2217	54.0799	45.4885	56.2435	72.115	55.539	47.4856	39.9445	62.2681	40.0926	61.5174	54.3678
89	50.4275	8.40949	48.9112	59.893	57.471	44.4876	55.1177	56.4919	48.7562	42.5934	41.1716	52.5843	45.2318	45.9946	54.6517	46.501	49.5983	47.0846	60.683	58.5626	45.988	65.9772	56.2806	45.9987	48.1608	37.5417	31.4417	48.2332	50.669	41.072	67.7662	52.759	47.588	60.7642	63.5733	40.9554	39.7888	53.2251	49.5538	40.7286	51.3529	68.1793	50.9357	42.9837	36.284	57.2506	34.9839	57.731	49.7737
90	45.9658	8.65217	43.7394	55.0115	53.2244	39.5925	49.9339	51.2954	43.8422	36.9532	36.061	47.5323	39.8298	42.0253	50.3017	41.2979	44.8358	43.0401	57.2442	54.1079	40.8396	62.3196	52.4592	41.5728	43.7165	33.5618	28.037	44.001	45.5305	36.2292	64.648	48.4025	43.1478	57.2621	60.6242	36.3324	34.8932	48.942	44.7542	35.836	46.1603	63.7527	46.1008	38.3358	32.7279	51.7128	29.9582	53.6424	44.9804
91	41.4461	8.78426	38.464	49.7604	48.7947	34.6458	44.558	45.8235	38.8982	31.3103	31.0585	42.3949	34.3259	38.0386	45.8752	36.027	42.684	39.0058	53.6735	49.437	35.7654	58.2437	48.4799	37.1082	39.2709	29.735	25.0201	39.7144	40.3807	31.5877	61.0511	44.0995	38.653	53.5761	57.4794	31.837	30.1343	44.4167	39.8002	30.961	40.7722	58.872	41.1607	33.671	29.3321	45.7529	25.1943	49.2945	40.1198
92	36.8991	8.79768	33.2219	44.2528	44.2415	29.745	39.1198	40.2064	34.0301	25.8619	26.3012	37.2931	28.9026	34.1084	41.5043	30.7873	36.2415	35.054	50.0006	44.6448	30.8629	53.8099	44.4174	32.7269	34.9218	26.2019	22.4851	35.4684	35.3606	27.2714	56.9997	39.9674	34.2213	49.7601	54.156	27.6389	25.6275	39.7126	34.8544	26.2426	35.2707	53.5247	36.2806	29.1238	26.1471	39.5283	20.8464	44.7485	35.3506
93	32.4541	8.62902	28.1821	38.6421	39.6428	25.0242	33.762	34.6293	29.3555	20.7756	21.9339	32.3974	23.7807	30.3215	37.2808	25.6769	30.8772	31.2678	46.2338	39.88	26.2265	49.1493	40.3401	28.5849	30.8185	23.1231	20.5115	31.355	30.601	23.3796	52.5512	36.1237	29.9472	45.8732	50.6777	23.7932	21.4768	34.9201	30.1002	21.8175	29.7724	47.8613	31.6379	24.8244	23.2094	33.3292	17.0923	40.1123	30.8288
94	28.2976	8.35636	23.5347	33.1159	35.109	20.6607	28.5907	29.2967	25.0051	16.2072	18.2128	27.8054	19.1743	26.7573	33.2644	20.7913	26.7899	27.7538	42.3908	35.276	21.9636	44.4745	36.3174	24.8075	27.0443	20.5954	19.1547	27.4659	26.2316	19.9915	47.8599	32.6774	25.9037	41.9977	47.0659	20.3543	17.7904	30.1753	25.7203	17.8533	24.4642	42.005	27.4369	20.8531	20.5882	27.4472	14.098	35.5493	26.6963
95	24.5414	7.96329	19.5044	27.9114	30.7665	16.8384	23.7241	24.5066	21.1989	12.3089	15.2133	23.6053	15.3173	23.4798	29.5091	16.2507	23.2775	24.6323	38.4849	30.9684	18.254	40.1318	32.4344	21.5245	23.6759	18.8165	18.4303	23.9066	22.3965	17.2233	43.1162	29.739	22.1533	38.2389	43.3435	17.373	14.7583	25.6622	21.9056	14.5504	19.5559	36.2113	23.8624	17.3282	18.3527	22.1599	12.0129	31.2726	23.0781
96	21.3979	7.48391	16.3078	23.3165	26.7834	13.858	19.3698	20.4498	18.0693	9.33913	12.9969	19.9249	12.4819	20.6006	26.1328	12.2284	20.4674	22.0211	34.5598	27.1544	15.2648	36.4658	28.8192	18.8389	20.7777	17.8022	18.2964	20.7997	19.2656	15.1592	38.5668	27.4302	18.8333	34.751	39.6595	14.9769	12.4574	21.5958	18.8867	12.0936	15.2774	33.396	21.0682	14.4082	16.5679	17.786	10.9508	27.5578	20.0907
97	18.9272	7.00331	14.0933	19.6008	23.4678	11.7692	15.7513	17.3751	15.7302	7.30027	11.6525	17.066	10.8812	18.2046	23.2534	8.93	18.484	20.03	30.7539	24.082	13.087	33.7821	25.6646	16.8091	18.4997	17.4877	18.6583	18.2764	16.9984	13.8151	36.543	25.8324	16.1317	31.7642	36.3087	13.269	10.9511	18.1873	16.952	10.5855	12.002	26.534	19.1876	12.2564	15.2907	14.6687	10.7551	24.7183	17.8895
98	17.3533	6.51283	12.897	17.0485	21.0881	10.5899	13.0034	15.615	14.2473	6.2288	11.1622	15.1119	10.3646	16.4052	21.0697	6.54733	17.4263	18.7315	27.2927	21.9624	11.7795	32.2593	23.2073	15.4549	16.8111	17.9081	19.4161	16.4423	15.6961	13.2023	32.3842	24.9678	14.2007	29.5868	33.6951	12.2822	10.2537	15.639	16.3598	9.99826	9.84136	23.955	18.3445	10.9845	14.5373	12.8447	11.3092	22.9946	16.7205
99	16.7348	6.16804	12.6188	15.882	19.8314	10.2342	11.2258	14.9605	13.5936	6.07523	11.3392	14.1719	10.8251	15.2785	19.8165	5.19956	17.3488	18.1583	24.4853	20.9983	11.2985	31.8901	21.6596	14.7542	15.7313	18.9518	20.5584	15.3493	15.3925	13.301	29.5956	24.8047	13.152	28.4645	32.161	12.02	10.2798	14.1313	17.1726	10.2026	8.81958	23.2037	18.6472	10.6466	14.2877	12.3172	12.4687	22.4752	16.8062
100	17.0469	6.01891	13.07	16.168	19.795	10.547	10.404	15.342	13.705	6.694	12.032	14.261	12.236	14.842	19.617	4.879	18.224	18.34	22.572	21.212	11.504	32.467	21.109	14.627	15.249	20.733	22.197	15.018	16.066	14.112	28.769	25.252	12.983	28.429	31.763	12.458	10.847	13.766	19.194	11.073	8.854	24.043	20.071	11.281	14.475	12.999	14.124	23.085	18.154
all values Left	mean	std	steps
1	23.0938	4.76908	29.194	19.176	20.143	21.276	22.992	24.716	16.642	18.078	18.001	26.756	19.299	21.51	26.705	19.068	22.743	26.898	28.154	23.834	18.382	17.627	21.239	20.437	26.691	26.611	23.776	26.159	23.063	24.33	21.48	23.485	23.628	32.68	26.044	25.326	22.096	25.673	22.853	25.087	30.31	27.789	15.663	25.03	22.901	23.576	21.557	23.45	30.969
2	23.9183	5.01786	30.3427	20.7375	20.7249	21.1762	23.3207	25.8512	17.4856	18.8355	18.5345	28.1468	20.4721	22.51	28.2946	20.1914	23.9956	27.7634	29.7135	24.4007	18.6441	17.4152	22.1166	21.5608	27.5322	27.316	24.7098	27.0475	24.2033	25.3659	22.5818	24.5814	24.1834	33.4786	26.8063	26.7614	22.0198	26.9962	24.3511	26.0384	32.326	28.9378	16.2872	26.4369	23.7322	24.1236	21.7972	24.3222	32.3093
3	24.9491	5.31961	31.7062	22.7099	21.5378	21.1214	23.846	27.2759	18.6604	19.8131	19.2938	29.7813	21.8956	23.7796	30.1521	21.624	25.4816	28.9099	31.5356	25.2299	19.0914	17.331	23.2418	22.9927	28.6772	28.1563	25.7966	28.0731	25.6533	26.7528	23.9591	25.9436	24.8252	34.3716	27.7232	28.4183	22.0538	28.6399	26.2115	27.1809	34.6292	30.2993	17.1317	28.1126	24.8536	24.89	22.2174	25.3604	33.8848
4	26.2174	5.68446	33.2677	25.0985	22.6275	21.159	24.629	29.0017	20.1943	21.0554	20.3354	31.623	23.5779	25.3385	32.2608	23.3985	27.2061	30.3913	33.6153	26.3528	19.7257	17.4199	24.6394	24.7345	30.1355	29.1338	27.0496	29.2192	27.408	28.5245	25.6307	27.5329	25.5663	35.3837	28.8117	30.3163	22.2195	30.5839	28.4232	28.536	37.1982	31.8659	18.1974	30.0305	26.2816	25.9167	22.8612	26.5558	35.7109
5	27.7399	6.10957	35.0101	27.9105	24.0392	21.3528	25.7388	31.0258	22.1836	22.6016	21.7081	33.6514	25.5657	27.2218	34.6024	25.5481	29.1763	32.2437	35.9535	27.7976	20.5397	17.7675	26.3305	26.7972	31.9121	30.2687	28.5066	30.4725	29.4511	30.6978	27.6085	29.3113	26.4192	36.5479	30.0861	32.491	22.5284	32.8005	30.9669	30.122	40.0137	33.6245	19.4259	32.1643	28.0075	27.2831	23.7641	27.9191	37.8052
6	29.5342	6.58872	36.9279	31.156	25.8043	21.7623	27.2584	33.366	24.6235	24.4797	23.5048	35.9068	27.8906	29.4867	37.1689	28.1442	31.4107	34.4758	38.5537	29.5885	21.5328	18.3863	28.3299	29.1967	34.019	31.6097	30.1613	31.8278	31.7607	33.2847	29.8939	31.2711	27.382	37.906	31.5786	34.9866	22.9775	35.2702	33.8286	31.9709	43.0668	35.5651	20.8175	34.4997	29.9973	28.9892	24.9625	29.475	40.1745
7	31.6112	7.12052	39.021	34.849	27.9381	22.4019	29.219	36.0373	27.53	26.7124	25.755	38.4369	30.5669	32.0876	39.976	31.1763	33.9392	37.0267	41.4117	31.7444	22.7364	19.2965	30.6425	31.9436	36.4727	33.2163	32.0039	33.2897	34.3263	36.3001	32.4852	33.436	28.4453	39.505	33.2753	37.837	23.498	38.0059	36.9939	34.1287	46.332	37.6883	22.3642	37.0419	32.2055	31.056	26.5044	31.2498	42.8173
8	33.9851	7.69822	41.2834	39.0018	30.4758	23.2726	31.6018	39.0473	30.9754	29.3517	28.4819	41.3021	33.6342	35.0224	43.0674	34.6017	36.7934	39.8947	44.5051	34.3315	24.182	20.5684	33.3053	35.0338	39.2765	35.1132	34.0687	34.8721	37.1543	39.7491	35.4144	35.8387	29.6002	41.3801	35.1567	41.0529	24.0255	41.0203	40.4472	36.6444	49.7546	40.011	24.0537	39.8157	34.595	33.5697	28.4414	33.3013	45.7186
9	36.6554	8.30445	43.6952	43.4981	33.4487	24.3855	34.4082	42.4241	34.9195	32.3802	31.7072	44.5489	37.1543	38.3148	46.3988	38.3538	40.0141	43.0849	47.7872	37.349	25.8854	22.2206	36.2991	38.4497	42.4111	37.3537	36.4072	36.5875	40.2613	43.6016	38.6614	38.4994	30.8333	43.5871	37.2662	44.6156	24.5608	44.2846	44.1792	39.5511	53.2481	42.5652	25.9487	42.8514	37.1498	36.5503	30.8662	35.66	48.8362
10	39.6031	8.91123	46.223	48.2231	36.8412	25.7139	37.621	46.165	39.2815	35.7865	35.4626	48.1914	41.063	41.975	49.9065	42.3406	43.5385	46.5586	51.1822	40.7818	27.8755	24.2632	39.6161	42.1505	45.819	39.9806	39.0411	38.439	43.6477	47.7919	42.2041	41.4115	32.131	46.1156	39.659	48.473	25.1427	47.7632	48.1366	42.846	56.7146	45.4009	28.1174	46.1611	39.8677	39.9536	33.753	38.3667	52.1102
11	42.7714	9.47432	48.8262	53.0179	40.6313	27.3056	41.2552	50.2567	44.0124	39.5428	39.7201	52.1355	45.3313	43.914	53.4934	46.4282	47.2985	50.211	54.5893	44.5871	30.19	26.7658	43.2309	46.0611	49.4043	43.0319	42.0108	40.4184	47.2747	52.1485	45.9925	44.5278	33.4937	48.954	42.4483	52.5494	25.8318	51.395	52.1953	46.4972	60.0583	48.4954	30.6031	49.7027	42.7614	43.7419	37.0709	41.4536	55.4758
12	46.1599	9.9598	51.4396	57.6968	44.7467	29.2667	45.1798	54.5167	49.0118	43.5901	44.3319	56.1793	49.915	49.7167	57.0473	50.4638	51.1927	53.9454	57.8918	48.6817	32.867	29.7929	47.0818	50.0756	53.0403	46.446	45.3873	42.521	51.0571	56.4833	49.933	47.7734	34.923	52.0627	45.5903	56.699	26.698	55.092	56.2047	50.3579	63.2047	51.784	33.4069	53.3733	45.8433	47.8072	40.755	44.9083	58.8769
13	49.6094	10.3032	53.9863	62.0772	49.0615	31.7008	49.2973	58.768	54.1261	47.8294	49.1575	60.1435	54.6416	54.3328	60.461	54.3152	55.0973	57.6215	60.9822	52.9491	35.9931	33.3428	51.0747	54.068	56.5921	50.098	49.0961	44.7603	54.8605	60.6224	53.9048	51.0782	36.4247	55.3742	49.0263	60.7883	27.8574	58.7185	60.0348	54.2803	66.1058	55.1705	36.5635	57.0214	49.0948	51.9908	44.7094	48.6693	62.2513
14	53.1338	10.4928	56.4177	66.0265	53.4242	34.6084	53.4821	62.8174	59.207	52.1181	54.029	63.8667	59.3335	58.5037	63.6475	57.877	58.8849	61.0799	63.7956	57.2356	39.5221	37.442	55.0793	57.9206	59.9495	53.8563	53.0716	47.1524	58.5645	64.4424	57.7595	54.3834	38.0147	58.8001	52.6763	64.693	29.3326	62.1584	63.6038	58.1117	68.7323	58.5445	40.0922	60.5271	52.4697	56.1568	48.8091	52.626	65.5011
15	56.5342	10.514	58.7477	69.5401	57.6522	37.9952	57.224	66.478	64.0542	56.2839	58.7398	67.1968	63.7895	62.4315	66.578	61.05	62.4406	64.2143	66.315	61.3641	43.4135	42.0596	58.9523	61.5475	63.0492	57.5695	57.1992	49.6854	62.0645	67.8862	61.3606	57.6328	39.7286	62.2411	56.4059	68.318	31.1945	65.3269	66.8681	61.73	71.0608	61.804	43.9944	63.8249	55.9101	60.1454	52.9154	56.5946	68.5066
16	59.8081	10.3031	61.011	72.6272	61.6168	41.8889	59.2893	69.6613	68.5433	60.1999	63.1638	70.1378	67.8165	66.0091	69.2201	63.8735	65.6549	66.9725	68.5609	65.1909	47.5806	46.9829	62.6008	64.9022	65.8748	61.0657	61.2816	52.3127	65.2888	70.9443	64.6398	60.7594	41.6157	65.5682	60.0297	71.5953	33.5247	68.1725	69.8024	65.0653	73.0746	64.867	48.133	66.8823	59.3403	63.8568	56.8749	60.4229	71.1744
17	62.9536	9.98045	63.2224	75.3067	65.258	46.1471	64.9517	72.3907	72.5678	63.7839	67.2228	72.6762	71.3603	69.1343	71.543	66.3519	68.5229	69.3178	70.5636	68.6248	51.9027	52.0364	65.966	67.9599	68.4343	64.2839	65.1631	54.9561	68.2029	73.6307	67.5733	63.6918	43.7228	68.6778	63.4033	74.4778	36.3747	70.6648	72.3889	68.098	74.7577	67.665	52.3886	69.6592	62.6827	67.2098	60.6087	64.02	73.463
18	65.768	9.52963	65.366	77.5924	68.5519	50.6439	68.1183	74.6784	75.9379	67.007	70.8813	74.8069	74.3746	71.8433	73.5211	68.4901	71.0573	71.3352	72.3435	71.6415	56.2335	56.984	69.0213	70.7038	70.735	67.213	68.6862	57.5177	70.7934	75.9419	70.1738	66.3688	46.0814	71.4981	66.4299	76.9369	39.6736	72.7597	74.6147	70.8347	76.0969	70.1335	56.6277	72.1205	65.8305	70.0957	64.0882	67.3437	75.385
19	68.346	8.91969	67.401	77.745	71.4913	55.2249	70.923	76.531	78.6922	69.8775	74.0709	76.4757	76.7378	74.1729	75.1155	70.2461	73.2633	73.0725	73.9098	74.2545	60.4199	61.652	71.7558	73.1165	72.7774	69.8555	71.7787	59.8995	73.0463	77.8883	72.4606	68.7439	48.695	74.0035	69.06	78.962	43.3496	74.4478	76.503	73.277	77.088	72.2346	60.7139	74.2462	68.6524	72.5728	67.3025	70.367	76.9729
20	70.623	8.19234	69.2589	78.78	74.074	59.6842	73.3469	77.8899	80.81	72.4004	76.8122	77.7207	78.5399	76.1348	76.3116	71.6481	75.1374	74.5377	75.2626	76.4606	64.3614	65.9139	74.1416	75.1815	74.5564	72.2013	74.457	62.0242	74.9456	79.4877	74.4279	70.7876	51.5316	76.2034	71.2694	80.5291	47.3067	75.7564	78.0845	75.3901	77.7364	73.9656	64.5845	76.0198	71.0696	74.6286	70.2406	73.0362	78.252
21	72.589	7.48033	70.9049	82.0035	76.287	63.8734	75.4527	78.8396	82.214	74.5866	79.1099	78.5576	79.8167	77.6718	77.1297	72.7101	76.6701	75.6749	76.3896	78.2586	67.9933	69.5946	76.1581	76.8874	76.0699	74.1979	76.7012	63.8349	76.4682	80.7359	76.0618	72.4824	54.4836	78.1091	73.1802	81.7033	51.3805	76.6969	79.3674	77.1799	78.0531	75.3176	68.2064	77.4231	73.0362	76.1762	72.8826	75.3011	79.2351
22	74.1943	6.72706	72.31	82.6734	78.0961	67.7012	77.231	79.4	83.0332	76.4598	80.958	78.9892	80.5611	78.8363	77.5729	73.4365	77.8528	76.5102	77.2717	79.6629	71.2742	72.713	77.8166	78.2317	77.3188	75.8531	78.4598	65.2972	77.5845	81.6322	77.372	73.8188	57.446	79.7125	74.831	82.5177	55.429	77.284	80.3424	78.6253	78.0484	76.2904	71.5482	78.426	74.5346	77.2641	75.2045	77.1525	79.9267
23	75.4493	5.999	73.4556	82.9193	79.521	71.0386	78.6641	79.5868	83.331	78.0104	82.3128	78.9827	80.8169	79.6309	77.6472	73.8008	78.6528	77.0304	77.8977	80.6656	74.17	75.2889	79.1136	79.2202	78.305	77.14	79.796	66.4006	78.3184	82.1723	78.3467	74.7947	60.3256	80.9617	76.2372	83.0019	59.304	77.533	80.9957	79.6998	77.7317	76.8907	74.5568	79.0466	75.5787	77.9082	77.1487	78.562	80.3288
24	76.3359	5.3402	74.3261	82.7208	80.5457	73.8706	79.7023	79.371	83.0873	79.2252	83.166	78.5255	80.6532	80.0415	77.3599	73.7952	79.097	77.2071	78.2491	81.2627	76.5995	77.2827	80.0459	79.8619	79.0285	78.0393	80.7069	67.1477	78.6779	82.346	78.9748	75.4156	63.0561	81.8512	77.3838	83.1802	62.7745	77.4133	81.3112	80.3798	77.1107	77.1306	77.1975	79.2942	76.2002	78.0642	78.7126	79.519	80.4418
25	76.8487	4.79329	74.9103	82.0147	81.1665	76.1727	80.3317	78.7417	82.354	80.0897	83.5518	77.6445	80.0851	80.0101	76.6823	73.4426	79.2003	76.9834	78.308	81.4567	78.5993	78.7584	80.6182	80.1662	79.4839	78.5217	81.1188	67.5528	78.6745	82.1355	79.2458	75.6843	65.6017	82.3661	78.2527	83.074	65.8049	76.971	81.2716	80.6453	76.1842	77.0298	79.46	79.1851	76.4349	77.7718	79.8852	80.0287	80.2651
26	76.984	4.40452	75.2002	80.8137	81.3805	77.9034	80.5717	77.7181	81.1603	80.5809	83.4674	76.3255	79.0737	79.5712	75.6286	72.7337	78.9642	76.4006	78.0577	81.2439	80.1649	79.7831	80.8236	80.1395	79.6643	78.5823	81.0997	67.6318	78.3196	81.5112	79.1378	75.5918	67.9408	82.4889	78.8379	82.7024	68.3562	76.1976	80.862	80.4768	74.9481	76.6028	81.3027	78.7277	76.3226	77.0688	80.6533	80.0915	79.7969
27	76.733	4.22018	75.1851	79.129	81.1801	79.0303	80.4172	76.2858	79.4384	80.6633	82.8988	74.5367	77.6871	78.6997	74.2045	71.6434	78.3888	75.4588	77.4795	80.6078	81.3014	80.352	80.6428	79.7813	79.5592	78.2561	80.6566	67.3942	77.6234	80.4271	78.6104	75.1209	70.0574	82.2096	79.1138	82.078	70.3705	75.0768	80.0694	79.851	73.3921	75.8556	82.6929	77.9267	75.9002	75.9407	81.0054	79.7008	79.03
28	76.1074	4.27864	74.861	76.9607	80.5318	79.6573	79.867	74.428	77.1494	80.362	81.7991	72.211	75.9235	78.3375	72.3965	70.1215	77.4718	74.1432	76.5542	79.5885	82.0192	80.4886	80.1049	79.0864	79.1558	77.5467	79.7367	66.8585	76.5944	78.8896	77.6834	74.2778	71.932	81.5236	79.057	81.212	71.8123	73.5955	78.8876	78.754	71.5066	74.8227	83.5831	76.7886	75.1875	74.4104	80.9327	78.9169	77.9558
29	75.0593	4.56328	74.1857	74.3064	79.4335	79.8074	78.863	72.0711	74.3266	79.6667	80.2352	69.3965	73.7321	75.4657	70.1894	68.2144	76.2075	72.4426	75.2654	78.1912	82.3022	80.2557	79.1989	78.0479	78.441	76.4543	78.3487	66.0278	75.2381	76.8832	76.3404	73.0435	73.5159	80.4269	78.6007	80.0877	72.7605	71.7134	77.3134	77.1329	69.2838	73.5135	84.0335	75.3148	74.1951	72.5342	80.4252	77.7601	76.5706
30	73.6106	5.06437	73.1817	71.1683	77.8881	79.4327	77.4679	69.2832	70.9303	78.5649	78.2157	66.0795	71.1349	73.1019	67.5653	65.9206	74.5629	70.4117	73.6027	76.4188	82.1632	79.6474	77.9136	76.6577	77.4009	74.9405	76.5262	64.9012	73.5532	74.3967	74.5678	71.3967	74.8103	78.8851	77.7914	78.7323	73.2323	69.4146	75.3391	75.0222	66.712	71.9272	84.0459	73.4886	72.9292	70.3048	79.4364	76.2475	74.8674
31	71.7657	5.7307	71.841	67.5028	75.886	78.5622	75.6917	66.0703	66.9056	77.0461	75.7477	62.2514	68.146	70.2417	64.4623	63.2503	72.5508	68.0754	71.5609	74.2802	81.6474	78.6467	76.2386	74.906	76.0239	73.0316	74.2551	63.4715	71.522	71.42	72.3587	69.3152	75.8023	76.9234	76.6303	77.1453	73.1695	66.7073	72.9534	72.42	63.7786	70.0518	83.6155	71.2769	71.3892	67.7064	77.9729	74.389	72.8382
32	69.5163	6.52025	70.153	63.374	73.4184	77.1903	73.544	62.4442	62.3569	75.0994	72.7716	57.8458	64.7371	66.8319	60.9186	60.1788	70.1829	65.4391	69.1381	71.7885	80.7724	77.3143	74.1594	72.7815	74.303	70.7462	71.5241	61.7267	69.1231	67.9458	69.7011	66.7791	76.479	74.5608	75.125	75.3218	72.6238	63.5754	70.151	69.3347	60.478	67.8666	82.6757	68.6498	69.5718	64.7921	76.0343	72.1828	70.4801
33	66.8678	7.3952	68.1136	58.817	70.4741	75.2582	71.0026	58.4008	57.3276	72.6777	69.3483	52.9554	60.8696	62.8939	56.9436	56.7839	67.4548	62.5506	66.3362	68.9247	79.5535	75.6547	71.6265	70.2765	72.2305	68.0877	68.4152	59.6608	66.3714	63.9809	66.5465	63.7824	76.8257	71.7823	73.2611	73.2529	71.6275	60.0226	66.9381	65.7874	56.8163	65.344	81.2789	65.6172	67.4793	61.5712	73.6081	69.5851	67.7942
34	63.8544	8.33228	65.7307	53.8817	67.044	72.641	68.0823	53.9993	51.8477	69.8297	65.5093	47.6527	56.6197	58.5073	52.5593	53.1167	64.361	59.505	63.1613	65.7387	78.004	73.6203	68.6873	67.389	69.806	65.056	64.96	57.2767	63.2583	59.55	62.963	60.3323	76.8257	68.5273	71.0387	70.932	70.157	56.066	63.335	61.7977	52.8187	62.452	79.4353	62.1737	65.102	58.0233	70.6793	66.6347	64.781
35	60.4596	9.25398	63.0136	48.6363	63.0782	69.3842	64.8353	49.3396	46.1203	66.5621	61.2879	42.0347	52.0334	53.744	47.8159	49.233	60.9154	56.3555	59.633	62.2493	76.0967	71.2763	65.3533	64.1275	67.0184	61.5968	61.1364	54.5869	59.7853	54.6807	58.9826	56.4511	76.4588	64.802	68.4742	68.3538	68.1664	51.6948	59.3633	57.389	48.5288	59.1245	77.1406	58.3344	62.4081	54.2324	67.2397	63.3287	61.4471
36	56.7247	10.1183	59.9622	43.171	58.6548	65.46	61.2873	44.4876	40.282	62.8889	56.6995	36.2394	47.1447	48.6891	42.7892	45.1922	57.1592	53.0833	55.7885	58.4925	73.8949	68.6419	61.6546	60.5071	63.8861	57.7765	57.0402	51.6141	55.9706	49.5277	54.658	52.178	75.7019	60.7103	65.5699	65.5164	65.7758	47.0265	55.112	52.6121	44.0149	55.3867	74.3484	54.1468	59.399	50.2401	63.2816	59.6654	57.8074
37	52.7392	10.9333	56.593	37.6036	53.8184	60.7828	57.471	39.51	34.5038	58.8363	51.8142	30.4735	42.089	43.5158	37.5812	41.0778	53.153	49.6921	51.6859	54.5206	71.4206	65.6941	57.6363	56.5535	60.4272	53.6156	52.7163	48.3903	51.8555	44.2392	50.0688	47.5824	75.619	56.3463	62.338	62.427	62.9599	42.1545	50.681	47.54	39.3809	51.2499	71.0688	49.6799	56.064	46.0848	58.775	55.6481	53.8883
38	48.5305	11.5718	52.9314	32.1089	48.6459	55.4248	53.398	34.48	28.9266	54.4501	46.7281	24.9317	36.9765	38.3601	32.3578	36.9632	49.0132	46.2064	47.4002	50.3931	68.6947	62.4944	53.358	52.3073	56.6708	49.1564	48.1965	44.9626	47.5041	38.9719	45.3101	42.7642	72.9029	51.8306	58.7463	59.0827	59.6584	37.2034	46.2046	42.2356	34.7634	46.7506	67.3452	45.0215	52.4018	41.8616	53.7763	51.3014	49.7276
39	44.2184	12.0531	49.0688	26.8745	43.2486	49.5097	49.152	29.5013	23.6846	49.7764	41.536	19.7889	31.9366	33.3496	27.2728	32.9263	44.8491	42.6569	43.0215	46.16	65.7443	59.0715	48.8827	47.8278	52.6634	44.4622	43.5725	41.3989	43.0044	33.874	40.4898	37.8702	70.8404	47.2811	54.8646	55.5398	55.8549	32.3117	41.844	36.8038	30.3146	41.962	63.1928	40.2914	48.4342	37.651	48.3788	46.6414	45.3788
40	39.9718	12.3536	45.077	22.1259	37.7774	43.1737	44.787	24.7147	19.055	44.9242	36.3549	15.2398	27.1334	28.6597	22.504	29.0729	40.7534	39.0816	42.684	41.8912	62.5932	55.4303	44.3276	43.1959	48.4799	39.6435	38.9493	37.7862	38.4641	29.085	35.7453	33.0717	68.3273	42.8188	50.73	51.8477	51.6555	27.6308	37.776	31.3797	26.1859	37.0055	58.6321	35.643	44.2215	33.5537	42.6998	41.7744	40.9328
41	35.7448	12.3002	41.0459	18.1227	32.4254	36.6566	40.371	20.3047	15.2627	39.9915	31.3419	11.5245	22.7015	24.3567	18.2501	25.5117	36.7988	35.5374	34.4289	37.6566	59.2798	51.6272	39.8022	38.5079	44.2069	34.8522	34.4507	34.2164	33.9991	24.7441	31.2057	28.5251	65.3524	38.5759	46.394	48.061	47.133	23.2884	34.1774	26.1743	22.5344	32.0263	53.6929	31.2479	39.8525	29.6526	36.9139	36.8047	36.5286
42	31.7234	11.9505	37.097	15.1311	27.4238	30.3338	35.9923	16.521	12.4686	35.094	26.6349	8.69846	18.7976	20.5604	14.7499	22.2779	33.0346	32.075	30.3909	33.5377	55.8401	47.7207	35.4253	33.865	39.9237	30.2396	30.2216	30.766	29.7303	21.0156	26.9885	24.3611	61.9136	34.6817	41.925	44.241	42.3753	19.3786	31.2208	21.4571	19.5446	27.162	48.4737	27.2741	35.435	26.0101	31.2386	31.8635	32.3483
43	28.1292	11.3223	33.3683	13.3654	23.0037	24.6111	31.7743	13.5817	10.8741	30.3732	22.397	6.85191	15.6875	17.4519	12.2716	19.4692	29.5091	28.7522	26.6942	29.6369	52.2949	43.7691	31.3179	29.3762	35.7128	25.9645	26.351	27.4945	25.7643	18.1565	23.1879	20.6965	58.0287	31.2548	37.4387	40.465	37.552	16.0176	29.074	17.5367	17.447	22.5799	43.0748	23.8624	31.0828	22.7106	25.9096	27.0896	28.6248
44	25.0288	10.4384	30.04	12.6723	19.4391	20.0783	27.862	11.5601	10.4054	25.9776	18.8045	6.01449	13.3526	15.347	10.8229	17.2147	26.3097	25.6933	23.4646	26.0838	48.6524	39.8665	27.6102	25.1757	31.6813	22.2421	22.9329	24.4636	22.235	16.2931	19.8793	17.6494	53.7586	28.4724	33.0383	36.8451	32.8344	13.3243	27.8702	14.6933	16.4717	18.4513	37.6633	21.1686	26.8968	19.8366	21.2073	22.6266	25.6297
45	22.5344	9.39745	27.4533	12.8642	16.9963	17.0897	24.4418	10.4693	10.7407	22.134	16.1574	6.22578	11.8291	14.2623	10.3641	15.7378	23.5472	22.9696	20.8186	23.0664	44.923	36.1127	24.5433	21.4344	27.995	19.224	20.125	21.7617	19.2919	15.4713	17.1856	15.3337	49.213	26.4682	28.8119	33.5462	28.36	11.401	27.6353	13.0947	16.7297	14.978	33.396	19.3129	22.959	17.4533	17.3702	18.6904	23.6003
46	20.7153	8.31758	26.054	13.7231	15.882	15.617	21.739	10.212	11.6345	19.0217	14.4456	7.14991	11.1789	14.2232	10.8003	14.998	21.387	20.6659	18.856	20.7117	41.1168	32.6301	22.3369	18.3547	24.8928	16.9524	17.906	19.4987	17.0728	15.6918	15.1592	13.8213	44.539	25.2574	24.828	30.816	24.3039	10.4123	28.2554	12.766	18.1325	12.3595	30.2769	18.4053	19.3549	15.6985	14.5553	15.447	22.6606
47	19.5478	7.32415	26.1673	15.1061	16.1557	15.5105	20.1617	10.6932	12.8273	16.7634	13.6476	8.58375	11.2672	15.2155	12.1079	14.9608	20.0385	18.8733	17.661	19.1013	37.2615	29.5865	21.1642	16.1587	22.6413	15.4549	16.32	17.821	15.6615	16.8911	13.8314	13.1211	39.9679	24.8257	21.2134	29.0614	20.6792	10.2008	29.5239	13.7313	20.4142	10.7156	25.014	18.5462	16.2003	14.6826	12.8741	13.0094	22.7955
48	19.1196	6.67495	27.45	16.9682	17.747	16.6136	19.7161	11.5939	14.1014	15.4147	13.6907	10.3466	11.8921	17.1503	14.3285	15.5261	19.6287	17.6723	17.2857	18.2823	33.4211	27.0638	21.0823	15.0694	21.4326	14.7075	15.4808	16.9516	15.0915	18.9187	13.2133	13.2258	36.543	25.0922	18.0513	28.3761	17.5391	10.6025	31.2102	15.7364	23.211	10.0314	23.3117	19.7306	13.6415	14.3031	12.3294	11.4479	23.8624
49	19.3854	6.38784	29.4977	19.1974	20.1803	18.4178	20.3783	12.7887	15.3613	14.9462	14.6528	12.3024	12.9088	19.7212	17.3068	16.545	20.1402	17.0083	17.7317	18.2859	29.7359	25.1982	21.965	15.2113	21.2926	14.6775	15.2703	17.1269	15.3735	21.5545	13.2863	14.1168	34.663	25.9327	15.5153	28.6817	15.0078	11.4085	33.0946	18.5573	26.1527	10.1783	23.3226	21.7968	11.8121	14.4882	12.8495	10.7559	25.6226
50	20.1852	6.31807	31.8801	21.5783	22.9995	20.6382	21.9847	14.2968	16.52	15.3065	16.4554	14.4058	14.1986	22.6683	20.6613	17.7591	21.437	16.8303	18.9238	19.1277	26.4466	24.2775	23.5738	16.5244	22.0856	15.113	15.5425	18.4207	16.4738	24.5318	14.05	15.7146	30.2341	27.1912	13.7817	29.7292	13.2375	12.4426	34.9928	21.8758	28.9343	11.0221	24.5973	24.473	10.7942	15.1044	14.3223	10.859	27.7917
51	21.4516	6.44872	34.2484	23.8936	25.8265	22.9758	24.2981	16.2103	17.5554	16.4967	18.8769	16.7447	15.6227	25.6692	24.0036	19.0327	23.3389	17.0215	20.7285	20.7894	23.9165	24.2854	25.615	18.7916	23.5739	15.8809	16.1153	20.6988	18.3076	27.5404	15.5867	17.8905	29.0486	27.4578	13.0088	31.2164	12.2396	13.6171	36.7527	25.3202	31.3505	12.5474	26.5523	27.4258	10.6497	15.8831	16.6452	11.668	30.0898
52	23.0491	6.59499	36.382	25.9517	28.3935	25.1503	26.9677	18.4553	18.484	18.4002	21.6305	19.3905	17.1578	28.4122	26.9649	20.3895	25.5898	17.3906	22.9779	23.0564	22.3516	25.153	27.7099	21.6611	25.4782	16.964	16.7447	23.6423	20.6674	30.2795	17.8783	20.4361	28.779	30.1662	13.154	32.8767	12.0153	14.9687	38.258	28.53	33.2842	14.7255	28.7093	30.3087	11.4096	16.7195	19.5995	13.0301	32.2729
53	24.7822	6.60277	38.1611	27.6404	30.5463	27.0174	29.6772	20.7944	19.3818	20.7485	24.3633	22.2924	18.8565	30.7579	29.2874	21.9806	27.9234	17.8168	25.4702	25.5674	21.6681	26.7265	29.5657	24.7476	27.5317	18.4068	17.2804	26.8739	23.2643	32.5736	20.7009	23.1158	29.1122	31.6602	14.0416	34.517	12.6355	16.6067	39.4492	31.2253	34.6866	17.4144	30.7061	32.8847	13.0107	17.7212	22.8428	14.124	34.1555
54	26.5537	6.38302	39.5218	28.895	32.2075	28.5138	32.194	22.9781	20.3312	23.2387	26.7385	25.2173	20.7582	32.6607	30.805	24.0069	30.0945	18.3479	27.9934	27.9779	21.7286	28.5475	31.0063	27.7274	29.5076	20.2518	17.7347	30.063	25.8306	34.3377	23.7502	25.7268	29.7873	33.0973	15.5544	36.0001	14.1404	18.6171	40.306	33.2556	35.5617	20.4152	32.284	35.021	15.3196	19.1681	26.0369	16.3216	35.6279
55	28.2501	5.92359	40.448	29.7365	33.3416	29.5572	34.345	24.806	21.3412	25.5718	28.6271	27.868	22.8771	34.0875	31.5486	26.4249	31.8949	19.288	30.3585	30.0049	22.3363	30.3051	31.9465	30.3675	31.2301	22.3852	18.338	32.9649	28.1485	35.5579	26.699	28.1091	30.613	34.4358	17.568	37.219	16.5233	20.9645	40.8446	34.591	35.9522	23.4611	33.3745	36.6625	18.1248	21.2695	28.8913	19.777	36.6591
56	29.7333	5.33558	40.9394	30.226	34.035	30.203	35.9757	26.1014	21.7482	27.5266	29.9921	30.012	25.1466	35.1159	31.6508	29.0054	33.196	20.8649	32.4159	31.4893	23.239	31.7313	32.3741	32.5211	32.5957	24.6577	19.3057	35.4294	30.0773	36.2713	29.302	30.1519	31.4006	35.5833	19.9154	38.0777	19.651	23.46	41.104	35.2258	35.9196	26.2923	33.9713	37.7972	21.1403	24.0506	31.2163	22.8356	37.2796
57	30.9581	4.67253	41.1034	30.4241	34.3511	30.4569	37.1546	26.9403	23.2955	28.9584	30.871	31.5211	27.3571	35.8222	31.2443	31.4315	33.9697	23.0141	34.0688	32.3774	24.114	32.734	32.33	34.1299	33.5846	26.8637	20.6928	37.38	31.554	36.5508	31.4195	31.7895	32.0021	36.4338	22.2688	38.5961	23.1923	25.8037	41.1305	35.3053	35.5333	28.7309	34.1285	38.4604	24.0818	27.1458	32.9331	26.0857	37.5555
58	31.8634	4.10404	41.0063	30.402	34.3635	30.323	37.9187	27.385	24.1414	29.8041	31.314	32.2855	29.2908	36.2694	30.4816	33.354	34.2531	25.4701	35.2899	32.7076	24.674	33.3199	31.9284	35.2025	34.2417	28.7787	22.3722	38.8029	32.5784	36.4885	33.0128	33.0075	32.36	36.8973	24.379	38.8063	26.6021	27.8017	40.9274	34.928	34.8619	30.6973	33.913	38.7357	26.7369	30.1656	34.0248	29.1966	37.5651
59	32.4237	3.75161	40.7094	30.2325	34.1591	29.8776	38.3304	27.5277	24.8358	30.1513	31.4906	32.4766	30.8009	36.5037	29.4979	34.6974	34.1559	27.8379	36.1107	32.6377	24.7783	33.4982	31.3492	35.796	34.6412	30.2318	24.0066	39.7403	33.1907	36.184	34.1582	33.8509	32.4853	36.9623	26.0593	38.759	29.5532	29.3568	40.4049	34.2142	33.971	32.1768	33.5085	38.7191	28.9783	32.7709	34.5517	31.9065	37.3809
60	32.677	3.61719	40.2683	29.9685	33.8311	29.2657	38.4537	27.466	25.3523	30.1017	31.4931	32.1958	31.7498	36.6197	28.3892	35.4429	33.8164	29.8468	36.599	32.2967	24.4234	33.3735	30.731	35.988	34.8612	31.1986	25.3748	40.2625	33.4596	35.731	34.9017	34.3926	32.4287	36.7049	27.1821	38.5134	31.8079	30.4365	39.5219	33.2937	32.9264	33.2002	33.0307	38.5008	30.7485	34.8005	34.6598	34.0667	37.0633
61	32.6961	3.6325	39.7363	29.6509	33.4612	28.593	38.3733	27.318	25.6948	29.7848	31.3928	31.5472	32.2519	36.6563	27.2397	35.6498	33.3433	31.3938	36.8322	31.8084	23.7116	33.0744	30.1604	35.8568	34.9653	31.7024	26.3139	40.4464	33.4585	35.2024	35.2988	34.7077	32.248	36.2113	27.7763	38.131	33.2688	31.0663	38.3775	32.2683	31.7874	33.8777	32.5712	38.1523	32.0475	36.2352	34.4896	35.6362	36.6565
62	32.5329	3.72036	39.1498	29.446	33.1005	27.9498	38.1714	27.1606	25.8619	29.331	31.2243	30.598	32.3724	36.6233	26.1021	35.4154	32.8271	32.4594	36.9008	31.2693	22.8171	32.687	29.6634	35.4711	34.9944	31.8186	26.8209	40.3663	33.2896	34.6292	35.4108	34.8659	31.9979	35.5788	27.9739	37.6711	34.0719	31.286	37.0989	31.1962	30.5963	34.2879	32.1951	37.7342	32.9272	36.9348	34.1833	36.6574	36.1882
63	32.2353	3.82428	38.5287	28.9831	32.7594	27.3873	37.9018	27.0218	25.8689	28.8429	31.0108	29.4493	32.1645	36.5047	25.0124	34.9412	32.33	33.0455	36.8799	30.7308	21.9686	32.2884	29.2267	34.8931	34.9645	31.6411	26.9724	40.0928	33.0285	34.0195	35.2917	34.9167	31.7237	34.8915	27.8824	37.1884	34.3163	31.1868	35.7795	30.1187	29.3865	34.5023	31.9096	37.2798	33.47	36.924	33.8419	37.2041	35.6711
64	31.8539	3.91984	37.879	28.3757	32.4188	26.9226	37.6	26.902	25.7715	28.3835	30.767	28.1612	31.7135	36.3107	24.0029	34.3561	31.8774	33.3071	36.8221	30.1981	21.3184	31.9128	28.8053	34.1795	34.8736	31.3217	26.8439	39.6845	32.7123	33.3655	34.966	34.8728	31.464	34.2045	27.605	36.713	34.0841	30.8717	34.4829	29.074	28.1922	34.5769	31.7005	36.7969	33.7665	36.4736	33.5047	37.3397	35.1118
65	31.4261	4.00242	37.1917	27.8159	32.0527	26.5589	37.2787	26.7818	25.62	27.9577	30.4816	26.7758	31.0823	36.0365	23.1086	33.7163	31.4601	33.3094	36.7612	29.6484	20.9292	31.5638	28.3524	33.383	34.7147	30.9659	26.5569	39.1782	32.3589	32.6485	34.482	34.737	31.2502	33.5404	27.219	36.2549	33.5299	30.3935	33.2523	28.1006	27.0465	34.5451	31.5532	36.2864	33.8951	35.7053	33.159	37.1917	34.5164
66	30.9436	4.06006	36.4592	27.1763	31.634	26.2812	36.9284	26.6379	25.4596	27.5422	30.1424	25.3372	30.3013	35.6715	22.385	33.0259	31.0572	33.0931	36.7093	29.0689	20.7947	31.2308	27.8371	32.551	34.4771	30.6379	26.2536	38.5931	31.9714	31.8484	33.8666	34.4977	31.0933	32.8934	26.7921	35.802	32.7577	29.7674	32.1144	27.2148	25.9787	34.423	31.4485	35.7453	33.9136	34.7098	32.7644	36.8159	33.8881
67	30.4332	4.10434	35.678	26.47	31.14	26.0647	36.5303	26.4507	25.3167	27.1047	29.7433	23.9133	29.4017	35.2197	21.848	32.2617	30.6593	32.6857	36.6577	28.4577	20.864	30.8873	27.243	31.7157	34.149	30.371	26.021	37.9437	31.538	30.958	33.1427	34.1377	30.9937	32.2413	26.3343	35.3317	31.827	28.991	31.076	26.4363	25.0193	34.215	31.3563	35.1727	33.857	33.6023	32.2937	36.251	33.2333
68	29.8929	4.13036	34.8569	25.7197	30.5545	25.9029	36.0738	26.1993	25.2007	26.6213	29.2863	22.5647	28.4511	34.7113	21.5135	31.4109	30.2579	32.129	36.5798	27.8201	21.0768	30.5119	26.5836	30.9019	33.7263	30.16	25.9147	37.2432	31.0502	29.9844	32.3243	33.6435	30.9383	31.5577	25.8407	34.8199	30.766	28.04	30.1346	25.7826	24.1949	33.909	31.2541	34.5715	33.7324	32.442	31.7459	35.5233	32.5681
69	29.3298	4.13837	34.0136	24.9487	29.8983	25.8055	35.5487	25.8674	25.1101	26.0956	28.7753	21.3455	27.4974	34.1634	21.3703	30.4704	29.8563	31.433	36.444	27.1716	21.3364	30.0758	25.8901	30.1329	33.2217	29.9524	25.8971	36.5038	30.5114	28.9696	31.4289	33.0162	30.9078	30.8253	25.3122	34.2604	29.6209	26.9355	29.2795	25.2648	23.527	33.5148	31.1288	33.9452	33.5376	31.2893	31.1393	34.6577	31.9156
70	28.7532	4.12717	33.1647	24.1809	29.1903	25.7633	34.9617	25.463	25.0361	25.5411	28.2251	20.3216	26.5823	33.58	21.3829	29.4548	29.4705	30.5814	36.2283	26.5427	21.579	29.5667	25.1971	29.4331	32.6524	29.7038	25.9301	35.739	29.9282	27.961	30.4782	32.271	30.8773	30.0493	24.766	33.654	28.4154	25.7005	28.5117	24.887	23.0272	33.0499	30.9841	33.3008	33.2555	30.1907	30.5085	33.6703	31.2966
71	28.1779	4.09714	32.3267	23.4391	28.4535	25.764	34.3306	25.0024	24.9682	24.9729	27.6587	19.581	25.7167	32.9539	21.5017	28.3893	29.1176	29.5717	35.9233	25.9543	21.7593	28.9812	24.534	28.8242	32.0434	29.3904	25.9668	34.9724	29.3132	26.9952	29.5047	31.4315	30.8273	29.2518	24.2406	33.0034	27.1874	24.3864	27.8405	24.6436	22.6964	32.5435	30.8212	32.6421	32.8757	29.1705	29.8894	32.5996	30.7285
72	27.6191	4.05274	31.5209	22.7562	27.7149	25.7978	33.6672	24.497	24.8591	24.4047	27.0998	19.1188	24.9122	32.2811	21.6558	27.3278	28.8195	28.4381	35.5357	25.4252	21.8586	28.3228	23.9188	28.3278	31.4297	29.034	25.9698	34.224	28.6962	26.0901	28.5339	30.5268	30.7538	28.4509	23.7801	32.3199	26.0125	23.0608	27.2848	24.5229	22.5297	32.0238	30.6462	31.9724	32.3978	28.2687	29.3115	31.4768	30.2215
73	27.0943	3.99897	30.764	22.1423	27.0009	25.8639	32.987	23.964	24.6786	23.8484	26.5613	18.9349	24.2054	31.5643	21.7782	26.3247	28.5879	27.2354	35.0836	24.9739	21.8746	27.6234	23.3539	27.9575	30.8446	28.8521	25.9319	33.5082	28.1055	25.2627	27.5918	29.5895	30.665	27.6594	23.419	31.628	24.9637	21.8111	26.8515	24.51	22.5127	31.5137	30.4661	31.2931	31.8254	27.4958	28.7984	30.3361	29.7797
74	26.6101	3.9377	30.0682	21.6039	26.3336	25.9454	32.3053	23.4198	24.4367	23.3097	26.0515	19.0062	23.627	30.8128	21.8283	25.4267	28.4205	26.0525	34.5882	24.6076	21.8189	26.9048	22.8303	27.7153	30.31	28.2123	25.8593	32.8383	27.5652	24.5165	26.7043	28.6579	30.5697	26.8887	23.1967	30.9648	24.1048	20.7205	26.539	24.5924	22.6208	31.0304	30.2859	30.6049	31.1705	26.8515	28.3545	29.2217	29.4043
75	26.1916	3.88587	29.43	21.1497	25.7266	26.0182	31.6373	23.076	24.1428	22.7929	25.5799	19.3034	23.1583	30.0442	21.7825	24.6952	28.311	24.9823	34.0632	24.3244	21.7082	26.1854	22.3341	27.5932	29.8327	27.8473	25.757	32.806	27.0891	23.841	25.888	27.7676	30.4768	26.1445	23.0849	30.3534	23.4915	19.8355	26.343	24.7324	22.8229	30.583	30.1044	29.9143	30.4565	26.3471	27.9815	28.1779	29.0923
76	25.8111	3.81972	28.8427	20.7909	25.1743	26.0569	30.995	22.5127	23.8105	22.2971	25.1528	19.7259	22.7863	29.2749	21.6293	24.1352	28.2512	24.0856	33.5179	24.1251	21.5601	25.4864	21.8492	27.5779	29.4124	27.5218	25.6204	31.4435	26.6821	23.2326	25.158	26.9398	30.3883	25.4373	23.0513	29.8017	23.1083	19.1785	26.2553	24.8957	23.0881	30.1691	29.9191	29.2388	29.7058	25.9844	27.6721	27.2549	28.8369
77	25.4801	3.77027	28.2982	20.5326	24.6717	26.0556	30.3803	21.8826	23.4498	21.8241	24.7848	20.1958	22.5136	28.52	21.3638	23.741	28.228	23.3996	32.9601	23.9915	21.3924	24.8214	21.3608	27.6518	29.0507	27.2268	25.4438	30.6344	26.3414	22.6833	24.5301	26.1764	30.3119	24.7729	23.0766	29.3072	22.9205	18.7505	26.2671	25.0528	23.3868	29.7789	29.7286	28.5959	28.9402	25.7663	27.4163	26.4835	28.6382
78	25.202	3.72978	27.7871	20.375	24.216	26.0128	29.7942	21.4392	23.0737	21.3772	24.4757	20.64	22.3218	27.8002	21.0001	23.4997	28.2232	22.9679	32.3931	23.899	21.222	24.2061	20.8649	27.7914	28.7527	26.9453	25.209	29.7744	26.0598	22.1927	24.0124	25.4711	30.2519	24.1588	23.1516	28.8656	22.895	18.534	26.368	25.1744	23.6903	29.4077	29.5328	27.9887	28.1783	25.7028	27.1994	25.878	28.4978
79	24.964	3.70104	27.3007	20.3022	23.8067	25.9252	29.2433	21.048	22.6907	20.9561	24.229	20.9835	22.2027	27.1224	20.568	23.3894	28.2173	22.7456	31.8192	23.8458	21.0667	23.6571	20.3593	27.9697	28.5125	26.6638	24.9235	28.9465	25.8258	21.7579	23.5972	24.8187	30.2037	23.6125	23.2583	28.4693	22.9982	18.513	26.5414	25.236	23.976	29.0512	29.3326	27.4181	27.4331	25.7695	26.9975	25.4439	28.4075
80	24.7564	3.68358	26.8272	20.2955	23.4473	25.7962	28.7207	20.7173	22.3082	20.566	24.0503	21.1763	22.1522	26.488	20.0904	23.3672	28.1859	22.6793	31.2396	23.8294	20.9372	23.1776	19.8375	28.1592	28.3174	26.3668	24.5909	28.1971	25.6256	21.3791	23.2765	24.215	30.1589	23.1536	23.364	28.1092	23.1664	18.6197	26.762	25.2221	24.2249	28.7065	29.1228	26.8867	26.712	25.8994	26.7875	25.1736	28.3541
81	24.5702	3.67487	26.3517	20.3278	23.14	25.6443	28.2159	20.4486	21.9337	20.2112	23.9285	21.2177	22.1548	25.8996	19.5895	23.3955	28.1132	22.725	30.6577	23.8326	20.8425	22.783	19.2943	28.3379	28.1539	26.0422	24.219	27.5393	25.4491	21.0533	23.0414	23.6546	30.1127	22.7781	23.4467	27.7866	23.3765	18.8189	27.0057	25.1243	24.4193	28.3731	28.8977	26.3916	26.02	26.0359	26.5584	25.0454	28.3214
82	24.3961	3.67206	25.855	20.3734	22.8835	25.4789	27.731	20.231	21.5625	19.8982	23.8467	21.1125	22.189	25.3564	19.0851	23.41	27.9886	22.8541	30.0778	23.8371	20.7905	22.4879	18.7325	28.4878	28.0128	25.6785	23.8293	26.9693	25.2893	20.7769	22.8855	23.1387	30.064	22.4816	23.491	27.51	23.6049	19.0716	27.2465	24.941	24.5522	28.0525	28.6447	25.9262	25.3611	26.1221	26.2986	25.0352	28.2898
83	24.2245	3.67281	25.3127	20.4111	22.671	25.3093	27.268	20.0576	21.1928	19.6262	23.7878	20.8727	22.2355	24.8483	18.6019	23.46	27.8089	23.0183	29.4981	23.8179	20.7811	22.2641	18.1627	28.5917	27.8824	25.2783	23.4332	26.4703	25.1409	20.5499	22.7846	22.6767	30.0087	22.2629	23.4776	27.2858	23.8211	19.3466	27.4561	24.6636	24.6229	27.7521	28.3514	25.4843	24.7397	26.1355	25.9987	25.0957	28.2387
84	24.0466	3.67722	24.7056	20.4207	22.4965	25.1364	26.8188	19.9033	20.8199	19.3867	23.7341	20.5043	22.2633	24.3791	18.1589	23.4331	27.5711	23.1889	28.9189	23.7557	20.8063	22.0913	17.5849	28.6373	27.7448	24.8462	23.0304	26.0166	24.9979	20.3686	22.7149	22.2754	29.9453	22.1166	23.3979	27.1	24.0018	19.6018	27.617	24.3078	24.6405	27.482	28.0112	25.0624	24.2008	26.0597	25.6523	25.1825	28.1479
85	23.8548	3.68505	24.021	20.3902	22.3536	24.9627	26.3707	19.7477	20.4222	19.1671	23.6824	20.05	22.2478	23.9442	17.7609	23.2939	27.2738	23.3442	28.3379	23.6415	20.8499	21.9463	17.0099	28.6177	27.586	24.3911	22.6158	25.5882	24.854	20.2165	22.6551	21.9356	29.8833	22.0335	23.2433	26.949	24.1271	19.7878	27.7171	23.8943	24.6157	27.2455	27.625	24.6589	23.8198	25.8565	25.2518	25.2564	28.0018
86	23.6425	3.69552	23.2563	20.3102	22.2332	24.7904	25.9138	19.5716	19.9968	18.9541	23.6321	19.5366	22.1713	23.5404	17.4139	23.0685	26.9262	23.4623	27.7567	23.4664	20.8922	21.7977	16.4576	28.5334	27.401	23.9212	22.1797	25.1746	24.6995	20.078	22.5836	21.6566	29.8276	22.0075	23.009	26.8279	24.1869	19.862	27.7412	23.4432	24.5621	27.0312	27.1927	24.2741	23.5856	25.5355	24.7939	25.2802	27.7861
87	23.4075	3.70799	22.4186	20.1859	22.1255	24.6108	25.45	19.3503	19.5447	18.7361	23.5808	18.9861	22.0224	23.1802	17.1185	22.7338	26.5395	23.5277	27.1778	23.2197	20.9118	21.6219	15.9592	28.3873	27.1873	23.4516	21.7185	24.7698	24.5318	19.94	22.4824	21.4379	29.7753	22.0395	22.6942	26.7279	24.1936	19.7914	27.6769	22.9782	24.4958	26.8316	26.7189	23.9019	23.4384	25.1223	24.2756	25.2217	27.489
88	23.1525	3.72042	21.5177	20.0341	22.0304	24.4255	24.9913	19.064	19.0705	18.506	23.5222	18.4374	21.8138	22.8799	16.8695	22.2907	26.1298	23.5376	26.6128	22.899	20.8935	21.4002	15.5542	28.1851	26.9476	22.9962	21.2294	24.3605	24.3554	19.7993	22.3326	21.2824	29.718	22.1175	22.3133	26.641	24.1584	19.58	27.5282	22.5233	24.4334	26.6404	26.2114	23.5394	23.3354	24.654	23.716	25.0542	27.1106
89	22.8842	3.73094	20.5737	19.8644	21.9463	24.2347	24.5516	18.7143	18.5871	18.2533	23.4598	17.9268	21.5574	22.6481	16.6702	21.7816	25.7113	23.5021	26.0713	22.5043	20.823	21.1392	15.2723	27.9324	26.6887	22.566	20.7257	23.9331	24.169	19.6587	22.1228	21.1956	29.658	22.2386	21.9042	26.56	24.086	19.242	27.3093	22.1043	24.3851	26.454	25.6759	23.1909	23.2493	24.1823	23.1396	24.7731	26.6588
90	22.6153	3.73526	19.6266	19.6927	21.8719	24.1624	24.1378	18.3063	18.424	17.9904	23.4036	17.4762	21.2602	22.4799	16.5254	21.2405	25.3	23.4454	25.5604	22.0456	20.6816	20.8478	15.1237	27.6351	26.4176	22.1768	20.2227	23.4832	23.9688	19.5185	21.8527	21.1716	29.6042	22.3982	21.502	26.4782	23.969	18.7836	27.0385	21.7519	24.362	26.2682	25.1082	22.863	23.1685	23.734	22.5825	24.4008	26.1438
91	22.3428	3.74176	18.727	19.5398	21.8092	23.8149	23.751	17.851	17.6827	17.7428	23.3618	17.1059	20.9322	22.3626	16.4344	20.7106	24.9115	23.3931	25.0852	21.5368	20.4835	20.5432	15.1237	27.3012	26.1428	21.8495	19.7441	23.0167	23.7539	19.3802	21.5258	21.2055	29.571	22.5915	21.139	26.392	23.8219	18.2605	26.7373	21.495	24.3745	26.0794	24.516	22.5527	23.0894	23.3289	22.0954	23.9592	25.5803
92	22.0944	3.73901	17.9421	19.4196	21.7587	23.5895	23.409	17.3756	17.3038	17.5308	23.3356	16.8419	20.6052	22.3035	16.3985	20.2516	24.563	23.3683	24.6486	20.9927	20.2356	20.2501	15.2627	26.946	25.8798	21.6098	19.3096	22.5508	23.5356	19.2545	21.1592	21.2964	29.5759	22.8129	20.8693	26.2918	23.6596	17.698	26.4291	21.3788	24.4302	25.8835	23.9249	22.2634	23.0119	22.9723	21.7193	23.4691	24.9829
93	21.8792	3.73132	17.3172	19.3365	21.7171	23.3657	23.121	16.9231	16.9948	17.3698	23.3442	16.6867	20.3073	22.3225	16.4187	19.9076	24.2762	23.4025	24.2549	20.4343	19.9458	19.9967	15.5218	26.5915	25.6504	21.4699	18.9361	22.1144	23.3253	19.1697	20.7739	21.4458	29.6421	23.0615	20.7249	26.1769	23.5009	17.1376	26.1554	21.4181	24.5372	25.6766	23.3753	22.0072	22.9407	22.6523	21.4761	22.9441	24.3689
94	21.714	3.72104	16.885	19.2833	21.678	23.1579	22.9033	16.5217	16.7738	17.2678	23.4115	16.6465	20.0708	22.4292	16.4968	19.7075	24.0896	23.5163	23.9126	19.8888	19.626	19.8055	15.8943	26.2621	25.4798	21.434	18.6581	21.746	23.1393	19.1474	20.3958	21.6584	29.8073	23.3484	20.7407	26.0483	23.3695	16.6064	25.9902	21.6347	24.7038	25.4558	22.9099	21.8043	22.8873	22.3583	21.3884	22.42	23.7521
95	21.6206	3.71069	16.6623	19.2636	21.6385	22.977	22.7684	16.1977	16.6572	17.229	23.5629	16.7246	19.9134	22.6367	16.6502	19.6734	24.0311	23.7294	23.6374	19.3919	19.2835	19.6924	16.3791	25.9892	25.3909	21.5054	18.5045	21.4878	23.0015	19.2076	20.0519	21.9241	30.0773	23.6774	20.9408	25.9123	23.295	16.1501	25.9715	22.0387	24.9428	25.2205	22.5798	21.6764	22.8629	22.0856	21.4342	22.2513	23.1507
96	21.6049	3.70347	16.6546	19.2877	21.5909	22.8415	22.7603	15.9766	16.6442	17.2435	23.8258	16.9293	19.8587	22.9753	16.8876	19.8338	24.1392	24.0807	23.4475	18.9662	18.9264	19.6712	16.9614	25.8076	25.4028	21.7015	18.485	21.381	22.9435	19.3694	19.7631	22.2066	30.4412	24.047	21.3657	25.7829	23.3266	15.8523	26.0717	22.6298	25.2697	24.9762	22.4476	21.644	22.8802	21.837	21.5963	21.3982	22.5784
97	21.7002	3.7103	16.873	19.3651	21.5314	22.7622	22.9283	15.883	16.7549	17.3143	24.2415	17.2779	19.9632	23.5151	17.2205	20.224	24.4563	24.656	23.3565	18.6323	18.5701	19.7752	17.639	25.7521	25.5287	22.026	18.6125	21.4604	23.0011	19.6526	19.5621	22.488	30.8897	24.4592	22.0287	25.676	23.5324	15.7517	26.2556	23.4013	25.699	24.7376	22.588	21.7247	22.9475	21.6281	21.8672	20.9448	22.0507
98	21.9245	3.74426	17.3436	19.5141	21.4548	22.751	23.2941	15.9379	17.0272	17.4507	24.8411	17.7739	20.2715	24.2928	17.6727	20.834	25.0258	25.4981	23.3775	18.4098	18.225	20.0596	18.4299	25.8583	25.773	22.479	18.8959	21.7534	23.2165	20.0799	19.4817	22.7966	31.411	24.9219	22.9101	25.6042	23.9572	15.8447	26.5009	24.3419	26.2499	24.5218	23.0375	21.9383	23.0744	21.4986	22.2564	20.5325	21.5863
99	22.3004	3.82324	18.0991	19.7608	21.3677	22.8199	23.8846	16.1763	17.4617	17.6712	25.6692	18.4389	20.7793	25.346	18.2764	21.6705	25.8879	26.6538	23.5291	18.3189	17.905	20.5369	19.3672	26.1609	26.1361	23.0622	19.3073	22.2808	23.6425	20.6785	19.5501	23.1722	32.0026	25.4471	24.0074	25.5787	24.6525	16.1104	26.7893	25.4208	26.9411	24.3434	23.8445	22.3157	23.2788	21.4658	22.7786	20.1638	21.2113
100	22.8352	3.95701	19.176	20.143	21.276	22.992	24.716	16.642	18.078	18.001	26.756	19.299	21.51	26.705	19.068	22.743	27.075	28.154	23.834	18.382	17.627	21.239	20.483	26.691	26.611	23.776	19.842	23.063	24.33	21.48	19.798	23.628	32.68	26.044	25.326	25.608	25.673	16.527	27.158	26.599	27.789	24.222	25.03	22.901	23.576	21.557	23.45	19.846	20.95
[truncated: 45 more columns]

## Sheet: Rotation RAnkleFlex B44ComfM
all values Right	mean	std	steps
1	0.365946	2.57849	2.006	-0.413	-0.558	1.56	-0.698	5.335	-1.786	-3.171	-1.674	6.303	-0.661	-0.948	0.9	-0.092	3.236	-3.603	-0.634	0.956	0.365	-0.843	-1.171	0.842	-1.259	1.315	3.25	2.562	0.348	-1.733	-2.536	5.061	-3.342	1.142	3.758	3.625	-0.167	2.845	1.367	-0.406	-1.256	2.263	-1.82	-1.252	-3.968	1.149	-3.233	4.788	3.107
2	0.533581	2.74566	2.76633	-1.068	-0.555455	1.77304	-1.49644	5.57986	-2.0107	-3.64183	-1.49941	5.93131	-0.949657	-1.23737	1.18036	0.567222	3.22255	-2.91257	-1.14768	0.443556	0.743273	-1.63706	-0.168667	1.52306	-1.14622	1.9486	3.18009	3.63884	0.113364	-1.42864	-2.44883	5.44145	-2.428	0.358162	4.54365	4.47744	-0.656586	3.28946	1.75011	0.961545	-2.01312	1.92133	-0.906061	-0.528212	-4.00609	1.0364	-3.12845	5.06167	3.33273
3	0.929167	2.9434	3.65722	-1.45109	-0.236909	2.36641	-2.41789	5.60362	-1.68015	-3.61685	-1.59467	5.2396	-0.75497	-0.862404	1.43509	1.41411	2.96394	-1.96455	-1.16124	0.300667	1.50764	-2.83841	1.11387	2.56521	-1.12588	2.4131	3.6188	4.98378	0.228455	-0.731909	-1.97588	5.91818	-1.623	-0.273212	5.44512	5.45322	-0.70204	4.22089	2.28518	2.55204	-2.07764	1.384	0.22	0.585212	-3.48736	0.638545	-2.52706	5.27918	3.8987
4	1.57486	3.14545	4.57933	-1.38991	0.414273	3.24715	-3.14933	5.4173	-0.819879	-3.04761	-1.96355	4.27494	-0.0540606	0.0711515	1.58855	2.39233	2.43245	-0.804212	-0.674545	0.56	2.57964	-4.15094	2.57139	3.89536	-0.979152	2.59458	4.49521	6.45315	0.751273	0.3	-1.11433	6.49909	0.0456667	-0.599636	6.398	6.41567	-0.239273	5.46182	2.89967	4.2027	-1.36473	0.679	1.46827	1.91891	-2.43227	-0.131939	-1.40427	5.33009	4.71282
5	2.40209	3.33276	5.50556	-0.859364	1.35655	4.33264	-3.40978	4.97616	0.442505	-2.0179	-2.51499	3.16017	1.06156	1.36851	1.61885	3.48589	1.71318	0.490121	0.220707	1.18411	3.836	-5.12173	4.10789	5.41458	-0.541333	2.27722	5.68438	7.95249	1.66	1.57473	0.0614646	7.19364	2.01689	-0.541495	7.3784	7.305	0.692727	6.84919	3.56939	5.80225	0.0133535	-0.174	2.78724	3.32155	-0.975242	-1.24547	0.130859	5.15561	5.69364
6	3.36112	3.51009	6.43333	0.0616364	2.47291	5.55677	-3.04922	4.34035	1.94104	-0.683606	-2.86511	2.10197	2.44468	2.82598	1.62121	4.66811	1.03458	1.83974	1.38894	2.09089	5.15873	-5.47198	5.63113	7.0133	0.191535	1.45029	7.04692	9.41512	2.866	2.98309	1.42802	7.96491	3.49778	-0.119566	8.37795	8.06367	1.96351	8.27232	4.29766	7.27741	1.80632	-0.952	4.11394	4.69873	0.69603	-2.35974	1.91822	4.86142	6.76955
7	4.39654	3.66557	7.34667	1.24655	3.62536	6.83536	-2.16267	3.55727	3.52418	0.796364	-2.78082	1.31479	3.90503	4.28527	1.70564	5.88833	0.642818	3.191	2.69539	3.15233	6.44918	-5.18388	7.05873	8.587	1.08461	0.348424	8.46809	10.7911	4.25582	4.43082	2.87358	8.75418	4.866	0.582758	9.36542	8.664	3.43639	9.65733	5.07876	8.58479	3.70912	-1.374	5.38109	6.01209	2.42518	-3.04561	3.81606	4.63427	7.86355
8	5.45586	3.77584	8.22389	2.54855	4.73027	8.08535	-0.956222	2.67184	5.05909	2.29139	-2.24301	0.985737	5.33281	5.64582	1.92212	7.09056	0.704333	4.512	4.01162	4.26589	7.63545	-4.35352	8.339	10.0562	2.11543	-0.531727	9.86188	12.0491	5.72255	5.844	4.33	9.51436	6.12122	1.46052	10.3003	9.12478	4.99769	10.9557	5.88298	9.7161	5.57085	-1.18767	6.54058	7.23642	4.0973	-3.15423	5.69145	4.58	8.93412
9	6.49284	3.82612	9.05656	3.87691	5.72755	9.27829	0.426556	1.78871	6.45673	3.73229	-1.31689	1.22112	6.67483	6.8533	2.35579	8.23122	1.25036	5.79253	5.26617	5.36367	8.69491	-3.21012	9.45077	11.3836	3.29215	-0.920354	11.1571	13.1753	7.18327	7.17445	5.74495	10.2173	7.273	2.40357	11.1728	9.47167	6.53402	12.1382	6.67633	10.6848	7.27993	-0.518333	7.57848	8.35124	5.63624	-2.69816	7.4637	4.73533	9.98264
10	7.4973	3.82042	9.857	5.18873	6.60864	10.4054	1.877	1.05382	7.68236	5.07445	-0.162818	2.043	7.90536	7.87355	3.04973	9.286	2.16145	7.02764	6.41427	6.397	9.63055	-1.91527	10.3975	12.5598	4.61991	-0.702182	12.2955	14.1704	8.581	8.39618	7.07545	10.8462	8.344	3.32736	11.9876	9.723	7.96982	13.1931	7.43555	11.507	8.766	0.534	8.51109	9.37209	7.02055	-1.76764	9.08273	5.12564	11.0127
11	8.46557	3.72836	10.6478	6.443	7.38427	11.4575	3.29489	0.689131	8.7399	6.30695	1.13831	3.19698	9.00922	8.69959	4.01564	10.2398	3.30918	8.20828	7.43509	7.32222	10.4645	-0.582495	11.1872	13.6108	6.01486	0.0289697	13.2431	15.0425	9.87464	9.50091	8.32323	11.3971	9.33656	4.19596	12.7537	9.86967	9.24958	14.1161	8.14925	12.2003	10.0488	1.88067	9.36021	10.3229	8.24973	-0.532	10.5155	5.74836	12.0155
12	9.36467	3.59451	11.4329	7.605	8.069	12.4281	4.61411	0.726111	9.65756	7.41867	2.51056	4.50433	9.99889	9.34211	5.21733	11.0993	4.57633	9.32289	8.31589	8.15522	11.226	0.707111	11.827	14.5457	7.395	1.09333	13.9963	15.7989	11.043	10.492	9.49956	11.877	10.2534	4.99511	13.4737	9.94222	10.3431	14.9139	8.81089	12.7639	11.1526	3.35067	10.1483	11.2	9.341	0.84	11.7529	6.56933	12.9777
13	10.1895	3.43992	12.198	8.64636	8.67273	13.3337	5.799	0.795	10.4652	8.43536	3.85994	5.81552	10.8974	9.84712	6.59309	11.8587	5.86082	10.3678	9.09282	8.909	11.9366	1.89033	12.3211	15.3611	8.68415	2.3577	14.5723	16.4464	12.0732	11.3705	10.6031	12.3089	11.0743	5.73058	14.1444	9.96	11.2462	15.6005	9.41909	13.2077	12.0765	4.854	10.8905	11.9938	10.3123	2.24855	12.8278	7.52964	13.8794
14	10.949	3.25581	12.9204	9.58527	9.23455	14.1727	6.84389	1.70879	11.1924	9.37533	5.1241	7.00747	11.7372	10.2609	8.06355	12.52	7.07536	11.3298	9.77943	9.60211	12.616	2.835	12.6805	16.0542	9.81918	3.64165	14.9954	16.99	12.9832	12.1648	11.6234	12.7285	11.7857	6.42124	14.7629	9.91822	11.9764	16.1938	9.97289	13.5347	12.8288	6.28367	11.5849	12.6882	11.1854	3.64055	13.7777	8.55491	14.6898
15	11.629	3.08837	13.5721	10.4364	9.772	14.9452	7.76522	2.52467	11.8574	10.2554	6.25829	8.05043	12.5376	10.6123	9.50815	13.0911	8.16039	12.1995	10.3845	10.2578	13.2659	3.21056	12.9236	16.6222	10.8017	4.83357	15.2881	17.4326	13.7913	12.8839	12.5474	13.1543	12.3902	7.08326	15.3315	9.82344	12.5513	16.7149	10.4806	13.7479	13.4212	7.58367	12.218	13.2641	11.9714	5.00799	14.6141	9.57382	15.3782
16	12.2458	2.89295	14.123	11.2162	10.2965	15.65	8.60133	3.43024	12.459	11.0838	7.23976	8.95858	13.3185	10.9241	10.7807	13.582	9.11836	12.972	10.9117	10.9057	13.8809	4.50639	13.0603	17.0569	11.6393	5.89355	15.4696	17.7748	14.5113	13.5378	13.3625	13.5895	12.9043	7.72585	15.8468	9.69033	12.9684	17.1808	10.9579	13.8497	13.8473	8.736	12.7805	13.7042	12.6815	6.31452	15.3406	10.5359	15.9275
17	12.7787	2.71863	14.5529	11.9283	10.8269	16.2729	9.38744	4.37729	12.9926	11.8578	8.08574	9.76376	14.0682	11.2058	11.832	13.9956	9.96461	13.6447	11.367	11.5566	14.4573	5.12634	13.0971	17.3522	12.3542	6.87944	15.5527	18.0222	15.1515	14.1295	14.0516	14.0251	13.3538	8.34894	16.3098	9.53956	13.2241	17.5973	11.4086	13.8519	14.0914	9.73467	13.2581	13.9964	13.3171	7.51658	15.9509	11.4152	16.3395
18	13.231	2.55489	14.856	12.0733	11.3818	16.8132	10.143	5.31995	13.4633	12.5567	8.79729	10.4879	14.7697	11.4731	12.6841	14.3193	10.7154	14.2092	11.7813	12.199	14.9925	5.67385	13.0452	17.5077	12.9631	7.83399	15.5485	18.185	15.7155	14.65	14.6192	14.4396	13.7546	8.94888	16.7158	9.38989	13.3195	17.9605	11.8264	13.7798	14.1972	10.622	13.637	14.1421	13.8732	8.60052	16.4351	12.2091	16.6273
19	13.619	2.39611	15.042	13.0975	11.9685	17.2585	10.878	6.23136	13.8722	13.1525	9.36836	11.1505	15.3979	11.749	13.3886	14.54	11.3824	14.6543	12.1729	12.819	15.4831	6.17445	12.926	17.5423	13.4925	8.76482	15.4724	18.2769	16.2071	15.0881	15.0714	14.8103	14.117	9.52682	17.0508	9.26	13.2494	18.2675	12.2018	13.6635	14.2061	11.406	13.9156	14.1671	14.3472	9.54909	16.8242	12.9267	16.8037
20	13.9355	2.25243	15.1267	13.5555	12.5795	17.6015	11.5827	7.09923	14.2288	13.6334	9.84263	11.7505	15.9292	12.0594	13.9797	14.6433	11.9585	14.973	12.5642	13.4004	15.9296	6.63915	12.7637	17.4811	13.9609	9.66546	15.3364	18.319	16.6325	15.4435	15.4212	15.1175	14.4326	10.0836	17.3221	9.17278	13.0413	18.5232	12.5252	13.5345	14.1525	12.0833	14.0962	14.1078	14.7404	10.3597	17.1476	13.5796	16.8815
21	14.1984	2.12586	15.1444	13.944	13.1903	17.8312	12.2382	7.92629	14.5576	13.9915	10.2431	12.2796	16.3456	12.4244	14.4767	14.6529	12.4283	15.1708	12.9722	13.9396	16.3475	7.08428	12.5794	17.3464	14.3935	10.5246	15.156	18.3317	16.9999	15.7255	15.6831	15.3502	14.705	10.6201	17.5492	9.13256	12.7481	18.7418	12.7935	13.4237	14.0613	12.6833	14.1886	13.9891	15.0632	11.0455	17.4156	14.1762	16.8694
22	14.4194	2.01846	15.119	14.2728	13.7965	17.9373	12.8263	8.73403	14.8762	14.2286	10.5952	12.7284	16.6373	12.8425	14.9114	14.5933	12.7646	15.2604	13.397	14.4367	16.7563	7.52964	12.391	17.1591	14.8007	11.326	14.9438	18.3279	17.3063	15.9586	15.8704	15.5105	14.95	11.1442	17.7516	9.14367	12.4211	18.9394	13.0078	13.3557	13.9552	13.215	14.2035	13.8375	15.3346	11.6262	17.628	14.7135	16.7809
23	14.6012	1.9419	15.0699	14.546	14.392	17.9444	13.3426	9.53689	15.1977	14.3871	10.9337	13.1231	16.8068	13.2968	15.2903	14.4896	12.9703	15.2702	13.8427	14.9004	17.163	7.766	12.2122	16.9357	15.2069	12.0652	14.7156	18.3146	17.549	16.164	15.9958	15.609	15.183	11.6658	17.9376	9.19644	12.1086	19.1373	13.1711	13.334	13.8492	13.667	14.161	13.6753	15.5827	12.1318	17.7758	14.895	16.6357
24	14.7708	1.87696	15.0082	14.7682	14.9663	17.8681	13.7966	10.3317	15.5201	14.4951	11.3017	13.4839	16.8762	13.7717	15.6236	14.3596	13.0532	15.2197	14.3139	15.3346	17.5775	8.4093	12.0473	16.6887	15.354	12.7381	14.4848	18.2972	17.7394	16.3362	16.0716	15.6445	15.4172	12.1895	18.1135	9.27422	11.8393	19.3547	13.2896	13.3549	13.7554	14.063	14.0685	13.5159	15.8195	12.6007	17.8649	15.4352	16.4561
25	14.9344	1.84363	14.9387	14.9578	15.5166	17.7267	14.212	11.1192	15.8406	14.5568	11.739	13.8203	16.8814	14.2508	15.9158	14.216	13.0315	15.1303	14.7961	15.7273	17.9967	9.13315	11.8988	16.4319	16.0893	13.3578	14.2564	18.296	17.8957	16.4926	16.1045	15.618	15.6633	12.7214	18.2778	9.36533	11.6221	19.5956	13.3679	13.4145	13.6748	14.411	13.9343	13.3651	16.0452	13.0474	17.896	15.8744	16.2656
26	15.0815	1.83754	14.868	15.1284	16.0312	17.5345	14.5888	11.8947	16.1535	14.557	12.2688	14.1343	16.8411	14.7072	16.1743	14.0701	12.935	15.0172	15.2792	16.0841	18.4124	9.83664	11.7716	16.1818	16.5496	13.9517	14.0329	18.049	18.0277	16.6491	16.1119	15.5351	15.9161	13.2639	18.4274	9.45489	11.4484	19.8481	13.4019	13.5048	13.6008	14.7177	13.7696	13.2201	16.2576	13.4736	17.8709	16.1268	16.083
27	15.2232	1.86029	14.8007	15.2902	16.5147	17.303	14.9298	12.6539	16.4551	14.5033	12.8876	14.4482	16.7724	15.1265	16.4104	13.9254	12.7994	14.8936	15.7577	16.4174	18.8234	10.6445	11.6693	15.955	17.0058	14.5334	13.8209	17.7316	18.1423	16.8104	16.1036	15.4049	16.1778	13.8127	18.5655	9.53267	11.3159	20.1069	13.3932	13.6141	13.5288	15.0037	13.5886	13.0772	16.4491	13.8794	17.8026	16.3422	15.9201
28	15.3631	1.91171	14.732	15.4515	16.984	17.0531	15.253	13.3798	16.7497	14.4243	13.5875	14.7791	16.6923	15.4928	16.6431	13.784	12.6545	14.7746	16.2236	16.743	19.2271	11.5354	11.5934	15.7642	17.4559	15.0907	13.6254	17.3095	18.244	16.9762	16.0873	15.2288	16.452	14.3669	18.6935	9.599	11.2198	20.376	13.3459	13.7323	13.4631	15.269	13.3935	12.9423	16.6192	14.2528	17.7049	16.5339	15.859
29	15.5002	1.98943	14.6481	15.6193	17.4403	16.7962	15.515	14.0397	17.0446	14.339	14.3312	15.1341	16.6162	15.8018	16.8923	13.654	12.5279	14.669	16.6802	17.0724	19.6113	12.4908	11.5447	15.6139	17.8933	15.6146	13.4473	16.8739	18.3329	17.1449	16.0671	15.0128	16.7367	14.9314	18.8112	9.64967	11.1479	20.6547	13.2602	13.849	13.4148	15.519	13.1839	12.8279	16.7706	14.5883	17.5861	16.7189	15.6973
30	15.6347	2.08702	14.547	15.7932	17.8781	16.5365	15.7554	14.6226	17.3321	14.2669	15.0662	15.5119	16.5489	16.043	17.1727	13.5371	12.4346	14.5759	17.132	17.4062	19.9742	13.4827	11.5252	15.5053	18.2986	16.0986	13.2884	16.4795	18.4058	17.3133	16.0448	14.769	17.0281	15.5094	18.9201	9.68189	11.089	20.933	13.1434	13.9553	13.3949	15.7737	12.9729	12.7379	16.8977	14.8364	17.4408	16.9077	15.5573
31	15.7684	2.19583	14.4373	15.9753	18.2848	16.2829	16.2473	15.1666	17.5944	14.2141	15.7656	15.9006	16.4846	16.2152	17.4818	13.438	12.3801	14.4985	17.5789	17.7417	20.3112	14.4707	11.5358	15.4384	18.6679	16.5435	13.1584	16.1516	18.4644	17.4862	16.026	14.5075	17.3247	16.0927	19.0249	9.70433	11.0451	21.2032	13.0084	14.0448	13.4158	16.036	12.7739	12.6735	16.969	14.9818	17.2656	17.1027	15.4712
32	15.8976	2.30886	14.332	16.1702	18.647	16.0464	16.6079	15.6918	17.8314	14.1816	16.4021	16.2856	16.4243	16.3229	17.8177	13.3589	12.3653	14.447	18.0362	18.0686	20.6162	15.4259	11.5761	15.4129	19.0092	16.9501	13.0658	15.8978	18.5132	17.6692	16.0159	14.2307	17.6176	16.6681	19.1344	9.72244	11.0201	21.4608	12.8628	14.1071	13.4899	16.3187	12.5893	12.6378	16.9763	15.0796	17.0618	17.2994	15.3981
33	16.0241	2.42177	14.242	16.3793	18.9568	15.8315	16.9782	16.1994	18.0466	14.1753	16.9385	16.6513	16.3752	16.3639	18.1785	13.2994	12.3879	14.4286	18.5084	18.3827	20.8835	16.323	11.6434	15.4223	19.3259	17.3252	13.0196	15.7169	18.5546	17.8677	16.0164	13.9495	17.905	17.2244	19.2495	9.73756	11.0185	21.7027	12.7079	14.1349	13.6181	16.632	12.4198	12.6329	16.9518	15.1727	16.8296	17.4943	15.3271
34	16.1466	2.53053	14.1767	16.598	19.212	15.6397	17.3563	16.6823	18.243	14.1977	17.371	16.9917	16.342	16.35	18.566	13.2537	12.444	14.4467	18.988	18.6843	21.109	17.1467	11.735	15.455	19.613	17.6827	13.0267	15.595	18.589	18.078	16.035	13.677	18.189	17.7473	19.37	9.756	11.0363	21.9253	12.543	14.1317	13.7933	16.979	12.27	12.662	16.931	15.256	16.5787	17.679	15.251
35	16.2626	2.63164	14.1359	16.822	19.4113	15.4726	17.74	17.1386	18.4261	14.2409	17.7033	17.3068	16.3269	16.2862	18.9715	13.2146	12.534	14.4994	19.4641	18.9711	21.2899	17.8751	11.8455	15.5016	19.873	18.0197	13.0874	15.5115	18.6171	18.2853	16.0702	13.4176	18.4616	18.2268	19.4972	9.78133	11.0623	22.126	12.3684	14.1034	14.0076	17.3473	12.1439	12.7299	16.949	15.3193	16.3148	17.8453	15.1722
36	16.3702	2.72427	14.1192	17.0397	19.5609	15.3346	18.1203	17.5703	18.5973	14.2955	17.9354	17.5956	16.3359	16.1824	19.3778	13.1741	12.6535	14.5773	19.9302	19.2384	21.4243	18.4897	11.9684	15.5519	20.1059	18.3281	13.1978	15.4563	18.6422	18.4878	16.1121	13.1758	18.7136	18.6589	19.6322	9.81767	11.0882	22.3023	12.1887	14.0584	14.2571	17.744	12.0423	12.8267	17.021	15.3469	16.0406	17.9916	15.0868
37	16.4675	2.80552	14.127	17.2446	19.6623	15.2335	18.493	17.9808	18.7523	14.3551	18.0962	17.8535	16.3659	16.0505	19.569	13.124	12.7923	14.6751	20.3694	19.484	21.5063	18.9828	12.0954	15.5917	20.3113	18.6095	13.3485	15.4249	18.6675	18.6855	16.1525	12.9486	18.944	19.0416	19.7723	9.868	11.1163	22.4492	12.0127	14.0058	14.5327	18.192	11.9655	12.9484	17.1307	15.3365	15.7595	18.1198	14.9972
38	16.5576	2.88411	14.15	17.4388	19.7256	15.1671	18.8532	18.3683	18.8994	14.4071	18.2042	18.0733	16.3999	15.9019	20.0849	13.0499	12.9392	14.7955	20.7734	19.6979	21.545	19.344	12.216	15.6075	20.4886	18.8603	13.5298	15.4006	18.6919	18.8684	16.1826	12.7286	19.1587	19.3764	19.9087	9.921	11.1517	22.5597	11.8456	13.9526	14.8195	18.669	11.9154	13.0934	17.2535	15.289	15.4784	18.2287	14.9037
39	16.6297	2.9527	14.1836	17.6212	19.7578	15.1281	19.2042	18.7224	19.0306	14.4449	18.2696	18.2563	16.434	15.7478	20.2072	12.9428	13.087	14.9342	21.143	19.88	21.5565	19.556	12.3234	15.5886	20.6431	19.0758	13.7286	15.3592	18.7067	19.0235	16.1949	12.5193	19.3514	19.6694	20.0429	9.95744	11.1924	22.6299	11.6907	13.8998	15.0976	19.1323	11.8846	13.2517	17.3771	15.2001	15.1986	18.3168	14.8037
40	16.6906	3.02369	14.2353	17.7838	19.7718	15.1068	19.5473	19.0404	19.132	14.4786	18.3123	18.3982	16.4774	15.5984	20.7305	12.8017	13.2353	15.0799	21.478	20.029	21.5569	19.6295	12.4057	15.5244	20.7757	19.2669	13.9273	15.2884	18.7056	19.1479	16.1943	12.3376	19.5113	19.9141	20.1716	9.96667	11.2372	22.6577	11.5507	13.8385	15.3388	19.57	11.859	13.4018	17.4985	15.0647	14.9127	18.387	14.6965
41	16.7307	3.0881	14.292	17.9176	19.7658	15.0953	19.8738	19.3224	19.1993	14.5164	18.3512	18.5093	16.5257	15.4524	20.9541	12.6252	13.3748	15.2196	21.7764	20.1433	21.5549	19.5464	12.4503	15.4142	20.8793	19.4393	14.111	15.1887	18.6912	19.2464	16.186	12.1952	19.6292	20.1096	20.2865	9.94378	11.282	22.6394	11.4201	13.7615	15.5176	19.975	11.8314	13.5227	17.6035	14.8915	14.6239	18.4403	14.5882
42	16.7496	3.14988	14.3303	18.0219	19.7484	15.0825	20.1598	19.5534	19.2387	14.5519	18.3954	18.6113	16.575	15.3148	21.1206	12.418	13.4775	15.3413	22.0263	20.2243	21.5475	19.2828	12.4484	15.2671	20.9516	19.586	14.2656	15.0653	18.6661	19.3207	16.1697	12.0919	19.7006	20.2565	20.3805	9.87833	11.3177	22.5742	11.2907	13.6634	15.6254	20.3457	11.7992	13.5933	17.6585	14.7036	14.3427	18.4763	14.481
43	16.7453	3.21047	14.3343	18.1115	19.741	15.0574	20.402	19.736	19.2575	14.5827	18.4496	18.7085	16.6258	15.1954	21.2279	12.1887	13.5331	15.4407	22.238	20.278	21.5248	18.8691	12.3982	15.0877	21.0032	19.6969	14.3725	14.9251	18.6214	19.3595	16.1436	12.0232	19.7287	20.3622	20.4489	9.76	11.3329	22.4699	11.1625	13.5474	15.6708	20.663	11.7504	13.5869	17.6451	14.5234	14.065	18.4935	14.3739
44	16.7166	3.27089	14.289	18.192	19.741	15.0073	20.6081	19.8888	19.2634	14.6016	18.5138	18.7912	16.6736	15.086	21.2802	11.9461	13.549	15.521	22.425	20.3111	21.4643	18.3854	12.3026	14.8832	21.0333	19.751	14.4171	14.7768	18.5448	19.3537	16.1041	11.9785	19.703	20.4268	20.4881	9.59022	11.3175	22.3449	11.0331	13.4177	15.6534	20.9023	11.6758	13.4816	17.5564	14.3603	13.7897	18.4902	14.265
45	16.663	3.33318	14.1943	18.264	19.735	14.9137	20.7766	20.0098	19.2634	14.5988	18.5956	18.8453	16.7047	14.9886	21.282	11.6943	13.5363	15.5852	22.5956	20.3254	21.341	17.907	12.1594	14.655	21.029	19.7518	14.3799	14.6293	18.43	19.311	16.0441	11.944	19.6146	20.4521	20.4913	9.36989	11.2679	22.2191	10.8934	13.275	15.5774	21.071	11.568	13.2773	17.398	14.2152	13.5126	18.4687	14.1467
46	16.5844	3.39935	14.067	18.3291	19.7269	14.7642	20.909	20.0928	19.263	14.5573	18.6991	18.8647	16.7063	14.9105	21.2429	11.438	13.4965	15.6321	22.7423	20.319	21.1342	17.4975	11.9638	14.3972	20.9894	19.7224	14.2466	14.4859	18.2675	19.2521	15.9728	11.9176	19.473	20.4486	20.4525	9.098	11.1834	22.1073	10.7299	13.1215	15.4445	21.179	11.4275	12.9972	17.1814	14.0884	13.2255	18.4302	14.0113
47	16.4794	3.46975	13.9134	18.3827	19.7202	14.5554	20.9986	20.116	19.263	14.476	18.8315	18.8586	16.6647	14.8434	21.1735	11.1799	13.4279	15.6571	22.8587	20.2896	20.8572	17.1853	11.7089	14.1035	20.9312	19.6809	14.0194	14.3391	18.0639	19.1978	15.9206	11.9016	19.282	20.4259	20.3663	8.779	11.0684	22.0172	10.5347	12.9532	15.2583	21.2417	11.2624	12.6608	16.9171	13.9756	12.9248	18.371	13.8505
48	16.3463	3.54499	13.7306	18.4088	19.7064	14.2818	21.0537	20.1595	19.2569	14.3725	18.9989	18.834	16.5838	14.7789	21.0824	10.9312	13.3315	15.6471	22.9437	20.2338	20.5071	16.9815	11.3857	13.7727	20.866	19.6377	13.7026	14.1806	17.8212	19.1555	15.8752	11.8875	19.0478	20.3957	20.2355	8.45211	10.93	21.9485	10.315	12.7625	15.0185	21.2817	11.0731	12.2825	16.5991	13.8726	12.6061	18.2864	13.6465
49	16.1883	3.6222	13.5047	18.3909	19.682	13.9429	21.0873	20.1345	19.2342	14.2542	19.1875	18.797	16.4682	14.7121	20.9732	10.6947	13.2202	15.5928	22.9936	20.147	20.07	16.88	10.9893	13.41	20.7863	19.5794	13.2851	14.0091	17.5423	19.1206	15.7762	11.8758	18.764	20.3582	20.051	8.14867	10.7575	21.8937	10.0832	12.5388	14.7388	21.314	10.8575	11.8808	16.2139	13.7746	12.2506	18.1714	13.3787
50	15.9925	3.71101	13.2273	18.3257	19.6544	13.549	21.1154	20.0667	19.1864	14.1124	19.3614	18.756	16.3249	14.6369	20.8512	10.4676	13.1019	15.4872	23.0012	20.0276	19.5502	16.8567	10.5144	13.0193	20.6764	19.473	12.7533	13.8177	17.2228	19.0839	15.5879	11.8647	18.4179	20.3062	19.8029	7.89044	10.5472	21.8357	9.84589	12.2658	14.4333	21.356	10.5997	11.4702	15.7506	13.683	11.8423	18.0244	13.0428
51	15.762	3.80068	12.8984	18.217	19.6245	13.0926	21.1508	19.9684	19.1038	13.9359	19.4952	18.7178	16.1591	14.5511	20.7137	10.2514	12.9787	15.3134	22.9523	19.8719	18.9622	16.881	9.96665	12.5905	20.528	19.3099	12.102	13.5941	16.8525	19.0428	15.3136	11.8238	17.9768	20.2259	19.4831	7.69422	10.31	21.7545	9.60931	11.9401	14.115	21.4167	10.279	11.0512	15.1979	13.5869	11.3625	17.8472	12.6464
52	15.4942	3.89354	12.5233	18.0653	19.5868	12.5955	21.192	19.8578	18.9917	13.727	19.5655	18.6718	15.9743	14.4483	20.5465	10.0457	12.8375	15.0461	22.8323	19.6887	18.3172	16.9225	9.35882	12.1103	20.3419	19.0769	11.3358	13.3369	16.421	19.0023	14.9692	11.7232	17.4223	20.1026	19.0769	7.545	10.0548	21.6381	9.37694	11.5656	13.8021	21.499	9.89764	10.6328	14.5419	13.471	10.787	17.6386	12.2015
53	15.1834	3.98866	12.1081	17.8717	19.5219	12.0818	21.2296	19.752	18.8592	13.4899	19.5293	18.5758	15.7698	14.3163	20.3288	9.84189	12.6605	14.6642	22.6315	19.4789	17.6167	16.9504	8.69149	11.5732	20.1112	18.7342	10.4659	13.0382	15.9235	18.9631	14.5695	11.5559	16.7611	19.9184	18.5679	7.39089	9.78262	21.4739	9.14315	11.1311	13.5004	21.5947	9.46642	10.251	13.7628	13.3162	10.097	17.3903	11.7102
54	14.8215	4.08557	11.6594	17.6406	19.3949	11.5576	21.2583	19.6492	18.6886	13.2135	19.3826	18.403	15.5479	14.1433	20.027	9.62233	12.435	14.153	22.3351	19.2424	16.8504	16.9457	7.96096	10.9728	19.8177	18.2772	9.50684	12.6796	15.344	18.9096	14.127	11.329	15.9801	19.6395	17.9343	7.19622	9.4782	21.2344	8.89699	10.6061	13.1901	21.676	8.97924	9.925	12.8425	13.087	9.27381	17.0848	11.1582
55	14.3983	4.18616	11.177	17.3711	19.1975	11.0226	21.27	19.5325	18.4437	12.8793	19.12	18.1545	15.2987	13.9222	19.6393	9.365	12.1645	13.4993	21.9285	18.984	16.0177	16.8963	7.17709	10.2905	19.4388	17.6951	8.46845	12.2419	14.6558	18.8065	13.6453	11.0363	15.069	19.2215	17.1704	6.947	9.11591	20.8829	8.61982	9.95564	12.826	21.724	8.40409	9.63773	11.7792	12.7648	8.33409	16.6933	10.5287
56	13.9017	4.29323	10.6307	17.062	18.931	10.4729	21.2497	19.3777	18.0977	12.4652	18.7088	17.8286	15.0112	13.6332	19.1653	9.04422	11.85	12.6982	21.3994	18.6941	15.131	16.7966	6.344	9.49667	18.9437	16.9782	7.34444	11.7081	13.862	18.608	13.1333	10.649	14.0223	18.6521	16.2953	6.63344	8.66189	20.3882	8.297	9.14233	12.3586	21.6993	7.72133	9.341	10.6013	12.3301	7.28867	16.1833	9.81433
57	13.3167	4.40936	10.0009	16.7039	18.5864	9.88455	21.1978	19.166	17.6435	11.9573	18.1221	17.4084	14.6789	13.2449	18.6033	8.63556	11.4715	11.7505	20.7524	18.367	14.1759	16.6287	5.45676	8.56706	18.2926	16.1261	6.10392	11.0502	12.9686	18.2572	12.5906	10.1211	12.8837	17.9134	15.3394	6.26611	8.08466	19.7166	7.9174	8.13297	11.7574	21.5593	6.91206	8.96773	9.33073	11.7809	6.1562	15.5259	9.01782
58	12.6299	4.54011	9.27967	16.31	18.1784	9.2267	21.099	18.8896	17.0758	11.3374	17.3986	16.8783	14.2837	12.7313	17.9292	8.09867	10.9995	10.6539	19.9953	17.9877	13.121	16.3828	4.50294	7.49036	17.5124	15.1139	4.6913	10.2357	11.9932	17.7391	12.0101	9.43782	11.669	16.9959	14.3205	5.837	7.36015	18.8238	7.46124	6.90082	11.0261	21.272	5.96982	8.44382	7.99282	11.1466	4.95188	14.6969	8.14418
59	11.8334	4.69353	8.46389	15.8716	17.7037	8.47238	20.9291	18.5587	16.3807	10.5889	16.5518	16.2329	13.8064	12.0695	17.138	7.38333	10.4045	9.40618	19.1265	17.5411	11.9305	16.0877	3.45945	6.26942	16.6471	13.9333	3.0214	9.23266	10.9486	17.0047	11.3879	8.59864	10.3673	15.9296	13.2396	5.32989	6.47252	17.6665	6.89598	5.42071	10.6958	20.829	4.90042	7.69488	6.59548	10.4717	3.64142	13.689	7.19182
60	10.8959	4.88625	7.55111	15.3643	17.1505	7.58466	20.6464	18.1686	15.5172	9.69055	15.5593	15.4688	13.2067	11.2606	16.2611	6.45111	9.65767	8.0118	18.1593	17.0084	10.5747	15.7601	2.29541	4.89642	15.6973	12.6077	1.0493	8.01801	9.84318	15.9832	10.7337	7.61791	8.954	14.7584	12.0982	4.69644	5.38436	16.2234	6.188	3.67521	9.30615	20.277	3.70594	6.65427	5.11567	9.76307	2.15908	12.5113	6.1513
61	9.81521	5.12237	6.53	14.7601	16.5089	6.51982	20.2027	17.6892	14.4631	8.60379	14.4441	14.5819	12.4395	10.3075	15.3297	5.27667	8.70873	6.46927	17.1117	16.3717	9.01255	15.4048	0.954455	3.35155	14.6303	11.1309	-1.12539	6.56239	8.66227	14.6057	10.0658	6.51727	7.42833	13.5358	10.9133	3.86467	4.07491	14.5051	5.31003	1.63479	8.37661	19.595	2.40036	5.30573	3.49355	9.03118	0.419939	11.1933	5.00373
62	8.57222	5.40004	5.364	14.0262	15.7739	5.26228	19.565	17.1072	13.1872	7.312	13.2166	13.589	11.4223	9.19848	14.3645	3.83378	7.53503	4.75596	15.9928	15.6131	7.14827	15.0249	-0.655192	1.57667	13.4168	9.50593	-3.22899	4.82788	7.36573	12.8036	9.39497	5.31127	5.76356	12.3112	9.68555	2.76611	2.50749	12.5192	4.23691	-0.718253	7.41624	18.7343	1.028	3.63545	1.70312	8.27227	-1.69273	9.76982	4.595
63	7.11109	5.74378	3.978	13.1367	14.9019	3.79172	18.695	16.4011	11.6552	5.78368	11.85	12.5037	10.0942	7.90873	13.3455	2.07844	6.12164	2.80873	14.8011	14.6918	4.811	14.5993	-2.62319	-0.502879	12.0301	7.72117	-4.97007	2.77472	5.88609	10.5547	8.71675	3.99227	3.928	11.1014	8.38215	1.33578	0.615091	10.2402	2.92805	-3.36885	6.42206	17.7677	-0.400455	1.6373	-0.170212	7.46623	-4.30139	8.2653	2.4397
64	5.422	6.13188	2.252	12.0645	13.7986	2.05255	17.564	15.5096	9.82818	3.96318	10.3045	11.3115	8.39482	6.35718	12.2263	-0.075	4.42527	0.528909	13.5099	13.547	1.86191	14.0844	-4.93945	-2.93673	10.4308	5.68227	-6.029	0.386	4.12136	7.86764	8.00373	2.52464	1.879	9.86464	6.942	-0.466	-1.69427	7.656	1.30082	-6.20055	5.36173	16.733	-1.93318	-0.683	-1.92682	6.57373	-7.44036	6.68064	0.220818
65	3.50445	6.53679	0.0167778	10.7665	12.4018	-0.0460909	16.0923	14.4016	7.66208	1.79008	8.52416	10.8469	6.27355	4.44397	10.9363	-2.79467	2.37515	-2.14544	12.0687	12.0603	-1.67636	13.4484	-7.44738	-5.65003	8.53502	3.33193	-6.21997	-2.26246	1.93845	4.73164	7.20025	0.842455	-0.557333	8.54892	5.28853	-2.70889	-4.44874	4.84603	-0.687444	-8.95772	4.17774	15.6417	-3.6697	-3.22348	-3.32842	5.54472	-10.7723	4.99282	-2.15691
66	1.33657	6.91133	-2.65011	9.21036	10.6695	-2.68813	14.2853	13.0097	5.2064	-0.866303	6.41156	8.30751	3.65992	2.15385	9.38421	-6.03089	-0.121818	-5.12122	10.3928	10.2066	-5.50755	12.6521	-9.8829	-8.39085	6.27259	0.714798	-6.76728	-4.94384	-0.718455	1.23209	6.23063	-1.13518	-3.50022	7.18497	3.29011	-5.21289	-7.44903	2.01146	-3.08126	-11.3449	2.77696	14.4997	-5.73582	-5.71106	-4.21006	4.3059	-13.7318	3.15918	-5.00818
67	-0.989257	7.13981	-5.457	7.365	8.54	-5.87033	12.1117	11.1783	2.782	-3.964	3.927	6.355	0.545333	-0.386333	7.462	-9.558	-3.117	-8.09533	8.46833	7.92733	-9.134	11.6533	-11.9767	-10.812	3.644	-1.82267	-6.35533	-7.323	-3.689	-2.33	5.026	-3.476	-6.86333	5.90267	0.949667	-7.671	-10.2027	-0.565333	-5.83233	-13.1327	1.008	13.254	-8.203	-7.785	-4.542	2.755	-15.837	1.133	-8.096
68	-3.24314	7.15199	-7.97989	5.12009	6.497	-9.24554	9.55011	8.892	0.725273	-7.18612	1.38971	3.96213	-2.85184	-2.87725	4.97494	-12.984	-6.46558	-10.6646	6.42222	5.16644	-11.9046	10.4211	-13.538	-12.5301	0.832626	-3.80939	-5.65853	-9.09831	-6.56227	-5.35109	3.54578	-6.16173	-10.2474	4.83958	-1.59106	-9.67967	-12.2781	-2.62255	-8.70957	-14.2042	-1.16946	11.7343	-10.9353	-9.08788	-4.37636	0.77904	-16.826	-1.08897	-10.9725
69	-5.2638	6.8973	-9.846	2.45418	3.75664	-12.2432	6.64222	6.04635	-0.731778	-10.0551	-0.798545	1.09087	-6.13956	-4.9321	2.03342	-15.8823	-9.68115	-12.5006	4.50182	1.92189	-13.6282	8.93323	-14.4871	-13.4607	-1.70668	-4.96371	-4.80877	-10.1128	-8.90573	-7.42564	1.75976	-8.90355	-13.0184	4.06354	-4.00553	-10.8472	-13.4146	-4.00744	-11.3244	-14.5616	-3.63502	9.85033	-13.4791	-9.61361	-3.92661	-1.74079	-16.6625	-3.35327	-13.215
70	-6.82922	6.38659	-10.854	-0.559182	-0.871909	-14.3231	3.74467	2.42452	-1.53012	-12.1252	-2.21585	-1.91024	-8.80773	-6.21303	-1.05609	-17.9197	-12.2978	-13.468	2.96803	-1.49633	-14.3091	7.12642	-14.8458	-13.6404	-3.5353	-5.16797	-3.89733	-10.3685	-10.4428	-8.37409	-0.382667	-11.3093	-14.618	3.571	-5.91458	-11.033	-13.5751	-4.70003	-13.2959	-14.3039	-5.97642	7.485	-15.3966	-9.47382	-3.33345	-4.78245	-15.5221	-5.37145	-14.5746
71	-7.8431	5.76912	-10.9997	-3.61555	-4.40682	-15.0856	1.33867	-1.70018	-1.74771	-13.0505	-2.85668	-4.55622	-10.3468	-6.72974	-3.82215	-18.943	-13.9933	-13.5774	2.02604	-4.59367	-14.1128	5.00988	-14.6983	-13.2059	-4.49229	-4.79425	-2.9761	-9.98825	-11.0952	-8.27391	-2.85037	-13.0365	-14.9563	3.29498	-7.05096	-10.4143	-12.8976	-4.78744	-14.4034	-13.5701	-7.67516	4.49167	-16.4043	-8.85782	-2.69521	-8.01593	-13.8224	-6.86339	-15.002
72	-8.27022	5.16897	-10.983	-6.26645	-7.21918	-14.6689	-0.260667	-5.8188	-1.52102	-12.9234	-2.88342	-6.45792	-10.8057	-6.59887	-5.81097	-18.979	-14.6672	-13.0333	1.62491	-6.946	-13.2779	2.68884	-14.1545	-12.3444	-4.62219	-4.09741	-2.07202	-9.15545	-10.9522	-7.36691	-5.43478	-13.9212	-14.2116	3.1547	-7.29528	-9.22756	-11.6111	-4.41991	-14.621	-12.5495	-8.55245	1.24367	-16.4482	-7.96879	-2.06061	-10.9014	-11.8581	-7.67745	-14.6047
73	-8.15747	4.69695	-10.983	-8.04764	-8.94755	-13.4027	-1.006	-9.05927	-1.08155	-12.0043	-2.46336	-7.331	-10.3369	-6.02373	-6.781	-18.182	-14.4104	-12.0585	1.61073	-8.321	-12.034	0.438636	-13.3283	-11.2395	-4.08091	-3.32009	-1.20264	-8.06018	-10.2049	-5.93445	-7.806	-13.9757	-12.702	3.10118	-6.87755	-7.737	-10.0586	-3.76964	-14.0775	-11.3711	-8.642	-1.734	-15.6443	-6.982	-1.44891	-13.0424	-9.86682	-7.81945	-13.5858
74	-7.57116	4.36497	-8.29456	-8.77336	-9.50009	-11.6128	-0.996333	-10.9842	-0.568303	-10.5785	-1.80819	-7.34004	-9.20657	-5.21049	-6.9267	-16.7467	-13.398	-10.8359	1.81347	-8.59522	-10.6023	-1.40125	-12.3161	-10.0313	-3.21881	-2.58472	-0.379485	-6.86533	-9.07864	-4.32	-9.61485	-13.3395	-10.7302	3.11233	-5.99846	-6.16978	-8.44364	-3.206	-12.9836	-10.1176	-8.07228	-3.70467	-14.1925	-6.01439	-0.879364	-14.2426	-8.01423	-7.41779	-12.1727
75	-6.7128	4.10844	-6.861	-8.58773	-8.95891	-9.59586	-0.610444	-11.5337	-0.0657374	-8.91611	-1.10484	-6.76319	-7.69074	-4.33076	-6.47536	-14.9851	-11.8902	-9.50511	2.08628	-8.12867	-9.11827	-2.58651	-11.1875	-8.80612	-2.28366	-1.90678	0.391172	-5.69534	-7.78118	-2.77145	-10.6187	-12.2185	-8.66044	3.18839	-4.86137	-4.69589	-6.89871	-2.81635	-11.5591	-8.84657	-7.11646	-4.61333	-12.371	-5.12088	-0.361697	-14.4302	-6.42904	-6.65015	-10.5701
76	-5.68059	3.86917	-5.506	-7.69209	-7.75645	-7.63945	-0.0506667	-10.7641	0.386545	-7.22894	-0.422818	-5.84039	-6.09227	-3.50179	-5.68264	-13.118	-10.1523	-8.15155	2.33636	-7.176	-7.63809	-2.988	-9.98603	-7.61282	-1.41973	-1.24703	1.10315	-4.62394	-6.46882	-1.401	-10.7318	-10.8229	-6.66867	3.33348	-3.63752	-3.392	-5.48327	-1.49936	-9.98661	-7.59197	-5.97345	-4.595	-10.4286	-4.32236	0.108182	-13.9118	-5.11055	-5.68809	-8.94045
77	-4.58702	3.58676	-4.28556	-6.335	-6.26955	-5.93336	0.548444	-9.21959	0.777899	-5.68441	0.209384	-4.76092	-4.55987	-2.7509	-4.761	-11.3204	-8.358	-6.81888	2.53314	-5.98022	-6.18436	-2.77627	-8.73868	-6.45655	-0.701232	-0.558889	1.74452	-3.66767	-5.23464	-0.241636	-10.0136	-9.31473	-4.85556	3.5441	-2.44157	-2.28989	-4.21005	-0.853949	-8.39849	-6.37126	-4.7476	-3.89367	-8.51236	-3.61339	0.523091	-12.9565	-4.03735	-4.65906	-7.39667
78	-3.50921	3.27407	-3.205	-4.765	-4.736	-4.53744	1.11722	-7.34289	1.11778	-4.35011	0.798	-3.66456	-3.15833	-2.07033	-3.85567	-9.69711	-6.616	-5.53189	2.69022	-4.72433	-4.778	-2.17644	-7.46567	-5.32967	-0.105556	0.174111	2.30411	-2.81878	-4.114	0.725	-8.60711	-7.806	-3.27111	3.81033	-1.33367	-1.37311	-3.06789	-0.299667	-6.86611	-5.20267	-3.49967	-3.015	-6.71933	-2.98333	0.873333	-11.7803	-3.17244	-3.63333	-5.99733
79	-2.4925	2.95966	-2.24633	-3.20091	-3.32691	-3.45655	1.637	-5.46927	1.42627	-3.23894	1.35206	-2.60482	-1.91979	-1.44276	-3.01627	-8.30267	-4.987	-4.31536	2.83339	-3.513	-3.45127	-1.38867	-6.18664	-4.23082	0.401939	0.920515	2.76688	-2.05918	-3.105	1.51918	-6.816	-6.36655	-1.89233	4.10124	-0.321152	-0.579667	-2.02176	0.187364	-5.41752	-4.10439	-2.27985	-2.178	-5.10427	-2.41173	1.14373	-10.5466	-2.47315	-2.63636	-4.75391
80	-1.56385	2.67448	-1.38844	-1.76918	-2.07982	-2.65345	2.11056	-3.81888	1.71023	-2.33521	1.8669	-1.60195	-0.843051	-0.858394	-2.23748	-7.15578	-3.50348	-3.19536	2.97715	-2.37478	-2.21464	-0.557343	-4.92548	-3.17358	0.843677	1.64181	3.11274	-1.37059	-2.18045	2.19291	-4.86159	-5.02036	-0.675889	4.40216	0.597111	0.133889	-1.0597	0.638899	-4.06646	-3.09044	-1.11255	-1.476	-3.69045	-1.87785	1.30712	-9.35638	-1.90958	-1.68164	-3.64945
81	-0.726044	2.41734	-0.618444	-0.505455	-0.996182	-2.10589	2.53167	-2.44444	1.96954	-1.62368	2.32446	-0.808	0.102162	-0.299434	-1.50221	-6.24311	-2.18506	-2.20392	3.11894	-1.30644	-1.11382	0.232556	-3.71346	-2.18121	1.22214	2.28277	3.31483	-0.741202	-1.32873	2.75455	-2.91551	-3.77236	0.388889	4.70283	1.41973	0.781556	-0.188303	1.07902	-2.82507	-2.17712	-0.0200808	-0.842667	-2.48079	-1.37364	1.32221	-8.21511	-1.44162	-0.781636	-2.66882
82	0.0305662	2.18044	0.057	0.595818	-0.0674545	-1.73236	2.876	-1.34	2.19964	-1.06009	2.71582	-0.169818	0.935455	0.23	-0.801364	-5.53	-1.02	-1.35445	3.248	-0.31	-0.230364	0.947909	-2.587	-1.28345	1.54055	2.82445	3.37918	-0.171273	-0.548364	3.18491	-1.10109	-2.61673	1.298	4.98891	2.13791	1.372	0.569091	1.51645	-1.70536	-1.38055	0.948	-0.222	-1.43691	-0.893091	1.19164	-7.09409	-1.06	0.0560909	-1.80564
83	0.673486	1.99577	0.610222	1.55527	0.708364	-1.49924	3.09633	-0.417212	2.37735	-0.628212	3.02209	1.04994	1.65024	0.706677	-0.11597	-4.99456	-0.0090303	-0.666626	3.36021	0.596667	0.350364	1.60412	-1.58092	-0.516364	1.79822	3.26983	3.33841	0.330333	0.139364	3.43482	0.505576	-1.55309	2.01822	5.24152	2.74688	1.87767	1.17163	1.94561	-0.718535	-0.715061	1.78764	0.417	-0.543758	-0.436485	0.932788	-5.96964	-0.774414	0.825727	-1.061
84	1.18558	1.86074	1.03667	2.37164	1.36255	-1.42111	3.174	0.398657	2.45974	-0.338162	3.19486	1.78977	2.20952	1.0988	0.537364	-4.60678	0.826394	-0.160202	3.45634	1.42067	0.559545	2.22867	-0.724636	0.070697	1.98159	3.60143	3.24358	0.739899	0.694636	3.42764	1.87382	-0.606182	2.55478	5.43214	3.24919	2.26456	1.57404	2.34983	0.120162	-0.201444	2.48057	1.06367	0.194939	-0.0308788	0.570061	-4.84006	-0.612131	1.52015	-0.442818
85	1.54487	1.79626	1.31367	3.03755	1.90055	-1.52752	3.081	1.11306	2.40339	-0.222152	3.23833	2.37685	2.58945	1.35585	1.12182	-4.36767	1.44991	0.162333	3.54382	2.15	0.42	2.8397	-0.0420909	0.440091	2.04015	3.85718	3.15461	1.02603	1.06273	3.14173	2.971	0.173727	2.89867	5.52779	3.66376	2.48533	1.74885	2.69515	0.790182	0.135182	3.00409	1.689	0.762455	0.287636	0.131818	-3.73473	-0.615576	2.13118	0.0427273
86	1.75276	1.81469	1.41056	3.53755	2.30136	-1.83264	2.813	1.68808	2.18897	-0.387182	3.15219	2.76962	2.75382	1.44368	1.58573	-4.28878	1.81639	0.325071	3.63271	2.75578	0.0263636	3.44691	0.452535	0.59203	1.9427	4.05701	3.13394	1.16645	1.19291	2.64264	3.2026	0.744273	3.05644	5.50532	4.02023	2.51089	1.68437	2.93754	1.26569	0.284909	3.31878	2.23633	1.13961	0.480636	-0.356636	-2.70156	-0.779444	2.64842	0.392576
87	1.81385	1.9365	1.315	3.835	2.55291	-2.2262	2.39356	2.08589	1.82792	-0.870424	2.95649	2.93203	2.69949	1.36685	1.86258	-4.39322	1.87327	0.381859	3.72353	3.17744	-0.542	4.03529	0.753333	0.532818	1.68184	4.2104	3.22873	1.16329	1.07264	2.01209	4.54461	1.08927	3.04133	5.37039	4.34888	2.33344	1.4013	3.03783	1.51934	0.253303	3.43179	2.67167	1.31197	0.501061	-0.856879	-1.79936	-1.06037	3.0543	0.587515
88	1.7347	2.11588	1.069	3.88591	2.64709	-2.6047	1.88467	2.25145	1.33842	-1.6383	2.71585	2.85009	2.45206	1.15664	1.95	-4.68567	1.57564	0.393152	3.82424	3.375	-1.211	4.5713	0.876455	0.277727	1.27642	4.33742	3.45288	1.04564	0.739364	1.32673	5.03164	1.19527	2.90967	5.13027	4.66852	2.013	0.960061	2.96997	1.54048	0.0702121	3.33703	2.949	1.29227	0.329545	-1.29209	-1.18436	-1.39294	3.32273	0.604545
89	1.5637	2.32049	0.765	3.672	2.589	-2.89622	1.35844	2.16989	0.751444	-2.585	2.50078	2.52233	2.13111	0.870778	1.85867	-5.10489	0.998	0.411778	3.93667	3.36822	-1.904	5.01778	0.861	-0.135333	0.742222	4.45578	3.78989	0.864444	0.267	0.64	5.36144	1.061	2.73867	4.79833	4.98056	1.65522	0.463556	2.73189	1.36833	-0.182667	3.04233	3.00633	1.15667	0.011	-1.6	-0.928889	-1.67811	3.43	0.439667
90	1.36031	2.51041	0.511889	3.21336	2.42009	-3.04982	0.883	1.92365	0.14102	-3.55476	2.3927	2.0552	1.85574	0.573576	1.6253	-5.53356	0.241212	0.475374	4.055	3.20411	-2.50436	5.33838	0.770192	-0.648818	0.133677	4.59636	4.20635	0.684051	-0.230727	0.0360909	5.5646	0.705364	2.59589	4.39817	5.27546	1.37733	0.0530101	2.34338	1.09748	-0.370354	2.58702	2.91433	0.984182	-0.352848	-1.74036	-1.02749	-1.79342	3.35958	0.129515
91	1.19394	2.65527	0.404	2.64945	2.24064	-3.00927	0.547	1.61518	-0.414909	-4.36509	2.46191	1.56955	1.73673	0.313273	1.29891	-5.832	-0.123	0.615182	4.17455	2.963	-2.91036	5.49318	0.682	-1.18818	-0.480545	4.776	4.66427	0.573182	-0.635455	-0.386455	5.67791	0.203727	2.549	3.96864	5.53536	1.282	-0.157909	1.82764	0.833364	-0.348909	2.05027	2.732	0.858455	-0.639273	-1.69264	-1.39055	-1.66864	3.09582	-0.237455
92	1.0978	2.75339	0.482111	2.10355	2.11655	-2.8078	0.493222	1.35322	-0.849152	-4.91122	2.69107	1.20147	1.82762	0.120384	0.941636	-5.857	-1.20161	0.835939	4.27088	2.76044	-3.07282	5.46202	0.667768	-1.66688	-1.0147	5.0038	5.12565	0.586253	-0.878455	-0.561636	5.73573	-0.375273	2.66889	3.56193	5.73831	1.44711	-0.127364	1.20703	0.625606	-0.117737	1.52421	2.507	0.81797	-0.765212	-1.45682	-1.86151	-1.34005	2.62767	-0.563606
93	1.08641	2.79979	0.658778	1.677	2.09791	-2.47377	0.739556	1.21138	-1.12041	-5.15138	3.06139	1.0959	2.04351	0.0257677	0.619364	-5.58633	-2.04624	1.129	4.31537	2.66644	-2.99355	5.24949	0.756202	-2.01527	-1.35215	5.26915	5.54795	0.737677	-0.958455	-0.516818	5.76605	-0.972	2.92489	3.2447	5.85145	1.78089	0.102919	0.506535	0.432303	0.241455	1.12519	2.253	0.814061	-0.773061	-1.08367	-2.23822	-0.84601	1.97318	-0.818212
94	1.12092	2.79795	0.851667	1.37455	2.20136	-2.028	1.25067	1.16888	-1.24724	-5.08852	3.56642	1.16806	2.25894	0.0339091	0.377182	-5.054	-2.60027	1.44812	4.30624	2.64133	-2.69245	4.87382	0.906152	-2.22245	-1.45724	5.5523	5.86142	0.980152	-0.948727	-0.349273	5.77461	-1.54136	3.22867	3.06694	5.81655	2.143	0.441909	-0.226939	0.169	0.62797	0.932939	1.911	0.739182	-0.806273	-0.650455	-2.42509	-0.231364	1.16727	-1.05727
95	1.12871	2.75467	1.00967	1.10655	2.36173	-1.49855	1.93578	1.09838	-1.28796	-4.75216	4.15383	1.26788	2.37449	0.105152	0.217273	-4.32444	-3.0347	1.69915	4.25349	2.54622	-2.19436	4.40877	1.01469	-2.2867	-1.3266	5.80197	5.94872	1.22055	-0.932364	-0.172091	5.72251	-2.08191	3.44867	2.99932	5.51937	2.36933	0.80101	-0.942747	-0.255697	0.948798	0.977869	1.20833	0.503424	-0.975909	-0.217	-2.43604	0.408465	0.267394	-1.38315
96	1.04569	2.69182	1.08356	0.763545	2.47355	-0.941283	2.69967	0.901535	-1.33924	-4.1811	4.7792	1.27313	2.28564	0.200909	0.0608788	-3.44889	-3.41764	1.76672	4.13153	2.22767	-1.58482	3.97887	0.989263	-2.21776	-0.999889	5.90041	5.64558	1.36661	-0.971091	-0.105273	5.51882	-2.65282	3.45711	2.94852	4.91752	2.32789	1.13016	-1.62291	-0.858828	1.10357	1.24653	0.717	0.0707273	-1.33827	0.188	-2.36295	0.913677	-0.599909	-1.90239
97	0.826778	2.63746	1.00267	0.292818	2.39773	-0.468515	3.473	0.513788	-1.50082	-3.49424	5.39097	1.062	1.85164	0.316242	-0.171	-2.47333	-3.77055	1.548	3.89855	1.63933	-1.00527	3.67206	0.820515	-2.03982	-0.513576	5.70836	4.77976	1.35261	-1.10745	-0.250273	5.377	-3.21755	3.203	2.88791	4.10988	1.99367	1.41024	-2.28118	-1.44085	0.982727	1.65912	-1.159	-0.540545	-1.91318	0.541818	-2.36388	1.15903	-1.231	-2.60282
98	0.531006	2.61134	0.712222	-0.238273	2.12209	-0.205485	4.21289	-0.159131	-1.86243	-2.77838	5.92078	0.612293	1.04232	0.46403	-0.402545	-1.45567	-4.00555	0.987192	3.57713	0.949778	-0.610818	3.58815	0.625343	-1.78591	0.0560808	5.01226	3.3076	1.14394	-1.35536	-0.684091	5.0061	-3.59145	2.70378	2.93094	3.42682	1.417	1.62671	-2.90447	-1.66125	0.509838	2.05566	-2.09467	-1.14194	-2.66791	0.831	-2.56398	1.07963	-1.42773	-3.21585
99	0.265988	2.61935	0.218889	-0.585545	1.76955	-0.267919	4.85778	-1.01414	-2.46049	-2.13383	6.26629	-0.0243737	-0.0150707	0.657606	-0.43297	-0.475889	-3.97633	0.173081	3.32356	0.459889	-0.531636	3.83362	0.591172	-1.50203	0.674727	4.02244	1.48689	0.764232	-1.63191	-1.34918	4.85836	-3.65036	1.98889	3.21361	3.23484	0.641667	1.73087	-3.36508	-1.3114	-0.299707	2.29091	-2.312	-1.43733	-3.43682	1.04609	-2.93533	0.714859	-1.12379	-3.38915
100	0.142522	2.66997	-0.413	-0.507	1.56	-0.698	5.335	-1.786	-3.171	-1.674	6.303	-0.661	-0.948	0.9	-0.092	0.37	-3.603	-0.634	3.291	0.365	-0.843	4.442	0.842	-1.259	1.315	3.25	-0.165	0.348	-1.733	-2.002	5.061	-3.342	1.142	3.758	3.625	-0.167	1.643	-3.471	-0.406	-1.256	2.263	-1.82	-1.252	-3.968	1.149	-3.233	0.28	-0.369	-2.958
all values Left	mean	std	steps
1	15.0502	4.18969	10.388	12.023	17.328	18.671	19.324	11.868	21.263	19.186	19.153	13.142	19.549	18.297	14.957	14.314	19.444	13.631	11.951	15.584	23.001	22.051	18.984	13.422	10.52	13.68	20.61	14.632	13.814	15.794	19.011	8.054	15.468	11.856	18.681	19.888	9.098	10.001	8.433	15.247	7.737	12.253	21.724	8.507	10.697	17.345	12.628	11.993	16.542
2	14.7173	4.29835	9.71922	11.539	17.0167	18.2301	19.1013	11.3297	21.2659	18.9505	19.0453	12.7733	19.4186	18.0008	14.6286	14.1328	18.958	13.3262	11.6296	15.4566	22.9454	22.1006	18.7096	12.5294	9.94218	13.2753	20.4317	14.9197	13.5743	15.1656	18.9733	7.51668	15.159	11.7806	18.305	19.5886	8.76536	9.71909	8.19842	14.4714	7.27632	11.9165	21.7056	7.87443	10.3254	17.0714	12.1801	11.5502	16.0094
3	14.3356	4.40862	8.97678	11.0104	16.6645	17.7248	18.8146	10.7793	21.2363	18.6707	18.9131	12.3227	19.1737	17.6231	14.2474	13.9006	18.3872	12.9886	11.2388	15.2507	22.8237	22.0796	18.4019	11.5984	9.29861	12.8359	20.2121	15.1914	13.297	14.4188	18.9265	6.97024	14.7901	11.6324	17.8321	19.1588	8.42555	9.40073	7.91894	13.5877	6.706	11.5311	21.5892	7.12786	10.005	16.7397	11.642	11.0235	15.3319
4	13.889	4.52743	8.155	10.4076	16.278	17.1674	18.467	10.2073	21.1686	18.347	18.7513	11.7738	18.795	17.1498	13.789	13.5943	17.7172	12.6468	10.7538	14.9384	22.6233	21.987	18.0475	10.6225	8.58891	12.3481	19.9409	15.3895	12.9705	13.5664	18.8405	6.3613	14.375	11.4157	17.2537	18.5847	8.11291	9.01882	7.56973	12.6043	6.00139	11.0815	21.3441	6.25748	9.72791	16.3365	11.0488	10.391	14.4899
5	13.3646	4.6578	7.26189	9.71002	15.8478	16.5719	18.0602	9.584	21.0271	17.97	18.5296	11.103	18.2422	16.563	13.2173	13.1802	16.9533	12.2927	10.1524	14.496	22.3295	21.8033	17.633	9.60053	7.81055	11.7996	19.5809	15.462	12.573	12.6204	18.6716	5.63017	13.9221	11.1317	16.5668	17.8449	7.85345	8.53773	7.11418	11.5246	5.14091	10.5352	20.9783	5.26853	9.45809	15.8269	10.4205	9.6454	13.4823
6	12.7483	4.80364	6.30967	8.91041	15.3506	15.968	17.5843	8.87178	20.7825	17.5223	18.1952	10.2769	17.5371	15.8391	12.4922	12.6153	16.117	11.8654	9.41018	13.9062	21.9285	21.5275	17.1475	8.5352	6.97445	11.1804	19.1006	15.3414	12.0835	11.5923	18.3825	4.72399	13.4371	10.755	15.7463	16.9332	7.66291	7.92618	6.52221	10.3646	4.10328	9.85518	20.5028	4.16417	9.14082	15.2031	9.76307	8.78763	12.3206
7	12.0264	4.97026	5.305	8.00388	14.7601	15.3716	17.032	8.03167	20.3939	16.9883	17.7382	9.27385	16.7082	14.9985	11.5637	11.8985	15.2352	11.335	8.50042	13.1562	21.4099	21.1548	16.5792	7.43109	6.08318	10.4673	18.4724	14.9273	11.4786	10.4964	17.946	3.62188	12.924	10.2477	14.7877	15.8797	7.50955	7.15009	5.76936	9.163	2.8533	9.00273	19.918	2.95473	8.71273	14.4508	9.08545	7.82258	11.0351
8	11.1799	5.16133	4.23811	6.97467	14.0481	14.7558	16.4049	7.03356	19.7843	16.3428	17.1587	8.08207	15.7521	14.0509	10.3441	11.0324	14.3241	10.6745	7.40625	12.2285	20.7765	20.66	15.8986	6.29031	5.12848	9.63285	17.6935	14.0974	10.724	9.33409	17.3033	2.32113	12.3789	9.5781	13.7183	14.7263	7.34245	6.19118	4.82352	7.93511	1.33686	7.94355	19.2023	1.67083	8.11179	13.5229	8.38819	6.75449	9.65685
9	10.1889	5.38454	3.07522	5.804	13.1881	14.0511	15.6872	5.858	18.9061	15.5634	16.4424	6.676	14.6539	13.0015	8.79191	10.0118	13.3636	9.8431	6.10791	11.1348	20.0362	20.0424	15.0797	5.10553	4.09218	8.64552	16.8062	12.7412	9.78011	8.08118	16.3975	0.81399	11.7951	8.72068	12.5617	13.5248	7.11964	5.03818	3.6277	6.66489	-0.493444	6.65073	18.3661	0.337333	7.28806	12.4109	7.65305	5.61192	8.20587
10	9.02857	5.65574	1.762	4.42	12.1556	13.2374	14.837	4.484	17.7384	14.6128	15.5519	4.98327	13.4425	11.8422	6.85827	8.81055	12.3165	8.79018	4.57073	9.87527	19.1875	19.3077	14.0745	3.84864	2.94373	7.49036	15.8304	10.8014	8.61609	6.66773	15.1644	-0.926818	11.171	7.70618	11.33	12.322	6.83336	3.65791	2.123	5.338	-2.68045	5.07727	17.4466	-1.05882	6.20518	11.1428	6.85045	4.39409	6.68064
11	7.6738	5.99807	0.209111	2.69972	10.9096	12.3197	13.7572	2.82578	16.2186	13.4429	14.4426	2.9222	12.1105	11.223	4.50986	7.37612	11.1212	7.4981	2.73941	8.45208	18.2421	18.4402	12.8249	2.46391	1.63664	6.1597	14.7437	8.29749	7.20141	5.00227	13.555	-2.94944	10.5202	6.56018	9.98989	11.1341	6.489	2.00436	0.274212	3.91844	-5.20692	3.218	16.4705	-2.58101	4.83973	9.7327	5.93835	3.05961	5.05936
12	6.07692	6.40534	-1.632	0.498222	9.419	11.2942	12.4142	0.831	14.2853	11.9971	13.0906	0.439667	10.6012	9.15456	1.72489	5.64256	9.69878	5.92578	0.541667	6.87267	17.223	17.4502	11.2737	0.871	0.0866667	4.65333	13.4903	5.36189	5.47167	2.95567	11.5467	-5.27922	9.86222	5.29967	8.546	9.92211	6.085	0.001	-1.93933	2.33867	-7.91744	1.06233	15.4554	-4.35767	3.183	8.21967	4.87267	1.54044	3.30367
13	4.26427	6.83417	-3.82267	-2.23621	7.655	10.1485	10.758	-1.62467	11.9391	10.2226	11.4575	-2.52282	8.86103	7.22045	-1.4377	3.52427	7.95745	3.95379	-2.07227	5.12473	16.1294	16.4039	9.36861	-1.026	-1.81636	2.94109	12.0537	2.26736	3.40012	0.419273	9.12406	-7.83285	9.202	3.91639	6.99067	8.63433	5.59545	-2.50773	-4.46	0.477667	-10.5063	-1.40927	14.3936	-6.48227	1.22855	6.6327	3.5973	-0.253758	1.37203
14	2.18621	7.29259	-6.33489	-5.21003	5.56912	8.89346	8.73233	-4.63889	9.13959	8.01923	9.49384	-5.82921	6.80851	4.9692	-4.67111	1.02102	5.79445	1.46085	-5.02826	3.12582	14.9666	15.3603	7.02032	-3.25789	-4.12112	0.948667	10.3909	-0.626283	0.953333	-2.5253	6.23277	-10.3455	8.52978	2.36997	5.28989	7.29433	5.00109	-5.41009	-7.07033	-1.80144	-12.6275	-4.17109	13.232	-8.94888	-1.013	4.93773	2.0247	-2.47961	-0.73902
15	0.00891645	7.59653	-8.95211	-7.89872	3.05273	7.53543	6.497	-8.06911	5.97759	5.30294	7.11446	-8.97338	4.39327	2.24985	-7.51289	-1.63119	3.17243	-1.56308	-8.07002	0.760323	13.7112	14.353	4.20405	-5.69416	-6.71203	-1.41424	8.39603	-2.983	-1.81154	-5.54852	2.91598	-12.444	7.81367	0.585162	3.39456	6.02322	4.24745	-8.39673	-9.43167	-4.52422	-14.0351	-7.06455	11.8383	-11.5425	-3.4333	3.04419	0.0381414	-5.22822	-2.91947
16	-2.16789	7.62318	-11.3423	-9.87327	0.161909	6.04197	4.82233	-11.3067	2.94685	2.05712	4.51921	-11.4071	1.83461	-0.778424	-9.57682	-3.99418	0.245697	-4.94121	-10.8289	-2.03967	12.3164	13.3725	1.03667	-8.05485	-9.31673	-4.22273	6.01245	-4.57452	-4.66106	-8.20445	-0.596394	-13.8641	6.99567	-1.56727	1.23533	4.955	3.23773	-11.0106	-11.2227	-7.484	-14.6432	-9.80055	10.1303	-13.8866	-5.77755	0.960848	-2.48745	-8.38403	-4.92982
17	-4.23442	7.38418	-13.2137	-10.9035	-2.84282	4.35439	-0.119222	-13.722	0.57303	-1.57036	2.04273	-12.8084	-0.426364	-3.63711	-10.6638	-5.72543	-2.54674	-8.18074	-12.9642	-5.17744	10.7238	12.3944	-2.18219	-10.0274	-11.6138	-7.21024	3.24364	-5.35125	-7.21482	-10.1171	-3.88604	-14.4996	6.00178	-4.12048	-1.31533	4.16111	1.85718	-12.8445	-12.2602	-10.2816	-14.5056	-12.079	8.0088	-15.6024	-7.73021	-1.1634	-5.39927	-11.5847	-6.50986
18	-5.9171	6.89386	-14.4137	-10.9891	-5.54945	2.35086	-3.56767	-14.9539	-0.664909	-5.19799	0.0452727	-13.1103	-2.05183	-5.81996	-10.7858	-6.65354	-4.79927	-10.7471	-14.2713	-8.30931	8.88045	11.4238	-5.03815	-11.3863	-13.356	-9.97448	0.335909	-5.44388	-9.11347	-11.06	-6.48693	-14.3957	4.77067	-6.9599	-4.38089	3.63489	0.0874545	-13.6205	-12.5092	-12.4898	-13.7727	-13.6477	5.4113	-16.4618	-9.03397	-2.92441	-8.37074	-14.3275	-7.48986
19	-7.19914	6.2797	-14.93	-10.983	-7.56382	-0.150818	-6.585	-14.956	-1.03591	-8.32309	-1.16545	-12.3741	-2.80255	-7.09755	-10.0787	-6.73309	-6.26673	-12.3575	-14.7152	-10.9753	6.87	10.5539	-7.16936	-12.0484	-14.4278	-12.1219	-2.17391	-5.06627	-10.1672	-11.0823	-8.07309	-13.6925	3.268	-9.75264	-7.811	3.323	-2.09691	-13.3895	-12.0903	-13.818	-12.63	-14.4235	2.42864	-16.4354	-9.61073	-4.07155	-11.0071	-16.1854	-7.83345
20	-7.94798	5.6828	-14.7978	-10.3149	-8.65982	-3.19745	-8.545	-13.8278	-0.810879	-10.4658	-1.67015	-11.0082	-2.90921	-7.46433	-8.84428	-6.25201	-6.91311	-12.9537	-14.3918	-12.7569	4.93455	9.86575	-8.34405	-12.0607	-14.8416	-13.3892	-3.89697	-4.42496	-10.3787	-10.4214	-8.50962	-12.5655	1.43422	-12.0614	-11.0618	3.16933	-4.66164	-12.4376	-11.1977	-14.1129	-11.2526	-14.4992	-0.466788	-15.6359	-9.56376	-4.53023	-12.9821	-16.8956	-7.62469
21	-8.13796	5.23643	-14.2118	-7.87435	-8.80918	-6.32278	-9.39833	-12.0961	-0.247838	-11.4211	-1.64563	-9.34278	-2.55792	-7.02423	-7.37462	-5.46654	-6.86557	-12.5526	-13.4622	-13.5189	3.33318	9.39473	-8.59287	-11.5461	-14.6913	-13.6656	-4.64912	-3.67283	-9.88855	-9.31876	-7.96923	-11.1877	-0.731111	-13.556	-13.5358	3.10467	-7.25991	-11.0346	-10.0113	-13.5918	-9.77802	-14.0146	-2.79356	-14.2555	-9.05255	-4.33703	-14.134	-16.5057	-7.0112
22	-7.87464	4.95361	-13.3023	-6.38082	-8.12845	-8.85691	-9.24933	-10.0767	0.394697	-11.3378	-1.2813	-7.60152	-1.93458	-6.17215	-5.85882	-4.56506	-6.33464	-11.5518	-12.1151	-13.4374	2.23309	9.06924	-8.16109	-10.6555	-14.1045	-13.2248	-4.46727	-2.90567	-8.91109	-8.00264	-6.80264	-9.70909	-3.17633	-14.1175	-14.838	3.104	-9.43191	-9.42818	-8.70291	-12.4683	-8.29724	-13.1409	-4.24739	-12.524	-8.25545	-3.79215	-14.4806	-15.3208	-6.15324
23	-7.25132	4.75763	-12.1708	-4.99667	-6.93233	-10.026	-8.35578	-8.04689	1.01722	-10.4388	-0.756667	-5.97144	-1.23122	-5.12178	-4.41344	-3.68789	-5.53389	-10.193	-10.5472	-12.7167	1.662	8.85033	-7.27533	-9.53856	-13.213	-12.2903	-3.76333	-2.16378	-7.70533	-6.65033	-5.29789	-8.24078	-5.70544	-13.7592	-14.8953	3.16467	-10.812	-7.808	-7.40033	-10.9661	-6.86611	-12.0293	-4.72033	-10.6683	-7.333	-3.095	-14.1179	-13.6288	-5.18456
24	-6.38382	4.5886	-10.8952	-3.76687	-5.45839	-9.79413	-7.01633	-6.241	1.58421	-9.01671	-0.218101	-4.56732	-0.544091	-4.01405	-3.09106	-2.8966	-4.66133	-8.67146	-8.90633	-11.5833	1.57291	8.74556	-6.15366	-8.32178	-12.1265	-11.0826	-2.81676	-1.45494	-6.44401	-5.37015	-3.71867	-6.85317	-7.99711	-12.7606	-13.8753	3.29189	-11.0505	-6.30709	-6.18315	-9.28056	-5.50816	-10.7895	-4.42843	-8.82442	-6.40258	-2.36449	-13.3113	-11.7041	-4.19302
25	-5.38492	4.41429	-9.53833	-2.69688	-3.91418	-8.44606	-5.538	-4.76767	2.09561	-7.35761	0.272909	-3.39639	0.101121	-2.93218	-1.91979	-2.18245	-3.81233	-7.13136	-7.291	-10.2344	1.73364	8.74552	-4.96109	-7.0947	-10.9215	-9.76664	-1.86773	-0.76797	-5.24618	-4.20664	-2.24455	-5.589	-9.722	-11.385	-12.1707	3.48367	-10.4221	-4.94727	-5.09027	-7.56167	-4.23503	-9.49818	-3.73633	-7.08467	-5.52682	-1.65652	-12.2674	-9.76621	-3.21758
26	-4.34402	4.22097	-8.152	-1.7516	-2.44394	-6.33549	-4.10878	-3.622	2.54833	-5.69491	0.699475	-2.44476	0.695545	-1.90557	-0.891899	-1.5268	-3.02299	-5.64054	-5.757	-8.80842	1.99255	8.82495	-3.79245	-5.90797	-9.64348	-8.44997	-1.04391	-0.0915152	-4.16562	-3.157	-0.967303	-4.46401	-10.6571	-9.83572	-10.1636	3.73	-9.18364	-3.72055	-4.12145	-5.914	-3.05649	-8.20779	-2.92039	-5.50266	-4.72815	-0.991828	-11.1324	-7.97293	-2.27364
27	-3.32304	3.99903	-6.76733	-0.906505	-1.1203	-3.94597	-2.80822	-2.768	2.90386	-4.20188	1.06887	-1.68392	1.25402	-0.937475	0.014404	-0.915848	-2.28831	-4.22606	-4.33732	-7.38858	2.25218	8.95356	-2.69437	-4.78213	-8.32106	-7.1733	-0.358485	0.57597	-3.20933	-2.20455	0.0890101	-3.45563	-10.7287	-8.25271	-8.09978	4.00867	-7.61964	-2.60627	-3.25376	-4.40689	-1.9831	-6.94694	-2.15618	-4.10361	-4.00964	-0.391465	-10.0038	-6.42904	-1.37358
28	-2.36807	3.74073	-5.401	-0.161182	0.0307273	-1.70909	-1.663	-2.161	3.12073	-2.929	1.39573	-1.09682	1.77873	-0.680364	0.816909	-0.336364	-1.59327	-2.92591	-3.04536	-6.01064	2.46818	9.09482	-1.66136	-3.72336	-6.97682	-5.93573	0.204636	1.233	-2.36282	-1.32873	0.974455	-2.53327	-9.999	-6.72109	-6.14	4.302	-5.994	-1.58336	-2.46127	-3.065	-1.02364	-5.73145	-1.50545	-2.88309	-3.36818	0.142727	-8.92055	-5.14027	-0.527091
29	-1.47543	3.46037	-4.06267	0.467505	1.02927	0.187141	-0.687333	-1.76644	3.17109	-1.86794	1.69617	-0.646939	2.24826	0.82297	1.51622	0.212667	-0.928394	-1.80465	-1.88071	-4.70142	2.634	9.22009	-0.692646	-2.73542	-5.63427	-4.72906	0.684303	1.871	-1.60439	-0.528061	1.72353	-1.69133	-8.60711	-5.28242	-4.40722	4.59922	-4.47691	-0.651818	-1.72685	-1.89944	-0.189535	-4.58197	-0.917657	-1.82038	-2.79279	0.607939	-7.87389	-4.08687	0.260677
30	-0.679077	3.15817	-2.75711	0.963778	1.89921	1.63083	0.156333	-1.51633	3.01664	-0.973333	1.96954	-0.344313	2.65007	1.59229	2.0963	0.706677	-0.278838	-0.895808	-0.842667	-3.49064	2.77618	9.32077	0.206525	-1.82414	-4.32445	-3.56515	1.10288	2.48299	-0.915626	0.174212	2.35905	-0.935859	-6.85067	-3.95851	-2.88444	4.88744	-3.14836	0.170727	-1.05306	-0.907889	0.503606	-3.51467	-0.344384	-0.899838	-2.26355	0.984455	-6.83678	-3.23399	0.983727
31	0.00996805	2.85818	-1.50533	1.28603	2.63982	2.69288	0.875333	-1.42333	2.6487	-0.193636	2.21121	-0.222152	2.97106	2.24009	2.50655	1.11148	0.347545	-0.219273	0.0636061	-2.40542	2.91655	9.39076	1.03255	-0.999545	-3.08736	-2.46855	1.45691	3.05312	-0.293697	0.734909	2.88485	-0.291424	-4.93233	-2.73915	-1.54467	5.149	-2.05818	0.860091	-0.472636	-0.108667	1.03603	-2.54064	0.240545	-0.121424	-1.76536	1.23342	-5.79345	-2.54176	1.63597
32	0.581362	2.58534	-0.35	1.41177	3.23906	3.46394	1.483	-1.51822	2.14981	0.506465	2.38838	-0.397273	3.1779	2.69754	2.72327	1.36441	0.920717	0.207283	0.819808	-1.4683	3.05773	9.43056	1.7797	-0.274222	-1.96633	-1.47206	1.73967	3.56135	0.252333	1.09448	3.2748	0.202404	-3.01744	-1.61857	-0.363222	5.36078	-1.14473	1.38218	-0.0474545	0.473333	1.38507	-1.67564	0.838778	0.49904	-1.29345	1.32656	-4.74794	-1.97185	2.20953
33	1.02331	2.36692	0.674444	1.32482	3.67148	3.99338	1.97278	-1.813	1.58543	1.12254	2.45883	-0.904061	3.24089	2.91324	2.73537	1.44162	1.40139	0.415768	1.39691	-0.723737	3.19182	9.43543	2.41871	0.338677	-0.997242	-0.617273	1.94639	3.99492	0.700505	1.20018	3.45014	0.501485	-1.22578	-0.622545	0.654444	5.49244	-0.340545	1.69509	0.153939	0.807778	1.53485	-0.93797	1.42654	0.950838	-0.841697	1.24012	-3.72588	-1.50507	2.69499
34	1.32915	2.22501	1.54	1.069	3.899	4.29433	2.33667	-2.21267	1.047	1.63533	2.37333	-1.70467	3.17333	2.881	2.57067	1.346	1.748	0.485333	1.75933	-0.178333	3.311	9.38933	2.92367	0.825333	-0.213	0.049	2.048	4.34867	1.01433	1.043	3.37867	0.577	0.368	0.193333	1.502	5.52333	0.381	1.769	0.091	0.88	1.49533	-0.345	1.97233	1.22067	-0.412	0.958333	-2.76733	-1.12067	3.07533
35	1.51238	2.16057	2.21889	0.748091	3.85103	4.41826	2.56644	-2.59878	0.636798	2.00922	2.11624	-2.68427	2.9981	2.61839	2.28986	1.11421	1.93159	0.473485	1.87123	0.164444	3.41182	9.29705	3.25498	1.16727	0.361879	0.445606	1.96645	4.61624	1.16645	0.655424	3.05839	0.42999	1.732	0.781525	2.18056	5.44556	1.02582	1.57355	-0.246303	0.719	1.31048	0.0555455	2.44393	1.31157	-0.0308788	0.545384	-1.92145	-0.825566	3.32691
36	1.58401	2.15732	2.70222	0.487152	3.55897	4.38006	2.64856	-2.89622	0.468313	2.21382	1.69075	-3.66279	2.75953	2.16946	1.98307	0.81004	1.94456	0.408333	1.70958	0.331717	3.50018	9.16048	3.39245	1.33942	0.72	0.593242	1.71006	4.79121	1.15899	0.155	2.54203	0.096899	2.86222	1.12446	2.67311	5.26133	1.60491	1.18864	-0.794667	0.409222	1.05579	0.263273	2.7909	1.25586	0.275091	0.0391212	-1.27512	-0.643495	3.42903
37	1.55575	2.18012	3.004	0.415091	3.08491	4.16827	2.589	-3.052	0.682545	2.23682	1.12945	-4.46018	2.53609	1.67209	1.78255	0.509091	1.79627	0.329091	1.28736	0.385273	3.58636	8.96691	3.348	1.32827	0.875545	0.499727	1.29727	4.87118	1.02673	-0.337909	1.90955	-0.357455	2.971	1.18827	2.972	4.98	2.08864	0.701455	-1.50282	0.067	0.814818	0.280455	2.97373	1.11	0.471182	-0.527909	-0.944091	-0.602364	3.36709
38	1.47649	2.22649	3.14889	0.519444	2.53042	3.80048	2.42767	-3.00378	1.21107	2.09387	0.495929	-4.97656	2.40328	1.27265	1.75681	0.253152	1.53558	0.279354	0.665545	0.393919	3.67382	8.69715	3.17037	1.15707	0.870091	0.185909	0.74703	4.87413	0.829899	-0.714545	1.23186	-0.847404	4.45733	0.987818	3.06367	4.61178	2.41509	0.228182	-2.31985	-0.180889	0.622212	0.130515	2.99793	0.947818	0.515606	-1.07466	-0.947051	-0.711737	3.12723
39	1.35077	2.26535	3.21156	0.71302	2.01276	3.33272	2.25367	-2.79356	1.94171	1.83934	-0.132798	-5.17223	2.43194	1.09018	1.89172	0.0752929	1.21463	0.288657	-0.0658687	0.422768	3.76582	8.32031	2.93769	0.883283	0.775394	-0.301909	0.113394	4.84012	0.64502	-0.914455	0.565192	-1.25433	4.96133	0.578939	3.00933	4.19689	2.51982	-0.104182	-3.17409	-0.267778	0.442152	-0.115636	2.8972	0.842091	0.385303	-1.50939	-1.2112	-0.961465	2.69922
40	1.22219	2.29608	3.25267	0.910212	1.619	2.82527	2.12867	-2.44767	2.76391	1.56894	-0.669273	-5.04303	2.63903	1.14503	2.10621	0.0126364	0.881182	0.39103	-0.123	0.51297	3.87073	7.79076	2.75188	0.584879	0.682	-0.881455	-0.524364	4.82027	0.551364	-0.959909	-0.0138485	-1.47627	5.30967	0.0290606	2.86333	3.78067	2.41482	-0.185182	-3.97455	-0.188	0.205	-0.327545	2.722	0.815848	0.108273	-1.72891	-1.62294	-1.28106	2.09591
41	1.11348	2.37275	3.30111	1.05803	1.33955	2.27834	2.09311	-1.988	3.59276	1.34544	-1.02395	-4.61396	2.98961	1.25185	2.29965	0.0567475	0.585424	0.576384	-1.50392	0.685818	3.985	7.12054	2.66592	0.338293	0.671758	-1.43806	-1.05876	4.85782	0.612475	-0.938091	-0.410192	-1.49958	5.52944	-0.586768	2.69167	3.41733	2.13555	-0.0220909	-4.64591	0.00555556	-0.165303	-0.366909	2.51427	0.811616	-0.234303	-1.70475	-2.0382	-1.58308	1.34727
42	1.03579	2.45215	3.30056	1.08659	1.07394	1.70441	2.17056	-1.44178	4.37778	1.21916	-1.2068	-3.99543	3.46443	1.27602	2.38181	0.14297	0.364949	0.819606	-2.11615	0.946697	4.10291	6.35665	2.64198	0.20402	0.772061	-1.88421	-1.38036	4.94503	0.825495	-0.931091	-0.565434	-1.41288	5.65611	-1.20611	2.57033	3.16067	1.76136	0.287364	-5.14964	0.227222	-0.698626	-0.183697	2.28142	0.730394	-0.537879	-1.44424	-2.33156	-1.76312	0.500343
43	0.98853	2.53783	3.103	0.89097	0.730727	1.14864	2.32233	-0.880333	5.02361	1.17567	-1.27576	-3.2757	4.04324	1.125	2.24491	0.248182	0.217273	1.09297	-2.61203	1.276	4.21591	5.55533	2.55642	0.180303	0.925091	-2.17664	-1.45336	5.001	1.09555	-1.00818	-0.511303	-1.33994	5.723	-1.78282	2.57533	3.03467	1.44036	0.647636	-5.42373	0.391	-1.27152	0.168727	1.97767	0.503424	-0.717727	-1.00573	-2.45209	-1.74464	-0.347182
44	0.951106	2.60296	2.59789	0.459293	0.265061	0.633293	2.44844	-0.417444	5.43676	1.13777	-1.31172	-2.54596	4.66583	0.70401	1.80727	0.377899	0.0735354	1.38747	-3.01087	1.60201	4.29564	4.77947	2.29003	0.165848	1.01206	-2.29106	-1.27433	4.90998	1.30721	-1.20324	-0.342929	-1.37253	5.759	-2.35004	2.73022	2.98456	1.29618	0.997273	-5.33388	0.385667	-1.61438	0.567061	1.45862	0.0951212	-0.769242	-0.508434	-2.42659	-1.51636	-1.03078
45	0.89682	2.6307	1.94744	-0.155667	-0.251667	0.144444	2.44189	-0.183667	5.61622	1.01656	-1.44567	-1.95167	5.28522	0.0802222	1.02622	0.555667	-0.139889	1.70444	-3.362	1.78078	4.322	4.09278	1.76844	0.0143333	0.946333	-2.23867	-0.871333	4.58544	1.36911	-1.48567	-0.170333	-1.55178	5.77656	-2.963	3.00956	2.92367	1.392	1.306	-4.79167	0.0681111	-1.50178	0.910333	0.717	-0.481556	-0.776667	-0.0226667	-2.35856	-1.09856	-1.369
46	0.820586	2.63894	1.534	-0.834091	-0.585545	-0.281818	2.248	-0.296	5.57109	0.758545	-1.78445	-1.59491	5.839	-0.570273	0.0210909	0.786	-0.368818	2.04582	-3.69227	1.674	4.29309	3.52827	1.10364	-0.404273	0.758091	-2.05727	-0.340636	3.98509	1.22691	-1.69045	-0.105273	-1.86718	5.762	-3.46009	3.31	2.869	1.72645	1.55027	-3.86964	-0.586	-0.882182	1.09536	-0.135727	-1.06891	-0.851727	0.413636	-2.36945	-0.540545	-1.26082
47	0.729266	2.65025	1.63356	-1.36778	-0.510636	-0.558404	1.90944	-0.837556	5.28715	0.324293	-2.38102	-1.49863	6.22053	-0.953141	-0.874768	1.05935	-0.446263	2.39582	-3.94948	1.20174	4.22027	2.99605	0.569444	-1.06324	0.610848	-1.78591	0.26897	3.15652	0.882283	-1.61094	-0.245283	-2.23356	5.617	-3.64754	3.468	2.98633	2.10918	1.70345	-2.71906	-1.32989	0.162263	1.00782	-1.71193	-1.40178	-1.07282	0.763333	-2.55628	0.0845455	-0.715162
48	0.691217	2.66685	2.15533	-1.50575	0.0853939	-0.552303	1.63444	-1.66689	4.79246	-0.308707	-3.12138	-1.64967	6.30788	-0.801152	-1.25798	1.34158	-0.20902	2.72814	-4.01811	0.407323	4.07355	2.35718	0.374697	-1.68645	0.694606	-1.47876	0.926364	2.33419	0.449263	-1.16694	-0.665101	-2.49438	5.377	-3.45124	3.40344	3.36522	2.35873	1.68755	-1.46691	-1.80389	1.49636	0.561758	-2.32432	-1.30554	-1.47627	1.02364	-2.89533	0.662354	0.197747
49	0.738847	2.71244	2.943	-1.13912	1.09727	-0.225515	1.646	-2.58033	4.11636	-1.06861	-3.63612	-2.07288	6.02152	-0.118879	-0.949939	1.54927	0.362606	3.01506	-3.81027	-0.457273	3.81355	1.55915	0.573333	-1.97176	1.10336	-1.239	1.58173	1.85858	0.145212	-0.380545	-1.31258	-2.49909	5.20933	-2.80309	3.092	3.97667	2.33245	1.43136	-0.204182	-1.78033	2.9777	-0.236273	-2.21879	-0.735273	-2.07355	1.14724	-3.18612	1.06442	1.38691
50	0.901279	2.80011	3.84144	-0.354121	2.39539	0.43799	2.05878	-3.25778	3.29059	-1.74123	-3.62261	-2.59157	5.34172	1.00289	-0.0838384	1.61838	1.17268	3.21775	-3.31483	-1.08073	3.48945	0.796646	1.1621	-1.79761	1.84124	-1.14467	2.15103	1.93784	0.154576	0.69	-1.95812	-2.1639	4.866	-1.69618	2.53744	4.74956	1.98155	0.901091	1.00848	-1.18722	4.48751	-1.20285	-1.52444	0.256172	-2.81936	1.01029	-3.20326	1.18823	2.75784
51	1.21167	2.96498	4.76422	0.729131	3.85839	1.40018	2.84278	-3.38867	2.4016	-2.02515	-3.04095	-2.88178	4.36749	2.40874	1.1576	1.61838	2.1431	3.22594	-2.56214	-1.23785	3.28827	0.348869	2.11313	-1.17739	2.87258	-1.12345	2.51221	2.58271	0.587273	1.95727	-2.27781	-1.44878	4.96989	-1.44602	1.76956	5.61567	1.37191	0.149	2.13203	-0.0988889	5.94357	-1.95918	-0.464646	1.52718	-3.53261	0.548727	-2.76848	0.979586	4.22338
52	1.71802	3.16735	5.69133	1.97655	5.38155	2.52806	3.884	-2.90367	1.54152	-1.73864	-1.97939	-2.76364	3.22379	3.90503	2.57588	1.66297	3.24497	2.92912	-1.58445	-0.881818	3.33436	0.332182	3.30267	-0.179	4.13355	-0.968364	2.53982	3.66476	1.443	3.31627	-2.08327	-0.40197	5.289	1.1513	0.907333	6.523	0.552636	-0.593909	3.13773	1.328	7.29024	-2.16418	0.796	2.90455	-3.97609	-0.335394	-1.81336	0.556515	5.70452
53	2.37788	3.40846	6.61867	3.28653	6.87324	3.68907	5.08733	-1.95978	0.921303	-0.923434	-0.596848	-2.22262	2.12424	5.3672	4.02089	1.81869	4.44771	2.31488	-0.432172	-0.114646	3.58182	0.835626	4.59055	1.10059	5.54312	-0.53	2.12233	5.01222	2.61933	4.68706	-1.41262	0.858929	5.732	2.58748	0.100222	7.45522	-0.251364	-1.09727	4.02227	2.92289	8.49428	-1.72982	2.1769	4.2713	-4.00609	-1.57801	-0.439828	0.28	7.13365
54	3.19341	3.62543	7.52756	4.60091	8.25639	4.79936	6.37511	-0.717111	0.665859	0.299475	0.922727	-1.34222	1.30998	6.73962	5.38618	2.18959	5.69893	1.50558	0.822303	0.944525	4.00918	1.69378	5.88039	2.55629	7.0133	0.177879	1.22897	6.48234	4.00114	6.019	-0.360939	2.22257	6.27667	3.93574	-0.475667	8.40389	-0.698727	-1.18864	4.84361	4.53778	9.54851	-0.71797	3.60416	5.58192	-3.55745	-2.65466	1.20778	0.251717	8.46096
55	4.13673	3.76488	8.397	5.873	9.46264	5.79282	7.665	0.685	0.780909	1.76836	2.45291	-0.249273	0.979273	7.98873	6.60591	2.82464	6.93882	0.849364	2.11418	2.16564	4.61791	2.77236	7.10145	4.092	8.461	1.03818	0.169273	7.98118	5.47582	7.27255	0.941273	3.615	6.942	5.18782	-0.656	9.341	-0.614909	-0.749545	5.67591	6.067	10.4629	0.702818	4.98545	6.81373	-2.63936	-3.19809	2.995	0.527455	9.658
56	5.16422	3.79411	9.21878	7.065	10.494	6.67389	8.89578	2.13722	0.971667	3.33322	3.92122	0.982556	1.27567	9.11056	7.647	3.72356	8.11844	0.644556	3.40067	3.44322	5.384	3.96056	8.21033	5.61544	9.82233	2.02867	-0.625	9.44233	6.95489	8.42633	2.36778	4.99	7.71489	6.34011	-0.330222	10.2313	0.056	0.227	6.54467	7.42667	11.2503	2.33733	6.26167	7.94456	-1.35133	-3.00489	4.81244	1.26656	10.7138
57	6.23761	3.70004	10.0152	8.15523	11.365	7.44894	10.0608	3.54178	1.90479	4.87227	5.28325	2.28571	2.15567	10.1145	8.49928	4.86501	9.20988	0.974556	4.656	4.69316	6.22873	5.14839	9.18998	7.04412	11.0651	3.15512	-0.943121	10.8162	8.37656	9.47339	3.82267	6.30847	8.52178	7.40282	0.349222	11.0647	1.29445	1.67827	7.44161	8.6	11.9248	4.03006	7.4104	8.98044	0.154576	-2.21564	6.57236	2.36708	11.6289
58	7.32037	3.52198	10.8053	9.14091	12.1003	8.1273	11.1517	4.84167	2.738	6.27782	6.51539	3.58203	3.37024	11.0265	9.17845	6.23248	10.1999	1.79809	5.87412	5.85185	7.02264	6.27033	10.0493	8.326	12.1855	4.41864	-0.661273	12.0717	9.69736	10.4169	5.22679	7.55018	9.308	8.39376	1.259	11.8447	2.81827	3.37282	8.36873	9.59667	12.4955	5.67373	8.41873	9.94476	1.74109	-1.03127	8.20939	3.72585	12.4139
59	8.35226	3.30203	11.5878	10.0299	12.7298	8.73182	12.1663	6.00433	3.65204	7.51477	7.63761	4.80643	4.73024	11.8755	9.71714	7.71652	11.085	3.00712	7.05016	6.89582	7.69273	7.27962	10.8271	9.43957	13.1965	5.7653	0.0563636	13.1954	10.8928	11.2659	6.53216	8.71977	10.0402	9.32096	2.269	12.5789	4.48664	5.13745	9.351	10.4469	12.9642	7.19388	9.33165	10.8407	3.31052	0.389727	9.67636	5.20099	13.0829
60	9.31223	3.08355	12.3467	10.8342	13.2863	9.29535	13.1073	7.01956	4.59487	8.58426	8.66361	5.92357	6.06147	12.6928	10.1464	9.19746	11.865	4.38332	8.1764	7.81991	8.22318	8.17474	11.5499	10.388	14.1072	7.109	1.08482	14.1882	11.9575	12.0308	7.70459	9.82505	10.6991	10.1815	3.272	13.2717	6.17455	6.81491	10.3677	11.1858	13.3321	8.53733	10.1753	11.6622	4.79688	1.89064	10.9672	6.69243	13.6513
61	10.1991	2.86207	13.0587	11.5701	13.7924	9.83533	13.975	7.91967	5.52588	9.5117	9.613	6.91642	7.26379	13.4887	10.5048	10.5492	12.5422	5.79342	9.24515	8.63397	8.63227	8.981	12.2359	11.1794	14.9175	8.37809	2.29927	15.0581	12.8911	12.7255	8.73215	10.8608	11.2773	10.9583	4.21067	13.9217	7.75655	8.30736	11.3312	11.8327	13.6018	9.71191	10.9675	12.391	6.16273	3.37894	12.099	8.12145	14.1318
62	10.9945	2.66375	13.6946	11.982	14.2584	10.3633	14.7739	8.74689	6.42116	10.3301	10.4966	7.76943	8.3091	14.2483	10.8211	11.6622	13.125	7.12619	10.2503	9.35473	8.95936	9.71804	12.8937	11.8207	15.6246	9.5287	3.53842	15.8124	13.7154	13.3592	9.62579	11.8181	11.7803	11.6383	5.06989	14.5281	9.16545	9.56173	12.1745	12.3888	13.7752	10.7363	11.6981	13.0098	7.39321	4.8436	13.0964	9.43302	14.5357
63	11.7019	2.49856	14.225	12.6311	14.6841	10.9001	15.5049	9.52722	7.27132	11.0688	11.3278	8.49214	9.20846	14.9442	11.1069	12.5544	13.6241	8.29825	11.1807	9.99182	9.26745	10.4181	13.5203	12.3163	16.2269	10.523	4.69458	16.4579	14.4493	13.9364	10.4091	12.6832	12.2299	12.2272	5.85744	15.0906	10.3613	10.5865	12.8727	12.8586	13.8546	11.6246	12.3602	13.5031	8.49336	6.24225	13.982	10.5862	14.868
64	12.3273	2.35527	14.632	13.3206	15.0641	11.4629	16.163	10.279	8.08755	11.7378	12.1026	9.09691	10.0073	15.5637	11.3733	13.2883	14.0419	9.32673	12.0275	10.5465	9.60645	11.1156	14.1075	12.6772	16.7215	11.3699	5.73636	16.9996	15.1016	14.4546	11.095	13.4399	12.658	12.7365	6.597	15.605	11.3245	11.435	13.4247	13.26	13.8513	12.3819	12.9413	13.8576	9.47827	7.52609	14.7624	11.5518	15.1203
65	12.8717	2.22299	14.9016	13.7444	15.396	12.0596	16.7267	11.0073	8.88753	12.3456	12.7904	9.60079	10.7361	16.0797	11.6367	13.9042	14.3596	10.2275	12.7859	11.0322	9.99709	11.8141	14.6566	12.9214	17.1003	12.0964	6.69167	17.4404	15.6764	14.9067	11.7026	14.0885	13.0901	13.1785	7.30278	16.0673	12.0944	12.1473	13.8479	13.6146	13.7857	13.0095	13.4217	14.0709	10.3618	8.67552	15.4377	12.3521	15.2807
66	13.3426	2.10322	15.0602	14.0988	15.6792	12.6766	17.1938	11.7053	9.68283	12.8867	13.3569	10.0189	11.3997	16.466	11.9256	14.4238	14.5594	11.0173	13.4533	11.4633	10.4415	12.4932	15.1676	13.0592	17.3596	12.7272	7.61427	17.7806	16.177	15.2838	12.2427	14.6278	13.5326	13.5688	7.98833	16.4809	12.6851	12.748	14.1692	13.9486	13.6818	13.5061	13.7816	14.1592	11.1627	9.66723	16.0022	12.994	15.3546
67	13.7404	1.99098	15.132	14.396	15.917	13.2917	17.5563	12.3513	10.4707	13.3643	13.7903	10.3753	11.983	16.7083	12.2633	14.871	14.648	11.695	14.025	11.858	10.926	13.1397	15.6363	13.097	17.505	13.277	8.519	18.0263	16.61	15.588	12.722	15.061	13.9773	13.9223	8.651	16.8383	13.094	13.242	14.414	14.2767	13.5643	13.866	14.0203	14.1487	11.895	10.5107	16.4597	13.4903	15.3607
68	14.0691	1.89069	15.1409	14.643	16.1097	13.902	17.8067	12.9281	11.251	13.7841	14.1018	10.7025	12.4915	16.8407	12.6553	15.2604	14.6425	12.2566	14.4901	12.2347	11.4207	13.7429	16.0642	13.046	17.5479	13.7488	9.39379	18.1876	16.9835	15.8269	13.1371	15.3996	14.4027	14.2423	9.28767	17.1357	13.2833	13.6136	14.6078	14.6104	13.4573	14.0825	14.1554	14.0646	12.5598	11.2185	16.8301	13.8607	15.3203
69	14.3386	1.80833	15.1103	14.8503	16.2809	14.4975	17.9333	13.4291	12.0173	14.1509	14.3103	11.0281	12.9305	16.887	13.0868	15.6021	14.5699	12.6834	14.8411	12.6137	11.8999	14.2894	16.4705	12.9274	17.5058	14.1795	10.2334	18.2783	17.2953	16.0345	13.489	15.6565	14.7843	14.5239	9.89856	17.3812	13.2913	13.8638	14.7994	14.9616	13.3797	14.189	14.204	13.9327	13.1613	11.8005	17.1399	14.1268	15.2574
70	14.5581	1.74909	15.0583	15.0296	16.4475	15.0732	17.9483	13.8737	12.7678	14.4804	14.4483	11.3905	13.3158	16.8699	13.5442	15.9026	14.4554	12.9472	15.0794	13.0112	12.3496	14.7947	16.8711	12.7655	17.3964	14.5851	11.0302	18.3196	17.5424	16.2178	13.7844	15.8436	15.1017	14.7698	10.483	17.591	13.1323	13.9951	15.0118	15.3333	13.3402	14.2115	14.181	13.7764	13.6952	12.3223	17.3984	14.3076	15.1927
71	14.739	1.71889	14.9951	15.1947	16.6115	15.6229	17.8761	14.2833	13.4827	14.7969	14.5328	11.831	13.6728	16.8107	14.0171	16.1663	14.3166	13.0511	15.2166	13.4227	12.7545	15.2692	17.2726	12.5813	17.2376	14.9747	11.7654	18.3318	17.7364	16.3765	14.0371	15.9723	15.3422	14.9953	11.0511	17.7801	12.8429	14.0355	15.2113	15.7169	13.3384	14.1778	14.0907	13.617	14.1591	12.8132	17.6064	14.443	15.1413
72	14.8924	1.72139	14.9242	15.3533	16.7753	16.1335	17.7359	14.6539	14.1213	15.114	14.561	12.3462	14.0061	16.733	14.48	16.4065	14.1667	13.031	15.2697	13.8543	13.1204	15.6969	17.6815	12.393	17.0433	15.354	12.4375	18.3278	17.8945	16.5244	14.2454	16.0542	15.5078	15.2117	11.6146	17.9548	12.4895	14.0172	15.3701	16.1104	13.3718	14.1096	13.9527	13.4632	14.5521	13.2772	17.7596	14.5533	15.1051
73	15.0271	1.75546	14.854	15.5156	16.9418	16.6159	17.544	14.99	14.6945	15.434	14.5299	12.9442	14.3272	16.6509	14.9092	16.6431	14.0174	12.923	15.2557	14.3099	13.4671	16.0813	18.0933	12.214	16.8251	15.5485	13.0575	18.3143	18.0277	16.6735	14.4197	16.0972	15.609	15.4314	12.18	18.121	12.1452	13.9698	15.5055	16.513	13.4364	14.0224	13.7786	13.3178	14.8804	13.7179	17.8537	14.6611	15.0798
74	15.1593	1.82084	14.7871	15.6842	17.1143	17.0867	17.3092	15.3112	15.2319	15.7526	14.4595	13.6156	14.6623	16.5789	15.2976	16.8966	13.8699	12.7702	15.1935	14.7758	13.8052	16.4391	18.5005	12.0489	16.5922	16.2454	13.6397	18.2969	18.1433	16.8271	14.5739	16.112	15.6442	15.6613	12.7552	18.2764	11.8483	13.9369	15.644	16.9208	13.5246	13.9262	13.5854	13.1762	15.1574	14.1306	17.8946	14.7926	15.0628
75	15.2829	1.90951	14.7156	15.8588	17.2932	17.544	17.0552	15.515	15.7505	16.0661	14.3716	14.3254	15.0209	16.5124	15.6367	17.1828	13.7292	12.6151	15.1002	15.2428	14.141	16.7892	18.904	11.9003	16.3569	16.6901	14.2048	18.296	18.2458	16.9847	14.7113	16.1091	15.6153	15.8971	13.3421	18.4189	11.6126	13.9517	15.8021	17.3257	13.6267	13.8335	13.3753	13.0371	15.4007	14.5056	17.8822	14.9657	15.0522
76	15.4092	2.01689	14.6283	16.0427	17.4804	17.9773	16.794	15.8757	16.2523	16.3685	14.2912	15.0267	15.4029	16.4482	15.9165	17.4981	13.6005	12.4866	14.9883	15.7064	14.4815	17.1439	19.2974	11.7728	16.1318	17.1301	14.7577	18.0429	18.3352	17.1449	14.8399	16.095	15.5287	16.1405	13.9357	18.5507	11.4282	14.0284	15.9865	17.7103	13.7356	13.7521	13.1501	12.9092	15.627	14.7934	17.8264	15.1936	15.0475
77	15.5329	2.13839	14.525	16.2411	17.6725	18.3775	16.53	16.3111	16.7291	16.661	14.2308	15.696	15.8029	16.3917	16.1254	17.8408	13.4877	12.3995	14.8694	16.158	14.8251	17.5034	19.671	11.6702	15.9281	17.5633	15.2845	17.7234	18.4083	17.3045	14.9783	16.0773	15.3931	16.3949	14.5362	18.6731	11.2909	14.168	16.1952	18.0614	13.8426	13.6803	12.9261	12.8028	15.8438	14.964	17.7422	15.4796	15.0529
78	15.654	2.26712	14.4156	16.4533	17.8693	18.7323	16.2728	16.6747	17.1786	16.953	14.1884	16.3127	16.2024	16.3513	16.264	18.2092	13.3947	12.3658	14.7577	16.6	15.171	17.8624	20.0247	11.594	15.7553	17.98	15.773	17.301	18.4669	17.468	15.1401	16.0566	15.2103	16.6582	15.1511	18.7864	11.194	14.363	16.4213	18.3726	13.9409	13.614	12.7166	12.7196	16.051	15.0726	17.6384	15.8172	15.0736
79	15.7743	2.39872	14.312	16.6728	18.0694	19.0307	16.0333	17.0467	17.6055	17.2409	14.1728	16.8456	16.5849	16.3306	16.3416	18.6065	13.3236	12.3781	14.6586	17.0373	15.5245	18.207	20.3522	11.545	15.6173	18.3664	16.2287	16.8661	18.5158	17.6403	15.3282	16.0362	14.987	16.9283	15.78	18.8913	11.1236	14.6056	16.6584	18.635	14.0258	13.5501	12.5245	12.6618	16.2466	15.172	17.512	16.1936	15.1123
80	15.8938	2.52986	14.226	16.8938	18.2688	19.268	15.8161	17.4259	18.0114	17.5105	14.1889	17.2761	16.9418	16.3312	16.3634	19.0191	13.2725	12.4309	14.5708	17.4698	15.8875	18.5386	20.6486	11.5252	15.5149	18.7194	16.6488	16.4729	18.5573	17.826	15.5465	16.0215	14.7363	17.2039	16.4068	18.9912	11.0667	14.8861	16.8965	18.8426	14.0909	13.4891	12.3527	12.6325	16.4244	15.2605	17.3564	16.5993	15.1748
81	16.0119	2.65777	14.1656	17.1063	18.4634	19.4583	15.6228	17.81	18.3937	17.7554	14.2298	17.6132	17.2701	16.3553	16.3342	19.4315	13.2304	12.52	14.498	17.9073	16.2595	18.8565	20.9077	11.5355	15.4479	19.0469	17.0296	16.1464	18.5911	18.0238	15.7937	16.0151	14.4681	17.4805	17.0188	19.0928	11.0277	15.2012	17.1213	18.9921	14.1281	13.437	12.2044	12.6353	16.5846	15.3252	17.1732	17.0212	15.2619
82	16.1236	2.77493	14.129	17.3057	18.6565	19.5962	15.455	18.189	18.7425	17.9759	14.2836	17.866	17.5706	16.3918	16.2585	19.569	13.1902	12.6499	14.4479	18.3593	16.6396	19.1498	21.1234	11.5755	15.4165	19.3495	17.3877	15.8939	18.6192	18.222	16.0628	16.0205	14.184	17.7508	17.601	19.2	11.0148	15.5331	17.3275	19.083	14.1373	13.4027	12.0819	12.6725	16.7288	15.3466	16.9648	17.4435	15.3751
83	16.2351	2.88961	14.119	17.4953	18.848	19.6842	15.321	18.5588	19.0567	18.1759	14.3444	18.0452	17.8407	16.4255	16.1457	20.177	13.1426	12.8025	14.428	18.8228	17.0289	19.42	21.2988	11.6425	15.4168	19.6261	17.7298	15.7143	18.6445	18.4156	16.3436	16.0429	13.8983	18.0185	18.1293	19.3117	11.0303	15.86	17.5176	19.115	14.1223	13.3933	11.9873	12.7432	16.8593	15.3284	16.735	17.8566	15.5158
84	16.3343	2.98903	14.1314	17.6698	19.0357	19.7368	15.2226	18.9174	19.3349	18.3608	14.4002	18.1636	18.0685	16.4677	16.0084	20.3181	13.0768	12.9639	14.4413	19.2846	17.4211	19.6612	21.4286	11.7339	15.44	19.877	18.0502	15.5932	18.6702	18.6059	16.6334	16.0792	13.6239	18.2811	18.6038	19.4294	11.0576	16.1795	17.6806	19.0963	14.0888	13.4225	11.9264	12.8412	16.952	15.2685	16.491	18.2606	15.6783
85	16.4276	3.08477	14.156	17.8235	19.2182	19.7641	15.159	19.2673	19.5608	18.5345	14.4404	18.2412	18.2576	16.5164	15.8598	20.779	12.98	13.1258	14.4873	19.7394	17.8109	19.8609	21.5078	11.8443	15.4774	20.1023	18.3456	15.5102	18.6942	18.7871	16.9249	16.1192	13.3633	18.5317	19.022	19.5537	11.086	16.4695	17.8044	19.0297	14.044	13.4935	11.8902	12.9632	16.983	15.1518	16.2345	18.6493	15.8518
86	16.5057	3.16913	14.1931	17.948	19.3893	19.7736	15.1228	19.6091	19.741	18.6941	14.4749	18.2912	18.4035	16.5669	15.7093	20.9963	12.848	13.2864	14.5581	20.1776	18.193	20.0234	21.5452	11.9671	15.5225	20.3024	18.6155	15.4555	18.7075	18.9472	17.208	16.1574	13.1207	18.7618	19.3851	19.6843	11.1163	16.6582	17.8848	18.9168	13.9949	13.6056	11.8626	13.1074	16.9692	14.9886	15.9702	19.0092	16.0259
87	16.5705	3.24535	14.2476	18.0466	19.5396	19.7602	15.104	19.929	19.8922	18.8441	14.5134	18.3284	18.5167	16.6186	15.5636	21.1546	12.6747	13.4252	14.647	20.5861	18.5649	20.1468	21.5564	12.0941	15.5668	20.4755	18.857	15.4245	18.7045	19.0795	17.4742	16.1848	12.8912	18.9728	19.6964	19.816	11.155	16.7075	17.9249	18.7696	13.9463	13.7565	11.8335	13.2632	16.9444	14.7947	15.6999	19.3208	16.191
88	16.6218	3.31446	14.302	18.1336	19.6754	19.7445	15.093	20.2053	20.0112	18.9832	14.5499	18.3674	18.6218	16.6682	15.4204	21.2443	12.468	13.5151	14.7557	20.96	18.9316	20.2306	21.5569	12.2149	15.5983	20.6267	19.0655	15.4001	18.6886	19.1875	17.7152	16.195	12.6683	19.172	19.9527	19.9447	11.1999	16.6504	17.9246	18.606	13.8978	13.94	11.7992	13.4096	16.9337	14.5966	15.4311	19.5633	16.3384
89	16.6596	3.37677	14.3357	18.2107	19.8	19.741	15.0781	20.442	20.0933	19.0959	14.5818	18.4132	18.7213	16.7033	15.289	21.2834	12.2358	13.549	14.8833	21.2994	19.295	20.2853	21.5551	12.3224	15.6077	20.7573	19.2503	15.3581	18.6619	19.2743	17.9228	16.1943	12.4604	19.3514	20.1523	20.0717	11.249	16.533	17.8867	18.4471	13.8413	14.1507	11.746	13.5268	16.9587	14.4168	15.1627	19.7309	16.4607
90	16.6813	3.4317	14.3321	18.2798	19.9038	19.74	15.0492	20.6426	20.116	19.1746	14.6014	18.4665	18.803	16.7076	15.1747	21.2748	11.9885	13.5419	15.0208	21.6062	19.646	20.3174	21.5482	12.4051	15.5857	20.8631	19.4192	15.2867	18.6135	19.3374	18.0828	16.1867	12.2858	19.5017	20.299	20.1921	11.2952	16.3881	17.8181	18.3084	13.7721	14.3846	11.6632	13.5944	17.0291	14.2548	14.8881	19.834	16.5516
91	16.684	3.48022	14.277	18.3427	19.9777	19.7318	14.991	20.805	20.1595	19.2235	14.5986	18.531	18.8506	16.6671	15.0685	21.2262	11.7312	13.5039	15.1573	21.8763	19.9782	20.3255	21.5273	12.4503	15.5244	20.9393	19.5645	15.1865	18.5282	19.3644	18.186	16.1718	12.153	19.615	20.399	20.299	11.3263	16.2388	17.7217	18.193	13.6859	14.6355	11.5425	13.5869	17.1307	14.1145	14.6117	19.8863	16.6014
92	16.6635	3.52279	14.171	18.3919	20.0135	19.7251	14.8762	20.9263	20.1352	19.2507	14.5541	18.6142	18.8653	16.5853	14.9753	21.147	11.4683	13.4324	15.2823	22.1048	20.2869	20.3086	21.4712	12.4489	15.4239	20.9926	19.677	15.0627	18.402	19.3498	18.2393	16.1481	12.0628	19.6894	20.4449	20.3849	11.3299	16.0915	17.6006	18.1066	13.5833	14.8906	11.3834	13.4849	17.2436	13.9924	14.3427	19.899	16.6006
93	16.6185	3.56162	14.0368	18.4106	20.0039	19.7167	14.7066	21.0101	20.0685	19.2621	14.4694	18.7171	18.8546	16.4671	14.9009	21.0467	11.2027	13.3276	15.3888	22.3006	20.5741	20.2673	21.3557	12.3991	15.2916	21.0268	19.744	14.9223	18.231	19.3034	18.2542	16.1126	12.0046	19.729	20.4519	20.4493	11.2939	15.9676	17.4646	18.0472	13.4691	15.132	11.1971	13.2866	17.3576	13.8817	14.0767	19.8773	16.5434
94	16.5503	3.5982	13.8783	18.3839	19.9445	19.6979	14.478	21.061	19.9718	19.264	14.3622	18.8469	18.8237	16.3197	14.8357	20.9316	10.9464	13.2047	15.4757	22.4762	20.8472	20.1912	21.1674	12.304	15.1329	21.0331	19.7566	14.7739	18.0183	19.2476	18.2293	16.0596	11.9647	19.7212	20.434	20.4873	11.2132	15.8875	17.3377	18.014	13.3426	15.3436	10.9853	13.0141	17.4698	13.7769	13.813	19.836	16.4344
95	16.4619	3.63564	13.6881	18.307	19.8409	19.6711	14.1806	21.0924	19.8619	19.263	14.2396	19.0087	18.7833	16.1492	14.7722	20.8041	10.7031	13.0746	15.5468	22.6344	21.1091	20.0748	20.9034	12.1614	14.9521	21.0066	19.7334	14.6265	17.7667	19.1966	18.1589	15.9929	11.9329	19.6572	20.4039	20.4927	11.0955	15.8367	17.2329	17.9958	13.2068	15.5049	10.7405	12.6866	17.5721	13.6793	13.5482	19.8226	16.2759
96	16.351	3.67602	13.4531	18.1901	19.6959	19.6438	13.8146	21.1212	19.7567	19.263	14.0896	19.1889	18.7415	15.9588	14.7059	20.6557	10.4696	12.9376	15.6029	22.7691	21.3532	19.9203	20.57	11.9664	14.7519	20.9544	19.6956	14.4831	17.4779	19.1565	18.0463	15.9365	11.9107	19.542	20.3657	20.4604	10.9507	15.795	17.1444	17.9719	13.0618	15.6085	10.4325	12.3176	17.6432	13.576	13.2752	19.7565	16.0775
97	16.2122	3.72076	13.166	18.0328	19.5098	19.6103	13.388	21.1583	19.655	19.2604	13.9018	19.3554	18.7022	15.7467	14.6315	20.4642	10.2476	12.7678	15.6427	22.8767	21.5755	19.7331	20.154	11.7122	14.5289	20.8927	19.655	14.3362	17.1465	19.1232	17.9035	15.8955	11.8953	19.3861	20.312	20.3853	10.7679	15.7569	17.0612	17.923	12.9018	15.6601	10.0448	11.9247	17.6627	13.4484	12.9892	19.7241	15.8449
98	16.043	3.77291	12.8282	17.8352	19.2761	19.5636	12.9062	21.1993	19.5406	19.2472	13.6834	19.4856	18.6359	15.5168	14.5464	20.2091	10.0365	12.5465	15.6606	22.9539	21.7706	19.512	19.6554	11.3898	14.2779	20.8227	19.6065	14.1774	16.7605	19.0888	17.7341	15.8292	11.8809	19.1929	20.2268	20.2709	10.5394	15.7254	16.9741	17.8404	12.7206	15.6672	9.59796	11.5221	17.6183	13.2661	12.6881	19.6802	15.5789
99	15.8342	3.83287	12.4451	17.6007	18.997	19.4775	12.3942	21.2358	19.3894	19.2152	13.4348	19.5582	18.505	15.2575	14.4446	19.871	9.82702	12.2724	15.643	22.998	21.9342	19.2606	19.0915	10.9942	13.9944	20.733	19.5278	14.0057	16.3112	19.0502	17.5306	15.6912	11.8727	18.96	20.0926	20.1144	10.2803	15.708	16.8719	17.7109	12.5091	15.6282	9.09297	11.1118	17.5105	13.001	12.3613	19.6157	15.2774
100	15.5881	3.89558	12.023	17.328	18.671	19.324	11.868	21.263	19.186	19.153	13.142	19.549	18.297	14.957	14.314	19.444	9.6	11.951	15.584	23.001	22.051	18.984	18.474	10.52	13.68	20.61	19.404	13.814	15.794	19.011	17.291	15.468	11.856	18.681	19.888	19.904	10.001	15.709	16.723	17.515	12.253	15.541	8.507	10.697	17.345	12.628	11.993	19.531	14.928
[truncated: 45 more columns]

## Sheet: Rotation LHipFlex B44ComfM
all values Right	mean	std	steps
1	-3.43604	3.89979	-6.785	-0.165	-0.121	-3.759	-2.497	1.733	-2.011	-0.923	-5.696	3.521	-0.699	3.052	-9.226	-0.063	-5.815	-2.43	-3.039	-3.558	-4.043	2.274	-1.028	-3.578	-8.795	-1.974	-5.671	-2.554	-0.65	-2.807	-5.505	-0.27	-5.23	-5.721	-1.754	-8.257	-10.714	2.616	-1.739	-0.625	-0.74	3.826	-0.43	-4.297	-2.902	-3.414	0.683	-5.042	-7.781
2	-3.84021	3.73014	-7.03056	-0.725818	-1.08182	-4.13914	-3.12033	1.33615	-2.26555	-1.38344	-6.28467	2.3011	-1.3793	2.56345	-9.5193	-0.696	-6.21942	-2.6941	-3.04234	-3.88378	-4.09909	1.78576	-1.38857	-3.67652	-8.97501	-2.7138	-6.18393	-2.85943	-1.16045	-3.35418	-5.3273	-0.418909	-5.34422	-5.94055	-2.84093	-8.592	-10.825	2.18044	-1.66698	-1.40974	-0.893051	3.06333	-0.774879	-4.56094	-2.85882	-4.20879	0.872121	-5.61979	-8.12355
3	-4.21083	3.56983	-7.28411	-1.31145	-2.08836	-4.60574	-3.72022	0.914899	-2.50122	-1.90326	-6.82352	1.13494	-2.13874	1.95806	-9.82961	-1.26667	-6.56136	-2.9033	-3.00343	-4.27222	-4.18491	1.25811	-1.55241	-3.7823	-9.0722	-3.44475	-6.6551	-3.0364	-1.61482	-3.90609	-5.16417	-0.637636	-5.38	-6.20244	-3.93212	-8.63222	-10.8886	1.85855	-1.6537	-2.06286	-1.01575	2.24333	-1.22082	-4.83279	-2.79542	-4.92816	1.09485	-6.07936	-8.24812
4	-4.53569	3.42657	-7.438	-1.89573	-3.10491	-5.14564	-4.26767	0.470303	-2.69458	-2.48103	-7.32394	0.0493636	-2.99282	1.23536	-10.1157	-1.78633	-6.81427	-3.04664	-2.93839	-4.74867	-4.24291	0.707212	-1.42842	-3.868	-9.07458	-4.1143	-7.05306	-3.01045	-2.02418	-4.46918	-5.03142	-0.862909	-5.30533	-6.48906	-4.92939	-8.256	-10.9049	1.71139	-1.74448	-2.43867	-1.1163	1.385	-1.65964	-5.05345	-2.73091	-5.54927	1.33879	-6.37582	-8.14755
5	-4.75424	3.31677	-7.35756	-2.45473	-4.09145	-5.70172	-4.74244	0.00242424	-2.78573	-3.09497	-7.78129	-0.946394	-3.91355	0.488576	-10.3214	-2.24389	-6.95185	-3.08847	-2.78836	-5.29156	-4.17127	0.145232	-0.962242	-3.8577	-8.98264	-4.67565	-7.29492	-2.69801	-2.38745	-4.99945	-4.91227	-1.01127	-5.12489	-6.75698	-5.70838	-7.37333	-10.8406	1.8423	-1.95763	-2.4232	-1.1488	0.529667	-1.98939	-5.12206	-2.66564	-6.03491	1.64034	-6.49012	-7.86642
6	-4.80694	3.26428	-6.92533	-2.94827	-4.99709	-6.18775	-5.16044	-0.463808	-2.68538	-3.67359	-8.17857	-1.85274	-4.81712	-0.109848	-10.3976	-2.59389	-6.96585	-2.97556	-2.42413	-5.81422	-3.85191	-0.474869	-0.139879	-3.64912	-8.80409	-5.12177	-7.28417	-2.04721	-2.674	-5.39427	-4.75332	-1.01245	-4.861	-6.94601	-6.15101	-5.93244	-10.619	2.34554	-2.27153	-1.95529	-0.959879	-0.265	-2.11636	-4.91876	-2.55867	-6.32191	2.07632	-6.43897	-7.4687
7	-4.62713	3.29527	-6.06933	-3.28645	-5.77918	-6.47842	-5.554	-0.907939	-2.28221	-4.05618	-8.52597	-2.70197	-5.58561	-0.348636	-10.2965	-2.767	-6.86918	-2.63997	-1.66318	-6.18033	-3.15864	-1.19385	1.00958	-3.15673	-8.56982	-5.42497	-6.9433	-1.05518	-2.818	-5.48236	-4.46536	-0.823727	-4.50333	-6.97997	-6.17276	-3.99767	-10.1478	3.25597	-2.62264	-1.03676	-0.456	-0.978	-1.958	-4.32336	-2.32291	-6.43339	2.76861	-6.26964	-6.98318
8	-4.1665	3.42969	-4.76844	-3.35991	-6.38682	-6.51327	-5.88633	-1.32226	-1.45688	-4.11568	-8.85997	-3.49389	-6.10415	-0.145566	-10.0346	-2.67856	-6.68367	-2.01038	-0.488455	-6.27767	-2.02991	-1.96363	2.4207	-2.33676	-8.25919	-5.5874	-6.23199	0.237354	-2.73545	-5.11673	-3.94248	-0.423455	-3.99744	-6.77754	-5.71288	-1.70178	-9.30687	4.54153	-2.92319	0.277313	0.434515	-1.63933	-1.44958	-3.27785	-1.84673	-6.44648	3.74192	-6.03433	-6.38988
9	-3.40557	3.68586	-3.03867	-3.10609	-6.74018	-6.23866	-6.045	-1.70253	-0.242414	-3.75133	-9.13171	-4.19671	-6.26936	0.511273	-9.68491	-2.253	-6.41485	-1.03843	1.07811	-6.021	-0.494364	-2.62472	4.01233	-1.18715	-7.81447	-5.67241	-5.14076	1.7578	-2.35327	-4.26109	-3.07701	0.199818	-3.256	-6.25087	-4.83595	0.833667	-8.08057	6.12317	-3.07807	1.8994	1.74909	-2.27	-0.597061	-1.81779	-1.04709	-6.37761	4.94907	-5.76858	-5.6323
10	-2.33675	3.98645	-0.924	-2.48609	-6.81409	-5.63	-5.894	-2.02964	1.30045	-2.93009	-9.17582	-4.68473	-5.99009	1.58236	-9.34127	-1.451	-6.03382	0.279636	2.95409	-5.369	1.37964	-3.01118	5.701	0.263545	-7.10845	-5.699	-3.69382	3.42173	-1.64309	-2.92627	-1.81855	1.04636	-2.202	-5.34527	-3.58045	3.459	-6.48909	7.90127	-2.99982	3.73309	3.418	-2.835	0.524818	0.0160909	0.0772727	-6.12155	6.312	-5.47345	-4.64073
11	-0.985584	4.31272	1.51078	-1.50036	-6.60845	-4.68735	-5.28044	-2.25802	3.06951	-1.6942	-8.8043	-4.85317	-5.25662	2.96646	-8.99115	-0.251556	-5.46448	1.90387	5.01137	-4.28189	3.47291	-3.03291	7.40788	1.90291	-6.09641	-5.58956	-1.95505	5.14452	-0.623818	-1.17445	-0.239838	2.09691	-0.745667	-4.09237	-2.01162	5.99656	-4.59368	9.78037	-2.62465	5.67595	5.26677	-3.14767	1.84124	2.10085	1.49224	-5.50589	7.73235	-5.11212	-3.35815
12	0.56201	4.61603	4.09656	-0.19	-6.115	-3.42111	-4.26667	-2.35844	4.94389	-0.129222	-7.795	-4.60511	-4.16344	4.53811	-8.47533	1.24467	-4.622	3.75267	7.10633	-2.88411	5.644	-2.69089	9.07833	3.62033	-4.76789	-5.19889	-0.00744444	6.85011	0.646	0.893	1.56667	3.312	1.03311	-2.54656	-0.221556	8.36689	-2.49622	11.685	-1.92011	7.62844	7.155	-3.089	3.257	4.29767	3.112	-4.43922	9.09589	-4.62667	-1.765
13	2.23081	4.82506	6.69533	1.38891	-5.28555	-1.93188	-2.911	-2.37	6.80152	1.59688	-6.17076	-3.89288	-2.78058	6.15336	-7.62545	2.94267	-3.44991	5.69218	9.11745	-1.24833	7.75336	-2.04236	10.6936	5.34036	-3.16827	-4.30873	2.06718	8.48533	2.09155	3.14573	3.50412	4.66109	3.06067	-0.79	1.6877	9.398	-0.326576	13.5634	-0.890727	9.53576	8.97142	-2.586	4.69164	6.50382	4.831	-2.87864	10.3128	-3.96655	0.108909
14	3.98861	4.98087	9.19778	3.10664	-4.19118	-0.277202	-1.29922	-2.00469	8.54711	3.38401	-4.04405	-2.70229	-1.18058	7.72549	-6.33652	4.73044	-1.94385	7.61589	10.9844	0.548778	9.72891	-1.247	12.2676	7.0273	-1.38977	-2.89883	4.18658	10.0341	3.61209	5.40909	5.4736	6.10036	5.227	1.08529	3.60704	12.3544	1.79226	15.3931	0.436222	11.3915	10.6714	-1.56433	6.09521	8.66021	6.55373	-0.896121	11.3634	-3.10203	2.18676
15	5.74368	5.05012	11.5406	4.87891	-2.85882	1.49328	0.484667	-1.45039	10.1565	5.15958	-1.55053	-1.16341	0.564919	9.22085	-4.58379	6.50822	-0.130879	9.45749	12.7038	2.43711	11.5433	-0.789505	13.8295	8.67658	0.420697	-1.07152	6.28454	11.5088	5.13364	7.58709	7.39232	7.60009	7.405	2.99738	5.46765	14.3778	3.81719	17.1719	2.00371	13.2065	12.2823	-0.162333	7.44082	10.7537	8.21188	1.30461	12.2713	-2.03112	4.36397
16	7.48763	5.03759	13.7023	6.63427	-1.32082	3.34255	2.345	-0.615152	11.6471	6.88845	1.11106	0.638303	2.36082	10.6474	-2.38736	8.20867	1.86673	11.1988	14.3045	4.34767	13.1943	0.880636	15.4049	10.3095	2.16088	1.06006	8.32888	12.9366	6.60782	9.63427	9.21648	9.13391	9.48733	4.88458	7.23248	16.0957	5.75748	18.9107	3.75776	14.9935	13.851	1.545	8.74709	12.7974	9.79527	3.55624	13.0956	-0.778091	6.53609
17	9.18244	4.99306	15.6867	8.32691	0.371727	5.22666	4.20756	0.520576	13.0635	8.56552	3.73668	2.60137	4.16135	12.0441	0.065303	9.80078	3.92897	12.8588	15.8279	6.22744	14.7057	1.9178	17.0107	11.9483	3.76323	3.27974	10.3202	14.346	8.01718	11.5533	10.9306	10.6805	11.4411	6.70206	8.88776	17.742	7.65468	20.6197	5.6543	16.7643	15.4199	3.44267	10.0496	14.8085	11.3384	5.7737	13.9124	0.610758	8.62745
18	10.8543	4.98305	17.5104	8.70091	2.14973	7.08824	6.02256	1.91378	14.4533	10.2061	6.19128	4.62737	5.94412	13.4488	2.61379	11.2934	5.95045	14.4758	17.3255	8.04711	16.116	2.90514	18.649	13.5888	5.20576	5.4563	12.2721	15.7568	9.37755	13.3703	12.5623	12.2306	13.2842	8.43484	10.4457	19.3201	9.55477	22.3044	7.64252	18.5239	17.0026	5.41267	11.3831	16.7872	12.8906	7.86356	14.7986	2.07997	10.6015
19	12.5096	4.95728	19.196	11.5032	3.96955	8.89573	7.761	3.50545	15.8599	11.8355	8.37164	6.634	7.68209	14.8784	5.12882	12.714	7.865	16.0942	18.8171	9.783	17.475	3.84873	20.3088	15.2089	6.55709	7.47055	14.1958	17.1805	10.7277	15.1399	14.1524	13.7806	15.058	10.0877	11.9356	20.818	11.4849	23.9624	9.65982	20.2718	18.5834	7.416	12.7736	18.725	14.4949	9.769	15.795	3.569	12.4699
20	14.1279	4.95077	20.7529	13.0295	5.80009	10.6498	9.40267	5.27424	17.3123	13.4835	10.3294	8.57411	9.37109	16.3313	7.532	14.0911	9.66321	17.7454	20.3001	11.4109	18.8049	4.78119	21.9702	16.794	7.88226	9.31623	16.0941	18.6213	12.1128	16.9064	15.7424	15.3254	16.8027	11.675	13.3992	22.2013	13.4455	25.5864	11.6525	22.0031	20.1386	9.39133	14.2364	20.6089	16.1762	11.5264	16.9145	5.02315	14.2735
21	15.7252	4.95068	22.204	14.5532	7.61909	12.3767	10.9726	7.16838	18.8118	15.1676	12.1169	10.4257	11.0199	17.7843	9.79285	15.4489	11.3675	19.4458	21.7578	12.956	20.1069	5.74766	23.6081	18.3276	9.24012	11.0061	17.9616	20.0721	13.5692	18.6849	17.3613	16.8597	18.5452	13.2218	14.8601	23.4653	15.4091	27.1648	13.5888	23.7086	21.6344	11.3113	15.7674	22.4235	17.9369	13.1957	18.1522	6.41261	16.0579
22	17.3031	4.9485	23.559	16.0883	9.39564	14.0937	12.4967	9.10503	20.3436	16.8822	13.7915	12.1916	12.6428	19.2254	11.9489	16.7837	13.0194	21.1816	23.173	14.4417	21.3835	6.77642	25.1935	19.7995	10.6719	12.5825	19.784	21.5253	15.1168	20.4727	19.0184	18.3795	20.2853	14.754	16.3224	24.5883	17.3381	28.6857	15.456	25.3711	23.0535	13.168	17.3452	24.1507	19.7601	14.8465	19.491	7.74373	17.8595
23	18.8612	4.99194	24.8237	17.634	11.106	15.8069	14.0023	11.0117	21.8863	18.6026	15.4227	13.9014	14.2541	20.6553	14.0253	18.0737	14.676	22.9154	24.5401	15.8971	22.642	7.334	26.6986	21.2067	12.1778	14.1189	21.5439	22.9699	16.757	22.258	20.7102	19.88	22.0043	16.29	17.7816	25.5599	19.1962	30.136	17.2563	26.9756	24.3841	14.967	18.945	25.7783	21.603	16.5377	20.9204	8.207	19.6893
24	20.4003	4.97163	26.0059	19.1809	12.7318	17.5115	15.5071	12.8262	23.4162	20.3156	17.0516	15.5774	15.8642	22.0752	16.0495	19.2937	16.3679	24.6026	25.8533	17.3492	23.8989	8.76189	28.1029	22.5485	12.724	15.6526	23.2211	24.399	18.4705	24.0218	22.4247	21.3587	23.6768	17.8409	19.2287	26.3757	20.954	31.5066	19.0002	28.5068	25.6186	16.739	20.5485	27.2989	23.4336	18.2869	22.4218	10.0122	21.5366
25	21.9196	4.88663	27.1217	20.7146	14.3035	19.1895	17.0167	14.5325	24.9064	22.0118	18.6928	17.2312	17.4767	23.4815	18.0436	20.423	18.1029	26.2088	27.1095	18.822	25.1716	10.2723	29.3972	23.8163	15.3772	17.1976	24.8024	24.496	20.2179	25.751	24.1419	22.8155	25.2713	19.4036	20.6549	27.047	22.5813	32.7967	20.7	29.95	26.7428	18.497	22.1269	28.7055	25.2279	20.075	23.9764	11.7999	23.3716
26	23.421	4.828	28.1866	22.2214	15.8496	20.8251	18.5314	16.1294	26.3506	23.6841	20.352	18.8645	19.0914	24.8713	20.023	21.4487	19.8662	27.7086	28.3049	20.3271	26.4673	11.5743	30.5827	24.9859	17.0656	18.753	26.2873	27.4537	21.9754	27.4344	25.8477	24.2456	26.7776	20.9778	22.0619	27.5927	24.0873	34.0124	22.3581	31.2884	27.7679	20.254	23.6387	29.9896	26.9692	21.873	25.5597	13.301	25.1565
27	24.8691	4.73705	29.2023	23.6888	17.3989	22.413	20.0513	17.6514	27.75	25.3234	22.016	20.4814	20.7002	26.2345	21.9921	22.3707	21.618	29.0844	29.432	21.8678	27.7882	12.9085	31.6631	26.0464	18.8059	20.3113	27.6791	29.1755	23.7266	29.065	27.5324	25.6453	28.192	22.5576	23.4532	28.0158	25.4854	35.1557	23.9657	32.5027	28.6898	22.0073	25.0628	31.1483	28.6388	23.6545	27.1456	14.92	26.8615
28	26.2635	4.61749	30.17	25.1058	18.9729	23.9528	21.576	19.1545	29.1064	26.9266	23.6718	22.0848	22.2887	27.5519	23.954	23.193	23.3077	30.3267	30.4863	23.44	29.1268	14.2535	32.6385	27.0262	20.5886	21.8763	28.9835	30.9743	25.4524	30.6361	29.1809	27.0049	29.512	24.1358	24.835	28.316	26.7847	36.2147	25.5127	33.5726	29.4829	23.758	26.395	32.2307	30.2109	25.3995	28.7005	16.6507	27.528
29	27.6268	4.46908	31.079	26.4695	20.5765	25.4407	22.826	20.6569	30.4141	28.488	25.3047	23.6677	23.8483	28.8136	25.9093	23.9126	24.9086	31.4341	31.4558	25.0262	30.4634	15.6033	33.5021	27.9393	22.3967	23.4585	30.2063	32.7249	27.1367	32.1327	30.7757	28.3129	30.7231	25.7077	26.2101	28.4637	27.9889	37.1727	26.9835	34.4795	30.1119	25.5103	27.632	33.2788	31.6685	27.0958	30.1965	18.4703	29.5283
30	28.9111	4.31139	31.9261	27.7772	22.2053	26.8723	23.9313	22.146	31.6597	29.9945	26.9028	25.2134	25.3669	30.0118	27.8638	24.5446	26.4183	32.4133	32.3309	26.6057	31.7721	16.9463	34.2428	28.7865	24.1914	25.0673	31.3527	34.3437	28.7638	33.5393	32.2949	29.5591	31.8474	27.2695	27.5774	28.4656	29.0922	38.0093	28.3654	35.2107	30.5949	27.253	28.7782	34.2765	32.9935	28.7137	31.6006	20.3535	31.3783
31	30.1197	4.12153	32.6983	29.0267	23.8623	28.2412	26.131	23.6398	32.8096	31.425	28.4503	26.7144	26.8332	31.1378	29.8212	25.1063	27.8379	33.2707	33.0988	28.161	33.0281	18.2692	34.8504	29.5673	25.9378	26.6971	32.427	35.7799	30.3242	34.8395	33.7129	30.7333	32.884	28.8172	28.9288	28.3147	30.0704	38.7081	29.6509	35.753	30.9763	28.981	29.8367	35.1906	34.1605	30.2593	32.8773	22.2678	32.6697
32	31.2252	3.92927	33.381	30.2097	25.5417	29.5412	27.612	25.1771	33.8421	32.7534	29.9168	28.1601	28.231	32.19	31.7653	25.6139	29.1703	34.0099	33.7475	29.6744	34.2064	19.5598	35.3175	30.2794	27.6007	28.3264	33.4314	37.0091	31.8054	36.0114	34.9971	31.8236	33.8166	30.3388	30.2469	28.009	30.9224	39.26	30.8297	36.0966	31.2645	30.6883	30.8084	35.9955	35.1476	31.7743	33.992	24.1833	33.844
33	32.2225	3.73686	33.9643	31.3169	27.2286	30.771	29.0406	26.7578	34.738	33.9691	31.2596	29.534	29.557	33.1511	33.6719	26.0767	30.4149	34.6416	34.2854	31.1217	35.2854	20.8019	35.6411	30.9035	29.1376	29.9145	34.3645	38.0213	33.1908	37.0382	36.1234	32.8147	34.6181	31.8132	31.5142	27.5516	31.6343	39.6569	31.8877	36.2618	31.4349	32.3583	31.6898	36.6735	35.9339	33.277	34.8953	26.0686	34.8928
34	33.1014	3.55693	34.4437	32.345	28.903	31.9177	30.3883	28.3403	35.48	35.0573	32.466	30.814	30.8037	34.0127	35.505	26.5	31.565	35.165	34.7137	32.484	36.256	22.0027	35.8227	31.406	30.505	31.429	35.2183	38.8147	34.461	37.91	37.069	33.682	35.265	33.2207	32.7057	26.9787	32.1937	39.89	32.806	36.262	31.5037	33.968	32.478	37.216	36.501	34.7473	35.5767	27.896	35.812
35	33.8444	3.39791	34.8202	33.2734	30.5265	32.9644	31.631	29.9011	36.0613	36.0035	33.5153	31.993	31.9573	34.7715	37.1972	26.8906	32.6018	35.5848	35.0373	33.7547	37.1035	23.169	35.8673	31.7525	31.7051	32.8338	35.9806	39.3923	35.5823	38.6022	37.8093	34.3762	35.7522	34.5367	33.7904	26.3456	32.59	39.9513	33.5805	36.1245	31.5176	35.456	33.1556	37.6116	36.811	36.1415	36.0318	29.6319	36.5929
36	34.4591	3.27515	35.1033	34.1057	32.0775	33.8899	32.749	31.4027	36.4854	36.7829	34.3772	33.0545	32.9932	35.4209	38.7276	27.2497	33.5198	35.9058	35.2595	34.9194	37.8465	24.3108	35.7846	31.9501	32.7351	34.0518	36.6386	39.7616	36.543	39.1335	38.3329	34.872	36.0731	35.7309	34.745	25.7094	32.8207	39.8408	34.2274	35.8909	31.55	36.7407	33.7281	37.89	36.895	37.3954	36.2579	31.2529	37.2413
37	34.9443	3.16169	35.313	34.8293	33.5417	34.678	33.731	32.8336	36.7457	37.3771	35.0792	33.9811	33.9033	35.9587	39.407	27.572	34.3007	36.1321	35.3898	35.967	38.4852	25.4331	35.5875	32.0003	33.5823	35.0722	37.1781	39.9345	37.3304	39.5092	38.6264	35.1404	36.232	36.7785	35.5425	25.143	32.8915	39.5675	34.7651	35.6125	31.6863	37.756	34.1934	38.1157	36.7478	38.4705	36.2612	32.7333	37.7556
38	35.3109	3.10243	35.468	35.4354	34.8915	35.3332	34.5499	34.1814	36.8736	37.8028	35.6347	34.7657	34.6906	36.3791	41.059	27.8422	34.9346	36.2717	35.4547	36.8652	39.0153	26.5388	35.2961	31.9053	34.2334	35.8577	37.5832	39.9245	37.9424	39.7351	38.6859	35.1665	36.2214	37.6604	36.1978	24.7642	32.8496	39.156	35.2109	35.341	31.9927	38.4853	34.5518	38.3414	36.3695	39.3586	36.0406	34.0543	38.1313
39	35.5538	3.04794	35.5962	35.9205	36.0949	35.8516	35.2276	35.4212	36.8924	38.0691	36.0475	35.4233	35.3543	36.6899	41.4372	28.0509	35.4126	36.33	35.4751	37.6272	39.4254	27.6311	34.9368	31.6747	34.7	36.3578	37.8387	39.7496	38.3815	39.8224	38.5326	34.9535	36.0951	38.3649	36.7137	24.6317	32.7257	38.6472	35.5716	35.1237	32.5189	39.0293	34.806	38.5593	35.808	40.0486	35.6208	35.2043	38.3654
40	35.7126	3.03823	35.7203	36.278	37.1462	36.2354	35.7707	36.5544	36.8353	38.1839	36.326	35.9599	35.89	36.9063	42.8523	28.1823	35.7303	36.3078	35.4726	38.252	39.7017	28.7018	34.5431	31.327	34.975	36.6053	37.9317	39.4335	38.6526	39.7787	38.175	34.5232	35.8833	38.8808	37.096	24.7873	32.5636	38.0835	35.8622	34.9991	33.3332	39.428	34.9648	38.7595	35.1718	40.5188	35.032	36.1725	38.4564
41	35.7841	3.0222	35.8634	36.5175	38.0344	36.491	36.1894	37.5684	36.7403	38.1616	36.4927	36.3758	36.2963	37.0321	43.3432	28.2263	35.8853	36.2105	35.4701	38.7387	39.8432	29.7592	34.1543	30.8904	35.0434	36.5892	37.8475	39.0084	38.7671	39.6296	37.6544	33.9155	35.6224	39.2295	37.3489	25.2228	32.4149	37.5056	36.0854	35.0051	34.3675	39.699	35.0505	38.9623	34.5993	40.7617	34.3065	36.944	38.4044
42	35.7977	3.01363	36.0507	36.6607	38.7254	36.6369	36.4872	38.4312	36.6459	38.038	36.5681	36.6704	36.5998	37.0683	43.6311	28.1769	35.8885	36.0578	35.4919	39.0762	39.8678	30.8483	33.8121	30.3946	34.9106	36.3194	37.6103	38.5156	38.7438	39.4105	37.017	33.1912	35.3549	39.4176	37.4791	25.8947	32.3371	36.9577	36.2419	35.1595	35.5442	39.889	35.0978	39.2043	34.1969	40.8215	33.4951	37.507	38.2176
43	35.7767	3.01517	36.3093	36.7302	39.2189	36.7026	36.6777	39.1467	36.5968	37.8629	36.5737	36.8645	36.8172	37.0153	43.7305	28.0353	35.767	35.8758	35.5461	39.2703	39.789	31.9702	33.548	29.8674	34.6243	35.8549	37.3039	38.0006	38.6102	39.1522	36.3195	32.427	35.1227	39.4525	37.4997	26.7087	32.3904	36.4842	36.3337	35.4519	36.7714	40.015	35.147	39.5212	33.9641	40.7228	32.6543	37.8545	37.915
44	35.7395	3.03062	36.6573	36.7579	39.388	36.7119	36.7832	39.7146	36.6206	37.6797	36.5624	36.9757	36.9768	36.8693	43.6496	27.8088	35.5404	35.6945	35.6333	39.3478	39.6205	33.0524	33.3808	29.3472	34.2224	35.2372	37.022	37.5138	38.3949	38.8892	35.6278	31.7108	34.9348	39.339	37.4643	27.5529	32.5916	36.1142	36.3649	35.8497	37.9282	40.1423	35.2325	39.9162	33.8403	40.4792	31.8487	37.9802	37.5268
45	35.7058	3.06744	37.0956	36.783	39.644	36.6984	36.8269	40.1153	36.7311	37.5263	36.576	37.0302	37.1011	36.6394	43.4303	27.5101	35.2327	35.5433	35.7488	39.3339	39.372	34.0163	33.3152	28.8697	33.749	34.5461	36.8288	37.1016	38.128	38.647	35.0512	31.119	34.782	39.0884	37.4307	28.3258	32.9394	35.8536	36.3482	36.3008	38.9133	40.3457	35.3873	40.3633	33.7363	40.0803	31.1326	37.878	37.09
46	35.68	3.11517	37.607	36.8574	39.5535	36.701	36.844	40.3611	36.9196	37.437	36.6817	37.0713	37.22	36.3204	43.1126	27.162	34.8676	35.4375	35.8775	39.259	39.0465	34.8213	33.3414	28.466	33.2555	33.8523	36.7271	36.7897	37.8252	38.4455	34.6952	30.7181	34.658	38.7193	37.4538	28.926	33.4005	35.6947	36.3003	36.7435	39.638	40.628	35.63	40.8291	33.5739	39.5702	30.5375	37.5471	36.6421
47	35.6611	3.1723	38.1586	37.017	39.3121	36.7515	36.8852	40.422	37.1659	37.424	36.9221	37.1454	37.3496	35.9105	42.729	26.7943	34.4686	35.3658	35.9988	39.158	38.6542	35.4529	33.4337	28.1463	32.7874	33.2294	36.6477	36.5742	37.5021	38.2838	34.4915	30.505	34.5493	38.2495	37.5567	29.2132	33.9177	35.6297	36.2401	37.111	40.0394	40.9973	35.9552	41.28	33.321	38.9806	30.0788	36.9958	36.2197
48	35.6338	3.23946	38.6939	37.2816	38.9526	36.8525	36.983	40.4266	37.4489	37.4662	37.2623	37.2792	37.4906	35.4072	42.3057	26.4299	34.0627	35.3049	36.0897	39.0643	38.1904	35.8973	33.5529	27.8878	32.3946	32.7457	36.4927	36.4193	37.1775	38.1604	34.3531	30.4466	34.463	37.7363	37.7105	29.1773	34.4159	35.6531	36.1865	37.3319	40.1202	41.4313	36.3389	41.6548	32.9863	38.3562	29.7714	36.2512	35.8528
49	35.5913	3.30791	39.1607	37.6481	38.5114	36.9886	37.145	40.2636	37.7432	37.5248	37.657	37.4759	37.6281	34.8292	41.8595	26.077	33.6776	35.2163	36.1371	38.9887	37.6732	36.148	33.6464	27.633	32.1519	32.4486	36.2058	36.2688	36.8848	38.0746	34.357	30.4819	34.348	37.2693	37.8346	28.8097	34.7978	35.7551	36.1506	37.3914	39.8922	41.923	36.7316	41.8475	32.5811	37.7544	29.6449	35.3738	35.562
50	35.5145	3.38326	39.5189	38.0909	38.0463	37.1248	37.3604	40.0193	38.0133	37.548	38.0546	37.7038	37.7262	34.2566	41.4009	25.729	33.3333	35.0501	36.1432	38.922	37.1474	36.2147	33.6589	27.3205	32.1013	32.3808	35.8014	36.0631	36.654	38.0307	34.5458	30.5447	34.1631	36.9189	37.8525	28.139	35.0059	35.9013	36.1307	37.3532	39.3078	42.465	37.0792	41.7695	32.0746	37.2328	29.6858	34.4622	35.3547
51	35.3958	3.4674	39.7556	38.5634	37.6288	37.2055	37.5953	39.7197	38.2166	37.4799	38.4108	37.9305	37.7465	33.7649	40.9476	25.3657	33.0466	34.7568	36.1163	38.8446	36.6681	36.1077	33.5531	26.9141	32.1971	32.4147	35.3313	35.7495	36.4942	38.0192	34.8241	30.5524	33.9552	36.7005	37.7212	27.2279	35.0445	36.0325	36.1098	37.2799	38.3317	43.0297	37.3192	41.3718	31.424	36.8255	29.8694	33.6302	35.2216
52	35.2201	3.56641	39.8767	38.9905	37.3126	37.1677	37.7923	39.3928	38.3152	37.2879	38.7181	38.1482	37.6501	33.3968	40.5355	24.9737	32.8349	34.3237	36.0651	38.747	36.2634	35.8498	33.3261	26.3994	32.3409	32.4051	34.8404	35.3028	36.3844	37.9773	35.0692	30.424	33.6177	36.576	37.4333	26.1893	34.9744	36.1011	36.0753	37.1841	37.0796	43.555	37.4003	40.6649	30.6111	36.5436	30.1342	32.9565	35.1383
53	34.9864	3.6809	39.8886	39.3039	37.1348	36.9738	37.9148	39.0543	38.2806	37.0027	39.001	38.3573	37.4073	33.1303	40.2039	24.5691	32.7014	33.7786	35.9705	38.6331	35.8909	35.4705	32.9876	25.7655	32.4125	32.2464	34.3416	34.7421	36.2713	37.8231	35.2042	30.1295	33.1104	36.472	37.0099	25.1076	34.8779	36.097	36.0219	37.0385	35.7398	43.877	37.3181	39.7375	29.6538	36.3904	30.4084	32.4634	35.0695
54	34.6941	3.81217	39.7837	39.4607	37.0455	36.6186	37.9598	38.7343	38.0967	36.6903	39.2565	38.5521	37.0278	32.8657	39.9724	24.184	32.6217	33.1357	35.7928	38.5114	35.4845	34.9985	32.5193	25.0007	32.3406	31.9603	33.8172	34.1081	36.0921	37.5065	35.196	29.6961	32.4843	36.3111	36.4691	24.0369	34.7863	36.03	35.9536	36.8142	34.4603	44.011	37.1324	38.7144	28.5922	36.3556	30.6356	32.1223	34.9806
55	34.3384	3.95706	39.544	39.4504	36.9466	36.1545	37.954	38.4925	37.7798	36.4132	39.4294	38.6931	36.5836	32.4861	39.7845	23.828	32.5225	32.38	35.4983	38.37	34.9632	34.4871	31.8814	24.108	32.1205	31.5242	33.2404	33.4205	35.8117	37.028	35.0025	29.1645	31.803	36.0027	35.7865	23.025	34.6596	35.9047	35.8645	36.5005	33.3861	44.009	36.9191	37.7063	27.4529	36.3991	30.774	31.8714	34.8417
56	33.9073	4.11042	39.1407	39.287	36.736	35.6719	37.9091	38.3518	37.3442	36.1648	39.4397	38.7151	36.1327	31.9168	39.564	23.4472	32.3287	31.5009	35.0492	38.145	34.243	34.0087	31.0583	23.107	31.7599	30.8829	32.5921	32.6611	35.428	36.411	34.6166	28.573	31.1144	35.4796	34.9284	22.1233	34.4547	35.7251	35.7261	36.0843	32.5571	43.916	36.7073	36.793	26.2527	36.4701	30.7684	31.6483	34.6253
57	33.3874	4.26706	38.5924	38.9627	36.3345	35.2409	37.7934	38.2852	36.7891	35.8725	39.2312	38.5489	35.6851	31.1281	39.242	22.9466	31.9998	30.5278	34.4339	37.793	33.2669	33.6253	30.083	22.0229	31.2718	30.0739	31.877	31.813	34.927	35.6444	34.067	27.9588	30.365	34.7844	33.8923	21.3439	34.1518	35.5143	35.5047	35.5299	31.9243	43.7907	36.4656	36.0245	24.9993	36.485	30.5663	31.4021	34.2991
58	32.774	4.4189	37.9103	38.4807	35.7867	34.8676	37.5513	38.1805	36.1104	35.4803	38.8217	38.1823	35.2007	30.1578	38.7512	22.2603	31.5135	29.5221	33.6725	37.298	32.1511	33.3029	29.0175	20.8713	30.6965	29.1603	31.1174	30.8967	34.2735	34.7093	33.3923	27.3628	29.4643	34.0072	32.713	20.676	33.7593	35.318	35.1852	34.811	31.4041	43.666	36.1499	35.4006	23.7169	36.3293	30.152	31.0904	33.8329
59	32.0695	4.55692	37.0948	37.8381	35.1174	34.5305	37.1536	37.9383	35.2987	34.9573	38.2507	37.6395	34.6583	29.0973	38.0385	21.3859	30.8426	28.5427	32.7736	36.6609	31.0091	32.9106	27.9134	19.6547	30.0691	28.2316	30.3404	29.9658	33.4248	33.5721	32.6244	26.807	28.3546	33.2143	31.447	20.0756	33.2934	35.1809	34.771	33.9551	31.2075	43.5097	35.7309	34.882	22.4394	35.9612	29.5514	30.6861	33.2321
60	31.2643	4.67612	36.112	37.0607	34.3232	34.1938	36.5868	37.5099	34.3407	34.2798	37.5619	36.9375	34.0281	28.0346	37.0984	20.3614	29.9847	27.6225	31.7348	35.855	29.919	32.3533	26.8034	18.3783	29.3935	27.3285	29.5629	29.0694	32.3808	32.2551	31.7969	26.279	27.0403	32.4302	30.1306	19.4537	32.7305	35.0236	34.2559	33.0244	30.3777	43.235	35.1821	34.3974	21.2017	35.3194	28.8339	30.1871	32.5401
61	30.3648	4.77093	34.918	36.1665	33.3606	33.8299	35.876	36.8627	33.2641	33.404	36.8059	36.0779	33.2659	26.9918	35.9529	19.2297	28.9855	26.7718	30.5404	34.8543	28.8985	31.6256	25.6949	17.0563	28.6305	26.4504	28.7875	28.2245	31.1984	30.8226	30.9394	25.721	25.623	31.6505	28.7669	18.6663	32.0104	34.5436	33.624	32.0823	29.7447	42.759	34.4628	33.878	20.0446	34.366	28.0118	29.603	31.8116
62	29.376	4.84508	33.506	35.1431	32.2247	33.4123	35.0617	36.0104	32.1052	32.3557	35.9747	35.0705	32.3669	25.9509	34.6824	18.0097	27.9411	25.9742	29.2107	33.6772	27.9255	30.803	24.5852	15.7107	27.7411	25.5759	28.0072	27.4142	29.9476	29.3325	30.0638	25.0528	24.1566	30.8557	27.3406	17.6086	31.0748	33.4957	32.8871	31.162	28.9215	41.9953	33.5538	33.2935	18.9988	33.1391	27.0671	28.9455	31.56
63	28.3014	4.90502	31.9187	34.0162	30.9427	32.8817	34.177	34.9213	30.8916	31.2218	35.0526	33.9197	31.4241	24.8831	33.3992	16.7006	26.9088	25.2117	27.7831	32.3799	26.9721	29.9774	23.4714	14.3669	26.7331	24.6855	27.2136	26.6076	28.6706	27.8148	29.134	24.2299	22.672	30.0311	25.8365	16.2521	29.9222	31.9661	32.0864	30.2464	27.8631	41.052	32.4882	32.5879	18.0775	31.8185	26.0014	28.2231	30.5191
64	27.1783	4.96468	30.211	32.8647	29.5682	32.1693	33.248	33.5888	29.6445	30.0739	34.078	32.6445	30.5174	23.7832	32.1793	15.291	25.8979	24.4758	26.2786	31.044	26.0333	29.2	22.3571	13.0476	25.6323	23.7622	26.543	25.783	27.3768	26.2794	28.0946	23.2703	21.21	29.1785	24.2635	14.638	28.6109	30.1714	31.2786	29.3114	26.6722	39.986	31.3274	31.7514	17.284	30.5159	24.8135	27.4361	29.6116
65	26.041	5.03951	28.4149	31.7666	28.1432	31.2597	32.2524	32.1429	28.3898	28.933	33.1049	32.1948	29.6654	22.672	31.0254	13.7727	24.8949	23.7602	24.7202	29.7348	25.1115	28.4392	21.2459	11.7687	24.46	22.8095	26.1694	24.9294	26.0645	24.7365	26.9097	22.2257	19.7944	28.3044	22.6589	12.8442	27.2082	28.2703	30.5072	28.3325	25.4209	38.7767	30.0942	30.8231	16.6072	29.2509	23.5184	26.5948	28.8337
66	24.8536	5.09557	26.5704	30.7624	26.6772	30.1687	31.1673	30.6678	27.1503	27.7905	32.1526	29.8836	28.8355	21.5678	29.9075	12.1658	23.8826	23.0517	23.1434	28.4492	24.2074	27.6293	20.1392	10.5468	23.2464	21.8228	24.6994	24.0385	24.7359	23.2123	25.5916	21.1363	18.373	27.4161	21.0691	11.0258	25.75	26.3781	29.7683	27.2861	24.1497	37.4527	28.8314	29.7233	16.0249	27.9849	22.1559	25.7343	28.0047
67	23.6469	5.14407	24.7203	29.845	25.185	28.9403	29.9843	29.1957	25.9353	26.637	31.2097	28.4643	27.978	20.4793	28.795	10.491	22.85	22.3327	21.5943	27.1597	23.323	26.722	19.0367	9.402	22.028	20.7783	23.8213	23.1037	23.4	21.731	24.1767	20.031	16.955	26.517	19.5243	9.315	24.269	24.5647	29.033	26.1687	22.8723	36.031	27.607	28.376	15.51	26.6633	20.759	24.906	27.122
68	22.4488	5.17394	22.9192	28.991	24.016	27.615	28.7276	27.7098	24.754	25.4642	30.2494	27.0436	27.0814	19.4172	27.6705	8.775	21.7973	21.5841	20.1068	25.8451	22.4498	25.7112	17.9393	8.35848	20.8373	19.6776	22.9372	22.1252	22.0742	20.3135	22.6929	18.9264	15.5879	25.603	18.0392	7.81978	22.7816	22.8629	28.2727	24.9908	21.5708	34.457	26.4277	26.784	15.0406	25.2812	19.3434	24.1117	26.1821
69	21.2422	5.18107	21.2253	28.1645	22.7942	26.2359	27.4152	26.1844	23.6055	24.2718	29.2455	25.6386	26.1551	18.3828	26.5433	7.05333	20.7365	20.7942	18.7024	24.4999	21.5755	24.6166	16.8495	7.42206	19.7023	18.5313	22.0581	21.1105	20.7736	18.9573	21.1528	17.8284	14.3294	24.6686	16.62	6.59078	21.2942	21.28	27.4545	23.7435	20.2303	32.7143	25.2738	25.0092	14.5916	23.8643	17.9142	23.2797	25.1793
70	20.0501	5.16255	19.6813	27.3589	20.9153	24.8498	26.0353	24.6095	22.4842	23.0668	28.1786	24.2559	25.2018	17.3664	25.4223	5.376	19.6865	19.9659	17.3893	23.1303	20.6913	23.4751	15.7762	6.58209	18.6249	17.3767	21.1899	20.0718	19.5112	17.6752	19.5545	16.7451	13.2507	23.7103	15.2618	5.56733	19.8141	19.811	26.5331	22.4294	18.8562	30.781	24.1215	23.1178	14.1485	22.4416	16.4816	22.3285	24.1131
71	18.8652	5.11459	18.3073	26.5737	19.6371	23.5007	24.5749	23.0081	21.3801	21.8532	27.059	22.8964	24.2098	16.3652	24.314	3.79733	18.6647	19.1081	16.1787	21.7414	19.7955	22.353	14.7305	5.79882	17.6002	16.2698	20.3344	19.0233	18.3021	16.4901	17.897	15.6967	12.3807	22.7226	13.9541	4.68333	18.362	18.4438	25.4685	21.1039	17.4672	28.6493	22.9373	21.1808	13.6986	21.0526	15.0593	21.2476	22.9893
72	17.7202	5.04873	18.042	25.7958	18.4349	22.2128	23.0368	21.4004	20.2831	20.6287	25.903	21.5695	23.1748	15.3761	23.2242	2.36444	17.6783	18.2367	15.0549	20.3331	18.8925	21.2822	13.7278	5.05588	16.6292	15.2706	19.4973	17.9848	17.1553	15.425	16.2098	14.7112	11.6811	21.7056	12.6886	3.90522	16.9852	17.165	24.2419	19.815	16.1304	26.4087	21.7093	19.2512	13.2347	19.7223	13.6632	20.0951	21.8226
73	16.6159	4.9711	18.042	25.0068	17.2933	20.9845	21.443	19.8207	19.1936	19.4001	24.7258	20.3055	22.0915	14.3953	22.1503	1.103	16.733	17.3649	14.0045	18.908	17.9892	20.2574	12.7835	4.35227	15.7119	14.4376	18.6893	16.9767	16.0796	14.4881	14.5312	13.8259	11.087	20.6656	11.4553	3.189	15.7232	15.9615	22.8667	18.5582	14.9352	24.117	20.4298	17.3787	12.7524	18.4565	12.3104	18.9378	20.6311
74	15.5304	4.88772	15.1051	24.1925	16.2095	19.8079	19.83	18.3147	18.1162	18.184	23.5443	19.1221	20.9613	13.4167	21.0897	0.0346667	15.8432	16.5077	13.0228	17.4742	17.0986	19.2611	11.9036	3.68255	14.8291	13.7602	17.9249	16.0136	15.0847	13.6625	12.9108	13.0753	10.5353	19.6146	10.2585	2.48689	14.6065	15.112	21.3885	17.3352	13.9574	21.8637	19.0888	15.6096	12.2432	17.2512	11.0095	17.8117	19.4373
75	14.5165	4.79411	14.2878	23.3485	15.1787	18.6696	18.2356	16.9379	17.0542	17.0004	22.3726	18.0313	19.805	12.442	20.0489	-0.872222	15.0215	15.6743	12.0994	16.053	16.2313	18.2877	11.0859	3.04318	13.9621	13.2282	17.2168	15.1028	14.1691	12.922	11.3987	12.4753	9.97367	18.5656	9.11463	1.794	13.6429	14.5633	19.8655	16.1794	13.1812	19.7257	17.7205	13.997	11.7129	16.1128	9.77981	16.7277	18.2674
76	13.5402	4.69857	13.524	22.4779	14.1858	17.5565	16.6893	15.7583	16.0079	15.87	21.2257	17.0418	18.6575	11.4781	19.041	-1.63733	14.2662	14.8673	11.2284	14.6663	15.3976	17.3399	10.3234	2.43173	13.0997	12.7945	16.5673	14.253	13.3242	12.2442	10.0349	12.0089	9.37667	17.5344	8.04221	1.12133	12.8192	12.6958	18.3515	15.1265	12.5818	17.77	16.3805	12.6157	11.1741	15.0396	8.63018	15.6885	17.145
77	12.6304	4.6177	12.7791	21.5868	13.2255	16.4508	15.2171	14.7623	14.9786	14.7986	20.1384	16.1538	17.5466	10.5221	18.0764	-2.27489	13.5717	14.0886	10.4015	13.3374	14.6035	16.4131	9.60796	1.8387	12.2409	12.3971	15.9745	13.469	12.5415	11.6108	8.84291	11.6378	8.73167	16.5279	7.05396	0.457333	12.112	11.7169	16.8902	14.1918	12.1277	16.0853	15.0981	11.4634	10.6344	14.0413	7.57168	14.6953	16.0817
78	11.7724	4.54736	12.0324	20.687	12.298	15.3513	13.8412	13.9133	13.9779	13.7903	19.1364	15.3322	16.4918	9.55611	17.1633	-2.80044	12.924	13.3427	9.61822	12.094	13.853	15.5076	8.93178	1.25767	11.3899	11.9784	15.4317	12.7556	11.818	11.007	7.83689	11.317	8.04833	15.5583	6.16356	-0.177444	11.4958	10.7963	15.5127	13.3669	11.7848	14.5807	13.8887	10.507	10.1033	13.1302	6.60044	13.7503	15.0813
79	10.9618	4.49095	11.2767	19.7961	11.4108	14.2657	12.567	13.1808	13.0129	12.8464	18.2429	14.5569	15.5155	8.55852	16.3069	-3.23267	12.3115	12.636	8.88145	10.9503	13.155	14.6408	8.28409	0.682727	10.5581	11.4941	14.9288	12.1142	11.1528	10.42	6.98533	11.0079	7.34633	14.6364	5.36585	-0.76	10.9382	9.93088	14.2425	12.6304	11.4973	13.223	12.7624	9.70482	9.58936	12.3172	5.69867	12.8588	14.1464
80	10.1977	4.4534	10.5193	18.9257	10.5608	13.2122	11.3913	12.5127	12.0849	11.9576	17.482	13.8156	14.6248	7.50534	15.5127	-3.59178	11.7253	11.9662	8.19863	9.90456	12.504	13.8266	7.65605	0.108061	9.75987	10.9361	14.4516	11.5348	10.5325	9.831	6.25649	10.6766	6.64044	13.7757	4.65801	-1.32944	10.4192	9.11421	13.0915	11.9631	11.226	12.0657	11.7279	9.00961	9.093	11.5963	4.85559	12.0259	13.2768
81	9.46932	4.43421	9.77422	18.0826	9.75427	12.218	10.3364	11.8694	11.191	11.1173	16.8435	13.212	13.8082	6.37865	14.7878	-3.89733	11.159	11.3211	7.58156	8.95533	11.8953	13.0565	7.04317	-0.470333	9.01084	10.2992	13.9894	11.0064	9.94636	9.221	5.61781	10.3033	5.94144	12.9856	4.02657	-1.88156	9.91788	8.34402	12.0678	11.337	10.9456	11.065	10.785	8.38533	8.60536	10.9522	4.05856	11.2559	12.4637
82	8.75119	4.43269	9.056	17.2716	8.99991	11.2914	9.419	11.2184	10.3339	10.3058	16.3046	12.6975	13.0539	5.15218	14.1352	-4.162	10.5979	10.6813	7.02864	8.089	11.3225	12.319	6.439	-1.05164	8.30064	9.61555	13.5312	10.5185	9.37945	8.58318	5.04091	9.87891	5.255	12.2745	3.45091	-2.36	9.40782	7.61164	11.168	10.7243	10.6378	10.18	9.91409	7.80227	8.11236	10.3672	3.297	10.5478	11.6999
83	8.0586	4.43882	8.38144	16.4915	8.29409	10.4321	8.66378	10.5434	9.52151	9.5064	15.8508	11.6798	12.3472	3.80348	13.5341	-4.39211	10.0322	10.0307	6.53157	7.28411	10.7794	11.6077	5.83064	-1.63167	7.62425	8.92217	13.0704	10.0542	8.82345	7.92582	4.50964	9.39555	4.58667	11.6407	2.90707	-2.75856	8.8654	6.90428	10.3821	10.1123	10.2997	9.353	9.08015	7.23273	7.60424	9.81998	2.56441	9.89812	10.9795
84	7.38039	4.46081	7.755	15.7451	7.62273	9.63378	8.03722	9.84287	8.75265	8.69828	15.4628	10.968	11.6731	2.33167	12.965	-4.60256	9.44776	9.35948	6.07366	6.50044	10.2602	10.919	5.20658	-2.19888	6.98153	8.24472	12.6046	9.59574	8.27418	7.262	4.01554	8.819	3.933	11.0781	2.37134	-3.14156	8.28495	6.20903	9.69086	9.48814	9.94757	8.513	8.21191	6.64585	7.07167	9.28099	1.85672	9.30003	10.294
85	6.71742	4.48824	7.176	15.0207	6.96855	8.89052	7.51067	9.11333	8.01794	7.86124	15.0979	10.2425	11.015	0.770485	12.4075	-4.81067	8.83236	8.65548	5.63306	5.71733	9.75691	10.2492	4.56236	-2.74927	6.37324	7.59403	12.1364	9.13115	7.724	6.59955	3.569	8.07036	3.28333	10.5691	1.83088	-3.53467	7.67261	5.51739	9.06979	8.8377	9.60255	7.643	7.28245	6.02745	6.51464	8.72858	1.17412	8.741	9.62909
86	6.03574	4.52118	6.63244	14.3055	6.31436	8.17783	7.05333	8.34647	7.30862	6.97189	14.7327	9.50354	10.3633	-0.778667	11.8455	-5.01822	8.17958	7.90063	5.17931	4.92078	9.25818	9.57932	3.89885	-3.28503	5.78433	6.97253	11.6625	8.64752	7.16473	5.943	3.45134	7.14236	2.62867	10.087	1.27415	-3.95778	7.03622	4.82857	8.49494	8.14478	9.28575	6.755	6.30927	5.37397	5.93985	8.1512	0.510091	8.20621	8.96318
87	5.35176	4.55635	6.10689	13.5872	5.63264	7.45553	6.64378	7.54743	6.61484	6.0133	14.3357	8.75541	9.70875	-2.2102	11.2588	-5.22544	7.4847	7.07742	4.68281	4.09889	8.75882	8.8948	3.21832	-3.81424	5.21642	6.37303	11.1728	8.13245	6.58791	5.30445	2.74404	6.11991	1.96256	9.6098	0.697465	-4.43078	6.38487	4.14876	7.94556	7.39519	8.99042	5.87367	5.29482	4.68403	5.35003	7.54502	-0.137707	7.67991	8.27994
88	4.65897	4.58757	5.57867	12.8545	4.90482	6.70136	6.242	6.72676	5.92939	4.98548	13.8832	8.00709	9.04276	-3.44088	10.6352	-5.443	6.74573	6.17655	4.12042	3.242	8.25727	8.205	2.52342	-4.34345	4.67206	5.77639	10.6565	7.57915	5.98645	4.69209	2.37848	5.067	1.28333	9.12079	0.108545	-4.95667	5.71955	3.48464	7.39942	6.58115	8.71103	5.022	4.21355	3.95627	4.74045	6.90288	-0.76403	7.14873	7.56509
89	3.94943	4.61628	5.034	12.096	4.121	5.90167	5.82189	5.89267	5.24044	3.90444	13.3657	7.27111	8.36389	-4.43789	9.97433	-5.68267	5.96767	5.19722	3.47989	2.347	7.753	7.51456	1.82233	-4.872	4.15178	5.15144	10.1058	6.98367	5.354	4.106	2.04167	4.011	0.585222	8.59178	-0.488778	-5.53056	5.037	2.82656	6.84122	5.701	8.44867	4.21933	3.061	3.19733	4.113	6.22878	-1.35922	6.596	6.80867
90	3.21813	4.63936	4.46356	11.2968	3.26727	5.0524	5.38033	5.04738	4.53547	2.79079	12.7823	6.5437	7.67669	-5.21423	9.2793	-5.948	5.15052	4.1467	2.75638	1.41767	7.24409	6.81993	1.12235	-5.38906	3.64468	4.45191	9.51246	6.34316	4.67273	3.53391	1.73023	2.96055	-0.144333	7.99279	-1.10118	-6.13122	4.33874	2.15159	6.25341	4.76365	8.19114	3.46133	1.86094	2.41276	3.47591	5.51603	-1.92301	6.00348	6.00042
91	2.46918	4.65517	3.867	10.4509	2.35564	4.16109	4.925	4.17582	3.81845	1.67982	12.138	5.80745	6.99509	-5.83173	8.54118	-6.219	4.776	3.03182	1.94909	0.463	6.72936	6.11409	0.419	-5.87964	3.13918	3.65645	8.86582	5.65682	3.92691	2.94427	1.42836	1.91018	-0.907	7.29618	-1.732	-6.715	3.63018	1.44818	5.62809	3.80218	7.91264	2.735	0.671818	1.59755	2.83555	4.76136	-2.46591	5.35082	5.12664
92	1.6935	4.65366	3.26556	9.55782	1.40673	3.25866	4.47578	3.25955	3.0991	0.610899	11.4577	5.0493	6.34913	-6.36215	7.74179	-6.44644	3.56345	1.89252	1.08765	-0.496222	6.20891	5.3853	-0.29201	-6.33433	2.62826	2.73118	8.15564	4.92982	3.11555	2.30855	1.11794	0.854182	-1.69811	6.48592	-2.39586	-7.26778	2.91598	0.707051	4.97358	2.87046	7.59976	2.024	-0.433091	0.75197	2.191	3.95797	-2.99033	4.62224	4.17997
93	0.90561	4.6342	2.70267	8.62709	0.445364	2.37777	4.05756	2.30545	2.39281	-0.391788	10.747	4.2678	5.76805	-6.84569	6.86809	-6.63889	2.48079	0.774808	0.205394	-1.42567	5.68582	4.62306	-0.996152	-6.74958	2.09964	1.67429	7.38069	4.16858	2.25736	1.61182	0.791566	-0.204364	-2.49044	5.54838	-3.11413	-7.81789	2.20602	-0.0638687	4.30714	2.01485	7.24684	1.322	-1.39848	-0.095	1.5403	3.13172	-3.49051	3.82358	3.17136
94	0.138346	4.59477	2.20667	7.68364	-0.487727	1.54424	3.67567	1.35185	1.72703	-1.3177	9.9857	3.49079	5.26348	-7.29748	5.911	-6.819	1.54382	-0.262273	-0.660758	-2.27267	5.165	3.83442	-1.65909	-7.12964	1.55418	0.518697	6.55373	3.38703	1.38473	0.848727	0.466455	-1.25873	-3.24667	4.50545	-3.90039	-8.37233	1.5177	-0.829121	3.63348	1.27167	6.86591	0.658	-2.18127	-0.888818	0.887636	2.33764	-3.96291	2.98673	2.129
95	-0.588635	4.53079	1.78422	6.75518	-1.34236	0.762505	3.32344	0.480626	1.13422	-2.17092	9.15945	2.73331	4.83298	-7.71701	4.87173	-6.97611	0.626545	-1.16027	-1.47721	-2.97644	4.65082	3.04818	-2.2389	-7.47067	0.995182	-0.69902	5.69807	2.60791	0.53	0.0226364	0.171384	-2.28909	-3.92967	3.40372	-4.7552	-8.92578	0.872616	-1.54462	2.94639	0.666929	6.4682	0.131667	-2.77412	-1.57967	0.237515	1.64195	-4.39269	2.15497	1.08179
96	-1.24627	4.44108	1.42089	5.85055	-2.07309	0.0378384	2.99811	-0.261677	0.626131	-2.95357	8.24867	1.99493	4.46833	-8.09268	3.77758	-7.08333	-0.226788	-1.87746	-2.18515	-3.48256	4.14391	2.28268	-2.71371	-7.77897	0.427586	-1.90621	4.83187	1.85504	-0.279455	-0.843909	-0.0453636	-3.24773	-4.50167	2.29982	-5.62639	-9.44978	0.260364	-2.1588	2.24575	0.207667	6.04707	-0.079	-3.21148	-2.13194	-0.415909	1.10658	-4.7551	1.37303	0.0595152
97	-1.8373	4.33214	1.082	4.95727	-2.63964	-0.638727	2.69267	-0.854818	0.199545	-3.69415	7.21621	1.28715	4.14482	-8.41991	2.68945	-7.11267	-0.975273	-2.40164	-2.73261	-3.79167	3.65291	1.5507	-3.07876	-8.06191	-0.144515	-3.04024	3.95906	1.14845	-1.02055	-1.72091	-0.121	-4.067	-4.94233	1.23824	-6.43621	-9.9	-0.342667	-2.63982	1.54485	-0.127879	5.57915	-0.344	-3.54155	-2.52764	-1.09991	0.769242	-5.04779	0.678364	-0.892818
98	-2.34645	4.21119	0.722	4.06555	-3.06864	-1.27232	2.38856	-1.30847	-0.172253	-4.40466	6.05022	0.610172	3.81831	-8.70487	1.66333	-7.08322	-1.59091	-2.74744	-3.07834	-3.95111	3.18573	0.849646	-3.32934	-8.32676	-0.726616	-4.04478	3.08504	0.494343	-1.68355	-2.57645	-0.185152	-4.664	-5.26656	0.229586	-7.13865	-10.2593	-0.960263	-2.99065	0.852273	-0.376778	5.05701	-0.298667	-3.81103	-2.77085	-1.83761	0.600313	-5.27205	0.0947576	-1.72352
99	-2.79943	4.07994	0.309333	3.16673	-3.42027	-1.88458	2.07167	-1.6857	-0.533768	-5.07789	4.80166	-0.0456869	3.4607	-8.96493	0.741273	-7.06078	-2.06836	-2.94864	-3.22305	-4.01289	2.73409	0.160677	-3.48198	-8.57545	-1.33276	-4.91876	2.22431	-0.104889	-2.27282	-3.37827	-0.213212	-5.02491	-5.50856	-0.752414	-7.74531	-10.5264	-1.60204	-3.21713	0.140495	-0.573626	4.47406	-0.276	-4.05279	-2.8843	-2.62245	0.580354	-5.42631	-0.384091	-2.4003
100	-3.21659	3.94431	-0.165	2.241	-3.759	-2.497	1.733	-2.011	-0.923	-5.696	3.521	-0.699	3.052	-9.226	-0.063	-7.084	-2.43	-3.039	-3.208	-4.043	2.274	-0.501	-3.578	-8.795	-1.974	-5.671	1.394	-0.65	-2.807	-4.103	-0.27	-5.23	-5.721	-1.754	-8.257	-10.714	-2.261	-3.328	-0.625	-0.74	3.826	-0.43	-4.297	-2.902	-3.414	0.683	-5.501	-0.787	-2.946
all values Left	mean	std	steps
1	35.3425	3.39032	34.891	39.885	39.442	41.468	37.015	36.859	37.964	38.291	38.134	36.615	38.952	38.639	36.052	33.126	39.7	31.548	32.408	35.203	36.143	32.256	38.37	37.797	33.66	27.822	32.127	36.418	36.059	36.241	38.001	34.989	34.681	30.572	34.308	36.456	28.926	34.955	39.718	36.367	35.387	37.351	44.009	36.952	40.81	33.704	36.425	29.641	31.791
2	35.1741	3.36946	34.5564	39.732	39.2481	41.5538	36.8799	36.4299	37.9446	38.2136	38.2873	36.3458	39.2151	38.7214	35.6227	32.8487	39.4551	31.3891	32.1523	34.999	36.1133	32.4627	38.1603	37.4266	33.5449	27.5299	32.2742	35.8306	35.7153	36.026	37.8817	34.3772	34.9556	30.5111	34.1088	36.2758	29.216	34.8582	39.6818	36.1444	35.0498	37.2741	43.9251	36.7517	39.9571	33.4727	36.4834	29.7838	31.5792
3	34.9274	3.3571	34.0396	39.4235	38.9179	41.3602	36.6053	35.938	37.882	38.0346	38.3043	36.0845	39.4043	38.6462	35.1581	32.4453	39.0922	31.211	31.7705	34.6532	36.0615	32.6389	37.8355	36.9613	33.2978	27.1494	32.392	35.4489	35.2275	35.7	37.6086	33.7943	35.1484	30.2703	33.8749	35.946	29.1595	34.7611	39.5976	35.8533	34.6318	37.1734	43.8105	36.5323	38.9941	33.1343	36.4577	30.025	31.3311
4	34.5815	3.35791	33.3487	38.9504	38.4359	40.8629	36.1793	35.4663	37.7227	37.7166	38.169	35.7616	39.4525	38.3841	34.6394	31.8373	38.5685	30.98	31.2435	34.1647	35.9662	32.7506	37.3798	36.3887	32.9259	26.6585	32.3915	35.2373	34.6203	35.2647	37.1747	33.2277	35.2117	29.8631	33.4943	35.4143	28.7485	34.6193	39.4133	35.4573	34.1206	37.0185	43.6939	36.2516	38.0241	32.7114	36.2867	30.295	31.0118
5	34.1246	3.3736	32.4704	38.3216	37.8015	40.0563	35.6222	35.0532	37.3801	37.2485	37.8897	35.3246	39.2897	37.9304	34.039	30.997	37.8525	30.6387	30.5532	33.5596	35.7893	32.7538	36.7937	35.7353	32.4045	26.0414	32.2155	35.0785	33.9374	34.7017	36.6008	32.6551	35.1221	29.3362	32.9541	34.723	28.0037	34.3927	39.0791	34.8818	33.504	36.7808	43.5694	35.881	37.1214	32.161	35.9246	30.541	30.6018
6	33.5531	3.40561	31.3927	37.55	37.0398	39.0504	34.9472	34.6966	36.851	36.6258	37.465	34.7275	38.9082	37.2826	33.3178	29.9628	36.932	30.0482	29.7183	32.8434	35.4983	32.6281	36.0683	35.0391	31.691	25.2727	31.8772	34.8646	33.1904	33.9622	35.9011	32.0538	34.8566	28.7329	32.3026	33.9574	27.0163	34.0657	38.5556	34.0946	32.8004	36.4506	43.3638	35.3975	36.3386	31.4303	35.3194	30.7266	30.1055
7	32.8715	3.45104	30.1533	36.6178	36.1665	38.0082	34.1477	34.359	36.1569	35.8324	36.9037	33.9464	38.3582	36.4848	32.4757	28.862	35.8321	29.1852	28.7928	31.9947	35.059	32.3727	35.1827	34.3035	30.7788	24.339	31.4059	34.5653	32.3556	33.0112	35.0566	31.3836	34.4157	28.0945	31.6167	33.179	25.9224	33.647	37.801	33.1517	32.0485	36.0112	42.996	34.7762	35.6925	30.4972	34.441	30.8073	29.5323
8	32.0867	3.50108	28.8469	35.4519	35.1717	37.0233	33.2	34.0038	35.3158	34.8321	36.209	32.9747	37.6934	35.5469	31.5771	27.7679	34.6287	28.1073	27.8408	31.0048	34.4578	31.9856	34.1108	33.5097	29.7169	23.275	30.8291	34.2168	31.4254	31.8712	34.004	30.588	33.8294	27.4626	30.9201	32.4093	24.7929	33.1485	36.8206	32.1443	31.2932	35.4232	42.4196	33.9939	35.1581	29.3719	33.333	30.7062	28.893
9	31.2192	3.54612	27.5778	34.0405	34.0757	36.1168	32.0907	33.6126	34.3783	33.6647	35.3705	31.8568	36.9472	34.4547	30.7054	26.6937	33.4198	26.9217	26.8998	29.9477	33.7144	31.4501	32.9055	32.6403	28.5766	22.1125	30.1835	33.8679	30.4411	30.6162	32.7585	29.6282	33.1317	26.8754	30.143	31.6436	23.6951	32.5446	35.6967	31.1419	30.5696	34.6631	41.646	33.047	34.687	28.126	32.1111	30.3977	28.1944
10	30.2889	3.57852	26.413	32.4184	32.9522	35.2289	30.849	33.147	33.3871	32.401	34.3771	30.6804	36.128	33.2112	29.8855	25.612	32.2675	25.7225	25.9771	28.8991	32.8372	30.7177	31.6413	31.7055	27.41	20.8713	29.4877	33.5287	29.468	29.3121	31.3808	28.5163	32.353	26.323	29.199	30.863	22.6827	31.7677	34.5257	30.17	29.8775	33.7645	40.7278	31.9823	34.2189	26.7981	30.8948	29.9013	27.4361
11	29.313	3.60494	25.3763	30.6483	31.8758	34.3216	29.5233	32.4976	32.3308	31.1074	33.2445	29.5076	35.2245	32.55	29.0948	24.4933	31.176	24.5399	25.0621	27.9072	31.8245	29.7283	30.3816	30.7408	26.2433	19.5517	28.7133	33.1669	28.5501	27.9904	29.9334	27.2997	31.5243	25.7432	28.0088	30.0538	21.7855	30.765	33.3788	29.2128	29.1933	32.8082	39.699	30.845	33.713	25.3906	29.7146	29.2688	26.6279
12	28.275	3.61486	24.4374	28.7781	30.8877	33.3889	28.1547	31.6418	31.1673	29.8141	32.023	28.3382	34.2543	30.5962	28.2934	23.3497	30.1206	23.3671	24.141	26.9878	30.672	28.5047	29.1492	29.7811	25.0773	18.165	27.7953	32.7277	27.6864	26.6497	28.4527	26.0204	30.6748	25.046	26.6573	29.2173	21.02	29.551	32.2907	28.2359	28.4924	31.854	38.5624	29.641	33.138	23.9317	28.5476	28.5371	25.8019
13	27.2057	3.62389	23.603	26.8407	29.9845	32.4587	26.7477	30.6013	29.8937	28.5205	30.7429	27.1628	33.2787	29.049	27.4552	22.2023	29.0732	22.1928	23.2042	26.1312	29.3749	27.1366	27.9305	28.8458	23.9082	16.7295	26.7501	32.1638	26.8363	25.2905	26.9515	24.6924	29.8013	24.1808	25.227	28.3597	20.3725	28.1827	31.268	27.237	27.7516	30.9192	37.3288	28.4406	32.4396	22.4729	27.3532	27.6987	25.0033
14	26.077	3.66004	22.8823	24.8869	29.141	31.5543	25.3156	29.4111	28.5361	27.2038	29.4284	25.9711	32.3229	27.6164	26.5839	21.0657	28.0178	21.0131	22.2506	25.3208	27.9806	25.6877	26.6968	27.9295	22.7361	15.2729	25.6052	31.4546	25.9696	23.9197	25.4352	23.3101	28.864	23.1687	23.7519	27.4879	19.7482	26.7444	30.3269	26.2361	26.9344	29.9834	36.0076	27.2854	31.6329	21.0657	26.1047	26.7316	24.2371
15	24.9307	3.6982	22.2301	22.983	28.3315	30.641	24.016	28.0952	27.1114	25.8495	28.1113	24.7552	31.38	26.192	25.6885	19.9535	26.9558	19.8235	21.2851	24.542	26.5097	24.2205	25.4358	27.0109	21.5663	13.8251	24.3821	30.6041	25.0726	22.5518	23.9251	21.874	27.8101	22.0686	22.2696	26.6057	19.0315	25.2656	29.4871	25.2589	26.0032	29.022	34.5581	26.1638	30.7458	19.7728	24.809	25.6469	23.4483
16	23.7538	3.72335	21.5803	21.1956	27.5425	29.6065	23.2693	26.7033	25.6102	24.4634	26.8128	23.5232	30.4244	24.7872	24.766	18.8721	25.8972	18.6256	20.3188	23.7862	24.9836	22.7939	24.1501	26.0668	20.4013	12.4187	23.1181	29.6264	24.1353	21.2036	22.4495	20.3964	26.615	20.9221	20.824	25.7097	18.0639	23.7691	28.7173	24.3167	24.9332	28.0079	32.9622	25.0629	29.6925	18.6197	23.491	24.4558	22.5612
17	22.5208	3.75246	20.8922	19.5734	26.7734	28.4126	21.1916	25.292	24.0171	23.0572	25.5442	22.2824	29.4281	23.4082	23.8088	17.8128	24.8477	17.4195	19.3679	23.0387	23.4335	21.4434	22.845	25.0864	19.241	11.0699	21.8518	28.5418	23.1498	19.8888	21.0245	18.9003	25.2976	19.765	19.4081	24.7942	16.7425	22.2685	27.9402	23.408	23.7216	26.9195	31.1993	23.9581	28.4131	17.6256	22.1779	23.176	21.5511
18	21.3077	3.77265	20.152	18.1385	26.0152	27.0949	19.9462	23.9042	22.3296	21.6458	24.3122	21.0314	28.3766	22.0587	22.8104	16.7696	23.8132	16.2099	18.4437	22.2794	21.9003	20.2084	21.5219	24.0683	18.0861	9.80145	20.6233	27.3732	22.1155	18.6278	19.6557	17.4097	23.8929	18.6107	17.983	23.8571	15.1293	20.7694	27.1212	22.5249	22.3929	25.7573	29.2808	22.8213	26.9258	16.8146	20.8974	21.8387	20.4578
19	20.0862	3.74922	19.364	18.042	25.2509	25.6883	18.768	22.57	20.6024	20.2481	23.1189	19.7714	27.2642	20.7575	21.764	15.7436	22.7936	15.0025	17.55	21.4866	20.4238	19.0611	20.1812	23.0178	16.9391	8.63291	19.4556	26.1493	21.0409	17.4329	18.3502	15.9462	22.425	17.4651	16.571	22.894	13.3107	19.2856	26.2895	21.656	20.9923	24.5306	27.2358	21.644	25.2622	16.1285	19.6692	20.4732	19.3431
20	18.8734	3.73599	18.5424	17.2925	24.4679	24.2115	17.6569	21.3078	18.8744	18.894	21.9503	18.5194	26.1123	19.5257	20.6774	14.727	21.7862	13.8065	16.6919	20.6455	19.026	17.9696	18.825	21.9481	15.8092	7.58476	18.3459	24.8984	19.9401	16.3109	17.1283	14.5333	20.899	16.3413	15.2354	21.8994	11.41	17.846	25.4837	20.7909	19.5677	23.2294	25.1264	20.4185	23.4831	15.5323	18.4973	19.0902	18.2483
21	17.6754	3.72886	17.7191	14.864	23.657	22.6852	16.6002	20.1007	17.1928	17.6337	20.7933	17.2971	24.938	18.3966	19.5776	13.7153	20.7912	12.6397	15.8797	19.762	17.716	16.8941	17.4624	20.8744	14.7092	6.66839	17.2946	23.641	18.8299	15.2718	16.0206	13.191	19.3186	15.2632	14.0218	20.881	9.60073	16.4923	24.7186	19.9318	18.1591	21.8814	23.0154	19.1369	21.654	14.9971	17.3784	17.6955	17.1895
22	16.5352	3.71183	16.9093	14.0214	22.8165	21.1212	15.5923	18.936	15.5894	16.4995	19.643	16.1214	23.756	17.3698	18.4906	12.7053	19.8168	11.5153	15.1233	18.8524	16.4968	15.8101	16.1112	19.8148	13.657	5.81945	16.3081	22.4035	17.737	14.3178	15.033	11.927	17.6863	14.2671	12.9923	19.8497	8.01	15.2659	23.9885	19.086	16.7987	20.5461	20.9648	17.8275	19.8209	14.4869	16.3112	16.3001	16.1714
23	15.4468	3.69791	16.1224	13.2253	21.9543	19.5212	14.6216	17.7989	14.0841	15.5093	18.5036	15.0073	22.5821	16.4404	17.4391	11.7049	18.8774	10.4506	14.423	17.9319	15.363	14.7122	14.7908	18.79	12.6703	5.01667	15.3677	21.2178	16.6841	13.4393	14.1563	10.7454	16.0286	13.4093	12.1687	18.8179	6.687	14.193	23.2847	18.2593	15.5127	19.2473	19.0464	16.5413	18.0283	13.9809	15.3027	14.9157	15.1951
24	14.4167	3.68958	15.3736	12.4417	21.0795	17.9092	13.6851	16.6731	12.6978	14.6568	17.3822	13.9628	21.4306	15.5884	16.4406	10.7166	17.9761	9.4583	13.7771	17.016	14.3122	13.6059	13.522	17.819	11.7547	4.25879	14.4571	20.1023	15.6848	12.6274	13.375	9.6467	14.383	12.716	11.5092	17.8001	5.61345	13.2917	22.5975	17.4482	14.3205	17.9786	17.3256	15.3063	16.3164	13.4608	14.358	13.5578	14.2618
25	13.4453	3.69152	14.6653	11.6492	20.2059	16.3278	12.7807	15.554	11.4285	13.9195	16.2776	12.9862	20.3247	14.7961	15.5155	9.72076	17.1194	8.54482	13.1735	16.1208	13.3295	12.5023	12.3234	16.913	10.9073	3.54145	13.5584	19.0612	14.747	11.8779	12.67	8.62385	12.7977	12.179	10.9367	16.8057	4.69018	12.5195	21.9213	16.6487	13.232	16.7555	15.8012	14.1372	14.7285	12.9186	13.4876	12.2422	13.3753
26	12.5314	3.70475	13.988	10.8495	19.3464	14.834	11.908	14.4471	10.2945	13.2692	15.1905	12.0685	19.3081	14.041	14.6663	8.6946	16.3138	7.70398	12.6031	15.2538	12.4065	11.4102	11.2102	16.0746	10.1183	2.86055	12.663	18.0891	13.8779	11.1876	12.0207	7.66267	11.3199	11.7604	10.3843	15.8411	3.88045	11.8472	21.252	15.8508	12.2555	15.6234	14.4272	13.0433	13.3142	12.3471	12.6967	10.9779	12.5398
27	11.6725	3.72894	13.3216	10.0576	18.5089	13.4875	11.0679	13.3706	9.3292	12.676	14.1293	11.1996	18.3976	13.3106	13.8856	7.61759	15.5642	6.93152	12.0576	14.42	11.5323	10.3377	10.1937	15.3025	9.37976	2.20645	11.7718	17.1792	13.084	10.5489	11.4124	6.73695	9.98744	11.4111	9.81667	14.9167	3.13673	11.2498	20.5848	15.0377	11.3889	14.6173	13.1869	12.0325	12.1023	11.746	11.9833	9.77981	11.7607
28	10.8716	3.76517	12.638	9.29018	17.7025	12.2844	10.264	12.345	8.53809	12.109	13.1105	10.3664	17.6084	13.1091	13.1628	6.45873	14.8769	6.22682	11.5311	13.6197	10.7004	9.29455	9.26718	14.5961	8.681	1.57082	10.8965	16.3229	12.3705	9.94636	10.8263	5.82818	8.822	11.0863	9.209	14.047	2.406	10.7043	19.9139	14.212	10.6254	13.7325	12.1137	11.1025	11.0841	11.1314	11.3431	8.65809	11.0402
29	10.098	3.80526	11.9087	8.56226	16.9282	11.2201	9.50989	11.3954	7.88757	11.5431	12.1321	9.54665	16.9481	11.8799	12.4844	5.19558	14.2489	5.58636	11.0163	12.8605	9.91327	8.28533	8.42085	13.9528	8.00918	0.946152	10.0531	15.5147	11.7312	9.36391	10.25	4.92439	7.83689	10.749	8.54756	13.2472	1.68691	10.1933	19.2307	13.3863	9.95134	12.948	11.1794	10.2427	10.2321	10.5165	10.7661	7.62343	10.3755
30	9.35666	3.85828	11.1104	7.88456	16.1834	10.3053	8.80122	10.5159	7.34667	10.9638	11.191	8.7188	16.3955	11.1634	11.8361	3.80348	13.6738	5.0112	10.5043	12.1434	9.17236	7.32127	7.63429	13.3645	7.35648	0.326121	9.25448	14.7498	11.1536	8.79285	9.66744	4.0093	6.99889	10.3673	7.85733	12.5234	0.989455	9.68655	18.5325	12.5603	9.34696	12.2419	10.3504	9.44005	9.50603	9.91528	10.2385	6.67263	9.76434
31	8.64153	3.91715	10.2273	7.26655	15.4655	9.51518	8.13167	9.69933	6.88182	10.3648	10.29	7.86124	15.9293	10.4371	11.2077	2.281	13.133	4.50052	9.98697	11.4568	8.48145	6.41285	6.88142	12.8173	6.71909	-0.298	8.50173	14.0197	10.6274	8.22855	9.061	3.06642	6.28033	9.92994	7.15367	11.8757	0.302273	9.15755	17.8197	11.7397	8.79191	11.5889	9.57879	8.63736	8.86755	9.34	9.7363	5.78933	9.19839
32	7.93739	3.98359	9.25044	6.69014	14.7636	8.82234	7.49167	8.93989	6.44949	9.74543	9.44126	6.94822	15.529	9.69586	10.5873	0.664141	12.6068	4.05033	9.45299	10.7821	7.84636	5.56679	6.13951	12.2942	6.08433	-0.925818	7.79021	13.3098	10.1342	7.66267	8.42835	2.09087	5.65011	9.42906	6.44811	11.299	-0.342636	8.59318	17.0924	10.9377	8.26756	10.96	8.80991	7.77293	8.28733	8.78091	9.23634	4.95816	8.66633
33	7.23569	4.05687	8.17267	6.13537	14.0675	8.20002	6.86511	8.21389	6.01087	9.10178	8.63719	5.96276	15.1627	8.94298	9.96669	-0.930667	12.0803	3.63932	8.89281	10.0976	7.271	4.79519	5.39053	11.7818	5.43609	-1.55333	7.11494	12.6083	9.64931	7.08655	7.77849	1.08922	5.08067	8.83078	5.75278	10.7807	-0.943182	7.99364	16.3477	10.1804	7.75677	10.3382	8.01464	6.86006	7.74009	8.22221	8.72396	4.17656	8.15449
34	6.53321	4.13364	6.984	5.57867	13.365	7.62067	6.23467	7.48033	5.543	8.43033	7.86933	4.90567	14.7987	8.188	9.33867	-2.39267	11.5407	3.23567	8.30133	9.391	6.755	4.106	4.624	11.2677	4.766	-2.169	6.474	11.9007	9.15867	6.491	7.126	0.078	4.556	8.04733	5.072	10.2973	-1.537	7.364	15.587	9.47667	7.24367	9.71	7.199	5.91167	7.202	7.64533	8.18967	3.43	7.649
35	5.8182	4.20244	5.68322	5.004	12.6433	7.05427	5.57678	6.71433	5.05722	7.73259	7.1274	3.79402	14.4123	7.44165	8.69957	-3.63563	10.9737	2.80275	7.67539	8.64883	6.29218	3.47733	3.83251	10.7389	4.07309	-2.76382	5.859	11.1702	8.64752	5.86545	6.47532	-0.90897	4.06778	7.06996	4.40767	9.82756	-2.08364	6.71236	14.8093	8.81211	6.71623	9.05842	6.37827	4.91906	6.64585	7.03822	7.63019	2.71157	7.13824
36	5.08937	4.26357	4.27833	4.40056	11.8927	6.48315	4.87522	5.90167	4.56899	7.01627	6.40131	2.65014	13.9703	6.7083	8.04935	-4.6107	10.3719	2.30882	7.01499	7.85049	5.85427	2.89658	3.00927	10.1845	3.36115	-3.34224	5.26609	10.4033	8.10136	5.2037	5.83189	-1.83027	3.61378	5.99503	3.756	9.35711	-2.53945	6.04773	14.0067	8.16456	6.16113	8.36767	5.57188	3.86461	6.0623	6.4008	7.04316	2.01763	6.60703
37	4.35501	4.31289	2.786	3.76809	11.1045	5.89745	4.121	5.038	4.11336	6.28836	5.68055	1.51564	13.4625	5.96891	7.39582	-5.36555	9.73627	1.76018	6.32127	6.97618	5.418	2.35745	2.15082	9.59591	2.63191	-3.91436	4.69818	9.59164	7.51236	4.48891	5.20773	-2.65309	3.569	4.891	3.106	8.864	-2.94509	5.36755	13.1763	7.512	5.57345	7.62145	4.80055	2.74736	5.44718	5.73909	6.42782	1.34618	6.03918
38	3.60236	4.35141	1.23756	3.14022	10.2715	5.29815	3.30278	4.13067	3.70007	5.55379	4.95002	0.428475	12.8907	5.20924	6.75869	-5.98074	9.06752	1.16776	5.59453	6.01591	4.95709	1.83952	1.26252	8.96427	1.89445	-4.48648	4.15588	8.72585	6.87621	3.70509	4.60934	-3.36344	2.80422	3.78727	2.44789	8.31233	-3.34582	4.671	12.3121	6.818	4.96115	6.80994	4.06675	1.59528	4.7993	5.05725	5.7787	0.693313	5.41668
39	2.84537	4.3723	-0.307111	2.56176	9.39364	4.69319	2.42978	3.21344	3.32059	4.80467	4.20275	-0.587424	12.2581	4.42561	6.1622	-6.51488	8.35819	0.54798	4.83475	4.96124	4.44618	1.32919	0.351707	8.28062	1.15852	-5.0567	3.62839	7.79955	6.18946	2.85588	4.0377	-3.95509	2.44111	2.68846	1.77822	7.677	-3.77236	3.96173	11.4026	6.03956	4.3384	5.93009	3.37147	0.466364	4.11748	4.35175	5.09328	0.057202	4.72505
40	2.09762	4.38387	-1.781	2.06012	8.48236	4.09776	1.52067	2.31967	2.97276	4.03073	3.44585	-1.51948	11.582	3.63939	5.62712	-7.00361	7.59394	-0.082	4.776	3.83064	3.85973	0.819545	-0.558848	7.54194	0.419	-5.60409	3.10245	6.81221	5.45197	1.96573	3.47452	-4.4503	2.105	1.58785	1.09567	6.93633	-4.24327	3.24255	10.4153	5.17	3.70961	4.98845	2.70264	-0.574455	3.40491	3.62727	4.36912	-0.55997	3.96721
41	1.33356	4.3445	-3.11789	1.63743	7.56336	3.54906	0.597111	1.47556	2.64526	3.22364	2.69483	-2.37016	10.876	2.87247	5.16316	-7.45653	6.76161	-0.70296	3.22074	2.64463	3.18982	0.319505	-1.44052	6.74741	-0.328576	-6.11488	2.56909	5.77236	4.67006	1.07076	2.89185	-4.86629	1.79544	0.481475	0.391556	6.08144	-4.76673	2.52327	9.33048	4.25689	3.06961	4.01258	2.04545	-1.47564	2.66948	2.89743	3.61179	-1.15007	3.16851
42	0.5742	4.29059	-4.254	1.27176	6.66209	3.05628	-0.309444	0.688444	2.31757	2.38645	1.97681	-3.16123	10.1297	2.12537	4.7672	-7.87313	5.85344	-1.30865	2.37437	1.44558	2.44127	-0.17004	-2.24608	5.88184	-1.06555	-6.58367	2.01673	4.69852	3.85223	0.203333	2.26329	-5.20923	1.49822	-0.625242	-0.348778	5.11589	-5.34855	1.81855	8.187	3.34744	2.41698	3.04994	1.39582	-2.20865	1.90809	2.16267	2.84875	-1.7096	2.36638
43	-0.157796	4.2073	-5.14267	0.910364	5.78173	2.59164	-1.14933	-0.0433333	1.97058	1.54594	1.32212	-3.91306	9.31418	1.40339	4.431	-8.24342	4.87173	-1.89364	1.51942	0.291242	1.62682	-0.651697	-2.92139	4.93773	-1.75045	-7.01245	1.44727	3.60848	3.02291	-0.601818	1.57497	-5.47042	1.196	-1.72564	-1.12233	4.065	-5.97155	1.14809	7.04236	2.44967	1.76052	2.15909	0.776788	-2.77412	1.11864	1.42009	2.13064	-2.24685	1.60061
44	-0.86491	4.09516	-5.77767	0.501758	4.91158	2.08908	-1.879	-0.726	1.59546	0.748293	0.751556	-4.63314	8.41733	0.71704	4.12397	-8.56245	3.84171	-2.46153	0.680636	-0.750606	0.769273	-1.12574	-3.43009	3.95487	-2.3387	-7.39267	0.863242	2.52461	2.21041	-1.32536	0.822182	-5.64687	0.879222	-2.77828	-1.91578	2.97589	-6.58573	0.516636	5.93479	1.51989	1.11045	1.38167	0.241253	-3.19553	0.314394	0.676475	1.52049	-2.76842	0.906404
45	-1.52994	3.95638	-6.18611	0.027	4.04267	1.48089	-2.47378	-1.36578	1.19433	0.0482222	0.287	-5.30167	7.412	0.0541111	3.81278	-8.83956	2.81333	-3.02956	-0.107444	-1.59722	-0.099	-1.60289	-3.75389	2.99022	-2.80967	-7.73133	0.271	1.475	1.44033	-1.96767	0.00788889	-5.74144	0.557222	-3.71144	-2.70378	1.901	-7.168	-0.092	4.88967	0.492778	0.454778	0.744667	-0.079	-3.51589	-0.469	-0.0638889	1.06067	-3.26578	0.308556
46	-2.14738	3.79643	-6.438	-0.507545	3.16673	0.739	-2.935	-1.987	0.769091	-0.531273	-0.110636	-5.90645	6.27	-0.604091	3.47282	-9.106	1.836	-3.59818	-0.811636	-2.22473	-0.934182	-2.07873	-3.92764	2.08336	-3.15755	-8.03964	-0.325727	0.492909	0.727182	-2.54191	-0.843909	-5.74973	0.249	-4.439	-3.447	0.877	-7.74027	-0.706273	3.92609	-0.644	-0.236636	0.259	-0.199455	-3.77755	-1.18518	-0.820818	0.758091	-3.73836	-0.189364
47	-2.71764	3.62534	-6.62678	-1.0801	2.26485	-0.128545	-3.28744	-2.61078	0.317374	-0.999061	-0.489929	-6.45367	5.0298	-1.28976	3.08624	-9.39016	0.948303	-4.16372	-1.40703	-2.64744	-1.704	-2.52812	-4.0019	1.26567	-3.38485	-8.32676	-0.936394	-0.382616	0.0742222	-3.07358	-1.70598	-5.67359	0.007	-4.90451	-4.09422	-0.0971111	-8.31718	-1.34509	3.07755	-1.831	-0.96001	-0.0950303	-0.324768	-4.01117	-1.79633	-1.64486	0.602616	-4.17749	-0.606253
48	-3.23685	3.45979	-6.83367	-1.66358	1.29403	-1.09766	-3.61067	-3.23167	-0.14903	-1.38217	-0.895848	-6.95752	3.7517	-2.05898	2.62127	-9.70031	0.166444	-4.71871	-1.88464	-2.89955	-2.36227	-2.93959	-4.03371	0.560141	-3.52158	-8.59536	-1.58233	-1.11571	-0.518182	-3.5927	-2.54773	-5.53369	-0.121	-5.16707	-4.62967	-1.06333	-8.89382	-2.00464	2.40491	-3.00189	-1.64557	-0.355667	-0.268202	-4.24321	-2.27361	-2.53185	0.577929	-4.56713	-0.959808
49	-3.69973	3.31192	-7.08367	-2.23024	0.249545	-2.11261	-3.963	-3.82533	-0.60703	-1.70727	-1.36233	-7.42394	2.48342	-2.92736	2.03909	-10.01	-0.51603	-5.25633	-2.25555	-3.02106	-2.85327	-3.30879	-4.07558	-0.0361515	-3.61755	-8.823	-2.27127	-1.70073	-1.05048	-4.12245	-3.33803	-5.36615	-0.15	-5.31194	-5.04167	-2.06233	-9.442	-2.67045	1.97673	-4.10933	-2.18306	-0.559727	-0.304424	-4.49555	-2.60891	-3.43382	0.662212	-4.89324	-1.23809
50	-4.10337	3.18924	-7.32522	-2.74831	-0.815485	-3.13715	-4.39122	-4.36256	-1.03653	-1.99169	-1.89395	-7.8496	1.27176	-3.86773	1.33912	-10.2522	-1.12309	-5.76326	-2.54584	-3.04727	-3.14473	-3.64729	-4.15218	-0.557798	-3.71106	-8.98958	-2.98652	-2.17099	-1.52364	-4.65709	-4.05419	-5.20306	-0.210667	-5.37675	-5.34189	-3.09811	-9.90982	-3.31764	1.84021	-5.09644	-2.46189	-0.73097	-0.540162	-4.76553	-2.80861	-4.27612	0.826111	-5.15371	-1.39795
51	-4.43221	3.09855	-7.44467	-3.15548	-1.80982	-4.12837	-4.914	-4.82178	-1.43966	-2.24673	-2.48608	-8.22114	0.14303	-4.79685	0.600939	-10.3791	-1.67104	-6.2131	-2.77853	-3.01669	-3.23527	-4.01234	-4.23362	-1.0232	-3.80739	-9.07624	-3.67394	-2.56002	-1.94663	-5.13548	-4.69478	-5.06784	-0.245111	-5.37208	-5.56811	-4.12367	-10.2802	-3.90055	2.03724	-5.88644	-2.39825	-0.872242	-0.952374	-5.01087	-2.89424	-5.03314	1.03379	-5.34413	-1.38162
52	-4.66378	3.04648	-7.30733	-3.36312	-2.62218	-5.03727	-5.48333	-5.23333	-1.8077	-2.48233	-3.11582	-8.54961	-0.891485	-5.58561	-0.0140909	-10.3535	-2.1577	-6.58427	-2.95936	-2.96276	-3.18455	-4.45921	-4.22509	-1.38485	-3.876	-9.07318	-4.28527	-2.86315	-2.32361	-5.43673	-5.29145	-4.95591	-0.357333	-5.23385	-5.78433	-5.04833	-10.5522	-4.35755	2.60109	-6.37333	-1.94888	-0.985182	-1.44009	-5.13439	-2.89882	-5.67773	1.26061	-5.46085	-1.13188
53	-4.76527	3.04674	-6.80267	-3.28506	-3.13709	-5.8192	-6.00944	-5.622	-2.10219	-2.67935	-3.69869	-8.86715	-1.83177	-6.11379	-0.343667	-10.1449	-2.54157	-6.84862	-3.07185	-2.85018	-3.07791	-5.0164	-4.01252	-1.55077	-3.85052	-8.97991	-4.80306	-3.03651	-2.63178	-5.43421	-5.85645	-4.82787	-0.554222	-5.03064	-6.036	-5.76111	-10.7322	-4.64773	3.54018	-6.45689	-1.11732	-1.08042	-1.86859	-5.02623	-2.85882	-6.12944	1.52687	-5.501	-0.604899
54	-4.69259	3.12217	-5.86578	-2.83514	-3.25755	-6.42254	-6.39656	-5.93767	-2.29875	-2.78136	-4.07103	-9.12759	-2.70862	-6.27264	-0.24399	-9.80006	-2.75206	-6.97502	-3.08002	-2.5729	-2.97473	-5.60065	-3.49266	-1.42983	-3.64912	-8.80755	-5.20415	-3.00536	-2.80744	-5.02824	-6.33194	-4.61385	-0.791778	-4.75736	-6.33278	-6.16022	-10.8431	-4.75218	4.85533	-6.07489	0.0535657	-1.14133	-2.09503	-4.56779	-2.8007	-6.37273	1.89604	-5.44387	0.215606
55	-4.40522	3.29628	-4.484	-1.99945	-2.91464	-6.75127	-6.558	-6.061	-2.36764	-2.70245	-4.09782	-9.18227	-3.525	-5.94218	0.319818	-9.44236	-2.69991	-6.94264	-2.934	-2.00745	-2.88709	-6.08873	-2.59609	-0.967273	-3.20464	-8.58255	-5.45891	-2.68664	-2.76618	-4.17491	-6.61355	-4.22082	-0.988	-4.39636	-6.643	-6.183	-10.9005	-4.68345	6.51291	-5.22	1.49627	-1.09782	-2.026	-3.68045	-2.74055	-6.45091	2.449	-5.27709	1.31218
56	-3.86787	3.57205	-2.64311	-0.825556	-2.147	-6.80833	-6.37378	-5.794	-2.30467	-2.34256	-3.67667	-8.86067	-4.23589	-5.16122	1.29756	-9.09822	-2.302	-6.78756	-2.57111	-1.07033	-2.768	-6.29167	-1.29544	-0.148667	-2.48167	-8.28667	-5.60333	-2.02933	-2.429	-2.88733	-6.58456	-3.55933	-1.04233	-3.88922	-6.88911	-5.77233	-10.901	-4.432	8.439	-3.928	3.13456	-0.857	-1.59178	-2.37522	-2.682	-6.42533	3.24644	-4.99011	2.64156
57	-3.0659	3.93824	-0.440222	0.622101	-0.974515	-6.58179	-5.84789	-5.11689	-1.88702	-1.60097	-2.77622	-8.03173	-4.71637	-4.01057	2.60071	-8.66022	-1.51185	-6.54144	-1.92954	0.269222	-2.50273	-6.09518	0.393051	0.997374	-1.47652	-7.86997	-5.67948	-1.03136	-1.75962	-1.22203	-6.12546	-2.56951	-0.907444	-3.16055	-6.98478	-4.97989	-10.7514	-3.89545	10.5513	-2.35156	4.88878	-0.344	-0.782717	-0.709424	-2.59867	-6.25618	4.28831	-4.52881	4.14117
58	-1.97347	4.28494	2.02633	2.25861	0.549273	-6.04058	-4.98	-4.046	-1.28264	-0.439424	-1.41042	-6.57112	-4.85094	-2.56494	4.10636	-7.88576	-0.317667	-6.19288	-0.970485	1.97106	-2.00136	-5.45748	2.37594	2.40582	-0.219	-7.23882	-5.696	0.265879	-0.771848	0.731	-5.16639	-1.25048	-0.558	-2.13236	-6.83233	-3.83733	-10.3585	-3.02964	12.7345	-0.600667	6.68112	0.490727	0.392212	1.24142	-2.42745	-5.80109	5.52733	-3.80903	5.73703
59	-0.629876	4.59713	4.62011	3.9976	2.33218	-5.18181	-3.79956	-2.643	-0.371333	1.05507	0.227343	-4.62772	-4.53914	-0.882121	5.69205	-6.67195	1.21442	-5.63277	0.304828	3.89444	-1.18745	-4.3471	4.49042	3.99567	1.22821	-6.30397	-5.58333	1.78954	0.47899	2.85345	-3.76915	0.336838	0.0202222	-0.773606	-6.34133	-2.39889	-9.62145	-1.80382	14.8102	1.22911	8.45498	1.65873	1.7926	3.3621	-2.0877	-4.85246	6.87462	-2.77485	7.35929
60	0.919748	4.81405	7.20622	5.75642	4.26239	-4.05641	-2.34678	-0.985333	0.825121	2.78569	2.01546	-2.32921	-3.66687	0.917162	7.25713	-4.98062	2.95884	-4.7647	1.85682	5.9134	-0.0127273	-2.84587	6.6071	5.68344	2.78209	-5.06676	-5.20252	3.4551	1.91171	5.00945	-2.00841	2.1097	0.830222	0.873313	-5.41867	-0.742222	-8.43127	-0.231364	16.6578	3.06744	10.1867	3.11467	3.30742	5.53704	-1.51291	-3.31358	8.22395	-1.39719	8.956
61	2.62968	4.89017	9.68267	7.4663	6.22991	-2.6923	-0.694333	0.822	2.24567	4.63452	3.85152	0.171515	-2.36806	2.76009	8.74873	-2.85742	4.79594	-3.51621	3.61036	7.91673	1.51609	-1.07839	8.63273	7.39027	4.36845	-3.56664	-4.36455	5.17809	3.44203	7.09755	0.0116364	3.97976	1.85667	2.74739	-4.06633	1.04267	-6.76073	1.62518	18.2844	4.85433	11.8775	4.73682	4.84255	7.68297	-0.665273	-1.28242	9.48906	0.291333	10.5015
62	4.41572	4.84373	11.9928	8.456	8.15173	-1.10894	1.08556	2.68567	3.86756	6.48558	5.65824	2.70792	-0.714747	4.60315	10.1686	-0.400253	6.61987	-1.8714	5.46055	9.81718	3.34891	0.871364	10.5169	9.06121	5.93955	-1.88645	-3.03161	6.88262	4.98141	9.06994	2.17643	5.86004	3.062	4.75664	-2.38144	2.86744	-4.73073	3.66227	19.7346	6.54089	13.536	6.41555	6.33308	9.76383	0.457939	1.02824	10.6134	2.2176	11.9993
63	6.22756	4.72533	14.1214	10.1976	9.98882	0.608182	2.95167	4.54378	5.66042	8.24844	7.41206	5.11634	1.21052	6.41692	11.5474	2.18753	8.35998	0.146616	7.30589	11.5733	5.36718	2.91196	12.2383	10.6771	7.47852	-0.129727	-1.30036	8.51622	6.47509	10.9218	4.37431	7.68017	4.40533	6.79784	-0.463333	4.66411	-2.45945	5.73382	21.0484	8.11289	15.1728	8.06436	7.76239	11.7901	1.81612	3.42671	11.5851	4.29189	13.4726
64	8.0135	4.56906	16.074	12.2095	11.7375	2.40736	4.864	6.349	7.55182	9.86582	9.11945	7.32036	3.27145	8.18427	12.9224	4.75464	9.98527	2.35545	9.08136	13.1844	7.44182	4.95945	13.7915	12.2515	8.98627	1.58264	0.712818	10.0634	7.90255	12.6758	6.50636	9.40309	5.852	8.78391	1.578	6.389	-0.105727	7.72218	22.2623	9.595	16.7967	9.63518	9.15655	13.7779	3.33291	5.79164	12.4322	6.407	14.95
65	9.72298	4.38734	17.8573	13.718	13.4173	4.24535	6.76433	8.06167	9.47422	11.3601	10.7942	9.3061	5.36192	9.90291	14.315	7.21605	11.5053	4.61566	10.7635	14.7028	9.47982	6.96243	15.229	13.8134	10.4858	3.17891	2.84824	11.5369	9.27791	14.3696	8.54049	11.0332	7.37367	10.6583	3.64078	8.00767	2.18182	9.57082	23.4178	11.028	18.4111	11.1178	10.5563	15.7371	4.92233	8.01091	13.2125	8.46539	16.4545
66	11.4089	4.27744	19.5093	15.2334	15.058	6.09019	8.61111	9.69133	11.3491	12.774	12.4681	11.0935	7.41578	11.5818	15.7378	9.53802	12.9522	6.79611	12.3644	16.1683	11.4153	8.87213	16.5943	15.3886	11.9927	4.63703	4.95706	12.9641	10.64	16.0442	10.4807	12.5908	8.93367	12.4148	5.651	9.52922	4.36055	11.2894	24.5532	12.4624	20.0157	12.5359	12.0058	17.6634	6.50845	10.0183	14.0005	10.4253	17.9912
67	13.0317	4.18598	21.0467	16.7613	16.684	7.91967	10.401	11.2523	13.135	14.1543	14.174	12.7387	9.37333	13.2377	17.1697	11.738	14.3633	8.82267	13.915	17.614	13.208	10.6783	17.9213	16.994	13.501	5.98	6.956	14.3733	12.035	17.724	12.347	14.11	10.5083	14.0953	7.576	10.9753	6.449	12.925	25.695	13.9257	21.6067	13.926	13.536	19.5463	8.044	11.8737	14.8553	12.2887	19.5473
68	14.6231	4.1261	22.48	18.2956	18.3088	9.7023	12.1596	12.7716	14.8125	15.5421	15.9161	14.315	11.2433	14.8873	18.5911	13.8545	15.7544	10.7284	15.4544	19.0551	14.8252	12.3821	19.2209	18.632	14.9932	7.26242	8.77039	15.7842	13.5009	19.4175	14.1665	15.628	12.087	15.7359	9.40656	12.3776	8.50491	14.5365	26.8565	15.4314	23.1776	15.3188	15.1466	21.3723	9.51039	13.641	15.813	14.0804	21.0997
69	16.1987	4.08219	23.8183	19.8258	19.9318	11.4048	13.9064	14.2758	16.3746	16.9666	17.6777	15.8671	13.0406	16.538	20.0018	15.9152	17.1177	12.5561	17.0157	20.4866	16.2998	13.9928	20.493	20.2916	16.458	8.55715	10.4369	17.2083	15.059	21.1141	15.9575	17.1717	13.6659	17.364	11.1453	13.7642	10.5844	16.1789	28.0401	16.9814	24.7186	16.7235	16.8168	23.1248	10.9338	15.4109	16.8848	15.8318	22.6191
70	17.767	4.04036	25.067	21.3382	21.5442	13.0339	15.6487	15.7813	17.8811	18.4447	19.4401	17.4215	14.7835	18.1909	21.4031	17.9445	18.4278	14.3674	18.6171	21.8894	17.6515	15.5614	21.7401	21.9531	17.8816	9.90273	11.9912	18.6494	16.7112	22.802	17.7243	18.7502	15.2397	18.9921	12.8243	15.15	12.7002	17.8758	29.2413	18.567	26.2168	18.1292	18.5223	24.7875	12.3545	17.2355	18.0663	17.5691	24.0798
71	19.3292	3.99038	26.2354	22.8198	23.1367	14.6115	17.383	17.2918	19.3723	19.9581	21.1875	18.9907	16.4992	19.8439	22.7937	19.9573	19.6594	16.2175	20.2577	23.2544	18.8979	17.1201	22.9745	23.5914	19.2539	11.3161	13.4797	20.1003	18.4381	24.4682	19.4699	20.3615	16.803	20.6155	14.4807	16.5367	14.8365	19.6234	30.4494	20.1792	27.6597	19.5189	20.2398	26.345	13.8103	19.1183	19.3408	19.3138	25.4661
72	20.8798	3.92732	27.3406	24.2524	24.6985	16.1683	19.0913	18.8072	20.8618	21.4872	22.913	20.573	18.195	21.4839	24.167	21.9593	20.7872	18.1183	21.9162	24.5739	20.0562	18.6987	24.2129	25.1774	20.571	12.724	14.9537	21.5536	20.2016	26.1003	21.1933	21.9956	18.3514	22.2154	16.139	17.9198	16.9436	21.3909	31.6536	21.8061	29.0354	20.8746	21.9352	27.7934	15.327	21.033	20.6943	21.0712	26.7702
73	22.4037	3.86593	28.397	25.6336	26.2159	17.7346	20.758	20.328	22.3385	23.0082	24.6106	22.159	19.8709	23.1001	25.5205	23.954	21.7958	20.0524	23.5574	25.8425	21.1361	20.3145	25.4684	26.6835	21.8327	13.4255	16.4349	22.9979	21.9754	27.6898	22.8904	23.6368	19.88	23.7702	17.813	19.291	18.9749	23.1318	32.8585	23.436	30.3321	22.1785	23.5604	29.1289	16.9128	22.9406	22.1224	22.8289	27.9904
74	23.9204	3.74469	29.3993	26.9655	27.6759	19.3267	22.3738	21.8538	23.8234	24.4986	26.2737	23.7364	21.5302	24.6773	26.8408	25.9419	22.6976	21.9624	25.1444	27.0573	22.1545	21.9704	26.7466	28.0889	23.0364	15.9452	17.9275	24.4267	23.7427	29.2303	24.5511	25.2714	21.3858	25.2586	19.5019	20.6428	20.894	24.8023	34.071	25.0523	31.5358	23.4175	25.0875	30.3478	18.5593	24.8179	23.6033	24.5638	29.1277
75	25.3623	3.6182	30.3529	28.2441	29.0693	20.9483	23.9401	22.826	25.3579	25.9469	27.8914	25.2921	23.1718	26.2004	28.115	27.9291	23.4973	23.7903	26.65	28.217	23.1305	23.6629	28.0495	29.3844	24.1699	17.5933	19.4273	24.496	25.484	30.716	26.1555	26.8917	22.8687	26.6686	21.2034	21.9777	22.6605	26.3859	35.291	26.6372	32.6306	24.5818	26.505	31.4625	20.2452	26.6458	25.1154	26.2477	30.1838
76	26.8091	3.5272	31.251	29.4633	30.3913	22.598	25.453	24.484	26.9273	27.3464	29.4555	26.8166	24.7834	27.6642	29.3333	29.9189	24.2001	25.5155	28.0529	29.314	24.0844	25.3668	29.3672	30.571	25.2175	19.2891	20.9285	27.487	27.1829	32.1327	27.6727	28.4832	24.324	27.9973	22.9103	23.298	24.2849	27.8892	36.5101	28.17	33.6008	25.6644	27.8173	32.5171	21.9422	28.3885	26.6351	27.8474	31.1585
77	28.2077	3.38094	32.0852	30.6114	31.6374	24.2744	26.908	26.4037	28.497	28.7023	30.9493	28.2951	26.3449	29.0598	30.4837	31.8942	24.8177	27.1339	29.3396	30.3419	25.0256	27.0596	30.6774	31.6525	26.1808	21.0243	22.4395	29.2105	28.8232	33.4705	29.0965	30.0316	25.7473	29.2423	24.6142	24.6091	25.7869	29.3404	37.7122	29.6258	34.4317	26.6664	29.0277	33.5379	23.6248	30.0455	28.1382	29.356	32.0512
78	29.5276	3.25514	32.8419	31.6753	32.8007	25.9703	28.2963	27.876	30.0401	30.0127	32.3543	29.7054	27.8489	30.3659	31.5558	33.8296	25.3686	28.6333	30.5029	31.2908	25.955	28.7186	31.9579	32.629	27.0767	22.7747	23.9727	31.0086	30.3954	34.7127	30.4241	31.5192	27.1284	30.4027	26.3091	25.9141	27.176	30.773	38.8783	30.9758	35.1136	27.5877	30.1407	34.5021	25.2747	31.663	29.6006	30.7763	32.8574
79	30.77	3.13706	33.507	32.6586	33.8693	27.6696	29.615	29.2897	31.5254	31.2654	33.6401	31.0119	29.2842	31.5771	32.5539	35.6765	25.8671	30.0284	31.5427	32.1521	26.8635	30.3137	33.1845	33.4939	27.9156	24.5058	25.5283	32.7568	31.8866	35.8395	31.6488	32.9245	28.4553	31.4818	27.9893	27.2123	28.4354	32.2245	39.9898	32.1913	35.6397	28.4259	31.1465	35.3802	26.8785	33.2648	30.9924	32.1082	33.5666
80	31.9196	3.03264	34.0717	33.5528	34.8292	29.3443	30.861	30.6226	32.9404	32.4418	34.7871	32.1879	30.6269	32.6801	33.4663	37.3821	26.3174	31.3153	32.4662	32.9177	27.7409	31.83	34.3333	34.2359	28.6984	26.1869	27.0998	34.3723	33.2796	36.8358	32.7652	34.2244	29.7173	32.4786	29.6478	28.5001	29.5719	33.6927	41.025	33.2501	36.0063	29.1703	32.0416	36.1481	28.4208	34.8306	32.2716	33.3446	34.165
81	32.9601	2.94712	34.5319	34.349	35.6564	30.9652	32.0204	31.847	34.2699	33.5158	35.7891	33.2219	31.8562	33.6629	34.2838	38.9183	26.7307	32.4853	33.2776	33.5826	28.5752	33.2486	35.3841	34.845	29.4245	27.7854	28.6613	35.8048	34.545	37.6918	33.7635	35.3989	30.9038	33.3893	31.2664	29.765	30.5737	35.114	41.9619	34.1383	36.2185	29.8023	32.8289	36.7821	29.8867	36.3056	33.4129	34.4651	34.6396
82	33.8647	2.86589	34.89	35.0355	36.3429	32.5099	33.076	32.945	35.4929	34.4547	36.6291	34.1058	32.9634	34.4983	34.9991	39.407	27.1115	33.4979	33.9859	34.1363	29.3525	34.5364	36.3223	35.3136	30.0925	29.2508	30.1805	37.0299	35.6645	38.4042	34.6228	36.4266	32.002	34.1976	32.821	30.992	31.4145	36.4338	42.7803	34.848	36.2841	30.3089	33.5016	37.2822	31.2631	37.6065	34.388	35.4238	34.9839
83	34.6472	2.84954	35.1503	35.5975	36.8857	33.9497	33.9924	33.8839	36.6123	35.239	37.2882	34.8376	33.9351	35.2046	35.6009	41.354	27.456	34.3501	34.596	34.5803	30.0579	35.6948	37.1496	35.6387	30.6908	30.5663	31.6275	38.038	36.6197	38.9696	35.3323	37.2808	32.9833	34.8891	34.2671	32.1568	32.0643	37.6545	43.4706	35.3628	36.2189	30.7045	34.0499	37.6538	32.5339	38.7163	35.1757	36.1876	35.1937
84	35.2677	2.83311	35.3446	36.0323	37.2824	35.2649	34.7781	34.6808	37.6135	35.8653	37.7483	35.4136	34.7486	35.7827	36.0871	41.742	27.7549	35.0298	35.1065	34.9241	30.6717	36.7114	37.8755	35.8218	31.1941	31.7232	32.9559	38.8273	37.3981	39.3846	35.8854	37.9441	33.8264	35.4468	35.5787	33.2352	32.5288	38.7349	44.0221	35.6997	36.0506	31.025	34.4639	37.9185	33.6736	39.6154	35.7605	36.7418	35.2675
85	35.7695	2.84979	35.494	36.3513	37.5403	36.4404	35.4267	35.3373	38.4605	36.3358	38.0411	35.8623	35.4281	36.2326	36.4689	42.9645	27.9958	35.5182	35.5212	35.1742	31.1796	37.5476	38.5003	35.8678	31.5816	32.7193	34.1182	39.401	37.9985	39.6533	36.2827	38.4056	34.494	35.8612	36.725	34.2033	32.8035	39.631	44.4339	35.8687	35.8148	31.2709	34.7589	38.14	34.6627	40.2485	36.134	37.0697	35.2075
86	36.1143	2.87891	35.6204	36.5644	37.6754	37.4549	35.9339	35.8602	39.1665	36.6585	38.1751	36.1954	35.9803	36.5576	36.753	43.4267	28.1604	35.7953	35.8452	35.3395	31.5771	38.2284	39.0195	35.7864	31.8443	33.5488	35.0933	39.7665	38.4233	39.7915	36.5463	38.6537	34.95	36.1242	37.683	35.0478	32.8915	40.3157	44.7047	35.8782	35.5548	31.4265	34.9449	38.3619	35.4871	40.6455	36.2923	37.1704	35.0162
87	36.3217	2.91822	35.7466	36.6867	37.7081	38.2734	36.2942	36.252	39.7267	36.8433	38.1695	36.4177	36.3989	36.7904	36.9468	43.6814	28.228	35.8963	36.0814	35.433	31.8599	38.7537	39.4221	35.5903	31.9803	34.1897	35.8493	39.9358	38.6779	39.8109	36.6932	38.6866	35.1667	36.2331	38.4231	35.7633	32.8409	40.7479	44.8288	35.7427	35.3095	31.4969	35.0465	38.5744	36.1307	40.8241	36.2281	37.0538	34.7012
88	36.4035	2.95729	35.8957	36.7417	37.6686	38.9082	36.5253	36.5257	40.1198	36.9027	38.0477	36.531	36.6947	36.9594	37.0523	43.721	28.1978	35.8388	36.236	35.4714	32.0328	39.1001	39.6975	35.2997	31.9907	34.6565	36.3388	39.9226	38.775	39.7274	36.723	38.5218	35.132	36.2151	38.9523	36.35	32.6995	40.9406	44.8074	35.4847	35.1163	31.5157	35.0978	38.7701	36.5806	40.7842	35.9757	36.7349	34.2782
89	36.38	2.99192	36.0933	36.7634	37.6047	39.3536	36.6571	36.7021	40.3624	36.8671	37.8692	36.572	36.8857	37.0906	37.0647	43.5979	28.0702	35.6358	36.3154	35.4759	32.105	39.2919	39.8406	34.9409	31.878	34.9427	36.5907	39.7448	38.7344	39.5627	36.6557	38.1794	34.8537	36.0951	39.2926	36.8107	32.52	40.931	44.643	35.1313	35.0042	31.53	35.1514	38.9697	36.8327	40.5734	35.5529	36.2533	33.7763
90	36.273	3.01572	36.3671	36.7983	37.5637	39.432	36.7102	36.7961	40.422	36.782	37.6812	36.5696	36.9889	37.212	36.9909	43.3493	27.8518	35.3176	36.3212	35.4708	32.0867	39.355	39.8699	34.5472	31.6517	35.0451	36.6116	39.4262	38.5855	39.3405	36.5403	37.6872	34.3583	35.8992	39.4511	37.1511	32.3818	40.7218	44.3428	34.712	34.9993	31.5935	35.2483	39.2088	36.8899	40.2077	34.9753	35.6634	33.2357
91	36.116	3.03809	36.732	36.8879	37.5926	39.6217	36.71	36.832	40.4276	36.6848	37.5239	36.5605	37.0375	37.344	36.8352	43.0057	27.5554	34.9273	36.2569	35.4761	32.0185	39.3146	39.798	34.158	31.327	34.9592	36.3812	38.9995	38.3535	39.0905	36.4297	37.0845	33.693	35.658	39.436	37.374	32.3502	40.3582	43.9197	34.262	35.1136	31.7635	35.4264	39.5212	36.7478	39.6943	34.2739	35.0172	32.6972
92	35.9318	3.05748	37.1928	37.0661	37.732	39.4829	36.6972	36.85	40.2668	36.6119	37.4359	36.5886	37.0836	37.4883	36.5971	42.5989	27.2036	34.4934	36.1355	35.5067	31.9273	39.2179	39.6385	33.8149	30.9272	34.7077	35.9591	38.5057	38.075	38.8429	36.3708	36.421	32.9248	35.406	39.2296	37.481	32.4716	39.8677	43.3944	33.8189	35.3493	32.0907	35.7133	39.9082	36.4068	39.076	33.4951	34.3694	32.1919
93	35.7513	3.08687	37.7174	37.3491	38.0064	39.1968	36.7127	36.8994	40.0254	36.5961	37.426	36.7121	37.1711	37.629	36.2722	42.1578	26.8277	34.0489	35.975	35.5691	31.8333	39.1105	39.4008	33.5498	30.476	34.3398	35.3945	37.9906	37.7656	38.6205	36.402	35.7548	32.1552	35.1763	38.8791	37.4994	32.7768	39.3102	42.8018	33.4189	35.6868	32.6216	36.0885	40.3466	35.904	38.4129	32.6891	33.7815	31.7422
94	35.5965	3.13636	38.2677	37.7298	38.4271	38.7903	36.7777	37.007	39.7295	36.6639	37.4719	36.9528	37.3335	37.7282	35.859	41.6995	26.4525	33.6302	35.7985	35.6621	31.7584	39.0192	39.0944	33.3815	29.9956	33.8969	34.7405	37.5045	37.438	38.4322	36.5518	35.1744	31.4743	34.9909	38.408	37.4663	33.2477	38.7654	42.1955	33.0837	36.0905	33.3565	36.5067	40.8039	35.3243	37.7679	31.9124	33.329	31.3569
95	35.482	3.20659	38.7928	38.183	38.9612	38.3282	36.8934	37.179	39.4057	36.8227	37.5314	37.2823	37.5509	37.7453	35.3487	41.2316	26.0896	33.2611	35.6326	35.7807	31.7235	38.9465	38.7174	33.315	29.5121	33.421	34.0682	37.094	37.1144	38.2803	36.8244	34.7819	30.9497	34.8387	37.8618	37.4323	33.8001	38.2721	41.6064	32.8234	36.5119	34.2686	36.9155	41.2485	34.7732	37.214	31.2159	33.2597	31.0303
96	35.3998	3.29332	39.2411	38.6474	39.5536	37.8675	37.0373	37.4027	39.0699	37.0464	37.5451	37.6601	37.7874	37.6394	34.7793	40.7799	25.7322	32.9633	35.503	35.9051	31.7413	38.8689	38.2712	33.3404	29.0526	32.9538	33.4349	36.7841	36.8298	38.1631	37.1801	34.5529	30.6163	34.7134	37.3369	37.4468	34.3521	37.8963	41.0317	32.6373	36.9034	35.302	37.241	41.6244	34.3379	36.7877	30.6294	32.9779	30.7429
97	35.3414	3.37994	39.5773	39.0554	40.1517	37.4846	37.1593	37.634	38.7487	37.3132	37.4516	38.0398	38.0178	37.3688	34.2199	40.3954	25.3588	32.7694	35.4138	36.0183	31.8104	38.7715	37.7682	33.4325	28.6463	32.5431	32.9054	36.5703	36.6113	38.0802	37.5696	34.3932	30.4677	34.605	36.9433	37.533	34.7841	37.7177	40.4641	32.5207	37.207	36.3881	37.3914	41.8324	34.0539	36.5058	30.1682	33.065	30.4715
98	35.2962	3.45061	39.7918	39.3443	40.7032	37.2299	37.2032	37.8206	38.5042	37.6022	37.2373	38.3821	38.2382	36.9709	33.7424	40.1029	24.9554	32.6581	35.3517	36.1003	31.9246	38.6507	37.2505	33.552	28.3113	32.2437	32.5557	36.4165	36.4646	38.0353	37.9367	34.3265	30.4552	34.5122	36.702	37.672	35.0095	37.7098	39.8933	32.465	37.3679	37.4536	37.3525	41.7846	33.8976	36.3776	29.843	33.2586	30.194
99	35.2495	3.49848	39.8929	39.4751	41.1585	37.0931	37.1154	37.9299	38.3591	37.8886	36.9333	38.6786	38.4505	36.5124	33.3856	39.891	24.5396	32.568	35.2938	36.1408	32.0763	38.5206	36.7658	33.6463	28.0467	32.1019	32.3956	36.2659	36.361	38.0218	38.2252	34.4321	30.515	34.4369	36.5688	37.8087	35.0413	37.8025	39.3019	32.4499	37.3948	38.4227	37.177	41.4439	33.8059	36.3624	29.6641	33.4785	29.9009
100	35.1823	3.52242	39.885	39.442	41.468	37.015	36.859	37.964	38.291	38.134	36.615	38.952	38.639	36.052	33.126	39.7	24.146	32.408	35.203	36.143	32.256	38.37	36.349	33.66	27.822	32.127	32.393	36.059	36.241	38.001	38.393	34.681	30.572	34.308	36.456	37.874	34.955	37.929	38.622	32.435	37.351	39.224	36.952	40.81	33.704	36.425	29.641	33.641	29.597
[truncated: 45 more columns]

## Sheet: Rotation LKneeFlex B44ComfM
all values Right	mean	std	steps
1	18.7239	5.99866	19.597	15.839	13.806	15.144	11.415	9.534	18.529	11.405	12.645	15.192	17.428	33.199	13.187	18.887	13.743	14.801	22.288	9.75	19.808	36.548	31.343	17.981	17.956	7.981	14.065	26.648	23.05	20.185	17.317	15.571	17.75	16.23	22.783	19.815	15.818	27.443	15.62	30.657	24.954	15.849	17.432	21.325	19.648	14.251	23.162	11.183	15.688
2	19.6662	6.07662	20.4992	16.6102	14.0385	15.7007	11.9933	9.894	20.075	12.2497	13.2299	15.227	17.8571	33.9068	13.9161	19.3951	14.1996	16.1039	23.934	10.4879	21.4503	36.5123	33.3251	19.9435	18.6698	8.34039	15.2729	28.3238	23.4903	20.779	18.8918	16.3639	18.7617	17.1078	22.9458	21.7392	17.2386	28.8784	16.1781	32.0074	26.5586	16.0497	18.4655	22.9122	21.5222	14.7241	25.2958	11.4943	16.6076
3	20.7702	6.26552	21.6501	17.5032	14.2783	16.2529	12.6451	10.2993	21.8401	13.1638	13.9163	15.3889	18.3855	34.6584	14.6601	20.2016	14.7455	17.6374	25.9354	11.2624	23.3176	36.5003	35.6623	22.1788	19.5087	8.71522	16.7121	30.3545	24.1683	21.61	20.6127	17.269	19.492	18.086	23.3696	24.1324	18.8689	30.7115	16.7859	33.6735	28.397	16.3097	19.5874	24.6862	23.572	15.2913	27.736	11.9209	17.7475
4	22.1037	6.57463	23.079	18.529	14.5435	16.824	13.4013	10.7213	23.845	14.1697	14.6982	15.7083	19.0089	35.4679	15.4631	21.312	15.4061	19.4257	28.2775	12.0823	25.4422	36.5278	38.3423	24.7116	20.495	9.14279	18.4458	32.7446	25.1024	22.6925	22.5092	18.2996	21.064	19.1865	24.118	27.008	20.7327	32.9735	17.4256	35.7034	30.4814	16.621	20.8183	26.6958	25.8016	15.9635	30.4678	12.4947	19.1316
5	23.658	7.00575	24.8281	19.7141	14.8804	17.4768	14.2849	11.1387	26.1169	15.3027	15.6135	16.2199	19.7527	36.3696	16.3733	22.7264	16.2172	21.5019	30.9734	12.9867	27.861	36.6244	41.3245	27.57	21.658	9.68278	20.5342	35.4854	26.3118	24.0646	24.6233	19.4909	23.1336	20.445	25.2524	30.3506	22.8676	35.68	18.0945	38.1223	32.862	17.0043	22.1869	28.9996	28.2113	16.7718	33.4881	13.2378	20.7734
6	25.4767	7.54703	26.9392	21.1055	15.3602	18.3042	15.3232	11.5763	28.6837	16.6233	16.7096	16.9873	20.685	37.4195	17.4385	24.4503	17.216	23.8998	34.048	14.0614	30.6021	36.8175	44.5432	30.7779	23.0691	10.3662	23.0214	38.5462	27.8136	25.7786	27.0008	20.8779	25.1419	21.9046	26.8176	34.1368	25.3163	38.8265	18.8122	40.9252	35.6395	17.4777	23.7323	31.6495	30.7951	17.8	36.8029	14.1645	22.6837
7	27.5934	8.17365	29.4417	22.7853	16.0277	19.4511	16.5373	12.064	31.569	18.2594	18.0292	17.9926	21.8539	38.6982	18.7084	26.4897	18.4326	26.6475	37.5507	15.4007	33.7006	37.1129	47.9115	34.3403	24.745	11.2484	25.9145	41.868	29.6262	27.9178	29.6822	22.4886	27.4827	23.61	28.8456	38.2773	28.1162	42.3632	19.6227	44.071	38.7884	18.075	25.5073	34.6791	33.5545	19.0768	40.44	15.2829	24.8772
8	30.0167	8.85188	32.3492	24.8075	16.9203	20.9745	17.9788	12.635	34.7813	20.2614	19.6373	19.2502	23.3084	40.2263	20.1905	28.8471	19.9161	29.7642	41.3961	17.0576	37.1511	37.5323	51.3299	38.2334	26.7443	12.381	29.1886	45.3695	31.7641	30.5076	32.6929	24.3409	30.1606	25.5994	31.3691	42.6516	31.3053	46.195	20.5915	47.4802	42.2914	18.856	27.5772	38.0865	36.5141	20.5937	44.3245	16.5977	27.3622
9	32.7227	9.55977	35.6561	27.1735	18.0929	22.9302	19.746	13.3071	38.2502	22.6705	21.6923	20.7909	25.0983	42.009	21.9033	31.5227	21.7182	33.2434	45.5136	19.0744	40.8965	38.1056	54.6997	42.4044	29.1237	13.771	32.7986	48.9574	34.2281	33.5006	36.039	26.4475	33.1919	27.9009	34.308	47.1436	34.8245	50.2001	21.7888	51.0446	46.1138	19.8433	29.9653	41.823	39.6803	22.3848	48.3526	18.1155	30.1343
10	35.7071	10.1945	39.332	29.8773	19.554	25.3422	21.931	14.1167	41.9193	25.4807	24.2495	22.7132	27.2724	44.031	23.8739	34.5	23.852	37.055	49.8012	21.471	44.8689	38.8679	57.9319	46.773	31.9707	15.5062	36.6806	52.5381	36.993	36.8491	39.6759	28.8161	36.571	30.5141	37.6144	51.616	38.6217	54.2444	23.2767	54.6474	50.1486	21.084	32.6362	45.8275	43.0182	24.5524	52.4056	19.8425	33.1808
11	38.9615	10.7341	43.3216	32.8969	21.2993	28.2026	24.6473	15.1416	45.7085	28.648	27.3599	25.0065	29.8307	46.2428	26.1995	37.7639	26.3375	41.1381	54.1281	24.2892	48.9637	39.8371	60.9481	51.2075	35.2125	17.6695	40.7514	56.0177	40.0141	40.4915	43.5166	31.441	40.3022	33.3953	41.2228	55.8834	42.624	58.1994	25.0998	58.1645	54.2402	22.7393	35.5517	49.9707	46.4832	27.1724	56.3643	21.7814	36.482
12	42.3462	11.1429	47.4658	36.194	23.336	31.5073	27.7887	16.4204	49.5198	32.1317	31.0662	27.6812	32.708	48.575	28.9593	41.2288	29.1827	45.3996	58.3212	27.429	53.055	41.0097	63.6906	55.5793	38.7933	20.3009	44.9164	59.3028	43.235	44.349	47.4874	34.299	44.2644	36.5123	45.0484	59.8461	46.7338	61.9558	27.286	61.4649	58.2544	24.8227	38.647	54.117	50.0107	30.2099	60.0881	23.9257	40.0043
13	45.7725	11.3859	51.621	39.7367	25.721	35.1416	31.288	16.892	53.2378	35.8198	35.2274	30.7239	35.8736	50.9238	32.1671	44.815	32.3735	49.6931	62.242	30.8457	56.9728	42.3657	66.1263	59.7708	42.6248	23.5232	49.0771	62.3145	46.5856	48.3122	51.487	37.3733	48.366	39.8171	48.9878	61.56	50.8345	65.427	29.8414	64.4779	62.0368	27.346	41.8466	58.1392	53.5174	33.6303	63.4733	26.2639	43.6933
14	49.2517	11.4362	55.6472	43.4166	28.3995	39.0477	35.0653	19.9446	56.7456	39.6466	39.7095	34.1152	39.2932	53.1981	35.7927	48.4337	35.868	53.8856	65.7822	34.4822	60.6117	43.736	68.2418	63.685	46.5876	27.2619	53.1282	64.9971	49.9733	52.2334	55.3974	40.6133	52.4887	43.2481	52.9113	66.2791	54.7887	68.5557	32.7585	67.1599	65.4741	30.3523	45.0798	61.926	56.9083	37.3688	66.4766	28.7875	47.4744
15	52.6106	11.3106	59.4278	47.1426	31.3596	43.1531	39.0469	22.294	59.9775	43.5378	44.3691	37.7436	42.9226	55.3294	39.7546	51.992	39.6192	57.8579	68.8749	38.2823	63.8852	44.4587	70.0349	67.2499	50.5238	31.3908	56.9706	67.3227	53.3177	55.9958	59.0951	43.9771	56.4892	46.7348	56.7113	69.2874	58.5016	71.3081	35.9884	69.4981	68.512	33.7083	48.2736	65.398	60.0661	41.3368	69.069	31.4904	51.2648
16	55.8246	10.9795	62.8747	50.8089	34.5825	47.3685	43.134	25.0369	62.8796	47.4112	49.0078	41.5375	46.6504	57.2747	43.9513	55.402	43.5109	61.5155	71.479	42.163	66.7338	47.079	71.509	70.4208	54.3078	35.8232	60.5248	69.2864	56.5403	59.5029	62.4717	47.4105	60.2223	50.2042	60.2947	71.513	61.9022	73.6735	39.4685	71.4927	71.1089	37.356	51.367	68.4994	62.9232	45.3699	71.2452	34.367	54.9742
[truncated: 185 more rows]
[truncated: 45 more columns]

## Sheet: Rotation LAnkleFlex B44ComfM
all values Right	mean	std	steps
[truncated: 201 more rows]
[truncated: 45 more columns]

[truncated: 35 more sheets: Rotation RHipAbAd B44ComfM, Rotation RHipRot B44ComfM, Rotation RAnklePron B44ComfM, Rotation LHipAbAd B44ComfM, Rotation LHipRot B44ComfM, Rotation LAnklePron B44ComfM, Rotation PelvicTil B44ComfM, Rotation PelvicObl B44ComfM, Rotation PelvicRot B44ComfM, LProgression B44ComfM, RProgression B44ComfM, Rotation TrunkTilt B44ComfM, Rotation TrunkFlex B44ComfM, Rotation TrunkRot B44ComfM, Moment RHipFlex B44ComfM, Moment RHipAbAd B44ComfM, Moment RHipRot B44ComfM, Moment RKneeFlex B44ComfM, Moment RKneeAbAd B44ComfM, Moment RKneeRot B44ComfM …]
