# Supplementary material for: Lower limb muscle fatigue after uphill walking in children with unilateral spastic cerebral palsy
Source: PLoS One. 2022 Dec 6;17(12):e0278657. doi: 10.1371/journal.pone.0278657 (PMC9725134; doi:10.1371/journal.pone.0278657)
Supplement: S2 File — (ZIP) [file pone.0278657.s004.zip › Kinematics-individual files-part2/F10B4_FacoM010001.xlsx]

## Sheet: gait B4FacoM
Calculated gait parameters	mean	std	VC	max	min
Walking.Speed [m/s]	0.65	0	0	0.65	0.65
Cadans [1/m]	100.52	15.54	9.28	150	63.16
L.Stride.Time [s]	1.22	0.13	0.11	1.6	0.91	1.15	1.08	1.17	1.42	1.24	1.16	1.21	1.05	1.07	1	1.31	1.14	1.29	1.06	1.39	1.13	1.09	1.3	1.13	1.2	1.32	1.2	1	1.28	1.26	0.99	1.08	0.96	0.91	1.14	1.45	1.22	1.14	1.13	1.23	1.23	1.2	1.24	1.18	1.26	1.27	1.03	1.21	1.38
L.Step.Time [s]	0.64	0.09	0.14	0.95	0.42	0.42	0.62	0.58	0.61	0.79	0.64	0.57	0.66	0.53	0.55	0.56	0.7	0.62	0.8	0.56	0.78	0.6	0.57	0.56	0.48	0.62	0.74	0.59	0.46	0.64	0.59	0.54	0.47	0.5	0.49	0.68	0.95	0.68	0.58	0.57	0.69	0.6	0.6	0.71	0.66	0.64	0.56	0.57	0.66
L.Stance.Time [s]	0.78	0.12	0.16	1.15	0.52	0.62	0.64	0.76	0.85	0.69	0.86	0.81	0.66	0.7	0.54	0.79	0.69	1.01	0.63	1	0.67	0.62	0.88	0.73	0.72	0.86	0.77	0.64	0.84	0.85	0.58	0.75	0.69	0.52	0.7	1.14	0.78	0.71	0.69	0.76	0.81	0.77	0.81	0.72	0.84	0.84	0.64	0.77	0.92
L.Swing.Time [s]	0.44	0.06	0.13	0.61	0.27	0.53	0.44	0.41	0.57	0.55	0.3	0.4	0.39	0.37	0.46	0.52	0.45	0.28	0.43	0.39	0.46	0.47	0.42	0.4	0.48	0.46	0.43	0.36	0.44	0.41	0.41	0.33	0.27	0.39	0.44	0.31	0.44	0.43	0.44	0.47	0.42	0.43	0.43	0.46	0.42	0.43	0.39	0.44	0.46
L.Stance.Swing [1]	0.59	0.12	0.2	0.89	0.27	0.855	0.688	0.539	0.671	0.797	0.349	0.494	0.591	0.529	0.852	0.658	0.652	0.277	0.683	0.39	0.687	0.758	0.477	0.548	0.667	0.535	0.558	0.563	0.524	0.482	0.707	0.44	0.391	0.75	0.629	0.272	0.564	0.606	0.638	0.618	0.519	0.558	0.531	0.639	0.5	0.512	0.609	0.571	0.5
L.Bipedal [s]	0.19	0.08	0.41	0.54	0.05	0.17	0.09	0.16	0.25	0.13	0.16	0.33	0.13	0.19	0.09	0.21	0.1	0.23	0.15	0.26	0.15	0.11	0.34	0.24	0.2	0.15	0.19	0.19	0.21	0.19	0.11	0.23	0.21	0.09	0.12	0.2	0.12	0.17	0.14	0.14	0.23	0.19	0.18	0.12	0.22	0.26	0.13	0.16	0.19
L.Stride.Length [m]	0.8	0.1	0.13	1	0.44	0.92	0.81	0.727	0.94	0.985	0.45	0.68	0.726	0.68	0.828	0.979	0.798	0.442	0.711	0.659	0.855	0.807	0.84	0.799	0.888	0.825	0.798	0.72	0.819	0.831	0.715	0.593	0.51	0.836	0.754	0.579	0.848	0.845	0.856	0.798	0.85	0.807	0.78	0.792	0.794	0.892	0.718	0.807	0.751
L.Step.Length [m]	0.39	0.07	0.19	0.57	0.08	0.248	0.463	0.409	0.326	0.505	0.458	0.075	0.439	0.316	0.339	0.393	0.529	0.343	0.291	0.315	0.327	0.44	0.351	0.371	0.354	0.457	0.393	0.4	0.348	0.415	0.376	0.343	0.195	0.263	0.45	0.442	0.413	0.382	0.409	0.406	0.379	0.378	0.397	0.472	0.389	0.321	0.414	0.379	0.327
L.Step.Width [m]	0.07	0.05	0.72	0.27	0	0.1	0.024	0.041	0.12	0.002	0.057	0.156	0.013	0.158	0.052	0.007	0.042	0.073	0.042	0.089	0.029	0	0.119	0.079	0.091	0.1	0.005	0.016	0.216	0.109	0.113	0.115	0.27	0.143	0.059	0.031	0.023	0.115	0.018	0.043	0.014	0.08	0.03	0.014	0.028	0.141	0.046	0.008	0.09
L.foot.clear [cm]	1.4	0.52	0.37	3.32	0.48	2.041	1.387	0.702	1.642	1.176	1.535	0.722	0.774	0.694	1.359	1.088	1.629	1.297	2.039	0.84	0.953	1.243	1.066	0.903	1.932	0.947	1.646	2.289	1.117	1.017	2.577	1.41	0.484	1.427	0.992	1.501	0.819	0.906	1.211	1.027	1.191	1.503	1.035	0.685	1.399	1.696	1.251	0.721	1.811
R.Stride.Time [s]	1.22	0.13	0.11	1.67	0.92	0.95	1.12	1.14	1.24	1.39	1.23	1.12	1.18	1.05	0.99	1.17	1.22	1.11	1.3	1.17	1.31	1.12	1.31	1.21	1.06	1.2	1.35	1.13	1.1	1.31	1.04	1.15	0.93	0.92	0.95	1.18	1.49	1.24	1.14	1.11	1.32	1.2	1.13	1.23	1.28	1.35	1.02	1.12	1.2
R.Step.Time [s]	0.58	0.09	0.16	0.94	0.4	0.53	0.5	0.56	0.63	0.6	0.59	0.55	0.52	0.52	0.44	0.61	0.52	0.49	0.5	0.61	0.53	0.52	0.74	0.65	0.58	0.58	0.61	0.54	0.64	0.67	0.45	0.61	0.46	0.42	0.46	0.5	0.54	0.56	0.56	0.54	0.63	0.6	0.53	0.52	0.62	0.71	0.46	0.55	0.54
R.Stance.Time [s]	0.83	0.11	0.14	1.29	0.57	0.59	0.71	0.74	0.86	0.92	0.8	0.9	0.79	0.72	0.64	0.77	0.8	0.85	0.95	0.82	0.93	0.71	0.91	0.8	0.68	0.77	0.93	0.78	0.67	0.83	0.7	0.77	0.68	0.59	0.61	0.88	1.07	0.85	0.72	0.71	0.92	0.79	0.78	0.83	0.88	0.9	0.69	0.73	0.85
R.Swing.Time [s]	0.39	0.05	0.12	0.52	0.22	0.36	0.41	0.4	0.38	0.47	0.43	0.22	0.39	0.33	0.35	0.4	0.42	0.26	0.35	0.35	0.38	0.41	0.4	0.41	0.38	0.43	0.42	0.35	0.43	0.48	0.34	0.38	0.25	0.33	0.34	0.3	0.42	0.39	0.42	0.4	0.4	0.41	0.35	0.4	0.4	0.45	0.33	0.39	0.35
R.Stance.Swing [1]	0.48	0.07	0.15	0.68	0.24	0.61	0.577	0.541	0.442	0.511	0.537	0.244	0.494	0.458	0.547	0.519	0.525	0.306	0.368	0.427	0.409	0.577	0.44	0.512	0.559	0.558	0.452	0.449	0.642	0.578	0.486	0.494	0.368	0.559	0.557	0.341	0.393	0.459	0.583	0.563	0.435	0.519	0.449	0.482	0.455	0.5	0.478	0.534	0.412
R.Bipedal [s]	0.2	0.08	0.41	0.64	0.08	0.09	0.14	0.2	0.22	0.09	0.27	0.26	0.14	0.18	0.1	0.18	0.17	0.52	0.13	0.39	0.14	0.1	0.14	0.08	0.14	0.28	0.16	0.1	0.2	0.18	0.13	0.14	0.23	0.1	0.24	0.64	0.24	0.15	0.13	0.22	0.18	0.17	0.28	0.2	0.22	0.13	0.18	0.22	0.38
R.Stride.Length [m]	0.8	0.11	0.14	1.03	0.32	0.705	0.864	0.81	0.761	1.033	0.833	0.316	0.849	0.657	0.775	0.842	0.984	0.494	0.687	0.647	0.742	0.896	0.82	0.816	0.785	0.888	0.792	0.773	0.752	0.87	0.748	0.741	0.443	0.649	0.762	0.608	0.879	0.818	0.859	0.825	0.852	0.788	0.705	0.875	0.862	0.798	0.754	0.859	0.619
R.Step.Length [m]	0.41	0.07	0.16	0.61	0.15	0.457	0.401	0.401	0.435	0.527	0.375	0.241	0.41	0.34	0.435	0.449	0.455	0.151	0.396	0.332	0.415	0.456	0.469	0.445	0.431	0.431	0.398	0.373	0.405	0.455	0.372	0.398	0.248	0.386	0.312	0.166	0.466	0.436	0.45	0.419	0.472	0.41	0.308	0.403	0.473	0.477	0.339	0.479	0.292
R.Step.Width [m]	0.08	0.05	0.7	0.28	0.01	0.266	0.14	0.017	0.058	0.024	0.051	0.021	0.143	0.051	0.108	0.038	0.154	0.006	0.072	0.035	0.057	0.047	0.024	0.058	0.119	0.005	0.022	0.139	0.137	0.124	0.075	0.085	0.005	0.28	0.065	0.063	0.11	0.073	0.038	0.1	0.081	0.058	0.048	0.126	0.091	0.035	0.029	0.122	0.106
R.foot.clear [cm]	1.26	0.68	0.54	5.05	0.39	5.051	1.266	0.782	0.947	0.545	2.246	1.409	0.954	0.645	1.423	0.721	1.86	0.553	1.189	0.873	0.788	0.435	0.39	0.91	0.689	1.416	1.327	1.195	0.638	0.82	0.9	2.274	1.623	1.315	1.246	0.482	1.517	0.552	0.919	1.016	1.048	2.468	0.447	1.607	1.47	0.65	0.744	0.948	1.442
Asym.step.time [%]	17.35	13.36	0.77	59.85	1.29	23.158	21.429	3.509	3.226	27.338	8.13	3.571	23.729	1.905	22.222	8.547	29.508	23.423	46.154	8.547	38.168	14.286	25.954	14.876	18.868	6.667	19.259	8.85	32.727	4.58	26.923	12.174	2.151	17.391	6.316	30.508	55.034	19.355	3.509	5.405	9.091	0	12.389	30.894	6.25	10.37	19.608	3.571	20
Asym.step.length [%]	19.29	17.38	0.9	104.81	0.22	59.469	14.386	2.026	28.626	4.286	20.01	104.806	6.95	7.324	24.767	13.407	15.131	77.731	30.525	5.108	23.829	3.671	28.885	18.32	19.672	5.845	1.246	7.096	15.221	9.336	0.898	14.989	23.74	38.144	36.194	90.473	12.164	13.146	9.39	3.093	21.816	8.115	25.193	15.838	19.507	39.143	20.002	23.321	11.499
Mox file gait parameters	mean	std
L.Stride.Time	1.22519	0.127735	1.11	1.1	1.19	1.351	1.259	1.241	1.15	1.06	1.07	1.011	1.25	1.22	1.26	1.08	1.36	1.12	1.15	1.26	1.13	1.18	1.35	1.19	1.01	1.26	1.27	1	1.09	0.94	0.9	1.15	1.45	1.21	1.15	1.12	1.27	1.211	1.19	1.22	1.21	1.271	1.25	1.05	1.2	1.33	1.18	1.41	1.31
L.Stance.Time	0.788227	0.111345	0.64	0.68	0.76	0.84	0.759	0.86	0.75	0.69	0.72	0.57	0.799	0.75	0.96	0.64	0.96	0.7	0.65	0.86	0.75	0.73	0.899	0.78	0.66	0.85	0.87	0.6	0.75	0.66	0.54	0.71	1.1	0.79	0.74	0.72	0.77	0.791	0.77	0.81	0.75	0.85	0.839	0.65	0.76	0.91	0.68	0.89	0.75
L.Swing.Time	0.436906	0.0537415	0.47	0.42	0.43	0.511	0.5	0.381	0.4	0.37	0.35	0.441	0.45	0.47	0.299	0.44	0.4	0.42	0.5	0.4	0.38	0.45	0.451	0.41	0.35	0.41	0.4	0.4	0.34	0.28	0.36	0.44	0.35	0.42	0.41	0.399	0.5	0.42	0.42	0.41	0.46	0.421	0.41	0.4	0.44	0.42	0.5	0.52	0.56
L.Stance.Swing	0.641808	0.0398542	57.643	61.816	63.883	62.185	60.279	69.31	65.236	65.084	67.279	56.404	63.975	61.463	76.249	59.262	70.588	62.497	56.491	68.252	66.376	61.846	66.601	65.536	65.337	67.463	68.494	60.004	68.79	70.19	59.984	61.72	75.869	65.261	64.32	64.333	60.629	65.312	64.688	66.387	61.959	66.869	67.156	61.896	63.335	68.419	57.626	63.128	57.243
L.Step.Length	0.393359	0.0698873	0.459	0.418	0.343	0.473	0.457	0.044	0.431	0.322	0.344	0.421	0.466	0.33	0.283	0.33	0.304	0.442	0.378	0.403	0.374	0.455	0.379	0.43	0.374	0.409	0.372	0.405	0.196	0.3	0.465	0.452	0.429	0.365	0.426	0.417	0.415	0.396	0.402	0.462	0.406	0.339	0.439	0.417	0.326	0.43	0.322	0.408	0.311
L.Step.Width	0.145516	0.0584661	0.163	0.114	0.21	0.106	0.104	0.278	0.084	0.204	0.151	0.052	0.038	0.14	0.145	0.178	0.123	0.108	0.187	0.186	0.166	0.199	0.164	0.084	0.271	0.186	0.21	0.003	0.311	0.216	0.142	0.112	0.13	0.216	0.092	0.115	0.108	0.161	0.131	0.044	0.079	0.227	0.128	0.071	0.199	0.217	0.116	0.095	0.171
R.Stride.Time	1.22829	0.133528	1.69	1.12	1.15	1.25	1.36	1.25	1.141	1.16	1.05	0.98	1.2	1.2	1.13	1.28	1.2	1.27	1.12	1.31	1.21	1.07	1.211	1.339	1.14	1.11	1.29	1.05	1.15	0.93	0.91	0.96	1.19	1.48	1.22	1.14	1.12	1.32	1.199	1.15	1.21	1.29	1.32	1.05	1.12	1.21	1.31	1.31	1.26
R.Stance.Time	0.845946	0.114069	1.331	0.74	0.77	0.86	0.941	0.85	0.791	0.8	0.73	0.65	0.81	0.8	0.84	0.93	0.801	0.91	0.75	0.94	0.82	0.7	0.79	0.939	0.81	0.67	0.83	0.73	0.78	0.64	0.6	0.63	0.88	1.08	0.86	0.76	0.741	0.96	0.81	0.801	0.83	0.9	0.9	0.74	0.75	0.81	0.94	0.88	0.91
R.Swing.Time	0.382395	0.0414164	0.36	0.38	0.38	0.39	0.42	0.4	0.35	0.36	0.32	0.33	0.39	0.4	0.29	0.35	0.4	0.36	0.37	0.37	0.39	0.37	0.421	0.4	0.33	0.44	0.46	0.32	0.37	0.29	0.31	0.33	0.31	0.4	0.36	0.38	0.38	0.361	0.389	0.35	0.38	0.39	0.42	0.31	0.37	0.4	0.37	0.43	0.35
R.Stance.Swing	0.687343	0.0289259	78.716	66.069	66.934	68.806	69.147	67.996	69.328	68.965	69.526	66.33	67.491	66.651	74.33	72.65	66.7	71.653	66.981	71.746	67.774	65.444	65.257	70.126	71.041	60.396	64.335	69.527	67.813	68.822	65.933	65.615	73.954	72.993	70.488	66.702	66.115	72.693	67.545	69.605	68.612	69.788	68.183	70.449	66.969	66.919	71.781	67.17	72.21
R.Step.Length	0.404566	0.0686935	0.355	0.403	0.401	0.428	0.536	0.44	0.227	0.402	0.336	0.427	0.471	0.515	0.133	0.4	0.333	0.415	0.46	0.435	0.414	0.414	0.485	0.371	0.348	0.375	0.456	0.373	0.344	0.237	0.343	0.307	0.158	0.466	0.426	0.438	0.417	0.434	0.391	0.31	0.408	0.458	0.445	0.323	0.459	0.288	0.437	0.556	0.49
R.Step.Width	0.143388	0.0549716	0.112	0.101	0.138	0.034	0.146	0.188	0.101	0.121	0.155	0.11	0.181	0.09	0.185	0.131	0.121	0.124	0.153	0.12	0.19	0.101	0.213	0.212	0.229	0.145	0.177	0.096	0.232	0.187	0.177	0.143	0.226	0.114	0.085	0.136	0.157	0.182	0.053	0.197	0.15	0.119	0.025	0.181	0.196	0.192	0.049	0.064	0.134
[truncated: 83 more columns]

## Sheet: MoS B4FacoM
	mean	std	step:1	step:2
MoS_ML_L	0.081	0.028	0.00140501	0.0667659	0.0789572	0.062907	0.100793	0.0982199	0.0664108	0.0823179	0.0999986	0.0769813	0.0890973	0.0838057	0.0901992	0.116052	0.0779388	0.089416	0.0973653	0.0931682	0.111802	0.0819357	0.081181	0.120177	0.110845	0.0994876	0.0940331	0.102132	0.0622105	0.041743	0.0789124	0.0832964	0.0950172	0.0905851	0.083384	0.0968923	0.101968	0.0953907	0.03168	0.0911907	0.0989471	0.0715422	0.0568554	0.107329	0.0922701	0.0514501	0.0421812	0.0411941	0.0630069
MoS_ML_R	0.056	0.028	-0.0756837	0.0591938	0.0617394	0.0674924	0.0603932	0.0465478	0.099313	0.0484525	0.084827	0.103684	0.0165561	0.031145	0.0515289	0.0190721	0.0634154	0.0437018	0.0623245	0.0654081	0.0489771	0.0563146	0.0892613	0.0648879	0.016098	0.0611405	0.0463452	0.0812803	-0.00666146	0.0955408	0.0395146	0.0653139	0.04532	0.0564032	0.0800078	0.0542471	0.0604052	0.0457091	0.101207	0.0504974	0.0163643	0.04937	0.0738283	0.0667091	0.0449409	0.0831283	0.0728749	0.0767145	0.0370843
MoS_ML	0.068	0.031	-0.0756837	0.00140501	0.0591938	0.0667659	0.0617394	0.0789572	0.0674924	0.062907	0.0603932	0.100793	0.0465478	0.0982199	0.099313	0.0664108	0.0484525	0.0823179	0.084827	0.0999986	0.103684	0.0769813	0.0165561	0.0890973	0.031145	0.0838057	0.0515289	0.0901992	0.0190721	0.116052	0.0634154	0.0779388	0.0437018	0.089416	0.0623245	0.0973653	0.0654081	0.0931682	0.0489771	0.111802	0.0563146	0.0819357	0.0892613	0.081181	0.0648879	0.120177	0.016098	0.110845	0.0611405
MoS_BF_L	-0.069	0.069	-0.0678165	-0.143705	-0.0934151	-0.0240766	-0.0874579	-0.0321796	-0.0982724	-0.0863298	-0.0925233	-0.192357	-0.0515653	-0.112016	-0.00768059	-0.127917	-0.0324546	-0.149418	-0.151719	0.0651085	-0.0304664	-0.0549215	-0.151755	-0.0540384	-0.0373285	-0.0491073	-0.0833619	-0.178588	0.0100502	-0.153755	-0.15077	-0.153151	-0.0322427	-0.130344	-0.0913569	-0.073229	-0.105203	0.0118283	-0.0524218	-0.0726756	-0.116481	-0.026453	-0.00786665	-0.12997	-0.0676618	-0.0384979	-0.155562	-0.0324005	-0.100684
MoS_BF_R	-0.036	0.055	-0.169465	-0.0987529	-0.0878396	-0.0214393	0.0146458	-0.0704841	0.00930031	-0.0383569	-0.0611847	-0.0703522	-0.111917	-0.014071	-0.0167137	0.0377465	-0.0647334	0.0453775	-0.0895351	-0.0711214	-0.0697153	-0.13231	-0.0952721	0.0884172	-0.084645	-0.134558	-0.0265659	-0.0207096	-0.0571563	-0.0603792	-0.102007	-0.140833	-0.0436204	-0.057582	0.0547551	-0.0601368	-0.0760526	0.00541441	-0.0311669	-0.0479789	-0.0522978	-0.0209642	0.0449284	-0.104364	-0.111067	0.0270939	0.0211706	-0.0504813	-0.043086
MoS_BF	-0.052	0.065	-0.169465	-0.0678165	-0.0987529	-0.143705	-0.0878396	-0.0934151	-0.0214393	-0.0240766	0.0146458	-0.0874579	-0.0704841	-0.0321796	0.00930031	-0.0982724	-0.0383569	-0.0863298	-0.0611847	-0.0925233	-0.0703522	-0.192357	-0.111917	-0.0515653	-0.014071	-0.112016	-0.0167137	-0.00768059	0.0377465	-0.127917	-0.0647334	-0.0324546	0.0453775	-0.149418	-0.0895351	-0.151719	-0.0711214	0.0651085	-0.0697153	-0.0304664	-0.13231	-0.0549215	-0.0952721	-0.151755	0.0884172	-0.0540384	-0.084645	-0.0373285	-0.134558
[truncated: 210 more columns]

## Sheet: EMG B4FacoM
	LEFT
	EMG LRectusFem		EMG LVastusLat		EMG LSemitendi		EMG LBicepsFem		EMG LGastrocMed		EMG LSoleus		EMG LTibialisA		EMG RRectusFem		EMG RVastusLat		EMG RSemitendi		EMG RBicepsFem		EMG RGastrocMed		EMG RSoleus		EMG RTibialisA
%	mean	std	mean	std	mean	std	mean	std	mean	std	mean	std	mean	std	mean	std	mean	std	mean	std	mean	std	mean	std	mean	std	mean	std
1	0.456632	0.287974	0.96605	0.991663	0.343279	0.223099	0.776866	0.320534	0.318329	0.0488948	0.0130335	0.274483	0.267713	0.183067	0.341829	0.590233	0.985675	0.67401	0.21189	0.622951	0.129673	0.173329	0.216727	0.0276925	0.629906	0.174735	0.223267	0.0383748
2	0.483681	0.313027	0.965282	0.991734	0.329171	0.203865	0.788488	0.31792	0.326603	0.0490736	0.013086	0.272064	0.252215	0.184977	0.379297	0.610043	0.985812	0.704595	0.195381	0.603596	0.130326	0.190284	0.226209	0.0275473	0.633232	0.164657	0.228047	0.0395915
3	0.51185	0.338928	0.964564	0.991807	0.314475	0.185459	0.796128	0.313963	0.331922	0.049189	0.0131342	0.266549	0.235523	0.187321	0.419738	0.629113	0.98596	0.730849	0.180237	0.582093	0.130792	0.209406	0.234945	0.0274033	0.63117	0.154729	0.231299	0.0412271
4	0.541478	0.36678	0.963928	0.991872	0.29936	0.168076	0.798902	0.31	0.336472	0.0492	0.0131755	0.258097	0.217835	0.190389	0.463451	0.647929	0.986118	0.752152	0.166649	0.55852	0.131197	0.230474	0.242386	0.0272565	0.624122	0.144956	0.232529	0.0432557
5	0.572682	0.397516	0.963399	0.991921	0.284115	0.151953	0.795857	0.306855	0.342388	0.0491507	0.01321	0.246727	0.1994	0.194184	0.510613	0.667158	0.986287	0.76796	0.154915	0.532987	0.131655	0.252322	0.248122	0.0271152	0.612801	0.135458	0.231737	0.0456694
6	0.605089	0.430897	0.962997	0.991964	0.269124	0.137265	0.78614	0.305251	0.353266	0.0490799	0.01324	0.233009	0.180723	0.198541	0.560451	0.686846	0.986462	0.77825	0.145293	0.5058	0.1323	0.273734	0.25261	0.0269777	0.598011	0.126618	0.229586	0.048806
7	0.637975	0.4676	0.962725	0.992	0.254617	0.124186	0.769495	0.304906	0.371819	0.0490091	0.0132616	0.217325	0.162262	0.20249	0.612135	0.706548	0.986644	0.782949	0.137927	0.477098	0.133411	0.294245	0.256548	0.0268446	0.580515	0.118945	0.226062	0.053271
8	0.670572	0.507341	0.962519	0.992029	0.240626	0.11274	0.746135	0.30589	0.398336	0.0489606	0.0132679	0.200104	0.144418	0.205186	0.664668	0.725908	0.986835	0.781719	0.132727	0.447138	0.135199	0.313523	0.260556	0.0267196	0.560684	0.113165	0.220934	0.0595608
9	0.702047	0.54934	0.962396	0.992058	0.227237	0.102878	0.716686	0.307412	0.429683	0.0488512	0.0132606	0.182046	0.127617	0.205652	0.717281	0.744291	0.987032	0.774535	0.129523	0.416249	0.138034	0.33	0.264786	0.0266053	0.538914	0.110224	0.214134	0.0680248
10	0.731985	0.593461	0.962376	0.992086	0.214555	0.09452	0.682135	0.308892	0.463261	0.0486854	0.0132401	0.163706	0.112212	0.20374	0.768511	0.761336	0.987233	0.761355	0.128124	0.384841	0.142442	0.342421	0.26914	0.0265035	0.515462	0.110688	0.205607	0.0788082
11	0.759331	0.637839	0.962461	0.992112	0.202689	0.0875749	0.643548	0.30978	0.496529	0.0485288	0.0132037	0.145624	0.0983905	0.199546	0.815249	0.776881	0.987434	0.742906	0.128365	0.353359	0.148975	0.349906	0.273704	0.0264178	0.490786	0.11469	0.195545	0.0915939
12	0.782204	0.680515	0.962676	0.99214	0.191719	0.0819251	0.602214	0.30816	0.528809	0.0483595	0.0131524	0.128198	0.0862558	0.193292	0.854234	0.790837	0.987626	0.720368	0.129848	0.322368	0.158144	0.352415	0.278399	0.0263498	0.465577	0.121343	0.184336	0.105951
13	0.799218	0.720313	0.963012	0.992168	0.181627	0.0774573	0.55911	0.30358	0.560439	0.0482235	0.013089	0.111842	0.076018	0.185528	0.882854	0.803539	0.9878	0.694882	0.132176	0.29215	0.170358	0.35077	0.282867	0.0262956	0.441113	0.129249	0.172113	0.121218
14	0.808742	0.755367	0.96336	0.992201	0.17241	0.0740784	0.515333	0.296038	0.591649	0.0481157	0.0130133	0.0967473	0.0678686	0.176646	0.89955	0.815377	0.987947	0.667383	0.134992	0.263172	0.186245	0.345225	0.286706	0.0262582	0.418663	0.137026	0.159217	0.136902
15	0.810293	0.784391	0.963736	0.992239	0.164108	0.0716511	0.471886	0.285981	0.620618	0.0479461	0.0129245	0.0830478	0.0618097	0.167158	0.904909	0.826684	0.988067	0.638724	0.137809	0.235753	0.206305	0.336415	0.289371	0.0262414	0.399464	0.143244	0.145917	0.15259
16	0.804304	0.806354	0.96414	0.992271	0.156846	0.0700635	0.429594	0.275336	0.646303	0.0477239	0.0128249	0.0711369	0.0577724	0.157327	0.899915	0.837095	0.988161	0.609661	0.140248	0.210157	0.230799	0.325028	0.290591	0.0262478	0.384384	0.147562	0.132531	0.167427
17	0.791311	0.820201	0.96453	0.992288	0.150636	0.0692477	0.389017	0.265145	0.665221	0.0475702	0.0127029	0.0611568	0.0553816	0.147239	0.885793	0.845789	0.988235	0.58093	0.142019	0.186815	0.260226	0.311967	0.290287	0.0262822	0.373672	0.14986	0.119413	0.181472
18	0.772189	0.826045	0.964993	0.992295	0.145448	0.0690574	0.35065	0.256494	0.67699	0.0474684	0.012568	0.0532664	0.0541402	0.137011	0.864049	0.852629	0.988291	0.553181	0.142918	0.165836	0.293757	0.29939	0.288459	0.026337	0.367185	0.150046	0.106756	0.194129
19	0.747772	0.823516	0.965508	0.992291	0.141236	0.069424	0.314928	0.249368	0.680019	0.0474139	0.0124267	0.047588	0.0535924	0.12675	0.835693	0.857628	0.988328	0.526911	0.142962	0.147372	0.330761	0.287596	0.285044	0.0264109	0.36435	0.148317	0.0949565	0.204767
20	0.719014	0.813225	0.966013	0.992277	0.137884	0.07024	0.28186	0.243278	0.675733	0.0474162	0.0122899	0.0438107	0.0532606	0.116524	0.802013	0.860827	0.988351	0.502546	0.142267	0.131332	0.370534	0.276919	0.280231	0.026496	0.365178	0.144922	0.0841371	0.213471
21	0.687067	0.79653	0.966478	0.992269	0.135338	0.0714761	0.251889	0.23767	0.666403	0.0473408	0.0121676	0.0416153	0.0529914	0.106565	0.764698	0.862129	0.988367	0.480459	0.140994	0.117713	0.411876	0.267623	0.274606	0.0265901	0.369438	0.140015	0.0744836	0.22004
22	0.653181	0.774138	0.966931	0.992259	0.13354	0.0731108	0.224942	0.232024	0.653383	0.0472598	0.0120593	0.040635	0.0530226	0.0971067	0.725206	0.860818	0.988376	0.4609	0.139319	0.106317	0.454186	0.259319	0.268625	0.0266969	0.376591	0.133975	0.0660852	0.224905
23	0.618495	0.747155	0.967391	0.992245	0.132353	0.0750311	0.200881	0.226164	0.638411	0.0472226	0.0119586	0.0404503	0.0533727	0.0882296	0.685205	0.856301	0.988382	0.443997	0.137377	0.0969461	0.496627	0.251822	0.262699	0.0268059	0.385812	0.127255	0.0588921	0.228369
24	0.58404	0.716116	0.967815	0.99223	0.131694	0.0772466	0.179538	0.21975	0.621114	0.0472325	0.0118644	0.0408626	0.0542734	0.0799407	0.645975	0.848491	0.988387	0.42975	0.135387	0.0894798	0.538465	0.244152	0.257461	0.026916	0.395615	0.120495	0.0529476	0.230804
25	0.550963	0.682109	0.968227	0.992218	0.13149	0.0797522	0.160737	0.213001	0.603006	0.04727	0.0117868	0.0416361	0.0559781	0.0721858	0.608584	0.837657	0.988389	0.418051	0.133508	0.0838132	0.579026	0.236115	0.253525	0.0270239	0.404544	0.114045	0.0483149	0.232253
26	0.51979	0.645861	0.968496	0.992207	0.131665	0.0826115	0.144309	0.205618	0.584345	0.0473267	0.0117279	0.0426488	0.059002	0.0649634	0.573285	0.824095	0.988394	0.408827	0.131935	0.0799309	0.61762	0.227342	0.251491	0.0271225	0.411903	0.108157	0.045136	0.232394
27	0.490719	0.608156	0.968609	0.992193	0.132205	0.0861574	0.130104	0.197317	0.565639	0.0473134	0.0116837	0.0439422	0.0641251	0.0582568	0.539965	0.808226	0.988407	0.401723	0.130989	0.0778901	0.653273	0.217633	0.251444	0.0272046	0.417634	0.103274	0.0437501	0.231106
28	0.463808	0.569914	0.968622	0.992179	0.133024	0.0907889	0.117985	0.188335	0.547396	0.0471664	0.0116653	0.045585	0.0722179	0.0520142	0.508494	0.790554	0.988428	0.396046	0.131065	0.0777867	0.68488	0.207122	0.253069	0.0272729	0.421912	0.100322	0.0443872	0.228465
29	0.438829	0.53164	0.968494	0.992166	0.134079	0.0968496	0.107787	0.179257	0.528874	0.0468853	0.0116728	0.0476504	0.0835476	0.0462848	0.478723	0.771643	0.988455	0.391134	0.132658	0.0796915	0.71145	0.196232	0.255665	0.0273237	0.42518	0.100595	0.0472988	0.224371
30	0.415829	0.493575	0.968252	0.992155	0.135325	0.104886	0.099343	0.170827	0.507417	0.046506	0.011701	0.0501861	0.0978011	0.0412357	0.450652	0.75222	0.988494	0.386404	0.13633	0.0836839	0.732391	0.185473	0.258551	0.0273527	0.428028	0.104895	0.0524486	0.219496
31	0.395025	0.456248	0.967926	0.992142	0.136717	0.115459	0.0924511	0.163964	0.482927	0.0460339	0.0117427	0.0533312	0.113914	0.0368959	0.424315	0.732618	0.988544	0.381657	0.142383	0.0897222	0.747482	0.175338	0.261553	0.0273632	0.431377	0.112661	0.0591603	0.214812
32	0.376401	0.419961	0.967403	0.992134	0.138337	0.129316	0.0869759	0.158887	0.45526	0.0455044	0.0117996	0.0571743	0.130876	0.0332952	0.399495	0.712547	0.988603	0.376476	0.151358	0.0976184	0.757056	0.166157	0.264252	0.0273585	0.4352	0.122778	0.066581	0.210846
33	0.359687	0.384919	0.966688	0.992129	0.140288	0.147329	0.0828911	0.155404	0.42417	0.0450267	0.0118674	0.061823	0.147992	0.0304684	0.376028	0.691696	0.988671	0.37051	0.163826	0.107109	0.762068	0.15802	0.266548	0.0273435	0.43866	0.134159	0.0739495	0.208151
34	0.344618	0.35149	0.965892	0.99212	0.142733	0.17002	0.0801607	0.153395	0.391395	0.0446456	0.0119349	0.0673271	0.16532	0.0283573	0.353878	0.669816	0.988747	0.363595	0.180167	0.118011	0.76326	0.151235	0.268281	0.0273195	0.440521	0.146173	0.080579	0.206766
35	0.330856	0.319781	0.965071	0.992114	0.145983	0.198038	0.0786536	0.152423	0.357728	0.0443271	0.0120016	0.0737232	0.18264	0.0271656	0.333068	0.646525	0.988829	0.355533	0.200934	0.130105	0.761218	0.146056	0.268858	0.0272914	0.4392	0.158331	0.0861924	0.206309
36	0.318175	0.289907	0.964249	0.992107	0.150311	0.231062	0.0782126	0.152124	0.323639	0.044068	0.0120692	0.0809618	0.199744	0.0271855	0.313481	0.622033	0.988916	0.346326	0.225901	0.142958	0.756882	0.142361	0.268334	0.0272617	0.433358	0.170375	0.0909869	0.206922
37	0.306539	0.262061	0.963515	0.992098	0.156099	0.268738	0.0787839	0.151894	0.290137	0.0438377	0.012135	0.0890229	0.216375	0.0286609	0.294987	0.596433	0.989003	0.336189	0.255208	0.156095	0.751191	0.139794	0.266618	0.0272336	0.422801	0.182041	0.0951771	0.208932
38	0.295896	0.236275	0.962938	0.992093	0.163821	0.310193	0.0803948	0.151261	0.257849	0.0437288	0.0121946	0.098194	0.232114	0.0317236	0.277338	0.569798	0.989091	0.32546	0.288288	0.168954	0.744964	0.137692	0.263965	0.0272026	0.40753	0.193324	0.0987752	0.212388
39	0.286156	0.212657	0.962554	0.992094	0.173799	0.354453	0.0831134	0.149921	0.227447	0.0438517	0.0122457	0.10895	0.246228	0.0362459	0.260424	0.542072	0.989178	0.314494	0.324475	0.181099	0.739221	0.13532	0.260529	0.0271756	0.387422	0.203864	0.101559	0.2172
40	0.277192	0.191173	0.962399	0.99209	0.186353	0.400083	0.0868497	0.14774	0.199356	0.0441708	0.01229	0.121661	0.257825	0.0415583	0.244318	0.513478	0.989263	0.304043	0.362641	0.192119	0.734238	0.132394	0.256563	0.0271484	0.363945	0.213025	0.103345	0.222934
41	0.268868	0.171861	0.962482	0.99208	0.201805	0.445991	0.0915951	0.144664	0.173772	0.0446471	0.0123259	0.136215	0.266022	0.0471027	0.229075	0.484151	0.989348	0.294776	0.401992	0.201812	0.729778	0.128861	0.252091	0.02712	0.338414	0.219862	0.104267	0.228809
42	0.26112	0.154738	0.962735	0.992066	0.220414	0.4914	0.0975333	0.140649	0.151099	0.0452128	0.0123563	0.15252	0.270541	0.0527111	0.214764	0.454372	0.989427	0.287084	0.442131	0.210076	0.725394	0.12462	0.246807	0.0270926	0.311794	0.223937	0.104448	0.234476
43	0.253906	0.139452	0.963036	0.992045	0.242439	0.535199	0.104945	0.135754	0.131569	0.0458129	0.0123863	0.170474	0.271961	0.0585741	0.20133	0.424524	0.989504	0.281442	0.482591	0.216964	0.7208	0.119771	0.240687	0.0270656	0.285223	0.225167	0.104222	0.240239
44	0.247237	0.125784	0.963441	0.992013	0.268072	0.576025	0.114121	0.130154	0.115158	0.04644	0.0124232	0.189874	0.271491	0.0657054	0.188774	0.394946	0.989574	0.278251	0.522439	0.222813	0.715816	0.11456	0.233776	0.0270391	0.25975	0.224133	0.104266	0.246236
45	0.241093	0.11356	0.963904	0.991977	0.297669	0.612607	0.125795	0.124049	0.101958	0.0471179	0.0124686	0.210972	0.270094	0.0759331	0.177054	0.365776	0.989636	0.277677	0.560791	0.228048	0.710299	0.109144	0.225745	0.0270105	0.236467	0.221562	0.105586	0.25267
46	0.235381	0.102622	0.964204	0.991935	0.331245	0.643894	0.14043	0.117602	0.0916902	0.0478747	0.0125126	0.233766	0.268557	0.0909034	0.166124	0.337155	0.989697	0.279731	0.596325	0.233386	0.704142	0.103697	0.216545	0.0269741	0.216408	0.219016	0.109561	0.25946
47	0.230073	0.09283	0.964314	0.991886	0.368027	0.668944	0.158199	0.111053	0.0837872	0.0486467	0.0125506	0.257226	0.267127	0.111155	0.155977	0.309278	0.989748	0.284302	0.627596	0.239722	0.69692	0.0982495	0.206089	0.0269383	0.200222	0.217853	0.11802	0.266097
48	0.225171	0.0841611	0.964272	0.99184	0.4073	0.687343	0.178991	0.104578	0.0777664	0.0493795	0.0125796	0.279992	0.265664	0.135809	0.146608	0.282321	0.989792	0.291248	0.65383	0.247738	0.68849	0.0928321	0.194253	0.0268991	0.188415	0.218733	0.1319	0.272133
49	0.220717	0.0766624	0.964025	0.991796	0.448796	0.698899	0.202955	0.0983158	0.0729509	0.049986	0.0125948	0.300593	0.264306	0.163148	0.138041	0.256643	0.989837	0.300537	0.674473	0.258047	0.678806	0.08753	0.181378	0.0268471	0.181066	0.221774	0.151253	0.277288
50	0.216783	0.0704135	0.963739	0.991754	0.491937	0.704187	0.229983	0.092304	0.0687066	0.0505288	0.0126003	0.317506	0.262739	0.191367	0.130271	0.232424	0.989881	0.311753	0.689916	0.271069	0.667659	0.0824956	0.167856	0.0267865	0.177678	0.226198	0.174944	0.282084
51	0.213414	0.0654302	0.963519	0.991706	0.536749	0.703906	0.260074	0.0864896	0.0646431	0.0510117	0.0125964	0.329564	0.261299	0.219226	0.123337	0.209922	0.989927	0.324702	0.701054	0.287467	0.654499	0.0779248	0.154044	0.0267153	0.177614	0.23122	0.201303	0.286325
52	0.210696	0.0616155	0.963303	0.991656	0.582774	0.69897	0.293645	0.0807547	0.0605256	0.051267	0.0125808	0.336707	0.26086	0.245079	0.117198	0.18927	0.989978	0.339144	0.708802	0.307958	0.639057	0.0737286	0.14019	0.0266383	0.17979	0.236772	0.228443	0.289875
53	0.20872	0.0585946	0.963107	0.991617	0.629114	0.690307	0.330926	0.0751534	0.0564609	0.0512887	0.0125514	0.338784	0.261941	0.268173	0.11175	0.170458	0.990034	0.354584	0.714223	0.332953	0.621295	0.0696002	0.126466	0.0265614	0.182654	0.242977	0.255138	0.292428
54	0.207691	0.0560891	0.962947	0.991583	0.674441	0.678858	0.372233	0.0703866	0.05263	0.0511233	0.0125119	0.335776	0.264966	0.287197	0.10693	0.153561	0.990094	0.370662	0.718026	0.362646	0.601088	0.0651759	0.113011	0.0264857	0.184721	0.250001	0.279909	0.293898
55	0.207807	0.0540125	0.96279	0.991555	0.717377	0.6655	0.417073	0.067962	0.0489988	0.0506926	0.0124646	0.328478	0.269696	0.301934	0.102739	0.138519	0.990151	0.386957	0.721007	0.397116	0.57863	0.0604896	0.100075	0.0264145	0.185101	0.257992	0.301444	0.294201
56	0.209182	0.0523112	0.962692	0.991536	0.756667	0.65119	0.46469	0.0707499	0.0455491	0.0500844	0.0124121	0.317682	0.275416	0.312111	0.0991442	0.125287	0.990212	0.402665	0.723756	0.435944	0.554156	0.0554986	0.0877874	0.0263477	0.183431	0.266707	0.318357	0.293059
57	0.211609	0.0509408	0.962713	0.99152	0.791692	0.636707	0.512741	0.0809885	0.0422626	0.0495345	0.0123588	0.303862	0.281354	0.318594	0.0961626	0.113869	0.990272	0.417089	0.72666	0.478134	0.527718	0.0504484	0.0763404	0.0262837	0.179783	0.275857	0.329766	0.290044
58	0.215053	0.0499058	0.962805	0.991503	0.821878	0.622791	0.558424	0.0988845	0.0391044	0.0490527	0.0123088	0.288677	0.286988	0.322642	0.0937964	0.104278	0.990324	0.42947	0.730022	0.521663	0.499833	0.045528	0.0659282	0.0262302	0.174648	0.284932	0.336834	0.285307
59	0.219578	0.0492	0.963016	0.991489	0.845821	0.61017	0.599515	0.123231	0.0361214	0.0486707	0.0122638	0.274697	0.29222	0.324846	0.092045	0.096535	0.99037	0.439078	0.734185	0.564177	0.471086	0.040927	0.0566808	0.0261885	0.168855	0.293808	0.341026	0.279113
60	0.224883	0.048749	0.963428	0.991479	0.862461	0.599242	0.6351	0.15076	0.0334698	0.0484439	0.0122205	0.263715	0.296947	0.325586	0.090873	0.0906466	0.990405	0.44538	0.739023	0.603956	0.441863	0.0367519	0.0488058	0.0261558	0.16309	0.302212	0.342996	0.271352
61	0.23072	0.0485552	0.963937	0.991464	0.871124	0.590313	0.664956	0.178254	0.031254	0.0482696	0.01218	0.255733	0.301608	0.324996	0.0902246	0.0865893	0.990426	0.448156	0.744595	0.639742	0.412604	0.0329724	0.0424415	0.0261326	0.15762	0.31026	0.34298	0.262311
62	0.236843	0.0486198	0.964504	0.991438	0.871951	0.583481	0.689667	0.203511	0.0294985	0.0480809	0.0121482	0.250139	0.306606	0.323074	0.0900297	0.0842366	0.990433	0.447426	0.750525	0.671343	0.383953	0.0294584	0.037712	0.0261157	0.152771	0.318156	0.340914	0.252763
63	0.243004	0.0488834	0.965108	0.991404	0.865551	0.578885	0.709854	0.224525	0.0282503	0.0479557	0.0121201	0.245807	0.312334	0.319417	0.0902218	0.0834653	0.990426	0.443414	0.756246	0.698804	0.356347	0.026151	0.0345851	0.0261045	0.148754	0.325694	0.336756	0.243
64	0.249161	0.0492882	0.965672	0.991355	0.852867	0.576561	0.725899	0.240193	0.0274943	0.0479287	0.0120984	0.241959	0.319045	0.313635	0.0907534	0.0841805	0.990403	0.436386	0.76182	0.722702	0.330111	0.0230894	0.0329078	0.0260966	0.145734	0.332896	0.330968	0.233317
65	0.255439	0.0498171	0.966178	0.99129	0.834977	0.576053	0.738059	0.251502	0.027086	0.0479756	0.0120881	0.238233	0.326517	0.30571	0.091607	0.0862145	0.990362	0.4268	0.766802	0.743202	0.30544	0.0203998	0.032465	0.0260911	0.143802	0.340241	0.324117	0.223947
66	0.261795	0.0504455	0.966733	0.991211	0.81284	0.57725	0.746316	0.259275	0.0269265	0.0481086	0.0120861	0.233534	0.334908	0.295463	0.0927726	0.0894175	0.990305	0.415001	0.771047	0.760502	0.282439	0.0182087	0.032968	0.0260889	0.142452	0.348448	0.316295	0.214712
67	0.268275	0.0511665	0.967373	0.991123	0.787695	0.579844	0.750889	0.264621	0.0269595	0.0483104	0.0120906	0.227664	0.344013	0.283125	0.0942321	0.0936229	0.990235	0.401429	0.7743	0.775032	0.261035	0.0165604	0.0340587	0.0260867	0.141002	0.357538	0.307676	0.205356
68	0.274877	0.0519716	0.967979	0.991032	0.760366	0.583307	0.7522	0.268523	0.0270211	0.0485584	0.0121055	0.220333	0.353191	0.269347	0.0959211	0.0985314	0.990151	0.386455	0.776076	0.787116	0.241376	0.0154869	0.0354585	0.0260879	0.138686	0.366592	0.297974	0.196102
69	0.281544	0.05283	0.968441	0.990944	0.731763	0.587102	0.750491	0.271577	0.0270058	0.0488218	0.0121283	0.211797	0.361696	0.255581	0.0977321	0.103753	0.990051	0.370594	0.77617	0.797052	0.223443	0.0148048	0.0369273	0.0260929	0.135488	0.374307	0.287421	0.187042
70	0.288245	0.0536439	0.968736	0.990861	0.702734	0.590748	0.745808	0.274354	0.0269112	0.0491287	0.0121546	0.202415	0.368606	0.242895	0.0995761	0.108965	0.98994	0.354226	0.774627	0.805008	0.207243	0.0144445	0.0383074	0.0261006	0.131052	0.379775	0.276457	0.178416
71	0.295014	0.0543276	0.968895	0.990782	0.674178	0.59388	0.738482	0.277266	0.0267158	0.0494204	0.0121857	0.192645	0.373739	0.231663	0.101307	0.113842	0.989814	0.337811	0.771511	0.811145	0.192858	0.0142722	0.0394989	0.0261162	0.125473	0.382816	0.265257	0.170551
72	0.301909	0.0548946	0.968924	0.990711	0.646877	0.596437	0.728739	0.280519	0.0263699	0.0495975	0.0122206	0.1831	0.3774	0.221519	0.102846	0.118183	0.989669	0.321678	0.766925	0.815603	0.180298	0.0142382	0.0404599	0.0261415	0.118954	0.383807	0.253924	0.163421
73	0.308841	0.0553819	0.968947	0.990646	0.621453	0.598508	0.717208	0.284274	0.025896	0.0497219	0.0122517	0.174273	0.380283	0.21181	0.104167	0.121882	0.989508	0.306148	0.761137	0.818642	0.16955	0.0143663	0.0412813	0.0261755	0.111653	0.383451	0.242519	0.156952
74	0.315576	0.0558095	0.9691	0.990586	0.598027	0.59999	0.704887	0.288026	0.0254329	0.0498259	0.0122735	0.166697	0.382423	0.202078	0.10524	0.124875	0.98933	0.291513	0.754248	0.820831	0.160457	0.014619	0.042027	0.0262189	0.104164	0.38251	0.230868	0.1512
75	0.322055	0.0561234	0.969367	0.990539	0.576565	0.600869	0.692276	0.291755	0.0251386	0.0500114	0.0122867	0.160403	0.383654	0.191922	0.106059	0.12717	0.989137	0.277916	0.746227	0.82232	0.152823	0.0149519	0.042768	0.0262749	0.0968621	0.381448	0.219143	0.145968
76	0.327955	0.0562616	0.969586	0.990496	0.557215	0.600857	0.679908	0.294954	0.0251043	0.0503083	0.0122897	0.155051	0.383833	0.181465	0.106623	0.128812	0.988928	0.265501	0.736799	0.822937	0.146547	0.0152851	0.0435331	0.0263446	0.0902618	0.379841	0.207743	0.141261
77	0.332961	0.0561908	0.96969	0.990458	0.540041	0.599631	0.668281	0.29723	0.0253231	0.0505609	0.0122834	0.150523	0.383183	0.170932	0.106919	0.129884	0.988704	0.254346	0.725545	0.822705	0.141492	0.0155444	0.0443633	0.0264278	0.0848965	0.37721	0.196735	0.136973
78	0.336725	0.0559188	0.969661	0.990428	0.525199	0.597089	0.657671	0.298313	0.0256628	0.0506262	0.0122654	0.147006	0.381925	0.160372	0.106994	0.130581	0.988466	0.244546	0.712084	0.821388	0.137572	0.0157104	0.0453129	0.0265261	0.0810231	0.372974	0.186503	0.132943
79	0.338915	0.0554726	0.969501	0.990407	0.512668	0.593067	0.648427	0.298037	0.026015	0.0504997	0.0122333	0.144789	0.380183	0.150099	0.106886	0.131078	0.988218	0.236194	0.696278	0.818825	0.13475	0.0158059	0.0465288	0.0266388	0.0786535	0.366843	0.17738	0.129114
80	0.339333	0.0548961	0.969373	0.9904	0.502028	0.587351	0.640831	0.296	0.0262804	0.0502296	0.0121927	0.143616	0.377636	0.140614	0.106645	0.131571	0.987957	0.229536	0.678111	0.814955	0.132834	0.0158763	0.048252	0.0267687	0.0781341	0.358885	0.169346	0.125668
81	0.337915	0.0542624	0.969388	0.990412	0.492987	0.579783	0.634756	0.291947	0.0263874	0.0499388	0.0121488	0.14293	0.374182	0.132073	0.106325	0.132337	0.987688	0.225221	0.657909	0.809597	0.131516	0.0160231	0.0505679	0.0269128	0.0807407	0.349443	0.16257	0.122768
82	0.33489	0.0537073	0.969496	0.99043	0.485493	0.570269	0.630229	0.285969	0.026317	0.0497196	0.0121076	0.142311	0.370343	0.12448	0.105972	0.133908	0.987417	0.223629	0.636062	0.802878	0.130581	0.0163382	0.0536386	0.0270618	0.0877336	0.339411	0.156957	0.120209
83	0.330456	0.0534604	0.969607	0.990451	0.479099	0.558855	0.627098	0.278271	0.0264375	0.0495399	0.0120654	0.14162	0.366433	0.117717	0.105693	0.136971	0.987139	0.224926	0.612886	0.79531	0.129819	0.0169721	0.0576578	0.0272229	0.100065	0.329166	0.152651	0.117538
84	0.325008	0.0537378	0.969618	0.990483	0.473693	0.545709	0.624975	0.269467	0.0277334	0.0493809	0.012013	0.141027	0.363072	0.111901	0.105656	0.14225	0.986863	0.229421	0.588629	0.787181	0.129107	0.018082	0.0628403	0.0273844	0.119158	0.319029	0.149554	0.114445
85	0.319194	0.0546805	0.969486	0.990518	0.469293	0.530927	0.623892	0.26101	0.0315022	0.0493128	0.0119509	0.14093	0.360801	0.107399	0.106086	0.15053	0.986595	0.23688	0.56354	0.778914	0.128392	0.0198854	0.0692192	0.0275407	0.145158	0.309308	0.147307	0.110797
86	0.313535	0.0566149	0.969226	0.990554	0.46563	0.514633	0.623963	0.254416	0.0397468	0.04933	0.0118848	0.141616	0.359852	0.10422	0.107294	0.162405	0.986336	0.247386	0.537957	0.770851	0.127631	0.0229413	0.0764222	0.0276952	0.177962	0.300323	0.145485	0.106488
87	0.308491	0.0599548	0.968891	0.990598	0.462502	0.496926	0.62536	0.25062	0.0543343	0.0494458	0.0118142	0.143775	0.35994	0.102269	0.109636	0.17889	0.986088	0.261202	0.512129	0.763218	0.126767	0.0279174	0.084302	0.02784	0.217269	0.292353	0.143908	0.101238
88	0.304511	0.0648328	0.968622	0.990642	0.459321	0.477933	0.628196	0.250057	0.0744736	0.0496689	0.0117458	0.148182	0.360626	0.101554	0.113399	0.20061	0.985858	0.278104	0.486202	0.756033	0.125883	0.0350382	0.0928858	0.0279717	0.260864	0.28542	0.142772	0.0952973
89	0.301808	0.0713307	0.96842	0.990681	0.455685	0.4579	0.632396	0.252385	0.0987424	0.0499361	0.0116791	0.155639	0.361475	0.101994	0.118784	0.227335	0.985647	0.298351	0.460276	0.749331	0.12502	0.0438683	0.102272	0.0280893	0.307074	0.278993	0.142203	0.0887282
90	0.300558	0.0795593	0.968248	0.990725	0.451236	0.436911	0.638011	0.256893	0.124713	0.0502084	0.0116103	0.166079	0.361604	0.103487	0.125973	0.258169	0.985454	0.322022	0.434379	0.742757	0.124301	0.0537332	0.112434	0.0281954	0.353674	0.272407	0.142374	0.0818329
91	0.30106	0.0897	0.968106	0.990771	0.44577	0.415238	0.64514	0.26298	0.149828	0.0504801	0.0115491	0.178778	0.360365	0.106181	0.135159	0.291688	0.985282	0.348686	0.40863	0.73612	0.123824	0.0643976	0.123114	0.0282865	0.39804	0.265318	0.143295	0.0748463
92	0.30388	0.102316	0.967967	0.99082	0.439061	0.393115	0.653877	0.271033	0.173437	0.0507077	0.0115014	0.192299	0.357302	0.110325	0.146377	0.326745	0.985131	0.377718	0.383136	0.729388	0.123626	0.0757337	0.133608	0.0283625	0.438918	0.257539	0.145162	0.067948
93	0.309546	0.117849	0.967835	0.990868	0.430948	0.370586	0.664515	0.281086	0.195609	0.0508556	0.0114647	0.20593	0.351673	0.115789	0.159755	0.362253	0.985002	0.408674	0.357965	0.722657	0.123667	0.0877395	0.143852	0.0284159	0.475164	0.248912	0.148431	0.0613564
94	0.318442	0.136223	0.967742	0.990926	0.421533	0.347669	0.67719	0.292249	0.216054	0.0509332	0.0114445	0.218933	0.343088	0.122476	0.175783	0.396983	0.9849	0.440928	0.333124	0.715848	0.123955	0.101435	0.153875	0.0284437	0.505474	0.239299	0.153526	0.0553722
95	0.330964	0.15739	0.967651	0.990994	0.411141	0.324608	0.691543	0.30365	0.23588	0.0509851	0.011446	0.23133	0.332154	0.130094	0.194713	0.430026	0.984825	0.473976	0.308843	0.708509	0.12445	0.117389	0.163656	0.0284478	0.530443	0.228951	0.160444	0.0501598
96	0.34756	0.180378	0.967464	0.991073	0.400062	0.3016	0.70729	0.314163	0.255118	0.0510231	0.0114684	0.243406	0.319329	0.138218	0.216657	0.460287	0.984776	0.507419	0.285352	0.700183	0.125079	0.135285	0.17269	0.0284248	0.550716	0.217999	0.168913	0.0459462
97	0.368001	0.204235	0.967134	0.991169	0.388344	0.278894	0.723811	0.323	0.273062	0.0510121	0.0115096	0.254281	0.305043	0.146665	0.24176	0.487069	0.984756	0.541201	0.262882	0.690418	0.12579	0.154891	0.180308	0.0283735	0.566831	0.206676	0.178724	0.0428016
98	0.391762	0.228162	0.96665	0.991276	0.376056	0.256751	0.740414	0.329968	0.289054	0.0509061	0.0115712	0.263446	0.289711	0.1553	0.270038	0.510581	0.984761	0.575026	0.241709	0.678892	0.126446	0.175903	0.186723	0.028304	0.579041	0.195309	0.189225	0.0406121
99	0.418015	0.251541	0.96605	0.991396	0.363025	0.235282	0.756268	0.335267	0.302257	0.0507517	0.0116543	0.269519	0.273469	0.1641	0.301292	0.531502	0.984788	0.607899	0.221945	0.665483	0.126946	0.197445	0.192923	0.0282184	0.588449	0.184125	0.199735	0.0392403
100	0.445836	0.274737	0.965376	0.991526	0.349165	0.214578	0.77053	0.338495	0.312671	0.0505381	0.0117502	0.271978	0.256343	0.172892	0.335353	0.550572	0.984838	0.638915	0.203697	0.649896	0.127222	0.219215	0.199898	0.0281105	0.595261	0.173221	0.209565	0.0384796
	RIGHT
	EMG RRectusFem		EMG RVastusLat		EMG RSemitendi		EMG RBicepsFem		EMG RGastrocMed		EMG RSoleus		EMG RTibialisA		EMG LRectusFem		EMG LVastusLat		EMG LSemitendi		EMG LBicepsFem		EMG LGastrocMed		EMG LSoleus		EMG LTibialisA
%	mean	std	mean	std	mean	std	mean	std	mean	std	mean	std	mean	std	mean	std	mean	std	mean	std	mean	std	mean	std	mean	std	mean	std
1	0.263521	0.702849	0.214621	0.737745	0.148335	0.280769	0.990801	0.174882	0.215653	0.100903	0.321887	0.128219	0.194791	0.0261659	0.361679	0.728777	0.148443	0.230873	0.0779663	0.967455	0.991594	0.178789	0.219151	0.0686629	0.12902	0.0706612	0.0472064	0.0119404
2	0.274171	0.717208	0.218682	0.729491	0.142076	0.255373	0.990877	0.161145	0.225742	0.104913	0.325538	0.127605	0.182217	0.0261063	0.407642	0.735529	0.169352	0.228379	0.0715281	0.967376	0.991492	0.201082	0.219723	0.0883652	0.12479	0.065927	0.0472941	0.011932
3	0.287597	0.725985	0.228908	0.719338	0.13621	0.231743	0.990955	0.152944	0.235515	0.115791	0.327729	0.12587	0.169277	0.0260449	0.457888	0.735627	0.198154	0.226132	0.0659075	0.967293	0.991386	0.223395	0.22253	0.115298	0.120329	0.0614205	0.0472727	0.0119338
4	0.303474	0.730666	0.246771	0.706527	0.130739	0.209971	0.991034	0.149828	0.245033	0.135428	0.328308	0.122974	0.156238	0.0259831	0.51171	0.730139	0.235456	0.224064	0.0610421	0.967121	0.991278	0.24445	0.227441	0.147653	0.115393	0.0571614	0.0472241	0.0119452
5	0.321351	0.732449	0.272949	0.690335	0.125681	0.190116	0.991109	0.150253	0.254478	0.163103	0.326983	0.118908	0.14335	0.0259235	0.567867	0.720162	0.281298	0.222069	0.0569189	0.966841	0.991172	0.262839	0.234209	0.182789	0.109681	0.0530937	0.0472102	0.0119719
6	0.340534	0.732564	0.306334	0.67058	0.121062	0.172164	0.991184	0.152467	0.263685	0.195249	0.323875	0.114051	0.130885	0.0258589	0.624234	0.706808	0.334211	0.220128	0.0535211	0.966519	0.991074	0.276906	0.242052	0.218413	0.103432	0.0491797	0.047136	0.0120134
7	0.360288	0.731965	0.344917	0.647473	0.116856	0.156168	0.991256	0.155299	0.272473	0.227924	0.319601	0.108511	0.119263	0.0257885	0.678076	0.691194	0.390969	0.218346	0.0508809	0.96626	0.990992	0.285401	0.25006	0.25217	0.0970203	0.0453797	0.0469618	0.0120691
8	0.379664	0.731533	0.38616	0.621623	0.11298	0.142007	0.991323	0.158255	0.281143	0.25817	0.31457	0.102216	0.108633	0.0257171	0.727093	0.674585	0.447831	0.216795	0.0489633	0.966124	0.990929	0.287566	0.258165	0.282282	0.0906608	0.0417195	0.0467632	0.0121339
9	0.397494	0.731761	0.427772	0.593734	0.109391	0.129612	0.991389	0.160983	0.289454	0.284197	0.309357	0.0951586	0.0990094	0.0256418	0.76953	0.657775	0.501806	0.215616	0.0477132	0.966163	0.990885	0.283599	0.265949	0.307427	0.0845292	0.0383184	0.0465086	0.0122034
10	0.413047	0.73306	0.468746	0.564418	0.106136	0.11895	0.991447	0.162867	0.297358	0.305052	0.304367	0.0874586	0.0902409	0.0255667	0.804394	0.641663	0.551296	0.215088	0.0470423	0.966391	0.990855	0.274653	0.27371	0.326536	0.0788566	0.0352604	0.0462393	0.0122738
11	0.425451	0.735459	0.50857	0.534286	0.103262	0.109962	0.991493	0.163768	0.304331	0.320667	0.299568	0.0794121	0.0820765	0.0254928	0.831166	0.626815	0.595724	0.215261	0.0467951	0.966718	0.990836	0.263531	0.281762	0.339983	0.0737955	0.0326581	0.0460412	0.0123434
12	0.434119	0.739053	0.546877	0.503708	0.100824	0.102618	0.991526	0.163496	0.310656	0.331306	0.294727	0.0712355	0.0742929	0.0254227	0.849972	0.614038	0.634879	0.216128	0.0468673	0.96707	0.990823	0.252876	0.290686	0.348633	0.0701324	0.0305997	0.0458805	0.0124074
13	0.438921	0.743701	0.583478	0.473131	0.0988849	0.0968837	0.991541	0.161867	0.316817	0.337716	0.289735	0.0632139	0.0668755	0.0253548	0.861087	0.60392	0.66827	0.217745	0.0471374	0.96742	0.990811	0.244563	0.301204	0.353174	0.0692976	0.0291162	0.0457064	0.0124627
14	0.439941	0.749015	0.617776	0.443127	0.0974741	0.0926956	0.991533	0.158593	0.323108	0.340557	0.284733	0.0555555	0.0598731	0.0252936	0.864843	0.596231	0.695425	0.220326	0.0475528	0.967868	0.990799	0.239539	0.312614	0.35411	0.0732367	0.028188	0.0455404	0.0125122
15	0.437474	0.754312	0.649169	0.414153	0.0966143	0.0900066	0.991505	0.154133	0.329508	0.340594	0.279912	0.0484437	0.0534368	0.0252319	0.861972	0.590569	0.716274	0.224049	0.0481216	0.968387	0.990785	0.237322	0.323982	0.351688	0.0838915	0.0276905	0.0454603	0.0125546
16	0.431937	0.758933	0.677189	0.386522	0.0962437	0.0887189	0.991458	0.149087	0.336	0.3382	0.275689	0.0419187	0.0478212	0.0251699	0.85321	0.586395	0.731281	0.228754	0.0488186	0.968898	0.990763	0.236945	0.334419	0.346418	0.101589	0.0274051	0.0454589	0.0125877
17	0.423701	0.762541	0.701714	0.360294	0.0963073	0.0887558	0.991391	0.143773	0.342182	0.333626	0.271988	0.0360098	0.0432274	0.0251063	0.839279	0.583395	0.741337	0.234408	0.04957	0.969402	0.990728	0.237174	0.343058	0.338899	0.125949	0.0272379	0.0456247	0.0126186
18	0.413157	0.764787	0.722684	0.335591	0.0967566	0.0900096	0.991303	0.138368	0.347154	0.327316	0.268485	0.0307723	0.0397855	0.0250415	0.821025	0.581484	0.747127	0.240841	0.0503262	0.969841	0.990689	0.237855	0.349655	0.329561	0.155265	0.0270892	0.0459683	0.0126501
19	0.400764	0.765771	0.740375	0.312393	0.0974952	0.0923101	0.99119	0.133156	0.350802	0.319752	0.264801	0.0261685	0.0375125	0.0249859	0.799417	0.580706	0.749001	0.247558	0.0510635	0.970106	0.990648	0.238755	0.354246	0.318504	0.185737	0.0268959	0.0464013	0.0126784
20	0.386904	0.765709	0.75484	0.290767	0.0984983	0.0955005	0.991056	0.128434	0.353246	0.311546	0.260925	0.0224206	0.0365367	0.0249429	0.775109	0.581263	0.74715	0.254276	0.051781	0.970234	0.990602	0.239577	0.35702	0.306155	0.214265	0.0266379	0.0469048	0.0127094
21	0.372065	0.764392	0.766321	0.270566	0.0996321	0.0992473	0.990893	0.124336	0.353904	0.30313	0.255842	0.0193794	0.0362053	0.0249203	0.749318	0.58239	0.741843	0.260729	0.0524886	0.970222	0.990503	0.239989	0.356752	0.293004	0.238508	0.0262851	0.047422	0.0127866
22	0.356641	0.762008	0.774897	0.251866	0.100825	0.103335	0.990705	0.120763	0.353218	0.294786	0.249759	0.0172553	0.0364043	0.0249276	0.722746	0.583836	0.733802	0.266672	0.0531723	0.970095	0.990371	0.238962	0.354363	0.279032	0.256898	0.025881	0.0479485	0.0129305
23	0.341141	0.758412	0.780945	0.234633	0.102003	0.107546	0.990498	0.117541	0.351528	0.286743	0.242618	0.0160547	0.0370045	0.0249601	0.696212	0.585435	0.723888	0.272092	0.0538102	0.969975	0.990214	0.235817	0.350593	0.264657	0.269281	0.0254583	0.048446	0.0131651
24	0.326004	0.753104	0.784979	0.218886	0.103023	0.11157	0.990266	0.114344	0.348568	0.279232	0.234169	0.0155788	0.0379131	0.0250151	0.670631	0.586598	0.712615	0.276936	0.0543661	0.97006	0.990046	0.23081	0.345053	0.250567	0.27627	0.025026	0.0489251	0.0135093
25	0.311435	0.746181	0.78743	0.204935	0.103919	0.115325	0.990023	0.110816	0.344711	0.272	0.225646	0.0155511	0.0393257	0.0250934	0.646246	0.587423	0.700572	0.281389	0.0547691	0.970301	0.989929	0.22423	0.339403	0.237368	0.278807	0.0245951	0.0494386	0.0138066
26	0.297752	0.73738	0.788867	0.192666	0.10456	0.118567	0.989766	0.1072	0.339964	0.265142	0.21691	0.015641	0.0409841	0.0251951	0.623463	0.587577	0.688306	0.285582	0.0549887	0.970497	0.989845	0.217035	0.333668	0.22538	0.278019	0.0241294	0.0499885	0.0140435
27	0.284912	0.726464	0.789817	0.182065	0.104942	0.121249	0.989492	0.103494	0.334352	0.258549	0.208329	0.0156929	0.0428352	0.0253188	0.602447	0.586695	0.676333	0.289545	0.0550076	0.97055	0.989788	0.209729	0.328254	0.214564	0.274914	0.0235895	0.0503672	0.0142211
28	0.272896	0.713735	0.790394	0.172899	0.105061	0.123327	0.989199	0.0997359	0.328399	0.251942	0.199852	0.0156809	0.0447356	0.025466	0.582978	0.585034	0.665097	0.293452	0.0548624	0.970403	0.989763	0.202472	0.32433	0.204634	0.270827	0.023	0.0504843	0.0143286
29	0.261743	0.699357	0.790746	0.164956	0.104957	0.12492	0.988887	0.0960023	0.322464	0.245457	0.191489	0.0156351	0.0466694	0.0256376	0.564863	0.582855	0.654799	0.297326	0.0546687	0.970107	0.989769	0.195454	0.322612	0.19543	0.266667	0.022474	0.0504348	0.0143832
30	0.251407	0.683778	0.790908	0.158062	0.104734	0.126234	0.988553	0.09219	0.317331	0.238986	0.183125	0.0155049	0.0486888	0.0258378	0.548088	0.580044	0.645684	0.301336	0.054747	0.969821	0.989802	0.188628	0.323171	0.186894	0.262793	0.022713	0.050219	0.0143946
31	0.242061	0.667464	0.790537	0.1521	0.104502	0.127431	0.9882	0.0885661	0.31355	0.232492	0.174632	0.0152945	0.0508493	0.0260644	0.532998	0.576508	0.637954	0.305661	0.0552567	0.969591	0.989852	0.182063	0.325752	0.179361	0.259568	0.0255792	0.0499841	0.0143805
32	0.233816	0.6503	0.789531	0.147134	0.104409	0.128529	0.98783	0.0855289	0.310665	0.225876	0.166093	0.0154616	0.0531979	0.026322	0.519761	0.571759	0.631691	0.31007	0.0562787	0.969313	0.989906	0.176112	0.329427	0.172878	0.257742	0.033138	0.049775	0.0143574
33	0.226802	0.632271	0.787986	0.143167	0.104495	0.129664	0.987446	0.0834997	0.308298	0.218996	0.157518	0.0171941	0.055749	0.0266102	0.508449	0.565417	0.626904	0.314515	0.0584098	0.969008	0.989956	0.171044	0.333421	0.167005	0.258749	0.0500662	0.0496554	0.0143204
34	0.221051	0.61322	0.786086	0.140224	0.104765	0.131181	0.987055	0.0827932	0.305827	0.211693	0.149016	0.0212737	0.0585528	0.0269226	0.498648	0.557276	0.623408	0.318729	0.0615792	0.968764	0.989995	0.167327	0.337191	0.161425	0.263518	0.0755755	0.0496157	0.0142698
35	0.216777	0.593063	0.783844	0.138479	0.105175	0.133666	0.986661	0.0839885	0.302543	0.204055	0.140993	0.0272061	0.0617219	0.0272542	0.48982	0.5473	0.621176	0.322344	0.0657376	0.968619	0.990032	0.165152	0.340256	0.155946	0.27153	0.107217	0.0495495	0.0142119
36	0.214098	0.572098	0.781446	0.137532	0.105699	0.137934	0.986266	0.0872821	0.298794	0.196289	0.13375	0.0336206	0.0657	0.0275957	0.481732	0.535648	0.619836	0.32531	0.0706691	0.968546	0.990069	0.16404	0.342796	0.15095	0.282365	0.141244	0.0493895	0.0141455
37	0.213194	0.550453	0.778622	0.137084	0.106443	0.144795	0.985878	0.0931774	0.294745	0.188612	0.127574	0.0396964	0.0712439	0.0279387	0.474066	0.522413	0.619198	0.327522	0.0760331	0.968522	0.9901	0.163532	0.34488	0.146558	0.294874	0.1739	0.0490886	0.0140712
38	0.21421	0.528389	0.775386	0.136843	0.107542	0.154694	0.985498	0.102417	0.290593	0.181284	0.1224	0.0447343	0.0785674	0.0282746	0.466821	0.507667	0.619201	0.329006	0.0819181	0.968493	0.99012	0.163001	0.346487	0.1428	0.308289	0.2051	0.0486411	0.0139992
39	0.217575	0.50608	0.771746	0.136586	0.109174	0.168177	0.985131	0.115643	0.286532	0.174605	0.118001	0.0482923	0.087667	0.0285996	0.459905	0.49162	0.619702	0.329987	0.0883389	0.968409	0.990129	0.162089	0.347735	0.13965	0.321529	0.233583	0.0481604	0.0139338
40	0.224027	0.483799	0.767564	0.136272	0.111565	0.185436	0.98478	0.133957	0.282862	0.168866	0.114041	0.0508189	0.0983537	0.0289067	0.453279	0.474671	0.620976	0.330914	0.0956609	0.968309	0.990121	0.160687	0.349138	0.137099	0.333328	0.261102	0.0476914	0.013866
41	0.234126	0.461819	0.762758	0.135936	0.114957	0.206317	0.984454	0.158214	0.280024	0.16428	0.110307	0.0527225	0.110039	0.0291875	0.44694	0.457221	0.6231	0.332369	0.104166	0.968263	0.990102	0.159277	0.350903	0.135235	0.344271	0.287519	0.0471765	0.0138016
42	0.24825	0.440398	0.757451	0.135532	0.119513	0.230462	0.984156	0.188847	0.278382	0.161062	0.106328	0.0544662	0.121939	0.0294383	0.440571	0.43986	0.626259	0.334918	0.113848	0.968273	0.990079	0.158462	0.353347	0.133884	0.355858	0.310868	0.0466556	0.0137414
43	0.266616	0.419634	0.751896	0.135076	0.125419	0.257357	0.98389	0.226563	0.278214	0.159281	0.101792	0.0566235	0.13338	0.0296512	0.43391	0.422764	0.63071	0.339353	0.124757	0.96826	0.990056	0.158856	0.356608	0.132797	0.3705	0.329813	0.0462021	0.0136839
44	0.288766	0.399435	0.746146	0.134589	0.132908	0.286152	0.983657	0.269585	0.279231	0.158958	0.0967582	0.0596748	0.143916	0.0298199	0.426821	0.405662	0.636837	0.345778	0.136906	0.968231	0.990038	0.161421	0.359867	0.132273	0.389523	0.343331	0.0458535	0.0136356
45	0.314176	0.379749	0.740284	0.134035	0.142098	0.316043	0.983468	0.316557	0.2808	0.159987	0.0911621	0.063939	0.153414	0.0299357	0.419331	0.388368	0.644999	0.354286	0.149952	0.96819	0.990032	0.166943	0.362158	0.132579	0.411988	0.350182	0.0456688	0.0135916
46	0.342366	0.360362	0.734073	0.133446	0.153224	0.346534	0.983323	0.365824	0.282004	0.162226	0.08527	0.0696864	0.161904	0.0299966	0.411231	0.370661	0.655137	0.364972	0.164019	0.96814	0.990039	0.175621	0.362562	0.133775	0.435736	0.350619	0.0456399	0.013555
47	0.372669	0.341359	0.727256	0.132891	0.166548	0.377082	0.983223	0.414946	0.282403	0.165345	0.0792472	0.0769435	0.169358	0.0300007	0.402446	0.352699	0.667138	0.377352	0.179024	0.968129	0.990059	0.187236	0.361118	0.135648	0.457073	0.345589	0.0457011	0.0135304
48	0.404594	0.322662	0.719681	0.132398	0.182388	0.407091	0.983172	0.462022	0.281597	0.16927	0.0732244	0.0855873	0.175785	0.0299482	0.392846	0.334447	0.68107	0.391237	0.194503	0.968187	0.990097	0.200446	0.357562	0.13792	0.473684	0.33534	0.0458326	0.0135158
49	0.438192	0.304144	0.711077	0.132011	0.201254	0.435834	0.983164	0.505904	0.279271	0.174176	0.067509	0.0957078	0.181201	0.0298478	0.382601	0.31577	0.696607	0.406641	0.210199	0.968241	0.990148	0.214616	0.351644	0.140556	0.484023	0.321215	0.0459851	0.0135089
50	0.473121	0.285831	0.701093	0.131772	0.22348	0.462685	0.983198	0.544953	0.275221	0.180293	0.06234	0.107529	0.185674	0.0297048	0.371883	0.296679	0.713502	0.423632	0.225743	0.968284	0.990209	0.228972	0.343173	0.143602	0.487305	0.304843	0.0461579	0.0135119
51	0.509226	0.26771	0.689353	0.131611	0.248805	0.487577	0.98327	0.577975	0.268931	0.187714	0.0578079	0.121122	0.189359	0.0295189	0.360746	0.277206	0.731281	0.442303	0.240781	0.968352	0.990287	0.242957	0.331693	0.14729	0.483073	0.287194	0.0463157	0.0135192
52	0.545824	0.24984	0.675597	0.131531	0.276946	0.510761	0.983377	0.604034	0.260152	0.196099	0.054019	0.136372	0.192315	0.0292985	0.34924	0.25763	0.748644	0.462665	0.255384	0.968349	0.990376	0.256576	0.317437	0.15186	0.472503	0.269198	0.0464468	0.0135252
53	0.581689	0.232428	0.659649	0.131593	0.307858	0.533015	0.983514	0.622686	0.249205	0.204947	0.0509802	0.153099	0.194642	0.0290533	0.337301	0.238346	0.764439	0.484331	0.269993	0.968301	0.99047	0.268367	0.301161	0.156885	0.457563	0.251593	0.0466307	0.0135348
54	0.616112	0.215771	0.641403	0.131745	0.341125	0.555242	0.983677	0.633754	0.236685	0.21364	0.0486399	0.170395	0.1964	0.028785	0.324968	0.219748	0.777435	0.506634	0.284678	0.968201	0.990572	0.277822	0.283665	0.162201	0.43946	0.235332	0.046792	0.0135433
55	0.647744	0.20006	0.620859	0.13196	0.376391	0.578126	0.983867	0.63795	0.223219	0.22159	0.0470695	0.187405	0.19748	0.0284969	0.31192	0.202011	0.786712	0.529155	0.300255	0.967994	0.990677	0.283296	0.265567	0.167591	0.419295	0.221927	0.0468836	0.0135409
56	0.675132	0.18553	0.597852	0.132126	0.413898	0.602235	0.984078	0.636863	0.209332	0.228159	0.0462665	0.204011	0.198269	0.0282003	0.298185	0.185292	0.791379	0.552015	0.317659	0.967691	0.99078	0.284026	0.247337	0.172971	0.398668	0.213305	0.0469758	0.0135307
57	0.697647	0.172242	0.572472	0.132134	0.454287	0.627985	0.98431	0.631518	0.195175	0.232858	0.0462181	0.220028	0.199189	0.0279009	0.284053	0.16955	0.790715	0.575509	0.338373	0.967354	0.990877	0.280561	0.229019	0.17858	0.37921	0.211089	0.0470672	0.0135152
58	0.714421	0.160325	0.544873	0.131965	0.498503	0.655344	0.984562	0.621962	0.180969	0.235102	0.0469591	0.235857	0.201129	0.0276016	0.269617	0.154712	0.783937	0.600314	0.364723	0.966976	0.990969	0.272945	0.210404	0.184275	0.36232	0.217566	0.0471669	0.0134904
59	0.724938	0.149877	0.515303	0.131694	0.546188	0.683384	0.984834	0.607646	0.167116	0.235071	0.0486879	0.251759	0.205144	0.0273055	0.255244	0.14088	0.770596	0.626786	0.398071	0.966593	0.991054	0.262424	0.19189	0.189772	0.349331	0.231877	0.047266	0.0134626
60	0.729162	0.141024	0.484137	0.131467	0.596121	0.711269	0.985122	0.588745	0.153984	0.232981	0.0516732	0.267345	0.211552	0.0270188	0.241133	0.128119	0.75043	0.654606	0.440499	0.966344	0.99113	0.249315	0.173583	0.194219	0.34033	0.255795	0.0473516	0.0134289
61	0.727723	0.133923	0.451794	0.131598	0.64681	0.73861	0.985426	0.566024	0.142069	0.229219	0.0558688	0.281794	0.220009	0.0267462	0.227517	0.116523	0.723764	0.683151	0.49147	0.966284	0.991199	0.233919	0.155838	0.196599	0.33396	0.292471	0.0473737	0.0133766
62	0.721387	0.128646	0.418696	0.132593	0.696852	0.764834	0.985742	0.540896	0.131602	0.223811	0.0611596	0.294089	0.230049	0.0264979	0.214615	0.106177	0.691479	0.711715	0.548752	0.966306	0.991269	0.216683	0.138889	0.19668	0.328688	0.341498	0.0473159	0.0133086
63	0.710503	0.125132	0.385341	0.135	0.745092	0.789007	0.986064	0.514253	0.12263	0.216488	0.0673178	0.304575	0.241372	0.0262871	0.202517	0.0971242	0.654702	0.739369	0.610311	0.966402	0.991335	0.197819	0.122783	0.194151	0.323289	0.400206	0.0472551	0.0132306
64	0.695559	0.123141	0.35199	0.139384	0.790343	0.810845	0.986381	0.486969	0.115327	0.207045	0.0742743	0.313756	0.253136	0.0261054	0.191326	0.0893353	0.614426	0.765459	0.673016	0.966528	0.991398	0.178142	0.107711	0.189082	0.317741	0.463199	0.0472379	0.0131355
65	0.677027	0.122377	0.319157	0.146472	0.831252	0.830349	0.986683	0.459912	0.109842	0.19551	0.0824051	0.322348	0.264325	0.0259555	0.181034	0.0827444	0.571922	0.788773	0.733048	0.966626	0.991458	0.158243	0.0937384	0.181701	0.313471	0.526245	0.0473141	0.013031
66	0.655295	0.122556	0.287279	0.157251	0.865748	0.847735	0.986966	0.43344	0.106402	0.182285	0.0918949	0.331185	0.274372	0.025844	0.171597	0.0772651	0.52826	0.807821	0.787408	0.966803	0.991511	0.138707	0.0810043	0.172417	0.311142	0.58653	0.0475514	0.0129246
67	0.630956	0.123399	0.256743	0.172624	0.892081	0.86395	0.987234	0.407832	0.104843	0.167872	0.102787	0.341219	0.283213	0.0257645	0.163052	0.0728395	0.484339	0.820524	0.833378	0.967007	0.991557	0.119903	0.0696477	0.161664	0.310597	0.641419	0.0478343	0.0128143
68	0.604818	0.124554	0.228263	0.193445	0.90847	0.878921	0.987499	0.38359	0.104709	0.152642	0.114684	0.352661	0.289923	0.0257202	0.155465	0.0694997	0.441279	0.825264	0.869378	0.967097	0.991596	0.102298	0.0597432	0.149788	0.311588	0.689618	0.047996	0.0127109
69	0.577616	0.125712	0.201966	0.219684	0.914195	0.892076	0.987753	0.361673	0.105533	0.13718	0.126862	0.366094	0.294147	0.0257131	0.148812	0.0671583	0.399705	0.821833	0.894812	0.967123	0.991622	0.0859721	0.0512638	0.137248	0.313566	0.730549	0.0480746	0.0126141
70	0.550307	0.126562	0.178131	0.251356	0.908747	0.902784	0.987998	0.34296	0.106515	0.121978	0.138337	0.37999	0.295755	0.025735	0.143145	0.0657623	0.360254	0.809962	0.909524	0.967049	0.991643	0.0712477	0.04432	0.124488	0.315226	0.763893	0.0480378	0.0125222
71	0.523939	0.126911	0.156804	0.288084	0.893039	0.910487	0.98823	0.328628	0.107083	0.107417	0.148183	0.392423	0.294831	0.0257804	0.138472	0.0651644	0.323334	0.790952	0.913841	0.966898	0.991662	0.0584488	0.0388963	0.111865	0.316602	0.789067	0.0479205	0.0124375
72	0.499262	0.1267	0.138064	0.329345	0.868108	0.914583	0.988445	0.319598	0.106835	0.0937677	0.15559	0.401275	0.291562	0.0258454	0.134762	0.0652336	0.289222	0.766181	0.908017	0.966712	0.991679	0.0478397	0.0348685	0.0996654	0.318112	0.804745	0.047844	0.0123593
73	0.47693	0.125965	0.122055	0.374082	0.835709	0.914916	0.988643	0.316099	0.105656	0.0815507	0.160833	0.404763	0.286273	0.0259241	0.13199	0.0658844	0.258253	0.736994	0.89277	0.966493	0.991697	0.0400329	0.0321687	0.0885624	0.319452	0.809403	0.0477957	0.0122895
74	0.457184	0.124857	0.108566	0.42147	0.797933	0.911566	0.988825	0.317516	0.103677	0.0707553	0.164374	0.402334	0.279773	0.0260113	0.130006	0.067062	0.230204	0.704665	0.868986	0.966089	0.9917	0.0351111	0.0304783	0.0780373	0.319793	0.802475	0.0478046	0.0122164
75	0.44014	0.123526	0.0975547	0.469735	0.757047	0.904677	0.988982	0.32298	0.101182	0.0615923	0.167469	0.394509	0.272753	0.0260977	0.128682	0.0686796	0.205221	0.670649	0.838305	0.965608	0.99169	0.0329539	0.0296481	0.0685413	0.318401	0.785233	0.047806	0.0121432
76	0.425986	0.122023	0.0888565	0.51796	0.714803	0.894225	0.989119	0.33201	0.0984154	0.0540687	0.170903	0.38175	0.265946	0.0261835	0.127967	0.0706227	0.183263	0.635981	0.80176	0.965083	0.991669	0.0329015	0.0298684	0.0601921	0.314246	0.758317	0.0477685	0.0120761
77	0.414553	0.120421	0.0821364	0.565636	0.672733	0.880399	0.989239	0.343935	0.0956425	0.0479755	0.175067	0.364781	0.260401	0.026266	0.127729	0.072696	0.163952	0.601668	0.760333	0.964562	0.991645	0.0341831	0.0311238	0.0524458	0.306741	0.72357	0.0477269	0.0120292
78	0.405395	0.118823	0.0773445	0.611505	0.631927	0.86362	0.989342	0.357294	0.0932321	0.0436144	0.179716	0.344882	0.256885	0.0263442	0.127847	0.0747713	0.147381	0.568803	0.715589	0.96415	0.991636	0.0361635	0.0333854	0.0463915	0.296363	0.683102	0.0476205	0.0120142
79	0.397803	0.117324	0.0743563	0.654524	0.592705	0.84403	0.989436	0.370321	0.0913102	0.0409382	0.184387	0.323129	0.255568	0.0264174	0.128134	0.0768322	0.133128	0.537443	0.668468	0.963883	0.99164	0.0383361	0.036466	0.041602	0.283287	0.638003	0.0475084	0.012022
80	0.391122	0.116067	0.073289	0.693521	0.555459	0.822084	0.989518	0.381473	0.0895822	0.040012	0.189105	0.300853	0.256287	0.0264892	0.128446	0.0789809	0.120909	0.507928	0.62017	0.963722	0.991656	0.0403264	0.0400039	0.0377562	0.268633	0.590498	0.047424	0.0120611
81	0.384641	0.115386	0.0745517	0.727156	0.520526	0.7983	0.98959	0.389273	0.0875056	0.0415765	0.193842	0.278975	0.258387	0.0265568	0.128693	0.0815806	0.110546	0.480464	0.57171	0.963623	0.991682	0.0418189	0.043657	0.0346887	0.253419	0.541869	0.0473284	0.0121258
82	0.37791	0.115924	0.0784228	0.754502	0.48815	0.773051	0.989648	0.393341	0.0847848	0.0459212	0.199122	0.258169	0.26109	0.0266251	0.128866	0.0853994	0.101883	0.45516	0.523935	0.963642	0.991721	0.0427519	0.047309	0.0322176	0.238547	0.493266	0.0472165	0.0122065
83	0.370728	0.1184	0.0852485	0.774965	0.45828	0.74682	0.989693	0.393575	0.0814745	0.0529811	0.205016	0.238664	0.263959	0.0267003	0.129021	0.0915213	0.0948424	0.43217	0.477523	0.963697	0.991773	0.0431997	0.0510912	0.0302371	0.224557	0.445532	0.0471643	0.0123095
84	0.362844	0.123763	0.0953317	0.78856	0.430536	0.71996	0.989729	0.390302	0.0781924	0.0624212	0.211274	0.220711	0.266621	0.0267785	0.129214	0.101355	0.0893259	0.411305	0.433001	0.963744	0.991834	0.043352	0.0560959	0.0287082	0.211875	0.399311	0.0471278	0.0124266
85	0.354076	0.133266	0.108565	0.795425	0.40447	0.693009	0.989755	0.383791	0.0759135	0.0737801	0.217717	0.204564	0.268813	0.0268595	0.129472	0.116363	0.0852062	0.392106	0.390854	0.963785	0.991904	0.0432296	0.0638124	0.0276601	0.200792	0.355336	0.0470925	0.0125482
86	0.344344	0.147864	0.12427	0.796257	0.379664	0.66644	0.989775	0.374311	0.0761995	0.0863987	0.224283	0.190376	0.270269	0.0269418	0.129904	0.137507	0.0823207	0.374243	0.35141	0.963788	0.991984	0.0427883	0.0752151	0.0271906	0.191603	0.314001	0.0470793	0.0126767
87	0.333549	0.168726	0.141609	0.792273	0.356001	0.640342	0.98979	0.361813	0.0807804	0.0992193	0.230899	0.178207	0.271089	0.0270278	0.13068	0.165906	0.0804543	0.357457	0.314904	0.963752	0.992071	0.042016	0.0909549	0.0273153	0.184301	0.275571	0.0470856	0.0128072
88	0.321738	0.196606	0.159564	0.78496	0.333403	0.61467	0.989802	0.34604	0.0901744	0.110964	0.23759	0.167869	0.271264	0.0271118	0.132117	0.201938	0.0794601	0.341722	0.281516	0.963702	0.992159	0.0409881	0.11087	0.0277992	0.178691	0.240403	0.0471276	0.0129368
89	0.309164	0.231257	0.177071	0.776211	0.311892	0.589067	0.989814	0.327323	0.103171	0.120821	0.244755	0.15909	0.271037	0.0271937	0.134801	0.245385	0.0792925	0.32697	0.251145	0.963671	0.992253	0.04015	0.133832	0.0284489	0.174155	0.208796	0.0472884	0.0130637
90	0.296239	0.272388	0.193277	0.76744	0.29147	0.563103	0.989823	0.306122	0.1182	0.12835	0.252497	0.151675	0.270227	0.0272742	0.13944	0.295449	0.0799842	0.313097	0.223724	0.963673	0.992348	0.040472	0.158216	0.0291951	0.169909	0.181012	0.047575	0.0131849
91	0.283706	0.318927	0.207694	0.759611	0.272035	0.536361	0.989832	0.283539	0.133817	0.133489	0.260288	0.145072	0.268512	0.0273484	0.14684	0.350867	0.0815972	0.300112	0.199239	0.963793	0.992435	0.0431984	0.181941	0.0300369	0.165417	0.15674	0.0479589	0.013299
92	0.272247	0.369575	0.219951	0.752825	0.253561	0.508772	0.989838	0.260518	0.14842	0.136776	0.26773	0.139068	0.26584	0.0274141	0.157696	0.409716	0.0842471	0.288138	0.177357	0.964083	0.992516	0.0490805	0.203313	0.0310013	0.160555	0.136266	0.0484129	0.0134061
93	0.26252	0.4233	0.229934	0.746403	0.236068	0.480446	0.989847	0.238038	0.160731	0.138588	0.273987	0.133395	0.262169	0.0274629	0.172441	0.469815	0.088038	0.277224	0.15773	0.964544	0.992588	0.0584859	0.221061	0.0320537	0.155316	0.119757	0.0487898	0.0135061
94	0.255047	0.478054	0.23779	0.739583	0.21957	0.451433	0.989854	0.216782	0.170968	0.13922	0.278913	0.127737	0.257398	0.0274952	0.191625	0.528457	0.0930183	0.26729	0.140196	0.965171	0.992648	0.0714599	0.234638	0.0331497	0.149723	0.106853	0.0490618	0.0135951
95	0.250374	0.531827	0.243822	0.731819	0.204188	0.422013	0.989861	0.197577	0.17939	0.138406	0.282992	0.12198	0.251262	0.0275075	0.215778	0.583235	0.0991529	0.258242	0.125004	0.965864	0.9927	0.0880229	0.243785	0.0344475	0.143703	0.0967435	0.0492309	0.0136749
96	0.248947	0.582637	0.249155	0.723217	0.190008	0.392559	0.989864	0.180957	0.185766	0.135491	0.286877	0.116108	0.243482	0.027498	0.245429	0.632486	0.10662	0.250022	0.111953	0.966501	0.992747	0.108047	0.248069	0.036672	0.137251	0.0888482	0.049393	0.0137463
97	0.250971	0.628275	0.255101	0.714366	0.177028	0.363401	0.989863	0.16748	0.190546	0.134208	0.290891	0.110291	0.234055	0.0274661	0.280805	0.674296	0.116033	0.242585	0.100719	0.967049	0.992788	0.131113	0.24813	0.041936	0.130436	0.0826487	0.049633	0.0138108
98	0.256555	0.666597	0.262019	0.705713	0.16524	0.334977	0.989864	0.157637	0.194281	0.146106	0.294612	0.10459	0.223327	0.0274168	0.321913	0.707465	0.128276	0.235982	0.0911355	0.967465	0.992822	0.157099	0.244799	0.0535134	0.123574	0.0775429	0.0498318	0.013875
99	0.265663	0.696921	0.270366	0.697258	0.154534	0.307566	0.989873	0.151531	0.197634	0.178945	0.297871	0.099054	0.211701	0.0273457	0.368145	0.731836	0.144816	0.23023	0.0830158	0.96777	0.992855	0.185884	0.239337	0.0731998	0.117046	0.0730964	0.0499616	0.0139331
100	0.278113	0.719254	0.281712	0.688457	0.144796	0.281374	0.989895	0.149094	0.20068	0.229457	0.300469	0.093644	0.199458	0.0272548	0.418698	0.747497	0.167847	0.225367	0.0761385	0.967998	0.992886	0.216144	0.232843	0.100455	0.111021	0.0690542	0.0500843	0.0139829

## Sheet: shank_angle B4FacoM
Shank angle	mean	std	steps
left	72.3786	4.5239	72.2332	72.9458	71.2126	76.7432	67.7772	77.3839	80.132	70.9422	70.2693	55.5941	70.4812	76.7901	79.8076	67.2922	73.1428	66.4277	64.4624	69.6563	67.8224	71.1574	68.6356	73.9912	69.0964	73.258	70.9614	72.9737	73.39	73.0106	65.4851	75.6333	81.001	68.6426	69.0667	70.5603	70.7201	73.5121	78.6509	73.2462	73.1516	72.4993	75.9434	71.4838	71.3042	82.2929	71.3393	71.9989	71.9581
right	70.2719	4.46821	72.0083	62.7494	63.7221	70.0556	71.3045	71.5647	68.9071	67.7716	66.6934	64.5263	70.6824	70.7917	83.0788	69.5331	73.0685	70.7134	65.8248	72.5769	67.7874	72.9106	68.1052	70.9801	71.9773	80.9633	67.5556	61.2542	74.9812	68.7365	63.503	58.1019	70.6273	65.8388	71.4692	69.3337	69.4162	70.7232	69.4345	66.7185	63.799	72.677	69.2408	68.9068	68.2609	72.7942	64.7606	75.7898	73.6239
[truncated: 83 more columns]

## Sheet: B4FacoM kin. values
		Right	Left	Norm
hip	Max. hip flexion initial contact (°)	38.88	37.36
	Max. hip extension terminal stance phase (°)	-2.93	-5.46
	Hip extending movement initial contact – terminal stance(°)	41.81	42.82
	Total hip movement (Range of motion) (°)	47.64	43.04
knee	Knee extension initial contact(°)	16.05	17.99
	Knee flexion foot flat (°)	34.82	32.43
	Knee flexion from initial contact to foot flat (°)	18.77	14.44
	Knee extension midstance (°)	23.88	16.38
	Knee extension from footflat to midstance (°)	10.94	16.06
	Max. kneeflexion swing fase (°)	78.38	70.71
	Total knee movement (Range of motion) (°)	62.33	54.33
ankle	Max. dorsal flexion terminal stance phase (°)	16.78	18.48
	Max. plantar flexion pre swing (°)	-10.68	10.15
	Ankle plantar movement from end midstance to pre swing	27.47	8.33
	Total ankle movement(Range of Motion) (°)	27.47	8.33
		Right	Left	Norm
hip	Peek hip flexion moment	0.74	0.4
	Peek hip abduction moment	0.75	0.32
knee	Peek knee flexion moment	0.36	0.07
	Peek knee abduction moment	0.36	0.05
ankle	Peek ankle plantair moment	1.25	1.21
		Avg.	Min.	Max.	RoM.
trunk	Trunk Tilt (°)	-8.14	-11.14	-5.32	5.82
	Trunk Flex (°)	2.42	-3.55	7.8	11.35
	Trunk Rotation (°)	-5.37	-8.99	0.12	9.11

## Sheet: Rotation RHipFlex B4FacoM
all values Right	mean	std	steps
1	38.7873	3.8554	37.297	40.781	43.52	34.927	31.636	40.572	31.662	39.44	37.978	42.715	34.827	35.739	39.575	30.461	32.641	47.669	36.878	37.5	41.962	48.561	38.026	39.959	35.343	41.194	35.068	39.971	42.212	36.376	37.902	39.047	40.555	37.322	38.283	37.882	35.034	40.655	35.592	34.894	36.568	45.862	37.266	38.598	44.607	44.018	37.193	40.703	45.366
2	38.737	3.95903	37.3313	40.396	43.807	34.9818	31.3623	40.6482	32.7633	39.3923	37.7251	43.105	35.4353	35.67	40.131	31.177	32.673	46.798	36.878	37.0157	42.625	48.5482	37.388	40.492	34.833	41.0285	36.2005	39.7488	42.3507	36.7609	37.353	39.0971	39.9299	37.2193	37.7863	37.2055	34.8588	40.6205	34.7955	34.7228	36.9273	45.8681	37.258	37.976	45.3517	44.059	38.3005	40.7178	44.3978
3	38.8	4.01259	37.4807	40.396	44.9343	35.0897	30.5359	40.7881	33.5595	39.4253	37.5278	43.105	37.583	35.6221	40.2786	31.8398	32.8092	46.798	36.878	36.8876	43.2225	48.2328	37.0831	41.1236	34.3204	40.9084	37.6172	39.6894	42.5745	37.091	37.1324	39.3246	37.3734	37.1376	37.1696	36.9081	35.0285	40.6007	34.0704	34.6097	37.3225	45.9173	37.2286	37.4818	46.0361	44.063	39.4909	40.8455	43.8509
4	38.8778	4.06085	37.6394	39.6889	45.3892	35.0603	30.1135	40.9054	34.1459	39.4214	37.4228	43.105	38.2935	35.512	40.8033	32.606	33.1652	45.9198	36.878	36.859	43.47	48.0803	35.9954	41.766	34.0797	40.845	39.1476	39.7622	42.8169	37.7559	36.8522	39.4039	36.6191	37.0463	36.4781	36.872	35.4088	40.6132	33.3376	34.4498	37.6695	45.9409	37.1377	37.2164	46.6587	44.0333	40.6006	41.0675	43.5336
5	38.8794	4.12507	37.6968	39.576	45.5213	34.8411	29.9692	40.9104	34.3203	39.287	37.3952	43.4018	38.4157	35.1459	40.716	33.1182	33.5125	44.586	36.4281	36.855	43.6303	47.8451	35.3181	42.3316	33.5561	40.6208	40.5986	39.9333	42.8659	38.4539	36.7419	39.3805	35.6581	36.9437	35.7792	36.872	35.8276	40.6557	32.5693	34.1815	37.918	45.968	37.026	37.1943	47.2109	43.8109	40.8531	41.2899	43.1686
6	38.8482	4.2661	37.5554	39.4063	45.2388	34.4448	29.4748	40.7339	34.0938	38.948	37.3654	44.6695	38.774	34.5118	40.326	33.333	33.871	44.0896	36.4367	36.855	43.857	47.4491	34.6144	42.7366	33.2487	40.2045	41.8568	40.1712	43.1749	38.8839	36.5049	39.232	34.481	36.8781	35.1363	36.872	36.1729	40.6791	31.7564	33.794	38.0125	46.0173	37.026	37.2582	47.6263	43.3703	41.9333	41.4293	42.6082
7	38.7073	4.37709	37.1765	39.334	44.6064	33.9211	29.1991	40.3434	33.5329	38.3375	37.242	45.0547	38.6931	33.8041	39.6933	33.333	33.9334	43.989	36.4992	36.5058	43.3865	46.862	33.8843	42.8962	32.8398	40.118	42.7908	40.4798	43.3142	39.096	36.1163	39.0624	33.442	36.865	34.5867	39.0552	36.4139	40.5965	30.901	33.3159	37.9702	46.0637	37.026	37.261	47.813	43.153	42.0771	41.4056	41.8173
8	38.3983	4.47811	36.5888	39.292	43.6748	33.3257	29.1036	39.7488	32.7081	37.4092	36.9755	45.291	38.541	32.9855	38.9163	33.333	34.1389	43.1747	36.3636	35.9269	43.0084	46.0987	33.1311	42.8481	32.3556	38.9252	43.4256	40.8774	43.369	39.1505	35.5779	38.3773	32.2532	36.865	34.461	40.4169	36.457	40.3353	30.0416	32.7742	37.7901	46.0077	36.8538	37.0404	47.8667	41.9747	41.9318	41.33	40.8652
9	37.9486	4.63576	35.8726	38.8358	42.5071	32.6965	28.7232	38.9779	31.7249	36.1566	36.5484	45.291	38.518	32.0928	38.0803	33.4429	33.9806	42.6829	36.316	35.0906	42.6828	45.2033	32.3634	42.6693	31.8885	38.0366	43.7941	41.3644	43.371	39.019	34.922	37.7334	30.0923	36.865	33.756	41.7234	36.1675	39.8761	29.2161	32.1802	37.4508	45.7739	35.9936	36.5654	47.7613	40.7464	41.8092	41.1181	39.8438
10	37.3978	4.77631	35.1139	38.2942	41.1553	32.048	28.4921	38.0652	30.6435	34.619	35.9853	45.3433	38.518	31.1425	37.217	33.0889	33.6735	42.1255	35.6598	34.1041	42.3264	44.2213	31.5874	42.4521	31.4861	37.0391	43.94	41.724	43.4371	38.9164	34.1869	36.9865	28.5456	36.6776	33.6787	42.8903	35.0769	39.2597	28.4322	31.5355	36.9099	45.3435	35.6074	35.9965	47.4805	39.518	41.324	40.9124	38.803
11	36.774	4.92422	34.3577	38.096	39.6932	31.3732	28.2202	37.0485	29.5268	32.8546	35.2963	45.2565	38.518	30.1328	36.3183	32.628	33.2783	41.4973	35.1475	33.0316	41.8332	43.1849	30.8044	42.2525	31.1247	35.9363	44.2368	42.2581	43.2181	38.16	33.3988	36.1604	27.0445	36.4442	33.0594	43.2258	33.8472	38.5288	27.6724	30.8277	36.1679	44.7653	35.4584	35.3522	47.0796	38.1987	40.8324	40.799	37.7371
12	36.0402	5.0819	33.615	36.9237	38.166	30.6553	27.9221	35.9458	28.3881	30.9104	34.4951	45.11	38.1867	29.0447	35.3561	31.564	32.8072	40.7947	34.5737	31.904	41.1776	42.1023	30.0168	42.0299	30.7469	34.7247	44.533	42.5024	42.7944	37.4306	32.548	35.2717	25.6047	36.069	32.6973	44.081	32.5662	37.7173	26.917	30.043	35.2022	44.0967	34.674	34.6263	46.5513	36.8576	40.302	40.672	36.611
13	35.2317	5.2243	32.8626	36.1397	36.5955	29.879	27.6415	34.7669	27.218	28.8401	33.5918	44.5512	37.929	27.8568	34.304	30.3451	32.2427	40.0127	34.414	30.782	40.3492	40.9606	29.2231	41.6998	30.3052	33.4064	44.9135	42.3187	42.1935	36.2277	31.6165	34.3319	24.228	35.5502	32.2957	44.3543	31.3975	36.8385	26.1654	29.1729	33.9996	43.3812	34.1385	33.7977	45.8869	35.533	39.7345	40.2271	35.3651
14	34.3147	5.34763	32.07	35.2608	35.0008	29.0298	27.425	33.5197	26.0093	26.7166	32.5926	43.8197	37.7828	26.5489	33.1456	29.2017	31.5396	39.1422	33.2564	29.6781	39.3751	39.7419	28.4149	41.2222	29.7902	31.9848	45.3342	41.7874	41.4537	35.2054	30.5843	33.3415	22.9101	34.9424	31.8512	44.2435	30.3525	35.8883	25.4211	28.2145	32.5465	42.6433	33.5166	32.8565	45.0632	34.2361	38.9884	39.6975	33.9932
15	33.3209	5.46849	31.2121	34.2396	33.4151	28.0996	27.3214	32.2126	24.7764	24.6148	31.5025	43.2141	37.245	25.0915	31.87	28.0563	30.6581	38.1655	32.5363	28.5745	38.2561	38.4311	27.5786	40.6026	29.2168	30.4551	45.627	40.9056	40.6171	34.126	29.4593	32.2964	21.6308	34.2723	31.3665	44.064	29.418	34.8489	24.6931	27.1537	30.946	41.8978	32.7503	31.775	44.0848	32.96	38.0784	38.9952	32.4951
16	32.2477	5.58878	30.2871	33.0627	31.8586	27.0875	27.0539	30.8613	23.5378	22.5943	30.3127	42.5885	36.8408	23.522	30.476	26.9102	29.5794	37.0724	31.8114	27.4462	36.9492	37.0266	26.7007	39.8684	28.6322	28.8496	45.6527	39.8092	39.681	33.0114	28.2679	31.1855	20.3708	33.5479	30.845	43.4404	28.5377	33.7191	23.9914	26.0045	29.2808	41.1405	31.8359	30.5792	42.9772	31.6927	37.0362	38.1713	30.9119
17	31.108	5.69943	29.2943	31.6825	30.3331	26.0046	26.823	29.4818	22.3116	20.6883	29.0317	41.9355	36.3984	21.8875	28.9779	25.7424	28.3055	35.8628	31.0805	26.2795	35.4824	35.5443	25.7761	39.0392	28.0942	27.2031	45.3118	38.5609	38.619	31.8596	27.0421	30.0241	19.119	32.765	30.2884	43.1489	27.6541	32.5135	23.3256	24.7836	27.6104	40.3444	30.7873	29.302	41.769	30.4287	35.884	37.3131	29.308
18	29.9157	5.8028	28.2384	30.1317	28.8387	24.8673	26.6643	28.0895	21.1205	18.9139	27.6825	41.2346	35.859	20.2259	27.409	24.5476	26.9207	34.5466	30.3452	25.0632	33.8875	34.0154	24.8202	38.1383	27.6188	25.5484	44.7152	37.2268	37.3721	30.6615	25.8172	28.8344	17.879	31.9146	29.7027	42.28	26.7335	31.2612	22.705	23.5117	25.9935	39.4774	29.6459	27.9709	40.4966	29.1751	34.6495	36.4652	27.7331
19	28.7225	5.93372	27.1302	28.4488	27.38	23.6948	26.1379	26.6957	19.9877	17.2868	26.3055	40.4672	35.1817	18.5669	25.81	23.3304	25.4874	33.1536	29.6094	23.7801	32.2106	32.4742	23.8429	37.1602	27.1931	23.9131	44.0016	35.8647	35.9318	29.404	24.6175	27.645	16.6606	30.9841	29.1031	42.28	25.754	29.9826	22.1328	22.2181	24.4654	38.5312	28.4998	26.6316	39.2018	27.951	33.3498	35.6366	26.2456
20	27.4891	5.96897	25.9755	26.6691	25.9668	22.5058	26.027	25.3102	18.9523	15.8205	24.9379	39.6285	34.3456	16.9342	24.2229	22.1112	24.0558	31.7311	28.8659	22.453	30.5462	30.95	22.8495	36.0793	26.7824	22.3179	43.2812	34.4921	34.2929	28.1125	23.4548	26.4898	15.483	29.9663	28.4892	40.1787	24.7312	28.685	21.6078	20.9373	23.0568	37.5175	27.3941	25.2974	37.9248	26.7909	31.9921	34.8043	24.8761
21	26.2674	6.02177	24.7795	24.8587	24.6139	21.3353	25.314	23.9441	18.0446	14.5201	23.61	38.7258	33.3562	15.3588	22.6842	20.9194	22.6619	30.3197	28.1045	21.1169	28.9722	29.4676	21.8384	34.8556	26.3527	20.776	42.5673	33.1193	32.4706	26.8201	22.3402	25.4188	14.3763	28.859	27.86	39.1683	23.6823	27.4037	21.1234	19.6977	21.7924	36.4414	26.3078	23.9742	36.6918	25.7164	30.5915	33.9282	23.6519
22	25.0704	6.04654	23.5402	23.06	23.3415	20.2323	24.8545	22.6051	17.2586	13.3829	22.3376	37.7683	32.2243	13.8825	21.2173	19.7833	21.3345	28.9437	27.3316	19.8093	27.559	28.048	20.8141	33.4907	25.8765	19.3034	41.782	31.7557	30.5124	25.5546	21.2862	24.4315	13.3475	27.6592	27.2199	38.0972	22.6271	26.1866	20.6596	18.5156	20.6912	35.3085	25.2148	22.6675	35.5105	24.7337	29.1748	32.9961	22.5427
23	23.9007	6.04266	22.2683	21.302	22.165	19.2246	24.1489	21.3004	16.5898	12.4	21.126	36.7643	30.998	12.517	19.8236	18.7064	20.086	27.599	26.5883	18.5448	26.2922	26.7061	19.7869	32.0508	25.3498	17.9103	40.832	30.401	28.5089	24.3371	20.3087	23.5117	12.393	26.373	26.573	36.9441	21.5834	25.0557	20.2053	17.3873	19.7286	34.1237	24.1179	21.4031	34.3777	23.8394	27.767	32.0117	21.518
24	22.7782	6.00901	20.9771	19.6209	21.0782	18.318	23.687	20.0564	16.0043	11.5591	19.963	35.7231	29.7056	11.2779	18.4724	17.6712	18.9272	26.2787	25.8906	17.3351	25.1662	25.4405	18.7702	30.5772	24.7475	16.6119	39.6319	29.0418	26.52	23.173	19.415	22.6481	11.5079	25.0246	25.923	35.6962	20.5587	24.0185	19.7567	16.3138	18.8846	32.8867	23.0067	20.2128	33.2792	23.0217	26.3926	30.9925	20.5569
25	21.7029	5.94733	19.6875	18.0655	20.0951	17.5103	23.687	18.9133	15.4627	10.8449	18.841	34.6535	28.3681	10.1813	17.1527	16.6695	17.8648	24.9838	25.1618	16.2025	24.1652	24.235	17.7791	29.1052	24.065	15.4132	38.1172	27.6854	24.6067	22.0488	18.6167	21.8392	10.696	23.651	25.2755	34.365	19.5581	23.0733	19.313	15.3051	18.1365	31.6	21.8774	19.1011	32.2011	22.707	25.0592	29.9661	19.641
26	20.6326	5.85193	18.4256	16.6525	19.2377	16.7946	22.6392	17.8819	14.9592	10.2456	17.7617	33.5617	27.0032	9.24261	15.9039	15.6944	16.9035	23.7098	24.3048	15.1759	23.2539	23.0751	16.8256	27.6656	23.3319	14.3119	36.3691	26.3441	22.834	20.9454	17.9131	21.0758	9.96388	22.2721	24.6297	32.9569	18.5858	22.2093	18.8754	14.387	17.4811	30.2865	20.75	18.0933	31.1435	21.727	23.7761	28.9385	18.7556
27	19.622	5.72978	17.2096	15.421	18.4876	16.1628	21.988	16.9674	14.5017	9.74892	16.7348	32.4531	25.6285	8.47021	14.771	14.7428	16.0554	22.4511	23.2953	14.2488	22.4229	21.9577	15.9168	26.2869	22.5808	13.3024	34.4189	25.0301	21.2221	19.8438	17.2934	20.3471	9.296	20.9015	23.9894	31.4889	17.6477	21.4162	18.4518	13.5729	16.8985	28.9745	19.6532	17.168	30.1121	20.9537	22.5575	27.8984	17.8897
28	18.6698	5.58966	16.0537	14.3687	17.8101	15.599	21.5739	16.1653	14.1205	9.32336	15.7783	31.3346	24.27	7.86145	13.782	13.8319	15.3131	21.2079	22.205	13.4379	21.6566	20.884	15.059	24.9771	21.8489	12.3911	32.3451	23.7687	19.7843	18.7367	16.7398	19.6533	8.68291	19.5516	23.3584	30.003	16.7576	20.6891	18.0467	12.863	16.3707	27.683	18.6147	16.3067	29.1056	20.38	21.4193	26.8434	17.0724
29	17.769	5.43386	14.9599	13.4688	17.2238	15.0641	20.7124	15.4603	13.8609	8.92939	14.9055	30.2127	22.9632	7.37945	12.9622	12.9768	14.6625	19.9805	21.113	12.7514	20.9405	19.8608	14.2557	23.7382	21.154	11.5715	30.2229	22.5669	18.5249	17.6234	16.2478	18.9927	8.12721	18.2333	22.7362	28.5436	15.9424	20.015	17.6592	12.2437	15.8801	26.4371	17.6476	15.4908	28.1314	19.8532	20.3527	25.7868	16.3355
30	16.9307	5.27846	13.9294	12.6942	16.7404	14.5061	20.0685	14.8308	13.7451	8.54066	14.1289	29.0954	21.7473	6.98806	12.2896	12.1825	14.0911	18.7658	20.0788	12.1457	20.2768	18.8947	13.5051	22.5695	20.5131	10.8313	28.1121	21.447	17.4354	16.5109	15.8017	18.3636	7.645	16.9566	22.112	27.163	15.2072	19.3862	17.2908	11.6937	15.4032	25.295	16.759	14.6772	27.1948	19.361	19.3605	24.746	15.6733
31	16.144	5.13143	12.9608	11.9824	16.3581	13.9143	19.3847	14.2479	13.664	8.12403	13.4424	27.9927	20.628	6.64164	11.75	11.4515	13.5876	17.566	19.1436	11.6027	19.6549	17.9902	12.8032	21.4755	19.9245	10.1575	26.0487	20.434	16.4775	15.41	15.3783	17.7607	7.21227	15.7326	21.4696	25.8723	14.5403	18.7975	16.9293	11.1903	14.9131	24.2939	15.9426	13.8451	26.289	18.8993	18.4753	23.729	15.0519
32	15.399	4.99901	12.0433	11.316	16.0332	13.313	18.6557	13.6855	13.5125	7.64308	12.8327	26.9116	19.6097	6.29264	11.3187	10.7625	13.1273	16.3844	18.2875	11.1219	19.0625	17.1463	12.1458	20.4708	19.38	9.52773	24.0649	19.5324	15.6353	14.3353	14.9528	17.1955	6.79421	14.5711	20.7913	24.6791	13.9153	18.2437	16.5651	10.7115	14.3844	23.4006	15.1724	13.0904	25.4105	18.4678	17.7058	22.7428	14.436
33	14.691	4.89482	11.1595	10.6465	15.7145	12.7199	17.8795	13.1131	13.1789	7.08662	12.2782	25.8572	18.6998	5.91476	10.9609	10.1019	12.6802	15.224	17.4912	10.6742	18.5079	16.3594	11.5221	19.5521	18.8711	8.90088	22.177	18.7645	14.8935	13.2921	14.5108	16.6749	6.33421	13.4791	20.0638	23.5887	13.2911	17.72	16.1959	10.24	13.798	22.5688	14.4391	12.4896	24.5525	18.0639	17.0515	21.7932	13.8041
34	13.9774	4.8044	10.293	9.966	15.335	12.141	17.0647	12.5097	12.665	6.463	11.7513	24.8387	17.8947	5.497	10.6467	9.45233	12.2243	14.085	16.727	10.228	17.994	15.6267	10.923	18.7213	18.3697	8.235	20.386	18.1017	14.2303	12.288	14.038	16.184	5.779	12.463	19.284	22.582	12.641	17.218	15.818	9.763	13.1543	21.771	13.7327	11.9353	23.696	17.683	16.502	20.891	13.18
35	13.2879	4.74442	9.42961	9.28139	14.801	11.5775	16.2407	11.8663	12.518	5.78112	11.2224	23.8624	17.1735	5.03345	10.3569	8.80818	11.7424	12.951	15.9531	9.76559	17.5349	14.9388	10.34	17.9762	17.8579	7.51712	18.7174	17.5253	13.6077	11.3342	13.5213	15.7107	5.14652	11.5338	18.4475	21.653	11.9614	16.7269	15.4186	9.27555	12.4738	20.9775	13.025	11.3364	22.8244	17.3198	16.0347	20.0534	12.5903
36	12.5992	4.7069	8.56112	8.58255	14.0874	11.0309	15.4269	11.1861	11.9832	5.06365	10.6725	22.929	16.5278	4.53715	10.076	8.16294	11.2199	11.8083	15.1344	9.26495	17.1371	14.2796	9.76783	17.3211	17.3022	6.7693	17.1444	17.0214	12.9952	10.4371	12.9694	15.2383	4.50567	10.6931	17.5661	20.7868	11.2574	16.2407	14.989	8.77597	11.7644	20.1638	12.2956	10.6745	21.9354	16.968	15.6125	19.272	12.0255
37	11.8988	4.6883	7.70245	7.86045	13.1888	10.5052	14.6337	10.4711	10.3887	4.347	10.0822	22.0312	15.9438	4.022	9.792	7.48627	10.6508	10.6506	14.246	8.69818	16.7739	13.6317	9.20064	16.7599	16.6935	6.00682	15.682	16.5417	12.3524	9.581	12.3885	14.7555	3.90509	9.93818	16.6558	19.9593	10.5391	15.7589	14.5272	8.26682	11.0385	19.3313	11.5132	9.96936	21.0375	16.617	15.2201	18.5402	11.4689
38	11.2235	4.67337	6.86948	7.14079	12.1382	9.9989	13.8536	9.7259	10.148	3.67237	9.43484	21.1638	15.3909	3.50267	9.49144	6.7763	10.0528	9.48064	13.2799	8.05239	16.4399	12.9837	8.63299	16.2764	16.0345	5.23573	14.3337	16.0505	11.6547	8.74532	11.7848	14.2586	3.36461	9.25818	15.7364	19.1631	9.81047	15.2805	14.0422	7.74785	10.3203	18.4879	10.6595	9.26989	20.1399	16.2516	14.8434	17.8441	10.8862
39	10.531	4.66903	6.07233	6.43818	10.9988	9.50766	13.0713	8.96976	8.47561	3.06328	8.74104	20.328	14.8261	2.98939	9.17211	6.04688	9.44049	8.32394	12.2422	7.35909	16.1166	12.3297	8.06309	15.855	15.3305	4.46873	13.0827	15.5281	10.8975	7.91888	11.1672	13.7435	2.87012	8.63491	14.8195	18.3949	9.07281	14.7988	13.5412	7.22355	9.62163	17.6451	9.73183	8.5591	19.2489	15.8616	14.4661	17.1645	10.248
40	9.85285	4.66015	5.31427	5.73991	9.85682	9.022	12.2784	8.22197	7.36445	2.51245	8.01621	19.5222	14.2131	2.49836	8.83267	5.33491	8.82945	7.18927	11.1653	6.67703	15.7598	11.6681	7.48721	15.4746	14.598	3.73073	11.9503	14.9568	10.0875	7.10803	10.549	13.2098	2.39473	8.05236	13.9067	17.6379	8.35121	14.3034	13.0231	6.69573	8.94336	16.8256	8.80027	7.79336	18.3513	15.4403	14.0633	16.4677	9.51709
41	9.2009	4.63233	4.59942	5.00767	8.73791	8.53132	11.4734	7.48612	7.017	1.98597	7.27032	18.7466	13.5353	2.03573	8.47222	4.66859	8.23521	6.08194	10.0802	6.08607	15.3154	10.999	6.89816	15.1135	13.8398	3.03976	10.9105	14.3029	9.23409	6.32033	9.94097	12.6639	1.93558	7.49782	12.9977	16.8787	7.66722	13.7878	12.4864	6.15267	8.28207	16.0529	7.97615	7.549	17.4223	14.9883	13.6295	15.7276	8.68636
42	8.52347	4.62973	3.93091	4.19442	7.62624	8.02658	10.662	6.75758	4.71593	1.902	6.50856	17.9978	12.7984	1.59694	8.08222	4.06535	7.66079	5.02739	9.00906	5.61893	14.7424	10.3229	6.29242	14.7682	13.054	2.39488	9.95933	13.5897	8.35199	5.5566	9.34873	12.1087	1.50903	6.95964	12.0857	16.1037	7.046	13.2481	11.924	5.5947	7.62363	15.3381	7.21577	6.16624	17.192	14.5144	13.1744	14.9298	7.76227
43	7.85496	4.57665	3.30764	3.264	6.46591	7.49712	9.85303	6.02921	3.22118	1.902	5.73515	17.2676	12.0296	1.17609	7.64867	3.5383	7.09609	4.03873	7.96727	5.23133	14.502	9.64109	5.66339	14.444	12.2272	1.77864	9.08636	12.8417	7.46815	4.82079	8.77145	11.5372	1.116	6.42509	11.1595	15.2828	6.78055	12.6835	11.3255	5.03245	6.94948	14.6843	6.41715	5.28242	15.3848	14.0287	12.7145	14.0805	6.76482
44	7.1623	4.56416	2.72609	2.24039	5.21242	6.93973	9.06154	5.28739	1.72094	0.301848	4.96089	16.5438	11.2432	0.758455	7.513	3.06983	6.52599	3.11988	6.95988	4.86454	13.231	8.95238	5.00077	14.1352	11.333	1.442	8.25576	12.0893	6.6116	4.11871	8.18779	10.9247	0.724545	5.88236	10.2085	14.3915	5.90182	12.0961	10.6659	4.46139	6.23087	14.0758	5.858	4.29485	14.655	13.5336	12.2566	13.2027	5.75273
45	6.45957	4.56834	2.175	1.16067	3.86233	6.35589	8.28956	4.507	0.340111	-0.248	4.17733	15.8106	10.4451	0.325667	6.59922	2.64889	5.92	2.27667	5.98167	4.49767	12.2882	8.24989	4.29356	13.8356	10.3654	0.662667	7.445	11.3599	5.813	3.44944	7.57067	10.241	0.295333	5.323	9.198	13.4274	5.28444	11.48	9.92567	3.87133	5.43322	13.4897	4.67733	3.20511	14.655	13.0233	11.806	12.3013	4.763
46	5.73279	4.49036	1.63345	0.0770909	2.45373	5.904	7.53064	4.351	-0.842	-0.457818	3.35773	15.0501	9.62891	-0.128455	6.485	2.24809	5.22518	1.51164	5.01927	4.10182	10.6367	7.53036	3.52927	13.5395	9.32245	-0.279273	6.64718	10.6634	5.08355	2.80255	6.89182	9.45864	-0.209091	4.75009	8.562	12.3971	5.02873	10.8226	9.10373	3.24636	4.53173	12.8994	3.463	2.03309	11.9568	12.492	11.3602	11.3707	3.83864
47	5.01775	4.54431	1.07382	-0.993	1.05461	5.47119	6.77427	2.766	-1.78794	-1.402	2.883	14.501	8.77877	-0.593727	4.97367	1.82965	4.39349	0.819939	4.05667	3.63258	9.17356	6.78238	2.6801	13.2415	8.19352	-1.12927	5.86494	9.99054	4.40752	2.16901	6.12664	9.145	-0.817273	4.17573	8.562	11.3094	3.82486	10.1061	8.20221	2.56515	3.53097	12.2817	2.68159	0.777434	11.3459	12.3762	10.8964	10.4339	2.98209
48	4.25507	4.50466	0.450667	-2.04173	-0.262303	4.565	6.01934	2.4576	-2.44202	-1.7401	2.883	13.8249	8.512	-0.996	3.98056	1.35628	3.854	0.694	3.07767	3.06526	8.33	5.98238	1.71479	12.9378	6.99068	-2.06852	5.12018	9.32308	3.76558	1.53654	5.27773	7.49652	-1.53558	3.60627	8.562	10.178	3.495	9.31145	7.2267	1.80467	2.45103	11.6175	1.529	-0.46604	9.436	11.45	10.3748	9.50615	2.19709
49	3.42346	4.56427	-0.263455	-3.04827	-1.44473	3.88833	5.27297	0.689697	-2.8287	-2.62252	0.872333	12.692	8.512	-1.15909	2.89867	0.803212	2.63709	-0.162364	2.05264	2.417	8.33	5.10927	0.631091	12.6257	5.72658	-3.05518	4.44636	8.62939	3.12888	0.873121	4.37027	6.426	-2.35891	3.04955	8.562	9.02115	2.02961	8.43273	6.17764	0.989636	1.33333	10.8856	-0.529879	-1.63345	7.92655	11.0313	9.73482	8.56455	1.47482
50	2.58073	4.52499	-1.04739	-3.98524	-2.45745	2.97	4.53808	-0.344172	-3.02825	-3.06664	-0.562051	11.5626	7.19757	-1.66867	1.80622	0.163343	2.108	-0.358	0.949697	1.96165	6.95788	4.15365	-0.562646	12.297	4.43687	-4.04179	3.89988	7.88152	2.44947	0.12997	3.42058	5.55736	-3.212	2.51609	8.562	7.84616	1.00616	7.46115	5.06415	0.165212	0.250545	10.066	-1.79337	-2.69315	6.07624	10.194	8.92191	7.60188	0.803909
51	1.5384	4.325	-1.84827	-4.84879	-3.26342	2.06184	3.82374	-1.33011	-3.10126	-3.43871	-1.72002	9.5766	4.31676	-1.81779	0.770667	-0.573343	0.101657	-0.633212	0.598788	0.660313	4.085	3.11369	-1.83311	11.8929	3.18553	-4.97221	3.46915	7.09341	2.09	-0.273	2.44624	4.221	-4.01685	2.011	0.921818	6.792	-0.0682626	6.38161	3.889	-0.629333	-0.742707	9.14185	-2.87145	-3.67881	4.83873	9.28122	7.93873	6.61945	0.215182
52	0.662849	4.29218	-2.60791	-5.63118	-3.85527	0.753333	3.15224	-2.24861	-3.11058	-3.586	-2.93785	8.06636	2.91985	-1.84136	-0.160667	-1.39721	-0.988909	-1.06291	-1.53618	-0.285515	2.568	2.01467	-3.11479	11.3327	2.02118	-5.78027	3.11518	6.30842	0.926485	-1.60597	1.472	2.44145	-4.717	1.53173	-0.776273	5.84655	-1.17206	5.965	3.499	-1.35836	-1.62533	8.10755	-3.128	-4.59476	3.834	7.88833	7.638	5.62955	-0.242182
53	-0.162947	4.21116	-3.28303	-6.083	-4.25658	-0.0963636	2.53999	-3.09596	-3.10315	-3.80663	-4.18683	6.51713	2.50225	-1.72979	-0.965222	-2.29356	-1.9064	-1.5083	-2.85988	-1.16625	2.32465	0.895333	-4.32321	10.6207	0.981869	-6.40291	2.77142	5.53934	0.562465	-1.99309	0.54503	1.02627	-5.27197	1.06591	-1.988	4.842	-2.26806	5.965	1.46452	-1.99779	-2.307	6.9897	-4.09478	-5.44495	3.04721	6.71311	5.53645	4.64718	-0.479909
54	-0.90078	4.09965	-3.84	-6.77021	-4.49221	-0.854616	1.97329	-3.89468	-3.11433	-3.912	-4.896	5.964	0.28304	-1.47012	-1.63989	-3.26211	-2.59141	-2.07112	-3.281	-1.88827	1.934	-0.189333	-5.36568	9.79515	0.0532828	-6.7913	2.37085	4.79335	-1.10182	-3.98741	0.261	-0.0110606	-5.64142	0.592455	-3.04648	4.842	-3.31465	2.59161	0.300879	-2.52536	-2.6847	5.85727	-4.25378	-6.28859	2.47488	6.472	4.19536	3.70585	-0.387
55	-1.58032	4.02228	-3.99073	-7.24655	-4.595	-1.48136	1.44036	-4.67545	-3.17027	-3.59782	-6.135	3.86945	-0.824273	-1.03255	-2.196	-4.27573	-2.737	-2.587	-3.53436	-2.40782	2.05864	-1.15318	-6.13327	8.906	-0.760636	-6.929	1.83927	4.088	-2.12109	-5.12527	-0.914727	-0.858182	-5.83855	0.0993636	-4.99518	2.76382	-4.22482	1.211	-0.761091	-2.89282	-3.54809	4.81664	-4.276	-7.004	2.11645	6.472	2.85791	2.83645	0.171091
56	-2.21667	3.86068	-4.79433	-7.52	-4.54467	-1.94878	0.948222	-5.45	-3.25511	-3.01333	-7.42944	2.02544	-1.75522	-0.423333	-2.63722	-5.30478	-3.30956	-2.88933	-6.30467	-2.71511	2.36944	-1.91656	-6.57556	8.03644	-1.46344	-6.92667	1.11867	3.45111	-3.04844	-6.12144	-1.318	-1.51333	-5.86733	0.058	-5.87933	-0.706111	-4.88667	0.239	-1.21	-3.064	-4.02389	4.423	-4.24989	-7.60678	1.93233	3.061	2.574	2.04967	0.49
57	-2.61285	3.79912	-5.21421	-7.54788	-4.444	-2.25849	0.503616	-6.19348	-3.27	-2.09976	-8.09061	0.690131	-2.48548	0.345879	-2.98122	-6.31906	-3.45543	-3.64382	-7.0843	-2.836	2.8418	-2.42858	-6.68925	7.30681	-2.09389	-6.90648	0.213788	2.89592	-3.718	-6.89307	-1.469	-1.98861	-5.7297	-0.863455	-6.446	-2.30901	-5.27883	-0.815545	-2.46227	-3.01612	-4.45285	3.4547	-4.20037	-8.57502	1.8917	3.061	0.314	1.842	2.065
58	-2.82865	3.74738	-5.59318	-7.13027	-3.751	-2.42527	0.106242	-6.82864	-3.27	-0.837121	-8.134	-0.456394	-2.877	1.25536	-3.219	-7.2633	-3.54833	-3.803	-7.59964	-2.94752	3.59133	-2.67109	-6.50727	6.962	-2.67873	-6.904	-0.783727	2.39642	-3.718	-7.292	-1.483	-2.29945	-5.40755	-1.27218	-6.69609	-3.297	-5.45676	-2.51891	-2.74764	-2.73527	-4.713	2.85309	-4.09839	-9.21424	2.07255	1.98233	-0.880909	0.781364	2.88964
59	-2.9265	3.76012	-5.92682	-6.57264	-2.78142	-2.44107	-0.224646	-7.22996	-2.97549	0.735889	-8.26289	-1.36189	-3.197	2.29015	-3.31144	-8.04228	-3.55994	-4.09373	-7.68242	-2.996	4.70731	-2.67104	-6.08103	6.75259	-3.20929	-6.9443	-1.75397	1.9916	-4.34701	-7.40879	-1.18712	-2.49673	-4.87694	-1.56318	-6.63621	-4.54528	-5.4513	-3.41061	-4.04309	-2.17479	-4.86039	2.57179	-3.84874	-9.63875	2.60639	-0.595889	-1.90691	0.373788	3.60455
60	-2.79257	3.87339	-6.17764	-6.06436	-1.63121	-2.441	-0.461889	-7.24028	-2.592	2.55685	-8.76513	-2.00398	-3.39897	3.44236	-3.16756	-8.20628	-3.41612	-4.30258	-7.97012	-3.00781	5.179	-2.48797	-5.45527	6.93932	-3.59192	-6.93703	-2.51824	1.72891	-4.77101	-7.44608	-0.844636	-2.55706	-4.12564	-1.70136	-6.27848	-5.03346	-5.21813	-3.561	-4.66382	-1.26315	-4.77918	2.42624	-3.36487	-9.811	3.63333	-1.55478	-2.63327	0.166212	4.32636
61	-2.48352	4.06961	-6.21109	-5.73782	-0.478818	-2.39679	-0.607909	-6.7313	-2.36824	4.09	-8.71903	-2.349	-3.22909	4.72473	-2.66333	-8.46824	-3.00994	-4.51536	-7.951	-2.82348	6.01667	-2.18221	-4.66588	7.58	-3.70639	-6.71427	-2.96727	1.6313	-4.79003	-7.14779	-0.413	-2.36918	-3.10818	-1.67436	-5.64818	-5.907	-4.73567	-3.61745	-5.06673	0.0861818	-4.17367	2.36464	-2.5917	-9.80294	5.12264	-2.243	-2.96655	0.180273	5.17727
62	-1.93685	4.36399	-5.876	-5.54867	0.571697	-0.895293	-0.684747	-5.66504	-1.85762	5.361	-8.59069	-2.32694	-2.76311	5.832	-1.70478	-8.11231	-2.275	-4.79155	-7.85064	-2.38874	9.128	-1.78274	-3.71567	8.24004	-3.5912	-6.09336	-3.14976	1.71234	-4.70252	-6.58991	0.135455	-1.82021	-1.77294	-1.48182	-4.707	-6.18526	-3.91736	-4.11824	-5.11533	1.86976	-3.07504	2.40906	-1.42832	-9.78961	7.01485	-2.547	-2.90291	0.452758	6.26745
63	-1.13433	4.76402	-5.07952	-5.36861	1.55879	0.277202	-0.755162	-4.05546	-1.57639	8.97502	-8.29932	-1.98986	-1.94551	6.94055	-0.274556	-7.53547	-1.18223	-5.07485	-7.61	-1.757	12.2459	-1.28331	-2.52694	10.3416	-3.38593	-4.95473	-3.10552	1.86695	-4.47671	-5.75734	0.855	-0.774242	-0.134545	-1.13073	-3.39412	-6.34438	-2.59133	-3.919	-4.659	4.01673	-1.55614	2.65815	0.211636	-9.82311	7.46864	-2.393	-2.406	1.11973	7.63082
64	-0.101155	5.21836	-3.79291	-4.99409	2.66164	1.82082	-0.851	-2.06045	-1.27709	11.2942	-7.71982	-1.23545	-1.679	9.51273	1.569	-6.93927	0.291182	-5.25473	-7.03918	-0.976091	13.552	-0.657273	-1.05027	12.1236	-3.14218	-3.24982	-2.93409	2.21355	-4.02055	-4.63173	1.85145	0.736909	1.66255	-0.648545	-1.68055	-6.25073	-0.686091	-3.44227	-3.69936	6.45273	0.297455	3.23282	2.26745	-9.72509	11.5886	-2.369	-2.02682	2.26845	9.22309
65	1.26027	5.71896	-2.06512	-4.13958	4.05058	3.6768	-0.902444	0.186576	-1.111	13.6363	-6.70851	-0.0950808	0.991788	10.235	3.74733	-6.34301	2.13629	-5.16864	-6.541	-0.039	17.5365	0.145909	0.741646	14.138	-2.76331	-1.01982	-2.63015	3.01881	-3.18373	-3.19017	3.15491	2.64355	3.60276	-0.0739091	0.413879	-5.94657	1.74217	-2.66585	-2.289	9.09718	2.41242	3.467	4.69067	-9.27597	14.1215	-0.637333	0.106909	3.90848	11.0425
66	2.92678	6.07512	0.0179091	-2.63667	5.80721	5.77458	-0.715121	2.5698	-0.106545	15.9663	-5.17895	1.38153	3.12862	13.4312	6.11	-5.63844	4.33076	-4.66445	-4.66752	2.391	20.1777	1.19265	2.83511	16.3704	-2.10589	1.61612	-2.13361	4.35052	-1.87304	-1.555	4.81133	4.88645	5.70548	0.588636	2.82421	-5.33842	4.62916	-1.96391	-0.486515	11.8683	4.69717	5.58224	7.41127	-8.70811	15.131	0.872889	2.036	4.558	13.0585
67	4.88808	6.42116	2.365	-0.53	7.9	8.047	-0.163	5.01467	1.095	16.841	-3.18733	3.12733	5.59833	16.27	8.55433	-4.733	6.77933	-3.656	-2.277	3.40567	22.655	2.52933	5.17933	18.7913	-0.924	4.505	-1.375	6.29167	-0.0456667	-0.332667	6.843	7.379	7.952	1.385	5.45	-4.26067	7.873	-1.071	1.631	14.684	7.08533	7.647	10.2373	-6.443	19.412	2.64967	4.337	8.429	15.254
68	7.14388	6.78353	4.89824	2.17155	10.2622	10.4223	0.824394	7.47381	1.841	19.9151	-0.826707	5.06135	8.30914	19.0884	10.9883	-3.58154	9.38527	-2.09597	0.378455	5.435	24.8799	4.15625	7.69504	21.3583	0.831697	7.50952	-0.210333	8.63772	2.30313	3.34117	9.27524	10.0464	10.3028	2.40645	8.19858	-2.76995	11.2626	0.161152	4.005	17.4522	9.51407	10.0235	13.0342	-4.06936	22.0738	4.58589	6.385	11.1664	17.6219
69	9.52867	6.93217	7.52691	5.19397	12.7614	12.829	2.30857	7.913	4.82742	22.6245	1.78244	7.10761	11.1502	21.8816	13.3417	-2.1413	12.079	-0.137606	3.32427	8.67607	26.811	6.0293	10.3014	24.0338	3.18777	10.5139	1.30639	11.2473	5.1418	6.16025	11.964	12.7739	12.6851	3.68845	10.9891	-0.915394	14.6944	1.77685	6.51342	20.1148	11.9131	12.673	15.6742	-1.15201	24.6337	6.58867	8.82591	14.0188	20.0653
70	12.0845	6.98562	10.1876	8.39482	15.3455	15.194	4.12897	12.4048	7.37906	24.7137	4.53752	9.22445	13.9818	24.528	15.5743	-0.470667	14.8025	2.09655	6.43655	11.2808	28.4329	8.07712	12.9289	26.7687	6.10745	13.467	3.17255	14.0138	8.28606	9.18497	14.8015	15.4944	15.0503	5.22745	13.7705	1.23936	18.0517	3.78864	9.09691	22.6474	14.2391	15.4725	18.1348	2.02124	27.0269	8.58067	12.7917	16.8911	22.5123
71	14.6482	6.91808	12.8205	11.6063	17.9893	17.4598	6.20017	14.8793	10.1456	26.7378	7.37927	11.4364	16.7082	26.9782	17.6767	1.43792	17.4934	4.49267	9.63567	13.8306	29.8502	10.229	15.533	29.4791	9.30865	16.3367	5.34324	16.8303	11.5684	12.3206	17.6865	18.1523	17.3586	6.98527	16.4923	3.52734	21.2421	6.13458	11.7014	25.0518	16.4795	18.2981	20.4135	5.34748	29.2068	10.5009	15.7965	19.7041	24.8927
72	17.12	6.78554	15.392	14.7122	20.6825	19.604	8.056	17.3182	13.0665	28.6894	10.2605	13.764	19.2724	29.2256	19.6616	3.60891	20.1279	6.96536	12.8724	16.4096	31.1218	12.4269	18.0872	32.0638	12.6208	19.1133	7.75439	19.6059	14.8735	15.4696	20.5203	18.7326	19.5819	8.90055	19.1194	5.8779	24.2183	8.703	14.2691	27.3487	18.6381	21.0512	22.5086	8.76767	31.1052	12.3022	18.7136	22.3952	27.1727
73	19.5883	6.63633	17.8899	17.6165	23.3976	21.6413	10.0469	19.6986	16.0305	30.5583	13.117	16.1745	21.634	31.2815	19.858	5.961	22.7205	9.45627	16.0958	18.9726	32.3187	14.6286	20.5751	34.4561	15.888	21.8129	10.4033	22.2618	18.1013	18.5844	23.236	23.1469	21.7015	10.9062	21.6423	8.25427	26.763	11.3941	16.7537	29.5605	20.7285	23.6925	24.4745	12.2166	32.7625	13.958	21.4895	24.9318	29.3208
74	21.907	6.34184	20.311	20.3369	26.0955	22.334	13.3347	22.0297	18.9082	32.3388	15.8868	18.6366	23.092	33.1537	23.5322	8.44106	25.2993	11.9306	19.2716	21.4864	33.5087	16.8073	22.9881	36.6159	19.0418	24.329	13.1868	24.7579	21.1929	21.6373	25.7949	25.4531	23.7214	12.9392	24.0697	10.6258	28.0523	14.1377	19.1496	31.6996	22.7866	26.2351	26.3599	15.6275	34.2213	15.4486	22.264	27.3357	30.553
75	24.1927	6.15724	22.6819	22.8855	28.7255	25.004	15.8628	24.3293	21.6119	34.0275	18.5295	21.1454	23.092	34.8517	25.5236	10.9948	25.841	13.924	22.3895	23.9437	34.729	18.9512	25.322	38.5323	22.0523	25.2831	16.0372	27.0382	24.1246	24.5919	28.1851	27.6133	25.6317	14.9494	26.4188	12.9999	30.901	16.8842	21.4635	33.7718	24.8357	28.7035	28.2036	18.9463	35.5258	16.7879	26.27	29.6367	33.1412
76	26.37	5.99444	25.0198	25.3004	31.2222	27.3188	18.4023	26.5896	24.0719	35.6232	21.0279	23.6992	23.092	36.4008	27.55	13.5642	30.4645	13.924	25.4471	26.3236	35.9995	21.0574	27.5773	40.1916	24.9302	29.6114	18.8916	29.1512	26.8927	27.4304	30.3999	29.6309	27.4426	16.9005	28.7013	15.4169	32.1176	19.6075	23.7077	35.7818	26.8877	31.1199	30.0643	22.1374	36.7112	17.9913	27.9886	31.8567	34.757
77	28.5975	5.72749	27.3	27.6325	33.5492	29.1004	20.9144	28.781	26.362	37.1284	23.3789	26.2744	29.6886	37.8066	29.5551	16.1302	32.276	17.103	28.4387	28.5884	37.3134	23.1302	29.7494	41.6443	27.7195	32.0406	21.6958	31.1103	29.4883	30.1287	32.4756	31.5095	29.1806	18.7703	30.9295	17.9122	33.1301	22.3059	25.8856	37.7164	28.9351	33.5066	30.803	25.1635	37.8395	19.1002	31.3906	33.9994	36.4376
78	30.7343	5.48877	29.492	29.8633	35.6843	30.8326	23.3842	30.857	28.5556	38.5441	25.6054	28.8283	31.4316	39.0663	31.4896	18.7024	34.611	21.4243	31.3417	30.7451	38.6511	25.1758	31.8208	42.9318	30.4239	34.3157	24.385	32.9427	31.9327	32.6667	34.4333	33.2717	30.866	20.557	33.1133	20.4871	34.1976	24.9867	28.009	39.549	30.961	35.8603	33.973	28.0824	38.9547	20.1708	33.715	36.065	38.694
79	32.6499	5.35675	31.5756	30.9	37.6133	32.5068	25.7879	32.8056	30.6818	39.8712	27.7543	31.3159	33.0886	40.171	33.306	21.2799	36.479	22.089	34.1264	32.8089	39.9759	27.2041	33.7807	44.0775	33.0162	36.4132	26.957	34.6827	34.2244	35.0156	36.2815	34.9379	32.5045	22.2701	35.2381	23.1491	35.3838	27.6428	30.0775	41.2468	32.9438	38.1594	36.0197	30.9566	40.0731	21.255	35.9887	38.0532	40.4366
80	34.6005	5.18857	33.5262	33.958	39.3163	34.1096	28.0977	34.6067	32.7534	41.1109	29.8269	33.6912	34.6394	41.1041	34.963	23.8488	40.4277	22.089	36.7238	34.7967	41.2624	29.2218	35.6134	45.0926	35.4595	38.3225	29.4163	36.3227	36.3583	37.1792	38.0072	36.519	34.0752	23.933	37.2626	25.8852	36.6967	30.2467	32.0809	42.7842	34.8689	40.3702	38.0509	33.7976	41.1875	22.3944	38.1996	39.9691	42.1392
81	36.4398	4.84671	35.2985	35.7638	40.8091	35.6203	30.2821	36.2313	34.7354	42.2575	31.8119	35.9067	36.0325	41.8233	36.4263	26.378	42.9322	27.97	39.0824	36.7291	42.4842	31.2272	37.2992	45.9577	37.6908	40.0202	31.7579	37.8732	38.3075	39.1873	39.6079	38.0237	35.5438	25.5568	39.1455	28.651	38.0936	32.7484	34.0043	44.1246	36.7099	42.4547	40.0182	36.5687	42.2822	23.6091	38.976	41.8413	43.7747
82	38.0565	4.6778	36.8751	37.4095	42.1079	37.0222	32.31	37.6608	35.42	43.2969	33.7079	37.9367	37.2504	42.3341	36.569	28.8302	45.2771	29.9654	41.1799	38.6142	43.6208	33.2053	38.8239	46.6745	39.723	41.5192	33.9831	39.3251	40.0801	41.0485	41.0795	39.4387	36.686	27.1445	40.8566	31.039	39.5006	35.1117	35.8144	45.2653	38.4467	44.3763	41.8662	37.8166	43.3288	24.904	42.3264	43.7177	45.3011
83	39.6546	4.50518	38.2372	38.8564	43.2146	38.3021	34.2052	38.095	38.1216	44.2113	35.5106	39.7674	38.2817	42.6373	38.6083	31.1449	47.4808	31.8181	42.9852	40.4338	44.6554	35.1331	40.1835	47.2362	41.5675	42.8175	36.0477	40.6494	41.6708	42.7572	42.4071	40.7623	37.4424	28.6911	42.3773	33.1531	40.8577	37.3025	37.4998	45.898	40.0577	46.1023	43.5666	41.7551	44.2861	26.2784	44.1749	45.5632	46.7078
84	41.058	4.29335	39.3668	40.1165	44.1083	39.4533	35.9726	39.7051	39.466	44.9826	37.2106	41.3894	39.1317	42.7294	39.2781	33.2762	49.4661	33.5005	44.4361	42.118	45.5711	36.9872	41.3745	47.6349	43.2085	43.9126	37.9427	41.8468	43.0662	44.2898	43.5562	41.9798	39.0927	30.2069	43.6899	36.9429	42.0862	39.2917	39.0434	46.6125	41.5237	47.5962	45.0717	44.007	45.1051	27.7258	45.7932	47.2832	47.9725
85	42.2045	4.12889	40.2509	41.1796	44.778	40.4714	37.5873	40.4588	39.8662	45.5944	38.8015	42.7931	39.7741	42.6119	39.597	35.2125	51.1809	34.995	45.5087	43.6144	46.4089	38.7404	42.3679	47.8659	44.668	44.8103	39.6445	42.88	44.2143	45.643	44.5046	43.0775	39.9727	31.7326	44.782	39.5718	43.1548	41.0605	40.4265	47.139	42.805	48.8395	46.2842	45.047	45.7645	29.2413	47.1139	48.8237	49.1013
86	43.163	4.01132	40.8778	42.0062	45.2338	41.357	39.0673	40.7845	41.4864	45.6346	40.2737	43.972	40.2122	42.2885	39.6423	35.8712	52.5812	36.2875	46.231	44.8582	47.1868	40.3638	43.1149	47.9074	45.9077	45.008	41.1137	43.7406	45.1196	46.8035	45.2492	44.0404	40.674	33.2595	45.6286	41.9223	44.0297	42.5956	41.6248	47.625	43.9047	49.8365	47.2247	47.397	46.2613	30.8078	47.4563	50.1918	50.1154
87	43.9285	3.90899	41.2305	42.6174	45.4278	42.1128	40.4142	40.7848	42.2768	46.2864	41.5885	44.921	40.4455	41.79	39.5329	37.754	53.7029	37.3583	46.413	45.1809	47.8878	41.8224	43.6057	47.7639	46.852	46.0088	42.3773	44.4277	45.7687	47.028	45.7691	44.8271	41.1591	34.7159	46.1993	43.9229	44.6524	43.8847	42.419	47.6876	44.8142	50.5854	47.8795	48.3957	46.5895	32.395	48.7883	51.4003	51.0038
88	44.4417	3.86724	41.2865	42.9717	45.2631	42.7375	41.5803	40.4413	42.9042	46.3612	42.7093	45.6312	40.4781	41.5667	39.0553	39.1803	54.5692	38.1737	46.6998	46.153	48.5053	43.0772	43.831	47.4407	47.5121	46.257	43.4019	44.891	46.1422	48.4096	46.0271	45.4262	41.4466	36.0423	46.4793	45.4878	45.0353	44.8989	42.419	47.546	45.004	51.0791	48.2005	48.8617	46.7457	33.975	49.1848	52.4545	51.7746
89	44.7105	3.87093	41.082	43.089	44.6863	43.2267	42.5311	40.169	43.2839	46.2698	43.581	45.956	40.2867	40.562	38.3308	39.5623	55.1914	38.7533	46.483	46.4361	49.0186	44.0788	43.7934	46.9436	47.8421	46.2447	44.2097	45.1748	46.1656	48.7877	45.995	45.806	41.541	37.192	46.461	46.5454	45.2127	45.6393	43.217	47.2843	45.981	51.3013	48.2418	48.8964	46.763	35.5242	49.274	53.3133	52.425
90	44.7109	3.92769	40.876	43.009	43.7282	43.5722	43.2382	39.0315	43.3873	46.122	43.931	45.956	40.086	39.8619	37.405	40.211	55.5742	39.119	46.0443	46.3868	49.4266	44.7677	43.5153	46.2678	47.7838	46.22	44.802	45.2872	45.8566	48.886	45.6944	45.886	41.547	38.1085	46.423	47.0998	45.19	45.96	43.616	46.4759	46.2435	51.2401	48.0405	48.508	46.6525	37.0231	49.0192	53.9392	52.9157
91	44.507	4.0347	40.2091	42.8408	43.343	43.7576	43.6667	37.6187	43.388	45.8769	44.2728	45.956	39.4889	38.6579	36.329	40.1537	55.702	39.3173	45.3783	45.9895	49.7375	45.0911	43.0339	45.3765	47.3722	45.7243	45.1327	45.2394	45.656	48.6442	45.1403	45.835	41.1845	38.7845	45.6266	47.0706	44.9656	45.96	43.5322	45.7454	46.534	50.8913	47.5828	47.8235	46.4229	38.444	48.5179	54.2803	53.2551
92	44.1004	4.14336	39.2844	42.4328	40.972	43.7605	43.7902	36.3604	42.9482	45.448	44.2394	45.6866	39.265	37.8829	36.0943	39.9033	55.5999	39.3967	45.271	45.4107	49.8099	45.0302	42.4021	44.677	46.5769	45.441	45.225	45.203	44.3049	48.0928	44.9649	45.835	40.7505	39.2208	44.836	46.697	44.804	45.6795	42.694	44.9353	46.7437	50.267	46.8762	46.9456	46.177	39.725	47.8144	54.2978	53.4121
93	43.5311	4.23783	39.138	42.2716	40.972	43.5649	43.775	36.1427	41.8216	44.9793	43.7489	45.0023	38.1214	37.2593	33.9826	39.179	55.2034	39.3882	44.5043	44.7112	49.978	44.6167	41.6868	43.4953	45.4368	44.1925	45.0442	44.996	43.0376	47.249	43.661	45.1292	40.2077	39.4405	44.5746	45.3859	44.0074	45.604	41.8388	44.1104	46.745	49.4428	45.9491	45.9254	46.177	40.825	46.9363	53.9998	53.3457
94	42.7798	4.38077	37.64	41.7277	38.5038	43.1813	43.044	34.1294	41.642	44.2229	42.9244	44.0296	37.5051	36.8876	32.839	37.6234	54.5883	39.3629	42.1786	43.9544	49.978	43.9073	40.9843	42.66	44.0744	43.9833	44.5871	44.2967	41.5868	46.1557	42.7343	43.9137	39.6114	39.4845	43.111	43.54	43.407	45.3346	40.3009	43.3463	46.6698	48.5724	45.804	44.8911	46.177	41.7003	46.219	53.3748	53.0864
95	42.0778	4.48068	37.2882	41.4461	36.447	42.6556	43.044	33.2177	40.7208	43.6633	42.182	43.726	37.263	36.794	31.8294	36.9721	54.467	39.122	40.9056	43.2302	49.978	42.9765	40.378	40.4634	42.6253	42.696	43.8756	44.19	40.0671	44.8518	41.962	43.707	39.0175	39.4092	42.3393	41.6297	42.7881	42.2985	40.026	42.6849	46.5328	47.7996	45.804	43.9788	46.177	42.3421	45.0907	53.209	52.924
96	41.2591	4.41015	35.9404	41.3653	36.447	42.0614	41.1469	32.4629	38.6657	43.1069	41.3659	41.8444	36.4919	36.9725	31.0406	34.9851	52.848	39.122	39.7456	42.6053	49.7413	42.787	39.9193	39.1663	41.2576	42.3107	42.9618	44.19	38.6304	43.3848	40.3219	43.3415	38.489	39.2719	40.6363	40.727	42.251	40.671	38.035	42.1225	46.3485	47.2725	43.1385	43.521	46.1303	42.766	44.446	51.358	52.1729
97	40.376	4.51967	35.2831	41.5285	34.5592	41.4877	39.3053	31.8978	37.7049	42.6025	39.7969	40.3074	36.1451	37.5197	30.5423	33.8514	52.848	38.5771	38.998	42.1405	49.574	40.967	39.6315	38.0056	40.0756	41.718	41.9995	42.9928	37.4922	42.213	39.597	41.0259	38.0595	39.1046	39.5356	38.0479	41.2907	39.814	37.4154	41.6358	46.1427	47.1219	41.307	43.1308	44.637	42.988	42.5121	50.4675	51.6497
98	39.6991	4.60187	34.8156	41.994	28.6467	40.9979	37.8561	31.5985	37.0808	42.2373	38.8818	39.0329	35.983	37.747	30.3539	33.5136	50.9952	37.8031	38.998	41.9017	49.3956	39.7803	39.5327	36.9858	39.1803	41.5605	41.1242	42.779	36.7263	40.9051	39.1858	40.555	37.866	38.9055	39.184	36.989	41.035	38.1071	35.9493	41.1864	45.9706	47.3982	40.7214	43.1853	44.4	42.998	41.6057	48.1599	51.4366
99	39.2676	4.59415	34.5601	42.6913	26.6655	40.952	36.6203	31.6474	36.8377	42.193	38.1159	37.8647	35.8006	38.7711	30.4468	32.7045	48.8788	37.2924	37.8632	41.9309	48.965	38.8276	39.643	36.0988	38.5878	41.6481	40.4404	42.4278	36.499	39.77	39.0562	40.555	37.5398	38.871	39.184	35.9535	41.035	36.5386	35.2898	40.7595	45.8751	48.0061	39.3169	43.821	44.177	42.988	40.9939	46.6531	50.7943
100	38.947	4.64667	34.475	43.52	24.99	40.205	35.68	31.662	36.817	42.164	38.025	37.809	35.739	39.575	30.461	32.641	47.669	36.878	37.5	41.962	48.561	38.026	39.959	35.343	38.338	42.026	39.971	42.212	36.376	37.902	39.047	40.555	37.322	38.283	36.815	35.034	40.655	35.592	34.894	40.372	45.862	48.718	38.598	44.607	44.018	42.309	40.703	45.366	50.699
all values Left	mean	std	steps
1	-0.208378	4.97293	-6.076	-2.783	-4.619	1.241	-0.68	-0.485	-3.923	1.607	-0.248	0.793	-6.795	-1.924	-0.298	-1.853	-0.427	-2.39	0.196	-1.558	-7.31	-0.33	-1.793	-2.33	8.838	-3.373	-5.96	-1.247	0.926	4.974	-3.128	-5.528	3.327	4.221	-3.632	-1.689	-6.537	-3.297	-0.367	2.628	6.342	-1.429	1.44	2.819	2.232	-4.231	2.133	-1.486	-3.898
2	-1.02591	4.72106	-6.3057	-3.44073	-5.009	0.338636	-0.732495	-1.46603	-4.68239	0.244253	-0.492788	-1.55064	-7.37533	-2.23733	-1.23959	-1.81975	-1.26106	-3.29233	-0.905273	-2.18934	-7.664	-1.19082	-2.36124	-3.67809	7.8543	-3.17372	-6.49989	-2.39676	0.00492929	4.278	-3.718	-6.39369	2.35048	1.84539	-4.40589	-1.71435	-6.70862	-4.967	-1.4389	1.283	5.2367	-2.01738	0.317455	2.57038	3.10075	-5.26666	0.962899	-2.65264	-4.72691
3	-1.62852	4.64187	-6.51575	-3.84	-4.92868	-0.486293	-0.807444	-2.45397	-5.43636	-0.924222	-1.402	-2.26506	-7.88089	-3.57311	-2.02374	-1.64882	-1.94306	-4.22942	-1.83832	-2.587	-7.78683	-1.89809	-2.65709	-4.88439	7.06848	-2.88913	-6.81856	-3.49015	-0.965798	3.63979	-3.718	-7.0274	1.37867	0.696636	-5.04175	-1.57624	-6.61571	-5.36579	-2.4947	0.239	4.069	-2.53882	-0.712081	2.43126	4.01247	-6.19595	-0.105545	-3.128	-5.51273
4	-2.12135	4.61545	-6.68058	-4.29218	-4.31839	-1.19494	-0.880242	-3.40397	-6.16227	-1.85491	-2.06764	-2.80218	-8.25797	-4.12933	-2.64209	-1.3287	-2.49055	-5.18082	-2.54121	-3.27412	-7.97224	-2.40782	-2.69948	-5.84173	6.90891	-2.42167	-6.929	-4.55945	-1.89124	3.07248	-4.39615	-7.292	0.457636	-0.284152	-5.51124	-1.27885	-6.27848	-5.907	-3.49539	-0.551909	3.499	-2.96415	-1.62533	2.36539	5.02461	-7.03118	-1.01891	-4.061	-6.29482
5	-2.46002	4.63831	-6.70642	-4.94245	-3.66813	-1.74783	-0.877556	-4.26166	-6.78936	-2.47677	-2.82388	-2.94	-8.38878	-4.45711	-2.877	-0.843697	-2.91712	-6.126	-2.737	-3.803	-7.93944	-2.71236	-2.5453	-6.46888	6.8387	-1.67585	-6.92589	-5.60521	-2.58641	2.57319	-4.77371	-7.46097	0.261	-1.07455	-5.79988	-0.840465	-5.70051	-6.23621	-4.35008	-2.38012	1.79779	-3.059	-2.307	2.38072	6.02139	-7.75421	-1.71567	-4.246	-7.004
6	-2.63918	4.69607	-6.45656	-5.36227	-2.90779	-2.13269	-0.700424	-4.95518	-7.20274	-2.85001	-3.28821	-3.32076	-8.13723	-4.48667	-3.277	-0.191616	-3.20155	-7.02185	-3.29632	-3.89991	-7.82691	-2.836	-2.2591	-6.70976	7.5613	-0.562303	-6.90422	-6.55918	-2.99787	2.13741	-4.78957	-7.42638	-0.959697	-1.67762	-5.87865	-0.299202	-4.85167	-6.34358	-4.93939	-3.2817	0.46597	-3.43463	-2.76421	2.55169	7.02346	-8.29336	-2.20323	-4.276	-7.39855
7	-2.62329	4.8326	-5.80297	-5.73236	-2.08585	-2.36255	-0.262273	-5.37479	-7.25612	-3.03997	-3.586	-3.348	-7.42239	-4.07133	-3.40109	0.612788	-3.31136	-7.79091	-3.44594	-4.24361	-7.538	-2.93782	-1.87852	-6.56709	8.32255	0.980182	-6.90467	-7.32164	-3.14903	1.81327	-4.70373	-7.11779	-1.342	-2.08524	-5.78279	0.325606	-3.67942	-6.26455	-5.30161	-3.561	-0.611455	-3.469	-3.59706	2.97912	8.16124	-8.50448	-2.47488	-4.25118	-8.42182
8	-2.36056	5.10031	-4.66059	-6.04164	-1.22762	-2.44151	0.48397	-5.38338	-6.82523	-3.10268	-3.74406	-3.23891	-6.24886	-3.153	-3.23521	1.55057	-3.13206	-8.086	-3.54278	-4.45148	-6.94231	-2.996	-1.40154	-6.14091	10.6599	2.95666	-6.94389	-7.83264	-3.10117	1.65861	-4.48383	-6.57136	-1.473	-2.35796	-5.50626	1.06359	-2.1523	-6.00758	-5.46241	-3.561	-1.21	-3.21536	-4.08242	3.467	9.59061	-8.23294	-2.52123	-4.19991	-9.05564
9	-1.94364	5.43612	-3.00857	-6.20864	-0.339152	-2.441	1.54241	-4.81997	-5.86823	-3.11007	-3.912	-2.92297	-4.60296	-1.73978	-2.82056	2.62055	-2.5027	-8.51624	-3.56206	-4.73421	-6.541	-3.01609	-0.805051	-5.48573	12.8072	5.31721	-6.93789	-7.89758	-2.93259	1.66214	-4.0414	-5.78177	-1.483	-2.53055	-5.03193	1.97845	-0.280465	-5.49933	-5.44797	-4.16318	-2.20318	-2.61067	-4.51406	4.24502	11.4282	-7.97998	-2.491	-4.09264	-9.52045
10	-1.21892	5.83867	-0.893545	-6.09164	0.586364	-2.441	2.87582	-3.71018	-4.42264	-3.10255	-3.56291	-2.42691	-3.101	0.103	-2.10227	3.80673	-1.239	-8.36027	-3.43127	-5.04782	-4.51764	-2.84991	-0.0440909	-4.64391	15.2686	7.94145	-6.756	-7.505	-2.63927	1.77927	-3.24991	-4.72391	-1.15536	-2.54827	-4.29945	3.13064	1.89045	-4.66418	-5.22109	-3.919	-2.635	-1.60873	-4.713	6.51873	13.6392	-5.89345	-2.34827	-3.81418	-9.75918
11	-0.316257	6.28644	1.57771	-5.553	1.56923	-1.40938	4.42796	-2.10288	-2.56942	-3.11767	-2.84173	-2.19824	-1.43118	2.30433	-1.679	5.11842	0.594818	-7.914	-3.06499	-5.25307	-2.2347	-2.44445	0.946869	-3.602	17.9728	10.6881	-6.20367	-6.56612	-2.16387	1.99494	-1.98849	-3.37729	-0.806091	-2.2936	-3.29424	4.5408	4.28241	-3.43861	-4.75956	-3.73361	-3.94164	-0.115394	-4.92488	8.49306	16.0378	-3.94112	-2.26249	-3.28891	-9.811
12	1.00668	6.76137	4.28211	-4.508	2.63344	-0.147444	6.15111	-0.0722222	-0.420667	-3.17633	-1.66967	-0.837	2.131	4.64556	0.193889	5.832	2.865	-7.36767	-2.355	-5.15433	0.331667	-1.757	2.22156	-2.288	20.9167	13.4563	-5.17367	-5.11567	-1.44056	2.49067	-0.226222	-1.71867	-0.366333	-1.60256	-1.95944	6.18867	6.80944	-1.856	-3.982	-2.86367	-4.582	1.77067	-4.65678	10.777	18.4757	-1.596	-2.24378	-2.45	-9.792
13	2.48511	7.26529	7.09745	-2.90173	3.80591	1.29415	8.00373	2.29006	1.87679	-3.26188	-0.0911818	0.571909	4.60552	6.99867	2.25645	7.79327	5.43027	-6.81982	-1.2893	-4.55588	3.17536	-1.28845	3.79003	-0.642545	24.0111	16.176	-3.61233	-3.24655	-0.358667	3.47336	2.04497	-1.33276	0.192909	-0.457879	-0.310909	8.02406	9.40488	-0.00836364	-2.769	-2.21327	-5.02055	3.94509	-3.88967	13.2739	20.8338	1.02085	-2.26797	-1.12236	-9.79882
14	4.2385	7.68352	9.95395	-0.891182	5.14054	3.08541	8.24034	4.88905	4.24643	-3.27	1.83367	3.03464	5.264	9.31711	4.43138	9.97819	8.1527	-6.25824	0.156434	-3.28493	6.18008	-0.039	5.61597	1.35821	27.1813	18.8096	-1.54633	-1.03282	1.08146	5.03313	4.76786	2.61684	0.947	1.11745	1.53754	9.98409	12.0212	2.01391	-0.977323	-1.40912	-5.11933	6.29814	-2.63908	15.882	23.0658	3.78836	-2.27493	0.659727	-9.819
15	6.23809	8.09642	12.7919	1.42727	6.68924	5.15331	11.9551	7.64295	6.63934	-3.27	4.03391	3.447	9.56825	11.5717	6.86404	10.235	10.8791	-5.59567	1.97528	-1.46763	9.27011	1.94918	7.63201	3.69033	30.2961	21.3459	0.924222	1.35773	2.83207	7.05174	7.8408	5.23449	1.96721	3.07536	3.53569	11.9978	14.6143	4.13076	1.3156	-0.351727	-4.77461	8.75157	-0.942949	18.5003	25.1826	6.60312	-2.19447	2.89527	-9.68064
16	8.39921	8.30901	15.5672	3.957	8.46185	7.43582	14.0118	10.4885	7.913	-2.9357	4.828	7.81527	12.1363	13.7347	9.45088	14.2769	13.5092	-4.75555	4.12864	0.773424	12.3989	2.66773	9.76564	6.30436	33.2296	23.7889	3.66133	3.85391	4.89597	9.43064	11.0609	8.05885	3.29818	5.35815	5.70548	14.0056	17.1438	6.29473	4.04558	1.04182	-3.88518	11.2086	1.10079	21.0512	27.2076	9.38173	-2.03924	5.538	-9.243
17	10.7835	8.55656	18.2557	6.61945	10.3977	9.84249	16.0977	13.3632	10.5988	-2.592	8.99676	10.4603	14.6547	15.7998	12.0936	16.9126	15.9916	-3.70024	6.56408	3.29178	15.5229	5.435	11.9562	9.06258	35.8465	26.1496	6.53344	6.36567	7.20046	12.0285	14.3142	11.0066	4.98467	7.88802	8.03014	15.9687	19.5848	8.47173	7.11285	2.81603	-2.529	13.5922	3.3563	23.5047	29.1645	12.084	-1.90339	8.40655	-8.579
18	13.2527	8.66754	20.8453	9.34873	12.4337	12.2984	18.1882	16.2142	13.8433	-2.31087	11.6252	13.1075	17.1909	17.7808	14.7016	19.7073	18.3043	-2.41382	9.16164	5.96173	18.6048	7.67882	14.1584	11.8735	38.1389	28.4533	9.43922	8.82891	9.70787	14.7311	17.5154	14.0021	7.07573	10.5455	10.4616	17.8591	21.9339	10.6438	10.3793	4.96676	-0.773242	15.8524	5.76004	25.8715	31.0846	14.7067	-1.67086	11.3433	-6.48727
19	15.6588	8.64935	23.3216	12.0645	14.5009	14.7245	20.2605	18.9919	16.2376	-1.83418	14.2778	15.6843	19.7695	19.717	17.204	22.4525	19.858	-0.907	11.8509	8.66936	21.6319	10.6919	16.3425	14.6774	40.1162	30.6994	12.317	11.2126	12.3903	17.4642	20.5865	16.9845	9.53136	13.2529	12.9234	19.6668	24.1998	12.8185	13.7017	7.392	1.30682	17.9423	8.25864	28.1716	32.9781	17.2481	-1.12182	14.1859	-4.31691
20	18.174	8.50537	25.6719	14.7208	16.5423	17.0562	22.3055	21.6649	18.5834	-1.55488	16.841	18.1563	22.3827	21.6519	19.549	25.0417	21.9647	0.803576	14.5735	11.3679	24.6076	13.187	18.4936	17.4363	41.7915	32.8651	15.1201	13.5172	15.1465	20.1394	23.4998	19.9179	12.236	15.9453	15.3635	21.3996	26.3977	15.0215	16.9909	9.96803	3.633	19.8808	10.7571	30.4251	34.8332	19.6995	-0.0882727	16.8609	-1.67427
21	20.5442	8.42508	27.8851	17.3016	18.529	19.262	24.3171	24.2183	20.8723	-1.25073	17.8517	20.053	24.9979	23.6136	21.724	27.4345	24.8477	2.7163	17.271	13.924	27.5279	15.7237	20.6084	20.1158	43.2592	34.9216	17.8354	15.7416	17.9241	22.6977	26.2532	22.7825	15.0817	18.482	17.7374	23.0737	28.5401	17.2932	20.1548	12.6198	6.12924	21.7109	13.2017	32.6496	36.6152	22.0751	1.4593	19.3132	1.23591
22	22.8179	8.34357	29.9462	19.8042	20.461	21.3526	26.2778	26.6557	23.1225	-1.111	21.9182	21.743	27.568	25.6003	23.092	29.6285	27.1085	4.82	19.9091	13.924	30.3638	18.2545	22.6889	22.7119	44.5253	36.8471	20.4697	17.9261	20.6661	25.0797	28.8546	25.5585	17.9654	19.4844	20.0095	24.7037	30.6327	19.6354	23.1066	15.2955	8.70636	23.473	15.554	34.8493	38.3112	24.4092	3.38812	21.5717	4.28536
23	25.0696	8.17066	31.8661	22.249	22.3507	22.334	28.1676	28.9778	25.344	-0.022	24.302	24.9483	30.0257	27.5876	23.092	31.6212	29.3573	7.069	22.5038	17.3523	33.0958	20.749	24.7403	25.219	45.6127	38.6332	23.049	20.1007	23.3274	27.2771	31.3037	28.2241	20.7897	23.4806	22.1812	26.2972	32.6864	22.0437	25.8337	17.9623	11.3107	25.1849	17.809	37.0126	39.8864	26.7024	5.60344	23.677	7.425
24	27.2292	7.89174	33.151	24.6549	24.2083	24.6017	29.9695	31.2083	27.5145	1.20803	26.6046	27.038	31.831	29.5343	23.092	33.4408	31.5239	9.39864	25.0827	21.7063	35.6856	23.1833	26.7721	27.6372	46.5166	40.2739	24.329	22.2879	25.8753	29.3166	33.5937	30.7559	23.4933	25.7508	24.2457	27.8542	34.6941	24.5198	26.763	20.6045	13.8874	26.8481	19.9904	39.1165	41.3029	28.9306	7.95161	25.6561	10.6181
25	29.326	7.67876	34.394	27.005	26.0434	27.1615	31.675	33.3552	29.6019	1.841	28.8133	29.0461	33.2118	31.394	28.6512	35.1026	33.5469	11.7674	25.841	22.089	38.0842	25.5485	28.7922	29.9551	47.191	41.7684	27.3277	24.4852	28.3044	31.2055	35.7311	33.1232	26.0385	27.8767	26.1886	29.3675	36.6237	27.0443	30.1918	23.2257	16.3899	28.4691	22.1256	41.1305	42.5113	31.0723	10.313	27.5799	13.8037
26	31.3748	7.33424	36.746	29.2651	27.8614	28.9811	33.2834	35.4202	31.5801	5.04043	30.9136	30.9782	36.1112	33.1331	30.8829	36.6189	35.3628	14.1437	30.2488	23.8638	40.2437	27.8223	30.8023	32.1572	47.6582	43.1396	30.5047	26.6739	30.6369	32.9818	37.7117	35.3225	28.4085	29.8583	28.026	30.8645	38.4366	29.5809	31.5457	25.8307	18.7969	30.0545	24.2408	43.0219	43.5144	33.1111	12.6633	29.4994	16.9365
27	33.2652	6.97096	38.0597	31.4135	29.6593	30.7496	34.793	37.3877	33.4336	7.58441	32.9027	32.8332	37.5921	34.7197	32.4476	37.9941	36.569	16.5167	32.276	28.7509	42.1128	29.9873	32.7895	34.2326	47.8831	44.3787	32.8071	28.8339	32.8557	34.6702	39.5251	37.3657	30.6058	31.703	29.8024	32.3859	40.1056	31.039	32.5835	28.4025	21.1206	31.608	26.3579	44.7574	44.2814	35.034	15.0114	30.803	19.9745
28	34.9182	6.55688	39.2297	33.4245	31.4273	32.4586	36.2129	39.2415	35.1381	10.3633	34.7764	34.6077	37.978	34.999	33.9246	39.2248	37.6419	18.8962	34.1865	30.8681	43.6854	32.0438	34.7306	36.1596	47.8707	45.4645	34.956	30.9242	34.9415	36.2648	41.1426	39.2669	32.6715	33.4417	31.5293	33.8791	41.611	34.0834	33.5723	30.9098	23.3732	33.1255	28.4743	46.3152	44.4255	36.8317	17.3794	33.2551	22.8787
29	36.6583	6.13248	40.271	35.2559	33.1515	34.0943	37.5402	40.9656	36.6687	13.2925	36.5352	36.3096	37.978	37.2784	35.2924	40.3017	39.0489	21.2799	36.479	32.7974	44.9356	34.0255	36.6036	37.9168	47.6229	46.3749	36.9187	32.919	36.8868	37.7737	42.574	41.0335	34.6201	35.0868	33.2001	35.2691	42.943	37.1733	34.6488	33.3162	25.5631	34.6014	30.5726	47.6768	44.92	38.4996	19.7882	35.641	25.6635
30	38.1964	5.69476	41.1901	36.8751	34.8049	35.6339	38.7719	42.5182	38.0106	16.2541	38.1703	37.9439	39.4384	37.903	36.5255	41.1923	39.597	23.6574	40.0121	34.4928	45.8527	35.9513	38.3808	39.4688	47.1051	47.0879	38.7022	34.7661	38.6443	39.1939	43.8017	42.6652	36.4572	36.6486	34.7706	36.5085	44.096	39.5718	35.8561	35.5862	27.6954	36.0217	32.6271	48.8299	44.92	40.0235	22.238	37.7563	28.3587
31	39.5286	5.25277	41.9834	38.2697	36.194	37.0596	39.9081	43.8715	38.1493	19.1232	39.6894	39.5238	39.0274	38.541	37.6025	41.8816	39.6248	26.0023	42.7327	35.9587	46.413	37.8265	40.0349	40.8257	46.3625	47.587	40.304	36.4489	40.208	40.4927	44.8082	44.1385	38.1666	38.1322	36.2168	37.5556	45.0533	41.739	37.1628	37.6862	29.7714	37.376	34.6221	49.7688	44.4024	41.4021	24.717	39.8104	31.0197
32	40.7153	4.86586	42.6354	39.4207	36.6868	38.3586	40.9421	45.0123	39.9599	21.8118	41.0996	41.0541	38.1039	38.9853	38.5136	42.37	39.545	28.2838	45.0857	37.1785	46.4915	39.6439	41.5316	41.9783	45.3506	47.841	41.7227	37.9449	41.5784	41.6694	45.5405	45.4467	39.7572	39.5288	36.686	38.3793	45.7851	43.6072	38.525	39.591	31.7838	38.6295	36.5383	50.4921	43.6945	42.6229	27.2055	41.7436	33.6531
33	41.7411	4.54672	43.1352	40.3143	38.762	39.5238	41.8499	45.9242	40.5243	24.2498	42.3938	42.5154	36.7324	38.9029	39.2492	42.6536	39.0083	30.4641	47.3026	38.1178	46.6497	41.3728	42.8325	42.8898	44.677	47.8308	42.9527	39.22	42.7159	42.7114	46.0052	46.579	41.2176	40.8361	38.6709	38.9655	46.2695	45.131	39.8802	41.2836	33.7179	39.7653	38.3387	50.9953	42.8691	43.6671	29.6486	43.5163	36.2247
34	42.4838	4.36396	43.463	40.938	38.762	40.551	42.6023	46.5907	40.7967	26.5327	43.553	43.876	36.082	38.5077	39.8227	42.7293	38.173	32.509	49.3057	38.7533	46.388	42.958	43.8917	43.524	42.66	47.5593	43.992	40.256	43.6517	43.5733	46.1847	47.028	42.533	42.0383	39.6387	39.3217	46.4947	46.277	41.1623	42.752	35.556	40.7587	40.0073	51.2657	42.0497	44.5227	32.0017	45.083	36.771
35	43.1567	4.31864	43.5951	41.2427	39.84	41.4413	43.1793	46.998	40.7563	28.7214	44.5256	45.0658	33.4097	37.8612	40.2202	42.5989	37.0714	34.3664	51.0407	39.1425	45.9177	44.2889	44.6503	43.817	41.7858	47.0274	44.8469	40.9386	44.3911	44.2721	46.0546	48.1187	43.6534	43.1218	40.4278	39.4758	46.4552	46.9415	42.326	43.9677	37.2585	41.5801	41.5237	51.291	41.3084	45.1884	34.2183	46.3325	41.0902
36	43.5581	4.38025	43.5109	41.2639	41.674	42.1968	43.5786	47.1414	40.3888	30.8417	45.309	46.0619	32.775	37.0559	40.4377	42.2661	36.329	35.424	52.4811	39.3421	45.271	44.95	45.0526	43.8113	39.5877	46.2456	45.008	41.3023	44.8896	44.7942	45.656	48.7108	44.5858	44.0677	41.0198	39.4725	46.423	47.1414	43.333	44.9419	38.8216	42.1737	42.8423	51.067	40.6739	45.6547	36.2052	47.2943	43.2693
37	43.7866	4.44958	43.2064	41.0165	41.944	42.8161	43.7896	47.0095	40.169	32.909	45.628	46.8245	32.775	36.172	40.4787	41.79	34.793	37.1185	53.6215	39.4043	45.271	45.9343	45.0708	43.5313	38.1959	45.2471	46.001	41.2697	45.1734	45.1073	45.1545	48.886	45.3128	44.8437	41.3917	39.3706	45.7063	46.8465	44.1387	45.6539	40.2259	42.5135	43.9694	50.5999	40.1013	45.8878	37.9498	47.9352	44.007
38	43.7922	4.63112	42.6968	40.876	42.1695	43.2942	43.7753	46.639	38.9479	34.8844	46.1804	47.3166	32.775	35.2544	40.3467	41.5047	33.194	37.754	54.5056	39.387	44.0699	46.1861	44.7265	43.0198	37.002	44.0955	46.257	40.8525	45.2173	45.2654	43.6942	48.792	45.8138	45.4343	41.5352	39.2224	44.9294	46.697	44.7048	45.96	41.4526	42.6098	44.8956	49.9292	39.6051	45.8974	39.4268	48.2211	46.7358
39	43.5763	4.82697	42.0119	39.9233	42.2056	43.6215	43.7233	46.292	37.5966	35.6844	46.3665	47.4798	32.775	34.3918	40.086	40.562	32.0195	39.377	55.1453	39.2291	42.0433	46.4766	44.0744	42.3345	35.9774	42.8799	46.2488	40.0609	44.9945	45.279	42.3672	48.3899	46.0299	45.8084	41.547	39.0476	44.836	44.8407	45.0589	45.96	42.419	42.607	45.1323	49.1407	39.2649	45.6957	40.5651	48.2265	47.8822
40	43.2171	5.07165	41.906	39.138	42.158	43.7793	43.044	45.6038	36.3716	38.2335	46.2602	47.2742	28.4101	33.6923	39.8372	39.8181	31.1014	39.7561	55.5452	39.122	40.8128	46.2335	43.1849	41.5654	35.1575	41.7036	46.22	38.8972	44.525	45.203	40.8894	47.7422	45.9757	45.886	41.2653	38.871	43.1633	43.2356	45.2188	45.7011	42.419	42.161	45.981	48.3472	39.131	45.2919	41.3932	47.9516	48.6115
41	42.7779	5.2967	40.3572	38.7295	41.4109	43.7435	43.044	44.392	36.2234	39.5631	46.122	46.7617	23.7433	33.2689	39.265	38.6433	30.5318	40.211	55.702	39.0211	39.7067	45.7714	42.787	40.8291	34.833	40.6491	45.8738	37.5172	43.8045	45.203	39.4173	46.8491	45.6534	45.835	40.8362	38.7344	43.0714	41.4817	45.1857	45.604	42.9994	41.9026	46.3776	47.6685	39.131	44.7265	41.916	47.4065	48.9318
42	42.1937	5.4331	39.4986	37.64	41.256	43.5	42.2493	43.3764	34.1889	40.0229	45.6522	46.483	23.0512	33.2602	38.6225	37.8763	30.3387	40.1518	55.6268	37.9607	38.998	45.1395	41.4273	40.2154	34.108	39.7602	45.441	36.1414	42.913	44.5136	38.1184	45.7296	45.0794	45.835	40.2853	38.1477	41.0812	40.727	44.9682	45.604	43.616	40.9938	46.5362	47.226	38.8163	44.0614	42.0884	46.6169	48.8415
43	41.5672	5.45366	38.7197	36.7166	41.256	43.0667	40.0601	42.4021	33.2907	41.5509	45.448	45.1103	22.7856	33.703	37.8403	37.2593	30.461	39.9718	55.2435	37.3985	38.998	44.4157	40.0065	39.776	33.8533	39.063	44.555	35.0325	41.9785	44.19	37.1228	44.4195	44.7966	45.1708	39.672	37.6406	40.0338	38.3215	44.804	42.5125	43.616	40.3012	46.7501	47.1228	38.4425	43.3782	41.9579	45.804	48.4239
44	40.8993	5.36277	38.0808	35.6727	38.93	42.4977	38.8361	41.6103	32.5404	42.3344	44.4575	43.943	22.836	34.4919	37.2867	36.8887	30.7648	39.179	54.6461	36.9272	37.9691	43.6732	39.0292	39.553	33.4484	38.5878	44.112	34.4454	41.1297	44.19	36.5035	42.99	43.661	43.9444	39.0569	37.0284	39.184	36.989	44.0836	40.9281	42.694	39.578	46.7294	47.391	37.8849	42.7982	41.5757	45.804	47.7719
45	40.362	5.2994	37.6203	35.054	37.9764	41.8851	37.6688	41.0613	31.9659	42.9386	43.8283	42.7693	22.8813	34.827	37.1764	36.794	31.177	38.075	54.467	36.878	37.5	42.983	38.196	39.5697	33.089	38.3669	42.8533	34.4927	40.4619	44.0332	36.4717	42.213	42.5283	43.707	38.5042	36.3562	39.184	36.479	43.407	39.814	42.1407	38.8451	46.6347	47.9462	37.1343	42.4134	41.094	45.804	46.953
46	39.838	5.12238	37.3629	34.6795	37.0355	41.3235	36.6637	40.7342	31.6333	43.3023	43.1955	41.6031	23.04	34.827	36.4057	36.9587	32.0543	37.523	52.848	36.878	37.0407	42.4294	37.504	39.8235	32.6241	38.3816	42.696	35.137	39.9985	42.779	36.5055	40.4363	41.962	43.4877	38.0595	35.6871	38.5379	35.2272	42.9866	38.7008	40.4842	38.1315	46.4722	48.6016	36.2208	42.2318	40.4864	41.8995	46.0104
47	39.4804	5.05152	37.3073	34.5119	36.171	40.952	35.8698	40.5953	31.6228	43.3876	42.6163	40.521	22.8506	37.3887	36.1041	37.4995	32.654	35.4323	52.848	36.878	36.9078	42.0408	37.388	40.284	32.1254	38.5288	41.718	36.3154	39.7596	42.779	36.9564	39.77	40.2455	41.0782	37.866	35.0759	36.6278	34.8908	42.251	36.8042	40.026	37.474	46.2677	49.1559	35.1702	42.2107	39.98	41.307	45.0487
48	39.1388	4.96372	37.4034	34.475	35.644	40.7105	35.68	40.6108	31.662	43.388	42.2025	39.5964	22.3101	38.1403	35.983	37.747	33.1251	34.3155	51.3092	36.4749	36.859	41.8702	36.3443	40.8874	31.6785	38.6457	41.6678	37.7792	39.6903	42.2094	37.091	37.8632	39.5463	40.555	37.5064	34.5541	36.236	34.8906	41.4475	35.8341	38.0953	36.9178	46.0618	49.468	34.0157	42.2946	38.781	39.684	44.1685
49	39.0115	4.93276	37.5647	34.475	35.3615	40.205	34.7836	40.7289	32.4222	42.8409	42.1877	38.9074	21.5109	38.412	35.7982	38.698	33.333	33.827	48.9877	36.427	36.8562	41.962	35.6746	41.5441	31.2905	38.6205	41.5533	39.3433	39.7442	42.259	38.1117	37.353	39.1606	40.555	37.3104	34.461	35.8215	35.1837	41.035	35.0446	37.7252	36.5466	45.9108	49.4743	33.392	42.4681	38.781	38.8849	43.521
50	38.8777	5.02189	37.6953	34.3895	34.927	39.8509	34.2234	40.8721	33.1609	41.7525	42.164	38.4237	20.4828	38.7338	35.739	39.5311	33.333	32.9473	47.7692	36.5031	36.855	42.2031	35.0403	42.1473	30.915	38.4104	41.8316	40.8088	39.9015	42.4457	38.6224	37.1646	39.0516	40.555	37.1983	33.7634	35.0425	35.578	41.035	34.3584	36.0698	36.41	45.862	49.1742	31.6286	42.7178	38.781	38.2151	43.3595
51	38.7673	5.13177	37.6848	34.307	34.9532	39.201	33.6742	40.9386	33.7801	41.642	42.4482	38.0777	19.2907	38.7566	35.67	40.131	33.333	32.641	46.798	36.3747	36.8084	42.625	34.3848	42.6097	30.4906	38.0093	42.026	42.0336	40.1268	42.7056	38.9989	36.8611	39.047	40.2573	37.1025	33.7094	34.5724	35.9532	40.797	33.6917	35.3771	36.5074	45.862	48.6008	30.1337	42.996	37.3339	37.6605	43.077
52	38.5947	5.28192	37.4552	34.2315	35.0451	38.6886	33.0257	40.8335	34.1854	40.4784	42.8122	37.7931	18.0021	38.584	35.6317	40.2718	33.3865	32.6526	46.798	36.316	36.2619	43.3932	33.7055	42.8667	29.9943	37.4362	42.626	42.9392	40.4089	42.863	39.096	36.7623	39.1328	37.4404	36.9869	33.0879	34.1377	36.2535	40.6278	32.9973	34.9475	36.8039	45.909	47.8067	28.7032	43.2165	37.2621	37.3038	43.467
53	38.3687	5.45406	37.0124	34.03	35.088	38.1462	32.262	40.5163	34.3228	38.5834	42.9175	37.5583	16.6717	38.518	35.512	40.8038	33.2709	32.673	45.8222	35.6799	35.6469	43.47	33.0084	42.8934	29.4175	36.7271	43.2503	43.5332	40.7819	43.106	39.1676	36.5754	39.3424	36.709	36.8858	32.7425	33.765	36.4522	40.6009	32.2681	34.7342	37.1927	45.9384	46.8441	27.2259	43.2909	37.258	37.1802	44.1177
54	38.144	5.6877	36.4089	33.6806	34.9554	37.981	31.3783	39.9843	34.1711	37.6513	42.806	37.4306	15.3488	38.518	35.1703	40.7042	32.7048	32.9589	44.5393	35.1653	34.8244	43.6459	32.3011	42.7358	28.811	35.926	43.567	43.8514	41.2422	43.2788	38.992	36.2506	39.4115	35.7768	36.865	32.3608	33.4606	36.457	40.6111	31.5008	34.6163	37.5548	45.9693	45.7486	25.717	43.166	37.2008	37.2272	44.8829
55	37.8345	5.93429	35.7134	33.1267	34.6279	37.1407	30.3924	39.2675	33.7642	37.0495	42.4837	37.3957	14.0687	38.518	34.5276	40.2882	32.5036	33.2937	44.0267	34.5882	33.8873	43.857	31.5874	42.5183	28.2396	35.0666	43.612	43.94	41.724	43.369	38.5382	35.7795	39.3611	34.6374	36.865	31.9388	33.2118	36.0738	40.657	30.706	34.4498	37.8329	46.029	44.5465	24.1962	42.8269	37.0844	37.2625	45.6271
56	37.4499	6.2155	34.9867	32.511	34.1419	36.4704	29.3458	38.4012	33.1651	36.8312	41.7363	37.367	12.856	38.4233	33.817	39.6226	30.9893	33.671	43.9013	34.414	32.8749	43.422	30.8676	42.3103	27.736	34.1743	43.3221	44.3207	42.0071	43.369	38.16	35.1918	39.232	33.442	36.865	31.4787	32.9877	35.0513	40.6801	29.9143	34.1647	37.9909	46.0644	43.2577	22.696	42.692	37.026	37.261	46.306
57	36.9538	6.47177	34.2659	31.8064	33.5574	35.8285	28.2801	37.417	32.4292	36.8752	41.0182	37.238	11.7269	38.0196	32.9933	38.8137	29.9592	33.871	43.0691	33.2623	31.8246	43.0597	30.1437	42.104	27.2855	33.2577	42.7646	44.6386	42.4815	43.4418	36.8391	34.5261	38.8739	32.6742	36.6062	30.9836	32.7464	33.8974	40.5555	29.1555	33.7495	38.0131	45.9035	41.8961	21.2484	41.6046	37.026	36.779	46.9091
58	36.3955	6.69941	33.5566	31.0977	32.9245	35.0969	27.2235	36.3346	31.5898	37.6437	40.225	36.94	10.6866	37.929	32.0928	37.9488	28.8995	34.1115	42.5414	32.5363	30.782	42.7485	29.4154	41.8131	26.8617	32.3138	42.015	45.0502	42.4314	43.2052	35.8578	33.8099	38.2173	30.3265	36.2848	30.4554	32.4415	32.689	40.2103	28.4322	33.2341	37.8851	45.5035	40.4691	19.8765	40.6724	37.026	36.2689	47.416
59	35.7204	6.88878	32.8361	30.4008	32.2697	34.2745	26.1878	35.1668	30.6855	38.5005	39.3717	36.4679	9.73	37.4694	31.1338	37.0546	27.8414	34.0901	41.9414	31.8055	29.7554	42.4327	28.6767	41.3676	26.4255	31.3372	41.149	45.4588	41.9998	42.7394	34.8095	33.0466	37.5227	28.7898	35.7658	29.8988	32.0277	31.5793	39.6572	27.7291	32.6508	37.6108	44.8941	38.9819	18.6123	39.6448	36.3555	35.6676	47.7699
60	34.9885	7.04226	32.077	29.7035	31.5928	33.3807	25.1738	33.9277	29.7591	39.3851	38.4479	35.8468	8.8418	37.0634	30.1145	36.1204	26.7795	33.8192	41.2645	31.0686	28.7309	42.0198	27.9177	40.7732	25.9435	30.3238	40.2123	45.6888	41.2661	42.0597	33.7192	32.2115	36.7226	27.2902	35.1074	29.3258	31.4738	30.5807	38.9369	27.0299	32.0147	37.1733	44.1284	37.4385	17.4425	38.4999	35.8391	34.9817	47.82
61	34.1351	7.10495	31.2601	28.9911	30.8761	32.4347	24.1798	32.6252	28.8192	40.0172	37.4322	35.0893	8.00727	36.6523	29.0152	35.114	25.698	33.4387	40.4985	30.3273	27.6884	41.4496	27.1267	40.0581	25.4069	29.2768	39.215	45.5476	40.2662	41.2465	32.5937	31.2961	35.8536	25.8499	34.3508	28.7404	30.7559	29.6823	38.0918	26.3342	31.3209	36.5552	43.302	35.8423	16.3574	37.2322	35.551	34.2148	47.8402
62	33.1823	7.13055	30.3808	28.2415	30.1028	31.4474	23.2028	31.2731	27.857	40.2886	36.3177	34.2092	7.21076	36.1867	27.8142	34.0096	24.5928	32.9858	39.6381	29.5854	26.6122	40.735	26.2978	39.2502	24.7971	28.2053	38.1491	45.0947	39.0913	40.3256	31.4237	30.2969	34.9262	24.4749	33.5198	28.1404	29.8759	28.8454	37.1607	25.6433	30.5541	35.7046	42.4491	34.1977	15.3426	35.8261	35.0454	33.3377	47.6136
63	32.152	7.11055	29.4389	27.4268	29.2575	30.4259	22.239	29.8892	26.8702	40.1718	35.1103	33.2074	6.43735	35.619	26.4886	32.7903	23.4684	32.4491	38.6773	28.8354	25.4945	39.8932	25.4363	38.3595	24.097	27.1242	36.9969	44.4121	37.8182	39.2654	30.2007	29.2217	33.9458	23.1594	32.6139	27.5272	28.8774	28.0235	36.1494	24.9649	29.6896	34.6204	41.5863	32.5193	14.3864	34.2991	34.4419	32.3284	47.2667
64	31.0732	7.09045	28.4375	26.5303	28.3294	29.3743	21.2787	28.4878	25.8592	39.6815	33.853	32.0971	5.68282	34.909	25.0097	31.4468	22.339	31.7662	37.6031	28.0671	24.3269	38.9109	24.5509	37.3898	23.343	26.0507	35.742	43.6701	36.4928	38.0433	28.929	28.0905	32.9027	21.8856	31.6197	26.9064	27.8105	27.1765	35.0475	24.3046	28.7255	33.3124	40.6915	30.8307	13.4765	32.6975	33.8615	31.2011	46.7773
65	29.9387	7.05017	27.3865	25.5535	27.3162	28.2963	20.3111	27.0809	24.8331	38.9424	32.5944	30.8865	4.95514	34.0248	23.4224	29.9757	21.2302	30.9008	36.404	27.2886	23.1111	37.7821	23.6491	36.322	22.5698	25.0031	34.3733	42.9411	35.1537	36.6221	27.6334	26.932	31.8002	20.6325	30.5082	26.2804	26.958	26.286	33.8335	23.6695	27.6616	31.8141	39.7232	29.1527	12.6132	31.064	33.1734	29.9681	46.1415
66	28.759	6.9843	26.2921	24.524	26.2262	27.1998	19.3339	25.6792	23.8025	37.9903	31.3699	29.574	4.26254	33.0068	21.7712	28.4001	20.1616	29.8326	35.0711	26.5424	21.8675	36.5072	22.7331	35.1193	21.8168	23.9968	32.9129	42.1872	33.8101	34.9367	26.348	25.7779	30.6391	19.389	29.2768	25.6543	26.3078	25.3517	32.5244	23.0691	26.4977	30.1998	38.657	27.5223	11.8048	29.4428	32.3435	28.6676	45.3575
67	27.5295	6.89769	25.159	23.478	25.0767	26.0947	18.348	24.2953	22.7773	36.8257	30.193	28.169	3.60033	31.8767	20.0943	26.7707	19.142	28.569	33.637	25.8403	20.6337	35.095	21.802	33.778	21.103	23.0477	31.384	41.326	32.471	33.039	25.1017	24.6463	29.432	18.1567	27.929	25.031	24.2197	24.382	31.1613	22.51	25.246	28.5523	37.489	25.9873	11.0927	27.8713	31.34	27.34	44.42
68	26.2953	6.78094	23.9891	22.452	23.8871	24.9861	17.3599	22.9377	21.7686	35.5325	29.075	26.7085	2.95809	30.662	18.4218	25.1302	18.1728	27.148	32.1562	25.1008	19.4301	33.5626	20.86	32.3342	20.4499	22.1733	29.8178	40.2074	31.1432	30.9799	23.9039	23.5478	28.2087	16.9432	26.4688	24.4101	22.8029	23.3937	29.7683	21.997	23.9186	26.9259	36.2416	24.5563	10.4844	26.3727	30.2281	26.0129	43.3154
69	25.0594	6.64537	22.7853	21.4601	22.6774	23.8752	16.3786	21.6133	20.7908	34.1523	28.0103	25.2507	2.32303	29.386	16.7773	23.5178	17.2318	25.6692	30.6777	24.2165	18.2639	31.9845	19.9153	30.8508	19.8481	21.3844	28.2461	38.8117	29.8163	28.8329	22.7535	22.4924	27.0064	15.7652	24.923	23.7954	21.3305	22.4059	28.3571	21.5223	22.5593	25.3617	34.9225	23.209	9.94239	24.9618	29.0668	24.6925	42.099
70	23.8246	6.47556	21.5569	20.5088	21.481	22.7621	15.414	20.3427	19.8605	32.7043	26.9936	23.8313	1.69182	28.0717	15.2018	21.9668	16.3146	24.1877	29.2297	23.1902	17.1496	30.4233	18.9785	29.3644	19.2955	20.69	26.6957	37.1182	28.4865	26.6955	21.6399	21.4873	25.8654	14.643	23.3443	23.1899	19.8835	21.4299	26.9833	21.0766	21.2059	23.8959	33.5293	21.9668	9.40494	23.6439	27.9333	23.3849	40.8095
71	22.6256	6.30194	20.3182	19.6167	20.3443	21.6457	14.4783	19.1582	19.0027	31.228	26.0127	22.4719	1.06985	26.737	13.7232	20.4967	15.4188	22.7421	27.8207	22.088	16.1126	28.9505	18.0591	27.9052	18.774	20.0843	25.1902	35.1983	27.164	24.6358	20.5392	20.5429	24.8123	13.6027	21.7626	22.5909	18.5086	20.4712	25.6902	20.6482	19.8917	22.5739	32.0667	20.8725	8.83682	22.4234	26.8347	22.104	39.4855
72	21.4727	6.1264	19.0953	18.7805	19.3043	20.5311	13.5914	18.086	18.2314	29.7513	25.0583	21.1778	0.473444	25.3958	12.3588	19.0942	14.5481	21.3667	26.4392	20.9897	15.1608	27.6185	17.1687	26.4998	18.2572	19.5462	23.7436	33.123	25.8596	22.7394	19.436	19.6783	23.848	12.6403	20.1962	21.9873	17.2371	19.5351	24.5008	20.2279	18.6359	21.3916	30.559	19.9465	8.25145	21.3015	25.737	20.8751	38.1709
73	20.3768	5.9568	17.9089	17.9905	18.3735	19.4236	12.777	17.1416	17.5492	28.3132	24.1259	19.9429	-0.0695455	24.074	11.1238	17.7224	13.7132	20.0759	25.0853	19.9629	14.297	26.4196	16.3134	25.1695	17.7198	19.0555	22.361	30.9631	24.5933	21.0241	18.3263	18.8985	22.9459	11.7469	18.6671	21.3638	16.0932	18.623	23.4324	19.8126	17.4449	20.3484	29.0447	19.1839	7.64964	20.282	24.633	19.7283	36.9001
74	19.3434	5.7969	16.7704	17.2522	17.5457	18.3252	12.0434	16.3131	16.9525	26.9375	23.2006	18.7536	-0.545828	22.8137	10.0358	16.4048	12.927	18.88	23.7543	19.0291	13.5355	25.3411	15.5003	23.9113	17.136	18.5901	21.0789	28.7941	23.3736	19.5126	17.2125	18.2042	22.0988	10.9209	17.1898	20.7042	15.0865	17.7413	22.4681	19.4015	16.3138	19.4381	27.5571	18.5616	7.01757	19.3485	23.5214	18.6706	35.6803
75	18.3789	5.63898	15.6852	16.818	16.8135	17.237	11.3842	15.5865	16.4254	25.6381	22.2738	17.6119	-0.803	21.6353	9.10935	15.1948	12.1942	17.7863	22.4401	18.174	12.876	24.3782	14.7314	22.7243	16.4926	18.1323	19.9189	26.6711	22.2217	18.2182	16.103	17.5834	21.2995	10.1671	15.7773	19.9973	14.2049	16.9015	21.5876	18.994	15.2536	18.6466	26.1342	18.0479	6.35993	18.4938	22.3913	17.7002	34.5128
76	17.4787	5.50772	14.6559	16.1326	16.1684	16.1709	10.7818	14.9401	15.9445	24.4262	21.3429	16.5301	-1.1733	20.55	8.36676	14.1279	11.5149	16.8087	21.1432	17.3771	12.2986	23.5053	14.0122	21.6095	15.7956	17.6727	18.8653	24.6161	21.1576	17.0867	15.0118	17.0262	20.5431	9.488	14.4437	19.239	13.4281	16.1187	20.7813	18.5969	14.2933	17.9416	24.86	17.6074	5.6687	17.7104	21.2515	16.8134	33.3853
77	16.6169	5.37605	13.6856	15.3548	15.5939	15.1357	10.2095	14.3458	15.495	23.2875	20.4001	15.5376	-1.58143	19.5618	7.77797	13.2214	10.874	15.9448	19.863	16.6084	11.7782	22.7015	13.3366	20.5824	15.0613	17.2063	17.8844	22.6588	20.1883	16.1065	13.9466	16.5288	19.8236	8.86641	13.2113	18.4317	12.7327	15.4087	20.0431	18.2162	13.4561	17.3146	23.7837	17.1708	4.96163	16.9896	20.1301	15.9811	32.2796
78	15.819	5.24752	12.7708	14.833	15.0486	14.1344	9.763	13.7761	15.072	22.2156	19.4337	14.647	-1.78289	18.6799	7.30733	12.4738	10.2597	15.1913	18.5962	15.8232	11.3131	21.955	12.7014	19.6473	14.295	16.7282	16.9578	20.809	19.3441	15.2631	12.9143	16.0881	19.14	8.29956	12.0817	17.5824	12.1009	14.768	19.3597	17.8513	12.7297	16.756	22.8058	16.6768	4.32922	16.3229	19.0514	15.176	31.194
79	15.0641	5.12263	11.9009	14.3442	14.4781	13.1696	9.41876	13.2031	14.6743	21.2218	18.4317	13.8555	-1.93279	17.8947	6.92294	11.8764	9.657	14.5327	17.3467	14.9893	10.8864	21.2662	12.1009	18.8018	13.5035	16.2408	16.0773	19.0686	18.6168	14.5131	11.9284	15.6777	18.4873	7.79697	11.0593	16.7055	11.5183	14.1722	18.7223	17.5018	12.0946	16.2488	21.8784	16.1284	3.83448	15.7025	18.0459	14.3588	30.1369
80	14.3351	5.01598	11.0594	13.8633	13.8737	12.2448	8.37942	12.5995	14.3175	20.2992	17.3876	13.1586	-2.07838	17.1901	6.5763	11.4128	9.05873	13.9631	16.1163	14.0822	10.4738	20.6191	11.5275	18.0432	12.6796	15.7468	15.2393	17.4458	17.983	13.8291	10.9996	15.2787	17.863	7.35167	10.1488	15.8193	11.0287	13.5911	18.1248	17.1644	11.5301	15.7727	20.9629	15.5606	3.50056	15.1203	17.1218	13.5416	29.1056
81	13.6421	4.91496	10.2325	13.3755	13.2611	11.3642	7.66186	11.9552	14.0342	19.4339	16.3033	12.5392	-2.24923	16.5581	6.22085	11.0334	8.46452	13.4589	14.9125	13.0881	10.0537	20.0121	10.9754	17.3714	11.7935	15.2402	14.4393	15.9255	17.4391	13.1734	10.1189	14.8759	17.2771	6.93792	9.35321	14.9348	10.7312	12.9979	17.5643	16.8296	11.0108	15.3026	20.022	14.9913	3.34218	14.5655	16.2682	12.8475	28.1079
82	12.9747	4.82961	9.40673	12.8784	12.6577	10.5277	6.91009	11.2729	13.8478	18.6149	15.1861	11.9729	-2.45827	15.984	5.83064	10.7044	7.85609	12.9883	13.7272	12.0332	9.61245	19.4386	10.4379	16.7983	10.8395	14.7235	13.654	14.532	16.9509	12.4955	9.271	14.4559	16.7384	6.50264	8.63491	14.0545	10.6167	12.3736	17.0239	16.4919	10.5126	14.8159	19.0585	14.432	3.39245	14.0435	15.4745	12.2921	27.1504
83	12.3292	4.77449	8.57631	12.3748	12.0693	9.72909	6.15387	10.5554	13.7502	17.826	14.0604	11.4154	-2.70905	15.4442	5.39624	10.4034	7.21891	12.5261	12.541	10.9443	9.13469	18.8945	9.90981	16.3065	9.79882	14.2092	12.8434	13.2429	16.4825	11.7613	8.43921	14.0048	16.2327	5.98358	7.96832	13.1777	10.6095	11.7261	16.4919	16.1495	10.0145	14.2862	18.0839	13.8874	3.58286	13.5527	14.7242	11.7322	26.224
84	11.6739	4.71916	7.75449	11.8702	11.4969	8.95802	5.4129	9.80638	13.6847	17.0544	12.9362	10.8391	-2.99424	14.8962	4.92158	10.1142	6.55294	12.0467	11.3441	9.85123	8.59396	18.3809	9.38788	15.8786	8.67321	13.7057	12.0037	12.0672	15.9983	10.9543	7.61818	13.5169	15.746	5.38058	7.3362	12.2994	10.6536	11.0618	15.965	15.7982	9.50724	13.6956	17.1242	13.3582	3.86132	13.0822	14.0036	11.1153	25.3261
85	11.0266	4.68953	6.95579	11.387	10.9423	8.20079	4.69873	9.04409	13.5824	16.3041	11.8166	10.2266	-3.29752	14.3043	4.41579	9.82303	5.87873	11.5305	10.1278	8.77861	7.98464	17.9053	8.86624	15.4934	7.46918	13.2238	11.1423	10.9983	15.4849	10.0875	6.81576	12.9971	15.2621	4.74121	6.72206	11.411	10.7094	10.3866	15.444	15.4291	8.98755	13.0574	16.2175	12.8368	4.16239	12.6226	13.2937	10.4362	24.4485
86	10.3798	4.67349	6.18944	10.9484	10.4102	7.44369	4.01186	8.28783	13.3864	15.5781	10.7109	9.55585	-3.60223	13.6543	3.89444	9.51726	5.22609	10.9694	8.90863	7.73592	7.33727	17.4865	8.34309	15.1282	6.18379	12.7723	10.2732	10.0173	14.9206	9.17027	6.03533	12.4509	14.7678	4.12626	6.10414	10.5054	10.752	9.70167	14.9218	15.0339	8.45645	12.3842	15.3827	12.2979	4.43238	12.1648	12.5671	9.73573	23.5689
87	9.73574	4.66686	5.45916	10.5582	9.89834	6.66486	3.34886	7.54476	13.0639	14.8785	9.62991	8.82324	-3.8943	12.9456	3.37056	9.19035	4.61503	10.3675	7.71499	6.72641	6.70238	17.1146	7.81683	14.7793	4.85788	12.3457	9.42211	9.12321	14.2776	8.2229	5.27932	11.8836	14.2586	3.57017	5.46837	9.56039	10.7673	9.01003	14.3865	14.6101	7.91294	11.6836	14.629	11.7072	4.65264	11.7013	11.8038	9.04282	22.6734
88	9.09533	4.66628	4.76652	10.219	9.4	5.83027	2.70439	6.80945	12.6115	14.2125	8.56582	8.05536	-4.15755	12.199	2.85642	8.84224	4.06127	9.74045	6.54612	5.74561	6.14561	16.7739	7.28315	14.4519	3.55118	11.9422	8.599	8.27364	13.579	7.27697	4.55815	11.3031	13.7302	3.06582	4.81391	8.562	10.7494	8.33473	13.8296	14.1646	7.36173	10.9686	13.9329	11.0443	4.7983	11.2274	10.9732	8.32282	21.7606
89	8.47924	4.67308	4.11322	9.933	8.90422	4.90944	2.07811	6.07489	12.518	13.5791	7.496	7.26367	-4.39311	11.4344	2.37089	8.47222	3.57167	9.106	5.41856	4.777	5.69867	16.459	6.73756	14.1403	2.32767	11.5558	7.79111	7.445	12.8472	6.37444	3.87033	10.719	13.1827	2.58756	4.15456	8.562	10.6986	7.69333	13.2432	13.705	6.807	10.2633	13.2586	10.2986	4.83289	10.7442	10.0596	7.549	20.84
90	7.88462	4.68289	3.50158	9.69164	8.40069	3.89385	1.47002	5.32758	12.518	12.9618	7.2	6.45433	-4.61038	10.6586	1.91161	8.07116	3.13412	8.48358	4.35568	3.80422	5.32414	16.1562	6.17661	13.8381	1.21524	11.1738	6.98733	6.62994	12.111	5.543	3.20899	10.1418	12.6226	2.1218	3.50203	8.562	10.6219	7.10358	12.6277	13.2322	6.23921	9.5771	12.5671	9.45345	4.72943	10.2539	9.10627	7.11882	19.9225
91	7.27015	4.68775	2.93355	9.47155	7.87982	2.78045	0.885636	4.54245	10.7498	12.3457	6.94545	5.63236	-4.81645	9.87	1.47427	7.624	2.73836	7.88127	3.37555	2.81	4.98091	15.8269	5.59455	13.5395	0.238818	10.7849	6.195	5.83191	11.3967	4.78136	2.56709	9.57855	12.0528	1.68418	2.86809	8.562	10.58	6.96636	11.9858	12.7456	5.65373	8.91082	11.8205	8.49009	4.48273	9.75573	8.23155	5.91655	19.0099
92	6.63047	4.69032	2.39861	9.25391	7.3321	1.57438	0.332061	4.351	10.148	11.7088	4.10303	4.80933	-4.865	9.05256	1.05245	7.513	2.36588	7.29464	2.47663	1.76209	4.64161	15.431	4.98262	13.2389	-0.622152	10.3783	5.42189	5.07327	10.7129	4.07797	1.93631	9.02941	11.4635	1.28356	2.2666	8.562	10.4233	6.03364	11.309	12.2387	5.06221	8.2609	10.9938	7.39797	4.07935	9.24162	7.45928	5.01364	18.0851
93	5.93798	4.71168	1.88032	9.00945	6.75673	0.291293	-0.185364	2.766	9.72472	11.0462	2.90227	3.97082	-5.2584	8.512	0.629061	6.485	1.98803	6.70985	1.66195	0.84	4.28907	14.9347	4.33216	12.9326	-1.36506	9.9369	4.675	4.39182	10.0538	3.39744	1.29542	8.48494	10.8252	0.898939	1.70587	5.28358	10.1799	5.46758	10.5706	11.7051	4.46139	7.61292	10.0585	6.18224	3.49766	8.68733	6.67615	3.99545	17.192
94	5.22351	4.778	1.35536	8.70455	6.15048	-1.039	-0.665485	2.49388	8.38627	10.3619	1.66664	3.08645	-5.494	8.512	0.185909	6.27076	1.57245	6.09618	0.927576	-0.124848	3.89455	14.502	3.63306	12.6177	-2.021	9.45142	3.944	3.84882	9.40142	2.69606	0.609485	7.92652	10.1118	0.496545	1.16894	0.230455	10.105	5.23	9.75488	11.1322	3.83982	6.94948	8.97639	5.842	2.74773	8.0323	5.858	2.89827	16.5938
95	4.48625	4.80535	0.794202	8.288	5.904	-2.35969	-1.11019	0.69904	7.46245	9.66057	0.398697	2.883	-5.69085	8.512	-0.278727	4.81439	1.10158	5.40839	0.802	-1.93309	3.42703	13.6932	2.86612	12.2858	-2.62855	8.91351	3.20133	3.41806	8.72919	2.09	-0.167303	7.32095	9.29136	0.041899	0.627768	-1.38962	10.105	4.19009	8.85118	10.5036	3.17945	6.24271	7.75861	3.79997	1.84261	7.25167	5.27533	1.70673	14.9794
96	3.66966	4.83091	0.163444	7.878	4.94371	-3.58849	-1.52208	-0.344172	7.017	8.96562	-0.892182	2.49633	-6.36667	4.87467	-0.743879	3.77586	0.559939	4.59388	-0.140626	-3.2702	2.85336	13.231	2.0106	11.8708	-3.18061	8.30929	2.418	3.06427	8.00485	1.26083	-0.384081	6.64905	9.09348	-0.516909	0.062596	-1.988	9.06523	3.495	7.84823	9.80712	2.44745	5.46151	6.45184	2.23083	0.798828	6.34841	3.7199	0.452182	14.655
97	2.8292	4.7466	-0.547273	7.32391	4.565	-4.65148	-1.642	-1.33867	5.60982	8.28567	-1.806	-0.0184545	-6.628	3.53567	-0.996	2.6577	-0.0717273	3.854	-0.358	-3.281	2.417	11.3545	1.05509	11.2993	-3.58218	7.63139	1.566	2.70864	7.23767	0.766	-1.844	5.90364	7.16709	-1.18552	-0.156788	-3.87815	8.22079	2.97936	6.70894	9.03918	1.634	4.57827	5.18403	1.04903	-0.370515	5.35109	3.40439	-0.769636	14.1154
98	1.92059	4.74975	-1.30938	6.17664	3.19556	-5.51926	-2.19282	-2.26457	4.10666	7.795	-2.98803	-1.21439	-7.49363	2.783	-1.40071	1.54249	-0.77803	2.95455	-0.642869	-4.66042	1.6494	10.0593	-0.00109091	10.5749	-3.70639	6.87816	0.647111	2.27809	6.46737	-1.04327	-2.83173	5.09021	6.426	-1.95687	-1.02103	-5.27024	7.38702	1.62676	5.965	8.20221	0.771455	3.59812	4.423	0.0784545	-1.63731	4.29099	1.529	-1.89645	11.687
99	1.03842	4.72194	-2.0713	5.20882	2.97	-6.2191	-2.55178	-3.1182	2.85076	7.12094	-3.859	-2.48094	-7.835	1.12011	-1.74156	0.498848	-1.55261	2.108	-1.08497	-6.59871	0.550465	8.642	-1.14147	9.73745	-3.58579	6.07168	-0.304444	1.69958	5.71251	-2.13725	-4.4206	4.2271	4.75555	-2.79577	-1.44075	-6.05257	6.43621	0.651303	5.965	7.30079	-0.0926061	2.53952	3.55401	-0.644646	-2.95477	3.20233	0.155838	-2.93073	10.0499
100	0.217135	4.63856	-2.783	5.055	1.241	-6.264	-2.792	-3.923	1.607	6.307	-3.859	-3.799	-7.835	-0.298	-1.853	-0.427	-2.39	0.196	-1.558	-7.31	-0.33	8.33	-2.33	8.838	-3.373	5.226	-1.247	0.926	4.974	-3.128	-5.528	3.327	4.221	-3.632	-1.689	-6.537	6.39	-0.367	2.628	6.342	-0.914	1.44	2.819	-1.136	-4.231	2.133	-1.486	-3.898	9.436
[truncated: 27 more columns]

## Sheet: Rotation RKneeFlex B4FacoM
all values Right	mean	std	steps
1	16.0518	6.90909	15.885	13.719	19.093	18.467	24.494	13.134	14.397	20.44	14.518	25.019	6.191	14.84	16.341	8.025	10.504	32.811	28.213	9.814	17.751	19.763	28.181	7.634	8.766	17.559	1.556	15.55	13.102	8.817	26.964	13.459	24.115	14.56	39.986	19.572	14.921	14.111	26.357	18.848	12.743	15.242	11.834	12.481	15.54	21.827	5.349	9.689	29.455
2	17.0122	6.54007	17.5931	13.602	20.5749	21.0906	24.0904	14.7564	19.2538	23.1219	15.4899	26.129	7.46019	17.605	19.049	10.427	11.402	31.122	28.213	11.9408	19.532	19.893	28.071	9.53184	8.139	19.1097	2.34321	14.6541	14.3364	9.93114	26.195	14.1811	23.7765	15.0494	39.75	19.1497	16.0914	15.3482	26.5605	19.9976	14.7096	15.4671	13.106	12.8602	18.2701	23.177	7.85864	9.81203	28.2265
3	18.8394	6.20985	20.2611	13.602	26.967	23.5821	23.2376	17.274	23.4533	26.3028	16.9388	26.129	12.4059	19.0408	20.3799	13.2356	12.6105	31.122	28.213	14.1158	22.349	23.1575	28.4153	12.0527	8.48971	21.2231	4.36139	14.7157	16.1879	10.989	26.7138	17.7009	23.188	15.867	39.8613	19.5715	18.0121	17.1133	27.3615	21.8347	17.4537	17.4692	15.2334	13.9493	21.4513	24.1032	11.2697	10.8795	28.6593
4	21.1512	6.055	23.6058	16.5235	31.5129	26.293	23.5473	20.4493	27.7385	29.5541	18.8761	26.129	15.2513	22.343	26.0417	16.8896	15.6688	31.0784	28.213	14.884	23.516	25.4714	29.8193	14.8586	8.76742	22.7	7.23027	15.5518	18.3605	13.5072	28.3363	20.1973	25.2071	16.8821	40.1233	19.767	20.4423	19.3116	28.3358	23.9882	20.628	19.2813	18.3433	15.7848	24.98	28.1687	15.1866	12.9298	30.4115
5	23.5309	6.05379	27.2732	17.741	35.8479	28.9339	23.8216	23.9865	31.4354	32.5215	21.2232	27.2298	15.8222	25.3636	29.2543	20.0193	18.4681	31.8127	28.6562	19.342	26.1052	28.0003	31.1086	17.639	11.4188	25.52	10.4954	16.8627	18.8287	16.4782	30.3748	22.8373	27.2539	18.0435	40.4132	19.767	23.1104	21.8397	29.2172	26.1324	23.9244	21.4355	20.535	18.2612	28.721	30.876	16.3165	15.4378	32.8452
6	26.0865	6.10716	30.8957	20.9488	39.4497	31.3201	24.9253	27.5641	34.2989	34.9667	23.7875	32.0371	19.08	28.9202	32.0166	21.476	21.577	33.5467	29.104	19.342	29.768	30.4981	32.4086	20.1404	13.4075	29.0432	13.8257	18.3708	22.7826	18.9851	32.4179	25.324	28.9893	19.4198	40.6876	19.767	25.7836	24.5271	29.832	28.0314	27.0024	23.9333	20.535	20.9743	32.426	33.3799	22.8441	17.9431	35.2542
7	28.1809	5.99456	34.1852	23.5621	42.1754	33.3508	25.7316	30.9073	36.2825	36.7521	26.3065	34.0287	20.0207	30.9327	34.1843	21.476	22.6605	33.938	31.1524	24.4602	32.9531	32.7434	33.5896	22.142	15.3301	29.584	16.9974	20.0018	24.96	20.677	34.14	26.3426	30.001	20.184	40.9425	26.6894	28.3235	27.1335	30.0945	29.5483	29.6356	26.7359	20.535	23.086	34.662	34.323	25.9521	20.0256	37.2066
8	30.132	6.03084	36.9526	24.754	44.0022	34.9848	26.0156	33.8325	37.3543	37.8281	28.5445	35.484	21.3942	32.3088	35.7297	21.476	27.6094	37.4783	32.221	28.0395	34.4817	34.6001	34.5687	23.7543	17.0552	32.9892	19.912	21.8098	25.808	22.9954	35.3878	29.7698	30.5077	20.184	41.003	30.0516	30.478	29.4	30.0782	30.5952	31.6741	29.6977	22.4177	24.77	37.9503	36.6556	28.2977	21.07	38.4811
9	31.8391	5.7438	39.1413	28.3221	44.9852	36.2201	27.1222	36.2174	37.7706	38.236	30.307	35.484	21.542	33.054	36.6939	28.3909	30.0674	39.2506	32.458	29.7737	35.9088	36.0152	35.3088	25.2146	18.6899	34.0823	22.4879	23.9202	25.9153	25.727	36.1195	31.3202	31.0488	20.184	41.3734	33.2163	31.2511	31.1586	29.8597	31.1574	33.046	32.5941	31.1773	26.6238	41.0888	38.0349	28.8624	22.581	39.1156
10	33.1558	5.41413	40.8288	30.0924	45.163	37.0815	27.6316	38.0045	37.7185	38.0847	31.577	38.2535	21.542	33.2895	37.157	32.0135	31.999	40.6548	33.4134	30.8323	37.1975	36.9922	35.8131	26.7729	20.3489	34.6445	23.882	25.539	31.5885	26.1449	36.3415	32.4169	30.8191	25.8016	41.4074	36.2284	33.0542	32.4033	29.5027	31.3275	33.69	35.1721	33.0992	27.1455	42.8896	38.468	30.709	24.0998	39.1115
11	33.9461	5.229	42.0891	30.601	44.7526	37.6154	27.9964	39.2372	37.3314	37.507	32.3799	42.4401	21.542	33.1355	37.1924	32.778	33.4093	41.6541	33.5138	31.2639	38.2262	37.5714	36.1261	28.5621	22.0285	34.7569	26.5208	28.6192	33.6595	28.104	36.2176	33.0596	30.3035	28.6691	41.6425	37.2741	33.3738	33.1508	29.0578	31.21	33.8022	37.299	33.5903	27.2126	44.2383	38.3822	31.8057	25.182	38.6652
12	34.5196	4.93976	43.0003	32.373	43.9053	37.882	28.2738	39.9501	36.747	36.6183	32.7948	43.286	24.9113	32.7267	36.9484	33.2517	34.3231	42.264	33.367	31.137	38.9443	37.8093	36.2837	30.5274	23.6231	34.516	28.3727	31.3047	35.4504	28.5234	35.8777	33.3227	29.6607	30.359	41.6897	40.06	33.1793	33.456	28.6097	30.9317	33.5008	38.9513	35.4717	27.0014	45.2173	37.9473	32.883	25.819	37.927
13	34.7893	4.80425	43.635	32.9523	42.7262	37.95	28.5618	40.2007	36.0226	35.506	32.9318	44.7399	26.953	32.1787	36.5103	33.1675	34.9046	42.5268	33.306	30.7069	39.3017	37.7694	36.3339	32.4345	24.9704	34.0252	30.2371	33.2397	36.8776	28.7857	35.409	33.2965	29.0173	31.6702	41.6935	42.1647	32.7177	33.3945	28.2428	30.6125	32.9086	40.16	36.1359	26.6826	45.8676	37.2827	33.593	27.5272	36.9844
14	34.8244	4.82383	44.0673	33.194	41.2841	37.8889	28.918	40.0642	35.1696	34.2372	32.8933	46.1459	27.4957	31.5721	35.9386	32.5781	35.238	42.5104	32.69	30.1631	39.3635	37.5136	36.3192	34.1195	26.0005	33.3727	32.401	34.6417	37.8615	28.4573	34.8645	33.0511	28.4502	32.6291	41.672	43.3311	32.1709	33.0481	28.0184	30.337	32.1316	40.9768	36.6586	26.3773	46.1941	36.498	34.0748	28.3375	35.948
15	34.703	4.85266	44.3636	33.1087	39.6706	37.7573	29.2312	39.6291	34.2326	32.8601	32.7556	46.6875	29.2719	30.9339	35.2697	31.8184	35.3904	42.2815	32.3127	29.6374	39.2009	37.0941	36.2573	35.5125	26.7303	32.6029	34.89	35.3712	38.4561	27.9125	34.2778	32.6555	27.9871	33.2656	41.6401	43.766	31.694	32.4845	27.9743	30.1394	31.2835	41.4494	37.1236	26.1057	46.2494	35.6769	34.2938	28.8485	34.8548
16	34.4676	4.96399	44.5859	32.785	37.9585	37.588	30.0734	38.9849	33.2557	31.4133	32.56	46.9718	30.0586	30.2572	34.5217	31.0127	35.3972	41.9402	32.0155	29.2044	38.8479	36.5566	36.1452	36.605	27.2036	31.7518	37.4515	35.5807	38.6695	27.2972	33.6575	32.1708	27.6245	33.6358	41.6073	44.2445	31.3965	31.8001	28.1375	29.9957	30.401	41.6313	37.5245	25.8305	46.0927	34.8687	34.2452	29.0494	33.7444
17	34.1334	5.11676	44.7514	32.2401	36.2073	37.3862	30.716	38.1854	32.2858	29.9349	32.3136	47.0666	30.5538	29.5223	33.7018	30.2512	35.2663	41.5504	31.8347	28.8471	38.388	35.9359	35.9769	37.4	27.5777	30.8352	39.7835	35.3157	38.5175	26.6814	33.0089	31.6641	27.3184	33.8079	41.5785	44.3169	31.2819	31.0637	28.4555	29.8607	29.4789	41.5889	37.808	25.5256	45.7612	34.09	33.951	29.0276	32.6442
18	33.716	5.2998	44.8469	31.5424	34.4781	37.1368	31.0114	37.2765	31.3733	28.4663	32.01	47.0315	30.7497	28.7192	32.8149	29.5732	35.0221	41.1519	31.7902	28.523	37.8546	35.2565	35.7531	37.9641	27.943	29.8592	41.7378	34.6626	38.0186	26.1014	32.3431	31.1726	27.0396	33.8434	41.5527	44.254	31.2974	30.3232	28.8761	29.6834	28.5108	41.3768	37.8982	25.1711	45.2798	33.3413	33.4852	28.8404	31.58
19	33.2622	5.49542	44.8479	30.7184	32.8432	36.8084	31.8756	36.2758	30.5448	27.0561	31.6415	46.9085	30.7344	27.8513	31.86	29.0063	34.6614	40.7704	31.8684	28.1821	37.2469	34.5299	35.475	38.3172	28.3468	28.8445	43.2747	33.7684	37.2898	25.5675	31.6657	30.7175	26.762	33.7861	41.5297	44.254	31.3406	29.6137	29.3437	29.4223	27.5306	41.046	37.7995	24.7731	44.6807	32.62	32.9095	28.5309	30.6473
20	32.7304	5.62775	44.7328	29.76	31.3787	36.3798	32.016	35.198	29.8382	25.7637	31.2031	46.7329	30.5687	26.9336	30.8444	28.5664	34.1698	40.4201	32.0378	27.8033	36.5718	33.7633	35.1386	38.4602	28.7705	27.8234	44.3642	32.7043	36.3985	25.0755	30.9897	30.2984	26.4705	33.661	41.5068	43.0681	31.3026	28.9525	29.8043	29.0577	26.5881	40.6328	37.5126	24.3305	44.0012	31.9319	32.2757	28.1351	29.9114
21	32.1815	5.73579	44.4883	28.7181	30.1539	35.8543	32.542	34.072	29.2823	24.638	30.7008	46.5278	30.3192	25.9949	29.8124	28.2426	33.5513	40.0915	32.2725	27.3858	35.8194	32.967	34.7323	38.3687	29.1615	26.8238	45.0818	31.5808	35.389	24.6336	30.3349	29.9231	26.1694	33.4785	41.4672	42.2732	31.1172	28.3337	30.2018	28.5982	25.7476	40.146	37.0182	23.8559	43.2722	31.2772	31.6205	27.6955	29.4243
22	31.6156	5.79758	44.1029	27.658	29.2234	35.2632	32.6479	32.943	28.8705	23.7111	30.1498	46.2992	30.0186	25.0895	28.811	28.0286	32.8394	39.767	32.562	26.9372	34.991	32.1546	34.2554	38.0244	29.448	25.874	45.4045	30.4729	34.2859	24.2432	29.7159	29.6042	25.8739	33.2433	41.3975	41.3824	30.7603	27.7595	30.5156	28.0671	25.0775	39.5885	36.3843	23.3749	42.5209	30.659	30.9613	27.2401	29.1475
23	31.0564	5.81184	43.601	26.6427	28.607	34.6412	32.7029	31.8656	28.6029	22.997	29.5683	46.0388	29.6693	24.2653	27.8637	27.893	32.0996	39.4337	32.8953	26.4787	34.1142	31.348	33.7259	37.4614	29.6107	24.995	45.4153	29.4416	33.1282	23.8949	29.137	29.3487	25.5897	32.955	41.2963	40.4116	30.2673	27.2537	30.7327	27.4963	24.5827	38.9583	35.6681	22.9353	41.7693	30.0821	30.293	26.755	29.034
24	30.5173	5.78069	43.0029	25.7251	28.2605	34.0112	32.612	30.8846	28.4605	22.4961	28.9767	45.737	29.2532	23.5628	26.9431	27.8004	31.3853	39.0862	33.2432	26.0276	33.2103	30.5669	33.1637	36.6841	29.6356	24.1984	45.1723	28.5051	31.9342	23.5751	28.6067	29.1541	25.3214	32.6035	41.1629	39.3849	29.7051	26.8432	30.8523	26.9005	24.2566	38.2525	34.8855	22.5694	41.0225	29.5538	29.5995	26.2559	29.0639
25	30.0129	5.7101	42.3272	24.9622	28.1632	33.3927	32.612	30.037	28.4076	22.1988	28.3928	45.3896	28.7529	23.0131	26.05	27.7343	30.7347	38.7333	33.5813	25.5954	32.3115	29.8197	32.5831	35.7013	29.5474	23.4993	44.7012	27.6786	30.7362	23.2633	28.1321	29.023	25.0771	32.1909	40.9905	38.3297	29.1312	26.5465	30.874	26.2965	24.0878	37.4786	34.0496	22.2615	40.2771	29.352	28.8777	25.785	29.1782
26	29.5295	5.60598	41.5842	24.3676	28.2894	32.7989	32.1448	29.3212	28.4148	22.0885	27.8273	44.9943	28.1583	22.6339	25.2542	27.6782	30.163	38.3872	33.8965	25.1878	31.4356	29.1106	31.9905	34.533	29.4043	22.9185	44.0664	26.9184	29.6064	22.9427	27.7174	28.9545	24.8544	31.7128	40.7675	37.2642	28.5946	26.3695	30.8052	25.7026	24.0668	36.6615	33.1739	22.0121	39.5361	28.7967	28.1347	25.3659	29.3464
27	29.0913	5.47377	40.7798	23.9912	28.5861	32.2395	31.769	28.7438	28.4459	22.1421	27.2816	44.5495	27.5093	22.4302	24.6247	27.6015	29.6766	38.0563	34.1605	24.7964	30.5986	28.4523	31.3849	33.2357	29.2629	22.4704	43.2315	26.1905	28.6085	22.5988	27.3695	28.9381	24.6383	31.1666	40.4823	36.2082	28.1125	26.3073	30.6689	25.1318	24.1544	35.8296	32.2701	21.8109	38.8024	28.4264	27.402	24.9773	29.5559
28	28.6975	5.32115	39.9135	23.8352	28.9775	31.7256	31.4672	28.3076	28.4802	22.3214	26.7535	44.0577	26.8652	22.4015	24.203	27.4785	29.266	37.7417	34.3624	24.4211	29.8055	27.8453	30.768	31.8948	29.1672	22.1654	42.191	25.5132	27.7897	22.2191	27.0895	28.9665	24.4121	30.5544	40.1404	35.1816	27.6915	26.3506	30.4794	24.6036	24.3252	35.0017	31.3669	21.6536	38.0776	28.248	26.7147	24.6209	29.7959
29	28.3392	5.15473	38.9871	23.8762	29.4222	31.2368	30.8179	28.0128	28.5087	22.5781	26.2516	43.5307	26.2896	22.5194	24.0191	27.3175	28.9279	37.4326	34.5174	24.0586	29.0596	27.2951	30.1397	30.5687	29.1278	21.9869	40.9769	24.8968	27.1868	21.8052	26.88	29.0277	24.1684	29.8856	39.751	34.2018	27.3281	26.4709	30.2451	24.1274	24.5533	34.1862	30.4901	21.5328	37.361	28.1769	26.0847	24.3261	30.0594
30	28.0205	4.98685	38.0196	24.0994	29.8807	30.7283	30.314	27.8517	28.5235	22.8694	25.7993	42.986	25.8272	22.7505	24.0331	27.1308	28.6587	37.1096	34.6476	23.6964	28.3738	26.8065	29.5	29.3079	29.1498	21.9085	39.6205	24.3828	26.8199	21.3525	26.7421	29.1012	23.9022	29.1757	39.3225	33.2977	27.0067	26.6444	29.9751	23.7037	24.8063	33.3509	29.665	21.4238	36.6519	28.1893	25.5247	24.1225	30.3321
31	27.7349	4.82403	37.0307	24.4266	30.3132	30.1932	29.8152	27.8056	28.5218	23.1476	25.4093	42.4361	25.4758	23.0695	24.2197	26.9225	28.4634	36.7591	34.746	23.3365	27.7368	26.3787	28.8508	28.1686	29.2117	21.9109	38.2044	24.0432	26.6503	20.8574	26.6744	29.1594	23.6082	28.4521	38.8554	32.4676	26.721	26.8489	29.6838	23.3323	25.0512	32.4773	28.9216	21.3212	35.9526	28.2723	25.0641	24.0147	30.5948
32	27.4794	4.66996	36.0337	24.8156	30.7019	29.6539	29.3442	27.8546	28.5001	23.3564	25.0853	41.8901	25.2216	23.4467	24.5428	26.7076	28.3442	36.3745	34.7927	22.9962	27.1299	26.0102	28.1981	27.2028	29.2944	21.9703	36.782	23.8858	26.6516	20.3179	26.6519	29.1856	23.2782	27.74	38.3475	31.7114	26.4733	27.0612	29.3775	23.0103	25.2594	31.6006	28.2708	21.3436	35.2744	28.4112	24.7106	24.0041	30.8226
33	27.2486	4.52891	35.0388	25.1958	31.0349	29.1264	28.9172	27.9673	28.4292	23.4595	24.8139	41.3567	25.0198	23.8487	24.9611	26.4936	28.2863	35.9561	34.7732	22.6854	26.5452	25.7074	27.5442	26.4168	29.3844	22.0426	35.4037	23.9432	26.791	19.7402	26.6561	29.174	22.8921	27.0593	37.7956	31.0317	26.2602	27.2646	29.0561	22.7374	25.4044	30.7591	27.7221	21.5719	34.6274	28.5923	24.463	24.0924	31.0131
34	27.0341	4.40636	34.057	25.535	31.295	28.618	28.5557	28.1133	28.28	23.4397	24.5723	40.8407	24.8617	24.24	25.4367	26.2907	28.2807	35.505	34.679	22.396	25.9833	25.464	26.8897	25.812	29.4577	22.081	34.104	24.179	27.0173	19.1383	26.667	29.12	22.435	26.423	37.196	30.4153	26.0757	27.439	28.716	22.513	25.4733	29.976	27.2887	21.8783	34.006	28.8003	24.317	24.278	31.17
35	26.8341	4.30379	33.1033	25.7945	31.4445	28.1327	28.2702	28.2729	28.233	23.2893	24.34	40.3441	24.7797	24.5815	25.9387	26.1222	28.3135	35.0141	34.4885	22.1196	25.4556	25.2626	26.2316	25.3772	29.4948	22.0674	32.9455	24.5566	27.2744	18.5371	26.6673	29.0179	21.9172	25.8435	36.5344	29.8651	25.9197	27.559	28.3493	22.3392	25.4739	29.2588	26.9279	22.1358	33.4115	29.0198	24.2762	24.5593	31.2855
36	26.639	4.21936	32.1911	25.9538	31.4784	27.6724	28.0802	28.434	27.9524	23.0163	24.1026	39.8665	24.7937	24.8558	26.4409	25.9903	28.3699	34.4946	34.2109	21.8361	24.9662	25.0905	25.5704	25.1152	29.4692	22.0166	31.928	25.0612	27.5228	17.9612	26.644	28.8701	21.3815	25.3175	35.8151	29.3735	25.7986	27.6214	27.9546	22.2037	25.4045	28.5925	26.6086	22.3178	32.8438	29.2347	24.312	24.8984	31.3656
37	26.4371	4.15414	31.3395	25.9725	31.3831	27.2308	28.0005	28.5834	27.0373	22.6478	23.836	39.402	24.9081	25.051	26.921	25.8751	28.4371	33.9649	33.8443	21.5016	24.5005	24.9393	24.9042	25.0312	29.3799	21.9279	31.1003	25.6374	27.7247	17.416	26.5865	28.6638	20.8585	24.8459	35.043	28.9197	25.7105	27.6233	27.5347	22.0958	25.2643	27.9825	26.2875	22.415	32.3049	29.431	24.4139	25.2647	31.4038
38	26.2428	4.11364	30.5659	25.8542	31.1542	26.7936	27.9965	28.7082	26.866	22.2215	23.5112	38.9459	25.097	25.1654	27.3501	25.7609	28.509	33.4443	33.3924	21.103	24.0406	24.7987	24.2287	25.1034	29.2219	21.7932	30.4805	26.1951	27.8564	16.8975	26.4876	28.3878	20.3648	24.4234	34.2263	28.4948	25.6531	27.5607	27.0955	22.0033	25.0662	27.4272	25.9218	22.4448	31.8011	29.5977	24.5694	25.6288	31.3893
39	26.0211	4.09244	29.8804	25.6255	30.7932	26.3483	28.0418	28.8012	25.4817	21.7766	23.1302	38.4983	25.3081	25.2059	27.7199	25.6459	28.5796	32.947	32.8586	20.6476	23.5528	24.6608	23.5451	25.3101	28.987	21.6173	30.0455	26.668	27.9155	16.4022	26.3299	28.0317	19.8928	24.0435	33.3741	28.0822	25.6164	27.43	26.6382	21.9207	24.8314	26.9258	25.4914	22.4057	31.3438	29.7252	24.7601	25.9562	31.3282
40	25.7964	4.0915	29.2911	25.2737	30.3471	25.8815	28.1051	28.8561	24.5404	21.3437	22.7056	38.0645	25.4999	25.1864	28.0287	25.5381	28.6463	32.4749	32.2703	20.1615	23.016	24.5149	22.8536	25.6205	28.6906	21.4253	29.8316	27.0424	27.8994	15.9297	26.1215	27.5916	19.4302	23.7015	32.4904	27.6618	25.5931	27.2244	26.1588	21.8458	24.5677	26.4867	25.0491	22.2954	30.9261	29.7993	24.9555	26.1995	31.2155
41	25.5747	4.09829	28.8193	24.8246	29.8482	25.387	28.1495	28.8657	24.252	20.9513	22.2458	37.6494	25.6329	25.1257	28.2831	25.4433	28.7124	32.0385	31.6503	19.6926	22.4127	24.3507	22.1466	26.0025	28.3276	21.2497	29.7911	27.2445	27.8068	15.4794	25.8712	27.0842	18.9824	23.3942	31.5747	27.2255	25.5757	26.935	25.6643	21.7675	24.2845	26.1228	24.7059	22.253	30.5398	29.8102	25.13	26.3331	31.0676
42	25.3306	4.12543	28.4886	24.2914	29.3247	24.8632	28.138	28.827	22.622	20.89	21.7585	37.2558	25.6696	25.0431	28.4937	25.3675	28.7761	31.6589	31.0142	19.2557	21.7401	24.1623	21.421	26.4331	27.8873	21.1222	29.9162	27.2812	27.6421	15.0453	25.5956	26.5156	18.5722	23.1164	30.6355	26.7611	25.558	26.5605	25.1625	21.6809	23.9947	25.8472	24.4382	21.9252	30.448	29.7597	25.2601	26.3407	30.8885
43	25.093	4.13619	28.3088	23.6966	28.7987	24.316	28.03	28.7421	21.7775	20.89	21.252	36.8843	25.5942	24.9633	28.6737	25.314	28.8348	31.3469	30.3683	18.8298	21.477	23.9465	20.6718	26.8872	27.3481	21.0641	30.1906	27.1506	27.4273	14.6287	25.3059	25.8962	18.2095	22.8633	29.6891	26.2481	25.5398	26.1065	24.6688	21.5945	23.7207	25.6786	24.197	21.6028	29.8238	29.655	25.3345	26.2301	30.7002
44	24.8361	4.17947	28.2924	23.0959	28.2967	23.7637	27.8104	28.6155	21.1091	20.3779	20.7323	36.5339	25.3909	24.9162	28.725	25.2735	28.8878	31.1109	29.721	18.4127	20.302	23.6967	19.9045	27.3381	26.6632	21.059	30.5535	26.8587	27.1754	14.2312	25.0102	25.2359	17.8891	22.6275	28.7554	25.6696	25.4593	25.5725	24.1938	21.5119	23.4766	25.619	24.046	21.1364	29.598	29.5029	25.3494	26.0257	30.5508
45	24.6042	4.21608	28.4387	22.5753	27.851	23.2311	27.4898	28.4504	20.714	20.424	20.1957	36.1989	25.0432	24.9253	29.0059	25.2357	28.9312	30.9703	29.0757	17.9977	19.577	23.4109	19.1326	27.7633	25.8112	21.1743	30.9527	26.4484	26.9009	13.847	24.7133	24.5527	17.5963	22.401	27.8327	25.0117	25.3521	24.957	23.7377	21.436	23.2709	25.67	23.7971	20.6226	29.598	29.3118	25.309	25.744	30.475
46	24.3759	4.25767	28.7238	22.1804	27.4963	22.857	27.071	28.416	20.5988	20.5076	19.6382	35.8735	24.5574	25.0152	29.041	25.1899	28.9618	30.9402	28.4348	17.5885	18.3843	23.0985	18.371	28.1435	24.7741	21.3825	31.3376	25.9279	26.6164	13.4781	24.424	23.8631	17.3343	22.1903	27.284	24.2722	25.3049	24.2578	23.3074	21.3798	23.1111	25.8315	23.585	20.1184	28.898	29.096	25.2199	25.3935	30.5253
47	24.2105	4.32222	29.1144	21.9244	27.2767	22.6084	26.5641	28.079	20.7393	20.884	19.32	35.651	23.9705	25.2231	29.4904	25.1111	28.9885	31.0292	27.8056	17.2032	17.4696	22.764	17.6339	28.4725	23.5128	21.6604	31.6775	25.3421	26.3277	13.1404	24.1519	23.604	17.1109	22.0068	27.284	23.4402	25.0929	23.473	22.9071	21.3584	22.9956	26.1008	23.5074	19.6676	28.7592	29.0518	25.1168	25.0235	30.6891
48	24.0625	4.37456	29.5668	21.8038	27.2055	22.088	26.001	28.0337	21.1218	21.1862	19.32	35.42	23.779	25.55	29.8236	24.9742	29.009	31.0832	27.2035	16.8565	16.977	22.4025	16.9406	28.7653	22.0669	22.0402	31.9558	24.7248	26.0435	12.8402	23.9083	22.515	16.941	21.8601	27.284	22.5078	25.043	22.6115	22.5381	21.3958	22.9269	26.4646	23.393	19.4007	28.374	28.698	25.0195	24.6921	30.9636
49	23.9782	4.4551	30.0276	21.8157	27.2778	21.9289	25.4018	27.798	21.6729	22.0747	18.15	35.033	23.779	25.8527	30.2683	24.7795	29.1073	31.5369	26.6297	16.583	16.977	22.026	16.3127	29.0426	20.4869	22.5198	32.1958	24.108	25.7746	12.5828	23.7125	21.948	16.8536	21.7641	27.284	21.5083	24.9353	21.7105	22.2099	21.5217	22.9132	26.8934	23.4282	19.3112	28.1672	28.5747	24.936	24.4481	31.3368
50	23.935	4.56915	30.4681	21.9858	27.4856	21.713	24.7859	27.7694	22.3117	22.8323	17.4047	34.7387	23.0177	27.0015	30.8541	24.5259	29.15	31.758	26.0889	16.4928	16.4155	21.664	15.7789	29.3197	18.8672	23.1027	32.4191	23.5354	25.5311	12.3617	23.5785	21.6017	16.8753	21.7387	27.284	20.4853	24.9598	20.8042	21.9176	21.7703	22.964	27.3502	23.6516	19.3512	27.9936	28.328	24.8678	24.3183	31.7743
51	23.8839	4.73958	30.8809	22.2828	27.8197	21.8049	24.1858	27.8514	22.9856	23.7552	16.9313	34.2633	21.4614	28.0264	31.5919	24.215	29.4923	32.1622	25.9505	16.3118	15.24	21.3537	15.3727	29.5903	17.3431	23.7959	32.6533	23.0833	25.419	12.26	23.5246	21.069	17.0468	21.8031	22.9461	19.599	25.0691	19.9164	21.6545	22.1814	23.0955	27.7936	24.0777	19.4364	28.0589	28.1519	24.8061	24.3268	32.2652
52	24.0145	4.89131	31.2792	22.6845	28.2579	22.074	23.6393	28.0678	23.6584	24.192	16.5502	34.0048	21.0058	29.2713	32.4817	23.8582	29.8363	32.732	25.2328	16.3631	15.231	21.1416	15.1388	29.8415	16.0349	24.6045	32.9187	22.8115	25.2204	12.0487	23.5658	20.6714	17.4083	21.9756	22.3684	18.9251	25.2696	19.594	21.573	22.8015	23.327	28.1815	24.213	19.5512	28.3545	27.9257	24.789	24.4956	32.8117
53	24.2914	5.06324	31.6902	23.039	28.7741	22.516	23.1864	28.4413	24.3196	25.8785	16.2896	33.857	20.9523	30.7325	33.5179	23.4567	30.3365	33.1548	24.995	16.6019	15.5956	21.0649	15.1263	30.0886	15.0757	25.5265	33.2309	22.7213	25.1971	12.0047	23.7192	20.5429	18.0109	22.2713	22.064	18.209	25.5717	19.594	21.2545	23.6831	23.642	28.4947	25.7851	19.691	28.9198	27.8192	24.7206	24.8442	33.4458
54	24.6552	5.26136	32.145	23.9732	29.3517	23.1399	22.829	28.9828	24.965	26.684	16.192	33.823	20.9645	32.4146	34.693	23.0029	31.0213	33.5585	24.943	17.0447	16.181	21.1631	15.3883	30.3575	14.4484	26.562	33.5701	22.8461	25.2789	11.9527	23.785	20.7495	18.9425	22.6986	22.0844	18.209	25.9697	17.6708	21.1742	24.8792	23.9836	28.7545	27.0835	19.81	29.8171	27.801	24.7426	25.4083	34.066
55	25.2096	5.41325	32.3437	24.7536	29.935	23.9517	22.5684	29.704	25.5984	29.5656	16.3065	34.1335	21.444	34.3317	36	22.5216	31.205	33.895	24.9943	17.7114	18.373	21.4787	16.0285	30.6833	14.1906	27.523	33.9082	23.1685	25.5286	12.0898	24.4891	21.251	20.2183	23.2732	22.376	17.5099	26.4652	17.1555	21.2277	26.4601	24.9234	29.0169	27.515	19.961	31.1149	27.801	24.867	26.1841	35.011
56	25.9881	5.66148	33.4763	25.3367	30.346	24.9594	22.426	30.5922	26.2352	32.1802	16.673	34.7151	22.2649	36.4713	37.45	22.0513	33.018	34.157	25.688	18.6413	20.4592	22.0579	17.1164	31.1302	14.3279	28.2627	34.204	23.7174	25.965	12.4122	25.185	22.0697	21.8743	23.323	23.158	16.6562	27.077	16.879	21.291	28.4333	25.8048	29.131	30.3042	20.2727	32.813	28.047	24.903	27.179	35.551
57	27.0001	5.92759	34.3714	25.5267	31.168	26.1637	22.4108	31.6579	26.343	34.8749	17.35	35.6133	23.4502	38.8335	39.0529	21.6549	34.3378	34.9065	26.4812	19.436	23.001	22.9373	18.6993	31.7666	14.7644	30.3355	34.4446	24.5192	26.548	12.9853	26.1209	23.2236	23.9282	24.9845	24.4042	16.9188	27.8557	16.7893	21.8903	30.812	26.9038	29.8417	32.185	20.7999	34.8207	28.047	25.8596	27.476	37.9369
58	28.1569	6.22862	35.46	26.6701	32.6178	27.5692	22.5425	32.9518	26.343	37.9424	17.402	36.8881	24.447	41.4062	40.851	21.4058	35.8559	35.146	27.5804	21.0683	25.9933	24.1473	20.8008	32.211	15.4678	31.8149	34.6335	25.5357	26.548	13.703	26.479	24.7446	26.4056	26.1696	26.1422	17.353	28.829	16.82	22.1021	33.5945	27.777	30.7085	34.2063	21.2137	37.0972	28.4537	26.9245	29.8892	39.6585
59	29.7451	6.59743	36.7293	27.5563	34.2047	29.1949	22.8774	34.5535	28.3171	41.3363	18.1359	38.5372	26.3799	44.1688	42.9066	21.3853	37.5962	36.0355	27.9032	21.778	29.3737	25.6972	23.4095	33.659	16.4205	33.4897	34.8052	26.7929	28.2411	14.8058	28.7809	26.6219	29.2881	27.6083	28.3903	18.6947	30.0332	17.2497	23.7103	36.7884	29.4145	31.8187	36.3876	21.7796	39.6171	29.5732	28.3912	31.6765	41.7061
60	31.6385	6.90245	38.1923	28.6208	36.0062	29.306	23.4564	36.5413	29.872	44.9667	21.6453	40.543	29.0813	47.0881	45.2888	21.5939	39.6014	36.9035	30.6656	25.4883	30.665	27.5762	26.4858	35.5729	17.6388	35.4605	35.0341	28.3024	30.2512	17.1884	30.5625	28.8312	32.5051	29.3079	31.1599	19.3548	31.5629	17.346	25.1236	40.3815	31.6962	33.2921	38.7556	22.489	42.3582	30.4577	30.2556	33.7778	44.1265
61	33.7176	7.27564	39.9389	29.8579	38.1217	29.4953	24.2968	38.9595	30.7304	47.869	23.8035	42.826	31.6735	50.1238	48.0437	22.6665	41.9487	37.7654	32.6069	28.125	32.4831	29.7648	29.9712	37.519	19.244	37.8577	35.3877	30.0798	31.9731	19.5507	32.654	31.3939	36.0152	31.2583	34.3961	22.073	33.4077	17.6457	26.9663	44.3406	33.8954	35.0942	41.3288	23.2051	45.2532	31.6343	32.5102	36.2241	46.8263
62	36.256	7.45009	42.0284	31.2705	40.55	35.7646	25.4498	41.79	32.9869	50.0515	26.3074	43.2595	34.6585	52.562	51.1606	24.0552	44.664	38.7612	34.828	31.159	39.236	32.2479	33.7996	39.055	21.2775	40.7418	35.8943	32.1868	33.9619	22.5036	35.0679	34.3192	39.7738	33.4488	38.0702	24.9539	35.5899	21.0748	29.2995	48.5371	36.4293	37.2116	44.1556	25.0795	48.2543	33.1537	35.0754	39.0509	49.7582
63	39.1156	7.88689	44.4529	32.9018	43.3024	38.5635	26.9596	44.9462	34.876	56.116	29.1728	48.5937	38.0417	54.6589	54.5586	26.0288	47.7184	39.9215	37.4003	34.147	44.8716	35.0121	37.9184	43.7911	23.7106	44.0806	36.6687	34.5397	36.2163	25.9823	37.8224	37.6478	43.7275	35.877	42.1183	28.5812	38.1774	22.424	32.2132	52.7993	39.2692	39.6316	47.2678	26.9558	48.9182	35.0441	37.9294	42.3361	52.8253
64	42.0335	8.29385	47.1641	34.7348	46.403	41.6452	28.8003	48.2443	37.0102	59.5846	32.4344	51.854	39.014	59.2939	58.095	28.4772	51.0631	41.2953	40.4455	36.8611	47.0293	38.029	42.2037	47.4719	26.6313	47.7712	37.7676	37.1628	38.754	29.9105	40.9761	41.3115	47.7623	38.5395	46.4245	32.0967	41.1584	24.9075	35.6551	56.9561	42.3982	42.3303	50.6011	29.4419	54.2756	35.24	39.0704	46.0476	55.9135
65	45.3251	8.4655	50.074	36.8391	49.7536	44.9342	31.0036	51.5458	38.085	62.806	36.1261	55.2798	45.9715	60.468	61.5912	31.3632	54.5992	42.9473	42.396	40.118	53.2876	41.2535	46.5376	51.4696	30.0476	51.6505	39.2913	40.1358	41.6465	34.2169	44.4659	45.2428	51.7994	41.4321	50.8331	35.9153	44.4444	28.8846	39.5399	60.8704	45.8195	43.239	54.0666	32.5606	57.1782	39.9136	44.546	50.0863	58.8882
66	48.7643	8.47177	53.0762	39.2382	53.2477	48.337	33.6368	54.748	41.848	65.7637	40.2204	58.7535	50.3955	64.567	64.9241	34.7149	58.1853	44.9262	47.0043	46.71	57.0626	44.6228	50.8083	55.6536	33.9786	55.5609	41.2541	43.4624	44.9182	38.438	48.2395	49.3624	55.7637	44.553	55.1741	40.0069	47.9385	32.2756	43.7613	64.467	49.4499	48.0222	57.5044	34.4477	58.287	42.8064	48.2296	51.541	61.6702
67	52.2617	8.35741	56.083	41.92	56.736	51.7497	36.615	57.7907	44.6407	66.838	44.5867	62.144	54.9053	67.508	68.0317	38.3883	61.6743	47.239	51.763	48.972	60.394	48.0557	54.9327	59.8453	38.5097	59.382	43.599	47.1763	48.5237	41.031	52.201	53.539	59.575	47.897	59.3	44.34	51.5423	36.013	48.164	67.728	53.1747	51.535	60.7847	40.7427	62.484	45.8823	52.089	58.485	64.218
68	55.8135	8.18738	59.0328	44.9655	60.0344	55.0655	39.8946	60.651	46.116	70.2417	49.0711	65.3345	59.3287	69.8162	70.8806	42.28	64.9903	49.8719	55.8283	53.496	63.2749	51.4648	58.8573	63.8803	43.4521	62.9902	46.3202	51.1297	52.3737	48.4332	56.1818	57.5772	63.133	51.4414	63.0878	48.7516	55.1203	40.0662	52.5402	70.6349	56.877	54.7136	63.8378	45.4627	64.7911	49.0541	55.202	62.5078	66.4572
69	59.2336	7.71655	61.8942	48.2769	63.0639	58.1984	43.4327	61.153	50.7299	73.0314	53.5026	68.2472	63.4713	71.8436	73.4411	46.2561	68.103	52.6965	59.7259	59.5084	65.6691	54.7753	62.5496	67.6044	48.6264	66.336	49.2254	55.1856	56.3206	53.1857	59.9955	61.3318	66.4255	55.0825	66.5334	53.1078	58.5652	44.3006	56.7336	73.2522	60.4405	57.8177	66.5941	50.2951	66.8794	52.2491	58.568	66.2363	68.4493
70	62.5385	7.3096	64.6325	51.7699	65.7825	61.099	47.0858	65.8532	53.9697	74.9043	57.7386	70.8396	67.2502	73.5526	75.682	50.1576	71.0019	55.6205	63.3679	63.7654	67.5125	57.937	65.9645	70.886	53.7433	69.375	52.2159	59.1806	60.1906	57.7282	63.5323	64.7225	69.4232	58.698	69.6355	57.2235	61.7741	48.5851	60.6758	75.5902	63.8152	60.8224	69.0993	54.9955	68.7509	55.4173	63.8063	69.6559	70.194
71	65.6137	6.75888	67.2023	55.2736	68.1887	63.7492	50.7784	68.1979	57.0837	76.4859	61.6886	73.0849	70.6577	74.9158	77.5749	53.9082	73.6511	58.5675	66.7118	67.5469	68.9289	60.9214	69.0585	73.5947	58.5548	72.0746	55.2677	62.9801	63.8723	61.9519	66.7442	67.7319	72.094	62.1511	72.3956	61.0411	64.7296	52.7854	64.3443	77.6387	66.9724	63.705	71.3632	59.4388	70.393	58.5182	67.3989	72.7806	71.6799
72	68.3284	6.21064	69.5593	58.6155	70.2648	66.1503	53.816	70.3412	60.0683	77.7594	65.3017	74.9935	73.6913	75.9181	79.0976	57.4743	76.0465	61.4695	69.6793	71.1309	69.9412	63.7109	71.8105	75.7736	62.9193	74.4192	58.416	66.4552	67.297	65.8686	69.5812	68.345	74.3855	65.333	74.8103	64.5535	67.4273	56.8035	67.7148	79.3758	69.8754	66.437	73.3434	63.5864	71.7342	61.5064	70.6522	75.6081	72.9372
73	70.8199	5.64198	71.661	61.5808	72.0723	68.3084	56.8269	72.2353	62.8464	78.707	68.5503	76.6246	76.2986	76.5605	79.243	60.8967	78.1857	64.2578	72.2786	74.4778	70.5736	66.2863	74.194	77.5159	66.7692	76.3973	61.6859	69.5913	70.3753	69.4776	72.0905	72.6776	76.2345	68.1879	76.8676	67.7358	69.676	60.5915	70.7494	80.7783	72.448	68.9868	75.0465	67.4541	72.7725	64.333	73.5699	78.1098	73.9244
74	72.9322	5.04512	73.4553	64.1391	73.6364	69.024	61.6344	73.8443	65.4029	79.3329	71.4615	78.0341	77.809	76.8358	80.8867	64.1499	80.0558	66.8555	74.4983	77.5124	70.9119	68.6302	76.1825	78.8906	70.1684	77.92	64.9846	72.3979	73.0887	72.7854	74.2726	74.6788	77.6551	70.7056	78.5525	70.6459	70.8279	64.1158	73.4471	81.8026	74.6778	71.3187	76.4721	70.9519	73.5006	66.9147	74.363	80.2933	74.394
75	74.7655	4.46889	74.9074	66.2386	74.9768	71.4256	65.0324	75.1383	67.7027	79.6367	74.02	79.2451	77.809	76.7367	81.1298	67.1279	80.43	68.801	76.3267	80.2029	70.9533	70.7218	77.7532	79.9365	73.0666	78.322	68.184	74.7651	75.426	75.7452	76.1146	76.3832	78.6237	72.8998	79.8473	73.3007	73.4384	67.3527	75.7726	82.4129	76.5606	73.3948	77.5735	74.0379	73.913	69.2136	78.007	82.1303	75.0222
76	76.2063	4.10632	76.0225	67.87	76.0794	73.2848	68.2158	76.0875	69.6595	79.6117	76.1684	80.2557	77.809	76.2827	80.98	69.7341	82.9703	68.801	77.7107	82.4865	70.6987	72.5353	78.8899	80.6268	75.4358	80.0055	71.1262	76.7229	77.3709	78.3568	77.5575	77.7711	79.1276	74.7904	80.7088	75.6529	74.6408	70.3036	77.6926	82.6062	78.0896	75.1496	78.3385	76.6483	73.9705	71.1907	79.1897	83.5915	75.202
77	77.378	3.83633	76.7827	69.1047	76.9612	74.416	71.1015	76.6625	71.2914	79.2523	77.8693	81.0536	82.5564	75.4689	80.4787	71.851	83.756	71.2892	78.6812	84.2247	70.1717	74.0719	79.5806	80.9888	77.3108	80.4626	73.7167	78.1901	78.8622	80.5847	78.6114	78.7848	79.1376	76.394	81.1578	77.6998	75.3776	72.957	79.139	82.3619	79.22	76.5477	78.575	78.6151	73.6983	72.8362	81.249	84.6181	75.0626
78	78.1048	3.66189	77.172	69.8767	77.605	75.2762	73.5629	76.8088	72.6022	78.5517	79.1492	81.6242	83.0183	74.2797	79.6481	73.4537	84.4243	74.3737	79.2517	85.4429	69.327	75.3366	79.7787	81.0289	78.6211	80.5457	75.754	79.1264	79.9188	82.3797	79.2627	79.4037	78.6863	77.721	81.217	79.4067	75.7173	75.3053	80.1013	81.6753	79.984	77.554	78.8791	80.0172	73.111	74.1623	82.071	85.1997	74.644
79	78.3768	3.71087	77.1794	70.128	77.9719	75.8562	75.4835	76.544	73.5219	77.5048	80.0348	81.9525	83.044	72.6937	78.4923	74.6342	84.959	74.745	79.4221	86.1335	68.167	76.3228	79.5139	80.7365	79.4018	80.2451	77.2333	79.5738	80.5481	83.6619	79.4804	79.639	77.829	78.7612	80.887	80.6891	75.6659	77.3413	80.6016	80.5486	80.3951	78.1263	78.5993	80.8327	72.2119	75.197	82.3345	85.3554	73.9053
80	78.2654	3.90181	76.7907	70.1502	77.9902	76.1434	76.8804	75.8596	74.0418	76.1092	80.5034	82.0244	82.6227	70.6932	77.0071	75.3821	85.1653	74.745	79.1456	86.2464	66.709	77.0267	78.7877	80.0985	79.7034	79.5498	78.1144	79.4458	80.7465	84.4179	79.1944	79.484	76.5973	79.5386	80.1532	81.5498	75.1856	79.0532	80.6406	78.9925	80.4478	78.2251	77.9614	81.0455	70.9775	75.9724	82.1044	85.0943	72.8804
81	77.757	4.20869	75.9494	69.5601	77.6265	76.1136	77.731	74.7315	74.1494	74.3617	80.5753	81.8145	81.6701	68.2219	75.1791	75.6948	84.8307	76.4012	78.4205	85.7906	64.9027	77.4446	77.5901	79.0516	79.459	78.4032	78.3491	78.8301	80.4452	84.6932	78.4058	78.9364	75.0102	80.0486	78.9992	81.9926	74.2663	80.3835	80.2224	76.976	80.0807	77.82	76.9524	80.7303	69.4276	76.5131	81.938	84.4594	71.5447
82	76.8577	4.5756	74.6618	68.4978	76.8644	75.7655	77.9831	73.1431	73.9835	72.2524	80.249	81.3077	80.2125	65.2965	74.99	75.6205	84.2019	76.2905	77.2575	84.8361	62.7958	77.5669	75.9069	77.608	78.7355	76.8242	78.0305	77.7263	79.6622	84.5074	77.1323	77.9395	73.362	80.2774	77.4142	81.996	72.9375	81.3185	79.2951	74.5349	79.3055	76.8874	75.5343	80.3086	67.5877	76.838	80.1894	83.5039	69.8547
83	75.4415	5.08438	72.9157	66.8438	75.6833	75.0942	77.7427	72.574	72.7763	69.7703	79.5184	80.4885	78.2532	61.9255	70.3611	75.1082	83.3517	75.772	75.6407	83.3931	60.4112	77.376	73.7295	75.7659	77.5714	74.8192	77.0853	76.0867	78.3891	83.8627	75.367	76.5322	71.8103	80.206	75.3965	81.5516	71.1852	81.8285	77.9128	72.82	78.1181	75.4102	73.7738	78.5722	65.4604	76.942	78.5374	82.3203	67.8573
84	73.589	5.64204	70.6933	64.6303	74.0468	74.0943	77.0332	68.7065	71.2762	66.9109	78.3803	79.3405	75.7829	58.118	67.3373	74.1119	82.3318	74.8231	73.5088	81.3867	57.7165	76.8473	71.0505	73.5178	75.9088	72.3825	75.607	73.9997	76.5981	82.755	73.0648	74.7298	68.0127	79.8067	72.9286	80.407	68.9392	81.8739	76.0849	69.5808	76.5067	73.3538	71.6766	76.846	63.0258	76.8458	76.5118	80.9439	65.5277
85	71.372	6.28849	67.98	61.8435	71.9689	72.7636	75.7921	65.4311	70.5267	63.6746	76.8367	77.845	72.7217	53.8886	65.011	72.6178	81.1951	73.4163	70.8403	78.8947	54.7951	75.9506	67.8382	70.8685	73.8329	69.5078	73.6391	71.4139	74.1825	81.2675	70.2245	72.5412	65.0015	79.0439	70.0084	78.8591	66.2728	81.4149	73.8115	67.194	74.3966	70.7166	69.1833	75.444	60.2935	76.549	74.14	79.4018	62.8825
86	68.8161	6.80493	64.7637	58.4256	69.4973	71.0987	74.1039	61.829	66.4766	63.4179	74.8751	75.9769	69.1209	49.2669	61.891	71.7618	79.928	71.5258	67.6594	75.9089	51.6671	74.6497	64.0399	67.7916	71.3041	68.793	71.1975	68.3618	71.1884	79.4228	66.8869	69.9615	61.6534	77.8945	66.6446	76.6611	63.1917	80.4092	71.095	61.2358	71.8182	67.5438	66.3616	71.5613	57.3037	76.0446	73.1523	77.7	59.9798
87	65.5897	7.65855	61.0314	54.4899	66.6382	69.0929	71.9743	57.7752	63.2691	56.1321	72.4509	73.711	64.9984	44.445	55.751	68.94	78.4808	69.1208	66.58	74.5605	48.3386	72.9057	59.6827	64.341	68.216	62.4333	68.4203	64.8835	67.6276	79.021	63.0611	66.9578	57.9338	76.353	62.8324	73.8254	59.6621	78.8044	68.598	60.1793	68.7674	63.8794	63.2034	68.0268	54.0795	75.3184	68.3291	75.7795	56.8099
88	62.1577	8.07477	56.7634	50.0109	63.3641	66.7394	69.3287	53.3137	59.5136	51.8889	69.5903	71.0309	60.3838	42.8086	51.0557	64.5232	76.7716	66.1573	59.6854	69.906	44.8736	70.6836	54.7832	60.538	64.6244	58.924	65.3146	60.8887	63.4995	74.6285	58.7549	63.593	53.9049	74.4155	58.587	70.2833	55.7312	76.527	68.598	52.668	68.04	59.7785	59.6447	63.7731	50.6432	74.3513	64.8755	73.5982	53.4099
89	58.2293	8.5667	52.0527	45.104	59.654	64.0298	66.1848	50.937	55.1794	47.4301	66.2816	69.34	55.273	35.445	46.0052	62.4347	74.7247	62.711	54.8527	64.4717	41.2807	67.9493	49.3893	56.3923	60.4744	56.2213	61.9323	56.4896	58.7389	71.6612	54.0183	59.893	49.6033	72.074	53.947	65.9884	51.452	73.612	62.3193	49.8973	61.903	55.295	55.7217	58.8666	48.025	73.1248	61.001	71.1087	49.796
90	54.0566	9.47484	49.18	40.136	55.5456	60.9601	62.5516	44.863	50.3501	44.116	64.551	69.34	51.934	31.1507	40.689	57.257	72.287	58.8805	49.5557	58.7033	37.581	64.674	43.5922	51.9102	55.7226	50.816	58.2901	51.6897	53.4724	70.234	48.9736	58.841	48.394	69.2866	52.527	61.0193	46.8615	71.688	59.18	42.3148	58.3628	50.4855	51.4489	53.2396	44.6159	71.6197	56.6415	68.2958	45.9388
91	49.5961	10.3632	43.3439	36.7046	54.082	57.5305	58.4006	38.3565	49.474	41.0393	59.2608	69.34	45.3493	23.9598	35.215	49.8979	69.875	54.8214	43.8724	53.2384	33.8435	60.8576	37.534	47.0638	50.4692	45.0792	54.3347	46.518	51.166	64.894	43.7033	51.897	40.4297	66.0921	44.2643	55.363	42.0215	71.688	58.1276	37.5255	54.446	45.4118	46.7865	47.0555	39.6642	69.806	51.9137	65.1465	41.8928
92	44.8898	10.5173	36.2965	29.4748	46.196	53.7491	53.7806	33.2951	44.3213	35.655	53.6876	60.6086	42.88	19.5105	34.1331	46.8817	67.7474	50.7138	43.026	47.4748	32.4257	56.5622	31.3972	43.616	44.7313	41.801	50.0988	44.773	41.8971	60.5743	42.3978	51.897	35.7009	62.5379	38.766	51.113	39.588	62.5581	47.604	32.9308	45.9952	40.1573	41.7639	40.5147	36.196	67.6064	46.8442	61.6607	37.6786
93	39.8733	10.8935	35.297	27.3032	46.196	49.6509	51.924	32.4204	33.7957	31.6999	48.6935	51.8122	32.7529	15.7034	24.4553	40.132	62.4819	46.734	38.6596	41.5256	28.011	51.9207	25.4242	38.4353	38.6373	33.0853	45.5456	41.0139	35.5583	56.1818	34.242	46.0212	31.0611	58.7252	37.4189	43.6899	32.1838	60.1	43.2618	28.6832	40.0716	34.9024	36.4801	33.824	36.196	65.0049	41.4332	57.8708	33.3914
94	34.8553	11.2514	26.261	20.4391	38.6071	45.3252	43.956	24.2977	32.643	25.8232	43.4262	47.0371	27.4514	12.8136	19.485	31.3994	58.4897	45.9624	26.0397	35.5983	28.011	47.1153	19.9126	34.773	32.4285	31.7616	40.6875	29.9522	29.3058	51.5258	29.6722	37.6495	26.6785	54.8114	29.875	35.5298	27.935	58.7665	36.1045	24.9943	34.1619	29.9273	35.698	27.3385	36.196	62.0043	37.375	53.7847	29.2137
95	30.6636	10.9661	24.3708	16.9821	32.283	40.9318	43.956	20.555	27.949	22.3954	39.451	45.645	25.365	11.22	15.1274	28.3661	57.767	40.326	20.4632	30.0116	28.011	42.3749	15.1353	25.9985	26.4707	24.148	35.5858	28.728	23.3111	46.691	25.864	36.584	22.7401	51.0046	26.8803	29.003	24.2491	44.2014	34.953	22.0279	28.4827	25.587	35.698	21.5342	36.196	58.7279	31.5173	52.843	27.7415
96	26.3463	10.745	17.2306	14.7813	32.283	36.7078	34.6245	17.4804	17.9209	19.5871	35.7035	38.5214	18.8802	10.8162	11.6419	19.6938	50.279	40.326	15.7342	25.0964	22.8133	41.46	11.3183	21.0145	21.2201	21.8013	30.4004	28.728	17.8987	41.801	18.6823	35.0632	19.5062	47.5309	20.6977	26.144	21.05	38.5256	27.218	19.8615	23.3802	22.3232	24.6122	18.413	35.8013	55.4596	28.17	45.455	22.5704
97	22.1007	10.2846	14.0245	13.8146	27.6292	32.9745	27.2483	15.2498	13.8643	17.5939	28.786	33.257	16.205	10.5599	9.245	15.1355	50.279	36.2542	12.958	21.2568	19.139	34.7311	8.62461	16.6805	17.0608	18.191	25.4321	18.1559	13.6203	38.173	15.6125	25.6626	17.0772	44.5953	17.689	18.9293	15.9094	35.705	25.1013	18.5173	19.3869	20.5916	17.854	14.3372	23.171	52.6253	18.7887	42.7321	20.5822
98	19.537	9.20824	11.853	14.3181	13.5844	30.0804	22.8653	14.1189	11.2679	16.6453	25.4218	29.453	15.13	10.864	8.04633	13.8127	43.4654	31.4942	12.958	18.83	18.8677	31.2247	7.13537	13.1261	14.5934	16.5531	21.1171	16.268	10.6347	34.4941	13.8735	24.115	16.059	42.351	16.817	16.699	14.6	30.9914	20.3566	17.9315	16.6642	20.6897	16.3355	13.5598	22.1938	50.619	14.3942	35.9766	20.2932
99	18.2387	8.65066	10.812	16.1569	10.2657	29.814	19.9299	14.3375	10.178	16.547	23.4206	26.4355	14.9132	13.535	8.00811	10.7173	36.148	29.5526	10.5762	17.8491	18.213	29.194	6.84065	10.4694	13.8611	16.1176	17.7937	14.1435	9.714	31.301	13.4588	24.115	14.8638	42.005	16.817	15.3678	14.6	27.3893	18.9203	17.9898	15.3155	22.5807	13.122	13.5236	21.274	50.269	11.2958	32.2086	20.1757
100	17.8955	8.16227	10.842	19.093	8.222	27.484	18.791	14.397	10.062	18.327	23.212	26.294	14.84	16.341	8.025	10.504	32.811	28.213	9.814	17.751	19.763	28.181	7.634	8.766	14.89	17.447	15.55	13.102	8.817	26.964	13.459	24.115	14.56	39.986	14.433	14.921	14.111	26.357	18.848	18.582	15.242	25.85	12.481	15.54	21.827	49.239	9.689	29.455	20.375
all values Left	mean	std	steps
1	25.2297	5.73695	29.001	31.373	22.749	21.888	25.34	25.085	29.003	21.062	20.424	18.867	32.317	29.123	21.129	28.44	32.765	23.413	29.466	33.199	26.799	16.367	21.887	15.242	30.709	23.862	24.805	39.699	34.269	22.787	26.008	12.168	23.567	21.069	16.925	28.689	24.664	17.353	25.109	17.685	22.255	18.398	22.91	30.776	29.816	16.647	22.858	23.564	19.458
2	25.8053	5.99356	30.0695	31.8087	24.568	22.2454	26.5309	25.7099	29.7117	20.6985	20.5216	19.6305	33.6073	29.6841	21.7405	29.768	33.9948	22.9885	29.7995	33.6356	27.754	16.6135	22.6993	15.1023	31.2682	26.2936	25.7267	39.8235	34.4862	23.0579	26.548	12.5672	23.5262	20.5741	17.2131	30.5452	26.3924	19.148	25.3371	17.176	21.9588	19.2351	22.958	31.8316	33.7159	16.6107	22.8606	23.9623	19.5731
3	26.5583	6.33772	31.3017	32.145	24.9781	22.7903	27.9546	26.5344	30.5742	20.5995	20.884	20.266	35.1218	32.3791	22.6492	31.3079	35.3885	22.5435	30.2872	33.895	28.7483	17.0532	23.8391	15.2458	32.0738	29.0724	26.7522	39.8741	34.6643	23.5293	26.548	13.227	23.5758	20.5915	17.7326	32.6397	28.5613	20.3889	25.6489	16.879	21.6922	20.2171	23.0901	33.1828	36.2615	16.7564	23.0283	24.213	19.702
4	27.5248	6.73924	32.7061	32.7412	27.8547	23.5262	29.6242	27.6017	31.6048	20.7552	21.479	21.152	36.8799	34.573	23.8489	33.0599	36.9404	22.1071	30.958	34.4905	31.1162	17.7114	25.3198	15.7484	32.5781	32.2275	27.523	39.8564	34.8335	24.213	28.3734	13.703	23.7395	20.8702	18.536	34.967	31.1599	22.073	26.0496	16.8117	21.573	21.3596	23.327	34.8213	38.9459	17.1516	23.3839	25.6079	19.8108
5	28.7335	7.26175	34.3247	33.758	29.8612	24.4615	31.554	28.9514	32.8495	21.1612	22.3697	21.452	38.9269	37.1597	24.447	35.0257	38.6632	21.7182	31.205	35.146	33.0426	18.6233	27.1338	16.6998	35.0712	35.7655	28.5092	39.8283	35.0717	25.1428	30.2877	15.2986	23.785	21.4454	19.6783	37.527	34.1726	25.4814	26.5438	16.79	21.3049	21.656	23.642	36.7353	41.742	17.8698	23.9602	26.9325	19.961
6	30.1784	7.76699	36.2184	34.7375	32.0752	25.6016	33.7462	30.6197	34.3823	21.7192	23.309	23.9418	41.3085	40.1663	26.8632	37.2117	40.6386	21.4501	32.9107	35.4425	35.2443	19.436	29.261	18.2069	37.4636	39.6575	30.422	39.8834	35.4265	26.2712	31.9886	17.4375	24.5519	22.3393	21.2723	40.3139	37.5766	28.6338	27.1629	17.1672	21.1741	24.2877	24.0555	38.9158	44.6676	19.0114	24.7163	27.515	20.165
7	31.8507	8.37147	38.4295	35.932	34.4532	26.9474	36.1846	32.6501	36.2771	22.3619	24.192	25.443	43.9999	43.6017	29.2106	39.6145	42.9267	21.3695	34.2165	36.6196	37.8341	20.9264	31.6845	20.3568	39.247	43.8308	31.8553	40.1482	35.9402	27.6187	33.9447	19.7437	25.2668	23.6147	23.2838	43.3257	41.3227	31.8425	27.9313	17.346	21.2066	25.505	24.9979	41.3458	47.7202	20.6593	25.6371	30.2478	20.7123
8	33.849	9.05522	40.9532	37.3263	36.953	28.5126	38.8419	35.083	38.5792	23.0372	25.4002	27.3586	46.8675	47.3874	31.627	42.2207	45.6128	21.388	35.7198	37.5159	40.8247	21.778	34.393	23.0834	44.4634	48.1612	33.4744	40.7015	36.7026	29.2483	36.1591	22.5859	26.2232	25.2269	25.7183	46.5588	45.319	35.3155	28.8867	17.346	21.291	27.7088	25.9311	43.239	50.8988	22.8421	26.7321	32.2	21.0755
9	35.9894	9.65305	43.7326	38.9565	39.5396	29.306	41.6766	37.9746	41.2757	23.7093	26.684	31.0019	49.8681	51.4081	34.3743	45.0226	48.7541	22.1245	37.4431	38.5484	42.396	25.2935	37.3617	26.3424	48.8478	52.4798	35.3718	41.7464	37.7764	31.1398	38.649	25.8902	26.479	27.1602	28.5637	49.9922	49.4391	39.0258	30.0661	20.5431	21.7663	30.8116	27.1093	44.9984	54.1684	23.5237	27.392	34.3014	21.5554
10	38.5618	10.2717	46.6797	40.8984	42.1935	29.306	44.6332	41.2484	44.2829	24.3698	29.8858	33.9465	52.257	55.497	37.4698	47.9622	52.3666	23.1924	39.4282	39.7878	47.373	27.861	40.5482	30.0666	53.6089	56.601	37.637	43.2905	39.2515	33.2995	41.4674	29.6082	28.9486	29.4261	31.8312	53.5649	53.5399	42.934	31.5494	22.424	21.973	33.6158	27.777	49.7195	57.4537	28.7124	29.1984	36.5833	22.1819
11	41.2028	10.752	49.7131	43.1932	44.9096	33.7224	47.6521	44.8224	47.4727	25.0135	32.7362	34.8106	54.5778	59.4183	39.014	50.9907	56.2572	24.7144	41.7273	41.2692	51.8295	30.8155	43.8937	34.202	58.4884	60.4278	40.3752	45.4135	41.1457	35.7162	44.6664	33.6767	30.7551	32.0479	35.4146	57.1748	57.489	46.9646	33.3299	23.3898	23.5199	36.6951	30.1309	52.6829	60.6863	32.1814	30.7438	39.0591	22.489
12	44.3336	11.2811	52.7781	45.825	47.688	37.5983	50.6931	48.5909	50.7013	25.6464	35.9343	39.448	59.3688	63.0091	43.9856	52.562	60.201	26.6627	44.4174	43.0707	55.7637	34.147	47.3201	38.6423	63.2213	63.9266	43.5472	48.0543	43.4056	38.3947	48.1932	38.021	32.8727	35.0757	39.2667	60.6907	61.1933	50.99	35.4299	27.8893	24.8823	39.9588	32.2402	55.6138	63.8019	35.8252	32.3359	41.756	24.177
13	47.3001	11.7037	55.835	48.748	50.525	40.6419	53.7308	52.4238	53.852	26.2842	39.5646	42.5178	62.3676	66.1917	48.6929	56.272	64.0131	29.0125	47.4487	45.2589	59.5415	35.7755	50.7401	43.2505	67.5742	67.0927	47.068	51.063	46.0105	41.419	51.9653	38.9095	35.3131	38.4556	43.3247	63.9862	64.6068	54.8911	37.8846	31.0863	26.6665	43.3426	34.6066	58.4745	66.699	39.5233	34.0615	44.7657	25.6792
14	50.4612	11.7804	58.8454	51.8064	53.408	43.9333	54.0948	56.1768	56.8602	26.343	43.5483	47.2866	63.147	68.976	52.8678	60.0505	67.5491	31.7791	50.7746	47.8796	63.0797	40.118	54.0751	47.8874	71.3231	69.9255	50.7909	54.277	48.8195	44.8202	55.8471	47.1272	38.1238	42.1425	47.4922	66.9639	67.7162	58.5758	40.7385	34.6215	28.9349	46.7822	37.3037	61.2456	69.2889	43.183	35.9629	48.0418	27.5799
15	53.6348	11.7661	61.7587	54.8966	56.3235	47.3804	59.6875	59.7188	59.6971	26.343	47.7628	47.994	67.6854	71.3758	57.0268	60.468	70.7579	34.9025	54.2995	50.8038	66.3376	45.5115	57.2697	52.4271	74.3074	72.4208	54.567	57.5201	51.7126	48.5085	59.6719	51.6796	41.3059	46.084	51.6653	69.5996	70.5219	61.9976	43.8903	38.4517	31.726	50.1951	40.3376	63.9077	71.5099	46.755	38.0624	51.5491	29.9934
16	56.7468	11.5207	64.5162	57.9521	59.2522	50.8745	62.563	62.9272	61.153	28.5838	49.1363	54.4344	70.0209	73.4223	61.0235	65.5668	73.6173	38.303	57.8889	53.9198	69.2822	47.3269	60.2916	56.7506	76.6656	74.5696	58.2797	60.7436	54.6639	52.3965	63.3215	56.0682	44.8215	50.1955	55.7637	71.9097	73.0242	65.1272	47.2486	42.5049	35.0965	53.4969	43.7039	66.437	73.3062	50.2281	40.3815	55.1595	32.754
17	59.9071	11.09	67.0579	60.9321	62.1412	54.2915	65.3333	65.7891	63.9707	29.872	56.1496	57.9751	72.0104	75.1471	64.7552	68.0417	76.0867	41.8957	61.3894	57.1222	71.8491	53.496	63.1218	60.8204	78.4235	76.3274	61.839	63.9413	57.7027	56.3348	66.727	60.2182	48.6158	54.3203	59.6949	73.9132	75.2194	68.0108	50.7239	46.6749	38.9305	56.6276	47.3259	68.8075	74.5871	53.6188	43.0139	58.6944	34.8565
18	62.9117	10.5988	69.335	63.7929	64.9194	57.5328	67.9576	68.3286	67.2306	30.9505	60.0575	61.423	73.6905	76.5476	68.173	70.2766	78.0927	45.5726	64.7195	60.3069	74.0592	57.6585	65.7418	64.6071	79.7289	77.7083	65.1766	67.0805	60.847	60.1815	69.8408	64.0943	52.5914	58.2845	63.3581	75.6284	77.0951	70.6672	54.2073	50.8239	43.1153	59.5661	51.1242	70.9898	75.3721	56.9068	45.9583	62.0128	40.6424
19	65.6339	9.92111	71.3174	66.4816	67.5259	60.539	70.3748	70.5813	69.4178	33.1187	63.6532	64.7322	75.0523	77.619	71.2631	72.2281	79.243	49.2013	67.8473	63.3851	75.9004	62.8534	68.1337	68.0705	80.6045	78.7198	68.245	70.0914	64.0545	63.7936	72.5819	67.6685	56.5616	61.9553	66.7391	77.0681	78.6391	73.1028	57.5807	54.8264	47.5005	62.2839	54.9732	72.9528	75.6758	60.0517	49.1464	65.0464	45.0042
20	68.261	9.03191	72.9851	68.9572	69.9011	63.2867	72.5248	72.5816	71.3907	35.036	66.838	67.845	76.0859	78.3016	74.0068	73.8612	80.22	52.7076	70.7617	66.2746	77.3678	66.6254	70.2776	71.1575	81.0074	79.3684	70.9773	72.9049	67.2043	67.0958	74.9487	70.9461	60.3554	65.2616	69.8062	78.2414	79.8361	75.3074	60.7714	58.6212	51.9006	64.7912	58.7299	74.6637	75.505	63.0056	52.5369	67.8123	49.485
21	70.4814	8.27154	74.3173	71.175	71.9898	65.7747	74.3533	74.3511	73.1044	37.1808	67.957	70.148	76.776	78.6434	76.3919	75.15	81.0968	56.0731	73.4446	68.801	78.4494	70.1957	72.1545	73.7857	80.9992	79.6622	73.3796	75.4099	70.1738	70.0952	76.9353	73.9475	63.8668	68.096	72.5115	79.1551	80.6716	77.2354	63.7346	62.1835	56.1244	67.0722	62.3225	76.0855	74.7982	65.6959	56.0309	70.2772	53.8712
22	72.3574	7.66168	75.2763	73.0936	73.7594	68.0102	75.8238	75.888	74.5132	38.085	72.3413	72.0057	77.1017	78.6373	77.809	76.0825	81.0629	59.3001	75.8581	68.801	79.11	73.5559	73.7576	75.9722	80.4975	79.6085	75.4427	77.6056	72.7961	72.7387	78.5331	76.6584	67.0315	69.0921	74.7714	79.8096	81.1358	78.8776	66.426	65.4981	60.1007	69.0936	65.6861	77.1828	73.6451	68.043	59.4996	72.4707	58.0601
23	74.0025	6.83306	75.8731	74.684	75.1923	69.024	76.9176	77.149	75.6059	42.0577	74.5427	75.355	77.0008	78.279	77.809	76.6318	80.547	62.3837	78.0163	71.4843	79.3919	76.666	75.0889	77.6893	79.513	79.2106	77.1578	79.388	75.008	75.0002	79.6984	79.0483	69.8357	72.9752	76.601	80.1961	81.2537	80.2007	68.8582	68.55	63.8047	70.7927	68.7738	77.9207	72.0503	69.9646	62.8418	74.392	62.021
24	75.3037	6.09961	76.101	75.8797	76.2885	71.0637	77.6329	78.1142	76.3553	44.8642	76.3835	77.1594	76.647	77.5412	77.809	76.8289	79.6303	65.2988	79.9061	74.5312	79.2935	79.4077	76.1433	78.9177	78.0313	78.4713	77.92	80.7706	76.6898	76.8686	80.4151	81.0763	72.3186	74.9258	77.9738	80.2996	81.0288	81.1891	69.676	71.3252	67.2247	72.1258	71.5653	78.2644	70.0021	71.4717	65.9713	75.9647	65.6977
25	76.2564	5.70109	75.9232	76.706	77.0609	73.1689	77.9772	78.7535	76.7378	46.116	77.8236	78.5551	75.8768	76.429	81.9015	76.6807	78.3185	67.9707	80.43	74.745	78.8034	81.7657	76.916	79.6105	75.9531	77.3847	79.1833	81.7077	77.7719	78.2458	80.7132	82.6585	74.4735	76.5826	78.8442	80.0993	80.4499	81.8061	72.7452	73.8142	70.3265	73.1032	74.0185	78.1842	67.447	72.5696	68.8623	77.2308	69.1112
26	76.8217	5.28137	75.298	77.1458	77.5287	74.3434	77.9574	79.0321	76.7409	51.0207	78.84	79.5278	73.8279	74.9661	82.9444	76.183	76.5888	70.2706	82.8768	75.2645	77.8914	83.6851	77.4019	79.7487	73.3582	75.9941	80.2226	82.1669	78.3181	79.142	80.587	83.7837	76.2729	77.9126	79.1627	79.5572	79.5026	82.0176	74.0729	76.0035	73.0698	73.7202	76.0526	77.6534	64.4479	73.2594	71.4696	78.1577	72.218
27	76.9606	5.2433	74.2709	77.1865	77.7128	75.2368	77.5754	78.9228	76.3555	54.2106	79.4552	80.1165	71.6534	73.1376	83.098	75.3296	74.99	72.109	83.756	76.391	76.5125	85.0925	77.5874	79.3721	70.1869	74.3004	80.5523	82.1832	78.2707	79.5715	80.0055	84.4597	77.6712	78.8615	79.0078	78.6234	78.1758	81.996	75.0143	77.8692	75.4448	73.9727	77.714	76.6448	60.9962	73.5419	73.7199	78.575	74.932
28	76.7734	5.31971	72.8185	76.8141	77.6284	75.8403	76.8663	78.4043	75.564	57.3178	79.6659	80.3199	70.973	72.784	82.8623	74.1044	72.626	73.557	84.3028	76.1094	74.6925	85.9304	77.464	78.4735	66.4943	72.2864	80.529	81.6579	77.6536	79.4615	78.8934	84.696	78.6932	79.4421	78.4032	77.305	76.4651	81.356	75.5821	79.4185	77.4179	73.8416	79.0027	75.1593	59.911	73.4139	75.6053	78.8368	77.1573
29	76.0339	5.99296	70.945	75.9808	77.28	76.1408	75.8389	77.4558	74.3445	60.2881	79.4641	80.1368	70.973	68.1783	82.2233	72.4863	68.565	74.6342	84.959	75.3256	72.4124	86.2505	77.0087	77.0389	62.3342	69.9295	80.1096	80.6699	76.5352	78.8823	77.2854	84.5099	79.3104	79.6439	77.3604	75.5999	74.3725	80.3119	75.7632	80.6254	78.9592	73.3865	79.8727	73.1925	53.931	72.8742	77.0689	78.6865	78.8945
30	74.8735	6.69721	68.6614	74.6618	76.6549	76.1105	74.4939	76.0276	72.6847	63.048	78.7951	79.5235	60.8639	66.244	81.1639	70.425	65.011	75.3505	85.1436	73.9633	69.6578	86.0583	76.1917	74.9932	57.6417	67.2119	79.3144	79.1283	74.8773	77.8598	75.1529	83.9162	79.4825	79.4607	75.8887	73.502	71.8995	78.8591	75.5264	81.4566	79.9997	72.6157	80.3499	70.7441	53.931	71.884	78.0117	78.0735	80.1329
31	73.2719	7.91671	65.9742	72.8628	75.882	75.7474	72.8334	74.1268	72.4436	65.5902	77.6769	78.5021	55.7324	62.2467	79.6712	67.9239	63.0965	75.6775	84.8784	72.0504	66.58	85.3123	74.9788	72.3621	52.52	64.1178	78.1287	77.0727	72.7726	76.319	72.4772	82.8999	79.1299	78.8733	74.0438	71.0024	69.041	76.8729	74.9142	81.8762	80.5591	71.532	80.4504	67.8283	43.6518	70.4582	78.4947	77.0771	80.841
32	71.1815	9.18233	62.8889	70.5651	75.4179	75.0488	70.856	71.7575	67.9114	67.8693	76.1238	77.101	49.9122	57.1111	77.7313	64.9851	55.9139	75.6648	84.2667	69.5609	64.8601	84.0639	73.3299	69.1535	46.9361	60.6121	76.546	74.4869	70.304	74.3397	69.1751	81.527	78.302	77.853	73.362	68.096	65.7871	74.3363	73.9193	81.8474	80.6568	70.0889	80.1439	64.4799	37.4125	68.6011	78.5029	75.6465	81.0483
33	68.7579	10.2342	59.4535	67.753	73.464	74.0096	68.5504	68.9151	64.7984	69.7923	74.1316	75.3292	43.5313	52.3681	75.2886	61.6082	50.6598	75.3038	83.4306	66.4499	58.2644	82.3481	71.2096	65.3427	43.616	56.6967	74.5632	71.3303	67.478	71.9407	65.3095	79.8245	76.9885	76.4367	69.235	64.8012	62.1373	71.2329	72.5123	81.3322	80.2968	68.321	79.3694	60.745	32.1876	66.306	77.9385	73.832	80.787
34	65.9781	11.5049	55.695	64.414	73.464	72.6273	65.8993	65.5953	61.2287	71.405	71.687	73.191	40.783	47.129	72.389	57.8023	44.977	74.575	82.4213	62.711	53.4763	80.162	68.584	60.906	34.773	52.4057	72.175	67.662	64.3853	69.0467	60.8977	79.021	75.183	74.6313	66.2427	61.18	58.107	67.552	70.6613	80.291	79.484	66.2263	78.1613	56.667	27.3367	63.5697	76.8757	71.66	80.697
35	62.6367	12.6606	51.6499	60.4782	71.0761	70.8979	62.8992	61.7958	57.2332	72.6957	68.7053	70.6265	31.1749	41.5337	69.0271	53.5824	38.9559	73.3608	81.2921	58.5308	48.2613	77.4151	65.422	55.7566	31.2811	47.7696	69.3754	63.341	61.0457	65.7446	55.9702	75.7505	72.7996	72.4456	62.9009	57.3468	53.7318	63.201	68.4106	78.6316	78.1584	63.792	76.5067	52.2924	23.0924	60.3957	75.2988	69.0587	78.9774
36	59.0789	13.7455	47.3679	56.0357	66.3083	68.8145	59.5643	57.527	52.8551	73.5714	65.2525	67.68	28.893	35.7286	65.2067	48.9782	35.215	72.432	80.0445	54.0989	43.026	75.666	61.7154	50.0397	22.6235	42.8422	68.793	58.4671	57.4174	62.0312	51.166	72.7771	69.9187	69.8635	59.2097	53.4723	52.527	58.2747	65.761	76.3823	76.3876	60.9804	74.3181	47.6703	19.7715	56.7961	73.0892	66.111	77.4565
37	55.4085	14.2686	42.9185	51.1386	64.93	66.3695	55.9112	52.7962	50.937	74.0671	63.489	64.3463	28.893	29.876	60.9529	44.445	28.1335	69.8924	78.6138	49.646	43.026	70.9533	57.5117	43.8566	17.3716	37.7121	62.543	52.9287	53.5324	57.8455	47.726	70.234	66.5405	66.8765	55.1602	49.7697	45.0905	52.813	62.6963	73.5245	74.1709	57.8058	71.6361	42.862	17.4766	52.7641	70.3372	62.7852	76.846
38	51.4252	14.9874	38.3874	49.18	61.0815	63.5545	51.9611	47.6831	44.4164	74.1484	57.5165	60.6229	28.893	24.1646	56.3087	42.3541	21.0155	68.94	76.9268	46.526	36.1854	69.2708	52.931	37.3703	13.1797	32.5212	58.924	46.76	49.3659	53.3021	38.7381	68.1573	62.6754	63.5339	50.776	46.4586	39.3795	51.113	59.2145	71.688	71.5183	54.3091	68.4557	37.9688	16.343	48.3467	67.0432	59.0302	73.0826
39	47.2509	15.5241	33.8732	40.8427	56.2099	60.3661	51.3606	44.098	38.2643	73.892	52.2652	56.4993	28.893	18.7593	51.934	35.445	15.951	63.914	74.9059	42.8311	25.4193	61.4932	48.1477	30.802	10.1282	27.4709	57.1222	40.0005	44.8906	48.4181	32.5631	62.6319	58.3001	59.8611	48.394	43.7734	38.766	40.7302	55.3775	71.688	68.598	53.118	67.2341	33.1606	16.5359	43.5981	63.1161	54.9046	70.0957
40	42.9938	15.756	33.212	35.297	55.082	56.8046	43.956	39.0979	33.3401	72.683	47.2149	51.9868	17.6565	13.8873	49.1904	30.8823	11.9175	60.8881	72.4972	40.326	20.0675	56.3456	43.3814	24.47	8.538	22.8808	50.816	32.673	40.1465	44.773	26.4784	58.6271	53.5363	58.841	41.9379	42.005	30.1444	34.4582	51.2121	63.2604	68.598	46.679	61.903	28.6776	17.71	38.5728	58.6427	50.3678	66.5633
41	38.8094	15.7329	25.4356	32.8326	48.4657	52.8814	43.956	31.1866	32.7452	71.149	44.116	47.188	6.63913	9.85644	42.88	23.8764	9.19118	57.257	69.875	39.572	15.5896	50.8509	41.46	18.7022	8.139	19.0198	46.8093	25.0531	35.1705	44.773	20.8441	54.35	48.4697	51.897	36.485	41.5359	29.7214	28.5343	46.7491	60.1	64.0317	44.6414	56.5551	24.8306	17.71	33.3816	53.6578	45.4214	62.4616
42	34.6427	15.5712	21.7923	26.261	47.094	48.6395	40.0469	25.7874	24.5421	70.1711	38.2189	45.096	6.84529	7.09733	37.1704	19.4728	7.92027	49.6526	68.3073	32.1677	12.958	45.0761	36.4327	13.817	8.635	16.1234	41.801	17.6127	30.1401	32.4415	15.9814	49.8462	43.1838	51.897	31.6681	39.9096	22.0568	26.144	42.0601	60.1	59.18	37.8473	54.3589	21.9935	22.1671	28.2003	48.1319	40.1314	57.7161
43	30.6361	14.4095	18.8171	21.2993	47.094	44.1865	29.8931	20.8995	20.8547	66.2503	35.655	37.5224	8.43461	5.83233	30.3373	15.7034	8.025	47.5202	62.8008	29.9376	12.958	39.1952	31.848	10.0661	9.82682	14.3638	35.6157	10.947	25.3266	28.728	12.2037	45.2088	41.3455	46.3668	27.1055	39.768	18.9243	19.6485	39.588	44.9699	59.18	33.4611	44.4125	20.5344	25.8097	23.2758	42.2306	35.698	52.3983
44	26.7421	12.8518	16.7205	15.9023	34.0629	39.7146	25.7744	16.9647	17.792	63.0121	27.4028	32.1309	10.832	5.93589	25.5695	12.8313	9.04403	40.132	58.8338	28.3684	10.7985	33.4368	29.6117	7.73921	12.1784	13.8611	32.523	5.82791	21.1437	28.728	9.73241	40.5785	34.242	37.8074	22.9963	39.9124	16.817	16.699	32.8927	39.3718	47.604	29.1502	38.3476	20.6779	28.1889	18.975	36.1358	35.698	46.6339
45	24.016	11.9146	15.6456	12.934	29.5622	35.5221	22.3594	14.2962	15.5122	59.1933	23.3417	27.3657	11.9922	6.191	24.6371	11.22	10.427	33.9347	57.767	28.213	9.814	28.094	28.3892	6.86367	14.226	14.6611	25.0786	2.695	17.8977	27.3436	9.51467	38.173	28.6567	36.584	19.5941	40.1736	16.817	16.0433	27.935	35.705	44.7943	25.0301	32.2702	22.3796	29.988	15.6372	31.061	35.698	40.564
46	21.703	10.5901	15.6645	11.2606	25.4525	31.9715	20.0176	12.9553	14.2467	54.8277	20.0037	23.0352	16.053	6.191	18.1963	10.8473	14.1443	30.836	50.279	28.213	11.6299	23.6688	28.091	7.27082	16.1204	16.6691	24.148	1.58745	15.6803	16.268	9.17791	33.1752	25.864	35.6715	17.0772	40.4516	16.1668	14.8351	25.4314	32.6309	36.8721	21.1823	26.5955	25.2995	31.1705	13.4501	26.4072	19.7714	34.3615
47	20.3683	9.76006	16.7778	10.758	22.0423	29.814	18.9593	12.8959	14.2368	49.9692	17.6442	19.3525	18.2353	11.7401	15.9327	10.5329	17.1722	21.5201	50.279	28.213	13.5724	20.3392	28.071	8.76582	17.8415	19.6202	18.191	2.47897	14.6819	16.268	10.5575	31.301	18.3594	25.8346	16.059	40.714	14.7107	15.5187	21.05	27.8884	34.953	17.7388	21.7548	28.916	31.7602	12.4889	22.529	17.854	28.3197
48	19.6601	9.10825	18.8798	10.842	20.146	29.0609	18.791	14.0054	14.397	49.474	16.5681	16.5238	21.2674	14.5568	15.13	10.864	20.0663	16.9883	44.6202	28.61	14.884	18.3169	29.2496	11.0664	19.5276	23.0493	17.6688	4.61897	14.6757	12.8599	10.989	26.9096	15.3962	24.115	14.7412	40.9582	15.292	16.9725	16.7413	26.5858	27.4524	14.8813	18.0565	32.7023	31.8338	12.7038	15.822	13.7025	22.7716
49	20.0106	8.50084	21.766	10.842	19.4846	27.484	20.2234	16.1287	17.6806	43.0645	16.8706	14.8332	22.3958	15.789	14.9103	13.3442	21.476	15.038	36.4895	28.918	17.9911	17.751	30.4247	13.8502	21.2565	26.4441	15.9497	7.64955	15.3976	13.5345	14.9079	26.195	13.7696	24.115	14.6114	41.003	16.7416	19.0755	14.6	26.4216	26.1596	12.9398	15.8012	36.2386	31.753	14.0193	15.822	12.6643	18.413
50	20.6941	7.85007	25.154	13.9911	18.467	27.8678	22.2289	19.056	21.1658	33.3523	18.327	14.1716	22.8682	18.7143	14.84	16.1763	21.476	11.5993	33.0791	31.0748	19.342	18.3986	31.6423	16.694	22.9488	29.4528	16.7359	11.0032	16.6425	15.1172	17.4033	26.6381	13.4589	24.115	15.2527	41.3696	19.7677	21.4962	14.6	26.9874	20.6852	12.166	15.1741	39.2393	31.1901	16.3514	15.822	12.616	16.7265
51	21.8604	7.61318	28.7045	16.226	19.8081	28.8844	24.5925	22.5288	24.7824	32.643	21.4015	14.3565	22.7865	19.2829	17.605	19.049	21.476	10.504	31.122	32.1657	20.0244	19.532	32.8173	19.317	24.4584	31.8619	17.447	14.3874	18.1003	17.3153	19.9024	28.128	13.459	23.9538	16.2679	41.3949	22.1707	24.0168	14.2938	27.87	19.0748	12.5215	15.242	41.5219	30.6485	19.5401	11.2312	13.3966	13.775
52	23.3306	7.35643	32.07	17.4249	22.3956	30.0794	26.9915	26.1729	28.2742	26.7138	25.9879	15.1775	22.2948	21.118	18.7536	20.3194	24.84	10.8305	31.122	32.458	26.6641	23.1538	33.8535	21.5311	25.6687	33.5878	20.617	17.5916	19.6636	18.793	20.677	30.0168	14.6968	22.9969	17.4978	41.6375	24.6647	26.5024	15.0065	28.7558	18.8284	13.975	16.9865	43.0165	30.2078	23.2135	12.4507	14.9487	13.0005
53	25.0712	7.19617	35.0435	20.622	25.0704	31.2934	29.1318	29.6568	31.3378	17.5647	29.7285	16.5443	21.5444	21.542	22.343	26.1025	31.4603	11.402	31.0735	33.406	28.7014	23.516	34.7016	23.286	26.5031	34.6478	24.6598	20.5124	21.3934	21.8281	24.5059	31.9826	18.06	24.9778	18.967	41.6878	27.1725	28.8392	16.8054	29.4717	19.8147	16.4283	19.0446	43.7485	29.8648	26.9391	13.106	17.1424	14.1835
54	26.9363	6.66284	37.5309	23.5575	27.8151	31.657	30.8102	32.7643	33.8062	13.6421	32.402	18.5259	20.6526	21.542	25.1622	29.3913	32.6506	13.9398	31.9438	33.5155	30.146	26.3578	35.3516	24.7623	27.0722	35.1276	28.2918	23.0356	23.3881	24.4123	25.949	33.7161	20.6504	27.0186	20.184	41.6956	29.5928	30.478	19.1641	29.928	21.7233	19.4676	21.5195	43.7864	29.6083	30.3579	16.7602	19.7865	16.51
55	28.4504	6.41668	39.5234	26.9671	30.3795	33.2516	31.9337	35.3711	35.6304	11.1355	34.2538	20.98	19.7195	21.542	28.8565	32.1992	32.8334	16.7196	33.7913	33.3725	30.9978	29.768	35.8131	26.2867	27.4767	35.132	31.812	23.882	25.539	25.808	27.1245	35.0264	23.3658	28.7951	20.184	41.6775	31.8018	31.5012	21.9092	30.1089	23.9882	22.6999	24.4328	43.2231	29.4104	33.2136	19.4043	22.4133	19.4624
56	30.1158	6.01504	41.0641	29.166	32.6158	34.278	32.5158	37.4181	36.8468	10.1418	37.3313	23.6953	18.8247	22.5047	30.8993	34.3782	33.3297	19.8163	34.3207	33.306	31.2712	32.813	36.1098	28.0247	27.8493	34.8378	34.8662	27.1097	27.1719	25.808	28.104	35.87	25.324	30.001	20.184	41.6477	33.686	33.0697	24.8363	30.0577	26.242	25.8528	27.7348	42.1589	29.2341	34.042	20.535	23.086	22.852
57	31.6157	5.59837	42.2209	30.8202	34.4532	34.8888	32.6368	38.8945	37.5363	10.2701	38.4884	26.3726	18.0391	26.3536	32.3015	35.9049	32.9893	21.577	37.8796	32.6932	31.1108	34.2635	36.2695	29.9667	28.252	34.38	37.3227	28.9144	30.6119	31.5191	28.8581	36.2726	27.4745	30.3282	27.3019	41.6158	35.1709	33.3665	27.615	29.8388	28.2212	28.6821	31.1398	40.7024	29.0625	36.7306	20.535	26.1146	26.6057
58	32.6799	5.3273	43.063	31.9844	35.862	35.2417	32.4046	39.7989	37.7927	13.1007	39.0485	28.7081	17.4301	26.953	33.054	36.8028	32.3918	25.7563	39.65	32.3127	30.7069	35.6152	36.3306	31.9328	28.6883	33.8362	39.147	30.9028	32.6774	33.7385	28.6933	36.3167	30.2585	31.0481	29.4329	41.5868	36.2375	33.2211	29.9333	29.5027	29.7438	30.9057	34.2897	38.9682	28.895	37.6751	20.535	26.9629	30.4554
59	33.6005	4.97582	43.655	32.713	36.8555	35.3579	31.9323	40.1801	37.7244	16.6221	39.1458	30.5135	17.0289	28.6588	33.2893	37.1683	31.6684	29.0302	41.0105	32.0135	30.2025	36.8725	36.3294	33.6971	29.1017	33.2404	40.3752	33.249	34.1937	35.6411	28.2623	36.1036	31.7161	30.8678	31.1522	41.5612	36.9096	32.8059	31.682	29.0925	30.7278	32.4982	36.9431	37.0621	28.7397	37.9335	27.8677	27.2436	34.146
60	34.0378	4.9478	44.0637	33.0968	37.493	35.3077	31.3223	40.1464	37.4364	20.8967	38.9558	31.777	16.8137	29.681	33.1301	37.1495	30.9243	31.234	41.9357	31.8322	29.7059	37.9346	36.2864	35.1705	29.418	32.5992	41.0891	35.8415	35.1722	37.0737	27.6884	35.717	32.6538	30.4017	32.4185	41.5379	37.2528	32.296	32.838	28.6715	31.2265	33.4554	38.8901	35.072	28.605	37.817	32.0886	27.1214	35.0909
61	34.4161	4.98064	44.3513	33.2393	37.8341	35.1559	30.6606	39.7847	36.992	25.267	38.6024	32.5334	16.7515	30.3	32.714	36.8544	30.224	32.8821	42.4188	31.7915	29.2851	38.7001	36.2025	36.3429	29.5984	31.9143	41.39	38.3939	35.5665	38.0505	27.0658	35.2403	33.1771	29.7767	33.2169	41.5177	37.3452	31.8214	33.388	28.3129	31.3181	33.8367	40.2667	33.0724	28.4886	37.4268	33.345	26.8388	40.0415
62	34.4803	5.1731	44.568	33.2331	37.95	34.9547	30.0085	39.1879	36.4342	29.172	38.173	32.8831	16.7937	30.6527	32.1586	36.37	29.5977	34.0288	42.5401	31.8728	28.9413	39.1735	36.0742	37.2359	29.6405	31.1872	41.3832	40.6546	35.4665	38.5915	26.4623	34.7142	33.3495	29.1308	33.6445	41.4899	37.276	31.4702	33.4479	28.0701	31.1269	33.702	41.1482	31.1266	28.3708	36.8194	34.6847	26.5221	42.1389
63	34.34	5.37577	44.7329	33.1448	37.9143	34.7392	29.3946	38.4281	35.7841	32.306	37.72	32.9373	16.894	30.7691	31.5448	35.755	29.0602	34.7648	42.4076	32.046	28.6357	39.375	35.9005	37.8592	29.5531	30.4199	41.1617	42.4526	34.9953	38.6409	25.9018	34.1545	33.2344	28.5528	33.8239	41.4382	37.1131	31.3022	33.1524	27.9788	30.7979	33.225	41.5636	29.2914	28.2235	36.0275	35.8132	26.2401	43.7442
64	34.0501	5.54834	44.8359	32.9997	37.7929	34.5296	28.8133	37.5486	35.0573	34.4516	37.2635	32.8357	17.0215	30.698	30.8989	35.0448	28.6378	35.1652	42.1087	32.2847	28.3296	39.3206	35.6805	38.2558	29.4065	29.6238	40.789	43.8188	34.2049	38.3035	25.3811	33.5647	32.8959	28.0761	33.8383	41.3539	36.8985	31.2802	32.5989	28.051	30.4776	32.5407	41.6205	27.617	28.0333	35.0733	36.3861	25.9737	44.8876
65	33.6692	5.67852	44.8555	32.7987	37.6272	34.3283	28.2462	36.567	34.2767	35.8371	36.8031	32.6563	17.1545	30.4904	30.2134	34.2509	28.3197	35.3619	41.7215	32.5807	27.9969	39.0798	35.4139	38.441	29.2612	28.8203	40.2952	44.7625	33.2269	37.6566	24.9036	32.9503	32.44	27.6935	33.7357	41.2412	36.703	31.3216	31.8705	28.2723	30.2292	31.7415	41.4422	26.1469	27.7879	33.9649	36.8816	25.6868	45.6558
66	33.2268	5.75803	44.771	32.5475	37.4284	34.1286	27.6819	35.4955	33.4662	36.6239	36.3306	32.4227	17.2741	30.2274	29.4681	33.3787	28.092	35.4015	41.3048	32.918	27.6265	38.7135	35.0958	38.3987	29.1641	28.0323	39.7114	45.2778	32.1493	36.7522	24.482	32.3211	31.9296	27.3801	33.5509	41.0956	36.4451	31.3437	31.0702	28.6111	30.0534	30.8901	41.0958	24.9226	27.4814	32.7307	37.3328	25.3606	46.1064
67	32.74	5.78331	44.5713	32.257	37.184	33.9217	27.123	34.3667	32.6523	36.9497	35.838	32.13	17.367	29.9233	28.6533	32.4367	27.938	35.307	40.898	33.2687	27.223	38.263	34.7167	38.124	29.126	27.2853	39.0397	45.462	31.051	35.7047	24.112	31.6823	31.412	27.101	33.2973	40.909	35.533	31.27	30.2653	29.023	29.915	30.0033	40.6203	23.981	27.124	31.431	37.675	24.992	46.273
68	32.2313	5.76458	44.2523	31.933	36.8638	33.6953	26.5752	33.2241	31.865	37.0699	35.3258	31.7585	17.4209	29.5693	27.7734	31.427	27.8417	35.0707	40.5225	33.6083	26.8009	37.7393	34.2776	37.5929	29.1554	26.6026	38.283	45.3067	29.9963	34.5528	23.7758	31.0443	30.9283	26.8273	32.9767	40.6723	34.6462	31.0332	29.4978	29.4609	29.7488	29.075	40.0513	23.3323	26.7339	30.1203	37.8707	24.5725	46.1615
69	31.707	5.7097	43.8192	31.5917	36.4428	33.4352	26.0509	32.1222	31.1259	37.0782	34.8183	31.3098	17.4235	29.141	26.8441	30.3737	27.7698	34.7132	40.1746	33.9213	26.375	37.1604	33.7932	36.8432	29.2215	25.998	37.4574	44.9297	29.0196	33.3183	23.4601	30.4244	30.4847	26.5416	32.5736	40.381	33.591	30.6618	28.7921	29.8762	29.4992	28.1138	39.3916	22.9635	26.3088	28.851	37.8864	24.1163	45.8609
70	31.1626	5.60123	43.2879	31.242	35.921	33.1313	25.5608	31.1087	30.4533	37.0084	34.3454	30.7877	17.3738	28.6267	25.8985	29.3221	27.7149	34.2185	39.836	34.1824	25.9579	36.5194	33.2798	35.8837	29.3094	25.4804	36.599	44.3491	28.1582	32.0409	23.148	29.8343	30.0775	26.2441	32.0881	40.0385	32.4693	30.1867	28.1343	30.2363	29.1392	27.1546	38.6255	22.8636	25.8348	27.6618	37.6742	23.6393	45.4067
71	30.6217	5.47244	42.6728	30.8939	35.3273	32.7779	25.1104	30.2141	29.8701	36.887	33.9171	30.2089	17.2791	28.0347	24.9923	28.3206	27.6613	33.5909	39.4909	34.3807	25.56	35.8073	32.7499	34.7361	29.4007	25.0517	35.7598	43.5801	27.3799	30.7548	22.8182	29.276	29.7195	25.9491	31.5185	39.6544	31.3621	29.6556	27.5324	30.5222	28.6734	26.2649	37.7615	23.0167	25.3318	26.5789	37.2733	23.1747	44.8242
72	30.0919	5.32424	41.9915	30.5513	34.6959	32.3799	24.7073	29.4547	29.3887	36.7131	33.5299	29.5945	17.1534	27.3973	24.1726	27.3686	27.5783	32.8581	39.1296	34.5338	25.1816	35.0295	32.2094	33.4495	29.4716	24.6968	34.9798	42.6047	26.6484	29.5467	22.461	28.7629	29.4355	25.664	30.8612	39.2338	30.3317	29.1184	27.0206	30.7237	28.1264	25.4973	36.8317	23.3871	24.8365	25.6227	36.705	22.7673	44.1391
73	29.5855	5.16588	41.2512	30.2185	34.0531	31.9495	24.3635	28.846	29.0127	36.4661	33.1685	28.9663	17.0248	26.773	23.4799	26.4325	27.4581	32.0934	38.7611	34.6606	24.8175	34.2073	31.6574	32.0981	29.4917	24.4125	34.277	41.4119	25.9541	28.4893	22.0709	28.2998	29.2173	25.3941	30.1165	38.7772	29.4119	28.6144	26.6447	30.8402	27.5274	24.8879	35.8745	23.9271	24.3536	24.8136	36.0125	22.4309	43.3984
74	29.1141	5.0059	40.4563	29.9032	33.4216	31.4945	24.0859	28.3803	28.7391	36.1684	32.7983	28.3471	16.9194	26.2308	22.9451	25.5656	27.3071	31.3562	38.3993	34.7549	24.4675	33.3589	31.0953	30.756	29.4519	24.1922	33.6811	40.0751	25.3056	27.6458	21.6461	27.8883	29.0614	25.1448	29.3095	38.2819	28.6165	28.1588	26.4137	30.8756	26.9005	24.4493	34.9209	24.5856	23.8589	24.1402	35.252	22.1525	42.6311
75	28.685	4.84682	39.6076	29.717	32.8154	31.0272	23.8758	28.0586	28.5567	35.8552	32.4018	27.7486	16.87	25.789	22.5846	24.8525	27.1337	30.6869	38.0534	34.7949	24.1291	32.5105	30.5236	29.4747	29.3385	24.0263	33.2038	38.6392	24.7294	27.0742	21.1747	27.5292	28.967	24.9174	28.4789	37.7451	27.9488	27.7582	26.3169	30.8353	26.2648	24.1902	33.9803	25.3139	23.3421	23.5878	34.4366	21.9215	41.8605
76	28.3005	4.68993	38.7094	29.4128	32.2446	30.561	23.7235	27.8745	28.4508	35.5374	31.9709	27.1719	16.8433	25.454	22.4177	24.3456	26.9419	30.1084	37.7255	34.7671	23.7933	31.6816	29.9418	28.3047	29.1466	23.9058	32.8443	37.181	24.2742	26.7365	20.6609	27.2278	28.9361	24.7037	27.6613	37.1605	27.4018	27.4057	26.3398	30.7266	25.6405	24.0747	33.0032	26.0671	22.8344	23.1433	33.5694	21.7427	41.0953
77	27.9464	4.53214	37.778	29.0574	31.721	30.1091	23.6113	27.8106	28.4091	35.1947	31.4938	26.6172	16.8566	25.2104	22.4175	24.067	26.7431	29.6144	37.4021	34.6517	23.4564	30.8818	29.3503	27.3025	28.887	23.8195	32.5992	35.7561	23.9789	26.6247	20.1083	26.9914	28.9558	24.4835	26.8917	36.5216	26.9591	27.0945	26.4639	30.5669	25.0462	24.0809	31.9857	26.7844	22.3552	22.7987	32.6677	21.6035	40.3316
78	27.6358	4.37954	36.83	28.804	31.2226	29.6832	23.54	27.8431	28.4108	34.8157	30.974	26.101	16.9523	25.0157	22.5548	24.0059	26.545	29.2007	37.0622	34.4481	23.1324	30.117	28.7519	26.492	28.551	23.7527	32.4659	34.41	23.8844	26.7109	19.5207	26.8249	29.0127	24.2467	26.1852	35.8288	26.6016	26.8173	26.653	30.3663	24.5013	24.1883	30.9992	27.4142	21.8781	22.5486	31.7529	21.49	39.572
79	27.3587	4.23631	35.8761	28.5603	30.7029	29.2917	23.4894	27.9458	28.4323	34.389	30.4229	25.6425	17.1026	24.8617	22.8035	24.1427	26.3511	28.8625	36.6918	34.1558	22.8304	29.3985	28.1514	25.8662	28.1477	23.687	32.4457	33.1813	23.9807	26.9133	18.9151	26.7196	29.0874	23.9908	25.5465	35.0863	26.3132	26.5729	26.8769	30.1321	24.0116	24.3755	30.081	27.9598	21.3972	22.3965	30.8562	21.3812	38.8202
80	27.1131	4.10908	34.9254	28.323	30.1567	28.9414	23.3342	28.0909	28.4615	33.9226	29.8522	25.2547	17.2769	24.7807	23.1377	24.4484	26.181	28.6049	36.2839	33.7732	22.5513	28.7268	27.5501	25.4138	27.6557	23.6094	32.5399	32.117	24.2357	27.1794	18.3225	26.6662	29.1522	23.7115	24.9774	34.3017	26.1495	26.3582	27.1077	29.8745	23.5797	24.6104	29.2466	28.4451	20.9262	22.353	30.0024	21.3021	38.0776
81	26.9013	3.99988	33.9898	28.0906	29.6075	28.6351	23.2176	28.2511	28.4887	33.425	29.2735	24.9376	17.4449	24.7917	23.5259	24.8624	26.049	28.4271	35.8362	33.2953	22.2887	28.1023	26.9483	25.1284	27.0254	23.5024	32.7454	31.2249	24.6374	27.4526	17.7575	26.6511	29.1842	23.3975	24.4819	33.4833	26.2367	26.1696	27.3209	29.6012	23.2042	24.8593	28.4852	28.8889	20.4818	22.4111	29.2123	21.3982	37.3435
82	26.7191	3.91686	33.079	27.8624	29.0713	28.3675	23.0857	28.4141	28.5105	32.9047	28.6981	24.6717	17.5899	24.895	23.9327	25.3429	25.9373	28.3203	35.3512	32.7461	22.0332	27.5156	26.3437	25.0295	26.2475	23.3589	33.043	30.5617	25.1422	27.6849	17.221	26.6573	29.1769	23.0342	24.0435	32.6353	26.5507	26.0099	27.489	29.3149	22.8887	25.0968	27.7959	29.304	20.0936	22.571	28.5161	21.6841	36.6176
83	26.5556	3.86833	32.2065	27.6382	28.5554	28.128	22.9397	28.5667	28.5231	32.3684	28.1375	24.424	17.7011	25.0766	24.3165	25.8558	25.8313	28.2768	34.8286	32.1465	21.7607	26.9542	25.7358	25.0935	25.2614	23.1752	33.4048	30.0966	25.7107	27.8435	16.7109	26.6672	29.1261	22.6027	23.6533	31.7576	26.9815	25.8768	27.5957	29.0153	22.6282	25.2917	27.1754	29.7008	19.7562	22.8262	27.9295	21.9792	35.9022
84	26.4015	3.85769	31.3894	27.4187	28.0637	27.9024	22.7725	28.6954	28.5237	31.8297	27.5945	24.1743	17.78	25.2827	24.6482	26.3726	25.7256	28.2881	34.2809	31.5174	21.4387	26.4082	25.1251	25.2953	24.0605	22.9561	33.8088	29.8435	26.2463	27.9136	16.226	26.6672	29.0278	22.1095	23.3069	30.8561	27.4528	25.7713	27.6352	28.6979	22.4191	25.4179	26.6412	30.0878	19.4668	23.1578	27.4449	22.2079	35.2098
85	26.2503	3.88464	30.6437	27.1904	27.5982	27.6749	22.5777	28.7924	28.5108	31.3013	27.0657	23.903	17.832	25.4733	24.9087	26.8689	25.6202	28.3355	33.7279	30.8727	21.0608	25.8849	24.507	25.6038	22.6552	22.712	34.244	29.7896	26.7028	27.8994	15.7624	26.6458	28.8789	21.5824	23.0008	29.9442	27.9141	25.6952	27.5915	28.359	22.2565	25.4773	26.1977	30.472	19.2286	23.536	27.0551	22.3568	34.5496
86	26.0962	3.94676	29.9785	26.9443	27.1508	27.4335	22.3564	28.8543	28.4758	30.779	26.558	23.5762	17.8505	25.6162	25.0883	27.3189	25.5219	28.3993	33.196	30.2209	20.6324	25.3965	23.8812	25.9847	21.062	22.4504	34.6998	29.9005	27.0585	27.7958	15.3172	26.594	28.6696	21.0545	22.7226	29.0396	28.3316	25.6462	27.4687	27.9956	22.1315	25.4701	25.8638	30.8514	19.0426	23.9234	26.724	22.435	33.9184
87	25.935	4.03744	29.4013	26.6915	26.7047	27.1611	22.1163	28.8676	28.4003	30.251	26.0848	23.1772	17.816	25.6747	25.1859	27.7022	25.436	28.4711	32.6923	29.5684	20.1805	24.9379	23.2494	26.4179	19.3921	22.1803	35.167	30.1765	27.2483	27.6134	14.888	26.505	28.3878	20.5551	22.4595	28.1486	28.6826	25.6142	27.261	27.6098	22.0313	25.3944	25.6716	31.2259	18.9018	24.2762	26.4075	22.4386	33.3131
88	25.7643	4.14576	28.9245	26.4487	26.2464	26.8348	21.8628	28.8318	28.2629	29.7132	25.6492	22.7292	17.7334	25.622	25.2084	28.0212	25.3671	28.5462	32.2198	28.9187	19.7423	24.5005	22.6086	26.8756	17.7795	21.9153	35.633	30.5452	27.2809	27.3765	14.4801	26.3704	28.021	20.0806	22.2119	27.284	28.9533	25.5926	26.9617	27.2064	21.9416	25.246	25.6242	31.6097	18.8009	24.56	26.0608	22.377	32.7356
89	25.5977	4.26652	28.5642	26.223	25.7633	26.4377	21.6051	28.7487	28.233	29.168	25.2423	22.2417	17.5977	25.4484	25.172	28.2831	25.317	28.6163	31.7953	28.2751	19.3332	24.069	21.9542	27.3307	16.37	21.6673	36.0823	30.9527	27.1524	27.0971	14.0889	26.1861	27.5673	19.6181	22.001	27.284	29.1382	25.5763	26.5567	26.788	21.8613	25.0483	25.718	32.0169	18.7346	24.7496	25.6464	22.253	32.189
90	25.4281	4.38434	28.337	26.0143	25.2514	25.9724	21.3581	28.6232	28.233	28.6194	25.133	21.7235	17.4018	25.1462	25.1027	28.4989	25.2789	28.6847	31.4378	27.6469	18.9347	23.6139	21.2822	27.7598	15.2612	21.4462	36.5052	31.3458	26.8691	26.7982	13.7079	25.959	27.0438	19.1636	21.8387	27.284	29.2407	25.5597	26.058	26.3524	21.7802	24.8153	25.9589	32.4487	18.6855	24.8327	25.1906	22.1559	31.6875
91	25.2411	4.48474	28.2682	25.8196	24.7109	25.4518	21.1455	28.4583	27.2942	28.0643	25.0599	21.1836	17.1479	24.717	25.0181	28.683	25.2441	28.7522	31.1673	27.0465	18.5456	23.1154	20.5904	28.1435	14.5534	21.2604	36.907	31.6902	26.471	26.4909	13.3472	25.7047	26.4565	18.7391	21.7452	27.284	29.271	25.5525	25.4668	25.9017	21.6901	24.5546	26.3476	32.9006	18.6318	24.8155	24.8027	21.8493	31.2288
92	25.0514	4.57867	28.3542	25.6446	24.1507	24.8949	20.9931	28.416	26.866	27.4985	24.2708	20.6285	17.083	24.1671	24.9437	28.725	25.2065	28.8148	30.9952	26.4742	18.1598	22.5625	19.8838	28.4751	14.2118	21.12	37.2888	31.9723	25.9694	26.1822	13.0245	25.4361	25.816	18.3623	21.7477	27.284	29.2233	25.4783	24.7813	25.4385	21.5989	24.2751	26.8297	33.3723	18.5466	24.7119	24.5201	21.4857	30.8094
93	24.8518	4.66801	28.5788	25.4923	23.5924	24.3283	20.9288	28.079	26.518	26.9282	24.0628	20.0542	16.5088	23.779	24.9088	29.041	25.1458	28.8717	30.9404	26.037	17.7757	21.9506	19.1739	28.77	14.282	21.025	37.6557	32.2158	25.3995	25.8859	12.7425	25.1599	25.1337	18.0283	21.8952	25.4142	29.1024	25.3861	23.9832	24.9756	21.5119	23.9902	27.3543	33.8674	18.4084	24.538	24.2721	20.9921	30.448
94	24.655	4.7451	28.9123	25.3635	23.0611	23.7916	20.9858	28.039	25.4046	26.3746	23.9254	19.4564	16.192	23.779	24.938	29.1043	25.0403	28.9195	31.0125	25.6908	17.4037	21.477	18.4727	29.0495	14.7015	20.9777	38.0197	32.4436	24.7974	25.6102	12.4983	24.8793	24.4322	17.7244	22.1968	22.6993	29.054	25.342	23.0903	24.5251	21.4322	23.7207	27.8583	34.004	18.2185	24.3099	24.046	20.4843	30.2393
95	24.5427	4.82738	29.3195	25.2606	22.857	23.3398	21.1975	27.7986	24.6217	25.8834	23.8662	19.32	16.0022	23.779	25.0706	29.5419	24.8882	28.9547	31.032	25.1401	17.0559	20.7293	17.7905	29.329	15.3888	20.9772	38.3848	32.6849	24.1917	25.419	12.2867	24.6013	23.7249	17.4473	22.6647	22.2143	29.054	25.1504	22.1308	24.0899	21.3746	23.4804	28.2854	34.9097	17.9792	24.0461	23.9232	19.9905	29.6984
96	24.4582	4.93249	29.7582	25.197	22.3055	23.0455	21.5913	27.7694	24.252	25.4882	23.9046	19.095	15.4041	21.6922	25.3425	29.9014	24.6878	28.9809	31.5123	24.9443	16.7559	20.302	17.1392	29.601	16.3566	21.0182	38.7376	32.9648	23.6238	25.2775	12.2424	24.3341	23.57	17.2088	23.3175	22.064	28.438	25.043	21.144	23.6715	21.3621	23.2764	28.6208	35.7351	17.6976	23.7575	23.6263	19.582	29.598
97	24.3918	5.06689	30.1935	25.167	22.088	22.9862	21.729	27.8527	23.2351	25.2113	23.981	17.6666	15.222	21.1847	25.55	30.3842	24.4277	29.009	31.758	24.943	16.583	18.8745	16.5355	29.8538	17.5999	21.0908	39.0553	33.2884	23.149	25.193	12.011	24.0836	22.3356	17.017	23.7026	22.1004	27.9706	25.0037	20.1698	23.2761	21.4174	23.1176	28.9104	36.6295	17.3979	23.4676	23.5792	19.3575	29.458
98	24.4709	5.1886	30.6057	25.1367	21.766	23.2326	22.896	28.0725	22.2528	25.092	24.1606	17.1325	14.8082	20.966	26.3012	31.018	24.1271	29.0816	32.1764	25.2222	16.431	18.0148	16.0009	30.1033	19.244	21.1827	39.3257	33.6373	22.8506	25.2688	11.9692	23.8618	21.948	16.8887	25.4092	22.5178	27.5545	24.9379	19.594	22.9071	21.5748	23.0018	29.131	37.7647	17.1042	23.2021	23.393	19.3158	28.828
99	24.6535	5.34773	30.9937	25.1703	21.713	23.8436	24.0163	28.4524	21.5874	25.0683	24.293	16.6802	14.645	20.8851	27.3349	31.8122	23.7901	29.15	32.7584	25.9129	16.3081	17.1592	15.5598	30.3764	21.3437	21.2927	39.5397	33.9773	22.7317	25.5338	11.9814	23.6859	21.2821	16.8456	26.8841	23.3709	27.1219	24.9841	19.594	22.5654	21.8743	22.9315	29.7688	39.1965	16.8383	22.987	23.414	19.369	28.4978
100	24.9591	5.55798	31.373	25.177	21.888	23.887	25.251	29.003	21.062	25.139	24.293	16.343	14.645	21.129	28.44	32.765	23.413	29.466	33.199	26.799	16.367	16.977	15.242	30.709	23.862	21.418	39.699	34.269	22.787	26.008	12.168	23.567	21.069	16.925	28.689	24.664	27.101	25.109	17.685	22.255	22.363	22.91	30.776	40.965	16.647	22.858	23.564	19.458	28.374
[truncated: 27 more columns]

## Sheet: Rotation RAnkleFlex B4FacoM
all values Right	mean	std	steps
1	1.45966	3.2689	1.944	2.112	2.144	-2.113	10.307	1.097	-1.275	3.971	1.546	6.949	1.989	-0.712	0.959	1.651	2.51	-1.552	3.903	-2.395	-2.535	2.897	5.652	2.066	-0.814	4.054	-2.528	3.102	0.305	0.112	2.39	2.383	2.961	4.719	4.695	0.27	-1.691	2.196	1.478	-0.857	-2.18	3.913	4.844	-2.09	-0.677	3.665	-9.25	5.925	2.207
2	1.62431	3.22416	2.20373	2.15	2.14061	-0.59401	10.4658	1.15247	0.265939	4.22465	0.915232	6.592	2.32284	-0.976	0.721	1.174	1.75	-1.007	3.903	-2.95745	-0.214	2.86674	6.511	2.89593	0.081	3.14385	-1.57421	2.93893	1.00862	-0.0484646	2.643	2.33633	2.87424	4.39027	5.78673	1.01538	-1.54995	1.4733	2.40818	-0.438485	-1.79834	3.87979	4.292	-3.00984	-0.273	4.166	-8.83473	6.01579	2.75309
3	1.90517	3.22465	2.93367	2.15	2.41509	0.749606	10.9562	1.69995	2.14302	5.13051	0.472505	6.592	3.43979	-0.607515	0.885889	0.689071	1.50192	-1.007	3.903	-3.33972	1.1761	2.15608	6.96088	3.52301	0.795848	2.70694	-0.820333	2.77934	1.46779	-0.202	3.28058	2.23045	2.85491	3.81918	6.93561	1.57262	-1.51395	0.956091	3.596	0.326121	-1.00877	3.58373	3.48788	-3.90226	0.122182	4.53578	-8.58509	6.34961	3.72136
4	2.34388	3.29734	4.06245	1.20973	3.37109	2.21509	11.1772	2.71985	4.27161	6.51497	0.426758	6.592	3.64024	0.24	1.76	0.199152	1.14509	0.543455	3.903	-3.43	1.752	2.30582	8.53167	4.00576	1.08491	2.67	-0.428	2.53882	1.63642	-0.54003	4.65982	2.55173	3.88009	3.04436	8.03673	1.696	-1.29427	0.847545	4.91482	1.35782	0.0153333	3.38118	2.47912	-4.314	0.644091	6.17867	-8.22627	6.23809	4.96118
5	2.9865	3.40467	5.45676	0.754	4.68558	3.69279	11.2451	4.09569	6.3399	8.1997	0.837626	6.42109	3.65754	1.59879	2.85	0.219606	1.46454	3.22036	6.60652	-2.815	2.72523	2.85365	9.37951	4.33105	0.850758	3.30515	-0.412788	2.13602	1.6487	-0.846838	5.95961	3.15476	5.15839	2.20109	9.02115	1.696	-0.731455	1.18209	6.27385	2.55758	1.22706	3.40997	2.206	-3.92974	1.36352	7.36133	-7.97955	5.90379	6.30255
6	3.74117	3.46783	6.96403	0.205152	6.20655	5.12658	11.506	5.67314	8.19272	10.0163	1.64414	5.79423	3.024	3.45624	4.16833	0.353	2.277	4.64267	6.97227	-2.815	4.102	3.73151	10.1448	4.38731	0.534515	4.46497	-0.622545	1.54825	1.5189	-0.76699	7.36915	3.957	6.50661	1.55327	9.86403	1.696	0.0997576	1.88579	7.5657	3.83348	2.61696	3.75842	2.206	-2.89329	2.29103	8.58633	-5.56173	5.31788	7.64382
7	4.53219	3.54836	8.46409	0.591909	7.774	6.48585	11.7609	7.30942	9.78682	11.8094	2.73473	6.07882	2.19873	4.938	5.61767	0.353	2.72882	4.928	8.29609	-0.498333	5.39076	4.85755	10.8258	4.01518	0.535121	4.704	-0.945727	0.834727	1.59542	-0.492	8.77964	4.41845	7.508	1.328	10.5543	3.66591	1.06761	2.84045	8.68527	5.11682	4.09315	4.425	2.206	-1.678	2.93	9.081	-3.47255	4.36891	8.94582
8	5.47062	3.68438	9.87755	0.947	9.29227	7.75138	11.9006	8.91306	11.1014	13.4517	4.00856	6.405	0.750283	6.3813	7.11844	0.353	4.92633	6.69961	9.05406	1.66493	6.03574	6.14935	11.4187	3.36541	0.876636	7.15882	-1.27373	0.294061	1.673	0.360343	10.0865	6.08827	8.40836	1.328	10.71	4.70885	2.115	3.93633	9.63218	6.35258	5.5883	5.36106	2.95852	-0.179495	4.08209	10.775	-1.48745	3.662	10.148
9	6.51562	3.79892	11.1553	2.94048	10.6902	8.90961	12.5588	10.4336	12.2075	14.8569	5.40001	6.405	0.547	7.73661	8.60133	2.82639	6.44661	7.27606	9.238	3.3864	6.61622	7.52155	11.9257	2.73457	1.47514	8.63079	-1.50797	0.252293	1.70197	1.66405	11.2083	7.19133	9.91979	1.328	11.4858	5.93231	2.86231	5.10655	10.4349	7.51021	7.03796	6.47342	6.9366	1.9597	5.34203	12.1746	-0.918545	2.38167	11.1971
10	7.57575	3.85837	12.2775	4.56927	11.9	9.96273	13.0369	11.8408	13.1516	15.9874	6.82018	7.40364	0.547	8.97818	10.01	4.68173	7.96527	7.608	10.4842	5.00218	7.19091	8.88991	12.3585	2.42055	2.33855	10.0456	-1.547	0.611	3.31236	1.97491	12.0855	8.298	10.8337	2.82118	11.5535	7.24445	5.09218	6.28927	11.1249	8.59482	8.37845	7.66036	9.01291	3.46936	6.30736	13.254	1.023	1.30955	12.0399
11	8.54088	3.88817	13.2325	5.117	12.9036	10.9315	13.5108	13.1256	13.9612	16.8448	8.19772	9.0621	0.547	10.118	11.2981	5.489	9.42281	7.76873	11.101	6.45293	7.87869	10.1886	12.7371	2.57672	3.38931	11.3447	-1.01155	1.88367	4.30279	3.774	12.7754	9.39588	11.6889	4.21936	12.0251	7.76782	6.71347	7.42139	11.7238	9.61709	9.60043	8.82252	9.65097	4.77911	7.22518	14.2281	2.37427	1.041	12.723
12	9.53882	3.84723	14.022	7.839	13.677	11.842	13.9506	14.2717	14.6591	17.4433	9.48422	9.513	0.110667	11.1837	12.4679	6.75522	10.7599	7.81133	11.6317	7.695	8.76889	11.3799	13.0784	3.20111	4.51111	12.5003	-0.124	3.30622	5.42944	4.85233	13.3563	10.464	12.498	5.574	12.218	9.198	8.23956	8.46667	12.2783	10.586	10.6951	9.89333	12.4607	5.90633	8.09467	15.0859	3.735	1.169	13.306
13	10.4431	3.73828	14.6552	9.27718	14.2063	12.7089	14.3641	15.2654	15.2363	17.8153	10.663	10.6512	0.684	12.1805	13.5173	7.93767	11.9655	7.77455	11.766	8.76161	9.88915	12.4508	13.4042	4.08148	5.63603	13.5169	0.832364	4.62206	6.68658	6.42645	13.884	11.4784	13.2613	6.94655	12.4021	10.735	9.56667	9.41273	12.8228	11.5065	11.6451	10.8433	13.7245	6.90973	8.91936	15.8153	4.80373	1.71409	13.834
14	11.2977	3.61986	15.1534	10.5199	14.4882	13.5316	14.736	16.0971	15.6549	18.0155	11.7423	11.9931	1.22788	13.0982	14.4367	8.8274	13.0292	7.68842	12.5474	9.693	11.1271	13.4028	13.7395	5.10825	6.73954	14.409	1.69345	5.86507	8.03898	7.47262	14.397	12.4182	13.9769	8.27109	12.5843	12.007	10.6511	10.2649	13.3593	12.3753	12.4039	11.6595	14.7135	7.88731	9.69279	16.4191	5.89573	2.47773	14.3265
15	12.06	3.4145	15.5319	11.5854	14.5698	14.2963	14.9414	16.7641	15.9053	18.0864	12.7317	12.9062	3.19161	13.9047	15.2233	9.62665	13.9541	7.59658	12.9634	10.5299	12.3508	14.2391	14.0946	6.23053	7.81515	15.1714	2.56755	6.97256	9.40158	8.41131	14.898	13.2633	14.6426	9.49836	12.7624	12.714	11.4961	11.0366	13.883	13.1883	13.0108	12.3283	15.4896	8.84603	10.3988	16.9069	7.03427	3.42367	14.7602
16	12.7413	3.25399	15.8018	12.5331	14.5096	14.9873	15.4285	17.2642	16.0062	18.0545	13.6233	13.7176	4.53573	14.5895	15.8833	10.3449	14.7405	7.54564	13.3665	11.3126	13.4219	14.9609	14.4563	7.40997	8.83418	15.8186	3.55173	7.95161	10.7072	9.27867	15.3571	13.9812	15.2457	10.6067	12.9311	14.1165	12.1419	11.7415	14.3858	13.9485	13.4972	12.8419	16.1498	9.7253	11.0083	17.2887	8.19318	4.46745	15.0943
17	13.3274	3.0529	15.9562	13.3588	14.355	15.5905	15.69	17.5835	15.9707	17.9536	14.416	14.3998	5.79081	15.1612	16.4351	11.0091	15.3728	7.54036	13.7678	12.0564	14.3001	15.5667	14.8077	8.5918	9.77393	16.3633	4.63694	8.78809	11.9048	10.1005	15.7345	14.5732	15.7964	11.6023	13.0876	14.6107	12.6711	12.3792	14.8524	14.6444	13.8921	13.2027	16.7361	10.5078	11.4841	17.574	9.28918	5.50021	15.3187
18	13.8358	2.90337	15.9908	14.0795	14.1525	16.0945	15.7951	17.7402	15.8401	17.8179	15.1109	14.9346	6.91106	15.6339	16.8956	11.6487	15.8645	7.56512	14.1582	12.7572	14.9746	16.0554	15.1329	9.72108	10.6197	16.8153	5.78206	9.49927	12.959	10.8851	15.9916	15.0338	16.2976	12.5094	13.2266	15.786	13.132	12.9434	15.2688	15.2633	14.2306	13.4096	17.2549	11.16	11.7854	17.7709	10.2603	6.45536	15.4355
19	14.2447	2.76014	15.9098	14.6868	13.9319	16.4918	16.1015	17.7533	15.6526	17.6788	15.7091	15.3185	7.92882	16.0192	17.269	12.2702	16.2056	7.59809	14.5221	13.4018	15.4224	16.4281	15.4122	10.7701	11.3648	17.1891	7.02245	10.1509	13.8834	11.6273	16.1265	15.3622	16.7518	13.3465	13.3454	15.786	13.5401	13.4212	15.6202	15.8024	14.5488	13.4779	17.7121	11.708	11.9021	17.891	11.0974	7.31164	15.4723
20	14.6063	2.65307	15.7308	15.1089	13.718	16.7774	16.151	17.6477	15.4414	17.5638	16.2212	15.5602	8.86532	16.3237	17.5483	12.8701	16.3931	7.62358	14.856	14.0048	15.6894	16.6882	15.6262	11.7284	12.052	17.4961	8.43676	10.7625	14.683	12.3321	16.1676	15.5665	17.1626	14.1152	13.4384	17.5796	13.9287	13.7968	15.8949	16.2799	14.8607	13.4352	18.1007	12.1748	11.8619	17.9438	11.8109	8.09158	15.4595
21	14.8938	2.55733	15.4772	15.3495	13.541	16.958	16.363	17.4474	15.2487	17.491	16.6629	15.6812	9.74759	16.5564	17.7483	13.4489	16.4346	7.61758	15.1574	14.5763	15.773	16.841	15.757	12.5825	12.7052	17.754	9.99521	11.3398	15.3427	13.0074	16.1454	15.6514	17.5437	14.815	13.497	18.1893	14.3192	14.0734	16.0787	16.7113	15.1848	13.3041	18.4081	12.5805	11.7027	17.9433	12.4227	8.82952	15.4098
22	15.1306	2.49454	15.1789	15.41	13.4344	17.0545	16.4517	17.1776	15.0937	17.4743	17.0422	15.6972	10.5651	16.7156	17.8787	14.0169	16.3487	7.556	15.4104	15.1112	15.6869	16.8938	15.8009	13.3223	13.3388	17.977	11.6637	11.8849	15.8241	13.6585	16.0841	15.6509	17.912	15.449	13.5182	18.7215	14.707	14.2689	16.1849	17.1	15.5285	13.1107	18.6677	12.9305	11.4661	17.9013	12.9598	9.53209	15.3268
23	15.3304	2.47497	14.8683	15.3453	13.4153	17.0941	16.5819	16.8689	14.9783	17.5264	17.3654	15.6239	11.3041	16.8153	17.9376	14.582	16.1859	7.444	15.5893	15.6123	15.4993	16.8688	15.7757	13.9561	13.9622	18.1723	13.3563	12.408	16.151	14.2862	16.0013	15.5907	18.262	16.026	13.5087	19.1857	15.0897	14.3987	16.228	17.4593	15.8791	12.8777	18.9052	13.1921	11.212	17.8289	13.434	10.187	15.215
24	15.4993	2.49431	14.5634	15.2052	13.4657	17.0906	16.681	16.5453	14.8948	17.6566	17.6534	15.4705	11.9748	16.872	17.8748	15.1593	15.98	7.30097	15.6957	16.1064	15.2512	16.7795	15.7011	14.4689	14.5726	18.339	14.9849	12.9443	16.3408	14.8956	15.9177	15.4961	18.5915	16.5426	13.4778	19.6022	15.4749	14.4748	16.2252	17.7864	16.2375	12.6222	19.1285	13.3807	10.9835	17.7294	13.8425	10.8058	15.0761
25	15.6483	2.54396	14.2824	15.0226	13.5648	17.0606	16.681	16.2271	14.8463	17.8677	17.921	15.2488	12.6002	16.9017	17.6717	15.7408	15.7573	7.15636	15.7465	16.6078	14.9698	16.6295	15.5946	14.8511	15.1586	18.477	16.4542	13.5107	16.4171	15.4895	15.8575	15.3839	18.9047	16.9972	13.4283	19.9851	15.8779	14.5136	16.1902	18.0758	16.5987	12.3575	19.3312	13.5299	10.7973	17.685	14.2043	11.409	14.9309
26	15.7866	2.61809	14.0459	14.8421	13.6868	17.0243	17.0438	15.9296	14.8341	18.1538	18.1715	14.9775	13.1711	16.9224	17.3963	16.2945	15.5398	7.02848	15.7503	17.1101	14.6746	16.4205	15.4685	15.1081	15.7097	18.5903	17.7149	14.0471	16.4067	16.0611	15.8416	15.263	19.2065	17.3937	13.3564	20.3225	16.3046	14.5252	16.1381	18.3172	16.9369	12.0909	19.5054	13.6585	10.6688	17.5046	14.5381	12.0126	14.7959
27	15.9051	2.70428	13.8641	14.7085	13.8015	16.9875	17.316	15.6703	14.8338	18.5101	18.4013	14.6783	13.6836	16.9401	17.1194	16.8253	15.3512	6.92239	15.6772	17.6061	14.384	16.1558	15.3255	15.2645	16.1935	18.687	18.6632	14.5144	16.3509	16.5986	15.8852	15.1492	19.5047	17.7363	13.2566	20.5943	16.7447	14.5166	16.0813	18.5046	17.2378	11.8323	19.6466	13.7602	10.6163	17.341	14.8618	12.6344	14.6791
28	16.0091	2.79515	13.7417	14.656	13.8982	16.9393	17.4996	15.4585	14.8204	18.9269	18.6064	14.3645	14.1606	16.9476	16.879	17.3266	15.1962	6.83455	15.5156	18.0929	14.1218	15.8395	15.1674	15.3613	16.5787	18.7748	19.3215	14.9101	16.2804	17.0995	15.9766	15.0568	19.8073	18.0243	13.1306	20.8014	17.1796	14.4925	16.0209	18.6375	17.4996	11.5966	19.7607	13.8246	10.6269	17.193	15.1824	13.2659	14.5812
29	16.1063	2.88999	13.6705	14.6838	13.9702	16.8736	17.8659	15.3018	14.774	19.3882	18.7887	14.0468	14.6335	16.9408	16.7006	17.8002	15.0723	6.75085	15.2758	18.5685	13.9052	15.4884	14.9961	15.4196	16.8447	18.8624	19.7665	15.2728	16.2147	17.5789	16.1094	14.9929	20.1118	18.2566	12.9862	20.9432	17.5796	14.4595	15.9553	18.7246	17.717	11.3829	19.8713	13.8791	10.6883	17.0369	15.5095	13.889	14.4963
30	16.1931	2.98541	13.6448	14.7768	14.0112	16.7972	18.0989	15.2056	14.6942	19.8911	18.9533	13.739	15.1285	16.9255	16.589	18.2535	14.9756	6.65673	14.9735	19.0258	13.7518	15.1172	14.8191	15.4545	16.95	18.9573	20.043	15.6258	16.1584	18.0386	16.2776	14.9647	20.3977	18.4346	12.836	21.0152	17.9347	14.4238	15.8828	18.7738	17.8829	11.1557	19.9831	13.9277	10.7847	16.8747	15.8467	14.5094	14.4158
31	16.2752	3.08419	13.6678	14.9042	14.016	16.7266	18.3295	15.1648	14.6365	20.4217	19.1004	13.4536	15.6654	16.9143	16.547	18.6654	14.9021	6.55436	14.6195	19.4639	13.6581	14.7342	14.65	15.4875	16.9082	19.0624	20.2566	15.9713	16.1104	18.4744	16.4694	14.9677	20.6494	18.5648	12.6864	21.034	18.2517	14.387	15.8092	18.7863	17.9975	10.8963	20.1018	13.9662	10.8968	16.7087	16.2019	15.1515	14.3354
32	16.3552	3.18345	13.739	15.0442	13.9998	16.681	18.593	15.1782	14.6589	20.9343	19.227	13.2002	16.231	16.9141	16.5652	19.025	14.847	6.45167	14.2285	19.8819	13.6159	14.3418	14.5024	15.5417	16.7447	19.1701	20.4506	16.3266	16.0769	18.8768	16.6685	14.9852	20.8542	18.657	12.5471	21.0071	18.5419	14.3462	15.7359	18.7596	18.0603	10.6325	20.2357	14.0083	11.0109	16.5451	16.5777	15.8194	14.2599
33	16.4308	3.27824	13.8562	15.1705	13.9875	16.6711	18.9241	15.2339	14.7971	21.4136	19.3232	12.9849	16.7695	16.9133	16.6269	19.3149	14.8051	6.36136	13.8071	20.2749	13.6326	13.9454	14.3842	15.6141	16.4672	19.2515	20.6418	16.7194	16.0559	19.2448	16.869	15.0133	21.0052	18.7183	12.4336	20.9373	18.8061	14.3011	15.6612	18.6998	18.0786	10.3888	20.3877	14.0556	11.1295	16.3857	16.9699	16.5092	14.2008
34	16.503	3.36956	14.012	15.28	13.995	16.7017	19.3313	15.3163	14.9943	21.848	19.3703	12.8053	17.271	16.897	16.7153	19.512	14.771	6.291	13.363	20.647	13.712	13.5473	14.2867	15.6953	16.1203	19.274	20.845	17.152	16.04	19.5867	17.064	15.061	21.115	18.747	12.355	20.8347	19.047	14.255	15.585	18.615	18.0673	10.183	20.5723	14.0833	11.251	16.2343	17.376	17.205	14.16
35	16.5668	3.45772	14.188	15.3701	14.0312	16.7727	19.7938	15.4124	15.047	22.2023	19.3594	12.6545	17.7664	16.8553	16.8163	19.6394	14.7385	6.23955	12.9056	21.0058	13.8684	13.1439	14.1939	15.7745	15.7372	19.2354	21.0662	17.6256	16.0244	19.9107	17.2548	15.1336	21.1852	18.7487	12.3198	20.71	19.2721	14.2063	15.5103	18.5118	18.0364	10.0233	20.7895	14.0767	11.3745	16.0928	17.7972	17.8766	14.1593
36	16.6254	3.54312	14.3618	15.4324	14.0741	16.8802	20.3213	15.5124	15.1071	22.4611	19.2971	12.5223	18.2595	16.7932	16.9241	19.7041	14.698	6.20385	12.4402	21.3486	14.1087	12.7387	14.1005	15.8517	15.3536	19.1652	21.281	18.144	15.9989	20.2233	17.4418	15.2207	21.2025	18.7316	12.325	20.5661	19.4877	14.1548	15.4418	18.3943	17.993	9.90558	21.0237	14.0081	11.4936	15.9566	18.2339	18.505	14.2098
37	16.6778	3.62696	14.5318	15.4475	14.0854	17.0156	20.91	15.604	15.1875	22.63	19.1853	12.4007	18.7518	16.7191	17.033	19.6965	14.6454	6.19427	11.9711	21.6619	14.423	12.3411	13.9986	15.9355	14.9936	19.0741	21.4932	18.6954	15.9479	20.5228	17.6198	15.3178	21.1645	18.7033	12.3688	20.3978	19.7015	14.0988	15.392	18.2663	17.9413	9.83382	21.2324	13.8603	11.6089	15.819	18.6892	19.0808	14.3068
38	16.7212	3.71153	14.6993	15.4341	14.02	17.1677	21.5161	15.6765	15.158	22.7152	19.0169	12.2871	19.2446	16.6365	17.142	19.6377	14.581	6.21336	11.5015	21.9429	14.8116	11.9529	13.8708	16.0362	14.6605	18.9517	21.7075	19.2719	15.873	20.8053	17.7831	15.4218	21.0893	18.6658	12.4526	20.1964	19.9153	14.0371	15.3715	18.1266	17.892	9.80415	21.3941	13.6759	11.729	15.68	19.1663	19.6068	14.4268
39	16.7494	3.80124	14.859	15.4232	13.8159	17.3267	22.1106	15.7276	14.6671	22.7168	18.8074	12.1838	19.7344	16.5449	17.2527	19.5308	14.5047	6.25885	11.0247	22.1952	15.2699	11.5727	13.7214	16.153	14.3557	18.7858	21.9175	19.8722	15.7781	21.0714	17.9255	15.5271	20.9937	18.6205	12.5749	19.9526	20.1198	13.9627	15.3869	17.9785	17.8535	9.8087	21.5009	13.4783	11.8722	15.5393	19.6648	20.076	14.5498
40	16.7691	3.89423	15.0047	15.4337	13.4828	17.4835	22.666	15.7512	14.2673	22.6264	18.5789	12.0907	20.2246	16.4477	17.3663	19.3889	14.4294	6.32273	10.5435	22.4297	15.7755	11.2104	13.5535	16.2818	14.0715	18.5753	22.1335	20.4719	15.6703	21.3215	18.0531	15.6275	20.8848	18.5671	12.7226	19.6706	20.3112	13.8642	15.4258	17.8279	17.8294	9.84555	21.5552	13.2741	12.0488	15.3933	20.1815	20.4583	14.6444
41	16.7848	3.98576	15.1385	15.4518	13.0608	17.6326	23.1697	15.7474	14.144	22.4294	18.3474	12.0117	20.7139	16.3507	17.4768	19.2377	14.3742	6.40115	10.0695	22.6508	16.3174	10.876	13.3545	16.4185	13.8093	18.3216	22.3595	21.0418	15.5555	21.5511	18.1673	15.7189	20.7675	18.5035	12.8703	19.3553	20.4841	13.7397	15.467	17.6735	17.8171	9.913	21.589	13.21	12.2612	15.2384	20.711	20.7446	14.6902
42	16.7772	4.09821	15.2625	15.4522	12.5997	17.764	23.6205	15.7126	13.4916	22.394	18.124	11.946	21.1912	16.2486	17.5679	19.0955	14.3332	6.50242	9.61776	22.8503	16.8764	10.5679	13.1125	16.5626	13.5639	18.0219	22.5833	21.5856	15.4388	21.7637	18.2748	15.7919	20.6508	18.4301	12.9986	19.0088	20.62	13.5986	15.499	17.5102	17.8051	10.0171	21.6024	12.8274	12.316	15.0801	21.251	20.9297	14.6679
43	16.7642	4.19923	15.3835	15.401	12.1493	17.8645	24.0172	15.6444	13.1871	22.394	17.9234	11.8872	21.6443	16.137	17.621	18.9752	14.2984	6.62127	9.20927	23.0006	17.085	10.2822	12.8167	16.717	13.3084	17.6786	22.7909	22.0906	15.3291	21.9534	18.3701	15.8416	20.5384	18.3472	13.1046	18.6353	20.6627	13.4519	15.5233	17.3418	17.7889	10.1622	21.5811	12.6029	12.694	14.927	21.7952	21.0234	14.5665
44	16.7299	4.28292	15.4995	15.3093	11.7564	17.9342	24.3618	15.5382	12.9671	21.1612	17.7624	11.8268	22.062	16.0225	17.632	18.8697	14.2678	6.74409	8.84973	23.095	17.857	10.0181	12.4653	16.8715	13.0223	17.475	22.9715	22.5401	15.2342	22.1197	18.4361	15.8562	20.4185	18.2575	13.1952	18.235	20.8033	13.3143	15.5448	17.1682	17.7693	10.3277	21.559	12.3918	12.811	14.791	22.3281	21.0398	14.4215
45	16.6794	4.37525	15.6037	15.2097	11.446	17.98	24.6649	15.3903	12.8602	20.596	17.6451	11.7561	22.4196	15.8973	17.5484	18.7718	14.2271	6.855	8.54133	23.1222	18.2148	9.771	12.0573	17.0132	12.7059	16.971	23.1057	22.9391	15.1623	22.2437	18.4667	15.83	20.2663	18.158	13.2577	17.8287	20.9182	13.1863	15.5587	16.9867	17.7486	10.5177	21.5046	12.1681	12.811	14.6894	22.833	20.9603	14.243
46	16.6223	4.46522	15.686	15.1135	11.2265	18.001	24.9315	15.359	12.8531	20.3342	17.5485	11.6727	22.7015	15.7518	17.538	18.6665	14.147	6.939	8.27309	23.0745	18.7392	9.53655	11.5922	17.1225	12.3506	16.3549	23.2055	23.2695	15.1097	22.3247	18.4619	15.7713	20.0857	18.0471	13.277	17.4288	20.9734	13.0543	15.5475	16.7939	17.7166	10.7575	21.42	11.9059	12.9392	14.643	23.2918	20.7679	14.0275
47	16.5265	4.54903	15.7358	15.0066	11.1057	17.9845	25.1637	14.988	12.9213	19.156	17.495	11.608	22.9099	15.5884	17.1464	18.524	14.0013	6.98106	8.02897	22.9618	19.0283	9.30196	11.0693	17.184	11.9493	15.7911	23.2759	23.5342	15.0473	22.3733	18.4155	15.744	19.8797	17.9258	13.277	17.0271	21.2352	12.8992	15.4908	16.5855	17.6623	11.0489	21.3162	11.576	12.9335	14.6529	23.7247	20.4868	13.7862
48	16.4036	4.63304	15.7406	14.8603	11.0579	17.95	25.3674	14.9037	13.0441	18.5774	17.495	11.5295	22.964	15.428	16.8031	18.3241	13.891	6.9717	7.8003	22.7958	19.161	9.03716	10.4827	17.1961	11.5179	15.1422	23.3086	23.7415	14.9546	22.3922	18.3285	15.5675	19.6547	17.7889	13.277	16.6248	21.304	12.7138	15.3684	16.3504	17.5725	11.3591	21.163	11.1964	12.83	14.732	24.1495	20.1496	13.5085
49	16.2166	4.71551	15.6855	14.7243	11.0413	17.838	25.5434	14.4076	13.1922	16.9622	17.116	11.398	22.964	15.32	16.3633	18.0746	13.5613	6.86427	7.56718	22.592	19.161	8.72824	9.8433	17.1659	11.0691	14.4029	23.2957	23.8825	14.8254	22.3746	18.2115	15.447	19.4043	17.638	13.277	16.2229	21.5264	12.5074	15.1492	16.0802	17.4136	11.6525	20.72	10.8156	12.7059	14.804	24.5756	19.7722	13.169
50	16.0223	4.79936	15.5628	14.6366	11.0195	17.686	25.6839	14.0535	13.3436	15.8243	16.7668	11.2784	23.0006	14.9179	15.8311	17.777	13.418	6.777	7.31773	22.4364	19.3139	8.37491	9.15506	17.1029	10.6361	13.5727	23.1982	23.97	14.6552	22.3106	18.0633	15.3367	19.1241	17.4802	13.277	15.8168	21.6091	12.2762	14.8275	15.7701	17.1431	11.9038	20.3142	10.4637	12.5524	14.948	25.0027	19.3643	12.7588
51	15.7445	4.91246	15.3624	14.5955	10.9565	17.3845	25.7975	13.6337	13.4888	14.5951	16.3871	11.0656	23.0075	14.5615	15.2089	17.4329	12.6686	6.58758	7.23785	21.9762	19.634	7.98104	8.41688	16.9925	10.2341	12.6602	22.9843	24.0285	14.56	22.265	17.871	15.167	18.8083	17.3171	12.2168	15.467	21.6389	12.0125	14.4008	15.4074	16.7542	12.0867	19.8296	10.1168	12.4406	15.018	25.4138	18.9207	12.2584
52	15.4463	5.01095	15.0728	14.5769	10.8356	16.8638	25.89	13.1443	13.6245	14.045	15.9258	10.8778	22.859	14.0865	14.496	17.0576	12.1399	6.31127	6.74455	21.5897	19.742	7.57106	7.63224	16.8199	9.88415	11.6725	22.6289	24.0675	14.2357	22.0571	17.6236	14.8635	18.4521	17.1481	11.8025	15.2037	21.6213	11.909	14.248	14.9789	16.2407	12.1783	19.695	9.75267	12.3005	15.0527	25.528	18.4306	11.6715
53	15.0692	5.11019	14.6903	14.566	10.6665	16.3366	25.955	12.6061	13.7568	12.4072	15.3956	10.6158	22.7854	13.4736	13.6778	16.6544	11.5554	6.08952	6.40948	21.121	19.7109	7.15939	6.81004	16.599	9.5794	10.6157	22.1197	24.0616	14.1228	21.99	17.3327	14.5635	18.0597	16.9645	11.49	14.924	21.562	11.909	13.1929	14.473	15.677	12.1797	18.5988	9.34675	12.0944	14.9627	26.05	17.8696	11.0405
54	14.672	5.19241	14.243	14.5326	10.4585	15.6708	25.9973	12.0336	13.8873	11.625	15.073	10.51	22.2781	12.6925	12.7391	16.2161	10.9162	5.86755	6.298	20.5596	19.661	6.7396	5.9691	16.3437	9.26872	9.49391	21.4925	23.9423	13.5373	21.5748	17.235	14.2578	17.6461	16.7419	11.185	14.924	21.4854	10.9574	12.3631	13.868	15.2095	12.1091	17.813	8.88356	11.8025	14.94	26.1996	17.192	10.524
55	14.1738	5.2566	14.0688	14.4537	10.244	14.8612	26.0106	11.4015	14.0058	9.708	14.3584	9.88745	21.8075	11.6897	11.669	15.7493	10.756	5.693	6.19991	19.8942	19.1925	6.30682	5.14945	16.0608	8.92045	8.499	20.7257	23.7112	13.0512	21.262	16.5736	13.9247	17.2325	16.4621	10.5915	14.5849	21.3797	10.5091	11.3849	13.1261	14.0174	11.9819	17.554	8.439	11.4322	14.94	26.1655	16.3799	9.85264
56	13.5882	5.34355	13.0957	14.309	10.1343	13.9034	25.9864	10.6628	14.0982	8.28556	13.4802	9.21844	21.1784	10.4573	10.4524	15.2537	9.52133	5.592	5.07067	19.1029	18.6248	5.85611	4.40133	15.757	8.50744	7.75167	19.8123	23.3831	12.4552	20.8936	16.0717	13.5413	16.8163	16.438	10.2333	14.101	21.2023	10.163	10.912	12.247	13.1117	11.921	15.8837	8.00233	10.997	14.48	26.142	15.407	9.469
57	12.9542	5.45744	12.3999	14.2473	9.915	12.7968	25.9332	9.7829	14.112	7.09969	12.7972	8.57715	20.3481	8.99673	9.10444	14.7232	8.77003	5.32455	4.4913	18.486	17.8602	5.39156	3.75493	15.4392	8.01019	5.65482	18.7473	22.9612	11.837	20.4702	15.4837	13.0872	16.382	15.6695	9.88476	14.0103	20.9457	9.699	9.201	11.2118	12.1508	11.6098	14.7639	7.26641	10.4937	14.48	25.586	15.121	7.856
58	12.3027	5.50506	11.5596	13.7842	9.72191	11.5573	25.8565	8.73821	14.112	5.91827	12.749	7.87067	19.669	7.31264	7.63867	14.1711	7.97773	5.255	3.84364	17.3806	16.9176	4.92173	3.19364	15.251	7.36909	4.16864	17.4936	22.4421	11.837	20.096	15.269	12.5426	15.9002	15.1479	9.51627	13.968	20.6172	8.87382	8.77027	10.002	11.476	11.2742	13.5854	6.70182	9.90336	14.319	25.0827	12.9004	6.71491
59	11.502	5.63037	10.4944	13.2952	9.54339	10.2216	25.7631	7.50502	13.8093	4.72223	12.429	7.09939	18.3858	5.40415	6.08044	13.6246	7.13551	4.97767	3.66988	16.9	15.8428	4.44699	2.65832	14.7977	6.56224	2.58118	16.0893	21.7791	10.5169	19.702	13.9841	11.8702	15.3338	14.5449	9.07133	13.8506	20.1895	8.27824	6.48755	8.63285	10.472	10.8765	12.3816	6.17892	9.19952	13.9326	24.3259	11.3901	5.43427
60	10.5967	5.74102	9.17652	12.5305	9.23588	10.131	25.6514	6.0529	13.396	3.46698	11.0067	6.27198	16.6205	3.27118	4.45878	13.4111	6.23625	4.65876	2.26727	14.8549	15.434	3.95031	2.08133	14.2706	5.64457	0.909667	14.5424	20.971	9.0812	18.9429	13.041	11.0754	14.6501	13.8456	8.46742	13.7852	19.6162	8.169	5.14727	7.11891	9.24157	10.3181	11.18	5.677	8.33442	13.7648	23.2217	9.79833	4.00973
61	9.64574	5.88253	7.64218	11.4561	8.64745	10.008	25.5098	4.34648	13.0288	2.425	10.4815	5.434	15.0198	0.885636	2.789	12.7333	5.25942	4.22909	1.31209	13.6238	14.9207	3.39664	1.40052	13.774	4.66958	-0.851273	12.8525	20.0148	8.01373	18.3402	11.9832	10.1702	13.7963	13.0279	7.65791	13.446	18.8686	8.05091	3.81782	5.43973	8.29264	9.55682	9.98424	5.31724	7.29982	13.5503	21.7383	8.18355	2.44755
62	8.47401	6.0476	5.92636	10.0741	7.6637	5.96008	25.3177	2.3524	12.0315	1.42768	9.93625	5.29048	13.326	-1.168	1.04789	12.359	4.18984	3.60927	0.250455	12.3549	13.014	2.75229	0.544081	13.3334	3.68364	-2.73315	10.9885	18.8663	6.85672	17.6348	10.7824	9.14824	12.7003	12.0914	6.60988	12.9311	17.8849	6.78709	2.50921	3.55039	7.32181	8.55797	8.74507	4.45555	6.09803	13.2097	19.9195	6.57342	0.696091
63	7.16652	6.22085	4.02048	8.28564	6.2047	4.50579	25.0416	0.00478788	11.1332	-1.53382	9.32287	3.52629	11.5999	-3.11682	-0.825	11.8909	3.01357	2.77885	-0.888	11.204	11.6747	1.99756	-0.605051	11.9173	2.69783	-4.78794	8.90758	17.5195	5.61233	16.767	9.42158	8.00767	11.2691	11.0532	5.2887	12.1768	16.5875	6.528	1.21939	1.35479	6.31656	7.31664	7.35605	3.7878	5.8097	12.6557	17.7992	4.97752	-1.29918
64	5.72429	6.60325	1.88345	6.09118	4.17145	3.05464	24.6533	-2.71291	10.0055	-3.79873	8.59118	2.44318	11.126	-7.49609	-2.921	11.2358	1.69473	1.72309	-2.09227	10.1935	11.1746	1.11464	-2.11091	10.6383	1.696	-7.08164	6.691	15.929	4.26191	15.6722	7.90255	6.74755	9.49164	9.92773	3.64827	11.2707	14.9426	6.15764	-0.0687273	-1.30509	5.27882	5.83236	5.72773	3.08073	3.02918	12.596	16.9579	3.38091	-3.59873
65	4.02411	6.78307	-0.528485	3.40115	1.63103	1.58655	24.1244	-5.80131	9.394	-6.21937	7.66278	1.16173	8.15719	-8.647	-5.34167	10.3383	0.173061	0.427636	-2.829	8.981	9.6972	0.0682727	-4.05434	9.0603	0.646747	-9.66194	4.36115	14.1535	2.77956	14.286	6.23673	5.34603	7.34427	8.731	1.62982	10.1438	12.9397	5.57091	-1.38867	-4.51624	4.19793	5.32	3.7417	2.29016	1.09006	10.6051	12.9705	1.71845	-6.36082
66	2.0612	7.13779	-3.22297	0.202	-1.40979	0.0561212	23.4182	-9.15219	6.90641	-8.50482	6.4317	-0.422475	6.3818	-11.9765	-7.95233	9.09382	-1.67019	-1.13661	-4.64642	6.297	8.69405	-1.20128	-6.4814	7.14982	-0.478909	-12.4519	1.92964	12.2639	1.14914	12.703	4.39312	3.76815	4.78506	7.47809	-0.832121	8.77558	10.5156	5.01473	-2.81255	-8.13479	3.01547	2.25215	1.22963	1.78649	0.276	9.05089	10.4145	1.119	-9.51427
67	-0.0946667	7.45765	-6.09	-3.401	-4.939	-1.60533	22.5187	-12.537	4.78433	-9.323	4.84567	-2.42867	4.424	-13.634	-10.4267	7.515	-3.81767	-2.993	-6.7	5.11033	7.75167	-2.78	-9.291	4.923	-1.75433	-15.191	-0.618	10.2343	-0.672333	11.4827	2.319	1.956	1.842	6.168	-3.729	7.085	7.603	4.26	-4.459	-11.772	1.634	-0.289	-1.64767	-0.00366667	-3.589	7.142	7.817	-2.314	-12.798
68	-2.44153	7.70498	-8.79373	-7.05258	-8.81345	-3.47804	21.3803	-15.6452	3.595	-11.1731	2.82493	-4.93477	2.12586	-13.8848	-12.3713	5.56019	-6.0119	-5.15512	-8.93218	2.737	6.92811	-4.75016	-12.1906	2.36789	-3.2154	-17.4336	-3.38833	8.05805	-2.76101	7.76192	-0.147	-0.261606	-1.25342	4.77245	-6.85379	5.05238	4.29787	3.17755	-6.558	-14.8195	-0.0275657	-2.92421	-4.5517	-1.72411	-6.08691	4.90689	5.737	-4.95588	-15.6442
69	-4.77395	7.48114	-10.9561	-10.1686	-12.5217	-5.58637	19.9139	-16.182	-0.679859	-12.1269	0.25901	-7.86779	-0.587545	-13.3012	-13.5052	3.08884	-7.8658	-7.51318	-11.431	-1.37822	6.22162	-7.10355	-14.7933	-0.574152	-4.95227	-18.8957	-6.44427	5.68531	-5.22485	4.74974	-3.01327	-2.94221	-4.05761	3.23136	-9.77839	2.56458	0.69201	1.69761	-9.11	-16.9046	-1.89477	-5.53009	-6.8584	-4.17237	-8.20388	2.42522	3.33973	-7.882	-17.5884
70	-7.01328	7.13764	-12.3033	-12.1785	-15.5295	-7.81676	18.1222	-19.7469	-4.19755	-12.0204	-2.8913	-10.9781	-3.39609	-12.1307	-13.7437	0.115455	-9.03906	-9.89509	-13.8319	-4.54142	5.62742	-9.68209	-16.7082	-3.944	-7.19442	-19.4152	-9.81464	3.01885	-7.92418	1.44279	-6.11609	-6.00564	-6.21536	1.43955	-12.1104	-0.550879	-2.88721	-0.282455	-11.9012	-17.872	-3.65067	-7.661	-8.2377	-7.28609	-9.63164	-0.123667	-0.588091	-10.6689	-18.2284
71	-8.86699	6.53791	-12.7213	-12.8254	-17.3689	-9.91411	15.9838	-20.3878	-7.89729	-11.3779	-6.47826	-13.9381	-5.84332	-10.6419	-13.1712	-3.2983	-9.28804	-12.0241	-15.7043	-6.96029	5.13908	-12.2146	-17.7152	-7.66321	-9.92711	-18.9894	-13.1358	0.0910303	-10.4873	-1.72253	-9.04985	-9.12588	-7.50942	-0.711	-13.5671	-3.9902	-5.91929	-2.82421	-14.5254	-17.7824	-5.00636	-8.92891	-8.57951	-10.7814	-10.2428	-2.46544	-3.71673	-12.8351	-17.3388
72	-10.0824	5.92537	-12.2656	-12.3546	-17.6136	-11.5845	13.964	-20.1286	-11.3758	-10.3516	-10.1453	-16.4111	-7.57783	-9.06636	-11.9768	-6.74652	-8.74112	-13.6177	-16.5574	-8.42383	4.79524	-14.4063	-17.8517	-11.3077	-12.8377	-17.7519	-15.7938	-2.80753	-12.4996	-4.22957	-11.1885	-9.73827	-7.86788	-3.23191	-14.0387	-7.27563	-8.02921	-5.80809	-16.5172	-16.8375	-5.79109	-9.16291	-7.88968	-13.9223	-10.0009	-4.32322	-6.77927	-14.0155	-15.3272
73	-10.6811	5.47743	-11.107	-10.957	-16.5608	-12.613	11.7282	-19.1352	-13.9148	-9.10555	-13.3795	-18.1194	-8.35591	-7.56218	-11.847	-9.63118	-7.63445	-14.4921	-16.3712	-8.79973	4.62409	-16.0223	-17.2414	-14.3496	-15.1925	-15.9222	-16.9933	-5.13418	-13.5499	-5.76318	-12.2708	-13.467	-7.39391	-5.94064	-13.5873	-9.68082	-8.981	-8.90355	-17.515	-15.3027	-5.90755	-8.44109	-6.56364	-16.0654	-9.20518	-5.509	-9.33745	-14.0953	-12.5044
74	-10.5785	5.14858	-9.46921	-9.17639	-14.5689	-12.877	8.09116	-17.6182	-15.2032	-7.78027	-15.7992	-18.9417	-8.468	-6.22697	-8.80844	-11.4897	-6.20615	-14.5634	-15.2555	-8.25676	4.59993	-16.9346	-16.0786	-16.379	-16.5163	-13.869	-16.7736	-6.52694	-13.6371	-6.25902	-12.2876	-14.1455	-6.41064	-8.49227	-12.402	-10.9206	-8.76567	-11.6463	-17.5739	-13.4474	-5.49948	-7.02439	-4.93086	-16.6509	-8.06621	-5.91378	-9.984	-13.3624	-10.634
75	-9.90874	5.0479	-7.62452	-7.30221	-12.0423	-12.5894	5.7444	-15.7929	-15.1966	-6.46021	-17.1981	-18.9218	-8.468	-5.09836	-7.21222	-12.0473	-5.891	-14.104	-13.4322	-7.25495	4.72434	-17.1334	-14.578	-17.235	-16.5429	-13.0472	-15.238	-6.7354	-12.9399	-5.79494	-11.4062	-13.7845	-5.15679	-10.5141	-10.7442	-10.9944	-7.68706	-13.6158	-16.8257	-11.532	-4.71783	-5.23342	-3.23513	-15.9305	-6.73824	-5.69956	-11.694	-12.0759	-6.66127
76	-8.78999	4.97979	-5.777	-5.50773	-9.38064	-11.7228	4.20267	-13.8408	-13.9432	-5.19415	-17.5752	-18.2122	-8.468	-4.14836	-5.781	-11.6844	-3.2163	-14.104	-11.1833	-6.11394	4.97485	-16.6772	-12.9322	-16.891	-15.4238	-9.33245	-12.8083	-6.17758	-11.6902	-4.7967	-9.84873	-12.5824	-3.83164	-11.7373	-8.87564	-9.99394	-6.0027	-14.6934	-15.4703	-9.74209	-3.68418	-3.35918	-1.69	-14.3265	-5.32818	-5.021	-11.4326	-10.4841	-4.375
77	-7.40236	4.83449	-4.04273	-3.83997	-6.91497	-10.4439	3.50867	-11.8849	-11.938	-4.00185	-17.0612	-17.0034	-6.29669	-3.32785	-4.51789	-10.663	-2.238	-12.421	-8.86803	-5.08969	5.3122	-15.6956	-11.2854	-15.6843	-13.5962	-7.32403	-10.0716	-5.11797	-10.1276	-3.58618	-7.98376	-10.7978	-2.58218	-12.0616	-7.01452	-8.40164	-4.11449	-14.9082	-13.7104	-8.16885	-2.48635	-1.62636	-1.129	-12.2385	-3.91488	-4.03856	-10.4303	-8.78773	-2.58109
78	-5.90528	4.6382	-2.488	-2.361	-4.82767	-8.95611	3.53356	-10.0008	-9.58533	-2.889	-15.8394	-15.4796	-5.21956	-2.58767	-3.40011	-9.24644	-1.16744	-9.87767	-6.71433	-4.24556	5.70833	-14.3429	-9.74011	-13.9468	-11.3619	-5.55233	-7.468	-3.86833	-8.49389	-2.41778	-6.05233	-8.77367	-1.47833	-11.549	-5.275	-6.61633	-2.34189	-14.3917	-11.7847	-6.84133	-1.207	-0.144667	0.622	-10.1288	-2.54067	-2.88689	-8.957	-7.13833	-0.635
79	-4.53562	4.33947	-1.12545	-1.703	-3.21582	-7.41039	3.98103	-8.20094	-7.23552	-1.85439	-14.1305	-13.7903	-4.21327	-1.89564	-2.40167	-7.72382	-0.311	-9.398	-4.85655	-3.53315	6.115	-12.7829	-8.31797	-11.9584	-9.03818	-4.02445	-5.25291	-2.64855	-6.92121	-1.49224	-4.19418	-6.75282	-0.515727	-10.3395	-3.71027	-4.93655	-0.804515	-13.3225	-9.84745	-5.74436	0.109697	1.05682	1.35909	-8.23306	-1.24436	-1.66867	-7.15391	-5.60173	0.165091
80	-3.19566	4.05166	0.0613939	0.16097	-2.12052	-5.91336	4.56319	-6.47924	-5.14731	-0.899162	-12.1822	-12.028	-3.25343	-1.23818	-1.50111	-6.24835	0.945111	-9.398	-3.38273	-2.86563	6.50771	-11.1385	-7.01101	-9.93204	-6.79461	-2.72342	-3.52467	-1.56795	-5.47327	-0.863475	-2.51148	-4.86782	0.329576	-8.72673	-2.33515	-3.51082	0.440414	-11.9044	-7.96639	-4.83721	1.42697	2.00024	1.91146	-6.64466	-0.0731515	-0.455333	-5.22845	-4.21264	0.650182
81	-1.99445	3.66112	1.08424	1.25242	-1.441	-4.53372	5.15972	-4.84997	-3.39305	-0.0302222	-10.2146	-10.2446	-2.30025	-0.620515	-0.686889	-4.89192	1.27551	-5.33779	-2.24836	-2.15999	6.85818	-9.49167	-5.81238	-8.02891	-4.76613	-1.63091	-2.28661	-0.616162	-4.18891	-0.45499	-1.03485	-3.1803	1.0903	-6.93464	-1.13648	-2.34323	1.42131	-10.3188	-6.1773	-4.10439	2.70197	2.73758	2.32477	-5.30933	0.955364	0.713111	-4.533	-3.07615	0.944273
82	-0.994158	3.33553	1.97318	2.258	-1.04509	-3.28973	5.71236	-3.34582	-2.86509	0.743455	-8.35318	-8.46827	-1.34309	-0.0617273	-0.607	-3.646	0.943273	-4.058	-1.36155	-1.39045	7.15391	-7.89736	-4.71727	-6.32227	-2.99164	-0.700273	-1.40018	0.232364	-3.06291	-0.178727	0.244727	-1.72045	1.69	-5.14845	-0.0965455	-1.525	2.21945	-8.72164	-4.52364	-3.51791	3.88818	3.31764	2.60527	-4.811	1.85236	1.824	-1.68691	-2.52827	1.12836
83	-0.0803425	3.05674	2.74391	3.13421	-0.816273	-2.18138	6.20728	-2.88	-0.924889	1.40301	-6.67483	-6.72092	-0.40901	0.41597	0.648222	-2.50555	0.0490404	-2.88394	-0.640152	-0.565929	7.39528	-6.38512	-3.7178	-4.84089	-1.47392	0.0896061	-0.795212	0.997616	-2.09396	0.053404	1.33506	-0.439364	2.10718	-3.49755	0.79497	-0.923485	2.88491	-7.18206	-3.01867	-3.203	4.94366	3.76203	2.7672	-3.35346	2.62815	2.86867	-0.467455	-2.60876	1.25955
84	0.68455	2.85577	3.3997	3.85697	-0.651788	-1.19353	6.64274	-0.987626	-0.073202	1.90943	-5.21167	-5.02557	0.453727	0.794242	1.144	-1.4537	-1.01963	-1.79403	-0.0228485	0.261202	7.57615	-4.96976	-2.81769	-3.59321	-0.248848	0.740212	-0.332424	1.69928	-1.28701	0.320556	2.22936	0.695788	3.02658	-2.05973	1.53088	0.120727	3.43912	-5.71503	-1.68291	-2.93067	5.83628	4.05376	2.78708	-2.657	3.28291	3.85489	0.251	-3.04997	1.32691
85	1.2938	2.72034	3.92309	4.38345	-0.460091	-0.315788	7.00212	0.0298788	0.17803	2.22352	-3.95861	-3.41918	1.17039	1.06509	1.417	-0.492152	-1.80488	-0.780273	0.525727	1.02197	7.71233	-3.65767	-2.05091	-2.57085	0.759121	1.24355	0.0653636	2.31794	-0.66003	0.661697	2.92382	1.69645	3.52282	-0.878273	2.09355	0.831061	3.91367	-4.31182	-0.546636	-2.73	6.52361	4.16964	2.619	-2.36667	3.81918	4.78667	0.649364	-3.47309	1.307
86	1.78297	2.62257	4.28294	4.67685	-0.196333	0.45897	7.28014	0.665677	1.19358	2.24011	-2.9054	-1.95046	1.70498	1.24227	1.51833	-0.168788	-1.96219	0.149121	0.985394	1.65993	7.80422	-2.45583	-1.48121	-1.78719	1.55713	1.351	0.46203	2.84695	-0.200859	1.08034	3.41494	2.55812	3.88815	0.0424545	2.46715	1.46257	4.30601	-2.96724	0.355515	-3.00945	7.03205	4.09758	2.31895	-1.72194	4.24706	5.67289	0.767455	-3.59673	1.21336
87	2.16844	2.53412	4.44594	4.79394	0.156939	1.1281	7.46616	1.05722	1.65855	2.2312	-2.04282	-0.676869	2.01681	1.363	1.56611	0.75	-1.59037	0.966879	1.115	1.81064	7.85772	-1.36937	-1.16888	-1.21161	2.13826	1.7343	0.890818	3.27807	0.0743333	1.171	3.67252	3.25897	4.06342	0.739	2.63524	1.96849	4.58644	-1.69588	0.884	-3.08573	7.38154	3.86076	1.93921	-1.46358	4.56739	6.514	1.313	-3.34485	1.07009
88	2.38379	2.49393	4.37582	4.75109	0.605727	1.68815	7.55161	1.22664	1.96561	1.95236	-1.3217	0.345667	2.08739	1.42518	1.309	1.32912	-0.945909	1.62118	1.40036	2.247	7.875	-0.402788	-1.17355	-0.836545	2.55703	1.712	1.364	3.51606	0.146212	1.97864	3.65936	3.82427	4.06464	1.26427	2.59018	2.30973	4.72624	-0.529636	0.884	-4.293	7.448	3.53718	1.53897	-1.37445	4.77173	7.30533	1.64409	-2.89545	0.906091
89	2.47732	2.48559	4.102	4.61533	1.131	2.133	7.551	1.256	2.03878	1.56867	-0.722889	0.839	1.91522	1.705	0.925778	1.42989	-0.295333	2.09067	1.276	2.18089	7.79389	0.442778	-1.50478	-0.671444	2.80622	1.55633	1.88933	3.54433	-0.0227778	2.36544	3.414	4.269	3.92433	1.661	2.33867	2.431	4.72089	0.512	1.25667	-4.862	7.553	3.21567	1.16978	-1.47344	4.849	8.04022	1.902	-2.39533	0.72
90	2.40704	2.57541	3.88	4.476	1.68379	2.45278	7.48167	1.18937	1.87628	1.277	-0.464	0.839	1.741	2.05264	0.526667	1.503	0.175667	2.35885	0.961515	1.81223	7.51983	1.17016	-2.09763	-0.729424	2.87907	1.245	2.45833	3.32255	-0.367192	2.521	3.0673	4.379	3.873	1.95409	2.242	2.30894	4.59674	1.062	1.443	-6.38352	7.34079	2.95303	0.841778	-1.80409	4.83403	8.71556	2.07255	-1.93121	0.437455
91	2.23693	2.67158	3.43073	4.47691	1.873	2.63555	7.312	1.12136	1.834	1.113	-0.0341818	0.839	1.43045	2.737	0.228	1.28845	0.371	2.43136	0.532182	1.06173	7.056	1.78527	-2.81073	-1.04209	2.80927	0.640455	3.03918	2.82491	-0.54	2.92645	2.74418	4.795	3.42509	2.15755	1.48564	1.88564	4.42482	1.062	1.399	-7.18364	7.106	2.75882	0.516545	-2.26191	4.75345	9.323	2.24273	-1.47673	-0.0353636
92	2.06831	2.78005	2.98885	4.57727	2.512	2.66455	7.01587	1.14054	1.50724	0.826	0.206051	1.52495	1.314	3.3133	0.218444	1.24806	0.384434	2.35852	0.466	-0.0179192	6.84159	2.28445	-3.46636	-1.362	2.58373	0.295	3.60779	2.624	-1.20332	3.16879	2.69273	4.795	3.15661	2.27236	0.973	1.402	4.337	2.25406	0.959	-7.74679	6.15266	2.58539	0.138586	-2.66885	4.646	9.84844	2.48182	-0.943394	-0.812
93	1.78678	2.97116	2.939	4.66797	2.512	2.53105	6.879	1.15485	0.875404	0.802768	0.131131	1.90467	1.25856	3.83615	0.177556	1.192	0.355616	2.2507	0.0823636	-1.36251	6.145	2.64932	-3.87719	-2.00352	2.19904	-0.849182	4.132	2.0206	-1.5281	3.32826	2.58	4.86248	2.9587	2.30364	0.858	0.211879	4.11672	2.575	0.785394	-8.07755	5.32191	2.31506	-0.295556	-2.88915	4.646	10.3007	2.83255	-0.307485	-1.94791
94	1.51055	3.15813	2.866	4.98445	2.50927	2.24018	6.098	1.30206	0.815	0.772515	-0.223182	1.75833	1.39294	4.20109	0.386667	1.57621	0.228606	2.25336	-1.05473	-2.81097	6.145	2.89761	-3.90215	-2.457	1.66476	-1.031	4.52836	0.157545	-1.66079	3.39006	2.7	4.86418	2.90609	2.28373	0.214	-1.28961	4.037	2.56345	0.575455	-8.17782	4.45524	1.80936	-0.361	-2.97927	4.646	10.685	3.128	0.397727	-3.28864
95	1.29567	3.32845	2.90697	5.13542	2.507	1.80788	6.098	1.22804	0.648414	0.653869	-0.633	1.715	1.446	4.342	0.697778	1.79983	0.204	2.337	-1.60106	-4.05941	6.145	3.11578	-3.47498	-3.5152	0.91697	-2.111	4.69873	-0.077	-1.55149	3.33615	2.8	4.841	3.06488	2.28536	-0.102333	-2.53684	3.99364	2.35273	0.558	-8.04297	3.70882	0.992758	-0.361	-2.91612	4.646	10.9797	3.52318	0.56	-3.77645
96	1.0856	3.42041	3.06376	5.09555	2.507	1.27207	4.50364	0.814091	0.274939	0.299394	-1.20156	1.58333	1.29851	4.16906	1.06167	2.50566	-0.195	2.337	-2.00161	-4.83115	5.40858	3.158	-2.62333	-3.81639	-0.0419394	-2.49036	4.52715	-0.077	-1.19917	3.18627	2.91933	4.6607	3.46415	2.39127	-0.835758	-3.031	3.956	1.87536	0.337	-7.67542	3.25716	-0.0220909	-0.979909	-2.778	4.61958	11.1424	3.749	1.592	-5.41145
97	0.873154	3.47309	3.12273	4.77509	2.35973	0.733121	2.84148	0.0319091	-0.0352424	-0.259576	-2.3197	1.51097	0.840545	3.54464	1.40433	2.82576	-0.195	2.71118	-2.149	-4.87342	4.888	3.73624	-1.4683	-3.64691	-1.17352	-3.074	4.12709	-1.25894	-0.685636	3.019	2.83436	3.40009	3.99045	2.66	-1.41482	-3.50948	3.73667	1.599	0.118091	-7.10755	3.24424	-0.884091	-1.227	-2.28588	3.774	11.2447	4.40936	1.78436	-5.82145
98	0.780091	3.46129	3.10991	4.06582	1.95052	0.389899	1.34132	-0.81396	-0.62003	-0.779101	-2.84973	1.46265	0.436	3.246	1.63011	2.81133	-0.802879	3.21467	-2.149	-4.13836	4.63549	4.25354	-0.190182	-2.99942	-2.4259	-3.49776	3.68473	-1.47	-0.217081	2.76953	2.66345	2.961	4.273	3.128	-1.613	-3.173	3.553	1.19058	-0.48897	-6.45015	3.49671	-1.20461	-1.28792	-2.03063	3.60297	11.4774	4.87455	2.13597	-5.80373
99	0.764194	3.44217	3.00821	3.03709	1.94106	0.36	0.270131	-1.23915	-1.34996	-0.845	-2.75067	1.49028	-0.422101	1.85364	1.65278	2.59792	-1.48073	3.522	-2.33536	-2.86103	4.026	4.87447	1.0282	-1.98525	-3.41319	-3.7363	3.34412	-0.784212	-0.059	2.553	2.43124	2.961	4.66379	3.214	-1.613	-2.44277	3.553	1.05712	-0.840727	-5.85161	3.78446	-0.814576	-1.56034	-1.22174	3.442	11.535	5.41236	2.12415	-5.58673
100	0.873662	3.44398	2.819	2.144	1.916	0.989	0.044	-1.275	-1.53	-0.657	-2.718	1.492	-0.712	0.959	1.651	2.51	-1.552	3.903	-2.395	-2.535	2.897	5.652	2.066	-0.814	-3.688	-3.494	3.102	0.305	0.112	2.39	2.383	2.961	4.719	4.695	-2.384	-1.691	2.196	1.478	-0.857	-5.339	3.913	0.232	-2.09	-0.677	3.665	12.433	5.925	2.207	-5.518
all values Left	mean	std	steps
1	14.6756	5.79743	10.622	14.997	17.65	17.112	25.337	21.828	12.013	12.952	20.596	17.301	2.698	6.087	22.076	14.413	14.272	16.611	12.712	6.066	4.283	21.571	5.955	8.125	16.039	2.639	11.433	19.623	19.58	23.989	12.4	21.137	18.048	15.167	18.975	14.102	9.819	13.968	21.641	10.969	15.193	16.542	17.437	11.249	7.314	6.731	22.157	20.433	10.037
2	14.2126	5.89823	10.0941	14.5744	16.859	16.6421	25.1256	21.4521	11.3952	12.8576	20.2905	17.0418	2.16836	5.84367	21.5675	13.8851	13.2983	16.2023	12.1873	5.82755	3.746	21.1045	5.49178	7.2623	15.6832	1.80333	10.3943	18.663	18.4924	23.786	11.837	20.7639	17.8479	14.7505	18.6235	13.3314	9.46585	13.811	21.6086	10.5347	14.885	16.6578	17.1649	10.8717	7.13723	6.17016	21.8328	19.9445	9.692
3	13.6899	6.00777	9.39261	14.243	16.7462	16.0348	24.8405	21.0523	10.6777	12.8555	19.156	16.9176	1.51118	4.70978	20.906	13.2114	12.1708	15.7709	11.6069	5.693	3.23853	20.5501	5.02239	6.36794	15.3091	0.935475	9.297	17.4007	17.2512	23.4911	11.837	20.3442	17.5968	14.4704	18.2318	12.4387	9.03478	13.6562	21.5467	10.163	14.4714	16.7779	16.7684	10.3628	6.72884	5.58806	21.4404	19.695	9.31164
4	13.0554	6.16	8.45724	13.7205	15.9611	15.279	24.4617	20.6278	9.82648	12.928	18.0169	16.7949	0.714182	3.89367	20.0765	12.3604	10.8806	15.3143	10.9715	5.46345	2.04455	19.8942	4.54988	5.47573	15.1361	0.0167273	8.499	15.7727	15.865	23.1178	10.4138	20.096	17.3026	14.1614	17.8117	11.4412	8.46742	13.446	21.4705	9.815	14.248	16.9125	16.2407	9.68136	5.98324	5.00461	21.0003	18.7068	8.88
5	12.3	6.33458	7.24329	12.8719	15.4248	14.3722	23.9805	20.1595	8.81934	13.0552	16.4963	16.76	-0.233697	2.99978	19.669	11.2986	9.42815	14.8299	10.756	5.255	1.09884	19.1169	4.06187	4.63658	14.4008	-0.979232	7.50256	13.8097	14.3408	22.6426	9.05714	19.5259	17.235	13.8218	17.3836	10.354	7.71886	12.8368	21.3616	8.95291	13.3698	16.947	15.677	8.79447	4.81982	4.45649	20.545	17.9036	8.439
6	11.4737	6.5401	5.70818	12.1225	14.7486	13.3105	23.3871	19.6069	7.63413	13.2039	15.1572	16.6413	-1.37079	2.03544	18.065	10.0103	7.8057	14.322	9.58376	5.16256	0.0546768	18.486	3.52464	3.90579	13.7881	-2.08241	5.567	11.5509	12.6873	22.0562	8.00458	18.8736	16.5265	13.4251	16.9561	9.19111	6.76105	12.1637	21.1742	8.37188	12.5033	17.1894	15.1111	7.69615	3.1479	4.00204	20.1076	17.554	8.15318
7	10.5301	6.80796	3.822	11.1823	13.8983	12.1023	22.6554	18.9206	6.24324	13.3551	14.045	16.615	-2.92064	0.976333	16.5368	8.49927	6.06591	13.8118	8.83518	4.76906	-1.062	17.4767	2.90185	3.29355	13.2784	-3.33076	4.12833	9.02655	10.8552	21.3371	6.86642	18.293	16.0177	12.9448	16.514	7.96852	5.56594	11.3415	20.9206	8.169	11.5425	17.264	13.9332	6.38742	1.02488	3.66861	19.689	15.9174	7.38827
8	9.43042	7.15347	1.57097	9.96318	12.8475	10.778	21.7555	18.0509	4.61351	13.4993	12.8717	16.5248	-5.3277	-0.241111	15.0469	6.76855	4.24948	13.592	8.04621	4.36049	-2.23553	16.9	2.17111	2.7207	11.6989	-4.78266	2.59533	6.34764	8.82919	20.4627	5.64333	17.6149	15.4223	12.3707	16.0332	6.69138	4.09571	10.3294	20.5976	8.169	10.912	17.2233	12.9912	5.32	-1.55617	3.41121	19.2568	14.755	6.85791
9	8.25486	7.51927	-1.04707	8.50045	11.573	10.131	20.6658	16.9177	2.71558	13.6346	11.625	16.2659	-8.43439	-1.71511	13.4789	4.79361	2.375	12.9448	7.20783	3.75661	-2.829	14.9499	1.31686	2.108	10.1196	-6.5498	0.983556	3.59852	6.67467	19.441	4.31741	16.7911	15.269	11.6751	15.4815	5.34699	2.3033	9.11164	20.1775	6.90936	9.555	16.9964	11.9921	4.1916	-4.58048	3.32548	18.998	13.5305	6.36255
10	6.89273	7.93355	-3.99445	6.84527	10.0626	10.131	19.3635	15.494	0.519364	13.7669	9.495	15.8268	-10.759	-3.583	11.8787	2.59355	0.384091	12.5725	6.31282	2.87982	-4.79182	13.7409	0.308273	1.38164	8.10273	-8.72	-0.705	0.853636	4.41327	18.2456	2.869	15.7607	13.8943	10.8633	14.8006	3.89364	0.133455	7.66982	19.6215	6.528	8.965	16.4139	11.476	1.05882	-7.77627	2.62436	18.2425	12.2796	5.88536
11	5.43899	8.2433	-7.09271	5.00573	8.31203	7.261	17.8237	13.7566	-2.02063	13.8968	8.02694	15.6054	-12.6301	-6.11589	11.126	0.155455	-1.82361	12.2054	5.3474	1.74349	-6.73535	12.4947	-0.909505	0.43497	5.70255	-11.148	-2.50611	-1.87197	2.05521	16.8103	1.27423	14.466	12.9422	9.94059	13.9498	2.24751	-2.43174	5.93839	18.9015	6.38397	6.68882	15.3161	10.0328	-1.23688	-10.6494	1.8913	17.5856	11.0329	5.677
12	3.6694	8.7991	-9.94989	2.952	6.31944	4.99478	16.0351	11.6844	-4.95211	14.014	6.68733	14.267	-16.2703	-9.25822	8.99178	-1.168	-4.36033	11.7313	4.28489	0.330667	-8.892	11.204	-2.41733	-0.845333	2.82567	-13.4964	-4.46322	-4.63167	-0.412667	15.1817	-0.503111	12.8616	11.8743	8.88822	12.8532	0.295333	-5.28344	3.831	17.9589	5.716	5.348	13.6537	8.997	-3.69544	-12.7383	0.791667	16.9288	9.791	4.829
13	1.91656	9.16207	-12.173	0.596091	4.08997	3.51609	14.0211	9.24503	-8.17215	14.1045	5.34491	12.8019	-17.9885	-12.7497	7.0753	-4.61591	-7.22091	11.0845	3.1173	-1.40076	-11.307	10.5977	-4.30194	-2.54182	-0.548273	-15.3606	-6.63533	-7.53964	-3.07167	13.4102	-2.53515	12.4811	10.6605	7.73167	11.4378	-2.04433	-8.16094	1.27155	16.7447	5.21682	4.01636	11.3989	8.01336	-6.03918	-13.6293	-0.716909	16.2495	8.47745	4.22818
14	0.00248403	9.33083	-13.4858	-2.06127	1.65662	2.03116	13.757	6.37801	-11.4891	14.112	3.96324	10.1946	-18.39	-16.1181	5.35394	-8.23779	-10.0647	10.1901	1.81018	-3.51765	-13.6448	8.981	-6.57955	-4.74939	-4.49424	-16.4454	-9.07356	-10.77	-6.00842	11.5198	-4.89939	8.51625	9.27588	6.45761	9.62416	-4.70326	-10.7272	-1.7177	15.1849	4.54721	2.70485	8.58336	7.00262	-7.901	-13.3403	-2.61479	15.5724	6.99845	3.60018
15	-1.91659	9.34124	-13.7875	-4.95182	-0.845364	0.502455	9.59371	3.02055	-14.6254	14.112	2.46312	9.751	-19.3737	-18.7553	3.37596	-8.647	-12.3012	9.01809	0.304576	-5.93316	-15.5049	6.785	-9.12276	-7.49994	-8.82927	-16.6468	-11.7324	-14.2235	-9.24182	9.50987	-7.55173	5.75153	7.74545	5.03946	7.42173	-7.36904	-12.6736	-4.89515	13.2897	3.63133	1.41224	5.24867	5.95276	-8.98273	-12.1883	-4.7537	14.8949	5.22691	2.93509
16	-3.80345	9.18285	-13.1577	-7.83255	-3.12691	-1.14197	7.41315	-0.841242	-16.182	13.7684	1.84591	4.73536	-18.9879	-20.2277	1.05267	-12.6998	-13.5579	7.55382	-1.49312	-8.53427	-16.5399	5.97336	-11.6784	-10.6157	-12.8984	-16.0273	-14.402	-17.4058	-12.521	7.33933	-10.1146	2.67397	6.06655	3.43576	4.78506	-9.65482	-13.7995	-7.75018	11.0111	2.38355	0.125636	1.59824	4.865	-9.16291	-10.4985	-6.77612	14.2163	2.98009	2.242
17	-5.5482	8.67697	-11.8127	-10.3324	-4.9048	-2.99117	5.5781	-4.94394	-18.3527	13.396	-1.55418	1.60648	-18.0241	-20.4947	-1.53427	-13.7146	-13.7273	5.76103	-3.62837	-11.0608	-16.4992	2.737	-13.9517	-13.5914	-15.7648	-14.7254	-16.7637	-19.7172	-15.2443	4.94943	-12.1836	-0.455566	4.20706	1.54409	1.73788	-11.2441	-14.0496	-9.83452	8.31833	0.711879	-1.18667	-2.1499	3.71995	-8.51341	-8.59599	-8.29041	13.5718	0.247364	1.67655
18	-7.02787	8.08949	-10.0243	-12.0335	-6.01506	-5.09408	4.29556	-8.88643	-20.2013	12.9347	-4.13964	-1.30685	-16.6861	-19.6523	-4.0933	-13.7911	-12.8734	3.56603	-5.83362	-13.0518	-15.5575	-0.112	-15.6929	-15.9793	-17.1002	-13.0178	-18.5072	-20.6134	-16.9006	2.29905	-13.4557	-3.21884	2.08506	-0.727384	-1.45092	-11.9712	-13.5019	-10.926	5.19054	-1.50912	-2.59273	-5.66184	2.44246	-7.24775	-6.76625	-9.07094	12.8347	-2.80173	0.0277273
19	-8.03447	7.32614	-8.03482	-12.714	-6.41845	-7.36536	3.622	-12.1994	-20.3577	11.9706	-6.88491	-3.61518	-15.147	-17.935	-6.25709	-13.0862	-11.847	0.902455	-7.72418	-14.2605	-13.9079	-3.88545	-16.7526	-17.4734	-16.9438	-11.1181	-19.417	-20.0123	-16.9745	-0.581545	-13.7144	-5.15927	-0.415	-3.45682	-4.30864	-11.837	-12.33	-11.01	1.75118	-4.26218	-4.20627	-8.43645	0.863909	-5.62882	-5.13345	-9.077	11.8247	-5.61545	-1.53809
20	-8.66479	6.45597	-6.01888	-12.4514	-6.19979	-9.55522	3.47305	-14.4865	-19.7221	11.0513	-9.323	-5.0697	-13.5463	-15.604	-7.71302	-11.8485	-10.104	-2.17091	-8.95249	-14.5843	-11.8187	-6.46155	-17.0981	-17.9498	-15.5105	-9.17612	-19.3353	-18.2428	-15.8152	-3.32325	-13.148	-6.08687	-3.31109	-6.53473	-6.46054	-10.9719	-10.7596	-10.2302	-1.78012	-7.27385	-6.192	-10.2283	-0.989182	-3.89354	-3.74079	-8.42547	10.3965	-7.68591	-3.69309
21	-8.75188	5.75675	-4.09339	-11.41	-5.5214	-11.3495	3.68608	-15.5294	-18.4667	9.90847	-9.93124	-5.572	-11.9696	-13.0703	-8.36283	-10.3391	-7.72967	-5.42436	-9.32087	-14.104	-9.56738	-8.12264	-16.7875	-17.4204	-13.4335	-7.29006	-18.4318	-15.5778	-13.7141	-5.46757	-12.0054	-6.12436	-6.42227	-9.513	-7.65432	-9.57941	-9.01107	-8.82927	-4.99293	-10.1607	-8.696	-11.0058	-2.90584	-2.22462	-2.61301	-7.32859	8.49285	-8.53555	-6.48009
22	-8.3847	5.37525	-2.33442	-9.82782	-4.56536	-12.503	4.09612	-15.3248	-16.7935	9.394	-11.9979	-5.43973	-10.4462	-10.5677	-8.468	-8.77555	-6.069	-8.40427	-8.81991	-14.104	-7.4173	-8.76609	-15.9252	-16.236	-11.0887	-5.52597	-16.886	-12.6045	-11.0968	-6.58336	-10.53	-5.49055	-9.286	-10.4141	-7.79539	-7.88445	-7.25558	-7.20791	-7.34618	-12.5365	-11.4783	-10.883	-4.51945	-0.742455	-1.66906	-6.01545	6.20752	-8.27573	-9.679
23	-7.72008	5.09141	-0.756111	-7.969	-3.49222	-12.877	4.58178	-13.9951	-14.9311	6.75056	-12.063	-4.87967	-8.977	-8.25356	-8.468	-7.31644	-4.63567	-10.587	-7.74456	-12.289	-5.52378	-8.517	-14.65	-14.6487	-8.79867	-3.92856	-14.9251	-9.742	-8.46544	-6.70556	-8.92522	-4.45978	-11.327	-13.6162	-7.19367	-6.09322	-5.599	-5.60767	-8.68189	-14.1403	-14.1443	-10.0484	-5.538	0.500889	-0.858222	-4.67244	3.79433	-7.198	-12.843
24	-6.84613	5.02288	0.262	-6.061	-2.42238	-12.6328	5.0738	-11.9453	-13.0188	4.60413	-11.4239	-4.0577	-7.849	-6.23289	-8.468	-6.03371	-3.38088	-11.7948	-6.33221	-9.67417	-3.95283	-7.60364	-13.1271	-12.8875	-6.71955	-2.52216	-13.869	-7.27073	-6.12897	-6.11546	-7.35429	-3.29091	-12.3193	-14.1611	-6.09839	-4.36643	-4.09225	-4.17455	-8.981	-14.8898	-16.2622	-8.79364	-5.91722	1.50261	-0.155525	-3.41792	1.77946	-5.56736	-15.2209
25	-5.79233	4.97673	1.1703	-4.26045	-1.42842	-11.8109	5.54194	-9.53252	-11.1411	3.595	-10.2698	-3.20736	-6.88306	-4.525	-6.70779	-4.94182	-2.27091	-12.0436	-5.891	-9.398	-2.70527	-6.49109	-11.4918	-11.1311	-4.968	-1.32103	-11.2863	-5.33555	-4.26533	-5.05455	-5.89709	-2.22348	-12.2525	-13.6952	-4.76158	-2.80906	-2.75442	-2.97964	-8.35436	-14.8471	-17.461	-7.38252	-5.70555	2.2953	0.433364	-2.28961	0.506121	-3.80136	-16.4751
26	-4.66041	4.78983	2.83948	-2.644	-0.549535	-10.5344	5.97223	-7.05641	-9.33649	-0.976889	-8.84315	-2.44676	-4.78509	-3.08533	-5.55451	-4.02009	-1.28242	-11.5213	-3.33277	-8.16959	-1.73942	-5.421	-9.83633	-9.49503	-3.51418	-0.297758	-8.57789	-3.95236	-2.83044	-3.8407	-4.57721	-1.39625	-11.2799	-12.4052	-3.4076	-1.48704	-1.57865	-2.01358	-6.90613	-14.1396	-17.6328	-5.96336	-4.97892	2.92491	0.923111	-1.27609	0.13496	-2.119	-16.5278
27	-3.55263	4.52754	3.66487	-1.22918	0.201586	-9.02889	6.35563	-4.74466	-7.60868	-4.47906	-7.34118	-1.774	-3.5461	-1.883	-4.60082	-3.21957	-0.607	-10.4569	-2.238	-4.83468	-0.987101	-4.52109	-8.22625	-7.99506	-2.38382	0.565101	-6.70811	-2.976	-1.81184	-2.6573	-3.4083	-0.820253	-9.67055	-10.5798	-2.16485	-0.44102	-0.548061	-1.525	-5.12835	-12.9419	-16.9774	-4.61919	-3.96248	3.42514	1.31703	-0.351061	0.593919	-1.129	-15.5247
28	-2.62804	4.27385	4.33727	0.000181818	0.841909	-7.45509	6.69764	-2.738	-5.95636	-8.18073	-5.86627	-1.142	-3.208	-1.677	-3.69927	-2.49327	0.0491818	-9.13291	-1.36209	-3.488	-0.348	-3.78964	-6.69445	-6.62318	-1.54418	1.27627	-5.066	-2.31191	-1.10582	-1.60436	-2.40973	-0.441455	-7.79455	-8.56809	-1.073	0.361	0.348182	-0.658818	-3.32227	-11.4902	-15.6908	-3.39282	-2.76655	3.80873	1.40055	0.510909	1.48873	0.248818	-13.8265
29	-1.6526	4.08316	4.87898	1.06018	1.39372	-5.92773	6.99251	-1.0924	-4.40003	-11.6083	-4.46997	-0.493727	-3.208	-0.109111	-2.81581	-1.81192	0.966303	-7.72382	-0.311	-2.25716	0.220737	-3.12718	-5.25842	-5.37239	-0.965818	1.84396	-3.67044	-1.78342	-0.581263	-0.675798	-1.56837	-0.180768	-5.86458	-6.57148	-0.130626	0.967545	1.11409	0.181727	-1.68496	-9.93806	-13.9904	-2.25548	-1.46009	4.06281	1.736	1.32539	2.56091	1.24418	-11.8742
30	-0.822955	3.89853	5.2954	1.97318	1.87681	-4.52165	7.23051	0.179303	-2.97058	-14.0496	-3.18164	0.21197	-0.874667	0.3	-1.92886	-1.16645	1.417	-6.3527	0.812889	-1.12734	0.728162	-2.45645	-3.92411	-4.2477	-0.700788	2.28453	-2.47711	-1.34424	-0.169293	0.156556	-0.882253	0.0392626	-4.01873	-4.71539	0.691434	1.42792	1.7434	0.831061	-0.322697	-8.39242	-12.0772	-1.18181	-0.103838	4.16988	1.736	2.09414	3.61329	1.83873	-9.93036
31	-0.124666	3.7195	5.57794	2.76255	2.268	-3.2573	7.40303	1.15561	-2.81621	-15.2572	-1.99545	0.950273	-0.437606	0.645333	-1.0433	-0.56003	1.47918	-5.08727	1.28894	-0.0905758	1.115	-1.72536	-2.69894	-3.23473	-0.716818	2.60576	-1.454	-0.958636	0.209091	0.906606	-0.349424	0.287333	-2.36227	-3.06506	1.44352	1.77767	2.21921	1.41445	0.788758	-6.90609	-10.1356	-0.165727	1.25727	4.1133	1.86606	2.80706	4.571	2.28555	-8.19627
32	0.498024	3.50657	5.70282	3.43145	2.40484	-2.13295	7.51136	1.91801	-0.671657	-15.1589	-0.907848	1.68818	-0.279687	0.774444	-0.187182	-0.0127273	1.57185	-3.91933	1.00459	0.828111	1.19142	-0.930273	-1.58826	-2.35209	-1.05394	2.80287	-0.575778	-0.621333	0.602081	1.59471	-0.0106667	0.602202	-0.901879	-1.63221	1.69	2.03651	2.52362	1.89094	1.68643	-5.4883	-8.24494	0.772232	2.58379	3.90781	1.90634	3.4552	5.42262	2.59045	-6.71982
33	1.00075	3.28019	5.65992	3.96073	2.981	-1.13293	7.55813	2.5318	0.149071	-13.8033	0.0723333	2.38758	-0.397455	0.445444	0.58197	0.453343	1.28255	-2.84033	0.139747	1.57553	1.37719	-0.108455	-0.596566	-1.64864	-1.362	2.8796	0.170889	-0.343818	1.03421	2.21544	0.132293	0.989687	0.361818	-0.369788	2.78601	2.20765	2.64349	2.23912	2.4164	-4.1297	-6.44312	1.61294	3.81562	3.61395	1.98609	4.02987	6.16596	2.76373	-5.468
34	1.35896	3.09769	5.44767	4.317	2.981	-0.246333	7.548	3.029	0.733333	-11.7673	0.933	3.011	-0.5	-0.145333	1.22833	0.820333	0.844	-1.834	-0.930333	2.09067	1.208	0.685	0.273667	-1.197	-2.457	2.85	0.786667	-0.138	1.507	2.74267	0.0696667	1.171	1.437	0.749667	3.33567	2.29167	2.57467	2.431	3.023	-2.827	-4.756	2.335	4.91133	3.30733	2.035	4.52167	6.822	2.787	-5.216
35	1.68604	2.88911	5.08083	4.44064	3.26423	0.533303	7.48967	3.40119	1.08678	-9.40139	1.61661	3.51085	-1.14162	-0.831889	1.71528	1.08166	0.424212	-0.912758	-1.74447	2.37319	0.870707	1.36809	1.02505	-1.13727	-2.87812	2.7164	1.26344	-0.0483939	2.02834	3.18032	-0.186556	1.78889	2.30173	1.73661	3.7629	2.29903	2.32402	2.39727	3.54548	-1.60252	-3.23067	2.92424	5.83628	3.0429	1.90232	4.92267	7.3799	2.607	-3.57173
36	1.87799	2.78994	4.60934	4.33964	3.7366	1.20308	7.36946	3.62416	1.2323	-7.06814	2.08339	3.86436	-1.294	-1.43689	2.00584	1.25203	0.228	-0.387	-1.98502	2.43116	0.466	1.707	1.66261	-1.44976	-3.75842	2.47682	1.351	-0.0594545	2.58922	3.4828	-0.54	2.24383	2.98042	2.58228	4.02553	2.27364	2.242	2.12861	3.99289	-0.472848	-1.87164	3.35643	6.54163	2.83949	1.39352	5.22622	7.81017	2.28973	-2.87973
37	2.0062	2.69158	4.12209	4.03136	3.797	1.75936	7.168	3.67945	1.256	-4.99964	2.24	4.03345	-1.294	-1.788	2.08436	1.363	0.165455	0.439909	-1.64027	2.33045	0.466	2.14882	2.18645	-2.06773	-3.72773	2.13136	1.735	-0.199091	3.15209	3.558	-0.786182	2.521	3.45373	3.27409	4.08973	2.29627	1.56127	1.59545	4.35536	0.537	-0.708273	3.61973	7.05936	2.67491	0.529727	5.42764	8.12364	1.89	-2.657
38	2.05341	2.623	3.72462	3.88	3.80008	2.19482	6.88174	3.61216	1.18447	-3.26659	2.24933	3.99976	-1.294	-1.76856	1.96748	1.44245	0.297152	0.75	-1.0047	2.245	-0.13503	2.23927	2.58043	-2.83027	-3.01355	1.67338	1.712	-0.471515	3.69995	3.42033	-1.3797	2.67868	3.6913	3.8326	3.97411	2.44254	1.03038	1.402	4.60811	1.062	0.229303	3.71215	7.41002	2.4841	-0.374222	5.55166	8.31307	1.47682	-1.89655
39	2.03077	2.61048	3.49899	3.23818	3.72301	2.49922	6.82378	3.54	1.12043	-2.67014	1.98455	3.76815	-1.294	-1.50156	1.741	1.705	0.623667	1.409	-0.347758	2.29983	-1.11605	2.04818	2.85049	-3.51773	-1.82779	1.07647	1.60822	-0.906879	4.19533	3.04368	-1.62584	3.06207	3.63852	4.27233	3.873	2.77444	0.973	-0.273636	4.7318	1.062	0.884	3.717	7.46179	2.16575	-0.916727	5.6313	8.35254	1.10018	-1.59509
40	1.94953	2.59518	3.472	2.939	3.687	2.65909	6.098	3.44161	1.14024	-0.852667	1.54973	3.37018	-2.27073	-1.078	1.61161	2.07436	1.02773	1.45173	0.139	2.337	-1.63961	1.51809	3.06933	-3.89427	-0.488545	0.314909	1.245	-1.57918	4.56321	2.624	-1.65842	3.25045	3.38164	4.379	3.5107	3.214	0.237	-1.50173	4.71806	2.16236	0.884	3.366	7.553	1.61421	-0.881	5.67215	8.24964	0.765636	-1.41309
41	1.82164	2.65189	3.39538	2.91909	3.34409	2.65618	6.098	3.26627	1.14842	-0.0124949	1.277	2.88194	-3.22808	-0.523222	1.314	2.747	1.41312	1.503	0.371	2.40629	-2.00928	0.660818	3.158	-3.82906	0.081	-0.578687	0.822778	-2.42527	4.69039	2.624	-1.41802	3.37231	3.03179	4.795	3.1962	3.55807	0.197778	-2.61785	4.59277	2.575	1.15503	3.14718	7.23242	0.796313	-0.881	5.6074	7.99741	0.417636	-1.37327
42	1.72783	2.71329	3.33536	2.866	3.273	2.48459	5.43009	3.065	1.30171	0.276717	0.962667	2.663	-3.0892	0.173889	1.26327	3.31838	1.65694	1.2813	0.380899	3.12022	-2.149	-0.534182	3.59002	-3.25261	1.092	-1.58796	0.295	-3.26348	4.51068	0.634455	-0.980646	3.39121	2.71473	4.795	2.97793	4.9978	-0.622869	-3.031	4.42621	2.575	1.443	2.38894	7.09617	-0.153606	0.742636	5.36193	7.58232	0.00854545	-1.52836
43	1.58165	2.81181	3.13345	2.97355	3.273	2.15182	3.55058	2.77888	1.25097	1.23327	0.826	2.03027	-2.54924	0.956333	1.31967	3.83615	1.651	1.25336	0.364303	3.458	-2.149	-1.93382	4.14776	-2.222	1.02818	-2.62079	-0.517	-3.83518	4.11724	-0.077	-0.472364	3.29827	2.67818	4.85852	2.90524	6.06736	-1.13406	-3.47555	4.337	2.41227	1.443	1.87494	5.93664	-0.923242	2.49282	4.92479	7.09382	-0.361	-1.86627
44	1.47415	2.90977	2.77357	3.09473	1.9049	1.67359	2.3528	2.44198	0.887364	1.69127	0.778424	1.78776	-1.656	1.72144	1.4408	4.19953	1.44864	1.192	0.240323	3.85478	-2.31797	-3.32491	4.73959	-0.894455	0.693182	-3.41319	-0.923	-3.88361	3.68745	-0.077	-0.0621616	3.12991	2.58	4.86762	3.05138	7.17002	-1.613	-3.173	4.13781	1.95827	0.959	1.43054	5.06664	-1.20232	4.16158	4.3344	6.63754	-0.361	-2.29318
45	1.43312	3.02806	2.33322	3.135	1.08511	1.10844	1.15078	2.06356	0.162333	1.97611	0.708667	1.838	-1.10689	1.989	1.42944	4.342	1.174	1.46467	0.204	3.903	-2.395	-4.446	5.48467	0.462333	0.498333	-3.67156	-1.979	-3.362	3.35478	-0.231778	-0.021	3.019	2.72667	4.841	3.44678	8.21444	-1.613	-2.81333	4.037	1.599	0.846667	1.04522	4.18211	-0.862556	5.84844	3.64478	6.329	-0.361	-2.667
46	1.43742	3.18341	2.02218	3.07955	0.0596364	0.602182	0.300636	1.63136	-0.676545	2.03464	0.369455	2.07291	0.815	1.989	1.20782	4.18236	0.532182	1.601	-0.195	3.903	-2.88473	-4.91536	6.35482	1.65736	0.655727	-3.25618	-2.111	-2.46382	3.11645	-1.47	0.0601818	2.68009	2.8	4.73282	3.99045	9.14464	-1.82327	-1.87418	4.00755	1.33264	0.587091	0.638727	3.51009	0.0521818	7.45545	2.82964	6.15118	-1.20282	-2.87782
47	1.50669	3.35823	2.05842	2.92909	-1.00097	0.36	0.0544646	1.23707	-1.17848	1.8579	-0.242515	2.35776	2.31399	3.36767	0.738061	3.57118	0.191758	2.35279	-0.195	3.903	-3.27586	-4.68591	6.511	2.60918	1.12161	-2.18986	-3.074	-1.49797	2.9519	-1.47	-0.139374	2.553	2.91267	3.44888	4.273	9.94159	-2.28574	-1.5857	3.956	1.04294	0.558	0.155515	3.23026	1.4074	8.90145	1.78979	6.003	-1.227	-2.97164
48	1.77765	3.55009	2.52912	2.819	-1.658	0.563313	0.044	1.09959	-1.275	1.834	-0.830879	2.55267	4.72684	3.60956	0.436	3.246	0.223909	2.70715	-0.699848	6.3249	-3.43	-3.80018	8.05097	3.32506	1.89121	-0.636121	-3.20911	-0.748667	2.79783	-0.263384	-0.202	2.40789	2.8203	2.961	4.70387	10.5946	-2.08	-1.54521	3.78747	1.35285	0.343697	-0.427323	3.33143	3.04568	10.1234	0.518758	5.923	-1.41255	-2.94627
49	2.02947	3.69313	3.41367	2.819	-1.83724	0.989	1.07306	1.40985	-0.322152	1.42755	-0.810818	2.52055	6.29009	3.664	-0.433697	1.95309	0.353	2.832	-1.44709	6.85173	-3.00136	-2.535	8.95767	3.85473	2.88473	1.15115	-3.70333	-0.414	2.58227	0.59203	-0.713061	2.643	2.64309	2.961	4.68458	10.71	-1.42582	-1.45109	3.553	2.07609	0.227545	-1.12845	3.63885	4.81906	10.688	-0.729	5.923	-1.84345	-2.778
50	2.32884	3.95794	4.62373	2.37627	-2.113	1.84163	2.2053	2.22528	1.0757	0.852172	-0.657	2.24545	7.65463	3.09511	-0.712	1.00468	0.353	2.774	-1.5516	8.24647	-2.815	-1.691	9.7036	4.23621	4.02133	2.98061	-3.634	-0.430394	2.2109	1.2631	-0.84403	3.1876	2.40712	2.961	4.25112	11.4777	-0.0509091	-1.09682	3.553	3.09109	-0.418242	-1.635	3.86452	6.59747	11.8729	-1.5431	5.923	-2.62182	-2.57436
51	2.66155	4.16834	6.02787	2.303	-1.33406	3.36845	3.49877	3.48932	2.77332	0.815	0.442394	1.74061	8.78326	2.846	-0.976	0.721	0.353	2.51	-1.007	9.01114	-2.50611	-0.214	10.3797	4.38409	5.18458	4.70869	-3.494	-0.676576	1.66001	1.60362	-0.617899	4.52335	2.383	2.91969	3.51652	11.5293	1.05685	-0.469545	2.70316	4.2717	-0.797636	-1.97081	3.913	8.26479	12.682	-1.59882	5.18941	-3.56909	-2.218
52	3.10083	4.34198	7.48152	2.47536	0.109879	4.37494	4.9143	5.03403	4.56161	0.604576	2.28445	1.08291	9.69876	1.13033	-0.681212	0.878394	1.55627	2.23364	-1.007	9.238	0.653303	1.57327	10.98	4.17236	6.33145	6.25106	-2.424	-1.01227	0.967273	1.65	-0.492	5.73285	2.303	2.76836	2.56073	12.0092	2.24176	0.352182	1.63094	5.52518	-0.863182	-1.97552	3.65561	9.73415	13.3526	-0.882333	4.57636	-4.20318	-1.54345
53	3.7026	4.49493	8.89185	2.935	1.55106	5.22416	6.35282	6.67963	6.28046	0.259788	4.07758	0.516697	10.4802	0.547	0.24	1.778	4.23109	1.75	0.715727	10.458	2.27629	1.752	11.5051	3.59303	7.44855	7.57682	-0.878667	-1.33942	0.383152	1.53924	0.943828	7.04489	2.25936	3.75337	1.68677	12.1963	3.52321	1.28106	0.996273	6.76642	-0.511697	-1.32228	3.39195	10.9664	14.0134	0.379192	4.292	-4.21	-0.998545
54	4.36634	4.58838	10.2088	3.87236	3.05718	5.464	7.72753	8.31488	7.84631	-0.0760505	5.536	0.392576	11.1914	0.547	1.5082	2.90636	5.35445	1.22903	3.35642	11.0826	3.85695	2.82018	11.9612	2.90648	8.52376	8.69217	0.742444	-1.5233	0.21896	1.54532	1.795	8.38792	2.6283	5.00383	1.328	12.3741	4.89175	2.115	0.839061	7.91188	0.275697	-0.370889	3.41672	11.9464	14.6571	1.95063	2.93407	-3.41655	-0.526091
55	5.12206	4.67328	11.4014	5.17545	4.54309	6.38691	8.98882	9.88164	9.22536	-0.675182	6.77373	0.778182	11.8693	0.547	3.41727	4.26991	5.637	1.18627	4.821	11.6195	5.33055	4.102	12.3585	2.48164	9.51791	9.61773	2.483	-1.547	0.611	1.673	2.87445	9.65891	3.30427	6.34036	1.328	12.5499	6.30936	3.10409	1.19555	8.91055	1.35782	0.766	3.85027	12.6707	15.2527	3.64064	2.33636	-2.078	-0.129
56	6.00442	4.71482	12.4478	6.329	5.96467	6.95289	10.1232	11.3492	10.4192	-1.40622	9.02433	1.61133	12.5253	0.422333	4.912	5.76611	7.363	1.785	5.12122	11.766	6.63811	5.331	12.7089	2.508	10.4103	10.4046	4.20133	-0.771333	1.28567	1.673	3.774	10.7782	3.957	7.508	1.328	12.7228	7.72922	5.13033	1.97744	9.762	2.62333	2.06767	4.70922	13.1392	15.7768	4.185	2.206	-1.678	0.303
57	7.02261	4.61903	13.3397	7.501	7.29802	7.31946	11.1379	12.6999	11.4501	-1.56354	10.2542	2.76518	13.1759	0.296222	6.36925	7.31034	8.24767	2.277	6.83546	12.5439	7.77355	5.94564	13.0259	2.9897	11.2066	11.092	5.82356	0.176364	2.89745	3.28194	5.72412	11.7034	4.93118	8.08948	3.31888	12.8877	9.11157	6.65024	3.05419	10.4916	3.96924	3.4881	5.90268	13.3673	16.2188	6.733	2.206	1.19691	0.938364
58	7.99561	4.47716	14.0795	8.64455	8.52055	7.62921	12.0479	13.9101	12.3404	-1.68552	11.1957	4.13055	13.8485	0.684	7.73661	8.82542	9.04836	4.01973	7.37758	12.9634	8.76161	6.498	13.326	3.81082	11.922	11.6941	7.327	1.12418	4.19752	4.34536	6.82139	12.4407	6.39027	9.77506	4.81764	13.0416	10.4248	8.09682	4.27367	11.1249	5.31555	4.96273	7.24348	13.3827	16.5719	8.22091	2.206	2.79309	1.784
59	9.02514	4.16966	14.676	9.73164	9.62616	7.92099	12.8623	14.9601	13.117	-0.803172	11.8469	5.61448	14.5605	2.39333	8.98846	10.2462	9.76924	5.73827	7.67411	13.3698	9.63	7.03	13.6297	4.81961	12.5993	12.1953	8.70456	1.98727	5.43646	5.56153	7.82398	13.041	7.52333	10.6917	6.38919	13.1812	11.6455	9.36833	5.55609	11.6819	6.59888	6.41143	8.6034	13.2191	16.8204	9.37115	5.13685	4.196	2.78255
60	9.91817	3.9357	15.1492	10.7504	10.6348	8.23464	13.5842	15.8476	13.807	0.730818	12.2732	7.11812	15.3023	3.817	10.1373	11.5472	10.4208	7.31721	7.80145	13.7744	10.4161	7.62491	13.9501	5.93242	13.2545	12.5855	9.95956	2.91109	6.57718	6.93632	8.73768	13.5589	8.65585	11.5499	7.93806	13.3037	12.7538	10.4223	6.82998	12.1963	7.80052	7.78459	9.84843	12.9141	16.98	10.3065	7.84087	5.38327	3.08027
61	10.8749	3.5584	15.5165	11.7055	11.5771	8.59003	14.2176	16.5676	14.4176	2.67212	12.5333	8.56345	16.0521	5.092	11.2111	12.7242	11.0335	8.85182	7.8073	14.1673	11.1523	8.39964	14.2818	7.11109	13.8975	12.8803	11.1053	3.97027	7.58397	8.39324	9.58867	14.0472	9.77345	12.3612	9.37109	13.4054	13.7325	11.2679	8.01488	12.7009	8.92464	9.05179	10.9385	12.5052	17.0573	11.0488	9.298	6.43027	4.87682
62	11.7226	3.25937	15.7832	12.6159	12.4716	8.98005	14.7668	17.1189	14.9423	4.68938	12.6721	9.9003	16.7817	6.26011	12.2148	13.7725	11.6249	10.2895	7.74014	14.5333	11.8513	9.37073	14.611	8.30906	14.5283	13.1005	12.1676	5.10042	8.45326	9.84761	10.3944	14.5292	10.854	13.1255	10.645	13.4785	14.5718	11.9371	9.08183	13.1993	9.98364	10.1854	11.8566	12.0263	17.0538	11.6248	11.2258	7.40545	5.88736
63	12.4802	3.01904	15.944	13.4889	13.3224	9.38409	15.2449	17.4996	15.3708	6.6147	12.7043	11.1063	17.4613	7.31833	13.1363	14.683	12.2017	11.5964	7.6424	14.8691	12.514	10.4918	14.9265	9.46512	15.133	13.258	13.1716	6.30782	9.20109	11.2011	11.1614	14.9968	11.8698	13.8426	11.7766	13.516	15.2836	12.466	10.0366	13.6875	10.9805	11.1826	12.5635	11.5084	16.9677	12.0571	13.0898	8.372	6.85282
64	13.1252	2.83121	15.9942	14.3065	14.1173	9.78109	15.6622	17.7152	15.6915	8.32709	12.6435	12.2036	18.0769	8.282	13.942	15.4545	12.7595	12.7333	7.56445	15.1716	13.1345	11.6645	15.2149	10.5399	15.7016	13.3714	14.127	7.64864	9.85627	12.4185	11.8905	15.4205	12.7873	14.5112	12.8003	13.5185	15.8899	12.9175	10.8997	14.162	11.922	12.0269	13.0563	10.9892	16.8213	12.3688	14.2048	9.29473	7.76255
65	13.6851	2.68912	15.9366	15.0495	14.8391	10.1498	16.0264	17.7711	15.8973	9.83794	12.4892	13.2027	18.6259	9.16878	14.6266	16.0918	13.298	13.7227	7.53513	15.4215	13.7143	12.7651	15.46	11.5244	16.1998	13.4641	15.0176	9.16248	10.4717	13.4913	12.5857	15.7661	13.5946	15.1255	13.7277	13.4975	16.308	13.3227	11.6778	14.6132	12.8062	12.7103	13.3585	10.5082	16.6265	12.5804	15.0924	10.1168	8.62118
66	14.1648	2.58956	15.7847	15.7049	15.4728	10.4725	16.3497	17.6901	15.9935	11.1721	12.2435	14.098	19.1126	10.0096	15.1973	16.6168	13.8255	14.5681	7.55268	15.5979	14.2593	13.7215	15.6467	12.4079	16.5937	13.5655	15.8242	10.8232	11.0544	14.3938	13.2509	15.9968	14.2794	15.6835	14.5617	13.4591	16.5263	13.6952	12.3739	15.0289	13.6357	13.2486	13.4803	10.0974	16.3972	12.7167	15.8228	10.8308	9.43355
67	14.5822	2.54035	15.56	16.27	16.0057	10.7367	16.6497	17.508	15.9943	12.3333	11.928	14.885	19.5513	10.7883	15.668	17.0497	14.347	15.269	7.58667	15.7013	14.776	14.502	15.7603	13.187	16.862	13.6877	16.521	12.551	11.602	15.15	13.8917	16.1247	14.832	16.1893	15.3103	13.4023	17.1607	14.059	12.9853	15.396	14.403	13.6763	13.4323	9.77767	16.149	12.8067	16.44	11.436	10.19
68	14.9293	2.5294	15.2877	16.7478	16.4291	10.9344	16.9445	17.2494	15.9213	13.3737	11.5603	15.5471	19.9496	11.4908	16.0506	17.3915	14.875	15.7989	7.61671	15.7496	15.2613	15.0689	15.8	13.8458	16.9506	13.8321	17.0888	14.2511	12.1216	15.7351	14.5121	16.167	15.2234	16.6489	15.9836	13.3234	17.3761	14.4256	13.4956	15.6967	15.0793	14.036	13.2732	9.53752	15.8964	12.8693	16.9973	11.9315	10.8435
69	15.2161	2.55807	14.9935	17.1636	16.7375	11.0628	17.2426	16.9447	15.7934	14.2992	11.1724	16.1099	20.3156	12.1302	16.3515	17.6453	15.4144	16.1705	7.62084	15.7454	15.7239	15.4685	15.7803	14.3833	16.8947	14.0068	17.5204	15.8413	12.6339	16.1092	15.1174	16.1504	15.4826	17.065	16.577	13.2195	17.4834	14.788	13.8742	15.9295	15.6672	14.3609	13.0386	9.33024	15.6348	12.9295	17.4966	12.3658	11.3661
70	15.4451	2.62263	14.6972	17.5394	16.9365	11.1199	17.5454	16.6206	15.6296	15.0555	10.7891	16.5914	20.6623	12.7273	16.5741	17.819	15.9445	16.3795	7.57485	15.6645	16.1838	15.7043	15.7176	14.7895	16.7034	14.2186	17.82	17.2244	13.1747	16.3273	15.7049	16.0977	15.6244	17.4498	17.0881	13.0925	17.4925	15.1461	14.1435	16.0915	16.1817	14.6695	12.7558	9.14155	15.3348	13.0055	17.9171	12.7479	11.7258
71	15.625	2.71434	14.4136	17.8802	17.0472	11.1108	17.8521	16.2966	15.4522	15.6356	10.4274	17.0028	21.0011	13.2741	16.7284	17.9256	16.4488	16.4363	7.46703	15.4944	16.651	15.7722	15.6268	15.0698	16.4037	14.456	18.0111	18.3249	13.727	16.417	16.2627	16.0236	15.6645	17.819	17.5267	12.951	17.429	15.5084	14.3313	16.1866	16.6446	14.9793	12.4533	8.99467	15.0146	13.1138	18.2647	13.0543	11.8983
72	15.7634	2.82288	14.1649	18.186	17.094	11.0449	18.1653	15.9882	15.2873	16.0315	10.0936	17.3525	21.3325	13.7663	16.824	17.9371	16.9328	16.3523	7.31935	15.2459	17.1179	15.6936	15.5172	15.2466	16.0382	14.7061	18.124	19.1155	14.2279	16.4042	16.7849	15.9419	15.6202	18.1708	17.8969	12.8062	17.3349	15.8878	14.4463	16.2269	17.0613	15.3061	12.1461	8.90945	14.7253	13.2669	18.5496	13.2809	11.8815
73	15.8721	2.93731	13.9641	18.4645	17.0925	10.9302	18.4932	15.7184	15.1488	16.2052	9.78982	17.6582	21.6548	14.229	16.877	17.7803	17.3917	16.1843	7.16745	14.9313	17.5793	15.5218	15.3921	15.3504	15.6386	14.9635	18.171	19.6268	14.6537	16.342	17.2785	15.8761	15.5313	18.5022	18.1875	12.6622	17.2406	16.2875	14.5032	16.2267	17.4415	15.6469	11.8454	8.88727	14.4827	13.4685	18.7955	13.4487	11.7345
74	15.9637	3.05347	13.815	18.7322	17.0623	10.7744	18.8358	15.4953	15.0392	16.2028	9.50545	17.9416	21.963	14.6924	16.905	17.5136	17.8282	15.9708	7.03277	14.5701	18.0323	15.2949	15.2538	15.4129	15.2484	15.2243	18.161	19.9665	15.0288	16.2663	17.7526	15.8446	15.4212	18.8168	18.4055	12.5301	17.1657	16.6998	14.5237	16.1985	17.7864	15.9926	11.5753	8.92208	14.2687	13.7139	19.0269	13.5854	11.5027
75	16.0423	3.16463	13.7152	18.898	17.0253	10.5871	19.1786	15.3272	14.9532	16.0615	9.24024	18.2058	22.139	15.1786	16.9253	17.2242	18.2468	15.7403	6.92149	14.1724	18.4774	15.0349	15.1025	15.4504	14.886	15.4828	18.1177	20.1951	15.3792	16.1989	18.2022	15.8591	15.2991	19.1194	18.5605	12.4239	17.1217	17.1088	14.5191	16.1533	18.0902	16.3485	11.3298	8.99923	14.0779	14.0042	19.244	13.7072	11.2415
76	16.1195	3.28007	13.6588	19.2015	16.9879	10.382	19.5055	15.22	14.8876	15.8282	8.99964	18.4464	22.4238	15.706	16.9418	16.9629	18.6308	15.5185	6.83024	13.744	18.9073	14.759	14.9412	15.4825	14.5541	15.7354	18.0607	20.3967	15.7218	16.1402	18.625	15.9197	15.1782	19.4153	18.6663	12.3529	17.1114	17.4936	14.4963	16.1016	18.3411	16.6991	11.0557	9.10185	13.9334	14.3506	19.4315	13.7897	11.0043
77	16.1916	3.3948	13.6454	19.5771	16.9387	10.17	19.815	15.1703	14.8484	15.5653	8.78573	18.657	22.7772	16.2586	16.9469	16.7549	18.9696	15.3275	6.74207	13.2926	19.3184	14.4819	14.7785	15.5338	14.2462	15.9748	18.0104	20.5909	16.0593	16.0937	19.0159	16.0239	15.0777	19.7131	18.7276	12.3197	17.1311	17.8383	14.4611	16.0472	18.5281	17.0235	10.7478	9.23709	13.8368	14.7541	19.5875	13.8465	10.8099
78	16.2581	3.50199	13.6771	19.871	16.8714	9.96022	20.052	15.1737	14.8353	15.31	8.59933	18.8433	23.0491	16.7817	16.9382	16.6134	19.249	15.172	6.64267	12.8302	19.7139	14.22	14.6264	15.6053	13.9637	16.185	17.9849	20.7957	16.4154	16.0659	19.3743	16.1649	15.006	20.0154	18.7483	12.3244	17.175	18.144	14.4222	15.9887	18.6573	17.3109	10.4577	9.41778	13.724	15.2114	19.7131	13.9	10.672
79	16.3209	3.60332	13.7528	20.1606	16.7934	9.7613	20.2108	15.2221	14.8349	15.0732	8.43673	19.012	23.3362	17.271	16.9225	16.547	19.4597	15.0485	6.53506	12.3602	20.0903	13.9991	14.4936	15.6871	13.7026	16.3615	17.9927	21.0184	16.8079	16.0468	19.7085	16.3333	14.9673	20.3073	18.7402	12.3652	17.2392	18.4236	14.382	15.9247	18.7404	17.5567	10.2103	9.61958	13.5637	15.7215	19.824	13.9428	10.6165
80	16.3856	3.70279	13.8708	20.4417	16.7224	9.58478	20.6731	15.3031	14.8321	14.8592	8.29491	19.1606	23.5995	17.7544	16.9132	16.554	19.5995	14.9559	6.42856	11.8871	20.4471	13.8262	14.3851	15.7672	13.4495	16.5011	18.0426	21.2398	17.2371	16.0303	20.0268	16.5159	14.965	20.5723	18.7132	12.4431	17.3172	18.6833	14.3369	15.8569	18.7829	17.7568	10.021	9.80279	13.3734	16.2698	19.9365	13.9811	10.6269
81	16.4443	3.79143	14.0244	20.7127	16.6783	9.43959	20.9489	15.3989	14.8128	14.6757	8.17976	19.285	23.8152	18.2357	16.9148	16.6099	19.6798	14.8861	6.34046	11.4126	20.7856	13.7043	14.2949	15.8451	13.1703	16.6004	18.1403	21.4558	17.7111	16.0076	20.3351	16.7045	14.9823	20.7929	18.6721	12.5577	17.406	18.9212	14.2869	15.7892	18.7842	17.9113	9.89099	9.94956	13.1765	16.8365	20.0516	14.0252	10.6901
82	16.4978	3.87233	14.1926	20.9706	16.6716	9.33009	21.2354	15.5	14.7661	14.5288	8.09327	19.3592	23.9735	18.716	16.9115	16.6971	19.7059	14.8328	6.27427	10.9306	21.1145	13.6359	14.2096	15.9284	12.8625	16.6624	18.274	21.6753	18.2225	15.9606	20.6301	16.8934	15.0092	20.9577	18.6205	12.6977	17.5133	19.1383	14.2359	15.7211	18.7385	18.0149	9.81964	10.0517	12.9897	17.4129	20.1795	14.0679	10.7902
83	16.5432	3.94791	14.3589	21.2135	16.7073	9.25553	21.5362	15.5939	14.6997	14.4232	8.02491	19.3689	24.0721	19.1971	16.8884	16.7994	19.6815	14.7926	6.22464	10.4461	21.4275	13.6172	14.124	16.0288	12.5149	16.6918	18.419	21.8902	18.7649	15.8857	20.9058	17.0764	15.0559	21.0776	18.5585	12.8414	17.6474	19.3448	14.1819	15.6518	18.6611	18.0676	9.79932	10.1053	12.8058	17.9927	20.3266	14.0867	10.9051
84	16.5817	4.0213	14.5214	21.4346	16.7846	9.21781	21.8449	15.6692	14.6453	14.3653	7.96067	19.318	24.1142	19.6753	16.8419	16.9093	19.6107	14.7587	6.19595	9.97027	21.7128	13.6445	14.0338	16.1458	12.1204	16.696	18.5717	22.1092	19.3327	15.7856	21.1651	17.2564	15.1274	21.1641	18.4835	12.9692	17.811	19.546	14.1239	15.5812	18.5617	18.0776	9.82815	10.1095	12.6141	18.5696	20.4968	14.0618	11.0222
85	16.6111	4.09368	14.6818	21.6143	16.8993	9.21306	22.1512	15.7228	14.6421	14.3728	7.88582	19.2155	24.1095	20.1533	16.7763	17.0211	19.4985	14.7226	6.19685	9.52558	21.9706	13.7316	13.9261	16.2752	11.6902	16.6918	18.7403	22.3397	19.921	15.6703	21.4074	17.4328	15.216	21.2071	18.3945	13.0768	18.0025	19.7468	14.0591	15.5121	18.4452	18.0637	9.897	10.0613	12.4129	19.1361	20.7034	13.9625	11.1442
86	16.6332	4.16595	14.8357	21.7439	17.0415	9.23223	22.4473	15.751	14.7109	14.4509	7.79645	19.0526	24.0624	20.6316	16.6999	17.133	19.3651	14.6755	6.2319	9.12414	22.2026	13.8952	13.7958	16.4126	11.2305	16.6862	18.9303	22.5693	20.506	15.547	21.6321	17.6014	15.3153	21.1868	18.2944	13.17	18.219	19.9468	13.9829	15.4478	18.3155	18.0316	10.0102	9.95406	12.2014	19.6843	20.9365	13.8025	11.2692
87	16.6485	4.23823	14.9772	21.835	17.1993	9.25476	22.7223	15.7494	14.8452	14.5932	7.6927	18.8332	23.9649	21.1012	16.6146	17.2465	19.2251	14.6166	6.29168	8.77152	22.4208	14.1255	13.6507	16.5575	10.7752	16.682	19.142	22.7824	21.062	15.4223	21.8387	17.757	15.4218	21.1216	18.184	13.2446	18.4588	20.1366	13.8815	15.399	18.1725	17.9877	10.1768	9.78437	11.9874	20.2056	21.1619	13.6127	11.3951
88	16.6569	4.31143	15.1074	21.9015	17.3616	9.24533	22.9668	15.7165	15.0135	14.7964	7.57482	18.5913	23.8286	21.5483	16.5198	17.3632	19.0945	14.5439	6.36715	8.47103	22.6272	14.423	13.4869	16.713	10.3493	16.6871	19.3667	22.9677	21.5934	15.3062	22.017	17.896	15.5296	21.0329	18.0601	13.277	18.7163	20.3155	13.7503	15.3745	18.0179	17.9363	10.3711	9.56091	11.7702	20.695	21.3448	13.4145	11.5164
89	16.6552	4.38507	15.228	21.952	17.5196	9.18822	23.1696	15.6497	15.047	15.0528	7.42833	18.3453	23.6528	21.9636	16.4213	17.4768	18.9827	14.4627	6.46211	8.21022	22.8154	14.785	13.2939	16.869	9.97467	16.704	19.5983	23.1057	22.0872	15.2113	22.1681	18.0198	15.6323	20.9306	17.9209	13.277	18.9832	20.4777	13.5973	15.38	17.8597	17.8884	10.6039	9.29267	11.5441	21.1393	21.4691	13.21	11.634
90	16.6454	4.4504	15.3449	21.9824	17.6672	9.07975	23.3353	15.5447	15.047	15.3504	7.384	18.1084	23.4261	22.3297	16.3226	17.57	18.8842	14.3961	6.57996	7.96917	22.9705	15.2119	13.0614	17.0121	9.65148	16.7223	19.8317	23.2075	22.5276	15.1432	22.2778	18.1309	15.7253	20.8169	17.7614	13.277	19.2537	20.6079	13.4381	15.4094	17.6982	17.8514	10.9095	8.9781	11.303	21.5232	21.5395	13.0907	11.7625
91	16.6169	4.51123	15.4579	21.9926	17.793	8.91809	23.4736	15.3975	15.2316	15.6849	7.33327	17.9001	23.1452	22.632	16.2166	17.623	18.7931	14.3484	6.70909	7.73964	23.0735	15.6825	12.782	17.1225	9.33518	16.7352	20.066	23.2778	22.9195	15.0868	22.3475	18.2331	15.7984	20.6997	17.586	13.277	19.384	20.6328	13.2901	15.4487	17.5278	17.8285	11.2667	8.61318	11.0415	21.8418	21.5799	12.7591	11.9165
92	16.5675	4.59468	15.5633	21.9833	17.8864	8.6998	23.5955	15.359	15.158	16.0541	6.75448	17.7386	23.074	22.8543	16.103	17.632	18.7007	14.3094	6.82955	7.5009	23.1187	16.1859	12.4553	17.1843	8.98639	16.7427	20.2983	23.3095	23.2485	15.0045	22.3844	18.3295	15.8458	20.5867	17.403	13.277	19.6647	20.7825	13.1522	15.4837	17.3508	17.8167	11.6111	8.20017	10.7427	22.1032	21.6007	12.5412	12.1063
93	16.4824	4.66964	15.6513	21.9571	17.9502	8.42861	23.7066	14.988	15.0385	16.443	6.45245	17.6202	22.4282	22.964	15.9871	17.538	18.5829	14.2774	6.92367	7.293	23.1025	16.7095	12.0801	17.1958	8.57452	16.7344	20.5161	23.2922	23.5114	14.8826	22.3885	18.4077	15.8535	20.4732	17.2115	12.8262	19.9798	20.882	13.0009	15.5089	17.1682	17.8049	11.906	7.74427	10.3897	22.3134	21.5897	12.3312	12.316
94	16.3503	4.73709	15.7134	21.9136	17.9895	8.11236	23.8115	14.9136	14.6346	16.821	6.09973	17.5179	22.056	22.964	15.855	17.4836	18.4176	14.2398	6.97542	7.07239	23.0297	17.085	11.6558	17.1648	8.07355	16.7096	20.6983	23.1804	23.7197	14.7198	22.3555	18.4568	15.8217	20.3385	17.0066	12.0499	20.048	20.929	12.8174	15.5299	16.9769	17.7889	12.1038	7.617	9.98433	22.4645	21.559	12.1035	12.444
95	16.1982	4.83669	15.741	21.8462	18.001	7.76861	23.917	14.4106	14.3021	17.1286	5.68909	17.495	21.8096	22.964	15.7004	17.0932	18.2103	14.171	6.982	6.64849	22.9051	17.5763	11.1837	17.1005	7.43782	16.6716	20.8206	22.9499	23.8674	14.56	22.277	18.4696	15.7567	20.1744	16.7592	11.6443	20.048	21.1582	12.606	15.5489	16.7733	17.7696	12.1846	6.8262	9.53248	22.5612	21.5321	11.8252	12.759
96	16.0018	4.92994	15.7235	21.778	17.9644	7.42709	24.0254	14.0535	14.144	17.3476	5.22588	17.4221	21.0139	23.0523	15.5288	16.724	17.9629	14.0423	6.87397	6.30086	22.7302	17.857	10.6607	16.9857	6.61436	16.6217	20.85	22.5564	23.9585	14.3289	22.2477	18.4497	15.7385	19.9792	16.4407	11.49	20.2523	21.304	12.3689	15.559	16.5494	17.7494	12.1566	6.1716	9.0362	22.6019	21.4402	11.4802	12.811
97	15.7782	5.02302	15.6491	21.6839	17.95	7.11424	24.058	13.6297	13.7335	17.4505	4.878	16.9173	20.752	22.931	15.428	16.2545	17.6669	13.891	6.777	6.298	22.592	18.5486	10.0903	16.8095	5.67273	16.5631	20.76	22.0205	24.0195	14.191	22.02	18.3945	15.5306	19.7629	16.262	10.9453	20.2743	21.3833	12.0938	15.5454	16.2951	17.7187	12.0388	5.56815	8.49803	22.5863	21.4122	11.0988	12.8366
98	15.4836	5.11581	15.5097	21.4813	17.7233	6.84021	24.2357	13.1351	13.3547	17.436	4.43121	16.5563	20.0377	22.843	15.16	15.6882	17.3388	13.6473	6.58093	5.76395	22.3298	18.8621	9.47792	16.5848	4.66958	16.4923	20.5323	21.353	24.0619	13.5621	21.8214	18.3062	15.447	19.5274	15.4809	10.4952	20.1818	21.564	11.909	15.4908	16.0026	17.6666	11.921	4.90412	7.92967	22.5086	21.163	10.7289	12.952
99	15.1404	5.22643	15.2958	21.2852	17.686	6.60613	24.3674	12.5914	13.1215	17.2675	4.102	16.1046	19.756	22.5016	14.8065	15.0283	16.9878	13.418	6.29798	4.88637	21.9349	19.1119	8.82258	16.3259	3.65418	16.4133	20.1546	20.5388	24.0663	13.0426	21.4671	18.1917	15.2349	19.2663	14.8458	10.1543	20.0334	21.6265	11.909	15.3785	15.6639	17.5806	11.6417	4.16301	7.33601	22.3638	20.8693	10.3829	12.8633
100	14.7465	5.33865	14.997	21.253	17.112	6.591	24.476	12.013	12.952	16.953	4.102	15.572	19.756	22.076	14.413	14.272	16.611	12.712	6.066	4.283	21.571	19.161	8.125	16.039	2.639	16.32	19.623	19.58	23.989	12.4	21.137	18.048	15.167	18.975	14.102	9.819	20.026	21.641	10.969	15.193	15.264	17.437	11.249	3.326	6.731	22.157	20.433	10.037	12.83
[truncated: 27 more columns]

## Sheet: Rotation LHipFlex B4FacoM
all values Right	mean	std	steps
1	-3.03518	5.84041	-4.565	-6.595	-7.691	-7.126	22.498	7.464	-9.43	-3.544	-4.871	-11.728	-8.459	-8.28	-8.838	-3.197	-8.623	-5.838	-3.424	-4.241	-9.969	-1.595	0.736	-5.48	9.077	-7.1	-5.243	-5.761	-3.344	-2.207	-7.722	-2.412	-2.626	-4.152	4.919	-4.656	-9.357	-3.728	-4.284	-10.216	-6.964	6.428	-0.228	-6.873	-3.266	-2.606	-6.162	-2.903	-8.826
2	-3.64196	5.76547	-5.19891	-7.352	-7.96591	-6.97905	22.0922	6.7572	-10.1651	-3.29406	-5.18163	-12.142	-9.16658	-9.315	-9.419	-5.32	-8.809	-6.102	-3.424	-5.56815	-10.681	-1.65205	0.422	-5.96513	8.437	-7.764	-5.68764	-6.1447	-4.41101	-2.80414	-7.601	-2.73612	-3.41573	-4.69091	4.3307	-5.234	-10.1538	-4.72421	-4.98373	-10.1936	-6.94776	6.28497	-0.996	-7.41929	-3.90427	-3.43	-6.94336	-3.17515	-8.87491
3	-4.33609	5.55408	-5.90861	-7.352	-9.04464	-6.98354	20.701	5.99496	-10.1985	-2.85572	-5.46735	-12.142	-11.7373	-9.64833	-9.65789	-6.8476	-8.90516	-6.102	-3.424	-6.37151	-11.2389	-3.05686	0.269414	-6.37723	7.39478	-8.30158	-6.2943	-6.55661	-5.37115	-3.178	-7.52924	-4.17715	-6.64258	-5.20055	3.677	-5.70564	-10.7599	-5.70082	-5.50221	-10.1472	-6.95404	5.08897	-1.97547	-7.86576	-4.6783	-3.80533	-7.751	-4.54491	-8.94927
4	-4.9304	5.42487	-6.68318	-9.85718	-9.494	-7.01515	19.5951	5.16485	-9.85006	-2.16115	-5.70097	-12.142	-12.8767	-10.415	-10.6407	-8.68506	-9.13003	-6.43336	-3.424	-6.632	-11.47	-3.69055	-0.254333	-6.71052	6.86439	-8.572	-7.03864	-6.97952	-6.22067	-3.87497	-7.453	-4.85345	-7.43936	-5.67536	3.02336	-5.817	-11.1668	-6.56836	-5.73836	-10.0152	-6.93376	4.36036	-3.29555	-8.14533	-5.54136	-5.39867	-8.55482	-5.61236	-9.14327
5	-5.41295	5.22978	-7.44991	-10.47	-9.60215	-6.99216	19.0662	4.29135	-8.91286	-1.15873	-5.856	-12.2739	-13.1065	-10.8653	-11.0464	-10.0694	-9.28663	-6.95161	-5.17721	-7.864	-11.7881	-4.24088	-0.477687	-6.96819	4.99351	-8.752	-7.88688	-7.40382	-6.38864	-4.64729	-7.45203	-5.49721	-8.06833	-6.10882	2.43088	-5.817	-11.3371	-7.27776	-5.62236	-9.69579	-6.79211	3.66991	-4.091	-8.18528	-6.39924	-6.29533	-8.77073	-6.70848	-9.39918
6	-5.7626	5.03707	-8.09567	-11.5881	-9.12042	-6.81618	17.0746	3.44862	-7.42845	0.150646	-5.89546	-12.773	-14.529	-11.1898	-11.1626	-10.67	-9.413	-7.13909	-5.3107	-7.864	-12.238	-4.63361	-0.545687	-7.15292	3.89179	-8.73112	-8.79015	-7.82727	-7.53474	-5.24851	-7.30679	-6.013	-8.37267	-6.48482	1.9497	-5.817	-11.2549	-7.79979	-5.10342	-9.08609	-6.37611	3.04942	-4.091	-7.97023	-7.1227	-7.047	-9.94764	-7.72088	-9.50745
7	-5.85844	4.81698	-8.49464	-12.0582	-8.04818	-6.39461	15.7098	2.72985	-5.42515	1.70612	-5.76248	-12.6647	-14.9447	-10.92	-10.8557	-10.67	-9.4077	-7.174	-5.66436	-8.97006	-11.9289	-4.76952	-0.390576	-7.25	2.85442	-8.687	-9.709	-8.2463	-7.98106	-5.635	-6.87073	-6.12018	-8.321	-6.655	1.62255	-6.62206	-10.8968	-8.08336	-4.16045	-8.11791	-5.60221	2.50336	-4.091	-7.537	-7.493	-7.311	-10.4179	-8.56164	-9.21645
8	-5.66457	4.7205	-8.50703	-12.181	-6.44445	-5.66665	15.2191	2.22521	-2.91658	3.41619	-5.37769	-12.565	-15.4304	-10.1264	-10.0291	-10.67	-9.30186	-7.08088	-5.79655	-9.61443	-11.1917	-4.56601	0.0361414	-7.26772	1.92731	-7.23133	-10.5887	-8.65457	-8.127	-6.07965	-6.06273	-6.34976	-7.81094	-6.655	1.556	-6.80277	-10.233	-8.03109	-2.84918	-6.75309	-4.41587	2.02642	-4.32188	-6.61214	-7.69233	-7.62367	-10.6479	-8.99	-8.332
9	-5.24374	4.64342	-8.03161	-11.8322	-4.3923	-4.61	13.29	2.01203	-0.0961818	5.19165	-4.63334	-12.565	-15.459	-8.81048	-8.66333	-12.3825	-8.91443	-6.68418	-5.822	-9.59623	-10.1308	-3.98541	0.763586	-7.21164	1.09186	-5.7433	-11.3695	-9.05758	-8.13674	-6.5047	-4.84082	-6.02515	-6.56994	-6.655	1.54145	-7.022	-9.58082	-7.56764	-1.18597	-5.01567	-2.83866	1.67697	-5.08895	-4.90158	-7.531	-7.47656	-10.6091	-9.44164	-6.83655
10	-4.47005	4.71836	-7.093	-10.941	-1.95864	-3.24791	12.3708	2.12318	2.89064	6.96955	-3.54109	-12.0573	-15.459	-7.09145	-6.825	-12.8295	-8.16891	-5.95836	-5.61918	-9.05109	-8.80482	-3.03636	1.77373	-7.07109	0.327364	-3.85573	-11.77	-9.328	-8.618	-6.50127	-3.17118	-5.31182	-5.08782	-7.08291	1.60291	-7.33127	-7.51182	-6.69582	0.799182	-3.00864	-0.922727	1.589	-4.27436	-2.83882	-6.78882	-6.817	-10.38	-9.67709	-4.68882
11	-3.40368	4.96835	-5.74542	-10.566	0.719606	-1.6428	11.6877	2.52826	5.94511	8.70797	-2.14077	-11.0788	-15.459	-5.09088	-4.62	-12.505	-7.01685	-4.89082	-5.19255	-7.93416	-7.24712	-1.7626	3.00838	-6.82272	-0.379141	-1.682	-12.3308	-9.82181	-8.60733	-6.204	-1.18094	-4.18615	-3.23121	-7.09255	2.35161	-7.49037	-5.64434	-5.41918	3.05812	-0.843939	1.14495	1.83361	-3.81064	-0.391747	-5.63979	-5.67067	-9.68036	-9.563	-2.12982
12	-2.04823	5.24476	-4.089	-7.493	3.55233	0.122111	11.2182	3.19089	8.96167	10.3721	-0.507333	-10.717	-14.4751	-2.95767	-2.23533	-11.2668	-5.48211	-3.51433	-4.51867	-6.24611	-5.47256	-0.234222	4.41622	-6.42311	-1.00833	0.652	-12.5087	-10.2632	-8.40022	-5.38289	0.981	-2.71033	-1.12833	-6.812	3.09167	-7.941	-3.33989	-3.77967	5.478	1.35333	3.23256	2.42233	-0.899222	2.25767	-4.18933	-4.10911	-8.722	-9.32567	0.62
13	-0.55458	5.5706	-2.24836	-5.057	6.47318	1.95524	10.8908	4.05891	11.8867	11.956	1.26252	-9.21336	-13.605	-0.826727	0.206667	-9.49358	-3.74279	-1.89782	-4.313	-4.15273	-3.45603	1.46288	5.92761	-5.84664	-1.49224	3.03345	-12.5265	-10.5582	-7.88712	-3.80339	3.18927	-0.968091	1.08918	-6.243	4.02355	-8.43224	-0.722727	-1.85273	7.94382	3.472	5.21455	3.31882	1.42542	4.88773	-2.50118	-2.19333	-7.64864	-8.509	3.37855
14	1.1091	5.94164	-0.345212	-2.34458	9.43242	3.76973	10.661	5.08006	14.6747	13.4943	3.07738	-7.06863	-13.0979	1.20109	2.62067	-7.36809	-1.93422	-0.132909	-2.55373	-1.82594	-1.26669	3.24374	7.46803	-5.03841	-1.77584	5.37461	-12.4737	-10.6329	-6.95314	-2.13467	5.34042	0.969182	3.3257	-5.38227	5.11	-8.72241	2.01602	0.263697	10.3617	5.434	6.97737	4.45718	3.88375	7.3438	-0.603545	-0.0162222	-6.34609	-7.58006	6.02918
15	2.82393	6.22055	1.52455	0.493939	12.4039	5.49821	10.5125	6.20864	17.3115	15.0325	4.86936	-4.97244	-11.1139	3.05703	4.94733	-4.91734	-0.162535	1.68264	-1.30709	0.574949	0.992404	5.03723	8.97618	-3.95636	-1.8301	7.61327	-12.3997	-10.2746	-5.65103	-0.196566	7.37918	3.01452	5.50679	-4.24064	6.31973	-8.807	4.7127	2.46924	12.6611	7.17903	8.56124	5.77958	6.25151	9.53391	1.43518	2.31822	-4.76436	-6.31412	8.52509
16	4.55374	6.45629	3.31836	3.30218	15.3605	7.10055	10.09	7.41736	19.7949	16.6075	6.58964	-2.58503	-9.24424	4.77755	7.152	-2.27512	1.51064	3.44173	0.0744545	2.91591	3.21103	6.79452	10.4099	-2.59167	-1.59352	9.75709	-12.2921	-9.46567	-4.02267	1.86915	9.30064	5.08045	7.57718	-2.87082	7.62245	-8.66445	7.20697	4.66436	14.7729	8.73555	10.0306	7.21891	8.42806	11.4997	3.556	4.72733	-2.87545	-4.65527	10.8669
17	6.30518	6.60206	5.03867	5.95933	18.2564	8.57796	9.674	8.7031	22.0845	18.2289	8.22884	-0.018	-6.96162	6.42688	9.23089	0.397535	3.07173	5.07815	1.55897	5.14237	5.32195	8.50057	11.7385	-0.960414	-1.10702	11.8364	-12.0135	-8.1492	-2.14095	3.97365	11.1101	7.0987	9.5363	-1.34736	8.97836	-8.49544	9.44059	6.798	16.7074	10.1652	11.4511	8.68848	10.404	13.3049	5.71748	7.15756	-0.726	-2.65788	13.1087
18	8.07776	6.66261	6.70664	8.43567	21.0232	9.9626	9.41477	10.061	24.1654	19.8866	9.80549	2.60862	-4.38194	8.05224	11.2151	2.99951	4.58193	6.56706	3.13327	7.23768	7.31833	10.1675	12.9717	0.842141	-0.390071	13.8781	-11.4392	-6.32293	-0.119111	6.04645	12.8158	9.04839	11.3987	0.251364	10.3566	-7.803	11.4081	8.85403	18.4904	11.5327	12.888	10.1132	12.2154	14.9831	7.89052	9.58267	1.57127	-0.375455	15.2643
19	9.80381	6.71299	8.35282	10.7405	23.5974	11.3025	8.58755	11.4858	26.0586	21.5595	11.3556	5.19845	-1.71291	9.68055	13.152	5.45736	6.101	7.92082	4.77673	9.18236	9.23391	11.8195	14.1223	2.75045	0.585364	15.8995	-10.4471	-4.10327	1.89927	8.03264	14.4347	10.9295	13.1849	1.86173	11.7325	-7.803	13.1267	10.8201	20.1506	12.8989	14.3782	11.4546	13.988	16.6003	10.0556	11.997	3.93545	2.10773	17.3343
20	11.5942	6.61939	10.0004	12.8957	25.9383	12.6386	8.425	12.9678	27.7499	23.23	12.9158	7.69624	0.923384	11.3245	15.0681	7.74767	7.68005	9.18285	6.44836	11.0208	11.1464	13.4757	15.2053	4.7044	1.79033	17.9061	-8.93582	-1.53457	3.83333	9.93228	15.9792	12.7558	14.9143	3.44282	13.0709	-4.79496	14.7236	12.6841	21.7143	14.3067	15.9331	12.7178	15.7913	18.1768	12.2131	14.4076	6.28373	4.67648	19.3247
21	13.3376	6.56053	11.6598	14.9506	27.9958	14.0077	7.546	14.4921	29.2241	24.881	14.5097	10.0757	3.44301	12.9927	16.9639	9.89744	9.34783	10.4039	8.10664	12.7875	13.1173	15.1462	16.2421	6.65385	3.24931	19.8947	-7.03845	1.2299	5.64179	11.7559	17.4568	14.5405	16.6001	4.96573	14.3447	-2.91995	16.2837	14.4798	23.1928	15.7772	17.5409	13.9148	17.6254	19.7165	14.3674	16.822	8.56209	7.19503	21.2105
22	15.0589	6.47388	13.3205	16.8965	29.7213	15.4412	7.11648	16.0326	30.4756	26.4969	16.1464	12.3245	5.79436	14.6935	18.827	11.9273	11.1096	11.6184	9.72736	14.5008	15.1905	16.8338	17.2512	8.58358	5.00097	21.8545	-4.88764	4.08745	7.3347	13.5154	18.879	16.2728	18.2498	6.41427	15.5469	-0.800636	17.8445	16.2606	24.6001	17.3108	19.1791	15.0623	19.4503	21.2238	16.5111	19.2253	10.7661	9.58427	22.9895
23	16.7488	6.38023	14.9617	18.734	31.083	16.9403	6.54133	17.5586	31.4438	28.064	17.8189	14.4538	8.00822	16.4163	20.6299	13.8672	12.9317	12.836	11.337	16.1688	17.3316	18.5289	18.242	10.5223	6.97433	23.7803	-2.68333	6.93378	8.97622	15.2219	20.2713	17.9437	19.864	7.784	16.6823	1.48122	19.4093	18.045	25.9397	18.889	20.8342	16.178	21.2486	22.6927	18.6407	21.5953	12.911	11.8303	24.656
24	18.3992	6.27648	16.5628	20.4765	32.0994	18.4897	6.288	19.0648	32.0469	29.5689	19.5015	16.4684	10.1178	18.1502	22.3121	15.7286	14.7896	14.0501	12.9546	17.7985	19.4977	20.2145	19.2215	12.4894	9.09158	25.6709	-0.564152	9.69023	10.6102	16.8885	21.6637	19.5605	21.4394	9.09527	17.7646	3.83257	20.9614	19.8262	27.2158	20.4977	22.4939	17.272	23.0024	24.1415	20.7533	23.9037	15.0176	13.9366	26.1558
25	19.9882	6.14453	18.1207	22.1277	32.7784	20.0704	6.288	20.5683	32.273	30.9987	21.1765	18.374	12.1567	19.8854	23.839	17.5003	16.6711	15.2538	14.4817	19.4046	21.6334	21.8747	20.2	14.4915	11.2416	27.5173	1.41109	12.3238	12.2722	18.5235	23.0778	21.1106	22.9728	10.3805	18.807	6.17485	22.4775	21.5803	28.4319	22.1305	24.1364	18.3462	24.709	25.5929	22.8425	24.813	17.1042	15.9107	27.5115
26	21.5617	6.03787	19.6472	23.7206	33.1299	21.6608	6.23333	22.0814	32.0843	32.3425	22.8388	20.1701	14.1492	21.6164	25.2351	19.1971	18.5771	16.4333	15.7988	21.0124	23.7045	23.4912	21.1885	16.5237	13.3315	29.2995	3.32842	14.8617	13.9775	20.117	24.5177	22.5649	24.4695	11.6566	19.8231	8.465	23.9428	23.2809	29.5949	23.7883	25.7496	19.4065	26.3814	27.0598	24.8959	27.795	19.169	17.7644	28.6957
27	23.0618	5.92173	21.151	25.2509	33.1211	23.2394	6.431	23.6055	31.4688	33.5889	24.4916	21.8553	16.1106	23.3403	26.5364	20.8327	20.5091	17.5734	16.8922	22.6434	25.6732	25.0487	22.1908	18.5577	15.2874	31.0012	5.28867	17.3243	15.7097	21.6556	25.9655	23.9208	25.9238	12.9395	20.8235	10.6762	25.3713	24.9137	30.7173	25.4693	27.3265	20.462	28.0312	28.5176	26.8866	30.2221	21.2089	19.5143	29.6666
28	24.4997	5.79157	22.6323	26.7029	32.7914	24.7787	6.83918	25.1301	30.5842	34.7158	26.1413	23.4326	18.0395	25.0362	27.767	22.4138	22.4502	18.664	17.8707	24.3193	27.5185	26.5398	23.2082	20.5575	17.0707	32.6027	7.38464	19.7044	17.4462	23.1248	27.3991	25.1829	27.3197	14.2394	21.8175	12.8356	26.7811	26.4676	31.7997	27.1562	28.8429	21.5104	29.6619	29.9342	28.7931	32.078	23.2149	21.1732	30.4796
29	25.8918	5.63382	24.0858	28.0557	32.2024	26.2516	7.88173	26.6309	29.6311	35.6967	27.781	24.9073	19.9381	26.6704	28.9318	23.9572	24.3733	19.7078	18.8239	26.0377	29.2328	27.9591	24.2399	22.4913	18.6912	34.0999	9.65512	22.0238	19.163	24.5301	28.8032	26.3609	28.6529	15.561	22.8005	14.9737	28.1942	27.9429	32.8385	28.823	30.2643	22.561	31.2662	31.2732	30.5928	33.7754	25.1794	22.7575	31.1447
30	27.2295	5.46992	25.5003	29.243	31.4368	27.6352	9.05537	28.0815	28.9331	36.5028	29.3846	26.2797	21.8162	28.2144	30.0389	25.4611	26.2438	20.7124	19.8093	27.7588	30.7714	29.3022	25.2794	24.3297	20.1445	35.4904	12.1352	24.2719	20.8348	25.8762	30.1412	27.4633	29.9153	16.9032	23.7567	17.1192	29.6169	29.3395	33.8112	30.4407	31.5487	23.6645	32.8218	32.5131	32.2578	35.3228	27.0923	24.2715	31.6588
31	28.5087	5.284	26.8605	30.253	30.6228	28.9229	10.5755	29.457	28.6568	37.1115	30.9229	27.5506	23.6836	29.6236	31.0867	26.9018	28.0184	21.68	20.8597	29.4585	32.1309	30.566	26.3155	26.0431	21.4738	36.7651	14.7518	26.4282	22.4561	27.1723	31.3561	28.5124	31.0919	18.2606	24.6635	19.2872	31.0286	30.6586	34.6868	31.9795	32.6772	24.8447	34.2871	33.6175	33.7288	36.7213	28.9425	25.7263	32.0197
32	29.7177	5.0756	28.1471	31.044	29.9349	30.1188	12.3555	30.7266	28.8712	37.5018	32.3658	28.7236	25.5299	30.8553	32.0667	28.2621	29.6401	22.6056	21.9688	31.109	33.3091	31.7462	27.3314	27.6049	22.7145	37.9123	17.4547	28.5004	24.0224	28.4188	32.4245	29.5328	32.1576	19.6278	25.4992	21.4775	32.3846	31.901	35.4376	33.414	33.6271	26.0436	35.6343	34.6009	34.9946	37.9733	30.7242	27.1281	32.1815
33	30.8383	4.84491	29.3341	31.594	29.5123	31.2236	14.345	31.8663	29.6164	37.6668	33.6779	29.8028	27.3349	31.8917	32.9589	29.5138	31.0788	23.4814	23.1102	32.6486	34.272	32.8313	28.3065	29.0197	23.8716	38.9122	20.1762	30.4668	25.5261	29.6241	33.3206	30.5275	33.0696	20.9969	26.2445	23.6727	33.6279	33.0635	36.0422	34.7203	34.375	27.1861	36.8422	35.4876	36.0187	39.0794	32.4335	28.4743	32.1773
34	31.8511	4.59376	30.396	31.936	29.446	32.2327	16.5137	32.8637	30.7137	37.6143	34.8247	30.7947	29.0663	32.738	33.746	30.5903	32.2993	24.294	24.247	34.0587	35.0627	33.809	29.2273	30.285	24.9677	39.743	22.872	32.3213	26.9497	30.782	34.034	31.469	33.782	22.357	26.89	25.8547	34.7387	34.139	36.48	35.88	34.9073	28.219	37.863	36.227	36.762	40.033	34.048	29.768	32.092
35	32.7283	4.3419	31.2865	32.0616	29.8097	33.1344	18.7589	33.711	31.021	37.3645	35.7752	31.7039	30.7109	33.3874	34.418	31.5014	33.2741	25.0072	25.3213	35.3235	35.7131	34.6681	30.0801	31.4018	26.0097	40.3743	25.5002	34.0569	28.2754	31.882	34.5302	32.3141	34.2746	23.693	27.4204	27.9957	35.7096	35.1099	36.7077	36.8623	35.2554	29.0896	38.7111	36.8376	37.1499	40.8231	35.5039	31.0144	32.0203
36	33.4952	4.1006	32.0111	32.0449	30.4743	33.9184	20.9964	34.4111	32.163	36.9514	36.5128	32.5331	32.2513	33.8815	34.9718	32.2488	33.9752	25.6112	26.3008	36.4069	36.2364	35.3974	30.853	32.3617	26.9769	40.8321	28.0448	35.635	29.4725	32.902	34.8511	33.051	34.6183	24.9946	27.8505	30.045	36.5098	35.9821	36.7397	37.6755	35.4295	29.7938	39.3816	37.3279	37.2441	41.4387	36.7935	32.2219	32.0377
37	34.1767	3.89102	32.5735	31.9465	31.3645	34.5792	23.1335	34.9706	35.6066	36.4435	37.0175	33.2774	33.6565	34.2376	35.403	32.8011	34.3882	26.0895	27.1615	37.3197	36.6877	35.9862	31.54	33.1626	27.8665	41.1276	30.4625	37.0595	30.4967	33.8231	35.013	33.6627	34.8527	26.2505	28.1979	31.9866	37.1403	36.75	36.585	38.315	35.4383	30.3322	39.8411	37.7492	37.0905	41.866	37.8974	33.387	32.2133
38	34.7014	3.71608	32.9925	31.8658	32.438	35.1068	25.1269	35.3998	36.143	35.9376	37.3018	33.9303	34.8928	34.4716	35.7021	33.2045	34.5617	26.4408	27.8986	38.0664	37.122	36.4322	32.1437	33.8255	28.6813	41.2741	32.7258	38.3191	31.3163	34.6319	35.0418	34.1346	34.9994	27.4396	28.482	33.8053	37.5912	37.4072	36.2709	38.7772	35.3088	30.7075	40.1135	38.1751	36.7568	42.058	38.7906	34.4997	32.6201
39	35.1719	3.61989	33.2935	31.8859	33.7182	35.4936	26.9384	35.7183	39.6572	35.5205	37.3914	34.488	35.9501	34.5986	35.8828	33.4821	34.5298	26.694	28.5133	38.6671	37.612	36.7403	32.6615	34.3571	29.4232	41.2919	34.834	39.4212	31.9409	35.3206	34.9666	34.4566	35.0585	28.5395	28.7218	35.4629	37.8467	37.9493	35.836	39.0615	35.085	30.9287	40.2163	38.6034	36.3212	42.0136	39.4475	35.5434	33.2545
40	35.5327	3.5631	33.5064	32.1091	35.1772	35.7373	28.5286	35.9485	41.6263	35.2388	37.3166	34.9489	36.8079	34.6363	35.9537	33.657	34.3306	26.8702	29.0364	39.1664	38.1968	36.922	33.0825	34.7559	30.1019	41.2098	36.735	40.3691	32.3729	35.8844	34.8383	34.6241	35.038	29.53	28.9385	36.9591	37.9219	38.3742	35.3339	39.1655	34.7906	31.0199	40.1923	39.0199	35.8787	41.723	39.8803	36.4907	34.1612
41	35.7979	3.51095	33.6598	32.5408	36.7688	35.8375	29.9279	36.1223	42.194	35.0954	37.1197	35.3091	37.4508	34.5913	35.9259	33.779	34.0125	26.98	29.4871	39.6335	38.9235	36.9916	33.4319	35.0061	30.7101	41.0565	38.4495	41.1275	32.6128	36.3184	34.6935	34.6735	34.9808	30.3947	29.158	38.2779	37.8566	38.6706	34.836	39.077	34.4636	31.0211	40.1374	39.151	35.4753	41.1846	40.0906	37.3293	35.3279
42	36.0604	3.58491	33.7896	33.2123	38.4408	35.8035	31.1772	36.2572	44.8629	35.077	36.8503	35.5687	37.8936	34.4767	35.812	33.8712	33.6494	27.0549	29.8785	40.1037	39.8457	36.9711	33.7399	35.1189	31.2491	40.8788	39.953	41.7426	32.6767	36.6473	34.565	34.6365	34.9373	31.1205	29.4072	39.366	37.688	38.8353	34.4044	38.8068	34.1648	30.9783	40.0793	40.1013	35.382	40.4123	40.0739	38.0412	36.6984
43	36.2471	3.63979	33.933	34.1337	40.1175	35.6715	32.3051	36.3643	46.0106	35.077	36.567	35.7337	38.1847	34.3317	35.628	33.9605	33.3109	27.1295	30.2147	40.5715	40.226	36.8888	34.0462	35.1299	31.73	40.7219	41.2183	42.2261	32.6161	36.8901	34.5055	34.5555	34.9609	31.6952	29.7202	40.2207	37.548	38.8924	34.0995	38.4013	33.9486	30.9427	40.0207	40.8452	34.9507	39.4357	39.8618	38.6152	38.2082
44	36.4336	3.7407	34.1183	35.2401	41.6968	35.4952	33.344	36.4545	46.8598	34.9885	36.3304	35.8146	38.3542	34.1954	35.566	34.0726	33.0547	27.227	30.5123	41.0379	42.007	36.7752	34.3953	35.0594	32.1564	40.65	42.2536	42.5851	32.4748	37.0726	34.562	34.4862	35.1016	32.1086	30.1198	40.834	37.0115	38.8698	33.9914	37.9015	33.8521	30.9651	39.991	41.7005	34.882	38.3014	39.4964	39.0292	39.7427
45	36.6099	3.82781	34.361	36.51	43.102	35.3354	34.3138	36.53	47.4249	34.952	36.1851	35.8229	38.4224	34.113	35.1624	34.2313	32.9198	27.3663	30.7883	41.5343	43.0737	36.6594	34.8309	34.9291	32.5617	40.568	43.0027	42.839	32.3032	37.2261	34.763	34.491	35.3753	32.358	30.6037	41.1788	36.4642	38.806	34.1043	37.3513	33.9008	31.0687	39.9739	42.6057	34.882	37.0661	39.025	39.2717	41.228
46	36.8026	3.94302	34.663	37.8765	44.2889	35.246	35.1995	36.544	47.7756	34.8867	36.1571	35.7618	38.4136	34.1232	35.112	34.4623	32.9198	27.5617	31.0619	42.0951	44.7415	36.5695	35.3784	34.7628	32.9877	40.5074	43.4975	42.9681	32.1657	37.4025	35.1175	34.6006	35.7547	32.4434	30.919	41.2852	36.236	38.7465	34.4121	36.7987	34.0779	31.2576	39.977	43.4952	35.0347	35.79	38.5046	39.3432	42.5464
47	36.9709	4.03425	35.0078	39.2779	45.2165	35.2311	35.9738	36.63	47.9573	34.593	36.187	35.684	38.3544	34.2444	34.5861	34.7805	33.0234	27.8248	31.3606	42.7139	45.7061	36.5301	36.0347	34.5929	33.4977	40.4846	43.7247	42.9773	32.1223	37.6417	35.627	34.662	36.1976	32.3939	30.919	41.1967	35.2128	38.7409	34.8633	36.2785	34.3269	31.5203	39.9887	44.2964	35.0711	35.5496	38.0128	39.2483	43.6415
48	37.1335	4.1327	35.3432	40.6307	45.8975	35.2	36.6365	36.6405	47.9799	34.337	36.187	35.4811	38.331	34.448	34.2928	35.2077	33.109	27.9269	31.7109	43.365	46.094	36.5566	36.7556	34.4555	34.1349	40.4332	43.6839	42.8742	32.2258	37.9756	36.244	35.1139	36.6488	32.233	30.919	40.9464	34.967	38.8423	35.3809	35.829	34.5932	31.8429	40.006	44.9809	35.189	33.626	37.5875	38.994	44.4327
49	37.2943	4.17233	35.5967	41.8696	46.3544	35.2467	37.1744	36.7028	47.8568	33.5835	36.7763	35.141	38.331	34.6182	33.9763	35.7473	33.2805	28.7724	32.1361	43.969	46.094	36.6568	37.457	34.3811	34.9177	40.3103	43.4513	42.6543	32.5333	38.4285	36.9057	35.427	37.0368	31.9861	30.919	40.6018	34.2445	39.0715	35.866	35.4819	34.8148	32.2099	39.9539	45.569	34.9625	33.0463	37.2525	38.5661	44.8018
50	37.413	4.21404	35.7267	42.9119	46.5956	35.31	37.5526	36.7535	47.567	32.9442	37.3188	34.6055	38.2166	35.2459	33.6452	36.384	33.355	29.192	32.648	44.2285	45.9864	36.8188	38.047	34.3852	35.862	40.079	43.0762	42.3505	33.0581	38.9627	37.543	35.6634	37.3233	31.6918	30.919	40.2287	33.9827	39.4202	36.2116	35.2491	34.9399	32.6007	39.7976	46.0451	34.4709	31.887	37.0138	38.0156	44.7601
51	37.514	4.21069	35.7261	43.7329	46.6039	35.3315	37.7903	36.8264	47.054	32.1744	37.7836	33.6101	37.9774	35.7313	33.3152	37.104	33.3309	29.8587	32.8166	44.8271	45.761	37.0127	38.4463	34.436	36.9286	39.7094	42.6775	42.0158	33.375	39.24	38.064	36.027	37.4845	31.388	33.3672	39.929	33.8159	39.8537	36.3328	35.1287	34.9543	32.9822	39.5488	46.3899	33.832	31.2281	36.8528	37.398	44.2643
52	37.5221	4.19045	35.6466	44.3017	46.3724	35.3026	37.8962	36.9287	46.2848	31.811	38.1337	32.7854	37.8936	36.2015	33.0057	37.8641	33.0797	30.6642	33.8431	44.9316	44.499	37.2003	38.6	34.4585	38.0825	39.2021	42.3484	41.7378	34.4559	39.8865	38.373	36.4075	37.5057	31.1096	33.6231	39.7763	33.6718	40.023	36.336	35.0955	34.8668	33.3086	39.476	46.5565	33.1284	30.419	36.815	36.7764	43.3452
53	37.4032	4.23643	35.5563	44.509	45.907	35.1474	37.8618	37.0518	45.2572	30.5015	38.2761	31.9625	37.8759	36.5656	32.7184	38.6035	32.6902	30.978	34.443	44.772	44.0979	37.3344	38.4754	34.4061	39.2578	38.601	42.1603	41.5469	34.7685	40.03	38.42	36.6265	37.3925	30.878	33.718	39.614	33.4613	40.023	35.7495	35.0816	34.711	33.5532	39.0427	46.4541	32.4581	29.9809	36.6313	36.2026	42.2015
54	37.2359	4.26558	35.483	44.4466	45.1925	34.8743	37.7148	37.1411	43.9337	29.876	38.267	31.674	37.8009	36.7432	32.4247	39.25	32.2589	30.9784	34.627	44.4399	43.454	37.3737	38.089	34.2448	40.3754	37.9832	42.0975	41.4556	36.0504	40.3355	38.396	36.6646	37.1539	30.689	33.6484	39.614	33.117	40.9485	35.0673	34.9988	34.5341	33.692	38.8786	46.0526	31.8467	29.896	36.4747	35.7228	41.325
55	36.9212	4.32538	35.4308	44.0734	44.281	34.4987	37.4759	37.1118	42.3075	28.0506	37.8661	30.5642	37.7638	36.6812	32.088	39.7327	32.154	30.734	34.7144	44.0255	42.9294	37.293	37.5216	33.9305	41.3685	37.509	42.1221	41.4284	36.6304	40.2104	37.6956	36.5679	36.8109	30.5226	33.4187	39.5545	32.6821	41.0455	34.2943	34.7835	34.0445	33.7289	38.835	45.395	31.2396	29.896	36.2236	35.3387	40.688
56	36.5079	4.4248	35.1023	43.5643	43.5923	34.0471	37.1841	36.9162	40.4556	26.6406	37.2147	29.5141	37.6656	36.3987	31.6731	39.9912	31.4773	30.428	35.6427	43.5656	42.6748	37.11	36.876	33.4176	42.1759	37.2133	42.0943	41.4552	37.0376	39.912	37.0183	36.3303	36.3693	30.509	33.0887	39.4776	32.2821	40.98	33.943	34.423	33.5634	33.728	38.4402	44.3483	30.4827	28.703	36.162	35.0153	40.324
57	36.0269	4.50532	34.7283	43.4146	42.215	33.5165	36.8855	36.5364	40.134	25.4575	36.5829	28.5917	37.4384	35.9019	31.1631	39.9035	31.0904	29.5537	35.8142	43.21	42.3214	36.8908	36.1952	32.7383	42.7878	36.3956	41.9081	41.4969	37.268	39.5196	36.2971	35.9521	35.8373	30.1135	32.6672	39.3932	31.9979	40.5562	32.9139	33.8913	32.8927	33.635	38.0265	42.355	29.4692	28.703	35.155	34.93	40.0945
58	35.5102	4.57316	34.2004	43.0337	40.5516	32.8655	36.5952	35.9547	40.134	24.2874	36.538	27.6014	37.204	35.2025	30.5267	39.4358	30.6424	29.275	35.9156	42.4454	41.8388	36.7049	35.4808	32.309	43.1304	35.8025	41.5138	41.4672	37.268	39.182	36.051	35.4064	35.2212	29.8206	32.1648	39.27	31.8152	39.5995	32.6632	33.154	32.308	33.49	37.474	40.4927	28.2178	28.1227	34.2023	34.2596	40.1413
59	34.8189	4.73713	33.4432	43.1983	39.4507	32.0604	36.3236	35.1715	36.733	23.0962	36.2489	26.5623	36.6577	34.318	29.7287	38.6284	30.1228	28.5052	35.9265	42.113	41.2361	36.5716	34.7305	31.4455	43.1209	35.081	40.9184	41.3006	37.3482	38.8174	34.8886	34.6227	34.5266	29.4571	31.6054	39.0039	31.6919	38.5418	31.3517	32.2062	31.2278	33.2818	36.7922	38.6877	26.8448	26.5904	33.0058	33.7193	40.1184
60	34.1264	4.88594	32.4117	43.5213	39.0461	32.005	36.0727	34.2362	34.971	21.8622	34.9542	25.4573	35.8376	33.2508	28.7698	38.1598	29.5372	27.88	35.8666	40.2404	40.998	36.4544	33.9373	30.6518	42.8574	34.2073	40.1825	40.9829	37.2733	38.0873	34.1753	33.5881	33.7456	29.0415	30.98	38.8831	31.5767	38.335	30.3805	31.0976	29.8396	33.0004	35.9646	37.285	25.5084	25.5638	31.61	33.0298	39.9288
61	33.4191	5.07201	31.1473	43.7877	38.9194	31.9222	35.8332	33.2325	34.7551	20.879	34.406	24.279	34.9506	31.9678	27.7113	36.5055	28.854	27.3634	35.6608	38.9464	40.6022	36.2944	33.061	30.237	42.5551	33.1421	39.4749	40.4939	36.9539	37.44	33.4222	32.3462	32.8671	28.5936	30.2478	38.477	31.4359	38.0703	29.2249	29.914	28.8184	32.5804	34.9537	36.739	24.272	24.3573	30.0402	32.1287	39.5715
62	32.5497	5.20837	29.7672	43.8895	38.8421	29.1956	35.605	32.2149	34.3563	20.1134	33.7225	24.0653	33.8358	30.816	26.638	35.4778	28.0016	26.8095	35.2691	37.5504	39.132	36.0356	32.0466	30.0861	42.3861	31.8663	38.8721	39.711	36.4453	36.6509	32.6261	30.9708	31.9086	28.1382	29.3902	37.9434	31.2677	35.224	27.9666	28.727	27.9344	31.9442	33.7344	35.6948	23.1137	23.0511	28.364	30.9441	39.0375
63	31.6093	5.45921	28.3978	43.7078	38.6548	28.2238	35.3296	31.1891	34.2191	17.9596	32.8713	21.4432	32.4988	29.6665	25.5991	34.5126	26.9234	26.1636	34.6177	36.213	37.6337	35.6271	30.8682	29.7007	42.2746	30.4095	38.3765	38.4581	35.7798	35.7338	31.7835	29.5378	30.8053	27.7012	28.4479	37.1184	31.0757	34.602	26.676	27.5587	27.1363	31.0902	32.345	35.2453	22.8631	21.7193	26.6396	29.4363	38.3128
64	30.6438	5.64179	27.1105	43.2335	38.2945	27.3182	34.9128	30.1273	33.9492	16.6439	31.8925	19.9103	32.109	27.0215	24.592	33.517	25.6161	25.3663	33.6649	34.9289	36.9928	35.0206	29.5934	29.5558	42.0509	28.8166	37.8714	36.7065	34.9765	34.6817	30.8354	28.0768	29.4589	27.2746	27.4865	36.0527	30.8563	33.8351	25.3755	26.4074	26.3439	30.0793	30.8512	34.8	20.8153	21.586	26.0313	27.6875	37.3901
65	29.5308	5.82863	25.907	42.4422	37.8237	26.4586	34.3038	28.9934	33.764	15.3539	30.878	18.3433	29.327	26.291	23.5843	32.464	24.1172	24.3952	33.03	33.388	35.0225	34.2046	28.273	29.4051	41.6559	27.1337	37.2228	34.7679	34.0003	33.4591	29.7243	26.5625	27.9448	26.7965	26.5593	34.6945	30.6008	32.7067	24.0496	25.273	25.4728	29.736	29.2703	34.2782	19.6345	19.1419	23.2664	25.7758	36.2479
66	28.3345	5.99799	24.7545	41.4148	37.2465	25.6243	33.5395	27.7779	32.7287	14.1019	29.917	16.7651	27.5869	23.8032	22.5528	31.3716	22.4521	23.2848	31.5777	29.908	33.6968	33.2216	26.9393	29.2059	41.089	25.3799	36.3284	32.8504	32.8487	32.168	28.4292	24.9828	26.3541	26.2031	25.6801	33.0507	30.283	31.8169	22.6842	24.1581	24.4874	28.0373	27.6068	33.9578	19.17	17.9177	21.6664	25.086	34.9535
67	27.1113	6.16962	23.623	40.239	36.482	24.801	32.7543	26.502	31.7477	13.636	29.0257	15.18	25.8133	22.223	21.4967	30.2613	20.6687	22.095	30.108	28.5553	32.3757	32.1357	25.5983	28.924	40.3343	23.558	35.14	31.0567	31.5813	31.2973	26.977	23.365	24.736	25.486	24.826	31.1437	29.838	30.779	21.285	23.068	23.3937	26.855	25.8677	32.8873	17.273	16.73	20.142	21.6	33.561
68	25.8013	6.33105	22.5003	38.8932	35.378	23.9746	32.0073	25.1969	31.209	12.0226	28.1631	13.5816	24.0282	21.1786	20.4253	29.0685	18.8333	20.8553	28.8038	25.85	31.056	30.9913	24.2412	28.5296	39.484	21.6771	33.54	29.3782	30.2459	28.7443	25.3876	21.7639	23.1326	24.6847	23.9793	29.0891	29.2465	29.5841	19.8794	22.0087	22.2077	25.7925	24.0522	32.0809	16.152	15.5758	19.002	19.3462	32.1185
69	24.4651	6.42936	21.389	37.3771	33.9743	23.1294	31.2922	24.963	29.4699	10.6205	27.2758	11.9638	22.2543	20.2095	19.347	27.6116	17.0201	19.5669	27.4106	21.7918	29.7422	29.7994	22.8624	28.0089	38.5979	19.7665	31.5995	27.7914	28.8382	26.9065	23.7011	20.2216	21.5676	23.8505	23.1453	26.9214	28.5082	28.2946	18.4899	20.9697	20.9565	24.7005	22.1961	31.1593	15.136	14.4558	17.826	17.0552	30.676
70	23.0771	6.5128	20.2852	35.6536	32.3404	22.2475	30.5561	22.6408	28.1728	9.58036	26.3392	10.3554	20.5097	19.2234	18.2703	25.8877	15.3091	18.2195	25.9179	18.7284	28.4442	28.5505	21.4668	27.3693	37.6755	17.8413	29.3485	26.2758	27.3394	24.9325	21.9415	18.7693	20.053	22.995	22.3315	24.6224	27.6043	26.9528	17.1319	19.948	19.6852	23.5832	20.3765	30.0747	14.2778	13.3713	16.0082	14.8224	29.2499
71	21.6918	6.54747	19.1743	33.7261	30.5571	21.3243	29.7748	21.4291	26.8261	8.6237	25.3702	8.84349	18.8145	18.1923	17.2021	23.9736	13.7685	16.8181	24.3505	15.9837	27.1544	27.2378	20.063	26.6119	36.6789	15.9024	26.9195	24.8089	25.7503	22.823	20.1634	17.4313	18.5911	22.1045	21.522	22.2115	26.5511	25.5573	15.8126	18.9438	18.4266	22.4451	18.6496	28.8061	13.6046	12.3251	14.7326	12.7499	27.8385
72	20.3491	6.53103	18.0574	31.6469	28.7021	20.3796	29.092	20.2415	25.4497	7.75931	24.3877	7.49594	17.1916	17.1307	16.1437	21.9533	12.4183	15.3858	22.7387	13.4985	25.8698	25.8671	18.6637	25.7622	35.5735	13.9537	24.4546	23.3987	24.0914	20.6465	18.4605	17.1583	17.1826	21.1612	20.6983	19.7292	25.3711	24.0753	14.5336	17.9651	17.1952	21.2869	17.0682	27.4023	13.1147	11.3251	13.4903	10.9237	26.419
73	19.0072	6.45737	16.9402	29.4355	26.865	19.4536	28.3556	19.0668	24.0721	6.98709	23.3869	6.31055	15.6862	16.0678	16.038	19.8857	11.2638	13.9512	21.1027	11.3682	24.5998	24.4621	17.2815	24.8635	34.3484	12.033	22.0569	22.0496	22.3865	18.4806	16.8965	15.2611	15.8215	20.1586	19.8518	17.2425	24.18	22.4897	13.2895	17.0183	15.9957	20.1405	15.6256	25.9203	12.7401	10.378	12.2926	9.38436	24.9634
74	17.7606	6.37693	15.8463	27.1555	25.1175	19.138	27.1367	17.9168	22.6898	6.29006	22.3505	5.27915	14.769	15.0292	14.2359	17.7856	10.2992	12.5492	19.4537	9.62824	23.3542	23.0448	15.9262	23.9614	33.0308	10.323	19.7819	20.7632	20.6716	16.4188	15.5036	14.4344	14.4959	19.1051	18.9805	14.8139	23.159	20.8081	12.0662	16.101	14.8219	19.0537	14.3039	24.3527	12.4277	9.49289	11.957	8.07018	24.065
75	16.5031	6.15516	14.8217	24.861	23.5155	18.0017	26.2019	16.8089	21.2907	5.65074	21.2589	4.42143	14.769	14.0352	13.4679	15.6689	10.109	11.451	17.8166	8.18045	22.1527	21.6357	14.6088	23.0989	31.6339	9.76788	17.6708	19.557	18.9892	14.57	14.2904	13.7307	13.1988	18.0185	18.0892	12.4808	20.2815	19.0539	10.86	15.2145	13.6685	18.0615	13.104	22.6909	12.1352	8.66111	10.289	6.92045	21.9777
76	15.3448	6.03148	13.8895	22.6463	22.1195	17.0723	25.257	15.7435	19.8878	5.05397	20.0977	3.76461	14.769	13.0984	12.8153	13.5548	8.72582	11.451	16.2442	6.93439	21.0188	20.2506	13.3378	22.3081	30.1831	7.32527	15.7356	18.4205	17.3979	12.9554	13.2582	13.114	11.9434	16.917	17.184	10.3077	17.6876	17.2578	9.66909	14.3664	12.5384	17.1859	12.0208	20.9164	11.8334	7.88633	9.65582	5.86864	20.569
77	14.1442	5.84846	13.0398	20.5866	20.9298	16.4229	24.2999	14.7065	18.5537	4.48279	18.8593	3.30665	11.0209	12.2259	12.2378	11.4706	8.204	9.89112	14.7765	5.81392	19.9764	18.8998	12.1206	21.5893	28.7137	6.19433	13.9274	17.3624	15.9834	11.5618	12.3598	12.5619	10.7756	15.8094	16.2726	8.33233	15.1113	15.4687	8.49115	13.5612	11.4449	16.4243	11.618	19.0109	11.5224	7.19167	8.46109	4.85094	19.008
78	13.029	5.68759	12.261	18.7597	19.9373	15.8246	23.3356	13.6864	17.3453	3.92244	17.5622	3.01533	10.16	11.416	11.7106	9.47311	7.48178	7.875	13.4423	4.74156	19.0373	17.5933	10.9663	20.941	27.2512	5.229	12.211	16.3916	14.7711	10.3409	11.554	12.0447	9.72067	14.702	15.3733	6.57289	12.8816	13.756	7.325	12.7957	10.3944	15.753	10.1759	17.0448	11.217	6.59944	7.743	3.82733	16.889
79	12.0818	5.5746	11.5529	17.945	19.1246	15.2604	22.3718	12.6878	16.317	3.36667	16.2503	2.84609	9.35173	10.6611	11.213	7.60758	6.904	7.601	12.2736	3.70345	18.1827	16.3421	9.87179	20.3547	25.8116	4.37509	10.5639	15.5039	13.7461	9.22048	10.8124	11.5402	8.78818	13.6015	14.5021	5.07879	11.0832	12.1846	6.17045	12.0609	9.39636	15.1465	9.39506	15.1081	10.9169	6.12167	7.07555	2.79255	15.2577
80	11.136	5.45343	10.9136	15.6501	18.4769	14.7202	21.3972	11.7144	15.4771	2.81604	14.9432	2.74989	8.55132	9.94085	10.7316	5.94064	5.64693	7.601	11.2843	2.71662	17.4065	15.1615	8.83986	19.8187	24.4068	3.57879	8.99545	14.7095	12.8797	8.12706	10.1124	11.0361	7.9653	12.5196	13.665	3.84348	9.73076	10.7968	5.03091	11.338	8.46402	14.5812	8.64738	13.3073	10.6113	5.746	6.42227	1.75452	13.6758
81	10.2729	5.39576	10.3352	14.3058	17.9505	14.2043	20.4011	10.7663	14.772	2.27637	13.648	2.68101	7.72081	9.22612	10.2573	4.5128	4.87268	5.6657	10.4404	1.80138	16.7073	14.0592	7.87333	19.3124	23.0801	2.78967	7.51685	13.9779	12.1487	7.03217	9.44082	10.5258	7.22324	11.4721	12.8682	2.82824	8.74181	9.62039	3.90994	10.6015	7.62656	14.0354	7.90857	11.7042	10.2992	5.43689	6.19	0.741182	12.1385
82	9.51305	5.35864	9.80191	13.0347	17.502	13.7202	19.39	9.84473	14.5233	1.75227	12.383	2.60045	6.84145	8.50364	10.21	3.28273	4.16755	5.16782	9.69191	0.965909	16.0215	13.0353	6.97245	18.8082	21.8637	1.96973	6.12145	13.2953	11.5	5.93991	8.78873	10.0034	6.645	10.4768	12.1211	2.12	7.98755	8.61864	2.81318	9.84036	6.88227	13.4905	7.16709	11.1113	9.976	5.145	5.12418	-0.200545	10.6385
83	8.73491	5.31815	9.29785	11.824	17.1003	13.2627	18.387	9.552	13.4719	1.24575	11.1686	2.48308	5.91994	7.77079	9.26833	2.22509	3.50651	4.74661	8.97394	0.209111	15.3104	12.0851	6.1329	18.2924	20.7848	1.10676	4.83815	12.6515	10.8913	4.86642	8.15533	9.46812	6.23806	9.55455	11.4318	1.66848	7.39532	7.74748	1.74188	9.348	6.23183	12.9285	6.41247	9.40663	9.64097	4.814	4.48527	-1.06094	9.16364
84	8.00205	5.32732	8.81248	10.6559	16.7015	12.8241	17.4144	8.09204	12.7729	0.759222	10.0261	2.30874	4.98998	7.01712	8.723	1.30173	2.87734	4.36948	8.20745	-0.480576	14.5582	11.2103	5.34549	17.7537	19.893	0.209727	3.66027	12.0274	10.2923	3.83493	7.54727	8.91539	5.31564	8.74673	10.8153	0.970061	6.91622	6.96273	0.703091	8.512	5.68017	12.3366	5.6271	8.621	9.30315	4.40711	3.85591	-1.8367	7.727
85	7.31146	5.3479	8.33927	9.52264	16.2679	12.3931	16.5053	7.05639	12.5123	0.291364	8.9737	2.06833	4.07706	6.23464	8.317	0.477	2.25179	4.00809	7.33191	-1.1447	13.7798	10.4138	4.58991	17.1874	19.1371	-0.701	2.586	11.4089	9.67852	2.83945	6.97527	8.34027	4.72618	8.13036	10.2748	0.605121	6.48927	6.22509	-0.293364	7.896	5.24412	11.7161	4.77676	8.24045	8.96755	3.903	3.23791	-2.527	6.35164
86	6.6485	5.32706	7.87121	8.42227	15.7974	11.9654	15.672	6.05502	11.3219	0.256727	8.02391	1.76304	3.17678	5.42218	7.80722	0.175313	1.61896	3.64179	6.3373	-1.81437	12.9914	9.69524	3.83726	16.5877	18.4803	-0.917	1.61067	10.778	9.03906	1.87844	6.44127	7.74048	4.13285	7.72855	9.78915	0.208333	6.07992	5.51079	-1.24479	6.47061	4.91764	11.0794	3.87445	7.29342	8.63094	3.28611	3.02873	-3.12891	5.03755
87	5.94545	5.36721	7.39915	7.35588	15.2578	11.5403	14.9288	4.98348	10.6442	-0.585838	7.18048	1.39678	2.28768	4.593	6.82833	-0.716	0.972434	3.2563	6.006	-2.08291	12.1928	9.04405	3.06061	15.9552	17.873	-2.47824	0.715758	10.1189	8.36427	1.684	5.93506	7.11552	3.52485	7.48527	9.33315	-0.271424	5.64548	4.80364	-1.974	6.21803	4.69514	10.4369	2.9294	6.57614	8.27439	2.55	2.08818	-3.63	3.80936
88	5.26787	5.38547	6.908	6.33155	14.5858	11.1155	14.2755	3.81512	9.98445	-1.00815	6.4023	0.971061	1.40533	4.29755	6.12833	-1.60973	0.328424	2.84691	4.096	-2.992	11.3718	8.44148	2.24733	15.3044	17.256	-3.19	-0.0979091	9.41282	7.64755	0.00866667	5.43236	6.45627	2.90591	7.35	8.88527	-0.835364	5.1747	4.10855	-1.974	4.427	4.653	9.79336	1.95761	5.72855	7.87118	1.704	1.53636	-4.05	2.68436
89	4.58662	5.42118	6.39667	5.34967	13.7813	10.69	13.6732	3.191	9.28256	-1.43767	5.65411	0.705	0.513556	2.968	5.40011	-1.94122	-0.293444	2.41767	2.94867	-3.96111	10.5253	7.859	1.40578	14.6602	16.5942	-3.656	-0.860333	8.65622	6.86422	-0.95	4.88867	5.739	2.279	7.281	8.41767	-1.45911	4.67922	3.43367	-3.48933	3.73333	4.585	9.14267	0.997556	4.78689	7.533	0.774778	0.976	-4.428	1.656
90	3.89263	5.46319	6.094	4.43	12.8859	10.2606	13.0989	1.54458	8.49451	-1.762	5.293	0.705	-0.048	2.06036	4.65211	-2.67	-0.889061	1.97633	1.87152	-4.93339	9.65659	7.25938	0.562343	14.0325	15.8395	-4.588	-1.58227	7.85719	6.01088	-1.39	4.26827	5.535	2.106	7.23909	8.275	-2.10263	4.16259	3.051	-4.247	1.80685	4.71651	8.47764	0.0820808	3.79486	7.00964	-0.201667	0.407455	-4.81121	0.728273
91	3.20577	5.52074	5.48691	3.78364	12.569	9.81636	12.5307	-0.255727	8.35	-2.11	4.27845	0.705	-1.16364	0.432909	3.894	-3.56818	-1.374	1.54127	0.865545	-5.75327	8.75227	6.60673	-0.252545	13.428	14.9884	-5.43691	-2.23873	7.01518	5.639	-2.84	3.56273	4.181	1.02682	7.18782	7.36864	-2.73973	3.61855	3.051	-4.46545	0.506	4.862	7.78918	-0.765909	2.81236	6.18382	-1.191	-0.142	-5.22655	-0.133273
92	2.52389	5.5724	4.74606	2.37079	11.257	9.34169	11.9195	-1.70151	7.35399	-2.719	3.23259	-0.682394	-1.582	-0.808727	3.74	-3.95371	-1.73634	1.1263	0.721	-6.51824	8.37778	5.88137	-1.01531	13.032	14.0268	-5.922	-2.82564	6.732	4.17028	-3.87434	3.3777	4.181	0.416212	7.10518	6.7	-3.167	3.343	1.6667	-6.65	-0.827879	5.45968	7.06915	-1.55356	1.87763	5.49	-2.15867	-0.639636	-5.68018	-0.949091
93	1.82353	5.64795	4.64	1.85239	11.257	8.82136	11.669	-1.96059	5.215	-3.27658	2.31777	-2.08652	-3.42799	-2.08561	2.35133	-4.829	-2.60273	0.72503	0.118879	-7.20489	7.166	5.09578	-1.70577	12.5252	12.9588	-7.0643	-3.32976	6.09039	3.18658	-4.78199	2.164	2.92867	-0.166576	6.97973	6.49273	-3.84465	2.43623	1.294	-7.44694	-2.16564	5.97953	6.33809	-2.30053	1.02577	5.49	-3.08756	-1.04673	-6.16373	-1.76773
94	1.11411	5.69766	3.62	-0.00890909	10.6085	8.25527	10.452	-4.4103	4.955	-4.15867	1.39418	-2.84948	-4.45397	-3.33964	1.56233	-6.02955	-3.18927	0.632182	-1.54255	-7.78821	7.166	4.2833	-2.32127	12.167	11.8283	-7.22527	-3.77436	4.15818	2.23579	-5.60888	1.42982	1.08818	-0.717364	6.80909	5.332	-4.56764	1.852	1.12373	-8.67991	-3.46027	6.52009	5.64091	-2.408	0.233727	5.49	-3.97067	-1.274	-6.66991	-2.62055
95	0.517202	5.6869	3.37103	-1.38752	10.068	7.66194	10.452	-5.64552	3.75397	-4.78547	0.74	-3.071	-4.863	-4.286	0.748556	-6.4348	-3.293	-0.086	-2.10785	-8.27991	7.166	3.48574	-2.87329	11.4404	10.6781	-8.098	-4.183	3.93	1.33068	-6.33636	0.818	0.84	-1.24576	6.59855	4.63945	-5.17794	1.20904	-0.732939	-8.861	-4.67252	7.00124	5.00521	-2.408	-0.508313	5.49	-4.79244	-1.48973	-6.785	-2.99055
96	-0.228116	5.72429	2.38776	-2.83382	10.068	7.07193	8.74925	-6.78286	1.11115	-5.41398	0.247889	-4.08044	-6.22213	-5.00415	-0.103111	-7.55784	-4.193	-0.086	-2.56433	-8.70391	4.63451	3.332	-3.38479	11.0491	9.52251	-8.34539	-4.54039	3.93	0.496616	-6.94179	-0.442636	0.438333	-1.77894	6.357	3.03618	-5.47	0.651	-1.45627	-9.785	-5.76727	7.34247	4.44497	-3.97172	-0.947	5.35018	-5.52856	-1.613	-7.612	-4.56909
97	-1.062	5.64658	1.78345	-4.24455	9.66518	6.51355	7.28839	-7.80318	-0.118424	-6.0417	-0.564576	-4.72715	-6.92864	-6.53009	-1.012	-8.08012	-4.193	-0.945636	-2.895	-9.08852	2.845	2.18079	-3.89679	10.6678	8.35261	-8.726	-4.85636	0.985758	-0.249485	-7.307	-1.11191	-2.10736	-2.33845	6.08755	1.81282	-6.59467	-0.775333	-1.829	-9.93009	-6.71018	7.45127	3.96355	-4.994	-1.70364	0.876	-6.17233	-1.87873	-7.86764	-5.72455
98	-1.67579	5.56031	1.16873	-5.55412	8.3123	5.98181	6.19529	-8.67165	-1.08613	-6.67085	-0.767737	-5.0631	-7.315	-6.881	-2.00444	-8.22439	-4.84081	-2.09133	-2.895	-9.47148	2.03154	1.54862	-4.42973	10.2431	7.15483	-8.99224	-5.14506	0.46	-0.938818	-7.54148	-1.71964	-2.626	-2.642	5.77418	1.403	-7.224	-1.394	-2.67164	-10.2105	-7.48621	7.32946	3.517	-5.35578	-1.98603	-0.0450909	-6.75967	-2.07818	-8.46239	-6.32955
99	-2.28046	5.52867	0.533394	-6.7083	7.56667	5.931	5.11202	-9.35528	-1.79564	-6.754	-0.771384	-5.21833	-8.03631	-8.02815	-3.08711	-8.5866	-5.51221	-2.78879	-3.9147	-9.87526	0.068	1.10397	-4.96676	9.72293	5.946	-9.23952	-5.4347	-1.31085	-1.207	-7.745	-2.29952	-2.626	-3.43145	5.72	1.403	-8.18366	-1.394	-3.56152	-10.2308	-8.09924	6.98035	3.01676	-6.28277	-2.72969	-0.912	-6.875	-2.39855	-8.70179	-8.38136
100	-2.96652	5.38035	-0.153	-7.691	6.683	4.796	4.026	-9.43	-1.944	-8.002	-0.767	-5.225	-8.28	-8.838	-3.197	-8.623	-5.838	-3.424	-4.241	-9.969	-1.595	0.736	-5.48	9.077	4.755	-9.442	-5.761	-3.344	-2.207	-7.722	-2.412	-2.626	-4.152	4.919	-2.186	-9.357	-3.728	-4.284	-10.216	-8.555	6.428	2.411	-6.873	-3.266	-2.606	-7.772	-2.903	-8.826	-8.753
all values Left	mean	std	steps
1	37.3597	3.61272	37.005	35.624	39.79	35.351	35.624	36.384	37.144	46.919	34.952	39.097	30.654	33.69	37.788	35.915	32.916	38.68	33.349	31.005	35.86	44.934	37.158	38.561	33.904	42.268	39.072	37.305	42.075	41.468	37.07	40.129	37.604	36.027	37.433	29.188	32.583	39.27	33.777	40.945	35.806	32.74	34.8	33.478	35.377	41.484	38.706	39.855	46.455
2	37.2129	3.62326	36.9311	35.5354	39.123	35.2535	35.4152	36.3035	37.1104	47.4562	34.8758	38.4754	30.7326	33.6376	37.7346	36.3503	32.5973	39.2664	33.1098	30.9224	35.928	44.7628	36.9341	38.5807	33.2637	42.0857	38.4762	37.2783	41.836	41.4303	37.268	39.7938	38.1	36.5189	37.5142	28.751	32.0977	38.914	33.6271	41.0503	36.1767	32.7456	34.9361	33.2794	35.3808	40.4777	38.7285	39.6109	46.5515
3	36.9574	3.66756	36.7767	35.483	39.0439	35.0339	35.1198	36.067	36.922	47.7959	34.593	37.9212	30.5346	33.3949	37.5975	36.6414	32.2462	39.7151	32.7265	30.734	35.9179	44.4339	36.7358	38.2882	32.4416	41.7814	37.8893	37.3097	41.4232	41.4435	37.268	39.4059	38.389	36.6452	37.45	28.2971	31.5667	38.7286	33.3983	40.98	36.3314	32.6508	34.9554	33.024	35.6129	39.6185	38.4034	39.476	46.4336
4	36.592	3.72504	36.4648	35.3265	38.518	34.6965	34.6952	35.6505	36.5588	47.9678	34.089	37.3026	29.9955	33.183	37.3446	36.7325	31.8218	39.9683	32.295	30.0385	35.8303	44.0255	36.5952	37.7552	32.0901	41.3509	37.509	37.199	40.8145	41.4895	37.3544	39.182	38.4126	36.6489	37.2601	27.8552	30.98	38.477	33.0431	40.6622	36.336	32.447	34.8668	32.6563	35.829	38.875	37.7428	39.0694	46.0489
5	36.1132	3.80175	35.9517	34.9916	38.2882	34.2679	34.1415	35.0429	36.0039	47.974	33.3326	37.115	29.1235	32.8056	37.204	36.6056	31.2953	39.9643	32.154	29.275	35.602	43.5736	36.482	37.0936	30.8212	40.7953	37.1148	36.8006	40.0915	41.4889	37.2693	38.6545	38.396	36.5181	36.9567	27.4326	30.2997	37.8457	32.6159	39.7201	35.8524	32.387	34.711	32.1045	35.8297	38.1673	36.7319	38.8939	45.395
6	35.5267	3.91564	35.2126	34.565	38.0605	33.7638	33.509	34.2378	35.2562	47.8418	32.5456	36.0633	28.0011	32.1622	36.5212	36.2626	30.6068	39.6071	31.5088	29.0184	35.1854	43.21	36.3382	36.3765	30.2484	40.1368	36.3626	36.0641	39.4117	41.3817	36.9502	38.0173	37.6312	36.2466	36.5285	26.9846	29.5064	37.1031	32.2454	38.7191	35.1826	31.6671	34.4968	31.3551	35.4506	37.4469	35.5101	38.835	44.7099
7	34.8471	4.01229	34.2422	33.9464	37.8131	33.1559	32.862	33.2605	34.3578	47.5408	31.811	35.557	26.7218	31.2973	35.7966	35.7114	29.7205	38.9355	31.1258	28.0688	34.4837	42.5119	36.1051	35.6183	30.0672	39.4188	35.7857	34.9203	38.8392	41.1452	36.4501	37.3878	36.9479	35.8155	36.0031	26.4415	28.6308	36.1375	31.9789	38.335	34.4114	31.268	34.0053	30.4512	34.7559	36.7195	34.2004	38.4515	42.7194
8	34.105	4.14058	33.0729	33.035	37.5389	32.4005	32.2397	32.1806	33.3862	47.0009	30.8728	34.9291	25.3453	30.3183	34.9676	34.9638	28.6394	38.575	30.6831	27.5098	33.5415	42.113	35.7331	34.8192	29.67	38.6781	35.0877	33.3993	38.3592	40.7331	35.7973	36.6292	36.2268	35.2121	35.3905	25.7753	27.7281	34.9194	31.8069	38.335	33.943	30.452	33.4913	29.736	33.8804	36.0043	32.9468	38.0227	41.0334
9	33.2651	4.20095	31.7488	31.8555	37.2322	32.005	31.645	31.0814	32.3967	46.2164	29.876	33.726	23.8689	29.2661	33.9461	34.0209	27.446	37.0898	30.1685	26.9264	33.03	40.3385	35.1715	33.9734	29.5055	37.9183	34.2468	31.4215	37.8676	40.136	35.0102	35.758	36.051	34.3775	34.7006	25.0128	26.8471	33.4532	31.6893	35.5112	33.1268	29.3022	32.7551	29.1112	32.9573	35.8262	32.295	37.4468	39.3059
10	32.3166	4.31167	30.3002	30.4949	36.8687	32.005	31.0537	30.0009	31.4022	45.1724	27.8478	32.7085	22.684	28.133	32.7281	32.8903	26.2553	36.052	29.5875	26.2397	31.4615	39.0722	34.3971	33.037	29.3076	37.1088	33.24	29.0975	37.2403	39.1935	34.0632	34.7639	34.8197	33.3005	33.9115	24.1998	26.0093	31.7777	31.5777	34.602	32.772	28.3786	32.308	27.4583	32.0268	34.4953	30.945	36.7263	37.8299
11	31.3341	4.43048	28.7397	29.0716	36.3973	30.0719	30.4402	28.9275	30.3841	43.815	26.3814	32.3822	21.4805	26.8778	32.109	31.5583	25.1125	35.1367	28.9215	25.3817	30.087	37.706	33.4432	31.932	29.033	36.229	32.027	26.5271	36.3798	37.6886	32.9379	33.615	34.1034	32.0297	33.019	23.3633	25.2022	29.9403	31.442	34.3038	31.4857	27.5543	30.7552	26.4732	31.0366	33.655	30.0738	35.8521	37.285
12	30.1188	4.59794	27.0673	27.699	35.7491	28.5453	29.7931	27.8461	29.2998	42.173	25.049	30.586	18.9441	25.4888	30.1187	30.816	23.9887	34.2417	28.0846	24.3229	28.8259	36.213	32.3734	30.654	28.606	35.2692	30.6403	23.8637	35.2402	35.8758	31.6968	32.2964	33.3467	30.6383	32.0382	22.5002	24.406	27.9913	31.28	32.962	30.542	26.8034	29.5676	25.4793	29.9382	32.7388	29.3906	34.78	35.998
13	28.9556	4.78391	25.3182	26.434	34.8735	27.5998	29.1112	26.7497	28.1354	40.3094	23.7161	29.2796	17.2462	23.9637	28.2536	28.7822	22.847	33.31	27.0239	23.1035	27.4812	35.4425	31.2389	29.2767	28.0136	34.2341	29.1193	21.2315	33.735	33.9885	30.3872	32.0097	32.5472	29.2116	30.9347	21.5935	23.6167	25.9487	31.0971	32.1313	29.4062	26.0537	28.5529	24.46	28.7097	31.7522	28.7743	33.4623	35.531
14	27.707	4.96643	23.5315	25.2359	33.799	26.7106	29.0238	25.6413	26.9061	40.134	22.3438	27.219	16.798	22.3528	26.6183	26.5507	21.6714	32.325	25.7321	21.7918	26.0419	33.388	30.0568	27.8566	27.2601	33.1312	27.5084	18.7562	31.8822	32.1723	29.0163	29.2226	31.6937	27.7546	29.5569	20.6254	22.8434	23.8069	30.8875	31.168	28.1575	25.2349	27.6697	23.4206	27.3792	30.7001	28.1905	31.9986	35.1283
15	26.4283	5.13764	21.7539	24.0689	32.6083	25.8541	27.6494	24.5414	25.6414	40.134	20.915	26.908	14.0898	20.7094	24.9645	26.291	20.4743	31.3138	24.2461	20.4304	24.5303	30.5407	28.8203	26.4268	26.3525	31.9731	25.8301	16.4918	29.7441	30.4666	27.5521	27.5061	30.7333	26.2408	27.9969	19.6011	22.0846	21.5752	30.6451	30.0632	26.8703	24.2964	26.8587	22.3621	25.9904	29.5957	27.5947	30.4237	34.707
16	25.0628	5.24534	20.0401	22.9132	31.3537	25.0145	26.886	23.4792	24.963	36.2734	20.4345	23.9626	12.6261	19.0653	23.3114	23.2213	19.2685	30.2866	22.6005	19.0084	22.9772	29.5391	27.5209	24.9831	25.3442	30.7733	24.0877	14.4953	27.4019	28.8703	25.9986	25.6692	29.607	24.6625	26.3541	18.5352	21.324	19.2913	30.3495	28.8455	25.5723	23.2569	26.0142	21.2869	24.577	28.4568	26.8697	28.7505	34.246
17	23.6688	5.38861	18.4538	21.767	30.0526	24.1749	26.115	22.4771	23.5723	34.971	17.9471	22.235	11.2954	17.4267	21.6736	21.9822	18.0652	29.1886	20.8224	17.5161	21.3972	25.85	26.1618	23.5166	24.2929	29.5482	22.2902	12.7029	25.0082	27.3561	24.3746	23.714	28.2971	23.0567	24.6824	17.4486	20.5484	17.0175	29.9584	27.5609	24.2509	22.1314	25.0726	20.2225	23.1644	27.3078	25.7697	27.0032	33.8882
18	22.289	5.55837	17.0481	20.6346	28.701	23.3201	25.3374	21.5338	21.935	34.6998	16.4592	20.4472	10.0937	15.8084	20.0652	20.9662	16.8737	27.8925	18.9882	15.9661	19.8028	23.0405	24.763	22.0281	23.2782	28.3196	20.456	11.0778	22.6491	25.8951	22.7047	21.6681	26.8235	21.4768	23.0273	16.3533	19.7518	14.7956	29.4155	26.232	22.8909	20.9479	24.0139	19.208	21.771	26.1734	24.3283	25.1645	32.9044
19	20.9457	5.66934	15.8472	19.497	27.2811	22.4302	24.5513	20.6392	20.7703	34.3469	15.0054	18.6252	9.04891	14.242	18.5044	20.0052	16.038	26.3384	17.1709	14.4039	18.2148	19.3941	23.3477	20.5266	22.3453	27.0999	18.604	9.57645	20.4106	24.4852	21.016	19.5905	25.2259	19.9595	21.4138	15.2556	18.9331	12.6569	28.7314	24.8313	21.4955	19.7284	22.8296	18.2734	20.4193	25.0685	22.7967	23.2516	32.1609
20	19.5815	5.74993	14.8463	18.3516	25.7732	21.4963	23.7585	19.7896	19.6194	34.2018	13.636	16.8234	8.16502	12.7742	17.0154	19.0196	14.9938	24.6028	15.4509	12.8661	16.6697	16.6431	21.9366	19.0238	21.5155	25.8968	16.7383	8.14324	18.3128	23.1285	19.3508	17.5709	23.5322	18.5341	19.8539	14.1613	18.0972	10.6361	27.9094	23.3346	20.0891	18.4973	21.5649	17.4316	19.1203	23.9925	21.3618	21.3298	31.3291
21	18.3162	5.79793	14.0223	17.2047	24.1763	20.5344	22.9654	18.9903	18.4847	33.9198	13.1056	15.459	7.42281	11.4136	15.6296	17.9896	13.7109	22.7655	13.886	11.451	15.2094	14.1335	20.5456	17.5384	20.7752	24.7189	14.8606	6.74282	16.3713	21.8275	17.7646	15.6918	21.768	17.268	18.3515	13.0783	17.2498	8.791	26.9452	21.7423	18.6961	17.272	20.2587	16.6882	17.8911	22.9612	20.1202	19.4868	30.3524
22	17.1202	5.82841	13.3361	16.0739	22.51	19.5852	22.171	18.2504	17.384	33.764	10.9825	14.3858	6.79527	10.167	14.769	16.9341	12.946	20.8721	12.5218	11.451	13.878	11.9403	19.1861	16.0819	20.1203	23.584	12.9893	5.35809	14.5852	20.5937	16.3167	14.0047	19.9942	16.8292	16.9089	12.0199	16.395	7.13145	25.8368	20.0731	17.3334	16.0599	18.9508	16.0323	16.73	22.0148	19.0541	17.7725	29.2216
23	15.9607	5.80742	12.728	14.998	20.8011	19.138	21.367	17.5817	16.3284	32.6561	9.784	12.49	6.26667	9.03011	14.769	15.8838	12.2923	18.941	11.3531	9.76878	12.696	10.09	17.8681	14.667	19.5203	22.5147	11.1891	4.014	12.8871	19.4291	15.0658	12.529	18.303	15.1371	15.5098	11.0019	15.5484	5.66933	24.6249	18.3467	16.009	14.8497	17.6693	15.443	15.6351	21.179	18.1493	16.2	27.966
24	14.8873	5.77465	12.322	14.0283	19.0752	18.1729	20.5476	16.9873	15.3066	31.6661	8.68627	11.5427	5.896	8.003	14.769	14.8621	11.7013	16.9902	10.3752	7.75876	11.6738	8.60227	16.6017	13.304	18.9364	21.5354	10.323	2.73609	11.2564	18.3312	14.0169	11.2498	16.7524	14.3339	14.1465	10.0437	14.725	4.41812	24.18	16.5926	14.7236	13.6181	16.4189	14.9015	14.6058	20.434	17.3437	14.7899	26.6152
25	13.8382	5.708	11.8375	13.1469	17.3596	17.1328	19.7167	16.4711	14.3049	31.209	7.70791	10.8291	5.60212	7.077	11.5939	13.8844	11.1462	15.0317	10.109	7.601	10.7937	7.33191	15.4028	12.0059	18.3408	20.674	8.57833	1.54936	9.70348	17.3115	13.1294	10.1242	15.3742	13.6473	12.8148	9.16473	13.9315	3.38327	21.4091	14.8636	13.4738	12.3562	15.1969	14.3869	13.6392	19.7639	16.5797	13.4995	25.2025
26	12.8392	5.61134	10.8171	12.3403	15.6807	16.4658	18.8847	16.0325	13.3191	29.3567	6.8473	10.2736	4.97226	6.23544	10.4255	12.9644	10.6102	13.08	8.78794	7.012	10.0317	6.19255	14.2819	10.7786	17.7169	19.929	6.89167	0.47503	8.22306	16.3711	12.3692	9.06817	14.1822	13.046	11.5475	8.4292	13.1709	2.54236	19.0434	13.2317	12.2484	11.0808	14.0012	13.8841	12.7125	19.1591	15.8508	12.3289	23.7199
27	11.9109	5.5068	9.99488	11.6074	14.0631	15.853	18.0678	15.6568	12.355	28.0713	6.07582	9.77127	4.59873	5.47711	9.66652	12.108	10.21	11.1657	8.204	5.46659	9.33529	5.12164	13.2428	9.61842	17.0528	19.2856	5.85722	-0.489455	6.82715	15.5103	11.705	8.02839	13.1676	12.5054	10.3783	7.92269	12.4519	2.12	16.4762	11.7639	11.04	9.81992	12.8287	13.3765	11.8	18.6059	15.1475	11.618	22.1462
28	11.1157	5.44135	9.08182	10.9467	12.5228	15.2765	17.2794	15.3294	11.415	26.7217	5.37109	9.26073	4.494	5.344	8.92627	11.3124	9.72564	9.32745	7.61309	4.95945	8.62491	4.08891	12.2774	8.52945	16.3461	18.7189	4.965	-1.33591	5.52527	14.7369	11.0994	6.98727	12.2777	11.994	9.32891	7.60873	11.7813	1.46982	14.0902	10.4795	9.84727	8.60809	11.6876	12.85	11.5387	18.0915	14.458	10.493	20.4587
29	10.2376	5.33722	8.12691	10.3494	11.0722	14.7254	16.5319	15.0439	10.499	25.3444	4.71161	8.71845	4.494	4.23411	8.17286	10.57	8.94145	7.60758	6.904	4.52959	7.84288	3.09682	11.3867	7.515	15.6005	18.1991	4.16778	-2.10348	4.31728	14.0247	10.5096	5.94885	11.4784	11.4942	8.41383	7.42111	11.1672	0.935727	12.0904	9.37603	8.66691	7.45641	10.5927	12.2976	10.166	17.6099	13.7808	9.53445	18.6807
30	9.45748	5.27694	7.17037	9.80191	9.71174	14.1996	15.8375	14.7882	9.60892	23.9669	4.07506	8.13379	3.26161	3.895	7.38675	9.85937	8.317	6.05245	5.77925	4.13415	6.95476	2.16082	10.5735	6.58085	14.8483	17.692	3.40622	-2.79167	3.22058	13.3578	9.91316	4.92658	10.7419	10.994	7.61241	7.31974	10.6173	0.605121	10.5508	8.42809	7.499	6.37286	9.55394	11.7218	10.166	17.157	13.0928	8.75582	16.8558
31	8.71792	5.23573	6.24588	9.28491	8.56	13.7069	15.2061	14.5428	9.50279	22.5839	3.445	7.52045	2.69133	3.32233	6.55585	9.15024	8.00418	4.71118	4.93288	3.73876	6.006	1.30573	9.83991	5.71382	14.1165	17.172	2.64033	-3.40491	2.21767	12.7298	9.29821	3.94221	10.0464	10.4869	6.88258	7.26488	10.1278	0.245	9.37373	7.59773	6.34264	5.36348	8.58248	11.1315	7.76252	16.7152	12.3953	7.98809	15.0673
32	7.9964	5.21197	5.37617	8.78727	8.11667	13.2416	14.637	14.3055	7.81704	21.1835	2.82121	6.89748	2.06421	2.644	5.69451	8.43341	6.85318	3.54727	4.22462	3.3247	5.52671	0.534182	9.17649	4.89255	13.4133	16.616	1.843	-3.92491	1.29211	12.1224	8.64709	2.99203	9.37645	9.96797	6.645	7.22128	9.68095	-0.186091	8.48496	6.84327	5.20109	4.43716	7.70122	10.5353	6.15917	16.2609	11.6839	7.21882	13.396
33	7.29088	5.21173	4.568	8.30218	6.25	12.7951	14.1148	14.0738	6.87902	19.7832	2.21085	6.27245	1.41098	2.094	4.83465	7.70574	6.07015	2.53006	3.56034	2.88418	3.74656	-0.172	8.56637	4.08764	13.032	15.9958	1.00578	-4.32479	0.456505	11.5225	7.95752	2.07289	8.72582	9.43637	5.57248	7.16075	9.25677	-0.687788	7.80744	6.12948	4.07758	3.57712	6.9272	9.93857	4.60483	15.7748	10.9516	6.43591	11.8967
34	6.65575	5.20011	3.81933	7.822	6.25	12.356	13.6237	13.8343	5.89567	18.4557	1.62	5.649	1.138	1.49167	3.98967	6.95667	5.253	1.629	2.92967	2.41767	2.65133	-0.835	7.983	3.268	12.167	15.304	0.138	-4.635	-0.317333	10.9137	7.218	1.684	8.094	8.88733	4.96133	7.065	8.83667	-1.244	7.27633	5.436	2.975	2.77233	6.25167	9.33733	2.97	15.2483	10.1987	5.621	11.591
35	5.9471	5.19536	3.1141	7.33491	4.90939	11.9204	13.1513	13.5755	4.84179	17.2559	1.05533	5.037	0.239414	0.805	3.15511	6.17904	4.41142	0.837	2.30441	1.93744	1.62604	-1.48809	7.39049	2.40367	11.8778	14.5396	-0.741	-4.86867	-1.04938	10.2795	6.41417	0.416364	7.49055	8.31603	4.35093	6.92561	8.39605	-1.83152	6.82322	4.74855	1.90024	2.01431	5.68017	8.72488	1.34172	14.6803	9.42494	4.73591	9.65255
36	5.30276	5.19356	2.42594	6.828	2.4093	11.4872	12.6858	13.2832	3.69468	16.2489	0.515455	4.44294	0.026	0.0408889	2.33046	5.37191	3.894	0.387	1.6731	1.46612	0.721	-1.867	6.75139	1.50439	11.1777	13.7001	-0.917	-5.04773	-1.73352	9.61127	5.639	-0.606	6.9217	7.7198	3.72881	6.74257	8.275	-2.42006	6.41539	4.07273	0.856364	1.28161	5.23253	8.09506	-0.147394	14.0608	8.61829	3.79645	8.87236
37	4.67707	5.19597	1.73191	6.30036	1.831	11.0541	12.2056	12.9466	3.191	15.4188	0.265	3.86818	0.026	-0.802	1.512	4.593	2.886	-0.415182	1.02718	1.01945	0.721	-2.78745	6.04182	0.599818	10.7374	12.7934	-2.456	-5.16664	-2.36036	8.88773	5.09391	-1.39	6.39073	7.09945	3.09318	6.52291	7.45927	-2.99609	6.01764	3.41627	-0.145727	0.540091	4.90018	7.44027	-1.42891	13.3707	7.78618	2.81064	8.621
38	4.04806	5.18417	1.01728	6.094	0.450798	10.6205	11.674	12.5724	1.42352	14.7206	-0.429909	3.30176	0.026	-1.75622	0.688343	4.21547	1.82436	-0.716	0.381859	0.704	-0.222323	-3.10527	5.26689	-0.274121	10.2508	11.8454	-3.19	-5.23679	-2.91633	8.12331	3.67813	-1.95389	5.88621	6.44482	2.44676	6.27533	6.7759	-3.167	5.59139	3.051	-1.10367	-0.226646	4.67708	6.76481	-2.50774	12.6179	6.95817	1.80064	7.61218
39	3.42397	5.25833	0.274899	5.22673	-1.17829	10.1813	11.5829	12.306	-0.281646	14.4251	-0.972061	2.7077	0.026	-2.78233	-0.048	2.968	0.922333	-1.733	-0.241828	0.233192	-1.60912	-4.47436	4.45775	-1.08609	9.64394	10.8846	-3.50067	-5.2583	-3.3929	7.32354	2.72888	-3.39627	5.38085	5.73282	2.106	5.99693	6.7	-4.11352	5.13292	3.051	-1.974	-0.482	4.64407	6.09512	-3.41888	11.8192	6.19723	0.808727	6.99345
40	2.79134	5.2385	0.165	4.64	-1.529	9.72473	10.452	11.8856	-1.68861	13.4207	-1.45873	2.04909	-1.94497	-3.83833	-0.512848	2.00364	-0.0238182	-2.15891	-0.839364	-0.086	-2.14648	-5.29655	3.65485	-1.81209	8.84427	9.92024	-4.588	-5.22636	-3.82088	6.732	1.80915	-4.29212	4.83145	5.535	1.22952	5.72	5.37345	-4.66436	4.65179	1.77318	-1.974	-1.79	4.585	5.46303	-4.073	10.9858	5.55152	-0.125636	6.28264
41	2.17672	5.28685	-1.21302	4.36182	-3.28993	9.23319	10.452	11.1742	-1.86329	12.7183	-1.762	1.32982	-4.30359	-4.89778	-1.582	0.411859	-1.03745	-2.67	-1.374	-0.245192	-2.58156	-6.08818	3.332	-2.45791	8.437	8.94881	-5.18089	-5.15376	-4.21233	6.732	0.953131	-5.12895	4.20391	4.181	0.515404	5.53391	5.29648	-5.22582	4.14998	1.294	-3.07606	-2.17667	4.78366	4.88743	-4.073	10.1411	5.05732	-0.987727	5.46973
42	1.46502	5.31232	-1.91656	3.62	-3.655	8.69182	9.73869	10.6076	-4.33154	12.4005	-2.429	1.013	-5.22294	-5.94267	-2.61659	-0.819788	-2.15248	-3.59812	-1.64099	-1.87978	-2.895	-6.808	2.4719	-3.03521	6.963	7.96107	-5.922	-5.04509	-4.55729	4.62215	0.173273	-5.88391	3.49158	4.181	-0.091101	4.7568	3.50018	-5.47	3.62292	1.294	-4.247	-3.44879	4.86816	4.37935	-5.41106	9.30368	4.74885	-1.795	4.57736
43	0.76222	5.26021	-2.57321	2.96645	-3.655	8.10473	7.84506	10.0485	-5.54036	11.2684	-2.719	-0.157909	-6.20064	-6.98833	-3.89188	-2.08561	-3.197	-3.87091	-2.55364	-2.64285	-2.895	-7.44009	1.66306	-3.57764	6.07555	6.95594	-6.73267	-4.94691	-4.86297	3.93	-0.539515	-6.53109	3.22109	3.00233	-0.663303	4.17252	2.39339	-6.47455	3.343	-0.636727	-4.247	-4.22167	5.59503	3.93912	-6.33703	8.47306	4.57012	-2.408	3.65591
44	-0.0240773	5.2459	-3.18505	2.16673	-6.12145	7.49541	6.94259	9.5141	-6.65732	10.5936	-3.89367	-1.00485	-7.148	-8.06167	-4.8229	-3.32912	-4.09767	-4.829	-3.13988	-3.34707	-3.81953	-7.98264	1.1973	-4.13582	4.55912	5.946	-7.138	-4.92524	-5.14301	3.93	-1.20164	-7.06485	2.164	1.12495	-1.21077	3.539	1.403	-7.224	2.52305	-1.34445	-6.65	-4.94019	6.13843	3.525	-6.78322	7.65206	4.44959	-2.408	2.74827
45	-0.629255	5.14013	-3.76389	1.543	-6.671	6.90067	6.04511	8.97278	-7.665	9.93233	-4.60167	-1.76167	-7.54067	-8.459	-5.01556	-4.286	-5.32	-5.681	-3.293	-3.424	-4.241	-8.443	0.814	-4.713	3.45	4.94967	-7.99133	-5.019	-5.42389	3.54444	-1.42922	-7.307	1.26667	0.84	-1.76056	2.91589	1.403	-7.69667	1.852	-1.829	-7.16567	-5.57222	6.691	3.06322	-6.91267	6.82767	4.341	-2.408	1.884
46	-1.37122	5.10613	-4.33091	0.904727	-7.02718	6.34255	5.15364	8.39064	-8.53327	9.22609	-5.31318	-2.45827	-8.915	-8.459	-6.39118	-4.94891	-7.34182	-6.107	-4.193	-3.424	-5.44391	-8.83845	0.479091	-5.275	2.42655	3.97045	-8.098	-5.26945	-5.739	0.46	-2.427	-7.62555	0.818	0.599	-2.33845	2.35709	0.424182	-9.032	1.41527	-2.37855	-8.55918	-6.10364	7.14045	2.511	-6.65582	5.95736	4.11627	-4.67964	1.09155
47	-2.09698	5.13777	-4.91603	0.230091	-7.20465	5.931	4.26018	7.75256	-9.22884	8.43168	-6.02394	-3.07267	-9.64884	-11.4706	-7.02652	-6.4989	-8.8133	-7.33661	-4.193	-3.424	-6.18725	-9.21282	0.422	-5.79212	1.51539	2.99771	-8.726	-5.73491	-6.10942	0.46	-3.02551	-7.745	-0.509182	-2.04974	-2.642	1.90747	-2.57614	-9.84412	0.651	-3.39324	-8.861	-6.51394	7.3996	1.9156	-5.98376	4.99548	3.929	-4.994	0.353364
48	-2.78295	5.0839	-5.55648	-0.153	-7.248	5.56413	4.026	7.06319	-9.43	8.35	-6.73618	-3.59921	-10.6874	-12.5987	-7.315	-6.881	-10.0888	-7.87342	-4.73101	-4.99459	-6.632	-9.59391	-0.100313	-6.24303	0.698455	2.08594	-8.81089	-6.36552	-6.5107	-2.54552	-3.178	-7.71344	-1.17276	-2.626	-3.51242	1.60529	-3.393	-10.5091	-0.513909	-4.09339	-9.757	-6.79076	7.43236	1.40069	-4.90647	3.91106	3.101	-6.00445	-0.344
49	-3.3524	5.03202	-6.2697	-0.153	-7.19994	4.796	2.49515	6.32321	-10.0205	7.11106	-6.98091	-4.03618	-11.0795	-13.092	-8.04606	-7.94621	-10.67	-8.091	-5.48282	-5.27697	-7.49067	-9.969	-0.386333	-6.60445	-0.0631818	1.35564	-9.15967	-7.14627	-6.92373	-3.76388	-4.25452	-7.601	-1.77673	-2.626	-4.21212	1.556	-4.27245	-10.9758	-1.394	-4.77164	-9.85755	-6.92727	7.21252	1.0993	-4.244	2.70358	3.101	-6.63082	-0.947
50	-3.89947	4.96679	-7.0242	-2.13573	-7.126	4.15014	1.4242	5.51763	-10.2409	5.115	-8.002	-4.41303	-11.1715	-14.3693	-8.28	-8.79522	-10.67	-8.46536	-5.81103	-5.65345	-7.864	-10.2279	-0.544051	-6.88661	-0.746455	0.940384	-9.34256	-8.02094	-7.33891	-4.86931	-4.87146	-7.53971	-2.35576	-2.626	-4.8244	1.54161	-5.82776	-11.2544	-1.394	-5.33936	-10.2021	-6.968	6.7299	1.10945	-2.14699	1.37458	3.101	-7.20927	-1.26009
51	-4.44241	4.86454	-7.73011	-3.173	-7.0473	3.00288	0.540939	4.64499	-10.1552	4.955	-8.82442	-4.7603	-10.9311	-14.6187	-9.315	-9.419	-10.67	-8.623	-6.102	-5.79061	-8.01147	-10.681	-0.54104	-7.09448	-1.31588	0.927939	-9.442	-8.95064	-7.75309	-5.84044	-5.45805	-7.453	-2.412	-3.00206	-5.39743	1.56852	-6.4838	-11.335	-2.8557	-5.68827	-10.2306	-6.96554	6.428	1.49671	-0.339929	-0.0421717	0.407495	-7.69945	-1.808
52	-4.91269	4.76198	-8.26661	-3.63555	-6.97961	2.21603	-0.123818	3.76906	-9.74258	3.43791	-9.90718	-5.09518	-10.3458	-15.377	-9.58167	-9.64703	-11.5031	-8.69064	-6.102	-5.822	-9.41097	-11.3983	-0.323606	-7.22645	-1.70564	1.34548	-9.794	-9.886	-8.16503	-6.378	-5.635	-7.45224	-2.96764	-6.5587	-5.92506	2.29606	-6.81979	-11.1955	-4.48815	-5.73836	-10.2187	-6.94958	5.31952	2.27418	1.31594	-1.44748	-0.600364	-8.04691	-2.44891
53	-5.28583	4.68829	-8.52352	-4.869	-7.00369	1.49819	-0.466909	2.98959	-8.95205	1.00903	-10.5866	-5.41079	-9.43584	-15.459	-10.415	-10.6496	-12.901	-8.809	-6.47018	-5.63358	-9.64534	-11.47	0.135657	-7.27539	-1.83103	2.17454	-10.2414	-10.7719	-8.56608	-7.28209	-6.36003	-7.36929	-4.27879	-7.35716	-6.38397	2.98977	-6.8112	-10.7935	-5.56379	-5.45994	-10.1971	-6.95065	4.44401	3.40344	2.93518	-2.70452	-0.996	-8.206	-2.933
54	-5.4561	4.72535	-8.40568	-5.81591	-7.01575	1.291	-0.427414	2.39958	-7.76882	-0.196505	-10.894	-5.6697	-8.22499	-15.459	-10.8353	-11.0592	-12.5591	-9.01094	-6.97171	-5.21097	-9.5086	-11.8191	0.84204	-7.23855	-1.69994	3.35616	-10.6239	-11.5268	-8.96058	-7.88681	-6.531	-7.04749	-4.97161	-8.00144	-6.655	3.86694	-6.43921	-10.233	-6.51993	-4.84197	-10.1515	-6.94798	3.64615	4.81693	4.50988	-3.65369	-2.66282	-8.09836	-3.491
55	-5.33487	4.85745	-7.85973	-6.80291	-6.91945	0.561182	0.0110909	2.07555	-6.20236	-1.14845	-10.6885	-5.845	-6.74909	-15.459	-11.1885	-11.159	-12.3603	-9.19555	-7.16091	-4.53736	-8.88527	-12.238	1.77373	-7.12127	-1.27245	4.81564	-10.895	-11.77	-9.328	-8.127	-6.35264	-6.38855	-5.61573	-8.35455	-6.655	4.893	-5.68527	-9.36982	-7.29455	-3.89291	-10.0152	-6.85455	2.93827	6.43818	6.04418	-4.15682	-3.683	-7.68427	-4.19082
56	-5.02118	5.05699	-6.89244	-7.195	-6.61	0.210556	0.828	2.05567	-4.29078	-1.842	-9.876	-5.89567	-5.05567	-15.1779	-10.9262	-10.8078	-10.5007	-9.345	-7.16567	-4.313	-7.72411	-11.986	2.89911	-6.90133	-0.584333	6.42889	-10.8652	-12.4097	-9.58978	-8.127	-6.204	-5.362	-6.013	-8.321	-6.655	6.03867	-4.55622	-7.47267	-7.85244	-2.625	-9.67367	-6.57256	2.33022	8.19433	7.55933	-4.255	-4.091	-7.537	-5.025
57	-4.37863	5.33052	-5.55805	-7.08055	-6.00592	0.171646	1.9699	2.34292	-2.09994	-1.99885	-8.47079	-5.75779	-3.2112	-13.9322	-10.1374	-9.90495	-8.80948	-9.413	-7.00537	-2.56355	-6.10584	-11.3293	4.17804	-6.5557	0.338394	8.09411	-10.4201	-12.5261	-10.1484	-8.61667	-4.71417	-3.9612	-6.23927	-7.99159	-7.16471	7.2768	-3.09202	-5.7203	-8.09493	-1.05188	-9.01155	-5.99514	1.8444	10.0099	9.08368	-3.63179	-4.091	-5.61927	-5.92182
58	-3.49484	5.66452	-3.95073	-6.45918	-5.054	0.386061	3.35867	2.92412	0.282455	-2.54258	-6.48245	-5.31736	-1.28915	-13.605	-8.81048	-8.41445	-6.75718	-9.39255	-6.51873	-1.30709	-4.15273	-10.3709	5.55642	-6.03864	1.539	9.74567	-9.48667	-12.5152	-10.4845	-8.604	-3.21827	-2.23179	-6.31109	-6.7523	-6.97685	8.57336	-1.37003	-3.59936	-7.91609	0.799182	-7.92745	-4.96948	1.60248	11.8174	10.6308	-2.59521	-4.091	-3.84491	-6.74891
59	-2.33361	6.01105	-2.18251	-5.38291	-3.75665	0.869758	4.91119	3.74609	2.77543	-2.68154	-4.05639	-4.47948	0.644394	-12.0112	-7.07461	-6.42742	-4.43518	-9.15388	-5.67094	0.0860808	-1.99312	-9.18318	6.97276	-5.28439	2.99433	11.3438	-8.05422	-12.4485	-10.6276	-8.36826	-1.42967	-0.269768	-5.87012	-5.33655	-6.48812	9.89685	0.506657	-1.16755	-7.28227	2.87803	-6.39745	-3.55288	1.73733	13.56	12.2036	-1.18215	-4.99021	-1.59482	-7.40755
60	-0.947877	6.33774	-0.361949	-3.961	-2.18413	1.59873	6.54701	4.73752	5.31755	-2.75115	-1.40967	-3.26206	2.54926	-10.3298	-5.05405	-4.12445	-1.97224	-8.53415	-4.4593	1.58347	0.239455	-7.79245	8.37482	-4.25791	4.7477	12.8749	-6.18256	-12.3703	-10.4664	-7.72705	0.556616	1.80561	-4.9717	-3.5618	-5.63856	11.227	2.43095	1.39179	-6.17438	5.10764	-4.50233	-1.80698	2.38637	15.1945	13.7916	0.470859	-4.83497	0.981091	-7.519
61	0.625156	6.59755	1.42927	-2.31545	-0.419606	2.53103	8.19764	5.84909	7.84655	-2.68918	1.29991	-1.71491	4.39891	-8.284	-2.90088	-1.65782	0.497182	-7.49564	-2.90912	3.17309	2.43482	-6.18427	9.7237	-2.94809	6.76136	14.3421	-3.989	-12.2045	-9.84967	-6.6493	2.64461	3.87736	-3.69318	-1.51248	-4.38658	12.5371	4.30606	3.94355	-4.56888	7.38991	-2.33627	0.163273	3.4313	16.686	15.3873	2.25042	-4.138	3.63009	-7.683
62	2.35225	6.73089	3.15036	-0.563818	1.44086	3.619	9.81458	7.04748	10.3168	-2.39083	3.96633	0.0707273	6.17556	-5.91122	-0.752343	0.849646	2.90279	-6.06109	-1.13364	4.83103	4.52965	-4.37955	10.9958	-1.38167	8.93036	15.7563	-1.61267	-11.8322	-8.74518	-5.16524	4.74445	5.87893	-2.09033	0.677626	-2.81591	13.7961	6.06727	6.37018	-2.56961	9.64424	-0.0302424	2.22771	4.77882	18.0079	16.9866	4.07039	-2.35009	6.16555	-7.151
63	4.21339	6.75245	4.80222	1.18264	3.30336	4.80957	11.3781	8.31978	12.7069	-1.73904	6.52991	1.98252	7.87625	-3.35067	1.28673	3.31206	5.19373	-4.33448	0.744424	6.51639	6.5104	-2.39736	12.1846	0.401212	11.1462	17.132	0.823778	-11.0586	-7.19331	-3.28428	6.78474	7.77994	-0.224273	2.89799	-1.05464	14.9885	7.71053	8.55939	-0.318101	11.8075	2.262	4.23534	6.36275	19.1491	18.5848	5.90473	0.107263	8.46327	-6.17209
64	6.09074	6.66994	6.40245	2.86955	5.09064	6.05636	12.8847	9.66391	15.0025	-0.600364	8.99791	3.90445	9.50982	-0.742	3.14855	5.67173	7.331	-2.467	2.62082	8.18718	8.374	-0.293455	13.2961	2.31055	13.3007	18.4883	3.232	-9.81073	-5.16918	-1.18145	8.74173	9.57482	1.83036	5.07309	0.790273	16.1112	9.26636	10.4949	2.06273	13.8367	4.414	6.08545	8.05236	20.1142	20.1809	7.77355	2.55573	10.5328	-4.79491
65	7.96227	6.50671	7.97805	4.492	6.75415	7.32347	14.3512	11.0813	17.1939	0.921899	11.4019	5.77212	11.095	1.78989	4.87958	7.89198	9.34133	-0.619394	4.40163	9.81865	10.1318	1.82745	14.3394	4.27606	15.3148	19.8298	5.56478	-8.07918	-2.79742	0.999111	10.6164	11.2695	3.94639	7.15753	2.6294	17.1768	10.447	12.2135	4.45603	15.7131	6.36418	7.74251	9.71879	20.9088	21.7748	9.70328	5.0144	12.3928	-3.13709
66	9.79861	6.30103	9.55202	6.07545	8.28502	8.59142	15.7881	12.5638	19.2739	2.7127	13.7668	7.55564	12.6505	4.19189	6.54114	9.98008	11.2502	1.13573	6.01817	11.4427	11.8028	3.88727	15.3277	6.24515	17.147	21.162	7.83633	-5.97603	-0.187616	3.11267	12.414	12.869	6.04773	9.12477	4.40734	18.2003	11.2499	13.7722	6.77967	17.4439	8.0977	9.23936	11.2931	21.559	23.3702	11.7086	7.33113	14.1144	-1.26491
67	11.6162	6.09413	11.1353	7.658	9.71233	9.84967	17.1963	14.094	21.2293	4.64467	16.093	9.256	14.1817	6.45	8.18033	11.992	13.08	2.779	7.47133	13.0723	13.4207	5.845	16.2787	8.194	18.809	22.4907	10.0843	-3.732	2.57933	5.09533	14.1483	14.3963	8.089	10.988	6.095	19.1927	13.753	15.25	9.01367	19.051	9.657	10.6517	12.7507	22.1063	24.9877	13.7783	9.40467	15.753	0.771
68	13.37	5.89255	12.7245	9.26955	11.0842	11.0946	18.5732	15.6471	23.0476	6.58987	18.3549	10.9036	15.6875	8.58256	9.82368	13.9714	14.8291	4.34203	8.81125	14.6024	14.9994	7.691	17.2065	10.1453	20.2871	23.8204	12.3514	-1.51924	5.38382	6.94832	15.8392	15.8562	10.0446	12.7725	7.68299	20.1658	15.2221	16.71	11.1423	20.5504	11.1047	12.0498	14.1247	22.5492	26.6266	15.89	11.3026	17.3344	2.928
69	15.0717	5.70444	14.3048	10.9198	12.4459	12.3259	19.9168	17.1917	24.726	8.50195	20.5361	12.5549	17.1682	10.6173	11.4835	15.9323	16.5085	5.90767	10.0941	15.8992	16.5417	9.48936	18.1185	12.1232	21.6465	25.1546	14.6698	0.564879	8.14047	8.7136	17.4967	17.2549	11.9372	14.4985	9.19063	21.1285	16.6856	18.1748	13.145	21.9752	12.5377	13.4794	15.4386	22.8576	28.2448	18.0087	13.0998	18.8826	5.13582
70	16.7546	5.52199	15.8564	12.6034	13.8359	13.5417	21.2302	18.7156	26.2689	10.3527	22.6119	14.2401	18.6274	12.592	13.1713	17.867	18.1209	7.53227	11.3621	16.9899	18.0512	11.2898	19.0205	14.1366	22.9077	26.4858	17.0407	2.53964	10.7777	10.4649	19.1198	18.604	13.7866	16.1834	10.6639	22.0848	18.1406	19.6414	15.0889	23.3357	14.008	14.9681	16.713	23.0609	29.786	20.1041	14.8985	20.3981	7.36082
71	18.3967	5.33886	17.3627	14.3261	15.2863	14.7415	22.5223	20.2319	27.6679	12.1539	24.5709	15.972	20.0705	14.531	14.8895	19.762	19.6734	9.24676	12.6333	17.9711	19.5425	13.1479	19.9196	16.1815	24.0886	27.8026	19.4339	4.51036	13.3153	12.2448	20.6897	19.9216	15.5922	17.8283	12.1302	23.0282	19.5706	21.0941	17.0273	24.6344	15.5429	16.5253	17.9603	23.2322	31.1986	22.1499	16.7365	21.8749	9.58191
72	20.0147	5.14957	18.8345	16.0788	16.8067	15.9271	23.8099	21.7553	28.922	13.9189	26.4111	17.7444	21.5047	16.4404	16.629	21.5646	21.1683	11.064	13.9013	18.9326	21.0376	15.0957	20.8246	18.2357	25.208	29.0835	21.817	6.58512	15.7715	14.0749	22.2019	21.2319	17.3255	19.4373	13.6093	23.9424	20.9611	22.5121	18.9693	25.874	17.1456	18.1209	19.1871	23.4224	32.4615	24.1174	18.5835	23.322	11.7923
73	21.6078	4.95046	20.2824	17.8374	18.3835	17.097	25.1073	23.2916	30.0182	15.6685	28.1335	19.5312	22.9393	18.318	18.3786	23.1975	22.6244	12.9472	15.1593	19.936	22.5534	17.106	21.7408	20.2593	26.2594	30.3059	24.179	8.85064	18.1455	15.9342	23.6512	22.5574	18.9988	21.0087	15.117	24.8067	22.3057	23.8865	20.8944	27.0581	18.8048	19.7378	20.4052	23.6525	33.557	25.9783	20.4087	24.7594	13.9998
74	23.1714	4.74205	21.711	19.5965	19.9938	18.249	26.4138	24.8314	30.9335	17.4059	29.7573	21.3094	24.3786	20.1656	20.1288	24.6769	24.0492	14.8681	16.3922	21.0018	24.1082	19.1433	22.6689	22.2195	27.2387	31.4517	26.5191	11.3019	20.4577	17.7949	25.0369	23.9075	20.6124	22.5408	16.6533	25.6018	23.5989	25.2274	22.764	28.1922	20.4977	21.3704	21.6136	23.9199	34.4617	27.7272	22.1974	26.2075	16.1982
75	24.6811	4.53154	23.119	20.678	21.615	19.3863	27.7167	26.352	31.6361	19.1207	31.2885	23.0733	25.232	21.9974	21.8743	26.0456	25.4386	16.8138	17.5833	22.1254	25.7008	21.1613	23.6108	24.086	28.1303	32.5063	28.83	13.9441	22.7051	19.6242	26.3596	25.2722	22.1432	24.0383	18.2102	26.3099	24.8277	26.5503	24.5581	29.2817	22.2169	22.9994	22.8303	24.2072	35.1833	29.3575	23.9412	27.6639	18.3822
76	26.1395	4.31397	24.4995	22.5559	23.2244	20.5161	28.9979	27.8251	32.0902	20.7941	32.7257	24.8275	26.7326	23.8187	23.6098	27.3329	26.7759	18.7878	18.7193	23.2781	27.3038	23.1237	24.5639	25.8339	28.9415	33.4544	31.0713	16.6869	24.8769	21.4042	27.6346	26.6334	23.5612	25.4955	19.7799	26.9192	25.9785	27.8727	26.2681	30.3308	23.9635	24.6065	24.129	24.4922	35.7361	30.8593	25.6392	29.0964	20.548
77	27.5975	4.09196	25.8408	24.8244	24.7932	21.6435	30.2374	29.2257	32.2674	22.4217	34.0483	26.5779	28.6199	25.6189	25.311	28.5541	28.0435	20.7866	19.8058	24.4151	28.8904	25.0086	25.5207	27.4326	29.6873	34.2884	33.196	19.4675	26.9684	23.1221	28.8683	27.9766	24.875	26.8959	21.3501	27.4284	27.0378	29.2055	27.8806	31.3459	25.7357	26.1868	25.516	24.7324	36.1428	32.2191	27.3095	30.4753	22.6902
78	28.9389	3.88706	27.1291	26.522	26.2927	22.7706	31.181	30.5291	32.1554	24.0014	35.237	28.3083	30.0071	27.3772	26.9473	29.7142	29.2187	22.7923	20.8504	25.4866	30.4443	26.798	26.4709	28.8737	30.354	34.9942	35.1721	22.2293	28.9676	24.7674	30.0596	29.2788	26.0993	28.2346	22.9023	27.8439	27.9944	30.535	29.3988	32.3233	27.5087	27.728	26.8609	24.8919	36.4542	33.4291	28.9626	31.777	24.798
79	30.1853	3.70492	28.3456	28.142	27.6992	23.8949	31.7631	31.7088	31.7611	25.5254	36.2714	29.9899	31.3588	29.0663	28.4866	30.8115	30.273	24.7745	21.855	26.4582	31.9299	28.4569	27.4017	30.1632	30.9509	35.5868	36.9743	24.9377	30.8684	26.3406	31.1968	30.5042	27.2481	29.5114	24.4197	28.1814	28.8371	31.8295	30.8274	33.2573	29.2542	29.197	28.081	24.9763	36.7352	34.4742	30.5923	32.9481	26.8393
80	31.3417	3.56979	29.4666	29.6566	29.0065	25.0158	33.4068	32.7349	31.1222	26.994	37.13	31.5901	32.6164	30.6721	29.881	31.8368	31.1705	26.6852	22.8131	27.3078	33.3141	29.9842	28.2981	31.3018	31.4806	36.0717	38.5839	27.5533	32.6646	27.8127	32.2644	31.6215	28.3325	30.7169	25.8882	28.4589	29.568	33.0512	32.1677	34.1281	30.9389	30.5616	29.1029	25.0054	37.0099	35.3224	32.1808	33.9977	28.7931
81	32.3726	3.48191	30.4598	31.0428	30.2189	26.1338	34.211	33.6079	30.3283	28.3955	37.7991	33.0705	33.7576	32.1782	31.0904	32.7739	31.9158	28.4771	23.708	28.0178	34.5622	31.3659	29.1487	32.289	31.9438	36.4479	39.9874	30.0559	34.3281	29.1361	33.2515	32.6012	29.3809	31.8126	27.2709	28.6934	30.2031	34.1666	33.4009	34.9085	32.5306	31.7987	29.8942	24.9977	37.3027	35.976	33.7054	34.9421	30.6358
82	33.2828	3.44966	31.3065	32.2841	31.3366	27.2476	34.8849	34.3314	29.5532	29.7031	38.2513	34.366	34.7695	33.564	32.0871	33.6035	32.5175	30.1084	24.5231	28.62	35.6729	32.5803	29.9421	33.1091	32.3678	36.7214	41.169	32.3917	35.8535	30.2864	34.1395	33.4227	30.4044	32.7688	28.5395	28.9041	30.7429	35.1434	34.5267	35.5755	33.9823	32.8811	30.4744	24.9751	37.6515	36.4376	35.1148	35.7648	32.3313
83	34.0708	3.46245	32.0003	33.3699	32.3545	28.3513	35.439	34.9108	28.9659	30.8973	38.5172	35.4496	35.6475	34.7831	32.8845	34.3133	32.9783	31.5377	25.2345	29.1343	36.6424	33.6092	30.6688	33.7856	32.7926	36.9075	42.082	34.564	37.23	31.2145	34.9069	34.0682	31.3758	33.5379	29.6687	29.114	31.1781	35.9895	35.5421	36.1121	35.2788	33.7797	30.8449	24.9651	38.0703	36.7101	36.3796	36.4597	33.8271
84	34.733	3.5047	32.5441	34.2816	33.2595	29.4338	35.883	35.3568	28.6794	31.9631	38.6123	36.3005	36.3944	35.8323	33.5077	34.8992	33.3045	32.7052	25.8231	29.5771	37.4626	34.4753	31.3221	34.3286	33.2728	37.0219	42.748	36.54	38.4367	31.9017	35.5393	34.5333	32.2562	34.109	30.6359	29.3478	31.4991	36.6986	36.4417	36.4928	36.4073	34.4675	31	24.9925	38.5636	36.7927	37.4919	37.0207	35.1075
85	35.2739	3.56078	32.9542	35.0294	34.0415	30.4763	36.2217	35.6882	28.7446	32.8692	38.5564	36.9105	37.021	36.6913	33.9764	35.3572	33.5263	33.5827	26.2713	29.9549	38.1376	35.1931	31.9031	34.7374	33.8639	37.0763	43.174	38.3062	39.5043	32.3729	36.0526	34.8396	33.0175	34.5125	31.3958	29.6307	31.6975	37.2559	37.1984	36.7055	37.3563	34.9681	31.0245	25.0757	39.1223	36.6961	38.4185	37.471	36.1333
86	35.7044	3.61991	33.2535	35.6389	34.6939	31.4585	36.4489	35.9323	29.1557	33.6002	38.3732	37.2768	37.5438	37.3557	34.3083	35.6857	33.679	34.1807	26.578	30.2843	38.6832	35.7779	32.412	35.0004	34.6254	37.0849	43.3756	39.866	40.4176	32.6198	36.4525	35.0014	33.6488	34.777	31.9504	29.987	31.7782	37.6469	37.8204	36.7472	38.1143	35.29	30.9812	25.2237	39.7463	36.4425	39.1484	37.8874	36.826
87	36.0344	3.67247	33.4681	36.1055	35.1984	32.3486	36.5519	36.1107	29.8688	34.1616	38.0925	37.3934	37.9784	37.8267	34.5187	35.8774	33.7879	34.5068	26.7947	30.5788	39.148	36.2646	32.8455	35.1175	35.5353	37.0667	43.3811	41.1679	41.152	32.674	36.7514	35.0408	34.1346	34.9505	32.2966	30.4251	31.7552	37.8566	38.307	36.6247	38.6547	35.4439	30.9435	25.4442	40.4369	36.0629	39.6963	38.3146	37.1813
88	36.281	3.71872	33.6252	36.4265	35.5556	33.1168	36.5163	36.2489	30.8254	34.5356	37.7592	37.3243	38.3587	38.134	34.6202	35.9535	33.8718	34.5802	26.9365	30.8544	39.5827	36.6877	33.2078	35.1308	36.5969	37.0392	43.21	42.2324	41.7508	32.5932	36.9629	34.9903	34.4614	35.0403	32.4433	30.919	31.6564	37.9217	38.6533	36.3588	39.0009	35.428	30.9844	25.7465	41.1855	35.6195	40.0457	38.7333	37.2351
89	36.4378	3.78925	33.7526	36.609	35.7649	33.7201	36.3377	36.3582	31.021	34.7161	37.4023	37.1177	38.6929	38.3202	34.6289	35.9259	33.954	34.437	27.0273	31.1349	40.0189	37.094	33.5159	35.061	37.7687	37.0221	42.8678	43.0027	42.2232	32.4259	37.1287	34.8781	34.6283	35.052	32.3888	30.919	31.5191	37.861	38.836	35.983	39.1507	35.2934	31.1322	26.1326	41.9709	35.1773	40.1949	39.151	37.04
90	36.5398	3.8627	33.8798	36.6579	35.8304	34.1201	36.0335	36.4499	31.021	34.7396	37.303	36.8302	38.9893	38.4104	34.5609	35.8079	34.055	34.1515	27.1018	31.4472	40.4557	37.548	33.7957	34.9303	38.9818	37.0355	42.366	43.5062	42.5762	32.2469	37.2857	34.7419	34.6733	35.0069	32.1908	30.919	31.393	37.7055	38.8925	35.5364	39.0998	35.0682	31.3885	26.5806	42.7591	34.8141	40.2056	39.4375	36.6525
91	36.665	3.89709	34.0406	36.6229	35.7684	34.282	35.6215	36.5268	34.8021	34.6235	37.2297	36.5329	39.2622	38.426	34.4354	35.6167	34.1922	33.7891	27.194	31.8149	40.8872	38.0858	34.0802	34.7628	40.1485	37.0995	41.738	43.7255	42.8275	32.1248	37.4771	34.613	34.6303	34.9496	31.8912	30.919	31.342	37.646	38.8603	35.0654	38.8464	34.7755	31.7415	27.042	43.5095	34.6072	40.1561	40.3041	36.2005
92	36.7253	3.97063	34.2513	36.5495	35.6186	34.1747	35.1319	36.544	36.143	34.3949	36.4309	36.2984	39.326	38.3784	34.2871	35.566	34.3823	33.4195	27.3276	32.2635	41.3358	38.735	34.4053	34.5916	41.2012	37.2307	41.0213	43.6746	42.9644	32.1543	37.7509	34.5239	34.5453	34.9431	31.5437	30.919	31.4207	37.1169	38.7863	34.6231	38.4261	34.4535	32.1556	27.4571	44.1793	34.6206	40.0984	41.0785	35.7529
93	36.8115	4.06123	34.5186	36.4877	35.4412	33.7845	34.6053	36.63	37.0458	34.1101	36.1878	36.1681	39.828	38.331	34.1587	35.112	34.6518	33.1242	27.5192	32.7	41.8311	39.5415	34.806	34.4536	42.07	37.4429	40.2891	43.4249	42.9808	32.3876	38.1354	34.5142	34.4835	35.0302	31.207	31.9758	31.6686	36.6332	38.7387	34.2708	37.9015	34.1606	32.6043	27.7662	44.7041	34.879	40.0381	41.9526	35.382
94	36.9533	4.18453	34.8328	36.4869	35.2948	33.125	34.0854	36.6392	39.8269	33.8057	35.9987	36.1742	40.118	38.331	34.098	35.0367	35.0081	32.95	27.7817	33.1664	42.3787	40.226	35.3023	34.3799	42.7228	37.7316	39.589	43.0318	42.8907	32.8458	38.6222	34.6198	34.5025	35.2369	30.926	33.4808	31.775	36.414	38.7798	34.0534	37.3218	33.9486	33.037	27.84	45.0361	35.3518	39.991	42.8535	35.2307
95	37.0567	4.34655	35.164	36.5853	35.246	32.2647	33.6077	36.7024	41.4662	33.5301	35.8379	36.187	40.3315	38.331	34.1518	34.5388	35.4534	32.9124	27.832	34.0292	42.97	41.3594	35.8908	34.3859	43.1229	38.0777	38.957	42.6268	42.6917	33.375	39.1673	34.8773	34.6334	35.5631	30.7023	33.6711	31.775	35.4943	38.9508	34.0059	36.7409	33.8531	33.3935	27.8703	45.1416	35.9498	39.9826	43.7174	34.9125
96	37.2139	4.43188	35.4576	36.728	35.213	31.3285	33.195	36.7535	42.194	33.3339	35.6445	36.3003	41.0307	38.0166	34.3187	34.2334	35.989	32.9917	28.7257	34.6223	43.5763	42.007	36.5431	34.4375	43.1308	38.4635	38.4287	42.3142	42.4032	34.1453	39.2939	35.2738	34.6761	35.9844	30.5105	33.718	33.3981	34.967	39.2672	34.1405	36.2048	33.8958	33.6367	27.7003	44.9921	36.6156	39.9747	44.4813	34.882
97	37.3664	4.57442	35.6616	36.9462	35.2	30.4511	33.079	36.8272	43.8869	33.2524	35.457	37.0852	41.27	37.928	34.448	33.9046	36.6157	33.109	29.192	34.627	43.969	44.0899	37.2067	34.4575	42.8669	38.8688	38.0067	42.1395	42.073	34.605	40.002	35.7877	35.2095	36.4352	30.4188	33.5938	34.6719	34.7092	39.7207	34.4413	35.7509	34.0668	33.7298	27.4103	44.5228	37.2895	39.9779	45.1399	34.9125
98	37.5002	4.68802	35.7431	37.39	35.2944	29.7093	32.6145	36.9307	45.3811	33.264	35.0707	37.5852	41.8358	37.886	34.8703	33.5631	37.2981	33.2357	29.8821	35.1026	44.4064	45.1616	37.8089	34.4002	42.5551	39.2669	37.6802	42.0985	41.787	36.0135	40.1872	36.3827	35.427	36.8561	30.0093	33.3461	35.8149	34.1296	40.023	34.8633	35.4107	34.3096	33.728	27.1103	43.733	37.9039	40.006	45.6919	35.05
99	37.5807	4.75858	35.7115	37.7092	35.31	29.0639	32.3237	37.0552	46.2562	33.2701	34.786	38.0232	42.059	37.8261	35.4157	33.2264	38.0015	33.355	30.6947	35.7106	44.8562	45.9505	38.2791	34.2311	42.3827	39.636	37.4449	42.1266	41.5851	36.6386	40.3173	37.0088	35.8815	37.1989	29.6391	33.0063	36.9761	33.9184	40.023	35.3415	35.196	34.5717	33.6446	26.8596	42.6719	38.3933	39.9728	46.1401	35.1511
100	37.5539	4.80006	35.624	37.757	35.351	29.022	32.09	37.144	46.919	33.189	34.786	38.281	42.059	37.788	35.915	32.916	38.68	33.349	31.005	35.86	44.934	46.094	38.561	33.904	42.268	39.955	37.305	42.075	41.468	37.07	40.129	37.604	36.027	37.433	29.188	32.583	37.032	33.777	40.945	35.806	35.102	34.8	33.478	26.638	41.484	38.706	39.855	46.455	35.189
[truncated: 27 more columns]

## Sheet: Rotation LKneeFlex B4FacoM
all values Right	mean	std	steps
1	16.146	6.25918	17.988	7.418	23.424	20.123	28.409	32.253	26.04	27.028	14.803	9.447	17.905	16.067	16.145	22.009	16.235	8.38	12.933	14.495	9.823	13.292	16.967	10.254	9.465	15.391	18.845	7.442	11.098	14.678	13.679	13.196	12.284	14.299	23.104	13.012	9.401	11.938	12.883	15.386	17.768	24.7	19.989	14.579	16.796	11.228	11.093	11.353	8.938
2	16.7694	6.35432	18.8415	7.78	24.0305	23.3109	27.9553	32.9858	28.3883	29.9962	15.8366	9.599	17.1547	17.702	17.055	21.1	17.904	9.105	12.933	15.7831	10.411	13.368	17.904	10.8647	9.436	16.734	18.8373	7.86707	11.3312	14.9249	14.638	13.5765	12.9176	14.6814	22.7552	13.1854	9.83159	12.4816	14.1061	16.8633	19.2442	24.7562	20.272	15.6283	17.1139	11.689	11.294	11.4115	10.1846
3	17.4619	6.50301	19.8427	7.78	26.7628	25.1751	26.3557	33.8805	30.621	33.2952	17.0059	9.599	14.5188	18.4502	17.6232	20.464	18.6745	9.105	12.933	16.6255	10.9187	15.2716	18.5317	11.5364	9.40277	18.3483	18.7391	8.27225	11.7304	15.08	15.7512	15.2904	15.7771	15.1561	22.4335	13.3476	10.3989	13.1501	15.547	18.5275	20.9106	25.2423	20.7342	16.9013	17.4723	11.9783	11.5538	11.6952	11.6823
4	18.3845	6.75475	21.036	9.34291	29.1945	27.211	24.9354	34.9483	33.5475	36.9109	18.3462	9.599	13.5931	20.171	20.1847	19.7408	20.4571	10.5882	12.933	16.905	11.129	16.5582	20.8562	12.2807	9.38785	19.446	18.5619	8.62303	12.2302	15.3797	17.9136	16.1899	17.3613	15.7255	22.1638	13.389	11.1353	14.009	17.2236	20.4292	22.8007	25.6415	21.4731	18.4371	17.8994	13.2873	11.8853	11.8932	13.4355
5	19.4879	7.17744	22.5	9.86	32.2583	29.45	24.1806	36.2109	37.2761	40.8123	19.9078	10.0481	13.4191	22.2977	22.2576	19.3451	21.8402	13.2668	13.4217	18.485	11.8753	18.1211	22.5498	13.1259	9.37953	21.8969	18.3285	8.90543	12.3419	15.747	19.7404	17.2151	19.2842	16.3997	21.9719	13.389	12.1658	15.0965	19.1484	22.6311	24.969	26.1879	22.134	20.3289	18.4625	14.3751	12.0095	12.1247	15.511
6	20.8226	7.70764	24.3218	11.5667	36.0849	31.9184	21.2671	37.6969	41.6077	44.9302	21.7449	12.0899	12.64	25.3679	24.7987	19.228	23.424	15.1351	13.6109	18.485	12.931	20.0307	24.45	14.1118	9.44674	25.4089	18.0726	9.13891	13.466	16.1709	21.8802	18.379	21.6251	17.1995	21.8969	13.389	13.6209	16.4469	21.3482	25.1858	27.5014	26.938	22.134	22.5928	19.2755	15.7673	12.9552	12.4271	17.9426
7	22.2818	8.43367	26.5627	13.3755	40.5165	34.6299	19.1681	39.4317	46.3964	49.1591	23.9016	13.2954	12.7461	28.2498	27.8333	19.228	24.124	15.546	14.4938	21.1805	15.2331	22.3446	26.5955	15.3068	9.61797	26.023	17.8235	9.36642	14.2321	16.554	24.3398	19.1252	23.75	17.637	21.9906	13.6304	15.5866	18.1145	23.8728	28.1052	30.3565	27.9499	22.134	24.789	19.909	16.386	13.7971	12.8596	20.8343
8	24.3113	9.36474	29.2777	14.332	45.3884	37.5889	18.4049	41.4273	51.481	53.3788	26.4124	14.244	13.2675	31.594	31.3483	19.228	27.5386	19.7257	15.1913	23.779	17.3478	25.0801	29.0249	16.723	9.9381	32.4333	17.6062	9.62437	14.554	17.5166	27.1082	21.9683	26.4012	17.637	22.028	13.5925	18.02	20.1786	26.73	31.3833	33.5236	29.2786	23.464	27.6782	21.4918	19.3493	14.9289	13.184	24.2333
9	26.6676	10.4288	32.4758	18.7012	50.5188	40.783	15.4145	43.6891	56.5754	57.4654	29.3272	14.244	13.395	35.3512	35.2877	21.6476	30.041	22.4849	15.371	26.3975	19.9434	28.2041	31.7591	18.3803	10.4125	36.6571	17.4465	9.96084	14.6121	19.0835	30.1651	24.3094	31.4441	17.637	22.9124	13.4605	19.7681	22.6636	29.9509	34.9837	36.9626	30.9575	30.1913	32.1646	23.5994	22.3889	15.4885	14.1883	28.1037
10	29.4084	11.3365	36.0725	22.3545	55.6911	44.1757	14.0844	46.1779	61.4475	61.3093	32.581	17.0699	13.395	39.3973	39.548	24.2354	32.8514	25.5364	17.065	29.5264	23.0062	31.65	34.7732	20.311	11.0628	41.1944	17.388	10.261	17.7871	19.5512	33.5292	27.0757	35.5611	21.7083	23.1209	13.2845	25.0325	25.5155	33.5418	38.8237	40.6185	33.0119	33.3922	36.2395	25.8533	25.528	17.619	15.5877	32.4757
11	32.2772	12.2825	39.9739	23.634	60.6912	47.7062	13.2805	48.8054	65.8361	64.8251	36.1075	21.8888	13.395	43.6152	44.0049	26.039	35.9396	28.8445	18.3466	33.1386	26.4848	35.3396	38.0055	22.5656	11.8823	45.9051	17.4998	11.0482	19.5588	22.593	37.1406	30.2845	40.0244	24.2012	25.2405	13.2267	29.2042	28.6984	37.4908	42.8162	44.3602	35.3893	34.6383	40.5584	28.5028	29.1732	20.2626	17.014	37.1803
12	35.5713	13.0645	44.0617	31.2183	65.3683	51.2952	12.9664	51.4891	69.6271	67.954	39.8262	23.288	19.2696	47.874	48.4907	29.9816	39.2723	32.3407	19.921	37.2083	30.3007	39.1941	41.3991	25.2122	12.8467	50.637	17.86	12.0418	21.7141	25.2491	40.9143	33.8727	44.6887	26.351	26.99	13.077	33.8409	32.1653	41.697	46.851	48.0816	38.0273	41.2693	44.9846	31.481	33.2154	23.478	18.204	42.049
13	38.9024	13.7088	48.2028	36.2152	69.6012	54.8546	12.9723	54.1432	72.7901	70.671	43.6481	27.411	23.413	52.048	52.8733	34.5502	42.7482	35.9365	20.376	41.58	34.4295	43.1348	44.8771	28.2033	13.9654	55.2453	18.4993	13.3332	24.2918	29.647	44.759	37.7465	49.3922	28.786	29.1302	13.1956	38.7468	35.8545	46.0226	50.8129	51.6651	40.851	45.706	49.334	34.7547	37.559	26.7372	21.8184	46.9074
14	42.3797	14.2666	52.2674	41.3681	73.2462	58.2964	13.163	56.6882	75.2342	72.978	47.4851	32.6687	25.0605	56.0184	57.0347	39.1071	46.2836	39.5499	24.0892	46.1099	38.7607	47.0777	48.3481	31.5211	15.2398	59.6024	19.5061	15.0616	27.3309	33.4569	48.5732	41.8185	53.9907	31.4602	31.6216	13.6022	43.7348	39.6925	50.3381	54.5894	54.9593	43.7793	50.2559	53.4598	38.3098	42.0861	30.4248	24.8023	51.5934
15	45.832	14.5866	56.1105	46.5139	76.2674	61.533	13.315	59.0579	77.0015	74.8932	51.2486	36.9789	31.0197	59.6478	60.883	43.9628	49.7878	43.0844	26.7198	50.6542	43.1758	50.9343	51.7179	35.135	16.6807	63.5744	21.0312	17.4609	30.7221	37.5656	52.2448	45.9768	58.3512	34.35	34.4158	14.006	48.6383	43.5884	54.5124	58.0508	57.9265	46.7345	54.7233	57.1804	42.0348	46.6761	34.5171	28.2188	55.9647
16	49.1767	14.7302	59.6412	51.496	78.6713	64.4885	13.6691	61.2121	78.1523	76.414	54.8301	41.509	35.363	62.9012	64.3623	48.9401	53.1619	46.452	29.6605	55.0377	47.5352	54.6228	54.9014	38.9954	18.3404	67.1269	23.0634	20.4992	34.403	41.8055	55.6791	50.0727	62.3144	37.4209	37.4511	15.5715	53.2849	47.4346	58.3721	61.1555	60.5305	49.6398	58.9575	60.4292	45.7834	51.215	38.9673	32.055	59.8806
17	52.406	14.6673	62.8038	56.1108	80.4459	67.1189	13.815	63.105	78.6406	77.5758	58.1624	46.1385	39.9825	65.7775	67.4484	53.8066	56.2883	49.5798	32.8653	59.1387	51.7004	58.0803	57.8066	43.0301	20.2051	70.249	25.6804	24.234	38.2962	46.0588	58.7846	53.9832	65.8452	40.6225	40.6462	16.3869	57.5743	51.1433	61.8294	63.8983	62.746	52.4227	62.8457	63.2116	49.4059	55.5986	43.6611	36.1882	63.3456
18	55.4619	14.3405	65.5703	60.2752	81.5378	69.4096	13.8363	64.7362	78.4877	78.3967	61.1977	50.7373	44.7436	68.2821	70.1311	58.396	59.1342	52.4195	36.3125	62.864	55.5702	61.2661	60.3941	47.1139	22.2985	72.9407	28.7742	28.6402	42.3011	50.21	61.4605	57.6219	68.9162	43.8935	43.902	18.972	61.4331	54.6422	64.8209	66.2819	64.5366	55.0141	66.2294	65.4306	52.7313	59.7486	48.4287	40.5288	66.2695
19	58.2007	14.0094	67.9327	63.9241	81.9595	71.3627	13.8695	66.1008	77.761	78.8915	63.9094	55.1786	49.468	70.4243	72.384	62.5236	61.6652	54.944	39.9318	66.0697	58.9991	64.1526	62.6401	51.1409	24.7155	75.2099	32.2905	33.5355	46.2735	54.1168	63.6605	60.9228	71.5107	47.1744	47.0983	18.972	64.7377	57.8651	67.3049	68.3151	65.9775	57.3646	69.1511	67.1875	55.6432	63.605	53.1356	44.9737	68.6179
20	60.7854	13.2441	69.8846	66.9757	81.7755	72.9904	13.863	67.1927	76.4157	79.0725	66.2887	59.3639	54.0166	72.2134	74.1673	66.0901	63.864	57.1392	43.6222	68.8035	62.0036	66.72	64.5333	55.0087	27.455	77.0648	36.2156	38.8285	50.1017	57.7058	65.4064	63.8311	73.6141	50.402	50.1089	26.5498	67.5534	60.7642	69.2596	70.0126	67.091	59.4532	71.6008	68.4772	58.1165	67.0877	57.6053	49.3983	70.437
21	62.9997	12.5439	71.4149	69.5141	81.0064	74.3007	13.849	68.0057	74.4322	78.9522	68.332	63.2185	58.2509	73.6515	75.5522	69.1134	65.7186	58.9922	47.276	71.071	64.5336	68.9542	66.0749	58.615	30.559	78.507	40.4115	44.3015	53.68	60.9352	66.7041	66.2874	75.1787	53.5078	52.8053	30.6243	69.8993	63.3329	70.6382	71.3822	67.8862	61.2599	73.4992	69.2825	60.1338	70.1926	61.71	53.6488	71.6405
22	64.8741	11.7822	72.4931	71.4491	79.6375	75.2925	13.9469	68.5393	71.853	78.5424	70.0418	66.6781	62.024	74.7258	76.5657	71.5372	67.1947	60.4731	50.7642	72.8332	66.5115	70.848	67.2721	61.8534	34.0689	79.517	44.7653	49.781	56.9116	63.7663	67.5504	68.331	76.2835	56.4255	55.0929	35.0328	71.7518	65.5692	71.529	72.4125	68.3574	62.7755	74.9056	69.7004	61.6794	72.8983	65.3947	57.6244	72.2836
23	66.4032	11.0111	73.1533	72.826	77.6623	75.98	14.1994	68.8049	68.6164	77.8517	71.3923	69.7216	65.3319	75.4813	77.2023	73.4044	68.3309	61.6077	53.9617	74.1012	68.0017	72.4154	68.1346	64.7164	37.8876	80.1417	49.1327	55.0467	59.802	66.1477	67.9657	69.923	76.9477	59.099	56.9257	39.6512	73.1347	67.5073	71.9597	73.145	68.5618	64.001	75.8393	69.7179	62.7747	75.189	68.626	61.2547	72.402
24	67.5691	10.2881	73.4005	73.678	75.1425	76.3607	14.529	68.8141	64.667	76.8849	72.4113	72.3266	68.1603	75.9287	77.389	74.772	69.1334	62.4008	56.8201	74.9348	68.9476	73.6541	68.6661	67.1774	41.9405	80.3902	53.3727	59.9559	62.3377	68.0764	68.0298	71.0465	77.1984	61.4704	58.2875	44.3211	74.1093	69.1425	71.9607	73.5886	68.5088	64.9407	76.2565	69.386	63.504	77.054	71.2804	64.4918	71.8889
25	68.357	9.70045	73.2532	73.9511	72.0865	76.4364	14.529	68.5687	60.0835	75.6444	73.1095	74.4778	70.5014	76.073	77.087	75.59	69.6144	62.8635	59.278	75.3479	69.3133	74.5224	68.8621	69.2148	46.0857	80.2795	57.3133	64.3424	64.5007	69.5947	67.7785	71.7017	77.0406	63.5384	59.1774	48.8946	74.6925	70.4671	71.5393	73.7475	68.1871	65.5995	76.203	68.7632	63.9029	77.722	73.4395	67.2837	70.861
26	68.8316	9.17667	72.7391	73.7685	68.4792	76.2082	16.0845	68.1116	54.8531	74.1303	73.4881	76.1707	72.3429	75.9163	76.3638	75.9224	69.7815	63.0076	61.2728	75.314	69.1711	75.0022	68.7687	70.8014	50.1678	79.8307	60.9336	68.1534	66.2618	70.7128	67.2304	71.9069	76.4961	65.2923	59.6026	53.2452	74.8603	71.4692	70.7238	73.6202	67.5793	65.9742	75.7358	67.8199	63.9789	79.2379	75.1223	69.618	69.3025
27	68.9273	8.90233	71.8867	73.0943	64.276	75.6813	17.412	67.4638	48.9858	72.3431	73.5451	77.409	73.7664	75.4624	75.3011	75.818	69.622	62.8461	62.7582	74.9268	68.4768	75.1076	68.39	71.8984	54.0195	79.0584	64.1586	71.4113	67.6748	71.4297	66.3881	71.7245	75.6098	66.7348	59.5776	57.2384	74.6995	72.1415	69.5747	73.2175	66.7249	66.059	74.852	66.6141	63.7051	80.071	76.3243	71.5385	67.177
28	68.6637	8.88479	70.7073	71.966	59.5515	74.8651	18.6934	66.6418	42.6942	70.285	73.2752	78.1995	74.7875	74.6966	73.948	75.2351	69.1686	62.3779	63.8114	74.2154	67.2507	74.8653	67.7304	72.5531	57.4946	77.9445	66.9925	73.9929	68.7408	71.7195	65.3001	71.1819	74.3868	67.871	59.1716	60.8655	74.2384	72.4548	68.1116	72.5529	65.6258	65.8737	73.5796	65.137	63.0898	80.23	77.0419	73.0583	64.6049
29	68.0866	8.97534	69.2282	70.4209	54.3536	73.7751	21.6581	65.6513	36.219	67.9514	72.6749	78.5563	75.4053	73.6242	72.3087	74.2459	68.415	61.6352	64.4598	73.1642	65.5494	74.2922	66.8056	72.7749	60.5198	76.499	69.4474	76.0129	69.4405	71.652	63.977	70.3031	72.8319	68.7066	58.4227	64.0953	73.4681	72.4151	66.3527	71.6492	64.262	65.4085	71.9831	63.3639	62.1049	79.9457	77.3493	74.191	61.5855
30	67.1766	9.29525	67.4782	68.3898	48.7704	72.4245	24.4786	64.4961	29.9962	65.3258	71.7114	78.5019	75.6203	72.2616	70.4227	72.8893	67.3572	60.6551	64.7189	71.8133	63.3065	73.4064	65.631	72.5798	62.9471	74.7374	71.4474	77.4736	69.7463	71.2448	62.4229	69.0767	70.9213	69.2506	57.3602	66.8698	72.437	72.0386	64.2777	70.5252	62.5866	64.6303	70.0661	61.3487	60.7218	79.2748	77.2664	74.9159	58.1507
31	65.9682	9.72363	65.4745	65.9554	42.9645	70.8191	27.8888	63.177	24.4212	62.4075	70.3963	78.0651	75.4998	70.6175	68.3043	71.1427	65.9772	59.4483	64.5707	70.1967	60.5749	72.227	64.2148	71.9673	64.7829	72.6655	73.0669	78.3764	69.7046	70.5134	60.6124	67.5487	68.6877	69.5143	56.0085	69.2518	71.1806	71.3295	61.9054	69.1841	60.6146	63.5173	67.8229	59.0754	58.8754	78.238	76.7659	75.2759	54.3598
32	64.4836	10.209	63.2332	63.0855	37.2371	68.9598	31.7635	61.6806	19.8206	59.1885	68.735	77.2713	75.0305	68.6924	65.9608	69.1072	64.258	58.0208	64.0825	68.312	57.3931	70.773	62.5513	70.9333	66.0559	70.2876	74.2498	78.8206	69.3224	69.4381	58.5645	65.7502	66.1651	69.5091	54.3918	71.2322	69.6939	70.2927	59.2407	67.6309	58.3471	62.0852	65.3023	56.5528	56.6205	76.858	75.8855	75.2981	50.1881
33	62.7657	10.6485	60.7621	59.8089	31.8753	66.8504	36.0278	59.9969	16.5678	55.6608	66.7227	76.1449	74.1301	66.4825	63.3936	66.8582	62.2266	56.3769	63.2543	66.1439	53.6964	69.0618	60.6465	69.5347	66.6868	67.6053	74.9985	78.7674	68.5869	68.0686	56.2657	63.6789	63.3757	69.2444	52.5268	72.7285	67.9617	68.9328	56.2781	65.8717	55.7793	60.3517	62.5039	53.7986	53.9491	75.158	74.6632	74.9916	45.7321
34	60.7447	11.1662	58.064	56.196	27.136	64.4967	40.5977	58.126	14.4473	51.827	64.3623	74.709	72.7837	63.986	60.6033	64.472	59.8753	54.516	62.092	63.7407	49.598	67.101	58.509	67.7827	66.798	64.618	75.37	78.2907	67.4893	66.4247	53.718	61.323	60.338	68.722	50.429	73.801	66.0223	67.256	53.015	63.909	52.901	58.32	59.3903	50.777	50.853	73.158	73.11	74.366	41.108
35	58.5297	11.5868	55.1145	52.209	23.3413	61.9035	45.2703	56.0594	14.023	47.7061	61.6707	72.9857	71.1012	61.1626	57.5946	62.0383	57.198	52.4137	60.5576	61.1193	45.1638	64.891	56.1337	65.6929	66.4373	61.2943	75.3293	77.4238	66.0586	64.5172	50.8971	58.6339	57.0258	67.9205	48.0929	74.4368	63.8889	65.2361	49.4177	61.7105	49.7487	55.9715	56.0243	47.5549	47.2778	70.8709	71.1775	73.3853	36.4461
36	56.0829	12.034	51.9469	47.9549	20.4139	59.0726	49.8982	53.789	13.8686	43.3405	58.6736	70.9967	69.1199	58.0438	54.3757	59.5762	54.1761	50.0978	58.7158	58.2566	40.4185	62.4421	53.5203	63.2832	65.5604	57.6819	74.9831	76.1277	64.2876	62.3318	47.8559	55.6556	53.4854	66.8547	45.56	74.531	61.5208	62.9199	45.5527	59.2875	46.3355	53.3573	52.4176	44.1636	43.3435	68.3038	68.9257	72.103	31.916
37	53.4247	12.4907	48.5794	43.49	18.3177	56.0005	54.2996	51.3128	14.055	38.8382	55.3808	68.7575	66.8388	54.6309	50.953	57.044	50.8031	47.579	56.5828	55.1901	35.4999	59.768	50.6732	60.5929	64.2828	53.7913	74.3085	74.4978	62.1597	59.8875	44.6118	52.3864	49.7383	65.5285	42.8546	74.1538	58.9147	60.319	41.4555	56.622	42.6646	50.5013	48.5486	40.662	39.1262	65.455	66.3547	70.5215	27.6959
38	50.5727	12.9362	45.0437	38.9343	16.9978	52.6802	58.3749	48.6334	14.355	34.3943	51.8372	66.2779	64.2511	50.9297	47.3147	54.407	47.1264	44.8788	54.1778	51.9431	30.5101	56.8781	47.6036	57.7002	62.6254	49.6412	73.3029	72.5188	59.6721	57.2091	41.1912	48.8228	45.8173	63.9503	40.0034	73.3032	56.0472	57.4455	37.1795	53.7027	38.762	47.4114	44.4771	37.1486	34.7299	62.2877	63.4497	68.6475	24.0232
39	47.5956	13.2336	41.3888	34.4362	16.4823	49.1145	62.0244	45.7598	17.3662	30.2489	48.0961	63.563	61.3823	46.9594	43.4913	51.6292	43.1746	42.0242	51.4961	48.5172	25.6267	53.7795	44.3255	54.6496	60.5949	45.2701	71.9969	70.2172	56.8677	54.306	37.6213	44.9677	41.7642	62.1265	37.0406	71.8946	52.8763	54.3142	32.7994	50.5223	34.7045	44.0976	40.2499	33.6914	30.2944	58.8181	60.1945	66.4765	20.9924
40	44.4781	13.5013	37.6839	30.2099	16.5695	45.3199	65.0694	42.7041	19.561	26.6333	44.2168	60.6252	58.2288	42.7497	39.515	48.6735	38.9953	39.0458	48.5927	44.9294	21.0421	50.4806	40.8441	51.4651	58.2724	40.7479	70.3195	67.634	53.7537	51.1788	33.9705	40.8426	37.6495	60.0614	34.0115	70.0048	49.3841	50.9417	28.4275	47.0796	30.567	40.5871	35.9291	30.3839	25.9968	55.0373	56.6276	63.9945	18.8165
41	41.2916	13.6571	34.0241	26.3892	17.124	41.3275	67.4646	39.5223	20.239	23.7341	40.2743	57.48	54.77	38.3419	35.4399	45.5729	34.6621	35.981	45.492	41.2238	17.049	46.9943	37.2235	48.1482	55.6674	36.1864	68.3188	64.7187	50.3208	47.8224	30.2985	36.5352	33.5728	57.7607	30.9725	67.6526	45.6005	47.3276	24.2023	43.3707	26.4755	36.9343	31.6375	29.392	21.9947	50.9391	52.7493	61.2358	17.5481
42	38.1456	13.5521	30.5351	23.188	18.0626	37.1889	69.2115	36.2616	24.2615	23.295	36.3591	54.1438	50.9954	33.8144	31.3449	42.3452	30.3093	32.8883	42.2127	37.4455	13.9856	43.3407	33.5362	44.7113	52.8085	31.7513	65.9649	61.529	46.5905	44.288	26.6882	32.1342	29.6453	55.2324	27.9942	64.7679	41.579	43.4902	20.2832	39.4232	22.6212	33.2166	27.5228	24.809	21.052	46.5302	48.5255	58.2006	17.0622
43	35.0341	13.3689	27.3392	20.7973	19.3438	33.0085	70.2529	32.9796	26.5964	23.295	32.5643	50.6512	46.9396	29.3106	27.3393	39.0336	26.1029	29.8452	38.7675	33.6966	13.028	39.5581	29.8863	41.1898	49.7644	27.6185	63.2257	58.0517	42.626	40.6175	23.3	27.7718	26.0011	52.4835	25.183	61.4096	39.5487	39.4884	16.848	35.3285	19.1861	29.5365	23.7987	22.7576	15.6985	41.8473	43.9892	54.8879	17.3156
[truncated: 158 more rows]
[truncated: 27 more columns]

[truncated: 35 more sheets: Rotation LAnkleFlex B4FacoM, Rotation RHipAbAd B4FacoM, Rotation RHipRot B4FacoM, Rotation RAnklePron B4FacoM, Rotation LHipAbAd B4FacoM, Rotation LHipRot B4FacoM, Rotation LAnklePron B4FacoM, Rotation PelvicTil B4FacoM, Rotation PelvicObl B4FacoM, Rotation PelvicRot B4FacoM, LProgression B4FacoM, RProgression B4FacoM, Rotation TrunkTilt B4FacoM, Rotation TrunkFlex B4FacoM, Rotation TrunkRot B4FacoM, Moment RHipFlex B4FacoM, Moment RHipAbAd B4FacoM, Moment RHipRot B4FacoM, Moment RKneeFlex B4FacoM, Moment RKneeAbAd B4FacoM …]
