# Supplementary material for: Lower limb muscle fatigue after uphill walking in children with unilateral spastic cerebral palsy
Source: PLoS One. 2022 Dec 6;17(12):e0278657. doi: 10.1371/journal.pone.0278657 (PMC9725134; doi:10.1371/journal.pone.0278657)
Supplement: S2 File — (ZIP) [file pone.0278657.s004.zip › Kinematics-individual files-part2/F12A1_ComfM010001.xlsx]

## Sheet: gait A1ComfM
Calculated gait parameters	mean	std	VC	max	min
Walking.Speed [m/s]	1.15	0	0	1.15	1.15
Cadans [1/m]	112.26	5.86	3.13	130.43	93.75
L.Stride.Time [s]	1.07	0.04	0.04	1.18	0.96	1.09	1.06	1.04	1.03	0.99	1.07	1.1	1.05	1.11	1.03	0.99	1.05	1.07	1.1	1.09	1.06	1.12	1.1	1.04	1.13	1.08	1.02	1.05	1.06	1.02	1.02	1.05	1.06	1.1	1.06	1.08	1.1	1.08	1.07	1.05	1	1.03	1.02	1.06	1.07	1.07	1.06	1.05	1.03
L.Step.Time [s]	0.52	0.02	0.04	0.58	0.46	0.51	0.55	0.5	0.5	0.49	0.5	0.51	0.55	0.51	0.51	0.5	0.46	0.51	0.54	0.52	0.52	0.52	0.55	0.53	0.5	0.55	0.5	0.51	0.53	0.52	0.51	0.49	0.51	0.52	0.53	0.51	0.52	0.55	0.5	0.52	0.51	0.51	0.51	0.5	0.51	0.51	0.51	0.51	0.5
L.Stance.Time [s]	0.66	0.03	0.05	0.77	0.59	0.71	0.65	0.65	0.63	0.59	0.66	0.65	0.64	0.7	0.64	0.61	0.63	0.66	0.7	0.67	0.64	0.7	0.66	0.63	0.7	0.67	0.63	0.63	0.63	0.61	0.62	0.64	0.64	0.69	0.65	0.65	0.68	0.68	0.66	0.66	0.63	0.63	0.63	0.67	0.66	0.67	0.65	0.66	0.63
L.Swing.Time [s]	0.41	0.02	0.05	0.46	0.37	0.38	0.41	0.39	0.4	0.4	0.41	0.45	0.41	0.41	0.39	0.38	0.42	0.41	0.4	0.42	0.42	0.42	0.44	0.41	0.43	0.41	0.39	0.42	0.43	0.41	0.4	0.41	0.42	0.41	0.41	0.43	0.42	0.4	0.41	0.39	0.37	0.4	0.39	0.39	0.41	0.4	0.41	0.39	0.4
L.Stance.Swing [1]	0.62	0.04	0.06	0.71	0.51	0.535	0.631	0.6	0.635	0.678	0.621	0.692	0.641	0.586	0.609	0.623	0.667	0.621	0.571	0.627	0.656	0.6	0.667	0.651	0.614	0.612	0.619	0.667	0.683	0.672	0.645	0.641	0.656	0.594	0.631	0.662	0.618	0.588	0.621	0.591	0.587	0.635	0.619	0.582	0.621	0.597	0.631	0.591	0.635
L.Bipedal [s]	0.1	0.02	0.17	0.16	0.05	0.1	0.12	0.11	0.09	0.05	0.11	0.1	0.09	0.12	0.1	0.1	0.07	0.09	0.15	0.12	0.1	0.12	0.11	0.11	0.11	0.13	0.09	0.09	0.09	0.1	0.1	0.1	0.09	0.12	0.09	0.1	0.09	0.13	0.09	0.1	0.1	0.06	0.09	0.11	0.09	0.12	0.12	0.12	0.1
L.Stride.Length [m]	1.23	0.06	0.05	1.37	1.07	1.113	1.254	1.201	1.253	1.196	1.25	1.305	1.217	1.25	1.156	1.194	1.231	1.096	1.17	1.227	1.194	1.242	1.294	1.2	1.321	1.293	1.082	1.225	1.218	1.208	1.221	1.245	1.213	1.271	1.281	1.341	1.213	1.279	1.261	1.152	1.137	1.202	1.152	1.211	1.22	1.071	1.224	1.124	1.147
L.Step.Length [m]	0.61	0.04	0.06	0.69	0.46	0.607	0.589	0.611	0.602	0.623	0.577	0.627	0.673	0.593	0.596	0.568	0.573	0.622	0.527	0.579	0.617	0.577	0.627	0.597	0.567	0.644	0.648	0.59	0.617	0.589	0.596	0.586	0.636	0.609	0.648	0.63	0.66	0.595	0.635	0.608	0.544	0.626	0.577	0.561	0.614	0.585	0.455	0.596	0.571
L.Step.Width [m]	0.15	0.03	0.19	0.2	0.07	0.11	0.149	0.124	0.156	0.122	0.156	0.144	0.158	0.145	0.107	0.165	0.174	0.085	0.165	0.158	0.137	0.113	0.168	0.125	0.17	0.137	0.179	0.121	0.129	0.172	0.133	0.179	0.139	0.145	0.174	0.16	0.131	0.158	0.139	0.14	0.128	0.073	0.135	0.132	0.128	0.162	0.14	0.122	0.121
L.foot.clear [cm]	2.12	0.42	0.2	3.21	1.35	2.541	2.209	2.093	2.518	3.007	2.566	2.279	2.781	1.652	2.133	2.342	2.295	2.215	1.965	1.885	2.071	3.128	1.871	2.658	2.457	1.896	2.355	1.806	2.331	1.514	1.911	2.104	2.369	2.352	2.52	2.651	1.853	2.162	2.312	1.916	2.636	2.923	2.329	2.023	2.426	1.503	1.761	2.362	2.296
R.Stride.Time [s]	1.07	0.04	0.04	1.17	0.98	1.05	1.11	1.04	1.04	0.98	1.06	1.06	1.09	1.11	1.04	1.03	1	1.04	1.12	1.09	1.06	1.09	1.12	1.07	1.08	1.13	1.01	1.03	1.07	1.03	1.04	1.03	1.05	1.09	1.08	1.07	1.07	1.13	1.05	1.06	1	1.03	1.03	1.05	1.07	1.07	1.06	1.06	1.03
R.Step.Time [s]	0.55	0.03	0.05	0.64	0.49	0.54	0.56	0.54	0.54	0.49	0.56	0.55	0.54	0.6	0.53	0.53	0.54	0.53	0.58	0.57	0.54	0.57	0.57	0.54	0.58	0.58	0.51	0.52	0.54	0.51	0.53	0.54	0.54	0.57	0.55	0.56	0.55	0.58	0.55	0.54	0.49	0.52	0.52	0.55	0.56	0.56	0.55	0.55	0.53
R.Stance.Time [s]	0.62	0.03	0.05	0.7	0.53	0.61	0.67	0.61	0.59	0.54	0.61	0.61	0.64	0.63	0.61	0.6	0.53	0.6	0.69	0.64	0.62	0.64	0.66	0.64	0.61	0.68	0.59	0.6	0.62	0.62	0.61	0.59	0.6	0.64	0.62	0.61	0.61	0.68	0.59	0.62	0.61	0.57	0.6	0.61	0.6	0.63	0.63	0.63	0.6
R.Swing.Time [s]	0.45	0.02	0.04	0.5	0.39	0.44	0.44	0.43	0.45	0.44	0.45	0.45	0.45	0.48	0.43	0.43	0.47	0.44	0.43	0.45	0.44	0.45	0.46	0.43	0.47	0.45	0.42	0.43	0.45	0.41	0.43	0.44	0.45	0.45	0.46	0.46	0.46	0.45	0.46	0.44	0.39	0.46	0.43	0.44	0.47	0.44	0.43	0.43	0.43
R.Stance.Swing [1]	0.72	0.04	0.06	0.89	0.62	0.721	0.657	0.705	0.763	0.815	0.738	0.738	0.703	0.762	0.705	0.717	0.887	0.733	0.623	0.703	0.71	0.703	0.697	0.672	0.77	0.662	0.712	0.717	0.726	0.661	0.705	0.746	0.75	0.703	0.742	0.754	0.754	0.662	0.78	0.71	0.639	0.807	0.717	0.721	0.783	0.698	0.683	0.683	0.717
R.Bipedal [s]	0.11	0.02	0.14	0.17	0.08	0.17	0.09	0.11	0.09	0.1	0.1	0.1	0.1	0.1	0.11	0.08	0.09	0.13	0.12	0.1	0.1	0.13	0.09	0.09	0.12	0.09	0.12	0.11	0.09	0.1	0.09	0.1	0.1	0.12	0.1	0.09	0.13	0.1	0.11	0.12	0.14	0.11	0.11	0.12	0.1	0.11	0.1	0.11	0.1
R.Stride.Length [m]	1.23	0.06	0.05	1.36	1.05	1.131	1.233	1.21	1.232	1.242	1.199	1.26	1.297	1.248	1.184	1.189	1.183	1.192	1.118	1.189	1.234	1.192	1.324	1.23	1.244	1.289	1.141	1.198	1.246	1.201	1.23	1.195	1.241	1.231	1.3	1.31	1.278	1.239	1.289	1.215	1.054	1.251	1.169	1.158	1.248	1.201	1.083	1.15	1.13
R.Step.Length [m]	0.62	0.04	0.07	0.71	0.49	0.524	0.644	0.599	0.631	0.619	0.622	0.633	0.624	0.654	0.588	0.621	0.609	0.57	0.591	0.61	0.617	0.615	0.697	0.633	0.677	0.645	0.493	0.608	0.629	0.612	0.634	0.609	0.604	0.623	0.652	0.681	0.618	0.644	0.654	0.607	0.51	0.625	0.591	0.598	0.635	0.616	0.628	0.553	0.559
R.Step.Width [m]	0.18	0.03	0.17	0.25	0.05	0.152	0.164	0.183	0.155	0.165	0.17	0.186	0.183	0.161	0.185	0.137	0.161	0.233	0.159	0.186	0.182	0.161	0.193	0.141	0.167	0.25	0.236	0.157	0.153	0.156	0.161	0.14	0.209	0.185	0.182	0.163	0.223	0.206	0.186	0.131	0.201	0.148	0.149	0.168	0.143	0.17	0.167	0.176	0.175
R.foot.clear [cm]	2.77	0.47	0.17	3.66	1.43	2.314	2.855	2.675	2.812	3.633	2.484	3.444	2.899	3.426	2.866	2.569	3.336	2.894	2.704	2.007	3.135	3.186	2.898	3.068	2.393	3.493	2.618	2.097	2.209	3.247	2.28	3.5	3.011	2.9	3.369	3.444	3.523	3.063	3.504	3.506	2.945	2.485	3.001	2.998	3.163	2.825	3.199	2.475	2.407
Asym.step.time [%]	7.06	3.96	0.56	19.13	1.74	5.714	1.802	7.692	7.692	0	11.321	7.547	1.835	16.216	3.846	5.825	16	3.846	7.143	9.174	3.774	9.174	3.571	1.869	14.815	5.31	1.98	1.942	1.869	1.942	3.846	9.709	5.714	9.174	3.704	9.346	5.607	5.31	9.524	3.774	4	1.942	1.942	9.524	9.346	9.346	7.547	7.547	5.825
Asym.step.length [%]	6.54	5.32	0.81	31.91	0.01	14.669	8.84	1.871	4.681	0.547	7.581	0.855	7.527	9.82	1.417	8.951	6.124	8.753	11.532	5.325	0.09	6.463	10.706	5.901	17.618	0.122	27.252	3.063	1.907	3.739	6.222	3.756	5.138	2.264	0.563	7.809	6.581	7.969	2.958	0.024	6.446	0.288	2.342	6.362	3.415	5.154	31.911	7.487	2.119
Mox file gait parameters	mean	std
L.Stride.Time	1.07179	0.0387118	1.07	1.101	1.049	1.04	1.02	1	1.07	1.1	1.05	1.11	1.03	0.99	1.05	1.07	1.1	1.09	1.07	1.11	1.1	1.04	1.13	1.08	1.02	1.05	1.06	1.02	1.02	1.05	1.06	1.09	1.07	1.08	1.11	1.07	1.06	1.06	0.99	1.04	1.03	1.05	1.07	1.08	1.05	1.05	1.03	1.06	1.06
L.Stance.Time	0.703433	0.0297608	0.69	0.74	0.689	0.69	0.68	0.64	0.7	0.69	0.68	0.743	0.68	0.66	0.68	0.69	0.74	0.72	0.69	0.73	0.7	0.68	0.74	0.71	0.67	0.67	0.67	0.65	0.67	0.69	0.69	0.74	0.7	0.7	0.71	0.72	0.7	0.71	0.66	0.68	0.67	0.7	0.7	0.71	0.68	0.7	0.67	0.68	0.7
L.Swing.Time	0.368351	0.0179959	0.38	0.361	0.36	0.35	0.34	0.36	0.37	0.41	0.37	0.367	0.35	0.33	0.37	0.38	0.36	0.37	0.38	0.38	0.4	0.36	0.39	0.37	0.35	0.38	0.39	0.37	0.35	0.36	0.37	0.35	0.37	0.38	0.4	0.35	0.36	0.35	0.33	0.36	0.36	0.35	0.37	0.37	0.37	0.35	0.36	0.38	0.36
L.Stance.Swing	0.656293	0.0123403	64.479	67.226	65.684	66.337	66.661	64.035	65.431	62.709	64.754	66.931	66.036	66.674	64.764	64.504	67.271	66.059	64.502	65.761	63.631	65.379	65.505	65.735	65.703	63.816	63.222	63.739	65.691	65.726	65.093	67.885	65.442	64.823	63.972	67.304	66.028	66.999	66.672	65.369	65.04	66.653	65.404	65.728	64.756	66.667	65.077	64.15	66.058
L.Step.Length	0.618433	0.0343661	0.622	0.6	0.631	0.614	0.632	0.593	0.647	0.69	0.608	0.61	0.58	0.587	0.635	0.541	0.587	0.623	0.588	0.626	0.609	0.584	0.637	0.674	0.6	0.628	0.612	0.604	0.598	0.642	0.608	0.658	0.642	0.675	0.604	0.655	0.599	0.552	0.634	0.587	0.582	0.631	0.6	0.466	0.61	0.587	0.6	0.568	0.66
L.Step.Width	0.151813	0.0359147	0.15	0.164	0.146	0.172	0.167	0.169	0.171	0.153	0.176	0.099	0.189	0.209	0.074	0.176	0.186	0.129	0.121	0.16	0.102	0.228	0.14	0.172	0.136	0.147	0.154	0.115	0.208	0.096	0.109	0.195	0.167	0.125	0.137	0.141	0.16	0.153	0.117	0.185	0.171	0.178	0.196	0.172	0.121	0.131	0.126	0.163	0.14
R.Stride.Time	1.07196	0.0396383	1.07	1.091	1.049	1.03	0.99	1.05	1.07	1.09	1.1	1.05	1.03	0.99	1.05	1.12	1.09	1.06	1.09	1.11	1.08	1.08	1.12	1.03	1.021	1.06	1.04	1.04	1.03	1.05	1.09	1.08	1.06	1.08	1.12	1.06	1.06	1	1.04	1.02	1.05	1.07	1.07	1.05	1.07	1.03	1.031	1.079	1.06
R.Stance.Time	0.672336	0.0315015	0.66	0.71	0.669	0.64	0.6	0.65	0.67	0.69	0.67	0.67	0.65	0.58	0.66	0.73	0.68	0.67	0.68	0.71	0.7	0.66	0.73	0.65	0.64	0.67	0.67	0.66	0.64	0.65	0.69	0.67	0.66	0.67	0.72	0.65	0.66	0.65	0.63	0.64	0.65	0.65	0.67	0.66	0.69	0.65	0.64	0.689	0.65
R.Swing.Time	0.399627	0.0191385	0.41	0.381	0.38	0.39	0.39	0.4	0.4	0.4	0.43	0.38	0.38	0.41	0.39	0.39	0.41	0.39	0.41	0.4	0.38	0.42	0.39	0.38	0.381	0.39	0.37	0.38	0.39	0.4	0.4	0.41	0.4	0.41	0.4	0.41	0.4	0.35	0.41	0.38	0.4	0.42	0.4	0.39	0.38	0.38	0.391	0.39	0.41
R.Stance.Swing	0.627094	0.0142931	61.685	65.096	63.779	62.131	60.611	61.915	62.609	63.295	60.927	63.799	63.09	58.575	62.855	65.172	62.372	63.203	62.39	63.969	64.825	61.125	65.18	63.114	62.713	63.184	64.417	63.468	62.147	61.896	63.289	62.06	62.261	62.029	64.27	61.306	62.264	65.004	60.559	62.742	61.905	60.755	62.612	62.853	64.504	63.106	62.103	63.861	61.308
R.Step.Length	0.613306	0.0416868	0.526	0.616	0.584	0.615	0.617	0.602	0.616	0.608	0.636	0.573	0.609	0.597	0.556	0.58	0.606	0.612	0.617	0.68	0.622	0.679	0.621	0.478	0.598	0.606	0.604	0.621	0.602	0.609	0.61	0.651	0.665	0.611	0.618	0.651	0.605	0.493	0.63	0.575	0.576	0.618	0.607	0.611	0.537	0.546	0.642	0.585	0.635
R.Step.Width	0.152127	0.0367592	0.15	0.179	0.147	0.148	0.187	0.166	0.165	0.159	0.164	0.133	0.139	0.227	0.142	0.158	0.135	0.128	0.129	0.119	0.142	0.201	0.254	0.127	0.157	0.142	0.133	0.091	0.178	0.084	0.167	0.12	0.18	0.166	0.17	0.077	0.192	0.155	0.137	0.205	0.119	0.191	0.189	0.164	0.159	0.155	0.079	0.153	0.121
[truncated: 88 more columns]

## Sheet: MoS A1ComfM
	mean	std	step:1	step:2
MoS_ML_L	0.073	0.019	0.0690735	0.0916961	0.0779693	0.0758256	0.0774184	0.0702524	0.0719671	0.082864	0.0699526	0.0527235	0.074258	0.0983961	0.0787721	0.0701978	0.0700832	0.0695251	0.0551275	0.07081	0.0677211	0.101083	0.117599	0.0728666	0.0948739	0.0725555	0.0693295	0.0441819	0.092033	0.0399541	0.0700727	0.0632105	0.0929239	0.0834524	0.0708895	0.0300815	0.091216	0.0491462	0.0597312	0.0743906	0.0431555	0.0701819	0.0868295	0.0667421	0.0768744	0.0975179	0.0549385	0.072919	0.0621654
MoS_ML_R	0.096	0.014	0.0927743	0.0957381	0.102365	0.112319	0.0986292	0.101636	0.0953379	0.0839622	0.11722	0.087209	0.106514	0.125335	0.0658005	0.088115	0.104924	0.0946155	0.078421	0.0940621	0.0727931	0.111493	0.0967081	0.105521	0.0896718	0.0979797	0.0949973	0.0997231	0.101528	0.0920203	0.0838522	0.113094	0.108283	0.0877243	0.0928167	0.101777	0.0919563	0.103144	0.0943215	0.0877167	0.101922	0.0926707	0.0717067	0.0926562	0.0850264	0.0898711	0.0971985	0.0918005	0.0865417
MoS_ML	0.085	0.02	0.0927743	0.0690735	0.0957381	0.0916961	0.102365	0.0779693	0.112319	0.0758256	0.0986292	0.0774184	0.101636	0.0702524	0.0953379	0.0719671	0.0839622	0.082864	0.11722	0.0699526	0.087209	0.0527235	0.106514	0.074258	0.125335	0.0983961	0.0658005	0.0787721	0.088115	0.0701978	0.104924	0.0700832	0.0946155	0.0695251	0.078421	0.0551275	0.0940621	0.07081	0.0727931	0.0677211	0.111493	0.101083	0.0967081	0.117599	0.105521	0.0728666	0.0896718	0.0948739	0.0979797
MoS_BF_L	-0.142	0.021	-0.141007	-0.125312	-0.137404	-0.156802	-0.185441	-0.137396	-0.146929	-0.130323	-0.108362	-0.13679	-0.160597	-0.148095	-0.143342	-0.106245	-0.112177	-0.134767	-0.130188	-0.151554	-0.153558	-0.142578	-0.13276	-0.138133	-0.149296	-0.153692	-0.135706	-0.149074	-0.150328	-0.167471	-0.143485	-0.150101	-0.164803	-0.156391	-0.132371	-0.164194	-0.15184	-0.144454	-0.219049	-0.158774	-0.121657	-0.15025	-0.135205	-0.137027	-0.127227	-0.137922	-0.187435	-0.133244	-0.158856
MoS_BF_R	-0.143	0.021	-0.153601	-0.0757984	-0.147682	-0.157785	-0.181128	-0.145642	-0.154341	-0.168095	-0.133431	-0.151309	-0.157835	-0.190477	-0.166931	-0.101625	-0.127311	-0.16108	-0.140507	-0.103371	-0.160945	-0.136638	-0.133488	-0.177386	-0.143509	-0.143068	-0.151757	-0.144824	-0.155977	-0.155465	-0.150388	-0.126535	-0.162324	-0.176595	-0.109623	-0.129188	-0.132289	-0.1038	-0.155827	-0.129501	-0.129265	-0.158836	-0.156434	-0.110475	-0.14345	-0.156898	-0.178707	-0.130891	-0.165078
MoS_BF	-0.143	0.021	-0.153601	-0.141007	-0.0757984	-0.125312	-0.147682	-0.137404	-0.157785	-0.156802	-0.181128	-0.185441	-0.145642	-0.137396	-0.154341	-0.146929	-0.168095	-0.130323	-0.133431	-0.108362	-0.151309	-0.13679	-0.157835	-0.160597	-0.190477	-0.148095	-0.166931	-0.143342	-0.101625	-0.106245	-0.127311	-0.112177	-0.16108	-0.134767	-0.140507	-0.130188	-0.103371	-0.151554	-0.160945	-0.153558	-0.136638	-0.142578	-0.133488	-0.13276	-0.177386	-0.138133	-0.143509	-0.149296	-0.143068
[truncated: 220 more columns]

## Sheet: EMG A1ComfM
	LEFT
	EMG LRectusFem		EMG LVastusLat		EMG LSemitendi		EMG LBicepsFem		EMG LGastrocMed		EMG LSoleus		EMG LTibialisA		EMG RRectusFem		EMG RVastusLat		EMG RSemitendi		EMG RBicepsFem		EMG RGastrocMed		EMG RSoleus		EMG RTibialisA
%	mean	std	mean	std	mean	std	mean	std	mean	std	mean	std	mean	std	mean	std	mean	std	mean	std	mean	std	mean	std	mean	std	mean	std
1	0.375337	0.907959	0.247106	0.929488	0.0412485	0.257881	0.98909	0.177616	0.562933	0.0884399	0.208222	0.0256815	0.0913272	0.0716411	0.42628	0.893544	0.214622	0.0435948	0.53239	0.760063	0.248285	0.146012	0.194164	0.0529506	0.0272979	0.212311	0.130588	0.0671458
2	0.397057	0.922395	0.240747	0.94335	0.041024	0.255827	0.989045	0.172212	0.577412	0.0859157	0.221121	0.0245933	0.0884665	0.0714442	0.46677	0.8714	0.217766	0.0423346	0.532812	0.760639	0.249018	0.205737	0.190632	0.053082	0.0263424	0.204647	0.133157	0.0694384
3	0.42598	0.928458	0.233533	0.947788	0.0412467	0.252856	0.988999	0.167844	0.583598	0.0831184	0.232803	0.0233885	0.0854532	0.0711544	0.518128	0.845018	0.219928	0.0417204	0.531449	0.761202	0.25028	0.30251	0.186591	0.0532781	0.0257559	0.196219	0.136244	0.0725452
4	0.461053	0.927306	0.225765	0.942154	0.0418763	0.249017	0.988961	0.165131	0.582314	0.0803804	0.242459	0.0221224	0.082256	0.0706713	0.578593	0.815696	0.221447	0.0416524	0.528365	0.761685	0.252768	0.423626	0.181942	0.0534985	0.0255541	0.187345	0.13974	0.0772177
5	0.500762	0.919826	0.217838	0.926831	0.0428527	0.244436	0.988952	0.164162	0.574504	0.0780232	0.24989	0.0208672	0.0788101	0.0699044	0.64598	0.784184	0.222884	0.0422469	0.523473	0.762192	0.25753	0.561738	0.176579	0.0537774	0.0258588	0.17825	0.143544	0.0841535
6	0.543561	0.906661	0.210331	0.90297	0.0441202	0.23926	0.98898	0.165297	0.561325	0.0762766	0.255245	0.0196815	0.0750965	0.0688226	0.716273	0.750945	0.224995	0.0438593	0.516706	0.762797	0.266017	0.704091	0.170564	0.0542365	0.0269536	0.169053	0.147236	0.0935882
7	0.588453	0.888588	0.203964	0.87191	0.0456252	0.233714	0.989055	0.169268	0.543601	0.0753529	0.258621	0.0185422	0.0711357	0.0674292	0.78509	0.716475	0.228493	0.0471253	0.508167	0.763476	0.279619	0.840952	0.164098	0.0551953	0.0293638	0.159849	0.150306	0.104983
8	0.635456	0.86625	0.199472	0.835049	0.0472822	0.228039	0.989173	0.176949	0.522052	0.0754955	0.260172	0.0174573	0.0670189	0.0657611	0.848403	0.681173	0.233914	0.05293	0.498043	0.764325	0.299296	0.962121	0.157486	0.0571612	0.0337765	0.15072	0.152563	0.117062
9	0.684767	0.840233	0.197621	0.793734	0.0490045	0.222437	0.989331	0.189745	0.497468	0.0770157	0.259945	0.0164429	0.0628306	0.0638957	0.903411	0.645585	0.241615	0.062391	0.486586	0.765399	0.325603	1.06321	0.151078	0.0606912	0.0407102	0.141735	0.154081	0.128805
10	0.735775	0.811037	0.198997	0.749333	0.0507193	0.21704	0.989523	0.208924	0.470645	0.0804354	0.258075	0.0155033	0.0587088	0.0619096	0.948078	0.610416	0.25174	0.0766572	0.474184	0.766665	0.358038	1.13962	0.145258	0.0662086	0.0498445	0.133139	0.154907	0.139508
11	0.786651	0.779152	0.203964	0.70315	0.0523839	0.211953	0.989733	0.235047	0.44237	0.0860674	0.2548	0.0146227	0.0546987	0.0598699	0.981418	0.576341	0.264238	0.0965327	0.461196	0.767997	0.395541	1.19093	0.140362	0.0736055	0.0604733	0.125234	0.155126	0.148679
12	0.834709	0.745239	0.212694	0.656362	0.0539834	0.20723	0.989954	0.266613	0.413368	0.0940082	0.250384	0.0137825	0.050829	0.05785	1.00334	0.544197	0.278986	0.122101	0.447836	0.769147	0.43667	1.21881	0.136715	0.0824963	0.0717001	0.118311	0.154839	0.156049
13	0.877312	0.710023	0.225086	0.609964	0.0555088	0.202886	0.990188	0.300835	0.384367	0.104034	0.245185	0.0129698	0.0471218	0.0559082	1.01427	0.515062	0.295641	0.152484	0.434099	0.770049	0.479794	1.22574	0.134752	0.0923073	0.0825933	0.112386	0.153708	0.16158
14	0.912067	0.674235	0.240896	0.56469	0.0569601	0.198927	0.990427	0.334506	0.355984	0.115432	0.239577	0.0121772	0.0435801	0.0540846	1.01512	0.490053	0.313733	0.186307	0.41991	0.770716	0.523409	1.21431	0.134974	0.102402	0.0923582	0.107337	0.15164	0.165486
15	0.937452	0.638694	0.260022	0.52104	0.0583221	0.195374	0.990656	0.36447	0.328846	0.127482	0.233854	0.0114084	0.0402526	0.0524128	1.00707	0.470271	0.332819	0.221452	0.405225	0.771326	0.566542	1.18748	0.138128	0.112311	0.100676	0.102945	0.148806	0.168252
16	0.952974	0.604053	0.28235	0.479465	0.0595534	0.19224	0.990876	0.388371	0.303531	0.139686	0.228392	0.0106906	0.0372378	0.0509274	0.991417	0.456623	0.352642	0.255845	0.390075	0.772119	0.608758	1.14816	0.144871	0.121785	0.107522	0.0989537	0.145586	0.170372
17	0.95862	0.570786	0.307463	0.440239	0.0606214	0.189538	0.991089	0.404956	0.280359	0.151563	0.223448	0.0100675	0.0345338	0.0496376	0.96939	0.449457	0.373023	0.287749	0.37464	0.773136	0.64999	1.09899	0.155125	0.130534	0.113052	0.0952359	0.142363	0.172289
18	0.955115	0.539181	0.334773	0.403596	0.061517	0.187236	0.991292	0.413954	0.259363	0.162568	0.219295	0.00955115	0.0321416	0.0485437	0.942156	0.448672	0.393845	0.31589	0.359234	0.774129	0.690346	1.04238	0.168292	0.138328	0.117514	0.0917848	0.139478	0.17404
19	0.943519	0.509355	0.363887	0.369609	0.0622584	0.185307	0.991469	0.415907	0.240567	0.172844	0.216109	0.00913599	0.0300783	0.047668	0.910829	0.453649	0.415056	0.339696	0.344118	0.774962	0.730165	0.980612	0.183459	0.14504	0.121241	0.0886245	0.137168	0.175075
20	0.92494	0.481371	0.394166	0.338258	0.0628925	0.183696	0.991609	0.411657	0.223873	0.182065	0.213617	0.00880409	0.0283376	0.0470072	0.8765	0.463672	0.436445	0.359155	0.329587	0.775454	0.769156	0.915535	0.199662	0.150541	0.124649	0.0857454	0.135492	0.174767
21	0.900699	0.455224	0.425141	0.309484	0.0634942	0.182344	0.991717	0.402313	0.20909	0.189819	0.211556	0.0085817	0.0268776	0.0465276	0.840114	0.478076	0.457665	0.374657	0.31595	0.775621	0.806594	0.84869	0.216298	0.154809	0.128464	0.0831488	0.134505	0.172935
22	0.871992	0.430925	0.456658	0.283229	0.0641185	0.181216	0.991798	0.388837	0.196053	0.195944	0.2096	0.00859548	0.0256925	0.0462093	0.802516	0.496185	0.478456	0.386641	0.303507	0.775516	0.842095	0.781527	0.232981	0.157831	0.133643	0.0809155	0.134269	0.169628
23	0.840085	0.408508	0.488772	0.259284	0.064799	0.180313	0.991853	0.37225	0.184774	0.200458	0.207472	0.00903453	0.0247607	0.0460259	0.764366	0.517	0.498699	0.395565	0.29252	0.775349	0.874995	0.715124	0.249341	0.1596	0.141087	0.0792428	0.134617	0.165476
24	0.806119	0.387906	0.521173	0.23767	0.0655177	0.179608	0.991907	0.353267	0.17516	0.202774	0.205026	0.0100014	0.0240093	0.045905	0.726361	0.539301	0.518156	0.401612	0.283276	0.775262	0.904774	0.650319	0.26489	0.160118	0.151052	0.0781823	0.135443	0.161129
25	0.771022	0.368867	0.553747	0.21821	0.0662441	0.179069	0.991962	0.332534	0.167137	0.202978	0.202262	0.0114016	0.0234272	0.0458243	0.689005	0.561671	0.536856	0.404838	0.275907	0.775358	0.931173	0.587941	0.27917	0.159257	0.162962	0.0778044	0.136649	0.156682
26	0.735675	0.351167	0.586159	0.200778	0.0669206	0.178699	0.992022	0.310639	0.16067	0.201117	0.199068	0.0130184	0.0230024	0.0457722	0.652843	0.582773	0.554859	0.405237	0.270665	0.775655	0.953596	0.528599	0.291886	0.156816	0.17567	0.0781865	0.138133	0.152153
27	0.70077	0.334642	0.618073	0.185341	0.0675071	0.17858	0.992086	0.288178	0.155739	0.197483	0.195343	0.0146506	0.0227657	0.045744	0.618234	0.601493	0.572167	0.402769	0.267977	0.776045	0.9713	0.472644	0.302659	0.152722	0.187889	0.0795383	0.139691	0.147699
28	0.666808	0.319108	0.649155	0.171835	0.0679618	0.17884	0.992151	0.2657	0.152274	0.192316	0.191346	0.0161458	0.0227449	0.0457348	0.58544	0.617137	0.588747	0.397529	0.268208	0.776344	0.983748	0.420451	0.311369	0.146894	0.198518	0.0821596	0.141045	0.143436
29	0.634254	0.304435	0.679183	0.160142	0.0682519	0.179704	0.992221	0.243632	0.150094	0.185842	0.187284	0.0173817	0.0228752	0.0457339	0.554608	0.629249	0.604477	0.389624	0.271887	0.776245	0.990099	0.372137	0.318143	0.139432	0.206675	0.0862066	0.14189	0.139743
30	0.603518	0.290549	0.708247	0.150107	0.0683769	0.181484	0.9923	0.222958	0.14901	0.178316	0.183512	0.0183194	0.0232157	0.0457391	0.525909	0.637491	0.619289	0.379298	0.279255	0.775546	0.990078	0.327912	0.323179	0.130785	0.211921	0.0916199	0.142035	0.136958
31	0.574436	0.277302	0.736521	0.1413	0.068346	0.184572	0.992389	0.202822	0.148731	0.170045	0.179364	0.0189864	0.0239364	0.045766	0.499108	0.641756	0.633202	0.36686	0.290312	0.774278	0.983543	0.28757	0.326511	0.121277	0.214144	0.098349	0.141311	0.135358
32	0.547243	0.264695	0.763785	0.133608	0.0681774	0.189291	0.992478	0.183965	0.148839	0.161548	0.175027	0.0194269	0.0252574	0.0457802	0.474278	0.641938	0.646211	0.352555	0.304734	0.772581	0.970548	0.25145	0.328612	0.111565	0.213389	0.105642	0.139797	0.134863
33	0.522038	0.252813	0.7899	0.126883	0.0678997	0.196027	0.992583	0.16665	0.148962	0.153371	0.170407	0.0197085	0.0274664	0.0457803	0.451305	0.638138	0.658366	0.336675	0.322307	0.770685	0.951384	0.219723	0.329712	0.102538	0.209958	0.113079	0.137402	0.135157
34	0.498782	0.241715	0.814743	0.120929	0.0675443	0.205262	0.9927	0.150973	0.148809	0.145735	0.165229	0.0198869	0.0309704	0.0457756	0.429945	0.630556	0.669775	0.319538	0.342965	0.768756	0.926465	0.192396	0.329989	0.0948709	0.204287	0.120567	0.134246	0.135903
35	0.477399	0.231413	0.838137	0.115651	0.0671513	0.217834	0.99282	0.13723	0.148179	0.139065	0.159469	0.019959	0.0363306	0.0457698	0.4101	0.619552	0.680367	0.301423	0.366857	0.766811	0.896208	0.169487	0.329626	0.0891951	0.196741	0.127979	0.13061	0.136721
36	0.457871	0.221907	0.860141	0.111068	0.0667832	0.234549	0.992941	0.126557	0.147229	0.133724	0.153456	0.0199246	0.0438705	0.0457589	0.391819	0.605509	0.690136	0.282665	0.393983	0.765157	0.861351	0.15131	0.328833	0.0861489	0.187835	0.135363	0.126803	0.137249
37	0.43979	0.213085	0.880722	0.107053	0.0665361	0.256304	0.993076	0.118577	0.146161	0.130472	0.14688	0.0197922	0.0535418	0.045742	0.374889	0.588712	0.699201	0.263578	0.424587	0.76392	0.822572	0.137753	0.327723	0.0859864	0.177944	0.142816	0.123034	0.137206
38	0.422859	0.20494	0.899423	0.103593	0.0665655	0.283576	0.993219	0.113254	0.145181	0.130268	0.139788	0.0195818	0.0647888	0.0457165	0.359114	0.569545	0.707608	0.244471	0.45852	0.763023	0.780767	0.128726	0.326459	0.0886764	0.167353	0.15019	0.119605	0.136557
39	0.406768	0.197452	0.915669	0.100705	0.0670836	0.316693	0.993372	0.110495	0.144528	0.133159	0.132295	0.0193403	0.0769296	0.0456808	0.344198	0.548293	0.715388	0.225648	0.495515	0.762571	0.736667	0.123893	0.324919	0.0939749	0.156377	0.157268	0.116798	0.134705
40	0.391347	0.190591	0.928486	0.0983933	0.0683278	0.355528	0.993535	0.109858	0.144307	0.138467	0.124492	0.0191945	0.0892944	0.045631	0.329897	0.525542	0.722626	0.20745	0.535175	0.762527	0.691342	0.122438	0.322995	0.101114	0.145293	0.163928	0.114923	0.131738
41	0.376501	0.184293	0.937032	0.0967121	0.0705374	0.399863	0.99371	0.11056	0.144523	0.145369	0.116487	0.0193578	0.10133	0.0455669	0.315928	0.50159	0.729748	0.190243	0.576644	0.762631	0.645808	0.123126	0.320325	0.109056	0.134296	0.170183	0.114049	0.12763
42	0.362282	0.178436	0.94061	0.0957475	0.0739206	0.448892	0.993887	0.111883	0.145046	0.152616	0.108335	0.0200614	0.112674	0.0455051	0.302178	0.476704	0.737359	0.174413	0.618937	0.762927	0.601045	0.124693	0.316729	0.116849	0.123624	0.176156	0.114045	0.122424
43	0.348755	0.172868	0.939021	0.0956012	0.0786603	0.50182	0.994074	0.113081	0.145582	0.159434	0.10007	0.0214791	0.122989	0.0454314	0.288616	0.451108	0.746206	0.16027	0.661579	0.763548	0.557643	0.126063	0.312023	0.123981	0.113595	0.181606	0.114696	0.116121
44	0.336278	0.167463	0.932213	0.0963654	0.0848957	0.557032	0.994246	0.113768	0.145717	0.165614	0.0918123	0.0236968	0.131786	0.0453475	0.27546	0.424999	0.757437	0.148056	0.703302	0.764426	0.516591	0.126479	0.305661	0.130288	0.104421	0.185886	0.11573	0.109301
45	0.325175	0.162091	0.920492	0.0981185	0.0928769	0.612653	0.994408	0.114103	0.145076	0.170938	0.0837309	0.0266831	0.138792	0.045252	0.263001	0.398471	0.7718	0.1378	0.742883	0.765462	0.478326	0.125554	0.297476	0.136056	0.0964227	0.188622	0.116965	0.102089
46	0.315805	0.156714	0.904257	0.100837	0.102958	0.666433	0.994556	0.114349	0.143441	0.175464	0.0759699	0.0304003	0.143682	0.0451592	0.251539	0.371827	0.789362	0.129518	0.779095	0.766801	0.443225	0.123285	0.287526	0.141663	0.0899607	0.189462	0.118279	0.0946981
47	0.308465	0.151341	0.883919	0.104389	0.1159	0.716487	0.994667	0.11463	0.140721	0.179313	0.0686624	0.0351419	0.146376	0.0450751	0.241098	0.345322	0.809824	0.123344	0.810707	0.768303	0.411588	0.120075	0.27595	0.147297	0.0851213	0.18846	0.119703	0.0872179
48	0.303338	0.146002	0.859931	0.108547	0.13293	0.761243	0.994727	0.115281	0.136917	0.18241	0.0619019	0.0423444	0.147032	0.0449984	0.231782	0.319289	0.831935	0.119842	0.836751	0.769855	0.38395	0.116517	0.262931	0.153167	0.082009	0.185762	0.121181	0.079866
49	0.300463	0.14075	0.8325	0.112983	0.155864	0.800003	0.994758	0.116498	0.132193	0.184581	0.0558111	0.0548698	0.14588	0.0449275	0.22358	0.29402	0.853548	0.120093	0.857033	0.771483	0.3607	0.11299	0.248731	0.159423	0.0809926	0.18181	0.122747	0.0726476
50	0.299801	0.135636	0.80173	0.117323	0.18789	0.832454	0.994755	0.11843	0.126698	0.185745	0.0505099	0.0760639	0.143309	0.0448774	0.216405	0.269785	0.872355	0.125533	0.871705	0.773186	0.34233	0.109659	0.233697	0.166096	0.082162	0.176967	0.124563	0.0657142
51	0.301157	0.130755	0.767714	0.121232	0.233468	0.858691	0.994703	0.121094	0.120566	0.185665	0.0460109	0.106657	0.139905	0.0448528	0.210253	0.246839	0.885963	0.137522	0.881096	0.774885	0.329136	0.106592	0.218084	0.173059	0.0850161	0.171539	0.126599	0.0591703
52	0.304389	0.126212	0.730646	0.124517	0.293245	0.87922	0.994602	0.124373	0.113939	0.184164	0.0422847	0.145758	0.13654	0.0448587	0.204937	0.22533	0.892388	0.155856	0.885697	0.776469	0.320686	0.103736	0.202108	0.180007	0.0889719	0.166074	0.12867	0.0533348
53	0.309349	0.122089	0.690849	0.127173	0.365483	0.894604	0.994451	0.127882	0.106935	0.181256	0.0391927	0.191041	0.133916	0.0449297	0.200173	0.205277	0.89047	0.179155	0.886066	0.777878	0.315926	0.100853	0.18602	0.186256	0.0935017	0.161304	0.130579	0.0486197
54	0.316093	0.118444	0.648776	0.129344	0.447436	0.905035	0.994228	0.131485	0.099679	0.177018	0.0366525	0.239785	0.132493	0.0451197	0.195745	0.186711	0.879669	0.206259	0.882285	0.77913	0.313565	0.0977229	0.170024	0.191316	0.0988361	0.15765	0.131972	0.045326
55	0.324855	0.11533	0.604993	0.131517	0.534495	0.91059	0.993929	0.135079	0.0922698	0.171536	0.034889	0.289446	0.132772	0.0454723	0.191458	0.169638	0.860032	0.237158	0.874317	0.780157	0.31229	0.0941636	0.154297	0.194859	0.105852	0.155657	0.132671	0.0434947
56	0.336325	0.112821	0.56016	0.134701	0.621445	0.91106	0.993588	0.138618	0.0849223	0.164904	0.0344879	0.337183	0.134881	0.0460369	0.187181	0.154058	0.832302	0.273837	0.86203	0.780973	0.311218	0.0900664	0.139011	0.196604	0.115299	0.155763	0.132833	0.0430116
57	0.351294	0.110982	0.515011	0.140196	0.703759	0.906219	0.993229	0.142145	0.0779373	0.157177	0.0365078	0.381296	0.138562	0.0468253	0.182883	0.139976	0.79775	0.319244	0.845388	0.781692	0.309877	0.0854922	0.12433	0.196319	0.127495	0.157714	0.132759	0.0434946
58	0.37034	0.109849	0.47028	0.149207	0.777406	0.895849	0.992849	0.146064	0.0716227	0.148512	0.041838	0.420164	0.143662	0.0478469	0.178592	0.12741	0.75788	0.376107	0.82443	0.782356	0.30806	0.0805406	0.110414	0.193872	0.141626	0.161199	0.132836	0.0444986
59	0.393517	0.109405	0.426671	0.162615	0.839286	0.879874	0.992465	0.151153	0.0662819	0.139086	0.0501407	0.45211	0.149719	0.0490766	0.174442	0.116361	0.7143	0.445607	0.799443	0.782953	0.305681	0.0753043	0.09742	0.189375	0.155692	0.165663	0.133104	0.0456615
60	0.420287	0.109467	0.384762	0.180872	0.887641	0.858561	0.992085	0.158533	0.062135	0.129164	0.0599724	0.476138	0.155905	0.0504927	0.170569	0.106799	0.668513	0.525871	0.770931	0.783492	0.302765	0.0698933	0.0854689	0.183138	0.167758	0.170425	0.133594	0.0467869
61	0.449712	0.109779	0.344973	0.203726	0.921783	0.832543	0.991703	0.168828	0.0592436	0.11898	0.0699295	0.491842	0.161307	0.0520793	0.167053	0.098688	0.62173	0.612586	0.739459	0.784016	0.299488	0.0644309	0.0746231	0.17546	0.17619	0.174692	0.134451	0.0477583
62	0.479947	0.110102	0.307594	0.230278	0.941966	0.802574	0.991319	0.18189	0.0574812	0.108773	0.0793201	0.499173	0.164985	0.0538133	0.163913	0.0919237	0.574902	0.699976	0.705748	0.784433	0.296089	0.059046	0.064936	0.166682	0.180503	0.177926	0.135459	0.0485125
63	0.508914	0.110276	0.272834	0.259602	0.949136	0.769582	0.990932	0.196518	0.0565584	0.0987578	0.08792	0.498603	0.166413	0.0556588	0.161097	0.0863948	0.528795	0.781902	0.670537	0.784651	0.292894	0.0538308	0.0564498	0.157123	0.181332	0.179765	0.136446	0.0490496
64	0.535044	0.110206	0.240817	0.290821	0.944788	0.734636	0.990549	0.211354	0.0561345	0.0890916	0.0956905	0.491175	0.165602	0.0575878	0.15853	0.0819928	0.484051	0.85294	0.63459	0.784721	0.290191	0.048907	0.0492137	0.147078	0.179749	0.180132	0.13723	0.0493772
65	0.5571	0.109867	0.211622	0.323295	0.930381	0.698693	0.990177	0.225337	0.0558618	0.0798923	0.102772	0.477902	0.162861	0.059589	0.156109	0.078579	0.441228	0.909316	0.598702	0.784625	0.288124	0.0443782	0.0432433	0.136775	0.176986	0.179161	0.137512	0.0494991
66	0.57415	0.10929	0.185237	0.356421	0.907518	0.662662	0.989819	0.237782	0.0555342	0.071262	0.109217	0.459934	0.158687	0.0616229	0.153733	0.0760135	0.400724	0.949111	0.56362	0.784431	0.286648	0.040309	0.0385604	0.126434	0.173923	0.177082	0.137142	0.0495126
67	0.586059	0.108504	0.16163	0.389665	0.87762	0.627344	0.989482	0.248507	0.0550303	0.0632608	0.115175	0.438285	0.153606	0.0636654	0.151366	0.0742074	0.362835	0.972167	0.53004	0.784241	0.285554	0.0367551	0.0351388	0.116226	0.17096	0.174158	0.136145	0.0494921
68	0.5929	0.107528	0.140781	0.422609	0.841938	0.593411	0.989184	0.25737	0.0542401	0.0559461	0.1207	0.413839	0.148143	0.0656949	0.148996	0.0731282	0.327788	0.979189	0.498551	0.784283	0.284554	0.0337336	0.0327807	0.106303	0.16806	0.170705	0.134785	0.0493648
69	0.595079	0.106408	0.122511	0.454816	0.801855	0.561341	0.988923	0.264466	0.053127	0.0493059	0.125813	0.387388	0.14286	0.0676958	0.146604	0.0727487	0.295592	0.972164	0.469502	0.784452	0.283417	0.0312044	0.0311912	0.096778	0.16504	0.167195	0.133289	0.0491093
70	0.59296	0.1052	0.106677	0.485788	0.758514	0.531449	0.988689	0.269745	0.0516984	0.0433776	0.130535	0.359545	0.138146	0.0696426	0.1442	0.0730597	0.26622	0.953189	0.443163	0.784534	0.282034	0.0291265	0.0301118	0.0877197	0.16166	0.164094	0.131872	0.0487652
71	0.587121	0.103957	0.0931404	0.515272	0.713	0.503953	0.988479	0.273226	0.0499977	0.0381669	0.134634	0.330908	0.134259	0.0715061	0.141801	0.0739794	0.239617	0.924495	0.419609	0.784401	0.280408	0.027409	0.0293346	0.0791632	0.157801	0.161707	0.130679	0.0482899
72	0.57817	0.102744	0.0817274	0.543239	0.66619	0.478919	0.988305	0.275074	0.0481524	0.0337049	0.138028	0.302132	0.131275	0.0732812	0.139437	0.0753749	0.215655	0.887925	0.398698	0.78404	0.27856	0.0259471	0.0287517	0.0711793	0.153392	0.160103	0.129692	0.0476558
73	0.566643	0.101698	0.072306	0.569217	0.618898	0.456378	0.988155	0.275454	0.0462935	0.0300002	0.140812	0.27368	0.129239	0.0749143	0.137134	0.0770763	0.194231	0.845325	0.380398	0.783388	0.276562	0.0246206	0.0283097	0.0637967	0.148445	0.159273	0.128622	0.0469134
74	0.552959	0.101029	0.0647635	0.592819	0.571885	0.43613	0.988039	0.27442	0.0445142	0.0270016	0.14285	0.246007	0.12804	0.0763662	0.13493	0.0789413	0.17526	0.798238	0.364515	0.782607	0.274455	0.023361	0.0280047	0.0570022	0.143042	0.15905	0.12744	0.0460771
75	0.537503	0.101001	0.058962	0.613756	0.525762	0.417922	0.987965	0.27201	0.0429594	0.0247051	0.144064	0.219491	0.127553	0.077598	0.132834	0.0809464	0.158621	0.747979	0.350753	0.782018	0.272254	0.0221718	0.02782	0.0507779	0.137228	0.159231	0.126255	0.0451357
76	0.520561	0.101958	0.0548437	0.631423	0.481049	0.401457	0.987913	0.268144	0.041764	0.0231061	0.144533	0.194405	0.127622	0.0786093	0.130843	0.0832486	0.144258	0.695855	0.338875	0.781633	0.269985	0.0210719	0.0277831	0.0450891	0.131041	0.159701	0.125195	0.0440817
77	0.502469	0.104341	0.0524119	0.645421	0.438035	0.386213	0.987845	0.262626	0.0410286	0.0222634	0.144207	0.170999	0.128022	0.0793706	0.12895	0.08622	0.132099	0.643022	0.32857	0.781409	0.267667	0.0200597	0.0281135	0.039979	0.124598	0.160395	0.12424	0.0429054
78	0.483636	0.108653	0.0517432	0.655575	0.39698	0.371893	0.987773	0.255435	0.0407944	0.0223885	0.142949	0.149461	0.128455	0.0799603	0.127182	0.090568	0.122171	0.590515	0.319603	0.781463	0.265259	0.0191375	0.0291713	0.035561	0.117998	0.161159	0.123508	0.0415907
79	0.464504	0.115319	0.0529643	0.661774	0.357989	0.358248	0.9877	0.246631	0.0410021	0.0238863	0.140778	0.129866	0.1287	0.0804244	0.125579	0.0972514	0.114513	0.539235	0.31192	0.781766	0.262708	0.018285	0.031449	0.0320832	0.111406	0.16188	0.122908	0.040153
80	0.44549	0.12455	0.05616	0.664123	0.3211	0.345079	0.987628	0.23664	0.0416948	0.0268865	0.137798	0.112298	0.128576	0.0807957	0.12417	0.10708	0.109075	0.489802	0.305591	0.782117	0.259976	0.0174997	0.0352007	0.0299125	0.10491	0.162561	0.122345	0.0386251
81	0.426807	0.136445	0.0614752	0.662924	0.286465	0.3323	0.987592	0.226498	0.0429927	0.0310797	0.134146	0.0967186	0.12794	0.0811161	0.123036	0.120748	0.105796	0.442752	0.300862	0.782393	0.257051	0.0168468	0.0407765	0.0292665	0.0986186	0.163323	0.121713	0.037076
82	0.408776	0.151095	0.0689923	0.658728	0.254152	0.319898	0.987605	0.217125	0.0449452	0.0359716	0.129933	0.0830471	0.126736	0.0813442	0.122324	0.138899	0.104493	0.398267	0.298099	0.782432	0.253997	0.0164149	0.0483058	0.0299518	0.0925751	0.164354	0.121051	0.035559
83	0.391876	0.168662	0.0786402	0.652169	0.224217	0.307845	0.987653	0.208981	0.0475414	0.0411985	0.125398	0.0712671	0.125004	0.0814341	0.122326	0.162534	0.104941	0.356387	0.297755	0.782081	0.250918	0.0163443	0.0576641	0.031439	0.086742	0.165896	0.12023	0.0341377
84	0.376521	0.189393	0.0901604	0.64405	0.196699	0.296209	0.987727	0.202237	0.0509915	0.0464933	0.120796	0.0612909	0.122785	0.0813718	0.123536	0.19318	0.106903	0.31712	0.300154	0.781396	0.247878	0.0167056	0.0689199	0.0333396	0.0810929	0.168029	0.119321	0.0328594
85	0.362953	0.213793	0.103259	0.635246	0.171637	0.285144	0.987826	0.196829	0.0557863	0.0518369	0.116349	0.0530372	0.120136	0.081151	0.126578	0.232627	0.110139	0.2805	0.305545	0.780443	0.244976	0.0176122	0.0819763	0.0354546	0.0756158	0.170717	0.11856	0.0317639
86	0.351322	0.243006	0.117803	0.626678	0.149049	0.274852	0.987953	0.192811	0.0629079	0.0571297	0.112403	0.0464039	0.117157	0.0807778	0.132116	0.282283	0.114405	0.246572	0.314043	0.77927	0.242313	0.0192379	0.0965546	0.0377597	0.0703197	0.173773	0.118083	0.0308956
87	0.341822	0.278463	0.133711	0.619482	0.128924	0.265538	0.988101	0.19057	0.074363	0.0620765	0.109302	0.041189	0.113907	0.0802757	0.140699	0.342339	0.119499	0.215433	0.325642	0.778058	0.239975	0.0218461	0.111975	0.0401608	0.0652191	0.177072	0.117926	0.0303064
88	0.334465	0.320859	0.150769	0.615354	0.111236	0.257444	0.988264	0.190327	0.0937803	0.0663728	0.107379	0.0371212	0.110412	0.0796691	0.152639	0.411072	0.125409	0.18718	0.340418	0.776886	0.238033	0.0256441	0.127475	0.0424201	0.0603322	0.180599	0.118023	0.0300085
89	0.329167	0.369413	0.168588	0.616144	0.0959443	0.250789	0.988441	0.191875	0.12363	0.070038	0.107096	0.0339818	0.10673	0.0789764	0.168011	0.485579	0.13218	0.161857	0.358406	0.775735	0.236556	0.0306904	0.142337	0.0443539	0.0556919	0.184486	0.118353	0.0300558
90	0.325851	0.422531	0.186632	0.623462	0.0828892	0.24577	0.988618	0.194728	0.161812	0.0731874	0.108893	0.031656	0.102995	0.078216	0.186565	0.5628	0.139877	0.139401	0.379426	0.774604	0.23558	0.0370348	0.155547	0.045897	0.051267	0.188993	0.11892	0.0304601
91	0.324249	0.478952	0.204046	0.638692	0.0719727	0.24259	0.98879	0.197693	0.205143	0.0760932	0.113076	0.0299805	0.0993755	0.0774084	0.207671	0.638879	0.148425	0.119773	0.403002	0.773473	0.23514	0.0445262	0.166874	0.0471592	0.0470779	0.194114	0.119763	0.0311858
92	0.324149	0.537575	0.220009	0.662235	0.0631159	0.241301	0.988959	0.200189	0.250905	0.079005	0.11932	0.0286527	0.0960625	0.0765756	0.230481	0.710127	0.157641	0.102859	0.428141	0.772189	0.235256	0.0527837	0.176169	0.0483431	0.0431143	0.199579	0.120693	0.0321404
93	0.325292	0.597471	0.233784	0.692925	0.0560717	0.2417	0.989116	0.201921	0.29683	0.0821604	0.127084	0.0275095	0.0932338	0.0757366	0.254021	0.773633	0.167232	0.0884548	0.453495	0.770763	0.235874	0.0614723	0.183421	0.0495599	0.0393719	0.20488	0.121495	0.033256
94	0.3274	0.65696	0.244714	0.728749	0.0506175	0.243448	0.989264	0.20278	0.343048	0.0855475	0.135457	0.0266317	0.09096	0.0749148	0.2773	0.826678	0.176779	0.0764963	0.477541	0.769302	0.236894	0.0702295	0.189016	0.0507969	0.0359432	0.209411	0.122081	0.0345063
95	0.330335	0.714457	0.252466	0.767164	0.0464379	0.245939	0.989385	0.202639	0.39057	0.0888225	0.143808	0.0258847	0.0891468	0.0741417	0.299739	0.86773	0.185901	0.0667436	0.498935	0.767914	0.238188	0.0786867	0.193143	0.0519319	0.0328488	0.212657	0.122437	0.0358337
96	0.334078	0.768957	0.257018	0.805747	0.0432951	0.248499	0.989464	0.200832	0.439478	0.0915744	0.151943	0.0251641	0.0875075	0.0734459	0.321223	0.896251	0.19432	0.0589748	0.516552	0.766701	0.239606	0.0866589	0.195751	0.0528287	0.0301746	0.214166	0.122683	0.037154
97	0.339136	0.818282	0.258552	0.842595	0.0409817	0.250616	0.989507	0.197447	0.488216	0.0934325	0.160667	0.0244389	0.0859294	0.0728609	0.342082	0.912451	0.201832	0.0529651	0.529898	0.765904	0.240989	0.0941381	0.197083	0.0534463	0.0280208	0.213829	0.123153	0.0384753
98	0.346203	0.860266	0.257483	0.876169	0.0393412	0.251962	0.98952	0.19271	0.534004	0.0941789	0.170728	0.0236976	0.0843118	0.0724096	0.36313	0.917244	0.20837	0.048522	0.538968	0.765549	0.242246	0.101194	0.197331	0.0538102	0.0264028	0.211662	0.124207	0.0398224
99	0.356078	0.893874	0.254306	0.905043	0.0382747	0.252324	0.9895	0.186704	0.574007	0.0938005	0.182432	0.022921	0.0825919	0.0721026	0.387035	0.912172	0.213896	0.045425	0.54427	0.765556	0.243373	0.112525	0.196722	0.054006	0.025259	0.207822	0.126056	0.0412566
100	0.370111	0.918063	0.249435	0.927496	0.0377604	0.251749	0.989467	0.180491	0.605453	0.0924124	0.195462	0.0220367	0.0809518	0.0718998	0.417364	0.898772	0.21833	0.0434738	0.546535	0.765917	0.244424	0.143259	0.195633	0.0541579	0.0245278	0.202714	0.128812	0.0430424
	RIGHT
	EMG RRectusFem		EMG RVastusLat		EMG RSemitendi		EMG RBicepsFem		EMG RGastrocMed		EMG RSoleus		EMG RTibialisA		EMG LRectusFem		EMG LVastusLat		EMG LSemitendi		EMG LBicepsFem		EMG LGastrocMed		EMG LSoleus		EMG LTibialisA
%	mean	std	mean	std	mean	std	mean	std	mean	std	mean	std	mean	std	mean	std	mean	std	mean	std	mean	std	mean	std	mean	std	mean	std
1	0.146612	0.887388	0.776609	0.319528	0.204862	0.223546	0.902364	0.0757794	0.165644	0.12469	0.0564527	0.0886627	0.180135	0.186486	0.281832	0.887182	0.992266	0.31779	0.125676	0.745032	0.125681	0.123252	0.133995	0.0447543	0.138055	0.106135	0.197538	0.0434482
2	0.170484	0.891446	0.778508	0.31445	0.199914	0.203601	0.902412	0.0800971	0.161492	0.126292	0.0510158	0.0869899	0.168349	0.191832	0.35751	0.905208	0.992046	0.324322	0.122336	0.705568	0.128076	0.168004	0.132608	0.0449576	0.144733	0.100543	0.195028	0.0403833
3	0.198268	0.891672	0.780385	0.312067	0.195333	0.185224	0.893083	0.0857068	0.157993	0.127897	0.0466365	0.0851855	0.156508	0.19619	0.444157	0.918224	0.991763	0.332305	0.119528	0.663696	0.129716	0.22022	0.132045	0.045322	0.151328	0.0954909	0.190785	0.0379877
4	0.229584	0.88767	0.781974	0.310854	0.190935	0.168374	0.874462	0.092116	0.156197	0.129372	0.0436882	0.0830296	0.144711	0.19926	0.536617	0.92632	0.991423	0.34187	0.117275	0.619934	0.13114	0.276211	0.13299	0.0458792	0.157508	0.0912068	0.184981	0.0361544
5	0.266085	0.878959	0.783187	0.309873	0.186604	0.153016	0.847359	0.0994985	0.156596	0.130833	0.0422752	0.0803671	0.133062	0.200687	0.629532	0.929197	0.991052	0.353388	0.115607	0.574955	0.13348	0.332471	0.135794	0.0466416	0.162786	0.087756	0.177813	0.0350966
6	0.310848	0.865406	0.784141	0.308686	0.182322	0.139147	0.813084	0.108538	0.159182	0.132337	0.0421294	0.0771178	0.121669	0.200168	0.717894	0.926423	0.990668	0.367642	0.114539	0.529503	0.138273	0.385751	0.140523	0.0476056	0.166717	0.0849677	0.169461	0.0357107
7	0.36689	0.847121	0.784884	0.307119	0.178125	0.12677	0.773249	0.119775	0.163418	0.13376	0.0427509	0.073367	0.110657	0.19753	0.797672	0.917757	0.990269	0.385472	0.114055	0.484334	0.146864	0.433673	0.146731	0.0487592	0.168985	0.082606	0.160135	0.0393578
8	0.435599	0.824455	0.785488	0.305111	0.174074	0.115909	0.729544	0.132697	0.168539	0.135028	0.0436526	0.0692267	0.100141	0.192839	0.865461	0.903125	0.989859	0.407415	0.11404	0.440184	0.160246	0.474	0.153604	0.0500939	0.170128	0.0805428	0.150057	0.0465744
9	0.515892	0.797978	0.785961	0.302675	0.170263	0.106548	0.68346	0.145394	0.173925	0.136336	0.0446282	0.0647861	0.0902047	0.186324	0.918878	0.882861	0.989451	0.433238	0.114276	0.39766	0.17884	0.504965	0.160191	0.0515886	0.171993	0.0787129	0.139483	0.0564896
10	0.603354	0.768406	0.786198	0.299947	0.166777	0.0986041	0.636237	0.155978	0.179109	0.137792	0.045542	0.0601594	0.0809271	0.178348	0.957117	0.857668	0.989049	0.461731	0.114537	0.357196	0.202148	0.526055	0.16554	0.0532179	0.176828	0.0770755	0.128688	0.0675292
11	0.692163	0.736423	0.78625	0.297163	0.16361	0.0919821	0.588877	0.163533	0.183685	0.139324	0.0463616	0.0554959	0.0723886	0.169315	0.980299	0.828409	0.988654	0.490947	0.114646	0.31911	0.22929	0.537227	0.169094	0.0549625	0.185756	0.0755442	0.117911	0.0785381
12	0.776035	0.702696	0.786096	0.294602	0.160713	0.086585	0.542143	0.167981	0.187396	0.140889	0.0471108	0.0509212	0.0646431	0.159539	0.98944	0.796027	0.988271	0.519019	0.114535	0.283608	0.25942	0.539097	0.170641	0.0567921	0.198083	0.0740103	0.107336	0.0888965
13	0.849439	0.667857	0.785693	0.292477	0.158024	0.0823094	0.496692	0.170177	0.190015	0.142226	0.0477237	0.046574	0.0577214	0.149287	0.986075	0.761465	0.987906	0.544389	0.114213	0.250827	0.291667	0.532883	0.170183	0.0586888	0.211976	0.0723513	0.0970951	0.0981838
14	0.908314	0.632626	0.785076	0.290938	0.155471	0.0790374	0.453094	0.170943	0.191382	0.143212	0.0481612	0.0425771	0.0516799	0.138788	0.971897	0.725631	0.987568	0.565883	0.113691	0.220842	0.325303	0.51983	0.167918	0.0606212	0.225759	0.0704947	0.087294	0.106544
15	0.950502	0.597764	0.784353	0.289916	0.152999	0.0766361	0.411789	0.171001	0.19149	0.143601	0.0484618	0.0389943	0.046566	0.128197	0.948536	0.689406	0.98725	0.58285	0.113002	0.193689	0.359586	0.501098	0.16425	0.062575	0.238444	0.068428	0.078028	0.114163
16	0.975551	0.564034	0.783707	0.28919	0.150569	0.075003	0.373111	0.170641	0.190608	0.143129	0.0486268	0.035871	0.0423827	0.117639	0.917551	0.65366	0.986952	0.594956	0.112119	0.16933	0.39388	0.477802	0.15977	0.0645147	0.249621	0.0661447	0.0693091	0.121057
17	0.984483	0.532088	0.783156	0.288482	0.148165	0.0740587	0.337236	0.169747	0.189095	0.141645	0.048668	0.0332222	0.0390373	0.107294	0.880377	0.619124	0.986675	0.602404	0.111021	0.147679	0.427831	0.451055	0.154976	0.066433	0.259273	0.0636435	0.0611974	0.127248
18	0.978957	0.502412	0.782718	0.287544	0.145767	0.0737859	0.304218	0.167985	0.18733	0.139356	0.0486064	0.0310104	0.0363392	0.0973075	0.838381	0.586343	0.986429	0.605508	0.109737	0.128625	0.460958	0.421794	0.150338	0.068302	0.267434	0.0609333	0.053761	0.132649
19	0.961181	0.475259	0.782392	0.286243	0.14338	0.0741728	0.274031	0.165177	0.185675	0.136556	0.0484365	0.0292013	0.0341301	0.0877712	0.79284	0.555675	0.986207	0.604585	0.10833	0.112039	0.492829	0.390817	0.146284	0.0701066	0.273995	0.0580485	0.0470357	0.137292
20	0.933365	0.450703	0.781942	0.284573	0.141023	0.0751133	0.246636	0.161313	0.184363	0.133439	0.0481201	0.0277131	0.0322728	0.0787683	0.744956	0.527335	0.986005	0.600112	0.10686	0.0977765	0.523272	0.358878	0.14294	0.0718214	0.279022	0.0550295	0.0410466	0.141305
21	0.897518	0.428697	0.781277	0.282603	0.138721	0.0764959	0.221929	0.156472	0.18344	0.130202	0.0476351	0.0264506	0.0307068	0.0703448	0.695817	0.501364	0.985829	0.592597	0.105457	0.0856784	0.552072	0.326727	0.140362	0.0734203	0.282732	0.0520149	0.0358	0.144588
22	0.85541	0.409153	0.780496	0.280458	0.1365	0.0782019	0.199827	0.150875	0.182847	0.127024	0.0469802	0.0253002	0.0294255	0.0625472	0.646303	0.477748	0.985691	0.582414	0.104277	0.0756332	0.578792	0.29498	0.138568	0.0748742	0.285143	0.0491374	0.0313125	0.147078
23	0.808716	0.391896	0.779701	0.278189	0.134365	0.0800982	0.180218	0.144777	0.182459	0.124094	0.0461295	0.0241931	0.0284353	0.0553913	0.597147	0.456361	0.985593	0.569894	0.103527	0.067502	0.603041	0.264138	0.137457	0.0761394	0.286237	0.0465514	0.0275826	0.148762
24	0.758794	0.376692	0.778993	0.275811	0.132322	0.0821757	0.163028	0.138353	0.182133	0.121524	0.0451093	0.0231151	0.027734	0.0488896	0.548924	0.436986	0.98553	0.555309	0.103508	0.0611862	0.624481	0.234631	0.136805	0.0772115	0.285917	0.0444153	0.024621	0.149515
25	0.706921	0.363231	0.77838	0.273389	0.130366	0.084621	0.148166	0.131727	0.18181	0.119455	0.0440015	0.0220828	0.0273517	0.0430734	0.502087	0.419268	0.985504	0.539013	0.104568	0.0566037	0.642658	0.206773	0.136464	0.0780724	0.284097	0.0428726	0.022461	0.149333
26	0.654308	0.351213	0.777987	0.270914	0.128493	0.0878708	0.135581	0.125022	0.181347	0.117998	0.0428262	0.0211223	0.0274985	0.037969	0.457029	0.402857	0.985505	0.521302	0.10704	0.0537294	0.657133	0.180805	0.136223	0.0787777	0.280586	0.0421258	0.0211976	0.14817
27	0.601996	0.340475	0.777918	0.268352	0.126717	0.0926591	0.125301	0.118349	0.180656	0.117053	0.0415861	0.0202261	0.0286172	0.0337181	0.41405	0.387443	0.985523	0.502402	0.111348	0.0526525	0.667729	0.156944	0.13589	0.0793432	0.275224	0.0422874	0.021059	0.145993
28	0.550835	0.33094	0.778059	0.265685	0.125084	0.0997895	0.117312	0.111789	0.179683	0.116537	0.0403042	0.0193942	0.0312751	0.030554	0.373278	0.372691	0.98555	0.48267	0.117833	0.0535723	0.674338	0.135308	0.135298	0.0798193	0.268181	0.0432691	0.0224279	0.142913
29	0.501487	0.322795	0.77832	0.262858	0.123663	0.110003	0.111585	0.105443	0.178445	0.11644	0.0389781	0.01865	0.0357276	0.0287849	0.334847	0.35845	0.985593	0.462513	0.126846	0.0566608	0.676957	0.115979	0.134307	0.0802139	0.25975	0.0449921	0.0254314	0.138958
30	0.454381	0.316311	0.778475	0.259848	0.122569	0.124098	0.107974	0.0993565	0.177127	0.116463	0.0376117	0.0181046	0.0421891	0.0285567	0.29881	0.344702	0.985659	0.442326	0.138629	0.0619719	0.675978	0.0989802	0.132887	0.0805291	0.250297	0.0474042	0.0298746	0.134384
31	0.409704	0.311787	0.778401	0.25668	0.122006	0.142833	0.106315	0.0935162	0.175992	0.116361	0.036266	0.0179117	0.0507654	0.0295994	0.265199	0.33141	0.985748	0.422703	0.153293	0.0694829	0.672	0.0842983	0.131024	0.0807205	0.24023	0.0504637	0.035183	0.12953
32	0.367544	0.309589	0.777973	0.253417	0.122297	0.16737	0.106384	0.0879095	0.17525	0.116136	0.0349929	0.0182839	0.0615026	0.0314184	0.234059	0.318554	0.985853	0.404278	0.171021	0.0790821	0.665616	0.0719021	0.12869	0.0807724	0.229978	0.0542748	0.0407068	0.124805
33	0.327926	0.310095	0.777192	0.250161	0.123884	0.199106	0.10795	0.0825104	0.175108	0.115813	0.0338383	0.0194144	0.0745988	0.0335996	0.205413	0.306172	0.985972	0.387447	0.191971	0.090549	0.657685	0.061724	0.125917	0.080672	0.220024	0.0590477	0.0460717	0.120667
34	0.290887	0.313533	0.776132	0.247017	0.127304	0.239388	0.110802	0.0773042	0.175542	0.115451	0.0328941	0.0214463	0.0895753	0.0359145	0.179275	0.294335	0.986117	0.372417	0.216684	0.103647	0.649157	0.0536749	0.122705	0.0804181	0.210742	0.0653036	0.0512233	0.117536
35	0.256556	0.319977	0.774896	0.244124	0.133214	0.289465	0.114819	0.0722828	0.176449	0.115228	0.0322085	0.0245218	0.105782	0.0381351	0.155728	0.283209	0.986284	0.359519	0.246285	0.118314	0.641117	0.0475885	0.119049	0.0800222	0.202744	0.074358	0.0560116	0.11572
36	0.224949	0.329356	0.773628	0.241627	0.142017	0.349072	0.119822	0.0674705	0.177819	0.115184	0.0317788	0.0286138	0.122031	0.0402366	0.134673	0.273013	0.986464	0.348739	0.2813	0.134453	0.634886	0.0431807	0.115001	0.0795078	0.196515	0.0873261	0.0605235	0.115552
37	0.196166	0.341796	0.772554	0.239587	0.153973	0.416868	0.125776	0.062861	0.179641	0.115269	0.0315924	0.0335473	0.13738	0.0421694	0.116103	0.263997	0.986657	0.340043	0.322256	0.151897	0.631852	0.0401014	0.110616	0.0789011	0.192283	0.105258	0.0647153	0.117203
38	0.170291	0.357404	0.771848	0.237998	0.16917	0.490057	0.132643	0.0584638	0.182109	0.115597	0.0316712	0.0391511	0.151264	0.0438311	0.100035	0.256508	0.986858	0.333408	0.369185	0.170144	0.633638	0.0379486	0.106043	0.0782122	0.190099	0.1303	0.0686092	0.120835
39	0.147282	0.375966	0.771499	0.236863	0.187488	0.565782	0.140393	0.0542398	0.185444	0.116374	0.0320093	0.0452971	0.162807	0.0452305	0.086417	0.250759	0.987049	0.328791	0.421221	0.188568	0.641485	0.0362314	0.101511	0.0774572	0.189477	0.163327	0.0722888	0.126397
40	0.127099	0.39694	0.771293	0.236185	0.208287	0.640651	0.148851	0.0501903	0.189787	0.117704	0.0325627	0.0519152	0.17199	0.0465011	0.0751629	0.246853	0.987226	0.326067	0.477097	0.206348	0.655938	0.0347676	0.0973001	0.0766657	0.189574	0.203006	0.0759452	0.133575
41	0.109652	0.419556	0.771125	0.235922	0.230775	0.711161	0.157797	0.0463366	0.195085	0.119651	0.033239	0.0588967	0.179064	0.0477702	0.0660457	0.244816	0.987392	0.325084	0.535493	0.222591	0.677132	0.0335634	0.09374	0.0758529	0.190062	0.247	0.0797331	0.141604
42	0.0947656	0.442739	0.770967	0.236075	0.254111	0.774205	0.166977	0.0426794	0.20071	0.122017	0.0340022	0.0661015	0.184399	0.0490647	0.0587731	0.244461	0.987543	0.325605	0.594997	0.236527	0.70462	0.0325586	0.09103	0.0750337	0.190476	0.292871	0.0836691	0.149616
43	0.0822573	0.465024	0.77077	0.236611	0.277358	0.827415	0.176064	0.0392786	0.205719	0.124488	0.0348081	0.0733394	0.188741	0.0503437	0.0530795	0.245352	0.987682	0.327371	0.65404	0.247606	0.736877	0.0316462	0.0890593	0.0742323	0.190521	0.33962	0.0875532	0.156792
44	0.0720098	0.485234	0.77064	0.237434	0.299898	0.868984	0.184762	0.0362104	0.209575	0.126899	0.0355543	0.080502	0.192583	0.0515354	0.0487241	0.246992	0.987806	0.330159	0.711034	0.255511	0.772081	0.0308176	0.0875969	0.073474	0.189922	0.386541	0.0910624	0.162772
45	0.0637683	0.502419	0.770704	0.238446	0.321548	0.898173	0.192858	0.0335131	0.21182	0.129169	0.0362611	0.0875158	0.19582	0.0525253	0.045437	0.248814	0.987912	0.333989	0.764208	0.260213	0.808369	0.0299738	0.086315	0.0727808	0.188252	0.432642	0.0938166	0.168168
46	0.0573332	0.515798	0.771102	0.239512	0.342594	0.915099	0.200172	0.0312407	0.212038	0.13133	0.0369526	0.0943593	0.198419	0.0532589	0.0430251	0.250353	0.988003	0.339224	0.812158	0.261924	0.843686	0.0290656	0.0849841	0.0721835	0.185329	0.477952	0.0955342	0.173949
47	0.0524901	0.525317	0.771833	0.240499	0.36394	0.920667	0.20658	0.0294124	0.210286	0.133595	0.0376652	0.101141	0.200254	0.053747	0.0413186	0.251285	0.988075	0.346501	0.853367	0.261025	0.87617	0.0281045	0.0835371	0.0717055	0.181249	0.520978	0.0960687	0.180898
48	0.0490026	0.531288	0.772809	0.241352	0.387154	0.916145	0.212013	0.0280037	0.206775	0.136234	0.0384575	0.108298	0.201106	0.0540561	0.0401942	0.25144	0.988115	0.356847	0.886541	0.257956	0.904332	0.027108	0.0820471	0.071359	0.176322	0.559158	0.0954141	0.189427
49	0.0466511	0.534224	0.773837	0.242108	0.415154	0.903282	0.216408	0.0270279	0.20175	0.139291	0.0394209	0.120058	0.200921	0.0542638	0.039565	0.250777	0.988122	0.371389	0.911124	0.25317	0.926541	0.0260684	0.0805382	0.0711123	0.171148	0.590681	0.0936992	0.199437
50	0.0452134	0.534601	0.7747	0.242871	0.451707	0.883803	0.219812	0.026434	0.195493	0.142663	0.0407438	0.149313	0.199749	0.0544869	0.0393582	0.249268	0.988089	0.391366	0.926882	0.247077	0.941339	0.0250142	0.0789474	0.0708995	0.166282	0.613944	0.0911931	0.210683
51	0.0444707	0.532815	0.775443	0.243887	0.497693	0.859199	0.22239	0.0261687	0.188328	0.1463	0.0429158	0.205065	0.1975	0.0547022	0.0395314	0.246917	0.988041	0.41757	0.93396	0.240076	0.947425	0.023978	0.0771689	0.070618	0.161958	0.627768	0.0882397	0.22226
52	0.0442644	0.529061	0.776229	0.245806	0.553384	0.830845	0.224507	0.0261794	0.180555	0.15	0.0467943	0.296347	0.19443	0.0548471	0.0400779	0.243762	0.987996	0.449821	0.933241	0.232613	0.944025	0.0229421	0.0751242	0.0701576	0.158268	0.632485	0.0852075	0.233209
53	0.0445547	0.523342	0.777174	0.24951	0.61584	0.799761	0.226638	0.0264199	0.1724	0.153504	0.0532785	0.412046	0.190757	0.0549393	0.041004	0.239885	0.987972	0.486902	0.925805	0.225179	0.931316	0.0218372	0.0727608	0.0694221	0.155497	0.629363	0.0824455	0.242884
54	0.0455333	0.515652	0.77833	0.256267	0.681835	0.766673	0.229341	0.026895	0.163968	0.156749	0.0627756	0.545601	0.186635	0.0551323	0.0422848	0.235406	0.987998	0.527181	0.912684	0.218381	0.909848	0.0206401	0.0700732	0.0683694	0.153794	0.619384	0.0803258	0.250571
55	0.0477836	0.506055	0.779597	0.267626	0.747206	0.732074	0.233246	0.0278539	0.155318	0.159564	0.0749111	0.684643	0.182231	0.0558174	0.0438286	0.23046	0.988074	0.569511	0.894629	0.212812	0.880713	0.0194241	0.0670691	0.0670004	0.153532	0.603619	0.0793891	0.256177
56	0.0521957	0.494743	0.780853	0.284805	0.808509	0.696551	0.238987	0.0297219	0.146571	0.16178	0.0885382	0.819589	0.17769	0.0577017	0.0455368	0.22526	0.988178	0.613216	0.872224	0.208993	0.845314	0.0182362	0.0638177	0.0653479	0.155531	0.58302	0.0800364	0.259791
57	0.0599873	0.482126	0.782037	0.308418	0.862705	0.660713	0.24701	0.0332371	0.137962	0.163434	0.102261	0.939898	0.1731	0.0615675	0.0473272	0.22004	0.988303	0.658031	0.846025	0.207618	0.805094	0.0170947	0.0603876	0.0634841	0.161058	0.558425	0.0827227	0.261438
58	0.0723833	0.468642	0.783048	0.338201	0.907867	0.625114	0.257509	0.0389164	0.129805	0.164435	0.11499	1.04118	0.168667	0.0679527	0.0491284	0.214965	0.988457	0.703562	0.816654	0.209299	0.761522	0.016011	0.0568754	0.0614955	0.17208	0.530702	0.0878643	0.261107
59	0.0902969	0.454661	0.783811	0.373382	0.942682	0.590453	0.270442	0.0466534	0.122322	0.164617	0.126161	1.11855	0.164683	0.0763807	0.0508941	0.210174	0.988629	0.748581	0.784651	0.214503	0.71598	0.0149885	0.0533319	0.0594598	0.190549	0.500735	0.0954983	0.258995
60	0.114058	0.440355	0.78428	0.412741	0.966724	0.557519	0.285581	0.0557708	0.115626	0.16393	0.135616	1.17141	0.161287	0.0860734	0.0526058	0.205748	0.988813	0.791363	0.750781	0.223483	0.669655	0.0140257	0.0497776	0.0574453	0.216733	0.469357	0.105231	0.255512
61	0.143111	0.425765	0.784406	0.454821	0.980208	0.527288	0.302533	0.06553	0.109701	0.162292	0.143271	1.20131	0.158698	0.0963311	0.0542491	0.201697	0.98901	0.829824	0.715804	0.236199	0.623578	0.0131221	0.0462809	0.0555079	0.247835	0.43737	0.116586	0.251169
62	0.176141	0.410892	0.784313	0.498055	0.983808	0.500735	0.320901	0.0751322	0.104482	0.159675	0.149273	1.21061	0.157467	0.106543	0.0558106	0.198033	0.989216	0.861826	0.680317	0.252409	0.578553	0.0122795	0.0428846	0.0536891	0.280192	0.405546	0.128873	0.246489
63	0.211302	0.395719	0.78416	0.541106	0.97851	0.478841	0.340372	0.0840536	0.0998879	0.156347	0.154136	1.20179	0.158161	0.116359	0.0572674	0.194789	0.98942	0.885804	0.64487	0.271937	0.535074	0.0115071	0.0396637	0.0520228	0.310698	0.374591	0.141395	0.241764
64	0.246475	0.38026	0.784139	0.583235	0.965618	0.462361	0.36067	0.0920131	0.0958282	0.15256	0.158176	1.17771	0.161281	0.125604	0.0585964	0.191924	0.989625	0.900961	0.609947	0.294474	0.493586	0.0108288	0.0367005	0.0505405	0.336822	0.345102	0.153478	0.237357
65	0.279694	0.364697	0.784314	0.624222	0.946331	0.451698	0.381611	0.0989964	0.0921821	0.14873	0.161776	1.14123	0.167048	0.134282	0.0597784	0.189419	0.989822	0.907227	0.575938	0.319783	0.454424	0.0102582	0.0340622	0.0492484	0.356948	0.317472	0.164806	0.233532
66	0.309611	0.349242	0.784565	0.664275	0.921808	0.447119	0.403047	0.105059	0.0888334	0.145188	0.164935	1.09488	0.175186	0.142293	0.0607924	0.187245	0.99001	0.905039	0.543295	0.34746	0.417759	0.00979343	0.0317951	0.048148	0.370509	0.291888	0.174979	0.230371
67	0.335466	0.334081	0.784697	0.70392	0.893153	0.448312	0.424812	0.110338	0.0857447	0.142093	0.167184	1.041	0.185096	0.149487	0.0616556	0.185355	0.990174	0.895387	0.512356	0.376978	0.383675	0.00941547	0.0299018	0.0472513	0.377531	0.268447	0.183992	0.228018
68	0.356992	0.319416	0.78462	0.743141	0.861299	0.454997	0.446628	0.115434	0.0828619	0.139581	0.168265	0.981797	0.196337	0.155633	0.0624057	0.183697	0.990306	0.879161	0.483419	0.407842	0.352256	0.00910294	0.0283353	0.0465568	0.378313	0.247165	0.191575	0.226374
69	0.374524	0.30546	0.784359	0.781417	0.827131	0.466553	0.468237	0.121199	0.0801462	0.137822	0.168226	0.919075	0.20843	0.160548	0.0631016	0.182243	0.990407	0.857598	0.45655	0.439488	0.323443	0.00890005	0.0271155	0.0460389	0.373841	0.228081	0.1975	0.225269
70	0.388317	0.292514	0.783996	0.818178	0.791405	0.482145	0.489292	0.128539	0.0776786	0.136861	0.167145	0.854314	0.220975	0.163974	0.0637917	0.180961	0.990486	0.831838	0.431701	0.471489	0.29712	0.00893397	0.0262387	0.0456811	0.365079	0.211161	0.201646	0.224366
71	0.398728	0.280865	0.783671	0.852728	0.754826	0.500677	0.509611	0.138172	0.0755383	0.136843	0.165496	0.788974	0.233746	0.165798	0.0645158	0.179848	0.990544	0.802956	0.408812	0.503723	0.273079	0.00937771	0.0256156	0.0454668	0.353008	0.196405	0.204026	0.223394
72	0.405828	0.270883	0.783453	0.884382	0.718196	0.520972	0.529004	0.149898	0.0737353	0.137785	0.1636	0.724064	0.246295	0.165999	0.0652647	0.178891	0.990609	0.772002	0.387784	0.535862	0.251283	0.0102962	0.0251337	0.0453246	0.338392	0.183699	0.204307	0.221946
73	0.409759	0.262768	0.783368	0.912712	0.682099	0.541674	0.547533	0.162955	0.0723672	0.139528	0.161388	0.660447	0.257951	0.164615	0.0660173	0.178101	0.990673	0.739903	0.36839	0.567721	0.231507	0.0115897	0.0247219	0.0452396	0.321921	0.172969	0.202848	0.219699
74	0.41059	0.256635	0.783326	0.937291	0.647133	0.561507	0.565302	0.176244	0.0715169	0.141853	0.158848	0.598926	0.268447	0.161536	0.0667289	0.177505	0.990738	0.707551	0.350473	0.599201	0.213634	0.0130772	0.024311	0.0451968	0.304045	0.164164	0.19968	0.216459
75	0.408309	0.252767	0.783278	0.957527	0.613646	0.579421	0.582324	0.188526	0.071352	0.144434	0.15595	0.540222	0.277309	0.156807	0.0673489	0.177155	0.990809	0.675624	0.33392	0.630031	0.197616	0.0145901	0.0238593	0.0451863	0.285262	0.157251	0.194979	0.212226
76	0.403022	0.251629	0.783046	0.972696	0.581916	0.594503	0.59854	0.198731	0.0721821	0.146691	0.152718	0.484698	0.2842	0.150542	0.0678374	0.17715	0.990879	0.644744	0.318597	0.660014	0.183391	0.0159813	0.0233848	0.0452049	0.266025	0.152101	0.189051	0.207167
77	0.394938	0.253623	0.782511	0.982062	0.552037	0.606233	0.613786	0.206203	0.074408	0.148219	0.149513	0.432773	0.289278	0.143042	0.0681763	0.177671	0.990946	0.615264	0.304232	0.68891	0.170785	0.0171856	0.0229748	0.045237	0.246724	0.148561	0.18237	0.201602
78	0.384317	0.259129	0.781581	0.985032	0.524023	0.614239	0.627803	0.210614	0.0782234	0.148877	0.146697	0.384618	0.292694	0.134703	0.0683564	0.179015	0.991016	0.587359	0.290629	0.716553	0.159605	0.0181649	0.0226726	0.0452717	0.227732	0.146462	0.175207	0.195766
79	0.371448	0.268445	0.780315	0.981257	0.498001	0.618248	0.640685	0.211911	0.0834495	0.148517	0.144509	0.340385	0.294752	0.125754	0.0683916	0.181506	0.991092	0.561293	0.277615	0.742955	0.149736	0.0189113	0.022569	0.0453115	0.210076	0.145421	0.16786	0.189941
80	0.356654	0.281675	0.778784	0.970634	0.473738	0.618372	0.652493	0.210239	0.089756	0.14719	0.142904	0.29974	0.295739	0.11665	0.0682964	0.185504	0.991181	0.53673	0.265009	0.768188	0.140899	0.0194564	0.0229505	0.0453597	0.192711	0.144876	0.160555	0.183671
81	0.34024	0.298563	0.777222	0.953376	0.451162	0.614672	0.663338	0.205925	0.0963671	0.145024	0.141803	0.262939	0.295996	0.107783	0.0680867	0.191467	0.991277	0.513807	0.252934	0.792284	0.133046	0.0198339	0.0242056	0.0453894	0.176452	0.144328	0.153289	0.177228
82	0.322544	0.31875	0.775797	0.930042	0.43014	0.607352	0.673435	0.199433	0.103113	0.14221	0.141037	0.230137	0.295611	0.0996857	0.0677842	0.199912	0.991385	0.492507	0.241578	0.815375	0.126067	0.0200808	0.026836	0.0454092	0.161603	0.143485	0.146563	0.170553
83	0.303901	0.342099	0.774621	0.90115	0.410542	0.596689	0.68286	0.191241	0.109965	0.139116	0.140362	0.201335	0.294572	0.0932558	0.0674171	0.211383	0.991505	0.472639	0.23106	0.837535	0.119831	0.0202368	0.0312392	0.0454285	0.148044	0.142216	0.140775	0.163447
84	0.28465	0.368569	0.773724	0.867378	0.392362	0.583045	0.691485	0.181817	0.116772	0.136099	0.139611	0.176732	0.29299	0.0892964	0.0670347	0.226596	0.991626	0.45412	0.22147	0.858569	0.114298	0.020307	0.0375748	0.0454414	0.13622	0.140807	0.136337	0.155919
85	0.265103	0.398137	0.773176	0.829531	0.375679	0.566762	0.699289	0.171536	0.1235	0.133402	0.138688	0.156718	0.291047	0.0882806	0.0667213	0.246375	0.991746	0.43682	0.212782	0.878203	0.109496	0.020287	0.0455902	0.0454467	0.126715	0.139815	0.133908	0.148158
86	0.24556	0.43109	0.772767	0.788234	0.360212	0.548044	0.706286	0.160747	0.130136	0.131163	0.137058	0.141359	0.288792	0.0902644	0.0666273	0.271515	0.991876	0.420292	0.204822	0.896106	0.105365	0.0201873	0.0546494	0.0454405	0.119073	0.13948	0.133979	0.140094
87	0.226333	0.467287	0.77235	0.744455	0.345605	0.527373	0.712476	0.149765	0.136522	0.129489	0.134586	0.130623	0.286356	0.0946948	0.0669355	0.302398	0.992012	0.404318	0.197579	0.911677	0.101897	0.0200267	0.0642193	0.0454309	0.113158	0.139807	0.136737	0.131755
88	0.207739	0.506223	0.772035	0.699203	0.331514	0.505147	0.717968	0.138856	0.142718	0.128542	0.131175	0.124191	0.283799	0.100653	0.0678787	0.339066	0.992149	0.388754	0.190962	0.92416	0.099079	0.0198773	0.0740876	0.0454198	0.108688	0.140647	0.141879	0.123189
89	0.1901	0.547098	0.77183	0.653454	0.317636	0.481619	0.72319	0.128211	0.148779	0.12845	0.126773	0.121176	0.280877	0.107084	0.0697205	0.381176	0.992284	0.373607	0.184846	0.932836	0.0969342	0.0198827	0.0839546	0.0453966	0.105295	0.141829	0.148718	0.114538
90	0.173741	0.589081	0.771852	0.608149	0.303829	0.456997	0.728841	0.117988	0.154811	0.129039	0.121394	0.120362	0.277478	0.113353	0.0726817	0.428286	0.992413	0.359059	0.179082	0.937096	0.0955359	0.0202404	0.0939225	0.0453669	0.102499	0.143054	0.156248	0.105838
91	0.159036	0.631111	0.77222	0.564355	0.290163	0.43175	0.735787	0.10839	0.160747	0.130081	0.115357	0.12053	0.27342	0.119044	0.0769417	0.479544	0.992541	0.345493	0.17355	0.936568	0.0949742	0.0211775	0.103687	0.0453286	0.0998769	0.143892	0.163604	0.0971752
92	0.146203	0.672512	0.772832	0.522672	0.276829	0.405978	0.74522	0.0996704	0.166329	0.131329	0.108682	0.120793	0.268294	0.124545	0.08268	0.533879	0.992661	0.33322	0.168107	0.93113	0.0953552	0.0228485	0.112798	0.0452724	0.0974832	0.144011	0.170373	0.0886719
93	0.135358	0.712223	0.773534	0.483764	0.264121	0.379935	0.758089	0.0920862	0.171086	0.132374	0.101567	0.120503	0.261733	0.130481	0.0901283	0.589652	0.992771	0.322544	0.162679	0.920962	0.0967711	0.0252693	0.1211	0.0451966	0.095888	0.143113	0.176608	0.0804489
94	0.126503	0.749063	0.774199	0.448048	0.252324	0.353856	0.774634	0.0859107	0.174732	0.133018	0.0941533	0.119308	0.253538	0.137118	0.0995703	0.644681	0.992874	0.313766	0.157213	0.906403	0.0992	0.0284221	0.12829	0.0451107	0.095766	0.141042	0.182539	0.0726392
95	0.119585	0.781886	0.774719	0.415687	0.241722	0.328008	0.794333	0.0812952	0.176985	0.133237	0.0865644	0.117044	0.243629	0.144506	0.111347	0.696844	0.992958	0.307078	0.151728	0.887697	0.102505	0.0323613	0.133904	0.0450293	0.0976469	0.137815	0.188118	0.06538
96	0.114882	0.809602	0.775076	0.387085	0.232478	0.302742	0.815877	0.0780308	0.177731	0.133035	0.0791467	0.114074	0.232267	0.152247	0.126042	0.744347	0.993004	0.302626	0.14628	0.86517	0.106442	0.0371302	0.137961	0.0449651	0.101677	0.133503	0.193103	0.0588033
97	0.113434	0.831661	0.775342	0.362621	0.224412	0.278348	0.837385	0.0757301	0.176997	0.132597	0.0719968	0.111057	0.219793	0.15985	0.145352	0.786085	0.993019	0.300446	0.140954	0.839043	0.11073	0.0443337	0.140307	0.0449161	0.107385	0.128252	0.197248	0.0530393
98	0.117198	0.848251	0.7756	0.342939	0.2174	0.255088	0.856586	0.0742367	0.174949	0.132143	0.0652159	0.108273	0.206541	0.167077	0.172863	0.821559	0.992992	0.30042	0.13582	0.809463	0.115032	0.0574727	0.141034	0.0448979	0.113906	0.122253	0.200168	0.0481374
99	0.127747	0.859903	0.775986	0.328435	0.211287	0.233173	0.871223	0.0742362	0.171841	0.131765	0.0589096	0.105763	0.19285	0.173603	0.213327	0.850725	0.992901	0.302356	0.130969	0.776515	0.119001	0.0792914	0.140579	0.0449295	0.120299	0.115745	0.20144	0.0440668
100	0.145211	0.867309	0.776591	0.318926	0.205862	0.212716	0.879457	0.0763696	0.168009	0.131374	0.0532745	0.103452	0.178962	0.179142	0.268875	0.874088	0.992745	0.306181	0.126538	0.740384	0.12233	0.11186	0.1392	0.0450334	0.126044	0.109094	0.200863	0.0407481

## Sheet: shank_angle A1ComfM
Shank angle	mean	std	steps
left	74.1143	2.4586	74.9158	72.4872	73.8277	72.3508	73.9113	74.8643	76.1417	75.5866	79.0651	75.9834	69.8924	77.1377	78.1251	72.2786	73.4848	73.5176	74.7216	74.5245	71.1707	72.691	69.803	77.8387	69.3155	72.4397	72.5506	71.3067	75.5658	75.5764	74.7082	74.876	74.5186	76.4176	77.5659	78.0821	76.3601	81.0897	74.53	75.1997	77.5066	72.884	74.2699	72.9493	74.8478	73.3985	72.2534	72.7915	72.5607
right	75.8093	1.80118	73.7482	76.9953	76.8585	75.4497	73.8519	77.9313	76.5342	74.3259	77.1514	76.5142	74.4144	75.9247	76.2663	77.0351	75.8994	75.5626	75.3345	78.1632	77.8334	76.45	77.7711	75.5499	74.0564	72.3873	76.5944	75.9607	78.322	76.4502	78.6522	75.8664	78.2066	78.3675	78.2327	75.4933	77.0476	78.7377	75.0514	77.1891	74.2062	76.3596	76.1691	76.0129	76.6081	73.2694	70.9869	76.1464	74.2349
[truncated: 87 more columns]

## Sheet: Rotation RHipFlex A1ComfM
all values Right	mean	std	steps
1	48.8235	2.0067	51.895	46.655	50.932	49.394	47.069	48.084	50.21	51.466	50.039	48.938	49.183	51.096	49.357	46.112	44.762	45.194	49.236	50.248	50.132	49.533	45.547	51.062	46.726	47.64	50.606	47.262	43.818	49.841	48.784	50.45	48.735	50.296	47.967	50.287	50.387	46.659	50.573	51.123	48.744	47.717	47.821	47.553	47.476	49.237	48.741	46.901	44.984
2	49.2275	2.02614	52.5273	46.9442	51.1296	49.757	47.2046	48.3265	50.2522	51.723	50.452	49.2075	49.6928	51.2854	49.7418	46.4673	45.095	45.2246	50.1475	50.64	50.07	49.5458	45.797	51.4696	46.8987	48.4176	51.3363	47.7702	44.6098	50.3194	49.4372	50.6717	48.7183	50.4895	48.2909	50.6871	50.659	47.1326	50.7731	51.1655	49.2987	48.3275	48.2653	48.0682	48.33	50.0078	48.9941	47.2987	45.6839
3	49.4883	2.04652	53.1646	47.0815	51.1315	49.934	47.1205	48.4962	50.5156	51.8921	50.6718	49.2723	50.0441	51.2613	49.848	46.9291	45.4497	45.0077	51.0538	50.7965	49.8873	49.3368	45.8163	51.6435	47.1685	49.0869	51.9469	48.1549	45.2703	50.6368	49.955	50.6417	48.5624	50.6009	48.446	50.8375	50.6701	47.4259	50.682	50.9955	49.637	48.7517	48.5542	48.5578	49.055	50.506	49.1034	47.8486	46.349
4	49.5278	2.07969	53.6332	46.9953	50.9524	49.884	46.8125	48.4818	50.231	51.8598	50.6565	49.0888	50.1598	50.9919	49.6503	47.4039	45.6633	44.5905	51.7833	50.7384	49.5177	48.9534	45.5804	51.5558	47.404	49.5165	52.2843	48.2928	45.6433	50.7483	50.2202	50.3735	48.301	50.5483	48.4016	50.7115	50.3758	47.4604	50.3195	50.6309	49.6872	48.9013	48.5836	48.8711	49.487	50.6724	49.0589	48.3856	46.7913
5	49.3283	2.13152	53.8165	46.6764	50.618	49.59	46.3158	48.2311	49.6707	51.5879	50.3998	48.6761	50.0216	50.4933	49.1881	47.7407	45.6229	44.0243	52.2171	50.4972	48.9382	48.4473	45.1226	51.2321	47.4726	49.6506	52.287	48.1343	45.6539	50.6392	50.1868	49.9178	47.9535	50.289	48.1662	50.3286	49.8087	47.2208	49.754	50.1047	49.446	48.7759	48.3198	48.9222	49.5643	50.5393	48.868	48.7395	46.8927
6	48.9119	2.19518	53.6822	46.1546	50.1513	49.063	45.6755	47.7546	48.9168	51.0988	49.9227	48.0818	49.6488	49.8152	48.5382	47.8157	45.2986	43.352	52.3228	50.0952	48.1681	47.8549	44.4995	50.7268	47.3011	49.5038	51.9752	47.7021	45.3182	50.3214	49.8682	49.3339	47.5198	49.8202	47.7779	49.7332	49.0452	46.7395	49.0616	49.4458	48.9569	48.4269	47.7931	48.7008	49.3166	50.1759	48.5429	48.8071	46.6249
7	48.3217	2.2621	53.2665	45.4703	49.5652	48.331	44.9295	47.1036	48.0547	50.4418	49.2644	47.3543	49.0821	49.0191	47.7778	47.585	44.7325	42.5982	52.1455	49.549	47.2432	47.1893	43.7714	50.0966	46.887	49.1302	51.4129	47.0665	44.7161	49.8218	49.3142	48.6679	46.9828	49.1707	47.285	48.9746	48.1625	46.0729	48.2991	48.6727	48.2774	47.9189	47.0682	48.2483	48.818	49.6425	48.0858	48.5726	46.0273
8	47.6005	2.32691	52.6433	44.6523	48.8609	47.423	44.1069	46.3359	47.1458	49.6645	48.4562	46.5318	48.3675	48.1587	46.9573	47.0885	44.0026	41.7775	51.7736	48.8611	46.2001	46.4467	42.9838	49.3788	46.2758	48.5934	50.6732	46.3098	43.944	49.1683	48.5869	47.9463	46.3245	48.3808	46.7253	48.0931	47.2108	45.2791	47.5021	47.7975	47.4596	47.3065	46.2222	47.622	48.1501	48.9663	47.4821	48.0951	45.1803
9	46.7812	2.3885	51.8869	43.7191	48.0378	46.358	43.2206	45.4925	46.2152	48.7965	47.5212	45.6354	47.5422	47.2656	46.0991	46.413	43.183	40.8982	51.2878	48.0169	45.0723	45.6239	42.16	48.5864	45.5323	47.9541	49.8141	45.5023	43.0777	48.3841	47.7383	47.1748	45.5303	47.4794	46.1209	47.1162	46.2133	44.408	46.6933	46.8212	46.5419	46.6198	45.3094	46.8721	47.3729	48.1441	46.7177	47.4548	44.1803
10	45.8855	2.44822	51.0478	42.6865	47.0979	45.146	42.2748	44.5915	45.2572	47.853	46.4767	44.6727	46.6313	46.3473	45.2013	45.6434	42.3217	39.9671	50.7375	47.0043	43.9025	44.7296	41.3048	47.7161	44.7089	47.2488	48.8672	44.6845	42.1761	47.4832	46.8022	46.356	44.5963	46.4874	45.4738	46.0609	45.178	43.5022	45.8784	45.7401	45.5488	45.867	44.3635	46.0322	46.5389	47.1702	45.7924	46.7214	43.106
11	44.9271	2.50686	50.1459	41.5733	46.0533	43.797	41.2744	43.6408	44.2477	46.844	45.3393	43.6592	45.6505	45.3971	44.2545	44.827	41.4479	38.99	50.1326	45.8308	42.7274	43.7844	40.4106	46.7597	43.8397	46.4845	47.8414	43.8647	41.2624	46.4768	45.8028	45.4972	43.5304	45.4182	44.7764	44.9437	44.1043	42.5876	45.0512	44.5602	44.491	45.0562	43.4021	45.1255	45.6768	46.0575	44.7247	45.9593	42.0149
12	43.9147	2.56331	49.1777	40.4037	44.9298	42.327	40.2263	42.6398	43.156	45.7872	44.1233	42.6093	44.6082	44.4083	43.251	43.9698	40.576	37.978	49.4523	44.526	41.5561	42.8156	39.464	45.713	42.937	45.647	46.7413	43.0328	40.3487	45.3787	44.7554	44.6073	42.3559	44.2803	44.0249	43.7794	42.9867	41.6632	44.2034	43.3033	43.3638	44.1937	42.4362	44.1718	44.8093	44.823	43.536	45.184	40.9382
13	42.8545	2.61615	48.1271	39.2012	43.7607	40.767	39.1342	41.5905	41.9553	44.7045	42.845	41.5362	43.5265	43.3763	42.1894	43.0632	39.7066	36.9362	48.6679	43.134	40.3871	41.8519	38.4487	44.5791	41.9988	44.7128	45.5788	42.1712	39.4399	44.1949	43.6608	43.7002	41.1081	43.0803	43.2186	42.5797	41.8179	40.7127	43.3286	42.0072	42.1519	43.2816	41.4661	43.176	43.9486	43.4925	42.2516	44.3874	39.8837
14	41.7513	2.66438	46.9732	37.9855	42.5825	39.158	37.9928	40.4895	40.6364	43.6158	41.5177	40.4508	42.4279	42.3025	41.0843	42.0981	38.8361	35.8645	47.7558	41.6989	39.2209	40.9119	37.3595	43.3726	41.0217	43.6743	44.3569	41.2652	38.53	42.9236	42.5159	42.7838	39.8278	41.8248	42.3631	41.3561	40.5926	39.7091	42.4098	40.7116	40.8474	42.315	40.4868	42.1309	43.0989	42.1157	40.9093	43.5589	38.8397
15	40.6088	2.70821	45.7021	36.7654	41.4248	37.547	36.799	39.3399	39.2057	42.5296	40.1546	39.365	41.3293	41.2034	39.9448	41.0759	37.947	34.7532	46.7099	40.2545	38.0559	40.0006	36.2053	42.109	40.0059	42.5315	43.0872	40.2955	37.6074	41.573	41.3345	41.8573	38.5554	40.526	41.4625	40.1162	39.3174	38.6309	41.4348	39.445	39.4502	41.2932	39.4873	41.0308	42.253	40.7333	39.5306	42.6884	37.7874
16	39.4294	2.74863	44.3136	35.541	40.2979	35.969	35.5561	38.1467	37.6815	41.4429	38.7663	38.2907	40.2416	40.0911	38.7728	39.9971	37.0194	33.5932	45.5446	38.8208	36.8871	39.1058	34.997	40.7997	38.9548	41.2955	41.7834	39.2386	36.6545	40.1789	40.1247	40.9128	37.3211	39.1976	40.5201	38.8653	38.0082	37.4594	40.3942	38.2195	37.974	40.2192	38.4484	39.8741	41.3974	39.3787	38.1285	41.7658	36.7063
17	38.2131	2.78573	42.8316	34.3015	39.1946	34.451	34.2757	36.9107	36.0905	40.3411	37.3563	37.2239	39.1696	38.9587	37.556	38.8688	36.0327	32.3815	44.2758	37.41	35.7014	38.2059	33.7374	39.4574	37.8707	39.9826	40.4569	38.0943	35.6481	38.7664	38.8954	39.9376	36.1331	37.8533	39.5474	37.6069	36.6798	36.1878	39.2857	37.0222	36.4519	39.0923	37.3558	38.6547	40.5172	38.0625	36.7164	40.7723	35.5901
18	36.9581	2.82055	41.278	33.0285	38.0919	33.013	32.9813	35.6272	34.4542	39.2031	35.9174	36.1467	38.1102	37.7879	36.2753	37.7227	34.9669	31.1243	42.9297	36.032	34.482	37.276	32.4222	38.0871	36.7436	38.6163	39.1203	36.8573	34.5775	37.3131	37.6472	38.9132	34.9815	36.5042	38.5513	36.34	35.3317	34.8188	38.1147	35.8252	34.9071	37.9062	36.2003	37.3618	39.5896	36.7747	35.3064	39.6801	34.4494
19	35.661	2.85504	39.6739	31.7105	36.9626	31.652	31.6555	34.2891	32.7923	38.0099	34.462	35.0585	37.0495	36.5571	34.9224	36.5671	33.8073	29.8169	41.5266	34.6862	33.2134	36.29	31.0465	36.6866	35.5582	37.2168	37.7791	35.5097	33.4365	35.8076	36.3756	37.8355	33.8431	35.1534	37.5273	35.0583	33.9552	33.3667	36.8853	34.603	33.347	36.6618	34.9718	35.9899	38.5935	35.5032	33.9004	38.4837	33.301
20	34.3192	2.89093	38.0388	30.3458	35.7842	30.344	30.2513	32.8951	31.1222	36.7564	33.0146	33.9416	35.9557	35.2549	33.4955	35.3908	32.5462	28.4482	40.08	33.3587	31.8882	35.2281	29.6065	35.2539	34.3066	35.7892	36.4099	34.0672	32.1963	34.2584	35.0713	36.7138	32.6821	33.797	36.4674	33.7539	32.5368	31.8474	35.6036	33.3338	31.7802	35.3647	33.6768	34.5457	37.5195	34.2425	32.4996	37.1973	32.1602
21	32.9325	2.92749	36.3887	28.938	34.5305	29.059	28.7732	31.4513	29.4551	35.4325	31.5488	32.7679	34.7882	33.8749	32.0006	34.1761	31.1896	27.0161	38.5981	32.0267	30.5062	34.0812	28.1068	33.7841	32.9845	34.3312	34.9804	32.5675	30.8353	32.6722	33.7229	35.5506	31.461	32.4261	35.3599	32.4143	31.0661	30.2762	34.2727	31.9923	30.2181	34.0125	32.3307	33.0361	36.3606	32.9855	31.1101	35.8272	31.0358
22	31.5034	2.96156	34.7363	27.4967	33.1862	27.791	27.2449	29.9583	27.805	34.0273	30.0061	31.5142	33.5352	32.4123	30.4545	32.893	29.7591	25.5241	37.0828	30.6642	29.0726	32.8482	26.5635	32.284	31.587	32.8434	33.4907	31.0463	29.347	31.0459	32.3163	34.3375	30.1563	31.0348	34.1901	31.0388	29.5519	28.6714	32.8905	30.5609	28.6781	32.6044	30.9514	31.4665	35.1144	31.726	29.7426	34.3751	29.93
23	30.0397	2.99063	33.0986	26.0317	31.7498	26.505	25.681	28.4127	26.178	32.5537	28.388	30.1724	32.2061	30.8741	28.876	31.5143	28.286	23.975	35.5347	29.2473	27.609	31.5451	24.998	30.761	30.123	31.331	31.9496	29.5324	27.7321	29.3667	30.8504	33.0699	28.7587	29.6257	32.9494	29.6327	28.0164	27.0523	31.4732	29.04	27.1728	31.1443	29.5571	29.8504	33.787	30.465	28.407	32.8423	28.8402
24	28.5515	3.01224	31.4899	24.5511	30.2289	25.14	24.0973	26.8239	24.5695	31.0199	26.745	28.76	30.8066	29.2798	27.272	30.0203	26.8095	22.3762	33.9522	27.7644	26.136	30.1901	23.432	29.2163	28.6062	29.8	30.361	28.0457	26.0236	27.6317	29.3371	31.7406	27.2763	28.2076	31.6501	28.2027	26.4774	25.4346	30.0307	27.4512	25.7077	29.6508	28.1735	28.2152	32.4019	29.1997	27.0901	31.2411	27.7563
25	27.0508	3.02495	29.9231	23.0656	28.6355	23.68	22.5118	25.2097	22.9824	29.4332	25.1075	27.3008	29.3439	27.6478	25.6504	28.4001	25.3748	20.7609	32.3356	26.2231	24.6826	28.8121	21.884	27.6569	27.0598	28.2636	28.7288	26.6035	24.247	25.8659	27.7693	30.3492	25.7311	26.7864	30.3174	26.7543	24.9411	23.8242	28.5642	25.8234	24.2883	28.1515	26.8255	26.5882	30.9782	27.9374	25.7681	29.595	26.669
26	25.5518	3.03033	28.4162	21.605	26.9836	22.159	20.9325	23.5868	21.4248	27.8186	23.4701	25.8202	27.8266	26.0008	24.0214	26.68	24.0142	19.1663	30.6918	24.639	23.2805	27.4338	20.3654	26.1019	25.5126	26.7233	27.0548	25.2129	22.431	24.1086	26.1345	28.9154	24.1578	25.3471	28.9692	25.3185	23.4159	22.2607	27.0824	24.1779	22.9145	26.6664	25.5294	24.9949	29.532	26.6793	24.4244	27.9321	25.5704
27	24.067	3.02925	26.9847	20.2264	25.2887	20.622	19.357	21.9722	19.9057	26.2052	21.8322	24.3366	26.2664	24.3645	22.4006	24.8831	22.7462	17.6048	29.0236	23.0349	21.9461	26.0734	18.8786	24.5666	23.9881	25.172	25.3282	23.8734	20.6119	22.3937	24.4454	27.4625	22.5952	23.8748	27.6163	23.9607	21.9124	20.8091	25.5959	22.5402	21.5769	25.2059	24.2966	23.4428	28.0792	25.4138	23.0535	26.2726	24.4549
28	22.6015	3.02213	25.6346	18.9495	23.5718	19.11	17.782	20.3721	18.4341	24.6115	20.2082	22.8605	24.6811	22.7562	20.8043	23.0367	21.5794	16.0727	27.3332	21.4391	20.6775	24.7465	17.4245	23.0629	22.5085	23.6065	23.5309	22.5786	18.8151	20.7402	22.7233	26.0043	21.0814	22.3779	26.2647	22.6666	20.4339	19.4627	24.1106	20.937	20.2769	23.7781	23.1226	21.9116	26.642	24.1221	21.6599	24.631	23.324
29	21.1575	3.01079	24.356	17.7329	21.8552	17.641	16.2077	18.7886	17.0105	23.0507	18.6134	21.4298	23.0827	21.1817	19.2448	21.1723	20.5086	14.5667	25.624	19.8717	19.4614	23.4614	16.0006	21.5999	21.0866	22.0275	21.6522	21.3254	17.0666	19.1519	20.9821	24.5557	19.6421	20.8691	24.9164	21.3908	18.9828	18.179	22.6331	19.3796	19.0236	22.3904	21.987	20.3877	25.2337	22.7928	20.2619	23.0093	22.1786
30	19.7357	2.99828	23.1235	16.5322	20.1584	16.225	14.6383	17.2153	15.6358	21.5304	17.058	20.0817	21.479	19.6426	17.7242	19.3154	19.5187	13.0868	23.9065	18.3432	18.2798	22.2214	14.5881	20.1837	19.7137	20.4366	19.7014	20.1102	15.4266	17.6138	19.2401	23.1299	18.2856	19.3561	23.5634	20.1025	17.5554	16.9213	21.1633	17.8693	17.8108	21.0456	20.8771	18.8617	23.8635	21.4235	18.8811	21.4065	21.0239
31	18.3349	2.98852	21.9035	15.3155	18.4979	14.875	13.0904	15.6402	14.3132	20.0494	15.5383	18.8143	19.8782	18.1312	16.2358	17.4829	18.5842	11.6414	22.1918	16.8549	17.1127	21.0261	13.1638	18.8133	18.3626	18.8432	17.7041	18.9212	13.9042	16.0999	17.5071	21.7323	17.0156	17.8398	22.2185	18.7869	16.1441	15.6605	19.7034	16.4102	16.6219	19.7393	19.7807	17.3262	22.5329	20.0231	17.5302	19.8172	19.8727
32	16.9538	2.98637	20.6764	14.0646	16.8859	13.591	11.5808	14.0566	13.0448	18.6013	14.0478	17.6137	18.2868	16.6443	14.7729	15.6938	17.6708	10.2415	20.489	15.3976	15.9437	19.872	11.721	17.4754	17.0014	17.2562	15.6997	17.7435	12.4749	14.5808	15.785	20.375	15.832	16.3251	20.9148	17.4422	14.7354	14.3764	18.2689	15.0134	15.448	18.4617	18.6763	15.7671	21.2436	18.6049	16.2132	18.2386	18.7351
33	15.5907	2.99649	19.4278	12.774	15.3264	12.371	10.1145	12.4613	11.817	17.1823	12.6051	16.46	16.713	15.1866	13.3282	13.9766	16.7535	8.88273	18.8136	13.9564	14.7597	18.7563	10.261	16.1525	15.601	15.6747	13.7361	16.5664	11.1239	13.0298	14.0786	19.0789	14.7326	14.8115	19.6505	16.0719	13.3168	13.0516	16.865	13.6826	14.2844	17.1948	17.5499	14.1645	19.9775	17.1789	14.9341	16.6747	17.6018
34	14.2407	3.02237	18.1487	11.443	13.8227	11.208	8.693	10.8533	10.594	15.7887	11.22	15.3213	15.1597	13.7653	11.894	12.3463	15.815	7.549	17.1643	12.518	13.5513	17.67	8.793	14.823	14.1333	14.091	11.8553	15.3837	9.836	11.419	12.398	17.839	13.7083	13.299	18.3947	14.6763	11.8763	11.666	15.4847	12.407	13.1303	15.919	16.3933	12.5093	18.7013	15.747	13.69	15.138	16.4547
35	12.8935	3.06675	16.8317	10.0558	12.3738	10.091	7.30464	9.23853	9.33667	14.4081	9.86939	14.1648	13.6276	12.3833	10.4547	10.8033	14.8334	6.215	15.5257	11.0815	12.3166	16.5972	7.32403	13.462	12.5855	12.5068	10.0863	14.1861	8.59085	9.73161	10.7416	16.6358	12.7487	11.7966	17.1264	13.2518	10.393	10.1987	14.1093	11.1659	11.9794	14.5979	15.2014	10.803	17.3846	14.304	12.4718	13.6397	15.2742
36	11.5358	3.12931	15.4697	8.61142	10.9661	9.008	5.93352	7.62355	8.01091	13.0168	8.52891	12.9542	12.1216	11.0431	8.99436	9.33713	13.7959	4.85082	13.8781	9.6373	11.0569	15.5221	5.86452	12.0567	10.9522	10.9194	8.44437	12.9591	7.36229	7.98858	9.09535	15.4503	11.8404	10.3221	15.8248	11.7988	8.84862	8.63242	12.7094	9.93876	10.8167	13.1975	13.9656	9.05173	16.0026	12.8331	11.2556	12.1708	14.0467
37	10.1546	3.20537	14.0548	7.12182	9.58536	7.948	4.56336	6.00973	6.58855	11.5863	7.18918	11.6514	10.6482	9.74518	7.49355	7.93164	12.6922	3.43209	12.2063	8.17891	9.77391	14.4241	4.431	10.6022	9.23127	9.32091	6.93073	11.6848	6.12445	6.217	7.45309	14.2553	10.9694	8.88109	14.4633	10.3088	7.24009	6.96273	11.2458	8.70891	9.62518	11.6823	12.6685	7.26836	14.5354	11.3113	10.0205	10.7199	12.761
38	8.73893	3.28768	12.5705	5.59852	8.21911	6.894	3.18906	4.39806	5.06091	10.0948	5.84615	10.2154	9.21258	8.48294	5.91791	6.57357	11.5129	1.95718	10.5011	6.70612	8.47296	13.2722	3.02991	9.09997	7.44787	7.70236	5.53496	10.3456	4.85578	4.45094	5.81827	13.0212	10.1176	7.46836	13.017	8.75854	5.5657	5.20548	9.67838	7.45691	8.38678	10.0415	11.2849	5.4718	12.9793	9.71418	8.73645	9.27064	11.3961
39	7.28306	3.36698	10.9926	4.05094	6.8524	5.829	1.81891	2.80033	3.42148	8.53557	4.491	8.62931	7.81244	7.2451	4.24809	5.25375	10.2525	0.439	8.7586	5.25303	7.16377	12.0322	1.66564	7.55239	5.64824	6.07009	4.24004	8.92792	3.55097	2.73094	4.20127	11.7273	9.25952	6.07942	11.4574	7.11601	3.84159	3.38744	7.96632	6.15494	7.08122	8.28991	9.78852	3.69167	11.3354	8.03155	7.36745	7.80906	9.93878
40	5.787	3.43306	9.30509	2.48318	5.46618	4.742	0.468	1.23645	1.685	6.90809	3.12055	6.89436	6.42624	6.01758	2.50536	3.9747	8.90191	-1.10409	6.985	3.85418	5.85573	10.6764	0.335636	5.96255	3.87345	4.449	3.00797	7.43473	2.20845	1.10327	2.62224	10.3641	8.35842	4.70118	9.764	5.37873	2.10979	1.54588	6.08861	4.77318	5.6973	6.46291	8.15967	1.95036	9.61576	6.26536	5.87509	6.33809	8.382
41	4.25712	3.47627	7.51537	0.898212	4.04939	3.618	-0.837818	-0.286535	-0.088	5.21765	1.7337	5.05327	5.01899	4.78251	0.733	2.72499	7.453	-2.63582	5.19199	2.49967	4.55523	9.19205	-0.962333	4.33685	2.16757	2.87091	1.814	5.87463	0.832616	-0.399182	1.0927	8.91679	7.36815	3.31679	7.94487	3.57337	0.395879	-0.278495	4.06283	3.30191	4.23928	4.60467	6.38699	0.262263	7.85235	4.42709	4.246	4.888	6.74044
42	2.70883	3.48637	5.66256	-0.688909	2.61069	2.449	-2.06664	-1.7686	-1.79903	3.48241	0.323394	3.1537	3.57022	3.53038	-1.02118	1.48923	5.90755	-4.08891	3.40007	1.165	3.26837	7.57539	-2.21736	2.68961	0.560424	1.36	0.644828	4.26936	-0.568909	-1.76742	-0.387343	7.37234	6.24836	1.92079	6.03981	1.75808	-1.27307	-2.04437	1.96145	1.77497	2.72464	2.7627	4.49897	-1.34371	6.09251	2.53909	2.52673	3.47506	5.05044
43	1.17151	3.45374	3.82979	-2.237	1.18124	1.241	-3.19036	-3.19009	-3.34364	1.73979	-1.126	1.26661	2.08927	2.25127	-2.70227	0.247242	4.27936	-5.38082	1.63464	-0.151727	1.99791	5.85224	-3.40136	1.05355	-0.935606	-0.0674545	-0.484667	2.6453	-1.97721	-3.00391	-1.79782	5.73479	4.98591	0.531455	4.11936	0.0106061	-2.84564	-3.71324	-0.107303	0.269273	1.19142	0.996455	2.55839	-2.82006	4.37761	0.638727	0.808273	2.09727	3.372
44	-0.300513	3.37187	2.09607	-3.68336	-0.19601	0.011	-4.189	-4.5174	-4.66064	0.0479596	-2.58024	-0.518444	0.600081	0.94303	-4.23627	-1.02144	2.595	-6.41718	0.887	-1.41967	0.744232	4.09253	-4.47809	-0.513121	-2.29255	-1.39018	-1.53714	1.04899	-3.35722	-4.10436	-3.08819	4.03531	3.61102	-0.804848	2.27584	-1.58373	-4.26262	-5.24421	-2.03852	-1.12482	-0.292475	-0.630273	0.627263	-4.11622	2.73594	-1.21709	-0.811545	0.749697	1.77322
45	-1.67368	3.2307	0.500556	-4.967	-1.46767	-1.19	-5.03267	-5.70633	-5.684	-1.51889	-3.93733	-2.11289	-0.856333	-0.346	-5.543	-2.31489	0.898	-7.105	-1.304	-2.59167	-0.482111	2.39178	-5.402	-1.94133	-3.48433	-2.577	-2.47356	-0.447222	-4.67189	-5.05933	-4.21144	2.32889	2.18833	-2.03633	0.597667	-2.93867	-5.48111	-6.58811	-3.72578	-2.32067	-1.63667	-2.05067	-1.22044	-5.184	1.20911	-2.951	-2.238	-0.558667	0.310556
46	-2.86743	3.03819	-0.883364	-6.02709	-2.57	-2.277	-5.67536	-6.70209	-6.36873	-2.89291	-5.092	-3.43127	-2.19918	-1.53309	-6.53027	-3.58727	-0.767	-7.36982	-3.04364	-3.61536	-1.66609	0.848273	-6.116	-3.16982	-4.48273	-3.58055	-3.261	-1.77518	-5.87764	-5.85864	-5.13536	0.687727	0.808727	-3.11645	-0.843364	-3.97982	-6.45873	-7.69473	-5.07282	-3.23536	-2.76564	-3.20927	-2.89873	-5.97882	-0.139909	-4.46255	-3.354	-1.79827	-0.977
47	-3.82369	2.80849	-1.96018	-6.80021	-3.45231	-3.145	-6.08242	-7.44074	-6.726	-4.01962	-5.96506	-4.38173	-3.30928	-2.53218	-7.17336	-4.76741	-2.36809	-7.27218	-4.2636	-4.43561	-2.79296	-0.451364	-6.56024	-4.14973	-5.26486	-4.37945	-3.86502	-2.88405	-6.91616	-6.49006	-5.82851	-0.812394	-0.410505	-4.00748	-1.98261	-4.64889	-7.15275	-8.53028	-6.01822	-3.80391	-3.6064	-4.06706	-4.32288	-6.46646	-1.24983	-5.68873	-4.12964	-2.92282	-2.02222
48	-4.50261	2.56668	-2.66743	-7.24121	-4.08212	-3.679	-6.25806	-7.87433	-6.81139	-4.85398	-6.50682	-4.91075	-4.08397	-3.26917	-7.45318	-5.79148	-3.82582	-6.88273	-5.21804	-5.00724	-3.83296	-1.44468	-6.70073	-4.8387	-5.82536	-4.94318	-4.25358	-3.73992	-7.7442	-6.944	-6.2661	-2.09721	-1.35142	-4.69191	-2.77117	-4.92287	-7.547	-9.0811	-6.54233	-4.00182	-4.09408	-4.60036	-5.42146	-6.63024	-2.08063	-6.56609	-4.57145	-3.88397	-2.80356
49	-4.89013	2.348	-2.98173	-7.34591	-4.44436	-3.761	-6.23518	-8.00164	-6.686	-5.37218	-6.695	-5.07527	-4.48985	-3.71624	-7.38627	-6.64258	-5.04982	-6.27327	-5.85733	-5.30827	-4.7313	-2.09912	-6.53364	-5.21173	-6.18252	-5.26282	-4.41003	-4.33618	-8.3443	-7.21673	-6.45024	-3.09552	-1.93594	-5.16755	-3.19303	-4.83385	-7.65709	-9.35291	-6.66964	-3.83182	-4.20324	-4.80564	-6.15994	-6.48518	-2.6213	-7.06609	-4.71255	-4.64573	-3.30467
50	-4.99417	2.18503	-2.92353	-7.1493	-4.53259	-3.339	-6.04482	-7.86222	-6.36397	-5.58026	-6.53827	-4.94567	-4.57963	-3.89012	-7.01691	-7.31113	-5.97473	-5.49745	-6.18445	-5.34245	-5.41382	-2.41072	-6.07291	-5.28267	-6.37412	-5.35582	-4.32032	-4.68684	-8.72558	-7.30491	-6.39403	-3.74817	-2.14338	-5.42688	-3.26121	-4.46291	-7.50759	-9.36648	-6.46141	-3.3233	-3.94757	-4.69824	-6.54819	-6.07724	-2.90215	-7.20155	-4.58464	-5.18936	-3.53089
51	-4.83331	2.09701	-2.54824	-6.69633	-4.34468	-2.498	-5.67706	-7.4996	-5.79682	-5.502	-6.07115	-4.62268	-4.40757	-3.84247	-6.41691	-7.7597	-6.58073	-4.59418	-6.26817	-5.1333	-5.81196	-2.39969	-5.34655	-5.07115	-6.40614	-5.25491	-3.95316	-4.81082	-8.91397	-7.19082	-6.087	-4.01635	-2.01687	-5.46448	-3.00906	-3.87792	-7.10681	-9.13576	-5.99441	-2.52973	-3.36296	-4.28012	-6.61453	-5.48214	-2.98573	-7.027	-4.20009	-5.50685	-3.51033
52	-4.43446	2.08575	-1.93285	-6.02818	-3.90306	-1.406	-5.10055	-6.93197	-4.93291	-5.16503	-5.36236	-4.21294	-3.96933	-3.62179	-5.67473	-7.95064	-6.89136	-3.57809	-6.19073	-4.70864	-5.87679	-2.09309	-4.39873	-4.60309	-6.25161	-4.98173	-3.28664	-4.73185	-8.93476	-6.85145	-5.52909	-3.88358	-1.639	-5.28473	-2.48809	-3.10676	-6.46133	-8.68006	-5.35564	-1.52773	-2.50094	-3.584	-6.42552	-4.7823	-2.95182	-6.61245	-3.55636	-5.60027	-3.285
53	-3.81979	2.13791	-1.14338	-5.18106	-3.23136	-0.214	-4.28994	-6.15364	-3.74639	-4.5902	-4.4857	-3.77183	-3.23504	-3.23749	-4.85618	-7.86187	-6.93936	-2.441	-6.00477	-4.08561	-5.58335	-1.5242	-3.28694	-3.91021	-5.87775	-4.52645	-2.35557	-4.45157	-8.7871	-6.29524	-4.75608	-3.3599	-1.07431	-4.88794	-1.74904	-2.13888	-5.57581	-8.02108	-4.5933	-0.375	-1.41915	-2.68067	-6.03052	-3.99999	-2.83214	-6.00264	-2.64036	-5.45936	-2.87578
54	-2.99678	2.23297	-0.205061	-4.18261	-2.34205	1	-3.21533	-5.1572	-2.22658	-3.79837	-3.48173	-3.27794	-2.17267	-2.66224	-3.97936	-7.48199	-6.72909	-1.15864	-5.69952	-3.27742	-4.93496	-0.735081	-2.06318	-3.00339	-5.25493	-3.86373	-1.23665	-3.94806	-8.46034	-5.55855	-3.79134	-2.49204	-0.342232	-4.27752	-0.829283	-0.940677	-4.45441	-7.15486	-3.69493	0.911515	-0.160081	-1.62352	-5.42778	-3.09984	-2.59834	-5.21173	-1.45073	-5.05742	-2.25867
55	-1.96707	2.3563	0.896545	-3.04873	-1.23891	2.241	-1.86764	-3.94573	-0.387636	-2.81155	-2.35982	-2.63791	-0.779636	-1.847	-3.01282	-6.79455	-6.24309	0.307364	-5.16455	-2.30273	-3.96155	0.238091	-0.754364	-1.88027	-4.374	-2.97682	-0.00681818	-3.20627	-7.94573	-4.651	-2.63936	-1.35509	0.586091	-3.459	0.258091	0.527182	-3.10709	-6.06218	-2.60691	2.34473	1.25336	-0.431636	-4.59991	-2.01836	-2.20118	-4.22482	-0.000181818	-4.38682	-1.391
56	-0.701836	2.49431	2.19756	-1.783	0.0863333	3.568	-0.261333	-2.52267	1.75067	-1.64733	-1.10333	-1.75189	0.933778	-0.743444	-1.89	-5.84133	-5.479	1.996	-4.29756	-1.182	-2.71278	1.38211	0.644	-0.526	-3.245	-1.867	1.29711	-2.21511	-7.21178	-3.54833	-1.28656	-0.0204444	1.76222	-2.42633	1.52456	2.28767	-1.54289	-4.71944	-1.27578	3.95667	2.803	0.913667	-3.53478	-0.69	-1.58667	-3.016	1.698	-3.45367	-0.207222
57	0.790342	2.65182	3.73701	-0.374394	1.65379	5.062	1.58427	-0.878515	4.16079	-0.319374	0.319636	-0.567333	2.97021	0.675293	-0.511909	-4.67474	-4.43618	3.946	-3.05834	0.0686061	-1.23565	2.71391	2.15873	1.07518	-1.87308	-0.541727	2.67986	-0.963253	-6.20851	-2.21548	0.288919	1.46263	3.23382	-1.15636	2.99284	4.33596	0.230212	-3.10882	0.329646	5.78515	4.47832	2.45394	-2.23504	0.916182	-0.71497	-1.54218	3.65945	-2.25533	1.28856
58	2.51915	2.82458	5.53533	1.21	3.48155	6.792	3.65518	1.0017	6.80455	1.17285	1.93691	0.939576	5.29906	2.41603	1.15591	-3.31845	-3.15455	6.12473	-1.44703	1.44145	0.434879	4.26409	3.832	2.93382	-0.258667	0.964636	4.18518	0.564212	-4.86403	-0.616545	2.10273	3.06809	5.00712	0.380364	4.69255	6.63824	2.20412	-1.23127	2.22285	7.84682	6.28355	4.22418	-0.713606	2.79191	0.449939	0.184364	5.85782	-0.782273	3.101
59	4.47718	3.0026	7.57909	3.00058	5.56507	8.793	5.93339	3.12421	9.61703	2.84323	3.76306	2.76241	7.83809	4.45272	3.12418	-1.76295	-1.64091	8.48709	0.498192	2.94809	2.27492	6.05468	5.70088	5.04639	1.58877	2.64927	5.86804	2.38288	-3.12803	1.25661	4.14901	4.78942	7.03803	2.2027	6.63972	9.13507	4.37001	0.88703	4.39921	10.1188	8.22183	6.23027	1.01303	4.90491	1.92882	2.14091	8.25645	0.969061	5.21278
60	6.64032	3.16735	9.81726	5.00527	7.87503	11.05	8.37909	5.48567	12.5035	4.69614	5.79594	4.87161	10.4999	6.72611	5.36927	0.0273333	0.101273	10.954	2.71987	4.61179	4.27533	8.08271	7.76579	7.38664	3.65043	4.522	7.76296	4.50353	-1.01156	3.37936	6.39838	6.63064	9.25175	4.30748	8.80488	11.7504	6.70259	3.195	6.8211	12.548	10.2811	8.44155	2.91833	7.21177	3.71755	4.28455	10.7874	2.99855	7.58
61	8.96913	3.29765	12.1846	7.20964	10.3616	13.502	10.9265	8.06458	15.3717	6.72567	8.01664	7.22052	13.1966	9.18118	7.84073	2.08821	2.06445	13.4418	5.15403	6.44782	6.43391	10.3219	10.0008	9.90536	5.90888	6.58491	9.86555	6.90645	1.46142	5.71545	8.80633	8.59367	11.5728	6.66691	11.1357	14.4121	9.15942	5.62791	9.43203	15.0705	12.4352	10.7888	4.98218	9.66442	5.80927	6.56691	13.3685	5.25909	10.1327
62	11.4102	3.37658	14.6018	9.57909	12.9571	16.066	13.504	10.8128	18.1595	8.90676	10.3768	9.72909	15.8483	11.7549	10.4715	4.43325	4.225	15.8855	7.72859	8.44697	8.72611	12.7168	12.3661	12.537	8.31874	8.81964	12.1398	9.5352	4.23281	8.20427	11.3105	10.6756	13.9318	9.22848	13.5633	17.0637	11.6983	8.12053	12.1431	17.6153	14.6485	13.2055	7.18116	12.207	8.16709	8.94236	15.9152	7.70509	12.7786
63	13.9022	3.39499	16.9918	12.0647	15.5847	18.651	16.0508	13.6597	20.8215	11.2008	12.8067	12.3168	18.4074	14.3789	13.1819	7.06087	6.54091	18.2359	10.3708	10.5782	11.1136	15.2001	14.7953	15.1955	10.8219	11.1886	14.5318	12.3094	7.20167	10.7732	13.8423	12.8618	16.2637	11.9124	16.0165	19.6605	14.2719	10.5995	14.8672	20.1109	16.8788	15.6229	9.4907	14.7736	10.7321	11.3702	18.3563	10.282	15.4212
64	16.3833	3.35391	19.2907	14.6084	18.1737	21.175	18.5184	16.5111	23.3305	13.5634	15.2534	14.9095	20.8465	16.9869	15.8903	9.88127	8.95327	20.4588	13.0082	12.7955	13.5548	17.6957	17.2011	17.81	13.3652	13.6395	16.9756	15.1375	10.2259	13.3743	16.3321	15.1241	18.5115	14.6264	18.4288	22.1705	16.8215	12.9957	17.5355	22.4885	19.0766	17.9846	11.8786	17.2908	13.4305	13.8109	20.6366	12.9341	17.988
65	18.8024	3.26353	21.4496	17.1489	20.6701	23.57	20.8748	19.2885	25.6808	15.9375	17.6775	17.461	23.1494	19.5253	18.5229	12.8126	11.4005	22.5365	15.5983	15.0474	16.0142	20.126	19.5576	20.3554	15.9058	16.1118	19.3984	17.9346	13.1617	15.9521	18.7305	17.4216	20.6349	17.2784	20.7458	24.5861	19.2976	15.2652	20.0956	24.696	21.1959	20.2501	14.3053	19.7075	16.1856	16.2357	22.7255	15.6108	20.4223
66	21.1232	3.13915	23.4427	19.6344	23.0372	25.795	23.0988	21.9402	27.8803	18.2591	20.0395	19.9323	25.3083	21.9582	21.0244	15.7681	13.8226	24.4679	18.1196	17.291	18.4621	22.4338	21.903	22.8047	18.4072	18.5458	21.7448	20.6215	15.9086	18.447	21.0184	19.7007	22.6168	19.802	22.9316	26.8985	21.6739	17.387	22.5114	26.7045	23.2092	22.3895	16.7255	21.9986	18.9251	18.6235	24.6151	18.2613	22.7063
67	23.3245	2.99656	25.268	22.022	25.2533	27.835	25.182	24.435	29.947	20.4803	22.301	22.3023	27.3207	24.2713	23.362	18.674	16.172	26.266	20.5533	19.489	20.8693	24.583	24.225	25.115	20.8353	20.907	23.9793	23.136	18.508	20.822	23.1893	21.9023	24.4537	22.152	24.968	29.1023	23.9333	19.3653	24.7657	28.509	25.101	24.393	19.091	24.16	21.5943	20.957	26.315	20.832	24.8287
68	25.3945	2.84944	26.9292	24.2776	27.3092	29.685	27.1245	26.7552	31.8872	22.5721	24.4347	24.5602	29.1945	26.4668	25.5075	21.4826	18.4027	27.939	22.8839	21.6023	23.2095	26.5571	26.4592	27.2532	23.1593	23.1745	26.0821	25.459	21.0286	23.0456	25.2387	23.983	26.1502	24.2974	26.8489	31.1943	26.0756	21.2202	26.8579	30.1167	26.8624	26.2527	21.3643	26.1949	24.1557	23.2154	27.8345	23.2683	26.7907
69	27.3384	2.71022	28.4466	26.3888	29.203	31.356	28.9405	28.8885	33.7172	24.5234	26.4687	26.7023	30.9372	28.5566	27.4802	24.1619	20.5029	29.509	25.109	23.6123	25.4679	28.3582	28.5673	29.2137	25.3656	25.3488	28.0501	27.6009	23.452	25.1235	27.1742	25.9249	27.7185	26.2388	28.5725	33.1765	28.1087	22.975	28.7998	31.5677	28.4963	27.9974	23.5224	28.1143	26.5891	25.3895	29.2139	25.5627	28.6068
70	29.1638	2.58686	29.8809	28.3494	30.9339	32.87	30.643	30.8411	35.4365	26.3451	28.4224	28.7228	32.5558	30.5492	29.2971	26.6835	22.4715	30.991	27.2222	25.512	27.6384	30.0024	30.5323	30.994	27.45	27.4243	29.8817	29.5772	25.7371	27.0699	29.0138	27.7222	29.1633	27.9878	30.1466	35.0466	30.0443	24.6565	30.6076	32.8976	30.0143	29.6515	25.5583	29.9348	28.8928	27.4715	30.4807	27.7018	30.303
71	30.8798	2.48321	31.2801	30.165	32.5057	34.251	32.245	32.6331	37.0587	28.0597	30.2973	30.6254	34.0477	32.446	30.9811	29.0382	24.3187	32.4001	29.2274	27.3019	29.7202	31.5161	32.3558	32.6055	29.4068	29.3981	31.5763	31.4021	27.8635	28.9113	30.7807	29.3744	30.513	29.5668	31.5924	36.7984	31.8897	26.2895	32.2827	34.1417	31.4316	31.2341	27.467	31.6727	31.0704	29.4643	31.6538	29.6765	31.9021
72	32.4933	2.40079	32.6566	31.8439	33.9266	35.53	33.7617	34.2881	38.5915	29.6838	32.0935	32.4143	35.4302	34.2387	32.5533	31.2343	26.0565	33.7509	31.1401	28.9877	31.7168	32.9312	34.045	34.0684	30.968	31.2712	33.1416	33.0806	29.8067	30.6695	32.5015	30.8902	31.8293	31.0012	32.938	38.4286	33.6569	27.8953	33.8359	35.3252	32.7639	32.7557	29.258	33.3361	33.1194	31.377	32.7485	31.4804	33.4206
73	34.0092	2.33903	34.0117	33.392	35.2094	36.729	35.2143	35.8265	40.0326	31.2302	33.8138	34.0878	36.7205	35.9093	34.0293	33.279	27.6917	35.0491	32.9627	30.5834	33.6335	34.2743	35.6098	35.4034	31.8009	33.0499	34.5889	34.6169	31.5544	32.3625	34.1991	32.2822	33.1514	32.3198	34.2053	39.9336	35.3574	29.4908	35.2925	36.4622	34.0273	34.2187	30.9408	34.9214	35.0328	33.2141	33.775	33.1079	34.869
74	35.4597	2.27432	35.332	34.8196	36.373	37.863	36.6202	37.2632	41.3798	32.7073	35.4556	35.6403	37.9312	37.4465	35.4186	35.1814	29.2309	36.2965	34.6939	32.1016	35.4712	35.5649	37.063	36.622	34.5351	34.7406	35.9302	36.0234	33.1395	34.0081	35.8837	33.5685	34.4757	33.5515	35.4158	41.3093	36.9958	31.0859	36.6742	37.568	35.2378	35.6204	32.5276	36.4184	36.8218	34.9755	34.736	34.5506	36.2484
75	36.821	2.22567	36.5985	36.1418	37.4427	38.943	37.9843	38.61	42.6354	34.1136	37.0114	37.0718	39.075	38.8357	36.7248	36.949	30.6796	37.4922	36.3364	33.5517	37.2277	36.8151	38.4252	37.7319	35.9994	36.3454	37.1778	37.3003	34.5867	35.6138	37.5538	34.7676	35.7952	34.7158	36.5871	42.5579	38.5746	32.6841	37.9953	38.6536	36.4104	36.9571	34.0319	37.816	38.4898	36.6614	35.6349	35.8096	37.5587
76	38.1084	2.18304	37.8066	37.3742	38.4406	39.975	39.3053	39.8697	43.7965	35.4417	38.4803	38.3915	40.1714	40.0703	37.9515	38.5899	32.0422	38.6297	37.8982	34.939	38.9035	38.0318	39.7136	38.7397	37.3451	37.874	38.3358	38.4407	35.9532	37.176	39.1985	35.8893	37.0948	35.8245	37.7279	43.6807	40.0968	34.2822	39.2774	39.723	37.5604	38.2215	35.4685	39.0991	40.0378	38.2683	36.4711	36.8857	38.7883
77	39.3275	2.14625	38.9546	38.529	39.3854	40.966	40.5824	41.0518	44.8759	36.6827	39.8669	39.6144	41.2418	41.1561	39.103	40.1091	33.3242	39.7025	39.3866	36.2743	40.4998	39.2133	40.9394	39.6502	38.5769	39.3424	39.4114	39.4558	37.3588	38.6851	40.8065	36.937	38.3554	36.8894	38.841	44.6992	41.5668	35.871	40.5439	40.7707	38.6948	39.4112	36.8465	40.2647	41.4699	39.7975	37.2407	37.811	39.9321
78	40.4814	2.11692	40.0373	39.6183	40.2843	41.914	41.8133	42.1694	45.8833	37.8319	41.1773	40.75	42.2929	42.109	40.181	41.5052	34.535	40.7	40.8018	37.5647	42.0177	40.3558	42.1117	40.47	39.7032	40.759	40.4079	40.3583	38.86	40.129	42.3653	37.9121	39.561	37.923	39.9219	45.6352	42.9832	37.4413	41.8063	41.784	39.8157	40.5203	38.1682	41.3214	42.7959	41.245	37.938	38.6233	40.9899
79	41.5694	2.09844	41.0478	40.6558	41.1428	42.818	42.9928	43.2255	46.8262	38.898	42.4188	41.8186	43.3186	42.9523	41.1841	42.7885	35.6775	41.6006	42.1488	38.8136	43.4518	41.452	43.2359	41.214	40.7335	42.0972	41.3248	41.1555	40.3863	41.4935	43.8595	38.8242	40.7029	38.9341	40.9645	46.5072	44.3392	38.9805	43.0637	42.7467	40.921	41.542	39.4365	42.2848	44.0201	42.5961	38.55	39.3617	41.9617
80	42.5886	2.09186	41.9823	41.6486	41.9572	43.672	44.1106	44.217	47.7056	39.8855	43.5973	42.8324	44.304	43.7067	42.1228	43.9533	36.8038	42.3941	43.4124	40.0205	44.7951	42.496	44.316	41.8987	41.6749	43.3275	42.1585	41.8528	41.853	42.7614	45.2706	39.6841	41.7728	39.929	41.9572	47.3277	45.6289	40.4594	44.2984	43.6384	41.9993	42.4766	40.6479	43.17	45.1416	43.8548	39.0764	40.0542	42.8483
81	43.532	2.0955	42.8405	42.5985	42.7203	44.459	45.1523	45.1288	48.5173	40.7989	44.715	43.7932	45.2208	44.3835	42.9909	44.9888	37.9547	43.0672	44.5744	41.1817	46.0334	43.4739	45.3513	42.5345	42.5281	44.4228	42.9004	42.4521	43.2064	43.9128	46.5749	40.5013	42.7604	40.9078	42.8861	48.1062	46.8465	41.862	45.4838	44.4417	43.0341	43.3255	41.784	43.9855	46.1647	45.0191	39.5155	40.7142	43.6503
82	44.3902	2.10695	43.6226	43.4975	43.4199	45.164	46.0972	45.9351	49.2512	41.6503	45.763	44.6977	46.0476	44.9956	43.7716	45.8746	39.0842	43.6119	45.6177	42.2909	47.1519	44.3737	46.3336	43.1222	43.2903	45.3566	43.5393	42.9515	44.4008	44.9276	47.7465	41.2817	43.6555	41.8649	43.7375	48.8513	47.9825	43.1785	46.6	45.1476	44.0102	44.087	42.8315	44.7336	47.0801	46.0835	39.8758	41.34	44.367
83	45.1512	2.12415	44.3259	44.3294	44.0443	45.779	46.9266	46.6142	49.8996	42.4455	46.7257	45.536	46.7709	45.5508	44.4465	46.5843	40.1239	44.0289	46.5243	43.3372	48.1374	45.1766	47.2462	43.6627	43.9493	46.1099	44.0657	43.348	45.4047	45.781	48.7671	42.0265	44.4559	42.7878	44.4986	49.5667	49.0229	44.3872	47.6288	45.7481	44.9131	44.7594	43.7774	45.4045	47.8636	47.0384	40.1728	41.9116	44.9772
84	45.8048	2.14598	44.9493	45.0746	44.5826	46.297	47.6136	47.1506	50.4559	43.2008	47.5754	46.2991	47.3852	46.0509	44.9968	47.1002	41.0245	44.3278	47.2783	44.3036	48.9732	45.8647	48.0694	44.1473	44.4923	46.6663	44.4766	43.6322	46.1997	46.4511	49.6265	42.7347	45.1709	43.6568	45.1627	50.2484	49.9545	45.4586	48.5429	46.236	45.7254	45.3334	44.6077	45.9785	48.4818	47.8685	40.4265	42.4011	45.4781
85	46.3412	2.17082	45.4946	45.7157	45.0277	46.71	48.1465	47.5367	50.9253	43.9149	48.2756	46.9659	47.8888	46.498	45.4043	47.4103	41.7527	44.5277	47.8634	45.1733	49.6409	46.4244	48.7825	44.5722	44.917	47.0556	44.7773	43.792	46.7739	46.9284	50.3146	43.3985	45.8093	44.4486	45.723	50.883	50.7643	46.3632	49.3184	46.614	46.4308	45.809	45.3098	46.4394	48.9089	48.5555	40.6596	42.7952	45.863
86	46.7666	2.19924	45.9659	46.2459	45.3827	47.013	48.5293	47.7883	51.3265	44.5654	48.8229	47.5042	48.289	46.8912	45.665	47.5112	42.292	44.6528	48.2669	45.9298	50.1264	46.8452	49.3701	44.9414	45.2315	47.3876	44.9787	43.8231	47.1278	47.2252	50.8241	44.0096	46.3797	45.141	46.1774	51.4541	51.4486	47.0975	49.9465	46.8935	47.0122	46.1951	45.8767	46.7777	49.1432	49.0821	40.8975	43.0952	46.1386
87	47.0823	2.23	46.3727	46.6663	45.6558	47.213	48.7739	47.9337	51.6769	45.1315	49.2217	47.9099	48.6053	47.2302	45.7902	47.4432	42.6427	44.7322	48.5124	46.5594	50.4172	47.1109	49.8242	45.2664	45.4505	47.7408	45.0988	43.7357	47.2636	47.3612	51.1545	44.5553	46.8927	45.7149	46.5288	51.9417	52.0075	47.6815	50.4269	47.0851	47.4525	46.498	46.3077	46.9898	49.1908	49.4415	41.1593	43.3099	46.3169
88	47.2985	2.26188	46.7359	46.9868	45.8621	47.317	48.9005	48.0125	51.9879	45.5894	49.475	48.1893	48.8613	47.5178	45.8033	47.2407	42.8176	44.8004	48.622	47.0562	50.5103	47.214	50.1393	45.5571	45.5978	48.1046	45.1611	43.5477	47.2361	47.3671	51.3079	45.0222	47.3605	46.1536	46.7948	52.3179	52.438	48.1291	50.7617	47.2	47.759	46.7292	46.61	47.0775	49.0982	49.6405	41.454	43.4525	46.4173
89	47.4317	2.29261	47.07	47.2283	46.0217	47.339	48.9413	48.0657	52.263	45.9029	49.587	48.3531	49.0813	47.7537	45.737	46.9438	42.844	44.886	48.6294	47.42	50.417	47.1583	50.3153	45.825	45.695	48.455	45.1991	43.2844	47.0921	47.2837	51.2909	45.405	47.7922	46.4567	46.996	52.5494	52.7493	48.4408	50.9541	47.258	47.9324	46.9063	46.8024	47.0518	48.9012	49.689	41.792	43.5347	46.4618
90	47.5022	2.31872	47.3842	47.4188	46.1569	47.295	48.9258	48.1242	52.4978	46.0363	49.5699	48.4172	49.2842	47.9355	45.6275	46.5935	42.7518	45.0167	48.5675	47.6561	50.1636	46.9613	50.3619	46.0804	45.7575	48.7785	45.2445	42.9865	46.9014	47.1582	51.122	45.7085	48.1923	46.6376	47.1522	52.6234	52.9474	48.6208	51.0136	47.2808	47.9827	47.0438	46.915	46.9431	48.6405	49.5979	42.1849	43.5743	46.4707
91	47.5312	2.3369	47.6839	47.587	46.2897	47.202	48.879	48.2024	52.6791	45.9831	49.4413	48.4015	49.4792	48.0615	45.5177	46.2328	42.6042	45.2029	48.4615	47.7875	49.7883	46.6512	50.2964	46.3285	45.7999	49.0641	45.3262	42.6923	46.7386	47.038	50.827	45.9498	48.5651	46.7193	47.2853	52.583	53.0276	48.6695	50.9475	47.2791	47.9243	47.148	46.9848	46.7858	48.3594	49.4041	42.6189	43.5991	46.454
92	47.5356	2.34252	47.9699	47.7555	46.4378	47.069	48.8104	48.2935	52.7821	45.7691	49.2285	48.3295	49.6583	48.1241	45.4356	45.8987	42.4594	45.4516	48.3272	47.8582	49.3354	46.2638	50.1445	46.5642	45.8346	49.2967	45.457	42.4386	46.6614	46.9593	50.4376	46.1604	48.9079	46.7287	47.4144	52.3871	52.9798	48.6005	50.7838	47.2576	47.7731	47.2147	47.0426	46.6114	48.0983	49.1338	43.0651	43.6367	46.4069
93	47.5257	2.32868	48.2397	47.9473	46.6144	46.897	48.713	48.3931	52.7688	45.4423	48.9617	48.2291	49.8043	48.1097	45.3971	45.6174	42.375	45.7669	48.1827	47.9208	48.8566	45.8341	49.9417	46.7734	45.865	49.4662	45.6322	42.2544	46.7055	46.9418	49.997	46.3842	49.214	46.7002	47.5557	51.8162	52.7813	48.4433	50.5553	47.2221	47.5478	47.2363	47.0976	46.4437	47.8731	48.8149	43.4884	43.7035	46.3289
94	47.514	2.30262	48.4844	48.1885	46.8324	46.697	48.5751	48.5093	52.6265	45.0659	48.6736	48.118	49.9088	48.0201	45.4056	45.3938	42.4105	46.1436	48.0619	48.0297	48.4302	45.3995	49.7344	46.9363	45.8918	49.5623	45.8288	42.1526	46.8836	46.981	49.5622	46.663	49.4713	46.6693	47.7233	51.2392	52.4029	48.2436	50.3065	47.1786	47.2701	47.2145	47.1452	46.2925	47.6621	48.4743	43.8632	43.7904	46.212
95	47.5119	2.26737	48.6904	48.5083	47.1038	46.493	48.3945	48.6612	52.3528	44.7113	48.4088	48.0112	49.9812	47.8961	45.4564	45.2115	42.6238	46.5587	48.0122	48.2241	48.1663	45.0082	49.5784	47.0282	45.9268	49.5808	46.0122	42.1292	47.1756	47.063	49.2115	47.018	49.6661	46.6682	47.9288	50.6054	51.8364	48.0622	50.1102	47.1358	46.9733	47.1526	47.1595	46.1664	47.447	48.1579	44.1806	43.878	46.0558
96	47.5475	2.23329	48.8541	48.9307	47.4415	46.353	48.1875	48.8732	51.9851	44.4359	48.2241	47.9441	50.0559	47.8282	45.5385	45.0366	43.0498	46.9842	48.1014	48.5055	48.1623	44.7273	49.5377	47.0296	45.9935	49.5415	46.1613	42.1828	47.5671	47.1862	49.0438	47.4381	49.7974	46.7314	48.1999	50.0428	51.1331	47.9702	50.0595	47.1369	46.7165	47.0729	47.124	46.0868	47.2777	47.9428	44.4547	43.9514	45.8747
97	47.6648	2.21254	48.9956	49.448	47.8581	46.354	47.995	49.169	51.603	44.2657	48.1806	47.9898	50.1895	47.933	45.6352	44.8478	43.6578	47.4198	48.4015	48.8309	48.4311	44.6434	49.6786	46.9446	46.1386	49.5121	46.2952	42.3365	48.0468	47.3774	49.1405	47.8826	49.816	46.8936	48.5813	49.7085	50.4264	48.0171	50.2094	47.2654	46.5965	47.0301	47.0626	46.1046	47.2879	47.9086	44.7238	44.0265	45.7047
98	47.9078	2.21664	49.1595	50.011	48.352	46.524	47.8839	49.5512	51.3315	44.1838	48.3143	48.2175	50.4287	48.2782	45.7435	44.679	44.3227	47.9047	48.9303	49.124	48.8627	44.806	50.0293	46.8163	46.4322	49.616	46.4818	42.6396	48.6083	47.6898	49.4977	48.2899	49.9824	47.1795	49.1009	49.7072	49.9189	48.1829	50.5198	47.5935	46.7209	47.1114	47.0506	46.3063	47.6305	48.0821	45.0538	44.1628	45.608
99	48.2776	2.23931	49.3957	50.5354	48.8909	46.802	47.9115	49.9824	51.2848	44.1343	48.5988	48.6386	50.7621	48.8067	45.8902	44.6195	44.874	48.4953	49.6032	49.3029	49.2801	45.1583	50.5339	46.7174	46.9363	49.9782	46.7988	43.1376	49.2271	48.1667	49.9965	48.59	50.1141	47.5635	49.7111	49.9947	49.7655	48.3719	50.8707	48.1207	47.1278	47.3851	47.1922	46.7686	48.3368	48.3981	45.5256	44.459	45.6447
100	48.717	2.26342	49.72	50.932	49.394	47.069	48.084	50.382	51.466	44.053	48.938	49.183	51.096	49.357	46.112	44.762	45.194	49.236	50.248	49.31	49.533	45.547	51.062	46.726	47.64	50.606	47.262	43.818	49.841	48.784	50.45	48.735	50.296	47.967	50.287	50.387	49.931	48.467	51.123	48.744	47.717	47.821	47.553	47.476	49.237	48.741	46.174	44.984	45.813
all values Left	mean	std	steps
1	-4.90616	2.40922	-2.612	-7.295	-4.464	-3.339	-6.277	-7.941	-2.574	-6.612	-4.476	-6.707	-4.874	-3.631	-3.872	-7.475	-7.59	-6.35	-7.374	-5.293	-3.096	-5.924	-2.349	-6.68	-5.24	-6.226	-5.364	-4.423	-4.398	-8.747	-7.238	-6.391	-1.968	-5.499	-3.117	-4.956	-9.378	0.929	-6.634	-4.02	-4.139	-4.714	-6.564	-6.463	-2.707	-5.613	-3.208	-8.085	-8.313
2	-4.96086	2.28586	-2.86521	-7.33839	-4.52852	-2.48697	-6.21742	-7.99133	-2.59809	-6.81026	-3.73961	-6.49728	-5.08333	-4.27011	-3.90195	-7.16915	-7.89967	-6.78052	-7.28148	-4.96776	-3.36442	-5.82948	-2.47442	-6.3283	-5.26784	-6.38503	-5.33251	-4.28861	-4.71282	-8.91482	-7.29835	-6.077	-2.14079	-5.42382	-3.30258	-4.78718	-9.35519	0.299152	-6.65774	-3.77219	-3.67205	-4.80814	-6.61004	-5.99956	-2.92478	-5.5207	-3.50323	-8.1889	-8.19744
3	-4.7593	2.22183	-2.89839	-7.09112	-4.32803	-1.38192	-5.99007	-7.77455	-3.04807	-6.77156	-2.69039	-5.98514	-4.99467	-4.54544	-3.74538	-6.59481	-7.94611	-6.95682	-6.86736	-4.43848	-3.3642	-5.38476	-2.30327	-5.68697	-5.01547	-6.38857	-5.1289	-3.88165	-4.79991	-8.93736	-7.15103	-5.52909	-1.98834	-5.13315	-3.15324	-4.3604	-9.11139	-0.000393939	-6.38099	-3.18679	-2.90138	-4.59178	-6.42228	-5.36578	-2.983	-5.18716	-3.5563	-8.10544	-7.823
4	-4.3281	2.22859	-2.71909	-6.603	-3.88409	-0.177212	-5.58142	-7.33636	-2.99155	-6.5347	-1.41018	-5.23964	-4.70167	-4.53	-3.42939	-5.84855	-7.71433	-6.90194	-6.21309	-3.71736	-3.13806	-4.60682	-1.86255	-4.79542	-4.50824	-6.20721	-4.75482	-3.18627	-4.67755	-8.80536	-6.77555	-4.77327	-1.591	-4.62473	-2.71618	-3.73752	-8.66258	-0.0256364	-5.88579	-2.33182	-1.88564	-4.08279	-6.03545	-4.63233	-2.942	-4.60136	-3.405	-7.84879	-7.24067
5	-3.69498	2.29155	-2.32915	-5.91015	-3.21464	1.05014	-4.96025	-6.68288	-2.74161	-6.08027	0.0560808	-4.32669	-4.30789	-4.26378	-2.93685	-5.01113	-7.20078	-6.60562	-5.37927	-2.81942	-2.72846	-3.53348	-1.18897	-3.71151	-3.76992	-5.8026	-4.18693	-2.23351	-4.33476	-8.50827	-6.18105	-3.83215	-1.00563	-3.90667	-2.04646	-2.93302	-8.02108	0.190727	-5.24076	-1.27914	-0.677657	-3.31956	-5.44811	-3.80678	-2.81778	-3.7686	-3.08019	-7.41521	-6.45844
6	-2.8666	2.39023	-1.74748	-5.04212	-2.3317	2.30802	-4.09519	-5.80091	-2.27396	-5.36236	1.70305	-3.28424	-3.87956	-3.72489	-2.22522	-4.11124	-6.41911	-6.05355	-4.40836	-1.76618	-2.15852	-2.21561	-0.323273	-2.49591	-2.81013	-5.1469	-3.40359	-1.10149	-3.74927	-8.04009	-5.40252	-2.71064	-0.247343	-2.98012	-1.1854	-1.92676	-7.18337	0.646182	-4.47648	-0.075	0.693859	-2.36178	-4.6437	-2.84511	-2.58222	-2.69022	-2.57506	-6.80224	-5.43956
7	-1.83427	2.50413	-1.07755	-4.02518	-1.23891	3.65855	-2.95867	-4.68609	-1.56042	-4.33594	3.55145	-2.11779	-3.408	-2.87267	-1.24294	-3.12191	-5.404	-5.25136	-3.31327	-0.576364	-1.41382	-0.692818	0.709273	-1.18736	-1.62382	-4.234	-2.39915	0.136576	-2.90555	-7.37464	-4.44333	-1.39645	0.716152	-1.83018	-0.155545	-0.683303	-6.13182	1.35745	-3.5753	1.26961	2.21027	-1.25624	-3.61015	-1.67533	-2.18867	-1.35755	-1.85276	-6.00479	-4.128
8	-0.58904	2.62963	-0.390909	-2.87358	0.0717273	5.18432	-1.5463	-3.34403	-0.579111	-2.97249	5.62025	-0.80596	-2.82833	-1.68267	0.0461616	-1.97412	-4.19322	-4.21701	-2.07379	0.737758	-0.456525	1.00624	1.90982	0.209061	-0.194939	-3.07455	-1.18708	1.44741	-1.79248	-6.46927	-3.27605	0.131242	1.93844	-0.427394	1.04789	0.835061	-4.84454	2.347	-2.48491	2.77299	3.85747	-0.0134242	-2.3494	-0.234	-1.58667	0.231343	-0.876253	-5.02505	-2.482
9	0.910643	2.74149	0.404727	-1.58982	1.61973	6.9537	0.125253	-1.77418	0.682303	-1.26271	7.91835	0.684788	-2.049	-0.162	1.65145	-0.571949	-2.79967	-2.96519	-0.648182	2.17691	0.761273	2.864	3.30382	1.7167	1.49261	-1.67187	0.211606	2.83998	-0.395697	-5.27509	-1.86195	1.88818	3.46418	1.2543	2.44526	2.64706	-3.30409	3.63242	-1.15596	4.47208	5.63259	1.40392	-0.873384	1.502	-0.739333	2.06829	0.38096	-3.86101	-0.493111
10	2.65364	2.86173	1.43845	-0.159545	3.42309	8.99818	2.03736	0.0584545	2.23582	0.78	10.4353	2.38145	-0.999	1.684	3.55664	1.15591	-1.206	-1.50155	1.00073	3.76127	2.28127	4.87418	4.91882	3.376	3.44791	-0.027	1.78555	4.36082	1.32445	-3.75191	-0.166273	3.87127	5.29318	3.22309	4.06018	4.74364	-1.50945	5.21727	0.439455	6.40382	7.53809	3.04964	0.802273	3.514	0.374	4.13682	1.93255	-2.50164	1.807
11	4.64401	2.97959	2.78406	1.45167	5.47812	11.2977	4.17639	2.15573	4.0856	3.11065	13.1343	4.2959	0.386444	3.88589	5.72302	3.20451	0.651889	0.17097	2.90833	5.5123	4.129	7.02709	6.76639	5.22992	5.66301	1.85114	3.53903	6.06428	3.3713	-1.87864	1.80966	6.0543	7.37452	5.46248	5.91073	7.08632	0.517758	7.08045	2.31351	8.57545	9.57163	4.93464	2.65333	5.78111	1.793	6.40368	3.77709	-0.932182	4.37356
12	6.85413	3.08713	4.464	3.27133	7.757	13.7869	6.52089	4.511	6.21656	5.69311	15.952	6.42189	2.08444	6.349	8.09944	5.54689	2.78056	2.04522	5.07967	7.43367	6.30033	9.29833	8.83233	7.29022	8.10433	3.95478	5.48111	7.98211	5.735	0.339	4.036	8.39633	9.63056	7.93133	7.99122	9.61244	2.733	9.17533	4.46067	10.9514	11.714	7.04033	4.65389	8.22778	3.507	8.82467	5.89211	0.864667	7.09533
13	9.23856	3.1703	6.45882	5.30482	10.2121	16.3793	9.02382	7.10927	8.59324	8.47118	18.8067	8.73564	4.069	8.97867	10.6266	8.12679	5.17733	4.10033	7.48527	9.50355	8.75445	11.6526	11.0795	9.53394	10.7154	6.23858	7.60594	10.1059	8.36827	2.88318	6.47312	10.8404	11.9849	10.5627	10.2626	12.244	5.07736	11.4432	6.84358	13.471	13.9326	9.32227	6.78491	10.7993	5.512	11.3461	8.23118	2.89945	9.88167
14	11.7379	3.21834	8.72203	7.53479	12.7783	18.9824	11.6129	9.90709	11.1722	11.3597	21.6123	11.1783	6.30144	11.6878	13.2391	10.8695	7.80844	6.2998	10.0539	11.6823	11.4223	14.0516	13.4561	11.9216	13.4236	8.66162	9.89272	12.4021	11.191	5.655	9.05008	13.3218	14.3671	13.2684	12.6618	14.9098	7.48998	13.8241	9.40719	16.0651	16.1868	11.7218	9.03379	13.43	7.776	13.9217	10.7253	5.16842	12.6366
15	14.2833	3.22449	11.1809	9.92455	15.3809	21.5137	14.2164	12.8333	13.8959	14.2695	24.2947	13.6681	8.71533	14.3939	15.8662	13.687	10.6096	8.59255	12.6852	13.9202	14.1906	16.4629	15.8984	14.3892	16.1251	11.1714	12.2903	14.806	14.1077	8.53827	11.6866	15.779	16.7107	15.9555	15.1178	17.5522	9.90531	16.2599	12.0679	18.6486	18.4234	14.1695	11.3678	16.0478	10.2454	16.4995	13.2868	7.64846	15.2804
16	16.8061	3.18763	13.7515	12.4236	17.9503	23.9071	16.7699	15.7955	16.6918	17.1267	26.7982	16.1568	11.23	17.0337	18.4432	16.49	13.5007	10.9238	15.2827	16.1695	16.9571	18.8585	18.3328	16.8479	18.7628	13.7161	14.7379	17.2485	17.0291	11.4023	14.3354	18.1599	18.9598	18.544	17.5562	20.131	12.2634	18.6999	14.7435	21.1466	20.5897	16.5961	13.747	18.588	12.853	19.0317	15.8246	10.2823	17.7587
17	19.2511	3.11543	16.3536	14.9731	20.4323	26.1247	19.2274	18.7053	19.4863	19.8644	29.0852	18.6043	13.7786	19.5676	20.9234	19.1876	16.3993	13.2409	17.7873	18.3907	19.6421	21.2108	20.6902	19.2578	21.3184	16.2537	17.1755	19.6641	19.8683	14.1431	16.9323	20.4382	21.076	20.9795	19.9142	22.6248	14.5161	21.1092	17.3678	23.4927	22.6528	18.9422	16.1293	21.0081	15.5269	21.4721	18.2773	12.9702	20.0376
18	21.5831	3.01978	18.9167	17.5098	22.7902	28.1527	21.5628	21.4886	22.218	22.4489	31.1416	20.9689	16.3112	21.9711	23.2863	21.7261	19.2393	15.4994	20.1559	20.5471	22.1935	23.4961	22.9208	21.6501	23.7554	18.7479	19.5549	21.9996	22.533	16.7204	19.4236	22.6027	23.0471	23.2276	22.1492	25.0226	16.6342	23.4537	19.89	25.645	24.5957	21.1709	18.4688	23.293	18.2044	23.7918	20.6116	15.6215	22.1078
19	23.7848	2.9123	21.3818	19.9802	25.0015	29.9888	23.7587	24.1005	24.8367	24.8713	32.9748	23.2178	18.784	24.233	25.5286	24.0816	21.979	17.6658	22.3662	22.6105	24.5834	25.7016	24.9941	24.0202	26.0355	21.1652	21.8547	24.2205	24.9827	19.1844	21.7784	24.6465	24.8699	25.2736	24.2388	27.3165	18.6115	25.7085	22.2746	27.5866	26.4074	23.2635	20.7258	25.442	20.833	25.9764	22.8048	18.1648	23.987
20	25.8503	2.80465	23.7171	22.3453	27.0561	31.6466	25.8132	26.5276	27.3036	27.1372	34.5944	25.3491	21.1579	26.3318	27.6598	26.2473	24.5756	19.7184	24.4149	24.5669	26.8057	27.8222	26.8981	26.3092	28.1395	23.4748	24.0665	26.3093	27.2361	21.5778	23.9823	26.5759	26.5518	27.1207	26.1736	29.5007	20.4632	27.8584	24.504	29.3249	28.0875	25.2191	22.8761	27.4518	23.3601	28.0143	24.847	20.5538	25.6977
21	27.784	2.70466	25.9098	24.5815	28.9516	33.149	27.734	28.7551	29.5943	29.2623	35.9957	27.3864	23.4266	28.2847	29.6915	28.2335	27.0233	21.6496	26.3127	26.413	28.871	29.8576	28.6375	28.4704	30.0576	25.664	26.1845	28.2632	29.3098	23.872	26.0401	28.4076	28.1047	28.7858	27.9517	31.5735	22.207	29.8956	26.5761	30.8839	29.6466	27.0471	24.9089	29.3522	25.7681	29.8976	26.7395	22.7673	27.2992
22	29.5938	2.61663	27.9612	26.6723	30.6874	34.5223	29.5299	30.7885	31.6969	31.2652	37.2038	29.3414	25.5837	30.102	31.6273	30.0617	29.3177	23.4646	28.071	28.1514	30.7964	31.8111	30.2287	30.4782	31.793	27.7229	28.204	30.0803	31.22	26.0345	27.9735	30.1612	29.5296	30.2926	29.5766	33.5367	23.8678	31.8043	28.5013	32.2978	31.0998	28.7676	26.8246	31.1613	28.0507	31.6208	28.4951	24.8073	28.8257
23	31.294	2.54173	29.8807	28.613	32.2663	35.7964	31.2144	32.6493	33.6194	33.1554	38.2816	31.2143	27.6283	31.79	33.4639	31.7569	31.459	25.1749	29.7173	29.7923	32.5964	33.688	31.6987	32.3391	33.362	29.6613	30.1237	31.7608	32.9737	28.049	29.8086	31.8623	30.8732	31.6683	31.0653	35.3868	25.4724	33.5783	30.295	33.6044	32.464	30.4047	28.6273	32.8911	30.2127	33.1787	30.1373	26.6902	30.3054
24	32.8917	2.48103	31.6777	30.41	33.696	36.9925	32.8008	34.3637	35.3672	34.9289	39.2563	33.0074	29.5628	33.3544	35.1902	33.3386	33.4546	26.788	31.2687	31.3494	34.2831	35.4886	33.0771	34.0606	34.7879	30.968	31.9451	33.313	34.5747	29.8851	31.565	33.5343	32.2006	32.9426	32.4453	37.1176	27.0432	35.2446	31.9663	34.8373	33.7566	31.973	30.3219	34.5406	32.2554	34.5632	31.6874	28.4316	31.7554
25	34.4014	2.42794	33.3609	32.0709	34.9881	38.1248	34.3073	35.9537	36.9513	36.59	40.1412	34.7224	31.3883	34.8033	36.7911	34.8155	35.313	28.3098	32.7429	32.8342	35.8697	37.211	34.3885	35.6531	36.0879	32.2636	33.6775	34.7483	36.0364	31.5544	33.2641	35.1917	33.537	34.1403	33.742	38.7266	28.5969	36.8352	33.5197	36.0144	34.9912	33.4772	31.9182	36.0997	34.179	35.7762	33.1607	30.0448	33.173
26	35.8414	2.37125	34.9373	33.602	36.1602	39.2036	35.7557	37.4335	38.3866	38.1603	40.9569	36.3498	33.1039	36.1508	38.2507	36.203	37.0413	29.7452	34.1549	34.2523	37.3728	38.8557	35.6507	37.1307	37.2691	34.7432	35.3222	36.0772	37.3561	33.0735	34.9192	36.8364	34.873	35.2762	34.9741	40.2073	30.1466	38.3804	34.9707	37.1518	36.1818	34.9201	33.4269	37.5564	35.9828	36.8261	34.5674	31.5671	34.5444
27	37.1967	2.32412	36.4169	35.0144	37.2358	40.2353	37.1603	38.812	39.6908	39.6384	41.726	37.8812	34.7059	37.4106	39.5575	37.5039	38.6476	31.0972	35.5092	35.6133	38.8039	40.4238	36.8747	38.5147	38.3366	36.1922	36.88	37.3095	38.5272	34.4644	36.5307	38.4619	36.1994	36.3618	36.1602	41.5517	31.6981	39.9033	36.342	38.2636	37.3455	36.2988	34.8604	38.9007	37.6703	37.7283	35.9145	33.0575	35.8667
28	38.4825	2.28008	37.8139	36.3236	38.2385	41.2245	38.521	40.1033	40.8815	41.0213	42.4606	39.3252	36.189	38.595	40.7109	38.723	40.136	32.3718	36.8043	36.926	40.1737	41.9163	38.0667	39.8232	39.3015	37.5233	38.3693	38.4575	39.5679	35.7736	38.0907	40.0581	37.4998	37.4102	37.3125	42.7705	33.2518	41.4136	37.6508	39.359	38.4931	37.6099	36.2362	40.124	39.242	38.5209	37.1996	34.5338	37.143
29	39.7018	2.23897	39.1424	37.5448	39.186	42.1697	39.8382	41.3157	41.9796	42.3102	43.1669	40.688	37.5472	39.7151	41.7221	39.8633	41.5052	33.5751	38.0367	38.1962	41.4854	43.3284	39.2246	41.0675	40.1694	38.741	39.8041	39.5248	40.4892	37.1051	39.5884	41.6137	38.7555	38.4315	38.4378	43.873	34.8026	42.9106	38.9161	40.4348	39.6264	38.8502	37.5567	41.2202	40.691	39.2402	38.4132	35.968	38.3646
30	40.857	2.20238	40.4137	38.6898	40.0868	43.0682	41.1078	42.46	43.0046	43.5086	43.8494	41.9766	38.803	40.8027	42.6066	40.9277	42.767	34.7151	39.2007	39.4251	42.7421	44.6536	40.3448	42.2569	40.9522	39.8544	41.1828	40.5131	41.2987	38.5236	41.0088	43.1154	39.9524	39.4343	39.5311	44.8765	36.342	44.3794	40.1613	41.4795	40.7453	40.0132	38.8245	42.2169	42.0332	39.9141	39.5429	37.3226	39.529
31	41.9468	2.17192	41.6362	39.7709	40.9475	43.9105	42.328	43.5385	43.9711	44.623	44.5027	43.1984	39.972	41.8707	43.3945	41.9223	43.9143	35.8021	40.2868	40.6108	43.943	45.8825	41.4205	43.3971	41.6685	40.8707	42.4792	41.4215	42.0021	39.9818	42.3352	44.5473	41.0818	40.422	40.5886	45.8009	37.8623	45.7955	41.4012	42.4764	41.8387	41.09	40.0395	43.1307	43.2787	40.5561	40.592	38.5733	40.631
32	42.9656	2.14691	42.8142	40.802	41.7661	44.6798	43.4914	44.5452	44.8858	45.6569	45.1145	44.3568	41.068	42.916	44.1015	42.8406	44.937	36.8784	41.2806	41.7483	45.0862	46.9998	42.4459	44.4917	42.3315	41.7943	43.6627	42.2462	42.6003	41.4082	43.5474	45.8902	42.1346	41.392	41.6007	46.6634	39.3458	47.1292	42.6373	43.4057	42.8903	42.0726	41.1932	43.9709	44.4318	41.1678	41.5596	39.7001	41.6617
33	43.9052	2.12575	43.9438	41.7889	42.5374	45.3628	44.5852	45.4593	45.7467	46.6216	45.6745	45.4466	42.1036	43.926	44.7378	43.6651	45.8159	37.976	42.1643	42.8303	46.1655	47.992	43.4107	45.5392	42.9451	42.635	44.7062	42.9778	43.0912	42.7504	44.6241	47.1195	43.0997	42.3363	42.5537	47.476	40.7676	48.3518	43.8576	44.2471	43.8838	42.9637	42.2714	44.7403	45.494	41.7341	42.4481	40.6774	42.605
34	44.7535	2.10759	45.016	42.733	43.25	45.9517	45.5917	46.251	46.547	47.5213	46.1703	46.4527	43.0867	44.88	45.3157	44.3783	46.5257	39.054	42.921	43.842	47.1713	48.844	44.303	46.529	43.5093	43.3847	45.5863	43.6053	43.471	43.964	45.541	48.211	43.9683	43.238	43.4333	48.248	42.1163	49.442	45.041	44.9893	44.8047	43.767	43.2597	45.4283	46.4613	42.2333	43.257	41.4757	43.449
35	45.4963	2.09233	46.0114	43.6212	43.8896	46.4388	46.4893	46.8858	47.2788	48.3542	46.5818	47.3525	44.0184	45.754	45.8381	44.9607	47.0488	40.0517	43.5215	44.7622	48.0942	49.5325	45.1015	47.4427	44.0196	44.0293	46.2845	44.1196	43.7133	44.9982	46.2774	49.1442	44.7436	44.0731	44.2268	48.988	43.3808	50.3753	46.1672	45.6241	45.6354	44.4802	44.1445	46.0139	47.3212	42.6511	43.9868	42.0639	44.1864
36	46.1233	2.08129	46.9154	44.4382	44.4479	46.8171	47.2576	47.3611	47.9275	49.1096	46.8923	48.1116	44.8944	46.5284	46.3066	45.3913	47.3777	40.9249	43.9803	45.5775	48.9277	50.0484	45.791	48.2593	44.4705	44.5571	46.7862	44.5186	43.8187	45.8458	46.8213	49.9172	45.4355	44.818	44.9247	49.6982	44.5393	51.1505	47.2187	46.146	46.3589	45.1001	44.913	46.4797	48.0488	42.9807	44.6319	42.4253	44.8044
37	46.6325	2.07781	47.701	45.1675	44.9141	47.0857	47.8784	47.6817	48.4726	49.7794	47.1039	48.7134	45.704	47.194	46.7221	45.665	47.516	41.6431	44.3072	46.2709	49.6688	50.3781	46.3579	48.9568	44.8618	44.9673	47.1399	44.808	43.7902	46.4933	47.1746	50.5212	46.052	45.4532	45.5213	50.3736	45.5638	51.7562	48.173	46.5559	46.9591	45.6241	45.5537	46.816	48.611	43.2255	45.1814	42.5517	45.293
38	47.0239	2.08488	48.343	45.7936	45.2906	47.2519	48.3455	47.8761	48.894	50.3599	47.2352	49.1599	46.431	47.7371	47.0852	45.7937	47.4698	42.1898	44.5231	46.8326	50.3131	50.5163	46.7935	49.5212	45.2038	45.2687	47.4669	44.9993	43.6457	46.9373	47.3535	50.9516	46.6034	45.9605	46.0128	50.9992	46.4275	52.1851	49.0023	46.8612	47.4238	46.0547	46.0633	47.0078	48.9713	43.3965	45.6254	42.4462	45.6366
39	47.3026	2.1045	48.8228	46.3088	45.5831	47.3254	48.6648	47.983	49.1812	50.8537	47.3125	49.4461	47.0601	48.1704	47.3969	45.803	47.288	42.563	44.6557	47.2608	50.8501	50.4697	47.0813	49.9456	45.5052	45.4764	47.8246	45.108	43.4095	47.1877	47.3796	51.2111	47.1003	46.3279	46.4034	51.5533	47.1304	52.4347	49.6823	47.0677	47.7441	46.397	46.4343	47.0744	49.1549	43.5019	45.9627	42.1294	45.8508
40	47.4845	2.1361	49.1349	46.7151	45.8051	47.3217	48.8508	48.0466	49.3348	51.2674	47.3694	49.5826	47.5703	48.512	47.6572	45.7249	47.0087	42.7723	44.7381	47.5577	51.2799	50.2606	47.2129	50.2243	45.7808	45.6158	48.1835	45.1653	43.115	47.2652	47.3046	51.3073	47.5569	46.5655	46.7027	52.0166	47.6921	52.5066	50.2181	47.192	47.9272	46.6528	46.6859	47.0313	49.181	43.5571	46.2002	41.639	45.9537
41	47.5882	2.17504	49.2811	47.0239	45.9743	47.2574	48.9322	48.1033	49.3595	51.6267	47.4346	49.5835	47.9528	48.7858	47.8646	45.6107	46.6713	42.8386	44.8108	47.7354	51.5968	49.9219	47.189	50.3571	46.0421	45.7062	48.5245	45.2036	42.8033	47.2021	47.1782	51.2483	47.9775	46.6915	46.9282	52.364	48.1261	52.4095	50.6117	47.255	47.9842	46.8471	46.8423	46.9078	49.0772	43.5849	46.3507	41.0335	45.9723
42	47.6347	2.2139	49.2727	47.2571	46.1131	47.1469	48.9402	48.1779	49.275	51.9456	47.5212	49.4655	48.2139	49.0163	48.0174	45.5008	46.3163	42.7915	44.9106	47.8288	51.7893	49.4959	47.0244	50.3574	46.296	45.7635	48.8382	45.2524	42.5166	47.0457	47.052	51.0488	48.3677	46.7323	47.0995	52.5684	48.4332	52.1548	50.8666	47.2802	47.9299	46.9978	46.936	46.74	48.8778	43.6116	46.4331	40.3927	45.939
43	47.6445	2.24476	49.1251	47.4434	46.2425	46.996	48.9051	48.2701	49.1223	52.2275	47.6302	49.2566	48.3643	49.225	48.1125	45.4238	45.981	42.6706	45.0609	47.8889	51.8521	49.0274	46.7431	50.2508	46.5383	45.8048	49.112	45.3392	42.2984	46.8619	46.9651	50.734	48.7307	46.7177	47.2382	52.6133	48.6157	51.7546	50.9879	47.2799	47.7805	47.1133	47.0009	46.5613	48.6207	43.6575	46.4672	39.8006	45.8797
44	47.6353	2.26424	48.8572	47.6103	46.3822	46.8101	48.846	48.3716	48.9437	52.4696	47.7545	48.9888	48.4198	49.4244	48.1339	45.3948	45.6896	42.5253	45.2742	47.9695	51.7803	48.5798	46.3789	50.0686	46.7549	45.839	49.3321	45.4752	42.1699	46.7155	46.9407	50.3366	49.0596	46.6842	47.366	52.583	48.673	51.233	50.9884	47.2587	47.5551	47.1935	47.0567	46.3929	48.3469	43.7281	46.4703	39.3129	45.8094
45	47.6142	2.26771	48.4897	47.7803	46.5457	46.6063	48.7622	48.4877	48.7794	52.659	47.8878	48.6958	48.3993	49.6124	48.0717	45.4153	45.4518	42.4063	45.558	48.119	51.5777	48.2487	45.9653	49.8536	46.9254	45.8687	49.4884	45.654	42.1273	46.655	46.9766	49.8997	49.346	46.6657	47.4998	52.2752	48.6167	50.6383	50.8833	47.2229	47.2757	47.2327	47.1108	46.2436	48.0938	43.8136	46.4496	38.9507	45.7346
46	47.6029	2.25649	48.0425	47.9768	46.7454	46.4294	48.6415	48.6388	48.6702	52.7739	48.0351	48.4232	48.326	49.773	47.9514	45.4793	45.263	42.365	45.9155	48.3586	51.2648	48.1371	45.5365	49.6595	47.0245	45.8956	49.5712	45.8511	42.1661	46.7171	47.0576	49.4807	49.5752	46.6948	47.6567	51.7172	48.4722	50.0627	50.6954	47.1786	46.9761	47.228	47.1527	46.124	47.875	43.8952	46.4024	38.6998	45.651
47	47.6129	2.24081	47.5422	48.2262	46.9935	46.3535	48.4758	48.8511	48.6602	52.78	48.2176	48.2301	48.2261	49.8881	47.8449	45.5727	45.0951	42.4546	46.3348	48.6661	50.8888	48.2934	45.1344	49.5499	47.0305	45.9329	49.5782	46.0313	42.3055	46.8907	47.1811	49.1585	49.7382	46.8066	47.8473	51.1216	48.2803	49.6488	50.4573	47.135	46.7165	47.1781	47.1575	46.0742	47.6698	43.9633	46.326	38.5161	45.5457
48	47.6742	2.2223	47.0336	48.5582	47.302	46.4347	48.2744	49.151	48.7955	52.6478	48.47	48.1808	48.117	49.9657	47.8652	45.6775	44.9138	42.7235	46.7833	48.9792	50.5285	48.659	44.8166	49.5941	46.9466	46.0053	49.5333	46.1765	42.5955	47.1692	47.3734	49.0296	49.816	47.0312	48.0912	50.4862	48.0953	49.5412	50.2188	47.1376	46.5957	47.097	47.1135	46.1664	47.4598	44.0383	46.2133	38.3528	45.4212
49	47.8256	2.2093	46.5846	48.9953	47.6833	46.6588	48.0697	49.5437	49.0965	52.3806	48.8282	48.3143	48.012	50.0357	48.1082	45.8047	44.7343	43.1916	47.2362	49.2169	50.2732	49.0851	44.6599	49.8449	46.8163	46.1633	49.5098	46.3101	43.0885	47.5397	47.6898	49.1652	49.8928	47.3688	48.4297	49.9461	47.9821	49.7641	50.0599	47.2746	46.7242	47.0348	47.052	46.4973	47.2873	44.1804	46.0638	38.2083	45.3017
50	48.0915	2.20958	46.2871	49.5247	48.1422	46.9342	47.9212	49.9905	49.5319	52.0138	49.2932	48.6046	47.9449	50.1523	48.5684	45.9938	44.631	43.8098	47.7243	49.309	50.1626	49.413	44.7282	50.2874	46.7156	46.4785	49.6347	46.5044	43.7792	47.9919	48.1761	49.5475	50.0549	47.7651	48.9	49.6606	47.9939	50.1817	50.0689	47.6212	47.1403	47.0745	47.0517	47.1038	47.2733	44.483	45.8899	38.1401	45.2394
51	48.4588	2.21872	46.2226	50.0908	48.6594	47.1392	47.8949	50.3973	50.003	51.6263	49.8064	48.9483	47.9849	50.3696	49.1182	46.2834	44.6971	44.4438	48.3093	49.2204	50.1298	49.5443	45.0058	50.8185	46.732	47.019	50.036	46.8417	44.5591	48.5199	48.8087	50.0476	50.212	48.1277	49.483	49.7302	48.1284	50.5792	50.2826	48.1759	47.7396	47.2974	47.2219	47.8966	47.5639	45.0095	45.7234	38.2343	45.3083
52	48.8603	2.22546	46.3968	50.5984	49.1749	47.1792	48.017	50.6503	50.21	51.3436	50.2687	49.2065	48.1993	50.6887	49.5825	46.6924	44.9633	44.9347	49.0478	48.9576	50.0588	49.4552	45.3784	51.29	46.9037	47.7489	50.6887	47.3198	45.227	49.1046	49.4578	50.4702	50.4054	48.3706	50.0762	50.0636	48.3118	50.7735	50.6218	48.8082	48.3275	47.6992	47.6108	48.6903	48.205	45.6902	45.6188	38.54	45.5583
53	49.2035	2.22775	46.6974	50.9618	49.603	47.0154	48.2383	50.6866	50.4279	51.2847	50.5827	49.278	48.6016	51.0289	49.8244	47.1791	45.3292	45.1986	49.9417	48.5574	49.8545	49.1716	45.6904	51.5776	47.1685	48.5219	51.4088	47.817	45.6247	49.6948	49.9672	50.6682	50.5593	48.443	50.5482	50.4411	48.4367	50.696	50.9474	49.3445	48.7432	48.1639	48.1256	49.2931	49.0586	46.3394	45.6326	39.0058	45.9519
54	49.3982	2.23292	46.9672	51.1322	49.8643	46.6581	48.4458	50.4873	50.4396	51.4587	50.6846	49.121	49.1284	51.264	49.7796	47.6177	45.6237	45.2161	50.8868	48.0653	49.4498	48.7416	45.816	51.6185	47.4013	49.1652	51.9926	48.1773	45.6735	50.2165	50.222	50.5918	50.58	48.3303	50.8038	50.6691	48.4176	50.3619	51.1374	49.651	48.9032	48.5229	48.5989	49.5822	49.8814	46.7805	45.7721	39.4842	46.365
55	49.3829	2.25448	47.0747	51.1017	49.9022	46.1419	48.5172	50.0704	50.079	51.7302	50.5502	48.749	49.657	51.291	49.4528	47.8349	45.696	45.0077	51.676	47.5185	48.8255	48.2093	45.6954	51.4113	47.4749	49.5541	52.295	48.2842	45.3813	50.5909	50.1783	50.2654	50.4032	48.0503	50.7948	50.6265	48.2151	49.832	51.1231	49.6624	48.8035	48.6161	48.8856	49.533	50.466	46.9002	45.9668	39.8125	46.651
56	49.1394	2.29561	46.9563	50.8883	49.688	45.5043	48.3719	49.4793	49.4929	51.8922	50.1851	48.2047	50.0292	51.0343	48.9008	47.7422	45.447	44.615	52.1707	46.932	48.0056	47.6007	45.3357	50.996	47.3176	49.642	52.263	48.095	44.8207	50.759	49.8507	49.7497	50.0073	47.6423	50.5208	50.2814	47.8408	49.1767	50.8927	49.382	48.4888	48.3906	48.9073	49.1734	50.6804	46.6681	46.0979	39.8814	46.6787
57	48.6917	2.34944	46.6085	50.5188	49.2227	44.7776	47.9912	48.7654	48.755	51.8156	49.6222	47.5306	50.1639	50.5292	48.2028	47.3577	44.9283	44.0834	52.3252	46.3038	47.0292	46.9207	44.7835	50.43	46.9243	49.4513	51.9219	47.6382	44.0838	50.6772	49.2896	49.1086	49.4101	47.1481	50.0149	49.6753	47.348	48.4499	50.4702	48.8574	48.0181	47.8815	48.6594	48.6114	50.5769	46.1174	46.0447	39.6623	46.4411
58	48.0788	2.40578	46.0634	50.0155	48.5306	43.9841	47.4077	47.965	47.9349	51.4675	48.8965	46.7635	50.0397	49.8297	47.4227	46.7576	44.219	43.452	52.1786	45.6255	45.9344	46.1642	44.0988	49.7618	46.3371	49.04	51.3378	46.9862	43.2497	50.3725	48.5574	48.3878	48.6522	46.5982	49.3237	48.8868	46.7921	47.6867	49.8898	48.1468	47.4432	47.1554	48.1861	47.9187	50.2277	45.3205	45.7256	39.1788	45.977
59	47.3398	2.45774	45.36	49.3887	47.6431	43.1332	46.6834	47.0692	47.0798	50.8838	48.035	45.9266	49.6752	49.0032	46.5976	46.0317	43.4008	42.744	51.8201	44.8859	44.7589	45.3315	43.3355	49.0167	45.6172	48.4734	50.583	46.2208	42.3698	49.8734	47.7051	47.6085	47.7684	46.0096	48.4922	47.9894	46.1973	46.9088	49.1783	47.3028	46.7951	46.2945	47.5444	47.1462	49.6981	44.3664	45.1236	38.488	45.353
60	46.5077	2.50503	44.5257	48.6392	46.5839	42.2285	45.8733	46.0704	46.2068	50.1263	47.0569	45.0301	49.1113	48.1088	45.7391	45.2401	42.5308	41.9729	51.3382	44.0698	43.5514	44.4353	42.5272	48.1988	44.8161	47.8126	49.7136	45.4106	41.4733	49.2101	46.7663	46.7754	46.7841	45.3797	47.5596	47.0286	45.5603	46.1254	48.3535	46.3615	46.0874	45.3604	46.7836	46.3262	49.0203	43.3318	44.2862	37.6572	44.6291
61	45.6038	2.54849	43.5779	47.7663	45.3664	41.2744	45.0032	45.0055	45.3111	49.2448	45.9755	44.0814	48.3953	47.1803	44.8379	44.4062	41.6423	41.1473	50.7847	43.1723	42.3441	43.4969	41.6873	47.2986	43.968	47.086	48.7582	44.5927	40.5744	48.4083	45.765	45.894	45.7141	44.7023	46.5443	46.024	44.8497	45.3325	47.425	45.3471	45.3253	44.3896	45.9352	45.4847	48.1923	42.2719	43.2755	36.7363	43.8447
62	44.6411	2.58738	42.533	46.7742	44.0014	40.277	44.0813	43.9038	44.3723	48.2686	44.8094	43.093	47.5656	46.2247	43.8857	43.5287	40.7536	40.2725	50.1731	42.2058	41.1398	42.5443	40.8125	46.3088	43.0888	46.2951	47.7243	43.7727	39.6808	47.4832	44.716	44.9734	44.5695	43.9743	45.4615	44.9824	44.034	44.5237	46.3897	44.2672	44.5126	43.4021	45.0222	44.6407	47.2076	41.2188	42.1528	35.7717	43.0121
63	43.6277	2.61993	41.4101	45.68	42.5052	39.2394	43.1115	42.7915	43.3645	47.2033	43.5727	42.0764	46.6482	45.2338	42.8787	42.5908	39.8676	39.3544	49.4849	41.1964	39.9378	41.6034	39.893	45.2305	42.1761	45.424	46.6161	42.9389	38.7879	46.4469	43.6193	44.0275	43.3593	43.1955	44.3269	43.9015	43.0957	43.694	45.2444	43.1144	43.6545	42.4096	44.0637	43.8044	46.0784	40.1875	40.967	34.8064	42.1301
64	42.5692	2.64598	40.2343	44.5142	40.9088	38.1576	42.0928	41.6848	42.2629	46.0763	42.2825	41.0435	45.66	44.201	41.8228	41.5935	38.983	38.4007	48.6904	40.1688	38.7392	40.6885	38.9113	44.0714	41.2242	44.4573	45.4433	42.0709	37.8855	45.3142	42.4719	43.0687	42.0893	42.3712	43.1531	42.7723	42.0371	42.8305	43.9983	41.8662	42.7436	41.4124	43.0602	42.979	44.823	39.1716	39.752	33.8666	41.197
65	41.4692	2.66625	39.0283	43.3128	39.2555	37.0283	41.0263	40.5831	41.0561	44.914	40.9501	40.0043	44.6082	43.117	40.7278	40.5401	38.0821	37.4197	47.7644	39.1311	37.5397	39.8011	37.8545	42.849	40.2342	43.3838	44.2149	41.1575	36.9615	44.0913	41.2894	42.0999	40.7716	41.5052	41.9514	41.5904	40.8864	41.92	42.69	40.5229	41.7806	40.4052	42.0082	42.1549	43.467	38.154	38.5213	32.9563	40.2127
66	40.3311	2.68246	37.8116	42.1154	37.5958	35.8536	39.9119	39.482	39.7478	43.7414	39.5879	38.9706	43.5164	41.9926	39.6009	39.4343	37.1437	36.4131	46.7002	38.0887	36.3309	38.9257	36.7273	41.5763	39.2093	42.2067	42.9415	40.1788	35.9955	42.7758	40.0789	41.1144	39.421	40.6016	40.731	40.355	39.6831	40.9526	41.3642	39.0893	40.7673	39.3753	40.9023	41.3202	42.0643	37.1143	37.2722	32.0651	39.1796
67	39.1581	2.69624	36.591	40.947	35.969	34.6423	38.7527	38.374	38.3497	42.5713	38.2033	37.948	42.4077	40.847	38.441	38.2963	36.1467	35.3753	45.513	37.043	35.095	38.041	35.542	40.2643	38.1527	40.9377	41.635	39.1127	34.969	41.378	38.849	40.1	38.0517	39.669	39.4973	39.0733	38.4627	39.921	40.057	37.587	39.7057	38.302	39.7393	40.461	40.6573	36.0403	35.987	31.175	38.0893
68	37.9506	2.70816	35.3651	39.8121	34.4074	33.4133	37.5516	37.243	36.8833	41.4011	36.7951	36.9262	41.2992	39.6866	37.2324	37.1475	35.0693	34.298	44.2162	35.9822	33.8142	37.1213	34.3052	38.9231	37.0581	39.5959	40.3071	37.9595	33.8748	39.9378	37.6001	39.0308	36.6762	38.7142	38.2544	37.7607	37.2532	38.8245	38.7887	36.0446	38.5928	37.1716	38.5126	39.5554	39.2802	34.9384	34.6418	30.2606	36.9344
69	36.7072	2.7195	34.1205	38.6932	32.9305	32.1645	36.3069	36.0791	35.3699	40.2135	35.3626	35.8953	40.202	38.4988	35.9591	35.9839	33.896	33.1733	42.8429	34.8979	32.4764	36.1424	33.015	37.5545	35.9105	38.2058	38.9703	36.7111	32.695	38.4769	36.3275	37.9023	35.2991	37.7347	37.0052	36.4293	36.0712	37.6722	37.5572	34.4808	37.4271	35.9736	37.2113	38.5843	37.9424	33.8232	33.2161	29.293	35.7211
70	35.4235	2.73061	32.8407	37.5599	31.5331	30.8592	35.0125	34.8686	33.8259	38.9797	33.9247	34.8524	39.1207	37.261	34.6155	34.7938	32.618	32.0035	41.4115	33.7892	31.0787	35.0875	31.6661	36.1564	34.7002	36.7862	37.6282	35.3518	31.4017	36.9698	35.0218	36.7254	33.917	36.7237	35.744	35.077	34.9233	36.4671	36.3385	32.9037	36.2108	34.6942	35.8315	37.539	36.6327	32.7091	31.7047	28.2435	34.4567
71	34.0958	2.74166	31.5165	36.3862	30.1882	29.4824	33.662	33.5889	32.2659	37.6761	32.4891	33.7788	38.0521	35.9536	33.2001	33.5463	31.2407	30.7931	39.9362	32.6548	29.6251	33.9512	30.2543	34.7242	33.4235	35.335	36.2537	33.9015	29.9865	35.4105	33.6718	35.5025	32.5207	35.6719	34.4673	33.6944	33.8015	35.2154	35.1056	31.3218	34.9443	33.3459	34.3801	36.4128	35.339	31.6066	30.1135	27.0918	33.1449
72	32.7246	2.75354	30.1457	35.1477	28.8669	28.05	32.2577	32.2392	30.7005	36.3001	31.0129	32.6499	36.9812	34.5671	31.7202	32.2135	29.7858	29.5339	38.4245	31.4928	28.1306	32.7359	28.7782	33.2575	32.0787	33.8521	34.817	32.3975	28.4525	33.8072	32.2629	34.2246	31.1034	34.5654	33.1617	32.2673	32.6862	33.9186	33.835	29.7491	33.6261	31.9516	32.8639	35.2034	34.0561	30.5206	28.4496	25.8315	31.7884
73	31.314	2.76366	28.733	33.8204	27.5572	26.5781	30.805	30.8755	29.1412	34.8396	29.4555	31.4456	35.875	33.094	30.1933	30.7734	28.286	28.2167	36.8785	30.3019	26.6163	31.4542	27.2503	31.764	30.667	32.3405	33.3216	30.8754	26.8177	32.1648	30.7951	32.8859	29.6673	33.3938	31.8164	30.7871	31.5549	32.5795	32.5011	28.2037	32.2555	30.5291	31.2883	33.921	32.776	29.4529	26.7324	24.4735	30.387
74	29.8705	2.76825	27.2882	32.397	26.2155	25.0786	29.3018	29.5302	27.5981	33.2936	27.8397	30.1603	34.6853	31.5252	28.6386	29.2165	26.7828	26.842	35.2971	29.0742	25.1096	30.1239	25.6907	30.2487	29.1972	30.8066	31.7753	29.3631	25.1046	30.4765	29.2802	31.4785	28.2215	32.1599	30.4386	29.2666	30.39	31.2098	31.0801	26.6954	30.8381	29.0975	29.668	32.5772	31.4926	28.3966	24.9939	23.0342	28.943
75	28.4031	2.76455	25.8206	30.8823	24.7861	23.568	27.7489	28.1854	26.076	31.6737	26.214	28.8113	33.4144	29.8883	27.062	27.5494	25.3237	25.4129	33.6785	27.8035	23.6463	28.7722	24.122	28.7118	27.6863	29.2596	30.1819	27.8797	23.335	28.7281	27.7104	30.0064	26.7724	30.8865	29.0337	27.7288	29.1807	29.8166	29.5625	25.2293	29.394	27.6854	28.0316	31.1948	30.2072	27.3427	23.2614	21.5372	27.4688
76	26.9226	2.75078	24.3388	29.2872	23.2652	22.0597	26.1617	26.8295	24.5695	29.9869	24.5939	27.4197	32.0667	28.2057	25.4693	25.7919	23.942	23.9306	32.0285	26.4991	22.2557	27.4206	22.564	27.1662	26.1632	27.7082	28.5431	26.4451	21.5435	26.927	26.0715	28.4947	25.3046	29.5938	27.6083	26.1899	27.9217	28.4015	27.9596	23.8139	27.9498	26.316	26.4077	29.7893	28.919	26.2819	21.5521	20.0082	25.9733
77	25.4487	2.73745	22.8535	27.626	21.6932	20.5572	24.5576	25.5039	23.0822	28.254	22.97	26.0056	30.6478	26.4986	23.8708	23.9667	22.6569	22.4061	30.3508	25.1745	20.9381	26.0863	21.0318	25.63	24.6538	26.1503	26.8619	25.0622	19.7654	25.1068	24.3812	26.9662	23.8022	28.293	26.1763	24.6555	26.6195	26.9734	26.3081	22.4432	26.5213	25.0063	24.8206	28.3747	27.6346	25.2076	19.8793	18.4701	24.4647
78	23.9702	2.70524	21.4	25.9147	20.118	19.057	22.9526	24.2557	21.6202	26.5134	21.3493	24.5884	29.1656	24.7958	22.2814	22.1057	21.4763	20.8648	28.6483	23.8457	19.679	24.784	19.5313	24.1167	23.1797	24.5798	25.1281	23.7274	18.0217	23.312	22.6582	25.437	22.2749	26.9913	24.7831	23.1344	25.2944	25.5413	24.6334	21.1073	25.1153	23.7702	23.2709	26.9713	26.3529	24.1166	18.2633	16.9387	22.9502
79	22.5136	2.6799	20.0363	24.172	18.5758	17.557	21.358	23.0685	20.1884	24.7934	19.7464	23.175	27.6287	23.1193	20.7166	20.2419	20.3943	19.3408	26.9233	22.529	18.4597	23.522	18.0631	22.6372	21.7584	22.9948	23.3222	22.4371	16.3495	21.5775	20.9169	23.925	20.7358	25.6922	23.4633	21.6352	23.9722	24.1106	22.9588	19.8134	23.7402	22.5875	21.7407	25.594	25.0587	23.0119	16.7258	15.4201	21.4387
80	21.0822	2.66204	18.7722	22.4204	17.0832	16.0578	19.779	21.8945	18.7974	23.1098	18.1761	21.7939	26.0498	21.4782	19.1878	18.397	19.394	17.8476	25.1799	21.2363	17.2583	22.3032	16.6265	21.1998	20.3907	21.3964	21.4353	21.1881	14.7857	19.9133	19.1752	22.4405	19.1928	24.3931	22.1903	20.1616	22.6705	22.6872	21.3148	18.5651	22.4026	21.4354	20.2168	24.2491	23.7339	21.8952	15.2757	13.9252	19.943
81	19.6734	2.64976	17.561	20.6819	15.6523	14.5637	18.215	20.7005	17.4507	21.4728	16.6474	20.4839	24.4476	19.8738	17.6963	16.5855	18.4478	16.3818	23.4314	19.9765	16.0565	21.1277	15.2108	19.8112	19.0563	19.787	19.4785	19.9761	13.3251	18.3115	17.4425	20.9894	17.6466	23.0925	20.924	18.7149	21.4082	21.2711	19.7174	17.3503	21.1053	20.3035	18.6901	22.9393	22.3683	20.7718	13.905	12.463	18.4779
82	18.2957	2.65139	16.3608	18.9749	14.2914	13.0904	16.6568	19.4725	16.1465	19.8805	15.1516	19.2515	22.833	18.3	16.2358	14.8284	17.519	14.9404	21.6893	18.76	14.8399	19.9922	13.7929	18.4657	17.7275	18.1808	17.4784	18.7889	11.9498	16.7472	15.7208	19.5985	16.1025	21.8102	19.6392	17.291	20.1956	19.8635	18.1688	16.1561	19.8441	19.174	17.1531	21.67	20.962	19.6548	12.5969	11.0344	17.055
83	16.9278	2.65171	15.1409	17.3153	12.9995	11.6523	15.0942	18.2133	14.8878	18.3254	13.6864	18.0825	21.2144	16.7549	14.7999	13.1497	16.5812	13.5222	19.964	17.5938	13.5982	18.8939	12.3582	17.1468	16.3773	16.5822	15.4759	17.6116	10.6459	15.1892	14.0151	18.2766	14.5594	20.5679	18.3261	15.8812	19.0301	18.4766	16.6722	14.975	18.6104	18.0285	15.5903	20.436	19.5262	18.5498	11.332	9.63882	15.6854
84	15.5835	2.66593	13.884	15.7107	11.7719	10.2537	13.522	16.9305	13.6766	16.8034	12.2729	16.9627	19.6004	15.2407	13.3816	11.5595	15.6159	12.1325	18.2672	16.4779	12.3285	17.8255	10.9055	15.8363	14.9776	14.9857	13.5189	16.4343	9.40036	13.6074	12.3356	17.0034	13.019	19.3548	16.9851	14.4716	17.9084	17.1189	15.2379	13.8044	17.3887	16.8553	13.9823	19.2018	18.0773	17.4471	10.0891	8.27551	14.3568
85	14.2548	2.69368	12.5857	14.164	10.5987	8.89573	11.9378	15.647	12.51	15.3092	10.9112	15.8712	17.9973	13.7653	11.9736	10.0555	14.605	10.7815	16.5939	15.4071	11.0326	16.7722	9.44073	14.5125	13.5065	13.387	11.6483	15.2507	8.18755	11.9725	10.6799	15.7584	11.4926	18.145	15.6204	13.0506	16.821	15.7867	13.8717	12.6426	16.1606	15.6466	12.3216	17.9377	16.6223	16.3286	8.84542	6.94603	13.062
86	12.9284	2.73421	11.2453	12.6772	9.46745	7.56825	10.3409	14.3839	11.3654	13.8222	9.57574	14.7806	16.4127	12.332	10.5625	8.6257	13.5343	9.47141	14.9256	14.3713	9.71199	15.7188	7.97197	13.1553	11.957	11.7872	9.89176	14.0512	6.97982	10.2641	9.03386	14.51	9.99661	16.9208	14.2296	11.6052	15.754	14.464	12.5646	11.4786	14.9009	14.3931	10.6101	16.6188	15.1599	15.1768	7.58481	5.65209	11.7864
87	11.5899	2.7863	9.85015	11.2358	8.36558	6.25979	8.74027	13.1511	10.2107	12.3064	8.24824	13.6605	14.8488	10.9437	9.13194	7.24783	12.3927	8.19033	13.242	13.3579	8.37268	14.647	6.50761	11.7536	10.3219	10.1815	8.2634	12.8207	5.75579	8.48918	7.39172	13.2244	8.53412	15.6621	12.8079	10.113	14.6965	13.1264	11.2951	10.2964	13.5791	13.0816	8.85427	15.2282	13.6804	13.9792	6.28931	4.39239	10.5153
88	10.2256	2.84496	8.39945	9.82482	7.27727	4.95548	7.14079	11.9466	9.01867	10.7303	6.92106	12.4752	13.307	9.60033	7.6653	5.91161	11.172	6.92	11.5257	12.3519	7.02527	13.5292	5.06191	10.3037	8.60252	8.55952	6.76612	11.5393	4.501	6.67282	5.75761	11.874	7.10018	14.3448	11.3573	8.55564	13.6365	11.7396	10.0439	9.07633	12.1559	11.6867	7.06761	13.7587	12.164	12.724	4.94945	3.17294	9.23133
89	8.82444	2.90294	6.905	8.43067	6.184	3.647	5.54267	10.7617	7.76	9.07811	5.58878	11.1849	11.7931	8.29433	6.12989	4.61256	9.86522	5.63744	9.77233	11.3397	5.68044	12.333	3.64567	8.80744	6.83733	6.91711	5.38856	10.1877	3.21	4.849	4.142	10.4487	5.68778	12.947	9.86322	6.93133	12.5633	10.2667	8.79178	7.79689	10.6092	10.1797	5.27178	12.2053	10.584	11.3961	3.57	2.01411	7.92544
90	7.37835	2.95221	5.37821	7.03879	5.07139	2.33881	3.94946	9.58215	6.41469	7.34761	4.244	9.76005	10.3133	7.01278	4.50264	3.34795	8.463	4.3174	7.98373	10.3064	4.34471	11.0306	2.26473	7.26701	5.07539	5.26813	4.10125	8.76149	1.88364	3.06418	2.56471	8.93182	4.28127	11.4423	8.30021	5.24389	11.4619	8.67121	7.51797	6.44001	8.95212	8.53744	3.49567	10.5709	8.92	9.98054	2.17273	0.933545	6.59011
91	5.88494	2.98409	3.82791	5.62909	3.92455	1.04073	2.375	8.38536	4.97527	5.54373	2.88382	8.19909	8.873	5.74	2.79991	2.10673	6.957	2.94555	6.169	9.24	3.02373	9.60864	0.919455	5.68582	3.35355	3.64927	2.87355	7.26091	0.525545	1.36964	1.03682	7.30818	2.86545	9.813	6.64791	3.51755	10.3088	6.92545	6.19355	5.00373	7.21109	6.74927	1.75945	8.872	7.167	8.47018	0.785273	-0.0599091	5.218
92	4.34883	2.99261	2.25742	4.18818	2.73239	-0.228667	0.83597	7.13709	3.43668	3.68338	1.50772	6.51939	7.46822	4.45378	1.06189	0.872101	5.34633	1.52506	4.34185	8.14061	1.71982	8.06239	-0.393848	4.07086	1.70695	2.09022	1.682	5.69547	-0.855394	-0.195545	-0.441323	5.58324	1.44069	8.0667	4.90782	1.78817	9.07827	5.03406	4.7869	3.50027	5.42678	4.83426	0.0787475	7.14822	5.32422	6.87781	-0.561374	-0.976768	3.78567
93	2.78517	2.97568	0.670788	2.72285	1.49724	-1.44236	-0.66399	5.79679	1.81211	1.80553	0.105859	4.74891	6.066	3.146	-0.666071	-0.380556	3.66033	0.0692222	2.52452	7.01333	0.435646	6.40282	-1.67167	2.43781	0.155303	0.610121	0.515859	4.08718	-2.23548	-1.61882	-1.84836	3.79448	0.0373737	6.2387	3.11246	0.0801212	7.74995	3.0403	3.28745	1.95859	3.64068	2.84413	-1.51546	5.44978	3.41889	5.23602	-1.84893	-1.85713	2.29589
94	1.22556	2.93378	-0.914818	1.26409	0.234636	-2.57255	-2.12052	4.36873	0.152	-0.013697	-1.336	2.93191	4.63467	1.80733	-2.3333	-1.66552	1.93533	-1.40552	0.887	5.87591	-0.815758	4.68064	-2.89273	0.82203	-1.28279	-0.773545	-0.607333	2.46324	-3.581	-2.90309	-3.13348	2.008	-1.29215	4.39118	1.3237	-1.5757	6.32818	1.02155	1.73103	0.432455	1.89803	0.853515	-2.97485	3.80667	1.48333	3.59882	-3.07485	-2.75024	0.786333
95	-0.273761	2.86947	-2.45367	-0.143242	-1.00803	-3.59804	-3.5113	2.89994	-1.46192	-1.6841	-2.77257	1.13384	3.16356	0.453333	-3.87306	-2.9543	0.218	-2.86079	0.204091	4.75864	-2.01938	2.97924	-4.02491	-0.716616	-2.58118	-2.03256	-1.64926	0.873838	-4.85958	-4.04473	-4.25031	0.307848	-2.4952	2.60136	-0.381313	-3.12442	4.84859	-0.929121	0.19902	-1.00025	0.24898	-1.05762	-4.24956	2.24067	-0.430444	2.03031	-4.24172	-3.68729	-0.677222
96	-1.67919	2.78706	-3.88245	-1.44355	-2.14524	-4.504	-4.80153	1.45691	-2.9526	-3.12543	-4.09911	-0.564778	1.66467	-0.85	-5.20898	-4.18321	-1.457	-4.23358	-2.41258	3.69512	-3.15604	1.39248	-5.02736	-2.11099	-3.71503	-3.13363	-2.57186	-0.608071	-6.02582	-5.03355	-5.16688	-1.21927	-3.5243	0.944485	-1.91755	-4.50969	3.37682	-2.71564	-1.2137	-2.25606	-1.24639	-2.79726	-5.29091	0.796778	-2.24878	0.584616	-5.33574	-4.6628	-2.01667
97	-2.89637	2.69103	-5.14109	-2.57	-3.06609	-5.25661	-5.94609	0.112909	-4.26561	-4.27303	-5.216	-2.08552	0.165333	-2.01067	-6.27494	-5.29121	-3.03767	-5.45021	-3.74027	2.73464	-4.18724	0.00890909	-5.84936	-3.30279	-4.65645	-4.04418	-3.34233	-1.91579	-7.02436	-5.85864	-5.85158	-2.48873	-4.34612	-0.510727	-3.20282	-5.69061	1.98094	-4.24191	-2.41621	-3.25848	-2.52879	-4.27464	-6.05555	-0.462333	-3.88767	-0.699667	-6.31448	-5.63997	-3.14333
98	-3.87573	2.58867	-6.16815	-3.4687	-3.64664	-5.81299	-6.88965	-1.04691	-5.3427	-5.0758	-6.04884	-3.35215	-1.28633	-2.934	-7.02235	-6.23779	-4.43289	-6.42638	-4.84203	1.92673	-5.04398	-1.10018	-6.42633	-4.24573	-5.38654	-4.73005	-3.92587	-3.00017	-7.81642	-6.50691	-6.28008	-3.42012	-4.95255	-1.70321	-4.16693	-6.62277	0.724788	-5.42715	-3.32159	-3.93214	-3.55319	-5.41232	-6.50998	-1.48356	-5.26756	-1.78353	-7.12705	-6.55851	-3.97433
99	-4.56873	2.49117	-6.90006	-4.10527	-3.75852	-6.14869	-7.56843	-1.951	-6.12948	-5.51485	-6.55227	-4.29409	-2.59344	-3.55822	-7.42153	-7.01138	-5.55511	-7.08056	-5.64779	1.30206	-5.64582	-1.89224	-6.70821	-4.8989	-5.90264	-5.16864	-4.29103	-3.82877	-8.38703	-6.968	-6.45549	-3.95306	-5.34127	-2.58073	-4.75622	-7.26507	-0.322606	-6.22767	-3.86339	-4.22698	-4.2872	-6.17208	-6.6397	-2.23311	-6.31378	-2.62747	-7.72903	-7.34244	-4.45189
100	-4.95372	2.41385	-7.295	-4.464	-3.339	-6.277	-7.941	-2.574	-6.612	-5.606	-6.707	-4.874	-3.631	-3.872	-7.475	-7.59	-6.35	-7.374	-6.118	0.883	-5.924	-2.349	-6.68	-5.24	-6.226	-5.364	-4.423	-4.398	-8.747	-7.238	-6.391	-4.051	-5.499	-3.117	-4.956	-7.607	-1.104	-6.634	-4.02	-4.139	-4.714	-6.564	-6.463	-2.707	-6.977	-3.208	-8.085	-7.927	-4.555
[truncated: 58 more columns]

## Sheet: Rotation RKneeFlex A1ComfM
all values Right	mean	std	steps
1	18.345	3.8308	19.42	20.523	23.51	20.433	22.417	16.043	20.499	17.688	19.428	22.204	19.236	18.122	18.262	12.471	13.712	20.154	14.316	22.636	22.968	20.073	19.498	20.937	14.861	16.795	14.709	14.192	14.517	22.819	15.29	21.141	27.041	23.292	22.062	23.443	21.755	16.897	19.58	21.909	19.941	15.654	16.488	16.158	15.964	14.502	18.408	14.67	15.378
2	20.6285	3.92758	21.2571	22.9154	26.0057	22.738	24.7041	18.1954	21.0337	19.6068	21.7223	24.4473	21.7763	20.4479	21.267	14.1863	15.4859	23.3709	16.7498	25.4747	24.679	23.1026	21.7458	23.2624	16.085	19.0164	16.9697	16.5075	17.1744	24.9696	17.9073	23.3896	28.9899	24.5234	24.0682	25.6977	24.2815	19.1125	22.381	24.3985	22.4666	18.1461	18.3512	17.91	18.2852	17.7181	21.3352	16.0897	17.5351
3	23.0316	3.93022	23.4833	25.3034	28.3215	24.946	26.9071	20.5616	25.4261	21.7475	24.0266	26.6546	24.3095	22.7475	24.1686	16.1765	17.4932	26.3393	19.5059	28.2048	26.4192	25.8909	23.9749	25.6175	17.6304	21.382	19.5165	18.9305	19.9318	27.0423	20.6286	25.547	30.7732	25.935	26.12	27.9195	26.8232	21.4861	25.1017	26.7429	25.0034	20.7737	20.4231	19.9622	20.8191	20.8746	24.215	17.869	20.0042
4	25.3412	3.82336	25.9103	27.5241	30.3828	26.946	28.9043	22.9429	27.7285	23.8971	26.2137	28.6613	26.6903	24.8998	26.7991	18.3704	19.5738	28.943	22.4203	30.6913	28.0636	28.3337	26.0447	27.8199	19.3904	23.6991	22.0977	21.2957	22.5739	28.9178	23.2406	27.4881	32.3351	27.4129	28.072	29.974	29.1974	23.8308	27.5794	28.8268	27.3964	23.3045	22.5166	22.118	23.3197	23.7658	26.9052	19.9213	22.579
5	27.4645	3.64655	28.3524	29.4858	32.1707	28.672	30.6361	25.1827	29.7234	25.8917	28.1942	30.3732	28.8246	26.8324	29.078	20.6422	21.584	31.1517	25.304	32.867	29.5429	30.3992	27.8836	29.7511	21.2334	25.8409	24.5333	23.4869	24.9544	30.5194	25.6064	29.1469	33.6801	28.8645	29.8421	31.788	31.3002	26.0084	29.7465	30.6012	29.5621	25.5814	24.4917	24.2143	25.6156	26.2847	29.3365	22.0856	25.0812
6	29.343	3.44511	30.6757	31.1574	33.7028	30.109	32.0909	27.1879	31.3889	27.6349	29.9196	31.7528	30.6774	28.5269	30.995	22.8464	23.4208	32.9874	28.0076	34.7164	30.8212	32.1013	29.48	31.3604	23.0522	27.7407	26.7167	25.4355	27.0069	31.8189	27.6602	30.5048	34.8322	30.2291	31.402	33.3481	33.1073	27.9422	31.5983	32.0698	31.4843	27.5221	26.2626	26.1478	27.6075	28.4013	31.4918	24.2159	27.384
7	30.9592	3.25664	32.8033	32.5541	35.0098	31.279	33.2862	28.9212	32.7626	29.0961	31.3781	32.8066	32.2597	30.0048	32.5839	24.8688	25.0288	34.4906	30.4447	36.2422	31.8976	33.4798	30.8541	32.6495	24.7722	29.3787	28.6062	27.1105	28.7233	32.8308	29.3915	31.5649	35.8074	31.471	32.7648	34.6774	34.6418	29.6071	33.163	33.269	33.2048	29.1105	27.7985	27.8705	29.2626	30.1309	33.3764	26.2121	29.4153
8	32.3208	3.101	34.7105	33.7129	36.1122	32.217	34.2515	30.3905	33.9058	30.2813	32.5885	33.5754	33.6047	31.3018	33.9033	26.648	26.3915	35.6972	32.5847	37.4508	32.7964	34.5927	32.0394	33.6481	26.3497	30.7727	30.2123	28.5153	30.1318	33.5908	30.8318	32.3452	36.5995	32.5772	33.9622	35.8037	35.9332	31.0149	34.4813	34.2443	34.7808	30.3702	29.1063	29.3695	30.5936	31.5086	34.9882	28.0171	31.1573
9	33.447	2.98012	36.4127	34.675	37.0162	32.95	35.0155	31.6251	34.8753	31.2169	33.5822	34.1065	34.7478	32.4446	35.0065	28.1524	27.5136	36.6317	34.4245	38.354	33.5444	35.4995	33.0596	34.3945	27.7637	31.9665	31.5715	29.6717	31.2605	34.143	32.0353	32.874	37.1939	33.5498	35.0271	36.7424	36.9986	32.1983	35.5926	35.0354	36.2427	31.3436	30.2083	30.6535	31.6147	32.5774	36.3169	29.6068	32.6322
10	34.3604	2.88302	37.9332	35.4808	37.7137	33.49	35.5948	32.666	35.7041	31.9383	34.3945	34.4562	35.7081	33.4452	35.9256	29.3809	28.4125	37.3089	35.9911	38.965	34.1487	36.2478	33.9215	34.9335	29.0066	33.0045	32.7196	30.6043	32.1968	34.5237	33.0575	33.197	37.5786	34.3959	35.9821	37.4961	37.8393	33.1985	36.5225	35.6671	37.5803	32.0725	31.1384	31.7462	32.4051	33.3923	37.347	30.9572	33.872
11	35.0801	2.79522	39.2748	36.1572	38.1921	33.837	35.9995	33.5518	36.4102	32.4878	35.0518	34.6802	36.4812	34.3044	36.6738	30.3802	29.1158	37.7347	37.3216	39.2954	34.6114	36.8702	34.6156	35.3044	30.0835	33.9093	33.6833	31.3264	32.99	34.7651	33.943	33.3634	37.7498	35.1108	36.8268	38.0542	38.4469	34.0505	37.2824	36.1444	38.7545	32.6369	31.9385	32.6795	33.012	34.0154	38.0543	32.0857	34.877
12	35.6184	2.70478	40.4092	36.7107	38.4433	33.988	36.2313	34.3012	36.973	32.9087	35.5633	34.8061	37.0281	35.0061	37.247	31.1797	29.646	37.91	38.4167	39.3603	34.9431	37.3826	35.1197	35.5303	30.9951	34.677	34.4763	31.8398	33.6703	34.9	34.719	33.418	37.7169	35.6763	37.5419	38.3974	38.8054	34.764	37.8586	36.4573	39.718	33.088	32.6429	33.4852	33.4758	34.499	38.425	33.0317	35.6666
13	35.9798	2.60603	41.2923	37.1306	38.4664	33.95	36.2828	34.9122	37.3471	33.2345	35.9204	34.8519	37.3431	35.5299	37.6191	31.8074	30.0078	37.8125	39.2625	39.1805	35.1503	37.7814	35.4061	35.6165	31.75	35.2645	35.0903	32.1421	34.2474	34.9385	35.3924	33.3924	37.5043	36.0655	38.1022	38.5153	38.901	35.3325	38.2585	36.5923	40.4312	33.4552	33.2719	34.1827	33.8236	34.8717	38.4427	33.8356	36.2327
14	36.164	2.49838	41.888	37.3942	38.2703	33.74	36.1481	35.3534	37.4864	33.4825	36.1016	34.8259	37.4146	35.8564	37.7936	32.297	30.2425	37.472	39.8432	38.7811	35.2267	38.0502	35.4581	35.5579	32.3351	35.6411	35.4978	32.244	34.7104	34.8662	35.93	33.3057	37.1348	36.2538	38.4877	38.3951	38.7213	35.7322	38.4766	36.5405	40.8798	33.7497	33.8175	34.7523	34.0745	35.155	38.1556	34.517	36.5713
15	36.1688	2.39019	42.1745	37.4789	37.8737	33.369	35.8235	35.5939	37.3583	33.6568	36.0866	34.7283	37.2468	35.9661	37.7718	32.6779	30.3865	36.9096	40.1461	38.1929	35.1603	38.1658	35.2838	35.3388	32.7302	35.7652	35.6825	32.1565	35.0326	34.6585	36.2912	33.164	36.6201	36.2241	38.6872	38.055	38.2974	35.9496	38.5048	36.3021	41.0753	33.964	34.2639	35.1683	34.2314	35.3497	37.5903	35.0777	36.6841
16	35.9938	2.29435	42.1364	37.3633	37.2954	32.848	35.3102	35.618	36.9535	33.7513	35.8663	34.5559	36.8634	35.8389	37.5667	32.9666	30.4698	36.1573	40.1693	37.4486	34.9396	38.106	34.9016	34.9448	32.9187	35.6179	35.6347	31.8572	35.1621	34.2959	36.4399	32.9598	35.9548	35.9715	38.688	37.5318	37.6804	35.9769	38.344	35.8921	41.0345	34.0745	34.5916	35.4185	34.2646	35.4454	36.7783	35.5166	36.5863
17	35.6437	2.22444	41.8156	37.0407	36.5483	32.192	34.6143	35.4191	36.2861	33.7526	35.4474	34.2959	36.302	35.4979	37.1965	33.1536	30.5055	35.2522	39.9013	36.5835	34.5582	37.8564	34.3249	34.3679	32.8938	35.2072	35.3496	31.3457	35.0937	33.7733	36.3504	32.6789	35.1211	35.5025	38.5107	36.8541	36.9185	35.8113	37.9976	35.3265	40.7931	34.0532	34.7631	35.4911	34.1531	35.4214	35.7563	35.8291	36.3102
18	35.1271	2.19208	41.2667	36.514	35.6435	31.424	33.7461	34.9994	35.3834	33.6503	34.8468	33.9226	35.6056	34.971	36.6728	33.2249	30.4881	34.2218	39.3814	35.6377	34.0141	37.4141	33.5666	33.6142	32.6571	34.563	34.8325	30.6451	34.8192	33.0875	36.0096	32.3126	34.1085	34.8354	38.1705	36.0462	36.0422	35.4587	37.4766	34.6239	40.3726	33.8644	34.7464	35.3739	33.8742	35.2659	34.5672	35.9979	35.8984
19	34.4565	2.20165	40.5504	35.8005	34.6011	30.567	32.7232	34.3673	34.2981	33.4376	34.0945	33.4109	34.8083	34.2845	36.0079	33.1578	30.3965	33.0808	38.6451	34.6537	33.3125	36.7955	32.6436	32.7011	32.21	33.7229	34.093	29.7733	34.3204	32.2535	35.4245	31.8495	32.9205	33.999	37.6763	35.1338	35.0625	34.9318	36.7988	33.8069	39.7862	33.4956	34.5378	35.0644	33.4105	34.9765	33.2543	36.0105	35.385
20	33.6473	2.2492	39.7128	34.9242	33.4482	29.643	31.5676	33.5402	33.0833	33.1013	33.2363	32.7562	33.9331	33.4588	35.2199	32.9403	30.203	31.8499	37.723	33.6656	32.466	36.0328	31.5717	31.662	31.5507	32.7247	33.139	28.7541	33.5934	31.301	34.6148	31.2753	31.5665	33.025	37.0351	34.15	33.9773	34.2526	35.9833	32.8955	39.0431	32.9616	34.1394	34.5701	32.7603	34.559	31.8568	35.8623	34.7816
21	32.7191	2.3249	38.7806	33.9096	32.2072	28.671	30.311	32.5491	31.7773	32.6363	32.2917	31.9696	33.0032	32.5098	34.3275	32.5594	29.885	30.5525	36.6486	32.6933	31.4948	35.1588	30.3668	30.5284	30.6807	31.5967	31.9823	27.6229	32.6531	30.2614	33.6109	30.5868	30.0647	31.942	36.26	33.1251	32.789	33.4452	35.0471	31.8971	38.1588	32.2774	33.5641	33.9067	31.9312	34.031	30.4163	35.5442	34.1053
22	31.6958	2.41536	37.7698	32.7858	30.8983	27.665	28.9816	31.4247	30.4177	32.0374	31.2699	31.065	32.0304	31.4522	33.3523	32.0019	29.4361	29.204	35.4601	31.7408	30.4355	34.2042	29.0489	29.3302	29.6156	30.3631	30.6533	26.4218	31.5227	29.169	32.4456	29.7918	28.4473	30.7786	35.3611	32.0795	31.5222	32.5405	34.01	30.8198	37.1598	31.4681	32.8507	33.0932	30.9428	33.4199	28.9705	35.0491	33.3673
23	30.6025	2.50814	36.6949	31.5797	29.5451	26.63	27.5987	30.1958	29.0307	31.3033	30.1917	30.0622	31.0059	30.2986	32.306	31.2603	28.862	27.812	34.1866	30.797	29.3326	33.1998	27.634	28.0973	28.4124	29.044	29.1864	25.1902	30.2163	28.0383	31.1499	28.9081	26.7539	29.5603	34.3518	31.0197	30.2098	31.5704	32.9006	29.6747	36.0772	30.561	32.0568	32.1551	29.8098	32.746	27.547	34.3777	32.5778
24	29.462	2.59398	35.571	30.3152	28.178	25.573	26.1782	28.8922	27.6241	30.4518	29.0755	28.991	29.9269	29.0684	31.1989	30.3303	28.1814	26.3774	32.8483	29.8431	28.2114	32.1751	26.1352	26.8571	27.1231	27.6697	27.6116	23.9581	28.7827	26.8801	29.7591	27.9528	25.0257	28.3093	33.2583	29.9416	28.8785	30.5584	31.7389	28.477	34.9355	29.5879	31.2139	31.1275	28.5696	32.019	26.1751	33.5397	31.7456
25	28.2942	2.66718	34.4147	29.0097	26.8176	24.515	24.7361	27.5382	26.2088	29.5165	27.9315	27.8665	28.7968	27.7853	30.0544	29.2086	27.4345	24.8981	31.4568	28.8555	27.0845	31.1408	24.5655	25.6315	25.7968	26.2892	25.9507	22.7486	27.2569	25.7272	28.3078	26.9362	23.3012	27.0474	32.1164	28.8437	27.5457	29.5175	30.5446	27.2397	33.7522	28.5765	30.3388	30.0469	27.2611	31.2423	24.8658	32.5521	30.882
26	27.1122	2.72422	33.2413	27.6681	25.4773	23.476	23.2852	26.1571	24.8013	28.5325	26.7698	26.699	27.6117	26.473	28.8876	27.9342	26.6438	23.3705	30.018	27.8168	25.9688	30.0992	22.9382	24.4398	24.4666	24.9313	24.2237	21.5832	25.6633	24.6258	26.8229	25.8768	21.6082	25.7865	30.9525	27.7041	26.2204	28.4408	29.3289	25.9809	32.5419	27.5513	29.4376	28.9347	25.9176	30.4077	23.6178	31.4312	29.9923
27	25.9231	2.76413	32.0562	26.2774	24.1679	22.476	21.8305	24.7685	23.4107	27.5275	25.6015	25.5112	26.3675	25.1491	27.6975	26.5212	25.8249	21.8033	28.5247	26.7189	24.8824	29.0576	21.2646	23.2993	23.1535	23.6164	22.4374	20.4724	24.0295	23.6058	25.3197	24.7964	19.9804	24.5296	29.7776	26.4688	24.9053	27.3051	28.0958	24.719	31.3139	26.5273	28.5142	27.7944	24.5657	29.5106	22.4236	30.2103	29.0726
28	24.7318	2.79268	30.867	24.836	22.8902	21.528	20.373	23.3692	22.0455	26.514	24.4365	24.3315	25.0585	23.8181	26.4753	24.9856	24.9882	20.208	26.9591	25.5605	23.8324	28.0241	19.5574	22.2192	21.8688	22.3548	20.5915	19.4156	22.3866	22.6657	23.8067	23.6995	18.4528	23.2794	28.5891	25.1537	23.5912	26.1255	26.8474	23.4641	30.0725	25.5089	27.5696	26.6285	23.2225	28.5413	21.274	28.9302	28.117
29	23.5399	2.81653	29.6774	23.3686	21.6355	20.633	18.914	21.9484	20.7052	25.495	23.2783	23.1781	23.6804	22.4754	25.2098	23.3447	24.1405	18.5924	25.3107	24.3494	22.8149	27.0034	17.8278	21.1991	20.6162	21.1439	18.6863	18.4155	20.7662	21.7836	22.2885	22.5835	17.0467	22.0408	27.3808	23.7964	22.2705	24.9235	25.5845	22.2154	28.8187	24.4931	26.5985	25.435	21.8939	27.4825	20.1667	27.6069	27.1067
30	22.3443	2.84196	28.4786	21.8965	20.3984	19.784	17.4622	20.4914	19.3822	24.4664	22.123	22.0601	22.2298	21.1104	23.8947	21.6159	23.2858	16.971	23.5866	23.0979	21.8192	25.9919	16.0852	20.2312	19.3877	19.969	16.7335	17.4688	19.184	20.9292	20.7664	21.4626	15.7663	20.815	26.1611	22.4129	20.9374	23.7021	24.3007	20.9658	27.5508	23.4747	25.5957	24.1998	20.5758	26.3268	19.1082	26.2448	26.0287
31	21.1407	2.87321	27.26	20.4268	19.1808	18.966	16.0412	18.9839	18.0761	23.4167	20.9631	20.9768	20.7054	19.7158	22.5373	19.8207	22.4211	15.3692	21.8002	21.8164	20.8323	24.9819	14.3391	19.302	18.1652	18.8166	14.7497	16.5645	17.6457	20.0723	19.2376	20.3523	14.6199	19.5919	24.9325	21.0078	19.5795	22.4622	22.9969	19.7113	26.2753	22.4495	24.554	22.9009	19.2632	25.0817	18.1038	24.8481	24.8673
32	19.9257	2.91249	26.0205	18.9588	17.9844	18.161	14.6794	17.4191	16.7944	22.3355	19.7868	19.9207	19.1182	18.2858	21.1469	17.982	21.5372	13.8149	19.9686	20.5034	19.8368	23.9641	12.6096	18.3918	16.9345	17.6758	12.7668	15.6864	16.1598	19.1851	17.6963	19.2583	13.6133	18.352	23.6866	19.5828	18.1808	21.2051	21.6845	18.4573	24.997	21.4145	23.4581	21.5269	17.9437	23.7642	17.1509	23.4213	23.6164
33	18.6974	2.9597	24.7656	17.4956	16.8162	17.357	13.4052	15.8008	15.5321	21.2141	18.5755	18.8711	17.4999	16.8223	19.7331	16.1269	20.6254	12.3262	18.1241	19.1538	18.8126	22.9285	10.9235	17.482	15.6823	16.5369	10.8329	14.8211	14.7357	18.2413	16.1463	18.1797	12.7519	17.0727	22.407	18.1415	16.7281	19.9341	20.3725	17.213	23.7221	20.3622	22.3081	20.0756	16.5895	22.3856	16.2385	21.9703	22.2837
34	17.4554	3.01174	23.5063	16.038	15.6803	16.54	12.24	14.1497	14.27	20.0427	17.315	17.784	15.8783	15.3373	18.3	14.2863	19.682	10.914	16.2937	17.761	17.741	21.863	9.315	16.558	14.3923	15.396	9.006	13.965	13.385	17.222	14.606	17.111	12.0367	15.739	21.0787	16.6857	15.2107	18.6503	19.0637	15.984	22.4607	19.281	21.1023	18.5577	15.1753	20.947	15.354	20.507	20.8843
35	16.1997	3.06354	22.2591	14.5761	14.5798	15.702	11.1962	12.5018	13.0012	18.8108	16.0063	16.6162	14.2845	13.8565	16.8395	12.4844	18.7019	9.589	14.4842	16.3249	16.6104	20.7565	7.82309	15.6038	13.0603	14.2569	7.34476	13.1152	12.1158	16.1203	13.0895	16.0433	11.467	14.3555	19.6999	15.2177	13.619	17.3515	17.76	14.772	21.2234	18.1484	19.8373	16.9939	13.6883	19.4379	14.4765	19.0476	19.4274
36	14.9338	3.11029	21.0412	13.1101	13.5173	14.845	10.2674	10.9021	11.7254	17.5044	14.663	15.3312	12.7509	12.4138	15.3543	10.7451	17.6874	8.35682	12.6944	14.8582	15.4182	19.6059	6.47655	14.6182	11.69	13.132	5.90383	12.2676	10.9309	14.9692	11.6105	14.9708	11.0395	12.9419	18.2761	13.7533	11.9615	16.034	16.4576	13.5873	20.0161	16.9539	18.5141	15.4151	12.1275	17.8517	13.5914	17.6081	17.9179
37	13.6655	3.1458	19.8655	11.6655	12.4997	13.988	9.448	9.39455	10.4472	16.1073	13.3075	13.892	11.3108	11.0397	13.8447	9.09573	16.6374	7.23209	10.922	13.3853	14.1659	18.4097	5.31391	13.6124	10.2962	12.0375	4.73118	11.4157	9.83673	13.812	10.2034	13.8872	10.7555	11.5142	16.8051	12.3155	10.2633	14.6995	15.1478	12.4558	18.8424	15.6875	17.1295	13.8595	10.5025	16.1794	12.6886	16.2069	16.361
38	12.4079	3.16585	18.728	10.2723	11.5385	13.152	8.73821	8.01777	9.17658	14.6224	11.9635	12.2699	9.9966	9.7554	12.3193	7.57353	15.553	6.23973	9.16262	11.9456	12.8637	17.1629	4.36342	12.6009	8.91228	10.9895	3.85398	10.559	8.83419	12.6995	8.90604	12.7839	10.6173	10.1065	15.2856	10.925	8.56289	13.3645	13.821	11.4006	17.7034	14.3525	15.6811	12.3689	8.85292	14.4205	11.7668	14.8559	14.7473
39	11.1832	3.16856	17.6079	8.95642	10.6459	12.357	8.14927	6.82296	7.93055	13.0764	10.6553	10.4792	8.83198	8.58023	10.8063	6.2209	14.4385	5.41282	7.43043	10.5806	11.5354	15.8616	3.63294	11.6017	7.59303	10.0163	3.29028	9.71063	7.9338	11.6949	7.76522	11.654	10.6187	8.76515	13.7202	9.61516	6.94141	12.0579	12.4651	10.4394	16.5987	12.9765	14.1732	10.9996	7.22988	12.5978	10.839	13.5632	13.0844
40	10.0225	3.15748	16.4871	7.74527	9.84039	11.639	7.70027	5.84439	6.74091	11.516	9.41409	8.57509	7.82524	7.53133	9.34555	5.10236	13.3024	4.78391	5.77348	9.33336	10.2112	14.5178	3.11736	10.6366	6.40812	9.167	3.00633	8.88494	7.14682	10.8718	6.81958	10.4974	10.7426	7.53182	12.1262	8.43233	5.49533	10.8169	11.0842	9.59636	15.5351	11.6115	12.6161	9.79542	5.69236	10.7607	9.93736	12.3391	11.3997
41	8.96527	3.14031	15.3732	6.67385	9.14944	11.044	7.42155	5.10675	5.67555	9.99665	8.27267	6.65556	6.98807	6.62612	7.988	4.21737	12.1578	4.39182	4.24461	8.25542	8.93399	13.1728	2.80924	9.73406	5.43825	8.49136	2.96609	8.10943	6.47786	10.2868	6.10021	9.32187	10.964	6.44421	10.5506	7.43141	4.28947	9.69387	9.70287	8.9057	14.535	10.3173	11.0328	8.78709	4.30567	8.976	9.10836	11.2011	9.75033
42	8.05705	3.12773	14.3122	5.78906	8.61361	10.623	7.346	4.63333	4.84267	8.58635	7.2677	4.82481	6.33038	5.89446	6.79636	3.54907	11.0291	4.28964	2.90713	7.39645	7.74538	11.8672	2.70809	8.93739	4.74262	8.027	3.13323	7.42884	5.92373	9.96027	5.61581	8.14277	11.2583	5.54536	9.07817	6.67329	3.36577	8.74815	8.37889	8.42064	13.6353	9.15494	9.48819	8.00971	3.13735	7.32436	8.41127	10.1908	8.21867
43	7.34879	3.1304	13.3955	5.14682	8.28345	10.436	7.49173	4.44885	4.36755	7.37452	6.44809	3.19797	5.86218	5.36933	5.83145	3.06612	9.96109	4.53182	1.81715	6.79818	6.68409	10.6551	2.82291	8.30364	4.33042	7.79873	3.48424	6.88867	5.4853	9.88564	5.37667	6.99533	11.6202	4.892	7.81615	6.22927	2.76679	8.01436	7.19736	8.21655	12.8878	8.20082	8.07279	7.49694	2.24403	5.88245	7.92173	9.38764	6.908
44	6.8989	3.14864	12.7401	4.80258	8.21169	10.539	7.87173	4.56031	4.30094	6.45666	5.89173	1.8892	5.61069	5.10332	5.15	2.73497	9.01145	5.17055	1.406	6.5037	5.78914	9.62306	3.17242	7.89848	4.20311	7.82091	4.01535	6.53898	5.1821	10.0493	5.4164	5.94069	12.0771	4.55152	6.88259	6.18271	2.52996	7.51706	6.2504	8.36715	12.3754	7.51203	6.87255	7.27546	1.66505	4.72918	7.71627	8.83612	5.92178
45	6.74922	3.20644	12.4389	4.79967	8.45644	10.988	8.50233	4.97122	4.68167	5.917	5.691	0.997444	5.60167	5.14489	4.823	2.54144	8.243	6.251	0.647667	6.544	5.10656	8.87856	3.778	7.78567	4.352	8.098	4.73333	6.43333	5.00689	10.4383	5.76256	5.052	12.6838	4.57933	6.36022	6.60311	2.67556	7.28233	5.648	8.93167	12.1847	7.15167	5.96778	7.37167	1.39111	3.944	7.869	8.55	5.33511
46	6.95596	3.29573	12.562	5.17327	9.07827	11.855	9.41118	5.69464	5.53973	5.81545	5.92118	0.608818	5.88218	5.53164	4.94955	2.50645	7.74673	7.81882	0.334636	6.93945	4.68455	8.52773	4.67636	8.01191	4.76982	8.64409	5.645	6.61309	4.96082	11.0432	6.41991	4.40791	13.515	5.01327	6.30982	7.533	3.22355	7.34073	5.494	9.95482	12.3744	7.17518	5.42664	7.81345	1.41036	3.63009	8.48055	8.537	5.195
47	7.55843	3.42262	13.1716	5.95294	10.1102	13.203	10.6266	6.74853	6.87064	6.18798	6.62561	0.796333	6.51153	6.30326	5.54773	2.67922	7.57091	9.82555	0.505939	7.71109	4.56406	8.65807	5.9083	8.6107	5.45264	9.42445	6.76374	7.10501	5.07995	11.865	7.39172	4.08738	14.6675	5.87697	6.78456	8.99808	4.19108	7.71842	5.85046	11.4697	12.9993	7.6137	5.30192	8.62333	1.7331	3.80664	9.55564	8.80279	5.57978
48	8.58242	3.59598	14.3073	7.14888	11.5644	15.09	12.1645	8.15002	8.64839	7.04711	7.80903	1.5747	7.54086	7.48821	6.63591	3.11866	7.76318	12.2531	1.06062	8.87176	4.79182	9.32628	7.5017	9.60852	6.40065	10.4335	8.11217	7.9327	5.41155	12.919	8.68863	4.16532	16.2389	7.17552	7.81288	11.01	5.58021	8.42972	6.73835	13.4914	14.1051	8.47727	5.63492	9.82038	2.36567	4.49964	11.1028	9.35215	6.45489
49	10.0366	3.8312	15.9882	8.75009	13.447	17.563	14.0275	9.90524	10.8545	8.37618	9.45918	2.84548	8.99712	9.09391	8.20136	3.87385	8.35627	15.0989	2.00252	10.4191	5.42479	10.5566	9.47691	11.0229	7.61345	11.6725	9.72482	9.11624	5.99818	14.2405	10.3152	4.70561	18.3021	8.89436	9.39203	13.5632	7.38282	9.48491	8.14806	16.0285	15.716	9.767	6.43112	11.4206	3.31518	5.70255	13.1268	10.1897	7.80567
50	11.9254	4.13958	18.2113	10.7422	15.7724	20.626	16.2303	12.0205	13.5061	10.1418	11.557	4.53466	10.8849	11.1136	10.2195	4.99205	9.37109	18.3609	3.3301	12.3512	6.52285	12.3465	11.8607	12.8731	9.09735	13.1586	11.6527	10.6724	6.88023	15.8882	12.2879	5.74898	20.8833	11.0173	11.5135	16.6409	9.59472	10.893	10.0471	19.0845	17.8361	11.4876	7.66111	13.4418	4.57762	7.38882	15.6396	11.3281	9.61567
51	14.2606	4.52165	20.9517	13.1368	18.5627	24.22	18.8223	14.5395	16.6654	12.3169	14.0994	6.5614	13.2337	13.5431	12.6686	6.4967	10.8138	22.0144	5.0101	14.6781	8.13327	14.6786	14.6822	15.2095	10.9002	14.9346	13.9822	12.644	8.10802	17.9453	14.671	7.31161	23.9593	13.5395	14.1694	20.2307	12.2524	12.6883	12.421	22.6454	20.4577	13.6866	9.3024	15.9082	6.15847	9.52645	18.6473	12.8109	11.8762
52	17.0464	4.95895	24.1678	15.966	21.8159	28.237	21.8425	17.5194	20.3505	14.8899	17.0899	8.8637	16.082	16.3877	15.5334	8.41915	12.6762	26.0039	7.01045	17.4119	10.2825	17.5294	17.9539	18.0696	13.0962	17.0749	16.7939	15.0751	9.72742	20.4797	17.5294	9.394	27.4414	16.4702	17.3494	24.2713	15.3888	14.9088	15.2419	26.6396	23.5505	16.3968	11.3168	18.8217	8.06052	12.097	22.1255	14.7089	14.5873
53	20.2693	5.41286	27.7978	19.2319	25.4874	32.549	25.2861	20.986	24.4998	17.8655	20.5166	11.4231	19.4355	19.6498	18.8086	10.8103	14.9616	30.2457	9.33427	20.5555	12.9889	20.8682	21.6523	21.4445	15.7434	19.6633	20.1039	18.0024	11.7833	23.5034	20.8548	11.9894	31.2075	19.8155	21.0273	28.6517	19.0086	17.573	18.4839	30.946	27.0536	19.5921	13.6838	22.1622	10.3066	15.1028	26.0085	17.0913	17.7584
54	23.9021	5.83167	31.7639	22.9154	29.5149	37.035	29.1259	24.9193	29.0264	21.2472	24.3445	14.2699	23.2738	23.3091	22.4776	13.7263	17.699	34.6399	12.0366	24.0838	16.261	24.6453	25.7125	25.2919	18.8805	22.7533	23.8685	21.4517	14.3405	26.9851	24.6064	15.0838	35.1352	23.5533	25.136	33.2586	23.0776	20.6936	22.1449	35.4428	30.886	23.2367	16.4404	25.9012	12.9682	18.5463	30.1907	20.0281	21.394
55	27.867	6.17404	35.9731	26.9605	33.8127	41.586	33.291	29.2435	33.8024	25.0122	28.4937	17.4812	27.5149	27.3161	26.5022	17.2485	20.9166	39.0761	15.2428	27.9352	20.0783	28.7892	30.0399	29.5258	22.4906	26.3389	27.9897	25.39	17.4441	30.8554	28.7147	18.6482	39.1115	27.6294	29.5716	37.9692	27.509	24.2441	26.2036	40.0014	34.9494	27.2765	19.6312	29.9835	16.1138	22.4043	34.5462	23.5341	25.463
56	32.1606	6.36367	40.3191	31.2733	38.2733	46.107	37.6677	33.8447	38.675	29.1027	32.8653	21.0843	32.0371	31.5957	30.82	21.3353	24.603	43.451	18.9868	32.021	24.3774	33.2051	34.525	34.0283	26.507	30.353	32.3442	29.7258	21.1031	35.0203	33.0874	22.6272	43.0392	31.9663	34.2169	42.6653	32.1903	28.1634	30.6007	44.5137	39.1279	31.6327	23.273	34.322	19.7786	26.614	38.947	27.5567	29.9057
57	36.5939	6.41993	44.6872	35.7386	42.7871	50.519	42.1228	38.5985	43.5015	33.4305	37.3475	25.0521	36.7042	36.0513	35.3588	25.8783	28.7154	47.6542	23.2042	36.2365	29.0615	37.7865	39.055	38.6695	30.8377	34.6838	36.8073	34.3386	25.2773	39.3654	37.6153	26.9351	46.8292	36.4686	38.9415	47.2394	36.9944	32.3611	35.2342	48.8946	43.2997	36.2048	27.3383	38.802	23.9358	31.0995	43.2841	31.9912	34.5634
58	41.0795	6.32893	48.9666	40.2466	47.2501	54.749	46.5261	43.3777	48.1536	37.8886	41.8284	29.3172	41.3708	40.5708	39.989	30.7564	33.1185	51.6011	27.7852	40.4734	34.0106	42.4146	43.5298	43.3219	35.3639	39.1507	41.2707	39.1005	29.895	43.7778	42.1798	31.4578	50.3894	41.0319	43.6216	51.589	41.7924	36.7211	39.9768	53.0643	47.3557	40.8726	31.7553	43.2987	28.5136	35.718	47.4775	36.699	39.306
59	45.5024	6.10107	53.0638	44.7025	51.5632	58.718	50.7594	48.0575	52.4969	42.3675	46.2085	33.7798	45.8912	45.0402	44.5989	35.8298	37.6943	55.1986	32.5807	44.6417	39.0847	46.9701	47.8625	47.8678	39.9469	43.6254	45.6385	43.8921	34.8169	48.14	46.6668	36.0686	53.6362	45.5518	48.1436	55.6136	46.4704	41.114	44.7006	56.9395	51.2093	45.4956	36.4082	47.6946	33.3678	40.3445	51.4465	41.5292	44.0102
60	49.7515	5.75392	56.9029	49.0182	55.6286	62.34	54.7121	52.5135	56.3911	46.7655	50.4004	38.3211	50.1336	49.3528	49.0822	40.9603	42.3186	58.379	37.4322	48.6716	44.1408	51.3461	51.9652	52.1936	44.4607	47.9905	49.8112	48.5961	39.8621	52.3268	50.9651	40.6403	56.4993	49.9272	52.4148	59.2313	50.9275	45.4158	49.2778	60.4433	54.7875	49.9228	41.1488	51.8788	38.3222	44.8656	55.1058	46.3298	48.5619
61	53.7233	5.3096	60.4047	53.1045	59.3555	65.548	58.2857	56.6327	59.7824	50.9812	54.3225	42.817	53.96	53.4117	53.3311	46.0148	46.8742	61.1003	42.2042	52.4943	49.0446	55.4316	55.7541	56.1972	48.7815	52.1346	53.6927	53.0873	44.8743	56.222	54.9696	45.0564	58.9332	54.0567	56.3421	62.3912	55.0672	49.5089	53.5676	63.5161	58.0174	54.05	45.817	55.7515	43.2288	49.1828	58.3833	50.9748	52.8497
62	57.3306	4.79737	63.5024	56.8735	62.6761	68.287	61.4092	60.328	62.6359	54.9158	57.9001	47.1473	57.2876	57.1327	57.2415	50.8562	51.2444	63.3426	46.7833	56.0374	53.6834	59.1277	59.1626	59.7979	52.7908	55.9577	57.2027	57.2432	49.6932	59.7297	58.5915	49.2126	60.9225	57.8492	59.8451	65.069	58.8041	53.2876	57.458	66.1175	60.8421	57.7785	50.259	59.2281	47.9425	53.2088	61.2278	55.348	56.7667
63	60.5057	4.25486	66.1491	60.2521	65.5418	70.523	64.0428	63.5322	64.9452	58.4903	61.0744	51.1653	60.0896	60.4472	60.7261	55.3111	55.314	65.1048	51.0268	59.2348	57.95	62.3664	62.1445	62.9355	56.4051	59.3821	60.2806	60.9611	54.1624	62.7839	61.7622	53.0157	62.4735	61.2303	62.8709	67.2581	62.0699	56.6572	60.8738	68.2258	63.2273	61.0306	54.3451	62.2457	52.3277	56.8641	63.6089	59.3493	60.2338
64	63.2037	3.71743	68.3176	63.1876	67.9237	72.239	66.1702	66.1815	66.7285	61.64	63.808	54.7894	62.3522	63.3106	63.7286	59.3042	58.9875	66.3997	54.8743	62.0423	61.7523	65.0987	64.668	65.5744	59.5638	62.3563	62.8705	64.1445	58.1498	65.3487	64.418	56.3901	63.6036	64.1474	65.3899	68.9477	64.8054	59.5325	63.7651	69.8331	65.1594	63.7625	57.9641	64.7436	56.2707	60.0892	65.5173	62.9014	63.204
65	65.409	3.22493	69.9981	65.6495	69.8127	73.44	67.7964	68.2985	68.0178	64.3215	66.0888	57.9461	64.0842	65.7036	66.2197	62.7684	62.1983	67.2476	58.271	64.4297	65.0295	67.3007	66.73	67.7067	62.2375	64.8542	64.9814	66.7936	61.5467	67.4116	66.5827	59.2892	64.3384	66.5691	67.3919	70.1884	67.0302	61.9142	66.1143	70.9477	66.6425	65.9598	61.0404	66.7491	59.6685	62.85	66.9603	65.9582	65.6144
66	67.1247	2.81442	71.202	67.6279	71.2135	74.148	68.9434	69.8982	68.8513	66.5122	67.9182	60.5972	65.3089	67.6259	68.195	65.6671	64.9095	67.6775	61.1922	66.3823	67.7567	68.9698	68.3452	69.3445	64.4235	66.8693	66.613	68.9028	64.2973	68.9776	68.2775	61.6966	64.7135	68.4855	68.8852	71.0022	68.7592	63.8089	67.9287	71.5958	67.6929	67.6322	63.5367	68.2813	62.4658	65.1402	67.9566	68.494	67.5191
67	68.37	2.51053	71.9583	69.13	72.1433	74.398	69.638	71.0043	69.273	68.2137	69.307	62.7353	66.055	69.0907	69.665	67.9927	67.107	67.722	63.6363	67.898	69.9373	70.1273	69.534	70.505	66.1357	68.409	67.78	70.484	66.463	70.069	69.5357	63.615	64.7723	69.905	69.8933	71.4153	70.0173	65.2487	69.2333	71.814	68.3397	68.809	65.448	69.3697	64.6993	66.968	68.527	70.504	68.9373
68	69.1613	2.32773	72.3038	70.1505	72.6269	74.233	69.892	71.6464	69.294	69.4435	70.2526	64.3729	66.3559	70.1201	70.6173	69.7579	68.756	67.391	65.6177	68.9756	71.5917	70.8065	70.3009	71.1961	67.3975	69.4604	68.501	71.5658	68.0909	70.6985	70.3954	65.0636	64.5537	70.8371	70.4441	71.4513	70.8343	66.2803	70.0668	71.62	68.6167	69.486	66.7913	70.0523	66.3877	68.3162	68.6675	71.9455	69.8998
69	69.5413	2.26795	72.276	70.7457	72.6921	73.698	69.7661	71.854	68.9819	70.2297	70.8	65.5332	66.2455	70.742	71.12	70.9902	69.9211	66.7463	67.1627	69.6539	72.7506	71.0524	70.6843	71.4695	68.2339	70.0864	68.7951	72.1861	69.2179	70.9305	70.889	66.0759	64.0878	71.3282	70.5688	71.1283	71.241	66.9531	70.4723	71.0789	68.5612	69.7545	67.6014	70.3664	67.5617	69.2398	68.4395	72.8926	70.4414
70	69.5413	2.31298	71.9098	70.9455	72.3682	72.836	69.2961	71.6624	68.3641	70.6094	70.9813	66.2305	65.7614	70.9855	71.2111	71.697	70.6332	65.8165	68.2823	69.9621	73.4541	70.9102	70.712	71.3518	68.6702	70.3133	68.6814	72.3818	69.8777	70.8026	71.0479	66.6937	63.3988	71.4184	70.306	70.4672	71.2672	67.3128	70.4965	70.227	68.2093	69.6571	67.9255	70.3475	68.2577	69.7632	67.8681	73.3669	70.599
71	69.192	2.43152	71.2382	70.7817	71.6835	71.683	68.5166	71.1064	67.4807	70.6235	70.8272	66.4997	64.9195	70.875	70.9249	71.9092	70.9292	64.6245	68.9982	69.9271	73.7435	70.4251	70.418	70.867	68.7074	70.1682	68.1849	72.1828	70.105	70.351	70.905	66.9642	62.5025	71.1472	69.6984	69.4981	70.9425	67.3974	70.1635	69.0989	67.5943	69.2299	67.7949	70.0247	68.5162	69.9155	66.9725	73.3888	70.4022
72	68.5239	2.59406	70.2832	70.2846	70.6634	70.271	67.456	70.2158	66.3499	70.3067	70.3639	66.4035	63.7671	70.4205	70.2895	71.6864	70.8442	63.1825	69.3525	69.5815	73.6564	69.6378	69.8361	70.0411	68.476	69.6732	67.3336	71.6134	69.9281	69.6066	70.4898	66.9301	61.4098	70.5541	68.7733	68.2586	70.2927	67.2377	69.5243	67.7234	66.741	68.5	67.2771	69.4205	68.3645	69.7248	65.7703	72.9762	69.8711
73	67.5624	2.77981	69.055	69.4819	69.3316	68.631	66.1455	69.0171	64.973	69.6899	69.6112	65.974	62.3451	69.6278	69.3333	71.0567	70.4095	61.4987	69.3642	68.9563	73.2254	68.5825	68.9936	68.9011	68.1146	68.8512	66.1496	70.6946	69.376	68.5885	69.8243	66.6228	60.1289	69.6731	67.5472	66.7821	69.338	66.8555	68.6165	66.1243	65.6665	67.4905	66.4255	68.5495	67.8238	69.2148	64.2757	72.1457	69.025
74	66.3202	2.97356	67.5706	68.3956	67.7118	66.784	64.6099	67.5319	63.3505	68.8043	68.5828	65.2407	60.6768	68.5228	68.0818	70.0456	69.6524	59.5775	69.0491	68.0767	72.4766	67.2863	67.9185	67.4691	66.7537	67.7245	64.6533	69.4509	68.5103	67.308	68.9272	66.0717	58.6772	68.5312	66.0538	65.092	68.0881	66.2616	67.465	64.32	64.3985	66.2202	65.2764	67.4221	66.9512	68.4065	62.4984	70.9116	67.8557
75	64.8242	3.16963	65.8363	67.0442	65.8264	64.751	62.8639	65.7743	61.4901	67.6744	67.2933	64.2225	58.7748	67.1168	66.5509	68.6746	68.5942	57.4248	68.4183	66.9612	71.4311	65.7687	66.6387	65.7653	65.4609	66.3088	62.86	67.9044	67.3562	65.7674	67.8053	65.2976	57.0707	67.1484	64.3162	63.2066	66.5522	65.4584	66.0915	62.319	62.9497	64.7018	63.8624	66.0402	65.7619	67.3175	60.4387	69.2911	66.4008
76	63.0798	3.36339	63.8608	65.4415	63.6895	62.552	60.9215	63.7333	59.3888	66.3192	65.7624	62.9311	56.6537	65.4166	64.7471	66.9683	67.2515	55.0502	67.4815	65.6307	70.1066	64.0448	65.1705	63.8018	63.8619	64.6141	60.7621	66.0495	65.9331	63.9645	66.4445	64.3082	55.3128	65.5394	62.3529	61.1293	64.72	64.4319	64.5158	60.1274	61.3335	62.9317	62.2088	64.3851	64.2646	65.9645	58.0914	67.2785	64.6633
77	61.0996	3.55183	61.6438	63.5921	61.3223	60.204	58.8023	61.4258	57.0714	64.7514	64.0083	61.3695	54.3338	63.4281	62.6796	64.9517	65.637	52.466	66.2428	64.1048	68.519	62.1192	63.5198	61.5894	61.9626	62.6501	58.3756	63.9016	64.2551	61.903	64.8576	63.0999	53.4093	63.7208	60.1822	58.8873	62.5991	63.1907	62.7532	57.7522	59.5545	60.929	60.3324	62.466	62.4639	64.3599	55.4508	64.926	62.6487
78	58.8933	3.73312	59.1877	61.4993	58.7461	57.72	56.52	58.8726	54.5623	62.976	62.044	59.5169	51.8348	61.1572	60.359	62.6308	63.76	49.682	64.6693	62.4043	66.6794	59.9912	61.697	59.1437	59.7671	60.423	55.7174	61.4788	62.3354	59.5923	63.0577	61.6721	51.371	61.714	57.8202	56.5043	60.2031	61.7324	60.817	55.2017	57.612	58.7047	58.2447	60.2947	60.365	62.509	52.525	62.278	60.3664
79	56.4708	3.90725	56.5015	59.1765	55.9794	55.108	54.081	56.0901	51.8807	61.003	59.8804	57.4006	49.175	58.6147	57.7812	60.044	61.6039	46.6905	62.7787	60.5463	64.5928	57.6653	59.7174	56.4875	57.2859	57.9162	52.8077	58.7941	60.1793	57.0383	61.0557	60.032	49.2111	59.5395	55.2855	54.0025	57.5492	60.0508	58.7165	52.4828	55.5035	56.2706	55.9578	57.8839	57.9671	60.3937	49.3143	59.3673	57.8293
80	53.8449	4.07442	53.6009	56.6404	53.0422	52.369	51.4873	53.0946	49.0445	58.8419	57.5276	55.0375	46.3668	55.8126	54.977	57.2013	59.1686	43.5128	60.5689	58.5437	62.2625	55.1503	57.5912	53.642	54.535	55.1571	49.6671	55.8569	57.7909	54.2389	58.8656	58.1882	46.942	57.2104	52.6004	51.3968	54.6679	58.1422	56.4558	49.6012	53.2284	53.6368	53.4828	55.2462	55.2599	58.0385	45.8645	56.2235	55.0569
81	51.0246	4.23461	50.5081	53.9076	49.9484	49.503	48.7371	49.8961	46.0687	56.5022	54.9955	52.4404	43.4038	52.7633	51.9511	54.1031	56.4356	40.1624	58.0456	56.4053	59.6776	52.45	55.3236	50.6272	51.5216	52.159	46.3156	52.6814	55.204	51.1937	56.4965	56.1504	44.5777	54.7376	49.7866	48.6964	51.5936	56.0138	54.0276	46.5589	50.7873	50.8154	50.8089	52.3892	52.2731	55.45	42.2083	52.8685	52.0687
82	48.0222	4.38688	47.2506	50.992	46.7096	46.516	45.8273	46.5037	42.9676	53.9984	52.2908	49.616	40.3039	49.4785	48.7104	50.7492	53.4218	36.6569	55.2198	54.1366	56.8365	49.5765	52.9156	47.4602	48.2833	48.9357	42.7768	49.2802	52.4238	47.9111	53.9515	53.9298	42.1399	52.1315	46.8605	45.913	48.357	53.6789	51.4347	43.3664	48.1799	47.8236	47.9467	49.3172	49.007	52.63	38.3897	49.3224	48.888
83	44.8497	4.52733	43.8555	47.9027	43.34	43.424	42.7581	42.9455	39.7583	51.3377	49.4194	46.5704	37.0909	45.9691	45.2604	47.141	50.1541	33.027	52.103	51.7446	53.735	46.5473	50.3646	44.1635	44.8445	45.4988	39.0781	45.6652	49.4518	44.4047	51.2231	51.5403	39.6562	49.3996	43.8375	43.0646	44.9849	51.1443	48.6745	40.0394	45.4043	44.681	44.9085	46.0357	45.4632	49.5742	34.4678	45.6005	45.5283
84	41.5261	4.64827	40.3502	44.6492	39.8627	40.253	39.5335	39.2697	36.4712	48.5324	46.3954	43.3069	33.7996	42.2557	41.6096	43.2889	46.6506	29.3239	48.7095	49.2348	50.3677	43.3795	47.6662	40.7587	41.2325	41.8683	35.2533	41.8564	46.2901	40.6935	48.3018	48.9886	37.1586	46.5488	40.7369	40.1735	41.4977	48.4132	45.7464	36.6054	42.465	41.4065	41.7106	42.5566	41.6467	46.2764	30.5209	41.7194	42.0312
85	38.104	4.75919	36.772	41.2522	36.3152	37.036	36.1855	35.5405	33.1697	45.5877	43.2521	39.8316	30.4767	38.3775	37.7798	39.2157	42.9286	25.6215	45.0512	46.6115	46.7346	40.1042	44.8162	37.2823	37.4917	38.1014	31.3572	37.8834	42.9443	36.8179	45.1885	46.2842	34.6868	43.5894	37.5875	37.2676	37.9202	45.4972	42.6576	33.1195	39.3739	38.0428	38.3821	38.9127	37.5801	42.7391	26.6419	37.7225	38.438
86	34.5775	4.79402	33.1684	37.7449	32.7498	33.824	32.7721	31.837	29.938	42.5142	40.0259	36.1846	27.1879	34.3932	33.818	34.9762	39.0159	22.0131	41.1548	43.8809	42.8481	36.7726	41.8174	33.7912	33.6903	34.3101	27.4662	33.7924	39.4286	32.8468	41.8968	43.4435	32.289	40.5432	34.4378	34.3906	34.2891	42.4263	39.4296	29.6616	36.1549	34.6549	34.9729	35.1592	33.3136	38.9911	22.9332	33.6845	34.8171
87	31.0511	4.78054	29.6141	34.1789	29.2385	30.684	29.3737	28.2604	26.8711	39.3366	36.7554	32.4631	24.012	30.3892	29.7942	30.6771	34.9575	18.6059	37.1083	41.0507	38.7424	33.4443	38.6885	30.3563	29.9237	30.6035	23.6755	29.6555	35.7848	28.8711	38.4556	40.4865	30.0206	37.4469	31.3562	31.5989	30.6652	39.248	36.0966	26.3219	32.8551	31.3127	31.5506	31.3787	28.941	35.0886	19.493	29.6945	31.2527
88	27.618	4.70885	26.1991	30.62	25.8713	27.696	26.089	24.9395	24.0709	36.0871	33.4982	28.7696	21.0383	26.483	25.8056	26.4393	30.816	15.5088	33.0098	38.1353	34.4804	30.1915	35.4726	27.0571	26.3081	27.0636	20.1003	25.5774	32.1051	25.0035	34.9312	37.4452	27.9382	34.3495	28.4205	28.9561	27.1351	36.022	32.7133	23.2047	29.5526	28.0995	28.1988	27.6828	24.6105	31.1103	16.4055	25.8606	27.8507
89	24.368	4.57068	23.0126	27.1597	22.746	24.947	23.024	22.0067	21.6217	32.8039	30.3317	25.2269	18.3623	22.8006	21.976	22.4034	26.679	12.817	28.9907	35.1627	30.1529	27.0921	32.237	23.987	22.9623	23.777	16.8693	21.698	28.5031	21.3667	31.417	34.3661	26.0992	31.319	25.7211	26.5218	23.8138	32.8203	29.3533	20.4173	26.3376	25.1017	25.0184	24.2126	20.4756	27.162	13.751	22.2997	24.7266
90	21.4031	4.37279	20.1347	23.9145	19.9552	22.525	20.2685	19.5389	19.5822	29.542	27.3484	21.9631	16.0667	19.4707	18.4794	18.7164	22.6745	10.6318	25.2084	32.1832	25.8877	24.2276	29.0659	21.2394	19.9939	20.8638	14.0772	18.1535	25.1246	18.0908	28.0169	31.3165	24.5497	28.4344	23.346	24.3381	20.7994	29.7177	26.1116	18.0543	23.3051	22.4007	22.1134	21.0904	16.6998	23.3955	11.6349	19.129	21.9866
91	18.8171	4.14188	17.6327	21.0082	17.5819	20.5	17.8867	17.5844	17.9725	26.3876	24.6469	19.0997	14.2392	16.6079	15.4339	15.5277	18.9373	8.95945	21.8199	29.2767	21.8392	21.6744	26.0562	18.8888	17.5256	18.3605	11.8038	15.0855	22.1264	15.2963	24.8454	28.3884	23.3193	25.7809	21.3598	22.865	18.1696	26.7914	23.1159	16.1776	20.5395	20.0615	19.6084	18.4255	13.4354	19.9504	10.044	16.4546	19.714
92	16.6768	3.90556	15.5538	18.5555	15.6862	18.908	15.9199	16.1543	16.7692	23.455	22.3171	16.7371	12.8727	14.2892	12.9363	12.9662	15.6269	7.82245	18.9544	26.5627	18.168	19.483	23.3111	16.9768	15.5833	16.2933	10.0931	12.61	19.6588	13.0637	22.0099	25.7196	22.4041	23.4397	19.8054	21.8231	15.9623	24.1211	20.4518	14.8095	18.1045	18.1258	17.5436	16.2809	10.7983	16.9528	8.94955	14.3671	18.0204
93	15.007	3.66917	13.9173	16.6682	14.3063	17.737	14.3854	15.2398	15.923	20.8751	20.4189	14.9727	11.9568	12.5371	11.0385	11.1511	12.9171	7.23118	16.742	24.1976	15.0447	17.6728	20.9229	15.5121	14.1652	14.6584	8.96168	10.7922	17.8388	11.4267	19.5893	23.4877	21.7733	21.4806	18.6958	19.4181	14.1619	21.7926	18.1921	13.9291	16.0376	16.6075	15.9478	14.6679	8.85162	14.4983	8.29209	12.9223	16.8669
94	13.8495	3.48674	12.7075	15.4536	13.4702	16.96	13.287	14.8338	15.3436	18.7948	18.9852	13.8013	11.4725	11.3424	9.75336	10.0768	11.0065	7.16736	15.2195	22.3692	12.6809	16.2475	18.9705	14.4735	13.2362	13.4226	8.3953	9.63518	16.7707	10.3765	17.6529	21.8826	21.3869	19.9538	18.0055	18.274	12.7154	19.9116	16.4253	13.4805	14.3497	15.447	14.8194	13.5479	7.63691	12.6622	8.00127	12.0376	16.2007
95	13.2004	3.36504	11.893	15.0101	13.2021	16.589	12.6178	14.9402	14.9758	17.3677	18.049	13.1778	11.4034	10.7203	9.06664	9.66161	10.0999	7.57373	14.4043	21.266	11.3235	15.2389	17.5415	13.8142	12.7364	12.5401	8.34086	9.0943	16.3618	9.86936	16.3042	21.055	21.1961	18.8982	17.715	17.391	11.5633	18.6275	15.3059	13.4097	13.0543	14.6034	14.1138	12.8528	7.02166	11.5331	8.01382	11.6364	15.9409
96	13.0807	3.31903	11.4566	15.408	13.5305	16.696	12.3637	15.5841	14.7912	16.7223	17.6699	13.116	11.7674	10.7527	8.93882	9.79124	10.3362	8.36055	14.3921	21.0123	11.1624	14.7449	16.7518	13.4757	12.6171	11.9808	8.71579	9.11123	16.5706	9.86542	15.6898	21.0688	21.1636	18.3692	17.8588	16.9053	10.6999	18.1143	15.0236	13.7238	12.217	14.0648	13.7674	12.5315	6.99805	11.2319	8.28518	11.6282	16.0048
97	13.527	3.36102	11.4169	16.6345	14.4883	17.369	12.5364	16.7878	14.8363	16.9157	17.9209	13.6858	12.6255	11.5539	9.29664	10.3194	11.6969	9.43982	15.2925	21.6079	12.2152	14.9099	16.72	13.4055	12.8928	11.7834	9.46824	9.65155	17.373	10.3712	15.9352	21.8758	21.163	18.4333	18.5099	17.0219	10.2139	18.4791	15.6823	14.5032	11.969	13.8875	13.7495	12.598	7.65561	11.8595	8.81573	11.9538	16.3577
98	14.5661	3.50359	11.8239	18.5544	16.0551	18.623	13.1848	18.5115	15.2403	17.8776	18.8237	14.9487	14.0176	13.1669	10.0477	11.1446	13.9905	10.7724	17.1059	22.9005	14.2815	15.8231	17.4822	13.5893	13.647	12.0815	10.6132	10.7306	18.7512	11.4375	17.0479	23.3031	21.6732	19.1214	19.7039	17.8974	10.2953	19.6776	17.2128	15.8238	12.4533	14.1855	14.0942	13.1385	9.13175	13.3991	9.671	12.6273	17.0301
99	16.1606	3.7052	12.7282	20.9335	18.1041	20.364	14.3586	20.6252	16.1634	19.4251	20.3058	16.8575	15.8955	15.4835	11.1179	12.2577	16.9205	12.3785	19.6524	24.6392	17.0234	17.4222	18.9526	14.0593	14.9552	13.0375	12.1933	12.3687	20.6226	13.0965	18.8744	25.1039	22.3331	20.3771	21.3897	19.5347	11.1442	21.5136	19.3875	17.674	13.7199	15.0546	14.8762	14.2562	11.4716	15.6718	10.9488	13.7398	18.0657
100	18.2042	3.90397	14.118	23.51	20.433	22.417	16.043	22.943	17.688	21.323	22.204	19.236	18.122	18.262	12.471	13.712	20.154	14.316	22.636	26.575	20.073	19.498	20.937	14.861	16.795	14.709	14.192	14.517	22.819	15.29	21.141	27.041	23.292	22.062	23.443	21.755	12.797	23.722	21.909	19.941	15.654	16.488	16.158	15.964	14.502	18.408	12.703	15.378	19.457
all values Left	mean	std	steps
1	10.6196	4.48645	4.959	7.331	13.559	20.626	12.393	8.428	7.916	6.083	18.42	9.606	1.398	6.759	10.143	7.585	5.655	9.994	7.657	13.417	14.574	8.975	11.407	8.511	11.149	7.788	12.48	9.911	9.256	6.938	14.357	12.363	18.425	12.181	8.692	11.411	9.61	17.844	6.978	13.794	16.799	8.75	7.72	11.608	3.508	14.344	7.312	11.805	8.719
2	12.5733	4.77879	6.55348	9.00764	15.8993	24.2606	14.3397	10.3505	8.12762	7.6766	22.1456	11.8117	2.58044	7.96111	12.4052	9.55142	7.34644	11.5719	9.76079	15.9509	16.5258	11.3303	13.4606	10.7636	13.1049	9.33215	14.1155	11.9	10.953	8.13545	16.0926	14.7235	21.0834	14.9098	10.6279	14.0942	11.0308	19.2955	8.50084	16.488	19.2464	10.2019	9.35665	13.7726	4.81289	16.5484	8.92388	13.2654	10.7432
3	15.0034	5.11469	8.52891	11.0736	18.6881	28.3241	16.6395	12.6656	12.3801	9.71001	26.3543	14.4653	4.17978	9.602	15.0792	11.9833	9.46667	13.5291	12.3285	18.8962	18.8819	14.2289	16.0241	13.4601	15.5584	11.1947	16.076	14.2916	13.0888	9.67636	18.2541	17.5294	24.2285	18.0542	13.1007	17.2951	12.8102	21.3448	10.4856	19.7159	22.1905	12.0987	11.3378	16.3908	6.40378	19.2641	10.9577	15.1301	13.2301
4	17.8599	5.51158	10.8968	13.5359	21.9218	32.6849	19.3341	15.4155	15.2959	12.1839	30.9399	17.5714	6.11767	11.6847	18.1718	14.8616	12.0717	15.882	15.3576	22.2463	21.6591	17.6709	19.0737	16.6244	18.5424	13.4463	18.4478	17.1559	15.7112	11.6168	20.9026	20.7865	27.7691	21.6091	16.1018	20.9789	14.9813	23.9664	12.9035	23.4389	25.579	14.4709	13.6596	19.4633	8.28767	22.5168	13.411	17.4578	16.1843
5	21.1519	5.91328	13.686	16.4243	25.5648	37.2189	22.4556	18.6576	18.6788	15.1326	35.7785	21.1258	8.33011	14.23	21.6736	18.1787	15.2081	18.6608	18.8445	25.9549	24.8593	21.6192	22.5731	20.2474	22.0548	16.1552	21.2976	20.5154	18.8724	14.0154	24.0546	24.4564	31.588	25.5332	19.6126	25.0818	17.573	27.0981	15.7337	27.5766	29.3337	17.3409	16.3573	22.9809	10.5046	26.2705	16.2894	20.2911	19.609
6	24.8494	6.26744	16.9341	19.7478	29.5564	41.8143	26.0049	22.4179	22.5052	18.5868	40.7337	25.0842	10.7912	17.2739	25.5453	21.9209	18.892	21.8803	22.7581	29.9439	28.4544	25.9971	26.4631	24.2743	26.0446	19.3543	24.644	24.3209	22.5885	16.9146	27.671	28.4739	35.5604	29.7584	23.5823	29.5065	20.5975	30.6473	18.971	32.0127	33.3603	20.6958	19.4736	26.9081	13.1218	30.4389	19.6016	23.6374	23.4851
7	28.8943	6.52532	20.7075	23.4828	33.8127	46.3744	29.9468	26.6562	26.719	22.539	45.6622	29.3592	13.5223	20.8303	29.7208	26.0491	23.078	25.5116	27.0307	34.1141	32.3858	30.7021	30.6657	28.6126	30.4155	23.0202	28.4423	28.4713	26.806	20.3265	31.6754	32.7521	39.5719	34.1968	27.9155	34.1376	24.0312	34.5044	22.6121	36.6163	37.5457	24.4956	23.0261	31.179	16.2027	34.9023	23.3344	27.457	27.754
8	33.1667	6.70192	25.0112	27.5685	38.2295	50.8181	34.2003	31.2721	31.2285	26.9294	50.4336	33.8441	16.5694	24.8588	34.1109	30.4985	27.6703	29.4846	31.5687	38.3566	36.5748	35.6129	35.0828	33.1497	35.0406	27.0825	32.5924	32.8423	31.4147	24.2215	35.9636	37.188	43.5239	38.7462	32.4969	38.8526	27.8189	38.5521	26.6335	41.2563	41.7657	28.6788	26.9903	35.693	19.7786	39.5248	27.4324	31.6614	32.3189
9	37.6575	6.64639	29.7195	31.9071	42.6998	55.0697	38.6439	36.1358	35.9209	31.6587	54.9321	38.4202	19.9757	29.2597	38.6093	35.1873	32.5459	33.7091	36.2401	42.5693	40.9301	40.5933	39.6088	37.7664	39.7826	31.4475	36.956	37.3105	36.2768	28.5288	40.4156	41.6686	47.3241	43.3012	37.2011	43.535	31.8783	42.6711	30.9748	45.8257	45.9065	33.1661	31.3003	40.3217	23.8232	44.1762	31.8025	36.1283	37.0549
10	42.1524	6.49869	34.6532	36.3835	47.1225	59.0473	43.1405	41.1059	40.6791	36.563	59.0534	42.9722	23.749	33.902	43.1078	39.989	37.569	38.0804	40.9024	46.6744	45.3496	45.5122	44.1291	42.3516	44.5105	35.9927	41.3969	41.7693	41.2526	33.145	44.9129	46.085	50.8791	47.7589	41.9028	48.0788	36.1038	46.7467	35.5362	50.2379	49.8795	37.8377	35.8484	44.932	28.257	48.7423	36.331	40.7213	41.823
11	46.5661	6.22523	39.6423	40.8895	51.4011	62.664	47.5589	46.0237	45.3848	41.4681	62.7069	47.3984	27.8663	38.6394	47.5014	44.7672	42.6002	42.4893	45.4446	50.6052	49.7325	50.2558	48.5348	46.811	49.101	40.5773	45.7952	46.1233	46.1956	37.9386	49.3296	50.3314	54.1041	52.0188	46.4931	52.3813	40.376	50.6643	40.1951	54.4077	53.6056	42.543	40.4954	49.3773	32.9732	53.1141	40.9015	45.3141	46.4756
12	50.7853	5.8443	44.5417	45.3323	55.4403	65.8523	51.7802	50.7513	49.9167	46.2402	65.83	51.6091	32.2052	43.2999	51.6886	49.4053	47.5011	46.8327	49.7643	54.291	53.9791	54.722	52.728	51.0531	53.4361	45.0629	50.0379	50.2723	50.97	42.772	53.533	54.3067	56.9298	55.9833	50.8743	56.3429	44.5783	54.3167	44.8303	58.2472	57.0071	47.1434	45.0981	53.5464	37.7959	57.1912	45.4039	49.7917	50.894
13	54.7086	5.37801	49.2355	49.6235	59.1512	68.558	55.6918	55.1578	54.1627	50.7516	68.3872	55.5192	36.655	47.7407	55.5783	53.7855	52.1433	51.0079	53.7539	57.6615	57.9883	58.8098	56.6149	54.9877	57.4125	49.3403	54.0201	54.1209	55.4382	47.4833	57.4063	57.9242	59.3143	59.57	54.952	59.8858	48.6015	57.6201	49.3196	61.6799	60.0167	51.5154	49.5215	57.3407	42.5863	60.8884	49.7371	54.045	54.9737
14	58.2495	4.85492	53.6228	53.6738	62.4662	70.7483	59.1967	59.138	58.0352	54.8838	70.3706	59.0338	41.097	51.8369	59.0927	57.7942	56.4104	54.9131	57.3188	60.6612	61.645	62.4374	60.111	58.5402	60.9302	53.3016	57.631	57.5718	59.4805	51.9291	60.8324	61.1193	61.2457	62.7158	58.637	62.9432	52.3451	60.5171	53.5313	64.6274	62.5696	55.5502	53.6173	60.6831	47.2081	64.124	53.7984	57.9748	58.623
15	61.3438	4.30798	57.6107	57.3957	65.3375	72.4088	62.2297	62.6158	61.4693	58.5403	71.7941	62.1004	45.4159	55.4874	62.1732	61.3388	60.2149	58.4627	60.3469	63.2541	64.8659	65.5536	63.1527	61.6578	63.9362	56.8598	60.8098	60.5752	63.0108	55.9785	63.7573	63.8523	62.7333	65.3796	61.8639	65.5029	55.7225	62.9749	57.3609	67.0604	64.6499	59.1509	57.2683	63.5259	51.5331	66.8719	57.4934	61.502	61.7774
16	63.9522	3.7712	61.1272	60.7189	67.7353	73.5473	64.7293	65.5443	64.4203	61.6642	72.6832	64.7014	49.5037	58.627	64.7636	64.3618	63.498	61.5954	62.8378	65.4185	67.6038	68.1396	65.6998	64.3047	66.418	59.9579	63.5281	63.1153	65.9809	59.5367	66.1662	66.11	63.7956	67.5417	64.5658	67.5805	58.6724	64.9849	60.7336	68.9767	66.2708	62.2488	60.4043	65.8497	55.4513	69.1276	60.7315	64.5398	64.4063
17	66.0603	3.2791	64.1314	63.5929	69.6495	74.1884	66.7073	67.904	66.8666	64.1893	73.0709	66.8328	53.2589	61.2244	66.8759	66.7906	66.23	64.2756	64.7979	67.1464	69.8321	70.2016	67.734	66.4723	68.3786	62.5696	65.7731	65.1759	68.3742	62.5519	68.0557	67.9058	64.4611	69.2023	66.7462	69.1916	61.1612	66.5571	63.6008	70.3759	67.4453	64.7648	62.9834	67.6637	58.8826	70.8933	63.4943	67.0749	66.5059
18	67.6741	2.86013	66.591	65.977	71.0837	74.3697	68.1817	69.6776	68.805	66.158	72.9984	68.501	56.5953	63.274	68.5243	68.6578	68.4082	66.4876	66.2396	68.4425	71.5446	71.7599	69.2588	68.1738	69.8349	64.6947	67.546	66.7585	70.1682	65.0125	69.4396	69.2569	64.7679	70.3774	68.4124	70.3571	63.1828	67.6989	65.944	71.2768	68.2005	66.7265	64.9954	68.9928	61.7854	72.1798	65.7776	69.1057	68.0961
19	68.8153	2.53666	68.5108	67.8645	72.0536	74.1357	69.1784	70.8919	70.2449	67.6144	72.5116	69.7215	59.458	64.793	69.7275	69.9941	70.047	68.2314	67.1855	69.3254	72.7423	72.8452	70.2962	69.4302	70.8109	66.3481	68.8608	67.8782	71.392	66.9457	70.3481	70.2031	64.7619	71.0942	69.5841	71.1	64.7576	68.4362	67.7693	71.7136	68.5712	68.1682	66.4535	69.875	64.149	73.0078	67.5894	70.6427	69.212
20	69.5097	2.32708	69.9254	69.2791	72.5829	73.5326	69.7269	71.6069	71.1988	68.5956	71.6609	70.5156	61.7776	65.7633	70.512	70.8274	71.1309	69.5228	67.6673	69.8228	73.4431	73.4957	70.8808	70.2585	71.3375	67.5544	69.7408	68.5539	72.1155	68.3919	70.8201	70.7884	64.4807	71.3889	70.2896	71.4464	65.9244	68.8132	69.0991	71.7257	68.5942	69.1258	67.3868	70.3172	65.9376	73.3966	68.9475	71.7063	69.8599
21	69.7943	2.23295	70.8651	70.2417	72.6983	72.6031	69.8626	71.8542	71.6805	69.1456	70.485	70.9104	63.606	66.2664	70.907	71.1933	71.7369	70.3864	67.7135	69.9626	73.6936	73.7506	71.0553	70.6815	71.4427	68.3312	70.2115	68.8044	72.3792	69.3822	70.8959	71.041	63.9518	71.3014	70.5582	71.4188	66.7267	68.8588	69.9696	71.3545	68.3076	69.64	67.8382	70.3988	67.2269	73.3649	69.88	72.3259	70.1248
22	69.7001	2.24397	71.3666	70.7828	72.4284	71.3835	69.6225	71.6725	71.7108	69.3094	69.0155	70.9395	64.9617	66.337	70.9391	71.133	71.8947	70.8531	67.341	69.7746	73.5464	73.6449	70.8628	70.7197	71.153	68.6863	70.2997	68.6493	72.2177	69.9473	70.6146	70.9933	63.1935	70.8715	70.4261	71.035	67.202	68.5851	70.4216	70.6413	67.7458	69.7555	67.8577	70.1533	68.0507	72.9284	70.4186	72.5344	70.0473
23	69.2626	2.33627	71.4733	70.9327	71.8007	69.9066	69.0434	71.1	71.3403	69.1228	67.3051	70.6334	65.873	66.0114	70.6274	70.6807	71.634	70.9554	66.6257	69.291	73.043	73.2093	70.3457	70.4233	70.4939	68.6697	70.0294	68.114	71.6577	70.118	70.0132	70.674	62.228	70.1363	69.9351	70.3171	67.4029	68.0023	70.4993	69.6239	66.9394	69.5142	67.4937	69.6062	68.4453	72.1024	70.5967	72.3652	69.6631
24	68.5114	2.484	71.2245	70.7228	70.8404	68.2019	68.1581	70.1697	70.6034	68.6048	65.3883	70.0172	66.373	65.327	69.986	69.8617	70.9818	70.7222	65.6	68.5405	72.2204	72.4685	69.5418	69.8283	69.495	68.476	69.4227	67.2267	70.7226	69.9056	69.1183	70.1072	61.0655	69.1265	69.1219	69.2968	67.3597	67.1459	70.2436	68.3361	65.9119	68.9447	66.7894	68.7757	68.4487	70.8997	70.4419	71.8506	68.997
25	67.4696	2.66485	70.6555	70.1834	69.5709	66.2912	66.997	68.9105	69.5323	67.7813	63.2916	69.108	66.4963	64.317	69.0266	68.6869	69.962	70.1804	64.2875	67.544	71.1083	71.4419	68.4829	68.9632	68.1808	67.9139	68.5018	66.0085	69.4388	69.376	67.9466	69.3107	59.7161	67.8661	68.0119	68.0128	67.0974	66.0506	69.69	66.8045	64.6823	68.053	65.7815	67.673	68.094	69.3361	69.9732	71.0196	68.0683
26	66.1542	2.86143	69.7948	69.3415	68.015	64.1957	65.5915	67.3391	68.1606	66.7052	61.038	67.915	66.2762	63.0156	67.761	67.2091	68.595	69.3494	62.7019	66.3218	69.7267	70.1467	67.1938	67.8578	66.571	66.5927	67.2832	64.475	67.8233	68.557	66.5011	68.296	58.1987	66.3716	66.6254	66.4928	66.6307	64.7419	68.8642	65.0505	63.2613	66.8894	64.4997	66.3027	67.4102	67.4235	69.2078	69.8832	66.8963
27	64.5856	3.0655	68.6687	68.2184	66.1949	61.9354	63.9626	65.4562	66.521	65.3794	58.6549	66.4481	65.7447	61.4529	66.198	65.4384	66.9048	68.2418	60.8507	64.8935	68.084	68.5977	65.6928	66.5412	64.6738	65.2607	65.7702	62.6308	65.8716	67.4712	64.7708	67.0632	56.5267	64.6579	64.9852	64.7532	65.965	63.2405	67.7846	63.079	61.6592	65.4691	62.9651	64.6602	66.4178	65.1811	68.1623	68.4293	65.4979
28	62.7757	3.27246	67.2958	66.8324	64.1307	59.5265	62.1236	63.2864	64.6439	63.8035	56.1701	64.7452	64.926	59.646	64.3439	63.3822	64.915	66.879	58.7217	63.2801	66.2085	66.8057	63.9937	65.0293	62.5138	63.6237	63.9868	60.4982	63.6134	66.1365	62.7689	65.6131	54.7058	62.7445	63.1109	62.8225	65.1001	61.5586	66.4861	60.9085	59.8911	63.8042	61.2105	62.744	65.127	62.6594	66.8478	66.6691	63.886
29	60.7328	3.47979	65.6865	65.1963	61.8387	56.9813	60.0906	60.8397	62.5589	61.9836	53.6033	62.8198	63.8122	57.5877	62.2038	61.0523	62.6308	65.2706	56.3301	61.5008	64.1117	64.7755	62.1003	63.3287	60.1057	61.6867	61.942	58.083	61.0629	64.5656	60.5055	63.9526	52.7407	60.6538	61.0217	60.7135	64.0345	59.6975	64.988	58.5449	57.9573	61.9053	59.2477	60.5363	63.5197	59.8878	65.2682	64.6367	62.0419
30	58.4698	3.68562	63.8459	63.3136	59.3368	54.3057	57.8786	58.1338	60.2937	59.9319	50.959	60.6845	62.4369	55.3192	59.774	58.4624	60.0934	63.4239	53.7013	59.5706	61.8049	62.5104	60.012	61.4512	57.4705	59.4541	59.64	55.3981	58.2335	62.7705	57.9887	62.0908	50.6424	58.4025	58.7259	58.4463	62.7673	57.6558	63.3062	55.9975	55.8547	59.777	57.0874	58.0757	61.625	56.8951	63.4157	62.347	59.9817
31	55.9978	3.88872	61.7804	61.1883	56.6426	51.5005	55.501	55.1871	57.8674	57.6605	48.228	58.3498	60.8007	52.8623	57.0755	55.6269	57.3083	61.3385	50.8484	57.501	59.3058	60.0091	57.733	59.4125	54.6329	56.9305	57.0845	52.4636	55.1365	60.7607	55.2192	60.0404	48.4242	56.0014	56.2471	56.0419	61.2928	55.432	61.4534	53.2737	53.5825	57.4295	54.7411	55.3757	59.4493	53.7014	61.3051	59.8214	57.7073
32	53.3262	4.08987	59.4961	58.8351	53.7765	48.5677	52.9658	52.0164	55.2915	55.1766	45.3999	55.8263	58.9076	50.2357	54.1247	52.5392	54.2759	58.9958	47.78	55.2982	56.6326	57.2647	55.2717	57.2225	51.6135	54.1259	54.2844	49.3002	51.7876	58.5492	52.1948	57.8128	46.0989	53.4621	53.6101	53.5215	59.6051	53.0228	59.4397	50.3801	51.1412	54.8615	52.2148	52.4448	56.9984	50.3253	58.9521	57.0632	55.2238
33	50.4651	4.29023	57.0009	56.2708	50.7532	45.5166	50.2727	48.6297	52.5739	52.5042	42.4639	53.1222	56.7659	47.4546	50.9342	49.2098	50.9959	56.3813	44.5026	52.9678	53.8021	54.2705	52.6378	54.8864	48.4315	51.0802	51.2531	45.9278	48.1998	56.1503	48.9212	55.4151	43.6833	50.7937	50.8381	50.8989	57.7028	50.4256	57.2704	47.3198	48.5309	52.0884	49.5084	49.2876	54.2784	46.7821	56.371	54.0615	52.5349
34	47.4255	4.49118	54.298	53.512	47.584	42.367	47.4187	45.041	49.7217	49.6717	39.4197	50.2437	54.389	44.525	47.515	45.656	47.4697	53.51	41.028	50.518	50.8337	51.021	49.837	52.404	45.1083	47.816	48.003	42.371	44.387	53.572	45.4117	52.847	41.2023	48.002	47.949	48.1827	55.595	47.638	54.9487	44.1007	45.7497	49.1347	46.626	45.91	51.292	43.0893	53.582	50.8097	49.646
35	44.2181	4.69081	51.3788	50.5627	44.2775	39.1482	44.4019	41.2792	46.743	46.6948	36.2883	47.2052	51.7867	41.453	43.8825	41.8867	43.7063	50.4058	37.3552	47.9484	47.7468	47.5067	46.8802	49.7726	41.6689	44.354	44.5462	38.6568	40.3581	50.8028	41.6878	50.0867	38.6849	45.0926	44.9579	45.3863	53.2932	44.6551	52.4729	40.7387	42.801	46.0208	43.5787	42.325	48.0399	39.2762	50.6032	47.3044	46.5662
36	40.8853	4.8858	48.2572	47.4421	40.8572	35.9004	41.2263	37.4267	43.6502	43.5881	33.1045	44.0358	48.966	38.2541	40.0684	37.924	39.7303	47.085	33.5387	45.2687	44.5663	43.7434	43.7869	46.9869	38.1445	40.7231	40.9055	34.8204	36.1741	47.8579	37.7841	47.1385	36.1672	42.082	41.8824	42.5281	50.8025	41.5105	49.8373	37.2612	39.6965	42.7686	40.3844	38.5686	44.5234	35.392	47.4581	43.5529	43.3036
37	37.43	5.04637	44.939	44.1653	37.3558	32.6822	37.9103	33.5637	40.4629	40.3684	29.9173	40.7689	45.932	34.958	36.1246	33.818	35.591	43.5625	29.6341	42.4849	41.3262	39.7575	40.5841	44.0433	34.5847	36.97	37.1501	30.9188	31.8999	44.7406	33.7571	44.0089	33.6915	39.0016	38.7481	39.6311	48.126	38.247	47.0394	33.7159	36.4598	39.4098	37.0784	34.701	40.749	31.5075	44.1693	39.5787	39.871
38	33.9066	5.15585	41.4403	40.7525	33.8198	29.5673	34.4952	29.7909	37.2107	37.0649	26.7938	37.4411	42.6694	31.6047	32.1235	29.6448	31.366	39.8609	25.7239	39.6076	38.0675	35.6037	37.3192	40.9471	31.0589	33.1659	33.399	27.0303	27.6317	41.4606	29.692	40.7175	31.3131	35.8945	35.5963	36.7242	45.2758	34.9184	44.0798	30.1771	33.1361	35.9949	33.7135	30.8219	36.7261	27.7124	40.7623	35.4233	36.285
39	30.4197	5.2007	37.8006	37.2358	30.3132	26.6408	31.0483	26.2328	33.9406	33.7288	23.823	34.1099	39.215	28.2642	28.1631	25.5108	27.1816	36.0175	21.914	36.6566	34.858	31.3598	34.0465	37.7231	27.6585	29.409	29.7624	23.2652	23.4949	38.0448	25.7143	37.3049	29.0868	32.8181	32.484	33.8601	42.2816	31.5926	40.9652	26.7473	29.7976	32.5874	30.3654	27.061	32.5394	24.1299	37.2841	31.1532	32.6088
40	27.0438	5.15829	34.0884	33.6682	26.92	23.9929	27.6605	23.0201	30.7149	30.448	21.1087	30.8577	35.62	25.0157	24.363	21.5838	23.1717	32.0847	18.3265	33.6709	31.7829	27.138	30.8336	34.4243	24.4806	25.8173	26.3174	19.7334	19.6351	34.5446	21.9548	33.8445	27.0746	29.8495	29.4823	31.0987	39.1884	28.3524	37.7321	23.5368	26.542	29.2852	27.1251	23.5557	28.2843	20.8631	33.7991	26.8612	28.923
41	23.8785	5.01823	30.4051	30.1183	23.7351	21.7068	24.439	20.2657	27.6058	27.3211	18.7492	27.7811	31.964	21.947	20.8521	18.016	19.4754	28.1341	15.1072	30.7155	28.9396	23.0808	27.7533	31.1294	21.6241	22.5224	23.15	16.5468	16.2088	31.0371	18.55	30.4222	25.3374	27.0708	26.6765	28.4967	36.052	25.2904	34.4244	20.6581	23.4673	26.1747	24.0937	20.4397	24.0857	18.0153	30.3895	22.6729	25.3263
42	21.0217	4.78548	26.8767	26.6813	20.8515	19.8407	21.4882	18.0433	24.7015	24.4535	16.8097	24.9826	28.3473	19.1553	17.755	14.946	16.2366	24.2576	12.3845	27.8903	26.4179	19.3414	24.8824	27.9392	19.1714	19.6454	20.3403	13.8076	13.3619	27.632	15.63	27.1375	23.9217	24.5673	24.1591	26.105	32.9373	22.483	31.1065	18.213	20.6609	23.3429	21.3662	17.8213	20.0884	15.6698	27.1553	18.7409	21.9224
43	18.5545	4.48655	23.6436	23.4759	18.3528	18.4112	18.8867	16.423	22.0874	21.9338	15.2915	22.5606	24.8887	16.73	15.1728	12.4725	13.583	20.5648	10.1933	25.3355	24.2786	16.0751	22.2962	24.9599	17.1703	17.2467	17.9388	11.5922	11.2506	24.4635	13.2861	24.0997	22.8375	22.4145	22.006	23.9698	29.9127	19.9741	27.8596	16.2692	18.1888	20.8608	19.0196	15.7573	16.446	13.8758	24.2018	15.2254	18.8187
44	16.5438	4.17208	20.8391	20.6242	16.3074	17.3995	16.707	15.3693	19.8298	19.825	14.1889	20.581	21.7102	14.7331	13.1764	10.6445	11.596	17.1873	8.57345	23.2254	22.5527	13.4661	20.0507	22.2994	15.6333	15.3712	15.9668	9.94199	9.87155	21.6715	11.5578	21.4049	22.0613	20.673	20.2848	22.865	27.0497	17.7806	24.7807	14.8522	16.0908	18.7722	17.1038	14.2472	13.299	12.6349	21.6389	12.2888	16.1081
45	15.0236	3.92695	18.5627	18.2407	14.7573	16.7951	14.975	14.8607	17.98	18.1524	13.4918	19.0808	18.9276	13.1962	11.7569	9.46989	10.3018	14.2693	7.54867	21.7523	21.2367	11.741	18.1703	20.0474	14.5408	14.0169	14.4158	8.87089	9.166	19.389	10.4399	19.123	21.5544	19.385	19.0243	21.2278	24.4219	15.9347	21.9654	13.942	14.3784	17.0838	15.6437	13.2381	10.7541	11.9024	19.5397	10.0161	13.8548
46	13.962	3.62896	16.8603	16.4367	13.7322	16.6376	13.687	14.8979	16.5985	16.8889	13.1929	18.093	16.635	12.122	10.8955	8.92773	9.675	11.9735	7.12391	21.0772	20.3175	11.1115	16.6605	18.2883	13.8452	13.1452	13.2501	8.36173	9.06945	17.7576	9.88864	17.3231	21.2717	18.5954	18.1954	19.1855	22.1079	14.547	19.4949	13.4805	13.0651	15.7749	14.6288	12.654	8.863	11.6035	17.9412	8.40318	12.096
47	13.4266	3.47325	15.7288	15.3188	13.2562	17.0087	12.8405	15.5061	15.7811	15.9853	13.3061	17.6784	14.9389	11.5339	10.6453	8.98342	9.67233	10.4824	7.26524	21.2617	19.8173	11.6638	15.5383	17.1268	13.4854	12.6949	12.4252	8.3571	9.53645	16.756	9.86049	16.1127	21.1657	18.3668	17.7674	18.0807	20.2012	13.8303	17.439	13.4106	12.217	14.8148	14.0109	12.4913	7.66333	11.6573	16.8455	7.41036	10.8856
48	13.4208	3.4621	15.1456	14.9841	13.3549	17.9643	12.4224	16.7115	15.6466	15.3819	13.8781	17.9135	13.7944	11.369	11.1199	9.55254	10.0937	9.97087	7.92782	22.2252	19.8098	13.2874	14.8761	16.6906	13.4058	12.6219	11.916	8.77324	10.5745	16.3616	10.3594	15.6363	21.163	18.7505	17.754	17.249	18.8335	14.014	15.9004	13.7398	11.9682	14.1823	13.7292	12.7707	7.03622	12.0188	16.2042	6.9596	10.1704
49	13.964	3.59813	15.1134	15.498	14.059	19.4671	12.4299	18.4774	16.2726	14.9971	14.9546	18.8237	13.1803	11.635	12.4012	10.4973	10.8193	10.5277	8.95618	23.7577	20.3707	15.7044	14.8004	17.0669	13.5893	12.9499	11.7726	9.56412	12.2083	16.5373	11.4375	16.0045	21.3985	19.7332	18.222	16.8451	18.166	15.1715	15.0483	14.5538	12.4651	13.8935	13.7648	13.6053	6.96967	12.7116	15.944	6.97939	9.95233
50	15.0602	3.85339	15.6726	16.8349	15.3727	21.3801	12.9007	20.6657	17.6232	14.7979	16.5202	20.3352	13.1094	12.3883	14.4417	11.7583	11.8173	12.0896	10.2705	25.6045	21.4871	18.5713	15.4218	18.227	14.0689	13.7685	12.1363	10.7511	14.3946	17.2602	13.1293	17.2048	22.0223	21.2135	19.2272	17.0786	18.3181	17.1496	15.0582	15.9313	13.7585	14.0556	14.1588	15.0651	7.54189	13.8266	15.9888	7.45038	10.2712
51	16.6671	4.14597	16.8691	18.8553	17.2138	23.5079	13.8895	23.0746	19.5362	14.8268	18.4752	22.2841	13.6478	13.6811	17.0446	13.3138	13.1262	14.4619	11.8745	27.5476	23.0337	21.5638	16.7355	20.016	14.9049	15.1704	13.19	12.3918	16.9782	18.5158	15.3875	19.0823	22.8491	23.0253	20.7476	18.1181	19.2814	19.6572	16.0158	17.8702	15.7432	14.7796	15.0036	17.0796	8.88189	15.4553	16.3036	8.4001	11.2046
52	18.6585	4.37908	18.6575	21.2936	19.4112	25.6573	15.4072	25.4915	20.499	15.2119	20.6728	24.4272	14.856	15.4827	19.9347	15.157	14.784	17.3527	13.8251	29.4399	24.7967	24.431	18.5907	22.1979	16.1126	17.1017	14.96	14.4507	19.6915	20.2386	18.0094	21.3435	23.9772	24.9825	22.6795	19.9183	20.904	22.3557	17.7822	20.2267	18.1461	16.0859	16.3519	19.4487	11.0463	17.5573	16.912	9.84552	12.7917
53	20.8996	4.50443	20.8647	23.8744	21.7601	27.6841	17.3803	27.7664	23.2614	16.1168	22.9571	26.5425	16.6938	17.6671	22.8459	17.2524	16.7394	20.4535	16.1782	31.2046	26.5794	27.0184	20.7543	24.5261	17.6304	19.3672	17.2541	16.7797	22.3065	22.2866	20.728	23.6922	25.3375	26.9249	24.8554	22.2267	22.9502	24.9845	20.0633	22.7796	20.6803	17.8745	18.138	21.9253	13.8982	19.9573	17.855	11.7267	14.9622
54	23.2142	4.48774	23.2589	26.391	24.0762	29.5017	19.6507	29.8052	26.3508	17.6309	25.1888	28.4799	18.998	20.0536	25.5737	19.5068	18.8472	23.5109	18.9098	32.8177	28.2531	29.2569	22.9964	26.793	19.3566	21.7522	19.8086	19.1993	24.6768	24.4807	23.3322	25.9174	26.8198	28.7425	27.081	24.7603	25.1892	27.3915	22.5748	25.3249	23.1315	19.9593	20.2047	24.3029	17.1242	22.4626	19.1335	13.9072	17.546
55	25.4485	4.33015	25.6265	28.7075	26.2187	31.0725	22.0225	31.5655	28.4179	19.689	27.2599	30.151	21.542	22.458	27.9953	21.7683	20.944	26.3393	21.8698	34.2841	29.7469	31.135	25.1425	28.8486	21.1655	24.0678	22.3781	21.5485	26.7326	26.6436	25.6875	27.8891	28.3153	30.3784	29.1972	27.2771	27.4413	29.5104	25.0761	27.7117	25.3528	22.1242	22.3575	26.443	20.379	24.9055	20.6875	16.2167	20.331
56	27.504	4.07839	27.8133	30.7553	28.0967	32.3942	24.3186	33.0553	30.1997	21.9977	29.1021	31.518	24.1081	24.7118	30.066	23.8868	22.8792	28.8352	24.825	35.607	31.0273	32.6757	27.088	30.6082	22.954	26.1929	24.7896	23.716	28.462	28.632	27.7298	29.545	29.745	31.82	31.1021	29.6061	29.5902	31.333	27.3932	29.8627	27.2637	24.1831	24.439	28.2436	23.3742	27.165	22.4099	18.4938	23.0919
57	29.3252	3.7841	29.7356	32.5224	29.6735	33.4852	26.4185	34.3036	31.6924	24.2892	30.6833	32.5821	26.5268	26.7324	31.795	25.7797	24.5857	30.9693	27.6105	36.7759	32.0983	33.9242	28.7939	32.0474	24.6498	28.0664	26.9425	25.6363	29.8888	30.3223	29.4502	30.8709	31.0601	33.086	32.7565	31.6565	31.5877	32.883	29.4234	31.77	28.8443	26.0347	26.3514	29.7238	25.9904	29.1703	24.1772	20.6194	25.6623
58	30.8961	3.49623	31.3686	34.0314	30.9599	34.3725	28.2516	35.3416	32.9367	26.3784	32.0086	33.3753	28.698	28.4977	33.2221	27.4139	26.0393	32.7586	30.1288	37.7668	32.9888	34.938	30.2665	33.1842	26.2096	29.6738	28.8009	27.2824	31.0576	31.6934	30.8812	31.8761	32.2377	34.2059	34.1642	33.414	33.4302	34.1962	31.131	33.4812	30.113	27.6402	28.0508	30.9097	28.19	30.9003	25.883	22.5116	27.954
59	32.2252	3.24668	32.7312	35.3123	31.9896	35.0789	29.8069	36.1828	33.9848	28.1677	33.1021	33.945	30.5831	30.0306	34.4085	28.7836	27.2416	34.2389	32.3422	38.5476	33.7231	35.7703	31.5352	34.0506	27.6125	31.0387	30.3791	28.6597	32.0201	32.7584	32.0773	32.5852	33.2743	35.2087	35.3563	34.9042	35.1166	35.3096	32.532	35.0526	31.1066	29.0043	29.5265	31.843	29.9867	32.3726	27.4594	24.1343	29.9322
60	33.3338	3.0473	33.8611	36.3837	32.7945	35.6185	31.1191	36.8208	34.8839	29.6329	33.999	34.3403	32.192	31.3706	35.4052	29.9064	28.2082	35.4431	34.2549	39.093	34.3056	36.4618	32.6296	34.688	28.8505	32.2089	31.7143	29.7915	32.8232	33.5547	33.0939	33.0393	34.1788	36.1116	36.3602	36.1554	36.6301	36.2495	33.669	36.5093	31.8726	30.1503	30.7887	32.568	31.4161	33.6171	28.8961	25.5007	31.6078
61	34.2427	2.89411	34.7997	37.2479	33.3918	35.9995	32.2233	37.2763	35.6647	30.7913	34.7271	34.6035	33.558	32.5463	36.2325	30.8124	28.966	36.3948	35.8795	39.3945	34.7402	37.039	33.5645	35.1368	29.9283	33.2212	32.8416	30.7015	33.5134	34.1299	33.975	33.293	34.9472	36.9107	37.1834	37.1823	37.9232	37.0297	34.5897	37.835	32.4679	31.1135	31.8625	33.1267	32.523	34.6543	30.2049	26.634	33.0153
62	34.9689	2.77368	35.5869	37.8941	33.7844	36.2232	33.1617	37.5556	36.3389	31.6769	35.3091	34.7652	34.7177	33.5703	36.8946	31.528	29.5407	37.1085	37.2478	39.467	35.0414	37.512	34.3383	35.4325	30.8565	34.0952	33.7867	31.4019	34.1037	34.5237	34.7474	33.4009	35.5647	37.5868	37.8201	37.9835	38.9476	37.652	35.331	38.9863	32.941	31.9385	32.7802	33.5549	33.3641	35.4882	31.387	27.5759	34.1839
63	35.5209	2.66988	36.2467	38.3095	33.9697	36.2831	33.9613	37.6659	36.8912	32.3231	35.7463	34.8451	35.691	34.4426	37.3833	32.073	29.9491	37.5913	38.3736	39.3367	35.2093	37.8725	34.934	35.5915	31.6338	34.8222	34.5606	31.8916	34.5873	34.7705	35.4161	33.4064	36.0051	38.1171	38.254	38.548	39.6727	38.112	35.9119	39.9123	33.325	32.6606	33.5724	33.8758	34.0043	36.1098	32.4268	28.3771	35.1286
64	35.9004	2.56731	36.7835	38.4882	33.9535	36.1738	34.6274	37.616	37.2846	32.8085	36.0235	34.853	36.476	35.143	37.6875	32.4992	30.216	37.845	39.2429	39.0307	35.2263	38.103	35.3246	35.6118	32.2414	35.3682	35.1416	32.1588	34.9413	34.9058	35.9444	33.3374	36.2415	38.4843	38.4695	38.8439	40.0948	38.4058	36.3197	40.5601	33.6363	33.3033	34.2502	34.107	34.499	36.5035	33.2858	29.0865	35.85
65	36.1037	2.46053	37.1847	38.4309	33.7527	35.8922	35.1454	37.4103	37.4778	33.1783	36.1174	34.7957	37.0281	35.6301	37.8005	32.828	30.372	37.8678	39.8388	38.5689	35.0861	38.1802	35.4838	35.4842	32.6686	35.6895	35.5215	32.2369	35.1342	34.9394	36.2984	33.207	36.2535	38.6785	38.4613	38.875	40.2375	38.5247	36.5501	40.9395	33.8773	33.8574	34.801	34.2383	34.8772	36.6799	33.9118	29.7352	36.3187
66	36.1284	2.35156	37.4262	38.1523	33.3802	35.4385	35.487	37.0563	37.4407	33.457	36.0128	34.6713	37.3443	35.8986	37.7266	33.0655	30.4629	37.6626	40.1482	37.9524	34.7787	38.0841	35.4086	35.1916	32.8984	35.7482	35.682	32.1274	35.1439	34.8546	36.4389	33.0116	36.0336	38.6968	38.2342	38.6463	40.1395	38.4664	36.5898	41.0694	34.0327	34.3064	35.1999	34.2577	35.163	36.6501	34.2597	30.3279	36.5387
67	35.973	2.24983	37.486	37.673	32.848	34.8173	35.626	36.565	37.1577	33.651	35.7083	34.4763	37.413	35.9303	37.4807	33.2017	30.5043	37.2427	40.169	37.184	34.3003	37.803	35.118	34.723	32.9223	35.5303	35.6093	31.8053	34.961	34.625	36.3407	32.735	35.5873	38.549	37.8103	38.1873	39.839	38.233	36.435	40.9783	34.0757	34.6277	35.432	34.1393	35.357	36.4387	34.3097	30.8427	36.5027
68	35.6378	2.16932	37.3316	37.003	32.1687	34.0397	35.5487	35.9345	36.6356	33.7541	35.2174	34.1994	37.2386	35.7246	37.0785	33.2124	30.4923	36.6304	39.8799	36.2837	33.6525	37.3315	34.6222	34.0781	32.7407	35.0509	35.2998	31.2736	34.5456	34.2171	35.9912	32.3614	34.9319	38.244	37.2193	37.5436	39.3719	37.8194	36.094	40.6898	33.9814	34.7796	35.4849	33.8607	35.4472	36.0841	34.0605	31.2422	36.22
69	35.1349	2.12338	36.9708	36.1627	31.3721	33.1197	35.2522	35.1851	35.8975	33.7503	34.5635	33.8136	36.8458	35.3007	36.5302	33.0798	30.4057	35.8567	39.3389	35.2817	32.8456	36.6953	33.9384	33.2704	32.3558	34.3426	34.7591	30.5543	33.9076	33.6404	35.3978	31.8827	34.0968	37.7951	36.4868	36.7609	38.7693	37.2505	35.5853	40.2226	33.7311	34.7311	35.3476	33.4057	35.4128	35.6224	33.5279	31.4797	35.7194
70	34.4765	2.11729	36.414	35.1673	30.483	32.0711	34.7418	34.3212	34.9804	33.6209	33.7801	33.2983	36.2733	34.688	35.8486	32.7839	30.2157	34.9538	38.5764	34.1992	31.8987	35.9271	33.0823	32.3202	31.7664	33.4452	33.997	29.6659	33.0564	32.8991	34.5808	31.282	33.1156	37.2071	35.6355	35.8667	38.057	36.543	34.9283	39.5886	33.3215	34.4725	35.0181	32.773	35.2417	35.0758	32.7452	31.5159	35.0403
71	33.6785	2.14683	35.6781	34.0433	29.5252	30.917	34.0267	33.3566	33.923	33.3547	32.9	32.6528	35.5652	33.9133	35.0521	32.3074	29.8979	33.9407	37.624	33.0512	30.8445	35.0582	32.0717	31.2567	30.9747	32.3891	33.0208	28.6328	32.0133	32.0118	33.5707	30.5558	32.019	36.492	34.6948	34.869	37.2515	35.7145	34.146	38.7979	32.7604	34.0061	34.5054	31.9698	34.9323	34.4554	31.7528	31.3223	34.2256
72	32.7606	2.20118	34.7824	32.8183	28.5186	29.6847	33.1284	32.3154	32.7598	32.9438	31.937	31.8873	34.7557	32.9962	34.1567	31.6489	29.4448	32.8292	36.5177	31.86	29.7262	34.1175	30.9205	30.1098	29.9965	31.2074	31.8439	27.4919	30.8023	31.0071	32.4002	29.7137	30.8369	35.6601	33.6966	33.765	36.3609	34.7827	33.2587	37.8698	32.0651	33.3701	33.825	31.0142	34.4914	33.77	30.5971	30.8846	33.312
73	31.7462	2.26807	33.7522	31.5135	27.4768	28.3944	32.078	31.2164	31.523	32.3861	30.9045	31.0147	33.868	31.955	33.1824	30.8049	28.862	31.6406	35.2969	30.6486	28.5788	33.1309	29.6475	28.9091	28.8656	29.9276	30.4984	26.2851	29.4529	29.9211	31.1003	28.7765	29.5966	34.7199	32.6686	32.5595	35.3889	33.7681	32.2775	36.8332	31.2586	32.6134	32.9967	29.929	33.939	33.0304	29.3274	30.2085	32.332
74	30.66	2.33741	32.6163	30.1519	26.4058	27.0613	30.9105	30.0795	30.2442	31.6765	29.8233	30.0531	32.9233	30.7941	32.1424	29.7788	28.1677	30.3947	33.9881	29.4367	27.4195	32.1255	28.2722	27.683	27.6281	28.5735	29.0182	25.0516	27.9984	28.785	29.7065	27.7619	28.3216	33.6919	31.626	31.2814	34.3414	32.6892	31.2109	35.7201	30.3665	31.7815	32.0465	28.73	33.2989	32.2441	27.9972	29.3283	31.309
75	29.5275	2.40368	31.4013	28.7624	25.3165	25.6992	29.655	28.9446	28.9427	30.8197	28.708	29.0302	31.9373	29.5423	31.051	28.5875	27.4054	29.1036	32.6132	28.2409	26.2646	31.1108	26.8075	26.457	26.3352	27.183	27.4328	23.82	26.4647	27.6097	28.2533	26.6833	27.035	32.6059	30.5684	29.9627	33.2301	31.5648	30.0675	34.5519	29.4188	30.9043	31.0105	27.462	32.5987	31.4214	26.6489	28.2728	30.2681
76	28.369	2.46402	30.1306	27.3721	24.2316	24.3222	28.3388	27.8476	27.6241	29.8473	27.5682	27.9598	30.8983	28.226	29.9253	27.2486	26.5987	27.7722	31.1891	27.0715	25.1377	30.0892	25.2665	25.2505	25.026	25.7956	25.76	22.6157	24.8731	26.4138	26.7668	25.5645	25.7494	31.4925	29.4915	28.6293	32.075	30.4116	28.862	33.3452	28.4385	29.9956	29.9236	26.157	31.8483	30.5711	25.3167	27.0724	29.2253
77	27.2048	2.52822	28.8206	25.9974	23.173	22.9393	26.984	26.7468	26.2981	28.8018	26.4139	26.8475	29.8046	26.8709	28.7782	25.7785	25.7633	26.4046	29.7158	25.935	24.0497	29.0676	23.6623	24.0833	23.7276	24.4383	24.0239	21.4581	23.2588	25.2404	25.2632	24.4255	24.468	30.366	28.3877	27.2976	30.896	29.2391	27.6098	32.1154	27.4497	29.0607	28.8071	24.8408	31.0448	29.6952	24.027	25.755	28.1909
78	26.0254	2.5672	27.4737	24.65	22.16	21.5531	25.6123	25.5767	24.9784	27.722	25.2564	25.7127	28.6584	25.4992	27.608	24.1824	24.91	24.9964	28.183	24.8357	22.998	28.0537	22.0073	22.9699	22.4537	23.1293	22.2314	20.3529	21.653	24.139	23.75	23.2653	23.1937	29.2293	27.2221	25.9746	29.7096	28.0503	26.3301	30.87	26.463	28.102	27.6641	23.5308	30.1803	28.7882	22.8006	24.3459	27.1676
79	24.8446	2.60283	26.0751	23.3355	21.2025	20.1647	24.2334	24.3327	23.6713	26.6313	24.1044	24.5824	27.456	24.1197	26.4062	22.491	24.046	23.5436	26.5726	23.7723	21.9712	27.0521	20.3133	21.9174	21.2103	21.8758	20.3791	19.3021	20.0781	23.1348	22.2316	22.0893	21.9317	28.0771	25.9677	24.6598	28.5356	26.8474	25.043	29.6118	25.4815	27.1187	26.4956	22.2343	29.2503	27.8431	21.6513	22.8636	26.1487
80	23.6619	2.64202	24.6277	22.0482	20.2985	18.775	22.8407	23.0326	22.3854	25.5344	22.959	23.4737	26.193	22.7289	25.1621	20.7229	23.1747	22.0529	24.876	22.7358	20.9556	26.0598	18.5924	20.9225	19.9948	20.67	18.4686	18.3078	18.5403	22.2045	20.7094	20.9162	20.683	26.9093	24.6487	23.3447	27.394	25.6309	23.7621	28.3405	24.5022	26.104	25.2984	20.9487	28.2407	26.8457	20.5801	21.3232	25.1212
81	22.4721	2.6898	23.1583	20.7806	19.437	17.3932	21.4225	21.6831	21.1241	24.4265	21.8148	22.3966	24.8632	21.3176	23.87	18.9028	22.2924	20.5356	23.0986	21.7182	19.9333	25.0695	16.8548	19.9779	18.7932	19.4961	16.5117	17.366	17.0471	21.3175	19.1802	19.7588	19.4353	25.7328	23.2945	22.0224	26.2999	24.3951	22.4886	27.0576	23.5207	25.0527	24.0571	19.6698	27.1353	25.7807	19.5726	19.7414	24.0732
82	21.2783	2.75046	21.6862	19.5327	18.6001	16.0412	19.9633	20.2913	19.8803	23.294	20.6629	21.3522	23.463	19.877	22.5373	17.0537	21.389	18.9982	21.2622	20.7122	18.8825	24.0723	15.1095	19.0662	17.5903	18.3402	14.5262	16.4653	15.6073	20.4405	17.6384	18.6195	18.1659	24.5462	21.9166	20.6859	25.2609	23.1407	21.2159	25.7687	22.5328	23.954	22.7506	18.392	25.929	24.6346	18.6102	18.1347	22.995
83	20.0564	2.82866	20.217	18.305	17.7712	14.7438	18.4517	18.8653	18.6492	22.1245	19.4899	20.3347	21.9819	18.3958	21.1728	15.2026	20.4527	17.451	19.3916	19.7088	17.7829	23.0591	13.3719	18.1667	16.3747	17.1907	12.5457	15.5889	14.2309	19.5423	16.0883	17.4951	16.8517	23.3395	20.5178	19.3221	24.2716	21.8771	19.9385	24.4789	21.5361	22.7995	21.3685	17.0898	24.6282	23.4039	17.6706	16.5183	21.8757
84	18.8212	2.92068	18.7492	17.1056	16.9361	13.5256	16.8827	17.4048	17.437	20.9075	18.2774	19.3327	20.4294	16.8782	19.7856	13.3756	19.4829	15.9148	17.5175	18.6955	16.6215	22.0185	11.6662	17.2626	15.1311	16.0405	10.6196	14.7245	12.9328	18.5943	14.5487	16.3749	15.4814	22.0974	19.1003	17.9148	23.3237	20.6129	18.6602	23.1958	20.5239	21.5881	19.9092	15.7358	23.2593	22.0973	16.7339	14.9065	20.7139
85	17.5721	3.0211	17.2871	15.9397	16.0829	12.4056	15.2649	15.9183	16.2468	19.6289	17.0163	18.3175	18.8217	15.3373	18.3797	11.5992	18.4777	14.4144	15.661	17.6608	15.3949	20.9395	10.0236	16.3403	13.8487	14.8893	8.80636	13.8694	11.7193	17.5729	13.0331	15.251	14.0646	20.8086	17.6682	16.452	22.407	19.3512	17.3906	21.9311	19.4861	20.3133	18.3851	14.315	21.829	20.7293	15.7905	13.3168	19.505
86	16.3078	3.12438	15.8292	14.81	15.2086	11.39	13.6226	14.4212	15.0662	18.2699	15.7124	17.2492	17.1866	13.8011	16.9493	9.90405	17.4366	12.9695	13.8257	16.6019	14.1051	19.8182	8.479	15.3885	12.5256	13.7446	7.16439	13.0201	10.5878	16.4685	11.5556	14.1169	12.6197	19.4746	16.2213	14.9224	21.5086	18.0941	16.1361	20.6937	18.408	18.9727	16.8173	12.823	20.3346	19.307	14.8369	11.768	18.2437
87	15.0311	3.22443	14.3664	13.7191	14.3256	10.4795	11.9994	12.927	13.8816	16.8158	14.3787	16.0925	15.5532	12.3072	15.4936	8.31963	16.3588	11.5911	12.0107	15.5268	12.763	18.6532	7.06482	14.4078	11.1686	12.6209	5.74795	12.1726	9.53873	15.2991	10.1512	12.963	11.1675	18.0986	14.7647	13.3174	20.6215	16.8406	14.8978	19.4882	17.2762	17.5691	15.2378	11.2669	18.7679	17.835	13.8729	10.2935	16.9237
88	13.7491	3.3151	12.9026	12.6726	13.456	9.66964	10.4408	11.449	12.6911	15.2566	13.0375	14.812	13.9537	10.8883	14.0142	6.88724	15.2463	10.285	10.2136	14.449	11.3948	17.4405	5.81673	13.4098	9.79612	11.5342	4.61206	11.32	8.57836	14.1056	8.86173	11.7802	9.74758	16.6783	13.3201	11.6482	19.749	15.5816	13.6853	18.3192	16.0775	16.0985	13.6874	9.66933	17.1177	16.3171	12.9079	8.92864	15.5523
89	12.4751	3.39226	11.4643	11.683	12.622	8.958	8.98811	10.0053	11.4949	13.6139	11.7113	13.3687	12.4212	9.56744	12.5171	5.64956	14.104	9.05744	8.43367	13.3883	10.0379	16.176	4.76867	12.4092	8.45267	10.5021	3.78656	10.4637	7.71967	12.939	7.72878	10.5677	8.40778	15.213	11.9099	9.94522	18.8969	14.3103	12.5274	17.1866	14.8077	14.5638	12.2133	8.06856	15.3763	14.7473	11.9706	7.71789	14.1529
90	11.2294	3.45604	10.0807	10.7624	11.8566	8.35149	7.67809	8.62215	10.2977	11.9363	10.4255	11.7551	10.9901	8.36589	11.0277	4.63739	12.9424	7.91907	6.70033	12.3719	8.7384	14.8675	3.93794	11.4242	7.19895	9.56551	3.25477	9.61741	6.97255	11.8742	6.79093	9.3337	7.19051	13.7053	10.5552	8.25739	18.0645	13.0153	11.4477	16.0905	13.488	12.9746	10.8618	6.51433	13.5501	13.1305	11.0957	6.69738	12.76
91	10.0423	3.51128	8.77764	9.92936	11.2063	7.86382	6.54936	7.34036	9.10827	10.2871	9.21064	10.0045	9.693	7.302	9.58336	3.85309	11.776	6.88555	5.06155	11.4344	7.53791	13.5474	3.32491	10.4765	6.10427	8.79191	2.997	8.79609	6.33973	10.9889	6.07973	8.09582	6.13655	12.1715	9.28855	6.66545	17.2436	11.6936	10.4647	15.0461	12.1605	11.3518	9.67736	5.064	11.676	11.4912	10.3248	5.89282	11.419
92	8.95462	3.56596	7.5833	9.21167	10.7251	7.51583	5.63793	6.21024	7.94164	8.73838	8.09889	8.17852	8.56656	6.41289	8.23022	3.2736	10.642	5.98202	3.57809	10.618	6.47918	12.2525	2.92218	9.59566	5.23096	8.22133	2.97918	8.02931	5.81985	10.3494	5.60353	6.89533	5.29506	10.6542	8.15856	5.25978	16.4257	10.361	9.60358	14.0853	10.88	9.74646	8.69218	3.80156	9.81956	9.88179	9.69783	5.30372	10.189
93	8.01367	3.62783	6.53415	8.65045	10.4757	7.34124	4.96793	5.28479	6.82503	7.41201	7.12693	6.35356	7.60256	5.72289	7.02725	2.87412	9.59667	5.23765	2.31824	9.96521	5.60583	11.0274	2.72576	8.82653	4.61754	7.88172	3.16584	7.36181	5.42255	9.98245	5.37356	5.80352	4.73167	9.22906	7.2206	4.10119	15.6042	9.05188	8.90007	13.2545	9.70154	8.26026	7.94146	2.77689	8.06578	8.37758	9.24379	4.90301	9.11767
94	7.2726	3.70299	5.67845	8.29855	10.5203	7.361	4.564	4.59473	5.81509	6.43258	6.34506	4.62324	6.80733	5.271	6.03339	2.61894	8.70367	4.68082	1.406	9.51745	4.96888	9.94282	2.73918	8.22576	4.27915	7.79206	3.53539	6.83933	5.14909	9.88236	5.42376	4.90518	4.51448	7.99191	6.53515	3.23142	14.7924	7.829	8.41036	12.6182	8.67942	6.99545	7.45815	2.02867	6.49967	7.07345	8.97697	4.65855	8.28033
95	6.79073	3.78918	5.07288	8.21148	10.92	7.58708	4.44683	4.18721	5.00156	5.89191	5.83403	3.09114	6.18978	5.10656	5.30311	2.50928	8.031	4.34834	1.16964	9.31788	4.61764	9.09518	2.97894	7.85846	4.21422	7.96063	4.08566	6.51268	4.99367	10.0345	5.78078	4.29106	4.69529	7.03688	6.17624	2.69386	14.042	6.77055	8.21382	12.2577	7.86647	6.03374	7.26843	1.56178	5.20033	6.06723	8.89947	4.54657	7.76322
96	6.61273	3.90207	4.77197	8.45012	11.7499	8.03082	4.61971	4.10979	4.46829	5.85949	5.68312	1.8579	5.772	5.28044	4.90049	2.58148	7.64822	4.28897	0.389242	9.41452	4.59694	8.5877	3.46203	7.7854	4.41473	8.38644	4.82352	6.43515	4.96658	10.425	6.44892	4.05106	5.30863	6.43824	6.22392	2.52228	13.4305	5.9663	8.38759	12.2492	7.32153	5.44976	7.3993	1.37178	4.252	5.43269	9.01605	4.56875	7.65322
97	6.80018	4.02047	4.81709	9.07827	13.0805	8.70839	5.08924	4.40682	4.27209	6.37521	5.96288	1.01112	5.57933	5.84	4.88839	2.87833	7.616	4.54988	0.413909	9.861	4.96109	8.51309	4.21845	8.04973	4.87397	9.05803	5.75567	6.64606	5.10464	11.0432	7.43176	4.26973	6.37424	6.26127	6.74158	2.73576	13.0341	5.52018	8.99312	12.6542	7.10415	5.30042	7.8783	1.464	3.72933	5.21658	9.34033	4.75933	8.03233
98	7.38872	4.15268	5.24312	10.1316	14.9756	9.64805	5.86841	5.11967	4.45617	7.44711	6.71172	0.627343	5.64267	6.82589	5.31726	3.45353	7.97833	5.17704	0.797455	10.7119	5.77308	8.93842	5.29127	8.68314	5.58909	9.96483	6.89671	7.17143	5.45255	11.89	8.7401	5.01485	7.88669	6.55906	7.76522	3.35546	12.9219	5.516	10.0767	13.5265	7.25809	5.6306	8.72733	1.84656	3.69122	5.45155	9.89581	5.17433	8.95978
99	8.40591	4.30748	6.0787	11.6231	17.4881	10.8727	6.97613	6.28261	5.05629	9.04685	7.93034	0.75597	6.01578	8.26033	6.21672	4.36823	8.76544	6.20971	1.56752	12.0042	7.09752	9.90079	6.71552	9.71084	6.56069	11.103	8.26987	8.03488	6.05082	12.9818	10.3781	6.32276	9.82685	7.36833	9.31902	4.39674	13.1638	5.99839	11.6723	14.9037	7.80499	6.44751	9.96535	2.52567	4.17856	6.15271	10.7064	5.87714	10.4596
100	9.86307	4.50209	7.331	13.559	20.626	12.393	8.428	7.916	6.083	11.134	9.606	1.398	6.759	10.143	7.585	5.655	9.994	7.657	2.742	13.763	8.975	11.407	8.511	11.149	7.788	12.48	9.911	9.256	6.938	14.357	12.363	8.204	12.181	8.692	11.411	5.859	13.824	6.978	13.794	16.799	8.75	7.72	11.608	3.508	5.2	7.312	11.805	6.924	12.526
[truncated: 58 more columns]

## Sheet: Rotation RAnkleFlex A1ComfM
all values Right	mean	std	steps
1	7.71003	1.02703	8.013	7.677	7.607	7.985	7.2	7.968	7.665	7.602	7.762	6.849	7.79	6.461	7.188	10.304	8.138	6.339	8.369	6.526	6.592	7.17	6.902	6.869	8.965	8.005	8.312	7.626	7.945	8.365	8.926	6.062	8.299	7.994	7.584	7.904	6.421	7.839	6.339	6.439	7.117	7.432	7.125	8.478	7.753	8.081	7.237	9.856	7.978
2	7.1019	0.963414	7.2131	7.08261	7.05649	7.471	6.61324	7.35787	7.56039	6.83448	7.1863	6.27216	7.23019	5.85743	6.45627	9.55071	7.38573	5.89045	7.53761	5.98724	5.97822	6.55869	6.35227	6.28791	8.41868	7.22918	7.56583	6.9301	7.24939	7.869	8.39391	5.48008	8.17254	7.26545	7.27904	7.42607	5.83416	7.29994	5.75679	5.9923	6.68399	6.76458	6.43913	7.84426	6.97989	7.20464	6.62555	9.13488	7.17444
3	6.51059	0.915807	6.54862	6.46297	6.4778	6.925	6.06379	6.81663	6.68758	6.18806	6.63452	5.69974	6.6776	5.32778	5.74682	8.78667	6.71318	5.45864	6.76466	5.4893	5.4061	5.9097	5.78348	5.71039	7.84371	6.50773	6.86096	6.32832	6.60897	7.30173	7.90105	4.88861	7.89653	6.56958	6.89189	6.93085	5.31134	6.79557	5.20746	5.54455	6.27611	6.12067	5.83058	7.2356	6.29488	6.38318	6.04136	8.439	6.44289
4	5.96319	0.873091	6.00452	5.84891	5.91767	6.361	5.57791	6.33879	6.15291	5.63861	6.11182	5.15515	6.13433	4.87067	5.09391	8.05655	6.13773	5.08664	6.06115	5.06345	4.90048	5.29648	5.21655	5.15145	7.24503	5.84555	6.20285	5.811	6.016	6.67336	7.42876	4.32112	7.54703	5.922	6.43903	6.43361	4.86345	6.32391	4.72255	5.12236	5.87652	5.51891	5.28873	6.649	5.69197	5.63945	5.53109	7.78282	5.791
5	5.48478	0.822643	5.55692	5.29245	5.45109	5.807	5.19012	5.92155	5.61367	5.17263	5.63482	4.68093	5.61841	4.49426	4.54445	7.37683	5.66136	4.85682	5.42552	4.77552	4.4964	4.79709	4.68867	4.64	6.64645	5.26518	5.60089	5.36737	5.47872	6.02748	6.96466	3.82989	7.25411	5.3437	5.97319	5.9797	4.51769	5.88808	4.35357	4.77952	5.4894	4.97536	4.8126	6.089	5.1706	5.00745	5.16927	7.15679	5.229
6	5.1143	0.768517	5.18411	4.84882	5.17225	5.32	4.93952	5.56642	5.12515	4.79149	5.23164	4.32373	5.17823	4.22937	4.15445	6.73661	5.27836	4.86336	4.8516	4.7097	4.2211	4.47937	4.25791	4.21591	6.08354	4.78555	5.07241	4.999	5.01066	5.42233	6.50409	3.45888	7.13894	4.86691	5.56634	5.64877	4.3503	5.52104	4.15706	4.58845	5.16852	4.52139	4.41236	5.57784	4.73782	4.52164	5.06182	6.56045	4.76678
7	4.89587	0.747063	4.88997	4.56664	5.16733	4.977	4.87718	5.297	4.76673	4.50648	4.93836	4.12936	4.88864	4.1363	3.98427	6.13079	4.99527	5.17045	4.34758	4.93236	4.10694	4.39709	3.99918	3.92473	5.58564	4.42445	4.64658	4.71921	4.62973	4.918	6.06194	3.22421	7.26964	4.52873	5.30376	5.54297	4.46448	5.26903	4.18855	4.627	5.03009	4.19836	4.11503	5.15267	4.41694	4.20255	5.30236	6.01345	4.42833
8	4.87127	0.82215	4.72239	4.49261	5.47853	4.86	5.05367	5.15823	4.62158	4.33318	4.799	4.14888	4.83775	4.28961	4.10582	5.58146	4.828	5.79527	3.94999	5.47152	4.19342	4.59339	3.99309	3.82885	5.19203	4.21118	4.37671	4.55287	4.36224	4.56503	5.67842	3.12056	7.6542	4.377	5.27199	5.74371	4.93247	5.17621	4.49225	4.95791	5.20281	4.03427	3.94681	4.85482	4.23545	4.061	5.92082	5.55324	4.26267
9	5.07144	1.01838	4.77237	4.6763	6.09357	5.016	5.49524	5.20434	4.76609	4.29278	4.86436	4.43955	5.10255	4.73615	4.57709	5.12995	4.78291	6.71018	3.73286	6.3023	4.51278	5.08818	4.29624	3.99058	4.9477	4.19591	4.33238	4.53809	4.26109	4.40424	5.40712	3.1553	8.24883	4.47888	5.54304	6.28287	5.76041	5.28801	5.07881	5.60594	5.75325	4.04318	3.92208	4.72221	4.2271	4.10318	6.87827	5.23218	4.34844
10	5.50782	1.29108	5.12927	5.15182	6.96782	5.448	6.18073	5.49664	5.27255	4.40673	5.17436	5.02773	5.71573	5.47664	5.39555	4.81609	4.86118	7.84364	3.79809	7.35873	5.07273	5.87218	4.916	4.45082	4.88291	4.44955	4.56282	4.71764	4.37918	4.46845	5.30518	3.34945	8.98591	4.88155	6.14282	7.13591	6.88782	5.65018	5.91845	6.54609	6.65755	4.25773	4.06491	4.79482	4.399	4.34727	8.08373	5.10509	4.75
11	6.16543	1.57883	5.81511	5.91864	8.03468	6.117	7.05073	6.07504	6.11782	4.6923	5.74345	5.86823	6.64043	6.46359	6.49318	4.67136	5.06991	9.09273	4.18559	8.56152	5.84768	6.90246	5.80606	5.20294	5.03976	5.01845	5.07694	5.11031	4.77234	4.78785	5.42168	3.71622	9.79885	5.58724	7.04163	8.23137	8.21199	6.27594	6.94739	7.7123	7.82084	4.70018	4.41938	5.11364	4.7637	4.81509	9.41482	5.19755	5.50933
12	7.00377	1.83294	6.76911	6.92733	9.21411	6.958	8.02967	6.92422	7.229	5.16233	6.55867	6.89389	7.78756	7.614	7.767	4.72478	5.397	10.353	4.89011	9.826	6.77478	8.10411	6.88667	6.19467	5.47167	5.891	5.84311	5.70278	5.44833	5.377	5.79689	4.25522	10.6371	6.55233	8.15978	9.475	9.61933	7.13489	8.08244	9.012	9.11233	5.362	5.02644	5.69833	5.31633	5.498	10.754	5.54533	6.53822
13	7.96455	2.0226	7.89297	8.092	10.4191	7.888	9.04709	7.97115	8.50382	5.81155	7.57045	8.02803	9.02264	8.83576	9.105	4.99067	5.825	11.5285	5.84888	11.0682	7.77445	9.38427	8.06145	7.34818	6.13585	7.02573	6.79582	6.45742	6.36258	6.20873	6.448	4.94439	11.4715	7.70227	9.39982	10.7735	11.0023	8.15888	9.2293	10.3408	10.4083	6.20545	5.84294	6.52518	6.02509	6.36045	11.9934	6.16891	7.73267
14	8.98033	2.13243	9.08733	9.31494	11.5689	8.827	10.0451	9.11874	9.82279	6.6056	8.69806	9.19116	10.2384	10.0432	10.3955	5.47883	6.32627	12.5656	6.96845	12.2147	8.77742	10.6474	9.23745	8.57603	6.97153	8.28573	7.85686	7.29129	7.44997	7.21764	7.354	5.75037	12.2833	8.9513	10.6728	12.0207	12.258	9.26221	10.3243	11.5975	11.6159	7.17476	6.8106	7.525	6.84137	7.32191	13.0725	7.03024	8.97756
15	9.98612	2.16059	10.256	10.5028	12.6085	9.702	10.9659	10.2606	11.086	7.49515	9.85115	10.3019	11.3478	11.1595	11.5617	6.18253	6.887	13.4367	8.1493	13.2115	9.72734	11.8155	10.3401	9.78618	7.90413	9.54545	8.9409	8.13203	8.62701	8.31876	8.43556	6.63625	13.0565	10.2071	11.8896	13.1308	13.325	10.3504	11.3248	12.7027	12.689	8.20309	7.86279	8.59553	7.71346	8.32391	13.9569	8.04864	10.1776
16	10.9281	2.11773	11.3073	11.5846	13.5087	10.454	11.7641	11.323	12.2184	8.42652	10.9433	11.2987	12.303	12.1209	12.5599	7.05897	7.50336	14.1444	9.29452	14.0266	10.5784	12.8424	11.3133	10.8953	8.85442	10.7142	9.97642	8.968	9.78252	9.42345	9.60364	7.55979	13.771	11.3863	12.9712	14.0803	14.1824	11.3645	12.2129	13.6178	13.6008	9.22527	8.92133	9.6603	8.58661	9.313	14.6351	9.13764	11.2673
17	11.7698	2.0205	12.193	12.5255	14.2517	11.051	12.4245	12.2659	13.1748	9.35492	11.9107	12.144	13.0838	12.9136	13.3746	8.0434	8.16927	14.7097	10.3223	14.6512	11.3118	13.7052	12.1253	11.8394	9.75538	11.7353	10.9091	9.77017	10.8466	10.4625	10.7678	8.47809	14.3956	12.4303	13.8898	14.8733	14.8281	12.2764	12.977	14.3379	14.3569	10.1885	9.91791	10.6623	9.40417	10.2425	15.1231	10.2253	12.2123
18	12.4919	1.88809	12.9087	13.3116	14.8295	11.496	12.9519	13.0662	13.9373	10.2444	12.7156	12.8332	13.6903	13.5456	14.0128	9.0471	8.87127	15.1625	11.2051	15.101	11.9338	14.4003	12.7749	12.5874	10.5617	12.5813	11.7102	10.4906	11.7901	11.3896	11.8523	9.34789	14.9027	13.3071	14.6328	15.5125	15.2896	13.0753	13.6087	14.8785	14.9688	11.0508	10.8124	11.563	10.138	11.0853	15.4476	11.2492	13.0054
19	13.0914	1.73875	13.4848	13.9515	15.2495	11.809	13.3602	13.7156	14.532	11.0648	13.3564	13.3775	14.138	14.0411	14.4935	9.98864	9.58582	15.5286	11.9354	15.4156	12.4541	14.9418	13.2806	13.1474	11.2525	13.249	12.3783	11.1088	12.5948	12.1665	12.8155	10.1457	15.2779	14.0063	15.2108	16.0127	15.595	13.7616	14.12	15.2712	15.4555	11.7877	11.5853	12.3435	10.7857	11.8297	15.6361	12.1595	13.653
20	13.5768	1.58721	13.9538	14.4675	15.5384	12.026	13.6796	14.2188	14.9763	11.7942	13.8586	13.8083	14.4533	14.4325	14.8503	10.8221	10.2887	15.8265	12.5162	15.6454	12.8866	15.3632	13.6641	13.5395	11.8289	13.753	12.9262	11.6269	13.2527	12.7815	13.636	10.8704	15.518	14.5392	15.646	16.406	15.7604	14.3414	14.5383	15.5532	15.8353	12.4069	12.2292	12.9958	11.3549	12.4759	15.7215	12.938	14.1508
21	13.9638	1.44364	14.3307	14.8828	15.7221	12.182	13.9312	14.5955	15.2784	12.4211	14.2511	14.1481	14.6616	14.7435	15.1208	11.5217	10.9711	16.0662	12.9695	15.8351	13.2644	15.7038	13.9523	13.7875	12.2928	14.1174	13.3682	12.0537	13.7685	13.2452	14.3074	11.5268	15.6351	14.9255	15.9577	16.7246	15.8155	14.8263	14.8876	15.7523	16.1168	12.9239	12.7614	13.5297	11.8635	13.0399	15.7393	13.5886	14.5312
22	14.2731	1.31519	14.6322	15.2232	15.8199	12.305	14.1249	14.874	15.4712	12.9443	14.5528	14.4066	14.8025	14.9865	15.3394	12.0832	11.6304	16.2595	13.3222	16.023	13.612	15.9897	14.1773	13.9342	12.6561	14.3685	13.7208	12.4049	14.1465	13.5935	14.8358	12.1118	15.6537	15.1818	16.1657	16.9928	15.8095	15.2306	15.1875	15.8928	16.3084	13.3604	13.2157	13.9682	12.3249	13.5492	15.7173	14.1275	14.8227
23	14.5278	1.20623	14.8859	15.5127	15.8569	12.418	14.2737	15.0871	15.5903	13.3764	14.784	14.6072	14.9119	15.1823	15.529	12.5212	12.267	16.414	13.6044	16.2397	13.9393	16.2428	14.37	14.0277	12.9588	14.533	14.0049	12.6969	14.3978	13.849	15.2129	12.6326	15.5989	15.3293	16.2897	17.2297	15.79	15.5672	15.4623	15.992	16.4283	13.7373	13.625	14.3358	12.7444	14.024	15.683	14.575	15.0509
24	14.7484	1.11781	15.1146	15.7738	15.8619	12.549	14.3936	15.2688	15.6537	13.7434	14.9647	14.7798	15.0032	15.3484	15.696	12.8558	12.8873	16.5407	13.8534	16.498	14.2542	16.4753	14.5548	14.1002	13.2309	14.6377	14.248	12.9437	14.5693	14.0175	15.4408	13.1005	15.4907	15.4002	16.3521	17.4453	15.7929	15.8476	15.7224	16.0672	16.5021	14.0772	14.006	14.6587	13.1368	14.4844	15.6705	14.9432	15.242
25	14.9519	1.04997	15.3321	16.0248	15.8552	12.712	14.5005	15.4461	15.6757	14.0741	15.1164	14.9348	15.0882	15.4929	15.8522	13.1211	13.5016	16.6416	14.0999	16.7904	14.5695	16.6984	14.7457	14.1722	13.493	14.7175	14.4688	13.1591	14.6911	14.1196	15.56	13.5162	15.3502	15.4295	16.3851	17.6515	15.8428	16.084	15.9638	16.1324	16.5495	14.3955	14.3665	14.9574	13.5188	14.9456	15.6971	15.249	15.4207
26	15.1511	1.00151	15.5419	16.2679	15.8512	12.919	14.605	15.6443	15.6814	14.3905	15.2621	15.0728	15.174	15.6241	16.0115	13.3564	14.1087	16.7194	14.3545	17.1041	14.8976	16.9258	14.9493	14.2625	13.7582	14.795	14.6704	13.3618	14.7814	14.2053	15.6165	13.8834	15.1966	15.4486	16.4206	17.8332	15.951	16.2703	16.1781	16.1985	16.5817	14.7034	14.7087	15.2316	13.8972	15.412	15.7765	15.5133	15.6062
27	15.3543	0.968315	15.7421	16.4871	15.8683	13.176	14.7117	15.8769	15.7008	14.7084	15.4192	15.204	15.2709	15.7518	16.1787	13.5753	14.7004	16.7815	14.6133	17.4248	15.2402	17.1652	15.169	14.3837	14.0343	14.8874	14.8525	13.5659	14.8455	14.3263	15.6401	14.2185	15.055	15.4782	16.4751	17.9455	16.1148	16.3918	16.3623	16.2828	16.609	15.0142	15.0428	15.473	14.2764	15.8785	15.9095	15.7439	15.8031
28	15.5662	0.94752	15.9411	16.6753	15.9173	13.481	14.8225	16.1358	15.7627	15.0405	15.5957	15.3424	15.3875	15.8746	16.3503	13.788	15.2634	16.834	14.8745	17.7348	15.5968	17.4189	15.4024	14.5385	14.3227	15.0101	15.0142	13.7815	14.8864	14.5049	15.6513	14.5266	14.9563	15.5251	16.5495	17.9993	16.3205	16.4734	16.5228	16.3942	16.6275	15.3362	15.38	15.6848	14.6589	16.3335	16.0886	15.9455	16.009
29	15.7883	0.937519	16.1481	16.8482	15.9917	13.831	14.9321	16.4087	15.8768	15.3872	15.7977	15.5161	15.5207	15.9879	16.5243	14.0036	15.7897	16.8793	15.139	18.0257	15.964	17.6865	15.6349	14.7256	14.6186	15.1661	15.1532	14.0159	14.9217	14.7336	15.6615	14.8009	14.9072	15.5875	16.6422	18.0288	16.556	16.5484	16.6695	16.5329	16.6261	15.6662	15.7241	15.8848	15.0434	16.7585	16.309	16.1288	16.2176
30	16.019	0.93646	16.3564	17.0243	16.0881	14.219	15.0357	16.6788	16.041	15.7378	16.0315	15.7536	15.6665	16.0904	16.6975	14.2341	16.2826	16.9244	15.4065	18.3035	16.3402	17.9673	15.8535	14.9411	14.9159	15.3465	15.272	14.2732	14.9957	15.0007	15.6846	15.0398	14.8986	15.6664	16.7496	18.0529	16.8189	16.6305	16.8044	16.6939	16.6023	15.9975	16.0744	16.0798	15.4267	17.1405	16.5732	16.2987	16.422
31	16.2548	0.94266	16.5543	17.2106	16.2084	14.629	15.1375	16.9303	16.2531	16.0768	16.2883	16.0469	15.8151	16.1818	16.867	14.4816	16.7419	16.9793	15.6737	18.5724	16.7215	18.2567	16.049	15.1753	15.2142	15.5399	15.3726	14.5492	15.1249	15.2996	15.7258	15.2438	14.9255	15.7624	16.8702	18.0812	17.1052	16.7182	16.9315	16.8678	16.5659	16.3294	16.4264	16.2685	15.8211	17.4787	16.8808	16.4594	16.6193
32	16.4921	0.954393	16.7407	17.4065	16.3547	15.047	15.2543	17.155	16.5204	16.3947	16.5527	16.3838	15.9629	16.256	17.0325	14.7438	17.1641	17.0472	15.9366	18.829	17.0999	18.5488	16.2107	15.4181	15.5125	15.7387	15.4564	14.8379	15.2916	15.62	15.7858	15.4307	14.9772	15.8649	17.0183	18.1207	17.4019	16.812	17.0586	17.0527	16.519	16.6575	16.7657	16.4498	16.2156	17.7817	17.2155	16.6193	16.8056
33	16.7294	0.967954	16.9144	17.6169	16.5309	15.462	15.4014	17.3453	16.8368	16.6908	16.8272	16.7486	16.1135	16.3056	17.1973	15.0137	17.5466	17.1245	16.2049	19.0709	17.4651	18.8407	16.3335	15.6696	15.8079	15.942	15.532	15.1406	15.4709	15.9548	15.8639	15.6364	15.0473	15.9622	17.1896	18.1772	17.6944	16.9203	17.1915	17.2487	16.4628	16.9749	17.0866	16.6259	16.578	18.0519	17.5602	16.7762	16.9772
34	16.9642	0.97962	17.0777	17.841	16.738	15.857	15.59	17.4973	17.174	16.9693	17.118	17.103	16.2677	16.33	17.369	15.2847	17.895	17.203	16.489	19.288	17.806	19.127	16.428	15.928	16.0927	16.146	15.6157	15.4623	15.645	16.302	15.9643	15.869	15.1273	16.049	17.3667	18.2533	17.965	17.0503	17.3353	17.446	16.41	17.27	17.3847	16.8037	16.8863	18.282	17.898	16.931	17.137
35	17.1907	0.985347	17.24	18.0609	16.9672	16.213	15.8272	17.62	17.5162	17.2331	17.4096	17.4204	16.4218	16.338	17.5515	15.5428	18.206	17.2818	16.7819	19.4614	18.114	19.3984	16.4997	16.1855	16.366	16.3457	15.723	15.8032	15.817	16.6466	16.0907	16.1165	15.2088	16.1282	17.5419	18.3388	18.1908	17.2006	17.4936	17.6332	16.3828	17.5301	17.653	16.9876	17.1292	18.465	18.2064	17.1004	17.2906
36	17.4037	0.982266	17.4175	18.2677	17.2024	16.528	16.1169	17.7307	17.8471	17.4788	17.678	17.679	16.5733	16.3457	17.737	15.7693	18.4911	17.3645	17.0596	19.5718	18.3859	19.6481	16.5578	16.4381	16.6277	16.5477	15.8701	16.1457	15.9998	16.9894	16.2462	16.3652	15.2897	16.2041	17.7154	18.4178	18.3535	17.3596	17.6663	17.8128	16.4009	17.7556	17.8885	17.1851	17.2933	18.6015	18.4647	17.2938	17.4463
37	17.5999	0.967772	17.6212	18.4667	17.4289	16.809	16.4551	17.8362	18.1516	17.6956	17.9069	17.8519	16.7225	16.3597	17.9135	15.9596	18.7578	17.4559	17.2983	19.6142	18.6175	19.8714	16.6247	16.6825	16.8712	16.7566	16.0732	16.4773	16.2037	17.3343	16.4429	16.6028	15.3778	16.2745	17.8845	18.4882	18.4443	17.5205	17.8521	17.9973	16.4743	17.9469	18.0847	17.4097	17.3743	18.6864	18.6556	17.513	17.608
38	17.777	0.940374	17.8479	18.6717	17.641	17.06	16.8292	17.942	18.4128	17.8823	18.0889	17.9118	16.8782	16.3787	18.0764	16.1309	19.0062	17.5686	17.4679	19.6001	18.8028	20.061	16.7301	16.9159	17.0957	16.969	16.3454	16.801	16.4307	17.6808	16.6778	16.8219	15.4824	16.352	18.0431	18.5445	18.4629	17.6894	18.0455	18.1923	16.6082	18.1041	18.2362	17.6656	17.3963	18.7082	18.772	17.7517	17.758
39	17.9339	0.90067	18.0783	18.8855	17.839	17.278	17.2265	18.0598	18.6194	18.0475	18.2289	17.8625	17.0426	16.4025	18.2303	16.3104	19.2307	17.715	17.5533	19.5461	18.9371	20.1998	16.8913	17.1341	17.3106	17.1927	16.6888	17.1048	16.6839	18.0327	16.953	17.0181	15.6055	16.459	18.1839	18.5799	18.4329	17.8729	18.2379	18.391	16.8044	18.2363	18.3461	17.9594	17.3895	18.6748	18.8254	17.9925	17.8833
40	18.0743	0.855513	18.2882	19.1015	18.0286	17.466	17.6305	18.1984	18.7735	18.1987	18.3434	17.7224	17.2145	16.4282	18.3726	16.5332	19.4271	17.901	17.5608	19.4725	19.0197	20.2788	17.1054	17.3344	17.5346	17.4425	17.0888	17.3719	16.9649	18.3988	17.2816	17.1901	15.7365	16.6008	18.3018	18.6094	18.4057	18.0729	18.4219	18.5918	17.0582	18.3607	18.4145	18.2886	17.3799	18.6143	18.8455	18.2127	17.9833
41	18.2047	0.81707	18.4616	19.3224	18.2147	17.626	18.0351	18.3663	18.891	18.3417	18.446	17.5366	17.4048	16.4613	18.5028	16.8044	19.5819	18.1241	17.5314	19.4079	19.0529	20.3035	17.3633	17.514	17.7919	17.7267	17.527	17.5987	17.265	18.7821	17.6641	17.3361	15.8541	16.7755	18.3982	18.6421	18.4117	18.3032	18.5927	18.798	17.3575	18.4928	18.4335	18.6374	17.3878	18.5603	18.8612	18.3947	18.058
42	18.3312	0.797691	18.5995	19.5575	18.4018	17.757	18.432	18.5768	19.0156	18.485	18.5407	17.352	17.6178	16.5146	18.6359	17.1046	19.6823	18.3819	17.517	19.3799	19.0448	20.2736	17.651	17.6758	18.092	18.0435	17.9844	17.7885	17.5693	19.1652	18.0756	17.4577	15.9288	16.9779	18.4885	18.6822	18.4595	18.5819	18.7464	19.0133	17.683	18.64	18.4185	18.9946	17.4305	18.5421	18.8895	18.546	18.1113
43	18.4585	0.80466	18.7216	19.8183	18.5888	17.857	18.7935	18.8325	19.1729	18.6532	18.6412	17.2172	17.8454	16.6005	18.7813	17.4034	19.7398	18.6535	17.5605	19.4024	19.011	20.1892	17.9537	17.829	18.4219	18.3803	18.4405	17.9454	17.8701	19.5106	18.4925	17.5672	15.9345	17.2049	18.6085	18.7311	18.5582	18.8992	18.8883	19.2399	18.0146	18.8051	18.403	19.3505	17.5264	18.5721	18.9381	18.6982	18.1647
44	18.5871	0.836568	18.8718	20.1069	18.761	17.905	19.0865	19.1081	19.3436	18.873	18.7753	17.1724	18.0822	16.7294	18.9424	17.6799	19.7744	18.8981	17.594	19.4733	18.9693	20.0686	18.2514	17.9813	18.7597	18.7188	18.8781	18.0757	18.1621	19.7755	18.9126	17.6882	15.8597	17.4574	18.7834	18.7886	18.7157	19.2236	19.0259	19.4572	18.335	18.9793	18.4185	19.6789	17.6755	18.6526	18.9988	18.8778	18.2442
45	18.7112	0.883446	19.0824	20.4087	18.8963	17.865	19.2763	19.3648	19.5	19.153	18.95	17.2496	18.3038	16.9019	19.128	17.9271	19.798	19.058	17.8336	19.5607	18.9411	19.9484	18.512	18.1273	19.0793	19.034	19.2707	18.1862	18.423	19.919	19.3247	17.8418	15.6989	17.7307	19.0091	18.8352	18.9182	19.5224	19.1644	19.614	18.62	19.151	18.4916	19.9464	17.8571	18.787	19.045	19.0777	18.3598
46	18.8084	0.94199	19.3098	20.6945	18.9606	17.699	19.3201	19.5534	19.5944	19.4802	19.1435	17.4793	18.478	17.0899	19.3329	18.1513	19.8296	19.0425	18.1111	19.6165	18.9462	19.8523	18.6951	18.2331	19.3526	19.2767	19.5625	18.2598	18.6337	19.9032	19.6841	18.0426	15.4465	18.0033	19.2605	18.8267	19.1435	19.7697	19.295	19.6445	18.8218	19.2961	18.6262	20.1145	18.0631	18.9738	19.028	19.2711	18.5
47	18.8453	1.01641	19.4679	20.9188	18.8995	17.378	19.1795	19.615	19.5541	19.8159	19.3075	17.8693	18.571	17.2417	19.5278	18.3508	19.8876	18.7897	18.4118	19.5957	18.9858	19.7715	18.7516	18.2402	19.5432	19.3905	19.677	18.2565	18.7875	19.6953	19.9277	18.2957	15.0985	18.2355	19.4982	18.7043	19.3494	19.9361	19.3844	19.4811	18.8889	19.3734	18.8152	20.1309	18.2744	19.1876	18.894	19.4343	18.6324
48	18.7741	1.12116	19.4784	21.0202	18.6471	16.876	18.8204	19.4897	19.303	20.1006	19.3601	18.3544	18.527	17.2924	19.6508	18.5062	19.9482	18.2612	18.7455	19.4476	19.0454	19.6709	18.6224	18.0824	19.6002	19.3188	19.5384	18.1291	18.8688	19.2613	19.9872	18.5878	14.6579	18.3695	19.655	18.4017	19.4567	19.9784	19.3724	19.0681	18.7744	19.3208	19.0397	19.9407	18.4561	19.3867	18.5812	19.5336	18.6778
49	18.5385	1.26903	19.2882	20.9219	18.1531	16.171	18.2094	19.1169	18.772	20.2522	19.2131	18.8197	18.2693	17.1706	19.6097	18.5984	19.9482	17.4634	19.0829	19.1217	19.094	19.4936	18.2535	17.6914	19.4613	19.0126	19.0905	17.8318	18.8485	18.5766	19.7913	18.8794	14.1368	18.3336	19.6466	17.8685	19.3691	19.8403	19.1743	18.3793	18.4438	19.0703	19.2432	19.496	18.5653	19.4944	18.0572	19.5162	18.5427
50	18.0902	1.45652	18.8601	20.5561	17.3882	15.253	17.3278	18.4501	17.9291	20.1839	18.7936	19.1475	17.7304	16.8054	19.3237	18.5748	19.8191	16.4442	19.3494	18.5855	19.0762	19.1729	17.6228	17.0286	19.0666	18.4331	18.2989	17.3229	18.6903	17.6481	19.2813	19.1007	13.5367	18.062	19.398	17.1045	18.999	19.4698	18.7156	17.4404	17.8807	18.5645	19.3403	18.7664	18.5448	19.4161	17.3369	19.3229	18.1542
51	17.3988	1.65905	18.1871	19.88	16.3632	14.141	16.1868	17.4771	16.7951	19.8284	18.0618	19.2318	16.8719	16.1704	18.7515	18.3344	19.5011	15.2616	19.4297	17.8339	18.9129	18.6551	16.7424	16.09	18.3709	17.5729	17.1616	16.5684	18.3388	16.4976	18.44	19.1598	12.8466	17.517	18.8691	16.1449	18.2967	18.8246	17.9382	16.2972	17.0969	17.7649	19.2324	17.754	18.3168	19.0774	16.462	18.8825	17.4737
52	16.4687	1.84528	17.2961	18.9153	15.1311	12.877	14.837	16.2585	15.4403	19.1515	17.059	18.9972	15.7332	15.2955	17.9078	17.7831	18.949	13.9545	19.2201	16.8898	18.5188	17.9134	15.6505	14.9226	17.3776	16.4696	15.739	15.5675	17.7451	15.1791	17.3205	18.9624	12.044	16.704	18.0749	15.0319	17.3025	17.9091	16.8382	14.9994	16.1247	16.6949	18.8299	16.5056	17.8134	18.447	15.4662	18.148	16.513
53	15.3328	1.99458	16.2267	17.7282	13.7487	11.502	13.3412	14.8791	13.9231	18.1653	15.8755	18.416	14.4073	14.2324	16.85	16.8793	18.1446	12.536	18.6627	15.792	17.8427	16.9578	14.4009	13.596	16.1396	15.1904	14.1198	14.3712	16.8916	13.7591	15.9951	18.445	11.1014	15.6676	17.0719	13.7877	16.1011	16.7869	15.4715	13.5744	14.9986	15.413	18.1003	15.0888	17.0201	17.5452	14.3571	17.1365	15.328
54	14.0278	2.10196	15.0169	16.3755	12.2499	10.029	11.748	13.3877	12.2831	16.9206	14.5725	17.5013	12.9691	13.0299	15.6514	15.637	17.114	11.0055	17.7618	14.576	16.8873	15.8239	13.0436	12.1584	14.7089	13.8003	12.386	13.05	15.7765	12.2715	14.5124	17.6003	9.99315	14.4636	15.8986	12.4129	14.7405	15.5287	13.9062	12.0159	13.7478	13.9771	17.0604	13.5483	15.9488	16.4278	13.1186	15.8864	13.9911
55	12.5936	2.1774	13.6798	14.9037	10.6607	8.457	10.091	11.7889	10.5387	15.4788	13.1721	16.2855	11.4606	11.7169	14.3597	14.1091	15.9113	9.35327	16.5509	13.2614	15.685	14.5424	11.6029	10.6395	13.1346	12.3386	10.6037	11.6407	14.4303	10.7236	12.8984	16.4769	8.74109	13.1327	14.5645	10.8915	13.2406	14.1883	12.2059	10.3119	12.3838	12.4365	15.7621	11.907	14.6445	15.1504	11.7297	14.4487	12.561
56	11.025	2.23135	12.1956	13.3333	8.99211	6.82	8.38667	10.0826	8.693	13.8909	11.6747	14.8576	9.89089	10.3016	12.981	12.3951	14.578	7.635	15.1111	11.8517	14.2786	13.1226	10.0767	9.05233	11.4624	10.814	8.80444	10.1477	12.9048	9.111	11.173	15.1432	7.45978	11.692	13.0724	9.26067	11.6103	12.7808	10.4287	8.50667	10.8867	10.8233	14.2668	10.1656	13.1639	13.744	10.17	12.868	11.0548
57	9.38107	2.25612	10.5344	11.6564	7.28281	5.243	6.65509	8.293	6.83794	12.1913	10.064	13.2853	8.25459	8.7827	11.4818	10.5686	13.1308	6.03518	13.4972	10.3319	12.7104	11.5585	8.46482	7.39785	9.73203	9.20182	6.99835	8.56077	11.2496	7.445	9.35089	13.6493	6.28296	10.1435	11.4113	7.65841	9.85878	11.3021	8.6167	6.74909	9.23683	9.15361	12.637	8.32396	11.5572	12.2058	8.48418	11.1754	9.47833
58	7.70795	2.21722	8.73479	9.86791	5.65324	3.851	4.98055	6.514	5.15173	10.3915	8.35373	11.6061	6.57842	7.18261	9.85709	8.68206	11.5908	4.68973	11.7468	8.69364	11.0166	9.85591	6.83609	5.72936	7.94609	7.50545	5.2563	6.88745	9.51085	5.81136	7.46979	12.0214	5.28539	8.51145	9.60252	6.23879	8.02318	9.73882	6.79218	5.2	7.51282	7.42409	10.9213	6.45964	9.86509	10.538	6.84455	9.38455	7.83267
59	6.09793	2.08507	6.9778	8.04885	4.25056	2.685	3.50633	4.9092	3.76979	8.51206	6.65182	9.83969	4.98967	5.63079	8.17218	6.76306	9.96564	3.63045	9.87884	7.01918	9.20946	8.10043	5.32191	4.17615	6.12718	5.82955	3.70967	5.22365	7.71055	4.3467	5.64941	10.2827	4.48542	6.89597	7.79823	5.07288	6.22709	8.09585	5.02828	3.93755	5.90076	5.68603	9.13092	4.74539	8.1048	8.74427	5.39227	7.50591	6.18933
60	4.65199	1.8672	5.42515	6.36724	3.14722	1.721	2.32127	3.59822	2.72288	6.67231	5.10406	8.00389	3.64132	4.28184	6.59109	4.89585	8.30673	2.84027	7.91718	5.45658	7.31944	6.46625	4.01536	2.85897	4.40946	4.31827	2.44923	3.72008	5.88581	3.13079	4.03469	8.51126	3.86186	5.43803	6.17651	4.14993	4.63534	6.46763	3.48456	2.96121	4.51694	4.13509	7.28016	3.33367	6.30218	6.92718	4.18827	5.68088	4.696
61	3.44534	1.60967	4.13576	4.956	2.33942	0.917	1.43036	2.6087	1.94255	5.06924	3.79464	6.18745	2.61194	3.21576	5.25236	3.25833	6.76282	2.27709	5.97742	4.10945	5.49942	5.10739	2.93636	1.82509	2.97836	3.04173	1.48158	2.46973	4.17815	2.17009	2.69909	6.85288	3.37391	4.22736	4.82436	3.42197	3.34412	5.00609	2.31585	2.226	3.3907	2.91382	5.51712	2.27618	4.5923	5.272	3.22845	4.11709	3.46533
62	2.50436	1.3716	3.10448	3.85406	1.78431	0.241	0.803758	1.90563	1.37409	3.82124	2.74197	4.57777	1.8821	2.44153	4.20018	1.99313	5.49082	1.88655	4.25674	3.00691	3.94516	4.06764	2.06079	1.06124	1.90437	1.99282	0.764828	1.48143	2.74569	1.43461	1.64182	5.43792	2.98845	3.28058	3.74715	2.8334	2.36816	3.79686	1.54279	1.66745	2.49868	2.05236	4.04052	1.54139	3.15782	3.91218	2.46809	2.92758	2.52756
63	1.81195	1.19085	2.29335	3.03467	1.42919	-0.33	0.401788	1.43118	0.977667	2.92582	1.92409	3.36415	1.3958	1.92167	3.41355	1.14988	4.55436	1.62855	2.92716	2.12776	2.74089	3.31101	1.34909	0.517758	1.16084	1.12255	0.251606	0.716404	1.64982	0.890212	0.815859	4.31448	2.69379	2.56712	2.90453	2.34425	1.6713	2.85032	1.10627	1.23109	1.7853	1.51364	2.91201	1.06221	2.10143	2.87827	1.85055	2.11739	1.85911
64	1.32649	1.07414	1.64418	2.43691	1.22573	-0.786	0.183909	1.14145	0.729545	2.33255	1.28955	2.53882	1.09955	1.59664	2.83609	0.633182	3.93909	1.48818	1.98027	1.42527	1.87764	2.77945	0.768909	0.130273	0.693	0.377091	-0.102455	0.128091	0.871545	0.510273	0.169364	3.46018	2.49045	2.03518	2.23164	1.95209	1.17818	2.151	0.934636	0.883545	1.19755	1.22936	2.10527	0.774455	1.43182	2.13645	1.33636	1.625	1.402
65	1.006	1.01027	1.10218	1.994	1.14249	-1.098	0.123121	1.00291	0.619273	1.9668	0.784515	2.04985	0.954798	1.41197	2.41064	0.37896	3.59545	1.462	1.36056	0.85303	1.29939	2.4099	0.297212	-0.153333	0.430586	-0.270636	-0.341899	-0.325434	0.367364	0.281394	-0.342424	2.82139	2.37255	1.63585	1.66558	1.67656	0.800889	1.63867	0.959465	0.604667	0.706919	1.12939	1.55879	0.618525	1.11372	1.61936	0.913909	1.36615	1.10411
66	0.821685	0.983668	0.642212	1.66136	1.16871	-1.246	0.207303	1.01351	0.648818	1.75536	0.380485	1.81951	0.943192	1.33533	2.09864	0.337556	3.45891	1.55018	0.984697	0.378788	0.933253	2.15935	-0.0752121	-0.352152	0.315455	-0.818636	-0.475131	-0.63396	0.0839394	0.201636	-0.725424	2.35281	2.33775	1.34148	1.17633	1.54243	0.50996	1.27588	1.1267	0.397394	0.30597	1.16106	1.20915	0.576081	1.06812	1.25191	0.584273	1.26939	0.912556
67	0.75633	0.981728	0.274333	1.419	1.29833	-1.222	0.427	1.15767	0.828	1.64867	0.081	1.77167	1.05567	1.35267	1.886	0.474667	3.476	1.749	0.773	-0.001	0.727333	2.006	-0.335	-0.462	0.315333	-1.244	-0.500667	-0.786667	-0.0436667	0.268	-0.971667	2.02733	2.39833	1.144	0.771	1.55667	0.308	1.047	1.40333	0.284	0.00833333	1.289	1.01567	0.641	1.20167	0.971	0.356	1.29	0.816333
68	0.805143	0.996477	0.0272121	1.26942	1.52494	-1.023	0.77097	1.41966	1.17458	1.62137	-0.0999697	1.84981	1.2811	1.45722	1.77955	0.763616	3.61991	2.05827	0.661162	-0.268424	0.657838	1.94216	-0.455424	-0.463242	0.417586	-1.514	-0.416434	-0.791424	-0.0482121	0.472455	-1.06624	1.82739	2.56334	1.04797	0.477293	1.7147	0.216131	0.94499	1.76976	0.292788	-0.162697	1.50282	0.960717	0.809556	1.46973	0.756818	0.251	1.40888	0.818111
69	0.961097	1.02338	-0.0789495	1.21861	1.83843	-0.657	1.21776	1.78854	1.65739	1.66388	-0.175667	2.02326	1.59995	1.64173	1.77936	1.17885	3.85845	2.45973	0.618051	-0.41103	0.720899	1.96597	-0.427364	-0.349879	0.612657	-1.61927	-0.216212	-0.659929	0.057101	0.789182	-0.998212	1.7444	2.82306	1.0527	0.330768	2.00138	0.25103	0.961162	2.21598	0.424061	-0.185303	1.79221	1.04213	1.07554	1.8459	0.612091	0.270636	1.60706	0.925889
70	1.21948	1.0566	-0.0401515	1.27745	2.22412	-0.137	1.753	2.25273	2.26336	1.7783	-0.144545	2.28015	1.99879	1.89858	1.89118	1.69491	4.168	2.95118	0.655788	-0.416182	0.915727	2.07288	-0.251182	-0.121545	0.891091	-1.54918	0.0996061	-0.391394	0.257758	1.20927	-0.761758	1.78018	3.16224	1.15782	0.356697	2.40021	0.416606	1.08079	2.7287	0.669545	-0.0485455	2.14936	1.25379	1.431	2.30948	0.558364	0.417364	1.87709	1.139
71	1.57245	1.09019	0.145505	1.45115	2.66962	0.51	2.36158	2.79667	2.98064	1.97078	0.0089697	2.61029	2.48228	2.2167	2.10973	2.27898	4.52655	3.52136	0.79804	-0.275636	1.23726	2.25421	0.0675455	0.210636	1.24088	-1.30155	0.52401	0.0104747	0.539737	1.72609	-0.364899	1.94059	3.55886	1.35909	0.562394	2.90197	0.713444	1.29173	3.2971	1.02024	0.246303	2.56648	1.58801	1.86273	2.84092	0.606727	0.687909	2.21255	1.44967
72	2.00776	1.11964	0.478727	1.74236	3.16805	1.253	3.03082	3.4042	3.77664	2.24231	0.293061	3.00351	3.04079	2.58054	2.42291	2.90363	4.91027	4.15445	1.04257	0.0214242	1.67157	2.50249	0.513545	0.633364	1.581	-0.889636	1.04411	0.527586	0.909162	2.32685	0.174232	2.22247	3.97782	1.65279	0.934434	3.50068	1.13417	1.59169	3.90939	1.46645	0.684323	3.03221	2.01941	2.35899	3.42025	0.753273	1.07673	2.60161	1.845
73	2.51197	1.14197	0.949545	2.15282	3.71382	2.064	3.75245	4.05918	4.61045	2.58282	0.698818	3.45045	3.65918	2.98255	2.82491	3.54327	5.29536	4.83191	1.38573	0.468636	2.19345	2.81018	1.07264	1.13391	1.81009	-0.327273	1.64745	1.14536	1.37882	2.98836	0.842727	2.61355	4.391	2.03236	1.44309	4.18564	1.66555	1.97945	4.54136	2.00245	1.23791	3.53436	2.52109	2.91764	4.02082	0.992182	1.58127	3.02936	2.312
74	3.07836	1.15206	1.52278	2.67676	4.29372	2.917	4.51227	4.75085	5.44288	2.98237	1.20303	3.94381	4.31661	3.41717	3.31	4.17481	5.66718	5.52827	1.81462	1.04376	2.7762	3.1699	1.73609	1.70367	2.59292	0.369	2.32556	1.84903	1.93922	3.68497	1.62705	3.10159	4.78971	2.49064	2.0584	4.9279	2.29839	2.45075	5.17366	2.61506	1.86995	4.06373	3.0696	3.53272	4.61846	1.31391	2.20155	3.48982	2.851
75	3.68381	1.15175	2.18844	3.30042	4.88723	3.782	5.2777	5.46953	6.23185	3.43587	1.78906	4.47237	4.98855	3.88194	3.86527	4.77736	6.01955	6.20391	2.31605	1.72376	3.39964	3.57769	2.49227	2.33506	3.10935	1.17409	3.06214	2.6146	2.57721	4.39045	2.49564	3.67601	5.17724	3.01633	2.76681	5.68876	3.02428	2.99472	5.78874	3.28364	2.56314	4.61212	3.64894	4.19064	5.19932	1.71173	2.93136	3.98064	3.45033
76	4.31336	1.13606	2.93685	4.00291	5.47003	4.635	6.00718	6.1717	6.93109	3.93748	2.45027	5.02361	5.652	4.37806	4.46636	5.34076	6.34655	6.82327	2.88567	2.49064	4.05436	4.02888	3.31336	3.00782	3.6493	2.06536	3.83127	3.40518	3.25382	5.07891	3.39824	4.31667	5.56239	3.59364	3.55103	6.43003	3.8243	3.59745	6.36058	3.98664	3.30748	5.169	4.24594	4.87561	5.76155	2.18518	3.75118	4.50218	4.09833
77	4.94581	1.10281	3.74477	4.75276	6.01701	5.449	6.66597	6.79557	7.51555	4.47109	3.18255	5.583	6.27825	4.90049	5.09164	5.86277	6.64727	7.364	3.51563	3.32676	4.7254	4.51269	4.15658	3.69433	4.20209	3.01791	4.6	4.19139	3.91058	5.73103	4.29027	4.98834	5.9538	4.20958	4.383	7.11631	4.64764	4.23128	6.85795	4.70694	4.08432	5.71933	4.84819	5.56125	6.29908	2.73155	4.62373	5.05197	4.78122
78	5.56007	1.05146	4.58356	5.512	6.51056	6.197	7.218	7.31533	7.97867	5.00911	3.97567	6.13611	6.83967	5.43833	5.72	6.33411	6.918	7.813	4.18756	4.20133	5.39167	5.01467	4.988	4.37933	4.75156	4.001	5.33878	4.96144	4.51344	6.34167	5.14467	5.65578	6.347	4.85667	5.22878	7.72044	5.44278	4.87367	7.25789	5.41667	4.86667	6.23667	5.43256	6.21989	6.79644	3.338	5.514	5.628	5.479
79	6.13653	0.984346	5.42224	6.246	6.93588	6.859	7.63545	7.73621	8.33136	5.53664	4.80191	6.67155	7.31018	5.97964	6.32655	6.74979	7.14927	8.15209	4.87394	5.08055	6.02376	5.52455	5.77818	5.04491	5.28645	4.97918	6.01958	5.702	5.05803	6.90573	5.93194	6.29679	6.72742	5.52618	6.05648	8.23094	6.16676	5.50191	7.55006	6.085	5.62339	6.701	5.97697	6.83161	7.23282	3.98109	6.39418	6.21845	6.165
80	6.65832	0.908042	6.22158	6.92679	7.28382	7.431	7.92109	8.0734	8.59215	6.057	5.61164	7.17472	7.67256	6.50814	6.88691	7.09317	7.32091	8.39082	5.5434	5.92664	6.59554	6.02816	6.50085	5.67176	5.79767	5.91845	6.62875	6.39537	5.54094	7.40942	6.6194	6.89602	7.08088	6.19433	6.84055	8.63461	6.7982	6.09536	7.73775	6.69185	6.32099	7.10273	6.46515	7.37872	7.59285	4.62836	7.22436	6.80582	6.80978
81	7.11179	0.830653	6.9412	7.52836	7.54521	7.92	8.10097	8.34229	8.77388	6.56346	6.35491	7.62637	7.90942	7.00839	7.37755	7.35196	7.42045	8.54082	6.16413	6.69488	7.08003	6.51009	7.12764	6.24045	6.26787	6.77864	7.16334	7.02091	5.96734	7.83876	7.18002	7.44067	7.39549	6.83342	7.55586	8.91839	7.33463	6.63585	7.82962	7.22406	6.93289	7.44055	6.88856	7.84103	7.87882	5.26	7.96727	7.36682	7.39289
82	7.48988	0.761104	7.55082	8.03564	7.718	8.322	8.20127	8.55118	8.88882	7.04055	6.99991	8.00282	8.03691	7.47045	7.78591	7.53064	7.46664	8.62555	6.71027	7.34691	7.46191	6.95027	7.63655	6.73182	6.67918	7.527	7.61855	7.55927	6.34909	8.18618	7.60855	7.91591	7.66091	7.41464	8.17673	9.07836	7.78009	7.11	7.84182	7.67527	7.43727	7.71827	7.25545	8.20427	8.08873	5.85855	8.58182	7.88073	7.892
83	7.79172	0.706387	8.03614	8.4397	7.81522	8.628	8.23809	8.70941	8.95761	7.47903	7.52818	8.29187	8.07332	7.88344	8.11264	7.65116	7.48	8.67573	7.16825	7.86297	7.73674	7.33938	8.0237	7.14245	7.03089	8.14991	7.99002	7.99496	6.69125	8.45161	7.91493	8.30712	7.86967	7.91239	8.6837	9.122	8.14577	7.50668	7.79533	8.04464	7.82432	7.94042	7.56558	8.46726	8.2284	6.40745	9.03691	8.32742	8.286
84	8.02503	0.669303	8.40172	8.73255	7.86714	8.831	8.224	8.83224	9.00864	7.85934	7.92736	8.49523	8.05018	8.23177	8.36627	7.73503	7.47727	8.72864	7.54018	8.24161	7.91238	7.67243	8.30239	7.47918	7.33234	8.64736	8.28023	8.3212	6.99108	8.64512	8.10965	8.60575	8.02436	8.31061	9.06414	9.06261	8.43665	7.82391	7.72075	8.32679	8.09701	8.1137	7.8203	8.63833	8.31593	6.88964	9.32218	8.6843	8.57733
85	8.20496	0.645095	8.65724	8.91991	7.91545	8.93	8.18873	8.94336	9.08209	8.16221	8.21255	8.6167	8.02024	8.50127	8.564	7.80742	7.48073	8.82245	7.82779	8.48936	8.0037	7.93821	8.49555	7.76245	7.59658	9.02318	8.50564	8.54339	7.25121	8.78745	8.205	8.81136	8.13506	8.60218	9.32218	8.93085	8.66894	8.05979	7.64936	8.52336	8.26891	8.25391	8.02988	8.72979	8.38309	7.29555	9.46245	8.93455	8.767
86	8.35432	0.628216	8.82215	9.0287	7.99126	8.952	8.15342	9.07359	9.199	8.39519	8.40709	8.67714	8.03309	8.68818	8.72727	7.90407	7.51309	8.99482	8.03627	8.61676	8.03927	8.13477	8.62876	8.00867	7.83603	9.27991	8.69468	8.68364	7.48712	8.90973	8.22421	8.92758	8.2307	8.7873	9.48182	8.77778	8.87618	8.22014	7.60418	8.64882	8.35839	8.38345	8.20805	8.75877	8.46298	7.63118	9.51918	9.093	8.86522
87	8.49718	0.615168	8.94526	9.09403	8.12001	8.944	8.14897	9.24572	9.37203	8.57889	8.53055	8.72247	8.12081	8.81232	8.87727	8.05514	7.59682	9.27573	8.18805	8.64718	8.06539	8.27578	8.72773	8.22715	8.06518	9.43236	8.88886	8.77496	7.71997	9.04018	8.19367	8.97327	8.34767	8.87591	9.56531	8.6593	9.0852	8.3301	7.60605	8.72836	8.39959	8.51761	8.36647	8.74961	8.58195	7.90309	9.57727	9.18873	8.90133
88	8.66086	0.610254	9.08791	9.15273	8.32921	8.957	8.22745	9.48697	9.62382	8.73082	8.60645	8.78639	8.30606	8.92806	9.04927	8.28833	7.75664	9.66791	8.29906	8.61864	8.12724	8.38739	8.81736	8.43509	8.30412	9.52945	9.13842	8.86582	7.94827	9.21	8.13955	8.97624	8.51024	8.88455	9.60785	8.61842	9.32427	8.41858	7.67267	8.80173	8.43885	8.66482	8.52267	8.74524	8.76585	8.12236	9.71527	9.25664	8.92067
89	8.8685	0.623892	9.28367	9.23033	8.633	9.031	8.42567	9.81356	9.956	8.853	8.66167	8.894	8.60033	9.09311	9.285	8.61344	8.011	10.132	8.39967	8.57233	8.26256	8.5	8.92033	8.66133	8.57056	9.636	9.484	9.01067	8.16	9.44167	8.08956	8.96267	8.73244	8.83333	9.64656	8.68011	9.62711	8.51311	7.817	8.90967	8.52289	8.84333	8.70589	8.79833	9.05544	8.311	9.973	9.34167	8.96744
90	9.13249	0.664898	9.54536	9.34103	9.01938	9.184	8.73691	10.2029	10.3482	8.93671	8.72297	9.06345	8.98242	9.345	9.62636	9.01664	8.35736	10.5942	8.53441	8.54167	8.50405	8.64716	9.05148	8.93148	8.88408	9.81255	9.92064	9.24766	8.37424	9.75448	8.06603	8.93043	9.02236	8.75245	9.71219	8.8541	10.0115	8.63879	8.0389	9.07227	8.68639	9.07591	8.94674	8.94684	9.48643	8.51918	10.3637	9.48839	9.06433
91	9.44484	0.733936	9.873	9.48618	9.45336	9.431	9.12509	10.6046	10.7577	8.96	8.81691	9.315	9.39473	9.69027	10.0745	9.47209	8.72882	10.9876	8.748	8.52118	8.84536	8.85373	9.21227	9.24482	9.26745	10.0715	10.391	9.57855	8.62882	10.1578	8.11218	8.83245	9.37191	8.68336	9.81845	9.044	10.4734	8.80909	8.34645	9.28864	8.945	9.36755	9.26227	9.20836	10.0605	8.79864	10.8297	9.71818	9.211
92	9.77615	0.822777	10.2507	9.63961	9.87632	9.751	9.54658	10.945	11.1302	8.89481	8.95733	9.65619	9.76401	10.0977	10.5835	9.93249	9.04791	11.2666	9.0623	8.47509	9.21341	9.11214	9.39639	9.57521	9.71606	10.4036	10.8117	9.96787	8.94592	10.6121	8.2547	8.641	9.74396	8.66397	9.96663	9.25647	10.982	8.99444	8.69627	9.53767	9.28949	9.69988	9.61718	9.5714	10.7249	9.15455	11.2852	10.0189	9.40833
93	10.0761	0.919972	10.6398	9.75479	10.2113	10.047	9.94597	11.1373	11.4175	8.7344	9.12009	10.0376	10.0252	10.4786	11.0762	10.3201	9.21409	11.4095	9.4252	8.38321	9.47418	9.36863	9.57179	9.88894	10.1954	10.7647	11.108	10.3497	9.3072	11.0395	8.4451	8.40197	10.083	8.70555	10.1247	9.76097	11.4791	9.11224	8.96649	9.77073	9.66877	10.0204	9.96571	9.99317	11.3878	9.51709	11.6474	10.3456	9.61678
94	10.2634	1.02026	10.9755	9.76964	10.3809	10.152	10.2605	11.0915	11.5791	8.49406	9.22255	10.3346	10.1042	10.6772	11.4785	10.5772	9.13091	11.4161	9.65945	8.25318	9.50127	9.51373	9.64955	10.1484	10.6327	11.0767	11.2273	10.6391	9.65918	11.3543	8.5457	8.18961	10.3392	8.75791	10.2041	9.93776	11.8827	9.06903	9.00658	9.88973	9.97558	10.2578	10.2668	10.39	11.8968	9.74282	11.8549	10.6248	9.78033
95	10.2557	1.11064	11.1699	9.62767	10.3164	9.958	10.4098	10.7531	11.551	8.19376	9.14991	10.3981	9.90616	10.5364	11.7415	10.6851	8.79109	11.3015	9.57675	8.09409	9.2919	9.41767	9.51052	10.3172	10.9029	11.2355	11.1236	10.7479	9.90171	11.4632	8.42923	8.04597	10.4473	8.72458	10.1018	9.78619	12.0588	8.82662	8.75527	9.76752	10.0675	10.3161	10.4644	10.6269	12.064	9.69918	11.8615	10.7835	9.81144
96	10.0065	1.16139	11.1324	9.33312	10.0004	9.517	10.2976	10.1513	11.2186	7.85706	8.85748	10.1318	9.39673	10.0576	11.8426	10.616	8.30727	11.0506	9.13966	7.92412	8.95569	9.05202	9.1237	10.3605	10.8496	11.1098	10.7415	10.5848	9.91844	11.2788	8.10033	7.99294	10.3285	8.55355	9.78354	9.27515	11.8489	8.44038	8.31518	9.36206	9.84741	10.0826	10.4702	10.5491	11.7463	9.38809	11.6129	10.7274	9.59478
97	9.55209	1.1465	10.815	8.95918	9.51955	8.956	9.89727	9.40685	10.528	7.52967	8.41373	9.60739	8.67821	9.38521	11.7648	10.3021	7.79055	10.6023	8.49873	7.77855	8.5773	8.52964	8.58582	10.2295	10.4083	10.6393	10.0869	10.1131	9.67612	10.8022	7.658	8.04724	10.303	8.30282	9.32588	8.55618	11.2279	8.01324	7.82964	8.77909	9.35545	9.52336	10.2141	10.0991	11.0117	8.92773	11.0664	10.3599	9.099
98	8.97007	1.07227	10.2684	8.55555	8.99865	8.362	9.29864	8.63959	9.58348	7.24567	7.90942	8.99123	7.90203	8.65086	11.47	9.72211	7.28382	9.95264	7.81536	7.65233	8.166	7.97813	8.00906	9.90824	9.67965	9.92064	9.26922	9.42377	9.27978	10.1643	7.17086	8.17245	9.44539	8.05361	8.83763	7.79159	10.3447	7.59255	7.35686	8.16518	8.73085	8.74845	9.73337	9.38394	10.056	8.40573	10.2695	9.68791	8.43433
99	8.34562	0.984356	9.61298	8.1107	8.49164	7.773	8.62861	7.90363	8.56115	6.98353	7.38412	8.38125	7.15398	7.91458	10.9584	8.96005	6.80091	9.18245	7.1549	7.48694	7.70347	7.44076	7.43585	9.46218	8.84008	9.11027	8.42052	8.66789	8.83829	9.51503	6.64384	8.28092	8.72803	7.82373	8.36597	7.07309	9.37689	7.16508	6.89612	7.6037	8.07913	7.91455	9.12897	8.56314	9.05159	7.83882	9.36073	8.84658	7.73411
100	7.71823	0.915472	8.943	7.607	7.985	7.2	7.968	7.212	7.602	6.703	6.849	7.79	6.461	7.188	10.304	8.138	6.339	8.369	6.526	7.234	7.17	6.902	6.869	8.965	8.005	8.312	7.626	7.945	8.365	8.926	6.062	8.299	7.994	7.584	7.904	6.421	8.411	6.701	6.439	7.117	7.432	7.125	8.478	7.753	8.081	7.237	8.463	7.978	7.079
all values Left	mean	std	steps
1	18.3889	1.40531	18.815	21.031	18.123	15.253	18.763	19.457	15.537	19.614	16.715	19.198	18.28	18.589	17.027	19.669	18.516	19.71	19.06	18.261	19.881	18.798	19.36	18.479	17.655	19.436	18.739	19.034	17.795	18.679	18.515	19.261	14.106	17.858	19.697	18.336	19.821	15.971	19.361	19.002	18.179	19.292	19.344	19.441	18.581	18.302	18.628	16.875	19.067
2	17.883	1.56365	18.7111	20.8888	17.3431	14.1282	18.0938	18.9917	15.459	19.471	15.8107	18.7252	18.7521	18.475	16.4999	19.4533	18.1293	19.303	18.8026	17.4019	19.3803	18.2902	18.9481	17.9455	16.9374	18.9832	17.9929	18.1828	17.2184	18.3291	17.5332	18.4195	13.4915	17.1687	19.543	17.7451	19.4248	15.17	19.1048	18.2439	17.4706	18.9572	19.2225	18.6338	18.5201	17.3701	18.3374	16.0849	18.603
3	17.1183	1.73748	18.327	20.4677	16.3157	12.8492	17.1497	18.2053	13.8865	19.0714	14.7073	17.9395	19.1072	18.1108	15.7137	18.9348	17.4096	18.6676	18.2411	16.37	18.6319	17.5016	18.3255	17.1424	15.9472	18.2386	16.9862	17.0045	16.3854	17.7658	16.3354	17.3205	12.7848	16.2281	19.1133	16.9313	18.7746	14.2671	18.5789	17.2386	16.5576	18.3475	18.8239	17.5471	18.2563	16.2068	17.7781	15.1067	17.8174
4	16.125	1.87221	17.6183	19.7448	15.0912	11.4574	15.9575	17.118	12.7666	18.3616	13.4304	16.8923	19.2413	17.4437	14.7189	18.117	16.3497	17.804	17.3845	15.205	17.6812	16.455	17.4845	16.1008	14.7354	17.2132	15.7795	15.5599	15.3045	16.9637	14.9776	16.0222	11.963	15.0946	18.4039	15.9395	17.8784	13.2758	17.7526	16.0397	15.4751	17.4566	18.1091	16.232	17.7377	14.8572	16.9453	13.9565	16.74
5	14.9314	1.97202	16.598	18.7491	13.7198	9.96548	14.5689	15.8011	11.4853	17.3484	11.9998	15.6676	19.0758	16.4737	13.5671	17.0567	14.9928	16.7522	16.2886	13.9362	16.5774	15.1872	16.4528	14.8748	13.3659	15.9491	14.4407	13.9271	14.0312	15.9194	13.5201	14.5713	10.9959	13.8194	17.4643	14.8034	16.7869	12.2073	16.6321	14.6911	14.2564	16.3151	17.0938	14.7489	16.9428	13.3667	15.8804	12.6751	15.428
6	13.5778	2.0443	15.3369	17.5383	12.2346	8.37432	13.0402	14.3312	10.0835	16.0883	10.4297	14.3232	18.5763	15.2564	12.2968	15.833	13.4144	15.5603	15.0196	12.5729	15.3514	13.7404	15.2672	13.5216	11.8865	14.4985	13.0199	12.1868	12.6362	14.6579	11.9942	12.993	9.86048	12.4307	16.3473	13.5374	15.5657	11.0565	15.2624	13.21	12.921	14.9732	15.8272	13.1417	15.885	11.7642	14.6469	11.3136	13.9408
7	12.0967	2.09742	13.9758	16.1686	10.6607	6.72442	11.419	12.7446	8.59909	14.6378	8.75227	12.8789	17.7497	13.8747	10.9228	14.5047	11.6853	14.258	13.6166	11.1103	14.0048	12.1526	13.9474	12.0786	10.3264	12.9092	11.5362	10.4026	11.1495	13.2245	10.4052	11.3061	8.58982	10.9347	15.0684	12.1372	14.2657	9.81182	13.7079	11.5864	11.46	13.4895	14.3676	11.4303	14.6077	10.0684	13.306	9.89727	12.325
8	10.5257	2.14502	12.6221	14.6836	9.00879	5.14458	9.73656	11.0408	7.05328	13.0407	7.08304	11.3315	16.6356	12.3968	9.44621	13.0836	9.86733	12.8623	12.0865	9.52973	12.5248	10.4516	12.4932	10.5498	8.69432	11.2277	9.98192	8.60166	9.57191	11.6648	8.74788	9.52533	7.30601	9.33776	13.6307	10.59	12.9023	8.46188	12.0289	9.81452	9.8494	11.9099	12.7749	9.61022	13.1639	8.28657	11.8928	8.434	10.6162
9	8.86056	2.12704	11.2578	13.0998	7.31552	3.75678	8.00728	9.22639	5.47454	11.3311	5.58098	9.66277	15.2976	10.8526	7.87765	11.5415	8.00044	11.3822	10.421	7.85682	10.8952	8.64967	10.9002	8.93058	6.99583	9.49158	8.33904	6.79605	7.88788	10.0219	7.045	7.68203	6.13971	7.69703	12.0286	8.95097	11.4719	7.06724	10.28	7.9709	8.12996	10.2611	11.0965	7.68978	11.6003	6.48739	10.4157	6.92511	8.83533
10	7.19747	2.05724	9.82036	11.4065	5.69682	2.59736	6.25945	7.347	3.96	9.50609	4.336	7.90536	13.799	9.246	6.29473	9.85709	6.109	9.82618	8.63982	6.22055	9.143	6.809	9.20018	7.26618	5.30718	7.69791	6.65182	5.06636	6.12891	8.32145	5.40718	5.88218	5.16009	6.14482	10.27	7.36973	9.96336	5.772	8.49982	6.22709	6.45064	8.55282	9.34627	5.786	9.958	4.83682	8.86955	5.38445	7.01
11	5.62057	1.89748	8.26461	9.60488	4.29767	1.63979	4.59974	5.57812	2.66044	7.6189	3.34782	6.19397	12.1764	7.56622	4.84352	8.11117	4.33078	8.24636	6.87052	4.75958	7.40977	5.08924	7.51321	5.68327	3.77308	5.87738	5.05328	3.54567	4.46397	6.57145	3.97351	4.26612	4.38021	4.80639	8.45269	5.99172	8.37621	4.7023	6.70839	4.73333	4.96106	6.79639	7.53577	4.13533	8.24889	3.48912	7.26944	3.90092	5.28278
12	4.23082	1.67126	6.63833	7.79233	3.19167	0.841889	3.17411	4.09033	1.67989	5.83522	2.57467	4.67444	10.4664	5.89267	3.64244	6.48378	2.84722	6.776	5.30167	3.537	5.88011	3.64567	6.00267	4.29833	2.50544	4.20178	3.65856	2.31711	3.04	4.855	2.80544	2.914	3.77411	3.73133	6.74789	4.87167	6.78411	3.91033	4.98022	3.544	3.72733	5.09878	5.78	2.84733	6.492	2.50489	5.71033	2.60022	3.83856
13	3.0933	1.43424	5.09927	6.14073	2.37736	0.171788	2.05045	2.94591	1.03767	4.31615	1.97006	3.41364	8.68267	4.39033	2.73515	5.12073	1.74133	5.55306	4.03427	2.55173	4.65645	2.539	4.77073	3.14912	1.53442	2.82427	2.50082	1.37952	1.90064	3.35545	1.89776	1.83273	3.29973	2.90764	5.28385	3.98912	5.32464	3.389	3.47067	2.64252	2.74779	3.64255	4.25894	1.924	4.80533	1.85921	4.32955	1.54867	2.77133
14	2.22069	1.23345	3.79161	4.771	1.81394	-0.389879	1.22164	2.12376	0.698616	3.11738	1.50337	2.42894	6.88067	3.17567	2.10577	4.06394	0.995333	4.63636	3.07706	1.76682	3.76075	1.75121	3.83373	2.21759	0.843717	1.79316	1.55842	0.696515	1.0177	2.16127	1.22041	0.981727	2.92627	2.29121	4.09955	3.29828	4.09331	3.09536	2.32337	1.97776	1.9813	2.53768	3.08404	1.30444	3.364	1.49201	3.20978	0.752535	2.07267
15	1.58642	1.09439	2.77003	3.71103	1.45012	-0.830121	0.653192	1.5637	0.609687	2.2146	1.16943	1.67694	5.21344	2.26844	1.70167	3.28546	0.551444	4.01618	2.41709	1.13379	3.13645	1.22455	3.15488	1.46397	0.361747	1.0869	0.766253	0.210879	0.335879	1.27436	0.734192	0.306121	2.6453	1.83006	3.17258	2.73717	3.1098	2.97488	1.55652	1.47158	1.35787	1.79103	2.23863	0.911667	2.27622	1.31499	2.3638	0.187182	1.67933
16	1.15059	1.02117	2.02109	2.928	1.23827	-1.12042	0.312697	1.20573	0.720909	1.55294	0.976636	1.08985	3.84767	1.63867	1.46773	2.72045	0.350333	3.65082	1.96727	0.613182	2.70536	0.892727	2.67664	0.852091	0.0153333	0.648	0.0772424	-0.131061	-0.191182	0.656545	0.410061	-0.232364	2.45758	1.48573	2.45382	2.2693	2.35624	2.98564	1.11718	1.07203	0.838121	1.35273	1.65727	0.682333	1.55933	1.26794	1.77306	-0.162182	1.508
17	0.876403	0.999945	1.49067	2.35782	1.14603	-1.24212	0.148535	1.01503	0.994768	1.09611	0.938576	0.620323	2.85633	1.23456	1.35067	2.31763	0.348222	3.48465	1.6697	0.187545	2.40924	0.710667	2.34348	0.356172	-0.236434	0.406646	-0.517949	-0.359475	-0.568788	0.258273	0.240424	-0.646455	2.35455	1.24136	1.85939	1.89674	1.796	3.09758	0.93704	0.752889	0.408697	1.16025	1.27706	0.581556	1.17633	1.319	1.36563	-0.321707	1.48089
18	0.738922	1.01136	1.12479	1.93682	1.16148	-1.18783	0.13799	0.994121	1.39701	0.79904	1.06421	0.254475	2.22211	1.005	1.33129	2.03032	0.513556	3.46786	1.50273	-0.136485	2.2194	0.659152	2.11939	-0.0356566	-0.4	0.307273	-1.00539	-0.481434	-0.77303	0.0340909	0.224162	-0.929242	2.33728	1.09455	1.34533	1.64544	1.38933	3.29548	0.950374	0.503737	0.0789293	1.12938	1.05316	0.596444	1.05922	1.45029	1.08702	-0.306131	1.54511
19	0.723863	1.04085	0.880636	1.62264	1.27918	-0.956455	0.271364	1.12645	1.89582	0.644091	1.35045	0.001	1.88	0.92	1.401	1.84782	0.822	3.56691	1.462	-0.343636	2.11982	0.735455	1.98691	-0.312364	-0.465182	0.320636	-1.36173	-0.495818	-0.807455	-0.0560909	0.353	-1.06527	2.42064	1.04745	0.908091	1.53718	1.11436	3.56218	1.10436	0.339636	-0.127909	1.21136	0.965727	0.723	1.136	1.65436	0.907	-0.126364	1.68
20	0.82364	1.07922	0.738515	1.39688	1.49264	-0.557202	0.536556	1.38621	2.45434	0.629242	1.78483	-0.138899	1.76778	0.976778	1.55391	1.77308	1.25689	3.76068	1.54724	-0.419788	2.1011	0.938364	1.94024	-0.451111	-0.418141	0.435465	-1.56778	-0.399586	-0.695242	-0.0360909	0.609182	-1.04664	2.61132	1.10112	0.572232	1.57707	0.962455	3.88552	1.36604	0.285071	-0.188576	1.38007	1.00946	0.964222	1.365	1.92483	0.81601	0.20497	1.88711
21	1.03073	1.11777	0.698636	1.26048	1.79276	-0.00629293	0.916626	1.76103	3.04174	0.763343	2.35559	-0.170222	1.79511	1.15456	1.78195	1.81447	1.77733	4.0288	1.75739	-0.354879	2.16692	1.26279	1.97782	-0.435394	-0.251384	0.643273	-1.60798	-0.187121	-0.437606	0.0833636	0.977758	-0.866121	2.89546	1.25312	0.371343	1.75894	0.928677	4.25121	1.71612	0.35501	-0.0887273	1.62706	1.18131	1.30267	1.70211	2.25548	0.816535	0.668414	2.16022
22	1.3387	1.14931	0.762727	1.22436	2.16564	0.667606	1.39703	2.23864	3.63824	1.053	3.04518	-0.0837576	1.92433	1.43667	2.07591	1.97506	2.35633	4.35167	2.09055	-0.138091	2.32358	1.69455	2.09409	-0.260121	0.0299091	0.937303	-1.47324	0.140576	-0.0356364	0.287909	1.45088	-0.525727	3.2587	1.49973	0.336212	2.06603	1.00403	4.63891	2.14403	0.547848	0.172818	1.94779	1.46979	1.726	2.12833	2.6347	0.915848	1.23682	2.49667
23	1.73627	1.16935	0.934667	1.29867	2.59867	1.43322	1.96267	2.802	4.23067	1.48856	3.81733	0.134778	2.13633	1.80444	2.42144	2.24367	2.97211	4.70933	2.52533	0.233667	2.56889	2.20933	2.281	0.0633333	0.413	1.29633	-1.16778	0.575889	0.491667	0.566	2.02	-0.0423333	3.671	1.83567	0.479667	2.48344	1.169	5.032	2.63811	0.854889	0.582222	2.33478	1.85811	2.21956	2.62456	3.04911	1.114	1.87644	2.88844
24	2.21041	1.17789	1.218	1.48812	3.08442	2.26217	2.5984	3.43339	4.81079	2.05524	4.64723	0.487505	2.42022	2.25278	2.8066	2.61218	3.60044	5.07976	3.05788	0.745273	2.89531	2.78197	2.53161	0.518848	0.883364	1.581	-0.706202	1.10544	1.12742	0.929364	2.66574	0.569091	4.095	2.25439	0.793444	3.00258	1.41781	5.42536	3.18517	1.26486	1.11274	2.77971	2.32507	2.77844	3.17233	3.49403	1.40376	2.55469	3.32956
25	2.74952	1.17558	1.61345	1.79555	3.61745	3.1267	3.29318	4.11509	5.36918	2.75264	5.49388	0.95503	2.76933	2.77967	3.22618	3.08067	4.21933	5.44342	3.67464	1.37345	3.29039	3.39355	2.83864	1.09158	1.42985	1.93736	-0.0999697	1.71715	1.85573	1.37882	3.36261	1.29727	4.50803	2.74718	1.25048	3.61785	1.75097	5.814	3.77748	1.77191	1.73173	3.27124	2.84642	3.39867	3.74967	3.96727	1.77418	3.24733	3.80933
26	3.34225	1.16155	2.11691	2.22191	4.18624	3.9974	4.03852	4.83621	5.89391	3.54003	6.29594	1.51492	3.17578	3.37533	3.67657	3.63105	4.809	5.7922	4.35645	2.09724	3.74141	4.03527	3.19521	1.7723	2.04559	2.66262	0.632475	2.40386	2.65118	1.912	4.08239	2.11927	4.9067	3.29967	1.82343	4.31802	2.16566	6.19642	4.39566	2.36738	2.41784	3.79391	3.40485	4.067	4.33489	4.46782	2.21303	3.92687	4.32178
27	3.96705	1.14016	2.71833	2.76024	4.77188	4.84878	4.81418	5.58194	6.36738	4.37561	7.01214	2.15916	3.63244	4.02333	4.1583	4.24051	5.36056	6.12085	5.08245	2.90173	4.24911	4.69303	3.59794	2.54806	2.72115	3.18223	1.46724	3.14792	3.47145	2.51782	4.79624	2.99333	5.29686	3.89706	2.4956	5.06921	2.65538	6.57152	5.01847	3.03376	3.16183	4.33934	3.98625	4.76656	4.90978	4.99541	2.71442	4.55423	4.86867
28	4.60649	1.10983	3.40073	3.39618	5.352	5.653	5.58018	6.29664	6.77591	5.21864	7.63145	2.87836	4.131	4.698	4.67018	4.88218	5.872	6.42473	5.81636	3.76155	4.80091	5.34691	4.04218	3.38782	3.419	3.72491	2.37718	3.91782	4.28555	3.16336	5.47691	3.87555	5.68773	4.52845	3.25273	5.82809	3.20755	6.92873	5.62909	3.74155	3.94345	4.89809	4.57745	5.474	5.467	5.54845	3.27473	5.09973	5.452
29	5.23951	1.06845	4.13955	4.10761	5.90285	6.38423	6.29559	6.92158	7.11976	6.02738	8.15388	3.66617	4.66156	5.376	5.20292	5.53382	6.33411	6.7043	6.5043	4.64385	5.37777	5.96939	4.51739	4.24735	4.11913	4.27845	3.33515	4.684	5.08079	3.79664	6.1146	4.73527	6.08396	5.18997	4.07146	6.56013	3.80427	7.24733	6.20526	4.47237	4.73467	5.459	5.16262	6.15544	6.00444	6.11693	3.88442	5.55456	6.05778
30	5.84494	1.01515	4.90955	4.8617	6.4057	7.02656	6.92224	7.43573	7.40352	6.76128	8.57523	4.5006	5.208	6.02689	5.74545	6.17172	6.74322	6.95509	7.11467	5.51482	5.95124	6.53542	5.00982	5.09121	4.80693	4.82686	4.30975	5.4172	5.842	4.38264	6.7069	5.54618	6.47745	5.86361	4.91875	7.23247	4.42393	7.50597	6.71662	5.20301	5.5056	6.00122	5.71625	6.78878	6.51111	6.68524	4.53462	5.91193	6.64911
31	6.40283	0.951912	5.68182	5.62018	6.84491	7.57918	7.42091	7.84755	7.62679	7.38927	8.88876	5.33673	5.75633	6.621	6.28279	6.7703	7.08267	7.16964	7.62891	6.33155	6.49818	7.02282	5.50982	5.88909	5.46048	5.359	5.26952	6.09061	6.54891	4.91573	7.24215	6.27864	6.85324	6.523	5.75788	7.82085	5.04591	7.69109	7.13839	5.89833	6.2203	6.4997	6.22182	7.35533	6.97033	7.23345	5.20536	6.1773	7.20033
32	6.89663	0.883114	6.423	6.34933	7.21085	8.04588	7.77806	8.17506	7.79689	7.88754	9.09215	6.11897	6.29544	7.13167	6.79652	7.29714	7.34044	7.32826	8.03464	7.0493	7.00275	7.41445	6.00397	6.61281	6.06015	5.86346	6.1806	6.69214	7.17909	5.39682	7.70447	6.90103	7.19748	7.13994	6.56045	8.31357	5.65003	7.80876	7.45775	6.53431	6.85122	6.93455	6.66945	7.83333	7.367	7.74076	5.87588	6.36126	7.69233
33	7.31629	0.815211	7.10539	7.02194	7.49382	8.42091	8.01192	8.43258	7.9237	8.26394	9.18927	6.80759	6.81433	7.53722	7.2753	7.73306	7.51989	7.42153	8.32785	7.63694	7.46027	7.7027	6.47906	7.23242	6.58539	6.32575	7.0044	7.21874	7.71161	5.82409	8.08372	7.39461	7.49875	7.68509	7.30334	8.69703	6.21664	7.87455	7.67432	7.0959	7.37519	7.30097	7.06078	8.20722	7.69533	8.1899	6.51717	6.46892	8.10956
34	7.65847	0.754684	7.707	7.612	7.688	8.69567	8.15233	8.628	8.008	8.54367	9.19467	7.38	7.29833	7.82567	7.70967	8.081	7.64167	7.466	8.516	8.085	7.87333	7.893	6.916	7.72733	7.027	6.72933	7.71367	7.66533	8.131	6.205	8.37767	7.764	7.746	8.137	7.95967	8.959	6.731	7.904	7.799	7.57467	7.78033	7.60433	7.398	8.47567	7.952	8.56367	7.10733	6.50733	8.44533
35	7.9242	0.705237	8.20055	8.10061	7.79967	8.865	8.22112	8.77073	8.05152	8.74159	9.13321	7.82405	7.72756	7.99933	8.08587	8.34979	7.72667	7.48	8.61473	8.39458	8.23444	7.99521	7.30294	8.09734	7.39095	7.07422	8.29872	8.02796	8.42206	6.54782	8.59504	8.01397	7.93633	8.48112	8.50761	9.09776	7.17989	7.90564	7.84295	7.96864	8.0684	7.84975	7.67988	8.64767	8.13689	8.8464	7.62859	6.48741	8.70111
36	8.12423	0.669143	8.58358	8.48445	7.85542	8.93778	8.23235	8.88773	8.07152	8.86904	9.0383	8.14761	8.07933	8.07156	8.38836	8.55733	7.798	7.47793	8.66982	8.57761	8.52456	8.03509	7.63724	8.35896	7.69464	7.37037	8.76163	8.30993	8.61036	6.85164	8.75365	8.161	8.07282	8.71724	8.93257	9.122	7.55447	7.90109	7.81984	8.27532	8.25224	8.04378	7.91097	8.73656	8.25711	9.03604	8.06433	6.43152	8.88578
37	8.27645	0.64604	8.86209	8.76027	7.89818	8.94909	8.207	9.01045	8.08973	8.94573	8.94318	8.37045	8.346	8.064	8.60927	8.72727	7.885	7.47909	8.72336	8.64873	8.73164	8.05555	7.90745	8.53782	7.95555	7.63082	9.10555	8.52927	8.72809	7.11727	8.88155	8.22009	8.17282	8.84964	9.23236	9.04564	7.85391	7.91591	7.754	8.49464	8.35073	8.19836	8.10327	8.761	8.333	9.153	8.40718	6.38036	9.01
38	8.40418	0.632128	9.04982	8.93642	7.96152	8.94886	8.16982	9.16952	8.12862	8.99878	8.88704	8.51273	8.52344	8.02622	8.75909	8.88277	8.02278	7.5038	8.81924	8.64079	8.86481	8.10215	8.1097	8.66069	8.18389	7.86785	9.33296	8.71528	8.81924	7.35255	9.00782	8.217	8.27239	8.89382	9.42534	8.90337	8.07587	7.96712	7.67772	8.63574	8.39661	8.33174	8.26946	8.74844	8.39789	9.22436	8.65415	6.37386	9.09356
39	8.53454	0.625357	9.16482	9.03839	8.06894	8.9854	8.14432	9.38976	8.21213	9.06439	8.91593	8.59575	8.62744	8.02	8.87475	9.06236	8.23722	7.57165	9.00039	8.59603	8.94076	8.21012	8.25467	8.75497	8.39428	8.09655	9.45987	8.91433	8.93836	7.57573	9.17	8.17655	8.40633	8.86785	9.53664	8.75158	8.22701	8.07394	7.61809	8.71945	8.4336	8.46382	8.42011	8.75311	8.48278	9.28922	8.8073	6.44731	9.17422
40	8.69696	0.629825	9.22882	9.10191	8.24755	9.09127	8.17461	9.69327	8.35864	9.175	9.05379	8.65258	8.68367	8.08333	9.0123	9.32197	8.54167	7.70397	9.30136	8.553	8.98033	8.41418	8.36618	8.84636	8.61806	8.33761	9.552	9.17612	9.13636	7.79827	9.39385	8.12355	8.59252	8.79573	9.59306	8.64839	8.33206	8.25645	7.59588	8.79118	8.5137	8.60585	8.57906	8.825	8.60633	9.39358	8.88088	6.64542	9.28867
41	8.91284	0.653897	9.26233	9.16258	8.51864	9.2838	8.3119	10.0761	8.57952	9.33923	9.29302	8.71149	8.72944	8.23978	9.2216	9.69101	8.925	7.91888	9.72806	8.53097	9.00643	8.72536	8.47282	8.95877	8.88575	8.60968	9.67224	9.532	9.43806	8.01127	9.69808	8.07985	8.84618	8.71427	9.62951	8.62792	8.41772	8.53094	7.62989	8.89613	8.67348	8.77169	8.77704	9.00189	8.79611	9.57065	8.90542	7.00961	9.45467
42	9.18789	0.704	9.28955	9.24412	8.87797	9.56353	8.57443	10.4985	8.86977	9.5818	9.60904	8.80107	8.79611	8.50533	9.525	10.1685	9.36389	8.21782	10.2228	8.50291	9.05355	9.09215	8.60524	9.1046	9.2007	8.93565	9.86277	9.97409	9.82527	8.21091	10.0981	8.07218	9.1711	8.66603	9.68175	8.7094	8.50871	8.89327	7.73409	9.05724	8.93	8.98621	9.03793	9.29689	9.09056	9.82317	8.92508	7.55496	9.68633
43	9.50687	0.774434	9.34045	9.36027	9.29773	9.87658	8.93555	10.8796	9.20767	9.90736	9.96427	8.93867	8.907	8.868	9.91573	10.6976	9.81767	8.56645	10.6967	8.43473	9.15145	9.40355	8.79236	9.2793	9.53752	9.32821	10.1338	10.4417	10.2385	8.41955	10.5594	8.14136	9.54452	8.67773	9.77039	8.90158	8.62818	9.29582	7.91494	9.27482	9.27503	9.26158	9.35985	9.69133	9.52167	10.1262	8.97742	8.26258	10.0043
44	9.83043	0.852741	9.44515	9.50891	9.7287	10.0926	9.3562	11.1213	9.52853	10.297	10.289	9.10464	9.079	9.27922	10.3327	11.193	10.2229	8.90548	11.0823	8.3217	9.29674	9.52373	9.03539	9.46951	9.86035	9.78242	10.4715	10.8517	10.5767	8.67227	11.0015	8.30091	9.9134	8.73215	9.90438	9.044	8.79091	9.62415	8.17203	9.52789	9.65816	9.58529	9.70882	10.1309	10.0878	10.4322	9.08049	9.06834	10.4032
45	10.1037	0.919494	9.61867	9.66067	10.1003	10.0658	9.78056	11.122	9.74156	10.7097	10.4971	9.21778	9.33211	9.67322	10.6423	11.5778	10.5213	9.157	11.334	8.176	9.42167	9.39833	9.29567	9.61856	10.1307	10.2602	10.8263	11.1311	10.744	8.984	11.3346	8.48367	10.2203	8.75033	10.0711	9.37789	8.97422	9.70367	8.497	9.76667	9.97089	9.91889	10.0434	10.5133	10.7369	10.6786	9.23056	9.86211	10.8363
46	10.2444	1.00396	9.841	9.76736	10.3352	9.75755	10.1437	10.8141	9.76782	11.0919	10.5069	9.15809	9.672	9.983	10.6605	11.8051	10.682	9.22545	11.4327	8.00964	9.38582	9.10336	9.48373	9.61127	10.3095	10.6845	11.1198	11.23	10.6404	9.33282	11.4615	8.54845	10.4115	8.64936	10.1958	9.81491	9.10545	9.42755	8.82427	9.88973	10.0676	10.2022	10.3233	10.679	11.383	10.7961	9.42191	10.5379	11.237
47	10.1882	1.10058	10.0342	9.76479	10.3633	9.25633	10.3742	10.2151	9.5683	11.3981	10.2656	8.8709	10.0464	10.1206	10.3066	11.85	10.6734	9.04283	11.3867	7.84964	9.07865	8.74321	9.476	9.35147	10.3603	10.9221	11.2447	11.1003	10.2069	9.66682	11.2891	8.3897	10.4099	8.43212	10.1696	9.94786	9.09398	8.87497	9.0208	9.76341	9.84741	10.3447	10.4898	10.4301	11.887	10.6931	9.62193	11.0182	11.5133
48	9.9139	1.19347	10.0496	9.59933	10.1449	8.674	10.3758	9.45006	9.18592	11.5742	9.79993	8.4227	10.336	9.99589	9.69234	11.6762	10.4483	8.64791	11.1975	7.71467	8.53591	8.354	9.20376	8.8733	10.2327	10.8197	11.0717	10.6869	9.51894	9.89973	10.8124	8.038	10.303	8.17776	9.92496	9.7266	8.89351	8.21252	8.95486	9.34372	9.35024	10.2055	10.4526	9.81833	12.0734	10.2875	9.77938	11.2254	11.5704
49	9.45295	1.24577	9.78782	9.28555	9.72445	8.07642	10.0822	8.65391	8.73061	11.5655	9.21906	7.90942	10.3993	9.548	8.97239	11.2608	9.95767	8.16455	10.8177	7.57091	7.88806	7.92373	8.73409	8.29858	9.90824	10.3296	10.5591	10.0055	8.739	9.927	10.1643	7.593	9.90718	7.93809	9.50394	9.15818	8.53912	7.54873	8.62055	8.74406	8.71873	9.72536	10.1564	9.01367	11.7983	9.60645	9.81503	11.0975	11.305
50	8.87323	1.24394	9.31206	8.90403	9.21712	7.48939	9.54339	7.88997	8.2834	11.2555	8.61882	7.37408	10.1436	8.85422	8.23379	10.6485	9.25744	7.6706	10.2032	7.36176	7.22289	7.43324	8.19597	7.71104	9.45345	9.57116	9.82136	9.17456	7.98536	9.71273	9.50269	7.11085	9.05239	7.70403	9.01766	8.41436	8.12553	6.91697	8.15482	8.11839	8.06065	8.98506	9.65547	8.16856	11.1128	8.78419	9.62378	10.6815	10.7152
51	8.24502	1.20407	8.74848	8.49615	8.70764	6.9197	8.88598	7.1763	7.85585	10.5801	8.02738	6.82839	9.63411	8.07367	7.50303	9.9284	8.46244	7.19113	9.42245	7.05885	6.56832	6.87121	7.66227	7.13011	8.94504	8.72377	9.01251	8.32746	7.29545	9.344	8.906	6.58758	8.32965	7.43976	8.53852	7.65045	7.71373	6.32291	7.67883	7.55362	7.40788	8.14845	9.048	7.37189	10.1978	7.94855	9.16873	10.1087	9.943
52	7.61024	1.14709	8.17064	8.04155	8.20636	6.37506	8.21303	6.52827	7.665	9.63761	7.44879	6.2773	9.03033	7.31033	6.78073	9.16606	7.67467	6.73542	8.573	6.67964	5.93933	6.25182	7.13518	6.55348	8.40821	7.89667	8.228	7.54721	6.66291	8.92518	8.37536	6.00964	7.58636	7.11145	8.07379	6.94739	7.30142	5.76191	7.22045	7.06779	6.76458	7.33682	8.40673	6.65633	9.22067	7.16767	8.542	9.48564	9.15033
53	6.98664	1.08584	7.5923	7.527	7.68906	5.87308	7.58292	5.972	7.12454	8.60746	6.89046	5.7298	8.42989	6.59989	6.07136	8.41333	6.953	6.29738	7.7187	6.29891	5.3562	5.62627	6.59512	5.97906	7.84371	7.12106	7.48607	6.86125	6.076	8.479	7.88331	5.39721	6.86139	6.71033	7.60555	6.31049	6.86245	5.23085	6.77016	6.63383	6.14289	6.60401	7.77566	6.02167	8.269	6.45517	7.86796	8.86215	8.41667
54	6.39433	1.01919	6.99412	6.96085	7.14009	5.43968	7.01854	5.53936	6.48257	7.63626	6.35729	5.2056	7.84789	5.95611	5.39781	7.70697	6.325	5.87015	6.91358	6.02818	4.84717	5.06694	6.03445	5.41428	7.25616	6.40075	6.78593	6.26857	5.54179	7.98536	7.41138	4.78036	6.17893	6.26452	7.1214	5.73457	6.38224	4.75718	6.31993	6.22322	5.56004	5.95575	7.16929	5.46522	7.36367	5.81812	7.22673	8.25791	7.76378
55	5.85571	0.94228	6.37418	6.37282	6.56609	5.10527	6.51855	5.26909	5.97582	6.80927	5.85927	4.74218	7.281	5.39	4.79773	7.05055	5.801	5.45864	6.18545	5.97064	4.44873	4.64464	5.46509	4.87982	6.66791	5.74391	6.13327	5.759	5.07336	7.421	6.94736	4.20209	5.558	5.82718	6.62555	5.22427	5.87364	4.38718	5.86382	5.82045	5.03027	5.38482	6.585	4.986	6.511	5.26609	6.65436	7.68336	7.198
56	5.39539	0.855057	5.76633	5.81733	5.99167	4.90744	6.07956	5.219	5.47511	6.12333	5.418	4.381	6.72278	4.90844	4.32122	6.42889	5.38311	5.10022	5.528	6.18967	4.19078	4.41767	4.916	4.41033	6.11311	5.17344	5.53822	5.32289	4.687	6.785	6.487	3.72033	5.02789	5.46833	6.14722	4.79133	5.38922	4.172	5.41267	5.43478	4.58022	4.88478	6.029	4.60644	5.73933	4.80822	6.15733	7.13633	6.72256
57	5.04642	0.777504	5.22336	5.37791	5.46758	4.89173	5.69818	5.439	5.03537	5.54608	5.06461	4.16324	6.17344	4.51178	4.02163	5.85072	5.06444	4.86631	4.93539	6.70212	4.10983	4.43491	4.43533	4.04415	5.61982	4.70757	5.01884	4.963	4.40709	6.11718	6.0461	3.37645	4.6253	5.26503	5.74679	4.47062	5.03555	4.16245	5.00216	5.13039	4.24826	4.46145	5.52499	4.346	5.07844	4.46496	5.72604	6.62035	6.30722
58	4.84916	0.758204	4.79973	5.15382	5.07055	5.10033	5.387	5.94045	4.72521	5.0643	4.83688	4.13291	5.64967	4.23267	3.96885	5.35003	4.86133	4.84124	4.41227	7.48291	4.24873	4.73018	4.09036	3.83509	5.22445	4.36591	4.60597	4.69352	4.26364	5.485	5.66545	3.18009	4.39352	5.29545	5.52706	4.34545	4.94433	4.40109	4.69479	5.03227	4.06191	4.14242	5.11133	4.22667	4.566	4.28018	5.37076	6.15812	5.94433
59	4.84566	0.850895	4.54315	5.22733	4.88836	5.55029	5.18843	6.70373	4.61487	4.68277	4.78233	4.33296	5.19944	4.13689	4.24204	4.96138	4.78489	5.08621	3.99385	8.47642	4.63722	5.31409	3.96176	3.84653	4.97024	4.18052	4.35586	4.54063	4.31591	4.954	5.39888	3.13033	4.40067	5.6177	5.59363	4.51802	5.20664	4.90452	4.57003	5.2671	4.03555	3.95699	4.82864	4.26311	4.22467	4.3238	5.13052	5.78374	5.65478
60	5.06598	1.05493	4.50139	5.62821	4.98291	6.2182	5.14975	7.66942	4.76773	4.41626	4.95048	4.78809	4.89833	4.30633	4.86415	4.71993	4.83544	5.62255	3.74358	9.60521	5.27783	6.16785	4.12091	4.1351	4.88743	4.20706	4.33808	4.54355	4.64339	4.57945	5.30353	3.24291	4.70968	6.24539	5.98995	5.05086	5.84427	5.65245	4.707	5.88941	4.18295	3.92147	4.71494	4.47367	4.06633	4.65986	5.0811	5.52459	5.49922
61	5.52157	1.32034	4.72327	6.33436	5.36945	7.05073	5.32888	8.73073	5.22952	4.28591	5.37727	5.49239	4.83633	4.791	5.79785	4.66118	5.019	6.43261	3.77355	10.7888	6.1317	7.24127	4.60082	4.7337	5.01236	4.53736	4.59845	4.74491	5.25064	4.40573	5.42806	3.53818	5.34942	7.14418	6.71264	5.93961	6.81864	6.593	5.16282	6.86139	4.53045	4.06021	4.81045	4.869	4.09767	5.31	5.31173	5.39352	5.55967
62	6.19559	1.59316	5.23955	7.29215	6.01564	7.98174	5.77857	9.79958	5.99412	4.32095	6.06244	6.39998	5.093	5.58878	6.95718	4.81022	5.32856	7.46182	4.14797	11.9603	7.1231	8.45533	5.37833	5.60529	5.3817	5.20269	5.14203	5.16001	6.10015	4.46845	5.81257	4.02433	6.28163	8.23685	7.70623	7.11388	8.02849	7.65418	5.94505	8.07662	5.08961	4.41938	5.15618	5.43967	4.33644	6.24079	5.85913	5.39487	5.89978
63	7.04724	1.82994	6.04455	8.42639	6.85606	8.94972	6.50705	10.7942	7.00536	4.56248	6.97271	7.4454	5.70344	6.64322	8.23874	5.19657	5.741	8.62485	4.85158	13.0705	8.16458	9.72055	6.38758	6.67773	5.98837	6.16151	5.93506	5.77419	7.13191	4.80009	6.47545	4.68706	7.42418	9.43545	8.88409	8.46724	9.35134	8.75994	7.01384	9.39718	5.83834	5.04811	5.77094	6.15233	4.80578	7.36935	6.6959	5.54467	6.53422
64	8.01748	2.005	7.08218	9.65064	7.80345	9.90373	7.46373	11.663	8.18173	5.013	8.04109	8.55836	6.63	7.86	9.541	5.80636	6.235	9.828	5.82073	14.0873	9.18327	10.9464	7.53727	7.86755	6.78664	7.33991	6.91236	6.54927	8.27018	5.41609	7.394	5.49291	8.68891	10.6607	10.1527	9.881	10.6903	9.84445	8.28827	10.6924	6.73791	5.89464	6.63318	6.96	5.498	8.58336	7.744	5.86427	7.432
65	9.03926	2.10684	8.26367	10.871	8.77009	10.7938	8.55987	12.3838	9.42028	5.67336	9.18077	9.65788	7.78756	9.13489	10.7744	6.6104	6.79811	10.9898	6.95809	14.9858	10.1203	12.0657	8.72876	9.08745	7.69274	8.61664	7.97892	7.3856	9.41997	6.28582	8.47911	6.40142	9.97816	11.8324	11.4182	11.2412	11.9707	10.8577	9.64582	11.8765	7.71618	6.89641	7.645	7.81444	6.37811	9.77644	8.89042	6.36694	8.53067
66	10.0478	2.13567	9.4907	12.0095	9.67548	11.5782	9.6991	12.9545	10.6308	6.50875	10.3045	10.6769	9.034	10.3642	11.8743	7.54876	7.41922	12.05	8.15991	15.7439	10.9379	13.0415	9.87827	10.2496	8.6304	9.87031	9.05896	8.22621	10.5045	7.33727	9.64776	7.36561	11.2003	12.8872	12.5902	12.4618	13.1411	11.7724	10.9754	12.9157	8.71279	7.98097	8.71601	8.66044	7.359	10.8789	10.0169	7.0414	9.70844
67	10.992	2.10003	10.671	13.019	10.454	12.239	10.797	13.394	11.7447	7.46	11.3367	11.5767	10.2597	11.4717	12.8057	8.54967	8.09267	12.97	9.325	16.351	11.6323	13.856	10.921	11.2813	9.53167	11.016	10.0847	9.06	11.483	8.478	10.8097	8.337	12.2887	13.795	13.6153	13.4927	14.1667	12.579	12.1813	13.7977	9.67333	9.06467	9.77533	9.45133	8.37967	11.851	11.037	7.849	10.8723
68	11.834	2.01374	11.7291	13.8668	11.0645	12.7794	11.7983	13.7262	12.7142	8.4626	12.2293	12.3426	11.3761	12.4119	13.5605	9.53187	8.80511	13.7373	10.363	16.8046	12.215	14.5051	11.8053	12.1366	10.3493	12.0021	11.0039	9.85466	12.3212	9.60655	11.8903	9.25867	13.2064	14.5344	14.4848	14.3123	15.0311	13.2574	13.2031	14.5246	10.5589	10.0766	10.7675	10.1622	9.38411	12.6783	11.9063	8.73903	11.9503
69	12.5577	1.89519	12.6418	14.545	11.515	13.2093	12.6703	13.9974	13.5199	9.46171	12.9641	12.9679	12.335	13.1741	14.1475	10.4298	9.53289	14.3601	11.2536	17.1231	12.6985	15.0108	12.5218	12.806	11.058	12.8072	11.7906	10.5644	13.0167	10.6511	12.8488	10.1015	13.9396	15.1168	15.2009	14.9241	15.7296	13.8133	14.0226	15.1091	11.3431	10.9778	11.6561	10.7911	10.3247	13.3646	12.6082	9.65533	12.892
70	13.1605	1.76063	13.4045	15.0526	11.8287	13.5481	13.3975	14.2312	14.1707	10.4098	13.5486	13.4654	13.1163	13.7723	14.5878	11.2004	10.25	14.8621	11.9865	17.3195	13.1091	15.4083	13.0843	13.3006	11.6545	13.4323	12.4455	11.172	13.5725	11.5702	13.664	10.8637	14.4982	15.5629	15.7685	15.3575	16.2659	14.2669	14.6511	15.5715	12.0146	11.7424	12.4234	11.3453	11.174	13.9167	13.1418	10.5494	13.6707
71	13.6502	1.62378	14.0272	15.4081	12.0449	13.8174	13.9755	14.4388	14.6837	11.2668	14.0072	13.8629	13.7207	14.2376	14.9161	11.8225	10.946	15.2679	12.5663	17.4197	13.479	15.7342	13.5164	13.637	12.1431	13.8886	12.9817	11.6799	13.9937	12.3302	14.3303	11.5508	14.9028	15.89	16.2117	15.6372	16.6485	14.6441	15.1158	15.9277	12.5794	12.3667	13.0621	11.8416	11.9212	14.3461	13.5199	11.3868	14.2866
72	14.0424	1.49454	14.529	15.6433	12.2006	14.0291	14.4132	14.6375	15.0634	12.014	14.3639	14.1781	14.1644	14.6049	15.1669	12.3136	11.6182	15.6004	13.0167	17.4528	13.8238	16.0118	13.8396	13.8446	12.5338	14.2099	13.4133	12.0977	14.2918	12.9206	14.8539	12.1597	15.1715	16.1157	16.5625	15.7798	16.8878	14.9653	15.4503	16.1853	13.0545	12.8878	13.5848	12.2927	12.5672	14.6755	13.7733	12.1394	14.7592
73	14.3568	1.37866	14.9335	15.7811	12.3255	14.1931	14.734	14.8564	15.3221	12.6446	14.6379	14.4192	14.475	14.89	15.3726	12.6934	12.267	15.8728	13.3658	17.4398	14.1515	16.2585	14.0864	13.9691	12.8519	14.4275	13.7573	12.4417	14.4964	13.3619	15.2255	12.6997	15.326	16.2583	16.8504	15.8189	17.001	15.2486	15.6858	16.3547	13.4585	13.3414	14.0141	12.706	13.131	14.9298	13.9453	12.787	15.114
74	14.6157	1.27769	15.2661	15.8439	12.4458	14.3217	14.9737	15.1038	15.4904	13.1639	14.8487	14.6089	14.6736	15.1077	15.5539	12.9904	12.8987	16.0935	13.6442	17.4052	14.4739	16.486	14.2882	14.0528	13.1286	14.5696	14.0349	12.728	14.6384	13.6903	15.4483	13.1819	15.3997	16.3355	17.0984	15.8058	17.0181	15.5108	15.8506	16.4582	13.8117	13.7526	14.3752	13.0893	13.6391	15.1336	14.0606	13.341	15.3772
75	14.8408	1.19183	15.5507	15.861	12.5885	14.43	15.1661	15.3639	15.5964	13.5916	15.0159	14.7739	14.8129	15.2894	15.7162	13.241	13.5242	16.2733	13.895	17.3761	14.8068	16.7049	14.4734	14.1222	13.3872	14.6661	14.2746	12.9705	14.7423	13.9223	15.564	13.6064	15.4297	16.3733	17.3225	15.7864	16.973	15.7591	15.9649	16.5219	14.134	14.1375	14.6941	13.4618	14.1178	15.3107	14.1418	13.8177	15.5794
76	15.0484	1.12231	15.8098	15.8582	12.7685	14.5302	15.3417	15.6224	15.6537	13.9618	15.1614	14.9235	14.9213	15.446	15.8696	13.4673	14.142	16.4176	14.1475	17.3665	15.1554	16.9281	14.6603	14.1965	13.6448	14.7447	14.4923	13.1823	14.8174	14.0655	15.6174	13.9824	15.4492	16.4028	17.5306	15.7972	16.8934	15.9889	16.0459	16.5626	14.4376	14.501	14.9893	13.8303	14.5867	15.4843	14.2185	14.2307	15.7353
77	15.2498	1.06951	16.0604	15.8526	12.9969	14.63	15.5248	15.8742	15.6747	14.3059	15.3074	15.0564	15.0127	15.5853	16.0268	13.6822	14.7431	16.5388	14.4075	17.3851	15.5199	17.1628	14.8579	14.2942	13.9102	14.8261	14.691	13.3846	14.8676	14.1533	15.6406	14.3263	15.4798	16.4457	17.7258	15.8604	16.7997	16.1927	16.1142	16.5915	14.734	14.8469	15.259	14.199	15.0578	15.6693	14.3165	14.5922	15.8796
78	15.4539	1.03189	16.3017	15.861	13.2777	14.7323	15.7347	16.1307	15.6806	14.6456	15.4678	15.1818	15.0982	15.7181	16.1913	13.8944	15.3137	16.6363	14.6713	17.4393	15.8959	17.4113	15.0703	14.4238	14.1889	14.9288	14.871	13.5898	14.9023	14.248	15.6516	14.6373	15.5286	16.508	17.8794	15.9809	16.7068	16.3687	16.1789	16.6166	15.0343	15.1902	15.497	14.5707	15.5333	15.8643	14.4527	14.9106	16.0379
79	15.6666	1.00373	16.5164	15.8987	13.6083	14.8385	15.9751	16.391	15.6932	15.001	15.6485	15.3111	15.1853	15.847	16.3599	14.1164	15.8463	16.7121	14.9378	17.5331	16.2817	17.6733	15.2983	14.5864	14.4768	15.0652	15.0303	13.8072	14.9512	14.4013	15.6622	14.9106	15.5932	16.588	17.9678	16.1524	16.6303	16.5228	16.2583	16.6281	15.3451	15.5401	15.7074	14.9447	16.0073	16.066	14.6339	15.1979	16.2203
80	15.8899	0.983054	16.7006	15.9654	13.9838	14.9424	16.2376	16.6425	15.7385	15.3736	15.856	15.4663	15.2851	15.9667	16.5307	14.3566	16.345	16.7728	15.2079	17.6605	16.6737	17.9479	15.5326	14.7801	14.7686	15.2338	15.1671	14.0441	15.046	14.6156	15.6859	15.1442	15.6752	16.6834	18.011	16.3634	16.5844	16.6642	16.3651	16.6176	15.6632	15.8972	15.9069	15.3176	16.4648	16.268	14.8525	15.4718	16.4297
81	16.1217	0.968992	16.8726	16.0555	14.3929	15.0406	16.5088	16.8737	15.8312	15.7512	16.0969	15.676	15.4056	16.0753	16.7007	14.6122	16.8083	16.8242	15.4806	17.8164	17.0639	18.2315	15.7581	15.0011	15.0609	15.4235	15.284	14.3036	15.1886	14.8742	15.7278	15.3426	15.775	16.7907	18.0374	16.6037	16.5761	16.7947	16.5006	16.5887	15.9825	16.2586	16.1012	15.6978	16.8866	16.4656	15.0956	15.7477	16.6614
82	16.3569	0.959507	17.0497	16.1699	14.819	15.1375	16.7713	17.0837	15.9702	16.1148	16.3557	15.9421	15.542	16.173	16.867	14.8785	17.233	16.8686	15.7513	17.9997	17.441	18.5178	15.964	15.2369	15.3538	15.6223	15.3828	14.5809	15.3603	15.1687	15.7884	15.5464	15.8795	16.9149	18.0617	16.8713	16.6078	16.9175	16.6606	16.5481	16.3025	16.6143	16.2893	16.087	17.262	16.6558	15.3556	16.0319	16.908
83	16.5977	0.955656	17.2376	16.3099	15.2482	15.2486	17.0126	17.2823	16.1511	16.4539	16.6198	16.2496	15.691	16.2518	17.0295	15.15	17.6132	16.9105	16.0197	18.2068	17.7933	18.8043	16.1407	15.4797	15.6461	15.8249	15.4648	14.871	15.5355	15.4906	15.8671	15.7812	15.9769	17.0646	18.0927	17.1606	16.6797	17.0395	16.836	16.4964	16.6192	16.9535	16.4697	16.455	17.5901	16.8348	15.6193	16.3213	17.1649
84	16.8356	0.954248	17.4351	16.4808	15.6655	15.3871	17.2255	17.4749	16.3767	16.7683	16.8958	16.5894	15.8408	16.3044	17.1912	15.4182	17.9588	16.9591	16.2972	18.4232	18.1111	19.0861	16.2803	15.7308	15.9323	16.0308	15.5405	15.1752	15.7042	15.8299	15.9684	16.0385	16.0638	17.2315	18.1364	17.4574	16.7872	17.1658	17.0224	16.4388	16.9267	17.2719	16.6455	16.7748	17.885	16.9996	15.8697	16.6062	17.4231
85	17.0676	0.952683	17.6483	16.6856	16.0512	15.5627	17.4022	17.6535	16.6523	17.0635	17.1849	16.9361	15.9903	16.33	17.3594	15.6646	18.27	17.0196	16.5918	18.6308	18.391	19.355	16.3866	15.9869	16.2068	16.2347	15.6256	15.4993	15.8755	16.1827	16.0957	16.3019	16.1439	17.4015	18.1984	17.7484	16.9246	17.3016	17.2205	16.3923	17.2146	17.5609	16.8238	17.0357	18.1433	17.1541	16.0992	16.8805	17.6763
86	17.2898	0.948394	17.8725	16.9165	16.3944	15.7797	17.5411	17.801	16.9605	17.34	17.4693	17.262	16.1432	16.3382	17.5377	15.8697	18.5562	17.0903	16.888	18.8192	18.6282	19.6036	16.4683	16.241	16.472	16.4368	15.7359	15.842	16.0619	16.5384	16.2523	16.5551	16.2199	17.5698	18.2798	18.0135	17.0835	17.4509	17.4216	16.3814	17.4741	17.8142	17.0084	17.2261	18.358	17.303	16.3057	17.1393	17.9197
87	17.4973	0.937727	18.0906	17.1573	16.6983	16.0438	17.6552	17.905	17.2791	17.5906	17.7276	17.545	16.2988	16.3466	17.7203	16.0466	18.824	17.1652	17.161	18.9809	18.8165	19.8275	16.5319	16.4897	16.7233	16.6442	15.8877	16.184	16.2687	16.8913	16.4505	16.7891	16.2927	17.7366	18.3647	18.2302	17.2574	17.6136	17.6141	16.4209	17.7015	18.0287	17.2076	17.34	18.5263	17.4549	16.4874	17.3875	18.1497
88	17.6864	0.917643	18.296	17.3905	16.9687	16.3541	17.7627	17.9485	17.5978	17.8054	17.9453	17.7648	16.4543	16.3617	17.895	16.2199	19.0713	17.2401	17.3765	19.1067	18.9493	20.0204	16.5935	16.7298	16.955	16.8561	16.0988	16.5141	16.4977	17.2455	16.6876	16.9981	16.379	17.8986	18.4397	18.3792	17.4458	17.7892	17.7972	16.5215	17.8966	18.197	17.4362	17.3887	18.6457	17.6122	16.6522	17.6342	18.3637
89	17.8544	0.886153	18.4957	17.6093	17.2053	16.7004	17.8668	17.919	17.9039	17.9911	18.1172	17.8893	16.606	16.3818	18.056	16.4192	19.2931	17.3167	17.5093	19.1907	19.0254	20.168	16.68	16.9583	17.1696	17.073	16.383	16.8354	16.7537	17.601	16.965	17.1807	16.4977	18.0503	18.5053	18.4523	17.653	17.974	17.9843	16.6876	18.057	18.3201	17.698	17.3947	18.7056	17.758	16.8189	17.8943	18.5637
90	18.0003	0.844852	18.7022	17.8129	17.409	17.0734	17.9746	17.8201	18.1847	18.1582	18.2504	17.9056	16.7569	16.4073	18.2081	16.665	19.4844	17.3977	17.5588	19.2374	19.0518	20.2595	16.8158	17.1715	17.3813	17.3078	16.7331	17.1354	17.0347	17.9608	17.2956	17.3348	16.6522	18.1851	18.5547	18.4576	17.8759	18.1605	18.1829	16.9162	18.1903	18.4002	17.996	17.3833	18.6998	17.8804	17.0025	18.1767	18.7532
91	18.1265	0.801054	18.9163	18.0068	17.5824	17.4574	18.0965	17.6735	18.4255	18.3143	18.3615	17.8293	16.916	16.434	18.3501	16.9532	19.627	17.4905	17.5475	19.2596	19.0385	20.2977	17.0065	17.3665	17.6108	17.5778	17.1374	17.3982	17.3326	18.3339	17.6794	17.4621	16.8392	18.2986	18.5878	18.4271	18.1005	18.3415	18.3853	17.1975	18.3103	18.4311	18.3275	17.378	18.647	17.9787	17.2078	18.4805	18.936
92	18.239	0.766667	19.1326	18.1967	17.7252	17.8422	18.2403	17.5077	18.6177	18.4672	18.4618	17.6847	17.0844	16.4729	18.4794	17.2574	19.708	17.6062	17.5175	19.2716	19.0015	20.2851	17.2458	17.5412	17.8761	17.8834	17.5782	17.6211	17.631	18.7264	18.0911	17.5772	17.0535	18.3922	18.6176	18.4053	18.3033	18.5118	18.5899	17.5155	18.4334	18.4217	18.6773	17.3982	18.5823	18.0531	17.4273	18.7912	19.1144
93	18.3462	0.751329	19.3546	18.3872	17.8358	18.228	18.4159	17.3498	18.7635	18.6452	18.5546	17.5053	17.2624	16.5384	18.6081	17.547	19.7544	17.7554	17.5242	19.2787	18.9607	20.2191	17.5217	17.6994	18.179	18.2164	18.036	17.8073	17.9249	19.1224	18.5081	17.7072	17.2939	18.4792	18.6517	18.4183	18.4607	18.6682	18.8	17.8486	18.5688	18.403	19.0351	17.4604	18.5441	18.1062	17.6455	19.0838	19.2887
94	18.4556	0.758928	19.5926	18.5779	17.8963	18.5979	18.6361	17.2029	18.876	18.8833	18.6568	17.3328	17.461	16.643	18.7483	17.8078	19.784	17.9407	17.594	19.2816	18.9399	20.1097	17.8197	17.8507	18.5062	18.5591	18.4908	17.9609	18.2074	19.4834	18.9284	17.8754	17.5606	18.5911	18.6932	18.4741	18.5635	18.8107	19.0197	18.1785	18.7197	18.4125	19.3894	17.5757	18.5537	18.1568	17.839	19.3346	19.4617
95	18.5702	0.788755	19.8575	18.7545	17.8711	18.9219	18.8968	17.0616	18.9905	19.1901	18.7956	17.2102	17.6797	16.7937	18.903	18.041	19.81	18.1592	17.6687	19.2727	18.9559	19.988	18.1242	18.0016	18.836	18.8891	18.9256	18.0892	18.457	19.7626	19.3397	18.0979	17.8433	18.7503	18.744	18.5835	18.6246	18.9451	19.2509	18.4867	18.8834	18.4817	19.7131	17.7319	18.615	18.2297	17.9788	19.5265	19.6312
96	18.6885	0.832927	20.1496	18.8939	17.7191	19.1731	19.1699	16.9098	19.1307	19.5462	18.9732	17.1723	17.913	16.9814	19.0794	18.2526	19.8533	18.4092	17.9926	19.2297	19.0052	19.8848	18.408	18.1449	19.1428	19.1717	19.3114	18.1976	18.6574	19.9163	19.6964	18.3768	18.1123	18.9578	18.8022	18.7504	18.6641	19.0777	19.471	18.7371	19.0523	18.6158	19.9725	17.9158	18.7306	18.3364	18.0371	19.6552	19.7862
97	18.7891	0.89195	20.452	18.9606	17.4072	19.3188	19.4161	16.7229	19.2888	19.9016	19.166	17.2475	18.151	17.167	19.2761	18.4323	19.9187	18.6687	18.2782	19.1167	19.0685	19.8039	18.6346	18.2433	19.3999	19.3549	19.5897	18.2659	18.8017	19.9032	19.9352	18.6919	18.3191	19.1966	18.8424	18.959	18.6846	19.2119	19.6249	18.8782	19.2121	18.8075	20.1284	18.1207	18.8997	18.469	17.9867	19.7289	19.9027
98	18.8387	0.969496	20.7342	18.8978	16.9064	19.3191	19.5849	16.4636	19.4459	20.1781	19.3235	17.4632	18.3651	17.2869	19.4757	18.5627	19.9633	18.9003	18.6042	18.8993	19.1048	19.7228	18.7602	18.238	19.5697	19.3788	19.6826	18.2528	18.8736	19.688	19.9875	18.9869	18.3946	19.4378	18.8189	19.1866	18.6618	19.3317	19.6431	18.8584	19.3375	19.0376	20.1267	18.3232	19.1084	18.6048	17.8001	19.7487	19.9413
99	18.788	1.07817	20.9482	18.6362	16.1924	19.1438	19.618	16.0856	19.5721	20.2714	19.3627	17.8236	18.5233	17.2687	19.634	18.6159	19.9167	19.0523	18.9526	18.5398	19.0456	19.5958	18.7292	18.0641	19.6021	19.1898	19.5154	18.111	18.8445	19.234	19.7822	19.1731	18.2614	19.6295	18.6718	19.3855	18.5631	19.4023	19.4544	18.6349	19.3844	19.2468	19.9133	18.491	19.3262	18.6866	17.4412	19.6915	19.8382
100	18.5773	1.22979	21.031	18.123	15.253	18.763	19.457	15.537	19.614	20.081	19.198	18.28	18.589	17.027	19.669	18.516	19.71	19.06	19.276	18	18.798	19.36	18.479	17.655	19.436	18.739	19.034	17.795	18.679	18.515	19.261	19.137	17.858	19.697	18.336	19.471	18.345	19.361	19.002	18.179	19.292	19.344	19.441	18.581	19.49	18.628	16.875	19.507	19.519
[truncated: 58 more columns]

## Sheet: Rotation LHipFlex A1ComfM
all values Right	mean	std	steps
1	-2.24912	3.53239	-2.754	-6.536	-0.336	-3.047	-4.481	0.112	-1.036	-1.745	-2.444	-0.215	0.734	1.549	-1.936	-3.822	-7.388	0.065	-3.973	-3.182	-0.63	-0.87	-2.744	-1.291	-0.642	-2.871	-2.592	-4.11	-5.693	-8.675	-5.011	-1.25	-3.544	-6.964	-7.648	-4.257	-3.898	-4.349	-0.642	0.295	-3.99	-0.22	-2.074	-7.881	-2.816	0.085	12.02	-8.15	-6.337
2	-2.33656	3.38884	-2.18568	-6.49555	-0.681737	-3.308	-4.15564	-0.0991414	-1.0303	-1.96819	-2.68748	-0.372434	0.311848	1.21448	-2.19982	-4.11595	-7.05891	-0.277	-3.956	-3.62679	-0.510939	-1.48754	-2.59236	-1.46979	-0.373101	-2.99391	-2.43152	-3.66873	-5.78138	-8.70364	-5.23432	-1.37578	-4.15966	-6.63606	-7.75503	-4.4403	-3.97257	-4.00389	-0.644657	-0.229697	-3.88764	-0.389485	-1.84759	-7.3913	-2.71797	-0.0287273	11.7875	-8.03991	-6.24389
3	-2.29947	3.24713	-1.49497	-6.23755	-0.810727	-3.402	-3.75494	-0.16302	-0.952879	-2.04316	-2.78352	-0.396091	0.0643636	1.04434	-2.356	-4.18213	-6.47145	-0.459545	-3.84242	-3.8757	-0.159606	-1.84176	-2.39679	-1.61448	0.0791717	-3.00518	-2.20634	-3.14507	-5.67322	-8.534	-5.32431	-1.45103	-4.59694	-6.19109	-7.68206	-4.50424	-3.96656	-3.58051	-0.58196	-0.546152	-3.67424	-0.493576	-1.49063	-6.70818	-2.4984	-0.0547273	11.6204	-7.66433	-5.98056
4	-2.14371	3.12412	-0.778424	-5.76991	-0.686909	-3.325	-3.26264	-0.0951515	-0.744727	-1.98082	-2.71409	-0.251606	-0.0232424	1.0327	-2.35655	-4.10227	-5.75882	-0.415091	-3.73624	-3.84191	0.373939	-1.84664	-2.12818	-1.66055	0.613	-2.94136	-1.94385	-2.64685	-5.44221	-8.144	-5.25321	-1.39642	-4.79833	-5.65845	-7.37376	-4.41527	-3.85109	-3.10339	-0.416697	-0.594091	-3.37161	-0.525455	-1.05167	-5.89894	-2.1993	0.0584545	11.5955	-7.15355	-5.673
5	-1.84807	3.02865	-0.0747475	-5.08336	-0.294131	-3.063	-2.64518	0.114384	-0.374848	-1.74623	-2.45006	0.121162	0.0582828	1.19676	-2.12818	-3.97302	-5.00027	-0.105636	-3.66416	-3.47209	1.04929	-1.44801	-1.73673	-1.51221	1.14992	-2.79082	-1.61408	-2.22613	-5.11673	-7.50127	-4.9832	-1.13315	-4.73666	-5.03985	-6.77764	-4.1392	-3.56109	-2.55928	-0.102677	-0.330848	-2.97427	-0.424576	-0.540556	-4.98554	-1.80087	0.394091	11.7817	-6.60348	-5.391
6	-1.37332	2.96951	0.645303	-4.16321	0.364465	-2.597	-1.87336	0.504323	0.214939	-1.28669	-1.94794	0.782061	0.330212	1.57153	-1.594	-3.84018	-4.21327	0.481818	-3.58254	-2.75242	1.85718	-0.633091	-1.16694	-1.07873	1.66886	-2.50009	-1.14886	-1.85905	-4.66772	-6.57991	-4.48077	-0.596788	-4.41781	-4.31352	-5.85072	-3.64404	-3.02599	-1.91633	0.397758	0.263242	-2.46497	-0.118818	0.0630202	-3.95001	-1.2483	1.03045	12.2258	-6.04355	-5.13878
7	-0.678339	2.95594	1.4547	-3.01009	1.27436	-1.907	-0.920909	1.12691	1.06818	-0.555515	-1.16464	1.76333	0.82103	2.19627	-0.698364	-3.6763	-3.35036	1.34145	-3.39227	-1.69509	2.80452	0.564303	-0.366455	-0.309455	2.20364	-2.00591	-0.469848	-1.46412	-4.04024	-5.36891	-3.7157	0.245879	-3.85364	-3.44455	-4.57567	-2.90764	-2.19833	-1.14142	1.11103	1.18927	-1.83327	0.447	0.797182	-2.75164	-0.493667	2.00682	12.9425	-5.43264	-4.87367
8	0.266366	2.99057	2.42645	-1.64191	2.41342	-0.979	0.237909	2.01928	2.20742	0.469626	-0.0840909	3.07071	1.56413	3.10353	0.574	-3.39114	-2.33773	2.46118	-2.96845	-0.335485	3.89467	2.06623	0.70003	0.805242	2.821	-1.25227	0.484485	-0.940364	-3.1868	-3.87091	-2.68327	1.39678	-3.05395	-2.40227	-2.95941	-1.91464	-1.05826	-0.208808	2.05163	2.43039	-1.07141	1.29667	1.70422	-1.35609	0.49104	3.30091	13.9077	-4.68067	-4.52322
9	1.46955	3.06245	3.60243	-0.0869394	3.76099	0.187	1.61085	3.19083	3.62673	1.77985	1.27227	4.69438	2.58823	4.29506	2.19436	-2.85442	-1.11591	3.819	-2.19039	1.26276	5.12465	3.78478	2.0353	2.23739	3.59217	-0.195545	1.74266	-0.202162	-2.05549	-2.10312	-1.41198	2.82696	-2.02739	-1.17918	-1.02572	-0.665444	0.384323	0.899354	3.22059	3.94167	-0.165253	2.42267	2.81129	0.241434	1.73648	4.83982	15.0721	-3.70321	-4.00611
10	2.9154	3.15245	4.98664	1.61709	5.29764	1.566	3.182	4.62109	5.301	3.33891	2.85745	6.59273	3.90627	5.73736	4.10427	-1.96109	0.334455	5.382	-1.003	3.02573	6.499	5.64082	3.61291	3.92836	4.56673	1.17791	3.28945	0.789727	-0.669364	-0.0999091	0.0557273	4.49364	-0.778545	0.210545	1.178	0.823455	2.09127	2.18655	4.594	5.66064	0.898818	3.80991	4.11755	2.01273	3.20064	6.537	16.3842	-2.41955	-3.256
11	4.56852	3.24396	6.5627	3.43179	7.00237	3.117	4.92655	6.26403	7.14521	5.09384	4.62064	8.68973	5.51513	7.37417	6.22573	-0.713242	2.00045	7.11545	0.544667	4.89233	8.01207	7.57946	5.39006	5.80245	5.75563	2.84445	5.07231	2.04101	0.957192	2.09009	1.68202	6.34808	0.694838	1.74527	3.58497	2.52609	4.01009	3.6353	6.12817	7.52836	2.11888	5.40397	5.60182	3.91766	4.86043	8.32227	17.8044	-0.82603	-2.21689
12	6.38566	3.3271	8.30889	5.33	8.85189	4.8	6.82167	8.06533	9.08567	6.99444	6.51567	10.9241	7.40311	9.14989	8.489	0.857667	3.856	9	2.38511	6.82333	9.62622	9.572	7.31833	7.787	7.14622	4.753	7.02822	3.54333	2.80556	4.406	3.43033	8.33856	2.38522	3.402	6.12333	4.405	6.08344	5.21278	7.79011	9.50633	3.474	7.15367	7.22567	5.91344	6.68611	10.141	19.3	1.019	-0.907778
13	8.32416	3.3971	10.1954	7.29864	10.8254	6.583	8.83955	9.97324	11.0674	8.99836	8.51236	13.2283	9.50767	11.0192	10.8449	2.68479	5.87136	11.0251	4.43297	8.80273	11.3022	11.6125	9.35155	9.83091	8.68721	6.85127	9.10739	5.27194	4.83606	6.78136	5.25758	10.4128	4.26436	5.16036	8.72715	6.41821	8.25585	6.88003	9.53591	11.5812	4.92952	9.00173	8.9367	7.94982	8.63364	11.9655	20.8519	3.03827	0.656333
14	10.3449	3.45463	12.1794	9.33533	12.9072	8.445	10.9435	11.958	13.0547	11.0702	10.5891	15.539	11.7861	12.9451	13.2467	4.69145	7.98264	13.1482	6.60749	10.8265	13.0207	13.7034	11.4481	11.9082	10.3531	9.06327	11.2659	7.18055	6.99131	9.163	7.14281	12.5294	6.29743	7.00506	11.3426	8.53467	10.4771	8.59821	11.3349	13.7498	6.44969	10.8912	10.6967	9.98524	10.6599	13.7978	22.4399	5.16506	2.43367
15	12.4168	3.50211	14.2158	11.437	15.0776	10.384	13.0972	13.9952	15.0341	13.178	12.7262	17.8153	14.1955	14.9193	15.6606	6.81693	10.1255	15.3267	8.84655	12.8907	14.7721	15.8418	13.5746	14.0067	12.1302	11.3515	13.4731	9.21721	9.20963	11.5345	9.09372	14.6533	8.45702	8.92845	13.9276	10.7139	12.7027	10.336	13.1605	16.0055	8.00728	12.7883	12.4732	11.9982	12.7283	15.6532	24.0588	7.34906	4.37367
16	14.5143	3.54051	16.2705	13.5945	17.3107	12.398	15.2742	16.066	17.0031	15.2922	14.9066	20.0357	16.6908	16.937	18.0523	9.00812	12.2411	17.5169	11.1122	14.9896	16.5448	18.0125	15.7011	16.1197	14.01	13.6856	15.7182	11.3724	11.4348	13.923	11.1122	16.7571	10.7303	10.9206	16.4479	12.9208	14.907	12.0695	14.9932	18.3291	9.59276	14.6813	14.2335	13.9756	14.818	17.5488	25.6988	9.545	6.427
17	16.6152	3.56799	18.306	15.7853	19.5752	14.485	17.4625	18.1474	18.9584	17.3881	17.1013	22.1743	19.2269	18.9673	20.3791	11.2268	14.2854	19.6826	13.3804	17.1209	18.3239	20.1885	17.7985	18.2423	15.9773	16.0375	17.9918	13.6372	13.6117	16.3447	13.1987	18.8219	13.1059	12.9666	18.8938	15.1342	17.0677	13.7823	16.8222	20.6798	11.2197	16.5652	15.9644	15.9053	16.9185	19.4879	27.3533	11.7056	8.55022
18	18.6988	3.58303	20.2894	17.9737	21.8306	16.645	19.6687	20.2121	20.8895	19.4314	19.2717	24.2257	21.7585	20.9745	22.5991	13.4685	16.2277	21.7995	15.6314	19.2804	20.0897	22.3341	19.8405	20.365	17.9993	18.3878	20.2829	15.9625	15.7129	18.7532	15.3465	20.8291	15.5604	15.0478	21.2676	17.3311	19.1655	15.4684	18.6416	23.0004	12.897	18.4378	17.6613	17.7744	19.0166	21.4515	29.0164	13.7884	10.7211
19	20.7449	3.58364	22.1838	20.127	24.0343	18.859	21.8541	22.2379	22.779	21.3941	21.3912	26.2041	24.2356	22.925	24.6836	15.7244	18.0548	23.8403	17.8525	21.4529	21.8252	24.4084	21.8044	22.4601	20.0332	20.7227	22.5832	18.2835	17.7311	21.0982	17.5345	22.7719	18.0529	17.1419	23.5606	19.4907	21.1896	17.1274	20.4441	25.2456	14.6186	20.3009	19.3115	19.5781	21.1012	23.4181	30.6715	15.7832	12.929
20	22.7352	3.56717	23.9685	22.2161	26.147	21.078	23.9362	24.2096	24.6142	23.2701	23.4598	28.0953	26.599	24.7927	26.6138	17.9695	19.7668	25.7759	20.0319	23.609	23.5142	26.3699	23.6727	24.5043	22.0419	23.0173	24.8655	20.5707	19.6332	23.3608	19.7307	24.6536	20.532	19.221	25.7656	21.5911	23.1301	18.7552	22.2209	27.3803	16.3792	22.1489	20.9102	21.3179	23.1609	25.3668	32.2995	17.7055	15.1657
21	24.6519	3.53078	25.6505	24.2219	28.1298	23.251	25.8784	26.1134	26.3846	25.044	25.4389	29.8635	28.7803	26.5591	28.3792	20.1788	21.3715	27.5879	22.157	25.7104	25.1399	28.1839	25.4379	26.4709	24.0069	25.2463	27.0857	22.8165	21.3877	25.5089	21.9022	26.4659	22.945	21.2532	27.8726	23.6029	24.9731	20.3421	23.9547	29.3666	18.1741	23.957	22.4625	22.9896	25.1742	27.2683	33.883	19.5682	17.4117
22	26.4775	3.47265	27.2426	26.1295	29.9545	25.365	27.6794	27.929	28.0781	26.6975	27.2574	31.4722	30.74	28.2047	29.9806	22.3172	22.885	29.2614	24.2116	27.721	26.6832	29.8335	27.1044	28.3462	25.8992	27.3923	29.2193	25.0103	22.9793	27.5059	24.0132	28.1898	25.2477	23.2104	29.8603	25.5115	26.7128	21.8748	25.6196	31.1801	19.9941	25.6975	23.9551	24.5829	27.1157	29.0939	35.4132	21.3746	19.6477
23	28.2003	3.39341	28.7508	27.923	31.6071	27.382	29.3327	29.6353	29.6797	28.2369	28.8957	32.9029	32.49	29.7184	31.421	24.3531	24.319	30.779	26.1803	29.6123	28.1329	31.317	28.6827	30.117	27.6837	29.444	31.2487	27.1367	24.388	29.323	26.0384	29.8102	27.4111	25.0747	31.7084	27.3149	28.3514	23.3428	27.2082	32.8117	21.8207	27.3493	25.3781	26.0907	28.9642	30.823	36.884	23.1207	21.847
24	29.8104	3.29412	30.1714	29.5911	33.0764	29.216	30.8411	31.2241	31.1685	29.6524	30.3869	34.1504	34.0278	31.0979	32.683	26.2647	25.684	32.1199	28.0547	31.3718	29.4905	32.6377	30.1842	31.7672	29.3321	31.371	33.1522	29.1833	25.6305	30.9472	27.9637	31.3076	29.4196	26.8505	33.4087	29.016	29.8833	24.7374	28.7062	34.2732	23.6289	28.9047	26.7356	27.5104	30.7117	32.4305	38.2614	24.8038	23.982
25	31.3015	3.17966	31.5046	31.1231	34.36	30.837	32.2059	32.6934	32.5267	30.9281	31.7478	35.2171	35.3521	32.3381	33.7714	28.0231	26.9978	33.3095	29.8172	33.0072	30.7675	33.8136	31.6146	33.2869	30.8343	33.1595	34.9114	31.1371	26.7163	32.3785	29.7564	32.6705	31.2704	28.5432	34.9647	30.6132	31.2928	26.0481	30.0931	35.5823	25.3983	30.3658	28.0378	28.8448	32.3457	33.9193	39.5161	26.4263	26.0273
26	32.6719	3.05579	32.7637	32.5288	35.4611	32.257	33.4167	34.04	33.7389	32.0671	32.9653	36.1346	36.4673	33.4437	34.6828	29.6431	28.272	34.3615	31.4647	34.5325	31.9793	34.8644	32.9751	34.6754	32.19	34.7921	36.5076	32.978	27.6604	33.6261	31.3782	33.9038	32.9753	30.1259	36.3739	32.1159	32.5707	27.2886	31.3655	36.7482	27.1049	31.7292	29.2933	30.0937	33.8554	35.2897	40.6272	27.9873	27.9569
27	33.921	2.92585	33.9686	33.8454	36.3894	33.507	34.4597	35.2582	34.7912	33.0811	34.0332	36.9095	37.382	34.4314	35.4345	31.1284	29.5098	35.2756	32.991	35.9605	33.1282	35.8055	34.2585	35.9305	33.3972	36.2554	37.9148	34.6781	28.487	34.7034	32.8165	35.0125	34.5447	31.5751	37.636	33.551	33.7191	28.4972	32.526	37.7826	28.7168	32.9832	30.5093	31.246	35.2355	36.5261	41.5843	29.4666	29.7502
28	35.0469	2.79401	35.119	35.0823	37.1706	34.615	35.3287	36.3542	35.6914	33.975	34.9625	37.5418	38.1082	35.3188	36.057	32.4868	30.7127	36.0471	34.393	37.3063	34.2022	36.6505	35.4509	37.0485	34.4641	37.5479	39.1199	36.227	29.2124	35.6285	34.0792	36.0043	35.9902	32.8873	38.7556	34.9015	34.7515	29.6649	33.5755	38.6994	30.2206	34.1308	31.6777	32.2859	36.4893	37.6066	42.3902	30.855	31.394
29	36.0469	2.66602	36.1987	36.1989	37.8287	35.593	36.0236	37.3253	36.4394	34.7544	35.7651	38.0576	38.6608	36.1181	36.5834	33.7281	31.8702	36.6738	35.6707	38.5762	35.1889	37.409	36.5336	38.0308	35.403	38.6715	40.1116	37.6158	29.8595	36.4218	35.1727	36.887	37.3164	34.0609	39.7338	36.1253	35.6754	30.7521	34.5153	39.5064	31.6149	35.1733	32.7805	33.2019	37.6196	38.523	43.0595	32.1404	32.8753
30	36.922	2.54535	37.1759	37.1527	38.3818	36.452	36.5477	38.1681	37.0463	35.4263	36.4504	38.494	39.0532	36.8278	37.0358	34.8597	32.9625	37.1571	36.8278	39.7611	36.0737	38.0889	37.4906	38.8861	36.2104	39.6263	40.8952	38.8347	30.4797	37.09	36.1055	37.6615	38.5193	35.0903	40.5599	37.1987	36.494	31.7274	35.3447	40.2088	32.885	36.1069	33.8049	33.9954	38.6217	39.2765	43.6074	33.3151	34.2133
31	37.6749	2.4347	38.0291	37.9254	38.843	37.211	36.918	38.8768	37.5285	35.9919	37.0205	38.8553	39.2951	37.4522	37.426	35.8793	33.9679	37.5073	37.8692	40.8472	36.8463	38.704	38.3137	39.6238	36.8735	40.4226	41.4897	39.8761	31.1117	37.6318	36.8888	38.3235	39.5928	35.9708	41.246	38.1131	37.2102	32.5714	36.06	40.8187	34.0142	36.9242	34.7433	34.6826	39.5177	39.8772	44.0448	34.3711	35.4143
32	38.3109	2.33804	38.7484	38.5176	39.222	37.88	37.1562	39.4484	37.9003	36.4536	37.4769	39.1316	39.3955	37.9987	37.762	36.7773	34.8649	37.7437	38.7893	41.8156	37.5051	39.2697	38.9965	40.2504	37.3875	41.0723	41.9242	40.7386	31.7589	38.0434	37.5322	38.8854	40.5381	36.7093	41.8325	38.8752	37.8282	33.2739	36.6692	41.3612	34.9978	37.6172	35.5777	35.2781	40.3348	40.3384	44.3865	35.3048	36.4832
33	38.84	2.25973	39.3251	38.9446	39.5239	38.468	37.2872	39.8841	38.1752	36.8207	37.853	39.3206	39.3809	38.4815	38.0496	37.5663	35.6445	37.8908	39.5923	42.6468	38.0546	39.8035	39.5305	40.77	37.771	41.575	42.2328	41.4275	32.4114	38.3304	38.0479	39.3804	41.3599	37.3173	42.3337	39.4997	38.3532	33.8325	37.1939	41.8551	35.8339	38.1808	36.312	35.7864	41.0875	40.6782	44.6545	36.1212	37.4121
34	39.2745	2.20146	39.7563	39.233	39.758	38.978	37.339	40.1903	38.365	37.1093	38.183	39.434	39.2757	38.915	38.292	38.2593	36.306	37.975	40.2797	43.335	38.5053	40.3197	39.917	41.19	38.044	41.925	42.449	41.9613	33.0527	38.497	38.4527	39.8217	42.0697	37.808	42.7487	40.01	38.7987	34.249	37.651	42.313	36.528	38.618	36.959	36.2157	41.7767	40.918	44.871	36.836	38.1917
35	39.6262	2.16314	40.045	39.4128	39.9397	39.422	37.329	40.3809	38.4778	37.3393	38.4588	39.48	39.1116	39.3044	38.4862	38.856	36.8451	38.0133	40.8506	43.8838	38.8739	40.8277	40.1672	41.518	38.2378	42.1313	42.6034	42.3679	33.6695	38.5558	38.7603	40.2014	42.6806	38.1995	43.0819	40.4296	39.1792	34.5332	38.0505	42.7551	37.0915	38.9185	37.5343	36.5822	42.4049	41.0811	45.0505	37.4602	38.8212
36	39.9111	2.14514	40.197	39.5278	40.0827	39.809	37.2708	40.4735	38.5282	37.526	38.6771	39.4745	38.9154	39.6542	38.6385	39.3554	37.2755	38.0089	41.3101	44.3112	39.1812	41.3317	40.3043	41.7751	38.3842	42.2282	42.718	42.6803	34.2505	38.548	38.9751	40.5126	43.2059	38.5201	43.3378	40.7788	39.5059	34.6995	38.3936	43.1936	37.5383	39.0919	38.0513	36.8992	42.9761	41.1973	45.2116	38.0141	39.3168
37	40.1429	2.14634	40.2271	39.6123	40.2025	40.16	37.1647	40.4841	38.5204	37.6853	38.8485	39.4398	38.7039	39.9768	38.7528	39.7575	37.6139	37.9541	41.6747	44.6295	39.4473	41.8316	40.3548	41.9809	38.502	42.2385	42.8095	42.927	34.7854	38.5143	39.1005	40.7504	43.656	38.7895	43.5257	41.0665	39.7942	34.7747	38.6753	43.6261	37.8822	39.1404	38.518	37.1762	43.4847	41.2845	45.3665	38.5071	39.707
38	40.3352	2.16415	40.1564	39.6919	40.3189	40.502	37.0025	40.4286	38.4724	37.8293	38.9926	39.3931	38.487	40.2868	38.8255	40.0677	37.879	37.8486	41.9681	44.8549	39.6935	42.3185	40.3489	42.1571	38.6095	42.1924	42.8922	43.1301	35.2689	38.4942	39.1476	40.9141	44.0388	39.0178	43.6552	41.289	40.0585	34.7948	38.8846	44.0486	38.1322	39.079	38.9337	37.4197	43.9168	41.3569	45.5305	38.9484	40.0232
39	40.5005	2.19524	40.0095	39.7843	40.4445	40.856	36.768	40.3253	38.3927	37.9683	39.1189	39.3425	38.2707	40.5955	38.8555	40.2951	38.0906	37.7019	42.2109	45.0188	39.9437	42.7825	40.3122	42.32	38.7222	42.116	42.9688	43.3024	35.6908	38.5138	39.1365	41.0141	44.3562	39.2056	43.7304	41.4342	40.3128	34.8001	39.0028	44.4455	38.2983	38.9353	39.2931	37.6418	44.2533	41.4265	45.7103	39.3527	40.3001
40	40.6488	2.23561	39.8206	39.8965	40.5819	41.229	36.4588	40.2087	38.2924	38.1099	39.2388	39.3061	38.0662	40.9057	38.8632	40.4502	38.2646	37.5197	42.4108	45.1473	40.22	43.2088	40.2651	42.4905	38.8414	42.0358	43.0417	43.4617	36.0427	38.5889	39.0963	41.0666	44.6009	39.3515	43.7523	41.5041	40.5701	34.8208	39.0142	44.7915	38.3935	38.7448	39.5864	37.8501	44.4751	41.5024	45.8881	39.7514	40.548
41	40.7881	2.28082	39.6277	40.0274	40.7306	41.614	36.1116	40.1028	38.1991	38.2655	39.3684	39.293	37.8867	41.2121	38.8796	40.5597	38.4074	37.3085	42.5818	45.2341	40.5337	43.5808	40.2148	42.6793	38.9554	41.9728	43.1118	43.6262	36.3234	38.7253	39.046	41.0806	44.7616	39.4511	43.7316	41.5102	40.8257	34.8799	38.9222	45.0774	38.4383	38.5475	39.8133	38.041	44.5739	41.592	46.0366	40.1884	40.7642
42	40.9253	2.32622	39.4675	40.1821	40.8947	41.997	35.7794	40.0163	38.1375	38.4495	39.5109	39.306	37.7481	41.5073	38.9273	40.6521	38.5237	37.0837	42.7361	45.2646	40.8852	43.8796	40.1651	42.8845	39.0475	41.9419	43.1934	43.8029	36.546	38.9203	38.9805	41.0679	44.8297	39.4977	43.6821	41.4763	41.0719	34.9922	38.7594	45.3105	38.4566	38.3833	39.98	38.2242	44.5724	41.6982	46.1385	40.6863	40.9414
43	41.0669	2.36792	39.3812	40.3757	41.0799	42.348	35.5057	39.9604	38.1076	38.669	39.6366	39.3447	37.6576	41.7735	39.0238	40.7478	38.6222	36.8773	42.8932	45.2363	41.262	44.1054	40.1133	43.1102	39.1333	41.9583	43.3155	43.9966	36.7305	39.1703	38.8979	41.0435	44.8082	39.4924	43.6217	41.4204	41.3053	35.1587	38.5673	45.5036	38.4755	38.2996	40.0971	38.4214	44.5145	41.8275	46.1837	41.242	41.0897
44	41.2178	2.40191	39.3794	40.6207	41.2886	42.62	35.3121	39.941	38.1193	38.9254	39.723	39.4048	37.6145	41.9818	39.1838	40.8531	38.7135	36.7604	42.964	45.1605	41.6529	44.2762	40.0585	43.3641	39.2501	42.0485	43.5084	44.2184	36.8958	39.4674	38.8052	41.0176	44.7122	39.4398	43.5639	41.3579	41.526	35.3758	38.3825	45.6715	38.5292	38.3278	40.1837	38.6531	44.4582	41.9909	46.169	41.8393	41.2354
45	41.3907	2.42645	39.4211	40.9147	41.5242	42.758	35.223	39.9604	38.2533	39.2132	39.7823	39.4851	37.6269	42.1327	39.41	40.9648	38.813	36.832	43.3117	45.0637	42.0502	44.4156	40.0193	43.6437	39.432	42.238	43.7946	44.4767	37.0684	39.7993	38.7134	40.9991	44.564	39.3487	43.5082	41.3307	41.7367	35.6401	38.2422	45.8423	38.6476	38.474	40.2628	38.9282	44.4816	42.2	46.129	42.466	41.3992
46	41.6011	2.43463	39.5133	41.2585	41.8051	42.716	35.2858	40.0365	38.6094	39.5195	39.8375	39.5965	37.7452	42.2576	39.6964	41.0788	38.9223	37.1763	43.7092	44.9817	42.4459	44.5499	40.0422	43.9464	39.7139	42.5452	44.1875	44.7707	37.2834	40.1565	38.6356	40.9935	44.3958	39.242	43.4544	41.4141	41.9569	35.9511	38.1873	46.0689	38.8544	38.7299	40.3574	39.2543	44.6323	42.4657	46.1765	43.1157	41.586
47	41.8713	2.42723	39.7034	41.6772	42.1642	42.494	35.549	40.223	39.2062	39.8366	39.9182	39.7855	38.0638	42.4208	40.0335	41.1851	39.0201	37.7419	44.1709	44.9669	42.8262	44.7072	40.1836	44.2813	40.1193	42.9779	44.6926	45.1028	37.5644	40.5352	38.5955	40.9921	44.2716	39.1565	43.417	41.6747	42.2233	36.3159	38.2613	46.4001	39.1838	39.0842	40.4805	39.6471	44.9281	42.8006	46.4045	43.7859	41.8127
48	42.2193	2.41602	40.0326	42.2028	42.624	42.172	36.0193	40.5735	39.9392	40.1736	40.0709	40.1341	38.6609	42.7131	40.4305	41.2667	39.1158	38.4245	44.781	45.0821	43.1719	44.908	40.4774	44.6775	40.635	43.561	45.2968	45.4891	37.916	40.9412	38.6329	40.9762	44.2722	39.1212	43.4216	42.1229	42.551	36.7512	38.4958	46.8377	39.6642	39.5267	40.6443	40.1318	45.3767	43.2345	46.816	44.4751	42.1049
49	42.6415	2.41671	40.5041	42.8346	43.1622	41.911	36.6247	41.082	40.6496	40.557	40.3432	40.6804	39.5239	43.1849	40.8975	41.3061	39.2456	39.0915	45.5693	45.3635	43.4747	45.1603	40.9051	45.1569	41.208	44.3032	45.9492	45.9428	38.3285	41.3691	38.7802	40.9319	44.4375	39.1464	43.487	42.6834	42.9112	37.2605	38.8749	47.3385	40.2875	40.0435	40.8632	40.7138	45.9713	43.7935	47.3251	45.1801	42.4853
50	43.1043	2.43962	41.0671	43.5271	43.7153	41.849	37.2482	41.6736	41.2045	40.9906	40.7627	41.3853	40.5093	43.7968	41.4167	41.3067	39.4407	39.6176	46.519	45.786	43.7467	45.4517	41.402	45.6877	41.7608	45.1695	46.5748	46.4307	38.7714	41.7978	39.0274	40.8649	44.7331	39.2299	43.5979	43.1961	43.2456	37.8189	39.3288	47.8329	40.9926	40.6185	41.1409	41.3529	46.6689	44.4684	47.8057	45.8972	42.9482
51	43.5437	2.4861	41.6249	44.2007	44.1943	41.987	37.7778	42.2245	41.4997	41.4407	41.293	42.1348	41.4012	44.4242	41.9251	41.2982	39.6927	39.9084	47.535	46.2723	44.0057	45.7469	41.8754	46.1922	42.2125	46.0706	47.0987	46.8889	39.184	42.1949	39.3188	40.7992	45.0339	39.3365	43.7034	43.4624	43.4854	38.3833	39.7569	48.2283	41.6816	41.2202	41.4536	41.943	47.3804	45.1895	48.1455	46.6095	43.4271
52	43.879	2.55432	42.0534	44.7706	44.5056	42.199	38.1403	42.6175	41.4865	41.851	41.8059	42.7748	42.014	44.9042	42.3137	41.2932	39.9475	39.9083	48.4756	46.7281	44.2596	45.9958	42.2201	46.5662	42.5044	46.8925	47.472	47.244	39.5052	42.5343	39.5682	40.7576	45.169	39.3959	43.7204	43.3518	43.5542	38.8864	40.0296	48.4292	42.2472	41.778	41.7414	42.3397	47.9884	45.8466	48.2675	47.2706	43.8007
53	44.0373	2.64354	42.2392	45.167	44.5763	42.315	38.3013	42.7926	41.1742	42.1647	42.1389	43.1619	42.2592	45.1048	42.4654	41.2763	40.133	39.6021	49.1954	47.0741	44.4875	46.1404	42.3343	46.7175	42.5991	47.5376	47.6524	47.4319	39.7158	42.7703	39.6743	40.7308	44.9963	39.3313	43.5507	42.8508	43.3943	39.2468	40.0415	48.3689	42.6012	42.1725	41.9455	42.4385	48.4184	46.3266	48.1294	47.8216	43.9409
54	43.9654	2.75384	42.1217	45.325	44.3662	42.195	38.2517	42.7137	40.5929	42.325	42.1695	43.2129	42.1255	44.9683	42.2995	41.2193	40.1892	39.0111	49.5829	47.2599	44.6381	46.1172	42.1451	46.5873	42.4682	47.9489	47.5753	47.4146	39.794	42.8166	39.5423	40.6559	44.4463	39.0691	43.1195	42.012	42.9732	39.3958	39.7447	48.0204	42.6875	42.2852	42.0321	42.2001	48.639	46.5445	47.7165	48.1936	43.7691
55	43.6401	2.88295	41.7065	45.204	43.8663	41.779	38.0055	42.3609	39.7985	42.2753	41.8446	42.8987	41.663	44.5072	41.8045	41.0769	40.0875	38.1965	49.5712	47.2474	44.6405	45.8689	41.6297	46.1606	42.0958	48.0916	47.1867	47.17	39.696	42.6079	39.1192	40.4296	43.5384	38.5535	42.4009	40.9307	42.2955	39.3054	39.1635	47.4007	42.4861	42.0556	41.9883	41.6463	48.6352	46.4655	47.0425	48.3209	43.275
56	43.0657	3.00959	41.049	44.7947	43.1094	41.087	37.586	41.7341	38.8683	41.9743	41.1767	42.2969	40.9626	43.7788	41.026	40.7938	39.808	37.242	49.2106	47.0023	44.4242	45.3691	40.817	45.4693	41.4832	47.94	46.4718	46.6821	39.3787	42.1283	38.403	39.9554	42.3602	37.7713	41.4271	39.7173	41.3971	38.9904	38.3679	46.5717	42.0099	41.5037	41.8121	40.8384	48.3927	46.106	46.155	48.1513	42.486
57	42.287	3.12713	40.2324	44.1238	42.1645	40.197	37.0398	40.8668	37.8861	41.4067	40.2349	41.4961	40.1487	42.8574	40.0331	40.3101	39.3055	36.2333	48.5724	46.5057	43.9527	44.6396	39.7772	44.5756	40.6566	47.4654	45.4604	45.9461	38.8159	41.4003	37.4427	39.183	41.0356	36.7628	40.2655	38.471	40.3321	38.4947	37.4451	45.6135	41.2987	40.7058	41.499	39.8498	47.8945	45.505	45.122	47.6691	41.5156
58	41.3577	3.21434	39.3351	43.2484	41.1197	39.21	36.4316	39.8234	36.9208	40.5949	39.1195	40.5748	39.3115	41.8184	38.9364	39.5898	38.5831	35.2338	47.7221	45.7658	43.2325	43.7353	38.6021	43.5584	39.6654	46.7128	44.2291	44.9752	38.0138	40.4786	36.3182	38.1222	39.6699	35.6048	39.0126	37.2642	39.1693	37.8765	36.4864	44.5999	40.4165	39.7595	41.035	38.7486	47.1272	44.7419	44.0424	46.8993	40.4503
59	40.3368	3.2611	38.4226	42.2374	40.0449	38.215	35.8209	38.6829	36.0042	39.5965	37.9319	39.6032	38.4813	40.7373	37.8138	38.6449	37.6626	34.267	46.721	44.8225	42.3077	42.7303	37.3785	42.4922	38.5657	45.7345	42.8789	43.8098	37.0323	39.4206	35.1138	36.8347	38.3201	34.3882	37.7692	36.1313	37.9798	37.1898	35.5667	43.5754	39.4396	38.7538	40.4027	37.5959	46.1248	43.8621	42.9733	45.8946	39.3534
60	39.275	3.26843	37.5317	41.1559	38.9834	37.262	35.239	37.5238	35.1246	38.4796	36.7541	38.6324	37.6563	39.6639	36.7142	37.5358	36.5932	33.3168	45.624	43.742	41.2544	41.6891	36.1609	41.4258	37.4077	44.5978	41.4989	42.5154	35.9616	38.2683	33.9033	35.4116	37.002	33.1979	36.5964	35.0679	36.8151	36.4724	34.7255	42.5491	38.4275	37.7511	39.5944	36.4384	44.9757	42.8981	41.9442	44.72	38.2646
61	38.2061	3.2463	36.6661	40.0523	37.9511	36.348	34.6754	36.4053	34.254	37.3082	35.6371	37.6902	36.8195	38.6246	35.6621	36.3466	35.4429	32.3477	44.4724	42.5919	40.1569	40.6537	34.9734	40.3803	36.2328	43.3676	40.1405	41.1568	34.8762	37.0609	32.737	33.9488	35.7142	32.0918	35.5032	34.0522	35.6948	35.7409	33.9727	41.5086	37.4077	36.773	38.6197	35.3093	43.7647	41.8775	40.9536	43.4503	37.1957
62	37.1434	3.20625	35.8073	38.9488	36.9313	35.432	34.0955	35.3495	33.3712	36.1366	34.5886	36.7688	35.9505	37.6232	34.6645	35.1588	34.2669	31.331	43.2903	41.4274	39.0815	39.6393	33.8223	39.3496	35.0701	42.0907	38.8201	39.7774	33.8315	35.8077	31.629	32.5277	34.4445	31.0914	34.4658	33.0663	34.6339	34.9949	33.2811	40.4283	36.3841	35.8149	37.5324	34.2227	42.5577	40.8231	39.9784	42.1409	36.1358
63	36.0813	3.15893	34.9317	37.8522	35.8914	34.471	33.4618	34.3355	32.4599	34.9915	33.5806	35.8522	35.0348	36.6369	33.7073	34.0297	33.0945	30.2501	42.0877	40.2805	38.0538	38.642	32.6785	38.2969	33.9343	40.7887	37.529	38.3931	32.8376	34.4965	30.5683	31.1964	33.1672	30.1825	33.4505	32.0877	33.6319	34.2172	32.6125	39.2786	35.3452	34.8616	36.3825	33.1682	41.3953	39.749	38.9853	40.8293	35.0636
64	35.0029	3.11049	34.0137	36.7527	34.8038	33.422	32.7444	33.3142	31.512	33.8792	32.5911	34.9327	34.0591	35.6325	32.7651	32.9658	31.9312	29.1043	40.8655	39.1596	37.075	37.6352	31.4913	37.1892	32.835	39.4575	36.2429	37.0091	31.8562	33.149	29.532	29.962	31.858	29.3234	32.4256	31.0924	32.6579	33.3795	31.9271	38.0341	34.2665	33.8905	35.2015	32.1121	40.292	38.6625	37.9409	39.5277	33.959
65	33.8903	3.06267	33.0357	35.6342	33.6544	32.26	31.9273	32.2495	30.5326	32.7794	31.5986	34.0083	33.0214	34.5831	31.8092	31.9412	30.768	27.9065	39.6284	38.0521	36.1319	36.5809	30.2662	36.0303	31.7659	38.0788	34.9251	35.6305	30.8165	31.7842	28.4959	28.7982	30.5064	28.4617	31.3671	30.0687	31.6787	32.4711	31.1907	36.6816	33.1289	32.8796	34.0084	31.0256	39.2372	37.5694	36.8233	38.2335	32.8078
66	32.7327	3.01669	31.9932	34.4821	32.4401	30.985	31.0053	31.1248	29.5307	31.6569	30.5766	33.0747	31.9252	33.4737	30.8181	30.9162	29.594	26.6786	38.3867	36.9455	35.2023	35.4494	29.0682	34.8223	30.7118	36.6425	33.5457	34.2412	29.6361	30.3889	27.4442	27.6508	29.1149	27.5615	30.2621	29.0062	30.6756	31.4878	30.3855	35.2277	31.9322	31.8117	32.807	29.9028	38.202	36.477	35.6295	36.9346	31.6062
67	31.5275	2.97313	30.8953	33.292	31.167	29.62	29.983	29.9397	28.521	30.482	29.498	32.1283	30.7843	32.3063	29.778	29.855	28.395	25.447	37.1417	35.824	34.257	34.2267	27.917	33.552	29.6563	35.157	32.1123	32.811	28.3813	28.958	26.362	26.458	27.688	26.576	29.105	27.9027	29.643	30.4383	29.5063	33.693	30.6847	30.677	31.5843	28.7533	37.151	35.384	34.371	35.611	30.3547
68	30.2785	2.9294	29.7487	32.064	29.8444	28.185	28.8721	28.702	27.5111	29.2436	28.351	31.1681	29.6251	31.0964	28.6776	28.7422	27.1471	24.2335	35.889	34.6687	33.2722	32.9138	26.7791	32.2075	28.5906	33.6371	30.6694	31.3358	27.1646	27.499	25.2546	25.2016	26.2307	25.4737	27.8977	26.7772	28.5879	29.3334	28.5549	32.1042	29.3958	29.4735	30.3213	27.5842	36.0544	34.2856	33.0672	34.2436	29.0593
69	28.9976	2.88355	28.5719	30.8001	28.4866	26.707	27.696	27.4181	26.4915	27.9477	27.1578	30.1922	28.474	29.8653	27.5253	27.5783	25.8435	23.0435	34.6279	33.466	32.237	31.5224	25.626	30.7922	27.5146	32.1024	29.2451	29.8341	25.9931	26.0308	24.1367	23.9186	24.7521	24.2661	26.6388	25.6527	27.5269	28.1869	27.5386	30.4986	28.0814	28.2243	29.0018	26.4025	34.8952	33.1736	31.7508	32.835	27.7354
70	27.6978	2.83482	27.4127	29.5025	27.1071	25.212	26.4693	26.1044	25.4567	26.6154	25.9394	29.1989	27.3537	28.629	26.3247	26.3698	24.4858	21.8776	33.3565	32.223	31.1496	30.0684	24.4517	29.3173	26.427	30.5724	27.8475	28.3304	24.8065	24.5847	23.0188	22.6474	23.2535	22.9504	25.3266	24.5387	26.4752	27.0085	26.4657	28.9087	26.7615	26.9588	27.6154	25.2203	33.6687	32.0375	30.4485	31.3837	26.4063
71	26.3917	2.7823	26.3107	28.1842	25.7192	23.717	25.1805	24.7889	24.4048	25.2723	24.7167	28.185	26.2765	27.3952	25.0938	25.1323	23.0891	20.7416	32.0785	30.9516	30.0125	28.5738	23.2706	27.8032	25.3197	29.0589	26.4826	26.8379	23.5523	23.1889	21.9159	21.4096	21.7576	21.5422	23.974	23.434	25.4485	25.8017	25.3358	27.3625	25.4536	25.7038	26.1603	24.0453	32.3729	30.8782	29.1776	29.8934	25.0894
72	25.0935	2.72439	25.2758	26.8541	24.3364	22.239	23.8499	23.4997	23.3416	23.9328	23.5034	27.1448	25.2473	26.1668	23.8485	23.8832	21.6727	19.6359	30.8027	29.6643	28.8351	27.0686	22.0964	26.2709	24.37	27.5647	25.1564	25.3504	22.201	21.8445	20.8594	20.2228	20.3261	20.0797	22.6065	22.3732	24.4624	24.57	24.1619	25.8748	24.1704	24.4821	24.6472	22.8847	31.0053	29.7028	27.9449	28.3792	23.7968
73	23.8159	2.66341	24.3142	25.5213	22.9693	20.789	22.5416	22.2579	22.2761	22.6074	22.3338	26.0705	24.2648	24.9385	22.6005	22.6326	20.2573	18.5608	29.5259	28.3758	27.6294	25.5813	20.941	24.7374	23.806	26.1002	23.8715	23.8869	20.7505	20.5475	19.8747	19.095	18.9934	18.6106	21.2588	21.3951	23.5068	23.3338	22.9684	24.4427	22.9228	23.3019	23.0891	21.7425	29.5662	28.5121	26.7547	26.8537	22.537
74	22.5509	2.60399	23.4167	24.1934	21.6318	19.382	21.291	21.0756	21.2186	21.3048	21.2261	24.9601	23.3214	23.6922	21.36	21.3907	18.8644	17.5195	28.2411	27.0971	26.404	24.1317	19.8155	23.2169	21.9152	24.6735	22.6223	22.5003	19.2395	19.3062	18.9497	18.0178	17.7453	17.2003	19.9577	20.4977	22.5595	22.1218	21.7816	23.0682	21.7135	22.1593	21.501	20.6152	28.0751	27.3085	25.6039	25.3204	21.3152
75	21.324	2.546	22.5697	22.8806	20.3366	18.026	20.0991	19.9578	20.1839	20.0268	20.1605	23.8237	22.4134	22.4133	20.1356	20.1656	17.5131	16.5123	26.9435	25.833	25.1662	22.7329	18.7295	21.7153	20.7832	23.283	21.4027	21.1933	17.7098	18.1254	18.0635	16.9786	16.5595	15.8862	18.7184	19.6684	21.6499	20.9567	20.625	21.7582	20.5472	21.0508	19.9031	19.5067	26.5514	26.0973	24.4941	23.7884	20.1214
76	20.1334	2.49468	21.7706	21.5945	19.0944	16.725	18.9672	18.9071	19.1855	18.7683	19.1361	22.6819	21.5593	21.0984	18.9375	18.9675	16.2168	15.5397	25.6321	24.5854	23.9239	21.3919	17.6825	20.2345	19.674	21.93	20.2102	19.9363	16.2306	17.0008	17.2025	15.9612	15.4151	14.6527	17.5488	18.8992	20.8135	19.8613	19.5226	20.5161	19.4292	19.9758	18.3198	18.4222	25.0239	24.8834	23.4329	22.2729	18.95
77	18.9844	2.45461	21.0237	20.3482	17.9093	15.478	17.897	17.9173	18.2395	17.5224	18.1761	21.557	20.7838	19.7628	17.7708	17.8037	14.9839	14.6108	24.3175	23.3646	22.6879	20.1112	16.6695	18.7749	18.5959	20.6196	19.0403	18.7142	14.9337	15.9272	16.3571	14.9403	14.2856	13.4744	16.4425	18.1765	20.0472	18.8418	18.4952	19.3418	18.3695	18.9301	16.7645	17.3598	23.5203	23.6746	22.4244	20.7858	17.8044
78	17.8827	2.43004	20.3296	19.152	16.7866	14.278	16.8943	16.9909	17.3577	16.283	17.293	20.4781	20.0929	18.4373	16.644	16.6891	13.823	13.74	23.0212	22.1773	21.466	18.8911	15.6853	17.34	17.5628	19.36	17.8919	17.5216	13.8746	14.9033	15.5293	13.9	13.163	12.3367	15.3892	17.4901	19.3511	17.9007	17.558	18.2333	17.3738	17.913	15.2423	16.3272	22.07	22.482	21.472	19.3427	16.6917
79	16.8328	2.42458	19.6868	18.0169	15.7228	13.123	15.9688	16.1246	16.5524	15.0595	16.4815	19.4652	19.4826	17.1614	15.5755	15.6323	12.7462	12.9482	21.7568	21.0269	20.267	17.7306	14.7231	15.9436	16.5898	18.1467	16.7621	16.363	12.9751	13.9259	14.7242	12.8498	12.051	11.2296	14.381	16.8277	18.7212	17.0375	16.7219	17.1829	16.4453	16.9254	13.7665	15.3397	20.7008	21.3226	20.5808	17.9694	15.6197
80	15.8366	2.43908	19.0959	16.9524	14.7137	12.013	15.128	15.3102	15.8342	13.8625	15.7359	18.5279	18.9418	15.9628	14.572	14.6339	11.8062	12.2291	20.5244	19.9199	19.0962	16.6246	13.7813	14.6055	15.6855	16.9558	15.6469	15.2486	12.1534	12.9957	13.9361	11.8087	10.9543	10.1505	13.4051	16.1765	18.1535	16.2441	15.9824	16.178	15.5813	15.9717	12.3479	14.4079	19.427	20.2123	19.7481	16.6845	14.5991
81	14.8951	2.47323	18.5608	15.959	13.752	10.94	14.3718	14.5348	15.2079	12.7031	15.047	17.6693	18.4576	14.8538	13.6401	13.6949	11.0535	11.5773	19.3217	18.8652	17.9585	15.5711	12.8607	13.3449	14.8527	15.7648	14.5472	14.1867	11.3378	12.112	13.1531	10.7816	9.86576	9.09906	12.4523	15.5325	17.6503	15.5171	15.3323	15.2094	14.7725	15.0608	10.9935	13.5463	18.2481	19.1713	18.979	15.4954	13.6424
82	14.0058	2.5286	18.0833	15.029	12.8365	9.899	13.6951	13.7826	14.6674	11.5908	14.4018	16.8948	18.0056	13.8465	12.7765	12.8038	10.4415	10.9813	18.1392	17.8695	16.8555	14.5634	11.9654	12.177	14.0785	14.5655	13.4654	13.1873	10.4809	11.267	12.3674	9.77291	8.77455	8.07873	11.5199	14.8926	17.2183	14.8575	14.76	14.2775	14.015	14.1996	9.70082	12.762	17.1656	18.2196	18.2815	14.4016	12.756
83	13.1638	2.60594	17.662	14.151	11.9641	8.887	13.0843	13.0363	14.1988	10.5349	13.7904	16.2117	17.5677	12.9468	11.9755	11.9378	9.89545	10.426	16.9703	16.9338	15.7911	13.588	11.0966	11.1044	13.3426	13.3557	12.3996	12.2564	9.56076	10.4454	11.5826	8.79105	7.67765	7.09176	10.6097	14.2507	16.8581	14.2554	14.2503	13.3825	13.3081	13.3866	8.46472	12.0506	16.1684	17.3751	17.6555	13.3844	11.9417
84	12.3612	2.70327	17.2931	13.3181	11.1268	7.902	12.5141	12.2696	13.7771	9.55326	13.1881	15.6185	17.1229	12.147	11.2255	11.0805	9.368	9.88655	15.8176	16.0524	14.7664	12.6309	10.2538	10.1285	12.6301	12.129	11.3401	11.3897	8.57095	9.6263	10.8114	7.84614	6.57967	6.1377	9.72755	13.5981	16.5599	13.6927	13.7786	12.5124	12.6514	12.6156	7.27843	11.3975	15.2319	16.6518	17.0883	12.4191	11.1874
85	11.5877	2.82419	16.97	12.5166	10.3139	6.931	11.9576	11.4547	13.3707	8.64967	12.557	15.0948	16.6425	11.4282	10.5023	10.2196	8.82918	9.33236	14.6874	15.2154	13.7819	11.675	9.43645	9.24164	11.9296	10.9025	10.2738	10.5715	7.50491	8.79509	10.0548	6.94848	5.47903	5.21327	8.87976	12.9165	16.3091	13.1491	13.3159	11.6515	12.0394	11.8686	6.13058	10.7814	14.324	16.0568	16.553	11.4776	10.4753
86	10.8179	2.94817	16.6753	11.7309	9.51156	5.957	11.3892	10.5771	12.9432	7.80627	11.8876	14.5989	16.098	10.768	9.783	9.34022	8.26227	8.73018	13.5834	14.4153	12.8368	10.6959	8.64573	8.42891	11.2251	9.73891	9.18055	9.77625	6.36671	7.93948	9.30239	6.10495	4.37082	4.31067	8.05831	12.179	16.0865	12.6173	12.8385	10.7763	11.4597	11.1218	5.00342	10.1703	13.4292	15.5855	16.0185	10.5317	9.77644
87	10.0355	3.08563	16.3871	10.9435	8.70142	4.964	10.7857	9.62775	12.4515	6.99971	11.1834	14.0859	15.4668	10.1284	9.04909	8.41684	7.65655	8.05055	12.4965	13.6478	11.9169	9.66058	7.87955	7.67248	10.4951	8.67364	8.03674	8.96788	5.15509	7.04285	8.5454	5.31824	3.2518	3.4117	7.24229	11.3559	15.8663	12.1039	12.3253	9.85421	10.8919	10.3467	3.87284	9.52535	12.5327	15.2266	15.4463	9.54779	9.06311
88	9.21592	3.23762	16.0763	10.1391	7.85942	3.94	10.1287	8.59924	11.8571	6.19948	10.428	13.523	14.7328	9.46203	8.27509	7.42015	7.00582	7.27764	11.4177	12.9142	10.9972	8.53982	7.11973	6.94764	9.71279	7.67273	6.82521	8.10121	3.87639	6.08491	7.76588	4.57812	2.11939	2.49045	6.40476	10.4125	15.6109	11.6048	11.7527	8.85018	10.2989	9.51664	2.71642	8.79942	11.6099	14.9619	14.7926	8.48718	8.30267
89	8.33395	3.39986	15.7102	9.30333	6.96367	2.872	9.40933	7.49578	11.1223	5.35589	9.596	12.8683	13.8829	8.72167	7.433	6.32311	6.307	6.407	10.3273	12.2113	10.0562	7.31222	6.341	6.22767	8.84967	6.684	5.54311	7.13456	2.538	5.05667	6.93456	3.87133	0.971333	1.52633	5.51211	9.30989	15.2772	11.0954	11.0994	7.739	9.63522	8.612	1.52044	7.94444	10.6398	14.766	14.025	7.31167	7.46522
90	7.37416	3.56786	15.2642	8.424	6.00165	1.754	8.63142	6.32667	10.2212	4.41234	8.66806	12.0855	12.913	7.87269	6.49409	5.10614	5.56064	5.43609	9.19065	11.5249	9.07236	5.9737	5.52145	5.49209	7.87801	5.66782	4.20676	6.04712	1.16294	3.96364	6.03123	3.18988	-0.188879	0.509939	4.53974	8.03512	14.8278	10.5447	10.3411	6.50964	8.86295	7.61624	0.290313	6.94232	9.60481	14.6031	13.1163	5.99939	6.52411
91	6.3368	3.73509	14.7246	7.49355	4.973	0.594	7.80218	5.10173	9.14745	3.33182	7.637	11.1505	11.8177	6.89073	5.46155	3.75718	4.78755	4.38209	7.97082	10.8476	8.03018	4.54091	4.64764	4.72891	6.76909	4.60109	2.85227	4.82009	-0.221182	2.82545	5.04345	2.52836	-1.34991	-0.557636	3.47709	6.983	14.2325	9.92518	9.44273	5.161	7.96491	6.51573	-0.945818	5.79964	8.50018	14.4309	12.0654	4.55582	5.454
92	5.22798	3.89265	14.0851	6.51624	3.89033	-0.583	6.92155	3.82805	7.91315	2.10853	6.51285	10.0559	10.6099	5.76723	4.34527	2.27882	4.01573	3.25982	6.63161	10.1887	6.92932	3.05516	3.71579	3.93958	5.52835	3.48209	1.52476	3.45538	-1.59529	1.66997	3.97633	1.88164	-2.48929	-1.66294	2.33448	5.92805	13.4808	9.21776	8.40232	3.70709	6.93506	5.30376	-2.16108	4.54175	7.33712	14.2212	10.8727	3.00442	4.22378
93	4.05415	4.03174	13.3534	5.50324	2.77732	-1.726	5.98306	2.52588	6.53642	0.768485	5.32076	8.80776	9.29467	4.51432	3.17073	0.683778	3.275	2.08818	5.15954	9.56148	5.7846	1.57977	2.74767	3.13585	4.1801	2.32973	0.254283	1.98579	-2.93841	0.521485	2.86632	1.24826	-3.57725	-2.78142	1.1398	3.29363	12.5728	8.43277	7.24954	2.1883	5.78936	3.99191	-3.33765	3.20946	6.1259	13.9626	9.55382	1.39045	2.86467
94	2.87396	4.14548	12.5469	4.47636	1.66845	-2.768	4.98418	1.23618	5.05636	-0.637303	4.11273	7.44912	7.89667	3.18527	1.96927	-0.972818	2.60155	0.892	3.61197	8.97418	4.6353	0.200758	1.78936	2.33127	2.77064	1.17564	-0.941727	0.464515	-4.21685	-0.599364	1.77973	0.624394	-4.58467	-3.87109	-0.0494545	1.55076	11.5214	7.60579	6.0403	0.674182	4.57142	2.62636	-4.46458	1.85609	4.86906	13.6595	8.13727	-0.226273	1.42967
95	1.72689	4.22601	11.6878	3.47164	0.604242	-3.639	3.93982	0.0152121	3.51715	-2.04787	2.9647	6.04245	6.47498	1.8743	0.771455	-2.62142	2.02827	-0.299818	2.0811	8.41976	3.53585	-0.983303	0.905727	1.54094	1.36831	0.0623636	-2.04683	-1.04662	-5.39058	-1.66482	0.803414	-0.00833333	-5.47952	-4.87909	-1.16758	-0.0980808	10.3631	6.78284	4.84387	-0.746758	3.34985	1.27191	-5.53077	0.547768	3.60722	13.336	6.66782	-1.79161	0.00144444
96	0.671858	4.26688	10.8066	2.52436	-0.376343	-4.279	2.89936	-1.07028	2.00715	-3.40981	1.95409	4.66585	5.11244	0.686646	-0.392182	-4.18757	1.56664	-1.44464	0.654152	7.87412	2.5243	-1.89138	0.154939	0.790485	0.058798	-0.948364	-3.01181	-2.4672	-6.42133	-2.6327	0.0180404	-0.669495	-6.21391	-5.75703	-2.15611	-1.51836	9.17256	6.00256	3.72356	-1.97964	2.21275	0.0257576	-6.50341	-0.635545	2.42629	13.0266	5.218	-3.24567	-1.30189
97	-0.228028	4.25532	9.94191	1.65418	-1.24924	-4.655	1.93564	-1.95603	0.637	-4.68548	1.13245	3.39833	3.89339	-0.296303	-1.48891	-5.56906	1.19427	-2.46209	-0.605727	7.29636	1.60176	-2.48318	-0.425545	0.129455	-1.0687	-1.77345	-3.75648	-3.70021	-7.28067	-3.46473	-0.534909	-1.37188	-6.323	-6.47436	-2.96439	-2.60188	8.06776	5.28106	2.71118	-2.941	1.25152	-1.00109	-7.30827	-1.60936	1.43882	12.7517	3.87873	-4.50482	-2.35833
98	-0.940963	4.2032	9.13321	0.872636	-1.99887	-4.778	1.1237	-2.59121	-0.478455	-5.8469	0.511273	2.30109	2.87896	-1.03894	-2.46882	-6.63292	0.849273	-3.25464	-1.66589	6.66445	0.737424	-2.77306	-0.829152	-0.369303	-1.94472	-2.332	-4.20479	-4.66557	-7.94867	-4.1407	-0.881263	-2.10531	-7.00596	-7.01979	-3.56232	-3.31078	7.17993	4.60823	1.80541	-3.58448	0.531808	-1.70985	-7.85094	-2.30597	0.735768	12.5052	2.73027	-5.4777	-3.06222
99	-1.44257	4.09304	8.40816	0.200697	-2.60393	-4.698	0.512636	-2.93905	-1.26606	-6.86567	0.072	1.40588	2.09978	-1.56498	-3.26336	-7.25955	0.470182	-3.75791	-2.51898	5.97827	-0.0960505	-2.82928	-1.09539	-0.638121	-2.5389	-2.59036	-4.31715	-5.3277	-8.41568	-4.65182	-1.09429	-2.84362	-7.11398	-7.403	-3.97147	-3.70466	6.56691	3.963	0.997626	-3.91315	0.0610606	-2.05542	-8.05117	-2.69698	0.315687	12.2659	1.82791	-6.09509	-3.34289
100	-1.75495	3.93626	7.767	-0.336	-3.047	-4.481	0.112	-2.998	-1.745	-7.707	-0.215	0.734	1.549	-1.936	-3.822	-7.388	0.065	-3.973	-3.182	5.27	-0.87	-2.744	-1.291	-0.642	-2.871	-2.592	-4.11	-5.693	-8.675	-5.011	-1.25	-3.544	-6.964	-7.648	-4.257	-3.898	6.167	3.337	0.295	-3.99	-0.22	-2.074	-7.881	-2.816	0.085	12.02	1.177	-6.337	-3.193
all values Left	mean	std	steps
1	42.769	2.79237	44.477	42.281	43.194	41.849	36.092	40.647	50.724	38.851	37.27	40.368	40.058	38.196	43.511	40.728	41.301	39.558	37.131	46.025	44.529	44.122	45.314	40.691	45.199	41.288	44.79	46.023	45.995	38.799	41.406	39.037	44.448	39.285	43.45	42.215	37.319	45.259	38.561	46.903	40.679	39.654	41.154	40.781	46.089	47.175	42.353	40.86	40.479
2	43.2344	2.78803	44.9018	42.9298	43.74	41.9891	36.7196	41.2092	50.761	39.5568	37.4467	40.8156	40.5668	38.9104	44.1654	41.2583	41.2956	39.8141	37.7231	46.5174	44.8543	44.3671	45.6122	41.187	45.7416	41.8276	45.691	46.6373	46.5006	39.19	41.8403	39.3237	44.7537	39.3856	43.5522	42.7857	37.8665	45.4987	38.9649	47.4196	41.4035	40.1983	41.4618	41.4381	46.7828	47.7332	42.7815	41.3964	41.3256
3	43.6942	2.80629	45.3105	43.6242	44.2069	42.2013	37.3368	41.8204	51.4791	40.3063	37.5705	41.3582	41.2426	39.8511	44.7346	41.8001	41.2878	40.0406	38.4439	46.9308	45.2453	44.5697	45.8886	41.6998	46.2406	42.256	46.5564	47.1427	46.9584	39.4987	42.2378	39.5682	45.0457	39.3972	43.6715	43.2554	38.4123	45.7437	39.4135	47.9076	42.041	40.7916	41.7435	42.0148	47.4648	48.135	43.2548	41.9097	42.1538
4	44.0447	2.81823	45.6445	44.284	44.5085	42.3114	37.8427	42.3486	51.6942	40.9475	37.5205	41.8591	41.9833	40.827	45.0658	42.2422	41.2543	40.1745	39.1418	47.2022	45.6159	44.6698	46.0922	42.1196	46.5932	42.5238	47.2792	47.4969	47.2939	39.706	42.5714	39.6755	45.157	39.2458	43.7338	43.4495	38.8975	45.8629	39.8099	48.2727	42.4913	41.3919	41.9444	42.3707	48.04	48.3215	43.672	42.3484	42.7903
5	44.2022	2.83784	45.8418	44.8317	44.573	42.1782	38.1746	42.6909	51.7187	41.3722	37.216	42.1547	42.6456	41.6368	45.0701	42.453	41.1637	40.1743	39.6755	47.2932	45.8687	44.5962	46.1638	42.3354	46.7057	42.5908	47.7881	47.652	47.4415	39.794	42.7854	39.5545	44.9476	38.8615	43.6417	43.2698	39.2468	45.7493	40.0416	48.4245	42.6849	41.9178	42.0319	42.4031	48.4427	48.2382	43.9117	42.6668	43.0939
6	44.1075	2.87166	45.8247	45.197	44.3618	41.7441	38.2991	42.7877	51.5241	41.5164	36.6384	42.1265	43.0856	42.134	44.7376	42.3356	40.9742	40.0227	39.9404	47.1667	45.9237	44.2904	46.0439	42.2547	46.5224	42.4297	48.0452	47.5433	47.3638	39.724	42.7909	39.1535	44.3547	38.2077	43.3074	42.7065	39.3962	45.3514	40.013	48.2987	42.5888	42.2443	41.9936	42.0826	48.6449	47.863	43.8805	42.8319	43.0094
7	43.7386	2.92268	45.4612	45.3179	43.8663	41.0331	38.2114	42.6048	51.0967	41.355	35.8301	41.7292	43.212	42.248	44.1124	41.8651	40.6293	39.7001	39.8788	46.7942	45.7365	43.7357	45.6885	41.8357	46.0359	42.0264	48.0224	47.1203	47.038	39.4567	42.5277	38.4677	43.4053	37.2995	42.6889	41.8199	39.3186	44.6692	39.6867	47.8755	42.2058	42.2604	41.8272	41.4423	48.6327	47.2085	43.5462	42.8339	42.5697
8	43.1151	2.99054	44.6744	45.1573	43.1183	40.1272	37.9268	42.1248	50.4335	40.9	34.8764	40.9869	43.0038	41.9893	43.2649	41.0852	40.0751	39.184	39.4656	46.1697	45.2982	42.9539	45.0937	41.0932	45.2856	41.3843	47.7053	46.3719	46.4486	38.9661	41.9857	37.5418	42.1949	36.2014	41.7998	40.7089	39.0264	43.7479	39.0913	47.1845	41.5685	41.9252	41.5292	40.5538	48.3927	46.3199	42.9315	42.6618	41.8576
9	42.2757	3.04765	43.5509	44.7104	42.1845	39.1296	37.4731	41.3596	49.5568	40.1855	33.878	39.9804	42.5013	41.4193	42.2716	40.0735	39.288	38.4688	38.7374	45.3185	44.6313	41.9992	44.2985	40.0907	44.3408	40.5328	47.1009	45.3326	45.5949	38.2581	41.196	36.45	40.8497	35.0008	40.6992	39.4834	38.5585	42.6609	38.2957	46.2971	40.7364	41.2685	41.0863	39.4938	47.9089	45.2563	42.0974	42.2922	40.974
10	41.2939	3.09128	42.2378	44.0084	41.151	38.1284	36.9031	40.3484	48.5119	39.2863	32.9201	38.8167	41.775	40.647	41.2063	38.9364	38.296	37.5762	37.8045	44.2958	43.787	40.9487	43.3645	38.9212	43.2862	39.5233	46.2443	44.0829	44.485	37.3736	40.2198	35.2736	39.4719	33.7877	39.4745	38.2391	37.9686	41.4921	37.3837	45.2975	39.7829	40.3871	40.4823	38.335	47.179	44.074	41.1234	41.7111	40.014
11	40.2351	3.10543	40.8607	43.1105	40.0866	37.1697	36.2837	39.1938	47.3568	38.3048	32.0541	37.6009	40.8918	39.8034	40.127	37.7726	37.1611	36.5512	36.7655	43.1725	42.838	39.8768	42.3611	37.68	42.1954	38.4113	45.1938	42.7245	43.1954	36.3755	39.1133	34.0836	38.1135	32.6353	38.2228	37.0436	37.3082	40.3115	36.4424	44.2584	38.7722	39.3992	39.7085	37.1402	46.2144	42.8266	40.0818	40.9246	39.0488
12	39.1537	3.08965	39.5123	42.086	39.034	36.2462	35.6726	37.989	46.1451	37.3186	31.2849	36.4116	39.9451	38.9599	39.0706	36.6347	35.9849	35.4538	35.703	42.01	41.8518	38.833	41.3403	36.4346	41.113	37.2463	44.0169	41.344	41.809	35.332	37.9182	32.9313	36.7877	31.5823	37.02	35.9247	36.6143	39.1583	35.5417	43.2143	37.7448	38.3823	38.7773	35.9593	45.1036	41.5603	39.0238	39.9617	38.1114
13	38.0802	3.05114	38.2492	40.9988	38.0104	35.3155	35.0931	36.8091	44.9175	36.3738	30.5766	35.2951	38.9857	38.1253	38.0537	35.5485	34.834	34.3324	34.6662	40.8524	40.8666	37.8359	40.3314	35.2165	40.0546	36.0724	42.7711	39.9889	40.3841	34.3106	36.6769	31.8346	35.4918	30.6306	35.8967	34.8723	35.9055	38.0465	34.7179	42.1674	36.7139	37.3791	37.7297	34.8187	43.9267	40.2993	37.9801	38.8697	37.194
14	37.0209	3.0013	37.0953	39.8942	37.0008	34.3333	34.5257	35.6921	43.6954	35.4722	29.8738	34.2474	38.0494	37.2887	37.0663	34.5203	33.7418	33.2135	33.6613	39.7186	39.891	36.8837	39.3422	34.0356	39.0054	34.9127	41.4923	38.6737	38.9495	33.3408	35.3818	30.7857	34.211	29.7504	34.8419	33.8651	35.1837	36.9761	33.9791	41.0968	35.6742	36.4003	36.6091	33.7191	42.7482	39.0488	36.9543	37.7036	36.2671
15	35.9615	2.94934	36.0419	38.7914	35.9735	33.2577	33.9326	34.6286	42.4796	34.5923	29.1195	33.2299	37.1383	36.4314	36.0763	33.5321	32.7084	32.1031	32.6501	38.6054	38.9029	35.9624	38.3631	32.8692	37.9152	33.7815	40.1905	37.385	37.5132	32.4035	34.0254	29.7643	32.9169	28.8929	33.8236	32.8832	34.4362	35.9316	33.2994	39.97	34.6011	35.4381	35.4529	32.6363	41.6082	37.8017	35.9336	36.5053	35.2988
16	34.8784	2.89994	35.0558	37.6958	34.9012	32.0668	33.2709	33.5743	41.2599	33.7097	28.278	32.2232	36.237	35.5363	35.0501	32.5561	31.7053	30.9943	31.592	37.4988	37.8699	35.0495	37.3655	31.6667	36.7637	32.6867	38.8515	36.0961	36.0818	31.4471	32.6436	28.749	31.5873	28.0128	32.8082	31.9021	33.6417	34.8921	32.6434	38.7577	33.4706	34.4738	34.2826	31.5363	40.524	36.5431	34.8956	35.2931	34.2617
17	33.7513	2.85521	34.0983	36.5955	33.7686	30.7644	32.5148	32.4852	40.014	32.8033	27.3459	31.2017	35.3354	34.5871	33.9667	31.5567	30.6943	29.8771	30.4654	36.385	36.7686	34.1175	36.3145	30.4228	35.5619	31.6205	37.4589	34.772	34.6495	30.4044	31.2416	27.7243	30.2138	27.07	31.7638	30.9021	32.7843	33.8391	31.9728	37.4385	32.2774	33.4797	33.1059	30.3996	39.4879	35.2548	33.8235	34.053	33.1409
18	32.5715	2.8168	33.126	35.473	32.5725	29.3736	31.6542	31.3324	38.7255	31.8587	26.3392	30.1368	34.4306	33.5753	32.8212	30.5127	29.643	28.7398	29.2661	35.247	35.5826	33.1454	35.1853	29.1972	34.3041	30.5671	36.0118	33.3857	33.18	29.2458	29.8041	26.6711	28.8011	26.0263	30.6765	29.872	31.8557	32.7516	31.2544	36.0089	31.0306	32.4343	31.9124	29.2296	38.4777	33.9282	32.7102	32.7729	31.9387
19	31.3402	2.78305	32.1073	34.3138	31.3175	27.9163	30.6877	30.1107	37.3901	30.8796	25.2756	29.0075	33.519	32.501	31.6261	29.4125	28.541	27.5659	28.0072	34.0685	34.3075	32.1245	33.9675	28.0185	32.9775	29.5107	34.5243	31.9499	31.6574	28.0516	28.333	25.5882	27.3527	24.873	29.5375	28.8015	30.8608	31.6145	30.4701	34.4845	29.7392	31.3248	30.6842	28.036	37.465	32.5628	31.5499	31.4464	30.671
20	30.0646	2.75102	31.0288	33.1168	30.0132	26.4201	29.6245	28.8322	36.0054	29.875	24.1543	27.8183	32.5956	31.3666	30.401	28.2538	27.3862	26.3438	26.7128	32.8458	32.9547	31.0531	32.6647	26.8576	31.5771	28.4435	33.0118	30.5086	30.102	26.9033	26.841	24.4929	25.8749	23.6124	28.3471	27.6928	29.8077	30.4226	29.6144	32.8916	28.4174	30.1479	29.4048	26.8232	36.4133	31.1574	30.343	30.0711	29.3586
21	28.7551	2.72027	29.8899	31.884	28.6722	24.91	28.4818	27.5035	34.5698	28.8577	22.9488	26.5896	31.6587	30.2006	29.1657	27.0395	26.1933	25.07	25.4132	31.5883	31.5432	29.9345	31.2885	25.6835	30.1072	27.366	31.4917	29.0867	28.5406	25.7873	25.3522	23.3941	24.3774	22.2498	27.1064	26.5661	28.7091	29.1771	28.6885	31.2625	27.0853	28.9128	28.0629	25.6063	35.3049	29.7169	29.0952	28.6487	28.0361
22	27.4255	2.69073	28.6999	30.6153	27.3086	23.4035	27.2789	26.1415	33.091	27.8392	21.6818	25.3454	30.7077	29.0323	27.9305	25.7802	24.9763	23.7529	24.1341	30.3082	30.0955	28.7777	29.8547	24.4865	28.5842	26.2752	29.9818	27.6922	26.9909	24.6475	23.9011	22.3047	22.86	20.8123	25.8127	25.4436	27.5762	27.8715	27.699	29.6321	25.7617	27.6427	26.657	24.3957	34.132	28.2559	27.8202	27.1869	26.733
23	26.0923	2.66083	27.4757	29.3147	25.935	21.9168	26.0197	24.7767	31.5799	26.8148	20.4372	24.1	29.7408	27.8863	26.6998	24.4956	23.749	22.4089	22.8807	29.0193	28.6269	27.5943	28.3853	23.2821	27.0307	25.1649	28.4882	26.331	25.4477	23.44	22.5042	21.2477	21.3594	19.341	24.4731	24.3312	26.4159	26.5097	26.6538	28.0327	24.4602	26.3663	25.193	23.1979	32.8942	26.7849	26.5391	25.701	25.479
24	24.773	2.62718	26.2325	27.9944	24.5644	20.4621	24.6984	23.4399	30.0451	25.7772	19.2569	22.8789	28.7569	26.7786	25.4723	23.2009	22.5212	21.0541	21.6549	27.735	27.1469	26.3922	26.9096	22.085	25.4659	24.37	27.016	25.009	23.9277	22.1373	21.1562	20.2544	19.9419	17.8956	23.1096	23.2281	25.2298	25.1249	25.5559	26.4894	23.1912	25.1113	23.6801	22.019	31.5898	25.3066	25.2684	24.203	24.2907
25	23.4741	2.59042	24.9816	26.6636	23.2078	19.0533	23.3571	22.1545	28.4975	24.7198	18.1374	21.7224	27.752	25.7157	24.2355	21.9093	21.3023	19.7092	20.4624	26.4635	25.6679	25.1781	25.4535	20.9077	23.9083	23.4927	25.5774	23.7285	22.4875	20.7505	19.8612	19.3265	18.6249	16.5332	21.7524	22.1784	24.0265	23.7563	24.4124	25.0048	21.9598	23.9013	22.1311	20.857	30.22	23.8298	24.0192	22.7032	23.166
26	22.194	2.55123	23.7312	25.331	21.878	17.6975	22.0568	20.9348	26.9448	23.649	17.0801	20.62	26.7184	24.7012	22.9728	20.6321	20.1003	18.3916	19.3029	25.206	24.2083	23.9598	24.0352	19.7618	22.3686	21.7584	24.1774	22.4833	21.1337	19.3073	18.6291	18.4431	17.3864	15.2618	20.4311	21.2175	22.8326	22.4422	23.2421	23.5785	20.7716	22.7318	20.5617	19.7136	28.7932	22.3671	22.7998	21.2388	22.0891
27	20.9523	2.51065	22.4858	24.0046	20.5877	16.3975	20.8155	19.7894	25.3941	22.5736	16.0835	19.5556	25.6504	23.7312	21.6733	19.3788	18.925	17.1196	18.1779	23.9703	22.7823	22.7472	22.6664	18.657	20.8509	20.6288	22.8136	21.2685	19.8332	17.8451	17.4622	17.5881	16.2036	14.0572	19.1653	20.338	21.6727	21.2108	22.0723	22.2196	19.6331	21.5981	18.9978	18.5936	27.3228	20.9305	21.6131	19.8727	21.0573
28	19.748	2.47402	21.254	22.6945	19.3463	15.1507	19.6345	18.7113	23.8565	21.5037	15.1346	18.5477	24.548	22.796	20.3433	18.1581	17.783	15.9011	17.0939	22.7655	21.4033	21.5481	21.3536	17.5923	19.3553	19.5229	21.4887	20.0787	18.5685	16.4212	16.3485	16.7511	15.0531	12.9005	17.9678	19.5234	20.5655	20.076	20.9267	20.9314	18.5525	20.4974	17.4589	17.496	25.833	19.5324	20.455	18.6227	20.075
29	18.5867	2.44602	20.0402	21.413	18.1592	13.9513	18.515	17.6981	22.3502	20.4534	14.2236	17.6191	23.4259	21.9069	19.0053	16.9769	16.6891	14.7429	16.0487	21.5952	20.0813	20.3706	20.099	16.5626	17.883	18.4492	20.2087	18.911	17.3358	15.1503	15.2868	15.9293	13.9147	11.7782	16.8382	18.7633	19.5247	19.0455	19.8279	19.7131	17.5367	19.4269	15.9502	16.4301	24.3527	18.1968	19.3184	17.453	19.1451
30	17.4741	2.42984	18.8458	20.1727	17.0325	12.7978	17.4624	16.7522	20.8906	19.4344	13.3549	16.7678	22.3086	21.0916	17.7004	15.8488	15.6504	13.652	15.0461	20.4644	18.8244	19.2199	18.9028	15.5618	16.4442	17.4225	18.9774	17.7647	16.1412	14.0985	14.2748	15.1278	12.7844	10.6851	15.7666	18.0472	18.5558	18.1208	18.7975	18.5643	16.5889	18.3854	14.4795	15.411	22.91	16.9421	18.2047	16.3268	18.2669
31	16.4142	2.42838	17.6781	18.9838	15.9646	11.6878	16.484	15.8689	19.4938	18.4617	12.5361	15.9861	21.2177	20.3627	16.4674	14.7864	14.6683	12.6384	14.1009	19.3811	17.6427	18.0995	17.7639	14.5835	15.059	16.4593	17.7827	16.6365	14.9951	13.2095	13.3106	14.3471	11.667	9.61882	14.745	17.3657	17.6616	17.2876	17.8507	17.4784	15.7078	17.373	13.0607	14.4497	21.5317	15.7766	17.1204	15.2219	17.4487
32	15.4095	2.44219	16.5422	17.8575	14.9523	10.614	15.5886	15.0377	18.1704	17.5533	11.7757	15.2668	20.1754	19.7176	15.3203	13.8037	13.7437	11.7549	13.2305	18.3541	16.541	17.0118	16.6776	13.6262	13.7481	15.5693	16.6035	15.5228	13.9073	12.4063	12.3953	13.5778	10.5633	8.58185	13.7601	16.7054	16.8395	16.5179	16.9993	16.4433	14.8843	16.3939	11.6993	13.5617	20.2341	14.7007	16.0707	14.1261	16.6927
33	14.4597	2.47067	15.4417	16.8028	13.9873	9.57189	14.7807	14.2441	16.921	16.7238	11.0842	14.5967	19.1993	19.1476	14.2697	12.8985	12.8664	11.0416	12.4414	17.3883	15.5166	15.9608	15.6404	12.6918	12.529	14.7453	15.4213	14.4249	12.8886	11.6314	11.523	12.8089	9.46388	7.57748	12.8001	16.0557	16.0819	15.7856	16.2436	15.4476	14.113	15.4558	10.3965	12.755	19.0224	13.7019	15.0653	13.0315	15.9932
34	13.5615	2.51476	14.378	15.819	13.068	8.55867	14.0567	13.469	15.745	15.9807	10.4653	13.9643	18.2973	18.638	13.326	12.061	12.0147	10.457	11.73	16.481	14.5613	14.948	14.648	11.784	11.4087	13.9763	14.231	13.345	11.944	10.835	10.6797	12.036	8.35933	6.607	11.8607	15.4127	15.388	15.074	15.573	14.4893	13.3933	14.5667	9.151	12.025	17.9027	12.7567	14.1147	11.9273	15.3443
35	12.7103	2.57638	13.3593	14.9001	12.1943	7.56853	13.4073	12.6908	14.6413	15.3313	9.89905	13.3492	17.4719	18.1698	12.4866	11.2797	11.1722	9.93448	11.0914	15.6249	13.6671	13.9745	13.6894	10.9037	10.3863	13.2438	13.0288	12.2807	11.0695	9.98045	9.84495	11.2691	7.25138	5.66918	10.9426	14.7732	14.7576	14.3695	14.9796	13.5694	12.7248	13.7279	7.95825	11.3559	16.8731	11.8421	13.228	10.8013	14.742
36	11.8975	2.66168	12.3891	14.0308	11.3573	6.58666	12.8121	11.8731	13.6	14.7705	9.35618	12.7157	16.7297	17.7242	11.7362	10.5289	10.3276	9.43156	10.501	14.8078	12.8267	13.0408	12.75	10.0503	9.45659	12.5334	11.8086	11.2213	10.2353	9.06373	9.00228	10.5195	6.14233	4.75833	10.0502	14.1303	14.1792	13.6566	14.4542	12.6778	12.1024	12.9336	6.80999	10.7246	15.9209	10.9359	12.4056	9.64758	14.1787
37	11.1027	2.75999	11.4591	13.2034	10.5478	5.59591	12.2442	10.9927	12.5982	14.2855	8.81891	12.044	16.077	17.283	11.0531	9.783	9.47	8.92027	9.93145	14.0254	12.0386	12.1368	11.8144	9.22318	8.60836	11.8335	10.5976	10.1539	9.40727	8.07945	8.13891	9.78045	5.02891	3.86245	9.19018	13.4753	13.6359	12.9075	13.9785	11.7997	11.5141	12.1709	5.69445	10.096	15.02	10.0111	11.6433	8.46036	13.642
38	10.3077	2.87086	10.5598	12.4044	9.75267	4.58129	11.6782	10.0394	11.6042	13.852	8.26907	11.3376	15.516	16.8148	10.4068	9.02174	8.57211	8.38517	9.34806	13.2743	11.291	11.238	10.8613	8.42427	7.82527	11.1274	9.46552	9.05727	8.54115	7.02564	7.23943	9.04106	3.90564	2.95718	8.36002	12.7875	13.1087	12.0846	13.5252	10.9143	10.9413	11.4206	4.5913	9.42033	14.141	9.03417	10.933	7.2324	13.116
39	9.49413	3.00229	9.67467	11.6188	8.95645	3.53006	11.0894	9.00542	10.5838	13.4416	7.68709	10.5813	15.0109	16.2886	9.75626	8.21723	7.60722	7.81606	8.71294	12.558	10.5567	10.3237	9.85864	7.64939	7.0842	10.3929	8.43566	7.90367	7.59224	5.90891	6.27683	8.29152	2.77135	2.01676	7.54329	12.0335	12.5926	11.1581	13.0667	9.98474	10.3475	10.6568	3.47519	8.65011	13.271	7.96186	10.253	5.96244	12.5807
40	8.63479	3.14748	8.77636	10.8295	8.13609	2.43158	10.4557	7.89182	9.50718	13.0181	7.0563	9.74873	14.5223	15.68	9.05415	7.32948	6.54867	7.20682	7.99227	11.8665	9.79506	9.37391	8.77845	6.87339	6.35221	9.60294	7.45273	6.68206	6.52764	4.73018	5.24067	7.51155	1.62121	1.02664	6.71712	11.1846	12.0943	10.1058	12.5823	8.97321	9.68415	9.84203	2.32639	7.74333	12.3953	6.76558	9.57948	4.65064	12.01
41	7.70888	3.30317	7.82733	10.0214	7.26864	1.28531	9.76151	6.70458	8.35116	12.5343	6.35395	8.81901	14.0139	14.9704	8.25985	6.34314	5.37644	6.55419	7.16321	11.1851	8.96022	8.36985	7.59752	6.06964	5.60652	8.72496	6.4684	5.39378	5.32227	3.49073	4.13527	6.67685	0.455394	-0.0167273	5.84981	10.2095	11.6095	8.91136	12.0505	7.85203	8.91137	8.95739	1.1388	6.68222	11.4922	5.44035	8.88447	3.30571	11.3831
42	6.70512	3.46278	6.78476	9.1803	6.33821	0.106556	9.00432	5.454	7.1069	11.951	5.56595	7.78167	13.4528	14.1466	7.34238	5.25771	4.07811	5.85922	6.21948	10.5153	8.01065	7.30761	6.30855	5.21491	4.83285	7.72773	5.45226	4.05439	3.96421	2.19945	2.97931	5.76906	-0.719768	-1.10606	4.91249	9.07696	11.1156	7.57021	11.4489	6.60879	8.01117	7.98432	-0.0729596	5.47778	10.5422	4.00206	8.13911	1.95358	10.6848
43	5.62445	3.61741	5.60809	8.294	5.341	-1.06791	8.19212	4.14373	5.79421	11.2293	4.69452	6.64606	12.799	13.201	6.28527	4.08685	2.653	5.13155	5.17536	9.87109	6.93209	6.19645	4.92245	4.30061	4.03097	6.60091	4.38536	2.70173	2.46591	0.881364	1.80221	4.77891	-1.88652	-2.22145	3.8853	7.77209	10.5838	6.10191	10.757	5.24167	6.97664	6.90888	-1.28188	4.16067	9.52933	2.48152	7.31648	0.621636	9.89767
44	4.48691	3.76115	4.27158	7.35673	4.285	-2.17859	7.32745	2.79455	4.45718	10.3407	3.74332	5.43641	12.0186	12.1356	5.08259	2.86018	1.11533	4.39199	4.04309	9.2637	5.72707	5.0647	3.47288	3.33056	3.21272	5.34547	3.26957	1.3793	0.894212	-0.441727	0.630172	3.718	-3.01653	-3.33018	2.76939	6.983	9.98882	4.56373	9.95088	3.76418	5.82318	5.72294	-2.46625	2.77811	8.45033	0.922091	6.38865	-0.681121	9.01167
45	3.31114	3.87314	2.77133	6.37367	3.19033	-3.15511	6.40589	1.45	3.16211	9.27667	2.72633	4.20444	11.0897	10.9551	3.76933	1.61178	-0.498444	3.66522	2.84067	8.69433	4.43033	3.962	2.01533	2.34122	2.39244	3.98722	2.12533	0.116222	-0.683667	-1.753	-0.515	2.62633	-4.07822	-4.383	1.58456	5.32522	9.31033	3.05967	9.012	2.21756	4.59478	4.43444	-3.61078	1.38967	7.31633	-0.627889	5.33222	-1.95333	8.021
46	2.12323	3.94964	1.13582	5.35673	2.08682	-3.92991	5.42191	0.169636	1.97673	8.05073	1.67318	3.02864	10.006	9.662	2.43327	0.375091	-2.131	2.98	1.59091	8.14664	3.11309	2.93345	0.625091	1.39109	1.58573	2.57473	0.985091	-1.07155	-2.18409	-3.02973	-1.60518	1.57291	-5.04145	-5.32791	0.381909	2.96555	8.55527	1.72255	7.94455	0.674182	3.36127	3.07145	-4.70555	0.071	6.137	-2.11936	4.13836	-3.19691	6.923
47	0.998123	3.97863	-0.568	4.32955	1.01273	-4.45371	4.38248	-0.974121	0.960485	6.68131	0.635929	1.99094	8.77167	8.26378	1.18057	-0.813717	-3.70611	2.37003	0.325333	7.58742	1.87092	1.99403	-0.605727	0.548828	0.818566	1.17892	-0.108152	-2.16598	-3.50312	-4.24882	-2.59698	0.641242	-5.86618	-6.12509	-0.769303	1.22753	7.75414	0.673303	6.78541	-0.77304	2.21275	1.68661	-5.73899	-1.06633	4.91411	-3.49456	2.82576	-4.42311	5.71078
48	-0.0122089	3.94858	-2.23294	3.32982	0.00715152	-4.71339	3.32285	-1.90979	0.154677	5.19475	-0.322061	1.14728	7.43656	6.82489	0.106081	-1.90639	-5.13456	1.85928	-0.917121	6.98282	0.806495	1.12482	-1.59239	-0.134313	0.141616	-0.113626	-1.09042	-3.11351	-4.54706	-5.37136	-3.44947	-0.0946061	-6.323	-6.75448	-1.80944	-0.39404	6.94995	-0.0283939	5.59343	-2.02436	1.24292	0.382586	-6.67271	-1.94367	3.68344	-4.6729	1.44289	-5.61586	4.42322
49	-0.858949	3.86382	-3.73809	2.39164	-0.900091	-4.73921	2.31279	-2.58036	-0.425848	3.64242	-1.144	0.511273	6.055	5.42733	-0.736455	-2.83912	-6.29433	1.45027	-2.05891	6.32291	0.00887879	0.295455	-2.28345	-0.634939	-0.369303	-1.21385	-1.87876	-3.83224	-5.26982	-6.363	-4.1407	-0.603091	-6.63821	-7.216	-2.6847	-1.76564	6.18033	-0.413545	4.43585	-2.99233	0.519121	-0.727091	-7.42991	-2.50833	2.52367	-5.57285	0.0645758	-6.70006	3.12733
50	-1.51062	3.73561	-4.96948	1.53236	-1.69179	-4.5906	1.43016	-2.94479	-0.792212	2.11301	-1.79367	0.064	4.70167	4.15956	-1.34799	-3.542	-7.061	1.11346	-2.98952	5.62442	-0.471313	-0.491879	-2.67491	-0.971162	-0.642747	-2.05593	-2.39578	-4.2477	-5.67367	-7.198	-4.66121	-0.918424	-7.08974	-7.52745	-3.35708	-2.78531	5.46546	-0.583606	3.36756	-3.62949	0.0486061	-1.53498	-7.91979	-2.76433	1.53967	-6.13436	-1.20225	-7.56067	1.90533
51	-1.95057	3.56365	-5.84312	0.766152	-2.35015	-4.32797	0.736879	-2.98685	-0.982354	0.718667	-2.26692	-0.221101	3.45222	3.09011	-1.77895	-3.98152	-7.35822	0.784848	-3.61824	4.93464	-0.625838	-1.17858	-2.81452	-1.20175	-0.632747	-2.60324	-2.60735	-4.31343	-5.78688	-7.858	-5.01969	-1.11327	-7.03616	-7.70467	-3.82926	-3.41817	4.80049	-0.642212	2.41072	-3.93242	-0.226343	-1.97902	-8.05661	-2.77544	0.820778	-6.33425	-2.24619	-8.09388	0.825889
52	-2.20133	3.36915	-6.346	0.117636	-2.85609	-3.98791	0.256576	-2.74691	-1.036	-0.422818	-2.58045	-0.371939	2.366	2.25567	-2.08691	-4.16742	-7.2	0.415394	-3.92473	4.325	-0.488455	-1.66918	-2.78355	-1.38888	-0.365121	-2.88933	-2.57455	-4.06127	-5.691	-8.33345	-5.23848	-1.26136	-6.78264	-7.73509	-4.15458	-3.75124	4.167	-0.645091	1.55685	-3.97921	-0.389485	-2.07733	-7.82767	-2.625	0.376333	-6.24161	-2.96967	-8.24818	-0.0716667
53	-2.29719	3.17397	-6.53191	-0.387515	-3.19727	-3.57474	-0.0267374	-2.28318	-1.00657	-1.23359	-2.74801	-0.400455	1.47433	1.65633	-2.29531	-4.15441	-6.70311	0.0322727	-3.96948	3.87848	-0.110212	-1.86882	-2.65994	-1.55181	0.0791717	-2.9973	-2.40679	-3.60982	-5.47215	-8.61855	-5.32314	-1.38667	-6.38159	-7.57782	-4.37679	-3.91295	3.55302	-0.58797	0.797727	-3.86282	-0.491313	-1.91248	-7.31676	-2.38011	0.126333	-5.98623	-3.30449	-8.04668	-0.789
54	-2.25844	2.99366	-6.46191	-0.706121	-3.36497	-3.06748	-0.149808	-1.62039	-0.888162	-1.7288	-2.76296	-0.277384	0.797667	1.26278	-2.38089	-4.03948	-6.01822	-0.287	-3.86682	3.67182	0.455354	-1.70755	-2.48527	-1.65337	0.603	-2.9978	-2.1781	-3.08737	-5.16255	-8.70527	-5.24541	-1.44182	-5.87685	-7.18388	-4.4923	-3.97398	2.97087	-0.437788	0.152172	-3.63648	-0.527798	-1.58057	-6.61982	-2.05944	-0.0127778	-5.68648	-3.23593	-7.57726	-1.363
55	-2.08688	2.83505	-6.17573	-0.793455	-3.353	-2.43791	-0.138727	-0.774364	-0.649455	-1.97155	-2.60336	0.0497273	0.337	1.05	-2.28564	-3.90636	-5.257	-0.459545	-3.75173	3.75618	1.16873	-1.14918	-2.25227	-1.61418	1.13073	-2.92227	-1.91027	-2.59727	-4.73818	-8.58655	-4.96773	-1.33582	-5.28364	-6.50718	-4.47273	-3.951	2.46436	-0.152182	-0.328182	-3.31918	-0.445182	-1.145	-5.79991	-1.628	-0.066	-5.40991	-2.81255	-6.93882	-1.831
56	-1.76403	2.70267	-5.679	-0.615	-3.15033	-1.662	0.00311111	0.254	-0.252111	-2.03856	-2.23378	0.636333	0.075	1.02189	-1.93489	-3.76511	-4.46844	-0.425444	-3.67433	4.15333	2.023	-0.197	-1.92033	-1.33822	1.64056	-2.75167	-1.56911	-2.18456	-4.14733	-8.244	-4.45644	-0.982	-4.58944	-5.51567	-4.28533	-3.80867	2.10667	0.304	-0.575889	-2.903	-0.177	-0.632556	-4.87511	-1.01278	0.0214444	-5.16322	-2.12444	-6.193	-2.191
57	-1.25678	2.60989	-4.96109	-0.157758	-2.73821	-0.715859	0.300202	1.48606	0.352051	-1.94324	-1.6081	1.51489	-0.0247778	1.17967	-1.26067	-3.54613	-3.62156	-0.150182	-3.5973	4.8683	3.02563	1.0977	-1.43618	-0.754121	2.16315	-2.42858	-1.08462	-1.81857	-3.34276	-7.62173	-3.68184	-0.316545	-3.76195	-4.20067	-3.89547	-3.47927	1.98616	0.95597	-0.531929	-2.37121	0.329222	-0.0275859	-3.82431	-0.189889	0.328333	-4.90916	-1.26981	-5.35304	-2.40478
58	-0.531782	2.57523	-4.00882	0.572545	-2.09518	0.421091	0.809182	2.93455	1.1953	-1.63876	-0.693788	2.6937	0.0463333	1.56167	-0.212667	-3.13773	-2.63833	0.379545	-3.42318	5.89709	4.178	2.65636	-0.744909	0.170152	2.761	-1.88882	-0.379061	-1.41515	-2.29718	-6.70755	-2.64036	0.687091	-2.7643	-2.57236	-3.27173	-2.89548	2.17624	1.81855	-0.158121	-1.71382	1.09933	0.709545	-2.60655	0.857667	0.939667	-4.58212	-0.327758	-4.39521	-2.40133
59	0.434174	2.60756	-2.82555	1.55827	-1.20397	1.75186	1.58205	4.55903	2.29413	-1.0616	0.509848	4.15915	0.309667	2.211	1.20549	-2.43358	-1.45078	1.15943	-3.02282	7.22255	5.4779	4.39533	0.198939	1.42696	3.5026	-1.07672	0.606303	-0.872727	-0.998818	-5.48818	-1.36135	2.01767	-1.57824	-0.655121	-2.39136	-2.01389	2.7179	2.89485	0.559949	-0.922677	2.13022	1.62422	-1.18918	2.12633	1.90167	-4.10631	0.676303	-3.29354	-2.11844
60	1.64593	2.69775	-1.43009	2.77636	-0.0603333	3.26089	2.63063	6.31127	3.63982	-0.161737	1.9657	5.87843	0.794111	3.16322	2.93546	-1.3796	-0.0274444	2.17936	-2.28306	8.80473	6.933	6.24715	1.41397	2.97586	4.43719	0.0502525	1.89672	-0.109192	0.552485	-3.96564	0.112657	3.63521	-0.212485	1.503	-1.25556	-0.819071	3.6153	4.16867	1.61958	0.0185859	3.39747	2.7476	0.428828	3.59744	3.19667	-3.41746	1.75497	-2.03566	-1.52844
61	3.0892	2.82161	0.147455	4.20564	1.31527	4.92655	3.9457	8.15991	5.20233	1.07524	3.62918	7.80539	1.53367	4.419	4.91106	0.0215455	1.623	3.42233	-1.121	10.5861	8.52688	8.16627	2.88627	4.75227	5.57739	1.51403	3.47236	0.909848	2.32418	-2.15736	1.74412	5.48745	1.31573	3.84064	0.123818	0.674424	4.85252	5.60282	2.99379	1.12176	4.86748	4.08073	2.21685	5.25033	4.75067	-2.48133	2.94339	-0.624242	-0.635333
62	4.73141	2.95159	1.86906	5.8253	2.882	6.72904	5.49042	10.0907	6.91975	2.62913	5.44647	9.88755	2.55811	5.93944	7.05757	1.72317	3.47511	4.86089	0.435	12.5123	10.213	10.1335	4.57961	6.67445	6.90462	3.27241	5.27801	2.18816	4.28212	-0.0999091	3.49639	7.51676	2.97852	6.29282	1.72427	2.4244	6.37777	7.15985	4.62611	2.38221	6.50268	5.60182	4.13451	7.05456	6.473	-1.28825	4.27422	0.93003	0.54
63	6.53289	3.06656	3.69648	7.61258	4.596	8.64419	7.2123	12.0904	8.72951	4.45747	7.37468	12.0687	3.88122	7.66144	9.31656	3.66309	5.49156	6.46414	2.29703	14.5381	11.9547	12.1473	6.44658	8.67475	8.38701	5.25593	7.25154	3.71835	6.37394	2.15455	5.32661	9.66252	4.75124	8.80112	3.51409	4.3786	8.12292	8.80894	6.45027	3.7759	8.25595	7.27248	6.13906	8.967	8.289	0.158556	5.7683	2.61096	1.96511
64	8.45198	3.15751	5.605	9.54218	6.42091	10.6404	9.05936	14.1408	10.5835	6.46782	9.39209	14.2833	5.498	9.525	11.6445	5.74218	7.625	8.21	4.37618	16.6244	13.7394	14.2105	8.43991	10.7173	10.0017	7.40109	9.34755	5.48145	8.54027	4.54036	7.21545	11.8723	6.61518	11.3179	5.45282	6.48245	10.0201	10.5214	8.41355	5.26773	10.0708	9.03318	8.17827	10.949	10.141	1.83655	7.43291	4.39809	3.608
65	10.4521	3.22161	7.58273	11.5952	8.33215	12.6855	10.9914	16.2208	12.4464	8.60624	11.4785	16.4799	7.40311	11.4866	14.0074	7.90905	9.80933	10.0833	6.58779	18.7357	15.5535	16.3178	10.5146	12.7855	11.7256	9.65325	11.513	7.40745	10.7285	6.98591	9.16871	14.1028	8.56227	13.8058	7.50344	8.67005	12.0184	12.2705	10.4795	6.81519	11.8995	10.8435	10.2114	12.9683	11.9993	3.68161	9.26295	6.26217	5.45722
66	12.5028	3.26173	9.62867	13.7549	10.3252	14.7552	12.984	18.3101	14.3043	10.8289	13.6159	18.6329	9.52822	13.5014	16.3737	10.1163	11.9716	12.0621	8.86664	20.8537	17.3828	18.4522	12.6336	14.871	13.5502	11.976	13.7242	9.45648	12.8902	9.435	11.1896	16.3195	10.583	16.2376	9.63267	10.8935	14.0854	14.0351	12.6437	8.39548	13.727	12.6685	12.2209	15.0039	13.8662	5.64924	11.2385	8.18307	7.46389
67	14.5821	3.28214	11.739	15.998	12.398	16.837	15.0193	20.394	16.1527	13.0967	15.784	20.7267	11.8297	15.566	18.7083	12.3457	14.0637	14.114	11.173	22.961	19.2083	20.586	14.767	16.9683	15.464	14.3387	15.9727	11.624	14.984	11.873	13.2783	18.499	12.6623	18.601	11.806	13.116	16.1923	15.8	14.902	10.0057	15.5477	14.4737	14.1937	17.0487	15.7577	7.69467	13.3223	10.15	9.595
68	16.6704	3.28467	13.9053	18.2963	14.5505	18.9334	17.0787	22.4491	17.9906	15.3735	17.9497	22.7458	14.2634	17.6656	20.9696	14.597	16.0528	16.2006	13.4811	25.0248	21.0095	22.6815	16.883	19.0714	17.4393	16.7129	18.2483	13.8976	16.9976	14.3358	15.4279	20.6142	14.781	20.8965	13.9976	15.3137	18.3155	17.5589	17.2407	11.6606	17.3586	16.2484	16.1173	19.0907	17.6914	9.79013	15.4602	12.1503	11.811
69	18.7472	3.26961	16.0982	20.6088	16.7792	21.0264	19.1365	24.4528	19.8124	17.6293	20.0806	24.6901	16.7834	19.7661	23.1196	16.8512	17.9228	18.2842	15.7709	27.0198	22.7689	24.6996	18.9542	21.1646	19.4362	19.0834	20.5408	16.2241	18.9109	16.8271	17.6167	22.6583	16.916	23.1184	16.1861	17.4641	20.4346	19.3059	19.6268	13.3654	19.1601	17.9858	17.9795	21.1196	19.6692	11.9239	17.5975	14.1695	14.0727
70	20.7909	3.23726	18.282	22.8888	19.0607	23.0547	21.1677	26.3795	21.6074	19.8176	22.1633	26.5664	19.3437	21.829	25.1345	19.0843	19.6737	20.338	18.0292	28.9301	24.4691	26.6016	20.9557	23.2232	21.4169	21.4334	22.8414	18.5421	20.6889	19.2906	19.8126	24.6353	19.0386	25.2593	18.3488	19.5495	22.5305	21.0337	22.0073	15.1138	20.9529	19.6696	19.7765	23.1247	21.6703	14.0874	19.6954	16.1903	16.3347
71	22.7803	3.18949	20.427	25.0933	21.3414	24.9673	23.1536	28.1925	23.3623	21.9044	24.1864	28.3579	21.8974	23.8194	26.9969	21.2605	21.313	22.3412	20.2435	30.7442	26.0928	28.3594	22.8677	25.2221	23.3597	23.7304	25.1192	20.8251	22.3127	21.6837	21.9828	26.5357	21.1154	27.3134	20.4683	21.5601	24.5822	22.7323	24.3312	16.9008	22.7252	21.2972	21.5097	25.0857	23.6728	16.2686	21.7208	18.1908	18.5533
72	24.6981	3.12884	22.5052	27.1818	23.5713	26.7531	25.08	29.8748	25.067	23.887	26.0959	30.0316	24.3937	25.7134	28.6962	23.3457	22.8572	24.2675	22.4008	32.4544	27.6232	29.9634	24.6775	27.1403	25.2462	25.9507	27.3312	23.0665	23.7743	23.9823	24.0911	28.3379	23.116	29.2627	22.5158	23.4848	26.5607	24.3843	26.5586	18.7214	24.453	22.8752	23.1738	26.979	25.6543	18.4518	23.6442	20.1573	20.6944
73	26.5286	3.0573	24.4983	29.1176	25.7317	28.4066	26.929	31.4662	26.7119	25.7462	27.8352	31.5556	26.771	27.49	30.231	25.3155	24.319	26.0926	24.4837	34.0464	29.0549	31.4074	26.3848	28.9651	27.0443	28.0811	29.4552	25.2542	25.0756	26.1499	26.1133	30.0242	25.0208	31.0865	24.4606	25.3099	28.4365	25.9728	28.649	20.5635	26.1118	24.3897	24.7585	28.792	27.583	20.6159	25.4462	22.0755	22.733
74	28.2565	2.97667	26.3908	30.8799	27.771	29.9262	28.6797	32.9833	28.2868	27.4733	29.4076	32.9154	28.9439	29.1149	31.6099	27.1522	25.7084	27.8025	26.4721	35.5032	30.396	32.6955	27.999	30.6823	28.7212	30.1078	31.473	27.373	26.2217	28.1485	28.0349	31.5725	26.8333	32.7734	26.3025	27.0316	30.1872	27.4884	30.57	22.4059	27.6843	25.8316	26.2572	30.5047	29.4203	22.7347	27.1275	23.9318	24.6448
75	29.8713	2.88776	28.168	32.4569	29.609	31.3159	30.3166	34.3904	29.7784	29.0654	30.8454	34.109	30.9041	30.5973	32.8277	28.8484	27.0453	29.3837	28.356	36.8102	31.6634	33.8447	29.5319	32.2765	30.2585	32.0086	33.3629	29.411	27.2195	29.9517	29.8228	32.974	28.5595	34.3238	28.0415	28.6529	31.7925	28.9158	32.3029	24.2221	29.1664	27.2079	27.6678	32.1104	31.1523	24.7838	28.6892	25.7167	26.4279
76	31.364	2.79097	29.8181	33.8415	31.2243	32.5732	31.8369	35.6511	31.1685	30.5041	32.1525	35.1408	32.651	31.9327	33.8769	30.4073	28.3413	30.8166	30.1312	37.9688	32.8635	34.8737	30.9924	33.7422	31.6477	33.7631	35.0982	31.349	28.0827	31.5505	31.4325	34.2343	30.1715	35.7408	29.6802	30.1592	33.2332	30.2385	33.8432	25.9905	30.5565	28.5287	28.9889	33.599	32.7653	26.7334	30.1261	27.4208	28.073
77	32.7247	2.68266	31.3311	35.0364	32.6358	33.6861	33.2392	36.8184	32.4425	31.7825	33.3138	36.0318	34.1819	33.1204	34.7565	31.8338	29.6	32.0975	31.7865	38.9889	33.9857	35.7971	32.3828	35.0791	32.8915	35.3537	36.6674	33.1701	28.8402	32.9481	32.8647	35.3597	31.6446	37.0198	31.2204	31.5376	34.5036	31.4549	35.219	27.6811	31.8548	29.8033	30.224	34.9641	34.2562	28.561	31.4355	29.0343	29.5717
78	33.9716	2.58416	32.722	36.0513	33.8763	34.6441	34.5223	37.9537	33.5906	32.9017	34.3298	36.792	35.4958	34.1766	35.4837	33.1279	30.8222	33.2393	33.316	39.884	35.0189	36.6277	33.7003	36.2837	33.9939	36.7706	38.0537	34.8546	29.51	34.157	34.1214	36.36	32.9754	38.1643	32.6819	32.7872	35.6131	32.567	36.445	29.2659	33.057	31.0332	31.3648	36.208	35.6223	30.253	32.6254	30.547	30.9217
79	35.093	2.48413	34.0292	36.9045	34.9706	35.4434	35.6856	39.0393	34.6071	33.8803	35.2138	37.4201	36.598	35.121	36.0883	34.3076	31.996	34.255	34.717	40.6667	35.9465	37.3748	34.9332	37.3531	34.9686	38.0154	39.2365	36.387	30.1284	35.1806	35.2092	37.2421	34.1624	39.1774	34.0757	33.9152	36.5828	33.5755	37.5303	30.7391	34.1599	32.2023	32.3918	37.334	36.8437	31.8016	33.7061	31.949	32.131
80	36.0895	2.38594	35.2542	37.6202	35.9314	36.0844	36.7279	40.0268	35.4896	34.7269	35.9757	37.9331	37.4971	35.9686	36.6015	35.3781	33.1003	35.1455	35.99	41.3458	36.7568	38.0457	36.0645	38.2901	35.8198	39.0876	40.206	37.7584	30.7412	36.0561	36.1367	38.0021	35.1991	40.0573	35.3714	34.9286	37.424	34.4817	38.4913	32.0978	35.1645	33.2938	33.2946	38.345	37.9008	33.21	34.6805	33.2323	33.214
81	36.9624	2.29514	36.352	38.2203	36.774	36.5704	37.6468	40.887	36.2308	35.45	36.6208	38.3669	38.2064	36.7241	37.0437	36.334	34.1126	35.9058	37.1287	41.9306	37.4465	38.6532	37.0765	39.1012	36.5389	39.9785	40.969	38.9588	31.3681	36.8001	36.915	38.6393	36.0755	40.8032	36.5339	35.8342	38.1437	35.285	39.3373	33.3277	36.0673	34.2993	34.0764	39.2512	38.7874	34.4832	35.5456	34.3859	34.1822
82	37.7094	2.22173	37.2823	38.7203	37.5151	36.918	38.4375	41.611	36.841	36.0512	37.1515	38.7335	38.741	37.389	37.426	37.1795	35.01	36.5339	38.146	42.4359	38.0205	39.2118	37.9574	39.7982	37.1208	40.7127	41.5454	39.9815	32.0078	37.4114	37.5537	39.187	36.805	41.433	37.5438	36.6346	38.7501	35.9843	40.0739	34.4138	36.8617	35.2087	34.7536	40.073	39.507	35.6277	36.2965	35.3924	35.046
83	38.3544	2.15582	38.0301	39.1324	38.1651	37.1458	39.095	42.2058	37.336	36.5338	37.5761	39.0274	39.1009	37.9613	37.756	37.9255	35.7744	37.0301	39.046	42.8784	38.4893	39.7379	38.7006	40.3877	37.5701	41.2994	41.9651	40.8254	32.6475	37.8873	38.0653	39.6752	37.4019	41.9751	38.3987	37.3336	39.2453	36.588	40.7118	35.3505	37.5404	36.0123	35.34	40.8253	40.0598	36.6461	36.9307	36.2427	35.8028
84	38.8906	2.1077	38.5937	39.4603	38.7307	37.2757	39.6178	42.6932	37.7283	36.9101	37.9333	39.2449	39.3149	38.4647	38.0393	38.5755	36.4176	37.4008	39.8296	43.2745	38.8706	40.2459	39.2987	40.874	37.8996	41.734	42.2621	41.4967	33.2704	38.2287	38.4664	40.0971	37.8813	42.4372	39.1072	37.9346	39.6307	37.107	41.2749	36.1383	38.0984	36.7167	35.8393	41.5176	40.4756	37.5297	37.4463	36.9381	36.4626
85	39.3285	2.07436	38.9921	39.7122	39.2202	37.3322	40.0078	43.1185	38.0295	37.1992	38.2468	39.3892	39.3963	38.915	38.2787	39.1263	36.944	37.6614	40.4932	43.6396	39.1868	40.7449	39.7484	41.2659	38.1326	42.0205	42.4701	42.0154	33.8636	38.4421	38.7708	40.4438	38.2661	42.8204	39.6861	38.4443	39.9149	37.5586	41.7852	36.7857	38.5376	37.3359	36.2609	42.15	40.776	38.2707	37.8471	37.4888	37.0243
86	39.6823	2.05615	39.2592	39.9066	39.6448	37.333	40.2725	43.5325	38.2505	37.4242	38.5078	39.4661	39.3643	39.3181	38.4745	39.572	37.3613	37.8324	41.0373	43.9866	39.4597	41.2398	40.0586	41.5756	38.3017	42.1818	42.6191	42.4097	34.4184	38.5399	38.9824	40.7105	38.5816	43.1277	40.1597	38.8771	40.1111	37.9558	42.2565	37.3047	38.8604	37.8842	36.6215	42.7271	40.986	38.8694	38.146	37.9068	37.4921
87	39.966	2.05459	39.4298	40.0585	40.0217	37.2886	40.4234	43.9708	38.4014	37.6081	38.714	39.4863	39.2454	39.6792	38.6271	39.9223	37.6874	37.9367	41.467	44.324	39.7123	41.7309	40.2466	41.8193	38.433	42.2398	42.73	42.7133	34.9297	38.5527	39.1047	40.895	38.8466	43.3646	40.5471	39.247	40.2375	38.3009	42.7089	37.7116	39.0651	38.3782	36.9337	43.2499	41.1327	39.3425	38.3523	38.2016	37.871
88	40.1955	2.06907	39.5401	40.1827	40.3776	37.2012	40.4848	44.4573	38.4931	37.7693	38.8782	39.4649	39.0723	40.0123	38.7431	40.1859	37.9423	37.9946	41.8009	44.6582	39.971	42.2114	40.3354	42.017	38.5409	42.2226	42.8193	42.9526	35.3901	38.522	39.1477	41.0065	39.0691	43.5392	40.8711	39.5639	40.3153	38.5905	43.1564	38.0151	39.1474	38.82	37.2058	43.711	41.238	39.7157	38.4798	38.3995	38.173
89	40.3861	2.098	39.6233	40.3003	40.738	37.0664	40.4716	45.005	38.5292	37.9203	39.0172	39.4252	38.8698	40.3332	38.8199	40.3753	38.1466	38.0147	42.073	44.9933	40.2612	42.6717	40.3537	42.188	38.6466	42.1582	42.9009	43.1498	35.7887	38.493	39.135	41.065	39.2492	43.6603	41.1347	39.845	40.3653	38.8163	43.5977	38.2234	39.116	39.204	37.4449	44.0924	41.3189	40.0232	38.539	38.5398	38.4186
90	40.5506	2.13942	39.7043	40.4266	41.116	36.8712	40.4002	45.617	38.5162	38.0717	39.1404	39.3784	38.6547	40.6539	38.8539	40.5074	38.3148	37.9928	42.2998	45.3285	40.5909	43.0989	40.3293	42.3497	38.7599	42.0748	42.9771	43.3202	36.1182	38.5027	39.0946	41.0806	39.385	43.7309	41.3314	40.1061	40.4058	38.9637	44.0291	38.3528	38.9986	39.5212	37.6654	44.3764	41.39	40.2931	38.5504	38.6707	38.6241
91	40.698	2.19072	39.7995	40.5653	41.509	36.6019	40.2934	46.2769	38.4689	38.2351	39.2597	39.3327	38.435	40.976	38.8625	40.6061	38.451	37.9235	42.4906	45.6561	40.9574	43.4785	40.2863	42.5218	38.8764	41.9995	43.0495	43.4799	36.3797	38.5695	39.0437	41.067	39.4701	43.7521	41.4555	40.3609	40.4435	39.0156	44.4351	38.42	38.8262	39.7697	37.8718	44.543	41.462	40.5355	38.5393	38.8406	38.798
92	40.8352	2.24839	39.9143	40.7157	41.9042	36.2783	40.1801	46.9538	38.3935	38.4263	39.3913	39.3023	38.2186	41.2914	38.875	40.6979	38.5607	37.8104	42.6557	45.9685	41.3482	43.7939	40.2369	42.7114	38.9821	41.9515	43.12	43.6456	36.5878	38.7009	38.9775	41.0411	39.5002	43.7335	41.5081	40.6181	40.4685	38.9697	44.7885	38.4489	38.6341	39.9561	38.0614	44.5876	41.5458	40.7482	38.5345	39.0824	38.9339
93	40.9681	2.30899	40.0476	40.8814	42.2735	35.9444	40.0791	47.6082	38.2999	38.6593	39.5329	39.2937	38.0188	41.5897	38.9153	40.7988	38.6564	37.662	42.8099	46.2592	41.7522	44.0381	40.1872	42.9169	39.0691	41.9446	43.2048	43.8237	36.7618	38.8947	38.8945	41.0142	39.4778	43.6876	41.5034	40.8723	40.464	38.8451	45.0798	38.4658	38.4593	40.0837	38.2451	44.5553	41.6467	40.9241	38.5678	39.4007	39.0379
94	41.1033	2.36854	40.2065	41.0687	42.5705	35.6467	39.9997	48.209	38.2112	38.9363	39.6521	39.3094	37.8483	41.846	38.9996	40.9082	38.7517	37.4811	42.964	46.5193	42.1612	44.2225	40.1369	43.1441	39.1584	42	43.3332	44.0199	36.9238	39.1467	38.8017	40.997	39.4082	43.6304	41.4639	41.1163	40.4238	38.6733	45.3165	38.5012	38.3378	40.1746	38.4455	44.4933	41.7673	41.0704	38.6732	39.773	39.1173
95	41.2469	2.42431	40.4065	41.2803	42.7371	35.4144	39.9523	48.7372	38.1489	39.2483	39.7323	39.3482	37.7206	42.04	39.1428	41.0217	38.8579	37.2758	43.0724	46.7447	42.5655	44.3675	40.0822	43.3996	39.2846	42.1466	43.5351	44.2453	37.0982	39.4495	38.7101	40.9937	39.3048	43.5742	41.4052	41.3476	40.3522	38.4873	45.5121	38.5864	38.3032	40.2551	38.6815	44.4589	41.9189	41.2113	38.8716	40.1668	39.1807
96	41.4091	2.47877	40.6589	41.5195	42.7211	35.2591	39.941	49.1784	38.1137	39.5799	39.7889	39.4066	37.6417	42.1833	39.35	41.1326	38.9646	37.0606	43.5402	46.9448	42.9478	44.497	40.0292	43.6793	39.4801	42.4007	43.8318	44.5076	37.3168	39.7895	38.633	40.991	39.199	43.5203	41.3446	41.566	40.2604	38.3204	45.6822	38.7471	38.3757	40.3506	38.9614	44.5139	42.1133	41.3672	39.1598	40.5547	39.2423
97	41.597	2.52907	40.9589	41.8051	42.5142	35.2094	39.9686	49.5441	38.1046	39.9237	39.844	39.4836	37.6103	42.3207	39.6141	41.2287	39.0603	36.8662	43.9632	47.148	43.2878	44.6384	40.013	43.9818	39.7788	42.7731	44.2363	44.8052	37.6009	40.1565	38.5946	40.9663	39.1306	43.4667	41.3314	41.7755	40.1741	38.2071	45.8575	39.0138	38.5567	40.4755	39.2932	44.695	42.3593	41.5448	39.5172	40.9065	39.3423
98	41.8357	2.57545	41.3099	42.1715	42.1915	35.3128	40.0576	49.8868	38.1687	40.2987	39.9275	39.5892	37.6426	42.539	39.9274	41.2922	39.1673	36.7594	44.511	47.3811	43.5857	44.8145	40.09	44.3173	40.1984	43.286	44.7532	45.1414	37.9528	40.5462	38.6351	40.9083	39.1202	43.4225	41.4428	41.9997	40.1395	38.1856	46.095	39.4222	38.8362	40.6427	39.6938	45.0168	42.6677	41.7528	39.9207	41.2032	39.5431
99	42.1563	2.61599	41.7399	42.6424	41.9189	35.609	40.268	50.2738	38.3963	40.733	40.087	39.7604	37.8032	42.9303	40.2943	41.3101	39.326	36.8288	45.2263	47.6462	43.857	45.0403	40.3132	44.7165	40.72	43.9606	45.3671	45.534	38.3625	40.9647	38.7865	40.8324	39.1751	43.4084	41.7379	42.2767	40.2158	38.2958	46.4446	39.989	39.2055	40.8674	40.1889	45.4846	43.0637	42.0139	40.3634	41.4761	39.8993
100	42.5706	2.64933	42.281	43.194	41.849	36.092	40.647	50.724	38.851	41.218	40.368	40.058	38.196	43.511	40.728	41.301	39.558	37.131	46.129	47.907	44.122	45.314	40.691	45.199	41.288	44.79	46.023	45.995	38.799	41.406	39.037	40.771	39.285	43.45	42.215	42.615	40.437	38.561	46.903	40.679	39.654	41.154	40.781	46.089	43.58	42.353	40.86	41.785	40.417
[truncated: 58 more columns]

## Sheet: Rotation LKneeFlex A1ComfM
all values Right	mean	std	steps
1	16.9195	4.2716	23.096	16.572	15.308	14.92	20.473	19.537	16.08	17.438	17.773	17.073	18.17	16.956	16.234	12.96	16.701	26.411	16.637	16.848	21.388	18.668	21.464	16.331	15.845	13.422	10.664	15.137	12.971	12.172	11.523	19.155	7.398	10.93	9.465	13.936	16.834	17.423	20.503	18.673	16.108	18.189	16.625	14.595	17.113	24.157	35.142	11.982	13.94
2	18.4659	4.42004	25.0132	18.5247	16.8318	16.173	22.9808	21.1116	16.5687	18.7075	19.0553	18.9498	19.3704	18.3457	18.1529	14.1389	18.5573	28.6407	17.7453	18.4428	23.3622	20.751	23.3973	17.9175	17.539	14.3913	12.0852	17.3309	14.5125	13.6882	12.8447	20.9036	8.37236	12.6146	10.9806	15.3857	18.6028	19.4164	22.7502	19.9353	17.8165	19.6384	18.2105	16.4447	18.5058	25.632	36.9669	13.0435	15.4099
3	20.3121	4.57051	27.1285	20.8115	18.6784	17.692	25.6108	22.98	20.6839	20.2633	20.6535	21.1077	20.8894	20.1279	20.3982	15.5217	20.7249	31.0767	19.0755	20.4639	25.6597	23.2189	25.527	19.6995	19.4095	15.5844	13.7915	19.683	16.4254	15.4729	14.4241	22.8678	9.52952	14.5178	12.8391	17.1543	20.6751	21.7207	25.2623	21.5745	19.7931	21.3477	20.1721	18.6133	20.2062	27.3827	38.8673	14.3675	17.1779
4	22.4092	4.72654	29.4306	23.4202	20.8418	19.486	28.3233	25.1476	23.3957	22.1188	22.5863	23.5387	22.7233	22.2707	22.9708	17.092	23.1435	33.6821	20.6192	22.8914	28.2238	26.0522	27.8565	21.7041	21.4497	17.0323	15.8313	22.106	18.6707	17.554	16.3446	25.0626	10.8862	16.6617	15.0919	19.2591	23.0415	24.2943	27.9711	23.5905	22.0159	23.3108	22.4734	21.1116	22.2357	29.4432	40.8906	15.9634	19.206
5	24.7692	4.87671	31.9211	26.3275	23.3013	21.564	31.0949	27.6017	26.3236	24.2814	24.8622	26.2418	24.8528	24.7382	25.8719	18.8446	25.7627	36.4203	22.3916	25.6868	30.9914	29.2244	30.3899	23.9637	23.6659	18.7763	18.2493	24.5275	21.2075	19.961	18.6556	27.4931	12.4575	19.0706	17.7751	21.693	25.6834	27.0825	30.8052	25.9758	24.4559	25.5185	25.0634	23.9353	24.6034	31.8377	43.0779	17.8426	21.456
6	27.3857	5.01471	34.6203	29.5001	26.0269	23.931	33.9168	30.3189	29.4374	26.7482	27.4884	29.2155	27.2556	27.5119	29.1025	20.7998	28.5475	39.2588	24.419	28.802	33.9137	32.6978	33.1312	26.5023	26.0765	20.8549	21.0721	26.9221	24.0124	22.7101	21.3604	30.155	14.2593	21.7611	20.8949	24.4411	28.5711	30.0327	33.7044	28.7242	27.0808	27.9575	27.8854	27.073	27.2873	34.5707	45.4495	20.0265	23.8932
7	30.248	5.13376	37.556	32.8965	28.9905	26.584	36.7915	33.2774	32.7235	29.5038	30.4726	32.4504	29.9223	30.5774	32.6513	22.9953	31.4783	42.1699	26.7377	32.1854	36.9581	36.4129	36.0861	29.3192	28.6999	23.2958	24.3038	29.3085	27.0544	25.7998	24.4441	33.0259	16.3234	24.7408	24.4275	27.494	31.6658	33.0979	36.6312	31.8292	29.8603	30.6077	30.8875	30.5064	30.2344	37.6062	47.9908	22.5418	26.4877
8	33.336	5.22424	40.7191	36.4729	32.167	29.514	39.7277	36.4557	36.1875	32.5233	33.8004	35.9268	32.8552	33.9028	36.4837	25.4772	34.5345	45.1217	29.3876	35.7747	40.0986	40.28	39.2442	32.3879	31.5469	26.1085	27.9183	31.7319	30.2922	29.2054	27.8735	36.0662	18.6833	27.9985	28.3243	30.8393	34.926	36.2338	39.5689	35.2558	32.7735	33.4461	34.0284	34.1874	33.381	40.8601	50.6489	25.403	29.2226
9	36.611	5.27325	44.052	40.172	35.5208	32.685	42.718	39.8206	39.8329	35.7635	37.4097	39.6192	36.0542	37.4248	40.5274	28.303	37.6793	48.0763	32.3984	39.485	43.2996	44.1874	42.562	35.6644	34.6109	29.2816	31.8502	34.2323	33.7	32.8768	31.5852	39.2331	21.3707	31.5004	32.5188	34.4404	38.3003	39.3971	42.5021	38.9179	35.8094	36.4474	37.271	38.0303	36.6653	44.2274	53.3438	28.5888	32.0979
10	40.012	5.27044	47.4765	43.9165	38.9948	36.024	45.735	43.3122	43.6335	39.1595	41.1994	43.463	39.4903	41.0533	44.6734	31.5126	40.8634	50.9928	35.7337	43.2152	46.5225	48.0212	45.965	39.0804	37.854	32.7709	35.9972	36.8188	37.2205	36.7384	35.4969	42.4728	24.4094	35.1872	36.9162	38.223	41.7241	42.5457	45.4075	42.6927	38.9488	39.5835	40.5673	41.9304	39.9963	47.6138	55.9923	32.0435	35.111
11	43.4635	5.21296	50.9167	47.6244	42.5074	39.434	48.7476	46.8491	47.4992	42.6293	45.0571	47.35	43.0946	44.6903	48.8079	35.0753	44.0432	53.8297	39.2827	46.8692	49.7233	51.6942	49.3728	42.5458	41.2071	36.4849	40.2376	39.4861	40.8081	40.6862	39.5119	45.7207	27.7977	38.9882	41.3912	42.0835	45.1355	45.6402	48.2595	46.4515	42.1602	42.7863	43.8586	45.7895	43.3027	50.9462	58.5255	35.6361	38.241
12	46.8891	5.10242	54.3008	51.2257	45.9713	42.831	51.7193	50.3491	51.3407	46.0921	48.8817	51.1681	46.7564	48.245	52.83	38.9304	47.183	56.54	42.937	50.3733	52.845	55.1468	52.702	45.966	44.5898	40.296	44.4552	42.2208	44.4061	44.6007	43.5293	48.9048	31.488	42.8303	45.8123	45.9114	48.4724	48.6448	51.0266	50.0803	45.4046	45.9787	47.0778	49.5173	46.5183	54.155	60.882	39.2623	41.4374
13	50.2136	4.94107	57.5495	54.6594	49.3077	46.134	54.5975	53.7286	55.0565	49.4726	52.5807	54.8126	50.3524	51.6311	56.6358	42.9679	50.2267	59.0527	46.5896	53.6716	55.8232	58.3337	55.8645	49.2633	47.9175	44.0579	48.5438	44.9874	47.9497	48.3689	47.4523	51.9648	35.374	46.6325	50.0689	49.6029	51.661	51.5149	53.6818	53.4871	48.6287	49.0802	50.1803	53.0185	49.5925	57.1569	62.9841	42.8487	44.654
14	53.3634	4.73291	60.5815	57.8641	52.4444	49.266	57.3105	56.8896	58.5332	52.6979	56.0641	58.1992	53.7834	54.7725	60.1576	47.0637	53.1202	61.3204	50.1436	56.7177	58.5994	61.2128	58.7757	52.373	51.1175	47.6577	52.394	47.7127	51.3755	51.898	51.1789	54.8537	39.3165	50.3135	54.0725	53.053	54.6054	54.1876	56.1782	56.5989	51.7634	52.0228	53.1195	56.1921	52.4891	59.9078	64.7961	46.3387	47.8262
15	56.27	4.48266	63.3253	60.7814	55.3149	52.162	59.7828	59.7517	61.6693	55.6995	59.2495	61.2601	56.9599	57.6114	63.3281	51.0979	55.7962	63.2845	53.5076	59.4699	61.1235	63.7423	61.3622	55.2335	54.1151	51.0177	55.9272	50.3231	54.6141	55.1186	54.6281	57.5336	43.1738	53.7982	57.7456	56.1787	57.2272	56.609	58.4597	59.3535	54.7351	54.7561	55.8397	58.9721	55.1749	62.3645	66.2819	49.6797	50.884
16	58.8729	4.19674	65.7062	63.3573	57.8596	54.775	61.949	62.25	64.3859	58.4203	62.0678	63.9415	59.7995	60.0764	66.0888	54.9534	58.1922	64.9024	56.6031	61.897	63.3495	65.8796	63.5633	57.7832	56.8404	54.0846	59.0874	52.786	57.5694	57.9855	57.7348	59.9685	46.82	57.0195	60.9998	58.9245	59.476	58.7413	60.4732	61.7034	57.4585	57.2355	58.2851	61.3279	57.591	64.4893	67.4135	52.8113	53.7567
17	61.1215	3.88596	67.6924	65.5454	60.0293	57.066	63.763	64.3262	66.6248	60.8151	64.4684	66.1655	62.2334	62.1364	68.3955	58.4872	60.2606	66.1445	59.3262	63.9815	65.2404	67.5908	65.3378	59.9713	59.2285	56.8134	61.8206	55.0614	60.1902	60.4622	60.4433	62.1224	50.1489	59.9166	63.8022	61.2527	61.3136	60.5517	62.1738	63.6076	59.8847	59.4194	60.4092	63.2332	59.7095	66.2505	68.1789	55.6707	56.3761
18	62.9755	3.56556	69.2557	67.2958	61.784	59.004	65.1868	65.9405	68.3272	62.8437	66.4068	67.9206	64.2079	63.766	70.2157	61.6215	61.9695	66.9824	61.6322	65.7145	66.7723	68.8502	66.6617	61.7524	61.2313	59.1708	64.0791	57.0878	62.4259	62.4858	62.7179	63.9616	53.0734	62.4408	66.1198	63.1411	62.7157	62.0142	63.5268	65.0275	61.97	61.2546	62.1742	64.6728	61.4934	67.63	68.5733	58.1859	58.693
19	64.4069	3.25515	70.3645	68.5815	63.0947	60.565	66.1937	67.0729	69.4735	64.4762	67.867	69.1959	65.684	64.9523	71.5315	64.2977	63.2979	67.3967	63.4828	67.091	67.9318	69.6508	67.5258	63.0968	62.8004	61.1296	65.8384	58.805	64.2342	64.0121	64.5422	65.4601	55.5277	64.559	67.93	64.5848	63.6743	63.1145	64.5135	65.9525	63.6857	62.7077	63.5494	65.646	62.9077	68.6175	68.5928	60.3095	60.671
20	65.4001	2.97743	70.9954	69.3974	63.9475	61.727	66.758	67.7203	70.0875	65.6954	68.8684	69.9841	66.6342	65.6916	72.3377	66.4749	64.235	67.3884	64.851	68.1073	68.7084	69.9971	67.9297	64.0033	63.8987	62.6631	67.0959	60.1647	65.5723	65.0415	65.9055	66.5942	57.4682	66.2502	69.2238	65.5881	64.1864	63.8457	65.1253	66.3956	65.0138	63.7734	64.5175	66.1646	63.9241	69.2058	68.2375	62.0305	62.2428
21	65.9488	2.75407	71.154	69.7376	64.3391	62.478	66.8583	67.8881	70.1744	66.4875	69.4243	70.2867	67.037	65.9915	72.6375	68.1295	64.7745	66.9654	65.7255	68.7608	69.0972	69.8981	67.8823	64.4696	64.516	63.7535	67.848	61.1351	66.413	65.5646	66.8041	67.3449	58.8724	67.5033	70.0053	66.1608	64.2519	64.2021	65.3504	66.3695	65.9422	64.4326	65.0668	66.2403	64.5142	69.3891	67.5137	63.3336	63.415
22	66.052	2.60434	70.8589	69.608	64.2802	62.829	66.4916	67.5852	69.7466	66.8324	69.5402	70.1147	66.8765	65.8634	72.4444	69.2499	64.9135	66.1354	66.1111	69.0517	69.0957	69.3647	67.4027	64.5074	64.6297	64.3889	68.0939	61.6976	66.744	65.5835	67.2375	67.7111	59.737	68.3121	70.2837	66.3172	63.8782	64.1809	65.173	65.8915	66.4655	64.6765	65.1776	65.883	64.6636	69.1667	66.4345	64.2078	64.169
23	65.7225	2.54021	70.1203	69.0197	63.788	62.79	65.6623	66.827	68.8193	66.7441	69.2233	69.4836	66.2076	65.3219	71.78	69.8364	64.655	64.899	66.0252	68.983	68.7253	68.4383	66.5167	64.141	64.2664	64.565	67.843	61.8434	66.5202	65.121	67.2118	67.7034	60.0757	68.681	70.0711	66.0679	63.0789	63.7822	64.6241	64.984	66.5803	64.5043	64.883	65.1037	64.3339	68.549	65.014	64.6457	64.4963
24	64.9701	2.5599	68.945	67.9856	62.8833	62.358	64.3826	65.6356	67.4059	66.2301	68.4789	68.4108	65.0452	64.381	70.6296	69.8934	63.9778	63.2268	65.4892	68.5572	67.9968	67.1418	65.2514	63.3937	63.4304	64.2348	67.1133	61.5685	65.7922	64.2006	66.739	67.3344	59.9107	68.6349	69.3879	65.4197	61.8729	63.0052	63.7105	63.6677	66.283	63.9195	64.1949	63.9156	63.5611	67.5205	63.2456	64.6468	64.3969
25	63.8106	2.65522	67.3525	66.5141	61.5836	61.539	62.6697	64.0374	65.5231	65.3015	67.3094	66.8951	63.408	63.0504	69.0489	69.4086	62.9225	61.1434	64.4985	67.7757	66.9247	65.4971	63.6297	62.281	62.1372	63.4295	65.9257	60.8738	64.5981	62.843	65.8328	66.6153	59.2667	68.2007	68.2583	64.38	60.2752	61.8485	62.4405	61.9628	65.571	62.9271	63.1273	62.3353	62.3706	66.1275	61.1829	64.2186	63.8773
26	62.2589	2.81279	65.3755	64.6026	59.9094	60.348	60.5413	62.0536	63.1838	63.9734	65.7307	64.999	61.3198	61.3422	67.0539	68.4526	61.5	58.6373	63.1089	66.6435	65.5244	63.5277	61.6732	60.8157	60.405	62.1687	64.292	59.7495	62.9662	61.0683	64.4956	65.5545	58.1643	67.3873	66.702	62.9003	58.2988	60.2809	60.8279	59.8878	64.442	61.5241	61.6979	60.3665	60.7853	64.3845	58.8497	63.359	62.941
27	60.3262	3.01681	63.0512	62.2288	57.8802	58.8	58.0213	59.7015	60.3908	62.2608	63.7672	62.7405	58.8009	59.2749	64.6663	67.0496	59.7284	55.7238	61.3409	65.1663	63.8054	61.2558	59.4006	59.0096	58.2488	60.4855	62.2229	58.1894	60.9213	58.8924	62.7261	64.1601	56.6312	66.1968	64.7395	60.8915	55.9621	58.2596	58.8916	57.4593	62.8953	59.7052	59.9274	58.0104	58.8319	62.3045	56.2686	62.0518	61.587
28	58.0345	3.25265	60.4082	59.3967	55.5315	56.909	55.1426	57.0274	57.1966	60.1774	61.4432	60.1382	55.8701	56.8738	61.9181	65.2229	57.6276	52.4369	59.2178	63.3487	61.7785	58.6994	56.821	56.8697	55.6959	58.4187	59.7671	56.2283	58.4953	56.3364	60.5598	62.4406	54.7092	64.6339	62.3955	58.4025	53.3035	55.8335	56.6465	54.6914	60.9372	57.5102	57.8355	55.3115	56.532	59.8952	53.4604	60.3448	59.816
29	55.4008	3.50944	57.4581	56.1565	52.8808	54.689	51.9358	54.0524	53.6231	57.7356	58.7784	57.2115	52.5486	54.1616	58.8521	62.9955	55.2184	48.8107	56.7641	61.1985	59.4563	55.8764	53.9385	54.4049	52.7836	56.0007	56.9498	53.8797	55.7276	53.4291	58.0161	60.404	52.4271	62.7066	59.6984	55.5051	50.3413	53.0547	54.1023	51.5997	58.5762	54.9533	55.4434	52.3004	53.9085	57.1646	50.4413	58.2575	57.5999
30	52.446	3.77647	54.2026	52.5647	49.944	52.157	48.4317	50.798	49.7018	54.9493	55.7868	53.9842	48.8639	51.1464	55.5147	60.3933	52.519	44.8841	54.0049	58.7227	56.8567	52.8032	50.7819	51.6271	49.5505	53.2499	53.7966	51.1595	52.6485	50.2064	55.1176	58.0553	49.8116	60.4183	56.6617	52.2516	47.1019	49.9722	51.2686	48.2067	55.8131	52.0531	52.773	49.0091	50.9671	54.1282	47.2247	55.8076	54.9879
31	49.1951	4.04226	50.6715	48.6704	46.7388	49.329	44.6667	47.2841	45.4724	51.8354	52.4845	50.4771	44.8461	47.865	51.9525	57.4344	49.5495	40.7005	50.9651	55.9269	54.0016	49.5034	47.406	48.5569	46.0344	50.1805	50.3342	48.0891	49.3476	46.7101	51.8892	55.4036	46.8947	57.7748	53.318	48.6822	43.6197	46.633	48.1546	44.5436	52.686	48.8345	49.8369	45.484	47.7596	50.8067	43.8276	53.015	51.9883
32	45.678	4.29367	46.9037	44.5252	43.2933	46.228	40.6955	43.5345	40.986	48.4156	48.8919	46.6975	40.5364	44.3625	48.2143	54.1227	46.3357	36.3134	47.6555	52.8147	50.9128	46.0109	43.8491	45.2325	42.291	46.8101	46.5949	44.6944	45.9022	42.9857	48.3604	52.4717	43.7096	54.7846	49.6997	44.84	39.9369	43.088	44.7731	40.6562	49.2346	45.3315	46.6504	41.7849	44.3265	47.2288	40.2756	49.9011	48.6172
33	41.9354	4.51665	42.9358	40.1805	39.6389	42.878	36.5932	39.5817	36.311	44.7218	45.0425	42.6727	36.0161	40.6845	44.345	50.4881	42.9101	31.8059	44.1104	49.397	47.614	42.368	40.1462	41.701	38.4125	43.1606	42.6212	41.0125	42.3473	39.0878	44.5697	49.3034	40.3063	51.4671	45.8474	40.7737	36.0986	39.3922	41.1765	36.6073	45.4886	41.5867	43.258	37.9733	40.7082	43.4312	36.5989	46.4925	44.9083
34	38.0196	4.69426	38.8193	35.706	35.8133	39.316	32.45	35.4743	31.536	40.7997	40.984	38.4527	31.3717	36.8813	40.391	46.5733	39.312	27.285	40.374	45.694	44.1333	38.624	36.349	38.029	34.4927	39.262	38.4707	37.1	38.7117	35.081	40.5707	45.937	36.7453	47.853	41.8127	36.547	32.1673	35.6093	37.425	32.47	41.489	37.65	39.708	34.1137	36.951	39.464	32.831	42.825	40.9097
35	33.9954	4.8055	34.6229	31.2012	31.8715	35.593	28.3606	31.2838	26.7898	36.7121	36.7671	34.1038	26.7087	33.0105	36.3986	42.416	35.5848	22.8875	36.4941	41.7333	40.5064	34.8373	32.5249	34.2994	30.6282	35.1563	34.211	33.0433	35.0466	31.0442	36.431	42.3894	33.0956	43.9763	37.6614	32.2473	28.2354	31.8086	33.5976	28.3531	37.2969	33.5773	36.0604	30.2787	33.1137	35.3945	29.0197	38.9404	36.685
36	29.947	4.83574	30.4269	26.7795	27.8911	31.788	24.4013	27.1047	22.2139	32.54	32.4832	29.7133	22.1263	29.1355	32.4368	38.0702	31.8023	18.7336	32.534	37.5909	36.7799	31.0785	28.7566	30.608	26.9148	30.9417	29.9201	28.9488	31.4087	27.0746	32.2315	38.6908	29.436	39.8998	33.4717	27.9848	24.401	28.0618	29.784	24.3713	32.9961	29.472	32.3835	26.5384	29.2681	31.3185	25.2399	34.9373	32.317
37	25.9658	4.77637	26.3268	22.5507	23.9705	28.017	20.6356	23.0429	17.9324	28.3773	28.2354	25.3867	17.712	25.3285	28.5903	33.6031	28.0326	14.9476	28.5705	33.3564	33.0129	27.4215	25.1322	27.0422	23.4257	26.7139	25.6889	24.9335	27.8678	23.2697	28.0603	34.8986	25.8576	35.6937	29.3381	23.8818	20.7642	24.4463	26.0819	20.6308	28.6891	25.4386	28.7546	22.9625	25.4974	27.325	21.5878	30.9048	27.912
38	22.1512	4.62505	22.4276	18.6253	20.2127	24.42	17.1054	19.2007	14.0576	24.3188	24.1319	21.2362	13.5384	21.6726	24.9579	29.1044	24.3501	11.6436	24.6763	29.1327	29.2718	23.9394	21.7481	23.6821	20.202	22.5899	21.6298	21.1076	24.4846	19.7288	24.0098	31.0874	22.4604	31.4461	25.3686	20.0605	17.4388	21.0466	22.5887	17.2481	24.4873	21.5815	25.2598	19.623	21.8701	23.5123	18.2005	26.9378	23.6138
39	18.6087	4.38557	18.832	15.1124	16.7299	21.136	13.8272	15.7088	10.6876	20.4654	20.2763	17.3791	9.68131	18.2556	21.6409	24.6883	20.8356	8.91809	20.9243	25.02	25.6347	20.71	18.6941	20.6103	17.2665	18.6895	17.8888	17.6052	21.3007	16.5368	20.2117	27.3398	19.3448	27.263	21.6743	16.6809	14.5839	17.9698	19.3886	14.3283	20.5042	17.9992	21.9807	16.6217	18.4469	19.9792	15.2402	23.144	19.5664
40	15.4422	4.07098	15.6398	12.1082	13.6428	18.285	10.8409	12.6744	7.90445	16.9283	16.7774	13.9862	6.26273	15.1663	18.7282	20.5084	17.5716	6.83064	17.4363	21.1338	22.1919	17.8196	16.0448	17.9178	14.6515	15.125	14.5749	14.5255	18.3571	13.7625	16.7816	23.743	16.6039	23.2674	18.3652	13.8576	12.2957	15.2715	16.5598	11.9619	16.8559	14.7877	18.9875	14.0134	15.2798	16.8275	12.856	19.6324	15.9053
41	12.7524	3.69898	12.9445	9.70103	11.0705	15.971	8.25133	10.2096	5.77064	13.8369	13.7512	11.1406	3.47011	12.4995	16.2974	16.6809	14.6434	5.39782	14.3072	17.6114	19.0412	15.3546	13.851	15.6848	12.4037	12.0032	11.792	11.9609	15.6969	11.4689	13.8248	20.3986	14.3279	19.5905	15.5489	11.6816	10.6449	13.0199	14.1853	10.2321	13.6609	12.0449	16.3584	11.8435	12.4199	14.1643	11.1396	16.5011	12.734
42	10.6289	3.29845	10.8228	7.97536	9.11507	14.283	6.17839	8.40791	4.3083	11.3244	11.3038	8.91388	1.47416	10.3385	14.4134	13.3337	12.1354	4.59527	11.6519	14.5812	16.2695	13.3937	12.1453	13.9734	10.5694	9.42936	9.63776	9.97589	13.3789	9.71633	11.4076	17.4227	12.5978	16.3567	13.3161	10.1997	9.67138	11.2728	12.3168	9.18976	11.0245	9.865	14.1593	10.1664	9.94438	12.0825	10.0982	13.8529	10.1268
43	9.13317	2.91342	9.33064	6.98318	7.84694	13.258	4.70409	7.32188	3.51964	9.47736	9.50782	7.34688	0.324697	8.74952	13.113	10.5839	10.1316	4.37245	9.58094	12.1353	13.9415	11.9838	10.949	12.8322	9.21212	7.50882	8.194	8.6137	11.4642	8.55255	9.56042	14.9218	11.4688	13.6675	11.7264	9.41691	9.37527	10.0555	10.9565	8.83291	9.02594	8.38227	12.417	9.03664	7.96942	10.6435	9.67218	11.8407	8.15233
44	8.30039	2.59948	8.53622	6.72015	7.3004	12.857	3.85439	6.94071	3.32267	8.34396	8.38312	6.43682	0.0161313	7.79986	12.4008	8.52576	8.71345	4.70155	8.827	10.3338	12.1394	11.1676	10.2683	12.2766	8.42774	6.33045	7.51294	7.89546	10.0255	7.993	8.30022	12.9714	10.9669	11.5967	10.8176	9.30997	9.71332	9.37102	10.1228	9.10897	7.75354	7.61961	11.1899	8.48001	6.67105	9.88173	9.77127	10.5134	6.87289
45	8.10482	2.40272	8.44578	7.114	7.47067	12.972	3.633	7.18433	3.76267	7.91511	7.89067	6.139	0.478778	7.48122	12.25	7.21167	7.936	5.604	7.72256	9.20467	10.9429	10.9616	10.0997	12.2853	8.27756	5.932	7.59567	7.79289	9.08744	8.01467	7.62522	11.6092	11.0849	10.1863	10.5423	9.85222	10.6157	9.20467	9.82622	9.94533	7.22756	7.56233	10.5233	8.47333	6.13656	9.796	10.339	9.88133	6.32711
[truncated: 156 more rows]
[truncated: 58 more columns]

## Sheet: Rotation LAnkleFlex A1ComfM
all values Right	mean	std	steps
[truncated: 201 more rows]
[truncated: 58 more columns]

[truncated: 35 more sheets: Rotation RHipAbAd A1ComfM, Rotation RHipRot A1ComfM, Rotation RAnklePron A1ComfM, Rotation LHipAbAd A1ComfM, Rotation LHipRot A1ComfM, Rotation LAnklePron A1ComfM, Rotation PelvicTil A1ComfM, Rotation PelvicObl A1ComfM, Rotation PelvicRot A1ComfM, LProgression A1ComfM, RProgression A1ComfM, Rotation TrunkTilt A1ComfM, Rotation TrunkFlex A1ComfM, Rotation TrunkRot A1ComfM, Moment RHipFlex A1ComfM, Moment RHipAbAd A1ComfM, Moment RHipRot A1ComfM, Moment RKneeFlex A1ComfM, Moment RKneeAbAd A1ComfM, Moment RKneeRot A1ComfM …]
