# Supplementary material for: Lower limb muscle fatigue after uphill walking in children with unilateral spastic cerebral palsy
Source: PLoS One. 2022 Dec 6;17(12):e0278657. doi: 10.1371/journal.pone.0278657 (PMC9725134; doi:10.1371/journal.pone.0278657)
Supplement: S2 File — (ZIP) [file pone.0278657.s004.zip › Kinematics-individual files-part2/F12A1_FacoM.xlsx]

## Sheet: gait A1FaCoMc
Calculated gait parameters	mean	std	VC	max	min
Walking.Speed [m/s]	1.15	0	0	1.15	1.15
Cadans [1/m]	111.69	5.9	3.17	133.33	93.75
L.Stride.Time [s]	1.08	0.04	0.03	1.17	0.98	1.05	1.08	1.05	1.09	1.07	1.03	1.03	1.07	1.04	1.03	1.06	1.1	1.06	1.06	1.06	1.01	0.99	1.03	1.06	1.08	1.08	1.08	1.08	1.09	1.1	1.15	1.1	1.1	1.12	1.1	1.08	1.14	1.12	1.09	1.13	1.12	1.14	1.15	1.07	1.08	1.11	1.04	1.01	1.04
L.Step.Time [s]	0.52	0.02	0.04	0.58	0.45	0.5	0.51	0.5	0.52	0.52	0.5	0.48	0.51	0.52	0.52	0.51	0.51	0.51	0.51	0.51	0.52	0.46	0.49	0.51	0.51	0.54	0.53	0.52	0.52	0.53	0.53	0.55	0.52	0.55	0.54	0.53	0.54	0.53	0.52	0.5	0.57	0.53	0.58	0.58	0.49	0.52	0.54	0.52	0.5
L.Stance.Time [s]	0.65	0.03	0.04	0.74	0.58	0.62	0.66	0.6	0.64	0.63	0.63	0.61	0.64	0.6	0.61	0.64	0.68	0.63	0.67	0.63	0.6	0.58	0.62	0.63	0.66	0.67	0.66	0.65	0.67	0.67	0.73	0.66	0.66	0.68	0.66	0.64	0.71	0.7	0.68	0.68	0.68	0.7	0.69	0.65	0.64	0.67	0.63	0.61	0.64
L.Swing.Time [s]	0.42	0.02	0.04	0.46	0.38	0.43	0.42	0.45	0.45	0.44	0.4	0.42	0.43	0.44	0.42	0.42	0.42	0.43	0.39	0.43	0.41	0.41	0.41	0.43	0.42	0.41	0.42	0.43	0.42	0.43	0.42	0.44	0.44	0.44	0.44	0.44	0.43	0.42	0.41	0.45	0.44	0.44	0.46	0.42	0.44	0.44	0.41	0.4	0.4
L.Stance.Swing [1]	0.65	0.03	0.05	0.75	0.58	0.694	0.636	0.75	0.703	0.698	0.635	0.689	0.672	0.733	0.689	0.656	0.618	0.683	0.582	0.683	0.683	0.707	0.661	0.683	0.636	0.612	0.636	0.662	0.627	0.642	0.575	0.667	0.667	0.647	0.667	0.688	0.606	0.6	0.603	0.662	0.647	0.629	0.667	0.646	0.688	0.657	0.651	0.656	0.625
L.Bipedal [s]	0.1	0.02	0.18	0.16	0.06	0.09	0.12	0.07	0.07	0.1	0.12	0.08	0.09	0.08	0.08	0.1	0.11	0.09	0.11	0.12	0.11	0.07	0.07	0.1	0.09	0.09	0.1	0.09	0.1	0.11	0.13	0.1	0.1	0.1	0.1	0.1	0.14	0.14	0.13	0.08	0.11	0.09	0.1	0.12	0.08	0.11	0.09	0.07	0.1
L.Stride.Length [m]	1.24	0.05	0.04	1.35	1.03	1.257	1.303	1.345	1.297	1.338	1.159	1.199	1.214	1.235	1.179	1.235	1.265	1.254	1.032	1.178	1.275	1.224	1.197	1.206	1.207	1.223	1.231	1.278	1.257	1.279	1.307	1.287	1.27	1.292	1.31	1.248	1.27	1.267	1.301	1.306	1.286	1.281	1.259	1.228	1.291	1.304	1.128	1.124	1.211
L.Step.Length [m]	0.6	0.04	0.06	0.69	0.48	0.499	0.577	0.603	0.644	0.626	0.636	0.544	0.588	0.578	0.588	0.563	0.604	0.629	0.595	0.481	0.592	0.595	0.594	0.596	0.597	0.624	0.611	0.624	0.632	0.609	0.631	0.675	0.579	0.629	0.627	0.631	0.6	0.612	0.59	0.67	0.678	0.595	0.643	0.621	0.585	0.586	0.615	0.553	0.526
L.Step.Width [m]	0.12	0.04	0.35	0.23	0.03	0.095	0.148	0.159	0.148	0.068	0.2	0.034	0.086	0.15	0.084	0.172	0.109	0.165	0.08	0.027	0.163	0.198	0.045	0.127	0.159	0.113	0.142	0.11	0.107	0.116	0.123	0.132	0.111	0.125	0.104	0.111	0.081	0.129	0.164	0.098	0.126	0.105	0.027	0.057	0.142	0.079	0.086	0.108	0.182
L.foot.clear [cm]	2	0.41	0.21	3.28	0.86	2.195	2.031	1.662	1.601	2.626	2.517	1.707	1.763	1.417	2.043	1.735	1.909	1.719	1.753	3.237	2.043	2.269	1.9	2.218	2.193	1.948	1.821	2.092	2.165	1.811	2.305	1.923	1.965	1.912	2.086	1.745	1.76	2.184	2.647	1.832	1.945	1.877	1.798	2.029	1.689	1.565	2.168	2.483	2.609
R.Stride.Time [s]	1.08	0.04	0.03	1.18	0.96	1.04	1.09	1.03	1.09	1.09	1.05	1	1.06	1.04	1.04	1.06	1.1	1.06	1.06	1.05	1.07	0.96	1.01	1.06	1.05	1.09	1.09	1.08	1.08	1.1	1.13	1.13	1.07	1.13	1.11	1.07	1.15	1.13	1.11	1.06	1.16	1.09	1.15	1.16	1.05	1.09	1.06	1.03	1.03
R.Step.Time [s]	0.56	0.02	0.04	0.64	0.5	0.54	0.58	0.53	0.57	0.57	0.55	0.52	0.55	0.52	0.52	0.55	0.59	0.55	0.55	0.54	0.55	0.5	0.52	0.55	0.54	0.55	0.56	0.56	0.56	0.57	0.6	0.58	0.55	0.58	0.57	0.54	0.61	0.6	0.59	0.56	0.59	0.56	0.57	0.58	0.56	0.57	0.52	0.51	0.53
R.Stance.Time [s]	0.62	0.03	0.05	0.71	0.53	0.59	0.63	0.57	0.59	0.62	0.62	0.56	0.6	0.6	0.6	0.61	0.62	0.6	0.62	0.63	0.63	0.53	0.56	0.61	0.6	0.63	0.63	0.61	0.62	0.64	0.66	0.65	0.62	0.65	0.64	0.63	0.68	0.67	0.65	0.58	0.68	0.62	0.68	0.7	0.57	0.63	0.63	0.59	0.6
R.Swing.Time [s]	0.46	0.02	0.03	0.52	0.42	0.45	0.46	0.46	0.5	0.47	0.43	0.44	0.46	0.44	0.44	0.45	0.48	0.46	0.44	0.42	0.44	0.43	0.45	0.45	0.45	0.46	0.46	0.47	0.46	0.46	0.47	0.48	0.45	0.48	0.47	0.44	0.47	0.46	0.46	0.48	0.48	0.47	0.47	0.46	0.48	0.46	0.43	0.44	0.43
R.Stance.Swing [1]	0.74	0.04	0.06	0.87	0.66	0.763	0.73	0.807	0.847	0.758	0.694	0.786	0.767	0.733	0.733	0.738	0.774	0.767	0.71	0.667	0.698	0.811	0.804	0.738	0.75	0.73	0.73	0.77	0.742	0.719	0.712	0.738	0.726	0.738	0.734	0.698	0.691	0.687	0.708	0.828	0.706	0.758	0.691	0.657	0.842	0.73	0.683	0.746	0.717
R.Bipedal [s]	0.1	0.02	0.18	0.14	0.05	0.08	0.08	0.07	0.07	0.06	0.08	0.09	0.09	0.08	0.09	0.09	0.09	0.08	0.12	0.09	0.05	0.08	0.1	0.08	0.12	0.12	0.1	0.09	0.11	0.1	0.13	0.08	0.11	0.1	0.09	0.1	0.1	0.1	0.09	0.12	0.09	0.14	0.12	0.07	0.08	0.1	0.11	0.1	0.11
R.Stride.Length [m]	1.24	0.05	0.04	1.38	1.07	1.179	1.277	1.305	1.314	1.328	1.252	1.155	1.224	1.225	1.204	1.193	1.24	1.289	1.146	1.067	1.272	1.224	1.196	1.205	1.18	1.237	1.217	1.271	1.279	1.257	1.263	1.383	1.22	1.294	1.307	1.278	1.259	1.289	1.221	1.298	1.368	1.233	1.281	1.263	1.29	1.274	1.191	1.151	1.107
R.Step.Length [m]	0.64	0.03	0.05	0.74	0.55	0.68	0.7	0.702	0.671	0.702	0.616	0.611	0.636	0.647	0.616	0.63	0.635	0.66	0.551	0.586	0.68	0.629	0.602	0.609	0.582	0.613	0.606	0.646	0.648	0.648	0.631	0.708	0.641	0.665	0.68	0.648	0.659	0.678	0.632	0.628	0.691	0.638	0.638	0.642	0.705	0.688	0.575	0.598	0.581
R.Step.Width [m]	0.15	0.04	0.29	0.27	0.05	0.141	0.089	0.128	0.213	0.188	0.238	0.072	0.058	0.126	0.178	0.109	0.122	0.265	0.213	0.157	0.135	0.164	0.08	0.125	0.124	0.26	0.114	0.203	0.116	0.117	0.187	0.2	0.144	0.136	0.15	0.138	0.145	0.152	0.114	0.179	0.208	0.146	0.152	0.148	0.116	0.111	0.128	0.147	0.118
R.foot.clear [cm]	2.83	0.56	0.2	4.83	1.6	2.939	2.802	4.201	2.832	3.934	3.093	2.401	3.244	2.776	2.603	3.111	3.656	2.876	3.009	3.671	1.929	3.016	2.703	2.695	3.919	3.259	3.603	3.723	3.418	3.017	4.489	2.719	3.241	2.705	2.429	3.321	2.084	3.034	3.262	3.059	3.221	2.665	2.465	2.072	2.629	2.915	1.848	2.076	2.877
Asym.step.time [%]	7.27	4.11	0.57	26.55	1.74	7.692	12.844	5.825	9.174	9.174	9.524	8	7.547	0	0	7.547	14.545	7.547	7.547	5.714	5.607	8.333	5.941	7.547	5.714	1.835	5.505	7.407	7.407	7.273	12.389	5.31	5.607	5.31	5.405	1.869	12.174	12.389	12.613	11.321	3.448	5.505	1.739	0	13.333	9.174	3.774	1.942	5.825
Asym.step.length [%]	7.73	6.07	0.79	30.8	0.01	30.796	19.314	15.096	4.142	11.358	3.348	11.64	7.909	11.207	4.545	11.251	4.995	4.701	7.618	19.797	13.906	5.591	1.248	2.239	2.504	1.885	0.712	3.425	2.486	6.139	0.01	4.667	10.056	5.557	8.022	2.672	9.336	10.238	6.886	6.367	1.883	6.869	0.839	3.37	18.49	16.045	6.696	7.873	10.029
Mox file gait parameters	mean	std
L.Stride.Time	1.07721	0.0365704
L.Stance.Time	0.704268	0.0277416
L.Swing.Time	0.372945	0.0171262
L.Stance.Swing	0.653763	0.0116783
L.Step.Length	0.60885	0.0337865
L.Step.Width	0.131276	0.0490728
R.Stride.Time	1.07758	0.0355476
R.Stance.Time	0.676914	0.0289803
R.Swing.Time	0.400664	0.0165212
R.Stance.Swing	0.62806	0.0126678
R.Step.Length	0.633984	0.0314527
R.Step.Width	0.131148	0.0468545
	mean	std	VC	max	min
step lateral CoM displacement {m}	0.0283405	0.0126349	0.445825	0.0909921	0.00660297	0.0283137	0.023669	0.0304451	0.0199364	0.0202895	0.0266871	0.0146778	0.0230613	0.0588994	0.0909921	0.0496172	0.0264323	0.0165229	0.0172194	0.0370675	0.0170187	0.0280841	0.0280221	0.0320502	0.0131125	0.0424567	0.0492294	0.0193366	0.0370693	0.0354559	0.0311524	0.0506254	0.032336	0.0376901	0.0364279	0.0217054	0.0330814	0.034329	0.0400417	0.0179108	0.0161211	0.0169918	0.0295369	0.0133245	0.0324905	0.0632841	0.0323826	0.0275649	0.0291325
step vertical CoM displacement {m}	0.0449825	0.00696367	0.154808	0.0723741	0.0268214	0.0378868	0.0389027	0.0467304	0.0415375	0.0535259	0.0529374	0.0535384	0.0594392	0.045718	0.048454	0.0524819	0.0723741	0.0419789	0.0415954	0.0430857	0.0468803	0.0379269	0.0395656	0.0464225	0.0453153	0.0367867	0.0490227	0.0432647	0.0533977	0.0451713	0.047116	0.0466057	0.0407611	0.0408215	0.0268214	0.0440873	0.0481926	0.0509342	0.0534613	0.040614	0.0464005	0.0344618	0.0446587	0.0404253	0.0399341	0.045425	0.0431454	0.0397915	0.0481115
step forward CoM displacement {m}	0.0433202	0.0165095	0.381104	0.100845	0.0159698	0.0298319	0.0451414	0.0319572	0.0276968	0.0776634	0.0363742	0.0778663	0.0395825	0.025481	0.0403658	0.0422574	0.0563266	0.0242594	0.0536626	0.0333387	0.0640563	0.0568116	0.0350498	0.0353581	0.0392908	0.0241659	0.0633602	0.0399034	0.08205	0.0370766	0.0304189	0.0314666	0.0770647	0.0720407	0.100845	0.0262741	0.0443375	0.0774022	0.0212121	0.0492828	0.0390509	0.0222502	0.0321266	0.0239822	0.0667143	0.0207305	0.0590874	0.0242221	0.0565565
stance lateral CoM displacement {m}	0.0331017	0.0153303	0.463128	0.100531	0.00662029	0.0343961	0.023669	0.0361735	0.0199364	0.0231096	0.0337641	0.0156721	0.0273727	0.0715041	0.100531	0.0496172	0.0264323	0.0165229	0.025521	0.0376491	0.0170187	0.0357808	0.0411975	0.0320502	0.0131125	0.0581408	0.0492294	0.0202362	0.0530493	0.0354559	0.0440637	0.0576471	0.0433872	0.0491091	0.0417953	0.035133	0.0330814	0.0430425	0.0400417	0.0180084	0.0186548	0.0248026	0.0302446	0.0204193	0.0588606	0.0632841	0.0323826	0.035305	0.0410834
stance vertical CoM displacement {m}	0.0478737	0.00750655	0.156799	0.0723741	0.0303401	0.0378868	0.0436567	0.0505426	0.0443387	0.0579882	0.0543136	0.0535384	0.0594392	0.0472425	0.048454	0.071899	0.0723741	0.0436335	0.0415954	0.0473399	0.0468803	0.0429231	0.0425325	0.0471729	0.0453153	0.0429749	0.0490227	0.048557	0.0533977	0.0468796	0.047116	0.0466057	0.0407611	0.0408215	0.0303401	0.0604576	0.0481926	0.0530221	0.0534613	0.0452532	0.0464005	0.0422562	0.0446587	0.048093	0.0410021	0.0471888	0.0431454	0.0467381	0.0481115
stance forward CoM displacement {m}	0.0491893	0.0167518	0.340557	0.100845	0.0232205	0.0298319	0.0451414	0.0323088	0.056037	0.0924383	0.0624936	0.089998	0.0395825	0.0486282	0.0526955	0.0884196	0.0685683	0.0242594	0.0536626	0.0357737	0.0640563	0.0711794	0.0418862	0.0402787	0.0392908	0.031292	0.0633602	0.0479495	0.08205	0.0504997	0.0391074	0.0437215	0.0770647	0.0834935	0.100845	0.050801	0.0606243	0.0896858	0.0468639	0.059641	0.0390509	0.0290061	0.0321266	0.0239822	0.0667143	0.0234796	0.0590874	0.0266387	0.0565565
[truncated: 208 more columns]

## Sheet: MoS A1FaCoMc
	mean	std	step:1	step:2
MoS_ML_L	0.068	0.02	0.0407896	0.0788882	0.110855	0.0898847	0.106755	0.0789132	0.0439659	0.0707624	0.0987023	0.065841	0.0537083	0.104273	0.0875011	0.0713886	0.0497126	0.0635515	0.0572425	0.0411705	0.0578653	0.0962902	0.0304843	0.102755	0.0609041	0.0759353	0.0809002	0.0813929	0.086517	0.041626	0.0613079	0.0532111	0.0698609	0.054927	0.055886	0.0678298	0.087577	0.0828607	0.044407	0.0804208	0.0766519	0.0759701	0.0428419	0.0807644	0.0675718	0.097207	0.0832753	0.0624381	0.079578
MoS_ML_R	0.082	0.025	0.0767367	0.083574	0.116681	0.114739	0.0263377	0.0961711	0.0628594	0.0915401	0.0893023	0.0713677	0.120099	0.0865898	0.117159	0.0583887	0.0286099	0.0946438	0.12706	0.0681551	0.0902996	0.0988649	0.0786056	0.0856212	0.0829847	0.0620553	0.0830972	0.0760137	0.0929447	0.0769348	0.0822715	0.0746039	0.0741441	0.0517187	0.0643759	0.09807	0.0773956	0.0680818	0.0895374	0.029473	0.0227861	0.078739	0.0482024	0.0594845	0.0899914	0.116335	0.128018	0.0792298	0.0588427
MoS_ML	0.075	0.023	0.0767367	0.0407896	0.083574	0.0788882	0.116681	0.110855	0.114739	0.0898847	0.0263377	0.106755	0.0961711	0.0789132	0.0628594	0.0439659	0.0915401	0.0707624	0.0893023	0.0987023	0.0713677	0.065841	0.120099	0.0537083	0.0865898	0.104273	0.117159	0.0875011	0.0583887	0.0713886	0.0286099	0.0497126	0.0946438	0.0635515	0.12706	0.0572425	0.0681551	0.0411705	0.0902996	0.0578653	0.0988649	0.0962902	0.0786056	0.0304843	0.0856212	0.102755	0.0829847	0.0609041	0.0620553
MoS_BF_L	-0.149	0.023	-0.180734	-0.152091	-0.194087	-0.161142	-0.150096	-0.151087	-0.159674	-0.131089	-0.200173	-0.157543	-0.160778	-0.136739	-0.138794	-0.130478	-0.12757	-0.206221	-0.186536	-0.173772	-0.133666	-0.134022	-0.144757	-0.120693	-0.137856	-0.143667	-0.129268	-0.0955612	-0.158889	-0.144203	-0.132819	-0.124639	-0.150429	-0.116959	-0.0996764	-0.141162	-0.143098	-0.134981	-0.143781	-0.146409	-0.134586	-0.174229	-0.146107	-0.157208	-0.200192	-0.170374	-0.198655	-0.157545	-0.15519
MoS_BF_R	-0.148	0.022	-0.166031	-0.147571	-0.184544	-0.18761	-0.169392	-0.154609	-0.178358	-0.141633	-0.128263	-0.184975	-0.131622	-0.173773	-0.17626	-0.15309	-0.133791	-0.143021	-0.220346	-0.187096	-0.152609	-0.164051	-0.139889	-0.139535	-0.151062	-0.14577	-0.133133	-0.144022	-0.130364	-0.140781	-0.114594	-0.148386	-0.154416	-0.133864	-0.127293	-0.147766	-0.182971	-0.133171	-0.151992	-0.113507	-0.117432	-0.179073	-0.123202	-0.148603	-0.152588	-0.150693	-0.167583	-0.166973	-0.178948
MoS_BF	-0.149	0.022	-0.166031	-0.180734	-0.147571	-0.152091	-0.184544	-0.194087	-0.18761	-0.161142	-0.169392	-0.150096	-0.154609	-0.151087	-0.178358	-0.159674	-0.141633	-0.131089	-0.128263	-0.200173	-0.184975	-0.157543	-0.131622	-0.160778	-0.173773	-0.136739	-0.17626	-0.138794	-0.15309	-0.130478	-0.133791	-0.12757	-0.143021	-0.206221	-0.220346	-0.186536	-0.187096	-0.173772	-0.152609	-0.133666	-0.164051	-0.134022	-0.139889	-0.144757	-0.139535	-0.120693	-0.151062	-0.137856	-0.14577
[truncated: 206 more columns]

## Sheet: Force A1FaCoMc
	mean	std	CV	steps
Fv_R_max_1	11.7328	0.628845	0.0535972	11.7805	12.6622	13.0949	11.296	11.3406	11.7026	12.0285	11.3879	12.2752	10.9264	10.9729	10.3758	11.0487	11.7625	11.0728	11.6569	11.4474	12.0247	11.6674	11.5306	11.7277	12.0487	13.3306	12.7756	12.0652	12.8978	11.4574	11.2284	12.0855	11.6329	12.5004	11.9883	12.147	11.9643	11.1241	11.4365	11.3572	11.466	11.5609	11.0918	11.1034	0	0	0	0	0
Fv_L_max_1	11.5192	0.942862	0.0818513	11.4185	12.0962	12.7031	8.05713	10.6109	12.0362	11.6421	11.1564	11.467	10.0856	11.5153	11.3392	11.1916	12.1959	11.3487	12.4996	12.3475	12.106	11.9807	11.6699	12.5196	10.9385	11.68	11.5574	11.8169	0	0	0	0	0	0	0	0	0	0	0	0	0	0	0	0	0	0	0	0	0
Fv_tot_max_1	11.6519	0.763212	0.0655012	11.7805	12.6622	13.0949	11.296	11.3406	11.7026	12.0285	11.3879	12.2752	10.9264	10.9729	10.3758	11.0487	11.7625	11.0728	11.6569	11.4474	12.0247	11.6674	11.5306	11.7277	12.0487	13.3306	12.7756	12.0652	12.8978	11.4574	11.2284	12.0855	11.6329	12.5004	11.9883	12.147	11.9643	11.1241	11.4365	11.3572	11.466	11.5609	11.0918	11.1034	11.4185	12.0962	12.7031	8.05713	10.6109
Fv_R_max_2	9.24651	0.499742	0.0540465	9.05688	9.56873	8.85246	9.11375	10.407	8.48802	8.91424	8.47339	8.63134	9.52873	9.59171	8.29235	9.86724	9.96004	9.17275	8.87389	9.45389	8.77615	8.51986	8.51522	8.75446	9.57189	9.37101	9.60311	9.23119	9.22678	8.9266	9.09419	8.93569	8.83136	9.7171	10.0626	9.82615	9.30516	9.2402	8.96357	9.71505	9.81503	9.77514	9.49509	9.58805	0	0	0	0	0
Fv_L_max_2	9.89581	0.670734	0.0677796	9.67145	8.80766	10.1347	8.93241	9.25065	8.77832	10.0808	10.1176	9.77989	9.68963	9.58929	9.92708	9.59705	10.1261	8.87313	10.8498	9.9831	10.3189	9.86217	10.4914	9.65192	9.80494	10.8381	11.3278	10.9113	0	0	0	0	0	0	0	0	0	0	0	0	0	0	0	0	0	0	0	0	0
Fv_tot_max_2	9.49246	0.64848	0.0683153	9.05688	9.56873	8.85246	9.11375	10.407	8.48802	8.91424	8.47339	8.63134	9.52873	9.59171	8.29235	9.86724	9.96004	9.17275	8.87389	9.45389	8.77615	8.51986	8.51522	8.75446	9.57189	9.37101	9.60311	9.23119	9.22678	8.9266	9.09419	8.93569	8.83136	9.7171	10.0626	9.82615	9.30516	9.2402	8.96357	9.71505	9.81503	9.77514	9.49509	9.58805	9.67145	8.80766	10.1347	8.93241	9.25065
Fv_R_min	7.50266	0.310839	0.0414305	7.76817	7.10702	7.1366	7.5115	7.54287	7.6414	7.32978	7.68461	7.38619	7.65836	7.082	7.67474	7.75075	7.26994	7.77772	7.52797	8.20489	7.75033	7.23084	7.72747	7.42262	7.78692	7.22345	7.67419	7.51829	6.55537	7.69032	7.58328	7.25852	7.57567	6.76867	7.31962	7.40277	7.34242	7.60529	7.81247	7.77303	7.72691	7.21389	7.87476	7.71739	0	0	0	0	0
Fv_L_min	7.8205	0.379428	0.0485171	8.37288	8.43689	7.36728	7.6127	7.73536	7.90527	7.40895	7.77536	7.88018	8.11347	8.07725	7.49927	8.28323	7.97936	8.60952	7.60583	7.47871	7.29261	7.63767	7.71696	7.56391	8.47918	7.58943	7.43312	7.65803	0	0	0	0	0	0	0	0	0	0	0	0	0	0	0	0	0	0	0	0	0
Fv_tot_min	7.62305	0.3698	0.0485108	7.76817	7.10702	7.1366	7.5115	7.54287	7.6414	7.32978	7.68461	7.38619	7.65836	7.082	7.67474	7.75075	7.26994	7.77772	7.52797	8.20489	7.75033	7.23084	7.72747	7.42262	7.78692	7.22345	7.67419	7.51829	6.55537	7.69032	7.58328	7.25852	7.57567	6.76867	7.31962	7.40277	7.34242	7.60529	7.81247	7.77303	7.72691	7.21389	7.87476	7.71739	8.37288	8.43689	7.36728	7.6127	7.73536
Fh_R_max	1.15413	0.195949	0.169781	0.977999	1.58285	1.32491	1.14524	0.976563	1.0592	1.03245	0.974378	1.34897	1.03655	1.37226	1.06817	1.10352	1.30295	1.08837	1.16821	1.16112	1.25946	1.10455	1.15056	1.21796	1.30686	1.72953	1.50501	1.22732	1.09607	0.958219	0.926675	0.985732	1.11858	1.44328	1.15409	1.30473	1.08487	1.26289	1.04605	0.827509	1.11514	0.924916	1.06779	0.77777	0	0	0	0	0
Fh_L_max	1.65014	0.276641	0.167647	1.54292	1.48071	1.78921	1.48015	1.44478	1.83812	2.15752	1.68359	1.56175	1.0989	1.46778	1.84219	1.1868	1.61227	1.38801	1.54758	2.13036	1.90891	1.7872	2.04783	2.05571	1.43064	1.43625	1.63918	1.69502	0	0	0	0	0	0	0	0	0	0	0	0	0	0	0	0	0	0	0	0	0
Fh_tot_max	1.34201	0.332667	0.247887	0.977999	1.58285	1.32491	1.14524	0.976563	1.0592	1.03245	0.974378	1.34897	1.03655	1.37226	1.06817	1.10352	1.30295	1.08837	1.16821	1.16112	1.25946	1.10455	1.15056	1.21796	1.30686	1.72953	1.50501	1.22732	1.09607	0.958219	0.926675	0.985732	1.11858	1.44328	1.15409	1.30473	1.08487	1.26289	1.04605	0.827509	1.11514	0.924916	1.06779	0.77777	1.54292	1.48071	1.78921	1.48015	1.44478
Fh_R_min	-1.75715	0.200677	-0.114206	-1.4302	-1.96167	-1.91716	-1.51828	-1.72128	-1.58198	-1.54523	-1.69749	-1.75293	-1.85413	-1.71807	-1.22497	-1.91974	-2.08076	-1.71175	-1.65613	-1.55654	-1.65588	-1.67522	-1.6766	-1.45197	-1.8575	-2.02791	-1.82704	-1.74191	-1.71481	-1.54079	-2.10016	-2.04	-1.80302	-1.94023	-1.90967	-1.74677	-1.69626	-1.97611	-1.74743	-1.80628	-1.99738	-1.95016	-1.39022	-1.92164	0	0	0	0	0
Fh_L_min	-2.07205	0.16843	-0.0812866	-2.27977	-1.8593	-2.2663	-1.76631	-1.69132	-2.01657	-2.07344	-2.20984	-2.27242	-1.91471	-2.21727	-2.24009	-2.09789	-1.89757	-1.89551	-2.26905	-2.00305	-2.03144	-2.2126	-2.27433	-2.05663	-2.02857	-2.01674	-2.05829	-2.15225	0	0	0	0	0	0	0	0	0	0	0	0	0	0	0	0	0	0	0	0	0
Fh_tot_min	-1.87643	0.242794	-0.129391	-1.4302	-1.96167	-1.91716	-1.51828	-1.72128	-1.58198	-1.54523	-1.69749	-1.75293	-1.85413	-1.71807	-1.22497	-1.91974	-2.08076	-1.71175	-1.65613	-1.55654	-1.65588	-1.67522	-1.6766	-1.45197	-1.8575	-2.02791	-1.82704	-1.74191	-1.71481	-1.54079	-2.10016	-2.04	-1.80302	-1.94023	-1.90967	-1.74677	-1.69626	-1.97611	-1.74743	-1.80628	-1.99738	-1.95016	-1.39022	-1.92164	-2.27977	-1.8593	-2.2663	-1.76631	-1.69132
brakeingImpulse_R	0.253184	0.0514679	0.203282	0.189899	0.288573	0.249965	0.277728	0.217029	0.230865	0.276266	0.207889	0.306113	0.230469	0.248657	0.275482	0.236586	0.289942	0.349488	0.293043	0.249075	0.214343	0.220446	0.355893	0.339732	0.341334	0.348422	0.31746	0.28326	0.170693	0.22308	0.172307	0.247684	0.228203	0.266103	0.244889	0.298464	0.249184	0.224014	0.240532	0.193742	0.161735	0.224197	0.197252	0.200509	0	0	0	0	0
brakeingImpulse_L	0.289767	0.0686239	0.236825	0.384718	0.277365	0.286636	0.167265	0.263927	0.37527	0.312101	0.331196	0.26137	0.157488	0.247975	0.3185	0.17293	0.27841	0.258238	0.249713	0.431539	0.329933	0.348874	0.372115	0.365112	0.270833	0.262036	0.23957	0.281062	0	0	0	0	0	0	0	0	0	0	0	0	0	0	0	0	0	0	0	0	0
brakeingImpulse_tot	0.267041	0.0607345	0.227435	0.189899	0.288573	0.249965	0.277728	0.217029	0.230865	0.276266	0.207889	0.306113	0.230469	0.248657	0.275482	0.236586	0.289942	0.349488	0.293043	0.249075	0.214343	0.220446	0.355893	0.339732	0.341334	0.348422	0.31746	0.28326	0.170693	0.22308	0.172307	0.247684	0.228203	0.266103	0.244889	0.298464	0.249184	0.224014	0.240532	0.193742	0.161735	0.224197	0.197252	0.200509	0.384718	0.277365	0.286636	0.167265	0.263927
propulsionImpulse_R	0.296291	0.0449997	0.151877	0.233414	0.282843	0.305534	0.279304	0.255749	0.286338	0.266519	0.292576	0.325024	0.297381	0.314348	0.155654	0.347365	0.420274	0.247947	0.278349	0.276641	0.292532	0.286368	0.32053	0.314115	0.287411	0.363815	0.305126	0.221552	0.302456	0.278191	0.359539	0.317257	0.307214	0.331671	0.328464	0.310696	0.289227	0.317252	0.2588	0.324546	0.319955	0.343526	0.208769	0.293658	0	0	0	0	0
propulsionImpulse_L	0.362876	0.0302598	0.0833889	0.343023	0.286072	0.37387	0.336869	0.307012	0.346167	0.42689	0.374816	0.364759	0.37557	0.351065	0.371079	0.363139	0.357967	0.336822	0.37301	0.385549	0.387153	0.381471	0.412901	0.367794	0.345106	0.337432	0.395519	0.370848	0	0	0	0	0	0	0	0	0	0	0	0	0	0	0	0	0	0	0	0	0
propulsionImpulse_tot	0.321513	0.0514153	0.159917	0.233414	0.282843	0.305534	0.279304	0.255749	0.286338	0.266519	0.292576	0.325024	0.297381	0.314348	0.155654	0.347365	0.420274	0.247947	0.278349	0.276641	0.292532	0.286368	0.32053	0.314115	0.287411	0.363815	0.305126	0.221552	0.302456	0.278191	0.359539	0.317257	0.307214	0.331671	0.328464	0.310696	0.289227	0.317252	0.2588	0.324546	0.319955	0.343526	0.208769	0.293658	0.343023	0.286072	0.37387	0.336869	0.307012
relHorImp_R	-0.0431069	0.0667068	-1.54747	-0.0435158	0.00572919	-0.0555684	-0.00157651	-0.0387198	-0.055473	0.0097474	-0.084687	-0.0189115	-0.0669128	-0.0656907	0.119828	-0.110779	-0.130332	0.101541	0.0146938	-0.0275659	-0.0781897	-0.0659223	0.0353629	0.0256175	0.0539226	-0.0153934	0.012334	0.0617088	-0.131762	-0.0551106	-0.187231	-0.0695732	-0.0790117	-0.065568	-0.083575	-0.012232	-0.0400424	-0.0932379	-0.0182682	-0.130803	-0.158221	-0.119329	-0.0115169	-0.0931488	0	0	0	0	0
relHorImp_L	-0.0731092	0.0675713	-0.924252	0.0416947	-0.00870719	-0.0872341	-0.169604	-0.0430852	0.0291033	-0.114788	-0.0436208	-0.10339	-0.218082	-0.10309	-0.0525794	-0.190209	-0.0795567	-0.0785841	-0.123297	0.04599	-0.0572208	-0.032597	-0.0407859	-0.00268184	-0.0742733	-0.0753965	-0.155949	-0.089786	0	0	0	0	0	0	0	0	0	0	0	0	0	0	0	0	0	0	0	0	0
relHorImp_tot	-0.0544714	0.0681122	-1.25042	-0.0435158	0.00572919	-0.0555684	-0.00157651	-0.0387198	-0.055473	0.0097474	-0.084687	-0.0189115	-0.0669128	-0.0656907	0.119828	-0.110779	-0.130332	0.101541	0.0146938	-0.0275659	-0.0781897	-0.0659223	0.0353629	0.0256175	0.0539226	-0.0153934	0.012334	0.0617088	-0.131762	-0.0551106	-0.187231	-0.0695732	-0.0790117	-0.065568	-0.083575	-0.012232	-0.0400424	-0.0932379	-0.0182682	-0.130803	-0.158221	-0.119329	-0.0115169	-0.0931488	0.0416947	-0.00870719	-0.0872341	-0.169604	-0.0430852
antRatio_R	-1.5596	0.307645	-0.197258	-1.46237	-1.23933	-1.44701	-1.32573	-1.76259	-1.49356	-1.49667	-1.74212	-1.29946	-1.78876	-1.252	-1.14679	-1.73965	-1.59696	-1.57277	-1.41766	-1.34055	-1.31475	-1.51665	-1.45721	-1.19213	-1.42134	-1.17252	-1.21397	-1.41928	-1.5645	-1.60797	-2.26634	-2.06953	-1.61188	-1.34432	-1.65469	-1.3388	-1.56356	-1.56475	-1.6705	-2.18279	-1.79115	-2.10847	-1.30196	-2.47071	0	0	0	0	0
antRatio_L	-1.28545	0.213378	-0.165996	-1.47757	-1.25568	-1.26664	-1.19333	-1.17065	-1.09708	-0.96103	-1.31258	-1.45505	-1.74238	-1.51063	-1.21599	-1.76768	-1.17695	-1.36563	-1.46619	-0.940243	-1.06419	-1.23803	-1.11061	-1.00045	-1.41795	-1.40418	-1.25569	-1.26975	0	0	0	0	0	0	0	0	0	0	0	0	0	0	0	0	0	0	0	0	0
antRatio_tot	-1.45576	0.304981	-0.2095	-1.46237	-1.23933	-1.44701	-1.32573	-1.76259	-1.49356	-1.49667	-1.74212	-1.29946	-1.78876	-1.252	-1.14679	-1.73965	-1.59696	-1.57277	-1.41766	-1.34055	-1.31475	-1.51665	-1.45721	-1.19213	-1.42134	-1.17252	-1.21397	-1.41928	-1.5645	-1.60797	-2.26634	-2.06953	-1.61188	-1.34432	-1.65469	-1.3388	-1.56356	-1.56475	-1.6705	-2.18279	-1.79115	-2.10847	-1.30196	-2.47071	-1.47757	-1.25568	-1.26664	-1.19333	-1.17065
Fvert [N]	Fvert Mean	Fvert Std	Left steps																								Right steps
1	3.1665	1.16835	7.08731	3.88956	3.551	1.46594	3.93919	3.62817	1.39014	4.01992	2.40756	2.02436	1.03319	2.87536	1.00433	2.61481	2.7725	1.97636	5.02492	3.47081	3.37664	4.38592	3.15206	2.71008	3.713	2.54628	2.36964	3.26467	2.80339	2.73803	5.65936	2.63003	4.15206	4.53125	3.59778	3.03444	2.22958	3.62694	1.92964	2.47922	2.24428	5.23411	3.86433	2.51131	2.09783	2.54831	5.34036	4.25375	4.97664
2	4.19547	1.25881	8.32569	5.29648	4.77818	2.14732	4.99459	4.56653	2.36781	5.1489	3.3709	2.87884	1.64813	3.99964	1.73425	3.657	3.48238	2.94529	6.42565	4.7473	4.51694	5.45722	4.36906	3.46554	4.69907	3.63026	3.13495	4.66529	4.11808	3.76282	6.85884	3.51473	5.2181	5.55372	4.98282	4.03232	3.51587	5.04846	3.29773	3.91321	3.29841	6.07291	4.92036	3.30665	3.30115	3.56445	6.34523	5.26021	5.96598
3	5.19472	1.32251	9.07452	6.58084	5.98703	2.88298	5.99367	5.58063	3.50369	6.22921	4.38836	3.81115	2.28084	5.20381	2.6187	4.75499	4.16699	4.0638	7.57458	6.12044	5.53826	6.47057	5.68077	4.304	5.68278	4.81241	3.9302	5.9666	5.44402	4.6639	7.94015	4.30185	6.09519	6.45017	6.21817	4.99177	4.74986	6.32271	4.60355	5.21297	4.20386	6.79972	5.93617	4.07637	4.4944	4.64132	7.29184	6.27574	6.911
4	6.14776	1.36628	9.57362	7.661	7.04982	3.5666	6.88478	6.64049	4.76995	7.27343	5.51709	4.80139	2.91559	6.41481	3.68652	5.87817	4.86429	5.28876	8.51153	7.30565	6.35128	7.51626	6.92412	5.21227	6.58606	6.05201	4.80814	7.09126	6.75906	5.48774	8.92032	4.93533	6.80313	7.23316	7.19364	5.92907	5.78251	7.3841	5.73745	6.23723	4.95801	7.46701	6.94643	4.84341	5.63114	5.83544	8.17823	7.24936	7.77615
5	7.02605	1.37977	9.94994	8.61534	7.98318	4.13941	7.61922	7.72306	6.13364	8.23469	6.70347	5.76891	3.61985	7.49649	4.91017	6.98865	5.56371	6.51655	9.32769	8.26127	7.07082	8.53615	7.99363	6.13215	7.41409	7.23981	5.80862	8.09252	7.98449	6.28677	9.70604	5.5536	7.43704	7.93188	7.9911	6.85481	6.6276	8.25949	6.67965	7.08867	5.60414	8.10296	7.89255	5.6159	6.66329	6.2283	8.96363	8.19276	8.56983
6	7.85217	1.37392	10.2717	9.45777	8.83404	4.6397	8.18841	8.74736	7.3549	9.03597	7.82602	6.59808	4.45289	8.35751	6.1409	7.95903	6.2477	7.62991	10.0637	9.0606	7.79238	9.44153	8.96016	6.96028	8.19921	8.27309	6.86792	8.9806	9.07167	7.09936	10.3475	6.19645	8.0227	8.58288	8.67478	7.79993	7.37018	8.97679	7.4663	7.84057	6.21812	8.72517	8.75309	6.39178	7.61468	6.97819	9.66589	9.07117	9.31297
7	8.61433	1.34405	10.5503	10.1956	9.65975	5.11664	8.6498	9.62342	8.33064	9.65784	8.82453	7.26136	5.37315	9.0181	7.23602	8.76611	6.91272	8.56042	10.6936	9.74194	8.51575	10.1647	9.81907	7.70496	8.94489	9.15398	7.86833	9.72622	9.97161	7.95223	10.8236	6.88162	8.60071	9.19702	9.27676	8.73245	8.02868	9.56706	8.13899	8.52925	6.85231	9.32056	9.51994	7.17198	8.4292	7.83238	10.2491	9.86453	9.99059
8	9.29888	1.28664	10.8026	10.8181	10.449	5.56632	9.06711	10.3536	9.04803	10.1251	9.65528	7.81417	6.34909	9.54892	8.11198	9.19033	7.557	9.33351	11.2348	10.3185	9.23856	10.729	10.6042	8.39327	9.62873	9.87268	8.74907	10.3854	10.7167	8.82383	11.1193	7.60606	9.17613	9.77535	9.82741	9.58678	8.649	10.0535	8.72221	9.19861	7.55421	9.82866	10.1787	7.93436	9.15896	8.66848	10.6982	10.4823	10.57
9	9.90235	1.21331	11.0254	11.311	11.1526	5.96837	9.48907	10.9468	9.6051	10.486	10.326	8.27651	7.24685	9.99889	8.77406	9.7559	8.22728	10.0057	11.6919	10.8003	9.93918	11.1546	11.2761	8.99901	10.2311	10.4671	9.507	10.9139	11.3203	9.68911	11.2641	8.32707	9.73473	10.2925	10.3146	10.3188	9.20557	10.433	9.21577	9.78721	8.28387	10.2685	10.7019	8.64989	9.8139	9.44619	11.0381	10.952	11.0602
10	10.421	1.12838	11.214	11.6865	11.7565	6.32672	9.79172	11.404	10.0741	10.7531	10.8431	8.67161	8.10269	10.3805	9.27073	10.5975	8.87913	10.5831	12.032	11.2261	10.6144	11.4396	11.8496	9.60311	10.7599	10.9342	10.1464	11.3037	11.7985	10.4958	11.296	9.05539	10.2441	10.7551	10.7247	10.9257	9.70737	10.705	9.62313	10.2867	9.01447	10.6084	11.0985	9.26322	10.3809	10.0972	11.2776	11.3042	11.4561
11	10.8372	1.04312	11.3515	11.9471	12.2303	6.64475	10.0787	11.722	10.4734	10.946	11.209	9.00868	8.87621	10.6995	9.65166	11.0598	9.50672	11.1074	12.256	11.5773	11.1954	11.6027	12.25	9.99435	11.1738	11.2826	10.6771	11.5768	12.1662	11.2335	11.2415	9.71478	10.6924	11.1555	11.0428	11.4121	10.1256	10.8853	9.9404	10.6664	9.70396	10.8448	11.3828	9.80036	10.8659	10.6248	11.4381	11.5428	11.7565
12	11.1555	0.959506	11.4185	12.0862	12.5505	6.92747	10.3326	11.9233	10.8268	11.0827	11.3986	9.29629	9.56502	10.9667	9.96267	11.4851	10.0619	11.5631	12.3475	11.8569	11.6342	11.6699	12.4749	10.3754	11.4756	11.4929	11.0905	11.7303	12.4371	11.8629	11.1339	10.2942	11.0748	11.4921	11.2526	11.7955	10.4568	10.9712	10.1635	10.9163	10.3234	10.9868	11.5635	10.2629	11.2792	11.0463	11.5263	11.6827	11.9587
13	11.3726	0.881952	11.3844	12.0962	12.7031	7.19286	10.5149	12.0281	11.1311	11.1564	11.467	9.54689	10.138	11.1834	10.2405	11.832	10.5455	11.9377	12.2914	12.0554	11.9052	11.6315	12.5196	10.6736	11.6461	11.5574	11.4199	11.7805	12.6053	12.3722	10.9932	10.7469	11.3836	11.7634	11.3622	12.0805	10.6874	10.9729	10.2961	11.0344	10.8469	11.0706	11.6528	10.6586	11.6082	11.3584	11.5306	11.7277	12.0487
14	11.4851	0.81377	11.2422	11.9774	12.6753	7.42719	10.6109	12.0362	11.403	11.1534	11.4135	9.77259	10.6261	11.3219	10.4983	12.0798	10.9543	12.2492	12.0862	12.106	11.9807	11.4804	12.3791	10.8695	11.68	11.481	11.6588	11.751	12.6622	12.7505	10.8102	11.0797	11.6043	11.9594	11.3879	12.2572	10.8391	10.9216	10.3596	11.0487	11.2678	11.0728	11.6569	10.9825	11.8468	11.5699	11.4321	11.6648	11.9979
15	11.4862	0.76269	11.0058	11.7452	12.4665	7.6127	10.5945	11.9382	11.5879	11.0497	11.2506	9.94973	11.0243	11.3392	10.7456	12.1959	11.225	12.4341	11.7556	12.0268	11.8701	11.2255	12.0633	10.9385	11.5714	11.2645	11.7967	11.671	12.6073	13.003	10.5798	11.2827	11.7026	12.0285	11.3458	12.2752	10.9257	10.8349	10.3758	10.974	11.5687	10.9876	11.571	11.221	11.9905	11.6674	11.2357	11.4989	11.8064
16	11.3781	0.730463	10.6983	11.4346	12.089	7.75192	10.4578	11.7327	11.6421	10.822	10.9859	10.0566	11.3239	11.2075	10.9593	12.1654	11.3487	12.4996	11.3245	11.8144	11.6099	10.8542	11.611	10.8734	11.3298	10.9198	11.8169	11.5436	12.4161	13.0949	10.3083	11.3406	11.6582	11.9532	11.2266	12.1569	10.9264	10.816	10.3454	10.812	11.734	10.8354	11.393	11.3731	12.0247	11.6376	10.9581	11.2418	11.5005
17	11.1677	0.717949	10.348	11.0756	11.6137	7.85851	10.2269	11.4364	11.5314	10.48	10.6348	10.0856	11.494	10.9295	11.119	11.9905	11.3238	12.4177	10.8031	11.4929	11.1987	10.4164	11.0686	10.6954	10.9823	10.4608	11.7026	11.3488	12.0455	13.0235	10.0178	11.2751	11.484	11.7568	11.03	11.9154	10.8358	10.5149	10.283	10.5905	11.7625	10.6408	11.14	11.4474	11.9253	11.4923	10.6224	10.8987	11.103
18	10.8853	0.715994	9.99769	10.6946	11.0767	7.92379	9.93578	11.085	11.2594	10.0483	10.2279	10.0399	11.5153	10.5502	11.1916	11.6974	11.1595	12.1972	10.2613	11.0779	10.7499	9.95962	10.4784	10.4593	10.5827	9.94755	11.456	11.1024	11.6266	12.8167	9.70512	11.1278	11.21	11.4631	10.7881	11.5574	10.6763	10.3332	10.2004	10.3589	11.6587	10.4105	10.8266	11.4412	11.6968	11.2434	10.2418	10.5177	10.6413
19	10.5481	0.715775	9.66962	10.3054	10.513	7.93787	9.5958	10.7106	10.8442	9.60132	9.82076	9.92006	11.3868	10.0947	11.1755	11.3261	10.9054	11.8626	9.72614	10.6026	10.2451	9.52648	9.88928	10.1968	10.1563	9.43573	11.1114	10.8236	11.0709	12.5019	9.37907	10.9215	10.864	11.082	10.5168	11.1133	10.4656	10.1397	10.0973	10.1367	11.4315	10.1602	10.4656	11.3595	11.359	10.9087	9.85482	10.0942	10.1465
20	10.1853	0.717002	9.3775	9.93669	9.95659	7.91232	9.23295	10.3184	10.3261	9.16659	9.4417	9.7239	11.1359	9.60862	11.0737	10.9161	10.596	11.4547	9.23888	10.1101	9.73482	9.1121	9.31368	9.91833	9.72211	8.94311	10.7209	10.5207	10.4712	12.1116	9.07802	10.6778	10.4667	10.645	10.2211	10.6172	10.2081	9.96034	9.98343	9.93743	11.1223	9.90959	10.092	11.2224	10.9597	10.5211	9.47957	9.65753	9.66999
21	9.81535	0.718734	9.12893	9.6045	9.43476	7.86209	8.87995	9.91981	9.73167	8.76286	9.10314	9.48377	10.7995	9.12298	10.8962	10.4936	10.2561	11.0037	8.80466	9.60809	9.2371	8.73483	8.79905	9.63781	9.30831	8.49372	10.3089	10.2168	9.86555	11.6713	8.79523	10.4204	10.0497	10.1905	9.92469	10.0982	9.93582	9.79919	9.87016	9.77904	10.764	9.63558	9.72267	11.0439	10.5037	10.0938	9.1204	9.20006	9.21967
22	9.455	0.715273	8.94226	9.30653	8.96681	7.80029	8.56474	9.54902	9.14682	8.43372	8.80664	9.23406	10.4147	8.68294	10.6608	10.0754	9.92552	10.5333	8.42601	9.15118	8.82637	8.41451	8.36537	9.37194	8.92316	8.1147	9.89326	9.80868	9.27589	11.2081	8.53053	10.1575	9.64122	9.73098	9.62486	9.57652	9.66936	9.66101	9.7481	9.64873	10.3625	9.38317	9.35143	10.8244	10.0331	9.66397	8.78353	8.7689	8.81139
23	9.12004	0.708731	8.82224	9.05469	8.55468	7.73825	8.29392	9.20601	8.60794	8.17432	8.56525	8.99323	9.99766	8.3053	10.4192	9.69662	9.63403	10.0933	8.14828	8.7311	8.47715	8.11066	8.01945	9.13826	8.58218	7.81592	9.49176	9.63165	8.72984	10.7241	8.28769	9.88889	9.25515	9.27363	9.34094	9.08761	9.39869	9.53321	9.60424	9.53563	9.93847	9.11213	8.99639	10.5721	9.57433	9.2311	8.49508	8.39587	8.47839
24	8.81452	0.692678	8.73722	8.86297	8.21864	7.70511	8.07211	8.89362	8.14064	7.97863	8.35995	8.77481	9.58978	7.99652	10.1817	9.36334	9.38554	9.66419	7.88514	8.36997	8.19443	7.9391	7.77241	8.93377	8.29045	7.60982	9.1298	9.39389	8.24028	10.2292	8.07225	9.61089	8.89821	8.87682	9.07216	8.63592	9.12122	9.40605	9.44032	9.39999	9.4973	8.84775	8.66505	10.293	9.13525	8.80925	8.259	8.0701	8.21039
25	8.54299	0.66488	8.69896	8.72343	7.95098	7.7063	7.90473	8.6173	7.77812	7.84589	8.19001	8.59025	9.22346	7.76263	9.97038	9.07999	9.18556	9.28091	7.74558	8.0491	7.96611	7.79502	7.62526	8.76624	8.04569	7.48782	8.80534	9.14451	7.83432	9.7415	7.8866	9.32096	8.57002	8.5184	8.81737	8.2411	8.85714	9.26944	9.26189	9.23897	8.88459	8.5863	8.36966	9.98895	8.74581	8.42849	8.06299	7.79739	8.01239
26	8.31609	0.633696	8.66805	8.62502	7.73917	7.73638	7.80147	8.39097	7.54738	7.7813	8.05305	8.43873	8.90352	7.60568	9.78027	8.8379	9.02559	8.93796	7.61228	7.78543	7.79323	7.72363	7.56422	8.63878	7.85752	7.43312	8.50948	8.90607	7.52905	9.27743	7.73069	9.02384	8.2801	8.1879	8.58319	7.90363	8.60591	9.11666	9.05967	9.04024	8.6527	8.33845	8.11037	9.66653	8.41282	8.09503	7.91598	7.59154	7.87038
27	8.1182	0.58037	8.63119	8.55383	7.57679	7.79102	7.74872	8.15084	7.43739	7.77536	7.96268	8.31352	8.6379	7.52438	9.61162	8.6342	8.90161	8.63768	7.52344	7.56948	7.68391	7.71696	7.56391	8.55056	7.72117	7.43689	8.25794	8.68481	7.31751	8.85263	7.61227	8.71666	8.03002	7.89801	8.3671	7.65013	8.36167	8.93635	8.84692	8.80767	8.27112	8.12004	7.89445	9.34552	8.15324	7.80473	7.81069	7.46812	7.79203
28	7.96772	0.529443	8.59619	8.50908	7.45857	7.8647	7.73536	8.03966	7.40895	7.81486	7.90728	8.20877	8.43315	7.49927	9.46231	8.4704	8.80361	8.38014	7.47915	7.41262	7.63767	7.77427	7.60919	8.49517	7.63218	7.47811	8.04831	8.47133	7.17972	8.44838	7.53914	8.41231	7.83575	7.65583	8.17487	7.48095	8.14142	8.72577	8.61044	8.5733	7.92914	7.94161	7.7299	9.04981	7.95958	7.56497	7.74988	7.42262	7.78692
29	7.85946	0.477697	8.56062	8.48719	7.38627	7.95356	7.75814	7.97842	7.44486	7.89709	7.88018	8.14043	8.27899	7.53309	9.31664	8.33308	8.72887	8.12908	7.47871	7.32223	7.64776	7.88924	7.69947	8.47918	7.58943	7.53823	7.87674	8.27182	7.11272	8.10379	7.5115	8.13377	7.71258	7.47681	8.01709	7.39741	7.95737	8.49312	8.36948	8.33694	7.64886	7.82245	7.6142	8.79454	7.83813	7.38952	7.72747	7.44494	7.80485
30	7.79501	0.432076	8.5203	8.47615	7.36728	8.05713	7.81688	7.92634	7.53524	8.01664	7.88852	8.11347	8.17039	7.61994	9.16368	8.19748	8.68326	7.97307	7.52628	7.29261	7.69686	8.0471	7.82712	8.50194	7.598	7.61686	7.75219	8.09741	7.10702	7.81041	7.53007	7.89178	7.64877	7.36591	7.86672	7.38619	7.80994	8.25437	8.1456	8.13207	7.45498	7.77772	7.5469	8.58411	7.77212	7.27957	7.73362	7.52566	7.8575
31	7.77266	0.397646	8.47842	8.46621	7.3987	8.17044	7.90478	7.90527	7.6618	8.16135	7.93327	8.12536	8.10455	7.74262	9.00223	8.10986	8.65565	7.86894	7.62664	7.31112	7.77791	8.22045	7.98179	8.54919	7.6562	7.72497	7.67905	7.94939	7.14708	7.56626	7.59297	7.70701	7.6414	7.32978	7.77589	7.43411	7.71375	8.0013	7.95963	7.97796	7.33508	7.79984	7.52797	8.41648	7.75033	7.23084	7.75658	7.64712	7.95823
32	7.78589	0.377306	8.43931	8.4528	7.47427	8.2814	8.0092	7.90554	7.8015	8.32228	8.00547	8.17329	8.07867	7.8841	8.84231	8.04466	8.63371	7.77184	7.77473	7.37278	7.89171	8.40838	8.15923	8.60965	7.74917	7.86282	7.65803	7.83359	7.22673	7.37991	7.68902	7.59278	7.67919	7.36228	7.71078	7.52986	7.66858	7.76689	7.81892	7.8727	7.2775	7.86628	7.55054	8.29572	7.77171	7.24099	7.78876	7.80205	8.07441
33	7.83095	0.372336	8.40979	8.44018	7.58852	8.38454	8.12453	7.92005	7.95837	8.47705	8.09982	8.24907	8.07725	8.04864	8.68419	7.99976	8.61891	7.69122	7.96363	7.48007	8.03648	8.59467	8.35619	8.68246	7.87128	8.03297	7.68292	7.77147	7.34174	7.24893	7.80851	7.54287	7.74777	7.44684	7.68461	7.66811	7.65836	7.55984	7.72575	7.79768	7.26994	7.96279	7.60128	8.22422	7.83507	7.2981	7.83591	7.98215	8.19674
34	7.90218	0.382518	8.38976	8.43689	7.7383	8.49419	8.25144	7.94705	8.13793	8.62836	8.22017	8.34822	8.08627	8.23233	8.5329	7.97936	8.61003	7.63131	8.18075	7.63687	8.21088	8.79504	8.5663	8.76891	8.00781	8.23336	7.74925	7.76817	7.49014	7.16811	7.95408	7.55247	7.83706	7.57584	7.68703	7.84061	7.67171	7.38131	7.67657	7.753	7.30033	8.07958	7.673	8.20489	7.92919	7.39152	7.90844	8.16621	8.32368
35	7.99698	0.403349	8.37736	8.44429	7.92501	8.60061	8.3795	7.99024	8.3386	8.78545	8.33426	8.46764	8.09725	8.44265	8.40824	7.99609	8.60952	7.60583	8.42331	7.82868	8.35806	9.00453	8.77449	8.8721	8.15288	8.47317	7.8549	7.8159	7.66028	7.1366	8.12559	7.629	7.94063	7.75047	7.71959	8.03246	7.70145	7.23663	7.67474	7.75075	7.35846	8.20376	7.76664	8.24191	8.04049	7.5149	8.00813	8.33887	8.45053
36	8.11842	0.429796	8.37288	8.45738	8.13401	8.70063	8.51814	8.05436	8.55903	8.95355	8.47621	8.59633	8.11013	8.66508	8.32158	8.05438	8.62635	7.61723	8.67551	8.04873	8.50445	9.20402	8.96947	8.99792	8.31782	8.74085	8.00273	7.90446	7.8518	7.15452	8.32183	7.75513	8.0422	7.96987	7.78601	8.22702	7.74398	7.13224	7.72515	7.78957	7.43524	8.3258	7.88323	8.32454	8.16485	7.66919	8.136	8.48183	8.57937
37	8.25704	0.452996	8.37472	8.47173	8.35674	8.78585	8.65181	8.13545	8.78293	9.12604	8.62018	8.7213	8.13531	8.88595	8.28323	8.15083	8.65885	7.66624	8.91649	8.28939	8.65039	9.37959	9.14511	9.1335	8.50111	9.03559	8.20128	8.03046	8.05275	7.2208	8.53575	7.93787	8.13828	8.21458	7.88796	8.39443	7.79415	7.082	7.82276	7.86547	7.53966	8.44051	8.02743	8.45126	8.30129	7.84394	8.28013	8.58159	8.7088
38	8.40691	0.46916	8.38292	8.48494	8.5878	8.85621	8.77015	8.21832	8.99904	9.29349	8.77009	8.825	8.18224	9.10429	8.29349	8.28499	8.69775	7.75374	9.13398	8.52969	8.7788	9.52662	9.2804	9.26378	8.70936	9.34398	8.44392	8.19464	8.26657	7.32706	8.75259	8.16823	8.23382	8.46879	8.01664	8.49879	7.85825	7.09507	7.95477	7.9709	7.66501	8.54882	8.19561	8.61434	8.43737	8.02862	8.40221	8.63704	8.82446
39	8.55929	0.479531	8.40376	8.49725	8.79661	8.90709	8.88192	8.29103	9.17813	9.44605	8.90556	8.90921	8.24812	9.31233	8.34833	8.45169	8.73716	7.88153	9.31729	8.77169	8.90728	9.66343	9.38967	9.37781	8.9371	9.66313	8.71604	8.38689	8.49156	7.47302	8.94509	8.42745	8.32076	8.69013	8.16086	8.52306	7.94154	7.1811	8.08574	8.09351	7.81112	8.6353	8.36877	8.79634	8.564	8.19811	8.47841	8.65567	8.91744
40	8.70847	0.487689	8.44168	8.5104	9.00019	8.93212	8.98595	8.35109	9.34125	9.58223	9.0233	8.97334	8.3218	9.5016	8.44073	8.62889	8.78091	8.05254	9.46675	9.02121	9.03231	9.79323	9.47732	9.50982	9.17439	9.98091	9.00048	8.58415	8.71288	7.64424	9.07468	8.6886	8.39809	8.84813	8.29535	8.46786	8.04392	7.35214	8.18961	8.23736	7.97996	8.72147	8.52377	8.99031	8.66678	8.33583	8.49766	8.63811	8.99061
41	8.84805	0.496885	8.49768	8.52638	9.21018	8.93241	9.08374	8.4035	9.48149	9.69137	9.12424	9.01946	8.39783	9.66898	8.55159	8.80816	8.82569	8.27446	9.59133	9.23302	9.14833	9.92226	9.54756	9.63326	9.41877	10.291	9.2984	8.76969	8.92293	7.83547	9.11375	8.9141	8.45618	8.91424	8.39423	8.34898	8.17664	7.59851	8.25926	8.41526	8.17895	8.81741	8.65341	9.1717	8.73818	8.43835	8.46852	8.59048	9.0475
42	8.97297	0.508893	8.57488	8.54839	9.39683	8.91421	9.16381	8.45002	9.5991	9.7769	9.21238	9.057	8.49634	9.79182	8.68721	8.99504	8.85898	8.55464	9.67797	9.4475	9.2611	10.0556	9.59915	9.67133	9.65147	10.5842	9.59609	8.92155	9.1104	8.03366	9.05316	9.0774	8.48802	8.88468	8.44655	8.21254	8.33905	7.90325	8.29235	8.63877	8.42993	8.90783	8.75518	9.31598	8.77301	8.50006	8.41565	8.5352	9.09075
43	9.08282	0.531198	8.68569	8.57973	9.59528	8.87934	9.22074	8.49539	9.7005	9.84468	9.29379	9.10266	8.58525	9.8767	8.83328	9.18352	8.87313	8.88839	9.75518	9.65311	9.37516	10.1864	9.63144	9.7282	9.87378	10.8576	9.89114	9.02054	9.2773	8.24808	8.89253	9.15612	8.48801	8.77489	8.46275	8.10855	8.52849	8.25089	8.29036	8.89317	8.73424	8.99052	8.82558	9.41004	8.77615	8.51986	8.37238	8.50619	9.13814
44	9.17483	0.563997	8.84036	8.62155	9.78618	8.83395	9.25065	8.54695	9.79206	9.9047	9.38278	9.16719	8.64584	9.92271	8.97898	9.37383	8.87119	9.27107	9.82468	9.85329	9.49368	10.3068	9.64785	9.77594	10.0893	11.0847	10.1725	9.05688	9.42286	8.46466	8.64842	9.14376	8.46121	8.61615	8.46178	8.07072	8.7279	8.61401	8.26401	9.09773	9.076	9.06667	8.86505	9.45257	8.76376	8.50557	8.36922	8.53112	9.2105
45	9.24863	0.606126	9.02954	8.67184	9.96182	8.77353	9.24825	8.60758	9.87428	9.96775	9.48356	9.25555	8.73481	9.92708	9.11914	9.56242	8.84603	9.68114	9.89259	10.039	9.61388	10.4028	9.65192	9.80256	10.3072	11.253	10.4341	9.02173	9.52954	8.65575	8.35387	9.05086	8.41841	8.44298	8.4623	8.11805	8.94297	8.96119	8.23484	9.33977	9.40861	9.13262	8.87389	9.45389	8.74869	8.47693	8.36956	8.59891	9.31501
46	9.29786	0.653324	9.2493	8.72945	10.0841	8.67868	9.203	8.67161	9.94792	10.0351	9.61306	9.37343	8.84395	9.88575	9.256	9.74594	8.79094	10.0953	9.94927	10.1897	9.73483	10.4683	9.64953	9.80494	10.5172	11.3278	10.6598	8.89855	9.56873	8.79651	8.04484	8.92806	8.36533	8.2748	8.47339	8.23668	9.1687	9.25499	8.23409	9.57417	9.69255	9.17275	8.84009	9.4196	8.73381	8.46472	8.49788	8.68599	9.43754
47	9.30184	0.714935	9.45066	8.78262	10.1347	8.53959	9.11092	8.72808	10.0133	10.0937	9.7189	9.50278	8.98721	9.79835	9.38317	9.9157	8.70168	10.4533	9.98302	10.2909	9.82649	10.4914	9.64586	9.77987	10.7011	11.2944	10.8263	8.67927	9.50861	8.85246	7.72342	8.86718	8.29925	8.09298	8.47008	8.40658	9.38674	9.47366	8.2597	9.77322	9.89173	9.14098	8.73536	9.35161	8.718	8.47283	8.51522	8.75446	9.54177
48	9.23457	0.799977	9.60964	8.80766	10.079	8.34243	8.96068	8.7657	10.0623	10.1176	9.77989	9.61931	9.1582	9.65765	9.49281	10.0521	8.57315	10.7195	9.9831	10.3189	9.86217	10.4479	9.63196	9.72623	10.8169	11.1334	10.9113	8.35688	9.31567	8.77475	7.36011	8.94784	8.18112	7.85745	8.3964	8.56412	9.52873	9.59171	8.26488	9.86724	9.96004	8.96905	8.50342	9.25371	8.69173	8.4455	8.46377	8.75378	9.57189
49	9.06375	0.915336	9.67145	8.76069	9.8923	8.07974	8.75194	8.77832	10.0808	10.065	9.77981	9.68963	9.33235	9.44918	9.57324	10.1261	8.39587	10.8498	9.92327	10.2454	9.82256	10.2969	9.59116	9.62757	10.8381	10.787	10.8894	7.88002	8.96355	8.52012	6.90762	9.16072	7.95155	7.56316	8.19352	8.63134	9.49423	9.56535	8.19511	9.80857	9.81677	8.61083	8.11838	9.12877	8.61877	8.33066	8.24673	8.63556	9.45868
50	8.76241	1.05786	9.59259	8.58125	9.54133	7.73416	8.45859	8.73265	10.0472	9.89715	9.64291	9.68105	9.48672	9.16314	9.59705	10.1157	8.16509	10.8099	9.73602	10.0132	9.67581	10.0005	9.49653	9.44718	10.7232	10.2507	10.7284	7.27304	8.43049	8.07814	6.36431	9.45149	7.57523	7.26143	7.8331	8.5449	9.22765	9.36055	8.03824	9.58514	9.43373	8.043	7.58542	8.95014	8.43341	8.08205	7.82789	8.37792	9.13972
51	8.30201	1.22854	9.3347	8.23239	8.98956	7.25216	8.06876	8.54278	9.9254	9.59054	9.31893	9.56206	9.58353	8.80652	9.53279	10.0011	7.87516	10.5806	9.37563	9.57498	9.3682	9.52566	9.28994	9.1424	10.4449	9.55279	10.3948	6.56578	7.71262	7.43391	5.73211	9.80113	7.0575	6.97733	7.28359	8.27749	8.70814	8.97582	7.8049	9.19983	8.81578	7.27015	6.86782	8.678	8.07566	7.46903	7.19565	7.9564	8.56842
52	7.70523	1.39834	8.87086	7.72081	8.20928	6.62715	7.54872	8.11484	9.70686	9.11302	8.80473	9.32118	9.58929	8.30578	9.3595	9.77261	7.47599	10.139	8.8732	8.91836	8.87269	8.87964	8.91439	8.69372	9.97671	8.62409	9.87558	5.77961	6.78285	6.59261	5.02362	10.1676	6.38544	6.66567	6.58478	7.80473	7.9281	8.40229	7.44579	8.64918	8.00404	6.32535	5.97141	8.28904	7.53358	6.96464	6.37965	7.36063	7.75316
53	6.95441	1.56272	8.17201	7.06048	7.27537	5.91583	6.84946	7.49575	9.38229	8.44464	8.07853	8.94372	9.47564	7.5732	9.03304	9.39791	6.93458	9.41986	8.25561	8.10983	8.19451	8.01317	8.3763	8.10457	9.29293	7.58951	9.15894	4.94748	5.6987	5.57945	4.23868	10.407	5.55735	6.24835	5.75416	7.15113	6.94939	7.59136	6.92825	7.94126	7.03489	5.25148	4.95766	7.77513	6.82874	6.33826	5.44759	6.60141	6.77018
54	6.07586	1.68504	7.22041	6.25435	6.2409	5.13142	6.00587	6.73573	8.87948	7.52775	7.15616	8.40836	9.18312	6.6847	8.50029	8.82043	6.27223	8.49294	7.49782	7.12316	7.38352	6.9178	7.67643	7.37609	8.40111	6.46782	8.26428	4.01613	4.53767	4.50665	3.41797	10.3511	4.59836	5.68426	4.79546	6.28882	5.82383	6.61739	6.24462	7.11671	5.95233	4.15666	3.91901	7.13031	5.96402	5.4499	4.46026	5.69121	5.67885
55	5.11282	1.73763	6.12404	5.32457	5.15772	4.33447	5.09347	5.87388	8.18794	6.4878	6.06964	7.61809	8.64874	5.71086	7.73285	8.05132	5.53999	7.38063	6.60594	6.02215	6.44022	5.68861	6.83211	6.49911	7.36729	5.32121	7.19617	3.08298	3.4464	3.43347	2.59595	9.9424	3.639	5.01455	3.75991	5.26127	4.5698	5.50838	5.43554	6.11769	4.80313	3.08475	2.94097	6.33664	5.01962	4.44408	3.45251	4.70341	4.51313
56	4.13251	1.7186	4.99326	4.38384	4.12371	3.54656	4.13958	4.94562	7.32611	5.402	4.94988	6.68093	7.88924	4.73228	6.78199	7.12742	4.75669	6.19594	5.65232	4.90783	5.37564	4.46107	5.87369	5.52547	6.2133	4.24031	6.00661	2.2024	2.46688	2.40571	1.82344	9.249	2.70953	4.28143	2.72944	4.20027	3.31619	4.38346	4.57387	5.0594	3.68022	2.10787	2.03608	5.41456	4.03676	3.39232	2.52031	3.68997	3.35063
57	3.19548	1.64579	3.88568	3.49161	3.13827	2.85457	3.2482	4.0094	6.35964	4.32701	3.87234	5.65603	6.97109	3.77317	5.69272	6.09892	3.95127	5.00363	4.66379	3.84972	4.31651	3.33661	4.86983	4.53257	5.0684	3.26801	4.81215	1.43811	1.6198	1.53049	1.15861	8.40538	1.84594	3.502	1.79908	3.16848	2.18517	3.30263	3.72724	3.98079	2.64389	1.27899	1.28352	4.42802	3.4175	2.38276	1.70308	2.74137	2.26832
58	2.33692	1.53129	2.92615	2.64516	2.28278	2.24229	2.43628	3.16821	5.32081	3.33589	2.89117	4.59601	5.93421	2.93424	4.57084	5.0003	3.18352	3.8396	3.70831	2.87783	3.33245	2.35814	3.90737	3.58998	3.93938	2.36869	3.66022	0.678616	0.944636	0.842193	0.446515	7.50904	1.14173	2.86747	1.03702	2.21733	1.24323	2.32198	2.94884	2.96529	1.73396	0.252128	0.629864	3.44972	2.61573	1.50394	1.01916	1.86989	1.375
59	1.5875	1.37913	2.07492	1.8739	1.55756	1.68011	1.73783	2.3678	4.30468	2.4803	2.04357	3.57702	4.8386	2.18855	3.50936	3.91161	2.4918	2.82299	2.78598	1.98686	2.4234	1.56549	2.99943	2.71973	2.86438	1.61267	2.61313	0	0.313535	0.194594	0	6.67089	0.433688	2.35065	0.124496	1.3822	0.330442	1.46663	2.25958	2.04256	0.994656	0	0	2.5349	1.33662	0.830133	0.447636	1.15944	0.696986
60	1.0294	1.16608	1.3816	1.21503	0.950169	1.16892	1.14261	1.6604	3.36349	1.78749	1.32632	2.65145	3.7687	1.57935	2.57194	2.91639	1.861	1.9376	1.97781	1.25249	1.6156	0.92973	2.19129	1.92246	1.93237	0.973649	1.70248	0	0	0	0	5.93471	0	1.88831	0	0.748747	0	0.739265	1.69703	1.28048	0	0	0	1.71995	0.440481	0.242185	0	0.489798	0.0248519
61	0.635518	0.946942	0.716519	0.679569	0.43085	0.487121	0.454227	1.04151	2.54326	1.17536	0.633091	1.88247	2.79542	1.05933	1.7808	2.04172	1.28817	1.20733	1.2858	0.638918	0.949204	0.318593	1.48792	1.23495	1.15599	0.356727	0.955077	0	0	0	0	5.32136	0	1.53089	0	0	0	0	1.26574	0.645	0	0	0	1.04112	0	0	0	0	0
62	0.344031	0.771925	0	0	0	0	0	0.522756	1.83408	0.50404	0	1.21805	1.9196	0.45404	1.14319	1.29744	0.798822	0.422689	0.541279	0	0.17008	0	0.907923	0.691102	0.15521	0	0.0604585	0	0	0	0	4.8067	0	1.24701	0	0	0	0	0.955906	0	0	0	0	0.413047	0	0	0	0	0
63	0.195439	0.642772	0	0	0	0	0	0	1.22336	0	0	0.512088	1.18101	0	0.538754	0.71992	0.277401	0	0	0	0	0	0.0887932	0.065608	0	0	0	0	0	0	0	4.34756	0	0.989633	0	0	0	0	0.743106	0	0	0	0	0	0	0	0	0	0
64	0.129298	0.549746	0	0	0	0	0	0	0.644818	0	0	0	0.537495	0	0	0.108894	0	0	0	0	0	0	0	0	0	0	0	0	0	0	0	3.89187	0	0.742806	0	0	0	0	0.621091	0	0	0	0	0	0	0	0	0	0
65	0.0936746	0.47543	0	0	0	0	0	0	0	0	0	0	0	0	0	0	0	0	0	0	0	0	0	0	0	0	0	0	0	0	0	3.40867	0	0.446836	0	0	0	0	0.553116	0	0	0	0	0	0	0	0	0	0
66	0.0749322	0.406492	0	0	0	0	0	0	0	0	0	0	0	0	0	0	0	0	0	0	0	0	0	0	0	0	0	0	0	0	0	2.91068	0	0	0	0	0	0	0.48425	0	0	0	0	0	0	0	0	0	0
67	0.0583596	0.334474	0	0	0	0	0	0	0	0	0	0	0	0	0	0	0	0	0	0	0	0	0	0	0	0	0	0	0	0	0	2.40842	0	0	0	0	0	0	0.14962	0	0	0	0	0	0	0	0	0	0
68	0.0442192	0.264584	0	0	0	0	0	0	0	0	0	0	0	0	0	0	0	0	0	0	0	0	0	0	0	0	0	0	0	0	0	1.91784	0	0	0	0	0	0	0	0	0	0	0	0	0	0	0	0	0
69	0.0321094	0.192959	0	0	0	0	0	0	0	0	0	0	0	0	0	0	0	0	0	0	0	0	0	0	0	0	0	0	0	0	0	1.40793	0	0	0	0	0	0	0	0	0	0	0	0	0	0	0	0	0
70	0.019995	0.124752	0	0	0	0	0	0	0	0	0	0	0	0	0	0	0	0	0	0	0	0	0	0	0	0	0	0	0	0	0	0.948985	0	0	0	0	0	0	0	0	0	0	0	0	0	0	0	0	0
71	0.0065013	0.0528168	0	0	0	0	0	0	0	0	0	0	0	0	0	0	0	0	0	0	0	0	0	0	0	0	0	0	0	0	0	0.429086	0	0	0	0	0	0	0	0	0	0	0	0	0	0	0	0	0
72	0	0	0	0	0	0	0	0	0	0	0	0	0	0	0	0	0	0	0	0	0	0	0	0	0	0	0	0	0	0	0	0	0	0	0	0	0	0	0	0	0	0	0	0	0	0	0	0	0
73	0	0	0	0	0	0	0	0	0	0	0	0	0	0	0	0	0	0	0	0	0	0	0	0	0	0	0	0	0	0	0	0	0	0	0	0	0	0	0	0	0	0	0	0	0	0	0	0	0
74	0	0	0	0	0	0	0	0	0	0	0	0	0	0	0	0	0	0	0	0	0	0	0	0	0	0	0	0	0	0	0	0	0	0	0	0	0	0	0	0	0	0	0	0	0	0	0	0	0
75	0	0	0	0	0	0	0	0	0	0	0	0	0	0	0	0	0	0	0	0	0	0	0	0	0	0	0	0	0	0	0	0	0	0	0	0	0	0	0	0	0	0	0	0	0	0	0	0	0
76	0	0	0	0	0	0	0	0	0	0	0	0	0	0	0	0	0	0	0	0	0	0	0	0	0	0	0	0	0	0	0	0	0	0	0	0	0	0	0	0	0	0	0	0	0	0	0	0	0
77	0	0	0	0	0	0	0	0	0	0	0	0	0	0	0	0	0	0	0	0	0	0	0	0	0	0	0	0	0	0	0	0	0	0	0	0	0	0	0	0	0	0	0	0	0	0	0	0	0
78	0	0	0	0	0	0	0	0	0	0	0	0	0	0	0	0	0	0	0	0	0	0	0	0	0	0	0	0	0	0	0	0	0	0	0	0	0	0	0	0	0	0	0	0	0	0	0	0	0
79	0	0	0	0	0	0	0	0	0	0	0	0	0	0	0	0	0	0	0	0	0	0	0	0	0	0	0	0	0	0	0	0	0	0	0	0	0	0	0	0	0	0	0	0	0	0	0	0	0
80	0	0	0	0	0	0	0	0	0	0	0	0	0	0	0	0	0	0	0	0	0	0	0	0	0	0	0	0	0	0	0	0	0	0	0	0	0	0	0	0	0	0	0	0	0	0	0	0	0
81	0	0	0	0	0	0	0	0	0	0	0	0	0	0	0	0	0	0	0	0	0	0	0	0	0	0	0	0	0	0	0	0	0	0	0	0	0	0	0	0	0	0	0	0	0	0	0	0	0
82	0	0	0	0	0	0	0	0	0	0	0	0	0	0	0	0	0	0	0	0	0	0	0	0	0	0	0	0	0	0	0	0	0	0	0	0	0	0	0	0	0	0	0	0	0	0	0	0	0
83	0	0	0	0	0	0	0	0	0	0	0	0	0	0	0	0	0	0	0	0	0	0	0	0	0	0	0	0	0	0	0	0	0	0	0	0	0	0	0	0	0	0	0	0	0	0	0	0	0
84	0	0	0	0	0	0	0	0	0	0	0	0	0	0	0	0	0	0	0	0	0	0	0	0	0	0	0	0	0	0	0	0	0	0	0	0	0	0	0	0	0	0	0	0	0	0	0	0	0
85	0	0	0	0	0	0	0	0	0	0	0	0	0	0	0	0	0	0	0	0	0	0	0	0	0	0	0	0	0	0	0	0	0	0	0	0	0	0	0	0	0	0	0	0	0	0	0	0	0
86	0	0	0	0	0	0	0	0	0	0	0	0	0	0	0	0	0	0	0	0	0	0	0	0	0	0	0	0	0	0	0	0	0	0	0	0	0	0	0	0	0	0	0	0	0	0	0	0	0
87	0	0	0	0	0	0	0	0	0	0	0	0	0	0	0	0	0	0	0	0	0	0	0	0	0	0	0	0	0	0	0	0	0	0	0	0	0	0	0	0	0	0	0	0	0	0	0	0	0
88	0	0	0	0	0	0	0	0	0	0	0	0	0	0	0	0	0	0	0	0	0	0	0	0	0	0	0	0	0	0	0	0	0	0	0	0	0	0	0	0	0	0	0	0	0	0	0	0	0
89	0	0	0	0	0	0	0	0	0	0	0	0	0	0	0	0	0	0	0	0	0	0	0	0	0	0	0	0	0	0	0	0	0	0	0	0	0	0	0	0	0	0	0	0	0	0	0	0	0
90	0	0	0	0	0	0	0	0	0	0	0	0	0	0	0	0	0	0	0	0	0	0	0	0	0	0	0	0	0	0	0	0	0	0	0	0	0	0	0	0	0	0	0	0	0	0	0	0	0
91	0	0	0	0	0	0	0	0	0	0	0	0	0	0	0	0	0	0	0	0	0	0	0	0	0	0	0	0	0	0	0	0	0	0	0	0	0	0	0	0	0	0	0	0	0	0	0	0	0
92	0	0	0	0	0	0	0	0	0	0	0	0	0	0	0	0	0	0	0	0	0	0	0	0	0	0	0	0	0	0	0	0	0	0	0	0	0	0	0	0	0	0	0	0	0	0	0	0	0
93	0	0	0	0	0	0	0	0	0	0	0	0	0	0	0	0	0	0	0	0	0	0	0	0	0	0	0	0	0	0	0	0	0	0	0	0	0	0	0	0	0	0	0	0	0	0	0	0	0
94	0.00156939	0.0127498	0	0	0	0	0	0	0	0	0	0	0.10358	0	0	0	0	0	0	0	0	0	0	0	0	0	0	0	0	0	0	0	0	0	0	0	0	0	0	0	0	0	0	0	0	0	0	0	0
95	0.0119634	0.0720255	0	0	0	0	0	0	0	0	0	0	0.526932	0	0	0	0	0	0	0	0	0	0	0	0	0	0	0	0	0	0	0	0	0	0	0	0	0	0	0	0	0	0	0	0	0.262654	0	0	0
96	0.122622	0.239826	0	0.723081	0	0.334851	0	0	0	0	0.313069	0	0.696914	0	0	0	0	0	0	0	0	0	0	0.349938	0	0	0	0	0.650337	0.419464	0	0.511778	0	0.402451	0.35645	0	0	0	0	0	0.292995	0	0	0	0	1.00935	0.488303	0.403445	0
97	0.442665	0.552393	0.758421	1.52308	0	0.994942	0.807879	0.744073	0	0	1.00513	0	1.03188	0	0	0.619614	0	0.597879	0.548121	0	0	0.410467	0.538241	1.04276	0	0	0.77197	0	1.43272	1.22549	0	1.17069	0.641204	0.83042	1.16028	0	0	0	0	0	1.42788	0	0	0	0	2.02407	1.28879	1.45082	0
98	1.06591	0.847146	1.59854	2.46804	0	1.91911	1.79779	1.74613	0.702447	0.65686	1.8504	0	1.65913	0.705156	0.754556	1.28555	0	1.37586	1.37059	0	0.440157	1.24167	1.36218	1.84664	0.878725	0.483159	1.62736	0.714008	2.29024	2.31887	0.711379	1.96288	1.79658	1.37878	2.29196	0	0.784279	0	0	0.445209	2.73247	0	0.556909	0	0	3.19849	2.21906	2.62297	0.526356
99	1.89833	1.05858	2.566	3.65792	0.561267	3.03039	2.70269	2.79456	1.63713	1.50244	2.8796	0	2.45844	1.58545	1.63251	1.97197	0	2.22566	2.26168	0	1.05644	2.07188	2.27781	2.75123	1.65647	1.08028	2.47149	1.61373	3.18006	3.53089	1.57894	2.98086	3.13511	2.31565	3.49121	0.775727	2.05432	0.885565	1.0998	1.17417	4.11887	0	1.44397	0.973136	0	4.31595	3.24688	3.85033	1.22223
100	2.85014	1.22029	3.66881	4.89383	0.962694	4.28261	3.62817	3.99325	2.72033	2.40756	4.08389	1.03319	3.37022	2.54422	2.61481	2.73125	0	3.17439	3.47081	0.634028	1.79119	3.15206	3.41881	3.713	2.54628	1.74408	3.42344	2.80339	4.04697	4.68053	2.63003	4.15206	4.53125	3.59778	4.55772	1.88525	3.62694	1.92964	2.47922	2.09456	5.23411	0	2.63383	2.09783	0.701833	5.34036	4.25375	4.97664	1.97197
Fhor [N]	Fhor Mean	Fhor Std	Left steps																								Right steps
1	0.351971	0.269293	1.10694	0.374194	0.373778	0.393917	0.307944	0.404694	0.028	0.490694	0.114167	-0.222333	-0.0670278	0.323917	-0.0585556	0.23475	-0.200306	0.0655833	0.795056	0.368833	0.275833	0.780389	0.385139	0.174389	0.276722	0.282889	0.00455556	0.270306	0.437833	0.281111	0.828806	0.294167	0.0661667	0.606583	-0.320806	0.440889	0.269889	0.476944	0.103	0.114778	0.293056	0.729528	0.539611	0.312806	0.130194	0.254444	0.863889	0.656667	0.735556
2	0.428285	0.297306	1.30732	0.565617	0.473113	0.619783	0.436083	0.482729	0.0924554	0.646509	0.178375	-0.160866	-0.0371877	0.488435	-0.0576998	0.333402	-0.233455	0.0953485	1.06087	0.524935	0.418448	0.905052	0.547485	0.22008	0.421439	0.389154	0.115078	0.403082	0.552535	0.359217	0.942931	0.39454	0.00184568	0.721847	-0.294371	0.503811	0.412532	0.688175	0.212843	0.188213	0.40665	0.817211	0.622444	0.309941	0.18956	0.293818	0.946712	0.717747	0.788598
3	0.529098	0.326876	1.44018	0.787036	0.639154	0.864773	0.630033	0.604789	0.213562	0.809276	0.281955	-0.00799579	0.034186	0.70087	-0.0109478	0.461757	-0.224963	0.188106	1.33341	0.757849	0.612046	1.04295	0.798225	0.319809	0.606304	0.532699	0.230262	0.5494	0.683893	0.432629	1.03711	0.502773	-0.0200679	0.815057	-0.211136	0.580706	0.562231	0.899161	0.360685	0.288678	0.511454	0.889786	0.720788	0.324185	0.271949	0.372664	1.01726	0.786455	0.836727
4	0.649831	0.354415	1.5107	0.994059	0.85138	1.10985	0.857798	0.793956	0.407802	1	0.448727	0.221306	0.121141	0.963066	0.100742	0.635788	-0.139328	0.353545	1.57417	1.02332	0.819778	1.23308	1.10087	0.493981	0.804263	0.722381	0.36612	0.681599	0.819836	0.499066	1.11078	0.603955	0.0109444	0.888032	-0.0748763	0.66347	0.694501	1.0788	0.528034	0.407826	0.60068	0.961612	0.829288	0.354134	0.37172	0.490833	1.07069	0.860435	0.890799
5	0.780168	0.375236	1.54109	1.17386	1.08259	1.31763	1.08366	1.02709	0.701365	1.19588	0.67794	0.483129	0.235438	1.2318	0.286691	0.858353	0.0256936	0.575475	1.77994	1.27147	1.01604	1.45081	1.39877	0.715019	0.985513	0.948967	0.545696	0.793302	0.938188	0.566591	1.14524	0.70753	0.0986358	0.947706	0.116721	0.752077	0.805077	1.22056	0.693671	0.54758	0.674094	1.01763	0.939884	0.400056	0.478449	0.5385	1.10439	0.942273	0.943086
6	0.909581	0.389061	1.54292	1.32293	1.29838	1.44174	1.26631	1.26663	1.04443	1.37315	0.924565	0.721842	0.397453	1.45432	0.522194	1.0795	0.23041	0.82096	1.96201	1.4806	1.21173	1.67123	1.65113	0.926238	1.13865	1.16858	0.757009	0.88807	1.03644	0.638359	1.13946	0.804598	0.235997	0.980174	0.348193	0.840329	0.904575	1.32379	0.840934	0.707684	0.743721	1.04996	1.03472	0.460088	0.589539	0.627481	1.12797	1.02549	0.988577
7	1.02345	0.39723	1.50074	1.43231	1.49908	1.48015	1.38679	1.46939	1.38229	1.51468	1.15236	0.897192	0.585205	1.60989	0.755949	1.26627	0.441283	1.04619	2.08672	1.66524	1.40616	1.8583	1.84227	1.10442	1.27191	1.35653	0.98218	0.952649	1.10994	0.706422	1.09681	0.880371	0.394824	0.982301	0.574001	0.922174	0.980314	1.37226	0.95411	0.858174	0.810542	1.07181	1.10517	0.53347	0.688886	0.716722	1.14311	1.09754	1.02822
8	1.11136	0.399932	1.41464	1.48071	1.66863	1.45541	1.44478	1.63239	1.66157	1.60879	1.33287	1.01355	0.783882	1.72109	0.938633	1.36047	0.64568	1.23417	2.13036	1.81764	1.5698	1.98704	1.9832	1.25269	1.37908	1.49809	1.19669	0.977999	1.17247	0.766185	1.02516	0.930199	0.544148	0.975476	0.752044	0.992828	1.02106	1.36537	1.01737	0.970205	0.881853	1.08837	1.14789	0.608168	0.767766	0.788006	1.14706	1.14406	1.0712
9	1.17331	0.396599	1.31637	1.46409	1.77	1.37326	1.42792	1.75703	1.88517	1.66496	1.46756	1.08203	0.956199	1.80598	1.06072	1.45492	0.868046	1.38925	2.10682	1.9036	1.6781	2.04783	2.05571	1.36417	1.43575	1.59565	1.38167	0.969783	1.23956	0.825884	0.928488	0.960119	0.672809	0.977178	0.872098	1.05699	1.03655	1.32953	1.0493	1.04397	0.957461	1.08703	1.16281	0.671634	0.833217	0.844667	1.14295	1.17095	1.11947
10	1.21172	0.387755	1.22974	1.40675	1.78921	1.2264	1.3575	1.83109	2.06237	1.68359	1.54762	1.0989	1.11759	1.84219	1.14382	1.57932	1.07613	1.49739	2.05551	1.90891	1.74742	2.04066	2.05183	1.43064	1.43625	1.63918	1.53306	0.945205	1.31846	0.89052	0.816465	0.96946	0.779778	0.983977	0.946323	1.11563	1.03655	1.28408	1.06739	1.09321	1.02493	1.06558	1.15721	0.71198	0.898311	0.891667	1.14529	1.19415	1.17649
11	1.22415	0.370738	1.13902	1.3353	1.74179	1.04378	1.22053	1.83812	2.15752	1.64632	1.56175	1.05878	1.27021	1.81463	1.1868	1.61227	1.24228	1.54758	1.97625	1.85381	1.7872	1.95002	1.99526	1.42957	1.3913	1.62104	1.64758	0.906358	1.40355	0.961964	0.706612	0.951505	0.866963	0.990374	0.974378	1.17869	1.01332	1.22442	1.06817	1.10352	1.06833	1.0406	1.15382	0.740019	0.968904	0.937198	1.15056	1.21517	1.2409
12	1.21126	0.34624	1.02372	1.24743	1.64725	0.863444	1.05325	1.77572	2.14979	1.5437	1.51041	0.978444	1.39835	1.73182	1.17279	1.61069	1.34137	1.53886	1.84453	1.74462	1.77448	1.7827	1.92147	1.37778	1.31031	1.54803	1.69502	0.848481	1.48598	1.04401	0.612352	0.912194	0.941877	1.00315	0.951676	1.24712	0.964265	1.14696	1.04384	1.06684	1.08929	1.01816	1.16303	0.768111	1.04392	0.991648	1.13858	1.21796	1.29037
13	1.17536	0.320396	0.897167	1.14164	1.50709	0.676619	0.896611	1.68364	2.05881	1.40334	1.4083	0.880641	1.46769	1.61543	1.11036	1.56872	1.38318	1.48471	1.67337	1.58193	1.70449	1.57481	1.82232	1.29537	1.2023	1.42215	1.66009	0.773024	1.55451	1.13873	0.539096	0.867596	1.00084	1.02134	0.89762	1.30468	0.908115	1.05521	0.99832	0.991992	1.09915	0.991226	1.16821	0.800311	1.12197	1.04919	1.10318	1.20296	1.30686
14	1.12242	0.300953	0.780426	1.03345	1.33461	0.468492	0.752975	1.58308	1.91224	1.2482	1.28726	0.762931	1.46778	1.47614	1.0233	1.49621	1.38801	1.39666	1.49021	1.42291	1.60243	1.35871	1.68548	1.20434	1.07478	1.25871	1.5712	0.690531	1.58285	1.23134	0.49074	0.824146	1.04064	1.03245	0.836375	1.3391	0.857261	0.950861	0.937576	0.893257	1.11009	0.963497	1.15334	0.843867	1.19717	1.09179	1.07056	1.19018	1.2917
15	1.05775	0.289841	0.674822	0.939042	1.14978	0.250598	0.615437	1.47135	1.73056	1.08747	1.16114	0.619774	1.41889	1.31673	0.931682	1.40306	1.36305	1.291	1.31285	1.24703	1.48842	1.14255	1.51565	1.10685	0.937348	1.07306	1.46446	0.611503	1.55547	1.29875	0.476964	0.779268	1.0592	1.02537	0.777428	1.34897	0.812351	0.827318	0.864466	0.786082	1.13278	0.953675	1.1237	0.908472	1.24911	1.10455	1.05275	1.18875	1.25877
16	0.987796	0.283405	0.575334	0.860046	0.97521	0.0519722	0.502366	1.35156	1.51469	0.925962	1.0287	0.46474	1.34365	1.1474	0.839019	1.28635	1.29779	1.16369	1.14344	1.08962	1.35275	0.93312	1.32956	1.00447	0.804306	0.871578	1.34303	0.537652	1.47152	1.32491	0.49302	0.737652	1.05894	1.00308	0.721333	1.34517	0.773869	0.810344	0.793954	0.698414	1.1773	0.971423	1.08893	0.995308	1.25946	1.0863	1.03157	1.17544	1.20571
17	0.911125	0.28334	0.487228	0.777566	0.816364	-0.109601	0.430225	1.2419	1.29533	0.793396	0.900217	0.32344	1.24099	0.987892	0.741405	1.14466	1.21877	1.034	0.980556	0.950767	1.19002	0.757227	1.1378	0.908071	0.686258	0.665288	1.21211	0.474087	1.34073	1.31051	0.516783	0.712121	1.03786	0.968548	0.67332	1.31523	0.759558	0.552721	0.751652	0.659054	1.23948	1.00264	1.0416	1.08477	1.2218	1.04353	0.988783	1.13304	1.12941
18	0.836218	0.280569	0.423983	0.684624	0.664615	-0.224116	0.391346	1.14552	1.09728	0.692262	0.800837	0.214046	1.12268	0.85314	0.650904	0.998387	1.13494	0.916533	0.847516	0.82154	1.04026	0.597161	0.952806	0.825145	0.589424	0.479909	1.09093	0.434006	1.21417	1.26092	0.529405	0.708803	0.990019	0.916489	0.644137	1.24985	0.768079	0.453056	0.7546	0.676087	1.29324	1.01709	0.973328	1.14517	1.14739	0.975306	0.913162	1.06122	1.02704
19	0.756782	0.272792	0.393268	0.593654	0.517725	-0.290247	0.359073	1.04637	0.913462	0.604356	0.724672	0.133144	1.01427	0.716947	0.575616	0.865492	1.04592	0.808803	0.749818	0.693253	0.899222	0.443306	0.782222	0.733889	0.501773	0.325253	0.985227	0.421929	1.05633	1.18047	0.515129	0.715765	0.913667	0.838356	0.634528	1.14537	0.785447	0.384899	0.794432	0.732381	1.30295	0.991467	0.879482	1.16112	1.04543	0.8835	0.808366	0.956871	0.89952
20	0.670237	0.260795	0.387735	0.526232	0.379646	-0.303955	0.32378	0.927328	0.732774	0.50932	0.644657	0.0728704	0.924468	0.576386	0.511414	0.735652	0.935526	0.700449	0.667038	0.575944	0.783617	0.295415	0.635491	0.622481	0.410267	0.185889	0.876738	0.432291	0.893951	1.07133	0.474165	0.709381	0.805642	0.730284	0.632694	1.01067	0.789049	0.356406	0.842985	0.790154	1.24698	0.925393	0.765846	1.13238	0.930072	0.77558	0.679871	0.827217	0.762401
21	0.577154	0.245495	0.381783	0.481125	0.264631	-0.264205	0.295977	0.798386	0.553246	0.409889	0.55346	0.0413754	0.836877	0.449434	0.446384	0.600767	0.811013	0.584472	0.572551	0.473022	0.673883	0.17088	0.527454	0.516815	0.323445	0.0622071	0.74771	0.444257	0.735019	0.937118	0.409521	0.671896	0.677272	0.602415	0.619735	0.857976	0.76175	0.344618	0.876504	0.81816	1.13734	0.824773	0.639778	1.06482	0.799588	0.655105	0.537098	0.674535	0.627311
22	0.482065	0.228444	0.354523	0.435504	0.175058	-0.192932	0.280922	0.691128	0.406309	0.326389	0.465535	0.0387929	0.735643	0.353553	0.376591	0.470548	0.694896	0.473341	0.459515	0.380822	0.566398	0.0768594	0.442833	0.43813	0.251808	-0.0330808	0.606608	0.424783	0.587222	0.789923	0.324525	0.603497	0.541083	0.464626	0.585644	0.702298	0.707901	0.332958	0.889866	0.80746	0.986803	0.71754	0.507449	0.965407	0.660765	0.532185	0.38774	0.519785	0.503239
23	0.387746	0.212495	0.307438	0.374343	0.0980802	-0.124861	0.266056	0.601265	0.286188	0.262944	0.393028	0.0379537	0.628691	0.273157	0.32421	0.367444	0.591083	0.386167	0.362833	0.279025	0.456299	-0.0016358	0.357136	0.379846	0.193778	-0.0982778	0.476293	0.402401	0.45675	0.638148	0.225417	0.5115	0.403077	0.317136	0.536157	0.556685	0.630204	0.312796	0.874438	0.765472	0.812944	0.590346	0.381611	0.847231	0.525491	0.407056	0.246528	0.378858	0.391389
24	0.29422	0.199178	0.231363	0.305081	0.0270685	-0.0947803	0.229765	0.517093	0.166201	0.212606	0.32649	0.0191002	0.541825	0.191109	0.29187	0.287933	0.488992	0.308154	0.261241	0.174073	0.362657	-0.0478704	0.26246	0.325	0.13793	-0.150518	0.373366	0.345849	0.339324	0.485789	0.120052	0.396434	0.264127	0.175393	0.464453	0.428128	0.527285	0.272945	0.82708	0.689652	0.628294	0.470327	0.262404	0.725596	0.397343	0.284787	0.126975	0.259587	0.294936
25	0.204526	0.187356	0.181709	0.241593	-0.0327551	-0.0861793	0.172735	0.426881	0.0387677	0.164894	0.260644	-0.012553	0.478481	0.11097	0.262338	0.215033	0.391452	0.228967	0.197881	0.0778923	0.280917	-0.0988199	0.172417	0.270407	0.0819318	-0.203866	0.294753	0.260995	0.233028	0.336355	0.0226742	0.269763	0.131046	0.0399495	0.364129	0.322631	0.408197	0.203347	0.756649	0.593763	0.396195	0.371638	0.155146	0.613455	0.275172	0.176065	0.0265354	0.157687	0.219804
26	0.124964	0.180157	0.12817	0.182713	-0.0742276	-0.0898914	0.113098	0.335496	-0.0785435	0.128454	0.192173	-0.0417837	0.419692	0.0488923	0.216576	0.138556	0.3032	0.147816	0.118093	-0.00709989	0.197154	-0.138212	0.0936111	0.221043	0.0378106	-0.258245	0.223077	0.154769	0.139386	0.198869	-0.0624015	0.151134	0.0166142	-0.0745539	0.245959	0.22654	0.292732	0.112096	0.673681	0.496576	0.318536	0.29238	0.056601	0.51154	0.15129	0.0849815	-0.0610025	0.0667155	0.154007
27	0.0461111	0.170969	0.0673937	0.117827	-0.105903	-0.111205	0.0519773	0.207385	-0.173083	0.110494	0.13709	-0.0696397	0.358767	0.00167256	0.155328	0.0618527	0.231794	0.0747955	0.0452088	-0.0951633	0.114704	-0.173582	0.0194136	0.178253	0.0085665	-0.306235	0.153662	0.042718	0.0606911	0.0827211	-0.142784	0.0502146	-0.0817747	-0.165781	0.128827	0.135995	0.18487	0.0207506	0.591795	0.404992	0.19074	0.226022	-0.0379848	0.410896	0.0333948	0.00545062	-0.145881	-0.0132674	0.0925098
28	-0.0255211	0.166303	0.0159116	0.0514596	-0.137899	-0.148336	-0.0167172	0.137621	-0.26003	0.0896187	0.0879672	-0.103702	0.310371	-0.0554444	0.0869924	-0.0057904	0.158518	0.0111389	-0.0155556	-0.185664	0.0446389	-0.221621	-0.0453056	0.128306	-0.0159823	-0.348422	0.0924621	-0.0586591	-0.0084899	-0.0235505	-0.223755	-0.0342626	-0.170889	-0.247912	0.0239217	0.0468359	0.0838763	-0.0589975	0.50748	0.316821	0.0628535	0.169861	-0.126116	0.307523	-0.073096	-0.0651944	-0.22621	-0.0912247	0.00282828
29	-0.0939388	0.162673	-0.0286411	-0.00427132	-0.171475	-0.187927	-0.0904747	0.0704975	-0.3427	0.0496271	0.0311263	-0.14104	0.277802	-0.121029	0.00853479	-0.068388	0.0690295	-0.0552702	-0.0766481	-0.272657	-0.00981481	-0.279099	-0.091358	0.0641235	-0.0461995	-0.390679	0.0320264	-0.139868	-0.0696061	-0.117686	-0.306213	-0.105384	-0.252244	-0.322558	-0.0678187	-0.0388796	-0.00845314	-0.128944	0.428167	0.217255	-0.0712149	0.117526	-0.202283	0.201437	-0.156543	-0.125265	-0.308755	-0.171881	-0.0341866
30	-0.159832	0.157766	-0.0743367	-0.0454442	-0.203041	-0.225646	-0.153793	-0.0248996	-0.406295	-0.00339731	-0.0321347	-0.177389	0.24204	-0.178955	-0.0809604	-0.14391	-0.027335	-0.0985707	-0.145418	-0.353868	-0.0601235	-0.327371	-0.126389	-0.00333333	-0.082787	-0.435394	-0.0442393	-0.203001	-0.122523	-0.200477	-0.387829	-0.165093	-0.32496	-0.388546	-0.163369	-0.123647	-0.0929739	-0.188189	0.350582	0.108808	-0.203944	0.0568322	-0.269066	0.0928519	-0.225634	-0.177568	-0.394048	-0.250104	-0.0705483
31	-0.221512	0.152129	-0.116933	-0.0820412	-0.234932	-0.271869	-0.200056	-0.108081	-0.44071	-0.0564066	-0.0930581	-0.214343	0.188189	-0.219154	-0.172524	-0.205429	-0.112348	-0.133833	-0.220247	-0.422589	-0.108741	-0.364705	-0.161417	-0.0608333	-0.121159	-0.480152	-0.141049	-0.254272	-0.167116	-0.272654	-0.467952	-0.214215	-0.387935	-0.446305	-0.229461	-0.196573	-0.170696	-0.243008	0.267295	-0.00729798	-0.333221	-0.013229	-0.331298	-0.0134343	-0.283096	-0.231648	-0.471129	-0.312157	-0.126419
32	-0.27797	0.146945	-0.162301	-0.12825	-0.270895	-0.334172	-0.241503	-0.171281	-0.44954	-0.107953	-0.146269	-0.261612	0.125095	-0.248395	-0.246275	-0.266067	-0.181091	-0.172705	-0.292798	-0.483715	-0.157605	-0.405206	-0.206096	-0.109438	-0.157434	-0.521568	-0.23701	-0.299481	-0.211329	-0.335903	-0.53981	-0.257199	-0.43717	-0.497812	-0.301442	-0.252889	-0.24502	-0.29565	0.1808	-0.121394	-0.433842	-0.079314	-0.38426	-0.102784	-0.328572	-0.287333	-0.527258	-0.364288	-0.178827
33	-0.328227	0.142231	-0.21834	-0.184255	-0.312934	-0.407268	-0.293417	-0.23361	-0.451518	-0.159999	-0.202103	-0.318289	0.0719251	-0.281945	-0.295981	-0.317628	-0.247594	-0.213624	-0.361986	-0.539348	-0.209642	-0.450604	-0.261944	-0.162556	-0.1967	-0.565326	-0.316881	-0.344526	-0.260751	-0.39349	-0.597804	-0.298058	-0.474917	-0.541552	-0.371527	-0.295901	-0.307607	-0.355284	0.106041	-0.221096	-0.50394	-0.129492	-0.419684	-0.172132	-0.369148	-0.337951	-0.567283	-0.418649	-0.221878
34	-0.377808	0.139099	-0.283083	-0.24688	-0.362981	-0.490167	-0.360472	-0.302185	-0.458194	-0.215972	-0.272861	-0.377639	0.0251481	-0.320639	-0.332694	-0.365167	-0.320889	-0.259639	-0.426167	-0.591315	-0.270944	-0.502824	-0.322852	-0.225556	-0.243917	-0.619639	-0.381019	-0.394583	-0.313083	-0.445389	-0.643444	-0.332194	-0.502565	-0.574519	-0.443306	-0.33975	-0.352019	-0.421963	0.0512222	-0.297528	-0.55425	-0.169269	-0.440694	-0.231806	-0.412139	-0.37787	-0.604639	-0.479546	-0.263454
35	-0.425888	0.13685	-0.348215	-0.318184	-0.423415	-0.573225	-0.430154	-0.375776	-0.472718	-0.276337	-0.336077	-0.433193	-0.030789	-0.362325	-0.368686	-0.425526	-0.392092	-0.310162	-0.491401	-0.637985	-0.325386	-0.565072	-0.383784	-0.293935	-0.298732	-0.688033	-0.43616	-0.44657	-0.360569	-0.492483	-0.680805	-0.359326	-0.527682	-0.59784	-0.51306	-0.393617	-0.378978	-0.487291	0.0105011	-0.355503	-0.606979	-0.214629	-0.46379	-0.292022	-0.459372	-0.409895	-0.646788	-0.5446	-0.311772
36	-0.480863	0.13632	-0.406787	-0.398692	-0.493316	-0.655139	-0.506013	-0.45654	-0.499965	-0.347909	-0.408967	-0.489802	-0.0964189	-0.412712	-0.40852	-0.496499	-0.461251	-0.366793	-0.561592	-0.680262	-0.388608	-0.637903	-0.441395	-0.371707	-0.359732	-0.761856	-0.48587	-0.494341	-0.409464	-0.539372	-0.71744	-0.382452	-0.555614	-0.620019	-0.57235	-0.454444	-0.404252	-0.54541	-0.0348566	-0.411926	-0.676976	-0.279263	-0.500619	-0.356952	-0.508698	-0.442815	-0.693919	-0.609895	-0.372467
37	-0.543223	0.13821	-0.462053	-0.4835	-0.575462	-0.727215	-0.589058	-0.54796	-0.540866	-0.435005	-0.489828	-0.550833	-0.166194	-0.47875	-0.449995	-0.567712	-0.536737	-0.433119	-0.638396	-0.72179	-0.462167	-0.715692	-0.497056	-0.461639	-0.425288	-0.842492	-0.53727	-0.532692	-0.46876	-0.594159	-0.756053	-0.415785	-0.591	-0.651692	-0.625864	-0.515164	-0.437381	-0.596795	-0.0918056	-0.475997	-0.777222	-0.362068	-0.556285	-0.422846	-0.558432	-0.479806	-0.74279	-0.677881	-0.442712
38	-0.614367	0.142211	-0.521068	-0.567097	-0.674517	-0.78774	-0.674179	-0.646575	-0.590917	-0.535009	-0.591534	-0.609017	-0.245239	-0.561204	-0.496696	-0.64031	-0.622287	-0.513169	-0.726912	-0.75973	-0.539596	-0.787326	-0.545225	-0.563247	-0.505291	-0.930725	-0.602408	-0.563651	-0.543981	-0.661747	-0.797916	-0.466381	-0.636481	-0.698496	-0.681212	-0.576008	-0.486993	-0.653632	-0.155436	-0.552455	-0.900827	-0.465327	-0.627417	-0.48546	-0.610092	-0.522491	-0.793649	-0.747184	-0.520264
39	-0.693987	0.148427	-0.594482	-0.646005	-0.778091	-0.84124	-0.756619	-0.745061	-0.636713	-0.63966	-0.702787	-0.666617	-0.339531	-0.650658	-0.552772	-0.717254	-0.709756	-0.60629	-0.823259	-0.798454	-0.632713	-0.853352	-0.596256	-0.66084	-0.605227	-1.02621	-0.688179	-0.595644	-0.635487	-0.747015	-0.84438	-0.532646	-0.6875	-0.755318	-0.744792	-0.644204	-0.554409	-0.726473	-0.224048	-0.643129	-1.05028	-0.570162	-0.712407	-0.545618	-0.668135	-0.571775	-0.852096	-0.814261	-0.609711
40	-0.783252	0.155517	-0.681609	-0.726641	-0.894154	-0.902634	-0.833937	-0.833604	-0.683493	-0.747298	-0.814086	-0.72974	-0.449123	-0.744571	-0.618584	-0.79079	-0.79304	-0.706533	-0.921924	-0.85015	-0.738454	-0.91856	-0.664537	-0.77975	-0.714283	-1.12006	-0.789286	-0.639418	-0.739581	-0.842611	-0.896957	-0.610965	-0.751981	-0.81816	-0.816236	-0.722778	-0.642168	-0.818502	-0.302034	-0.758705	-1.21731	-0.689707	-0.807391	-0.609386	-0.732929	-0.63512	-0.921263	-0.875443	-0.713512
41	-0.881045	0.164587	-0.776822	-0.820503	-1.02917	-0.986912	-0.92001	-0.918801	-0.736108	-0.856836	-0.926269	-0.802623	-0.556585	-0.856637	-0.678932	-0.856654	-0.874805	-0.812588	-1.02691	-0.910221	-0.847966	-0.993329	-0.756784	-0.899707	-0.821441	-1.20617	-0.896033	-0.70235	-0.859046	-0.948062	-0.955844	-0.699444	-0.831136	-0.889901	-0.898421	-0.812173	-0.755055	-0.922947	-0.384444	-0.900346	-1.38765	-0.822022	-0.908801	-0.673285	-0.803742	-0.719824	-1.00046	-0.939113	-0.826717
42	-0.984087	0.174993	-0.878087	-0.925234	-1.15912	-1.09295	-1.02048	-1.01031	-0.794262	-0.975614	-1.05089	-0.881683	-0.674551	-0.978682	-0.742875	-0.91613	-0.96508	-0.928093	-1.1195	-0.987091	-0.963105	-1.07977	-0.866475	-0.951096	-0.927224	-1.28581	-0.998063	-0.783453	-0.995275	-1.0584	-1.01797	-0.795778	-0.920549	-0.971891	-0.997356	-0.916014	-0.881436	-1.03572	-0.46023	-1.05649	-1.55104	-0.951076	-1.01121	-0.734709	-0.881664	-0.827031	-1.0938	-1.01561	-0.93727
43	-1.09391	0.186606	-0.99183	-1.03894	-1.30181	-1.2128	-1.13773	-1.10832	-0.858312	-1.09893	-1.18724	-0.966073	-0.77822	-1.11545	-0.821018	-0.972864	-1.06072	-1.05146	-1.21876	-1.07526	-1.08548	-1.17574	-0.981574	-1.0536	-1.04655	-1.36719	-1.10145	-0.882397	-1.14817	-1.18133	-1.08347	-0.888755	-1.01446	-1.05981	-1.10533	-1.04355	-1.01501	-1.15384	-0.528108	-1.21176	-1.69629	-1.08451	-1.1149	-0.807611	-0.972859	-0.942667	-1.20864	-1.10483	-1.04993
44	-1.20863	0.196679	-1.12229	-1.15989	-1.44227	-1.33575	-1.25732	-1.21284	-0.932663	-1.22203	-1.33093	-1.06303	-0.856918	-1.25861	-0.919508	-1.03439	-1.15539	-1.17846	-1.31485	-1.18125	-1.21605	-1.29217	-1.10231	-1.1763	-1.17665	-1.44996	-1.21086	-0.995551	-1.30886	-1.3141	-1.16089	-0.97526	-1.11603	-1.14988	-1.2184	-1.19298	-1.14809	-1.26602	-0.599065	-1.32713	-1.82691	-1.21968	-1.222	-0.897055	-1.07825	-1.06777	-1.3367	-1.19737	-1.16635
45	-1.32744	0.201456	-1.26322	-1.28743	-1.58549	-1.46506	-1.37139	-1.32577	-1.02488	-1.35268	-1.47789	-1.17322	-0.96691	-1.4174	-1.03471	-1.10119	-1.25492	-1.30569	-1.41537	-1.30983	-1.34905	-1.42771	-1.22551	-1.30889	-1.30438	-1.53819	-1.3244	-1.11785	-1.46719	-1.45111	-1.25108	-1.06192	-1.22961	-1.24142	-1.33221	-1.35185	-1.28974	-1.3635	-0.689207	-1.46575	-1.93364	-1.35158	-1.32714	-1.00477	-1.18955	-1.205	-1.3475	-1.27589	-1.28523
46	-1.45152	0.205139	-1.42266	-1.42924	-1.72337	-1.59365	-1.47823	-1.44826	-1.13109	-1.49227	-1.65945	-1.28852	-1.07898	-1.58611	-1.16373	-1.17101	-1.36132	-1.43882	-1.52893	-1.46005	-1.48775	-1.57505	-1.35422	-1.44839	-1.41935	-1.64198	-1.43728	-1.23125	-1.61733	-1.58633	-1.34688	-1.15141	-1.34475	-1.33835	-1.44569	-1.49735	-1.43386	-1.44305	-0.795838	-1.60299	-2.01404	-1.47752	-1.4323	-1.11883	-1.30394	-1.3315	-1.62233	-1.33864	-1.40841
47	-1.56715	0.203178	-1.58479	-1.56627	-1.87371	-1.70202	-1.56916	-1.58593	-1.23975	-1.63352	-1.81284	-1.39123	-1.20493	-1.74957	-1.30143	-1.2469	-1.47538	-1.5765	-1.6507	-1.62233	-1.63531	-1.71727	-1.48875	-1.60231	-1.52932	-1.76003	-1.55321	-1.3206	-1.74854	-1.71532	-1.43845	-1.24344	-1.4471	-1.43784	-1.55906	-1.61794	-1.57636	-1.50895	-0.917888	-1.73146	-2.06181	-1.59711	-1.53051	-1.22858	-1.41234	-1.46281	-1.6548	-1.38604	-1.5381
48	-1.66982	0.200723	-1.75914	-1.6808	-2.02567	-1.76631	-1.6349	-1.72917	-1.347	-1.76493	-1.93693	-1.48398	-1.35443	-1.89865	-1.44487	-1.33643	-1.58944	-1.72242	-1.76023	-1.77025	-1.79007	-1.85411	-1.63217	-1.73829	-1.63898	-1.88001	-1.6801	-1.38935	-1.86128	-1.8282	-1.50047	-1.34383	-1.53426	-1.51308	-1.6444	-1.70083	-1.71385	-1.57348	-1.03886	-1.83501	-2.08076	-1.68503	-1.61135	-1.32651	-1.5127	-1.57685	-1.6766	-1.41594	-1.66964
49	-1.74797	0.203054	-1.93891	-1.77651	-2.15657	-1.76503	-1.6731	-1.85702	-1.46257	-1.894	-2.07742	-1.57741	-1.51145	-2.03701	-1.58854	-1.43966	-1.70184	-1.87723	-1.8498	-1.88619	-1.93583	-1.98878	-1.76962	-1.8434	-1.75269	-1.98504	-1.81244	-1.4302	-1.94507	-1.90058	-1.51828	-1.47696	-1.58141	-1.54523	-1.69	-1.74197	-1.81182	-1.63556	-1.13352	-1.897	-2.06573	-1.71175	-1.65613	-1.41178	-1.59951	-1.6477	-1.6469	-1.42595	-1.78556
50	-1.79178	0.219122	-2.10948	-1.84457	-2.24365	-1.70888	-1.69132	-1.9579	-1.59037	-2.02473	-2.19527	-1.67603	-1.66776	-2.16328	-1.71908	-1.55962	-1.79878	-2.03141	-1.9254	-1.9796	-2.06322	-2.11673	-1.89163	-1.92809	-1.85878	-2.05226	-1.93742	-1.4255	-1.96167	-1.91716	-1.48943	-1.62357	-1.58198	-1.53086	-1.69749	-1.75293	-1.85413	-1.68622	-1.19899	-1.91974	-2.00924	-1.67238	-1.64205	-1.48065	-1.65295	-1.67522	-1.57889	-1.43529	-1.85675
51	-1.78875	0.259075	-2.23814	-1.8593	-2.2663	-1.61528	-1.67173	-2.01429	-1.73379	-2.1424	-2.27242	-1.77905	-1.8267	-2.24009	-1.85058	-1.68268	-1.86568	-2.16238	-1.97646	-2.03144	-2.16227	-2.22905	-1.99467	-1.99755	-1.94505	-2.05829	-2.04453	-1.38093	-1.8733	-1.84689	-1.39791	-1.72128	-1.53459	-1.43545	-1.66239	-1.7511	-1.83762	-1.71807	-1.22497	-1.90658	-1.92178	-1.55799	-1.54138	-1.52667	-1.65588	-1.64623	-1.47622	-1.45197	-1.8575
52	-1.73107	0.321905	-2.27977	-1.80851	-2.20098	-1.4922	-1.59302	-2.01657	-1.88132	-2.20984	-2.25835	-1.8686	-1.98796	-2.22733	-1.97277	-1.78956	-1.89551	-2.25101	-2.00305	-2.03094	-2.2126	-2.27433	-2.0543	-2.02857	-2.00029	-1.99277	-2.1245	-1.28084	-1.67684	-1.67629	-1.23203	-1.69851	-1.42501	-1.22184	-1.56853	-1.72145	-1.75479	-1.70233	-1.16914	-1.86658	-1.81035	-1.36619	-1.36028	-1.55654	-1.60856	-1.60639	-1.33805	-1.44996	-1.78022
53	-1.60912	0.393854	-2.19915	-1.6891	-2.04818	-1.34336	-1.44944	-1.95799	-2.00248	-2.19215	-2.12145	-1.91471	-2.12349	-2.10176	-2.06713	-1.86507	-1.85729	-2.26905	-1.99028	-1.96738	-2.19763	-2.19846	-2.05663	-1.99815	-2.01674	-1.8416	-2.15225	-1.11484	-1.41296	-1.42941	-1.01074	-1.53389	-1.24998	-0.92101	-1.39313	-1.63057	-1.59002	-1.60668	-1.01094	-1.79221	-1.65263	-1.11605	-1.13237	-1.55518	-1.50879	-1.51042	-1.17446	-1.38678	-1.6166
54	-1.4291	0.455321	-1.99594	-1.50161	-1.80861	-1.15141	-1.26804	-1.8187	-2.06686	-2.07851	-1.87508	-1.88893	-2.21208	-1.89188	-2.09789	-1.89757	-1.74431	-2.19563	-1.91614	-1.83153	-2.10672	-1.99474	-1.99016	-1.89463	-1.97438	-1.59396	-2.09605	-0.893106	-1.1124	-1.15174	-0.786755	-1.26199	-1.02528	-0.604037	-1.15238	-1.46937	-1.34648	-1.43766	-0.781936	-1.66127	-1.42845	-0.858041	-0.893336	-1.49237	-1.34514	-1.3267	-0.996705	-1.25792	-1.36567
55	-1.20767	0.492873	-1.71088	-1.25017	-1.49308	-0.92598	-1.07287	-1.59267	-2.07344	-1.88942	-1.55946	-1.7785	-2.21727	-1.61423	-2.0441	-1.87849	-1.55855	-2.02172	-1.77146	-1.63333	-1.93231	-1.69834	-1.85081	-1.71767	-1.85878	-1.27093	-1.94077	-0.664677	-0.815111	-0.876359	-0.585965	-0.938614	-0.798028	-0.329146	-0.890197	-1.26027	-1.05787	-1.21372	-0.527116	-1.44651	-1.17261	-0.617098	-0.662967	-1.35356	-1.12779	-1.08131	-0.804967	-1.08197	-1.05212
56	-0.966059	0.501798	-1.37513	-0.969469	-1.15323	-0.685972	-0.853444	-1.30897	-2.02531	-1.6231	-1.21823	-1.61641	-2.12338	-1.27645	-1.90408	-1.80017	-1.3032	-1.75717	-1.56156	-1.39609	-1.67063	-1.33771	-1.64539	-1.47143	-1.66306	-0.921444	-1.70178	-0.456068	-0.547481	-0.61558	-0.406981	-0.600611	-0.577682	-0.0868457	-0.636065	-1.02451	-0.769068	-0.969975	-0.265892	-1.18775	-0.918309	-0.407071	-0.447278	-1.16229	-0.889667	-0.816151	-0.619	-0.870327	-0.73704
57	-0.720621	0.483126	-1.00937	-0.684468	-0.824035	-0.473348	-0.632967	-1.00824	-1.89164	-1.28705	-0.875672	-1.40039	-1.92939	-0.909258	-1.66879	-1.64619	-1.00552	-1.42366	-1.27662	-1.12946	-1.36099	-0.946887	-1.39803	-1.17138	-1.41748	-0.587439	-1.40825	-0.28253	-0.327162	-0.392857	-0.254839	-0.273939	-0.376799	0.145774	-0.41132	-0.76813	-0.507848	-0.716809	-0.000837262	-0.905895	-0.67167	-0.23484	-0.272477	-0.943933	-0.742833	-0.566892	-0.444912	-0.640443	-0.462078
58	-0.488577	0.437822	-0.687902	-0.411939	-0.56039	-0.284843	-0.441598	-0.722753	-1.65149	-0.933172	-0.579429	-1.12199	-1.6403	-0.599313	-1.36241	-1.41873	-0.713828	-1.06624	-0.946306	-0.843262	-1.03277	-0.596561	-1.12577	-0.842852	-1.13363	-0.301404	-1.07788	-0.125493	-0.162861	-0.217283	-0.0968636	0.0256818	-0.219694	0.312891	-0.230253	-0.515288	-0.289855	-0.482949	0.230598	-0.617561	-0.443023	-0.0450505	-0.127295	-0.711783	-0.561609	-0.352685	-0.288947	-0.416602	-0.249609
59	-0.288244	0.374104	-0.433772	-0.193603	-0.35705	-0.127306	-0.295182	-0.440963	-1.37558	-0.620585	-0.363342	-0.826011	-1.28601	-0.354518	-1.03391	-1.15655	-0.453702	-0.749644	-0.607951	-0.566726	-0.712077	-0.344761	-0.835028	-0.529981	-0.840812	-0.106874	-0.755348	0	-0.0451852	-0.050388	0	0.262417	-0.0784414	0.410508	-0.0273244	-0.29862	-0.0772581	-0.28751	0.405423	-0.35696	-0.25455	0	0	-0.479598	-0.274837	-0.190235	-0.139879	-0.24219	-0.0983721
60	-0.143728	0.303213	-0.260158	-0.0451832	-0.196352	-0.0179722	-0.181152	-0.216958	-1.09798	-0.384178	-0.20762	-0.566772	-0.918241	-0.173768	-0.727316	-0.899322	-0.232242	-0.483634	-0.332011	-0.343267	-0.437602	-0.165767	-0.562728	-0.273485	-0.578737	0.019399	-0.476865	0	0	0	0	0.445285	0	0.470211	0	-0.142462	0	-0.133169	0.523066	-0.166499	0	0	0	-0.280742	-0.0889259	-0.0541852	0	-0.0945272	-0.00324804
61	-0.0502318	0.242385	-0.122959	0.0428283	-0.0757365	0.0154394	-0.0675606	-0.0604537	-0.81337	-0.199939	-0.0840606	-0.374402	-0.591747	-0.0462803	-0.4676	-0.659278	-0.0724167	-0.275093	-0.133157	-0.163376	-0.225917	-0.0431726	-0.333611	-0.0924907	-0.356303	0.0385909	-0.253965	0	0	0	0	0.598788	0	0.507448	0	0	0	0	0.596177	-0.0397727	0	0	0	-0.133177	0	0	0	0	0
62	0.00694332	0.200115	0	0	0	0	0	0.0203075	-0.52379	-0.0649158	0	-0.22241	-0.331074	0.00920875	-0.268818	-0.443403	0.026633	-0.0903662	-0.0221886	0	-0.0375679	0	-0.161574	0.0204043	-0.0482492	0	-0.01586	0	0	0	0	0.73297	0	0.529571	0	0	0	0	0.629586	0	0	0	0	-0.037138	0	0	0	0	0
63	0.0293394	0.182521	0	0	0	0	0	0	-0.277829	0	0	-0.0855387	-0.145217	0	-0.108804	-0.267827	0.0304377	0	0	0	0	0	-0.0144938	0.00439815	0	0	0	0	0	0	0	0.833035	0	0.516364	0	0	0	0	0.632775	0	0	0	0	0	0	0	0	0	0
64	0.0395442	0.174442	0	0	0	0	0	0	-0.103705	0	0	0	-0.034202	0	0	-0.0419091	0	0	0	0	0	0	0	0	0	0	0	0	0	0	0	0.900439	0	0.454465	0	0	0	0	0.615495	0	0	0	0	0	0	0	0	0	0
65	0.039836	0.168816	0	0	0	0	0	0	0	0	0	0	0	0	0	0	0	0	0	0	0	0	0	0	0	0	0	0	0	0	0	0.949568	0	0.312631	0	0	0	0	0.575276	0	0	0	0	0	0	0	0	0	0
66	0.0334513	0.160001	0	0	0	0	0	0	0	0	0	0	0	0	0	0	0	0	0	0	0	0	0	0	0	0	0	0	0	0	0	0.976563	0	0	0	0	0	0	0.50104	0	0	0	0	0	0	0	0	0	0
67	0.0265115	0.141482	0	0	0	0	0	0	0	0	0	0	0	0	0	0	0	0	0	0	0	0	0	0	0	0	0	0	0	0	0	0.956611	0	0	0	0	0	0	0.153815	0	0	0	0	0	0	0	0	0	0
68	0.0209701	0.123323	0	0	0	0	0	0	0	0	0	0	0	0	0	0	0	0	0	0	0	0	0	0	0	0	0	0	0	0	0	0.864942	0	0	0	0	0	0	0	0	0	0	0	0	0	0	0	0	0
69	0.0166371	0.0990059	0	0	0	0	0	0	0	0	0	0	0	0	0	0	0	0	0	0	0	0	0	0	0	0	0	0	0	0	0	0.711124	0	0	0	0	0	0	0	0	0	0	0	0	0	0	0	0	0
70	0.0113226	0.0705866	0	0	0	0	0	0	0	0	0	0	0	0	0	0	0	0	0	0	0	0	0	0	0	0	0	0	0	0	0	0.536586	0	0	0	0	0	0	0	0	0	0	0	0	0	0	0	0	0
71	0.00404959	0.032899	0	0	0	0	0	0	0	0	0	0	0	0	0	0	0	0	0	0	0	0	0	0	0	0	0	0	0	0	0	0.267273	0	0	0	0	0	0	0	0	0	0	0	0	0	0	0	0	0
72	0	0	0	0	0	0	0	0	0	0	0	0	0	0	0	0	0	0	0	0	0	0	0	0	0	0	0	0	0	0	0	0	0	0	0	0	0	0	0	0	0	0	0	0	0	0	0	0	0
73	0	0	0	0	0	0	0	0	0	0	0	0	0	0	0	0	0	0	0	0	0	0	0	0	0	0	0	0	0	0	0	0	0	0	0	0	0	0	0	0	0	0	0	0	0	0	0	0	0
74	0	0	0	0	0	0	0	0	0	0	0	0	0	0	0	0	0	0	0	0	0	0	0	0	0	0	0	0	0	0	0	0	0	0	0	0	0	0	0	0	0	0	0	0	0	0	0	0	0
75	0	0	0	0	0	0	0	0	0	0	0	0	0	0	0	0	0	0	0	0	0	0	0	0	0	0	0	0	0	0	0	0	0	0	0	0	0	0	0	0	0	0	0	0	0	0	0	0	0
76	0	0	0	0	0	0	0	0	0	0	0	0	0	0	0	0	0	0	0	0	0	0	0	0	0	0	0	0	0	0	0	0	0	0	0	0	0	0	0	0	0	0	0	0	0	0	0	0	0
77	0	0	0	0	0	0	0	0	0	0	0	0	0	0	0	0	0	0	0	0	0	0	0	0	0	0	0	0	0	0	0	0	0	0	0	0	0	0	0	0	0	0	0	0	0	0	0	0	0
78	0	0	0	0	0	0	0	0	0	0	0	0	0	0	0	0	0	0	0	0	0	0	0	0	0	0	0	0	0	0	0	0	0	0	0	0	0	0	0	0	0	0	0	0	0	0	0	0	0
79	0	0	0	0	0	0	0	0	0	0	0	0	0	0	0	0	0	0	0	0	0	0	0	0	0	0	0	0	0	0	0	0	0	0	0	0	0	0	0	0	0	0	0	0	0	0	0	0	0
80	0	0	0	0	0	0	0	0	0	0	0	0	0	0	0	0	0	0	0	0	0	0	0	0	0	0	0	0	0	0	0	0	0	0	0	0	0	0	0	0	0	0	0	0	0	0	0	0	0
81	0	0	0	0	0	0	0	0	0	0	0	0	0	0	0	0	0	0	0	0	0	0	0	0	0	0	0	0	0	0	0	0	0	0	0	0	0	0	0	0	0	0	0	0	0	0	0	0	0
82	0	0	0	0	0	0	0	0	0	0	0	0	0	0	0	0	0	0	0	0	0	0	0	0	0	0	0	0	0	0	0	0	0	0	0	0	0	0	0	0	0	0	0	0	0	0	0	0	0
83	0	0	0	0	0	0	0	0	0	0	0	0	0	0	0	0	0	0	0	0	0	0	0	0	0	0	0	0	0	0	0	0	0	0	0	0	0	0	0	0	0	0	0	0	0	0	0	0	0
84	0	0	0	0	0	0	0	0	0	0	0	0	0	0	0	0	0	0	0	0	0	0	0	0	0	0	0	0	0	0	0	0	0	0	0	0	0	0	0	0	0	0	0	0	0	0	0	0	0
85	0	0	0	0	0	0	0	0	0	0	0	0	0	0	0	0	0	0	0	0	0	0	0	0	0	0	0	0	0	0	0	0	0	0	0	0	0	0	0	0	0	0	0	0	0	0	0	0	0
86	0	0	0	0	0	0	0	0	0	0	0	0	0	0	0	0	0	0	0	0	0	0	0	0	0	0	0	0	0	0	0	0	0	0	0	0	0	0	0	0	0	0	0	0	0	0	0	0	0
87	0	0	0	0	0	0	0	0	0	0	0	0	0	0	0	0	0	0	0	0	0	0	0	0	0	0	0	0	0	0	0	0	0	0	0	0	0	0	0	0	0	0	0	0	0	0	0	0	0
88	0	0	0	0	0	0	0	0	0	0	0	0	0	0	0	0	0	0	0	0	0	0	0	0	0	0	0	0	0	0	0	0	0	0	0	0	0	0	0	0	0	0	0	0	0	0	0	0	0
89	0	0	0	0	0	0	0	0	0	0	0	0	0	0	0	0	0	0	0	0	0	0	0	0	0	0	0	0	0	0	0	0	0	0	0	0	0	0	0	0	0	0	0	0	0	0	0	0	0
90	0	0	0	0	0	0	0	0	0	0	0	0	0	0	0	0	0	0	0	0	0	0	0	0	0	0	0	0	0	0	0	0	0	0	0	0	0	0	0	0	0	0	0	0	0	0	0	0	0
91	0	0	0	0	0	0	0	0	0	0	0	0	0	0	0	0	0	0	0	0	0	0	0	0	0	0	0	0	0	0	0	0	0	0	0	0	0	0	0	0	0	0	0	0	0	0	0	0	0
92	0	0	0	0	0	0	0	0	0	0	0	0	0	0	0	0	0	0	0	0	0	0	0	0	0	0	0	0	0	0	0	0	0	0	0	0	0	0	0	0	0	0	0	0	0	0	0	0	0
93	0	0	0	0	0	0	0	0	0	0	0	0	0	0	0	0	0	0	0	0	0	0	0	0	0	0	0	0	0	0	0	0	0	0	0	0	0	0	0	0	0	0	0	0	0	0	0	0	0
94	-0.000830362	0.00674589	0	0	0	0	0	0	0	0	0	0	-0.0548039	0	0	0	0	0	0	0	0	0	0	0	0	0	0	0	0	0	0	0	0	0	0	0	0	0	0	0	0	0	0	0	0	0	0	0	0
95	-0.00185335	0.0369808	0	0	0	0	0	0	0	0	0	0	-0.263198	0	0	0	0	0	0	0	0	0	0	0	0	0	0	0	0	0	0	0	0	0	0	0	0	0	0	0	0	0	0	0	0	0.140877	0	0	0
96	0.0380214	0.111979	0	0.391786	0	0.135457	0	0	0	0	0.134927	0	-0.270282	0	0	0	0	0	0	0	0	0	0	0.0654167	0	0	0	0	0.340109	0.185284	0	0.0126212	0	-0.117513	0.110104	0	0	0	0	0	0.0779697	0	0	0	0	0.415321	0.256826	0.17568	0
97	0.110904	0.183196	0.156591	0.531888	0	0.281992	0.150586	0.101215	0	0	0.295962	0	-0.267906	0	0	0.0927045	0	0.150061	0.133053	0	0	0.127003	0.151	0.130731	0	0	0.117866	0	0.529717	0.403955	0	0.070298	0.134741	-0.21278	0.281571	0	0	0	0	0	0.314993	0	0	0	0	0.582074	0.503583	0.485878	0
98	0.1979	0.208584	0.206382	0.529955	0	0.366848	0.258487	0.163221	0.0256984	0.0660143	0.331957	0	-0.275577	0.0888678	0.104868	0.125877	0	0.215674	0.238692	0	0.0345895	0.260247	0.27375	0.150315	0.159149	0.0336591	0.151974	0.208503	0.5608	0.576073	0.102086	0.12804	0.30508	-0.259586	0.429155	0	0.122056	0	0	0.0616044	0.468422	0	0.0660909	0	0	0.693454	0.594629	0.609152	0.198675
99	0.260584	0.223667	0.198501	0.526437	0.17654	0.436864	0.328023	0.206884	0.0509672	0.0912155	0.357511	0	-0.282625	0.121773	0.167152	0.205763	0	0.216765	0.283294	0	0.0662253	0.308062	0.34125	0.188525	0.216205	0.0596995	0.147984	0.329857	0.535682	0.72299	0.192962	0.124242	0.453562	-0.298341	0.55033	0.0640842	0.280339	0.0444512	0.0563347	0.0953182	0.611716	0	0.120727	0.0805067	0	0.776793	0.626073	0.678209	0.386767
100	0.326872	0.244974	0.201611	0.584139	0.281333	0.528444	0.404694	0.317167	0.119778	0.114167	0.436944	-0.0670278	-0.274278	0.14475	0.23475	0.399833	0	0.230333	0.368833	0.353972	0.121194	0.385139	0.442722	0.276722	0.282889	0.0985	0.179722	0.437833	0.511	0.854778	0.294167	0.0661667	0.606583	-0.320806	0.645167	0.1525	0.476944	0.103	0.114778	0.0806667	0.729528	0	0.176528	0.130194	0.120833	0.863889	0.656667	0.735556	0.568806
[truncated: 20 more columns]

## Sheet: Work A1FaCoMc
Wext_pos COM hip markers left steps	3.81694	1.11074	3.13663	3.81195	2.17682	1.99989	3.2752	4.57578	4.91398	2.0241	5.4255	5.7737	3.52804	2.1014	4.0946	3.08756	3.91793	3.57538	4.68129	4.07342	3.52684	4.25173	5.24654	4.77434
Wext_pos COM hip markers right steps	7.7351	2.3622	4.97274	5.07741	4.69996	5.10978	6.53609	5.76941	12.142	7.81437	8.52123	8.48455	10.3122	7.49174	11.1304	9.17314	8.79138
Wext_neg COM hip markers left steps	-4.73467	1.09372	-4.24384	-5.10336	-5.02631	-4.92917	-6.18128	-6.01761	-3.07386	-4.40314	-4.38622	-5.20976	-4.09722	-4.70646	-2.94932	-4.53183	-6.67383	-5.98196	-3.96321	-5.98136	-5.9515	-3.50656	-2.87985	-4.36514
Wext_neg COM hip markers right steps	-3.94432	2.28762	-5.40821	-5.79219	-5.91736	-4.43315	-1.88908	-2.32083	-5.68411	-2.316	-8.39258	-1.80445	-5.40644	-3.01449	-5.40025	-0.243109	-1.14255
Wext_pos COM HBM2 left steps
Wext_pos COM HBM2 right steps
Wext_neg COM HBM2 left steps
Wext_neg COM HBM2 right steps
Wext_pos Force left steps	4.8104	1.86991	3.85397	3.67839	5.5449	4.08803	6.3762	4.58991	6.38778	5.93828	9.78009	6.36745	2.73819	2.76485	7.74992	2.33943	4.26524	4.6953	6.69331	2.86103	4.72473	3.91368	2.95891	3.51916
Wext_pos Force right steps	10.7679	2.56836	5.57466	8.23527	12.0375	9.06701	12.665	10.5209	14.5042	8.43505	11.5712	14.9066	11.6363	12.5059	11.6798	10.3913	7.78831
Wext_neg Force left steps	-2.83398	1.57906	-2.35211	-3.60326	-2.8874	-1.96602	-1.57861	-4.48541	-0.657867	-0.628236	-0.565147	-2.22814	-3.99494	-3.47659	-0.219689	-3.77785	-4.85545	-3.74349	-1.29744	-6.35876	-4.03138	-2.75736	-3.41665	-3.46575
Wext_neg Force right steps	-1.38556	1.7616	-1.97528	-0.76762	-0.589014	-0.28102	0	-0.342081	-2.4674	-0.55025	-6.7195	-0.49447	-2.30588	-0.412043	-3.08445	-0.168309	-0.626103

## Sheet: EMG A1FaCoMc
	LEFT
	EMG LRectusFem		EMG LVastusLat		EMG LSemitendi		EMG LBicepsFem		EMG LGastrocMed		EMG LSoleus		EMG LTibialisA		EMG RRectusFem		EMG RVastusLat		EMG RSemitendi		EMG RBicepsFem		EMG RGastrocMed		EMG RSoleus		EMG RTibialisA
%	mean	std	mean	std	mean	std	mean	std	mean	std	mean	std	mean	std	mean	std	mean	std	mean	std	mean	std	mean	std	mean	std	mean	std
1	0.662487	0.918233	0.300006	0.951672	0.281763	0.342387	0.989781	0.103421	0.292501	0.0724108	0.162158	0.0483859	0.0648586	0.00711752	0.603079	0.869198	0.25858	0.120886	0.550972	0.994	0.479272	0.107383	0.196975	0.0355507	0.0554579	0.13263	0.00534287	0.0750053
2	0.674611	0.904185	0.293232	0.963465	0.281802	0.341921	0.989795	0.103679	0.292528	0.0702825	0.17224	0.0482885	0.0649754	0.00704377	0.630213	0.835777	0.2614	0.123589	0.541895	0.993871	0.4804	0.116195	0.19016	0.0363552	0.0544754	0.127915	0.00548535	0.0759287
3	0.690248	0.885881	0.285832	0.964505	0.282164	0.341168	0.989759	0.104803	0.289314	0.0677476	0.181908	0.0479385	0.0646744	0.00704354	0.664002	0.798419	0.264109	0.126225	0.530634	0.993651	0.482291	0.125899	0.182729	0.0377266	0.0529936	0.122726	0.00579206	0.0763693
4	0.709235	0.864217	0.278361	0.954987	0.282879	0.340235	0.989683	0.106538	0.282692	0.0651474	0.190329	0.0473745	0.0639079	0.00714851	0.703709	0.758565	0.267066	0.129269	0.517662	0.993376	0.485239	0.135176	0.174508	0.0397264	0.0512273	0.117169	0.00635641	0.0764708
5	0.730544	0.840249	0.271428	0.935648	0.283904	0.339173	0.989601	0.108337	0.274126	0.0629063	0.19702	0.0467646	0.0626761	0.0072944	0.747593	0.717852	0.270714	0.133567	0.503374	0.99311	0.489492	0.142399	0.166794	0.0424334	0.049255	0.11117	0.00693427	0.0764557
6	0.752639	0.81448	0.265586	0.908075	0.285199	0.338017	0.989504	0.109725	0.263771	0.0616764	0.201793	0.0462068	0.0609608	0.00746599	0.792627	0.677177	0.275718	0.140019	0.488092	0.992835	0.49545	0.146609	0.159143	0.0461005	0.0473732	0.104744	0.00760745	0.0767574
7	0.774096	0.787597	0.261276	0.873839	0.286706	0.336754	0.989383	0.110462	0.252512	0.062287	0.204599	0.0457641	0.0589212	0.00766734	0.835541	0.637477	0.282555	0.149287	0.47208	0.992575	0.503567	0.147935	0.151861	0.0510874	0.0461291	0.0979818	0.008304	0.0776986
8	0.793976	0.760378	0.258942	0.834354	0.288236	0.335338	0.989252	0.110882	0.241062	0.0654749	0.205543	0.0454537	0.056681	0.00785509	0.873921	0.599779	0.291494	0.161724	0.455673	0.992379	0.514328	0.147345	0.145528	0.0575987	0.0460742	0.0909323	0.008804	0.0795609
9	0.811692	0.733167	0.258928	0.790936	0.289636	0.333731	0.989116	0.111501	0.229815	0.0715554	0.20491	0.0452024	0.0544959	0.00800988	0.905996	0.564703	0.302656	0.17754	0.439195	0.992232	0.528303	0.145992	0.140673	0.0656376	0.0477209	0.0839183	0.00914465	0.0826509
10	0.827508	0.706259	0.261473	0.744798	0.290942	0.33191	0.988981	0.112512	0.219	0.0801686	0.203022	0.0448899	0.0526543	0.00813194	0.931065	0.532899	0.315899	0.196629	0.422894	0.992129	0.545767	0.144642	0.137789	0.0748444	0.0511364	0.0772901	0.00933715	0.0871442
11	0.842026	0.679846	0.266753	0.697169	0.292086	0.329961	0.988857	0.113868	0.208711	0.0905812	0.200294	0.0444672	0.0513298	0.00821376	0.949203	0.50479	0.330939	0.218499	0.406938	0.992071	0.566779	0.143546	0.137274	0.0845978	0.0562113	0.0711964	0.00939004	0.0926533
12	0.855444	0.653859	0.274764	0.649129	0.293021	0.328082	0.988749	0.115827	0.199077	0.102007	0.197081	0.0439187	0.0505913	0.00825289	0.960636	0.480545	0.347465	0.242878	0.391492	0.992057	0.590571	0.142388	0.139348	0.0943882	0.0630966	0.0657407	0.00932468	0.098535
13	0.867656	0.628287	0.285458	0.60165	0.293735	0.326455	0.988659	0.117908	0.190313	0.113782	0.193657	0.0433314	0.0503612	0.00825779	0.965825	0.460378	0.365111	0.269214	0.376643	0.99208	0.616006	0.140843	0.143997	0.103748	0.0710674	0.0609847	0.00916356	0.104113
14	0.878216	0.603346	0.298462	0.555463	0.294221	0.325202	0.988592	0.120137	0.182663	0.125425	0.190149	0.04275	0.0503941	0.00823308	0.965505	0.444707	0.383415	0.296094	0.362417	0.992128	0.641822	0.138792	0.151291	0.112493	0.0792417	0.0568486	0.00892699	0.109062
15	0.886212	0.579259	0.313534	0.511075	0.294505	0.324438	0.988559	0.122652	0.176379	0.136654	0.186536	0.0421988	0.0504066	0.00818509	0.960119	0.434055	0.402035	0.322158	0.348917	0.992194	0.666975	0.136175	0.160985	0.120552	0.0870059	0.0532112	0.00863381	0.113028
16	0.891085	0.556361	0.330507	0.468863	0.2947	0.324154	0.988571	0.125449	0.171646	0.147213	0.182827	0.0416792	0.0502387	0.00812254	0.950277	0.429058	0.42061	0.346018	0.336263	0.992271	0.691012	0.133122	0.17272	0.127972	0.0936553	0.0500856	0.00830171	0.115887
17	0.892729	0.535078	0.349202	0.429087	0.294934	0.324287	0.988629	0.128265	0.168608	0.156998	0.179043	0.0412295	0.0498585	0.00805733	0.936593	0.429994	0.438871	0.366157	0.324457	0.992343	0.714351	0.129873	0.186385	0.134649	0.0988442	0.0474432	0.00794665	0.117953
18	0.891367	0.515696	0.369282	0.391911	0.295342	0.324843	0.988726	0.130564	0.167231	0.165849	0.175181	0.0409058	0.0492587	0.00799206	0.919643	0.436607	0.456556	0.381535	0.31358	0.992409	0.737471	0.126378	0.201985	0.140421	0.102688	0.0452977	0.00757971	0.119203
19	0.887617	0.498236	0.390385	0.3575	0.295974	0.32573	0.988846	0.131868	0.16713	0.173805	0.171422	0.0407369	0.048448	0.00792893	0.900056	0.448333	0.473482	0.39184	0.303641	0.992469	0.761096	0.122547	0.218874	0.145278	0.105282	0.043687	0.0072099	0.119758
20	0.882096	0.482538	0.412341	0.325652	0.296817	0.32676	0.988907	0.131705	0.168208	0.180321	0.167357	0.0406645	0.0475763	0.00788402	0.878506	0.464264	0.48959	0.397142	0.294527	0.992492	0.785615	0.11847	0.236264	0.149171	0.106636	0.0426017	0.00686433	0.119878
21	0.875216	0.468346	0.43491	0.296372	0.297859	0.327828	0.988921	0.130018	0.170075	0.185461	0.163075	0.0406516	0.0467868	0.00794401	0.855876	0.483262	0.504738	0.397881	0.286155	0.992495	0.810923	0.11423	0.253666	0.152246	0.106823	0.0419192	0.00655119	0.119735
22	0.867282	0.455349	0.458031	0.269596	0.299045	0.328872	0.988889	0.127216	0.172216	0.189085	0.158391	0.0407678	0.0461952	0.00819865	0.832749	0.504213	0.519049	0.394636	0.278624	0.992467	0.836822	0.110027	0.270775	0.154627	0.105928	0.0416918	0.00627986	0.119343
23	0.858365	0.443177	0.481683	0.245007	0.300291	0.329781	0.9888	0.123793	0.174154	0.191158	0.152468	0.0410456	0.0459451	0.00872018	0.809369	0.525658	0.532727	0.387987	0.272198	0.992367	0.862881	0.10607	0.28711	0.156217	0.104059	0.0421176	0.00607923	0.119111
24	0.848691	0.431556	0.50582	0.222671	0.301495	0.330494	0.988698	0.119992	0.175631	0.191482	0.145506	0.0414605	0.0461141	0.00936258	0.786263	0.546	0.545774	0.378509	0.267401	0.992234	0.888269	0.102622	0.302169	0.156794	0.101245	0.043549	0.00605167	0.118946
25	0.83859	0.420163	0.530756	0.202545	0.30245	0.33112	0.988627	0.115972	0.176577	0.190168	0.137857	0.0419669	0.0466505	0.00990045	0.763681	0.563865	0.558428	0.366738	0.264725	0.992093	0.912139	0.0996679	0.315526	0.156354	0.0976251	0.0461834	0.00627026	0.118666
26	0.828132	0.408753	0.556496	0.184444	0.303051	0.331721	0.988558	0.112081	0.176983	0.187104	0.129319	0.0424613	0.0473824	0.0103603	0.741785	0.57817	0.570847	0.353155	0.26471	0.991935	0.933236	0.0969813	0.326529	0.154534	0.0933406	0.0499932	0.00680837	0.118052
27	0.817344	0.397195	0.583142	0.168421	0.303267	0.332459	0.988505	0.108272	0.176858	0.182339	0.120328	0.0426676	0.0481711	0.010741	0.720876	0.588062	0.583103	0.338225	0.268001	0.991813	0.950119	0.0944193	0.334651	0.1511	0.088487	0.0548533	0.00745825	0.116699
28	0.806271	0.38541	0.610931	0.154441	0.303212	0.333688	0.988481	0.104684	0.176281	0.176509	0.111293	0.0424677	0.0488846	0.01104	0.7012	0.593185	0.595354	0.322367	0.275243	0.991758	0.961789	0.0920979	0.33997	0.146215	0.0831749	0.0606621	0.00797598	0.114803
29	0.79495	0.373463	0.640104	0.142381	0.303086	0.33584	0.988465	0.101497	0.174984	0.169953	0.102184	0.0418527	0.0493533	0.0112284	0.682822	0.593475	0.607713	0.305948	0.287091	0.991748	0.967364	0.0900749	0.342559	0.139746	0.0775471	0.0673979	0.0083643	0.112967
30	0.783446	0.361405	0.670594	0.132128	0.303033	0.33925	0.988471	0.0987353	0.172806	0.163143	0.0931517	0.0409525	0.0497575	0.0113203	0.665665	0.589174	0.620231	0.289281	0.303802	0.991787	0.966418	0.0882879	0.342656	0.131985	0.0717942	0.0746515	0.00862395	0.111641
31	0.772025	0.34931	0.702406	0.123556	0.303075	0.34428	0.988505	0.0961809	0.169758	0.15667	0.0843004	0.0399713	0.0503701	0.0113294	0.649649	0.580578	0.632863	0.272608	0.32532	0.991865	0.958986	0.0867988	0.340404	0.123526	0.0660702	0.0819385	0.0087535	0.11116
32	0.76075	0.337266	0.735318	0.116535	0.303099	0.351333	0.98857	0.0937395	0.165942	0.150741	0.0757217	0.039149	0.0513276	0.0112687	0.634699	0.568	0.645488	0.256178	0.351015	0.991976	0.945625	0.0856571	0.33574	0.114711	0.0605158	0.0886101	0.00876921	0.111483
33	0.749597	0.325403	0.768801	0.110924	0.302994	0.360756	0.988666	0.0915015	0.161516	0.145904	0.0675053	0.0385929	0.0526691	0.0111438	0.620708	0.551904	0.657776	0.240225	0.380223	0.992109	0.927043	0.084707	0.32872	0.106318	0.0552441	0.0940597	0.00868298	0.112209
34	0.738601	0.313776	0.802482	0.106585	0.30272	0.372918	0.988788	0.089761	0.156609	0.142631	0.0597296	0.0382657	0.0544146	0.0109717	0.607574	0.532881	0.669486	0.224903	0.412352	0.992256	0.903963	0.0840617	0.319549	0.0992444	0.0503202	0.0982211	0.00851129	0.112714
35	0.727703	0.302462	0.835825	0.103418	0.302287	0.388403	0.988923	0.0887472	0.151281	0.140742	0.0525014	0.0380756	0.0566144	0.0107659	0.595394	0.511358	0.680671	0.210421	0.446982	0.992415	0.877213	0.0838593	0.308228	0.0939787	0.0457841	0.101159	0.00827183	0.112635
36	0.717218	0.291635	0.867856	0.101269	0.301803	0.407519	0.989067	0.0889051	0.145832	0.140128	0.045899	0.038005	0.0594231	0.0105353	0.584035	0.488048	0.691214	0.196862	0.483507	0.992576	0.847832	0.0841958	0.295276	0.0911017	0.04168	0.102931	0.00798829	0.111897
37	0.707348	0.281365	0.897614	0.100029	0.301343	0.430432	0.989207	0.0902365	0.140434	0.140514	0.0399884	0.0380827	0.0628812	0.0102937	0.573473	0.463534	0.701171	0.184336	0.521484	0.992736	0.81658	0.0851758	0.2811	0.0906449	0.0380085	0.103691	0.00767842	0.110529
38	0.6981	0.271737	0.92391	0.0995954	0.300974	0.457214	0.989336	0.0924535	0.135294	0.141354	0.034849	0.038439	0.0667686	0.010053	0.563753	0.438295	0.710552	0.172977	0.56034	0.992892	0.784379	0.0867284	0.266092	0.0922633	0.0347304	0.103732	0.00736042	0.108619
39	0.689563	0.262892	0.945759	0.0999443	0.300838	0.487856	0.989444	0.0950432	0.130716	0.142517	0.0305099	0.0390599	0.0708518	0.00982097	0.554714	0.412797	0.719359	0.16289	0.59937	0.993041	0.752221	0.0884823	0.250553	0.0952766	0.0318195	0.10339	0.00704713	0.10633
40	0.681626	0.254918	0.96241	0.101055	0.301085	0.522221	0.989528	0.0974688	0.126974	0.14414	0.0269776	0.0397903	0.0747742	0.00959593	0.546188	0.387578	0.72803	0.154192	0.637983	0.993179	0.720674	0.0901054	0.234882	0.0991295	0.0293066	0.103287	0.00674365	0.103771
41	0.674148	0.247789	0.973357	0.102902	0.301902	0.559951	0.98959	0.0994655	0.12428	0.14624	0.0242526	0.0405185	0.0785258	0.00937768	0.538162	0.362985	0.737281	0.146964	0.675928	0.993309	0.690186	0.091395	0.219524	0.103409	0.0274318	0.103706	0.0064594	0.101174
42	0.667169	0.241389	0.978166	0.105493	0.303669	0.600595	0.989642	0.101273	0.122601	0.148628	0.0223588	0.0410765	0.0821269	0.00916887	0.530507	0.339233	0.748153	0.141229	0.712567	0.993432	0.6611	0.0923083	0.204956	0.10799	0.0264319	0.104669	0.00619879	0.098682
43	0.660874	0.235526	0.976716	0.108857	0.306765	0.643146	0.98969	0.103535	0.121611	0.151046	0.0212819	0.0414322	0.0857234	0.00896509	0.523176	0.316438	0.761856	0.136925	0.747165	0.993545	0.633791	0.0927994	0.191454	0.113154	0.0264147	0.106059	0.00596374	0.0963336
44	0.65533	0.229969	0.969247	0.112968	0.31154	0.685789	0.98974	0.10676	0.120785	0.153168	0.0209049	0.0418379	0.0895357	0.00876899	0.516055	0.294643	0.779099	0.133951	0.778817	0.993646	0.608642	0.0928422	0.179167	0.11907	0.0273226	0.107596	0.00575502	0.094135
45	0.650706	0.224564	0.956224	0.117767	0.318387	0.726928	0.9898	0.110894	0.119681	0.154717	0.0210449	0.0426069	0.093594	0.00859076	0.509217	0.273913	0.8	0.132165	0.806789	0.993734	0.58616	0.0924271	0.167926	0.125446	0.0289041	0.109212	0.00557201	0.0920849
46	0.647425	0.219312	0.938058	0.123189	0.327647	0.76493	0.989866	0.115654	0.118009	0.155357	0.0215131	0.0439437	0.0976516	0.00842432	0.502854	0.254411	0.824013	0.131361	0.830524	0.993803	0.566857	0.0918047	0.157629	0.131682	0.0309562	0.11099	0.00541154	0.0900792
47	0.645655	0.214227	0.915292	0.128994	0.339777	0.798581	0.989935	0.120469	0.115579	0.154847	0.0221264	0.0459656	0.101283	0.0082676	0.49707	0.236221	0.849679	0.131455	0.84957	0.993858	0.551046	0.091189	0.148022	0.137256	0.0333781	0.112787	0.00527101	0.0880348
48	0.645279	0.20939	0.888306	0.134845	0.355816	0.827561	0.990003	0.124754	0.112432	0.153267	0.0227698	0.0491598	0.104111	0.00812875	0.491934	0.219371	0.874902	0.132849	0.864016	0.993899	0.539119	0.0907851	0.138938	0.141969	0.0359244	0.114365	0.00515025	0.0858003
49	0.646263	0.20486	0.857289	0.140379	0.376925	0.85203	0.99007	0.128041	0.108638	0.150551	0.0233561	0.053915	0.106028	0.00800829	0.487622	0.203875	0.897179	0.137119	0.874465	0.993928	0.531578	0.0907471	0.130199	0.145581	0.038629	0.11564	0.00504689	0.0833198
50	0.648373	0.200747	0.82255	0.145274	0.404722	0.872665	0.990128	0.130153	0.104319	0.14676	0.0238379	0.061028	0.106859	0.00790813	0.484119	0.18974	0.914129	0.147864	0.881618	0.993943	0.528673	0.0911425	0.121731	0.148307	0.043707	0.116337	0.00495803	0.0808283
51	0.651154	0.197128	0.78453	0.149247	0.440974	0.890396	0.990182	0.131162	0.0995939	0.142118	0.0241915	0.0708433	0.106519	0.00782451	0.481294	0.176991	0.923671	0.170404	0.88639	0.99395	0.530154	0.0916654	0.113508	0.150383	0.057043	0.116365	0.00488073	0.0785436
52	0.654583	0.194003	0.743958	0.152185	0.486951	0.906229	0.990233	0.130859	0.0946142	0.136892	0.0244145	0.0835311	0.105029	0.00774587	0.479154	0.165621	0.924478	0.209665	0.889623	0.993947	0.535149	0.0922019	0.105544	0.151948	0.0832967	0.116141	0.00481212	0.0765431
53	0.658684	0.191378	0.701581	0.154177	0.54215	0.920371	0.990291	0.12921	0.0895694	0.131264	0.024594	0.0981265	0.103084	0.00766791	0.47748	0.155531	0.916261	0.267786	0.891305	0.993939	0.542186	0.0925318	0.0978426	0.153231	0.119464	0.11647	0.0047514	0.0748672
54	0.663798	0.189224	0.658107	0.15542	0.604836	0.932232	0.990356	0.126341	0.0845458	0.125326	0.0249448	0.113914	0.101714	0.00758386	0.475942	0.146613	0.899388	0.344948	0.890774	0.993927	0.549761	0.0923149	0.0903943	0.154279	0.161649	0.118375	0.00469991	0.0735437
55	0.670282	0.187482	0.614173	0.156338	0.672427	0.9407	0.990421	0.12269	0.0796187	0.119176	0.0257297	0.130963	0.101771	0.00748862	0.474491	0.138743	0.874624	0.437792	0.887402	0.993913	0.556637	0.0915174	0.0831991	0.154781	0.207008	0.122612	0.00466292	0.072658
56	0.67847	0.186142	0.570428	0.157839	0.74145	0.944337	0.990484	0.119193	0.0749588	0.11279	0.0271331	0.149629	0.103293	0.00738788	0.473117	0.131835	0.843139	0.540166	0.880783	0.993898	0.562039	0.0902521	0.0762469	0.154126	0.251925	0.128329	0.00464252	0.0721776
57	0.688678	0.185136	0.527236	0.161402	0.80813	0.942078	0.990514	0.116705	0.0706633	0.106279	0.0293597	0.169669	0.106077	0.0072936	0.471911	0.125857	0.806145	0.645552	0.870937	0.993901	0.565773	0.0884475	0.0695702	0.152146	0.294533	0.134662	0.00461385	0.0721117
58	0.700534	0.184386	0.485223	0.16859	0.868951	0.933739	0.990517	0.116541	0.0668435	0.0996134	0.0330426	0.190796	0.109514	0.00721862	0.470793	0.120828	0.765326	0.746943	0.858237	0.99391	0.567779	0.0862816	0.0632472	0.148729	0.332898	0.140766	0.00460074	0.0722629
59	0.713429	0.183836	0.444901	0.180722	0.921251	0.919577	0.9905	0.120086	0.06364	0.0927962	0.0387098	0.211485	0.113176	0.00718387	0.469723	0.11673	0.722157	0.838974	0.842834	0.993923	0.568022	0.0839284	0.0572946	0.144054	0.365047	0.146578	0.00461544	0.0723852
60	0.726643	0.183376	0.406754	0.198277	0.963205	0.900213	0.990462	0.12771	0.0610141	0.0858641	0.0463439	0.229523	0.116695	0.00720645	0.46862	0.113533	0.677819	0.917731	0.824417	0.993939	0.566687	0.0813587	0.0517088	0.138386	0.390211	0.151938	0.00466744	0.0722209
61	0.739177	0.182963	0.371189	0.220863	0.993971	0.876497	0.990405	0.138262	0.0588459	0.0788468	0.0550211	0.24358	0.119418	0.00727249	0.467341	0.111192	0.633387	0.980777	0.802678	0.993956	0.564046	0.0786317	0.0466095	0.131941	0.408301	0.156607	0.00475657	0.071739
62	0.749803	0.182536	0.338467	0.247766	1.01387	0.849326	0.990331	0.149704	0.0569531	0.0717077	0.0645089	0.252933	0.120762	0.00733967	0.465786	0.109506	0.589621	1.02746	0.777581	0.993982	0.560414	0.0757123	0.0417217	0.124824	0.419767	0.160017	0.00488865	0.0708935
63	0.757909	0.182042	0.308718	0.277617	1.02388	0.819563	0.990239	0.160334	0.0552053	0.0646792	0.0735703	0.257335	0.120648	0.00741525	0.46407	0.108416	0.547054	1.05824	0.749335	0.994007	0.556252	0.072993	0.0372171	0.117147	0.425427	0.161835	0.00504586	0.0698219
64	0.763249	0.181445	0.281999	0.309344	1.025	0.788045	0.990131	0.169097	0.0534971	0.0580536	0.0817337	0.257375	0.119113	0.00750955	0.462217	0.107846	0.506182	1.07406	0.718433	0.99403	0.551941	0.0706895	0.0331424	0.108989	0.425824	0.161948	0.00522697	0.0687584
65	0.76576	0.180761	0.25814	0.341985	1.01836	0.755583	0.990016	0.175546	0.0517892	0.052256	0.0890204	0.254074	0.116329	0.00762371	0.460252	0.107648	0.467395	1.07651	0.685593	0.994047	0.547792	0.0687091	0.0293913	0.100685	0.42163	0.160319	0.00543475	0.0680318
66	0.765965	0.179994	0.237127	0.374612	1.00489	0.722995	0.989912	0.179465	0.0501634	0.0476961	0.094963	0.248258	0.112571	0.00774582	0.458326	0.107821	0.431101	1.0673	0.651871	0.994035	0.544	0.0671053	0.0263508	0.0922878	0.413522	0.157065	0.00558867	0.0677094
67	0.764264	0.179099	0.218785	0.406965	0.985271	0.690835	0.989815	0.180951	0.0487452	0.0447207	0.0996766	0.240652	0.107936	0.00786924	0.456528	0.108244	0.39747	1.04791	0.618137	0.994004	0.540545	0.0657049	0.024008	0.0839439	0.401761	0.152496	0.00568623	0.0677699
68	0.760964	0.177975	0.202919	0.438711	0.959989	0.659677	0.989721	0.180198	0.0476418	0.0433249	0.103011	0.231547	0.102477	0.00798902	0.454811	0.108787	0.366706	1.01918	0.585251	0.993962	0.53724	0.0643812	0.0222953	0.0757749	0.386646	0.146977	0.00572892	0.068318
69	0.756525	0.176591	0.189257	0.469659	0.93008	0.629898	0.98963	0.177491	0.046969	0.0431754	0.105114	0.221042	0.0964131	0.0081008	0.453167	0.109372	0.338677	0.982587	0.553863	0.993916	0.533844	0.0631652	0.0211257	0.0678316	0.368725	0.140984	0.00573743	0.0692745
70	0.75127	0.17497	0.177684	0.499662	0.896464	0.601819	0.989535	0.173336	0.0467198	0.0437858	0.106428	0.209283	0.0902389	0.0082018	0.451615	0.109965	0.313357	0.939353	0.524523	0.993877	0.530171	0.0620737	0.0204235	0.0601758	0.348616	0.135022	0.00571781	0.0703617
71	0.74551	0.17323	0.168011	0.52865	0.859929	0.575506	0.989383	0.168462	0.0467661	0.0447456	0.107293	0.196321	0.0843319	0.00834583	0.450246	0.110534	0.290708	0.890504	0.49742	0.993849	0.526125	0.0609449	0.0200463	0.0530578	0.32661	0.129521	0.00567792	0.071417
72	0.739499	0.17165	0.160095	0.556157	0.821403	0.551133	0.989189	0.163419	0.047107	0.0457691	0.108027	0.18258	0.0792583	0.00857785	0.449078	0.111063	0.270644	0.837516	0.472564	0.993834	0.521783	0.0596768	0.0199464	0.0466848	0.303339	0.124821	0.00561791	0.0723671
73	0.733137	0.170622	0.153837	0.581761	0.781646	0.528657	0.98897	0.158367	0.047784	0.0466709	0.10879	0.168536	0.0754692	0.00894767	0.448032	0.111556	0.253036	0.781885	0.449889	0.993835	0.51728	0.0582985	0.0201303	0.0412107	0.279396	0.121149	0.00553879	0.0731111
74	0.726233	0.170619	0.149191	0.604825	0.741257	0.507958	0.988741	0.153386	0.0489113	0.0473596	0.109483	0.154529	0.073056	0.00950511	0.447079	0.112074	0.237715	0.724871	0.429217	0.993846	0.512728	0.0570104	0.0205493	0.0367371	0.255131	0.118517	0.00544615	0.0736172
75	0.718655	0.172205	0.146169	0.62482	0.700871	0.488877	0.988549	0.148485	0.0506829	0.0478949	0.109987	0.140783	0.0720048	0.0101319	0.44621	0.112848	0.224492	0.667614	0.410368	0.993861	0.508248	0.056152	0.021183	0.0332855	0.230927	0.116913	0.0053438	0.0737278
76	0.710339	0.176021	0.144924	0.641143	0.661273	0.471358	0.988436	0.14345	0.053078	0.0482571	0.110201	0.127608	0.0720949	0.0105765	0.44532	0.114375	0.213376	0.611441	0.393444	0.993873	0.503947	0.0558707	0.0220839	0.0307703	0.207423	0.116173	0.00523783	0.0733684
77	0.701473	0.182525	0.145584	0.653352	0.622956	0.455113	0.988367	0.138576	0.0560396	0.0487302	0.110064	0.115096	0.0728656	0.010882	0.444396	0.117456	0.204376	0.557083	0.378392	0.993869	0.499822	0.0561209	0.0233307	0.0291097	0.184765	0.115972	0.00514302	0.072711
78	0.692197	0.192139	0.148366	0.661261	0.586207	0.439974	0.988296	0.133817	0.0593993	0.0499375	0.109754	0.103417	0.0740098	0.0110544	0.443544	0.122985	0.197563	0.504944	0.365149	0.993817	0.496009	0.0567333	0.0251731	0.028278	0.163258	0.116124	0.00510553	0.0719526
79	0.683011	0.205012	0.153257	0.664876	0.551389	0.425913	0.988221	0.12948	0.0628815	0.0519586	0.109264	0.0927347	0.0750639	0.0111123	0.44269	0.131763	0.192991	0.455592	0.353833	0.993734	0.49242	0.0575907	0.0278209	0.0283131	0.143128	0.116247	0.00517047	0.0712553
80	0.674398	0.221107	0.160044	0.664671	0.518571	0.4129	0.988134	0.126062	0.0662976	0.0547491	0.108784	0.0831515	0.075643	0.0110961	0.441657	0.144354	0.190474	0.409303	0.344585	0.99363	0.488893	0.058497	0.0313237	0.0292335	0.124564	0.116193	0.00537509	0.0707237
81	0.666576	0.240411	0.168405	0.661441	0.4878	0.400874	0.988029	0.123776	0.0695892	0.058131	0.108597	0.0746261	0.0755135	0.0110727	0.440547	0.161427	0.189738	0.366124	0.337774	0.993513	0.485385	0.0593375	0.0357229	0.0309305	0.107676	0.116038	0.00573426	0.0704752
82	0.659616	0.262979	0.177733	0.655973	0.459241	0.389841	0.987934	0.122522	0.07307	0.0615828	0.108842	0.0673456	0.0745954	0.011017	0.439405	0.183875	0.190355	0.326295	0.333903	0.99342	0.481882	0.0599853	0.0415238	0.0331971	0.0925428	0.115832	0.00606195	0.0705884
83	0.653494	0.289417	0.187414	0.649067	0.432977	0.379863	0.987865	0.12213	0.0769759	0.0648189	0.109767	0.0613506	0.0729633	0.0108955	0.438388	0.213344	0.191897	0.289888	0.33352	0.993356	0.478541	0.0603893	0.0498256	0.035663	0.0791997	0.115722	0.00628952	0.0710245
84	0.648149	0.320712	0.197163	0.641347	0.409034	0.371015	0.987812	0.12222	0.0813086	0.0676311	0.11153	0.0567176	0.0708826	0.0107297	0.437957	0.252408	0.194069	0.256793	0.337096	0.993311	0.475545	0.0605979	0.0620967	0.0379836	0.0676159	0.116013	0.0064313	0.0716956
85	0.643365	0.35786	0.206873	0.633192	0.387494	0.363444	0.98778	0.122097	0.0861472	0.0698384	0.113874	0.0534238	0.0685851	0.0105251	0.438494	0.302197	0.196664	0.226978	0.344692	0.993281	0.473164	0.0606051	0.0786546	0.0398496	0.0577756	0.116721	0.00648673	0.0723878
86	0.639333	0.401491	0.216708	0.625304	0.368319	0.357208	0.987778	0.121742	0.0920625	0.0713963	0.116463	0.0513442	0.0662183	0.0102864	0.440323	0.361979	0.199469	0.200539	0.355964	0.993257	0.471563	0.060654	0.0979305	0.0410749	0.0496968	0.117663	0.00646945	0.0729208
87	0.636262	0.45144	0.227227	0.618932	0.351528	0.352299	0.987812	0.121272	0.0997216	0.0723837	0.118899	0.0503244	0.0639124	0.0100198	0.44369	0.430086	0.202447	0.177617	0.370603	0.99324	0.470725	0.0608155	0.118346	0.0415811	0.0436585	0.118767	0.00639459	0.0732987
88	0.634217	0.507573	0.238995	0.615506	0.336978	0.348594	0.987878	0.12059	0.110325	0.0728842	0.120723	0.0501227	0.0617646	0.00973499	0.448611	0.504205	0.205734	0.158165	0.388522	0.993249	0.470343	0.061141	0.13827	0.0414713	0.0396915	0.1197	0.00628062	0.0734637
89	0.633369	0.568162	0.252175	0.616936	0.324507	0.345974	0.987974	0.119709	0.124904	0.0731444	0.121876	0.0505884	0.0598132	0.00943721	0.455045	0.580854	0.209401	0.14228	0.409263	0.993276	0.470198	0.061665	0.156397	0.040879	0.0379511	0.1204	0.00614398	0.0736064
90	0.633645	0.630774	0.266384	0.625742	0.313979	0.344327	0.988095	0.11852	0.142918	0.0734064	0.122737	0.0513883	0.0582504	0.00912959	0.462919	0.656712	0.213573	0.129892	0.432394	0.993325	0.470004	0.0624166	0.171739	0.039969	0.0382879	0.121338	0.00600862	0.0735242
91	0.634807	0.692725	0.280714	0.643488	0.305166	0.343487	0.98823	0.117032	0.163517	0.0738743	0.124248	0.052114	0.0571877	0.00881383	0.47188	0.728509	0.218335	0.120707	0.456935	0.993392	0.469867	0.0633773	0.184129	0.0388543	0.0400545	0.122852	0.00589858	0.0731536
92	0.636815	0.751234	0.294024	0.670438	0.29797	0.343374	0.988364	0.115401	0.18514	0.0747398	0.126762	0.0524784	0.0566256	0.00850483	0.481804	0.792776	0.223613	0.114493	0.481597	0.993466	0.46977	0.0648179	0.193321	0.037622	0.0426619	0.125065	0.00581261	0.0724825
93	0.639594	0.803486	0.305207	0.705576	0.292359	0.343925	0.988493	0.113913	0.205773	0.0762354	0.130212	0.0525112	0.0566266	0.00821595	0.492439	0.846404	0.22913	0.111122	0.504972	0.993534	0.469844	0.0670211	0.199693	0.0363325	0.0456368	0.12787	0.00571897	0.0717694
94	0.642991	0.847703	0.313617	0.74662	0.28814	0.344826	0.988609	0.112624	0.224487	0.0783137	0.134201	0.0522902	0.0571884	0.00794562	0.503461	0.887278	0.234599	0.110064	0.525688	0.993601	0.470249	0.0700224	0.203627	0.0350507	0.0484886	0.130908	0.00563454	0.0711366
95	0.647036	0.882532	0.318973	0.790346	0.285117	0.345795	0.988715	0.111522	0.24049	0.0808208	0.138247	0.0519873	0.0581733	0.00769494	0.51477	0.914073	0.239817	0.110828	0.542466	0.993662	0.471155	0.0736154	0.205527	0.0339063	0.0510676	0.133805	0.0055496	0.0707582
96	0.651643	0.907332	0.321359	0.833774	0.283054	0.346571	0.988815	0.110387	0.253443	0.0834254	0.142241	0.0517813	0.0593795	0.00746576	0.526539	0.926718	0.244613	0.112808	0.554534	0.993714	0.47255	0.0776223	0.20573	0.0329991	0.0533678	0.136236	0.00546443	0.0708216
97	0.656915	0.9221	0.32104	0.874785	0.281713	0.346906	0.98891	0.108842	0.263546	0.0856536	0.146988	0.0517316	0.0605345	0.00725191	0.539139	0.926091	0.248885	0.115452	0.561484	0.993758	0.474334	0.0818614	0.20437	0.0323939	0.055234	0.137861	0.00538342	0.0712827
98	0.663148	0.927647	0.318391	0.911491	0.280951	0.346633	0.988996	0.106919	0.271489	0.0871068	0.153269	0.0517486	0.0614385	0.00705763	0.553341	0.913897	0.252661	0.118334	0.563393	0.993793	0.4762	0.0863932	0.201912	0.0321921	0.0564687	0.138486	0.00530752	0.0719943
99	0.670758	0.924927	0.313798	0.942171	0.280704	0.345737	0.989041	0.104797	0.276083	0.0876089	0.160966	0.0516208	0.0619246	0.00686228	0.570208	0.891794	0.256001	0.121133	0.560737	0.993774	0.477954	0.0913818	0.197399	0.0324128	0.0569067	0.138081	0.00522341	0.0728407
100	0.680491	0.915473	0.307667	0.964943	0.280892	0.34432	0.989039	0.10243	0.278002	0.0870862	0.169808	0.0512802	0.0619788	0.0066887	0.591237	0.861923	0.258855	0.123676	0.554319	0.993719	0.479493	0.0973074	0.191192	0.0330006	0.0565064	0.136691	0.00521224	0.0735233
	RIGHT
	EMG RRectusFem		EMG RVastusLat		EMG RSemitendi		EMG RBicepsFem		EMG RGastrocMed		EMG RSoleus		EMG RTibialisA		EMG LRectusFem		EMG LVastusLat		EMG LSemitendi		EMG LBicepsFem		EMG LGastrocMed		EMG LSoleus		EMG LTibialisA
%	mean	std	mean	std	mean	std	mean	std	mean	std	mean	std	mean	std	mean	std	mean	std	mean	std	mean	std	mean	std	mean	std	mean	std
1	0.19135	0.909117	0.994608	0.531835	0.467754	0.165098	0.905224	0.0959239	0.137284	0.00598365	0.073506	0.083813	0.0920556	0.151336	0.494815	0.912964	0.991452	0.656059	0.178544	0.738807	0.149838	0.121269	0.123136	0.0102839	0.132772	0.0827986	0.137804	0.0267225
2	0.240067	0.907607	0.994617	0.536683	0.467014	0.154426	0.897181	0.125634	0.134349	0.00576219	0.0727873	0.0835183	0.0843507	0.154855	0.549002	0.925723	0.991507	0.660523	0.176964	0.696628	0.151857	0.140231	0.125057	0.0100315	0.131464	0.0778359	0.131287	0.0277209
3	0.305201	0.903051	0.994608	0.542194	0.466462	0.145133	0.880674	0.160051	0.132196	0.00552853	0.072429	0.082898	0.0771178	0.158127	0.609263	0.9349	0.991534	0.665737	0.175957	0.653242	0.153353	0.157712	0.126957	0.00966383	0.12972	0.0728545	0.124365	0.0288421
4	0.384896	0.895177	0.994584	0.547119	0.466124	0.137102	0.856473	0.19787	0.130828	0.00529841	0.0725388	0.0820085	0.0703479	0.160522	0.672766	0.939927	0.991543	0.672032	0.175496	0.609283	0.155033	0.174012	0.128472	0.00922062	0.128079	0.068074	0.117202	0.0302363
5	0.473761	0.884073	0.994549	0.55079	0.466026	0.13022	0.825771	0.238102	0.130176	0.00509297	0.0729928	0.0808151	0.0640334	0.161511	0.736652	0.940304	0.991546	0.67939	0.175572	0.565394	0.157961	0.18989	0.129279	0.00875388	0.127137	0.0637455	0.109921	0.0324352
6	0.566012	0.870068	0.994505	0.553052	0.466135	0.124399	0.78997	0.279562	0.130244	0.00493001	0.0736155	0.0794478	0.0582214	0.160734	0.797547	0.935562	0.991552	0.687627	0.17616	0.522237	0.163299	0.205668	0.129557	0.00831547	0.12733	0.0602273	0.102557	0.0362461
7	0.656678	0.853389	0.994465	0.553954	0.466369	0.119562	0.750435	0.320839	0.131331	0.00480939	0.0742107	0.0781708	0.052955	0.1581	0.852578	0.925567	0.991558	0.69695	0.177142	0.480343	0.1723	0.221146	0.129601	0.00794784	0.128803	0.0579299	0.0951265	0.0420836
8	0.74062	0.834156	0.994431	0.553594	0.466593	0.115655	0.708481	0.359609	0.133578	0.00472825	0.0746501	0.0770088	0.048205	0.153776	0.899616	0.910519	0.991559	0.707523	0.178366	0.440183	0.185923	0.235842	0.129599	0.00767312	0.131505	0.0569543	0.0877167	0.0497101
9	0.813714	0.812387	0.994401	0.552171	0.466665	0.112656	0.665347	0.393962	0.136688	0.00469069	0.0748314	0.0759207	0.044013	0.147956	0.936882	0.890878	0.991546	0.718942	0.179612	0.402238	0.204398	0.248548	0.129582	0.00748554	0.135689	0.0570501	0.0803974	0.0584106
10	0.873833	0.787928	0.994383	0.549906	0.466386	0.110461	0.621951	0.422625	0.140152	0.00471307	0.0747674	0.0747655	0.0402204	0.141027	0.963688	0.867254	0.991498	0.730538	0.180698	0.366813	0.227478	0.258245	0.12933	0.00737307	0.141649	0.0577865	0.0732829	0.0677503
11	0.919914	0.760708	0.994378	0.546939	0.465738	0.108942	0.578963	0.444493	0.14349	0.00480826	0.0745185	0.0735963	0.0367421	0.133432	0.980392	0.840329	0.991404	0.741512	0.181531	0.334033	0.254395	0.264268	0.128585	0.0073319	0.149167	0.0586453	0.0665145	0.0772764
12	0.951628	0.731291	0.994368	0.543513	0.464627	0.10801	0.537223	0.459205	0.145916	0.0049484	0.0742372	0.072565	0.0336122	0.12531	0.987793	0.811026	0.991284	0.750885	0.18208	0.304282	0.284054	0.266489	0.126979	0.00731076	0.157383	0.0592864	0.0601101	0.0864172
13	0.969917	0.7	0.994356	0.539952	0.463115	0.107566	0.49717	0.466938	0.147154	0.00511889	0.0740437	0.0718153	0.0308298	0.116929	0.986966	0.780086	0.991136	0.758156	0.182349	0.277512	0.315328	0.265327	0.12442	0.00732584	0.165397	0.0595824	0.054215	0.0947991
14	0.976129	0.66747	0.994341	0.53646	0.461243	0.107448	0.45912	0.468352	0.14698	0.00531097	0.0740497	0.0712531	0.028237	0.108507	0.978936	0.748225	0.990972	0.763256	0.182387	0.253616	0.347287	0.261515	0.120889	0.00738925	0.172541	0.0594613	0.0490254	0.102273
15	0.971404	0.634655	0.99431	0.533232	0.459223	0.107679	0.423508	0.46398	0.145575	0.00544841	0.0742358	0.0708581	0.0261752	0.100069	0.964544	0.716329	0.99082	0.76642	0.182202	0.232615	0.379168	0.255689	0.116581	0.00748986	0.178387	0.058937	0.0447116	0.108389
16	0.957083	0.602254	0.994275	0.530199	0.457164	0.108168	0.390533	0.454707	0.143151	0.00554049	0.0746215	0.0705449	0.0245244	0.091723	0.944517	0.685046	0.990687	0.767978	0.181759	0.214328	0.41061	0.248321	0.111771	0.0076247	0.182439	0.0580902	0.0416062	0.113132
17	0.934305	0.570917	0.994237	0.527211	0.455221	0.108814	0.360292	0.441245	0.139937	0.00558851	0.0751759	0.0702485	0.0232521	0.0835897	0.919554	0.654906	0.990572	0.768206	0.181017	0.198542	0.441314	0.239547	0.106717	0.00778194	0.184584	0.0570004	0.0399929	0.11634
18	0.904006	0.541176	0.994204	0.524122	0.45338	0.109536	0.332852	0.423961	0.136305	0.00560559	0.0758634	0.0698538	0.0222878	0.0756841	0.890411	0.626354	0.990475	0.767147	0.179951	0.185058	0.471199	0.229411	0.101689	0.00794438	0.184804	0.0557365	0.0396924	0.11809
19	0.867328	0.513466	0.994181	0.520776	0.45161	0.110256	0.308178	0.403545	0.13236	0.0056047	0.0765772	0.0692069	0.0215937	0.0680983	0.858002	0.599639	0.990389	0.764794	0.178613	0.17369	0.500198	0.218018	0.0969532	0.00809438	0.183258	0.0543908	0.040232	0.118777
20	0.825453	0.487964	0.99419	0.51719	0.449863	0.110933	0.286205	0.38084	0.128245	0.00560852	0.0771703	0.0682538	0.0211489	0.0610321	0.82315	0.574721	0.990287	0.761378	0.177157	0.164243	0.528097	0.20564	0.0928122	0.00822631	0.180478	0.0530933	0.0411022	0.118659
21	0.779454	0.464709	0.99422	0.513444	0.44815	0.11155	0.266777	0.356069	0.124142	0.00562514	0.077555	0.0669045	0.0209811	0.0546904	0.786529	0.551476	0.990145	0.757264	0.175833	0.156545	0.554687	0.192398	0.0892435	0.00839347	0.177033	0.0519315	0.0419558	0.117939
22	0.730703	0.443712	0.994273	0.509628	0.446444	0.112117	0.249775	0.32996	0.120272	0.00566465	0.0776717	0.0652281	0.0211542	0.0491671	0.748899	0.529904	0.98999	0.752595	0.175023	0.150499	0.579588	0.178879	0.0863838	0.00862771	0.173397	0.0510539	0.0426206	0.116754
23	0.680425	0.424835	0.994341	0.505848	0.444948	0.112768	0.235063	0.303222	0.116828	0.00573401	0.0774306	0.0634831	0.0217355	0.0444448	0.710934	0.509857	0.989831	0.747427	0.175165	0.146004	0.60224	0.165461	0.0843113	0.00896865	0.169754	0.0507982	0.0430928	0.115088
24	0.629536	0.407805	0.994411	0.502073	0.44368	0.113758	0.222562	0.276231	0.113999	0.00582375	0.0768179	0.0617586	0.0227232	0.0404219	0.673042	0.491238	0.989685	0.741684	0.176731	0.143074	0.6218	0.152341	0.0828916	0.00944681	0.166314	0.0514149	0.0434806	0.112863
25	0.579317	0.392614	0.994469	0.498292	0.442641	0.115544	0.212235	0.249612	0.111952	0.00587473	0.0759918	0.0601382	0.0241934	0.0370437	0.635996	0.474104	0.9896	0.735133	0.180176	0.141916	0.637641	0.139772	0.0820697	0.0098554	0.162874	0.0529225	0.0438097	0.110183
26	0.530396	0.379111	0.994514	0.494491	0.441743	0.118792	0.204077	0.22373	0.110601	0.00590448	0.0750268	0.0587848	0.0262775	0.0343465	0.600129	0.458159	0.989559	0.727501	0.186051	0.142748	0.649431	0.127759	0.0815685	0.0101312	0.159082	0.0552498	0.0442493	0.107302
27	0.483392	0.367344	0.994539	0.49066	0.441019	0.124261	0.198218	0.198909	0.109892	0.00590958	0.0739396	0.0578511	0.0291814	0.0325384	0.565774	0.443201	0.989532	0.718924	0.194798	0.145806	0.65697	0.116344	0.0811007	0.0102777	0.154765	0.0580919	0.0451836	0.104511
28	0.438613	0.357251	0.994517	0.486952	0.440326	0.132667	0.194598	0.175348	0.109788	0.00592478	0.0726876	0.0574229	0.0330211	0.031935	0.533016	0.429103	0.989477	0.709735	0.206603	0.151212	0.660558	0.105509	0.0804297	0.010316	0.14992	0.0612441	0.0473502	0.102304
29	0.396358	0.349014	0.994477	0.483412	0.439673	0.14481	0.193018	0.153307	0.110155	0.00597696	0.0713866	0.0574461	0.0378498	0.0327911	0.502061	0.415813	0.989373	0.700563	0.221608	0.158792	0.66052	0.0953607	0.0792597	0.0102574	0.144837	0.0647427	0.0509254	0.100966
30	0.35676	0.342915	0.994437	0.47993	0.439105	0.161347	0.193144	0.132996	0.110894	0.00610555	0.0700647	0.0578099	0.043865	0.0351071	0.473005	0.403441	0.989239	0.691742	0.240144	0.168117	0.657449	0.086055	0.0775276	0.0101652	0.139789	0.0688922	0.0556785	0.100539
31	0.319929	0.339356	0.99439	0.476603	0.438694	0.183035	0.194565	0.114414	0.111899	0.00633564	0.0690013	0.058348	0.0516265	0.0384378	0.44604	0.392087	0.989082	0.683548	0.262242	0.178513	0.652096	0.0776342	0.0752354	0.0101063	0.135209	0.0739789	0.0610824	0.100998
32	0.286042	0.338713	0.994365	0.473442	0.438627	0.211508	0.196875	0.0976558	0.112927	0.00657378	0.0684088	0.0589422	0.0618476	0.0421538	0.4214	0.381814	0.988931	0.676081	0.288476	0.189383	0.645183	0.0702422	0.0724374	0.0100825	0.131334	0.0802394	0.0663386	0.102305
33	0.255013	0.34138	0.994364	0.470492	0.439186	0.248361	0.199715	0.0827657	0.114014	0.00676331	0.0681661	0.0595325	0.074818	0.0457127	0.399087	0.372659	0.98881	0.669259	0.319562	0.200266	0.637488	0.0640413	0.0693395	0.0100721	0.128221	0.0878264	0.0709094	0.104452
34	0.227062	0.34767	0.99436	0.467941	0.440736	0.294892	0.202844	0.0696896	0.1151	0.00688108	0.0680596	0.059922	0.0903949	0.0486943	0.37914	0.36471	0.988726	0.663054	0.356094	0.210895	0.629765	0.0591133	0.066258	0.0100474	0.125873	0.0966886	0.0745255	0.107319
35	0.20225	0.357549	0.994357	0.465969	0.443639	0.351854	0.206073	0.0585385	0.116149	0.006921	0.0679881	0.0602755	0.107901	0.0508161	0.361536	0.358053	0.988678	0.657618	0.398761	0.221349	0.622847	0.0554881	0.0633365	0.0099807	0.123869	0.106624	0.0769614	0.110742
36	0.180498	0.370672	0.994358	0.464645	0.447957	0.417735	0.209334	0.0495207	0.117573	0.00689682	0.0678581	0.0608067	0.126207	0.0521233	0.346119	0.352711	0.988664	0.6529	0.447113	0.231981	0.61782	0.0530356	0.0608166	0.00987633	0.122019	0.117326	0.0783315	0.114393
37	0.161798	0.387261	0.994379	0.463976	0.453705	0.490798	0.212677	0.0429072	0.11959	0.00681399	0.0675657	0.06165	0.144153	0.0527313	0.332727	0.348667	0.988661	0.649024	0.50095	0.243279	0.616027	0.0515471	0.0588389	0.00973615	0.120528	0.128437	0.0787931	0.117939
38	0.146164	0.407131	0.99442	0.463855	0.460793	0.567787	0.216187	0.0390102	0.122188	0.00668932	0.0671651	0.0629122	0.160503	0.0527043	0.321204	0.345851	0.988672	0.646077	0.559097	0.255489	0.61905	0.0507058	0.0574376	0.00958991	0.119456	0.140125	0.0784964	0.121268
39	0.133606	0.429744	0.99446	0.464194	0.469026	0.644832	0.219978	0.0375868	0.125351	0.00652652	0.0667359	0.0645819	0.174513	0.0521782	0.311443	0.344149	0.98869	0.6441	0.619597	0.268281	0.628586	0.0502616	0.0565189	0.00946612	0.118605	0.152792	0.0778685	0.124591
40	0.124028	0.454473	0.99448	0.464829	0.478124	0.718399	0.224108	0.0380077	0.129223	0.00635985	0.0662562	0.066401	0.185908	0.0512706	0.30325	0.343426	0.988692	0.643073	0.680413	0.281095	0.645882	0.0500649	0.0560566	0.00940419	0.117961	0.166709	0.0771981	0.128211
41	0.117212	0.480098	0.994488	0.465612	0.487849	0.785157	0.228509	0.0396456	0.133552	0.00626281	0.0657872	0.0682963	0.19446	0.050041	0.296466	0.343526	0.988684	0.642896	0.739187	0.293126	0.671422	0.049928	0.0559919	0.00946085	0.117284	0.181915	0.0768922	0.132497
42	0.113123	0.504769	0.994462	0.466567	0.498157	0.841658	0.233057	0.0418359	0.137979	0.00625212	0.065624	0.0704967	0.200344	0.0484671	0.291212	0.344241	0.988702	0.643499	0.793095	0.303321	0.704371	0.0497452	0.0563718	0.0095257	0.116409	0.197405	0.077148	0.136989
43	0.111328	0.527061	0.994415	0.467626	0.508896	0.886149	0.237619	0.0440657	0.14217	0.00638652	0.0657796	0.0730455	0.204228	0.0466524	0.287311	0.345263	0.988721	0.644691	0.84049	0.311053	0.74297	0.049547	0.0571757	0.00963551	0.115499	0.213089	0.0780193	0.141156
44	0.111397	0.545554	0.994379	0.468849	0.519847	0.916987	0.242002	0.0461255	0.145465	0.00653329	0.0661952	0.0760578	0.206218	0.0446931	0.284528	0.346299	0.988766	0.646423	0.879553	0.316004	0.784428	0.0493616	0.0581784	0.00973494	0.114662	0.228512	0.0793821	0.144749
45	0.112809	0.559386	0.994348	0.470234	0.531294	0.933895	0.246148	0.0479994	0.14769	0.00664532	0.0667731	0.0795794	0.206915	0.0426981	0.282604	0.347062	0.988839	0.648722	0.909342	0.318159	0.825885	0.0492367	0.0591888	0.00977611	0.11383	0.243515	0.0809032	0.148061
46	0.115061	0.568099	0.994318	0.471655	0.543861	0.937507	0.250008	0.049557	0.148721	0.0067133	0.0674372	0.0836512	0.206619	0.0408255	0.281258	0.347403	0.98893	0.651743	0.929503	0.317693	0.864879	0.0491765	0.059996	0.00975389	0.112919	0.25806	0.0821905	0.151642
47	0.117711	0.571741	0.994286	0.473048	0.558312	0.929216	0.253513	0.0506966	0.148584	0.00673143	0.0681149	0.0884315	0.205452	0.0393015	0.280289	0.34726	0.989033	0.655884	0.94039	0.314931	0.899506	0.0491075	0.0604698	0.00966314	0.111749	0.272166	0.0828791	0.156065
48	0.120407	0.570735	0.994256	0.474297	0.575846	0.910987	0.256729	0.0513457	0.147407	0.00669845	0.0687273	0.0944355	0.203366	0.0383104	0.279633	0.346669	0.989137	0.661697	0.942846	0.310284	0.928035	0.0489187	0.0605985	0.00950369	0.110434	0.285335	0.0827508	0.161754
49	0.122956	0.565756	0.994232	0.475351	0.597698	0.88504	0.259714	0.0514095	0.145314	0.00661543	0.0691186	0.102203	0.200684	0.0379276	0.279341	0.34578	0.989228	0.669985	0.9382	0.304192	0.949042	0.0486313	0.060387	0.00928467	0.109332	0.297063	0.0817495	0.168745
50	0.125252	0.557474	0.994178	0.476515	0.624805	0.853137	0.262585	0.0509333	0.142428	0.00648617	0.0691352	0.111427	0.196553	0.0382619	0.279418	0.344598	0.989282	0.681393	0.92771	0.297108	0.961517	0.0481915	0.0599839	0.00900211	0.108428	0.305898	0.0799297	0.17651
51	0.127396	0.546597	0.994107	0.478235	0.657925	0.817202	0.265552	0.0500529	0.138784	0.0063656	0.0687527	0.121191	0.191393	0.0394986	0.279926	0.343126	0.989298	0.696364	0.912765	0.289498	0.964275	0.0476182	0.0594017	0.00868458	0.107852	0.311588	0.0774686	0.184574
52	0.129867	0.533651	0.993981	0.481306	0.696925	0.778705	0.269082	0.0488201	0.134471	0.00629208	0.0680798	0.129723	0.185351	0.0416511	0.28098	0.3414	0.989273	0.714922	0.894331	0.28182	0.957063	0.0469717	0.0586501	0.00835936	0.107644	0.313604	0.0747129	0.192285
53	0.133358	0.519182	0.993821	0.486084	0.740221	0.739021	0.273658	0.0472839	0.129511	0.00639666	0.0680083	0.135505	0.178808	0.0448967	0.282444	0.339518	0.989219	0.736062	0.873437	0.274689	0.940672	0.0464347	0.0577885	0.00807794	0.107834	0.31224	0.0721132	0.19911
54	0.13878	0.503536	0.993638	0.493015	0.785447	0.699115	0.279916	0.045646	0.123954	0.00674945	0.0695802	0.137954	0.17166	0.0494087	0.284195	0.337581	0.98915	0.758404	0.850604	0.268679	0.916201	0.0460871	0.056735	0.00789478	0.10853	0.307834	0.070242	0.204481
55	0.146924	0.487043	0.993471	0.502497	0.829829	0.660044	0.288306	0.044355	0.117854	0.00719068	0.0736605	0.138044	0.165056	0.0552624	0.286105	0.335725	0.989092	0.780739	0.826525	0.264368	0.884847	0.0459304	0.0554548	0.00779171	0.109895	0.301702	0.0697289	0.208165
56	0.158155	0.46999	0.993319	0.514875	0.870574	0.622376	0.299081	0.0440021	0.111374	0.00769466	0.0805064	0.138626	0.158705	0.0624072	0.28794	0.333965	0.98905	0.801686	0.801721	0.262344	0.848045	0.0458598	0.0541398	0.00777168	0.111938	0.294173	0.0712218	0.210079
57	0.172699	0.452746	0.993212	0.530418	0.905459	0.58693	0.312193	0.0449016	0.104521	0.00807434	0.0893861	0.143081	0.152928	0.0706645	0.28957	0.332343	0.989027	0.820628	0.776816	0.263106	0.807156	0.0456834	0.0529641	0.00780785	0.114425	0.286476	0.0751798	0.210446
58	0.190502	0.435604	0.993131	0.549416	0.933547	0.554282	0.327276	0.0471023	0.0974693	0.00833968	0.099156	0.15285	0.148151	0.0796195	0.291042	0.330786	0.989025	0.837559	0.751898	0.266833	0.763442	0.0452515	0.0520893	0.00787135	0.116997	0.279357	0.0816395	0.209646
59	0.211279	0.418847	0.993075	0.571886	0.95462	0.524997	0.343918	0.0506749	0.0904972	0.00849151	0.108739	0.166263	0.144875	0.088819	0.292385	0.329281	0.989037	0.852643	0.72711	0.273504	0.717998	0.0445417	0.0515954	0.00794548	0.119616	0.273399	0.0902563	0.207992
60	0.234803	0.402674	0.993042	0.597403	0.968811	0.499528	0.361793	0.055582	0.0837832	0.0085329	0.117426	0.180357	0.1436	0.0979865	0.293684	0.327883	0.989058	0.866326	0.702424	0.282989	0.671831	0.0436724	0.0515254	0.00801567	0.122418	0.268799	0.100455	0.205747
61	0.260668	0.387209	0.993027	0.624779	0.976563	0.478295	0.380632	0.0616183	0.0775712	0.00847235	0.124817	0.193078	0.144664	0.106865	0.294966	0.326691	0.989087	0.878737	0.677792	0.295027	0.625801	0.0428566	0.051716	0.00807058	0.125517	0.265166	0.111624	0.203084
62	0.287663	0.372526	0.993029	0.652546	0.978289	0.461739	0.400091	0.0681896	0.0720788	0.00832639	0.130843	0.203367	0.148398	0.115393	0.29614	0.325743	0.989115	0.889518	0.653202	0.309271	0.580664	0.0422698	0.0519875	0.00810673	0.129099	0.262039	0.123077	0.200134
63	0.314365	0.358638	0.993029	0.679511	0.974367	0.450328	0.419929	0.0747233	0.0672934	0.00811533	0.135697	0.210736	0.155077	0.123559	0.29718	0.325075	0.989121	0.898208	0.628826	0.325533	0.537026	0.0420033	0.0521359	0.00809297	0.13302	0.258995	0.134303	0.197154
64	0.339195	0.345528	0.993024	0.705016	0.96531	0.444359	0.439863	0.0808666	0.0631261	0.00786543	0.139513	0.215115	0.164514	0.131356	0.298058	0.324632	0.989102	0.904204	0.604945	0.343751	0.495313	0.0420424	0.0520832	0.00805323	0.136975	0.255702	0.145069	0.194262
65	0.360593	0.333185	0.993016	0.729221	0.951788	0.443944	0.459517	0.0863254	0.0594656	0.00760205	0.142518	0.216758	0.17651	0.138694	0.298753	0.324408	0.98907	0.907007	0.581832	0.363667	0.455745	0.0422495	0.0518206	0.00807116	0.140723	0.252053	0.155172	0.191315
66	0.377512	0.32157	0.993005	0.752776	0.934591	0.449201	0.478568	0.0908865	0.0561898	0.00735126	0.144969	0.21576	0.190948	0.145359	0.299363	0.324333	0.989033	0.90672	0.559797	0.385114	0.418458	0.0425769	0.0514591	0.00821842	0.143737	0.248011	0.16447	0.188114
67	0.389555	0.310639	0.992997	0.776339	0.91451	0.459659	0.49678	0.0944933	0.0531793	0.00712971	0.146891	0.212332	0.207208	0.151193	0.300017	0.324385	0.98899	0.903624	0.539142	0.407775	0.383505	0.0429752	0.0510795	0.00854855	0.145733	0.243508	0.173112	0.184615
68	0.396475	0.300397	0.992991	0.8003	0.892371	0.474625	0.513979	0.0970967	0.0504741	0.00691544	0.148025	0.2066	0.224397	0.156042	0.300777	0.324619	0.988939	0.897937	0.520018	0.43118	0.350998	0.0434	0.0507057	0.00887507	0.14642	0.238836	0.180467	0.180487
69	0.398777	0.290842	0.992971	0.824962	0.868874	0.49277	0.530231	0.098562	0.0480428	0.00670997	0.148347	0.199104	0.242076	0.159968	0.301655	0.325009	0.988873	0.890217	0.502303	0.454838	0.320849	0.043914	0.0503809	0.00921088	0.145894	0.234003	0.186482	0.17586
70	0.396863	0.282019	0.992915	0.850351	0.844504	0.512888	0.545693	0.0988696	0.0459393	0.00654687	0.147857	0.190156	0.259625	0.162997	0.30268	0.325467	0.988782	0.880713	0.485764	0.478663	0.29295	0.0445497	0.0501509	0.0095961	0.144406	0.228927	0.190993	0.170569
71	0.391301	0.274228	0.992838	0.875946	0.819768	0.533371	0.5604	0.0980546	0.0442048	0.0065145	0.146622	0.180211	0.276448	0.165105	0.303806	0.325949	0.98867	0.869705	0.470119	0.502496	0.267244	0.0452495	0.0500374	0.0100631	0.142137	0.223577	0.193791	0.164594
72	0.382657	0.267943	0.992755	0.901239	0.795205	0.5528	0.574411	0.0962132	0.04306	0.00666788	0.144909	0.169586	0.292025	0.166161	0.304973	0.326363	0.988577	0.857676	0.45508	0.526355	0.243673	0.0460387	0.0500492	0.010528	0.139355	0.217945	0.194755	0.157805
73	0.371434	0.263683	0.992673	0.925482	0.771216	0.569969	0.587769	0.093448	0.042795	0.00703508	0.142834	0.158665	0.30587	0.166082	0.306038	0.326692	0.98852	0.845037	0.440378	0.550414	0.222137	0.0468483	0.0502322	0.010874	0.1362	0.212023	0.193943	0.150026
74	0.358198	0.262073	0.992622	0.947259	0.748216	0.583906	0.600448	0.0898546	0.0437411	0.00745397	0.140228	0.147882	0.317557	0.164595	0.306898	0.326982	0.988489	0.832237	0.425828	0.574806	0.202685	0.0475677	0.0504676	0.0111245	0.132478	0.205931	0.191207	0.14152
75	0.343438	0.263698	0.992613	0.965259	0.726483	0.593889	0.612629	0.0855496	0.0460852	0.00779217	0.137149	0.137686	0.326649	0.161552	0.30751	0.327334	0.988486	0.819594	0.411327	0.5996	0.185287	0.0481584	0.0506564	0.0112852	0.12819	0.199724	0.186746	0.132503
76	0.327529	0.269269	0.992639	0.978433	0.706132	0.599344	0.624538	0.0807036	0.0497462	0.00804521	0.133691	0.128444	0.332894	0.157014	0.307844	0.328018	0.988507	0.807349	0.396723	0.625011	0.169887	0.0484869	0.0507705	0.0113649	0.123557	0.193311	0.18095	0.123111
77	0.310943	0.279496	0.992694	0.98572	0.687092	0.600151	0.636162	0.0754837	0.0547248	0.00819803	0.130143	0.120313	0.336325	0.151081	0.307972	0.329374	0.988533	0.79536	0.382066	0.651256	0.15644	0.0485065	0.0507653	0.0113511	0.118894	0.186556	0.174258	0.113555
78	0.294033	0.294744	0.992781	0.986414	0.669339	0.596339	0.647574	0.0700669	0.0608246	0.00825724	0.126766	0.113192	0.337104	0.144074	0.307919	0.331815	0.988569	0.783464	0.367404	0.678641	0.144842	0.0482333	0.0507434	0.011253	0.11435	0.179477	0.16717	0.104011
79	0.277076	0.315021	0.992894	0.980364	0.652804	0.587986	0.658688	0.0646087	0.0678094	0.00822781	0.123746	0.106827	0.335086	0.136384	0.307666	0.335868	0.988612	0.771553	0.352829	0.707368	0.134997	0.0477559	0.0508751	0.0110808	0.110063	0.172127	0.160105	0.0946049
80	0.260367	0.339859	0.993026	0.967991	0.637324	0.575529	0.669417	0.0592782	0.0750449	0.00811856	0.120993	0.10101	0.330425	0.128421	0.307227	0.34187	0.988663	0.759574	0.338443	0.737374	0.126785	0.0471158	0.0513035	0.010851	0.10596	0.164616	0.153392	0.0854517
81	0.244114	0.368662	0.993187	0.949971	0.622769	0.559269	0.679644	0.0542211	0.0816847	0.00795633	0.118426	0.0955724	0.323112	0.120454	0.306577	0.350223	0.988745	0.747613	0.324377	0.768522	0.120083	0.0463159	0.0520164	0.0105804	0.101781	0.15716	0.147497	0.0766076
82	0.228515	0.400763	0.993333	0.92717	0.609126	0.539908	0.689362	0.0494647	0.0872536	0.00774388	0.115801	0.0907298	0.313448	0.112971	0.305807	0.36133	0.988843	0.736029	0.31078	0.800383	0.114747	0.0453579	0.0531149	0.0102921	0.0978685	0.149951	0.142884	0.068139
83	0.21372	0.43574	0.993447	0.900513	0.59634	0.51809	0.698471	0.0450308	0.0917139	0.00753232	0.113024	0.0868266	0.301782	0.106366	0.305045	0.375555	0.988951	0.725101	0.297813	0.832107	0.110635	0.0442368	0.05465	0.0100043	0.0946031	0.143176	0.139845	0.0601484
84	0.199856	0.473088	0.993537	0.870964	0.584399	0.494366	0.706987	0.0410103	0.0951407	0.00739389	0.110197	0.0840448	0.288505	0.100855	0.304442	0.393254	0.989065	0.714937	0.285572	0.862504	0.107573	0.0430964	0.0566924	0.00974317	0.0923048	0.136993	0.13835	0.0527256
85	0.186995	0.512535	0.993601	0.839385	0.573177	0.469286	0.714797	0.0374215	0.0979262	0.00738735	0.107237	0.0825608	0.274005	0.0968279	0.304014	0.414852	0.989175	0.705624	0.274103	0.890744	0.105431	0.0420581	0.0592436	0.00953874	0.0911644	0.131479	0.138306	0.0459767
86	0.175247	0.553577	0.99363	0.806574	0.562564	0.443516	0.721884	0.0341295	0.10095	0.00754175	0.104076	0.0824485	0.258708	0.0945375	0.303821	0.440611	0.989258	0.69708	0.263403	0.916015	0.104118	0.0411805	0.0621726	0.00939066	0.0910371	0.126645	0.139039	0.0399842
87	0.164799	0.595575	0.993675	0.773511	0.55257	0.417509	0.728447	0.0312128	0.104701	0.00768167	0.101042	0.0832058	0.242885	0.0938706	0.303917	0.470502	0.989326	0.689049	0.253543	0.937463	0.103596	0.0406178	0.0653566	0.00929725	0.091504	0.122564	0.140463	0.0348224
88	0.15576	0.637956	0.993729	0.74077	0.543074	0.391721	0.734894	0.0286279	0.109305	0.00775384	0.0981939	0.0845571	0.226936	0.0949535	0.304404	0.504522	0.989389	0.681438	0.244583	0.954399	0.103855	0.0403926	0.068936	0.00922779	0.0922794	0.119305	0.142731	0.0305407
89	0.148214	0.679993	0.993788	0.708991	0.533966	0.366541	0.741913	0.0266065	0.114713	0.00775656	0.0956392	0.0861533	0.211419	0.0978624	0.305451	0.542498	0.989449	0.67429	0.236533	0.966266	0.104882	0.0404601	0.0730219	0.00917423	0.0933377	0.116942	0.145795	0.0271611
90	0.142164	0.720621	0.993857	0.678614	0.525227	0.342175	0.750514	0.025543	0.12046	0.00769059	0.0934823	0.0877032	0.196776	0.102399	0.307426	0.583817	0.989518	0.667558	0.229291	0.972367	0.106712	0.0408181	0.0776085	0.00913296	0.0949837	0.115348	0.149419	0.0246906
91	0.137561	0.758838	0.993934	0.650009	0.516865	0.318702	0.761725	0.0257339	0.12595	0.0075643	0.0916652	0.0889407	0.183192	0.108326	0.310696	0.627364	0.98961	0.661419	0.222739	0.972344	0.109357	0.0415543	0.0826686	0.00911749	0.0975921	0.114235	0.153218	0.02306
92	0.134344	0.793658	0.994021	0.623599	0.508757	0.29621	0.776277	0.0271614	0.131028	0.00739473	0.0900288	0.0896942	0.170676	0.115241	0.315588	0.67169	0.989727	0.656126	0.216698	0.966218	0.112787	0.0428746	0.0882057	0.00915199	0.101202	0.113202	0.156568	0.0221807
93	0.132399	0.824135	0.994116	0.599722	0.500985	0.274797	0.794126	0.029561	0.13564	0.00720061	0.0884913	0.0899007	0.159007	0.122333	0.322426	0.714889	0.989863	0.651721	0.211034	0.954326	0.116938	0.0449216	0.093742	0.00925966	0.105598	0.111884	0.159056	0.0218725
94	0.131479	0.84966	0.994206	0.578596	0.493724	0.254611	0.814968	0.0324038	0.139588	0.00700204	0.0868913	0.0896349	0.148095	0.128652	0.331507	0.755185	0.989998	0.648458	0.205692	0.937147	0.121735	0.0475843	0.0988506	0.00945641	0.110452	0.110057	0.160373	0.0219275
95	0.131395	0.870104	0.994273	0.560552	0.487122	0.235738	0.837963	0.0352189	0.142664	0.00682838	0.0852211	0.0891433	0.137788	0.13383	0.343264	0.791282	0.990101	0.646742	0.200635	0.915157	0.127023	0.0507101	0.103477	0.00975608	0.115517	0.107554	0.16047	0.0221806
96	0.132224	0.885535	0.994325	0.546152	0.481348	0.218299	0.861198	0.0379413	0.144774	0.00670196	0.083486	0.0886119	0.127959	0.137708	0.358681	0.822577	0.990174	0.646563	0.195889	0.888866	0.132529	0.0550076	0.107579	0.0101345	0.120375	0.104347	0.159207	0.022494
97	0.135036	0.896495	0.99436	0.535933	0.476649	0.202325	0.882538	0.0419329	0.145723	0.00663364	0.0817054	0.0881376	0.11852	0.140324	0.378991	0.8493	0.990223	0.647965	0.191556	0.858632	0.137941	0.0623457	0.110942	0.0105642	0.124896	0.100531	0.156457	0.0228063
98	0.142681	0.904088	0.994376	0.530365	0.473061	0.187782	0.899891	0.0509963	0.145502	0.00663404	0.0799215	0.0878532	0.109447	0.142457	0.405686	0.872182	0.990253	0.650971	0.187717	0.824841	0.142944	0.0744772	0.113759	0.0110205	0.129576	0.096184	0.152323	0.0231547
99	0.159063	0.909231	0.994398	0.529386	0.470416	0.174693	0.910981	0.0677106	0.144505	0.00661791	0.0782695	0.0877955	0.100754	0.144817	0.440331	0.891934	0.990293	0.655119	0.184469	0.788004	0.147236	0.0911224	0.116555	0.0113584	0.134909	0.091438	0.147064	0.0235352
100	0.189339	0.912276	0.99442	0.532147	0.468562	0.163009	0.91416	0.092243	0.143515	0.00656049	0.0768708	0.0879319	0.0924864	0.147617	0.483802	0.90911	0.990349	0.660088	0.18185	0.748603	0.150613	0.11088	0.119734	0.0115132	0.140659	0.0864921	0.14088	0.0239038

## Sheet: shank_angle A1FaCoMc
Shank angle	mean	std	steps
left	73.3685	2.45937	69.4221	72.8826	68.5761	72.11	72.709	71.798	71.8882	72.4831	71.0733	71.9948	73.4008	71.7604	75.1571	75.8207	74.8358	65.7782	72.2485	75.175	74.1102	75.6771	77.0282	73.7327	75.9697	73.475	71.9375	78.5753	73.5544	76.1447	76.1714	75.8521	75.4647	75.1665	71.6944	72.6268	75.5984	74.6889	76.9092	73.6058	70.6523	72.8228	73.8784	71.2827	70.9743	69.0315	71.4719	72.3297	72.3846
right	76.0562	2.08053	79.4606	72.9748	74.4151	79.4062	80.9968	73.2018	77.9891	77.2424	74.4735	76.1934	76.3556	76.0392	78.473	79.8011	77.5824	75.6871	74.3477	76.0822	78.7619	76.5	77.2097	76.9434	77.0889	75.8304	76.4277	78.6454	78.2658	78.9071	77.5118	81.4818	78.3001	78.0029	72.6756	77.5454	77.487	75.4174	76.1085	77.5348	72.3499	80.276	74.9087	72.0849	72.6029	75.4126	76.7023	75.3032	75.5493
[truncated: 80 more columns]

## Sheet: A1FaCoMc kin. values
		Right	Left	Norm
hip	Max. hip flexion initial contact (°)	46.57	178.04
	Max. hip extension terminal stance phase (°)	-5.54	-179.7
	Hip extending movement initial contact – terminal stance(°)	52.11	357.75
	Total hip movement (Range of motion) (°)	52.11	362.8
knee	Knee extension initial contact(°)	18.13	13.69
	Knee flexion foot flat (°)	31.79	31.28
	Knee flexion from initial contact to foot flat (°)	13.67	17.59
	Knee extension midstance (°)	6.96	10.51
	Knee extension from footflat to midstance (°)	24.84	20.77
	Max. kneeflexion swing fase (°)	66.41	62.12
	Total knee movement (Range of motion) (°)	59.45	54.51
ankle	Max. dorsal flexion terminal stance phase (°)	19.91	13.62
	Max. plantar flexion pre swing (°)	6.38	-15.23
	Ankle plantar movement from end midstance to pre swing	13.53	28.84
	Total ankle movement(Range of Motion) (°)	13.53	28.84
	Max dorsal flexion swing phase (°)	11.54	6.52
		Right	Left	Norm
hip	Peek hip flexion moment	0.87	149.68
	Peek hip abduction moment	0.67	184.37
knee	Peek knee flexion moment	0.79	5.86
	Peek knee abduction moment	0.51	13.27
ankle	Peek ankle plantair moment	0.95	1.39

## Sheet: Rotation RHipFlex A1FaCoMc
all values Right	mean	std	steps
1	46.099	2.18585	44.176	49.347	48.393	44.568	45.802	45.533	45.209	40.791	45.097	45.078	45.027	47.713	48.164	46.671	47.315	47.572	45.365	46.234	44.545	44.13	48.729	48.317	46.794	48.543	47.434	48.044	47.733	48.79	48.899	48.898	48.19	45.782	48.023	46.529	41.887	42.501	44.909	44.951	45.95	47.793	48.093	48.122	43.61	41.707	48.732	34.088	46.211
2	46.4117	2.19534	44.4285	49.5293	48.4968	44.7214	46.0257	45.3425	45.9512	41.3902	45.3373	45.2139	45.3048	48.398	48.3408	46.8842	47.2756	48.0306	45.8473	46.4435	45.011	44.9294	48.988	48.8441	47.2359	48.9125	47.9557	48.5172	48.1319	49.2372	49.626	49.0291	49.0298	45.8463	48.4065	47.0224	42.3181	42.7332	45.108	45.3114	46.4532	47.5825	48.3409	48.4969	42.9771	41.1275	49.0435	35.5626	46.6332
3	46.5741	2.20699	44.5353	49.1704	48.3669	44.5825	45.9677	44.9908	46.5412	42.0291	45.5197	45.0992	45.4497	48.9376	48.2164	47	46.9572	48.4015	46.2156	46.4117	45.5297	45.5091	49.3823	49.1904	47.7506	49.2658	48.3426	48.9762	48.5624	49.5054	50.2248	48.8562	49.5355	45.7942	48.534	47.5024	42.6604	42.9922	45.4184	45.6535	46.8092	47.0528	48.2295	48.5378	42.3653	40.5396	49.0862	36.7861	46.7994
4	46.5042	2.21288	44.4059	48.2025	47.9896	44.1121	45.5963	44.5291	46.8182	42.5304	45.542	44.7555	45.3437	49.2107	47.7875	46.8539	46.3585	48.5393	46.3147	46.1058	45.8465	45.7327	49.6652	49.2201	48.0892	49.4306	48.4503	49.2214	48.7944	49.4592	50.5342	48.3703	49.6238	45.6125	48.3535	47.8125	42.7885	43.1693	45.7327	45.8278	46.8923	46.26	47.783	48.26	41.7421	40.0777	48.8395	37.5445	46.696
5	46.1742	2.20754	44.0021	46.7992	47.3773	43.3446	44.9714	43.9953	46.7224	42.7821	45.3343	44.231	44.953	49.1719	47.0786	46.4022	45.5198	48.3735	46.0976	45.5368	45.8044	45.556	49.669	48.9069	48.0947	49.2856	48.2164	49.1174	48.6878	49.0559	50.4636	47.6145	49.3233	45.2834	47.868	47.844	42.6551	43.1698	45.9188	45.7453	46.6537	45.2815	47.0773	47.7296	41.0839	39.854	48.3121	37.7901	46.3426
6	45.6009	2.19455	43.334	45.1983	46.5444	42.3687	44.2005	43.3999	46.2914	42.7403	44.8674	43.5728	44.313	48.8408	46.1472	45.7019	44.5011	47.9174	45.6064	44.7434	45.3747	45.0216	49.3368	48.2919	47.741	48.8011	47.6626	48.6368	48.2154	48.3238	50.0119	46.6593	48.69	44.7892	47.1171	47.5506	42.2833	42.9046	45.8614	45.3893	46.1209	44.1837	46.1887	47.0179	40.3848	39.7534	47.5278	37.5733	45.7695
7	44.8248	2.1797	42.4454	43.5466	45.4989	41.3012	43.3748	42.7316	45.6125	42.4156	44.1515	42.818	43.4843	48.2807	45.0665	44.8384	43.3609	47.2295	44.9093	43.8024	44.6154	44.2144	48.7054	47.4506	47.0956	48.0164	46.8624	47.8418	47.4275	47.3246	49.2469	45.5853	47.7907	44.1152	46.1533	46.9464	41.7225	42.3299	45.502	44.78	45.3627	43.0132	45.1681	46.1753	39.6785	39.5831	46.5119	36.9739	45.0038
8	43.8926	2.1654	41.3973	41.9162	44.2492	40.2621	42.5418	41.9671	44.7665	41.8741	43.2252	41.9863	42.5266	47.5698	43.8935	43.8893	42.1508	46.3813	44.0728	42.7858	43.6173	43.2065	47.8652	46.4569	46.2507	47.0057	45.8998	46.8266	46.4078	46.1329	48.2577	44.4544	46.6891	43.2552	45.0294	46.0813	41.0223	41.481	44.857	43.9423	44.4443	41.8048	44.053	45.2263	39.0106	39.2219	45.2985	36.0806	44.0712
9	42.8448	2.15311	40.2523	40.3373	42.8099	39.3415	41.7094	41.0874	43.8141	41.1841	42.1268	41.0858	41.4846	46.7753	42.6653	42.9058	40.9098	45.4318	43.1346	41.7131	42.4564	42.0596	46.8967	45.3592	45.2674	45.8394	44.844	45.7038	45.2514	44.816	47.1473	43.2934	45.4412	42.207	43.7905	45.0194	40.2365	40.4322	44.0019	42.9063	43.4166	40.5866	42.8679	44.182	38.4001	38.6065	43.9245	35.0104	42.9986
10	41.7125	2.14343	39.062	38.8105	41.2091	38.5634	40.8595	40.0814	42.7982	40.3775	40.8895	40.1231	40.382	45.9335	41.4023	41.9209	39.6707	44.4173	42.098	40.5797	41.1789	40.8176	45.8516	44.1846	44.1944	44.5913	43.7377	44.5301	44.0228	43.4275	45.9631	42.1091	44.0883	40.9781	42.4691	43.8188	39.4105	39.2541	43.0095	41.724	42.318	39.3763	41.6429	43.0542	37.8429	37.735	42.4367	33.8944	41.8158
11	40.5193	2.14004	37.8646	37.3298	39.484	37.8923	39.9617	38.9528	41.7517	39.4681	39.5447	39.1075	39.2322	45.0473	40.1162	40.9651	38.4569	43.3578	40.9501	39.3912	39.8179	39.4967	44.7532	42.9481	43.0506	43.3346	42.5962	43.332	42.7428	42.0047	44.7388	40.8986	42.6589	39.5889	41.0869	42.5256	38.5399	37.9942	41.9222	40.4484	41.1843	38.1795	40.3871	41.8586	37.3293	36.6612	40.8874	32.8084	40.5593
12	39.284	2.14788	36.6857	35.88	37.677	37.2616	38.9877	37.722	40.6912	38.4909	38.1203	38.0517	38.034	44.0969	38.8307	40.0566	37.2723	42.27	39.7041	38.1567	38.3898	38.12	43.5992	41.6531	41.8571	42.0919	41.434	42.1243	41.4167	40.5679	43.4988	39.6496	41.1739	38.0748	39.663	41.1687	37.5823	36.68	40.7803	39.1	40.0512	36.987	39.1078	40.6122	36.853	35.4593	39.325	31.7643	39.2628
13	38.0244	2.17327	35.5355	34.4351	35.8313	36.4894	37.9207	36.4167	39.6094	37.4804	36.6454	36.9705	36.7757	43.0613	37.564	39.1921	36.1037	41.165	38.367	36.8896	36.9157	36.7155	42.39	40.3166	40.6298	40.852	40.2595	40.9132	40.0519	39.1274	42.2487	38.3573	39.6505	36.4826	38.2071	39.7651	36.5259	35.326	39.6238	37.7077	38.9397	35.7815	37.8059	39.3302	36.4055	34.1925	37.796	30.7549	37.9484
14	36.7212	2.19775	34.4068	32.9831	33.9857	35.4089	36.7574	35.0693	38.4889	36.4424	35.1568	35.8755	35.4466	41.928	36.3127	38.3598	34.9295	40.0477	36.953	35.6044	35.4154	35.3042	41.1283	38.9558	39.3545	39.6142	39.0617	39.7034	38.6646	37.6901	40.9802	37.0095	38.0957	34.8653	36.7307	38.335	35.3813	33.9374	38.4774	36.3148	37.8519	34.5433	36.4813	38.0139	35.9673	32.9129	36.3311	29.7628	36.6333
15	35.4131	2.2323	33.2877	31.5251	32.1742	34.0626	35.5035	33.7014	37.3256	35.3765	33.6855	34.7668	34.0432	40.6978	35.066	37.5419	33.7267	38.9241	35.4808	34.3072	33.9048	33.9152	39.8127	37.5803	38.0276	38.3743	37.8405	38.5028	37.2808	36.2587	39.6784	35.6015	36.508	33.2727	35.2487	36.9008	34.1718	32.5312	37.3522	34.9389	36.7758	33.2522	35.1339	36.6628	35.5317	31.6602	34.9425	28.7687	35.3343
16	34.107	2.28125	32.1625	30.0658	30.4238	32.5698	34.1647	32.3247	36.1112	34.2888	32.2424	33.6298	32.589	39.3833	33.8125	36.7116	32.4731	37.8019	33.9717	32.9969	32.3891	32.546	38.4419	36.1887	36.6874	37.1197	37.6912	37.316	35.9124	34.8316	38.3394	34.1396	34.8942	31.7305	33.7771	35.476	32.9294	31.1445	36.2482	33.5855	35.6927	31.8944	33.7537	35.2813	35.0965	30.4605	33.6262	27.7553	34.0649
17	32.7723	2.29615	31.0178	28.6077	28.7658	31.0031	32.7506	30.9432	34.8512	33.1752	30.8283	32.4556	31.1122	38.0088	32.5365	35.8385	31.1587	36.6849	32.4551	31.6669	30.8545	31.1522	37.0261	34.7828	35.371	35.8339	35.4119	36.1381	34.5518	33.3981	36.9662	32.6462	33.3441	30.2415	32.3291	34.0711	31.6777	29.811	35.1562	32.2513	34.582	30.4674	32.3281	33.8691	34.6432	29.3232	32.3673	26.7192	32.8342
18	31.4415	2.31861	29.837	27.1557	27.2401	29.4044	31.2908	29.5652	33.5603	32.0278	29.4454	31.2584	29.6187	36.5999	31.2227	34.9028	29.7878	35.5727	30.9564	30.3134	29.3005	29.7208	35.574	33.3673	34.0905	34.5019	34.2447	34.9603	33.1919	31.9415	35.5641	31.1491	31.9592	28.8003	30.9164	32.6934	30.4297	28.54	34.0675	30.9253	33.4229	28.9854	30.8585	32.4268	34.0699	28.2435	31.1492	25.6537	31.6477
19	30.0998	2.33046	28.6094	25.7194	25.8707	27.8228	29.814	28.1976	32.2305	30.8426	28.0956	30.0467	28.111	35.1815	29.8826	33.8915	28.3805	34.4628	29.478	28.9325	27.7259	28.2578	34.0678	31.9473	32.8364	33.1166	33.1133	33.7722	31.8245	30.4515	34.1427	29.6662	30.6955	27.3965	29.5364	31.3434	29.1844	27.3163	32.9851	29.5966	32.195	27.4662	29.3685	30.9666	33.1297	27.2048	29.9594	24.5524	30.5099
20	28.7461	2.33316	27.3363	24.307	24.6044	26.3294	28.3508	26.8422	30.858	29.6162	26.7759	28.8164	26.6033	33.7737	28.5379	32.79	26.9666	33.3483	27.9988	27.549	26.1147	26.7657	32.4818	30.5244	31.5893	31.681	31.9992	32.5593	30.4472	28.925	32.7033	28.2123	29.4708	26.0115	28.1811	30.0206	27.9385	26.1201	31.9082	28.2614	30.8893	25.9335	27.8852	29.5062	31.7115	26.1905	28.7859	23.4274	29.414
21	27.3837	2.33233	26.0239	22.9292	23.3316	24.9555	26.9421	25.4989	29.4553	28.3646	25.4765	27.5719	25.1104	32.3827	27.2062	31.6001	25.5798	32.2205	26.4888	26.1927	24.4676	25.2395	30.8048	29.0962	30.3301	30.2194	30.8911	31.3097	29.0509	27.3571	31.2348	26.8009	28.2422	24.621	26.8679	28.7197	26.6848	24.9388	30.8211	26.9182	29.5229	24.4201	26.4256	28.0809	29.9685	25.1851	27.6261	22.2847	28.3437
22	26.0189	2.3298	24.6859	21.5865	22.0413	23.6848	25.6046	24.1744	28.0479	27.1029	24.1952	26.3217	23.642	31.0052	25.9097	30.3401	24.2471	31.0656	24.9507	24.8685	22.8131	23.7036	29.0526	27.6645	29.0501	28.757	29.7681	30.0197	27.6405	25.7423	29.734	25.4381	26.9782	23.2194	25.6128	27.4403	25.4335	23.7595	29.7002	25.5676	28.1053	22.9535	24.9997	26.7214	28.0644	24.1755	26.4865	21.1382	27.2757
23	24.6595	2.32478	23.342	20.266	20.7836	22.4846	24.335	22.8791	26.6631	25.8417	22.944	25.0767	22.2153	29.64	24.668	29.036	22.9973	29.862	23.4609	23.5674	21.1888	22.2083	27.3006	26.262	27.7488	27.308	28.606	28.6902	26.2363	24.0787	28.2108	24.1213	25.6574	21.8088	24.402	26.1907	24.194	22.5663	28.5271	24.216	26.6482	21.551	23.6309	25.4282	26.116	23.16	25.3722	20.0203	26.1936
24	23.3152	2.3184	22.0107	18.9459	19.5331	21.3337	23.1273	21.6205	25.3214	24.5984	21.7336	23.8525	20.8453	28.2842	23.4937	27.7159	21.8486	28.5885	22.0864	22.2681	19.6213	20.7739	25.6863	24.9259	26.4283	25.8809	27.3875	27.3534	24.8584	22.4152	26.6791	22.852	24.2716	20.3793	23.2241	24.9748	22.9745	21.3682	27.2979	22.8711	25.1649	20.2343	22.3287	24.196	24.2289	22.141	24.2895	18.9682	25.0881
25	21.9983	2.31054	20.7103	17.6001	18.2299	20.219	21.9725	20.687	24.0263	23.3804	20.5669	22.6699	19.5247	26.9365	22.3897	26.4007	20.8053	27.27	20.8053	20.9472	18.1273	19.413	24.2655	23.6614	25.0935	24.4801	26.1107	26.0439	23.5252	20.865	25.1548	21.6246	22.836	18.9225	22.0772	23.8012	21.7905	20.1959	26.0184	21.5447	23.6707	19.0014	21.0995	23.0177	22.4616	21.1181	23.2353	18.0121	23.9516
26	20.7315	2.29768	19.4611	16.2725	16.8866	19.1318	20.8594	20.113	22.779	22.2021	19.4648	21.55	18.2549	25.596	21.3495	25.1105	19.8632	25.9214	19.5991	19.5993	16.7166	18.1736	22.969	22.4649	23.7594	23.1197	24.779	24.7779	22.2483	19.4721	23.652	20.4305	21.3812	17.46	20.9549	22.6799	20.6481	19.058	24.7	20.2501	22.1868	17.842	19.9496	21.8871	20.8389	20.0872	22.1946	17.1558	22.7855
27	19.4623	2.2925	18.2793	15.0568	15.5487	18.0699	19.7821	18.1401	21.6087	21.0838	18.4497	20.5007	17.0733	24.261	20.3659	23.8545	19.0135	24.5585	18.4651	18.2287	15.3974	17.162	21.7594	21.3429	22.4434	21.8182	23.3879	23.5754	21.0221	18.1986	22.187	19.2676	19.9365	16.0236	19.852	21.61	19.5449	17.9468	23.363	18.9966	20.7354	16.7416	18.8771	20.8022	19.3684	19.038	21.1493	16.3785	21.6015
28	18.2616	2.27969	17.1763	13.9725	14.2435	17.0417	18.7321	17.1026	20.5255	20.0346	17.5162	19.519	15.985	22.9355	19.4366	22.635	18.2429	23.2016	17.371	16.9147	14.1685	16.3656	20.6065	20.2941	21.1607	20.5767	21.9287	22.4346	19.8601	17.0042	20.758	18.1323	18.539	14.6209	18.7627	20.5753	18.4687	16.8531	22.0242	17.7879	19.336	15.6894	17.8725	19.76	18.0404	17.9611	20.087	15.6606	20.4164
29	17.1086	2.26969	16.165	12.9497	12.9824	16.0561	17.6968	16.1177	19.5134	19.0543	16.6672	18.5937	14.949	21.621	18.55	21.4558	17.5364	21.8691	16.2629	15.7753	13.0245	15.6084	19.4864	19.3174	19.9504	19.396	20.447	21.3572	18.7694	15.8594	19.3596	17.0156	17.2247	13.2968	17.6784	19.564	17.4144	15.7844	20.6879	16.6185	18.0054	14.6775	16.9224	18.7521	16.8316	16.8613	19.0007	14.9901	19.2483
30	15.9999	2.2647	15.2524	11.9295	11.7638	15.1048	16.6588	15.1684	18.5587	18.1379	15.8951	17.7075	13.9428	20.3128	17.6742	20.3189	16.8809	20.5723	15.1227	14.8179	11.9559	14.8299	18.3884	18.4027	18.8281	18.2561	19.0387	20.3194	17.726	14.7413	18.0199	15.9099	16.0134	12.1024	16.5906	18.5793	16.3899	14.7585	19.3589	15.4775	16.727	13.6985	16.0016	17.7745	15.7116	15.7358	17.8827	14.3587	18.1115
31	14.9369	2.26923	14.4274	10.9109	10.5755	14.1684	16.421	14.2759	17.6527	17.2725	15.1601	16.8484	12.9517	19.0061	16.7712	19.2253	16.2668	19.3159	14.011	13.9795	10.9517	14.0525	17.3049	17.5175	17.7478	17.1068	17.7257	19.2996	16.7185	13.6317	16.7135	14.8139	14.8838	11.0238	15.4925	17.6237	15.4052	13.78	18.0485	14.348	15.487	12.7455	15.0794	16.8122	14.6462	14.5839	16.7312	13.7538	17.0145
32	13.9078	2.2857	13.6572	9.92227	9.3962	13.2374	16.421	13.4744	16.7911	16.4408	14.4234	16.0095	11.9499	17.7009	15.8566	18.1797	15.6893	18.0968	12.9959	13.2055	10.0003	13.2731	16.2402	16.6137	16.6841	15.9158	16.4787	18.2838	15.7589	12.5122	15.428	13.7211	13.8116	10.0255	14.3898	16.6833	14.4569	12.8459	16.7617	13.2159	14.2868	11.8095	14.1465	15.8368	13.5984	13.4195	15.5516	13.1592	15.953
33	12.8797	2.30889	12.9162	8.97173	8.19818	12.3095	13.4422	12.7606	15.9695	15.6264	13.6598	15.1738	10.9082	16.401	15.0014	17.1847	15.143	16.9014	12.0731	12.4517	9.07238	12.4705	15.1851	15.6557	15.6286	14.7461	15.286	17.2263	14.8314	11.356	14.225	12.6197	12.7772	9.1129	13.2869	15.7371	13.536	11.949	15.5007	12.0606	13.1301	10.8804	13.1993	14.828	12.5422	12.2611	14.3498	12.5617	14.9211
34	11.8826	2.32601	12.197	8.038	6.952	11.66	12.095	12.113	15.1797	14.8137	12.857	14.327	10.482	15.1067	14.953	16.2533	14.616	15.7	11.2167	11.677	8.13933	11.624	14.1137	14.628	14.5373	13.683	14.1227	16.157	13.895	10.1417	13.1087	11.494	11.76	8.307	12.173	14.772	12.639	11.081	14.282	10.865	12.0097	9.943	12.211	13.7677	11.46	11.117	13.1287	11.952	13.912
35	10.9825	2.34525	11.5	8.038	5.62557	11.66	11.9412	11.5037	14.4023	13.9794	12.0091	13.4495	10.482	13.817	13.514	15.4022	14.5525	14.4896	10.4138	10.8435	7.17379	10.6985	13.0036	13.5279	14.212	12.6969	12.96	15.1373	13.895	9.76	12.047	10.3241	10.7365	7.59431	11.132	13.7806	11.7751	10.9825	13.1112	9.63691	10.9132	8.95482	11.1435	12.6419	10.3235	9.98782	11.896	11.3076	12.9148
36	9.98885	2.45016	10.816	7.52	4.18856	10.2311	9.38842	10.899	13.5932	13.464	11.112	12.5225	10.482	12.5361	13.514	15.209	13.4971	13.2962	9.66222	9.9176	6.663	9.66897	11.8315	12.4236	12.2684	12.236	12.308	14.707	13.895	7.63794	11.0121	9.0876	9.68093	6.93465	10.7322	12.876	10.9373	9.456	11.9559	8.37945	9.81856	7.865	9.99626	11.446	9.11609	8.85909	10.6631	10.6041	11.9146
37	8.86824	2.65274	10.1175	4.88955	2.63264	8.38391	7.887	10.2607	12.6875	12.6495	10.1572	11.707	6.065	11.2621	13.514	13.939	12.8507	12.397	9.588	8.87155	5.36418	8.995	10.5744	11.4635	12.165	10.828	12.308	13.3218	12.1509	5.87891	9.97173	7.77109	8.57273	6.28609	8.609	12.5029	10.1117	9.13236	10.8105	7.06545	8.7	6.64864	8.746	10.1793	7.80891	7.71891	9.43773	9.81636	10.9035
38	7.7323	2.80889	9.37239	3.65136	0.980394	7.2952	6.27706	9.55021	11.633	11.672	9.384	11.2011	5.78411	9.98494	13.514	13.1478	12.0877	12.397	8.05767	8.782	4.622	7.57076	10.264	10.6792	11.4285	9.33323	12.308	12.1537	9.378	4.18296	8.89391	6.38585	7.39004	5.61435	7.28391	10.5581	9.28036	7.42679	9.68641	5.69309	7.51944	5.30609	7.30889	8.84945	6.366	6.54448	8.21939	8.91994	9.868
39	6.39913	2.86446	8.56436	2.28745	-0.717091	6.13141	4.56615	8.73369	10.3848	10.5547	8.77248	9.27	3.25078	8.69174	12.2422	12.3895	11.1665	10.7729	7.08478	6.2911	2.56041	5.57303	7.76648	10.5744	8.57978	7.94851	9.05636	11.0672	8.02767	2.33822	7.75985	4.95691	6.11396	4.89943	5.86427	9.38245	8.42006	6.29467	8.55879	4.28009	6.24056	3.82182	5.62815	7.47164	4.78	5.31642	7.00386	7.89636	8.78572
40	5.016	2.93215	7.68945	0.817455	-2.38497	4.84952	2.78682	7.79309	8.93576	8.89524	6.982	8.02355	1.83633	7.3677	8.93918	11.5575	10.0593	8.11982	5.94867	4.72697	0.836576	3.78636	6.18882	9.17503	7.27664	6.43679	6.59673	9.88261	6.557	0.397152	6.54752	3.50694	4.73252	4.13473	4.35064	8.16345	7.50691	5.00636	7.39076	2.839	4.83067	2.18655	3.705	6.06652	3.08091	4.03255	5.78927	6.73445	7.63339
41	3.61697	3.03458	6.7487	-0.724273	-3.94401	3.38976	0.991424	6.73834	7.3048	7.57921	5.85861	6.71391	0.502111	6.00114	7.80073	10.6124	8.76173	6.679	4.64844	3.00974	-0.845293	1.78355	4.55176	8.30952	5.88561	4.84788	6.284	8.56742	4.91494	-1.55089	5.23396	2.06161	3.24595	3.31429	2.75445	6.90282	6.50873	3.56903	6.15821	1.38891	3.288	0.443545	1.58696	4.66562	1.31073	2.70433	4.58079	5.43979	6.38946
42	2.12738	3.11848	5.75355	-2.28791	-5.254	1.72708	-0.76197	5.60349	5.53362	6.15353	4.73788	5.35615	-0.703444	4.59492	6.57603	9.51848	7.29358	5.18009	3.20178	1.22239	-2.62806	-0.389485	2.8621	7.27738	4.40686	3.22327	3.85493	7.09708	3.05415	-3.41679	3.78585	0.673707	1.6699	2.42194	1.11336	5.60185	5.38385	2.01976	4.86113	-0.0394545	1.64078	-1.307	-0.647404	3.29803	-0.480182	1.35615	3.38231	4.02755	5.05837
43	0.679177	3.14657	4.72718	-3.80809	-5.51073	-0.102818	-2.42291	4.44436	3.70224	4.64994	3.65145	3.98327	-1.74833	3.17809	5.29482	8.25448	5.71118	3.622	1.662	-0.529909	-4.42173	-2.64536	1.13312	6.05012	2.84652	1.61015	2.23218	5.47555	0.985	-5.12706	2.16079	-0.594121	0.0441212	1.44055	-0.505818	4.27373	4.08082	0.415273	3.53388	-1.42245	-0.0536667	-2.94555	-2.90324	1.97879	-2.23709	0.0174545	2.19973	2.51736	3.68282
44	-0.78114	3.17668	3.71248	-5.20718	-7.50165	-2.02132	-3.93927	3.32673	1.92363	3.11985	2.63115	2.64691	-2.61	1.79604	4.00285	6.8204	4.11255	2.01182	0.108778	-2.14222	-6.12095	-4.87315	-0.604091	4.65234	1.22633	0.0697879	0.749737	3.762	-1.22561	-6.61586	0.387758	-1.67564	-1.55893	0.37102	-2.02855	2.94464	2.5963	-1.1673	2.23092	-2.72827	-1.72133	-4.373	-5.06943	0.726	-3.89709	-1.27958	1.05348	0.95403	2.3217
45	-2.11759	3.13675	2.763	-6.417	-8.24478	-3.90411	-5.259	2.31978	0.315667	1.63167	1.7	1.408	-3.276	0.497778	2.75433	5.27456	2.616	0.382	-1.36633	-3.51989	-7.61811	-6.92867	-2.26733	3.15911	-0.378444	-1.32456	-0.679667	2.07356	-3.44967	-7.82456	-1.45233	-2.52944	-3.05011	-0.767556	-3.381	1.655	0.973667	-2.62667	1.00667	-3.915	-3.29556	-4.489	-7.01856	-0.423667	-5.386	-2.496	-0.0158889	-0.596	1.03289
46	-3.31419	3.08396	1.92782	-7.361	-8.73745	-5.62809	-6.346	1.49382	-1.00491	0.262364	0.879091	0.322909	-3.736	-0.663818	1.593	3.724	1.338	-1.18482	-2.668	-4.58991	-8.82509	-8.677	-3.75709	1.67755	-1.87473	-2.51173	-2.01391	0.533909	-5.54109	-8.73145	-3.23609	-3.15191	-4.35336	-1.94345	-4.479	0.452364	-0.697091	-3.86045	-0.0919091	-4.93318	-4.715	-6.32682	-8.41036	-1.40718	-6.60582	-3.59473	-0.953364	-2.04227	-0.137909
47	-4.27764	2.9995	1.25658	-8.02464	-8.96913	-7.09609	-7.17427	0.906626	-1.95607	-0.919879	0.194818	-0.563061	-3.97556	-1.62854	0.555091	2.27711	0.382152	-2.60245	-3.68056	-5.30288	-9.68637	-10.0222	-4.98686	0.322808	-3.17371	-3.43631	-3.20375	-0.771434	-7.36509	-9.35372	-4.84135	-3.55218	-5.41278	-3.09874	-5.28045	-0.613242	-2.30745	-4.78988	-1.02425	-5.767	-5.89489	-6.83645	-8.97373	-2.15218	-7.52873	-4.53888	-1.70233	-3.30206	-1.16021
48	-4.96991	2.90608	0.798394	-8.40373	-8.94072	-7.532	-7.72664	0.586919	-2.51773	-1.86441	-0.314273	-1.21873	-4.04422	-2.337	-0.320545	1.02185	-0.194182	-3.79564	-4.36211	-5.63775	-10.1836	-10.8835	-5.89214	-0.801616	-4.18436	-4.0489	-4.19577	-1.78314	-8.77712	-9.71664	-6.12971	-3.73772	-6.18399	-4.1441	-5.75445	-1.4927	-3.75109	-5.37236	-1.76191	-6.38418	-6.814	-7.10455	-8.8989	-2.61165	-8.153	-5.28724	-2.21461	-4.31421	-2.01846
49	-5.39303	2.84836	0.585364	-8.519	-8.67518	-8.876	-8.00891	0.527485	-2.73155	-2.52509	-0.604727	-1.63327	-3.96667	-2.75667	-1.00555	0.0227879	-0.266	-4.70109	-4.696	-5.60918	-10.3341	-11.3119	-6.49121	-1.61252	-4.84091	-4.37118	-4.94285	-2.48142	-9.75255	-9.86176	-6.99403	-3.72273	-6.63339	-4.9833	-5.91773	-2.14936	-4.93527	-5.59236	-2.28097	-6.75218	-7.45967	-7.21836	-8.5007	-2.76573	-8.51191	-5.79955	-2.45606	-5.03509	-2.71436
50	-5.5377	2.80889	0.562242	-8.40755	-8.20179	-9.44073	-8.05424	0.689697	-2.67127	-2.8726	-0.653182	-1.81824	-3.74067	-2.89204	-1.48673	-0.67799	-0.365879	-5.28418	-4.71289	-5.26698	-10.1817	-11.3905	-6.82953	-2.05685	-5.14287	-4.42425	-5.43226	-2.87632	-10.3099	-9.82314	-7.45007	-3.51845	-6.74612	-5.54833	-5.82245	-2.5647	-5.80082	-5.4693	-2.56475	-6.83891	-7.83322	-7.23609	-7.99031	-2.60804	-8.64464	-6.05324	-2.42036	-5.43779	-3.24777
51	-5.41397	2.79409	0.635818	-8.12827	-7.54365	-9.45487	-7.91348	1.01899	-2.38614	-2.90137	-0.466606	-1.77573	-3.34067	-2.76231	-1.75488	-1.05253	-0.0666667	-5.53782	-4.47622	-4.67376	-9.76992	-11.2206	-6.96755	-2.10721	-5.11916	-4.22175	-5.68441	-2.98065	-10.4958	-9.57021	-7.53795	-3.13311	-6.5459	-5.81622	-5.52682	-2.72185	-6.31064	-5.05909	-2.60218	-6.64855	-7.92822	-7.15864	-7.4761	-2.12295	-8.52355	-6.05891	-2.12137	-5.51479	-3.61649
52	-5.05416	2.79497	0.858364	-7.72955	-6.70882	-9.34524	-7.64245	1.46694	-1.886	-2.65161	-0.091	-1.50345	-2.73733	-2.401	-1.80382	-1.15406	0.411182	-5.49382	-4.056	-3.907	-9.13276	-10.8925	-6.95755	-1.78627	-4.82573	-3.78527	-5.73264	-2.83858	-10.3723	-9.03345	-7.31676	-2.59597	-6.09394	-5.815	-5.07282	-2.62945	-6.48355	-4.45845	-2.39342	-6.225	-7.718	-6.93382	-6.97115	-1.32612	-7.99464	-5.846	-1.57352	-5.31164	-3.83206
53	-4.4913	2.80207	1.31897	-7.21936	-5.69031	-8.94837	-7.27412	2.01122	-1.16914	-2.20345	0.427636	-1.01391	-1.91078	-1.83085	-1.6473	-1.07807	1.02603	-5.21927	-3.50156	-3.03706	-8.30156	-10.4394	-6.81462	-1.16751	-4.30819	-3.14192	-5.60154	-2.50772	-9.98706	-8.16346	-6.87849	-1.92952	-5.46525	-5.5894	-4.47973	-2.33218	-6.38061	-3.75694	-1.97356	-5.61336	-7.16811	-6.48764	-6.40814	-0.287586	-6.971	-5.43924	-0.796505	-4.89273	-3.9084
54	-3.75232	2.81947	2.05079	-6.57245	-4.46619	-8.43328	-6.81912	2.65686	-0.229192	-1.63117	1.07164	-0.319636	-0.852111	-1.0566	-1.29836	-0.871919	1.77376	-4.77173	-2.84622	-2.08584	-7.29634	-9.82752	-6.51068	-0.321889	-3.58068	-2.30291	-5.29135	-2.01296	-9.35667	-6.93422	-6.28439	-1.13529	-4.72257	-5.15342	-3.73436	-1.87061	-6.05979	-3.0107	-1.39623	-4.83991	-6.26033	-5.75236	-5.70502	0.902263	-5.54955	-4.84627	0.175374	-4.28545	-3.84729
55	-2.84918	2.84597	3.05964	-5.73809	-3.02045	-7.82327	-6.29464	3.42264	0.919909	-0.981091	1.84418	0.559727	0.425	-0.0695455	-0.756909	-0.540818	2.66545	-4.18009	-2.118	-1.03745	-6.12964	-8.97055	-5.97527	0.705	-2.64855	-1.25936	-4.77809	-1.35009	-8.47782	-5.35855	-5.553	-0.207455	-3.89791	-4.50018	-2.79855	-1.25164	-5.56391	-2.24182	-0.833	-3.90591	-4.995	-4.69982	-4.78727	2.17418	-3.85264	-4.06155	1.296	-3.49009	-3.63945
56	-1.78125	2.88282	4.32533	-4.665	-1.36256	-7.06111	-5.73967	4.32956	2.25056	-0.260222	2.765	1.60933	1.89178	1.13144	-0.013	-0.0701111	3.72033	-3.435	-1.25967	0.153889	-4.80944	-7.812	-5.16911	1.89889	-1.51478	-0.0425556	-4.03411	-0.488556	-7.38633	-3.47656	-4.67167	0.867778	-2.98878	-3.618	-1.636	-0.451	-4.915	-1.43133	-0.448333	-2.791	-3.35833	-3.351	-3.58511	3.50667	-1.966	-3.08033	2.51767	-2.491	-3.26056
57	-0.529892	2.93939	5.80927	-3.30864	0.486596	-6.07457	-5.17942	5.39889	3.73269	0.552859	3.85615	2.81618	3.49133	2.53447	0.941636	0.578424	4.96597	-2.47482	-0.189667	1.53249	-3.34294	-6.31309	-4.07138	3.26279	-0.183646	1.32294	-3.04618	0.627444	-6.09821	-1.33585	-3.60616	2.10409	-1.95835	-2.50239	-0.209636	0.558879	-4.10721	-0.894	1.19188	-1.45682	-1.42567	-1.72355	-2.05357	4.91544	0.0586364	-1.91021	3.80805	-1.26494	-2.67155
58	0.898558	3.00664	7.46973	-1.69591	2.50512	-4.82209	-4.597	6.64467	5.34573	1.48821	5.13055	4.17709	5.20367	4.13564	2.10027	1.45327	6.43445	-1.26555	1.14667	3.12403	-1.73112	-4.46809	-2.66645	4.79315	1.34742	2.8313	-1.81527	2.03645	-4.63073	1.01764	-2.33103	3.51961	-0.753818	-1.15221	1.464	1.79373	-3.116	0.0155455	2.41882	0.0893636	0.746333	0.121545	-0.183091	6.42485	2.17918	-0.539545	5.15242	0.204455	-1.83421
59	2.51622	3.08094	9.26594	0.146636	4.66557	-3.27976	-3.94191	8.06414	7.07778	2.57767	6.59012	5.68861	6.99678	5.94072	3.45315	2.58654	8.14976	0.229273	2.77956	4.93078	0.0307778	-2.30427	-0.951505	6.4788	3.07971	4.48795	-0.359273	3.69605	-2.99648	3.52776	-0.83001	5.12143	0.64596	0.421263	3.37418	3.258	-1.91609	1.74476	3.8712	1.83782	3.10522	2.13427	1.97791	8.05703	4.38118	1.07461	6.54386	1.90955	-0.735869
60	4.30158	3.15489	11.1501	2.18591	6.93228	-1.42925	-3.15379	9.64165	8.91755	3.84727	8.21288	7.34012	8.83511	7.94335	4.9857	3.98658	10.1127	2.02236	4.709	6.92437	1.94221	0.123121	1.06031	8.30471	4.9956	6.29835	1.28522	5.56346	-1.19806	6.12424	0.926717	6.8923	2.21666	2.19053	5.49236	4.94067	-0.487848	3.16373	5.54312	3.75636	5.60356	4.25827	4.34282	9.81879	6.65064	2.94255	7.98257	3.84142	0.611778
61	6.23739	3.21587	13.0795	4.37791	9.26242	0.749273	-2.17782	11.3515	10.831	5.30861	9.95991	9.11664	10.6913	10.1091	6.66718	5.64191	12.2974	4.081	6.89633	9.05658	3.99324	2.75918	3.3393	10.245	7.07979	8.24912	3.09858	7.59327	0.774	8.73679	2.91791	8.79536	3.93912	4.10718	7.77364	6.81709	1.14273	4.78582	7.39976	5.79827	8.19467	6.44036	6.84464	11.7056	8.96673	5.01709	9.47327	5.96382	2.18306
62	8.28855	3.25328	15.0135	6.66991	11.5962	3.24503	-0.959424	13.159	12.7812	6.94885	11.808	10.9935	12.544	12.388	8.4577	7.52771	14.6475	6.33809	9.27278	11.2659	6.1523	5.52252	5.82834	12.2615	9.29788	10.2946	5.07254	9.73383	2.90285	11.3138	5.11076	10.7661	5.78907	6.11982	10.1333	8.85006	2.941	6.59885	9.39375	7.91409	10.8311	8.63745	9.41636	13.6865	11.3067	7.22952	11.0162	8.20136	3.92746
63	10.4108	3.25949	16.9097	9.00718	13.8787	6.01437	0.541788	15.021	14.7453	8.7274	13.7389	12.9388	14.3762	14.7239	10.3204	9.60673	17.0828	8.71091	11.7552	13.4841	8.38654	8.33497	8.44762	14.3203	11.5997	12.3782	7.18833	11.9281	5.16612	13.8215	7.46155	12.7429	7.73479	8.18308	12.4784	10.991	4.88879	8.58855	11.4742	10.0542	13.4649	10.8095	12.0028	15.718	13.6458	9.5177	12.6064	10.4429	5.78909
64	12.5573	3.23145	18.735	11.3403	16.0855	8.99473	2.33973	16.8904	16.7	10.5955	15.7125	14.9145	16.179	17.0628	12.2203	11.8305	19.5183	11.1156	14.261	15.6267	10.6583	11.1385	11.0932	16.3846	13.9293	14.4533	9.41445	14.1134	7.53509	16.2242	9.92727	14.6849	9.73218	10.2537	14.7515	13.1837	6.97427	10.7239	13.588	12.1709	16.058	12.9193	14.5581	17.7578	15.9651	11.8271	14.2376	12.6031	7.724
65	14.6846	3.17191	20.466	13.6336	18.195	12.1043	4.44294	18.7256	18.6169	12.5077	17.6786	16.8833	17.9437	19.3558	14.1209	14.1216	21.8824	13.4753	16.711	17.65	12.9158	13.8866	13.6849	18.4164	16.229	16.4908	11.7159	16.24	9.96915	18.5003	12.4591	16.5668	11.7298	12.2961	16.9166	15.3722	9.15867	12.9378	15.6806	14.2262	18.5724	14.944	17.0408	19.764	18.2522	14.1099	15.8986	14.6362	9.68821
66	16.7574	3.09036	22.0908	15.864	20.1836	15.2525	6.82236	20.4933	20.4689	14.4234	19.5883	18.8158	19.6754	21.567	15.9885	16.4133	24.1284	15.7242	19.0599	19.5495	15.1135	16.5409	16.1597	20.3832	18.4508	18.4699	14.0583	18.2711	12.4247	20.6357	14.9964	18.3675	13.6774	14.2825	18.9521	17.5045	11.3602	15.1591	17.7047	16.1987	20.9844	16.8762	19.4121	21.7019	20.5038	16.3288	17.5703	16.517	11.6428
67	18.7504	2.99959	23.606	18.015	22.0503	18.3443	9.391	22.167	22.243	16.3093	21.402	20.69	21.3817	23.6757	17.794	18.6467	26.23	17.827	21.2907	21.328	17.221	19.079	18.4727	22.2593	20.563	20.3787	16.406	20.1877	14.851	22.6303	17.48	20.0753	15.535	16.1897	20.858	19.54	13.474	17.313	19.626	18.074	23.2677	18.716	21.656	23.5453	22.707	18.456	19.237	18.234	13.5513
68	20.6459	2.90871	25.0092	20.0652	23.8124	21.3243	12.0508	23.7326	23.9362	18.14	23.1032	22.4903	23.0681	25.6714	19.5173	20.7691	28.1725	19.7678	23.3958	22.9971	19.2145	21.5018	20.6049	24.032	22.5428	22.2138	18.7236	21.9948	17.1932	24.4994	19.8741	21.6936	17.2825	17.998	22.6349	21.4385	15.4521	19.3413	21.4225	19.8471	25.4079	20.4594	23.7654	25.275	24.658	20.4732	20.8871	19.788	15.3757
69	22.4348	2.81313	26.3165	22.0223	25.4923	24.1916	14.6983	25.1884	25.5506	19.896	24.7063	24.2205	24.7409	27.5445	21.1592	22.7506	29.9695	21.5691	25.3769	24.5936	21.0778	23.8508	22.5652	25.7004	24.3902	23.9738	20.9835	23.7062	19.4321	26.2531	22.1668	23.2357	18.9151	19.6955	24.3118	23.2006	17.3349	21.2413	23.0816	21.5427	27.4112	22.1205	25.7369	26.8909	25.3233	22.3781	22.5037	21.2665	17.0896
70	24.1649	2.77384	27.5435	23.8951	27.1169	26.9494	17.2619	26.5427	27.0913	21.5626	26.2173	25.8863	26.402	29.2928	22.7255	24.5868	31.6355	23.2409	27.248	26.1667	22.801	26.1587	24.3684	27.2695	26.1205	25.6493	23.1717	25.33	21.5496	27.8941	24.3629	24.7155	20.4324	21.2858	25.898	24.8298	19.1502	23.0187	24.5977	23.1813	29.2957	23.7105	27.5749	28.4037	28.7575	24.1731	24.075	22.7456	18.6819
71	25.7937	2.72764	28.7072	25.686	28.7055	29.5861	19.6962	27.8097	28.5651	23.1537	27.6418	27.4906	28.0447	30.9238	24.2268	26.2862	33.1931	24.8089	29.0308	27.717	24.3865	28.4632	26.0379	28.7475	27.7495	27.2273	25.2771	26.8879	23.5394	29.4244	26.4595	26.1427	21.8439	22.7969	27.3969	26.3312	20.9145	24.6802	25.9776	24.7805	30.955	25.2392	29.1751	29.8168	30.4131	25.8637	25.5998	24.2465	20.1585
72	27.3399	2.68467	29.821	27.3946	30.2667	32.0883	21.9742	29.0105	29.9743	24.691	28.986	29.0338	29.6564	32.4481	25.6712	27.8603	34.6593	26.3151	30.7652	29.1724	25.8601	30.7765	27.597	30.1361	29.2847	28.7054	27.2933	28.3909	25.4035	30.8477	28.4442	27.5353	23.1636	24.2645	28.8188	27.7168	22.6316	26.2414	27.2408	26.3497	32.135	26.7174	30.2944	31.142	31.7355	27.4655	27.0808	25.7723	21.5483
73	28.8023	2.65206	30.8976	29.0239	31.795	34.4352	24.0829	30.1682	31.3184	26.1849	30.2632	30.5145	31.228	33.8755	27.0569	29.3246	36.0485	27.8058	32.439	30.4923	27.2387	33.0731	29.0583	31.4365	30.7338	30.0809	29.209	29.8462	27.1435	32.1727	30.3339	28.9047	24.4109	25.709	30.1786	29.0057	24.3087	27.7225	28.4107	27.8928	32.854	28.1601	30.9897	32.3874	32.8095	28.9969	28.516	27.3135	22.8862
74	30.2245	2.62209	31.9523	30.5808	33.2799	36.5531	26.0257	31.298	32.5992	27.6395	31.4918	31.9375	32.7522	35.2151	28.3863	30.7015	37.3689	29.3097	33.9569	31.6871	28.5353	35.2284	30.4356	32.6616	32.1079	31.3578	31.0198	31.2544	28.7608	33.4133	32.1441	30.2541	25.6041	27.1349	31.4948	30.2165	25.9468	29.1375	29.508	29.4143	33.3931	29.5795	31.5761	33.5581	33.7681	30.4804	29.9006	28.8412	24.1703
75	31.5783	2.59534	32.9956	32.0721	34.7105	38.2277	27.8155	32.4152	33.8164	29.0533	32.6842	33.3117	34.2236	36.4775	29.6651	32.0165	38.6226	30.7926	35.3233	32.7886	29.7655	37.0689	31.7463	33.8244	33.4131	32.5473	32.7264	32.6168	30.2615	34.593	33.8846	31.5823	26.7475	28.5414	32.7835	31.3606	27.5343	30.4896	30.5519	30.9154	33.964	30.9831	32.2106	34.6667	34.6972	31.933	31.2287	30.3192	25.3891
76	32.9027	2.56765	34.0328	33.5061	36.078	39.3258	29.4688	33.5288	34.9499	30.4268	33.8425	34.64	35.6337	37.6722	30.9061	33.2853	39.809	32.2155	36.57	33.8389	30.9477	38.6506	33.0032	34.9458	34.6609	33.6712	34.3264	33.9338	31.6669	35.73	35.5601	32.8848	27.8441	29.9323	34.0515	32.4649	29.0713	31.7877	31.5599	32.3895	34.653	32.3762	32.9667	35.7398	35.649	33.3588	32.5032	31.7225	26.5525
77	34.185	2.53238	35.0608	34.8912	37.373	39.9941	30.9968	34.6305	35.9893	31.7575	34.9647	35.9188	36.9772	38.8097	32.1223	34.518	40.9228	33.5755	37.7107	34.8705	32.1022	40.0908	34.2174	36.0444	35.8584	34.7528	35.8188	35.2066	32.9884	36.832	37.1709	34.1589	28.9004	31.3158	35.3002	33.5546	30.5574	33.0338	32.5505	33.8267	35.4823	33.7562	33.8669	36.795	36.6499	34.7615	33.7287	33.046	27.6779
78	35.4126	2.51673	36.075	36.237	38.5887	40.4352	32.406	35.7059	36.9362	33.0381	36.0427	37.146	38.2461	39.8878	33.3217	35.7197	41.9577	34.875	38.7557	35.8994	33.237	41.4293	35.4001	37.1212	37.0124	35.8041	37.2001	36.4331	34.2323	37.9027	38.7102	35.3972	29.9269	32.6941	36.523	34.6267	31.9847	34.2053	33.5258	35.213	36.4396	35.123	34.9009	37.8232	37.694	36.1397	34.9048	34.274	28.7904
79	36.6158	2.45315	37.0698	37.5427	39.7202	40.7751	33.7022	36.7462	37.7876	34.2555	37.0611	38.3187	39.4257	40.8978	34.505	36.8917	42.9155	36.1153	39.709	36.9327	34.3526	42.6741	36.5549	38.1774	38.1285	36.8268	38.4646	37.6106	35.4014	38.9349	40.1758	36.5792	30.9321	34.0574	37.7033	35.6701	33.3389	35.2971	34.4733	36.5214	37.5	36.4743	36.0454	38.8225	38.767	37.4752	36.0229	35.3861	29.9122
80	37.747	2.41337	38.0355	38.802	40.7571	41.0765	34.8952	37.7402	38.5426	35.3976	38.0082	39.4291	40.5001	41.8277	35.666	38.0297	43.8084	37.2956	40.573	37.9598	35.4607	43.8348	37.6679	39.2116	39.1918	37.8101	39.6097	38.7354	36.5178	39.9161	41.5592	37.677	31.9214	35.378	38.8222	36.6805	34.5961	36.3394	35.3856	37.7315	38.6307	37.8032	37.2727	39.8079	39.8443	38.7454	37.0713	36.3758	31.0491
81	38.8024	2.371	38.9643	39.9952	41.6745	41.3518	35.9987	38.678	39.2016	36.4542	38.8719	40.4659	41.4628	42.6677	36.7989	39.1278	44.6441	38.4026	41.357	38.9544	36.5631	44.9021	38.7216	40.2153	40.1833	38.741	40.6318	39.8008	37.5771	40.8304	42.8453	38.6657	32.8955	36.6085	39.8553	37.6506	35.7256	37.3436	36.287	38.8208	39.7978	39.0877	38.5356	40.7814	40.8962	39.931	38.0392	37.243	32.1906
82	39.7701	2.32484	39.8542	41.1003	42.4563	41.6145	37.0231	39.5527	39.7665	37.4122	39.6394	41.4175	42.304	43.4108	37.8927	40.1841	45.4193	39.4285	42.063	39.8852	37.6314	45.8681	39.7038	41.1748	41.102	39.6177	41.5232	40.8037	38.5591	41.6813	44.0196	39.5448	33.8475	37.7054	40.7815	38.5662	36.7102	38.276	37.2035	39.7783	40.967	40.3143	39.7939	41.7367	41.886	41.0075	38.9245	37.9692	33.3235
83	40.6412	2.27698	40.7077	42.0966	43.1006	41.9453	37.9701	40.3574	40.234	38.2549	40.2975	42.2796	43.0036	44.0547	38.9305	41.1968	46.1328	40.3753	42.6732	40.7398	38.6291	46.7199	40.6165	42.0709	41.9469	40.4542	42.2731	41.7482	39.4595	42.4943	45.0627	40.3207	34.7679	38.6522	41.6001	39.412	37.546	39.1162	38.1209	40.6035	42.1048	41.4683	41.0183	42.6562	42.7743	41.9565	39.7345	38.5272	34.4344
84	41.4108	2.23464	41.5284	42.9688	43.6112	42.4403	38.8256	41.1074	40.382	38.9815	40.8472	43.0471	43.5789	44.6055	39.8903	42.1682	46.7938	41.2485	43.2072	41.5164	39.527	47.4488	41.4814	42.8942	42.7305	41.274	42.8727	42.6418	40.265	43.2995	45.959	41.0074	35.6523	39.4584	42.3321	40.1802	38.2285	39.883	39.0106	41.3115	43.1908	42.5292	42.1838	43.4788	43.5341	42.771	40.4803	38.8846	35.5147
85	42.0763	2.20444	42.3076	43.7092	44.0084	42.778	39.5711	41.842	40.9012	39.6221	41.3038	43.7084	44.0473	45.0763	40.7695	43.1064	47.4131	42.0559	43.7183	42.2242	40.3081	48.0585	41.6011	43.6531	43.4808	42.0916	43.3263	43.4968	40.9712	44.1168	46.7081	41.6288	36.4993	40.1485	43.0016	40.8811	38.701	40.554	39.8744	41.9233	44.2083	43.4735	43.2625	44.1645	44.1604	43.4481	41.1639	39.038	36.5542
86	42.6861	2.18915	43.0278	44.3186	44.324	43.5783	40.1976	42.5719	41.041	40.2244	41.6911	44.2735	44.4298	45.4786	41.5685	44.0161	48.0011	42.8014	44.2954	42.8925	40.976	48.578	43.0823	44.3654	43.56	42.8906	43.6627	44.3194	41.5959	44.9295	47.3147	42.2197	37.3187	40.7589	43.6195	41.442	38.9516	40.7528	40.7212	42.4629	45.1419	44.2825	44.2319	44.7479	44.6618	43.9948	41.7879	39.0324	37.28
87	43.2197	2.17972	43.6663	44.8087	44.5852	44.6523	40.7056	43.2552	41.041	40.8262	42.0269	44.7612	44.747	45.8222	42.284	44.8894	48.5147	43.4829	44.9771	43.5323	41.5328	49.0482	43.7853	45.0482	43.8493	43.6318	43.9447	45.1008	42.1641	45.6851	47.8221	42.804	38.1375	41.3394	44.1783	41.6652	39.7019	41.9943	41.5406	42.9587	45.9719	44.9428	45.0564	45.2696	45.0717	44.4265	42.3665	38.9445	37.9023
88	43.7773	2.14794	44.2097	45.2024	44.7983	45.4253	41.1097	43.8457	41.7867	41.4452	42.322	45.1813	45.0083	46.1181	42.9113	45.7048	48.884	44.0922	45.686	44.1301	41.9747	49.5105	44.4028	45.6921	45.5061	44.2842	44.2375	45.8207	42.6958	46.3313	48.2712	43.3789	38.9651	41.9287	44.6754	42.494	40.2211	42.6207	42.3154	43.4209	46.677	45.4479	45.727	45.7471	45.4234	44.7545	42.9094	38.9214	39.4296
89	44.238	2.1345	44.666	45.525	44.9757	46.0919	41.448	44.3354	41.9494	42.0752	42.581	45.534	45.2233	46.3662	43.4413	46.4371	49.098	44.63	46.3144	44.6609	42.3047	49.9663	44.933	46.2564	46.0659	44.8314	44.5658	46.472	43.211	46.8292	48.6713	43.945	39.7903	42.5187	45.111	42.7233	40.853	43.176	43.0294	43.844	47.2326	45.802	46.2347	46.1774	45.704	44.9857	43.4104	39.0393	40.3032
90	44.6351	2.11874	45.0548	45.8024	45.1368	46.6124	41.646	44.7116	42.0796	42.6907	42.8047	45.8107	45.4062	46.5654	43.8632	47.0717	49.1697	45.0711	46.8233	45.1009	42.528	50.362	45.3839	46.7188	46.5461	45.2777	44.9297	47.0322	43.7135	47.195	49.0047	44.5019	40.598	43.0958	45.4749	43.245	41.4954	43.6322	43.6613	44.216	47.6168	46.0032	46.5733	46.5387	45.8345	45.1141	43.8453	39.2229	41.09
91	44.9487	2.10197	45.3828	46.0555	45.2754	46.93	41.9215	44.9535	42.1905	43.2648	42.9757	46.0033	45.568	46.7187	44.1664	47.5924	49.1062	45.3882	47.219	45.4438	42.6332	50.642	45.7957	47.0679	46.9531	45.6497	45.3221	47.4672	44.1953	47.4683	49.2435	45.0316	41.3675	43.654	45.7633	43.3511	42.0395	43.9767	44.1905	44.5302	47.817	46.0866	46.7366	46.7826	45.7732	45.1173	44.1871	39.3872	41.7448
92	45.1817	2.08437	45.6504	46.2854	45.385	46.9977	42.4112	45.0549	42.2087	43.7798	43.08	46.0981	45.7193	46.8171	44.3442	47.9883	48.9288	45.5736	47.4526	45.6823	42.5983	50.8078	46.1971	47.2992	47.303	45.9767	45.7301	47.7879	44.6379	47.6533	49.3546	45.5334	42.084	44.1654	45.9855	43.3033	42.4309	44.2245	44.5945	44.7781	47.8068	46.0804	46.7281	46.8892	45.5157	44.9716	44.3981	39.4889	42.2286
93	45.3286	2.0739	45.8609	46.4835	45.4844	46.817	42.7493	45.0127	42.0878	44.217	43.1343	46.0755	45.86	46.8468	44.393	48.2672	48.6705	45.6198	47.4761	45.7771	42.4087	50.8687	46.5889	47.4027	47.6205	46.2647	46.1515	48.012	45.0214	47.7483	49.2944	46.0193	42.7445	44.5977	46.1503	43.1133	42.6731	44.4019	44.8588	44.9505	47.6194	46.0138	46.5707	46.8569	45.0815	44.6735	44.4484	39.5177	42.5259
94	45.3968	2.05281	46.0493	46.6519	45.6212	46.4404	43.1394	44.8399	41.8438	44.5495	43.1742	45.9247	45.9823	46.8086	44.3105	48.4552	48.3587	45.5277	47.2733	45.7003	42.0822	50.7893	46.9339	47.3835	47.901	46.4991	46.5745	48.1379	45.317	47.7786	49.0345	46.4863	43.3502	44.9391	46.2537	42.7964	42.8074	44.54	44.9887	45.0435	47.3223	45.9319	46.3052	46.6868	44.5024	44.245	44.3402	39.5185	42.6776
95	45.4044	2.00455	46.2848	46.8194	45.8656	45.9435	43.6182	44.5726	41.4955	44.7565	43.2535	45.6532	46.0766	46.7462	44.1026	48.6068	48.0021	45.3205	46.882	45.4711	41.6903	50.5624	47.1666	47.267	48.1216	46.6457	46.9566	48.156	45.4952	47.7673	48.6127	46.9241	43.9088	45.2013	46.2788	42.3869	42.8412	44.6614	44.9958	45.0625	47.0421	45.9117	46.0548	46.3807	43.8282	43.7492	44.1099	39.5589	42.7593
96	45.3923	1.93712	46.662	47.0305	46.2873	45.4316	44.1731	44.297	41.0766	44.843	43.4396	45.3097	46.1599	46.7423	43.8062	48.7963	47.6225	45.0559	46.4076	45.1312	41.367	50.1874	47.2742	47.21	48.245	46.6901	47.2486	48.0649	45.5469	47.7438	48.2192	47.3115	44.4279	45.4108	46.2205	41.9615	42.7704	44.7662	44.9065	45.0459	46.9249	46.0443	45.9719	45.9579	43.1284	43.3103	43.8274	39.7207	42.8518
97	45.4125	1.87646	47.2589	47.3235	46.9022	45.0921	44.7434	44.1357	40.6725	44.8486	43.7772	44.9866	46.2937	46.8927	43.5025	49.0698	47.2969	44.8392	46.008	44.7533	41.2609	49.6903	47.3392	46.9191	48.2681	46.6799	47.4368	47.8766	45.5134	47.7718	48.0428	47.6196	44.8968	45.5993	46.1234	41.6228	42.6175	44.834	44.781	45.0637	47.0513	46.3937	46.1942	45.4636	42.5011	43.0373	43.591	40.0512	43.0144
98	45.5271	1.84989	48.0256	47.6961	47.637	45.0964	45.2198	44.2113	40.4115	44.8462	44.2391	44.7933	46.5662	47.2499	43.3069	49.3935	47.1359	44.7855	45.8324	44.4542	41.4932	49.1776	47.4857	46.6893	48.258	46.7264	47.5729	47.6683	45.485	47.9389	48.1699	47.8093	45.2927	45.7892	46.0775	41.4723	42.4585	44.8484	44.6989	45.1925	47.3597	46.9425	46.7402	44.916	42.1681	42.9492	43.4498	40.509	43.236
99	45.7586	1.86386	48.7858	48.0874	48.3575	45.4063	45.4984	44.5882	40.4276	44.917	44.7158	44.8135	47.0469	47.7365	43.3321	49.6599	47.2309	44.9695	45.9436	44.3588	42.0672	48.8111	47.8087	46.6308	48.3213	46.9648	47.748	47.5786	45.5533	48.3146	48.5261	47.8389	45.5939	45.9863	46.1912	41.5698	42.3979	44.8462	44.74	45.4908	47.6708	47.5674	47.4581	44.2844	42.4006	42.9789	43.3599	40.9154	43.4346
100	46.0696	1.9049	49.347	48.393	48.927	45.802	45.533	45.209	40.791	45.097	45.078	45.027	47.713	48.164	43.617	49.752	47.572	45.365	46.234	44.545	42.816	48.729	48.317	46.794	48.543	47.434	48.044	47.733	45.75	48.899	48.898	47.718	45.782	46.169	46.529	41.887	42.501	44.909	44.951	45.95	47.793	48.093	48.122	43.61	43.139	43.011	43.243	41.106	43.526
all values Left	mean	std	steps
1	-5.8343	3.06097	0.57	-2.749	-0.654	-1.666	-3.966	-2.798	-0.703	-5.486	-5.599	-10.345	-10.83	-6.747	-2.072	-5.158	-4.333	-2.089	-8.665	-7.366	-3.766	-3.133	-8.08	-5.921	-2.576	-5.116	-5.465	-2.606	-8.819	-7.11	-7.836	-0.656	-7.27	-5.395	-2.252	-3.178	-5.147	-8.985	-7.855	-5.057	-6.939	-7.574	-8.093	-11.909	-16.23	-8.705	-8.953	-7.134	0.608
2	-5.87404	3.07172	0.566121	-2.64933	-0.459677	-1.82058	-4.04776	-2.88744	-1.05026	-5.56855	-5.20291	-10.1351	-11.2952	-6.943	-2.08833	-5.10785	-4.4493	-2.65139	-9.66826	-7.56258	-3.68155	-3.03042	-8.23479	-5.89409	-2.71826	-5.89086	-5.04218	-2.39735	-8.35961	-7.20382	-7.71201	-0.582455	-7.19491	-5.27364	-2.54251	-3.00285	-5.33022	-9.22209	-7.70448	-5.1753	-6.82664	-7.50309	-8.00607	-11.8303	-16.3076	-8.46503	-8.76878	-7.17667	0.766667
3	-5.66198	3.08484	0.653273	-2.34149	-0.0862222	-1.75391	-3.98039	-2.7306	-1.15802	-5.38782	-4.57491	-9.68568	-11.3977	-6.98033	-1.73233	-4.81355	-4.31161	-2.92667	-10.2627	-7.45224	-3.39455	-2.65685	-8.09721	-5.65227	-2.61114	-6.33779	-4.43861	-1.97356	-7.84867	-6.94673	-7.36451	-0.279	-6.888	-4.85655	-2.53852	-2.6913	-5.25978	-9.21109	-7.36912	-5.04148	-6.49333	-7.26476	-7.73109	-11.1417	-16.0983	-7.97216	-8.42211	-6.96889	1.22
4	-5.22682	3.0784	0.894727	-1.829	0.427636	-1.46391	-3.76345	-2.356	-1.10112	-5.01391	-3.787	-9.02352	-11.2409	-6.89133	-1.07033	-4.30245	-3.93627	-2.94664	-10.4902	-7.10645	-2.92767	-2.086	-7.70691	-5.24264	-2.29509	-6.47858	-3.73573	-1.38961	-7.34809	-6.37673	-6.84039	0.234	-6.39573	-4.18264	-2.27667	-2.27636	-4.96933	-9.00073	-6.88464	-4.69464	-6.00245	-6.89064	-7.3113	-9.71633	-15.2806	-7.29658	-7.94	-6.51867	1.91567
5	-4.59933	3.04903	1.37715	-1.1028	1.06461	-0.957455	-3.37164	-1.77679	-0.926263	-4.48664	-2.89791	-8.16989	-10.9185	-6.65956	-0.176111	-3.58803	-3.35176	-2.75094	-10.4103	-6.60515	-2.3084	-1.36612	-7.12009	-4.69136	-1.81016	-6.35747	-2.98894	-0.833	-6.84406	-5.58545	-6.17891	0.931091	-5.75391	-3.28955	-1.8153	-1.7657	-4.51089	-8.61745	-6.24829	-4.18239	-5.40324	-6.36676	-6.75525	-7.79833	-13.5946	-6.49052	-7.31089	-5.84378	2.803
6	-3.80587	3.02357	2.1317	-0.15799	1.82758	-0.247909	-2.77448	-0.996495	-0.640616	-3.81355	-1.92545	-7.14392	-10.4688	-6.24178	0.905556	-2.67542	-2.57336	-2.37797	-10.0715	-5.98136	-1.54785	-0.520697	-6.37464	-3.99509	-1.15998	-6.02908	-2.21924	-0.395879	-6.26824	-4.67318	-5.39261	1.77591	-4.98109	-2.21673	-1.20141	-1.14327	-3.91311	-8.046	-5.43776	-3.53582	-4.7163	-5.65448	-6.0388	-5.69222	-11.3238	-5.57928	-6.502	-4.98322	3.853
7	-2.8374	3.04536	3.16218	0.991061	2.73564	0.645636	-1.95118	-0.00663636	-0.236576	-2.96427	-0.848182	-5.95752	-9.86536	-5.59067	2.16333	-1.56745	-1.60509	-1.84536	-9.49821	-5.233	-0.646061	0.461364	-5.47645	-3.12073	-0.317818	-5.53312	-1.40691	1.23709	-5.54309	-3.70009	-4.471	2.74245	-4.07073	-0.991636	-0.456848	-0.384636	-3.18467	-7.22691	-4.42721	-2.75109	-3.94664	-4.718	-5.11661	-3.54133	-8.86797	-4.56379	-5.47	-3.96967	5.05633
8	-1.71869	3.08363	4.44679	2.31687	3.81049	1.70815	-0.892152	1.19286	0.313576	-1.89173	0.382273	-4.61838	-9.01762	-4.67189	3.60067	-0.268212	-0.462394	-1.13379	-8.70156	-4.33591	0.426566	1.62609	-4.39412	-2.02945	0.743646	-4.88967	-0.894	2.48579	-4.5987	-2.67573	-3.39242	3.82436	-3.00055	0.376818	0.41999	0.533	-2.31267	-6.11245	-3.19951	-1.79724	-3.07845	-3.53952	-3.94411	-1.40167	-6.45261	-3.42817	-4.18278	-2.81778	6.40856
9	-0.423044	3.14288	5.94618	3.79059	5.06504	2.92745	0.389636	2.59043	1.05194	-0.553182	1.80845	-3.13385	-7.86	-3.46322	5.21089	1.21627	0.833485	-0.196242	-7.68557	-3.2597	1.67536	3.01267	-3.07933	-0.697818	2.03977	-4.09186	0.0761818	3.96441	-3.36824	-1.57645	-2.13181	5.04291	-1.75364	1.88082	1.44993	1.62897	-1.27222	-4.69709	-1.76324	-0.648697	-2.07752	-2.1153	-2.50112	0.712111	-4.17779	-2.14997	-2.639	-1.52844	7.895
10	1.06222	3.20961	7.61927	5.39236	6.50164	4.30091	1.86309	4.18282	2.01482	1.08182	3.45409	-1.50355	-6.35727	-1.954	6.982	2.89782	2.28018	0.996	-6.46245	-1.96973	3.11536	4.61582	-1.49555	0.881273	3.573	-3.116	1.78227	5.66509	-1.79145	-0.368	-0.674	6.43573	-0.318545	3.51882	2.65282	2.91491	-0.056	-2.99764	-0.146818	0.723273	-0.889909	-0.429909	-0.791636	2.821	-2.04345	-0.709273	-0.855	-0.088	9.489
11	2.72378	3.27197	9.42458	7.11089	8.10053	5.82424	3.476	5.97577	3.21615	3.00691	5.317	0.278697	-4.50282	-0.120778	8.90667	4.76252	3.87421	2.45282	-5.0616	-0.461788	4.76046	6.41533	0.317455	2.704	5.32911	-1.94136	3.20682	7.55095	0.0991818	0.983455	0.977646	8.025	1.328	5.29427	4.03505	4.38279	1.34889	-1.06991	1.62107	2.31627	0.522424	1.49342	1.17212	4.948	0.00462626	0.905737	1.15844	1.53567	11.1647
12	4.55527	3.32266	11.314	8.935	9.82367	7.48667	5.20367	7.96256	4.65367	5.173	7.363	2.21989	-2.324	1.98678	10.9364	6.79267	5.61833	4.14833	-3.49756	1.26167	6.59667	8.372	2.303	4.748	7.28022	-0.545222	4.83433	9.57311	2.245	2.503	2.80378	9.811	3.189	7.198	5.58756	6.008	2.91444	1.02	3.51967	4.11033	2.184	3.607	3.38422	7.10667	2.039	2.68833	3.336	3.33211	12.8729
13	6.53252	3.35455	13.2459	10.831	11.6469	9.27273	7.01336	10.1091	6.31058	7.50927	9.54555	4.28885	0.123121	4.32767	13.0297	8.95736	7.50755	6.03918	-1.77442	3.19336	8.58221	10.4405	4.40791	6.99073	9.38461	1.04812	6.65236	11.6791	4.58282	4.20418	4.74912	11.769	5.23664	9.20564	7.28794	7.76045	4.61967	3.22973	5.52839	6.07273	4.09664	5.84673	5.78794	9.31533	4.12252	4.61548	5.62633	5.28567	14.583
14	8.6151	3.36252	15.1789	12.7629	13.5531	11.1568	8.86879	12.3666	8.16066	9.91291	11.7843	6.45821	2.78331	6.83211	15.1508	11.2095	9.506	8.08173	0.107091	5.30773	10.6569	12.5727	6.56652	9.34309	11.5908	2.805	8.64673	13.8141	7.04782	6.04782	6.76755	13.8303	7.40518	11.2685	9.10848	9.60036	6.43833	5.48927	7.61074	8.16109	6.23848	8.15815	8.29914	11.5669	6.27664	6.65225	7.97033	7.36256	16.275
15	10.7554	3.34313	17.0711	14.7086	15.5051	13.1068	10.742	14.6801	10.1664	12.3031	14.007	8.69896	5.57181	9.41878	17.2619	13.4959	11.5598	10.2265	2.13889	7.56518	12.7429	14.7123	8.72309	11.7027	13.8316	4.70687	10.7858	15.9222	9.57673	7.99264	8.80385	15.9395	9.64564	13.3424	11.0067	11.4857	8.34611	7.75645	9.72306	10.3166	8.55948	10.4942	10.8248	13.803	8.48929	8.75809	10.3131	9.51256	17.9411
16	12.9053	3.29518	18.89	16.646	17.4543	15.0843	12.6113	16.9982	12.2798	14.6093	16.1419	10.9713	8.40912	12.0063	19.3257	15.7636	13.6235	12.4046	4.30939	9.92727	14.7901	16.8105	10.8381	14.0027	16.0471	6.74336	13.0014	17.956	12.1172	9.98136	10.8056	18.0395	11.9024	15.3798	12.9387	13.3769	10.3183	9.99909	11.8209	12.4837	10.9904	12.8041	13.3047	15.957	10.7186	10.8891	12.6147	11.6763	19.576
17	15.0231	3.22132	20.613	18.547	19.3527	17.0518	14.4593	19.2723	14.4442	16.7814	18.154	13.2232	11.2364	14.5228	21.3092	17.9712	15.6639	14.5618	6.60531	12.3497	16.7697	18.8347	12.8802	16.2039	18.1867	8.88022	15.2225	19.8818	14.6257	11.9595	12.7264	20.0748	14.1215	17.3423	14.8657	15.2398	12.3331	12.1913	13.8568	14.6217	13.4603	15.0445	15.6981	17.9889	12.9143	13.0072	14.8413	13.7994	21.1807
18	17.0753	3.12765	22.2261	20.385	21.1609	18.9795	16.2754	21.467	16.6035	18.8028	20.0407	15.4112	14.006	16.9117	23.1899	20.0778	17.6524	16.6547	8.98038	14.7805	18.6582	20.7566	14.8197	18.2805	20.2116	11.0431	17.3712	21.6783	17.0619	13.8855	14.5316	22.0025	16.2592	19.2099	16.7562	17.063	14.3638	14.3032	15.8003	16.6945	15.891	17.1845	17.9746	19.8751	15.0353	15.0868	16.978	15.8486	22.7569
19	19.0407	3.02232	23.7267	22.1465	22.8647	20.8446	18.0542	23.5614	18.7075	20.6787	21.8053	17.506	16.6794	19.135	24.96	22.053	19.5724	18.6491	11.39	17.1655	20.4438	22.5544	16.649	20.226	22.0984	13.1329	19.396	23.3334	19.3919	15.7377	16.2065	23.8053	18.2917	20.9795	18.5904	18.843	16.37	16.312	17.6336	18.6674	18.2205	19.213	20.1232	21.61	17.0482	17.1126	19.02	17.805	24.307
20	20.9093	2.91246	25.122	23.8284	24.4705	22.6392	19.8	25.5453	20.7118	22.4184	23.4653	19.4842	19.2283	21.1669	26.613	23.8977	21.4194	20.5296	13.7889	19.4701	22.1281	24.2196	18.3779	22.0478	23.845	15.1037	21.2927	24.8424	21.5986	17.5094	17.7538	25.486	20.2103	22.6552	20.3503	20.5741	18.3098	18.2122	19.344	20.5299	20.4125	21.1402	22.1478	23.1833	18.9285	19.0792	20.9593	19.6579	25.8314
21	22.6835	2.80342	26.4225	25.4328	25.9837	24.3642	21.5201	27.4093	22.5901	24.0367	25.0643	21.3283	21.6675	23.0398	28.1663	25.6248	23.1935	22.3023	16.1311	21.6807	23.7288	25.7643	20.0242	23.7622	25.4553	16.972	23.0668	26.2131	23.6753	19.2125	19.1943	27.0555	22.013	24.2468	22.0192	22.2522	20.1713	20.0089	20.9302	22.2883	22.4512	22.9846	24.0552	24.628	20.6645	20.9862	22.8204	21.4374	27.3294
22	24.3707	2.69845	27.6442	26.9643	27.4079	26.0249	23.2206	29.1502	24.3382	25.5693	26.6517	23.0229	24.0334	24.775	29.627	27.2506	24.8908	23.9763	18.3859	23.8008	25.2669	27.2095	21.6217	25.3831	26.9371	18.7647	24.7255	27.4655	25.6183	20.8676	20.5692	28.5266	23.7135	25.7726	23.5905	23.882	21.9413	21.7208	22.4037	23.9593	24.3345	24.7625	25.8557	25.9767	22.2593	22.8377	24.6167	23.168	28.791
23	25.9809	2.5995	28.8037	28.4296	28.7517	27.6243	24.9077	30.7752	25.9621	27.058	28.205	24.5912	26.3604	26.3917	30.9937	28.786	26.5027	25.576	20.5323	25.8313	26.7574	28.5847	23.2073	26.914	28.3054	20.5069	26.2843	28.6286	27.4317	22.481	21.9111	29.912	25.331	27.249	25.0634	25.4687	23.6131	23.351	23.7847	25.562	26.0697	26.4827	27.5747	27.2538	23.7453	24.635	26.3529	24.8549	30.2108
24	27.5205	2.50811	29.914	29.8314	30.0264	29.1624	26.5827	32.2945	27.4722	28.5548	29.6254	26.0525	28.6859	27.9039	32.2759	30.2407	28.0199	27.1127	22.554	27.7691	28.216	29.9108	24.7962	28.3574	29.5838	22.2034	27.7636	29.7228	29.0246	24.0471	23.2277	31.2162	26.8736	28.6845	26.4437	27.0157	25.1903	24.8753	25.0892	27.1122	27.6707	28.1462	29.2282	28.4766	25.155	26.3793	28.0246	26.4982	31.5819
25	28.9832	2.43331	30.9885	31.1693	31.2504	30.6382	28.2381	33.7178	28.8803	30.0579	30.9068	27.4202	31.0202	29.323	33.489	31.6211	29.4365	28.5965	24.4423	29.6146	29.6508	31.2094	26.3852	29.7335	30.7842	23.8584	29.1769	30.7675	30.182	25.5822	24.5221	32.4587	28.3625	30.0897	27.7465	28.5233	26.6863	26.3011	26.3327	28.6248	29.1534	29.7562	30.8297	29.6583	26.5266	28.0634	29.6303	27.148	32.8997
26	30.4144	2.35565	32.0419	32.4448	32.438	32.0569	29.8598	35.0539	30.2044	31.5118	32.073	28.7077	33.3298	30.6638	34.6533	32.9288	30.7511	30.0336	26.2097	31.3789	31.0633	32.4955	27.9687	31.0606	31.9228	25.4772	30.5274	31.7813	30.9125	27.1097	25.8043	33.6557	29.8102	31.4692	28.9862	29.9938	28.1179	27.6353	27.5309	30.1225	30.5329	31.3149	32.3815	30.8132	27.8971	29.6748	31.176	29.381	34.1586
27	31.7946	2.29466	33.0848	33.6578	33.5922	33.4275	31.4365	36.3132	31.4656	32.9002	33.1625	29.9306	35.4603	31.9422	35.7898	34.1727	31.9658	31.4242	27.8596	33.0701	32.4468	33.7738	29.5487	32.3563	33.0374	27.05	31.8242	32.7783	31.4862	28.6483	27.0868	34.8241	31.2262	32.8259	30.172	31.4289	29.4934	28.8945	28.6994	31.6226	31.8158	32.821	33.8773	31.9514	29.2857	31.2097	32.666	31.2839	35.3546
28	33.1171	2.24513	34.1215	34.7954	34.7116	34.752	32.9678	37.5074	32.6819	34.2275	34.2151	31.1082	37.2832	33.17	36.903	35.3665	33.1058	32.7673	29.3994	34.7007	33.7995	35.04	31.1196	33.6304	34.1404	28.5755	33.0687	33.7571	32.0947	30.2	28.3812	35.9753	32.6156	34.1553	31.3243	31.997	30.824	30.1082	29.8439	33.1315	33.0191	34.2728	35.3101	33.08	30.6931	32.6681	34.102	32.864	36.484
29	34.4181	2.18927	35.1486	35.8434	35.7901	36.0266	34.4442	38.6456	33.8631	35.4974	35.2547	32.2601	38.8585	34.3553	37.9922	36.5155	34.195	34.0676	30.8385	36.2725	35.1157	36.2712	32.6752	34.8849	35.2171	30.0549	34.2379	34.7044	32.8153	31.7682	29.6862	37.1153	33.9809	35.4513	32.4584	33.7847	32.1208	31.3133	30.9593	34.6427	34.1477	35.6605	36.6713	34.1896	32.1148	34.0461	35.475	34.4389	37.5358
30	35.6614	2.17283	36.1615	36.797	36.8137	37.2496	35.8577	39.7241	35.0144	36.7109	36.2954	33.3925	40.2981	35.5142	39.0593	37.6268	35.2516	35.3255	32.1887	37.7861	36.3751	37.4472	34.2157	36.1161	36.2605	31.4819	35.3276	35.621	33.6745	33.3471	29.89	38.2345	35.3175	36.7037	33.5794	35.4832	33.3934	32.5473	32.0402	36.1314	35.2028	36.9763	37.9469	35.2678	33.5469	35.3341	36.7808	36.0029	38.5104
31	36.8803	2.08033	37.1545	37.6552	37.7693	38.4178	37.2027	40.7365	36.1388	37.8585	37.3383	34.5055	41.6348	36.6457	40.0957	38.6982	36.2821	36.5375	33.4614	39.2362	37.5472	38.5574	35.7368	37.3128	37.2658	32.8434	36.3689	36.5353	34.6665	34.9162	32.175	39.3138	36.615	37.8946	34.6831	36.7238	34.6337	33.8185	33.0784	37.5663	36.182	38.2061	39.114	36.3027	34.9725	36.5345	37.999	37.5313	39.4187
32	38.0208	2.02624	38.1175	38.4188	38.646	39.5229	38.4702	41.6718	37.236	38.9279	38.3681	35.6127	42.8771	37.7354	41.0874	39.7097	37.2812	37.7012	34.6546	40.6169	38.6082	39.5776	37.2164	38.4575	38.2203	34.1174	37.3721	37.4639	35.7684	36.4516	33.336	40.3335	37.8499	38.9986	35.76	37.8857	35.8246	35.0948	34.0493	38.9162	37.0839	39.3347	40.1542	37.2836	36.3642	37.6455	39.091	38.9882	40.2844
33	39.0826	1.97381	39.0433	39.0879	39.4311	40.5536	39.6442	42.52	38.3005	39.9166	39.3517	36.7114	44.0252	38.7671	42.0141	40.6516	38.2358	38.8125	35.7777	41.9181	39.5375	40.5082	38.6209	39.5269	39.108	35.2772	38.3023	38.383	36.9533	37.9187	34.4808	41.2701	38.9885	39.9908	36.7955	38.9555	36.9468	36.3105	34.9261	40.1502	37.9041	40.355	41.0582	38.2024	37.6912	38.6642	40.0243	40.3343	41.1394
34	40.0531	1.92744	39.93	39.664	40.112	41.498	40.709	43.274	39.329	40.828	40.262	37.7717	45.0843	39.7293	42.8643	41.522	39.136	39.865	36.8553	43.126	40.3533	41.379	39.927	40.496	39.9187	36.3	39.14	39.2723	38.188	39.277	35.5977	42.102	40.007	40.855	37.7693	39.928	37.9863	37.403	35.6903	41.244	38.642	41.257	41.8147	39.0513	38.9293	39.5867	40.7903	41.539	42.0197
35	40.9186	1.89062	40.7789	40.146	40.6875	42.3479	41.6475	43.9303	40.3197	41.6643	41.0882	38.7578	46.0401	40.6244	43.6461	42.3165	39.9816	40.8535	37.8748	44.2169	41.0721	42.2146	41.1233	41.3448	40.6571	37.1793	39.9039	40.1398	39.4302	40.4791	36.6526	42.832	40.8764	41.594	38.6734	40.7948	38.9353	38.3505	36.3331	42.1699	39.3131	42.0066	42.4345	39.8409	40.0583	40.4125	41.4049	42.5832	42.9452
36	41.6869	1.87169	41.5956	40.382	41.1687	43.1045	42.4592	44.4933	41.2712	42.4381	41.8364	39.6411	46.8781	41.4738	44.3786	43.0653	40.7993	41.7877	38.8199	45.19	41.7219	43.0354	42.2328	42.0994	41.3361	37.9155	40.554	40.9892	40.645	41.5087	37.6281	43.4982	41.6051	42.144	39.5244	41.5692	39.784	39.204	36.8577	42.9476	39.9633	42.6349	42.9546	40.6076	41.0489	41.1439	41.9111	43.4621	43.9161
37	42.3577	1.86534	42.3703	40.7415	41.5744	43.7577	43.1389	44.975	42.1861	43.1496	42.5272	40.4072	47.5906	41.558	45.08	43.56	41.6099	42.672	39.6835	46.0346	42.3433	43.8254	43.2837	42.7853	41.442	38.5181	40.7925	41.8044	41.8094	42.3613	38.5155	44.1282	42.213	42.144	40.338	42.2597	40.541	39.9827	37.277	43.6017	40.636	43.1998	43.4269	41.376	41.891	41.7855	42.369	44.191	44.916
38	42.9757	1.88279	43.0841	41.041	41.9235	44.3164	43.6958	45.3874	43.0716	43.7933	43.1872	41.0616	48.184	43.05	45.735	43.56	42.4152	43.5188	40.4517	46.7424	42.9593	44.5518	44.2951	43.4187	42.4834	38.701	42.0127	42.5703	42.8969	43.0475	39.3154	44.534	42.7323	42.144	41.1059	42.8831	41.2187	40.27	37.311	44.1688	41.3385	43.7369	43.9	42.1364	42.6037	42.3454	42.791	44.7899	45.8976
39	43.5407	1.86746	43.7148	41.041	42.2298	44.7985	44.1474	45.7403	43.9315	44.3638	43.8134	41.604	48.6883	43.7449	46.3059	44.6448	43.1893	44.3335	41.1251	47.3195	43.5615	45.1807	45.2643	43.9968	42.5426	39.3943	42.6374	43.268	43.8853	43.5957	40.0315	44.9422	43.1901	42.9649	41.8253	43.4593	41.8369	41.2745	37.7837	44.6718	42.001	43.977	44.4022	42.858	43.1959	42.8358	42.9757	45.3086	46.8027
40	44.081	1.88039	44.2506	41.6024	42.4983	45.2134	44.5175	46.0448	44.7595	44.8553	44.3872	42.0313	49.1575	44.357	46.768	45.7245	43.8955	45.1075	41.7194	47.8054	44.155	45.6887	46.1704	44.5128	43.2062	39.9132	43.1902	43.8747	44.7545	44.0446	40.6695	45.5956	43.5899	44.1093	42.4943	43.997	42.4107	41.8742	37.8178	45.1098	42.5798	44.5377	44.926	43.501	43.6782	43.2677	43.7383	45.777	47.5873
41	44.5336	1.91147	44.7012	41.9096	42.7348	45.5602	44.8235	46.3048	45.5393	45.2396	44.8825	42.3438	49.6247	44.885	47.1107	46.2485	44.5073	45.8207	42.2672	48.237	44.7314	46.0679	46.9705	44.9674	43.3466	40.481	43.6433	44.368	45.4829	44.426	41.2305	45.8663	43.9082	44.3865	43.1033	44.4951	42.94	42.3271	37.6904	45.4681	43.0924	44.9813	45.4383	44.0423	44.0597	43.6502	44.0879	46.2134	48.2213
42	44.8963	1.94334	45.085	42.0448	42.927	45.8302	45.0744	46.5167	46.2522	45.4967	45.2818	42.5447	50.0765	45.3344	47.3279	46.6962	45.0137	46.4668	42.7867	48.6276	45.2768	46.3135	47.5792	45.3575	43.3263	41.1308	43.9849	44.7211	46.057	44.7649	41.7278	46.0361	44.1235	44.5934	43.645	44.9518	43.4106	42.7014	37.4444	45.7419	43.5692	45.182	45.9013	44.4834	44.3431	43.9977	44.3318	46.6157	48.6847
43	45.1761	1.97763	45.4082	42.1714	43.0532	46.0157	45.2785	46.6844	46.8825	45.6189	45.5835	42.6318	50.4526	45.7413	47.409	47.072	45.4206	47.0237	43.2912	48.9595	45.7986	46.4495	47.9124	45.6742	43.1558	41.7282	44.2304	44.9302	46.459	45.0769	42.1764	46.0964	44.2402	44.7423	44.1146	45.3599	43.817	43.0391	37.1196	45.926	44.0151	45.2312	46.2903	44.8503	44.5496	44.3296	44.482	46.9643	48.9753
44	45.3765	2.01446	45.6708	42.2293	43.1194	46.1016	45.4545	46.8002	47.4162	45.5985	45.7645	42.5773	50.704	46.1363	47.3659	47.4005	45.7672	47.4574	43.783	49.2065	46.3022	46.5068	48.0052	45.9204	42.8516	42.1995	44.4063	45.0077	46.6887	45.3553	42.5746	46.0584	44.2733	44.8532	44.4982	45.7022	44.1638	43.3809	36.7452	46.0247	44.4152	45.1703	46.5875	45.1687	44.7015	44.6539	44.5686	47.237	49.0953
45	45.5014	2.04787	45.877	42.146	43.1584	46.069	45.6137	46.8507	47.8394	45.447	45.776	42.3687	50.8372	46.5243	47.2257	47.7017	46.0763	47.778	44.2531	49.3417	46.7782	46.4977	47.9007	46.107	42.4448	42.5253	44.5437	44.9693	46.749	45.582	42.9042	45.932	44.241	44.945	44.7916	45.9567	44.4442	43.737	36.448	46.0553	44.761	45.0453	46.8042	45.4407	44.8261	44.9686	44.6177	47.4114	49.046
46	45.5624	2.05193	46.0655	41.9358	43.2136	45.9075	45.7636	46.8289	48.1522	45.1923	45.6049	42.0284	50.853	46.883	47.21	47.9649	46.3465	48.0032	44.6831	49.3274	47.2055	46.461	47.6256	46.2315	42.0097	42.7278	44.6647	44.8562	46.6548	45.7197	43.1277	45.7206	44.1436	45.0067	44.9927	46.0995	44.64	44.093	36.5855	46.0202	45.0258	44.9308	46.9886	45.665	44.9434	45.2686	44.65	47.468	48.821
47	45.5702	2.00204	46.307	41.6191	43.3492	45.6267	45.9014	46.7651	48.3676	44.9335	45.3015	41.6362	50.7299	47.1371	46.8079	48.1618	46.5558	48.1339	45.0515	49.1322	47.5535	46.5122	47.2036	46.2843	41.6527	42.8298	44.7691	44.7424	46.44	45.747	43.2137	45.499	44.0113	45.0391	45.0846	46.1278	44.7313	44.309	37.3783	45.8962	45.2077	44.9238	47.2202	45.8736	45.078	45.5423	44.7173	47.3772	48.3887
48	45.5719	1.91582	46.6984	41.2194	43.6212	45.2791	46.0165	46.7327	48.5168	44.7898	44.924	41.3306	50.461	47.2613	46.6552	48.2589	46.6701	48.1597	45.3312	48.7747	47.7806	46.7982	46.7467	46.2499	41.4812	42.8323	44.8357	44.7113	46.1726	45.6687	43.1956	45.3716	43.9224	45.0841	45.0487	46.0856	44.7351	44.435	38.7047	45.7041	45.3465	45.1341	47.5875	46.1389	45.2767	45.793	44.9022	47.1466	47.8031
49	45.6106	1.81952	47.3145	40.8038	44.0332	44.9598	46.1031	46.8247	48.6588	44.8582	44.5753	41.259	50.042	47.322	46.6833	48.2652	46.6894	48.0761	45.4997	48.3623	47.8388	47.3664	46.5198	46.1572	41.5627	42.7344	44.8485	44.8307	45.9755	45.5338	43.1835	45.4473	43.9536	45.2139	44.9147	46.0616	44.711	44.54	40.3748	45.5367	45.5121	45.62	48.1429	46.5247	45.5995	46.0607	45.2687	46.8113	47.1917
50	45.7399	1.75504	48.0934	40.4888	44.5072	44.7788	46.1902	47.1108	48.858	45.1594	44.3862	41.5381	49.5157	47.4373	46.9607	48.2564	46.6749	47.894	45.5464	48.0677	47.7278	48.1348	46.7318	46.0866	41.8745	42.568	44.8461	45.1077	45.9997	45.4294	43.333	45.7915	44.1582	45.4985	44.7761	46.1589	44.7568	44.5336	42.2118	45.5233	45.7937	46.3244	48.8536	47.0518	46.081	46.4071	45.8322	46.4693	46.7206
51	45.9809	1.74467	48.8447	40.4069	44.919	44.8224	46.3604	47.5584	49.1401	45.6055	44.4582	42.1599	49.0245	47.7079	47.4318	48.3448	46.7603	47.6855	45.5124	48.0447	47.5424	48.8758	47.4065	46.1439	42.2907	42.4244	44.9147	45.4564	46.3692	45.4523	43.7402	46.3587	44.5389	45.9528	44.7657	46.4412	44.959	44.596	44.0073	45.7884	46.241	47.0727	49.5803	47.6479	46.6836	46.8691	46.5406	46.2521	46.5144
52	46.2967	1.77023	49.3655	40.6496	45.1592	45.0505	46.7153	48.0104	49.4502	46.0427	44.8097	42.9086	48.7593	48.1617	47.898	48.6021	47.0773	47.5832	45.485	48.3044	47.4581	49.3363	48.336	46.4105	42.6382	42.4102	45.123	45.7371	47.0182	45.6541	44.2826	46.9805	45.0131	46.4841	44.9602	46.8276	45.341	44.8207	45.5232	46.2904	46.7696	47.6335	50.141	48.1677	47.2662	47.4128	47.2557	46.2723	46.5493
53	46.594	1.79443	49.5148	41.1795	45.1664	45.3116	47.2851	48.2872	49.6827	46.3009	45.321	43.5214	48.8147	48.7043	48.1419	48.9707	47.5837	47.7135	45.5516	48.6798	47.602	49.3854	49.1509	46.8672	42.7931	42.5558	45.4406	45.8289	47.7233	45.9777	44.7296	47.4645	45.432	46.9314	45.287	47.1464	45.8069	45.1741	46.624	46.8345	47.2147	47.8863	50.4196	48.4682	47.679	47.9367	47.8146	46.5266	46.6673
54	46.7627	1.80676	49.1468	41.8307	44.9354	45.4499	47.9854	48.2817	49.7411	46.2676	45.7546	43.8247	49.1435	49.135	48.0488	49.302	48.0943	48.0832	45.7426	48.9582	47.9622	49.0324	49.5785	47.3769	42.703	42.8067	45.752	45.6723	48.2773	46.2655	44.8941	47.6878	45.6573	47.1441	45.5971	47.2485	46.1864	45.5614	47.2823	47.2238	47.4399	47.8033	50.3568	48.4598	47.8208	48.3235	48.1017	46.8743	46.6804
55	46.7128	1.82721	48.2025	42.4036	44.5018	45.3595	48.6452	47.9655	49.5607	45.9382	45.8974	43.7662	49.5295	49.27	47.62	49.4305	48.4073	48.5266	45.9943	48.9811	48.3445	48.3762	49.5575	47.7647	42.3832	43.0558	45.9187	45.2646	48.536	46.3573	44.6842	47.6058	45.6124	47.0335	45.7336	47.0555	46.335	45.8537	47.5475	47.327	47.3735	47.4302	49.9477	48.12	47.6639	48.4775	48.071	47.114	46.447
56	46.3996	1.86857	46.8427	42.7484	43.913	45.007	49.0957	47.3498	49.1153	45.366	45.656	43.3934	49.7271	49.01	46.9177	49.2467	48.3867	48.7873	46.147	48.682	48.5196	47.5507	49.1283	47.891	41.8774	43.1883	45.8247	44.6267	48.45	46.156	44.1174	47.241	45.286	46.585	45.5848	46.5647	46.1517	45.968	47.5044	47.103	47.0203	46.846	49.237	47.4712	47.2362	48.3482	47.725	47.0411	45.8869
57	45.831	1.92139	45.29	42.7925	43.212	44.4206	49.2347	46.4797	48.4219	44.6099	45.0265	42.7945	49.5834	48.4207	46.0532	48.7303	47.9957	48.7155	46.0629	48.0717	48.3428	46.6335	48.3594	47.6531	41.2321	43.0994	45.417	43.7801	48.0569	45.6105	43.2591	46.6305	44.7092	45.8321	45.1124	45.8265	45.6837	45.8655	47.2346	46.5866	46.4424	46.1165	48.2917	46.6148	46.5827	47.9385	47.1521	46.6087	45.0542
58	45.0491	1.96563	43.6844	42.5175	42.427	43.6538	49.0413	45.4272	47.5262	43.7426	44.1252	42.0398	49.0646	47.5817	45.0803	47.9242	47.2848	48.2766	45.6695	47.2065	47.7839	45.6608	47.3253	47.0802	40.4943	42.7001	44.7234	42.7545	47.4316	44.7753	42.1883	45.8441	43.957	44.8734	44.3437	44.9105	44.985	45.6002	46.7851	45.8495	45.7175	45.2865	47.1753	45.612	45.7421	47.2714	46.4107	45.8427	44.0103
59	44.103	1.9937	42.0956	41.9885	41.5711	42.76	48.5566	44.2626	46.4687	42.7824	43.0378	41.1635	48.2852	46.5743	44.0252	46.8996	46.344	47.5163	44.9683	46.1645	46.9402	44.6269	46.0922	46.223	39.7102	41.9745	43.8256	41.6006	46.6405	43.7075	41.0069	44.9062	43.0644	43.7718	43.3492	43.8812	44.1139	45.1723	46.1777	44.9656	44.9022	44.3754	45.9395	44.5047	44.7406	46.3851	45.5433	44.8102	42.8219
60	43.0371	2.00609	40.5541	41.2961	40.6498	41.782	47.8613	43.0339	45.2842	41.7253	41.8204	40.1719	47.3426	45.4543	42.9047	45.7282	45.2635	46.5221	44.0165	45.0316	45.8987	43.5331	44.7166	45.1503	38.8935	40.9863	42.7933	40.3649	45.7218	42.4675	39.8262	43.8316	42.0509	42.5784	42.2152	42.7846	43.115	44.4471	45.4373	43.9806	44.0133	43.3808	44.6159	43.3274	43.5947	45.3265	44.5728	43.5886	41.5486
61	41.8856	2.0117	39.0631	40.4796	39.6694	40.7445	47.0578	41.7671	44.0062	40.5703	40.5079	39.0697	46.3039	44.2517	41.7393	44.4899	44.1185	45.3792	42.89	43.8609	44.7487	42.3875	43.2475	43.9262	38.0118	39.8131	41.6699	39.0613	44.7007	41.1082	38.6848	42.634	40.9276	41.3289	41.0155	41.6459	42.0097	43.381	44.5931	42.9204	43.0512	42.3016	43.224	42.1157	42.3248	44.1342	43.5097	42.2523	40.2417
62	40.6856	2.01543	37.6164	39.552	38.6416	39.6634	46.1968	40.4733	42.666	39.3217	39.1257	37.8947	45.2026	42.9831	40.5421	43.2457	42.9331	44.1555	41.6606	42.6649	43.5474	41.197	41.7109	42.6013	37.0394	38.5338	40.4993	37.7206	43.5879	39.6796	37.5096	41.3249	39.7118	40.0525	39.808	40.4767	40.8083	42.1254	43.6635	41.8018	42.0148	41.133	41.7846	40.8976	40.9697	42.8401	42.3651	40.8542	38.9364
63	39.4324	2.02819	36.2017	38.5491	37.5814	38.5412	45.2904	39.1723	41.2913	37.9879	37.6891	36.6745	44.0438	41.6531	39.2974	42.0144	41.72	42.8801	40.3743	41.4438	42.313	39.9763	40.1268	41.208	35.9764	37.1867	39.3211	36.3788	42.3985	38.2271	36.2657	39.9126	38.4302	38.7684	38.6242	39.2779	39.5283	40.8407	42.6578	40.6462	40.9153	39.8801	40.3104	39.6807	39.5654	41.4677	41.1596	39.4244	37.6609
64	38.1479	2.04664	34.7967	37.5102	36.5028	37.3689	44.3216	37.888	39.9028	36.5839	36.2156	35.4406	42.819	40.279	38.004	40.7855	40.4926	41.558	39.0361	40.1903	41.046	38.7437	38.5075	39.7651	34.8355	35.794	38.1569	35.0523	41.1515	36.7842	34.9487	38.4123	37.1138	37.4891	37.4725	38.0513	38.189	39.6275	41.5664	39.4703	39.7687	38.5577	38.8108	38.454	38.1393	40.0341	39.906	37.986	36.433
65	36.8513	2.06174	33.3872	36.4424	35.4125	36.1369	43.2662	36.6218	38.5193	35.1275	34.7225	34.221	41.5396	38.8788	36.6991	39.559	39.243	40.1965	37.6439	38.8964	39.7513	37.4963	36.853	38.294	33.6489	34.3631	37.0168	33.7467	39.863	35.3785	33.5494	36.8602	35.7914	36.2176	36.3389	36.8039	36.8003	38.5232	40.4044	38.2802	38.5981	37.1763	37.3071	37.1938	36.7084	38.5531	38.6013	36.5578	35.275
66	35.5412	2.07481	31.971	35.3452	34.3037	34.8358	42.1119	35.3627	37.1563	33.6403	33.2257	32.9833	40.2041	37.4634	35.4167	38.33	37.9674	38.8109	36.2118	37.5507	38.4433	36.2208	35.166	36.8189	32.4449	32.9068	35.8969	32.4601	38.5389	34.0224	32.0675	35.2982	34.4801	34.9578	35.2083	35.545	35.3788	37.5105	39.136	37.0729	37.423	35.7483	35.8272	35.894	35.2799	37.0358	37.258	35.1491	34.1972
67	34.2366	2.10732	30.552	34.225	33.162	33.469	40.856	34.0993	35.8183	32.152	31.719	31.6867	38.811	36.0313	34.1687	37.086	37.829	37.425	34.7647	36.144	37.122	34.908	33.517	35.354	31.239	31.4607	34.786	31.183	37.178	32.687	30.5177	33.754	33.193	33.717	34.0577	34.277	33.9357	36.551	37.6873	35.853	36.248	34.309	34.3753	34.5533	33.8523	35.4873	35.8797	33.7587	33.1757
68	32.8886	2.08101	29.134	33.0769	31.9886	32.0682	39.498	32.8165	34.4969	30.6862	30.1873	30.3474	37.3696	34.5847	32.9467	35.8103	35.423	36.0558	33.3421	34.6706	35.7736	33.5438	32.0555	33.9129	30.0369	30.0641	33.6771	29.9047	35.7804	31.3517	28.9204	32.2519	31.9405	32.4963	32.8691	33.0067	32.4888	35.4743	36.0497	34.6127	35.0548	32.8682	32.9354	33.1758	32.4213	33.9063	34.473	32.386	32.1681
69	31.5453	2.06768	27.7183	31.8928	30.7974	30.6527	38.0743	31.4988	33.1805	29.2364	28.6391	29.0015	35.8919	33.1286	31.7328	34.4897	34.2018	34.6947	31.9897	33.1556	34.3802	32.1365	30.7302	32.5002	28.8371	28.7323	32.5767	28.6205	34.3531	30.0157	27.2901	30.7934	30.7122	31.2883	31.6289	31.742	31.0438	34.0996	34.2532	33.3329	33.8695	31.3958	31.5157	31.7741	30.9845	32.2893	33.043	31.0349	31.137
70	30.1868	2.04606	26.3148	30.6684	29.5905	29.2221	36.6132	30.1511	31.8591	27.7803	27.0644	27.6774	34.3584	31.6683	30.509	33.1166	33.0184	33.3353	30.7368	31.6292	32.917	30.7048	29.4478	31.1161	27.6339	27.454	31.4775	27.3292	32.8927	28.6758	25.6414	29.3787	29.4857	30.0839	30.3336	30.4825	29.598	32.4572	32.3277	32.0032	32.7323	29.9196	30.1135	30.3703	29.5311	30.6368	31.581	29.7013	30.0557
71	28.8129	2.02321	24.931	29.4001	28.3666	27.7818	35.1418	28.7931	30.5225	26.2926	25.4513	26.4068	32.7442	30.2049	29.2658	31.694	31.8532	31.9688	29.5883	30.1138	31.3966	29.2624	28.1601	29.7597	26.4246	26.2102	30.3572	26.0307	31.4096	27.3347	23.9851	28.0144	28.2395	28.8795	28.9887	29.2269	28.149	30.6646	30.3364	30.6215	31.6157	28.4729	28.7147	28.9801	28.054	28.9602	30.0826	28.3938	28.9122
72	27.4278	2.00587	23.5757	28.1085	27.1313	26.3448	33.6822	27.4431	29.1634	24.7836	23.8139	25.1961	31.0342	28.7351	28.0036	30.2455	30.6919	30.5924	28.5222	28.6244	29.841	27.8157	26.8323	28.4256	25.22	24.9836	29.1921	24.7291	29.9214	25.9847	22.3392	26.7066	26.9611	27.6802	27.607	27.9778	26.6866	28.8294	28.3587	29.1914	30.477	27.0382	27.3433	27.6186	26.5571	27.2786	28.565	27.1171	27.7093
73	26.0377	1.99572	22.2552	26.8088	25.8934	24.9224	32.2404	26.1259	27.7802	23.3311	22.1835	24.0331	29.2425	27.263	26.723	28.7961	29.5106	29.1984	27.5099	27.1751	28.2777	26.3746	25.4409	27.1165	24.0272	23.7595	27.9694	23.4307	28.4586	24.6085	20.7225	25.4592	25.6444	26.496	26.2086	26.737	25.195	27.033	26.4443	27.7191	29.3055	25.6125	25.9913	26.306	25.0506	25.615	27.037	25.862	26.453
74	24.6506	1.99293	20.9621	25.5142	24.6648	23.5236	30.8126	24.8622	26.3708	21.9904	20.592	22.9121	27.4409	25.8401	25.4256	27.3596	28.2817	27.7888	26.5213	25.7722	26.7357	24.9621	23.9787	25.8395	22.8543	22.5204	26.6909	22.144	27.053	23.2017	19.1584	24.2637	24.2925	25.3245	24.8151	25.5025	23.6771	25.3231	24.6102	26.2168	28.1025	24.2064	24.6299	25.0542	23.5475	23.981	25.5074	24.6178	25.1604
75	23.2773	1.99886	19.6803	24.2424	23.4623	22.1645	29.3982	23.6661	24.9263	20.7369	19.0629	21.8356	25.7693	24.4948	24.1236	25.9442	26.9892	26.3828	25.5242	24.4165	25.2465	23.6079	22.467	24.5998	21.7162	21.2778	25.3662	20.8808	25.7159	21.7712	17.6515	23.103	22.9173	24.1554	23.4495	24.2716	22.1491	23.7082	22.8615	24.7	26.8685	22.8126	23.2508	23.8551	22.0637	22.3702	24.0097	23.3764	23.8698
76	21.9405	2.00503	18.3855	23.002	22.3076	20.8575	27.9937	22.5422	23.4422	19.556	17.6085	20.8049	24.3008	23.2227	22.837	24.5536	25.6297	25.0015	24.4865	23.1136	23.8381	22.3222	20.9426	23.4077	20.6182	20.0642	24.0121	19.6515	24.4483	20.3279	16.1846	21.96	21.5354	22.9859	22.1356	23.038	20.6313	22.1772	21.2148	23.1834	25.6153	21.4293	21.8595	22.7037	20.618	20.7955	22.5523	22.1437	22.6137
77	20.6164	2.02761	17.0753	21.8101	21.2193	19.5959	26.598	21.4845	21.9255	18.4447	16.2399	19.8127	22.969	22.022	21.5774	23.2022	24.2089	23.6632	23.3917	21.8573	22.5177	21.0844	19.4437	22.2737	19.5547	18.887	22.648	18.4635	23.2393	18.8888	14.7614	20.8209	20.1641	21.8219	20.8883	21.7935	19.1424	20.7127	19.6737	21.673	24.3623	20.07	20.4672	21.599	19.2305	19.2734	21.1279	20.9323	21.4219
78	19.3336	2.0527	15.8167	20.6843	20.1998	18.3803	25.209	20.4848	20.3879	17.371	14.962	18.8452	21.728	20.897	20.3747	21.9087	22.7187	22.381	22.2356	20.636	21.2961	19.848	18.014	21.19	18.5166	17.7369	21.2843	17.3158	22.0803	17.475	13.3939	19.682	18.815	20.673	19.7119	20.5283	17.6947	19.313	18.2398	20.1777	23.1213	18.7523	19.0883	20.539	17.9107	17.7979	19.7384	19.7512	20.3091
79	18.1024	2.07101	14.6826	19.6316	19.2457	17.2425	23.8268	19.5405	18.8416	16.2836	13.7781	17.8865	20.5457	19.849	19.252	20.6743	21.1745	21.1504	21.0332	19.447	20.1818	18.5839	16.685	20.1379	17.4988	16.6044	19.9251	16.2021	20.9685	16.1038	12.0788	18.5465	17.505	19.5556	18.6054	19.2356	16.2987	17.9829	16.9139	18.7084	21.8977	17.4922	17.7362	19.5217	16.6585	16.363	18.3953	18.6043	19.266
80	16.9187	2.08904	13.6575	18.6502	18.3427	16.1912	22.4557	18.6417	17.3023	15.164	12.6743	16.9198	19.3971	18.8749	18.1859	19.4994	19.6602	19.9776	19.8046	18.2874	19.1665	17.2853	15.4561	19.1095	16.5077	15.5022	18.5801	15.1105	19.9017	14.776	10.8004	17.4123	16.2417	18.4773	17.5621	17.9169	14.9682	16.6983	15.6906	17.2708	20.6921	16.2955	16.4201	18.5474	15.4736	14.9639	17.102	17.4932	18.2849
81	15.7803	2.10893	12.6679	17.7311	17.4745	15.1917	21.095	17.7577	15.7855	14.0685	11.6398	15.933	18.2713	17.956	17.1421	18.3673	18.2416	18.8802	18.5791	17.1484	18.2321	15.9408	14.3035	18.1119	15.5535	14.4532	17.2582	14.024	18.8715	13.4882	9.56478	16.2796	15.0379	17.4382	16.565	16.5795	13.7211	15.4464	14.5637	15.8657	19.5072	15.1525	15.1628	17.6226	14.3479	13.5869	15.8593	16.4223	17.3587
82	14.6827	2.127	11.6734	16.8583	16.6304	14.2236	19.7388	16.8493	14.302	13.0655	10.6627	14.9205	17.1615	17.046	16.116	17.2303	16.9075	17.834	17.3839	16.0214	17.3603	14.5528	13.2035	17.1392	14.6345	13.4551	15.96	12.9304	17.8727	12.2318	8.40091	15.1429	13.9052	16.4396	15.5929	15.2398	12.569	14.2238	13.5249	14.4957	18.3455	14.0478	13.9866	16.755	13.2612	12.2161	14.667	15.392	16.463
83	13.6326	2.16986	10.6852	16.0126	15.8026	13.276	18.3833	15.9263	12.8575	12.1538	9.72782	13.8815	16.0709	16.0887	15.0796	16.0539	15.64	16.8224	16.2442	14.9043	16.5237	13.127	12.1336	16.1701	13.7423	12.5019	14.696	11.8086	16.8919	10.997	7.29955	13.9919	12.8465	15.482	14.6296	13.9119	11.5091	13.0358	12.5604	13.1599	18.158	12.9691	12.8804	15.9518	12.2027	10.8368	13.5179	14.4031	15.572
84	12.5804	2.16861	9.73276	15.179	14.9727	12.3292	17.0313	15.0579	11.5111	11.3078	8.80873	12.8184	14.9857	15.0613	14.212	14.8825	14.4175	15.858	15.1851	13.7916	15.6956	11.6669	11.0693	15.1861	12.8728	11.5844	13.4924	10.6493	15.901	9.779	6.22253	12.8154	11.85	14.5635	13.6592	12.6096	10.5071	11.8928	11.6505	11.8471	16.0849	11.8984	11.8021	15.1947	11.1661	9.43194	12.3863	13.4511	14.668
85	11.586	2.23392	8.81527	14.3349	14.127	11.3538	15.6865	14.953	10.3773	10.5142	7.87873	11.737	13.88	13.9573	13.5297	13.8162	13.2031	14.9285	14.2281	12.6708	14.8507	10.1695	9.97591	14.1783	12.03	11.081	12.315	9.46342	14.8758	8.56764	5.1493	11.5993	10.8926	14.188	12.656	11.3387	9.538	10.7874	10.7706	10.5311	14.9722	10.8073	10.7092	14.459	10.1308	7.99364	11.2423	12.534	13.7387
86	10.5438	2.26007	8.038	13.464	13.248	10.482	14.3468	13.514	9.47735	9.77018	6.90927	10.6306	12.7292	12.814	12.165	12.8361	12.308	13.9938	13.3879	11.5256	13.9687	8.63091	8.83018	13.1386	11.2145	10.129	11.1402	8.24712	13.798	7.35018	4.06073	10.332	9.95082	13.0375	11.6022	10.0883	8.57867	9.67918	10.599	9.17985	13.841	9.66197	9.57819	13.7168	9.06534	6.52079	10.0472	11.638	12.7707
87	9.67315	2.41749	8.038	13.3192	12.3163	10.482	13.0141	13.514	8.71362	9.588	6.663	10.209	11.5094	11.769	12.165	12.236	12.308	13.895	12.827	10.3352	13.0252	7.04067	7.60806	12.876	10.4162	9.456	9.98961	6.97742	12.6526	6.11555	2.93403	10.011	9.716	12.606	10.4931	8.84355	8.097	8.52655	10.599	7.77142	12.6615	8.43112	8.3812	12.939	7.93373	5.01244	8.77	11.193	11.7501
88	8.58732	2.6264	7.261	11.672	11.707	10.482	11.6905	13.514	7.98233	8.28255	4.80755	8.467	10.264	10.9097	10.0517	11.18	12.308	13.895	12.827	9.07591	12.829	5.41364	6.28691	11.0105	9.62127	8.05358	8.84636	5.65418	11.4347	4.85627	1.751	7.70373	8.05782	12.606	10.3752	7.59355	6.83033	7.29918	7.99412	6.31155	11.4173	7.08445	7.07415	12.101	6.70582	3.47936	7.39267	10.1243	10.669
89	7.38132	2.68472	4.823	11.2082	10.7794	9.00967	10.367	13.514	7.21478	7.303	4.622	6.90911	9.70333	10.672	8.13089	9.54933	9.152	12.616	12.827	7.734	10.8429	4.00133	4.85233	9.727	8.80711	6.76222	7.66833	4.29333	10.1437	3.567	0.499556	6.103	6.884	10.157	8.269	6.33133	6.197	5.988	6.95544	5.712	10.1033	5.60533	6.816	11.177	5.36533	1.93411	5.91567	8.97011	9.52444
90	5.94947	2.67734	3.61473	9.23407	9.04833	6.065	9.03148	12.2846	6.3747	6.21945	2.03464	5.44852	7.21207	9.44533	6.836	8.19861	6.55764	9.514	11.1593	6.32145	9.57897	2.99479	3.30288	8.48336	7.95232	5.49378	6.42755	2.90622	8.78764	2.23209	-0.825778	4.539	5.67109	9.266	7.84851	5.05494	4.221	4.57209	5.82846	3.60836	8.71385	4.00306	6.816	10.1488	3.90253	0.392404	4.36167	8.09611	8.316
91	4.59633	2.70927	2.28745	7.91027	7.80282	4.91591	7.66891	8.93918	5.44655	4.97673	0.472636	3.82309	5.57918	8.52	5.457	6.72691	6.284	8.173	9.88109	4.86464	8.19355	2.23027	1.65491	7.19664	7.03209	4.04436	5.11709	1.50964	7.38255	0.846273	-2.22291	2.92736	4.34927	8.90036	5.78891	3.76918	2.727	3.05764	4.62591	1.83382	7.23336	2.30673	6.24873	9.005	2.30727	-1.12818	2.77	7.236	7.056
92	3.09523	2.78156	0.859485	6.46575	6.49652	2.87348	6.26276	7.78936	4.42285	3.58473	-1.22073	2.04793	3.87812	7.49456	3.98789	5.16655	3.53982	6.71433	9.05293	3.38718	6.68789	1.48458	-0.0474545	5.86573	6.0111	2.45974	3.76661	0.131253	5.95042	-0.578727	-3.68435	1.3	2.93709	6.94682	4.65457	2.48521	1.24244	1.44745	3.35381	0.367455	5.63212	0.558879	0.215768	7.73522	0.602354	-2.61344	1.18267	6.38022	5.75633
93	1.64849	2.85264	-0.637485	4.9311	5.14654	1.53621	4.80761	6.55199	3.31957	2.08836	-2.99273	0.15798	2.12707	6.26322	2.447	3.55782	1.98	5.09755	8.01379	1.92027	5.07055	0.634818	-1.71548	4.50282	4.85177	0.799869	2.43148	-1.20661	4.52706	-2.01145	-5.19764	-0.306182	1.47236	5.68609	3.55957	1.21542	-0.324889	-0.238909	2.02651	-1.05191	3.88003	-1.17552	-1.86108	6.36122	-1.16813	-4.03551	-0.369111	5.50844	4.42344
94	0.180648	2.89301	-2.15755	3.35791	3.78752	0.282364	3.33591	5.2577	2.17812	0.559364	-4.75836	-1.78609	0.338636	4.84467	0.868	1.95173	0.437727	3.26664	6.72367	0.518364	3.37812	-0.349091	-3.25245	3.13373	3.5293	-0.855697	1.17	-2.47691	3.13927	-3.39955	-6.72448	-1.85382	0.0138182	4.34573	2.51115	-0.0227273	-1.94467	-1.95118	0.671939	-2.40827	1.99391	-2.82227	-3.94927	4.912	-2.93348	-5.34318	-1.84567	4.61533	3.06
95	-1.26667	2.89754	-3.64082	1.81761	2.47212	-0.848394	1.89697	3.95384	1.05401	-0.916091	-6.41327	-3.69594	-1.42194	3.31489	-0.678889	0.404636	-1.03773	1.21433	5.20302	-0.751697	1.71241	-1.40109	-4.57545	1.80009	2.04857	-2.39983	0.0328182	-3.64253	1.80303	-4.67482	-8.18855	-3.29818	-1.37927	2.97009	1.51921	-1.20239	-3.55956	-3.59864	-0.669838	-3.66106	0.0352424	-4.31712	-5.95262	3.45378	-4.6002	-6.4854	-3.20344	3.71067	1.69133
96	-2.60197	2.86965	-5.01582	0.392566	1.25988	-1.8287	0.544485	2.69595	0.0164545	-2.24764	-7.85436	-5.47931	-3.04265	1.78656	-2.10944	-1.01203	-2.39691	-0.988758	3.51846	-1.82245	0.17898	-2.42645	-5.62367	0.552818	0.460232	-3.71719	-0.936576	-4.66989	0.539	-5.77618	-9.49611	-4.58773	-2.65536	1.62155	0.59696	-2.29285	-5.09456	-5.06773	-1.93955	-4.75967	-1.90115	-5.60745	-7.78917	2.07711	-6.07376	-7.42952	-4.40789	2.82122	0.370778
97	-3.7715	2.818	-6.21791	-0.841818	0.204727	-2.63945	-0.663818	1.52833	-0.862545	-3.35018	-8.99945	-7.05448	-4.42985	0.383667	-3.34033	-2.23491	-3.58336	-3.21755	1.76255	-2.65573	-1.14161	-3.33809	-6.34964	-0.554455	-1.14648	-4.71697	-1.70664	-5.5347	-0.611364	-6.66127	-10.559	-5.67355	-3.75318	0.362273	-0.239182	-3.26255	-6.46967	-6.27955	-3.06733	-5.66409	-3.71282	-6.65445	-9.37918	0.867333	-7.26939	-8.15521	-5.42833	1.98967	-0.841
98	-4.71426	2.75425	-7.19473	-1.82898	-0.650505	-3.27027	-1.66203	0.488061	-1.54254	-4.155	-9.79936	-8.34218	-5.52013	-0.781778	-4.286	-3.21688	-4.53542	-5.32582	0.0559495	-3.25182	-2.17159	-4.06139	-6.71776	-1.46864	-2.67303	-5.34782	-2.25194	-6.20878	-1.57836	-7.306	-11.316	-6.50482	-4.60764	-0.744182	-0.961758	-4.08045	-7.60689	-7.16845	-3.99077	-6.34236	-5.30703	-7.42539	-10.6393	-0.108667	-8.1214	-8.65118	-6.23722	1.28778	-1.89622
99	-5.38431	2.69223	-7.91167	-2.51894	-1.27691	-3.71194	-2.385	-0.384788	-2.03244	-4.62518	-10.2408	-9.28679	-6.28481	-1.61956	-4.89	-3.92006	-5.21097	-7.17745	-1.46403	-3.61909	-2.84335	-4.55103	-6.72127	-2.14936	-4.02309	-5.59074	-2.55424	-6.66504	-2.28809	-7.69764	-11.7403	-7.04209	-5.16545	-1.63382	-1.54398	-4.71773	-8.44933	-7.69355	-4.65973	-6.77103	-6.61145	-7.90442	-11.4986	-0.801111	-8.59722	-8.91544	-6.81189	0.802222	-2.76911
100	-5.76152	2.64536	-8.356	-2.879	-1.666	-3.966	-2.798	-1.062	-2.352	-4.768	-10.345	-9.885	-6.747	-2.072	-5.158	-4.333	-5.61	-8.665	-2.692	-3.766	-3.133	-4.8	-6.4	-2.576	-5.116	-5.465	-2.606	-6.868	-2.697	-7.836	-11.842	-7.27	-5.395	-2.252	-1.956	-5.147	-8.985	-7.855	-5.057	-6.939	-7.585	-8.093	-11.909	-1.183	-8.705	-8.953	-7.134	0.608	-3.45
[truncated: 49 more columns]

## Sheet: Rotation RKneeFlex A1FaCoMc
all values Right	mean	std	steps
1	18.1263	3.10662	18.256	17.157	25.147	17.744	16.383	23.234	15.885	14.857	21.428	18.487	16.417	15.541	18.128	14.548	17.692	16.023	15.641	15.6	14.091	17.381	15.12	18.569	12.327	15	15.092	14.179	16.281	19.065	15.672	16.016	15.095	27.431	19.615	18.663	16.606	21.152	18.099	16.971	18.585	23.045	20.994	19.973	20.185	24.514	24.031	17.152	20.425
2	19.9937	3.28381	20.1158	19.4645	27.1082	19.4419	18.4353	25.7527	17.9977	16.2035	23.155	20.5448	18.1547	17.4854	20.1157	16.2865	19.6625	17.8994	17.8089	17.8968	15.8039	19.9357	16.3859	20.2731	13.8423	16.1249	16.4483	15.5424	17.2744	20.9555	17.3341	18.2388	17.4069	29.4599	21.8028	20.1136	18.7739	22.659	19.1311	18.7031	20.6107	25.3136	23.6324	22.5107	21.8491	26.5979	26.2689	19.6482	22.9811
3	21.9175	3.38376	22.0327	21.6043	28.9684	21.2348	20.4932	28.0188	20.2038	17.7956	24.9918	22.4229	20.0711	19.6263	22.0736	18.3444	21.4859	19.9617	20.1242	20.2179	17.7734	22.5767	18.0175	22.0925	15.7049	17.5567	17.9759	17.2321	18.6725	22.832	19.215	20.4387	19.8164	31.3232	23.9085	21.7801	20.9956	24.2902	20.3052	20.6035	22.7691	27.3275	26.112	24.8989	23.6296	28.524	28.36	22.1867	25.4192
4	23.7806	3.41002	23.8897	23.4924	30.6611	22.9689	22.4235	30.0009	22.3176	19.5033	26.8119	24.0605	22.0103	21.8008	23.8938	20.4947	23.0891	22.0276	22.38	22.402	19.8195	25.0984	19.8636	23.8843	17.702	19.1642	19.5488	19.0888	20.3247	24.5809	21.1983	22.489	22.1141	33.0048	25.8175	23.5272	23.1025	25.9434	21.6343	22.4951	24.9053	29.0405	28.3075	27.0384	25.4157	30.319	30.2534	24.5554	27.6562
5	25.5013	3.38117	25.6013	25.104	32.155	24.5333	24.1489	31.7218	24.2348	21.2	28.5199	25.4449	23.8626	23.8877	25.5104	22.5512	24.439	23.9495	24.4433	24.3792	21.7879	27.3788	21.7444	25.5423	19.6282	20.8006	21.0574	20.9465	22.0543	26.1505	23.1583	24.3232	24.1987	34.5047	27.4794	25.2314	24.9966	27.5135	23.0648	24.2565	26.906	30.4448	30.1654	28.8861	27.1357	32.0249	31.9223	26.6391	29.6601
6	27.032	3.31711	27.1055	26.4385	33.4362	25.864	25.6307	33.2049	25.9145	22.7935	30.0522	26.5819	25.5614	25.8223	26.8894	24.4072	25.5279	25.6445	26.2561	26.1395	23.5853	29.3607	23.517	27.0074	21.3529	22.3618	22.4331	22.6846	23.7225	27.5328	24.9964	25.9142	26.0322	35.8275	28.8777	26.8135	26.6405	28.9326	24.4971	25.8264	28.7032	31.5532	31.6763	30.4344	28.7421	33.5662	33.3407	28.3907	31.4361
7	28.3499	3.23285	28.3696	27.4967	34.4993	26.9478	26.8469	34.4475	27.3516	24.2278	31.3727	27.4795	27.0703	27.5782	28.0216	26.0246	26.3585	27.0802	27.799	27.6795	25.1735	31.0316	25.0998	28.2532	22.8305	23.7787	23.6391	24.2353	25.2388	28.7412	26.6431	27.2595	27.6025	36.9633	30.009	28.2266	28.037	30.1668	25.8355	27.1764	30.2663	32.391	32.8528	31.6913	30.205	34.818	34.4772	29.7989	32.995
8	29.4467	3.13971	29.3844	28.2735	35.3401	27.7914	27.7885	35.4378	28.5538	25.4746	32.4666	28.1543	28.3752	29.1523	28.9102	27.3985	26.9427	28.2551	29.0736	28.9971	26.5415	32.3904	26.4578	29.2701	24.0624	25.0085	24.6517	25.5448	26.5462	29.7995	28.0427	28.364	28.9124	37.8845	30.8815	29.4404	29.2039	31.21	27.0253	28.2919	31.5902	32.9945	33.7216	32.6696	31.5079	35.6999	35.3086	30.8812	34.3298
9	30.3228	3.04508	30.1601	28.7738	35.9522	28.3902	28.4506	36.1545	29.5319	26.5153	33.3318	28.632	29.4837	30.5527	29.5682	28.5448	27.3092	29.1878	30.1024	30.096	27.6795	33.4615	27.5735	30.0614	25.0389	26.0226	25.4611	26.6264	27.6151	30.7223	29.2045	29.2366	29.9768	38.5565	31.5218	30.4403	30.1695	32.0725	28.0462	29.1654	32.6793	33.4029	34.3026	33.3803	32.6403	36.1738	35.8209	31.6745	35.417
10	30.9855	2.95297	30.7081	29.0228	36.3205	28.7604	28.8378	36.5854	30.2999	27.3347	33.965	28.9445	30.403	31.7864	30.0185	29.485	27.4975	29.9095	30.916	30.9861	28.5798	34.2982	28.4489	30.6341	25.7924	26.8127	26.0686	27.4925	28.4509	31.5004	30.1318	29.8908	30.8153	38.9576	31.9612	31.2271	30.9502	32.7627	28.8995	29.8011	33.543	33.6407	34.6664	33.8303	33.5899	36.2445	36.0175	32.2003	36.2295
11	31.4448	2.86146	31.0432	29.0623	36.4259	28.9568	28.968	36.7284	30.8715	27.932	34.3573	29.1187	31.1114	32.8478	30.2863	30.2363	27.547	30.4547	31.5219	31.6758	29.2349	34.9162	29.1138	30.9939	26.3336	27.4049	26.4753	28.1563	29.0524	32.0955	30.8387	30.3415	31.451	39.0869	32.2143	31.8054	31.5845	33.2759	29.5946	30.2144	34.1682	33.7149	34.8405	34.0256	34.3437	35.9505	35.9187	32.5012	36.7553
12	31.7116	2.76814	31.179	28.937	36.257	29.0317	28.8663	36.5946	31.2477	28.3224	34.5053	29.1713	31.6179	33.717	30.3973	30.826	27.4843	30.86	31.9477	32.166	29.638	35.3147	29.5816	31.1521	26.671	27.814	26.6826	28.6306	29.424	32.4606	31.3431	30.5926	31.9113	38.9636	32.284	32.1723	32.0933	33.5943	30.1442	30.431	34.568	33.623	34.8358	33.9664	34.894	35.3573	35.5623	32.5973	37.0032
13	31.7944	2.67138	31.1236	28.6795	35.8172	28.9769	28.5649	36.2089	31.4226	28.5283	34.4166	29.1125	31.9107	34.3693	30.3775	31.2787	27.3199	31.1445	32.189	32.4525	29.8335	35.4886	29.8646	31.1311	26.8193	28.0646	26.7006	28.9252	29.5806	32.5561	31.6643	30.6666	32.2296	38.6181	32.1559	32.3156	32.4773	33.6945	30.5623	30.4681	34.7323	33.3433	34.6508	33.6856	35.2207	34.5371	35.0006	32.5032	37.0006
14	31.7042	2.56915	30.8862	28.3252	35.1327	28.7544	28.1043	35.5995	31.3822	28.5807	34.1002	28.9409	31.9702	34.7649	30.2488	31.5857	27.0525	31.3245	32.237	32.5213	29.8528	35.4382	29.9714	30.9575	26.8034	28.181	26.5537	29.055	29.5631	32.3456	31.818	30.5694	32.4319	38.0819	31.8383	32.2302	32.7233	33.5604	30.8625	30.365	34.6581	32.8898	34.2924	33.1995	35.3442	33.5491	34.2821	32.2417	36.7828
15	31.4528	2.46093	30.4855	27.8894	34.2506	28.4283	27.5239	34.7951	31.1269	28.5088	33.578	28.6532	31.7813	34.8832	30.0203	31.7307	26.6733	31.3872	32.0826	32.3771	29.7258	35.1599	29.9085	30.6554	26.6588	28.1723	26.2886	29.0762	29.4252	31.8349	31.8239	30.3097	32.5301	37.3838	31.3392	31.9347	32.8192	33.1987	31.0559	30.1329	34.3581	32.2789	33.7745	32.541	35.282	32.4423	33.4479	31.8389	36.3818
16	31.0591	2.34221	29.944	27.3803	33.2261	28.0777	26.8589	33.8244	30.6611	28.3362	32.8789	28.2481	31.342	34.7412	29.6977	31.6927	26.176	31.3159	31.715	32.0293	29.4707	34.6964	29.6748	30.2368	26.4171	28.0371	26.2467	29.0358	29.2288	31.0468	31.6786	29.8994	32.5267	36.5486	30.6806	31.4625	32.7631	32.6428	31.1525	29.782	33.8543	31.528	33.0977	31.7473	35.0547	31.2554	32.5315	31.3269	35.8285
17	30.5291	2.24041	29.2919	26.7938	32.1174	27.7252	26.1309	32.7157	30.0028	28.0773	32.0306	27.732	30.6611	34.3608	29.2869	31.4555	25.5579	31.1007	31.1392	31.4922	29.104	34.0732	29.2576	29.7199	26.1176	27.7711	25.5897	28.9526	28.9937	30.0146	31.3738	29.354	32.4196	35.5976	29.8915	30.8498	32.5648	31.9346	31.155	29.3215	33.1819	30.6636	32.2907	30.8554	34.6802	30.017	31.5628	30.7365	35.1474
18	29.8858	2.14903	28.5585	26.1207	30.9727	27.3553	25.3374	31.5008	29.1863	27.7365	31.0533	27.1051	29.7742	33.7724	28.7829	31.0092	24.817	30.7424	30.3819	30.7887	28.6551	33.3184	28.6772	29.1169	25.7763	27.3793	25.2014	28.8281	28.7213	28.7878	30.9017	28.6906	32.1992	34.5508	28.9964	30.1337	32.228	31.1114	31.0533	28.7603	32.3812	29.7178	31.3798	29.9033	34.1342	28.7508	30.5658	30.0819	34.3629
19	29.1396	2.08464	27.7679	25.3546	29.8289	26.9299	24.4708	30.215	28.2367	27.3213	29.9731	26.366	28.731	33.011	28.1764	30.3546	23.9683	30.2459	29.482	29.9531	28.129	32.4515	27.9527	28.4294	25.3821	26.8672	24.7923	28.6516	28.3965	27.4191	30.2492	27.9268	31.8576	33.4299	28.017	29.3495	31.7693	30.2108	30.8295	28.1071	31.479	28.716	30.3942	28.9219	33.3117	27.4752	29.5591	29.3718	33.4923
20	28.3031	2.05352	26.9343	24.4935	28.6956	26.4094	23.5393	28.8903	27.1688	26.8262	28.8098	25.5252	27.5574	32.1075	27.4689	29.5043	23.0286	29.6157	28.4738	29.025	27.4985	31.4875	27.0941	27.6537	24.9142	26.2534	24.3376	28.3989	27.9942	25.9597	29.4367	27.0846	31.3926	32.2551	26.9806	28.5214	31.2132	29.2588	30.4777	27.3733	30.5019	27.6749	29.3625	27.9262	32.171	26.2067	28.5567	28.6228	32.5485
21	27.3896	2.05783	26.0714	23.5428	27.5704	25.7829	22.5523	27.5574	26.0012	26.2253	27.5797	24.5955	26.2874	31.0842	26.679	28.4793	22.0233	28.8605	27.3909	28.0306	26.7568	30.439	26.1048	26.7887	24.3572	25.5457	23.8065	28.0323	27.4792	24.4551	28.4777	26.187	30.8138	31.0454	25.9154	27.6581	30.5732	28.2727	30.0074	26.5679	29.4846	26.6069	28.3007	26.9226	30.7959	24.9585	27.5723	27.8402	31.5346
22	26.4137	2.09204	25.1913	22.5083	26.4677	25.0615	21.5182	26.2432	24.7655	25.5101	26.3012	23.5923	24.9467	29.9578	25.8308	27.3065	20.9817	27.9973	26.253	26.9853	25.9232	29.3332	24.9989	25.8438	23.7085	24.7452	23.1733	27.5501	26.8234	22.9447	27.3808	25.2575	30.1367	29.8232	24.8361	26.7695	29.8604	27.2599	29.4256	25.7001	28.4333	25.5262	27.2178	25.9199	29.2763	23.7366	26.623	27.0238	30.4553
23	25.3934	2.14698	24.3057	21.395	25.411	24.262	20.4447	24.9774	23.4962	24.6963	25.0067	22.53	23.5711	28.7494	24.958	26.0169	19.9353	27.046	25.0743	25.9063	25.026	28.206	23.7986	24.844	22.967	23.8738	22.4227	26.9596	26.0517	21.4564	26.175	24.3181	29.3751	28.6157	23.741	25.8687	29.085	26.222	28.7433	24.783	27.3509	24.447	26.124	24.9337	27.684	22.5543	25.7196	26.1783	29.3316
24	24.3457	2.21151	23.4232	20.207	24.407	23.3937	19.3455	23.7789	22.2234	23.8023	23.7347	21.4331	22.1933	27.4744	24.0877	24.6436	18.9105	26.0204	23.8771	24.8124	24.0858	27.0798	22.5263	23.8212	22.1388	22.9443	21.5494	26.2757	25.1815	20.0204	24.8956	23.3852	28.5386	27.4323	22.6323	24.9727	28.2579	25.1649	27.972	23.8259	26.2453	23.3927	25.0391	23.9762	26.0913	21.4305	24.8641	25.3236	28.1819
25	23.2899	2.27671	22.5552	18.9492	23.454	22.4703	18.2301	22.913	20.9701	22.844	22.5111	20.3328	20.8353	26.1458	23.2336	23.2192	17.921	24.9393	22.6967	23.7221	23.1174	25.9677	21.198	22.7983	21.231	21.9495	20.5617	25.5167	24.2343	18.6701	23.5632	22.463	27.6418	26.2737	21.5361	24.1001	27.3899	24.1015	27.1268	22.8539	25.1293	22.3753	23.9799	23.0606	24.5455	20.3729	24.0526	24.4938	27.0253
26	22.2497	2.34614	21.7173	17.6352	22.5498	21.5081	17.109	22.4133	19.7564	21.8534	21.3561	19.2589	19.5233	24.7748	22.3972	21.7761	16.9758	23.8279	21.562	22.6546	22.137	24.865	19.8574	21.7897	20.2671	20.9129	19.4736	24.7057	23.2297	17.415	22.1826	21.5543	26.7051	25.1454	20.4727	23.2674	26.4921	23.0471	26.2208	21.8928	24.0178	21.3926	22.9638	22.1931	23.0738	19.3791	23.2784	23.7013	25.8774
27	21.1946	2.39308	20.9215	16.3046	21.692	20.524	15.9971	20.7116	18.6086	20.8685	20.2875	18.2323	18.2871	23.3712	21.5752	20.3398	16.0835	22.7101	20.4927	21.6199	21.161	23.747	18.5415	20.8139	19.2748	19.8762	18.3089	23.8601	22.1712	16.2455	20.7623	20.6631	25.7496	24.06	19.4531	22.4767	25.5681	22.0163	25.2703	20.955	22.9258	20.4297	22.0003	21.3712	21.6895	18.4383	22.5264	22.94	24.7516
28	20.179	2.43768	20.1681	14.999	20.8691	19.5356	14.9065	19.8797	17.5362	19.9144	19.3122	17.2634	17.124	21.9486	20.7755	18.9321	15.2447	21.6087	19.499	20.6339	20.199	22.6125	17.2801	19.8787	18.2777	18.8676	17.0892	22.9829	21.0481	15.1465	19.3112	19.7855	24.7941	23.0152	18.4767	21.7114	24.6158	21.0153	24.2847	20.0346	21.867	19.4715	21.0907	20.5853	20.395	17.536	21.7823	22.2046	23.6603
29	19.1911	2.47358	19.4508	13.739	20.0687	18.5621	13.8453	19.1324	16.5469	19.0108	18.438	16.3549	16.0137	20.5203	20.0074	17.5744	14.4587	20.5467	18.5821	19.7158	19.2538	21.4814	16.0943	18.9924	17.2976	17.8958	15.8514	22.0682	19.8803	14.1003	17.8404	18.9147	23.8478	22.0322	17.5407	20.9457	23.6393	20.0487	23.2709	19.121	20.856	18.5104	20.2245	19.8223	19.1819	16.6602	21.0374	21.49	22.6141
30	18.2315	2.5021	18.7596	12.5329	19.2748	17.6062	12.8208	18.4547	15.6468	18.1744	17.6586	15.5033	14.9474	19.0968	19.2683	16.2868	13.7261	19.5413	17.7237	18.8647	18.3217	20.3704	14.9915	18.1633	16.3344	16.9569	14.6379	21.1049	18.698	13.087	16.3762	18.0458	22.92	21.1344	16.6362	20.1662	22.648	19.129	22.2297	18.2065	19.8789	17.5471	19.3683	19.0637	18.04	15.8035	20.2851	20.7963	21.6228
31	17.3046	2.50936	18.0835	11.3889	18.4662	16.6633	12.589	17.8394	14.8307	17.4167	16.9501	14.7074	13.9163	17.6862	18.5504	15.084	13.0465	18.5958	16.9227	18.0689	17.3975	19.2889	13.9588	17.3893	15.365	16.0409	13.4528	20.0933	17.5219	12.0912	14.8966	17.1768	22.0101	20.3042	15.7525	19.3742	21.6468	18.2609	21.1733	17.2843	18.9183	16.5911	18.4831	18.2847	16.9531	14.9612	19.5162	20.1179	20.691
32	16.4002	2.5121	17.4161	10.3168	17.6209	15.7317	12.589	17.2939	14.0902	16.7345	16.2897	13.9614	12.9048	16.2991	17.8577	13.9821	12.4188	17.7054	16.1742	17.3176	16.4703	18.2338	12.9934	16.6597	14.3822	15.1418	12.3036	19.0528	16.3745	11.1079	13.3952	16.2968	21.1096	19.5187	14.8834	18.5631	20.6384	17.4329	20.1167	16.3526	17.9823	15.6485	17.5599	17.4691	15.8938	14.128	18.7219	19.4414	19.8113
33	15.4939	2.55736	16.7482	9.31464	16.7158	14.8071	10.1588	16.8203	13.4229	16.1195	15.6532	13.2551	11.9026	14.9498	17.2107	12.9941	11.8435	16.859	15.4609	16.6045	15.5305	17.1893	12.0766	15.9614	13.3879	14.2635	11.2098	17.9963	15.2623	10.1327	11.9103	15.391	20.2089	18.7709	14.0217	17.7269	19.6238	16.6269	19.0704	15.4106	17.0846	14.7165	16.6045	16.6029	14.8389	13.2994	17.9014	18.7581	18.9735
34	14.6202	2.57601	16.067	8.366	15.7263	14.163	9.239	16.4057	12.825	15.5673	15.021	12.577	11.503	13.6507	17.174	12.1357	11.323	16.043	14.7627	15.9217	14.5757	16.136	11.1803	15.288	12.37	13.42	10.1717	16.9527	14.182	9.158	10.4523	14.445	19.307	18.0647	13.163	16.862	18.605	15.835	18.048	14.456	16.2283	13.791	15.609	15.6777	13.773	12.474	17.058	18.06	18.1737
35	13.8481	2.5275	15.3609	8.366	14.6267	14.163	9.15003	16.0349	12.2862	15.0687	14.3874	11.92	11.503	12.4121	16.138	11.4256	11.2714	15.257	14.0539	15.2536	13.6036	15.0369	10.2916	14.6345	12.069	12.6058	9.17854	15.9547	14.182	8.857	9.0113	13.4519	18.4052	17.3888	12.377	15.9746	17.6065	15.7462	17.0509	13.5098	15.4082	12.8592	14.5566	14.7074	12.6767	11.6466	16.1973	17.3363	17.4076
36	13.0269	2.58676	14.6195	7.91127	13.3944	12.7989	7.68167	15.6973	11.7805	14.785	13.7434	11.2713	11.503	11.2424	16.138	11.27	10.4253	14.5055	13.2994	14.5803	13.099	13.8562	9.40934	14.0167	10.2963	12.223	8.638	15.533	14.182	7.31639	7.58182	12.4082	17.5066	16.7234	12.089	15.178	16.649	14.37	16.0622	12.5873	14.6087	11.893	13.4569	13.708	11.5362	10.8175	15.336	16.583	16.6774
37	12.1352	2.6938	13.8268	5.63945	12.0283	11.069	6.89818	15.3803	11.2737	14.3973	13.0658	10.73	8.038	10.1417	16.138	10.4855	10.0265	13.959	13.223	13.8812	11.9325	13.1	8.52482	13.4764	10.202	11.0986	8.638	14.2305	12.4697	6.11609	6.17273	11.3248	16.6105	16.0576	10.5737	14.8631	15.7367	14.1062	15.0755	11.6892	13.805	10.8697	12.3191	12.686	10.3337	9.99264	14.4961	15.7962	15.9878
38	11.2745	2.7295	12.9734	4.73764	10.5578	10.1302	6.10688	15.0612	10.7262	13.932	12.516	10.4185	7.86444	9.11653	16.138	10.1328	9.62821	13.959	11.5871	13.822	11.266	11.6055	8.311	13.0192	9.56915	9.94634	8.638	13.1777	9.82652	5.04701	4.79814	10.2286	15.7093	15.3942	9.697	13.2346	14.8641	12.7418	14.0987	10.8208	12.9604	9.77991	11.1107	11.6507	9.06791	9.17312	13.696	14.9763	15.334
39	10.3626	2.84595	12.0688	3.84882	9.05112	9.20695	5.33006	14.7219	10.0828	13.4796	12.0999	9.24439	6.32867	8.17886	15.6332	9.89949	9.202	13.089	10.6413	12.3077	9.68145	9.58627	6.71528	12.9601	7.16331	8.94598	6.42697	12.2537	8.69627	3.98238	3.48085	9.15461	14.7984	14.7496	8.82691	12.3179	14.0134	11.965	13.1344	9.99064	12.0344	8.62409	9.81411	10.6283	7.76136	8.36088	12.9563	14.1223	14.7024
40	9.50569	2.93377	11.1412	3.01591	7.60458	8.28479	4.61291	14.3592	9.31524	12.8348	10.9041	8.54591	5.63933	7.33388	14.4047	9.69261	8.72991	11.7177	9.663	11.4072	8.4723	7.92645	5.789	12.1785	6.24036	7.93109	4.90309	11.3007	7.54882	3.00076	2.248	8.13658	13.8765	14.1508	7.97982	11.4395	13.1589	11.1851	12.1826	9.21555	10.9943	7.42027	8.4583	9.66267	6.461	7.57336	12.3022	13.2425	14.077
41	8.73373	2.98335	10.2333	2.29873	6.3198	7.34258	4.01579	13.9863	8.43548	12.3785	10.2348	7.86542	5.13867	6.59461	14.2285	9.47642	8.20767	11.081	8.673	10.4512	7.41911	6.21964	4.90537	11.742	5.42351	6.94691	4.738	10.324	6.39003	2.20174	1.14402	7.22965	12.9514	13.6293	7.17864	10.6271	12.2772	10.4189	11.2572	8.52864	9.84856	6.23273	7.10651	8.82011	5.22982	6.84715	11.7636	12.3669	13.448
42	8.0321	3.04066	9.39867	1.75727	5.34	6.41272	3.58436	13.632	7.47962	11.9277	9.66273	7.22815	4.86644	5.98808	14.1102	9.22239	7.6443	10.4686	7.69967	9.51155	6.4286	4.55939	4.09475	11.283	4.73695	6.04626	3.7572	9.34457	5.23521	1.67751	0.227434	6.51226	12.0478	13.2064	6.46736	9.91382	11.3492	9.70464	10.399	7.969	8.64856	5.17491	5.84777	8.16918	4.13745	6.22976	11.3712	11.5314	12.825
43	7.49352	3.08379	8.69991	1.448	5.21406	5.56882	3.33227	13.3494	6.52985	11.4998	9.24682	6.67818	4.85533	5.55218	14.0641	8.90939	7.06909	9.86782	6.79633	8.68861	5.57933	3.03782	3.40064	10.8239	4.21055	5.28439	3.27561	8.40385	4.11345	1.49042	-0.447636	6.04524	11.2066	12.8957	5.91182	9.33409	10.3678	9.09882	9.67158	7.57573	7.473	4.37827	4.77991	7.76042	3.25355	5.76755	11.157	10.7786	12.2384
44	7.10618	3.13452	8.21582	1.41509	4.30976	4.9023	3.26424	13.2146	5.71736	11.1317	9.0353	6.28015	5.13244	5.33127	14.1103	8.52817	6.56621	9.28891	6.03122	8.08766	4.95931	1.75555	2.87312	10.4087	3.90037	4.72148	3.011	7.56371	3.0787	1.6903	-0.879737	5.89538	10.485	12.7083	5.586	8.92106	9.35445	8.67367	9.15619	7.38882	6.42856	3.957	4.01776	7.64341	2.65591	5.51003	11.1612	10.1466	11.7317
45	6.95811	3.1654	8.03933	1.687	4.46467	4.50856	3.385	13.3161	5.17922	10.8869	9.062	6.11	5.71422	5.36233	14.2717	8.11978	6.264	8.763	5.49233	7.80489	4.65533	0.821667	2.57311	10.1081	3.85767	4.42678	2.92389	6.92667	2.21033	2.31422	-1.03978	6.12022	9.952	12.6661	5.565	8.71567	8.36	8.50733	8.93489	7.456	5.64144	3.927	3.63856	7.84711	2.417	5.51067	11.4352	9.679	11.3532
46	7.09638	3.19467	8.25473	2.29436	5.12982	4.46236	3.69636	13.7482	5.04264	10.8412	9.35982	6.23918	6.626	5.68591	14.5724	7.77136	6.28355	8.36482	5.274	7.92145	4.73891	0.339545	2.55891	10.0085	4.11964	4.465	3.03518	6.571	1.60136	3.373	-0.902364	6.74991	9.67182	12.8074	5.94782	8.77127	7.46264	8.66809	9.07091	7.84673	5.236	4.57036	3.72445	8.39118	2.62855	5.82255	12.0357	9.42545	11.15
47	7.57248	3.24342	8.94158	3.21036	6.33976	4.81531	4.19518	14.5981	5.41072	11.0668	9.97248	6.73427	7.93978	6.35495	15.0478	7.5752	6.72885	8.17864	5.49889	8.49794	5.25575	0.383848	2.88668	10.1989	4.72497	4.89866	3.37548	6.54945	1.34052	4.87438	-0.450545	7.80593	9.70293	13.1945	6.76127	9.145	6.75352	9.20873	9.60684	8.58636	5.36011	5.64527	4.33282	9.29843	3.29382	6.49409	13.0161	9.4397	11.1627
48	8.42686	3.33904	10.1746	4.43709	8.12791	4.979	4.87333	15.9267	6.35058	11.6389	10.9552	7.65382	9.64133	7.429	15.7502	7.6164	7.67745	8.29755	6.18489	9.58413	6.23244	1.02621	3.60063	10.757	5.705	5.78845	3.9831	6.90061	1.53897	6.84969	0.368646	9.30651	10.108	13.9111	8.04555	9.89782	6.32606	10.1667	10.57	9.71955	6.02189	7.19436	5.41035	10.5888	4.41827	7.56336	14.4263	9.78185	11.4307
49	9.70069	3.49703	12.0069	5.98	10.5194	6.63694	5.71682	17.7625	7.90194	12.644	12.3596	9.03518	11.757	8.96103	16.7315	7.97433	7.827	8.80555	7.354	11.2223	7.69285	2.207	4.69291	11.756	7.07767	7.11845	4.8997	7.64212	2.22045	9.31406	1.58848	11.2643	10.9419	15.0456	9.81973	11.0787	6.26864	11.5686	11.9776	11.2966	7.235	9.17109	6.87439	12.2805	6.00155	9.06445	16.307	10.519	12.0072
50	11.4518	3.7336	14.4478	7.84864	13.5169	8.35534	6.7287	20.1035	10.083	14.161	14.2314	10.8977	14.3126	10.994	18.0408	8.72151	11.0958	9.77664	9.02267	13.4264	9.65602	3.87888	6.1806	13.2655	8.84544	8.91355	6.15681	8.7991	3.39227	12.2686	3.16577	13.6919	12.2459	16.6699	12.0925	12.7229	6.64794	13.4307	13.8433	13.3648	8.991	11.5471	8.67975	14.3908	8.05145	11.0309	18.671	11.7146	12.9537
51	13.6605	4.07326	17.482	10.067	17.0876	8.64832	7.93024	22.9101	12.9258	16.2524	16.6187	13.2869	17.3098	13.5746	19.7343	9.94935	13.6837	11.2892	11.2082	16.2093	12.1482	6.00515	8.08629	15.3496	11.0467	11.2158	7.77893	10.4461	5.05506	15.752	5.10262	16.621	14.0367	18.8401	14.8737	14.8754	7.53285	15.7681	16.1884	15.9508	11.2843	14.3316	10.8442	16.958	10.6004	13.4841	21.4932	13.4494	14.3215
52	16.4096	4.42443	21.0535	12.6854	21.1531	13.1708	9.36082	26.1085	16.4004	18.9306	19.5165	16.2301	20.7167	16.7226	21.8418	11.6968	16.7969	13.4081	13.9187	19.5302	15.1834	8.572	10.4455	18.0175	13.7205	14.0551	9.79758	12.6291	7.20373	19.7606	7.45358	20.0313	16.3118	21.5531	18.1591	17.5545	8.95945	18.5706	19.0137	19.0457	14.1197	17.5476	13.4038	20.0007	13.7259	16.4234	24.7212	15.7593	16.1497
53	19.6188	4.8058	25.0604	15.7621	25.5979	16.4622	11.0725	29.6065	20.3913	22.1428	22.8662	19.6863	24.4643	20.4088	24.3548	13.9542	20.4289	16.1586	17.1394	23.299	18.7304	11.6034	13.3135	21.2185	16.8786	17.4411	12.2506	15.3405	9.84591	24.2297	10.2606	23.8491	19.0625	24.7532	21.9136	20.7232	10.9298	21.8062	22.291	22.6043	17.508	21.2025	16.4033	23.4839	17.4586	19.8206	28.2815	18.6279	18.4671
54	23.2656	5.14941	29.3907	19.3277	30.2898	20.2795	13.1352	33.3028	24.7672	25.8032	26.593	23.5658	28.4639	24.5747	27.259	16.7484	24.5071	19.5156	20.8314	27.4345	22.7314	15.1503	16.7504	24.8924	20.5238	21.3509	15.1735	18.5715	13.0192	29.06	13.5845	27.9868	22.2644	28.363	26.0665	24.3242	13.4602	25.4384	25.9745	26.5487	21.432	25.2714	19.8825	27.3494	21.7042	23.6188	32.0795	22.0384	21.2766
55	27.2747	5.40627	33.9185	23.3665	35.0929	24.5236	15.6241	37.093	29.374	29.8043	30.5971	27.7433	32.607	29.1182	30.5234	20.0849	28.9145	23.4035	24.935	31.8481	27.1025	19.2557	20.8052	28.9659	24.6137	25.7291	18.5803	22.2854	16.7838	34.1088	17.4191	32.3316	25.8709	32.2948	30.5203	28.2825	16.5496	29.4107	29.262	30.7764	25.83	29.6859	23.8212	31.5238	26.3209	27.7377	36.003	25.9365	24.544
56	31.5398	5.54911	38.5067	27.803	39.8831	29.1244	18.58	40.8786	34.0511	34.0253	34.7707	32.0827	36.7648	33.9019	34.0907	23.9128	33.5123	27.705	29.3721	36.4311	31.7376	23.8233	25.3692	33.3514	29.063	30.4151	22.4454	26.425	21.054	39.2104	21.6922	36.7589	29.8127	36.4371	35.153	32.5087	20.1673	33.645	31.1189	35.169	30.6262	34.331	28.1597	35.9226	31.159	32.0737	39.9319	30.233	28.205
57	36.001	5.56564	43.0128	32.5291	44.5509	33.9735	21.9954	44.5759	38.654	38.3373	39.0007	36.452	40.8206	38.7656	37.8683	28.1375	38.1503	32.2969	33.9752	41.0599	36.5119	28.7605	30.2876	37.934	33.7469	35.2322	26.6943	30.9208	25.7424	44.2062	26.3204	41.1493	34.0107	40.6648	39.8299	36.8903	24.2478	36.387	38.7728	39.5952	35.6353	39.0645	32.7992	40.4446	36.0655	36.5027	43.7564	34.8171	32.1763
58	40.4658	5.4434	47.3074	37.3633	48.9964	38.9178	25.8228	48.1092	43.063	42.6106	43.1808	40.727	44.6783	43.5471	41.74	32.6432	42.6862	36.9984	38.6127	45.6078	41.3004	33.944	35.3998	42.571	38.5139	40.0153	31.2152	35.6435	30.7216	48.9523	31.1863	45.387	38.3716	44.8603	44.4061	41.3	28.6993	40.1852	43.3441	43.9252	40.6983	43.7365	37.6059	44.9754	40.8937	40.9118	47.3795	39.5606	36.3581
59	44.8603	5.19793	51.2796	42.1466	53.132	43.8005	29.987	51.4058	47.1788	46.7313	47.2102	44.7953	48.2519	48.0935	45.5853	37.2931	46.9951	41.6601	43.1582	49.954	45.9857	39.2219	40.5379	47.1136	43.187	44.613	35.8494	40.3999	35.8399	53.323	36.1505	49.3586	42.7688	48.9137	48.7575	45.6156	33.3995	46.8577	47.863	48.0477	45.6623	48.2165	42.4075	49.3985	45.5287	45.2121	50.7134	44.3173	40.6364
60	49.0092	4.84149	54.8343	46.7332	56.8912	48.4764	34.3915	54.4045	50.9184	50.5996	50.9893	48.5592	51.468	52.2708	49.2914	41.9377	50.9668	46.1437	47.4927	53.9849	50.456	44.427	45.5352	51.4266	47.6205	48.8895	40.4293	45.0247	40.9457	57.2164	41.0546	52.9605	47.0736	52.72	52.7745	49.7212	38.1864	51.0998	52.1991	51.8517	50.3857	52.39	47.0595	53.596	49.8705	49.3132	53.6877	48.9208	44.8951
61	52.8276	4.40531	57.9009	50.9933	60.2145	52.7967	38.9205	57.0623	54.2198	54.1302	54.4329	51.9427	54.2753	55.9722	52.7513	46.4254	54.5152	50.3227	51.51	57.6047	54.59	49.3683	50.2374	55.3942	51.6918	52.7278	44.8193	49.3654	45.8791	60.5618	45.7362	56.0828	51.1685	56.1875	56.3752	53.5103	42.891	55.069	56.2321	55.2415	54.743	56.1735	51.4343	57.4351	53.8305	53.1203	56.2568	53.2406	49.0098
62	56.2321	3.92491	60.4375	54.8262	63.0765	56.6683	43.4577	59.3533	57.0518	57.259	57.4841	54.8956	56.6437	59.1273	55.8717	50.6203	57.5813	54.0913	55.1213	60.7494	58.3082	53.8912	54.5024	58.9193	55.3004	56.0365	48.913	53.2882	50.4942	63.3271	50.0702	58.6793	54.9503	59.2479	59.4941	56.8992	47.3698	58.6716	59.8646	58.1521	58.6362	59.5095	55.4188	60.8222	57.3427	56.5538	58.3955	57.1542	52.861
63	59.1656	3.43963	62.4279	58.1606	65.4721	60.0443	47.8874	61.2656	59.4037	59.9424	60.1104	57.3882	58.5623	61.6936	58.5881	54.4049	60.1315	57.3736	58.2671	63.3797	61.5693	57.9038	58.1714	61.9281	58.3774	58.714	52.6202	56.6842	54.6947	65.5001	53.9647	60.746	58.3363	61.8591	62.0861	59.8288	51.5063	61.8329	63.0312	60.5503	61.9987	62.3611	58.9268	63.7043	60.3664	59.5597	60.0984	60.5635	56.3611
64	61.5941	2.98864	63.8783	60.9563	67.4066	62.8926	52.0958	62.7944	61.2674	62.1622	62.2909	59.4083	60.042	63.6364	60.8676	57.6699	62.1572	60.1249	60.912	65.4525	64.3408	61.3439	61.229	64.355	60.8883	60.8048	55.8739	59.4311	58.4071	67.0674	57.3635	62.2881	61.2657	64.0049	64.1435	62.2616	55.2153	64.5029	65.6913	62.4335	64.796	64.712	61.9019	66.0462	62.8918	62.1087	61.3826	63.4159	59.4474
65	63.5103	2.61349	64.8135	63.2085	68.8982	65.2029	55.9918	63.9418	62.6965	63.9231	64.0207	60.9585	61.0749	65.0106	62.6964	60.3906	63.6573	62.3354	63.0033	67.0159	66.6088	64.1849	63.6491	66.2236	62.8007	62.3237	58.6365	61.5663	61.5894	68.0882	60.2359	63.326	63.697	65.6868	65.6823	64.1821	58.435	66.6521	67.827	63.8198	66.9673	66.5652	64.3005	67.8416	64.9381	64.1975	62.2771	65.6985	62.0748
66	64.9277	2.35012	65.2652	64.9366	69.9735	66.9771	59.5009	64.7155	63.7165	65.24	65.3035	62.0542	61.7293	65.8476	64.0703	62.5413	64.64	64.0157	64.5989	68.0993	68.3712	66.4306	65.4314	67.5495	64.1149	63.3034	60.8975	63.0979	64.2191	68.5941	62.5103	63.8917	65.613	66.9172	66.7308	65.5944	61.1422	68.2689	69.442	64.7402	68.5689	67.9359	66.1061	69.105	66.5319	65.8365	62.8076	67.4197	64.2181
67	65.8687	2.21825	65.274	66.172	70.6627	68.223	62.557	65.1237	64.3517	66.1317	66.152	62.719	62.0373	66.1857	65.004	64.1153	65.128	65.189	65.7147	68.7353	69.636	68.108	66.595	68.3667	64.9053	63.7843	62.6633	64.058	66.288	68.6227	64.2557	64.0223	67.0203	67.7193	67.322	66.514	63.352	69.355	70.5523	65.233	69.6187	68.848	67.3763	69.862	67.699	67.045	63.0013	68.602	65.8723
68	66.3476	2.21505	64.8641	66.9207	70.9937	68.9683	65.0904	65.1787	64.6161	66.6185	66.5704	62.9516	62.0304	66.0645	65.5053	65.121	65.1244	65.8462	66.3649	68.9584	70.4195	69.1992	67.1744	68.7132	65.2034	63.811	63.9502	64.491	67.7398	68.2119	65.4983	63.7604	67.9405	68.1181	67.4587	66.9468	65.0191	69.8973	71.1832	65.3072	70.1509	69.302	68.1431	70.1483	68.401	67.8325	62.8855	69.2382	67.0423
69	66.4078	2.30819	64.096	67.2527	70.994	69.2568	67.1051	64.8969	64.5213	66.721	66.6079	62.7998	61.7338	65.52	65.6304	65.5831	64.6843	66.0604	66.5688	68.8135	70.7438	69.8137	67.2148	68.6338	65.0446	63.4242	64.7766	64.4449	68.6596	67.4037	66.2662	63.1435	68.4003	68.1377	67.2076	66.954	66.1815	69.9594	71.3663	65.0306	70.2042	69.3662	68.4416	70.0039	68.4895	68.2373	62.4804	69.4446	67.7383
70	66.088	2.47233	63.0063	67.1971	70.6886	69.1268	68.5979	64.2961	64.0814	66.4547	66.2907	62.2872	61.168	64.5845	65.4055	65.5334	63.8385	65.8648	66.349	68.3443	70.6333	70.0094	66.7433	68.1715	64.4689	62.641	65.1652	63.9192	69.073	66.234	66.588	62.2038	68.4271	67.806	66.5984	66.5729	66.8544	69.5814	71.1338	64.4301	69.8167	69.0741	68.3103	69.464	68.8258	68.2814	61.805	69.2896	67.9817
71	65.4062	2.6654	61.6258	66.7865	70.0983	68.5894	69.5818	63.3912	63.3139	65.8396	65.6442	61.438	60.3524	63.2936	64.8587	65.0062	62.6257	65.2888	65.7387	67.5722	70.0942	69.842	65.8097	67.3653	63.5137	61.4907	65.1393	62.9981	69.0111	64.7351	66.4846	60.9503	68.0498	67.1588	65.6522	65.8436	67.0608	68.8023	70.517	63.5301	69.024	68.4541	67.7858	68.5436	68.4418	67.9882	60.8851	68.8101	67.8004
72	64.3952	2.86858	59.983	66.0547	69.2363	67.6917	70.0801	62.1972	62.2366	64.9017	64.6915	60.2778	59.3013	61.6848	64.0165	64.0373	61.0846	64.3621	64.7756	66.4905	69.1759	69.3481	64.4724	66.2466	62.2044	60.0205	64.7143	61.7234	68.5081	62.9345	65.9416	59.4256	67.2967	66.2289	64.3922	64.7998	66.8254	67.6567	69.5465	62.3479	67.8644	67.5277	66.8851	67.2957	67.6295	67.3773	59.7467	68.0303	67.2255
73	63.0919	3.07099	58.0998	65.0342	68.1062	66.4615	70.1193	60.7331	60.8615	63.6661	63.4535	58.8312	58.029	59.7935	62.9015	62.6689	59.2487	63.1179	63.474	65.1013	67.9151	68.5476	62.767	64.8419	60.5655	58.2568	63.9049	60.1365	67.5941	60.8617	65.0335	57.6598	66.1952	65.0351	62.8431	63.4706	66.1709	66.1789	68.2534	60.897	66.386	66.3146	65.6286	65.7579	66.4454	66.468	58.4095	66.9656	66.2882
74	61.4898	3.25865	55.9937	63.7497	66.7033	64.8818	69.729	59.0158	59.1995	62.1516	61.9493	57.1204	56.5276	57.6508	61.5336	60.9488	57.1521	61.5862	61.7829	63.4248	66.336	67.4134	60.7307	63.1755	58.6507	56.2236	62.7502	58.268	66.2765	58.5459	63.7873	55.6694	64.791	63.5864	61.0253	61.8833	65.1213	64.3975	66.6596	59.1907	64.6149	64.8339	64.0717	63.9545	64.9637	65.2821	56.8881	65.6202	65.0045
75	59.6478	3.39651	53.6761	62.2206	65.0244	62.8552	68.943	57.0645	57.2558	60.3744	60.1924	55.1656	54.8136	55.2836	59.9305	58.9243	54.8238	59.7789	59.7427	61.4876	64.4633	65.901	58.4013	61.272	56.484	53.9341	61.2707	56.1423	64.5767	56.0088	62.2287	53.4631	63.1091	61.8955	58.9569	60.0587	63.6977	62.3325	64.7794	57.2438	62.6027	63.0975	62.2291	61.9024	63.2285	63.8355	55.1936	63.9939	63.3876
76	57.5312	3.57437	51.1555	60.4659	63.0723	60.3236	67.7917	54.8931	55.0105	58.3402	58.1894	52.9836	52.8813	52.7126	58.1093	56.6232	52.2885	57.7048	57.385	59.3046	62.3203	64.0496	55.8055	59.1404	54.0872	51.3988	59.487	53.7661	62.542	53.2559	60.3841	51.0493	61.1753	59.9732	56.6554	58.0136	61.8875	59.9983	62.6235	55.0699	60.3677	61.1173	60.1136	59.6204	61.2607	62.1352	53.3378	62.0665	61.4654
77	55.1889	3.72251	48.4378	58.4986	60.8474	57.3744	66.2999	52.512	52.4698	56.0644	55.9436	50.5923	50.7291	49.9767	56.0809	54.0863	49.5648	55.3772	54.737	56.8996	59.9262	61.8943	52.9652	56.8059	51.4789	48.6358	57.4179	51.1756	60.1911	50.3094	58.2679	48.4418	59.0081	57.8382	54.1357	55.7568	59.7299	57.4072	60.2207	52.6763	57.9201	58.9116	57.7394	57.1325	59.0676	60.1786	51.3354	59.8528	59.2638
78	52.6592	3.84101	45.5303	56.331	58.3583	54.1221	64.4867	49.9362	49.6399	53.5616	53.455	48.0147	48.358	47.0991	53.8523	51.3488	46.6753	52.809	51.8198	54.2797	57.294	59.4603	49.8863	54.2776	48.6782	45.6434	55.077	48.392	57.54	47.1957	55.8828	45.6566	56.6214	55.4947	51.402	53.2897	57.2537	54.5663	57.591	50.069	55.2668	56.497	55.1161	54.4593	56.656	57.9747	49.1971	57.343	56.8148
79	49.8629	3.95522	42.4476	53.9641	55.6129	50.6424	62.3635	47.1792	46.5275	50.8409	50.7304	45.2723	45.7713	44.0995	51.4231	48.4385	43.6431	49.9967	48.6567	51.4442	54.4326	56.7675	46.6063	51.5619	45.6935	42.4572	52.4785	45.4272	54.6154	43.9313	53.2638	42.7044	54.0228	52.9438	48.4408	50.6117	54.4847	51.4751	54.7539	47.2358	52.4183	53.8771	52.2515	51.619	54.0115	55.5389	46.9307	54.5277	54.1518
80	46.8963	4.05111	39.213	51.4186	52.6189	46.9825	59.9433	44.2507	43.1462	47.9145	47.7823	42.386	42.9747	40.9972	48.7975	45.3859	40.4902	46.9751	45.2748	48.3904	51.3431	53.8244	43.1468	48.6612	42.5285	39.0984	49.6365	42.2951	51.4502	40.5228	50.4262	39.6002	51.2229	50.1849	45.2761	47.7222	51.4516	48.1295	51.7182	44.2044	49.3862	51.0789	49.1567	48.6282	51.1528	52.8824	44.5466	51.4156	51.2956
81	43.7428	4.12924	35.8591	48.7023	49.3732	43.1741	57.2398	41.1651	39.5248	44.7934	44.6255	39.3753	39.9889	37.8175	45.9865	42.2254	37.2364	43.761	41.7017	45.1178	48.0127	50.6152	39.5316	45.5742	39.2042	35.5991	46.5638	39.0152	48.0604	36.9894	47.3813	36.3639	48.2368	47.2096	41.9177	44.6199	48.176	44.5402	48.4912	40.9859	46.1824	48.1043	45.8738	45.4865	48.0795	50.0106	42.0561	48.0231	48.2587
82	40.4267	4.18034	32.437	45.8259	45.9031	39.2758	54.2696	37.945	35.7159	41.4947	41.2799	36.2665	36.841	34.5977	43.0036	38.999	33.9154	40.3817	37.973	41.6307	44.4619	47.1557	35.8105	42.3007	35.7409	32.0181	43.2764	35.6209	44.489	33.3864	44.134	33.0461	45.0776	44.0157	38.3952	41.3137	44.6778	40.7437	45.0822	37.6012	42.828	44.9599	42.4199	42.2215	44.8031	46.9321	39.4853	44.3622	45.068
83	36.9874	4.18626	29.0157	42.8127	42.2467	35.3857	51.0467	34.6326	31.8223	38.051	37.7794	33.1015	33.5572	31.3894	39.8641	35.7583	30.5706	36.8818	34.126	37.9424	40.7055	43.4577	32.0747	38.8495	32.1954	28.4543	39.7913	32.1871	40.7838	29.8077	40.6818	29.705	41.7599	40.6216	34.7652	37.8299	40.9804	36.8029	41.5128	34.0977	39.3509	41.663	38.8267	38.8695	41.349	43.6629	36.8706	40.4542	41.7497
84	33.5403	4.05844	25.6932	39.6998	38.4698	31.6245	47.5713	31.2987	30.472	34.527	34.1798	29.9452	30.2092	28.2578	36.5948	32.5652	27.2719	33.3244	30.2636	34.1026	36.7765	39.546	28.4529	35.2572	28.6717	25.0389	36.1463	28.8031	37.0138	26.3746	37.0625	26.4258	38.3064	37.0703	31.1254	34.2248	37.1146	32.8283	37.8189	30.5583	35.8196	38.2441	35.1523	35.4817	37.7588	40.23	34.262	36.3405	38.3331
85	30.1969	3.81881	22.5708	36.5406	34.6671	29.585	43.8555	28.0422	25.1672	31.0345	30.573	26.8876	26.886	25.275	33.2635	29.5007	24.102	29.7927	26.535	30.2233	32.7458	35.4817	27.9606	31.6068	25.3131	21.9041	32.41	25.5702	33.269	23.2092	33.3551	23.3186	34.7593	33.4376	27.6106	30.6255	33.807	29.285	34.0744	27.091	32.3103	34.7535	31.4786	32.1237	34.1006	36.6828	31.7111	32.1101	34.8625
86	26.938	3.68514	19.7334	33.4035	30.9603	26.1741	39.9286	24.9614	23.739	27.7118	27.0632	24.0267	23.6969	22.5193	29.9582	26.6597	21.1614	26.3913	23.0697	26.4537	28.7509	31.3947	22.0884	28.0197	24.961	19.1556	28.6976	22.6039	29.6645	20.3905	29.6511	20.4874	31.1975	29.8385	24.3568	27.641	31.7415	28.2953	30.3917	23.823	28.9192	31.2647	27.9117	28.8683	30.4785	33.1025	29.2754	27.8815	32.358
87	24.0214	3.42514	17.2467	30.3738	27.4685	22.0987	35.8408	22.1164	23.739	24.6921	23.7598	21.4514	20.7552	20.0745	26.7682	24.1276	18.5782	23.2246	19.9424	22.934	24.9632	27.4715	19.4825	24.635	23.8239	16.7932	25.1857	20.0097	26.3374	17.951	26.0659	18.0151	27.7678	26.4244	21.479	26.4143	25.6699	22.1684	26.8928	20.8797	25.7526	27.8832	24.6058	25.8018	27.0377	29.5948	27.0129	23.7901	30.2284
88	21.0192	3.18156	15.1478	27.5458	24.2806	19.7233	31.6896	19.5584	15.8686	22.0848	20.7706	19.2347	18.151	18.0292	23.7863	21.9841	16.4265	20.3834	17.186	19.7865	21.5328	23.9477	17.3509	21.5673	17.402	14.8225	22.0171	17.8968	23.4585	15.9233	22.7319	15.961	24.5923	23.3306	19.0668	21.858	22.389	19.3651	23.6991	18.3539	22.9203	24.7323	21.6599	23.0304	23.9312	26.2738	24.975	20.0342	25.0741
89	18.6726	2.80889	13.4517	25.014	21.4999	17.7849	27.6293	17.3653	13.9506	19.9596	18.1793	17.418	15.9423	16.3962	21.1023	20.282	14.7097	17.957	14.8188	17.1066	18.5587	20.92	15.7068	18.8678	15.583	13.2441	19.2704	16.3508	21.107	14.292	19.8103	14.3514	21.7913	20.6458	17.165	20.3767	19.6377	17.063	20.9134	16.306	20.5036	21.918	19.1517	20.6614	21.259	23.2507	23.1909	16.786	22.3422
90	16.7634	2.51468	12.1504	22.8962	19.2286	16.2517	25.164	15.5818	12.631	18.3363	16.0359	16.0032	14.155	15.135	18.7813	19.007	13.3964	16.0295	12.8994	14.9166	16.0764	18.4062	14.5193	16.5488	14.2019	12.0515	16.9699	15.2972	19.3426	13.0384	17.3773	13.1794	19.5016	18.463	15.8057	16.7553	17.4764	15.2791	18.595	14.7943	18.5382	19.5513	17.1112	18.7551	19.0773	20.601	21.6693	14.1138	20.0137
91	15.3469	2.30915	11.1985	21.2144	17.4783	15.1019	22.3145	14.1953	11.8562	17.205	14.325	14.968	12.79	14.2202	16.8562	18.1283	12.4476	14.5371	11.464	13.2135	14.1135	16.3857	13.7783	14.6315	13.2325	11.2558	15.114	14.6714	18.1823	12.1967	15.4414	12.4455	17.8194	16.8465	14.9088	15.1475	15.9171	14.0012	16.7621	13.7632	17.019	17.6304	15.5109	17.347	17.3327	18.3482	20.3991	12.0344	18.1123
92	14.332	2.1453	10.5271	19.9688	16.2191	14.2393	17.6277	13.1824	11.4975	16.5448	13.0078	14.2686	11.8652	13.5869	15.3253	17.5901	11.8309	13.4358	10.5164	11.9805	12.5825	14.9006	13.451	13.0977	12.6245	10.8554	13.683	14.4137	17.5971	11.7162	13.9691	12.0787	16.7934	15.779	14.4354	13.9395	14.962	13.2239	15.3912	13.1722	15.9276	16.1407	14.2958	16.4014	15.9972	16.4918	19.3412	10.5221	16.6205
93	13.7117	2.13068	10.0736	19.131	15.4322	13.5788	15.3578	12.5009	11.4664	16.3091	12.0736	13.8368	11.3094	13.1644	14.1565	17.3353	11.5113	12.6624	9.96356	11.1843	11.4276	13.9533	13.4833	11.8899	12.3521	10.8325	12.6768	14.4301	17.5218	11.5202	12.8592	12.0227	16.4313	15.2068	14.3401	13.098	14.622	12.9305	14.4411	12.9595	15.1564	15.0364	13.4085	15.8937	15.0285	15.0303	18.4393	9.5483	15.5194
94	13.4198	2.19288	9.83627	18.6787	15.1365	13.0626	13.8805	12.0924	11.668	16.4136	11.5299	13.5971	11.0823	12.9018	13.2975	17.3491	11.46	12.1566	9.73567	10.7844	10.6218	13.4495	13.7631	11.0009	12.3868	11.0953	12.0899	14.6275	17.8751	11.5646	12.0052	12.2226	16.6997	15.0748	14.5423	12.5626	14.8134	13.0696	13.8812	13.0527	14.6977	14.289	12.8185	15.7623	14.3725	13.9773	17.6884	9.07064	14.8862
95	13.4235	2.29563	9.88118	18.6318	15.3985	12.6661	13.3931	11.9009	11.9879	16.7602	11.4333	13.4914	11.1323	12.8214	12.6859	17.6989	11.6412	11.8779	9.771	10.7176	10.1672	13.2735	14.1625	10.4706	12.6199	11.522	11.8753	14.9113	18.4848	11.8042	11.3932	12.6183	17.5639	15.3509	14.9301	12.293	15.4326	13.5652	13.6615	13.38	14.6566	13.9465	12.5401	15.9222	13.9798	13.3835	17.1541	9.12842	14.8542
96	13.7128	2.41496	10.3298	19.045	16.2916	12.4152	13.9593	11.9313	12.3407	17.2813	11.8735	13.5129	11.4162	13.0206	12.2911	18.4923	12.0175	11.8224	10.0777	10.9082	10.1348	13.3123	14.62	10.33	12.9581	12.019	11.9539	15.1699	19.2128	12.1998	11.1203	13.1364	18.9752	16.0374	15.4125	12.3135	16.334	14.3241	13.7277	13.898	15.1999	14.1284	12.7395	16.3029	13.8293	13.3511	16.961	9.79212	15.5146
97	14.3133	2.55064	11.3273	19.9585	17.8343	12.4918	15.495	12.2569	12.7114	17.9619	12.8975	13.7224	11.9373	13.6201	12.16	19.7762	12.5912	12.0667	10.7383	11.3049	10.6327	13.4848	15.1856	10.3974	13.324	12.5532	12.2324	15.3692	20.013	12.7474	11.3686	13.701	20.8289	17.1297	15.966	12.6954	17.3833	15.2345	14.0659	14.6184	16.4377	14.9571	13.6008	16.8786	13.9715	13.9906	17.2478	11.0794	16.8787
98	15.2576	2.71959	12.9006	21.3559	19.9277	13.1587	17.7659	12.9891	13.1674	18.84	14.4554	14.2212	12.7494	14.7059	12.4055	21.4867	13.4079	12.7374	11.8643	11.9166	11.7862	13.7863	15.9706	10.7418	13.7235	13.1697	12.6721	15.5273	20.9257	13.4761	12.2923	14.2187	22.9658	18.5876	16.6336	13.522	18.5186	16.185	14.6937	15.598	18.315	16.468	15.1974	17.6798	14.5892	15.3165	18.0702	12.9833	18.8443
99	16.5518	2.93378	14.9144	23.1415	22.3626	14.5086	20.4485	14.2117	13.8374	19.9838	16.3893	15.1107	13.9334	16.2518	13.1549	23.4693	14.5375	13.927	13.5099	12.8175	13.6275	14.2914	17.085	11.361	14.2417	13.9803	13.2962	15.7627	22.0343	14.4357	13.898	14.5905	25.2139	20.3363	17.5018	14.8415	19.7576	17.1319	15.6509	16.9102	20.6119	18.5542	17.4079	18.7721	15.8939	17.1919	19.3531	15.4262	21.2068
100	18.1467	3.16754	17.157	25.147	24.895	16.383	23.234	15.885	14.857	21.428	18.487	16.417	15.541	18.128	14.463	25.547	16.023	15.641	15.6	14.091	16.003	15.12	18.569	12.327	15	15.092	14.179	16.281	23.402	15.672	16.016	14.77	27.431	22.273	18.663	16.606	21.152	18.099	16.971	18.585	23.045	20.994	19.973	20.185	17.857	19.378	20.956	18.161	23.724
all values Left	mean	std	steps
1	9.51465	3.60594	12.171	8.088	14.286	9.159	7.777	9.142	8.751	10.399	11.417	7.908	0.913	5.523	13.324	8.959	6.683	7.08	1.478	2.54	9.681	10.683	7.928	9.127	12.771	6.275	13.485	16.134	5.795	11.131	12.94	10.991	10.24	9.162	11.043	13.864	11.007	8.052	7.345	12.56	6.722	10.358	8.041	11.346	9.692	6.343	6.849	8.698	22.681
2	11.3407	3.94365	14.6925	10.353	16.6732	11.0885	9.45982	11.2408	9.91768	12.2277	13.7452	9.97759	2.06033	7.24311	15.5204	11.1615	8.34145	7.98306	2.09629	4.26858	11.9121	12.3885	9.60639	11.2441	15.0011	6.7516	15.8471	18.9822	7.36258	12.6455	15.0724	13.3856	12.102	11.5142	12.2756	16.1673	12.021	9.31091	9.44554	14.0942	8.28218	12.1953	9.89669	13.5807	11.52	8.61592	9.09844	10.5412	25.4509
3	13.6592	4.33993	17.785	13.2453	19.5479	13.5355	11.5612	13.8634	11.5349	14.6859	16.6375	12.5568	3.70938	9.38733	18.3087	13.8007	10.4908	9.31409	3.18912	6.36042	14.6661	14.7288	11.7719	13.8679	17.7617	7.70283	18.6615	22.291	9.25439	14.7037	17.737	16.3733	14.448	14.408	13.9695	18.9325	13.4428	11.0522	11.994	16.0966	10.2786	14.6391	12.2627	16.4151	13.7584	11.3343	11.8216	12.8661	28.6624
4	16.4788	4.76834	21.3929	16.7299	22.8662	16.5212	14.109	17.0254	13.6062	17.7685	20.0491	15.6578	5.82197	12.0033	21.6523	16.9093	13.1631	11.1174	4.75852	8.86509	17.9453	17.6955	14.4467	17.0002	21.0258	9.15776	21.9081	26.0132	11.4831	17.3017	20.9148	19.9198	17.2999	17.8405	16.1502	22.1218	15.3243	13.3135	15.0294	18.5874	12.7395	17.6899	15.1759	19.8833	16.4988	14.4881	15.0377	15.707	32.2513
5	19.7694	5.17073	25.4279	20.7134	26.5553	20.0135	17.1064	20.7127	16.1553	21.4202	23.9062	19.2646	8.38178	15.1493	25.4852	20.4895	16.3734	13.4273	6.79908	11.8057	21.7146	21.238	17.6281	20.6158	24.7313	11.1404	25.5499	29.262	14.0889	20.4134	24.5468	23.9453	20.6392	21.7791	18.8299	25.6775	17.7008	16.119	18.5683	21.5523	15.6916	21.3128	18.6396	23.8991	19.8021	18.0483	18.7534	19.0714	36.1224
6	23.4733	5.49954	29.7767	25.066	30.5181	23.9197	20.5232	24.8659	19.1959	25.539	28.1252	23.3165	11.4112	18.8582	29.7274	24.5008	20.1071	16.2579	9.31591	15.1972	25.8996	25.2618	21.2906	24.6534	28.7985	13.6653	29.53	31.3721	17.1321	23.977	28.5486	28.3155	24.4027	26.1518	21.9912	29.5256	20.5808	19.4754	22.5681	24.944	19.1415	25.4264	22.6123	28.3197	23.6014	21.9573	22.9307	22.9109	40.1558
7	27.6102	5.8754	34.3127	29.6367	34.6497	28.1134	24.2901	29.3832	22.6955	29.9959	32.6126	27.7274	14.9497	23.0927	34.2817	28.8621	24.3017	19.5943	12.3308	19.0259	30.3898	29.647	25.3846	29.0214	33.1308	16.7305	33.7696	38.9504	20.6399	27.9005	32.8125	32.8832	28.504	30.8515	25.5809	33.5687	23.933	23.3805	26.9395	28.6995	23.0439	29.9076	27.021	33.0063	27.7717	26.1325	27.496	27.136	44.208
8	31.9329	6.03564	38.8979	34.2692	38.8398	32.4587	28.3169	34.1293	26.5791	34.6484	37.2546	32.3882	19.06	27.7498	39.0191	33.4546	28.8465	23.4134	15.8689	23.2397	35.0492	34.2608	29.8433	33.6046	37.6071	20.3044	36.387	43.5656	24.5852	32.0819	37.2185	37.505	32.8399	35.7437	29.5201	37.6926	27.6939	27.7495	31.5651	32.7351	27.3079	34.6094	31.7667	37.8137	32.1835	30.4782	32.3387	31.6416	48.1334
9	36.4107	6.07386	43.3905	38.8235	42.9845	36.824	32.4937	38.9473	30.7525	39.3455	41.9234	37.1733	23.6541	32.6887	43.7829	38.1372	33.5941	27.6535	19.9348	27.755	39.7097	38.9411	34.5772	38.2752	42.0938	24.3235	40.4384	48.121	28.907	36.407	41.6426	42.0515	37.2879	40.6717	33.7141	41.7774	31.7683	32.4448	36.2979	36.9321	31.8155	39.3751	36.7116	42.5861	36.7057	34.8821	37.3093	36.308	51.7961
10	40.9307	5.99354	47.6626	43.1838	46.9855	41.086	36.6905	43.6794	35.1063	43.9423	46.4894	41.9583	28.6265	37.751	48.415	42.747	38.3714	32.1905	24.4609	32.4629	44.2358	43.533	39.4527	42.9012	46.4636	28.6993	46.9821	52.483	33.5145	40.7556	45.9703	46.4067	41.7203	45.4783	38.0502	45.7078	36.028	37.3158	40.9819	41.1531	36.4339	44.0364	41.6936	47.181	41.2188	39.2272	42.249	41.001	55.075
11	45.2917	5.74237	51.6045	47.2537	50.7459	45.1331	40.7848	48.1766	39.5145	48.3048	50.8305	46.6248	33.8518	42.7588	52.7382	47.1335	43.0078	36.8898	29.2991	37.2129	48.4972	47.899	44.2782	47.3545	50.5956	33.3132	51.2183	56.5291	38.2458	45.02	50.091	50.4585	46.0161	50.0203	42.4005	49.3771	40.3284	42.1846	45.4772	45.2647	41.0081	48.4478	46.5542	51.4376	45.6144	43.4006	46.9772	45.5669	57.8323
12	49.4054	5.36559	55.122	50.9523	54.1811	48.869	44.6783	52.3088	43.8477	52.312	54.831	51.0371	39.1756	47.5474	56.6524	51.1803	47.365	41.588	34.3064	41.874	52.3732	51.916	48.8873	51.516	54.3802	38.0153	55.179	60.1613	42.95	49.102	53.8748	54.113	50.06	54.18	46.6351	52.694	44.5269	46.878	49.6642	49.1513	45.4043	52.4973	51.1171	55.2771	49.7714	47.2952	51.3608	49.8713	60.0554
13	53.1633	4.88897	58.1472	54.2198	57.2339	52.2195	48.2827	55.9722	47.9806	55.8311	58.3592	55.11	44.427	51.979	60.0657	54.7878	51.3235	46.126	39.3359	46.3153	55.7636	55.4938	53.1362	55.2566	57.7351	42.6437	58.7708	63.315	47.4981	52.8781	57.2638	57.2583	53.7179	57.8252	50.6268	55.5922	48.4997	51.1949	53.4451	52.7021	49.5031	56.0999	55.274	58.63	53.6143	50.8174	55.2903	53.7967	61.7307
14	56.4896	4.34967	60.6398	57.0259	59.8714	55.1363	51.5233	59.0985	51.8065	58.8327	61.389	58.7716	49.4087	55.937	62.921	57.8871	54.7889	50.3559	44.2509	50.4255	58.5592	58.5777	56.9105	58.5334	60.5797	47.0599	61.9197	65.9498	51.7686	56.2815	60.2086	59.8925	56.9452	60.9325	54.2477	58.0342	52.1441	55.0551	56.7266	55.8268	53.2073	59.2067	58.9296	61.4478	57.0694	53.8953	58.6921	57.2531	62.8749
15	59.3314	3.78812	62.5858	59.3643	62.0727	57.591	54.3477	61.6513	55.2395	61.2925	63.8932	61.9715	53.9646	59.3409	65.1932	60.4409	57.7022	54.1023	48.9221	54.1246	60.746	61.0813	60.1352	61.2912	62.8874	51.1509	64.5761	68.05	55.6548	59.2491	62.682	62.0004	59.7027	63.474	57.4164	60.0035	55.3852	58.3845	59.4831	58.4618	56.4408	61.792	62.0202	63.7028	60.0798	56.4869	61.5293	60.1853	63.5166
16	61.6627	3.24773	63.9926	61.2256	63.8313	59.5726	56.7254	63.5956	58.2204	63.2161	65.8652	64.6799	58.0008	62.1433	66.8823	62.4374	60.0398	57.2996	53.2367	57.3635	62.3556	63.0358	62.7769	63.5123	64.6635	54.8337	66.7111	69.6208	59.0755	61.7425	64.6721	63.5876	61.9762	65.4529	60.0906	61.502	58.1777	61.1446	61.7183	60.5744	59.1565	63.855	64.524	65.3877	62.6054	58.5474	63.7953	62.5713	63.6943
17	63.4814	2.77268	64.8866	62.6552	65.1506	61.0849	58.6458	64.9752	60.7097	64.6217	67.3253	66.8839	61.4549	64.3263	68.0143	63.886	61.8042	59.9099	57.0666	60.1152	63.4118	64.4698	64.8363	65.2088	65.9186	58.0477	68.3135	70.6799	61.9783	63.7424	66.1785	64.6713	63.7662	66.8932	62.2438	62.5443	60.4988	63.317	63.4375	62.1632	61.3336	65.4099	66.4511	66.5154	64.6248	60.1074	65.5042	64.41	63.4532
18	64.7968	2.40417	65.2876	63.6818	66.042	62.1323	60.1002	65.8255	62.6876	65.5348	68.3049	68.5829	64.3002	65.8952	68.6261	64.7922	62.9953	61.9175	60.3818	62.3488	63.9517	65.4054	66.3089	66.4061	66.6747	60.7664	69.3712	71.254	64.3172	65.2478	67.2133	65.2833	65.0829	67.827	63.8779	63.1474	62.3432	64.8645	64.6642	63.2252	62.9407	66.4582	67.8233	67.1208	66.1334	61.198	66.6818	65.7213	62.8426
19	65.6332	2.17677	65.2405	64.3295	66.5284	62.7407	61.1206	66.1837	64.1491	65.9853	68.8365	69.7855	66.5415	66.872	68.763	65.1902	63.6539	63.335	63.1665	64.0713	64.0177	65.8674	67.2353	67.1365	66.9654	63.0015	69.9005	71.3764	66.0936	66.2723	67.7953	65.4625	65.9467	68.2906	65.0175	63.3423	63.714	65.8185	65.4331	63.7934	63.9877	67.0294	68.6726	67.246	67.1417	61.8528	67.356	66.541	61.908
20	66.0196	2.10482	64.8013	64.6125	66.6351	62.9419	61.7582	66.0889	65.1017	66.0075	68.9587	70.5092	68.1785	67.2467	68.4382	65.1373	63.8501	64.1955	65.4092	65.3258	63.6391	65.8795	67.6896	67.4333	66.8277	64.7593	69.9505	71.0797	67.3512	66.8388	67.9494	65.2486	66.3875	68.3194	65.6879	63.1717	64.5806	66.2544	65.778	63.9321	64.5274	67.1807	69.0347	66.9006	67.676	62.1085	67.524	66.8763	60.6664
21	65.9926	2.17528	64.0067	64.5416	66.3845	62.7606	62.0456	65.576	65.5665	65.6325	68.7185	70.7691	69.2495	67.1182	67.7376	64.6722	63.6257	64.5332	67.1115	66.1374	62.8564	65.4548	67.7124	67.3285	66.3027	66.0206	69.5614	70.393	68.1203	66.9845	67.6978	64.6792	66.4374	67.9471	65.9117	62.6692	65.0088	66.2144	65.7269	63.6826	64.5923	66.9422	68.9378	66.1719	67.7635	62.0006	67.2727	66.8121	59.1789
22	65.5823	2.3479	62.8929	64.1307	65.7941	62.2203	62.0151	64.6769	65.5706	64.8895	68.1586	70.5709	69.8397	66.5333	66.6983	63.8312	63.0164	64.3684	68.2871	66.5319	61.7315	64.5977	67.3479	66.8542	65.4305	66.7715	68.7722	69.3394	68.4345	66.7521	67.0501	63.7901	66.1301	67.2064	65.7143	61.8585	65.014	65.741	65.3069	63.0862	64.2157	66.3415	68.4003	65.0973	67.4248	61.5605	66.6347	66.386	57.4667
23	64.822	2.58228	61.4907	63.3966	64.8996	61.3453	61.6913	63.4258	65.1428	63.809	67.292	69.9747	70.0086	65.5329	65.3494	62.6483	62.0513	63.7887	68.9567	66.534	60.2943	63.372	66.6393	66.034	64.2434	67.0669	67.6173	67.9641	68.3307	66.175	66.0531	62.616	65.5	66.127	65.1279	60.7617	64.6069	64.867	64.5447	62.1803	63.4277	65.4013	67.4951	63.7049	66.7262	60.8216	65.6353	65.6327	55.556
24	63.7343	2.84368	59.8279	62.3566	63.7215	60.1614	61.096	61.8595	64.3138	62.4055	66.0824	69.0126	69.8121	64.1479	63.7178	61.1572	60.7571	62.8271	69.1405	66.1637	58.5764	61.7999	65.6201	64.8656	62.7733	66.9297	66.1312	66.2869	67.8439	65.2515	64.7241	61.169	64.5524	64.7139	64.1808	59.406	63.808	63.5715	63.4642	61.0005	62.2597	64.1445	66.2585	62.0221	65.7055	59.8176	64.3037	64.581	53.4693
25	62.3628	3.11844	57.9263	61.0232	62.2792	58.6927	60.2482	60.0126	63.1179	60.7247	64.5665	67.7107	69.2861	62.4123	61.8293	59.3873	59.1587	61.5224	68.8408	65.4432	56.6016	59.9013	64.3102	63.4024	61.0447	66.383	64.3419	64.3223	67.0012	64.0414	63.0804	59.4917	63.3433	63.0152	62.8991	57.8195	62.65	61.9362	62.0882	59.5776	60.7418	62.5928	64.7235	60.079	64.3935	58.5708	62.669	64.109	51.216
26	60.6962	3.38308	55.8027	59.4068	60.5873	56.9615	59.1568	57.9158	61.5952	58.7723	62.7695	66.0936	68.44	60.3624	59.7069	57.3562	57.2775	59.9142	68.1321	64.3908	54.377	57.6949	62.7204	61.6645	59.0752	65.4484	62.2695	62.0903	65.8256	62.5716	61.1409	57.5979	61.8913	61.0499	61.302	56.0275	61.1613	59.9963	60.4398	57.9379	58.8954	60.7599	62.9141	57.9018	62.8134	57.089	60.7587	61.9896	48.7992
27	58.774	3.64181	53.4684	57.5133	58.6526	54.9878	57.8269	55.5958	59.7866	56.5603	60.719	64.1854	67.2346	58.0338	57.3696	55.0785	55.1203	58.0314	67.0385	63.017	51.8988	55.2026	60.8553	59.6715	56.872	64.1476	59.9281	59.613	64.3338	60.8658	58.9265	55.4859	60.1964	58.8335	59.4049	54.0475	59.3598	57.7881	58.5345	56.1018	56.7296	58.6565	60.8428	55.51	60.9868	55.3849	58.5931	59.9271	46.2261
28	56.6329	3.86969	50.9316	55.339	56.4794	52.7879	56.284	53.0808	57.7285	54.1023	58.4375	62.0098	65.6689	55.45	54.826	52.5898	52.7167	55.882	65.5841	61.3695	49.2021	52.4196	58.7475	57.4401	54.4514	62.4944	57.3303	56.9092	62.5636	58.9446	56.4561	53.1573	58.2554	56.3706	57.2465	53.224	57.264	55.3363	56.3965	54.0961	54.2962	56.3148	58.5181	52.911	58.9321	53.4728	56.185	57.94	43.5
29	54.2292	4.11694	48.1981	52.8798	54.0679	50.3804	54.5242	50.4008	55.4494	51.411	55.9355	59.5849	63.7633	52.613	52.0661	49.9087	50.0805	53.5001	63.7919	59.4708	46.3061	49.3675	56.4006	54.9866	51.8124	60.505	54.4827	53.9962	60.5274	56.8266	53.751	50.6215	56.0735	53.6646	54.8404	50.2096	54.8748	52.6466	54.0305	51.9268	51.6156	53.7452	55.9467	50.0873	56.6633	51.3572	53.525	55.7423	40.612
30	51.6415	4.35354	45.2755	50.1229	51.4221	47.7884	52.5422	47.5712	52.9748	48.5011	53.2149	56.9231	61.5517	49.5677	49.1117	47.0497	47.2296	50.9154	61.6816	57.3377	43.2243	46.0735	53.8129	52.3187	48.9547	58.198	51.3846	50.8828	58.2385	54.5252	53.321	47.8855	53.6541	50.72	52.1925	47.1043	52.2412	49.7456	51.4412	49.5898	48.7016	50.9651	53.1338	47.068	54.1906	49.0399	50.6474	53.3637	37.5913
31	48.7803	4.55772	42.1791	47.0822	48.5541	45.0332	50.3366	44.6164	50.3293	45.3884	50.2742	54.0273	59.0603	46.3323	45.9613	44.0245	44.1801	48.1411	59.2696	54.9804	39.9722	42.5553	50.9747	49.4384	45.877	55.5882	48.0322	47.576	55.7073	52.0535	47.7019	44.9531	50.9995	47.54	49.315	44.487	49.3847	46.6628	48.6339	47.0787	45.5641	47.9952	50.08	43.8723	51.5196	46.5402	47.5633	50.8083	34.467
32	45.7552	4.7465	38.9327	43.7736	45.4777	42.1357	47.9089	41.5576	47.5376	42.093	47.11	50.8901	56.3059	42.9243	42.6147	40.8412	40.9488	45.1894	56.5573	52.4107	36.5766	38.8482	47.8796	46.3514	42.5836	52.6978	44.4364	44.0889	52.9446	49.4217	44.3767	41.8265	48.1195	44.1301	46.219	41.7323	46.3211	43.3966	45.6089	44.389	42.2205	44.8529	46.7882	40.5168	48.653	43.8746	44.2749	48.0741	31.2874
33	42.5477	4.90824	35.5698	40.2236	42.2108	39.1153	45.2627	38.4177	44.6264	38.6488	43.7249	47.5285	53.27	39.3671	39.0797	37.5084	37.5569	42.0738	53.582	49.6424	33.0768	35.0112	44.533	43.0645	39.0958	49.5667	40.6345	40.4453	49.9699	46.6325	40.9079	38.5198	45.0228	40.5075	42.9146	38.8495	43.0683	39.948	42.3701	41.5164	38.6887	41.553	43.2901	37.0279	45.6098	41.0563	40.8004	45.1602	28.1274
34	39.1873	5.02772	32.143	36.477	38.783	35.999	42.404	35.2313	41.626	35.108	40.123	43.951	49.9873	35.71	35.393	34.056	34.043	38.814	50.3883	46.684	29.5527	31.147	40.961	39.597	35.462	46.2133	36.69	36.6903	46.806	43.687	37.3537	35.07	41.721	36.724	39.4163	35.858	39.651	36.331	38.9317	38.464	35.005	38.122	39.6143	33.451	42.4007	38.1067	37.1927	42.0747	25.079
35	35.7576	5.01438	28.728	32.6252	35.2435	32.8305	39.342	32.0461	38.5743	31.5458	36.3146	40.1711	46.4564	32.0414	31.641	30.5621	30.481	35.4415	47.0047	43.5215	26.1027	27.4229	37.192	35.9866	31.7836	42.6587	32.7175	32.9136	43.4532	40.5896	33.8039	31.551	38.2328	32.8775	35.7621	32.7896	36.0983	32.6112	35.3273	35.2345	31.2608	34.6198	35.8173	29.872	39.0455	35.0668	33.5347	38.835	22.2459
36	32.3588	4.88147	25.4236	30.472	31.6675	29.6818	36.1261	28.9239	35.5163	28.0658	32.3985	36.2241	42.6859	28.485	27.953	27.1618	27.0014	32.0385	43.4579	40.1855	22.8527	23.9785	33.3368	32.3305	28.2047	38.9315	29.285	29.2357	39.9552	37.3825	30.3741	28.0815	34.6368	29.723	32.0447	29.7076	32.4592	28.951	31.6257	31.8913	27.5958	31.1555	32.0001	26.4264	35.5746	32.0044	29.938	35.4794	19.7294
37	29.0695	4.69986	22.3236	26.7995	28.149	26.6393	32.7964	25.9344	32.5059	24.7775	28.5175	32.1882	38.7043	28.132	24.478	24.961	23.7341	28.6875	39.7945	36.7121	19.9189	20.9122	29.5295	28.7583	27.641	35.0874	28.0974	25.7807	36.361	34.1213	27.1837	24.7826	31.0322	29.723	28.4021	26.6914	28.813	25.5046	27.9341	28.5401	24.1605	27.8505	28.3005	23.255	32.0527	29.0025	26.544	32.075	17.615
38	25.9536	4.48655	19.514	23.739	24.7919	23.8004	29.4177	23.1527	29.6138	21.7775	24.8252	28.208	34.582	22.2096	21.3628	24.961	20.78	25.4882	36.0853	33.1622	17.3929	18.2769	25.9135	25.4099	21.9164	33.807	22.0849	22.6745	32.7447	30.8845	24.3427	22.699	27.5602	29.723	24.9778	23.8404	25.2828	24.231	27.624	25.3186	21.0367	24.8104	24.8648	20.4926	28.5726	26.1491	23.805	28.7249	15.9931
39	23.0147	4.06176	17.0584	23.739	21.7057	21.2531	26.085	20.6597	26.921	19.1537	21.4492	24.4551	30.4843	19.6262	18.6226	20.6968	18.1921	22.5541	32.4197	29.6194	15.3904	16.0845	22.6186	22.407	21.5438	28.0926	19.2949	20.0098	29.1993	27.7747	21.9425	20.404	24.3644	24.553	21.8954	21.2514	21.9897	19.901	21.0446	22.3567	18.1752	23.487	21.8211	18.1577	25.2337	23.5347	22.8157	25.5402	14.8256
40	20.1823	3.67477	14.9921	17.8185	18.9808	19.0686	22.9135	18.5332	24.5008	16.9763	18.4868	21.0751	26.6208	17.4997	16.2857	16.6697	15.9853	19.9878	28.9406	26.1878	13.8855	14.3265	19.7415	19.8461	17.1607	24.0657	17.0069	17.8337	25.8372	24.9089	20.0334	16.4735	21.5373	17.2085	19.187	18.9999	19.046	17.3822	17.9258	19.7416	15.5906	20.3779	19.2443	16.259	22.1478	21.244	18.7727	22.6377	14.0997
41	17.8992	3.1701	13.3288	14.4099	16.6963	17.2849	20.0156	16.7971	22.4126	15.2522	16.003	18.1776	23.1711	15.8472	14.3712	15.023	14.1671	17.8968	25.768	22.9867	12.8489	13.0117	17.3239	17.7857	15.4381	21.0574	15.2368	16.1613	22.7732	22.3991	18.6292	14.3482	19.0993	15.1698	16.8842	17.1286	16.5398	15.5484	15.1104	17.5066	13.3959	17.7662	17.16	14.7841	19.4365	19.3364	16.9671	20.1128	13.7781
42	16.1357	2.73441	12.0579	12.9192	14.8654	15.9019	17.4774	15.4334	20.697	13.9464	14.0172	15.7982	20.2337	14.6389	12.8512	13.8016	12.7306	16.3611	23.0201	20.1271	12.242	12.0887	15.3179	16.2348	14.1334	18.6297	13.9724	14.9557	20.0999	20.3325	17.7033	12.6591	17.0451	13.5764	15.0218	15.6561	14.5198	14.1527	12.7262	15.6684	11.6914	16.0913	15.5465	13.7113	17.1902	17.8492	15.5032	18.0194	13.7876
43	14.8217	2.40133	11.1315	11.9986	13.4278	14.896	15.3831	14.4256	19.3662	13.0055	12.5224	13.8945	17.8114	13.8627	11.6657	12.9885	11.7031	15.311	20.7928	17.7218	12.0125	11.4785	13.6963	15.1635	13.2168	16.7831	13.2086	14.1624	17.9085	18.7507	17.1844	11.3726	15.3746	12.3971	13.6045	14.5686	12.9993	13.1845	10.8367	14.2317	10.5182	14.7006	14.341	13.038	15.4186	16.8006	14.3583	16.3637	14.048
44	13.912	2.19517	10.4796	11.5369	12.3665	14.2215	13.7307	13.7278	18.404	12.3629	11.4911	12.4116	15.8891	13.4919	10.826	12.5182	11.0795	14.6828	19.1385	15.7873	12.0982	11.1652	12.4712	14.5321	12.6283	15.5153	12.9279	13.7498	16.1718	17.6451	16.9843	10.4666	14.0837	11.6115	12.5925	13.8156	11.9804	12.5755	9.44044	13.1244	9.79342	13.5809	13.4958	12.7462	14.1146	16.1846	13.5403	15.1082	14.4806
45	13.3685	2.11614	10.042	11.4289	11.6836	13.8083	12.5023	13.2623	17.7697	11.969	10.889	11.3017	14.5729	13.4621	10.3687	12.3547	10.832	14.4187	18.069	14.2937	12.4529	11.072	11.6293	14.303	12.3178	14.8117	13.078	13.6581	14.829	16.968	16.9909	9.898	13.155	11.212	11.9498	13.3267	11.4111	12.189	8.52444	12.3487	9.48867	12.7283	12.9797	12.7747	13.2407	15.9391	13.0457	14.19	15.0034
46	13.1484	2.12497	9.82345	11.58	11.41	13.5818	11.6743	12.9608	17.4095	11.8049	10.6908	10.5378	13.7877	13.691	10.33	12.4405	10.9087	14.4271	17.5519	13.1586	12.9735	11.1285	11.1274	14.4325	12.3017	14.6531	13.5824	13.8453	13.8236	16.6552	17.0816	9.61791	12.5407	11.1672	11.6343	13.0252	11.2	11.9485	8.19991	11.8941	9.52255	12.1974	12.8009	13.034	12.741	15.9858	12.835	13.538	15.53
47	13.207	2.17271	9.89373	11.8773	11.6307	13.4856	11.2115	12.8183	17.2843	11.8922	10.7845	10.1308	13.3836	14.0736	10.4618	12.6999	11.2244	14.6145	17.5344	12.2805	13.565	11.4174	10.885	14.7814	12.6511	14.9838	14.3476	14.3153	13.0996	16.5735	17.1566	9.63464	12.1762	11.3855	11.5692	12.8631	11.2827	11.834	8.603	11.663	9.83021	12.1015	13.0148	13.4989	12.5971	16.2451	12.9443	13.0927	15.947
48	13.5331	2.22759	10.3786	12.2243	12.4149	13.5178	11.0696	12.9184	17.4099	12.3485	11.1027	10.1574	13.2714	14.5104	10.9387	13.0416	11.6733	14.8946	17.9161	11.6042	14.1274	12.1565	10.859	15.2431	13.4533	15.6907	15.2612	15.0978	12.6401	16.6415	17.2146	10.0216	12.1339	11.8415	11.6642	12.8718	11.5622	11.7353	9.76688	11.6179	10.4029	12.5762	13.7023	14.204	12.8611	16.6693	13.4248	12.7809	16.2146
49	14.1326	2.30503	11.4236	12.5845	13.7517	13.7442	11.194	13.3772	17.8757	13.291	11.6275	10.7278	13.3523	15.0337	11.7157	13.4023	12.1753	15.1544	18.5221	11.1739	14.5464	13.4439	11.151	15.774	14.763	16.631	16.2123	16.2329	12.5385	16.8436	17.3688	10.8711	12.5008	12.5583	11.869	13.1489	12.038	11.653	11.6632	11.8155	11.2595	13.7037	14.9173	15.2407	13.6222	17.2745	14.3373	12.5953	16.3813
50	15.0367	2.438	13.0434	13.0018	15.5256	14.2683	11.549	14.294	18.771	14.7639	12.4118	11.969	13.5573	15.7459	12.9003	13.8048	12.7155	15.3559	19.2397	11.131	14.758	15.2323	11.9448	16.4009	16.5379	17.687	17.159	17.7183	12.9739	17.2325	17.8061	12.2375	13.3579	13.5938	12.2135	13.816	12.7793	11.8403	14.1863	12.3568	12.4368	15.447	16.6306	16.6756	14.9336	18.1211	15.7056	12.5778	16.5633
51	16.2585	2.64649	15.0964	13.5875	17.5446	15.202	12.17	15.6806	20.1118	16.697	13.5442	13.9179	13.9183	16.7559	14.502	14.3518	13.367	15.5143	20.0277	11.6821	14.8036	17.3453	13.3994	17.2011	18.6126	18.8258	18.1289	19.4584	14.1396	17.8991	18.7168	14.0685	14.7297	14.9907	12.7827	14.9675	13.8738	12.3517	17.1451	13.3802	13.9532	17.6395	18.7042	18.485	16.7634	19.2695	17.5	12.8056	16.9283
52	17.7667	2.88834	17.3503	14.4761	19.6092	16.5576	13.1345	17.4362	21.8115	18.9051	15.0672	16.3642	14.548	18.1203	16.3767	15.1753	14.264	15.737	20.9257	12.9193	14.8618	19.5568	15.4863	18.2681	20.7618	20.0846	19.1875	21.2956	16.0246	18.9222	20.109	16.2046	16.5285	16.7115	13.6642	16.5491	15.376	13.2956	20.2415	14.9025	15.7375	20.017	20.9046	20.5363	18.9242	20.7322	19.5927	13.3747	17.5917
53	19.4747	3.09041	19.5854	15.7266	21.5601	18.224	14.5081	19.3969	23.7173	21.1702	16.913	18.9832	15.5576	19.7886	18.3203	16.3352	15.4726	16.2227	22.0139	14.721	15.1674	21.6602	17.9322	19.6492	22.8156	21.5091	20.3947	23.0837	18.3867	20.2873	21.8177	18.457	18.5801	18.6369	14.8538	18.3847	17.2238	14.6882	23.2156	16.7728	17.657	22.3634	23.0416	22.6493	21.1723	22.4442	21.7967	14.3376	18.5408
54	21.2742	3.19492	21.6585	17.2789	23.3023	20.0533	16.2983	21.3926	25.6793	23.3182	18.9244	21.5247	16.991	21.6339	20.1534	17.7829	16.95	17.1349	23.3529	16.8725	15.8694	23.5272	20.4333	21.2962	24.678	23.1083	21.759	24.7306	20.9551	21.8819	23.6591	20.6636	20.6894	20.6183	16.2847	20.3012	19.2544	16.471	25.9134	18.8041	19.5834	24.538	25.0007	24.6738	23.3203	24.2903	23.9476	15.6462	19.6766
55	23.0548	3.19122	23.4924	19.0056	24.8002	21.9066	18.4022	23.2905	27.5743	25.2518	20.9304	23.835	18.7633	23.501	21.775	19.3854	18.5726	18.5039	24.9458	19.1357	16.9492	25.0908	22.7821	23.0809	26.3079	24.8132	23.2194	26.1902	23.4907	23.5577	25.4835	22.7198	22.6992	22.5299	17.8503	22.1615	21.292	18.4679	28.2682	20.8211	21.4039	26.4603	26.7239	26.511	25.2575	26.1532	25.932	17.169	20.881
56	24.7233	3.10755	25.064	20.7653	26.052	23.6847	20.649	25.0053	29.304	26.933	22.807	25.8486	20.6961	25.2402	23.1361	21.003	20.202	20.1427	26.6824	21.3257	18.2681	26.3773	24.885	24.86	27.7041	26.5073	24.67	27.4414	25.8323	25.198	27.1933	24.575	24.511	24.292	19.4411	23.8823	23.1731	20.501	30.2726	22.7047	23.0437	28.1013	28.1999	28.0856	26.9393	27.9357	27.6633	18.7489	22.0609
57	26.2205	2.98312	26.3726	22.444	27.0635	25.326	22.8738	26.4879	30.8056	28.3304	24.4718	27.5603	22.5995	26.7818	24.2672	22.5381	21.7297	21.8722	28.4443	23.3321	19.6479	27.4022	26.7093	26.5185	28.8817	28.0867	26.0152	28.4719	27.8965	26.7235	28.7325	26.2015	26.0571	25.8462	20.9701	25.4288	24.8278	22.4155	31.9481	24.3939	24.4757	29.4562	29.4411	29.4056	28.3605	29.5737	29.1389	20.2682	23.1584
58	27.5189	2.85004	27.4193	23.9628	27.8458	26.7963	24.9692	27.714	32.056	29.4753	25.9238	28.9873	24.3232	28.095	25.1803	23.9257	23.0947	23.5503	30.14	25.101	20.9644	28.1724	28.2455	28.0048	29.8641	29.4885	27.2022	29.2763	29.6538	28.0943	30.0713	27.614	27.3375	27.1807	22.3786	26.7868	26.2243	24.1289	33.3198	25.8675	25.6996	30.5453	30.4672	30.477	29.5316	31.0236	30.353	21.6723	24.132
59	28.6073	2.72916	28.1993	25.2814	28.4189	28.08	26.8796	28.6807	33.0609	30.396	27.1538	30.1443	25.8218	29.1674	25.8839	25.121	24.2568	25.0826	31.7174	26.6083	22.1738	28.6944	29.4972	29.2842	30.6772	30.6865	28.2137	29.8603	31.0954	29.2806	31.2056	28.8118	28.3553	28.2831	23.6327	27.9498	27.3588	25.5631	34.4093	27.115	26.7143	31.4022	31.2999	31.3123	30.4669	32.2625	31.3137	22.9314	24.9598
60	29.4856	2.63552	28.7159	26.3848	28.8117	29.1812	28.5795	29.4073	33.8306	31.1196	28.1527	31.0546	27.0772	30.0019	26.3861	26.0957	25.1828	26.4194	33.1526	27.8462	23.2513	28.9941	30.473	30.3387	31.3461	31.6833	29.0527	30.239	32.2213	30.2715	32.1501	29.794	29.1229	29.1558	24.7147	28.9199	28.2427	26.5995	35.2407	28.1253	27.5147	32.0575	31.9643	31.9368	31.1827	33.2976	32.0392	24.0259	25.6331
61	30.1638	2.57443	28.9906	27.2558	29.0525	30.1077	30.0904	29.9154	34.3641	31.6637	28.9146	31.7465	28.0913	30.6057	26.695	26.8641	25.8883	27.5202	34.4253	28.8394	24.1857	29.1033	31.2182	31.1679	31.8918	32.483	29.73	30.4323	33.0661	31.0791	32.9038	30.5696	29.6623	29.8155	25.62	29.7058	28.8927	27.1976	35.8411	28.9165	28.1244	32.5556	32.4878	32.3803	31.6994	34.1302	32.555	24.9503	26.148
62	30.6533	2.54254	29.0606	27.8908	29.1649	30.8588	31.4214	30.2316	34.655	32.033	29.4405	32.2625	28.8766	30.9852	26.8253	27.4385	26.3751	28.3779	35.5036	29.6008	24.9672	29.0754	31.7616	31.7772	32.3228	33.0919	30.2591	30.4689	33.6392	31.732	33.4518	31.144	30.0065	30.2879	26.3507	30.32	29.3313	27.4108	36.2247	29.4951	28.5594	32.9133	32.885	32.6669	32.0488	34.7463	32.8832	25.7037	26.5106
63	30.965	2.52765	28.9675	28.306	29.1637	31.4282	32.5713	30.3815	34.6954	32.2217	29.7467	32.629	29.4445	31.1521	26.8011	27.8337	26.6442	29.001	36.3261	30.1465	25.588	28.9523	32.1386	32.164	32.6316	33.5002	30.6553	30.3744	33.9475	32.2462	33.7822	31.5101	30.1879	30.606	26.918	30.7792	29.5902	27.3459	36.3925	29.8769	28.8388	33.1295	33.154	32.804	32.2453	35.1155	33.0341	26.2841	26.7394
64	31.1059	2.51253	28.7496	28.5248	29.0548	31.808	33.5215	30.3919	34.4894	32.2217	29.8613	32.8482	29.7937	31.13	26.656	28.0746	26.7042	29.3938	36.8663	30.4936	26.0282	28.7469	32.3824	32.3156	32.7955	33.6833	30.9319	30.1593	34.0037	32.6138	33.886	31.6617	30.2305	30.7944	27.3372	31.0959	29.699	27.1269	36.3185	30.0806	28.9844	33.1863	33.2792	32.781	32.2865	35.2064	33.007	26.701	26.868
65	31.0821	2.48002	28.4329	28.5807	28.8332	31.9838	34.2454	30.2868	34.0534	32.0237	29.8155	32.9174	29.9558	30.9413	26.4197	28.1842	26.5791	29.5697	37.0851	30.654	26.3093	28.4593	32.5104	32.2262	32.8167	33.6189	31.1007	29.8326	33.8236	32.8167	33.7637	31.6004	30.1492	30.8639	27.6318	31.2803	29.6686	26.8378	36.0174	30.1167	29.0152	33.0625	33.2464	32.5724	32.1685	34.9997	32.7667	26.9713	26.9293
66	30.9036	2.41939	28.0343	28.5053	28.4967	31.9371	34.713	30.0791	33.4176	31.6175	29.6347	32.8334	29.9385	30.6218	26.1292	28.171	26.3169	29.5673	36.9812	30.6339	26.4438	28.0875	32.5319	31.9156	32.6988	33.3065	31.1715	29.4029	33.4202	32.844	33.4236	31.3402	29.9446	30.8274	27.816	31.3413	29.5239	26.5345	35.477	29.9857	28.9342	32.7472	33.0421	32.1996	31.8924	34.496	32.3136	27.1393	26.9409
67	30.5846	2.3205	27.565	28.324	28.047	31.66	34.895	29.7743	32.6193	31.013	29.332	32.5977	29.7433	30.1813	25.799	28.033	26.286	29.445	36.5907	30.441	26.4513	27.618	32.444	31.42	32.4527	32.7757	31.144	28.878	32.821	32.691	32.884	30.898	29.61	30.705	27.8963	31.289	29.271	26.257	34.6693	29.674	28.741	32.235	32.6547	31.6817	31.462	33.718	31.6433	27.2263	26.881
68	30.1184	2.21997	27.0219	28.052	27.4902	31.1423	34.7685	29.3785	31.6944	30.2284	28.9231	32.2221	29.369	29.6391	25.4197	27.7645	25.5934	29.2525	35.9794	30.0712	26.354	27.0207	32.2227	30.7705	32.088	32.0717	30.9968	28.2662	32.0514	32.3559	32.1726	30.2835	29.1333	30.5014	27.8657	31.1305	28.9201	25.9615	33.6096	29.1657	28.4341	31.5098	32.0932	31.0419	30.8859	32.7052	30.7716	27.2412	26.7239
69	29.5367	2.11136	26.3986	27.6937	26.8267	30.4114	34.3855	28.8912	30.6758	29.3182	28.444	31.7224	28.8229	29.0069	24.9713	27.375	25.1863	29.0203	35.2291	29.5566	26.1628	26.3077	31.8698	30.0222	31.6199	31.239	30.7163	27.5766	31.1694	31.8805	31.3163	29.5424	28.5293	30.2168	27.7214	30.887	28.4729	25.5652	32.3394	28.4955	28.0103	30.6202	31.3856	30.3102	30.1809	31.5069	29.7343	27.1851	26.445
70	28.8482	2.02081	25.6892	27.2578	26.0583	29.5091	33.779	28.3044	29.5922	28.3178	27.8786	31.1228	28.104	28.2853	24.4393	26.8672	24.7554	28.752	34.4107	28.9151	25.8568	25.4883	31.3824	29.2084	31.0641	30.3176	30.3055	26.8189	30.2137	31.2875	30.3363	28.7111	27.8011	29.8459	27.472	30.5675	27.9293	25.0721	30.9098	27.6815	27.4445	29.5982	30.5601	29.522	29.3638	30.1751	28.5663	27.0553	26.023
71	28.0656	1.96193	24.8892	26.7361	25.194	28.4769	32.9873	27.6131	28.4676	27.2476	27.2041	30.4426	27.2429	27.4702	23.8197	26.2593	24.272	28.4328	33.5868	28.1648	25.4363	24.5837	30.7715	28.3498	30.4315	29.3336	29.7759	26.0006	29.2206	30.5879	29.2512	27.8078	26.9549	29.3797	27.1219	30.1656	27.2994	24.5073	29.3871	26.7405	26.7287	28.4767	29.65	28.7047	28.4481	28.7563	27.3031	26.8408	25.4522
72	27.2023	1.94145	24.0013	26.0957	24.2476	27.3406	32.0444	26.831	27.3186	26.1257	26.4306	29.6946	26.2442	26.5616	23.1177	25.559	23.7015	28.0385	32.7853	27.3273	24.9004	23.6085	30.0549	27.4559	29.7331	28.311	29.1353	25.1325	28.2099	29.7995	28.0943	26.8485	26.0037	28.8212	26.6731	29.6721	26.5894	23.8893	27.8371	25.6931	25.8783	27.2885	28.6959	27.8742	27.4608	27.2901	25.99	26.5237	24.7407
73	26.2711	1.95603	23.0319	25.3307	23.2326	26.1185	30.9745	25.9803	26.1569	24.9655	25.5808	28.8767	25.1208	25.572	22.335	24.7674	23.0169	27.5373	32.0075	26.4271	24.2585	22.5808	29.2472	26.5379	28.9773	27.2599	28.3963	24.2255	27.1897	28.9443	26.8902	25.8563	24.9685	28.1825	26.1266	29.0937	25.798	23.221	26.3023	24.5568	24.9293	26.0499	27.7144	27.043	26.4245	25.8123	24.662	26.09	23.904
74	25.2863	1.99603	21.9857	24.4679	22.1662	24.8345	29.7954	25.0997	24.9952	23.79	24.6756	28.0034	23.8964	24.5306	21.4658	23.9053	22.2021	26.9018	31.2364	25.4887	23.5271	21.523	28.3593	25.6111	28.1747	26.1819	27.5724	23.2943	26.1672	28.0374	25.6633	24.8548	23.8745	27.4693	25.479	28.4336	24.9272	22.4926	24.8044	23.3483	23.9199	24.776	26.7105	26.2162	25.3501	24.3465	23.3436	25.5297	22.9663
75	24.2647	2.05001	20.8694	23.5261	21.0749	23.5208	28.5314	24.2191	23.8456	22.6329	23.7331	27.0985	22.5956	23.4768	20.5367	22.987	21.2541	26.1398	30.4513	24.5329	22.73	20.4609	27.4089	24.694	27.3348	25.0838	26.6792	22.3617	25.1563	27.089	24.4395	23.8592	22.752	26.6802	24.7429	27.6878	24.0023	21.697	23.356	22.0892	22.8773	23.4898	25.7001	25.4013	24.2447	22.9061	22.0558	24.8588	21.9734
76	23.2293	2.11502	19.687	22.5272	19.9895	22.2058	27.1937	23.3541	22.7174	21.5213	22.7668	26.1818	21.234	22.43	19.5753	22.0049	20.1775	25.2779	29.6328	23.5805	21.8912	19.4124	26.4186	23.8074	26.4672	23.9801	25.7325	21.4467	24.173	26.1151	23.2235	22.8697	21.6256	25.82	23.9348	26.8573	23.041	20.8262	21.9743	20.7984	21.8228	22.2138	24.6997	24.6037	23.1226	21.5047	20.8063	24.0973	20.955
77	22.1757	2.17403	18.4409	21.5087	18.9376	20.9088	25.8016	22.5077	21.6185	20.4735	21.795	25.2609	19.8574	21.4053	18.604	20.9782	18.9985	24.3367	28.7734	22.6395	21.0296	18.3805	25.4158	22.9665	25.5766	22.8877	24.7453	20.5529	23.2318	25.1356	22.019	21.8777	20.508	24.9076	23.0689	25.9432	22.0526	19.8738	20.6712	19.4964	20.7744	20.9761	23.7214	23.8281	22.0021	20.1509	19.6023	23.2702	19.9457
78	21.1297	2.2314	17.153	20.5057	17.9361	19.653	24.3687	21.6762	20.5556	19.499	20.831	24.3328	18.5069	20.4176	17.6434	19.9493	17.749	23.337	27.8673	21.7113	20.1711	17.3537	24.4187	22.167	24.6596	21.8223	23.7257	19.6702	22.3403	24.171	20.8394	20.883	19.41	23.967	22.1491	24.9483	21.0487	18.859	19.4614	18.2033	19.7407	19.8023	22.7759	23.0764	20.8947	18.8408	18.4518	22.4019	18.9618
79	20.103	2.28405	15.8643	19.5427	16.9931	18.4647	22.9063	20.8657	19.5335	18.5979	19.8843	23.391	17.2142	19.4753	16.701	18.9474	16.4591	22.2835	26.9148	20.801	19.3395	16.3196	23.4359	21.3851	23.7193	20.7891	22.6762	18.7917	21.4967	23.2339	19.697	19.8964	18.3388	23.0184	21.1803	23.883	20.0467	17.8005	18.351	16.9343	18.7281	18.708	21.8646	22.346	19.8082	17.5759	17.3587	21.509	17.996
80	19.0976	2.32819	14.6067	18.6399	16.1095	17.3448	21.4278	20.0867	18.5546	17.7534	18.9534	22.4307	16.0014	18.589	15.7612	17.9813	15.1751	21.1695	25.9183	19.9058	18.5548	15.2842	22.473	20.5916	22.7648	19.7942	21.6043	17.9095	20.6921	22.3245	18.5942	18.9189	17.2975	22.0767	20.1693	22.7625	19.0633	16.7225	17.3385	15.698	17.7343	17.6988	20.9792	21.6359	18.7504	16.3584	16.3207	20.6012	17.0554
81	18.1154	2.36437	13.3957	17.8142	15.2821	16.273	19.947	19.338	17.6182	16.9644	18.0332	21.4499	14.8756	17.7634	14.8103	17.0484	13.9204	20.0046	24.8899	19.0184	17.8276	14.2499	21.5258	19.7827	21.8007	18.8567	20.5261	17.0184	19.9128	21.4345	17.5363	17.9556	16.2885	21.1484	19.1167	21.6078	18.1178	15.6366	16.4242	14.5007	16.7574	16.7699	20.1163	20.9492	17.7103	15.1813	15.3329	19.6866	16.1499
82	17.1552	2.39315	12.2367	17.071	14.5097	15.2428	18.4744	18.6115	16.7222	16.2269	17.1172	20.4521	13.8265	16.992	13.848	16.1387	12.6987	18.8226	23.8432	18.1335	17.163	13.2246	20.5829	18.9587	20.8295	17.9731	19.4529	16.1184	19.1403	20.5469	16.5248	17.0058	15.3114	20.2342	18.0244	20.4393	17.224	14.5482	15.6043	13.3505	15.7995	15.905	19.2765	20.286	16.6627	14.0371	14.394	18.774	15.276
83	16.2245	2.41004	11.1392	16.4028	13.7834	14.2493	17.0185	17.9101	15.8631	15.5247	16.1952	19.4374	12.8454	16.2633	12.8717	15.2452	11.5307	17.6448	22.7872	17.2488	16.5605	12.2085	19.639	18.1105	19.8526	17.1246	18.3991	15.2081	18.3499	19.6484	15.5458	16.0651	14.3611	19.3324	16.9042	19.2752	16.3742	13.4643	14.8718	12.2567	15.645	15.0869	18.4397	19.6436	15.5951	12.9109	13.5039	17.8667	14.4308
84	15.2889	2.42838	10.1135	15.804	13.0926	13.2796	15.5964	17.2534	15.0501	14.8385	15.2603	18.4032	11.9082	15.5613	12.069	14.3702	10.428	16.4939	21.7375	16.3545	16.0129	11.2009	18.694	17.2334	18.8713	16.2947	17.3772	14.2892	17.524	18.7265	14.5755	15.1291	13.4284	18.44	15.7645	18.1367	15.5513	12.3872	14.2206	11.2305	13.9643	14.2977	17.5782	19.0087	14.5003	11.7843	12.6468	16.9798	13.6152
85	14.4092	2.46362	9.15327	15.2679	12.4267	12.3203	14.2247	17.174	14.3066	14.1448	14.3099	17.3404	10.9893	14.883	11.4467	13.5295	9.38009	15.3785	20.7115	15.4338	15.5126	10.2019	17.7518	16.33	17.9006	15.835	16.3695	13.3812	16.6446	17.7745	13.5985	14.194	12.5062	18.07	14.5992	17.0443	14.7563	11.3078	13.6397	10.2661	13.0828	13.5142	16.6796	18.37	13.3738	10.6484	11.808	16.1303	12.8373
86	13.5067	2.47145	8.366	14.785	11.778	11.503	12.9139	16.138	13.6512	13.4106	13.3423	16.2433	10.0784	14.2328	10.202	12.7213	8.638	14.2953	19.7274	14.4718	15.0472	9.21903	16.8134	15.4093	16.9622	14.9767	15.3618	12.4952	15.7041	16.7941	12.6031	13.2551	11.5935	16.9107	13.4048	16.0044	13.9883	10.2121	13.529	9.34336	12.1997	12.722	15.7409	17.7222	12.2018	9.49801	10.9707	15.3259	12.0989
87	12.781	2.47845	8.366	14.7161	11.1344	11.503	11.6739	16.138	13.0796	13.223	13.099	15.825	9.17359	13.6489	10.202	12.223	8.638	14.182	19.029	13.4613	14.5988	8.25618	15.8715	15.178	16.0657	14.37	14.3623	11.6322	14.7165	15.7926	11.5807	13.02	11.366	16.476	12.1861	15.0172	13.61	9.09455	13.529	8.45209	11.2862	11.9078	14.7559	17.0611	10.9717	8.33357	10.1168	14.937	11.3961
88	11.9363	2.56359	7.68391	13.932	10.73	11.503	10.5086	16.138	12.5751	11.8212	11.4326	14.1649	8.311	13.154	8.386	11.3797	8.638	14.182	19.029	12.3985	14.512	7.32836	14.9192	13.6035	15.2109	13.2268	13.3765	10.7973	13.6987	14.7823	10.5267	11.4655	9.866	16.476	12.0621	14.0885	12.694	7.97236	12.2213	7.59445	10.3358	11.0535	13.7233	16.3827	9.68709	7.17976	9.23833	14.1657	10.725
89	11.0299	2.69112	5.58933	13.7442	10.1589	10.348	9.42133	16.138	12.1207	10.836	11.266	12.7384	7.95278	13.015	6.82311	10.1097	6.492	12.9263	19.029	11.2947	13.674	6.53233	13.955	12.574	14.3871	12.2692	12.403	9.99811	12.6577	13.776	9.442	10.472	8.899	14.166	9.92	13.226	12.236	6.884	11.8414	7.254	9.35733	10.152	13.522	15.6878	8.373	6.06667	8.335	13.4697	10.0806
90	10.063	2.74855	4.71261	12.9587	9.11734	8.038	8.41997	15.65	11.7056	9.879	9.28855	11.4746	6.38656	12.3252	5.95333	9.12558	4.88245	9.94421	17.0577	10.1783	13.1692	5.91415	12.9863	11.6566	13.569	11.4594	11.4519	9.24994	11.603	12.7841	8.34408	9.59291	8.01627	13.413	9.55305	12.4398	10.9827	5.87236	11.4901	6.20061	8.36594	9.21718	13.522	14.9907	7.06499	5.02514	7.441	13.1783	9.45878
91	9.25073	2.77124	3.84882	12.4894	8.42736	7.328	7.51318	14.4047	11.3182	8.907	8.23982	10.1339	5.453	11.84	5.191	8.11973	4.738	8.81591	15.655	9.08609	12.6115	5.40118	12.0394	10.8019	12.7337	10.6539	10.5596	8.58255	10.563	11.8226	7.27873	8.77836	7.16427	13.1523	7.79936	11.738	10.119	4.95555	11.1654	5.40245	7.37618	8.279	13.1842	14.307	5.79991	4.08936	6.624	13.108	8.873
92	8.45953	2.80857	3.03797	12.0232	7.75793	6.13445	6.71582	14.2271	10.9473	7.94318	7.207	8.73446	4.56765	11.3701	4.57333	7.13091	3.63539	7.66991	14.9733	8.05603	11.9903	4.93264	11.1625	10.0443	11.8625	9.89094	9.79012	8.03111	9.58682	10.9335	6.28747	8.06873	6.37745	11.8006	7.02734	11.131	9.36278	4.15873	10.8733	4.8613	6.4047	7.38	9.64747	13.6661	4.61977	3.28842	5.96078	13.2729	8.34367
93	7.8274	2.86984	2.33552	11.577	7.13587	5.51303	6.06339	14.1086	10.6082	7.033	6.24882	7.31159	3.77232	10.895	4.12244	6.21679	3.22627	6.51203	14.3002	7.15442	11.3094	4.50042	10.4272	9.42173	10.9444	9.22761	9.22585	7.63119	8.75167	10.1706	5.41846	7.50582	5.69927	11.1141	6.44406	10.6296	8.65033	3.50873	10.6231	4.44352	5.47727	6.58221	8.78374	13.0937	3.57928	2.66152	5.47478	13.6358	7.86989
94	7.32568	2.92924	1.79736	11.1857	6.60712	5.07245	5.58782	14.0638	10.3546	6.241	5.444	5.92239	3.12082	10.4577	3.87967	5.43009	2.988	5.35509	13.6313	6.44936	10.5972	4.14255	9.90255	8.96955	9.9843	8.74133	8.95455	7.41873	8.11364	9.595	4.73385	7.11373	5.18955	10.5259	6.07385	10.2399	8.001	3.04009	10.4262	4.15255	4.63445	5.92773	8.128	12.625	2.74952	2.26485	5.19267	14.185	7.44933
95	6.99349	2.9941	1.476	10.9134	6.23702	4.84594	5.33855	14.1137	10.264	5.64482	4.87891	4.6534	2.69204	10.1319	3.89033	4.82755	2.94397	4.22764	12.9695	6.01039	9.93004	3.91497	9.66227	8.73009	9.00785	8.51781	9.04618	7.4358	7.73194	9.26664	4.29784	6.91791	4.91573	10.0672	5.93435	9.96836	7.45656	2.82027	10.3015	4.01024	3.94252	5.46876	7.73812	12.3148	2.21764	2.14877	5.12733	14.9232	7.086
96	6.8957	3.05284	1.41358	10.8413	6.10015	4.86261	5.35664	14.2814	10.4243	5.33545	4.63691	3.62193	2.54002	10.0091	4.19756	4.47615	3.12352	3.18112	12.3279	5.90758	9.40262	3.87136	9.77358	8.75936	8.06842	8.63539	9.54815	7.72253	7.65612	9.24091	4.1783	6.954	4.937	9.76973	6.03473	9.82473	7.06378	2.91882	10.2897	4.04524	3.47182	5.25848	7.6552	12.2242	2.07128	2.35355	5.28233	15.8721	6.79156
97	7.078	3.12228	1.63773	11.0482	6.26488	5.14545	5.68591	14.5921	10.9284	5.394	4.78455	2.94958	2.71706	10.1853	4.836	4.441	3.56318	2.29373	11.7386	6.19718	9.10848	4.06445	10.3055	9.119	7.24173	9.15418	10.4908	8.31945	7.91409	9.56055	4.441	7.26055	5.31664	9.669	6.39379	9.82618	6.87	3.37918	10.4485	4.29255	3.28636	5.35264	7.92312	12.4173	2.38339	2.91167	5.67633	17.0697	6.58733
98	7.59157	3.21815	2.15715	11.6149	6.79594	5.70842	6.38424	15.0826	11.863	5.88	5.36273	2.74534	3.25959	10.7448	5.835	4.773	4.30842	1.65761	11.2564	6.90815	9.15228	4.54376	11.3176	9.87418	6.61143	10.1172	11.8932	9.26624	8.52736	10.2571	5.13432	7.88018	6.116	9.80973	7.0393	9.99897	6.93633	4.25155	10.8381	4.79367	3.44706	5.81212	8.59358	12.9539	3.19707	3.83848	6.34389	18.5648	6.49889
99	8.48358	3.36159	2.96976	12.6339	7.74927	6.57461	7.517	15.8072	13.307	6.82436	6.396	3.0888	4.18929	11.7661	7.20878	5.51403	5.40394	1.36258	10.9568	8.06358	9.64583	5.33945	12.8502	11.0787	6.26295	11.5547	13.7698	10.6068	9.51961	11.3698	6.27988	8.85873	7.38418	10.2475	8.00261	10.3771	7.31611	5.56627	11.5226	5.58952	3.99976	6.69264	9.7186	13.8828	4.51981	5.14463	7.33122	20.4134	6.55556
100	9.79512	3.57333	4.076	14.191	9.159	7.777	9.142	16.819	15.325	8.244	7.908	4.012	5.523	13.324	8.959	6.683	6.879	1.478	10.921	9.681	10.683	6.464	14.913	12.771	6.275	13.485	16.134	12.388	10.911	12.94	7.888	10.24	9.162	11.043	9.313	11.007	8.052	7.345	12.56	6.722	4.976	8.041	11.346	15.241	6.343	6.849	8.698	22.681	6.796
[truncated: 49 more columns]

## Sheet: Rotation RAnkleFlex A1FaCoMc
all values Right	mean	std	steps
1	9.59153	0.732375	9.043	8.878	8.839	9.264	9.434	9.434	10.287	10.732	9.03	9.332	10.099	9.473	8.744	9.853	9.183	9.378	10.144	10.221	10.544	9.773	10.242	9.042	11.956	9.45	10.302	10.988	10.074	10.885	10.201	9.242	10.028	9.573	8.836	9.707	10.236	9.161	9.739	10.35	9.94	8.821	9.546	9.157	8.115	7.13	7.983	9.306	9.444
2	9.20139	0.751121	8.65503	8.34073	8.44801	9.00083	8.77548	9.07546	9.93477	10.5095	8.59836	8.84227	9.74567	9.00206	8.29927	9.67575	8.84118	8.91291	9.77578	9.75912	10.2279	9.33348	9.76337	8.76816	11.3806	9.16457	10.0239	10.7004	9.78933	10.5281	9.71785	8.73522	9.79461	9.31186	8.34991	9.46727	9.78258	8.80682	9.30744	9.92245	9.62022	8.48273	9.16664	8.71268	7.61709	6.60291	7.69289	8.87345	9.00719
3	8.80458	0.7661	8.29242	7.85309	8.05787	8.70142	8.1627	8.72336	9.56795	10.2364	8.22688	8.34294	9.35922	8.54877	7.87091	9.49122	8.53542	8.47309	9.37667	9.27811	9.90597	8.90791	9.29248	8.44189	10.813	8.88198	9.69933	10.4018	9.50673	10.0774	9.21938	8.21828	9.52584	9.05452	7.87518	9.20639	9.31688	8.53067	8.91044	9.49409	9.27933	8.15036	8.77656	8.25499	7.12818	6.20612	7.48444	8.48597	8.57661
4	8.41945	0.760704	7.97382	7.50127	7.72724	8.38915	7.63664	8.44676	9.18448	9.91591	7.92482	7.88409	8.96533	8.10133	7.48891	9.2503	8.28845	8.067	8.94433	8.79576	9.55488	8.50836	8.82467	8.06776	10.2455	8.57597	9.34197	10.0711	9.19627	9.5583	8.7267	7.73661	9.2137	8.85464	7.45164	8.91545	8.86145	8.315	8.56221	9.05636	8.92633	7.87382	8.40261	7.83288	6.65991	6.07027	7.41267	8.12918	8.1763
5	8.07506	0.726529	7.72188	7.31145	7.50559	8.09582	7.23121	8.34829	8.80336	9.56208	7.71418	7.52094	8.60222	7.67211	7.18936	8.94868	8.11752	7.69464	8.50678	8.35234	9.17899	8.16515	8.37893	7.67984	9.66512	8.22619	8.96942	9.70784	8.84003	9.02317	8.24407	7.33877	8.86836	8.7747	7.12327	8.59533	8.4423	8.13415	8.27105	8.628	8.58078	7.69564	8.09407	7.5083	6.25118	6.30761	7.54467	7.81433	7.85861
6	7.80515	0.678867	7.55642	7.28073	7.4364	7.86817	6.95667	8.4938	8.47416	9.20836	7.621	7.28548	8.30667	7.29415	6.99315	8.6371	8.03252	7.36736	8.11067	8.00257	8.80181	7.90421	7.97774	7.32742	9.07969	7.84677	8.617	9.32572	8.45594	8.53738	7.77943	7.05953	8.53984	8.87874	6.91818	8.27867	8.08624	7.98688	8.02698	8.24818	8.26744	7.63609	7.89301	7.33913	5.94591	6.89342	7.92255	7.57188	7.70881
7	7.64231	0.656704	7.50173	7.39855	7.562	7.75548	6.81436	8.90412	8.2507	8.89809	7.67664	7.18091	8.118	7.00818	6.91082	8.37512	8.02682	7.10555	7.802	7.79036	8.47115	7.75136	7.64218	7.05655	8.53885	7.48655	8.33124	8.94685	8.08945	8.17148	7.36994	6.92218	8.28933	9.20664	6.83745	8.011	7.81345	7.90318	7.81809	7.95964	8.029	7.71518	7.82655	7.36542	5.785	7.71845	8.52345	7.42845	7.81448
8	7.61321	0.701382	7.59039	7.63818	7.91923	7.77884	6.80333	9.55192	8.16752	8.6744	7.91655	7.19852	8.08278	6.85644	6.95197	8.20508	8.09597	6.92636	7.62144	7.74171	8.24168	7.73958	7.39089	6.90605	8.10868	7.19856	8.14114	8.61972	7.80521	7.99584	7.07867	6.93813	8.16325	9.7524	6.88109	7.83176	7.64285	7.92758	7.64384	7.79482	7.91278	7.95455	7.91109	7.616	5.82	8.67882	9.2881	7.42236	8.20997
9	7.73553	0.82199	7.85582	7.96545	8.52085	7.92064	6.90142	10.3734	8.24633	8.5643	8.36164	7.33612	8.25744	6.87924	7.11676	8.156	8.2433	6.84527	7.61344	7.87647	8.14494	7.92042	7.23773	6.90814	7.83893	7.02898	8.06795	8.38675	7.66285	8.07361	6.92869	7.10954	8.18834	10.4721	7.07709	7.78645	7.58324	8.11394	7.51129	7.76427	7.95833	8.36582	8.18711	8.08845	6.09927	9.67803	10.149	7.60152	8.85716
10	8.01507	0.994196	8.30582	8.34755	9.33464	8.15182	7.08055	11.2941	8.509	8.57164	8.99555	7.60364	8.689	7.11	7.395	8.24327	8.46918	6.88209	7.819	8.21309	8.18582	8.33527	7.20391	7.07664	7.72218	7.00391	8.12209	8.27745	7.67018	8.43118	6.93455	7.426	8.36955	11.3113	7.45973	7.92718	7.652	8.50509	7.43827	7.86518	8.205	8.93036	8.65191	8.74182	6.63082	10.6397	11.0334	8.00982	9.68127
11	8.44276	1.18628	8.914	8.763	10.2898	8.4482	7.31403	12.2478	8.95848	8.68788	9.76524	8.00439	9.37733	7.56561	7.76955	8.47236	8.76645	7.053	8.27189	8.7544	8.36177	8.98797	7.29128	7.39705	7.7501	7.11617	8.28993	8.30436	7.81521	9.03512	7.08764	7.88241	8.69423	12.2112	8.02373	8.28718	7.88136	9.11661	7.44926	8.10427	8.69178	9.60636	9.28135	9.50638	7.37809	11.5151	11.8734	8.611	10.5985
12	8.99144	1.37043	9.631	9.202	11.2986	8.799	7.57233	13.1676	9.56422	8.90044	10.6017	8.521	10.2267	8.23467	8.226	8.84344	9.11833	7.374	8.91589	9.45989	8.67467	9.81233	7.507	7.83067	7.90067	7.35678	8.54022	8.45722	8.066	9.808	7.37244	8.48156	9.15122	13.1194	8.733	8.855	8.29967	9.921	7.564	8.492	9.36378	10.335	10.0201	10.3078	8.285	12.2817	12.6244	9.33333	11.5287
13	9.61866	1.52621	10.3962	9.66009	12.2682	9.15948	7.83827	14.005	10.2768	9.20003	11.4326	9.12482	11.137	9.07985	8.74673	9.3417	9.50018	7.87791	9.68067	10.2545	9.10558	10.7204	7.8393	8.34633	8.13691	7.72779	8.82933	8.70342	8.38282	10.6532	7.77752	9.16788	9.73324	14.0005	9.53173	9.57209	8.89782	10.8425	7.79961	9.03536	10.149	11.0463	10.7984	11.0611	9.27318	12.9297	13.2582	10.1045	12.4095
14	10.2898	1.6322	11.1489	10.1294	13.1229	9.48668	8.10555	14.7292	11.0283	9.5728	12.19	9.77921	12.0034	10.0279	9.30258	9.92423	9.88758	8.53009	10.4996	11.062	9.63114	11.6243	8.26383	8.92718	8.42985	8.22203	9.11826	9.01371	8.7453	11.472	8.28475	9.88166	10.4146	14.8241	10.3368	10.3553	9.6267	11.7848	8.1612	9.68682	10.9719	11.6983	11.5627	11.7093	10.2503	13.4528	13.7581	10.8608	13.1984
15	10.9493	1.69234	11.8393	10.5971	13.8187	9.79579	8.37621	15.3185	11.7552	9.99854	12.8317	10.4415	12.7496	10.9844	9.8647	10.5255	10.2577	9.28064	11.3079	11.8223	10.2168	12.4355	8.76582	9.52752	8.764	8.80099	9.3944	9.37656	9.16212	12.1845	8.8641	10.5762	11.152	15.5585	11.0833	11.1453	10.4215	12.6713	8.63639	10.4008	11.7697	12.2765	12.2726	12.2361	11.159	13.8583	14.1178	11.5596	13.8711
16	11.5657	1.70966	12.4351	11.052	14.3404	10.1181	8.66864	15.7646	12.4131	10.4537	13.3436	11.0724	13.3487	11.8826	10.4132	11.0953	10.5964	10.0654	12.0377	12.4973	10.8172	13.1159	9.32194	10.0984	9.12264	9.41448	9.42712	9.78879	9.62745	12.7533	9.478	11.2163	11.8988	16.1775	11.7356	11.8989	11.2266	13.4505	9.20612	11.1332	12.493	12.783	12.8907	12.651	11.9623	14.1582	14.3511	12.1748	14.4177
17	12.1246	1.6829	12.9252	11.4842	14.6957	10.4761	8.99461	16.0672	12.9635	10.9115	13.7273	11.6496	13.8006	12.6705	10.9293	11.6003	10.8965	10.8269	12.6378	13.0686	11.3945	13.6629	9.90492	10.6137	9.50061	10.0255	9.92867	10.2495	10.1247	13.1717	10.0847	11.7788	12.6123	16.6697	12.2803	12.5788	11.9967	14.0901	9.84486	11.8425	13.12	13.2305	13.4177	12.97	12.6407	14.3612	14.4876	12.6834	14.8398
18	12.6072	1.63097	13.3128	11.8764	14.9017	10.8745	9.34194	16.2346	13.3931	11.3517	13.9972	12.167	14.1257	13.3114	11.3925	12.0133	11.1535	11.5218	13.094	13.5362	11.9431	14.0758	10.4794	11.0644	9.90207	10.6045	10.2176	10.7499	10.629	13.4509	10.6506	12.2585	13.2613	17.0319	12.7183	13.162	12.6864	14.5751	10.5107	12.4915	13.6507	13.6309	13.8713	13.2225	13.2047	14.474	14.558	13.0662	15.1498
19	13.0152	1.56106	13.6163	12.219	14.9905	11.2975	9.689	16.2795	13.7128	11.7744	14.1707	12.6153	14.355	13.7965	11.7912	12.3227	11.3783	12.1183	13.43	13.9069	12.4567	14.3631	11.0085	11.4535	10.3252	11.129	10.5414	11.2692	11.1216	13.6189	11.1483	12.6655	13.8289	17.2676	13.0573	13.6452	13.2704	14.9202	11.1607	13.0575	14.088	13.9936	14.2711	13.4319	13.7077	14.5086	14.5804	13.3358	15.3608
20	13.3555	1.48034	13.8576	12.5234	15.0066	11.7191	10.0278	16.23	13.9385	12.1803	14.2625	12.9936	14.5002	14.1392	12.1383	12.5489	11.5772	12.6026	13.659	14.2119	12.9114	14.5547	11.4686	11.7871	10.7587	11.5921	10.8934	11.7875	11.5947	13.7111	11.5969	13.0149	14.3005	17.3906	13.3093	14.0315	13.7562	15.1549	11.7727	13.5412	14.445	14.3238	14.6356	13.6093	14.1692	14.4933	14.5671	13.5319	15.4884
21	13.6388	1.39457	14.0515	12.804	14.9959	12.1359	10.371	16.1163	14.0852	12.5625	14.2816	13.298	14.5849	14.3635	12.4497	12.7248	11.7598	12.9735	13.8077	14.4866	13.3023	14.6837	11.8511	12.0728	11.1828	12.0008	11.2593	12.2819	12.0355	13.7503	12.0141	13.3199	14.678	17.4241	13.4994	14.33	14.1568	15.3021	12.3296	13.9604	14.7441	14.6315	14.9831	13.7792	14.5543	14.4604	14.5361	13.6843	15.5533
22	13.8757	1.30926	14.2145	13.0582	14.9862	12.5656	10.7218	15.9625	14.1737	12.9145	14.2414	13.5266	14.633	14.4949	12.7319	12.8733	11.9391	13.2383	13.907	14.7399	13.6435	14.7897	12.1572	12.3192	11.5873	12.3616	11.6288	12.7382	12.4294	13.7608	12.3937	13.5812	14.9875	17.3914	13.6535	14.5627	14.4872	15.3861	12.8195	14.3316	14.9847	14.9311	15.3201	13.9529	14.8359	14.4298	14.5113	13.8091	15.5816
23	14.0795	1.22975	14.3637	13.291	14.9944	13.0073	11.0757	15.7866	14.2344	13.2334	14.177	13.6937	14.6632	14.5606	12.9903	13.0063	12.121	13.416	14.0121	14.9778	13.9538	14.9163	12.4216	12.5398	11.9671	12.6751	11.9899	13.1513	12.7747	13.7713	12.7304	13.8058	15.2573	17.3086	13.781	14.7497	14.7523	15.432	13.2437	14.652	15.1782	15.231	15.6401	14.1247	15.016	14.418	14.5108	13.9103	15.5913
24	14.2645	1.15749	14.5161	13.5312	15.046	13.4467	11.4314	15.6057	14.2906	13.5198	14.1193	13.8212	14.6827	14.5882	13.2313	13.1292	12.3162	13.5353	14.1654	15.196	14.2493	15.0771	12.7077	12.7566	12.3099	12.9441	12.3305	13.5415	13.0807	13.8289	13.0446	14.0092	15.4993	17.1893	13.8872	14.9089	14.9564	15.4737	13.6095	14.9172	15.3427	15.5278	15.9344	14.299	15.1176	14.4421	14.5466	14.0002	15.5943
25	14.4453	1.09372	14.6838	13.7845	15.164	13.8728	11.7923	15.476	14.3468	13.7669	14.0829	13.9342	14.6847	14.6042	13.4595	13.2427	12.5336	13.6331	14.3643	15.3856	14.5458	15.2802	13.0297	12.9785	12.6178	13.1721	12.6537	13.9304	13.372	13.9921	13.352	14.2028	15.7159	17.053	13.987	15.0618	15.1165	15.544	13.9239	15.1581	15.4867	15.8273	16.2062	14.4881	15.184	14.5228	14.6252	14.1006	15.5996
26	14.6292	1.04139	14.8744	14.0269	15.3526	14.2848	12.167	15.4265	14.4087	13.9851	14.0895	14.0579	14.6931	14.6255	13.6745	13.3511	12.7782	13.7239	14.6007	15.5328	14.8558	15.5155	13.3643	13.2034	12.9058	13.3726	12.9659	14.3046	13.6688	14.2468	13.6499	14.397	15.917	16.9281	14.1015	15.2255	15.2601	15.6595	14.1913	15.3935	15.6283	16.1365	16.4687	14.7069	15.247	14.6808	14.7484	14.2283	15.6253
27	14.8313	1.00056	15.0862	14.2458	15.6019	14.6829	12.5602	15.2782	14.5052	14.2044	14.1549	14.2162	14.7733	14.6542	13.8709	13.4625	13.0536	13.8203	14.8793	15.6289	15.1925	15.7507	13.7022	13.4431	13.1848	13.573	13.2518	14.6634	13.9729	14.5611	13.9394	14.6041	16.1185	16.841	14.2488	15.4076	15.4133	15.818	14.427	15.6335	15.7894	16.4478	16.7432	14.9612	15.3288	14.9176	14.9098	14.3914	15.6782
28	15.0475	0.972093	15.3172	14.463	15.8967	15.0669	12.9673	15.2866	14.6552	14.4409	14.2756	14.4194	14.933	14.6919	14.0561	13.5903	13.3542	13.9356	15.183	15.7369	15.5539	15.9637	14.0389	13.7062	13.4733	13.7949	13.4858	15.0056	14.2857	14.9334	14.2132	14.8305	16.3254	16.8045	14.4414	15.6075	15.5825	16	14.652	15.8769	15.98	16.7455	17.048	15.2411	15.4453	15.213	15.1007	14.5938	15.7395
29	15.2809	0.952917	15.5649	14.7112	16.2137	15.4393	13.3784	15.3434	14.8601	14.6947	14.4606	14.6602	15.1261	14.7512	14.2424	13.7481	13.6705	14.0791	15.4663	15.9303	15.9274	16.1464	14.3693	13.9997	13.8156	14.0467	13.7019	15.3267	14.6143	15.3437	14.4728	15.0752	16.536	16.8285	14.6835	15.8139	15.7766	16.1985	14.8673	16.118	16.2133	17.021	17.3878	15.5356	15.6024	15.5436	15.3193	14.8275	15.8072
30	15.53	0.938356	15.8181	15.0012	16.5329	15.7999	13.7884	15.4193	15.1241	14.9721	14.7056	14.9191	15.3414	14.8387	14.418	13.9393	13.9968	14.2545	15.7052	16.2069	16.3029	16.324	14.7038	14.3201	14.233	14.3103	13.9798	15.6206	14.956	15.7625	14.7609	15.3417	16.7501	16.9101	14.9665	16.0245	16.0125	16.4191	15.0651	16.3612	16.4802	17.2767	17.7357	15.8292	15.8026	15.8997	15.5703	15.0872	15.9011
31	15.786	0.933461	16.074	15.3205	16.8429	16.1428	13.882	15.5216	15.4367	15.2645	14.9826	15.1844	15.582	14.956	14.5609	14.1613	14.3273	14.4661	15.9377	16.5279	16.6684	16.5437	15.0494	14.644	14.6724	14.5419	14.3168	15.8888	15.3157	16.1643	15.0427	15.6347	16.9634	17.0298	15.2752	16.2481	16.293	16.6543	15.2458	16.6066	16.7673	17.5295	18.0528	16.1115	16.0401	16.2711	15.8519	15.3673	16.0347
32	16.0473	0.93215	16.3412	15.6614	17.1391	16.4598	13.882	15.6981	15.7817	15.5595	15.2797	15.4523	15.858	15.1098	14.6938	14.4052	14.6573	14.7143	16.213	16.8651	17.009	16.8111	15.4164	14.9383	15.1042	14.718	14.6831	16.1328	15.7069	16.5553	15.3062	15.951	17.1668	17.1706	15.5986	16.4812	16.5958	16.8857	15.4214	16.8505	17.0796	17.7943	18.3374	16.3825	16.2992	16.6459	16.1426	15.6539	16.1876
33	16.3225	0.910813	16.6209	16.0199	17.4223	16.7444	14.9745	15.971	16.1534	15.8456	15.5996	15.716	16.1752	15.3066	14.8903	14.6553	14.9843	14.9761	16.5224	17.204	17.3358	17.1192	15.788	15.1778	15.5173	14.8916	15.0812	16.3456	16.1227	16.9545	15.6284	16.2796	17.355	17.333	15.9294	16.7081	16.887	17.1074	15.5994	17.0928	17.4234	18.0708	18.6048	16.6224	16.5685	17.0152	16.4298	15.9366	16.3256
34	16.5948	0.898751	16.901	16.392	17.6967	16.924	15.434	16.313	16.55	16.1157	15.93	15.98	16.309	15.547	14.902	14.9157	15.303	15.216	16.8487	17.544	17.6583	17.476	16.1437	15.3503	15.8743	15.1677	15.5097	16.579	16.549	17.3497	16.0273	16.6147	17.5533	17.5233	16.265	16.916	17.15	17.319	15.7963	17.34	17.7937	18.359	18.856	16.8283	16.847	17.386	16.7257	16.207	16.432
35	16.8431	0.888248	17.1707	16.392	17.9687	16.924	15.4787	16.6763	16.9688	16.364	16.26	16.2535	16.309	15.8271	15.514	15.2125	15.3374	15.4656	17.1907	17.8822	17.9684	17.8648	16.4944	15.458	15.97	15.5791	15.9583	16.8979	16.549	17.47	16.4867	16.95	17.7926	17.7406	16.579	17.1145	17.4009	17.3418	16.0185	17.631	18.1854	18.6608	19.0902	17.033	17.1365	17.7672	17.0351	16.4816	16.5043
36	17.1208	0.894784	17.4255	16.5845	18.2439	17.2002	16.212	17.0364	17.4126	16.503	16.5916	16.5434	16.309	16.1393	15.514	15.285	15.9025	15.7971	17.5489	18.2136	18.124	18.2451	16.8575	15.5809	16.4485	15.805	16.211	17.058	16.549	18.0399	16.9996	17.288	18.0744	17.9763	16.6997	17.293	17.6609	17.696	16.2416	17.9886	18.5983	18.9703	19.3521	17.2794	17.4473	18.145	17.3419	16.7893	16.5602
37	17.4434	0.906883	17.6632	17.5465	18.5259	17.5176	16.5706	17.3847	17.894	16.6785	16.9169	16.793	17.613	16.4709	15.514	15.8977	16.1855	16.09	17.585	18.536	18.4918	18.466	17.2416	15.8911	16.474	16.5694	16.211	17.6626	17.2422	18.4698	17.5314	17.6407	18.3824	18.2263	17.3398	17.3719	17.9336	17.7689	16.4699	18.4086	19.026	19.2757	19.6811	17.5882	17.7849	18.4999	17.6313	17.1251	16.6211
38	17.7654	0.924468	17.8828	17.9214	18.8165	17.6542	16.9341	17.7063	18.3953	16.889	17.155	16.9312	17.6897	16.8138	15.514	16.3223	16.4608	16.09	18.3117	18.563	18.702	18.8212	17.336	16.4278	16.7145	17.3608	16.211	18.1801	18.314	18.8524	18.0173	18.0166	18.6978	18.4882	17.7347	17.7917	18.2254	18.154	16.7391	18.8846	19.4519	19.5699	20.0489	17.934	18.1431	18.8237	17.9014	17.4796	16.6928
39	18.1293	0.906666	18.0917	18.272	19.1297	17.8035	17.3145	17.9935	18.8567	17.0801	17.3162	17.4485	18.3788	17.1561	16.1122	16.7111	16.7295	16.5791	18.7094	19.1425	19.2428	19.2573	18.0725	16.518	17.6749	18.0261	17.3567	18.6169	18.7852	19.2375	18.4359	18.4148	19.0129	18.7572	18.1545	18.0913	18.5408	18.4144	17.0591	19.3953	19.8523	19.8478	20.4271	18.2938	18.5014	19.1133	18.1582	17.8442	16.7902
40	18.501	0.879595	18.3025	18.6004	19.4779	17.9594	17.7088	18.2545	19.2597	17.3514	17.779	17.745	18.7507	17.4921	17.6342	17.0766	16.9914	17.3471	19.1093	19.4212	19.6739	19.5612	18.5125	17.7268	18.1962	18.6678	18.1942	19.0185	19.2869	19.6076	18.8198	18.8235	19.3262	19.0254	18.5963	18.4503	18.8725	18.7138	17.4022	19.9156	20.2033	20.1091	20.8014	18.6598	18.8412	19.3698	18.4044	18.2123	16.9192
41	18.8402	0.884872	18.5197	18.9211	19.8511	18.0971	18.1121	18.4895	19.6178	17.5516	18.0448	18.0295	19.0884	17.8167	18.0419	17.4194	17.244	17.6978	19.4936	19.6626	20.0691	19.8564	18.9309	18.3695	18.7493	19.2748	18.295	19.3835	19.8059	19.9467	19.2038	19.2326	19.6289	19.288	19.043	18.8597	19.2068	19.0409	17.7414	20.4215	20.4987	20.3563	21.1609	19.0052	19.1562	19.603	18.6385	18.5845	17.0597
42	19.1711	0.894686	18.736	19.2455	20.195	18.2084	18.5124	18.6845	19.9186	17.7573	18.3058	18.2881	19.3707	18.1203	18.3905	17.7397	17.4672	18.0236	19.8458	19.8582	20.4486	20.148	19.3195	18.9421	19.3116	19.8394	19.0753	19.7146	20.3125	20.2468	19.5979	19.6251	19.9179	19.5357	19.4623	19.2991	19.5293	19.3743	18.0646	20.8903	20.7448	20.5926	21.5064	19.3048	19.4398	19.8161	18.8528	18.9569	17.2002
43	19.4519	0.915693	18.9264	19.57	20.262	18.3155	18.8933	18.8241	20.1525	17.9372	18.5635	18.5048	19.5833	18.4015	18.6593	18.0218	17.6241	18.3223	20.1553	20.0101	20.778	20.4326	19.6761	19.4179	19.8469	20.3376	19.5809	20.0163	20.7868	20.5032	20.0005	19.97	20.1855	19.7453	19.8225	19.7357	19.8235	19.6851	18.3488	21.3035	20.945	20.8146	21.8413	19.5595	19.679	20.002	19.0285	19.3186	17.3345
44	19.6883	0.948982	19.0679	19.8849	20.7734	18.4307	19.2262	18.8983	20.3343	18.0627	18.7985	18.6674	19.7012	18.6551	18.8291	18.2326	17.6986	18.5946	20.4087	20.1128	21.0576	20.7029	19.9901	19.7858	20.3194	20.746	20.0019	20.2874	21.2168	20.6797	20.394	20.2369	20.4151	19.8912	20.1	20.1228	20.0838	19.9504	18.5752	21.6355	21.1034	21.0055	22.155	19.7686	19.8652	20.1449	19.145	19.6514	17.4454
45	19.8455	0.988184	19.1413	20.175	20.8956	18.5266	19.48	18.8943	20.4692	18.1196	18.9687	18.7603	19.6826	18.8508	18.8833	18.3619	17.6927	18.827	20.5964	20.1469	21.2716	20.9563	20.2337	20.0393	20.7011	21.0463	20.362	20.5254	21.5947	20.7159	20.7558	20.3923	20.5983	19.9479	20.275	20.4227	20.312	20.155	18.74	21.854	21.229	21.021	22.4267	19.9121	19.979	20.226	19.18	19.9307	17.5184
46	19.907	1.04239	19.1109	20.3712	20.8381	18.5501	19.6438	18.7996	20.5284	18.0879	19.0341	18.7534	19.502	18.9431	18.8208	18.4195	17.5875	18.9991	20.702	20.0817	21.386	21.1957	20.3825	20.1755	20.9658	21.2145	20.646	20.7285	21.905	20.5456	21.0642	20.3964	20.7235	19.892	20.2961	20.6013	20.506	20.2789	18.8227	21.9253	21.32	21.1197	22.6314	19.9594	19.9765	20.2209	19.1068	20.1286	17.5439
47	19.8402	1.11346	18.9317	20.4195	20.5471	18.4356	19.7113	18.6038	20.4478	17.9279	18.9601	18.6138	19.1312	18.8813	18.6502	18.4027	17.3464	19.0925	20.67	19.8765	21.367	21.4095	20.4233	20.1823	21.0827	21.2356	20.832	20.8644	22.1236	20.1267	21.2883	20.2144	20.7614	19.6994	20.133	20.6236	20.6505	20.2953	18.7851	21.8265	21.3427	20.969	22.7377	19.8875	19.8203	20.0978	18.9004	20.214	17.5068
48	19.6185	1.2037	18.5715	20.2946	20.0011	18.378	19.6648	18.2958	20.1529	17.5991	18.7132	18.3049	18.5561	18.6188	18.3734	18.297	16.9194	19.0751	20.4447	19.502	21.183	21.5496	20.3255	20.0342	21.0204	21.0843	20.8943	20.8802	22.209	19.4574	21.3877	19.824	20.6803	19.3581	19.7564	20.4613	20.7257	20.1785	18.5963	21.5268	21.2518	20.633	22.7137	19.6726	19.4622	19.8195	18.5411	20.1546	17.3952
49	19.2109	1.31251	18.0223	19.9663	19.217	17.4048	19.4832	17.8693	19.5887	17.0822	18.263	17.7751	17.7857	18.1153	17.9901	18.0726	16.853	18.9002	19.9603	18.9477	20.8057	21.5444	20.0678	19.7055	20.7345	20.7055	20.8019	20.7231	22.1445	18.5169	21.3083	19.2135	20.4447	18.8712	19.1451	20.0921	20.7112	19.9116	18.2425	21.0025	20.998	20.0803	22.5204	19.2889	18.8665	19.3506	18.022	19.9235	17.2016
50	18.5873	1.46571	17.2913	19.3834	18.2319	16.216	19.1567	17.328	18.7514	16.3798	17.5995	16.9832	16.8612	17.3477	17.5012	17.6909	15.2336	18.5163	19.1992	18.2112	20.203	21.3332	19.6148	19.1804	20.1793	20.0552	20.5045	20.3581	21.8978	17.2996	20.9796	18.3919	20.0225	18.2512	18.2858	19.5062	20.5716	19.4875	17.7135	20.2512	20.5364	19.2925	22.1247	18.7164	18.025	18.6706	17.3601	19.5023	16.9052
51	17.7761	1.58774	16.3946	18.4932	17.09	16.0228	18.6694	16.6775	17.7034	15.5141	16.7536	15.9472	15.8196	16.3087	16.8987	17.1157	13.9381	17.8994	18.2037	17.3065	19.3457	20.8662	18.9281	18.4477	19.3163	19.1264	19.9488	19.7581	21.4245	15.8637	20.3439	17.4011	19.3966	17.5295	17.2004	18.714	20.2555	18.9003	17.001	19.2994	19.832	18.29	21.4931	17.9528	16.9761	17.783	16.5844	18.8712	16.4718
52	16.7566	1.72668	15.3554	17.3015	15.8253	13.1767	18.0035	15.9198	16.529	14.5345	15.7885	14.7595	14.6827	15.0573	16.1795	16.3079	12.5391	17.08	17.041	16.2658	18.2735	20.1094	17.9882	17.5122	18.1725	17.9351	19.0948	18.9138	20.6774	14.2987	19.4096	16.3029	18.5721	16.7296	15.9447	17.7607	19.7354	18.1679	16.1177	18.1985	18.8807	17.121	20.6222	17.042	15.8445	16.7167	15.7174	18.0368	15.8895
53	15.6098	1.81361	14.2054	15.8825	14.4508	11.5081	17.1592	15.0546	15.2673	13.4929	14.7478	13.5162	13.471	13.6847	15.3423	15.2682	11.1368	16.1244	15.7802	15.1282	17.0545	19.0686	16.8292	16.4122	16.8403	16.5394	17.9435	17.8573	19.6326	12.6787	18.1841	15.1325	17.5774	15.8565	14.5815	16.6956	19.0087	17.3281	15.0885	17	17.7197	15.8374	19.5696	16.0301	14.7285	15.5156	14.7699	17.0443	15.1825
54	14.3644	1.87058	12.9795	14.3389	12.9725	9.78728	16.1584	14.079	13.9332	12.4295	13.6503	12.2655	12.2019	12.2597	14.4058	14.075	9.79855	15.0948	14.4876	13.9236	15.737	17.7888	15.5262	15.1957	15.3951	15.0159	16.5524	16.626	18.3235	11.0488	16.6943	13.8917	16.4642	14.903	13.1499	15.5457	18.0889	16.4145	13.9517	15.7269	16.4094	14.4855	18.4009	14.9447	13.6044	14.2283	13.7401	15.9487	14.3854
55	13.061	1.90551	11.7061	12.7498	11.4241	8.02918	15.0546	13.0005	12.5428	11.3567	12.4906	11.0202	10.89	10.8157	13.3952	12.8357	8.53264	14.0192	13.204	12.6679	14.3612	16.3202	14.1511	13.9137	13.9003	13.4282	15.013	15.2709	16.8478	9.453	15.058	12.581	15.2844	13.865	11.6735	14.3285	17.0274	15.4395	12.966	14.3811	15.009	13.0989	17.1513	13.8105	12.4315	12.8955	12.6289	14.7987	13.5175
56	11.7392	1.91383	10.431	11.154	9.91744	6.32578	13.8947	11.8766	11.1216	10.2723	11.2707	9.794	9.59589	9.38078	12.3293	11.6148	7.34667	12.904	11.9276	11.3709	12.9473	14.7223	12.74	12.6014	12.3928	11.8271	13.4074	13.8446	15.3033	7.98656	13.3602	11.2439	14.0713	12.7416	10.193	13.0467	15.8687	14.386	12.4504	12.965	13.5494	11.715	15.8208	12.6461	11.195	11.5377	11.4791	13.6153	12.5792
57	10.4323	1.87484	9.25233	9.603	8.60078	4.746	12.7005	10.8136	9.75702	9.1938	10.0377	8.64452	8.44656	8.0311	11.2319	10.4308	6.30248	11.7449	10.6478	10.0935	11.5165	13.0239	11.2987	11.2833	10.8884	10.2572	11.7939	12.384	13.7264	6.77678	11.6416	9.99463	12.8367	11.579	8.82182	11.7141	14.6389	13.684	10.3555	11.5487	12.0563	10.4161	14.3924	11.4645	9.94209	10.1844	10.3848	12.4004	11.5678
58	9.2328	1.76536	8.29082	8.18627	7.57485	3.37909	11.4826	9.91336	8.58339	8.18624	8.89755	7.66482	7.54233	6.88779	10.151	9.29112	5.48673	10.5773	9.421	8.95467	10.1503	11.2726	9.87212	10.009	9.44358	8.82221	10.2179	10.9173	12.1401	5.90655	9.93852	8.95533	11.5777	10.4915	7.67636	10.4073	13.3512	12.6863	9.24606	10.2744	10.6123	9.32009	12.8892	10.3283	8.79991	8.92764	9.44173	11.1754	10.4913
59	8.20695	1.58515	7.61903	7.02036	6.88212	2.35476	10.2524	9.2271	7.69571	7.33975	7.96136	6.92782	6.92722	6.03743	9.16385	8.2346	4.94985	9.494	8.353	8.05522	8.97337	9.57773	8.58032	8.87188	8.20058	7.65991	8.74797	9.51456	10.5801	5.38336	8.37205	8.18048	10.3408	9.58183	6.82573	9.24994	12.0105	10.963	8.3059	9.25273	9.357	8.51036	11.4551	9.35148	7.889	7.8853	8.70346	10.0205	9.40697
60	7.42672	1.40186	7.23836	6.188	6.50193	1.75032	9.04761	8.75575	7.11587	6.70345	7.29248	6.45194	6.58833	5.50034	8.344	7.34559	4.6907	8.58964	7.52244	7.43256	8.08047	8.10333	7.54212	7.95737	7.25952	6.84906	7.48746	8.30873	9.14988	5.14985	7.13256	7.65042	9.24018	8.88481	6.26936	8.33445	10.6714	9.96997	7.59219	8.52436	8.39089	8.00455	10.2497	8.62741	7.27882	7.12791	8.17637	9.07436	8.42377
61	6.89851	1.24404	7.09582	5.70736	6.35442	1.59158	7.95518	8.46403	6.80112	6.27418	6.89455	6.20291	6.46167	5.23585	7.73373	6.70018	4.66164	7.90736	6.956	7.07064	7.51385	7.01309	6.81064	7.30494	6.64358	6.37664	6.52633	7.40894	8.00045	5.11585	6.27621	7.31239	8.38727	8.38906	5.95127	7.69173	9.45364	9.15373	7.1153	8.06391	7.73333	7.76482	9.36055	8.20039	6.97155	6.66936	7.81961	8.411	7.64624
62	6.5873	1.12592	7.10745	5.53773	6.33931	1.80222	7.07548	8.29921	6.67851	6.0218	6.71533	6.11682	6.46478	5.16139	7.32858	6.32241	4.79021	7.43718	6.63067	6.90898	7.23152	6.3343	6.35565	6.90504	6.30298	6.15728	5.89807	6.84783	7.19258	5.19313	5.7757	7.0913	7.82885	8.05073	5.80509	7.29512	8.45776	8.49694	6.84355	7.80209	7.338	7.71627	8.78737	8.03293	6.90555	6.47003	7.56313	8.03661	7.11727
63	6.43349	1.03764	7.18791	5.59573	6.38435	2.26498	6.46518	8.20754	6.67236	5.89562	6.6767	6.12924	6.52078	5.19274	7.08479	6.19458	5.01779	7.14155	6.48733	6.86706	7.1481	5.99412	6.10449	6.70222	6.15007	6.08361	5.57666	6.59758	6.69379	5.32242	5.55683	6.91992	7.54648	7.81605	5.76909	7.08027	7.72485	7.95255	6.71917	7.65873	7.12356	7.76918	8.46397	8.03512	6.98918	6.45579	7.35388	7.88818	6.81854
64	6.37884	0.964204	7.27936	5.78809	6.44318	2.88345	6.12945	8.146	6.71145	5.84218	6.70527	6.19018	6.585	5.27373	6.94064	6.26564	5.31718	6.97136	6.453	6.874	7.17327	5.89927	5.95327	6.62282	6.09982	6.063	5.483	6.59209	6.43209	5.47645	5.52882	6.76173	7.47382	7.64882	5.79273	6.97636	7.23618	7.47891	6.68155	7.56818	7.005	7.859	8.28736	8.12309	7.151	6.54609	7.17155	7.88045	6.69991
65	6.38051	0.8977	7.36179	6.04364	6.5041	3.58931	6.02752	8.08657	6.75184	5.82607	6.74803	6.26527	6.65089	5.38264	6.83552	6.4484	5.67155	6.86991	6.46656	6.88537	7.23256	5.94439	5.85412	6.58808	6.09366	6.07351	5.52502	6.70293	6.31142	5.65311	5.60821	6.61113	7.53085	7.5208	5.85109	6.93036	6.93252	7.06606	6.68637	7.48827	6.91456	7.955	8.1681	8.23586	7.35145	6.67994	7.01526	7.93873	6.69645
66	6.41749	0.836929	7.43676	6.32709	6.57804	4.36545	6.09233	8.01641	6.7896	5.83277	6.77742	6.3407	6.734	5.53018	6.73476	6.68208	6.06527	6.80045	6.49589	6.89453	7.28406	6.04221	5.79212	6.57375	6.11444	6.12059	5.62975	6.84965	6.26015	5.86255	5.74414	6.48047	7.65009	7.40386	5.942	6.91097	6.76188	6.72221	6.71241	7.40409	6.81989	8.04645	8.05662	8.34247	7.56873	6.82958	6.89309	8.01024	6.7508
67	6.48663	0.78453	7.522	6.626	6.679	5.24933	6.255	7.93233	6.83567	5.86533	6.792	6.425	6.843	5.732	6.631	6.93467	6.487	6.757	6.549	6.91167	7.31967	6.149	5.774	6.57833	6.177	6.21133	5.75567	6.993	6.247	6.10633	5.91133	6.38733	7.79033	7.29333	6.074	6.902	6.699	6.463	6.75867	7.318	6.731	8.132	7.94267	8.44	7.809	6.986	6.82133	8.068	6.825
68	6.59371	0.745554	7.63394	6.93464	6.82041	6.23419	6.47052	7.84277	6.90082	5.93344	6.80564	6.53606	6.98767	5.99472	6.54791	7.20119	6.919	6.75191	6.63967	6.95709	7.35203	6.25952	5.80672	6.60557	6.28607	6.34434	5.89038	7.13074	6.26645	6.38572	6.10438	6.34481	7.9257	7.21163	6.24809	6.91567	6.7127	6.31009	6.83186	7.25236	6.67367	8.225	7.83907	8.5427	8.071	7.14809	6.81551	8.11791	6.89795
69	6.73887	0.721445	7.77603	7.24009	7.00761	7.23837	6.708	7.75974	6.98804	6.04794	6.83718	6.68088	7.17322	6.31538	6.49733	7.4777	7.33633	6.79482	6.78133	7.04745	7.39983	6.39291	5.89957	6.66761	6.43881	6.5159	6.03956	7.27474	6.31761	6.69945	6.32026	6.36419	8.04689	7.18154	6.45918	6.96755	6.77533	6.27191	6.94245	7.22727	6.66311	8.351	7.76642	8.65708	8.193	7.32264	6.87664	8.18982	6.96276
70	6.92661	0.726421	7.94582	7.53109	7.24227	8.18418	6.95191	7.69039	7.09848	6.21058	6.896	6.85882	7.39567	6.67103	6.48055	7.75079	7.72827	6.88809	6.97467	7.19239	7.47582	6.56518	6.05797	6.76976	6.63009	6.72412	6.20936	7.43667	6.41409	7.044	6.56018	6.44558	8.16906	7.21582	6.70736	7.06709	6.88927	6.35145	7.09964	7.24473	6.70267	8.51545	7.74497	8.76991	8.84155	7.52245	6.99609	8.306	7.02118
71	7.14349	0.734794	8.13264	7.80891	7.52158	9.02629	7.18909	7.63423	7.23595	6.40337	6.98421	7.06142	7.64722	7.03132	6.50752	8.00504	8.09058	7.02627	7.22	7.38375	7.58363	6.78748	6.26715	6.90135	6.8492	6.95115	6.39991	7.6009	6.56391	7.4092	6.82267	6.58324	8.30738	7.31297	6.98373	7.21052	7.05345	6.54655	7.30463	7.30364	6.82578	8.71582	7.80423	8.87001	9.21682	7.74439	7.16922	8.47242	7.08166
72	7.38675	0.74352	8.32567	8.07936	7.84323	9.76128	7.42015	7.5896	7.40098	6.61321	7.10361	7.28991	7.92211	7.37875	6.59388	8.22974	8.41936	7.21436	7.51378	7.59574	7.72259	7.06342	6.50376	7.05218	7.08781	7.18129	6.59758	7.75672	6.76012	7.77918	7.09314	6.76311	8.45887	7.4587	7.27755	7.39188	7.26061	6.84412	7.54848	7.40064	7.11644	8.94591	7.99907	8.96308	9.514	7.97755	7.38895	8.68545	7.15863
73	7.64821	0.751991	8.52873	8.34336	8.20545	10.3748	7.64455	7.55327	7.58455	6.84182	7.25918	7.54682	8.214	7.70991	6.74791	8.42355	8.70491	7.46145	7.837	7.81736	7.89455	7.39864	6.76036	7.21927	7.33718	7.40573	6.78527	7.90455	6.98491	8.14309	7.36191	6.97664	8.609	7.638	7.56936	7.60027	7.50118	7.22227	7.82364	7.53318	7.569	9.19845	8.32036	9.05282	9.74255	8.21264	7.64309	8.94155	7.26109
74	7.92598	0.752619	8.74467	8.60282	8.60525	10.8518	7.85773	7.52925	7.77153	7.08893	7.44945	7.82512	8.52289	8.02481	6.96342	8.59614	8.93845	7.75927	8.15833	8.04648	8.09725	7.78639	7.03154	7.39813	7.58911	7.61704	6.94901	8.04336	7.23076	8.49078	7.62424	7.23167	8.73468	7.84675	7.842	7.82109	7.77497	7.65839	8.10911	7.70255	8.08144	9.46773	8.68773	9.13828	9.94	8.45027	7.9212	9.22845	7.37899
75	8.20687	0.751	8.96439	8.86645	9.04212	11.1622	8.06115	7.54044	7.95263	7.34353	7.64727	8.11333	8.84244	8.3254	7.22161	8.75309	9.12512	8.08	8.45922	8.2816	8.3159	8.19373	7.31588	7.57569	7.84022	7.82253	7.08356	8.16584	7.493	8.82478	7.87236	7.55034	8.83528	8.09953	8.098	8.04479	8.08355	8.13303	8.36849	7.91964	8.58011	9.72845	9.04825	9.21486	10.1393	8.69397	8.21551	9.53758	7.50422
76	8.49567	0.750504	9.17255	9.14655	9.50776	11.2901	8.25673	7.61039	8.13273	7.59639	7.83109	8.40445	9.16133	8.61252	7.49964	8.89994	9.28073	8.40482	8.74833	8.5253	8.54003	8.60336	7.61115	7.7567	8.09497	8.04455	7.20255	8.29039	7.76118	9.15418	8.11491	7.93073	8.92839	8.42533	8.35245	8.27509	8.41145	8.61927	8.59739	8.19482	9.05033	9.96464	9.38555	9.28758	10.3594	8.92764	8.52106	9.89318	7.63606
77	8.7875	0.748233	9.35255	9.43673	9.9744	11.2687	8.44021	7.74462	8.32672	7.8511	8.01124	8.68718	9.45822	8.8868	7.79555	9.04068	9.41755	8.73082	9.02744	8.78179	8.76844	9.00521	7.92142	7.97081	8.35891	8.29154	7.33432	8.44669	8.04079	9.47531	8.37537	8.34249	9.04496	8.81699	8.615	8.51842	8.7337	9.09367	8.81678	8.52027	9.50144	10.183	9.70829	9.37217	10.5979	9.12661	8.83375	10.3086	7.77115
78	9.07072	0.742	9.492	9.702	10.4033	11.1386	8.598	7.93456	8.54122	8.11944	8.20233	8.95133	9.70656	9.13844	8.11767	9.17311	9.538	9.057	9.29078	9.04833	9.00244	9.38667	8.24844	8.22778	8.63222	8.54244	7.49844	8.63911	8.34133	9.76644	8.66578	8.74344	9.19811	9.24489	8.879	8.769	9.02867	9.547	9.03378	8.868	9.92644	10.379	10.0199	9.47989	10.83	9.29133	9.15022	10.7427	7.92267
79	9.33965	0.731444	9.58482	9.90836	10.7665	10.9286	8.72182	8.16179	8.76512	8.40573	8.4	9.19855	9.891	9.35009	8.46055	9.28827	9.63364	9.37627	9.537	9.31624	9.24773	9.72882	8.57248	8.51182	8.90358	8.77558	7.69652	8.85133	8.665	10.0039	8.96885	9.09806	9.37715	9.68182	9.12864	9.01309	9.28545	9.96555	9.2457	9.20764	10.3087	10.556	10.3053	9.61197	11.0196	9.43964	9.45873	11.1291	8.10809
80	9.56968	0.713879	9.63336	10.0604	11.0454	10.6679	8.82348	8.4089	8.97709	8.6972	8.59361	9.43197	10.009	9.50138	8.80606	9.37595	9.68673	9.67464	9.75911	9.5749	9.50133	10.0215	8.85398	8.79865	9.14474	8.97481	7.91779	9.05934	8.99918	10.1706	9.25693	9.39075	9.56335	10.0979	9.34518	9.23652	9.50652	10.3087	9.44539	9.52091	10.628	10.7171	10.5319	9.76221	11.1496	9.58279	9.74005	11.4342	8.30015
81	9.74886	0.69131	9.63676	10.1596	11.2287	10.3827	8.92276	8.66668	9.15305	8.97322	8.78048	9.64006	10.0646	9.58019	9.13379	9.43598	9.68227	9.93645	9.93978	9.80568	9.74092	10.265	9.05972	9.06108	9.33026	9.12808	8.14716	9.23939	9.31979	10.2599	9.50795	9.60531	9.74333	10.4608	9.51236	9.42424	9.70209	10.541	9.6176	9.786	10.8676	10.8275	10.6852	9.91121	11.2181	9.71194	9.97359	11.6628	8.47426
82	9.8703	0.665989	9.59327	10.2138	11.3159	10.0958	9.03336	8.92791	9.28909	9.21355	8.95064	9.809	10.068	9.594	9.42182	9.47264	9.62818	10.1419	10.064	9.98809	9.95291	10.4505	9.179	9.28082	9.442	9.25691	8.37082	9.37473	9.59864	10.2862	9.70282	9.75164	9.91127	10.745	9.61855	9.56091	9.88145	10.6528	9.74982	9.97764	11.013	10.8643	10.7565	10.0318	11.2294	9.81291	10.1526	11.8178	8.63682
83	9.93782	0.636113	9.52694	10.2292	11.3027	9.84722	9.1487	9.18787	9.41766	9.40754	9.08718	9.93839	10.0227	9.56458	9.65448	9.49402	9.54639	10.2794	10.1146	10.1166	10.1293	10.5672	9.24845	9.44855	9.50839	9.42313	8.57702	9.46942	9.81318	10.2955	9.82296	9.85221	10.0583	10.9318	9.66845	9.62824	10.0359	10.6523	9.84529	10.0946	11.0451	10.821	10.737	10.1222	11.1846	9.87879	10.2783	11.9029	8.79706
84	9.96805	0.597185	9.48236	10.2101	11.1983	9.69413	9.25482	9.45585	9.464	9.55925	9.18855	10.0353	9.94733	9.51465	9.81367	9.50566	9.47527	10.347	10.1266	10.2014	10.257	10.604	9.34371	9.56052	9.59684	9.70193	8.76268	9.55206	9.96864	10.3622	9.87053	9.93786	10.1649	11.0144	9.69191	9.63509	10.1524	10.5793	9.90543	10.1552	10.9838	10.7103	10.6312	10.1925	11.0843	9.91897	10.3567	11.9195	8.96171
85	9.99337	0.546494	9.50245	10.1623	11.0284	9.651	9.35291	9.75609	9.83115	9.69597	9.27818	10.115	9.87267	9.47085	9.90282	9.51509	9.45618	10.3595	10.2063	10.2856	10.342	10.5713	9.3643	9.6443	9.78445	10.137	8.93624	9.6507	10.0679	10.5495	9.87503	10.0433	10.2202	11.0091	9.74109	9.64436	10.236	10.524	9.94655	10.1898	10.8657	10.5595	10.4736	10.2561	10.9448	9.94655	10.3935	11.8643	9.13197
86	10.0545	0.498805	9.61503	10.0935	10.8436	9.8127	9.44427	10.0991	9.93	9.85327	9.37712	10.2	9.84578	9.45953	9.94358	9.54045	9.52148	10.3478	10.4601	10.4455	10.441	10.5212	9.76737	9.76772	9.807	10.7066	9.13274	9.78833	10.116	10.8614	9.86087	10.1906	10.2515	10.9622	9.868	9.708	10.3263	10.5528	10.0098	10.2393	10.7357	10.4093	10.3266	10.3286	10.8055	9.98464	10.3997	11.7505	9.26
87	10.1615	0.490776	9.82673	10.0169	10.6931	10.1715	9.53209	10.4546	9.93	10.0521	9.50694	10.3122	9.90911	9.51502	9.96118	9.59527	9.70624	10.3424	10.9062	10.7348	10.6354	10.5402	10.0643	10.0157	9.97379	11.3259	9.43413	9.97673	10.1291	11.2619	9.84632	10.3955	10.3024	10.9312	10.1025	9.81576	10.6452	10.77	10.1383	10.3473	10.6357	10.3084	10.2598	10.4143	10.7221	10.0753	10.3983	11.6395	9.43
88	10.3926	0.530895	10.111	9.95309	10.5851	10.6431	9.64173	10.7884	10.973	10.2943	9.69245	10.4639	10.084	9.68182	9.98609	9.67652	9.98909	10.3756	11.4487	11.1519	10.9685	10.7229	10.389	10.4332	10.9693	11.9178	9.89282	10.2199	10.1355	11.7113	9.87312	10.6656	10.3571	10.9337	10.4315	10.216	10.9896	11.0715	10.3687	10.5325	10.603	10.2922	10.3002	10.5235	10.751	10.2604	10.4085	11.7105	9.90115
89	10.6541	0.604831	10.4287	9.93	10.555	11.1684	9.82633	11.1169	11.3676	10.5577	9.945	10.655	10.3574	9.92778	10.0543	9.76556	10.3297	10.495	11.944	11.6497	11.4196	11.062	10.7022	10.9803	11.4401	12.3953	10.4866	10.5273	10.163	12.1037	9.98389	10.9806	10.3818	10.9467	10.797	10.507	11.4197	11.4423	10.7119	10.785	10.6533	10.378	10.4556	10.6624	10.915	10.57	10.4384	12.0783	10.3327
90	10.9547	0.685951	10.7395	9.97627	10.6453	11.6625	9.989	11.4371	11.7773	10.8009	10.2598	10.8658	10.6863	10.2001	10.1789	9.84532	10.6803	10.7265	12.3438	12.152	11.9313	11.4644	10.9355	11.589	11.8362	12.6921	11.1371	10.8303	10.2151	12.3786	10.1937	11.2922	10.3915	10.9836	11.1277	11.2722	11.851	11.8079	11.1305	11.0718	10.7676	10.562	10.6971	10.8057	11.1908	11.0007	10.4941	12.6384	10.8513
91	11.2307	0.750229	10.9968	10.0826	10.8114	12.058	10.3254	11.7145	12.1287	10.9953	10.5936	11.0706	11.017	10.4732	10.3466	9.89955	10.9818	11.0116	12.638	12.5784	12.4294	11.8	11.071	12.1944	12.0901	12.7951	11.7413	11.0642	10.2953	12.567	10.4948	11.5509	10.4098	11.0591	11.3554	11.7367	12.1783	12.0906	11.5575	11.3364	10.901	10.8056	10.9635	10.8969	11.5139	11.5002	10.5745	13.2237	11.4055
92	11.4396	0.77934	11.158	10.2291	10.9711	12.3139	10.915	11.9192	12.3053	11.1372	10.8929	11.2452	11.2883	10.6945	10.5296	9.90357	11.1933	11.2983	12.7721	12.858	12.7877	12.0582	11.1023	12.7023	12.1387	12.7119	12.1949	11.2145	10.391	12.6392	10.8352	11.7267	10.4452	11.1313	11.45	12.1162	12.311	12.2504	11.9097	11.5319	11.0044	11.0582	11.1921	10.9212	11.8379	11.9974	10.6574	13.6655	11.8838
93	11.5429	0.786627	11.1882	10.3771	11.0266	12.4453	11.1925	12.0344	12.3044	11.2248	11.1113	11.3616	11.4603	10.8225	10.6936	9.81993	11.2885	11.5168	12.759	12.9378	12.9381	12.2524	11.0261	12.9995	12.0015	12.4704	12.4548	11.2658	10.486	12.5633	11.1299	11.7932	10.4771	11.1539	11.4325	12.3718	12.2146	12.2766	12.1213	11.6235	11.0111	11.2498	11.3411	10.8735	12.1325	12.3982	10.6956	13.834	12.1387
94	11.5236	0.785025	11.0783	10.4485	10.8995	12.5049	11.2534	12.0505	12.177	11.2448	11.18	11.3985	11.5153	10.8199	10.8058	9.61112	11.2706	11.6185	12.613	12.8217	12.8869	12.307	10.86	13.0954	11.7139	12.1318	12.527	11.2212	10.5498	12.3625	11.3011	11.7422	10.4579	11.0845	11.318	12.4573	11.9545	12.1618	12.1849	11.5977	10.8623	11.3085	11.3323	10.74	12.3563	12.565	10.6369	13.7105	12.1057
95	11.3756	0.772623	10.8515	10.3705	10.6041	12.4284	11.1126	11.9352	11.9635	11.1676	11.0713	11.3359	11.448	10.6628	10.8374	9.28199	11.152	11.5869	12.3359	12.5468	12.644	12.2209	10.6133	13.1078	11.3489	11.7553	12.4328	11.1075	10.543	12.0732	11.251	11.5919	10.3708	10.8928	11.1047	12.3386	11.5805	11.9193	12.1032	11.4532	10.5714	11.1885	11.1224	10.5083	12.3966	12.3983	10.4611	13.3214	11.8216
96	11.1029	0.757506	10.5482	10.1539	10.2134	12.0877	10.8338	11.6872	11.6943	10.9409	10.8338	11.1648	11.2386	10.3783	10.7683	8.89869	10.931	11.4054	11.9548	12.1587	12.2566	12.0099	10.29	13.107	10.9447	11.3811	12.2109	10.9516	10.4373	11.728	11.0126	11.3717	10.2436	10.5918	10.8144	12.0289	11.1305	11.5814	11.8806	11.1995	10.2098	10.9216	10.7753	10.1601	12.1314	11.93	10.1996	12.7467	11.3845
97	10.7585	0.728844	10.2091	9.85973	9.7973	11.5048	10.4946	11.3531	11.4113	10.5477	10.5267	10.9235	10.897	10.0229	10.6151	8.53124	10.6195	11.1126	11.531	11.7148	11.7834	11.667	9.93491	13.0055	10.5207	11.0472	11.9019	10.7898	10.2292	11.3617	10.6567	11.1098	10.1135	10.2309	10.4984	11.5985	10.6235	11.175	11.5555	10.8824	9.846	10.5867	10.3815	9.70215	11.5415	11.2973	9.90391	12.0473	10.903
98	10.3825	0.709485	9.82309	9.539	9.39898	10.8185	10.1432	10.9854	11.1577	10.0458	10.1776	10.6603	10.4654	9.62812	10.4173	8.19948	10.2449	10.7941	11.1026	11.276	11.2831	11.2192	9.6048	12.8129	10.1196	10.777	11.5734	10.5944	9.95676	10.9948	10.2259	10.8339	9.97724	9.85985	10.2046	11.1273	10.1007	10.7084	11.1731	10.557	9.49867	10.2398	9.98414	9.17918	10.7449	10.6172	9.59224	11.3103	10.4213
99	10.0037	0.696554	9.37406	9.205	9.00969	10.1236	9.793	10.6256	10.9353	9.51853	9.78097	10.3905	9.97767	9.19665	10.1967	7.89179	9.82712	10.4783	10.6703	10.8847	10.7874	10.7334	9.31122	12.4584	9.76728	10.5444	11.2698	10.3487	9.65361	10.6118	9.75009	10.5609	9.80195	9.5057	9.947	10.6672	9.60836	10.2134	10.7659	10.2448	9.15889	9.89564	9.5812	8.6387	9.94236	9.93603	9.26131	10.5886	9.93254
100	9.62277	0.699507	8.878	8.839	8.598	9.434	9.434	10.287	10.732	9.03	9.332	10.099	9.473	8.744	9.95	7.597	9.378	10.144	10.221	10.544	10.28	10.242	9.042	11.956	9.45	10.302	10.988	10.074	9.339	10.201	9.242	10.326	9.573	9.174	9.707	10.236	9.161	9.739	10.35	9.94	8.821	9.546	9.157	8.115	9.247	9.269	8.917	9.853	9.43
all values Left	mean	std	steps
1	19.3032	1.33989	17.973	19.52	17.58	17.727	19.185	18.054	17.676	18.261	18.882	20.748	21.546	19.835	19.16	20.142	20.854	20.864	22.212	21.156	19.72	19.819	20.999	19.4	19.489	20.705	19.475	17.018	22.689	20.602	19.644	17.222	18.861	18.498	18.834	16.523	19.477	19.611	20.437	19.231	18.339	17.492	18.368	19.907	18.788	20.27	19.485	19.219	15.699
2	18.6373	1.49122	17.2187	18.6503	16.7353	16.9007	18.622	17.2499	17.1304	17.524	18.1068	20.0952	21.5573	19.2494	18.3877	19.2672	20.2778	20.6253	22.1665	20.6501	18.9986	19.0549	20.361	18.6164	18.6691	20.5346	18.8797	16.1276	22.4293	20.0993	18.8558	16.2669	18.0915	17.657	18.3119	15.6834	18.993	19.1088	19.7686	18.5704	17.6416	16.5551	17.7022	19.1178	17.893	19.5472	18.5486	18.5203	14.8854
3	17.7638	1.64102	16.3063	17.5946	15.7786	15.8458	17.8575	16.1931	16.3833	16.6191	17.1717	19.2009	21.3634	18.4192	17.4114	18.1381	19.4273	20.1736	21.9485	19.8594	18.0614	18.0369	19.5414	17.5935	17.6905	20.1937	18.1442	15.0885	21.9639	19.3993	17.8922	15.1302	17.0979	16.5134	17.5866	14.7348	18.3168	18.3861	18.8355	17.7541	16.7023	15.4261	16.7718	18.0633	16.81	18.551	17.305	17.5603	13.9594
4	16.712	1.77508	15.2577	16.424	14.7478	14.6531	16.9335	14.9427	15.4221	15.6163	16.1081	18.1089	20.9128	17.3573	16.2667	16.8277	18.3115	19.4995	21.5169	18.8013	16.9715	16.8148	18.5439	16.3815	16.5981	19.6623	17.3023	13.9401	21.2781	18.5034	16.7965	13.88	15.9339	15.1295	16.6658	13.6885	17.4427	17.4493	17.6891	16.8224	15.5249	14.1618	15.626	16.799	15.5852	17.3333	15.816	16.38	12.9243
5	15.5258	1.87332	14.1012	15.1687	13.6612	13.4089	15.8888	13.5786	14.3072	14.5603	14.9499	16.876	20.1693	16.1273	15.0058	15.4082	16.9763	18.6014	20.825	17.4898	15.7832	15.4488	17.3632	15.0447	15.4198	18.9309	16.3871	12.966	20.3795	17.4535	15.6216	12.5716	14.6517	13.5928	15.5881	12.5732	16.3902	16.3262	16.4	15.8106	14.158	12.8034	14.3209	15.4123	14.2773	15.9727	14.1762	15.0518	11.7988
6	14.2508	1.92867	12.8709	13.8433	12.5136	12.1586	14.7464	12.1654	13.1356	13.4631	13.7266	15.5498	19.1361	14.804	13.6819	13.9402	15.4968	17.5024	19.8464	15.9958	14.5175	13.9923	16.0339	13.6317	14.1722	18.0159	15.4103	12.3801	19.3186	16.3023	14.3983	11.2295	13.2795	11.9991	14.4062	11.4153	15.2147	15.0567	15.0239	14.7385	12.6857	11.3709	12.8972	13.9718	12.9398	14.5278	12.464	13.6396	10.621
7	12.8971	1.9721	11.5955	12.4631	11.3063	10.9139	13.5269	10.7345	11.9742	12.3253	12.4514	14.1689	17.8611	13.436	12.3297	12.4595	13.9399	16.2417	18.6068	14.403	13.1714	12.471	14.6115	12.1677	12.8574	16.9672	14.3541	10.3108	18.1539	15.075	13.1305	9.88	11.8384	10.4195	13.1608	10.2352	13.9707	13.6751	13.5968	13.6173	11.1765	9.898	11.3938	12.5067	11.6055	13.0428	10.744	12.1847	9.46833
8	11.5429	1.96613	10.3246	11.0551	10.0837	9.69145	12.2484	9.31462	10.8446	11.1564	11.1381	12.7505	16.389	12.035	10.9762	10.9815	12.3547	14.87	17.1928	12.7695	11.7564	10.8992	13.1392	10.6865	11.4962	15.8258	13.684	9.19707	16.9137	13.7768	11.8406	8.58755	10.366	8.90927	11.8717	9.0753	12.6913	12.2278	12.1472	12.4458	9.66848	8.46552	9.86559	11.0477	10.3013	11.555	9.07578	10.7176	8.45022
9	10.2201	1.90188	9.16033	9.70825	8.9476	8.55279	10.9259	7.98326	9.75157	10.0171	9.86136	11.3195	14.7808	10.6108	9.68378	9.55048	10.7747	13.4399	15.6891	11.1216	10.3892	9.37264	11.6532	9.26791	10.1802	14.6164	12.6198	8.25929	15.593	12.4172	10.6202	7.45845	8.94309	7.55182	10.5557	8.01845	11.394	10.7651	10.7135	11.2319	8.20052	7.19861	8.38506	9.68856	9.08285	10.112	7.54511	9.28267	7.64089
10	9.00709	1.75575	8.22118	8.55336	8.00791	7.59118	9.61755	6.85873	8.71136	9.008	8.747	9.96636	13.0697	9.239	8.56	8.30091	9.28273	11.9873	14.1436	9.51264	9.222	8.05191	10.2097	8.02836	9.03909	13.3512	10.9321	7.55373	14.1697	11.0552	9.58564	6.58327	7.69318	6.45218	9.251	7.148	10.109	9.34109	9.385	10.0687	6.89664	6.21936	7.05909	8.554	8.04591	8.80055	6.28	7.969	7.052
11	8.00525	1.55492	7.57421	7.68108	7.3289	6.87573	8.45548	6.02354	7.78284	8.20509	7.889	8.82013	11.3035	8.07667	7.71344	7.34382	8.02718	10.5407	12.5855	8.0897	8.33903	7.04548	8.91552	7.06182	8.15952	12.0348	9.94376	7.08831	12.6946	9.80355	8.80929	5.98891	6.71482	5.67818	8.05127	6.50648	8.92378	8.06027	8.28524	9.08179	5.87261	5.54348	6.00738	7.749	7.26641	7.71477	5.39678	6.92222	6.65367
12	7.24933	1.32478	7.216	7.11122	6.91733	6.42067	7.54233	5.49611	7.044	7.627	7.315	7.99144	9.59233	7.19867	7.14544	6.70433	7.105	9.18267	11.0417	6.97033	7.73333	6.38433	7.88	6.401	7.56344	10.7169	9.13233	6.828	11.307	8.764	8.31689	5.647	6.048	5.241	7.07156	6.08933	7.92133	7.044	7.49122	8.334	5.161	5.13133	5.31656	7.24589	6.79056	6.89867	4.85967	6.17889	6.36433
13	6.74116	1.11122	7.09036	6.80112	6.72533	6.18818	6.92309	5.23585	6.54015	7.25936	7.01545	7.47097	8.10333	6.612	6.82167	6.33973	6.52936	8.04655	9.59315	6.19682	7.34361	6.03855	7.15318	6.02145	7.21221	9.51194	8.47955	6.71261	10.1509	7.99418	8.03597	5.506	5.69464	5.11991	6.37961	5.86273	7.14	6.39727	7.00773	7.82718	4.74182	4.92336	4.94327	6.97567	6.56394	6.34436	4.603	5.72	6.148
14	6.43851	0.951748	7.11182	6.67943	6.6774	6.11327	6.58427	5.16188	6.27216	7.04009	6.894	7.21606	7.00655	6.25444	6.66878	6.1683	6.23224	7.22539	8.36398	5.74691	7.10094	5.93588	6.71921	5.83236	7.03701	8.51853	7.93773	6.68043	9.30327	7.44618	7.89414	5.46545	5.55627	5.19809	5.98987	5.77624	6.57756	6.06118	6.78272	7.51348	4.549	4.85291	4.81769	6.84189	6.52021	6.00735	4.53789	5.47533	5.99222
15	6.28395	0.849942	7.19582	6.672	6.70116	6.13215	6.45997	5.19166	6.21012	6.91464	6.86864	7.14931	6.32683	6.04444	6.60656	6.10639	6.10852	6.76585	7.43686	5.55142	6.91992	5.98839	6.51567	5.77018	6.95727	7.77919	7.46576	6.68831	8.7593	7.05127	7.82951	5.46627	5.54645	5.38627	5.83332	5.77179	6.19756	5.95827	6.72271	7.31785	4.50491	4.86909	4.8551	6.76967	6.58924	5.81869	4.59067	5.36256	5.89
16	6.22427	0.78581	7.28718	6.7103	6.74306	6.19609	6.46591	5.27082	6.29979	6.83318	6.877	7.1813	5.98952	5.91467	6.57967	6.09373	6.06736	6.59227	6.8253	5.52882	6.75318	6.10018	6.461	5.78036	6.92261	7.27958	7.05455	6.71648	8.45245	6.74655	7.79818	5.48627	5.60864	5.62518	5.81748	5.81027	5.944	5.98955	6.7427	7.17727	4.55555	4.94791	4.98009	6.71967	6.71906	5.71555	4.71733	5.31967	5.836
17	6.22365	0.739275	7.3687	6.75046	6.77401	6.27182	6.52361	5.37755	6.48053	6.77773	6.88764	7.24089	5.89907	5.82833	6.57322	6.10521	6.063	6.61221	6.49965	5.60427	6.59525	6.22255	6.47861	5.82927	6.90766	6.9649	6.71261	6.76602	8.28324	6.49409	7.77691	5.53418	5.71991	5.89327	5.86716	5.8877	5.76156	6.07855	6.79023	7.05267	4.67785	5.07479	5.14805	6.67956	6.88051	5.65898	4.895	5.30967	5.83511
18	6.26459	0.699537	7.44345	6.78768	6.79016	6.34742	6.58852	5.52155	6.70299	6.75264	6.89745	7.28997	5.94783	5.77833	6.58722	6.15491	6.09258	6.73197	6.34581	5.7303	6.46102	6.34288	6.52994	5.91	6.90611	6.78305	6.45845	6.84383	8.16712	6.27864	7.75566	5.62527	5.86664	6.18945	5.93641	6.0173	5.60533	6.188	6.85391	6.92333	4.85924	5.23991	5.35085	6.65867	7.06192	5.64041	5.11078	5.33211	5.89311
19	6.34327	0.665128	7.53145	6.83245	6.80291	6.43436	6.65591	5.71855	6.942	6.76936	6.92045	7.32391	6.04773	5.774	6.629	6.25209	6.16527	6.87809	6.27664	5.88755	6.37036	6.46918	6.60627	6.02891	6.933	6.70755	6.30864	6.96136	8.05764	6.09827	7.73691	5.77609	6.04118	6.52327	6.01627	6.20764	5.456	6.32645	6.94491	6.80618	5.09245	5.44791	5.59336	6.67	7.25645	5.65909	5.35	5.404	6.007
20	6.4624	0.638247	7.64585	6.89573	6.82991	6.54815	6.74127	5.97513	7.19349	6.83627	6.97682	7.35658	6.15565	5.82511	6.71911	6.39215	6.28148	7.01845	6.25104	6.06903	6.34105	6.616	6.70894	6.18818	7.00358	6.70635	6.27364	7.12745	7.94561	5.97027	7.73676	5.99791	6.24918	6.89382	6.12042	6.45567	5.32922	6.51036	7.07388	6.73824	5.36709	5.69785	5.87859	6.72289	7.4471	5.72697	5.61489	5.53367	6.165
21	6.62344	0.620346	7.7903	6.98069	6.88278	6.69579	6.85364	6.28953	7.45424	6.95027	7.08236	7.40745	6.26832	5.93733	6.84489	6.57109	6.43661	7.15479	6.25577	6.27203	6.38659	6.78797	6.84639	6.38482	7.12225	6.75578	6.35636	7.34242	7.84321	5.91845	7.76611	6.28155	6.49136	7.27864	6.26196	6.75518	5.25344	6.74927	7.24644	6.74536	5.66567	5.98794	6.20857	6.81933	7.62739	5.84839	5.90778	5.707	6.36233
22	6.82392	0.611001	7.96173	7.0883	6.9653	6.87573	7.00282	6.64039	7.71321	7.10918	7.24473	7.48976	6.40518	6.10733	6.994	6.77991	6.62791	7.30127	6.28827	6.49655	6.49685	6.97755	7.01536	6.61991	7.28461	6.85776	6.55436	7.59624	7.76982	5.95755	7.82994	6.611	6.75936	7.65573	6.44136	7.08909	5.243	7.046	7.45827	6.83191	5.98164	6.31164	6.56676	6.94933	7.81442	6.01536	6.21833	5.91567	6.60067
23	7.05613	0.608991	8.149	7.22211	7.07789	7.08033	7.19367	6.99789	7.95689	7.324	7.449	7.60211	6.58256	6.31867	7.16022	7.009	6.84533	7.46267	6.35744	6.74267	6.66033	7.17033	7.20833	6.887	7.48256	7.00933	6.85433	7.87856	7.74533	6.078	7.92533	6.973	7.046	8.013	6.65289	7.43033	5.29611	7.391	7.69289	6.98767	6.311	6.65733	6.92544	7.084	8.02278	6.22167	6.53278	6.153	6.88089
24	7.31246	0.610946	8.34267	7.3832	7.22464	7.31118	7.42124	7.34353	8.17546	7.60218	7.66682	7.74516	6.81104	6.55533	7.34078	7.25076	7.07273	7.62442	6.47603	7	6.86511	7.35858	7.42164	7.17791	7.70273	7.20432	7.23421	8.16308	7.79679	6.27173	8.04837	7.34873	7.35518	8.33727	6.88517	7.76512	5.41833	7.755	7.93261	7.2033	6.64952	7.0157	7.26768	7.21567	8.25637	6.47031	6.85333	6.41744	7.19811
25	7.58492	0.617422	8.54691	7.56358	7.40873	7.57027	7.67782	7.67318	8.36588	7.918	7.89373	7.92152	7.09421	6.81	7.52433	7.49791	7.29964	7.77773	6.65042	7.25809	7.10694	7.53645	7.64482	7.47445	7.92927	7.43361	7.67164	8.41767	7.97191	6.52973	8.20076	7.72982	7.69955	8.62018	7.12642	8.08709	5.619	8.12045	8.15752	7.47427	6.99491	7.374	7.58467	7.363	8.50885	6.75048	7.192	6.529	7.54233
26	7.87589	0.617153	8.76367	7.74881	7.60727	7.84958	7.958	7.98686	8.53429	8.24227	8.12745	8.12695	7.4397	7.07856	7.70811	7.74467	7.51648	7.92348	6.86028	7.51364	7.41005	7.70209	7.86812	7.754	8.15848	7.69384	8.14697	8.64641	8.27173	6.84582	8.38507	8.11273	8.07891	8.85091	7.36418	8.38915	5.88244	8.49191	8.36047	7.78288	7.34315	7.73324	7.88534	7.543	8.75698	7.03313	7.55967	6.98167	7.90389
27	8.17515	0.62268	8.98303	7.92901	7.79229	8.13833	8.25597	8.28623	8.68764	8.56773	8.36782	8.34651	7.83631	7.35967	7.91656	7.99224	7.71958	8.05991	7.09163	7.75736	7.79394	7.86539	8.09673	8.014	8.39974	7.98773	8.63312	8.86744	8.63209	7.21164	8.59563	8.49345	8.46036	9.04727	7.58569	8.67055	6.16733	8.86727	8.54567	8.11382	7.67873	8.11524	8.19436	7.75878	8.98713	7.30527	7.95944	7.40167	8.27033
28	8.47551	0.63283	9.18964	8.10691	7.96955	8.42936	8.56927	8.57282	8.83018	8.89391	8.61827	8.57109	8.24782	7.651	8.17	8.24782	7.92882	8.17955	7.34082	7.98945	8.22382	8.04191	8.34491	8.26736	8.65409	8.30509	9.107	9.08555	8.98991	7.63109	8.82927	8.86391	8.80145	9.23755	7.78327	8.78	6.441	9.23673	8.72418	8.46464	7.98945	8.518	8.526	8.002	9.21064	7.58964	8.402	7.794	8.626
29	8.77818	0.644762	9.36673	8.29542	8.15562	8.71091	8.89224	8.84783	8.9661	9.21736	8.88118	8.80011	8.66041	7.95911	8.46	8.51294	8.16206	8.30579	7.60033	8.22785	8.65304	8.23003	8.61688	8.527	8.90762	8.62603	9.55973	9.29717	9.32445	8.11218	9.09524	9.213	9.096	9.42245	7.96838	9.10339	6.70667	9.57209	8.90412	8.82903	8.27455	8.91673	8.87091	8.255	9.43248	7.91186	8.87933	8.21756	8.94722
30	9.06463	0.649926	9.50264	8.50551	8.35089	8.97333	9.21224	9.10256	9.09623	9.52791	9.15145	9.03487	9.06428	8.28089	8.75711	8.78161	8.41088	8.46424	7.86652	8.48921	9.03799	8.40833	8.89418	8.791	9.1454	8.92877	9.97715	9.49285	9.64324	8.62182	9.138	9.52355	9.35227	9.58673	8.14795	9.39627	6.98644	9.84564	9.08089	9.18261	8.53333	9.27648	9.20936	8.50278	9.64171	8.26372	9.33067	8.63911	9.21878
31	9.33032	0.64692	9.59155	8.72785	8.54424	9.21936	9.50582	9.32064	9.21648	9.81155	9.42018	9.282	9.44521	8.59667	9.03167	9.03509	8.65327	8.65709	8.14685	8.77345	9.35661	8.56045	9.15136	9.047	9.35212	9.19636	10.3179	9.65606	9.95145	9.11127	9.69924	9.77227	9.56755	9.71145	8.31494	9.59964	7.28233	10.0474	9.2397	9.49673	8.766	9.57209	9.51915	8.73467	9.82503	8.61582	9.703	9.03467	9.43033
32	9.55042	0.630985	9.63664	8.94255	8.73099	9.4517	9.74676	9.48219	9.31736	10.0494	9.67436	9.53476	9.78351	8.86911	9.26233	9.24961	8.87242	8.86833	8.45122	9.06194	9.59541	8.6847	9.36585	9.27773	9.51162	9.42429	10.547	9.7797	10.2386	9.56155	9.99386	9.937	9.735	9.76764	8.46264	9.78515	7.58722	10.1681	9.37861	9.74958	8.963	9.79006	9.77072	8.92978	9.96661	8.94278	9.95144	9.38378	9.58589
33	9.71637	0.606189	9.6363	9.12477	8.90435	9.65742	9.92155	9.57272	9.39302	10.2243	9.89145	9.77077	10.0659	9.06689	9.439	9.39758	9.05158	9.07348	8.77579	9.33052	9.75066	8.79391	9.51709	9.46591	9.60598	9.62403	10.6555	9.8659	10.4809	9.955	10.2424	10.0146	9.84645	9.74309	8.58066	9.93564	7.88778	10.2007	9.50069	9.94061	9.10933	9.91021	9.94516	9.062	10.0623	9.22488	10.067	9.66044	9.70978
34	9.82453	0.577279	9.589	9.26533	9.049	9.823	10.029	9.59633	9.44467	10.329	10.054	9.97867	10.3017	9.18133	9.557	9.478	9.185	9.25	9.10167	9.561	9.856	8.933	9.602	9.596	9.63333	9.80533	10.652	9.91733	10.657	10.266	10.4373	10.019	9.893	9.655	8.65467	10.03	8.16733	10.133	9.601	10.072	9.209	9.928	10.0377	9.13267	10.104	9.44933	10.0797	9.854	9.82733
35	9.88342	0.54412	9.52239	9.3901	9.15913	9.94752	10.0689	9.57324	9.47617	10.3616	10.1601	10.1493	10.4779	9.249	9.64356	9.54015	9.31776	9.37988	9.40702	9.72936	9.94708	9.20442	9.63618	9.66009	9.63724	9.9682	10.5775	9.96012	10.7495	10.472	10.5787	9.98718	9.86773	9.55964	8.68246	10.0635	8.41133	9.982	9.67385	10.1281	9.3003	9.86009	10.0595	9.18689	10.0843	9.60644	10.0351	9.973	9.95867
36	9.92424	0.505049	9.48345	9.464	9.25048	10.0421	10.0588	9.52626	9.49531	10.3555	10.2359	10.27	10.582	9.34278	9.77022	9.66609	9.52597	9.47291	9.66458	9.83088	10.0625	9.638	9.66509	9.68464	9.69598	10.0991	10.524	10.0388	10.7554	10.576	10.6782	9.99373	9.78827	9.536	8.71499	10.053	8.62867	9.87209	9.74449	10.1258	9.45806	9.76524	10.0518	9.30289	10.0019	9.70096	10.0062	10.0268	10.1256
37	9.98612	0.467845	9.51091	9.71818	9.34364	10.122	10.006	9.47982	9.50582	10.3435	10.3477	10.352	10.604	9.353	10.028	9.807	9.87191	9.55509	9.86045	9.87164	10.2262	10.2041	9.75582	9.71818	9.708	10.2036	10.5585	10.1956	10.6742	10.5774	10.7522	10.1189	9.69882	9.536	8.841	10.0294	8.849	9.91409	9.87418	10.1276	9.76736	9.72073	10.0827	9.545	9.87482	9.74718	10.084	10.032	10.341
38	10.0906	0.451885	9.63185	9.93	9.45816	10.209	9.92764	9.46054	9.51473	10.3555	10.5695	10.4578	10.5599	9.75444	10.4736	9.807	10.3625	9.65358	10.0009	9.87461	10.4558	10.8328	9.95985	9.816	10.2109	10.236	10.778	10.4666	10.5307	10.4868	10.8123	10.276	9.68136	9.536	9.12423	10.0295	9.09967	9.965	9.886	10.2086	10.2428	9.78961	10.22	9.92344	9.74199	9.76455	10.307	10.0058	10.6006
39	10.2628	0.495228	9.85018	9.93	9.62007	10.3243	9.8593	9.49953	9.53773	10.4317	10.9258	10.6681	10.5188	10.0444	11.0427	10.4325	10.9501	9.791	10.0863	9.8607	10.7623	11.4366	10.3004	10.0156	10.2777	10.4858	11.0819	10.8486	10.3784	10.3369	10.878	10.5465	9.81155	9.94782	9.58391	10.0812	9.39567	10.4923	10.4697	10.4178	10.7531	9.854	10.506	10.3846	9.64309	9.77693	10.4761	9.98022	10.8634
40	10.5285	0.593554	10.138	10.7118	9.84439	10.4795	9.84945	9.63694	9.58655	10.6085	11.3884	11.0196	10.5778	10.362	11.67	11.1517	11.5631	9.97845	10.1211	9.84673	11.0985	11.9418	10.7741	10.3173	11.1595	10.7801	11.4534	11.2882	10.2771	10.1836	10.9669	11.0423	10.1115	10.6727	10.1538	10.2027	9.74433	10.9765	10.8613	10.7593	11.2184	10.2627	10.9288	10.8627	9.61873	9.81509	11.2167	10.0027	11.107
41	10.8218	0.695049	10.4564	11.2627	10.1395	10.673	9.9387	9.86136	9.65941	10.8678	11.8986	11.4859	10.799	10.6738	12.284	11.5957	12.1235	10.2199	10.1298	9.8703	11.4065	12.2894	11.3317	10.6745	11.6474	11.1673	11.8174	11.7101	10.2673	10.083	11.072	11.4115	10.5247	11.1202	10.7554	10.3924	10.1452	11.4296	11.2429	11.1846	11.6521	10.7452	11.4193	11.2693	9.70391	9.89392	11.6887	10.1118	11.3032
42	11.1121	0.777327	10.7644	11.6693	10.4766	10.884	10.1431	10.1247	9.74275	11.1605	12.3779	12.0012	11.1666	10.9127	12.7757	11.9556	12.5432	10.5245	10.1393	9.96324	11.6446	12.4134	11.8415	11.0225	12.0534	11.6073	12.0969	12.0192	10.3689	10.0685	11.1803	11.8028	10.9665	11.4951	11.323	10.6391	10.5713	11.825	11.6241	11.6144	12.061	11.1512	11.8806	11.521	9.90236	10.006	12.0609	10.3168	11.411
43	11.3539	0.811114	11.0152	12.0581	10.7913	11.0874	10.4445	10.4031	9.82233	11.4248	12.7491	12.4833	11.5671	11.056	13.033	12.1372	12.7595	10.8256	10.1695	10.1485	11.7785	12.3483	12.1662	11.2935	12.3387	11.9969	12.2532	12.169	10.5813	10.1301	11.29	12.1227	11.3691	11.7152	11.7836	10.9101	10.9747	12.1194	11.9728	11.9432	12.3736	11.4515	12.2368	11.605	10.1777	10.1469	12.272	10.5923	11.413
44	11.5125	0.799024	11.167	12.29	11.0458	11.2583	10.783	10.6453	9.88525	11.5915	12.9396	12.8152	11.8792	11.0999	13.1028	12.1104	12.7834	11.0591	10.2245	10.4245	11.7847	12.2172	12.2959	11.4368	12.4552	12.2408	12.2756	12.1721	10.8434	10.2375	11.3816	12.3356	11.6804	11.7568	12.052	11.1533	11.322	12.2302	12.2221	12.0912	12.5208	11.6289	12.4262	11.5492	10.4798	10.2942	12.3308	10.8817	11.3164
45	11.5669	0.756842	11.1853	12.3287	11.18	11.369	11.101	10.8028	9.91433	11.636	12.918	12.9402	12.1207	11.0443	13.1072	11.923	12.636	11.2103	10.3064	10.75	11.6587	12.041	12.2383	11.458	12.3637	12.2832	12.157	12.0279	11.0903	10.346	11.4217	12.425	11.877	11.66	12.1033	11.3287	11.5738	12.023	12.2868	12.107	12.5413	11.648	12.3934	11.3746	10.7546	10.397	12.2701	11.1239	11.1436
46	11.5034	0.707473	11.0645	12.232	11.1375	11.3989	11.3481	10.8439	9.88245	11.5259	12.7029	12.8635	12.2756	10.902	13.107	11.6196	12.3613	11.2646	10.4013	11.0499	11.4435	11.7241	12.0099	11.374	12.0699	12.1331	11.9113	11.7531	11.2734	10.4245	11.3972	12.3359	11.8887	11.4415	11.9715	11.4041	11.678	11.4745	12.1445	12.0544	12.4134	11.4845	12.1203	11.082	10.9209	10.4175	12.08	11.281	10.919
47	11.3255	0.663183	10.8292	12.0404	10.9429	11.3275	11.4879	10.7332	9.75262	11.2719	12.3513	12.5984	12.2881	10.6747	12.9518	11.2514	12.0114	11.2254	10.4933	11.2507	11.1747	11.2985	11.6253	11.1909	11.6415	11.8386	11.5711	11.3954	11.3491	10.4555	11.29	12.0866	11.6738	11.1238	11.7081	11.3472	11.6031	11.009	11.8279	11.8923	12.14	11.1709	11.6605	10.6784	10.9089	10.3175	11.7183	11.3248	10.6549
48	11.0523	0.640004	10.5208	11.7877	10.6605	11.1476	11.5092	10.4837	9.49993	10.9534	11.9185	12.1967	12.1682	10.3698	12.7038	10.8478	11.6361	11.1169	10.5505	11.2848	10.8848	10.8526	11.1563	10.9187	11.1635	11.4472	11.163	10.9961	11.2505	10.4045	11.0945	11.7215	11.2664	10.7453	11.3523	11.161	11.3696	10.3048	11.3976	11.6084	11.7752	10.7793	11.1145	10.232	10.7263	10.0725	11.241	11.2666	10.3922
49	10.7227	0.62879	10.1795	11.5062	10.3299	10.9017	11.4009	10.1473	9.15342	10.6359	11.4668	11.7152	11.9194	10.02	12.272	10.43	11.2705	10.9626	10.5392	11.1312	10.5959	10.4113	10.7445	10.6042	10.6934	10.9872	10.6948	10.5803	10.9743	10.2586	10.8497	11.3022	10.7398	10.3525	10.9322	10.8937	11.0173	9.718	10.9219	11.2635	11.3779	10.3524	10.5592	9.787	10.4466	9.70833	10.7153	11.1377	10.1773
50	10.3592	0.635245	9.78927	11.2425	9.95707	10.6376	11.1422	9.76715	8.78565	10.312	11.0496	11.214	11.5354	9.68711	11.7316	10.0445	10.9565	10.8028	10.4313	10.8397	10.343	9.96527	10.4481	10.2999	10.2524	10.4767	10.1992	10.1639	10.6036	10.0565	10.5966	10.8579	10.1867	9.97009	10.5107	10.5985	10.5998	8.738	10.4458	10.9016	10.972	9.90436	10.0358	9.36078	10.1306	9.28357	10.1787	11.0034	10.0013
51	9.99261	0.637549	9.33376	11.0129	9.53424	10.3666	10.7573	9.35172	8.44797	9.96455	10.6858	10.7187	11.0597	9.39044	11.1743	9.70833	10.7068	10.6133	10.2248	10.4565	10.1964	9.50697	10.2121	10.031	9.81619	9.96618	9.72639	9.75263	10.212	9.84318	10.3449	10.3888	9.64891	9.59755	10.1392	10.2922	10.1431	8.29327	9.99227	10.5329	10.5278	9.41312	9.53357	8.95133	9.79023	8.84511	9.65033	10.8912	9.82522
52	9.61796	0.651996	8.833	10.8057	9.06658	10.0704	10.2937	8.90945	8.14245	9.59036	10.3614	10.2061	10.5655	9.12067	10.623	9.404	10.4787	10.3733	9.95676	10.0177	10.1584	9.02764	9.98873	9.78664	9.36694	9.49615	9.288	9.33612	9.82145	9.636	10.0761	9.872	9.12064	9.21773	9.82612	9.94309	9.684	7.98291	9.54324	10.1365	10.0366	8.85255	9.02209	8.54667	9.42061	8.41842	9.12367	10.771	9.60967
53	9.22974	0.680328	8.31255	10.5885	8.57415	9.73173	9.79012	8.45976	7.85526	9.18273	10.0475	9.66649	10.0707	8.84756	10.0683	9.12215	10.2241	10.103	9.65902	9.54658	10.1846	8.51479	9.73745	9.54336	8.92481	9.07565	8.88633	8.91424	9.41767	9.41673	9.77326	9.31018	8.59445	8.81627	9.54268	9.52779	9.24	7.67164	9.07952	9.69885	9.51185	8.24976	8.51111	8.138	9.01903	8.0048	8.59167	10.5904	9.33989
54	8.83287	0.710632	7.84227	10.3264	8.09516	9.36285	9.28761	8.01903	7.57946	8.74991	9.71373	9.12813	9.58269	8.52978	9.49833	8.84012	9.91815	9.81867	9.35007	9.04727	10.2375	7.99879	9.44552	9.28318	8.51301	8.72861	8.53612	8.51089	8.98645	9.13991	9.44788	8.73909	8.07273	8.39409	9.26133	9.05858	8.80533	7.36973	8.60895	9.22561	8.97479	7.65521	8.02481	7.73156	8.59306	7.60518	8.07789	10.3073	9.02256
55	8.44201	0.728574	7.50127	10.0123	7.68336	8.98618	8.80691	7.61164	7.33027	8.32882	9.35064	8.63482	9.09873	8.156	8.93	8.53173	9.566	9.53764	9.03982	8.525	10.2475	7.55127	9.10636	8.99445	8.15655	8.461	8.24427	8.16309	8.52645	8.79373	9.11927	8.19127	7.576	7.97118	8.97164	8.56809	8.383	7.05118	8.16527	8.73236	8.44318	7.11936	7.58155	7.342	8.17173	7.23709	7.615	9.917	8.668
56	8.08016	0.72102	7.314	9.65567	7.38389	8.63567	8.33867	7.27467	7.12867	7.964	8.971	8.22844	8.62322	7.75344	8.42856	8.17967	9.18333	9.23167	8.72467	8.00733	10.1347	7.23567	8.744	8.67	7.87511	8.24922	7.99967	7.90922	8.06867	8.419	8.82167	7.698	7.137	7.579	8.66667	8.09833	7.987	6.715	7.79978	8.25033	7.94	6.684	7.21089	7.01178	7.79989	6.92267	7.23867	9.43756	8.32133
57	7.77944	0.682691	7.2777	9.28598	7.21353	8.344	7.87933	7.03661	7.01413	7.70936	8.61127	7.94481	8.18198	7.38033	8.04967	7.80212	8.79518	8.87942	8.40189	7.54558	9.84837	7.09658	8.4217	8.337	7.68519	8.0712	7.79127	7.77486	7.66948	8.08755	8.60267	7.31164	6.805	7.26455	8.35478	7.69933	7.63967	6.40936	7.55901	7.82558	7.50664	6.38106	6.94537	6.79444	7.51987	6.6914	6.96511	8.92711	8.02733
58	7.57161	0.6268	7.38345	8.94964	7.16803	8.14536	7.453	6.91282	7.04379	7.59718	8.33255	7.80533	7.80282	7.087	7.81267	7.44909	8.452	8.49691	8.08997	7.18473	9.43618	7.13491	8.204	8.049	7.59815	7.9387	7.61945	7.76579	7.39618	7.847	8.51039	7.06709	6.597	7.048	8.06264	7.41327	7.369	6.17827	7.47855	7.50809	7.17991	6.23736	6.80403	6.71767	7.3647	6.58521	6.801	8.45533	7.80833
59	7.4841	0.580197	7.60691	8.69986	7.23841	8.08015	7.10364	6.91771	7.27558	7.67136	8.17545	7.81577	7.50489	6.91611	7.71978	7.17452	8.20015	8.12739	7.83423	6.96191	9.00332	7.32242	8.1407	7.84827	7.61909	7.88982	7.49306	7.87852	7.30612	7.72018	8.58228	6.98036	6.51764	6.94409	7.82019	7.26233	7.19811	6.068	7.57391	7.33742	6.98533	6.266	6.79216	6.797	7.34759	6.64653	6.74989	8.07822	7.68433
60	7.53873	0.573334	7.91682	8.56885	7.43016	8.1967	6.88833	7.04975	7.73557	7.96118	8.15473	7.98605	7.30226	6.90278	7.76311	7.02494	8.07458	7.82897	7.70294	6.90424	8.63217	7.63361	8.26094	7.78209	7.77111	7.98004	7.43318	8.12117	7.451	7.73	8.85605	7.06691	6.56091	6.967	7.65543	7.2607	7.14089	6.14027	7.85007	7.33491	6.94033	6.4713	6.92067	7.05089	7.47759	6.92153	6.82211	7.82378	7.66767
61	7.74939	0.63075	8.28209	8.56242	7.75797	8.53991	6.84673	7.30167	8.40509	8.46318	8.26736	8.34061	7.20864	7.06433	7.92	7.01036	8.08718	7.66636	7.77364	7.00782	8.38382	8.06218	8.54482	7.90682	8.08945	8.28012	7.46436	8.50685	7.83309	7.91891	9.36791	7.34445	6.72673	7.13227	7.59445	7.42573	7.21067	6.40482	8.30945	7.48209	7.03118	6.84473	7.23136	7.49133	7.77661	7.43591	7.03833	7.708	7.76367
62	8.11112	0.746902	8.68133	8.67261	8.21518	9.11067	7.01833	7.65618	9.22342	9.13245	8.50845	8.88275	7.23707	7.38711	8.15533	7.13015	8.23106	7.66012	8.11256	7.26733	8.29422	8.5857	8.97542	8.26136	8.58692	8.82283	7.60718	9.02943	8.42345	8.32964	10.0966	7.81845	7.02345	7.45136	7.65405	7.77403	7.41556	6.79482	8.94122	7.75794	7.25142	7.38815	7.73438	8.10444	8.24188	8.16988	7.41633	7.74111	7.97844
63	8.61608	0.896954	9.10406	8.88511	8.77261	9.86218	7.42764	8.09703	10.1105	9.90218	8.87164	9.58146	7.40009	7.83067	8.44333	7.37615	8.4743	7.79352	8.76377	7.67191	8.38214	9.1803	9.54458	8.83682	9.23696	9.5913	7.8787	9.65409	9.15912	8.96155	10.9715	8.46473	7.44982	7.92555	7.84917	8.30312	7.75644	7.22173	9.71903	8.14645	7.58158	8.0797	8.41046	8.84222	8.83274	9.05424	7.94989	7.91511	8.30356
64	9.22611	1.05268	9.54482	9.19009	9.39982	10.7165	8.07027	8.60845	10.9935	10.7105	9.34255	10.381	7.70773	8.361	8.77	7.75082	8.771	8.03618	9.65527	8.21809	8.637	9.81545	10.2314	9.57209	9.98455	10.5177	8.27955	10.3395	9.96418	9.76191	11.9132	9.23018	7.984	8.52555	8.19918	8.97582	8.223	7.64273	10.5794	8.63355	7.99791	8.87436	9.21945	9.63	9.49909	9.98991	8.603	8.213	8.71
65	9.89156	1.18984	9.99888	9.5728	10.057	11.5805	8.91079	9.16338	11.8191	11.4941	9.89427	11.2199	8.11837	8.961	9.11933	8.24582	9.07479	8.34803	10.6874	8.88042	9.00982	10.4533	10.9912	10.378	10.7631	11.4981	8.79327	11.0457	10.7603	10.6488	12.8468	10.0443	8.58891	9.19618	8.68046	9.73312	8.80333	8.042	11.4435	9.18558	8.48694	9.70791	10.0889	10.3916	10.1909	10.8857	9.31978	8.62544	9.18967
66	10.5692	1.29628	10.4559	10.0115	10.7029	12.3648	9.87645	9.73086	12.5431	12.1885	10.489	12.0508	8.61282	9.57633	9.48667	8.82224	9.36585	8.70652	11.7509	9.60121	9.47871	11.0688	11.7733	11.1904	11.529	12.4385	9.39979	11.7346	11.4731	11.539	13.7132	10.8455	9.222	9.88909	9.2572	10.5162	9.45356	8.42218	12.2379	9.75267	9.032	10.5191	10.9443	11.0798	10.8626	11.673	10.0289	9.12256	9.72056
67	11.2161	1.36929	10.904	10.4807	11.306	13.022	10.873	10.2883	13.132	12.75	11.079	12.8353	9.17133	10.158	9.87633	9.431	9.397	9.114	12.7463	10.324	10.0077	11.641	12.531	11.963	12.2433	13.276	10.069	12.3723	12.063	12.37	14.473	11.58	9.838	10.576	9.87967	11.27	10.1297	8.797	12.9	10.291	9.608	11.274	11.7273	11.6697	11.479	12.3057	10.68	9.68333	10.2647
68	11.8123	1.39487	11.3341	10.9512	11.8533	13.5345	11.8134	10.8169	13.5799	13.1636	11.6356	13.532	9.76439	10.6798	10.287	10.036	9.926	9.5757	13.6041	10.9997	10.5632	12.141	13.2168	12.648	12.8752	13.9705	10.7494	12.9343	12.521	13.0903	15.1038	12.1972	10.403	11.2213	10.4833	11.9492	10.7868	9.15155	13.4095	10.7661	10.1717	11.9278	12.4054	12.1563	12.0211	12.7694	11.2438	10.282	10.7896
69	12.3341	1.39467	11.733	11.4022	12.3399	13.9161	12.6382	11.2971	13.8993	13.4687	12.1653	14.1195	10.3618	11.1337	10.7087	10.6094	10.2295	10.0713	14.2983	11.5994	11.1182	12.5612	13.8147	13.2322	13.4122	14.505	11.3991	13.4179	12.8735	13.6874	15.6034	12.6994	10.9079	11.8022	11.0212	12.5374	11.389	9.45655	13.7721	11.1696	10.6955	12.4563	12.9833	12.5491	12.4898	13.0811	11.7188	10.8853	11.2779
70	12.7829	1.37085	12.084	11.8353	12.7595	14.1922	13.3063	11.7149	14.1018	13.6823	12.6502	14.6059	10.9166	11.5237	11.1233	11.129	10.5708	10.5762	14.8241	12.1128	11.641	12.8955	14.3082	13.7135	13.8598	14.8889	12.0021	13.8364	13.1468	14.172	15.9887	13.0997	11.338	12.3144	11.4934	13.0354	11.9203	9.74164	14.0126	11.5097	11.165	12.8722	13.4708	12.8593	12.896	13.2751	12.1123	11.4673	11.7163
71	13.164	1.32896	12.3925	12.2505	13.1091	14.388	13.8078	12.0762	14.2078	13.8208	13.072	15.0034	11.4008	11.8564	11.5198	11.5882	10.9414	11.0704	15.2005	12.5471	12.1092	13.1619	14.6998	14.0939	14.2311	15.1427	12.5413	14.2068	13.3712	14.5695	16.28	13.4092	11.6878	12.7515	11.9146	13.4544	12.3948	10.0501	14.1678	11.8121	11.5734	13.2114	13.8663	13.112	13.2542	13.3805	12.4398	12.0209	12.1018
72	13.4878	1.27602	12.6737	12.6387	13.3843	14.5162	14.1576	12.3975	14.2495	13.9168	13.4383	15.3254	11.8042	12.1404	11.8958	11.9939	11.3257	11.5453	15.4714	12.9179	12.5158	13.3798	15.0196	14.386	14.5386	15.2985	13.0099	14.5319	13.5602	14.8986	16.5062	13.6459	11.976	13.1153	12.2989	13.8077	12.8274	10.4049	14.2761	12.0981	11.93	13.4902	14.1889	13.3431	13.5819	13.4222	12.7198	12.5398	12.4418
73	13.765	1.21838	12.9333	12.9925	13.5888	14.5918	14.3822	12.6866	14.2553	14.0237	13.7645	15.5757	12.1267	12.385	12.24	12.3523	11.7122	11.9904	15.6679	13.24	12.8731	13.5639	15.2985	14.6135	14.7849	15.3861	13.4138	14.8079	13.734	15.173	16.6827	13.8368	12.2258	13.4229	12.6502	14.1064	13.213	10.8063	14.3556	12.3694	12.249	13.7182	14.4516	13.574	13.8941	13.4334	12.961	13.015	12.751
74	14.0063	1.16009	13.1689	13.311	13.7389	14.6357	14.5095	12.9505	14.2473	14.1785	14.0652	15.7667	12.4007	12.6063	12.5454	12.6642	12.0868	12.3918	15.8079	13.5195	13.1947	13.7257	15.5473	14.7966	14.975	15.4333	13.7608	15.0495	13.9101	15.4072	16.821	14.001	12.4494	13.6877	12.9615	14.363	13.5364	11.2456	14.4094	12.6198	12.5378	13.9058	14.6643	13.8182	14.1983	13.4389	13.1857	13.4387	13.0566
75	14.225	1.10373	13.3972	13.5936	13.8579	14.6642	14.5696	13.1959	14.24	14.3759	14.3572	15.9212	12.6917	12.8308	12.8281	12.9329	12.4366	12.7413	15.8976	13.7577	13.486	13.8962	15.7691	14.9563	15.1262	15.4777	14.0571	15.2775	14.0853	15.6185	16.9462	14.1505	12.6599	13.9223	13.2457	14.5924	13.8144	11.72	14.4522	12.8518	12.7961	14.0541	14.8456	14.0984	14.4867	13.4581	13.4246	13.8184	13.3717
76	14.43	1.05272	13.6371	13.8373	13.9695	14.6825	14.5923	13.4276	14.2411	14.6096	14.6534	16.0627	13.0208	13.0603	13.1017	13.1613	12.7703	13.05	15.944	13.9681	13.7549	14.0943	15.9772	15.1153	15.2642	15.5547	14.3128	15.5058	14.2609	15.8222	17.0655	14.2958	12.8691	14.1394	13.5137	14.8043	14.0577	12.2267	14.5049	13.0749	13.0367	14.1647	15.0093	14.4177	14.7504	13.515	13.6753	14.163	13.682
77	14.6383	1.01078	13.8812	14.0615	14.0993	14.685	14.6092	13.6469	14.251	14.8845	14.9675	16.2104	13.3643	13.2968	13.3772	13.3605	13.0884	13.3413	15.9657	14.1659	14.0119	14.3022	16.1902	15.2893	15.4118	15.6807	14.5475	15.7398	14.449	16.026	17.1824	14.4364	13.0831	14.3477	13.7752	14.9956	14.2706	12.7558	14.5796	13.2964	13.2817	14.2609	15.1614	14.7586	14.9935	13.6278	13.9398	14.4786	13.9844
78	14.852	0.979786	14.1077	14.2934	14.2684	14.6917	14.6337	13.8477	14.2698	15.183	15.311	16.3763	13.7113	13.5518	13.6911	13.558	13.3643	13.6373	15.9922	14.3627	14.2677	14.4763	16.4087	15.484	15.5742	15.8513	14.7723	15.9733	14.6657	16.236	17.3158	14.58	13.314	14.558	14.0363	15.1657	14.4728	13.291	14.6931	13.5247	13.538	14.3633	15.3162	15.123	15.2232	13.793	14.2203	14.7641	14.2778
79	15.0747	0.959248	14.3156	14.5432	14.4824	14.7593	14.6655	14.0351	14.3036	15.4619	15.676	16.563	14.0568	13.8347	14.072	13.7761	13.5964	13.9408	16.0413	14.5706	14.5316	14.5905	16.6309	15.6957	15.7592	16.0427	14.9824	16.2047	14.9195	16.4562	17.4811	14.7392	13.5791	14.7879	14.2933	15.3239	14.6897	13.8085	14.8578	13.7692	13.8092	14.4744	15.4886	15.5203	15.4579	14.0094	14.517	15.0263	14.55
80	15.3093	0.945961	14.5327	14.8147	14.7296	14.9012	14.7112	14.2227	14.349	15.6972	16.048	16.7682	14.3956	14.1501	14.4942	14.0232	13.8545	14.2518	16.1256	14.7985	14.8165	14.6438	16.8552	15.9094	15.9821	16.2531	15.1729	16.4407	15.2017	16.6869	17.6705	14.9119	13.872	15.0421	14.5398	15.4814	14.9281	14.3322	15.072	14.0335	14.093	14.5962	15.6795	15.9261	15.7162	14.276	14.8211	15.2671	14.8079
81	15.5545	0.937632	14.7857	15.1078	14.9891	15.0789	14.7829	14.4017	14.384	15.9235	16.4175	16.9876	14.7399	14.487	14.9187	14.2844	14.1815	14.5786	16.2537	15.0455	15.1259	14.6251	17.0745	16.1314	16.2477	16.4891	15.3534	16.677	15.5002	16.9163	17.8789	15.1053	14.1903	15.3159	14.7717	15.6479	15.1983	14.881	15.3289	14.3168	14.3846	14.7426	15.8855	16.3146	15.9968	14.5899	15.106	15.4704	15.0634
82	15.8054	0.934379	15.0775	15.4113	15.253	15.2777	14.8852	14.5494	14.3908	16.1912	16.7721	17.2135	15.0975	14.811	15.334	14.5178	14.5517	14.9194	16.4176	15.3145	15.4519	14.5491	17.277	16.3674	16.5379	16.7345	15.5317	16.9112	15.7996	17.1235	18.1289	15.338	14.5332	15.6003	14.9911	15.8211	15.508	15.4407	15.616	14.62	14.6882	14.9241	16.0976	16.682	16.2804	14.9484	15.366	15.628	15.319
83	16.0532	0.940804	15.3929	15.7116	15.5181	15.4977	15.0204	14.6837	14.3634	16.4935	17.105	17.4377	15.4766	15.0848	15.7149	14.6987	14.9559	15.2765	16.6053	15.6098	15.782	14.4278	17.4734	16.6048	16.8223	16.9708	15.7206	17.1451	16.0885	17.2998	18.4181	15.6188	14.8891	15.8834	15.2116	15.9921	15.835	15.9918	15.9195	14.9518	14.738	15.1419	16.3151	17.0428	16.5606	15.3454	15.6192	15.7466	15.5762
84	16.3102	0.939595	15.729	15.9982	15.7788	15.7462	15.2021	14.8767	14.3446	16.8125	17.4285	17.6508	15.8553	15.2894	15.97	14.8618	15.3962	15.6645	16.8086	15.93	16.1059	14.2775	17.7071	16.8274	17.082	17.1964	15.9436	17.3903	16.3666	17.4487	18.725	15.9368	15.248	16.1534	15.4446	16.159	16.1532	16.509	16.2303	15.3241	15.3726	15.3929	16.541	17.3928	16.8399	15.7721	15.887	15.8537	15.842
85	16.5606	0.948345	16.0811	16.266	16.0423	16.0354	15.4321	14.902	14.4424	17.1465	17.745	17.8567	16.2183	15.4237	16.138	15.1187	15.8641	16.0785	17.0144	16.2643	16.4294	14.1128	17.9921	17.035	17.3257	17.319	16.174	17.6793	16.6127	17.5811	19.0377	16.2691	15.6118	16.262	15.6918	16.3353	16.463	16.9625	16.538	15.7381	15.7555	15.6724	16.782	17.6977	17.1294	16.213	16.187	15.9717	16.1293
86	16.8354	0.942222	16.392	16.503	16.3167	16.309	15.7075	15.514	14.7227	17.4964	18.049	18.0649	16.5798	15.5337	16.474	15.5109	16.211	16.504	17.2144	16.6054	16.7651	13.9561	18.3111	17.2412	17.5728	17.5399	16.3993	18.03	16.8229	17.7207	19.3475	16.5851	15.9827	16.5798	15.9504	16.5289	16.7688	17.3461	16.598	16.1813	16.1446	15.9767	17.0512	17.9583	17.4463	16.6561	16.5188	16.1086	16.4436
87	17.0612	0.963111	16.392	16.5342	16.6065	16.309	16.0202	15.514	15.1478	17.585	18.124	18.144	16.9569	15.7787	16.474	15.805	16.211	16.549	17.362	16.947	17.1225	13.8433	18.6412	17.293	17.8299	17.696	16.6579	18.4386	17.031	17.8945	19.6485	16.662	16.076	16.699	16.2279	16.7518	16.921	17.6775	16.598	16.6389	16.5243	16.3033	17.3599	18.18	17.7977	17.0926	16.8671	16.183	16.7836
88	17.363	0.983192	16.6808	16.889	16.793	16.309	16.3585	15.514	15.6402	18.2095	18.6495	18.4875	17.336	16.262	17.164	16.3783	16.211	16.549	17.362	17.2911	17.1952	13.8661	18.9714	17.6875	18.1022	18.0119	16.9732	18.8986	17.2819	18.125	19.9481	17.1538	16.7142	16.699	16.2599	17.0098	17.289	17.9902	17.494	17.0932	16.8927	16.6407	17.701	18.3507	18.1728	17.5232	17.22	16.423	17.15
89	17.7145	0.947459	17.5677	16.9683	17.0463	16.7437	16.711	15.514	16.131	18.629	18.702	18.812	17.5013	16.433	17.8543	17.248	17.323	17.0573	17.362	17.6507	17.9148	14.3107	19.2997	17.994	18.3972	18.3059	17.3217	19.3904	17.5973	18.419	20.2504	17.484	17.138	17.343	16.865	17.302	17.473	18.316	17.8522	17.275	17.2473	16.9787	17.768	18.4784	18.5509	17.9453	17.5656	16.7266	17.5407
90	18.1422	0.885089	17.9314	17.2996	17.5026	17.613	17.0668	16.0922	16.569	19.0233	19.3786	19.132	18.2285	17.5014	18.3726	17.9073	18.2068	18.266	17.9266	18.0342	18.3503	15.3108	19.6176	18.3488	18.7124	18.6013	17.6698	19.8916	17.9501	18.7703	20.5404	17.8075	17.5256	17.574	17.0124	17.6229	18.0143	18.6645	18.237	17.8502	17.5811	17.3146	17.768	18.582	18.9275	18.3515	17.9033	17.0128	17.9382
91	18.5361	0.814226	18.272	17.5014	17.795	17.9266	17.4176	17.6342	16.9369	19.4064	19.7605	19.4831	18.6715	18.241	18.919	18.5502	18.295	18.7347	18.3779	18.4407	18.8027	16.6014	19.9206	18.761	19.0353	18.9349	18.0032	20.3802	18.3171	19.1603	20.812	18.1537	17.9036	17.6667	17.7475	17.9668	18.429	19.0267	18.6383	18.2959	17.8894	17.648	17.8915	18.676	19.3108	18.7394	18.245	17.296	18.326
92	18.9348	0.788657	18.5915	17.7136	18.0738	18.4787	17.7587	18.0455	17.2398	19.7604	20.1505	19.8473	19.0909	18.8466	19.4626	19.1606	19.1761	19.2335	18.6555	18.8573	19.2437	17.9248	20.1995	19.2094	19.3531	19.2835	18.3019	20.8355	18.6895	19.5595	21.0615	18.5192	18.2688	18.159	18.1965	18.3267	18.8241	19.3925	19.0411	18.6141	18.1719	17.9746	19.1955	18.7631	19.6791	19.1165	18.5918	17.5242	18.6986
93	19.2828	0.80081	18.9033	17.9063	18.3247	18.8282	18.0773	18.3965	17.4689	20.0756	20.517	20.2042	19.4781	19.3521	19.9674	19.7302	19.6537	19.7516	18.9443	19.2727	19.644	19.1449	20.4347	19.6628	19.6527	19.6151	18.5427	21.2406	19.036	19.9341	21.2807	18.8821	18.6088	18.4572	18.6197	18.6955	19.1848	19.7548	19.4245	18.8699	18.426	18.2905	19.5943	18.8416	20.0143	19.4897	18.9253	17.6673	19.049
94	19.5878	0.835155	19.2183	18.0459	18.5325	19.1422	18.3712	18.6658	17.6018	20.3398	20.8348	20.5284	19.8299	19.7453	20.408	20.2395	20.0815	20.2614	19.2426	19.6679	19.9773	20.1585	20.6192	20.0716	19.9241	19.9016	18.7196	21.5735	19.3362	20.2635	21.4702	19.2165	18.9076	18.7417	18.9944	19.0578	19.488	20.1044	19.751	19.0606	18.6595	18.5715	19.9849	18.9003	20.3095	19.8464	19.2323	17.706	19.3703
95	19.8349	0.881518	19.534	18.1146	18.6859	19.4029	18.6377	18.8339	17.6214	20.5422	21.1026	20.8063	20.1194	20.0187	20.7602	20.6632	20.4409	20.7395	19.5314	20.0106	20.2513	20.932	20.7358	20.3924	20.1647	20.1256	18.8152	21.8055	19.5904	20.5199	21.6333	19.4942	19.1509	18.991	19.2984	19.3835	19.7333	20.424	19.9849	19.181	18.8791	18.7962	20.3301	18.9186	20.56	20.1543	19.4994	17.6469	19.6519
96	20.0008	0.938947	19.8414	18.0929	18.7685	19.5985	18.8448	18.8839	17.5016	20.67	21.3007	21.0428	20.318	20.1687	20.9963	20.9841	20.712	21.1741	19.7811	20.2688	20.4686	21.4756	20.7514	20.5894	20.3759	20.2668	18.7908	21.9154	19.7959	20.6707	21.7592	19.6832	19.3183	19.1821	19.5066	19.6417	19.9117	20.6964	20.1115	19.2312	19.0749	18.9531	20.5852	18.8719	20.7605	20.3757	19.7122	17.4958	19.8724
97	20.063	1.00764	20.127	17.9403	18.7488	19.7045	18.9431	18.8153	17.2007	20.6918	21.396	21.2425	20.41	20.184	21.0877	21.1798	20.8685	21.5571	19.9588	20.4067	20.5872	21.8016	20.6293	20.6246	20.5527	20.2963	18.6125	21.8775	19.929	20.6878	21.8168	19.749	19.3797	19.293	19.6004	19.8073	20.005	20.8892	20.1198	19.203	19.2265	19.0241	20.708	18.739	20.8894	20.4701	19.8427	17.2493	20.0173
98	19.9919	1.09137	20.342	17.6128	18.5956	19.683	18.8769	18.6372	16.683	20.5555	21.3554	21.3929	20.38	20.0377	21.0047	21.2366	20.8825	21.8743	20.0331	20.3817	20.545	21.9327	20.3291	20.467	20.678	20.1853	18.264	21.663	19.9587	20.5395	21.7612	19.656	19.296	19.2944	19.5562	19.8522	19.9989	20.9568	19.9849	19.0716	19.316	18.9774	20.6594	18.5023	20.8947	20.3841	19.836	16.8881	20.0816
99	19.7551	1.19317	20.4289	17.0873	18.2723	19.5127	18.5953	18.3508	15.9418	20.1933	21.1485	21.471	20.1995	19.7021	20.7033	21.1451	20.7108	22.102	19.9768	20.1602	20.2977	21.8652	19.8179	20.0921	20.7354	19.9144	17.7344	21.246	19.8622	20.1971	21.5346	19.3704	19.0187	19.1518	19.3419	19.7488	19.8773	20.8305	19.6888	18.797	19.3064	18.7718	20.402	18.1406	20.7074	20.0678	19.6402	16.3726	20.0607
100	19.3246	1.3107	20.359	16.366	17.727	19.185	18.054	17.956	15.027	19.561	20.748	21.429	19.835	19.16	20.142	20.854	20.293	22.212	19.775	19.72	19.819	21.579	19.083	19.489	20.705	19.475	17.018	20.613	19.613	19.644	21.082	18.861	18.498	18.834	18.923	19.477	19.611	20.437	19.231	18.339	19.137	18.368	19.907	17.634	20.27	19.485	19.219	15.699	19.946
[truncated: 49 more columns]

[truncated: 37 more sheets: Rotation LHipFlex A1FaCoMc, Rotation LKneeFlex A1FaCoMc, Rotation LAnkleFlex A1FaCoMc, Rotation RHipAbAd A1FaCoMc, Rotation RHipRot A1FaCoMc, Rotation RAnklePron A1FaCoMc, Rotation LHipAbAd A1FaCoMc, Rotation LHipRot A1FaCoMc, Rotation LAnklePron A1FaCoMc, Rotation PelvicTil A1FaCoMc, Rotation PelvicObl A1FaCoMc, Rotation PelvicRot A1FaCoMc, LProgression A1FaCoMc, RProgression A1FaCoMc, Rotation TrunkTilt A1FaCoMc, Rotation TrunkFlex A1FaCoMc, Rotation TrunkRot A1FaCoMc, Moment RHipFlex A1FaCoMc, Moment RHipAbAd A1FaCoMc, Moment RHipRot A1FaCoMc …]
