# Supplementary material for: Lower limb muscle fatigue after uphill walking in children with unilateral spastic cerebral palsy
Source: PLoS One. 2022 Dec 6;17(12):e0278657. doi: 10.1371/journal.pone.0278657 (PMC9725134; doi:10.1371/journal.pone.0278657)
Supplement: S2 File — (ZIP) [file pone.0278657.s004.zip › Kinematics-individual files-part2/F13A1_ComfM010001.xlsx]

## Sheet: gait A1ComfM
Calculated gait parameters	mean	std	VC	max	min
Walking.Speed [m/s]	1.27	0.06	0.05	1.28	0.65
Cadans [1/m]	110.68	12.29	6.66	136.36	88.24
L.Stride.Time [s]	1.1	0.03	0.03	1.19	1.03	1.03	1.09	1.05	1.04	1.04	1.17	1.19	1.1	1.06	1.07	1.08	1.07	1.17	1.06	1.08	1.08	1.05	1.11	1.13	1.07	1.11	1.18	1.08	1.05	1.09	1.05	1.1	1.11	1.07	1.11	1.11	1.06	1.08	1.16	1.08	1.07	1.1	1.07	1.14	1.06	1.11	1.11	1.11	1.06
L.Step.Time [s]	0.6	0.02	0.03	0.67	0.56	0.59	0.59	0.57	0.58	0.57	0.65	0.62	0.6	0.58	0.61	0.6	0.58	0.64	0.56	0.6	0.6	0.59	0.59	0.61	0.61	0.61	0.66	0.6	0.59	0.58	0.59	0.61	0.61	0.61	0.6	0.58	0.59	0.59	0.6	0.6	0.59	0.61	0.6	0.6	0.57	0.58	0.61	0.59	0.6
L.Stance.Time [s]	0.63	0.03	0.05	0.73	0.57	0.58	0.64	0.6	0.58	0.58	0.69	0.73	0.64	0.61	0.63	0.63	0.61	0.71	0.61	0.62	0.62	0.6	0.65	0.64	0.59	0.65	0.7	0.62	0.58	0.65	0.6	0.63	0.64	0.6	0.64	0.65	0.59	0.61	0.7	0.62	0.59	0.64	0.62	0.68	0.6	0.64	0.64	0.65	0.59
L.Swing.Time [s]	0.47	0.01	0.02	0.5	0.44	0.45	0.45	0.45	0.46	0.46	0.48	0.46	0.46	0.45	0.44	0.45	0.46	0.46	0.45	0.46	0.46	0.45	0.46	0.49	0.48	0.46	0.48	0.46	0.47	0.44	0.45	0.47	0.47	0.47	0.47	0.46	0.47	0.47	0.46	0.46	0.48	0.46	0.45	0.46	0.46	0.47	0.47	0.46	0.47
L.Stance.Swing [1]	0.74	0.04	0.06	0.84	0.63	0.776	0.703	0.75	0.793	0.793	0.696	0.63	0.719	0.738	0.698	0.714	0.754	0.648	0.738	0.742	0.742	0.75	0.708	0.766	0.814	0.708	0.686	0.742	0.81	0.677	0.75	0.746	0.734	0.783	0.734	0.708	0.797	0.77	0.657	0.742	0.814	0.719	0.726	0.676	0.767	0.734	0.734	0.708	0.797
L.Bipedal [s]	0.09	0.01	0.15	0.13	0.06	0.11	0.08	0.07	0.08	0.1	0.11	0.08	0.09	0.06	0.09	0.08	0.11	0.09	0.08	0.09	0.07	0.1	0.09	0.07	0.09	0.12	0.08	0.07	0.1	0.08	0.09	0.08	0.06	0.08	0.09	0.08	0.08	0.11	0.09	0.09	0.1	0.08	0.13	0.08	0.1	0.09	0.1	0.08	0.1
L.Stride.Length [m]	1.4	0.04	0.03	1.48	1.3	1.346	1.417	1.393	1.367	1.389	1.374	1.407	1.398	1.431	1.361	1.395	1.4	1.42	1.455	1.427	1.357	1.322	1.457	1.459	1.349	1.329	1.412	1.364	1.387	1.415	1.35	1.346	1.479	1.393	1.394	1.403	1.348	1.429	1.442	1.36	1.388	1.44	1.33	1.399	1.445	1.431	1.373	1.397	1.384
L.Step.Length [m]	0.73	0.02	0.03	0.78	0.65	0.72	0.74	0.72	0.702	0.726	0.71	0.725	0.716	0.753	0.722	0.778	0.724	0.766	0.736	0.75	0.737	0.699	0.759	0.781	0.705	0.687	0.759	0.719	0.709	0.727	0.712	0.7	0.783	0.751	0.722	0.69	0.719	0.73	0.736	0.707	0.734	0.752	0.688	0.731	0.742	0.69	0.723	0.696	0.714
L.Step.Width [m]	0.15	0.04	0.28	0.26	0.02	0.129	0.213	0.12	0.1	0.165	0.179	0.131	0.182	0.07	0.056	0.153	0.161	0.139	0.156	0.139	0.154	0.201	0.21	0.163	0.171	0.174	0.137	0.206	0.194	0.13	0.133	0.192	0.197	0.097	0.256	0.188	0.226	0.173	0.184	0.129	0.165	0.179	0.157	0.191	0.172	0.151	0.171	0.151	0.134
L.foot.clear [cm]	1.15	0.41	0.36	4.09	0.48	1.182	1.149	0.894	1.32	1.141	1.956	0.934	1.471	1.439	0.977	0.803	1.445	1.496	1.131	0.784	1.199	0.754	0.887	1.315	0.921	0.905	1.191	1.427	1.685	1.343	1.095	1.057	1.906	0.865	0.763	1.018	0.952	0.788	1.21	0.904	0.931	0.847	1.045	1.016	0.884	0.733	1.239	1.651	1.015
R.Stride.Time [s]	1.1	0.03	0.03	1.22	1.03	1.09	1.07	1.03	1.05	1.09	1.22	1.12	1.08	1.04	1.09	1.09	1.11	1.14	1.04	1.08	1.06	1.11	1.11	1.07	1.11	1.13	1.14	1.06	1.1	1.04	1.08	1.11	1.07	1.12	1.13	1.05	1.08	1.15	1.08	1.08	1.08	1.08	1.14	1.09	1.1	1.08	1.13	1.05	1.07
R.Step.Time [s]	0.49	0.02	0.05	0.57	0.44	0.44	0.5	0.48	0.46	0.47	0.52	0.57	0.5	0.48	0.46	0.48	0.49	0.53	0.5	0.48	0.48	0.46	0.52	0.52	0.46	0.5	0.52	0.48	0.46	0.51	0.46	0.49	0.5	0.46	0.51	0.53	0.47	0.49	0.56	0.48	0.48	0.49	0.47	0.54	0.49	0.53	0.5	0.52	0.46
R.Stance.Time [s]	0.69	0.02	0.03	0.76	0.64	0.7	0.67	0.64	0.66	0.67	0.76	0.7	0.69	0.64	0.7	0.68	0.69	0.73	0.64	0.69	0.67	0.69	0.68	0.68	0.7	0.73	0.74	0.67	0.69	0.66	0.68	0.69	0.67	0.69	0.69	0.66	0.67	0.7	0.69	0.69	0.69	0.69	0.73	0.68	0.67	0.67	0.71	0.67	0.7
R.Swing.Time [s]	0.4	0.02	0.04	0.46	0.37	0.39	0.4	0.39	0.39	0.42	0.46	0.42	0.39	0.4	0.39	0.41	0.42	0.41	0.4	0.39	0.39	0.42	0.43	0.39	0.41	0.4	0.4	0.39	0.41	0.38	0.4	0.42	0.4	0.43	0.44	0.39	0.41	0.45	0.39	0.39	0.39	0.39	0.41	0.41	0.43	0.41	0.42	0.38	0.37
R.Stance.Swing [1]	0.58	0.03	0.05	0.65	0.53	0.557	0.597	0.609	0.591	0.627	0.605	0.6	0.565	0.625	0.557	0.603	0.609	0.562	0.625	0.565	0.582	0.609	0.632	0.574	0.586	0.548	0.541	0.582	0.594	0.576	0.588	0.609	0.597	0.623	0.638	0.591	0.612	0.643	0.565	0.565	0.565	0.565	0.562	0.603	0.642	0.612	0.592	0.567	0.529
R.Bipedal [s]	0.14	0.02	0.12	0.19	0.11	0.14	0.14	0.12	0.12	0.11	0.17	0.16	0.14	0.13	0.17	0.15	0.12	0.18	0.11	0.14	0.14	0.14	0.13	0.12	0.13	0.15	0.18	0.14	0.12	0.14	0.14	0.14	0.14	0.14	0.13	0.12	0.12	0.12	0.14	0.14	0.11	0.15	0.15	0.14	0.11	0.11	0.14	0.13	0.13
R.Stride.Length [m]	1.4	0.04	0.03	1.48	1.25	1.397	1.414	1.386	1.364	1.391	1.392	1.407	1.394	1.392	1.339	1.454	1.378	1.485	1.412	1.37	1.361	1.397	1.437	1.425	1.346	1.34	1.404	1.396	1.397	1.365	1.358	1.396	1.424	1.423	1.435	1.319	1.418	1.436	1.389	1.36	1.422	1.394	1.356	1.434	1.484	1.339	1.424	1.366	1.369
R.Step.Length [m]	0.67	0.03	0.04	0.74	0.61	0.625	0.676	0.673	0.666	0.662	0.665	0.683	0.682	0.678	0.639	0.618	0.677	0.654	0.719	0.676	0.619	0.624	0.699	0.679	0.644	0.641	0.653	0.645	0.678	0.688	0.638	0.646	0.696	0.641	0.672	0.713	0.629	0.699	0.706	0.653	0.653	0.688	0.641	0.667	0.703	0.741	0.65	0.701	0.669
R.Step.Width [m]	0.18	0.04	0.23	0.29	0.07	0.215	0.167	0.15	0.163	0.205	0.142	0.184	0.198	0.076	0.094	0.228	0.175	0.19	0.191	0.173	0.216	0.225	0.187	0.263	0.188	0.14	0.205	0.249	0.181	0.076	0.234	0.196	0.155	0.284	0.187	0.177	0.293	0.171	0.177	0.199	0.235	0.141	0.173	0.241	0.199	0.109	0.208	0.134	0.177
R.foot.clear [cm]	1.54	0.28	0.18	2.6	0.91	1.437	1.693	1.522	1.365	1.391	1.623	1.587	1.685	1.535	1.115	2.596	1.953	1.905	1.757	1.425	1.586	1.532	0.98	1.37	1.775	1.578	1.304	1.564	1.258	1.682	1.928	1.296	2.335	1.562	1.58	1.788	1.668	1.699	1.356	1.327	1.535	1.463	1.229	1.404	1.436	1.933	1.851	1.367	1.026
Asym.step.time [%]	20.32	5.16	0.25	32.38	6.9	29.126	16.514	17.143	23.077	19.231	22.222	8.403	18.182	18.868	28.037	22.222	16.822	18.803	11.321	22.222	22.222	24.762	12.613	15.929	28.037	19.82	23.729	22.222	24.762	12.844	24.762	21.818	19.82	28.037	16.216	9.009	22.642	18.519	6.897	22.222	20.561	21.818	24.299	10.526	15.094	9.009	19.82	12.613	26.415
Asym.step.length [%]	8.49	4.13	0.49	22.97	0.02	14.142	9.01	6.711	5.301	9.224	6.521	5.96	4.823	10.47	12.067	22.967	6.714	15.718	2.367	10.398	17.372	11.354	8.272	14.007	9.055	6.922	15.035	10.731	4.563	5.521	10.978	8.12	11.756	15.81	7.224	3.218	13.33	4.381	4.157	7.911	11.683	8.96	7.079	9.124	5.461	7.263	10.75	0.641	6.536
Mox file gait parameters	mean	std
L.Stride.Time	1.09961	0.041933	1.04	1.08	1.05	1.04	1.04	1.17	1.19	1.1	1.06	1.07	1.08	1.07	1.18	1.05	1.08	1.07	1.06	1.11	1.12	1.07	1.13	1.16	1.08	1.06	1.09	1.05	1.1	1.1	1.08	1.11	1.11	1.06	1.08	1.15	1.09	1.07	1.1	1.08	1.13	1.06	1.11	1.11	1.1	1.07	1.08	1.15	1.09
L.Stance.Time	0.70376	0.0333316	0.65	0.7	0.67	0.65	0.65	0.75	0.8	0.71	0.68	0.69	0.69	0.68	0.78	0.67	0.69	0.69	0.67	0.73	0.71	0.67	0.73	0.76	0.7	0.66	0.72	0.67	0.7	0.71	0.68	0.71	0.72	0.66	0.68	0.76	0.7	0.66	0.71	0.69	0.74	0.67	0.711	0.71	0.72	0.67	0.693	0.75	0.7
L.Swing.Time	0.395853	0.01685	0.39	0.379	0.38	0.39	0.39	0.42	0.39	0.39	0.38	0.38	0.39	0.39	0.4	0.38	0.39	0.38	0.39	0.38	0.41	0.4	0.4	0.4	0.38	0.4	0.37	0.38	0.4	0.39	0.4	0.4	0.39	0.4	0.4	0.39	0.39	0.41	0.39	0.39	0.39	0.39	0.399	0.4	0.38	0.4	0.387	0.4	0.39
L.Stance.Swing	0.639846	0.0118381	62.507	64.862	63.813	62.487	62.512	64.124	67.206	64.533	64.157	64.487	63.924	63.569	66.089	63.807	63.868	64.473	63.192	65.752	63.373	62.616	64.617	65.528	64.828	62.269	66.044	63.808	63.625	64.536	63.006	63.962	64.865	62.274	62.962	66.085	64.229	61.686	64.539	63.904	65.497	63.218	64.041	63.972	65.459	62.616	64.137	65.213	64.217
L.Step.Length	0.711605	0.0307831	0.722	0.727	0.706	0.683	0.708	0.693	0.703	0.698	0.735	0.712	0.768	0.71	0.745	0.731	0.741	0.721	0.692	0.744	0.753	0.688	0.675	0.727	0.688	0.703	0.715	0.704	0.694	0.778	0.732	0.714	0.674	0.706	0.729	0.715	0.685	0.718	0.727	0.678	0.724	0.749	0.673	0.722	0.684	0.691	0.72	0.717	0.692
L.Step.Width	0.140326	0.0442276	0.199	0.109	0.087	0.16	0.159	0.088	0.165	0.048	0.043	0.112	0.15	0.176	0.158	0.176	0.157	0.202	0.203	0.161	0.131	0.148	0.163	0.192	0.162	0.098	0.12	0.164	0.165	0.05	0.198	0.144	0.201	0.151	0.147	0.104	0.129	0.134	0.152	0.168	0.119	0.125	0.156	0.113	0.098	0.111	0.195	0.094	0.163
R.Stride.Time	1.09863	0.0341545	1.09	1.07	1.03	1.05	1.1	1.22	1.11	1.08	1.04	1.09	1.09	1.12	1.121	1.049	1.08	1.06	1.11	1.11	1.07	1.12	1.13	1.14	1.05	1.11	1.03	1.08	1.11	1.08	1.11	1.13	1.05	1.08	1.15	1.09	1.07	1.09	1.08	1.13	1.08	1.11	1.08	1.13	1.06	1.07	1.12	1.12	1.14
R.Stance.Time	0.730535	0.0236333	0.73	0.71	0.68	0.7	0.711	0.779	0.729	0.72	0.68	0.74	0.72	0.72	0.76	0.689	0.73	0.71	0.73	0.72	0.72	0.73	0.76	0.77	0.711	0.73	0.69	0.71	0.73	0.71	0.72	0.73	0.7	0.71	0.73	0.73	0.72	0.73	0.72	0.75	0.72	0.72	0.71	0.75	0.71	0.734	0.74	0.74	0.77
R.Swing.Time	0.368085	0.0178715	0.361	0.36	0.35	0.35	0.389	0.44	0.38	0.36	0.36	0.35	0.37	0.4	0.361	0.36	0.35	0.35	0.38	0.391	0.35	0.39	0.37	0.37	0.339	0.38	0.34	0.37	0.38	0.37	0.39	0.4	0.35	0.37	0.42	0.36	0.35	0.36	0.36	0.38	0.36	0.39	0.37	0.38	0.35	0.336	0.38	0.38	0.37
R.Stance.Swing	0.664903	0.0106425	66.928	66.325	65.994	66.668	64.64	63.893	65.732	66.669	65.363	67.865	66.042	64.271	67.797	65.689	67.569	66.944	65.741	64.83	67.275	65.155	67.223	67.536	67.735	65.758	66.963	65.706	65.749	65.732	64.847	64.588	66.653	65.732	63.469	66.96	67.28	66.945	66.653	66.356	66.655	64.834	65.725	66.347	66.965	68.561	66.035	66.035	67.534
R.Step.Length	0.686442	0.0267503	0.674	0.684	0.683	0.684	0.691	0.7	0.693	0.7	0.656	0.622	0.691	0.681	0.716	0.695	0.624	0.641	0.709	0.689	0.675	0.666	0.671	0.675	0.698	0.695	0.654	0.654	0.693	0.672	0.672	0.72	0.647	0.713	0.708	0.685	0.666	0.721	0.661	0.662	0.696	0.75	0.667	0.701	0.696	0.677	0.698	0.698	0.721
R.Step.Width	0.140202	0.0451046	0.112	0.106	0.147	0.175	0.082	0.094	0.147	0.047	0.04	0.183	0.136	0.156	0.175	0.194	0.192	0.194	0.122	0.223	0.164	0.074	0.212	0.196	0.142	0.003	0.211	0.155	0.074	0.23	0.106	0.105	0.237	0.129	0.085	0.175	0.18	0.116	0.134	0.164	0.151	0.074	0.167	0.091	0.116	0.172	0.104	0.104	0.141
[truncated: 83 more columns]

## Sheet: MoS A1ComfM
	mean	std	step:1	step:2
MoS_ML_L	0.064	0.02	0.0803208	0.0440103	0.060364	0.0606173	0.0854214	0.0455895	0.0398767	0.0741915	0.0281921	0.015355	0.086664	0.059473	0.0564663	0.0692942	0.0848578	0.0804007	0.0779586	0.0538752	0.0928804	0.0816939	0.0428035	0.0775573	0.101063	0.0787721	0.0156224	0.0819973	0.067302	0.0514102	0.0793798	0.0735689	0.0559869	0.132695	0.061048	0.0381813	0.0754072	0.0874993	0.0413322	0.0563897	0.0732656	0.0764162	0.0489065	0.07973	0.0356875	0.0680637	0.0684971	0.0549932	0.0561873
MoS_ML_R	0.072	0.016	0.104459	0.065927	0.0537868	0.0869692	0.0884346	0.0641812	0.082236	0.0520226	0.0471178	0.0625631	0.0778498	0.0725748	0.0825774	0.0774416	0.0948298	0.0881331	0.0913044	0.0672227	0.0757331	0.0758013	0.0748129	0.0909782	0.0835249	0.0468789	0.0387707	0.0911514	0.0825407	0.0466004	0.101177	0.0767688	0.0837191	0.0973098	0.0788262	0.0535478	0.0636025	0.0762239	0.076996	0.0881664	0.0718479	0.0705802	0.0678462	0.0475167	0.0582311	0.0502671	0.0805141	0.053321	0.0864128
MoS_ML	0.068	0.019	0.0803208	0.104459	0.0440103	0.065927	0.060364	0.0537868	0.0606173	0.0869692	0.0854214	0.0884346	0.0455895	0.0641812	0.0398767	0.082236	0.0741915	0.0520226	0.0281921	0.0471178	0.015355	0.0625631	0.086664	0.0778498	0.059473	0.0725748	0.0564663	0.0825774	0.0692942	0.0774416	0.0848578	0.0948298	0.0804007	0.0881331	0.0779586	0.0913044	0.0538752	0.0672227	0.0928804	0.0757331	0.0816939	0.0758013	0.0428035	0.0748129	0.0775573	0.0909782	0.101063	0.0835249	0.0787721
MoS_BF_L	-0.19	0.019	-0.188278	-0.148977	-0.17678	-0.205105	-0.188122	-0.176029	-0.160978	-0.179503	-0.196749	-0.217086	-0.171241	-0.178705	-0.163283	-0.191047	-0.205268	-0.185741	-0.195583	-0.179354	-0.19281	-0.226778	-0.188912	-0.142008	-0.178651	-0.224918	-0.205237	-0.195048	-0.205871	-0.186592	-0.213834	-0.189049	-0.202828	-0.188385	-0.222016	-0.176173	-0.183962	-0.195687	-0.187552	-0.200377	-0.140543	-0.222953	-0.21976	-0.172106	-0.182495	-0.222539	-0.192446	-0.17973	-0.198921
MoS_BF_R	-0.146	0.024	-0.165741	-0.14046	-0.15816	-0.16559	-0.160634	-0.111977	-0.0974124	-0.14267	-0.172462	-0.109779	-0.15237	-0.167354	-0.0778645	-0.181087	-0.148221	-0.172738	-0.16383	-0.165732	-0.177007	-0.166524	-0.107699	-0.135025	-0.163078	-0.165392	-0.133027	-0.167837	-0.145775	-0.140236	-0.158049	-0.152802	-0.162597	-0.170339	-0.172267	-0.134436	-0.152569	-0.178781	-0.134195	-0.139792	-0.146551	-0.194284	-0.18251	-0.158516	-0.150829	-0.140286	-0.156643	-0.0811997	-0.173189
MoS_BF	-0.168	0.031	-0.188278	-0.165741	-0.148977	-0.14046	-0.17678	-0.15816	-0.205105	-0.16559	-0.188122	-0.160634	-0.176029	-0.111977	-0.160978	-0.0974124	-0.179503	-0.14267	-0.196749	-0.172462	-0.217086	-0.109779	-0.171241	-0.15237	-0.178705	-0.167354	-0.163283	-0.0778645	-0.191047	-0.181087	-0.205268	-0.148221	-0.185741	-0.172738	-0.195583	-0.16383	-0.179354	-0.165732	-0.19281	-0.177007	-0.226778	-0.166524	-0.188912	-0.107699	-0.142008	-0.135025	-0.178651	-0.163078	-0.224918
[truncated: 210 more columns]

## Sheet: EMG A1ComfM
	LEFT
	EMG LRectusFem		EMG LVastusLat		EMG LSemitendi		EMG LBicepsFem		EMG LGastrocMed		EMG LSoleus		EMG LTibialisA		EMG LPeroneusLong		EMG RRectusFem		EMG RVastusLat		EMG RSemitendi		EMG RBicepsFem		EMG RGastrocMed		EMG RSoleus		EMG RTibialisA		EMG RPeroneusLong		EMG LTensorLatae		EMG RTensorLatae
%	mean	std	mean	std	mean	std	mean	std	mean	std	mean	std	mean	std	mean	std	mean	std	mean	std	mean	std	mean	std	mean	std	mean	std	mean	std	mean	std	mean	std	mean	std
1	0.634496	0.784097	0.965735	0.979851	0.518237	0.258159	0.756464	0.250219		0.220936	0.152445	0.0290361	0.0667178	0.400035	0.0896863	0.186881	0.0512595		0.584441	0.857131	0.646598	0.984055	0.119222	0.49999	0.906115	0.828247		0.2497	0.238471	3.6484	0.0220981	0.166695	0.186113	0.16487	0.190537
2	0.640706	0.796033	0.965752	0.980051	0.528794	0.248786	0.721488	0.252074		0.220184	0.156771	0.0291927	0.0641698	0.382779	0.0886685	0.182533	0.0516856		0.605755	0.850751	0.651209	0.98415	0.126158	0.494042	0.885767	0.811269		0.247111	0.239704	3.69988	0.0216552	0.209939	0.17773	0.168932	0.182688
3	0.6492	0.805541	0.965715	0.980298	0.543872	0.239488	0.684583	0.255432		0.218768	0.160986	0.0295775	0.0611885	0.365431	0.0880295	0.177647	0.053565		0.628797	0.844181	0.654185	0.984264	0.133465	0.488448	0.858795	0.791382		0.246433	0.24287	3.74199	0.0211302	0.255707	0.169124	0.171954	0.173882
4	0.660161	0.812279	0.965641	0.98058	0.563687	0.230469	0.646234	0.261032		0.216876	0.16489	0.0301582	0.0579286	0.348689	0.0877216	0.172622	0.0566266		0.6538	0.837552	0.65538	0.984374	0.140963	0.483486	0.82657	0.770392		0.247868	0.24727	3.77274	0.020669	0.301946	0.160718	0.173742	0.164196
5	0.673468	0.816413	0.965533	0.980884	0.587403	0.222222	0.6068	0.269472		0.214646	0.168383	0.030933	0.0544878	0.333267	0.0877454	0.167503	0.0604869		0.680756	0.831117	0.655086	0.984446	0.148409	0.479182	0.790367	0.750093		0.251163	0.251786	3.79016	0.0204443	0.346368	0.152735	0.174272	0.15382
6	0.68904	0.818583	0.965392	0.981191	0.61323	0.215536	0.566845	0.280982		0.212113	0.171491	0.0319026	0.0509482	0.319458	0.0881361	0.162261	0.064744		0.709493	0.82521	0.654297	0.984472	0.155556	0.475585	0.751414	0.732244		0.255762	0.255539	3.79339	0.0205214	0.387061	0.145565	0.173452	0.143192
7	0.706854	0.819831	0.965212	0.981468	0.639105	0.211352	0.527407	0.295685		0.209433	0.174343	0.033048	0.0474017	0.307267	0.0889026	0.157151	0.0694125		0.739923	0.820194	0.653053	0.984445	0.162166	0.47258	0.711094	0.718379		0.261264	0.258321	3.78043	0.020852	0.422243	0.139406	0.171179	0.132865
8	0.726423	0.821042	0.964967	0.981694	0.663064	0.210641	0.489838	0.313198		0.207181	0.177092	0.0344615	0.0439614	0.296581	0.0900096	0.152674	0.0744393		0.771284	0.816245	0.651281	0.98435	0.167942	0.469984	0.67124	0.708959		0.267118	0.259954	3.7514	0.0214532	0.449732	0.134354	0.167502	0.123368
9	0.746983	0.822865	0.964631	0.98187	0.683674	0.214303	0.455322	0.332855		0.205681	0.180007	0.0362887	0.0407527	0.287131	0.091483	0.14942	0.0796442		0.802537	0.813233	0.650128	0.98418	0.172661	0.467854	0.633795	0.70316		0.272755	0.260234	3.70856	0.0223377	0.468573	0.13051	0.16283	0.115315
10	0.767639	0.825556	0.964205	0.981996	0.700111	0.222949	0.424714	0.353865		0.204987	0.183481	0.0385726	0.0378912	0.278967	0.0932032	0.147826	0.0849331		0.832651	0.810894	0.650572	0.983935	0.176257	0.466193	0.600496	0.69934		0.278114	0.259583	3.65393	0.0234843	0.479041	0.127823	0.157603	0.109195
11	0.787192	0.828683	0.963711	0.982082	0.712275	0.23693	0.398058	0.375424		0.205083	0.187638	0.0413021	0.0354609	0.272074	0.0950605	0.14796	0.0900629		0.860956	0.809137	0.652125	0.983616	0.17874	0.465097	0.572136	0.695734		0.28357	0.258634	3.59113	0.0250776	0.481744	0.12625	0.15256	0.105034
12	0.804916	0.831668	0.963188	0.982158	0.720411	0.255883	0.374563	0.396757		0.205628	0.192284	0.0443198	0.0334596	0.266383	0.0972424	0.149181	0.0948695		0.88724	0.807833	0.654557	0.983217	0.180167	0.464705	0.548169	0.690866		0.28946	0.258339	3.52526	0.0273583	0.477788	0.12556	0.148282	0.102628
13	0.821473	0.83411	0.962692	0.98224	0.724928	0.279182	0.353261	0.417266		0.206239	0.197195	0.0472917	0.0318123	0.261756	0.0998829	0.15066	0.0992486		0.911382	0.806587	0.657595	0.982774	0.180766	0.464847	0.527129	0.683884		0.296283	0.26	3.46021	0.0302196	0.469548	0.12543	0.14497	0.10146
14	0.837546	0.835501	0.962273	0.982327	0.726262	0.306383	0.333277	0.4366		0.207275	0.201806	0.0498715	0.0304757	0.257983	0.103359	0.151538	0.102989		0.932723	0.805156	0.660956	0.982318	0.180791	0.465394	0.507326	0.674465		0.304088	0.265094	3.39996	0.0334947	0.4596	0.125648	0.142342	0.101055
15	0.853158	0.835429	0.96196	0.98242	0.724767	0.336343	0.314006	0.454476		0.20905	0.20558	0.0517482	0.029384	0.254845	0.107986	0.151226	0.105936		0.950105	0.80325	0.664478	0.981866	0.180553	0.466154	0.487451	0.662356		0.312406	0.273715	3.34938	0.0370725	0.450749	0.125887	0.1401	0.101161
16	0.868009	0.833632	0.961769	0.982522	0.720823	0.367904	0.295204	0.470687		0.211641	0.208406	0.0527593	0.0285034	0.252518	0.113504	0.149389	0.10801		0.961892	0.800573	0.668035	0.981421	0.180161	0.466873	0.467043	0.647439		0.320301	0.284209	3.31253	0.0408605	0.443866	0.1259	0.137827	0.101436
17	0.880973	0.829993	0.961688	0.982622	0.714803	0.400122	0.276807	0.485006		0.214866	0.210356	0.0529571	0.0278081	0.251244	0.119625	0.145976	0.109108		0.966439	0.796918	0.671158	0.980986	0.179601	0.467473	0.446111	0.629755		0.326757	0.294584	3.29121	0.0447805	0.438596	0.125719	0.135316	0.101482
18	0.890398	0.824545	0.961695	0.982717	0.707134	0.431426	0.258802	0.497156		0.218007	0.211379	0.0524737	0.0272616	0.251231	0.125754	0.141104	0.109278		0.962638	0.792169	0.673439	0.980568	0.178735	0.468031	0.42475	0.609698		0.330724	0.30303	3.28521	0.0487631	0.433157	0.125412	0.132513	0.101022
19	0.89543	0.817493	0.961773	0.982805	0.698055	0.46029	0.241337	0.507005		0.220268	0.211601	0.0514392	0.0268357	0.252477	0.131368	0.134961	0.108723		0.950397	0.786189	0.674321	0.980167	0.17745	0.46867	0.403134	0.587924		0.331709	0.308376	3.29189	0.0527404	0.425877	0.12498	0.129364	0.0999222
20	0.896092	0.808909	0.961908	0.982885	0.687879	0.4856	0.224537	0.514608		0.221342	0.210966	0.0499932	0.0265022	0.254689	0.136243	0.127853	0.107621		0.930393	0.778792	0.673499	0.979784	0.175679	0.469521	0.381515	0.565012		0.329485	0.310467	3.30751	0.0566551	0.415498	0.124518	0.126009	0.0982272
21	0.892569	0.799003	0.962091	0.982961	0.676756	0.506646	0.20848	0.519985		0.221137	0.209498	0.0482433	0.0262379	0.257504	0.140168	0.120041	0.106112		0.903681	0.770098	0.670731	0.979433	0.17351	0.470518	0.360071	0.541554		0.324207	0.310208	3.32771	0.0603159	0.402407	0.124082	0.1225	0.0959102
22	0.885448	0.788072	0.962312	0.983035	0.664638	0.523233	0.193259	0.523111		0.21991	0.207304	0.0463082	0.0260285	0.260365	0.143127	0.111783	0.104293		0.871428	0.760389	0.665892	0.979159	0.171033	0.47146	0.338963	0.518093		0.316208	0.308062	3.34785	0.0633659	0.387214	0.123667	0.118966	0.0930272
23	0.875798	0.776494	0.962562	0.983102	0.651752	0.535636	0.178988	0.523804		0.218257	0.204666	0.0442869	0.025858	0.262865	0.145233	0.103315	0.102204		0.834842	0.749967	0.659364	0.978992	0.168348	0.472271	0.318307	0.49505		0.305938	0.304432	3.365	0.0655178	0.370305	0.123277	0.115415	0.0896973
24	0.864368	0.764664	0.962833	0.983152	0.638331	0.544268	0.165743	0.521872		0.216778	0.201806	0.042252	0.0257251	0.264877	0.146512	0.0948136	0.0997419		0.794971	0.739116	0.651917	0.978953	0.165483	0.472825	0.298195	0.472835		0.293762	0.29952	3.37784	0.0664928	0.351871	0.122843	0.111815	0.0860713
25	0.851699	0.752968	0.96312	0.983191	0.62449	0.549565	0.153577	0.517347		0.216338	0.199024	0.0402545	0.0256259	0.26613	0.147199	0.086435	0.0968913		0.753005	0.727943	0.644253	0.979059	0.162467	0.473095	0.278826	0.451822		0.280219	0.293376	3.3843	0.0661786	0.332014	0.122313	0.108246	0.0823577
26	0.83821	0.741619	0.963406	0.983211	0.610356	0.551737	0.142504	0.510525		0.217834	0.196574	0.0383439	0.0255591	0.266427	0.147504	0.0783217	0.0936933		0.710024	0.716596	0.637552	0.97927	0.159386	0.473157	0.260404	0.432277		0.265738	0.2862	3.38574	0.0647707	0.310988	0.121626	0.104765	0.0789083
27	0.823965	0.730543	0.963691	0.983215	0.596138	0.550964	0.132483	0.501985		0.221803	0.194583	0.0365497	0.0255122	0.265699	0.147606	0.0705833	0.0902272		0.666901	0.705337	0.632189	0.979548	0.156348	0.473073	0.243101	0.414334		0.250727	0.278403	3.38285	0.0625232	0.289273	0.120617	0.101352	0.0759133
28	0.808921	0.719483	0.963973	0.983213	0.581898	0.547503	0.123576	0.492483		0.22768	0.192864	0.0349047	0.0254827	0.263927	0.147741	0.0634389	0.086766		0.624502	0.694304	0.627938	0.979871	0.153421	0.472928	0.22712	0.398088		0.235645	0.27018	3.37745	0.059638	0.267329	0.119308	0.0982455	0.0735006
29	0.793243	0.708379	0.964244	0.983206	0.567831	0.541846	0.115842	0.482786		0.234396	0.191082	0.0334393	0.0254559	0.261295	0.147867	0.0570548	0.0835005		0.583404	0.683702	0.624515	0.980203	0.150695	0.473046	0.212552	0.383591		0.220972	0.261658	3.37129	0.0563135	0.245557	0.117634	0.0954481	0.0716243
30	0.777339	0.697298	0.964501	0.983189	0.554191	0.534897	0.109299	0.473623		0.241126	0.189056	0.0321671	0.0254194	0.258244	0.147812	0.0515447	0.0805863		0.544072	0.673684	0.621507	0.980523	0.148272	0.473987	0.199493	0.370873		0.207105	0.253048	3.36487	0.0527109	0.224521	0.115714	0.0930806	0.0702023
31	0.761578	0.686269	0.964734	0.983157	0.541346	0.527752	0.103974	0.465492		0.247035	0.186682	0.0311053	0.0253634	0.255216	0.147392	0.0469882	0.0780625		0.50681	0.664319	0.618577	0.980817	0.146252	0.476441	0.187914	0.360062		0.194263	0.244604	3.35875	0.0489703	0.204611	0.113624	0.0908954	0.0690902
32	0.746418	0.675597	0.964933	0.983107	0.529683	0.521675	0.0998808	0.45891		0.251859	0.184031	0.0302575	0.0252813	0.252488	0.146767	0.0434297	0.0760311		0.471886	0.655862	0.615362	0.981063	0.144758	0.481618	0.177834	0.351396		0.182524	0.236552	3.35153	0.04525	0.186061	0.111749	0.0888515	0.0681705
33	0.732511	0.66578	0.965102	0.983044	0.519625	0.517883	0.0969957	0.454553		0.255525	0.181338	0.0295918	0.0251734	0.250094	0.146249	0.0408331	0.0747449		0.439606	0.648521	0.611769	0.981259	0.144014	0.490885	0.169319	0.34526		0.171992	0.229133	3.34307	0.0417035	0.168998	0.110513	0.0869446	0.06749
34	0.720071	0.657113	0.965247	0.982966	0.511587	0.517374	0.0952448	0.453135		0.258013	0.179008	0.0290747	0.0250517	0.247892	0.146239	0.0392108	0.0745086		0.410111	0.642569	0.607492	0.981423	0.144637	0.505145	0.162445	0.342078		0.162564	0.222815	3.33202	0.0384043	0.153429	0.110647	0.0850854	0.067293
35	0.709281	0.6501	0.965371	0.982881	0.506235	0.521224	0.094614	0.455612		0.259228	0.177203	0.0286808	0.0249272	0.245878	0.146736	0.0387247	0.0758362		0.383578	0.638039	0.602487	0.981571	0.147761	0.525504	0.157563	0.342151		0.154258	0.217861	3.31767	0.0354402	0.139178	0.112986	0.0834504	0.0679822
36	0.700289	0.645247	0.965487	0.982802	0.503838	0.530249	0.0950037	0.462952		0.259214	0.175975	0.0283787	0.0248091	0.244041	0.147474	0.0395346	0.0794395		0.36002	0.634555	0.597277	0.981726	0.154418	0.552426	0.155081	0.345456		0.147085	0.214082	3.30106	0.032843	0.126402	0.117621	0.0822303	0.0699391
37	0.692921	0.642993	0.965598	0.98272	0.50449	0.544937	0.0962396	0.476225		0.258111	0.175213	0.0281479	0.0247126	0.242582	0.147917	0.0417704	0.0857817		0.339314	0.631843	0.591957	0.981902	0.165145	0.585335	0.155351	0.351941		0.140975	0.211129	3.28224	0.0305446	0.115574	0.124261	0.0814287	0.0733534
38	0.686835	0.643832	0.965696	0.982635	0.507792	0.565579	0.0980631	0.496331		0.256016	0.174834	0.0279699	0.0246396	0.241873	0.14732	0.0452987	0.094941		0.321098	0.629747	0.586271	0.982104	0.17988	0.622716	0.158511	0.361342		0.13575	0.208693	3.26461	0.028494	0.107592	0.133011	0.0810776	0.0782366
39	0.681706	0.648023	0.965784	0.982546	0.512961	0.591467	0.100304	0.523643		0.252942	0.17465	0.0278327	0.0245937	0.242005	0.145363	0.04959	0.106271		0.305032	0.628207	0.579822	0.98233	0.197748	0.662145	0.164424	0.373166		0.131297	0.206593	3.25031	0.0266498	0.103396	0.143956	0.0809826	0.084228
40	0.677312	0.655686	0.965863	0.982452	0.519132	0.621333	0.103523	0.557984		0.249099	0.174509	0.0277281	0.0245782	0.242777	0.142023	0.0537415	0.118557		0.290795	0.627196	0.572624	0.982566	0.217472	0.700591	0.173252	0.38716		0.127413	0.204494	3.24061	0.0249889	0.103095	0.156694	0.0810289	0.0906152
41	0.67338	0.666617	0.965937	0.982354	0.525496	0.653493	0.109884	0.598305		0.244427	0.174399	0.0276468	0.0245913	0.243944	0.137417	0.0576005	0.130609		0.278106	0.626843	0.564861	0.982808	0.237913	0.735383	0.186025	0.403635		0.123875	0.202479	3.23605	0.023503	0.105758	0.170227	0.0816576	0.097033
42	0.669755	0.680345	0.966006	0.98226	0.531675	0.686402	0.122731	0.642824		0.239089	0.174284	0.0275847	0.024634	0.24505	0.13211	0.063168	0.141464		0.266803	0.627101	0.556768	0.98306	0.25844	0.764666	0.20466	0.423542		0.120503	0.200502	3.23673	0.022163	0.110154	0.183304	0.084479	0.103476
43	0.666402	0.696445	0.966075	0.982174	0.537692	0.718931	0.14523	0.689829		0.233373	0.173989	0.0275371	0.0247073	0.245653	0.126687	0.0729594	0.15105		0.256822	0.62777	0.548612	0.983319	0.278969	0.787443	0.231314	0.447801		0.117139	0.198319	3.24243	0.0209455	0.115185	0.194565	0.0914607	0.109987
44	0.663383	0.714423	0.966144	0.982096	0.543775	0.750419	0.179335	0.737521		0.227565	0.173445	0.0274991	0.0248119	0.245452	0.121696	0.0878738	0.159651		0.248116	0.628747	0.540487	0.983579	0.29994	0.803502	0.268231	0.476928		0.113815	0.196059	3.25194	0.019846	0.120511	0.203111	0.104061	0.116736
45	0.660683	0.733604	0.966209	0.982028	0.550419	0.780594	0.225498	0.78454		0.221975	0.172973	0.0274752	0.0249425	0.244492	0.117315	0.107242	0.167421		0.240657	0.629923	0.532387	0.983837	0.322654	0.813247	0.316121	0.510758		0.110713	0.193957	3.26329	0.018837	0.126715	0.208678	0.122419	0.123993
46	0.658356	0.753398	0.966271	0.981965	0.558332	0.809736	0.282952	0.829307		0.216915	0.172929	0.0274587	0.0250983	0.242957	0.113622	0.129912	0.174392		0.23443	0.631165	0.524302	0.984088	0.349278	0.817452	0.373077	0.547984		0.108063	0.192072	3.27448	0.0179302	0.134767	0.211246	0.144028	0.1315
47	0.656523	0.773127	0.966331	0.981911	0.568495	0.838008	0.349992	0.869903		0.212524	0.173467	0.0274453	0.0252701	0.241023	0.110708	0.15435	0.18052		0.229411	0.63241	0.516136	0.984319	0.381735	0.817021	0.435383	0.587062		0.106036	0.190621	3.28301	0.0171186	0.145622	0.210927	0.166073	0.138827
48	0.655286	0.791971	0.966386	0.981867	0.581503	0.865256	0.424054	0.904062		0.208635	0.174582	0.0274348	0.0254427	0.238724	0.108406	0.179566	0.185802		0.225507	0.633552	0.507961	0.984523	0.421678	0.813099	0.498369	0.626727		0.10459	0.189548	3.28681	0.0164049	0.15984	0.208019	0.186975	0.145642
49	0.655203	0.80926	0.966441	0.981841	0.597596	0.891153	0.501424	0.929751		0.205194	0.176067	0.0274167	0.0256042	0.236014	0.106566	0.204682	0.190516		0.222651	0.63454	0.501013	0.98471	0.469667	0.806935	0.557856	0.665607		0.103498	0.188571	3.28417	0.0157828	0.177348	0.202827	0.205553	0.1516
50	0.656904	0.824604	0.966494	0.981836	0.616824	0.915114	0.57775	0.945661		0.202049	0.177753	0.027388	0.0257475	0.232811	0.105211	0.228541	0.194733		0.220951	0.635407	0.496595	0.984872	0.525409	0.7997	0.610917	0.702359		0.102444	0.187634	3.27516	0.0152466	0.196521	0.195926	0.221162	0.156668
51	0.661456	0.83783	0.966543	0.981852	0.638675	0.936347	0.648792	0.951339		0.199131	0.179449	0.0273506	0.0258601	0.229041	0.104488	0.24996	0.198491		0.220732	0.636019	0.494218	0.985007	0.587991	0.792201	0.65617	0.735572		0.10113	0.186689	3.26123	0.0147832	0.215333	0.1881	0.233558	0.161049
52	0.670006	0.848997	0.966591	0.981887	0.662218	0.95402	0.710594	0.947505		0.196854	0.181248	0.0273035	0.0259379	0.224836	0.104175	0.267805	0.201816		0.222489	0.636245	0.493704	0.985118	0.654349	0.784764	0.693476	0.76377		0.0994675	0.185678	3.24535	0.014383	0.231869	0.180156	0.242632	0.164779
53	0.682976	0.858058	0.966631	0.981934	0.68689	0.967321	0.760829	0.935428		0.195466	0.183231	0.0272454	0.0259808	0.220612	0.104123	0.281654	0.20463		0.22662	0.635957	0.495216	0.985197	0.720661	0.777288	0.723304	0.786419		0.097722	0.184679	3.23124	0.0140517	0.245664	0.172888	0.248451	0.167997
54	0.700134	0.864865	0.966657	0.981994	0.712458	0.975297	0.798153	0.916253		0.194902	0.185386	0.0271746	0.0259883	0.217075	0.104256	0.291549	0.206951		0.233179	0.635213	0.498944	0.985244	0.782886	0.769343	0.746063	0.803246		0.0962075	0.183831	3.22165	0.0137854	0.257696	0.166647	0.251272	0.170973
55	0.720322	0.869186	0.966675	0.982067	0.738745	0.977206	0.822067	0.891153		0.194574	0.187712	0.027096	0.0259553	0.21559	0.104494	0.297441	0.208771		0.241848	0.634214	0.505824	0.985263	0.836819	0.760399	0.762087	0.814491		0.0950624	0.18315	3.21854	0.0135709	0.268587	0.161356	0.251335	0.174082
56	0.741684	0.870995	0.966681	0.982156	0.76576	0.972672	0.833019	0.861267		0.193627	0.190163	0.0270118	0.0258741	0.217741	0.10476	0.299503	0.209968		0.251873	0.633147	0.516838	0.985264	0.879613	0.750252	0.771844	0.820956		0.0943377	0.182587	3.22138	0.0134073	0.27866	0.156897	0.248968	0.177812
57	0.762222	0.870376	0.966674	0.982266	0.793458	0.962032	0.832252	0.827673		0.191609	0.192657	0.0269231	0.0257416	0.224563	0.105062	0.298443	0.21051		0.262335	0.63246	0.53072	0.985251	0.910129	0.738876	0.776268	0.823732		0.094093	0.182223	3.2287	0.0132749	0.288462	0.152929	0.2446	0.182444
58	0.780133	0.867389	0.966658	0.982397	0.820681	0.945984	0.821009	0.791531		0.188742	0.195162	0.0268305	0.0255552	0.236143	0.105255	0.294216	0.210456		0.27232	0.632489	0.5469	0.985213	0.9279	0.726846	0.776001	0.823495		0.0942335	0.182082	3.23797	0.0131644	0.296896	0.149304	0.238532	0.187681
59	0.794253	0.861896	0.966625	0.982543	0.845837	0.925567	0.80096	0.753888		0.185522	0.197442	0.0267354	0.025322	0.251525	0.105367	0.287162	0.20987		0.28115	0.633239	0.565218	0.985142	0.933421	0.714887	0.771694	0.820838		0.0948023	0.181917	3.24722	0.0130784	0.303157	0.147047	0.231059	0.193272
60	0.80414	0.853593	0.966568	0.982696	0.867036	0.901776	0.773796	0.715651		0.182319	0.199199	0.0266356	0.0250478	0.268819	0.105728	0.277688	0.208986		0.288409	0.634867	0.584573	0.985029	0.927597	0.703423	0.763893	0.815925		0.0958138	0.181847	3.25557	0.0130476	0.306431	0.150906	0.222421	0.198862
61	0.809784	0.842106	0.966486	0.982854	0.8826	0.875353	0.741343	0.67763		0.179429	0.200176	0.026537	0.0247473	0.285745	0.106741	0.266285	0.20824		0.293968	0.637409	0.604206	0.984865	0.911869	0.692192	0.752985	0.808632		0.0970371	0.182258	3.26263	0.0131416	0.306457	0.166321	0.212852	0.204254
62	0.811652	0.827464	0.966377	0.983004	0.891516	0.846684	0.705304	0.640423		0.177079	0.200209	0.0264541	0.0244359	0.300515	0.108626	0.253372	0.207807		0.297878	0.640781	0.623193	0.984667	0.887656	0.680972	0.739236	0.798754		0.0982565	0.183215	3.26848	0.0134182	0.303138	0.194286	0.202657	0.209473
63	0.810331	0.81007	0.966233	0.98314	0.893501	0.816103	0.667305	0.604656		0.175289	0.199305	0.0264117	0.0241266	0.311905	0.111431	0.239317	0.208063		0.300277	0.645002	0.641199	0.984452	0.856434	0.669667	0.723053	0.786383		0.0992496	0.184911	3.27592	0.0138949	0.296378	0.23094	0.192079	0.214441
64	0.806486	0.790496	0.966034	0.983252	0.889143	0.783745	0.628903	0.570791		0.174208	0.197604	0.0264571	0.0238385	0.319876	0.114712	0.224513	0.209164		0.301447	0.649947	0.657663	0.984212	0.819762	0.658191	0.704712	0.771807		0.100061	0.18739	3.28623	0.0146465	0.286506	0.2695	0.181325	0.218995
65	0.800799	0.769402	0.965762	0.983328	0.87921	0.749901	0.591532	0.539083		0.173803	0.195298	0.0266699	0.023601	0.32456	0.118054	0.209468	0.210982		0.301563	0.655375	0.671659	0.98394	0.778987	0.646908	0.684486	0.755443		0.100691	0.190084	3.2978	0.0157418	0.27418	0.304442	0.170637	0.22312
66	0.793886	0.747365	0.965415	0.983377	0.864688	0.715067	0.556241	0.509827		0.174181	0.19245	0.0271398	0.0234366	0.326461	0.121142	0.194627	0.213832		0.300733	0.661035	0.682829	0.983624	0.735291	0.636369	0.662791	0.737776		0.101174	0.19261	3.3105	0.0172397	0.259985	0.333434	0.160214	0.226889
67	0.786069	0.7248	0.965001	0.983404	0.846635	0.679819	0.523852	0.483158		0.17536	0.189246	0.0279253	0.0233675	0.32624	0.123827	0.18043	0.217751		0.299152	0.666648	0.69087	0.983256	0.689737	0.626855	0.640009	0.719194		0.101626	0.194679	3.3233	0.0191657	0.244489	0.354591	0.150187	0.230448
68	0.777595	0.702024	0.964571	0.983427	0.825709	0.644482	0.494975	0.459138		0.177191	0.185839	0.0289574	0.0233891	0.324111	0.126009	0.167409	0.222354		0.296826	0.671838	0.695089	0.982863	0.643233	0.618549	0.616555	0.700113		0.101974	0.196041	3.33229	0.0213636	0.228135	0.367692	0.140767	0.234042
69	0.76864	0.67929	0.964167	0.983454	0.80265	0.609306	0.469652	0.437743		0.179467	0.182385	0.0300892	0.0234795	0.320281	0.127726	0.155989	0.227459		0.293822	0.676661	0.695749	0.982483	0.596625	0.61131	0.592895	0.681093		0.102091	0.196775	3.33734	0.0235335	0.211343	0.373545	0.132172	0.237943
70	0.759289	0.657002	0.963829	0.983505	0.778128	0.574575	0.44785	0.418909		0.181999	0.179136	0.0311233	0.0235901	0.314931	0.128919	0.146453	0.232646		0.290254	0.681202	0.693185	0.982158	0.550583	0.60473	0.569327	0.662549		0.102062	0.196894	3.33914	0.0253649	0.194373	0.373136	0.124371	0.242188
71	0.749646	0.635567	0.963565	0.983574	0.7526	0.540273	0.42932	0.402385		0.184685	0.176197	0.0319556	0.0237012	0.308258	0.129318	0.138826	0.23756		0.286161	0.685585	0.687731	0.981919	0.505707	0.598634	0.546161	0.644845		0.101982	0.196461	3.33815	0.0267424	0.177612	0.367584	0.117299	0.24664
72	0.739798	0.615317	0.963372	0.983665	0.72657	0.506536	0.413736	0.387806		0.187516	0.173507	0.0325322	0.0237906	0.300541	0.128843	0.132874	0.241849		0.281731	0.690042	0.679817	0.981773	0.462402	0.592971	0.523774	0.628304		0.101948	0.195535	3.33534	0.0276182	0.161319	0.35802	0.110929	0.251079
73	0.729972	0.596556	0.963225	0.983776	0.700583	0.473618	0.400795	0.374803		0.190641	0.170949	0.0328576	0.0238504	0.292377	0.127435	0.128306	0.24522		0.277192	0.694707	0.669889	0.981695	0.42099	0.587474	0.50239	0.613187		0.101966	0.194345	3.33168	0.0280375	0.145719	0.345493	0.105183	0.255387
74	0.72024	0.579477	0.963114	0.983899	0.674999	0.441804	0.390301	0.363021		0.193991	0.168314	0.0329591	0.0238784	0.284329	0.125154	0.124879	0.247346		0.272682	0.699745	0.658457	0.981667	0.381761	0.582033	0.48235	0.599627		0.101991	0.193081	3.3285	0.0280618	0.131097	0.330924	0.0998828	0.259372
75	0.710599	0.564242	0.96303	0.984025	0.650171	0.411506	0.382242	0.352163		0.197398	0.16557	0.0328837	0.0238841	0.276718	0.1224	0.12236	0.248002		0.268455	0.705286	0.645961	0.981662	0.344964	0.576534	0.464057	0.587657		0.102042	0.191875	3.32666	0.0277839	0.11767	0.315568	0.0950511	0.262845
76	0.701222	0.551213	0.962973	0.98413	0.626544	0.383317	0.376819	0.342032		0.200772	0.162787	0.0326675	0.0238841	0.269726	0.119616	0.120528	0.247015		0.26486	0.711478	0.63295	0.98166	0.310926	0.570858	0.447885	0.577438		0.102139	0.19078	3.3269	0.0272949	0.105676	0.300242	0.090588	0.265865
77	0.691966	0.540746	0.962943	0.984192	0.604311	0.35774	0.374164	0.332453		0.204011	0.15998	0.0323645	0.023917	0.26349	0.11734	0.119309	0.244375		0.262268	0.718766	0.619961	0.981662	0.279812	0.565023	0.434183	0.569056		0.102247	0.190031	3.32927	0.0267057	0.095366	0.285255	0.0863626	0.268579
78	0.682824	0.533177	0.962944	0.98422	0.583916	0.335362	0.37456	0.323312		0.207063	0.15728	0.0319947	0.0240122	0.258552	0.115901	0.118553	0.240192		0.261216	0.72767	0.607665	0.981684	0.251719	0.559108	0.423363	0.562539		0.10247	0.190956	3.33313	0.0260732	0.0869524	0.270698	0.0822942	0.270931
79	0.673952	0.528644	0.962956	0.984213	0.565918	0.316583	0.378398	0.314535		0.209941	0.154913	0.0316154	0.0242195	0.256274	0.115405	0.118213	0.234577		0.262251	0.738099	0.596836	0.981716	0.226562	0.55317	0.415649	0.557974		0.103009	0.195802	3.33619	0.0254698	0.0804879	0.256613	0.0782878	0.272938
80	0.665609	0.527009	0.962964	0.984164	0.550763	0.301699	0.386234	0.306081		0.212731	0.152909	0.0312862	0.0246158	0.259084	0.115671	0.118346	0.227471		0.265754	0.749645	0.587947	0.981757	0.204201	0.547183	0.411228	0.555484		0.104329	0.206669	3.33503	0.0249486	0.0758985	0.242825	0.0742474	0.274785
81	0.657994	0.528108	0.962966	0.984084	0.538423	0.290896	0.398731	0.297916		0.215422	0.151166	0.0310621	0.0252429	0.268976	0.11637	0.11903	0.218842		0.272028	0.762074	0.580726	0.981789	0.184526	0.541149	0.410461	0.555255		0.107872	0.224014	3.32728	0.0246426	0.0729165	0.229393	0.0703402	0.276319
82	0.651269	0.531635	0.962962	0.983973	0.528624	0.283923	0.416302	0.290096		0.217907	0.149559	0.0309885	0.0261391	0.286599	0.117106	0.120507	0.208903		0.281117	0.774989	0.574568	0.981797	0.167389	0.535209	0.413573	0.557408		0.11628	0.245255	3.31295	0.0246962	0.0712499	0.216554	0.0669406	0.277472
83	0.645296	0.537372	0.962962	0.98381	0.521027	0.280347	0.43948	0.282764		0.21998	0.147965	0.0310702	0.0274522	0.310713	0.117377	0.123028	0.197863		0.292606	0.788086	0.568835	0.98179	0.152695	0.529549	0.421014	0.56193		0.131003	0.265882	3.29145	0.0251694	0.070611	0.204464	0.0647722	0.278107
84	0.640075	0.544995	0.962989	0.983589	0.515163	0.279545	0.468352	0.276048		0.221523	0.146338	0.031221	0.0292856	0.337453	0.116897	0.126611	0.186009		0.305981	0.801394	0.563747	0.981793	0.140335	0.524321	0.43328	0.568949		0.151295	0.283604	3.26516	0.0259439	0.0707789	0.193206	0.0645089	0.277885
85	0.635644	0.554247	0.963058	0.983316	0.510565	0.280838	0.502401	0.270059		0.222418	0.144743	0.0313254	0.0316374	0.363526	0.115455	0.131052	0.17365		0.32083	0.814515	0.559856	0.98183	0.130139	0.519678	0.450807	0.578777		0.174924	0.296921	3.23696	0.0267847	0.0714854	0.182964	0.0662707	0.276452
86	0.631938	0.564791	0.963159	0.982991	0.50723	0.283533	0.540929	0.264897		0.222654	0.14328	0.0313412	0.0344816	0.38859	0.113192	0.135744	0.161056		0.336599	0.827068	0.557633	0.981921	0.121875	0.515495	0.474228	0.591707		0.198713	0.305394	3.20858	0.0274356	0.0725009	0.173649	0.069679	0.273579
87	0.62887	0.576412	0.963284	0.982622	0.504927	0.286912	0.583063	0.26064		0.222222	0.142048	0.0312643	0.0377597	0.411942	0.1106	0.140666	0.148458		0.352928	0.838782	0.557671	0.982067	0.115248	0.511736	0.503948	0.608106		0.220253	0.309332	3.18294	0.0277299	0.0735579	0.165319	0.0744114	0.269137
88	0.626287	0.588983	0.963428	0.982221	0.503335	0.290361	0.627721	0.25724		0.221313	0.140943	0.0311236	0.041381	0.432228	0.108036	0.145889	0.136092		0.369579	0.849353	0.560057	0.982244	0.110009	0.50849	0.539723	0.628281		0.238189	0.309289	3.16359	0.0277167	0.0744668	0.157921	0.0803318	0.263096
89	0.623958	0.602538	0.963577	0.9818	0.502347	0.293403	0.673153	0.254607		0.22002	0.139912	0.0309467	0.0452396	0.449263	0.105865	0.151945	0.124192		0.386246	0.858863	0.564193	0.982439	0.105943	0.505844	0.581014	0.651933		0.251618	0.306055	3.15327	0.0274661	0.0751479	0.151522	0.0871905	0.255681
90	0.621827	0.617225	0.963727	0.981366	0.50175	0.295698	0.717352	0.252645		0.218694	0.139012	0.030743	0.0492314	0.46278	0.104164	0.159204	0.112953		0.402857	0.867137	0.569563	0.98264	0.102871	0.503721	0.626483	0.678444		0.260532	0.300235	3.15394	0.0270204	0.075578	0.146263	0.0948181	0.247379
91	0.619829	0.632978	0.963882	0.980933	0.501341	0.297137	0.758188	0.25118		0.21759	0.138299	0.0305142	0.0532651	0.471636	0.102709	0.167134	0.102499		0.419291	0.873718	0.575869	0.982838	0.100695	0.502054	0.674542	0.707003		0.265378	0.292247	3.16682	0.0264288	0.0757577	0.142399	0.10331	0.238792
92	0.618171	0.64973	0.964037	0.980505	0.501151	0.297585	0.793411	0.2501		0.216778	0.138126	0.0302555	0.0572648	0.476059	0.101366	0.174809	0.0928669		0.435264	0.878401	0.582947	0.983027	0.0993747	0.500636	0.723299	0.736602		0.266669	0.282684	3.19228	0.0257369	0.0757382	0.140001	0.11207	0.23044
93	0.616989	0.667382	0.964184	0.980089	0.501308	0.296816	0.820637	0.249334		0.216192	0.138681	0.0299754	0.0610935	0.476821	0.100001	0.18158	0.0840837		0.450804	0.881008	0.590659	0.983196	0.0988282	0.4992	0.77068	0.766063		0.265623	0.27267	3.22951	0.0249767	0.0756147	0.13868	0.120541	0.222679
94	0.616334	0.685641	0.964317	0.979708	0.501825	0.294603	0.838533	0.248838		0.215806	0.139853	0.0297061	0.0645201	0.474256	0.0986552	0.186982	0.0762159		0.465997	0.881484	0.598968	0.98332	0.0989446	0.497683	0.814633	0.793808		0.262932	0.262853	3.27661	0.0242273	0.0755045	0.138062	0.128708	0.215901
95	0.616343	0.704214	0.96443	0.97938	0.502701	0.290894	0.846451	0.248535		0.215717	0.141796	0.029486	0.0672974	0.468646	0.0973962	0.19099	0.0693616		0.480978	0.88004	0.607874	0.983401	0.0996418	0.496097	0.853016	0.817859		0.259152	0.253949	3.33181	0.0236058	0.0755298	0.137792	0.136566	0.210161
96	0.617045	0.722635	0.964519	0.97913	0.503935	0.285693	0.844161	0.248322		0.215974	0.144664	0.0293175	0.0691683	0.460038	0.0961449	0.193652	0.0635908		0.496181	0.877141	0.616908	0.983445	0.101109	0.494317	0.883678	0.836398		0.254765	0.246405	3.39285	0.0231498	0.0764296	0.137586	0.144066	0.205299
97	0.61839	0.740476	0.964589	0.978976	0.505696	0.279183	0.832238	0.248091		0.216564	0.148443	0.0291897	0.0699575	0.448683	0.0949704	0.194949	0.0588872		0.51209	0.873156	0.625617	0.983466	0.104059	0.492161	0.904869	0.847944		0.250027	0.240466	3.45755	0.0228687	0.0817884	0.137273	0.151186	0.201011
98	0.620409	0.757399	0.964647	0.978917	0.508269	0.271723	0.811948	0.247849		0.21729	0.153111	0.029092	0.0696669	0.434991	0.0939719	0.194747	0.0551887		0.529008	0.868302	0.633687	0.983489	0.108693	0.48948	0.915619	0.851768		0.245141	0.236283	3.52339	0.0227077	0.0986105	0.136655	0.157797	0.196895
99	0.623246	0.772951	0.964695	0.978939	0.512115	0.263642	0.784904	0.247775		0.217856	0.158371	0.0290346	0.0684729	0.419212	0.0931279	0.192935	0.0524632		0.547364	0.863029	0.640975	0.983541	0.114463	0.486304	0.915836	0.848066		0.240729	0.23389	3.58831	0.022522	0.128245	0.135671	0.16366	0.192426
100	0.627158	0.786657	0.964724	0.979022	0.518164	0.255171	0.75283	0.248177		0.217887	0.163546	0.0290479	0.0666027	0.401962	0.092496	0.189582	0.0508331		0.567543	0.857626	0.646991	0.98362	0.121024	0.482752	0.906196	0.837754		0.237565	0.233703	3.64833	0.0222254	0.167151	0.134195	0.168545	0.187181
	RIGHT
	EMG RVastusLat		EMG RSemitendi		EMG RBicepsFem		EMG RGastrocMed		EMG RSoleus		EMG RTibialisA		EMG RPeroneusLong		EMG LTensorLatae		EMG RTensorLatae		EMG LRectusFem		EMG LVastusLat		EMG LSemitendi		EMG LBicepsFem		EMG LGastrocMed		EMG LSoleus		EMG LTibialisA		EMG LPeroneusLong		EMG RRectusFem
%	mean	std	mean	std	mean	std	mean	std	mean	std	mean	std	mean	std	mean	std	mean	std	mean	std	mean	std	mean	std	mean	std	mean	std	mean	std	mean	std	mean	std	mean	std
1	0.329779	0.80999	0.335966	0.530852		0.242154	0.628961	0.467903	0.984004	0.123245	0.211471	0.102919	0.119727		0.107856	0.19069	3.19929	0.0189317	0.799074	0.250408	0.794503		0.642153	0.748915	0.967399	0.982612	0.550344	0.107572	0.0975899	0.152314		0.195099	0.174848	0.0268413	0.0243419	0.243002
2	0.357653	0.809763	0.398674	0.570889		0.23647	0.630867	0.470305	0.984228	0.129947	0.209599	0.117283	0.127		0.10582	0.189067	3.23199	0.0181836	0.827338	0.311877	0.836477		0.640749	0.768841	0.967441	0.982542	0.558931	0.106136	0.116788	0.160796		0.194625	0.175501	0.0268125	0.0245628	0.241063
3	0.392179	0.806237	0.46416	0.612023		0.231877	0.632617	0.472102	0.984432	0.138534	0.205759	0.13579	0.133835		0.104346	0.187691	3.25726	0.0174802	0.855031	0.381544	0.87326		0.6396	0.787911	0.967477	0.982477	0.570131	0.10518	0.13829	0.168129		0.194085	0.176335	0.026789	0.0247931	0.238867
4	0.434545	0.80039	0.527668	0.652902		0.228254	0.634112	0.474729	0.984622	0.151061	0.200505	0.157068	0.140058		0.103187	0.186393	3.27413	0.016838	0.881817	0.456499	0.902279		0.639224	0.805615	0.967514	0.98242	0.584556	0.104671	0.162012	0.174356		0.193586	0.177343	0.0267615	0.0250263	0.23623
5	0.485544	0.793347	0.58547	0.692038		0.225664	0.635448	0.478837	0.984797	0.168196	0.194334	0.178279	0.145464		0.102028	0.185043	3.28135	0.0162488	0.906813	0.533029	0.921848		0.640408	0.821497	0.967547	0.982374	0.602392	0.104365	0.187203	0.179591		0.193078	0.178335	0.0267338	0.0252502	0.233214
6	0.544712	0.786096	0.635123	0.727981		0.224386	0.636636	0.483746	0.984954	0.188763	0.187596	0.196998	0.150249		0.100669	0.183534	3.28074	0.0157151	0.929246	0.6065	0.931017		0.644129	0.835341	0.967573	0.982341	0.623318	0.104059	0.212094	0.183694		0.192723	0.179383	0.0267065	0.0254518	0.22981
7	0.610199	0.778964	0.676318	0.75967		0.224847	0.637559	0.489196	0.985088	0.210602	0.180624	0.212023	0.154778		0.0991581	0.181921	3.27391	0.0152411	0.948663	0.672399	0.930149		0.651593	0.847045	0.967593	0.982324	0.646523	0.103609	0.234761	0.186712		0.192762	0.18059	0.0266755	0.0256259	0.226271
8	0.678859	0.771892	0.70965	0.785941		0.227516	0.638004	0.495388	0.985196	0.231941	0.173729	0.22292	0.159373		0.0976137	0.180388	3.26464	0.0148364	0.964074	0.727553	0.920487		0.663768	0.856588	0.967607	0.98232	0.671101	0.102957	0.254056	0.188758		0.193222	0.181985	0.0266368	0.0257679	0.222987
9	0.746102	0.764519	0.735628	0.806262		0.232646	0.637824	0.502452	0.98527	0.251161	0.167118	0.229969	0.164282		0.096293	0.179089	3.25652	0.0144953	0.974393	0.769745	0.903118		0.680652	0.864045	0.967609	0.982326	0.696504	0.102097	0.268613	0.189865		0.194078	0.183687	0.0265924	0.0258671	0.220516
10	0.806964	0.756211	0.754711	0.820861		0.240079	0.637013	0.510551	0.985313	0.267701	0.160895	0.233659	0.16972		0.0953869	0.17824	3.25306	0.0142215	0.979034	0.798231	0.879308		0.701234	0.869381	0.967601	0.982346	0.722851	0.1011	0.277719	0.190267		0.195142	0.185811	0.0265462	0.0259208	0.219759
11	0.857576	0.746857	0.76746	0.830275		0.249214	0.635815	0.520599	0.985334	0.281824	0.154858	0.234593	0.175804		0.0949279	0.177803	3.25555	0.0140042	0.977161	0.813546	0.850389		0.723742	0.872509	0.967587	0.98238	0.750428	0.100105	0.281819	0.190174		0.195819	0.188386	0.0264974	0.0259255	0.222116
12	0.895881	0.737078	0.774613	0.8356		0.259188	0.634682	0.532853	0.985331	0.293387	0.149747	0.233131	0.182713		0.0948418	0.177841	3.26439	0.013827	0.968836	0.816829	0.817573		0.745994	0.873394	0.967562	0.98243	0.779229	0.0991801	0.281398	0.189765		0.195718	0.191596	0.0264531	0.0258769	0.228514
13	0.921114	0.727642	0.776628	0.837798		0.269104	0.633944	0.546797	0.985307	0.301942	0.149804	0.229636	0.190455		0.0951187	0.17826	3.27752	0.0136757	0.954916	0.809361	0.781945		0.766037	0.871911	0.967525	0.982495	0.808352	0.0983049	0.277011	0.189156		0.194861	0.195362	0.0264154	0.0257776	0.239622
14	0.933443	0.71849	0.774206	0.837386		0.278148	0.633863	0.56352	0.985252	0.307443	0.161329	0.224545	0.198624		0.0957892	0.178933	3.29219	0.0135541	0.936507	0.792783	0.744601		0.782395	0.867884	0.967472	0.982578	0.836101	0.0976363	0.269519	0.1884		0.193244	0.199512	0.0263751	0.0256268	0.255069
15	0.933588	0.709423	0.767926	0.834588		0.28581	0.634693	0.582599	0.985156	0.309445	0.186406	0.218132	0.20667		0.0967321	0.17978	3.3068	0.0134822	0.914537	0.76875	0.706485		0.794446	0.861095	0.967394	0.982673	0.860435	0.0976033	0.259665	0.187636		0.191197	0.203805	0.0263362	0.0254264	0.273178
16	0.922817	0.700159	0.758289	0.82936		0.291857	0.636475	0.602677	0.985019	0.307803	0.221717	0.21064	0.214148		0.0978607	0.180871	3.319	0.0135152	0.889906	0.738944	0.668309		0.80211	0.851334	0.967289	0.982779	0.879342	0.0985878	0.24811	0.187069		0.188945	0.207722	0.0263033	0.0251831	0.291276
17	0.902526	0.690209	0.745726	0.821448		0.296257	0.639232	0.622831	0.984851	0.30272	0.260449	0.202251	0.2208		0.0989683	0.182251	3.32836	0.0137332	0.862997	0.70506	0.630729		0.805693	0.838449	0.967157	0.982892	0.891656	0.100754	0.235408	0.186853		0.186662	0.210742	0.0262864	0.02491	0.307314
18	0.874242	0.679353	0.730624	0.810805		0.299162	0.643012	0.642552	0.984659	0.294473	0.296942	0.193101	0.226532		0.0998918	0.184032	3.33725	0.0141612	0.833969	0.668753	0.59433		0.805974	0.822666	0.966988	0.983001	0.896945	0.104033	0.221995	0.187238		0.184648	0.212737	0.0263083	0.024624	0.320047
19	0.839577	0.667771	0.713327	0.797619		0.300798	0.64775	0.661063	0.984443	0.283547	0.328112	0.183442	0.231414		0.100593	0.186308	3.34747	0.0148314	0.803023	0.631604	0.559587		0.803682	0.804337	0.96677	0.983107	0.895493	0.107964	0.208238	0.188292		0.183078	0.213569	0.0264075	0.0243359	0.329193
20	0.800005	0.655779	0.694085	0.782322		0.301351	0.653202	0.677491	0.984201	0.270464	0.350899	0.173591	0.235599		0.101108	0.188959	3.35884	0.0158142	0.770337	0.595077	0.526918		0.799576	0.784027	0.966492	0.983194	0.88793	0.111943	0.194505	0.189848		0.182283	0.213155	0.0266493	0.0240717	0.334763
21	0.756858	0.644092	0.673151	0.765482		0.300926	0.658946	0.69109	0.98393	0.255763	0.3654	0.163834	0.239331		0.10147	0.191569	3.37109	0.0171359	0.736248	0.560322	0.496627		0.79421	0.762426	0.966152	0.983251	0.875224	0.115541	0.1812	0.192115		0.1824	0.211739	0.0270999	0.0238605	0.337328
22	0.71129	0.6333	0.650885	0.747538		0.299703	0.664564	0.701468	0.983612	0.239938	0.372297	0.154445	0.242688		0.101842	0.193732	3.38361	0.0188118	0.701306	0.52824	0.468901		0.787864	0.740079	0.96575	0.983288	0.858235	0.118603	0.168683	0.195195		0.183217	0.209545	0.0277955	0.0237207	0.337469
23	0.664366	0.62376	0.62772	0.728976		0.297816	0.669795	0.708087	0.983258	0.223457	0.37259	0.145659	0.246054		0.102302	0.195169	3.39374	0.0207458	0.665974	0.499414	0.443763		0.780787	0.717339	0.965308	0.983313	0.837829	0.121161	0.157422	0.198952		0.184536	0.20665	0.0287001	0.0236631	0.335584
24	0.617003	0.615451	0.604136	0.710313		0.295352	0.674427	0.710839	0.982901	0.206685	0.367378	0.137485	0.249775		0.102717	0.195778	3.40007	0.0227134	0.630596	0.474172	0.421308		0.77322	0.694601	0.964865	0.983327	0.81472	0.123226	0.147862	0.20322		0.18613	0.203146	0.0297199	0.0236996	0.331894
25	0.569967	0.6082	0.580587	0.691896		0.292385	0.678583	0.710004	0.982571	0.18996	0.357866	0.129945	0.253753		0.103048	0.195615	3.403	0.0244727	0.595466	0.452403	0.401506		0.765216	0.672139	0.964462	0.983351	0.789875	0.124898	0.140131	0.207661		0.187824	0.199177	0.0307212	0.0237961	0.326748
26	0.523857	0.60187	0.55738	0.674076		0.288966	0.682591	0.705846	0.982288	0.173573	0.345223	0.122964	0.257791		0.103326	0.194953	3.40268	0.0259654	0.560661	0.433873	0.384171		0.756972	0.650346	0.964114	0.983392	0.763976	0.126012	0.134195	0.211873		0.189769	0.194862	0.0316314	0.0239109	0.320378
27	0.479224	0.596268	0.5348	0.657289		0.285113	0.686756	0.69875	0.982085	0.157771	0.33054	0.116438	0.261864		0.103422	0.194001	3.39979	0.027079	0.5262	0.418328	0.369127		0.748559	0.629618	0.963837	0.983446	0.737572	0.126266	0.12976	0.21574		0.192018	0.190319	0.0323688	0.0240324	0.313015
28	0.436456	0.591178	0.513069	0.641823		0.280931	0.691314	0.689323	0.981971	0.142745	0.314836	0.110354	0.265779		0.103394	0.193036	3.39568	0.027759	0.492346	0.40541	0.356013		0.73994	0.6102	0.963631	0.98352	0.711152	0.12555	0.126275	0.21905		0.194507	0.185654	0.0328688	0.0241379	0.305033
29	0.395881	0.586298	0.492472	0.627829		0.276572	0.69651	0.678028	0.981936	0.128729	0.299256	0.104574	0.269383		0.103267	0.192146	3.39122	0.0280513	0.459463	0.394991	0.344354		0.731075	0.592315	0.963483	0.983613	0.685126	0.123773	0.12332	0.221398		0.197131	0.180829	0.0331398	0.0242172	0.296934
30	0.357794	0.581339	0.473465	0.615409		0.272376	0.702606	0.665413	0.981975	0.115885	0.28436	0.0991036	0.272798		0.103094	0.191528	3.38761	0.0279783	0.427936	0.387128	0.333844		0.72204	0.576108	0.96339	0.983717	0.659778	0.121131	0.120754	0.222554		0.199724	0.175883	0.0331994	0.0242717	0.289026
31	0.322454	0.575992	0.456398	0.604673		0.268811	0.710112	0.651925	0.982074	0.104394	0.270236	0.0939592	0.276028		0.102975	0.192234	3.38555	0.0276037	0.398371	0.381816	0.324234		0.712847	0.56183	0.963344	0.983833	0.63549	0.118262	0.118444	0.222397		0.202133	0.17093	0.0330804	0.0243067	0.281466
32	0.290054	0.570171	0.441669	0.595678		0.266344	0.719418	0.638015	0.982216	0.0944757	0.256799	0.0889785	0.279129		0.103074	0.196443	3.38523	0.0269911	0.371374	0.379161	0.315299		0.703818	0.549916	0.963342	0.983953	0.612616	0.115845	0.116301	0.220616		0.204544	0.166049	0.0328141	0.024324	0.274449
33	0.260669	0.564072	0.429691	0.588642		0.265557	0.73023	0.624139	0.982387	0.0863618	0.243866	0.0840843	0.282098		0.103803	0.206321	3.38614	0.0261964	0.34743	0.379423	0.306889		0.695169	0.540755	0.963381	0.984074	0.591337	0.114376	0.114364	0.217185		0.207157	0.161518	0.0324427	0.0243287	0.268094
34	0.234254	0.557864	0.420725	0.58371		0.267171	0.741999	0.610727	0.98258	0.0801657	0.231292	0.0792761	0.284905		0.106421	0.222606	3.38631	0.0252687	0.32692	0.382908	0.298879		0.687086	0.534453	0.963451	0.984194	0.572049	0.114	0.112815	0.212103		0.21011	0.157468	0.0319974	0.024321	0.26303
35	0.210819	0.551646	0.415011	0.581002		0.271765	0.754127	0.598356	0.982783	0.0758055	0.219246	0.0744732	0.287564		0.113472	0.243203	3.3825	0.0242609	0.31046	0.390219	0.291225		0.679628	0.531114	0.963547	0.984312	0.555523	0.114482	0.111879	0.20523		0.213176	0.154055	0.0315059	0.0242982	0.260988
36	0.190079	0.545469	0.412739	0.580423		0.279154	0.766225	0.587689	0.982999	0.0729755	0.207874	0.0699906	0.290125		0.126815	0.264297	3.37257	0.023193	0.298147	0.401854	0.283847		0.672727	0.530431	0.963668	0.98443	0.542238	0.115361	0.111883	0.196697		0.216192	0.151312	0.0309815	0.0242583	0.264731
37	0.171875	0.539255	0.414294	0.58192		0.289063	0.778218	0.578763	0.983225	0.0713248	0.197111	0.0662932	0.292525		0.146312	0.282879	3.35577	0.022098	0.28988	0.418346	0.276808		0.666335	0.532207	0.963812	0.984544	0.531973	0.116109	0.112864	0.186726		0.218843	0.148978	0.0304383	0.0242041	0.275884
38	0.156144	0.533085	0.420044	0.585351		0.301082	0.790297	0.570913	0.983464	0.0706075	0.187106	0.0640627	0.294475		0.170014	0.296505	3.33061	0.0209912	0.285359	0.440198	0.270251		0.660362	0.536349	0.963973	0.984653	0.524292	0.116379	0.11476	0.175561		0.220749	0.146965	0.0298885	0.0241368	0.294921
39	0.142796	0.527339	0.430632	0.59088		0.314628	0.802551	0.563825	0.983713	0.070627	0.177909	0.0641047	0.295602		0.194349	0.305243	3.29836	0.019889	0.283997	0.467619	0.264354		0.654897	0.542701	0.964151	0.984753	0.518669	0.115985	0.117591	0.163579		0.221898	0.145261	0.0293461	0.0240582	0.319844
40	0.13167	0.522545	0.44677	0.598889		0.329233	0.814874	0.557933	0.983964	0.0711499	0.169934	0.0667771	0.295737		0.216539	0.309398	3.26296	0.0188132	0.28503	0.500165	0.25922		0.650029	0.551009	0.96434	0.984844	0.514429	0.11483	0.121115	0.151132		0.222433	0.143832	0.0288242	0.0239693	0.346872
41	0.122584	0.518891	0.468832	0.609769		0.344508	0.826951	0.553662	0.984215	0.0719766	0.164322	0.0716969	0.29465		0.235079	0.309505	3.22635	0.0177918	0.287758	0.537222	0.254933		0.645613	0.561122	0.964527	0.984917	0.511004	0.113131	0.125206	0.138569		0.222421	0.142703	0.0283454	0.0238726	0.372957
42	0.115277	0.516313	0.497131	0.6239		0.360074	0.838372	0.551592	0.984464	0.072895	0.162562	0.0776706	0.292181		0.249039	0.30635	3.19125	0.0168419	0.291509	0.577778	0.251525		0.641499	0.572777	0.964711	0.984979	0.508292	0.111209	0.12953	0.126209		0.221946	0.141949	0.0279274	0.0237655	0.397834
43	0.109476	0.514635	0.531822	0.641332		0.375845	0.848893	0.552174	0.984705	0.0737043	0.165414	0.0838274	0.288334		0.258372	0.300636	3.16139	0.0159873	0.295561	0.620718	0.248932		0.637726	0.585699	0.964891	0.985029	0.506138	0.109481	0.13378	0.114318		0.221176	0.141355	0.0275776	0.0236511	0.420634
44	0.104965	0.513458	0.572204	0.661966		0.391718	0.858568	0.555077	0.984928	0.0743162	0.171922	0.0896192	0.283132		0.263517	0.292884	3.14003	0.0152493	0.299329	0.664965	0.247102		0.634263	0.599698	0.965058	0.985075	0.504247	0.108321	0.138183	0.103088		0.220254	0.140625	0.0273028	0.0235294	0.440008
45	0.101574	0.512514	0.616954	0.685269		0.407562	0.867222	0.559686	0.985132	0.0746811	0.180139	0.094878	0.276634		0.265188	0.283719	3.12957	0.0146209	0.302405	0.70892	0.245929		0.631122	0.614608	0.96522	0.985117	0.502661	0.107582	0.143294	0.092723		0.219273	0.139699	0.0270962	0.0234075	0.455865
46	0.0991668	0.511608	0.664557	0.71059		0.423369	0.874647	0.565556	0.985312	0.0747881	0.188435	0.0998865	0.269032		0.264341	0.273988	3.13165	0.0141062	0.304432	0.750527	0.245294		0.628462	0.63023	0.965373	0.985164	0.501466	0.106981	0.149604	0.0833507		0.218526	0.138754	0.0269557	0.0232809	0.467939
47	0.0976339	0.51044	0.71319	0.737117		0.439034	0.8806	0.572458	0.985473	0.0746908	0.195155	0.104908	0.260485		0.261577	0.264279	3.14698	0.0137043	0.305191	0.787398	0.245067		0.626225	0.646587	0.965512	0.985212	0.500629	0.106174	0.157256	0.0751019		0.218164	0.138075	0.0268683	0.0231534	0.474742
48	0.0968551	0.508941	0.76071	0.763736		0.454408	0.884816	0.580255	0.98561	0.0744193	0.199859	0.10999	0.251387		0.257761	0.255202	3.17541	0.0134245	0.304584	0.817099	0.245084		0.624326	0.663773	0.965633	0.985259	0.500282	0.104934	0.165871	0.0679861		0.218031	0.138165	0.026825	0.0230298	0.477527
49	0.0967204	0.507205	0.805092	0.789032		0.469459	0.887055	0.589025	0.985724	0.0740842	0.202426	0.115299	0.242152		0.253518	0.247031	3.21587	0.013262	0.302514	0.837861	0.245234		0.622798	0.681425	0.965738	0.985305	0.500357	0.103377	0.1749	0.0619582		0.218139	0.139046	0.0268165	0.0229132	0.476715
50	0.0971301	0.5053	0.844392	0.811398		0.484287	0.887427	0.598545	0.985797	0.0737909	0.203136	0.121355	0.233028		0.249145	0.240071	3.26627	0.0132359	0.29891	0.848636	0.245459		0.621727	0.699336	0.965825	0.985348	0.500779	0.10166	0.183673	0.0570078		0.2185	0.140707	0.0268366	0.0228081	0.472728
51	0.0980393	0.503326	0.876292	0.829059		0.499063	0.886082	0.608249	0.985819	0.0736259	0.202449	0.128299	0.2244		0.24471	0.234442	3.32455	0.0133437	0.293808	0.84905	0.245716		0.621169	0.717204	0.96589	0.985382	0.501366	0.0999557	0.191541	0.0530635		0.218981	0.143231	0.0268728	0.0227134	0.465825
52	0.0997339	0.5012	0.899006	0.840527		0.514101	0.883021	0.617674	0.985799	0.0744244	0.200327	0.136205	0.21663		0.24036	0.230107	3.38835	0.0135845	0.287295	0.83963	0.246001		0.621176	0.734516	0.965936	0.985406	0.502012	0.0983448	0.197808	0.0499772		0.219329	0.146489	0.0269181	0.0226326	0.45593
53	0.102954	0.498693	0.911627	0.845089		0.529877	0.878467	0.6266	0.985749	0.0798452	0.196984	0.144939	0.209875		0.236279	0.22698	3.45519	0.0139622	0.279626	0.821674	0.246356		0.622062	0.750871	0.965969	0.985421	0.503057	0.0968158	0.201947	0.0475926		0.219453	0.150412	0.0269687	0.022569	0.443319
54	0.107828	0.495703	0.913909	0.842609		0.546745	0.872752	0.634785	0.98569	0.0963739	0.192655	0.153826	0.203685		0.232638	0.225014	3.52238	0.0144148	0.271155	0.796695	0.246867		0.624002	0.766013	0.965989	0.985426	0.505052	0.0953929	0.203558	0.0458016		0.219032	0.154764	0.0270182	0.0225263	0.428295
55	0.113795	0.492208	0.906317	0.83359		0.56504	0.866225	0.642078	0.985648	0.125085	0.186796	0.162022	0.197335		0.229731	0.224288	3.58764	0.0148144	0.262139	0.76631	0.24772		0.627239	0.779686	0.966006	0.985426	0.508991	0.0940486	0.202473	0.0447134		0.217795	0.15897	0.0270632	0.0225051	0.411059
56	0.120477	0.488416	0.889903	0.819065		0.585088	0.85938	0.648059	0.985633	0.162569	0.179991	0.168996	0.190365		0.228097	0.225237	3.64737	0.0151205	0.252827	0.732134	0.249244		0.632019	0.791428	0.966023	0.985428	0.516109	0.0927521	0.199061	0.0446064		0.215927	0.162616	0.027104	0.0225036	0.39216
57	0.127667	0.48459	0.866147	0.800656		0.607047	0.852481	0.652591	0.985643	0.205539	0.172612	0.174503	0.182223		0.228179	0.228214	3.69943	0.0153229	0.243404	0.695542	0.25197		0.638614	0.800853	0.966045	0.985433	0.527825	0.0915292	0.194149	0.0458484		0.213813	0.165716	0.0271351	0.0225158	0.372529
58	0.135197	0.480948	0.836518	0.780214		0.630742	0.845685	0.655533	0.98567	0.251412	0.165009	0.178491	0.172645		0.230316	0.233241	3.74193	0.0154394	0.234096	0.657338	0.256566		0.647136	0.807726	0.96607	0.985436	0.544828	0.090412	0.188609	0.0487222		0.211579	0.168245	0.0271564	0.022537	0.352717
59	0.14286	0.477689	0.802389	0.759788		0.655915	0.839093	0.656673	0.985707	0.297997	0.157508	0.180933	0.161753		0.234435	0.239521	3.77284	0.0154905	0.225308	0.617912	0.263736		0.657833	0.812098	0.966097	0.985439	0.566636	0.0893704	0.18283	0.0528978		0.209286	0.170239	0.0271687	0.0225625	0.333596
60	0.150394	0.474858	0.765042	0.741552		0.682414	0.832902	0.655895	0.985744	0.342929	0.150332	0.181798	0.149892		0.240166	0.245754	3.79078	0.015491	0.217755	0.57771	0.273943		0.67087	0.814406	0.966123	0.985439	0.591693	0.0883416	0.176724	0.0578318		0.206607	0.171577	0.0271741	0.022586	0.315908
61	0.157527	0.47239	0.725788	0.727028		0.709798	0.827162	0.653233	0.985777	0.384244	0.143698	0.180783	0.137667		0.246464	0.250966	3.79513	0.01546	0.212339	0.537538	0.287219		0.686236	0.815353	0.966143	0.985414	0.617874	0.0873479	0.170106	0.0627813		0.203254	0.1724	0.0271755	0.0226159	0.300078
62	0.164004	0.470219	0.686315	0.716761		0.737454	0.822087	0.64834	0.985795	0.420246	0.13778	0.177668	0.126361		0.25233	0.254929	3.78335	0.015394	0.210104	0.498503	0.303399		0.703721	0.815846	0.966144	0.985341	0.642705	0.086591	0.163071	0.0673289		0.199385	0.173076	0.0271779	0.022673	0.286182
63	0.169548	0.468309	0.648579	0.710097		0.76492	0.817881	0.641173	0.985777	0.448693	0.132827	0.172688	0.116995		0.257027	0.257693	3.75486	0.0153014	0.211999	0.46195	0.321965		0.722722	0.816465	0.966107	0.985208	0.664519	0.0864139	0.156339	0.0716155		0.195393	0.173959	0.0271891	0.0228061	0.274091
64	0.174	0.466675	0.614375	0.705463		0.791665	0.814505	0.634084	0.985709	0.468461	0.129062	0.166614	0.110065		0.259958	0.259493	3.71097	0.0152016	0.218709	0.429027	0.342176		0.742087	0.817513	0.966021	0.985021	0.682463	0.0869892	0.150784	0.0757886		0.191673	0.175577	0.027229	0.0230782	0.263933
65	0.177348	0.465385	0.584876	0.70108		0.817353	0.812043	0.62685	0.985594	0.479783	0.126596	0.160463	0.105506		0.260948	0.261249	3.65284	0.0151756	0.230454	0.400179	0.363308		0.761066	0.81937	0.965886	0.984781	0.696188	0.0883269	0.147172	0.0799582		0.188533	0.178261	0.0273467	0.0235392	0.255714
66	0.179601	0.464591	0.559941	0.695519		0.841752	0.810565	0.618963	0.985439	0.483242	0.125283	0.155283	0.102829		0.260424	0.264287	3.58213	0.0153247	0.24714	0.375204	0.384619		0.778964	0.821931	0.965713	0.984516	0.705972	0.0906346	0.145743	0.0842498		0.186306	0.181852	0.0275934	0.0241648	0.249377
67	0.180834	0.464245	0.538345	0.688046		0.864766	0.809693	0.61084	0.985261	0.479891	0.124866	0.151511	0.101462		0.259113	0.270007	3.50279	0.0157194	0.268357	0.353289	0.405455		0.795981	0.824523	0.965529	0.984264	0.712123	0.0938956	0.145917	0.088687		0.184972	0.186078	0.0279761	0.0248295	0.244841
68	0.181234	0.464175	0.518343	0.678324		0.886007	0.808908	0.602601	0.985089	0.471978	0.124945	0.148856	0.100939		0.257976	0.279051	3.41817	0.0163147	0.293756	0.333402	0.42539		0.812728	0.826648	0.965355	0.984033	0.714896	0.0981412	0.146658	0.0931605		0.184639	0.190701	0.0284336	0.02544	0.242021
69	0.181069	0.464264	0.498529	0.666351		0.904485	0.807531	0.594154	0.984948	0.46212	0.125122	0.146765	0.101025		0.258086	0.290169	3.33147	0.0169387	0.322622	0.314669	0.444287		0.829361	0.827688	0.965212	0.983826	0.714679	0.103603	0.147191	0.0974913		0.185576	0.195241	0.0288643	0.0259543	0.240487
70	0.180639	0.464371	0.478175	0.652046		0.918798	0.805152	0.585521	0.984849	0.453107	0.125028	0.144554	0.10144		0.260088	0.301292	3.24726	0.0174802	0.35397	0.296637	0.461818		0.845563	0.826979	0.965103	0.983652	0.711728	0.110027	0.146765	0.101357		0.187941	0.198902	0.0292131	0.0263271	0.239897
71	0.180084	0.464438	0.457149	0.635379		0.92747	0.801385	0.576597	0.984784	0.445945	0.124644	0.141929	0.101879		0.264026	0.310611	3.16962	0.0178801	0.386415	0.279086	0.477557		0.860302	0.824264	0.965025	0.983498	0.706537	0.116932	0.145046	0.104493		0.191786	0.201341	0.0294589	0.0265817	0.240189
72	0.179423	0.464482	0.435682	0.616435		0.929235	0.79622	0.567099	0.984747	0.440609	0.124011	0.138893	0.101978		0.268986	0.316775	3.10076	0.0181406	0.41854	0.261909	0.491129		0.872263	0.819742	0.96497	0.983363	0.69967	0.123739	0.141956	0.106646		0.196774	0.202636	0.0295893	0.0267371	0.241429
73	0.178525	0.46458	0.413946	0.595657		0.923434	0.789704	0.556616	0.984736	0.435327	0.12331	0.135469	0.101517		0.273859	0.319568	3.04041	0.0182749	0.448682	0.245138	0.50224		0.880508	0.813535	0.964936	0.983251	0.69145	0.129835	0.137498	0.107822		0.202223	0.202864	0.0296248	0.0268006	0.24352
74	0.17723	0.464774	0.392144	0.573621		0.910006	0.781971	0.544872	0.984733	0.428358	0.122686	0.131755	0.100441		0.277454	0.319262	2.9871	0.0182815	0.475402	0.228935	0.510749		0.884491	0.805916	0.964925	0.983159	0.68209	0.134915	0.131813	0.108238		0.207363	0.202377	0.0295788	0.0267958	0.246366
75	0.175401	0.465138	0.370453	0.550853		0.8897	0.773293	0.531596	0.984736	0.418234	0.122165	0.12792	0.0988293		0.279	0.31644	2.93751	0.0181906	0.497932	0.213356	0.516875		0.884203	0.79703	0.964924	0.983087	0.67168	0.138894	0.125158	0.108025		0.211516	0.201379	0.0294784	0.0267415	0.249573
76	0.173098	0.465563	0.349029	0.527815		0.863372	0.763816	0.516694	0.984758	0.405299	0.121791	0.12398	0.0966976		0.278172	0.311796	2.88853	0.0180048	0.515949	0.198536	0.520738		0.880006	0.787055	0.964939	0.983031	0.660219	0.141903	0.117802	0.107289		0.214208	0.200035	0.0293312	0.0266434	0.252659
77	0.170441	0.466075	0.328037	0.504957		0.83208	0.753867	0.500259	0.984791	0.390195	0.121741	0.120025	0.0941028		0.274874	0.305822	2.8374	0.0177488	0.529706	0.184565	0.522303		0.872515	0.776233	0.964974	0.982986	0.647749	0.144124	0.109986	0.106124		0.215499	0.198379	0.0291673	0.02652	0.255176
78	0.16751	0.466677	0.307579	0.482644		0.796901	0.743505	0.482915	0.984841	0.373326	0.121881	0.116042	0.091146		0.26919	0.2988	2.78352	0.017434	0.539696	0.171487	0.521431		0.862478	0.764795	0.96502	0.982947	0.634464	0.145718	0.10193	0.104408		0.215672	0.196393	0.028988	0.0263846	0.256951
79	0.164377	0.46721	0.287799	0.461244		0.758821	0.73272	0.465447	0.984912	0.354906	0.122054	0.112026	0.087907		0.261423	0.290806	2.72674	0.0170927	0.546249	0.159368	0.517953		0.850704	0.75318	0.965082	0.982915	0.620572	0.146738	0.0938216	0.101926		0.21555	0.194308	0.0288053	0.0262566	0.258056
80	0.161126	0.467715	0.268892	0.441093		0.718977	0.721685	0.448758	0.984987	0.335036	0.122127	0.108059	0.0846249		0.252018	0.282118	2.6671	0.0167283	0.549596	0.148235	0.511961		0.837655	0.741671	0.965157	0.982893	0.606255	0.147455	0.0858335	0.0987697		0.216221	0.192399	0.0286213	0.0261371	0.258525
81	0.157881	0.468273	0.251037	0.422423		0.678182	0.710564	0.434075	0.985062	0.31396	0.121829	0.104207	0.0814833		0.241248	0.272989	2.60697	0.016367	0.549784	0.138061	0.503926		0.823652	0.730323	0.965234	0.982881	0.591646	0.147998	0.0780334	0.0951052		0.218686	0.190689	0.028452	0.0260295	0.258199
82	0.154777	0.468709	0.234405	0.405393		0.637383	0.699591	0.421712	0.985135	0.292161	0.120955	0.100622	0.0786929		0.229598	0.263802	2.54723	0.0160206	0.546788	0.128878	0.494578		0.808938	0.719094	0.965315	0.982878	0.577105	0.148475	0.0706448	0.0911613		0.223526	0.189061	0.0282914	0.0259296	0.25716
83	0.151876	0.469052	0.219148	0.390108		0.597244	0.68902	0.41147	0.985187	0.270121	0.119691	0.0974259	0.0762838		0.217467	0.254813	2.49108	0.0157163	0.540908	0.120722	0.484743		0.793709	0.707865	0.965395	0.982883	0.56284	0.148837	0.0638144	0.0873142		0.230294	0.187397	0.028148	0.0258306	0.255502
84	0.149264	0.469685	0.205389	0.376627		0.558304	0.678995	0.402789	0.985205	0.248264	0.118203	0.0947446	0.0741432		0.205239	0.246416	2.43886	0.0155084	0.532903	0.113648	0.475283		0.778279	0.696665	0.965475	0.982897	0.549115	0.148931	0.0576658	0.0838602		0.237742	0.185689	0.0280225	0.0257206	0.253489
85	0.146978	0.471185	0.193116	0.364965		0.52094	0.669651	0.395346	0.98518	0.227096	0.116425	0.0923465	0.0721174		0.193272	0.23875	2.39244	0.0154334	0.524029	0.107728	0.466785		0.76308	0.68554	0.965552	0.982913	0.536279	0.148479	0.0522829	0.0807645		0.244969	0.183853	0.0279161	0.0255925	0.251481
86	0.14507	0.474665	0.182351	0.355376		0.485579	0.661159	0.388493	0.985104	0.207006	0.114454	0.0901039	0.0701532		0.181785	0.231776	2.35019	0.0155144	0.515539	0.103023	0.459725		0.748469	0.674722	0.965618	0.982926	0.524542	0.147285	0.0477087	0.0779088		0.251145	0.181937	0.0278349	0.025444	0.24969
87	0.143692	0.481835	0.173143	0.348208		0.452523	0.653646	0.381924	0.984975	0.188297	0.11277	0.0879779	0.0682453		0.170988	0.22545	2.3112	0.0158307	0.508789	0.0995638	0.454634		0.734934	0.664583	0.965671	0.982934	0.514022	0.145516	0.0439733	0.0751907		0.255938	0.18002	0.0277808	0.0252757	0.248121
88	0.143119	0.494088	0.165499	0.343777		0.422026	0.647307	0.375374	0.984794	0.170994	0.112197	0.0858611	0.0665245		0.161077	0.219857	2.27383	0.0164328	0.505181	0.0973185	0.4521		0.722587	0.655497	0.965712	0.982935	0.505008	0.143511	0.0412094	0.0726671		0.259328	0.178094	0.0277537	0.0250852	0.246594
89	0.14412	0.512607	0.159585	0.342466		0.394288	0.642155	0.368552	0.984589	0.155102	0.113474	0.0839276	0.0652832		0.152218	0.21523	2.23657	0.0172599	0.50581	0.0962391	0.452909		0.711506	0.647931	0.965744	0.982933	0.498045	0.141618	0.0396722	0.0707285		0.261461	0.176282	0.0277421	0.0248845	0.244999
90	0.148116	0.538588	0.155855	0.344584		0.369468	0.637909	0.361514	0.984382	0.140366	0.117046	0.0824543	0.0648304		0.14463	0.211621	2.1999	0.018224	0.511992	0.0962568	0.458163		0.701738	0.642471	0.96577	0.982932	0.493839	0.139748	0.0397295	0.0702254		0.26225	0.174813	0.0277414	0.024683	0.243239
91	0.156292	0.57164	0.15483	0.350008		0.347487	0.634272	0.354679	0.984183	0.126864	0.123366	0.0813589	0.0656315		0.138332	0.208835	2.16512	0.0192071	0.524607	0.0972314	0.468813		0.693214	0.639431	0.965796	0.982923	0.492882	0.137547	0.0416359	0.0718964		0.261726	0.173738	0.0277462	0.0244962	0.241445
92	0.16922	0.610196	0.156875	0.358568		0.328174	0.631194	0.348456	0.984011	0.115059	0.132798	0.0805236	0.0680241		0.133186	0.206793	2.13403	0.0200269	0.54391	0.0989324	0.485933		0.685857	0.639167	0.965818	0.982912	0.495302	0.134705	0.0452126	0.0761492		0.260016	0.17302	0.0277382	0.024326	0.240213
93	0.186543	0.651483	0.161951	0.369946		0.311169	0.628734	0.342632	0.983879	0.106098	0.145447	0.0798256	0.072089		0.128886	0.205191	2.10973	0.0205826	0.569599	0.101023	0.510225		0.679708	0.642071	0.965836	0.982892	0.500558	0.130954	0.0497911	0.082931		0.257408	0.172767	0.0277166	0.0241849	0.239818
94	0.206868	0.692159	0.169743	0.38355		0.296145	0.627022	0.336662	0.983787	0.101215	0.160301	0.0791832	0.077474		0.125132	0.203742	2.0943	0.020855	0.600452	0.103273	0.541987		0.674651	0.648144	0.965853	0.982862	0.507624	0.126457	0.0545018	0.0919789		0.254024	0.172757	0.0276881	0.024076	0.240397
95	0.228476	0.729013	0.180285	0.398975		0.282758	0.62604	0.330371	0.983736	0.100773	0.175516	0.078734	0.0835657		0.121709	0.20222	2.08847	0.0208822	0.634182	0.106346	0.580614		0.670426	0.657357	0.965871	0.982824	0.515433	0.12145	0.0584514	0.102616		0.250079	0.172861	0.027654	0.0240053	0.241676
96	0.250238	0.760087	0.194763	0.416808		0.270773	0.625763	0.323833	0.983726	0.103864	0.189161	0.0791272	0.0897652		0.118454	0.200621	2.09205	0.0207087	0.66879	0.113511	0.624264		0.666744	0.669587	0.965896	0.982782	0.523153	0.116329	0.0611157	0.114122		0.245605	0.173026	0.0276182	0.0239777	0.24308
97	0.27152	0.784294	0.215336	0.438415		0.260145	0.626018	0.317191	0.983763	0.108932	0.200239	0.0815089	0.0959059		0.115271	0.198927	2.1043	0.0203629	0.70265	0.129831	0.670888		0.663475	0.684512	0.965932	0.982736	0.530351	0.111839	0.0642542	0.126191		0.240663	0.173217	0.0275857	0.0240017	0.244015
98	0.292316	0.801461	0.244706	0.464751		0.25083	0.626758	0.310568	0.983838	0.114571	0.208183	0.0866387	0.10188		0.112238	0.197212	2.12382	0.019879	0.734824	0.158408	0.718851		0.66043	0.701794	0.965973	0.982692	0.537112	0.108231	0.0715252	0.138561		0.235401	0.173226	0.0275597	0.024072	0.2441
99	0.313624	0.81205	0.285685	0.496153		0.242809	0.627855	0.304054	0.983936	0.120222	0.212766	0.0955956	0.108137		0.109475	0.195609	2.14865	0.0193031	0.765232	0.199442	0.76657		0.657556	0.720773	0.966016	0.98265	0.543899	0.10553	0.0845667	0.15038		0.230152	0.173067	0.0275424	0.0241815	0.243177
100	0.337581	0.816963	0.339348	0.532309		0.236071	0.629181	0.297607	0.984057	0.126434	0.214292	0.108917	0.114863		0.107168	0.194201	2.17563	0.0186545	0.794479	0.251718	0.812966		0.654808	0.740594	0.966064	0.982614	0.551477	0.103686	0.103589	0.161273		0.225094	0.173007	0.0275285	0.0243245	0.241474

## Sheet: shank_angle A1ComfM
Shank angle	mean	std	steps
left	83.7927	2.73197	81.6444	79.8502	80.6923	80.8149	81.8383	84.1249	88.5082	85.4791	85.3212	85.9547	82.5021	81.6018	85.4692	83.8145	81.339	80.4929	79.2395	81.0623	82.0775	80.8633	86.1486	80.8554	82.4418	81.4233	87.0192	81.3258	83.91	89.6867	80.3385	88.8602	84.6668	86.0642	84.5054	87.0539	81.1859	83.707	86.2907	82.3472	86.6406	83.5995	87.8035	86.7084	84.8906	81.792	84.238	83.4367	86.4812
right	76.8243	2.29654	74.5799	76.2826	77.0883	76.7262	77.8449	78.6412	77.3332	80.4856	75.937	76.8416	74.0507	77.3221	75.9937	74.5246	74.2255	72.8147	74.9184	74.454	76.0545	76.2713	78.2258	71.3537	76.2913	77.9876	73.7967	75.2561	77.5732	78.1839	74.7549	79.2784	77.6953	80.7401	76.7715	77.8283	77.5273	82.8938	75.5013	75.0553	76.3175	78.2066	76.8053	74.4844	77.3909	82.4365	73.7697	77.7756	75.3904
[truncated: 83 more columns]

## Sheet: gait A1ComfMc
Calculated gait parameters	mean	std	VC	max	min
Walking.Speed [m/s]	1.28	0	0	1.28	1.27
Cadans [1/m]	110.76	12.08	6.55	136.36	90.91
L.Stride.Time [s]	1.1	0.03	0.03	1.19	1.04	1.09	1.05	1.04	1.04	1.17	1.19	1.1	1.06	1.07	1.08	1.07	1.17	1.06	1.08	1.08	1.05	1.11	1.13	1.07	1.11	1.18	1.08	1.05	1.09	1.05	1.1	1.11	1.07	1.11	1.11	1.06	1.08	1.16	1.08	1.07	1.1	1.07	1.14	1.06	1.11	1.11	1.11	1.06	1.09
L.Step.Time [s]	0.6	0.02	0.03	0.66	0.56	0.59	0.59	0.57	0.58	0.57	0.65	0.62	0.6	0.58	0.61	0.6	0.58	0.64	0.56	0.6	0.6	0.59	0.59	0.61	0.61	0.61	0.66	0.6	0.59	0.58	0.59	0.61	0.61	0.61	0.6	0.58	0.59	0.59	0.6	0.6	0.59	0.61	0.6	0.6	0.57	0.58	0.61	0.59	0.6
L.Stance.Time [s]	0.63	0.03	0.05	0.73	0.57	0.64	0.6	0.58	0.58	0.69	0.73	0.64	0.61	0.63	0.63	0.61	0.71	0.61	0.62	0.62	0.6	0.65	0.64	0.59	0.65	0.7	0.62	0.58	0.65	0.6	0.63	0.64	0.6	0.64	0.65	0.59	0.61	0.7	0.62	0.59	0.64	0.62	0.68	0.6	0.64	0.64	0.65	0.59	0.62
L.Swing.Time [s]	0.46	0.01	0.02	0.5	0.44	0.45	0.45	0.46	0.46	0.48	0.46	0.46	0.45	0.44	0.45	0.46	0.46	0.45	0.46	0.46	0.45	0.46	0.49	0.48	0.46	0.48	0.46	0.47	0.44	0.45	0.47	0.47	0.47	0.47	0.46	0.47	0.47	0.46	0.46	0.48	0.46	0.45	0.46	0.46	0.47	0.47	0.46	0.47	0.47
L.Stance.Swing [1]	0.74	0.04	0.06	0.84	0.63	0.703	0.75	0.793	0.793	0.696	0.63	0.719	0.738	0.698	0.714	0.754	0.648	0.738	0.742	0.742	0.75	0.708	0.766	0.814	0.708	0.686	0.742	0.81	0.677	0.75	0.746	0.734	0.783	0.734	0.708	0.797	0.77	0.657	0.742	0.814	0.719	0.726	0.676	0.767	0.734	0.734	0.708	0.797	0.758
L.Bipedal [s]	0.09	0.01	0.15	0.13	0.06	0.11	0.08	0.07	0.08	0.1	0.11	0.08	0.09	0.06	0.09	0.08	0.11	0.09	0.08	0.09	0.07	0.1	0.09	0.07	0.09	0.12	0.08	0.07	0.1	0.08	0.09	0.08	0.06	0.08	0.09	0.08	0.08	0.11	0.09	0.09	0.1	0.08	0.13	0.08	0.1	0.09	0.1	0.08	0.1
L.Stride.Length [m]	1.4	0.04	0.03	1.48	1.32	1.417	1.393	1.367	1.389	1.374	1.407	1.398	1.431	1.361	1.395	1.4	1.42	1.455	1.427	1.357	1.322	1.457	1.459	1.349	1.329	1.412	1.364	1.387	1.415	1.35	1.346	1.479	1.393	1.394	1.403	1.348	1.429	1.442	1.36	1.388	1.44	1.33	1.399	1.445	1.431	1.373	1.397	1.384	1.409
L.Step.Length [m]	0.73	0.02	0.03	0.78	0.68	0.72	0.74	0.72	0.702	0.726	0.71	0.725	0.716	0.753	0.722	0.778	0.724	0.766	0.736	0.75	0.737	0.699	0.759	0.781	0.705	0.687	0.759	0.719	0.709	0.727	0.712	0.7	0.783	0.751	0.722	0.69	0.719	0.73	0.736	0.707	0.734	0.752	0.688	0.731	0.742	0.69	0.723	0.696	0.714
L.Step.Width [m]	0.15	0.04	0.27	0.26	0.04	0.213	0.12	0.1	0.165	0.179	0.131	0.182	0.07	0.056	0.153	0.161	0.139	0.156	0.139	0.154	0.201	0.21	0.163	0.171	0.174	0.137	0.206	0.194	0.13	0.133	0.192	0.197	0.097	0.256	0.188	0.226	0.173	0.184	0.129	0.165	0.179	0.157	0.191	0.172	0.151	0.171	0.151	0.134	0.146
L.foot.clear [cm]	1.16	0.42	0.37	4.09	0.48	1.149	0.894	1.32	1.141	1.956	0.934	1.471	1.439	0.977	0.803	1.445	1.496	1.131	0.784	1.199	0.754	0.887	1.315	0.921	0.905	1.191	1.427	1.685	1.343	1.095	1.057	1.906	0.865	0.763	1.018	0.952	0.788	1.21	0.904	0.931	0.847	1.045	1.016	0.884	0.733	1.239	1.651	1.015	0.848
R.Stride.Time [s]	1.1	0.03	0.03	1.22	1.03	1.09	1.07	1.03	1.05	1.09	1.22	1.12	1.08	1.04	1.09	1.09	1.11	1.14	1.04	1.08	1.06	1.11	1.11	1.07	1.11	1.13	1.14	1.06	1.1	1.04	1.08	1.11	1.07	1.12	1.13	1.05	1.08	1.15	1.08	1.08	1.08	1.08	1.14	1.09	1.1	1.08	1.13	1.05	1.07
R.Step.Time [s]	0.49	0.02	0.05	0.57	0.44	0.5	0.48	0.46	0.47	0.52	0.57	0.5	0.48	0.46	0.48	0.49	0.53	0.5	0.48	0.48	0.46	0.52	0.52	0.46	0.5	0.52	0.48	0.46	0.51	0.46	0.49	0.5	0.46	0.51	0.53	0.47	0.49	0.56	0.48	0.48	0.49	0.47	0.54	0.49	0.53	0.5	0.52	0.46	0.47
R.Stance.Time [s]	0.69	0.02	0.03	0.76	0.64	0.7	0.67	0.64	0.66	0.67	0.76	0.7	0.69	0.64	0.7	0.68	0.69	0.73	0.64	0.69	0.67	0.69	0.68	0.68	0.7	0.73	0.74	0.67	0.69	0.66	0.68	0.69	0.67	0.69	0.69	0.66	0.67	0.7	0.69	0.69	0.69	0.69	0.73	0.68	0.67	0.67	0.71	0.67	0.7
R.Swing.Time [s]	0.4	0.02	0.04	0.46	0.37	0.39	0.4	0.39	0.39	0.42	0.46	0.42	0.39	0.4	0.39	0.41	0.42	0.41	0.4	0.39	0.39	0.42	0.43	0.39	0.41	0.4	0.4	0.39	0.41	0.38	0.4	0.42	0.4	0.43	0.44	0.39	0.41	0.45	0.39	0.39	0.39	0.39	0.41	0.41	0.43	0.41	0.42	0.38	0.37
R.Stance.Swing [1]	0.58	0.03	0.05	0.65	0.53	0.557	0.597	0.609	0.591	0.627	0.605	0.6	0.565	0.625	0.557	0.603	0.609	0.562	0.625	0.565	0.582	0.609	0.632	0.574	0.586	0.548	0.541	0.582	0.594	0.576	0.588	0.609	0.597	0.623	0.638	0.591	0.612	0.643	0.565	0.565	0.565	0.565	0.562	0.603	0.642	0.612	0.592	0.567	0.529
R.Bipedal [s]	0.14	0.02	0.12	0.18	0.11	0.14	0.12	0.12	0.11	0.17	0.16	0.14	0.13	0.17	0.15	0.12	0.18	0.11	0.14	0.14	0.14	0.13	0.12	0.13	0.15	0.18	0.14	0.12	0.14	0.14	0.14	0.14	0.14	0.13	0.12	0.12	0.12	0.14	0.14	0.11	0.15	0.15	0.14	0.11	0.11	0.14	0.13	0.13	0.15
R.Stride.Length [m]	1.4	0.04	0.03	1.48	1.32	1.397	1.414	1.386	1.364	1.391	1.392	1.407	1.394	1.392	1.339	1.454	1.378	1.485	1.412	1.37	1.361	1.397	1.437	1.425	1.346	1.34	1.404	1.396	1.397	1.365	1.358	1.396	1.424	1.423	1.435	1.319	1.418	1.436	1.389	1.36	1.422	1.394	1.356	1.434	1.484	1.339	1.424	1.366	1.369
R.Step.Length [m]	0.67	0.03	0.04	0.74	0.61	0.676	0.673	0.666	0.662	0.665	0.683	0.682	0.678	0.639	0.618	0.677	0.654	0.719	0.676	0.619	0.624	0.699	0.679	0.644	0.641	0.653	0.645	0.678	0.688	0.638	0.646	0.696	0.641	0.672	0.713	0.629	0.699	0.706	0.653	0.653	0.688	0.641	0.667	0.703	0.741	0.65	0.701	0.669	0.655
R.Step.Width [m]	0.18	0.04	0.23	0.29	0.07	0.215	0.167	0.15	0.163	0.205	0.142	0.184	0.198	0.076	0.094	0.228	0.175	0.19	0.191	0.173	0.216	0.225	0.187	0.263	0.188	0.14	0.205	0.249	0.181	0.076	0.234	0.196	0.155	0.284	0.187	0.177	0.293	0.171	0.177	0.199	0.235	0.141	0.173	0.241	0.199	0.109	0.208	0.134	0.177
R.foot.clear [cm]	1.54	0.29	0.19	2.6	0.91	1.437	1.693	1.522	1.365	1.391	1.623	1.587	1.685	1.535	1.115	2.596	1.953	1.905	1.757	1.425	1.586	1.532	0.98	1.37	1.775	1.578	1.304	1.564	1.258	1.682	1.928	1.296	2.335	1.562	1.58	1.788	1.668	1.699	1.356	1.327	1.535	1.463	1.229	1.404	1.436	1.933	1.851	1.367	1.026
Asym.step.time [%]	19.93	5.18	0.26	33.96	5.22	16.514	20.561	21.359	20.952	9.174	13.115	21.429	22.222	23.077	23.853	20.183	9.009	24.561	15.385	22.222	26.415	12.613	12.613	28.037	19.82	15.929	31.579	26.415	14.545	23.077	18.519	19.82	28.037	17.857	12.389	20.952	18.519	5.217	22.222	22.222	18.519	25.926	10.526	20.183	7.273	14.815	15.929	24.762	24.299
Asym.step.length [%]	8.24	4.7	0.57	19.93	0.01	6.318	9.452	7.869	5.798	8.861	3.856	6.013	5.483	16.272	15.535	13.914	10.075	6.322	8.484	19.116	16.714	0.006	11.16	19.239	9.435	5.133	16.2	5.847	3.036	13.063	9.8	0.582	19.925	11.205	1.284	9.235	2.845	3.393	11.942	7.848	6.557	15.916	3.108	3.978	0.081	5.963	3.166	3.974	8.756
Mox file gait parameters	mean	std
L.Stride.Time	1.0965	0.0325553	1.08	1.05	1.04	1.04	1.17	1.19	1.1	1.06	1.07	1.08	1.07	1.18	1.05	1.08	1.07	1.06	1.11	1.12	1.07	1.13	1.16	1.08	1.06	1.09	1.05	1.1	1.1	1.08	1.11	1.11	1.06	1.08	1.15	1.09	1.07	1.1	1.08	1.13	1.06	1.11	1.11	1.1	1.07	1.08	1.15	1.09	1.08
L.Stance.Time	0.702292	0.0308835	0.7	0.67	0.65	0.65	0.75	0.8	0.71	0.68	0.69	0.69	0.68	0.78	0.67	0.69	0.69	0.67	0.73	0.71	0.67	0.73	0.76	0.7	0.66	0.72	0.67	0.7	0.71	0.68	0.71	0.72	0.66	0.68	0.76	0.7	0.66	0.71	0.69	0.74	0.67	0.711	0.71	0.72	0.67	0.693	0.75	0.7	0.66
L.Swing.Time	0.394208	0.0105861	0.379	0.38	0.39	0.39	0.42	0.39	0.39	0.38	0.38	0.39	0.39	0.4	0.38	0.39	0.38	0.39	0.38	0.41	0.4	0.4	0.4	0.38	0.4	0.37	0.38	0.4	0.39	0.4	0.4	0.39	0.4	0.4	0.39	0.39	0.41	0.39	0.39	0.39	0.39	0.399	0.4	0.38	0.4	0.387	0.4	0.39	0.42
L.Stance.Swing	0.640252	0.0117992	64.862	63.813	62.487	62.512	64.124	67.206	64.533	64.157	64.487	63.924	63.569	66.089	63.807	63.868	64.473	63.192	65.752	63.373	62.616	64.617	65.528	64.828	62.269	66.044	63.808	63.625	64.536	63.006	63.962	64.865	62.274	62.962	66.085	64.229	61.686	64.539	63.904	65.497	63.218	64.041	63.972	65.459	62.616	64.137	65.213	64.217	61.095
L.Step.Length	0.713925	0.0227379	0.727	0.706	0.683	0.708	0.693	0.703	0.698	0.735	0.712	0.768	0.71	0.745	0.731	0.741	0.721	0.692	0.744	0.753	0.688	0.675	0.727	0.688	0.703	0.715	0.704	0.694	0.778	0.732	0.714	0.674	0.706	0.729	0.715	0.685	0.718	0.727	0.678	0.724	0.749	0.673	0.722	0.684	0.691	0.72	0.717	0.692	0.744
L.Step.Width	0.143183	0.0421432	0.109	0.087	0.16	0.159	0.088	0.165	0.048	0.043	0.112	0.15	0.176	0.158	0.176	0.157	0.202	0.203	0.161	0.131	0.148	0.163	0.192	0.162	0.098	0.12	0.164	0.165	0.05	0.198	0.144	0.201	0.151	0.147	0.104	0.129	0.134	0.152	0.168	0.119	0.125	0.156	0.113	0.098	0.111	0.195	0.094	0.163	0.196
R.Stride.Time	1.09646	0.0321538	1.09	1.07	1.03	1.05	1.1	1.22	1.11	1.08	1.04	1.09	1.09	1.12	1.121	1.049	1.08	1.06	1.11	1.11	1.07	1.12	1.13	1.14	1.05	1.11	1.03	1.08	1.11	1.08	1.11	1.13	1.05	1.08	1.15	1.09	1.07	1.09	1.08	1.13	1.08	1.11	1.08	1.13	1.06	1.07	1.12	1.12	1.14
R.Stance.Time	0.728653	0.0208021	0.73	0.71	0.68	0.7	0.711	0.779	0.729	0.72	0.68	0.74	0.72	0.72	0.76	0.689	0.73	0.71	0.73	0.72	0.72	0.73	0.76	0.77	0.711	0.73	0.69	0.71	0.73	0.71	0.72	0.73	0.7	0.71	0.73	0.73	0.72	0.73	0.72	0.75	0.72	0.72	0.71	0.75	0.71	0.734	0.74	0.74	0.77
R.Swing.Time	0.36781	0.0182731	0.361	0.36	0.35	0.35	0.389	0.44	0.38	0.36	0.36	0.35	0.37	0.4	0.361	0.36	0.35	0.35	0.38	0.391	0.35	0.39	0.37	0.37	0.339	0.38	0.34	0.37	0.38	0.37	0.39	0.4	0.35	0.37	0.42	0.36	0.35	0.36	0.36	0.38	0.36	0.39	0.37	0.38	0.35	0.336	0.38	0.38	0.37
R.Stance.Swing	0.664529	0.0105802	66.928	66.325	65.994	66.668	64.64	63.893	65.732	66.669	65.363	67.865	66.042	64.271	67.797	65.689	67.569	66.944	65.741	64.83	67.275	65.155	67.223	67.536	67.735	65.758	66.963	65.706	65.749	65.732	64.847	64.588	66.653	65.732	63.469	66.96	67.28	66.945	66.653	66.356	66.655	64.834	65.725	66.347	66.965	68.561	66.035	66.035	67.534
R.Step.Length	0.687322	0.0250457	0.674	0.684	0.683	0.684	0.691	0.7	0.693	0.7	0.656	0.622	0.691	0.681	0.716	0.695	0.624	0.641	0.709	0.689	0.675	0.666	0.671	0.675	0.698	0.695	0.654	0.654	0.693	0.672	0.672	0.72	0.647	0.713	0.708	0.685	0.666	0.721	0.661	0.662	0.696	0.75	0.667	0.701	0.696	0.677	0.698	0.698	0.721
R.Step.Width	0.142909	0.0442054	0.112	0.106	0.147	0.175	0.082	0.094	0.147	0.047	0.04	0.183	0.136	0.156	0.175	0.194	0.192	0.194	0.122	0.223	0.164	0.074	0.212	0.196	0.142	0.003	0.211	0.155	0.074	0.23	0.106	0.105	0.237	0.129	0.085	0.175	0.18	0.116	0.134	0.164	0.151	0.074	0.167	0.091	0.116	0.172	0.104	0.104	0.141
[truncated: 74 more columns]

## Sheet: MoS A1ComfMc
	mean	std	step:1	step:2
MoS_ML_L	0.065	0.019	0.0440103	0.060364	0.0606173	0.0854214	0.0455895	0.0398767	0.0741915	0.0281921	0.015355	0.086664	0.059473	0.0564663	0.0692942	0.0848578	0.0804007	0.0779586	0.0538752	0.0928804	0.0816939	0.0428035	0.0775573	0.101063	0.0787721	0.0156224	0.0819973	0.067302	0.0514102	0.0793798	0.0735689	0.0559869	0.132695	0.061048	0.0381813	0.0754072	0.0874993	0.0413322	0.0563897	0.0732656	0.0764162	0.0489065	0.07973	0.0356875	0.0680637	0.0684971	0.0549932	0.0561873	0.069376
MoS_ML_R	0.073	0.016	0.104459	0.065927	0.0537868	0.0869692	0.0884346	0.0641812	0.082236	0.0520226	0.0471178	0.0625631	0.0778498	0.0725748	0.0825774	0.0774416	0.0948298	0.0881331	0.0913044	0.0672227	0.0757331	0.0758013	0.0748129	0.0909782	0.0835249	0.0468789	0.0387707	0.0911514	0.0825407	0.0466004	0.101177	0.0767688	0.0837191	0.0973098	0.0788262	0.0535478	0.0636025	0.0762239	0.076996	0.0881664	0.0718479	0.0705802	0.0678462	0.0475167	0.0582311	0.0502671	0.0805141	0.053321	0.0864128
MoS_ML	0.069	0.018	0.104459	0.0440103	0.065927	0.060364	0.0537868	0.0606173	0.0869692	0.0854214	0.0884346	0.0455895	0.0641812	0.0398767	0.082236	0.0741915	0.0520226	0.0281921	0.0471178	0.015355	0.0625631	0.086664	0.0778498	0.059473	0.0725748	0.0564663	0.0825774	0.0692942	0.0774416	0.0848578	0.0948298	0.0804007	0.0881331	0.0779586	0.0913044	0.0538752	0.0672227	0.0928804	0.0757331	0.0816939	0.0758013	0.0428035	0.0748129	0.0775573	0.0909782	0.101063	0.0835249	0.0787721	0.0468789
MoS_BF_L	-0.19	0.019	-0.149085	-0.176774	-0.205103	-0.188122	-0.176029	-0.160978	-0.179503	-0.196749	-0.217086	-0.171241	-0.178705	-0.163283	-0.191047	-0.205268	-0.185741	-0.195583	-0.179354	-0.19281	-0.226778	-0.188912	-0.142008	-0.178651	-0.224918	-0.205237	-0.195048	-0.205871	-0.186592	-0.213834	-0.189049	-0.202828	-0.188385	-0.222016	-0.176173	-0.183962	-0.195687	-0.187552	-0.200377	-0.140543	-0.222953	-0.21976	-0.172106	-0.182495	-0.222539	-0.192446	-0.17973	-0.198921	-0.213442
MoS_BF_R	-0.148	0.023	-0.165967	-0.140488	-0.158154	-0.16559	-0.160634	-0.111977	-0.0974124	-0.14267	-0.172462	-0.109779	-0.15237	-0.167354	-0.0778645	-0.181087	-0.148221	-0.172738	-0.16383	-0.165732	-0.177007	-0.166524	-0.107699	-0.135025	-0.163078	-0.165392	-0.133027	-0.167837	-0.145775	-0.140236	-0.158049	-0.152802	-0.162597	-0.170339	-0.172267	-0.134436	-0.152569	-0.178781	-0.134195	-0.139792	-0.146551	-0.194284	-0.18251	-0.158516	-0.150829	-0.140286	-0.156643	-0.0811997	-0.173189
MoS_BF	-0.169	0.03	-0.165967	-0.149085	-0.140488	-0.176774	-0.158154	-0.205103	-0.16559	-0.188122	-0.160634	-0.176029	-0.111977	-0.160978	-0.0974124	-0.179503	-0.14267	-0.196749	-0.172462	-0.217086	-0.109779	-0.171241	-0.15237	-0.178705	-0.167354	-0.163283	-0.0778645	-0.191047	-0.181087	-0.205268	-0.148221	-0.185741	-0.172738	-0.195583	-0.16383	-0.179354	-0.165732	-0.19281	-0.177007	-0.226778	-0.166524	-0.188912	-0.107699	-0.142008	-0.135025	-0.178651	-0.163078	-0.224918	-0.165392
[truncated: 192 more columns]

## Sheet: EMG A1ComfMc
	LEFT
	EMG LRectusFem		EMG LVastusLat		EMG LSemitendi		EMG LBicepsFem		EMG LGastrocMed		EMG LSoleus		EMG LTibialisA		EMG LPeroneusLong		EMG RRectusFem		EMG RVastusLat		EMG RSemitendi		EMG RBicepsFem		EMG RGastrocMed		EMG RSoleus		EMG RTibialisA		EMG RPeroneusLong		EMG LTensorLatae		EMG RTensorLatae
%	mean	std	mean	std	mean	std	mean	std	mean	std	mean	std	mean	std	mean	std	mean	std	mean	std	mean	std	mean	std	mean	std	mean	std	mean	std	mean	std	mean	std	mean	std
1	0.618812	0.780478	0.964536	0.978613	0.515709	0.257071	0.751744	0.247711		0.215637	0.153708	0.0289544	0.0698051	0.421515	0.0899636	0.189757	0.0520999		0.560226	0.838938	0.657465	0.984433	0.116888	0.486754	0.905344	0.817811		0.207273	0.209958	3.53929	0.0217709	0.172578	0.135763	0.166561	0.183942
2	0.625053	0.792881	0.964561	0.97882	0.525732	0.247494	0.7174	0.249307		0.214695	0.158059	0.0291509	0.0671245	0.402501	0.0891354	0.185658	0.0522291		0.583636	0.833448	0.662173	0.984549	0.124281	0.481853	0.885713	0.801773		0.212587	0.2166	3.58931	0.0212533	0.217848	0.133457	0.17081	0.17794
3	0.6339	0.80273	0.964528	0.979076	0.540154	0.23806	0.681166	0.25247		0.213624	0.162242	0.0296001	0.0639858	0.383261	0.0886712	0.180901	0.0538737		0.608842	0.827779	0.665213	0.984679	0.132043	0.477272	0.859467	0.782773		0.218915	0.224869	3.63023	0.0206423	0.265654	0.131007	0.174078	0.170637
4	0.645531	0.809616	0.964452	0.979368	0.559204	0.228988	0.643498	0.257951		0.212593	0.166152	0.0302637	0.0605519	0.364571	0.0885471	0.175911	0.0567929		0.636059	0.822051	0.666435	0.984798	0.139994	0.473264	0.827946	0.762564		0.226465	0.233744	3.66013	0.0201061	0.313892	0.128626	0.176122	0.162191
5	0.659784	0.813741	0.964338	0.979683	0.582099	0.220768	0.604672	0.266379		0.21168	0.169708	0.0311385	0.0569262	0.347213	0.0887713	0.170777	0.060636		0.665162	0.816473	0.666134	0.984873	0.147863	0.469822	0.792396	0.74291		0.23489	0.241907	3.67708	0.01984	0.3602	0.126451	0.176898	0.152793
6	0.676586	0.815774	0.96419	0.980001	0.607145	0.214169	0.565185	0.277989		0.210791	0.172877	0.0322239	0.0531952	0.331557	0.089369	0.165488	0.0650043		0.695895	0.811366	0.66533	0.984891	0.155388	0.466976	0.754013	0.725526		0.243557	0.248534	3.68024	0.0199182	0.402602	0.124793	0.176308	0.142842
7	0.695903	0.816783	0.964	0.980285	0.63235	0.210107	0.526049	0.292855		0.209871	0.175733	0.0334965	0.0494553	0.317681	0.0903332	0.160279	0.0699125		0.728183	0.807076	0.664059	0.984849	0.162319	0.464622	0.714154	0.711952		0.252291	0.25362	3.66765	0.0202862	0.439252	0.123663	0.174239	0.13286
8	0.717156	0.817747	0.963737	0.980514	0.655807	0.209516	0.488611	0.310564		0.209276	0.178465	0.0350537	0.0458255	0.305542	0.0916222	0.155618	0.0752844		0.761139	0.803802	0.662249	0.984735	0.168324	0.462593	0.674611	0.702684		0.26086	0.257172	3.63944	0.0209588	0.467885	0.123008	0.170757	0.123391
9	0.73948	0.819305	0.963375	0.980688	0.676137	0.213226	0.454093	0.330413		0.209179	0.181404	0.0370506	0.0424389	0.294938	0.0932592	0.152094	0.0808841		0.793686	0.801442	0.661069	0.984539	0.173167	0.460962	0.63729	0.696891		0.268897	0.259067	3.59777	0.0219452	0.487509	0.122801	0.166281	0.115122
10	0.761856	0.821709	0.962914	0.980811	0.692578	0.22179	0.423403	0.351586		0.209541	0.185052	0.0395306	0.0394193	0.285992	0.0951335	0.15019	0.0865479		0.82479	0.79975	0.661519	0.984266	0.1768	0.459708	0.603938	0.692988		0.276542	0.259774	3.54461	0.0232211	0.498415	0.122891	0.161216	0.108662
11	0.782981	0.824622	0.962379	0.980892	0.705008	0.235535	0.396626	0.373299		0.210356	0.189578	0.042479	0.036856	0.278682	0.0971776	0.150036	0.0920189		0.85386	0.79871	0.663102	0.98391	0.17924	0.458927	0.575417	0.689272		0.284227	0.260103	3.48347	0.0249856	0.501236	0.123315	0.156267	0.104224
12	0.802145	0.827523	0.961811	0.980969	0.713672	0.254074	0.372987	0.39479		0.211366	0.194761	0.0457249	0.0347492	0.272919	0.0995835	0.151043	0.097124		0.880653	0.798238	0.665582	0.983465	0.180557	0.458774	0.551243	0.684309		0.292142	0.261231	3.41932	0.0274934	0.497122	0.124004	0.151993	0.101689
13	0.820082	0.830025	0.961275	0.981056	0.718936	0.276774	0.351513	0.415441		0.212212	0.200309	0.0489123	0.0330201	0.268501	0.102442	0.152397	0.101764		0.905165	0.797947	0.668683	0.982964	0.181004	0.459107	0.530004	0.677316		0.300685	0.264647	3.35595	0.0306156	0.488544	0.124814	0.148604	0.100538
14	0.837513	0.831679	0.960825	0.981154	0.721133	0.303293	0.331322	0.434852		0.21331	0.205591	0.0516745	0.0316231	0.265126	0.106058	0.153202	0.105714		0.926834	0.797607	0.672116	0.982444	0.180858	0.459769	0.510046	0.667971		0.309888	0.271947	3.29724	0.0341652	0.478184	0.125643	0.145834	0.100276
15	0.854411	0.832004	0.960494	0.981266	0.720556	0.332547	0.311818	0.452748		0.215006	0.209924	0.0536831	0.0304874	0.2625	0.11068	0.152841	0.1088		0.944548	0.796844	0.675715	0.981924	0.180468	0.460592	0.490043	0.655976		0.319217	0.283049	3.24794	0.0380219	0.468962	0.126294	0.143422	0.100622
16	0.870409	0.830696	0.960298	0.981393	0.717542	0.363414	0.292777	0.468921		0.217423	0.213163	0.0547676	0.0295766	0.26077	0.11607	0.150941	0.110962		0.95665	0.795266	0.679351	0.981415	0.179965	0.461304	0.469557	0.641176		0.327705	0.295919	3.212	0.0420896	0.461788	0.126563	0.140981	0.101211
17	0.884322	0.827577	0.960225	0.981525	0.712357	0.394952	0.27415	0.483156		0.220414	0.215368	0.0549856	0.028862	0.26009	0.121979	0.147437	0.112114		0.961563	0.792624	0.682546	0.980921	0.179327	0.461844	0.448593	0.623598		0.33434	0.308296	3.19117	0.0462875	0.456295	0.126519	0.138308	0.101629
18	0.894495	0.822652	0.960251	0.981659	0.705398	0.425698	0.255928	0.495219		0.223271	0.216451	0.0544783	0.0283034	0.260629	0.127827	0.142449	0.112321		0.958127	0.788756	0.684884	0.980448	0.178399	0.462308	0.427249	0.60362		0.338088	0.3182	3.18528	0.0505428	0.450625	0.126267	0.13536	0.101558
19	0.900065	0.816089	0.960356	0.981792	0.696885	0.454193	0.238273	0.505013		0.225194	0.216526	0.0533836	0.0278698	0.262335	0.133063	0.136165	0.111781		0.946251	0.783476	0.685793	0.979996	0.177051	0.462873	0.405686	0.581915		0.338548	0.324433	3.19177	0.0547845	0.443039	0.125834	0.132088	0.100808
20	0.90105	0.807974	0.960525	0.981925	0.687121	0.479335	0.221306	0.512558		0.225896	0.215579	0.0518497	0.0275297	0.264892	0.137465	0.128895	0.110665		0.926624	0.776635	0.684962	0.979562	0.175192	0.463716	0.384151	0.559058		0.335616	0.326947	3.20699	0.0589526	0.43222	0.125298	0.128641	0.0993961
21	0.897672	0.798547	0.960747	0.98206	0.676304	0.500458	0.205095	0.517908		0.225289	0.213651	0.0499903	0.0272572	0.268007	0.140907	0.120903	0.109125		0.9003	0.768378	0.682143	0.979163	0.172907	0.464763	0.362821	0.535651		0.329565	0.326825	3.22672	0.0628448	0.418567	0.124725	0.125069	0.0972704
22	0.890555	0.7881	0.961013	0.982199	0.664413	0.517302	0.189726	0.521062		0.223654	0.210904	0.0479312	0.0270355	0.271162	0.143462	0.112456	0.107289		0.868456	0.759018	0.677206	0.978851	0.17028	0.465805	0.341846	0.512237		0.320835	0.324646	3.24641	0.0660852	0.402715	0.124116	0.121503	0.0944577
23	0.880791	0.776943	0.961311	0.982337	0.651666	0.53007	0.175309	0.521817		0.221598	0.207674	0.0457764	0.0268463	0.273957	0.145314	0.103792	0.105209		0.832291	0.748848	0.67054	0.978657	0.167402	0.46674	0.321319	0.489244		0.309936	0.320889	3.26324	0.0683718	0.385063	0.123457	0.117951	0.0910818
24	0.869214	0.765455	0.961633	0.982462	0.638253	0.539163	0.161914	0.520013		0.219774	0.204213	0.043603	0.0266867	0.276207	0.146597	0.0950857	0.102779		0.792823	0.738165	0.662932	0.97861	0.164313	0.467397	0.301314	0.467109		0.297239	0.315772	3.27588	0.0694103	0.365813	0.122669	0.11437	0.0873321
25	0.856421	0.753993	0.961971	0.98258	0.62423	0.544972	0.149604	0.515664		0.219146	0.200835	0.0414647	0.0265515	0.277551	0.147475	0.0864965	0.099968		0.751214	0.727063	0.655097	0.978725	0.161058	0.467757	0.282021	0.446217		0.28326	0.309307	3.28232	0.0690817	0.345075	0.121699	0.110834	0.0834728
26	0.842753	0.742772	0.962309	0.982681	0.609707	0.547703	0.13839	0.509072		0.220751	0.197787	0.0394142	0.0264388	0.277722	0.148094	0.0781679	0.0967985		0.708507	0.715668	0.648242	0.978961	0.15775	0.467937	0.263635	0.42682		0.268419	0.301659	3.28384	0.0675934	0.323119	0.120518	0.107393	0.0798995
27	0.828241	0.731747	0.962645	0.98277	0.594918	0.54753	0.128233	0.500791		0.225181	0.195242	0.0374829	0.0263344	0.276646	0.148585	0.0702028	0.0933408		0.665535	0.704254	0.642751	0.979274	0.154523	0.468037	0.246321	0.409032		0.2531	0.293246	3.28113	0.0652141	0.300454	0.119028	0.104022	0.0768305
28	0.812776	0.720702	0.962978	0.982857	0.580023	0.544669	0.119198	0.49156		0.231799	0.193063	0.0357064	0.026236	0.274388	0.149099	0.0628182	0.0898788		0.623188	0.693042	0.638396	0.979637	0.151437	0.468176	0.230285	0.392943		0.237775	0.284309	3.27596	0.0621558	0.277559	0.117328	0.100972	0.0743893
29	0.796444	0.709586	0.963298	0.98294	0.565347	0.539471	0.11134	0.482128		0.239333	0.190918	0.034118	0.0261284	0.271261	0.149524	0.0561678	0.0866021		0.582055	0.682285	0.634883	0.98001	0.148571	0.468691	0.215621	0.378602		0.222943	0.275036	3.27004	0.0586267	0.254843	0.115446	0.0982379	0.0725232
30	0.779637	0.69854	0.963603	0.983014	0.551221	0.53278	0.104665	0.473198		0.246768	0.188694	0.0327328	0.0259993	0.26781	0.149696	0.0503476	0.0836802		0.54264	0.672164	0.631795	0.980367	0.146014	0.470131	0.202437	0.36603		0.209004	0.265711	3.26384	0.0547955	0.232885	0.113475	0.0959411	0.0711564
31	0.762801	0.687575	0.963881	0.98307	0.537998	0.525616	0.0991922	0.465264		0.253183	0.186305	0.0315704	0.0258404	0.264487	0.149429	0.0454138	0.0811511		0.505305	0.662747	0.628788	0.980696	0.143832	0.473168	0.190711	0.355317		0.196174	0.256617	3.25794	0.0508111	0.212072	0.111467	0.0938142	0.0701414
32	0.74649	0.676961	0.964122	0.983106	0.52599	0.519272	0.094949	0.458858		0.258322	0.183833	0.030636	0.0256471	0.261494	0.148864	0.0414183	0.0791014		0.470334	0.654276	0.62549	0.980972	0.142125	0.479	0.180475	0.346643		0.184496	0.247948	3.25098	0.0468397	0.192629	0.109822	0.0918114	0.0693494
33	0.731531	0.667155	0.964328	0.983123	0.515565	0.515048	0.0919366	0.454648		0.262158	0.181592	0.0298964	0.0254216	0.258785	0.148347	0.0383713	0.0777686		0.438047	0.646923	0.621808	0.981192	0.141125	0.488982	0.171803	0.340363		0.174061	0.2399	3.24281	0.0430459	0.174666	0.108958	0.089932	0.0687618
34	0.718197	0.658396	0.964509	0.983123	0.507137	0.514006	0.0900937	0.453359		0.264697	0.179923	0.029316	0.0251778	0.256137	0.148271	0.0363483	0.0774317		0.408601	0.64096	0.61743	0.981383	0.141491	0.504078	0.164775	0.336915		0.164751	0.232968	3.23214	0.0395134	0.158183	0.109536	0.088088	0.0685168
35	0.706713	0.651115	0.964667	0.983109	0.501384	0.517279	0.0893932	0.455909		0.265847	0.178896	0.0288673	0.0249313	0.253567	0.148573	0.0355316	0.0786329		0.38215	0.63643	0.612312	0.981557	0.144445	0.525239	0.159709	0.336638		0.156559	0.227455	3.21827	0.036335	0.14302	0.111997	0.0864833	0.0689163
36	0.697221	0.645895	0.964815	0.983098	0.498634	0.525745	0.0897369	0.46323		0.265639	0.17851	0.0285159	0.0246949	0.251127	0.149035	0.0361642	0.0821352		0.358678	0.632931	0.606986	0.981737	0.151152	0.552845	0.156999	0.339578		0.149496	0.223191	3.2022	0.0335461	0.129403	0.115987	0.0853097	0.0703762
37	0.689494	0.643253	0.96496	0.983078	0.499095	0.539873	0.0909464	0.476377		0.264221	0.178564	0.0282406	0.0244876	0.249153	0.149204	0.0383993	0.0884111		0.338071	0.630121	0.601553	0.98194	0.162193	0.586237	0.156998	0.345752		0.143493	0.219816	3.18397	0.0310778	0.117888	0.120996	0.0845361	0.0731917
38	0.683136	0.643799	0.965091	0.983047	0.50233	0.560027	0.0927641	0.496265		0.261741	0.178937	0.0280203	0.0243125	0.248019	0.148365	0.0420884	0.0975496		0.319962	0.627752	0.595749	0.982167	0.177495	0.623852	0.159842	0.354931		0.138358	0.216975	3.16692	0.0288704	0.109467	0.127257	0.0841579	0.0774646
39	0.677743	0.647841	0.965211	0.983004	0.507486	0.585572	0.0950425	0.523242		0.2583	0.179426	0.0278428	0.0241773	0.247762	0.146261	0.0466852	0.108868		0.303982	0.625764	0.589165	0.982419	0.196124	0.663234	0.165408	0.366626		0.13396	0.21442	3.15312	0.0268793	0.105107	0.135294	0.0839486	0.0828745
40	0.673024	0.655534	0.965323	0.98295	0.513651	0.615221	0.0983606	0.557132		0.254198	0.179872	0.0276994	0.0240808	0.248165	0.142845	0.051265	0.121052		0.289788	0.624171	0.581818	0.98268	0.216694	0.701448	0.173915	0.380579		0.130092	0.211776	3.1438	0.0250798	0.104838	0.145363	0.0837852	0.0887766
41	0.66871	0.666634	0.965429	0.982884	0.519956	0.647282	0.104918	0.596982		0.249371	0.180225	0.0275808	0.024026	0.248956	0.138121	0.055777	0.13281		0.277076	0.623195	0.573892	0.982943	0.237973	0.735828	0.186462	0.39707		0.126509	0.209169	3.1395	0.0234579	0.107614	0.156931	0.0841553	0.094867
42	0.66465	0.680596	0.965531	0.982812	0.526054	0.680181	0.118118	0.64113		0.243931	0.180449	0.0274825	0.0240167	0.249663	0.132682	0.0623754	0.143141		0.265649	0.622885	0.565627	0.983214	0.259275	0.764562	0.204979	0.416993		0.123014	0.206604	3.1403	0.0219816	0.112121	0.168894	0.086837	0.101114
43	0.660851	0.696978	0.965635	0.982739	0.532104	0.712764	0.141211	0.687965		0.238112	0.180393	0.0273994	0.0240534	0.249955	0.127168	0.0733619	0.151991		0.255435	0.62312	0.557295	0.983489	0.280512	0.786697	0.231494	0.441267		0.119438	0.203884	3.14599	0.0206269	0.117199	0.179771	0.0938711	0.107483
44	0.657428	0.715264	0.965738	0.982667	0.538412	0.744377	0.176244	0.735751		0.232179	0.179959	0.0273265	0.0241345	0.249607	0.122139	0.0892737	0.159782		0.246419	0.623777	0.548992	0.983766	0.302101	0.802094	0.268224	0.470383		0.115843	0.201146	3.15537	0.0193935	0.122537	0.188555	0.106428	0.113911
45	0.654335	0.734738	0.965838	0.982599	0.545489	0.774799	0.223684	0.783096		0.226419	0.179499	0.0272683	0.0242512	0.248697	0.117828	0.109238	0.166847		0.238605	0.624689	0.540716	0.984043	0.325326	0.81124	0.315998	0.504166		0.112447	0.19856	3.16654	0.0182544	0.128778	0.194838	0.124377	0.12054
46	0.651596	0.754827	0.965931	0.982534	0.553972	0.804302	0.282666	0.82843		0.221135	0.179402	0.0272162	0.0243964	0.247438	0.11427	0.132146	0.173287		0.232008	0.625672	0.532453	0.984311	0.35233	0.814967	0.373078	0.541406		0.109461	0.196135	3.17756	0.0172218	0.136927	0.19846	0.145256	0.127176
47	0.649278	0.774742	0.96602	0.982477	0.564749	0.833029	0.351492	0.869781		0.216485	0.179838	0.0271664	0.0245592	0.245931	0.111477	0.156472	0.179062		0.226643	0.626633	0.524108	0.98456	0.385038	0.8142	0.435836	0.580642		0.107042	0.19409	3.18599	0.0162908	0.147952	0.199292	0.166495	0.133545
48	0.647441	0.793557	0.966101	0.982428	0.578307	0.860811	0.427575	0.904827		0.212286	0.180841	0.0271195	0.0247283	0.244099	0.109238	0.181207	0.184145		0.222414	0.627465	0.515753	0.984779	0.425106	0.81012	0.49954	0.620621		0.105104	0.192382	3.1898	0.0154647	0.162436	0.197587	0.186746	0.139547
49	0.646705	0.810632	0.966178	0.982394	0.594907	0.887262	0.507153	0.931492		0.208506	0.182261	0.0270636	0.0248909	0.241782	0.107417	0.205432	0.188803		0.219243	0.628176	0.508649	0.984977	0.473069	0.803957	0.559886	0.660018		0.103413	0.190829	3.18735	0.0147349	0.180359	0.193585	0.20489	0.145022
50	0.64777	0.825533	0.966251	0.98238	0.614656	0.911714	0.585788	0.948392		0.205072	0.183872	0.0269964	0.0250395	0.238817	0.106026	0.22802	0.193051		0.217261	0.628843	0.50413	0.98515	0.528559	0.796893	0.613766	0.697455		0.101691	0.189429	3.17864	0.0140971	0.200106	0.187871	0.220285	0.149939
51	0.651817	0.838151	0.966316	0.982385	0.637123	0.933376	0.659134	0.955027		0.201964	0.185435	0.0269206	0.0251623	0.235084	0.105263	0.247886	0.196886		0.216811	0.629408	0.501694	0.985297	0.590728	0.789716	0.659595	0.731487		0.0996978	0.188197	3.16514	0.0135434	0.21951	0.181366	0.232645	0.154442
52	0.66002	0.848689	0.966379	0.982408	0.661417	0.95135	0.723092	0.952116		0.199631	0.187081	0.0268356	0.025254	0.23073	0.104979	0.264026	0.200348		0.218401	0.629749	0.501159	0.985419	0.656639	0.782745	0.697118	0.760538		0.0973932	0.187086	3.1497	0.0130647	0.236448	0.174891	0.241757	0.158419
53	0.67278	0.857218	0.966428	0.982442	0.686963	0.964857	0.77523	0.940906		0.198371	0.18891	0.02674	0.0253156	0.226161	0.105074	0.276156	0.20343		0.222431	0.6297	0.502694	0.98551	0.722604	0.775828	0.726819	0.783952		0.0951163	0.186147	3.13595	0.01267	0.250386	0.169181	0.247611	0.161931
54	0.689833	0.863656	0.96646	0.982488	0.713554	0.973083	0.814131	0.922546		0.198106	0.190947	0.0266327	0.0253467	0.222154	0.105413	0.284463	0.206179		0.228946	0.629219	0.506494	0.985569	0.784644	0.768404	0.749188	0.801397		0.0932174	0.185484	3.12657	0.0123601	0.262328	0.164547	0.250397	0.165268
55	0.710008	0.867752	0.966482	0.982545	0.740943	0.975314	0.839249	0.898141		0.198117	0.193186	0.0265203	0.0253445	0.220135	0.105827	0.289021	0.20853		0.23761	0.628383	0.513517	0.9856	0.838559	0.759888	0.764667	0.813047		0.0919038	0.184981	3.12344	0.0121183	0.27303	0.160766	0.250349	0.168748
56	0.731433	0.869406	0.96649	0.982616	0.769025	0.971224	0.850996	0.868728		0.197399	0.19549	0.026406	0.0253041	0.221772	0.10617	0.290085	0.210319		0.247669	0.627329	0.524766	0.98561	0.881406	0.750039	0.773806	0.819666		0.0912375	0.184497	3.12603	0.0119398	0.282947	0.15765	0.247845	0.172817
57	0.752163	0.86858	0.966484	0.982704	0.797738	0.961191	0.850669	0.835379		0.195407	0.197774	0.0262914	0.0252228	0.228236	0.106414	0.288402	0.211492		0.258185	0.626598	0.538949	0.985609	0.912001	0.73882	0.777606	0.822397		0.0912159	0.184186	3.13293	0.0118051	0.292687	0.15479	0.243361	0.177697
58	0.770455	0.865258	0.966469	0.982811	0.825888	0.945823	0.839498	0.799273		0.192398	0.20002	0.0261779	0.0250987	0.239741	0.106401	0.283909	0.212066		0.268245	0.626647	0.555483	0.98558	0.929797	0.726927	0.776728	0.821961		0.0916888	0.184224	3.14168	0.011697	0.301136	0.152013	0.237254	0.183001
59	0.785133	0.859319	0.966433	0.982929	0.851831	0.926084	0.819183	0.76143		0.188961	0.202017	0.0260681	0.0249376	0.255243	0.106242	0.276927	0.212031		0.277193	0.627551	0.574205	0.985512	0.935288	0.715219	0.771817	0.818946		0.092612	0.184414	3.15038	0.0116153	0.307472	0.150445	0.229812	0.188494
60	0.795742	0.850496	0.966366	0.983052	0.873724	0.902942	0.791464	0.72277		0.18555	0.203507	0.0259624	0.0247414	0.272897	0.106393	0.26781	0.211587		0.28461	0.629499	0.593988	0.985399	0.929409	0.704201	0.763456	0.813548		0.0939558	0.184876	3.15816	0.0116	0.310836	0.155241	0.221275	0.193844
61	0.802183	0.838461	0.966267	0.983178	0.889933	0.877078	0.758196	0.684126		0.182487	0.204218	0.0258667	0.0245215	0.290409	0.107351	0.257026	0.211116		0.290374	0.632507	0.614054	0.985228	0.913627	0.693522	0.752069	0.805682		0.0954981	0.185944	3.16467	0.0117269	0.310941	0.172186	0.211888	0.19891
62	0.804825	0.823284	0.966135	0.983296	0.899438	0.848841	0.721099	0.646101		0.180017	0.203959	0.0257961	0.0242912	0.305971	0.109347	0.244975	0.210737		0.294521	0.636466	0.633459	0.985015	0.88937	0.682849	0.737942	0.795165		0.0970324	0.187571	3.17001	0.0120636	0.307688	0.202222	0.201973	0.203788
63	0.804172	0.805356	0.965961	0.983403	0.901964	0.818557	0.681826	0.609308		0.178136	0.202701	0.0257771	0.0240605	0.318276	0.112401	0.231968	0.210815		0.297155	0.641312	0.65186	0.984783	0.858105	0.672025	0.721508	0.782145		0.0983131	0.189844	3.1769	0.0126331	0.300971	0.241219	0.191753	0.208413
64	0.800862	0.785214	0.965724	0.983487	0.898133	0.786363	0.641965	0.574211		0.17696	0.200576	0.0258601	0.0238491	0.327236	0.115976	0.218333	0.211459		0.298522	0.646843	0.668684	0.984521	0.821374	0.660898	0.703035	0.766993		0.0993289	0.192767	3.18662	0.0135196	0.291106	0.282062	0.181417	0.212679
65	0.795605	0.763543	0.965406	0.983535	0.888694	0.75257	0.60299	0.541081		0.176453	0.197808	0.026132	0.0236881	0.332869	0.119578	0.20451	0.212398		0.298785	0.652804	0.682983	0.984222	0.780501	0.6498	0.682766	0.750138		0.100052	0.19576	3.1976	0.0147932	0.278758	0.31898	0.171148	0.216584
66	0.789038	0.74098	0.965006	0.983558	0.874599	0.717741	0.565995	0.510236		0.176764	0.194501	0.0266916	0.0235989	0.335608	0.122847	0.190846	0.213731		0.298054	0.65893	0.694395	0.983875	0.736668	0.639289	0.661089	0.732067		0.100525	0.198449	3.20974	0.0165121	0.264501	0.349559	0.161121	0.220204
67	0.781471	0.717987	0.964533	0.983561	0.856841	0.682482	0.531855	0.481902		0.177931	0.190884	0.0276004	0.0236037	0.336064	0.125625	0.177698	0.215431		0.296559	0.664992	0.702611	0.983475	0.690943	0.629621	0.638338	0.713171		0.100916	0.200626	3.22203	0.0186941	0.248895	0.371842	0.151457	0.22367
68	0.773059	0.694949	0.964043	0.983561	0.836019	0.64715	0.501233	0.456257		0.179708	0.187157	0.0287754	0.0236955	0.334459	0.127835	0.165529	0.217354		0.29436	0.670723	0.706923	0.983051	0.644245	0.620915	0.61491	0.693831		0.101238	0.202153	3.2307	0.0211519	0.232388	0.385612	0.142371	0.227167
69	0.763996	0.672127	0.963584	0.983567	0.812868	0.61197	0.474202	0.433375		0.181888	0.1835	0.0300496	0.0238486	0.33101	0.129588	0.154737	0.219692		0.291515	0.676155	0.7076	0.982645	0.597414	0.613037	0.591271	0.674615		0.101394	0.203141	3.2356	0.0235523	0.215409	0.391714	0.134088	0.230953
70	0.754437	0.649832	0.963201	0.983599	0.788057	0.577192	0.450774	0.413198		0.184349	0.180154	0.0312065	0.0240089	0.3259	0.130927	0.145601	0.222306		0.288122	0.681305	0.704984	0.982306	0.551121	0.60559	0.567737	0.655949		0.101454	0.203627	3.2374	0.0255657	0.198213	0.39119	0.126556	0.235103
71	0.744591	0.62837	0.9629	0.983651	0.762046	0.542769	0.430761	0.395472		0.187075	0.177172	0.0321352	0.024157	0.319346	0.131602	0.138146	0.225059		0.284183	0.6862	0.699417	0.982065	0.505972	0.598463	0.544637	0.638186		0.10148	0.203589	3.23655	0.0270747	0.181194	0.385206	0.119699	0.239534
72	0.734584	0.607972	0.962682	0.983723	0.735383	0.508822	0.413843	0.379815		0.190104	0.174469	0.0327781	0.024271	0.311686	0.131496	0.132171	0.227613		0.279848	0.691035	0.691337	0.981929	0.46238	0.591713	0.52235	0.62165		0.101552	0.202974	3.23398	0.0280327	0.164607	0.374943	0.11348	0.244062
73	0.724656	0.588919	0.962532	0.983817	0.70864	0.475652	0.399724	0.365864		0.193592	0.171932	0.0331368	0.0243424	0.303571	0.130467	0.12743	0.229648		0.275335	0.695863	0.6812	0.981879	0.420681	0.585202	0.501092	0.606588		0.101654	0.201937	3.23061	0.0284924	0.14867	0.361517	0.107807	0.248579
74	0.714797	0.571406	0.962442	0.983928	0.682221	0.443602	0.388227	0.353308		0.19737	0.169271	0.0332384	0.024369	0.295632	0.128473	0.1237	0.230961		0.270772	0.700866	0.669527	0.981907	0.381169	0.578945	0.481186	0.593101		0.101716	0.200652	3.22775	0.0285178	0.133674	0.345918	0.102499	0.252877
75	0.704904	0.555667	0.962402	0.984048	0.656526	0.413109	0.37935	0.341921		0.201125	0.166396	0.0331294	0.024361	0.288223	0.125883	0.120793	0.231418		0.266424	0.70618	0.656767	0.981995	0.344094	0.572869	0.463015	0.581232		0.101743	0.199252	3.22619	0.0281908	0.119843	0.32949	0.0975817	0.256736
76	0.695072	0.542206	0.962408	0.984175	0.632022	0.384791	0.373319	0.331482		0.204636	0.163407	0.0328396	0.0243256	0.281484	0.123163	0.118545	0.230745		0.262644	0.712038	0.643481	0.982119	0.309781	0.566839	0.446939	0.571172		0.101696	0.197938	3.22667	0.0275725	0.107427	0.313105	0.0929706	0.260156
77	0.685235	0.531464	0.962456	0.984301	0.608941	0.359153	0.370278	0.321786		0.207815	0.16029	0.0324248	0.0242729	0.275464	0.120872	0.116904	0.228891		0.259806	0.718947	0.630219	0.982273	0.278398	0.560828	0.433341	0.563052		0.101543	0.197051	3.22923	0.0267392	0.0966835	0.29708	0.0885794	0.263289
78	0.675445	0.523824	0.962537	0.984423	0.587788	0.336728	0.370492	0.312667		0.210643	0.157218	0.0319143	0.0242025	0.270716	0.119354	0.115694	0.225794		0.25844	0.727546	0.617666	0.982455	0.250067	0.554836	0.422646	0.55693		0.101419	0.198023	3.2332	0.0257322	0.0878533	0.281495	0.0843543	0.266062
79	0.66593	0.519457	0.962643	0.984542	0.569151	0.317851	0.374356	0.304007		0.213217	0.154522	0.0313482	0.0241157	0.26874	0.118737	0.114807	0.221403		0.259107	0.737821	0.606612	0.982649	0.224707	0.548883	0.415091	0.552903		0.101614	0.203274	3.23637	0.024615	0.0810332	0.266404	0.0802027	0.268476
80	0.656984	0.518197	0.962775	0.984658	0.553515	0.30277	0.382439	0.295758		0.215678	0.152275	0.0307369	0.0240124	0.272168	0.118838	0.114239	0.215581		0.26224	0.749326	0.597539	0.982858	0.202172	0.542929	0.410893	0.5511		0.102769	0.215004	3.2354	0.0234141	0.0761834	0.251627	0.0760103	0.270711
81	0.648789	0.519865	0.962933	0.984771	0.540802	0.291621	0.395353	0.287884		0.218034	0.150413	0.0300978	0.0238937	0.283143	0.119321	0.11401	0.208238		0.268216	0.761758	0.590169	0.983085	0.182343	0.536937	0.410403	0.551742		0.106524	0.233638	3.22798	0.0221727	0.0730456	0.237223	0.0719252	0.272607
82	0.641518	0.524083	0.963115	0.984877	0.530641	0.284196	0.413482	0.280406		0.22024	0.148771	0.0294447	0.0237645	0.302337	0.11979	0.114436	0.199555		0.277129	0.774726	0.583885	0.983327	0.165037	0.53106	0.413839	0.554934		0.115745	0.256417	3.21414	0.0208991	0.0713072	0.22349	0.0683275	0.274079
83	0.635075	0.53056	0.96331	0.984972	0.522642	0.280122	0.43732	0.273433		0.222061	0.1472	0.0288053	0.0236303	0.328389	0.119705	0.115932	0.189713		0.288595	0.78789	0.578031	0.983579	0.15014	0.525445	0.421651	0.560622		0.131854	0.278496	3.19332	0.0196458	0.0706337	0.210607	0.0659921	0.274978
84	0.629475	0.538894	0.96352	0.985056	0.516373	0.278854	0.466811	0.267081		0.223339	0.145581	0.0281951	0.0234949	0.357142	0.118766	0.118645	0.178985		0.302101	0.801308	0.572834	0.98385	0.13754	0.520245	0.434253	0.568861		0.153832	0.297435	3.16784	0.0184233	0.0707725	0.198656	0.0656941	0.274908
85	0.624816	0.548728	0.963735	0.985124	0.511459	0.279788	0.501257	0.26147		0.223947	0.143891	0.0276442	0.0233601	0.38512	0.116734	0.122463	0.167671		0.317163	0.814663	0.568855	0.984127	0.127088	0.515623	0.451889	0.579852		0.179145	0.311658	3.14046	0.0172666	0.0714521	0.187837	0.0676521	0.273512
86	0.621033	0.559724	0.963945	0.98517	0.507956	0.28228	0.539956	0.256729		0.223868	0.142273	0.0271625	0.02323	0.412011	0.11376	0.126701	0.156053		0.333209	0.827542	0.566576	0.984409	0.118573	0.51145	0.475047	0.59379		0.20443	0.320715	3.11289	0.0161908	0.0724454	0.178058	0.0714328	0.270638
87	0.617967	0.571685	0.964145	0.985195	0.505624	0.285642	0.58201	0.252964		0.223091	0.140874	0.0267664	0.0231055	0.437054	0.110436	0.131321	0.144404		0.349847	0.839619	0.566604	0.984683	0.111717	0.507696	0.504062	0.610953		0.227206	0.324949	3.08794	0.0152199	0.0734898	0.169355	0.0765054	0.266239
88	0.615423	0.584517	0.964336	0.985204	0.504095	0.289254	0.626161	0.250115		0.221877	0.139671	0.0264582	0.0229863	0.458787	0.107212	0.136628	0.132969		0.36679	0.85047	0.569026	0.984938	0.106279	0.504449	0.538761	0.631616		0.246096	0.324961	3.06907	0.0143549	0.0743971	0.161649	0.0823931	0.260336
89	0.613137	0.59826	0.964514	0.9852	0.503197	0.292578	0.670691	0.248081		0.220372	0.138671	0.0262361	0.0228774	0.476997	0.104534	0.143088	0.121976		0.38374	0.86011	0.573233	0.985171	0.102035	0.501821	0.578807	0.655549		0.260225	0.321565	3.05896	0.0136093	0.075076	0.155053	0.0885888	0.253135
90	0.611054	0.613067	0.964673	0.985184	0.502634	0.295219	0.713712	0.246732		0.218921	0.137895	0.0260953	0.0227768	0.491377	0.102544	0.151031	0.111573		0.400627	0.868367	0.578701	0.985377	0.0988053	0.49975	0.623027	0.682118		0.269625	0.31539	3.05952	0.0129851	0.075497	0.14972	0.0949504	0.245047
91	0.609181	0.628913	0.964822	0.985163	0.502147	0.297008	0.753113	0.245859		0.2178	0.137334	0.0260223	0.0226815	0.500694	0.101009	0.15987	0.101835		0.417307	0.874796	0.585125	0.985554	0.0964955	0.498201	0.66996	0.710506		0.274751	0.306875	3.07195	0.012489	0.0756575	0.145895	0.101842	0.236599
92	0.607778	0.645684	0.964955	0.985136	0.501816	0.297739	0.786758	0.245353		0.217103	0.137274	0.0260039	0.0225909	0.50521	0.0997483	0.168509	0.0927871		0.433478	0.879306	0.592339	0.985701	0.0950585	0.496977	0.71778	0.739814		0.276102	0.296674	3.0966	0.0121328	0.0756075	0.14363	0.108906	0.228297
93	0.606986	0.663255	0.965066	0.985098	0.501831	0.297178	0.812442	0.245164		0.216755	0.137833	0.026028	0.022512	0.505782	0.0985694	0.176079	0.0844614		0.449164	0.881757	0.600202	0.985807	0.0944132	0.49578	0.764412	0.768962		0.274905	0.286012	3.13269	0.0119358	0.075445	0.14247	0.115743	0.220461
94	0.606863	0.681396	0.965155	0.98505	0.502211	0.295097	0.828923	0.245234		0.216764	0.138978	0.0260859	0.0224472	0.502768	0.0974845	0.182015	0.0769272		0.464484	0.882039	0.608676	0.985855	0.094439	0.494495	0.8078	0.796376		0.271846	0.275546	3.17838	0.0119141	0.0752834	0.141981	0.12243	0.213512
95	0.607497	0.699852	0.965225	0.984987	0.502991	0.291433	0.835579	0.245482		0.217214	0.140903	0.0261676	0.0224013	0.496471	0.0965489	0.186207	0.0703058		0.479576	0.880307	0.617762	0.985859	0.0950565	0.493096	0.845735	0.820062		0.267482	0.265958	3.23194	0.012051	0.0752694	0.141775	0.128955	0.207635
96	0.608812	0.718156	0.965275	0.984911	0.50415	0.286195	0.832204	0.245778		0.218044	0.143736	0.0262631	0.0223806	0.486929	0.0956602	0.188691	0.0646716		0.494883	0.876939	0.626979	0.985832	0.0964951	0.49143	0.875997	0.838143		0.262302	0.257631	3.29118	0.0123489	0.0762504	0.141551	0.135195	0.202757
97	0.610751	0.735864	0.96531	0.984822	0.50584	0.279585	0.819394	0.245984		0.219199	0.147452	0.0263654	0.0223898	0.474401	0.0948757	0.189541	0.0600243		0.510934	0.872225	0.635868	0.985789	0.0995554	0.489308	0.896825	0.849072		0.256607	0.250752	3.35398	0.0128027	0.0821484	0.141153	0.141285	0.1986
98	0.613339	0.752617	0.965336	0.98472	0.508388	0.27197	0.798444	0.24607		0.220455	0.151958	0.0264728	0.0224293	0.459374	0.0942878	0.188756	0.0563383		0.528018	0.866413	0.644106	0.985757	0.104469	0.486582	0.907241	0.852103		0.250647	0.245483	3.41791	0.0133204	0.10035	0.140419	0.147135	0.194709
99	0.616695	0.767959	0.96536	0.98461	0.512323	0.263683	0.771019	0.24619		0.221477	0.156959	0.0265808	0.0224971	0.442176	0.0938306	0.186407	0.0535953		0.546567	0.859984	0.651549	0.985758	0.110632	0.483299	0.907191	0.847514		0.245108	0.241887	3.48096	0.0137444	0.131901	0.139305	0.152582	0.190479
100	0.621149	0.781383	0.965379	0.984494	0.518578	0.25499	0.738874	0.24664		0.221923	0.161815	0.0266884	0.0225933	0.423526	0.0935126	0.182741	0.0519131		0.567024	0.853347	0.657695	0.985782	0.117655	0.47961	0.897422	0.836304		0.240932	0.240495	3.53925	0.0140699	0.172899	0.137683	0.157486	0.185431
	RIGHT
	EMG RVastusLat		EMG RSemitendi		EMG RBicepsFem		EMG RGastrocMed		EMG RSoleus		EMG RTibialisA		EMG RPeroneusLong		EMG LTensorLatae		EMG RTensorLatae		EMG LRectusFem		EMG LVastusLat		EMG LSemitendi		EMG LBicepsFem		EMG LGastrocMed		EMG LSoleus		EMG LTibialisA		EMG LPeroneusLong		EMG RRectusFem
%	mean	std	mean	std	mean	std	mean	std	mean	std	mean	std	mean	std	mean	std	mean	std	mean	std	mean	std	mean	std	mean	std	mean	std	mean	std	mean	std	mean	std	mean	std
1	0.328731	0.817903	0.337402	0.526627		0.24074	0.621744	0.466506	0.984164	0.123063	0.211826	0.104126	0.114964		0.111074	0.192376	3.07707	0.0182625	0.796246	0.250404	0.794277		0.632423	0.752061	0.966924	0.982438	0.542367	0.108583	0.0988631	0.151212		0.197001	0.180548	0.0267806	0.0240536	0.242539
2	0.356931	0.817094	0.400264	0.566918		0.234964	0.623526	0.468918	0.984406	0.129907	0.209855	0.118939	0.121475		0.109034	0.19042	3.10854	0.0174243	0.824333	0.313164	0.835826		0.630587	0.772391	0.966996	0.982375	0.551671	0.107161	0.117475	0.159615		0.195947	0.18126	0.0267384	0.0242707	0.240999
3	0.391856	0.812956	0.465774	0.60838		0.230263	0.625162	0.470724	0.98463	0.138693	0.205838	0.137721	0.127699		0.107537	0.188653	3.13286	0.0166337	0.852133	0.38424	0.872195		0.628951	0.791888	0.967061	0.982317	0.563767	0.106262	0.138087	0.167027		0.194762	0.18222	0.0267007	0.0245036	0.239329
4	0.434639	0.806484	0.52922	0.64965		0.226541	0.626507	0.473364	0.984839	0.151496	0.200417	0.158928	0.133507		0.106347	0.186929	3.14909	0.015907	0.879241	0.460573	0.900781		0.62799	0.809988	0.967127	0.982269	0.579244	0.105765	0.160903	0.173405		0.193541	0.183429	0.026657	0.0247419	0.237295
5	0.485958	0.79886	0.586842	0.689279		0.223885	0.627657	0.477486	0.985031	0.168886	0.194152	0.179799	0.138709		0.105154	0.185174	3.156	0.0152365	0.904652	0.538381	0.91989		0.628514	0.826154	0.967187	0.982235	0.598235	0.105382	0.185319	0.178815		0.192245	0.184657	0.0266109	0.0249716	0.234859
6	0.545271	0.791105	0.636183	0.725787		0.222591	0.628692	0.482413	0.985206	0.189571	0.187417	0.198054	0.143509		0.103762	0.183382	3.15535	0.0146279	0.927451	0.613044	0.928638		0.631593	0.840081	0.967237	0.982214	0.620281	0.104902	0.209517	0.183103		0.191149	0.185896	0.0265626	0.0251813	0.23177
7	0.610721	0.783543	0.676912	0.758078		0.223084	0.629524	0.487879	0.985357	0.21137	0.180585	0.212618	0.148219		0.102224	0.181613	3.14871	0.014085	0.947115	0.679994	0.927457		0.638556	0.851667	0.96728	0.98221	0.644421	0.104284	0.231554	0.186338		0.190621	0.187232	0.0265084	0.0253666	0.228089
8	0.679118	0.77611	0.70966	0.784951		0.225839	0.629944	0.494088	0.985479	0.232698	0.173959	0.223149	0.153125		0.100662	0.180042	3.1397	0.01362	0.962691	0.736068	0.917627		0.650475	0.860937	0.967316	0.98222	0.669629	0.103542	0.250259	0.18868		0.190843	0.188698	0.0264444	0.0255222	0.224134
9	0.745967	0.768421	0.734942	0.805791		0.231109	0.629858	0.501171	0.985568	0.251951	0.167685	0.229833	0.158513		0.0993403	0.178863	3.13179	0.013232	0.973131	0.779038	0.900214		0.667371	0.868047	0.967337	0.982239	0.695337	0.102638	0.264256	0.190175		0.191923	0.19037	0.0263729	0.0256382	0.22045
10	0.806307	0.759722	0.753285	0.820778		0.238695	0.629196	0.50929	0.985628	0.268648	0.161863	0.233081	0.164565		0.0984475	0.178234	3.12836	0.012924	0.977882	0.80808	0.876402		0.688083	0.873023	0.967346	0.982271	0.721754	0.101627	0.272887	0.191039		0.19354	0.192383	0.0262985	0.0257099	0.218048
11	0.856321	0.749906	0.765319	0.830456		0.247954	0.628128	0.519366	0.985667	0.283085	0.15623	0.233498	0.171328		0.0980015	0.178013	3.13063	0.0126806	0.976223	0.823746	0.847473		0.710728	0.875777	0.967345	0.982318	0.749278	0.100592	0.27661	0.191448		0.194883	0.194753	0.0262215	0.0257339	0.218657
12	0.893965	0.739665	0.771787	0.835957		0.257995	0.627088	0.531657	0.985684	0.295033	0.151511	0.231503	0.178866		0.0979231	0.17823	3.139	0.0124846	0.968231	0.827175	0.814616		0.733063	0.876238	0.96733	0.982382	0.778	0.0995403	0.275923	0.191497		0.195393	0.197648	0.0261497	0.0257054	0.223467
13	0.918502	0.729835	0.773182	0.838259		0.267912	0.626446	0.545645	0.985683	0.303956	0.152211	0.227541	0.187085		0.0982097	0.17882	3.15147	0.012319	0.954711	0.819646	0.778945		0.753152	0.874227	0.967301	0.982461	0.807125	0.0984784	0.271399	0.191281		0.194991	0.201028	0.0260863	0.025628	0.233474
14	0.930148	0.720401	0.770222	0.837892		0.276902	0.626526	0.562426	0.98565	0.309751	0.164951	0.222117	0.195522		0.0989024	0.179705	3.16538	0.0121831	0.9368	0.802833	0.741601		0.769563	0.869563	0.967255	0.982555	0.834906	0.0975953	0.263902	0.19085		0.193635	0.204792	0.0260235	0.0255047	0.248442
15	0.929703	0.711188	0.763475	0.835072		0.284483	0.627634	0.581571	0.985572	0.311941	0.191794	0.2155	0.20367		0.0998817	0.180815	3.17919	0.0121036	0.915382	0.778423	0.703534		0.781712	0.862047	0.967183	0.982658	0.859257	0.0973872	0.254164	0.19034		0.19167	0.208765	0.025966	0.0253376	0.266691
16	0.918475	0.701905	0.753472	0.82975		0.290448	0.6298	0.60172	0.985452	0.310368	0.229148	0.207918	0.211133		0.101058	0.182217	3.19067	0.0121528	0.891261	0.74813	0.6654		0.78958	0.851519	0.967081	0.982768	0.878137	0.0983048	0.242839	0.189908		0.189407	0.21248	0.025918	0.0251348	0.285326
17	0.897886	0.692017	0.740659	0.821686		0.294764	0.633043	0.621945	0.985293	0.305256	0.269873	0.199531	0.2177		0.102204	0.183947	3.19939	0.0124173	0.864759	0.713665	0.627831		0.793452	0.837887	0.96695	0.982879	0.89032	0.100531	0.23049	0.189672		0.187049	0.215364	0.02589	0.0249088	0.302043
18	0.86945	0.681233	0.725439	0.810865		0.297584	0.637314	0.641735	0.985102	0.296914	0.308119	0.190483	0.223339		0.103147	0.186001	3.20767	0.0129215	0.836022	0.676686	0.591402		0.794088	0.821411	0.966778	0.982986	0.895386	0.103969	0.217567	0.189885		0.184944	0.217234	0.0259066	0.0246718	0.315451
19	0.834741	0.66971	0.708154	0.797526		0.299132	0.642485	0.660308	0.984879	0.285846	0.340729	0.181043	0.228192		0.103845	0.188437	3.21723	0.0137	0.805221	0.638795	0.556615		0.792225	0.80244	0.966554	0.983089	0.89367	0.108092	0.20441	0.190641		0.183334	0.21793	0.0260098	0.0244319	0.325177
20	0.79519	0.657721	0.68903	0.782131		0.299587	0.64838	0.676789	0.984622	0.272609	0.364542	0.171535	0.23246		0.104338	0.191205	3.22792	0.0148245	0.772591	0.601452	0.523947		0.788567	0.781519	0.966262	0.983175	0.885895	0.112219	0.191361	0.191839		0.182551	0.217346	0.0262714	0.0242135	0.33131
21	0.752082	0.64597	0.668281	0.76524		0.299079	0.6546	0.690428	0.984329	0.257744	0.37968	0.162216	0.236388		0.10467	0.193873	3.23952	0.0163174	0.738518	0.56582	0.493675		0.783626	0.759359	0.965903	0.983232	0.873018	0.115891	0.178779	0.193741		0.182706	0.21572	0.0267641	0.0240449	0.334435
22	0.706554	0.635038	0.646211	0.747302		0.297773	0.660733	0.700834	0.983984	0.241752	0.386862	0.153316	0.240025		0.105014	0.196043	3.25141	0.0181905	0.703575	0.532831	0.465935		0.777659	0.736507	0.965476	0.983271	0.855919	0.118965	0.166939	0.196439		0.183591	0.213252	0.0275272	0.0239448	0.33521
23	0.659685	0.625273	0.623234	0.728797		0.29579	0.66657	0.70747	0.983603	0.225101	0.38713	0.145017	0.243717		0.105452	0.197504	3.26107	0.020331	0.66823	0.503091	0.440716		0.770929	0.7133	0.965004	0.983301	0.835421	0.121497	0.156243	0.199736		0.185037	0.209953	0.0285186	0.0239247	0.333943
24	0.612393	0.61664	0.599821	0.710236		0.293203	0.671915	0.710227	0.983223	0.208149	0.38162	0.137287	0.247761		0.105824	0.198181	3.26713	0.0224912	0.632835	0.476937	0.418066		0.76368	0.690174	0.96453	0.983323	0.812165	0.123521	0.147113	0.2034		0.186799	0.205944	0.0296341	0.0239963	0.330744
25	0.565443	0.608994	0.576431	0.691982		0.290078	0.676862	0.709387	0.982878	0.191228	0.371567	0.130125	0.252032		0.106075	0.198187	3.26996	0.0244108	0.597681	0.454258	0.397945		0.756005	0.667367	0.964098	0.983361	0.787088	0.12516	0.13968	0.207055		0.188698	0.201408	0.0307271	0.024121	0.325917
26	0.51942	0.60225	0.553386	0.674389		0.286466	0.6817	0.705216	0.98259	0.174631	0.358177	0.123435	0.256353		0.106226	0.197835	3.26973	0.0260324	0.562848	0.434829	0.380187		0.748114	0.64522	0.963723	0.983424	0.760868	0.126255	0.133926	0.210294		0.190905	0.196519	0.0317181	0.0242521	0.319669
27	0.474863	0.596225	0.531004	0.657918		0.28237	0.686636	0.698098	0.98239	0.158608	0.342605	0.117129	0.260721		0.106129	0.197252	3.26706	0.0272395	0.528372	0.41842	0.364637		0.740053	0.624087	0.963422	0.983506	0.734066	0.12651	0.129588	0.212987		0.19343	0.191461	0.032519	0.0243778	0.312285
28	0.432158	0.590742	0.509519	0.642869		0.277908	0.691831	0.688641	0.982287	0.143359	0.325951	0.111224	0.264937		0.105845	0.19666	3.26326	0.0279755	0.494531	0.404701	0.350964		0.731722	0.604154	0.963196	0.983614	0.7072	0.125814	0.126119	0.214924		0.196185	0.186329	0.0330624	0.0244742	0.304293
29	0.391641	0.585524	0.489232	0.629346		0.273249	0.69744	0.677309	0.982269	0.12913	0.309451	0.105588	0.268825		0.105402	0.196078	3.25913	0.0282909	0.461723	0.39357	0.338717		0.723052	0.585639	0.96303	0.983744	0.680734	0.124059	0.123086	0.215747		0.199102	0.181058	0.0333581	0.0245309	0.296352
30	0.353622	0.580286	0.470594	0.617429		0.268756	0.703739	0.664655	0.982329	0.116074	0.293698	0.100225	0.272476		0.104859	0.195673	3.25585	0.0282141	0.430342	0.385125	0.327604		0.714096	0.568762	0.962922	0.983888	0.654992	0.12144	0.120345	0.215221		0.201958	0.17568	0.0334254	0.0245507	0.288844
31	0.31836	0.574704	0.453952	0.607212		0.264919	0.711358	0.651128	0.982452	0.104366	0.278771	0.0951482	0.275904		0.104327	0.196654	3.25407	0.0278116	0.401006	0.379383	0.317395		0.704893	0.553849	0.962863	0.984044	0.630349	0.118601	0.117795	0.213222		0.20458	0.170293	0.0332999	0.0245407	0.281887
32	0.286046	0.568723	0.439704	0.598714		0.262224	0.720742	0.637181	0.98262	0.0942265	0.264554	0.0901839	0.279186		0.104018	0.201432	3.25398	0.0271497	0.374302	0.376441	0.307908		0.695688	0.541435	0.96285	0.984205	0.607181	0.116226	0.115402	0.209606		0.207118	0.165007	0.0330148	0.0245017	0.275636
33	0.256753	0.562496	0.428211	0.592156		0.261273	0.73162	0.623269	0.982815	0.0859017	0.250845	0.0852443	0.282302		0.104433	0.212333	3.25506	0.0262865	0.350673	0.37652	0.299003		0.686735	0.532026	0.962881	0.984365	0.585714	0.114804	0.113225	0.204408		0.209766	0.160192	0.0326157	0.0244404	0.27012
34	0.230437	0.556132	0.4197	0.587719		0.262803	0.743531	0.609824	0.983028	0.0795431	0.237502	0.08034	0.285208		0.106986	0.230123	3.25542	0.0252733	0.330457	0.37988	0.290579		0.678251	0.525728	0.962943	0.984524	0.566364	0.114488	0.111434	0.197725		0.212679	0.155989	0.0321363	0.024357	0.265977
35	0.207106	0.549705	0.414409	0.58556		0.267393	0.755824	0.597422	0.983251	0.0751104	0.224723	0.0753903	0.287907		0.114416	0.252397	3.25192	0.0241657	0.314235	0.387089	0.282644		0.670334	0.522642	0.963032	0.98468	0.549919	0.115006	0.110222	0.189574		0.215654	0.15259	0.0316066	0.0242488	0.265054
36	0.18646	0.543229	0.412504	0.585622		0.274828	0.768034	0.586729	0.983483	0.0722955	0.212637	0.0707146	0.29041		0.12859	0.275016	3.2425	0.0229893	0.302044	0.398615	0.275116		0.662995	0.522425	0.96315	0.984834	0.536882	0.115866	0.109874	0.180137		0.218593	0.150033	0.0310415	0.0241145	0.270308
37	0.168316	0.536644	0.414387	0.587865		0.284828	0.78007	0.577782	0.983724	0.0707177	0.201172	0.0667817	0.292637		0.149215	0.294835	3.22643	0.0217831	0.293738	0.414974	0.268036		0.656209	0.524838	0.963293	0.984982	0.526983	0.116524	0.110537	0.169626		0.221281	0.147976	0.0304566	0.0239599	0.283418
38	0.152587	0.53004	0.420446	0.592127		0.296985	0.792085	0.569915	0.983976	0.0700819	0.190479	0.0642998	0.294329		0.174151	0.309296	3.20229	0.0205649	0.289006	0.436684	0.261523		0.649923	0.529734	0.963456	0.985122	0.519693	0.116582	0.112251	0.158308		0.223326	0.146273	0.0298651	0.0237878	0.304783
39	0.139182	0.523639	0.431321	0.598547		0.31069	0.804222	0.562812	0.984242	0.0701611	0.180599	0.0641739	0.29509		0.19964	0.318541	3.17131	0.0193587	0.28731	0.463953	0.255734		0.644257	0.536889	0.963638	0.98525	0.514466	0.115803	0.115074	0.146549		0.224683	0.144824	0.0292824	0.0236041	0.332176
40	0.127955	0.517663	0.447706	0.607442		0.325475	0.816462	0.556909	0.984512	0.0707154	0.171707	0.0668289	0.294745		0.222826	0.322953	3.13728	0.0181836	0.287961	0.496283	0.250777		0.639288	0.546002	0.963834	0.985362	0.510666	0.114095	0.118786	0.134695		0.225478	0.1435	0.028723	0.023414	0.361601
41	0.118749	0.512234	0.469906	0.61912		0.340962	0.828482	0.552629	0.984782	0.0715487	0.163929	0.0718215	0.293109		0.242178	0.323079	3.10205	0.0170628	0.290311	0.533071	0.246752		0.634875	0.556919	0.964029	0.985451	0.507708	0.111691	0.12318	0.123082		0.225769	0.142376	0.028211	0.0232231	0.389843
42	0.111333	0.507486	0.498199	0.63391		0.356775	0.839831	0.550554	0.985055	0.0724664	0.157323	0.0778611	0.290024		0.256735	0.319721	3.06825	0.0160134	0.293751	0.573341	0.243704		0.630836	0.569326	0.964222	0.985521	0.505474	0.109006	0.127745	0.111959		0.225647	0.141559	0.0277652	0.0230325	0.416666
43	0.105448	0.50346	0.53272	0.651785		0.372827	0.85025	0.551134	0.985319	0.073282	0.151735	0.084075	0.28557		0.266466	0.31362	3.03948	0.0150567	0.297567	0.615937	0.241564		0.627148	0.582922	0.964409	0.985574	0.503832	0.106564	0.132143	0.101487		0.225237	0.140885	0.0273941	0.0228478	0.441194
44	0.10088	0.500058	0.572769	0.672556		0.389008	0.859789	0.554039	0.985564	0.0739148	0.146994	0.0899634	0.279924		0.271829	0.305324	3.01884	0.0142149	0.301135	0.659804	0.240248		0.623745	0.597495	0.964584	0.985615	0.502476	0.10482	0.13663	0.0917774		0.224632	0.140111	0.0271049	0.0226708	0.462019
45	0.0974689	0.497229	0.617044	0.695574		0.40518	0.868327	0.558651	0.985789	0.0743197	0.143092	0.0953638	0.273264		0.273569	0.295513	3.0087	0.013487	0.304045	0.703353	0.239614		0.620596	0.612839	0.964753	0.985648	0.501448	0.103709	0.141807	0.0829595		0.223851	0.139192	0.0268903	0.02251	0.479056
46	0.0950718	0.494861	0.664127	0.720263		0.421299	0.875692	0.564526	0.98599	0.0744719	0.140078	0.100499	0.265712		0.272689	0.285128	3.01063	0.0128837	0.305917	0.744485	0.23951		0.617886	0.628768	0.964911	0.985679	0.500825	0.102947	0.148287	0.0751158		0.223161	0.138287	0.0267477	0.0223622	0.492027
47	0.0935548	0.492756	0.712339	0.745931		0.437218	0.881553	0.571435	0.986169	0.0744104	0.137976	0.105581	0.257334		0.269792	0.274776	3.02531	0.0124054	0.306519	0.780839	0.239807		0.615613	0.645312	0.965054	0.985706	0.500514	0.102149	0.156296	0.0683379		0.222749	0.137666	0.0266633	0.0222317	0.499343
48	0.0927802	0.49079	0.759525	0.771561		0.452781	0.885569	0.579242	0.986324	0.0741509	0.136789	0.110728	0.248451		0.265747	0.265062	3.05259	0.0120632	0.305758	0.810073	0.240331		0.61374	0.662588	0.965177	0.985726	0.500622	0.101074	0.165361	0.0625855		0.222516	0.137822	0.0266271	0.0221222	0.502342
49	0.0926265	0.488982	0.803668	0.795859		0.467915	0.887373	0.588025	0.986451	0.0737972	0.136317	0.116159	0.239424		0.261167	0.256204	3.09147	0.0118571	0.303537	0.830473	0.240964		0.612326	0.680317	0.965283	0.98574	0.501062	0.0998405	0.174845	0.0577669		0.222524	0.138802	0.0266286	0.0220371	0.501481
50	0.0930032	0.487275	0.842887	0.817254		0.482732	0.887161	0.597562	0.986536	0.073476	0.136171	0.122316	0.230506		0.256365	0.248537	3.1399	0.0118112	0.29977	0.841018	0.241633		0.611456	0.698346	0.965368	0.985746	0.501783	0.0985901	0.184014	0.0538177		0.222831	0.14063	0.0266609	0.0219793	0.497224
51	0.093891	0.485653	0.874807	0.83393		0.497436	0.885122	0.607285	0.986569	0.0733078	0.13602	0.129309	0.222091		0.251425	0.242193	3.19594	0.0119247	0.294476	0.841367	0.242279		0.611182	0.716384	0.965432	0.985743	0.502652	0.0974969	0.192207	0.0506632		0.223309	0.143377	0.0267103	0.0219483	0.489865
52	0.0956173	0.484008	0.897561	0.844395		0.512312	0.881258	0.616732	0.98656	0.074208	0.135731	0.137211	0.214564		0.24649	0.237103	3.2573	0.0121966	0.287722	0.832038	0.242878		0.611509	0.733906	0.965479	0.985731	0.503544	0.0966081	0.198726	0.0481745		0.223684	0.146861	0.0267688	0.0219476	0.479317
53	0.0989784	0.482051	0.910259	0.847956		0.527858	0.875862	0.625681	0.986522	0.0800868	0.135161	0.145798	0.208069		0.241765	0.233205	3.32159	0.0126286	0.279748	0.814279	0.24347		0.612693	0.750513	0.965513	0.985711	0.504795	0.0958566	0.203044	0.0462492		0.223838	0.150945	0.0268322	0.0219765	0.465871
54	0.1041	0.479649	0.912648	0.844486		0.544437	0.869257	0.633889	0.986474	0.0976681	0.134321	0.154421	0.202139		0.237423	0.23046	3.38623	0.0131425	0.2709	0.789586	0.244137		0.614917	0.765946	0.965535	0.985681	0.506919	0.0952158	0.204766	0.0448186		0.223441	0.155358	0.0268943	0.0220341	0.449852
55	0.11037	0.47688	0.90516	0.834506		0.562385	0.861787	0.641205	0.986443	0.127797	0.133154	0.162368	0.196038		0.2338	0.228927	3.44902	0.0135877	0.261471	0.759585	0.24507		0.618466	0.77991	0.965554	0.985646	0.510911	0.0945777	0.203732	0.0440435		0.222199	0.159503	0.0269511	0.0221168	0.431481
56	0.117386	0.473885	0.888939	0.819138		0.582133	0.85408	0.647207	0.986433	0.166826	0.131583	0.169125	0.189232		0.231543	0.229184	3.5065	0.0139235	0.251757	0.725853	0.246643		0.623596	0.791992	0.965571	0.985608	0.518029	0.0938325	0.200344	0.0442188		0.220295	0.163082	0.0270037	0.0222181	0.411342
57	0.124931	0.470951	0.865452	0.800011		0.603949	0.84641	0.651757	0.986443	0.211393	0.129756	0.174569	0.181196		0.231167	0.231599	3.55661	0.0141473	0.24197	0.689748	0.249426		0.630604	0.801757	0.965589	0.985566	0.529674	0.0929973	0.195473	0.0457325		0.218176	0.166194	0.0270476	0.0223311	0.390439
58	0.132823	0.468316	0.836166	0.778955		0.627747	0.838928	0.654713	0.98647	0.258871	0.127815	0.178683	0.171719		0.233103	0.236171	3.59752	0.0142805	0.23236	0.652052	0.254097		0.639613	0.808909	0.965608	0.985519	0.546522	0.0921241	0.190023	0.0488655		0.215994	0.168863	0.0270813	0.0224506	0.369325
59	0.140841	0.46613	0.802407	0.757986		0.65327	0.83174	0.655861	0.986503	0.30703	0.125865	0.181362	0.160965		0.23726	0.242043	3.6273	0.0143498	0.223345	0.613118	0.261353		0.650857	0.813421	0.965627	0.985469	0.568128	0.0912083	0.184379	0.0532343		0.21383	0.17103	0.0271056	0.0225703	0.348837
60	0.148705	0.464409	0.765416	0.739285		0.680262	0.825032	0.655086	0.986536	0.353448	0.124067	0.182531	0.14927		0.243083	0.24785	3.64459	0.0143667	0.215636	0.573362	0.271632		0.66454	0.815741	0.965643	0.985412	0.592935	0.0902272	0.178433	0.0582514		0.211344	0.172477	0.0271229	0.0226846	0.329718
61	0.156136	0.463055	0.72649	0.72437		0.708142	0.81883	0.65242	0.986562	0.39611	0.122579	0.181847	0.137197		0.249369	0.2526	3.64882	0.0143483	0.210139	0.533579	0.284953		0.680647	0.81658	0.965652	0.985326	0.618794	0.0892355	0.171981	0.0631654		0.208146	0.173333	0.0271356	0.0228004	0.312387
62	0.162877	0.461982	0.687292	0.713779		0.736134	0.813356	0.647515	0.986574	0.433274	0.121418	0.179061	0.125981		0.25511	0.256106	3.63754	0.014287	0.207923	0.494864	0.301111		0.698974	0.816895	0.965638	0.985188	0.643217	0.0884397	0.165107	0.0675383		0.204315	0.173919	0.0271487	0.0229391	0.296925
63	0.168639	0.461114	0.649752	0.70686		0.763719	0.808853	0.640329	0.986548	0.462635	0.120775	0.174421	0.116624		0.259604	0.258459	3.61018	0.0141855	0.209925	0.458565	0.319606		0.718873	0.817278	0.965583	0.984985	0.664511	0.0881454	0.158534	0.0716073		0.200153	0.174634	0.0271703	0.0231516	0.283223
64	0.173248	0.460471	0.615665	0.701961		0.790338	0.805258	0.633218	0.986472	0.483032	0.120775	0.168702	0.109627		0.262348	0.259864	3.56798	0.0140715	0.216861	0.425857	0.339726		0.739127	0.818067	0.965473	0.984724	0.68183	0.088524	0.153135	0.0756308		0.196048	0.176153	0.0272223	0.0235038	0.271434
65	0.176688	0.460096	0.586191	0.697264		0.815713	0.802685	0.625961	0.986349	0.494712	0.121408	0.162898	0.104973		0.263258	0.261376	3.51206	0.0140445	0.228979	0.397202	0.360752		0.758958	0.819653	0.965309	0.984407	0.694935	0.0896443	0.149663	0.0797723		0.192396	0.178832	0.0273575	0.0240468	0.261635
66	0.178962	0.46008	0.561232	0.691324		0.839697	0.801197	0.618048	0.986181	0.498278	0.122549	0.158001	0.102197		0.262772	0.264497	3.44403	0.0142223	0.246156	0.372416	0.38198		0.777647	0.821954	0.965104	0.984066	0.704162	0.0918172	0.148339	0.0841801		0.189605	0.182552	0.0276311	0.0247538	0.253801
67	0.180146	0.460353	0.539604	0.683456		0.862235	0.800393	0.609899	0.985987	0.494814	0.124004	0.154438	0.10071		0.261569	0.270803	3.36768	0.0146855	0.267874	0.350671	0.40277		0.795415	0.824348	0.964886	0.983743	0.709888	0.0950928	0.148569	0.0888711		0.187753	0.187057	0.0280508	0.0254929	0.247951
68	0.180437	0.460732	0.519562	0.673378		0.882981	0.799781	0.601635	0.985795	0.48664	0.125469	0.151905	0.100043		0.260503	0.28104	3.28625	0.0153746	0.293731	0.330913	0.422693		0.812951	0.826378	0.964679	0.983446	0.71242	0.0995218	0.149314	0.0936683		0.187019	0.192096	0.0285504	0.0261659	0.244127
69	0.180129	0.461103	0.499716	0.66112		0.901043	0.798689	0.593163	0.985633	0.476458	0.12663	0.14987	0.0999981		0.260642	0.293763	3.20281	0.0160886	0.322942	0.312246	0.441592		0.830415	0.827406	0.964508	0.983181	0.712126	0.105318	0.149818	0.0983556		0.187665	0.197067	0.0290198	0.0267303	0.241959
70	0.17955	0.461364	0.479369	0.646628		0.915037	0.796711	0.584504	0.985514	0.467146	0.127166	0.14766	0.100346		0.262644	0.306594	3.12177	0.0167025	0.354457	0.294221	0.459129		0.847518	0.82677	0.964374	0.982956	0.709223	0.112175	0.149328	0.102587		0.189884	0.201067	0.0293994	0.0271399	0.241159
71	0.178861	0.461474	0.458384	0.62985		0.923554	0.793501	0.575555	0.985435	0.459743	0.127124	0.145008	0.100804		0.26661	0.317526	3.04707	0.0171544	0.386975	0.276646	0.474868		0.863223	0.824204	0.964274	0.982758	0.704183	0.119535	0.147517	0.106058		0.193745	0.203707	0.0296665	0.0274204	0.241662
72	0.178097	0.461485	0.436986	0.610822		0.925349	0.78899	0.56603	0.985387	0.454227	0.126625	0.141934	0.101012		0.271665	0.325048	2.98084	0.0174492	0.419146	0.259423	0.488438		0.876166	0.819854	0.964199	0.982587	0.69752	0.126798	0.144307	0.108486		0.198903	0.205052	0.0298076	0.0275926	0.24348
73	0.177122	0.461496	0.41535	0.58996		0.91971	0.783184	0.555519	0.985364	0.448769	0.125889	0.138464	0.100742		0.276665	0.3289	2.92282	0.0176045	0.449362	0.242596	0.499528		0.885328	0.813874	0.964148	0.982446	0.689512	0.133302	0.139702	0.10985		0.204593	0.205221	0.0298444	0.027665	0.246398
74	0.175772	0.461586	0.393669	0.567842		0.906567	0.77616	0.543745	0.985351	0.441572	0.125116	0.134703	0.0999059		0.280405	0.329352	2.87161	0.0176166	0.476243	0.226332	0.507974		0.890119	0.806553	0.964122	0.982333	0.680355	0.138713	0.133847	0.110344		0.209972	0.204641	0.0297917	0.0276634	0.250229
75	0.173898	0.461858	0.372106	0.544988		0.886631	0.768145	0.530434	0.985341	0.431119	0.124378	0.130819	0.0985579		0.282096	0.327022	2.82401	0.0175168	0.499024	0.210695	0.513957		0.890475	0.798007	0.964109	0.982247	0.670064	0.142916	0.127011	0.110077		0.214312	0.203543	0.0296798	0.0276072	0.254429
76	0.171542	0.462258	0.350811	0.521879		0.860718	0.759273	0.515492	0.985349	0.41776	0.123796	0.126827	0.0966688		0.281389	0.322673	2.77702	0.0173104	0.51736	0.195818	0.517608		0.886762	0.788439	0.964114	0.982184	0.658587	0.146047	0.11947	0.109194		0.217107	0.202118	0.0295167	0.0275025	0.258405
77	0.168818	0.462858	0.329937	0.498998		0.829854	0.749875	0.49901	0.98537	0.402155	0.123633	0.122824	0.0942659		0.278186	0.316863	2.72796	0.017025	0.531441	0.181781	0.518946		0.879602	0.778082	0.964142	0.982138	0.645955	0.148326	0.111457	0.107827		0.218428	0.200423	0.0293348	0.0273686	0.261644
78	0.1658	0.463675	0.309571	0.476729		0.795105	0.740046	0.481615	0.98541	0.384723	0.123801	0.1188	0.0914471		0.27257	0.309923	2.67628	0.0166771	0.54173	0.168613	0.517857		0.86975	0.767077	0.964184	0.982103	0.632357	0.149933	0.103187	0.105868		0.218546	0.198389	0.0291355	0.027219	0.2639
79	0.162552	0.464546	0.289854	0.455452		0.757435	0.729792	0.464093	0.985474	0.365683	0.124134	0.114746	0.0883048		0.264835	0.301943	2.6218	0.0163026	0.548549	0.156377	0.514232		0.858033	0.75585	0.964244	0.982079	0.618003	0.150922	0.0948384	0.103157		0.218332	0.196231	0.0289319	0.0270739	0.265181
80	0.159163	0.465502	0.270981	0.43548		0.717975	0.719259	0.447349	0.985546	0.345145	0.124441	0.110744	0.0851057		0.255429	0.293175	2.56455	0.0159014	0.552133	0.145106	0.508188		0.844947	0.744682	0.964318	0.98207	0.603087	0.151564	0.0865802	0.0998235		0.218966	0.194237	0.0287258	0.0269345	0.265488
81	0.155762	0.466591	0.253126	0.417002		0.67751	0.708612	0.432613	0.98562	0.32336	0.124388	0.106861	0.0820272		0.244619	0.28385	2.5068	0.0155027	0.55258	0.134775	0.500186		0.830799	0.73359	0.964396	0.982077	0.587791	0.151968	0.0784799	0.0960441		0.221528	0.192403	0.0285349	0.026804	0.264683
82	0.1525	0.467592	0.236476	0.400137		0.636977	0.6981	0.420201	0.985693	0.300831	0.12371	0.103248	0.0792814		0.232905	0.274364	2.4494	0.0151185	0.54986	0.12544	0.490964		0.815818	0.722535	0.964478	0.982096	0.57255	0.152264	0.070782	0.0920479		0.226709	0.190584	0.0283535	0.0266776	0.262966
83	0.149455	0.468536	0.221183	0.384967		0.597035	0.687985	0.409917	0.985743	0.27806	0.12256	0.10003	0.0768922		0.220702	0.264981	2.39543	0.0147763	0.544235	0.117147	0.481332		0.800158	0.711395	0.964559	0.982128	0.557662	0.152445	0.0636483	0.0882151		0.234012	0.188686	0.0281907	0.0265478	0.260599
84	0.146711	0.469791	0.20737	0.371553		0.558221	0.678484	0.4012	0.985756	0.255479	0.121104	0.0973365	0.0747567		0.208403	0.256173	2.34523	0.0145391	0.536433	0.109953	0.472131		0.784078	0.700225	0.964641	0.982172	0.543415	0.15238	0.0572044	0.0848362		0.242051	0.186673	0.0280476	0.0264016	0.257947
85	0.144305	0.471965	0.195019	0.359927		0.520918	0.669674	0.393727	0.985722	0.233606	0.119255	0.0949239	0.0727551		0.196371	0.248095	2.3006	0.0144508	0.527682	0.103936	0.463928		0.76801	0.689103	0.964719	0.982223	0.530176	0.151782	0.0515345	0.0818487		0.249849	0.184513	0.0279256	0.0262307	0.255447
86	0.142293	0.47622	0.184154	0.350377		0.485585	0.661635	0.386847	0.985631	0.212838	0.117079	0.0926599	0.0708568		0.184825	0.240696	2.25998	0.0145369	0.519183	0.0991651	0.457157		0.75237	0.678315	0.964785	0.982272	0.518135	0.150439	0.0466878	0.07909		0.25651	0.182362	0.0278317	0.0260328	0.253259
87	0.140824	0.484286	0.174811	0.343257		0.452548	0.654417	0.380257	0.985484	0.19348	0.115056	0.0905038	0.0690482		0.173975	0.233903	2.22249	0.0148904	0.51228	0.0956746	0.452342		0.737744	0.668254	0.964836	0.982318	0.507367	0.148485	0.042707	0.0764255		0.261693	0.180445	0.0277677	0.0258082	0.251327
88	0.140189	0.497595	0.167001	0.338868		0.422078	0.648152	0.373687	0.985284	0.175554	0.114017	0.08834	0.0674113		0.164017	0.22781	2.18658	0.0155736	0.508416	0.0934267	0.450106		0.724328	0.659253	0.964874	0.982359	0.498147	0.146261	0.0397524	0.0739098		0.265429	0.178832	0.0277337	0.0255542	0.249433
89	0.141215	0.517328	0.160915	0.337592		0.3944	0.642839	0.366846	0.98506	0.159074	0.114699	0.0863463	0.0661768		0.15512	0.22271	2.15076	0.0165147	0.508709	0.0923716	0.45127		0.712267	0.651693	0.964902	0.982397	0.491032	0.144132	0.0381264	0.0719551		0.267901	0.177679	0.027718	0.0252838	0.247487
90	0.145378	0.544702	0.157023	0.339747		0.369662	0.63828	0.359789	0.984838	0.143789	0.117494	0.0848009	0.0656159		0.147516	0.218708	2.11551	0.0176066	0.514489	0.0924349	0.456957		0.701652	0.646125	0.964923	0.982437	0.486809	0.142035	0.0382401	0.0714592		0.269031	0.177088	0.0277154	0.0250079	0.245459
91	0.153852	0.579284	0.15585	0.345208		0.34776	0.634229	0.352938	0.984625	0.129776	0.122899	0.08361	0.0661548		0.141231	0.21566	2.08209	0.0187161	0.526681	0.0934576	0.468124		0.692427	0.642838	0.964944	0.982469	0.485979	0.139687	0.0403416	0.0731807		0.268841	0.176981	0.0277193	0.0247429	0.243524
92	0.167165	0.619386	0.157789	0.353853		0.328512	0.630677	0.3467	0.98444	0.117488	0.131468	0.0826547	0.0681262		0.136126	0.213436	2.05221	0.0196406	0.545575	0.0952068	0.485828		0.684578	0.642243	0.96496	0.982499	0.488596	0.136742	0.0441997	0.0775111		0.267416	0.177182	0.0277103	0.0244929	0.242158
93	0.184897	0.662125	0.162801	0.365382		0.311537	0.627696	0.340865	0.984293	0.108051	0.143549	0.0818135	0.0716804		0.131886	0.21163	2.02887	0.0202659	0.570819	0.0973546	0.510786		0.678084	0.644848	0.964972	0.982517	0.494109	0.132905	0.0490839	0.0843668		0.264977	0.177721	0.0276873	0.0242728	0.24166
94	0.205599	0.704056	0.170546	0.379186		0.296501	0.625428	0.334884	0.984188	0.102682	0.158238	0.0810156	0.0766202		0.128188	0.209902	2.01407	0.0205741	0.601187	0.0996694	0.54322		0.672777	0.650725	0.964983	0.982522	0.50141	0.128338	0.0540792	0.0934462		0.2616	0.178353	0.0276569	0.0240874	0.242188
95	0.227536	0.741853	0.181077	0.394858		0.283056	0.623854	0.328582	0.984124	0.101755	0.17361	0.0803969	0.0824232		0.124807	0.208055	2.00853	0.0206058	0.634392	0.102857	0.582458		0.668376	0.659923	0.964996	0.982517	0.509364	0.123288	0.0582874	0.103996		0.257516	0.178933	0.0276211	0.0239436	0.243426
96	0.24958	0.773536	0.195646	0.413029		0.270954	0.622983	0.32203	0.984099	0.104393	0.187556	0.0805795	0.088484		0.121572	0.206136	2.01205	0.0204068	0.66845	0.110335	0.626578		0.664512	0.672303	0.965018	0.982507	0.51719	0.118116	0.0612653	0.115242		0.252783	0.179409	0.0275845	0.0238479	0.244779
97	0.271119	0.798001	0.216461	0.435057		0.260153	0.622672	0.315374	0.984125	0.109078	0.198959	0.0826777	0.0944882		0.118387	0.204167	2.02393	0.0200099	0.701744	0.127287	0.673431		0.660994	0.687477	0.965052	0.982491	0.524519	0.113583	0.0648652	0.126928		0.247511	0.179757	0.027552	0.0238107	0.245671
98	0.292186	0.815104	0.246204	0.461874		0.250609	0.622886	0.308734	0.98419	0.114421	0.207165	0.0874812	0.100143		0.11534	0.202229	2.04281	0.0194554	0.733368	0.156785	0.721366		0.657604	0.705085	0.965093	0.982473	0.531497	0.109972	0.0725728	0.138907		0.2419	0.179778	0.027527	0.023831	0.245711
99	0.313825	0.825394	0.287648	0.493764		0.242305	0.623502	0.302201	0.984282	0.119871	0.211899	0.0962636	0.105761		0.112547	0.200407	2.0668	0.0187959	0.763341	0.199021	0.768889		0.654279	0.724444	0.965138	0.982451	0.538615	0.107323	0.0857038	0.150342		0.236303	0.179515	0.0275121	0.0239062	0.244757
100	0.338186	0.82985	0.341817	0.530314		0.23526	0.624393	0.295735	0.984399	0.12602	0.213464	0.109672	0.111542		0.110196	0.198725	2.09285	0.0180526	0.792343	0.252764	0.814944		0.651007	0.744659	0.965189	0.982432	0.546604	0.105631	0.104366	0.160889		0.230882	0.179299	0.0275016	0.0240284	0.243075

## Sheet: shank_angle A1ComfMc
Shank angle	mean	std	steps
left	83.6477	2.67426	79.8502	80.6923	80.8149	81.8383	84.1249	88.5082	85.4791	85.3212	85.9547	82.5021	81.6018	85.4692	83.8145	81.339	80.4929	79.2395	81.0623	82.0775	80.8633	86.1486	80.8554	82.4418	81.4233	87.0192	81.3258	83.91	89.6867	80.3385	88.8602	84.6668	86.0642	84.5054	87.0539	81.1859	83.707	86.2907	82.3472	86.6406	83.5995	87.8035	86.7084	84.8906	81.792	84.238	83.4367	86.4812	80.1556
right	76.692	2.09778	74.5799	76.2826	77.0883	76.7262	77.8449	78.6412	77.3332	80.4856	75.937	76.8416	74.0507	77.3221	75.9937	74.5246	74.2255	72.8147	74.9184	74.454	76.0545	76.2713	78.2258	71.3537	76.2913	77.9876	73.7967	75.2561	77.5732	78.1839	74.7549	79.2784	77.6953	80.7401	76.7715	77.8283	77.5273	82.8938	75.5013	75.0553	76.3175	78.2066	76.8053	74.4844	77.3909	82.4365	73.7697	77.7756	75.3904
[truncated: 73 more columns]

## Sheet: Rotation RHipFlex A1ComfMc
all values Right	mean	std	steps
1	44.8437	2.83247	44.432	46.695	46.665	43.773	43.684	44.122	42.938	44.754	47.155	44.696	41.607	46.498	43.845	46.001	43.479	47.331	47.601	44.468	44.895	47.748	48.8	43.963	54.262	47.419	50.079	48.18	45.119	44.184	43.063	43.262	48.51	49.281	46.421	46.747	44.167	43.32	41.131	48.516	45.158	43.079	42.825	45.312	43.412	42.142	46.958	49.945	41.455
2	45.2214	2.80324	45.126	47.2788	46.861	44.1706	43.9902	44.6385	43.3153	45.1721	47.7524	45.2359	41.8094	46.9313	44.3094	46.0435	43.749	47.6115	48.0236	44.9592	45.0787	48.2315	49.1505	44.7611	54.2014	47.8464	50.1035	48.3667	45.1432	44.4584	43.2195	43.4488	48.8377	49.6533	47.0447	46.9571	44.2852	43.5713	41.3838	48.7091	45.3408	43.016	42.8965	45.3678	44.3138	42.2568	47.2629	50.3695	41.8923
3	45.7027	2.72715	45.859	47.7453	46.9661	44.6739	44.4334	45.3017	43.8962	45.6954	48.2467	45.7713	42.2493	47.392	44.8579	45.9865	43.9774	48.076	48.5376	45.513	45.4017	48.8588	49.3713	45.5832	54.0726	48.2993	50.2578	48.6777	45.4517	44.9391	43.6531	43.8274	49.2103	49.925	47.6055	47.1915	44.5191	43.9642	41.9432	48.9766	45.4843	43.2224	43.2745	45.4785	45.0401	42.6835	47.7789	50.8258	42.5862
4	46.1263	2.60874	46.444	47.9721	46.8562	45.0493	44.9328	45.9362	44.5902	46.2528	48.554	46.0665	42.8362	47.6624	45.318	45.7667	44.0053	48.627	48.9503	45.9066	45.6769	49.537	49.3815	46.2108	53.8339	48.6411	50.4214	48.938	45.9083	45.4251	44.2547	44.2881	49.4996	49.9315	47.9027	47.267	44.7599	44.3154	42.7057	49.1664	45.4985	43.6481	43.9075	45.4814	45.4068	43.298	48.3547	51.1375	43.3897
5	46.3398	2.48359	46.7312	47.891	46.4632	45.088	45.3532	46.3436	45.2167	46.7181	48.6029	45.9782	43.4164	47.5923	45.5289	45.3609	43.7487	49.0994	49.1005	45.9796	45.7351	50.1066	49.1367	46.4814	53.4499	48.731	50.4422	48.9965	46.2865	45.7055	44.8224	44.6612	49.5789	49.5852	47.8282	47.0756	44.8818	44.453	43.4736	49.1555	45.3155	44.1397	44.5997	45.2457	45.3393	43.8501	48.7676	51.1714	44.0651
6	46.2476	2.39687	46.6527	47.4962	45.7764	44.7002	45.5482	46.3965	45.5913	46.9544	48.3601	45.4691	43.8225	47.1418	45.3954	44.7736	43.1942	49.3292	48.9003	45.6664	45.4863	50.4164	48.6419	46.339	52.8992	48.4883	50.2132	48.7729	46.399	45.6475	45.1508	44.7935	49.3739	48.8796	47.3771	46.5946	44.7854	44.2764	44.0263	48.8826	44.8938	44.5005	45.1172	44.7208	44.8582	44.1087	48.8314	50.8799	44.4013
7	45.8169	2.36624	46.2219	46.8271	44.8228	43.9133	45.4261	46.0682	45.5992	46.8665	47.8297	44.5791	43.9315	46.3565	44.9034	44.021	42.378	49.2123	48.333	44.9877	44.9265	50.3875	47.9392	45.8255	52.1642	47.912	49.6837	48.258	46.1535	45.2171	45.117	44.6003	48.8699	47.8552	46.6156	45.8519	44.4258	43.7664	44.2167	48.3381	44.2188	44.5783	45.2946	43.9275	44.035	43.9597	48.4708	50.287	44.2982
8	45.0845	2.37932	45.4969	45.9404	43.6495	42.8258	44.9788	45.4096	45.2164	46.4394	47.0333	43.383	43.6945	45.3205	44.0955	43.1206	41.358	48.7248	47.4413	44.0145	44.1105	50.0054	47.0904	45.0304	51.237	47.0555	48.8527	47.4887	45.5533	44.4602	44.6993	44.0586	48.0949	46.575	45.631	44.8957	43.8065	42.9618	44.0046	47.5408	43.2909	44.3081	45.0696	42.9259	42.9501	43.4053	47.7155	49.4499	43.7715
9	44.1143	2.41579	44.5429	44.893	42.3063	41.5549	44.2527	44.5021	44.4831	45.741	46.0031	41.9669	43.1179	44.1157	43.0363	42.0906	40.1884	47.911	46.3009	42.8287	43.0881	49.3342	46.1482	44.0387	50.1182	45.9953	47.731	46.5188	44.6678	43.4587	43.9498	43.2155	47.092	45.0985	44.4979	43.7661	42.9605	41.9254	43.4668	46.5192	42.1175	43.7063	44.4655	41.7787	41.6744	42.4989	46.6935	48.4259	42.9114
10	42.974	2.46255	43.4176	43.7344	40.8388	40.201	43.3333	43.4205	43.4754	44.8726	44.772	40.3987	42.3325	42.8042	41.7902	40.9465	38.917	46.8385	44.9861	41.5045	41.9247	48.4776	45.1424	42.9071	48.8134	44.8114	46.3989	45.3991	43.5859	42.2863	42.9495	42.1521	45.9021	43.4528	43.2649	42.4993	41.9296	40.7309	42.7212	45.304	40.7014	42.8276	43.536	40.5319	40.2619	41.3805	45.5375	47.2521	41.8263
11	41.7146	2.5144	42.1685	42.4976	39.2879	38.8286	42.3026	42.218	42.2794	43.9117	43.3633	38.7465	41.4303	41.4205	40.4124	39.6998	37.5703	45.6048	43.5519	40.1111	40.6454	47.5005	44.0747	41.6665	47.3338	43.5783	44.9057	44.1677	42.3872	40.9968	41.7695	40.9235	44.557	41.6653	41.956	41.1288	40.7505	39.4332	41.8305	43.9297	39.0871	41.7649	42.3872	39.2028	38.7524	40.1397	44.3064	45.9437	40.6047
12	40.3675	2.56878	40.83	41.1968	37.6842	37.4666	41.2067	40.9227	40.9664	42.8904	41.8271	37.051	40.459	39.9803	38.941	38.3622	36.1759	44.2637	42.033	38.693	39.2587	46.437	42.9282	40.3264	45.6987	42.321	43.2818	42.8428	41.124	39.625	40.463	39.582	43.084	39.7577	40.577	39.6753	39.4469	38.0492	40.8247	42.4296	37.3227	40.581	41.0993	37.7897	37.1731	38.8389	43.0147	44.499	39.3057
13	38.9582	2.61802	39.4197	39.8324	36.0471	36.1153	40.0648	39.5419	39.5831	41.8107	40.19	35.3339	39.4298	38.4922	37.3995	36.9558	34.7397	42.8375	40.4441	37.2693	37.7695	45.3012	41.6745	38.8944	43.929	41.0382	41.547	41.4303	39.8076	38.1953	39.0638	38.1727	41.4948	37.7614	39.1217	38.1555	38.0339	36.5755	39.7095	40.8291	35.4623	39.3092	39.7344	36.2945	35.5447	37.5098	41.6505	42.8997	37.9628
14	37.4783	2.66024	37.9458	38.3994	34.387	34.7624	38.8791	38.0698	38.1545	40.6422	38.4787	33.6078	38.3344	36.9596	35.8173	35.5141	33.267	41.3279	38.8079	35.8419	36.1913	44.0902	40.2904	37.3759	42.0393	39.7145	39.723	39.9264	38.4373	36.7304	37.6011	36.7291	39.8121	35.7165	37.5961	36.584	36.5248	36.007	38.4749	39.1495	33.568	37.968	38.3377	34.7332	33.8837	36.1573	40.1937	41.1606	36.5933
15	35.9313	2.69662	36.4171	36.8979	32.7199	33.3963	37.6382	36.5169	36.6896	39.3496	36.7176	31.8883	37.1609	35.3868	34.2153	34.0785	31.7714	39.7202	37.1429	34.4054	34.5512	42.7829	38.7769	35.7851	40.047	38.3275	37.8453	38.339	37.003	35.2391	36.085	35.2647	38.0533	33.6681	36.0069	34.9833	34.9261	33.595	37.1007	37.4154	31.7031	36.5662	36.9323	33.1376	32.2128	34.7736	38.617	39.2995	35.2068
16	34.352	2.6989	34.8502	35.3366	31.0732	32.0103	36.3312	34.9046	35.1886	37.9184	34.928	30.1912	35.8964	33.7901	32.6098	32.6924	30.2797	38.0013	35.4738	32.9597	32.8916	41.3746	37.1501	34.1536	37.9804	36.8611	35.9682	36.6862	35.5128	33.7285	34.5279	33.7858	36.2464	31.6596	34.3731	33.3799	33.2528	31.6696	35.6049	35.6572	29.9137	35.1135	35.5129	31.5526	30.5569	33.3595	36.9373	37.3545	33.8012
17	32.7566	2.66678	33.2674	33.7356	29.4659	30.6011	34.9632	33.2693	33.6521	36.3668	33.1344	28.5258	34.5457	32.1975	31.0145	31.3846	28.819	36.1746	33.8231	31.5132	31.2612	39.8698	35.4395	32.5146	35.878	35.3161	34.1393	35.0145	33.9879	32.2145	32.9504	32.2891	34.4289	29.7259	32.7163	31.8	31.5349	29.9624	34.0224	33.918	28.2179	33.6266	34.0645	30.0226	28.9355	31.9356	35.187	35.3815	32.3692
18	31.1669	2.608	31.6922	32.1206	27.899	29.1713	33.5648	31.6525	32.0864	34.7352	31.3627	26.8869	33.111	30.6334	29.4431	30.165	27.4063	34.2602	32.2053	30.0771	29.6982	38.2848	33.6859	30.8996	33.7878	33.7022	32.3854	33.3754	32.4623	30.7123	31.3811	30.7806	32.6436	27.8924	31.0537	30.2623	29.8106	28.2847	32.3953	32.2363	26.6017	32.1383	32.5753	28.5858	27.3579	30.5388	33.3992	33.4392	30.9135
19	29.6002	2.53501	30.1369	30.5104	26.3535	27.716	32.1753	30.0836	30.5014	33.0723	29.643	25.2555	31.6038	29.1105	27.9075	29.0239	26.043	32.3023	30.6191	28.6563	28.2262	36.6471	31.9345	29.3299	31.7519	32.0355	30.715	31.8107	30.9677	29.2284	29.8462	29.2727	30.9255	26.1531	29.3937	28.7648	28.1205	26.6609	30.7629	30.6382	25.0242	30.6934	31.0398	27.2575	25.8243	29.2102	31.6061	31.5751	29.4412
20	28.0628	2.4637	28.5989	28.9137	24.8104	26.2187	30.8274	28.573	28.9073	31.4256	28.0051	23.614	30.0476	27.6256	26.4134	27.9318	24.7218	30.3407	29.0555	27.2473	26.8475	34.9879	30.2217	27.8053	29.8017	30.3321	29.1192	30.3424	29.5237	27.76	28.356	27.7745	29.2939	24.4832	27.737	27.297	26.4924	25.1003	29.1608	29.13	23.4388	29.3213	29.4618	26.0244	24.3264	27.9765	29.8322	29.8147	27.9594
21	26.5512	2.40801	27.0607	27.3329	23.2527	24.6782	29.5426	27.1093	27.3096	29.8404	26.4344	21.9522	28.469	26.1601	24.9499	26.8525	23.4227	28.4013	27.5066	25.8416	25.5445	33.3371	28.5758	26.3095	27.9534	28.6189	27.5806	28.9626	28.1369	26.3001	26.9111	26.2827	27.7492	22.8599	26.0884	25.8387	24.9438	23.5947	27.6148	27.7043	21.8155	28.0258	27.8423	24.8584	22.8574	26.8363	28.0909	28.1549	26.475
22	25.0556	2.37601	25.5017	25.7667	21.6636	23.1013	28.3149	25.6666	25.7109	28.3453	24.9007	20.2695	26.8918	24.6905	23.497	25.7518	22.1397	26.4975	25.9626	24.4339	24.2805	31.7077	27.0011	24.8227	26.2031	26.926	26.0807	27.6482	26.798	24.8397	25.5002	24.7895	26.275	21.2647	24.4585	24.3699	23.4757	22.132	26.1351	26.3434	20.1427	26.793	26.1916	23.7217	21.4201	25.7575	26.379	26.5756	24.9932
23	23.5638	2.36841	23.907	24.2154	20.0418	21.496	27.1146	24.2138	24.1164	26.9348	23.3709	18.5727	25.3247	23.198	22.036	24.6041	20.867	24.6303	24.416	23.0237	23.0159	30.091	25.4816	23.3366	24.5372	25.2753	24.6008	26.3708	25.488	23.378	24.103	23.2897	24.842	19.6853	22.86	22.8789	22.0713	20.6948	24.7103	25.0188	18.4197	25.5977	24.5227	22.582	20.017	24.6888	24.6833	25.046	23.514
24	22.0638	2.38031	22.2745	22.6802	18.392	19.8621	25.8983	22.7274	22.5333	25.5878	21.8176	16.871	23.758	21.674	20.5534	23.3999	19.5937	22.7955	22.848	21.6026	21.7228	28.4689	23.9946	21.8539	22.9377	23.6822	23.1154	25.106	24.178	21.9161	22.6962	21.7824	23.4221	18.1108	21.3164	21.3604	20.7077	19.2695	23.3251	23.6971	16.6501	24.4067	22.8495	21.412	18.6456	23.5729	22.9918	23.5294	22.0355
25	20.5466	2.4029	20.6115	21.1573	16.7272	18.2043	24.6138	21.1981	20.9554	24.2717	20.2233	15.179	22.18	20.1142	19.0399	22.1426	18.305	20.9855	21.2462	20.1639	20.388	26.8268	22.5132	20.3777	21.3754	22.1467	21.6077	23.8314	22.8391	20.4535	21.2662	20.2654	21.9912	16.5312	19.8276	19.813	19.362	17.8381	21.9531	22.3468	14.8466	23.1928	21.1821	20.1931	17.2991	22.3788	21.2976	21.9925	20.5485
26	19.0084	2.42672	18.9284	19.6443	15.0616	16.5352	23.2373	19.6261	19.3765	22.9499	18.578	13.5118	20.5854	18.5205	17.487	20.8416	16.9842	19.1885	19.6074	18.703	19.0076	25.1642	21.0099	18.8981	19.8197	20.6431	20.0667	22.5217	21.452	18.9925	19.8074	18.7379	20.5302	14.9407	18.3814	18.2391	18.0147	16.3951	20.5659	20.9408	13.0355	21.9377	19.5265	18.9133	15.9688	21.0933	19.5944	20.4194	19.0436
27	17.4488	2.4435	17.2381	18.1314	13.4086	14.8721	21.7539	18.0232	17.7925	21.589	16.8816	11.8834	18.972	16.8983	15.8925	19.5141	15.6202	17.3921	17.9379	17.2229	17.5829	23.4977	19.4698	17.4028	18.2484	19.1234	18.4838	21.1552	20.0036	17.5296	18.3125	17.2057	19.0215	13.3373	16.9686	16.6407	16.6539	14.9437	19.1395	19.4591	11.2457	20.6242	17.8797	17.5718	14.6489	19.7169	17.8747	18.8055	17.5232
28	15.8716	2.44853	15.5488	16.6135	11.7735	13.234	20.1637	16.4088	16.2013	20.1665	15.143	10.2975	17.3373	15.2555	14.2705	18.1685	14.216	15.5831	16.2515	15.7345	16.1179	21.856	17.8912	15.8884	16.6401	17.5483	16.8553	19.7161	18.4909	16.0618	16.7778	15.6795	17.4551	11.7253	15.5846	15.0259	15.2707	13.4976	17.6637	17.8985	9.50327	19.2516	16.2341	16.1742	13.3382	18.2625	16.1445	17.1583	15.9933
29	14.2824	2.44055	13.86	15.0825	10.159	11.6326	18.4814	14.7935	14.6012	18.6759	13.3781	8.755	15.6855	13.6027	12.6395	16.8067	12.7784	13.7559	14.5611	14.2476	14.6231	20.2551	16.283	14.3495	14.9809	15.8922	15.1844	18.1987	16.9222	14.5858	15.2075	14.1713	15.8335	10.1111	14.2183	13.4032	13.8636	12.0656	16.1474	16.2698	7.82721	17.8227	14.5855	14.7297	12.0307	16.7508	14.4156	15.4848	14.4534
30	12.6867	2.42097	12.1756	13.5275	8.56153	10.0619	16.7233	13.1918	12.9928	17.1261	11.5974	7.25448	14.018	11.9505	11.0163	15.4293	11.3198	11.9099	12.8745	12.7737	13.117	18.6943	14.6579	12.7761	13.2626	14.1427	13.4764	16.6051	15.3089	13.1004	13.6115	12.6915	14.1661	8.49821	12.8517	11.7746	12.4342	10.6479	14.6054	14.5938	6.23355	16.3442	12.9357	13.2448	10.7265	15.2055	12.6911	13.7928	12.9062
31	11.1017	2.39035	10.5027	11.9325	6.97312	8.505	14.9058	11.6096	11.3756	15.5335	9.81067	5.78609	12.3461	10.3032	9.413	14.0348	9.846	10.0491	11.1974	11.3172	11.6162	17.164	13.0249	11.1627	11.4865	12.3014	11.7337	14.949	13.6613	11.6062	11.9999	11.245	12.4603	6.88464	11.4583	10.1359	10.9958	9.24973	13.0526	12.8942	4.72618	14.8318	11.2821	11.7281	9.42188	13.653	10.9755	12.0968	11.3539
32	9.48449	2.36422	8.84327	10.2819	5.3846	6.92856	13.0451	10.0503	9.74344	13.913	8.03022	4.32891	10.6766	8.66415	7.83909	12.6131	8.36422	8.1743	9.53291	9.87276	10.1289	15.6461	11.3887	9.51322	9.6654	10.3794	9.95645	13.2459	11.9837	10.107	10.3769	9.82482	10.7178	5.26479	10.0074	8.47743	9.55372	7.87772	11.5016	11.1935	3.29876	13.3016	9.61545	10.1848	8.11117	12.1064	9.27855	10.4105	9.79822
33	7.87403	2.33761	7.19315	8.56373	3.78551	5.29411	11.1554	8.5136	8.08777	12.275	6.25967	2.86279	9.01171	7.02752	6.298	11.1545	6.87256	6.27933	7.88418	8.42824	8.6571	14.1194	9.74894	7.8394	7.81767	8.39036	8.14665	11.5006	10.273	8.60245	8.73782	8.41191	8.93782	3.62306	8.47209	6.77909	8.10509	6.53141	9.96212	9.51188	1.94045	11.7678	7.92967	8.61582	6.78335	10.566	7.6037	8.73545	8.24078
34	6.24987	2.31765	5.54267	6.76733	2.16633	3.581	9.241	6.99333	6.40233	10.6203	4.50167	1.376	7.34733	5.378	4.779	9.65433	5.353	4.353	6.246	6.967	7.19867	12.562	8.101	6.15233	5.96433	6.346	6.31	9.71333	8.517	7.087	7.075	6.984	7.119	1.941	6.833	5.017	6.64233	5.19367	8.444	7.85533	0.64	10.24	6.225	7.008	5.422	9.02667	5.942	7.066	6.67867
35	4.60417	2.30544	3.87142	4.88148	0.522606	1.78244	7.29916	5.48178	4.68138	8.94341	2.765	-0.137727	5.67878	3.70161	3.264	8.10464	3.78389	2.36888	4.61055	5.4693	5.75016	10.9452	6.43885	4.4627	4.1208	4.25552	4.45221	7.88743	6.69745	5.55227	5.37636	5.51191	5.26027	0.199788	5.06991	3.16839	5.14443	3.83985	6.9487	6.22026	-0.618061	8.71491	4.49727	5.344	4.00853	7.48367	4.27648	5.39791	5.10693
36	2.93462	2.29992	2.15955	2.8997	-1.14644	-0.094	5.33007	3.97272	2.91686	7.23831	1.05811	-1.65976	4.00414	1.9937	1.73818	6.50148	2.15678	0.323303	2.97109	3.9257	4.30779	9.25582	4.76095	2.78251	2.29948	2.14058	2.58753	6.03109	4.80836	3.99118	3.63309	3.98397	3.37809	-1.59494	3.19282	1.22011	3.58805	2.44307	5.4653	4.59481	-1.85497	7.18661	2.74742	3.62403	2.52733	5.93174	2.5863	3.72827	3.51728
37	1.24523	2.29764	0.396909	0.827909	-2.83182	-2.021	3.34809	2.46027	1.10445	5.50627	-0.623	-3.16473	2.32473	0.256182	0.201091	4.85064	0.482	-1.76164	1.31564	2.32327	2.862	7.48927	3.07009	1.12236	0.509182	0.0301818	0.750273	4.15891	2.85482	2.40227	1.83773	2.39355	1.49218	-3.41727	1.21745	-0.822636	1.96318	0.984727	3.98218	2.97109	-3.07536	5.64773	0.977182	1.86155	0.979091	4.36782	0.867909	2.05427	1.90127
38	-0.452102	2.29263	-1.41107	-1.30307	-4.51216	-3.94156	1.38121	0.945162	-0.752051	3.75268	-2.27589	-4.62418	0.656061	-1.48936	-1.34145	3.16785	-1.20867	-3.84215	-0.366909	0.65403	1.403	5.64612	1.37407	-0.512737	-1.24959	-2.02824	-1.01037	2.29766	0.862455	0.792091	-0.0164545	0.753485	-0.368545	-5.21903	-0.823273	-2.93099	0.274141	-0.548263	2.48648	1.3516	-4.27836	4.08336	-0.806364	0.0823939	-0.619788	2.79656	-0.868152	0.373182	0.260354
39	-2.13517	2.276	-3.2343	-3.43384	-6.14951	-5.78222	-0.536929	-0.56101	-2.63771	1.98656	-3.89611	-6.01373	-0.979101	-3.20952	-2.87591	1.47025	-2.86222	-5.85021	-2.07855	-1.0793	-0.0682424	3.72521	-0.314222	-2.10975	-2.97608	-3.98167	-2.66001	0.483495	-1.12036	-0.818273	-1.91845	-0.901636	-2.16745	-6.93218	-2.87327	-5.05008	-1.46166	-2.16053	0.963667	-0.256929	-5.46518	2.4873	-2.58518	-1.67412	-2.24098	1.2316	-2.59179	-1.31318	-1.38891
40	-3.7737	2.23853	-5.01479	-5.48518	-7.6927	-7.47	-2.35724	-2.03691	-4.51779	0.222091	-5.46167	-7.31036	-2.55136	-4.86645	-4.38573	-0.217909	-4.43133	-7.70873	-3.81255	-2.85336	-1.54255	1.73782	-1.97612	-3.65655	-4.66842	-5.77482	-4.17621	-1.24252	-3.02891	-2.39136	-3.839	-2.52273	-3.86218	-8.48255	-4.856	-7.09218	-3.21164	-3.83558	-0.597182	-1.84494	-6.63636	0.868182	-4.33309	-3.36382	-3.841	-0.311273	-4.263	-2.99045	-3.01688
41	-5.33209	2.17303	-6.68655	-7.37559	-9.08843	-8.94756	-4.04452	-3.45426	-6.33669	-1.52159	-6.94278	-8.49703	-4.03684	-6.42279	-5.85182	-1.86379	-5.86933	-9.34676	-5.54855	-4.61997	-3.00118	-0.291788	-3.58562	-5.13341	-6.31244	-7.35688	-5.54933	-2.8454	-4.79573	-3.87818	-5.72909	-4.05573	-5.40691	-9.80548	-6.68427	-8.97286	-4.92414	-5.52523	-2.19627	-3.40153	-7.79309	-0.757303	-6.01415	-4.93436	-5.36639	-1.8096	-5.83194	-4.62745	-4.59072
42	-6.77488	2.07815	-8.18748	-9.03444	-10.294	-10.1814	-5.56058	-4.78511	-8.02474	-3.21927	-8.30333	-9.56261	-5.41621	-7.84285	-7.25764	-3.42774	-7.14211	-10.713	-7.25327	-6.31739	-4.41133	-2.31142	-5.11929	-6.51395	-7.87706	-8.68594	-6.78388	-4.29995	-6.36373	-5.22764	-7.52291	-5.45136	-6.76182	-10.8652	-8.27918	-10.6174	-6.54189	-7.17313	-3.81412	-4.92117	-8.92742	-2.36173	-7.58494	-6.34318	-6.7632	-3.23552	-7.24636	-6.182	-6.07532
43	-8.07144	1.95884	-9.47652	-10.4128	-11.2974	-11.1637	-6.87109	-6.00082	-9.52591	-4.84406	-9.50333	-10.493	-6.67424	-9.09727	-8.58909	-4.86855	-8.23367	-11.7637	-8.88855	-7.86436	-5.72985	-4.25882	-6.55242	-7.77161	-9.32179	-9.72291	-7.89124	-5.58312	-7.69382	-6.399	-9.15164	-6.69227	-7.90318	-11.6444	-9.58091	-11.9711	-8.01179	-8.71985	-5.40564	-6.39442	-10.0138	-3.91091	-8.98582	-7.565	-7.98585	-4.5643	-8.48036	-7.60618	-7.43624
44	-9.20099	1.82836	-10.5442	-11.4949	-12.1047	-11.9117	-7.94842	-7.07624	-10.7948	-6.36015	-10.5113	-11.2996	-7.79046	-10.1697	-9.82891	-6.13937	-9.14533	-12.5332	-10.4162	-9.19564	-6.90405	-6.07176	-7.87171	-8.88533	-10.6024	-10.4968	-8.86444	-6.67675	-8.766	-7.37609	-10.556	-7.76042	-8.82409	-12.1971	-10.5633	-13.0135	-9.28116	-10.1114	-6.92333	-7.80667	-11.0176	-5.37091	-10.1787	-8.59242	-8.99559	-5.7642	-9.51582	-8.85255	-8.64764
45	-10.1549	1.70115	-11.4119	-12.2961	-12.7397	-12.4632	-8.78022	-7.98889	-11.8144	-7.73322	-11.3171	-11.9927	-8.76244	-11.0627	-10.962	-7.21622	-9.894	-13.077	-11.8	-10.2743	-7.907	-7.68733	-9.06833	-9.84578	-11.6809	-11.056	-9.69311	-7.58	-9.58	-8.168	-11.696	-8.65133	-9.536	-12.5793	-11.239	-13.7617	-10.3234	-11.3074	-8.32	-9.13944	-11.9117	-6.713	-11.147	-9.43433	-9.786	-6.81367	-10.3533	-9.89	-9.69767
46	-10.9377	1.59233	-12.12	-12.8605	-13.2355	-12.868	-9.38182	-8.72909	-12.5935	-8.92918	-11.933	-12.5776	-9.60191	-11.7916	-11.9645	-8.09255	-10.507	-13.4569	-12.9939	-11.09	-8.74682	-9.06127	-10.1395	-10.6555	-12.539	-11.4625	-10.3786	-8.30709	-10.1399	-8.79518	-12.5423	-9.37191	-10.053	-12.8433	-11.6343	-14.2621	-11.1417	-12.2846	-9.55336	-10.3668	-12.6727	-7.909	-11.8911	-10.1117	-10.3733	-7.70827	-11.007	-10.6899	-10.5865
47	-11.5734	1.51785	-12.7029	-13.2438	-13.6301	-13.1604	-9.79122	-9.31243	-13.162	-9.92386	-12.3806	-13.0493	-10.3179	-12.3798	-12.8382	-8.77304	-10.9969	-13.7266	-13.9943	-11.6635	-9.4428	-10.1737	-11.0811	-11.3271	-13.1841	-11.7807	-10.9307	-8.88716	-10.5117	-9.31336	-13.1359	-9.94155	-10.433	-13.0205	-11.8294	-14.5786	-11.7529	-13.0338	-10.5963	-11.4646	-13.2893	-8.93724	-12.4211	-10.6522	-10.7802	-8.45298	-11.4957	-11.2846	-11.3218
48	-12.0678	1.47235	-13.1756	-13.4934	-13.9502	-13.3691	-10.0661	-9.7706	-13.5631	-10.7151	-12.7221	-13.3857	-10.9243	-12.844	-13.5735	-9.27039	-11.3722	-13.9109	-14.7983	-12.0388	-10.0254	-11.0097	-11.8884	-11.8734	-13.6376	-12.0513	-11.3622	-9.35254	-10.7449	-9.75845	-13.5243	-10.3767	-10.7155	-13.1068	-11.8763	-14.782	-12.1882	-13.5637	-11.4306	-12.4134	-13.7545	-9.78348	-12.7445	-11.0713	-11.0266	-9.06112	-11.8231	-11.7057	-11.913
49	-12.439	1.45701	-13.5323	-13.6391	-14.2075	-13.4873	-10.2598	-10.1348	-13.832	-11.3217	-12.99	-13.5628	-11.4396	-13.1834	-14.1542	-9.59236	-11.6117	-13.9923	-15.4201	-12.2688	-10.5241	-11.6242	-12.5462	-12.2943	-13.9196	-12.2756	-11.6742	-9.72479	-10.8889	-10.1468	-13.7683	-10.7038	-10.9228	-13.0768	-11.8148	-14.9322	-12.4819	-13.9094	-12.0876	-13.1918	-14.0615	-10.445	-12.867	-11.3689	-11.1251	-9.546	-11.9996	-11.9966	-12.3641
50	-12.6887	1.46869	-13.7552	-13.6901	-14.3959	-13.4964	-10.3703	-10.4197	-13.9762	-11.7703	-13.1891	-13.5643	-11.8823	-13.3778	-14.551	-9.73691	-11.6912	-13.9277	-15.8857	-12.4015	-10.9429	-12.0693	-13.0226	-12.5799	-14.0459	-12.4218	-11.858	-10.0082	-10.9714	-10.4707	-13.9211	-10.9233	-11.0484	-12.9054	-11.6766	-15.0471	-12.6614	-14.086	-12.5947	-13.7749	-14.2102	-10.9264	-12.7992	-11.5307	-11.0837	-9.90972	-12.013	-12.1949	-12.674
51	-12.8024	1.50646	-13.8128	-13.6355	-14.4973	-13.3703	-10.3584	-10.6123	-13.9699	-12.0671	-13.3002	-13.3786	-12.2519	-13.394	-14.7403	-9.69836	-11.594	-13.6571	-16.2185	-12.467	-11.2481	-12.3872	-13.2748	-12.7092	-14.0165	-12.4306	-11.8887	-10.1956	-10.9845	-10.7064	-14.0176	-11.0223	-11.0653	-12.5673	-11.4792	-15.1121	-12.7396	-14.1069	-12.9701	-14.1389	-14.2092	-11.214	-12.5445	-11.5335	-10.9098	-10.1251	-11.8472	-12.3225	-12.8202
52	-12.7596	1.57154	-13.6783	-13.4488	-14.4898	-13.0837	-10.1628	-10.6857	-13.7694	-12.2021	-13.2893	-13.0134	-12.5188	-13.1998	-14.7195	-9.4743	-11.3147	-13.1422	-16.4234	-12.4763	-11.3999	-12.5944	-13.2675	-12.6711	-13.8232	-12.2405	-11.7391	-10.2669	-10.8945	-10.827	-14.0668	-10.9835	-10.9379	-12.0473	-11.2231	-15.096	-12.7188	-13.9931	-13.2167	-14.267	-14.0889	-11.2954	-12.099	-11.3616	-10.6135	-10.1597	-11.4985	-12.3783	-12.7768
53	-12.5415	1.66428	-13.3411	-13.1018	-14.3533	-12.6134	-9.72738	-10.6078	-13.3366	-12.1747	-13.1162	-12.4829	-12.6434	-12.7662	-14.5035	-9.06419	-10.8618	-12.3803	-16.4859	-12.409	-11.3835	-12.6825	-12.9796	-12.464	-13.4528	-11.8109	-11.3863	-10.1887	-10.6577	-10.8117	-14.0515	-10.7881	-10.6386	-11.3409	-10.8944	-14.9654	-12.5837	-13.7613	-13.3248	-14.1542	-13.8742	-11.1733	-11.4567	-11.005	-10.2014	-9.99679	-10.9784	-12.3434	-12.5204
54	-12.1289	1.78165	-12.7899	-12.5678	-14.0681	-11.9366	-9.02155	-10.3515	-12.6523	-11.9805	-12.7449	-11.793	-12.5842	-12.0751	-14.1167	-8.47551	-10.2456	-11.3796	-16.3845	-12.215	-11.1932	-12.6243	-12.4089	-12.0849	-12.8917	-11.1219	-10.7962	-9.92077	-10.235	-10.644	-13.9356	-10.4135	-10.1556	-10.4332	-10.4534	-14.6905	-12.3087	-13.4264	-13.283	-13.7983	-13.5539	-10.8492	-10.6031	-10.4579	-9.66361	-9.61074	-10.3036	-12.1936	-12.0306
55	-11.505	1.91568	-12.0121	-11.8216	-13.6105	-11.03	-8.03873	-9.90055	-11.7132	-11.6205	-12.152	-10.9505	-12.3058	-11.136	-13.5805	-7.72282	-9.471	-10.1743	-16.0955	-11.8259	-10.8355	-12.3797	-11.5705	-11.5328	-12.1385	-10.1775	-9.95018	-9.42509	-9.59882	-10.3055	-13.6684	-9.83445	-9.48618	-9.31627	-9.84591	-14.2226	-11.8666	-12.9753	-13.0673	-13.1965	-13.0835	-10.3406	-9.51845	-9.72245	-8.96918	-8.98291	-9.46809	-11.9022	-11.3022
56	-10.6598	2.05334	-10.9938	-10.8417	-12.9592	-9.86067	-6.83444	-9.23933	-10.5221	-11.0936	-11.2977	-9.95567	-11.7851	-9.98567	-12.911	-6.81567	-8.52178	-8.81667	-15.597	-11.1857	-10.3144	-11.94	-10.4938	-10.8058	-11.189	-9.00133	-8.85622	-8.67867	-8.747	-9.773	-13.189	-9.056	-8.64	-7.99467	-9.026	-13.549	-11.2339	-12.3729	-12.6677	-12.3472	-12.407	-9.66867	-8.18633	-8.804	-8.08767	-8.10644	-8.46733	-11.442	-10.3436
57	-9.5934	2.18589	-9.73025	-9.61498	-12.1053	-8.45733	-5.46223	-8.34646	-9.08498	-10.3891	-10.1874	-8.79839	-11.0146	-8.66979	-12.0995	-5.74405	-7.41022	-7.35585	-14.8521	-10.2648	-9.63778	-11.2935	-9.21119	-9.9108	-10.0253	-7.62818	-7.54811	-7.67387	-7.68573	-9.00882	-12.4335	-8.06648	-7.61255	-6.48012	-7.94855	-12.6867	-10.4002	-11.5698	-12.0473	-11.257	-11.4727	-8.85321	-6.60955	-7.70964	-7.00462	-6.98902	-7.28873	-10.771	-9.16715
58	-8.31345	2.31242	-8.22885	-8.14797	-11.0486	-6.83867	-3.95161	-7.21915	-7.421	-9.49118	-8.822	-7.45191	-9.99055	-7.226	-11.1448	-4.48755	-6.138	-5.81864	-13.8881	-9.046	-8.80052	-10.4268	-7.75767	-8.86339	-8.62236	-6.07627	-6.05273	-6.41424	-6.45791	-8.02591	-11.4032	-6.85809	-6.43345	-4.78127	-6.61945	-11.6637	-9.36691	-10.5253	-11.1661	-9.94267	-10.2456	-7.90564	-4.81082	-6.44373	-5.70182	-5.63667	-5.92518	-9.885	-7.78661
59	-6.82744	2.4399	-6.50542	-6.45556	-9.78833	-5.02422	-2.30483	-5.87626	-5.57365	-8.39666	-7.21289	-5.86512	-8.72327	-5.67361	-10.0193	-3.0427	-4.70467	-4.19739	-12.7448	-7.50182	-7.78155	-9.33791	-6.16797	-7.67147	-6.98119	-4.32603	-4.38343	-4.92063	-5.07027	-6.83164	-10.1113	-5.42239	-5.11318	-2.89112	-5.03382	-10.501	-8.1461	-9.2114	-10.0037	-8.43143	-8.70261	-6.82073	-2.80945	-5.00421	-4.15303	-4.07863	-4.3593	-8.77909	-6.21752
60	-5.14002	2.57847	-4.57708	-4.55574	-8.30579	-3.03533	-0.489677	-4.33391	-3.60206	-7.1158	-5.369	-3.98521	-7.2387	-4.01633	-8.68727	-1.42613	-3.10078	-2.45509	-11.459	-5.60645	-6.55925	-8.04758	-4.47273	-6.32937	-5.1411	-2.33918	-2.54916	-3.22293	-3.519	-5.42327	-8.57855	-3.72564	-3.64482	-0.801182	-3.19927	-9.19851	-6.73809	-7.61476	-8.58009	-6.74591	-6.84291	-5.56721	-0.625545	-3.38003	-2.344	-2.36034	-2.55885	-7.46091	-4.46528
61	-3.25292	2.73121	-2.46252	-2.47391	-6.56433	-0.889333	1.53882	-2.59185	-1.55867	-5.64539	-3.29567	-1.82955	-5.54342	-2.23855	-7.09909	0.342515	-1.31233	-0.559909	-10.0246	-3.40355	-5.0923	-6.56982	-2.67603	-4.82121	-3.16106	-0.136909	-0.544273	-1.33061	-1.79573	-3.77173	-6.823	-1.69809	-2.01009	1.46773	-1.13664	-7.73361	-5.11767	-5.73891	-6.935	-4.88536	-4.73073	-4.12027	1.69691	-1.55664	-0.28103	-0.506455	-0.474818	-5.94718	-2.53121
62	-1.17165	2.88935	-0.17696	-0.23802	-4.54494	1.39811	3.80824	-0.644182	0.53701	-3.96884	-1.00322	0.561455	-3.6403	-0.308667	-5.21018	2.24968	0.668333	1.51242	-8.38664	-0.943	-3.34218	-4.9103	-0.759182	-3.12371	-1.08461	2.24742	1.62434	0.746293	0.103545	-1.84682	-4.85664	0.65797	-0.191545	3.88673	1.11391	-6.06604	-3.26075	-3.60906	-5.1233	-2.83772	-2.42139	-2.43533	4.125	0.471515	1.99716	1.46373	1.87379	-4.26118	-0.438232
63	1.09073	3.03296	2.26605	2.12524	-2.25142	3.80167	6.31877	1.51298	2.69028	-2.0588	1.48478	3.11836	-1.53218	1.79664	-3.00591	4.29192	2.82433	3.75688	-6.47945	1.7083	-1.29214	-3.05085	1.31399	-1.21017	1.08018	4.76624	3.92951	2.99092	2.182	0.359727	-2.69027	3.272	1.81782	6.41112	3.49636	-4.1397	-1.16608	-1.24447	-3.17467	-0.597939	0.0267879	-0.483818	6.62512	2.69727	4.42658	3.54167	4.4233	-2.42518	1.77446
64	3.50875	3.14178	4.84664	4.58509	0.292273	6.287	8.98755	3.87809	4.91236	0.111273	4.124	5.76391	0.769	4.07836	-0.511727	6.47136	5.115	6.13873	-4.25982	4.47182	1.04573	-0.969091	3.56809	0.926091	3.356	7.37027	6.326	5.376	4.43327	2.82918	-0.332818	6.05927	4.00218	8.98709	5.94473	-1.97973	1.14118	1.28055	-1.088	1.822	2.55573	1.73655	9.15964	5.09491	6.93464	5.72373	7.09373	-0.447364	4.07609
65	6.04507	3.19812	7.51161	7.10374	3.03453	8.81856	11.7369	6.40747	7.20555	2.54177	6.86822	8.429	3.24585	6.5183	2.20791	8.78401	7.49778	8.60403	-1.72209	7.27573	3.62535	1.33912	6.00008	3.24268	5.75112	10.0177	8.76708	7.86307	6.83273	5.51555	2.197	8.92303	6.32582	11.5608	8.39764	0.375747	3.61385	3.90228	1.14479	4.38634	5.11558	4.19833	11.6908	7.62197	9.45419	7.99513	9.79191	1.67309	6.43667
66	8.65108	3.19671	10.2058	9.63607	5.90341	11.3479	14.4879	9.06085	9.56215	5.19435	9.664	11.0622	5.85409	9.07427	5.05991	11.2184	9.90089	11.0902	1.09845	10.0642	6.35321	3.84639	8.57956	5.68608	8.25675	12.673	11.2045	10.4091	9.34255	8.35009	4.86136	11.7758	8.74255	14.0854	10.8042	2.86519	6.19016	6.55962	3.52018	7.04247	7.67452	6.84091	14.1818	10.2267	11.9317	10.3307	12.4364	3.92836	8.82886
67	11.2756	3.14378	12.8667	12.1317	8.81933	13.8333	17.179	11.788	11.9523	8.00633	12.4663	13.633	8.53333	11.683	7.936	13.7417	12.2663	13.543	4.139	12.788	9.11	6.5	11.251	8.18367	10.8343	15.308	13.599	12.9727	11.916	11.255	7.606	14.551	11.2	16.522	13.134	5.40733	8.804	9.196	6.017	9.72367	10.22	9.577	16.605	12.851	14.3297	12.6877	14.971	6.296	11.2233
68	13.8477	3.0786	15.4363	14.5442	11.7105	16.2384	19.768	14.5305	14.3281	10.8994	15.2268	16.1088	11.2285	14.2615	10.7254	16.2892	14.5492	15.9156	7.32282	15.3941	11.805	9.23306	13.9423	10.6692	13.4296	17.8925	15.9196	15.5201	14.4875	14.1496	10.3582	17.1909	13.6438	18.8426	15.3707	7.92154	11.3924	11.7651	8.591	12.352	12.747	12.3117	18.9338	15.425	16.6226	15.0195	17.3547	8.74882	13.5874
69	16.3767	2.95709	17.8749	16.8393	14.5202	18.534	22.2351	17.2315	16.6361	13.7907	17.9107	18.4817	13.8943	16.7411	13.367	18.7799	16.7231	18.1965	10.5426	17.8635	14.3821	11.968	16.5808	13.0968	15.9832	20.4059	18.15	18.0234	16.9984	16.9733	13.0438	19.6986	16.0289	21.0595	17.5285	10.3558	13.9109	14.2347	11.1659	14.8569	15.2448	14.9705	21.1706	17.8962	18.798	17.2827	19.6054	11.2281	15.8964
70	18.787	2.86928	20.1609	19.0016	17.2078	20.7	24.5652	19.8421	18.8367	16.6048	20.5	20.7478	16.4992	19.0794	15.8341	21.1388	18.7847	20.3822	13.7065	20.1845	16.8164	14.6516	19.109	14.214	18.4424	22.8326	20.2802	20.4596	19.4074	19.6872	15.6154	22.0773	18.3294	23.1904	19.6176	12.6854	16.3301	16.5866	13.6899	17.1955	17.6893	17.5178	23.3165	20.2386	20.8597	19.4509	21.7506	13.6805	18.1351
71	21.091	2.78301	22.2942	21.0354	19.7518	22.7272	26.7507	22.3279	20.9113	19.2824	22.988	22.9066	19.0267	21.2654	18.1275	23.3162	20.7443	22.4773	16.7411	22.3566	19.1076	17.2519	21.4955	16.9716	20.7786	25.1568	22.3073	22.8134	21.6877	22.2701	18.0485	24.3332	20.537	25.2506	21.6456	14.9237	18.6387	18.8218	16.1343	19.356	20.0586	19.9435	25.3738	22.4491	22.8143	21.5142	23.8256	16.0608	20.2951
72	23.2808	2.71254	24.2904	22.9584	22.1501	24.6192	28.7989	24.6719	22.8583	21.804	25.376	24.9548	21.4645	23.3044	20.271	25.2928	22.6208	24.4939	19.5996	24.3919	21.2725	19.7538	23.7321	19.8821	22.9874	27.3693	24.233	25.0738	23.8382	24.7171	20.3392	26.4728	22.6482	27.2529	23.6138	17.1051	20.8356	20.9519	18.4906	21.3513	22.3349	22.253	27.3404	24.5365	24.6703	23.4768	25.8666	18.3382	22.3752
73	25.3525	2.66427	26.1626	24.7926	24.4103	26.376	30.699	26.8698	24.6855	24.1663	27.668	26.8849	23.8097	25.2138	22.3072	27.0727	24.431	26.4393	22.2707	26.3069	23.3405	22.1558	25.8299	21.9808	25.0761	29.4616	26.0563	27.2255	25.87	27.0276	22.497	28.5024	24.668	29.2101	25.5169	19.2523	22.9256	22.9793	20.7674	23.2145	24.5055	24.4567	29.21	26.514	26.427	25.3555	27.895	20.4987	24.3796
74	27.3166	2.61869	27.9249	26.5547	26.5371	27.9779	32.4374	28.9169	26.4082	26.3715	29.8502	28.6822	26.0613	27.0101	24.2705	28.6871	26.1763	28.3019	24.7633	28.1131	25.3455	24.4577	27.809	24.013	27.0538	31.428	27.7846	29.2624	27.7953	29.1973	24.5365	30.4175	26.6035	31.1254	27.3403	21.3748	24.9221	24.9019	22.9805	24.9902	26.5591	26.5674	30.9738	28.3883	28.0833	27.1683	29.9032	22.5431	26.3142
75	29.1723	2.56854	29.5802	28.2496	28.5273	29.4277	34.003	30.8079	28.0417	28.4171	31.9196	30.3338	28.2069	28.6972	26.1781	30.1684	27.8557	30.0589	27.0869	29.8115	27.2942	26.6567	29.6843	25.9764	28.9301	33.2716	29.4132	31.1707	29.6182	31.2191	26.4718	32.2136	28.4518	32.9811	29.0715	23.4647	26.8245	26.7107	25.1502	26.7022	28.4805	28.5867	32.6238	30.1565	29.6226	28.9113	31.8458	24.4776	28.1842
76	30.9078	2.51215	31.1181	29.8686	30.3741	30.7163	35.388	32.5278	29.5912	30.2939	33.8593	31.8212	30.2329	30.2663	28.0255	31.5398	29.452	31.6675	29.2423	31.3823	29.1659	28.7436	31.4578	27.8462	30.7058	34.9959	30.9405	32.9356	31.3317	33.0826	28.3119	33.8958	30.203	34.7271	30.7095	25.4926	28.6286	28.3892	27.2835	28.3548	30.2447	30.5005	34.1441	31.8035	31.0302	30.5742	33.6685	26.3046	29.9879
77	32.5051	2.45981	32.5291	31.3914	32.0621	31.843	36.5919	34.0721	31.0486	31.9876	35.6536	33.1553	32.1264	31.697	29.7937	32.8111	30.9431	33.1146	31.2232	32.8172	30.9284	30.7039	33.118	29.5994	32.3859	36.6186	32.3716	34.5476	32.923	34.7715	30.0541	35.468	31.8419	36.3091	32.2617	27.4257	30.3262	29.9151	29.3681	29.9378	31.8571	32.2993	35.5455	33.3036	32.2944	32.1458	35.3174	28.0186	31.7249
78	33.9752	2.39005	33.8024	32.7962	33.5694	32.8202	37.6124	35.4384	32.3962	33.48	37.2824	34.3467	33.8764	32.9673	31.458	33.9844	32.3153	34.409	33.025	34.1157	32.5447	32.526	34.6411	31.2172	33.9704	38.143	33.7256	36.0061	34.381	36.277	31.686	36.936	33.362	37.677	33.745	29.2288	31.9116	31.2522	31.3873	31.4269	33.3283	33.972	36.8463	34.6317	33.4144	33.6177	36.7577	29.61	33.39
79	35.2817	2.34425	34.9361	34.0723	34.8862	33.674	38.4907	36.6338	33.6182	34.7586	38.7293	35.4081	35.4791	34.0636	32.9801	35.059	33.566	35.5885	34.6275	35.2917	33.9804	34.1957	36.0052	32.6872	35.4485	39.5596	35.0298	37.3202	35.6803	37.5854	33.1855	38.2991	34.762	38.7985	35.1681	30.9022	33.3769	32.3995	33.3271	32.7965	34.673	35.5083	38.0647	35.773	34.3985	34.9915	37.9806	31.0544	34.972
80	36.436	2.31924	35.9335	35.2196	36.0123	34.4391	39.2587	37.6732	34.7076	35.8268	39.99	36.3484	36.9359	34.9891	34.3485	36.0372	34.7027	36.7129	36.0456	36.3676	35.2123	35.7058	37.1986	34.0132	36.8008	40.8548	36.2988	38.5025	36.8237	38.7323	34.5498	39.5495	36.0695	39.6747	36.5395	32.449	34.7143	33.3612	35.1815	34.033	35.9131	36.9001	39.2074	36.7288	35.2695	36.2805	38.9999	32.3409	36.4657
81	37.4557	2.29653	36.7989	36.2473	36.9501	35.1587	39.9328	38.571	35.658	36.6874	41.064	37.1663	38.2669	35.7659	35.5585	36.9207	35.7409	37.8424	37.2898	37.3692	36.264	37.0525	38.2221	35.2151	38.0185	42.0224	37.5278	39.5601	37.8135	39.7465	35.7763	40.6502	37.297	40.3392	37.8443	33.8807	35.9178	34.1537	36.9358	35.1383	37.0675	38.1394	40.2654	37.5143	36.0581	37.5022	39.8342	33.4596	37.8734
82	38.355	2.30365	37.5469	37.1792	37.7207	35.87	40.5147	39.3335	36.4806	37.3808	41.955	37.8661	39.4654	36.4285	36.6244	37.7115	36.7	39.0009	38.3782	38.3172	37.1565	38.2706	39.0994	36.3165	39.0993	43.0615	38.6952	40.4959	38.6578	40.6604	36.8621	41.5865	38.4454	40.852	39.0657	35.2145	36.9862	34.8062	38.5763	36.1245	38.1403	39.2168	41.2229	38.1502	36.7859	38.6413	40.5378	34.4138	39.1943
83	39.1331	2.33208	38.2042	38.0419	38.3497	36.5886	40.9994	39.958	37.1916	37.9517	42.6643	38.4578	40.5105	37.0202	37.5654	38.4135	37.6031	40.166	39.3371	39.2177	37.9167	39.3925	39.8544	37.3319	40.0481	43.9793	39.7747	41.3091	39.3765	41.5027	37.8068	42.3642	39.4957	41.2842	40.1946	36.458	37.9303	35.3524	40.0663	37.0046	39.1255	40.1299	42.0692	38.6646	37.4594	39.6684	41.1513	35.2176	40.4159
84	39.8241	2.36073	38.8056	38.8592	38.8664	37.2999	41.3825	40.4421	37.8046	38.4411	43.2381	38.9499	41.3862	37.581	38.4005	39.0319	38.4827	41.2803	40.194	40.059	38.5765	40.4525	40.5238	38.2688	40.8858	44.7899	40.7503	42.0017	39.9956	42.2904	38.6125	43.0097	40.4301	41.6888	41.2299	37.5971	38.7719	35.8276	41.3733	37.808	40.0052	40.8822	42.8023	39.0896	38.0739	40.5646	41.7063	35.8924	41.5162
85	40.4337	2.40514	39.3873	39.6516	39.2982	37.9847	41.6646	40.7879	38.3333	38.886	43.714	39.3672	42.0944	38.1413	39.1494	39.5888	39.3547	42.2861	40.9756	40.8242	39.1728	41.4869	41.1471	39.1266	41.6429	45.5203	41.6278	42.5903	40.545	43.0277	39.2905	43.5643	41.2459	42.0931	42.1836	38.617	39.5372	36.2678	42.4877	38.5776	40.7692	41.4982	43.4469	39.4598	38.6262	41.3331	42.2349	36.4698	42.4758
86	40.9897	2.45367	39.9753	40.4359	39.6781	38.6376	41.8679	41.0141	38.7919	39.3274	44.1276	39.7491	42.6595	38.7198	39.8377	40.1222	40.22	43.1867	41.7073	41.5101	39.7475	42.5166	41.752	39.8947	42.3544	46.1968	42.4381	43.1129	41.057	43.7157	39.8646	44.0767	41.9648	42.5138	43.0789	39.4962	40.2577	36.7126	43.4339	39.3557	41.425	42.0084	44.0375	39.8077	39.1306	42.0105	42.7712	36.9916	43.2955
87	41.5214	2.50534	40.5778	41.2295	40.047	39.2776	42.045	41.1501	39.2024	39.8023	44.5064	40.141	43.1377	39.3264	40.5059	40.6789	41.0717	44.0374	42.4115	42.1292	40.3487	43.5459	42.3466	40.5652	43.0553	46.8386	43.2378	43.6308	41.5602	44.37	40.3757	44.598	42.6371	42.9686	43.9478	40.2382	40.9639	37.191	44.2583	40.1796	41.9962	42.4427	44.6128	40.1575	39.6246	42.6628	43.3503	37.4929	44.0025
88	42.0621	2.56343	41.1978	42.0492	40.4507	39.9393	42.2488	41.2353	39.6001	40.3336	44.87	40.5935	43.6246	39.9692	41.2015	41.2984	41.9097	44.9261	43.1098	42.7118	41.0057	44.5663	42.9186	41.1503	43.7725	47.4665	44.0893	44.1912	42.0804	45.0244	40.8735	45.1766	43.3353	43.4725	44.8211	40.8679	41.6799	37.7326	45.0311	41.054	42.5311	42.8382	45.2105	40.5168	40.1586	43.3668	44.0251	37.9933	44.6491
89	42.6383	2.63086	41.8343	42.9068	40.9196	40.6592	42.5163	41.3201	40.0264	40.9181	45.2253	41.1417	44.1938	40.6563	41.968	42.0007	42.7449	45.9173	43.811	43.303	41.7332	45.5677	43.4354	41.6986	44.504	48.1083	45.0282	44.7956	42.63	45.721	41.404	45.824	44.125	44.0237	45.709	41.4422	42.408	38.3687	45.823	41.9608	43.0903	43.2317	45.8453	40.8777	40.765	44.1581	44.8287	38.507	45.2958
90	43.2512	2.70738	42.4782	43.7905	41.4498	41.4443	42.8555	41.4489	40.5169	41.5323	45.5671	41.773	44.8701	41.3824	42.8197	42.7573	43.5956	46.9916	44.4949	43.9437	42.5255	46.5322	43.8518	42.2657	45.2113	48.781	46.0494	45.3952	43.2118	46.4868	41.983	46.5197	45.0386	44.5907	46.5849	42.0287	43.1333	39.1167	46.6612	42.8658	43.7087	43.6423	46.4902	41.2132	41.4384	45.014	45.7673	39.0487	45.9665
91	43.8745	2.77865	43.1047	44.6483	42.0067	42.237	43.235	41.6414	41.0851	42.1292	45.868	42.4142	45.6008	42.1074	43.6986	43.4898	44.467	48.0289	45.0922	44.6335	43.3573	47.4299	44.1159	42.8713	45.8263	49.4627	47.0882	45.9126	43.7913	47.2835	42.5775	47.2045	46.0161	45.1253	47.376	42.6712	43.8156	39.9576	47.515	43.7135	44.3581	44.0428	47.072	41.4885	42.1198	45.8515	46.7903	39.6078	46.6338
92	44.4342	2.83623	43.6726	45.4059	42.5428	42.8987	43.5923	41.8815	41.7101	42.6647	46.059	42.9536	46.28	42.757	44.5204	44.0918	45.325	48.847	45.5056	45.3038	44.1852	48.2112	44.1861	43.4736	46.2813	50.0865	48.0334	46.2761	44.3152	48.0235	43.1189	47.7948	46.9548	45.5695	47.9932	43.3524	44.3997	40.8129	48.3038	44.4332	44.9392	44.3639	47.4914	41.6739	42.7234	46.5647	47.7934	40.144	47.2255
93	44.8557	2.87409	44.1547	46.0031	43.0071	43.3087	43.8523	42.1372	42.3397	43.1333	46.0843	43.2784	46.7883	43.2572	45.1989	44.4702	46.0983	49.2774	45.6736	45.8258	44.958	48.8102	44.0559	43.9859	46.5516	50.5656	48.7649	46.4372	44.721	48.602	43.5313	48.2202	47.7494	45.8666	48.3597	43.9816	44.8286	41.5378	48.9306	44.9615	45.3202	44.5237	47.6578	41.7636	43.1727	47.0684	48.6542	40.6033	47.6496
94	45.0936	2.89136	44.5484	46.4071	43.3583	43.406	43.9715	42.3684	42.91	43.5735	45.923	43.3509	47.0238	43.5641	45.6751	44.5877	46.7083	49.3026	45.6041	46.1145	45.6213	49.1532	43.7782	44.3218	46.6662	50.8581	49.1691	46.3787	44.9639	48.9428	43.7688	48.4371	48.3347	46.0094	48.448	44.4441	45.0668	42.0022	49.3053	45.2671	45.4391	44.5065	47.5695	41.7795	43.4215	47.3133	49.2561	40.9485	47.8327
95	45.1487	2.88853	44.858	46.6087	43.5773	43.2102	43.9566	42.5401	43.3772	44.0482	45.603	43.1788	47.0208	43.6834	45.9364	44.4649	47.1048	48.997	45.3565	46.148	46.1593	49.2438	43.4538	44.4379	46.6888	50.9515	49.2781	46.1273	45.0305	49.0099	43.8277	48.4795	48.6947	46.0161	48.28	44.6883	45.1121	42.1688	49.4176	45.3581	45.2904	44.3298	47.2727	41.7547	43.4526	47.3543	49.5814	41.1661	47.7565
96	45.0579	2.87245	45.1065	46.6365	43.6673	42.8124	43.863	42.637	43.7342	44.6002	45.1852	42.8202	46.837	43.6646	46.0177	44.1646	47.2937	48.5078	45.0026	45.9668	46.5742	49.1456	43.1867	44.3425	46.6961	50.8802	49.1547	45.7419	44.9372	48.8205	43.7487	48.4227	48.8529	45.9289	47.9155	44.7253	44.9885	42.0655	49.3117	45.287	44.9182	44.0344	46.8338	41.7329	43.2847	47.2601	49.6957	41.2664	47.4677
97	44.8874	2.84963	45.351	46.5648	43.6552	42.35	43.7655	42.6732	44.0059	45.2202	44.7603	42.3754	46.708	43.581	45.9923	43.7933	47.329	47.9928	44.6263	45.6394	46.8918	48.9258	43.0499	44.0801	46.7515	50.6988	48.8712	45.3095	44.7168	48.4805	43.5924	48.3329	48.8798	45.8159	47.4523	44.6028	44.7311	41.7838	49.0528	45.1467	44.4087	43.6751	46.32	41.7953	42.98	47.1105	49.6809	41.2824	47.0446
98	44.7234	2.82601	45.6677	46.4953	43.6052	41.9652	43.7323	42.6906	44.2327	45.87	44.4573	41.9618	46.4211	43.5246	45.9465	43.487	47.2856	47.5984	44.3366	45.2652	47.1541	48.6748	43.1023	43.737	46.8854	50.4578	48.5251	44.9483	44.4362	48.1794	43.4173	48.274	48.8921	45.7886	47.0219	44.4002	44.4001	41.4512	48.7484	45.0423	43.8691	43.3131	45.8245	42.0552	42.6238	46.971	49.6405	41.2638	46.5825
99	44.6724	2.81009	46.1178	46.5197	43.6114	41.7803	43.8283	42.7537	44.4629	46.5195	44.4131	41.681	46.2891	43.5913	45.9472	43.3682	47.2536	47.4475	44.2566	44.9775	47.4169	48.5005	43.3996	43.4312	47.1047	50.2237	48.25	44.7673	44.2116	48.1148	43.2835	48.3166	49.0077	45.9685	46.7603	44.2223	44.0967	41.1959	48.5324	45.0439	43.3971	43.0058	45.4618	42.6019	42.3102	46.8961	49.6965	41.2855	46.1894
100	44.8193	2.80007	46.695	46.665	43.773	41.885	44.122	42.938	44.754	47.155	44.696	41.607	46.498	43.845	46.001	43.479	47.331	47.601	44.468	44.895	47.748	48.489	43.963	43.274	47.419	50.079	48.18	44.803	44.184	48.362	43.262	48.51	49.281	46.421	46.747	44.167	43.946	41.131	48.516	45.158	43.079	42.825	45.312	43.412	42.142	46.958	49.945	41.455	45.952
all values Left	mean	std	steps
1	-11.2702	1.87079	-12.32	-11.468	-11.091	-12.811	-12.509	-8.133	-8.836	-8.842	-10.148	-11.404	-12.911	-6.719	-10.181	-10.801	-14.93	-12.067	-11.071	-10.955	-11.407	-10.254	-11.755	-10.644	-10.693	-10.479	-9.656	-12.394	-9.543	-9.773	-12.949	-12.516	-10.764	-8.64	-11.567	-10.375	-14.274	-11.165	-15.217	-13.021	-12.361	-12.255	-13.353	-10.102	-10.101	-9.129	-8.845	-8.752	-10.325
2	-10.3377	2.00402	-11.5498	-10.3236	-9.90092	-11.9067	-11.7216	-6.95333	-7.8241	-7.0814	-9.18736	-10.3644	-12.1082	-5.61992	-9.36906	-9.48746	-13.9908	-11.5385	-10.6106	-10.0241	-10.3996	-8.92389	-11.0594	-9.35352	-9.60093	-9.52461	-8.70674	-11.6467	-8.64993	-9.01762	-12.1852	-11.5175	-10.3554	-7.63398	-10.7102	-9.70003	-13.629	-10.2996	-14.7427	-12.4125	-11.627	-11.1156	-12.77	-9.36756	-8.90472	-8.08564	-7.87856	-7.78872	-9.50163
3	-9.20076	2.14336	-10.5621	-8.94497	-8.46332	-10.7997	-10.6752	-5.60579	-6.58917	-5.14352	-8.03591	-9.08512	-11.1648	-4.33921	-8.39388	-8.05128	-12.8716	-10.7323	-9.98	-8.89408	-9.21381	-7.43276	-10.1832	-7.81687	-8.29473	-8.34467	-7.52019	-10.6605	-7.56317	-8.04714	-11.249	-10.2603	-9.75809	-6.48113	-9.64445	-8.79085	-12.799	-9.24191	-14.0167	-11.5951	-10.6352	-9.75922	-11.9449	-8.49978	-7.46724	-6.87073	-6.69233	-6.59474	-8.51607
4	-7.87042	2.27495	-9.35167	-7.34482	-6.79333	-9.48609	-9.36491	-4.12045	-5.15391	-3.09248	-6.70473	-7.57624	-10.0542	-2.87736	-7.25382	-6.53058	-11.611	-9.62967	-9.18709	-7.59012	-7.8793	-5.81455	-9.14267	-6.05924	-6.80315	-6.97555	-6.18233	-9.45018	-6.30785	-6.86879	-10.1593	-8.76436	-8.96036	-5.19203	-8.37164	-7.62618	-11.8107	-8.00321	-13.0039	-10.5253	-9.38955	-8.21224	-10.8329	-7.50267	-5.80294	-5.48355	-5.27	-5.18933	-7.35564
5	-6.35195	2.3917	-7.92128	-5.54039	-4.90828	-7.94266	-7.80358	-2.50285	-3.52462	-0.975444	-5.19236	-5.84764	-8.74202	-1.24569	-5.95073	-4.93191	-10.2085	-8.21237	-8.22318	-6.1283	-6.43027	-4.09475	-7.94978	-4.1354	-5.12388	-5.44182	-4.74795	-8.03982	-4.88985	-5.48069	-8.92156	-7.04833	-7.95061	-3.76086	-6.90315	-6.19521	-10.6858	-6.57509	-11.671	-9.17316	-7.92643	-6.48818	-9.4119	-6.366	-3.93715	-3.9167	-3.58533	-3.60283	-6.01349
6	-4.64033	2.49317	-6.27143	-3.54797	-2.83297	-6.14144	-6.01244	-0.723576	-1.69609	1.19705	-3.47555	-3.90314	-7.17975	0.536626	-4.48309	-3.2342	-8.61332	-6.46473	-7.06245	-4.50113	-4.88369	-2.27292	-6.60089	-2.09939	-3.23132	-3.7503	-3.20915	-6.44618	-3.30433	-3.85476	-7.51544	-5.12377	-6.72173	-2.17029	-5.24885	-4.49582	-9.42689	-4.93189	-10.0061	-7.52458	-6.29267	-4.58427	-7.6818	-5.06378	-1.89224	-2.15397	-1.622	-1.86466	-4.47332
7	-2.72618	2.58102	-4.40342	-1.38464	-0.59697	-4.06627	-4.01073	1.26109	0.33603	3.43412	-1.52227	-1.7513	-5.32327	2.45679	-2.84045	-1.40127	-6.76006	-4.39036	-5.64618	-2.68515	-3.22821	-0.325182	-5.08067	0.0250909	-1.11355	-1.89664	-1.51506	-4.67779	-1.5433	-1.96106	-5.89433	-3.00164	-5.26445	-0.403424	-3.409	-2.53855	-8.01467	-3.0513	-8.02218	-5.58373	-4.52076	-2.48879	-5.67073	-3.55733	0.305818	-0.186818	0.602667	0.00263636	-2.70412
8	-0.606198	2.6541	-2.33058	0.936182	1.77297	-1.72076	-1.8098	3.47918	2.56801	5.74491	0.689727	0.590535	-3.15659	4.51247	-1.00833	0.601788	-4.60341	-2.02528	-3.92127	-0.661859	-1.43012	1.78443	-3.36522	2.24518	1.20968	0.122273	0.390727	-2.72961	0.39704	0.209758	-4.00844	-0.690636	-3.5277	1.54786	-1.38239	-0.351121	-6.41411	-0.934525	-5.75811	-3.35779	-2.62356	-0.198121	-3.42875	-1.80622	2.62684	1.98127	3.03611	1.98045	-0.675232
9	1.70761	2.70918	-0.082	3.39642	4.2457	0.865828	0.552859	5.92127	4.98045	8.12991	3.15264	3.08722	-0.702758	6.70514	1.01955	2.7946	-2.13301	0.579677	-1.87864	1.56934	0.542404	4.07542	-1.42789	4.57822	3.70081	2.29576	2.53982	-0.626535	2.52011	2.64049	-1.83289	1.79278	-1.45555	3.67103	0.828636	2.01839	-4.59056	1.39129	-3.27361	-0.909626	-0.596889	2.27167	-1.00937	0.211333	5.04067	4.33024	5.60233	4.06837	1.63234
10	4.18361	2.74288	2.30882	5.96482	6.78373	3.63764	3.05264	8.54718	7.53982	10.5728	5.82264	5.69264	1.97736	9.03045	3.23136	5.15464	0.621364	3.33909	0.474909	3.98064	2.69673	6.53964	0.733	7.02945	6.30436	4.598	4.91773	1.59791	4.81709	5.28782	0.621	4.41409	0.926455	5.93364	3.21309	4.50909	-2.535	3.87718	-0.623818	1.69891	1.56564	4.88109	1.52164	2.49	7.51227	6.82164	8.223	6.26136	4.14536
11	6.77197	2.75345	4.81782	8.59573	9.34128	6.52053	5.65262	11.2676	10.2036	13.0338	8.63591	8.36587	4.79425	11.476	5.56936	7.61959	3.60124	6.16239	3.09245	6.52396	5.01956	9.14178	3.10656	9.57619	8.96481	6.97215	7.47949	3.89871	7.26138	8.08575	3.32933	7.12217	3.56	8.29265	5.7187	7.03642	-0.258444	6.46072	2.14302	4.40013	3.85902	7.57405	4.09913	5.01	10.0068	9.40573	10.8214	8.53141	6.7854
12	9.39473	2.74233	7.41889	11.2337	11.8672	9.43556	8.31189	13.9997	12.9187	15.4559	11.513	11.069	7.643	14.0061	7.97933	10.1268	6.73011	8.98611	5.888	9.13678	7.48622	11.8223	5.61611	12.1716	11.6444	9.37233	10.1524	6.22389	9.81556	10.9587	6.20222	9.85222	6.35867	10.6989	8.288	9.53867	2.16378	9.07567	4.98156	7.12956	6.26522	10.2799	6.68378	7.67378	12.4829	12.026	13.3479	10.8527	9.461
13	12.0364	2.7161	10.0642	13.8188	14.3129	12.3141	10.9836	16.6801	15.6281	17.785	14.3665	13.7573	10.4252	16.5535	10.3995	12.6165	9.92139	11.7601	8.74727	11.7541	10.0288	14.508	8.18367	14.7585	14.3119	11.7595	12.8464	8.53088	12.4168	13.8325	9.16067	12.5349	9.22582	13.104	10.8669	11.9722	4.65667	11.6596	7.83706	9.82764	8.727	12.9173	9.25739	10.392	14.9071	14.6197	15.7697	13.1871	12.0908
14	14.6116	2.68437	12.7005	16.3012	16.6417	15.1016	13.6114	19.2654	18.2777	19.9818	17.1251	16.3909	13.0651	19.0364	12.7728	15.0448	13.0779	14.4397	11.5478	14.3269	12.5748	17.1281	10.7381	17.2716	16.942	14.0986	15.4932	10.7851	15.0019	16.643	12.1198	15.1107	12.0752	15.4644	13.4063	14.3178	7.14022	14.1703	10.6615	12.439	11.1883	15.4089	11.8152	13.0842	17.2579	17.129	18.0686	15.4886	14.6172
15	17.0792	2.64744	15.2783	18.6485	18.8361	17.7613	16.1529	21.7325	20.8241	22.0388	19.7493	18.944	15.5302	21.381	15.055	17.3865	16.1168	16.9919	14.2259	16.8251	15.0582	19.6293	13.2309	19.6661	19.5104	16.3628	18.0394	12.9671	17.5176	19.3469	15.0081	17.5492	14.8305	17.7485	15.8659	16.5756	9.55633	16.5793	13.4171	14.9337	13.6027	17.7196	14.3506	15.692	19.5228	19.5173	20.243	17.7165	17.0129
16	19.4148	2.63657	17.7578	20.8445	20.8989	20.2751	18.5747	24.0726	23.231	23.9652	22.222	21.4002	17.8232	23.5296	17.2247	19.6322	18.987	19.3981	16.7529	19.2335	17.4287	21.9855	14.214	21.9322	21.9986	18.5379	20.4579	15.0651	19.9232	21.923	17.7743	19.8468	17.4581	19.9403	18.223	18.7555	11.879	18.8712	16.0728	17.3102	15.9442	19.8513	16.8434	18.186	21.6988	21.7732	22.301	19.8482	19.262
17	21.6531	2.5899	20.114	22.8967	22.8474	22.6448	20.8539	26.2788	25.494	25.7743	24.5385	23.7601	19.9634	25.4789	19.2808	21.7748	21.6722	21.6381	19.1276	21.5495	19.6578	24.1919	17.4807	24.0739	24.3803	20.6145	22.7442	17.065	22.1966	24.3654	20.3919	22.0109	19.9536	22.0379	20.4732	20.8683	14.1104	21.0532	18.6124	19.5726	18.2045	21.8277	19.2625	20.5613	23.7878	23.9015	24.2523	21.8682	21.4008
18	23.775	2.55809	22.3377	24.8177	24.7041	24.8776	22.9804	28.3448	27.6122	27.4846	26.7006	26.0282	21.9929	27.2423	21.2326	23.8317	24.1792	23.7315	21.3645	23.7762	21.7365	26.2632	20.1838	26.101	26.6476	22.587	24.91	18.9617	24.3398	26.6739	22.8554	24.0559	22.3205	24.0447	22.6267	22.9146	16.2738	23.1342	21.0373	21.7261	20.3902	23.686	21.59	22.8238	25.7906	25.9127	26.1019	23.7943	23.4654
19	25.7915	2.53525	24.4337	26.6198	26.4865	26.9777	24.9487	30.261	29.5797	29.1058	28.7047	28.2061	23.9472	28.8432	23.1023	25.8156	26.5188	25.6975	23.5012	25.916	23.6735	28.2199	22.331	28.0225	28.7958	24.4605	26.9723	20.7606	26.365	28.8449	25.172	25.9956	24.5655	25.9689	24.7027	24.8936	18.395	25.1215	23.3495	23.7715	22.5169	25.4618	23.8127	24.985	27.7053	27.8176	27.847	25.6469	25.4918
20	27.711	2.50856	26.413	28.3188	28.2003	28.94	26.7579	32.0211	31.3915	30.6334	30.5418	30.2877	25.8453	30.3135	24.9086	27.7207	28.6936	27.551	25.5725	27.9592	25.4909	30.075	24.4032	29.8462	30.8168	26.2425	28.9406	22.4644	28.2843	30.8715	27.3359	27.8404	26.6944	27.8112	26.7175	26.7933	20.4884	27.0146	25.5516	25.6996	24.6024	27.1746	25.9199	27.049	29.5246	29.6185	29.459	27.4347	27.5039
21	29.5302	2.47308	28.2802	29.9137	29.8389	30.7559	28.4081	33.6125	33.0401	32.0507	32.1965	32.2612	27.6862	31.675	26.6535	29.5248	30.6985	29.2953	27.5822	29.8893	27.208	31.8267	26.3983	31.5753	32.7114	27.932	30.8135	24.0858	30.0973	32.7445	29.3568	29.5904	28.7113	29.563	28.6846	28.5988	22.556	28.8085	27.6455	27.4915	26.655	28.8257	27.897	29.0214	31.2385	31.3051	30.9312	29.1524	29.5004
22	31.2352	2.4272	30.0188	31.3983	31.3776	32.4024	29.8883	35.028	34.5169	33.3392	33.6514	34.1118	29.4524	32.9368	28.3279	31.1984	32.5283	30.9229	29.5068	31.6882	28.8322	33.4567	28.2927	33.2103	34.4892	29.5247	32.5707	25.6436	31.7877	34.4485	31.2177	31.2351	30.6085	31.2115	30.6103	30.3054	24.5767	30.4954	29.6239	29.1347	28.6645	30.4004	29.729	30.894	32.833	32.8523	32.25	30.7903	31.4504
23	32.8043	2.3826	31.6128	32.76	32.7962	33.8632	31.1901	36.2647	35.8201	34.4891	34.895	35.8244	31.1207	34.1006	29.912	32.7169	34.1777	32.4204	31.31	33.3524	30.371	34.9426	30.0609	34.7466	36.1626	31.0193	34.1931	27.1511	33.3489	35.9732	32.8977	32.7624	32.394	32.7464	32.4817	31.9197	26.5167	32.0694	31.489	30.6053	30.6184	31.8716	31.4098	32.6533	34.3103	34.2343	33.4144	32.3369	33.2897
24	34.2319	2.32998	33.0393	33.9882	34.0837	35.1326	32.3157	37.3308	36.959	35.4976	35.9177	37.381	32.6652	35.1656	31.3844	34.0708	35.6446	33.7759	32.9259	34.8706	31.8264	36.2651	31.6826	36.1663	37.7353	32.4213	35.6625	28.6215	34.7695	37.3167	34.3866	34.1604	34.0658	34.1699	34.264	33.4576	28.35	33.5227	33.2239	31.8862	32.5025	33.2155	32.941	34.2867	35.6767	35.432	34.4333	33.7832	34.9634
25	35.5007	2.29015	34.2784	35.0822	35.24	36.2133	33.2747	38.2476	37.949	36.37	36.7528	38.7669	34.0636	36.1345	32.7343	35.2822	36.9358	34.9899	34.3474	36.2443	33.211	37.4175	33.1483	37.4547	39.1939	33.7493	36.9752	30.0649	36.0369	38.4941	35.6897	35.4241	35.628	35.4953	35.9069	34.9341	30.0627	34.8473	34.8104	32.9703	34.3088	34.4223	34.3263	35.7847	36.9473	36.4425	35.332	35.1293	36.4358
26	36.6407	2.24878	35.3176	36.0448	36.275	37.1157	34.1143	39.043	38.8025	37.1191	37.4297	39.979	35.3025	37.0088	33.9582	36.4214	38.0626	36.0966	35.57	37.4877	34.5462	38.4099	34.467	38.605	40.5308	35.0298	38.1371	31.4778	37.1462	39.5294	36.8263	36.5475	37.0865	36.7379	37.3488	36.3558	31.6511	36.0376	36.2374	33.8596	36.0336	35.496	35.5996	37.1391	38.139	37.2773	36.1446	36.4012	37.6938
27	37.6331	2.2423	36.1649	36.8809	37.2133	37.8569	34.8863	39.7362	39.5233	37.7574	37.989	41.0167	36.3872	37.7908	35.0632	37.5554	39.0461	37.122	36.6065	38.6228	35.8442	39.2616	35.6643	39.611	41.739	36.2768	39.161	32.8417	38.1005	40.4521	37.8228	37.5254	38.4397	37.9068	38.5322	37.7055	33.1202	37.0928	37.4997	34.5747	37.6681	36.4477	36.7832	38.3424	39.2574	37.9565	36.8932	37.6062	38.7477
28	38.4969	2.26614	36.8455	37.6057	38.0821	38.4624	35.6373	40.3395	40.1071	38.306	38.4703	41.8835	37.3455	38.4842	36.0767	38.7173	39.922	38.0895	37.4811	39.6765	37.0895	39.9979	36.762	40.4945	42.8164	37.4855	40.0626	34.1315	38.9116	41.3001	38.702	38.3648	39.6698	38.9919	39.4659	38.9685	34.484	38.0253	38.6042	35.1669	39.1867	37.3004	37.8842	39.385	40.2932	38.5059	37.584	38.7277	39.6249
29	39.2685	2.29385	37.3896	38.2452	38.9056	38.9606	36.3928	40.8488	40.5528	38.7798	38.9099	42.5919	38.1954	39.0946	37.0211	39.8932	40.7163	39.0084	38.2184	40.6808	38.2412	40.6567	37.7658	41.2836	43.7684	38.6354	40.8601	35.3243	39.6023	42.0921	39.4701	39.0741	40.7524	39.9727	40.1774	40.1348	35.7516	38.8574	39.5684	35.6744	40.5552	38.093	38.8978	40.2524	41.2313	38.9578	38.2046	39.7373	40.3616
30	39.9499	2.3348	37.8315	38.8331	39.7049	39.38	37.148	41.2589	40.8586	39.2024	39.348	43.1615	38.9563	39.6451	37.9235	41.0338	41.4543	39.8729	38.8619	41.6677	39.2664	41.2756	38.6882	42.0119	44.6114	39.7013	41.5702	36.4119	40.1995	42.835	40.1437	39.6727	41.6735	40.8317	40.722	41.2023	36.9278	39.6139	40.4091	36.1348	41.7481	38.8707	39.8123	40.9733	42.0617	39.3449	38.7612	40.6174	40.9903
31	40.5585	2.38431	38.2045	39.4035	40.4969	39.7547	37.8763	41.5703	41.0532	39.6118	39.8204	43.6319	39.6508	40.1795	38.8082	42.0817	42.1589	40.668	39.4632	42.6521	40.1491	41.8786	39.5227	42.7149	45.3691	40.667	42.2092	37.4069	40.735	43.5288	40.724	40.1953	42.4375	41.58	41.1699	42.1836	37.9957	40.3309	41.1419	36.5869	42.761	39.673	40.6168	41.57	42.7847	39.6984	39.279	41.3725	41.551
32	41.1219	2.43142	38.5499	39.9808	41.2997	40.1279	38.5679	41.7984	41.1708	40.0527	40.3486	44.0392	40.3146	40.742	39.6864	43.0106	42.8512	41.3782	40.0685	43.6356	40.9068	42.4706	40.2571	43.4234	46.062	41.5367	42.7931	38.3357	41.2435	44.184	41.2316	40.6893	43.0723	42.2551	41.5797	43.1034	38.9454	41.038	41.7848	37.0626	43.623	40.5241	41.3023	42.0656	43.42	40.0462	39.8028	42.0391	42.0786
33	41.6676	2.47365	38.9092	40.5721	42.1304	40.5436	39.2426	41.9783	41.2527	40.5629	40.929	44.4092	40.9937	41.3699	40.5562	43.8685	43.5447	42.0123	40.717	44.6105	41.5834	43.0346	40.8954	44.1492	46.7141	42.3385	43.3564	39.2228	41.7555	44.8301	41.7077	41.2015	43.6202	42.9177	41.9825	43.9959	39.7649	41.7553	42.3722	37.6013	44.3937	41.4211	41.8898	42.49	44.0015	40.4026	40.3817	42.687	42.6053
34	42.2214	2.51352	39.3203	41.18	43.0003	41.0273	39.9393	42.161	41.3443	41.1547	41.538	44.762	41.732	42.079	41.409	44.7507	44.2323	42.603	41.435	45.5677	42.2233	43.5357	41.4723	44.874	47.3477	43.12	43.9323	40.091	42.2927	45.507	42.2063	41.7567	44.13	43.6377	42.395	44.894	40.4553	42.484	42.9303	38.234	45.1337	42.3403	42.4303	42.88	44.5657	40.767	41.041	43.387	43.1647
35	42.7992	2.55541	39.814	41.8042	43.8942	41.5669	40.6995	42.4004	41.4841	41.8027	42.1292	45.1065	42.5495	42.8363	42.2512	45.7309	44.8698	43.1945	42.2362	46.491	42.866	43.9263	42.0439	45.5452	47.991	43.9451	44.5508	40.9498	42.8615	46.2435	42.7662	42.3441	44.6578	44.4612	42.8389	45.8069	41.0503	43.2067	43.4575	38.983	45.8951	43.2394	42.9863	43.2711	45.1495	41.1166	41.7536	44.173	43.7944
36	43.3898	2.60516	40.3933	42.4365	44.754	42.1252	41.5312	42.7128	41.6846	42.4473	42.6603	45.4408	43.4177	43.56	43.0984	46.8049	45.3702	43.8312	43.0896	47.3541	43.5371	44.1546	42.6532	46.0896	48.6643	44.8527	45.2154	41.8052	43.4505	47.0288	43.37	42.9137	45.2431	45.3833	43.3294	46.6981	41.6086	43.8815	43.92	39.8346	46.6989	44.0541	43.5999	43.6798	45.7694	41.4155	42.4402	45.0217	44.5364
37	43.971	2.65198	41.0259	43.0548	45.5031	42.6524	42.3488	43.08	41.9274	43.0199	43.1253	45.7466	44.2652	44.1429	43.9668	47.8627	45.6495	44.5204	43.9518	48.1135	44.2423	44.1827	43.288	46.4546	49.3522	45.8452	45.8855	42.6602	44.0195	47.7977	43.935	43.3894	45.8964	46.3383	43.8706	47.488	42.195	44.4526	44.2631	40.7137	47.515	44.71	44.2523	44.075	46.4033	41.6313	43.004	45.8515	45.425
38	44.4739	2.70887	41.6549	43.6196	46.0823	43.0982	43.0005	43.4478	42.1796	43.4778	43.5613	45.982	45.0052	44.4962	44.8442	48.7319	45.6799	45.2043	44.7687	48.7108	44.9553	44.0132	43.8572	46.6394	49.9945	46.8688	46.483	43.5122	44.508	48.448	44.3341	43.7091	46.5941	47.2241	44.4373	48.0812	42.8443	44.8637	44.4428	41.4879	48.2704	45.152	44.8549	44.377	46.9851	41.7476	43.3541	46.5587	46.425
39	44.8506	2.76474	42.218	44.1022	46.4617	43.4241	43.3587	43.7498	42.4016	43.8153	44.0295	46.0901	45.5492	44.5881	45.6814	49.2587	45.4927	45.7741	45.492	49.094	45.6213	43.7113	44.2588	46.6899	50.5155	47.8223	46.9282	44.3472	44.8568	48.8737	44.5132	43.8358	47.2746	47.9488	44.9828	48.4029	43.5081	45.0825	44.447	41.9868	48.8783	45.35	45.2923	44.525	47.4265	41.7819	43.4726	47.0617	47.4389
40	45.0682	2.81385	42.6662	44.4992	46.6345	43.6158	43.3722	43.9344	42.5612	44.075	44.5733	46.0297	45.8769	44.4435	46.4014	49.3334	45.1728	46.0998	46.0791	49.2482	46.1876	43.3845	44.4327	46.6898	50.8375	48.5914	47.1778	45.1228	45.0289	49.0324	44.468	43.803	47.8532	48.4632	45.4538	48.433	44.093	45.1096	44.302	42.1695	49.2729	45.3469	45.4485	44.4993	47.6523	41.7654	43.3657	47.3112	48.3475
41	45.1298	2.84834	42.979	44.8142	46.6344	43.6784	43.0825	43.9792	42.6468	44.3051	45.1851	45.8012	46.0096	44.1286	46.9298	49.0537	44.7955	46.1613	46.5243	49.2025	46.6351	43.1369	44.378	46.7158	50.9535	49.0885	47.2397	45.7828	45.0194	48.9243	44.2376	43.6711	48.2526	48.7615	45.8003	48.2033	44.5066	44.9706	44.0432	42.0675	49.4263	45.2245	45.3276	44.3182	47.6202	41.7382	43.0868	47.3566	49.0453
42	45.0722	2.86016	43.1912	45.0652	46.5504	43.6474	42.6112	43.9122	42.676	44.5617	45.828	45.4435	46.0109	43.7539	47.2345	48.5705	44.4578	45.9985	46.8617	49.0163	46.986	43.0394	44.1369	46.8118	50.8962	49.2886	47.1658	46.2777	44.8539	48.6208	43.8953	43.4986	48.4439	48.8739	45.9943	47.7849	44.7082	44.7012	43.7247	41.7779	49.3587	45.0898	44.9725	44.0221	47.3614	41.7683	42.7262	47.2664	49.4824
43	44.9623	2.84468	43.3535	45.302	46.4938	43.6015	42.144	43.8042	42.6925	44.9002	46.4719	45.0192	45.9638	43.4572	47.3342	48.0468	44.2772	45.6795	47.1364	48.7721	47.2853	43.147	43.7933	46.9923	50.7221	49.2237	47.0189	46.5769	44.5888	48.2875	43.5273	43.3427	48.4753	48.8791	46.0322	47.2975	44.7153	44.3647	43.4441	41.4364	49.134	45.0359	44.4676	43.665	46.9536	41.9622	42.3853	47.1189	49.6804
44	44.8859	2.80153	43.5222	45.5955	46.5457	43.6396	41.8455	43.7349	42.7662	45.3462	47.1026	44.6277	45.9433	43.3667	47.315	47.6325	44.3551	45.3024	47.4075	48.5657	47.5734	43.5091	43.4701	47.263	50.4829	48.9784	46.872	46.6656	44.3214	48.1235	43.2204	43.2678	48.4133	48.9	45.9613	46.908	44.5759	44.0717	43.3154	41.1794	48.841	45.0986	43.9223	43.3067	46.4586	42.4199	42.1749	46.9789	49.7023
45	44.9275	2.73603	43.7819	46.008	46.7072	43.8499	41.8321	43.7683	42.9769	45.8782	47.7	44.4069	45.9774	43.5061	47.2663	47.4563	44.7063	45.0012	47.748	48.4846	47.8916	44.1263	43.289	47.6284	50.2443	48.6433	46.8128	46.5447	44.1896	48.2513	43.0742	43.3403	48.3233	49.0481	45.845	46.743	44.3712	43.9546	43.4116	41.1518	48.5974	45.2497	43.438	43.0031	45.9582	43.153	42.2033	46.9001	49.6538
46	45.1342	2.65775	44.2143	46.5472	46.8872	44.2455	42.1737	43.9698	43.3864	46.4122	48.2025	44.4653	46.0296	43.7655	47.2874	47.5861	45.2235	44.8999	48.2475	48.561	48.2613	44.911	43.329	48.0607	50.0899	48.3385	46.8975	46.2655	44.3122	48.614	43.186	43.5952	48.27	49.3425	45.7855	46.8288	44.203	44.0663	43.7142	41.4364	48.5124	45.4165	43.1035	42.825	45.5601	44.0309	42.535	46.9517	49.6596
47	45.4839	2.57115	44.8444	47.1402	46.951	44.7152	42.869	44.3909	43.9969	46.8205	48.5331	44.8167	46.0209	43.9802	47.4652	47.9994	45.7148	45.0504	48.8952	48.7328	48.6671	45.6875	43.5946	48.4702	50.091	48.1965	47.1062	45.8832	44.6989	48.9947	43.6146	43.9947	48.3241	49.6905	45.9073	47.0588	44.1784	44.3259	44.1005	42.0261	48.6291	45.5123	43.0047	42.8937	45.3523	44.8287	43.1223	47.2161	49.8277
48	45.8743	2.48634	45.588	47.6545	46.7847	45.0563	43.7936	45.0155	44.6993	46.9784	48.6195	45.3392	45.8729	44.0067	47.8372	48.5333	45.9922	45.3696	49.589	48.8717	49.0534	46.2578	43.9421	48.7236	50.239	48.2957	47.3323	45.4764	45.21	49.1463	44.2259	44.4234	48.5459	49.9327	46.2913	47.2501	44.3178	44.5555	44.3957	42.8061	48.8824	45.462	43.1981	43.2639	45.3486	45.3357	43.711	47.7105	50.1939
49	46.1641	2.42941	46.267	47.9532	46.3314	45.0915	44.6446	45.7107	45.3	46.8087	48.4254	45.8252	45.5427	43.7679	48.361	48.9573	45.9371	45.6575	50.1581	48.8462	49.3325	46.4812	44.2043	48.7058	50.4093	48.5857	47.4304	45.1723	45.6237	48.9018	44.8097	44.7324	48.9012	49.9261	46.8906	47.2411	44.5653	44.5804	44.453	43.5688	49.1243	45.2104	43.6206	43.888	45.4569	45.4326	44.065	48.2838	50.6719
50	46.2216	2.43631	46.6979	47.945	45.5884	44.7428	45.1461	46.2589	45.615	46.3166	47.9504	46.0735	45.0232	43.2503	48.9057	49.0968	45.5162	45.7429	50.4449	48.5721	49.4078	46.3143	44.2386	48.366	50.4508	48.8964	47.288	45.1199	45.7529	48.2058	45.1494	44.8014	49.284	49.5949	47.5088	46.9538	44.7971	44.3015	44.1976	44.0914	49.2025	44.7279	44.1186	44.5762	45.5091	45.1044	44.047	48.7229	51.08
51	45.9866	2.51463	46.7492	47.598	44.5872	44.0306	45.1619	46.4522	45.5412	45.5763	47.2145	45.9643	44.3223	42.4848	49.2795	48.8593	44.7588	45.5308	50.349	48.0103	49.2007	45.8001	43.9769	47.7141	50.2534	49.0236	46.854	45.4091	45.4883	47.094	45.115	44.5606	49.5448	48.9332	47.8936	46.3726	44.8777	43.7061	43.616	44.2102	49.0089	43.9996	44.4908	45.099	45.3267	44.399	43.6342	48.8412	51.2162
52	45.434	2.63731	46.4062	46.9495	43.3764	43.0365	44.7042	46.2131	45.0674	44.6926	46.2465	45.4691	43.4592	41.5234	49.3268	48.2313	43.7442	45.01	49.8879	47.1831	48.7052	45.022	43.4127	46.8149	49.7634	48.839	46.1496	45.8959	44.8471	45.6852	44.6837	44.0163	49.5498	47.9762	47.8811	45.5409	44.7097	42.8399	42.7612	43.9255	48.5148	43.0279	44.579	45.2917	44.8234	43.4015	42.8827	48.5521	50.9834
53	44.6158	2.76717	45.7405	46.0679	42.0045	41.8619	43.8785	45.6011	44.2455	43.7345	45.0785	44.6243	42.4586	40.4165	49.0014	47.2643	42.5578	44.2301	49.1618	46.1443	47.9783	44.0584	42.5841	45.7529	48.9753	48.334	45.2296	46.2955	43.923	44.123	43.9108	43.2244	49.2301	46.779	47.4657	44.5211	44.2564	41.7724	41.7149	43.3499	47.7486	41.8315	44.3144	45.0894	44.0258	42.1954	41.8828	47.8827	50.4137
54	43.5901	2.87884	44.8221	45.0136	40.517	40.5966	42.8006	44.7052	43.1605	42.7242	43.7435	43.4963	41.3379	39.2079	48.3256	46.0437	41.2669	43.2547	48.2554	44.9399	47.0904	42.9617	41.5508	44.601	47.919	47.547	44.1394	46.3917	42.8006	42.5038	42.8812	42.2345	48.5798	45.3956	46.7139	43.3528	43.5331	40.5739	40.5372	42.5735	46.74	40.4298	43.7121	44.5123	42.9991	40.8393	40.7243	46.937	49.5693
55	42.4117	2.96367	43.7133	43.8403	38.953	39.3021	41.583	43.6101	41.9015	41.654	42.2741	42.1616	40.1098	37.9286	47.3693	44.6401	39.9197	42.1229	47.2308	43.601	46.101	41.7611	40.37	43.4092	46.6296	46.5385	42.9165	46.0837	41.5409	40.8775	41.669	41.0939	47.626	43.8618	45.719	42.0658	42.58	39.2965	39.2639	41.6553	45.522	38.8528	42.8276	43.627	41.8132	39.3756	39.48	45.8236	48.5155
56	41.1239	3.02553	42.4664	42.5843	37.3411	38.0099	40.2848	42.3787	40.5371	40.4938	40.697	40.6871	38.7856	36.5997	46.215	43.1203	38.552	40.8709	46.121	42.1433	45.0427	40.4659	39.069	42.195	45.17	45.366	41.5833	45.3843	40.1863	39.2586	40.321	39.8473	46.449	42.196	44.563	40.6827	41.4311	37.965	37.9088	40.6229	44.1308	37.1406	41.7544	42.5009	40.5197	37.8353	38.1959	44.6269	47.2968
57	39.7537	3.06887	41.1206	41.2616	35.6984	36.729	38.9206	41.0451	39.1101	39.211	39.0334	39.1252	37.384	35.2298	44.9282	41.5193	37.1794	39.5126	44.9261	40.5754	43.9159	39.0829	37.6854	40.9562	43.5789	44.0723	40.1488	44.3751	38.7662	37.6433	38.8888	38.5348	45.089	40.4118	43.2997	39.222	40.1391	36.5795	36.4672	39.4741	42.6028	35.3428	40.5586	41.2329	39.138	36.2397	36.8906	43.3723	45.9314
58	38.3278	3.08658	39.6978	39.8731	34.0344	35.4532	37.4912	39.6198	37.6404	37.7948	37.3159	37.5137	35.9368	33.8224	43.5463	39.8552	35.8033	38.0527	43.6475	38.9104	42.6999	37.6202	36.2297	39.6781	41.876	42.6775	38.6203	43.1629	37.3026	36.0267	37.392	37.1862	43.5782	38.5301	41.956	37.7002	38.7237	35.1281	36.007	38.1904	40.9665	33.5168	39.2737	39.8847	37.6659	34.6062	35.5597	42.0512	44.4108
59	36.8288	3.10592	38.2097	38.4136	32.3672	34.1695	35.9969	38.0987	36.1327	36.2644	35.565	35.8776	34.4846	32.3855	42.0812	38.146	34.4184	36.5024	42.2717	37.1686	41.3614	36.0867	34.711	38.3402	40.0819	41.1851	37.009	41.8517	35.8086	34.4122	35.8413	35.818	41.9416	36.5876	40.5367	36.13	37.1994	33.6051	33.5368	36.7772	39.2452	31.7197	37.9187	38.502	36.1065	32.9538	34.1988	40.6452	42.7246
60	35.2701	3.09663	36.664	36.8831	30.7265	32.872	34.4393	36.4868	34.5876	34.6595	33.8025	34.2304	33.0686	30.9414	40.5199	36.4151	33.0249	34.8864	40.7924	35.3808	39.8771	34.5064	33.1454	36.9281	38.2287	39.5865	35.3337	40.48	34.2898	32.8127	34.2508	34.4366	40.1958	34.6251	39.0375	34.5393	35.5772	32.0186	31.6848	35.2485	37.4646	29.9934	36.5022	37.1098	34.478	31.3057	32.8166	39.1362	40.8883
61	33.692	3.05757	35.0722	35.2905	29.129	31.5534	32.8412	34.8128	33.0076	33.0264	32.0533	32.5833	31.7225	29.5176	38.8511	34.6887	31.6305	33.2425	39.2148	33.5857	38.2485	32.9103	31.563	35.4423	36.3638	37.9032	33.6264	39.0519	32.7601	31.2388	32.643	33.0402	38.3531	32.6845	37.4646	32.9555	33.8703	30.3813	30.0226	33.6395	35.6572	28.3543	35.0343	35.7053	32.8186	29.6824	31.435	37.523	38.9243
62	32.1017	2.98531	33.4596	33.6574	27.5703	30.2138	31.2384	33.1169	31.4019	31.4105	30.3444	30.9528	30.4645	28.1335	37.0708	32.9912	30.2446	31.6129	37.5596	31.826	36.5023	31.3302	30.0022	33.8938	34.5332	36.1649	31.9303	37.5561	31.2377	29.6929	31.0493	31.6285	36.4489	30.7993	35.8264	31.3999	32.1032	28.7139	28.3873	31.9931	33.87	26.7888	33.5326	34.274	31.1846	28.0978	30.0918	35.8264	36.8788
63	30.5204	2.88748	31.853	32.0107	26.0271	28.8557	29.6613	31.4442	29.7813	29.8542	28.7012	29.3485	29.2936	26.7966	35.1946	31.3338	28.8723	30.0465	35.8625	30.1324	34.6841	29.7915	28.5009	32.2957	32.7777	34.4226	30.2755	35.9909	29.7344	28.1771	29.4947	30.2108	34.5295	28.9944	34.1435	29.8853	30.3114	27.0391	26.8023	30.349	32.1446	25.2658	32.0334	32.8056	29.6231	26.5573	28.8224	34.0773	34.8163
64	28.9634	2.78065	30.2667	30.3699	24.4814	27.4716	28.128	29.8251	28.1546	28.3845	27.1295	27.7719	28.1856	25.5016	33.2555	29.7045	27.5131	28.5671	34.1616	28.5097	32.8432	28.2977	27.088	30.6568	31.105	32.7313	28.6755	34.3714	28.248	26.6946	27.987	28.7979	32.6436	27.2775	32.4392	28.4092	28.541	25.3696	25.278	28.7495	30.5079	23.7427	30.5805	31.294	28.1658	25.0568	27.648	32.3129	32.8006
65	27.4353	2.68338	28.6991	28.7436	22.917	26.0514	26.6408	28.2678	26.5256	26.9971	25.6096	26.2113	27.0981	24.2364	31.293	28.0935	26.1585	27.1812	32.4783	26.9421	31.027	26.8381	25.7884	29.0035	29.5086	31.1329	27.1232	32.7433	26.7728	25.2447	26.5288	27.3946	30.8318	25.6376	30.7305	26.9585	26.8351	23.7079	23.8069	27.2103	28.9655	22.1872	29.2024	29.7368	26.8194	23.5865	26.5637	30.5614	30.8861
66	25.9313	2.60933	27.1328	27.1339	21.3212	24.5926	25.1795	26.7574	24.8977	25.6725	24.1107	24.6509	25.9949	22.9899	29.3389	26.4915	24.8018	25.8747	30.8143	25.411	29.2707	25.3921	24.5871	27.3642	27.9722	29.6384	25.5968	31.1457	25.2996	23.827	25.0986	25.9947	29.1157	24.0561	29.0252	25.5132	25.2127	22.0506	22.3783	25.7317	27.5087	20.5859	27.9014	28.1379	25.5664	22.1452	25.5217	28.8376	29.0949
67	24.4409	2.56395	25.5457	25.539	19.6933	23.1013	23.713	25.263	23.2787	24.38	22.602	23.0777	24.8477	21.7573	27.415	24.8887	23.4433	24.615	29.155	23.9013	27.5897	23.9477	23.454	25.7607	26.4777	28.232	24.0763	29.603	23.8247	22.4373	23.6737	24.5923	27.495	22.513	27.323	24.054	23.678	20.3993	20.9763	24.3067	26.1167	18.9373	26.6623	26.506	24.3707	20.737	24.4743	27.1433	27.403
68	22.9512	2.54484	23.922	23.9607	18.04	21.5844	22.2205	23.7465	21.6685	23.0845	21.0582	21.4844	23.6428	20.5322	25.5325	23.2709	22.0776	23.3644	27.4791	22.4027	25.9759	22.5048	22.3487	24.2077	25.0068	26.8846	22.5505	28.1242	22.3493	21.0633	22.2341	23.1841	25.9544	20.9934	25.6333	22.5691	22.2147	18.76	19.5875	22.9157	24.7583	17.2439	25.4587	24.8544	23.1931	19.364	23.3768	25.4708	25.7808
69	21.4514	2.54365	22.2592	22.3987	16.3743	20.0419	20.6897	22.1878	20.0603	21.7538	19.4684	19.8734	22.383	19.3035	23.6841	21.6214	20.6965	22.0946	25.7785	20.9056	24.4081	21.0671	21.2292	22.7104	23.5388	25.5589	21.0101	26.6993	20.8731	19.6904	20.7691	21.7691	24.4478	19.4866	23.9683	21.0571	20.7969	17.1356	18.197	21.532	23.3967	15.5146	24.2562	23.1961	21.999	18.0194	22.2023	23.8079	24.1902
70	19.9343	2.55037	20.5647	20.8486	14.7109	18.4767	19.1184	20.5825	18.4485	20.3652	17.8274	18.2509	21.0767	18.0575	21.8642	19.9306	19.2962	20.7857	24.0677	19.4005	22.8576	19.6312	20.057	21.2521	22.053	24.2301	19.4452	25.3063	19.3986	18.2997	19.272	20.3454	22.9465	17.9832	22.344	19.519	19.4	15.518	16.7966	20.1204	21.9996	13.7696	23.0261	21.5423	20.7632	16.6947	20.9403	22.1457	22.5934
71	18.3964	2.55554	18.8494	19.3065	13.0612	16.8998	17.513	18.9375	16.8304	18.9108	16.1408	16.6257	19.7402	16.7785	20.0623	18.2029	17.877	19.4293	22.3722	17.8801	21.2891	18.1861	18.809	19.7976	20.5358	22.8707	17.8551	23.9067	17.923	16.8705	17.7356	18.9124	21.4269	16.4742	20.7763	17.9548	18.002	13.8937	15.3843	18.6629	20.5331	12.0328	21.7494	19.899	19.4626	15.3826	19.5922	20.4776	20.9647
72	16.839	2.55216	17.1276	17.7632	11.4304	15.3251	15.8906	17.2692	15.2031	17.3976	14.4216	15.012	18.3846	15.4574	18.2667	16.455	16.4455	18.0291	20.713	16.335	19.6808	16.725	17.475	18.3091	18.9792	21.4544	16.2504	22.4703	16.4434	15.3868	16.1584	17.4746	19.8674	14.9551	19.2621	16.3676	16.5896	12.2443	13.9734	17.1601	18.9809	10.3283	20.4159	18.2652	18.0927	14.0794	18.1713	18.7964	19.2904
73	15.2661	2.53594	15.4067	16.2128	9.81991	13.7693	14.2781	15.5923	13.5665	15.8413	12.6827	13.4235	17.0125	14.0985	16.4651	14.7019	15.0096	16.5877	19.0995	14.7562	18.0296	15.2443	16.052	16.7568	17.3778	19.9623	14.6372	20.976	14.9559	13.8373	14.547	16.0401	18.2496	13.4244	17.7886	14.7655	15.153	10.5592	12.5751	15.6215	17.3488	8.67582	19.0227	16.635	16.6604	12.783	16.697	17.1008	17.5739
74	13.6829	2.50584	13.6866	14.6463	8.22508	12.2422	12.7027	13.9223	11.9215	14.2565	10.9311	11.869	15.6249	12.7123	14.6481	12.9524	13.5804	15.1138	17.524	13.1445	16.3453	13.7365	14.5389	15.122	15.7334	18.3856	13.0246	19.4108	13.4588	12.2147	12.9124	14.6177	16.5646	11.8853	16.3495	13.1566	13.6887	8.83643	11.1908	14.0611	15.6541	7.09287	17.5726	15.0016	15.1741	11.4893	15.1918	15.401	15.8279
75	12.0943	2.46396	11.9717	13.0506	6.63757	10.7451	11.1834	12.2706	10.2641	12.653	9.178	10.3535	14.2213	11.3064	12.8117	11.2129	12.1664	13.6233	15.9654	11.5044	14.6422	12.1934	12.9578	13.3984	14.0528	16.7281	11.4173	17.7753	11.9526	10.5267	11.2649	13.2171	14.8207	10.3437	14.9371	11.5417	12.2036	7.07672	9.82264	12.4935	13.9206	5.59094	16.0741	13.3669	13.6436	10.1975	13.6804	13.704	14.06
76	10.5149	2.41463	10.2693	11.4085	5.04815	9.26997	9.72985	10.6429	8.58439	11.0332	7.43336	8.878	12.7909	9.88636	10.9567	9.48676	10.7691	12.1325	14.4013	9.84258	12.9305	10.6122	11.3243	11.5879	12.3395	14.997	9.81255	16.078	10.4403	8.78915	9.60433	11.8477	13.0326	8.80324	13.5368	9.91482	10.7103	5.28458	8.47661	10.9323	12.171	4.17206	14.5438	11.7297	12.0762	8.90345	12.1747	12.0115	12.2852
77	8.90846	2.35953	8.58055	9.70491	3.44595	7.79591	8.34783	9.04206	6.87541	9.39365	5.69755	7.44129	11.3227	8.45869	9.08848	7.77748	9.37872	10.6524	12.8085	8.16219	11.2156	8.99989	9.64878	9.70658	10.5923	13.2132	8.20051	14.3364	8.92306	7.02565	7.92278	10.5065	11.2042	7.26282	12.1218	8.2663	9.21256	3.46616	7.15529	9.3878	10.4294	2.8253	12.9976	10.0823	10.4796	7.60012	10.6749	10.331	10.5196
78	7.30185	2.3075	6.90067	7.928	1.82211	6.28811	7.02767	7.46067	5.13111	7.72711	3.976	6.03578	9.81322	7.02244	7.20333	6.07944	7.982	9.18844	11.165	6.46844	9.49633	7.36789	7.93878	7.76778	8.80844	11.3833	6.56944	12.5608	7.39589	5.26144	6.21167	9.18033	9.33467	5.71789	10.659	6.577	7.707	1.62378	5.85144	7.86622	8.71133	1.53833	11.4507	8.41678	8.85533	6.27467	9.17656	8.67289	8.76644
79	5.67946	2.26021	5.21833	6.06573	0.173273	4.71797	5.73685	5.891	3.34388	6.03361	2.27982	4.64382	8.25373	5.56209	5.29173	4.38312	6.56336	7.73915	9.43909	4.763	7.76755	5.72579	6.19633	5.78176	6.996	9.508	4.90061	10.7497	5.8523	3.52452	4.46033	7.84964	7.42264	4.15724	9.11755	4.82282	6.18167	-0.237939	4.54676	6.36279	7.0197	0.299394	9.9103	6.73233	7.192	4.91027	7.675	7.03442	7.01967
80	4.03333	2.21963	3.51039	4.10745	-1.50089	3.07385	4.44412	4.32524	1.50754	4.31763	0.613273	3.24653	6.64003	4.05757	3.33736	2.68091	5.11029	6.30047	7.63182	3.04456	6.02206	4.08379	4.417	3.76046	5.16106	7.59139	3.18164	8.89174	4.28383	1.84248	2.65989	6.49537	5.46858	2.56387	7.47361	2.98173	4.61111	-2.10515	3.21548	4.86777	5.34569	-0.908525	8.37097	5.028	5.47364	3.48842	6.16544	5.40232	5.27427
81	2.36058	2.18555	1.75364	2.04882	-3.18857	1.34927	3.11697	2.75724	-0.375747	2.58678	-1.02936	1.83208	4.97662	2.49922	1.3233	0.959253	3.61192	4.86912	5.74491	1.31357	4.25874	2.45406	2.59589	1.72035	3.31375	5.64309	1.41212	6.97159	2.68497	0.246879	0.800111	5.10045	3.48306	0.924636	5.71227	1.04233	2.97222	-3.94907	1.8303	3.36928	3.67549	-2.09786	6.8276	3.302	3.69102	1.997	4.64522	3.75962	3.52697
82	0.665592	2.15539	-0.0567273	-0.0961818	-4.86318	-0.441	1.72418	1.18591	-2.29264	0.853182	-2.64609	0.394909	3.27964	0.894091	-0.744727	-0.792091	2.05691	3.43836	3.77636	-0.422	2.48336	0.845636	0.738	-0.308727	1.47855	3.68136	-0.385455	4.97018	1.06155	-1.23491	-1.118	3.65355	1.49218	-0.766273	3.82918	-0.989091	1.26	-5.72873	0.378909	1.851	2.00745	-3.27155	5.27027	1.555	1.86155	0.443818	3.116	2.09164	1.77445
83	-1.03744	2.12462	-1.9057	-2.28342	-6.48175	-2.26621	0.247576	-0.379455	-4.21059	-0.867	-4.22764	-1.05745	1.56649	-0.734121	-2.83773	-2.57423	0.439081	1.99844	1.73782	-2.1488	0.707778	-0.737293	-1.13422	-2.28265	-0.304808	1.73879	-2.17992	2.89165	-0.566192	-2.59303	-3.07456	2.1516	-0.470303	-2.49772	1.83373	-3.08242	-0.521444	-7.39691	-1.14729	0.297061	0.348323	-4.42897	3.68458	-0.211	0.0149596	-1.15327	1.58956	0.396646	0.0142424
84	-2.72261	2.08736	-3.75379	-4.43627	-7.99187	-4.07723	-1.30618	-1.91636	-6.07657	-2.55425	-5.75164	-2.50646	-0.138515	-2.34503	-4.89512	-4.37679	-1.23769	0.545	-0.345182	-3.84436	-1.05046	-2.28417	-2.97333	-4.15278	-1.99571	-0.137121	-3.93402	0.769879	-2.16252	-3.84499	-5.01967	0.608232	-2.36224	-4.23848	-0.250545	-5.17912	-2.33633	-8.90479	-2.7427	-1.29666	-1.29293	-5.57155	2.06695	-1.97833	-1.80535	-2.761	0.0806667	-1.31047	-1.75072
85	-4.35464	2.0377	-5.54012	-6.45955	-9.34621	-5.81388	-2.90661	-3.39073	-7.82394	-4.18509	-7.18882	-3.92588	-1.80209	-3.89567	-6.83218	-6.17297	-2.94973	-0.917091	-2.41555	-5.47418	-2.76679	-3.78227	-4.72733	-5.86864	-3.56142	-1.89445	-5.60624	-1.33806	-3.67742	-5.03006	-6.88867	-0.945182	-4.13491	-5.93812	-2.36491	-7.19527	-4.13767	-10.2123	-4.3803	-2.92109	-2.90458	-6.69939	0.429061	-3.72367	-3.54976	-4.32891	-1.39133	-2.99667	-3.49979
86	-5.89403	1.97047	-7.19564	-8.27333	-10.5109	-7.41315	-4.51408	-4.77333	-9.38758	-5.72772	-8.50373	-5.29321	-3.38386	-5.3403	-8.57548	-7.91552	-4.65171	-2.37309	-4.40727	-6.99695	-4.41487	-5.21257	-6.346	-7.38449	-4.97767	-3.50315	-7.15157	-3.35575	-5.05893	-6.19036	-8.60822	-2.46616	-5.73564	-7.52942	-4.42667	-9.05003	-5.86189	-11.2941	-6.0179	-4.54737	-4.4784	-7.81388	-1.20779	-5.41456	-5.16079	-5.8027	-2.80067	-4.61412	-5.19422
87	-7.30352	1.88396	-8.65952	-9.81397	-11.474	-8.82493	-6.0824	-6.03273	-10.7023	-7.14924	-9.65818	-6.58115	-4.84158	-6.63271	-10.065	-9.56341	-6.28699	-3.79467	-6.25382	-8.37256	-5.96713	-6.55053	-7.786	-8.66257	-6.25358	-4.9373	-8.52775	-5.20542	-6.26322	-7.35361	-10.1127	-3.91378	-7.1153	-8.93647	-6.34318	-10.6703	-7.44856	-12.132	-7.60192	-6.12943	-6.00638	-8.90704	-2.811	-7.01011	-6.59409	-7.13206	-4.12289	-6.12304	-6.76906
88	-8.55402	1.78291	-9.89803	-11.0488	-12.2454	-10.0187	-7.56236	-7.14136	-11.7583	-8.41145	-10.624	-7.77497	-6.12903	-7.7587	-11.2666	-11.0757	-7.79012	-5.14206	-7.889	-9.57448	-7.40176	-7.77161	-9.01467	-9.67897	-7.4003	-6.177	-9.70306	-6.80973	-7.27088	-8.51685	-11.354	-5.24791	-8.23282	-10.1158	-8.02664	-12.0033	-8.845	-12.757	-9.07712	-7.61273	-7.476	-9.95861	-4.35058	-8.46633	-7.82367	-8.27773	-5.33667	-7.48373	-8.17618
89	-9.62776	1.6784	-10.9099	-11.9823	-12.8503	-10.9854	-8.88933	-8.07467	-12.5636	-9.47844	-11.394	-8.86222	-7.21622	-8.71367	-12.18	-12.4156	-9.092	-6.37233	-9.268	-10.5899	-8.70578	-8.85633	-10.0123	-10.4421	-8.424	-7.21533	-10.6648	-8.11622	-8.08878	-9.64567	-12.3136	-6.44278	-9.11067	-11.0494	-9.41	-13.03	-10.0141	-13.2136	-10.395	-8.93833	-8.87067	-10.934	-5.79333	-9.74	-8.84556	-9.21733	-6.42144	-8.66633	-9.37
90	-10.522	1.58399	-11.7277	-12.6492	-13.324	-11.7369	-10.0193	-8.82364	-13.1491	-10.3456	-11.9705	-9.8356	-8.09935	-9.50782	-12.8378	-13.5571	-10.1596	-7.45193	-10.3364	-11.4176	-9.87439	-9.79584	-10.7723	-10.9996	-9.31778	-8.05509	-11.4183	-9.13143	-8.74511	-10.6936	-13.0011	-7.48471	-9.77067	-11.7496	-10.4596	-13.7676	-10.9426	-13.5606	-11.5208	-10.0795	-10.1632	-11.8091	-7.10861	-10.8	-9.67159	-9.94891	-7.36167	-9.65542	-10.3282
91	-11.2463	1.51162	-12.386	-13.106	-13.7023	-12.3032	-10.9383	-9.40782	-13.5601	-11.024	-12.4032	-10.694	-8.78336	-10.1627	-13.2964	-14.4887	-10.98	-8.36827	-11.1472	-12.0551	-10.892	-10.5922	-11.299	-11.4063	-10.0715	-8.71945	-11.9769	-9.86745	-9.27518	-11.6204	-13.455	-8.36927	-10.251	-12.2536	-11.1846	-14.2621	-11.64	-13.8553	-12.4195	-11.0239	-11.3145	-12.5616	-8.269	-11.637	-10.3176	-10.4862	-8.155	-10.4541	-11.0533
92	-11.8188	1.46723	-12.9253	-13.4074	-14.0097	-12.7254	-11.6518	-9.86079	-13.834	-11.5379	-12.7351	-11.4427	-9.28121	-10.7025	-13.6142	-15.2158	-11.5695	-9.12997	-11.7404	-12.5286	-11.7637	-11.2564	-11.5991	-11.7229	-10.6874	-9.24239	-12.3951	-10.363	-9.72839	-12.398	-13.7271	-9.09823	-10.5997	-12.6061	-11.6221	-14.5767	-12.1218	-14.1375	-13.1082	-11.7815	-12.31	-13.1799	-9.25417	-12.2394	-10.8258	-10.8511	-8.79933	-11.0763	-11.5704
93	-12.2717	1.45188	-13.3501	-13.5914	-14.2544	-13.0425	-12.1852	-10.2128	-13.9784	-11.9073	-12.9962	-12.0883	-9.60061	-11.1383	-13.8351	-15.7519	-11.9651	-9.75555	-12.166	-12.8523	-12.4756	-11.801	-11.7367	-11.9909	-11.1704	-9.6523	-12.7155	-10.6731	-10.1239	-13.0181	-13.896	-9.68618	-10.8562	-12.853	-11.8273	-14.7792	-12.4462	-14.4264	-13.6052	-12.3731	-13.1288	-13.6578	-10.0394	-12.6372	-11.2056	-11.0615	-9.322	-11.5317	-11.9231
94	-12.6007	1.45767	-13.646	-13.675	-14.4273	-13.2788	-12.5715	-10.4788	-13.9656	-12.1326	-13.1905	-12.6346	-9.73918	-11.4617	-13.9661	-16.1345	-12.2152	-10.2829	-12.4648	-13.0331	-12.9943	-12.2272	-11.7507	-12.2184	-11.5338	-9.966	-12.9628	-10.8569	-10.455	-13.485	-14.003	-10.1538	-11.0233	-13.0205	-11.8763	-14.9288	-12.6463	-14.7221	-13.9282	-12.8184	-13.7437	-13.9891	-10.6311	-12.835	-11.4489	-11.1283	-9.73033	-11.8396	-12.151
95	-12.806	1.48105	-13.7897	-13.6548	-14.5089	-13.4379	-12.8361	-10.6413	-13.7496	-12.2052	-13.2996	-13.0758	-9.69127	-11.6517	-13.9703	-16.3818	-12.3648	-10.7349	-12.6399	-13.0756	-13.2708	-12.5266	-11.6584	-12.3809	-11.7748	-10.1772	-13.1433	-10.959	-10.6976	-13.8062	-14.0614	-10.5206	-11.0768	-13.1044	-11.8116	-15.0437	-12.7368	-15.0107	-14.0906	-13.122	-14.1293	-14.1717	-11.0393	-12.8412	-11.5365	-11.0591	-10.0154	-12.0039	-12.3001
96	-12.8705	1.52036	-13.7544	-13.5095	-14.4773	-13.5101	-13.0048	-10.6683	-13.291	-12.1187	-13.291	-13.3909	-9.45451	-11.6877	-13.7994	-16.4821	-12.4473	-11.0957	-12.6729	-12.9818	-13.2651	-12.6858	-11.4584	-12.4358	-11.8813	-10.2653	-13.2475	-10.9889	-10.8243	-13.9812	-14.0576	-10.7939	-10.9798	-13.0823	-11.6671	-15.1105	-12.7218	-15.2639	-14.1058	-13.289	-14.2667	-14.2156	-11.255	-12.6679	-11.4498	-10.8611	-10.1532	-12.0093	-12.3734
97	-12.7735	1.57883	-13.5182	-13.2086	-14.3133	-13.475	-13.0733	-10.5235	-12.5707	-11.8715	-13.1263	-13.5591	-9.02839	-11.5564	-13.4113	-16.4118	-12.4789	-11.3322	-12.5441	-12.7483	-12.9528	-12.6939	-11.1427	-12.3337	-11.8336	-10.1938	-13.2549	-10.9096	-10.8134	-13.9991	-13.9553	-10.9683	-10.6977	-12.9315	-11.4605	-15.0986	-12.5853	-15.4468	-13.9931	-13.3098	-14.1505	-14.143	-11.2682	-12.319	-11.1725	-10.5454	-10.1183	-11.8407	-12.3525
98	-12.4955	1.66158	-13.0669	-12.723	-13.9965	-13.3106	-13.0258	-10.181	-11.5865	-11.4639	-12.7709	-13.5661	-8.42132	-11.255	-12.7818	-16.1457	-12.452	-11.4146	-12.2265	-12.3694	-12.3321	-12.5436	-10.7091	-12.0258	-11.6057	-9.9177	-13.1369	-10.671	-10.6478	-13.8421	-13.7036	-11.032	-10.2141	-12.6366	-11.1921	-14.9754	-12.2998	-15.5219	-13.7683	-13.1757	-13.7782	-13.9766	-11.0734	-11.7843	-10.6934	-10.1162	-9.88733	-11.495	-12.2101
99	-12.0215	1.77374	-12.3888	-12.0252	-13.5025	-12.9949	-12.8415	-9.62648	-10.3414	-10.8943	-12.2022	-13.4087	-7.64847	-10.7937	-11.9059	-15.659	-12.3339	-11.3273	-11.7015	-11.8336	-11.421	-12.2308	-10.1511	-11.4812	-11.1637	-9.39406	-12.8609	-10.2263	-10.3088	-13.4922	-13.2396	-10.9691	-9.52497	-12.1851	-10.8453	-14.7116	-11.8349	-15.4556	-13.4451	-12.8696	-13.1469	-13.722	-10.6777	-11.0501	-10.0108	-9.56055	-9.43622	-10.9833	-11.9167
100	-11.3415	1.9178	-11.468	-11.091	-12.811	-12.509	-12.499	-8.836	-8.842	-10.148	-11.404	-13.093	-6.719	-10.181	-10.801	-14.93	-12.067	-11.071	-10.955	-11.129	-10.254	-11.755	-9.452	-10.693	-10.479	-8.597	-12.394	-9.543	-9.773	-12.949	-12.516	-10.764	-8.64	-11.567	-10.375	-14.274	-11.165	-15.217	-13.021	-12.361	-12.255	-13.353	-10.102	-10.101	-9.129	-8.845	-8.752	-10.325	-11.442
[truncated: 57 more columns]

## Sheet: Rotation RKneeFlex A1ComfMc
all values Right	mean	std	steps
1	14.02	3.64415	15.774	16.584	19.411	17.136	12.284	11.24	7.273	8.97	14.836	15.559	10.364	15.702	15.05	22.869	18.828	12.929	14.464	13.921	14.658	15.713	16.409	13.193	23.142	15.423	19.61	14.613	14.218	11.486	13.166	13.074	17.432	19.718	14.434	20.296	16.288	16.087	10.601	20.266	22.714	13.926	11.705	15.782	14.479	11.471	11.112	16.41	11.609
2	16.3923	3.77907	18.4841	19.7046	21.9346	19.3889	13.9394	13.5255	9.32472	10.6839	17.8877	18.0832	12.0417	18.3449	17.349	25.3636	21.0607	14.9298	16.6615	16.7487	16.6701	17.5708	19.1879	16.194	25.4189	17.3584	21.673	16.3956	15.6042	13.6687	14.8003	15.1347	19.8278	22.6761	17.1395	22.7762	18.2642	18.4681	12.6281	22.4966	25.6086	15.4675	13.2977	17.822	17.919	13.3335	12.869	19.0434	13.7005
3	18.988	3.8524	21.3466	22.795	24.4249	21.8636	15.806	16.1103	11.7847	12.7665	21.0428	20.7942	13.9979	21.1359	19.8275	27.7885	23.4844	17.2955	19.1205	19.8642	18.9781	19.6949	22.1125	19.3753	27.6584	19.4508	23.8473	18.4489	17.3595	16.2044	16.7297	17.4912	22.3751	25.5938	19.9532	25.4061	20.5119	21.1356	14.9514	24.8308	28.3879	17.2495	15.1851	19.9673	21.3244	15.4584	15.0113	21.8537	16.1715
4	21.6315	3.82842	24.1694	25.6512	26.7118	24.373	17.874	18.8192	14.5704	15.1578	24.153	23.4423	16.1686	23.8217	22.311	30.0263	25.9023	19.9464	21.6492	23.0184	21.3529	22.0812	24.9521	22.507	29.7376	21.7107	25.987	20.599	19.3954	18.8907	18.9066	20.0393	24.9248	28.2448	22.6461	27.9954	22.8791	23.8902	17.5157	27.0882	30.894	19.2551	17.4002	22.0249	24.4437	17.7871	17.4955	24.6039	18.9137
5	24.1632	3.70004	26.7804	28.1383	28.681	26.7243	20.0656	21.4392	17.4815	17.7121	27.0828	25.8399	18.4484	26.222	24.6394	32.0116	28.1454	22.7126	24.0892	25.9898	23.5705	24.63	27.5089	25.4134	31.5537	24.0796	27.9398	22.6771	21.5288	21.5082	21.1935	22.6193	27.3325	30.4913	25.0672	30.4074	25.1997	26.538	20.1675	29.1357	33.0299	21.3888	19.8382	23.8392	27.1155	20.1597	20.1352	27.0952	21.7108
6	26.4589	3.49409	29.0663	30.1963	30.2782	28.7816	22.254	23.8015	20.2959	20.2277	29.7294	27.881	20.7106	28.2618	26.7145	33.7049	30.0866	25.4117	26.3246	28.6131	25.479	27.2039	29.6626	27.9961	33.021	26.4517	29.6044	24.5598	23.5808	23.8985	23.4294	25.0844	29.4898	32.2715	27.1404	32.5614	27.3387	28.9356	22.7119	30.894	34.7518	23.5159	22.3326	25.3247	29.2624	22.4116	22.6887	29.212	24.3515
7	28.4071	3.27	30.9672	31.8285	31.4967	30.476	24.3079	25.8062	22.8468	22.5107	32.0203	29.5333	22.8326	29.9437	28.4986	35.0839	31.653	27.9048	28.2763	30.7899	27.0122	29.6776	31.3722	30.2204	34.0793	28.6894	30.9288	26.1702	25.4228	25.9712	25.4879	27.3285	31.3258	33.5797	28.852	34.4176	29.2009	30.9928	24.9896	32.3274	36.0499	25.5177	24.7391	26.465	30.8757	24.4224	24.955	30.916	26.6966
8	29.9911	3.05586	32.4696	33.0738	32.3599	31.7916	26.1207	27.4127	25.0401	24.4416	33.9073	30.8137	24.7225	31.3064	29.9894	36.1388	32.8212	30.1084	29.8995	32.4853	28.1701	31.942	32.6645	32.0903	34.702	30.6606	31.8928	27.4746	26.9861	27.6907	27.2935	29.2684	32.8023	34.4466	30.2295	35.9643	30.7336	32.6671	26.9128	33.4335	36.9329	27.3072	26.9533	27.2889	31.9889	26.1094	26.8082	32.2155	28.6871
9	31.2152	2.87492	33.5939	33.9825	32.9034	32.7513	27.6118	28.6247	26.8428	25.9895	35.3713	31.7556	26.3152	32.4002	31.1952	36.8695	33.6001	31.9883	31.1854	33.7095	28.9569	33.9292	33.5991	33.6191	34.8973	32.2814	32.4691	28.4747	28.2501	29.0587	28.812	30.8547	33.9095	34.9137	31.3127	37.1854	31.9176	33.9465	28.4728	34.2308	37.4172	28.8307	28.9032	27.8468	32.6505	27.3808	28.2357	33.1405	30.3277
10	32.1041	2.7373	34.3766	34.5944	33.1579	33.399	28.7477	29.4729	28.265	27.1848	36.42	32.3622	27.6481	33.267	32.1279	37.2805	34.01	33.5183	32.147	34.4584	29.4447	35.6385	34.2413	34.8067	34.6976	33.4969	32.7189	29.1916	29.2229	30.0915	30.0322	32.1015	34.662	34.9815	32.1298	38.0652	32.7588	34.8518	29.7271	34.7473	37.5059	30.0459	30.5159	28.1872	32.9063	28.267	29.3166	33.7204	31.6594
11	32.6822	2.64962	34.852	34.9297	33.1453	33.751	29.5603	29.9913	29.3414	28.0841	37.0437	32.6603	28.7483	33.9231	32.7957	37.3783	34.0488	34.7294	32.8032	34.7952	29.6592	37.0726	34.6409	35.6368	34.155	34.3344	32.6739	29.6454	29.9276	30.8019	30.9613	33.0252	35.0795	34.6822	32.6833	38.6189	33.2725	35.4338	30.697	35.0047	37.2587	30.9735	31.7908	28.337	32.7973	28.8017	30.1164	33.9731	32.7294
12	32.9692	2.61853	35.0467	34.9994	32.8857	33.8581	30.0767	30.1962	30.1124	28.7291	37.3101	32.6743	29.6297	34.3557	33.208	37.1719	33.7874	35.648	33.171	34.7783	29.6114	38.2383	34.8253	36.089	33.333	34.8157	32.3523	29.845	30.381	31.193	31.611	33.652	35.178	34.041	32.959	38.8441	33.4744	35.7122	31.3853	35.0164	36.7393	31.638	32.7417	28.303	32.3652	29.0216	30.6847	33.903	33.573
13	32.981	2.64602	34.9776	34.8126	32.4007	33.731	30.3178	30.0908	30.6107	29.1715	37.255	32.4269	30.2974	34.5438	33.3583	36.6879	33.2667	36.2792	33.2375	34.4552	29.3128	39.1369	34.801	36.16	32.2937	34.9671	31.7671	29.7898	30.5672	31.2479	31.9765	34.0116	34.951	33.0856	32.9264	38.7517	33.3838	35.6998	31.7823	34.7888	36.0056	32.0516	33.3858	28.0829	31.6574	28.9543	31.042	33.4967	34.2019
14	32.73	2.72442	34.6514	34.3818	31.7166	33.3772	30.3004	29.6717	30.8552	29.4176	36.9192	31.9478	30.7451	34.4769	33.2808	35.9658	32.5278	36.6152	33.0358	33.8721	28.7859	39.7616	34.5703	35.8507	31.0862	34.8287	30.9366	29.4873	30.4935	31.0137	32.0896	34.1298	34.4437	31.8537	32.6153	38.3648	33.0238	35.648	31.8776	34.329	35.1184	32.2174	33.7412	27.6795	30.7255	28.6192	31.1821	32.8056	34.6029
15	32.2386	2.83594	34.1048	33.7301	30.8679	32.8111	30.0451	28.9757	30.8537	29.4617	36.3492	31.2745	30.9666	34.1583	32.9953	35.0498	31.6133	36.6411	32.5847	33.0732	28.0671	40.0694	34.1514	35.2141	29.7531	34.449	29.89	28.9562	30.1652	30.5206	31.9642	34.008	33.6891	30.3929	32.0554	37.716	32.4199	34.9731	31.6475	33.6515	34.1326	32.1393	33.8213	27.1064	29.6265	28.0388	31.0714	31.8672	34.7676
16	31.5431	2.96599	33.3864	32.8873	29.8915	32.0553	29.5831	28.0598	30.6138	29.3081	35.5903	30.4444	30.9491	33.6151	32.5225	33.9802	30.568	36.3523	31.9095	32.1026	27.1949	40.0796	33.5629	34.3215	28.3239	33.8735	28.6474	28.2171	29.6045	29.8086	31.6231	33.6698	32.7262	28.7575	31.2837	36.846	31.5985	34.2263	31.1481	32.7699	33.0915	31.8285	33.6421	26.3909	28.4049	27.2356	30.7223	30.7374	34.6956
17	30.6779	3.09648	32.5355	31.8848	28.8162	31.1347	28.9424	26.9756	30.1497	28.9843	34.6837	29.4877	30.7345	32.8872	31.8826	32.8106	29.4284	35.7604	31.0444	31.0024	26.2296	39.8087	32.8166	33.2369	26.8204	33.1352	27.2621	27.3213	28.8437	28.9214	31.0934	33.1266	31.5982	27.0065	30.3379	35.7825	30.6009	33.3702	30.4351	31.7296	32.0182	31.3087	33.2244	25.5639	27.1072	26.2747	30.1408	29.4767	34.3863
18	29.6752	3.21455	31.5849	30.7505	27.657	30.0762	28.1802	25.7712	29.4816	28.5266	33.6603	28.4232	30.3493	32.0131	31.0966	31.577	28.2182	34.876	30.0227	29.8015	25.2049	39.2762	31.9262	32.0191	25.2617	32.2462	25.7714	26.3148	27.9186	27.8954	30.4061	32.3873	30.3431	25.1917	29.2486	34.5657	29.4613	32.39	29.5593	30.5681	30.9088	30.6054	32.5816	24.6566	25.7568	25.2057	29.329	28.1365	33.855
19	28.5605	3.31399	30.5559	29.5068	26.4208	28.901	27.3335	24.4837	28.6352	27.9637	32.544	27.2674	29.8195	31.0281	30.1868	30.3033	26.948	33.7338	28.8713	28.5264	24.1362	38.5074	30.9103	30.7093	23.6644	31.2137	24.2065	25.2375	26.8635	26.7561	29.5823	31.4644	28.9902	23.3531	28.0388	33.2207	28.203	31.3043	28.5631	29.3172	29.7495	29.7655	31.7323	23.6947	24.3728	24.0775	28.2955	26.7525	33.1198
20	27.3503	3.39298	29.4527	28.1719	25.1154	27.6096	26.4237	23.1335	27.634	27.31	31.3391	26.0289	29.1671	29.9575	29.1737	29.0036	25.6261	32.3802	27.6124	27.1977	23.0278	37.5303	29.7875	29.3326	22.0448	30.0569	22.5925	24.12	25.7057	25.5194	28.6306	30.3699	27.56	21.5135	26.725	31.7647	26.8481	30.12	27.4736	28.0054	28.5352	28.8285	30.6975	22.6956	22.9745	22.9324	27.0638	25.3459	32.1992
21	26.0582	3.45129	28.2692	26.7595	23.7514	26.2196	25.4595	21.7281	26.4939	26.57	30.0553	24.7144	28.4047	28.8142	28.0719	27.691	24.2759	30.8534	26.2714	25.8299	21.8809	36.3685	28.5808	27.9058	20.4248	28.8013	20.9533	22.98	24.4689	24.1966	27.5583	29.1123	26.0663	19.6951	25.3262	30.2121	25.424	28.8467	26.3012	26.658	27.2639	27.8088	29.4885	21.6662	21.5844	21.7947	25.6662	23.9269	31.1112
22	24.6972	3.48841	27.0006	25.2844	22.3403	24.7497	24.4363	20.2696	25.2311	25.7425	28.6887	23.3387	27.5413	27.6055	26.8932	26.378	22.925	29.192	24.8741	24.4464	20.6937	35.0388	27.3082	26.4416	18.8265	27.4822	19.3125	21.8298	23.1755	22.7975	26.3723	27.7018	24.525	17.9201	23.87	28.5787	23.9594	27.5006	25.0435	25.2948	25.9485	26.7148	28.1218	20.6126	20.2264	20.6659	24.1437	22.5027	29.8719
23	23.2844	3.50514	25.6492	23.7622	20.9064	23.2203	23.3472	18.7609	23.8727	24.8322	27.2378	21.9203	26.5718	26.3403	25.65	25.078	21.5983	27.439	23.445	23.065	19.4614	33.5743	25.9924	24.957	17.2719	26.1337	17.6962	20.6767	21.849	21.34	25.084	26.184	22.951	16.2097	22.387	26.8836	22.478	26.1049	23.714	23.9287	24.611	25.5527	26.6247	19.5413	18.9196	19.5258	22.554	21.077	28.4991
24	21.8377	3.50189	24.2268	22.2134	19.4769	21.6498	22.1893	17.2151	22.4437	23.8419	25.71	20.4794	25.5043	25.0306	24.3605	23.8049	20.3128	25.6344	22.0026	21.6891	18.1987	31.9915	24.6515	23.4756	15.7822	24.7832	16.1276	19.5279	20.5083	19.8515	23.7046	24.5904	21.3602	14.5768	20.9169	25.1466	20.9978	24.6835	22.3281	22.5673	23.2799	24.3286	25.0317	18.4582	17.6759	18.3559	20.9324	19.6552	27.0209
25	20.3761	3.4798	22.7511	20.6583	18.0746	20.0653	20.9669	15.6508	20.9667	22.7766	24.116	19.0378	24.3518	23.6882	23.044	22.5767	19.0777	23.8065	20.5594	20.3181	16.923	30.3134	23.2955	22.0176	14.3725	23.4516	14.6186	18.3899	19.1692	18.3595	22.2665	22.947	19.7673	13.0284	19.4825	23.3847	19.5272	23.2552	20.899	21.2148	21.9845	23.0549	23.376	17.3715	16.499	17.1545	19.3086	18.2446	25.4676
26	18.9178	3.43935	21.2458	19.1194	16.721	18.5003	19.6945	14.0977	19.4616	21.6418	22.4729	17.6197	23.1287	22.3234	21.7082	21.4111	17.8917	21.9738	19.1259	18.9555	15.6555	28.5652	21.9388	20.593	13.0541	22.1462	13.1763	17.2675	17.8415	16.8792	20.7956	21.2782	18.1816	11.572	18.0938	21.6122	18.0687	21.8349	19.4392	19.8711	20.7528	21.7504	21.685	16.2886	15.3874	15.9356	17.7018	16.8586	23.8636
27	17.4797	3.38227	19.7361	17.6173	15.4338	16.9846	18.3824	12.5877	17.9493	20.4476	20.8042	16.2447	21.8515	20.9475	20.3598	20.3203	16.7477	20.1553	17.7154	17.6054	14.4121	26.7821	20.5984	19.2085	11.8379	20.8592	11.8007	16.1589	16.5295	15.4188	19.3153	19.6088	16.6085	10.2152	16.7604	19.8393	16.6237	20.438	17.9666	18.5329	19.6074	20.4331	19.9851	15.2164	14.3393	14.7213	16.121	15.5139	22.2355
28	16.075	3.31339	18.2434	16.1667	14.2185	15.544	17.0476	11.1421	16.4485	19.2095	19.139	14.923	20.5359	19.5706	19.0129	19.3007	15.643	18.3667	16.3385	16.273	13.2055	25.0151	19.2925	17.8745	10.7171	19.5688	10.4869	15.0629	15.2387	13.9818	17.843	17.9642	15.0524	8.94882	15.49	18.0775	15.1905	19.0825	16.5044	17.1992	18.5485	19.1206	18.2955	14.1638	13.3521	13.5387	14.582	14.2272	20.6045
29	14.7138	3.23829	16.7794	14.7739	13.0713	14.2012	15.7084	9.77648	14.9736	17.95	17.5039	13.6592	19.2013	18.2048	17.6836	18.342	14.5798	16.6153	15	14.9585	12.0439	23.3093	18.0351	16.5929	9.68122	18.253	9.23116	13.9765	13.9755	12.5729	16.3926	16.3709	13.5196	7.76991	14.2807	16.3382	13.7747	17.7762	15.072	15.8759	17.5712	17.8287	16.6315	13.1404	12.4195	12.4126	13.0963	13.0054	18.9829
30	13.4001	3.16309	15.355	13.4328	11.9846	12.9481	14.3773	8.49314	13.5314	16.6899	15.9117	12.4536	17.8694	16.8622	16.3873	17.437	13.5531	14.9082	13.7023	13.6595	10.9357	21.6918	16.8348	15.358	8.70853	16.8933	8.03468	12.894	12.7435	11.194	14.9769	14.8547	12.0167	6.66755	13.123	14.6303	12.3873	16.5207	13.6802	14.5728	16.6667	16.5682	15.0032	12.1495	11.5384	11.3653	11.6568	11.8478	17.3826
31	12.1457	3.09098	13.979	12.1265	10.9478	11.7673	13.0651	7.28327	12.1255	15.442	14.3693	11.2975	16.5581	15.549	15.1338	16.5712	12.556	13.2477	12.4437	12.3717	9.87782	20.168	15.6898	14.1599	7.78218	15.4763	6.88594	11.8139	11.5457	9.84564	13.6053	13.4386	10.5447	5.62782	12.0019	12.9648	11.0414	15.3218	12.338	13.3005	15.8197	15.3475	13.4135	11.1878	10.7035	10.401	10.2602	10.7558	15.8162
32	10.9072	3.0323	12.6514	10.8356	9.95011	10.6242	11.785	6.13174	10.7564	14.2066	12.876	10.1742	15.2786	14.2661	13.9281	15.7273	11.5831	11.6256	11.2214	11.0861	8.86206	18.7278	14.5921	12.9845	6.89998	13.9984	5.77505	10.7354	10.3817	8.53082	12.2858	12.1361	9.09736	4.64118	10.9001	11.3591	9.74703	14.1908	11.0534	12.0672	15.0124	14.1684	11.8591	10.2463	9.9092	9.51204	8.91061	9.72218	14.2945
33	9.716	2.98292	11.3697	9.54835	8.97836	9.48867	10.5428	5.0237	9.42187	12.9787	11.4182	9.06739	14.0333	13.0031	12.7663	14.8932	10.6253	10.0335	10.0308	9.79036	7.88321	17.3539	13.528	11.8237	6.06954	12.4649	4.69752	9.65343	9.24718	7.24755	11.0235	10.9496	7.66609	3.69194	9.80336	9.81812	8.51327	13.1252	9.83094	10.8815	14.2328	13.0284	10.3386	9.30952	9.14595	8.67955	7.61309	8.72836	12.8298
34	8.55212	2.94442	10.1307	8.25933	8.02	8.35533	9.33333	3.94433	8.123	11.7463	9.98733	7.974	12.8127	11.744	11.632	14.0623	9.66733	8.466	8.859	8.475	6.93833	16.031	12.4797	10.6737	5.305	10.885	3.65333	8.564	8.127	5.991	9.82	9.876	6.251	2.764	8.709	8.32867	7.346	12.1123	8.675	9.748	13.47	11.921	8.855	8.354	8.404	7.88133	6.376	7.75	11.435
35	7.41373	2.91082	8.91957	6.96782	7.06796	7.23589	8.14584	2.88297	6.86587	10.4959	8.59422	6.90648	11.5942	10.4833	10.5049	13.2286	8.68833	6.92052	7.68391	7.14748	6.03085	14.7409	11.4315	9.53216	4.61656	9.27694	2.64493	7.46624	7.009	4.76555	8.67482	8.91588	4.87055	1.85191	7.62164	6.87311	6.23107	11.1323	7.58703	8.65998	12.7045	10.84	7.4183	7.35615	7.67648	7.10231	5.22167	6.766	10.1228
36	6.30615	2.87181	7.72275	5.67978	6.11725	6.15433	6.98072	1.83174	5.65738	9.22178	7.25489	5.89121	10.3569	9.23115	9.37782	12.3903	7.68211	5.41333	6.49027	5.82239	5.17073	13.4561	10.3783	8.40707	4.02201	7.67488	1.68797	6.36971	5.89591	3.58027	7.57355	8.04576	3.56182	0.961818	6.55455	5.43552	5.14725	10.1635	6.56061	7.60507	11.9172	9.77933	6.05227	6.32509	6.96504	6.33964	4.15476	5.76891	8.90509
37	5.2467	2.81578	6.53755	4.41618	5.17309	5.148	5.86355	0.790455	4.50691	7.93927	5.986	4.97082	9.09355	8.00855	8.27027	11.5579	6.67	3.99691	5.26845	4.513	4.37127	12.174	9.32682	7.31718	3.53918	6.13309	0.839545	5.30318	4.80936	2.45364	6.50145	7.25982	2.37464	0.124727	5.52773	4.01418	4.09236	9.19764	5.59718	6.57582	11.1008	8.73609	4.79209	5.28882	6.27791	5.60282	3.18973	4.76882	7.79045
38	4.26339	2.73404	5.37386	3.22156	4.25511	4.28878	4.83314	-0.227505	3.43089	6.68056	4.819	4.19039	7.82368	6.85667	7.21282	10.7486	5.70244	2.74348	4.02991	3.23594	3.63344	10.8971	8.29108	6.2856	3.17333	4.72579	0.172081	4.31346	3.79045	1.41364	5.44909	6.56073	1.36882	-0.605636	4.57245	2.6281	3.07612	8.2352	4.69639	5.58206	10.2595	7.71073	3.67691	4.28948	5.63216	4.92508	2.34888	3.78809	6.79224
39	3.39309	2.6202	4.27117	2.16437	3.40565	3.63122	3.93488	-1.18571	2.45694	5.4918	3.77722	3.59645	6.5872	5.82727	6.23827	9.98219	4.83267	1.73882	2.80564	2.01758	2.96606	9.62918	7.30072	5.34648	2.93067	3.5313	-0.253212	3.45647	2.89982	0.500545	4.42064	5.96909	0.602818	-1.15548	3.73318	1.32257	2.11356	7.27953	3.85533	4.64198	9.40497	6.71248	2.74521	3.38145	5.05495	4.33895	1.6613	2.86182	5.95481
40	2.67736	2.47585	3.28903	1.32885	2.68452	3.23133	3.24109	-2.03115	1.62276	4.42382	2.90167	3.22891	5.43188	4.97755	5.38573	9.28042	4.12	1.05927	1.64709	0.895273	2.38748	8.38755	6.39397	4.53333	2.80345	2.62145	-0.393424	2.78842	2.20709	-0.232	3.44155	5.51018	0.124455	-1.44645	3.06664	0.180121	1.23042	6.35345	3.06927	3.78133	8.55927	5.76555	2.02882	2.622	4.57885	3.87679	1.15882	2.036	5.30688
41	2.15699	2.31247	2.50645	0.790616	2.16257	3.12778	2.77886	-2.70119	0.983404	3.53126	2.23811	3.11133	4.40986	4.35752	4.694	8.67127	3.62089	0.753848	0.623636	-0.0800303	1.92729	7.19964	5.62461	3.88258	2.79868	2.05491	-0.23999	2.3543	1.77145	-0.724818	2.56082	5.20976	-0.0376364	-1.41355	2.63582	-0.733859	0.466141	5.49022	2.34085	3.0296	7.75512	4.90109	1.55467	2.07282	4.24277	3.56818	0.876939	1.36409	4.87408
42	1.86552	2.15348	1.99732	0.599606	1.89794	3.33111	2.57058	-3.13527	0.608212	2.85764	1.832	3.24845	3.56939	4.00155	4.19727	8.18774	3.37589	0.828727	-0.190545	-0.847	1.62286	6.11088	5.04676	3.43552	2.93714	1.87167	0.172556	2.18242	1.62855	-0.923364	1.843	5.07924	0.123818	-1.03148	2.49545	-1.35509	-0.129364	4.73638	1.68803	2.41766	7.03709	4.15185	1.34576	1.7797	4.08522	3.43495	0.83903	0.896818	4.67316
43	1.8222	2.02816	1.80933	0.775545	1.91309	3.828	2.62085	-3.28576	0.544455	2.42227	1.716	3.64264	2.95185	3.93018	3.92045	7.86667	3.40433	1.26773	-0.738455	-1.31173	1.51688	5.15864	4.69985	3.22948	3.23912	2.10682	0.784	2.28636	1.78373	-0.791909	1.35727	5.10864	0.584182	-0.304727	2.67709	-1.63848	-0.509788	4.14176	1.13609	1.97606	6.47509	3.55955	1.43727	1.75791	4.13506	3.48858	1.04327	0.677545	4.70803
44	2.02958	1.95837	1.95083	1.3049	2.20505	4.57889	2.92549	-3.12568	0.817263	2.23779	1.90378	4.24815	2.61097	4.14367	3.873	7.74943	3.69811	1.9777	-0.989909	-1.414	1.65116	4.39124	4.60975	3.29263	3.72336	2.71515	1.54296	2.66919	2.21736	-0.333364	1.15873	5.29855	1.29473	0.681606	3.18364	-1.57222	-0.628707	3.7521	0.722091	1.74091	6.12248	3.14133	1.82179	1.99533	4.41551	3.74225	1.48579	0.734636	4.96831
45	2.47296	1.94602	2.39	2.14744	2.74422	5.52511	3.47256	-2.64044	1.41833	2.30667	2.38644	5.024	2.55944	4.61833	4.056	7.86367	4.22878	2.87467	-0.935	-1.12033	2.03133	3.85367	4.78322	3.63456	4.402	3.632	2.403	3.30511	2.894	0.414	1.276	5.65067	2.197	1.84467	3.989	-1.17633	-0.460222	3.59867	0.488333	1.73556	6.01567	2.91233	2.48367	2.463	4.92689	4.18544	2.143	1.07	5.43011
46	3.13044	1.97728	3.07891	3.24464	3.48555	6.609	4.23845	-1.84164	2.31182	2.62109	3.14	5.94064	2.77936	5.31936	4.47518	8.21627	4.961	3.89455	-0.563727	-0.428	2.628	3.581	5.21273	4.24636	5.26973	4.78555	3.33509	4.15473	3.78355	1.39255	1.72809	6.16109	3.23745	3.11445	5.06373	-0.492818	-0.00272727	3.69836	0.470636	1.97418	6.17464	2.89118	3.40155	3.12564	5.65127	4.79818	2.98582	1.68073	6.06673
47	3.9817	2.03774	3.96609	4.53626	4.37961	7.80133	5.19415	-0.775232	3.45137	3.17001	4.14378	6.97806	3.2501	6.21721	5.09445	8.80427	5.87444	4.99867	0.0760909	0.630667	3.4073	3.58585	5.87527	5.10348	6.30289	6.10518	4.32752	5.18117	4.83064	2.50309	2.46373	6.81818	4.35436	4.44709	6.33227	0.416535	0.733172	4.06213	0.689364	2.46785	6.60339	3.089	4.55297	3.94661	6.57148	5.56774	3.98806	2.50964	6.85637
48	4.98942	2.11092	5.01417	5.97548	5.39059	9.08267	6.30705	0.487162	4.78814	3.9361	5.32889	8.13506	3.94072	7.29352	5.902	9.61862	6.93689	6.16958	0.946636	1.99615	4.3282	3.89006	6.74207	6.1761	7.48293	7.54073	5.37962	6.34824	6.00882	3.68291	3.43845	7.62548	5.51673	5.83958	7.74882	1.48212	1.71798	4.68455	1.16173	3.21898	7.29648	3.51045	5.91952	4.9003	7.67645	6.48673	5.14409	3.51191	7.79079
49	6.1402	2.19754	6.21267	7.53924	6.50133	10.473	7.54152	1.87694	6.29073	4.89218	6.656	9.42527	4.81797	8.54655	6.89727	10.654	8.15733	7.42145	2.01464	3.59945	5.356	4.45245	7.78985	7.43703	8.81024	9.07282	6.51348	7.63197	7.30845	4.89891	4.60064	8.57045	6.71964	7.31509	9.28736	2.64958	2.91855	5.53145	1.85855	4.22882	8.246	4.158	7.48455	5.98	8.96645	7.55639	6.43682	4.645	8.87452
50	7.43272	2.30283	7.5802	9.23003	7.71639	12.0172	8.90162	3.34773	7.96058	6.01173	8.102	10.8725	5.85331	9.99418	8.08791	11.9129	9.554	8.79755	3.24636	5.38418	6.47479	5.24003	9.01143	8.86978	10.2997	10.7153	7.7726	9.02367	8.73173	6.14982	5.90909	9.65433	7.98727	8.90509	10.9428	3.90206	4.30614	6.59763	2.76218	5.49987	9.43958	5.02727	9.24152	7.19594	10.457	8.78336	7.87015	5.88045	10.1227
51	8.88517	2.43594	9.16288	11.0808	9.05631	13.7722	10.4215	4.88981	9.83835	7.2859	9.66978	12.5205	7.03731	11.6722	9.47936	13.4076	11.1512	10.3677	4.62036	7.32039	7.70101	6.22918	10.4175	10.4784	11.9827	12.5143	9.21803	10.5334	10.3015	7.46491	7.34036	10.8899	9.364	10.6585	12.733	5.25002	5.86295	7.88336	3.86073	7.04436	10.8839	6.12406	11.2096	8.577	12.1718	10.1946	9.46039	7.20973	11.5688
52	10.5279	2.60715	11.0097	13.1463	10.5562	15.8	12.1598	6.53121	11.9903	8.72252	11.382	14.422	8.37688	13.6296	11.0697	15.1581	12.9757	12.1998	6.13409	9.40518	9.06797	7.41045	12.0318	12.2773	13.9025	14.539	10.9132	12.1902	12.0561	8.88745	8.89382	12.299	10.9096	12.6284	14.698	6.72064	7.58958	9.39145	5.14327	8.87382	12.5848	7.45382	13.4274	10.1728	14.1343	11.8235	11.2221	8.64045	13.2488
53	12.3971	2.82538	13.1619	15.4809	12.2633	18.1568	14.1869	8.32443	14.4793	10.3378	13.2834	16.6264	9.88962	15.9155	12.857	17.1888	15.0587	14.3438	7.80464	11.6664	10.6046	8.7947	13.885	14.2943	16.1012	16.8516	12.9177	14.0361	14.0394	10.466	10.5887	13.9142	12.6856	14.8638	16.8936	8.35369	9.50776	11.1355	6.60079	10.9929	14.5555	9.01827	15.9402	12.0328	16.3656	13.6906	13.168	10.1914	15.1999
54	14.5382	3.09502	15.6679	18.1311	14.2386	20.8817	16.5663	10.3305	17.3374	12.1628	15.4306	19.183	11.6203	18.5779	14.8506	19.5191	17.4411	16.8513	9.66273	14.1646	12.3388	10.4089	16.0151	16.5724	18.616	19.505	15.3015	16.1204	16.2926	12.2592	12.4632	15.7858	14.7485	17.4214	19.3831	10.2076	11.6613	13.1411	8.23782	13.4106	16.8417	10.8388	18.797	14.2143	18.8874	15.8368	15.3261	11.8948	17.4655
55	16.9993	3.40897	18.5656	21.1276	16.5497	23.991	19.3653	12.6075	20.5651	14.2359	17.877	22.1144	13.6272	21.6375	17.081	22.1582	20.157	19.7483	11.7536	16.9685	14.309	12.3066	18.4588	19.1579	21.4576	22.5227	18.1105	18.4904	18.8499	14.3352	14.5757	17.9915	17.1449	20.3398	22.2155	12.3913	14.1079	15.4815	10.0869	16.1471	19.5003	12.9397	22.0271	16.7666	21.7234	18.3055	17.7663	13.8014	20.0792
56	19.8156	3.74478	21.8693	24.483	19.2467	27.4989	22.5696	15.2179	24.1439	16.6017	20.6987	25.4057	15.9764	25.0753	19.591	25.114	23.2502	23.0187	14.133	20.129	16.5697	14.504	21.2421	22.0819	24.6228	25.895	21.3404	21.1813	21.727	16.758	16.999	20.556	19.901	23.6197	25.4	14.9853	16.9003	18.2116	12.1793	19.2187	22.5677	15.355	25.624	19.7117	24.8819	21.1277	20.5197	15.972	23.0517
57	22.9959	4.07167	25.5572	28.1832	22.3444	31.3138	26.1298	18.2166	28.0391	19.3089	23.8929	29.0188	18.7198	28.8364	22.443	28.3892	26.6642	26.6127	16.8911	23.6633	19.1724	17.0456	24.3678	25.3423	28.1048	29.5846	24.9454	24.2037	24.9302	19.5997	19.8266	23.5046	23.0429	27.2172	28.9249	18.0191	20.0633	21.3616	14.5791	22.6252	26.0431	18.1205	29.5416	23.034	28.3404	24.3103	23.6028	18.4893	26.3703
58	26.5195	4.36013	29.5706	32.179	25.8202	35.3593	29.9963	21.6255	32.188	22.3859	27.4513	32.908	21.9008	32.8432	25.6245	31.9708	30.347	30.4625	20.0351	27.5592	22.1617	19.9667	27.8102	28.899	31.8879	33.5362	28.8648	27.5422	28.4018	22.8328	23.049	26.8243	26.5042	31.0594	32.6971	21.4853	23.5934	24.9216	17.3471	26.3449	29.8846	21.252	33.6989	26.6895	32.0549	27.8422	26.9963	21.3695	29.9986
59	30.3407	4.58734	33.8286	36.3946	29.6208	39.5413	34.1197	25.4223	36.4941	25.8233	31.3353	37.0242	25.5153	37.0072	29.12	35.7933	34.2319	34.4976	23.5527	31.7846	25.5457	23.2678	31.5073	32.6922	35.9345	37.6904	33.0063	31.1329	32.1076	26.42	26.6422	30.4752	30.2272	35.0643	36.6413	25.3248	27.4441	28.8429	20.517	30.3165	34.0205	24.7445	37.9904	30.6091	35.9475	31.6665	30.664	24.6149	33.8759
60	34.3889	4.73693	38.2328	40.734	33.6787	43.7574	38.4407	29.5529	40.8365	29.5741	35.4764	41.2932	29.4855	41.234	32.8884	39.7599	38.2447	38.6299	27.3967	36.2655	29.2802	26.9029	35.3744	36.6532	40.1787	41.9651	37.2606	34.8753	36.0018	30.3036	30.5487	34.4134	34.1454	39.1471	40.6718	29.4412	31.5307	33.0527	24.0708	34.462	38.3364	28.5678	42.2855	34.7132	39.9181	35.6942	34.5554	28.1935	37.9267
61	38.5782	4.79857	42.6741	45.0928	37.91	47.917	42.8689	33.9327	45.0968	33.5824	39.7847	45.6139	33.7233	45.4378	36.8651	43.7681	42.306	42.7735	31.5075	40.865	33.3156	30.8073	39.3144	40.7109	44.5306	46.2537	41.5428	38.6784	40.0222	34.417	34.6871	38.5857	38.1804	43.2156	44.6995	33.7198	35.7666	37.4575	27.9531	38.7033	42.6897	32.6349	46.4815	38.9095	43.8744	39.8512	38.5968	32.0343	42.0625
62	42.8124	4.7722	47.0578	49.3743	42.2079	51.934	47.2914	38.4477	49.2019	37.7631	44.1671	49.8887	38.1145	49.5463	40.9691	47.7237	46.333	46.8675	35.8205	45.4707	37.5728	34.864	43.2419	44.7957	48.8983	50.4647	45.7631	42.4506	44.0875	38.6699	38.9564	42.8651	42.2467	47.1748	48.6245	38.0534	40.054	41.9521	32.0411	42.9614	46.9825	36.8743	50.5081	43.1004	47.7325	44.0523	42.6793	36.0335	46.1883
63	46.9951	4.66096	51.2923	53.4905	46.4699	55.7147	51.5701	42.9754	53.0942	42.0255	48.5411	53.9995	42.5351	53.4802	45.1176	51.5547	50.231	50.8437	40.268	49.9743	41.9448	38.9641	47.1013	48.8366	53.1885	54.5026	49.8186	46.1141	48.1149	42.9586	43.2554	47.1187	46.2554	50.9162	52.3415	42.3483	44.2992	46.4264	36.2155	47.1608	51.1354	41.1976	54.2999	47.1902	51.4028	48.2078	46.6975	40.0786	50.2212
64	51.0315	4.46461	55.2563	57.3506	50.6027	59.167	55.5825	47.3913	56.7037	46.2822	52.808	57.829	46.884	57.1505	49.2351	55.1902	53.894	54.6144	44.7764	54.2699	46.3217	43.026	50.8423	52.7349	57.2844	58.2724	53.5993	49.594	52.0145	47.1826	47.5001	51.2193	50.1048	54.3367	55.7524	46.5296	48.4163	50.7667	40.3923	51.2237	55.0738	45.5087	57.7847	51.0788	54.7955	52.2226	50.5371	44.0786	54.0769
65	54.8231	4.18528	58.8571	60.8658	54.5043	62.1731	59.2133	51.5797	59.9634	50.4496	56.8312	61.2767	51.0623	60.473	53.2374	58.5497	57.1878	58.0855	49.254	58.259	50.5913	46.9885	54.3886	56.397	61.1016	61.6916	56.992	52.8057	55.6819	51.2386	51.606	55.0392	53.6865	57.3508	58.7766	50.5117	52.3139	54.8563	44.5058	55.0625	58.7245	49.7076	60.894	54.659	57.8291	55.9714	54.0773	47.9563	57.6776
66	58.2779	3.84105	62.0103	63.9602	58.0671	64.7142	62.3722	55.427	62.8117	54.4311	60.521	64.2677	54.9476	63.3805	57.0217	61.5578	60.0616	61.1719	53.5816	61.8576	54.6147	50.7827	57.6538	59.7301	64.5594	64.6954	59.9018	55.6636	59.0139	55.0152	55.4749	58.4661	56.9056	59.8952	61.3595	54.205	55.8945	58.5881	48.4776	58.5843	62.0214	53.6782	63.5692	57.8417	60.4381	59.3271	57.2162	51.6243	60.9372
67	61.3164	3.46335	64.6567	66.578	61.1967	66.7533	65.0003	58.833	65.2	58.1167	63.7957	66.753	58.443	65.821	60.48	64.1517	62.465	63.806	57.634	64.997	58.277	54.32	60.5577	62.661	67.589	67.229	62.3103	58.1017	61.924	58.408	59.006	61.411	59.691	61.928	63.47	57.5243	59.0703	61.8767	52.211	61.7057	64.911	57.298	65.769	60.564	62.5793	62.235	59.883	54.99	63.7803
68	63.8406	3.09309	66.7577	68.6814	63.8253	68.2647	67.062	61.7239	67.0875	61.4013	66.5934	68.6425	61.4573	67.7289	63.4781	66.2825	64.3701	65.8962	61.2575	67.5674	61.4785	57.4618	63.0391	65.144	70.1308	69.2102	64.1925	60.081	64.3115	61.2941	62.0684	63.7495	61.951	63.3763	65.0635	60.4011	61.7755	64.6597	55.5535	64.3584	67.3078	60.4138	67.4218	62.7542	64.229	64.6461	61.9789	57.9365	66.1511
69	65.8731	2.75507	68.2942	70.2491	65.9139	69.2336	68.5386	64.0505	68.4415	64.2008	68.8718	69.9712	63.9267	69.1028	65.977	67.9169	65.7657	67.4706	64.3826	69.591	64.1486	60.1707	65.0527	67.1552	72.1389	70.6748	65.5435	61.5884	66.1792	63.6597	64.616	65.5193	63.6941	64.2955	66.1867	62.7915	63.9733	66.8977	58.4558	66.498	69.2257	63.0063	68.5716	64.4157	65.3802	66.531	63.5515	60.4218	68.0215
70	67.3521	2.49355	69.2615	71.2739	67.4422	69.662	69.3978	65.7848	69.2465	66.4624	70.6087	70.7411	65.8184	69.9319	67.9376	69.0335	66.6583	68.5225	66.9414	71.0645	66.2495	62.4028	66.5679	67.982	73.5855	71.6256	66.3705	62.6229	67.5065	65.4807	66.6072	66.7163	64.9115	64.7054	66.8595	64.6559	65.6501	68.5473	60.8695	68.1035	70.6425	65.0533	69.2274	65.543	66.0414	67.8751	64.6103	62.398	69.3784
71	68.2863	2.329	69.6681	71.7618	68.4072	69.5679	69.6438	66.9178	69.5036	68.1255	71.7933	70.971	67.1224	70.2182	69.346	69.6247	67.0672	69.0558	68.8894	72.0034	67.7684	64.135	67.5648	69.3201	74.4578	72.0758	66.6946	63.1953	68.2905	66.7505	68.0206	67.3487	65.6061	64.6429	67.109	66.0013	66.808	69.6084	62.7695	69.177	71.5488	66.554	69.4038	66.1434	66.2352	68.6762	65.1826	63.8384	70.2202
72	68.6865	2.26288	69.5346	71.7338	68.8229	68.9832	69.3345	67.4565	69.2308	69.206	72.432	70.6906	67.8273	69.9752	70.2099	69.6933	67.0208	69.0889	70.2068	72.4356	68.6919	65.3588	68.0347	70.3231	74.7616	72.0541	66.5396	63.3134	68.5413	67.4749	68.8528	67.4358	65.7905	64.1538	66.9622	66.8771	67.4503	70.1221	64.1488	69.7265	71.9517	67.5202	69.1247	66.2337	65.9808	68.9269	65.3095	64.7348	70.5534
73	68.5664	2.27888	68.8864	71.2164	68.7099	67.944	68.5008	67.4223	68.456	69.7295	72.545	69.9338	67.9288	69.227	70.5541	69.2474	66.55	68.6435	70.8974	72.3945	69.009	66.0795	67.9799	70.4482	74.5127	71.5975	65.9362	62.9868	68.28	67.6664	69.113	67.0082	65.4899	63.2859	66.4424	67.3056	67.5893	70.11	65.0151	69.7693	71.8748	67.9699	68.4165	65.8327	65.3037	68.6293	65.0363	65.0954	70.3894
74	67.9531	2.35165	67.7565	70.2393	68.092	66.4491	67.181	66.843	67.216	69.7115	72.1167	68.7382	67.4964	68.0052	70.4059	68.3429	65.6508	67.7413	70.9814	71.9103	68.7908	66.2884	67.4136	70.1383	73.7353	70.7438	64.958	62.26	67.5341	67.3395	68.8228	66.0871	64.7325	62.0831	65.5699	67.3092	67.2721	69.6017	65.3685	69.3579	71.3508	67.9246	67.3135	64.9626	64.2487	67.8567	64.3849	64.9385	69.747
75	66.8822	2.46106	66.1782	68.8289	66.9955	64.5762	65.417	65.7561	65.5544	69.1657	71.2229	67.1405	66.559	66.3424	69.7939	67.0157	64.3841	66.4065	70.4857	71.0116	68.0632	65.9926	66.3566	69.4132	72.4567	69.528	63.642	61.1614	66.3319	66.5163	68.0112	64.7165	63.5495	60.5806	64.3674	66.9079	66.5256	68.63	65.2306	68.5193	70.4137	67.4114	65.8507	63.6479	62.8389	66.6373	63.3831	64.2872	68.6561
76	65.3806	2.58656	64.1624	66.9993	65.4487	62.3593	63.2568	64.1816	63.5145	68.1035	69.894	65.1578	65.1511	64.2672	68.742	65.2998	62.7677	64.6395	69.4385	69.6931	66.8505	65.244	64.8305	68.2697	70.6814	67.9628	62.0218	59.7144	64.7035	65.2241	66.7168	62.9806	61.9735	58.7806	62.8597	66.1183	65.3677	67.2241	64.661	67.2788	69.0696	66.4234	64.0396	61.9131	61.0932	65.0014	62.0724	63.169	67.1319
77	63.4926	2.71483	61.7536	64.7883	63.481	59.8309	60.7436	62.1846	61.1374	66.5367	68.1593	62.8489	63.3121	61.8045	67.2718	63.2281	60.8206	62.5056	67.873	67.9936	65.1793	64.0663	62.8584	66.7392	68.4625	66.1011	60.1286	57.9343	62.6778	63.4946	64.9775	60.924	60.0342	56.7094	61.0715	64.9575	63.8192	65.4132	63.68	65.6541	67.3692	65.0182	61.9288	59.7787	59.0283	62.9797	60.4593	61.6132	65.2342
78	61.2102	2.84104	58.9884	62.2296	61.118	57.0242	57.8991	59.8172	58.4598	64.4834	66.0449	60.2567	61.0832	58.9797	65.403	60.8302	58.5644	60.0593	65.826	65.9477	63.0741	62.487	60.4602	64.8483	65.8424	63.9717	57.9907	55.8334	60.283	61.364	62.833	58.5857	57.762	54.379	59.032	63.4197	61.9012	63.1923	62.3117	63.6598	65.3497	63.2363	59.5513	57.2637	56.6593	60.6039	58.5453	59.649	63.0072
79	58.6026	2.96084	55.8945	59.3571	58.3933	53.9713	54.7919	57.1253	55.5238	61.9682	63.5747	57.4115	58.4932	55.8232	63.1285	58.1385	56.0207	57.3444	63.3019	63.5829	60.5537	60.5308	57.658	62.6215	62.8565	61.5899	55.6336	53.4223	57.5202	58.8407	60.2976	55.9949	55.1692	51.7882	56.7529	61.5559	59.6346	60.6163	60.5823	61.3109	63.035	61.1033	56.9331	54.3898	54.0025	57.899	56.3325	57.2733	60.4843
80	55.6897	3.08171	52.4989	56.2011	55.3415	50.7052	51.466	54.1541	52.3704	59.0199	60.7761	54.3429	55.5604	52.372	60.5032	55.1881	53.2102	54.4014	60.3757	60.9302	57.6331	58.222	54.4748	60.0836	59.5378	58.9685	53.0726	50.7081	54.4413	55.9965	57.4402	53.175	52.3152	48.9394	54.2755	59.3958	57.0436	57.7116	58.5214	58.629	60.4474	58.644	54.0927	51.1824	51.08	54.8904	53.8231	54.5358	57.6914
81	52.4892	3.13601	48.8267	52.792	51.9832	47.2623	47.9489	50.9406	49.0267	55.6499	57.6674	51.0742	52.3494	48.6712	57.5536	52.013	50.1531	51.2673	57.0872	58.0201	54.3833	55.5643	50.9292	57.2657	55.9216	56.1168	50.3464	47.7017	51.0742	52.8673	54.2962	50.1232	49.232	45.841	51.6142	56.9631	54.1496	54.503	56.1327	55.6396	57.6087	55.8768	51.0361	47.6639	47.9219	51.6414	51.0025	51.4608	54.6562
82	49.0037	3.23607	44.9115	49.1666	48.3539	43.675	44.2615	47.5054	45.5229	51.9212	54.259	47.6268	48.8893	44.7642	54.3075	48.6413	46.865	47.9683	53.4755	54.8808	50.8446	52.6154	47.0645	54.1957	52.048	53.0341	47.4632	44.416	47.4415	49.4855	50.8933	46.8635	45.9458	42.5093	48.772	54.2753	50.9732	51.0105	53.4612	52.3645	54.5305	52.8134	47.7608	43.853	44.5572	48.1782	47.9031	48.0754	51.4032
83	45.3171	3.32309	40.8015	45.3613	44.4904	39.9523	40.4252	43.864	41.8921	47.8862	50.5343	44.0145	45.2034	40.6966	50.7959	45.0956	43.3493	44.5186	49.5765	51.5326	47.0504	49.4174	42.9275	50.8922	47.9594	49.719	44.4156	40.8624	43.5675	45.8841	47.2495	43.4109	42.4792	38.9633	45.7523	51.3387	47.5352	47.2529	50.5203	48.823	51.2076	49.4596	44.2666	39.7761	41.0054	44.5256	44.5473	44.4156	47.9546
84	41.3816	3.38585	36.5535	41.4084	40.432	36.1034	36.461	40.0375	38.1674	43.5984	46.5434	40.2345	41.3117	36.5216	47.047	41.4055	39.6542	40.9172	45.4234	47.9764	43.0349	46.0054	38.5833	47.3708	43.702	46.1758	41.1911	37.0614	39.4864	42.0926	43.379	39.7796	38.8579	35.2138	42.5586	48.1544	43.8615	43.2521	47.3128	45.0409	47.617	45.8095	40.5534	35.4764	37.2796	40.7115	40.958	40.5233	44.3379
85	37.3014	3.44324	32.2326	37.3527	36.2305	32.1387	32.3968	36.0509	34.3879	39.1236	42.3213	36.3072	37.2401	32.3097	43.0913	37.6264	35.816	37.1685	41.0564	44.2192	38.8401	42.4195	34.1214	43.6499	39.3291	42.429	37.7847	33.0635	35.2485	38.1461	39.3058	35.99	35.1164	31.2903	39.2	44.7178	39.9894	39.0294	43.8538	41.0652	43.7497	41.8783	36.6565	31.0414	33.3996	36.7675	37.1665	36.4485	40.5935
86	33.1098	3.47574	27.9246	33.2556	31.9691	28.0993	28.2863	31.9357	30.5981	34.5426	37.9236	32.2918	33.0315	28.1478	38.98	33.8379	31.8938	33.3281	36.5375	40.2833	34.5219	38.7028	29.6553	39.7541	34.9026	38.5266	34.2119	28.9719	30.9274	34.0995	35.0804	32.0817	31.3098	27.272	35.7036	41.0216	35.9766	34.6255	40.1758	36.9671	39.6294	37.7026	32.6438	26.5885	29.4122	32.7438	33.2169	32.2518	36.7831
87	28.8926	3.47302	23.7284	29.2016	27.7686	24.0716	24.2207	27.7328	26.8529	29.9516	33.4374	28.2789	28.775	24.1391	34.8026	30.134	27.9682	29.4986	31.9518	36.2016	30.1789	34.9157	25.3067	35.7297	30.5053	34.528	30.5315	24.9483	26.6185	30.0449	30.7855	28.1384	27.5323	23.2751	32.1306	37.1064	31.9069	30.1336	36.3265	32.8511	35.3151	33.3425	28.6188	22.2415	25.4151	28.7365	29.1795	28.0106	33.0043
88	24.7683	3.43507	19.7565	25.3053	23.7803	20.17	20.3099	23.5105	23.221	25.4628	28.9837	24.4003	24.616	20.4018	30.6877	26.6209	24.1427	25.832	27.416	32.0466	25.9505	31.1598	21.1927	31.6676	26.2472	30.5328	26.8658	21.156	22.4365	26.1136	26.5335	24.312	23.9132	19.4481	28.5766	33.045	27.9001	25.6816	32.3995	28.84	30.9305	28.906	24.7278	18.1264	21.5552	24.8641	25.1963	23.8248	29.3915
89	20.8761	3.37706	16.1431	21.7017	20.1608	16.52	16.6757	19.3732	19.7806	21.2014	24.703	20.8027	20.7242	17.055	26.787	23.4187	20.5377	22.4747	23.071	27.942	21.9911	27.559	17.415	27.7186	22.2594	26.6827	23.3481	17.7308	18.502	22.461	22.463	20.76	20.589	15.9447	25.166	28.9667	24.0849	21.4296	28.5477	25.0694	26.6543	24.5467	21.1277	14.363	17.9772	21.2334	21.4433	19.812	26.0973
90	17.3795	3.31936	12.9943	18.5266	17.0382	13.2291	13.4352	15.4367	16.6055	17.2896	20.7506	17.5955	17.2532	14.2018	23.292	20.6327	17.2674	19.5148	19.0997	24.0489	18.4505	24.2354	14.0526	24.044	18.6405	23.1383	20.1105	14.7653	14.9705	19.2823	18.7495	17.6221	17.7179	12.8942	22.0612	25.0461	20.5903	17.5365	24.927	21.6738	22.6803	20.4354	17.9459	11.066	14.8016	17.9188	18.0913	16.1252	23.2229
91	14.3312	3.29392	10.403	15.8946	14.5032	10.356	10.6812	11.828	13.7633	13.8555	17.28	14.8309	14.3115	11.9097	20.312	18.3323	14.426	16.966	15.607	20.5196	15.4493	21.2991	11.1612	20.7865	15.4808	20.0442	17.2595	12.3155	11.9333	16.6688	15.4883	14.9955	15.3517	10.3965	19.367	21.464	17.539	14.1314	21.6796	18.7774	19.1606	16.7185	15.2661	8.34164	12.1035	14.9569	15.2642	12.8708	20.8376
92	11.8784	3.30279	8.44463	13.891	12.6146	7.94844	8.47015	8.68034	11.3134	10.9388	14.4901	12.5279	11.9641	10.2027	17.9464	16.5534	12.1267	14.8145	12.6986	17.4789	13.07	18.8408	8.79045	18.0398	12.86	17.5231	14.8736	10.4267	9.48773	14.6785	12.7645	12.9316	13.5302	8.53773	17.1827	18.3613	15.0346	11.292	18.925	16.4864	16.2022	13.5242	13.1474	6.28712	9.92473	12.3676	13.0215	10.1542	18.9681
93	10.0675	3.33432	7.17983	12.5675	11.398	5.96244	6.86662	6.13471	9.30245	8.63762	12.4181	10.6878	10.2546	9.08145	16.2645	15.3023	10.3649	13.0695	10.4735	15.0332	11.3669	16.9373	7.00759	15.8621	10.8714	15.6836	13.0135	9.13685	7.71173	13.3152	10.6522	11.4565	12.2804	7.38664	15.5885	15.8703	13.1562	9.0846	16.7644	14.8882	13.8815	10.9912	11.6436	4.97558	8.29816	10.1941	11.3736	8.07382	17.6091
94	8.91668	3.38091	6.64245	11.9299	10.8406	4.42567	5.86809	4.30558	7.76827	7.09136	11.099	9.26855	9.26712	8.54182	15.3083	14.5636	9.168	11.737	9.00791	13.2014	10.4179	15.7071	5.89855	14.2989	9.60958	14.5212	11.7781	8.46739	6.64718	12.5298	9.21364	10.6359	11.6303	6.885	14.6374	14.0433	11.949	7.50309	15.3301	14.0389	12.1818	9.16745	10.7306	4.43064	7.25612	8.58188	10.3615	6.72055	16.7473
95	8.45246	3.43306	6.81309	11.9371	10.8947	3.38922	5.46173	3.25152	6.74312	6.43135	10.5057	8.27361	8.94224	8.57209	15.0852	14.2969	8.55778	10.8748	8.31518	12.0245	10.134	15.1917	5.53786	13.386	9.1387	14.043	11.126	8.41602	6.28609	12.2184	8.48382	10.4729	11.5954	6.98985	14.3319	12.9038	11.4076	6.54909	14.6544	13.9478	11.1193	8.10291	10.4204	4.61133	6.81024	7.59144	9.97476	6.14618	16.3774
96	8.62431	3.47604	7.6337	12.5126	11.4737	2.90644	5.65621	2.95631	6.2533	6.70775	10.534	7.72824	9.24472	9.13073	15.5641	14.4347	8.53611	10.5345	8.32536	11.5006	10.4699	15.3548	5.92812	13.1223	9.46258	14.2277	11.0243	8.93514	6.55082	12.2586	8.44618	10.9246	12.1565	7.62012	14.6175	12.461	11.4567	6.24994	14.6826	14.5766	10.6949	7.79621	10.6713	5.43103	6.93968	7.28654	10.1893	6.32082	16.4981
97	9.34136	3.51577	9.05158	13.5864	12.4631	3.004	6.41767	3.33288	6.29076	7.85139	11.0613	7.676	9.553	10.1278	16.6786	14.9259	9.05567	10.7275	8.92718	11.5665	11.3352	16.1111	6.97952	13.4441	10.4766	15.0007	11.3809	9.9427	7.29627	12.583	9.01891	11.923	13.2747	8.685	15.4051	12.6618	11.9531	6.60533	15.3422	15.8589	10.8737	8.17409	11.3818	6.82436	7.58176	7.63648	10.9713	7.119	17.0827
98	10.5423	3.55431	11.0442	15.1236	13.7586	3.657	7.64927	4.2476	6.79995	9.70151	12.0429	8.13536	11.1838	11.4687	18.3417	15.7853	10.016	11.4456	10.0503	12.1343	12.5889	17.3489	8.58099	14.2435	11.9555	16.2329	12.0997	11.3636	8.38145	13.2242	10.061	13.3761	14.9288	10.1492	16.6247	13.4104	12.7579	7.54094	16.5377	17.7195	11.5641	9.08155	12.4754	8.795	8.62765	8.49855	12.2739	8.35036	18.0871
99	12.153	3.63243	13.5881	17.0933	15.3131	4.79922	9.26295	5.5784	7.7086	12.0793	13.5298	9.05967	13.3132	13.1113	20.4508	17.0771	11.3189	12.6921	11.7043	13.164	14.0765	19.0022	10.6628	15.424	13.6505	17.7966	13.1584	13.138	9.75855	14.2904	11.4337	15.2242	17.1014	12.0526	18.2576	14.6295	13.8291	8.91587	18.1962	20.0578	12.6209	10.3079	13.9416	11.371	9.95056	9.68987	14.0859	9.85727	19.4799
100	14.1469	3.75502	16.584	19.411	17.136	6.381	11.24	7.273	8.97	14.836	15.559	10.364	15.702	15.05	22.869	18.828	12.929	14.464	13.921	14.658	15.713	21.047	13.193	16.937	15.423	19.61	14.613	15.181	11.486	15.838	13.074	17.432	19.718	14.434	20.296	16.288	15.237	10.601	20.266	22.714	13.926	11.705	15.782	14.479	11.471	11.112	16.41	11.609	21.224
all values Left	mean	std	steps
1	17.692	3.13928	15.894	20.42	23.709	19.838	18.647	19.113	16.664	28.686	20.195	20.386	19.591	25.426	17.685	18.251	16.634	15.528	13.154	18.267	12.218	21.849	18.219	26.34	20.972	16.449	19.386	17.696	19.067	16.758	15.645	19.563	14.089	19.901	14.205	19.81	12.189	17.196	12.862	15.268	13.494	19.543	18.117	13.847	20.37	18.707	22.217	19.135	15.263
2	20.6411	3.46499	18.3234	23.8975	27.3826	23.0339	21.647	22.2598	19.854	33.0034	23.3767	23.4205	22.414	28.7508	20.4912	21.3944	19.7167	18.5551	15.3432	21.2367	14.7566	25.0578	21.1212	29.9917	24.2247	19.4154	22.0825	20.5001	22.0216	19.5703	18.3768	22.7234	16.0128	22.9796	16.6768	22.8128	14.6997	20.4174	15.2973	18.0491	15.9884	23.0361	21.0301	16.3927	23.7438	21.923	25.5769	22.0703	17.6727
3	23.9458	3.78266	21.1158	27.7165	31.3703	26.5968	25.0663	25.7606	23.4423	37.4533	26.8993	26.7988	25.561	32.366	23.6476	24.8909	23.1703	21.9604	17.8757	24.5419	17.6851	28.5711	24.385	33.9275	27.8182	22.7709	25.1405	23.6597	25.28	22.7677	21.4823	26.2526	18.2511	26.3681	19.5044	26.1789	17.635	23.9907	18.1294	21.2702	18.8462	26.83	24.3644	19.2951	27.4524	25.4901	29.2438	25.3544	20.3897
4	27.5735	4.06251	24.2797	31.8054	35.5979	30.4666	28.8694	29.5667	27.3863	41.9038	30.7057	30.4899	29.0173	36.204	27.1251	28.675	26.9498	25.7412	20.7923	28.1246	20.9961	32.3172	27.9733	38.0934	31.7012	26.4563	28.5142	27.1377	28.8084	26.3143	24.954	30.0965	20.8513	30.012	22.6985	29.8606	20.993	27.8656	21.3855	24.9216	22.0732	30.8618	28.0919	22.5547	31.4316	29.3427	33.1543	28.9489	23.4318
5	31.4683	4.28209	27.7932	36.0777	39.9695	34.5709	32.986	33.63	31.6169	46.2457	34.7294	34.436	32.7434	40.1766	30.8688	32.6731	30.9978	29.8676	24.105	31.907	24.6406	36.207	31.8253	42.4075	35.8113	30.3963	32.1398	30.8699	32.5706	30.1539	28.7593	34.1775	23.8358	33.8484	26.2233	33.7856	24.7212	31.9686	25.069	28.9516	25.623	35.0611	32.146	26.1451	35.5885	33.4035	37.221	32.7952	26.7807
6	35.5572	4.42656	31.6142	40.4318	44.3773	38.8196	37.3233	37.894	36.0347	50.4095	38.8962	38.5575	36.6769	44.1815	34.8097	36.8041	35.2513	34.2778	27.8055	35.8	28.5424	40.1462	35.8681	46.7757	40.0759	34.5069	35.9523	34.7771	36.519	34.222	32.8449	38.3983	27.1885	37.8034	30.0106	37.8699	28.7307	36.212	29.145	33.2824	29.4158	39.3475	36.4272	30.0179	39.8134	37.5845	41.3421	36.8258	30.4016
7	39.7552	4.48828	35.6764	44.7686	48.7196	43.1123	41.7678	42.2737	40.5216	54.3276	43.1235	42.7689	40.739	48.127	38.8711	40.9857	39.6447	38.8714	31.8762	39.7179	32.6042	44.061	40.0257	51.1069	44.4055	38.7031	39.8806	38.7638	40.5866	38.4314	37.136	42.6588	30.8688	41.7955	33.9776	42.0216	32.9127	40.4978	33.5386	37.8141	33.3567	43.6406	40.8118	34.111	44.0001	41.7874	45.4203	40.9664	34.2455
8	43.9724	4.46706	39.8879	49.0032	52.9062	47.3515	46.1913	46.6609	44.9638	57.9255	47.3278	46.9921	44.8485	51.9419	42.9715	45.1499	44.1069	43.5317	36.2322	43.5913	36.7241	47.8988	44.2228	55.3046	48.7064	42.9039	43.8519	42.7228	44.69	42.6809	41.5407	46.875	34.8427	45.7406	38.0433	46.1428	37.163	44.7337	38.1313	42.4328	37.355	47.8631	45.1851	38.3498	48.0668	45.9159	49.3611	45.1305	38.2385
9	48.1171	4.36486	44.1477	53.0455	56.8447	51.4421	50.4904	50.9437	49.2518	61.1317	51.426	51.1445	48.9314	55.554	47.0256	49.2286	48.5513	48.1403	40.7395	47.3667	40.8143	51.6041	48.3848	59.2727	52.8749	47.0201	47.7892	46.5828	48.7444	46.872	45.9602	50.9657	39.036	49.5435	42.1286	50.123	41.3981	48.8336	42.7793	47.014	41.3414	51.9342	49.4511	42.644	51.9505	49.8722	53.0644	49.2253	42.2877
10	52.0907	4.1831	48.3628	56.7976	60.4425	55.2803	54.5607	54.9762	53.2729	63.8846	55.32	55.1288	52.9065	58.8825	50.9158	53.1248	52.8649	52.5685	45.2769	50.98	44.7995	55.0979	52.423	62.9249	56.7928	50.9287	51.5903	50.2862	52.6562	50.9045	50.292	54.8367	43.3161	53.1011	46.1326	53.8235	45.55	52.705	47.3536	51.4405	45.2577	55.7623	53.5161	46.9	55.5854	53.5506	56.434	53.1364	46.2825
11	55.7913	3.92949	52.4371	60.1675	63.6197	58.7603	58.2962	58.6408	56.9193	66.1357	58.9009	58.8491	56.6748	61.8535	54.5299	56.7482	56.9251	56.7173	49.7308	54.348	48.5994	58.2941	56.2053	66.1861	60.3801	54.5247	55.1362	53.761	56.3133	54.6698	54.3853	58.3896	47.5602	56.3204	49.9414	57.1488	49.5187	56.2505	51.7436	55.5884	49.0275	59.2525	57.3139	50.9944	58.899	56.8553	59.3413	56.7585	50.1122
12	59.1082	3.60649	56.2328	63.0833	66.3167	61.7918	61.6052	61.851	60.1023	67.842	62.069	62.221	60.1304	64.4048	57.7793	60.007	60.6171	60.4947	53.98	57.3629	52.1027	61.1161	59.6444	68.9907	63.5643	57.7313	58.279	56.9256	59.58	58.0656	58.1307	61.5331	51.64	59.1306	53.4507	60.033	53.2264	59.3839	55.8037	59.3467	52.5383	62.3219	60.7722	54.8122	61.7974	59.7163	61.7611	59.9983	53.6574
13	62.0051	3.28225	59.6475	65.4954	68.4929	64.3135	64.397	64.5455	62.7589	68.9758	64.7048	65.1783	63.1787	66.4892	60.5922	62.8264	63.8438	63.8265	57.827	59.9809	55.2468	63.5057	62.661	71.2841	66.288	60.4872	60.9531	59.7045	62.396	61.0087	61.4267	64.1889	55.4291	61.4796	56.5705	62.4331	56.5907	62.0414	59.4377	62.6272	55.7121	64.903	63.833	58.2393	64.2563	62.0855	63.6613	62.7877	56.8163
14	64.3959	2.95636	62.5851	67.3728	70.1249	66.2899	66.5981	66.6869	64.8481	69.5022	66.8008	67.6706	65.7257	68.0744	62.921	65.1558	66.5051	66.6515	61.1926	62.1611	57.9659	65.4209	65.2061	73.003	68.5102	62.752	63.1057	62.0053	64.7089	63.4252	64.1987	66.2827	58.8164	63.3359	59.233	64.3302	59.5402	64.1891	62.5539	65.3239	58.4785	66.9315	66.4517	61.1918	66.2443	63.9332	65.0282	65.0822	59.5166
15	66.2458	2.65337	64.981	68.7028	71.2042	67.7039	68.2204	68.2547	66.3492	69.4435	68.3385	69.6675	67.733	69.1403	64.7401	66.9684	68.5569	68.9308	63.9973	63.8817	60.2176	66.8328	67.2544	74.1364	70.2114	64.5049	64.7114	63.8085	66.4886	65.2942	66.3976	67.796	61.6641	64.6856	61.3922	65.7265	62.028	65.815	65.0907	67.4139	60.7943	68.3997	68.5966	63.6229	67.7475	65.2477	65.8666	66.8552	61.7182
16	67.539	2.4059	66.7991	69.4835	71.7358	68.5558	69.2467	69.2427	67.2284	68.8433	69.3188	71.1264	69.1977	69.6531	66.0406	68.2524	69.9898	70.6499	66.1984	65.1336	61.9774	67.7237	67.982	74.6949	71.3883	65.7443	65.7684	65.123	67.7177	66.6212	68.0033	68.7372	63.9498	65.5018	63.0227	66.6373	64.032	66.8956	67.0128	68.9153	62.6366	69.3311	70.2417	65.516	68.7658	66.031	66.197	68.0946	63.3568
17	68.2958	2.23747	68.022	69.7273	71.7402	68.8626	69.679	69.6552	67.5253	67.7367	69.7539	72.0638	70.1243	69.6508	66.8332	68.9625	70.8037	71.7735	67.7808	65.9198	63.2365	68.0869	69.5671	74.6939	72.0071	66.4774	66.2945	65.9564	68.3951	67.4106	69.0173	69.113	65.6662	65.815	64.1208	67.0882	65.5546	67.4685	68.3104	69.8349	63.9987	69.7467	71.3281	66.8736	69.3082	66.2976	66.0483	68.7579	64.4784
18	68.5166	2.16094	68.6451	69.4426	71.2443	68.6446	69.5381	69.486	67.271	66.1696	69.6585	72.4979	70.5367	69.1598	67.116	69.1457	71.0163	72.3594	68.7094	66.2516	63.9994	67.9268	70.3853	74.1529	72.1243	66.7055	66.3232	66.331	68.5339	67.6744	69.4582	68.9426	66.8102	65.653	64.6751	67.0894	66.6126	67.5627	68.9913	70.1866	64.8865	69.6768	71.8859	67.7089	69.3908	66.0521	65.4561	68.8883	65.1167
19	68.2264	2.17768	68.6791	68.6567	70.2787	67.9266	68.8276	68.7667	66.4957	64.1895	69.0458	72.4504	70.4614	68.2135	66.9247	68.8363	70.6535	72.4553	69.002	66.1429	64.2826	67.2585	70.452	73.0991	71.7887	66.4715	65.8958	66.2802	68.157	67.4268	69.355	68.2534	67.3906	65.0419	64.7217	66.6715	67.227	67.2035	69.0718	69.995	65.3182	69.1511	71.9479	68.04	69.0371	65.3173	64.451	68.5245	65.3099
20	67.4543	2.27728	68.15	67.4173	68.8706	66.7353	67.5989	67.5614	65.2391	61.8414	67.9265	71.9466	69.9261	66.8477	66.3139	68.057	69.7425	72.0931	68.7278	65.608	64.1152	66.1039	70.0248	71.5599	71.0397	65.8416	65.0524	65.8281	67.2937	66.6875	68.6972	67.0805	67.4279	64.0105	64.3314	65.8769	67.3828	66.4164	68.5757	69.27	65.3187	68.1975	71.5463	67.8476	68.2726	64.1306	63.0268	67.6967	65.1029
21	66.2356	2.44473	67.0805	65.7549	67.0418	65.0953	65.9229	65.91	63.5435	59.1661	66.3128	71.0129	68.9553	65.0963	65.312	66.8313	68.3144	71.3022	67.9143	64.6598	63.5201	64.4802	69.1666	69.5664	69.9137	64.8517	63.8275	65.0222	65.9651	65.4831	67.5677	65.4626	66.9424	62.59	63.5514	64.7289	67.1406	65.2198	67.5258	68.0417	64.9066	66.8395	70.7159	67.204	67.1259	62.5174	61.2414	66.4325	64.5336
22	64.5985	2.66312	65.4791	63.6983	64.8128	63.0264	63.8408	63.8583	61.4528	56.2072	64.2232	69.6767	67.5701	62.9917	63.9406	65.1864	66.4048	70.1072	66.5885	63.3035	62.5092	62.4001	67.8947	67.1525	68.4455	63.5369	62.2448	63.9305	64.1842	63.8438	65.9957	63.4372	65.9493	60.8097	62.4274	63.2538	66.517	63.6347	65.9419	66.3758	64.0822	65.0945	69.49	66.1337	65.6157	60.4994	59.1133	64.762	63.634
23	62.5849	2.92211	63.4082	61.274	62.2296	60.57	61.3904	61.4507	59.0106	53.0096	61.682	67.9647	65.7899	60.5638	62.2183	63.16	64.0488	68.5264	64.779	61.5922	61.1421	59.8993	66.2273	64.3536	66.6709	61.9293	60.3543	62.5914	62.0104	61.8042	64.0119	61.0433	64.5437	58.698	60.9963	61.4783	65.5277	61.6818	63.8999	64.3017	62.8939	62.9771	67.899	64.669	63.7979	58.0953	56.6593	62.715	62.3999
24	60.2064	3.20246	60.9001	58.5097	59.3269	57.7618	58.6092	58.7299	56.2616	49.6106	58.6882	65.8997	63.6343	57.8453	60.1649	60.7927	61.2829	66.5774	62.4554	59.5453	59.4519	57.0011	64.1873	61.2037	64.6117	60.0588	58.1773	61.0407	59.4717	59.3978	61.6497	58.3186	62.7765	56.2853	59.2831	59.4323	64.1921	59.3824	61.4409	61.8469	61.3643	60.5035	65.9672	62.8379	61.6998	55.3258	53.8971	60.3178	60.8609
25	57.5112	3.52417	57.9908	55.4318	56.1358	54.6353	55.5117	55.7382	53.2495	46.0375	55.3122	63.5039	61.126	54.8712	57.8036	58.1135	58.1454	64.2656	59.714	57.1881	57.4765	53.7298	61.8	57.7356	62.2693	57.952	55.737	59.3095	56.5932	56.6635	58.945	55.2993	60.6923	53.6037	57.3014	57.1456	62.533	56.7609	58.6039	59.0343	59.5191	57.6985	63.7017	60.6657	59.3458	52.2154	50.8513	57.583	59.0251
26	54.487	3.80414	54.7187	52.0655	52.6878	51.2196	52.1544	52.5117	50.0057	42.3206	51.5933	60.8023	58.2855	51.6756	55.1484	55.1944	54.6707	61.6546	56.593	54.5485	55.2577	50.1166	59.0948	53.9836	59.68	55.6336	53.0565	57.4121	53.401	53.6337	55.9334	52.0122	58.3291	50.6853	55.0535	54.6392	60.573	53.8382	55.4261	55.8802	57.385	54.5826	61.1534	58.1759	56.7603	48.7879	47.5552	54.5794	56.8947
27	51.2103	4.12066	51.1246	48.4349	49.0207	47.5421	48.5885	49.076	46.5475	38.4941	47.5765	57.8113	55.1297	48.2855	52.2111	52.0731	50.8867	58.7752	53.1338	51.6566	52.8296	46.1953	56.105	49.9837	56.8558	53.1202	50.1521	55.3502	49.922	50.3337	52.6448	48.471	55.7156	47.5582	52.5261	51.9239	58.3357	50.635	51.9405	52.393	54.9858	51.169	58.3457	55.3854	53.9604	45.063	44.0403	51.3412	54.472
28	47.7277	4.4574	47.2531	44.5736	45.1714	43.6377	44.8532	45.4669	42.8908	34.6069	43.3148	54.5401	51.7074	44.7235	49.0308	48.7802	46.8445	55.6575	49.3783	48.5419	50.211	42.0137	52.858	45.7946	53.7977	50.4465	47.0381	53.1344	46.1789	46.8116	49.098	44.703	52.8602	44.2445	49.7397	49.018	55.842	47.1721	48.1798	48.6214	52.3348	47.4937	55.2934	52.305	50.9515	41.0641	40.327	47.8938	51.7654
29	43.9734	4.74585	43.1505	40.5282	41.1736	39.5473	40.976	41.706	39.0576	30.7069	38.8732	50.9963	48.0457	41.0201	45.6245	45.3317	42.5778	52.3239	45.346	45.2385	47.4094	37.641	49.35	41.4664	50.5035	47.6208	43.7322	50.7529	42.1988	43.0967	45.2892	40.726	49.7844	40.7669	46.701	45.9253	53.0846	43.4761	44.1791	44.5882	49.4359	43.5916	51.9944	48.9142	47.7308	36.8321	36.4146	44.2617	48.7858
30	40.0404	5.01477	38.8676	36.3532	37.0742	35.3281	36.9606	37.8136	35.0677	26.8529	34.3312	47.1876	44.1734	37.2333	42.016	41.7354	38.1411	48.7868	41.0855	41.7814	44.4337	33.172	45.6229	37.0572	46.9837	44.6366	40.2548	48.1858	38.0201	39.22	41.2679	36.5812	46.5065	37.1469	43.4247	42.6495	50.0866	39.5794	39.9794	40.3194	46.2921	39.5226	48.4385	45.2482	44.2984	32.4371	32.3503	40.4723	45.5276
31	35.9868	5.23536	34.4669	32.1111	32.9373	31.0702	32.7978	33.8154	30.9606	23.119	29.7835	43.1516	40.1333	33.4523	38.2345	37.9918	33.6111	45.0526	36.6674	38.2092	41.2873	28.7224	41.699	32.6399	43.2582	41.4815	36.6294	45.414	33.6985	35.2302	37.075	32.3399	43.0366	33.4316	39.93	39.2	46.8493	35.5539	35.6372	35.8549	42.9181	35.3727	44.616	41.321	40.6582	27.9803	28.203	36.5567	42.025
32	31.861	5.37507	30.0358	27.8844	28.8519	26.9012	28.5419	29.7525	26.7858	19.5896	25.3403	38.9397	36.0041	29.7654	34.3244	34.1284	29.0916	41.121	32.1719	34.5847	37.9759	24.4136	37.6166	28.3101	39.3518	38.1504	32.8976	42.4262	29.3255	31.2073	32.7768	28.1044	39.3895	29.6929	36.2359	35.6055	43.3756	31.4888	31.2556	31.2578	39.3436	31.2504	40.5138	37.1583	36.8366	23.5812	24.0926	32.5659	38.3157
33	27.7546	5.40859	25.6789	23.7675	24.9376	22.9761	24.2897	25.6915	22.6175	16.3439	21.1241	34.6241	31.9028	26.2806	30.3514	30.2468	24.7143	37.0231	27.7168	30.9992	34.534	20.3605	33.451	24.18	35.3257	34.6578	29.1386	39.204	25.0164	27.2715	28.4829	24.0024	35.586	26.0407	32.3633	31.9314	39.6728	27.4983	26.9764	26.6586	35.6366	27.2833	36.1851	32.8233	32.8991	19.3666	20.177	28.5977	34.4387
34	23.7808	5.32462	21.5063	19.859	21.334	19.4477	20.17	21.729	18.5537	13.4547	17.254	30.3103	27.9733	23.117	26.406	26.504	20.6223	32.8347	23.456	27.559	31.0027	16.661	29.3283	20.3617	31.2827	31.054	25.4547	35.7967	20.894	23.57	24.336	20.173	31.668	22.6057	28.362	28.281	35.7737	23.7113	22.9553	22.2393	31.8867	23.6103	31.759	28.426	28.942	15.458	16.6097	24.765	30.456
35	20.0737	5.1267	17.6418	16.2944	18.1799	16.4366	16.3253	18.0113	14.7091	10.9847	13.8555	26.1225	24.3659	20.3769	22.6255	23.0557	16.9455	28.6741	19.6295	24.3735	27.4441	13.3892	25.4119	16.9544	27.3625	27.4389	21.9705	32.2621	17.0813	20.2537	20.4869	16.7385	27.7321	19.5114	24.3393	24.8176	31.7617	20.2567	19.3374	18.1717	28.2197	20.367	27.4121	24.1201	25.1035	12.0027	13.5066	21.172	26.4713
36	16.7845	4.84143	14.2071	13.1732	15.59	14.0274	12.8812	14.6477	11.208	8.98336	10.9615	22.1988	21.2156	18.1267	19.1318	20.0023	13.7937	24.703	16.3456	21.5416	23.9491	10.5974	21.8688	14.0403	23.7284	23.9485	18.8129	28.6907	13.6972	17.4514	17.0569	13.7932	23.928	16.8562	20.4508	21.6765	27.7737	17.2554	16.2418	14.5992	24.7753	17.6738	23.3438	20.0723	21.5341	9.09064	10.9343	17.8908	22.6345
37	13.9534	4.50874	11.3131	10.585	13.6486	12.2733	9.95582	11.7366	8.18327	7.49018	8.67109	18.6809	18.632	16.3995	16.0303	17.368	11.2675	21.0809	13.7052	19.1456	20.6385	8.33645	18.825	11.705	20.5325	20.7123	16.0787	25.1937	10.8515	15.2441	14.129	11.4148	20.4109	14.7012	16.8535	18.981	23.984	14.8094	13.7684	11.6119	21.6796	15.6342	19.7179	16.423	18.3594	6.82345	8.932	14.9569	19.153
38	11.7077	4.18415	9.05459	8.60252	12.4049	11.1931	7.49778	9.34555	5.76998	6.53948	7.12018	15.6971	16.6956	15.1994	13.4015	15.132	9.45837	17.9277	11.7676	17.2548	17.633	6.67847	16.4142	10.047	17.8896	17.836	13.8359	21.888	8.63882	13.6594	11.8354	9.67083	17.3176	13.0796	13.6829	16.8348	20.6064	12.9952	12	9.24468	19.0393	14.3287	16.6368	13.3356	15.6629	5.28324	7.59578	12.3898	16.1777
39	10.1269	3.88434	7.50428	7.28448	11.8586	10.7668	5.5076	7.50833	4.0741	6.19198	6.43818	13.3455	15.5048	14.5095	11.2966	13.2792	8.46473	15.3227	10.5569	15.9332	15.0219	5.71188	14.6384	9.2033	15.8783	15.3989	12.1408	18.9232	7.12779	12.7056	10.2106	8.65805	14.7416	12.0176	11.045	15.3209	17.7333	11.8545	10.9829	7.57373	16.9451	13.8464	14.1516	10.8658	13.4916	4.51097	6.89933	10.2279	13.7682
40	9.22059	3.65321	6.7063	6.66791	11.9617	10.9407	4.02276	6.23955	3.14291	6.39258	6.67709	11.6836	15.0446	14.2865	9.74873	11.8753	8.20852	13.3889	10.1092	15.2319	12.8737	5.5063	13.5407	9.17264	14.615	13.4575	11.0448	16.3513	6.34658	12.2629	9.30833	8.34776	12.7313	11.5418	9.01582	14.4882	15.437	11.3766	10.7011	6.56873	15.4705	14.1297	12.353	9.09667	11.8702	4.483	6.83067	8.6123	11.9451
41	8.96499	3.5319	6.69208	6.74045	12.6403	11.6274	3.10498	5.54736	2.95101	7.06386	7.77327	10.7248	15.2897	14.4611	8.78473	10.946	8.57725	12.1237	10.3773	15.1907	11.2769	6.05846	13.1311	9.89725	14.0531	12.0552	10.6065	14.2128	6.28502	12.2005	9.12078	8.67937	11.34	11.6598	7.63936	14.328	13.7699	11.4796	11.0803	6.24952	14.6849	15.1122	11.2057	8.07533	10.834	5.1217	7.33689	7.61056	10.707
42	9.30492	3.53194	7.41927	7.44945	13.828	12.7059	2.82927	5.44482	3.40528	8.13477	9.57218	10.4143	16.1846	14.9857	8.42279	10.5435	9.47603	11.5257	11.2213	15.7592	10.3171	7.26071	13.355	11.1965	14.1697	11.2168	10.821	12.5533	6.82641	12.4281	9.55911	9.53322	10.6065	12.3454	6.92027	14.7701	12.7727	12.0148	11.9793	6.61644	14.5912	16.7186	10.7087	7.79811	10.4118	6.34836	8.31189	7.2831	10.0547
43	10.1576	3.64167	8.71667	8.74145	15.4802	14.0691	3.24973	5.97	4.37142	9.57194	11.8988	10.6384	17.6481	15.8817	8.69064	10.6844	10.8842	11.5363	12.4925	16.7998	10.0224	8.98721	14.1017	12.8154	14.8943	10.9711	11.5657	11.4185	7.77173	12.9446	10.4587	10.7635	10.5019	13.5603	6.87227	15.7476	12.446	12.8468	13.2708	7.59018	15.0976	18.8602	10.83	8.191	10.5494	8.146	9.61833	7.6037	9.99706
44	11.4638	3.81848	10.4195	10.5902	17.5556	15.689	4.24114	7.01582	5.74628	11.3715	14.6059	11.3092	19.5852	17.2332	9.47127	11.3593	12.8327	12.0643	14.0224	18.236	10.423	11.1819	15.2629	14.5595	16.099	11.2111	12.7434	10.8269	9.02149	13.8382	11.6419	12.2746	11.0079	15.3084	7.3877	17.1738	12.7303	13.9559	14.9413	9.01995	16.1173	21.4019	11.4821	9.10033	11.1545	10.5407	11.153	8.43618	10.5545
45	13.1659	4.05085	12.4342	12.976	19.945	17.582	5.73256	8.46367	7.488	13.5163	17.572	12.4222	21.8748	19.0492	10.6383	12.5704	15.306	13.0632	15.713	20.0387	11.5138	13.807	16.7791	16.3747	17.6504	11.821	14.3063	10.8053	10.5921	15.1922	13.0243	14.0507	12.0523	17.5589	8.355	19.0313	13.5319	15.4264	17.0092	10.7932	17.578	24.1523	12.52	10.3194	12.14	13.4933	12.8986	9.60122	11.6643
46	15.2276	4.2892	14.7549	15.8204	22.465	19.7465	7.69736	10.2685	9.62818	15.9265	20.6706	14.0282	24.3536	21.2145	12.125	14.3162	18.171	14.5332	17.6249	22.1717	13.2612	16.7592	18.624	18.3037	19.4611	12.7568	16.2295	11.2454	12.5627	16.9586	14.643	16.1035	13.5445	20.1976	9.72191	21.2846	14.782	17.3124	19.4335	12.8658	19.4305	26.9073	13.8184	11.705	13.4839	16.8157	14.891	10.9968	13.2728
47	17.5878	4.45862	17.3876	18.9476	24.9176	22.0943	10.1346	12.4456	12.1831	18.4461	23.7412	16.1224	26.8407	23.5513	13.9377	16.5485	21.2139	16.4686	19.8165	24.5299	15.5937	19.8497	20.758	20.3903	21.4808	14.0555	18.4459	11.9821	14.9443	18.9437	16.591	18.3949	15.428	23.0229	11.5141	23.8091	16.4912	19.5416	22.0749	15.2371	21.6081	29.4921	15.3425	13.2813	15.1902	20.2211	17.1301	12.671	15.3855
48	20.1248	4.49834	20.2501	22.1176	27.1427	24.4618	12.9818	14.9858	15.0479	20.8765	26.6509	18.5719	29.1883	25.8811	16.1119	19.0969	24.2132	18.7443	22.2788	26.947	18.3808	22.8705	23.0198	22.6194	23.6347	15.7616	20.819	12.8926	17.5993	20.9064	18.8008	20.8154	17.6967	25.7928	13.7776	26.4168	18.5797	21.9285	24.7429	17.8417	23.976	31.7827	17.1263	15.1467	17.2149	23.4364	19.4526	14.7382	17.9609
49	22.6759	4.39095	23.1641	25.1009	29.0375	26.6841	16.0029	17.7609	18.0055	23.0447	29.2978	21.16	31.3063	28.0499	18.6289	21.7184	26.9818	21.1055	24.9026	29.2565	21.4134	25.6663	25.2567	24.9226	25.7679	17.818	23.1773	13.9785	20.3025	22.6399	21.13	23.2255	20.2515	28.3103	16.4549	28.9359	20.9367	24.2541	27.2679	20.5162	26.3446	33.7075	19.1409	17.3357	19.4206	26.2663	21.694	17.1507	20.8402
50	25.0582	4.19196	25.9321	27.7317	30.5573	28.6433	18.9143	20.5477	20.83	24.8557	31.6095	23.6698	33.1425	29.9408	21.3656	24.2405	29.3866	23.3285	27.5415	31.3342	24.4348	28.1515	27.3424	27.1924	27.7282	20.0569	25.3838	15.3615	22.8521	24.0074	23.4093	25.5082	22.9472	30.455	19.338	31.2497	23.3907	26.3383	29.527	23.0613	28.5452	35.2393	21.2914	19.7479	21.6023	28.6005	23.7327	19.739	23.7725
51	27.2145	3.86875	28.3897	29.9122	31.7018	30.2779	21.5307	23.1126	23.3595	26.2849	33.5365	25.9403	34.6551	31.4848	24.1277	26.5382	31.3403	25.2574	30.0495	33.089	27.1835	30.2966	29.1886	29.2876	29.4116	22.27	27.3396	17.1742	25.1035	24.9399	25.506	27.5699	25.6124	32.1718	22.1552	33.278	25.7646	28.0681	31.4318	25.2994	30.4534	36.3616	23.4403	22.2207	23.5533	30.3903	25.4827	22.272	26.4844
52	29.004	3.56047	30.4446	31.6338	32.4981	31.5712	23.7545	25.3005	25.508	27.3758	35.0562	27.881	35.8278	32.6576	26.7305	28.5272	32.8262	26.8204	32.3164	34.4817	29.4868	32.1063	30.7337	31.0884	30.7637	24.2835	28.9925	19.3359	26.9877	25.4636	27.3407	29.3548	28.0899	33.4543	24.6981	34.9902	27.9177	29.3978	32.952	27.1672	32.0102	37.0872	25.465	24.6113	25.1463	31.6592	26.888	24.549	28.7907
53	30.4376	3.28574	32.0851	32.9476	32.9812	32.5394	25.5503	27.066	27.2511	28.1998	36.1718	29.4644	36.6699	33.4648	29.0693	30.1621	33.8794	28.0124	34.3055	35.5165	31.3042	33.5929	31.9421	32.5462	31.7624	26.0073	30.3321	21.6072	28.5099	25.6638	28.8781	30.8429	30.2662	34.3283	26.8799	36.3962	29.7567	30.3349	34.1166	28.6953	33.2197	37.4478	27.2758	26.8167	26.3672	32.4678	27.9264	26.4551	30.65
54	31.5247	3.07095	33.3261	33.907	33.1804	33.2186	26.8879	28.4052	28.6066	28.8035	36.9035	30.7055	37.1846	33.9244	31.0932	31.4372	34.5267	28.8652	36.0035	36.1961	32.6645	34.7561	32.8041	33.6508	32.4115	27.3988	31.3569	23.7805	29.6841	25.6101	30.1068	32.0281	32.0611	34.8306	28.68	37.4915	31.2331	30.9159	34.9518	29.9166	34.0989	37.4719	28.8173	28.7651	27.2449	32.8634	28.6127	27.9688	32.0667
55	32.2836	2.92663	34.2043	34.5563	33.1155	33.6441	27.8102	29.3482	29.6145	29.2125	37.2783	31.6338	37.3786	34.0591	32.7896	32.3458	34.8045	29.3969	37.4154	36.5247	33.6351	35.5811	33.326	34.4118	32.7116	28.4584	32.0695	25.7101	30.5265	25.3484	31.035	32.9236	33.4126	34.9872	30.1248	38.2695	32.335	31.1805	35.4816	30.8505	34.6769	37.197	30.0459	30.408	27.8343	32.8868	28.981	29.1039	33.0727
56	32.7353	2.851	34.7573	34.9177	32.8083	33.841	28.3796	29.9333	30.3161	29.4312	37.328	32.2724	37.2602	33.9002	34.166	32.9244	34.7564	29.6484	38.547	36.5062	34.2896	36.049	33.491	34.8419	32.7082	29.209	32.4679	27.3214	31.0437	24.9001	31.6502	33.5513	34.3633	34.8108	31.2573	38.725	33.0437	31.1598	35.7238	31.4978	34.9797	36.6731	30.9801	31.6976	28.1896	32.5777	29.0381	29.9439	33.7018
57	32.9005	2.83608	35.0146	35.003	32.2796	33.823	28.6238	30.1819	30.7429	29.4543	37.0702	32.6315	36.8498	33.4836	35.2406	33.1993	34.4253	29.6407	39.3605	36.1504	34.6826	36.1555	33.3481	34.9662	32.4311	29.6734	32.5579	28.585	31.2396	24.2744	31.9947	33.9369	34.9369	34.313	32.1088	38.8589	33.4106	30.8747	35.6899	31.8353	35.0221	35.9533	31.6471	32.6671	28.3406	31.9797	28.8337	30.5519	33.975
58	32.7992	2.87907	34.9961	34.8218	31.5577	33.5968	28.5649	30.0984	30.9038	29.2878	36.5731	32.7168	36.1859	32.8429	36.0263	33.1788	33.8535	29.3841	39.8806	35.4768	34.8429	35.9132	32.921	34.8218	31.8925	29.8615	32.3608	29.5032	31.1299	23.4769	32.0793	34.1028	35.1533	33.5069	32.6833	38.6844	33.4543	30.3379	35.648	31.84	34.8121	35.0929	32.0592	33.3333	28.2945	31.1423	28.3847	30.954	33.8817
59	32.4458	2.96126	34.7183	34.3871	30.6783	33.1702	28.2348	29.6842	30.8029	28.9596	35.8815	32.5468	35.3128	32.0156	36.5165	32.8777	33.0811	28.8986	40.0953	34.5191	34.7747	35.3577	32.2377	34.4531	31.1092	29.7655	31.9102	30.1317	30.741	22.5188	31.9202	34.0681	35.0299	32.4229	32.9587	38.2211	33.199	29.5766	34.9568	31.5485	34.3568	34.1418	32.2194	33.714	28.0488	30.1188	27.72	31.1485	33.4304
60	31.8642	3.06691	34.2087	33.7229	29.6784	32.56	27.6637	28.9592	30.4602	28.5038	35.0353	32.1543	34.2772	31.0521	36.6809	32.3179	32.1481	28.2181	40.0074	33.32	34.4827	34.543	31.3338	33.9015	30.1084	29.3846	31.2443	30.4822	30.1092	21.4184	31.5413	33.8425	34.587	31.1104	32.9113	37.4948	32.6718	28.6245	34.2327	30.9989	33.6711	33.1389	32.1321	33.8229	27.6071	28.9608	26.8794	31.1237	32.6738
61	31.0938	3.17998	33.5018	32.8606	28.5822	31.7827	26.9278	28.0009	29.8938	27.9476	34.0682	31.5722	33.1254	29.9884	36.5301	31.5318	31.0931	27.3879	39.6313	31.9232	33.9825	33.5248	30.2507	33.1969	28.9228	28.7645	30.3988	30.5484	29.2712	20.194	30.9727	33.4309	33.8404	29.6171	32.5729	36.5675	31.9073	27.5045	33.4045	30.2422	32.7699	32.1056	31.8086	33.6747	26.9781	27.7105	25.905	30.8736	31.6565
62	30.1631	3.28357	32.6478	31.8336	27.4032	30.8633	26.0783	26.8658	29.128	27.3038	33.004	30.8343	31.897	28.8516	36.0696	30.5559	29.9458	26.4531	38.9725	30.3874	33.2969	32.3662	29.0268	32.3571	27.586	27.9424	29.4174	30.3244	28.2765	18.862	30.2456	32.8392	32.8455	27.9928	31.976	35.4738	30.9416	26.2382	32.4561	29.3291	31.6972	31.0409	31.2726	33.2896	26.2006	26.3973	24.8409	30.3968	30.443
63	29.1005	3.37109	31.6878	30.6707	26.1491	29.8279	25.1446	25.6063	28.1896	26.5775	31.858	29.9704	30.6208	27.6554	35.319	29.4147	28.7281	25.4468	38.0666	28.7603	32.4453	31.113	27.6986	31.3868	26.1254	26.9655	28.3306	29.8222	27.1601	17.4381	29.38	32.0754	31.6651	26.2892	31.1607	34.2379	29.81	24.8449	31.4067	28.2996	30.4982	29.9332	30.5459	32.6898	25.3152	25.0412	23.7333	29.673	29.0997
64	27.9303	3.43964	30.6457	29.3955	24.8286	28.6912	24.1373	24.2608	27.1	25.7671	30.6355	29.0032	29.3127	26.4085	34.306	28.1496	27.4548	24.3961	36.9594	27.0675	31.4459	29.7918	26.293	30.2894	24.5873	25.8822	27.1549	29.0581	25.9412	15.9444	28.383	31.1428	30.3431	24.546	30.1663	32.8793	28.542	23.3379	30.263	27.171	29.2069	28.7724	29.6912	31.893	24.3553	23.6605	22.618	28.7315	27.6809
65	26.6693	3.48918	29.5273	28.0271	23.4532	27.4596	23.0554	22.8506	25.8773	24.8767	29.3348	27.9492	27.989	25.1233	33.0619	26.787	26.1413	23.3058	35.6788	25.3223	30.3206	28.4186	24.8326	29.094	22.9958	24.7352	25.8977	28.1025	24.6315	14.414	27.2524	30.0618	28.9132	22.7885	29.0253	31.4149	27.1531	21.7326	29.0333	25.9621	27.8537	27.5568	28.739	30.8948	23.3442	22.2753	21.5142	27.5879	26.2216
66	25.3321	3.51894	28.3261	26.5792	22.0369	26.1403	21.8947	21.3811	24.5426	23.9086	27.9523	26.8172	26.6622	23.8199	31.6225	25.3555	24.8081	22.1777	34.2472	23.54	29.0929	27.0069	23.3466	27.8322	21.3751	23.5525	24.5623	26.9959	23.2416	12.8835	26.008	28.8432	27.3987	21.0354	27.7603	29.8573	25.6844	20.0485	27.7323	24.6747	26.4656	26.2963	27.7035	29.723	22.2956	20.9089	20.4144	26.2747	24.7429
67	23.9339	3.52905	27.037	25.068	20.6033	24.7497	20.6773	19.856	23.121	22.868	26.49	25.61	25.346	22.523	30.026	23.8823	23.475	21.0103	32.681	21.7453	27.787	25.569	21.8557	26.5363	19.748	22.352	23.162	25.7717	21.7867	11.384	24.664	27.505	25.815	19.306	26.389	28.224	24.1687	18.314	26.3807	23.318	25.0627	25.01	26.593	28.3933	21.2167	19.584	19.2993	24.8307	23.2547
68	22.4909	3.51978	25.6621	23.5086	19.1785	23.3052	19.4185	18.2739	21.6377	21.7594	24.9537	24.3367	24.0546	21.2538	28.3046	22.3901	22.1473	19.8018	30.9888	19.9722	26.4244	24.1255	20.3732	25.2328	18.1367	21.1445	21.7233	24.4573	20.2929	9.93755	23.2404	26.0737	24.1771	17.6207	24.9273	26.5296	22.632	16.5622	25.0013	21.9074	23.6582	23.7221	25.4137	26.9298	20.1147	18.3191	18.1551	23.299	21.7635
69	21.0233	3.49361	24.2134	21.9268	17.7851	21.8226	18.1335	16.6607	20.1144	20.5926	23.3603	23.0107	22.8052	20.0254	26.5175	20.8926	20.8242	18.559	29.2155	18.2544	25.0273	22.6974	18.9071	23.942	16.5639	19.9386	20.2687	23.0791	18.7868	8.5558	21.7638	24.5761	22.5092	15.9973	23.4181	24.8008	21.0953	14.8221	23.6118	20.4557	22.2596	22.4603	24.1722	25.3664	18.9958	17.1202	16.9823	21.7173	20.2735
70	19.55	3.4526	22.7095	20.3441	16.4444	20.3246	16.8352	15.0405	18.5737	19.3815	21.7315	21.6497	21.6168	18.8456	24.6972	19.4021	19.5075	17.2953	27.3935	16.6265	23.6091	21.2975	17.4613	22.6744	15.0479	18.7429	18.815	21.6628	17.2872	7.24315	20.2607	23.0343	20.8289	14.4462	21.8961	23.0525	19.5687	13.1058	22.2252	18.9751	20.8712	21.249	22.8804	23.736	17.8681	15.9862	15.795	20.1187	18.7912
71	18.0899	3.39996	21.1752	18.7835	15.1718	18.84	15.5389	13.4462	17.0355	18.1469	20.0923	20.2711	20.5028	17.7103	22.8653	17.9343	18.2002	16.0343	25.5702	15.1261	22.1852	19.9311	16.0407	21.4273	13.6008	17.5628	17.3811	20.2352	15.8072	5.99874	18.7541	21.469	19.1496	12.9731	20.3965	21.2953	18.055	11.4165	20.8559	17.491	19.4917	20.1071	21.5605	22.0666	16.741	14.9156	14.6143	18.5302	17.3281
72	16.6588	3.3399	19.6382	17.2641	13.9708	17.3952	14.2609	11.9064	15.52	16.9094	18.4685	18.8955	19.4627	16.614	21.0382	16.5019	16.9071	14.7939	23.7919	13.7595	20.7762	18.6064	14.6504	20.1872	12.2193	16.3989	15.989	18.8118	14.3509	4.81685	17.2601	19.9015	17.4805	11.5844	18.9378	19.5391	16.5557	9.74979	19.5227	16.0246	18.1172	19.0444	20.2315	20.3826	15.6224	13.906	13.4661	16.9645	15.9024
73	15.2683	3.27688	18.1195	15.7999	12.8364	16.0131	13.0148	10.4434	14.0378	15.682	16.878	17.545	18.486	15.5557	19.2329	15.11	15.631	13.5866	22.1027	12.511	19.4031	17.3309	13.299	18.9345	10.9007	15.2487	14.65	17.4023	12.9215	3.68555	15.794	18.351	15.8264	10.2847	17.5302	17.7957	15.069	8.09582	18.2364	14.591	16.7492	18.0614	18.9097	18.703	14.5216	12.9537	12.373	15.4298	14.5403
74	13.9255	3.21523	16.6316	14.3946	11.761	14.7088	11.8187	9.06818	12.5925	14.4664	15.3315	16.2327	17.5635	14.5329	17.4605	13.7616	14.3706	12.4221	20.519	11.3624	18.0822	16.1034	11.9998	17.6505	9.63966	14.1096	13.3769	16.0118	11.5233	2.59262	14.3718	16.8369	14.1955	9.06826	16.1848	16.0757	13.6039	6.44463	16.9976	13.2014	15.3958	17.151	17.6103	17.0461	13.4491	12.0524	11.3567	13.9396	13.248
75	12.6323	3.15889	15.1856	13.0386	10.733	13.4867	10.6819	7.77858	11.1858	13.2605	13.8344	14.9692	16.6834	13.544	15.7287	12.4553	13.1243	11.3052	19.0253	10.2913	16.8236	14.9176	10.7587	16.319	8.43397	12.9756	12.1781	14.6473	10.1555	1.53178	12.9998	15.3821	12.5962	7.93282	14.9063	14.3875	12.1706	4.79345	15.8106	11.8642	14.0671	16.3057	16.3444	15.4239	12.4114	11.1979	10.4171	12.4976	12.0262
76	11.3981	3.11197	13.79	11.7125	9.74233	12.34	9.61297	6.56327	9.81579	12.0537	12.3815	13.7589	15.8297	12.5827	14.0468	11.1876	11.8855	10.2375	17.6045	9.27479	15.6252	13.7621	9.57833	14.9282	7.27748	11.8445	11.0533	13.3195	8.82124	0.514576	11.685	14.0132	11.0324	6.86991	13.693	12.7469	10.783	3.14745	14.6822	10.5938	12.7737	15.5079	15.1197	13.839	11.4062	10.3865	9.54967	11.0982	10.8748
77	10.1844	3.07197	12.4441	10.3983	8.77436	11.2451	8.62315	5.40155	8.48155	10.8325	10.9583	12.6022	14.9873	11.6443	12.41	9.95396	10.6442	9.21418	16.239	8.28159	14.478	12.6245	8.45656	13.4803	6.16184	10.715	9.99787	12.0293	7.51983	-0.447505	10.4306	12.745	9.49797	5.86602	12.5268	11.1654	9.45233	1.51129	13.6151	9.39002	11.5247	14.7423	13.937	12.2906	10.4251	9.61185	8.737	9.74114	9.78836
78	9.0125	3.04448	11.1456	9.08567	7.818	10.1704	7.70867	4.27467	7.18878	9.58689	9.561	11.4924	14.1486	10.7207	10.8053	8.73944	9.38889	8.23233	14.91	7.29022	13.3659	11.4998	7.38878	11.984	5.08267	9.58167	9.00356	10.7779	6.24656	-1.335	9.235	11.5802	7.98367	4.91267	11.3883	9.644	8.189	-0.104	12.6041	8.25233	10.3292	13.9981	12.7966	10.775	9.45222	8.86433	7.95811	8.436	8.74667
79	7.86816	3.02539	9.89033	7.77045	6.86685	9.096	6.8503	3.16945	5.94476	8.32727	8.20927	10.4154	13.3077	9.79839	9.22745	7.51876	8.11621	7.28494	13.5913	6.29118	12.2686	10.3843	6.365	10.4505	4.03685	8.44	8.05112	9.56112	5.00148	-2.11845	8.091	10.5179	6.48664	3.99776	10.2602	8.17182	6.995	-1.67839	11.6367	7.17612	9.18673	13.2636	11.6868	9.295	8.46333	8.13455	7.19833	7.18509	7.7227
80	6.74814	3.00852	8.66053	6.45345	5.91614	8.02628	6.03253	2.07694	4.75852	7.08111	6.91545	9.35593	12.4615	8.85876	7.67088	6.27628	6.83654	6.37224	12.275	5.28057	11.1692	9.27665	5.37211	8.89981	3.02498	7.28955	7.12593	8.36536	3.7931	-2.758	6.98533	9.55242	5.01948	3.10608	9.13452	6.73133	5.84911	-3.17225	10.6903	6.16287	8.0871	12.5215	10.6003	7.854	7.43397	7.41855	6.454	5.99815	6.69222
81	5.66033	2.98373	7.44452	5.14467	4.97489	6.97397	5.24243	0.994515	3.64556	5.88908	5.69691	8.30851	11.6203	7.89353	6.13921	5.00477	5.56151	5.50273	10.9642	4.27284	10.0642	8.18847	4.407	7.3631	2.0573	6.14348	6.22857	7.17447	2.64248	-3.19961	5.90378	8.67383	3.62988	2.2289	8.01342	5.30764	4.73311	-4.52416	9.74907	5.21406	7.01723	11.757	9.53378	6.47022	6.36473	6.72024	5.73	4.88722	5.64823
82	4.62344	2.93934	6.24255	3.87436	4.06827	5.96527	4.46973	-0.0660909	2.63255	4.79964	4.57582	7.27873	10.8012	6.91845	4.666	3.72009	4.303	4.68627	9.66245	3.29873	8.96627	7.13964	3.487	5.89364	1.16873	5.03727	5.373	5.98745	1.57582	-3.38536	4.842	7.87436	2.37464	1.36645	6.90673	3.90045	3.651	-5.65582	8.81045	4.332	5.97818	10.9657	8.48491	5.175	5.28882	6.04918	5.051	3.86409	4.60336
83	3.66866	2.86525	5.07282	2.69933	3.24526	5.03642	3.7173	-1.07494	1.75738	3.85935	3.583	6.28386	10.0246	5.96937	3.31118	2.46025	3.07784	3.92664	8.38755	2.39575	7.89699	6.15226	2.66311	4.55977	0.419273	4.02676	4.58135	4.82882	0.631051	-3.28124	3.81856	7.14906	1.32045	0.535152	5.83182	2.52976	2.62022	-6.48598	7.87629	3.5118	4.98905	10.152	7.45448	4.02	4.25357	5.4257	4.45844	2.94361	3.58434
84	2.83597	2.75551	3.97965	1.70794	2.56881	4.23771	3.00907	-1.97106	1.07084	3.1066	2.75827	5.35701	9.3126	5.09184	2.16918	1.28613	1.91051	3.23011	7.17045	1.61472	6.89605	5.25303	1.98956	3.43302	-0.123253	3.18639	3.8846	3.74621	-0.137778	-2.89955	2.87722	6.50285	0.53397	-0.229818	4.82124	1.24876	1.65978	-6.94768	6.9551	2.74626	4.07322	9.3278	6.45559	3.03578	3.31891	4.88139	3.97756	2.14969	2.63273
85	2.17095	2.61033	3.0317	0.998091	2.10279	3.62252	2.37685	-2.67745	0.637788	2.57255	2.14618	4.5367	8.69345	4.33782	1.33582	0.283394	0.836545	2.61197	6.05827	1.00791	6.01309	4.47533	1.52167	2.57758	-0.395848	2.58509	3.32115	2.81097	-0.670576	-2.30185	2.08133	5.95445	0.0682727	-0.871545	3.92327	0.128182	0.806667	-6.99788	6.06982	2.04206	3.26279	8.51388	5.51718	2.25533	2.54867	4.45218	3.638	1.51473	1.80133
86	1.71664	2.43824	2.31236	0.629909	1.89461	3.23917	1.85819	-3.13291	0.521121	2.27573	1.78873	3.86642	8.20086	3.76466	0.861303	-0.447596	-0.0969596	2.10498	5.09155	0.624192	5.30558	3.85403	1.303	2.04612	-0.353828	2.25573	2.93096	2.10403	-0.910071	-1.57387	1.50378	5.52537	-0.0458788	-1.3188	3.19391	-0.76603	0.112	-6.62686	5.25556	1.42068	2.59019	7.74084	4.68114	1.70578	2.01027	4.17567	3.46111	1.08305	1.15561
87	1.50419	2.25658	1.89268	0.638818	1.96642	3.12192	1.48942	-3.28497	0.770535	2.22506	1.71509	3.39699	7.87244	3.42811	0.769818	-0.874071	-0.833667	1.73751	4.32118	0.498394	4.82679	3.42724	1.36133	1.87411	-0.0385556	2.22091	2.74837	1.6924	-0.817121	-0.794616	1.20822	5.23103	0.203636	-1.48724	2.69988	-1.37036	-0.370222	-5.84643	4.55669	0.913919	2.08863	7.04982	3.97499	1.41078	1.7504	4.08658	3.46056	0.861374	0.773404
88	1.54799	2.08853	1.81367	1.02518	2.30994	3.28133	1.30106	-3.10418	1.36255	2.42173	1.93582	3.14967	7.74858	3.34458	1.03982	-0.976455	-1.30258	1.54985	3.79518	0.644212	4.61652	3.22948	1.69867	2.07694	0.495	2.48418	2.79442	1.62842	-0.389848	-0.007	1.23267	5.08161	0.796545	-1.34158	2.50309	-1.64145	-0.596	-4.74697	4.02039	0.572576	1.78909	6.49636	3.42588	1.387	1.78142	4.20791	3.63967	0.864061	0.678879
89	1.84633	1.95569	2.06844	1.75633	2.89244	3.708	1.34389	-2.57533	2.26	2.86111	2.44	3.13633	7.86367	3.51589	1.61433	-0.756667	-1.43067	1.57633	3.549	1.04867	4.69222	3.28678	2.29356	2.63889	1.18744	3.02867	3.07544	1.91789	0.335667	0.778889	1.58244	5.08111	1.637	-0.878222	2.64133	-1.56867	-0.532111	-3.42733	3.68689	0.449778	1.718	6.13844	3.05444	1.64333	2.08556	4.54967	3.99456	1.102	0.888333
90	2.38049	1.87055	2.61673	2.77712	3.66688	4.37129	1.63843	-1.71345	3.41449	3.51832	3.22073	3.35347	8.22134	3.92186	2.4193	-0.234162	-1.18977	1.83237	3.63227	1.68299	5.05344	3.60831	3.11667	3.49539	1.99266	3.82352	3.57919	2.50151	1.29204	1.58159	2.238	5.22291	2.65664	-0.13301	3.12182	-1.172	-0.160778	-1.99762	3.58276	0.561061	1.89813	6.00817	2.88087	2.17844	2.62882	5.10988	4.51678	1.56838	1.38871
91	3.12139	1.83157	3.41936	4.02273	4.58627	5.22255	2.18145	-0.572182	4.77427	4.37227	4.21745	3.78255	8.81845	4.53145	3.38018	0.555909	-0.574	2.31382	3.99818	2.52527	5.69755	4.18645	4.137	4.58173	2.88036	4.82964	4.29509	3.33255	2.40555	2.42773	3.16	5.50964	3.79218	0.834182	3.92	-0.492818	0.516	-0.549455	3.74009	0.912545	2.36555	6.12518	2.92173	2.977	3.38345	5.87518	5.194	2.23936	2.14782
92	4.03675	1.82963	4.40569	5.43773	5.61747	6.21062	2.95806	0.770515	6.30603	5.39491	5.38773	4.39393	9.64577	5.31282	4.44667	1.57603	0.391111	2.99533	4.62291	3.53414	6.57225	4.99912	5.33489	5.83185	3.83307	6.00727	5.17873	4.36335	3.59345	3.34483	4.30922	5.93899	4.99558	1.95669	4.99458	0.407152	1.49356	0.862737	4.14137	1.49391	3.10605	6.49517	3.18767	4.03489	4.29495	6.82991	6.029	3.08706	3.12026
93	5.11116	1.8555	5.54889	6.9887	6.74822	7.29813	3.946	2.24227	8.01148	6.56654	6.69427	5.15742	10.698	6.2412	5.58921	2.79713	1.65395	3.84853	5.47791	4.69599	7.64659	6.01868	6.66356	7.19642	4.8462	7.32676	6.20098	5.5546	4.81901	4.3547	5.61567	6.50339	6.24206	3.17339	6.29373	1.46164	2.70733	2.21876	4.76964	2.2924	4.11912	7.11317	3.69567	5.31089	5.34289	7.96509	7.00544	4.09548	4.25611
94	6.32002	1.90352	6.85503	8.66955	7.98573	8.46745	5.11703	3.79191	9.93406	7.88297	8.11573	6.04694	11.978	7.31058	6.80182	4.18136	3.15188	4.824	6.54018	6.01164	8.91042	7.21958	8.1	8.65252	5.92852	8.764	7.35027	6.88912	6.07891	5.47142	7.05167	7.193	7.54945	4.44709	7.74882	2.61682	4.12467	3.52636	5.61109	3.30109	5.40661	7.97267	4.44255	6.78733	6.52979	9.28427	8.129	5.24391	5.52348
95	7.6728	1.97805	8.35611	10.5022	9.35387	9.72242	6.45337	5.42188	12.1441	9.35763	9.655	7.04672	13.4987	8.53153	8.11845	5.71286	4.82988	5.89303	7.81773	7.49875	10.3743	8.58511	9.64956	10.207	7.11468	10.3259	8.62585	8.37193	7.40223	6.70738	8.61189	8.00338	8.964	5.77584	9.33206	3.85564	5.72422	4.81699	6.6612	4.51959	6.98109	9.06317	5.41188	8.45356	7.87493	10.8051	9.40989	6.52181	6.8918
96	9.18942	2.08785	10.0962	12.5342	10.8898	11.0905	7.91777	7.17215	14.7066	11.0144	11.3337	8.15666	15.2809	9.92218	9.59318	7.40615	6.65078	7.0544	9.33091	9.18707	12.0646	10.1114	11.3407	11.8892	8.45208	12.0439	10.0402	10.0121	8.83295	8.0803	10.3147	8.93409	10.5494	7.18014	11.0384	5.1877	7.50478	6.13875	7.92045	5.91954	8.85545	10.3777	6.60281	10.3124	9.417	12.5507	10.8704	7.93672	8.36793
97	10.9007	2.24368	12.1243	14.8251	12.6431	12.6156	9.50415	9.10582	17.6532	12.8861	13.1945	9.38948	17.3496	11.5055	11.286	9.29258	8.60142	8.32952	11.0932	11.1141	14.0163	11.8069	13.2113	13.7479	9.99055	13.9637	11.6163	11.8525	10.4207	9.61736	12.1967	9.99167	12.3767	8.68782	12.888	6.63936	9.489	7.54618	9.39145	7.4957	11.0348	11.9175	8.02273	12.386	11.2116	14.5439	12.538	9.50415	9.97045
98	12.8465	2.45477	14.4921	17.4285	14.6775	14.3485	11.224	11.288	20.982	15.0093	15.2909	10.7665	19.7242	13.3058	13.2569	11.4186	10.6986	9.75132	13.1407	13.3238	16.2723	13.6976	15.3044	15.8462	11.7904	16.1408	13.3891	13.9441	12.225	11.3588	14.3168	11.1877	14.5116	10.3331	14.9247	8.24897	11.7242	9.09641	11.0872	9.25794	13.5287	13.6964	9.68803	14.72	13.3206	16.8046	14.4449	11.2381	11.7336
99	15.0718	2.72636	17.2471	20.383	17.0608	16.3439	13.104	13.7842	24.6724	17.4308	17.6745	12.3162	22.4136	15.3528	15.5633	13.8438	12.9868	11.35	15.5164	15.8637	18.8739	15.8199	17.672	18.2417	13.9212	18.6282	15.4006	16.3356	14.3155	13.3532	16.7497	12.5439	17.0088	12.1561	17.2094	10.0729	14.274	10.8486	13.0317	11.2385	16.3591	15.7459	11.6202	17.3673	15.8051	19.3545	16.6302	13.1506	13.7116
100	17.62	3.05542	20.42	23.709	19.838	18.647	15.186	16.664	28.686	20.195	20.386	14.078	25.426	17.685	18.251	16.634	15.528	13.154	18.267	18.776	21.849	18.219	20.367	20.972	16.449	21.466	17.696	19.067	16.758	15.645	19.563	14.089	19.901	14.205	19.81	12.189	17.196	12.862	15.268	13.494	19.543	18.117	13.847	20.37	18.707	22.217	19.135	15.263	15.972
[truncated: 57 more columns]

[truncated: 40 more sheets: Rotation RAnkleFlex A1ComfMc, Rotation LHipFlex A1ComfMc, Rotation LKneeFlex A1ComfMc, Rotation LAnkleFlex A1ComfMc, Rotation RHipAbAd A1ComfMc, Rotation RHipRot A1ComfMc, Rotation RAnklePron A1ComfMc, Rotation LHipAbAd A1ComfMc, Rotation LHipRot A1ComfMc, Rotation LAnklePron A1ComfMc, Rotation PelvicTil A1ComfMc, Rotation PelvicObl A1ComfMc, Rotation PelvicRot A1ComfMc, LProgression A1ComfMc, RProgression A1ComfMc, Rotation TrunkTilt A1ComfMc, Rotation TrunkFlex A1ComfMc, Rotation TrunkRot A1ComfMc, Moment RHipFlex A1ComfMc, Moment RHipAbAd A1ComfMc …]
