# Supplementary material for: Lower limb muscle fatigue after uphill walking in children with unilateral spastic cerebral palsy
Source: PLoS One. 2022 Dec 6;17(12):e0278657. doi: 10.1371/journal.pone.0278657 (PMC9725134; doi:10.1371/journal.pone.0278657)
Supplement: S2 File — (ZIP) [file pone.0278657.s004.zip › Kinematics-individual files-part2/F13A1_FacoM0001.xlsx]

## Sheet: gait A1FacoM
Calculated gait parameters	mean	std	VC	max	min
Walking.Speed [m/s]	1.28	0	0	1.28	1.28
Cadans [1/m]	108.21	10.56	5.85	130.43	90.91
L.Stride.Time [s]	1.12	0.03	0.03	1.2	1.03	1.09	1.09	1.11	1.13	1.14	1.17	1.1	1.03	1.04	1.1	1.16	1.16	1.1	1.07	1.11	1.1	1.08	1.12	1.11	1.13	1.16	1.12	1.09	1.09	1.13	1.15	1.05	1.13	1.14	1.09	1.12	1.1	1.16	1.13	1.11	1.16	1.18	1.14	1.15	1.07	1.11	1.14	1.09	1.16
L.Step.Time [s]	0.61	0.02	0.03	0.66	0.54	0.61	0.6	0.6	0.63	0.63	0.63	0.61	0.61	0.54	0.58	0.63	0.62	0.61	0.6	0.57	0.58	0.58	0.58	0.61	0.58	0.62	0.62	0.59	0.59	0.59	0.61	0.62	0.57	0.61	0.59	0.58	0.61	0.59	0.63	0.61	0.59	0.63	0.65	0.62	0.65	0.6	0.58	0.61	0.57
L.Stance.Time [s]	0.64	0.03	0.05	0.71	0.57	0.61	0.61	0.62	0.64	0.66	0.7	0.63	0.57	0.57	0.62	0.69	0.69	0.62	0.61	0.64	0.62	0.62	0.65	0.63	0.66	0.7	0.67	0.61	0.62	0.66	0.67	0.58	0.66	0.67	0.63	0.64	0.62	0.67	0.64	0.64	0.67	0.7	0.64	0.65	0.6	0.65	0.66	0.64	0.66
L.Swing.Time [s]	0.48	0.01	0.02	0.51	0.45	0.48	0.48	0.49	0.49	0.48	0.47	0.47	0.46	0.47	0.48	0.47	0.47	0.48	0.46	0.47	0.48	0.46	0.47	0.48	0.47	0.46	0.45	0.48	0.47	0.47	0.48	0.47	0.47	0.47	0.46	0.48	0.48	0.49	0.49	0.47	0.49	0.48	0.5	0.5	0.47	0.46	0.48	0.45	0.5
L.Stance.Swing [1]	0.74	0.04	0.05	0.86	0.65	0.787	0.787	0.79	0.766	0.727	0.671	0.746	0.807	0.825	0.774	0.681	0.681	0.774	0.754	0.734	0.774	0.742	0.723	0.762	0.712	0.657	0.672	0.787	0.758	0.712	0.716	0.81	0.712	0.701	0.73	0.75	0.774	0.731	0.766	0.734	0.731	0.686	0.781	0.769	0.783	0.708	0.727	0.703	0.758
L.Bipedal [s]	0.08	0.02	0.21	0.12	0.04	0.06	0.06	0.06	0.07	0.08	0.11	0.06	0.09	0.04	0.06	0.1	0.11	0.07	0.07	0.1	0.09	0.07	0.1	0.1	0.09	0.1	0.1	0.09	0.08	0.1	0.1	0.05	0.11	0.12	0.09	0.09	0.08	0.1	0.09	0.08	0.09	0.1	0.07	0.06	0.06	0.09	0.1	0.09	0.11
L.Stride.Length [m]	1.43	0.04	0.03	1.52	1.33	1.427	1.398	1.462	1.457	1.349	1.454	1.368	1.347	1.435	1.392	1.413	1.49	1.41	1.434	1.398	1.454	1.383	1.429	1.464	1.441	1.393	1.443	1.397	1.372	1.445	1.495	1.434	1.366	1.454	1.39	1.438	1.432	1.478	1.515	1.46	1.395	1.468	1.491	1.452	1.41	1.439	1.447	1.398	1.478
L.Step.Length [m]	0.72	0.03	0.04	0.79	0.64	0.714	0.726	0.706	0.765	0.736	0.672	0.74	0.687	0.689	0.714	0.72	0.699	0.765	0.725	0.702	0.649	0.731	0.646	0.704	0.712	0.748	0.688	0.715	0.716	0.644	0.726	0.769	0.68	0.682	0.685	0.665	0.726	0.701	0.756	0.778	0.7	0.69	0.768	0.732	0.745	0.742	0.698	0.732	0.686
L.Step.Width [m]	0.09	0.05	0.5	0.32	0.01	0.11	0.06	0.079	0.156	0.143	0.06	0.052	0.118	0.245	0.158	0.16	0.043	0.043	0.121	0.025	0.106	0.117	0.083	0.205	0.072	0.082	0.056	0.04	0.087	0.055	0.083	0.105	0.036	0.09	0.071	0.315	0.115	0.061	0.06	0.117	0.042	0.024	0.078	0.021	0.094	0.102	0.044	0.094	0.086
L.foot.clear [cm]	1.41	0.43	0.3	3.36	0.82	1.123	1.513	0.952	0.973	1.367	1.153	1.606	1.541	0.891	1.156	2.169	0.819	1.638	0.886	1.685	1.738	1.78	1.455	1.572	0.883	1.039	2.082	0.872	1.742	1.578	1.675	1.895	1.101	1.766	0.851	1.134	1.337	1.339	0.971	3.362	1.641	0.954	1.729	1.215	1.305	1.262	1.234	1.386	0.99
R.Stride.Time [s]	1.12	0.03	0.03	1.2	1	1.1	1.09	1.08	1.13	1.14	1.19	1.1	1.1	1	1.05	1.17	1.17	1.11	1.1	1.1	1.1	1.08	1.09	1.14	1.09	1.16	1.15	1.09	1.09	1.11	1.14	1.1	1.09	1.16	1.1	1.09	1.12	1.12	1.15	1.13	1.12	1.16	1.17	1.12	1.12	1.13	1.11	1.13	1.1
R.Step.Time [s]	0.51	0.02	0.04	0.57	0.46	0.49	0.49	0.48	0.5	0.51	0.56	0.49	0.49	0.46	0.47	0.54	0.55	0.5	0.5	0.53	0.52	0.5	0.51	0.53	0.51	0.54	0.53	0.5	0.5	0.52	0.53	0.48	0.52	0.55	0.51	0.51	0.51	0.53	0.52	0.52	0.53	0.53	0.52	0.5	0.47	0.53	0.53	0.52	0.53
R.Stance.Time [s]	0.69	0.02	0.04	0.75	0.58	0.67	0.66	0.66	0.7	0.71	0.74	0.67	0.7	0.58	0.64	0.73	0.73	0.68	0.67	0.67	0.67	0.65	0.68	0.71	0.67	0.72	0.72	0.68	0.67	0.69	0.71	0.67	0.68	0.73	0.68	0.67	0.69	0.69	0.72	0.69	0.68	0.73	0.72	0.68	0.71	0.69	0.68	0.7	0.68
R.Swing.Time [s]	0.43	0.01	0.03	0.45	0.39	0.43	0.43	0.42	0.43	0.43	0.45	0.43	0.4	0.42	0.41	0.44	0.44	0.43	0.43	0.43	0.43	0.43	0.41	0.43	0.42	0.44	0.43	0.41	0.42	0.42	0.43	0.43	0.41	0.43	0.42	0.42	0.43	0.43	0.43	0.44	0.44	0.43	0.45	0.44	0.41	0.44	0.43	0.43	0.42
R.Stance.Swing [1]	0.62	0.02	0.04	0.72	0.55	0.642	0.652	0.636	0.614	0.606	0.608	0.642	0.571	0.724	0.641	0.603	0.603	0.632	0.642	0.642	0.642	0.662	0.603	0.606	0.627	0.611	0.597	0.603	0.627	0.609	0.606	0.642	0.603	0.589	0.618	0.627	0.623	0.623	0.597	0.638	0.647	0.589	0.625	0.647	0.577	0.638	0.632	0.614	0.618
R.Bipedal [s]	0.13	0.02	0.13	0.18	0.08	0.12	0.12	0.14	0.14	0.15	0.14	0.14	0.08	0.11	0.15	0.15	0.14	0.12	0.11	0.11	0.1	0.12	0.14	0.1	0.15	0.16	0.14	0.11	0.12	0.14	0.14	0.1	0.14	0.12	0.12	0.13	0.11	0.14	0.12	0.12	0.14	0.17	0.12	0.15	0.13	0.12	0.13	0.12	0.13
R.Stride.Length [m]	1.43	0.04	0.03	1.54	1.35	1.414	1.419	1.402	1.486	1.413	1.385	1.421	1.345	1.41	1.387	1.434	1.424	1.449	1.457	1.45	1.372	1.468	1.371	1.456	1.404	1.453	1.416	1.397	1.444	1.363	1.452	1.523	1.363	1.452	1.41	1.378	1.456	1.423	1.494	1.538	1.405	1.39	1.527	1.44	1.412	1.483	1.414	1.444	1.418
R.Step.Length [m]	0.71	0.03	0.04	0.77	0.63	0.7	0.692	0.697	0.721	0.677	0.714	0.681	0.658	0.721	0.672	0.714	0.725	0.684	0.732	0.748	0.723	0.737	0.725	0.752	0.693	0.705	0.728	0.682	0.728	0.719	0.726	0.754	0.683	0.769	0.725	0.713	0.731	0.722	0.738	0.76	0.705	0.7	0.758	0.707	0.667	0.741	0.715	0.712	0.732
R.Step.Width [m]	0.12	0.06	0.46	0.3	0	0.129	0.129	0.155	0.101	0.139	0.108	0.105	0.088	0.3	0.151	0.131	0.091	0.091	0.139	0.142	0.063	0.056	0.094	0.041	0.197	0.162	0.096	0.092	0.209	0.141	0.023	0.048	0.185	0.176	0.02	0.189	0.19	0.177	0.186	0.115	0.063	0.025	0.058	0.019	0.023	0.131	0.081	0.156	0.138
R.foot.clear [cm]	1.48	0.28	0.19	2.77	0.86	1.13	1.402	1.308	1.203	0.977	1.1	1.676	1.141	1.814	1.309	1.641	1.533	1.303	1.209	1.097	1.251	1.912	1.829	1.609	2.042	1.503	1.54	1.706	1.416	1.59	1.46	1.356	1.375	1.3	1.71	1.599	1.289	1.718	1.475	1.627	1.561	1.403	1.266	1.503	1.576	1.454	1.597	1.412	1.327
Asym.step.time [%]	17.84	5.43	0.3	32.14	5.41	21.818	20.183	22.222	23.009	21.053	11.765	21.818	21.818	16	20.952	15.385	11.966	19.82	18.182	7.273	10.909	14.815	12.844	14.035	12.844	13.793	15.652	16.514	16.514	12.613	14.035	25.455	9.174	10.345	14.545	12.844	17.857	10.714	19.13	15.929	10.714	17.241	22.222	21.429	32.143	12.389	9.009	15.929	7.273
Asym.step.length [%]	4.88	3.43	0.7	15.74	0.02	2.029	4.785	1.287	5.983	8.31	6.057	8.39	4.433	4.425	6.109	0.776	3.752	11.061	0.957	6.387	10.706	0.861	11.595	6.659	2.674	6.01	5.655	4.848	1.678	11.068	0.019	1.996	0.523	11.966	5.593	6.928	0.685	2.948	2.445	2.27	0.713	1.369	1.304	3.451	10.969	0.234	2.438	2.788	6.368
Mox file gait parameters	mean	std
L.Stride.Time	1.11919	0.0316076	1.09	1.1	1.1	1.13	1.161	1.16	1.1	1.02	1.03	1.12	1.17	1.15	1.1	1.07	1.12	1.09	1.1	1.11	1.1	1.13	1.18	1.11	1.08	1.1	1.12	1.15	1.06	1.13	1.14	1.08	1.12	1.11	1.15	1.13	1.12	1.15	1.18	1.14	1.15	1.08	1.12	1.13	1.1	1.14	1.11	1.14	1.13
L.Stance.Time	0.720198	0.0280911	0.7	0.7	0.7	0.73	0.74	0.76	0.71	0.65	0.66	0.72	0.77	0.76	0.7	0.69	0.71	0.69	0.7	0.71	0.7	0.73	0.77	0.73	0.68	0.69	0.73	0.75	0.65	0.72	0.73	0.7	0.72	0.7	0.73	0.72	0.72	0.74	0.78	0.73	0.73	0.68	0.72	0.72	0.71	0.72	0.72	0.74	0.74
L.Swing.Time	0.398983	0.0151712	0.39	0.4	0.4	0.4	0.42	0.4	0.39	0.37	0.37	0.4	0.4	0.39	0.4	0.38	0.41	0.4	0.4	0.4	0.4	0.4	0.41	0.38	0.4	0.41	0.39	0.4	0.41	0.41	0.41	0.38	0.4	0.41	0.42	0.41	0.4	0.41	0.4	0.41	0.42	0.4	0.4	0.41	0.39	0.42	0.39	0.4	0.39
L.Stance.Swing	0.643347	0.0126766	64.22	63.645	63.641	64.611	63.775	65.504	64.549	63.716	64.086	64.266	65.803	66.067	63.627	64.466	63.375	63.289	63.631	63.964	63.628	64.579	65.259	65.766	62.965	62.72	65.162	65.218	61.333	63.702	64.037	64.832	64.29	63.043	63.448	63.721	64.3	64.333	66.088	64.014	63.46	62.962	64.293	63.716	64.533	63.168	64.855	64.911	65.488
L.Step.Length	0.718091	0.0255023	0.719	0.697	0.738	0.719	0.677	0.745	0.67	0.681	0.681	0.74	0.706	0.753	0.724	0.7	0.664	0.72	0.655	0.706	0.714	0.722	0.677	0.696	0.704	0.664	0.72	0.769	0.703	0.695	0.708	0.664	0.719	0.72	0.74	0.782	0.711	0.677	0.741	0.706	0.73	0.752	0.724	0.741	0.712	0.734	0.683	0.715	0.721
L.Step.Width	0.10081	0.0510368	0.077	0.102	0.2	0.161	0.039	0.057	0.134	0.237	0.217	0.116	0.042	0.038	0.107	0.025	0.087	0.161	0.07	0.203	0.106	0.109	0.069	0.049	0.136	0.021	0.123	0.108	0.036	0.05	0.079	0.308	0.106	0.06	0.077	0.093	0.043	0.005	0.034	0.083	0.133	0.072	0.018	0.103	0.068	0.058	0.065	0.206	0.084
R.Stride.Time	1.11917	0.0289055	1.1	1.09	1.09	1.12	1.15	1.18	1.11	1.09	1	1.05	1.17	1.17	1.11	1.1	1.1	1.1	1.08	1.1	1.13	1.1	1.16	1.15	1.08	1.09	1.11	1.14	1.09	1.11	1.15	1.1	1.09	1.11	1.13	1.15	1.13	1.13	1.16	1.16	1.13	1.12	1.12	1.11	1.13	1.11	1.13	1.111	1.169
R.Stance.Time	0.747802	0.0221572	0.73	0.72	0.72	0.75	0.759	0.79	0.73	0.74	0.64	0.7	0.79	0.78	0.74	0.73	0.73	0.73	0.71	0.74	0.77	0.73	0.77	0.77	0.73	0.73	0.74	0.77	0.731	0.74	0.78	0.74	0.73	0.75	0.75	0.78	0.75	0.74	0.77	0.769	0.74	0.76	0.74	0.74	0.76	0.74	0.76	0.74	0.769
R.Swing.Time	0.371388	0.011876	0.37	0.37	0.37	0.37	0.39	0.39	0.38	0.35	0.36	0.35	0.38	0.39	0.37	0.37	0.37	0.37	0.371	0.36	0.361	0.37	0.39	0.38	0.35	0.36	0.37	0.37	0.359	0.37	0.37	0.36	0.36	0.36	0.38	0.37	0.38	0.39	0.39	0.39	0.39	0.36	0.38	0.37	0.37	0.37	0.37	0.371	0.4
R.Stance.Swing	0.668028	0.00764856	66.347	66.033	66.042	66.938	66.044	66.955	65.751	67.873	64	66.649	67.486	66.65	66.666	66.374	66.368	66.367	65.699	67.246	68.099	66.343	66.384	66.955	67.58	66.977	66.661	67.525	67.065	66.643	67.806	67.267	66.952	67.539	66.351	67.805	66.345	65.473	66.362	66.349	65.488	67.863	66.068	66.652	67.25	66.64	67.228	66.628	65.802
R.Step.Length	0.715347	0.0249545	0.703	0.703	0.716	0.732	0.711	0.693	0.695	0.656	0.736	0.708	0.695	0.721	0.685	0.733	0.751	0.716	0.75	0.73	0.723	0.715	0.729	0.737	0.688	0.74	0.707	0.719	0.743	0.684	0.746	0.705	0.715	0.72	0.724	0.752	0.753	0.706	0.727	0.773	0.737	0.68	0.717	0.694	0.695	0.722	0.722	0.692	0.695
R.Step.Width	0.105281	0.0528932	0.084	0.166	0.104	0.117	0.1	0.078	0.102	0.29	0.129	0.135	0.026	0.083	0.12	0.105	0.077	0.029	0.113	0.032	0.14	0.136	0.056	0.064	0.224	0.158	0.017	0.077	0.141	0.185	0.023	0.194	0.079	0.142	0.175	0.127	0.037	0.067	0.069	0.069	0.029	0.101	0.033	0.162	0.094	0.13	0.092	0.009	0.115
[truncated: 75 more columns]

## Sheet: MoS A1FacoM
	mean	std	step:1	step:2
MoS_ML_L	0.047	0.03	0.0350436	0.0726433	0.0426931	0.0618592	0.0612019	0.0465563	0.0478664	0.120072	0.0550248	0.0666263	0.0211818	0.0414031	0.0540077	0.0640571	0.0355412	0.0190964	0.0521986	-0.00269367	0.0733606	0.0587799	0.0291068	0.0462874	0.0884417	0.0770189	-0.00815677	-0.0797073	0.0866607	0.0681932	-0.0368706	0.0845858	0.0378545	0.0826299	0.0689145	0.056745	0.0152565	-0.0270244	-0.0459044	0.0244875	-0.00121507	0.0406928	0.0184563	0.0457595	0.05092	0.0488668	0.0566466	-0.0150182	0.0643494
MoS_ML_R	0.058	0.022	0.0633282	0.042437	0.0632609	0.0993935	0.088622	0.022373	0.0535262	0.054834	0.089913	0.118971	0.0759898	0.0349242	0.0407454	0.0485008	0.0185845	0.048705	0.0732434	0.0536783	0.0915796	0.0643057	0.056529	0.0496463	0.0370996	0.0665205	0.0458148	0.070226	0.0376617	0.0163386	0.0563159	0.0384727	0.124461	0.0509693	0.0513526	0.0505283	0.0711439	0.0307626	0.0143698	-0.00928881	0.077613	0.0581769	0.0638933	0.0188727	0.0566445	0.0397163	0.0549125	0.0435059	0.0966535
MoS_ML	0.053	0.027	0.0633282	0.0350436	0.042437	0.0726433	0.0632609	0.0426931	0.0993935	0.0618592	0.088622	0.0612019	0.022373	0.0465563	0.0535262	0.0478664	0.054834	0.120072	0.089913	0.0550248	0.118971	0.0666263	0.0759898	0.0211818	0.0349242	0.0414031	0.0407454	0.0540077	0.0485008	0.0640571	0.0185845	0.0355412	0.048705	0.0190964	0.0732434	0.0521986	0.0536783	-0.00269367	0.0915796	0.0733606	0.0643057	0.0587799	0.056529	0.0291068	0.0496463	0.0462874	0.0370996	0.0884417	0.0665205
MoS_BF_L	-0.186	0.021	-0.209021	-0.200508	-0.196919	-0.199866	-0.185179	-0.169374	-0.211808	-0.197875	-0.237191	-0.203745	-0.178681	-0.176502	-0.207151	-0.212053	-0.191549	-0.205592	-0.220283	-0.203379	-0.149145	-0.151092	-0.186207	-0.145692	-0.20016	-0.195293	-0.161899	-0.198617	-0.216339	-0.164571	-0.169387	-0.217743	-0.173295	-0.169403	-0.165285	-0.189776	-0.210116	-0.180264	-0.168016	-0.213377	-0.192217	-0.207446	-0.207273	-0.177365	-0.206855	-0.146858	-0.198527	-0.205943	-0.178158
MoS_BF_R	-0.142	0.025	-0.18534	-0.159356	-0.140636	-0.13276	-0.130597	-0.108071	-0.147199	-0.1412	-0.191817	-0.172943	-0.123699	-0.127443	-0.149784	-0.151192	-0.170349	-0.144079	-0.177628	-0.141186	-0.137524	-0.17065	-0.124871	-0.0941462	-0.130857	-0.173808	-0.1477	-0.126619	-0.1619	-0.187175	-0.127621	-0.157623	-0.173858	-0.140912	-0.174543	-0.152638	-0.155547	-0.160676	-0.108977	-0.12424	-0.183	-0.11357	-0.146632	-0.143989	-0.174775	-0.143886	-0.158512	-0.135752	-0.141656
MoS_BF	-0.164	0.032	-0.18534	-0.209021	-0.159356	-0.200508	-0.140636	-0.196919	-0.13276	-0.199866	-0.130597	-0.185179	-0.108071	-0.169374	-0.147199	-0.211808	-0.1412	-0.197875	-0.191817	-0.237191	-0.172943	-0.203745	-0.123699	-0.178681	-0.127443	-0.176502	-0.149784	-0.207151	-0.151192	-0.212053	-0.170349	-0.191549	-0.144079	-0.205592	-0.177628	-0.220283	-0.141186	-0.203379	-0.137524	-0.149145	-0.17065	-0.151092	-0.124871	-0.186207	-0.0941462	-0.145692	-0.130857	-0.20016	-0.173808
[truncated: 194 more columns]

## Sheet: EMG A1FacoM
	LEFT
	EMG LRectusFem		EMG LVastusLat		EMG LSemitendi		EMG LBicepsFem		EMG LGastrocMed		EMG LSoleus		EMG LTibialisA		EMG LPeroneusLong		EMG RRectusFem		EMG RVastusLat		EMG RSemitendi		EMG RBicepsFem		EMG RGastrocMed		EMG RSoleus		EMG RTibialisA		EMG RPeroneusLong		EMG LTensorLatae		EMG RTensorLatae
%	mean	std	mean	std	mean	std	mean	std	mean	std	mean	std	mean	std	mean	std	mean	std	mean	std	mean	std	mean	std	mean	std	mean	std	mean	std	mean	std	mean	std	mean	std
1	0.267633	0.871213	0.950225	0.876916	0.410365	0.0676303	0.855436	0.187288		0.0953208	0.213245	0.0320462	0.119497	0.153875	0.0362104	0.237808	0.032991		0.826578	0.949737	0.951178	0.985476	0.210026	0.210156	0.979993	0.964876		0.334799	0.197837	0.0421843	0.0211671	0.153157	0.0462167	0.148231	0.242609
2	0.296652	0.895153	0.950472	0.877498	0.427235	0.066068	0.80945	0.186624		0.111039	0.227913	0.0324798	0.119514	0.157636	0.0346082	0.227664	0.0326867		0.847282	0.938222	0.951485	0.985552	0.210538	0.20922	0.95476	0.949878		0.352231	0.204163	0.0419688	0.021132	0.144287	0.0433168	0.153312	0.241908
3	0.331226	0.913859	0.950819	0.877408	0.448143	0.0646994	0.759868	0.187138		0.134206	0.240494	0.0331636	0.119125	0.160983	0.0328943	0.216438	0.0329547		0.867508	0.923416	0.951871	0.985617	0.210962	0.208207	0.920942	0.927048		0.368754	0.209526	0.0417087	0.0211115	0.134921	0.0405239	0.15652	0.238688
4	0.369303	0.927291	0.951239	0.876807	0.473859	0.0636602	0.707962	0.189816		0.161791	0.250769	0.0340818	0.118346	0.164247	0.031116	0.204263	0.0341121		0.886742	0.905792	0.952199	0.985675	0.211428	0.207153	0.880505	0.898191		0.384724	0.213715	0.0414465	0.0211065	0.125245	0.0379617	0.15739	0.233013
5	0.409172	0.936184	0.951749	0.8757	0.504548	0.0632783	0.654863	0.195641		0.190876	0.258755	0.0352563	0.117253	0.167134	0.0293745	0.191346	0.0364775		0.904417	0.886198	0.95241	0.985726	0.212047	0.206093	0.835364	0.865027		0.39957	0.216519	0.0412603	0.0211251	0.115509	0.0356514	0.155911	0.225116
6	0.449857	0.941506	0.952342	0.874302	0.539162	0.0641025	0.601592	0.2056		0.219402	0.264912	0.0366142	0.116054	0.169039	0.0279369	0.177885	0.0402434		0.920218	0.865658	0.952517	0.985772	0.21287	0.205065	0.787166	0.829091		0.412628	0.217935	0.0412207	0.0211681	0.105987	0.0335798	0.152421	0.215352
7	0.4909	0.943836	0.952958	0.872893	0.575591	0.0669852	0.549139	0.220458		0.245301	0.269604	0.0379754	0.114873	0.169673	0.0274193	0.164097	0.0451833		0.934161	0.84558	0.952578	0.985818	0.213975	0.204195	0.737354	0.791698		0.42327	0.218094	0.0413091	0.0212264	0.0969992	0.0317347	0.147331	0.204195
8	0.531937	0.943631	0.953545	0.871462	0.610976	0.0729901	0.498488	0.240402		0.267804	0.273166	0.0392254	0.113652	0.168966	0.0288041	0.150281	0.0508447		0.946423	0.82731	0.952692	0.985861	0.215366	0.203764	0.687201	0.753831		0.430599	0.216992	0.0414903	0.0212984	0.0889433	0.0301247	0.141004	0.192078
9	0.572883	0.941028	0.954035	0.870108	0.642508	0.0830313	0.450428	0.264929		0.287752	0.275955	0.0401488	0.112524	0.167271	0.0325765	0.136751	0.0568572		0.957217	0.811211	0.952866	0.985896	0.216954	0.204108	0.637712	0.716202		0.434022	0.21502	0.04176	0.02138	0.0822983	0.0287626	0.133801	0.179444
10	0.614029	0.936114	0.954416	0.869004	0.668339	0.0975073	0.405517	0.293134		0.306968	0.277823	0.0406836	0.11148	0.165063	0.0381485	0.123728	0.0624658		0.966563	0.79751	0.952969	0.985926	0.218597	0.205504	0.589703	0.679356		0.43377	0.212506	0.0420537	0.0214639	0.0774737	0.0277212	0.126087	0.166802
11	0.656432	0.929221	0.954676	0.868151	0.687962	0.116055	0.364155	0.323648		0.327029	0.278919	0.040884	0.110369	0.162599	0.0447868	0.111412	0.067287		0.974246	0.785748	0.952975	0.98594	0.220113	0.208067	0.543826	0.643711		0.43045	0.209594	0.0423215	0.0215457	0.0747157	0.0272644	0.118105	0.154279
12	0.701	0.920728	0.954769	0.867648	0.701586	0.138084	0.326529	0.355138		0.349116	0.279335	0.0407965	0.109244	0.159934	0.052115	0.100009	0.0717133		0.979758	0.774402	0.952883	0.985939	0.221382	0.211719	0.500424	0.609486		0.424335	0.206833	0.04257	0.0216143	0.073912	0.0276301	0.110171	0.141933
13	0.748473	0.910833	0.954716	0.867571	0.709576	0.162959	0.292596	0.386629		0.373322	0.279137	0.0404475	0.108065	0.157214	0.0595032	0.089554	0.0762635		0.982397	0.762166	0.952673	0.985922	0.22228	0.216107	0.459776	0.576889		0.415831	0.204247	0.0428896	0.02167	0.0744645	0.028774	0.102557	0.129816
14	0.797778	0.89933	0.954557	0.86777	0.712557	0.189784	0.262163	0.417231		0.397926	0.278676	0.0399885	0.10677	0.154616	0.0667815	0.0801432	0.0812338		0.981471	0.748098	0.952433	0.985884	0.222699	0.220796	0.422039	0.545988		0.405364	0.201412	0.0431965	0.0217134	0.0756673	0.0305529	0.0954526	0.118085
15	0.846098	0.885639	0.954283	0.868072	0.711023	0.217509	0.234955	0.446257		0.421031	0.278006	0.0395089	0.10548	0.152226	0.0738349	0.0718126	0.0865035		0.976306	0.73156	0.952285	0.985829	0.222611	0.225359	0.387259	0.516704		0.393067	0.198001	0.043395	0.0217481	0.0767354	0.0326336	0.0890102	0.106984
16	0.889828	0.869316	0.953999	0.868229	0.705453	0.244995	0.210694	0.473067		0.441425	0.277115	0.0390743	0.104224	0.150071	0.0802469	0.0645478	0.0912001		0.966425	0.712826	0.952219	0.985763	0.22209	0.22935	0.355415	0.489069		0.378993	0.19355	0.0435234	0.0217766	0.0772819	0.0346681	0.0834621	0.0968611
17	0.92564	0.849915	0.953776	0.868055	0.696514	0.271053	0.189022	0.497317		0.457481	0.275861	0.0387477	0.103043	0.148327	0.0856559	0.0582233	0.0951186		0.95175	0.692183	0.952251	0.985679	0.221217	0.232491	0.326328	0.463027		0.363193	0.187815	0.0435186	0.0218191	0.077213	0.0364365	0.0787054	0.0877395
18	0.950676	0.827332	0.953559	0.867539	0.684879	0.294393	0.169691	0.518441		0.468277	0.273831	0.0384738	0.102118	0.147014	0.0899944	0.0527094	0.0982508		0.93257	0.670136	0.952461	0.985592	0.220072	0.234737	0.299884	0.438621		0.345946	0.181048	0.043339	0.0218763	0.0765201	0.0378745	0.0745129	0.0795171
19	0.963641	0.801981	0.953323	0.866721	0.671136	0.314187	0.152481	0.536029		0.473149	0.270608	0.0382285	0.101544	0.145977	0.0930974	0.0479111	0.100767		0.909651	0.647088	0.952865	0.985501	0.218719	0.236128	0.275905	0.415935		0.327576	0.173535	0.0429988	0.021936	0.0752719	0.0389144	0.0705854	0.0721993
20	0.964658	0.774173	0.953023	0.865627	0.655671	0.330043	0.137204	0.549941		0.471671	0.265955	0.0379967	0.101471	0.145116	0.0949464	0.0436681	0.102889		0.883734	0.623184	0.953356	0.985406	0.217207	0.236812	0.254309	0.394936		0.308395	0.16548	0.042386	0.0220016	0.0735126	0.0395744	0.0666654	0.0657109
21	0.954765	0.744336	0.952604	0.864506	0.638759	0.341859	0.123681	0.559971		0.464128	0.259918	0.037736	0.101909	0.144174	0.0957712	0.0399207	0.104513		0.855662	0.598614	0.953888	0.985316	0.215566	0.236982	0.235099	0.375564		0.288839	0.157022	0.0414949	0.0220518	0.0713247	0.0398819	0.0627389	0.0600842
22	0.935392	0.713076	0.952109	0.863671	0.620578	0.349727	0.111824	0.565993		0.451105	0.252559	0.0374411	0.102768	0.142725	0.0957746	0.0366763	0.105429		0.826199	0.573765	0.954329	0.985231	0.213865	0.236757	0.218328	0.357831		0.269468	0.148301	0.0404421	0.0220719	0.0689209	0.0399414	0.0589071	0.0553936
23	0.908575	0.680915	0.951647	0.863257	0.601455	0.354028	0.101492	0.568158		0.433569	0.244104	0.0370752	0.103751	0.140629	0.0951248	0.0338702	0.105653		0.795873	0.548976	0.954506	0.985151	0.212183	0.236256	0.20392	0.341695		0.250558	0.13948	0.0394396	0.0220696	0.0665885	0.0398615	0.0552938	0.0516189
24	0.875833	0.648362	0.951279	0.863269	0.581704	0.355171	0.0926008	0.566556		0.412281	0.23483	0.0365882	0.104533	0.137981	0.0940207	0.0315014	0.105249		0.765165	0.524665	0.954468	0.985086	0.210527	0.235614	0.191769	0.327207		0.232567	0.130934	0.0386639	0.0220337	0.0645554	0.0396533	0.0519923	0.0486403
25	0.838428	0.615792	0.951038	0.863564	0.561664	0.353534	0.0850772	0.561472		0.388371	0.224847	0.0360432	0.105072	0.134523	0.0926583	0.0294729	0.104416		0.734474	0.500995	0.954241	0.985028	0.208868	0.234931	0.181668	0.314728		0.215491	0.122778	0.0381334	0.0219708	0.0629348	0.0392645	0.0490312	0.0464256
26	0.797389	0.583529	0.950904	0.863718	0.541619	0.349639	0.0788315	0.553358		0.362688	0.214339	0.0354411	0.105407	0.130141	0.0913095	0.0276664	0.103295		0.704063	0.478108	0.953895	0.984966	0.207214	0.23433	0.173399	0.304591		0.199276	0.115055	0.0378286	0.0218899	0.0617581	0.0386671	0.0464522	0.0466951
27	0.753593	0.551872	0.950824	0.863448	0.521902	0.343957	0.0737743	0.542666		0.335998	0.203496	0.0347865	0.105676	0.124905	0.0901232	0.0260194	0.101822		0.674225	0.456147	0.953556	0.984893	0.205561	0.234007	0.166753	0.296709		0.183881	0.10776	0.0377346	0.021803	0.0609551	0.0378451	0.0442066	0.0538295
28	0.707975	0.521036	0.950782	0.862689	0.502916	0.336993	0.0697799	0.530094		0.308893	0.192476	0.0341426	0.105996	0.119013	0.0890664	0.0245087	0.0999895		0.645259	0.435174	0.953253	0.984809	0.204033	0.234165	0.161547	0.290734		0.169319	0.100654	0.0377508	0.0217193	0.0606935	0.0369029	0.0422293	0.0690868
29	0.661535	0.49128	0.95078	0.861347	0.484913	0.329302	0.0667374	0.516456		0.281928	0.181496	0.0334961	0.106332	0.112541	0.0881203	0.0231067	0.0979016		0.617417	0.41529	0.953034	0.98472	0.202792	0.235314	0.157625	0.286373		0.155499	0.0935055	0.0378659	0.0216461	0.0614171	0.0361447	0.0404891	0.0897773
30	0.615266	0.462925	0.950889	0.859622	0.468152	0.321451	0.064547	0.502626		0.255485	0.170742	0.032849	0.106577	0.106091	0.0871354	0.0218599	0.0956275		0.591129	0.396716	0.952974	0.984633	0.201976	0.238254	0.154867	0.283366		0.142722	0.0865777	0.0380903	0.0215922	0.0635543	0.0364085	0.0389583	0.111889
31	0.56991	0.43625	0.95121	0.857787	0.452926	0.314084	0.0631246	0.489516		0.229973	0.160317	0.03225	0.106553	0.0999956	0.0860381	0.0207749	0.0932981		0.566614	0.37951	0.953072	0.984559	0.201624	0.244185	0.153104	0.281552		0.131016	0.0799324	0.0383436	0.0215529	0.0672598	0.0391753	0.0376231	0.132498
32	0.526187	0.41169	0.951744	0.856083	0.439613	0.307993	0.0623919	0.478085		0.205808	0.150276	0.0317951	0.106219	0.0944435	0.0849017	0.0198968	0.0910352		0.543971	0.363798	0.953296	0.984497	0.201778	0.255192	0.152169	0.280945		0.120509	0.0737315	0.0385954	0.0215351	0.0722402	0.0466045	0.0364799	0.14986
33	0.484515	0.389642	0.952387	0.854603	0.428702	0.303919	0.0622874	0.469218		0.183203	0.1408	0.0316815	0.105641	0.0896854	0.0840163	0.0192397	0.0890618		0.523037	0.349592	0.953548	0.984437	0.202521	0.273701	0.151954	0.281598		0.111192	0.0681088	0.0387678	0.0215481	0.0777385	0.0598162	0.0354995	0.162899
34	0.445075	0.370406	0.953065	0.853431	0.420947	0.302286	0.0627558	0.463819		0.162286	0.132129	0.0319802	0.104877	0.086187	0.0836017	0.0187913	0.0875478		0.503708	0.336837	0.953704	0.984374	0.203939	0.301964	0.152413	0.283578		0.103103	0.063184	0.0388495	0.0215923	0.0828732	0.0775448	0.0346717	0.171669
35	0.408309	0.354381	0.953649	0.852519	0.417193	0.30374	0.0637953	0.463091		0.143296	0.124695	0.0326253	0.104037	0.0844073	0.0835551	0.018546	0.0864004		0.486032	0.325616	0.953695	0.98431	0.206361	0.3423	0.15363	0.28699		0.0964138	0.0590831	0.0388923	0.0216747	0.0869873	0.0972336	0.0339934	0.176516
36	0.374223	0.341518	0.954045	0.851695	0.417693	0.30851	0.0653606	0.468088		0.126194	0.118948	0.0333986	0.103191	0.0849136	0.0836341	0.0185108	0.0856923		0.4699	0.315904	0.953419	0.984241	0.210246	0.394265	0.15574	0.291885		0.0909861	0.0557864	0.0389385	0.0217954	0.0898576	0.116495	0.0335013	0.178005
37	0.342762	0.331857	0.954282	0.851058	0.42254	0.316358	0.0674134	0.480197		0.110896	0.115253	0.0340775	0.102353	0.087529	0.0835168	0.0187367	0.0855737		0.455522	0.307785	0.95295	0.98417	0.216115	0.455841	0.158896	0.298603		0.0866118	0.0532263	0.03891	0.0219497	0.0916946	0.133134	0.0333189	0.176772
38	0.314002	0.325574	0.954391	0.850748	0.431376	0.327495	0.0699463	0.501031		0.097565	0.113531	0.0345444	0.10161	0.0915066	0.0836247	0.0192911	0.0864023		0.44316	0.301384	0.952473	0.984102	0.224574	0.523407	0.163159	0.307561		0.0836495	0.0514228	0.0388337	0.0221352	0.0929159	0.146898	0.0335608	0.173365
39	0.287896	0.322877	0.954373	0.850795	0.44327	0.342002	0.0729566	0.531765		0.0861711	0.113613	0.0347972	0.101149	0.0961278	0.0851928	0.0202045	0.0889448		0.432729	0.296797	0.952033	0.984039	0.235987	0.592512	0.168566	0.318981		0.0826934	0.0503558	0.038761	0.0223396	0.0941337	0.157614	0.0343916	0.168324
40	0.264364	0.32391	0.95427	0.851338	0.45734	0.360131	0.0764929	0.572443		0.0765934	0.115434	0.0349179	0.101117	0.100843	0.0901907	0.0214339	0.093539		0.424028	0.294156	0.951684	0.983978	0.250169	0.658979	0.175124	0.332789		0.0841694	0.0500198	0.0387424	0.0225569	0.0957187	0.166188	0.0359491	0.162169
41	0.243366	0.328711	0.954074	0.852378	0.472726	0.382299	0.0808252	0.621199		0.0687594	0.119102	0.0350555	0.101445	0.105223	0.100749	0.0229055	0.0994733		0.416895	0.293433	0.951516	0.983921	0.266756	0.718858	0.182785	0.348812		0.0881082	0.0503103	0.0389462	0.0227817	0.0977569	0.174555	0.0382122	0.155302
42	0.224808	0.337098	0.953823	0.853697	0.488642	0.40991	0.0864716	0.674389		0.0624699	0.124714	0.0354099	0.102035	0.109317	0.1174	0.0245867	0.105859		0.411109	0.294521	0.95143	0.983868	0.285456	0.769309	0.191535	0.366835		0.0932785	0.051159	0.0394786	0.0230029	0.100173	0.18353	0.0410239	0.147927
43	0.208656	0.348634	0.95354	0.855134	0.504601	0.44487	0.0939623	0.727796		0.0574949	0.131968	0.0360959	0.102736	0.113171	0.140038	0.0266347	0.112617		0.406523	0.297207	0.951291	0.983817	0.306044	0.808786	0.20136	0.386765		0.0983956	0.0524742	0.0402929	0.0232085	0.103005	0.193238	0.0442118	0.140349
44	0.194918	0.362874	0.953247	0.856533	0.520619	0.488322	0.103599	0.777991		0.0536696	0.14044	0.037143	0.103313	0.116867	0.167085	0.0292391	0.120309		0.403014	0.30108	0.951143	0.983773	0.328953	0.836893	0.21233	0.408516		0.102643	0.0540198	0.0414603	0.0233896	0.106599	0.202711	0.0479436	0.133026
45	0.183554	0.37903	0.953011	0.857823	0.536901	0.53912	0.115338	0.822368		0.0508485	0.149568	0.0384798	0.103587	0.121079	0.19587	0.032334	0.129537		0.400266	0.30571	0.950968	0.983732	0.355323	0.854168	0.224492	0.431798		0.105396	0.055733	0.0429499	0.0235413	0.111427	0.2104	0.0524535	0.126723
46	0.174558	0.396267	0.952916	0.8591	0.553995	0.593859	0.128921	0.85918		0.0488816	0.15879	0.0400683	0.103646	0.126504	0.224228	0.0358962	0.140765		0.398032	0.310649	0.950759	0.983698	0.386579	0.861761	0.237658	0.456019		0.106723	0.0575885	0.0444884	0.0236546	0.117618	0.214979	0.0580053	0.122393
47	0.167841	0.413816	0.952983	0.860578	0.572853	0.648	0.143964	0.887573		0.0476138	0.167741	0.0417916	0.103542	0.133601	0.250497	0.0399545	0.154288		0.39605	0.315473	0.950637	0.983664	0.424538	0.861463	0.251361	0.480362		0.106855	0.0594607	0.0459069	0.0237325	0.125411	0.216171	0.064575	0.12053
48	0.163234	0.431007	0.95318	0.86227	0.594473	0.698029	0.160025	0.906941		0.0469278	0.176177	0.0435327	0.103435	0.142645	0.273648	0.0445492	0.16977		0.394146	0.319904	0.950702	0.98362	0.470282	0.854804	0.264892	0.504093		0.105928	0.0612966	0.0470434	0.0237817	0.134528	0.213976	0.0717373	0.121066
49	0.160711	0.447368	0.953455	0.864149	0.619961	0.742545	0.176604	0.916996		0.0468622	0.183829	0.0451806	0.103574	0.153191	0.294173	0.0498788	0.18649		0.39239	0.323824	0.951005	0.98356	0.523699	0.843208	0.277457	0.526533		0.104214	0.063027	0.047765	0.0238028	0.143852	0.208902	0.0788741	0.123635
50	0.160797	0.46255	0.953765	0.866209	0.650003	0.782459	0.193089	0.917967		0.0476609	0.190472	0.0466343	0.103923	0.164678	0.313122	0.0558817	0.203663		0.390978	0.327144	0.951537	0.983482	0.583669	0.82764	0.288706	0.547124		0.10202	0.0645847	0.0481344	0.0238005	0.151766	0.201688	0.0853698	0.127441
51	0.164604	0.476109	0.954048	0.868282	0.684769	0.819198	0.208729	0.910352		0.0498522	0.195984	0.0476519	0.10433	0.175952	0.331498	0.0620646	0.220458		0.390142	0.329806	0.952209	0.983389	0.647481	0.808583	0.298597	0.565237		0.0995233	0.0658495	0.048245	0.0237758	0.157298	0.193024	0.0906203	0.131936
52	0.173205	0.487787	0.954323	0.870364	0.723319	0.85392	0.222812	0.895022		0.0539352	0.200513	0.0481554	0.104757	0.185871	0.349837	0.0677487	0.236178		0.390158	0.331743	0.952924	0.983279	0.711202	0.786299	0.30739	0.58053		0.0967502	0.0667492	0.048124	0.0237388	0.16006	0.183645	0.0942836	0.136835
53	0.187247	0.497466	0.954582	0.872276	0.764097	0.886112	0.234873	0.87317		0.0596287	0.204166	0.0482088	0.105155	0.193935	0.367469	0.0723806	0.250425		0.391204	0.33298	0.953534	0.98315	0.771451	0.761113	0.315692	0.592946		0.0937461	0.0672629	0.0478291	0.0237014	0.160403	0.174032	0.0966246	0.141665
54	0.206873	0.505184	0.954814	0.873957	0.805054	0.913861	0.244487	0.845867		0.0660321	0.207158	0.0479217	0.105509	0.199946	0.383284	0.0757166	0.262903		0.393271	0.333601	0.953992	0.983007	0.825084	0.733323	0.323939	0.602447		0.0905745	0.0673931	0.0473731	0.0236704	0.159435	0.164401	0.0981199	0.146381
55	0.231312	0.511097	0.955039	0.875391	0.844004	0.934762	0.251439	0.814035		0.0721804	0.209911	0.0475537	0.105772	0.204607	0.396298	0.077683	0.273438		0.396258	0.333771	0.954281	0.982851	0.869775	0.703378	0.332484	0.609196		0.0871506	0.0671304	0.0467808	0.0236572	0.157887	0.154832	0.0992576	0.150971
56	0.258684	0.51534	0.955297	0.876508	0.878865	0.947238	0.255717	0.778569		0.0776702	0.212586	0.0473386	0.105904	0.208782	0.405946	0.0784344	0.281677		0.399933	0.333799	0.954368	0.982684	0.904364	0.671846	0.341693	0.613561		0.0836627	0.0665585	0.04609	0.0236649	0.156052	0.145428	0.100538	0.155553
57	0.286965	0.517898	0.955655	0.877493	0.907976	0.950645	0.257407	0.740423		0.0828297	0.215339	0.0475635	0.106006	0.213078	0.411431	0.078154	0.287636		0.404041	0.334111	0.954344	0.982517	0.928233	0.639361	0.351821	0.615764		0.0804407	0.065953	0.0453336	0.023688	0.154514	0.136427	0.10232	0.160145
58	0.314191	0.518611	0.956053	0.878477	0.930148	0.945586	0.256825	0.70066		0.0880927	0.217793	0.0482422	0.106135	0.217526	0.412571	0.0769451	0.29184		0.408227	0.335133	0.954229	0.982356	0.941401	0.606452	0.362841	0.616147		0.0775124	0.0656219	0.0444787	0.0237245	0.153432	0.128069	0.104694	0.164595
59	0.33892	0.517197	0.956401	0.879364	0.944581	0.933388	0.254418	0.660137		0.0933194	0.219253	0.0491905	0.106204	0.221554	0.409551	0.0749895	0.294614		0.412176	0.337245	0.954004	0.982203	0.944225	0.573552	0.374472	0.614946		0.0748805	0.0658611	0.0435511	0.0237691	0.152907	0.120553	0.107563	0.168861
60	0.360169	0.513463	0.956609	0.880141	0.950924	0.915546	0.2507	0.61973		0.0981831	0.219247	0.0501521	0.106231	0.224484	0.402496	0.0725454	0.296516		0.415625	0.340548	0.953779	0.982066	0.9374	0.541097	0.386321	0.612296		0.0724549	0.0669306	0.042649	0.0238206	0.152828	0.11395	0.110584	0.17307
61	0.377374	0.507282	0.956613	0.880608	0.949254	0.89332	0.246347	0.580222		0.10218	0.217509	0.0508571	0.106214	0.225764	0.392102	0.0699679	0.297964		0.41838	0.344891	0.9536	0.981944	0.921914	0.509551	0.397924	0.608219		0.070101	0.0689266	0.0418683	0.0238797	0.152972	0.108252	0.113336	0.177169
62	0.390362	0.498741	0.956455	0.880745	0.939864	0.867684	0.242043	0.542127		0.104941	0.214037	0.0511998	0.106091	0.225067	0.379184	0.0678322	0.298981		0.420298	0.349982	0.953484	0.981836	0.89886	0.479323	0.408792	0.602695		0.0677382	0.0718019	0.0412864	0.0239499	0.152985	0.103476	0.115609	0.18126
63	0.399181	0.488121	0.956234	0.88068	0.923531	0.839149	0.238471	0.505962		0.10663	0.208977	0.0511062	0.105959	0.22221	0.364195	0.066863	0.299788		0.421417	0.355453	0.953405	0.981744	0.869382	0.450751	0.418595	0.595771		0.0653482	0.0752102	0.040885	0.024034	0.152405	0.0996249	0.117254	0.185385
64	0.404214	0.475734	0.956033	0.880455	0.901264	0.807896	0.236372	0.47217		0.107558	0.202455	0.0505765	0.106004	0.217274	0.347653	0.0677088	0.300344		0.421909	0.361027	0.953322	0.981673	0.834761	0.424143	0.427049	0.587506		0.0628795	0.0786899	0.0404844	0.0241283	0.150928	0.096773	0.118243	0.189403
65	0.405922	0.461973	0.955923	0.880112	0.874044	0.774078	0.236183	0.440953		0.107945	0.194672	0.0497263	0.106287	0.210495	0.329899	0.0709223	0.300329		0.421969	0.366648	0.953231	0.981619	0.79616	0.399676	0.433789	0.577996		0.0603431	0.0819684	0.0400413	0.0242346	0.148361	0.0950573	0.118526	0.193193
66	0.404771	0.447292	0.955868	0.879541	0.84317	0.738029	0.238239	0.412465		0.108068	0.18589	0.0486364	0.106717	0.202248	0.311201	0.0764262	0.29968		0.421721	0.372179	0.953163	0.981583	0.754722	0.377574	0.438746	0.567497		0.0580702	0.0847575	0.0396311	0.0243516	0.144798	0.0944946	0.118031	0.19659
67	0.401347	0.431984	0.955799	0.87859	0.809673	0.70016	0.242725	0.386543		0.108192	0.176362	0.047392	0.107128	0.192853	0.291978	0.0838007	0.298286		0.421177	0.37755	0.95314	0.981557	0.7115	0.357815	0.441987	0.556156		0.0566299	0.086978	0.0393158	0.0244715	0.140377	0.0948514	0.116813	0.199695
68	0.395967	0.416351	0.955647	0.877346	0.774361	0.660837	0.24988	0.363165		0.108426	0.166243	0.046001	0.107586	0.182516	0.272532	0.0925528	0.296116		0.420354	0.382635	0.953156	0.981545	0.667373	0.34057	0.443515	0.544095		0.0564436	0.088638	0.0391553	0.0245899	0.135214	0.0961826	0.114814	0.202545
69	0.389013	0.40074	0.955335	0.876158	0.738164	0.620529	0.259372	0.342066		0.108979	0.155862	0.0444637	0.108149	0.1717	0.253288	0.1021	0.293287		0.419225	0.387303	0.953175	0.981547	0.623124	0.325705	0.443636	0.531541		0.0573906	0.0898783	0.0391543	0.0247129	0.129546	0.0984962	0.112113	0.205174
70	0.380763	0.385294	0.954836	0.875212	0.701681	0.579509	0.270745	0.323035		0.109854	0.145368	0.0427974	0.108534	0.160643	0.234482	0.112085	0.289852		0.417767	0.391489	0.953113	0.981557	0.579266	0.312817	0.442468	0.518613		0.0588803	0.0907365	0.03922	0.0248363	0.123288	0.101479	0.108748	0.207504
71	0.371507	0.370334	0.954238	0.874739	0.665569	0.538074	0.283373	0.306051		0.110962	0.134971	0.0410967	0.108676	0.149642	0.216369	0.122163	0.285853		0.416134	0.395572	0.952953	0.981594	0.536408	0.301628	0.44016	0.505485		0.0604537	0.0912558	0.0393072	0.024949	0.116524	0.104917	0.104799	0.209343
72	0.361443	0.356218	0.95364	0.874767	0.630401	0.496576	0.296459	0.290971		0.112143	0.12477	0.0394951	0.108505	0.139017	0.199047	0.131845	0.281376		0.414443	0.400124	0.952736	0.981653	0.495024	0.291741	0.436884	0.492369		0.0618066	0.0913517	0.0393418	0.0250514	0.109427	0.10825	0.10036	0.210512
73	0.350802	0.343383	0.953114	0.874988	0.596652	0.455412	0.30951	0.277537		0.113185	0.114871	0.0381064	0.107933	0.128967	0.182467	0.140711	0.276365		0.412705	0.40595	0.95256	0.981723	0.455472	0.282684	0.432782	0.479484		0.0629964	0.0909388	0.0394004	0.025142	0.10215	0.110795	0.0955535	0.211089
74	0.339805	0.33225	0.952745	0.875174	0.564724	0.415143	0.322204	0.26554		0.113904	0.105237	0.0369677	0.107258	0.119639	0.166744	0.148548	0.270417		0.411044	0.413813	0.952473	0.981814	0.418159	0.274191	0.428251	0.467122		0.0641305	0.0898975	0.0395048	0.0252064	0.0949566	0.112288	0.0905044	0.211436
75	0.328695	0.323126	0.952547	0.875063	0.534873	0.376148	0.334405	0.254696		0.114038	0.0959032	0.0360546	0.106645	0.111117	0.151948	0.155345	0.263454		0.409659	0.424243	0.952472	0.981915	0.383303	0.266084	0.423684	0.455647		0.0654523	0.0883898	0.0396635	0.0252418	0.0880484	0.112522	0.0853826	0.211719
76	0.317703	0.31637	0.952446	0.87454	0.507221	0.338821	0.346197	0.244693		0.113434	0.0869553	0.0353921	0.10616	0.10341	0.138112	0.161103	0.25522		0.408963	0.437711	0.952573	0.982027	0.351138	0.258331	0.419519	0.445494		0.0672805	0.086348	0.0399181	0.0252497	0.0816003	0.111404	0.0803225	0.212167
77	0.306959	0.312207	0.952392	0.873767	0.48171	0.303423	0.357921	0.235316		0.112026	0.0783412	0.0349335	0.105803	0.0965219	0.1253	0.16601	0.245623		0.409596	0.454449	0.952725	0.982157	0.321711	0.250887	0.416294	0.437048		0.0697459	0.0838216	0.0402272	0.0252301	0.0756623	0.108978	0.0755033	0.212937
78	0.296593	0.31095	0.95238	0.872991	0.458317	0.270247	0.370021	0.226523		0.109759	0.0701805	0.0345795	0.105439	0.0904512	0.113493	0.170228	0.23476		0.412189	0.474333	0.952925	0.982306	0.295123	0.243799	0.414409	0.430794		0.0729459	0.0808127	0.0406169	0.0251729	0.0703314	0.105307	0.0710906	0.213991
79	0.286619	0.31314	0.952395	0.872449	0.436994	0.239564	0.383218	0.218331		0.106776	0.0626073	0.0342807	0.105048	0.0851778	0.102615	0.174305	0.222749		0.417372	0.497424	0.953174	0.982481	0.271478	0.237145	0.414165	0.42717		0.0770533	0.0774096	0.0411706	0.0250721	0.065749	0.100652	0.067211	0.215278
80	0.276975	0.318976	0.952421	0.872197	0.41774	0.211602	0.398438	0.210752		0.103143	0.0558175	0.0339979	0.104708	0.0806599	0.0925921	0.179054	0.209735		0.425363	0.523238	0.953411	0.982669	0.250829	0.230989	0.415886	0.426196		0.0819907	0.0741164	0.0419434	0.024934	0.061997	0.0952959	0.0641564	0.216678
81	0.267684	0.328431	0.952413	0.871987	0.400697	0.186656	0.416808	0.203841		0.0989825	0.0502415	0.0337477	0.104367	0.0768172	0.0833534	0.185082	0.195947		0.436054	0.551699	0.953668	0.982872	0.233355	0.225432	0.420061	0.427883		0.0875551	0.0715696	0.0428004	0.0247553	0.0595571	0.0895642	0.0622292	0.217999
82	0.258848	0.341341	0.952377	0.871562	0.3859	0.164868	0.438932	0.197649		0.094435	0.0462707	0.0335543	0.103921	0.0735311	0.0748899	0.19269	0.18168		0.449263	0.582912	0.953963	0.983093	0.218996	0.220601	0.427139	0.432121		0.0937694	0.0700465	0.0435441	0.0245394	0.0595674	0.0838853	0.0617588	0.219136
83	0.250687	0.357107	0.952317	0.870846	0.373314	0.146279	0.465492	0.192155		0.0895936	0.0442221	0.0334328	0.103336	0.0707886	0.0673786	0.201846	0.167184		0.464866	0.616784	0.954187	0.983328	0.207568	0.216615	0.437869	0.438961		0.100559	0.0695441	0.0440286	0.0242983	0.0631557	0.0787213	0.0629687	0.220093
84	0.24349	0.375148	0.952214	0.869882	0.362902	0.130857	0.497113	0.187467		0.0844422	0.0441703	0.033304	0.102674	0.0685412	0.0609237	0.212033	0.152774		0.482509	0.652913	0.954319	0.983578	0.198939	0.21354	0.453012	0.448923		0.108006	0.07016	0.0441851	0.024034	0.0705104	0.0744374	0.0658356	0.220888
85	0.237456	0.395089	0.952073	0.868757	0.354431	0.118364	0.534148	0.183672		0.0793426	0.0455877	0.0330902	0.101976	0.0667416	0.0556683	0.222722	0.13864		0.502031	0.690785	0.954372	0.983839	0.192859	0.211364	0.473315	0.462882		0.116865	0.072245	0.0440424	0.0237458	0.0810172	0.0712467	0.0704655	0.221409
86	0.232538	0.416706	0.951908	0.867502	0.347577	0.108406	0.577071	0.180827		0.075202	0.0479224	0.0327815	0.101441	0.0653641	0.0516574	0.233656	0.124971		0.523086	0.729387	0.954261	0.984102	0.18881	0.210067	0.499607	0.481777		0.127483	0.0761519	0.0437948	0.0234326	0.0935765	0.0691233	0.0764924	0.221533
87	0.228604	0.439734	0.951729	0.866226	0.34212	0.100592	0.625495	0.178946		0.0728369	0.0507534	0.0323605	0.101215	0.0641786	0.0487582	0.244465	0.111886		0.545154	0.767609	0.953924	0.984353	0.186441	0.209525	0.532474	0.506656		0.139554	0.0820115	0.0435041	0.0231084	0.107206	0.0678258	0.0835621	0.221033
88	0.225494	0.464142	0.951536	0.864973	0.337997	0.0945399	0.678287	0.177984		0.0726938	0.0539959	0.0318838	0.101393	0.0630263	0.0467988	0.254267	0.0995094		0.567742	0.804546	0.953414	0.984597	0.185538	0.209611	0.571882	0.537918		0.152471	0.0895573	0.0431597	0.0227751	0.120811	0.0669948	0.0909116	0.219812
89	0.223068	0.490059	0.95133	0.863795	0.335204	0.0898484	0.733753	0.177872		0.0743943	0.0577486	0.0314539	0.101985	0.0619033	0.0455859	0.262357	0.0879947		0.590235	0.839232	0.952721	0.984838	0.185747	0.210159	0.616972	0.575434		0.165805	0.0982684	0.0428279	0.0224399	0.133518	0.0663261	0.0978572	0.217876
90	0.221219	0.51757	0.951108	0.862846	0.33381	0.0861685	0.78904	0.178529		0.0771333	0.0622211	0.0311424	0.102956	0.0608903	0.0448179	0.268168	0.077488		0.6123	0.870484	0.951829	0.985068	0.186834	0.211006	0.666599	0.618625		0.179189	0.107412	0.0425353	0.0221191	0.14512	0.0657362	0.103995	0.215305
91	0.220009	0.546947	0.950876	0.862319	0.33414	0.083231	0.841112	0.179756		0.0801098	0.0675464	0.0310031	0.104265	0.0607729	0.0443159	0.271387	0.0679993		0.633627	0.897678	0.950897	0.985305	0.18861	0.211977	0.719143	0.666043		0.192087	0.116618	0.0422612	0.0218042	0.155482	0.0652675	0.109253	0.212564
92	0.219476	0.57854	0.950627	0.862323	0.336288	0.0807636	0.887021	0.181356		0.08269	0.0743182	0.0310605	0.105854	0.0633629	0.0438849	0.271984	0.0595626		0.653862	0.920333	0.950115	0.985548	0.19072	0.21287	0.772473	0.715801		0.204264	0.125585	0.042074	0.0214911	0.164058	0.0648913	0.113647	0.210002
93	0.219608	0.61265	0.950416	0.863027	0.339978	0.078562	0.923992	0.183053		0.0850511	0.083571	0.0312767	0.107668	0.0706612	0.0434083	0.270432	0.0520932		0.673032	0.938063	0.949473	0.985797	0.19292	0.21352	0.82429	0.766017		0.21563	0.133873	0.0419759	0.0211827	0.170195	0.0645338	0.11737	0.208302
94	0.220257	0.649118	0.950271	0.86447	0.344981	0.0764905	0.949905	0.184597		0.0872677	0.0959785	0.031551	0.109743	0.0833358	0.0428197	0.267679	0.0456556		0.691243	0.951003	0.949011	0.986047	0.195217	0.213838	0.872143	0.814151		0.226139	0.141619	0.0419073	0.0208806	0.173893	0.0640519	0.120708	0.208673
95	0.22149	0.687385	0.950178	0.866409	0.351001	0.0745037	0.963295	0.185822		0.089385	0.111749	0.031777	0.11204	0.0990287	0.0420332	0.264307	0.0404019		0.708801	0.959303	0.948741	0.986285	0.19755	0.213802	0.913254	0.857444		0.236381	0.149256	0.0418605	0.0205933	0.175125	0.0632501	0.124349	0.211613
96	0.223636	0.72607	0.950147	0.868733	0.357798	0.0725555	0.963872	0.1866		0.0913507	0.13021	0.0319124	0.114314	0.114472	0.0410003	0.260682	0.0364197		0.726314	0.963177	0.948462	0.98651	0.199864	0.213441	0.945476	0.893757		0.247597	0.156853	0.041828	0.0203211	0.173985	0.062025	0.129371	0.217
97	0.22769	0.763956	0.950164	0.871139	0.365574	0.0706371	0.952207	0.186875		0.093034	0.150227	0.0319115	0.116478	0.127934	0.0397504	0.256748	0.0336783		0.743975	0.963141	0.948152	0.986716	0.202092	0.212833	0.967197	0.921261		0.260417	0.164474	0.0417519	0.020075	0.170766	0.0603761	0.136127	0.224132
98	0.235463	0.800061	0.950217	0.873288	0.374645	0.0687775	0.929412	0.186654		0.094906	0.170824	0.0318484	0.118382	0.138474	0.0383292	0.252042	0.0320276		0.761724	0.959819	0.94789	0.986901	0.204107	0.212026	0.977309	0.938595		0.274632	0.172192	0.0415941	0.0198635	0.165797	0.058317	0.144385	0.231634
99	0.24916	0.83339	0.950354	0.875105	0.385462	0.0669935	0.897201	0.186022		0.0984641	0.191011	0.0318601	0.119789	0.14592	0.0367558	0.246179	0.0311352		0.779801	0.953428	0.947718	0.987072	0.205775	0.21105	0.975461	0.945316		0.290112	0.179713	0.0413528	0.0196838	0.159381	0.0558689	0.153391	0.238148
100	0.270202	0.862994	0.950554	0.87649	0.398921	0.065314	0.857504	0.185179		0.10668	0.210046	0.031937	0.120611	0.150818	0.0350662	0.238874	0.0306021		0.798076	0.944044	0.947789	0.987231	0.20708	0.209962	0.962092	0.941729		0.306021	0.18684	0.0410373	0.0195348	0.151795	0.0531623	0.161842	0.242638
	RIGHT
	EMG RVastusLat		EMG RSemitendi		EMG RBicepsFem		EMG RGastrocMed		EMG RSoleus		EMG RTibialisA		EMG RPeroneusLong		EMG LTensorLatae		EMG RTensorLatae		EMG LRectusFem		EMG LVastusLat		EMG LSemitendi		EMG LBicepsFem		EMG LGastrocMed		EMG LSoleus		EMG LTibialisA		EMG LPeroneusLong		EMG RRectusFem
%	mean	std	mean	std	mean	std	mean	std	mean	std	mean	std	mean	std	mean	std	mean	std	mean	std	mean	std	mean	std	mean	std	mean	std	mean	std	mean	std	mean	std	mean	std
1	0.404611	0.88657	0.240361	0.464458		0.394875	0.309085	0.955058	0.982338	0.116385	0.214371	0.0604868	0.111836		0.0994262	0.0542221	0.0431415	0.0245885	0.621611	0.135032	0.87588		0.177991	0.386972	0.952664	0.858421	0.562207	0.223392	0.0376557	0.163938		0.0520174	0.146812	0.0421746	0.104495	0.126606
2	0.447369	0.88181	0.254003	0.488141		0.393692	0.313599	0.955274	0.982227	0.124446	0.215788	0.0675733	0.11201		0.104213	0.0561392	0.0438738	0.0247368	0.674302	0.151145	0.897998		0.172023	0.403688	0.952884	0.859966	0.583934	0.252579	0.0431217	0.172014		0.0503461	0.156027	0.0437254	0.104328	0.133312
3	0.498296	0.87135	0.267245	0.51062		0.392553	0.317821	0.955644	0.982124	0.133997	0.214121	0.0751814	0.114783		0.107402	0.0583427	0.0444007	0.024847	0.720168	0.168124	0.910627		0.168196	0.42014	0.95321	0.861707	0.608569	0.277242	0.0495368	0.180895		0.0493847	0.165299	0.0451238	0.104086	0.141251
4	0.55652	0.85641	0.279334	0.531265		0.391405	0.321622	0.956224	0.982026	0.144063	0.209727	0.0825866	0.119298		0.108986	0.0607658	0.0447504	0.0249174	0.759687	0.185301	0.913519		0.166738	0.435978	0.953624	0.863683	0.636951	0.297958	0.0566552	0.189762		0.0490536	0.174225	0.0462181	0.103754	0.150698
5	0.619677	0.83783	0.28991	0.549773		0.3904	0.324898	0.956939	0.981926	0.152882	0.203232	0.0891617	0.124656		0.109141	0.063227	0.0449764	0.0249568	0.795451	0.20199	0.907173		0.168296	0.450855	0.954092	0.865868	0.66938	0.316277	0.0639108	0.198045		0.0494142	0.182538	0.046972	0.103437	0.161129
6	0.684418	0.815933	0.299178	0.565897		0.389864	0.327506	0.957642	0.981818	0.159384	0.195333	0.0943734	0.130263		0.108041	0.0654371	0.0451118	0.024969	0.82966	0.217524	0.89261		0.173879	0.464433	0.954574	0.868176	0.705465	0.334011	0.0705117	0.2054		0.0510487	0.19018	0.0473664	0.103247	0.171391
7	0.747214	0.790838	0.307542	0.579347		0.390114	0.32941	0.958193	0.981708	0.163228	0.186602	0.0979664	0.135852		0.105842	0.0672077	0.0451422	0.0249546	0.862866	0.23124	0.871042		0.184542	0.476413	0.955105	0.87044	0.744208	0.352248	0.0758055	0.211828		0.0546818	0.197309	0.0474854	0.103267	0.180711
8	0.804562	0.762793	0.315494	0.589956		0.391386	0.330667	0.9585	0.981599	0.164432	0.177427	0.100228	0.141169		0.102808	0.0685244	0.0451027	0.0249186	0.89345	0.242615	0.843657		0.200747	0.48645	0.955689	0.872632	0.78403	0.370389	0.0794953	0.217212		0.0604052	0.203976	0.047482	0.103665	0.188925
9	0.853833	0.732248	0.323467	0.597814		0.39369	0.331435	0.958461	0.981488	0.163597	0.168202	0.101707	0.146184		0.0991443	0.0693787	0.0449966	0.0248654	0.918514	0.251318	0.811408		0.221975	0.494342	0.956242	0.874639	0.822843	0.38707	0.0815526	0.221218		0.0674546	0.21026	0.0474357	0.104355	0.196499
10	0.893544	0.69977	0.331781	0.603094		0.396794	0.331971	0.958084	0.981383	0.161412	0.159101	0.102833	0.150961		0.0950874	0.0699614	0.0447966	0.0247994	0.935621	0.257117	0.775231		0.246988	0.5001	0.956783	0.876253	0.858725	0.400642	0.0821692	0.223555		0.0745979	0.216265	0.0475558	0.105102	0.204071
11	0.922771	0.66608	0.34081	0.606026		0.400429	0.332675	0.957544	0.981286	0.158868	0.150332	0.103847	0.155498		0.0909569	0.0704484	0.0444494	0.0247298	0.943392	0.260026	0.736016		0.273784	0.503977	0.957335	0.877481	0.88985	0.409928	0.0816029	0.224027		0.0814235	0.221899	0.0479642	0.105893	0.211574
12	0.941368	0.631778	0.350785	0.607009		0.404292	0.333934	0.956909	0.981196	0.156881	0.141989	0.10497	0.159909		0.0869288	0.0709207	0.0440221	0.0246578	0.941897	0.260342	0.694848		0.300432	0.506141	0.957902	0.878486	0.91497	0.414253	0.0801099	0.222736		0.0878108	0.227071	0.0486869	0.106772	0.218827
13	0.949868	0.597363	0.361591	0.606409		0.408136	0.336057	0.956278	0.98112	0.156343	0.134058	0.106223	0.164278		0.0830836	0.0714965	0.043559	0.0245793	0.932444	0.258468	0.652698		0.325474	0.506689	0.958455	0.879222	0.933236	0.413622	0.0779356	0.219973		0.0936131	0.231612	0.0495709	0.107596	0.225274
14	0.948703	0.563156	0.372963	0.604429		0.41178	0.339301	0.955779	0.981064	0.157969	0.126558	0.107645	0.168623		0.0795126	0.072395	0.0431166	0.0244916	0.916489	0.254925	0.610449		0.347769	0.505569	0.95895	0.879776	0.944029	0.408525	0.075313	0.215968		0.0987008	0.235209	0.0504091	0.108232	0.230321
15	0.93869	0.529568	0.384493	0.601083		0.414948	0.343582	0.955356	0.981026	0.16242	0.119497	0.109067	0.172923		0.0762343	0.0737749	0.042765	0.0243972	0.895478	0.250317	0.568893		0.36665	0.502587	0.959296	0.880296	0.947107	0.399392	0.0725312	0.211084		0.102848	0.237432	0.0509538	0.108752	0.233735
16	0.920887	0.4971	0.395767	0.596434		0.417478	0.348579	0.954999	0.981011	0.170453	0.112937	0.110236	0.177136		0.0731707	0.0757052	0.0424538	0.0243004	0.870709	0.245322	0.528548		0.381668	0.49753	0.959441	0.88079	0.942658	0.386958	0.0699612	0.205312		0.105804	0.237975	0.0511163	0.109091	0.235398
17	0.896532	0.466186	0.406379	0.590525		0.419298	0.353973	0.954702	0.98102	0.182908	0.106986	0.110909	0.181166		0.0703122	0.0781566	0.0421169	0.0242099	0.842775	0.240554	0.489785		0.392631	0.490385	0.959427	0.881169	0.931017	0.371984	0.0680356	0.198694		0.107495	0.236632	0.0508468	0.109302	0.235118
18	0.86691	0.437196	0.415931	0.583361		0.420309	0.359429	0.954443	0.981049	0.199729	0.101776	0.110974	0.184942		0.0676584	0.0807266	0.0417106	0.0241379	0.812107	0.236671	0.453108		0.3996	0.481226	0.959331	0.881423	0.912945	0.355055	0.067409	0.191623		0.108047	0.233257	0.0501577	0.109552	0.232769
19	0.833153	0.410523	0.424079	0.575085		0.42069	0.364806	0.954237	0.981099	0.219562	0.0976475	0.110449	0.18842		0.0652755	0.0830936	0.0412972	0.024085	0.779092	0.234264	0.419028		0.402797	0.47031	0.959204	0.881446	0.889386	0.336604	0.0687466	0.184448		0.107701	0.227974	0.0490981	0.109823	0.228321
20	0.796161	0.386322	0.430618	0.56572		0.420508	0.369994	0.95411	0.981161	0.240161	0.0946045	0.10937	0.191622		0.0631542	0.0849968	0.0408997	0.0240513	0.743956	0.233887	0.387846		0.402676	0.457968	0.959082	0.881171	0.861257	0.317142	0.0723081	0.177629		0.106784	0.220956	0.047773	0.109922	0.221706
21	0.756614	0.36469	0.435389	0.555317		0.41995	0.374901	0.954142	0.981221	0.258539	0.0925752	0.107747	0.194539		0.0613624	0.0862458	0.0405524	0.0240481	0.707114	0.236063	0.359502		0.399862	0.444534	0.958945	0.880585	0.829647	0.297122	0.0779622	0.171676		0.105637	0.212441	0.0463246	0.109991	0.213334
22	0.715221	0.345796	0.438441	0.544037		0.419247	0.379451	0.954248	0.981282	0.272957	0.0916822	0.105635	0.197245		0.0598843	0.0867885	0.0403069	0.0240733	0.668931	0.240942	0.333887		0.394941	0.430374	0.95871	0.879818	0.795571	0.276828	0.0853676	0.166795		0.104637	0.202673	0.0448142	0.109937	0.203625
23	0.672848	0.32952	0.439958	0.532059		0.418574	0.383463	0.954322	0.981346	0.283696	0.0920625	0.103138	0.199809		0.0588301	0.0867843	0.040222	0.0241252	0.629786	0.248344	0.31085		0.388403	0.415812	0.958316	0.879156	0.760031	0.25661	0.0940291	0.163214		0.104092	0.191996	0.0432835	0.109722	0.193008
24	0.630267	0.315509	0.440027	0.519678		0.417909	0.386924	0.954294	0.981413	0.292835	0.0937234	0.100259	0.202255		0.0584238	0.0864987	0.040268	0.0242046	0.589878	0.25796	0.290175		0.380538	0.401049	0.95774	0.878744	0.723745	0.236733	0.103478	0.161143		0.104097	0.180729	0.0417605	0.109499	0.181987
25	0.588399	0.303381	0.438735	0.507169		0.417164	0.390115	0.954144	0.981494	0.302058	0.0963478	0.0970088	0.20444		0.0587774	0.0861689	0.0403415	0.0242968	0.549516	0.269224	0.271873		0.371623	0.386379	0.95705	0.878694	0.687534	0.217611	0.113098	0.16048		0.104732	0.169113	0.0402908	0.109184	0.170793
26	0.547805	0.292654	0.436265	0.494637		0.416158	0.393695	0.953875	0.981589	0.312069	0.0993845	0.0934328	0.206025		0.059834	0.0858329	0.0404544	0.0243928	0.50899	0.281582	0.255809		0.361911	0.372103	0.956387	0.879032	0.651999	0.199509	0.122436	0.161009		0.105834	0.157256	0.0389796	0.108612	0.159683
27	0.508894	0.282953	0.432792	0.482276		0.414814	0.398429	0.953561	0.981696	0.322847	0.102108	0.0894881	0.206869		0.061368	0.0855189	0.0405855	0.0244909	0.468657	0.294731	0.24183		0.35169	0.358688	0.955814	0.879546	0.617623	0.182626	0.13106	0.162229		0.10716	0.145455	0.0378455	0.10791	0.148874
28	0.471728	0.274008	0.428611	0.470307		0.4132	0.405092	0.953249	0.981813	0.332337	0.104103	0.0851888	0.207245		0.063171	0.0852727	0.0407294	0.0245773	0.428934	0.308376	0.229642		0.341229	0.346639	0.955405	0.879807	0.584792	0.166993	0.138713	0.163368		0.108464	0.133802	0.0368833	0.107073	0.138387
29	0.436449	0.265627	0.42406	0.458912		0.411494	0.414345	0.952893	0.981942	0.33854	0.105065	0.0806665	0.207313		0.0649645	0.0850851	0.0408536	0.0246348	0.390278	0.322175	0.219001		0.33075	0.336357	0.955157	0.879678	0.553876	0.152637	0.145335	0.163719		0.10951	0.122302	0.0360675	0.106129	0.128319
30	0.40324	0.257706	0.41964	0.448478		0.410063	0.426639	0.952537	0.982077	0.340822	0.104863	0.0760784	0.207467		0.0666153	0.0846829	0.0409897	0.0246603	0.35306	0.3359	0.209635		0.320407	0.328226	0.955007	0.879104	0.525043	0.139505	0.150979	0.162773		0.110093	0.111021	0.0354221	0.105357	0.118901
31	0.372294	0.250149	0.415837	0.439488		0.409462	0.442334	0.952246	0.982218	0.338718	0.103399	0.0715605	0.20805		0.0681849	0.0838364	0.0411079	0.0246554	0.31762	0.349597	0.201281		0.310279	0.322583	0.954922	0.878047	0.498455	0.127553	0.155788	0.160247		0.110032	0.100003	0.0349451	0.104765	0.110235
32	0.34365	0.2429	0.413089	0.432357		0.410326	0.461365	0.952038	0.982372	0.332002	0.100684	0.0672745	0.209309		0.0699088	0.0824025	0.0411943	0.0246227	0.284131	0.363531	0.193773		0.300398	0.319543	0.95489	0.87678	0.474126	0.116719	0.15995	0.1561		0.109208	0.088922	0.034548	0.104213	0.102397
33	0.317463	0.236005	0.41189	0.42732		0.41345	0.483532	0.951998	0.982539	0.320987	0.0968884	0.0633925	0.211		0.0722405	0.0802562	0.0414027	0.024561	0.252878	0.378126	0.187045		0.290806	0.319537	0.954928	0.87551	0.452223	0.106984	0.163682	0.15043		0.107671	0.0783795	0.0342151	0.103799	0.0956517
34	0.293894	0.229504	0.412643	0.424535		0.419372	0.508493	0.95214	0.982721	0.306678	0.0922273	0.0600718	0.212834		0.0754553	0.0777984	0.0418274	0.0244713	0.224098	0.394096	0.181085		0.281502	0.322752	0.954996	0.87432	0.432721	0.0982022	0.167556	0.143509		0.10543	0.06873	0.033922	0.103505	0.0901408
35	0.273185	0.223453	0.415739	0.424164		0.428208	0.536218	0.952413	0.982917	0.289696	0.0869096	0.0575657	0.214562		0.0795718	0.0757463	0.0424042	0.024343	0.198119	0.412259	0.175898		0.272497	0.329343	0.95505	0.873148	0.415496	0.0901899	0.172144	0.135563		0.102549	0.0603958	0.0335993	0.10328	0.0860082
36	0.255384	0.217917	0.421399	0.426216		0.439765	0.566662	0.952762	0.983125	0.270938	0.0811936	0.0562968	0.215972		0.084745	0.0746961	0.0430416	0.0241756	0.175107	0.433058	0.171434		0.263829	0.339146	0.955072	0.871897	0.400404	0.0827614	0.178046	0.126914		0.0991451	0.0538235	0.0333097	0.103111	0.0832698
37	0.240572	0.21295	0.430061	0.431017		0.453724	0.59971	0.953153	0.983352	0.251548	0.0753065	0.056316	0.216973		0.0910977	0.0752705	0.0435585	0.0239703	0.155287	0.457402	0.167795		0.255638	0.351872	0.95502	0.870494	0.387362	0.0757965	0.185551	0.117962		0.0952874	0.0493047	0.0330299	0.102964	0.0816591
38	0.228793	0.208663	0.442334	0.438949		0.469481	0.635143	0.953516	0.983579	0.232698	0.0694859	0.0575721	0.217844		0.0986608	0.077569	0.0438612	0.023728	0.138621	0.486181	0.164979		0.248068	0.367099	0.954845	0.86881	0.376223	0.0693405	0.194409	0.10876		0.0910918	0.0468458	0.0327423	0.102729	0.0807009
39	0.219971	0.205184	0.459079	0.450527		0.486558	0.67238	0.953768	0.983809	0.215829	0.0639203	0.059813	0.21875		0.107286	0.0815551	0.0439589	0.0234495	0.124926	0.519994	0.163019		0.241319	0.384677	0.954578	0.866934	0.366851	0.0635039	0.203978	0.0995242		0.0866064	0.0462746	0.0324219	0.10245	0.0800235
40	0.213531	0.202657	0.481468	0.466678		0.5048	0.710457	0.953807	0.984041	0.20205	0.0587885	0.0628432	0.219613		0.116668	0.0872329	0.043876	0.0231425	0.113915	0.559533	0.161959		0.23566	0.404435	0.95428	0.864915	0.359071	0.0583999	0.213801	0.0904474		0.0819525	0.047285	0.0319781	0.102102	0.0793855
41	0.209049	0.201082	0.510348	0.488361		0.523885	0.748522	0.953612	0.98427	0.192017	0.0542446	0.0667538	0.220273		0.126259	0.0941659	0.0437082	0.0228243	0.105102	0.604961	0.161754		0.231101	0.426152	0.953962	0.862831	0.352663	0.0541796	0.223733	0.0815227		0.0776301	0.0493943	0.031441	0.101812	0.0785907
42	0.20621	0.20037	0.546305	0.516496		0.543658	0.785542	0.953232	0.984501	0.185811	0.0503434	0.0715822	0.220673		0.136162	0.101766	0.0435088	0.022505	0.0981196	0.655664	0.162381		0.227483	0.449514	0.953665	0.860811	0.347547	0.0507384	0.233279	0.0730129		0.0745479	0.0521856	0.0308985	0.101689	0.0774811
43	0.204633	0.200322	0.589005	0.551331		0.563979	0.820523	0.952725	0.984744	0.182776	0.0470675	0.0773041	0.220421		0.146765	0.109611	0.0432982	0.0221817	0.092611	0.710163	0.163779		0.22468	0.474345	0.953449	0.858947	0.343722	0.0478878	0.241928	0.0651334		0.0734923	0.0554818	0.0304471	0.101806	0.0760475
44	0.203954	0.200715	0.637216	0.592508		0.58463	0.852685	0.952177	0.984997	0.182081	0.0444401	0.0834556	0.219404		0.158299	0.117331	0.0430752	0.0218583	0.088227	0.766327	0.165861		0.222556	0.500442	0.953289	0.857249	0.341141	0.0454583	0.249545	0.0579607		0.0745208	0.0590615	0.0301761	0.102313	0.0743692
45	0.203898	0.201387	0.689503	0.638741		0.605062	0.881314	0.951657	0.985264	0.182923	0.0425553	0.0895408	0.217668		0.170675	0.124691	0.0428674	0.0215267	0.084655	0.821201	0.16846		0.221088	0.527998	0.953135	0.855942	0.33975	0.0433131	0.255687	0.0515499		0.0769035	0.0629095	0.0300904	0.103195	0.0725693
46	0.204211	0.202192	0.743955	0.688202		0.625014	0.90574	0.95122	0.985546	0.184208	0.0415713	0.0954694	0.215376		0.183513	0.131901	0.0426406	0.0211841	0.0816369	0.871606	0.171435		0.22032	0.55727	0.952954	0.855238	0.33957	0.0413852	0.260335	0.0459354		0.0800515	0.067196	0.0301519	0.104478	0.0710595
47	0.204707	0.202965	0.79852	0.739197		0.644341	0.925627	0.950923	0.985846	0.184966	0.0414896	0.10115	0.213499		0.19618	0.139086	0.0423234	0.0208296	0.0789747	0.914386	0.174556		0.220259	0.588332	0.952739	0.855207	0.340881	0.0396277	0.263659	0.0411584		0.0835021	0.0722698	0.0302867	0.106354	0.0705637
48	0.205353	0.203592	0.850719	0.789481		0.662804	0.94089	0.950803	0.986161	0.184799	0.042108	0.107164	0.213142		0.207942	0.146045	0.0420195	0.0204685	0.0765225	0.946903	0.177539		0.220805	0.62127	0.95249	0.855988	0.343827	0.0380085	0.265999	0.0371732		0.0870056	0.0785335	0.0304418	0.108656	0.0724353
49	0.206103	0.203995	0.89784	0.836333		0.68028	0.951607	0.950785	0.986491	0.183309	0.0430811	0.113909	0.214844		0.218398	0.152826	0.0417699	0.0201139	0.0742308	0.967204	0.180158		0.221887	0.656006	0.952291	0.857684	0.348227	0.0364863	0.267609	0.0339821		0.0904243	0.0865031	0.0305548	0.111244	0.0784255
50	0.206918	0.204193	0.9374	0.877331		0.696884	0.958069	0.950793	0.98683	0.180263	0.0440146	0.121345	0.218644		0.227275	0.159602	0.0415524	0.019769	0.0720764	0.974491	0.182203		0.223681	0.692169	0.952241	0.859954	0.353933	0.0350087	0.268399	0.0315464		0.0934182	0.0966283	0.0306439	0.113859	0.0892952
51	0.207797	0.204251	0.966725	0.909914		0.712753	0.96062	0.950735	0.987165	0.175657	0.0446194	0.129154	0.223801		0.234542	0.166421	0.0413478	0.0194422	0.0700503	0.968365	0.183528		0.226741	0.729155	0.95233	0.862546	0.360792	0.0335222	0.267943	0.0297137		0.0956279	0.109274	0.0307483	0.11626	0.103374
52	0.208675	0.204232	0.983995	0.932169		0.728031	0.959628	0.950677	0.987491	0.16962	0.0447909	0.136963	0.22914		0.24039	0.173525	0.041139	0.019149	0.0681624	0.949861	0.18411		0.23219	0.766005	0.952494	0.86509	0.36865	0.0320215	0.265806	0.0283393		0.0971562	0.124866	0.0308512	0.118358	0.117562
53	0.209467	0.204164	0.988735	0.94344		0.743308	0.955424	0.950786	0.987797	0.162339	0.0445392	0.144189	0.233683		0.246013	0.181095	0.0408778	0.018898	0.066395	0.920964	0.184021		0.241382	0.801428	0.95271	0.867095	0.377701	0.0305115	0.261619	0.0273075		0.0986714	0.142965	0.031049	0.119977	0.129987
54	0.210125	0.204036	0.980896	0.943711		0.759088	0.948154	0.951152	0.988078	0.154046	0.0438945	0.150313	0.236506		0.252596	0.189055	0.04048	0.0186918	0.06475	0.883534	0.183405		0.255901	0.833901	0.952974	0.868638	0.38828	0.0290058	0.255133	0.0265051		0.101472	0.162498	0.0313772	0.120803	0.139567
55	0.210653	0.203868	0.961297	0.933768		0.775621	0.937634	0.951728	0.988334	0.145002	0.042993	0.154679	0.237019		0.260293	0.196884	0.0401093	0.0185347	0.0632538	0.839638	0.182562		0.276713	0.861998	0.953273	0.869742	0.401078	0.0275276	0.24643	0.0258411		0.107044	0.182259	0.0318207	0.120747	0.145953
56	0.211093	0.203647	0.931742	0.915092		0.792932	0.923593	0.952396	0.98856	0.135436	0.0419731	0.156889	0.234953		0.269336	0.203828	0.0398755	0.01842	0.0619515	0.791265	0.182024		0.303695	0.88492	0.953608	0.870397	0.417537	0.0260675	0.235849	0.0251996		0.116428	0.201017	0.0324407	0.119824	0.149505
57	0.21154	0.203335	0.894313	0.889567		0.810482	0.90641	0.953003	0.988752	0.125611	0.0409014	0.156869	0.230409		0.280381	0.209266	0.0397933	0.0183421	0.0608809	0.739869	0.182751		0.335581	0.902492	0.953985	0.870793	0.439437	0.0246227	0.223808	0.0247531		0.130391	0.217916	0.0333434	0.118321	0.150775
58	0.212083	0.202914	0.851093	0.859109		0.827632	0.886754	0.953483	0.98891	0.115757	0.0397317	0.1546	0.22365		0.293181	0.212792	0.039844	0.0182972	0.0601394	0.686647	0.186019		0.370925	0.914988	0.954386	0.870942	0.468041	0.0232284	0.210637	0.0251884		0.148918	0.232153	0.0345332	0.116704	0.150427
59	0.212865	0.202364	0.804018	0.825419		0.843899	0.865462	0.95389	0.989043	0.106096	0.0384057	0.150315	0.21506		0.307644	0.21437	0.0398956	0.0182827	0.0600462	0.632701	0.193212		0.408377	0.923228	0.954826	0.87078	0.503131	0.0219698	0.196627	0.0274423		0.170251	0.243527	0.0358989	0.115081	0.149358
60	0.21401	0.201738	0.754681	0.789866		0.859036	0.843822	0.954256	0.98915	0.0969546	0.0369107	0.144462	0.205115		0.323424	0.214403	0.0398405	0.0182931	0.0612633	0.578955	0.205436		0.44717	0.927885	0.9553	0.870306	0.542499	0.0211381	0.181995	0.0317392		0.191999	0.25253	0.0372771	0.113505	0.148502
61	0.215456	0.20129	0.704575	0.753546		0.873464	0.82313	0.954655	0.989238	0.0888079	0.0352675	0.137522	0.19428		0.339641	0.213534	0.0397229	0.0183246	0.0648656	0.526562	0.222913		0.486658	0.929327	0.955807	0.869496	0.582527	0.02133	0.167145	0.037366		0.212228	0.259282	0.0385032	0.112149	0.148349
62	0.217154	0.201459	0.654771	0.717169		0.887397	0.80397	0.955095	0.989314	0.0822789	0.0336559	0.129924	0.182958		0.35461	0.211847	0.0396324	0.0183722	0.0723619	0.476481	0.245431		0.525884	0.927954	0.956284	0.868421	0.619728	0.0232794	0.152433	0.043367		0.229603	0.264248	0.0393861	0.111028	0.148829
63	0.218994	0.202634	0.606115	0.681285		0.900724	0.786677	0.955445	0.98937	0.0779078	0.0323622	0.122034	0.171452		0.366976	0.209485	0.0396138	0.0184308	0.0847564	0.429478	0.272549		0.564654	0.924051	0.956636	0.867186	0.65162	0.0273996	0.138111	0.0490531		0.244184	0.267847	0.0399193	0.11005	0.149773
64	0.220731	0.205028	0.559309	0.646352		0.913037	0.771457	0.955653	0.989402	0.075705	0.0316189	0.114171	0.159919		0.375997	0.206623	0.0397919	0.0185043	0.101825	0.386017	0.302988		0.60356	0.91814	0.956812	0.865957	0.677081	0.032954	0.124454	0.0544256		0.257677	0.270509	0.0400891	0.109158	0.150822
65	0.222218	0.208746	0.514991	0.61283		0.923862	0.757731	0.955684	0.989416	0.0752398	0.0317269	0.106569	0.14833		0.380963	0.203191	0.0401027	0.0185869	0.122847	0.346468	0.335164		0.644122	0.910959	0.956833	0.864961	0.695769	0.0396021	0.111643	0.0597147		0.272432	0.272706	0.0399989	0.108353	0.151746
66	0.223343	0.213458	0.473381	0.58101		0.932593	0.744604	0.955497	0.989402	0.0758636	0.0327825	0.0994024	0.136714		0.382113	0.199232	0.0404161	0.018677	0.14716	0.310818	0.367866		0.688468	0.902961	0.956686	0.864242	0.708021	0.047004	0.0997641	0.0652068		0.290783	0.274713	0.0397543	0.107574	0.152609
67	0.22397	0.218567	0.434581	0.550858		0.938848	0.731144	0.955196	0.989362	0.0768425	0.0343966	0.0927526	0.125312		0.380094	0.194972	0.0405284	0.0187677	0.173665	0.278781	0.400009		0.737362	0.894021	0.956439	0.863753	0.714487	0.0546897	0.0889284	0.0711724		0.314024	0.27669	0.0394304	0.106721	0.153155
68	0.224032	0.223615	0.398718	0.522346		0.941909	0.716284	0.955001	0.9893	0.0776308	0.0361749	0.0867132	0.114338		0.37545	0.190492	0.0403935	0.0188585	0.201429	0.250168	0.430553		0.789444	0.883527	0.956177	0.863319	0.715455	0.0625131	0.07916	0.0772949		0.341769	0.278535	0.0390838	0.105813	0.153122
69	0.223614	0.228158	0.365702	0.495284		0.941019	0.699587	0.954973	0.989221	0.0779735	0.0377914	0.0813656	0.104049		0.368777	0.185798	0.0401461	0.0189536	0.229757	0.224578	0.459091		0.840887	0.870784	0.955951	0.862835	0.711816	0.0702422	0.070459	0.0830823		0.371446	0.280187	0.0387789	0.10491	0.152563
70	0.222839	0.231825	0.335526	0.469525		0.935321	0.681152	0.955094	0.989131	0.0777345	0.0390492	0.0767678	0.0945916		0.360191	0.180558	0.0398103	0.0190508	0.257513	0.201622	0.485302		0.887495	0.855071	0.955797	0.862307	0.704483	0.0773366	0.0627839	0.0881953		0.400187	0.281384	0.038553	0.10404	0.15169
71	0.221814	0.234593	0.308151	0.445113		0.924444	0.66114	0.955379	0.98903	0.0769224	0.0399397	0.0729626	0.0858698		0.349756	0.174625	0.0393937	0.0191522	0.283205	0.181037	0.508541		0.925203	0.836153	0.95568	0.861684	0.694186	0.083514	0.0560709	0.0924237		0.425672	0.281736	0.0383442	0.10321	0.150764
72	0.220639	0.23652	0.283451	0.422196		0.908746	0.639881	0.955756	0.988918	0.0756518	0.0404622	0.0698982	0.0778945		0.337324	0.168158	0.0389143	0.0192648	0.305809	0.162656	0.528286		0.951145	0.814268	0.955531	0.860992	0.681672	0.0886232	0.05022	0.0957617		0.445781	0.280611	0.038107	0.102622	0.149907
73	0.219388	0.237725	0.261233	0.400852		0.889035	0.617777	0.956145	0.988792	0.0740297	0.0406857	0.0672494	0.0707508		0.32303	0.16122	0.0382162	0.0193888	0.324645	0.146321	0.544269		0.964477	0.78975	0.955318	0.860378	0.667436	0.0924605	0.0451337	0.0983123		0.459225	0.277673	0.0378252	0.102614	0.149024
74	0.218016	0.238369	0.241432	0.381113		0.866165	0.594985	0.956541	0.988653	0.072093	0.0407048	0.0646646	0.0645286		0.307296	0.153756	0.0372714	0.0195228	0.339228	0.131875	0.556175		0.965453	0.762903	0.955016	0.85998	0.651627	0.0950754	0.0407235	0.100111		0.465641	0.272829	0.0374669	0.103183	0.147861
75	0.216529	0.238586	0.224005	0.362969		0.84112	0.57173	0.956923	0.988507	0.0699614	0.0405939	0.0620677	0.0592345		0.290671	0.146053	0.0363046	0.0196708	0.349738	0.119169	0.563997		0.955434	0.73417	0.954686	0.859952	0.634474	0.0966748	0.0369251	0.101269		0.464969	0.266146	0.0370468	0.104156	0.14624
76	0.214947	0.23844	0.20891	0.346491		0.814537	0.54845	0.957145	0.988352	0.0678152	0.0404356	0.0594113	0.05482		0.273672	0.138376	0.0354415	0.0198285	0.356493	0.108091	0.567838		0.936041	0.703907	0.954387	0.860504	0.61612	0.0974618	0.0337126	0.101747		0.457349	0.257937	0.0365492	0.105445	0.144178
77	0.213328	0.237971	0.195992	0.331656		0.78681	0.525464	0.957169	0.988193	0.0658407	0.0402685	0.0567534	0.0512115		0.256602	0.130613	0.0348059	0.0199848	0.359714	0.0984787	0.567877		0.909106	0.672526	0.954122	0.861617	0.596688	0.0976412	0.0309881	0.10159		0.443909	0.248611	0.0360074	0.106712	0.141547
78	0.211685	0.237273	0.185112	0.318822		0.758375	0.502964	0.957094	0.98803	0.0641263	0.039984	0.0541383	0.0483719		0.2398	0.12299	0.0345117	0.0201359	0.359728	0.0902419	0.564262		0.876074	0.640531	0.95392	0.863016	0.576544	0.0972717	0.0286511	0.100958		0.425687	0.238482	0.0354653	0.107787	0.13817
79	0.210074	0.236496	0.176031	0.308318		0.729554	0.481052	0.956899	0.987861	0.0627163	0.0394834	0.0515481	0.0482912		0.223404	0.115617	0.0345626	0.0202776	0.357011	0.0832772	0.557399		0.838234	0.608408	0.95383	0.864352	0.556059	0.0964425	0.0266146	0.0999609		0.403827	0.22797	0.0348886	0.108678	0.133947
80	0.208507	0.235758	0.168508	0.299968		0.700534	0.459759	0.956671	0.987683	0.0616377	0.0387043	0.0489411	0.0559035		0.207318	0.108202	0.0348739	0.0204045	0.351977	0.077473	0.547671		0.796607	0.576548	0.953814	0.865354	0.535695	0.0952419	0.0247681	0.0986121		0.379577	0.217337	0.0342371	0.109426	0.128674
81	0.206979	0.235286	0.162441	0.293557		0.671773	0.439225	0.956482	0.987497	0.060896	0.0377819	0.0463466	0.0724036		0.191764	0.10093	0.0354646	0.0205199	0.345193	0.0727585	0.535654		0.752236	0.545279	0.953874	0.865861	0.515975	0.0937762	0.0231369	0.0969287		0.353742	0.206616	0.033495	0.109916	0.122678
82	0.205522	0.235397	0.157718	0.288856		0.643668	0.41958	0.956293	0.987309	0.0605404	0.0369299	0.0438242	0.0944013		0.176979	0.09382	0.0362625	0.0206225	0.337261	0.0690385	0.522162		0.706162	0.514847	0.954042	0.865773	0.497291	0.0922013	0.0217213	0.0950544		0.326989	0.195849	0.0325838	0.110254	0.11624
83	0.204172	0.236663	0.154249	0.285593		0.616509	0.401032	0.956099	0.987108	0.0606095	0.0365841	0.0414312	0.117196		0.162975	0.0869639	0.0370724	0.0207117	0.328623	0.0662411	0.508036		0.659355	0.485508	0.95435	0.865181	0.479811	0.0905478	0.0205575	0.0930645		0.299947	0.185059	0.0315381	0.110495	0.109699
84	0.203083	0.239859	0.151909	0.283522		0.590681	0.383784	0.955957	0.9869	0.0612768	0.0376491	0.0392345	0.137622		0.14991	0.0804699	0.0379253	0.0207951	0.319898	0.06425	0.494141		0.612725	0.457536	0.954785	0.864272	0.463599	0.0888565	0.0196658	0.0910461		0.273162	0.174189	0.0306114	0.11066	0.103426
85	0.202485	0.246557	0.150531	0.282484		0.566527	0.367902	0.955883	0.986697	0.0627966	0.0416836	0.0373043	0.15442		0.137882	0.0743604	0.0387782	0.0208773	0.311913	0.0629821	0.481284		0.567019	0.431298	0.955316	0.86321	0.448791	0.0871869	0.0190202	0.0891801		0.247044	0.163327	0.0301101	0.110721	0.0976075
86	0.202562	0.25938	0.149932	0.282452		0.544143	0.353461	0.955841	0.9865	0.0655203	0.0502187	0.0356442	0.166777		0.126769	0.0687425	0.0395092	0.0209602	0.305646	0.0623964	0.470372		0.522909	0.407262	0.95587	0.86214	0.435722	0.0856437	0.0185937	0.0875527		0.222038	0.152625	0.0302135	0.110684	0.0924223
87	0.203393	0.281337	0.150011	0.283509		0.523436	0.340583	0.955733	0.98631	0.069552	0.0638792	0.0342794	0.174737		0.116608	0.063731	0.040101	0.021049	0.301926	0.0624396	0.462423		0.480889	0.385792	0.956336	0.861139	0.424948	0.0843876	0.0183407	0.0862661		0.198447	0.142251	0.0307923	0.110496	0.0880376
88	0.205042	0.31523	0.150789	0.285727		0.504298	0.329268	0.955479	0.986128	0.07455	0.0820636	0.0332341	0.178726		0.107588	0.0593857	0.0405491	0.021144	0.301344	0.0630888	0.458371		0.44123	0.367228	0.956674	0.8603	0.41731	0.0835246	0.0182285	0.0854995		0.176399	0.132545	0.031555	0.110006	0.0849259
89	0.207656	0.362184	0.15238	0.289209		0.486668	0.319514	0.955032	0.985951	0.0798305	0.103068	0.0325162	0.179178		0.0998625	0.055698	0.040745	0.0212572	0.304063	0.0643447	0.45926		0.404222	0.351864	0.956871	0.85946	0.413855	0.0830588	0.0182706	0.0853453		0.156137	0.124007	0.0322441	0.109124	0.083352
90	0.211686	0.420831	0.154874	0.294264		0.470526	0.311277	0.954397	0.985771	0.0846432	0.124342	0.0321826	0.176974		0.0934693	0.0527182	0.0407574	0.021403	0.309852	0.0661602	0.466442		0.37001	0.339845	0.956957	0.858562	0.415295	0.0827107	0.0184884	0.0858911		0.137817	0.117058	0.0327193	0.107955	0.0834254
91	0.217914	0.488078	0.15849	0.30124		0.455761	0.304517	0.953697	0.985587	0.0886101	0.143211	0.0322873	0.172811		0.0880791	0.0505128	0.0406561	0.0215791	0.318597	0.0684985	0.481582		0.338447	0.331195	0.956958	0.85767	0.421541	0.0819949	0.0189518	0.0877898		0.121224	0.111945	0.0329844	0.106733	0.0854212
92	0.227016	0.559622	0.163359	0.310643		0.442531	0.299273	0.953042	0.985413	0.0916242	0.158652	0.032865	0.167328		0.0835823	0.0491101	0.0404096	0.0217824	0.330457	0.0713154	0.506262		0.309753	0.326166	0.956848	0.856895	0.431914	0.0810042	0.0196819	0.0918518		0.10666	0.108825	0.0331258	0.105621	0.0888038
93	0.239454	0.630498	0.16948	0.322693		0.430976	0.295679	0.952481	0.985244	0.0941313	0.170928	0.0338961	0.160935		0.0798993	0.0484722	0.0401635	0.0220028	0.345313	0.0745204	0.541339		0.283892	0.324851	0.956601	0.856289	0.445288	0.0806111	0.0206451	0.0983163		0.0941492	0.107856	0.0332102	0.104763	0.0926471
94	0.255088	0.696406	0.176811	0.337171		0.421169	0.293865	0.952103	0.985083	0.0964903	0.181431	0.0353345	0.153749		0.0769876	0.0486597	0.0399436	0.022223	0.362926	0.0781643	0.58574		0.260731	0.327059	0.956214	0.856067	0.460459	0.0821721	0.0217641	0.106483		0.0834915	0.10924	0.0333999	0.10412	0.0965471
95	0.273371	0.753932	0.185146	0.353518		0.413335	0.293845	0.951874	0.984932	0.0991367	0.192185	0.0369692	0.145863		0.0755797	0.0495582	0.0398446	0.0224498	0.384618	0.0826931	0.636441		0.240265	0.33261	0.955756	0.85625	0.476271	0.086853	0.0230016	0.115165		0.0746723	0.113082	0.0339328	0.103636	0.100193
96	0.293755	0.80108	0.194221	0.371495		0.407244	0.2954	0.951727	0.984785	0.102246	0.204065	0.0385353	0.137673		0.0762752	0.051022	0.040105	0.0226824	0.412615	0.0887997	0.689487		0.222399	0.341193	0.955283	0.856673	0.49242	0.09597	0.0244548	0.122981		0.0675264	0.11909	0.0348487	0.103331	0.103808
97	0.316241	0.836908	0.203864	0.391148		0.402656	0.298229	0.951607	0.984643	0.105912	0.216969	0.0400431	0.129479		0.079474	0.052787	0.0407316	0.0229153	0.449379	0.09695	0.741047		0.207045	0.352492	0.95485	0.857274	0.508833	0.111232	0.0263483	0.129312		0.0618603	0.126647	0.0361558	0.10312	0.107546
98	0.341275	0.861359	0.21426	0.412414		0.399354	0.301934	0.951419	0.984505	0.110245	0.229665	0.0418554	0.121987		0.0846697	0.0545644	0.0416234	0.0231456	0.495945	0.107255	0.788395		0.194131	0.366115	0.954488	0.857947	0.525474	0.133432	0.0289088	0.134816		0.0574721	0.135206	0.0377742	0.10293	0.111434
99	0.370034	0.875169	0.225792	0.434919		0.396981	0.30605	0.951172	0.984372	0.115446	0.240535	0.044523	0.115921		0.0906422	0.0562103	0.0425837	0.0233594	0.549322	0.119594	0.82992		0.183585	0.381532	0.954223	0.858723	0.542592	0.160498	0.0323381	0.14094		0.0542125	0.144339	0.0395629	0.102825	0.115815
100	0.404391	0.879603	0.238408	0.458057		0.395305	0.310329	0.950972	0.984247	0.122368	0.248483	0.0484504	0.11181		0.0963618	0.0577288	0.0434428	0.0235454	0.604505	0.133687	0.864291		0.175355	0.398068	0.954071	0.859762	0.560908	0.188877	0.0365593	0.149197		0.0519584	0.153681	0.0413802	0.102773	0.121188

## Sheet: shank_angle A1FacoM
Shank angle	mean	std	steps
left	87.359	2.74608	87.7429	88.7366	85.8012	83.9164	90.6753	89.338	89.1835	87.536	80.8783	83.3502	90.6181	87.7097	87.6539	88.7185	87.6853	88.0245	89.1548	88.7977	86.3611	84.7868	88.0581	89.8447	81.2941	86.9385	91.3178	86.9939	87.3322	87.2972	88.6693	90.3818	84.7119	87.8846	85.6163	83.7055	90.4566	89.9923	90.3322	87.8515	89.2148	90.5689	87.6076	89.0707	88.2774	86.3918	89.5389	88.4375	89.0163
right	78.163	2.23208	76.1226	78.2294	79.3012	74.6676	77.3981	81.5201	76.9225	76.6588	76.4532	73.8199	77.3153	79.0024	77.8569	79.4538	81.432	80.5532	76.152	80.1136	75.8451	81.5396	78.6508	81.9445	81.1937	78.708	81.3965	77.2506	70.7548	79.6443	81.2824	77.4576	76.5491	77.9802	80.8567	78.5568	75.3463	79.3863	81.1201	78.0878	76.0753	76.7456	78.5672	76.6368	76.9281	77.8432	81.0933	80.0741	74.5161
[truncated: 74 more columns]

## Sheet: Rotation RHipFlex A1FacoM
all values Right	mean	std	steps
1	43.9577	3.4034	50.926	46.223	44.977	44.668	45.112	42.055	49.354	50.577	40.243	42.569	47.063	43.153	48.341	46.024	49.785	41.984	39.197	38.239	43.485	38.089	45.6	42.309	48.89	45.464	48.526	44.948	49.132	49.037	42.979	40.73	42.292	45.673	44.084	42.303	44.572	43.561	51.197	45.291	45.736	47.057	53.022	44.566	48.87	35.679	37.979	47.223	46.837
2	44.5336	3.43279	51.2717	46.626	45.7835	45.5758	46.0307	42.6998	49.8298	51.2582	41.0549	42.979	47.1915	43.837	48.8934	46.2067	50.0808	42.4705	39.3872	38.37	43.5761	38.7684	46.3808	42.9319	49.4633	46.4602	49.2798	45.3845	50.0931	50.0629	43.8069	41.7702	42.9299	46.6504	44.5498	43.1558	45.1791	44.1754	51.1396	45.8391	46.3345	47.5266	53.1773	45.3053	50.0067	36.441	38.3381	47.8684	47.4933
3	45.1578	3.37292	51.5152	47.0531	46.4397	46.4469	46.9186	43.4124	50.1831	51.6988	42.1195	43.7194	47.5318	44.4348	49.1239	46.2118	50.3108	43.2815	39.835	38.7992	43.7399	39.5109	46.9892	43.6481	49.8866	47.66	49.953	46.1502	50.8593	50.882	44.7423	43.176	43.8412	47.3582	45.0647	43.9587	45.749	44.9419	50.9027	46.3164	46.9984	48.1688	53.309	46.174	51.0631	37.4072	39.0605	48.6247	48.1878
4	45.6361	3.2352	51.5235	47.3153	46.7738	47.0485	47.5591	43.9305	50.2717	51.8156	43.1265	44.6007	47.9933	44.705	48.9463	45.9241	50.3371	44.2039	40.5102	39.4661	43.8671	39.9827	47.248	44.141	50.0002	48.7542	50.3544	47.0474	51.2628	51.2523	45.5032	44.6421	44.6778	47.625	45.3763	44.4687	46.0752	45.6153	50.4451	46.5213	47.4742	48.8201	53.2111	46.9415	51.801	38.3564	39.9438	49.3572	48.6742
5	45.812	3.06794	51.2301	47.2784	46.7171	47.2471	47.8201	44.074	50.0368	51.593	43.7811	45.3322	48.402	44.5303	48.3786	45.3022	50.0647	44.9505	41.2342	40.1707	43.812	39.9831	47.0949	44.2027	49.7511	49.4736	50.3845	47.7901	51.2422	51.0835	45.8417	45.8184	45.1056	47.4086	45.3057	44.5369	46.0538	45.9672	49.7604	46.3627	47.5927	49.2829	52.7803	47.3871	52.0874	39.0761	40.7071	49.8809	48.783
6	45.6117	2.92493	50.6296	46.8857	46.2935	47.0224	47.678	43.7978	49.4873	51.0622	43.9335	45.6791	48.5962	43.9187	47.4891	44.3802	49.4514	45.3037	41.7589	40.6568	43.4737	39.4569	46.5538	43.7771	49.1565	49.694	50.0376	48.1655	50.8181	50.4142	45.64	46.4639	44.9434	46.7652	44.794	44.1252	45.6874	45.8761	48.8599	45.8504	47.311	49.4096	52.0105	47.405	51.8997	39.4286	41.1201	50.0531	48.4589
7	45.0414	2.83747	49.7552	46.1517	45.5741	46.4369	47.1875	43.1426	48.6727	50.2635	43.5852	45.5307	48.483	42.954	46.3553	43.2331	48.5047	45.1745	41.8931	40.7243	42.8362	38.469	45.696	42.9212	48.2732	49.4364	49.3631	48.0714	50.0566	49.3433	44.9199	46.4996	44.1886	45.799	43.8789	43.287	45.0372	45.3447	47.7623	45.0513	46.6786	49.1536	50.9563	47.018	51.2917	39.3685	41.066	49.8202	47.738
8	44.1598	2.80881	48.6597	45.133	44.6268	45.5789	46.4235	42.2594	47.6546	49.2354	42.8173	44.9583	48.0415	41.7443	45.0408	41.9345	47.2684	44.5776	41.5193	40.2892	41.9537	37.1521	44.6038	41.7391	47.1702	48.8028	48.4231	47.4883	49.0224	47.9796	43.802	45.9851	42.9623	44.6149	42.644	42.1203	44.1709	44.4525	46.4864	44.0451	45.7805	48.5715	49.6992	46.3234	50.3483	38.9242	40.5449	49.2068	46.7042
9	43.0476	2.81758	47.3983	43.9061	43.5039	44.5082	45.4593	41.2097	46.4846	48.0123	41.7902	44.1072	47.2961	40.3781	43.5859	40.5372	45.8033	43.6162	40.7192	39.4873	40.8984	35.6604	43.3358	40.3749	45.9105	47.9002	47.2572	46.5418	47.7453	46.4099	42.501	45.0444	41.4197	43.2996	41.1975	40.727	43.1144	43.2941	45.0516	42.8953	44.6959	47.757	48.3158	45.4107	49.151	38.1538	39.6338	48.3364	45.4622
10	41.7764	2.84252	46.0147	42.542	42.2423	43.294	44.3494	40.0278	45.2	46.6235	40.5954	43.0698	46.3116	38.916	42.01	39.0718	44.1699	42.4225	39.6029	38.4491	39.7244	34.1259	41.924	38.8971	44.5368	46.8093	45.8937	45.3291	46.2788	44.7187	41.1432	43.8504	39.7595	41.916	39.6319	39.192	41.9064	41.9379	43.4723	41.637	43.4855	46.8174	46.8515	44.3699	47.768	37.1395	38.431	47.284	44.1036
11	40.3972	2.86852	44.5378	41.0863	40.867	41.9681	43.1145	38.7327	43.8079	45.0907	39.2993	41.9089	45.1711	37.3983	40.3224	37.5536	42.4182	41.0776	38.2822	37.2792	38.4597	32.6237	40.3773	37.3441	43.076	45.6017	44.3692	43.9465	44.6572	42.9751	39.7881	42.569	38.0947	40.4861	38.0064	37.5791	40.5715	40.4541	41.7674	40.2701	42.1998	45.7975	45.3318	43.2298	46.2413	35.9792	37.0742	46.1053	42.7029
12	38.9417	2.88823	42.9881	39.5694	39.394	40.5413	41.7743	37.3392	42.3181	43.437	37.9471	40.659	43.9131	35.8459	38.5569	35.9853	40.5777	39.6427	36.8582	36.045	37.1079	31.1749	38.7398	35.7338	41.5481	44.31	42.7132	42.4758	42.9188	41.2137	38.4247	41.3031	36.4923	39.0052	36.363	35.9384	39.1411	38.891	39.9491	38.8043	40.8593	44.7128	43.763	41.992	44.6211	34.7409	35.6627	44.8333	41.29
13	37.4274	2.89975	41.3856	37.9953	37.8292	39.0145	40.3484	35.8893	40.7267	41.6897	36.5584	39.317	42.549	34.2597	36.7473	34.3778	38.6865	38.1555	35.3974	34.7638	35.6758	29.7591	37.054	34.0795	39.9808	42.9365	40.9613	40.9708	41.1071	39.4482	36.9985	40.1028	34.9735	37.456	34.726	34.292	37.6465	37.2837	38.0455	37.2497	39.4695	43.5562	42.1451	40.6452	42.928	33.4795	34.2597	43.4738	39.868
14	35.8664	2.9003	39.7424	36.3609	36.1901	37.386	38.8487	34.4087	39.0402	39.8852	35.1271	37.8886	41.0754	32.6366	34.94	32.7454	36.7747	36.6303	33.9209	33.4087	34.1672	28.3516	35.3627	32.4088	38.4048	41.4739	39.1498	39.4567	39.2678	37.6872	35.4581	38.9615	33.5191	35.8371	33.0998	32.6544	36.1182	35.6578	36.0824	35.6283	38.0292	42.3106	40.4904	39.177	41.1642	32.2204	32.8918	42.0224	38.4229
15	34.2714	2.88642	38.0847	34.6692	34.4965	35.6647	37.2784	32.9256	37.2774	38.066	33.6416	36.3695	39.4851	30.9866	33.18	31.1169	34.8744	35.0579	32.4161	31.9495	32.5967	26.9355	33.6999	30.763	36.8491	39.9216	37.3213	37.9321	37.4423	35.9434	33.7934	37.8249	32.0903	34.1721	31.485	31.0372	34.5802	34.0262	34.1023	33.9794	36.5435	40.9572	38.8229	37.5894	39.3314	30.9602	31.5565	40.4759	36.9378
16	32.6309	2.8773	36.4395	32.9337	32.7775	33.8723	35.6606	31.4716	35.4743	36.2715	32.093	34.7654	37.781	29.3277	31.494	29.5249	33.0127	33.4304	30.865	30.3721	30.9851	25.5057	32.093	29.1725	35.3401	38.2954	35.5182	36.3891	35.6522	34.2288	32.0242	36.6264	30.6465	32.4983	29.8842	29.451	33.0571	32.3995	32.1592	32.353	35.0261	39.4798	37.1717	35.8928	37.4497	29.6726	30.2285	38.828	35.4054
17	30.9954	2.84281	34.8331	31.1786	31.069	32.0478	34.0162	30.0786	33.6757	34.5258	30.4867	33.0981	35.9696	27.6781	29.8817	27.9921	31.2089	31.7484	29.2636	28.6855	29.3565	24.0664	30.5486	27.648	33.8956	36.6237	33.775	34.8276	33.8873	32.5565	30.2002	35.3051	29.1635	30.849	28.3046	27.9041	31.5845	30.7889	30.3038	30.7967	33.5005	37.8973	35.5626	34.1336	35.5502	28.3246	28.8801	37.0833	33.8333
18	29.3708	2.79584	33.2795	29.4323	29.401	30.23	32.3672	28.7511	31.917	32.8402	28.8409	31.4083	34.0892	26.0512	28.3203	26.5232	29.4673	30.0246	27.6266	26.9197	27.7359	22.6331	29.0528	26.1787	32.5213	34.9327	32.0927	33.2518	32.1322	30.921	28.3839	33.8499	27.6363	29.2463	26.7443	26.3997	30.1822	29.2082	28.5668	29.338	31.9909	36.239	34.0186	32.3573	33.6687	26.9098	27.496	35.2634	32.2352
19	27.7807	2.74121	31.7821	27.717	27.7825	28.4479	30.7399	27.4793	30.216	31.2037	27.1907	29.7446	32.19	24.449	26.779	25.1086	27.7765	28.2778	25.9845	25.1364	26.1395	21.2171	27.577	24.7419	31.2077	33.2467	30.4521	31.6627	30.3701	29.3062	26.6378	32.2787	26.0726	27.697	25.1967	24.933	28.834	27.664	28.131	27.981	30.5144	34.541	32.5401	30.605	31.831	25.4399	26.0657	33.396	30.6277
20	26.1929	2.68914	30.331	26.0488	26.2068	26.7236	29.1504	26.2398	28.579	29.591	25.5719	28.131	30.3187	22.8597	25.2277	23.7253	26.1193	26.5334	24.3702	23.4047	24.5662	19.8203	26.0892	23.3069	29.9286	31.5805	28.8248	30.0571	28.589	27.6922	24.9915	30.63	24.4803	26.1942	23.6517	23.4901	27.5004	26.1518	25.5738	26.7057	29.0682	32.8389	31.1129	28.906	30.0374	23.9338	24.5938	31.5184	29.0135
21	24.6325	2.64338	28.9069	24.4241	24.6656	25.0651	27.6008	25.0047	26.9834	27.9778	23.9939	26.5641	28.5111	21.263	23.6479	22.3454	24.479	24.8148	22.8048	21.7668	23.0034	18.4408	24.5623	21.8506	28.6468	29.94	27.188	28.4304	26.7777	26.0669	23.4322	28.9489	22.8682	24.7033	22.092	22.0488	26.1343	24.6558	24.0626	25.4619	27.6477	31.1621	29.7162	27.2425	28.2626	22.4137	23.0879	29.6723	27.3865
22	23.0792	2.60697	27.4815	22.8393	23.1373	23.4585	26.0775	23.7397	25.4077	26.3454	22.4416	25.0258	26.7823	19.647	22.0327	20.9502	22.8422	23.139	21.2844	20.2381	21.4422	17.0686	22.985	20.3584	27.3178	28.3207	25.5253	26.7772	24.9312	24.4174	21.9289	27.27	21.2403	23.1887	20.4866	20.5897	24.7013	23.1635	22.7357	24.2067	26.2427	29.5321	28.3265	25.553	26.4883	20.8951	21.5598	27.8871	25.743
23	21.5192	2.58161	26.0232	21.286	21.599	21.8832	24.5697	22.427	23.8343	24.684	20.8946	23.494	25.1263	18.0103	20.3851	19.5299	21.1966	21.501	19.7953	18.7971	19.8817	15.6908	21.355	18.8243	25.9072	26.7207	23.8266	25.09	23.0459	22.7224	20.4498	25.5972	19.5994	21.6307	18.8187	19.099	23.1763	21.6633	21.4348	22.9067	24.843	27.9664	26.922	23.8492	24.7032	19.3727	20.0253	26.1786	24.0757
24	19.9425	2.5672	24.5138	19.7493	20.0356	20.312	23.0722	21.0681	22.2532	22.989	19.3334	21.9365	23.5185	16.3592	18.7134	18.0801	19.5324	19.8925	18.3206	17.4028	18.3164	14.2956	19.6772	17.2568	24.3909	25.1353	22.0872	23.3637	21.129	20.9591	18.9689	23.9127	17.9481	20.0223	17.0755	17.574	21.5621	20.1492	20.1288	21.5344	23.4374	26.46	25.4817	22.1846	22.8988	17.8342	18.4951	24.5487	22.3755
25	18.3552	2.57404	22.9541	18.2133	18.4425	18.7298	21.5812	19.6815	20.665	21.2626	17.7443	20.3331	21.9169	14.7043	17.027	16.6078	17.8414	18.2979	16.8345	16.0109	16.7399	12.8748	17.9697	15.6729	22.7618	23.5587	20.3036	21.5963	19.1895	19.1088	17.4634	22.2134	16.2845	18.3563	15.2605	16.0213	19.8771	18.6165	18.7916	20.0727	22.0137	24.9947	23.9897	20.5562	21.0717	16.2738	16.976	22.9835	20.632
26	16.7369	2.563	21.3529	16.6662	16.8201	17.1334	20.0946	18.2887	19.0727	19.5108	16.1297	18.6801	20.2864	13.0553	15.3354	15.1302	16.127	16.703	15.315	14.592	15.1504	11.4349	16.2564	14.0881	21.0339	21.9887	18.4875	19.7965	17.2412	17.1802	15.9396	20.5159	14.6047	16.6343	13.3924	14.4548	18.1443	17.069	17.4072	18.5258	20.5652	23.5472	22.4431	18.9504	19.2244	14.6931	15.4727	21.4406	18.8374
27	15.0909	2.5614	19.7231	15.1053	15.1768	15.5281	18.6092	16.9036	17.4758	17.74	14.5027	16.9895	18.6134	11.4211	13.6486	13.6661	14.402	15.1004	13.7587	13.1436	13.5527	9.99911	14.5647	12.5166	19.2364	20.4222	16.6512	17.9804	15.3002	15.1888	14.421	18.8243	12.9123	14.8719	11.5007	12.8966	16.3877	15.5153	15.9686	16.9107	19.0877	22.0968	20.854	17.3481	17.3642	13.1005	13.983	19.8863	16.9975
28	13.4582	2.55835	18.0812	13.536	13.5263	13.9251	17.1288	15.527	15.872	15.9599	12.8792	15.2834	16.9005	9.81	11.975	12.2295	12.6822	13.5022	12.1794	11.6767	11.9613	8.59473	12.914	10.978	17.4066	18.8539	14.8138	16.1665	13.3815	13.1568	12.9327	17.1341	11.2137	13.093	9.62636	11.37	14.6241	13.9657	14.4774	15.253	17.5863	20.6345	19.2471	15.7355	15.506	11.5125	12.5068	18.302	15.1341
29	11.8482	2.56622	16.4415	11.9678	11.8812	12.34	15.6579	14.1499	14.2629	14.1851	11.2748	13.5903	16.206	8.22244	10.318	10.8249	10.9798	11.9289	10.5998	10.2018	10.3918	7.24198	11.3172	9.49267	15.5771	17.2803	12.9928	14.3719	11.4985	11.1101	11.4942	15.4446	9.51704	11.3257	7.80812	9.88989	12.8681	12.4292	12.9378	13.5773	16.0625	19.1612	17.6375	14.1067	13.6698	9.94509	11.05	16.6844	13.2643
30	10.2417	2.54138	14.8153	10.4069	10.26	10.7865	14.1866	12.7618	12.6522	12.4252	9.70301	11.9429	13.722	6.65	8.66756	9.44631	9.30712	10.4017	9.03766	8.73133	8.85535	5.95223	9.76611	8.0684	13.7717	15.695	11.2023	12.6113	9.6591	9.07773	10.1176	13.7628	7.82821	9.60344	6.07124	8.45722	11.1324	10.9162	11.356	11.9022	14.5134	17.6784	16.0298	12.4624	11.8651	8.41152	9.61988	15.0463	11.403
31	8.66687	2.52064	13.207	8.85233	8.68473	9.27409	12.7037	11.3434	11.0447	10.6797	8.18018	10.3646	11.6994	5.09833	7.011	8.08227	7.67185	8.93155	7.50664	7.27779	7.36648	4.72661	8.24933	6.70227	12.0076	14.0915	9.45709	10.8916	7.85879	7.08912	8.80018	12.0971	6.14909	7.94233	4.43209	7.07133	9.4247	9.42991	9.74406	10.2377	12.9414	16.1904	14.4081	10.8053	10.1033	6.91958	8.224	13.4163	9.566
32	7.12076	2.50041	11.6079	7.29878	7.15364	7.80253	11.2016	9.87393	9.44022	8.94067	6.70907	8.85764	9.99486	3.58167	5.33456	6.70836	6.0703	7.51379	6.00509	5.83969	5.93628	3.5537	6.75178	5.36942	10.2907	12.4637	7.7739	9.19593	6.09273	5.16797	7.51044	10.452	4.48267	6.34367	2.8837	5.73178	7.74498	7.96085	8.10942	8.59789	11.3479	14.6982	12.7419	9.1472	8.38889	5.47026	6.86312	11.8192	7.76264
33	5.59646	2.47765	10.0023	5.73822	5.64455	6.36343	9.66364	8.34642	7.83467	7.19294	5.28258	7.40627	8.31583	2.11278	3.62844	5.30259	4.49303	6.13276	4.51934	4.41113	4.55262	2.4141	5.24233	4.03778	8.61984	10.8024	6.14655	7.48894	4.36107	3.323	6.20671	8.82009	2.83111	4.80811	1.40218	4.42956	6.08754	6.49982	6.45773	7.00456	9.72688	13.1992	10.9913	7.50179	6.72111	4.0537	5.53052	10.2646	5.99179
34	4.09194	2.44776	8.37467	4.158	4.134	4.94067	8.073	6.75233	6.22667	5.423	3.87767	5.995	6.654	0.705667	1.88867	3.84767	2.93933	4.773	3.021	2.99933	3.19433	1.285	3.689	2.67467	6.98767	9.104	4.55367	5.727	2.66267	1.551	4.84267	7.19033	1.191	3.32233	-0.038	3.146	4.448	5.038	4.78867	5.463	8.071	11.6873	9.115	5.877	5.09533	2.653	4.221	8.757	4.252
35	2.55875	2.40891	6.71649	2.54078	2.59782	3.51913	6.40773	5.08944	4.61078	3.61691	2.47042	4.61318	4.99497	-0.625222	0.120111	2.33058	1.40053	3.41509	1.49818	1.61993	1.84363	0.142505	2.07133	1.24911	5.3799	7.3697	2.97714	3.87156	0.99101	-0.143384	3.38125	5.55526	-0.446596	1.859	-1.45606	1.85978	2.82353	3.56627	3.10355	3.96378	6.36988	10.1539	7.06685	4.27773	3.50056	1.24959	2.92512	7.28251	2.54221
36	1.02762	2.36577	5.02574	0.878111	1.01436	2.08648	4.66258	3.36206	2.97767	1.77539	1.03004	3.23127	3.31883	-1.87367	-1.65811	0.75299	-0.133747	2.02745	-0.0557071	0.297202	0.481949	-1.03125	0.382222	-0.262859	3.7812	5.60576	1.4076	1.89801	-0.66197	-1.75696	1.79935	3.90652	-2.08927	0.383889	-2.87073	0.550444	1.20557	2.07518	1.39892	2.49267	4.62103	8.58755	4.86964	2.70539	1.92256	-0.174273	1.63076	5.81197	0.85603
37	-0.51615	2.31239	3.30818	-0.823	-0.629909	0.614818	2.846	1.59236	1.32	-0.0843636	-0.483818	1.81882	1.60691	-3.037	-3.409	-0.870909	-1.66809	0.576	-1.64482	-0.945727	-0.911545	-2.24609	-1.372	-1.88191	2.18682	3.82827	-0.150545	-0.199545	-2.297	-3.29336	0.0883636	2.23718	-3.73618	-1.134	-4.28618	-0.791	-0.410545	0.563909	-0.333636	1.036	2.83364	6.97718	2.57936	1.156	0.347	-1.63391	0.335	4.28791	-0.805091
38	-2.07115	2.24672	1.57442	-2.54022	-2.33318	-0.918768	0.980303	-0.176657	-0.369778	-1.93397	-2.07171	0.347	-0.150111	-4.10322	-5.07433	-2.51364	-3.19921	-0.963515	-3.2579	-2.11922	-2.35033	-3.50393	-3.15922	-3.57499	0.608768	2.06167	-1.68323	-2.36081	-3.91086	-4.75785	-1.69857	0.54598	-5.36232	-2.71222	-5.68752	-2.16867	-2.02195	-0.955	-2.09496	-0.413222	1.0333	5.2882	0.277818	-0.372061	-1.23978	-3.14122	-0.958545	2.66267	-2.43424
39	-3.6229	2.16436	-0.159616	-4.23133	-4.07955	-2.51757	-0.897091	-1.89995	-2.078	-3.73852	-3.71066	-1.20436	-1.94692	-5.09167	-6.60656	-4.14094	-4.7151	-2.59264	-4.86931	-3.23191	-3.82966	-4.79042	-4.91722	-5.29297	-0.929677	0.344879	-3.1678	-4.51491	-5.48816	-6.15262	-3.49848	-1.16174	-6.93443	-4.32667	-7.04179	-3.568	-3.61214	-2.45745	-3.86847	-1.85122	-0.743909	3.47746	-1.94212	-1.8781	-2.83756	-4.70003	-2.24655	0.910384	-4.02248
40	-5.1474	2.06421	-1.87006	-5.85033	-5.83864	-4.1697	-2.73473	-3.5337	-3.78033	-5.46073	-5.36024	-2.84309	-3.74882	-6.091	-7.959	-5.71294	-6.19297	-4.27827	-6.44361	-4.2937	-5.32652	-6.07909	-6.581	-6.97561	-2.3987	-1.27782	-4.56439	-6.58376	-7.00873	-7.47648	-5.23539	-2.86424	-8.42158	-5.942	-8.31573	-4.97933	-5.15148	-3.91482	-5.617	-3.26167	-2.45145	1.55133	-3.98982	-3.35488	-4.42633	-6.29924	-3.51982	-0.957576	-5.55727
41	-6.61329	1.94938	-3.52258	-7.35544	-7.564	-5.84121	-4.47285	-5.02254	-5.43811	-7.06776	-6.9622	-4.53645	-5.50404	-7.183	-9.10056	-7.18778	-7.60236	-5.94927	-7.94674	-5.30673	-6.79452	-7.33152	-8.08967	-8.55514	-3.7681	-2.76873	-5.8351	-8.48574	-8.44626	-8.73645	-6.84525	-4.5364	-9.79296	-7.51422	-9.48461	-6.392	-6.60777	-5.29845	-7.28232	-4.62811	-4.03855	-0.442212	-5.79139	-4.79439	-5.96389	-7.89825	-4.76642	-2.88768	-7.02309
42	-7.96971	1.87362	-5.07638	-8.71156	-9.20691	-7.47633	-6.05633	-6.31195	-6.99978	-8.52491	-8.44441	-6.22027	-7.16414	-8.32411	-10.0189	-8.52626	-8.905	-7.50133	-9.34096	-6.26303	-8.18657	-8.50443	-9.39078	-9.919	-5.00682	-4.10248	-6.94892	-10.1332	-9.77211	-9.92621	-8.26545	-6.15192	-11.0201	-9.002	-10.5453	-7.79311	-7.94709	-6.58167	-8.79479	-5.93478	-5.46306	-1.047	-7.29827	-6.18616	-7.395	-9.43553	-5.97545	-4.78541	-8.40494
43	-9.21168	1.69616	-6.49576	-9.892	-10.7219	-9.00488	-7.45591	-7.38833	-8.41733	-9.80573	-9.72812	-7.82182	-8.68585	-9.43833	-10.728	-9.70845	-10.0742	-8.85236	-10.5924	-7.15336	-9.47497	-9.56361	-10.4457	-10.3112	-6.09333	-5.25836	-7.89406	-11.4509	-10.9601	-11.0394	-9.42606	-7.68848	-12.0867	-10.3693	-11.518	-9.16067	-9.13712	-7.72655	-10.1125	-7.161	-6.68073	-4.25597	-8.47918	-7.5103	-8.66967	-10.8469	-7.129	-6.53291	-9.67418
44	-10.3112	1.60011	-7.74839	-10.8809	-12.069	-10.3414	-8.64988	-8.24709	-9.65722	-10.8968	-10.799	-9.26791	-10.0336	-10.4647	-11.2604	-10.7203	-11.0931	-9.95124	-11.6789	-7.98439	-10.6433	-10.4866	-11.2458	-12.014	-7.0138	-6.24682	-8.68291	-12.462	-11.9873	-12.0608	-10.3211	-9.12251	-12.974	-11.584	-12.4102	-10.4643	-10.1389	-8.71745	-11.2155	-8.28278	-7.69324	-6.15899	-9.37803	-8.73843	-9.75556	-12.0862	-8.2133	-8.04857	-10.8122
45	-11.2442	1.52601	-8.80444	-11.6742	-13.221	-11.4342	-9.64133	-8.89711	-10.7021	-11.8057	-11.6606	-10.506	-11.1818	-11.3529	-11.6567	-11.5676	-11.9611	-10.783	-12.5764	-8.76178	-11.69	-11.261	-11.8133	-12.6634	-7.76611	-7.07733	-9.34289	-13.2039	-12.8554	-12.9653	-10.9497	-10.4351	-13.6804	-12.6224	-13.2117	-11.6668	-10.9372	-9.55133	-12.1058	-9.27611	-8.524	-7.74144	-10.0533	-9.83489	-10.6384	-13.1331	-9.21433	-9.26789	-11.81
46	-12.0131	1.48453	-9.64927	-12.285	-14.1388	-12.2824	-10.4478	-9.36045	-11.555	-12.5527	-12.3406	-11.4853	-12.1196	-12.083	-11.942	-12.2629	-12.6938	-11.3566	-13.3027	-9.49309	-12.6181	-11.8963	-12.187	-13.0881	-8.35582	-7.76127	-9.90236	-13.7346	-13.5797	-13.7096	-11.3372	-11.6115	-14.2261	-13.475	-13.901	-12.734	-11.5438	-10.2345	-12.7991	-10.129	-9.20936	-9.07582	-10.5687	-10.7795	-11.324	-13.9953	-10.118	-10.1703	-12.6612
47	-12.6255	1.47432	-10.2789	-12.7202	-14.8354	-12.9063	-11.0984	-9.69062	-12.2177	-13.1624	-12.8789	-12.2439	-12.839	-12.6354	-12.1186	-12.8084	-13.3043	-11.7046	-13.8829	-10.1769	-13.4283	-12.4107	-12.4021	-13.3346	-8.79397	-8.31076	-10.3806	-14.1173	-14.1673	-14.23	-11.5323	-12.6363	-14.626	-14.1331	-14.4472	-13.626	-11.9745	-10.7681	-13.3215	-10.8226	-9.79312	-10.1467	-10.9861	-11.5621	-11.816	-14.6913	-10.9247	-10.7785	-13.3681
48	-13.0916	1.48463	-10.6927	-13.0189	-15.3175	-13.3476	-11.6173	-9.92968	-12.7268	-13.6505	-13.3052	-12.8048	-13.3448	-13.0166	-12.1954	-13.1975	-13.7872	-11.8587	-14.3364	-10.7897	-14.1098	-12.8064	-12.5179	-13.4505	-9.0949	-8.72839	-10.779	-14.4041	-14.6053	-14.4715	-11.6022	-13.4894	-14.8879	-14.6244	-14.7998	-14.3436	-12.2514	-11.1429	-13.6972	-11.3706	-10.3181	-10.9668	-11.3369	-12.187	-12.1482	-15.2453	-11.6364	-11.1346	-13.9375
49	-13.4153	1.50687	-10.8901	-13.1837	-15.5921	-13.6517	-12.0226	-10.0775	-13.0793	-14.0115	-13.6444	-13.2062	-13.6575	-13.206	-12.166	-13.4296	-14.1181	-11.884	-14.6823	-11.2928	-14.6354	-13.0655	-12.5483	-13.4791	-9.27464	-9.00573	-11.0892	-14.6285	-14.8646	-14.436	-11.6153	-14.1625	-15.0145	-14.947	-14.9422	-14.8787	-12.3948	-11.3411	-13.9378	-11.764	-10.8095	-11.567	-11.6044	-12.659	-12.3283	-15.6878	-12.2389	-11.3274	-14.3695
50	-13.5914	1.53464	-10.8768	-13.1928	-15.6575	-13.8525	-12.2978	-10.1231	-13.254	-14.2194	-13.9158	-13.478	-13.7629	-13.1713	-12.0213	-13.5111	-14.2739	-11.8231	-14.9236	-11.6571	-14.9812	-13.1692	-12.4872	-13.4397	-9.35297	-9.13236	-11.2861	-14.7996	-14.9123	-14.1426	-11.5863	-14.6312	-15.0013	-15.0799	-14.8708	-15.2109	-12.415	-11.3575	-14.0354	-11.9904	-11.2591	-11.9793	-11.7483	-12.9843	-12.3594	-16.0101	-12.6974	-11.4457	-14.6491
51	-13.6045	1.56586	-10.6515	-13.015	-15.507	-13.9545	-12.4147	-10.0547	-13.2234	-14.2287	-14.115	-13.6068	-13.647	-12.8913	-11.7647	-13.4386	-14.2272	-11.6884	-15.0328	-11.8399	-15.131	-13.0983	-12.3239	-13.3348	-9.34296	-9.08927	-11.3477	-14.8881	-14.717	-13.6352	-11.4902	-14.8784	-14.8333	-15.0071	-14.6008	-15.3076	-12.3116	-11.1892	-13.9621	-12.0304	-11.5942	-12.2142	-11.7141	-13.1581	-12.2472	-16.1781	-12.9566	-11.5219	-14.7517
52	-13.4422	1.60176	-10.2245	-12.6243	-15.1366	-13.9394	-12.3493	-9.87085	-12.957	-13.9833	-14.22	-13.5706	-13.3089	-12.368	-11.388	-13.2136	-13.9646	-11.4667	-14.9855	-11.801	-15.0867	-12.8424	-12.0483	-13.1691	-9.24109	-8.86445	-11.2526	-14.8424	-14.2741	-12.9619	-11.2786	-14.8887	-14.5057	-14.73	-14.1619	-15.1353	-12.0955	-10.858	-13.7012	-11.8607	-11.7003	-12.2675	-11.4605	-13.1867	-12.003	-16.1409	-12.9645	-11.5528	-14.6645
53	-13.0971	1.64595	-9.61808	-12.0016	-14.5508	-13.7749	-12.0844	-9.55736	-12.4308	-13.4421	-14.1932	-13.3613	-12.7499	-11.611	-10.8604	-12.8321	-13.4863	-11.1363	-14.7703	-11.5178	-14.8697	-12.3972	-11.6427	-12.9358	-9.02277	-8.45585	-10.9908	-14.6065	-13.5936	-12.1443	-10.8905	-14.6495	-14.0126	-14.254	-13.5978	-14.6657	-11.786	-10.3963	-13.2579	-11.4562	-11.4752	-12.1259	-10.975	-13.0866	-11.6337	-15.8474	-12.6898	-11.5179	-14.3961
54	-12.5531	1.70431	-8.83799	-11.1387	-13.7621	-13.422	-11.6053	-9.06397	-11.623	-12.5874	-13.9817	-12.9623	-11.9699	-10.631	-10.1407	-12.2585	-12.7849	-10.6574	-14.3666	-10.9826	-14.4982	-11.7528	-11.0669	-12.5951	-8.65151	-7.84667	-10.5544	-14.1201	-12.6577	-11.1715	-10.2529	-14.1549	-13.3211	-13.572	-12.9448	-13.8723	-11.4043	-9.80827	-12.6292	-10.7896	-10.833	-11.7646	-10.2571	-12.8628	-11.1183	-15.2556	-12.1057	-11.3633	-13.9546
55	-11.7872	1.78368	-7.87591	-10.045	-12.7875	-12.8423	-10.904	-8.32509	-10.52	-11.4473	-13.5645	-12.3478	-10.9422	-9.451	-9.193	-11.4293	-11.8624	-9.95309	-13.7485	-10.2331	-13.9746	-10.8967	-10.259	-12.0736	-8.09127	-7.01755	-9.90609	-13.356	-11.4385	-9.99764	-9.31582	-13.3925	-12.3885	-12.659	-12.2022	-12.739	-10.9547	-9.06927	-11.7972	-9.844	-9.75391	-11.1661	-9.32282	-12.4993	-10.42	-14.3303	-11.1948	-11	-13.344
56	-10.7801	1.89051	-6.72178	-8.72389	-11.628	-12.0001	-10.0057	-7.24733	-9.10067	-10.098	-12.9328	-11.481	-9.65156	-8.07256	-7.96811	-10.2806	-10.7297	-8.98467	-12.8927	-9.30356	-13.278	-9.82178	-9.144	-11.3007	-7.30856	-5.95333	-9.01522	-12.3009	-9.914	-8.59289	-8.04289	-12.3897	-11.1902	-11.4568	-11.3413	-11.2434	-10.4007	-8.131	-10.7364	-8.60089	-8.32133	-10.3313	-8.19933	-11.9448	-9.48122	-13.1054	-9.95633	-10.3516	-12.548
57	-9.52505	2.01825	-5.37303	-7.20567	-10.2361	-10.8797	-8.90979	-5.78355	-7.40978	-8.62233	-12.0624	-10.2949	-8.08638	-6.501	-6.46678	-8.76487	-9.40379	-7.70752	-11.7878	-8.19568	-12.3698	-8.53583	-7.73044	-10.2139	-6.27077	-4.64664	-7.86284	-10.9376	-8.0723	-6.9341	-6.42476	-11.18	-9.72867	-9.95744	-10.3119	-9.451	-9.67566	-6.95188	-9.43147	-7.10867	-6.69064	-9.29012	-6.90448	-11.1264	-8.29389	-11.6323	-8.41688	-9.36394	-11.5439
58	-8.01766	2.15735	-3.83152	-5.477	-8.585	-9.48194	-7.603	-3.95218	-5.45933	-7.06218	-10.922	-8.82227	-6.25673	-4.72067	-4.67667	-6.86239	-7.89476	-6.09755	-10.4402	-6.89958	-11.2138	-7.05115	-6.02433	-8.76885	-4.94024	-3.09245	-6.44385	-9.27742	-5.89545	-5.00473	-4.48912	-9.79318	-8.0053	-8.13933	-9.05509	-7.41533	-8.68252	-5.51418	-7.88842	-5.39967	-5.01318	-8.07433	-5.44464	-9.97445	-6.82533	-9.96106	-6.62555	-8.00873	-10.3194
59	-6.25485	2.30093	-2.08995	-3.51656	-6.64373	-7.82659	-6.06785	-1.76718	-3.26044	-5.41427	-9.48807	-7.07391	-4.17827	-2.71689	-2.60489	-4.58077	-6.18585	-4.15639	-8.89368	-5.40081	-9.79164	-5.37518	-4.035	-6.93729	-3.28002	-1.28385	-4.75284	-7.37003	-3.3924	-2.80441	-2.28058	-8.25398	-6.00972	-5.99222	-7.50958	-5.19022	-7.33433	-3.808	-6.12506	-3.50544	-3.37652	-6.67143	-3.80803	-8.49002	-5.04578	-8.13163	-4.63115	-6.27582	-8.85909
60	-4.23466	2.44492	-0.124131	-1.32044	-4.41209	-5.96148	-4.2897	0.743909	-0.835444	-3.6487	-7.73082	-5.05991	-1.8551	-0.487444	-0.286	-1.9577	-4.24524	-1.91636	-7.16164	-3.67419	-8.10407	-3.51121	-1.77667	-4.68031	-1.27987	0.783121	-2.78209	-5.27226	-0.619152	-0.351889	0.173646	-6.56911	-3.74517	-3.54056	-5.64303	-2.81689	-5.61232	-1.81321	-4.15133	-1.43878	-1.75894	-5.0326	-1.97388	-6.74633	-2.94244	-6.16722	-2.47697	-4.1466	-7.12667
61	-1.97636	2.58526	2.09209	1.09	-1.93809	-3.93039	-2.24518	3.55124	1.777	-1.72518	-5.68767	-2.78864	0.694182	1.95233	2.21933	0.942576	-2.04009	0.588455	-5.23591	-1.73936	-6.14891	-1.47415	0.722	-2.07548	1.02994	3.05591	-0.532909	-3.04364	2.36864	2.30791	2.80512	-4.71982	-1.22703	-0.841	-3.45491	-0.327333	-3.51724	0.455909	-1.95473	0.805667	-0.0462727	-3.09103	0.0393636	-4.78736	-0.528667	-4.08545	-0.214364	-2.371	-5.11445
62	0.497089	2.71308	4.53367	3.67367	0.696455	-1.77519	0.0474242	6.55451	4.52733	0.390667	-3.3839	-0.269091	3.42962	4.57033	4.83444	3.99285	0.398343	3.29476	-3.09571	0.385747	-3.9573	0.698828	3.40544	0.786061	3.55345	5.4827	1.96186	-0.692596	5.49964	5.10231	5.54183	-2.66961	1.50398	2.04478	-1.03091	2.25722	-1.09557	2.97942	0.454626	3.23189	1.86945	-0.813455	2.21161	-2.63454	2.14989	-1.90373	2.14176	-0.156778	-2.81867
63	3.15123	2.81825	7.13828	6.37322	3.398	0.486495	2.53861	9.63542	7.36311	2.70415	-0.852384	2.42955	6.30796	7.32344	7.47311	7.06448	2.99656	6.13594	-0.734838	2.67128	-1.56442	2.96835	6.20167	3.80457	6.19066	8.01424	4.64562	1.78413	8.69771	7.93088	8.30995	-0.356495	4.38979	5.05322	1.52491	4.91767	1.56384	5.71003	3.03723	5.823	4.04058	1.77413	4.5123	-0.300556	5.03233	0.377141	4.60148	3.94536	-0.278303
64	5.89188	2.89365	9.83709	9.117	6.07945	2.843	5.15309	12.6924	10.236	5.18409	1.85218	5.21227	9.25955	10.158	10.05	10.0475	5.66318	9.05945	1.82136	5.08636	0.985545	5.29873	9.037	6.87245	8.86245	10.6017	7.41627	4.36727	11.891	10.6845	11.0473	2.21	7.36409	8.111	4.13764	7.626	4.34882	8.57136	5.74218	8.53	6.45918	4.58982	6.89373	2.20045	8.047	2.75264	7.16982	7.00491	2.42182
65	8.66052	2.93682	12.5556	11.814	8.66791	5.27174	7.80203	15.6317	13.1056	7.761	4.65871	8.00236	12.2348	12.9997	12.4888	12.8559	8.31379	12.0229	4.48208	7.60022	3.63109	7.64816	11.8448	9.89106	11.5183	13.1912	10.1892	7.01115	15.0101	13.2847	13.7131	4.99271	10.352	11.133	6.76867	10.3276	7.15963	11.4701	8.5087	11.2779	9.06845	7.52049	9.2927	4.8433	11.1137	5.23167	9.82055	10.1251	5.17715
66	11.39	2.9518	15.2167	14.3962	11.1095	7.72671	10.4038	18.3599	15.9407	10.3388	7.47819	10.7415	15.1854	15.7779	14.7808	15.442	10.8996	14.9839	7.16966	10.1787	6.30315	9.97518	14.5726	12.7577	14.1388	15.7282	12.884	9.64946	17.9961	15.6843	16.2687	7.92259	13.272	14.0746	9.41352	12.9653	9.9187	14.3159	11.2723	13.9781	11.7749	10.4321	11.6459	7.56388	14.1443	7.81209	12.4992	13.2305	7.89364
67	14.0295	2.94834	17.758	16.819	13.366	10.1547	12.897	20.8497	18.7113	12.823	10.23	13.387	18.0523	18.4453	16.9377	17.7983	13.4167	17.895	9.81867	12.7663	8.93467	12.2447	17.1857	15.4417	16.7273	18.163	15.4333	12.2247	20.826	17.8687	18.6987	10.9207	16.059	16.908	12.077	15.4947	12.5903	17.033	13.9667	16.5637	14.476	13.229	13.906	10.2787	17.0713	10.4823	15.128	16.2597	10.5
68	16.5434	2.93837	20.1495	19.0668	15.4049	12.5148	15.2396	23.122	21.3953	15.1439	12.8671	15.9069	20.7762	20.9722	18.9897	19.9563	15.8954	20.7031	12.3785	15.3164	11.4659	14.4348	19.6708	17.9414	19.2913	20.4519	17.7963	14.6898	23.49	19.8543	20.9981	13.9258	18.668	19.6102	14.7551	17.8769	15.1589	19.558	16.5407	18.9954	17.0653	15.8589	16.0441	12.9184	19.8396	13.2227	17.6124	19.1697	12.9415
69	18.925	2.93163	22.3902	21.1568	17.2647	14.7827	17.4653	25.2055	23.9837	17.2953	15.3779	18.3441	23.3134	23.3472	20.9747	21.9725	18.3785	23.3833	14.814	17.785	13.8537	16.5468	22.0297	20.2814	21.8272	22.6112	19.9682	17.0125	25.9934	21.6813	23.1808	16.9023	21.0833	22.1697	17.4243	20.0952	17.6327	21.901	18.9654	21.2654	19.4949	18.3146	18.0824	15.4361	22.4184	16.0104	19.9045	21.9293	15.2344
70	21.1805	2.93143	24.5032	23.1303	18.9859	16.9532	19.6111	27.1369	26.4723	19.3004	17.7864	20.7565	25.6297	25.573	22.9313	23.9118	20.9005	25.913	17.0887	20.1419	16.0773	18.6094	24.2723	22.4987	24.3128	24.6619	21.9785	19.1899	28.3481	23.3927	25.2687	19.8395	23.3213	24.579	20.048	22.167	20.0341	24.077	21.2418	23.3957	21.7569	20.6377	20.0483	17.8163	24.798	18.8102	21.9809	24.5144	17.4139
71	23.3099	2.93605	26.5179	25.0327	20.6223	19.0361	21.7114	28.9485	28.8584	21.2005	20.1405	23.1951	27.7213	27.6616	24.8929	25.8247	23.4789	28.2837	19.2137	22.3682	18.1336	20.6683	26.4092	24.6352	26.7158	26.6294	23.8814	21.2503	30.5651	25.0455	27.2849	22.7348	25.4159	26.8242	22.575	24.1421	22.382	26.1119	23.3851	25.421	23.8786	22.8824	21.146	20.0642	26.9833	21.5615	23.853	26.9167	19.5374
72	25.3917	2.9586	28.4706	26.9042	22.2276	21.0499	23.7987	30.6907	31.1389	23.0401	22.496	25.6765	29.6155	29.6267	26.8709	27.7358	26.092	30.5008	21.1979	24.4479	20.0384	22.7677	28.4488	26.7355	29.0153	28.5346	25.7231	23.2367	32.6509	26.6814	29.2433	25.5712	27.3994	28.9013	24.9531	26.0868	24.6816	28.0309	25.4316	27.3792	25.9018	25.1001	23.1951	22.1941	28.9896	24.2019	25.5569	29.1405	21.672
73	27.3909	2.97017	30.3755	28.772	23.8433	23.0204	25.898	32.3848	33.303	24.8504	24.8762	28.1727	31.3335	31.481	28.853	29.6397	28.6861	32.5698	23.058	26.408	21.8069	24.9269	30.391	28.8369	31.1898	30.3924	27.5244	25.1979	34.6109	28.3191	31.1546	28.306	29.2908	30.826	27.1475	28.06	26.9212	29.8544	27.4125	29.307	27.8643	27.3401	25.735	24.219	30.828	26.6767	27.134	31.2382	23.8702
74	29.3082	2.98432	32.2355	30.6463	25.4876	24.96	28.0192	34.0331	35.3233	26.6375	27.2618	30.6204	32.8968	33.2119	30.805	31.5115	31.1908	34.4856	24.8118	28.2625	23.4478	27.1331	32.2118	30.9515	33.2133	32.2062	29.2903	27.1524	36.457	29.9618	33.0095	30.8842	31.0998	32.5943	29.1382	30.0951	29.0821	31.596	29.3456	31.2253	29.7889	29.6089	27.5676	26.155	32.4943	28.9437	28.6222	33.2329	26.1487
75	31.1364	2.99483	34.0432	32.5148	27.1564	26.859	30.1466	35.6274	37.1838	28.3835	29.6029	32.9503	34.3195	34.8154	32.6868	33.3162	33.5303	36.2374	26.4727	30.017	24.9666	29.3326	33.9033	33.0626	35.0676	33.9656	31.0075	29.1014	38.1783	31.6017	34.7929	33.2527	32.8103	34.209	30.9125	32.1644	31.1368	33.2574	31.2275	33.1344	31.6761	31.8663	29.3335	27.999	34.0117	30.9708	30.0477	35.1362	28.4847
76	32.8496	2.99985	35.7834	34.3473	28.8227	28.6964	32.2358	37.141	38.8583	30.051	31.8324	35.0878	35.6058	36.2753	34.4603	35.0158	35.636	37.8174	28.0319	31.6685	26.3611	31.4444	35.446	35.126	36.744	35.6405	32.6487	31.0318	39.7603	33.2167	36.4895	35.366	34.3959	35.665	32.481	34.2017	33.0613	34.8203	33.0432	35.0127	33.4921	34.0485	30.9946	29.7388	35.3877	32.734	31.4083	36.9371	30.8063
77	34.4206	2.99905	37.4379	36.1062	30.4518	30.439	34.2304	38.5581	40.3319	31.5981	33.8784	36.9845	36.7499	37.5764	36.0963	36.5799	37.4581	39.2116	29.4806	33.1996	27.6221	33.3804	36.8229	37.0835	38.2472	37.2014	34.1926	32.9188	41.1857	34.7763	38.0778	37.1959	35.8245	36.9574	33.8452	36.117	34.8352	36.2705	34.7709	36.8258	35.1982	36.0814	32.5363	31.353	36.6286	34.224	32.6907	38.608	33.0091
78	35.824	2.99339	38.9928	37.7523	32.013	32.0454	36.0687	39.8643	41.6008	32.9913	35.6824	38.621	37.7304	38.7098	37.5763	37.9853	38.9747	40.4143	30.7969	34.5789	28.7433	35.0672	38.0229	38.8757	39.5942	38.6187	35.6203	34.7333	42.4393	36.2344	39.5389	38.7022	37.0757	38.083	35.012	37.8309	36.4463	37.5957	36.3888	38.528	36.776	37.8923	33.963	32.8192	37.7386	35.427	33.8737	40.1112	34.9977
79	37.0488	2.98627	40.439	39.2457	33.4676	33.4828	37.6929	41.049	42.6663	34.2103	37.2492	39.9569	38.5466	39.6773	38.893	39.224	40.1982	41.4366	31.9589	35.8018	29.7345	36.4555	39.0453	40.4922	40.8027	39.8655	36.9357	36.461	43.5066	37.566	40.8798	39.9137	38.1367	39.0463	35.9909	39.2913	37.8882	38.783	37.8743	40.07	38.2254	39.4266	35.2896	34.1161	38.7177	36.3957	34.938	41.4411	36.6961
80	38.0931	2.9803	41.7571	40.5453	34.798	34.7379	39.061	42.1091	43.5333	35.249	38.5808	41.045	39.187	40.4929	40.0454	40.3064	41.1618	42.2872	32.9572	36.8651	30.6239	37.525	39.8984	41.9279	41.8726	40.9215	38.136	38.0752	44.3699	38.7539	42.102	40.856	39.0073	39.857	36.7935	40.47	39.1547	39.8245	39.2039	41.4152	39.5605	40.6571	36.5378	35.2272	39.5562	37.1693	35.8875	42.5892	38.0695
81	38.962	2.97557	42.8975	41.6207	35.9882	35.8494	40.1328	43.032	44.2124	36.1115	39.6915	41.9144	39.6567	41.1689	41.0394	41.2412	41.9032	42.904	33.7994	37.7757	31.4432	38.2799	40.5942	43.1865	42.7734	41.7738	39.2115	39.5376	45.0503	39.7908	43.2045	41.5596	39.7281	40.5257	37.4167	41.3593	40.2657	40.7188	40.35	42.5459	40.7938	41.6408	37.7252	36.1834	40.2431	37.7809	36.7496	43.5569	39.1132
82	39.6685	2.97224	43.8253	42.465	37.0325	36.8417	40.9489	43.8244	44.716	36.8118	40.5959	42.6028	39.9865	41.724	41.886	42.0606	42.4867	43.1514	34.5104	38.5454	32.2359	38.7976	41.15	44.2824	43.4831	42.4276	40.1417	40.8012	45.5605	40.6749	44.1994	42.0532	40.3264	41.061	37.8895	41.974	41.2245	41.4715	41.3187	43.46	41.9215	42.4197	38.8543	36.9925	40.772	38.2614	37.5635	44.3574	39.8453
83	40.2385	2.98112	44.5341	43.0799	37.9355	37.7395	41.5571	44.4926	45.052	37.3752	41.2846	43.1535	40.2159	42.1833	42.5878	42.7918	42.9507	43.9582	35.1453	39.1898	33.0343	39.1584	41.5761	45.2281	43.9846	42.9083	40.9046	41.8226	45.9225	41.4106	45.099	42.3659	40.8369	41.4622	38.2358	42.3423	42.0308	42.0925	42.1232	44.16	42.9201	43.0414	39.9049	37.6586	41.1342	38.6421	38.3572	45.0053	40.3033
84	40.6886	2.99014	45.0429	43.5237	38.7089	38.5671	42.0027	45.0535	45.264	37.8333	41.7695	43.6122	40.3857	42.592	43.1787	43.4515	43.3119	44.3382	35.7415	39.7386	33.8613	39.4334	41.9014	46.0531	44.2761	43.2515	41.4933	42.6079	46.1583	42.0097	45.9114	42.5225	41.2924	41.7584	38.4816	42.5586	42.6801	42.5912	42.7857	44.6949	43.7502	43.5492	40.8295	38.194	41.3662	38.9496	39.1409	45.5262	40.5266
85	41.053	3.0025	45.397	43.8433	39.3758	39.3488	42.3229	45.5361	45.386	38.228	42.0983	44.0289	40.5267	42.9833	43.685	44.055	43.5785	44.6935	36.3154	40.2212	34.7283	39.6874	42.1457	46.7923	44.3783	43.5163	41.9216	43.2193	46.2972	42.4882	46.6559	42.5462	41.7183	41.974	38.6525	42.697	43.1678	42.989	43.3439	45.101	44.3957	43.978	41.5904	38.5971	41.4973	39.1983	39.9127	45.951	40.5777
86	41.3665	3.01659	45.6549	44.0953	39.9722	40.1169	42.542	45.9811	45.4567	38.6013	42.3215	44.4475	40.6693	43.392	44.1366	44.6328	43.7589	45.0573	36.8671	40.6574	35.6338	39.9817	42.3314	47.4674	44.3426	43.7642	42.2378	43.7273	46.3762	42.8582	47.3481	42.4746	42.1367	42.1387	38.7724	42.8163	43.4924	43.3047	43.8496	45.4174	44.8891	44.3542	42.1834	38.8647	41.572	39.3928	40.6629	46.3074	40.5346
87	41.6691	3.03171	45.8777	44.3359	40.5449	40.9095	42.6817	46.4414	45.5267	38.9774	42.4983	44.8999	40.8445	43.8542	44.5582	45.2302	43.8765	45.458	37.3918	41.0661	36.5707	40.3606	42.4848	48.0966	44.2447	44.0502	42.5175	44.2108	46.4465	43.1435	48.0007	42.3695	42.5726	42.2887	38.8701	42.9558	43.6699	43.556	44.3602	45.6902	45.284	44.7072	42.6335	39.0093	41.6431	39.5576	41.3848	46.6356	40.4701
88	42.0003	3.05025	46.111	44.6117	41.1473	41.7502	42.787	46.9558	45.658	39.3697	42.6823	45.405	41.0821	44.3987	44.9787	45.8933	43.9641	45.9246	37.8876	41.471	37.5318	40.8444	42.6423	48.6962	44.1675	44.4167	42.8197	44.7391	46.5684	43.365	48.6108	42.297	43.0353	42.4733	38.9978	43.1427	43.764	43.7649	44.9201	45.9693	45.6467	45.0815	42.9914	39.0795	41.7687	39.7314	42.0775	46.9809	40.4485
89	42.3926	3.0599	46.3739	44.9372	41.817	42.6224	42.9117	47.5377	45.9022	39.7787	42.9174	45.961	41.4093	45.027	45.4233	46.6454	44.0511	46.449	38.3559	41.8968	38.4976	41.4177	42.8452	49.2716	44.1754	44.8893	43.1868	45.3661	46.7741	43.5434	49.1542	42.327	43.5142	42.7473	39.1993	43.3924	43.8274	43.9527	45.5279	46.2901	46.0353	45.5154	43.3177	39.1269	42.0032	39.9599	42.7457	47.3779	40.5057
90	42.8407	3.05958	46.6485	45.2592	42.5437	43.454	43.0742	48.1712	46.2718	40.1794	43.217	46.5554	41.8335	45.6921	45.898	47.4684	44.1382	46.9734	38.8047	42.3527	39.4245	42.0115	43.1157	49.7974	44.2819	45.4525	43.6246	46.0633	47.0515	43.6839	49.6091	42.5059	43.9649	43.1396	39.5076	43.7002	43.9025	44.1362	46.1117	46.6414	46.4775	46.0149	43.6598	39.2081	42.3681	40.2622	43.3942	47.8051	40.6368
91	43.2972	3.03632	46.8777	45.471	43.2272	44.1286	43.2418	48.787	46.715	40.5225	43.5473	47.1445	42.3159	46.295	46.359	48.2908	44.1648	47.4108	39.2263	42.8219	40.2126	42.4906	43.423	50.215	44.4441	46.0357	44.0973	46.7218	47.3389	43.7705	49.9486	42.8255	44.3095	43.611	39.9231	44.031	44.0031	44.3183	46.5404	46.952	46.9449	46.5345	44.0169	39.3568	42.815	40.6042	44.0133	48.1785	40.7986
92	43.6826	2.98134	47.0142	45.4748	43.7533	44.5476	43.3401	49.2784	47.1293	40.7498	43.8378	47.6635	42.7568	46.7222	46.7	49.0132	44.0494	47.6969	39.5834	43.2601	40.7491	42.7454	43.6689	50.4399	44.5959	46.5443	44.5472	47.2229	47.5545	43.7735	50.1381	43.2001	44.4783	44.0614	40.3922	44.3131	44.1002	44.4732	46.734	47.1134	47.3469	46.9951	44.326	39.5518	43.2238	40.8869	44.5719	48.3884	40.9353
93	43.9302	2.90455	47.0398	45.2837	44.0518	44.6801	43.2985	49.5635	47.4249	40.8243	44.0022	48.0328	43.0369	46.9627	46.8507	49.5598	43.7614	47.8133	39.8163	43.6051	40.9448	42.7297	43.7638	50.402	44.6992	46.9098	44.9134	47.4996	47.6479	43.6523	50.1547	43.4872	44.4494	44.3972	40.8304	44.4902	44.1323	44.5379	46.6789	47.0839	47.5768	47.311	44.4877	39.7248	43.4876	40.962	45.0369	48.365	41.011
94	44.0051	2.82604	46.9592	44.9493	44.1217	44.5674	43.0937	49.6197	47.5677	40.7471	43.9823	48.1985	43.1177	47.0363	46.7883	49.8882	43.3361	47.7516	39.8645	43.8093	40.7693	42.4646	43.6747	50.0959	44.7325	47.1437	45.162	47.5661	47.6237	43.4001	50.0123	43.578	44.2567	44.5723	41.1525	44.5383	44.0436	44.4798	46.4184	46.8797	47.6088	47.3943	44.4719	39.8086	43.563	40.7657	45.4091	48.1105	41.0144
95	43.9226	2.76307	46.7885	44.5393	44.0154	44.344	42.7722	49.4834	47.5737	40.5528	43.766	48.1456	43.0315	46.9854	46.5454	49.9861	42.8408	47.5372	39.7079	43.8508	40.2635	42.0134	43.4211	49.5794	44.6993	47.2773	45.2729	47.4846	47.5396	43.0567	49.7764	43.4436	43.9881	44.5814	41.3191	44.4734	43.8612	44.306	46.0211	46.5523	47.4706	47.2483	44.3161	39.8154	43.4568	40.3327	45.6995	47.6862	40.924
96	43.7371	2.73058	46.545	44.1432	43.8212	44.1169	42.3909	49.21	47.4959	40.2941	43.4279	47.9265	42.8362	46.8982	46.2154	49.892	42.368	47.2517	39.407	43.7845	39.5329	41.4931	43.0428	48.9956	44.6317	47.3482	45.2499	47.3807	47.4473	42.6995	49.5585	43.1141	43.7536	44.4398	41.3428	44.3284	43.6341	44.0619	45.5639	46.1579	47.2314	46.8943	44.1092	39.7822	43.2023	39.7361	45.9324	47.2082	40.7338
97	43.5294	2.73965	46.2745	43.887	43.6674	43.9873	42.0221	48.9363	47.3997	40.0397	43.0538	47.6365	42.6223	46.9133	45.9263	49.7089	42.0527	47.039	39.0299	43.674	38.7445	41.0685	42.607	48.5211	44.5862	47.4175	45.127	47.3896	47.4336	42.4295	49.4484	42.6876	43.7113	44.2007	41.3046	44.164	43.4122	43.8067	45.1498	45.7683	46.9872	46.3928	43.9481	39.7699	42.8483	39.0744	46.1529	46.7661	40.5032
98	43.4065	2.79437	46.0675	43.9043	43.6982	44.0608	41.7702	48.8123	47.3658	39.874	42.7285	47.3555	42.522	47.1608	45.7839	49.5728	42.0395	47.0405	38.6589	43.5698	38.1101	40.9127	42.2376	48.365	44.6386	47.5781	44.9676	47.6464	47.6296	42.3395	49.521	42.3098	44.0056	43.975	41.3579	44.0779	43.2604	43.6101	44.9059	45.4919	46.8342	45.8716	43.9259	39.8689	42.4843	38.4711	46.4154	46.4751	40.3631
99	43.4732	2.88655	46.0295	44.2797	44.0229	44.4278	41.7529	48.9506	47.4831	39.9049	42.5353	47.1464	42.6752	47.6757	45.8326	49.5898	42.4072	47.2949	38.373	43.4973	37.8476	41.1399	42.0944	48.6483	44.8895	47.9321	44.8675	48.2389	48.1576	42.5034	49.8161	42.131	44.6921	43.901	41.6645	44.1897	43.2731	43.5563	44.9429	45.4512	46.8433	45.5073	44.1174	40.1876	42.2414	38.0645	46.7625	46.4712	40.4659
100	43.7927	2.98845	46.223	44.977	44.668	45.112	42.055	49.354	47.823	40.243	42.569	47.063	43.153	48.341	46.024	49.785	43.091	47.68	38.239	43.485	38.089	41.699	42.309	49.293	45.464	48.526	44.948	49.132	49.037	42.979	50.314	42.292	45.673	44.084	42.303	44.572	43.561	43.74	45.291	45.736	47.057	45.461	44.566	40.803	42.251	37.979	47.223	46.837	40.883
all values Left	mean	std	steps
1	-11.9	2.00403	-7.349	-10.045	-12.704	-12.627	-10.301	-9.721	-10.52	-7.077	-11.783	-14.014	-13.22	-9.944	-10.529	-11.261	-12.948	-13.055	-16.733	-11.099	-12.858	-14.607	-10.436	-14.226	-13.278	-14.257	-11.554	-9.096	-7.473	-10.538	-13.578	-12.183	-12.015	-9.933	-11.487	-10.423	-13.67	-14.148	-12.332	-10.802	-9.468	-11.327	-9.844	-7.863	-8.147	-10.577	-11.825	-8.94	-13.383
2	-10.9869	2.22621	-6.0897	-8.73735	-11.4755	-11.6658	-9.26765	-9.31136	-9.08573	-5.22032	-10.4007	-13.6124	-12.7112	-8.47325	-9.33964	-10.6703	-12.4166	-12.1957	-15.9775	-10.6046	-12.579	-14.0736	-9.57723	-13.6084	-12.9824	-13.8395	-10.9079	-8.74862	-6.51352	-9.85327	-12.6061	-10.8417	-10.9697	-8.44853	-10.2422	-8.99564	-12.8552	-13.3726	-11.5342	-10.2055	-8.60845	-10.1359	-8.57451	-6.14803	-6.80972	-9.6748	-10.9011	-7.70054	-11.962
3	-9.82797	2.46324	-4.63707	-7.23597	-10.0129	-10.4246	-8.03078	-8.68564	-7.37558	-3.29244	-8.86978	-12.9978	-11.9665	-6.7463	-7.97491	-9.87122	-11.6377	-11.1232	-14.9081	-9.90612	-12.0318	-13.3024	-8.55275	-12.798	-12.3779	-13.2233	-10.0019	-8.20854	-5.31427	-8.91896	-11.3362	-9.19709	-9.71815	-6.69108	-8.67933	-7.434	-11.7882	-12.3384	-10.5896	-9.41085	-7.51349	-8.70065	-7.04842	-4.43548	-5.25759	-8.56337	-9.64276	-6.16176	-10.338
4	-8.43725	2.69912	-2.98939	-5.52809	-8.273	-8.92255	-6.5733	-7.77955	-5.40173	-1.36842	-7.24533	-12.1464	-10.9514	-4.78136	-6.42282	-8.833	-10.5443	-9.85136	-13.4964	-8.95427	-11.1498	-12.2818	-7.35379	-11.7554	-11.3822	-12.3259	-8.79782	-7.4393	-3.86918	-7.71012	-9.77309	-7.24273	-8.22521	-4.67397	-6.79191	-5.72891	-10.462	-11.011	-9.44842	-8.34009	-6.15515	-7.03673	-5.29979	-2.76773	-3.42739	-7.26661	-8.07285	-4.32161	-8.55309
5	-6.79504	2.9171	-1.12969	-3.5926	-6.22585	-7.18376	-4.87983	-6.53936	-3.17576	0.516586	-5.52733	-11.0273	-9.64964	-2.58284	-4.66827	-7.53344	-9.08411	-8.39607	-11.7313	-7.70752	-9.90372	-11.0217	-5.96849	-10.4554	-9.96342	-11.1052	-7.28651	-6.40641	-2.17561	-6.22146	-7.95655	-4.98164	-6.4619	-2.42102	-4.57561	-3.85327	-8.88842	-9.36058	-8.05347	-6.933	-4.52685	-5.15967	-3.3608	-1.08076	-1.28345	-5.79314	-6.24633	-2.20995	-6.63233
6	-4.89671	3.11246	0.964152	-1.42504	-3.87948	-5.24336	-2.94178	-4.94145	-0.720848	2.38931	-3.68344	-9.61575	-8.06518	-0.162424	-2.69755	-5.95344	-7.23189	-6.74797	-9.61882	-6.14342	-8.28347	-9.54391	-4.3881	-8.89245	-8.13625	-9.557	-5.47484	-5.07034	-0.23597	-4.44692	-5.95148	-2.43321	-4.41321	0.0348384	-2.0397	-1.77227	-7.07203	-7.36467	-6.36708	-5.16139	-2.62433	-3.07194	-1.24383	0.747909	1.15932	-4.13855	-4.20361	0.10296	-4.59273
7	-2.74421	3.27788	3.28991	0.954545	-1.29255	-3.14936	-0.763364	-2.96773	1.92282	4.31667	-1.66833	-7.90173	-6.19136	2.44594	-0.508636	-4.08433	-4.99167	-4.87736	-7.18191	-4.26336	-6.30518	-7.85764	-2.61515	-7.07391	-5.95215	-7.69373	-3.37355	-3.39103	1.93118	-2.37809	-3.81082	0.363091	-2.08285	2.65118	0.775818	0.542091	-5.00018	-5.02018	-4.3917	-3.03336	-0.438788	-0.773273	1.05779	2.81682	3.83255	-2.28997	-1.96415	2.53397	-2.452
8	-0.37688	3.41435	5.81167	3.50652	1.44282	-0.933303	1.63357	-0.640818	4.70445	6.36633	0.556889	-5.87878	-4.03909	5.19713	1.88382	-1.93956	-2.39733	-2.75886	-4.45991	-2.09691	-4.02053	-5.96518	-0.654303	-5.01755	-3.47917	-5.51732	-0.998848	-1.35474	4.28227	0.0060404	-1.54697	3.34936	0.525182	5.3912	3.81815	3.086	-2.67042	-2.35736	-2.17329	-0.601121	2.02293	1.71899	3.54696	5.17064	6.637	-0.228899	0.476121	5.02459	-0.221091
9	2.23085	3.50167	8.4681	6.17557	4.22667	1.394	4.20015	1.97791	7.5703	8.58435	2.99711	-3.59349	-1.63955	8.04263	4.44927	0.44	0.482222	-0.400879	-1.51527	0.311152	-1.50647	-3.85773	1.47996	-2.74736	-0.761848	-3.09188	1.61999	1.00695	6.76548	2.6299	0.848121	6.45473	3.32346	8.19423	7.00442	5.81727	-0.106061	0.552576	0.21297	2.04485	4.7466	4.36487	6.20848	7.77573	9.46292	2.00837	3.08189	7.5407	2.09997
10	4.94947	3.55585	11.1887	8.89227	6.95955	3.80691	6.82627	4.82727	10.471	10.9818	5.615	-1.07764	0.966364	10.9338	7.14682	2.988	3.54	2.14818	1.57318	2.92491	1.102	-1.52445	3.75764	-0.296091	2.11373	-0.472545	4.41136	3.60164	9.33682	5.41091	3.35545	9.605	6.21609	11.0051	10.2269	8.66727	2.65591	3.62191	2.68864	4.79609	7.63173	7.10745	8.98018	10.5252	12.215	4.38509	5.80573	10.0673	4.529
11	7.72761	3.57295	13.895	11.5767	9.56506	6.27212	9.42875	7.82009	13.3642	13.5215	8.32689	1.61562	3.70864	13.8271	9.92555	5.62589	6.64767	4.80551	4.68536	5.67812	3.7112	1.00955	6.14111	2.28536	5.07432	2.2717	7.28274	6.31328	11.9339	8.26284	5.93727	12.7245	9.09876	13.7561	13.3802	11.566	5.54012	6.77524	5.19711	7.55203	10.582	9.8862	11.7722	13.309	14.8274	6.85043	8.57824	12.6136	7.06155
12	10.4917	3.55774	16.5013	14.1491	11.996	8.74267	11.9401	10.856	16.22	16.1373	11.0053	4.41578	6.505	16.6646	12.72	8.251	9.67633	7.47167	7.71133	8.516	6.24867	3.686	8.59933	4.932	8.03122	5.06733	10.1628	9.05833	14.5003	11.0959	8.53867	15.7557	11.8723	16.374	16.3757	14.462	8.47533	9.92833	7.71756	10.253	13.4998	12.6244	14.5032	16.0247	17.2576	9.33589	11.3222	15.1939	9.68667
13	13.1799	3.52168	18.9645	16.567	14.2215	11.1709	14.3237	13.8214	19.0078	18.7623	13.5553	7.2387	9.27655	19.3877	15.4583	10.7857	12.5343	10.0805	10.5556	11.3972	8.66352	6.42364	11.0952	7.57127	10.8882	7.82694	12.9938	11.7845	16.9837	13.8266	11.1057	18.6571	14.4635	18.8068	19.1545	17.324	11.392	13.0166	10.2531	12.8672	16.3024	15.2607	17.1074	18.5965	19.5435	11.7725	13.9698	17.8012	12.3857
14	15.7508	3.47809	21.2741	18.8122	16.2418	13.5185	16.5797	16.6317	21.7065	21.3427	15.9284	9.99848	11.9698	21.9486	18.0934	13.1841	15.1688	12.6156	13.1547	14.2835	10.9352	9.13382	13.5874	10.1365	13.5715	10.4701	15.7279	14.4732	19.345	16.3724	13.5909	21.4049	16.816	21.0301	21.696	20.1505	14.2239	16.0038	12.8053	15.3814	18.9345	17.7571	19.5488	20.9916	21.7365	14.0995	16.471	20.4142	15.1371
15	18.1875	3.43947	23.4438	20.899	18.0885	15.7594	18.739	19.2362	24.3074	23.8449	18.124	12.6453	14.5559	24.3173	20.5943	15.4374	17.5688	15.1017	15.4858	17.1308	13.0636	11.7616	16.0327	12.5772	16.0408	12.975	18.3367	17.1295	21.5723	18.7062	15.9375	23.9918	18.9384	23.0927	23.992	22.9389	16.9132	18.8464	15.3655	17.8054	21.3782	20.1012	21.8252	23.2099	23.8838	16.3031	18.8246	22.9972	17.9114
16	20.4949	3.41504	25.5042	22.8659	19.8117	17.9019	20.8319	21.6198	26.8067	26.2433	20.176	15.1654	17.0376	26.4824	22.9492	17.5623	19.763	17.5802	17.5654	19.9004	15.0595	14.2672	18.3931	14.8634	18.285	15.3422	20.8122	19.7606	23.6781	20.8546	18.1368	26.4253	20.8762	25.0745	26.0945	25.6705	19.4225	21.535	17.9124	20.1605	23.6263	22.308	23.9642	25.3101	26.0297	18.4036	21.0505	25.5079	20.6625
17	22.6729	3.39531	27.4888	24.7582	21.4698	19.9661	22.9019	23.7985	29.2014	28.5112	22.1337	17.5806	19.4557	28.4493	25.1581	19.5917	21.808	20.0891	19.4543	22.5602	16.9743	16.6277	20.6338	16.9889	20.3715	17.5922	23.1512	22.3565	25.6862	22.8667	20.209	28.7163	22.6786	27.05	28.0388	28.306	21.7449	24.0655	20.4107	22.4648	25.7214	24.404	25.9981	27.3379	28.2027	20.4316	23.1678	27.9101	23.3315
18	24.7785	3.41391	29.4192	26.6156	23.1204	21.9761	24.9758	25.7921	31.4825	30.6363	24.0437	19.938	21.8746	30.234	27.2325	21.5637	23.77	22.6489	21.2371	25.0767	18.845	18.825	22.7479	18.9635	22.3649	19.7613	25.3739	24.8889	27.6188	24.7914	22.1942	30.8694	24.3983	29.085	29.8444	30.7949	23.8959	26.4244	22.8139	24.7215	27.693	26.4184	27.9766	29.3225	30.3936	21.146	25.1897	30.1765	25.851
19	26.8118	3.39797	31.3044	28.4664	24.7972	23.9515	27.0693	27.6445	33.6359	32.629	25.929	22.2913	24.3356	31.8578	29.185	23.517	25.702	25.2534	23.0012	27.4348	20.6955	20.8647	24.7395	20.7972	24.3287	21.8806	27.4928	27.3321	29.4951	26.6623	24.1339	32.8957	26.0825	31.2075	31.5164	33.0889	25.9141	28.6036	25.0755	26.9212	29.5633	28.3774	29.935	31.2691	32.5582	24.2196	27.1194	32.2909	28.1687
20	28.7589	3.37864	33.1426	30.3227	26.5052	25.8934	29.1784	29.4056	35.6504	34.5023	27.7788	24.67	26.8294	33.3388	31.0283	25.4841	27.6307	27.8635	24.8037	29.6435	22.5331	22.774	26.6203	22.5001	26.3199	23.9721	29.5122	29.6634	31.3286	28.4934	26.0577	34.8102	27.7625	33.3944	33.0479	35.146	27.8372	30.6175	27.1665	29.045	31.3474	30.2892	31.8863	33.155	34.6347	26.303	28.9449	34.2417	30.2589
21	30.6172	3.34185	34.9223	32.1786	28.222	27.785	31.2754	31.1075	37.4981	36.2608	29.5568	27.0567	29.3111	34.6864	32.7639	27.4654	29.5531	30.4134	26.6524	31.7102	24.3513	24.5716	28.4027	24.0803	28.3834	26.0351	31.4237	31.8559	33.1131	30.2797	27.9773	36.6136	29.4478	35.5759	34.4241	36.9395	29.6799	32.4748	29.0747	31.0663	33.0491	32.1437	33.8225	34.9366	36.5502	28.1781	30.6431	36.0184	32.0955
22	32.3506	3.31634	36.6195	34.0048	29.9111	29.5922	33.3122	32.7647	39.1538	37.8976	31.2147	29.4032	31.7211	35.8947	34.3817	29.4403	31.444	32.8137	28.5126	33.637	24.624	26.2722	30.0911	25.5408	30.5355	28.0483	33.2112	33.8842	34.8306	31.9969	29.8867	38.2953	31.134	37.6794	35.6188	38.4553	31.4407	34.1545	30.7842	32.9623	34.6586	33.9164	35.7173	36.5742	38.2251	29.9668	32.1966	37.5998	33.6645
23	33.9813	3.21179	38.2222	35.7651	31.5377	31.2777	35.2148	34.376	40.6043	39.4022	32.7116	31.6427	33.985	36.9649	35.867	31.375	33.2678	34.9968	30.3293	35.422	27.8148	27.878	31.6826	26.877	32.7422	29.9861	34.8553	35.7302	36.454	33.6182	31.7673	39.841	32.8004	39.6372	36.636	39.696	33.1027	35.665	32.3037	34.713	36.1479	35.5882	37.5316	38.0757	39.6392	31.6419	33.5851	38.9883	34.9687
24	35.4415	3.13239	39.7196	37.4206	33.0703	32.8051	36.9242	35.924	41.8466	40.7622	34.0216	33.7112	35.9995	37.8897	37.1911	33.2294	34.9856	36.9069	32.0478	37.0526	29.3991	29.3618	33.1632	28.0675	34.9132	31.8236	36.3333	37.3865	37.9516	35.1301	33.5964	41.2344	34.416	41.3971	37.4752	40.6577	34.6392	37.0011	33.6342	36.3066	37.5063	37.1376	39.2108	39.4561	40.7948	33.1919	34.7974	40.1835	36.03
25	36.7315	3.057	41.0987	38.9334	34.4814	34.1598	38.3954	37.3957	42.8828	41.9683	35.1353	35.5413	37.7587	38.6581	38.3547	34.9677	36.566	38.5144	33.6243	38.5139	30.8444	30.7109	34.5022	29.1218	36.9597	33.5222	37.6164	38.8508	39.2935	36.5277	35.3545	42.4609	35.9438	42.9302	38.1435	41.3903	36.0194	38.1594	34.7815	37.74	38.723	38.5411	40.6888	40.7289	41.7227	34.6241	35.8417	41.1965	36.8817
26	37.8453	2.99384	42.3304	40.2628	35.7462	35.3547	39.6024	38.7742	43.7136	43.017	36.0562	37.1261	39.2532	39.2584	39.3551	36.5623	37.9853	39.8223	35.0262	39.7888	32.1378	31.9018	35.6946	30.0589	38.7973	35.0633	38.7141	40.162	40.4502	37.8033	37.0219	43.5066	37.346	44.2192	38.6515	41.9194	37.2218	39.1451	35.7539	39.0125	39.7893	39.779	41.9507	41.8917	42.4622	35.9559	36.7278	42.0427	37.5545
27	38.7837	2.94568	43.3737	41.3764	36.8467	36.4143	40.5489	40.0431	44.3435	43.9104	36.7989	38.4749	40.4876	39.6987	40.2038	37.9983	39.2351	40.8606	36.235	40.8706	33.284	32.9242	36.7368	30.9109	40.3697	36.4349	39.6341	41.3302	41.3936	38.9412	38.5715	44.3571	38.5872	45.2549	39.0113	42.2717	38.2313	39.969	36.5614	40.1224	40.7036	40.8425	42.9884	42.9201	43.0564	37.2095	37.4487	42.7457	38.0752
28	39.5589	2.91217	44.2011	42.2629	37.7973	37.3577	41.2647	41.1934	44.8014	44.6555	37.391	39.6017	41.483	40.0091	40.9144	39.27	40.326	41.6735	37.2745	41.7868	34.2886	33.7852	37.6345	31.7123	41.6557	37.6274	40.3878	42.3431	42.1325	39.9323	39.9478	45.0303	39.6707	46.0848	39.2345	42.4718	39.074	40.6328	37.214	41.0847	41.4715	41.7349	43.8113	43.7683	43.545	38.4025	38.0318	43.3379	38.4866
29	40.186	2.88978	44.8139	42.9355	38.6092	38.2166	41.7932	42.2146	45.1105	45.2574	37.8636	40.5214	42.2617	40.2269	41.5013	40.3636	41.2641	42.3121	38.1702	42.5434	35.1502	34.5104	38.3981	32.4977	42.6656	38.6441	40.9919	43.1745	42.6863	40.7519	41.1069	45.5379	40.5939	46.7516	39.3511	42.5416	39.773	41.1507	37.7243	41.8997	42.1033	42.4706	44.4451	44.424	43.9597	39.5214	38.4808	43.8522	38.8178
30	40.6864	2.87258	45.2431	43.4252	39.3058	39.0201	42.1688	43.1084	45.3009	45.7232	38.2742	41.2372	42.8704	40.39	41.99	41.3027	42.0881	42.8186	38.9504	42.904	35.8584	35.1558	39.0458	33.2959	43.4135	39.5036	41.4668	43.7968	43.0896	41.3889	42.0422	45.901	41.3611	47.2999	39.3886	42.5111	40.3552	41.5417	38.1075	42.5635	42.606	43.0781	44.924	44.9228	44.3249	40.5284	38.7915	44.3184	39.0878
31	41.093	2.86187	45.5393	43.7712	39.9239	39.7975	42.4319	43.8785	45.4078	46.0656	38.6653	41.7377	43.3695	40.5267	42.4125	42.0997	42.823	43.2144	39.6364	43.4812	36.428	35.7617	39.6019	34.1265	43.95	40.2185	41.8304	44.1974	43.3897	41.8569	42.7714	46.1407	41.984	47.7689	39.3662	42.4209	40.8539	41.826	38.3835	43.0713	43.007	43.5996	45.2865	45.3232	44.6656	41.3818	38.9774	44.7608	39.305
32	41.4356	2.85289	45.7671	44.0296	40.5132	40.5832	42.6075	44.5288	45.4726	46.31	39.0622	42.0761	43.8053	40.6649	42.8012	42.7701	43.4857	43.5081	40.2397	44.0739	36.8847	36.3449	40.0844	34.9973	44.3137	40.8279	42.0979	44.3721	43.6406	42.2005	43.3442	46.2843	42.4814	48.1967	39.3138	42.3238	41.3002	42.0318	38.5751	43.4228	43.3241	44.098	45.5748	45.6958	45.02	42.0554	39.0684	45.1899	39.4804
33	41.7479	2.84278	45.9904	44.2638	41.1304	41.4088	42.7263	45.0758	45.5509	46.4989	39.4783	42.3052	44.2187	40.8332	43.1877	43.3357	44.0923	43.7119	40.7622	44.4331	37.2633	36.9049	40.5163	35.904	44.5335	41.3554	42.2963	44.3711	43.8995	42.4871	43.8309	46.3671	42.8608	48.6228	39.282	42.2844	41.7183	42.192	38.7103	43.6349	43.576	44.6295	45.8485	46.1012	45.4274	42.5469	39.1141	45.6188	39.6408
34	42.0685	2.83326	46.2383	44.5233	41.817	42.282	42.835	45.548	45.707	46.6817	39.9083	42.4837	44.646	41.0593	43.607	43.825	44.675	43.8443	41.21	44.777	37.6107	37.437	40.9167	36.84	44.6397	41.8223	42.4557	44.2793	44.216	42.793	44.307	46.432	43.152	49.078	39.33	42.363	42.129	42.35	38.8117	43.747	43.786	45.2173	46.1563	46.564	45.899	42.929	39.1843	46.057	39.831
35	42.4258	2.82122	46.5096	44.8325	42.5633	43.153	42.9739	45.9848	46.0008	46.8938	40.3172	42.6661	45.125	41.3693	44.0993	44.2652	45.2807	43.9376	41.5985	45.1384	37.9761	37.9368	41.3068	37.7977	44.6745	42.2518	42.6122	44.1866	44.6395	43.1652	44.8478	46.5405	43.3771	49.5678	39.5106	42.5993	42.5565	42.5764	38.9117	43.8097	43.9757	45.8189	46.5057	47.0371	46.4018	43.268	39.3217	46.5007	40.0982
36	42.8209	2.79976	46.7656	45.1581	43.2592	43.9025	43.1462	46.4373	46.4089	47.1421	40.6423	42.8925	45.6581	41.7723	44.6784	44.6826	45.956	44.0228	41.9602	45.5422	38.3941	38.4112	41.7077	38.7474	44.6913	42.6634	42.8094	44.1687	45.1683	43.6122	45.4803	46.7291	43.5579	50.0631	39.7945	42.9429	43.0098	42.921	39.0519	43.8764	44.1627	46.3333	46.8409	47.4088	46.8657	43.6188	39.5142	46.916	40.4274
37	43.227	2.76285	46.9541	45.4055	43.7844	44.4172	43.2975	46.9421	46.8539	47.4109	40.822	43.1885	46.2348	42.2368	45.3212	45.106	46.723	44.1103	42.3001	46.0063	38.8571	38.8656	42.134	39.6324	44.739	43.0586	43.0745	44.2544	45.7521	44.0973	46.1655	46.9933	43.6986	50.4927	40.1022	43.2882	43.4804	43.3765	39.2687	43.9685	44.3455	46.6565	47.0691	47.5965	47.214	43.9878	39.6969	47.2397	40.7469
38	43.5904	2.71533	47.0404	45.4857	44.0684	44.6448	43.3395	47.5124	47.2381	47.6778	40.8122	43.519	46.8325	42.6759	45.9539	45.562	47.5597	44.1633	42.6004	46.5204	39.2947	39.2894	42.5842	40.3585	44.8327	43.4348	43.3835	44.4101	46.3017	44.5591	46.7991	47.2793	43.7807	50.748	40.3344	43.5195	43.9274	43.8619	39.5887	44.0688	44.4875	46.734	47.1164	47.5805	47.3815	44.3154	39.8043	47.4143	40.9349
39	43.86	2.67013	47.0153	45.3686	44.116	44.6166	43.2288	48.1335	47.4886	47.9132	40.6544	43.8156	47.4046	42.9881	46.4768	46.0378	48.3801	44.1058	42.8204	47.026	39.6302	39.6404	43.035	40.8176	44.9487	43.7717	43.6536	44.5735	46.7407	44.9279	47.2697	47.5096	43.7583	50.7324	40.4318	43.562	44.2778	44.2735	40.0025	44.1243	44.5319	46.5764	46.9695	47.4	47.3366	44.4875	39.8193	47.4314	40.8906
40	43.9959	2.6444	46.8915	45.0857	43.9868	44.4242	42.9805	48.746	47.5838	48.0881	40.4027	43.9918	47.8667	43.1211	46.8286	46.4663	49.09	43.8798	42.9252	47.4414	39.818	39.8416	43.4244	40.9316	45.0465	44.0472	43.7675	44.6903	47.0423	45.174	47.5196	47.6286	43.6063	50.5075	40.3885	43.3951	44.4625	44.5339	40.4549	44.0843	44.4485	46.2416	46.6619	47.1385	47.0835	44.4685	39.7867	47.3435	40.5926
41	43.9951	2.64356	46.6811	44.6945	43.7802	44.1815	42.6376	49.243	47.5543	48.2183	40.1276	43.9865	48.1324	43.0769	47.0049	46.757	49.6156	43.4913	42.8986	47.7095	39.8565	39.8366	43.6981	40.684	45.081	44.2501	43.6893	44.7337	47.2255	45.2753	47.5629	47.6361	43.3263	50.1908	40.234	43.0556	44.4574	44.6087	40.8645	43.9404	44.2527	45.7989	46.2703	46.9067	46.6487	44.303	39.7686	47.2272	40.0852
42	43.8902	2.66285	46.4112	44.2795	43.6395	44.0073	42.2523	49.5436	47.4578	48.3994	39.9192	43.7938	48.1866	42.9042	47.0296	46.8487	49.9161	43.0045	42.7417	47.8157	39.7738	39.6462	43.8305	40.1262	45.0229	44.3976	43.4392	44.7055	47.3217	45.2384	47.4774	47.5681	42.9633	49.9362	40.0851	42.6404	44.2968	44.503	41.161	43.7299	43.9955	45.3436	45.8636	46.8173	46.1272	44.0888	39.857	47.1668	39.4495
43	43.7425	2.69745	46.1598	43.957	43.7431	44.0131	41.9059	49.6209	47.3713	48.7402	39.891	43.4605	48.0535	42.6863	46.9522	46.7307	49.9837	42.5098	42.473	47.7516	39.6112	39.3182	43.8343	39.3718	44.8765	44.5424	43.0582	44.637	47.3776	45.1021	47.3781	47.47	42.6068	49.9258	40.1171	42.2853	44.037	44.2722	41.3191	43.5005	43.7395	45.0021	45.5473	46.924	45.6786	43.931	40.1644	47.2713	38.7963
44	43.6444	2.75018	46.0323	43.8639	44.1842	44.2963	41.7222	49.5067	47.3924	49.2917	40.1686	43.0855	47.7956	42.5386	46.8742	46.4498	49.8654	42.1304	42.1729	47.5448	39.4221	38.9275	43.7542	38.5936	44.679	44.7733	42.6151	44.5875	47.4815	44.9372	47.3924	47.4187	42.3645	50.3084	40.4881	42.1264	43.786	44.0246	41.3446	43.3129	43.5715	44.8985	45.4495	47.2589	45.4656	43.9307	40.7743	47.6586	38.272
45	43.6893	2.82981	46.1152	44.1023	44.9327	44.902	41.8248	49.258	47.6063	50.0077	40.8279	42.7537	47.498	42.595	46.936	46.1131	49.6748	42.0158	41.951	47.2663	39.2668	38.56	43.645	38.004	44.5159	45.174	42.2376	44.6371	47.739	44.868	47.6497	47.534	42.3557	51.1159	41.3173	42.292	43.6943	43.909	41.3077	43.2473	43.5953	45.1021	45.6729	47.815	45.5788	44.19	41.6498	48.3983	38.0083
46	43.949	2.93073	46.4183	44.6802	45.8279	45.7633	42.2441	48.9749	48.0562	50.7554	41.797	42.5485	47.2456	42.9471	47.2711	45.85	49.552	42.2679	41.9267	47.05	39.1964	38.3192	43.5494	37.8535	44.5008	45.8042	42.0927	44.8922	48.2255	45.0388	48.233	47.9423	42.6517	52.1275	42.6026	42.8899	43.9087	44.05	41.3434	43.4077	43.9015	45.5615	46.2124	48.4922	45.9507	44.7381	42.5222	49.4296	38.109
47	44.4208	3.01774	46.8428	45.4606	46.6332	46.6935	42.8871	48.8176	48.6878	51.3758	42.8202	42.5633	47.098	43.5532	47.8427	45.7734	49.6152	42.8633	42.2062	47.0306	39.2662	38.2677	43.4879	38.1995	44.7387	46.6784	42.3297	45.499	48.9118	45.5429	49.108	48.6959	43.2778	53.0521	44.1263	43.7583	44.5004	44.4661	41.5984	43.8667	44.5209	46.0902	46.8956	49.1004	46.3798	45.5297	43.1124	50.5399	38.6122
48	45.006	3.03902	47.2117	46.2064	47.1421	47.4278	43.544	48.9039	49.3359	51.7399	43.5869	42.9154	47.1137	44.2093	48.4834	45.8817	49.8454	43.6172	42.8321	47.2539	39.5467	38.4833	43.4981	38.8898	45.2768	47.7219	42.9319	46.5144	49.6407	46.3459	50.0782	49.6789	44.1527	53.6531	45.4758	44.5893	45.4048	44.9971	42.1543	44.5715	45.3404	46.4593	47.4266	49.4108	46.6436	46.4076	43.265	51.4676	39.4214
49	45.5379	2.97938	47.3576	46.6991	47.2476	47.7947	43.9889	49.2542	49.7987	51.7805	43.9203	43.6286	47.3524	44.654	48.9626	46.0833	50.1357	44.2634	43.7039	47.6175	40.0822	38.9985	43.6062	39.5964	46.0234	48.7289	43.6262	47.724	50.2046	47.2302	50.8545	50.6117	45.0562	53.8063	46.3219	45.0729	46.4085	45.3554	42.9546	45.3265	46.1351	46.511	47.6075	49.3269	46.5955	47.1242	42.9745	52.0158	40.2961
50	45.8488	2.87808	47.1744	46.8131	46.9483	47.7537	44.0765	49.7504	49.9213	51.4933	43.789	44.5033	47.7924	44.7013	49.1102	46.2229	50.3321	44.591	44.5782	47.9214	40.799	39.7155	43.7743	40.0075	46.7406	49.4977	44.1195	48.8114	50.4476	47.9176	51.2628	51.2042	45.7097	53.4973	46.5418	45.0265	47.2352	45.3457	43.7955	45.8801	46.6803	46.1975	47.379	48.8781	46.1812	47.4684	42.3355	52.097	40.9602
51	45.8164	2.79664	46.6243	46.5162	46.3018	47.3472	43.7667	50.1624	49.6257	50.9114	43.2601	45.2555	48.273	44.2808	48.8625	46.1468	50.3004	44.4976	45.1733	47.9729	41.4743	40.3843	43.875	39.9432	47.143	49.9183	44.2146	49.5077	50.2921	48.1898	51.2403	51.2591	45.8601	52.7749	46.1681	44.4237	47.6365	44.896	44.4062	46.0146	46.8145	45.5455	46.7845	48.1612	45.4122	47.3374	41.4646	51.707	41.1907
52	45.4074	2.77092	45.7474	45.8766	45.4026	46.656	43.1426	50.2779	48.9476	50.0737	42.4317	45.6459	48.5651	43.4532	48.2471	45.755	49.9533	44.0155	45.3141	47.6813	41.8462	40.7144	43.757	39.3638	47.0635	49.9726	43.8514	49.6945	49.7692	47.9764	50.8083	50.7684	45.4419	51.7593	45.3275	43.3583	47.5199	44.0347	44.589	45.6682	46.5215	44.6401	45.909	47.2761	44.3664	46.8003	40.4627	50.927	40.9143
53	44.6677	2.79375	44.6284	44.9876	44.3292	45.7559	42.3091	50.033	47.9935	49.017	41.3959	45.5791	48.5426	42.3431	47.3318	45.0268	49.2567	43.2449	44.9961	47.0581	41.7911	40.5885	43.3289	38.3416	46.5181	49.7054	43.0817	49.4003	48.958	47.3396	50.0345	49.8447	44.5739	50.5654	44.1822	41.9757	46.9506	42.8502	44.2958	44.9221	45.8964	43.5673	44.8353	46.2871	43.135	45.9982	39.3597	49.8612	40.2025
54	43.6642	2.83854	43.3423	43.9053	43.1223	44.6937	41.3217	49.4376	46.8545	47.7745	40.2279	45.0714	48.1656	41.0484	46.1902	44.0132	48.2278	42.2679	44.287	46.137	41.2931	40.0207	42.5937	37.0102	45.5834	49.1868	42.0077	48.7325	47.9135	46.3574	48.9796	48.5958	43.406	49.2601	42.8905	40.4245	46.0317	41.4414	43.5632	43.8723	45.0332	42.3746	43.6325	45.2254	41.7849	45.0229	38.1398	48.5819	39.1549
55	42.4693	2.88541	41.9488	42.6728	41.8089	43.4882	40.2116	48.5496	45.6043	46.3733	38.98	44.2559	47.4603	39.6376	44.8802	42.795	46.916	41.1427	43.2848	44.9658	40.4145	39.1202	41.6098	35.5207	44.3661	48.5157	40.7231	47.7869	46.6712	45.1255	47.682	47.1186	42.0923	47.8904	41.5896	38.8228	44.873	39.8865	42.483	42.6047	44.0089	41.0815	42.3434	44.0905	40.3625	43.9281	36.7827	47.1471	37.886
56	41.1444	2.92365	40.4837	41.3181	40.398	42.1727	38.9978	47.441	44.2833	44.8337	37.6862	43.2481	46.49	38.1588	43.438	41.4349	45.3717	39.8992	42.0803	43.591	39.2551	38.015	40.4676	33.999	42.9729	47.7532	39.316	46.6696	45.2557	43.7373	46.195	45.4937	40.7441	46.4734	40.353	37.254	43.5667	38.2657	41.156	41.1837	42.8696	39.6906	40.9952	42.8717	38.8886	42.7332	35.2877	45.5987	36.5023
57	39.7339	2.95926	38.9605	39.86	38.8902	40.767	37.698	46.1532	42.911	43.1791	36.3622	42.1121	45.3128	36.6391	41.8725	39.9922	43.6779	38.5537	40.7459	42.0416	37.9212	36.7959	39.218	32.5171	41.4954	47.371	37.8328	45.4414	43.6903	42.2701	44.552	43.7878	39.4031	44.9951	39.1826	35.7644	42.1812	36.6226	39.6701	39.6589	41.6382	38.2049	39.5971	41.5502	37.3691	41.4306	33.6817	43.9666	35.0895
58	38.248	2.95832	37.3798	38.3114	37.2836	39.2857	36.3348	44.7473	41.4954	41.4365	35.0007	40.8853	44.0071	35.0868	40.2107	38.4893	41.8793	37.123	39.3353	40.3327	36.5056	35.5292	37.88	31.0838	40.0013	46.0576	36.293	44.1286	42.0088	40.7752	42.7926	42.0484	38.0366	43.4136	38.0285	34.3484	40.7496	34.984	38.0943	38.0705	40.3197	36.6371	38.1478	40.114	35.8089	39.9987	32.0169	42.2649	33.6975
59	36.7059	2.94164	35.7393	36.6823	35.5865	37.7367	34.9339	43.2328	40.0356	39.6431	33.5891	39.5785	42.5868	33.4981	38.4748	36.9364	40.0067	35.625	37.8787	38.4793	35.0644	34.2101	36.4574	29.6817	38.5196	44.7031	34.7087	42.7319	40.2421	39.2733	40.9612	40.2997	36.5926	41.7101	36.8205	32.9741	39.2693	33.3563	36.4766	36.4509	38.904	35.0146	36.6516	38.5658	34.2232	38.4403	30.3471	40.4917	32.3452
60	35.1224	2.90044	34.0454	34.9884	33.8239	36.1338	33.5229	41.607	38.5392	37.8407	32.1202	38.1802	41.0484	31.8757	36.6977	35.3387	38.09	34.0818	36.3836	36.5231	33.6087	32.8074	34.9509	28.2868	37.0374	43.2325	33.0986	41.2436	38.432	37.7602	39.1048	38.5505	35.0369	39.8838	35.5034	31.6061	37.7173	31.739	34.8449	34.8204	37.3819	33.379	35.1222	36.9242	32.6372	36.7676	28.7093	38.6547	31.0185
61	33.486	2.84793	32.3131	33.2554	32.0316	34.4945	32.1288	39.8694	37.0334	36.0682	30.5987	36.6897	39.384	30.2325	34.9237	33.7047	36.1613	32.5215	34.8454	34.5367	32.1225	31.2915	33.369	26.8833	35.5244	41.4881	31.4928	39.665	36.6264	36.2285	37.2673	36.8128	33.3602	37.9639	34.0429	30.2162	36.0925	30.1347	33.2172	33.1898	35.7475	31.7864	33.583	35.221	31.083	35.0085	27.1249	36.7773	29.6841
62	31.8263	2.77972	30.5734	31.5233	30.246	32.8436	30.7755	38.0265	35.5461	34.3476	29.0403	35.1138	37.5897	28.5906	33.1957	32.0544	34.2522	30.9732	33.255	32.5867	30.5903	29.6486	31.7311	25.4662	33.9526	39.5287	29.9265	38.0139	34.8618	34.6791	35.4645	35.0994	31.5881	35.9947	32.4532	28.7882	34.4162	28.5521	31.6065	31.5711	34.0108	30.2805	32.0577	33.5003	29.5833	33.2045	25.6043	34.897	28.3209
63	30.1733	2.69392	28.8533	29.8272	28.4946	31.2079	29.4784	36.1165	34.1008	32.6841	27.4737	33.471	35.6851	26.9656	31.5392	30.4209	32.3893	29.4559	31.6135	30.7297	29.0096	27.901	30.0596	24.04	32.3113	37.4373	28.4256	36.3196	33.1558	33.1156	33.6855	33.4206	29.7738	34.0242	30.7796	27.3208	32.7262	26.9896	30.0231	29.9756	32.2025	28.8754	30.5667	31.7971	28.1494	31.4023	24.1477	33.0477	26.9188
64	28.5409	2.60418	27.1697	28.1825	26.7988	29.6081	28.2407	34.1974	32.7065	31.0655	25.928	31.7974	33.7155	25.3654	29.9541	28.835	30.589	27.9687	29.9331	28.9914	27.3977	26.1038	28.3879	22.62	30.6112	35.3102	26.9842	34.6133	31.5045	31.5385	31.9145	31.7803	27.9877	32.0883	29.0693	25.8212	31.0577	25.4405	28.4765	28.4125	30.3701	27.5625	29.1068	30.1354	26.7825	29.6479	22.7567	31.2434	25.4725
65	26.9386	2.51946	25.5294	26.5832	25.1668	28.048	27.0482	32.3147	31.3595	29.4683	24.4241	30.1353	31.734	23.7846	28.4192	27.3208	28.8554	26.4915	28.2317	27.3597	25.7858	24.3225	26.7376	21.2171	28.8772	33.2417	25.5831	32.9152	29.8856	29.9454	30.1354	30.1704	26.279	30.1863	27.3598	24.2961	29.4346	23.8957	26.9711	26.885	28.5644	26.3101	27.6731	28.5307	25.4723	27.947	21.4207	29.4725	23.9874
66	25.3644	2.44686	23.9313	25.0207	23.5859	26.5168	25.8769	30.4935	30.0419	27.8694	22.9479	28.5241	29.7915	22.2078	26.905	25.8679	27.1654	24.9976	26.5334	25.802	24.2059	22.6108	25.1136	19.8331	27.1452	31.3134	24.1988	31.239	28.2724	28.3314	28.3356	28.5726	24.6642	28.3028	25.6569	22.7537	27.8655	22.3393	25.505	25.3821	26.8206	25.0769	26.2553	26.9872	24.1976	26.243	20.1315	27.7148	22.4706
67	23.8077	2.388	22.3707	23.4767	22.036	25.004	24.6983	28.739	28.731	26.251	21.4817	26.9617	27.924	20.619	25.385	24.4593	25.5017	23.4677	24.859	24.284	22.6717	21.006	23.505	18.466	25.434	29.5167	22.8083	29.588	26.645	26.691	26.504	26.97	23.1307	26.4167	23.943	21.197	26.343	20.747	24.067	23.89	25.1367	23.8233	24.843	25.495	22.9323	24.5107	18.8707	25.9547	20.938
68	22.2581	2.33995	20.838	21.9268	20.4935	23.5045	23.4892	27.0408	27.4029	24.6038	20.0077	25.4319	26.153	19.0098	23.8376	23.0671	23.8486	21.8968	23.2257	22.7784	21.1801	19.5188	21.9005	17.1065	23.7475	27.8183	21.3931	27.9581	24.9842	25.0168	24.632	25.3503	21.6469	24.5106	22.2134	19.6286	24.84	19.0894	22.6399	22.3953	23.4979	22.5188	23.4247	24.0332	21.6531	22.7986	17.6156	24.1812	19.4038
69	20.7048	2.29886	19.3172	20.3559	18.9411	22.0122	22.2354	25.3648	26.0448	22.9237	18.5132	23.9129	24.4494	17.3816	22.256	21.6682	22.1941	20.2878	21.6286	21.2468	19.7182	18.0971	20.2972	15.7417	22.0799	26.1729	19.9421	26.3475	23.2857	23.3039	22.7244	23.6967	20.1827	22.5749	20.4857	18.0508	23.3148	17.3569	21.2045	20.8878	21.8869	21.1368	21.988	22.5729	20.3404	21.1265	16.3461	22.3874	17.878
70	19.1369	2.26488	17.7939	18.7561	17.3745	20.5246	20.9411	23.691	24.6475	21.2129	16.9943	22.3799	22.7763	15.7422	20.642	20.2493	20.5277	18.6492	20.0606	19.6689	18.2694	16.6961	18.6915	14.3604	20.4157	24.5324	18.4497	24.7508	21.547	21.5499	20.7865	21.9866	18.7105	20.611	18.7639	16.4622	21.7458	15.5512	19.7433	19.3638	20.2851	19.6648	20.5253	21.1014	18.9815	19.4886	15.0428	20.5711	16.3657
71	17.5635	2.23657	16.2565	17.1237	15.7983	19.0392	19.623	22.0082	23.2019	19.4772	15.4572	20.8081	21.0918	14.1032	19.0038	18.8021	18.8383	16.9943	18.5075	18.0457	16.8086	15.2806	17.074	12.9538	18.736	22.8604	16.9295	23.1623	19.7702	19.7653	18.8275	20.2032	17.2139	18.6428	17.0435	14.8585	20.1263	13.6893	18.246	17.8224	18.6729	18.1085	19.0338	19.618	17.5732	17.8591	13.6975	18.7355	14.8682
72	15.9497	2.23516	14.7064	15.4672	14.2227	17.5568	18.3004	20.3181	21.7054	17.7231	13.9126	19.1811	19.3683	12.4739	17.3496	17.3261	17.1212	15.3343	16.955	16.3833	15.315	13.8347	15.4433	11.5276	17.0241	21.1393	15.3993	21.5794	17.9636	17.9647	16.8618	18.3402	15.7029	16.6873	15.3239	13.2425	18.4484	11.7998	16.7167	16.271	17.0407	16.4913	17.518	18.1249	16.121	16.2218	12.3164	16.8909	13.383
73	14.3202	2.1901	13.1509	13.8014	12.662	16.0832	16.9846	18.6233	20.1596	15.9599	12.377	17.5127	17.5951	10.8631	15.6893	15.834	15.384	13.6868	15.3959	14.6893	13.7861	12.3618	13.802	10.104	15.2723	19.3825	13.8703	19.9985	16.1417	16.1665	14.9062	16.4042	14.2	14.7555	13.6129	11.6198	16.7133	9.91918	15.1679	14.7185	15.3938	14.8417	15.9794	16.6255	14.613	14.5686	10.9125	15.0546	11.9132
74	12.7062	2.16993	11.5985	12.1393	11.1275	14.6142	15.6772	16.9222	18.5684	14.2019	10.8644	15.8234	16.206	9.27556	14.0316	14.3471	13.6428	12.0667	13.8375	12.9751	12.2344	10.8764	12.1652	8.70964	13.4922	17.6099	12.3552	18.4152	14.3226	14.3873	12.9773	14.4135	12.7297	12.8541	11.9199	9.99736	14.9362	8.08703	13.6178	13.1735	13.7544	13.181	14.4149	15.1216	13.0534	12.8999	9.49746	13.2414	10.465
75	11.105	2.14628	10.0534	10.4982	9.62936	13.1347	14.3701	15.2138	16.9343	12.4586	9.38622	14.1381	14.8087	7.70681	12.3855	12.884	11.9143	10.4867	12.2956	11.2632	10.6819	9.39	10.5496	7.36491	11.6967	15.8376	10.8731	16.8252	12.5235	12.6415	11.0898	12.3898	11.3101	10.9858	10.2479	8.38064	13.1415	6.33652	12.0901	11.6462	12.1461	11.5229	12.8275	13.6116	11.4757	11.2166	8.08605	11.4618	9.04624
76	9.51189	2.10032	8.51367	8.90124	8.17455	11.6389	13.0542	13.5013	15.2599	10.7295	7.95	12.4833	12.1615	6.15364	10.7543	11.453	10.21	8.95348	10.795	9.57045	9.1457	7.91564	8.96776	6.08145	9.90209	14.0715	9.442	15.2213	10.7604	10.9355	9.24336	10.3622	9.95739	9.157	8.58736	6.77182	11.3572	4.68373	10.6008	10.1483	10.5862	9.8767	11.2182	12.0904	9.906	9.52748	6.70055	9.72539	7.66645
77	7.95063	2.06628	6.97353	7.35091	6.75485	10.1116	11.7152	11.7893	13.5506	9.00689	6.56022	10.8903	10.374	4.62474	9.133	10.0519	8.54044	7.47225	9.34921	7.90318	7.63906	6.45845	7.43329	4.86	8.12915	12.3123	8.0684	13.598	9.04836	9.25431	7.43442	8.36258	8.65561	7.36071	6.92815	5.17309	9.6187	3.12352	9.15623	8.67376	9.08578	8.25963	9.58031	10.5491	8.35382	7.84942	5.35484	8.03599	6.31985
78	6.41002	2.03189	5.42511	5.82589	5.35533	8.53533	10.3379	10.082	11.804	7.27622	5.20967	9.37656	8.613	3.13367	7.511	8.67022	6.90656	6.04822	7.95633	6.26267	6.16133	5.012	5.96178	3.69	6.40033	10.5546	6.74833	11.9447	7.39467	7.56333	5.66	6.41667	7.37711	5.58778	5.26233	3.588	7.94233	1.634	7.75778	7.21	7.65222	6.69078	7.90289	8.977	6.81811	6.19167	4.05589	6.39156	4.99833
79	4.89451	2.01027	3.85445	4.30188	3.95964	6.89645	8.91064	8.37509	10.0155	5.52421	3.87767	7.92258	6.87582	1.69258	5.87264	7.29	5.301	4.67782	6.60273	4.64891	4.70106	3.58018	4.54012	2.55891	4.72794	8.78639	5.46082	10.254	5.78973	5.81955	3.92109	4.53809	6.08115	3.82985	3.58118	2.01664	6.32945	0.188727	6.40588	5.74927	6.28615	5.17218	6.18176	7.366	5.29364	4.55955	2.80336	4.78776	3.69555
80	3.36749	1.96019	2.24462	2.75738	2.55627	5.18045	7.41953	6.66545	8.18227	3.73918	2.54333	6.51187	5.14345	0.316131	4.20736	5.888	3.72067	3.34244	5.27318	3.05588	3.23142	2.17491	3.1448	1.44091	3.11063	6.99645	4.17644	8.52695	4.21524	3.98511	2.21479	2.731	4.72246	2.07351	1.87791	0.452091	4.7807	-1.23267	5.09792	4.28318	4.97747	3.69307	4.41251	5.69327	3.768	2.95521	1.58969	3.21187	2.40058
81	1.82123	1.93551	0.58704	1.16527	1.126	3.38133	5.86556	4.94927	6.30312	1.91713	1.18	5.13227	3.39418	-0.976697	2.50991	4.44511	2.16156	2.01963	3.95267	1.47606	1.73873	0.818455	1.7568	0.312364	1.52294	5.17032	2.86505	6.76707	2.65421	2.03592	0.535727	0.996818	3.2658	0.300182	0.150848	-1.11473	3.28221	-2.64709	3.82091	2.80282	3.6911	2.24014	2.60638	3.89539	2.22766	1.37402	0.397404	1.65041	1.1053
82	0.271923	1.90873	-1.10427	-0.489273	-0.354636	1.52464	4.25145	3.21573	4.38209	0.0748182	-0.24	3.76591	1.60691	-2.18609	0.781909	2.943	0.612	0.689455	2.61909	-0.0946364	0.216818	-0.469455	0.356091	-0.845455	-0.0588182	3.29255	1.498	4.98136	1.09982	-0.0322727	-1.12582	-0.659545	1.68218	-1.508	-1.588	-2.68709	1.80591	-4.06291	2.55109	1.30136	2.39018	0.798727	0.790273	1.97	0.668091	-0.184545	-0.792545	0.0875455	-0.19
83	-1.29238	1.88266	-2.80329	-2.2047	-1.89806	-0.354091	2.58994	1.45582	2.43352	-1.76023	-1.73522	2.3829	-0.229	-3.31049	-0.962727	1.37111	-0.935889	-0.668646	1.24091	-1.65476	-1.33904	-1.68464	-1.07963	-2.04264	-1.66088	1.33712	0.0527879	3.18746	-0.441788	-2.17343	-2.77	-2.23639	-0.0188283	-3.35229	-3.31485	-4.25691	0.316667	-5.46806	1.26741	-0.216818	1.03272	-0.636111	-0.997485	-0.0330909	-0.899747	-1.7198	-1.98911	-1.48671	-1.48218
84	-2.85125	1.8594	-4.47085	-3.96528	-3.50379	-2.20573	0.904687	-0.338727	0.490212	-3.55463	-3.28278	0.947556	-2.10809	-4.34677	-2.694	-0.254667	-2.48367	-2.07698	-0.215152	-3.18979	-2.92069	-2.82927	-2.56367	-3.28245	-3.30588	-0.70299	-1.48241	1.41478	-1.95321	-4.31291	-4.38961	-3.73564	-1.79226	-5.20914	-5.00412	-5.79945	-1.21988	-6.83088	-0.0454444	-1.73255	-0.410212	-2.05793	-2.70869	-1.047	-2.46068	-3.22569	-3.18939	-3.06996	-2.76648
85	-4.40864	1.81494	-6.0623	-5.74112	-5.14618	-3.97645	-0.766152	-2.15573	-1.39718	-5.27115	-4.84933	-0.56097	-3.98609	-5.32173	-4.36927	-1.91	-4.02167	-3.55024	-1.76527	-4.67345	-4.50752	-3.91527	-4.08924	-4.55345	-4.99915	-2.79182	-3.10048	-0.290909	-3.40718	-6.37406	-5.96791	-5.16191	-3.57545	-7.03542	-6.62964	-7.28609	-2.81482	-8.11718	-1.39124	-3.21445	-1.94855	-3.45061	-4.28694	-3.53136	-3.98833	-4.69355	-4.38473	-4.64012	-4.02909
86	-5.92026	1.76339	-7.53759	-7.48511	-6.774	-5.6183	-2.38405	-3.96409	-3.17433	-6.8784	-6.38778	-2.15219	-5.80727	-6.33191	-5.94127	-3.56067	-5.53122	-5.08616	-3.38676	-6.0753	-6.06971	-4.95264	-5.6246	-5.83091	-6.72316	-4.87308	-4.76061	-1.87442	-4.77348	-8.27747	-7.48218	-6.52106	-5.29414	-8.77473	-8.16812	-8.68864	-4.44473	-9.30521	-2.76542	-4.63409	-3.56521	-4.79837	-5.67797	-5.85236	-5.45379	-6.11301	-5.56917	-6.15381	-5.25945
87	-7.34816	1.70311	-8.86296	-9.14719	-8.32385	-7.08658	-3.89592	-5.71755	-4.78209	-8.34206	-7.83944	-3.81155	-7.51818	-7.43173	-7.36164	-5.16789	-6.98511	-6.66553	-5.02885	-7.36303	-7.56734	-5.93636	-7.11648	-7.08109	-8.41582	-6.87239	-6.40308	-3.30931	-6.01197	-9.94539	-8.90233	-7.8177	-6.88604	-10.37	-9.59121	-9.98027	-6.07264	-10.3882	-4.15764	-5.96367	-5.21263	-6.08553	-6.86901	-7.50442	-6.83098	-7.46384	-6.7296	-7.55691	-6.44582
88	-8.66247	1.636	-10.0135	-10.6807	-9.72645	-8.33355	-5.26876	-7.35564	-6.17082	-9.63497	-9.14833	-5.49579	-9.07282	-8.56294	-8.59291	-6.69167	-8.352	-8.25333	-6.61545	-8.50745	-8.9673	-6.86036	-8.5237	-8.26709	-10.0016	-8.70491	-7.9667	-4.57836	-7.09373	-11.3095	-10.1866	-9.05018	-8.28618	-11.7593	-10.8711	-11.1355	-7.65382	-11.372	-5.55797	-7.17673	-6.82324	-7.29118	-7.85848	-8.88891	-8.09148	-8.71858	-7.83758	-8.80179	-7.574
89	-9.83502	1.5708	-10.9744	-12.0446	-10.9243	-9.37567	-6.46678	-8.825	-7.31567	-10.7424	-10.2751	-7.13111	-10.432	-9.65744	-9.61	-8.09622	-9.598	-9.79989	-8.06133	-9.49133	-10.2352	-7.723	-9.81722	-9.351	-11.411	-10.2679	-9.39011	-5.67933	-8.00967	-12.3458	-11.3227	-10.213	-9.43444	-12.8918	-12.0043	-12.142	-9.146	-12.2757	-6.956	-8.24933	-8.34089	-8.39189	-8.66867	-10.005	-9.20889	-9.83489	-8.84156	-9.85878	-8.62967
90	-10.84	1.52049	-11.7431	-13.2105	-11.8879	-10.2275	-7.46944	-10.0601	-8.22464	-11.6685	-11.2056	-8.63459	-11.5407	-10.6549	-10.3981	-9.35222	-10.6987	-11.2627	-9.29612	-10.3136	-11.3473	-8.52109	-10.9837	-10.2965	-12.5941	-11.5184	-9.919	-6.6157	-8.77455	-13.1115	-12.3036	-11.2979	-10.3211	-13.7683	-12.9808	-12.9805	-10.5132	-13.0909	-8.33734	-9.16655	-9.71546	-9.36419	-9.33784	-10.8638	-10.1644	-10.7944	-9.70041	-10.7153	-9.59524
91	-11.684	1.49147	-12.3216	-14.1388	-12.6189	-10.9161	-8.27327	-11.0765	-8.93591	-12.4325	-11.953	-9.948	-12.4204	-11.4975	-10.9988	-10.438	-11.642	-12.6005	-10.2825	-10.9865	-12.2915	-9.27055	-12.023	-11.0955	-13.5246	-12.4501	-11.4318	-7.39491	-9.41564	-13.6617	-13.1321	-12.289	-10.9453	-14.394	-13.7854	-13.6596	-11.7223	-13.797	-9.671	-9.93018	-10.9087	-10.1868	-9.91191	-11.4949	-10.9384	-11.587	-10.3871	-11.3655	-10.463
92	-12.3718	1.4733	-12.7437	-14.8403	-13.1431	-11.4751	-8.88695	-11.8872	-9.50279	-13.0578	-12.5346	-11.0408	-13.0764	-12.1811	-11.4496	-11.3369	-12.428	-13.8069	-11.0084	-11.53	-13.0704	-9.97364	-12.9389	-11.7536	-14.203	-13.0554	-12.3766	-8.03053	-9.95873	-14.0589	-13.8186	-13.1551	-11.3318	-14.78	-14.3952	-14.1898	-12.7458	-14.3643	-10.9252	-10.5406	-11.9017	-10.8644	-10.433	-11.9319	-11.5472	-12.217	-10.8981	-11.8422	-11.2324
93	-12.9069	1.4727	-13.0319	-15.3238	-13.5009	-11.9233	-9.33694	-12.5153	-9.96609	-13.5618	-13.0032	-11.9098	-13.522	-12.7033	-11.7842	-12.0787	-13.0862	-14.8722	-11.4788	-11.9618	-13.6984	-10.6154	-13.7211	-12.2896	-14.6564	-13.3345	-12.8916	-8.52383	-10.4208	-14.3582	-14.3645	-13.8356	-11.5281	-14.9421	-14.7873	-14.5851	-13.5668	-14.7607	-12.063	-10.988	-12.6954	-11.3984	-10.9199	-12.1965	-11.9965	-12.6895	-11.2448	-12.1623	-11.8976
94	-13.2844	1.48585	-13.1876	-15.5962	-13.7462	-12.2422	-9.65894	-12.9734	-10.3437	-13.9428	-13.384	-12.5688	-13.7545	-13.0548	-12.0179	-12.6697	-13.6203	-15.7849	-11.7515	-12.3045	-14.1817	-11.1662	-14.3516	-12.7106	-14.9132	-13.303	-13.2096	-8.87482	-10.809	-14.5939	-14.7385	-14.2874	-11.6015	-14.8973	-14.9281	-14.8526	-14.2089	-14.9427	-13.0558	-11.2664	-13.2851	-11.7798	-11.3473	-12.2764	-12.2757	-13.0076	-11.4376	-12.3329	-12.4381
95	-13.5039	1.5039	-13.1889	-15.6557	-13.8995	-12.4027	-9.89675	-13.2317	-10.6072	-14.1785	-13.6947	-13.0304	-13.7376	-13.2138	-12.1559	-13.1032	-14.009	-16.5191	-11.8694	-12.568	-14.5564	-11.5821	-14.8036	-13.0025	-15.0304	-12.9581	-13.3856	-9.07694	-11.1085	-14.7741	-14.9054	-14.4772	-11.6159	-14.6573	-14.8048	-14.9955	-14.682	-14.9005	-13.8851	-11.3625	-13.6834	-11.9964	-11.6324	-12.1523	-12.3591	-13.1634	-11.478	-12.3572	-12.8128
96	-13.5576	1.52749	-13.0052	-15.4953	-13.9576	-12.3863	-10.0528	-13.2568	-10.7163	-14.233	-13.9441	-13.3534	-13.4642	-13.1486	-12.1963	-13.3766	-14.2262	-17.0436	-11.876	-12.7612	-14.831	-11.8148	-15.0606	-13.1454	-15.033	-12.3623	-13.4646	-9.11996	-11.2952	-14.8797	-14.8456	-14.3962	-11.5893	-14.2672	-14.4196	-15.0106	-14.9808	-14.6565	-14.5413	-11.2792	-13.8708	-12.0286	-11.6669	-11.8069	-12.2227	-13.1785	-11.3755	-12.2408	-12.9762
97	-13.4372	1.56659	-12.6115	-15.1114	-13.8961	-12.1734	-10.1169	-13.0251	-10.6274	-14.0577	-14.1263	-13.5503	-12.9521	-12.8413	-12.1294	-13.495	-14.252	-17.3351	-11.8046	-12.8847	-14.9937	-11.8298	-15.1199	-13.1265	-14.9419	-11.5703	-13.4733	-8.99273	-11.3475	-14.8618	-14.5489	-14.067	-11.4983	-13.7598	-13.7727	-14.8921	-15.0837	-14.2392	-15.0136	-11.0291	-13.8368	-11.8539	-11.3434	-11.2214	-11.8471	-13.0617	-11.1038	-11.9951	-12.8831
98	-13.1358	1.63654	-11.9891	-14.5086	-13.6787	-11.753	-10.0841	-12.507	-10.3043	-13.6035	-14.2212	-13.6057	-12.2014	-12.2959	-11.9518	-13.4627	-14.0716	-17.381	-11.6616	-12.944	-15.0232	-11.5998	-14.9889	-12.9364	-14.7757	-10.6243	-13.4183	-8.68557	-11.2445	-14.6653	-14.0137	-13.5348	-11.2961	-13.1558	-12.8755	-14.636	-14.9766	-13.6905	-15.2784	-10.6363	-13.5858	-11.4477	-10.5828	-10.3951	-11.2239	-12.8171	-10.6285	-11.6263	-12.4975
99	-12.6494	1.7552	-11.1304	-13.7003	-13.2677	-11.1266	-9.95467	-11.6777	-9.72688	-12.842	-14.195	-13.5006	-11.2055	-11.5215	-11.6671	-13.2818	-13.6756	-17.1802	-11.4335	-12.9442	-14.9005	-11.1265	-14.6861	-12.5644	-14.547	-9.53171	-13.3028	-8.1849	-10.9774	-14.2471	-13.2333	-12.8456	-10.9233	-12.4247	-11.749	-14.2353	-14.6632	-13.0507	-15.3017	-10.1177	-13.142	-10.7831	-9.38704	-9.35673	-10.3581	-12.4241	-9.91815	-11.1134	-11.7957
100	-11.983	1.91603	-10.045	-12.704	-12.627	-10.301	-9.721	-10.52	-8.888	-11.783	-14.014	-13.22	-9.944	-10.529	-11.261	-12.948	-13.055	-16.733	-11.099	-12.858	-14.607	-10.436	-14.226	-12.001	-14.257	-9.366	-13.131	-7.473	-10.538	-13.578	-12.183	-12.015	-10.328	-11.487	-10.423	-13.67	-14.148	-12.332	-15.053	-9.468	-12.549	-9.844	-7.863	-8.147	-9.273	-11.825	-8.94	-10.42	-10.763
[truncated: 53 more columns]

## Sheet: Rotation RKneeFlex A1FacoM
all values Right	mean	std	steps
1	12.8915	4.04172	20.093	14.969	13.976	12.766	11.766	8.822	16.47	20.425	10.08	7.019	9.053	11.746	17.268	14.847	24.42	10.449	9.651	5.706	9.243	13.484	16.689	12.287	19.757	11.133	13.402	11.166	16.111	12.686	5.114	6.408	8.719	14.896	12.542	12.13	11.182	9.97	25.855	16.449	13.424	8.786	26.309	9.303	13.481	12.261	9.704	8.39	14.809
2	15.4681	4.25935	23.0538	17.5139	17.0948	15.7822	14.7839	11.5906	19.327	23.8523	12.8259	9.29173	10.8864	14.8293	20.396	17.8328	27.0824	12.5602	11.2468	7.19916	11.2094	15.4921	19.5466	15.1665	22.3076	14.1066	16.4339	13.0749	19.5014	16.0101	7.39154	8.66126	11.02	18.8213	15.3329	15.5258	14.0936	12.5988	28.6455	19.1844	15.8498	10.8253	28.4219	11.6939	16.7368	14.4306	11.4866	10.5857	17.2655
3	18.1939	4.39825	26.053	20.2037	20.1783	18.8492	17.9217	14.6042	22.2692	27.0551	15.9437	11.9708	13.0407	18.0093	23.2131	20.6491	29.5816	15.0101	12.8651	9.00098	13.3495	17.807	22.4226	18.2495	24.9501	17.5584	19.5616	15.2903	22.753	19.4137	10.0871	11.4343	13.78	22.5578	18.3959	18.9687	17.1191	15.5946	31.2416	21.9802	18.5171	13.1715	30.6315	14.503	20.1768	16.8889	13.6325	12.9726	19.9226
4	20.8754	4.42115	28.9145	22.8557	23.0056	21.6974	20.9602	17.5405	25.0687	29.8698	19.1693	14.9461	15.4675	21.0053	25.5563	23.0753	31.7885	17.6969	14.6592	11.185	15.5758	20.146	25.092	21.2238	27.4724	21.1804	22.5577	17.7396	25.6552	22.5818	12.8876	14.5207	16.7356	25.8253	21.4434	22.1587	19.9741	18.7095	33.5409	24.6357	21.2041	15.7425	32.75	17.483	23.516	19.4945	16.0331	15.5068	22.5573
5	23.3365	4.33809	31.5074	25.313	25.4482	24.16	23.7185	20.1429	27.5724	32.2339	22.2082	17.9569	17.986	23.6276	27.3843	24.9901	33.6174	20.403	16.6159	13.6254	17.7271	22.2842	27.4033	23.864	29.7102	24.6498	25.2553	20.2625	28.1241	25.311	15.4553	17.6206	19.5901	28.4809	24.2321	24.8896	22.4579	21.6676	35.4916	27.0214	23.7252	18.36	34.6248	20.3591	26.5527	22.0733	18.4975	18.0426	24.9721
6	25.4585	4.18612	33.7403	27.4619	27.4585	26.1847	26.0908	22.2759	29.7069	34.1648	24.8541	20.7332	20.3951	25.7853	28.7377	26.3757	35.0315	22.915	18.6028	16.0617	19.6552	24.0778	29.2789	26.0463	31.5625	27.7371	27.5493	22.7151	30.1752	27.5168	17.5544	20.4697	22.1216	30.5037	26.6039	27.0707	24.4689	24.2518	37.0709	29.0687	25.9559	20.8231	36.1484	22.9394	29.1804	24.4514	20.8523	20.4207	27.0209
7	27.1874	4.0086	35.5663	29.231	29.0436	27.8004	28.0431	23.8631	31.458	35.7166	27.0145	23.0763	22.5571	27.462	29.691	27.2868	36.0382	25.1079	20.4796	18.2299	21.2772	25.4608	30.706	27.7195	32.9978	30.3383	29.3928	24.9822	31.8685	29.2036	19.0955	22.9149	24.2074	31.9577	28.4913	28.7027	25.9856	26.3485	38.2758	30.752	27.8226	22.9911	37.2728	25.1398	31.3693	26.4845	22.9864	22.5304	28.6305
8	28.5231	3.83961	36.9789	30.593	30.2391	29.0711	29.5776	25.0262	32.8473	36.9469	28.6748	24.9442	24.4132	28.6861	30.3142	27.8061	36.6723	26.9309	22.1195	19.9366	22.5726	26.4325	31.709	28.8745	34.0383	32.4406	30.7849	26.951	33.255	30.4261	20.1011	24.9127	25.8133	32.9504	29.8727	29.8441	27.0372	27.9382	39.1123	32.0803	29.294	24.8182	38.0054	26.9543	33.1369	28.0878	24.847	24.3207	29.7973
9	29.499	3.68907	37.9913	31.5648	31.0802	30.0283	30.7339	25.831	33.8998	37.8954	29.9461	26.3994	25.9476	29.5043	30.6424	28.0059	36.9748	28.3985	23.4856	21.2049	23.5541	27.0455	32.319	29.6075	34.7337	34.0782	31.727	28.5968	34.3222	31.2404	20.7742	26.4788	26.9224	33.5864	30.7926	30.5759	27.6444	29.0592	39.5866	33.0763	30.3789	26.2933	38.3849	28.3799	34.5196	29.2307	26.4195	25.8355	30.5675
10	30.158	3.55155	38.6165	32.184	31.5921	30.7369	31.5694	26.323	34.625	38.5748	30.8935	27.4982	27.1793	29.958	30.685	27.9335	36.9795	29.5703	24.5722	22.081	24.2429	27.3707	32.561	29.951	35.1346	35.2886	32.2292	29.9046	35.0807	31.6989	21.2655	27.6917	27.6465	33.943	31.3439	30.978	27.9037	29.7516	39.7013	33.752	31.0755	27.4973	38.43	29.4899	35.546	29.9617	27.6915	27.0944	30.9848
11	30.5333	3.41894	38.861	32.459	31.7895	31.2082	32.096	26.524	34.989	38.9827	31.568	28.2959	28.1631	30.0433	30.4203	27.6161	36.7113	30.4886	25.404	22.6328	24.6616	27.4672	32.435	29.9285	35.2752	36.157	32.3361	30.8853	35.5118	31.8572	21.6755	28.6754	28.0594	34.0378	31.5818	31.0836	27.8667	30.1043	39.4649	34.0732	31.4197	28.4734	38.1868	30.3095	36.1957	30.3893	28.7091	28.1082	31.1273
12	30.6511	3.29334	38.7222	32.4377	31.691	31.4393	32.321	26.4247	35.0201	39.1177	31.998	28.822	28.9193	29.8133	29.889	27.0572	36.1736	31.179	26.0242	22.9296	24.8113	27.3648	32.0194	29.5696	35.168	36.72	32.0783	31.5644	35.6116	31.7307	22.026	29.5101	28.2241	33.904	31.551	30.9482	27.5806	30.174	38.8782	34.0663	31.4333	29.2462	37.6773	30.8403	36.4994	30.582	29.514	28.8797	31.0413
13	30.5286	3.18443	38.2552	32.139	31.2987	31.4261	32.2583	26.0933	34.733	38.9845	32.1755	29.0417	29.4492	29.2983	29.123	26.2914	35.4087	31.643	26.4664	23.0088	24.7261	27.0953	31.368	28.9053	34.8579	36.9777	31.495	31.9536	35.3962	31.3332	22.2771	30.2293	28.1821	33.5447	31.2843	30.5933	27.0889	29.9962	38.0025	33.7393	31.1402	29.8159	36.9101	31.0814	36.4607	30.5846	30.13	29.3858	30.7529
14	30.1827	3.10383	37.4983	31.5848	30.6611	31.1694	31.9277	25.5605	34.1552	38.5983	32.0831	28.9889	29.7479	28.5352	28.1694	25.3346	34.4413	31.8612	26.725	22.8741	24.4253	26.6596	30.5362	27.9902	34.3655	36.9286	30.6306	32.055	34.9019	30.6906	22.3629	30.8137	27.9526	32.9762	30.8034	30.0398	26.4338	29.6018	36.8808	33.1193	30.576	30.1702	35.8998	31.0477	36.0958	30.4191	30.5593	29.6065	30.2758
15	29.6349	3.05603	36.4955	30.8026	29.8083	30.6782	31.3366	24.8575	33.3269	37.9829	31.7341	28.6786	29.8134	27.5719	27.0783	24.2156	33.3039	31.7933	26.7879	22.5485	23.9348	26.0622	29.5707	26.9086	33.7029	36.5788	29.5381	31.8965	34.1763	29.8392	22.2526	31.2119	27.5407	32.224	30.1068	29.3081	25.6452	29.0175	35.5657	32.2504	29.7878	30.3012	34.6712	30.7616	35.4302	30.0887	30.7869	29.5613	29.6224
16	28.8946	3.03659	35.2892	29.8203	28.7788	29.9588	30.5355	24.0108	32.294	37.1626	31.1319	28.1368	29.6511	26.4577	25.8843	22.9748	32.0276	31.4602	26.6428	22.0518	23.283	25.3096	28.5033	25.713	32.8832	35.9497	28.2666	31.4848	33.2472	28.8189	21.9285	31.3745	26.9398	31.3153	29.2241	28.421	24.7305	28.2637	34.1092	31.1847	28.827	30.194	33.2564	30.2332	34.5	29.5832	30.7955	29.2621	28.8098
17	28.002	3.03516	33.9186	28.6619	27.6081	29.0584	29.5635	23.0356	31.0976	36.1591	30.2902	27.3986	29.2541	25.2301	24.6013	21.6631	30.638	30.8915	26.2808	21.4065	22.4908	24.4136	27.3486	24.4331	31.9182	35.0686	26.8493	30.8371	32.1538	27.6595	21.404	31.2619	26.1724	30.2741	28.1775	27.404	23.7212	27.3591	32.5582	29.9749	27.7369	29.8829	31.6898	29.5135	33.3462	28.8756	30.5804	28.7261	27.8604
18	26.9746	3.04108	32.4174	27.3499	26.3246	28.0124	28.4495	21.9687	29.7691	34.9919	29.2308	26.4915	28.6488	23.9123	23.2298	20.3255	29.1579	30.1142	25.7136	20.6375	21.5756	23.3914	26.1112	23.0821	30.8183	33.9531	25.3236	29.9724	30.9139	26.3933	20.7127	30.8919	25.2571	29.123	26.9811	26.282	22.6344	26.3139	30.9492	28.662	26.5422	29.3905	30.005	28.6342	32.0107	27.9758	30.1417	27.9773	26.7925
19	25.8445	3.06347	30.8185	25.906	24.9526	26.8568	27.2209	20.8294	28.331	33.6849	27.9746	25.4485	27.8591	22.523	21.766	19	27.6075	29.1553	24.9706	19.7663	20.5496	22.264	24.79	21.6585	29.5964	32.6339	23.7134	28.9003	29.5405	25.0374	19.8989	30.2883	24.2105	27.877	25.6494	25.078	21.4679	25.1497	30.532	27.272	25.2578	28.7361	28.2387	27.6102	30.532	26.9002	29.5007	27.0281	25.6236
20	24.594	3.04964	29.1529	24.3526	23.5155	25.6327	25.9044	19.6344	26.7983	32.2585	26.5693	24.2988	26.9086	21.0688	20.2064	17.7075	26.0079	28.0441	24.081	18.816	19.4182	21.0565	23.3867	20.1732	28.2686	31.1484	22.0386	27.6502	28.0482	23.6075	19.0116	29.4771	23.0505	26.548	24.2053	23.807	20.2074	23.8867	27.7901	25.813	23.8933	27.936	26.4214	26.4524	28.9384	25.6693	28.6918	25.9061	24.3699
21	23.2766	3.04406	27.4494	22.7299	22.0409	24.3751	24.5247	18.3976	25.2021	30.7353	25.0621	23.0545	25.8204	19.571	18.584	16.4537	24.3863	26.8145	23.0799	17.803	18.1964	19.7954	21.9251	18.647	26.8529	29.5248	20.3208	26.2618	26.4568	22.1277	18.075	28.4896	21.7976	25.1589	22.6744	22.4914	18.8481	22.5381	26.0365	24.2923	22.4547	27.0064	24.5762	25.1521	27.2751	24.3133	27.7402	24.6544	23.0462
22	21.9029	3.0332	25.7262	21.0693	20.5513	23.1038	23.1029	17.1323	23.5583	29.1387	23.4768	21.7332	24.619	18.0483	16.933	15.2406	22.7706	25.4991	21.9988	16.7378	16.9039	18.5061	20.426	17.099	25.3712	27.7936	18.5854	24.7719	24.7856	20.6226	17.0906	27.3549	20.4715	23.7217	21.0884	21.1493	17.3978	21.1166	24.4309	22.7153	20.9563	25.967	22.7277	23.6943	25.5777	22.8722	26.668	23.3123	21.6683
23	20.4916	3.01582	23.9923	19.3998	19.061	21.8314	21.6633	15.8541	21.8866	27.497	21.8311	20.356	23.3274	16.5243	15.2881	14.0614	21.1866	24.146	20.8596	15.6248	15.5743	17.2089	18.9187	15.5527	23.8509	25.9923	16.8574	23.2106	23.0596	19.1088	16.0623	26.0834	19.0892	22.2488	19.4803	19.7993	15.8672	19.6333	22.8554	21.0944	19.4177	24.8296	20.9027	22.1022	23.8781	21.383	25.4963	21.9177	20.2477
24	19.0619	2.9922	22.2591	17.7464	17.5896	20.5642	20.2253	14.5816	20.2099	25.8389	20.1459	18.94	21.9605	15.0249	13.6748	12.9127	19.6544	22.7829	19.6888	14.4615	14.2339	15.9204	17.4314	14.0352	22.303	24.1573	15.1658	21.5988	21.3066	17.5888	14.9981	24.6825	17.6816	20.7571	17.8711	18.466	14.2792	18.1011	21.3094	19.4494	17.8587	23.6222	19.1262	20.4594	22.1998	19.872	24.243	20.5021	18.792
25	17.6415	2.96362	20.5471	16.128	16.1515	19.3108	18.8074	13.3351	18.5583	24.1865	18.4438	17.5096	20.5238	13.5747	12.111	11.7952	18.1841	21.4288	18.4986	13.2372	12.9006	14.6541	15.9937	12.5731	20.7345	22.3226	13.5395	19.9557	19.5469	16.068	13.8964	23.1918	16.2655	19.2553	16.2735	17.1753	12.6543	16.5335	19.7905	17.8043	16.2957	22.3624	17.4194	18.8226	20.5633	18.3631	22.9229	19.1008	17.3077
26	16.23	2.93066	18.871	14.5581	14.7554	18.0818	17.4262	12.1313	16.9579	22.5554	16.758	16.0872	19.0353	12.1917	10.6058	10.711	16.7858	20.0891	17.2962	11.9685	11.5887	13.4206	14.6279	11.179	19.1547	20.5185	11.9848	18.2989	17.7923	14.5546	12.7648	21.6747	14.8534	17.7501	14.6955	15.9524	11.0147	14.9526	18.2991	16.185	14.7415	21.0606	15.801	17.23	18.9876	16.8669	21.5478	17.7352	15.802
27	14.8329	2.88151	17.2427	13.0479	13.4132	16.8845	16.0965	10.9791	15.4259	20.9552	15.1137	14.7011	17.5167	10.879	9.156	9.66169	15.4694	18.7646	16.0969	10.6918	10.3151	12.2375	13.3466	9.86339	17.5746	18.7669	10.5046	16.6414	16.0493	13.0542	11.6163	20.1581	13.4516	16.2517	13.1463	14.816	9.38058	13.3877	16.8397	14.6114	13.2085	19.7264	14.3002	15.6885	17.4876	15.393	20.1341	16.4094	14.2838
28	13.4874	2.83165	15.6686	11.61	12.1404	15.7275	14.828	9.86509	13.972	19.3887	13.5328	13.375	15.9972	9.629	7.756	8.64309	14.2413	17.4685	14.9215	9.44382	9.09845	11.1204	12.147	8.63482	16.0041	17.0694	9.09618	15.0002	14.3199	11.568	10.4558	18.6394	12.0627	14.769	11.6396	13.775	7.76209	11.8555	15.4159	13.098	11.7011	18.3756	12.9239	14.1909	16.072	13.955	18.7082	15.1225	12.7674
29	12.1948	2.78915	14.1524	10.2554	10.9431	14.618	13.6224	8.77049	12.6019	17.8538	12.0288	12.1308	15.389	8.42422	6.40267	7.64589	13.1025	16.217	13.7837	8.2523	7.95549	10.0737	11.0256	7.50217	14.4473	15.4253	7.74983	13.3966	12.6046	10.0878	9.28026	17.115	10.6818	13.3097	10.1912	12.8344	6.16924	10.3708	14.0298	11.6531	10.2219	17.0277	11.6777	12.7257	14.747	12.5641	17.2944	13.8739	11.2595
30	10.9291	2.73546	12.696	8.97144	9.82391	13.5719	12.4701	7.67597	11.3017	16.3445	10.6122	10.9754	13.2848	7.23844	5.08489	6.65464	12.0498	15.0187	12.6916	7.13605	6.89345	9.09708	9.95844	6.46466	12.9077	13.8262	6.4514	11.8515	10.8996	8.60237	8.08369	15.5889	9.30137	11.8828	8.81697	11.972	4.62017	8.94155	12.6841	10.2629	8.77058	15.7019	10.5535	11.2872	13.4992	11.2298	15.9111	12.6618	9.76542
31	9.70503	2.69616	11.2999	7.74767	8.78682	12.5882	11.362	6.55409	10.058	14.8523	9.3023	9.90218	11.5985	6.06567	3.79667	5.64852	11.0746	13.8796	11.6468	6.11485	5.92276	8.18852	8.928	5.51212	11.3836	12.2604	5.19403	10.3883	9.20173	7.10155	6.8463	14.0712	7.914	10.4903	7.53309	11.1783	3.13448	7.55991	11.3834	8.917	7.34845	14.4087	9.52336	9.86933	12.315	9.96045	14.5714	11.4878	8.28936
32	8.51368	2.67252	9.95661	6.57478	7.81564	11.6646	10.2908	5.37417	8.85444	13.3746	8.09026	8.89718	10.1917	4.91744	2.53622	4.60897	10.1554	12.7942	10.6404	5.15703	5.05154	7.34075	7.91644	4.60602	9.88204	10.7113	3.97105	8.99831	7.51744	5.58112	5.55972	12.5759	6.5211	9.13278	6.34076	10.4383	1.73537	6.20715	10.1306	7.60389	5.95842	13.1494	8.54142	8.46695	11.1819	8.76522	13.2771	10.3375	6.82739
33	7.34786	2.66491	8.65158	5.45422	6.87691	10.7911	9.24582	4.13201	7.67333	11.919	6.96965	7.94373	8.79511	3.81467	1.30956	3.52735	9.26577	11.7519	9.65556	4.23739	4.26597	6.54346	6.89589	3.71434	8.41737	9.16252	2.77549	7.65821	5.87014	4.04645	4.21939	11.1066	5.14022	7.82056	5.22724	9.73389	0.444727	4.87024	8.91739	6.31722	4.60018	11.917	7.55064	7.07687	10.0919	7.64268	12.021	9.20187	5.37748
34	6.21081	2.6728	7.38	4.388	5.956	9.95267	8.22	2.83067	6.50933	10.494	5.925	7.04	7.404	2.78533	0.132667	2.40633	8.39867	10.747	8.672	3.35333	3.554	5.79633	5.837	2.81533	7.014	7.607	1.605	6.33767	4.29	2.51533	2.828	9.65967	3.79833	6.55967	4.18	9.051	-0.715333	3.553	7.72867	5.05033	3.27	10.7043	6.491	5.69567	9.03433	6.58067	10.795	8.08233	3.946
35	5.07895	2.67469	6.14753	3.37244	5.05155	9.14373	7.22588	1.49107	5.36322	9.11667	4.94166	6.19891	6.02531	1.86144	-0.966111	1.26285	7.5532	9.78397	7.69472	2.51997	2.9039	5.10066	4.72378	1.894	5.69494	6.05642	0.47304	5.01646	2.80266	1.02446	1.39914	8.23512	2.52149	5.34933	3.21115	8.379	-1.72021	2.27045	6.55099	3.80244	1.97379	9.50756	5.30955	4.32411	7.99667	5.57455	9.59861	6.98546	2.55406
36	3.99172	2.68321	4.96488	2.412	4.16173	8.36334	6.27127	0.160545	4.24078	7.80876	4.01129	5.41118	4.669	1.07411	-1.94456	0.135434	6.72937	8.85803	6.73724	1.76638	2.30655	4.46348	3.55133	0.945636	4.48341	4.53552	-0.594111	3.68757	1.4328	-0.37498	-0.0380404	6.83814	1.34246	4.18289	2.31939	7.709	-2.55044	1.04021	5.37785	2.58511	0.715485	8.32617	4.02524	2.9698	6.97222	4.62629	8.42724	5.9149	1.22036
37	2.96278	2.68167	3.84382	1.523	3.29991	7.60555	5.373	-1.07627	3.151	6.60255	3.12164	4.66764	3.35627	0.456	-2.746	-0.919364	5.93291	7.96891	5.81718	1.13218	1.75282	3.89709	2.33	-0.024	3.40864	3.08418	-1.555	2.36591	0.227909	-1.62427	-1.41891	5.48145	0.318	3.052	1.51564	7.038	-3.18155	-0.106545	4.20464	1.416	-0.474909	7.165	2.69691	1.65145	5.966	3.745	7.29882	4.85936	-0.0191818
38	2.01981	2.6574	2.79845	0.749444	2.49009	6.85999	4.55712	-2.141	2.114	5.5323	2.26846	3.95845	2.12102	0.0582222	-3.28022	-1.83605	5.18143	7.11236	4.95583	0.630556	1.24097	3.42136	1.11156	-0.978646	2.5067	1.7627	-2.35483	1.09191	-0.77399	-2.65811	-2.66169	4.19209	-0.490707	1.97844	0.821818	6.37167	-3.61949	-1.12873	3.04055	0.335667	-1.549	6.025	1.41315	0.390667	4.99067	2.94042	6.24021	3.80305	-1.11979
39	1.19976	2.60262	1.8474	0.129	1.76764	6.11919	3.85639	-2.96035	1.15244	4.6317	1.47679	3.27427	1.01276	-0.12	-3.51289	-2.5519	4.50129	6.30052	4.19525	0.284293	0.78497	3.06097	-0.0126667	-1.86661	1.80952	0.648333	-2.93604	-0.0767374	-1.5397	-3.41454	-3.67494	3.0134	-1.04232	1.01156	0.268667	5.72433	-3.87272	-1.97936	1.91975	-0.617667	-2.45103	4.89874	0.279121	-0.779162	4.05911	2.22826	5.28188	2.74265	-2.03145
40	0.546356	2.51438	1.01303	-0.288667	1.17418	5.38585	3.30791	-3.47903	0.305333	3.93155	0.789364	2.61382	0.116697	-0.0863333	-3.41533	-3.01824	3.93055	5.563	3.56864	0.117758	0.421273	2.83915	-0.946667	-2.62379	1.33824	-0.173182	-3.21306	-1.07779	-2.04239	-3.82488	-4.37739	2.01664	-1.31118	0.221333	-0.116182	5.117	-3.94173	-2.61509	0.896515	-1.39433	-3.12373	3.79406	-0.600545	-1.80961	3.20433	1.637	4.45436	1.69827	-2.71009
41	0.0978498	2.40484	0.333172	-0.469333	0.754909	4.67715	2.95664	-3.64471	-0.374	3.45809	0.258152	2.00355	-0.51796	0.138333	-2.98622	-3.20254	3.51075	4.95809	3.11375	0.160626	0.207182	2.78068	-1.60244	-3.18462	1.10731	-0.633091	-3.16537	-1.84977	-2.2686	-3.91146	-4.72693	1.24418	-1.2954	-0.326	-0.307909	4.58078	-3.83255	-3.004	0.0523737	-1.95167	-3.51576	2.73912	-1.14497	-2.65224	2.48011	1.18475	3.78206	0.724758	-3.12327
42	-0.108701	2.30139	-0.155576	-0.396	0.546182	4.0339	2.8357	-3.44114	-0.830111	3.23136	-0.0568687	1.48964	-0.849596	0.54	-2.25456	-3.10554	3.28266	4.56376	2.86708	0.455909	0.179131	2.90109	-1.91856	-3.484	1.11377	-0.700485	-2.78693	-2.33291	-2.22281	-3.70148	-4.7038	0.741152	-1.01801	-0.595444	-0.294212	4.15633	-3.55497	-3.12561	-0.529263	-2.26	-3.59685	2.429	-1.31176	-3.26024	1.95289	0.90903	3.28582	-0.0904848	-3.26021
43	-0.0781442	2.20834	-0.434182	-0.0713333	0.565818	3.51536	2.94945	-2.92682	-1.01767	3.26191	-0.0993333	1.12618	-0.858	1.104	-1.27567	-2.76145	3.26255	4.43109	2.85561	1.0467	0.331606	3.1917	-1.869	-3.44879	1.32933	-0.364636	-2.10558	-2.48724	-1.93239	-3.24139	-4.29839	0.531152	-0.515485	-0.577667	-0.0917273	3.88567	-3.11755	-2.96464	-0.810364	-2.30267	-3.34855	1.0293	-1.07218	-3.60306	1.684	0.843576	2.99582	-0.635758	-3.10927
44	0.201354	2.15707	-0.484404	0.490889	0.822545	3.20305	3.29755	-2.14739	-0.913111	3.54661	0.111535	0.965636	-0.552222	1.81267	-0.117222	-2.20857	3.46412	4.59052	3.09293	1.89888	0.650818	3.64097	-1.47333	-3.16255	1.72658	0.30403	-1.18776	-2.35888	-1.42926	-2.58297	-3.57613	0.617778	0.190687	-0.282778	0.293727	3.80511	-2.51612	-2.55155	-0.777222	-2.07289	-2.82206	0.39403	-0.481485	-3.65583	1.71333	0.996465	2.92118	-0.854768	-2.70467
45	0.721192	2.14419	-0.286667	1.26933	1.322	3.15222	3.865	-1.14589	-0.519556	4.07067	0.553667	1.042	0.0388889	2.65267	1.15322	-1.49289	3.87944	5.03967	3.59078	2.97367	1.11411	4.22622	-0.784889	-2.58522	2.27467	1.235	-0.117889	-1.98878	-0.759667	-1.75944	-2.57933	0.980222	1.07411	0.267444	0.853667	3.94489	-1.75956	-1.91967	-0.439556	-1.58	-2.07533	0.0937778	0.385667	-3.42467	2.05689	1.34844	3.07533	-0.695444	-2.08867
46	1.44323	2.15743	0.172455	2.238	2.08736	3.37536	4.62718	0.0403636	0.137	4.813	1.19682	1.39045	0.882727	3.614	2.489	-0.652727	4.48591	5.75636	4.30536	4.21427	1.695	4.91509	0.131	-1.78191	2.94745	2.36418	1.02991	-1.42773	0.0400909	-0.780818	-1.35945	1.57691	2.10309	1.042	1.57891	4.321	-0.871909	-1.09718	0.175364	-0.851	-1.162	0.0995455	1.45791	-2.94073	2.704	1.87345	3.46464	-0.154636	-1.30718
47	2.34281	2.18032	0.886505	3.38244	3.10245	3.86724	5.55112	1.36116	1.04156	5.75667	2.01097	1.96327	1.96021	4.70033	3.87389	0.293586	5.26261	6.70424	5.19211	5.56762	2.37391	5.68081	1.223	-0.795081	3.7312	3.63597	2.21087	-0.718535	0.953788	0.362263	0.0241818	2.36409	3.2609	2.02222	2.46509	4.95889	0.123616	-0.106333	1.0369	0.0951111	-0.130424	0.415566	2.67361	-2.23139	3.64156	2.55954	4.0783	0.724586	-0.410242
48	3.399	2.20677	1.84265	4.67178	4.36791	4.60404	6.61333	2.77636	2.14044	6.89173	2.98425	2.73764	3.25019	5.90878	5.30478	1.35	6.20248	7.8557	6.22103	6.99937	3.14268	6.51056	2.43167	0.350364	4.6321	5.01588	3.41548	0.106657	1.98685	1.68131	1.50785	3.30798	4.54701	3.16156	3.53961	5.82756	1.20372	1.03518	2.11638	1.20044	0.984818	1.02527	3.99424	-1.31364	4.80244	3.40644	4.89382	1.88745	0.556636
49	4.59807	2.236	3.03509	6.102	5.87809	5.55806	7.793	4.28491	3.423	8.21718	4.10664	3.68427	4.71785	7.26633	6.81067	2.53164	7.31058	9.14982	7.36467	8.48964	4.00718	7.41518	3.74333	1.63885	5.67682	6.49845	4.65712	1.02791	3.17212	3.17764	3.03427	4.37879	5.97264	4.45133	4.799	6.91533	2.34591	2.31427	3.3877	2.437	2.16682	1.90352	5.41873	-0.198212	6.15067	4.40103	5.90027	3.26442	1.56427
50	5.94181	2.27357	4.46978	7.69844	7.63327	6.70782	9.10803	5.89483	4.899	9.74488	5.36719	4.78409	6.37388	8.81389	8.43022	3.86113	8.60075	10.5548	8.61008	10.0359	4.975	8.43073	5.16556	3.05372	6.89508	8.09948	5.96217	2.03514	4.55239	4.86647	4.58778	5.57503	7.55437	5.9	6.23652	8.23111	3.54233	3.72379	4.84317	3.80833	3.42158	3.02788	6.97761	1.09605	7.66356	5.55625	7.10715	4.78026	2.6017
51	7.45301	2.32874	6.16469	9.50678	9.64764	8.05817	10.5814	7.63246	6.60456	11.51	6.77442	6.05591	8.24733	10.5856	10.2086	5.3886	10.1038	12.0662	9.97876	11.6681	6.06857	9.60647	6.725	4.58867	8.33612	9.86352	7.36726	3.13714	6.1811	6.77274	6.19537	6.90093	9.3274	7.52944	7.84691	9.80167	4.81286	5.27552	6.51502	5.35333	4.80224	4.40028	8.71855	2.55906	9.338	6.90987	8.54818	6.40251	3.67952
52	9.1665	2.41262	8.13139	11.579	11.9441	9.63715	12.2487	9.53742	8.597	13.5675	8.34273	7.52564	10.3765	12.6213	12.1977	7.15758	11.857	13.7028	11.4998	13.4415	7.32579	11.0022	8.46767	6.24824	10.0587	11.8543	8.92676	4.37179	8.11003	8.93755	7.92524	8.36903	11.3288	9.37633	9.62582	11.6557	6.18482	6.99673	8.44827	7.134	6.40436	6.02864	10.6906	4.18639	11.192	8.51973	10.2602	8.12358	4.83482
53	11.1242	2.53768	10.3661	13.9703	14.5434	11.4917	14.1583	11.6645	10.9487	15.9712	10.1035	9.21127	12.8116	14.9671	14.4588	9.20647	13.9047	15.5035	13.1925	15.4174	8.78423	12.6814	10.4573	8.06085	12.1221	14.1224	10.7012	5.79955	10.388	11.4166	9.87094	10.011	13.5947	11.4944	11.568	13.8291	7.6724	8.92173	10.6784	9.223	8.32709	7.91572	12.9354	5.99247	13.267	10.4588	12.2822	9.95986	6.12148
54	13.3839	2.7142	12.8891	16.7301	17.4555	13.6919	16.3696	14.0873	13.7271	18.7644	12.1241	11.1565	15.6016	17.6576	17.0514	11.5969	16.3058	17.5306	15.0983	17.6667	10.5003	14.7228	12.7776	10.0911	14.5875	16.7256	12.7543	7.51312	13.0841	14.2635	12.1491	11.8753	16.1788	13.9473	13.6818	16.362	9.30143	11.1065	13.256	11.707	10.6654	10.0922	15.5048	8.01798	15.6292	12.8051	14.6661	11.9755	7.6063
55	16.0065	2.94145	15.7252	19.878	20.6785	16.305	18.9508	16.8742	16.965	21.9508	14.4521	13.4231	18.8	20.7	20.011	14.3855	19.0987	19.8839	17.2699	20.2189	12.5457	17.1929	15.51	12.4081	17.4949	19.7061	15.1871	9.59345	16.254	17.5365	14.8375	14.0448	19.1284	16.786	16.0326	19.279	11.1144	13.6214	16.2276	14.661	13.4804	12.609	18.4251	10.328	18.342	15.6537	17.4577	14.2647	9.37545
56	19.03	3.20264	18.8876	23.4204	24.201	19.3754	21.8923	20.1003	20.6891	25.483	17.1128	16.075	22.3838	24.1068	23.3761	17.605	22.29	22.5977	19.7558	23.0733	14.9979	20.1236	18.7419	15.0594	20.8443	23.0643	18.0538	12.108	19.9207	21.1996	17.9639	16.5752	22.4618	20.0652	18.6757	22.6091	13.181	16.5293	19.6122	18.1456	16.7713	15.5197	21.6947	13.0057	21.4683	19.0074	20.6833	16.9067	11.515
57	22.4522	3.46516	22.3683	27.2749	28.0296	22.8963	25.1903	23.7582	24.8018	29.2794	20.1366	19.2102	26.3089	27.8137	27.083	21.2541	25.8515	25.6981	22.601	26.2296	17.9179	23.5022	22.4148	18.0872	24.594	26.7676	21.3598	15.1224	24.0538	25.1835	21.5163	19.5	26.1552	23.7341	21.6745	26.2869	15.5891	19.8538	23.3881	22.0704	20.4788	18.8464	25.2882	16.1255	24.9652	22.8241	24.327	19.9551	14.0867
58	26.2458	3.69631	26.1317	31.3913	32.1149	26.8318	28.8215	27.7741	29.2317	33.255	23.5408	22.7596	30.5287	31.7763	31.076	25.2925	29.7265	29.1779	25.8294	29.6779	21.3214	27.2757	26.4763	21.5122	28.6744	30.7677	25.0766	18.6644	28.5901	29.4062	25.4366	22.8233	30.1583	27.7557	25.0634	30.2603	18.4585	23.564	27.4954	26.351	24.5109	22.5797	29.1549	19.7318	28.801	27.0318	28.3297	23.4266	17.1205
59	30.353	3.8702	30.1186	35.708	36.4016	31.1047	32.7467	32.0771	33.8854	37.3306	27.3168	26.6745	34.981	35.9286	35.268	29.6411	33.8426	32.9986	29.3809	33.3944	25.1627	31.3617	30.8466	25.3283	33.0032	35.0054	29.1427	22.6945	33.3979	33.7701	29.6397	26.5146	34.3841	32.0663	28.8334	34.4623	21.8645	27.5882	31.8422	30.881	28.7661	26.6696	33.2226	23.7712	32.9246	31.5286	32.6067	27.306	20.6248
60	34.6903	3.96813	34.2498	40.1319	40.7998	35.6013	36.9034	36.5671	38.6466	41.4242	31.4356	30.8822	39.5739	40.1802	39.5636	34.1922	38.13	37.0924	33.2038	37.3453	29.3451	35.6566	35.4232	29.5143	37.4821	39.3914	33.4774	27.1333	38.3102	38.1829	34.0305	30.5261	38.7203	36.5713	32.9241	38.8123	25.7697	31.8265	36.3125	35.5432	33.1404	31.0356	37.3901	28.1045	37.2584	36.1957	37.0416	31.5717	24.5861
61	39.1392	3.99664	38.4332	44.5537	45.1995	40.209	41.2056	41.1127	43.3963	45.4584	35.7701	35.2848	44.1985	44.442	43.868	38.8299	42.5302	41.3705	37.2292	41.4304	33.7503	40.0462	40.0863	33.9404	41.9996	43.7987	37.9726	31.8041	43.1938	42.5664	38.4725	34.7946	43.0822	41.1553	37.2334	43.2163	30.0942	36.1601	40.7825	40.2177	37.5296	35.6038	41.551	32.6002	41.7073	40.9176	41.4971	34.897	28.8938
62	43.6073	3.95205	42.5615	48.8741	49.5015	44.8159	45.5377	45.5779	48.0381	49.3725	40.1939	39.7659	48.7502	48.63	48.0758	43.4234	46.9594	45.7031	41.3808	45.5384	38.2427	44.4133	44.7214	38.4796	46.4394	48.1159	42.5079	36.5623	47.9405	46.8404	42.8635	39.2404	47.3936	45.7167	41.6189	47.5887	34.7126	40.5064	45.1469	44.8018	41.8569	40.2652	45.6309	37.1319	46.1774	45.6071	45.8759	38.6693	33.4346
63	48.0183	3.81409	46.5332	52.9959	53.6065	49.3173	49.7964	49.8658	52.4781	53.0985	44.592	44.2005	53.111	52.6478	52.0664	47.8543	51.3034	49.9828	45.5803	49.566	42.7166	48.6555	49.2379	43.0265	50.6975	52.2473	46.9517	41.2991	52.4611	50.8816	47.1298	43.7682	51.5692	50.1664	45.9674	51.8582	39.4838	44.7835	49.3213	49.2169	46.0572	44.8913	49.5557	41.6008	50.5768	50.1944	50.0895	45.4392	38.0785
64	52.2186	3.64252	50.2394	56.81	57.4065	53.5977	53.8638	53.8825	56.618	56.5503	48.862	48.4888	57.1855	56.39	55.725	52.005	55.4337	54.1117	49.7165	53.4326	47.0621	52.6596	53.556	47.4802	54.6684	56.0948	51.1891	45.9266	56.676	54.6044	51.2013	48.2713	55.509	54.401	50.1717	55.942	44.2646	48.8961	53.2144	53.384	50.059	49.3535	53.2391	45.9441	54.801	54.626	54.0373	50.0785	42.6961
65	56.1145	3.42374	53.5779	60.1723	60.7944	57.5194	57.6175	57.5319	60.3261	59.6382	52.8975	52.5272	60.8771	59.7156	58.9172	55.7734	59.2364	57.9852	53.6598	57.0581	51.156	56.3169	57.5507	51.7237	58.2599	59.5571	55.0963	50.3442	60.4928	57.9302	54.9897	52.6585	59.1023	58.2707	54.1219	59.6979	48.8957	52.7378	56.7351	57.1804	53.7694	53.5057	56.5889	50.0872	58.6969	58.8325	57.6144	54.5319	47.1542
66	59.604	3.18338	56.4647	63.0392	63.6802	60.9526	60.952	60.6807	63.5639	62.2874	56.5318	56.2162	64.1076	62.5811	61.6301	59.0824	62.6285	61.497	57.2854	60.3035	54.882	59.5352	61.1558	55.5813	61.4039	62.5436	58.562	54.3866	63.8262	60.8054	58.348	56.8267	62.2474	61.7093	57.7219	63.0403	53.2141	56.2152	59.8063	60.5484	57.0916	57.1948	59.5248	53.9255	62.1798	62.7391	60.7259	58.6267	51.3143
67	62.6178	2.94737	58.846	65.3683	66.004	63.8547	63.794	63.289	66.279	64.442	59.704	59.477	66.8153	64.945	63.8523	61.8873	65.5617	64.554	60.49	63.1207	58.142	62.2503	64.2977	58.984	64.0577	64.993	61.4987	57.978	66.6583	63.201	61.241	60.6663	64.9143	64.6507	60.891	65.892	57.1173	59.259	62.3683	63.4303	59.949	60.35	61.993	57.3837	65.175	66.276	63.303	62.2787	55.048
68	65.0922	2.74345	60.7022	67.1392	67.6932	66.1837	66.0329	65.3651	68.4417	66.0422	62.3598	62.1928	68.9561	66.7877	65.591	64.1754	68.0163	67.0208	63.1988	65.459	60.8635	64.4275	66.9239	61.8788	66.1932	66.826	63.8503	61.043	68.9584	65.1108	63.6272	64.0847	67.0718	67.0493	63.505	68.1987	60.5252	61.7787	64.3857	65.791	62.2283	62.9186	63.9191	60.3833	67.6314	69.3809	65.2421	65.4128	58.2063
69	67.0166	2.59086	62.0368	68.3559	68.7952	67.9191	67.7216	66.9158	70.0433	67.109	64.4735	64.4152	70.507	68.1049	66.8654	65.9554	69.9906	68.9114	65.3717	67.2868	63.0051	66.0599	69.0028	64.2369	67.7927	68.0965	65.596	63.5295	70.7133	66.5469	65.4826	67.014	68.7034	68.8849	65.5784	69.9292	63.394	63.8084	65.8466	67.6171	63.9535	64.8893	65.3521	62.8699	69.5237	71.9984	66.5764	67.9786	60.7852
70	68.3794	2.49654	62.8686	69.0383	69.3289	69.0571	68.8698	67.961	71.0873	67.6575	66.0497	66.1581	71.4346	68.9013	67.701	67.2459	71.4843	70.2103	66.9305	68.5865	64.5483	67.1613	70.5237	66.0538	68.8476	68.8215	66.7113	65.4142	71.9212	67.5137	66.8046	69.3849	69.8101	70.1547	67.0856	71.0757	65.7095	65.3539	66.7615	68.912	65.124	66.2791	66.3085	64.8194	70.8503	74.0603	67.3045	69.9464	62.7726
71	69.1851	2.46026	63.2005	69.2163	69.3231	69.6125	69.5006	68.4818	71.5827	67.7089	67.1062	67.44	71.7527	69.1913	68.1236	68.043	72.4715	70.9192	67.9424	69.3422	65.4593	67.7357	71.4899	67.3336	69.3301	69.0242	67.2094	66.6849	72.5889	68.0476	67.6004	71.161	70.4094	70.8683	68.0158	71.6508	67.4749	66.4292	67.1304	69.6871	65.7605	67.1214	66.691	66.2274	71.6249	75.5274	67.4412	71.2943	64.177
72	69.4703	2.47718	63.087	68.9263	68.8219	69.5929	69.6463	68.538	71.5489	67.2881	67.6358	68.2765	71.5224	68.99	68.1567	68.3871	72.9725	71.0568	68.4282	69.5144	65.7729	67.8408	71.9152	68.0566	69.2743	68.7414	67.1503	67.2957	72.7192	68.2086	67.8463	72.3521	70.5104	71.0468	68.3752	71.6861	68.6865	67.0568	67.0117	69.9669	65.8934	67.443	66.7886	67.0874	71.8718	76.4121	67.0183	71.9819	65.028
73	69.2519	2.52952	62.5712	68.202	67.8723	69.0133	69.3506	68.1783	71.011	66.4205	67.7293	68.6415	70.7808	68.316	67.815	68.3065	73.0043	70.6491	68.4192	69.1843	65.5283	67.5248	71.82	68.3109	68.7179	68.0147	66.5594	67.3403	72.3203	68.0245	67.6291	72.9451	70.1235	70.724	68.1868	71.23	69.3368	67.2613	66.4654	69.79	65.557	67.2695	66.5509	67.3973	71.621	76.7171	66.0805	72.1117	65.3661
74	68.5577	2.61032	61.6829	67.0414	66.5194	67.9494	68.6427	67.4253	69.9543	65.1294	67.4127	68.5308	69.567	67.1413	67.0742	67.8165	72.5701	69.7078	67.954	68.3791	64.7555	66.8181	71.1807	68.1248	67.6877	66.8903	65.4684	66.8472	71.465	67.5161	66.9737	72.943	69.3125	69.8996	67.4631	70.2962	69.4887	67.0669	65.5359	69.162	64.785	66.6765	65.8279	67.2245	70.8636	76.4588	64.6804	71.7194	65.2259
75	67.423	2.71013	60.4493	65.5128	64.8045	66.4283	67.5571	66.2972	68.4501	63.4365	66.698	67.9643	67.9179	65.5278	65.9716	66.93	71.6697	68.2655	67.0728	67.1273	63.4964	65.7391	70.0644	67.5227	66.2158	65.4169	63.9137	65.8512	70.1801	66.6984	65.9057	72.3613	68.0919	68.6527	66.2331	68.9711	69.1594	66.4898	64.2607	68.1571	63.6091	65.6955	64.7367	66.5891	69.6744	75.6631	62.8732	70.8369	64.6286
76	65.8692	2.82144	58.8925	63.6413	62.7593	64.4775	66.1441	64.7718	66.5283	61.3634	65.5904	66.9342	65.8657	63.4983	64.5127	65.6575	70.3047	66.3964	65.7746	65.4597	61.7959	64.2935	68.499	66.5215	64.3392	63.6184	61.9285	64.3886	68.4849	65.5781	64.4484	71.228	66.4721	67.0123	64.5623	67.279	68.3678	65.513	62.6682	66.8007	62.0306	64.3503	63.2697	65.5075	68.0813	74.3562	60.6844	69.4897	63.5531
77	63.9209	2.93501	57.0306	61.444	60.406	62.119	64.4178	62.8944	64.2246	58.9317	64.0784	65.4366	63.4381	61.0814	62.7024	64.0141	68.4828	64.1333	64.1044	63.3915	59.7009	62.4771	66.5119	65.1174	62.0926	61.5444	59.5542	62.4833	66.3964	64.1531	62.6108	69.5776	64.4612	64.9986	62.476	65.2292	67.1275	64.1548	60.7808	65.1109	60.0953	62.6637	61.4612	63.9946	66.1082	72.5631	58.1715	67.6821	62.0236
78	61.5939	3.04055	54.8819	58.9368	57.758	59.3727	62.388	60.6947	61.5734	56.1653	62.1469	63.474	60.6393	58.3087	60.5508	62.017	66.2148	61.5063	62.0837	60.9334	57.2581	60.2833	64.1308	63.305	59.506	59.2183	56.8058	60.1571	63.9311	62.3881	60.3948	67.4014	62.0709	62.6308	60.0003	62.822	65.4497	62.429	58.6158	63.0964	57.839	60.6538	59.3433	62.063	63.7754	70.2741	55.3653	65.4123	60.051
79	58.913	3.13637	52.4663	56.1337	54.8068	56.2538	60.0605	58.1871	58.6083	53.092	59.8396	60.9966	57.5201	55.214	58.0657	59.6828	63.5202	58.5423	59.7185	58.144	54.5175	57.7056	61.385	61.138	56.6091	56.6494	53.7465	57.4848	61.0949	60.3017	57.8561	64.7672	59.3089	59.9297	57.1615	60.058	63.3331	60.3461	56.1815	60.7607	55.2955	58.3257	56.9431	59.7169	61.1017	67.5635	52.2809	62.7442	57.6317
80	55.8991	3.22023	49.7994	53.0412	51.5848	52.7783	57.441	55.3906	55.3534	49.7294	57.1705	58.0902	54.1035	51.8292	55.2532	57.0312	60.4245	55.2625	57.0164	55.0481	51.5391	54.7303	58.311	58.6406	53.422	53.8354	50.4207	54.5002	57.882	57.8955	55.0127	61.7073	56.1712	56.9187	53.9858	56.9446	60.7594	57.9122	53.483	58.1047	52.4968	55.675	54.2873	56.9539	58.1047	64.4722	48.9378	59.6997	54.7718
81	52.5739	3.29049	46.8687	49.6541	48.1089	49.0121	54.5016	52.2879	51.8292	46.0852	54.1539	54.7899	50.4089	48.177	52.1174	54.0553	56.9325	52.063	53.9897	51.6632	48.362	51.3275	54.935	55.837	49.9411	50.7601	46.8692	51.2277	54.3319	55.1671	51.8746	58.2492	52.704	53.6218	50.4737	53.4897	57.7796	55.1327	50.5049	55.1302	49.4695	52.7333	51.3943	53.8287	54.8	61.0294	45.3599	56.3023	51.4766
82	48.9684	3.34887	43.6793	45.971	44.4031	44.9842	51.2626	48.9081	48.047	42.1715	50.793	51.1391	46.4657	44.276	48.664	50.7903	53.0888	50.1954	50.63	48.0058	45.0298	47.533	51.282	52.7461	46.1823	47.4061	43.1239	47.684	50.4598	52.1148	48.4609	54.4219	48.9203	50.049	46.6708	49.705	54.4033	52.0157	47.263	51.84	46.2313	49.5052	48.2764	50.3491	51.194	57.2628	41.5738	52.5751	47.7552
83	45.0344	3.38983	40.2399	41.9843	40.4932	40.7224	47.7271	45.2658	43.9981	38.0202	47.0524	47.181	42.314	40.1421	44.888	47.261	48.9215	43.6402	46.9598	44.0794	41.5572	43.3862	47.3502	49.3674	42.1547	43.7698	39.204	43.8621	46.2868	48.7362	44.8006	50.2567	44.8381	46.1782	42.6028	45.5952	50.6435	48.5736	43.7629	48.2066	42.7953	45.9956	44.9438	46.5268	47.2593	53.1979	37.6153	48.528	43.6358
84	40.8692	3.4108	36.5701	37.7474	36.4072	36.2684	43.8914	41.3839	39.7354	33.6714	42.9377	42.9507	37.9925	35.8403	40.8436	43.4759	44.4521	39.2748	43.0123	39.9155	37.9522	38.9257	43.1829	45.7183	37.8657	39.8534	35.1239	39.7741	41.8349	45.0312	40.9362	45.7815	40.4853	42.0469	38.2962	41.2414	46.513	44.8107	40.0106	44.2694	39.1574	42.2204	41.3875	42.3935	43.0327	48.8525	33.5218	44.1878	39.1461
85	36.4882	3.40413	32.7092	33.308	32.1909	31.6798	39.749	37.3027	35.3017	29.2033	38.5162	38.5091	33.5268	31.4343	36.568	39.4558	39.7139	34.7341	38.8088	35.5655	34.2324	34.2177	38.8077	41.8381	33.3442	35.6882	30.9048	35.4602	37.1352	40.9983	36.9211	41.0269	35.8998	37.687	33.7777	36.7053	42.0305	40.7535	36.0341	40.0523	35.3296	38.2036	37.6132	37.9849	38.5407	44.2263	29.3533	39.6058	34.3653
86	31.9534	3.35752	28.7336	28.7571	27.9167	27.0473	35.3071	33.0769	30.7692	24.7255	33.8542	33.9315	28.9584	27.0197	32.1218	35.2569	34.7774	30.0976	34.3737	31.0758	30.438	29.3757	34.2677	37.7621	28.6598	31.3432	26.6051	30.9709	32.2512	36.643	32.8055	36.0362	31.1394	33.1483	29.0802	32.0487	37.2236	36.4477	31.9009	35.6032	31.3535	33.9831	33.6565	33.3411	33.8353	39.3167	25.1751	34.8488	29.4271
87	27.3635	3.26243	24.7522	24.2327	23.6862	22.512	30.6123	28.8294	26.2542	20.3488	29.0488	29.2928	24.3771	22.7202	27.5957	30.9968	29.7749	25.4894	29.7501	26.5117	26.645	24.5623	29.6316	33.5497	23.933	26.9168	22.3224	26.395	27.3023	32.0336	28.6554	30.904	26.3138	28.5078	24.2705	27.342	32.1578	31.9423	27.7282	31.0116	27.2892	29.6362	29.5809	28.5404	29.0126	34.203	21.0462	30.0292	24.4918
88	22.884	3.08999	20.894	19.898	19.6276	18.2192	25.805	24.6941	21.914	16.1953	24.2206	24.6876	19.9055	18.6807	23.1263	26.847	24.8893	21.1068	25.0245	21.9676	22.9668	19.9632	25.0153	29.2999	19.325	22.5436	18.176	21.8599	22.4669	27.2675	24.5507	25.7486	21.5884	23.894	19.4853	22.6873	27.0124	27.3269	23.6712	26.426	23.2242	25.3241	25.4874	23.737	24.217	29.0135	17.0348	25.3107	19.7374
89	18.6075	2.92521	17.2941	15.9147	15.889	14.2892	21.105	20.8194	17.93	12.3947	19.5239	20.233	15.696	15.0454	18.8886	23.0018	20.3179	17.115	20.3511	17.5856	19.5478	15.7674	20.5792	25.1811	15.0238	18.3763	14.3097	17.5697	17.922	22.4911	20.612	20.7411	17.1253	19.4859	14.9073	18.222	21.9784	22.726	19.882	22.0319	19.2673	21.2237	21.5027	19.0949	19.6421	23.935	13.2273	20.9257	15.335
90	14.7494	2.7517	14.0792	12.4084	12.6399	10.7991	16.7082	17.3541	14.4653	9.06836	15.1232	16.1281	11.9122	11.9288	15.0677	19.6562	16.236	13.655	15.9082	13.5247	16.5432	12.1319	16.5006	21.3781	11.2016	14.5631	10.8768	13.7253	13.8224	17.8682	16.9633	16.0836	13.0785	15.4741	10.7481	14.0976	17.2526	18.2893	16.4719	18.0026	15.534	17.5052	17.7541	14.7952	15.4888	19.1862	9.72606	17.0598	11.4444
91	11.45	2.59734	11.4192	9.472	9.93173	7.80164	12.7705	14.4975	11.638	6.32245	11.1503	12.481	8.70227	9.411	11.82	17.0336	12.8262	10.8395	11.8651	9.924	14.1315	9.21891	12.936	18.0262	8.046	11.2311	8.01627	10.4574	10.3055	13.559	13.6865	11.9709	9.58736	12.019	7.22636	10.465	13.0163	14.1819	13.5725	14.47	12.1283	14.3109	14.3445	11.0194	11.92	14.9749	6.64282	13.8065	8.22427
92	8.83214	2.49969	9.4044	7.26344	7.81209	5.3772	9.41036	12.2601	9.59056	4.25091	7.72031	9.39518	6.18098	7.62567	9.30944	15.1979	10.142	8.77482	8.36575	6.91154	12.3482	7.0524	10.0743	15.2307	5.63183	8.52494	5.84342	7.88581	7.49952	9.71633	10.843	8.55958	6.78291	9.31589	4.53097	7.556	9.43225	10.5822	11.2665	11.6156	9.1583	11.7643	11.3596	7.92874	9.123	11.4574	4.10724	11.2367	5.86203
93	6.94973	2.48197	8.11661	5.80922	6.327	3.65585	6.73285	10.6593	8.295	2.9343	4.93468	6.94173	4.48742	6.581	7.53122	14.1796	8.24158	7.54821	5.51878	4.60003	11.1845	5.65795	7.96567	13.0523	4.03775	6.62848	4.49751	6.12882	5.53861	6.53872	8.48283	6.02656	4.79104	7.40833	2.78645	5.47044	6.65232	7.68761	9.66881	9.51089	6.77021	9.97106	8.89545	5.66917	7.13011	8.77528	2.28615	9.40779	4.54091
94	5.87978	2.53828	7.57306	5.12267	5.50155	2.83685	4.89573	9.70233	7.75667	2.41164	2.90058	5.18145	3.6487	6.28467	6.50567	13.9582	7.15221	7.23573	3.43076	3.09276	10.5772	5.00239	6.675	11.522	3.29712	5.58827	3.99145	5.27355	4.58012	4.15561	6.67164	4.43982	3.76803	6.343	2.088	4.29267	4.8827	5.58873	8.8547	8.23633	5.06045	9.05061	7.00618	4.44924	6.00967	6.96285	1.24873	8.3707	4.18518
95	5.61181	2.63824	7.70844	5.146	5.32373	2.86929	3.9267	9.37001	7.93244	2.64336	1.81674	4.23373	3.58942	6.66511	6.21456	14.4636	6.8209	7.723	2.24019	2.56051	10.4	4.97981	6.189	10.6895	3.37436	5.39594	4.23834	5.41005	4.45969	2.61363	5.57948	3.75661	3.59932	6.07633	2.30048	3.99689	4.07579	4.36815	8.80953	7.78033	4.13303	8.86381	5.78791	4.20127	5.76611	5.99457	1.04052	8.20381	4.63964
96	6.03923	2.74811	8.39673	5.78711	5.74645	3.65869	3.72752	9.67052	8.723	3.49139	1.65039	4.13755	4.19085	7.64344	6.63344	15.5958	7.1403	8.85145	1.87812	2.91515	10.4934	5.47863	6.404	10.427	4.14105	5.93248	5.11087	6.33886	5.00502	1.89355	5.25391	3.8559	4.23572	6.47244	3.19536	4.43911	4.14855	4.01412	9.42125	8.02311	4.00179	9.26926	5.28952	4.81491	6.305	5.79969	1.62276	8.71502	5.66988
97	7.03534	2.84488	9.5067	6.98733	6.71736	5.03894	4.17745	10.4838	9.98367	4.75991	2.28761	4.76727	5.32455	9.209	7.75633	17.2521	8.04488	10.5685	2.25355	3.99018	10.7525	6.46573	7.17	10.7217	5.40045	7.04964	6.41794	7.91809	6.07185	1.89064	5.70421	4.53933	5.68576	7.36733	4.62282	5.43267	4.91273	4.39545	10.5438	8.78933	4.56836	10.0976	5.471	6.08976	7.44167	6.22809	2.85827	9.69785	7.08627
98	8.47602	2.95203	10.9674	8.751	8.21764	6.87642	5.18127	11.8495	11.5804	6.28897	3.52307	5.93055	6.93414	11.3913	9.56533	19.3442	9.55434	12.8706	3.16901	5.54014	11.2168	7.99992	8.38944	11.703	6.97878	8.66512	7.94226	10.0946	7.64858	2.46403	6.82539	5.61682	7.98998	8.65989	6.55424	6.87267	6.1734	5.33458	12.0904	9.94456	5.65548	11.2437	6.23903	7.84522	8.979	7.09799	4.53024	11.0225	8.84306
99	10.3079	3.11119	12.782	11.1012	10.2462	9.12181	6.72261	13.8457	13.4573	8.03491	5.13687	7.40118	9.06113	14.1482	11.988	21.7787	11.6921	15.686	4.37848	7.32778	12.0673	10.1473	10.0748	13.5041	8.84255	10.7832	9.52911	12.8573	9.83709	3.52975	8.37628	6.99076	11.1236	10.3612	9.04964	8.776	7.84408	6.71758	14.0588	11.4714	7.0913	12.736	7.52091	10.0202	10.8108	8.26953	6.41673	12.6975	11.0228
100	12.5106	3.34007	14.969	13.976	12.766	11.766	8.822	16.47	15.631	10.08	7.019	9.053	11.746	17.268	14.847	24.42	14.354	18.801	5.706	9.243	13.484	12.831	12.287	16.064	11.133	13.402	11.166	16.111	12.686	5.114	10.086	8.719	14.896	12.542	12.13	11.182	9.97	8.554	16.449	13.424	8.786	14.682	9.303	12.63	12.949	9.704	8.39	14.809	13.679
all values Left	mean	std	steps
1	15.1515	3.83565	17.217	19.878	20.951	17.193	20.975	10.716	16.965	28.256	21.065	11.929	10.048	21.63	17.933	12.82	8.684	15.458	8.897	15.697	15.04	14.118	19.578	11.618	10.833	12.439	10.87	11.586	18.169	12.829	9.045	14.378	11.805	11.489	15.593	21.314	14.982	11.934	15.629	11.718	12.315	17.81	14.661	17.8	22.365	14.459	13.549	20.468	18.281
2	18.0475	4.2879	20.5539	23.3859	24.6242	20.4766	24.1538	12.978	20.7259	32.5381	24.703	14.2328	12.1529	25.3897	20.9765	15.1926	11.0182	18.1322	11.7593	17.7125	17.1963	16.2057	22.2664	13.8781	13.2945	14.2363	13.3435	14.0353	21.3647	15.3614	11.4146	17.7304	14.8325	15.1069	19.2472	24.735	17.7292	14.591	18.0995	13.8614	15.0959	21.4131	18.2157	21.7518	26.2888	17.3688	16.864	24.1373	21.9868
3	21.3756	4.77259	24.1944	27.2012	28.5924	24.1983	27.6679	15.5733	24.881	36.9763	28.6446	16.8669	14.6184	29.4398	24.3395	17.9157	13.7489	21.2082	15.0416	20.0215	19.7465	18.6013	25.2401	16.581	16.152	16.3208	16.2643	16.9456	24.9229	18.3382	14.2588	21.5565	18.2765	19.1149	23.3186	28.4745	20.8472	17.6705	20.8896	16.3744	18.3059	25.3787	22.2233	25.9953	30.4766	20.6547	20.6494	28.1722	26.0929
4	25.0373	5.20195	28.0858	31.2751	32.8238	28.2929	31.4827	18.5523	29.357	41.4666	32.7923	19.8626	17.4959	33.7262	27.9911	21.011	16.915	24.6661	18.7174	22.6755	22.7244	21.3435	28.4909	19.7621	19.4751	18.7814	19.658	20.3241	28.7981	21.7742	17.6137	25.8007	22.1067	23.4359	27.6972	32.4825	24.328	21.1786	24.037	19.3413	21.932	29.6272	26.5945	30.4198	34.864	24.2943	24.8312	32.5064	30.5034
5	29.0143	5.54978	32.1576	35.548	37.2546	32.6821	35.543	21.9322	34.0578	45.8967	37.057	23.2379	20.8007	38.1703	31.8882	24.4714	20.521	28.4555	22.738	25.6981	26.1208	24.4506	32.0015	23.3977	23.2645	21.6627	23.4972	24.1302	32.9341	25.6355	21.456	30.369	26.2585	27.9742	32.2674	36.6908	28.1248	25.0937	27.5422	22.8018	25.9086	34.0508	31.2177	34.9236	39.3549	28.2389	29.289	37.0405	35.1035
6	33.235	5.78497	36.3227	39.9297	41.7824	37.267	39.7677	25.6903	38.8639	50.1739	41.3464	26.9863	24.5051	42.6706	35.967	28.262	24.5321	32.5066	27.0384	29.0825	29.8903	27.9105	35.7333	27.4093	27.4642	24.9553	27.7208	28.2921	37.2549	29.8544	25.6974	35.1357	30.6396	32.6415	36.9328	41.0195	32.1677	29.3678	31.3627	26.7338	30.1382	38.5295	35.97	39.4152	43.8324	32.4118	33.8864	41.6471	39.7781
7	37.6125	5.88836	40.4874	44.3134	46.2917	41.9302	44.0609	29.79	43.6543	54.2218	45.5727	31.0644	28.5703	47.1285	40.1414	32.318	28.873	36.7473	31.529	32.7928	33.9476	31.698	39.6269	31.6835	31.9766	28.6093	32.2402	32.7222	41.6616	34.343	30.2148	39.9645	35.1461	37.3782	41.6208	45.3832	36.3732	33.9245	35.4117	31.0513	34.5155	42.9562	40.7262	43.8171	48.1783	36.7134	38.4929	46.1992	44.4364
8	42.0076	5.89595	44.5546	48.6015	50.6778	46.5548	48.3303	34.1357	48.3311	57.9616	49.6673	35.3894	32.8965	51.4551	44.326	36.549	33.4371	41.1149	36.1016	36.7659	38.1655	35.7372	43.5986	36.0994	36.6792	32.5528	36.9432	37.3171	46.0402	38.9837	34.8775	44.7342	39.6767	42.1376	46.2486	49.6996	40.6532	38.6487	39.5809	35.6297	38.9477	47.2426	45.381	48.0513	52.2748	41.0314	43.0018	50.5901	49.0185
9	46.4312	5.7141	48.4193	52.6991	54.8325	51.012	52.4441	38.5928	52.798	61.3236	53.5527	39.8116	37.3519	55.5577	48.4409	40.8599	38.1076	45.5426	40.6483	40.9153	42.4022	39.9286	47.5416	40.5517	41.4296	36.6599	41.6989	41.9586	50.2877	43.6239	39.5522	49.3469	44.1391	46.8393	50.7034	53.8829	44.9314	43.402	43.7701	40.3335	43.3384	51.3013	49.8433	52.0109	56.0057	45.2699	47.3505	54.7204	53.4711
10	50.6596	5.45322	51.9739	56.5004	58.6038	55.1819	56.2811	43.0409	56.9248	64.2503	57.131	44.2155	41.8234	59.3402	52.3944	45.156	42.765	49.9351	45.0632	45.1355	46.5428	44.192	51.3594	44.941	46.0969	40.8449	46.3799	46.5185	54.2855	48.1422	44.1457	53.697	48.4413	51.3852	54.88	57.8361	49.1226	48.0744	47.8864	45.0138	47.5892	55.0389	54.0115	55.6023	59.2717	49.3488	51.465	58.4925	57.7115
11	54.6251	5.08745	55.1175	59.9029	61.8876	58.9486	59.7337	47.3785	60.6289	66.6971	60.2564	48.4976	46.2116	62.7167	56.086	49.3046	47.2686	54.1652	49.2406	49.3174	50.4958	48.4371	54.9844	49.1517	50.5864	45.0013	50.8985	50.8845	57.9327	52.4145	48.5672	57.7144	52.4782	55.6665	58.6721	61.4595	53.1323	52.5625	51.8277	49.5155	51.5887	58.3652	57.8085	58.7335	62	53.1747	55.253	61.8303	61.6685
12	58.2283	4.63872	57.7393	62.7911	64.6107	62.2207	62.7198	51.516	63.8503	68.6379	62.8818	52.5527	50.417	65.5842	59.42	53.1863	51.4994	58.0803	53.0657	53.3687	54.1564	52.545	58.3379	53.064	54.7987	48.9953	55.1676	54.944	61.138	56.3102	52.71	61.337	56.1513	59.5806	61.995	64.674	56.866	56.7457	55.4729	53.713	55.2346	61.1722	61.1529	61.3363	64.1251	56.6473	58.6232	64.6558	65.277
13	61.3827	4.1478	59.8394	65.1529	66.7267	64.9364	65.1879	55.3104	66.5372	70.0616	64.954	56.2475	54.2848	67.9267	62.285	56.6957	55.3513	61.6026	56.4265	57.1917	57.4192	56.329	61.3401	56.5322	58.6277	52.6705	59.0924	58.5997	63.8274	59.7168	56.4693	64.5093	59.3853	63.0482	64.7938	67.3823	60.2405	60.5149	58.7582	57.5	58.4481	63.4451	63.9877	63.3685	65.6965	59.6789	61.4994	66.9825	68.4745
14	64.0291	3.66125	61.414	66.966	68.2222	67.0613	67.1161	58.702	68.6611	70.9674	66.4487	59.4576	57.7531	69.714	64.6677	59.7579	58.742	64.6746	59.2422	60.687	60.1951	59.6991	63.9264	59.4978	61.981	55.8817	62.5866	61.7806	65.9626	62.4989	59.7573	67.1895	62.0929	65.9801	67.0399	69.5846	63.1882	63.7858	61.6187	60.8025	61.1789	65.1638	66.2803	64.8161	66.7412	62.1709	63.7912	68.804	71.2054
15	66.1304	3.22443	62.4764	68.2327	69.1074	68.5219	68.5046	61.6229	70.2147	71.3628	67.367	62.1538	60.761	70.9355	66.5471	62.3368	61.6231	67.271	61.47	63.764	62.4228	62.5709	66.0537	61.9074	64.7905	58.5913	65.5805	64.4432	67.5336	64.6246	62.4545	69.3512	64.2676	68.3747	68.6835	71.257	65.6631	66.4404	64.0077	63.5812	63.4057	66.3298	68.0199	65.6401	67.2947	64.1117	65.4994	70.1159	73.4255
16	67.6753	2.88519	63.0518	68.9712	69.4047	69.3676	69.3241	64.0359	71.2022	71.257	67.7283	64.3086	63.2783	71.5964	67.9187	64.4257	63.9787	69.3864	63.1019	66.354	64.0159	64.8964	67.6957	63.735	66.9693	60.7695	68.0264	66.5582	68.5491	66.1152	64.5597	70.9842	65.9394	70.2628	69.7902	72.381	67.6395	68.4833	65.893	65.8236	65.0826	66.9648	69.2129	65.9141	67.396	65.5292	66.6531	70.9197	75.102
17	68.6633	2.67726	63.1732	69.21	69.1538	69.6346	69.6448	65.9321	71.6331	70.6606	67.5584	65.9249	65.3065	71.7166	68.7851	66.035	65.8164	71.0216	64.1593	68.4083	65.0203	66.6555	68.7986	64.9731	68.5603	62.4205	69.8528	68.0623	69.0264	66.9823	66.0777	72.0875	67.13	71.6631	70.4067	72.9451	69.1039	69.9224	67.254	67.5338	66.2627	67.1026	69.8314	65.687	67.0818	66.4421	67.2685	71.2235	76.2106
18	69.125	2.62318	62.8743	68.984	68.3814	69.3536	69.5153	67.289	71.5042	69.591	66.8862	67.0266	66.831	71.3254	69.1593	67.1861	67.1551	72.1773	64.6626	69.8746	65.4681	67.8144	69.3866	65.6293	69.5885	63.5637	71.0895	68.9805	68.9732	67.2483	67.0133	72.6446	67.8729	72.5963	70.5633	72.9522	70.0388	70.7659	68.0822	68.6993	66.9762	66.7854	69.9405	64.9955	66.3846	66.691	67.3701	71.0456	76.7179
19	69.0759	2.70335	62.1855	68.3269	67.1448	68.5611	68.9806	68.1328	70.8448	68.0824	65.739	67.618	67.8736	70.4583	69.0559	67.905	68.017	72.8572	64.6651	70.7483	65.3846	68.3898	69.4852	65.7214	70.0837	64.1942	71.7603	69.3345	68.4342	66.9405	67.384	72.6779	68.2068	73.0844	70.2818	72.4163	70.4664	71.0348	68.3852	69.3368	67.2495	66.0601	69.5958	63.8738	65.3306	66.8374	66.9825	70.4095	76.6362
20	68.5436	2.89561	61.1369	67.2699	65.5129	67.2866	68.0816	68.5235	69.7079	66.1785	64.1037	67.7428	68.4745	69.1517	68.4919	68.1823	68.3863	73.0659	64.2415	71.0695	64.8027	68.4503	69.1147	65.2737	70.0892	64.3442	71.8846	69.1431	67.4783	66.0598	67.2146	72.2411	68.1474	73.1131	69.5756	71.3625	70.4353	70.7641	68.1843	69.4916	67.1073	64.9681	68.8373	62.3518	63.9407	66.3872	66.1007	69.343	76.0176
21	67.5607	3.16376	59.7469	65.8366	63.5247	65.5496	66.8485	68.4885	68.1202	63.9194	62.047	67.4564	68.6322	67.4328	67.4806	68.0779	68.3232	72.7999	63.4285	70.8629	63.7578	68.0356	68.2996	64.3208	69.6549	64.0704	71.4843	68.4326	66.1538	64.6434	66.5239	71.3647	67.7176	72.677	68.4416	69.8221	69.9734	69.985	67.5037	69.1798	66.5685	63.5393	67.6973	60.4482	62.2313	65.4837	64.7365	67.8661	74.8886
22	66.1638	3.46485	58.0234	64.0388	61.206	63.3487	65.2992	68.0539	66.1136	61.3412	59.5933	66.7714	68.3405	65.3142	66.0377	67.6027	67.8433	72.0371	62.2505	70.1568	63.584	67.1876	67.0669	62.9048	68.8293	63.3948	70.5795	67.2325	64.5071	62.7639	65.3176	70.0735	66.9605	71.8075	66.8496	67.8243	69.1032	68.7085	66.3556	68.4199	65.6439	61.7841	66.2008	58.1695	60.2027	64.1962	62.9361	65.9788	73.2736
23	64.3424	3.81065	56.0041	61.918	58.574	60.746	63.4213	67.241	63.7243	58.4939	56.7689	65.6932	67.589	62.8487	64.183	66.7629	66.96	70.8078	60.7233	68.986	60.3946	65.941	65.4446	61.07	67.622	62.3342	69.1958	65.5797	62.5757	60.4617	63.6783	68.386	65.8857	70.5014	64.8427	65.397	67.8383	67.0123	64.799	67.225	64.3016	59.7452	64.3638	55.586	57.8866	62.5426	60.7126	63.7218	71.1987
24	62.1533	4.14881	53.7096	59.4897	55.6418	57.7632	61.241	66.0199	60.9878	55.4067	53.6039	64.2251	66.3104	60.0653	61.9147	65.5629	65.6839	69.1192	58.8572	67.3875	58.1237	64.27	63.4536	58.8379	66.0801	60.9033	67.3549	63.5075	60.3836	57.7826	61.6428	66.3182	64.4924	68.7582	62.429	62.5335	66.1878	64.9182	62.8564	65.6057	62.5698	57.4348	62.1874	52.7322	55.2937	60.5425	58.0836	61.1113	68.6972
25	59.6054	4.47981	51.1577	56.7683	52.4202	54.4295	58.771	64.4551	57.9375	52.1023	50.1217	62.3365	64.5641	56.9846	59.2931	64.0073	64.0303	66.9812	56.667	65.3949	55.5148	62.2374	61.0962	56.2857	64.2185	59.0809	65.0597	61.0278	57.9442	54.7661	59.246	63.8862	62.7737	66.5879	59.6139	59.2916	64.1596	62.4472	60.5511	63.5707	60.4689	54.858	59.6509	49.6372	52.429	58.223	55.0717	58.1618	65.8048
26	56.7203	4.79872	48.3581	53.7619	48.9179	50.7807	56.0139	62.563	54.5896	48.5959	46.3317	60.0569	62.3575	53.6229	56.3509	62.1028	62.017	64.4104	54.1672	63.0304	52.5958	59.8494	58.4257	53.4665	62.0325	56.8989	62.3776	58.2075	55.258	51.4431	56.5236	61.0949	60.7145	63.9961	56.3957	55.6968	61.7571	59.6222	57.9068	61.1165	58.0054	52.0185	56.7842	46.3202	49.2957	55.6064	51.6801	54.8885	62.5443
27	53.5137	5.10072	45.3076	50.4675	45.1491	46.8502	52.9688	60.3598	50.9531	44.9016	42.2468	57.4143	59.7055	49.999	53.1193	59.8594	59.6608	61.4314	51.3675	60.3069	49.3958	57.1138	55.4656	50.4371	59.5207	54.3798	59.3452	55.0743	52.301	47.8477	53.5053	57.9434	58.29	60.9795	52.7665	51.7779	58.9804	56.4687	54.9467	58.2382	55.1849	48.9182	53.59	42.7953	45.8994	52.7064	47.8946	51.3103	58.9292
28	50.0077	5.38287	42.0031	46.8816	41.1619	42.6492	49.6339	57.8589	47.0581	41.0381	37.901	54.4235	56.6355	46.1415	49.6234	57.284	56.982	58.0717	48.3017	57.2739	45.933	54.0433	52.2326	47.2382	56.6839	51.5295	55.9952	51.6454	49.0714	44.0441	50.195	54.4651	55.5283	57.5867	48.7013	47.5615	55.8713	52.9926	51.6952	54.9744	52.0157	45.559	50.07	39.0545	42.2545	49.5623	43.7775	47.4465	55.0129
29	46.2193	5.63733	38.4557	43.0165	36.9849	38.2234	46.0059	55.0621	42.9217	37.0301	33.3311	51.0886	53.1646	42.0886	45.881	54.3536	53.9666	54.3567	44.977	53.9491	42.2139	50.63	48.7414	43.8935	53.5245	48.3511	52.3519	47.9286	45.5589	40.0544	46.6137	50.6742	52.427	53.8327	44.2262	43.0768	52.4439	49.2097	48.1736	51.3372	48.5107	41.9422	46.229	35.1162	38.3835	46.1862	39.3673	43.3247	50.8152
30	42.1929	5.87749	34.6889	38.8941	32.6639	33.6391	42.0568	51.9819	38.576	32.9154	28.6476	47.3965	49.344	37.8759	41.9176	51.1016	50.663	50.309	41.4067	52.063	38.2343	46.8926	45.0077	40.4125	50.032	44.8492	48.4384	43.9271	41.7711	35.8943	42.7815	46.591	48.9843	49.7343	39.3778	38.3645	48.7106	45.1377	44.3978	47.3396	44.6659	38.0802	42.0824	31.0251	34.3225	42.5833	34.7051	38.9846	46.3463
31	37.9247	6.02303	30.7548	34.5453	28.2736	28.9744	37.7959	48.6404	34.0695	28.757	23.969	43.3114	45.2438	33.5268	37.7693	47.5387	47.091	45.9423	37.6048	47.7052	34.0328	42.8698	41.0555	36.8045	46.2385	41.0088	44.2732	39.6447	37.7295	31.5862	38.7116	42.2365	45.1992	45.3117	34.1911	33.4783	44.6893	40.7944	40.3831	42.9975	40.5237	34.0109	37.6638	26.8473	30.1365	38.7552	29.8607	34.4753	41.6117
32	33.4854	6.07148	26.7539	30.0456	23.9202	24.3422	33.2616	45.0447	29.4857	24.6519	19.4221	38.9104	40.9151	29.0815	33.4839	43.688	43.2594	41.2751	33.5862	42.4029	29.6608	38.5838	36.9051	33.0907	42.1679	36.8974	39.8692	35.0848	33.4721	27.1816	34.4298	37.6395	41.0754	40.592	28.7569	28.4994	40.4068	36.2186	36.1502	38.3394	36.1268	29.831	33.0314	22.6781	25.9576	34.7155	24.9521	29.8731	36.6385
33	28.9798	6.021	22.819	25.535	19.7395	19.8813	28.5424	41.2178	24.9522	20.7293	15.1471	34.2635	36.4113	24.6202	29.1359	39.5769	39.1906	36.3836	29.376	38.1021	25.1921	34.0603	32.6016	29.318	37.8344	32.5695	35.2742	30.3103	29.0713	22.7745	29.9903	32.8592	36.6023	35.627	23.249	23.5561	35.8998	31.4695	31.7372	33.4244	31.5286	25.6962	28.3315	18.635	21.9536	30.5071	20.1694	25.2962	31.511
34	24.5126	5.83085	19.0847	21.17	15.889	15.731	23.7997	37.199	20.639	17.1317	11.2893	29.4657	31.795	20.256	24.828	35.248	34.9443	31.3813	25.027	33.647	20.7347	29.345	28.2087	25.57	33.2623	28.1063	30.5633	25.4493	24.642	18.4993	25.485	27.995	31.8643	30.5843	17.9	18.818	31.225	26.642	27.187	28.37	26.8253	21.767	23.7617	14.841	18.284	26.258	15.705	20.889	26.38
35	20.2342	5.48786	15.6825	17.1119	12.5622	12.0505	19.2307	33.0411	16.7891	13.9945	7.98133	24.6367	27.1574	16.1302	20.7131	30.7671	30.645	26.4431	20.6549	29.1229	16.4267	24.5336	23.8054	21.988	28.5244	23.6235	25.8495	20.6645	20.3552	14.508	21.0683	23.2122	26.967	25.6579	13.0462	14.5185	26.4828	21.9289	22.5836	23.3687	22.149	18.1742	19.5129	11.4582	15.0831	22.1037	11.7489	16.8013	21.4862
36	16.2911	5.0133	12.7357	13.4949	9.80597	8.85418	15.0168	28.8648	13.5251	11.433	5.33867	19.9104	22.6187	12.3957	16.9293	26.2347	26.4703	21.7653	16.4374	24.6729	12.4229	19.7982	19.4958	18.7185	23.7683	19.2647	21.2945	16.1516	16.3658	10.9641	16.9214	18.6893	22.0677	21.0786	8.89309	10.8027	21.8319	17.5469	18.0527	18.6222	17.6582	15.0121	15.7375	8.55803	12.4656	18.1844	8.47431	13.174	17.0425
37	12.8311	4.44555	10.3643	10.4156	7.67145	6.21045	11.3403	24.7963	10.9456	9.53464	3.464	15.4803	18.3119	9.19355	13.6023	21.799	22.62	17.5314	12.5635	20.4566	8.91336	15.318	15.4037	15.9081	19.2204	15.2336	17.0832	12.1022	12.8096	8.01627	13.2143	14.5771	17.3405	17.0564	5.60827	7.79536	17.4276	13.6892	13.7595	14.3086	13.5639	12.3758	12.558	6.26264	10.5284	14.6159	6.02827	10.1316	13.2249
38	10.0017	3.83166	8.67513	7.96112	6.207	4.23482	8.30608	20.9782	9.10806	8.35363	2.52089	11.4698	14.3794	6.63449	10.8212	17.6833	19.356	13.8829	9.23203	16.6305	6.02982	11.2675	11.6656	13.6648	15.111	11.6678	13.3834	8.66766	9.8097	5.78797	10.0795	11.009	12.9563	13.7291	3.29342	5.591	13.4179	10.5057	9.89705	10.5876	10.0436	10.3812	10.0989	4.70779	9.32742	11.4814	4.53366	7.79445	10.1462
39	7.86426	3.26668	7.73042	6.21908	5.43639	3.05264	5.99479	17.5537	8.03936	7.89101	2.434	7.99526	10.945	4.80201	8.65327	14.0553	16.7991	10.9201	6.62491	13.323	3.86313	7.79282	8.41056	12.0365	11.6277	8.71133	10.3266	5.96933	7.49779	4.46338	7.63185	8.10855	9.14794	11.2644	1.98288	4.24418	9.9373	8.1167	6.65949	7.60185	7.23383	9.1359	8.47069	3.98721	8.84935	8.91376	4.15355	6.26985	7.86712
40	6.50884	2.84686	7.51361	5.23548	5.34264	2.73609	4.48379	14.6797	7.73264	8.08018	3.09133	5.15852	8.14509	3.74818	7.16309	11.047	15.0417	8.71658	4.88127	10.6389	2.4983	5.055	5.81618	11.0083	8.93845	6.48485	8.10355	4.19676	5.99573	3.99636	5.98482	5.99718	6.04294	9.65167	1.60827	3.72873	7.11127	6.60882	4.20885	5.46827	5.26315	8.68397	7.791	4.08727	9.00021	6.96709	4.69673	5.60894	6.42091
41	5.93613	2.65652	7.94673	5.00782	5.87161	3.28121	3.77926	12.4329	8.12921	8.85643	4.28489	3.06583	6.05264	3.4867	6.39836	8.73478	14.1148	7.35125	4.06288	8.67773	1.97776	3.15682	3.93902	10.5071	7.15958	5.0757	6.73052	3.32795	5.36085	4.31046	5.25876	4.75891	3.7599	8.91381	1.98964	3.92055	5.05509	6.03027	2.67791	4.2603	4.20559	8.98847	7.88069	4.89788	9.63771	5.73764	5.94198	5.76211	5.78952
42	6.08147	2.69511	8.88281	5.45083	6.96948	4.52803	3.79984	10.8034	9.11064	10.2189	5.81156	1.84835	4.69155	3.92485	6.33982	7.16256	13.9914	6.81383	4.12933	7.51961	2.28427	2.11045	2.85856	10.3991	6.32024	4.53835	6.19282	3.32736	5.5347	5.26466	5.45658	4.37558	2.36049	9.05166	2.87558	4.634	3.84488	6.26879	2.09133	3.96209	4.02572	9.8999	8.55289	6.20197	10.6161	5.27496	7.69422	6.55972	5.87442
43	6.8245	2.87637	10.1874	6.45321	8.66382	6.26445	4.42406	9.799	10.5433	12.2049	7.58	1.61736	4.11809	4.89582	6.90655	6.34033	14.5957	6.95682	4.96891	7.23573	3.3333	1.90782	2.6147	10.5289	6.32685	4.86127	6.38582	4.06606	6.40709	6.65012	6.39755	4.74882	1.80618	10.0599	4.09982	5.70118	3.53427	7.08036	2.30048	4.47927	4.56758	11.2582	9.64858	7.81045	11.8863	5.52933	9.87973	7.85688	6.53427
44	8.07041	3.11249	11.8359	8.00045	10.9192	8.41948	5.61101	9.40418	12.2838	14.8198	9.648	2.20165	4.33064	6.32235	8.03764	6.24422	15.8227	7.6924	6.28733	7.698	4.96441	2.43445	3.16015	10.8116	7.0011	5.84919	7.15285	5.33636	7.81039	8.23605	7.96691	5.66458	1.97203	11.9468	5.66715	7.04191	4.02661	8.33003	3.14173	5.5527	5.67462	13.0294	11.1233	9.69061	13.5324	6.39813	12.5124	9.67606	7.55715
45	9.72446	3.39704	13.8496	10.1181	13.6433	10.981	7.35978	9.564	14.3103	17.9369	12.1218	3.40044	5.214	8.22156	9.744	6.85511	17.5693	9.01944	7.85767	8.774	6.84933	3.468	4.33467	11.313	8.10044	7.40156	8.38944	6.94856	9.70433	9.87533	10.1153	7.059	2.74944	14.7137	7.702	8.719	5.29933	10.0057	4.47767	7.03467	7.24889	15.2251	13.0256	11.8773	15.6296	7.85144	15.5338	12.0916	8.84267
46	11.7616	3.7158	16.2105	12.781	16.633	13.8965	9.64527	10.2874	16.6433	21.3092	14.991	4.99091	6.57582	10.6437	12.0958	8.17	19.747	10.9716	9.57627	10.4115	8.68627	4.76345	5.90327	12.2731	9.506	9.48345	10.107	8.86009	12.1044	11.601	12.8322	9.01164	4.06018	18.0683	10.2946	10.9007	7.39382	12.1778	6.27636	8.92927	9.326	17.7875	15.3685	14.3573	18.1258	9.86209	18.6145	15.0688	10.4117
47	14.1395	4.02035	18.8094	15.8242	19.6097	17.0192	12.3476	11.5359	19.2387	24.6554	18.0679	6.85395	8.15191	13.5322	14.9493	10.217	22.2751	13.4857	11.4842	12.6068	10.3459	6.15836	7.66255	13.8107	11.2612	12.1063	12.3851	11.2383	14.9375	13.555	16.0253	11.5999	5.93534	21.6366	13.3384	13.5185	10.3028	14.8596	8.58782	11.2994	11.9709	20.5405	18.027	17.0058	20.8449	12.4002	21.3998	18.398	12.3325
48	16.7545	4.22661	21.4769	18.9713	22.3315	20.1145	15.2163	13.3866	21.958	27.7427	21.0466	9.04928	9.92082	16.664	18.042	12.8201	24.9598	16.3408	13.6876	15.301	11.9062	7.74145	9.54728	15.851	13.4482	15.2205	15.1665	14.2598	18.0059	15.8059	19.4426	14.7246	8.34651	25.1025	16.5386	16.3429	13.8772	17.9052	11.4396	14.1176	15.0969	23.2666	20.756	19.5992	23.5705	15.3212	23.6427	21.7883	14.5898
49	19.4388	4.27798	24.0405	21.9576	24.6617	22.9625	17.97	15.8545	24.6297	30.4322	23.7143	11.6729	11.9865	19.7491	21.0551	15.7543	27.6193	19.2401	16.1934	18.3046	13.5523	9.67155	11.5983	18.1557	16.0299	18.5751	18.1435	17.755	21.071	18.2613	22.7261	18.0975	11.0893	28.2435	19.5474	19.1036	17.7956	20.9768	14.7162	17.2038	18.4672	25.7958	23.337	21.9352	26.1086	18.352	25.2474	24.9888	17.0395
50	22.0096	4.18008	26.363	24.6028	26.5664	25.4401	20.3937	18.7982	27.1041	32.6805	25.965	14.6064	14.3964	22.5494	23.7328	18.7299	30.0876	21.9415	18.8552	21.3449	15.3863	11.978	13.8204	20.4545	18.8029	21.8559	21.0273	21.4068	23.9323	20.7629	25.6552	21.3818	13.8379	30.9459	22.1672	21.591	21.664	23.8154	18.1499	20.2888	21.7969	28.0265	25.6355	23.9329	28.3149	21.2186	26.2497	27.8375	19.4871
51	24.3062	3.98813	28.3308	26.8012	28.0684	27.5008	22.3593	21.9299	29.2541	34.5131	27.7861	17.6001	17.0235	24.905	25.9403	21.4682	32.2398	24.285	21.443	24.1501	17.3456	14.4803	16.1034	22.5359	21.4885	24.8525	23.6062	24.8884	26.4271	23.1633	28.1442	24.2902	16.2423	33.1552	24.3292	23.6823	25.1157	26.2514	21.414	23.0856	24.8247	29.8925	27.5712	25.5911	30.0778	23.7204	26.7276	30.2442	21.765
52	26.2308	3.77509	29.8885	28.5398	29.2382	29.1532	23.8631	24.9251	31.0126	35.9848	29.217	20.3852	19.6017	26.765	27.6526	23.768	33.9967	26.2192	23.7632	26.5195	19.269	16.8524	18.2717	24.2684	23.8716	27.4537	25.7608	27.972	28.4722	25.3472	30.2091	26.676	18.1021	34.9138	26.0485	25.3335	27.9367	28.2078	24.2466	25.4076	27.4092	31.3852	29.1071	26.9483	31.3699	25.7958	26.7838	32.2038	23.7776
53	27.7643	3.58937	31.0481	29.8687	30.1425	30.4367	24.9783	27.5935	32.3884	37.1498	30.3138	22.7857	21.9427	28.164	28.9159	25.5331	35.3304	27.7758	25.7533	28.3795	21.0336	18.8722	20.1801	25.5938	25.8734	29.6396	27.449	30.5582	30.0677	27.251	31.9114	28.5398	19.4341	36.3038	27.3932	26.5572	30.1075	29.677	26.5461	27.2187	29.5472	32.5399	30.248	28.0512	32.2414	27.4852	26.4784	33.7667	25.5055
54	28.9212	3.45142	31.842	30.8283	30.8096	31.382	25.7637	29.8493	33.4061	38.0421	31.1311	24.7143	23.9624	29.1446	29.8028	26.7707	36.2549	28.9955	27.4102	29.7191	22.5668	20.4495	21.7545	26.5173	27.4773	31.4383	28.6869	32.6382	31.2282	28.8335	33.2961	29.9242	20.3298	37.3633	28.4565	27.4005	31.6825	30.6909	28.2975	28.541	31.2787	33.3758	31.0173	28.9321	32.7503	28.8259	25.8288	34.9674	26.9468
55	29.7353	3.35998	32.3076	31.4463	31.2469	31.9866	26.261	31.678	34.0939	38.6701	31.71	26.2068	25.6457	29.7513	30.3779	27.548	36.81	29.9089	28.7592	30.5784	23.8345	21.5925	22.9638	27.0942	28.7103	32.9539	29.4875	34.2204	31.972	30.0832	34.3588	30.8953	20.9361	38.1089	29.331	27.9252	32.7669	31.2885	29.549	29.4322	32.661	33.8956	31.409	29.5913	32.9561	29.8531	24.8689	35.8246	28.1193
56	30.2465	3.30256	32.471	31.7411	31.451	32.288	26.4939	33.106	34.469	39.0308	32.05	27.341	27.012	30.0152	30.67	27.9258	37.0098	30.5231	29.8363	31.0147	24.834	22.356	23.8418	27.394	29.6307	34.2714	29.9048	35.3964	32.315	31.0132	35.1093	31.514	21.3943	38.5409	30.086	28.193	33.4713	31.5663	30.3776	29.9583	33.7447	34.0941	31.4519	30.0363	32.9017	30.583	23.6539	36.3423	29.0563
57	30.4782	3.26544	32.3491	31.7291	31.4182	32.2973	26.4781	34.1128	34.5423	39.1236	32.1689	28.1725	28.0662	29.9566	30.6654	28.0049	36.9182	30.8368	30.6789	31.0742	25.5958	22.7804	24.4247	27.4608	30.3087	34.852	29.9729	36.2383	32.2787	31.6393	35.5268	31.8219	21.7845	38.6367	30.7088	28.2403	33.8796	31.5706	30.8626	30.1757	34.5632	33.9712	31.1806	30.2566	32.617	31.0013	22.2492	36.5199	29.7908
58	30.469	3.26024	31.9608	31.4319	31.15	32.034	26.2293	34.7541	34.3274	38.9542	32.0597	28.734	28.874	29.5997	30.3894	27.823	36.5597	30.8591	31.307	30.7879	26.1536	22.9752	24.7356	27.3494	30.7893	36.1378	29.717	36.77	31.8957	31.9725	35.608	31.8423	22.1032	38.3693	31.1493	28.1095	34.0375	31.3355	31.0651	30.1256	35.1186	33.5399	30.6306	30.2521	32.128	31.101	20.7256	36.3648	30.34
59	30.2254	3.2721	31.3293	30.8742	30.6503	31.5233	25.7756	35.0242	33.8418	38.5388	31.717	29.0302	29.4377	28.9758	29.8567	27.4032	35.9532	30.6133	31.7118	30.1742	26.5341	22.9671	24.7901	27.0736	31.0851	37.0022	29.1729	36.9911	31.2005	32.0452	35.3706	31.5803	22.3087	37.7724	31.3534	27.8101	33.9558	30.884	31.02	29.8369	35.4122	32.8336	29.8496	30.0347	31.4628	30.9301	19.1485	35.8962	30.6942
60	29.7672	3.29681	30.483	30.084	29.9357	30.7942	25.1581	34.9272	33.1073	37.9015	31.1442	29.0305	29.7518	28.1252	29.0985	26.7621	35.1216	30.1317	31.8595	29.2636	26.7466	22.7593	24.6051	26.6347	31.1881	37.3447	28.3874	36.9004	30.2311	31.8623	34.8526	31.0445	22.3511	36.8731	31.2963	27.3457	33.6261	30.232	30.7499	29.3317	35.4618	31.8973	28.89	29.6223	30.6495	30.5151	17.5449	35.1409	30.8228
61	29.1069	3.33194	29.4393	29.0906	29.0495	29.8695	24.4038	34.4843	32.1875	37.0609	30.3533	28.7659	29.8141	27.0916	28.16	25.915	34.0927	29.4487	31.7562	28.1323	26.7735	22.3642	24.2035	26.0369	31.0804	37.3617	27.4149	36.5057	29.0633	31.4308	34.09	30.2877	22.1943	35.7135	30.9595	26.7248	33.0805	29.3814	30.2662	28.6499	35.2697	30.7781	27.7968	29.0252	29.7045	29.8871	15.9235	34.1279	30.7277
62	28.2743	3.37198	28.2263	27.9406	28.0223	28.7885	23.5352	33.7167	31.1241	36.041	29.3634	28.2681	29.615	25.9264	27.0887	24.883	32.8999	28.6078	31.4078	26.8328	26.5966	21.7925	23.6154	25.2869	30.7553	37.0764	26.3103	35.8287	27.7404	30.7688	33.1343	29.3486	21.8275	34.3415	30.3672	25.9563	32.3447	28.3565	29.5945	27.8096	34.8345	29.5325	26.5995	28.2666	28.6469	29.0791	14.2867	32.9052	30.4126
63	27.2973	3.40778	26.872	26.6691	26.8886	27.5862	22.5714	32.684	29.9546	34.8684	28.2012	27.5709	29.1675	24.6638	25.9178	23.6981	31.5739	27.6423	30.8369	25.4173	26.2093	21.0739	22.8554	24.3962	30.2139	36.5145	25.1076	34.8782	26.2968	29.8915	32.0162	28.2655	21.2656	32.8044	29.5581	25.0547	31.4464	27.18	28.7628	26.8284	34.1587	28.1989	25.3063	27.3717	27.4974	28.1107	12.6416	31.5216	29.8922
64	26.196	3.43366	25.3998	25.3034	25.6876	26.2904	21.53	31.4576	28.7052	33.5638	26.901	26.7098	28.5033	23.3223	24.6607	22.408	30.139	26.568	30.0687	23.9244	25.6262	20.2448	21.9601	23.3816	29.4674	35.7102	23.8345	33.7083	24.7559	28.8055	30.7505	27.0685	20.5365	31.1468	28.5647	24.0347	30.411	25.8663	27.7954	25.7237	33.2515	26.7964	23.9315	26.3585	26.274	26.9852	11.0136	30.0127	29.1875
65	24.9898	3.44572	23.8389	23.8656	24.4534	24.9262	20.4262	30.0762	27.3933	32.1436	25.4907	25.7147	27.6439	21.9166	23.3181	21.0637	28.613	25.3891	29.1286	22.3767	24.8712	19.3299	20.9451	22.264	28.5312	34.7039	22.4971	32.3466	23.1374	27.557	29.3503	25.7746	19.7098	29.4214	27.4178	22.9127	29.2613	24.4368	26.7173	24.5124	32.128	25.3325	22.4813	25.2469	24.9977	25.7198	9.43161	28.4117	28.3241
66	23.6966	3.442	22.2182	22.3838	23.2052	23.5167	19.2739	28.5679	26.0321	30.6297	24.0058	24.5973	26.6157	20.4583	21.8865	19.7146	27.0248	24.1085	28.0441	20.7902	23.9781	18.3444	19.8182	21.0676	27.4326	33.5212	21.0985	30.8206	21.4613	26.1742	27.8313	24.3975	18.821	27.6558	26.1298	21.7075	28.0138	22.9183	25.5514	23.2079	30.8173	23.8091	20.97	24.0568	23.6866	24.2965	7.92413	26.7514	27.3248
67	22.3363	3.42461	20.5677	20.8827	21.955	22.081	18.09	26.957	24.629	29.0453	22.4613	23.3823	25.444	18.963	20.368	18.3923	25.3987	22.7407	26.849	19.188	22.9877	17.299	18.5913	19.819	26.214	32.2227	19.6503	29.159	19.749	24.693	26.214	22.955	17.884	25.8663	24.709	20.436	26.686	21.342	24.318	21.823	29.366	22.2327	19.4177	22.806	22.3563	22.7263	6.50933	25.0663	26.213
68	20.9279	3.3952	18.9153	19.3784	20.7092	20.6397	16.8853	25.2615	23.1897	27.4181	20.8747	22.0883	24.1448	17.4507	18.779	17.1077	23.7627	21.3108	25.5701	17.6	21.9209	16.1981	17.2864	18.5418	24.8995	30.8348	18.1681	27.3944	18.0282	23.1425	24.5121	21.4722	16.9002	24.0713	23.1918	19.1141	25.2885	19.7349	23.0329	20.3653	27.8056	20.6177	17.8446	21.5047	21.0154	21.0709	5.19958	23.3858	25.0003
69	19.4951	3.35685	17.2839	17.8874	19.4755	19.2147	15.6714	23.5129	21.7331	25.7757	19.2652	20.7345	22.7579	15.9452	17.1585	15.8621	22.1421	19.848	24.2537	16.0463	20.7991	15.0474	15.9302	17.2564	23.5134	29.3725	16.6707	25.5658	16.3261	21.543	22.7652	19.9744	15.874	22.2875	21.6476	17.7694	23.8415	18.1246	21.7131	18.8522	26.1658	18.9841	16.2676	20.1663	19.6687	19.3946	4.00228	21.7307	23.7142
70	18.0573	3.31055	15.6907	16.4261	18.2647	17.8225	14.4645	21.7337	20.2744	24.1395	17.6557	19.3412	21.2965	14.4724	15.5404	14.6537	20.5617	18.3804	22.9262	14.5448	19.6478	13.8421	14.5533	15.9789	22.0754	27.8428	15.1818	23.7099	14.6695	19.9129	20.9951	18.4713	14.8097	20.5388	20.1039	16.4158	22.3568	16.5248	20.3749	17.2988	24.4724	17.3568	14.7	18.8069	18.3201	17.757	2.92715	20.1221	22.3681
71	16.6449	3.26389	14.1516	15.0077	17.0837	16.4788	13.283	19.9515	18.8294	22.5246	16.0696	17.9255	19.7707	13.0592	13.9502	13.4776	19.0376	16.9331	21.6062	13.1133	18.4778	12.5833	13.1801	14.7229	20.5965	26.255	13.7299	21.8654	13.0765	18.2703	19.2201	16.9639	13.7118	18.8293	18.5578	15.0653	20.8524	14.9437	19.042	15.7219	22.7435	15.7634	13.1539	17.4448	16.9765	16.174	1.95419	18.5815	20.9756
72	15.2374	3.20081	12.6768	13.6421	15.9405	15.1914	12.141	18.201	17.4134	20.9401	14.5291	16.5097	18.1967	11.7181	12.4056	12.3329	17.5796	15.5239	20.3	11.7625	17.2962	11.2945	11.8269	13.4986	19.087	24.6297	12.3298	20.0592	11.5549	16.6271	17.4516	15.4589	12.5872	17.1599	17.006	13.7236	19.3374	13.3901	17.7416	14.1471	20.9985	14.222	11.6341	16.0989	15.6476	14.6384	1.07508	17.1214	19.5555
73	13.8662	3.12904	11.2759	12.3458	14.8425	13.964	11.0452	16.5167	16.0359	19.3887	13.051	15.1225	16.6054	10.4435	10.9171	11.22	16.199	14.1637	19.0081	10.4956	16.1175	10.0165	10.5108	12.3226	17.56	23.0025	10.9936	18.3048	10.1066	15.0002	15.6955	13.963	11.4472	15.5269	15.4526	12.3938	17.8185	11.8741	16.4989	12.596	19.2639	12.7421	10.1428	14.7815	14.3338	13.1395	0.283455	15.745	18.1318
74	12.5519	3.06106	9.94922	11.126	13.7992	12.7958	9.98524	14.9189	14.6977	17.8683	11.6529	13.7902	15.389	9.22312	9.48327	10.1464	14.9129	12.8605	17.7388	9.31497	14.9617	8.78873	9.25217	11.2108	16.0305	21.4017	9.73176	16.6059	8.72739	13.4103	13.954	12.4817	10.295	13.9268	13.9099	11.0726	16.3061	10.4123	15.3353	11.084	17.5579	11.3225	8.67993	13.5011	13.0347	11.6677	-0.436778	14.4492	16.7271
75	11.2842	2.99361	8.69013	9.9852	12.8144	11.6773	8.94457	13.4088	13.3912	16.3731	10.3378	12.5295	14.2054	8.03549	8.09855	9.10622	13.7182	11.6125	16.5062	8.22224	13.842	7.63136	8.06905	10.1683	14.516	19.8414	8.55264	14.9596	7.40652	11.878	12.2271	11.0127	9.12769	12.3632	12.3918	9.75373	14.8094	9.02606	14.263	9.62524	15.8862	9.95481	7.2468	12.252	11.7532	10.2183	-1.09445	13.2267	15.3579
76	10.0489	2.92077	7.48779	8.92727	11.8931	10.5975	7.90627	11.9821	12.1028	14.8948	9.11067	11.3492	11.9813	6.8637	6.757	8.09233	12.613	10.4134	15.3251	7.21555	12.7664	6.55891	6.97055	9.19464	13.0302	18.3222	7.46403	13.3565	6.13245	10.4247	10.5085	9.54545	7.93548	10.8533	10.8991	8.43073	13.3357	7.72873	13.2839	8.22427	14.2492	8.62827	5.84652	11.0246	10.4891	8.78788	-1.68588	12.0641	14.0391
77	8.85534	2.86177	6.33525	7.9398	11.0253	9.54682	6.84886	10.6276	10.8168	13.4308	7.97111	10.2549	10.505	5.70678	5.45227	7.091	11.5906	9.25584	14.2013	6.26664	11.7367	5.56418	5.96476	8.28682	11.5809	16.8344	6.46466	11.784	4.8977	9.0449	8.79755	8.06809	6.70357	9.40236	9.4293	7.1	11.8955	6.52421	12.3887	6.86224	12.6455	7.33254	4.47836	9.81367	9.24228	7.37093	-2.2047	10.9503	12.7637
78	7.68752	2.81297	5.23511	6.98944	10.1943	8.51633	5.749	9.33	9.52233	11.9882	6.91389	9.24133	9.044	4.57878	4.178	6.08322	10.6344	8.13211	13.1317	5.352	10.7449	4.619	5.06622	7.437	10.175	15.3592	5.54356	10.2234	3.69267	7.71533	7.10367	6.573	5.42311	8.01322	7.983	5.77	10.4903	5.40033	11.567	5.51933	11.0823	6.06211	3.14122	8.61833	8.01233	5.96411	-2.64233	9.87744	11.5223
79	6.54695	2.7692	4.18818	6.05818	9.39191	7.51064	4.59285	8.068	8.21427	10.5753	5.925	8.28142	7.58945	3.50145	2.93218	5.05033	9.72067	7.02733	12.1053	4.46573	9.77533	3.71309	4.25927	6.64118	8.81824	13.8817	4.66752	8.65852	2.51236	6.40579	5.45418	5.06064	4.08973	6.69085	6.56636	4.46564	9.12064	4.34418	10.8074	4.19282	9.57015	4.80958	1.83658	7.44109	6.79745	4.56633	-2.98961	8.8343	10.3091
80	5.41921	2.75452	3.19022	5.14277	8.61748	6.53942	3.37511	6.82509	6.89791	9.20515	4.99178	7.36967	6.14764	2.50414	1.71618	3.97867	8.83322	5.92816	11.1157	3.61521	8.80873	2.85182	3.52939	5.89482	7.51522	12.4023	3.80659	7.08937	1.35845	5.09629	3.87818	3.53855	2.70648	5.42982	5.19394	3.21164	7.79712	3.35673	10.093	2.89203	8.11373	3.57659	0.572747	6.28533	5.5921	3.18507	-3.23832	7.80879	9.12088
81	4.30964	2.73439	2.25284	4.24243	7.86621	5.62233	2.11329	5.60182	5.58076	7.90225	4.10667	6.51057	4.729	1.62765	0.542364	2.86422	7.96811	4.831	10.1615	2.81142	7.84654	2.06064	2.86416	5.19827	6.25964	10.9392	2.9401	5.5321	0.246061	3.77925	2.41348	2.02806	1.28769	4.21546	3.90815	2.03209	6.52579	2.45176	9.40779	1.63136	6.70736	2.37931	-0.617596	5.14621	4.39578	1.83481	-3.38236	6.79695	7.9627
82	3.25352	2.72227	1.39427	3.36927	7.12991	4.78145	0.839909	4.40336	4.27264	6.69727	3.256	5.70655	3.35627	0.899455	-0.565636	1.715	7.125	3.74409	9.24264	2.07291	6.90209	1.36764	2.25382	4.55827	5.05764	9.51391	2.054	4.01473	-0.797	2.46645	1.08336	0.569818	-0.134364	3.04409	2.75809	0.961909	5.30582	1.63418	8.73836	0.435091	5.34627	1.23745	-1.684	4.02509	3.231	0.54	-3.40445	5.80582	6.85609
83	2.26783	2.70358	0.648131	2.54674	6.40039	4.04806	-0.392545	3.23991	2.99479	5.62301	2.43889	4.95246	2.06673	0.349657	-1.57145	0.562222	6.30689	2.67903	8.36039	1.42806	5.99096	0.796909	1.68861	3.98564	3.91634	8.15411	1.14265	2.58438	-1.72767	1.19736	-0.0767576	-0.784697	-1.49704	1.91965	1.79573	0.046	4.13021	0.923273	8.07445	-0.661576	4.03655	0.183697	-2.56917	2.94891	2.14506	-0.662677	-3.27673	4.84488	5.82885
84	1.39332	2.66741	0.0591818	1.81063	5.67539	3.45791	-1.51629	2.13182	1.79327	4.71247	1.67133	4.23951	0.929182	0.00476768	-2.42509	-0.537111	5.52556	1.64348	7.51164	0.928758	5.13377	0.382455	1.16776	3.49909	2.84804	6.88618	0.209636	1.30631	-2.47976	0.0277071	-1.02676	-1.96467	-2.71975	0.866838	1.07545	-0.664182	2.99297	0.348667	7.41016	-1.60464	2.80923	-0.738879	-3.21457	2.429	1.1966	-1.72557	-2.97954	3.93046	4.9197
85	0.660809	2.60234	-0.325788	1.20327	4.96627	3.04736	-2.461	1.11209	0.734818	3.99603	0.989	3.55306	0.0238182	-0.124727	-3.06736	-1.51767	4.80533	0.648848	6.69836	0.622364	4.35661	0.153818	0.710364	3.12218	1.87773	5.74079	-0.72297	0.273576	-2.99009	-0.981303	-1.72955	-2.89736	-3.71282	-0.0688182	0.640182	-1.13109	1.91509	-0.0605455	6.74661	-2.34127	1.71497	-1.48221	-3.56115	1.34536	0.442788	-2.59818	-2.50452	3.09721	4.16073
86	0.119119	2.51545	-0.474848	0.770869	4.30315	2.84373	-3.16049	0.223273	-0.11897	3.49985	0.436333	2.88826	-0.594727	-0.0502222	-3.44227	-2.31278	4.18	-0.283061	5.943	0.531455	3.69591	0.127909	0.370808	2.87818	1.04869	4.75911	-1.60588	-0.402303	-3.21615	-1.76954	-2.15985	-3.53858	-4.39747	-0.827212	0.510788	-1.33473	0.949576	-0.287242	6.09252	-2.842	0.824808	-2.00597	-3.56406	0.48203	-0.0698384	-3.23152	-1.87311	2.39965	3.56782
87	-0.19504	2.42154	-0.373545	0.551394	3.73945	2.87479	-3.54501	-0.472455	-0.711485	3.24409	0.0602222	2.25513	-0.880909	0.208879	-3.50991	-2.86778	3.68889	-1.11623	5.28327	0.668394	3.20587	0.340273	0.195818	2.78627	0.442303	3.99046	-2.38217	-0.68898	-3.12279	-2.286	-2.30188	-3.86458	-4.73387	-1.34809	0.691697	-1.27827	0.168515	-0.31803	5.46367	-3.08252	0.231899	-2.28245	-3.26087	0.107788	-0.312354	-3.59243	-1.12577	1.90299	3.1593
88	-0.263066	2.33982	-0.0261212	0.563788	3.33682	3.16455	-3.61915	-0.911	-1.00618	3.24055	-0.101333	1.68955	-0.818	0.640364	-3.25355	-3.15067	3.36733	-1.80212	4.77482	1.03509	2.91039	0.819909	0.209394	2.85973	0.10603	3.48564	-2.99039	-0.579667	-2.70564	-2.49421	-2.14982	-3.87836	-4.6977	-1.57506	1.16818	-0.984455	-0.362364	-0.141364	4.88382	-3.05545	-0.0440606	-2.29661	-2.69012	0.0682727	-0.272061	-3.65912	-0.297242	1.66582	2.94991
89	-0.0816	2.28656	0.553444	0.817111	3.15267	3.678	-3.38522	-1.043	-0.998667	3.48778	-0.0308889	1.25644	-0.42	1.228	-2.684	-3.15756	3.24511	-2.28867	4.47967	1.616	2.83878	1.573	0.409889	3.102	0.077	3.31878	-3.37644	-0.107222	-1.99633	-2.39767	-1.76833	-3.609	-4.29289	-1.49056	1.86233	-0.487	-0.609333	0.219	4.38656	-2.77233	0.007	-2.04244	-1.90422	0.345333	0.0486667	-3.42467	0.588889	1.72467	2.958
90	0.340909	2.2669	1.34358	1.3172	3.22406	4.39285	-2.87136	-0.803091	-0.713455	3.97262	0.263556	1.01168	0.312545	1.95521	-1.82436	-2.90222	3.344	-2.54089	4.44636	2.38221	3.00602	2.60255	0.780636	3.51673	0.363768	3.50456	-3.484	0.673384	-1.06345	-2.05746	-1.20058	-3.10448	-3.57613	-1.13073	2.72809	0.198273	-0.564333	0.755303	4.0143	-2.25445	0.367162	-1.53091	-0.957556	0.923455	0.638364	-2.92966	1.53349	2.09335	3.19852
91	0.971756	2.27746	2.33055	2.08736	3.56191	5.27745	-2.11818	-0.252455	-0.197818	4.675	0.759	0.991818	1.30345	2.81855	-0.761455	-2.416	3.667	-2.51909	4.69491	3.29327	3.41118	3.81464	1.295	4.07127	0.951909	4.03473	-3.34818	1.69755	0.0102727	-1.52355	-0.481364	-2.41436	-2.58891	-0.521364	3.73545	1.039	-0.239182	1.45782	3.82091	-1.53045	0.997818	-0.774818	0.101818	1.77745	1.48955	-2.20255	2.55291	2.779	3.67327
92	1.81334	2.30417	3.4744	3.11365	4.15794	6.2977	-1.16351	0.572273	0.500667	5.57722	1.44133	1.21046	2.52536	3.79978	0.439091	-1.73222	4.21444	-2.23786	5.22061	4.30933	4.03244	5.15327	1.92611	4.73455	1.803	4.91347	-2.93345	2.9012	1.15467	-0.839253	0.363364	-1.56206	-1.38164	0.307273	4.87285	2.01482	0.348667	2.32164	3.83128	-0.622333	1.84471	0.173737	1.24164	2.88364	2.55669	-1.26073	3.66346	3.72341	4.36982
93	2.81905	2.33727	4.76016	4.39449	4.99424	7.43233	-0.0470707	1.63245	1.35509	6.6687	2.26933	1.65972	3.94964	4.89397	1.72091	-0.914222	4.93933	-1.70951	6.00879	5.40148	4.83744	6.57618	2.66134	5.47745	2.85442	6.13753	-2.26288	4.2389	2.32876	-0.0408384	1.32255	-0.546061	-0.0123636	1.32711	6.14018	3.10973	1.17367	3.35512	4.06787	0.455909	2.85187	1.27695	2.45223	4.22915	3.81416	-0.115465	4.88758	4.88531	5.27427
94	3.97723	2.38466	6.18527	5.92418	6.02827	8.70336	1.19839	2.90218	2.33955	7.94694	3.23033	2.32206	5.56755	6.11106	3.054	0.0133333	5.831	-0.947939	7.00055	6.54655	5.80636	8.05909	3.49555	6.285	4.04161	7.70124	-1.39403	5.6833	3.52518	0.850364	2.42009	0.628273	1.45536	2.52485	7.55509	4.32227	2.184	4.581	4.53964	1.67609	3.97658	2.50882	3.75048	5.83627	5.24715	1.21685	6.25588	6.23006	6.37182
95	5.28826	2.45426	7.77577	7.70325	7.24664	10.1331	2.53091	4.39309	3.46048	9.42132	4.31633	3.18864	7.417	7.48031	4.42855	1.05	6.89078	0.0449091	8.15652	7.73227	6.89444	9.59891	4.435	7.16155	5.30147	9.64412	-0.370091	7.23892	4.75976	1.83492	3.70136	1.96642	2.96776	3.93224	9.13745	5.66136	3.35439	5.99415	5.24523	3.02888	5.18181	3.87439	5.19537	7.71561	6.86066	2.72888	7.81508	7.73623	7.67982
96	6.76223	2.56223	9.57643	9.74668	8.65639	11.7461	3.9477	6.141	4.73585	11.116	5.52911	4.21435	9.54291	9.04056	5.856	2.21	8.13078	1.27154	9.43855	8.96403	8.08257	11.2191	5.49095	8.13764	6.61392	11.9512	0.786727	8.93283	6.05858	2.90946	5.20136	3.48118	4.50644	5.57987	10.9272	7.14164	4.67842	7.58073	6.17326	4.51345	6.46875	5.41285	6.88184	9.88561	8.67661	4.40332	9.60271	9.40164	9.22455
97	8.42445	2.72934	11.6384	12.0779	10.2935	13.59	5.45588	8.19482	6.19673	13.076	6.876	5.39221	11.9815	10.825	7.36691	3.51467	9.57033	2.74212	10.8242	10.2714	9.37567	12.9697	6.69079	9.25327	7.97927	14.6332	2.06612	10.8132	7.45855	4.10658	6.96064	5.18809	6.09624	7.51267	12.9815	8.78273	6.166	9.33636	7.31715	6.14491	7.84855	7.18518	8.91618	12.397	10.7239	6.26561	11.696	11.2445	11.0456
98	10.3136	2.97613	14.0155	14.718	12.2181	15.7157	7.0676	10.636	7.88691	15.3591	8.37067	6.73979	14.7903	12.8741	9.00055	5.001	11.2383	4.47948	12.3125	11.6896	10.7958	14.9135	8.0751	10.5561	9.39892	17.7141	3.46325	12.9398	9.01361	5.48364	9.03124	7.11397	7.80266	9.77953	15.3636	10.6108	7.84197	11.256	8.69177	7.95536	9.33973	9.26264	11.3912	15.3054	13.0368	8.36071	14.1712	13.3059	13.1945
99	12.4749	3.31817	16.7558	17.6766	14.4968	18.168	8.80595	13.5452	9.863	18.0156	10.0416	8.28064	18.0054	15.2327	10.8007	6.70989	13.1806	6.51638	13.924	13.258	12.3662	17.1042	9.69492	12.1083	10.8755	21.2083	4.97133	15.3719	10.7829	7.10617	11.4813	9.30082	9.71658	12.4507	18.1315	12.6621	9.74521	13.3415	10.3251	9.99091	10.9562	11.7303	14.3576	18.6358	15.6558	10.7591	17.0868	15.6512	15.7215
100	14.9207	3.67771	19.878	20.951	17.193	20.975	10.716	16.965	12.187	21.065	11.929	10.048	21.63	17.933	12.82	8.684	15.458	8.897	15.697	15.04	14.118	19.578	11.618	13.985	12.439	21.736	6.6	18.169	12.829	9.045	14.378	11.805	11.925	15.593	21.314	14.982	11.934	15.629	12.244	12.315	12.719	14.661	17.8	22.365	18.603	13.549	20.468	18.342	18.67
[truncated: 53 more columns]

## Sheet: Rotation RAnkleFlex A1FacoM
all values Right	mean	std	steps
1	0.762747	2.46426	-0.145	-1.011	-2.878	-0.949	-5.185	-2.398	-1.346	-3.325	-0.394	2.156	3.49	-1.707	-2.417	-6.32	0.364	3.803	3.892	2.373	2.885	0.526	-0.949	1.104	1.503	0.099	-1.881	2.967	0.366	-2.498	0.984	-0.993	0.686	-3.771	0.311	-2.867	-0.885	-0.21	1.947	1.178	1.784	2.661	5.729	0.027	-1.247	1.226	3.418	1.447	-0.283
2	-0.456215	2.45774	-1.57931	-2.38289	-3.78218	-1.93585	-6.39485	-3.78431	-2.37756	-3.8833	-1.75318	0.690909	1.84744	-2.98478	-3.27011	-7.01546	-0.477798	2.3133	3.0443	1.24694	1.4469	-1.19672	-2.48478	-0.378465	0.083202	-1.12885	-3.53008	1.19598	-0.495434	-3.8357	-0.403848	-2.35584	-0.860606	-4.54267	-1.22142	-3.79178	-2.50929	-1.89661	1.59442	0.116778	0.107212	1.13734	4.44927	-1.3161	-2.80433	0.159192	1.77055	0.0723535	-1.68148
3	-1.45908	2.35573	-2.59898	-3.44822	-4.39727	-2.69042	-7.06958	-4.83131	-3.102	-4.02167	-2.75625	-0.615364	0.202475	-3.95611	-3.84367	-7.10725	-0.947263	0.953848	1.89953	0.112374	0.172545	-2.55607	-3.65211	-1.62139	-1.04976	-2.05555	-4.7577	-0.61402	-1.27254	-4.82628	-1.59559	-3.43022	-2.12727	-4.85978	-2.35706	-4.32	-3.76031	-3.23064	1.45477	-0.752556	-1.39073	-0.205485	3.25839	-2.29719	-4.00967	-0.721293	0.240424	-1.24161	-2.75515
4	-2.21001	2.18356	-3.10348	-4.089	-4.69564	-3.23345	-7.23418	-5.5513	-3.47967	-3.78064	-3.4507	-1.68627	-1.32485	-4.60567	-4.09467	-6.7113	-0.984636	-0.227636	0.622182	-0.837818	-0.899303	-3.44682	-4.366	-2.57973	-1.78591	-2.78	-5.44809	-2.33167	-1.97888	-5.44079	-2.61118	-4.22845	-3.10452	-4.75467	-3.05836	-4.467	-4.53815	-4.15618	1.63615	-1.35967	-2.62282	-1.29294	2.296	-3.00345	-4.76367	-1.3537	-1.08636	-2.42348	-3.41473
5	-2.67644	1.98316	-3.07038	-4.25633	-4.63855	-3.49613	-6.95121	-5.90646	-3.48167	-3.216	-3.8534	-2.57245	-2.69406	-4.89522	-4.00711	-5.96911	-0.626747	-1.25224	-0.69703	-1.57689	-1.77517	-3.83317	-4.60022	-3.15702	-2.07491	-3.33433	-5.58122	-3.77898	-2.49472	-5.64358	-3.47288	-4.80413	-3.74235	-4.29489	-3.30812	-4.25144	-4.79984	-4.64639	2.16645	-1.61922	-3.45891	-2.18101	1.68115	-3.51612	-5.00278	-1.68279	-2.14009	-3.47153	-3.63106
6	-2.83251	1.81684	-2.56019	-3.98744	-4.23045	-3.41273	-6.30358	-5.87267	-3.12167	-2.38388	-3.93286	-3.29045	-3.81075	-4.81467	-3.58878	-5.00117	0.0416566	-2.05955	-1.91839	-2.17413	-2.41531	-3.7577	-4.38467	-3.31565	-1.93746	-3.66218	-5.22041	-4.74561	-2.68177	-5.44606	-4.13361	-5.16223	-3.98293	-3.55267	-3.13203	-3.72644	-4.58291	-4.7187	3.00194	-1.517	-3.81885	-2.91554	1.44355	-3.79072	-4.74056	-1.67849	-2.80924	-4.31583	-3.44779
7	-2.67024	1.7387	-1.67721	-3.36367	-3.51264	-2.97648	-5.366	-5.42785	-2.439	-1.34045	-3.65976	-3.74036	-4.53867	-4.382	-2.875	-3.90073	0.921818	-2.52845	-2.84706	-2.67033	-2.75533	-3.30212	-3.78867	-3.07548	-1.44276	-3.68955	-4.46415	-5.12636	-2.46876	-4.88661	-4.50248	-5.271	-3.82318	-2.58667	-2.59173	-2.95333	-3.96703	-4.41618	4.05094	-1.097	-3.71255	-3.43803	1.55291	-3.74367	-4.037	-1.36167	-3.02827	-4.82276	-2.93364
8	-2.20488	1.76153	-0.537636	-2.48322	-2.55064	-2.22299	-4.20506	-4.68585	-1.49322	-0.151515	-3.02836	-3.80791	-4.79639	-3.64022	-1.93489	-2.7428	1.91928	-2.54976	-3.32092	-2.99688	-2.76183	-2.55233	-2.89922	-2.47625	-0.678798	-3.37403	-3.41974	-4.91606	-1.8598	-4.02589	-4.51101	-5.09324	-3.29604	-1.45367	-1.74639	-1.99389	-3.05535	-3.78724	5.19313	-0.428	-3.20061	-3.63166	1.95458	-3.34391	-2.97911	-0.777768	-2.81436	-4.86231	-2.15797
9	-1.48217	1.84365	0.740768	-1.43722	-1.43791	-1.21266	-2.90212	-3.73573	-0.370111	1.10391	-2.1366	-3.47682	-4.55506	-2.65733	-0.857778	-1.5916	2.95725	-2.10024	-3.35295	-3.08271	-2.43905	-1.58737	-1.81011	-1.64875	0.264192	-2.72367	-2.18506	-4.26843	-0.904313	-2.94672	-4.19629	-4.60872	-2.43624	-0.219	-0.687879	-0.911222	-1.95154	-2.89979	6.30989	0.404222	-2.3743	-3.37982	2.56876	-2.5826	-1.67444	0.0317778	-2.229	-4.46594	-1.19364
10	-0.574545	1.92267	2.03709	-0.295	-0.269	-0.0752727	-1.54636	-2.67545	0.841	2.34409	-1.06555	-2.77709	-3.85591	-1.51	0.269	-0.506545	3.97536	-1.276	-2.993	-2.89364	-1.83082	-0.481	-0.617	-0.687636	1.29864	-1.76364	-0.864273	-3.29282	0.233636	-1.74645	-3.57518	-3.82736	-1.36255	1.05	0.478909	0.242	-0.782727	-1.82955	7.30473	1.316	-1.338	-2.72845	3.31636	-1.56982	-0.231	1.00491	-1.34291	-3.68982	-0.104727
11	0.439339	1.95582	3.24149	0.878111	0.880636	1.10339	-0.219485	-1.59463	2.04333	3.50197	0.0983434	-1.78855	-2.82765	-0.284111	1.354	0.468758	4.92999	-0.176636	-2.30738	-2.43867	-1.00313	0.697879	0.582778	0.321354	2.34315	-0.58797	0.441202	-2.09576	1.43202	-0.516697	-2.69751	-2.80761	-0.155202	2.27467	1.67261	1.41056	0.364545	-0.672061	8.11463	2.23544	-0.213545	-1.74776	4.10806	-0.422949	1.23267	2.0678	-0.272667	-2.62374	1.03309
12	1.48633	1.92569	4.25722	2.01544	1.95	2.25578	1.013	-0.574222	3.16578	4.53533	1.27378	-0.619	-1.57811	0.920778	2.34244	1.30178	5.79167	1.087	-1.369	-1.75511	-0.0304444	1.87833	1.71056	1.31	3.33333	0.704333	1.65256	-0.770667	2.59711	0.669444	-1.64033	-1.60211	1.11767	3.39733	2.824	2.53033	1.42511	0.495667	8.71078	3.10722	0.905667	-0.547667	4.874	0.750111	2.59933	3.15911	0.903	-1.36644	2.157
13	2.50704	1.83799	5.06542	3.06867	2.884	3.33103	2.10727	0.359818	4.17	5.429	2.38536	0.615909	-0.212667	2.03767	3.20933	2.00003	6.55167	2.39527	-0.254515	-0.894848	0.997182	2.9907	2.72167	2.22603	4.241	2.011	2.71348	0.599515	3.66736	1.75624	-0.485333	-0.282394	2.38845	4.386	3.888	3.55667	2.36303	1.60591	9.12818	3.90733	1.95191	0.751303	5.566	1.87348	3.78833	4.22558	2.12	-0.0218485	3.21518
14	3.45628	1.71083	5.67622	4.008	3.68018	4.30218	3.04782	1.20447	5.04889	6.18927	3.37566	1.80682	1.17051	3.03056	3.95067	2.57097	7.20171	3.64055	0.959172	0.0619192	2.02164	3.97864	3.59833	3.04099	5.04974	3.23782	3.59563	1.92768	4.61087	2.71461	0.67896	1.06924	3.59073	5.23933	4.83552	4.46556	3.16926	2.61412	9.40749	4.63044	2.87979	2.04502	6.15724	2.90278	4.76011	5.22608	3.32315	1.29928	4.16042
15	4.30728	1.56709	6.12888	4.81856	4.35218	5.16105	3.83324	1.96705	5.81444	6.83136	4.23994	2.89464	2.49785	3.89	4.58344	3.0304	7.74688	4.72815	2.18167	1.04418	2.99512	4.81703	4.34667	3.75869	5.75717	4.32182	4.2951	3.15075	5.42292	3.53955	1.77698	2.36973	4.66921	5.97433	5.63909	5.24611	3.85022	3.49733	9.59349	5.281	3.67597	3.25383	6.63761	3.82296	5.51067	6.12942	4.46618	2.51573	4.96158
16	5.06263	1.43414	6.47576	5.505	4.92127	5.90318	4.49991	2.65691	6.48867	7.37091	4.9883	3.85464	3.72548	4.63133	5.129	3.40621	8.19606	5.63327	3.33436	2.00476	3.87433	5.50552	4.984	4.38676	6.37033	5.24064	4.8273	4.227	6.10155	4.24258	2.75236	3.56536	5.5763	6.617	6.30809	5.90433	4.41124	4.25255	9.72609	5.86767	4.35027	4.32145	7.01309	4.63527	6.068	6.92215	5.50927	3.58727	5.61073
17	5.71404	1.31454	6.76481	6.08378	5.40736	6.54541	5.07997	3.27821	7.09267	7.81552	5.63966	4.68418	4.81727	5.27989	5.59822	3.72521	8.55638	6.37267	4.36419	2.90112	4.62888	6.0602	5.52956	4.93811	6.89951	6.00394	5.21146	5.14488	6.67082	4.83196	3.57608	4.62545	6.31981	7.18989	6.861	6.45844	4.88954	4.88667	9.83923	6.401	4.92658	5.24898	7.29827	5.3681	6.48356	7.59974	6.42833	4.49939	6.12145
18	6.27691	1.21881	7.0314	6.57356	5.82955	7.10141	5.59585	3.84141	7.63756	8.17085	6.21245	5.38818	5.7708	5.85744	5.98933	4.00642	8.8371	6.98182	5.25491	3.70762	5.24593	6.49992	5.99844	5.42152	7.3527	6.63203	5.49323	5.91201	7.1463	5.33137	4.25223	5.56257	6.91382	7.70456	7.31297	6.93378	5.30274	5.41006	9.95545	6.889	5.42176	6.04376	7.50288	6.03624	6.80889	8.18812	7.21597	5.2549	6.51248
19	6.75979	1.14667	7.29618	6.994	6.20182	7.58555	6.065	4.34782	8.121	8.43873	6.716	5.98273	6.59609	6.372	6.297	4.26418	9.05109	7.49491	6.01445	4.40936	5.72845	6.84618	6.397	5.82736	7.72809	7.15709	5.69945	6.54009	7.53382	5.74964	4.80318	6.39473	7.37618	8.163	7.67273	7.345	5.64945	5.845	9.986	7.325	5.85273	6.721	7.64155	6.64464	7.083	8.70545	7.88373	5.86045	6.80673
20	7.17188	1.10291	7.55877	7.35056	6.52727	8.0064	6.50342	4.79498	8.52978	8.62252	7.15424	6.48455	7.30012	6.81778	6.51878	4.50087	9.20809	7.93867	6.65694	5.01775	6.08979	7.12428	6.72256	6.15324	8.02691	7.60288	5.84546	7.0487	7.83616	6.09511	5.27086	7.13786	7.73032	8.55167	7.94697	7.68456	5.91756	6.21279	10.1956	7.69478	6.22318	7.29864	7.7363	7.19265	7.336	9.15812	8.44061	6.33377	7.0307
21	7.51838	1.07567	7.80612	7.64456	6.80545	8.37028	6.90979	5.18347	8.86311	8.72242	7.52492	6.90018	7.89362	7.20756	6.67789	4.71786	9.31737	8.326	7.20034	5.5539	6.35349	7.35462	6.98856	6.41313	8.2656	7.98082	5.9491	7.44896	8.05678	6.37741	5.67856	7.80897	8.00188	8.86367	8.14882	7.96033	6.09565	6.52009	10.3271	8.00078	6.5223	7.79091	7.80676	7.6592	7.58644	9.54453	8.88779	6.69636	7.19718
22	7.80696	1.06206	8.02733	7.879	7.04091	8.68385	7.27555	5.51733	9.11767	8.74182	7.82439	7.23645	8.38964	7.55567	6.79633	4.92779	9.38958	8.66364	7.67091	6.036	6.53864	7.55	7.20533	6.62703	8.45794	8.29936	6.02521	7.74512	8.20045	6.61148	6.02021	8.41897	8.20776	9.09767	8.28736	8.18333	6.18494	6.76364	10.4428	8.243	6.74355	8.21109	7.86627	8.00721	7.83733	9.86755	9.23864	6.95976	7.31709
23	8.04722	1.0577	8.21333	8.06811	7.248	8.95811	7.59833	5.81344	9.30189	8.69267	8.05656	7.493	8.80022	7.87144	6.90167	5.13589	9.43867	8.972	8.09722	6.479	6.67578	7.73367	7.388	6.81144	8.61733	8.56533	6.07644	7.95933	8.275	6.81189	6.29533	8.97089	8.35322	9.26567	8.38333	8.36156	6.19422	6.94067	10.5456	8.42589	6.90167	8.55878	7.927	8.24156	8.08244	10.1428	9.513	7.12678	7.40067
24	8.25101	1.05927	8.35726	8.21922	7.43855	9.21254	7.88542	6.09204	9.43467	8.58758	8.22803	7.66527	9.13497	8.16922	7.01389	5.35356	9.48548	9.25739	8.4974	6.88098	6.79068	7.92847	7.55856	6.98173	8.76202	8.78633	6.10444	8.11754	8.30052	6.98879	6.52345	9.45982	8.468	9.38233	8.45467	8.51656	6.14531	7.05533	10.6287	8.55811	7.021	8.84127	8.00509	8.41407	8.32022	10.3744	9.72409	7.19668	7.4543
25	8.42975	1.06563	8.46336	8.34167	7.62709	9.45373	8.15273	6.37409	9.536	8.43227	8.3453	7.77673	9.40645	8.46833	7.13767	5.59173	9.55012	9.52445	8.87861	7.22242	6.8973	8.13233	7.739	7.16224	8.90558	8.97055	6.131	8.23842	8.305	7.14355	6.70676	9.89233	8.58297	9.467	8.51864	8.67167	6.05061	7.12673	10.7028	8.65633	7.11655	9.05667	8.10918	8.55588	8.552	10.5623	9.89555	7.19252	7.48118
26	8.60036	1.07786	8.54992	8.46233	7.83082	9.70038	8.42824	6.68029	9.62856	8.23442	8.44695	7.85109	9.61942	8.77833	7.274	5.85116	9.64142	9.78821	9.24761	7.50569	7.00715	8.3419	7.94044	7.36231	9.05033	9.13127	6.17286	8.33685	8.30446	7.29062	6.85586	10.2807	8.70703	9.53978	8.58627	8.83878	5.93486	7.18167	10.7788	8.74678	7.19833	9.20728	8.24336	8.69331	8.782	10.7266	10.053	7.14272	7.49109
27	8.77632	1.09719	8.6361	8.60611	8.06064	9.96575	8.72988	7.02602	9.73144	8.00703	8.56079	7.92791	9.77421	9.09878	7.42733	6.12858	9.76716	10.0606	9.60841	7.74621	7.14155	8.56552	8.16867	7.58486	9.20005	9.29058	6.23616	8.4301	8.30265	7.44771	6.99436	10.6252	8.84933	9.61711	8.66006	9.025	5.82406	7.24561	10.859	8.85033	7.28679	9.3037	8.40845	8.83324	9.01556	10.8821	10.1979	7.07219	7.494
28	8.9608	1.12248	8.72855	8.785	8.32745	10.2508	9.05345	7.39855	9.858	7.765	8.69336	8.03518	9.895	9.427	7.603	6.42136	9.93573	10.348	9.95827	7.96673	7.31927	8.81345	8.423	7.83618	9.35818	9.46091	6.32782	8.53318	8.30364	7.62773	7.127	10.9279	9.01555	9.711	8.74627	9.235	5.72445	7.33009	10.9495	8.971	7.39264	9.36282	8.60527	8.97282	9.26	11.0309	10.3261	7.00209	7.49591
29	9.16019	1.15489	8.83317	9.01133	8.634	10.5561	9.39	7.78144	10.0202	7.52558	8.84932	8.18455	9.94	9.75256	7.80511	6.72775	10.1516	10.6556	10.2946	8.18269	7.53845	9.0907	8.70767	8.12164	9.52224	9.6493	6.45627	8.65104	8.31552	7.83291	7.24862	11.1875	9.21093	9.834	8.85736	9.47667	5.63511	7.44427	11.0583	9.112	7.51785	9.40651	8.84297	9.11015	9.52644	11.1827	10.4329	6.93656	7.50927
30	9.37694	1.19585	8.96523	9.28089	8.97836	10.8832	9.73397	8.15888	10.218	7.30648	9.03963	8.38318	10.0943	10.0663	8.03133	7.04457	10.4156	10.9844	10.6193	8.40416	7.78774	9.39241	9.01767	8.44238	9.68925	9.86461	6.62548	8.7876	8.35736	8.05885	7.36206	11.4049	9.43662	9.98889	9.00627	9.74978	5.56325	7.59273	11.1959	9.27711	7.66512	9.44784	9.12406	9.25243	9.81578	11.3466	10.5098	6.87015	7.5457
31	9.60913	1.243	9.13652	9.584	9.36927	11.2274	10.0828	8.52039	10.4453	7.12218	9.28512	8.62773	10.2268	10.371	8.28667	7.37033	10.7201	11.3401	10.9393	8.64473	8.06233	9.70688	9.34567	8.79106	9.85561	10.1142	6.8373	8.96618	8.43703	8.29621	7.47315	11.5941	9.68355	10.1697	9.20427	10.0563	5.51712	7.77091	11.3785	9.47	7.83227	9.49121	9.436	9.40691	10.1327	11.5281	10.5545	6.80252	7.61255
32	9.85538	1.29355	9.33887	9.91844	9.79909	11.5858	10.4301	8.86143	10.6964	6.98742	9.58447	8.90691	10.3503	10.6692	8.57556	7.71168	11.0502	11.7244	11.2588	8.89976	8.36879	10.0305	9.68678	9.14662	10.0241	10.3985	7.09075	9.19479	8.56159	8.53963	7.59356	11.7755	9.94689	10.3759	9.453	10.3879	5.5146	7.96988	11.6213	9.68711	8.02006	9.5342	9.76273	9.57473	10.4789	11.7275	10.5733	6.73787	7.70315
33	10.1139	1.34274	9.55763	10.2829	10.232	11.9542	10.7696	9.18141	10.9592	6.92603	9.93339	9.21118	10.4849	10.9681	8.905	8.07345	11.3889	12.1335	11.5797	9.16384	8.70867	10.364	10.029	9.49553	10.2067	10.7063	7.38057	9.4608	8.74842	8.79167	7.73234	11.9583	10.2373	10.6131	9.74785	10.7368	5.57202	8.18976	11.9168	9.91878	8.23688	9.57854	10.0906	9.75199	10.8506	11.9468	10.5804	6.68171	7.81715
34	10.3847	1.38502	9.78667	10.6707	10.663	12.3277	11.097	9.48033	11.2257	6.956	10.3253	9.538	10.636	11.283	9.285	8.45633	11.7393	12.563	11.9053	9.44	9.08067	10.7093	10.3697	9.829	10.4223	11.03	7.71033	9.74633	9.01967	9.05967	7.908	12.1373	10.569	10.8873	10.085	11.099	5.70933	8.441	12.2487	10.1583	8.483	9.63733	10.404	9.931	11.235	12.1863	10.591	6.65233	7.972
35	10.6839	1.42221	10.0321	11.0783	11.0976	12.7101	11.419	9.76427	11.5043	7.0947	10.7562	9.89027	10.8158	11.6289	9.72544	8.86596	12.107	13.0157	12.245	9.73463	9.48609	11.0691	10.7201	10.1475	10.69	11.3651	8.09167	10.0428	9.3886	9.35896	8.14325	12.3088	10.949	11.2066	10.476	11.475	5.94971	8.73873	12.5992	10.4114	8.76073	9.7273	10.6915	10.1074	11.6209	12.4474	10.6273	6.67986	8.19045
36	11.0093	1.444	10.3079	11.5103	11.5235	13.114	11.7506	10.0567	11.8108	7.34748	11.2274	10.2709	11.0375	12.0156	10.2357	9.31245	12.4948	13.488	12.6084	10.0623	9.92985	11.4438	11.0861	10.469	11.0259	11.7113	8.53213	10.3528	9.85759	9.71124	8.45745	12.4756	11.3815	11.5734	10.9229	11.8648	6.30928	9.08985	12.9575	10.6959	9.07194	9.85984	10.9651	10.2842	12.0091	12.7361	10.7047	6.79491	8.47891
37	11.3747	1.45183	10.6267	11.974	11.9418	13.5425	12.1058	10.3848	12.157	7.721	11.7447	10.6835	11.3145	12.451	10.827	9.803	12.9061	13.9727	13.0054	10.4495	10.4126	11.8385	11.471	10.8285	11.4433	12.0759	9.03864	10.6882	10.4285	10.1408	8.87	12.647	11.8833	11.985	11.4325	12.272	6.79373	9.50009	13.312	11.027	9.43173	10.0528	11.2541	10.4711	12.407	13.0607	10.8387	7.03345	8.85227
38	11.7906	1.44892	10.9961	12.4762	12.3727	13.9921	12.4959	10.7677	12.5537	8.21312	12.3024	11.128	11.659	12.9432	11.5171	10.3419	13.3385	14.4622	13.4443	10.9043	10.9346	12.2625	11.8861	11.2408	11.9459	12.4694	9.62191	11.0651	11.0899	10.6614	9.36881	12.8401	12.4659	12.4421	12.0092	12.712	7.38412	9.9717	13.6654	11.4222	9.85724	10.3137	11.591	10.6806	12.8279	13.4262	11.0432	7.39899	9.31952
39	12.265	1.43886	11.42	13.0162	12.8344	14.4577	12.9312	11.2234	12.9977	8.81933	12.905	11.6057	12.0831	13.4832	12.2898	10.9284	13.7876	14.9542	13.9302	11.441	11.4988	12.7232	12.3472	11.717	12.5298	12.9105	10.2939	11.5053	11.822	11.2754	9.94618	13.0808	13.1222	12.943	12.6463	13.1889	8.06095	10.5072	14.0351	11.8878	10.3621	10.641	12.0052	10.9389	13.2828	13.8343	11.3259	7.89139	9.88306
40	12.8011	1.42465	11.8964	13.5973	13.3395	14.9287	13.4196	11.7644	13.48	9.524	13.5511	12.116	12.606	14.0623	13.118	11.5543	14.2448	15.4507	14.4595	12.0691	12.1138	13.2166	12.863	12.261	13.176	13.4245	11.0688	12.0235	12.5934	11.9772	10.5843	13.3993	13.8327	13.4977	13.3231	13.7003	8.80933	11.1072	14.4338	12.4253	10.9585	11.0372	12.5175	11.2678	13.7687	14.2883	11.6966	8.50252	10.5423
41	13.3908	1.40821	12.4172	14.2071	13.8925	15.3867	13.9543	12.402	13.9922	10.3027	14.2319	12.6536	13.2062	14.6592	13.9676	12.2005	14.6902	15.9512	15.0324	12.7907	12.787	13.733	13.4308	12.8658	13.8569	14.0278	11.9313	12.6245	13.3642	12.7325	11.2578	13.803	14.5658	14.1012	14.0067	14.233	9.60616	11.7645	14.8636	13.0256	11.6489	11.5138	13.1277	11.6758	14.2758	14.7721	12.1614	9.21914	11.2929
42	14.0106	1.39595	12.9698	14.8188	14.4852	15.8109	14.5112	13.129	14.5161	11.1182	14.9288	13.2104	13.8572	15.2337	14.8014	12.8361	15.098	16.4472	15.6446	13.6122	13.4959	14.2489	14.0408	13.495	14.5309	14.7113	12.8596	13.2909	14.0856	13.5085	11.941	14.2956	15.2786	14.7301	14.6566	14.7691	10.4214	12.4611	15.3183	13.6689	12.417	11.667	13.8094	12.1719	14.7858	15.2844	12.7109	10.0177	12.1107
43	14.6356	1.37019	13.5233	15.3977	15.0934	16.1893	15.0579	13.9051	15.0183	11.9282	15.6114	13.7678	14.5218	15.741	15.5803	13.4302	15.4398	16.9289	16.2754	14.529	14.1954	14.7342	14.663	13.7364	15.1507	15.4418	13.8138	13.9815	14.7013	14.2623	12.6001	14.8681	15.9281	15.3417	15.2448	15.2807	11.232	13.1695	15.774	14.3253	13.2275	12.706	14.5238	12.7534	15.2713	15.8244	13.3234	10.8471	12.9601
44	15.2352	1.34154	14.0397	15.9059	15.6795	16.5095	15.5612	14.6809	15.4621	12.6852	16.2437	14.3013	15.1473	16.1438	16.2641	13.9478	15.6971	17.3725	16.8933	15.506	14.8404	15.1469	15.2472	14.8407	15.6738	16.1753	14.7408	14.6465	15.1476	14.9435	13.2027	15.4939	16.4678	15.8904	15.7352	15.7318	12.0129	13.8581	16.1928	14.9622	14.0283	13.4822	15.2118	13.399	15.7031	16.3664	13.9554	11.6523	13.8073
45	15.7625	1.31719	14.4909	16.3079	16.204	16.7567	15.9873	15.4143	15.811	13.3403	16.7869	14.784	15.6834	16.4118	16.8154	14.3572	15.8496	17.748	17.4428	16.4982	15.385	15.4457	15.7388	15.4407	16.0694	16.8717	15.5786	15.2308	15.3879	15.5137	13.7204	16.1257	16.8601	16.3382	16.0843	16.0847	12.7294	14.4957	16.54	15.5511	14.7757	14.2774	15.8107	14.0783	16.0527	16.8614	14.568	12.3998	14.6153
46	16.1769	1.29668	14.8497	16.57	16.6194	16.917	16.3113	16.0574	16.035	13.8501	17.2075	15.1733	16.0948	16.522	17.192	14.6325	15.87	18.0239	17.8707	17.4451	15.7821	15.5923	16.095	15.9384	16.3135	17.4772	16.2697	15.6781	15.411	15.9472	14.1327	16.7072	17.0762	16.658	16.2465	16.301	13.344	15.0549	16.786	16.058	15.4342	15.0694	16.2657	14.7512	16.296	17.2523	15.1145	13.0496	15.3382
47	16.4422	1.28795	15.083	16.6472	16.8994	16.9715	16.5054	16.5571	16.0906	14.1817	17.482	15.4438	16.3501	16.4282	17.3334	14.751	15.7259	18.1668	18.1488	18.2875	15.9861	15.5534	16.2667	16.2994	16.3804	17.9342	16.7609	15.9462	15.2036	16.2156	14.4304	17.181	17.0825	16.8032	16.1845	16.3349	13.8233	15.5087	16.908	16.4383	15.9701	15.7965	16.5351	15.3645	16.3922	17.4939	15.5398	13.5525	15.9272
48	16.5287	1.30094	15.1589	16.531	17.0155	16.8976	16.5119	16.8885	15.9719	14.3162	17.5828	15.5625	16.4067	16.12	17.2301	14.6995	15.3949	18.1276	18.2553	18.9578	15.958	15.3047	16.2489	16.4968	16.2474	18.2014	17.0036	15.9887	14.7511	16.2878	14.5866	17.4935	16.8599	16.7579	15.8627	16.1756	14.1305	15.8318	16.8847	16.671	16.3542	16.3945	16.5849	15.8848	16.3329	17.546	15.7861	13.8571	16.3387
49	16.4132	1.34162	15.0522	16.2003	16.9399	16.6673	16.3159	17.0353	15.659	14.2309	17.4759	15.489	16.2413	15.5893	16.8587	14.4647	14.8648	17.8884	18.1597	19.3889	15.6652	14.8359	16.044	16.51	15.8967	18.2575	16.9885	15.7728	14.0508	16.1532	14.5657	17.6299	16.4037	16.5007	15.3107	15.802	14.2298	15.9968	16.69	16.729	16.5575	16.8115	16.3945	16.2924	16.0927	17.3835	15.8037	13.9342	16.5367
50	16.0776	1.41274	14.75	15.6459	16.6445	16.2443	15.912	16.975	15.1297	13.8991	17.1565	15.2033	15.8305	14.8309	16.1991	14.0311	14.1195	17.4285	17.8355	19.5506	15.0777	14.1478	15.6596	16.339	15.3074	18.0861	16.6967	15.2966	13.1069	15.7848	14.3659	17.5712	15.7243	16.0142	14.5446	15.2053	14.0995	15.9682	16.3038	16.595	16.5511	17.0137	15.9557	16.5553	15.6458	16.9742	15.5603	13.7906	16.4877
51	15.501	1.51543	14.2293	14.8637	16.1165	15.5858	15.2844	16.6585	14.3702	13.2878	16.6163	14.6913	15.1624	13.8237	15.238	13.3785	13.1174	16.7514	17.264	19.4229	14.1711	13.2152	15.0946	15.9629	14.4439	17.6665	16.1135	14.5432	11.8904	15.1604	13.9716	17.2856	14.8204	15.2903	13.5704	14.3848	13.7203	15.6957	15.7032	16.2672	16.3014	16.9676	15.2447	16.6251	14.9769	16.2976	15.0144	13.4256	16.1611
52	14.6687	1.65092	13.4588	13.8437	15.3425	14.6675	14.4135	16.0555	13.378	12.3798	15.8524	13.9495	14.2275	12.5523	13.972	12.4871	11.8253	15.8687	16.4425	19.0133	12.9606	12.0088	14.3357	15.349	13.296	16.9894	15.2403	13.5042	10.3822	14.2575	13.373	16.7514	13.6934	14.3303	12.3838	13.3297	13.087	15.1503	14.8714	15.731	15.8138	16.6587	14.2327	16.4792	14.0667	15.3491	14.1406	12.8302	15.5473
53	13.5711	1.81684	12.4048	12.5738	14.2942	13.4893	13.2899	15.1606	12.1504	11.1697	14.8771	12.9899	13.0102	11.0204	12.4118	11.354	10.2419	14.7802	15.3689	18.3395	11.4782	10.537	13.358	14.4691	11.872	16.0465	14.0813	12.1902	8.60099	13.0564	12.5641	15.9613	12.3499	13.1373	10.9629	12.0296	12.2011	14.3183	13.7954	14.9448	15.0981	16.0751	12.9149	16.1172	12.8762	14.1291	12.9306	11.9755	14.6413
54	12.1928	2.00397	11.0427	11.0429	12.9349	12.0504	11.9062	13.9624	10.6689	9.65321	13.682	11.8057	11.4908	9.236	10.5818	9.97759	8.38156	13.4752	14.0349	17.3795	9.73657	8.81399	12.1376	13.2871	10.1744	14.8158	12.6245	10.5946	6.57446	11.5445	11.5093	14.9108	10.7909	11.6984	9.27952	10.4716	11.0403	13.1718	12.4549	13.8788	14.12	15.1822	11.2852	15.5192	11.3633	12.6318	11.366	10.7953	13.4238
55	10.5243	2.19816	9.36573	9.238	11.2378	10.3595	10.2452	12.4522	8.905	7.82873	12.2526	10.3829	9.62173	7.207	8.508	8.35264	6.26991	11.932	12.4396	16.1165	7.76082	6.86136	10.656	11.8027	8.20936	13.2814	10.8423	8.73227	4.34827	9.68573	10.1765	13.5688	9.017	9.988	7.33236	8.635	9.57936	11.6948	10.8319	12.523	12.8401	13.9385	9.35691	14.6475	9.513	10.8285	9.44564	9.27173	11.8877
56	8.56771	2.38378	7.37989	7.11167	9.193	8.43356	8.33533	10.586	6.80733	5.68833	10.5774	8.701	7.41078	4.92944	6.19589	6.47767	3.93656	10.1617	10.5828	14.5389	5.58778	4.70978	8.85089	10.0336	5.98922	11.4187	8.75611	6.64322	1.96967	7.48478	8.53222	11.9366	7.03433	7.94933	5.19167	6.488	7.80956	9.88033	8.91878	10.8308	11.2237	12.3114	7.15833	13.4588	7.32056	8.75156	7.2	7.42656	10.0303
57	6.33783	2.54547	5.10744	4.701	6.78664	6.26185	6.18782	8.35897	4.40911	3.21706	8.65081	6.69991	4.90018	2.43633	3.67433	4.35662	1.40947	8.15306	8.46824	12.6181	3.25522	2.38325	6.72	7.99419	3.51917	9.21206	6.3998	4.37053	-0.54896	4.9657	6.53434	10.0224	4.83722	5.61244	2.90639	4.08889	5.75025	7.72194	6.71946	8.80833	9.24742	10.2955	4.7287	11.9212	4.86767	6.43654	4.67821	5.28489	7.84912
58	3.84793	2.67716	2.57458	2.03567	4.07245	3.79894	3.80391	5.80897	1.73	0.418273	6.47721	4.40609	2.12976	-0.258	0.927667	1.99958	-1.31515	5.89636	6.11645	10.3487	0.793576	-0.124121	4.264	5.70815	0.802576	6.65882	3.79745	1.9463	-3.26188	2.14873	4.1723	7.82148	2.37515	3.005	0.501182	1.48267	3.43518	5.22055	4.23964	6.46033	6.90864	7.91027	2.10164	9.989	2.212	3.90045	1.92527	2.89697	5.35636
59	1.10564	2.78587	-0.209	-0.863444	1.06236	1.05065	1.17342	2.95791	-1.22289	-2.66321	4.05009	1.83	-0.866424	-3.11844	-2.01478	-0.592889	-4.26335	3.37376	3.54208	7.75131	-1.80287	-2.8379	1.49267	3.19776	-2.13347	3.74276	0.959061	-0.625505	-6.29951	-0.935879	1.46615	5.33506	-0.391414	0.131444	-2.04336	-1.29911	0.929778	2.37433	1.46257	3.80678	4.22427	5.22334	-0.731909	7.62608	-0.627333	1.1318	-1.03436	0.31598	2.58327
60	-1.87369	2.86694	-3.21189	-3.93622	-2.19873	-1.88823	-1.69033	-0.200434	-4.39733	-5.87803	1.3156	-1.02309	-4.0423	-6.02289	-4.952	-3.40296	-7.35214	0.566242	0.711919	4.8239	-4.58697	-5.74261	-1.60289	0.439434	-5.18752	0.491758	-2.12769	-3.39988	-9.73408	-4.13135	-1.61398	2.58431	-3.3374	-3.02689	-4.79239	-4.22578	-1.72505	-0.827909	-1.64261	0.846222	1.20024	2.31349	-3.76891	4.84812	-3.66067	-1.91624	-4.15945	-2.45097	-0.427879
61	-4.982	2.86968	-6.24221	-6.96133	-5.49364	-4.8373	-4.673	-3.61591	-7.54267	-8.90627	-1.71394	-4.14664	-7.25161	-8.68133	-7.50667	-6.25773	-10.2396	-2.51427	-2.36776	1.6283	-7.56103	-8.66042	-4.992	-2.56915	-8.0807	-2.88564	-5.41061	-6.42715	-13.4284	-7.07109	-4.97042	-0.428515	-6.13067	-6.37533	-7.78891	-7.22067	-4.55509	-4.23645	-4.98864	-2.39667	-2.09464	-0.776939	-6.77873	1.6547	-6.83067	-5.21645	-7.24509	-4.614	-3.63564
62	-7.96419	2.73736	-8.89873	-9.557	-8.41891	-7.48184	-7.42336	-6.90103	-10.223	-11.3501	-4.89699	-7.36964	-10.1413	-10.73	-9.32189	-8.76091	-12.4756	-5.63664	-5.53766	-1.68636	-10.4688	-11.1904	-8.44733	-5.71537	-10.3964	-6.03815	-8.61697	-9.641	-16.975	-9.32391	-8.24669	-3.72019	-8.33509	-9.58611	-10.8112	-10.0561	-7.54762	-7.49639	-8.17656	-5.69533	-5.42094	-3.94801	-9.35785	-1.89293	-9.89022	-8.50639	-9.93112	-7.00863	-6.99403
63	-10.4528	2.49957	-10.8419	-11.3899	-10.5927	-9.48258	-9.55545	-9.53206	-12.0654	-12.9386	-7.86446	-10.1875	-12.1922	-11.9329	-10.2363	-10.5515	-13.8186	-8.37979	-8.4149	-4.79509	-12.8939	-12.9793	-11.5111	-8.63796	-11.8436	-8.54118	-11.1985	-12.719	-19.8437	-10.55	-10.906	-7.20393	-9.63877	-12.2023	-13.4111	-12.3699	-10.4947	-10.1504	-10.7291	-8.60711	-8.34009	-6.93997	-11.1538	-5.50274	-12.4411	-11.2532	-11.8786	-11.1184	-10.2817
64	-12.1015	2.31224	-11.9303	-12.33	-11.8433	-10.6477	-10.8478	-11.1551	-12.922	-13.6263	-10.1554	-12.1386	-13.2531	-12.269	-10.307	-11.4631	-14.2379	-10.3394	-10.4605	-7.279	-14.4875	-13.8685	-13.722	-10.8669	-12.3485	-10.115	-12.8347	-15.1704	-21.6087	-10.8415	-12.5289	-10.5075	-9.97509	-13.881	-15.1765	-13.857	-12.9977	-11.8809	-12.35	-10.718	-10.4621	-9.371	-12.0295	-8.65382	-14.133	-13.0918	-12.9417	-13.3014	-13.0744
65	-12.7895	2.2824	-12.2176	-12.3793	-12.2229	-10.9746	-11.3089	-11.6964	-12.7901	-13.5405	-11.4788	-13.0132	-13.3735	-11.826	-9.66233	-11.5314	-13.8519	-11.3039	-11.5331	-8.83573	-15.1199	-13.9045	-14.7417	-12.0937	-12.0365	-10.7323	-13.4595	-16.6178	-22.04	-10.363	-12.9914	-13.1723	-9.4441	-14.4223	-15.9217	-14.3368	-14.6405	-12.611	-13.0026	-11.768	-11.6292	-10.8998	-12.0589	-10.8465	-14.7406	-13.8847	-13.1745	-14.5494	-14.9673
66	-12.5953	2.36669	-11.8582	-11.7916	-11.9013	-10.6218	-11.0916	-11.246	-11.967	-12.8754	-11.7184	-12.8623	-12.7361	-10.8796	-8.56811	-10.9101	-12.8439	-11.3094	-11.6889	-9.30395	-14.8715	-13.2529	-14.7134	-12.1592	-11.1242	-10.546	-13.1945	-16.8328	-21.1885	-9.33707	-12.3251	-14.8667	-8.24979	-14.0506	-15.7038	-14.0008	-15.2372	-12.4617	-12.8322	-11.9329	-11.9008	-11.4261	-11.4271	-11.8794	-14.4492	-13.717	-12.7409	-14.6646	-15.7857
67	-11.7269	2.44563	-11.022	-10.7417	-11.061	-9.828	-10.39	-10.1317	-10.676	-11.814	-11.1953	-11.876	-11.5667	-9.60433	-7.194	-9.78867	-11.4033	-10.558	-11.1223	-8.95567	-13.9263	-12.1073	-13.8433	-11.365	-9.835	-9.777	-12.2353	-16.0887	-19.393	-7.97533	-10.9323	-15.5083	-6.655	-12.9977	-14.732	-13.035	-14.9527	-11.65	-12.0573	-11.4077	-11.448	-11.1603	-10.336	-11.9387	-13.4637	-12.8117	-11.828	-13.9253	-15.59
68	-10.3886	2.45526	-9.85115	-9.37811	-9.84091	-8.75406	-9.36288	-8.6336	-9.09933	-10.494	-10.137	-10.2425	-10.0786	-8.13367	-5.67289	-8.34207	-9.6882	-9.26882	-10.0573	-8.00688	-12.4706	-10.641	-12.3904	-9.95993	-8.35591	-8.61745	-10.781	-14.6224	-16.9596	-6.45058	-9.0909	-15.2203	-4.84441	-11.5028	-13.246	-11.6394	-13.9867	-10.3807	-10.9011	-10.3986	-10.4411	-10.3034	-8.94736	-11.2458	-12.0172	-11.4396	-10.5899	-12.5787	-14.5177
69	-8.78536	2.39516	-8.46813	-7.82478	-8.402	-7.52744	-8.18494	-6.92891	-7.36711	-9.03306	-8.72459	-8.27836	-8.4433	-6.56256	-4.10067	-6.71884	-7.82841	-7.73082	-8.68919	-6.65633	-10.6628	-8.98343	-10.5988	-8.17943	-6.82592	-7.28291	-9.00484	-12.6693	-14.1908	-4.88779	-7.02508	-14.2349	-2.98913	-9.77111	-11.5537	-10.0017	-12.5597	-8.89361	-9.5488	-9.08522	-9.1273	-9.04698	-7.42088	-10.041	-10.3178	-9.86019	-9.20861	-10.8661	-12.8924
70	-7.06684	2.28293	-6.9773	-6.18367	-6.84009	-6.24418	-6.93455	-5.14348	-5.582	-7.51073	-7.09352	-6.15655	-6.77891	-4.95967	-2.55133	-5.04224	-5.93127	-6.09327	-7.1593	-5.07076	-8.63927	-7.22952	-8.66567	-6.21842	-5.3407	-5.89109	-7.05539	-10.4382	-11.3464	-3.376	-4.90185	-12.7864	-1.23515	-7.95933	-9.80455	-8.28367	-10.8671	-7.31845	-8.13115	-7.60767	-7.65391	-7.55297	-5.84818	-8.52167	-8.51667	-8.27345	-7.79309	-8.99245	-10.9168
71	-5.36405	2.13634	-5.46468	-4.54422	-5.24373	-4.97032	-5.67642	-3.38744	-3.82933	-6.00021	-5.34527	-4.02373	-5.16741	-3.38056	-1.084	-3.41486	-4.09071	-4.46212	-5.59278	-3.39449	-6.52152	-5.45927	-6.73089	-4.23217	-3.96511	-4.52552	-5.0752	-8.11195	-8.62588	-1.97844	-2.84929	-11.0984	0.314667	-6.17789	-8.07297	-6.604	-9.06021	-5.75182	-6.73587	-6.07244	-6.135	-5.95283	-4.956	-6.83631	-6.72656	-6.7899	-6.42052	-7.09838	-8.76521
72	-3.71225	1.99357	-4.01259	-2.98244	-3.701	-3.7564	-4.46264	-1.74428	-2.17444	-4.57127	-3.56962	-2.00227	-3.65743	-1.88033	0.252	-1.90967	-2.38244	-2.91858	-4.05478	-1.75656	-4.44783	-3.75106	-4.88822	-2.3527	-2.72547	-3.2427	-3.18268	-5.87485	-6.16327	-0.724949	-0.983566	-9.3387	1.58852	-4.497	-6.38524	-5.03911	-7.24474	-4.25976	-5.42639	-4.55511	-4.65133	-4.34866	-3.37418	-5.10328	-5.03144	-5.43798	-5.13709	-5.28154	-6.57621
73	-2.20861	1.84855	-2.68855	-1.577	-2.28555	-2.65764	-3.33464	-0.268182	-0.678	-3.29427	-1.85818	-0.208	-2.27882	-0.518	1.416	-0.572091	-0.856273	-1.52282	-2.596	-0.237727	-2.54173	-2.165	-3.202	-0.660091	-1.62609	-2.07827	-1.47091	-3.85873	-4.043	0.364909	0.655182	-7.60564	2.55273	-2.961	-4.74755	-3.641	-5.50073	-2.88964	-4.23318	-3.113	-3.26945	-2.83418	-1.50382	-3.43391	-3.489	-4.21227	-3.96427	-3.59527	-4.46745
74	-0.893508	1.7106	-1.54056	-0.428111	-1.04636	-1.70645	-2.32503	0.985283	0.583111	-2.22624	-0.288242	1.29418	-1.05225	0.638222	2.358	0.572576	0.445929	-0.320424	-1.25587	1.12154	-0.909273	-0.748364	-1.74344	0.790485	-0.671616	-1.0507	-0.00917172	-2.15876	-2.25917	1.28012	2.04165	-5.96077	3.25083	-1.61622	-3.17221	-2.45744	-3.8687	-1.67864	-3.16963	-1.80289	-2.04191	-1.47985	-0.320848	-1.90448	-2.15978	-3.09209	-2.90739	-2.08629	-2.54279
75	0.217822	1.58445	-0.592293	0.452111	-0.0136364	-0.931	-1.45679	1.98305	1.59844	-1.39852	1.07141	2.51318	-0.000757576	1.58067	3.09222	1.51723	1.49172	0.664424	-0.0550101	2.30184	0.393667	0.466646	-0.522111	1.97287	0.134758	-0.164485	1.15973	-0.82696	-0.819495	2.01874	3.173	-4.44009	3.72694	-0.464222	-1.69794	-1.46256	-2.37856	-0.657939	-2.24022	-0.656444	-0.997606	-0.341323	0.675697	-0.574545	-1.06133	-2.05657	-1.95055	-0.788232	-0.885848
76	1.11606	1.47272	0.150424	1.07067	0.800727	-0.339061	-0.739636	2.70364	2.365	-0.806	2.18718	3.471	0.854515	2.30467	3.635	2.27036	2.27061	1.45036	0.981667	3.30073	1.37088	1.47188	0.454667	2.89355	0.797364	0.575818	2.02009	0.126818	0.285545	2.58864	4.0597	-3.07403	4.02624	0.490667	-0.380182	-0.629333	-1.05961	0.143091	-1.44079	0.295	-0.148545	0.553606	1.45836	0.523091	-0.202667	-1.1023	-1.083	0.271879	0.428636
77	1.80912	1.37899	0.689626	1.45556	1.40345	0.0834242	-0.180152	3.20007	2.89789	-0.411152	3.05364	4.19318	1.49699	2.812	4.00856	2.85553	2.79738	2.05897	1.85269	4.12199	2.0591	2.27811	1.18289	3.56881	1.32475	1.18158	2.59336	0.718838	1.08269	3.00685	4.71115	-1.89465	4.19072	1.24844	0.718879	0.0693333	0.0626566	0.742242	-0.758768	1.04078	0.534818	1.21942	2.05067	1.38649	0.426889	-0.245091	-0.295758	1.07315	1.40733
78	2.31176	1.30758	1.03544	1.64444	1.813	0.364222	0.224333	3.51722	3.22678	-0.165	3.68578	4.71	1.90667	3.11144	4.23633	3.29489	3.09967	2.51933	2.553	4.76856	2.50444	2.91111	1.67178	4.02333	1.72267	1.668	2.90833	1.00389	1.60344	3.28278	5.14933	-0.939667	4.25633	1.81511	1.56033	0.650444	0.966333	1.16667	-0.182667	1.58911	1.07233	1.69778	2.47967	2.03667	0.854667	0.484778	0.4	1.62133	2.087
79	2.64908	1.25955	1.20748	1.67933	2.04045	0.520515	0.486182	3.6873	3.38767	-0.0263636	4.12903	5.01555	2.11176	3.225	4.337	3.60624	3.21052	2.85482	3.07755	5.25676	2.76391	3.40173	1.95267	4.31512	1.99285	2.05236	3.03512	1.08864	1.88594	3.44342	5.41255	-0.204394	4.24085	2.21067	2.13582	1.11533	1.63406	1.44182	0.292697	1.96	1.47264	2.03979	2.76718	2.50048	1.12	1.09173	0.976545	1.96142	2.51309
80	2.84572	1.23072	1.23574	1.60578	2.12318	0.565051	0.636424	3.73891	3.41044	0.0232727	4.40612	5.14555	2.13671	3.18011	4.32289	3.81142	3.16903	3.08142	3.42499	5.58092	2.90266	3.7636	2.06656	4.47108	2.13464	2.35073	3.02408	1.03862	1.97845	3.49988	5.50422	0.313566	4.15225	2.46989	2.47394	1.46211	2.06207	1.58491	0.671232	2.19067	1.74527	2.28671	2.9277	2.80445	1.27267	1.5849	1.40855	2.11464	2.73627
81	2.92392	1.2134	1.14272	1.45978	2.09127	0.516566	0.694879	3.68532	3.32356	-0.0117273	4.53314	5.12418	2.00812	2.99944	4.20022	3.92307	3.01052	3.2	3.60202	5.73863	2.97142	3.99289	2.05433	4.51464	2.1376	2.565	2.92945	0.919677	1.94532	3.46366	5.42936	0.62698	4.01285	2.63322	2.60685	1.693	2.30164	1.60824	0.958162	2.33044	1.8977	2.47008	2.96661	2.99482	1.35844	1.97252	1.67564	2.10587	2.79727
82	2.90294	1.20024	0.966818	1.271	1.98145	0.377909	0.679273	3.54691	3.158	-0.123545	4.50736	4.97245	1.76227	2.709	3.98	3.95364	2.77845	3.21145	3.61	5.74382	2.99827	4.09364	1.953	4.47155	2.00255	2.69273	2.79709	0.8	1.82855	3.353	5.21827	0.771364	3.84236	2.726	2.58627	1.808	2.39018	1.52545	1.16855	2.425	1.94355	2.598	2.89236	3.07945	1.406	2.27309	1.76555	1.95664	2.728
83	2.80191	1.18521	0.744889	1.075	1.83864	0.163848	0.593758	3.33104	2.93022	-0.291091	4.29919	4.71255	1.45452	2.34389	3.68656	3.90996	2.5022	3.21782	3.47177	5.61762	2.98256	4.06061	1.78456	4.35512	1.73676	2.74664	2.65988	0.736485	1.65945	3.18233	4.92162	0.792091	3.6509	2.74689	2.43694	1.82478	2.36603	1.35394	1.32024	2.51044	1.90755	2.67639	2.7257	3.06041	1.42133	2.51123	1.68845	1.67249	2.57579
84	2.64916	1.16656	0.527444	0.918333	1.70664	-0.0861717	0.437727	3.06467	2.674	-0.470303	3.91725	4.37345	1.14717	1.975	3.36144	3.79603	2.21059	3.13606	3.22339	5.39844	2.92298	3.90423	1.57767	4.17253	1.36868	2.75033	2.54929	0.765485	1.46791	2.96151	4.59857	0.73696	3.46671	2.72089	2.18994	1.80478	2.25894	1.13	1.44345	2.60822	1.83036	2.7088	2.48964	2.96305	1.42667	2.71163	1.48661	1.271	2.3977
85	2.48891	1.14626	0.378273	0.852	1.64209	-0.306697	0.219182	2.78894	2.44367	-0.572545	3.44212	4.00618	0.903697	1.70233	3.044	3.63052	1.95258	3.04473	2.91394	5.13685	2.84503	3.67336	1.37267	3.94758	0.946455	2.74055	2.501	0.922394	1.29118	2.70627	4.2963	0.650879	3.34252	2.68033	1.88236	1.81333	2.10509	0.916	1.57691	2.72833	1.77436	2.70421	2.22664	2.81824	1.451	2.88706	1.245	0.790879	2.25864
86	2.38091	1.12909	0.374838	0.948444	1.71373	-0.397697	-0.023303	2.56722	2.31211	-0.501333	2.9763	3.67664	0.805111	1.63522	2.77556	3.46181	1.7982	3.01609	2.60576	4.88462	2.80707	3.47522	1.23889	3.73347	0.546566	2.75906	2.55433	1.24184	1.19409	2.46223	4.06028	0.578152	3.3334	2.67633	1.57048	1.90911	1.96395	0.767273	1.77103	2.889	1.80842	2.68832	1.99894	2.66208	1.53256	3.03849	1.06442	0.296061	2.23897
87	2.39265	1.12033	0.58296	1.27344	1.96736	-0.229919	-0.203455	2.46364	2.35267	-0.198848	2.6456	3.44755	0.91201	1.84744	2.59278	3.3666	1.83443	3.15061	2.3564	4.69322	2.89086	3.44073	1.26278	3.5923	0.280616	2.86345	2.7397	1.74418	1.2887	2.28752	3.92982	0.573212	3.4917	2.77022	1.35112	2.13411	1.92496	0.732818	2.08123	3.12011	1.98609	2.72	1.88239	2.56932	1.727	3.20419	1.01627	-0.101071	2.41852
88	2.57973	1.11875	1.0227	1.84567	2.41518	0.232818	-0.181818	2.53515	2.616	0.340909	2.55155	3.36682	1.27403	2.35567	2.553	3.40909	2.1333	3.55218	2.21642	4.61209	3.17661	3.66473	1.52767	3.58597	0.278152	3.12573	3.08333	2.43085	1.65227	2.24636	3.9157	0.727212	3.83255	3.03267	1.35645	2.527	2.06003	0.860636	2.5533	3.465	2.33709	2.87391	1.946	2.61342	2.09567	3.45973	1.12645	-0.269636	2.83709
89	2.97517	1.1261	1.66122	2.62267	3.037	0.937333	0.131333	2.81833	3.11222	1.07833	2.74889	3.463	1.89989	3.12333	2.73267	3.62767	2.71078	4.19833	2.20578	4.67767	3.71856	4.16378	2.08889	3.78611	0.631667	3.58467	3.57889	3.30367	2.29278	2.37789	3.99722	1.14333	4.36033	3.518	1.645	3.11144	2.40667	1.17033	3.17922	3.95633	2.85433	3.21211	2.21833	2.84433	2.68067	3.87456	1.38433	-0.0898889	3.47833
90	3.54617	1.13181	2.42787	3.49378	3.76373	1.72473	0.761697	3.31411	3.79111	1.91455	3.16703	3.76373	2.72882	4.05	3.17489	4.045	3.52731	4.99403	2.31004	4.8769	4.51547	4.85847	2.93622	4.1954	1.31644	4.21336	4.17303	4.2871	3.134	2.66225	4.13092	1.8696	5.0182	4.21556	2.21288	3.85144	2.93758	1.63812	3.8914	4.57944	3.49064	3.75029	2.67576	3.28167	3.466	4.48449	1.75806	0.436657	4.26064
91	4.21405	1.1336	3.23191	4.315	4.47991	2.41236	1.63573	3.98882	4.557	2.72591	3.68627	4.19145	3.62445	4.987	3.815	4.647	4.49118	5.81309	2.51509	5.17536	5.48145	5.58145	3.972	4.771	2.16327	4.92	4.76536	5.26055	4.04455	3.03873	4.27836	2.83982	5.69327	5.038	2.96718	4.658	3.587	2.21764	4.60536	5.277	4.16509	4.45818	3.25645	3.90791	4.354	5.26618	2.194	1.22473	5.07582
92	4.86946	1.13632	3.99191	4.94989	5.09736	2.89931	2.60942	4.70793	5.29489	3.41373	4.183	4.66364	4.4346	5.74922	4.40856	5.29699	5.43656	6.53285	2.77928	5.52464	6.43167	6.15164	5.035	5.43361	2.95307	5.58591	5.26064	6.1116	4.87977	3.44762	4.41739	3.86709	6.24638	5.851	3.76779	5.42178	4.27195	2.84309	5.2634	5.97322	4.7827	5.26445	3.87236	4.66258	5.20667	6.10158	2.62536	2.16493	5.82673
93	5.4172	1.13712	4.6419	5.29411	5.52573	3.19179	3.51997	5.35431	5.91533	3.93655	4.56321	5.10318	5.05841	6.14478	4.625	5.79387	6.17282	6.97552	3.04619	5.86563	7.19879	6.44206	5.97633	6.06176	3.57958	6.10967	5.61726	6.76099	5.52923	3.85796	4.55257	4.7024	6.49171	6.531	4.45891	6.06378	4.90661	3.42664	5.82632	6.60522	5.27358	6.06384	4.42794	5.45429	5.93733	6.80431	3.00124	3.13374	6.41473
94	5.75543	1.14466	5.05803	5.19267	5.63464	3.23733	4.14218	5.75927	6.36167	4.27955	4.81109	5.47091	5.40467	5.96867	4.20533	5.92421	6.49376	6.83245	3.27158	6.15573	7.64918	6.34364	6.66433	6.48697	4.019	6.36336	5.85894	7.07145	5.83964	4.23709	4.71467	5.21248	6.15291	6.95267	4.81218	6.46367	5.40345	3.90345	6.19688	7.096	5.63673	6.68736	4.86209	6.13509	6.51467	7.2533	3.31364	4.00109	6.71382
95	5.78601	1.19869	5.06463	4.53756	5.29155	2.87282	4.24564	5.68927	6.54544	4.39739	4.96089	5.75982	5.31887	5.11778	3.07	5.57771	6.24063	5.91227	3.43873	6.35744	7.67399	5.74404	6.935	6.39764	4.25196	6.14524	6.01969	6.79822	5.64523	4.51929	4.95518	5.39657	5.13495	6.968	4.58612	6.44056	5.66474	4.22091	6.22981	7.31444	5.87476	6.97324	5.07327	6.52446	6.87156	7.43209	3.55218	4.56629	6.55303
96	5.4335	1.3719	4.54258	3.33922	4.45191	1.9328	3.7263	4.88544	6.33656	4.20118	5.01604	5.952	4.66134	3.68889	1.32833	4.80878	5.37012	4.29109	3.54792	6.40576	7.17094	4.59088	6.64889	5.59143	4.21601	5.31915	6.08173	5.90939	4.78335	4.59177	5.29597	5.26229	3.48335	6.46189	3.67924	5.84389	5.51552	4.29806	5.81884	7.11444	5.93942	6.78049	4.90261	6.47074	6.881	7.33593	3.68182	4.65434	5.81452
97	4.66568	1.67924	3.50391	1.74767	3.20209	0.417242	2.60309	3.51312	5.62167	3.58027	4.87661	5.97691	3.42033	1.95	-0.789667	3.76985	4.00245	2.218	3.59058	6.17097	6.06412	2.96506	5.76467	4.10982	3.79536	3.904	5.93579	4.54539	3.25606	4.31015	5.74058	4.75494	1.44733	5.39967	2.17736	4.631	4.8037	3.99564	4.95448	6.39267	5.72945	6.01164	4.23364	5.90485	6.43033	6.93694	3.62973	4.12085	4.51936
98	3.54498	2.03582	2.09892	0.012	1.74027	-1.4839	1.03515	1.83328	4.382	2.49561	4.39683	5.678	1.74985	0.217444	-2.98156	2.61196	2.38444	0.0383939	3.51179	5.5103	4.42124	1.07855	4.38344	2.21456	2.88172	2.06085	5.41485	2.97935	1.29264	3.56847	6.26299	3.77741	-0.632606	3.86989	0.357848	2.92156	3.48918	3.18773	3.75114	5.15156	5.12758	4.66642	3.0803	4.88853	5.49589	6.16479	3.29485	2.96354	2.85697
99	2.19977	2.32812	0.533354	-1.59222	0.294636	-3.45992	-0.726848	0.132616	2.74689	1.07979	3.47117	4.86145	-0.0615859	-1.26256	-4.91489	1.44577	0.784556	-1.92676	3.15106	4.36828	2.47972	-0.801586	2.73633	0.209323	1.54828	0.0467576	4.40982	1.52255	-0.734404	2.38981	6.71356	2.34562	-2.43561	2.08322	-1.42245	0.983556	1.71465	1.89985	2.42293	3.53644	4.071	2.89881	1.59367	3.63294	4.19056	4.96483	2.56664	1.38881	1.12579
100	0.810798	2.48836	-1.011	-2.878	-0.949	-5.185	-2.398	-1.346	0.942	-0.394	2.156	3.49	-1.707	-2.417	-6.32	0.364	-0.63	-3.46	2.373	2.885	0.526	-2.462	1.104	-1.685	0.099	-1.881	2.967	0.366	-2.498	0.984	6.798	0.686	-3.771	0.311	-2.867	-0.885	-0.21	0.349	1.178	1.784	2.661	0.979	0.027	2.41	2.743	3.418	1.447	-0.283	-0.419
all values Left	mean	std	steps
1	11.1441	2.6189	8.451	9.238	11.092	9.79	8.932	15.599	8.905	7.823	8.354	13.801	12.493	7.889	9.053	13.559	11.653	9.031	13.13	14.661	12.541	14.742	16.458	8.624	13.924	13.494	13.15	12.243	14.099	12.571	9.203	5.628	12.863	9.728	4.306	8.829	11.514	12.886	7.664	9.075	12.489	9.951	12.523	10.705	8.051	11.967	13.209	11.69	9.194
2	9.2884	2.92625	6.30522	7.13315	8.92827	7.75191	6.8637	14.5334	6.786	5.38631	6.18144	12.3898	11.1841	5.49791	7.02227	11.8962	10.3146	6.98865	11.7969	13.3558	10.7512	13.2289	15.0089	6.53891	12.9465	11.61	11.8331	10.5513	12.3852	10.7149	7.19276	3.36027	11.2254	7.62645	1.91691	6.54209	9.85567	11.3133	5.64354	7.22412	10.7885	7.88169	10.7951	8.53061	5.47617	10.0628	11.5337	9.70917	6.94021
3	7.11951	3.21633	3.88902	4.74827	6.41603	5.44985	4.56507	13.1673	4.36176	2.69872	3.64944	10.7337	9.62564	2.85323	4.77318	9.97489	8.72389	4.71575	10.0919	11.842	8.59976	11.4468	13.2417	4.284	11.658	9.46774	10.2363	8.57612	10.3308	8.55207	4.99585	0.958879	9.24547	5.13108	-0.919758	3.99845	7.99155	9.43952	3.48308	5.10791	8.73608	5.5313	8.72603	5.984	2.68923	7.86031	9.46033	7.45168	4.46773
4	4.70051	3.49464	1.221	2.11252	3.58191	2.86255	2.02615	11.4886	1.65218	-0.0680909	0.757667	8.82576	7.79555	-0.0134545	2.31618	7.82	6.879	2.24276	7.99691	10.1112	6.10103	9.40127	11.1448	1.89273	10.0257	7.13279	8.3237	6.33185	7.92973	6.10815	2.64764	-1.59264	6.91961	2.27842	-4.22355	1.21391	5.925	7.24255	1.21085	2.77609	6.32745	2.89479	6.32148	3.09409	-0.272212	5.40112	6.96539	4.91773	1.77245
5	2.02921	3.75317	-1.68411	-0.753586	0.438091	0.0199394	-0.748889	9.48245	-1.3357	-2.60211	-2.44989	6.67065	5.67664	-3.06352	-0.334727	5.45156	4.78256	-0.421414	5.52242	8.15306	3.29313	7.11809	8.73293	-0.622909	8.02908	4.65242	6.07364	3.82474	5.17815	3.40861	0.157576	-4.36703	4.2653	-0.883091	-7.95082	-1.82318	3.63221	4.73576	-1.18088	0.282667	3.56888	-0.0559394	3.60201	-0.12203	-3.33023	2.72459	4.04176	2.12829	-1.18745
6	-0.863507	3.96841	-4.72098	-3.7942	-2.94588	-2.97742	-3.68492	7.15036	-4.54491	-4.5707	-5.81656	4.26282	3.26773	-6.19281	-3.14509	2.86933	2.44422	-3.30174	2.70524	5.95839	0.211758	4.61309	6.02975	-3.29909	5.66176	2.03316	3.49115	1.05823	2.08515	0.46103	-2.49682	-7.48052	1.30121	-4.24587	-11.8378	-5.09264	1.07152	1.94736	-3.74172	-2.35903	0.461111	-3.29891	0.563899	-3.56421	-6.27185	-0.163293	0.690495	-0.794434	-4.40973
7	-3.88558	4.05498	-7.60312	-6.79994	-6.29382	-5.90682	-6.548	4.49664	-7.71055	-5.79736	-8.989	1.57206	0.563364	-9.12652	-5.99673	0.0593333	-0.132667	-6.35588	-0.427273	3.51055	-3.16273	1.84436	3.05839	-6.16709	2.93218	-0.76297	0.582909	-1.94221	-1.25336	-2.74924	-5.37155	-10.9658	-1.93073	-7.528	-15.3697	-8.42373	-1.74709	-1.13518	-6.519	-5.17764	-2.94809	-6.60536	-2.76042	-6.88809	-8.75767	-3.27109	-2.9957	-3.53221	-7.68845
8	-6.80926	3.90341	-9.95418	-9.40173	-9.15497	-8.37955	-8.96615	1.53209	-10.3827	-6.31548	-11.5183	-1.43929	-2.43609	-11.4732	-8.61282	-2.91911	-2.93478	-9.33549	-3.80936	0.791606	-6.8441	-1.21382	-0.119747	-9.10982	-0.147384	-3.74741	-2.6658	-5.07503	-4.58642	-6.13722	-8.493	-14.6189	-5.17848	-10.2031	-17.9435	-11.4563	-4.64094	-4.52685	-9.43529	-8.14006	-6.41235	-9.53856	-6.11321	-9.55815	-10.4855	-6.42576	-6.58182	-5.6764	-10.6141
9	-9.41013	3.47429	-11.5085	-11.2676	-11.1531	-10.0323	-10.5306	-1.71518	-12.1873	-6.28631	-13.1046	-4.62295	-5.641	-12.9429	-10.6459	-5.81	-5.82522	-11.8377	-7.17142	-2.18279	-10.5936	-4.43382	-3.29327	-11.8015	-3.49491	-6.69238	-6.19352	-8.05841	-7.50576	-9.28812	-11.6292	-17.995	-7.94453	-11.9127	-19.2134	-13.7861	-7.22933	-7.99039	-12.1954	-11.008	-9.38041	-11.6825	-8.98137	-11.1999	-11.3324	-9.16199	-9.45198	-6.9723	-12.7657
10	-11.3137	2.9452	-12.2112	-12.2598	-12.0985	-10.8222	-11.2402	-5.07327	-12.9166	-5.88418	-13.711	-7.62345	-8.74145	-13.4726	-11.8666	-8.212	-8.47	-13.528	-9.98218	-5.24936	-13.828	-7.485	-6.04	-13.8455	-6.727	-9.18727	-9.62182	-10.4268	-9.539	-11.7133	-14.3013	-20.4993	-9.84791	-12.5655	-19.2874	-15.1639	-9.03509	-11.0268	-14.3868	-13.318	-11.4478	-12.848	-10.9035	-11.8535	-11.3665	-11.0807	-11.2663	-7.41636	-13.8299
11	-12.362	2.57178	-12.1654	-12.4245	-12.1717	-10.8603	-11.228	-8.12455	-12.7238	-5.23238	-13.4411	-9.97668	-11.2506	-13.1726	-12.2479	-9.71367	-10.3891	-14.274	-11.8542	-8.00742	-16.0432	-9.91191	-8.01345	-14.9834	-9.38657	-10.8469	-12.4073	-11.8791	-10.5643	-13.1177	-16.0903	-21.8039	-10.7479	-12.2757	-18.3777	-15.5641	-9.87612	-13.1877	-15.6943	-14.7446	-12.4763	-13.0805	-11.8225	-11.673	-10.7532	-12.0202	-11.9821	-7.17458	-13.8812
12	-12.5464	2.4882	-11.5187	-11.8868	-11.5977	-10.327	-10.6807	-10.398	-11.847	-4.40022	-12.6073	-11.3766	-12.779	-12.2194	-11.914	-10.3101	-11.416	-14.0962	-12.702	-10.06	-17.0169	-11.394	-9.06178	-15.182	-11.1476	-11.5059	-14.1691	-12.3456	-10.708	-13.483	-16.815	-21.8667	-10.7182	-11.2724	-16.7747	-15.128	-9.82333	-14.2577	-15.9803	-15.2263	-12.5516	-12.5412	-11.8578	-10.8687	-9.66011	-12.0552	-11.7569	-6.44878	-13.1463
13	-11.9826	2.56436	-10.4828	-10.8811	-10.5601	-9.40327	-9.78015	-11.4894	-10.512	-3.43073	-11.4017	-11.7507	-13.0837	-10.8835	-11.0228	-10.1267	-11.572	-13.2427	-12.6315	-11.1766	-16.8242	-11.7594	-9.23976	-14.5366	-11.9222	-11.1997	-14.7988	-11.9675	-10.1768	-12.9662	-16.5275	-20.8198	-9.96415	-9.79848	-14.7642	-14.0496	-9.04491	-14.2717	-15.4529	-14.8718	-11.8858	-11.5277	-11.2169	-9.64791	-8.29315	-11.3865	-10.8346	-5.46964	-11.8861
14	-10.8687	2.62773	-9.18369	-9.55446	-9.21109	-8.24327	-8.67326	-11.5851	-8.9	-2.36552	-9.96811	-11.2728	-12.4634	-9.34352	-9.79827	-9.35133	-11.0078	-11.9075	-11.8465	-11.3588	-15.7105	-11.3308	-8.71087	-13.3119	-11.8091	-10.141	-14.4133	-10.9793	-9.19145	-11.747	-15.4122	-18.9123	-8.7022	-8.06573	-12.5838	-12.6071	-7.73736	-13.4369	-14.3356	-13.8758	-10.7186	-10.246	-10.1123	-8.18621	-6.78123	-10.2123	-9.43889	-4.37041	-10.3612
15	-9.40172	2.60255	-7.73453	-8.03025	-7.671	-6.96391	-7.45674	-10.8989	-7.14085	-1.25356	-8.40978	-10.2464	-11.1451	-7.72956	-8.37218	-8.17078	-9.91722	-10.2592	-10.5597	-10.7774	-13.9632	-10.3426	-7.66888	-11.6742	-11.0027	-8.64163	-13.2544	-9.61761	-7.94036	-10.0782	-13.6632	-16.4394	-7.18615	-6.25814	-10.414	-10.9726	-6.09209	-11.9873	-12.8647	-12.4482	-9.25938	-8.84893	-8.7249	-6.627	-5.2273	-8.75645	-7.78959	-3.24382	-8.78006
16	-7.7514	2.49338	-6.22664	-6.40988	-6.03827	-5.66673	-6.20248	-9.67509	-5.33791	-0.154636	-6.814	-8.85539	-9.36218	-6.12573	-6.83873	-6.747	-8.48167	-8.43261	-8.95064	-9.66536	-11.8264	-9.00618	-6.289	-9.76473	-9.68627	-6.897	-11.5921	-8.07773	-6.56782	-8.15748	-11.5597	-13.6862	-5.58627	-4.47409	-8.36918	-9.27591	-4.28118	-10.2287	-11.2315	-10.7741	-7.66148	-7.43724	-7.19342	-5.084	-3.71012	-7.16579	-6.0393	-2.14058	-7.26664
17	-6.06365	2.32163	-4.73704	-4.78147	-4.40888	-4.40745	-4.97639	-8.12718	-3.57673	0.85902	-5.26089	-7.23786	-7.31291	-4.58917	-5.26618	-5.20256	-6.85511	-6.54112	-7.1647	-8.23827	-9.5466	-7.48336	-4.71485	-7.70709	-8.10673	-5.05052	-9.66292	-6.50734	-5.17715	-6.13147	-9.29791	-10.8938	-4.00612	-2.77625	-6.50615	-7.60564	-2.46776	-8.35667	-9.55905	-8.99573	-6.05715	-6.07914	-5.62663	-3.63218	-2.29951	-5.53663	-4.2971	-1.08319	-5.87424
18	-4.40627	2.13742	-3.33786	-3.22113	-2.88239	-3.23176	-3.82151	-6.41027	-1.93021	1.72	-3.83133	-5.49729	-5.16409	-3.15949	-3.70836	-3.62767	-5.16556	-4.6763	-5.34194	-6.65897	-7.28361	-5.891	-3.09519	-5.61855	-6.42944	-3.20955	-7.67562	-5.00867	-3.84597	-4.12631	-7.03806	-8.25782	-2.51467	-1.21728	-4.85085	-6.01782	-0.792	-6.4987	-7.90741	-7.21361	-4.52117	-4.82094	-4.10407	-2.33155	-1.05676	-4.956	-2.65274	-0.0844343	-4.61764
19	-2.86174	1.93622	-2.08964	-1.80445	-1.53182	-2.18255	-2.76973	-4.65264	-0.468	2.39109	-2.6	-3.71982	-3.07518	-1.86027	-2.21745	-2.092	-3.513	-2.91418	-3.63218	-5.05564	-5.168	-4.317	-1.528	-3.61936	-4.78464	-1.46545	-5.74964	-3.63	-2.62482	-2.25409	-4.91764	-5.89473	-1.158	0.171	-3.41418	-4.54555	0.648909	-4.73845	-6.29718	-5.50073	-3.10473	-3.68555	-2.67955	-1.21845	-0.0280909	-2.58327	-1.18036	0.844455	-3.47755
20	-1.49084	1.74151	-1.03056	-0.606333	-0.389515	-1.29645	-1.83968	-2.95	0.766394	2.86922	-1.64556	-1.9998	-1.15764	-0.711586	-0.849091	-0.665	-1.98567	-1.31356	-2.14779	-3.51403	-3.2853	-2.818	-0.0776566	-1.82627	-3.26475	0.116182	-3.9616	-2.39319	-1.53561	-0.620141	-3.04942	-3.84433	0.0263636	1.36294	-2.20255	-3.21645	1.81936	-3.12706	-4.73326	-3.89609	-1.84785	-2.68308	-1.39487	-0.298606	0.770919	-1.11574	0.0557273	1.69175	-2.42639
21	-0.314385	1.56547	-0.17902	0.327465	0.52497	-0.599303	-1.04951	-1.36582	1.74976	3.17769	-0.955333	-0.416121	0.512	0.261465	0.347636	0.612556	-0.627444	0.0761313	-0.956061	-2.09785	-1.67996	-1.43736	1.22063	-0.329273	-1.92953	1.50283	-2.36782	-1.30473	-0.587212	0.701545	-1.51997	-2.12079	1.01815	2.34427	-1.22064	-2.05982	2.7137	-1.70261	-3.22474	-2.42833	-0.783657	-1.81634	-0.28998	0.441545	1.35986	0.0356566	1.02846	2.44814	-1.45315
22	0.644835	1.43228	0.453515	0.982424	1.21327	-0.101545	-0.412364	0.0457273	2.48209	3.34712	-0.494333	0.961212	1.89855	1.02906	1.34364	1.70433	0.535	1.20076	-0.0788182	-0.847182	-1.449	-0.198545	2.34997	0.838	-0.802182	2.67539	-1.00712	-0.370303	0.222273	1.70236	-0.391727	-0.730364	1.82415	3.11997	-0.474273	-1.094	3.35727	-0.500909	-1.80639	-1.12555	0.0700909	-1.08321	0.608091	1.01173	1.77639	0.980121	1.77236	3.09809	-0.569545
23	1.424	1.31395	0.886556	1.40178	1.69233	0.240333	0.0565556	1.232	2.98033	3.40978	-0.207	2.09567	3.009	1.59133	2.129	2.589	1.49411	2.05778	0.506	0.215333	0.667333	0.887	3.309	1.695	0.117444	3.641	0.104556	0.409333	0.897667	2.391	0.379667	0.337	2.45067	3.69744	0.0833333	-0.329	3.793	0.490667	-0.527111	-0.0123333	0.700222	-0.459333	1.29456	1.437	2.08278	1.71578	2.316	3.627	0.205333
24	2.00078	1.24789	1.13637	1.62168	1.98555	0.45203	0.374747	2.13427	3.27812	3.38723	-0.0442222	2.98823	3.83682	1.95185	2.68791	3.26956	2.258	2.65562	0.854061	1.08358	1.43811	1.78673	4.1046	2.26473	0.877485	4.42163	0.956768	1.03783	1.44642	2.81098	0.837848	1.1077	2.91388	4.10159	0.488545	0.216273	4.06352	1.27212	0.555747	0.890273	1.14323	0.0621414	1.77964	1.72755	2.31292	2.26178	2.69281	4.01139	0.861061
25	2.40585	1.21923	1.22852	1.68248	2.11655	0.550818	0.568485	2.79973	3.41045	3.29067	0.02	3.64315	4.44591	2.12358	3.04118	3.764	2.85067	3.02118	1.03627	1.76891	1.99267	2.51082	4.73624	2.61964	1.51555	5.017	1.53158	1.516	1.88218	3.01427	1.05027	1.61173	3.23458	4.36891	0.774273	0.564273	4.20882	1.85018	1.40421	1.57	1.43091	0.485121	2.07982	1.89164	2.4843	2.64276	2.93809	4.24073	1.40173
26	2.66282	1.22104	1.19345	1.62825	2.11236	0.550879	0.669444	3.26091	3.40512	3.12626	-0.00833333	4.09954	4.86218	2.12686	3.20727	4.09522	3.29489	3.18577	1.12009	2.29279	2.36091	3.05409	5.21931	2.82064	2.05441	5.44556	1.87974	1.85935	2.22309	3.04541	1.08627	1.88594	3.42807	4.54228	0.955	0.743727	4.26045	2.24752	2.00664	2.02742	1.58176	0.816667	2.26196	1.94297	2.60422	2.87684	3.06993	4.32183	1.83009
27	2.79367	1.24275	1.05981	1.49707	2.00861	0.457697	0.694323	3.55191	3.28952	2.91023	-0.121222	4.38824	5.09518	1.98703	3.212	4.28633	3.60889	3.18706	1.15955	2.67815	2.57072	3.41473	5.5488	2.92827	2.51146	5.70784	2.04292	2.06845	2.475	2.96218	1.00797	1.97864	3.50039	4.66036	1.02809	0.795727	4.23224	2.5027	2.38259	2.28273	1.60853	1.06725	2.37696	1.90755	2.67794	2.9676	3.08129	4.27226	2.15721
28	2.82217	1.27184	0.858273	1.31818	1.86318	0.269909	0.649818	3.70336	3.10291	2.671	-0.296	4.52627	5.16136	1.73945	3.07936	4.354	3.815	3.06545	1.194	2.95318	2.64691	3.59945	5.72155	2.98264	2.89155	5.78982	2.06464	2.14191	2.64091	2.83091	0.881	1.94864	3.47327	4.745	0.978455	0.763182	4.14064	2.65509	2.57218	2.38691	1.52545	1.24818	2.46645	1.82855	2.70864	2.93327	3.00155	4.103	2.41373
29	2.7709	1.29425	0.630889	1.12274	1.72285	0.024697	0.535404	3.73645	2.86461	2.43827	-0.479111	4.51221	5.07618	1.43742	2.83173	4.29978	3.92422	2.85803	1.23612	3.13152	2.61562	3.61	5.74846	2.99682	3.20521	5.68533	1.98468	2.07562	2.72536	2.68897	0.777667	1.83661	3.36644	4.79051	0.812818	0.688455	4.00145	2.73158	2.6118	2.37755	1.35063	1.38242	2.55853	1.77448	2.70472	2.79196	2.86562	3.83002	2.62476
30	2.6681	1.29764	0.431444	0.949818	1.64512	-0.217485	0.348192	3.67455	2.60809	2.24916	-0.567556	4.32762	4.86336	1.13902	2.50091	4.14022	3.95267	2.59532	1.30521	3.2	2.50618	3.46791	5.65311	2.967	3.45878	5.39937	1.8334	1.86665	2.75003	2.56881	0.738364	1.67255	3.19567	4.78558	0.546485	0.608455	3.83255	2.74152	2.52193	2.28427	1.122	1.50236	2.66681	1.81815	2.68906	2.57038	2.70721	3.49406	2.80833
31	2.55162	1.27408	0.337061	0.846545	1.70364	-0.367727	0.111606	3.53264	2.39336	2.15348	-0.457333	3.95715	4.55964	0.903697	2.13255	3.893	3.90567	2.30215	1.43118	3.22673	2.37797	3.21309	5.46479	2.89791	3.64706	4.95064	1.63215	1.53191	2.744	2.50606	0.792727	1.48518	2.97176	4.7247	0.201273	0.561182	3.64391	2.70764	2.32358	2.13927	0.906667	1.65436	2.8053	2.01555	2.707	2.30291	2.58339	3.162	2.96827
32	2.4704	1.22694	0.437404	0.888949	1.95082	-0.320545	-0.108111	3.31655	2.29739	2.21619	-0.0924444	3.48495	4.20218	0.803778	1.80336	3.58922	3.78767	2.02434	1.64994	3.19882	2.29564	2.89709	5.21781	2.82236	3.76864	4.43678	1.41469	1.10921	2.74227	2.53433	0.978576	1.30936	2.71076	4.62212	-0.150212	0.609455	3.46358	2.67088	2.04923	1.99482	0.761212	1.90068	3.00132	2.39573	2.83373	2.04346	2.57241	2.92553	3.11776
33	2.47862	1.17519	0.770475	1.14577	2.40191	0.00842424	-0.210879	3.053	2.39145	2.50313	0.526444	3.01388	3.84255	0.897525	1.61827	3.26311	3.61878	1.82825	1.99136	3.1103	2.32365	2.58491	4.96419	2.80545	3.82351	3.94646	1.25368	0.675919	2.78958	2.70879	1.32694	1.2027	2.46043	4.52965	-0.369667	0.847455	3.34252	2.68845	1.74374	1.9193	0.737061	2.29219	3.30052	2.94742	3.12854	1.88871	2.76252	2.86554	3.31258
34	2.6233	1.14778	1.32233	1.64733	3.037	0.628	-0.0853333	2.782	2.721	3.05733	1.33867	2.66933	3.543	1.23267	1.673	2.956	3.45033	1.79767	2.453	3.024	2.51067	2.336	4.75533	2.93	3.82433	3.55933	1.23967	0.345667	2.955	3.04833	1.855	1.247	2.284	4.521	-0.302	1.362	3.331	2.832	1.476	1.987	0.883667	2.85033	3.743	3.616	3.61267	1.91567	3.165	3.04567	3.629
35	2.93759	1.16164	2.03565	2.36715	3.78397	1.42764	0.345444	2.566	3.30133	3.8614	2.222	2.55579	3.38718	1.82049	2.03727	2.70622	3.36178	2.01381	3.02385	3.03027	2.85794	2.21327	4.6363	3.29164	3.83293	3.33237	1.4614	0.255525	3.32558	3.54901	2.58058	1.56391	2.24976	4.67488	0.195515	2.18309	3.48127	3.208	1.3394	2.27673	1.21771	3.52863	4.33296	4.30318	4.26397	2.16493	3.76898	3.48025	4.14397
36	3.4041	1.20796	2.82741	3.21307	4.51621	2.17648	1.07766	2.46373	4.03048	4.80787	3.03733	2.71535	3.39809	2.61018	2.67636	2.55244	3.41667	2.50962	3.67161	3.21785	3.31039	2.21455	4.63999	3.91345	3.95089	3.26759	1.98325	0.520061	3.88773	4.15648	3.46373	2.15561	2.39678	5.05488	1.00794	3.16927	3.80764	3.8283	1.42151	2.75727	1.71117	4.24705	5.02124	4.90597	5.02445	2.6168	4.51812	4.11095	4.84876
37	3.97671	1.25291	3.61536	4.04845	5.13982	2.73945	2.01282	2.53109	4.80173	5.69882	3.693	3.12309	3.59282	3.47991	3.52318	2.56	3.653	3.25827	4.36255	3.64636	3.77573	2.33364	4.77009	4.76245	4.24464	3.35082	2.80564	1.146	4.572	4.76536	4.43409	2.958	2.70073	5.65645	1.91127	4.11727	4.31645	4.62945	1.77045	3.371	2.317	4.93755	5.73591	5.37873	5.80382	3.20791	5.32145	4.81327	5.66745
38	4.57739	1.27237	4.33555	4.75226	5.5553	3.09606	2.97128	2.80364	5.51315	6.27466	4.14456	3.64021	3.95191	4.2859	4.45118	2.83111	4.10933	4.18094	5.04215	4.29939	4.14783	2.55345	5.01105	5.72282	4.68253	3.5423	3.83822	1.98669	5.26552	5.27345	5.38039	3.85036	3.09497	6.35276	2.65291	4.84382	4.95679	5.48709	2.3649	4.04088	2.95036	5.56013	6.41199	5.72073	6.4842	3.84585	6.05841	5.45451	6.44445
39	5.12552	1.25639	4.90426	5.22407	5.61918	3.25009	3.77555	3.283	6.09036	6.2912	4.38078	4.143	4.40964	4.93866	5.31109	3.35533	4.72644	5.15045	5.64542	5.08179	4.36675	2.82736	5.33008	6.631	5.18244	3.82077	4.92725	2.82853	5.86918	5.63096	6.19958	4.6933	3.51747	6.87274	3.0733	5.27018	5.62273	6.26991	3.10819	4.68494	3.5273	6.05596	6.98599	5.9253	6.92021	4.42368	6.50871	5.932	7.03385
40	5.52187	1.22754	5.1633	5.32352	5.19573	3.079	4.22236	3.93391	6.47	5.60821	4.317	4.53382	4.87727	5.37094	5.94164	4.002	5.37067	5.99567	6.12782	5.87682	4.41867	3.09336	5.67342	7.33136	5.65839	4.155	5.90482	3.50127	6.287	5.87348	6.81655	5.37518	3.93485	6.95082	3.13991	5.39455	6.18218	6.85245	3.87294	5.23364	3.98564	6.29779	7.3083	5.92445	6.96936	4.87055	6.50921	6.11906	7.36818
41	5.66951	1.23714	4.92424	4.89069	4.25188	2.35288	4.12885	4.64282	6.54585	4.24415	3.83367	4.79139	5.28127	5.43281	6.14809	4.50622	5.83311	6.49128	6.47682	6.56861	4.343	3.30818	5.98361	7.69791	6.04266	4.49258	6.63104	3.977	6.34724	6.03193	7.06661	5.79752	4.30982	6.42344	2.86088	5.21882	6.46552	7.05436	4.50717	5.61255	4.26818	6.12662	7.22929	5.58061	6.49827	5.07476	5.98207	5.82981	7.43664
42	5.47221	1.35522	4.11058	3.87057	2.89979	0.972879	3.41277	5.29036	6.18042	2.42241	2.84922	4.95311	5.60936	4.94968	5.75318	4.559	5.90256	6.42446	6.67709	6.98576	4.21803	3.46709	6.23286	7.62845	6.28066	4.74326	6.93555	4.24007	5.85621	6.08036	6.75233	5.80527	4.56483	5.28213	2.17909	4.68173	6.27388	6.69748	4.80784	5.6803	4.28053	5.46504	6.62741	4.753	5.43679	4.86305	4.97998	4.90813	7.22952
43	4.88944	1.61295	2.8467	2.39761	1.37136	-0.866273	2.13155	5.72018	5.23509	0.485727	1.45233	5.01958	5.86073	3.89233	4.70891	3.93967	5.48567	5.73073	6.66309	6.83245	4.13394	3.56545	6.39033	7.02027	6.30185	4.75967	6.66933	4.22821	4.696	5.89342	5.85591	5.16182	4.56985	3.6763	1.06945	3.69636	5.39636	5.74391	4.58612	5.22164	3.86594	4.39503	5.47721	3.47936	3.89576	4.11545	3.71291	3.41242	6.67873
44	3.91545	1.9376	1.3328	0.696091	-0.0634242	-2.86715	0.464586	5.71091	3.78167	-1.25054	-0.0848889	4.90065	6	2.36912	3.16636	2.617	4.65678	4.48715	6.35009	5.95036	4.16619	3.59209	6.37676	5.81064	5.97482	4.43868	5.78465	3.82142	3.00776	5.29139	4.50561	3.82697	4.1714	1.8571	-0.354939	2.29127	3.86024	4.25858	3.73626	4.15736	2.87977	3.09904	3.90178	1.96555	2.08925	2.85998	2.46369	1.56453	5.71397
45	2.67258	2.21133	-0.233778	-0.965111	-1.245	-4.69133	-1.28111	5.086	2.032	-2.58767	-1.46067	4.45178	5.93	0.621444	1.409	0.736333	3.57678	2.91722	5.622	4.394	4.24289	3.473	6.06522	4.097	5.18444	3.706	4.38344	2.90089	1.03567	4.135	2.96567	1.987	3.23678	0.111556	-1.81367	0.686	1.90067	2.44767	2.32878	2.57133	1.43944	1.80133	2.13622	0.492333	0.283	1.27144	1.40933	-0.328111	4.34933
46	1.3107	2.34556	-1.69718	-2.36482	-2.15473	-6.08909	-2.83255	3.79736	0.229273	-3.47445	-2.521	3.56127	5.38455	-1.05518	-0.239545	-1.454	2.396	1.294	4.46245	2.392	4.10391	2.95882	5.32773	2.13691	3.95782	2.61	2.70573	1.53545	-0.949364	2.55682	1.53464	-0.0212727	1.89964	-1.35982	-3.04545	-0.801818	-0.161455	0.600091	0.605273	0.714	-0.135	0.648909	0.411273	-0.751545	-1.28845	-0.303818	0.480636	-2.02645	2.74618
47	-0.00480232	2.33108	-2.93163	-3.42685	-2.85036	-6.96103	-4.07128	2.17155	-1.41191	-3.92795	-3.25878	2.27337	4.26764	-2.4666	-1.589	-3.60511	1.23067	-0.181364	3.05164	0.266152	3.54149	2.02609	4.13056	0.236727	2.47014	1.3538	1.05184	0.0536263	-2.74118	0.787596	0.394818	-1.8557	0.460182	-2.46549	-3.97467	-2.03182	-2.00882	-1.01748	-1.11639	-1.09321	-1.53301	-0.322747	-1.15012	-1.75058	-2.44706	-1.5856	-0.407889	-3.42267	1.13509
48	-1.15239	2.20445	-3.81275	-4.18072	-3.33082	-7.26118	-5.0061	0.484636	-2.71864	-3.97722	-3.73678	0.819909	2.69964	-3.57341	-2.63245	-5.37267	0.188	-1.44923	1.64839	-1.67752	2.58321	0.872455	2.65868	-1.42064	0.958889	0.15402	-0.378465	-1.17254	-4.19812	-0.997859	-0.481515	-3.34412	-0.853121	-3.12204	-4.63403	-2.99755	-3.431	-2.22142	-2.56018	-2.62148	-2.58565	-1.08241	-2.44875	-2.56461	-3.08466	-2.50887	-1.20824	-4.43197	-0.32503
49	-2.06087	2.00883	-4.24509	-4.62927	-3.52164	-7.08255	-5.63839	-1.01955	-3.548	-3.66548	-3.93233	-0.496576	0.969	-4.37633	-3.41355	-6.54633	-0.592333	-2.51	0.401091	-3.22655	1.40003	-0.228091	1.2067	-2.70573	-0.433636	-0.888364	-1.58382	-2.09718	-5.18436	-2.67033	-1.26591	-4.48273	-1.97494	-3.2727	-5.06973	-3.65973	-4.36991	-2.98582	-3.60094	-3.77127	-3.23788	-1.54306	-3.36182	-3.20255	-3.19145	-3.17745	-1.77536	-4.96252	-1.56682
50	-2.68459	1.77916	-4.21694	-4.72947	-3.37091	-6.52024	-5.93143	-2.21236	-3.83203	-3.04733	-3.81833	-1.5786	-0.694818	-4.84166	-3.91545	-7.07144	-0.978778	-3.3023	-0.690182	-4.24439	0.118182	-1.11909	-0.0637273	-3.52273	-1.68864	-1.71016	-2.52518	-2.81967	-5.61991	-4.03941	-1.97888	-5.27024	-2.93603	-2.92263	-5.259	-3.96045	-4.83836	-3.29848	-4.24283	-4.4953	-3.45788	-1.64447	-3.79481	-3.55642	-2.83874	-3.6487	-2.00185	-4.98207	-2.49736
51	-2.98456	1.56702	-3.77341	-4.44783	-2.86606	-5.652	-5.85267	-3.04527	-3.58548	-2.17699	-3.39556	-2.47262	-2.20282	-4.92679	-4.10145	-7.01144	-0.929333	-3.72994	-1.61836	-4.655	-1.1707	-1.80027	-1.1249	-3.84618	-2.7366	-2.20228	-3.1129	-3.36722	-5.50052	-4.86987	-2.49821	-5.64218	-3.72994	-2.11823	-5.16227	-3.88955	-4.84003	-3.1793	-4.49076	-4.76397	-3.22594	-1.38906	-3.74842	-3.52533	-2.12853	-3.82811	-1.87038	-4.51021	-2.98494
52	-2.95001	1.457	-3.01367	-3.81912	-2.05709	-4.54982	-5.42785	-3.47209	-2.92	-1.1103	-2.698	-3.20288	-3.47182	-4.64009	-3.96009	-6.49567	-0.493333	-3.77067	-2.27609	-4.51609	-2.27358	-2.357	-1.97612	-3.72382	-3.41539	-2.27988	-3.30724	-3.67991	-4.92173	-5.10091	-2.68282	-5.58991	-4.27827	-0.972515	-4.76064	-3.47245	-4.44327	-2.68718	-4.35661	-4.61855	-2.58548	-0.839455	-3.28121	-3.07945	-1.18424	-3.63318	-1.47136	-3.62479	-2.99636
53	-2.60203	1.49872	-2.05131	-2.91759	-1.04352	-3.28788	-4.73021	-3.47982	-1.96906	0.0858586	-1.78589	-3.70171	-4.359	-4.02838	-3.50155	-5.66489	0.239111	-3.46001	-2.56303	-3.95909	-3.02449	-2.801	-2.56335	-3.23655	-3.64751	-1.91487	-3.13001	-3.68268	-4.01248	-4.82212	-2.46061	-5.16685	-4.5208	0.368293	-4.06288	-2.75645	-3.74736	-1.89106	-3.90402	-4.12652	-1.60639	-0.0870505	-2.48305	-2.25391	-0.107899	-3.07939	-0.937424	-2.44444	-2.603
54	-1.97598	1.64147	-0.964091	-1.83108	0.0812424	-1.93836	-3.83827	-3.08409	-0.842455	1.33306	-0.733444	-3.83693	-4.75227	-3.15039	-2.76409	-4.63422	1.16533	-2.84164	-2.4283	-3.09939	-3.35946	-3.05682	-2.82144	-2.468	-3.44183	-1.10113	-2.63035	-3.33514	-2.87618	-4.12641	-1.82912	-4.42333	-4.44083	1.77388	-3.09609	-1.80982	-2.81333	-0.869697	-3.19413	-3.34597	-0.353556	0.78202	-1.46625	-1.13227	1.03427	-2.2108	-0.373919	-1.07722	-1.87939
55	-1.13074	1.795	0.185909	-0.661	1.23891	-0.593818	-2.83891	-2.33082	0.363545	2.55245	0.384	-3.56009	-4.62491	-2.08	-1.81736	-3.493	2.192	-1.98836	-1.88691	-2.04773	-3.28255	-3.05382	-2.70082	-1.49455	-2.86	0.0795455	-1.87218	-2.62791	-1.60745	-3.12209	-0.854818	-3.43682	-4.04427	3.12227	-1.90045	-0.705818	-1.699	0.289455	-2.28609	-2.35573	1.08627	1.69373	-0.336091	0.156818	2.18409	-1.12118	0.161545	0.370818	-0.917455
56	-0.143008	1.89985	1.33856	0.509778	2.36533	0.669	-1.812	-1.291	1.56633	3.68244	1.49033	-2.91278	-4.011	-0.896667	-0.748	-2.31644	3.24122	-0.984889	-1.00933	-0.895	-2.84011	-2.77	-2.23744	-0.388	-1.99033	1.51122	-0.964	-1.62878	-0.297	-1.91133	0.297333	-2.29667	-3.35367	4.32433	-0.572333	0.491	-0.469	1.48533	-1.24189	-1.23767	2.613	2.58922	0.798111	1.47633	3.28533	0.0688889	0.656444	1.79133	0.197333
57	0.904829	1.92409	2.43849	1.61549	3.41412	1.80161	-0.821495	-0.0557273	2.69842	4.68547	2.525	-1.96915	-2.96618	0.314253	0.358455	-1.17556	4.25078	0.0834343	0.108909	0.280697	-2.09708	-2.19491	-1.50655	0.784909	-0.918141	2.239	0.00680808	-0.426616	0.969121	-0.583758	1.50612	-1.08464	-2.42003	5.3199	0.803909	1.71936	0.807333	2.64618	-0.116202	-0.0669394	4.11622	3.4282	1.86282	2.73512	4.28787	1.25159	1.13116	3.08667	1.39527
58	1.96593	1.89281	3.44497	2.60606	4.36073	2.78182	0.0925455	1.23664	3.71527	5.55067	3.45333	-0.832606	-1.67355	1.47433	1.41827	-0.125	5.18567	1.1397	1.36191	1.40482	-1.11748	-1.41618	-0.586303	1.95109	0.283	4.36155	0.971818	0.883121	2.12045	0.773303	2.67727	0.123364	-1.32679	6.09139	2.14064	2.91118	2.05909	3.724	1.04124	1.08236	5.48427	4.19412	2.80924	3.87636	5.15821	2.35167	1.62233	4.19094	2.615
59	2.97122	1.81367	4.33227	3.45822	5.19591	3.61485	0.91896	2.49027	4.59003	6.28642	4.26733	0.386657	-0.25	2.53035	2.38345	0.802333	6.02767	2.12727	2.63445	2.41236	0.0165152	-0.501636	0.440263	3.04718	1.52115	6.15553	1.88361	2.19589	3.10497	2.08026	3.74945	1.2577	-0.171889	6.67697	3.37555	4.01164	3.22	4.68861	2.17447	2.14885	6.64096	4.88431	3.62183	4.87945	5.8862	3.34175	2.14241	5.0761	3.80218
60	3.88129	1.70211	5.09169	4.17718	5.92073	4.32088	1.6679	3.638	5.31585	6.90818	4.97622	1.58332	1.19509	3.45659	3.23073	1.59289	6.76322	3.0168	3.81785	3.25652	1.21638	0.477182	1.49988	4.01955	2.71512	7.48444	2.71371	3.41761	3.89603	3.27904	4.69158	2.26627	0.971081	7.11131	4.48285	4.98109	4.23873	5.52321	3.23158	3.08933	7.58087	5.50645	4.30955	5.7437	6.48075	4.22285	2.68943	5.74824	4.90527
61	4.69111	1.58999	5.72806	4.77855	6.55055	4.92364	2.34839	4.64845	5.92109	7.42848	5.59667	2.68324	2.57973	4.2483	3.95682	2.24867	7.38767	3.79576	4.85209	3.93445	2.409	1.46691	2.53582	4.84455	3.81858	8.61673	3.45279	4.48873	4.51227	4.331	5.49173	3.14245	2.03652	7.43006	5.45509	5.80264	5.11827	6.21536	4.17576	3.90018	8.33118	6.06536	4.89615	6.471	6.96088	5.01182	3.24306	6.23685	5.893
62	5.39582	1.49024	6.26301	5.28726	7.09688	5.45352	2.96979	5.51382	6.42991	7.85507	6.145	3.65893	3.84636	4.93299	4.57809	2.77867	7.90833	4.46908	5.71606	4.45464	3.52406	2.41264	3.49656	5.52255	4.80741	9.57706	4.1011	5.38968	4.97652	5.22721	6.16409	3.89252	2.97212	7.66198	6.31182	6.47791	5.87445	6.783	4.99005	4.58667	8.93599	6.57482	5.40196	7.08664	7.348	5.72687	3.77336	6.60525	6.75355
63	6.00077	1.40947	6.71896	5.7266	7.57352	5.933	3.53679	6.26018	6.86497	8.19701	6.63322	4.5056	4.96564	5.53868	5.11491	3.20511	8.33322	5.05232	6.42467	4.84812	4.51601	3.27255	4.32694	6.06945	5.67771	10.3906	4.66478	6.12305	5.31997	5.97383	6.72873	4.53145	3.75419	7.8238	7.07503	7.01836	6.53336	7.24824	5.68049	5.16006	9.44349	7.0389	5.83879	7.61109	7.65977	6.37728	4.25121	6.90382	7.49324
64	6.51939	1.3505	7.11255	6.11318	7.98873	6.37809	4.05173	6.922	7.24236	8.45545	7.066	5.23282	5.93991	6.08055	5.57782	3.557	8.67	5.56045	7.01127	5.15	5.37273	4.03427	5.01482	6.50364	6.44255	11.079	5.16164	6.73364	5.57364	6.58118	7.19891	5.07555	4.38227	7.919	7.76291	7.44091	7.11918	7.62055	6.26173	5.63864	9.88927	7.44791	6.21436	8.05836	7.90327	6.95982	4.65718	7.16591	8.12055
65	6.96067	1.30965	7.44778	6.45242	8.34858	6.79364	4.51213	7.51609	7.56482	8.63132	7.43344	5.85476	6.77691	6.56065	5.96536	3.85733	8.92311	5.99953	7.5077	5.38194	6.09983	4.69955	5.55866	6.84618	7.11236	11.6542	5.5942	7.24887	5.75736	7.07876	7.57988	5.5357	4.90646	7.9526	8.38721	7.76709	7.64494	7.90642	6.75729	6.04133	10.2889	7.79589	6.51772	8.43667	8.08466	7.4706	5.00376	7.41555	8.63652
66	7.33151	1.2816	7.72114	6.74359	8.65939	7.17406	4.91422	8.04282	7.82961	8.7249	7.73611	6.37206	7.48436	6.98051	6.27245	4.12711	9.114	6.37418	7.93867	5.56509	6.71512	5.28164	5.97003	7.12182	7.69667	12.1071	5.95625	7.68559	5.88615	7.46946	7.87479	5.91912	5.35934	7.91568	8.95158	8.01982	8.11355	8.11909	7.18646	6.38148	10.6388	8.0808	6.74187	8.74976	8.214	7.87246	5.30775	7.6644	9.04506
67	7.63933	1.26143	7.94	6.99	8.933	7.512	5.26667	8.495	8.043	8.74	7.97567	6.802	8.076	7.35067	6.502	4.37667	9.25133	6.685	8.317	5.715	7.24267	5.796	6.27167	7.351	8.20333	12.4507	6.249	8.055	5.979	7.75833	8.087	6.234	5.75267	7.802	9.452	8.213	8.519	8.271	7.55233	6.66	10.9283	8.304	6.90167	8.996	8.30367	8.15467	5.58667	7.91167	9.365
68	7.88985	1.24557	8.11692	7.20432	9.1847	7.80676	5.57611	8.85309	8.21548	8.68853	8.15833	7.15285	8.55345	7.68293	6.66318	4.60511	9.34622	6.93782	8.64709	5.83727	7.70145	6.25909	6.48805	7.545	8.62762	12.6898	6.4844	8.36527	6.04497	7.96767	8.2143	6.48676	6.07932	7.61605	9.89233	8.35118	8.84064	8.37115	7.85329	6.86648	11.1427	8.47017	7.022	9.16621	8.36308	8.35487	5.86213	8.15259	9.60809
69	8.09587	1.23325	8.25711	7.40002	9.42191	8.07639	5.8538	9.12327	8.36312	8.5824	8.29056	7.42577	8.94482	7.98641	6.78209	4.82011	9.40956	7.14523	8.94882	5.93888	8.11874	6.68355	6.64288	7.72664	8.9659	12.8336	6.68198	8.62337	6.08658	8.12271	8.28018	6.7007	6.34179	7.36921	10.2871	8.461	9.08221	8.44467	8.09803	7.00733	11.2756	8.58974	7.1182	9.27791	8.40354	8.50772	6.15146	8.38629	9.79688
70	8.27128	1.22653	8.37288	7.58882	9.66209	8.34691	6.11748	9.31573	8.48809	8.42709	8.39167	7.62282	9.26418	8.27897	6.88518	5.03033	9.456	7.31639	9.22855	6.03191	8.51106	7.05836	6.76494	7.91918	9.22558	12.8861	6.85373	8.83564	6.112	8.24103	8.30173	6.88736	6.55694	7.08382	10.6366	8.57036	9.25573	8.50845	8.29279	7.09509	11.3332	8.68058	7.20067	9.34645	8.44194	8.64648	6.46418	8.61473	9.95991
71	8.42888	1.227	8.49647	7.79021	9.91988	8.64121	6.38606	9.45218	8.59955	8.23032	8.49156	7.75337	9.52218	8.57894	6.99355	5.24311	9.50867	7.45848	9.49006	6.13594	8.88517	7.37455	6.87523	8.121	9.41984	12.8557	7.01836	9.01225	6.142	8.33842	8.305	7.05291	6.73171	6.7914	10.9431	8.68745	9.37618	8.57536	8.45062	7.15527	11.3275	8.77179	7.29046	9.39342	8.48746	8.78852	6.79869	8.84292	10.1125
72	8.5883	1.23809	8.64916	8.01649	10.1969	8.95888	6.67743	9.55636	8.71142	8.00477	8.60533	7.83094	9.71336	8.8908	7.11327	5.47178	9.58311	7.59043	9.74639	6.26536	9.24761	7.63755	6.98594	8.32818	9.56753	12.7741	7.19598	9.17258	6.1887	8.43093	8.30424	7.20218	6.87749	6.50316	11.2049	8.82	9.46282	8.64824	8.60138	7.21333	11.281	8.87989	7.39794	9.43527	8.54313	8.93092	7.14585	9.07695	10.2515
73	8.75507	1.25895	8.83955	8.27927	10.4934	9.29155	7.00445	9.65564	8.83564	7.765	8.737	7.90245	9.85	9.21173	7.24473	5.723	9.687	7.72391	10.0101	6.42482	9.60227	7.86582	7.11836	8.54855	9.69409	12.6645	7.39173	9.33573	6.25745	8.53318	8.30218	7.34973	7.01445	6.22545	11.4234	8.97436	9.53655	8.73127	8.761	7.28591	11.2245	9.00509	7.52536	9.47855	8.61136	9.07136	7.49845	9.32491	10.3729
74	8.93393	1.28931	9.07358	8.583	10.8097	9.6333	7.35679	9.77364	8.97561	7.52783	8.89456	7.99893	9.94	9.53688	7.39173	5.99567	9.83344	7.86932	10.2863	6.62212	9.94635	8.08418	7.29453	8.79227	9.81491	12.5344	7.60934	9.51132	6.35661	8.64999	8.30473	7.51242	7.14478	5.96764	11.6137	9.15436	9.61424	8.83609	8.93691	7.38306	11.1715	9.14982	7.67502	9.52224	8.69327	9.21395	7.84999	9.59368	10.4697
75	9.12937	1.32852	9.34781	8.92519	11.1429	9.98148	7.72022	9.923	9.12979	7.31053	9.08856	8.13309	10.0268	9.85583	7.55936	6.285	10.0268	8.02916	10.58	6.87012	10.2775	8.30436	7.51545	9.06464	9.94422	12.393	7.85436	9.70781	6.49318	8.78519	8.32342	7.69985	7.26392	5.74839	11.7984	9.36127	9.70839	8.97845	9.13468	7.51336	11.1192	9.31928	7.84488	9.5657	8.78578	9.36663	8.2008	9.88598	10.5344
76	9.34306	1.37432	9.65455	9.31276	11.4921	10.3301	8.08009	10.1111	9.29427	7.12721	9.32967	8.31061	10.1959	10.1639	7.75027	6.58867	10.269	8.20745	10.8941	7.182	10.5969	8.53782	7.76915	9.36164	10.0938	12.2445	8.13182	9.93294	6.67355	8.96055	8.37391	7.91255	7.37539	5.59555	11.9842	9.59009	9.83127	9.16918	9.35879	7.67927	11.0649	9.51582	8.03579	9.61945	8.88555	9.53455	8.55606	10.2059	10.566
77	9.57225	1.4227	9.99186	9.74238	11.8522	10.6719	8.42724	10.336	9.47327	6.99223	9.61878	8.53641	10.3222	10.4637	7.96391	6.90444	10.5566	8.41062	11.2331	7.54624	10.9116	8.78873	8.04895	9.672	10.2701	12.0903	8.44238	10.1952	6.89652	9.18594	8.46294	8.14276	7.48628	5.52361	12.1653	9.83355	9.9873	9.411	9.61242	7.87061	11.0131	9.73474	8.25698	9.70182	8.99877	9.71369	8.92533	10.5546	10.5771
78	9.81529	1.46979	10.3584	10.18	12.2183	11.0027	8.75811	10.592	9.67	6.92856	9.95267	8.80544	10.459	10.7579	8.204	7.22944	10.8771	8.63944	11.6	7.94867	11.2254	9.05	8.36267	9.991	10.4781	11.934	8.77878	10.4929	7.15667	9.44878	8.60033	8.38067	7.60689	5.54611	12.3387	10.096	10.1697	9.69967	9.89922	8.08067	10.9762	9.96589	8.51022	9.82533	9.13822	9.89633	9.31889	10.9268	10.5843
79	10.0702	1.50989	10.746	10.6151	12.5906	11.3253	9.06979	10.8703	9.88764	6.954	10.3253	9.09961	10.6137	11.056	8.47727	7.56633	11.214	8.89	11.9916	8.38927	11.5404	9.32364	8.712	10.3202	10.717	11.779	9.12221	10.8103	7.45127	9.7313	8.80555	8.62445	7.74679	5.68197	12.5083	10.3928	10.3779	10.031	10.2156	8.31718	10.9698	10.2046	8.79345	10.0026	9.313	10.0763	9.74591	11.3088	10.6042
80	10.3454	1.53949	11.1535	11.0539	12.9805	11.6514	9.36056	11.1526	10.1336	7.07974	10.7334	9.41682	10.798	11.3741	8.78727	7.92178	11.5602	9.14629	12.4039	8.86964	11.8591	9.61309	9.09505	10.6605	10.9829	11.6432	9.46013	11.1414	7.78767	10.0248	9.10088	8.878	7.92467	5.93231	12.6843	10.7335	10.6177	10.4089	10.5528	8.59127	11.004	10.4583	9.11199	10.2444	9.52504	10.256	10.2138	11.691	10.6545
81	10.651	1.56058	11.5879	11.4849	13.3934	11.9982	9.63427	11.4451	10.4118	7.32049	11.1779	9.75553	11.0267	11.7287	9.14318	8.298	11.9216	9.40188	12.8355	9.39185	12.1903	9.93036	9.51345	11.0151	11.2664	11.5508	9.78391	11.4825	8.176	10.3312	9.50639	9.15094	8.1628	6.28359	12.8914	11.1203	10.8952	10.8462	10.9057	8.91318	11.0814	10.7494	9.48179	10.5599	9.77361	10.4435	10.7254	12.077	10.7511
82	10.9904	1.57027	12.0556	11.9065	13.8269	12.3783	9.90545	11.7654	10.7232	7.681	11.66	10.1194	11.3145	12.127	9.55482	8.697	12.301	9.67745	13.287	9.95755	12.5434	10.2939	9.97227	11.3842	11.5759	11.5276	10.0932	11.837	8.62391	10.6601	10.0148	9.45936	8.48509	6.72936	13.158	11.5599	11.2186	11.3463	11.2712	9.29136	11.2051	11.0906	9.91982	10.9454	10.0633	10.651	11.2848	12.4754	10.9096
83	11.3782	1.57173	12.5585	12.3397	14.2785	12.8009	10.1959	12.1284	11.0737	8.15807	12.1814	10.5153	11.6751	12.5752	10.0311	9.133	12.7054	9.98457	13.7546	10.563	12.9276	10.7193	10.472	11.7718	11.9285	11.5963	10.4021	12.2125	9.1377	11.0296	10.6175	9.82664	8.89878	7.25851	13.5027	12.0644	11.5905	11.9137	11.6508	9.72982	11.3791	11.4921	10.44	11.4102	10.4166	10.9072	11.9117	12.8973	11.1418
84	11.8219	1.56802	13.0993	12.803	14.7419	13.2753	10.5242	12.5457	11.48	8.74844	12.7434	10.9452	12.1285	13.0739	10.582	9.61167	13.1334	10.3268	14.2298	11.2087	13.3514	11.226	11.013	12.1869	12.3419	11.7627	10.7366	12.6218	9.73355	11.4601	11.3056	10.28	9.39723	7.85281	13.9362	12.6409	12.0097	12.543	12.0453	10.2334	11.6171	11.9633	11.0545	11.667	10.8536	11.2355	12.6257	13.3524	11.4586
85	12.3348	1.56074	13.6798	13.3102	15.1996	13.7979	10.9079	13.0192	11.9525	9.43733	13.346	11.4069	12.6848	13.6182	11.2177	10.1387	13.58	10.7124	14.7078	11.892	13.8167	11.8298	11.6001	12.6371	12.8269	12.0148	11.1166	13.0886	10.4233	11.9669	12.0585	10.8294	9.97255	8.49388	14.4608	13.2819	12.4734	13.2153	12.4625	10.8055	11.938	12.5046	11.766	12.4714	11.3831	11.6447	13.4339	13.8372	11.8727
86	12.908	1.55068	14.2857	13.866	15.6317	14.3503	11.3634	13.5349	12.4875	10.2025	13.9829	11.9005	13.3207	14.1982	11.9392	10.7149	14.0389	11.146	15.1889	12.5983	14.3237	12.5282	12.2471	13.1207	13.382	12.3392	11.5591	13.6459	11.205	12.5551	12.8421	11.4677	10.6069	9.1602	15.063	13.9685	12.9823	13.8999	12.9128	11.4389	12.3527	13.1056	12.555	13.3468	11.9946	12.1442	14.3214	14.3413	12.3782
87	13.5256	1.53649	14.8903	14.4628	16.0219	14.9049	11.9071	14.083	13.0721	11.0085	14.6401	12.4212	14.0067	14.7892	12.729	11.3343	14.495	11.6282	15.6745	13.3132	14.8769	13.3239	12.9496	13.6285	14.0115	12.7072	12.0651	14.293	12.0702	13.2091	13.6127	12.1778	11.2754	9.82622	15.7108	14.6699	13.5458	14.5601	13.3998	12.1202	12.8552	13.7466	13.3732	14.1423	12.6564	12.7324	15.2516	14.8455	12.9576
88	14.1622	1.5169	15.4589	15.0764	16.3628	15.4245	12.534	14.6395	13.6775	11.8142	15.297	12.9656	14.6982	15.3494	13.5585	11.981	14.9263	12.1561	16.1606	14.022	15.4703	14.2135	13.6778	14.1422	14.7035	13.0835	12.6316	15.0066	12.9958	13.8933	14.3051	12.9337	11.9525	10.4551	16.3406	15.347	14.1581	15.1599	13.9162	12.8253	13.4155	14.3968	14.1736	14.9472	13.3247	13.387	16.1672	15.3228	13.5802
89	14.7838	1.49032	15.9544	15.6688	16.6437	15.8737	13.2324	15.165	14.2617	12.5744	15.927	13.522	15.335	15.8363	14.392	12.6289	15.3048	12.7231	16.6403	14.7057	16.0882	15.179	14.3858	14.637	15.4284	13.4319	13.2461	15.7476	13.9417	14.5596	14.8647	13.702	12.6054	10.9924	16.8917	15.962	14.7933	15.667	14.449	13.527	13.9972	15.0251	14.9141	15.6947	13.9552	14.0783	16.9939	15.7446	14.209
90	15.348	1.46238	16.3425	16.1992	16.85	16.2256	13.9712	15.601	14.7832	13.2411	16.4972	14.0636	15.8454	16.2146	15.1905	13.2487	15.6072	13.3096	17.1003	15.3368	16.7009	16.1839	15.0248	15.0668	16.1472	13.7036	13.495	16.4782	14.8541	15.1526	15.2458	14.4382	13.2027	11.4036	17.313	16.4715	15.4069	16.0387	14.9772	14.1949	14.5583	15.6037	15.5585	16.3184	14.509	14.7626	17.6812	16.083	14.8039
91	15.8194	1.42624	16.5777	16.6194	16.965	16.4547	14.7067	15.9135	15.1998	13.7708	16.974	14.5647	16.2064	16.4438	15.9131	13.806	15.814	13.8859	17.5151	15.8821	17.2684	17.1585	15.5465	15.3921	16.8149	13.8565	14.4261	17.1534	15.6722	15.6168	15.4194	15.0932	13.7164	11.6658	17.5678	16.8505	15.9528	16.2291	15.4653	14.8008	15.0561	16.0902	16.0729	16.7634	14.9383	15.3847	18.185	16.305	15.3149
92	16.168	1.40523	16.6416	16.9008	16.9666	16.5242	15.4022	16.0699	15.4775	14.1299	17.3181	14.9982	16.3885	16.5091	16.524	14.2536	15.8891	14.4185	17.8545	16.3037	17.7413	18.0407	15.8985	15.5756	17.3808	13.8494	15.1467	17.7148	16.336	15.9086	15.369	15.6299	14.1263	11.7581	17.6362	17.0686	16.3894	16.1994	15.8756	15.3129	15.4548	16.4575	16.4282	16.9932	15.2161	15.9104	18.4702	16.3902	15.6808
93	16.3537	1.40058	16.5138	17.0154	16.8213	16.4031	16.0215	16.0437	15.5858	14.2978	17.5217	15.3335	16.3539	16.3844	16.9858	14.5718	15.8073	14.8705	18.0792	16.5699	18.0796	18.7733	16.0186	15.5825	17.7878	13.6357	15.6856	18.0923	16.7881	15.9947	15.0793	16.0152	14.4233	11.6609	17.4925	17.0955	16.6801	15.9321	16.1716	15.6981	15.7168	16.678	16.5803	16.9864	15.3106	16.3189	18.5151	16.3211	15.8284
94	16.3435	1.4347	16.1746	16.9342	16.5069	16.0636	16.5107	15.8139	15.5225	14.254	17.5673	15.5402	16.068	16.0474	17.2588	14.735	15.5407	15.2028	18.164	16.6697	18.2446	19.2999	15.8675	15.3879	17.9661	13.171	16.105	18.2556	17.008	15.8438	14.5198	16.236	14.5863	11.3538	17.0841	16.9125	16.8021	15.4209	16.3191	15.9363	15.7775	16.7255	16.5017	16.712	15.1983	16.5719	18.3073	16.0726	15.7283
95	16.1165	1.51561	15.6151	16.6289	15.9891	15.4961	16.8479	15.3375	15.2714	13.9728	17.4324	15.5599	15.4919	15.4916	17.3117	14.7277	15.0749	15.3855	18.0818	16.5785	18.2243	19.5509	15.4219	14.9777	17.9001	12.3918	16.385	18.1952	16.973	15.4159	13.699	16.272	14.5718	10.8192	16.4025	16.5143	16.7277	14.6841	16.2931	15.9965	15.614	16.5841	16.1866	16.1496	14.8725	16.6134	17.8222	15.6201	15.3535
96	15.6575	1.64719	14.8314	16.087	15.2449	14.6892	17.0182	14.5905	14.8088	13.4294	17.103	15.3689	14.6131	14.7098	17.1204	14.5377	14.396	15.3893	17.8069	16.2755	17.9887	19.4908	14.6578	14.3514	17.5741	11.3112	16.5125	17.8974	16.6645	14.7172	12.6265	16.1002	14.3817	10.0692	15.4538	15.908	16.435	13.7386	16.0705	15.8403	15.2145	16.2521	15.6427	15.276	14.3214	16.442	17.0966	14.9488	14.6798
97	14.9531	1.83274	13.8134	15.2941	14.2564	13.6305	17.0038	13.5835	14.1124	12.6062	16.5723	14.9681	13.4352	13.6803	16.6633	14.149	13.478	15.1875	17.3207	15.748	17.5267	19.1412	13.5777	13.4997	16.9886	9.94012	16.4754	17.3555	16.0688	13.7374	11.2823	15.6945	14.0008	9.07997	14.2305	15.104	15.9081	12.5824	15.6329	15.4366	14.5789	15.7142	14.8602	14.0492	13.5143	16.0464	16.138	14.0393	13.6847
98	13.9878	2.07251	12.5494	14.2205	13.0154	12.3178	16.7781	12.3149	13.1765	11.4893	15.838	14.357	11.9368	12.3907	15.9225	13.5496	12.2883	14.7609	16.6299	14.9745	16.8389	18.5196	12.2014	12.3976	16.1352	8.29078	16.2618	16.5566	15.1882	12.4839	9.65594	15.0343	13.4186	7.8198	12.7209	14.1058	15.1388	11.1953	14.9773	14.7616	13.703	14.9292	13.8018	12.4345	12.4132	15.4036	14.9303	12.8531	12.3465
99	12.7463	2.36087	11.0285	12.8287	11.5227	10.7509	16.3176	10.7662	12.0011	10.0724	14.912	13.5328	10.0932	10.8457	14.888	12.7229	10.8048	14.0868	15.7439	13.9175	15.9151	17.6308	10.5441	11.0331	14.9797	6.383	15.8489	15.4764	14.0265	10.9703	7.75958	14.0964	12.6298	6.24698	10.9208	12.9093	14.1309	9.55394	14.099	13.7869	12.5748	13.8686	12.4283	10.4245	11.0013	14.4728	13.4538	11.349	10.6492
100	11.2368	2.64294	9.238	11.092	9.79	8.932	15.599	8.905	10.579	8.354	13.801	12.493	7.889	9.053	13.559	11.653	9.031	13.13	14.661	12.541	14.742	16.458	8.624	9.415	13.494	6.094	15.206	14.099	12.571	9.203	5.628	12.863	11.619	4.306	8.829	11.514	12.886	7.664	12.987	12.489	11.171	12.523	10.705	8.051	9.27	13.209	11.69	9.513	8.602
[truncated: 53 more columns]

## Sheet: Rotation LHipFlex A1FacoM
all values Right	mean	std	steps
1	-14.2634	1.86726	-13.792	-12.62	-13.096	-14.197	-14.733	-12.569	-11.905	-11.124	-14.772	-12.545	-13.316	-12.48	-12.983	-14.833	-13.111	-16.884	-17.39	-15.771	-15.381	-16.096	-15.503	-12.821	-9.382	-11.927	-11.831	-13.778	-14.595	-12.793	-14.046	-18.059	-11.708	-13.783	-12.781	-14.48	-13.885	-13.179	-12.714	-10.98	-11.296	-11.385	-10.98	-13.243	-14.563	-18.359	-17.803	-12.955	-13.599
2	-14.5695	1.88143	-14.5179	-12.8182	-13.1953	-14.4271	-14.992	-13.0277	-12.3587	-11.4472	-15.1315	-13.1301	-14.0431	-12.49	-13.1627	-15.0197	-13.1466	-17.2613	-17.7977	-16.3653	-16.0646	-15.6842	-15.2904	-12.9966	-9.55492	-12.0724	-12.1252	-14.1564	-14.7397	-12.9893	-14.0629	-17.8428	-11.6317	-14.0152	-13.4147	-14.75	-14.4342	-13.6269	-13.4333	-11.2452	-11.3763	-11.9104	-11.1621	-13.7191	-14.7396	-18.6175	-18.1953	-13.451	-13.7466
3	-14.6558	1.8852	-15.0814	-12.8427	-13.1742	-14.4661	-15.0872	-13.322	-12.7129	-11.6254	-15.2036	-13.3624	-14.5023	-12.3444	-13.2027	-14.924	-12.8553	-17.2456	-17.8086	-16.6131	-16.5174	-15.075	-14.9607	-12.9128	-9.68039	-12.0205	-12.2469	-14.1827	-14.7197	-13.1001	-13.9018	-17.271	-11.2457	-14.1426	-13.8648	-14.7904	-14.7989	-13.8535	-13.9265	-11.4006	-11.3052	-12.2735	-11.1489	-14.099	-14.7827	-18.6082	-18.1792	-13.7221	-13.661
4	-14.5981	1.88258	-15.4952	-12.7807	-13.0695	-14.4062	-15.1194	-13.5261	-12.9927	-11.6285	-15.1445	-13.3795	-14.7413	-12.116	-13.0797	-14.5354	-12.2951	-16.9846	-17.4987	-16.5802	-16.7818	-14.4203	-14.5457	-12.7033	-9.767	-11.9068	-12.2434	-13.9851	-14.5846	-13.1949	-13.6816	-16.5503	-10.7502	-14.1807	-14.2225	-14.6793	-15.0152	-13.9402	-14.1462	-11.5227	-11.2064	-12.5846	-11.0197	-14.4688	-14.7623	-18.4384	-17.8695	-13.8593	-13.4634
5	-14.4387	1.89369	-15.7246	-12.6576	-12.8491	-14.2809	-15.1112	-13.6575	-13.1593	-11.4045	-15.0794	-13.3436	-14.8245	-11.7927	-12.7239	-13.8277	-11.5079	-16.6494	-17.006	-16.3901	-16.9104	-13.7877	-14.0037	-12.4227	-9.74798	-11.8198	-12.0989	-13.7218	-14.3187	-13.2373	-13.4698	-15.8857	-10.3006	-14.0811	-14.5269	-14.442	-15.0532	-13.9435	-14.0453	-11.6013	-11.1236	-12.9393	-10.7582	-14.8926	-14.6754	-18.1977	-17.4161	-13.9501	-13.2054
6	-14.1657	1.94724	-15.6886	-12.4392	-12.4315	-14.052	-15.004	-13.6498	-13.1354	-10.9078	-15.0281	-13.3487	-14.7887	-11.306	-12.0683	-12.7764	-10.5246	-16.3348	-16.4656	-16.166	-16.9182	-13.157	-13.262	-12.0285	-9.52489	-11.754	-11.7387	-13.4819	-13.8636	-13.1099	-13.2398	-15.3809	-9.93671	-13.755	-14.7374	-14.0476	-14.8231	-13.8486	-13.5901	-11.5497	-10.9991	-13.3613	-10.2835	-15.3429	-14.4532	-17.9009	-16.9265	-14.0314	-12.8502
7	-13.7209	2.06956	-15.299	-12.0517	-11.7355	-13.635	-14.6903	-13.335	-12.8343	-10.1204	-14.8954	-13.3595	-14.6287	-10.5733	-11.081	-11.3789	-9.35979	-16.031	-15.9328	-15.9677	-16.7562	-12.4405	-12.2507	-11.4167	-9.00821	-11.6158	-11.0768	-13.2534	-13.1553	-12.6928	-12.8771	-15.0172	-9.58358	-13.125	-14.754	-13.43	-14.2254	-13.5701	-12.7767	-11.2583	-10.7115	-13.7957	-9.50955	-15.6964	-13.997	-17.4863	-16.4282	-14.0602	-12.3104
8	-13.03	2.26785	-14.4967	-11.4137	-10.7197	-12.9454	-14.0418	-12.6424	-12.1936	-9.05212	-14.5149	-13.2217	-14.3006	-9.53744	-9.76567	-9.66658	-8.0169	-15.6401	-15.3639	-15.7465	-16.3364	-11.5291	-10.928	-10.4647	-8.14288	-11.2743	-10.0701	-12.9326	-12.1562	-11.9114	-12.2046	-14.6848	-9.10044	-12.1502	-14.4349	-12.524	-13.2065	-12.9988	-11.6364	-10.6461	-10.1473	-14.1232	-8.38303	-15.7865	-13.2257	-16.8596	-15.8716	-13.9126	-11.4976
9	-12.0348	2.52081	-13.2698	-10.471	-9.38409	-11.9021	-12.9881	-11.5479	-11.1856	-7.73012	-13.8006	-12.7858	-13.7269	-8.193	-8.15167	-7.68924	-6.49653	-15.0224	-14.6499	-15.3734	-15.5841	-10.3294	-9.29578	-9.16612	-6.92019	-10.6256	-8.71632	-12.3969	-10.8353	-10.7162	-11.147	-14.2213	-8.30925	-10.8222	-13.6806	-11.302	-11.7561	-12.0655	-10.2191	-9.67656	-9.2397	-14.1663	-6.89733	-15.4294	-12.0983	-15.9371	-15.1637	-13.4819	-10.3521
10	-10.7178	2.7946	-11.6444	-9.207	-7.75782	-10.5472	-11.57	-10.0848	-9.819	-6.18736	-12.7055	-11.9588	-12.823	-6.574	-6.284	-5.50127	-4.79855	-14.0898	-13.6842	-14.7147	-14.4653	-8.79064	-7.387	-7.534	-5.36745	-9.59082	-7.05218	-11.5413	-9.24736	-9.09591	-9.68145	-13.4578	-7.14064	-9.16	-12.5074	-9.768	-10.0024	-10.7384	-8.58009	-8.358	-7.93909	-13.8363	-5.07855	-14.6041	-10.607	-14.6863	-14.1899	-12.6747	-8.82927
11	-9.0933	3.05733	-9.66621	-7.61544	-5.88782	-8.92364	-9.83585	-8.30808	-8.11	-4.4563	-11.2364	-10.717	-11.5662	-4.71133	-4.19978	-3.16166	-2.92433	-12.7987	-12.3912	-13.6906	-12.9897	-6.91836	-5.23756	-5.6162	-3.52696	-8.18845	-5.14774	-10.3049	-7.42613	-7.0987	-7.85552	-12.3074	-5.58267	-7.19033	-10.9456	-7.92422	-8.02826	-9.07755	-6.76718	-6.71311	-6.28406	-13.0789	-3.01909	-13.3332	-8.73822	-13.1482	-12.9001	-11.4486	-6.96958
12	-7.20151	3.28205	-7.37944	-5.77211	-3.825	-7.087	-7.839	-6.25944	-6.15533	-2.565	-9.43244	-9.089	-9.97344	-2.68289	-1.96444	-0.721667	-0.875778	-11.1547	-10.7439	-12.2893	-11.1911	-4.75956	-2.91533	-3.47689	-1.43278	-6.474	-3.05	-8.67356	-5.40233	-4.77256	-5.77111	-10.7422	-3.67122	-5.017	-9.04767	-5.83911	-5.89256	-7.13767	-4.81656	-4.828	-4.336	-11.8877	-0.789	-11.6843	-6.56111	-11.359	-11.2893	-9.82022	-4.832
13	-5.09275	3.45631	-4.87773	-3.73767	-1.61545	-5.09491	-5.63464	-4.03288	-4.02567	-0.531455	-7.342	-7.09945	-8.10603	-0.548333	0.394667	1.76336	1.32048	-9.19382	-8.76694	-10.545	-9.15664	-2.41373	-0.446	-1.17582	0.860091	-4.51064	-0.802182	-6.66152	-3.20379	-2.18285	-3.54603	-8.79409	-1.47367	-2.71267	-6.88182	-3.55967	-3.64306	-4.966	-2.78009	-2.755	-2.16355	-10.307	1.56673	-9.74936	-4.12867	-9.35327	-9.37855	-7.83491	-2.48473
14	-2.82526	3.58016	-2.22412	-1.57522	0.680182	-3.00299	-3.2853	-1.67798	-1.781	1.63685	-5.03581	-4.87727	-6.04761	1.64211	2.86467	4.27113	3.64819	-6.96848	-6.51411	-8.54605	-6.94268	0.0478788	2.14378	1.2399	3.32679	-2.3633	1.56028	-4.33155	-0.851939	0.604283	-1.28857	-6.53924	0.922949	-0.329333	-4.51691	-1.12944	-1.31496	-2.61121	-0.685717	-0.535889	0.160455	-8.41533	4.01933	-7.61756	-1.50711	-7.16588	-7.21124	-5.58031	-0.00339394
15	-0.453737	3.66923	0.538545	0.666444	3.03027	-0.851202	-0.847394	0.771778	0.532889	3.93688	-2.60243	-2.50264	-3.88124	3.85711	5.433	6.79411	6.08786	-4.53521	-4.09088	-6.41712	-4.59852	2.57474	4.82378	3.73554	5.94789	-0.0843636	4.01371	-1.79716	1.6298	3.53337	0.938384	-4.08504	3.42649	2.11178	-2.00291	1.41444	1.07164	-0.120242	1.46159	1.80356	2.56724	-6.30676	6.55179	-5.35726	1.24122	-4.83865	-4.85033	-3.18015	2.54388
16	2.02312	3.75525	3.38055	2.95467	5.41755	1.34164	1.63327	3.29924	2.894	6.36445	-0.0965152	-0.041	-1.68003	6.084	8.07967	9.32894	8.61682	-1.98545	-1.57833	-4.24079	-2.15527	5.12667	7.57	6.28606	8.69606	2.297	6.543	0.866576	4.21503	6.55964	3.121	-1.54427	5.95642	4.60733	0.607545	4.04333	3.52539	2.46955	3.67088	4.25133	5.00745	-4.07403	9.151	-3.00461	4.07833	-2.41909	-2.36591	-0.724333	5.10309
17	4.53262	3.83131	6.27452	5.27211	7.83836	3.56764	4.13315	5.89416	5.29867	8.89933	2.44551	2.46655	0.508636	8.31633	10.7679	11.8623	11.2092	0.627091	0.976162	-2.06119	0.374424	7.6778	10.3522	8.86044	11.5382	4.77058	9.13233	3.61104	6.84519	9.64216	5.27886	0.985212	8.45422	7.154	3.28979	6.72844	6.06279	5.13064	5.95294	6.79522	7.45845	-1.80332	11.8014	-0.58599	6.98278	0.0529293	0.181879	1.72474	7.63727
18	7.07265	3.90593	9.19094	7.61611	10.2891	5.82827	6.64576	8.52208	7.74556	11.5081	5.00435	5.01136	2.67597	10.5497	13.4501	14.3677	13.8269	3.27558	3.55114	0.109424	2.98634	10.2155	13.1242	11.4189	14.4341	7.32939	11.7429	6.40571	9.47525	12.7303	7.44351	3.44931	10.8941	9.74156	6.02521	9.436	8.69147	7.84885	8.30164	9.41389	9.91497	0.469424	14.4795	1.90216	9.94211	2.55369	2.748	4.14086	10.1237
19	9.60665	3.96904	12.092	9.98	12.7487	8.11755	9.17473	11.1474	10.224	14.1331	7.57591	7.59745	4.84264	12.771	16.073	16.808	16.4195	5.94836	6.14291	2.30455	5.67509	12.7241	15.833	13.9115	17.3328	9.95118	14.3252	9.22309	12.0645	15.7806	9.64327	5.84418	13.264	12.345	8.79273	12.128	11.3921	10.6047	8.91	12.077	12.3744	2.73136	17.148	4.47091	12.938	5.07627	5.29627	6.51536	12.5501
20	12.163	4.00525	14.9332	12.3482	15.1825	10.4239	11.7162	13.7289	12.7119	16.7114	10.1496	10.2149	7.03661	14.9477	18.5798	19.1392	18.9381	8.63761	8.74995	4.57236	8.41998	15.1739	18.4072	16.2868	20.1715	12.6055	16.8305	12.0264	14.5803	18.751	11.8808	8.1906	15.5567	14.9234	11.5635	14.7581	14.1258	13.3679	12.9112	14.7319	14.8273	4.98519	19.7682	7.12964	15.9223	7.62159	7.80982	8.86452	14.9033
21	14.6633	3.99644	17.6592	14.6927	17.552	12.7336	14.2519	16.2185	15.171	19.1865	12.6968	12.8356	9.28103	17.0461	20.9351	21.3211	21.3353	11.3346	11.3578	6.93679	11.1844	17.5344	20.8017	18.5089	22.8792	15.2533	19.213	14.7812	16.989	21.6034	14.1306	10.518	17.7658	17.4257	14.2905	17.2846	16.8417	16.1035	15.4654	17.3206	17.2594	7.24052	22.2988	9.85339	18.8348	10.184	10.2803	11.2122	17.1615
22	17.0851	3.93056	20.2119	16.9877	19.8122	15.0185	16.7476	18.5548	17.568	21.5093	15.1736	15.4138	11.5777	19.04	23.1083	23.3229	23.5653	14.0117	13.9347	9.3963	13.9287	19.7752	22.981	20.5435	25.3692	17.8509	21.4318	17.4536	19.2592	24.3007	16.3562	12.8436	19.8773	19.7953	16.912	19.6673	19.4938	18.7747	17.768	19.785	19.6515	9.50388	24.7038	12.5758	21.621	12.7418	12.7055	13.571	19.3029
23	19.397	3.80621	22.5578	19.2061	21.925	17.2331	19.1843	20.7162	19.8709	23.642	17.5353	17.899	13.9068	20.9156	25.0866	25.1394	25.612	16.6283	16.4353	11.9096	16.6166	21.8836	24.9217	22.368	27.5969	20.3527	23.4569	20.0087	21.3552	26.8013	18.5143	15.1562	21.8703	21.9973	19.3893	21.8744	22.0378	21.35	19.9603	22.0768	21.9847	11.7748	26.9507	15.2696	24.2366	15.2517	15.0813	15.9387	21.307
24	21.5702	3.62841	24.6727	21.3206	23.8453	19.3472	21.5435	22.6924	22.0548	25.5634	19.7459	20.2192	16.2295	22.67	26.8671	26.7659	27.458	19.1442	18.8098	14.4152	19.2063	23.839	26.6167	23.981	29.5327	22.7173	25.2634	22.4173	23.2745	29.0619	20.5683	17.4125	23.7387	24.0112	21.69	23.8811	24.4544	23.8042	22.0193	24.154	24.2397	14.0377	29.0127	17.921	26.6438	17.6661	17.3964	18.2974	23.1539
25	23.5693	3.41795	26.5542	23.3097	25.57	21.3361	23.8078	24.4908	24.107	27.2675	21.7641	22.3484	18.4889	24.3087	28.4613	28.209	29.0949	21.523	21.0185	16.843	21.6614	25.6306	28.074	25.3845	31.175	24.9125	26.8259	24.6503	25.0198	31.0407	22.4871	19.5517	25.4764	25.8217	23.8005	25.676	26.7377	26.1138	23.9305	25.988	26.402	16.2675	30.8757	20.4822	28.8167	19.9523	19.6383	20.6011	24.8241
26	25.4118	3.1736	28.2179	25.1598	27.0981	23.1862	25.9628	26.124	26.0186	28.7619	23.5914	24.2632	20.6491	25.8403	29.8868	29.4866	30.5329	23.7354	23.0305	19.1384	23.9552	27.2612	29.3159	26.6122	32.5467	26.914	28.1676	26.7181	26.6065	32.7473	24.2828	21.5587	27.0792	27.4247	25.7249	27.262	28.8829	28.2565	25.6861	27.575	28.4588	18.435	32.5416	22.9058	30.7409	22.1046	21.7915	22.7945	26.3022
27	27.1037	2.92101	29.6855	26.8669	28.4406	24.8974	27.997	27.6002	27.7823	30.0644	25.2447	25.9615	22.6861	27.2779	31.1674	30.6254	31.7922	25.7667	24.8261	21.2709	26.066	28.7455	30.3752	27.6925	33.6891	28.7028	29.3106	28.6378	28.0598	34.1878	25.982	23.436	28.5506	28.8327	27.4847	28.6551	30.8883	30.2141	27.2922	28.9297	30.3998	20.5141	34.0266	25.1573	32.4142	24.1256	23.8326	24.8371	27.5839
28	28.6259	2.68737	30.9866	28.441	29.6151	26.4824	29.9024	28.9545	29.396	31.2005	26.7463	27.4579	24.5911	28.64	32.33	31.6517	32.8952	27.6072	26.4345	23.2212	27.9839	30.103	31.29	28.6584	34.6497	30.2941	30.2865	30.4241	29.4056	35.3805	27.6127	25.1935	29.8982	30.067	29.101	29.878	32.7568	31.997	28.7635	30.081	32.2322	22.4896	35.3745	27.2201	33.848	26.0274	25.7571	26.6995	28.7063
29	29.9962	2.49815	32.1518	29.886	30.6433	27.9602	31.6824	30.2018	30.8539	32.2028	28.1203	28.7707	25.332	29.936	33.3858	32.5838	33.8594	29.2792	27.8778	24.9739	29.708	31.3535	32.0836	29.5424	35.4738	31.6968	31.1322	32.0927	30.6677	36.3547	29.2013	26.8529	31.1348	31.1393	30.6035	30.9366	34.4922	33.6088	30.1128	31.0509	33.959	24.3574	36.6098	29.0907	35.042	27.8234	27.563	28.3732	29.6917
30	31.2614	2.31591	33.2044	31.2298	31.5525	29.3416	33.3333	31.3506	32.1806	33.1022	29.3874	29.9433	27.7611	31.1762	34.3598	33.4388	34.701	30.8082	29.1819	26.5267	31.2413	32.5152	32.7844	30.3669	36.202	32.925	31.8856	33.6524	31.863	37.151	30.7651	28.4364	32.2679	32.0964	32.0162	31.8603	36.0852	35.0565	31.3487	31.8898	35.5792	26.1117	37.7437	30.7556	36.0402	29.5228	29.2572	29.8657	30.5611
31	32.4126	2.1871	34.1569	32.484	32.3685	30.6469	34.8456	32.4007	33.3877	33.9214	30.5542	31.0249	29.6513	32.3643	35.2593	34.2303	35.4337	32.2068	30.3678	27.8665	32.5918	33.5989	33.4083	31.1385	36.8639	33.9937	32.583	35.0901	33.0066	37.8154	32.3001	29.9627	33.3149	32.97	33.3503	32.6697	37.541	36.3496	32.4773	32.6263	37.0951	27.7625	38.773	32.2332	36.8693	31.1306	30.8477	31.1817	31.3388
32	33.4615	2.10688	35.0178	33.6482	33.1093	31.8889	36.2136	33.3511	34.485	34.668	31.6446	32.0374	31.1704	33.503	36.0867	34.9602	36.0662	33.4738	31.4485	29.0292	33.7638	34.604	33.9654	31.8791	37.473	34.921	33.2568	36.4028	34.1034	38.3793	33.7836	31.4372	34.2861	33.7836	34.6032	33.3872	38.8509	37.4932	33.4956	33.2961	38.5066	29.3211	39.6839	33.5451	37.5498	32.6365	32.3381	32.3657	32.0492
33	34.4133	2.06332	35.7976	34.7227	33.7827	33.0627	37.4212	34.2168	35.4822	35.341	32.6643	32.98	32.6217	34.5858	36.8383	35.6271	36.6146	34.6002	32.4125	30.0335	34.7691	35.5244	34.4516	32.5935	38.0329	35.7282	33.924	37.5663	35.1574	38.8704	35.1797	32.8538	35.1825	34.558	35.7633	34.0367	40.0017	38.4868	34.4127	33.9422	39.8015	30.7968	40.4548	34.7119	38.097	34.0333	33.7252	33.4441	32.7096
34	35.2643	2.04721	36.5	35.7013	34.39	34.1547	38.45	34.9997	36.3887	35.938	33.608	33.849	34.0057	35.604	37.5083	36.2217	37.082	35.571	33.2657	30.9013	35.604	36.3407	34.8613	33.2737	38.5317	36.438	34.5797	38.5473	36.165	39.3077	36.4477	34.2047	35.9967	35.3027	36.817	34.6327	40.9763	39.329	35.234	34.596	40.971	32.1977	41.058	35.7467	38.5257	35.312	35.009	34.4377	33.334
35	36.0361	2.06086	37.1275	36.572	34.9171	35.1476	39.2494	35.7023	37.2087	36.4473	34.4725	34.6335	35.3064	36.546	38.0897	36.7321	37.4619	36.3461	33.9951	31.6598	36.2681	37.0252	35.1969	33.9065	38.9407	37.0677	35.2136	39.3097	37.1174	39.6971	37.5543	35.4734	36.7155	36.0184	37.7336	35.177	41.7574	40.002	35.9657	35.2731	41.9901	33.5275	41.4531	36.654	38.8481	36.4538	36.1735	35.3576	33.9294
36	36.6964	2.07491	37.6854	37.324	35.3589	36.024	39.8222	36.321	37.9422	36.8621	35.2478	35.3328	36.5005	37.3949	38.5779	37.1479	37.7498	36.9193	34.5837	32.3302	36.7602	37.5492	35.4653	34.4712	39.2308	37.6369	35.8139	39.8253	38.009	40.0404	38.4743	36.6398	37.3229	36.6942	38.5196	35.6714	42.3348	40.518	36.6098	35.9762	42.8579	34.7858	41.6616	37.4324	39.0723	37.428	37.2178	36.2046	34.5013
37	37.245	2.09249	38.1848	37.955	35.6982	36.7473	40.1675	36.8485	38.587	37.1802	35.906	35.9365	37.5643	38.133	38.972	37.4631	37.9497	37.2714	35.0208	32.9212	37.0829	37.8925	35.674	34.9411	39.3779	38.1542	36.3682	40.067	38.8265	40.3305	39.1757	37.6812	37.7976	37.31	39.1715	36.122	42.6909	40.8828	37.1637	36.692	43.5715	35.9653	41.7146	38.0674	39.204	38.1989	38.1345	36.9495	35.0438
38	37.6814	2.11091	38.6387	38.4577	35.9218	37.2971	40.3041	37.2969	39.1337	37.4083	36.4616	36.4405	38.4745	38.7411	39.2729	37.6757	38.0714	37.4022	35.3103	33.4446	37.2432	38.0425	35.8379	35.3296	39.3701	38.6259	36.8638	40.0991	39.5574	40.5505	39.6901	38.5754	38.1509	37.8448	39.6991	36.5367	42.8467	41.1093	37.6322	37.3943	44.1339	37.0348	41.6602	38.5618	39.2464	38.7355	38.9149	37.5765	35.548
39	38.0092	2.13017	39.0576	38.859	36.0267	37.6773	40.2669	37.6702	39.5968	37.5577	36.9313	36.8408	39.2195	39.2216	39.5013	37.7928	38.1269	37.3357	35.4574	33.8955	37.2557	38.0003	35.9879	35.6586	39.2103	39.053	37.2853	39.9844	40.1956	40.6819	40.0473	39.3066	38.4059	38.2957	40.1266	36.9329	42.841	41.2182	38.0306	38.0586	44.5528	37.9545	41.558	38.9224	39.2351	39.0158	39.5562	38.0723	35.9935
40	38.2367	2.14906	39.4505	39.1803	36.0251	37.9021	40.109	37.9765	39.988	37.6456	37.337	37.1412	39.787	39.514	39.6777	37.8314	38.133	37.1164	35.4987	34.2724	37.1459	37.7888	36.149	35.9572	38.9171	39.4244	37.6197	39.7964	40.7406	40.6915	40.2842	39.8494	38.586	38.652	40.4819	37.3283	42.7178	41.2337	38.3782	38.6687	44.8487	38.7238	41.4608	39.163	39.1973	39.021	40.0635	38.4317	36.3647
41	38.381	2.16665	39.8285	39.4394	35.9475	38.0002	39.8945	38.2389	40.3171	37.697	37.708	37.3675	40.2095	39.5767	39.8228	37.8144	38.1132	36.8078	35.4682	34.5732	36.9416	37.4447	36.3386	36.2589	38.5116	39.7221	37.8863	39.6085	41.1959	40.5796	40.4368	40.2213	38.717	38.9093	40.7674	37.7252	42.5239	41.1767	38.6964	39.2096	45.0562	39.3762	41.4118	39.2991	39.1522	38.808	40.4477	38.6675	36.6577
42	38.459	2.18064	40.1959	39.6533	35.8282	38.0122	39.6826	38.4944	40.5916	37.7515	38.0776	37.5524	40.5068	39.4656	39.95	37.7696	38.0933	36.485	35.4007	34.7984	36.6822	37.0251	36.5697	36.58	38.0338	39.9278	38.1071	39.4863	41.572	40.3539	40.5449	40.4302	38.8158	39.0732	40.9395	38.1108	42.3076	41.0681	39.0083	39.6712	45.2139	39.561	41.4351	39.3497	39.1083	38.4367	40.7239	38.8178	36.8725
43	38.4998	2.20193	40.561	39.8367	35.6937	37.9838	39.5106	38.7762	40.8173	37.8466	38.4791	37.7268	40.6898	39.2573	40.0513	37.7228	38.0919	36.1941	35.3208	34.9444	36.4042	36.5958	36.8557	36.7249	37.5395	40.029	38.3076	39.4858	41.8849	40.029	40.6631	40.4863	38.8846	39.161	40.9475	38.467	42.1074	40.9215	39.3226	40.0523	45.3585	40.4525	41.5368	39.3409	39.0583	37.9786	40.9004	38.9255	37.0089
44	38.5182	2.21773	40.9195	39.9948	35.5519	37.9603	39.3882	39.0939	40.9998	37.9956	38.9206	37.9119	40.7744	39.0066	40.092	37.6915	38.1079	35.9537	35.2386	35.0197	36.1305	36.2048	37.1969	37.4146	37.0894	40.0431	38.5058	39.6113	42.1487	39.6153	40.818	40.4089	38.9049	39.1994	40.7536	38.7784	41.948	40.7487	39.6338	40.361	45.514	40.9922	41.6851	39.3026	38.9821	37.5105	40.9895	39.0328	37.0875
45	38.5147	2.23633	41.2532	40.1192	35.392	37.9709	39.2993	39.4289	41.1398	38.1743	39.3862	38.114	40.7706	38.7452	40.0178	37.6766	38.1241	35.7707	35.1476	35.0198	35.863	35.8858	37.572	37.8874	36.7454	40.0023	38.7088	39.838	42.3574	39.1268	41.001	40.223	38.8424	39.2121	40.346	39.03	41.8238	40.5363	39.9157	40.611	45.6753	41.5036	41.834	39.2527	38.8548	37.0901	40.997	39.1689	37.1343
46	38.4861	2.25437	41.5359	40.183	35.1895	38.0088	39.2073	39.7296	41.22	38.3244	39.8353	38.3229	40.6777	38.467	39.771	37.6503	38.11	35.6422	35.0285	34.9369	35.5949	35.6476	37.942	38.3597	36.5592	39.9345	38.909	40.1176	42.4836	38.5852	41.1719	39.9501	38.6624	39.207	39.7362	39.201	41.7056	40.2595	40.1302	40.811	45.8135	42.0095	41.9207	39.1883	38.667	36.7419	40.9228	39.364	37.1734
47	38.4157	2.2689	41.7428	40.1392	34.9161	38.037	39.0582	39.9147	41.2029	38.3708	40.222	38.4919	40.4798	38.1257	39.2822	37.5561	38.0284	35.5493	34.8515	34.7609	35.3295	35.4741	38.2397	38.7701	36.5522	39.8577	39.0724	40.3819	42.4872	38.009	41.2575	39.609	38.3418	39.174	38.9581	39.2476	41.5603	39.9008	40.2408	40.9524	45.8766	42.482	41.8813	39.1031	38.4284	36.4578	40.7602	39.6451	37.2132
48	38.2795	2.2793	41.8543	39.9654	34.5307	37.9996	38.7781	39.912	41.0653	38.2467	40.4907	38.5731	40.147	37.6923	38.5533	37.3241	37.8455	35.4521	34.5807	34.4805	35.0798	35.3361	38.415	39.0316	36.6998	39.7681	39.1505	40.5503	42.3238	37.4215	41.1489	39.2105	37.8801	39.0887	38.05	39.1402	41.3467	39.4659	40.2216	41.0187	45.7973	42.8761	41.6716	39.0064	38.1729	36.1976	40.5018	40.0024	37.2392
49	38.0486	2.28624	41.8526	39.6457	34.002	37.8423	38.3364	39.6699	40.7743	37.9022	40.5821	38.5193	39.6655	37.148	37.6067	36.8935	37.5338	35.2881	34.1836	34.0895	34.8552	35.1991	38.401	39.0627	36.9254	39.6332	39.1042	40.5533	41.9642	36.8273	40.7394	38.7579	37.2979	38.9103	37.0532	38.8443	41.0202	38.9763	40.0688	40.975	45.5154	43.1396	41.2707	38.9153	37.9137	35.9006	40.1456	40.3335	37.2235
50	37.6964	2.29426	41.7275	39.1688	33.3194	37.5356	37.7364	39.1635	40.301	37.3299	40.4636	38.2905	39.0069	36.4958	36.4724	36.2298	37.0825	35.0075	33.6361	33.5951	34.6484	35.0214	38.1377	38.8335	37.127	39.4108	38.899	40.3611	41.4047	36.1967	39.9959	38.239	36.6032	38.6043	35.97	38.3323	40.546	38.445	39.7895	40.7899	45.0054	43.2275	40.6907	38.8358	37.6237	35.516	39.6988	40.4992	37.1429
51	37.1983	2.31161	41.4743	38.5327	32.4908	37.066	37.0023	38.35	39.6249	36.5642	40.1185	37.8425	38.1426	35.7541	35.1819	35.3093	36.4938	34.5797	32.9079	32.9887	34.4267	34.7679	37.5927	38.3074	37.2109	39.0584	38.5144	39.968	40.6445	35.471	38.9073	37.6456	35.7647	38.1304	34.7995	37.5857	39.8866	37.8531	39.3831	40.4532	44.2865	43.0993	39.9765	38.7409	37.242	35.008	39.1682	40.4008	36.9729
52	36.5418	2.35102	41.0963	37.752	31.5355	36.4495	36.1748	37.2187	38.7267	35.6932	39.5605	37.1535	37.0461	34.929	33.8117	34.1322	35.7762	33.9764	32.0014	32.2522	34.1481	34.4279	36.7573	37.4518	37.1518	38.5643	37.9433	39.402	39.6862	34.5992	37.5018	36.9812	34.7507	37.4373	33.5453	36.599	39.0256	37.1481	38.8446	39.9723	43.4407	42.7517	39.2097	38.5775	36.7027	34.3739	38.5749	39.9897	36.695
53	35.7331	2.42409	40.6098	36.8504	30.4755	35.7179	35.2972	35.8438	37.5912	34.8197	38.814	36.235	35.6946	34.0233	32.48	32.737	34.9442	33.1757	30.9489	31.3615	33.7734	33.9878	35.6544	36.2456	36.9877	37.9378	37.1791	38.7109	38.5667	33.5906	35.838	36.2561	33.6086	36.4913	32.2472	35.3903	37.9775	36.2852	38.1629	39.3642	42.5941	42.2401	38.4686	38.2975	35.9641	33.6422	37.9445	39.266	36.2895
54	34.7996	2.53711	40.0698	35.8693	29.3275	34.8814	34.4022	34.3656	36.2479	34.0423	37.8927	35.1008	34.1078	33.0753	31.2687	31.1843	34.0391	32.1924	29.7945	30.2703	33.266	33.4294	34.3658	34.6998	36.7391	37.204	36.2259	37.9429	37.3956	32.4926	33.9802	35.4838	32.4178	35.3164	31.0066	34.0028	36.7597	35.2539	37.3424	38.6636	41.8922	41.6452	37.8258	37.8638	35.0352	32.8381	37.2966	38.2717	35.737
55	33.8061	2.68662	39.5645	34.894	28.1221	33.9704	33.5455	32.9494	34.82	33.4235	36.8209	33.8098	32.4159	32.14	30.188	29.5513	33.1285	31.1037	28.6201	28.976	32.6205	32.7676	33.031	32.9809	36.3956	36.4265	35.1385	37.1627	36.3043	31.3327	32.0776	34.6649	31.2384	34.012	29.9625	32.515	35.4498	34.0946	36.4552	37.94	41.4442	41.0405	37.3201	37.285	33.987	31.9745	36.6885	37.1551	35.0571
56	32.8345	2.86181	39.1443	34.0398	26.947	33.0821	32.7817	31.7211	33.4799	32.9467	35.654	32.489	30.8554	31.2539	29.186	27.9103	32.2439	30.02	27.5247	27.5502	31.8709	32.0386	31.7912	31.3211	35.9304	35.681	34.0526	36.4531	35.3609	30.1118	30.3282	33.7971	30.0874	32.7301	29.158	31.085	34.1966	32.852	35.6167	37.2792	41.2493	40.4557	36.9257	36.6323	32.9076	31.1051	36.2027	36.0727	34.331
57	31.9363	3.0459	38.7809	33.3429	25.9381	32.3357	32.1386	30.6978	32.2966	32.5264	34.4808	31.3099	29.5666	30.3857	28.176	26.3299	31.352	29.0008	26.5656	26.1118	31.0681	31.2623	30.6839	29.8862	35.3254	35.0082	33.0699	35.8753	34.5508	28.834	28.8777	32.8952	28.9412	31.5677	28.5695	29.8808	33.1391	31.5429	34.9106	36.7028	41.1829	39.8687	36.5761	35.9965	31.8473	30.283	35.8717	35.1122	33.6478
58	31.1148	3.22466	38.3975	32.771	25.1757	31.7797	31.6054	29.8094	31.249	32.0658	33.3819	30.3282	28.5466	29.4583	27.103	24.8675	30.3859	28.0613	25.7109	24.763	30.2466	30.437	29.6743	28.7402	34.592	34.3941	32.2205	35.4326	33.7947	27.509	27.7691	32.0052	27.7559	30.5513	28.1278	28.9837	32.3371	30.1575	34.3322	36.171	41.0549	39.2136	36.2028	35.4375	30.8027	29.5087	35.6479	34.2828	33.0384
59	30.3339	3.39161	37.9288	32.2597	24.669	31.3465	31.1338	28.977	30.2594	31.499	32.4011	29.5237	27.7002	28.3968	25.947	23.5615	29.293	27.1728	24.8642	23.5405	29.4159	29.5471	28.7008	27.8667	33.7679	33.7863	31.4851	35.0654	32.9756	26.1486	26.9517	31.1567	26.5017	29.6633	27.7467	28.3701	31.7323	28.6768	33.8025	35.6061	40.6835	38.43	35.7552	34.9371	29.7393	28.7214	35.4282	33.5316	32.4755
60	29.5411	3.54931	37.3517	31.7302	24.3672	30.9164	30.6516	28.1276	29.2289	30.8113	31.5342	28.825	26.912	27.1546	24.7164	22.4221	28.0608	26.2708	23.9423	22.4083	28.573	28.5664	27.7002	27.2077	32.8981	33.1172	30.8199	34.6624	31.9986	24.7801	26.3125	30.3435	25.1864	28.8183	27.3276	27.9468	31.1959	27.112	33.2255	34.93	39.9605	37.503	35.1924	34.416	28.6166	27.8363	35.081	32.7634	31.896
61	28.6907	3.70987	36.6798	31.1247	24.1736	30.3836	30.0911	27.2096	28.076	30.033	30.6882	28.1426	26.0621	25.7337	23.4287	21.4352	26.7121	25.2738	22.8927	21.2758	27.7117	27.4577	26.6227	26.6208	32.013	32.3348	30.1838	34.1186	30.8137	23.4442	25.6975	29.5374	23.8258	27.9023	26.7403	27.5877	30.6208	25.5292	32.5352	34.114	38.9466	36.4273	34.5114	33.8088	27.4003	26.7714	34.5432	32.131	31.2474
62	27.7532	3.87859	35.9424	30.4243	23.974	29.6975	29.4451	26.202	26.7651	29.2134	29.7854	27.3906	25.0645	24.1752	22.1006	20.5561	25.2873	24.1475	21.7182	20.0783	26.8334	26.2222	25.4319	25.9834	31.1193	31.4282	29.5451	33.4076	29.4114	22.166	24.9976	28.6845	22.4431	26.8466	25.8727	27.1792	29.91	24.0014	31.7259	33.1836	37.7427	35.2191	33.7243	33.0863	26.0798	25.464	33.8348	31.238	30.5069
63	26.7159	4.05688	35.1571	29.6292	23.6696	28.8801	28.7252	25.0941	25.2958	28.3884	28.7902	26.4914	23.8747	22.5388	20.7414	19.7278	23.779	22.9139	20.4595	18.7817	25.9522	24.8919	24.1079	25.2179	30.1983	30.4311	28.8837	32.5549	27.8178	20.9374	24.1361	27.7212	21.067	25.6288	24.6752	26.6494	28.9892	22.5786	30.8138	32.1867	36.4513	33.9121	32.8558	32.2613	24.6864	23.8694	33.0364	29.4962	29.6716
64	25.5917	4.25392	34.3132	28.729	23.1915	27.9834	27.9193	23.8796	23.686	27.5643	27.6885	25.3948	22.5355	20.887	19.354	18.8901	22.1365	21.6225	19.1626	17.3937	25.0755	23.4872	22.656	24.2793	29.2223	29.3821	28.1803	31.5949	26.0894	19.7235	23.0726	26.6278	19.7316	24.237	23.1475	25.962	27.8198	21.2731	29.8195	31.157	35.1525	32.5392	31.9114	31.3735	23.285	22.0473	32.2194	28.0351	28.7425
65	24.3736	4.45669	33.3771	27.677	22.5031	27.0377	26.9805	22.5645	21.9788	26.7077	26.4617	24.0592	21.1038	19.2811	17.947	17.9879	20.3006	20.3316	17.8542	15.9604	24.1841	22.0107	21.0994	23.148	28.1711	28.29	27.4032	30.5471	24.3077	18.5006	21.8081	25.3804	18.4695	22.652	21.3509	25.075	26.3962	20.061	28.7535	30.0808	33.8772	31.1014	30.8692	30.4506	21.9451	20.0474	31.4103	26.4696	27.7108
66	23.0556	4.64303	32.2942	26.4381	21.5936	26.0219	25.8468	21.1793	20.2557	25.7476	25.0486	22.4585	19.6503	17.7631	16.5532	16.9936	18.2608	19.0861	16.5373	14.5396	23.2481	20.4415	19.4923	21.8167	27.0434	27.1283	26.5063	29.3925	22.5799	17.2616	20.3606	23.9382	17.2943	20.9256	19.4069	23.9681	24.7485	18.9085	27.5977	28.9006	32.6012	29.5492	29.687	29.4801	20.6949	17.9265	30.5848	24.8759	26.5512
67	21.6403	4.78391	31.02	24.9847	20.461	24.898	24.467	19.804	18.607	24.613	23.4083	20.581	18.2427	16.3647	15.2	15.908	16.0923	17.918	15.223	13.18	22.2307	18.7403	17.895	20.3617	25.8607	25.84	25.4377	28.1113	20.9987	16.0127	18.8177	22.261	16.1847	19.1337	17.472	22.588	22.956	17.789	26.317	27.5537	31.261	27.8267	28.337	28.4187	19.5447	15.7743	29.672	23.3317	25.213
68	20.1418	4.84655	29.5488	23.3256	19.1086	23.6356	22.8156	18.4979	17.1248	23.2622	21.5088	18.4523	16.9351	15.1004	13.9113	14.7593	13.9385	16.8595	13.9342	11.9113	21.0975	16.8732	16.3808	18.8646	24.6528	24.361	24.166	26.6654	19.6123	14.7694	17.2674	20.3451	15.1139	17.3803	15.7308	20.8822	21.1098	16.689	24.8853	26.0028	29.7773	25.8943	26.8083	27.217	18.4816	13.7216	28.5738	21.8901	23.619
69	18.5993	4.81372	27.9075	21.5033	17.5986	22.235	20.9827	17.2918	15.8759	21.7291	19.3831	16.2514	15.7554	13.9704	12.703	13.5949	11.9626	15.9055	12.6977	10.75	19.8294	14.8367	15.0119	17.4046	23.4336	22.7029	22.7042	25.0327	18.4294	13.5509	15.8082	18.2496	14.0638	15.7714	14.274	18.8461	19.318	15.6138	23.3014	24.2578	28.1314	23.7566	25.1573	25.8517	17.4893	11.9151	27.2631	20.5747	21.7674
70	17.0626	4.6811	26.139	19.5827	15.9871	20.7233	19.0527	16.1896	14.8843	20.0748	17.1403	14.1721	14.7119	12.9607	11.579	12.4611	10.2949	15.041	11.5369	9.69688	18.4318	12.6768	13.821	16.0409	22.199	20.9065	21.1043	23.2283	17.4219	12.3671	14.5103	16.1199	13.0357	14.379	13.1209	16.561	17.6724	14.5764	21.5895	22.3673	26.3428	21.4772	23.4373	24.3359	16.5527	10.4875	25.7516	19.3765	19.6905
71	15.5949	4.47138	24.2953	17.6301	14.3355	19.1455	17.1024	15.1742	14.1258	18.3726	14.95	12.3897	13.7911	12.0462	10.5354	11.3923	9.01692	14.2455	10.4485	8.73983	16.9299	10.4914	12.8104	14.8123	20.9274	19.0321	19.4486	21.304	16.5276	11.2159	13.4049	14.1679	12.0351	13.2147	12.2232	14.1888	16.2255	13.5822	19.7944	20.3979	24.4701	19.1485	22.449	22.7096	15.6556	9.46588	24.0932	18.2743	17.4745
72	14.1914	4.20298	22.4308	15.703	12.7011	17.5505	15.1931	14.2023	13.5424	16.6981	13.0296	11.0069	12.9502	11.1924	9.55856	10.3933	8.08938	13.4994	9.42319	7.8687	15.3676	8.40695	11.9522	13.7435	19.5986	17.1428	17.8061	19.3302	15.6717	10.088	12.4914	12.5492	11.0555	12.25	11.4902	11.9201	14.9945	12.6211	17.9821	18.4197	22.5885	16.873	20.5805	21.0198	14.7784	8.75994	22.3581	17.2579	15.2463
73	12.8897	3.89631	20.5637	13.842	11.1215	15.99	13.3677	13.2352	13.059	15.1106	11.4841	10.0454	12.1465	10.361	8.624	9.44827	7.41055	12.7777	8.44127	7.055	13.7791	6.53245	11.194	12.7985	18.1874	15.2875	16.2108	17.3695	14.7777	8.97636	11.6988	11.3386	10.0783	11.439	10.8276	9.931	13.9514	11.6717	16.2003	16.49	20.7608	14.7556	18.2656	19.3217	13.89	8.24991	20.6133	16.2967	13.1321
74	11.6806	3.59995	18.6964	12.0784	9.60927	14.4834	11.6474	12.2436	12.5904	13.6379	10.3411	9.40118	11.3343	9.50833	7.70044	8.53155	6.85511	12.046	7.47568	6.28163	12.1882	4.93949	10.4744	11.9458	16.6561	13.4943	14.6678	15.4471	13.8029	7.87689	10.971	10.5168	9.08856	10.7098	10.153	8.38111	13.0136	10.7071	14.4779	14.6516	19.0221	12.8535	16.5743	17.6552	12.9507	7.80534	18.9071	15.3635	11.2266
75	10.5229	3.32613	16.816	10.4102	8.154	13.0198	10.036	11.2155	12.054	12.2718	9.541	8.91245	10.4733	8.59856	6.75933	7.61184	6.29421	11.2501	6.4981	5.5313	10.6091	3.63277	9.72733	11.1423	14.9587	11.7762	13.1483	13.5487	12.7237	6.7868	10.2584	9.9837	8.0711	9.96578	9.3923	7.264	12.1087	9.69842	12.8174	12.9031	17.3665	11.1844	14.8527	16.0307	11.9442	7.30736	17.2584	14.4247	9.58061
76	9.37271	3.09037	14.9033	8.83933	6.72136	11.5725	8.52173	10.1466	11.3907	10.9765	8.95924	8.43827	9.53518	7.616	5.78467	6.66248	5.62439	10.348	5.46682	4.7817	9.03682	2.55552	8.90833	10.3324	13.0714	10.1482	11.6015	11.6382	11.5342	5.70215	9.51494	9.60103	7.00864	9.145	8.50636	6.508	11.1681	8.61882	11.2036	11.2437	15.7403	9.739	13.0427	14.4338	10.8667	6.66167	15.6494	13.4463	8.20855
77	8.18832	2.90042	12.9648	7.37644	5.27845	10.0975	7.10909	9.05281	10.5636	9.70615	8.44591	7.87464	8.49971	6.56289	4.76844	5.66534	4.77996	9.32373	4.35193	4.0079	7.44427	1.61096	7.99033	9.46214	11.016	8.61233	9.98797	9.67828	10.2484	4.61639	8.70432	9.23065	5.88727	8.20567	7.47397	5.97267	10.1411	7.456	9.62564	9.67989	14.0621	8.4854	11.1039	12.8303	9.72244	5.80772	14.0276	12.4043	7.0427
78	6.94319	2.75476	11.0469	6.037	3.813	8.54489	5.802	7.95111	9.57356	8.41833	7.86611	7.162	7.35633	5.45622	3.71233	4.61256	3.74356	8.185	3.14	3.18489	5.79544	0.697444	6.96644	8.5	8.86322	7.16933	8.29933	7.66222	8.89578	3.52589	7.82311	8.73978	4.70967	7.13011	6.303	5.51267	8.99944	6.21867	8.09422	8.22156	12.2833	7.364	9.03067	11.1753	8.52078	4.71622	12.3293	11.2861	5.99467
79	5.6367	2.6413	9.2287	4.831	2.34755	6.88652	4.59391	6.85839	8.456	7.08273	7.15294	6.26255	6.12288	4.32133	2.62633	3.5147	2.54591	6.96364	1.83258	2.31027	4.06261	-0.262091	5.85067	7.45739	6.72191	5.81418	6.58782	5.6423	7.51452	2.43652	6.90915	8.05485	3.48918	5.93367	5.02136	5.00667	7.74361	4.92909	6.63942	6.87267	10.4063	6.30094	6.85564	9.42788	7.27967	3.43994	10.5024	10.1092	4.98173
80	4.28853	2.54464	7.58874	3.75133	0.929182	5.12906	3.46155	5.7888	7.26122	5.68791	6.29157	5.22264	4.81862	3.18956	1.52567	2.39851	1.24994	5.69842	0.448646	1.39387	2.23374	-1.30471	4.67556	6.35554	4.71063	4.53115	4.92641	3.70978	6.14506	1.35644	6.00127	7.15789	2.25492	4.66311	3.67367	4.37056	6.4058	3.61952	5.29838	5.63378	8.48903	5.24159	4.659	7.56752	6.01656	2.04785	8.53073	8.90255	3.94464
81	2.93208	2.45429	6.17717	2.77667	-0.377727	3.34227	2.38345	4.75424	6.03856	4.24103	5.30132	4.09245	3.47597	2.08489	0.426778	1.29794	-0.0583636	4.561	-0.970384	0.459101	0.313838	-2.43001	3.48067	5.21785	2.94252	3.29909	3.38445	1.96256	4.8156	0.297333	5.12998	6.06623	1.04291	3.37844	2.30594	3.55856	5.04651	2.33085	4.10702	4.49867	6.63003	4.16584	2.55685	5.64242	4.74522	0.612576	6.45658	7.69424	2.85988
82	1.60792	2.36844	4.96382	1.889	-1.51664	1.61582	1.34064	3.75218	4.83	2.76936	4.22464	2.92918	2.13727	1.025	-0.654	0.245636	-1.29973	3.99591	-2.36255	-0.472818	-1.64727	-3.58482	2.308	4.07555	1.451	2.10191	2.00545	0.462455	3.54373	-0.728273	4.318	4.82327	-0.108909	2.136	0.967545	2.564	3.721	1.09909	3.06709	3.455	4.93427	3.08491	0.671636	3.70564	3.481	-0.799091	4.37373	6.51036	1.73809
83	0.33358	2.27086	3.90157	1.081	-2.45464	0.0434646	0.334273	2.78074	3.67467	1.30579	3.10956	1.79	0.843293	0.0436667	-1.68667	-0.726768	-2.42046	2.09573	-3.64457	-1.37399	-3.56674	-4.70095	1.19622	2.96122	0.223788	0.940485	0.797131	-0.772838	2.34393	-1.70476	3.57616	3.4937	-1.16304	0.991333	-0.308515	1.41322	2.47009	-0.0552424	2.17452	2.50511	3.48055	2.01814	-0.900636	1.82412	2.25044	-2.12345	2.40621	5.38122	0.614667
84	-0.835493	2.18895	2.95616	0.344111	-3.18773	-1.2919	-0.627818	1.85003	2.59956	-0.104697	2.01247	0.733182	-0.37103	-0.837889	-2.64533	-1.59643	-3.39192	1.09333	-4.76803	-2.21672	-5.34491	-5.70543	0.165556	1.90533	-0.776071	-0.163818	-0.25099	-1.77838	1.22681	-2.6131	2.89185	2.1463	-2.08899	-0.0311111	-1.49055	0.195	1.3169	-1.10876	1.42301	1.64178	2.30394	0.984788	-2.11648	0.0696263	1.08	-3.31226	0.696758	4.32634	-0.469394
85	-1.87779	2.12329	2.10952	-0.322333	-3.73373	-2.34455	-1.52891	0.988394	1.629	-1.41273	0.990273	-0.2	-1.47518	-1.595	-3.49833	-2.34076	-4.20736	0.252727	-5.7033	-2.98803	-6.87997	-6.53064	-0.766	0.928424	-1.58658	-1.18009	-1.14948	-2.59776	0.207939	-3.42903	2.2547	0.852152	-2.86233	-0.917333	-2.54436	-1.003	0.267212	-2.04936	0.809485	0.864	1.36755	0.0030303	-3.01427	-1.4997	0.00233333	-4.32755	-0.660636	3.35455	-1.48255
86	-2.77082	2.07735	1.3454	-0.926778	-4.12355	-3.10615	-2.34952	0.247131	0.778111	-2.57576	0.0926768	-0.997273	-2.4334	-2.21611	-4.22478	-2.93445	-4.88125	-0.412818	-6.43625	-3.67516	-8.08591	-7.13022	-1.57933	0.0480808	-2.22982	-2.07848	-1.89647	-3.24621	-0.688636	-4.12511	1.65442	-0.317141	-3.46692	-1.65933	-3.44297	-2.09633	-0.679051	-2.87412	0.329444	0.17	0.601061	-0.906485	-3.68088	-2.83731	-0.945222	-5.14516	-1.66312	2.47708	-2.41406
87	-3.50607	2.05028	0.641394	-1.48233	-4.39327	-3.59929	-3.067	-0.360444	0.0536667	-3.56	-0.642556	-1.65009	-3.23962	-2.71278	-4.82256	-3.36828	-5.44507	-0.911909	-6.96727	-4.27132	-8.91716	-7.49627	-2.261	-0.725172	-2.72487	-2.83597	-2.50751	-3.73518	-1.44455	-4.71028	1.07891	-1.32595	-3.89771	-2.25933	-4.16773	-3.02356	-1.51696	-3.58039	-0.0333131	-0.450556	-0.0472727	-1.71066	-4.18476	-3.89683	-1.73356	-5.77699	-2.36058	1.69538	-3.25609
88	-4.08559	2.03372	-0.0369697	-2.007	-4.584	-3.91985	-3.65864	-0.844424	-0.551667	-4.35664	-1.20636	-2.16764	-3.89224	-3.11433	-5.30767	-3.66194	-5.94109	-1.27791	-7.31139	-4.77855	-9.38624	-7.67018	-2.81233	-1.399	-3.10491	-3.44382	-3.00161	-4.09167	-2.08864	-5.19661	0.502879	-2.14785	-4.20788	-2.72867	-4.70591	-3.75933	-2.25942	-4.17091	-0.315091	-1.015	-0.611545	-2.39891	-4.58155	-4.70945	-2.35133	-6.23758	-2.84136	0.991758	-4.00673
89	-4.56463	2.02074	-0.734111	-2.52911	-4.747	-4.15522	-4.13767	-1.24456	-1.06322	-4.98867	-1.62011	-2.592	-4.41411	-3.47256	-5.71344	-3.86844	-6.41533	-1.589	-7.51556	-5.20956	-9.56478	-7.73678	-3.25722	-2.013	-3.41922	-3.90933	-3.41889	-4.37067	-2.64556	-5.61611	-0.124889	-2.77833	-4.45911	-3.09167	-5.10133	-4.32222	-2.92389	-4.66667	-0.576667	-1.54767	-1.11967	-2.96411	-4.919	-5.30056	-2.81278	-6.562	-3.20367	0.323556	-4.67667
90	-4.98468	1.99927	-1.50585	-3.10778	-4.96	-4.41649	-4.53318	-1.63147	-1.52544	-5.51558	-1.95591	-2.99264	-4.84833	-3.86389	-6.09233	-4.07509	-6.91934	-1.94215	-7.65192	-5.60786	-9.58196	-7.81822	-3.64233	-2.65441	-3.74004	-4.27015	-3.82402	-4.67394	-3.16832	-6.02027	-0.857131	-3.24783	-4.74028	-3.39189	-5.41024	-4.76556	-3.53465	-5.09652	-0.903929	-2.08767	-1.60794	-3.42828	-5.24348	-5.71134	-3.17167	-6.82248	-3.54252	-0.388364	-5.29976
91	-5.42827	1.95444	-2.41682	-3.827	-5.31764	-4.82827	-4.90764	-2.12064	-2.011	-6.02573	-2.30873	-3.444	-5.26718	-4.383	-6.527	-4.40118	-7.53391	-2.44345	-7.79073	-6.03645	-9.62455	-8.06173	-4.047	-3.41491	-4.15582	-4.60309	-4.29636	-5.11564	-3.74273	-6.47418	-1.72609	-3.62991	-5.159	-3.706	-5.72064	-5.178	-4.13036	-5.505	-1.41136	-2.693	-2.13818	-3.85164	-5.615	-6.00982	-3.521	-7.12764	-3.94791	-1.23191	-5.94236
92	-5.98959	1.88644	-3.4963	-4.769	-5.90618	-5.49622	-5.35261	-2.80493	-2.62178	-6.61479	-2.78071	-4.00936	-5.77557	-5.135	-7.13422	-4.94197	-8.32959	-3.172	-8.01351	-6.56049	-9.87425	-8.56682	-4.59544	-4.37752	-4.72721	-5.01227	-4.90867	-5.7941	-4.46902	-7.04848	-2.7533	-4.04886	-5.81332	-4.15411	-6.14882	-5.68811	-4.77684	-5.96724	-2.16024	-3.44656	-2.79342	-4.32901	-6.10794	-6.29912	-4.00211	-7.60442	-4.50842	-2.29413	-6.6937
93	-6.74817	1.81624	-4.74455	-5.92056	-6.76509	-6.468	-5.95291	-3.73728	-3.418	-7.36052	-3.46849	-4.74318	-6.48227	-6.12278	-7.95511	-5.74717	-9.33096	-4.1607	-8.40228	-7.24194	-10.4425	-9.36952	-5.36567	-5.58879	-5.47859	-5.60236	-5.71938	-6.7578	-5.42244	-7.81447	-3.93669	-4.65828	-6.74018	-4.823	-6.80245	-6.39122	-5.55754	-6.59473	-3.16709	-4.38722	-3.64782	-4.9636	-6.79624	-6.70546	-4.71256	-8.38769	-5.29109	-3.62757	-7.62961
94	-7.72836	1.75753	-6.12055	-7.226	-7.86836	-7.73312	-6.75936	-4.91424	-4.42167	-8.30382	-4.431	-5.67882	-7.39545	-7.30033	-8.976	-6.80703	-10.4986	-5.41755	-9.0267	-8.12436	-11.3445	-10.4346	-6.38033	-7.02503	-6.40518	-6.39391	-6.73679	-7.98333	-6.62085	-8.78861	-5.24279	-5.54955	-7.90694	-5.751	-7.74627	-7.32	-6.5437	-7.44236	-4.39545	-5.50967	-4.69955	-5.85027	-7.679	-7.35115	-5.69367	-9.51264	-6.28782	-5.22858	-8.74009
95	-8.89247	1.72079	-7.5529	-8.60133	-9.13873	-9.16357	-7.73748	-6.2704	-5.59856	-9.43182	-5.69266	-6.83255	-8.45228	-8.58589	-10.1369	-8.0614	-11.7542	-6.87736	-9.93091	-9.23661	-12.4938	-11.677	-7.59144	-8.57071	-7.47135	-7.35815	-7.93558	-9.40047	-7.95064	-9.91489	-6.60647	-6.70245	-9.18928	-6.90522	-8.93561	-8.43889	-7.69954	-8.50567	-5.76898	-6.75478	-5.91088	-6.96659	-8.70794	-8.22402	-6.92456	-10.9208	-7.45567	-7.03386	-9.98318
96	-10.157	1.70737	-8.95974	-9.94522	-10.4712	-10.6469	-8.82191	-7.69959	-6.868	-10.6791	-7.16127	-8.16255	-9.56805	-9.86756	-11.3502	-9.40761	-12.9999	-8.41612	-11.0558	-10.5092	-13.7227	-12.986	-8.90478	-10.0401	-8.60937	-8.42733	-9.26624	-10.8572	-9.3004	-11.0876	-7.94376	-8.01622	-10.4788	-8.20356	-10.2723	-9.67389	-8.95333	-9.71803	-7.18442	-8.02867	-7.20418	-8.24879	-9.79627	-9.25289	-8.33122	-12.5093	-8.72452	-8.86959	-11.2857
97	-11.4296	1.69516	-10.2508	-11.145	-11.7439	-12.0548	-9.933	-9.06133	-8.12933	-11.9477	-8.71436	-9.57664	-10.6367	-11.0233	-12.5153	-10.712	-14.1262	-9.89273	-12.3251	-11.856	-14.8376	-14.2368	-10.2057	-11.2732	-9.72548	-9.50527	-10.6363	-12.2102	-10.5519	-12.1824	-9.18485	-9.3357	-11.6595	-9.54067	-11.6295	-10.929	-10.2202	-10.9802	-8.51467	-9.21933	-8.48082	-9.59052	-10.8551	-10.3223	-9.803	-14.1409	-10.0015	-10.5734	-12.5421
98	-12.5717	1.69136	-11.3325	-12.1008	-12.8403	-13.2593	-10.9813	-10.2521	-9.27744	-13.1238	-10.2164	-10.9725	-11.5389	-11.9522	-13.534	-11.8352	-15.0323	-11.1707	-13.6229	-13.1775	-15.6696	-15.3075	-11.3652	-12.1504	-10.7133	-10.4864	-11.9236	-13.3313	-11.5927	-13.0889	-10.2561	-10.4838	-12.6318	-10.8067	-12.8617	-12.101	-11.4068	-12.1915	-9.63566	-10.2107	-9.64533	-10.8578	-11.8082	-11.3012	-11.2019	-15.6614	-11.186	-11.9946	-13.6332
99	-13.4892	1.68977	-12.1313	-12.7517	-13.6723	-14.1629	-11.881	-11.2035	-10.2252	-14.093	-11.5336	-12.249	-12.1699	-12.6004	-14.3236	-12.6603	-15.6536	-12.1628	-14.8135	-14.3795	-16.1037	-16.1044	-12.2634	-12.6305	-11.4695	-11.2797	-13.0044	-14.1341	-12.346	-13.7217	-11.0962	-11.3072	-13.3381	-11.9073	-13.8402	-13.1041	-12.4191	-13.2582	-10.4629	-10.9133	-10.6262	-11.9157	-12.608	-12.0712	-12.3852	-16.9219	-12.1906	-13.0181	-14.4562
100	-14.1199	1.69372	-12.62	-13.096	-14.197	-14.733	-12.569	-11.905	-10.914	-14.772	-12.545	-13.316	-12.48	-12.983	-14.833	-13.111	-15.991	-12.866	-15.771	-15.381	-16.096	-16.603	-12.821	-12.775	-11.927	-11.831	-13.778	-14.595	-12.793	-14.046	-11.683	-11.708	-13.783	-12.781	-14.48	-13.885	-13.179	-14.113	-10.98	-11.296	-11.385	-12.668	-13.243	-12.565	-13.246	-17.803	-12.955	-13.599	-14.955
all values Left	mean	std	steps
1	34.2553	2.5002	39.336	34.894	28.021	33.674	32.981	36.459	34.82	37.345	33.553	37.983	35.755	31.125	32.98	33.397	33.086	34.335	29.182	33.087	29.248	30.372	29.303	32.915	32.521	32.35	35.42	37.039	36.805	36.191	37.337	36.884	33.433	36.172	33.303	32.378	32.935	36.288	30.099	35.028	34.681	36.015	37.94	41.216	39.254	38.04	36.503	34.327	31.27
2	33.2762	2.68019	38.9587	34.0463	26.8328	32.8178	32.3117	35.0159	33.4689	37.1159	33.0342	36.9202	34.5232	29.8133	32.0673	32.0993	31.5407	33.4159	27.2338	32.1066	28.384	29.1683	27.9404	32.2022	31.547	30.8844	34.076	36.8	36.0328	35.0696	36.6145	35.8776	32.2877	34.6993	31.7086	31.5423	31.7659	35.0158	29.2904	33.8509	33.4461	35.2384	37.2685	41.1542	38.5085	37.4713	35.8731	33.2082	30.444
3	32.3279	2.88057	38.5981	33.3537	25.8266	32.1389	31.7574	33.5815	32.2771	36.9862	32.5951	35.7567	33.1998	28.7732	31.1991	30.9362	29.9002	32.5246	25.1871	31.046	27.605	28.01	26.54	31.4195	30.5533	29.4592	32.735	36.4659	35.3252	33.9614	36.0134	35.0185	31.0841	33.3994	30.0428	30.7457	30.6233	33.6596	28.6911	32.898	32.1404	34.6078	36.6835	40.9397	37.6294	37.0366	35.3224	32.2326	29.6718
4	31.4508	3.07423	38.1755	32.7851	25.0825	31.6285	31.2793	32.2849	31.222	36.8093	32.124	34.5805	31.9326	27.9207	30.3449	29.8873	28.239	31.6422	23.2221	29.9924	26.9556	26.9753	25.205	30.6097	29.653	28.2117	31.5042	36.0077	34.6886	32.9655	35.5483	34.2557	29.8184	32.2517	28.2844	29.9695	29.4995	32.3626	28.2432	32.1725	30.7625	34.0675	36.1419	40.4243	36.6105	36.6692	34.8127	31.39	28.902
5	30.6165	3.24364	37.6494	32.278	24.6013	31.2014	30.8097	31.1783	30.2235	36.4556	31.5409	33.4742	30.8326	27.15	29.4311	28.886	26.6281	30.7052	21.4572	29.0008	26.4301	26.0648	23.9861	29.7901	28.9047	27.1641	30.4042	35.4039	34.0827	32.1086	35.1735	33.4986	28.495	31.1849	26.4438	29.1754	28.3567	31.2026	27.8711	31.5996	29.2945	33.5205	35.5616	39.5692	35.4636	36.2918	34.266	30.5872	28.0509
6	29.7805	3.38725	37.0219	31.7555	24.3206	30.7433	30.2831	30.2407	29.1802	35.8619	30.8253	32.484	29.9295	26.3491	28.3863	27.861	25.1287	29.6529	19.9369	28.0852	25.993	25.2112	22.8654	28.9604	28.3072	26.2529	29.3915	34.6624	33.4495	31.367	34.8	32.6487	27.1244	30.1054	24.5517	28.3116	27.1614	30.1992	27.4896	31.0719	27.7348	32.8883	34.8627	38.4429	34.2186	35.8472	33.6207	29.6829	27.0379
7	28.8996	3.51623	36.3176	31.1595	24.1308	30.1575	29.6752	29.4066	28.0102	35.0355	30.01	31.6064	29.189	25.4272	27.1666	26.765	23.7833	28.4617	18.6485	27.2191	25.5968	24.3156	21.78	28.1155	27.7978	25.3805	28.3992	33.8218	32.7303	30.6924	34.3272	31.6282	25.7198	28.932	22.6455	27.3418	25.9029	29.3135	27.0014	30.4882	26.123	32.1414	34.0195	37.1565	32.9065	35.2958	32.8545	28.5554	25.7985
8	27.953	3.65276	35.5589	30.4706	23.9107	29.4068	28.9921	28.5885	26.6788	34.0273	29.1503	30.7635	28.5111	24.3425	25.7741	25.587	22.607	27.1488	17.551	26.3424	25.1876	23.294	20.6633	27.2528	27.2865	24.4605	27.3646	32.9302	31.8869	30.0418	33.688	30.4003	24.321	27.6223	20.7818	26.2449	24.5899	28.4248	26.3083	29.7578	24.533	31.2836	33.0617	35.8152	31.5381	34.6071	31.9848	27.1585	24.302
9	26.9058	3.77799	34.7502	29.6883	23.56	28.5382	28.2266	27.7241	25.1868	32.9093	28.2863	29.867	27.8023	23.1	24.2475	24.3381	21.5837	25.7516	16.6032	25.3871	24.7058	22.136	19.4623	26.3797	26.7012	23.4686	26.2333	32.0211	30.9302	29.3808	32.8889	28.9635	22.9725	26.2125	19.0341	24.9951	23.2406	27.4054	25.3353	28.8142	23.0453	30.3317	32.0391	34.4941	30.087	33.7999	31.065	25.5081	22.5657
10	25.7812	3.91992	33.8725	28.8035	22.9955	27.6095	27.3466	26.7872	23.5465	31.7356	27.423	28.8794	26.9925	21.7388	22.6436	23.037	20.678	24.2805	15.7648	24.3065	24.1242	20.8784	18.1593	25.5105	26.0347	22.4061	24.9663	31.1026	29.8997	28.6927	31.9772	27.3436	21.6825	24.7457	17.4348	23.5515	21.8798	26.2186	24.0503	27.6089	21.6822	29.3056	30.9823	33.1885	28.5	32.9046	30.1112	23.6536	20.6245
11	24.5656	4.06235	32.8803	27.7861	22.1965	26.6302	26.2933	25.7625	21.8213	30.517	26.5071	27.7859	26.0201	20.3221	21.0222	21.6966	19.841	22.6989	14.9732	23.1161	23.426	19.5697	16.7908	24.6396	25.2931	21.2878	23.5606	30.1545	28.8278	27.9539	30.9763	25.618	20.4285	23.2411	15.9951	21.8821	20.5415	24.8513	22.4705	26.1664	20.425	28.205	29.8713	31.8438	26.7279	31.9289	29.0978	21.6725	18.5438
12	23.2479	4.18947	31.7	26.5776	21.1637	25.569	25.011	24.636	20.087	29.23	25.4522	26.569	24.833	18.9204	19.435	20.327	19.0017	20.9271	14.1673	21.8627	22.5883	18.243	15.4067	23.743	24.4606	20.1296	22.0356	29.1474	27.701	27.1278	29.8887	23.8747	19.1801	21.7007	14.7017	19.992	19.258	23.2943	20.6671	24.5293	19.2379	26.9887	28.6421	30.3883	24.7364	30.8499	27.9742	19.6653	16.4067
13	21.8232	4.28078	30.3182	25.1582	19.9028	24.3845	23.4815	23.3942	18.4368	27.8518	24.1917	25.1845	23.3595	17.5965	17.9326	18.9317	18.101	18.9428	13.2921	20.6016	21.5882	16.9045	14.0518	22.7811	23.4842	18.9207	20.428	28.0607	26.4733	26.1608	28.6959	22.2049	17.9171	20.1302	13.5214	17.9452	18.0497	21.5638	18.7925	22.7596	18.0908	25.6298	27.232	28.773	22.5822	29.6215	26.6933	17.7454	14.3329
14	20.3071	4.31183	28.7514	23.5337	18.4454	23.0555	21.7393	22.066	16.9634	26.3791	22.7126	23.5637	21.6119	16.3864	16.5439	17.527	17.1079	16.798	12.3102	19.3779	20.4158	15.5648	12.7629	21.7191	22.2926	17.6499	18.7883	26.8945	25.0898	24.9835	27.3636	20.6879	16.6383	18.5492	12.4178	15.9057	16.917	19.7199	16.9898	20.9467	16.9649	24.1153	25.6091	26.9925	20.346	28.2004	25.2321	16.0062	12.4655
15	18.7363	4.26518	27.0379	21.743	16.8439	21.5824	19.8586	20.701	15.7318	24.8313	21.0559	21.6836	19.6057	15.3016	15.2842	16.1426	16.0207	14.624	11.2137	18.2228	19.0859	14.2459	11.5649	20.5303	20.8256	16.3421	17.1859	25.6738	23.525	23.5829	25.8399	19.3634	15.3562	17.0019	11.3587	14.0449	15.8407	17.8739	15.382	19.1942	15.8605	22.46	23.7934	25.0843	18.1166	26.6021	23.6266	14.5039	10.9268
16	17.1638	4.13721	25.2271	19.848	15.1613	20.0166	17.9213	19.3644	14.7619	23.2364	19.2957	19.5725	17.4301	14.3365	14.1555	14.805	14.866	12.5834	10.0242	17.1571	17.6258	12.9755	10.47	19.2088	19.0407	15.0279	15.6974	24.4304	21.7955	22.0094	24.134	18.2345	14.0928	15.5371	10.3075	12.5005	14.7955	16.1586	14.043	17.5878	14.7948	20.7018	21.8398	23.1448	15.98	24.88	21.9344	13.2473	9.76855
17	15.6516	3.93292	23.3718	17.9146	13.4638	18.4115	16.0058	18.1055	14.0241	21.6143	17.5171	17.3351	15.2499	13.4708	13.1456	13.5373	13.6911	10.8188	8.79279	16.1914	16.1038	11.7725	9.48228	17.7735	17.0158	13.7467	14.3929	23.1746	19.9524	20.3353	22.2892	17.269	12.8622	14.1913	9.22973	11.3386	13.7684	14.6641	12.9808	16.1757	13.775	18.8949	19.8213	21.2484	14.0094	23.0922	20.2065	12.2059	8.95909
18	14.2233	3.7199	21.5057	15.9997	11.8099	16.8149	14.1607	16.9541	13.4611	19.9913	15.8011	15.1346	13.2851	12.6689	12.2325	12.352	12.544	9.41019	7.59103	15.3227	14.5771	10.6483	8.58053	16.2582	14.8492	12.5383	13.2828	21.8971	18.0592	18.6369	20.3678	16.4047	11.6658	12.9845	8.08685	10.5406	12.7662	13.4153	12.1453	14.9757	12.7924	17.093	17.8196	19.4399	12.2484	22.449	18.4902	11.3228	8.40512
19	12.8891	3.43467	19.6392	14.1455	10.2284	15.264	12.4112	15.9043	12.9832	18.3975	14.2	13.1725	11.7063	11.8902	11.3844	11.251	11.457	8.36064	6.48036	14.5294	13.0893	9.59673	7.74764	14.698	12.6509	11.4315	12.3456	20.5767	16.1826	16.9689	18.4297	15.5623	10.498	11.912	6.84473	10.0162	11.7912	12.3853	11.4536	13.9514	11.8255	15.3368	15.8856	17.7224	10.7054	19.6463	16.8145	10.5326	7.96373
20	11.6604	3.17273	17.7702	12.3759	8.714	13.7656	10.7625	14.9199	12.5014	16.8504	12.7368	11.596	10.5393	11.091	10.5647	10.2344	10.4458	7.60353	5.48985	13.789	11.6601	8.59291	6.96689	13.1209	10.5313	10.4209	11.5349	19.1914	14.3594	15.3618	16.5175	14.6769	9.35099	10.9334	5.47955	9.63945	10.8309	11.526	10.8219	13.0296	10.8469	13.6445	14.042	16.0504	9.367	17.7464	15.1795	9.76708	7.50118
21	10.4959	2.93885	15.8766	10.7009	7.23782	12.3026	9.21093	13.9679	11.9413	15.3508	11.3643	10.4237	9.72955	10.2359	9.73673	9.27578	9.49044	7.02622	4.61885	13.0803	10.2809	7.60982	6.22281	11.5486	8.60362	9.47213	10.7894	17.7108	12.6075	13.7985	14.643	13.7109	8.21911	9.98503	3.98406	9.28382	9.8693	10.763	10.179	12.1409	9.8264	12.0097	12.2906	14.3457	8.20055	15.9882	13.5572	8.95937	6.91833
22	9.36046	2.74482	13.9459	9.12676	5.76027	10.8357	7.75627	13.0143	11.2447	13.8752	10.0323	9.601	9.16555	9.29476	8.86436	8.34733	8.565	6.48618	3.83327	12.3752	10.075	6.61745	5.49918	9.98882	6.97024	8.54058	10.0465	16.0903	10.9358	12.2269	12.7777	12.6432	7.09742	9.01561	2.382	8.84127	8.893	9.99455	9.45903	11.2195	8.74106	10.4156	10.6323	12.5332	7.14452	14.1725	11.8985	8.03955	6.14564
23	8.17678	2.59446	12.0091	7.65622	4.26133	9.30933	6.41367	12.033	10.3793	12.3823	8.69056	9.00611	8.703	8.25767	7.925	7.41978	7.63744	5.86056	3.08333	11.6357	7.51067	5.581	4.77522	8.431	5.71	7.59078	9.25133	14.2832	9.35133	10.5963	10.8817	11.4687	5.98278	7.98889	0.732667	8.234	7.88767	9.145	8.626	10.216	7.566	8.85978	9.07678	10.6137	6.12322	12.2491	10.1597	6.98389	5.15667
24	6.95162	2.48785	10.1348	6.30464	2.75252	7.68461	5.1754	11.0105	9.35215	10.8337	7.30167	8.49187	8.19536	7.12788	6.909	6.47033	6.68022	5.07304	2.32545	10.8159	6.03859	4.45445	4.02896	6.83536	4.77685	6.59813	8.36324	12.2733	7.85867	8.8897	8.93252	10.2019	4.86852	6.89552	-0.910606	7.413	6.83573	8.16882	7.65802	9.10258	6.31063	7.36554	7.6342	8.64439	5.09916	10.1847	8.31446	5.80178	3.96839
25	5.66761	2.41456	8.40652	5.08336	1.27245	5.95682	4.02291	9.95418	8.20364	9.21394	5.849	7.92379	7.55718	5.91579	5.83482	5.48433	5.67467	4.09285	1.531	9.886	4.46309	3.228	3.23679	5.17009	4.08276	5.54294	7.35594	10.0982	6.45827	7.134	6.94327	8.87164	3.74985	5.7417	-2.50027	6.40336	5.72582	7.04736	6.55973	7.87964	4.99988	5.96894	6.31515	6.72864	4.06039	7.98448	6.37964	4.53524	2.63127
26	4.33988	2.36266	6.8809	3.98921	-0.111303	4.16045	2.92984	8.87682	6.98558	7.53707	4.33811	7.22193	6.75618	4.63968	4.72591	4.45678	4.61256	2.93939	0.682818	8.836	2.79632	1.90282	2.39594	3.41455	3.51378	4.42952	6.2464	7.87688	5.14206	5.39875	4.97261	7.51452	2.63025	4.53593	-3.99912	5.23855	4.56152	5.79888	5.35384	6.57479	3.66671	4.702	5.10776	4.97882	3.01816	5.70133	4.40388	3.23405	1.21645
27	2.99913	2.32174	5.56408	3.00279	-1.31852	2.37282	1.87679	7.79382	5.75145	5.84299	2.79744	6.37146	5.79618	3.33124	3.60991	3.39033	3.50456	1.66888	-0.215394	7.68097	1.0902	0.497455	1.51417	1.56655	2.96374	3.26917	5.06428	5.73616	3.89145	3.77718	3.11367	6.16882	1.51889	3.29563	-5.38412	3.97491	3.35791	4.47612	4.07789	5.23721	2.35384	3.58066	4.00102	3.48055	1.99008	3.4631	2.45994	1.94829	-0.203212
28	1.68328	2.28539	4.42327	2.105	-2.31718	0.701545	0.857909	6.72127	4.54473	4.18909	1.264	5.38991	4.71209	2.03045	2.51445	2.298	2.378	0.359091	-1.134	6.46718	-0.582818	-0.945636	0.612636	-0.352909	2.36664	2.07609	3.85055	3.79091	2.68064	2.32155	1.47455	4.86145	0.428	2.05409	-6.628	2.67564	2.14664	3.14873	2.77255	3.927	1.09909	2.60836	2.98482	2.27791	0.993818	1.41073	0.628364	0.724273	-1.55773
29	0.430452	2.24976	3.41666	1.28187	-3.09864	-0.748939	-0.123455	5.67455	3.39636	2.63862	-0.205222	4.31868	3.55727	0.774869	1.45682	1.19522	1.26867	-0.912727	-2.03327	5.23009	-2.14821	-2.36255	-0.288354	-2.28982	1.6942	0.871485	2.64836	2.11294	1.50285	1.04562	0.0952121	3.60936	-0.629051	0.860323	-7.71164	1.40309	0.959273	1.88388	1.47725	2.68464	-0.0758283	1.78015	2.05768	1.32439	0.0459596	-0.337818	-1.02631	-0.403768	-2.79358
30	-0.720995	2.22729	2.51871	0.528727	-3.68064	-1.92273	-1.05107	4.66091	2.33533	1.24656	-1.55967	3.20527	2.399	-0.403121	0.458	0.101222	0.209111	-2.08383	-2.87897	4.561	-3.53036	-3.66509	-1.16722	-4.15891	0.93397	-0.316576	1.49426	0.720778	0.370061	-0.0598687	-1.05121	2.42652	-1.63615	-0.239424	-8.62533	0.215182	-0.167697	0.724909	0.22497	1.53512	-1.14326	1.09192	1.21937	0.545879	-0.836	-1.72688	-2.45602	-1.41329	-3.87397
31	-1.75868	2.19104	1.71485	-0.15203	-4.09473	-2.80291	-1.90597	3.67773	1.38445	0.043	-2.75067	2.10348	1.29573	-1.47518	-0.457273	-0.965667	-0.768333	-3.11015	-3.64555	3.24245	-4.68742	-4.80355	-2.00076	-5.86109	0.0963636	-1.453	0.415152	-0.410455	-0.694091	-1.00976	-1.99691	1.32327	-2.57315	-1.20803	-9.35855	-0.842636	-1.19864	-0.300364	-0.953818	0.485636	-2.09548	0.543333	0.469455	-0.111636	-1.62806	-2.77279	-3.62915	-2.29094	-4.77845
32	-2.65999	2.1545	0.988061	-0.764889	-4.3797	-3.41273	-2.67083	2.72445	0.557667	-0.973566	-3.744	1.0733	0.290273	-2.41083	-1.264	-1.97967	-1.64056	-3.97085	-4.31406	1.78673	-5.60601	-5.74755	-2.76884	-7.29864	-0.799374	-2.51466	-0.562727	-1.31531	-1.65855	-1.81072	-2.76603	0.313879	-3.41634	-2.01655	-9.91021	-1.73827	-2.10461	-1.17733	-2.0229	-0.464727	-2.92802	0.131131	-0.192616	-0.683364	-2.30773	-3.53793	-4.53985	-3.04031	-5.49976
33	-3.4105	2.1285	0.303586	-1.32621	-4.579	-3.80879	-3.32833	1.81155	-0.140273	-1.82559	-4.53567	0.164596	-0.59	-3.20204	-1.94218	-2.91133	-2.38389	-4.68257	-4.87558	0.846667	-6.2934	-6.48264	-3.45692	-8.39427	-1.71883	-3.48404	-1.41715	-2.02945	-2.49361	-2.45102	-3.37045	-0.580818	-4.13056	-2.63332	-10.2927	-2.45282	-2.86233	-1.90055	-2.95747	-1.3187	-3.63787	-0.181758	-0.786394	-1.19948	-2.87099	-4.08728	-5.18546	-3.69022	-6.04297
34	-4.02284	2.10035	-0.379667	-1.852	-4.747	-4.069	-3.871	0.967	-0.721	-2.54767	-5.16033	-0.583667	-1.33	-3.84633	-2.49	-3.73067	-2.973	-5.27467	-5.338	0.067	-6.78267	-7.01	-4.06067	-9.116	-2.60967	-4.35267	-2.137	-2.58133	-3.182	-2.96633	-3.823	-1.35	-4.72867	-3.10067	-10.536	-2.993	-3.459	-2.474	-3.74033	-2.077	-4.22933	-0.445	-1.337	-1.7	-3.33333	-4.51367	-5.63533	-4.27333	-6.427
35	-4.51943	2.06256	-1.11252	-2.36701	-4.969	-4.3027	-4.30953	0.241727	-1.2107	-3.18426	-5.69444	-1.1603	-1.90736	-4.36369	-2.92145	-4.42111	-3.39956	-5.78624	-5.71709	-0.530273	-7.12014	-7.33418	-4.57915	-9.46982	-3.42077	-5.12389	-2.72041	-3.00115	-3.70697	-3.39774	-4.14461	-1.99645	-5.22404	-3.4844	-10.7039	-3.39355	-3.88603	-2.90191	-4.36409	-2.74579	-4.72535	-0.73504	-1.88021	-2.27124	-3.74384	-4.86955	-5.95429	-4.83525	-6.69691
36	-4.95444	2.01302	-1.95038	-2.91934	-5.34685	-4.65136	-4.68094	-0.356	-1.67767	-3.78911	-6.24333	-1.59092	-2.36927	-4.79333	-3.28364	-4.98489	-3.68578	-6.26367	-6.06164	-0.981273	-7.36849	-7.53309	-5.02331	-9.57873	-4.12649	-5.81767	-3.18868	-3.33808	-4.10597	-3.81299	-4.41673	-2.55303	-5.65177	-3.88627	-10.9168	-3.75791	-4.1943	-3.23839	-4.83601	-3.35606	-5.15631	-1.14577	-2.47037	-2.99524	-4.18434	-5.2054	-6.24439	-5.43008	-6.96182
37	-5.39707	1.95882	-2.93773	-3.587	-5.97091	-5.232	-5.06545	-0.833455	-2.20555	-4.417	-6.912	-1.92773	-2.77473	-5.19936	-3.64145	-5.442	-3.888	-6.75636	-6.43436	-1.32682	-7.62309	-7.66873	-5.41782	-9.58909	-4.73436	-6.477	-3.58755	-3.66309	-4.44164	-4.29636	-4.72855	-3.06655	-6.06755	-4.42782	-11.3007	-4.21255	-4.44182	-3.55055	-5.18709	-3.94018	-5.57555	-1.76155	-3.17518	-3.92145	-4.74873	-5.584	-6.63327	-6.12545	-7.34255
38	-5.92658	1.92017	-4.09685	-4.43902	-6.87879	-6.11152	-5.56685	-1.22855	-2.87667	-5.10815	-7.798	-2.27479	-3.18955	-5.67714	-4.07818	-5.82867	-4.10844	-7.32734	-6.9193	-1.63036	-7.99878	-7.81564	-5.80707	-9.67418	-5.30811	-7.16561	-3.9951	-4.05896	-4.80794	-4.92567	-5.18685	-3.61448	-6.54158	-5.22349	-11.9573	-4.86927	-4.7123	-3.93994	-5.47287	-4.55421	-6.07553	-2.62988	-4.05575	-5.04855	-5.51051	-6.08103	-7.23007	-6.98623	-7.95864
39	-6.62045	1.92935	-5.41218	-5.50209	-8.03715	-7.282	-6.24687	-1.60864	-3.74618	-5.88999	-8.902	-2.73414	-3.678	-6.3188	-4.68164	-6.21822	-4.46067	-8.05116	-7.601	-1.98494	-8.58756	-8.05936	-6.24899	-9.98955	-5.92663	-7.93983	-4.51819	-4.59902	-5.30245	-5.77217	-5.88261	-4.29306	-7.17003	-6.35263	-12.9146	-5.78445	-5.10833	-4.51548	-5.77862	-5.27482	-6.75273	-3.74636	-5.13417	-6.32615	-6.49524	-6.78863	-8.0916	-8.04338	-8.88615
40	-7.51065	1.98152	-6.82745	-6.7453	-9.35964	-8.66873	-7.11106	-2.07382	-4.82191	-6.76748	-10.17	-3.40324	-4.31427	-7.15455	-5.50636	-6.70333	-5.037	-8.97839	-8.53291	-2.48909	-9.43497	-8.50127	-6.81964	-10.6266	-6.66942	-8.83815	-5.279	-5.34224	-5.98755	-6.8297	-6.85691	-5.17882	-8.00003	-7.72364	-14.1086	-6.93155	-5.72536	-5.35464	-6.21109	-6.16355	-7.65958	-5.05655	-6.38112	-7.66391	-7.67188	-7.706	-9.12867	-9.26276	-10.1262
41	-8.57936	2.04752	-8.26363	-8.0983	-10.7312	-10.1651	-8.12098	-2.72882	-6.0527	-7.70808	-11.5011	-4.34433	-5.15255	-8.1538	-6.54727	-7.36889	-5.88278	-10.1005	-9.72182	-3.214	-10.5322	-9.20827	-7.56497	-11.5823	-7.59546	-9.86221	-6.29613	-6.27409	-6.86661	-8.07448	-8.08915	-6.28933	-9.03457	-9.204	-15.4004	-8.21	-6.60348	-6.47148	-6.87197	-7.2323	-8.78011	-6.47276	-7.68412	-8.94767	-8.96147	-8.77631	-10.2192	-10.5577	-11.6117
42	-9.77829	2.0826	-9.62523	-9.45902	-12.0195	-11.6261	-9.21464	-3.62291	-7.34882	-8.64355	-12.7711	-5.56862	-6.19855	-9.23872	-7.74982	-8.24778	-6.98222	-11.3448	-11.1293	-4.18785	-11.8314	-10.1744	-8.50804	-12.7543	-8.71094	-10.9595	-7.52102	-7.35813	-7.89476	-9.45079	-9.48921	-7.56503	-10.2104	-10.6502	-16.583	-9.47364	-7.70745	-7.78903	-7.79698	-8.43315	-10.0359	-7.86689	-8.92859	-10.0662	-10.2406	-9.90461	-11.227	-11.8148	-13.2289
43	-11.0061	2.06567	-10.817	-10.7135	-13.0807	-12.9121	-10.31	-4.75727	-8.59264	-9.49894	-13.85	-7.02764	-7.43582	-10.3069	-9.02727	-9.314	-8.26867	-12.6078	-12.6652	-5.41755	-13.2536	-11.3565	-9.63464	-13.9698	-9.94845	-12.0318	-8.85621	-8.52485	-8.98818	-10.8554	-10.9184	-8.90236	-11.4086	-11.9269	-17.4787	-10.5605	-8.95736	-9.17673	-8.93561	-9.68782	-11.3217	-9.10121	-9.99164	-10.9669	-11.3741	-10.9946	-12.0268	-12.92	-14.8229
44	-12.165	1.99017	-11.7535	-11.7563	-13.8354	-13.9125	-11.3083	-6.07327	-9.6723	-10.2195	-14.6331	-8.58012	-8.81164	-11.2478	-10.2656	-10.5006	-9.63233	-13.7822	-14.1711	-6.83682	-14.678	-12.6675	-10.8906	-15.0402	-11.195	-12.9891	-10.1824	-9.67523	-10.0282	-12.1573	-12.2428	-10.1755	-12.4976	-12.9466	-17.9548	-11.3339	-10.2343	-10.5144	-10.2118	-10.8992	-12.5225	-10.0718	-10.7722	-11.6312	-12.2557	-11.9648	-12.5445	-13.7829	-16.2266
45	-13.1384	1.89704	-12.3867	-12.5143	-14.271	-14.5773	-12.1218	-7.476	-10.5153	-10.7864	-15.076	-10.0907	-10.235	-11.9566	-11.351	-11.7146	-10.9337	-14.7614	-15.4917	-8.33533	-15.9487	-13.981	-12.1949	-15.807	-12.3167	-13.7614	-11.3652	-10.6959	-10.9137	-13.1967	-13.34	-11.2707	-13.3391	-13.6881	-17.9557	-11.708	-11.4243	-11.694	-11.5128	-11.9737	-13.5351	-10.7322	-11.2253	-12.0863	-12.8356	-12.7523	-12.7647	-14.3558	-17.3083
46	-13.8603	1.82598	-12.7258	-12.9665	-14.4449	-14.9326	-12.7159	-8.835	-11.0817	-11.2091	-15.216	-11.4251	-11.584	-12.3691	-12.1727	-12.855	-12.031	-15.4701	-16.4951	-9.78127	-16.9465	-15.1189	-13.4565	-16.1333	-13.2032	-14.3086	-12.2788	-11.4761	-11.5746	-13.8773	-14.1279	-12.1032	-13.8584	-14.2444	-17.5227	-11.6472	-12.4265	-12.6415	-12.7081	-12.8299	-14.3119	-11.1158	-11.3751	-12.4165	-13.1454	-13.3597	-12.7884	-14.6563	-17.9789
47	-14.3127	1.79762	-12.8386	-13.1606	-14.4558	-15.073	-13.1099	-10.04	-11.3803	-11.4958	-15.1723	-12.4615	-12.7579	-12.4949	-12.7187	-13.8024	-12.7732	-15.8902	-17.097	-11.0453	-17.589	-15.9695	-14.5836	-16.0311	-13.7859	-14.6284	-12.8284	-11.933	-11.9905	-14.1785	-14.5842	-12.6394	-14.0621	-14.7331	-16.8213	-11.2897	-13.1783	-13.3347	-13.6804	-13.4208	-14.8479	-11.3234	-11.3242	-12.7385	-13.2743	-13.8187	-12.7016	-14.7663	-18.2153
48	-14.528	1.79843	-12.8206	-13.19	-14.3838	-15.1147	-13.3688	-11.0192	-11.4722	-11.6345	-15.1008	-13.1013	-13.6804	-12.4155	-13.0302	-14.4947	-13.1239	-16.0762	-17.2875	-12.0416	-17.8389	-16.4703	-15.4907	-15.5909	-14.0569	-14.7457	-12.9966	-12.0708	-12.1993	-14.1509	-14.7396	-12.9205	-14.0133	-15.2271	-16.099	-10.8155	-13.6724	-13.8055	-14.3487	-13.7593	-15.1994	-11.461	-11.2209	-13.134	-13.3027	-14.1963	-12.5114	-14.7795	-18.0765
49	-14.5711	1.80758	-12.7353	-13.1235	-14.2461	-15.1199	-13.5528	-11.7539	-11.4344	-11.5904	-15.0507	-13.3556	-14.3113	-12.2273	-13.1778	-14.8967	-13.095	-16.1203	-17.1498	-12.7602	-17.7217	-16.63	-16.1539	-14.9782	-14.0806	-14.726	-12.919	-12.0142	-12.2635	-13.9311	-14.7205	-13.0586	-13.8243	-15.7217	-15.5295	-10.3725	-13.9614	-14.1703	-14.7032	-13.9116	-15.4667	-11.5732	-11.1365	-13.5781	-13.2548	-14.5841	-12.149	-14.7381	-17.6963
50	-14.4951	1.82588	-12.5843	-12.9639	-13.9965	-15.0467	-13.6686	-12.2841	-11.3038	-11.3129	-14.9696	-13.3839	-14.6704	-11.9626	-13.1887	-15.0049	-12.7452	-16.0736	-16.8445	-13.2361	-17.3307	-16.5329	-16.581	-14.332	-13.9774	-14.6259	-12.7202	-11.9002	-12.2079	-13.6693	-14.5846	-13.1597	-13.6053	-16.1439	-15.1237	-10.0115	-14.1212	-14.4825	-14.8028	-13.9563	-15.7277	-11.6165	-11.024	-13.9688	-13.0817	-15.0329	-11.5223	-14.6123	-17.2184
51	-14.3065	1.87409	-12.308	-12.6364	-13.5346	-14.7939	-13.6367	-12.6769	-11.0383	-10.7625	-14.7462	-13.3476	-14.8158	-11.5696	-13.0311	-14.8243	-12.1302	-15.9005	-16.5181	-13.4672	-16.81	-16.3126	-16.8214	-13.7085	-13.8631	-14.4384	-12.4544	-11.8153	-11.9795	-13.4384	-14.3157	-13.2406	-13.3985	-16.3529	-14.7857	-9.67873	-14.1883	-14.7099	-14.7274	-13.9201	-15.9782	-11.4771	-10.7627	-14.1652	-12.6809	-15.4807	-10.5407	-14.3057	-16.7268
52	-13.9623	1.97515	-11.8157	-12.0385	-12.7775	-14.2489	-13.335	-12.9805	-10.5384	-9.92691	-14.2733	-13.3466	-14.8152	-10.9602	-12.6362	-14.339	-11.292	-15.5044	-16.223	-13.4035	-16.2791	-16.0937	-16.9274	-13.0798	-13.7631	-14.1098	-12.0873	-11.7485	-11.4793	-13.2004	-13.8543	-13.1996	-13.1339	-16.2034	-14.3643	-9.256	-14.1289	-14.758	-14.5237	-13.7403	-16.1261	-11.0438	-10.2326	-14.0405	-11.9596	-15.7506	-9.18115	-13.7123	-16.2129
53	-13.3979	2.13785	-11.0437	-11.1216	-11.7074	-13.3365	-12.6888	-13.1601	-9.72658	-8.8198	-13.477	-13.3649	-14.6864	-10.0679	-11.9442	-13.5212	-10.2581	-14.8121	-15.9049	-12.995	-15.7493	-15.8939	-16.9011	-12.3555	-13.6027	-13.5636	-11.5322	-11.6	-10.6505	-12.8542	-13.1348	-12.9095	-12.6805	-15.6204	-13.702	-8.61455	-13.8573	-14.5051	-14.1782	-13.3114	-16.0466	-10.2696	-9.35962	-13.5102	-10.8857	-15.6763	-7.50019	-12.7818	-15.597
54	-12.5487	2.35053	-9.95948	-9.87481	-10.3417	-12.0393	-11.6748	-13.1259	-8.55773	-7.46892	-12.3319	-13.2672	-14.3903	-8.86755	-10.9296	-12.3488	-9.04189	-13.7836	-15.4604	-12.2087	-15.1559	-15.6335	-16.6771	-11.4293	-13.2655	-12.6872	-10.703	-11.2352	-9.48279	-12.2808	-12.1126	-12.2811	-11.9122	-14.5591	-12.6629	-7.65673	-13.2886	-13.8481	-13.6301	-12.5416	-15.6252	-9.14345	-8.11526	-12.5243	-9.46	-15.1527	-5.57245	-11.4939	-14.7817
55	-11.3733	2.58344	-8.56564	-8.32145	-8.72155	-10.3782	-10.3206	-12.7778	-7.03645	-5.90682	-10.852	-12.8831	-13.8577	-7.38073	-9.59982	-10.829	-7.644	-12.4236	-14.7811	-11.0427	-14.3955	-15.1765	-16.1298	-10.2124	-12.6426	-11.4145	-9.52927	-10.5245	-8.00409	-11.3824	-10.7673	-11.2701	-10.7535	-13.024	-11.1569	-6.33945	-12.3742	-12.7312	-12.812	-11.4008	-14.7935	-7.69436	-6.48745	-11.0772	-7.71409	-14.1509	-3.49	-9.85427	-13.6895
56	-9.87347	2.80455	-6.89322	-6.50544	-6.9	-8.443	-8.67689	-12.046	-5.204	-4.16456	-9.05556	-12.1202	-13.011	-5.65067	-7.985	-8.97933	-6.04978	-10.7699	-13.788	-9.52333	-13.37	-14.397	-15.2002	-8.659	-11.6641	-9.75922	-8.02467	-9.43311	-6.258	-10.104	-9.15433	-9.864	-9.19756	-11.0716	-9.245	-4.674	-11.1007	-11.2203	-11.686	-9.911	-13.5424	-5.97356	-4.54467	-9.282	-5.70322	-12.7074	-1.32889	-7.88711	-12.281
57	-8.08862	2.98639	-4.99246	-4.4789	-4.93264	-6.28664	-6.79868	-10.8491	-3.12158	-2.26876	-7.02733	-10.9481	-11.7385	-3.72624	-6.11464	-6.886	-4.27533	-8.87381	-12.4507	-7.69955	-12.016	-13.1824	-13.8865	-6.76127	-10.3104	-8.882	-6.23875	-7.98142	-4.29224	-8.42358	-7.30579	-8.07227	-7.29613	-8.78016	-6.99991	-2.687	-9.48306	-9.36548	-10.2509	-8.11545	-11.9073	-4.03445	-2.36809	-7.23182	-3.49385	-10.8936	0.865909	-5.63292	-10.5562
58	-6.04373	3.11515	-2.92524	-2.29545	-2.87218	-3.97064	-4.7307	-9.26736	-0.850545	-0.235091	-4.82833	-9.39021	-10.0992	-1.66358	-4.059	-4.60667	-2.327	-6.78503	-10.7818	-5.63273	-10.3031	-11.6028	-12.2239	-4.61036	-8.58739	-5.99915	-4.22921	-6.219	-2.15091	-6.3653	-5.253	-5.92764	-5.1647	-6.25567	-4.53009	-0.478818	-7.56455	-7.23364	-8.52633	-6.061	-9.94361	-1.92518	-0.0320909	-5.02555	-1.14636	-8.80933	3.07352	-3.14824	-8.54309
59	-3.81994	3.19577	-0.749838	-0.00640404	-0.754848	-1.55664	-2.52477	-7.35945	1.54988	1.93028	-2.51678	-7.50087	-8.15882	0.481687	-1.85864	-2.20089	-0.218111	-4.54875	-8.81252	-3.37842	-8.26948	-9.729	-10.2734	-2.27936	-6.54066	-3.34987	-2.05616	-4.21148	0.126212	-4.03118	-3.02415	-3.47994	-2.94169	-3.61866	-1.95391	1.86882	-5.41082	-4.89436	-6.54663	-3.79048	-7.74793	0.316828	2.39237	-2.7487	1.29351	-6.56514	5.29245	-0.499919	-6.28767
60	-1.48757	3.23369	1.49149	2.34929	1.40055	0.911697	-0.225556	-5.20382	4.03015	4.22472	-0.140111	-5.33518	-6.00991	2.66572	0.461	0.279667	2.03689	-2.20446	-6.58976	-0.973061	-6.01278	-7.65564	-8.09824	0.163182	-4.26728	-1.11138	0.231576	-2.02399	2.51221	-1.50341	-0.640727	-0.792939	-0.708869	-0.933909	0.628242	4.27791	-3.09903	-2.408	-4.35625	-1.35188	-5.42772	2.67305	4.85324	-0.453848	3.80264	-4.21578	7.52302	2.25738	-3.85791
61	0.943305	3.25563	3.77179	4.74876	3.58755	3.40782	2.14755	-2.87818	6.55491	6.64667	2.26967	-3.00058	-3.74464	4.86764	2.88764	2.797	4.42067	0.221424	-4.20173	1.564	-3.61355	-5.48227	-5.75706	2.66827	-1.85318	1.01912	2.60588	0.291455	4.979	1.1467	1.87964	2.05418	1.48821	1.77173	3.14782	6.68909	-0.702818	0.187182	-1.9927	1.19918	-3.0483	5.13712	7.32591	1.83273	6.3733	-1.79148	9.76285	5.09733	-1.33745
62	3.42878	3.27531	6.07866	7.18337	5.80809	5.91642	4.58234	-0.444727	9.10973	9.17087	4.69522	-0.571556	-1.445	7.07785	5.40927	5.33378	6.91222	2.70578	-1.71188	4.23355	-1.13611	-3.28109	-3.29618	5.197	0.62701	3.05102	5.04614	2.7094	7.51233	3.87326	4.49406	5.01373	3.64367	4.49839	5.59145	9.064	1.75315	2.86088	0.496566	3.83136	-0.64496	7.69171	9.80416	4.1083	9.00095	0.700687	12.0128	7.99884	1.22212
63	5.94255	3.29339	8.41013	9.65075	8.05652	8.44106	7.06284	2.05136	11.6777	11.7584	7.13211	1.90768	0.837818	9.29088	8.00682	7.88556	9.488	5.23067	0.835182	7.03109	1.3778	-1.08718	-0.730788	7.72455	3.12521	5.04076	7.52711	5.22785	10.089	6.64761	7.14879	8.04479	5.78037	7.25644	7.98252	11.3829	4.2643	5.5903	3.07768	6.52424	1.77685	10.3073	12.2858	6.38182	11.6701	3.27018	14.2596	10.9478	3.783
64	8.47951	3.31067	10.7556	12.1343	10.3216	10.9799	9.56273	4.59564	14.2386	14.3552	9.575	4.42155	3.10064	11.4995	10.6454	10.447	12.12	7.77218	3.41564	9.93009	3.91009	1.10945	1.92145	10.2387	5.62218	7.06445	10.0103	7.82427	12.6714	9.44118	9.79909	11.1058	7.93427	10.0431	10.3519	13.636	6.82818	8.35455	5.72291	9.26291	4.23373	12.9475	14.7613	8.66218	14.3547	5.93873	16.4755	13.9165	6.31945
65	11.0228	3.31567	13.0967	14.5995	12.5906	13.5187	12.0468	7.18773	16.7678	16.9021	12.0019	6.97296	5.36736	13.684	13.2796	12.9956	14.7607	10.2928	6.01888	12.878	6.45938	3.35182	4.65713	12.7241	8.1153	9.19647	12.4556	10.477	15.2115	12.2179	12.4047	14.1553	10.1246	12.8294	12.719	15.8173	9.43494	11.1262	8.40127	12.0257	6.75079	15.562	17.2159	10.951	17.014	8.69121	18.6395	16.8557	8.81755
66	13.5475	3.2935	15.4077	17.0076	14.8368	16.0306	14.4703	9.818	19.233	19.3443	14.3752	9.56343	7.66982	15.8136	15.8589	15.4969	17.3518	12.7514	8.63761	15.8054	9.02243	5.67736	7.46038	15.1515	10.6076	11.5067	14.823	13.1563	17.6631	14.9452	14.9322	17.1515	12.3467	15.5788	15.0738	17.9207	12.0609	13.8625	11.0765	14.7814	9.32834	18.0957	19.6302	13.2399	19.599	11.4685	20.7279	19.7092	11.2716
67	16.0215	3.23304	17.6633	19.314	17.025	18.492	16.795	12.465	21.599	21.6347	16.654	12.1653	10.03	17.8563	18.341	17.9083	19.846	15.1083	11.264	18.644	11.5833	8.106	10.2967	17.493	13.092	13.9603	17.0727	15.822	19.981	17.5897	17.347	20.054	14.576	18.2547	17.374	19.933	14.671	16.514	13.7113	17.494	11.936	20.494	21.9847	15.508	22.063	14.2227	22.713	22.427	13.68
68	18.4085	3.12617	19.8367	21.4775	19.1136	20.8735	18.9839	15.083	23.8224	23.7372	18.8044	14.7349	12.4481	19.7905	20.6721	20.1868	22.2016	17.3328	13.8728	21.3139	14.1117	10.6265	13.1266	19.7164	15.5482	16.5041	19.1685	18.4282	22.1088	20.1172	19.5987	22.8116	16.7747	20.8211	19.5517	21.8368	17.2063	19.015	16.2656	20.1162	14.532	22.7123	24.2598	17.7187	24.3708	16.9449	24.5654	24.9664	16.0304
69	20.68	2.97876	21.9014	23.4661	21.0826	23.1642	21.0107	17.6319	25.8933	25.6316	20.8017	17.2231	14.8825	21.6062	22.8286	22.3034	24.3871	19.4019	16.4262	23.7721	16.5633	13.1644	15.9133	21.8102	17.9472	19.0765	21.0813	20.9289	24.0358	22.4995	21.6838	25.3953	18.9006	23.25	21.5929	23.6285	19.6098	21.342	18.6971	22.6272	17.0736	24.7092	26.4407	19.8447	26.5002	19.6	26.2644	27.2935	18.3129
70	22.8054	2.80675	23.8391	25.2592	22.918	25.3482	22.8682	20.0747	27.7952	27.3128	22.633	19.5824	17.2837	23.3036	24.7977	24.2403	26.38	21.3003	18.8859	25.9807	18.8907	15.657	18.6081	23.7542	20.2538	21.6119	22.7836	23.274	25.7459	24.7047	23.5925	27.7641	20.9049	25.5019	23.5005	25.3003	21.8444	23.4792	20.9719	25.0027	19.5172	26.4635	28.5116	21.8689	28.4392	22.1158	27.7827	29.3852	20.5161
71	24.7483	2.6383	25.629	26.8395	24.6179	27.414	24.5645	22.3833	29.5219	28.7885	24.2988	21.7662	19.6018	24.8837	26.5748	25.9856	28.1639	23.0108	21.218	27.9256	21.0562	18.0478	21.1612	25.5371	22.4298	24.0528	24.2803	25.429	27.2349	26.7521	25.3262	29.8881	22.785	27.5953	25.2849	26.8475	23.8888	25.4291	23.0467	27.2222	21.8252	27.9626	30.4666	23.7836	30.1806	24.4613	29.1388	31.2156	22.6247
72	26.542	2.48924	27.2764	28.2234	26.1935	29.3583	26.1114	24.5441	31.0728	30.0761	25.8123	23.7212	21.8008	26.3606	28.1695	27.5391	29.7366	24.5399	23.3938	29.6033	23.0305	20.2918	23.5497	27.1613	24.4358	26.3386	25.6021	27.3877	28.5112	28.6537	26.9018	31.7507	24.5508	29.5341	26.9692	28.2733	25.7271	27.2109	24.9113	29.2727	23.967	29.2362	32.3115	25.5904	31.7368	26.6139	30.3477	32.7953	24.6235
73	28.1728	2.33899	28.798	29.4335	27.6624	31.1836	27.5184	26.5351	32.4538	31.2005	27.195	25.4607	23.8502	27.7527	29.598	28.912	31.114	25.9008	25.398	31.0224	24.7973	22.3485	25.7485	28.6405	26.2402	28.4644	26.7674	29.1443	29.5984	30.4241	28.3467	33.3464	26.2248	31.3232	28.5762	29.5835	27.3544	28.8533	26.5665	31.1491	25.9203	30.3221	34.049	27.2931	33.1124	28.5687	31.4332	34.1455	26.5039
74	29.6316	2.25271	30.2075	30.4911	29.0412	32.8787	28.8131	28.3487	33.6781	32.1937	28.4588	26.9971	25.332	29.0776	30.8821	30.1159	32.3037	27.1086	27.2304	32.1999	26.3823	24.1982	27.7453	29.994	27.8508	30.4227	27.7972	30.7018	30.5295	32.0786	29.6824	34.6847	27.8346	32.9662	30.123	30.7889	28.7827	30.3766	28.0251	32.852	27.7142	31.2539	35.678	28.8941	34.3205	30.3258	32.4197	35.2855	28.268
75	30.9514	2.20542	31.5204	31.4239	30.344	34.4266	30.009	29.9974	34.7641	33.0856	29.6317	28.3541	26.6984	30.3451	32.0472	31.1957	33.3454	28.1871	28.9043	33.1656	27.8063	25.8434	29.5384	31.2409	29.2748	32.2145	28.7223	32.0708	31.3405	33.6257	30.9345	35.787	29.4055	34.4618	31.6155	31.9024	30.0338	31.8006	29.3071	34.3861	29.3812	32.0623	37.2015	30.4023	35.4019	31.8915	33.3307	36.2382	29.9226
76	32.1591	2.17309	32.7451	32.2588	31.5799	35.8326	31.1143	31.4915	35.7225	33.8984	30.726	29.5657	29.2276	31.5584	33.113	32.174	34.2547	29.1589	30.4257	33.9429	29.0944	27.2899	31.1307	32.3992	30.5271	33.837	29.5722	33.266	32.0655	35.0553	32.1283	36.6726	30.9513	35.797	33.0497	32.9349	31.1216	33.1452	30.433	35.7491	30.9512	32.7757	38.6185	31.8328	36.3979	33.2638	34.1812	37.0288	31.4695
77	33.2484	2.18559	33.8815	33.0154	32.7505	37.0829	32.1326	32.8445	36.5761	34.64	31.7529	30.6685	30.8348	32.7222	34.0952	33.0669	35.0482	30.0415	31.8195	34.5753	30.267	28.5505	32.5343	33.4817	31.6289	35.2806	30.3669	34.3028	32.7462	36.3606	33.2717	37.4001	32.4683	36.9841	34.4139	33.8949	32.0883	34.4101	31.4179	36.9581	32.449	33.4316	39.9161	33.1909	37.331	34.4779	34.9896	37.6762	32.9126
78	34.2362	2.21649	34.9293	33.7029	33.8453	38.1583	33.0667	34.069	37.3343	35.3093	32.7151	31.6916	32.371	33.836	35.003	33.8913	35.7399	30.8481	33.0883	35.0953	31.3377	29.641	33.7448	34.492	32.6017	36.5438	31.1128	35.1908	33.412	37.5198	34.369	38.016	33.9323	38.0279	35.6913	34.787	32.97	35.5837	32.2787	38.0177	33.8889	34.0711	41.0734	34.4767	38.2119	35.5544	35.761	38.195	34.2517
79	35.1203	2.25207	35.8812	34.3231	34.8485	39.0366	33.9197	35.1612	38.0051	35.9041	33.608	32.6487	33.8267	34.8928	35.8364	34.656	36.3403	31.5896	34.2264	35.5225	32.305	30.5615	34.7772	35.4152	33.4645	37.6444	31.8291	35.9645	34.0715	38.5005	35.4225	38.5489	35.3067	38.9223	36.8594	35.6023	33.7907	36.6526	33.0357	38.9265	35.2711	34.722	42.0872	35.6895	39.0426	36.4992	36.4931	38.5997	35.4858
80	35.9082	2.28851	36.7247	34.8691	35.743	39.6945	34.6903	36.1502	38.5944	36.4181	34.4288	33.5332	35.1948	35.8839	36.5973	35.3597	36.8579	32.2706	35.2202	35.8623	33.1572	31.3626	35.6307	36.239	34.2222	38.5791	32.5211	36.6499	34.7176	39.2671	36.4277	39.0192	36.5523	39.6615	37.8952	36.3354	34.5718	37.6015	33.7127	39.6825	36.5807	35.3976	42.9466	36.8089	39.8179	37.3115	37.1718	38.9016	36.6067
81	36.5996	2.30345	37.4421	35.3251	36.5074	40.1019	35.3862	37.0421	39.1037	36.8367	35.1694	34.3453	36.4495	36.7904	37.2818	35.9948	37.2903	32.8889	36.054	36.1084	33.8915	32.0686	36.3046	36.9369	34.8831	39.3357	33.1819	37.2661	35.3409	39.7936	37.3687	39.4382	37.6368	40.2358	38.7594	36.973	35.3227	38.4095	34.328	40.2824	37.8013	36.0991	43.6498	37.7724	40.5157	37.9864	37.7761	39.102	37.6055
82	37.1744	2.30373	38.0388	35.6765	37.1175	40.2881	36.0097	37.8378	39.5367	37.1591	35.816	35.0793	37.5643	37.5971	37.8822	36.551	37.631	33.4506	36.7075	36.2568	34.4912	32.6974	36.798	37.4802	35.4378	39.9002	33.7996	37.8236	35.9284	40.061	38.2441	39.8113	38.5245	40.6233	39.4475	37.5014	36.0442	39.0797	34.8927	40.727	38.9003	36.8075	44.1995	38.5743	41.1223	38.5126	38.2691	39.2118	38.4727
83	37.6361	2.28933	38.5221	35.9107	37.5623	40.2916	36.5584	38.5349	39.8999	37.3923	36.3583	35.7171	38.5136	38.2905	38.3937	37.0053	37.8699	33.9539	37.1573	36.2986	34.9448	33.2579	37.1136	37.8478	35.876	40.2494	34.3566	38.3299	36.4692	40.1053	39.0449	40.1387	39.2095	40.8249	39.9579	37.9162	36.7246	39.6235	35.4066	41.025	39.8413	37.4984	44.605	39.2512	41.6245	38.8921	38.6276	39.2456	39.2026
84	37.9837	2.2656	38.9085	36.024	37.8402	40.1603	37.0315	39.125	40.2046	37.5468	36.8192	36.2515	39.2726	38.8666	38.8143	37.3596	38.025	34.3908	37.3831	36.2227	35.2541	33.7413	37.2597	38.0267	36.1855	40.3785	34.8365	38.7924	36.9461	40.0002	39.7577	40.4069	39.7114	40.8686	40.2947	38.2276	37.3396	40.0634	35.8743	41.1865	40.5912	38.1499	44.8886	39.561	42.0156	39.1465	38.8494	39.2301	39.7862
85	38.2331	2.24649	39.2182	36.0276	37.9769	39.9575	37.4347	39.6154	40.473	37.6391	37.217	36.6852	39.847	39.3061	39.1483	37.609	38.1077	34.7545	37.3967	36.0381	35.4336	34.1455	37.2495	38.0156	36.3525	40.3265	35.234	39.2055	37.3437	39.8174	40.3759	40.5955	40.0598	40.7894	40.4652	38.4529	37.8745	40.4277	36.3038	41.2392	41.1278	38.7462	45.0861	40.2512	42.3013	39.2921	38.9398	39.1911	40.235
86	38.3951	2.23464	39.4689	35.9521	38.0152	39.7399	37.7679	40.0262	40.7362	37.6917	37.5757	37.0208	40.2691	39.5458	39.4054	37.7581	38.133	35.0425	37.2455	35.7701	35.5018	34.473	37.1086	37.8338	36.3733	40.1436	35.5633	39.5504	37.6642	39.629	40.8999	40.6885	40.2911	40.6312	40.4816	38.614	38.3235	40.7269	36.7062	41.2116	41.4473	39.2731	45.2387	40.9019	42.4918	39.3482	38.9206	39.1466	40.5672
87	38.4878	2.22922	39.6766	35.8329	37.9987	39.5513	38.0409	40.3685	41.0266	37.7423	37.924	37.2765	40.5573	39.565	39.6015	37.8214	38.1224	35.2633	36.9816	35.4451	35.4831	34.7246	36.8827	37.5175	36.2651	39.9033	35.8562	39.8107	37.9211	39.4972	41.3325	40.6679	40.4403	40.4418	40.3643	38.7335	38.676	40.9296	37.0978	41.1237	41.5605	39.7214	45.3861	41.4176	42.6005	39.3415	38.8272	39.1032	40.7993
88	38.5339	2.23009	39.8557	35.6975	37.97	39.4172	38.2853	40.6509	41.3701	37.8295	38.2887	37.4761	40.7249	39.4302	39.7565	37.8217	38.1007	35.4342	36.6701	35.0904	35.422	34.9026	36.6107	37.1155	36.0895	39.6858	36.1433	39.9729	38.1362	39.4738	41.6834	40.5292	40.5468	40.2658	40.1348	38.8247	38.9278	40.9647	37.4911	40.9941	41.5307	40.0908	45.5449	41.9307	42.6421	39.3035	38.7019	39.0524	40.9422
89	38.551	2.236	40.0099	35.5546	37.9627	39.3227	38.5306	40.88	41.7737	37.9696	38.6872	37.6486	40.79	39.2104	39.89	37.7849	38.0901	35.577	36.365	34.7313	35.3449	35.009	36.3256	36.686	35.8994	39.5533	36.4524	40.0392	38.334	39.5847	41.9783	40.2823	40.6643	40.1344	39.8257	38.888	39.0857	40.8007	37.8834	40.8357	41.4027	40.39	45.7062	42.415	42.6301	39.2527	38.5938	38.9736	41.0013
90	38.5438	2.24576	40.1299	35.3935	37.9884	39.2353	38.8015	41.0556	42.2175	38.1446	39.1201	37.8263	40.7475	38.9573	40.0053	37.736	38.0997	35.6999	36.0974	34.3784	35.2644	35.0314	36.0471	36.2851	35.7391	39.5049	36.58	40.0298	38.5307	39.7994	42.2271	39.9396	40.818	40.0341	39.4552	38.9045	39.1679	40.4229	38.2576	40.6473	41.2179	40.6328	45.8367	42.8258	42.5656	39.1869	38.5379	38.8423	40.9793
91	38.5146	2.24925	40.1804	35.1895	38.0295	39.1042	39.105	41.1774	42.6539	38.3013	39.564	38.0196	40.6043	38.6961	40.0813	37.697	38.121	35.7765	35.8808	34.0311	35.179	34.9715	35.7722	35.9509	35.6454	39.4925	37.1388	39.9752	38.7325	40.0727	42.4142	39.5118	40.9994	39.9197	39.0307	38.8475	39.2027	39.8404	38.5944	40.4091	41.0068	40.8231	45.8803	43.1101	42.4214	39.0997	38.5444	38.6476	40.8746
92	38.4463	2.24368	40.1285	34.9128	38.0391	38.8704	39.4232	41.2167	43.0076	38.3679	39.9722	38.2267	40.3399	38.4094	40.072	37.6799	38.1243	35.7634	35.721	33.6748	35.0763	34.8199	35.4963	35.6978	35.6351	39.4507	37.6381	39.9014	38.9294	40.3398	42.5065	39.0123	41.1692	39.7418	38.5465	38.6833	39.2128	39.0844	38.8795	40.0933	40.7821	40.9586	45.7662	43.2204	42.177	39.0012	38.6011	38.4099	40.6751
93	38.3205	2.22252	39.9478	34.5218	37.9511	38.4885	39.7148	41.1413	43.1897	38.277	40.3049	38.4209	39.9304	38.058	39.9218	37.6626	38.0721	35.617	35.6123	33.2932	34.9321	34.5687	35.2271	35.5135	35.6937	39.3157	38.1031	39.8211	39.0816	40.5291	42.4607	38.4636	41.2559	39.4754	37.989	38.3905	39.2031	38.2005	39.0971	39.689	40.5313	41.0182	45.4218	43.1258	41.8149	38.9091	38.6676	38.1566	40.3716
94	38.1127	2.19118	39.6229	33.9847	37.7266	37.9341	39.9057	40.9149	43.1603	37.9773	40.5193	38.5568	39.3485	37.613	39.5801	37.5933	37.9267	35.3009	35.5252	32.8813	34.7025	34.2139	34.9818	35.3709	35.7688	39.0591	38.5393	39.7138	39.1495	40.5767	42.2179	37.8885	41.1609	39.1184	37.3497	37.9665	39.1638	37.2197	39.2223	39.2201	40.2151	40.9679	44.8394	42.8027	41.3366	38.8285	38.6717	37.8991	39.9722
95	37.802	2.15914	39.1431	33.291	37.3527	37.2297	39.9316	40.4855	42.9094	37.4537	40.5738	38.5714	38.5466	37.0583	39.0134	37.4011	37.6587	34.7968	35.4185	32.4389	34.3593	33.748	34.7611	35.2373	35.7755	38.6799	38.8806	39.5365	39.0926	40.4195	41.7612	37.3058	40.7668	38.6555	36.6387	37.4281	39.066	36.1487	39.2218	38.7063	39.8087	40.7777	44.0744	42.2966	40.7633	38.7254	38.5157	37.609	39.4873
96	37.3716	2.1409	38.507	32.4495	36.8336	36.4215	39.7427	39.8215	42.4654	36.7353	40.4338	38.4245	37.4885	36.3996	38.2204	37.02	37.2503	34.102	35.2384	31.9572	33.8766	33.1647	34.5441	35.0737	35.6257	38.1784	39.0579	39.2489	38.8775	40.0628	41.1056	36.7134	40.0445	38.054	35.873	36.7863	38.8691	34.9904	39.0599	38.145	39.2993	40.4385	43.2131	41.6995	40.1304	38.5478	38.1463	37.226	38.9301
97	36.8088	2.14876	37.7294	31.4799	36.1886	35.5535	39.3154	38.9142	41.8823	35.8932	40.088	38.0867	36.1618	35.6551	37.2269	36.408	36.7043	33.2186	34.9417	31.425	33.235	32.4537	34.2917	34.8457	35.2422	37.5036	39.0187	38.8276	38.4852	39.5291	40.2585	36.0775	38.982	37.2464	35.0622	36.0259	38.5375	33.7475	38.704	37.5025	38.6813	39.9578	42.3832	41.0882	39.4794	38.2451	37.5293	36.6862	38.3222
98	36.1026	2.19389	36.8335	30.4048	35.4355	34.6611	38.6312	37.7441	41.2214	35.0192	39.5498	37.5348	34.57	34.8278	36.0591	35.5478	36.0298	32.1361	34.501	30.8109	32.4268	31.5915	33.963	34.5392	34.5726	36.6305	38.7262	38.2687	37.9092	38.8642	39.2227	35.338	37.6051	36.1663	34.2043	35.1166	38.0284	32.453	38.1298	36.7272	37.9621	39.3526	41.7322	40.4966	38.8404	37.7814	36.6569	35.9496	37.6814
99	35.2538	2.28512	35.8603	29.2411	34.5832	33.7852	37.675	36.3356	40.5389	34.2124	38.8409	36.7574	32.8186	33.9222	34.7516	34.4349	35.232	30.8088	33.8889	30.0806	31.4635	30.5475	33.5134	34.1423	33.6007	35.5951	38.1473	37.5809	37.1429	38.1172	38.054	34.4503	35.9705	34.8216	33.2986	34.0663	37.2882	31.1979	37.3209	35.7819	37.1467	38.6571	41.353	39.9052	38.2484	37.1739	35.5555	35.0265	37.0348
100	34.3035	2.42442	34.894	28.021	33.674	32.981	36.459	34.82	39.891	33.553	37.983	35.755	31.125	32.98	33.397	33.086	34.335	29.182	33.087	29.248	30.372	29.303	32.915	33.632	32.35	35.438	37.253	36.805	36.191	37.337	36.884	33.433	34.146	33.303	32.378	32.935	36.288	30.099	36.277	34.681	36.231	37.94	41.216	39.254	37.759	36.503	34.327	33.987	36.458
[truncated: 53 more columns]

## Sheet: Rotation LKneeFlex A1FacoM
all values Right	mean	std	steps
1	-4.78618	2.21092	-6.321	-3.813	-3.786	-5.761	-6.577	-5.943	-4.753	-1.475	-5.532	-6.501	-8.268	-1.68	-1.247	-1.811	-0.576	-5.598	-6.27	-7.987	-7.825	-0.322	0.394	-2.979	-2.031	-3.477	-4.3	-6.251	-5.29	-4.868	-5.367	-6.217	-2.818	-2.761	-6.386	-3.789	-5.647	-5.169	-4.781	-4.526	-3.981	-9.848	-4.812	-7.017	-4.759	-3.464	-5.523	-8.444	-4.054
2	-3.11756	2.64722	-4.7478	-1.83322	-1.73473	-4.13911	-5.00548	-4.31366	-3.16222	0.699152	-3.97801	-5.26273	-7.31353	0.624222	1.333	0.810455	1.95496	-4.32736	-5.01647	-7.26901	-6.67395	2.05773	2.77789	-0.797384	0.306495	-1.82427	-2.33288	-4.79309	-3.34088	-2.92924	-3.93664	-4.83363	-0.82404	-0.750444	-4.96548	-1.68856	-4.06267	-3.67018	-3.10466	-2.49178	-2.13282	-8.86429	-2.57688	-6.10586	-2.94822	-1.90444	-4.23633	-7.61597	-2.34721
3	-1.08086	3.12938	-2.83219	0.446778	0.663091	-2.16997	-3.09421	-2.34998	-1.234	3.20821	-2.07957	-3.68445	-6.01068	3.29511	4.30789	3.89109	4.92665	-2.69155	-3.39133	-6.15509	-5.1322	4.88559	5.57433	1.80658	2.97618	0.216424	0.0310808	-2.98352	-0.974949	-0.582495	-2.13211	-3.11033	1.54824	1.59822	-3.20258	0.807222	-2.0942	-1.80003	-1.024	-0.145556	0.012697	-7.68758	0.0533636	-4.90429	-0.737778	-0.0618586	-2.5813	-6.47874	-0.247303
4	1.32913	3.6502	-0.548091	3.019	3.42282	0.129303	-0.855818	-0.0631818	1.03233	6.08264	0.136576	-1.78982	-4.34624	6.35033	7.70167	7.43752	8.32833	-0.681545	-1.36076	-4.60467	-3.17667	8.14403	8.80167	4.81036	6.00685	2.62745	2.78242	-0.827	1.79676	2.17191	0.0490909	-1.0847	4.28018	4.303	-1.09645	3.69633	0.265909	0.473364	1.48703	2.50167	2.43082	-6.32994	3.08427	-3.37991	1.87867	2.09085	-0.534545	-4.99709	2.24491
5	4.12266	4.20911	2.15006	5.91411	6.58245	2.76346	1.72436	2.55888	3.66611	9.3557	2.65771	0.386182	-2.32038	9.81656	11.5361	11.4378	12.1414	1.68361	1.0879	-2.62527	-0.814081	11.8095	12.4706	8.22002	9.43426	5.401	5.94	1.66403	4.99722	5.37514	2.61192	1.20221	7.3646	7.40256	1.36839	6.98722	3.05032	3.17591	4.45288	5.47522	5.13482	-4.79773	6.55782	-1.51792	4.93311	4.58612	1.9053	-3.14982	5.14391
6	7.31698	4.79861	5.32069	9.17633	10.1809	5.76591	4.68906	5.55977	6.71111	13.0425	5.51176	2.83809	0.0743636	13.7077	15.8011	15.8309	16.3245	4.40488	3.96381	-0.24696	1.95212	15.8478	16.5628	12.049	13.2791	8.54645	9.53439	4.50589	8.65857	9.07984	5.57233	3.74574	10.8157	10.9303	4.23394	10.6961	6.31599	6.33958	7.88429	8.818	8.17667	-3.06541	10.5082	0.716465	8.46756	7.47907	4.74385	-0.91399	8.47561
7	10.9278	5.39253	9.00345	12.829	14.2216	9.17994	8.09627	9.0527	10.2	17.1137	8.78006	5.62936	2.85782	17.9903	20.4307	20.5091	20.8131	7.51918	7.29339	2.51903	5.14094	20.2135	21.0217	16.3011	17.5295	12.0874	13.5693	7.74758	12.7792	13.3005	8.9763	6.57994	14.6511	14.885	7.56127	14.8277	10.099	10.0025	11.7536	12.5533	11.611	-1.08406	14.9168	3.38667	12.4967	10.8295	8.00291	1.74806	12.2535
[truncated: 194 more rows]
[truncated: 53 more columns]

## Sheet: Rotation LAnkleFlex A1FacoM
all values Right	mean	std	steps
[truncated: 201 more rows]
[truncated: 53 more columns]

[truncated: 35 more sheets: Rotation RHipAbAd A1FacoM, Rotation RHipRot A1FacoM, Rotation RAnklePron A1FacoM, Rotation LHipAbAd A1FacoM, Rotation LHipRot A1FacoM, Rotation LAnklePron A1FacoM, Rotation PelvicTil A1FacoM, Rotation PelvicObl A1FacoM, Rotation PelvicRot A1FacoM, LProgression A1FacoM, RProgression A1FacoM, Rotation TrunkTilt A1FacoM, Rotation TrunkFlex A1FacoM, Rotation TrunkRot A1FacoM, Moment RHipFlex A1FacoM, Moment RHipAbAd A1FacoM, Moment RHipRot A1FacoM, Moment RKneeFlex A1FacoM, Moment RKneeAbAd A1FacoM, Moment RKneeRot A1FacoM …]
