# Supplementary material for: Lower limb muscle fatigue after uphill walking in children with unilateral spastic cerebral palsy
Source: PLoS One. 2022 Dec 6;17(12):e0278657. doi: 10.1371/journal.pone.0278657 (PMC9725134; doi:10.1371/journal.pone.0278657)
Supplement: S2 File — (ZIP) [file pone.0278657.s004.zip › Kinematics-individual files-part2/F14B3_ComfM0001.xlsx]

## Sheet: gait B3ComfM
Calculated gait parameters	mean	std	VC	max	min
Walking.Speed [m/s]	1.23	0	0	1.23	1.22
Cadans [1/m]	102.36	7.1	4.16	125	84.51
L.Stride.Time [s]	1.18	0.05	0.04	1.31	1.03	1.17	1.16	1.18	1.13	1.12	1.16	1.16	1.24	1.24	1.14	1.13	1.13	1.09	1.12	1.08	1.19	1.16	1.15	1.18	1.17	1.2	1.17	1.22	1.23	1.21	1.21	1.22	1.17	1.09	1.13	1.17	1.12	1.15	1.15	1.11	1.19	1.15	1.08	1.16	1.13	1.12	1.15	1.13	1.11
L.Step.Time [s]	0.56	0.03	0.05	0.65	0.48	0.59	0.55	0.54	0.58	0.53	0.52	0.57	0.56	0.56	0.58	0.55	0.56	0.55	0.53	0.53	0.53	0.58	0.58	0.54	0.57	0.54	0.56	0.55	0.58	0.59	0.59	0.59	0.58	0.58	0.49	0.52	0.54	0.57	0.57	0.57	0.53	0.57	0.56	0.54	0.57	0.57	0.53	0.57	0.55
L.Stance.Time [s]	0.73	0.04	0.05	0.83	0.63	0.71	0.73	0.73	0.7	0.7	0.74	0.72	0.8	0.79	0.7	0.68	0.69	0.66	0.71	0.66	0.75	0.74	0.71	0.73	0.74	0.75	0.73	0.76	0.76	0.74	0.73	0.74	0.69	0.68	0.7	0.73	0.68	0.71	0.72	0.69	0.74	0.69	0.64	0.7	0.66	0.67	0.7	0.69	0.66
L.Swing.Time [s]	0.45	0.02	0.05	0.52	0.4	0.46	0.43	0.45	0.43	0.42	0.42	0.44	0.44	0.45	0.44	0.45	0.44	0.43	0.41	0.42	0.44	0.42	0.44	0.45	0.43	0.45	0.44	0.46	0.47	0.47	0.48	0.48	0.48	0.41	0.43	0.44	0.44	0.44	0.43	0.42	0.45	0.46	0.44	0.46	0.47	0.45	0.45	0.44	0.45
L.Stance.Swing [1]	0.62	0.04	0.06	0.75	0.52	0.648	0.589	0.616	0.614	0.6	0.568	0.611	0.55	0.57	0.629	0.662	0.638	0.652	0.577	0.636	0.587	0.568	0.62	0.616	0.581	0.6	0.603	0.605	0.618	0.635	0.658	0.649	0.696	0.603	0.614	0.603	0.647	0.62	0.597	0.609	0.608	0.667	0.688	0.657	0.712	0.672	0.643	0.638	0.682
L.Bipedal [s]	0.13	0.03	0.22	0.2	0.07	0.15	0.13	0.13	0.13	0.11	0.14	0.12	0.19	0.16	0.11	0.12	0.12	0.11	0.14	0.1	0.16	0.12	0.14	0.13	0.16	0.16	0.15	0.16	0.15	0.12	0.12	0.15	0.11	0.14	0.16	0.15	0.09	0.13	0.13	0.13	0.18	0.13	0.07	0.13	0.1	0.12	0.1	0.13	0.11
L.Stride.Length [m]	1.45	0.08	0.06	1.6	1.24	1.48	1.431	1.41	1.412	1.398	1.351	1.418	1.535	1.567	1.469	1.422	1.417	1.355	1.397	1.37	1.4	1.273	1.416	1.428	1.358	1.541	1.417	1.501	1.505	1.592	1.502	1.598	1.444	1.252	1.469	1.464	1.254	1.339	1.321	1.302	1.427	1.564	1.301	1.533	1.397	1.421	1.335	1.347	1.374
L.Step.Length [m]	0.74	0.05	0.07	0.87	0.58	0.798	0.784	0.713	0.744	0.764	0.698	0.725	0.723	0.759	0.839	0.761	0.772	0.725	0.696	0.754	0.725	0.72	0.692	0.769	0.721	0.676	0.739	0.733	0.769	0.798	0.801	0.75	0.817	0.765	0.579	0.711	0.682	0.605	0.717	0.714	0.651	0.764	0.843	0.683	0.825	0.747	0.779	0.734	0.749
L.Step.Width [m]	0.29	0.05	0.18	0.43	0.18	0.273	0.25	0.352	0.278	0.325	0.289	0.318	0.256	0.29	0.203	0.254	0.219	0.323	0.282	0.269	0.2	0.264	0.354	0.253	0.27	0.343	0.344	0.282	0.272	0.237	0.294	0.29	0.205	0.178	0.408	0.278	0.22	0.297	0.214	0.26	0.348	0.194	0.223	0.378	0.232	0.246	0.257	0.266	0.285
L.foot.clear [cm]	4.38	1.56	0.36	10.93	1.03	4.588	3.289	3.306	3.962	3.652	3.261	4.339	5.464	4.756	4.518	6.355	5.931	6.707	6.024	10.932	4.767	5.548	6.534	6.334	9.876	3.597	5.062	4.006	7.385	3.878	5.832	4.313	4.839	6.29	5.001	3.984	4.155	5.263	5.702	6.595	6.774	3.165	4.238	4.352	4.373	4.844	4.807	4.033	5.054
R.Stride.Time [s]	1.18	0.05	0.04	1.28	1.04	1.21	1.17	1.14	1.18	1.13	1.11	1.17	1.24	1.22	1.17	1.12	1.14	1.11	1.12	1.08	1.14	1.16	1.19	1.15	1.2	1.18	1.18	1.19	1.22	1.21	1.21	1.23	1.17	1.18	1.1	1.15	1.09	1.15	1.15	1.15	1.15	1.16	1.1	1.13	1.13	1.16	1.11	1.15	1.12
R.Step.Time [s]	0.62	0.04	0.06	0.71	0.53	0.62	0.62	0.6	0.6	0.6	0.59	0.6	0.68	0.66	0.59	0.57	0.58	0.56	0.59	0.55	0.61	0.58	0.61	0.61	0.63	0.64	0.62	0.64	0.64	0.62	0.62	0.64	0.59	0.6	0.61	0.63	0.55	0.58	0.58	0.58	0.62	0.59	0.54	0.59	0.56	0.59	0.58	0.58	0.57
R.Stance.Time [s]	0.7	0.04	0.05	0.8	0.58	0.74	0.68	0.67	0.71	0.64	0.66	0.69	0.75	0.72	0.69	0.67	0.68	0.66	0.67	0.63	0.69	0.7	0.72	0.67	0.73	0.7	0.71	0.71	0.73	0.71	0.71	0.74	0.69	0.72	0.65	0.67	0.63	0.7	0.7	0.7	0.71	0.7	0.63	0.67	0.67	0.69	0.63	0.7	0.66
R.Swing.Time [s]	0.48	0.02	0.05	0.55	0.41	0.47	0.49	0.47	0.47	0.49	0.45	0.48	0.49	0.5	0.48	0.45	0.46	0.45	0.45	0.45	0.45	0.46	0.47	0.48	0.47	0.48	0.47	0.48	0.49	0.5	0.5	0.49	0.48	0.46	0.45	0.48	0.46	0.45	0.45	0.45	0.44	0.46	0.47	0.46	0.46	0.47	0.48	0.45	0.46
R.Stance.Swing [1]	0.69	0.05	0.07	0.82	0.59	0.635	0.721	0.701	0.662	0.766	0.682	0.696	0.653	0.694	0.696	0.672	0.676	0.682	0.672	0.714	0.652	0.657	0.653	0.716	0.644	0.686	0.662	0.676	0.671	0.704	0.704	0.662	0.696	0.639	0.692	0.716	0.73	0.643	0.643	0.643	0.62	0.657	0.746	0.687	0.687	0.681	0.762	0.643	0.697
R.Bipedal [s]	0.11	0.02	0.15	0.16	0.07	0.09	0.11	0.13	0.1	0.1	0.15	0.12	0.12	0.13	0.11	0.11	0.11	0.1	0.12	0.11	0.14	0.16	0.1	0.12	0.11	0.11	0.11	0.12	0.12	0.12	0.11	0.1	0.1	0.08	0.09	0.1	0.13	0.13	0.14	0.11	0.12	0.1	0.1	0.11	0.1	0.08	0.12	0.11	0.09
R.Stride.Length [m]	1.45	0.08	0.05	1.63	1.19	1.494	1.502	1.379	1.393	1.464	1.323	1.42	1.5	1.487	1.547	1.411	1.464	1.384	1.339	1.398	1.404	1.301	1.34	1.476	1.404	1.478	1.423	1.465	1.477	1.59	1.553	1.531	1.496	1.438	1.337	1.492	1.331	1.226	1.324	1.365	1.313	1.485	1.461	1.391	1.475	1.389	1.38	1.332	1.415
R.Step.Length [m]	0.7	0.06	0.08	0.83	0.54	0.697	0.718	0.666	0.649	0.7	0.625	0.694	0.776	0.728	0.708	0.65	0.692	0.659	0.644	0.645	0.68	0.581	0.647	0.707	0.683	0.802	0.684	0.732	0.707	0.792	0.752	0.781	0.679	0.673	0.758	0.781	0.649	0.621	0.607	0.651	0.662	0.721	0.618	0.708	0.65	0.642	0.601	0.598	0.666
R.Step.Width [m]	0.29	0.04	0.15	0.41	0.13	0.309	0.276	0.279	0.278	0.247	0.33	0.315	0.312	0.242	0.294	0.27	0.241	0.236	0.261	0.311	0.287	0.224	0.342	0.331	0.229	0.313	0.286	0.344	0.291	0.267	0.229	0.292	0.272	0.273	0.133	0.329	0.292	0.221	0.29	0.217	0.283	0.294	0.331	0.282	0.269	0.219	0.215	0.294	0.262
R.foot.clear [cm]	3.58	0.73	0.2	5.89	1.91	2.922	2.856	3.969	4.074	3.837	4.169	4.352	4.215	3.674	3.618	3.251	3.074	3.338	4.074	3.298	2.98	3.907	4.388	3.199	3.905	4.303	3.504	3.581	3.523	2.966	3.538	4.437	3.024	3.235	4.136	3.811	4.201	4.602	2.668	3.268	3.718	4.409	2.897	2.7	4.075	3.528	3.006	2.742	2.831
Asym.step.time [%]	9.78	6.25	0.64	25.45	1.63	4.959	11.966	10.526	3.39	12.389	12.613	5.128	19.355	16.393	1.709	3.571	3.509	1.802	10.714	3.704	14.035	0	5.042	12.174	10	16.949	10.169	15.126	9.836	4.959	4.959	8.13	1.709	3.39	21.818	19.13	1.835	1.739	1.739	1.739	15.652	3.448	3.636	8.85	1.77	3.448	9.009	1.739	3.571
Asym.step.length [%]	9.3	7.28	0.78	40.85	0.16	13.494	8.705	6.857	13.747	8.672	10.936	4.375	7.099	4.225	16.973	15.827	10.933	9.468	7.747	15.562	6.441	21.392	6.739	8.339	5.49	17.121	7.746	0.156	8.381	0.765	6.242	4.014	18.385	12.748	26.799	9.421	4.995	2.691	16.736	9.348	1.727	5.859	30.831	3.513	23.741	15.173	25.748	20.368	11.624
Mox file gait parameters	mean	std
L.Stride.Time	1.1778	0.0436996	1.18	1.15	1.18	1.13	1.13	1.15	1.18	1.23	1.23	1.14	1.13	1.13	1.1	1.12	1.09	1.18	1.17	1.14	1.18	1.17	1.2	1.171	1.223	1.216	1.2	1.22	1.21	1.19	1.1	1.13	1.16	1.12	1.16	1.14	1.121	1.18	1.12	1.11	1.15	1.14	1.11	1.15	1.13	1.11	1.16	1.16	1.191
L.Stance.Time	0.762882	0.0376927	0.75	0.76	0.77	0.74	0.74	0.76	0.76	0.82	0.83	0.74	0.72	0.73	0.7	0.74	0.68	0.77	0.76	0.73	0.76	0.77	0.78	0.76	0.79	0.787	0.78	0.78	0.781	0.741	0.71	0.72	0.75	0.7	0.741	0.73	0.711	0.75	0.72	0.7	0.73	0.7	0.7	0.734	0.73	0.7	0.76	0.76	0.77
L.Swing.Time	0.414913	0.0179788	0.43	0.39	0.41	0.39	0.39	0.39	0.42	0.41	0.4	0.4	0.41	0.4	0.4	0.38	0.41	0.41	0.41	0.41	0.42	0.4	0.42	0.41	0.434	0.43	0.42	0.44	0.429	0.449	0.39	0.41	0.41	0.42	0.42	0.41	0.41	0.43	0.399	0.41	0.42	0.44	0.41	0.416	0.4	0.41	0.4	0.4	0.421
L.Stance.Swing	0.647545	0.0140383	63.557	66.085	65.286	65.496	65.484	66.074	64.42	66.674	67.472	64.915	63.714	64.613	63.65	66.08	62.399	65.251	64.969	64.044	64.417	65.814	65.007	64.953	64.555	64.672	65.003	63.949	64.511	62.241	64.566	63.719	64.663	62.508	63.828	64.023	63.41	63.567	64.318	63.04	63.459	61.407	63.083	63.85	64.604	63.081	65.548	65.522	64.676
L.Step.Length	0.738409	0.0473445	0.803	0.695	0.726	0.751	0.694	0.701	0.761	0.768	0.818	0.758	0.77	0.729	0.694	0.751	0.743	0.715	0.698	0.775	0.722	0.699	0.752	0.743	0.786	0.803	0.778	0.74	0.797	0.791	0.62	0.728	0.709	0.61	0.722	0.715	0.661	0.761	0.811	0.697	0.825	0.752	0.781	0.718	0.739	0.707	0.783	0.703	0.784
L.Step.Width	0.220646	0.047857	0.212	0.28	0.22	0.27	0.248	0.19	0.207	0.234	0.128	0.198	0.161	0.248	0.224	0.212	0.153	0.229	0.271	0.189	0.224	0.283	0.286	0.215	0.211	0.172	0.28	0.214	0.133	0.102	0.371	0.243	0.122	0.236	0.134	0.25	0.312	0.148	0.158	0.292	0.159	0.181	0.185	0.187	0.217	0.243	0.223	0.219	0.175
R.Stride.Time	1.17831	0.0447683	1.21	1.18	1.14	1.18	1.12	1.13	1.15	1.24	1.22	1.17	1.12	1.14	1.12	1.11	1.08	1.15	1.161	1.179	1.15	1.2	1.171	1.19	1.19	1.22	1.21	1.22	1.22	1.17	1.18	1.1	1.15	1.091	1.16	1.14	1.16	1.15	1.15	1.1	1.13	1.14	1.15	1.12	1.14	1.12	1.15	1.16	1.17
R.Stance.Time	0.74393	0.0357981	0.79	0.74	0.71	0.761	0.68	0.7	0.72	0.801	0.77	0.75	0.728	0.73	0.71	0.71	0.68	0.74	0.74	0.75	0.72	0.77	0.75	0.77	0.762	0.78	0.77	0.76	0.78	0.75	0.78	0.7	0.73	0.69	0.74	0.74	0.75	0.74	0.74	0.69	0.73	0.73	0.73	0.69	0.751	0.71	0.73	0.72	0.73
R.Swing.Time	0.434434	0.0225738	0.419	0.44	0.43	0.42	0.44	0.43	0.43	0.44	0.45	0.42	0.392	0.41	0.41	0.4	0.4	0.41	0.42	0.43	0.43	0.43	0.421	0.42	0.429	0.44	0.44	0.46	0.44	0.42	0.4	0.4	0.42	0.4	0.42	0.4	0.41	0.41	0.41	0.41	0.4	0.41	0.42	0.43	0.39	0.41	0.42	0.44	0.44
R.Stance.Swing	0.631222	0.0154395	65.326	62.697	62.275	64.431	60.692	61.955	62.631	64.552	63.103	64.093	64.964	64.03	63.401	63.959	62.955	64.369	63.775	63.56	62.613	64.172	64.067	64.688	63.995	63.914	63.666	62.323	63.918	64.094	66.092	63.623	63.502	63.294	63.797	64.906	64.643	64.325	64.372	62.724	64.594	64.012	63.488	61.602	65.824	63.407	63.466	62.084	62.383
R.Step.Length	0.71076	0.0564212	0.693	0.715	0.686	0.663	0.706	0.652	0.696	0.752	0.721	0.714	0.649	0.69	0.665	0.642	0.646	0.673	0.584	0.635	0.706	0.682	0.773	0.678	0.717	0.695	0.79	0.781	0.787	0.688	0.645	0.727	0.761	0.624	0.632	0.586	0.659	0.656	0.721	0.642	0.694	0.657	0.631	0.61	0.606	0.67	0.738	0.754	0.638
R.Step.Width	0.220085	0.0421042	0.211	0.236	0.22	0.2	0.255	0.236	0.226	0.189	0.196	0.209	0.191	0.17	0.176	0.231	0.229	0.191	0.274	0.249	0.171	0.237	0.25	0.259	0.248	0.201	0.18	0.26	0.18	0.221	0.145	0.234	0.261	0.159	0.197	0.152	0.248	0.23	0.271	0.216	0.185	0.161	0.114	0.22	0.205	0.189	0.214	0.23	0.225
[truncated: 82 more columns]

## Sheet: MoS B3ComfM
	mean	std	step:1	step:2
MoS_ML_L	0.106	0.021	0.115449	0.121857	0.117997	0.108114	0.107958	0.120587	0.117757	0.0872788	0.083092	0.117015	0.107962	0.0952105	0.0968154	0.0975926	0.122633	0.0857821	0.117805	0.126207	0.0914275	0.103524	0.131908	0.14607	0.124998	0.106359	0.0777216	0.113304	0.105603	0.129041	0.0448794	0.121701	0.109199	0.0430454	0.0864307	0.0990262	0.136102	0.122878	0.113669	0.113467	0.105476	0.0830866	0.0697178	0.115152	0.103265	0.107654	0.0927213	0.106854	0.103383
MoS_ML_R	0.067	0.017	0.0626318	0.0544333	0.0930271	0.0650462	0.0864008	0.0578552	0.061256	0.0626168	0.0891861	0.0498472	0.0662052	0.0423946	0.0607487	0.0640642	0.0713305	0.0507781	0.069497	0.0941643	0.0658703	0.0624404	0.0752669	0.0899478	0.059109	0.0576404	0.0652235	0.0820959	0.0744308	0.0328661	0.0270439	0.118969	0.059217	0.0451414	0.0626817	0.0556278	0.0617746	0.084787	0.0465312	0.0610575	0.0900827	0.0495983	0.0585732	0.0645151	0.0617731	0.0731374	0.0686009	0.070533	0.0734969
MoS_ML	0.086	0.027	0.0626318	0.115449	0.0544333	0.121857	0.0930271	0.117997	0.0650462	0.108114	0.0864008	0.107958	0.0578552	0.120587	0.061256	0.117757	0.0626168	0.0872788	0.0891861	0.083092	0.0498472	0.117015	0.0662052	0.107962	0.0423946	0.0952105	0.0607487	0.0968154	0.0640642	0.0975926	0.0713305	0.122633	0.0507781	0.0857821	0.069497	0.117805	0.0941643	0.126207	0.0658703	0.0914275	0.0624404	0.103524	0.0752669	0.131908	0.0899478	0.14607	0.059109	0.124998	0.0576404
MoS_BF_L	-0.176	0.036	-0.158473	-0.146025	-0.18515	-0.146695	-0.199882	-0.189003	-0.167952	-0.0579082	-0.125002	-0.189648	-0.185349	-0.193611	-0.195441	-0.181969	-0.209693	-0.148678	-0.193182	-0.147822	-0.164932	-0.136453	-0.200595	-0.149017	-0.125508	-0.132952	-0.200546	-0.185628	-0.193076	-0.175144	-0.150982	-0.215678	-0.180465	-0.240429	-0.183779	-0.153542	-0.170465	-0.129713	-0.16922	-0.218286	-0.176546	-0.194362	-0.192916	-0.211921	-0.160731	-0.196624	-0.168051	-0.199541	-0.156399
MoS_BF_R	-0.228	0.031	-0.196538	-0.270048	-0.224182	-0.196173	-0.249907	-0.242961	-0.2057	-0.172517	-0.212882	-0.221275	-0.242459	-0.238571	-0.247086	-0.238937	-0.276654	-0.242024	-0.189612	-0.203831	-0.25527	-0.187886	-0.202396	-0.205032	-0.219367	-0.222544	-0.215941	-0.188729	-0.198895	-0.261358	-0.247116	-0.239249	-0.252867	-0.244061	-0.204744	-0.20436	-0.217278	-0.213004	-0.21763	-0.27031	-0.214275	-0.252485	-0.231938	-0.29947	-0.201404	-0.251721	-0.260208	-0.228384	-0.228337
MoS_BF	-0.202	0.043	-0.196538	-0.158473	-0.270048	-0.146025	-0.224182	-0.18515	-0.196173	-0.146695	-0.249907	-0.199882	-0.242961	-0.189003	-0.2057	-0.167952	-0.172517	-0.0579082	-0.212882	-0.125002	-0.221275	-0.189648	-0.242459	-0.185349	-0.238571	-0.193611	-0.247086	-0.195441	-0.238937	-0.181969	-0.276654	-0.209693	-0.242024	-0.148678	-0.189612	-0.193182	-0.203831	-0.147822	-0.25527	-0.164932	-0.187886	-0.136453	-0.202396	-0.200595	-0.205032	-0.149017	-0.219367	-0.125508	-0.222544
[truncated: 208 more columns]

## Sheet: EMG B3ComfM
	LEFT
	EMG LRectusFem		EMG LVastusLat		EMG LSemitendi		EMG LBicepsFem		EMG LGastrocMed		EMG LSoleus		EMG LTibialisA		EMG LPeroneusLong		EMG RRectusFem		EMG RVastusLat		EMG RSemitendi		EMG RBicepsFem		EMG RGastrocMed		EMG RSoleus		EMG RTibialisA		EMG RPeroneusLong		EMG LTensorLatae		EMG RTensorLatae
%	mean	std	mean	std	mean	std	mean	std	mean	std	mean	std	mean	std	mean	std	mean	std	mean	std	mean	std	mean	std	mean	std	mean	std	mean	std	mean	std	mean	std	mean	std
1	0.778906	0.745345	0.153606	0.822789	0.13589	0.516134	0.85791	0.490261		0.620561	0.221357	0.0499277	0.189132	0.819966	0.138994	0.100206	0.0980347		0.448229	0.595491	0.0938315	0.13668	0.0618126	0.649127	0.979634	0.991345		1.96883	0.165284	0.0443975	0.0463158	0.0431073	0.177242	0.0974874	0.0332176
2	0.775864	0.748493	0.153271	0.869604	0.141479	0.50162	0.856352	0.487102		0.617859	0.224113	0.0472485	0.200235	0.861183	0.133023	0.0986614	0.0945908		0.453386	0.608121	0.0919606	0.151541	0.0565872	0.608791	0.97949	0.991402		1.94989	0.162468	0.0416037	0.0518016	0.0389549	0.169964	0.0974335	0.0331227
3	0.772388	0.748638	0.153702	0.909693	0.148046	0.485201	0.854493	0.482995		0.615087	0.224123	0.0444929	0.210479	0.907835	0.126607	0.0968394	0.0914055		0.460565	0.615377	0.090174	0.169634	0.0521728	0.568035	0.979368	0.99145		1.93784	0.159622	0.0385958	0.0576675	0.0350605	0.161796	0.0973234	0.033002
4	0.769169	0.748038	0.155176	0.940772	0.155983	0.467228	0.852453	0.4779		0.612686	0.222074	0.041906	0.220203	0.961986	0.120044	0.0947009	0.0884926		0.46929	0.619112	0.0885173	0.191679	0.0485199	0.527432	0.979296	0.991482		1.93134	0.157442	0.0354944	0.0641739	0.0314228	0.152891	0.0971378	0.0328644
5	0.766735	0.748398	0.157855	0.961516	0.165738	0.448092	0.850355	0.471914		0.610884	0.218468	0.0397455	0.229427	1.02494	0.113483	0.092436	0.0858064		0.48064	0.621553	0.0870273	0.21807	0.0455924	0.487529	0.979267	0.991499		1.93331	0.156946	0.0324029	0.0731724	0.0280458	0.143387	0.0968805	0.0327258
6	0.765415	0.750858	0.161853	0.971041	0.177687	0.428018	0.848477	0.465481		0.609558	0.213915	0.0382969	0.237417	1.09628	0.107006	0.090313	0.0835069		0.496252	0.624427	0.0857642	0.249384	0.0434037	0.448971	0.979246	0.991508		1.95021	0.159573	0.0294279	0.0865581	0.0249505	0.13344	0.0965674	0.0325853
7	0.765077	0.755767	0.167159	0.969942	0.192874	0.407385	0.846856	0.459328		0.608787	0.209174	0.0378509	0.24359	1.18207	0.100766	0.0886877	0.0817537		0.516663	0.628909	0.0848307	0.285383	0.0419917	0.412227	0.979195	0.99151		1.9828	0.167221	0.0267096	0.105249	0.0221243	0.123302	0.0962071	0.0324342
8	0.765649	0.762518	0.173702	0.95934	0.211748	0.386697	0.845493	0.454376		0.608512	0.204893	0.0383846	0.247103	1.28249	0.0949602	0.0876195	0.0810924		0.540709	0.634951	0.0843478	0.324638	0.0414582	0.377632	0.979114	0.991504		2.02803	0.179901	0.0244063	0.12763	0.0196098	0.11323	0.0958158	0.0322638
9	0.766732	0.769744	0.181523	0.940651	0.234126	0.366353	0.844186	0.451878		0.608419	0.201885	0.0398258	0.247708	1.39703	0.0896701	0.0865771	0.0825774		0.565849	0.641619	0.0844302	0.365802	0.0418574	0.345339	0.979022	0.991506		2.0798	0.195013	0.0226988	0.150771	0.0175199	0.103474	0.0954157	0.0320696
10	0.768205	0.776105	0.190623	0.915005	0.258964	0.346852	0.842684	0.453509		0.608444	0.200407	0.0420768	0.245561	1.519	0.0849295	0.0853349	0.0876684		0.590026	0.64831	0.0851657	0.407707	0.0431777	0.315397	0.978927	0.991513		2.1326	0.210033	0.0217268	0.172651	0.0160176	0.0941313	0.0950174	0.0318559
11	0.769758	0.780593	0.200796	0.884085	0.285383	0.328799	0.841137	0.460961		0.608301	0.200231	0.0447769	0.241394	1.64359	0.0809962	0.0839079	0.0977275		0.613412	0.654511	0.0865343	0.449546	0.0453456	0.287899	0.978843	0.991513		2.18612	0.223034	0.0214486	0.191393	0.0152363	0.0852312	0.0946361	0.031619
12	0.771316	0.782592	0.211716	0.849741	0.312825	0.31251	0.83976	0.475728		0.607874	0.20108	0.0478759	0.235903	1.7698	0.0782033	0.0823677	0.113157		0.636799	0.65992	0.0884156	0.490969	0.0482272	0.262925	0.978766	0.991516		2.24105	0.232815	0.0217328	0.206264	0.0152142	0.0768273	0.0942894	0.0313597
13	0.772946	0.78181	0.222717	0.813479	0.340283	0.297958	0.838601	0.498646		0.607207	0.202451	0.0512476	0.229602	1.89258	0.0767275	0.0807315	0.132901		0.661366	0.665046	0.0906018	0.531603	0.0516844	0.240521	0.97869	0.991521		2.29909	0.238731	0.0223763	0.217402	0.0157541	0.0691004	0.0939883	0.0310923
14	0.77424	0.778325	0.233197	0.776677	0.365909	0.284908	0.837747	0.528793		0.60606	0.203809	0.0546961	0.222641	1.99906	0.076446	0.07933	0.155095		0.68664	0.670412	0.0928739	0.570858	0.0555262	0.220759	0.978639	0.991527		2.35988	0.241017	0.0231806	0.225226	0.016584	0.062183	0.093725	0.0308128
15	0.774986	0.772226	0.242477	0.740409	0.388243	0.272785	0.837122	0.56371		0.604488	0.204945	0.0580467	0.215645	2.08111	0.0770489	0.0784992	0.178141		0.710636	0.676435	0.0950053	0.607544	0.0594933	0.203528	0.978622	0.991534		2.42	0.239919	0.0240362	0.230645	0.0175524	0.0561883	0.0934855	0.0305338
16	0.775114	0.763614	0.250094	0.705274	0.407775	0.261	0.836597	0.600343		0.602844	0.205538	0.0610988	0.209407	2.14719	0.0780657	0.0783047	0.201948		0.732181	0.683867	0.0968555	0.64043	0.0632988	0.188584	0.978647	0.991543		2.47883	0.235812	0.0249278	0.234404	0.0184829	0.0512365	0.0932679	0.0302584
17	0.774385	0.752707	0.256053	0.671819	0.424586	0.249199	0.836456	0.635852		0.601386	0.205338	0.0637664	0.204859	2.19904	0.0790683	0.0786361	0.226721		0.75015	0.692927	0.0984351	0.668527	0.0667068	0.175649	0.978708	0.991541		2.53191	0.229411	0.0258922	0.236727	0.0192566	0.0473582	0.0930601	0.0300008
18	0.772802	0.739881	0.260505	0.640221	0.43975	0.237147	0.837064	0.667581		0.600254	0.204386	0.0659699	0.202855	2.24656	0.07972	0.0793578	0.251857		0.763753	0.703752	0.0998661	0.690992	0.0696125	0.164446	0.978805	0.991507		2.57564	0.221218	0.0269829	0.237461	0.0197801	0.0445547	0.0928387	0.0297583
19	0.770876	0.725652	0.26373	0.610278	0.454689	0.224874	0.838551	0.694467		0.599732	0.202764	0.067745	0.203309	2.30055	0.0798569	0.0806487	0.277244		0.772604	0.716293	0.101254	0.707531	0.0720397	0.154651	0.978943	0.991442		2.60868	0.212226	0.0282524	0.236506	0.0200367	0.0425946	0.0925975	0.029537
20	0.768892	0.71076	0.266164	0.581612	0.469043	0.212544	0.840834	0.716357		0.599763	0.200436	0.0694629	0.205342	2.35567	0.079415	0.0826721	0.302088		0.776228	0.730481	0.102746	0.718147	0.0740621	0.145983	0.979119	0.99136		2.62808	0.203672	0.0297944	0.233987	0.0202882	0.0411675	0.0923471	0.029347
21	0.766902	0.69557	0.267939	0.553843	0.482694	0.200281	0.843604	0.733503		0.600003	0.19759	0.0714258	0.207923	2.40953	0.0783569	0.0852739	0.324964		0.77498	0.745908	0.104473	0.722866	0.0757309	0.138303	0.979333	0.991268		2.63661	0.196579	0.0318133	0.230359	0.0209591	0.040089	0.0920879	0.0291715
22	0.76491	0.68037	0.26904	0.526948	0.495289	0.188264	0.846486	0.747075		0.60008	0.194113	0.0737957	0.210408	2.45824	0.0767305	0.0878294	0.346063		0.769357	0.761987	0.106443	0.72185	0.0770863	0.131565	0.979573	0.991181		2.63603	0.191407	0.0345145	0.226272	0.0221818	0.0393047	0.0918266	0.0290087
23	0.762945	0.665439	0.269648	0.501113	0.506169	0.176644	0.849343	0.757863		0.599553	0.189915	0.0766884	0.212761	2.49462	0.0745679	0.0899184	0.365119		0.760452	0.778875	0.108786	0.715437	0.0781492	0.125797	0.979819	0.991112		2.63001	0.188155	0.0380776	0.222092	0.0237632	0.0387536	0.091559	0.0288674
24	0.761001	0.651003	0.269799	0.476862	0.515329	0.165536	0.852115	0.76635		0.598497	0.185411	0.0799893	0.215094	2.51838	0.0719247	0.0913434	0.381446		0.748543	0.796267	0.111619	0.704241	0.0789362	0.121036	0.980065	0.991059		2.61792	0.186339	0.0426048	0.217932	0.0254015	0.0384009	0.0912997	0.0287444
25	0.75936	0.637521	0.269699	0.454686	0.523177	0.155054	0.854556	0.772816		0.597456	0.181024	0.0833775	0.217458	2.53402	0.0689853	0.0920881	0.394921		0.733968	0.814008	0.11514	0.688908	0.0794361	0.117231	0.9803	0.99103		2.59999	0.185594	0.0479623	0.21373	0.0268374	0.0382227	0.0910603	0.0286463
26	0.758444	0.625413	0.269808	0.434937	0.52976	0.145288	0.85657	0.777389		0.596984	0.177049	0.0867529	0.219721	2.54245	0.0659595	0.0922744	0.405284		0.717248	0.831992	0.119721	0.670354	0.0796489	0.114313	0.980496	0.991029		2.57892	0.185774	0.0540663	0.209371	0.0279457	0.0382588	0.0908522	0.0285815
27	0.758534	0.615033	0.270482	0.417671	0.534913	0.136298	0.858043	0.780304		0.597489	0.173635	0.0901737	0.221676	2.54489	0.0629791	0.0921117	0.411971		0.698174	0.849511	0.125615	0.649553	0.0795854	0.112162	0.980653	0.991044		2.5539	0.18664	0.0607298	0.20496	0.0286872	0.0384596	0.0906972	0.0285493
28	0.759206	0.606422	0.27215	0.402768	0.538403	0.128191	0.858965	0.781945		0.59865	0.170785	0.0937014	0.223447	2.54044	0.0601775	0.0916596	0.415671		0.677112	0.865981	0.133203	0.627123	0.0792683	0.11074	0.980779	0.991071		2.52634	0.188097	0.0678759	0.20056	0.0290956	0.0388424	0.0905933	0.0285441
29	0.760385	0.599436	0.27533	0.39002	0.53981	0.121106	0.859424	0.782473		0.599977	0.168648	0.0975012	0.225189	2.5254	0.0576167	0.0909965	0.416936		0.654371	0.880771	0.142754	0.603828	0.078741	0.110083	0.980861	0.991087		2.49589	0.190143	0.0754028	0.196301	0.0291618	0.0393964	0.0905192	0.0285387
30	0.761956	0.593799	0.280832	0.379107	0.539409	0.115134	0.859412	0.781679		0.601239	0.167414	0.101715	0.226931	2.50281	0.055345	0.090197	0.415784		0.629883	0.892738	0.154847	0.580286	0.0780496	0.110215	0.980903	0.991078		2.45995	0.192514	0.083006	0.192156	0.0288737	0.0401047	0.0904713	0.0285267
31	0.763618	0.589273	0.289644	0.369417	0.537376	0.110355	0.858919	0.779328		0.602194	0.166948	0.106559	0.228366	2.47519	0.0534714	0.089214	0.412436		0.604177	0.900733	0.1703	0.556966	0.0772689	0.111191	0.980906	0.991058		2.41955	0.195296	0.0906327	0.188134	0.0282584	0.0409375	0.0904631	0.028525
32	0.765696	0.585751	0.302508	0.360524	0.534677	0.106842	0.858024	0.775214		0.602981	0.167325	0.111918	0.229243	2.45283	0.0521671	0.088136	0.407285		0.577488	0.903533	0.190105	0.534384	0.076484	0.113114	0.980855	0.991035		2.37376	0.198386	0.0982965	0.184043	0.0273903	0.041876	0.0904693	0.028527
33	0.768113	0.582986	0.320141	0.352113	0.532092	0.104702	0.856768	0.769471		0.60371	0.168763	0.11767	0.229155	2.44465	0.051583	0.0869272	0.400586		0.550438	0.900151	0.215223	0.513005	0.0757692	0.11629	0.980777	0.991004		2.32535	0.201412	0.106244	0.179719	0.026348	0.042935	0.0904705	0.0285471
34	0.770514	0.58083	0.342883	0.344126	0.528755	0.104053	0.855258	0.762264		0.604348	0.171288	0.123744	0.228035	2.44467	0.0517085	0.085668	0.392792		0.524241	0.890072	0.246014	0.493296	0.0752031	0.121094	0.980697	0.99098		2.27948	0.204244	0.114934	0.17508	0.02529	0.044157	0.0904725	0.0286187
35	0.772652	0.579341	0.371132	0.336717	0.524198	0.105126	0.85361	0.753512		0.605002	0.175423	0.129618	0.226157	2.45019	0.0524038	0.0846016	0.384144		0.498743	0.87302	0.282909	0.475765	0.0748603	0.128012	0.980622	0.99096		2.23269	0.20651	0.124317	0.170022	0.0243596	0.0457468	0.0904644	0.0287096
36	0.774354	0.57859	0.404624	0.329962	0.518341	0.108004	0.851926	0.743245		0.605902	0.18171	0.135403	0.223833	2.45833	0.053489	0.0839109	0.374995		0.474329	0.849814	0.325446	0.460628	0.0748288	0.137323	0.980576	0.990934		2.18677	0.207933	0.13469	0.164417	0.0237259	0.0480512	0.0904383	0.0288062
37	0.775386	0.578834	0.443125	0.323854	0.511174	0.112822	0.850168	0.731205		0.607064	0.190378	0.141112	0.221144	2.46729	0.0548053	0.0836755	0.365481		0.451756	0.821288	0.37297	0.448251	0.0752752	0.149483	0.980559	0.990909		2.14573	0.208468	0.14589	0.158159	0.0236366	0.0515826	0.0904126	0.028916
38	0.775682	0.580428	0.486072	0.318423	0.502825	0.119563	0.848317	0.717177		0.608525	0.201983	0.146764	0.217873	2.47521	0.0562878	0.083889	0.355448		0.430467	0.788441	0.425004	0.438783	0.0764493	0.16469	0.980551	0.990888		2.10528	0.208155	0.156981	0.15129	0.0243272	0.0565255	0.0903907	0.0290339
39	0.775381	0.583439	0.532593	0.313868	0.494088	0.12816	0.846431	0.701104		0.610278	0.216642	0.152028	0.213703	2.4859	0.0580405	0.0843372	0.344814		0.409651	0.752308	0.480788	0.432666	0.0787378	0.183036	0.98057	0.990883		2.05981	0.207157	0.16782	0.143936	0.0260207	0.0627036	0.0903589	0.0291459
40	0.774655	0.587904	0.581141	0.310343	0.484921	0.138455	0.844545	0.68327		0.612285	0.233785	0.156526	0.207972	2.49645	0.0601105	0.0848431	0.333455		0.390366	0.713922	0.538908	0.430565	0.0825605	0.204726	0.980614	0.990887		2.01572	0.205549	0.177806	0.136538	0.0287483	0.0697315	0.0903213	0.0292417
41	0.773548	0.593603	0.630224	0.308008	0.474447	0.150356	0.842751	0.664214		0.614427	0.252352	0.160261	0.200399	2.49604	0.0622645	0.0853615	0.321023		0.372582	0.674098	0.597748	0.433303	0.0883069	0.229927	0.980673	0.990897		1.97235	0.203112	0.18646	0.129338	0.0324362	0.0767414	0.0902595	0.0293267
42	0.772394	0.599751	0.678501	0.307133	0.463117	0.163747	0.841238	0.644455		0.616765	0.271159	0.162922	0.191316	2.4865	0.0642689	0.0858661	0.307534		0.355899	0.633695	0.655214	0.441948	0.0964301	0.258626	0.980743	0.99092		1.92741	0.200007	0.193908	0.122823	0.0370059	0.0831557	0.090166	0.0293959
43	0.771447	0.605524	0.724926	0.308001	0.451292	0.178404	0.840133	0.624734		0.619151	0.289133	0.164389	0.181052	2.4686	0.065907	0.086354	0.293235		0.341457	0.593499	0.709594	0.457535	0.107444	0.290584	0.980815	0.990945		1.88836	0.19649	0.200104	0.11785	0.0424839	0.0887564	0.090052	0.0294372
44	0.770482	0.610136	0.768514	0.310674	0.43951	0.194111	0.83941	0.605741		0.621215	0.305416	0.165079	0.170023	2.44393	0.0670643	0.0868067	0.278468		0.328595	0.554078	0.7594	0.480402	0.122103	0.32522	0.980891	0.990956		1.85052	0.192795	0.205237	0.114921	0.0491435	0.0934303	0.0899172	0.029458
45	0.769859	0.612813	0.808055	0.315221	0.429605	0.210536	0.83898	0.588008		0.623029	0.319177	0.165129	0.158955	2.42647	0.0676649	0.087276	0.263702		0.316712	0.515791	0.803321	0.510283	0.141333	0.361984	0.980975	0.990972		1.80972	0.189129	0.209159	0.114469	0.0569099	0.0973537	0.0897841	0.0294572
46	0.769631	0.612861	0.842503	0.321535	0.422095	0.227061	0.838675	0.57216		0.624419	0.330206	0.164495	0.148219	2.41764	0.0677084	0.0878201	0.249308		0.30674	0.478837	0.840339	0.546685	0.166029	0.400302	0.981063	0.990997		1.76899	0.18558	0.211782	0.115742	0.0653826	0.100806	0.0896739	0.0294245
47	0.769375	0.60987	0.87127	0.329375	0.417012	0.24316	0.838337	0.558899		0.62517	0.339049	0.163423	0.1381	2.41378	0.0672035	0.0885451	0.235709		0.297598	0.44326	0.869433	0.588947	0.196806	0.439456	0.981139	0.991019		1.7227	0.181632	0.213172	0.117807	0.0739838	0.104058	0.0895832	0.0293622
48	0.768878	0.60365	0.893591	0.338418	0.415026	0.258445	0.83793	0.549116		0.625364	0.346219	0.161958	0.12862	2.41561	0.0662488	0.0894664	0.223438		0.287826	0.409156	0.889883	0.636159	0.234228	0.47871	0.981174	0.991053		1.66758	0.176932	0.213344	0.120269	0.0821805	0.107334	0.0895121	0.0292869
49	0.767496	0.594188	0.908697	0.348263	0.416723	0.272565	0.837558	0.544278		0.624638	0.352084	0.160502	0.119574	2.41857	0.0650626	0.0904904	0.212839		0.276626	0.376676	0.900828	0.686762	0.278271	0.517201	0.981161	0.991102		1.60308	0.171267	0.212711	0.123563	0.0899058	0.110743	0.0894796	0.029205
50	0.765114	0.581731	0.916342	0.358243	0.423276	0.285733	0.837319	0.546114		0.623017	0.357337	0.159842	0.111028	2.42392	0.0638682	0.0917556	0.204422		0.264556	0.345821	0.902101	0.738329	0.328062	0.554234	0.981107	0.991149		1.53308	0.164659	0.212479	0.128417	0.0976427	0.114086	0.0894917	0.0291277
51	0.761997	0.566308	0.915663	0.367249	0.436432	0.298914	0.837365	0.555893		0.620683	0.361863	0.160357	0.103151	2.43458	0.0633625	0.0935682	0.198361		0.253912	0.316673	0.893306	0.78784	0.383042	0.589256	0.981003	0.991194		1.46256	0.157148	0.213103	0.134426	0.105319	0.116915	0.0895464	0.0290501
52	0.758394	0.547802	0.906071	0.374258	0.457351	0.314208	0.837947	0.573647		0.617876	0.364935	0.162081	0.0960838	2.45066	0.0659738	0.0956252	0.194527		0.246007	0.289255	0.874416	0.831974	0.442446	0.62184	0.980835	0.991242		1.39619	0.148924	0.214326	0.140986	0.112557	0.118951	0.0896541	0.0289782
53	0.754679	0.526208	0.88742	0.378566	0.485066	0.334196	0.839181	0.598265		0.615018	0.365678	0.164447	0.0898674	2.46762	0.076471	0.0975644	0.19244		0.241432	0.263517	0.84594	0.86732	0.505201	0.651718	0.980616	0.991286		1.34071	0.140152	0.215094	0.14811	0.119406	0.119874	0.0897901	0.0289012
54	0.751033	0.501613	0.859593	0.379707	0.517328	0.361805	0.841024	0.62771		0.612193	0.363015	0.166578	0.0842522	2.47959	0.099374	0.098997	0.191738		0.240284	0.239629	0.808619	0.890628	0.569951	0.67885	0.980386	0.991324		1.29902	0.130879	0.214199	0.155458	0.125352	0.119418	0.0899327	0.0287942
55	0.747505	0.474645	0.82352	0.378088	0.552255	0.398807	0.843093	0.659363		0.609396	0.35665	0.167744	0.0788388	2.48607	0.135906	0.0997076	0.192823		0.242497	0.217858	0.764102	0.900435	0.635092	0.703546	0.980172	0.991362		1.27262	0.121181	0.211194	0.162737	0.13044	0.117682	0.090077	0.0286739
56	0.744368	0.445889	0.780404	0.374764	0.588029	0.445926	0.845077	0.691137		0.606445	0.346012	0.167314	0.0734604	2.48345	0.183797	0.099794	0.195821		0.248239	0.19861	0.713946	0.896382	0.698979	0.725997	0.980011	0.991402		1.26694	0.111106	0.205825	0.16901	0.134703	0.114825	0.0901825	0.0285482
57	0.741446	0.416167	0.731733	0.371468	0.623472	0.501923	0.846817	0.721592		0.603284	0.331409	0.16495	0.0685798	2.47671	0.238878	0.0995651	0.200852		0.256902	0.1824	0.659829	0.879252	0.759445	0.746392	0.979913	0.991422		1.28327	0.100851	0.19815	0.172997	0.137859	0.111382	0.0902236	0.0284077
58	0.738627	0.386295	0.679309	0.370424	0.658058	0.563293	0.848066	0.749991		0.599862	0.313655	0.160583	0.0653749	2.47345	0.29718	0.0992549	0.207706		0.267864	0.169553	0.603546	0.851151	0.814817	0.764818	0.979838	0.991425		1.31405	0.090786	0.188525	0.174342	0.140289	0.108058	0.0902048	0.0282596
59	0.73633	0.357035	0.624765	0.373652	0.689709	0.626093	0.848879	0.7764		0.596447	0.293414	0.154473	0.065034	2.46871	0.356112	0.0989921	0.215583		0.281386	0.159835	0.546553	0.814559	0.863833	0.780672	0.979779	0.991423		1.3603	0.0813796	0.177356	0.17313	0.142136	0.105503	0.0901274	0.0281225
60	0.734678	0.328957	0.569638	0.382287	0.717122	0.685922	0.849307	0.800713		0.593422	0.27139	0.146918	0.0674794	2.46518	0.412377	0.0985773	0.224121		0.297381	0.152666	0.490186	0.771906	0.905165	0.793187	0.979748	0.991405		1.42356	0.0731192	0.165098	0.169565	0.143464	0.10401	0.0899977	0.0279891
61	0.733781	0.30246	0.515067	0.396532	0.739033	0.739184	0.849381	0.822727		0.591071	0.248392	0.138366	0.0716074	2.46055	0.462869	0.0976457	0.232679		0.313886	0.147446	0.435396	0.725266	0.938076	0.8019	0.979753	0.991364		1.49163	0.0663921	0.152141	0.163972	0.144176	0.103608	0.0898428	0.0278479
62	0.733778	0.277987	0.461957	0.415193	0.754531	0.78407	0.849179	0.841718		0.589347	0.225112	0.129158	0.0758414	2.45374	0.506041	0.096168	0.240461		0.330146	0.143699	0.382897	0.676588	0.961912	0.806505	0.979797	0.991304		1.5581	0.0613402	0.138785	0.156581	0.144452	0.10401	0.0896643	0.0277103
63	0.73423	0.255725	0.411013	0.436511	0.764351	0.819817	0.848879	0.856759		0.588017	0.202338	0.119587	0.0794697	2.45202	0.540316	0.094171	0.246863		0.346211	0.141219	0.33327	0.627843	0.976087	0.807308	0.979858	0.991224		1.61784	0.0582423	0.12544	0.147663	0.14429	0.104676	0.0894651	0.0275928
64	0.735024	0.235666	0.3628	0.458752	0.768419	0.846331	0.848786	0.867066		0.587037	0.180877	0.10992	0.0825087	2.44816	0.565018	0.0918396	0.251532		0.361337	0.139823	0.286879	0.581245	0.980493	0.805455	0.979925	0.991121		1.66814	0.0572214	0.112288	0.137894	0.14371	0.105414	0.0892536	0.0274904
65	0.73593	0.217735	0.317812	0.480012	0.766982	0.863901	0.84885	0.872001		0.586437	0.161267	0.10034	0.0851064	2.43373	0.580435	0.0895036	0.254325		0.375823	0.139383	0.244108	0.539172	0.975424	0.802201	0.979985	0.991019		1.71443	0.0580514	0.0996319	0.128434	0.142956	0.105966	0.0890474	0.0274023
66	0.736883	0.20188	0.276286	0.499082	0.761548	0.872925	0.849153	0.871337		0.586207	0.143812	0.0910304	0.0875523	2.4096	0.587108	0.087326	0.255186		0.389798	0.139826	0.205066	0.503339	0.961661	0.798573	0.980014	0.990931		1.76045	0.0602681	0.087672	0.121055	0.14237	0.106204	0.0888503	0.027338
67	0.738158	0.188175	0.238351	0.515496	0.754096	0.873706	0.849518	0.865257		0.58641	0.128573	0.0821598	0.0898854	2.37985	0.585413	0.0856374	0.254453		0.4036	0.141171	0.169748	0.474383	0.940391	0.795333	0.98003	0.990844		1.8058	0.0633719	0.0764742	0.117748	0.141991	0.106381	0.0886491	0.0272865
68	0.739597	0.176668	0.204189	0.52894	0.745686	0.866461	0.849733	0.85373		0.586618	0.115687	0.0738877	0.0920366	2.35187	0.575438	0.0846199	0.251973		0.417668	0.14353	0.138299	0.452096	0.912421	0.793141	0.980035	0.990754		1.84658	0.0669915	0.066121	0.119294	0.1414	0.107059	0.0884509	0.0272383
69	0.741167	0.167292	0.173663	0.539922	0.737546	0.852387	0.849896	0.837629		0.586845	0.10595	0.0662758	0.0942089	2.3405	0.558043	0.0840216	0.247893		0.431618	0.146825	0.110536	0.434631	0.87911	0.792559	0.980031	0.99067		1.87858	0.0710503	0.0566878	0.124444	0.140257	0.108744	0.088269	0.0272022
70	0.743069	0.15996	0.146684	0.548866	0.730152	0.832688	0.850013	0.817725		0.58715	0.0998378	0.0593434	0.0963221	2.3516	0.534312	0.0835553	0.242556		0.445846	0.150848	0.0863739	0.41995	0.841697	0.793993	0.98004	0.990594		1.90395	0.0755091	0.0481537	0.131507	0.138351	0.111574	0.0881107	0.0271971
71	0.745274	0.154344	0.123047	0.555934	0.722415	0.808712	0.85014	0.794812		0.587677	0.0974154	0.0530635	0.0982055	2.37699	0.505517	0.0831913	0.236215		0.461162	0.155162	0.0656596	0.406177	0.801539	0.797578	0.980062	0.99052		1.92736	0.0800137	0.0403807	0.138953	0.135647	0.115335	0.0879885	0.0272169
72	0.747945	0.150072	0.10261	0.561259	0.713942	0.781909	0.850095	0.76974		0.588552	0.0980747	0.0474544	0.0997642	2.41244	0.47331	0.0829616	0.229087		0.476917	0.15916	0.0484594	0.39192	0.759874	0.803152	0.980091	0.990463		1.9526	0.0840834	0.0331194	0.145399	0.132286	0.119184	0.0879093	0.0272472
73	0.751035	0.146759	0.0851688	0.564628	0.703845	0.753311	0.84954	0.743208		0.589551	0.100629	0.0425306	0.100833	2.4514	0.43879	0.0827504	0.22117		0.491738	0.162383	0.0350093	0.376341	0.717878	0.810476	0.980123	0.990413		1.98291	0.0873182	0.0260663	0.150075	0.128725	0.12248	0.087859	0.0272976
74	0.754608	0.1441	0.0704589	0.565787	0.691246	0.723939	0.848426	0.715851		0.590619	0.103805	0.0382496	0.101321	2.48782	0.402966	0.0824919	0.212594		0.504867	0.164524	0.0252845	0.35919	0.676288	0.819611	0.980135	0.990348		2.0181	0.0894567	0.0193705	0.152595	0.125494	0.125544	0.0878126	0.0273715
75	0.75865	0.141823	0.0583317	0.564854	0.676166	0.694646	0.846876	0.688313		0.59161	0.106642	0.034555	0.10133	2.5192	0.366803	0.0820502	0.203472		0.516476	0.165418	0.0189709	0.340535	0.635286	0.830603	0.980135	0.990278		2.05813	0.090349	0.013811	0.152812	0.122856	0.128921	0.0877523	0.0274511
76	0.763048	0.139693	0.048723	0.56217	0.659795	0.666102	0.84526	0.661112		0.592482	0.108482	0.0313617	0.100956	2.54891	0.330989	0.0813615	0.193908		0.526681	0.165099	0.0157485	0.320611	0.594859	0.843307	0.980134	0.99021		2.10187	0.0900546	0.00990911	0.150782	0.120653	0.13319	0.0876716	0.0275377
77	0.767716	0.13765	0.0416611	0.558287	0.642085	0.639158	0.843921	0.634767		0.593442	0.109076	0.0286422	0.10049	2.57311	0.29615	0.0805145	0.184153		0.5358	0.163736	0.0147673	0.299749	0.555109	0.85784	0.980146	0.990155		2.1482	0.0886865	0.00796018	0.14681	0.118691	0.138148	0.0875738	0.0276385
78	0.772255	0.135696	0.0372683	0.553908	0.622476	0.61436	0.843042	0.609893		0.594257	0.108445	0.0265599	0.100419	2.58446	0.262896	0.0795689	0.174598		0.543469	0.161581	0.0147568	0.278392	0.516224	0.87346	0.980192	0.990129		2.19466	0.0863692	0.00759425	0.141188	0.116722	0.143067	0.0874725	0.027744
79	0.776159	0.133936	0.0356581	0.549382	0.601359	0.591987	0.842652	0.587165		0.594904	0.106663	0.0253196	0.100849	2.58266	0.231836	0.0786976	0.165643		0.549254	0.158892	0.0149911	0.25696	0.478487	0.889067	0.980258	0.990138		2.23985	0.0832674	0.00777985	0.134253	0.114777	0.147468	0.0873853	0.0278436
80	0.779048	0.132735	0.036741	0.544823	0.578801	0.572215	0.842657	0.567192		0.595383	0.103821	0.0250995	0.101581	2.56673	0.203506	0.0778686	0.157582		0.553114	0.155942	0.0153398	0.235843	0.442186	0.903832	0.980327	0.990172		2.28342	0.0796349	0.00801408	0.126325	0.112889	0.151213	0.0873301	0.0279493
81	0.780671	0.132845	0.0402251	0.540208	0.554572	0.555191	0.843161	0.550248		0.595688	0.100069	0.0258794	0.102286	2.53446	0.178272	0.0768542	0.150812		0.554929	0.153092	0.0161782	0.215368	0.407335	0.916814	0.980392	0.990215		2.32305	0.0757822	0.00879751	0.117742	0.111005	0.154595	0.0872947	0.0280609
82	0.781372	0.135166	0.0458433	0.535541	0.52892	0.541091	0.844274	0.536399		0.596285	0.0955624	0.0275011	0.102428	2.48764	0.156412	0.0758469	0.145381		0.555647	0.150747	0.0179364	0.195812	0.373864	0.927704	0.980438	0.990258		2.36061	0.0719196	0.0112042	0.108766	0.109067	0.158194	0.0872635	0.0281597
83	0.781578	0.140848	0.0530983	0.531056	0.50259	0.530188	0.845877	0.525391		0.597408	0.0908471	0.0296632	0.102003	2.43185	0.138217	0.0754797	0.141248		0.555838	0.149484	0.0209738	0.177398	0.341824	0.936566	0.980456	0.990301		2.39637	0.0682355	0.0152399	0.0996115	0.106927	0.162132	0.0872126	0.0282498
84	0.781577	0.151437	0.0615412	0.526914	0.475185	0.522803	0.847728	0.516897		0.598832	0.086475	0.0321316	0.101296	2.36315	0.12406	0.0763282	0.138388		0.555203	0.150231	0.0256214	0.160359	0.311399	0.943355	0.980435	0.990346		2.42847	0.0649813	0.0199184	0.0904579	0.104478	0.16642	0.0871332	0.0283477
85	0.781914	0.168454	0.0708449	0.523357	0.446503	0.51879	0.849687	0.510628		0.600596	0.0827973	0.0347827	0.100769	2.2782	0.114383	0.0786384	0.136528		0.553854	0.154097	0.0318207	0.144913	0.282781	0.947765	0.980371	0.990408		2.45668	0.0626834	0.0245791	0.0814574	0.101777	0.171133	0.0870493	0.0284289
86	0.782748	0.192787	0.0805874	0.520405	0.417061	0.517737	0.851623	0.506214		0.602637	0.0805679	0.0375464	0.100953	2.17942	0.109107	0.081977	0.13513		0.551433	0.162053	0.0391968	0.131157	0.256026	0.949273	0.980271	0.990498		2.47892	0.0622719	0.0287585	0.0727739	0.0988714	0.176074	0.0869681	0.0285007
87	0.783681	0.224821	0.0905016	0.51796	0.387092	0.519255	0.853379	0.503348		0.60455	0.0802147	0.0404672	0.102133	2.06719	0.107759	0.0858203	0.133829		0.547305	0.175054	0.0472781	0.11918	0.231196	0.94756	0.980152	0.990605		2.49099	0.0650249	0.0324118	0.0646312	0.0957638	0.181022	0.0868952	0.0285704
88	0.784955	0.264097	0.10044	0.516115	0.356692	0.522755	0.855029	0.501857		0.606461	0.0817715	0.0435212	0.104239	1.94121	0.109419	0.0899641	0.132287		0.541249	0.194035	0.0555541	0.109077	0.208212	0.942355	0.980029	0.990721		2.48987	0.0717974	0.0357797	0.0572388	0.0924872	0.186136	0.086827	0.0286284
89	0.786599	0.309479	0.11016	0.515108	0.326175	0.527796	0.856552	0.501549		0.60843	0.0858097	0.0463935	0.106975	1.8034	0.113125	0.0940332	0.130216		0.533416	0.219335	0.0637388	0.10095	0.186994	0.933379	0.979904	0.990841		2.47505	0.0820122	0.0387083	0.0507499	0.0889618	0.191075	0.086754	0.0286628
90	0.788283	0.359808	0.119329	0.515694	0.296136	0.533861	0.857793	0.502105		0.610412	0.0923712	0.0489546	0.109887	1.65859	0.118225	0.0975139	0.127802		0.524177	0.250795	0.0714807	0.0948458	0.167496	0.920877	0.979788	0.990962		2.44729	0.0949196	0.0412815	0.0452871	0.0849923	0.195361	0.0866779	0.028671
91	0.790273	0.413743	0.127707	0.519189	0.267193	0.540297	0.858799	0.503195		0.612819	0.101042	0.0511171	0.113229	1.51083	0.124075	0.100168	0.125117		0.514015	0.287777	0.0785131	0.0906831	0.149786	0.905321	0.979684	0.991077		2.40859	0.109432	0.0434981	0.0409616	0.0805801	0.198936	0.0866083	0.0286587
92	0.792458	0.469537	0.135029	0.527059	0.239887	0.546544	0.859514	0.504485		0.615708	0.111167	0.0527109	0.117228	1.36319	0.130002	0.101848	0.122266		0.503439	0.328808	0.0845832	0.0883871	0.133868	0.886972	0.979598	0.991196		2.36148	0.12436	0.0453297	0.0378289	0.0757884	0.201417	0.0865412	0.0286163
93	0.794256	0.525123	0.141079	0.54055	0.214585	0.551995	0.859893	0.505648		0.618676	0.121915	0.0536844	0.121569	1.21839	0.135543	0.102542	0.119419		0.493001	0.372255	0.0894853	0.0879646	0.119677	0.866217	0.979533	0.991313		2.30758	0.138741	0.0467939	0.0358681	0.0707558	0.202703	0.0864839	0.0285534
94	0.795621	0.578317	0.145766	0.560448	0.191857	0.556071	0.859821	0.506628		0.621665	0.133013	0.0540954	0.12659	1.0828	0.140256	0.102342	0.116632		0.482948	0.416451	0.0931243	0.0893644	0.107081	0.843342	0.979479	0.991416		2.24939	0.151867	0.047868	0.0349008	0.0656825	0.203005	0.0864462	0.0284827
95	0.796619	0.626756	0.149045	0.587676	0.172483	0.558284	0.859267	0.507242		0.624424	0.144066	0.0539665	0.13252	0.964737	0.143695	0.101238	0.113745		0.473167	0.459652	0.0954485	0.0926282	0.0959514	0.8181	0.979422	0.991511		2.18941	0.163287	0.0484716	0.0348358	0.0607237	0.202407	0.0864175	0.0284036
96	0.797523	0.668547	0.150966	0.622531	0.157009	0.557969	0.858365	0.507414		0.626535	0.154914	0.0532655	0.13954	0.871784	0.145693	0.0992363	0.110703		0.46372	0.50031	0.096489	0.0978234	0.086146	0.790047	0.979349	0.991597		2.13067	0.172206	0.0484925	0.0356555	0.0559157	0.200918	0.0864074	0.02831
97	0.798646	0.702226	0.151722	0.664398	0.146566	0.554426	0.857288	0.507036		0.628018	0.165895	0.0520301	0.14817	0.816029	0.146259	0.09688	0.107496		0.455086	0.536859	0.0964206	0.105075	0.077586	0.758756	0.979245	0.991674		2.07655	0.178348	0.0478995	0.0374597	0.0513069	0.198375	0.086413	0.0282071
98	0.799517	0.72726	0.151625	0.711718	0.140669	0.54749	0.856097	0.505872		0.628569	0.176611	0.0503174	0.158472	0.794289	0.145438	0.0946229	0.104065		0.448867	0.568117	0.095532	0.11454	0.0701133	0.724198	0.979101	0.991733		2.03083	0.181713	0.0467078	0.0413492	0.0469229	0.1947	0.0864214	0.0280999
99	0.799718	0.74377	0.150927	0.761887	0.138132	0.537184	0.854893	0.503821		0.628046	0.186389	0.0481751	0.169878	0.795442	0.143422	0.092787	0.100392		0.446272	0.593093	0.0940733	0.126265	0.0636502	0.686694	0.978922	0.991774		1.9953	0.182328	0.0449815	0.0488871	0.0427749	0.189839	0.0864275	0.0279842
100	0.798951	0.752657	0.149963	0.811658	0.139269	0.523846	0.853575	0.500837		0.626655	0.194259	0.045684	0.181812	0.820376	0.140415	0.0915487	0.0965874		0.447759	0.611272	0.0922774	0.140251	0.0581257	0.646974	0.978723	0.991793		1.96915	0.180771	0.0428032	0.0608575	0.0388974	0.18377	0.0864343	0.0278504
	RIGHT
	EMG RVastusLat		EMG RSemitendi		EMG RBicepsFem		EMG RGastrocMed		EMG RSoleus		EMG RTibialisA		EMG RPeroneusLong		EMG LTensorLatae		EMG RTensorLatae		EMG LRectusFem		EMG LVastusLat		EMG LSemitendi		EMG LBicepsFem		EMG LGastrocMed		EMG LSoleus		EMG LTibialisA		EMG LPeroneusLong		EMG RRectusFem
%	mean	std	mean	std	mean	std	mean	std	mean	std	mean	std	mean	std	mean	std	mean	std	mean	std	mean	std	mean	std	mean	std	mean	std	mean	std	mean	std	mean	std	mean	std
1	0.484809	0.652384	0.984944	0.992105		0.221899	0.251689	0.839297	0.843401	0.114105	0.112716	0.0925105	0.0300498		1.29281	0.103396	0.207824	0.133419	0.336357	0.835359	0.590986		0.737718	0.506776	0.87914	0.364262	0.461973	0.0745401	0.088144	0.187769		0.608845	0.327534	0.157931	0.0686596	2.36151
2	0.551227	0.678111	0.984751	0.992117		0.220914	0.228048	0.801441	0.867734	0.122123	0.114749	0.0926393	0.0299679		1.25237	0.0946272	0.203268	0.14216	0.365977	0.836054	0.621398		0.732982	0.481617	0.852192	0.36688	0.493345	0.103017	0.0898367	0.18793		0.606384	0.318237	0.158338	0.0680484	2.3698
3	0.617794	0.701088	0.984587	0.992122		0.222852	0.206672	0.756907	0.879211	0.12918	0.115776	0.0927855	0.0298804		1.22758	0.0862174	0.197723	0.151969	0.407401	0.836887	0.653314		0.728599	0.454659	0.81734	0.366694	0.526631	0.152602	0.0911065	0.191788		0.603855	0.306256	0.158581	0.0681142	2.37113
4	0.682857	0.721852	0.984463	0.992127		0.227968	0.187953	0.707113	0.877355	0.134893	0.115736	0.0929198	0.0297781		1.22442	0.0781563	0.190948	0.161394	0.46036	0.837737	0.684677		0.72484	0.426662	0.775584	0.36457	0.560365	0.219427	0.0917112	0.198125		0.601571	0.291884	0.158	0.0681884	2.36499
5	0.745	0.740845	0.984371	0.992132		0.235426	0.172349	0.653568	0.862941	0.139288	0.114799	0.093027	0.029666		1.24098	0.0704599	0.182895	0.1689	0.522685	0.838427	0.714281		0.721973	0.398331	0.728323	0.362214	0.59476	0.297627	0.0917542	0.205738		0.599672	0.275576	0.156213	0.0680677	2.36042
6	0.802776	0.758027	0.9843	0.992127		0.244411	0.160239	0.597867	0.837473	0.142542	0.113406	0.093097	0.0295548		1.27049	0.0633161	0.173612	0.173339	0.590259	0.838847	0.74197		0.719954	0.370222	0.677155	0.361964	0.628721	0.380214	0.0913247	0.214152		0.598255	0.257748	0.152864	0.0679784	2.35609
7	0.85457	0.772866	0.984229	0.992108		0.255488	0.151523	0.541563	0.80339	0.144926	0.11209	0.0931442	0.0294396		1.31596	0.0572106	0.163304	0.174467	0.656647	0.838891	0.768143		0.718832	0.342807	0.62379	0.366104	0.660566	0.458904	0.0906491	0.223011		0.597313	0.238978	0.147958	0.068817	2.35166
8	0.898824	0.784535	0.984161	0.992076		0.268803	0.145509	0.485812	0.762996	0.146322	0.111013	0.0931831	0.0293265		1.37397	0.0526801	0.152214	0.172562	0.717766	0.838589	0.792932		0.718951	0.316459	0.569631	0.375865	0.689048	0.528368	0.0897213	0.231888		0.596807	0.21976	0.141688	0.0714197	2.3485
9	0.934287	0.792451	0.984104	0.992027		0.283413	0.141468	0.431615	0.718285	0.146814	0.110204	0.0932172	0.0292126		1.43486	0.0499585	0.140661	0.168032	0.770773	0.838176	0.815867		0.720424	0.291497	0.515906	0.391243	0.712186	0.585913	0.088272	0.240618		0.596574	0.200529	0.134383	0.0754684	2.34256
10	0.960102	0.796548	0.984064	0.991961		0.298448	0.138902	0.379642	0.670987	0.146602	0.109814	0.0932719	0.0291188		1.4936	0.0491166	0.128877	0.161319	0.814086	0.837852	0.835909		0.723167	0.268323	0.463494	0.411035	0.72975	0.629766	0.0862859	0.248566		0.596293	0.181773	0.126414	0.0799533	2.33937
11	0.975943	0.797079	0.984038	0.991893		0.313432	0.137479	0.330464	0.623221	0.146003	0.109714	0.0933379	0.029036		1.54457	0.0499524	0.116996	0.152795	0.847586	0.837878	0.851837		0.726904	0.247375	0.413165	0.433172	0.741716	0.660693	0.0840753	0.25515		0.596099	0.164082	0.117976	0.0839665	2.33776
12	0.981944	0.794878	0.984006	0.991816		0.328709	0.13709	0.284603	0.5774	0.14546	0.109849	0.0934273	0.0289717		1.5892	0.0522346	0.105349	0.143013	0.871457	0.838436	0.862694		0.73114	0.228709	0.365557	0.455952	0.747782	0.679266	0.082069	0.26015		0.595839	0.148007	0.109297	0.0873015	2.32817
13	0.978564	0.791308	0.983965	0.991718		0.344407	0.13751	0.242325	0.536114	0.144851	0.110174	0.0935244	0.0289327		1.63105	0.0554844	0.0941073	0.13293	0.885828	0.839601	0.867895		0.735634	0.212196	0.321095	0.477703	0.748624	0.685765	0.0808552	0.263554		0.595417	0.134039	0.100601	0.0900753	2.30644
14	0.966312	0.787455	0.983922	0.991625		0.360774	0.138584	0.203773	0.501399	0.1441	0.110323	0.0936068	0.0289067		1.67336	0.0590799	0.0833993	0.124471	0.890899	0.841271	0.867313		0.740275	0.197603	0.280087	0.497134	0.746511	0.680504	0.0803164	0.265236		0.59506	0.122165	0.0920823	0.0923004	2.27848
15	0.946107	0.784168	0.98387	0.991539		0.377665	0.140304	0.168944	0.473898	0.143078	0.110376	0.0936831	0.0288855		1.71579	0.0625873	0.0733029	0.119845	0.887137	0.843175	0.86125		0.744747	0.184713	0.242638	0.513876	0.742313	0.664742	0.0803584	0.265393		0.594635	0.112164	0.0838338	0.0942502	2.24977
16	0.919064	0.782103	0.983817	0.991453		0.394983	0.142686	0.137847	0.453048	0.141493	0.110691	0.093731	0.0288702		1.75399	0.0656678	0.0639073	0.120604	0.875476	0.845	0.850025		0.749019	0.173498	0.208817	0.527809	0.736963	0.640265	0.0809588	0.2643		0.594244	0.10366	0.0760516	0.0961779	2.2338
17	0.886503	0.78145	0.983746	0.991384		0.41286	0.145885	0.110394	0.43706	0.139164	0.111555	0.0937628	0.0288669		1.78579	0.0684877	0.055236	0.126132	0.85706	0.846425	0.834216		0.753179	0.164211	0.178556	0.539186	0.731032	0.608793	0.0818383	0.261713		0.594117	0.0965033	0.0688053	0.0980789	2.23865
18	0.849838	0.78243	0.983659	0.991332		0.430916	0.149841	0.0864582	0.423614	0.13608	0.113106	0.0938045	0.0288744		1.81324	0.0713722	0.0472905	0.13431	0.833363	0.847391	0.814452		0.757234	0.157117	0.1517	0.54842	0.723983	0.57205	0.0828366	0.257571		0.594223	0.0909876	0.0621271	0.100183	2.25918
19	0.810454	0.785241	0.983578	0.991282		0.448864	0.154295	0.0659396	0.41097	0.132517	0.115511	0.093868	0.0289023		1.83981	0.0744012	0.0400013	0.14315	0.805929	0.847959	0.791443		0.761025	0.152274	0.128108	0.555625	0.71526	0.531661	0.0838087	0.251996		0.594496	0.0883555	0.0560595	0.102551	2.28916
20	0.769421	0.789904	0.983512	0.991229		0.465851	0.158837	0.0487651	0.397789	0.128937	0.118442	0.0939584	0.02895		1.86892	0.0775858	0.0332103	0.150993	0.776087	0.848195	0.765972		0.764737	0.149389	0.10757	0.560909	0.70456	0.489059	0.0845114	0.244938		0.595073	0.0904729	0.0506696	0.10481	2.32387
21	0.727588	0.796577	0.983477	0.991168		0.480975	0.162885	0.0350366	0.383192	0.125758	0.121704	0.0940736	0.0290301		1.90212	0.0806263	0.0267874	0.156886	0.744856	0.84801	0.738944		0.768391	0.147888	0.0899274	0.564393	0.691099	0.445379	0.0848875	0.236605		0.596004	0.0980568	0.0459785	0.106655	2.35736
22	0.685769	0.805058	0.983475	0.991097		0.494608	0.165961	0.0250003	0.36701	0.123217	0.125421	0.0941977	0.0291327		1.94156	0.0831463	0.0205565	0.16051	0.713129	0.847339	0.711231		0.771597	0.147238	0.0749786	0.566191	0.674853	0.401565	0.0850017	0.22738		0.597091	0.109596	0.0418822	0.107913	2.38646
23	0.644327	0.815315	0.983482	0.991011		0.50662	0.167822	0.0186989	0.349264	0.120975	0.129574	0.0943064	0.0292612		1.98686	0.0849446	0.0148523	0.161645	0.681727	0.846256	0.68347		0.774427	0.14703	0.0625863	0.566404	0.65699	0.358449	0.0848341	0.217579		0.598289	0.122767	0.0383264	0.108646	2.41349
24	0.603594	0.827226	0.983484	0.990925		0.516947	0.168366	0.0155489	0.330097	0.118834	0.134109	0.0944056	0.0294228		2.03662	0.0857945	0.0104207	0.160278	0.651478	0.844906	0.656136		0.776875	0.146875	0.052721	0.565254	0.638106	0.316843	0.084412	0.207533		0.599492	0.135273	0.0353206	0.10914	2.43782
25	0.563818	0.840543	0.983488	0.990864		0.525868	0.167706	0.0144806	0.309881	0.11691	0.138803	0.0944954	0.0295986		2.09056	0.085602	0.00799052	0.156753	0.623136	0.843564	0.629616		0.778615	0.1465	0.0453609	0.563059	0.617761	0.277378	0.0837815	0.197455		0.600451	0.145564	0.032992	0.109862	2.4523
26	0.525094	0.854991	0.983488	0.990819		0.533144	0.166042	0.0144816	0.289006	0.115156	0.143341	0.0945768	0.0297842		2.14546	0.084418	0.00732184	0.151385	0.597282	0.842535	0.604309		0.779609	0.145776	0.0405719	0.560114	0.595764	0.240684	0.0830468	0.187524		0.601066	0.15286	0.0314059	0.111026	2.45279
27	0.487445	0.869754	0.983494	0.990792		0.537433	0.163652	0.0149018	0.267859	0.113475	0.147432	0.0946593	0.0299726		2.19418	0.0823646	0.00730415	0.144528	0.574385	0.841923	0.580793		0.779834	0.144844	0.0384224	0.556623	0.572272	0.20744	0.0822595	0.178146		0.60149	0.156825	0.0306386	0.112609	2.43919
28	0.451086	0.883922	0.983503	0.990788		0.538621	0.160883	0.0155867	0.246846	0.111949	0.150978	0.0947464	0.0301681		2.2345	0.0796569	0.00762144	0.136521	0.554659	0.841791	0.559681		0.779319	0.144267	0.0388141	0.552777	0.547269	0.178116	0.0812645	0.169709		0.601987	0.158128	0.0306822	0.114277	2.41039
29	0.416065	0.896657	0.983493	0.990789		0.537513	0.158057	0.0165499	0.226319	0.110375	0.15421	0.0948411	0.030357		2.26851	0.0765055	0.0090969	0.127684	0.538214	0.842177	0.541458		0.778199	0.144621	0.0415848	0.54866	0.520911	0.153276	0.0802321	0.162536		0.602762	0.157101	0.0314127	0.115674	2.36716
30	0.382467	0.907384	0.983456	0.990775		0.534502	0.155598	0.0180819	0.206594	0.10871	0.157058	0.0949454	0.0305468		2.29564	0.0732082	0.0122199	0.118308	0.525123	0.843163	0.526534		0.776749	0.146885	0.0465823	0.544509	0.493927	0.133445	0.0793229	0.15683		0.603877	0.154127	0.0326981	0.116576	2.31468
31	0.35038	0.916004	0.983402	0.990757		0.530927	0.15403	0.0208802	0.187932	0.10689	0.159641	0.0950497	0.0307454		2.31976	0.0702112	0.016503	0.108664	0.51518	0.844655	0.514855		0.775695	0.15209	0.0533783	0.540779	0.466475	0.118913	0.079046	0.152622		0.605491	0.149688	0.0343713	0.116824	2.25388
32	0.319926	0.922668	0.983335	0.990744		0.527228	0.154125	0.0255467	0.170548	0.104751	0.162628	0.0951507	0.0309413		2.34226	0.0679966	0.0211241	0.0989799	0.508367	0.846283	0.505889		0.775505	0.16146	0.0615454	0.537806	0.438005	0.109662	0.0800632	0.149645		0.607422	0.144236	0.0362396	0.116546	2.17926
33	0.291249	0.927178	0.983267	0.990737		0.522846	0.156949	0.0320847	0.154612	0.102168	0.166089	0.0952581	0.0311296		2.35984	0.0670094	0.0255966	0.0894021	0.504552	0.848068	0.498927		0.776277	0.176506	0.0706927	0.535719	0.408598	0.105225	0.0823463	0.147454		0.609239	0.138443	0.038149	0.115872	2.08965
34	0.264423	0.92954	0.983206	0.990738		0.517669	0.163645	0.0399191	0.140233	0.0991528	0.170113	0.0953742	0.0313081		2.37159	0.0680955	0.0298449	0.0800687	0.503459	0.849948	0.493424		0.777691	0.197975	0.0804476	0.534337	0.378832	0.104818	0.0855268	0.145448		0.610633	0.133349	0.0400923	0.115036	1.98836
35	0.239559	0.929401	0.983157	0.990757		0.511137	0.175244	0.0485215	0.127612	0.095658	0.174768	0.0954853	0.0314703		2.37446	0.0723722	0.0337728	0.0711852	0.505078	0.851991	0.489141		0.779496	0.226518	0.0906096	0.533489	0.348884	0.107314	0.0891626	0.143002		0.611454	0.129812	0.0422694	0.11425	1.8746
36	0.216586	0.926374	0.983111	0.990782		0.503249	0.192258	0.0573851	0.116839	0.0917628	0.179767	0.0955759	0.0316085		2.36728	0.0802535	0.037394	0.0629703	0.508955	0.854302	0.486137		0.781438	0.261948	0.100973	0.533066	0.319027	0.111457	0.0927277	0.140136		0.61172	0.128625	0.044802	0.113479	1.74978
37	0.195425	0.920423	0.98308	0.990814		0.493957	0.215219	0.066081	0.108029	0.0875416	0.185239	0.0956342	0.0317176		2.34822	0.0914307	0.0407137	0.0556887	0.5145	0.856757	0.484523		0.783583	0.303492	0.111255	0.533161	0.289767	0.116506	0.0959739	0.136987		0.611839	0.130359	0.0476631	0.112741	1.61731
38	0.175927	0.911457	0.983066	0.990853		0.483388	0.243852	0.0741795	0.10117	0.0830834	0.19108	0.0956654	0.0318003		2.31705	0.105035	0.0437733	0.0495864	0.521112	0.859168	0.484237		0.786057	0.350145	0.1211	0.534232	0.261495	0.121987	0.0988309	0.133756		0.612568	0.134807	0.0507369	0.112292	1.48053
39	0.157983	0.899353	0.983048	0.990903		0.471714	0.277519	0.0814302	0.0962225	0.0784334	0.196867	0.0957023	0.0318588		2.27372	0.119506	0.0463244	0.044947	0.528188	0.861324	0.484986		0.788757	0.400989	0.130169	0.537242	0.234554	0.127435	0.101221	0.130573		0.614059	0.141615	0.0536554	0.112581	1.34231
40	0.141592	0.884103	0.983037	0.990969		0.45984	0.315229	0.087595	0.0931361	0.0736085	0.202128	0.095763	0.0318863		2.22205	0.133637	0.0482522	0.0418623	0.53525	0.862977	0.486367		0.791444	0.454516	0.138123	0.543519	0.209477	0.132379	0.103204	0.127413		0.61616	0.150747	0.0561073	0.114323	1.20611
41	0.126792	0.865927	0.983033	0.991036		0.448518	0.356018	0.092471	0.0918241	0.0686832	0.206229	0.0958408	0.0319041		2.16552	0.146367	0.049489	0.0401548	0.541974	0.863993	0.487884		0.794154	0.508781	0.144758	0.55444	0.186782	0.136499	0.104843	0.124163		0.618951	0.162201	0.0579539	0.118048	1.07607
42	0.113545	0.845112	0.983034	0.991115		0.438043	0.398728	0.0960183	0.0922882	0.0637068	0.208876	0.0959185	0.0319169		2.10661	0.156933	0.0500135	0.0396456	0.547725	0.864306	0.489301		0.796689	0.561543	0.150023	0.571122	0.166924	0.139797	0.106112	0.120746		0.622358	0.175562	0.0590904	0.123611	0.958737
43	0.101797	0.821794	0.983048	0.991208		0.428519	0.442017	0.0982177	0.0946173	0.0587966	0.210151	0.0959731	0.0319263		2.04824	0.16508	0.049905	0.0401917	0.551835	0.863898	0.490607		0.798742	0.610566	0.153768	0.594422	0.150307	0.142418	0.106683	0.117212		0.625988	0.189536	0.0594959	0.130978	0.859559
44	0.0914298	0.795862	0.98306	0.991301		0.420134	0.48406	0.099132	0.0988381	0.0540831	0.210509	0.0959875	0.0319287		1.99344	0.170633	0.0492453	0.0418062	0.553569	0.863027	0.491842		0.80029	0.653696	0.155993	0.624244	0.137972	0.144572	0.106616	0.113695		0.629427	0.202487	0.0592296	0.140247	0.790137
45	0.0823522	0.766902	0.983056	0.991385		0.413011	0.523037	0.0988998	0.105034	0.0496453	0.210149	0.0959804	0.0319237		1.94421	0.173344	0.0480477	0.044673	0.552315	0.861817	0.492888		0.801109	0.689057	0.156819	0.660054	0.130718	0.146142	0.105995	0.110175		0.631904	0.213223	0.0582166	0.1505	0.759333
46	0.0744507	0.734616	0.983022	0.99146		0.408213	0.557213	0.0977649	0.113226	0.0455354	0.20888	0.0959743	0.031911		1.90298	0.173671	0.046388	0.0489112	0.547781	0.860496	0.493423		0.801153	0.715707	0.156522	0.70084	0.127311	0.146891	0.104738	0.106731		0.63298	0.221099	0.0565391	0.161187	0.754165
47	0.0676	0.699201	0.982974	0.991521		0.406813	0.585403	0.0959814	0.123365	0.0417263	0.206282	0.0959624	0.0318798		1.87189	0.172432	0.0443231	0.0541546	0.53985	0.859136	0.493206		0.800744	0.733735	0.155479	0.744805	0.127345	0.146539	0.103092	0.10335		0.632994	0.226082	0.0543468	0.171567	0.768745
48	0.0616905	0.661217	0.98292	0.991552		0.409251	0.607083	0.0938101	0.135387	0.0381999	0.202003	0.0959239	0.031827		1.8509	0.170309	0.0418973	0.0600023	0.528664	0.857771	0.491959		0.799831	0.743999	0.154116	0.790129	0.131208	0.144773	0.101486	0.0998894		0.632176	0.228227	0.0517571	0.180788	0.801908
49	0.0566641	0.62149	0.982878	0.991562		0.415466	0.622003	0.09151	0.149533	0.0349242	0.195923	0.0958354	0.0317503		1.83969	0.167967	0.0391873	0.0659527	0.514563	0.856232	0.489521		0.79861	0.748112	0.152876	0.834183	0.137496	0.141582	0.100048	0.0963833		0.631004	0.227572	0.0489149	0.189277	0.843697
50	0.0524401	0.580927	0.982862	0.991569		0.424191	0.630932	0.0892983	0.166331	0.0319052	0.188239	0.0956941	0.0316519		1.83632	0.166519	0.0362807	0.0714247	0.498192	0.854486	0.486018		0.797447	0.748326	0.152241	0.873562	0.144908	0.137365	0.0990432	0.0930054		0.629885	0.224902	0.0459116	0.198191	0.890966
51	0.0489664	0.540274	0.982862	0.991572		0.435623	0.635121	0.0873263	0.18657	0.0291226	0.179259	0.0955039	0.031529		1.84207	0.166769	0.0332489	0.0764197	0.480117	0.852449	0.481548		0.796416	0.74651	0.152685	0.905543	0.153534	0.132424	0.0982775	0.0899561		0.628643	0.22054	0.0428475	0.207956	0.947909
52	0.0462113	0.500217	0.982859	0.991577		0.449983	0.636323	0.0856536	0.210886	0.0265403	0.169309	0.0953055	0.0313914		1.85747	0.169303	0.0302423	0.0814599	0.460863	0.850331	0.476329		0.795683	0.744451	0.154451	0.928127	0.163413	0.127061	0.0972333	0.0874048		0.627252	0.214806	0.0399873	0.218492	1.01241
53	0.0441434	0.461282	0.982841	0.991589		0.466582	0.63612	0.0842981	0.239385	0.0241422	0.15867	0.0950989	0.0312468		1.88049	0.17411	0.0273947	0.0876138	0.440741	0.8485	0.470683		0.795285	0.743598	0.157578	0.940491	0.175342	0.12146	0.0959843	0.0856582		0.625968	0.208221	0.0376687	0.228626	1.08774
54	0.0428138	0.423921	0.982805	0.99161		0.485416	0.635862	0.083319	0.271952	0.0219226	0.147528	0.0948715	0.0310851		1.9115	0.181139	0.0248212	0.0960144	0.419899	0.847174	0.465126		0.795308	0.744611	0.162249	0.942668	0.190283	0.115565	0.0949284	0.0851098		0.624954	0.201461	0.036129	0.237117	1.17697
55	0.0422756	0.388475	0.98275	0.991628		0.50591	0.63637	0.082827	0.307805	0.0199201	0.13615	0.0946406	0.0309092		1.94875	0.189792	0.0226756	0.106711	0.398626	0.846294	0.460373		0.795839	0.747664	0.168752	0.935714	0.208708	0.1094	0.0946735	0.0861947		0.624134	0.195464	0.0355917	0.243436	1.27955
56	0.0426313	0.355236	0.982687	0.991638		0.527137	0.637755	0.0829462	0.346223	0.0182091	0.124793	0.0943884	0.0307209		1.99038	0.198931	0.021184	0.118861	0.377422	0.845569	0.457466		0.796924	0.752088	0.177277	0.920864	0.230399	0.103008	0.0954248	0.0894216		0.623298	0.191076	0.0365046	0.247186	1.39213
57	0.043948	0.324401	0.982621	0.991649		0.549007	0.639718	0.0837735	0.386201	0.0168821	0.113692	0.0941367	0.0305258		2.0384	0.207667	0.0205172	0.131436	0.356975	0.84483	0.458079		0.798587	0.756668	0.187823	0.899519	0.254647	0.0964919	0.0967747	0.0953241		0.622451	0.188523	0.039533	0.248648	1.51067
58	0.0461777	0.296085	0.982553	0.991661		0.571772	0.641858	0.085265	0.426907	0.0160315	0.10304	0.0939249	0.0303178		2.09445	0.215249	0.0206882	0.143517	0.337934	0.843969	0.464041		0.800551	0.760466	0.200001	0.873037	0.280432	0.0901057	0.0983962	0.103743		0.621446	0.187687	0.0449807	0.248277	1.6293
59	0.049152	0.270388	0.982484	0.991674		0.595468	0.644229	0.0872777	0.467992	0.0156996	0.0930382	0.0937493	0.0300995		2.15741	0.221014	0.0215173	0.155011	0.320811	0.843044	0.477605		0.802514	0.762626	0.213016	0.842882	0.307267	0.0844387	0.0999425	0.114693		0.620332	0.188445	0.0522371	0.246366	1.74864
60	0.0527042	0.247458	0.98243	0.991696		0.620154	0.646955	0.089644	0.509156	0.0157853	0.0838518	0.093611	0.0298771		2.22398	0.224903	0.0227043	0.16615	0.305744	0.842276	0.500218		0.804497	0.762603	0.226104	0.810455	0.333628	0.0803041	0.101113	0.128765		0.619314	0.190317	0.0602707	0.243019	1.85827
61	0.0566331	0.227339	0.982403	0.99173		0.644654	0.650587	0.0921346	0.549806	0.0161365	0.0756068	0.0935144	0.0296512		2.29016	0.226996	0.0239646	0.177001	0.292355	0.841853	0.531304		0.806286	0.760272	0.238636	0.777132	0.357897	0.0781531	0.102156	0.145918		0.618348	0.192999	0.0681955	0.238506	1.94778
62	0.0606775	0.209915	0.982398	0.991768		0.667568	0.655616	0.0945703	0.588902	0.0166369	0.0683304	0.0934366	0.0294377		2.35183	0.227165	0.0252229	0.187573	0.280116	0.841867	0.568685		0.807593	0.755375	0.249951	0.744077	0.379655	0.0779737	0.102823	0.165971		0.617305	0.195714	0.0753236	0.233317	2.01918
63	0.0645908	0.194836	0.98241	0.991807		0.688221	0.662244	0.0968044	0.624969	0.0171988	0.0620047	0.0933633	0.0292377		2.40804	0.225333	0.0264949	0.19753	0.268254	0.842332	0.6085		0.808381	0.748048	0.259524	0.712104	0.398559	0.0790109	0.102895	0.189201		0.616266	0.197914	0.0812436	0.228147	2.0744
64	0.0681451	0.181612	0.982444	0.991831		0.705783	0.670561	0.0987518	0.656611	0.0177608	0.0565347	0.0932928	0.029058		2.45757	0.221648	0.0278172	0.206106	0.256208	0.843202	0.646689		0.808436	0.738747	0.2671	0.681452	0.414838	0.0802894	0.102515	0.214917		0.615146	0.199433	0.0857612	0.223892	2.11943
65	0.0711576	0.169853	0.982507	0.991843		0.719688	0.680649	0.100501	0.682892	0.0182847	0.051743	0.093203	0.0289066		2.49783	0.216374	0.0292538	0.212877	0.243794	0.84434	0.68042		0.808014	0.727789	0.272694	0.652064	0.429795	0.0812515	0.101821	0.241697		0.614089	0.200219	0.0889885	0.221311	2.16705
66	0.0735653	0.159338	0.982612	0.991838		0.7294	0.692709	0.102156	0.70319	0.0186852	0.0474543	0.093097	0.0287751		2.52748	0.210065	0.0308942	0.217639	0.230995	0.845646	0.708559		0.807595	0.715486	0.276549	0.623962	0.443912	0.0814453	0.10107	0.268517		0.613403	0.200144	0.0910899	0.220889	2.21994
67	0.0754164	0.149918	0.982755	0.991801		0.73457	0.706869	0.103871	0.717238	0.0189373	0.04357	0.0929925	0.0286618		2.54669	0.203653	0.032905	0.220378	0.217949	0.847067	0.731329		0.807032	0.702338	0.279078	0.596895	0.456891	0.0806696	0.100452	0.294228		0.6127	0.199194	0.0924492	0.222595	2.27218
68	0.076823	0.141559	0.982938	0.991749		0.735658	0.723123	0.105777	0.724904	0.0189974	0.0400167	0.0928941	0.0285759		2.55889	0.198043	0.0354268	0.22132	0.204885	0.84868	0.749475		0.806213	0.688685	0.280498	0.570724	0.468814	0.0790166	0.0999119	0.318154		0.611827	0.197245	0.0933969	0.225964	2.32216
69	0.0779596	0.134172	0.983147	0.991696		0.732951	0.741064	0.107927	0.726621	0.0189013	0.0367444	0.0927943	0.0285033		2.56463	0.193964	0.0385581	0.221038	0.191965	0.850558	0.764012		0.804861	0.674932	0.28108	0.545415	0.479466	0.0766096	0.0992063	0.340572		0.610868	0.194416	0.0942818	0.230307	2.36472
70	0.0789118	0.127765	0.983365	0.991642		0.72711	0.760369	0.110455	0.722566	0.0189463	0.0337468	0.0926888	0.0284423		2.56671	0.191454	0.0425153	0.219782	0.17938	0.852581	0.775114		0.80298	0.6614	0.280942	0.521039	0.488184	0.0735896	0.0982919	0.360383		0.609953	0.190885	0.0952569	0.234687	2.39135
71	0.0796783	0.122323	0.983591	0.991594		0.718775	0.780588	0.113396	0.713576	0.0195583	0.031116	0.0925788	0.0284034		2.56596	0.190387	0.0473252	0.217831	0.167355	0.854533	0.783129		0.800616	0.648335	0.280172	0.497866	0.495796	0.0701992	0.0973274	0.376823		0.609057	0.186809	0.0963207	0.238501	2.40941
72	0.0802416	0.117823	0.983811	0.991568		0.707113	0.801241	0.116921	0.700311	0.0208323	0.0290444	0.0924704	0.0283873		2.55653	0.190292	0.0528679	0.215164	0.156065	0.856136	0.788482		0.798121	0.636016	0.279049	0.476079	0.502457	0.0667373	0.0963317	0.389537		0.608302	0.182394	0.0973954	0.241251	2.42048
73	0.0805925	0.114208	0.984014	0.991565		0.692313	0.82233	0.121389	0.683568	0.0225132	0.0276567	0.092375	0.0283851		2.53921	0.190848	0.059112	0.211791	0.145619	0.857105	0.791826		0.795844	0.624753	0.277917	0.455909	0.508154	0.0634943	0.0951945	0.398048		0.607812	0.17789	0.0983736	0.242999	2.42561
74	0.0806988	0.111442	0.984198	0.991569		0.674357	0.843493	0.12698	0.664225	0.024261	0.0269173	0.0923004	0.0283961		2.51323	0.191994	0.0657441	0.207982	0.136081	0.857496	0.793968		0.793864	0.61475	0.277106	0.437582	0.512792	0.0606171	0.0939099	0.402854		0.607465	0.17351	0.0992474	0.244077	2.42587
75	0.0805563	0.109507	0.984334	0.991571		0.653521	0.864234	0.133967	0.642905	0.0257923	0.0266967	0.0922441	0.0284094		2.47865	0.193927	0.0726575	0.204138	0.1275	0.857375	0.795403		0.792292	0.606165	0.277165	0.421329	0.515742	0.0580941	0.0923634	0.405031		0.607262	0.169436	0.100184	0.244546	2.41637
76	0.0801936	0.108405	0.984433	0.991585		0.630773	0.883798	0.142893	0.620351	0.0269422	0.0268822	0.0922024	0.0283977		2.44006	0.19694	0.0798296	0.200432	0.119929	0.85687	0.796166		0.791401	0.599315	0.278934	0.407097	0.517017	0.0558746	0.0907735	0.40526		0.607365	0.166029	0.101717	0.24467	2.39792
77	0.079646	0.108151	0.984503	0.991599		0.606317	0.900749	0.154491	0.597318	0.0277464	0.0273972	0.0921885	0.0283773		2.39647	0.200857	0.0870931	0.196857	0.113421	0.856181	0.796023		0.791201	0.59424	0.283293	0.394664	0.516717	0.0538873	0.0891789	0.404107		0.607562	0.163606	0.10409	0.244523	2.37313
78	0.079005	0.108745	0.984534	0.991604		0.5805	0.91359	0.169406	0.574419	0.028267	0.0282079	0.092191	0.0283519		2.34799	0.205373	0.0943035	0.19362	0.108085	0.855219	0.794526		0.791642	0.590933	0.290896	0.383608	0.515307	0.0520783	0.0875402	0.401848		0.607505	0.16223	0.107322	0.243967	2.3484
79	0.0783681	0.110258	0.984535	0.991621		0.554184	0.921158	0.188629	0.552218	0.0285817	0.029284	0.0921984	0.0283397		2.29884	0.210153	0.100994	0.190664	0.104056	0.854028	0.791584		0.792578	0.589095	0.30253	0.373389	0.513629	0.0503944	0.0860819	0.398532		0.607143	0.161932	0.111307	0.242911	2.33389
80	0.0777961	0.112934	0.984527	0.991651		0.527305	0.922291	0.212836	0.531127	0.0287709	0.03056	0.0922129	0.0283551		2.24587	0.214557	0.107238	0.187638	0.101532	0.852685	0.787073		0.793352	0.588156	0.31895	0.363799	0.511454	0.0488776	0.084927	0.39413		0.606238	0.163054	0.115858	0.2415	2.32975
81	0.0773745	0.117127	0.984516	0.991669		0.500355	0.916236	0.242566	0.511557	0.0289763	0.0319252	0.0922149	0.0283896		2.19042	0.218285	0.113526	0.18431	0.100744	0.851191	0.780808		0.793885	0.587588	0.340772	0.35477	0.508345	0.0476192	0.0840292	0.388598		0.60499	0.16603	0.120674	0.239888	2.33268
82	0.0771545	0.123286	0.984511	0.991669		0.47425	0.903008	0.278534	0.493722	0.0293597	0.0334079	0.0922091	0.0284493		2.13648	0.220929	0.120674	0.180037	0.101889	0.849645	0.77259		0.794181	0.587159	0.368619	0.34624	0.504013	0.0469444	0.0834667	0.382037		0.603814	0.17167	0.125831	0.238028	2.33934
83	0.0771944	0.131741	0.984511	0.991668		0.449089	0.882951	0.320698	0.477904	0.0300623	0.0351654	0.0922062	0.0285266		2.08308	0.22233	0.129149	0.174619	0.104967	0.848099	0.762352		0.793874	0.587125	0.402392	0.338154	0.498311	0.047053	0.0833297	0.374772		0.602832	0.180645	0.131564	0.235659	2.34778
84	0.0776932	0.142794	0.984505	0.991658		0.425996	0.856556	0.368568	0.464272	0.0312046	0.0374968	0.0922026	0.0286136		2.03671	0.222445	0.13888	0.168336	0.109987	0.846627	0.749859		0.793154	0.587775	0.441519	0.330535	0.491127	0.0478656	0.0835775	0.366774		0.60241	0.192978	0.137715	0.232388	2.35584
85	0.0788645	0.156727	0.984499	0.991643		0.404763	0.824893	0.421619	0.453103	0.0327936	0.040788	0.0922	0.0287068		1.99537	0.221405	0.149401	0.161499	0.116917	0.845269	0.735179		0.792236	0.589459	0.485208	0.323529	0.482822	0.0491267	0.0842939	0.357946		0.602776	0.208172	0.144021	0.227866	2.36443
86	0.0810451	0.173821	0.984503	0.991648		0.384735	0.78907	0.478639	0.444949	0.035024	0.0451925	0.0921979	0.0287945		1.95406	0.219218	0.159811	0.154405	0.125634	0.844093	0.718484		0.790773	0.592537	0.532164	0.317291	0.473974	0.0505828	0.0853004	0.348138		0.603579	0.225457	0.150358	0.221791	2.37589
87	0.0846804	0.194595	0.984528	0.991669		0.366395	0.750047	0.53777	0.440452	0.0381515	0.0505438	0.0921888	0.0288639		1.91556	0.215817	0.169715	0.147317	0.136098	0.843076	0.700118		0.789107	0.596974	0.580859	0.312043	0.46401	0.0521187	0.0863204	0.337116		0.6049	0.243774	0.156446	0.214158	2.3814
88	0.0901365	0.21974	0.984586	0.991689		0.349258	0.709056	0.597196	0.440285	0.0421883	0.0565743	0.0921672	0.0289246		1.87647	0.211528	0.17893	0.140481	0.148422	0.84214	0.680542		0.787765	0.602446	0.629962	0.308046	0.452738	0.0535643	0.0872413	0.324858		0.606807	0.261819	0.162032	0.205032	2.37575
89	0.097739	0.249266	0.984647	0.991714		0.333644	0.667195	0.654934	0.445628	0.0470905	0.062833	0.0921313	0.0289665		1.83885	0.206669	0.187093	0.134436	0.162535	0.841346	0.660259		0.786654	0.608449	0.678092	0.305531	0.440851	0.0549056	0.0879385	0.311437		0.608929	0.278575	0.167067	0.194631	2.36268
90	0.107903	0.282665	0.984685	0.991744		0.320316	0.62529	0.709569	0.457588	0.052807	0.0688896	0.0920685	0.0289762		1.80761	0.201414	0.19422	0.130174	0.178248	0.840585	0.640009		0.785724	0.614203	0.724158	0.304745	0.428559	0.056157	0.0882929	0.297167		0.611003	0.293214	0.171469	0.183482	2.34149
91	0.121196	0.319077	0.984707	0.991758		0.308517	0.583932	0.759378	0.476982	0.0591527	0.0747031	0.091981	0.0289602		1.7783	0.195959	0.200658	0.127902	0.195231	0.839822	0.620432		0.784671	0.618919	0.767186	0.305835	0.417001	0.0573144	0.0884355	0.282584		0.61252	0.305322	0.17514	0.172072	2.32061
92	0.13871	0.357523	0.984716	0.991761		0.297624	0.543401	0.803431	0.503973	0.0657611	0.0804725	0.0918961	0.0289199		1.74661	0.190211	0.206613	0.127767	0.21295	0.839058	0.602063		0.78326	0.621881	0.806318	0.308871	0.40731	0.0585142	0.0886039	0.268393		0.613173	0.315236	0.177859	0.160732	2.3084
93	0.161867	0.397265	0.984739	0.991774		0.287293	0.503922	0.840877	0.537968	0.0722676	0.0861892	0.0918317	0.0288532		1.71053	0.183893	0.211876	0.129517	0.230821	0.838242	0.585289		0.781243	0.622485	0.840849	0.313901	0.39958	0.0597714	0.0890209	0.255252		0.612846	0.3239	0.179016	0.149789	2.30182
94	0.191185	0.437364	0.984778	0.991791		0.2773	0.465729	0.870461	0.578149	0.078535	0.0918785	0.0917877	0.0287751		1.66692	0.176974	0.216076	0.132373	0.248143	0.837337	0.570486		0.77847	0.620282	0.870011	0.320778	0.394278	0.0609345	0.0898203	0.243545		0.611589	0.331718	0.178701	0.139413	2.30134
95	0.226768	0.47689	0.984812	0.991812		0.267609	0.429028	0.891195	0.623821	0.0842506	0.0975263	0.0917764	0.0286887		1.61319	0.169508	0.218763	0.135755	0.264322	0.836526	0.558399		0.775386	0.614691	0.892938	0.329231	0.391789	0.0617622	0.0910932	0.233375		0.610022	0.338153	0.177254	0.129545	2.30483
96	0.268569	0.515074	0.984832	0.991841		0.257185	0.393976	0.90213	0.67368	0.0893347	0.102658	0.0918135	0.0285912		1.54862	0.161383	0.219605	0.139651	0.278976	0.835755	0.550763		0.772243	0.605497	0.908812	0.338815	0.39275	0.0620761	0.092613	0.224479		0.608378	0.342421	0.175368	0.120344	2.30862
97	0.31627	0.551379	0.984814	0.991872		0.246711	0.360694	0.90279	0.725672	0.0941883	0.106996	0.0918868	0.0284898		1.48018	0.152674	0.219311	0.143895	0.292107	0.835062	0.550177		0.769396	0.592597	0.916895	0.348876	0.398594	0.0618341	0.0941047	0.216636		0.606913	0.343983	0.173877	0.1118	2.31672
98	0.369685	0.585528	0.984739	0.991896		0.237731	0.329186	0.893454	0.776675	0.0994858	0.110321	0.0919843	0.0284008		1.41152	0.143551	0.218547	0.148378	0.30455	0.834555	0.558496		0.76716	0.576136	0.916842	0.358405	0.411251	0.0613387	0.0952514	0.20982		0.605939	0.342849	0.173086	0.104028	2.32994
99	0.428545	0.617152	0.984607	0.991917		0.230979	0.299529	0.874436	0.82307	0.105766	0.112576	0.0921223	0.0283135		1.34678	0.134131	0.217422	0.152875	0.318046	0.834297	0.576217		0.76524	0.556203	0.908279	0.366396	0.431711	0.0613838	0.0959794	0.204423		0.605351	0.3391	0.172986	0.0971373	2.34712
100	0.491818	0.646091	0.984423	0.991939		0.227276	0.271778	0.846246	0.861052	0.11294	0.113892	0.0922847	0.0282226		1.29278	0.124554	0.215819	0.157614	0.335299	0.834338	0.601694		0.763416	0.533096	0.890958	0.371932	0.458106	0.0643143	0.0962478	0.201092		0.605086	0.332913	0.173376	0.0912122	2.36185

## Sheet: shank_angle B3ComfM
Shank angle	mean	std	steps
left	75.5973	2.38479	75.2974	79.048	76.2191	74.3813	75.1904	76.5135	77.9264	77.1561	80.4085	76.5501	77.5397	76.2941	76.6046	79.4165	76.8007	78.506	78.8218	77.8115	77.8648	78.7552	73.2091	73.7559	74.6337	79.2951	75.3545	74.6896	77.0488	76.2965	76.1091	74.532	73.7573	76.4635	77.895	78.8066	72.9393	77.1819	77.3271	78.2555	74.4341	77.1214	76.777	76.2933	75.6668	72.6518	75.9964	75.2008	76.3742
right	75.3622	3.05668	80.9997	73.4745	75.813	72.3442	72.254	73.1196	72.7437	79.8354	74.7853	75.1657	72.3738	74.439	74.359	75.7247	70.9408	80.4141	74.1115	74.3761	73.2577	74.0198	79.1221	75.7506	73.4333	74.0414	77.944	74.7176	79.2657	73.7148	75.526	77.9742	74.1352	80.2835	74.0376	75.3136	73.2821	74.8543	78.132	72.7596	74.9218	73.5532	78.8112	70.066	75.0179	73.4513	75.072	73.9884	74.3639
[truncated: 81 more columns]

## Sheet: Rotation RHipFlex B3ComfM
all values Right	mean	std	steps
1	39.0766	2.92429	41.848	42.293	41.645	38.945	43.616	41.101	40.219	39.307	39.368	36.953	37.093	35.803	36.556	37.678	35.795	33.215	31.299	35.13	34.801	36.206	38	36.216	38.326	38.368	38.924	42.198	41.204	31.214	35.546	34.485	37.608	39.632	39.623	36.953	45.196	35.119	36.581	36.573	37.745	39.832	39.725	38.247	42.88	39.186	42.398	39.419	38.059
2	39.1686	3.0078	42.0589	41.8764	41.8517	39.1821	43.0832	41.1632	40.6099	39.6698	39.9127	37.1519	36.9178	35.5144	36.0846	37.5175	35.5179	33.4601	30.7972	34.7159	35.2022	36.2542	38.6672	36.0405	38.1448	38.4694	39.1877	42.2951	40.9554	31.5151	35.3653	34.4833	37.6391	39.2365	39.6164	36.8427	44.8166	34.5275	36.3432	36.1708	37.3272	40.0553	40.0289	37.766	42.4142	39.1703	42.516	39.2311	38.1237
3	39.1017	3.11517	42.1747	41.2475	41.8251	39.3071	42.3533	41.0464	40.8631	39.9302	40.307	37.1438	36.5275	35.0395	35.4355	37.2065	34.9686	33.4871	30.2649	34.2041	35.4134	36.1946	39.2104	35.6879	37.8206	38.3585	39.2706	42.1225	40.5354	31.5421	35.0715	34.2679	37.535	38.6344	39.3227	36.4833	44.2152	33.8737	35.9096	35.5315	36.6961	39.9681	40.1185	37.133	41.8361	38.9382	42.3942	38.8696	37.9635
4	38.818	3.23891	42.0508	40.3952	41.5534	39.2318	41.4719	40.7362	40.8692	39.9309	40.4275	36.901	35.9428	34.3965	34.616	36.7025	34.1601	33.2395	29.6296	33.5711	35.3078	35.914	39.4694	35.1693	37.3076	38.0024	39.0733	41.6762	39.9326	31.2768	34.5843	33.8208	37.2994	37.836	38.7837	35.9121	43.3974	33.1152	35.2769	34.6938	35.8289	39.5435	39.9328	36.3335	41.1104	38.4637	42.015	38.3333	37.5461
5	38.3083	3.36454	41.6502	39.3317	41.0798	38.9524	40.4788	40.2462	40.6019	39.6047	40.2308	36.4526	35.2015	33.6105	33.6534	36.0134	33.1439	32.7297	28.8781	32.8286	34.8734	35.3963	39.4013	34.5281	36.612	37.4282	38.5842	40.994	39.1566	30.7686	33.8897	33.1665	36.9459	36.8707	38.0821	35.1782	42.3868	32.2371	34.4567	33.689	34.7403	38.8514	39.4888	35.3398	40.2342	37.7364	41.3658	37.6456	36.8628
6	37.5922	3.47529	41.0137	38.1083	40.4514	38.4948	39.4055	39.5845	40.0654	38.939	39.7492	35.8459	34.3255	32.7038	32.5743	35.1715	31.9605	32.0188	28.0245	32.0011	34.184	34.7053	39.0637	33.7983	35.7476	36.6844	37.8225	40.1309	38.2238	30.0872	33.0304	32.3376	36.4872	35.7695	37.2904	34.3242	41.2168	31.2541	33.4626	32.5463	33.4848	37.9959	38.8444	34.1475	39.2194	36.7734	40.4251	36.8311	35.9266
7	36.7162	3.56667	40.2514	36.8048	39.7002	37.8574	38.2707	38.7463	39.3601	38.0296	39.0516	35.1165	33.3372	31.7043	31.4076	34.2137	30.6167	31.184	27.0598	31.1134	33.354	33.9292	38.5295	32.9905	34.7455	35.814	36.8883	39.1213	37.1583	29.2902	32.0675	31.3601	35.9348	34.5762	36.448	33.3858	39.9316	30.2083	32.3375	31.2986	32.1384	37.0598	38.0469	32.7684	38.0938	35.6159	39.2243	35.906	34.7804
8	35.7277	3.64034	39.4166	35.5131	38.8407	37.0523	37.0889	37.7343	38.5196	36.964	38.2251	34.292	32.2658	30.6506	30.1923	33.1813	29.1091	30.2908	25.9864	30.1826	32.4801	33.1332	37.8762	32.1408	33.6407	34.8496	35.8358	37.9858	36.0046	28.4143	31.0456	30.2721	35.2884	33.3477	35.5727	32.3988	38.5929	29.1588	31.1015	29.9947	30.7817	36.0809	37.1277	31.277	36.913	34.3633	37.8438	34.8804	33.495
9	34.6647	3.69561	38.5033	34.2795	37.8556	36.0622	35.8807	36.5723	37.5504	35.7913	37.3254	33.395	31.1719	29.5751	28.9739	32.1173	27.496	29.3703	24.8172	29.2455	31.5834	32.3179	37.1136	31.2747	32.4785	33.7983	34.6973	36.7545	34.8269	27.503	29.9972	29.1446	34.559	32.1292	34.6796	31.4015	37.2855	28.1601	29.7754	28.6986	29.4791	35.0785	36.1085	29.7482	35.7154	33.0752	36.3644	33.7731	32.1699
10	33.5581	3.73342	37.4845	33.111	36.7685	34.8938	34.664	35.3222	36.4406	34.5442	36.3681	32.4527	30.1227	28.5048	27.7947	31.0572	25.8502	28.4153	23.586	28.3329	30.6515	31.4728	36.2571	30.4269	31.3205	32.6816	33.4933	35.4594	33.6676	26.5907	28.963	28.0203	33.7642	30.9335	33.791	30.4325	36.0697	27.2301	28.4385	27.4735	28.259	34.0716	35.0134	28.2555	34.5351	31.8047	34.878	32.614	30.886
11	32.4352	3.75491	36.338	31.9948	35.6324	33.5911	33.4429	34.059	35.2386	33.2531	35.3658	31.5012	29.18	27.4406	26.6641	30.0237	24.2377	27.4298	22.3496	27.4642	29.6732	30.5959	35.3392	29.6264	30.2128	31.5419	32.2452	34.1296	32.5477	25.717	27.9942	26.9289	32.9368	29.7379	32.9222	29.506	34.955	26.3496	27.1684	26.3521	27.1118	33.0849	33.8778	26.8592	33.4014	30.5919	33.4716	31.4389	29.6782
12	31.3282	3.77358	35.0704	30.919	34.4993	32.2319	32.2177	32.8271	33.986	31.9372	34.337	30.5612	28.3548	26.366	25.576	29.031	22.7058	26.438	21.1768	26.6419	28.6623	29.6907	34.3989	28.8847	29.1498	30.4183	30.9483	32.789	31.4837	24.9071	27.0988	25.893	32.1144	28.512	32.0638	28.6142	33.9162	25.4961	26.0007	25.3336	26.0068	32.1308	32.736	25.5844	32.3287	29.4682	32.175	30.2702	28.555
13	30.2091	3.7506	33.7037	29.8826	33.3992	30.9061	30.993	31.6602	32.7282	30.6026	33.3068	29.6394	27.598	25.2759	24.5299	28.0856	21.2907	25.4615	20.1182	25.8538	27.6508	28.7921	33.4672	28.1836	28.1149	29.3255	29.6041	31.4585	30.4957	24.1482	26.2312	24.936	31.2995	27.2552	31.1983	27.7493	32.9184	24.6447	24.9254	24.3968	24.9187	31.2037	31.6135	24.4014	31.3113	28.4167	31.0063	29.119	27.5133
14	29.1266	3.72829	32.2838	28.8714	32.3514	29.6687	29.7704	30.5912	31.5101	29.2613	32.2989	28.7462	26.8351	24.1862	23.5309	27.1893	20.04	24.5068	19.1862	25.0845	26.652	27.9261	32.5534	27.5091	27.108	28.2642	28.2316	30.1611	29.596	23.4039	25.3494	24.0543	30.4519	25.9825	30.3161	26.9167	31.9392	23.7845	23.9222	23.5118	23.8317	30.2879	30.5085	23.2747	30.3443	27.4105	29.974	28.0003	26.552
15	28.073	3.69923	30.8784	27.8737	31.3722	28.5451	28.5502	29.6399	30.3627	27.9504	31.3134	27.9169	26.0189	23.1195	22.5762	26.3463	18.9501	23.5565	18.376	24.3181	25.6637	27.1044	31.6674	26.8423	26.1355	27.2365	26.8654	28.9097	28.7705	22.6377	24.4407	23.2089	29.5208	24.7124	29.4178	26.1269	30.9643	22.9104	22.9823	22.6488	22.7319	29.3672	29.4184	22.1929	29.418	26.4185	29.0702	26.9237	25.6747
16	27.0481	3.66945	29.5321	26.8714	30.4668	27.5346	27.3336	28.7914	29.3052	26.7029	30.3457	27.1814	25.141	22.0821	21.647	25.5605	17.9664	22.5999	17.6652	23.5292	24.839	26.3288	30.8237	26.1348	25.1734	26.2355	25.5321	27.7003	27.9795	21.8337	23.5102	22.3735	28.4757	23.4551	28.502	25.3846	29.9697	22.0025	22.0906	21.7842	21.6078	28.4358	28.3438	21.1564	28.5128	25.4161	28.2633	25.8897	24.8663
17	26.0404	3.64444	28.2525	25.8426	29.6008	26.6176	26.1188	28.0042	28.3311	25.525	29.4013	26.5192	24.2051	21.063	20.7211	24.8265	17.0144	21.6391	17.0241	22.671	24.2138	25.5786	30.0199	25.3079	24.1809	25.2364	24.2454	26.5149	27.1625	20.9773	22.5699	21.5395	27.3008	22.2089	27.5514	24.6669	28.928	21.0355	21.2295	20.8957	20.4542	27.4786	27.2825	20.1655	27.5975	24.379	27.5121	24.8941	24.1041
18	25.0206	3.6347	27.024	24.7717	28.7359	25.7522	24.9063	27.2153	27.4054	24.3969	28.4767	25.8656	23.2149	20.0356	19.7734	24.1284	16.0252	20.6783	16.4204	21.6997	22.7617	24.8	29.2269	24.3325	23.1163	24.2243	23.0104	25.3215	26.2568	20.062	21.6203	20.7074	25.9902	20.9667	26.543	23.9478	27.8217	19.9961	20.3768	19.9625	19.2621	26.474	26.2308	19.1946	26.6447	23.2863	26.7768	23.9228	23.3579
19	23.9775	3.63592	25.8123	23.6547	27.8341	24.9098	23.6857	26.3785	26.4705	23.2907	27.5428	25.1606	22.1705	18.964	18.7698	23.4347	14.9478	19.7121	15.8205	20.5945	21.7533	23.939	28.426	23.2068	21.9389	23.1828	21.8286	24.0804	25.1996	19.0954	20.6457	19.8685	24.5478	19.7088	25.456	23.1988	26.6286	18.877	19.5071	18.9655	18.0127	25.3993	25.1722	18.2	25.6309	22.1113	26.013	22.954	22.5957
20	22.8845	3.65204	24.5753	22.4995	26.8667	24.0633	22.4505	25.4638	25.4834	22.1783	26.5603	24.345	21.0573	17.8192	17.6859	22.7031	13.7473	18.7308	15.2053	19.3474	20.6823	22.9663	27.6069	21.9477	20.6587	22.0803	20.7048	22.7779	23.9611	18.0906	19.6209	19.0021	22.9862	18.4058	24.2623	22.392	25.3231	17.677	18.5872	17.893	16.684	24.236	24.0913	17.1411	24.5278	20.8302	25.1572	21.9618	21.7926
21	21.7287	3.68093	23.2895	21.322	25.822	23.1927	21.2015	24.4557	24.4161	21.0415	25.4946	23.3747	19.8444	16.577	16.5092	21.8876	12.4205	17.7369	14.5572	17.9742	19.5201	21.8742	26.7602	20.5635	19.3007	20.8767	19.64	21.412	22.5447	17.0649	18.5185	18.0849	21.3384	17.0431	22.9694	21.5088	23.887	16.4113	17.5862	16.7409	15.2798	22.9689	22.9655	15.993	23.2979	19.4306	24.187	20.9322	20.934
22	20.5106	3.71724	21.9552	20.1423	24.703	22.281	19.94	23.3539	23.267	19.8754	24.3286	22.2434	18.5258	15.2322	15.241	20.9516	11.0006	16.7283	13.852	16.5164	18.2739	20.6478	25.8632	19.0801	17.9031	19.5788	18.6083	19.9915	20.9677	16.0354	17.3208	17.0947	19.6544	15.6312	21.5927	20.5439	22.3249	15.1118	16.4795	15.5205	13.8457	21.5898	21.7717	14.7453	21.9581	17.9181	23.1037	19.8627	20.015
23	19.2431	3.75415	20.5919	18.98	23.5236	21.3138	18.6717	22.1733	22.0631	18.6832	23.066	20.9839	17.1126	13.8117	13.9043	19.872	9.52033	15.6829	13.0483	15.0126	16.9517	19.2851	24.8989	17.5552	16.5173	18.213	17.566	18.537	19.2783	15.014	16.025	16.0189	17.9911	14.1967	20.1556	19.5029	20.6652	13.8151	15.2757	14.2532	12.4357	20.1067	20.506	13.4162	20.5357	16.3332	21.9259	18.758	19.059
24	17.9476	3.78482	19.2306	17.8421	22.3148	20.2815	17.4089	20.9354	20.8199	17.4744	21.7074	19.6392	15.6247	12.3627	12.5406	18.637	8.0197	14.5847	12.151	13.5078	15.5757	17.8362	23.8642	16.0412	15.182	16.8188	16.4893	17.0734	17.5525	14.0121	14.6502	14.8586	16.4037	12.7761	18.6867	18.4196	18.975	12.5555	13.9957	12.9661	11.0953	18.5515	19.1848	12.0724	19.0587	14.6965	20.6776	17.6352	18.0883
25	16.6485	3.80671	17.8915	16.7218	21.1	19.186	16.1755	19.6718	19.5499	16.257	20.276	18.249	14.0917	10.9344	11.1975	17.2794	6.53442	13.4255	11.1791	12.048	14.1801	16.3395	22.7731	14.5784	13.9096	15.4279	15.3829	15.6274	15.882	13.0371	13.2308	13.6234	14.9239	11.4086	17.2147	17.3274	17.3091	11.3624	12.6769	11.6868	9.85239	16.9769	17.8417	10.7641	17.5512	13.023	19.3927	16.521	17.1226
26	15.3636	3.8201	16.5833	15.6103	19.8959	18.0364	14.9899	18.4126	18.2655	15.0346	18.7863	16.8459	12.5488	9.56185	9.90539	15.8445	5.0948	12.1982	10.1484	10.6609	12.8025	14.8106	21.6339	13.1829	12.7046	14.0597	14.2658	14.2111	14.3245	12.092	11.8085	12.3477	13.5527	10.0989	15.7676	16.2499	15.7023	10.2413	11.3748	10.4404	8.70979	15.444	16.4905	9.52107	16.0309	11.3228	18.096	15.4392	16.1698
27	14.1028	3.82724	15.3058	14.4979	18.7113	16.8517	13.8603	17.179	16.9765	13.811	17.252	15.4519	11.0244	8.27033	8.66591	14.3827	3.71707	10.9087	9.07514	9.34156	11.4651	13.2374	20.4301	11.8563	11.561	12.7204	13.1562	12.8276	12.8955	11.1768	10.4227	11.0669	12.2554	8.818	14.3671	15.1883	14.1693	9.2047	10.1488	9.23729	7.6464	13.9847	15.1344	8.34984	14.4952	9.60186	16.8034	14.4054	15.2294
28	12.8744	3.84034	14.0531	13.3837	17.5516	15.6562	12.7869	15.9886	15.7004	12.5905	15.6886	14.0836	9.52773	7.05145	7.45464	12.9332	2.38864	9.58027	7.97436	8.05609	10.1754	11.567	19.1584	10.5743	10.4683	11.4038	12.0564	11.4819	11.5918	10.2855	9.09118	9.80727	10.9691	7.53245	13.023	14.1338	12.7113	8.25645	9.01427	8.08036	6.61627	12.6087	13.7719	7.24282	12.9359	7.864	15.526	13.427	14.2913
29	11.6609	3.85238	12.8134	12.2699	16.4228	14.4699	11.7657	14.8534	14.4618	11.376	14.1229	12.7495	8.05676	5.89606	6.24994	11.5237	1.09202	8.24298	6.86156	6.78285	8.92894	9.77423	17.8352	9.3208	9.40922	10.0954	10.9562	10.184	10.4004	9.41999	7.81478	8.58364	9.64456	6.21544	11.7401	13.0813	11.3218	7.38952	7.93542	6.96618	5.587	11.3128	12.4038	6.17548	11.343	6.11407	14.278	12.5051	13.3399
30	10.4747	3.88132	11.5774	11.1675	15.3338	13.3079	10.7962	13.7803	13.2858	10.1733	12.5832	11.4524	6.61034	4.79803	5.02985	10.1703	-0.191616	6.91683	5.75164	5.50951	7.7173	7.85427	16.4957	8.09096	8.37945	8.76906	9.83573	8.93064	9.30271	8.59257	6.58454	7.4003	8.24753	4.84674	10.5112	12.0344	9.99477	6.59646	6.88806	5.88836	4.54032	10.0919	11.0381	5.14193	9.70642	4.36891	13.0712	11.6213	12.3601
31	9.31709	3.92916	10.3385	10.0902	14.2878	12.1823	9.87779	12.7762	12.174	8.98515	11.088	10.1913	5.19803	3.754	3.78173	8.88045	-1.46864	5.62167	4.65809	4.23352	6.523	5.83955	15.1714	6.89209	7.37752	7.40773	8.66755	7.71682	8.28455	7.82248	5.39494	6.25591	6.76591	3.41752	9.338	10.9867	8.72615	5.87694	5.85436	4.84088	3.4737	8.94694	9.68464	4.14827	8.04764	2.67291	11.9147	10.7637	11.3491
32	8.19255	3.99146	9.09315	9.05409	13.2827	11.1086	9.01124	11.8458	11.1228	7.8159	9.64	8.9689	3.84087	2.76215	2.50936	7.65645	-2.73069	4.37181	3.59955	2.95397	5.33979	3.80136	13.8732	5.73056	6.42351	6.00852	7.45294	6.551	7.32826	7.12458	4.24638	5.1526	5.21213	1.95893	8.22044	9.93702	7.51488	5.24342	4.83885	3.81857	2.40287	7.8732	8.35673	3.21124	6.41612	1.09192	10.8121	9.92589	10.3191
33	7.10894	4.06087	7.84358	8.06682	12.3196	10.0948	8.18797	10.9904	10.1319	6.65932	8.23291	7.79035	2.57399	1.82512	1.23733	6.495	-3.95143	3.17901	2.60556	1.69046	4.16827	1.85732	12.5844	4.60738	5.53243	4.58015	6.20358	5.44545	6.42826	6.50903	3.14705	4.09842	3.61723	0.511162	7.15267	8.8956	6.35637	4.70355	3.85703	2.82386	1.35861	6.86572	7.06836	2.36493	4.8723	-0.332828	9.75056	9.10422	9.29439
34	6.06973	4.12641	6.598	7.121	11.393	9.15033	7.39167	10.2037	9.19333	5.51233	6.859	6.657	1.412	0.95	0.005	5.39	-5.101	2.04933	1.69567	0.472	3.015	0.121333	11.291	3.521	4.71233	3.14	4.935	4.407	5.57867	5.951	2.101	3.10467	2.03067	-0.880333	6.126	7.86833	5.242	4.24133	2.909	1.85567	0.362333	5.90733	5.834	1.622	3.475	-1.56933	8.67633	8.29867	8.295
35	5.07479	4.1751	5.3702	6.18091	10.4876	8.27749	6.60607	9.47692	8.28477	4.37233	5.50791	5.57116	0.363808	0.150273	-1.14264	4.34627	-6.15216	0.988	0.869808	-0.676677	1.89894	-1.31907	9.97544	2.449	3.95771	1.71991	3.66639	3.42791	4.76687	5.42277	1.1211	2.17841	0.485101	-2.17597	5.129	6.84758	4.15736	3.83077	1.98218	0.912596	-0.577535	4.97248	4.66345	0.977798	2.30682	-2.59203	7.51656	7.51222	7.34561
36	4.11277	4.19881	4.18837	5.18855	9.5783	7.47061	5.80312	8.78444	7.38001	3.23859	4.15891	4.52846	-0.579778	-0.587727	-2.19239	3.36409	-7.10469	0.00112121	0.114939	-1.75057	0.82603	-2.41178	8.60765	1.35462	3.23295	0.349909	2.42588	2.46709	3.96677	4.89398	0.214636	1.32214	-1.0049	-3.35003	4.14256	5.80911	3.07873	3.4382	1.05273	-0.0059596	-1.47233	4.02749	3.53509	0.416273	1.34379	-3.37978	6.19333	6.73111	6.44761
37	3.16157	4.1946	3.09155	4.08927	8.62745	6.69782	4.94518	8.09491	6.43618	2.10564	2.79191	3.51764	-1.44445	-1.29118	-3.145	2.44964	-7.98227	-0.904273	-0.591727	-2.771	-0.205909	-3.17836	7.157	0.190545	2.47109	-0.955364	1.23636	1.47164	3.11273	4.33836	-0.620182	0.531455	-2.43882	-4.38118	3.144	4.71136	1.97364	3.02527	0.103091	-0.897273	-2.34991	3.03073	2.41355	-0.0982727	0.537909	-3.961	4.644	5.932	5.57864
38	2.18651	4.16802	2.10705	2.82891	7.59758	5.90422	3.98861	7.37679	5.38788	0.947859	1.38682	2.52645	-2.2658	-2.00118	-4.02594	1.59364	-8.82833	-1.75006	-1.27759	-3.7824	-1.211	-3.72192	5.62403	-1.08134	1.60007	-2.19427	0.113091	0.394364	2.12809	3.73267	-1.39663	-0.231091	-3.81814	-5.29673	2.09378	3.51015	0.813505	2.55037	-0.878848	-1.7651	-3.25516	1.94954	1.24809	-0.62299	-0.198939	-4.43171	2.81011	5.087	4.69264
39	1.14694	4.12857	1.24705	1.36945	6.45423	5.0391	2.88105	6.59901	4.18593	-0.28202	-0.0773636	1.53882	-3.09819	-2.77015	-4.89052	0.766818	-9.69018	-2.55612	-1.9771	-4.84588	-2.21545	-4.23531	4.01795	-2.49807	0.539263	-3.36594	-0.953303	-0.819273	0.938919	3.05235	-2.13153	-1.00402	-5.12303	-6.12675	0.947333	2.154	-0.424818	1.97128	-1.90258	-2.62334	-4.25663	0.741899	-0.0187273	-1.22656	-0.993758	-4.89368	0.781667	4.15544	3.72391
40	0.00238231	4.08747	0.50203	-0.313364	5.15715	4.05355	1.5473	5.71197	2.78367	-1.65145	-1.62064	0.525788	-4.00476	-3.65736	-5.80936	-0.0753636	-10.5885	-3.35194	-2.72506	-6.00361	-3.25627	-4.87024	2.34079	-4.07697	-0.795333	-4.476	-2.02209	-2.24527	-0.496455	2.28685	-2.86567	-1.83488	-6.34303	-6.92006	-0.347	0.595879	-1.76812	1.23924	-2.97464	-3.5013	-5.39764	-0.633576	-1.46091	-1.96555	-1.99909	-5.45612	-1.33633	3.09467	2.60664
41	-1.25773	4.05197	-0.162788	-2.17291	3.67707	2.89884	0.00656566	4.67943	1.14384	-3.2229	-3.23773	-0.550303	-5.03581	-4.71382	-6.83827	-0.983182	-11.5278	-4.16956	-3.55298	-7.27023	-4.36658	-5.71153	0.588384	-5.80124	-2.46732	-5.54582	-3.16173	-3.91991	-2.17666	1.42586	-3.64883	-2.76845	-7.4763	-7.124	-1.83944	-1.18352	-3.24642	0.353293	-4.10797	-4.43597	-6.68517	-2.19871	-3.10309	-2.88069	-3.27085	-6.21346	-3.38989	1.86733	1.28639
42	-2.64923	4.05805	-0.817636	-4.10791	2.0242	1.55463	-1.65707	3.47974	-0.697909	-4.9646	-4.88936	-1.7382	-6.2161	-5.96648	-8.00015	-2.00682	-12.4986	-5.0507	-4.48195	-8.63402	-5.57558	-6.78391	-1.22603	-7.58023	-4.40639	-6.59409	-4.43161	-5.80682	-4.04262	0.457899	-4.53727	-3.83878	-8.54201	-8.5948	-3.54444	-3.14206	-4.87305	-0.67002	-5.31564	-5.46609	-8.08005	-3.94011	-4.868	-3.98715	-4.79658	-7.16525	-5.15233	0.455667	-0.224303
43	-4.08966	4.07873	-1.51567	-5.99318	0.273576	0.0630606	-3.31418	2.12958	-2.63852	-6.80518	-6.528	-3.08521	-7.54885	-7.42036	-9.28073	-3.17955	-13.4813	-6.04955	-5.52433	-10.057	-6.91436	-8.05485	-3.039	-9.26494	-6.494	-7.645	-5.85082	-7.81682	-5.92109	-0.625939	-5.57352	-5.07515	-9.56739	-9.52691	-5.41267	-5.14276	-6.63064	-1.77709	-6.58618	-6.61415	-9.48997	-5.76312	-6.62	-5.26682	-6.49991	-8.19252	-6.454	-1.12967	-1.80345
44	-5.50498	4.10832	-2.29845	-7.68645	-1.46172	-1.50317	-4.82642	0.68101	-4.59983	-8.6212	-8.11209	-4.60376	-9.01345	-8.995	-10.6087	-4.49282	-14.4491	-7.18888	-6.65997	-11.4755	-8.40658	-9.40104	-4.74638	-10.7122	-8.54234	-8.73276	-7.32006	-9.78973	-7.60438	-1.82507	-6.77462	-6.46065	-10.5449	-10.5172	-7.31	-6.96164	-8.45776	-2.88448	-7.88561	-7.86021	-10.7923	-7.49439	-8.20591	-6.64243	-8.25136	-9.17663	-7.29678	-2.84022	-3.30321
45	-6.80043	4.12387	-3.21578	-9.064	-3.05933	-3.02422	-6.06578	-0.783333	-6.48644	-10.2187	-9.599	-6.24133	-10.5483	-10.556	-11.9223	-5.895	-15.3708	-8.46567	-7.81678	-12.772	-9.98267	-10.6688	-6.24267	-11.8219	-10.2708	-9.84367	-8.73933	-11.531	-8.95244	-3.13056	-8.12822	-7.94844	-11.4158	-11.5364	-9.04622	-8.40644	-10.2379	-3.919	-9.149	-9.13556	-11.863	-8.96044	-9.5	-8.00567	-9.88867	-10.0133	-7.77833	-4.57556	-4.59133
46	-7.89556	4.11502	-4.24091	-10.0112	-4.42473	-4.34182	-6.95836	-2.15364	-8.19873	-11.4905	-10.8995	-7.88164	-12.0127	-11.9647	-13.1756	-7.31109	-16.2155	-9.82773	-8.90836	-13.8312	-11.5171	-11.7524	-7.44491	-12.5189	-11.5471	-10.8885	-10.0474	-12.8185	-9.89636	-4.48445	-9.55182	-9.44691	-12.1137	-12.5284	-10.449	-9.41473	-11.8464	-4.83427	-10.29	-10.3505	-12.6498	-10.0335	-10.3789	-9.26545	-11.3029	-10.5974	-8.074	-6.197	-5.57827
47	-8.75188	4.08479	-5.33762	-10.5779	-5.5011	-5.3407	-7.51564	-3.30163	-9.68339	-12.3555	-11.9882	-9.37581	-13.2857	-13.1096	-14.3176	-8.642	-16.9435	-11.1792	-9.84673	-14.5854	-12.8798	-12.6101	-8.34357	-12.8291	-12.3278	-11.7595	-11.1961	-13.6301	-10.4553	-5.81573	-10.9372	-10.8448	-12.6053	-13.4256	-11.3673	-10.0149	-13.1762	-5.60947	-11.2349	-11.4129	-13.1503	-10.6653	-10.9205	-10.3385	-12.4325	-10.8997	-8.39767	-7.544	-6.24852
48	-9.36861	4.04514	-6.42989	-10.7988	-6.28312	-6.00294	-7.82016	-4.11228	-10.9078	-12.7978	-12.8537	-10.5841	-14.2899	-13.9127	-15.3111	-9.78636	-17.4928	-12.3932	-10.545	-14.9877	-13.9448	-13.2806	-9.02002	-12.901	-12.6399	-12.369	-12.2026	-13.9845	-10.7194	-7.05607	-12.1637	-12.0162	-12.9072	-14.1505	-11.8233	-10.3121	-14.1653	-6.25337	-11.9235	-12.2432	-13.3987	-10.8638	-11.2094	-11.1521	-13.2422	-11.0113	-8.87	-8.55889	-6.64167
49	-9.76372	4.00499	-7.379	-10.7434	-6.79197	-6.33864	-7.97994	-4.58521	-11.8327	-12.8743	-13.4856	-11.4478	-14.9814	-14.357	-16.1426	-10.6871	-17.8043	-13.3282	-10.9102	-15.0389	-14.5875	-13.8394	-9.567	-12.8708	-12.5586	-12.6488	-13.1143	-13.9774	-10.8335	-8.13036	-13.13	-12.8526	-13.0865	-14.6273	-11.8733	-10.4341	-14.8025	-6.80303	-12.3644	-12.8232	-13.4618	-10.7185	-11.3215	-11.6462	-13.6841	-11.0244	-9.47767	-9.22267	-6.87291
50	-9.97945	3.97774	-8.08027	-10.4938	-7.057	-6.39051	-8.03066	-4.75812	-12.4364	-12.7507	-13.8866	-11.9711	-15.3642	-14.4826	-16.7942	-11.3485	-17.8493	-13.9086	-10.9843	-14.8083	-14.861	-14.3285	-10.0557	-12.8302	-12.2813	-12.6921	-13.9282	-13.7538	-10.9253	-8.95602	-13.7763	-13.3558	-13.209	-14.858	-11.5978	-10.4658	-15.1186	-7.27188	-12.5864	-13.1589	-13.4108	-10.3651	-11.3051	-11.8792	-13.8436	-10.9842	-10.1011	-9.57978	-7.00964
51	-10.0383	3.98305	-8.5196	-10.117	-7.07685	-6.19972	-7.94751	-4.66988	-12.7446	-12.5295	-14.0956	-12.2137	-15.4838	-14.3539	-17.2418	-11.799	-17.6246	-14.1154	-10.7996	-14.3847	-14.8373	-14.7057	-10.4806	-12.8029	-11.9535	-12.5842	-14.5955	-13.4432	-11.0436	-9.43559	-14.0592	-13.589	-13.2953	-14.8785	-11.085	-10.4227	-15.1731	-7.6503	-12.6411	-13.2749	-13.2797	-9.87826	-11.1438	-11.9173	-13.8339	-10.8566	-10.5147	-9.71367	-7.06203
52	-9.936	4.0448	-8.764	-9.68609	-6.81427	-5.83921	-7.66427	-4.32188	-12.7966	-12.215	-14.1986	-12.2399	-15.4123	-14.0578	-17.4564	-12.054	-17.1907	-13.9782	-10.3803	-13.8505	-14.5976	-14.8805	-10.7669	-12.7299	-11.6508	-12.3751	-15.0515	-13.1178	-11.1605	-9.51673	-14.013	-13.6423	-13.305	-14.7335	-10.4117	-10.2663	-15.0633	-7.8923	-12.583	-13.1976	-13.0494	-9.27461	-10.7644	-11.8489	-13.7875	-10.5322	-10.495	-9.69633	-6.97482
53	-9.6425	4.17729	-8.92405	-9.24382	-6.24448	-5.3794	-7.11641	-3.67887	-12.6499	-11.7564	-14.2603	-12.0915	-15.2175	-13.6432	-17.3735	-12.0835	-16.6391	-13.5526	-9.75413	-13.2423	-14.208	-14.7628	-10.8398	-12.5142	-11.382	-12.0697	-15.2244	-12.757	-11.1746	-9.22026	-13.7167	-13.5799	-13.1623	-14.4589	-9.60544	-9.96314	-14.8716	-7.91881	-12.4425	-12.9529	-12.6651	-8.52588	-10.1081	-11.7497	-13.7895	-9.9152	-9.96867	-9.53933	-6.65891
54	-9.10622	4.37852	-9.04673	-8.75091	-5.36704	-4.82259	-6.28219	-2.70348	-12.3776	-11.0924	-14.2715	-11.7876	-14.9271	-13.0721	-16.9321	-11.802	-16.0297	-12.8829	-8.89823	-12.5102	-13.655	-14.2833	-10.6472	-12.0609	-11.0394	-11.6314	-15.0398	-12.2713	-10.8943	-8.58784	-13.2221	-13.3972	-12.7941	-14.0429	-8.64144	-9.47315	-14.6128	-7.65779	-12.2159	-12.5329	-12.0548	-7.56629	-9.13909	-11.6402	-13.8532	-8.95493	-8.94644	-9.19956	-6.03912
55	-8.28927	4.62458	-9.05782	-8.09464	-4.20791	-4.10064	-5.17991	-1.36373	-12.0099	-10.2105	-14.1539	-11.3101	-14.4973	-12.2527	-16.1006	-11.1211	-15.3851	-12.0054	-7.76882	-11.5423	-12.8973	-13.4884	-10.1469	-11.3079	-10.4875	-11.0273	-14.415	-11.5461	-10.1613	-7.66845	-12.5702	-13.0417	-12.1454	-13.4396	-7.476	-8.73709	-14.2267	-7.04645	-11.8447	-11.8573	-11.1624	-6.34327	-7.87255	-11.4625	-13.9195	-7.67373	-7.502	-8.623	-5.09755
56	-7.17014	4.8786	-8.83267	-7.178	-2.80478	-3.11233	-3.88567	0.271	-11.4848	-9.10089	-13.791	-10.6188	-13.8283	-11.1163	-14.8643	-10.002	-14.6719	-10.9166	-6.31722	-10.2503	-11.8847	-12.3757	-9.27011	-10.1909	-9.64511	-10.1873	-13.286	-10.498	-8.95267	-6.50311	-11.7758	-12.4374	-11.1913	-12.5947	-6.04711	-7.70033	-13.5936	-6.10722	-11.267	-10.8709	-9.98156	-4.85911	-6.346	-11.1248	-13.886	-6.13967	-5.687	-7.75778	-3.924
57	-5.75855	5.10517	-8.26838	-5.96255	-1.2211	-1.81597	-2.46552	2.09694	-10.6386	-7.77433	-13.0049	-9.65752	-12.8348	-9.64764	-13.2594	-8.45218	-13.8027	-9.58743	-4.55144	-8.61813	-10.6131	-10.9325	-8.01729	-8.71287	-8.51288	-9.06591	-11.7248	-9.11009	-7.32197	-5.09599	-10.8112	-11.5067	-9.94432	-11.4575	-4.38	-6.3412	-12.6037	-4.91284	-10.4231	-9.57052	-8.5154	-3.15705	-4.584	-10.5437	-13.6157	-4.4002	-3.65456	-6.646	-2.56891
58	-4.09387	5.27825	-7.28442	-4.497	0.470121	-0.228788	-0.949394	4.01355	-9.36315	-6.18173	-11.8022	-8.39836	-11.5354	-7.88027	-11.3607	-6.61582	-12.6672	-8.02048	-2.53842	-6.70355	-9.10718	-9.16015	-6.44694	-6.938	-7.13064	-7.65664	-9.84109	-7.48491	-5.3787	-3.42585	-9.66491	-10.2251	-8.48473	-10.0219	-2.51833	-4.67082	-11.2108	-3.5467	-9.25982	-7.99573	-6.75897	-1.30079	-2.68473	-9.66364	-12.9463	-2.44915	-1.47367	-5.33033	-1.07964
59	-2.24018	5.38755	-5.99509	-2.79991	2.2083	1.60774	0.646424	5.94532	-7.67446	-4.30399	-10.2288	-6.87219	-10.0648	-5.854	-9.24085	-4.63173	-11.2341	-6.2597	-0.368758	-4.60936	-7.42082	-7.07354	-4.61526	-4.92786	-5.60837	-6.03421	-7.75382	-5.64618	-3.23199	-1.54639	-8.36963	-8.6402	-6.91602	-8.34311	-0.535444	-2.75598	-9.46594	-2.06218	-7.77297	-6.21496	-4.76679	0.643566	-0.695182	-8.44472	-11.8081	-0.328939	0.811333	-3.86678	0.476303
60	-0.257046	5.43199	-4.49556	-0.914818	3.96701	3.62798	2.30501	7.84728	-5.6373	-2.17464	-8.32782	-5.13401	-8.44803	-3.61612	-6.96809	-2.59318	-9.50697	-4.35426	1.84886	-2.41501	-5.54515	-4.74673	-2.56744	-2.73566	-3.98965	-4.26909	-5.57042	-3.62009	-0.974859	0.448515	-6.93707	-6.83996	-5.20606	-6.48794	1.479	-0.674848	-7.44682	-0.493798	-6.0213	-4.29387	-2.61483	2.59957	1.35209	-6.94656	-10.2834	1.88978	3.16856	-2.31456	2.05479
61	1.80643	5.4145	-2.87373	1.11027	5.7477	5.76752	3.99894	9.69615	-3.33306	0.116061	-6.16136	-3.24258	-6.56552	-1.24609	-4.62055	-0.518909	-7.53455	-2.37794	4.05688	-0.230242	-3.44964	-2.25712	-0.322455	-0.403667	-2.30445	-2.37236	-3.37127	-1.449	1.29936	2.46833	-5.39352	-4.90097	-3.265	-4.50079	3.471	1.5237	-5.2143	1.11239	-4.07427	-2.28309	-0.363848	4.49597	3.42073	-5.24224	-8.472	4.14579	5.565	-0.729	3.65945
62	3.91288	5.34339	-1.18652	3.24064	7.55777	7.93953	5.85347	11.4824	-0.884576	2.49877	-3.83091	-1.2703	-4.35688	1.18461	-2.24048	1.59255	-5.38929	-0.387727	6.22314	1.84168	-1.1997	0.304152	2.06445	1.99634	-0.574374	-0.375667	-1.13664	0.764182	3.55667	4.48121	-3.76538	-2.83871	-1.07364	-2.20612	5.41833	3.79328	-2.8387	2.73157	-2.01336	-0.222566	1.94388	6.31509	5.47327	-3.38905	-6.46782	6.38733	7.96922	0.847778	5.30842
63	6.03469	5.2365	0.515364	5.41991	9.40631	10.0821	8.19572	13.1983	1.60228	4.92436	-1.47164	0.709071	-1.91352	3.61415	0.128788	3.71509	-3.17857	1.57478	8.32873	3.79645	1.13352	2.84096	4.52302	4.41376	1.33223	1.67542	1.30788	2.90327	5.78317	6.4731	-2.07428	-0.680404	1.33959	0.530646	7.29922	6.0914	-0.39396	4.3649	0.0982424	1.8384	4.25229	8.07335	7.48255	-1.45944	-4.33352	8.59659	10.3706	2.39044	7.00967
64	8.14882	5.1181	2.20336	7.58873	11.2959	12.176	10.9226	14.8669	4.05218	7.33609	0.851273	2.66636	0.647636	6.003	2.44991	5.81618	-1.04027	3.48909	10.3605	5.72609	3.51327	5.28836	6.98391	6.808	3.54145	3.73155	3.97909	4.93736	7.98182	8.43336	-0.352636	1.54109	3.91418	3.54473	9.104	8.38091	2.03509	6.01673	2.20618	3.86136	6.50091	9.79336	9.44591	0.458091	-2.14309	10.7794	12.773	4.014	8.77391
65	10.2471	5.00026	3.98292	9.73891	13.2137	14.2119	13.7849	16.5159	6.41324	9.69437	3.155	4.62184	3.22024	8.33009	4.70409	7.88127	1.00408	5.35794	12.3253	7.70661	5.912	7.63475	9.37628	9.14525	5.95582	5.77139	6.67873	6.88318	10.1672	10.3972	1.50829	3.79851	6.55203	6.61552	10.839	10.6267	4.41624	7.69244	4.27221	5.82468	8.66733	11.4944	11.3585	2.32767	0.038303	12.9402	15.1862	6.00522	10.6149
66	12.3255	4.87611	6.20176	11.8965	15.1236	16.1816	16.6155	18.1609	8.69131	11.9754	5.46418	6.61614	5.76095	10.576	6.89361	9.90855	2.99459	7.20303	14.251	9.75151	8.31042	9.89023	11.6373	11.396	8.43662	7.79224	9.31842	8.778	12.3514	12.3817	3.6343	6.05895	9.1889	9.58618	12.5332	12.7995	6.77097	9.39399	6.28227	7.7309	10.7378	13.1834	13.2106	4.17491	2.18582	15.0782	17.607	8.30633	12.5409
67	14.3742	4.74033	8.89333	14.057	17.0013	18.1003	19.3083	19.8007	10.9127	14.166	7.816	8.67267	8.24733	12.723	9.027	11.894	4.96467	9.05733	16.1523	11.832	10.699	12.053	13.7483	13.5373	10.8767	9.795	11.853	10.655	14.5223	14.3653	5.95033	8.30867	11.776	12.4013	14.196	14.8813	9.127	11.1103	8.244	9.60633	12.703	14.8567	15.004	6.036	4.326	17.184	20.0163	10.7283	14.536
68	16.3764	4.59457	11.784	16.199	18.8316	19.9813	21.8034	21.4265	13.0828	16.2508	10.2342	10.7998	10.6619	14.7403	11.0998	13.8098	6.93708	10.9352	18.0308	13.912	13.0531	14.1248	15.7356	15.5609	13.2099	11.767	14.24	12.5253	16.6561	16.3204	8.32929	10.5315	14.2728	15.0435	15.8273	16.8581	11.5128	12.8251	10.1592	11.4657	14.5521	16.5091	16.737	7.94919	6.48873	19.2343	22.3981	13.1303	16.5458
69	18.3194	4.44465	14.7086	18.3035	20.6025	21.8258	24.0762	23.0217	15.1781	18.2238	12.6761	12.9886	12.9879	16.62	13.1221	15.6404	8.92371	12.8358	19.8729	15.9553	15.3316	16.1065	17.6466	17.4797	15.3777	13.6952	16.4953	14.3925	18.732	18.2205	10.6905	12.6971	16.6445	17.5104	17.4234	18.7207	13.9173	14.5147	12.0335	13.3062	16.287	18.1339	18.411	9.93206	8.69842	21.21	24.7422	15.4087	18.5121
70	20.1896	4.29766	17.5448	20.3425	22.3072	23.6342	26.1211	24.5717	17.2044	20.0984	15.0817	15.2043	15.1977	18.3535	15.0917	17.3705	10.9089	14.7467	21.6513	17.9197	17.5	17.9907	19.4992	19.3133	17.3477	15.5697	18.6345	16.2647	20.7362	20.0419	12.9672	14.7735	18.8526	19.8004	18.9797	20.4681	16.298	16.1387	13.8494	15.1182	17.9266	19.727	20.0272	11.9672	10.9581	23.1071	27.0433	17.5	20.4092
71	21.9802	4.1604	20.179	22.2924	23.9506	25.4169	27.9639	26.0703	19.1727	21.894	17.3962	17.3792	17.3029	19.9478	17.0128	19	12.8562	16.6463	23.3527	19.7986	19.5521	19.7849	21.2574	21.0771	19.1465	17.3833	20.6863	18.1463	22.6598	21.7752	15.1182	16.737	20.9066	21.9159	20.4974	22.1122	18.6125	17.6664	15.5892	16.8888	19.5193	21.2821	21.5895	14.0189	13.2421	24.9203	29.2903	19.3751	22.2351
72	23.6913	4.03632	22.5846	24.1386	25.5382	27.1929	29.6484	27.5213	21.0857	23.636	19.592	19.4535	19.3056	21.4252	18.8898	20.5452	14.7327	18.5147	24.9719	21.591	21.494	21.4898	22.8996	22.7953	20.8626	19.1294	22.6933	20.0074	24.4879	23.4145	17.1135	18.5758	22.8136	23.8658	21.9732	23.6755	20.821	19.0938	17.2563	18.6142	21.0843	22.7918	23.0996	16.0614	15.513	26.6545	31.4651	21.0278	23.997
73	25.3237	3.92611	24.7515	25.8675	27.0607	28.9735	31.2002	28.9177	22.9441	25.3245	21.6451	21.4089	21.2039	22.8126	20.7212	22.0299	16.5213	20.3432	26.5097	23.2885	23.3405	23.1061	24.4359	24.4834	22.5434	20.807	24.6915	21.819	26.2182	24.9622	18.935	20.3164	24.5861	25.6883	23.398	25.1806	22.89	20.4268	18.8612	20.2866	22.6247	24.2551	24.5469	18.0711	17.7132	28.307	33.546	22.463	25.6967
74	26.8815	3.82701	26.6965	27.4776	28.5191	30.7595	32.6474	30.2493	24.7612	26.9559	23.5601	23.2582	22.9971	24.1367	22.4985	23.4745	18.2247	22.115	27.9677	24.8827	25.1207	24.6343	25.8813	26.1381	24.2171	22.4281	26.6804	23.5956	27.8493	26.4255	20.581	21.9739	26.2382	27.396	24.764	26.6554	24.8112	21.6844	20.4171	21.8954	24.1366	25.6711	25.9206	20.03	19.7949	29.8715	35.4866	23.6916	27.3302
75	28.3688	3.73601	28.4381	28.9915	29.9186	32.5365	34.0179	31.5149	26.5473	28.5143	25.3678	25.0266	24.6945	25.4272	24.2138	24.8953	19.8576	23.8119	29.3362	26.3871	26.836	26.0697	27.2462	27.7487	25.8832	23.9957	28.6482	25.3505	29.388	27.8054	22.0671	23.5507	27.778	29.004	26.0884	28.1136	26.5854	22.8966	21.9322	23.4429	25.6081	27.0449	27.2057	21.9077	21.7244	31.3381	37.266	24.8042	28.8994
76	29.7896	3.65094	30.044	30.4336	31.2592	34.2876	35.3358	32.7169	28.2996	29.9923	27.0932	26.7374	26.3012	26.7106	25.8527	26.2979	21.4436	25.4242	30.6305	27.8128	28.4799	27.4164	28.5256	29.303	27.5264	25.5166	30.6066	27.0854	30.8433	29.0939	23.4079	25.0593	29.2105	30.5281	27.3817	29.557	28.2287	24.0871	23.4005	24.9442	27.0271	28.3772	28.3782	23.6962	23.482	32.6887	38.865	25.8527	30.4021
77	31.1462	3.5697	31.5526	31.8191	32.5419	36.0013	36.6201	33.8578	30.0068	31.3733	28.7474	28.3926	27.8315	28.0033	27.4151	27.6819	23.0093	26.9519	31.8397	29.1786	30.0287	28.6716	29.7247	30.7923	29.1333	26.9779	32.5483	28.7911	32.2224	30.3075	24.6458	26.5124	30.5437	31.9801	28.6361	30.9858	29.7672	25.2699	24.8106	26.4207	28.3975	29.6576	29.4268	25.3918	25.049	33.9281	40.2856	26.8604	31.8318
78	32.4361	3.49002	32.9924	33.148	33.7767	37.657	37.8702	34.9416	31.6671	32.6439	30.336	29.9743	29.2947	29.3047	28.902	29.041	24.5648	28.3958	32.9538	30.4826	31.4547	29.8492	30.8484	32.2044	30.6773	28.355	34.443	30.413	33.5183	31.4731	25.8078	27.9071	31.7698	33.3629	29.8367	32.4006	31.2174	26.464	26.1517	27.8864	29.7154	30.867	30.346	26.9999	26.447	35.0557	41.52	27.8454	33.178
79	33.6521	3.40962	34.3651	34.4144	34.9706	39.229	39.0861	35.9763	33.2636	33.7762	31.8548	31.4614	30.6974	30.5998	30.3157	30.3631	26.107	29.7449	33.9793	31.6949	32.7465	30.9794	31.902	33.5173	32.1181	29.6341	36.255	31.8767	34.7355	32.6062	26.8989	29.2599	32.8834	34.6699	30.978	33.7932	32.5809	27.664	27.4222	29.3288	30.9722	32.0057	31.1023	28.5343	27.7188	36.0644	42.57	28.8217	34.4277
80	34.7823	3.32863	35.6556	35.262	36.1151	40.6944	40.253	36.9599	34.7682	34.7604	33.2957	32.8201	32.0409	31.872	31.6575	31.6396	27.6081	30.9925	34.9203	32.7717	33.9047	32.0831	32.8863	34.7106	33.4288	30.8026	37.9316	33.1978	35.8665	33.6938	27.9238	30.5558	33.8906	35.8773	32.0583	35.151	33.847	28.8523	28.6295	30.722	32.1567	33.0629	31.7068	29.9993	28.8959	36.9423	43.4527	29.7914	35.5665
81	35.8187	3.24553	36.8518	36.3109	37.205	42.027	41.3507	37.885	36.134	35.6059	34.6226	34.0361	33.3124	33.1042	32.9266	32.8565	29.0304	32.1535	35.7663	33.7038	34.9299	33.144	33.795	35.7622	34.6007	31.8542	39.4536	34.3815	36.8923	34.7128	28.8898	31.7687	34.8155	36.9623	33.0621	36.4586	35.0203	30.0141	29.7665	32.0442	33.2551	34.0156	32.1603	31.4053	30.0036	37.6677	44.1722	30.7512	36.5731
82	36.763	3.1775	37.9475	37.8235	38.2372	43.2154	42.3613	38.7412	37.3437	36.2825	35.7963	35.1184	34.4807	34.2774	34.1229	33.9951	30.3403	33.2389	36.5128	34.5054	35.7975	34.1284	34.6435	36.6852	35.6292	32.7801	40.8097	35.4117	37.7976	35.6276	29.7868	32.884	35.6727	37.9005	33.971	37.6996	36.095	31.1348	30.8274	33.2844	34.2398	34.8446	32.4738	32.7662	31.0702	38.2533	44.734	31.697	37.4639
83	37.5877	3.11873	38.9469	38.7994	39.2037	44.2574	43.2666	39.5144	38.3859	36.6871	36.7858	36.0734	35.5263	35.3621	35.2384	35.0379	31.5176	34.2368	37.1718	35.1735	36.5273	35.0068	35.4353	37.4928	36.5085	33.5994	41.975	36.2697	38.5602	36.4163	30.5979	33.8865	36.4619	38.6551	34.7622	38.8628	37.0524	32.2029	31.8058	34.4266	35.0926	35.5327	32.6696	34.0935	32.1192	38.6877	45.1199	32.621	38.2508
84	38.2847	3.07176	39.8578	39.6572	40.0851	45.1607	44.0474	40.1912	39.2512	36.8927	37.5674	36.9066	36.4424	36.3265	36.2501	35.9646	32.545	35.1247	37.7496	35.699	37.1334	35.7496	36.1649	38.1821	37.2251	34.32	42.9303	36.9277	39.155	37.0728	31.3173	34.771	37.1841	39.1974	35.4302	39.9389	37.8719	33.2056	32.6959	35.4371	35.8041	36.0848	32.7851	35.3951	33.1435	38.9508	45.3496	33.515	38.9423
85	38.8501	3.04168	40.701	40.3708	40.8531	45.9195	44.6742	40.7561	39.9068	36.995	38.1433	37.6233	37.2195	37.1458	37.1395	36.753	33.4006	35.8838	38.2332	36.0695	37.5936	36.3098	36.8179	38.7434	37.8002	34.9468	43.6896	37.3786	39.5835	37.5845	31.9397	35.5397	37.8303	39.5323	35.965	40.9235	38.5368	34.1164	33.4948	36.2655	36.3726	36.5188	32.8808	36.6699	34.1241	39.0346	45.4113	34.3727	39.5464
86	39.2826	3.02654	41.473	40.9308	41.473	46.5016	45.1028	41.1915	40.3682	36.9841	38.5187	38.2145	37.8479	37.8071	37.8998	37.3868	34.0711	36.483	38.6134	36.2822	37.8685	36.7008	37.3581	39.1611	38.2384	35.4879	44.2662	37.6355	39.8714	37.9424	32.4651	36.1784	38.3922	39.6656	36.3706	41.8152	39.0349	34.8988	34.1981	36.8971	36.8161	36.8591	33.0056	37.9066	35.0334	38.95	45.2998	35.1798	40.0732
87	39.5903	3.01808	42.1492	41.3227	41.9011	46.9046	45.3122	41.5004	40.6509	36.9035	38.6961	38.674	38.317	38.3027	38.5255	37.857	34.5443	36.9043	38.8789	36.3523	37.9419	36.9825	37.7808	39.4639	38.5434	35.957	44.6445	37.7118	40.0666	38.1468	32.9006	36.6743	38.8699	39.6247	36.6606	42.6058	39.3487	35.5557	34.8005	37.3665	37.166	37.1469	33.1931	39.0853	35.8275	38.7773	45.0176	35.9148	40.525
88	39.79	3.00611	42.6671	41.5455	42.139	47.1196	45.2804	41.678	40.7805	36.8054	38.6967	38.9871	38.6072	38.6365	39.0132	38.1599	34.8049	37.1386	39.0212	36.3049	37.883	37.223	38.0793	39.6728	38.7077	36.3808	44.8157	37.6305	40.2241	38.2058	33.2487	37.0308	39.2651	39.4558	36.845	43.3028	39.5015	36.096	35.2981	37.6916	37.4603	37.4275	33.4629	40.1845	36.4975	38.5813	44.6113	36.545	40.8941
89	39.9034	2.98402	43.0058	41.622	42.1902	47.1409	45.0112	41.7293	40.7796	36.7412	38.558	39.1523	38.7178	38.8187	39.3617	38.301	34.8469	37.1746	39.0442	36.1796	37.7637	37.4608	38.2513	39.8038	38.7753	36.7757	44.8063	37.43	40.396	38.1497	33.5206	37.2627	39.582	39.2058	36.9263	43.9074	39.5092	36.5262	35.6973	37.8983	37.7327	37.7231	33.822	41.1849	37.0323	38.4111	44.1582	37.0376	41.1853
90	39.9538	2.95111	43.159	41.5775	42.0725	46.9782	44.5429	41.6696	40.7026	36.7287	38.3095	39.1745	38.6748	38.8672	39.5674	38.2882	34.6956	37.0453	38.9627	36.0108	37.6348	37.6826	38.3015	39.8701	38.7768	37.1527	44.6592	37.1505	40.6034	38.0232	33.7321	37.4001	39.8373	38.9318	36.9121	44.4217	39.3903	36.8566	35.9948	38.0159	37.9914	38.0301	34.2834	42.0686	37.4348	38.2958	43.7268	37.3707	41.4002
91	39.9569	2.9115	43.1437	41.4738	41.8152	46.6385	43.9411	41.5178	40.578	36.7783	38.005	39.0647	38.4946	38.8055	39.6335	38.1535	34.3822	36.7813	38.7994	35.8106	37.5253	37.8555	38.2278	39.8784	38.7411	37.5082	44.3953	36.8472	40.8404	37.8538	33.8914	37.4605	40.0379	38.6799	36.816	44.8427	39.1639	37.0985	36.1931	38.077	38.2251	38.3303	34.8243	42.8189	37.7088	38.2474	43.379	37.546	41.5426
92	39.921	2.87121	42.9893	41.3465	41.4504	46.1832	43.2741	41.2944	40.4236	36.9036	37.674	38.8379	38.1981	38.6542	39.5684	37.9115	33.9589	36.4044	38.576	35.5813	37.4371	37.9535	38.0581	39.8417	38.6864	37.837	44.019	36.5499	41.0825	37.6583	34.0058	37.4614	40.1876	38.4803	36.658	45.1653	38.8483	37.2508	36.3047	38.1087	38.4234	38.5984	35.4276	43.434	37.8761	38.2458	43.1758	37.5769	41.6208
93	39.8463	2.83608	42.7702	41.2109	41.0015	45.6602	42.6013	41.0143	40.2394	37.0963	37.3324	38.5083	37.8065	38.4318	39.3878	37.5777	33.4932	35.9343	38.2913	35.3212	37.3493	37.955	37.8077	39.7563	38.6105	38.1222	43.529	36.2739	41.2897	37.448	34.0796	37.4191	40.2818	38.3468	36.48	45.381	38.4571	37.3005	36.352	38.1293	38.5768	38.8065	36.0719	43.8979	37.9775	38.272	43.0997	37.5156	41.6414
94	39.7305	2.80956	42.5605	41.0654	40.49	45.1295	41.9758	40.7133	40.0179	37.3248	36.9921	38.1181	37.3529	38.1665	39.1185	37.1795	33.0527	35.3777	37.9305	35.0311	37.2393	37.8498	37.4894	39.6134	38.4913	38.3316	42.965	36.022	41.4326	37.2262	34.1205	37.3479	40.3112	38.2805	36.3243	45.4828	38.0088	37.251	36.3677	38.147	38.6734	38.935	36.7339	44.1973	38.0558	38.3092	43.129	37.414	41.6089
95	39.5803	2.79171	42.4135	40.9267	39.9674	44.6707	41.4504	40.4375	39.7521	37.5543	36.6835	37.7301	36.8959	37.8855	38.7911	36.7623	32.7148	34.7267	37.4849	34.7317	37.0786	37.6392	37.1311	39.4088	38.3278	38.4565	42.3923	35.8095	41.5235	36.9556	34.1377	37.2724	40.2755	38.3032	36.2337	45.5074	37.5474	37.1249	36.3952	38.1628	38.7273	38.9757	37.3783	44.3087	38.1435	38.3388	43.2528	37.3322	41.5602
96	39.4201	2.78291	42.3643	40.8345	39.4791	44.3536	41.0662	40.2368	39.4495	37.7748	36.4538	37.4013	36.4953	37.6119	38.453	36.3838	32.5217	34.0105	36.9771	34.4723	36.8517	37.3858	36.7922	39.1594	38.1586	38.5386	41.9064	35.6581	41.6095	36.6311	34.1503	37.2289	40.1977	38.429	36.2409	45.491	37.0855	36.9684	36.4565	38.1739	38.7867	38.9731	37.9401	44.2145	38.2772	38.3578	43.4912	37.3172	41.5399
97	39.296	2.78755	42.4168	40.8358	39.0749	44.1704	40.8502	40.1541	39.1842	38.0296	36.3532	37.1815	36.1969	37.3576	38.1509	36.1009	32.4937	33.2647	36.4516	34.3061	36.5943	37.2082	36.5249	38.8997	38.0483	38.665	41.6426	35.564	41.7525	36.2937	34.1785	37.2428	40.0951	38.6623	36.3647	45.4642	36.6238	36.8315	36.556	38.1627	38.8979	38.9928	38.3487	43.9775	38.4808	38.404	43.8693	37.4023	41.5907
98	39.2521	2.81261	42.4932	40.987	38.8232	44.0651	40.818	40.2232	39.0353	38.366	36.4195	37.0945	36.0249	37.1204	37.9229	35.9416	32.6243	32.5325	35.9548	34.2833	36.3621	37.2103	36.355	38.658	38.0447	38.9248	41.6538	35.5143	42.0081	35.9838	34.2461	37.33	39.9813	38.9912	36.5853	45.4339	36.1587	36.7322	36.6637	38.1068	39.1109	39.1079	38.5498	43.6488	38.7424	38.5209	44.4077	37.5932	41.7409
99	39.3078	2.86208	42.4822	41.2906	38.7863	43.9223	40.9361	40.4386	39.0668	38.8127	36.6485	37.1005	35.933	36.8732	37.7788	35.8745	32.8873	31.8656	35.52	34.4525	36.2191	37.4705	36.2755	38.4663	38.1699	39.382	41.8994	35.4678	42.3347	35.7318	34.3631	37.4725	39.845	39.3546	36.8224	45.3685	35.6755	36.6677	36.7054	37.9788	39.4479	39.3647	38.5153	43.2762	39.0055	38.739	45.1144	37.8423	41.9648
100	39.4292	2.93423	42.293	41.645	38.945	43.616	41.101	40.722	39.307	39.368	36.953	37.093	35.803	36.556	37.678	35.795	33.215	31.299	35.13	34.801	36.206	38	36.216	38.326	38.368	40.002	42.198	35.349	42.565	35.546	34.485	37.608	39.632	39.623	36.953	45.196	35.137	36.581	36.573	37.745	39.832	39.725	38.247	42.88	39.186	39.083	45.901	38.059	42.169
all values Left	mean	std	steps
1	-9.57989	3.94589	-7.284	-10.765	-5.903	-6.395	-7.504	-8.165	-9.005	-12.534	-14.087	-11.836	-15.105	-14.487	-14.727	-17.258	-13.779	-11.011	-15.073	-12.725	-9.268	-12.491	-12.654	-13.091	-12.665	-13.952	-10.084	-9.01	-14.059	-13.239	-12.465	-14.565	-11.385	-10.197	-6.167	-12.544	-13.263	-13.32	-10.782	-11.121	-10.993	3.102	-7.849	-9.687	-6.615	-3.251	1.675	-11.66	-12.274
2	-9.91634	3.85068	-7.99564	-10.8084	-6.56431	-6.36709	-7.81519	-8.17291	-10.3391	-12.8374	-14.1906	-12.1637	-15.4022	-14.3464	-15.6577	-17.6906	-14.0993	-10.9056	-14.9845	-13.3722	-9.76552	-12.8237	-12.5398	-13.6486	-13.5119	-13.6856	-10.5361	-9.44749	-14.031	-13.5362	-12.8264	-14.8361	-10.7859	-10.3879	-6.74095	-12.6432	-13.2702	-13.4544	-10.4596	-11.2937	-11.0285	3.12021	-8.13138	-9.72914	-6.85746	-3.80397	1.31131	-12.4094	-12.8062
3	-10.098	3.77637	-8.4564	-10.6344	-6.949	-6.14881	-7.97834	-7.96482	-11.4017	-12.8471	-14.2537	-12.2548	-15.4749	-14.0578	-16.4173	-17.8515	-14.0582	-10.5694	-14.6552	-13.9308	-10.2186	-12.9011	-12.2545	-13.9791	-14.245	-13.3687	-10.7498	-9.50036	-13.7533	-13.6388	-13.0379	-14.8922	-10.0572	-10.4558	-7.23021	-12.6157	-13.1044	-13.4435	-9.99828	-11.3223	-11.0067	3.1732	-8.4813	-9.64124	-7.00115	-4.07076	1.26337	-12.9885	-13.0182
4	-10.147	3.74712	-8.719	-10.3159	-7.08194	-5.7957	-8.03076	-7.66236	-12.1776	-12.6938	-14.2746	-12.1586	-15.382	-13.6566	-16.9856	-17.7362	-13.7081	-10.0268	-14.1761	-14.4145	-10.5936	-12.8696	-11.9238	-14.0997	-14.823	-13.0406	-10.8553	-9.17248	-13.2769	-13.6168	-13.175	-14.778	-9.19291	-10.4485	-7.62655	-12.5002	-12.779	-13.3449	-9.42379	-11.2214	-10.9249	3.23839	-8.98591	-9.39758	-7.06139	-4.05097	1.54315	-13.392	-12.966
5	-10.049	3.79095	-8.88573	-9.91533	-6.94721	-5.35425	-7.94751	-7.27927	-12.6515	-12.4472	-14.1885	-11.9007	-15.1743	-13.1094	-17.3478	-17.3828	-13.1102	-9.29435	-13.6076	-14.7722	-10.8187	-12.828	-11.6222	-13.9734	-15.1807	-12.664	-10.9535	-8.50723	-12.6432	-13.4957	-13.2753	-14.5304	-8.15436	-10.3506	-7.88402	-12.3042	-12.257	-13.1653	-8.71339	-10.9452	-10.7175	3.31645	-9.6166	-8.94422	-6.98484	-3.74834	2.19929	-13.6172	-12.7014
6	-9.74967	3.92611	-9.02247	-9.48801	-6.49809	-4.82259	-7.66103	-6.713	-12.7997	-12.0743	-13.89	-11.4833	-14.8718	-12.3303	-17.4573	-16.8644	-12.3059	-8.33951	-12.9565	-14.8906	-10.8249	-12.7983	-11.3494	-13.4824	-15.2094	-12.1428	-11.0798	-7.55461	-11.8689	-13.25	-13.3208	-14.1582	-6.90055	-10.1208	-7.91937	-11.9985	-11.4753	-12.8634	-7.82284	-10.417	-10.2825	3.43688	-10.2134	-8.24017	-6.68161	-3.14202	3.27317	-13.6699	-12.2577
7	-9.18398	4.15962	-9.08106	-9.04755	-5.67579	-4.13906	-7.10542	-5.80091	-12.7342	-11.5384	-13.2675	-10.8775	-14.4211	-11.2525	-17.2382	-16.2525	-11.2828	-7.09852	-12.1239	-14.658	-10.5617	-12.7119	-10.9876	-12.581	-14.8333	-11.3389	-11.1822	-6.35003	-10.9361	-12.8202	-13.2184	-13.6294	-5.41036	-9.71709	-7.65509	-11.5196	-10.3927	-12.3529	-6.70021	-9.53236	-9.51009	3.67464	-10.5367	-7.28015	-6.07988	-2.17348	4.77445	-13.5571	-11.6399
8	-8.31192	4.46578	-8.94342	-8.50882	-4.53247	-3.23425	-6.2588	-4.471	-12.5232	-10.7983	-12.2534	-10.0238	-13.7063	-9.85809	-16.644	-15.602	-10.0075	-5.51389	-10.9731	-14.0961	-9.95754	-12.4637	-10.404	-11.2664	-14.0317	-10.1852	-11.1126	-4.88296	-9.82855	-12.126	-12.8868	-12.8605	-3.70164	-9.05851	-7.01466	-10.7905	-9.01433	-11.5496	-5.29092	-8.33154	-8.38582	4.11783	-10.4168	-6.09182	-5.14684	-0.786576	6.55678	-13.2207	-10.8569
9	-7.13067	4.79417	-8.50832	-7.74861	-3.11654	-2.0407	-5.13454	-2.74745	-12.2114	-9.82665	-10.8364	-8.83852	-12.6584	-8.17482	-15.6247	-14.8943	-8.48482	-3.65228	-9.47455	-13.2137	-9.01274	-11.9547	-9.52212	-9.58135	-12.7807	-8.74873	-10.7026	-3.17049	-8.56179	-11.0945	-12.2688	-11.8066	-1.82382	-8.09912	-6.03602	-9.73794	-7.38967	-10.445	-3.64804	-6.85267	-6.992	4.77739	-9.77867	-4.72266	-3.96945	0.92698	8.50286	-12.5793	-9.89179
10	-5.65975	5.09373	-7.72764	-6.72345	-1.49209	-0.576182	-3.82355	-0.692909	-11.7664	-8.58773	-9.09918	-7.36536	-11.3478	-6.24473	-14.1775	-14.0551	-6.75327	-1.60627	-7.66845	-12.0013	-7.73409	-11.0778	-8.32382	-7.61973	-11.133	-7.07909	-9.83364	-1.25482	-7.15773	-9.72209	-11.3329	-10.4539	0.143636	-6.80464	-4.79536	-8.35291	-5.587	-9.05291	-1.83945	-5.14	-5.40064	5.66345	-8.622	-3.22882	-2.60673	2.87864	10.5383	-11.574	-8.72755
11	-3.95645	5.33214	-6.62119	-5.44785	0.258	1.12531	-2.38606	1.576	-11.0852	-7.12833	-7.0889	-5.66334	-9.87742	-4.114	-12.3947	-12.9887	-4.87009	0.533061	-5.63082	-10.4177	-6.15946	-9.82421	-6.91136	-5.45484	-9.17756	-5.20027	-8.48736	0.764879	-5.64042	-8.10491	-10.0948	-8.84556	2.11855	-5.18676	-3.38032	-6.68142	-3.658	-7.38155	0.0703737	-3.25448	-3.61182	6.76445	-7.0317	-1.66855	-1.10651	4.98027	12.6102	-10.2316	-7.37333
12	-2.08412	5.49226	-5.24944	-3.93211	2.06867	3.00689	-0.851889	3.955	-10.0474	-5.406	-4.89211	-3.79078	-8.255	-1.836	-10.3581	-11.5994	-2.894	2.69522	-3.437	-8.48633	-4.34189	-8.21933	-5.36233	-3.16111	-7.08133	-3.139	-6.737	2.80189	-4.03733	-6.32956	-8.61867	-7.05589	4.065	-3.30167	-1.844	-4.79967	-1.66044	-5.444	2.013	-1.24856	-1.622	8.04522	-5.147	-0.0948889	0.462556	7.14944	14.6786	-8.67444	-5.885
13	-0.0959731	5.56596	-3.72136	-2.20112	3.9043	5.008	0.762545	6.38264	-8.5833	-3.38673	-2.61697	-1.818	-6.35691	0.524909	-8.14012	-9.87845	-0.883364	4.83748	-1.18945	-6.28045	-2.31391	-6.314	-3.71955	-0.808424	-4.92533	-0.938545	-4.67555	4.82982	-2.36964	-4.43024	-7.01515	-5.15218	5.95782	-1.21109	-0.224152	-2.78045	0.367333	-3.28655	3.91997	0.823303	0.519	9.45761	-3.05767	1.45515	2.05479	9.31961	16.695	-6.95461	-4.31555
14	1.96239	5.5565	-2.11541	-0.291747	5.76357	7.06631	2.43965	8.79927	-6.67615	-1.11828	-0.35503	0.180848	-4.13855	2.89582	-5.80976	-7.89091	1.105	6.92827	0.972545	-3.85545	-0.103788	-4.15739	-2.00994	1.53239	-2.76511	1.26273	-2.45627	6.83116	-0.677576	-2.4182	-5.26885	-3.01452	7.78018	1.02698	1.42965	-0.682455	2.38356	-1.01818	5.74664	2.92521	2.72327	10.9447	-0.827879	3.0043	3.67384	11.4492	18.628	-5.00288	-2.69327
15	4.05845	5.4785	-0.474061	1.74204	7.65462	9.11872	4.15066	11.1584	-4.48195	1.26377	1.87657	2.16199	-1.69109	5.235	-3.42079	-5.71143	3.04673	8.95352	3.00255	-1.28576	2.22882	-1.82136	-0.246152	3.80004	-0.529444	3.38055	-0.170182	8.80781	1.12052	-0.321899	-3.28267	-0.419737	9.53082	3.34751	3.09571	1.43448	4.35744	1.31918	7.50374	5.01956	4.93955	12.4594	1.50837	4.74455	5.33796	13.5281	20.4683	-2.76918	-1.03558
16	6.17273	5.35283	1.16909	3.8553	9.58742	11.1293	6.0787	13.4309	-2.09852	3.71076	4.10021	4.12915	0.849455	7.51936	-1.01642	-3.44727	4.94036	10.9125	4.96736	1.32127	4.62706	0.622	1.72509	6.00121	1.95667	5.39418	2.12027	10.7931	3.18336	1.83018	-1.03455	2.51497	11.2254	5.7043	4.7767	3.51791	6.27167	3.67109	9.21782	7.07673	7.134	13.9798	3.90033	6.83148	7.05533	15.5619	22.2111	-0.385424	0.643636
17	8.28866	5.20246	2.80351	5.99732	11.5659	13.0893	8.48347	15.6216	0.379202	6.17755	6.3442	6.12905	3.39818	9.73264	1.35297	-1.23749	6.80491	12.8174	6.95445	3.86376	7.0251	3.11412	3.99915	8.17207	4.59622	7.32555	4.388	12.7972	5.45748	4.01295	1.45105	5.55612	12.8826	8.05719	6.47797	5.54664	8.13478	5.98118	10.9085	9.08124	9.29709	15.4972	6.32039	9.16315	8.83694	17.562	23.8312	2.06132	2.34006
18	10.3899	5.04437	4.65209	8.12215	13.5694	14.9936	11.2542	17.7637	2.85375	8.59986	8.64105	8.18943	5.91424	11.8566	3.65779	0.864768	8.67091	14.6882	9.01309	6.31042	9.35632	5.608	6.46161	10.3183	7.246	9.21227	6.62109	14.7954	7.81061	6.19499	4.09737	8.54806	14.5097	10.3711	8.20622	7.52321	9.97344	8.209	12.5876	11.0355	11.4361	17.0125	8.74371	11.5693	10.6969	19.5343	25.3105	4.50025	4.05642
19	12.4638	4.88345	6.95691	10.2347	15.5583	16.8459	14.1439	19.8908	5.25882	10.9531	10.9865	10.3207	8.37582	13.8755	5.89318	2.90873	10.5602	16.5375	11.1241	8.66209	11.5652	8.05127	8.96082	12.4155	9.828	11.0867	8.83036	16.7561	10.1576	8.36655	6.80536	11.4093	16.106	12.6129	9.95945	9.45636	11.797	10.3335	14.2538	12.9283	13.5525	18.5281	11.1645	13.9219	12.6434	21.4628	26.661	6.87709	5.79027
20	14.4976	4.72073	9.61792	12.3583	17.5089	18.6575	16.9884	22.0006	7.5797	13.2272	13.3419	12.5176	10.7661	15.7718	8.06841	4.93046	12.474	18.3622	13.2437	10.9171	13.6293	10.4196	11.4049	14.4577	12.2839	12.9562	11.0337	18.6509	12.4431	10.5125	9.50807	14.0962	17.6675	14.7563	11.7241	11.3505	13.599	12.3517	15.901	14.7598	15.6475	20.0509	13.5901	16.1298	14.6597	23.3299	27.8955	9.18675	7.52906
21	16.477	4.55737	12.4339	14.4789	19.4058	20.4357	19.6839	24.0475	9.82884	15.4013	15.6494	14.7503	13.0659	17.532	10.1875	6.95425	14.4005	20.1462	15.3352	13.065	15.5725	12.6905	13.7309	16.4506	14.6133	14.8235	13.234	20.4693	14.6176	12.6049	12.1546	16.5993	19.1898	16.7901	13.4769	13.1948	15.3721	14.2515	17.5219	16.5348	17.7076	21.5783	16.0266	18.138	16.6848	25.133	29.0371	11.4453	9.24445
22	18.3885	4.39527	15.2565	16.5793	21.2337	22.1798	22.1737	25.9784	12.0211	17.4443	17.8636	16.9634	15.2533	19.1536	12.2535	8.99288	16.3195	21.8708	17.3631	15.1216	17.4399	14.8329	15.8675	18.3967	16.816	16.6981	15.413	22.1973	16.6325	14.6143	14.6994	18.9286	20.6756	18.7046	15.1857	14.9605	17.106	16.0327	19.112	18.243	19.7089	23.1103	18.467	19.9139	18.6639	26.869	30.109	13.661	10.9126
23	20.2245	4.23875	17.9612	18.6399	22.9828	23.8898	24.4166	27.768	14.1531	19.382	19.952	19.0791	17.3383	20.65	14.2663	11.0283	18.213	23.5212	19.307	17.0887	19.2516	16.8453	17.7943	20.2866	18.908	18.581	17.547	23.829	18.4783	16.5199	17.0906	21.086	22.12	20.4984	16.8138	16.6497	18.7958	17.718	20.6676	19.8912	21.636	24.6449	20.8869	21.4721	20.5721	28.5397	31.1257	15.828	12.519
24	21.9815	4.09213	20.4847	20.6332	24.6702	25.581	26.4379	29.3959	16.216	21.2378	21.9101	21.0707	19.3226	22.0395	16.2262	13.022	20.0641	25.0928	21.1505	18.9637	20.9868	18.7631	19.5871	22.1228	20.9156	20.4285	19.6062	25.3702	20.1502	18.3174	19.325	23.0868	23.5101	22.1841	18.3408	18.274	20.433	19.3414	22.184	21.4839	23.4769	26.1694	23.2727	22.8237	22.4085	30.1453	32.1091	17.9295	14.0648
25	23.661	3.95794	22.7906	22.5383	26.2973	27.2676	28.2712	30.8894	18.2152	23.0314	23.7486	22.9515	21.2039	23.3567	18.1362	14.9398	21.86	26.5868	22.8995	20.7403	22.6087	20.6069	21.3057	23.9111	22.8883	22.23	21.5875	26.8187	21.6602	20.0105	21.4002	24.9531	24.8486	23.7824	19.7638	19.8461	22.0083	20.9358	23.6573	23.0227	25.2445	27.6652	25.6213	24.0088	24.1805	31.6712	33.0727	19.9547	15.5546
26	25.2666	3.83657	24.8712	24.3381	27.8562	28.9585	29.9473	32.2655	20.1503	24.7633	25.4881	24.7461	22.9818	24.6271	20.0012	16.7652	23.5817	28.0027	24.5423	22.4178	24.1225	22.3956	22.9963	25.6447	24.8538	24.0023	23.4855	28.179	23.0312	21.6249	23.324	26.6961	26.1476	25.3246	21.091	21.3786	23.5248	22.5049	25.0821	24.4994	26.9377	29.1152	27.9254	25.0936	25.8873	33.1147	34.0266	21.8939	16.9949
27	26.8041	3.72795	26.7434	26.0208	29.3484	30.6544	31.4926	33.5535	22.0336	26.4378	27.1512	26.4795	24.6652	25.878	21.8149	18.5024	25.2181	29.3362	26.0888	24.0048	25.5478	24.1454	24.6823	27.3193	26.8093	25.7527	25.2909	29.4562	24.2915	23.1635	25.11	28.3247	27.4164	26.8367	22.3495	22.8689	24.9974	24.0451	26.4585	25.8981	28.551	30.5085	30.1681	26.1213	27.5242	34.4791	34.9769	23.7549	18.4019
28	28.278	3.63006	28.4246	27.5962	30.7705	32.3426	32.9366	34.7832	23.8719	28.0489	28.7474	28.1571	26.2609	27.1292	23.5677	20.1624	26.7708	30.5987	27.5572	25.5056	26.8943	25.8621	26.3569	28.9339	28.744	27.4841	26.9955	30.6656	25.4659	24.634	26.7584	29.8656	28.6473	28.3318	23.5785	24.3028	26.447	25.5444	27.7955	27.2057	30.0779	31.8284	32.3169	27.1127	29.0997	35.7675	35.9219	25.5399	19.7978
29	29.6904	3.54049	29.9807	29.0794	32.1275	34.0111	34.3068	35.9779	25.6742	29.5829	30.282	29.7693	27.7798	28.3903	25.2515	21.7845	28.2411	31.7803	28.959	26.9192	28.1668	27.5332	28.0068	30.4958	30.6701	29.1757	28.595	31.8324	26.5666	26.0518	28.2937	31.3332	29.826	29.8114	24.7949	25.6676	27.8864	26.9911	29.0871	28.3974	31.5017	33.0603	34.3576	28.0857	30.607	36.979	36.8498	27.2634	21.2083
30	31.0397	3.4571	31.4437	30.4942	33.4295	35.6475	35.6253	37.1361	27.4413	31.0107	31.7545	31.2862	29.2325	29.6562	26.8604	23.3885	29.6117	32.8711	30.2957	28.2285	29.3655	29.151	29.6135	31.9998	32.5796	30.7553	30.0996	32.9665	27.6002	27.4185	29.7291	32.7374	30.9475	31.2758	26.0156	26.9606	29.3036	28.3859	30.3207	29.4615	32.8165	34.1966	36.2598	29.052	32.0394	38.1117	37.7303	28.9328	22.6475
31	32.3216	3.37858	32.8405	31.8542	34.6869	37.2343	36.9114	38.2347	29.1705	32.3279	33.1542	32.6725	30.6255	30.9129	28.3925	24.9831	30.8783	33.8764	31.5429	29.4471	30.4816	30.6951	31.1344	33.4379	34.443	32.1898	31.5256	34.0392	28.5739	28.7433	31.0602	34.0756	32.01	32.7227	27.2471	28.1878	30.6737	29.7266	31.487	30.3858	34.0266	35.2259	37.9893	30.0111	33.3853	39.159	38.5241	30.5485	24.0989
32	33.5305	3.3042	34.1797	33.1589	35.898	38.7495	38.1653	39.2592	30.8582	33.518	34.4497	33.9132	31.9602	32.144	29.8448	26.5603	32.0556	34.8094	32.6551	30.6079	31.5293	32.1583	32.5475	34.7945	36.2259	33.4842	32.8768	35.0294	29.4875	30.0222	32.2763	35.329	32.9992	34.1433	28.4745	29.3524	31.9754	31.0043	32.5817	31.1464	35.1279	36.1637	39.5101	30.9586	34.6308	40.1333	39.1898	32.0904	25.5394
33	34.6564	3.2348	35.4428	34.4039	37.0465	40.1719	39.3825	40.204	32.4922	34.5618	35.6054	35.017	33.2249	33.3344	31.221	28.0763	33.1558	35.6468	33.617	31.7399	32.5104	33.5173	33.8321	36.0741	37.8808	34.6392	34.1495	35.9105	30.327	31.228	33.3639	36.4588	33.8974	35.5256	29.6768	30.4472	33.1982	32.2072	33.5733	31.7507	36.1133	37.0185	40.8497	31.8908	35.7473	41.0412	39.6699	33.5519	26.9516
34	35.6861	3.17352	36.6157	35.262	38.131	41.489	40.5453	41.062	34.038	35.4443	36.5907	35.9913	34.397	34.465	32.523	29.4927	34.174	36.3877	34.451	32.841	33.4257	34.75	34.973	37.2713	39.3837	35.637	35.341	36.666	31.08	32.3457	34.3477	37.4543	34.693	36.851	30.8397	31.463	34.3273	33.321	34.4497	32.1997	36.971	37.7987	42.015	32.801	36.7413	41.8787	39.9543	34.9357	28.315
35	36.6045	3.11828	37.6939	36.2138	39.1457	42.6871	41.6344	41.8062	35.4742	36.1657	37.3931	36.8414	35.443	35.4983	33.7513	30.7907	35.0761	37.0433	35.1386	33.8654	34.281	35.8262	35.9454	38.3762	40.7263	36.4343	36.4235	37.2837	31.7285	33.3663	35.2592	38.2897	35.3627	38.1038	31.9493	32.3828	35.3317	34.3086	35.197	32.5061	37.6782	38.5102	43.0078	33.6811	37.6219	42.638	40.0741	36.2378	29.5829
36	37.4271	3.09222	38.6816	37.7615	40.07	43.7508	42.6306	42.4402	36.7736	36.6289	38.0147	37.5753	36.3621	36.4175	34.9004	31.9493	35.8488	37.6209	35.6798	34.7861	35.0814	36.7712	36.7708	39.3706	41.8842	37.0409	37.3875	37.7497	32.2801	34.2847	36.1048	38.9407	35.9036	39.2713	32.9935	33.2114	36.1677	35.1651	35.8154	32.6897	38.2533	39.1519	43.818	34.5234	38.3986	43.3078	40.085	37.4368	30.7408
37	38.1135	3.07933	39.5908	38.7257	40.8728	44.6761	43.5068	42.9588	37.9041	36.8698	38.4365	38.1836	37.1451	37.2027	35.9547	32.9429	36.4604	38.1176	36.0617	35.5738	35.8193	37.5945	37.45	40.2478	42.852	37.4523	38.2211	38.0393	32.7406	35.0981	36.8827	39.3908	36.3182	40.3338	33.9494	33.9465	36.825	35.8751	36.3105	32.7993	38.6816	39.7117	44.454	35.3135	39.0793	43.8526	40.0565	38.5252	31.7719
38	38.6704	3.0858	40.4285	39.5853	41.505	45.4689	44.2421	43.3501	38.8427	36.9893	38.6617	38.6546	37.7824	37.8369	36.8965	33.737	36.8916	38.5251	36.2808	36.195	36.4901	38.2916	37.9875	40.9918	43.6151	37.6717	38.9061	38.1783	33.117	35.7994	37.581	39.6362	36.6189	41.3	34.7867	34.5833	37.3072	36.4388	36.6965	32.8992	38.9438	40.2003	44.9336	36.0286	39.6729	44.2618	40.0584	39.501	32.6657
39	39.0955	3.1085	41.1975	40.3025	41.9336	46.1245	44.8126	43.5918	39.6004	36.9895	38.7132	38.9769	38.2638	38.3136	37.7109	34.3183	37.1334	38.8163	36.3526	36.6356	37.0751	38.8327	38.3676	41.5768	44.2019	37.7135	39.4229	38.1886	33.4181	36.373	38.1877	39.6723	36.817	42.1703	35.4783	35.1234	37.6466	36.8762	36.9985	33.0343	39.0319	40.6199	45.2587	36.6357	40.1819	44.5142	40.1241	40.349	33.4123
40	39.3955	3.13613	41.8849	40.8702	42.157	46.6307	45.1855	43.6472	40.1703	36.9131	38.622	39.1488	38.5777	38.6365	38.3773	34.6882	37.1763	38.9888	36.3018	36.9345	37.5572	39.2385	38.6135	41.9973	44.597	37.5955	39.7694	38.1041	33.6552	36.7984	38.7055	39.5582	36.9152	42.9431	36.0449	35.5665	37.867	37.2178	37.2747	33.2377	38.9608	40.9777	45.4138	37.1033	40.615	44.5965	40.2457	41.0371	34.0167
41	39.586	3.15473	42.4571	41.2758	42.1809	46.9739	45.3285	43.5115	40.5419	36.8125	38.4247	39.1752	38.7179	38.8152	38.9025	34.845	37.0472	39.0451	36.1726	37.181	37.9248	39.5295	38.7436	42.2583	44.7996	37.3665	39.9934	37.9577	33.8342	37.0985	39.1387	39.3466	36.9192	43.6179	36.4956	35.9048	37.9966	37.5104	37.5591	33.5334	38.794	41.2813	45.3737	37.4069	40.9705	44.5117	40.3973	41.5312	34.5246
42	39.6878	3.15448	42.8778	41.5166	42.0264	47.1434	45.2243	43.2153	40.73	36.744	38.1555	39.0673	38.6937	38.8665	39.2867	34.7913	36.7813	38.9995	35.9994	37.4224	38.1695	39.7244	38.7857	42.3651	44.8241	37.0806	40.1605	37.7749	33.9632	37.2987	39.493	39.0842	36.8414	44.1948	36.8407	36.1337	38.0654	37.7856	37.8581	33.9298	38.6008	41.5297	45.1636	37.5511	41.2471	44.283	40.5434	41.8498	34.9808
43	39.7204	3.13101	43.1171	41.6116	41.7235	47.1359	44.8849	42.7965	40.7872	36.7282	37.8467	38.84	38.5321	38.8119	39.5268	34.5402	36.4008	38.8729	35.7939	37.653	38.2815	39.8325	38.7658	42.3146	44.6987	36.7768	40.3243	37.5682	34.0514	37.4166	39.7756	38.8172	36.7015	44.6665	37.0926	36.272	38.1017	38.0449	38.1624	34.4173	38.4296	41.7115	44.8113	37.5708	41.4465	43.9569	40.6389	42.0084	35.4293
44	39.7022	3.08633	43.1706	41.5935	41.305	46.9531	44.3511	42.2991	40.7496	36.7756	37.5205	38.5083	38.2532	38.6726	39.6236	34.1358	35.9257	38.6836	35.5585	37.8391	38.282	39.8757	38.7193	42.1158	44.4578	36.4834	40.5169	37.3507	34.104	37.4646	39.9934	38.5829	36.5287	45.0373	37.2508	36.338	38.124	38.2766	38.4525	34.9836	38.31	41.8167	44.3697	37.5044	41.5739	43.5941	40.6373	42.034	35.9061
45	39.6475	3.02795	43.084	41.5003	40.8078	46.624	43.7076	41.764	40.6458	36.8992	37.1892	38.1146	37.878	38.467	39.5872	33.665	35.363	38.4331	35.291	37.948	38.1822	39.8687	38.658	41.7477	44.1109	36.212	40.744	37.108	34.1307	37.4588	40.1577	38.4141	36.361	45.3	37.2996	36.362	38.1422	38.47	38.6959	35.61	38.249	41.8317	43.9162	37.404	41.6331	43.23	40.5323	41.9569	36.4103
46	39.5656	2.96385	42.9026	41.3767	40.266	46.1916	43.0269	41.2159	40.5018	37.0945	36.8704	37.7236	37.4368	38.2122	39.4357	33.1995	34.7024	38.1147	34.9915	37.9585	37.9956	39.8138	38.5682	41.2295	43.662	35.9701	40.9927	36.8095	34.1434	37.4141	40.2655	38.3139	36.2475	45.4513	37.245	36.3815	38.158	38.6074	38.866	36.2741	38.2427	41.7512	43.5274	37.3273	41.6341	42.8816	40.361	41.828	36.9188
47	39.4631	2.90217	42.6866	41.2452	39.7286	45.6967	42.3611	40.6907	40.3329	37.3267	36.5949	37.3937	36.9781	37.9385	39.1845	32.8069	33.9785	37.7169	34.6904	37.8599	37.7338	39.6987	38.4246	40.5834	43.1179	35.7718	41.218	36.4707	34.1595	37.3433	40.3084	38.2842	36.2215	45.5068	37.1122	36.4257	38.1724	38.6891	38.9545	36.9455	38.2655	41.5767	43.2533	37.3192	41.5935	42.5521	40.2064	41.661	37.3949
48	39.3517	2.84999	42.4969	41.1045	39.2477	45.1911	41.7604	40.2444	40.1338	37.5598	36.4056	37.1756	36.5648	37.6694	38.8593	32.5484	33.2259	37.2505	34.4372	37.6536	37.4086	39.5149	38.2502	39.8841	42.5482	35.6322	41.3846	36.1371	34.205	37.2709	40.2858	38.3423	36.3052	45.4994	36.9519	36.514	38.1711	38.7425	38.9748	37.5795	38.3015	41.3222	43.1124	37.4115	41.5489	42.2359	40.1571	41.4532	37.8022
49	39.2524	2.81419	42.3896	40.9638	38.9076	44.7455	41.2762	39.9352	39.8907	37.7846	36.3482	37.0925	36.2464	37.4174	38.5156	32.4798	32.4892	36.7444	34.2864	37.3952	37.0579	39.2759	38.0992	39.2584	42.0413	35.549	41.4927	35.8528	34.3003	37.229	40.2094	38.5028	36.4946	45.4722	36.8152	36.6255	38.1327	38.8129	38.9717	38.1098	38.3327	41.0508	43.1012	37.6072	41.5436	41.9456	40.311	41.2106	38.1201
50	39.189	2.80117	42.3753	40.8514	38.7808	44.4077	40.9449	39.8242	39.6011	38.0468	36.4537	37.1017	36.0522	37.1835	38.2014	32.5806	31.8211	36.2353	34.291	37.2107	36.7379	39.0103	38.0241	38.8392	41.69	35.5058	41.5749	35.6356	34.4251	37.2407	40.1056	38.7691	36.7304	45.4424	36.7182	36.6982	38.0331	38.9484	39.0124	38.4638	38.3517	40.8297	43.1927	37.8563	41.6214	41.7257	40.6486	40.9877	38.3877
51	39.1809	2.81575	42.4379	40.8138	38.8816	44.2021	40.8026	39.9708	39.3067	38.3944	36.7086	37.0839	35.9508	36.9478	37.9576	32.8262	31.2608	35.7738	34.5119	37.2095	36.4907	38.7472	38.0832	38.7239	41.6046	35.4499	41.6871	35.4605	34.4971	37.321	39.9894	39.1221	36.9044	45.3867	36.6545	36.6303	37.8414	39.2117	39.1764	38.5755	38.384	40.7114	43.3855	38.0629	41.8066	41.629	41.0533	40.8527	38.6544
52	39.225	2.86553	42.5056	40.9133	39.1081	44.0947	40.8514	40.3076	39.0824	38.8564	36.9942	36.9031	35.8355	36.6615	37.7995	33.1541	30.7628	35.3747	34.8962	37.4734	36.3382	38.5293	38.2617	38.8949	41.795	35.2863	41.9086	35.2371	34.41	37.4553	39.8513	39.4601	36.9072	45.2355	36.5357	36.3308	37.5197	39.5898	39.4848	38.4233	38.4792	40.7201	43.6984	38.1237	42.0379	41.6875	41.3438	40.8805	38.9872
53	39.2843	2.95988	42.4729	41.1714	39.298	43.9845	41.0053	40.6626	39.0175	39.4302	37.1601	36.5139	35.5912	36.2615	37.6929	33.4413	30.2303	34.9898	35.2618	38.0171	36.2693	38.3697	38.4335	39.1659	42.0918	34.9458	42.2275	34.8588	34.1025	37.5886	39.6359	39.6303	36.6839	44.907	36.2586	35.7769	37.0228	39.9334	39.8377	38.0521	38.6675	40.8192	44.167	37.9778	42.1904	41.9079	41.387	41.1388	39.439
54	39.286	3.10568	42.2365	41.5138	39.2921	43.7564	41.1361	40.8782	39.1714	39.9913	37.1083	35.9369	35.1528	35.7026	37.5465	33.5076	29.5945	34.5483	35.4221	38.6879	36.2034	38.2148	38.4497	39.2775	42.2851	34.3975	42.4992	34.2519	33.5723	37.6473	39.2365	39.516	36.2435	44.3346	35.7801	34.9968	36.3166	40.0563	40.0815	37.511	38.9732	40.8966	44.8268	37.5952	42.1513	42.2423	41.1161	41.5671	39.9459
55	39.1509	3.3016	41.7887	41.7926	39.0759	43.3284	41.1294	40.8652	39.4985	40.364	36.821	35.2085	34.5157	34.9748	37.2447	33.2894	28.8448	33.9993	35.2709	39.2273	36.0228	37.948	38.2069	39.1175	42.228	33.6524	42.5265	33.4442	32.8385	37.5731	38.6218	39.1015	35.6265	43.5212	35.1035	34.0159	35.39	39.8451	40.0959	36.8142	39.3915	40.8123	45.606	36.9674	41.8723	42.5409	40.6078	41.9428	40.3184
56	38.8263	3.5248	41.1237	41.8711	38.6773	42.6857	40.9316	40.606	39.8444	40.4196	36.3331	34.3492	33.7257	34.098	36.732	32.7967	27.995	33.3294	34.809	39.4753	35.6726	37.48	37.694	38.6679	41.8313	32.751	42.192	32.5087	31.9513	37.3669	37.8054	38.4531	34.875	42.5026	34.2358	32.8863	34.2612	39.304	39.8408	35.9216	39.847	40.5041	46.3342	36.1038	41.3684	42.6673	39.925	42.0697	40.4047
57	38.2944	3.74491	40.2315	41.6834	38.1188	41.8642	40.5419	40.1077	39.982	40.0969	35.693	33.3808	32.8069	33.09	36.0207	32.0901	27.0332	32.5541	34.1021	39.392	35.1644	36.822	36.9913	37.9677	41.1744	31.7292	41.4584	31.501	30.941	37.0461	36.8179	37.6637	34.0199	41.3139	33.1927	31.6395	33.0114	38.5075	39.3389	34.8121	40.1936	39.9739	46.814	35.0397	40.6692	42.5593	39.1016	41.8506	40.1548
58	37.5755	3.93696	39.1289	41.2505	37.4029	40.9054	39.9671	39.4539	39.7765	39.474	34.929	32.3327	31.7874	31.9869	35.1462	31.2507	25.9671	31.6975	33.289	39.029	34.5394	36.0014	36.1518	37.0599	40.3147	30.643	40.4539	30.4533	29.8551	36.6223	35.6915	36.7985	33.101	40.0011	32.0188	30.3225	31.7123	37.5966	38.6486	33.5136	40.3599	39.2599	46.8811	33.837	39.8017	42.2239	38.1402	41.2777	39.6042
59	36.7107	4.09325	37.8666	40.6487	36.4933	39.8468	39.2056	38.676	39.2394	38.6705	34.0714	31.2563	30.7081	30.8205	34.1487	30.3458	24.8069	30.7906	32.4358	38.4826	33.8299	35.0345	35.2035	36.0306	39.302	29.5445	39.2566	29.3945	28.7441	36.1069	34.4703	35.8939	32.1511	38.6286	30.7423	28.9973	30.4257	36.6312	37.832	32.0681	40.338	38.3975	46.6063	32.5733	38.8032	41.6952	37.0314	40.5274	38.8648
60	35.7391	4.21093	36.5488	39.9134	35.3942	38.7227	38.264	37.7829	38.4236	37.7592	33.1516	30.2186	29.6042	29.6321	33.0739	29.4108	23.586	29.8554	31.5607	37.816	33.0471	33.9397	34.1497	34.9131	38.1507	28.4632	37.9185	28.3836	27.6456	35.5081	33.2209	34.9645	31.2024	37.2855	29.3966	27.7244	29.1968	35.6334	36.9079	30.5378	40.1547	37.3994	46.0702	31.3237	37.6975	41.0016	35.8065	39.7123	38.0368
61	34.6946	4.28993	35.2554	39.0645	34.1454	37.5454	37.1596	36.7762	37.3946	36.7695	32.1973	29.2806	28.5048	28.4619	31.9688	28.4404	22.3601	28.9235	30.6515	37.039	32.2208	32.7763	33.0202	33.7326	36.885	27.3832	36.4627	27.4572	26.5896	34.8294	31.9839	34.0331	30.2829	36.0394	28.0595	26.5585	28.0443	34.6165	35.8896	29.0034	39.831	36.2971	45.3528	30.1386	36.5201	40.1894	34.502	38.8631	37.1446
62	33.6023	4.33281	34.0237	38.0998	32.8129	36.3345	35.9379	35.6673	36.2327	35.7207	31.2394	28.4583	27.4117	27.3334	30.8715	27.4384	21.1952	28.0226	29.6984	36.1684	31.3767	31.6026	31.8548	32.504	35.5492	26.2783	34.8943	26.5773	25.5987	34.0788	30.7697	33.1187	29.402	34.8985	26.804	25.5065	26.9557	33.6072	34.8029	27.5463	39.3565	35.1373	44.4847	29.0338	35.3194	39.2762	33.1487	37.9426	36.1743
63	32.4834	4.34764	32.8568	37.019	31.4732	35.1097	34.6654	34.4951	34.9876	34.6368	30.2952	27.7086	26.3073	26.2484	29.8097	26.4295	20.1431	27.1699	28.7132	35.2364	30.5468	30.4685	30.6944	31.2267	34.1753	25.1288	33.2321	25.696	24.683	33.2767	29.5515	32.2203	28.552	33.8356	25.6555	24.5425	25.9019	32.6286	33.6825	26.204	38.7208	33.9765	43.5002	28.0061	34.1391	38.2832	31.7765	36.9354	35.108
64	31.3572	4.3468	31.7426	35.865	30.1998	33.88	33.4005	33.3056	33.6908	33.5425	29.3704	26.9645	25.1871	25.2025	28.7937	25.4368	19.2155	26.3645	27.7262	34.2887	29.7592	29.3902	29.5683	29.9014	32.789	23.9366	31.4976	24.7915	23.827	32.47	28.2974	31.3177	27.7265	32.8135	24.6021	23.6365	24.862	31.6819	32.5629	24.9658	37.9352	32.8591	42.4207	27.052	32.9986	37.2478	30.4269	35.8619	33.9818
65	30.2355	4.33611	30.6701	34.7081	29.0409	32.6443	32.1855	32.1331	32.3611	32.4684	28.4818	26.1757	24.069	24.1986	27.8261	24.4659	18.4085	25.5856	26.7515	33.3508	29.0223	28.3424	28.4744	28.5442	31.4138	22.7114	29.6981	23.8611	23.0001	31.6748	27.0138	30.3972	26.9313	31.8096	23.6147	22.7563	23.8222	30.754	31.4619	23.8008	37.0133	31.806	41.2633	26.1711	31.8936	36.201	29.1441	34.7537	32.8458
66	29.1145	4.30244	29.6307	33.5817	27.9945	31.4083	31.061	31.0069	31.0088	31.4221	27.6784	25.3233	22.9767	23.2403	26.9117	23.499	17.7003	24.8187	25.787	32.4317	28.333	27.3213	27.4154	27.1841	30.0742	21.4654	27.8541	22.9139	22.179	30.8683	25.7189	29.4589	26.1755	30.8067	22.6826	21.8769	22.7707	29.8285	30.3773	22.6896	35.9801	30.8305	40.0363	25.3583	30.8234	35.1534	27.9406	33.637	31.733
67	28.0254	4.27327	28.615	32.507	27.044	30.174	30.052	29.952	29.646	30.395	26.967	24.4137	21.915	22.322	26.0563	22.5253	17.06	24.049	24.839	31.542	27.6713	26.332	26.385	25.853	28.7837	20.204	26.004	21.9603	21.36	30.009	24.4293	28.502	25.461	29.7783	21.794	20.978	21.697	28.897	29.3073	21.626	34.863	29.9187	38.7673	24.6023	29.7877	34.1053	26.8073	32.531	30.657
68	26.9679	4.24011	27.6101	31.501	26.1611	28.9422	29.1572	28.991	28.2976	29.3932	26.3054	23.4514	20.8694	21.4219	25.2612	21.548	16.4609	23.2455	24.5505	30.7017	27.0217	25.3637	25.362	24.5666	27.5366	18.9152	24.1975	20.9867	20.5417	29.0577	23.153	27.5077	24.7742	28.6982	20.9309	20.0322	20.5963	27.9458	28.2524	20.6082	33.6847	29.0488	37.4945	23.8815	28.7858	33.064	25.7243	31.4418	29.6229
69	25.912	4.22305	26.5948	30.567	25.3187	27.7136	28.3408	28.0919	27.0104	28.4134	25.6353	22.4365	19.806	20.5175	24.518	20.5704	15.8666	22.3578	22.9578	29.8934	26.3464	24.3714	24.3262	23.3278	26.312	17.5921	22.4589	19.9721	19.7132	27.9909	21.8875	26.4503	24.0898	27.5468	20.0695	19.0212	19.4613	26.9551	27.2101	19.6235	32.4757	28.1923	36.2476	23.1681	27.8164	32.0375	24.6647	30.361	28.6158
70	24.8608	4.21248	25.5434	29.6842	24.4846	26.4874	27.5505	27.2195	25.7995	27.4199	24.8959	21.3622	18.691	19.5856	23.8032	19.5856	15.2582	21.3324	21.9832	29.0934	25.5882	23.3112	23.2617	22.137	25.0693	16.2245	20.7943	18.8937	18.8553	26.7904	20.6211	25.2945	23.3829	26.2995	19.1763	17.9327	18.276	25.9044	26.1767	18.6397	31.2517	27.3213	35.0389	22.4333	26.8727	31.0263	23.5878	29.2738	27.6087
71	23.7834	4.21448	24.4496	28.8059	23.6337	25.2642	26.7339	26.3323	24.6448	26.3683	24.0282	20.2058	17.4935	18.5976	23.0703	18.5855	14.6185	20.1691	20.9535	28.2837	24.6982	22.1527	22.1377	21.0081	23.7738	14.8144	19.1939	17.7251	17.9453	25.4536	19.3304	24.0302	22.6273	24.927	18.2153	16.7621	17.0234	24.7782	25.1356	17.6027	30.0175	26.4116	33.8566	21.654	25.9322	30.0215	22.4623	28.1588	26.5539
72	22.6588	4.22747	23.3122	27.8915	22.7527	24.0371	25.8497	25.3941	23.5174	25.221	22.9899	18.9451	16.1897	17.5314	22.2678	17.5734	13.9262	18.8755	19.8501	27.4532	23.6442	20.8769	20.9085	19.9388	22.4123	13.3887	17.6299	16.4439	16.9621	23.9976	17.9887	22.6609	21.8045	23.4006	17.1645	15.5205	15.7006	23.5565	24.0725	16.4801	28.7656	25.4536	32.6629	20.8218	24.9698	29.0053	21.2811	26.9999	25.4051
73	21.4769	4.24657	22.1392	26.9107	21.8273	22.7944	24.8668	24.3795	22.3902	23.9488	21.785	17.5797	14.7816	16.3761	21.3498	16.544	13.1445	17.4735	18.6612	26.589	22.4581	19.516	19.5788	18.9098	20.984	12.0005	16.0649	15.0755	15.8955	22.4446	16.5864	21.2051	20.9066	21.7546	16.0131	14.2305	14.331	22.2173	22.9655	15.2585	27.4849	24.4515	31.4327	19.94	23.9596	27.9583	20.0572	25.7831	24.1534
74	20.2398	4.26672	20.9479	25.8503	20.8421	21.5375	23.7874	23.2957	21.2392	22.5704	20.4721	16.1368	13.3045	15.135	20.2861	15.4725	12.263	15.9968	17.3897	25.6734	21.1525	18.1102	18.1784	17.8847	19.4968	10.7045	14.4709	13.6526	14.7442	20.8261	15.1386	19.6907	19.9389	20.0361	14.7678	12.9203	12.9663	20.7582	21.7925	13.9486	26.1805	23.4116	30.1475	19.0249	22.8827	26.8599	18.8125	24.5005	22.8368
75	18.9598	4.28105	19.7628	24.713	19.7833	20.2675	22.6213	22.162	20.0581	21.1028	19.0939	14.6409	11.8188	13.831	19.0666	14.3378	11.3061	14.4857	16.061	24.688	19.7461	16.7072	16.7489	16.8271	17.9859	9.52809	12.8451	12.2158	13.5246	19.1854	13.6798	18.1497	18.92	18.3055	13.4559	11.6195	11.6541	19.2127	20.5496	12.5922	24.861	22.3439	28.7821	18.0968	21.7324	25.6894	17.5709	23.1528	21.492
76	17.6593	4.28491	18.5998	23.5129	18.6678	18.989	21.3905	20.9916	18.8507	19.5603	17.6849	13.1255	10.3746	12.5036	17.7037	13.1433	10.2903	12.992	14.7033	23.6323	18.2745	15.3524	15.3248	15.7359	16.477	8.47864	11.1977	10.8025	12.2701	17.5778	12.2541	16.6172	17.8765	16.6138	12.1221	10.3534	10.4257	17.6268	19.2535	11.2545	23.5344	21.2665	27.3493	17.1732	20.5212	24.4409	16.3543	21.7746	20.1586
77	16.3602	4.2776	17.4578	22.2825	17.5101	17.7128	20.1231	19.7967	17.6238	17.9528	16.2706	11.6183	8.99942	11.1975	16.2364	11.8803	9.23055	11.5604	13.3488	22.5188	16.785	14.0624	13.9248	14.6291	14.9923	7.54018	9.54109	9.44064	11.012	16.0521	10.8859	15.1259	16.8375	14.9954	10.8395	9.13224	9.29033	16.0562	17.934	9.97663	22.2154	20.2056	25.8758	16.2613	19.2861	23.1248	15.1816	20.3959	18.8711
78	15.0833	4.25768	16.3321	21.0464	16.3291	16.4577	18.8481	18.588	16.387	16.3052	14.8718	10.1349	7.70367	9.939	14.7211	10.5568	8.144	10.1999	12.024	21.3537	15.3324	12.8407	12.5547	13.5244	13.543	6.678	7.887	8.14144	9.775	14.6416	9.56756	13.6924	15.815	13.4628	9.64722	7.95867	8.23533	14.546	16.6061	8.77289	20.917	19.1798	24.3882	15.3611	18.0572	21.7741	14.0672	19.0379	17.647
79	13.8257	4.24355	15.2115	19.8218	15.1441	15.2462	17.5905	17.3711	15.1449	14.6438	13.5046	8.67891	6.48036	8.73155	13.2117	9.19961	7.041	8.89267	10.7481	20.1252	13.9402	11.6809	11.2073	12.431	12.1337	5.85155	6.23818	6.89094	8.57318	13.3265	8.268	12.3206	14.8051	12.0057	8.52848	6.82873	7.23333	13.1296	15.2736	7.63318	19.6543	18.1874	22.9095	14.4647	16.8574	20.4267	13.0203	17.7122	16.4834
80	12.6066	4.24071	14.0886	18.6175	13.9777	14.0954	16.374	16.1613	13.9012	12.9982	12.1766	7.24759	5.3203	7.55209	11.742	7.84137	5.93891	7.61286	9.51736	18.8293	12.6106	10.5735	9.86455	11.3414	10.769	5.01545	4.58509	5.68229	7.41045	12.0661	6.94789	11.008	13.7984	10.614	7.45534	5.73564	6.251	11.7964	13.9351	6.54048	18.4218	17.2274	21.46	13.5606	16.456	19.1136	12.0595	16.4212	15.3699
81	11.4053	4.23098	12.9646	17.4394	12.8414	13.002	15.2116	14.9776	12.6604	11.4019	10.8864	5.84474	4.22433	6.38073	10.3303	6.50193	4.85155	6.34042	8.32155	17.4867	11.3346	9.50333	8.49876	10.2384	9.45111	4.14745	2.91864	4.51469	6.28473	10.8108	5.5826	9.75466	12.7939	9.2814	6.40571	4.67542	5.263	10.5405	12.5909	5.48698	17.2155	16.2927	20.0558	12.6319	14.6745	17.8593	11.1865	15.1611	14.2986
82	10.2457	4.23658	11.8445	16.2961	11.745	11.9628	14.1105	13.8381	11.4256	9.86	9.63264	4.48636	3.18445	5.19636	8.98627	5.197	3.79555	5.06609	7.14845	16.1378	10.0965	8.46309	7.09627	9.10064	8.175	3.247	1.23645	3.39055	5.19891	9.515	4.15918	8.56691	11.7935	8.00882	5.36855	3.64018	4.256	9.35609	11.2474	4.47209	16.0367	15.3777	18.7149	11.6724	13.5739	16.6775	10.4054	13.9304	13.2729
83	9.12481	4.24924	10.7391	15.1939	10.6994	10.9754	13.0777	12.7545	10.2027	8.36424	8.41843	3.19525	2.20058	3.98609	7.71241	3.94234	2.79227	3.78872	5.989	14.8108	8.88274	7.45106	5.65458	7.9148	6.95189	2.32518	-0.451182	2.31994	4.16036	8.14829	2.68871	7.43812	10.7914	6.7986	4.36062	2.6323	3.23156	8.24164	9.91413	3.50948	14.8925	14.4793	17.4578	10.691	12.6155	15.5875	9.71181	12.7309	12.292
84	8.04538	4.26361	9.66528	14.1346	9.71656	10.0404	12.1161	11.7319	8.99487	6.90583	7.24804	1.99419	1.27879	2.75118	6.50567	2.74814	1.86973	2.51276	4.83945	13.5047	7.69548	6.4833	4.18488	6.68449	5.78967	1.399	-2.07727	1.31795	3.17985	6.70061	1.20317	6.3563	9.78882	5.64082	3.3894	1.65179	2.21111	7.20309	8.60406	2.62234	13.7935	13.6036	16.297	9.70654	11.7283	14.5988	9.0892	11.5618	11.3568
85	7.00997	4.27229	8.64112	13.118	8.8097	9.15585	11.2268	10.7661	7.80639	5.47339	6.12518	0.899818	0.427091	1.512	5.36088	1.627	1.03673	1.26097	3.70518	12.2057	6.53864	5.58136	2.712	5.431	4.69733	0.497182	-3.52918	0.390273	2.26464	5.18439	-0.24597	5.309	8.79482	4.52009	2.44552	0.696455	1.218	6.22445	7.33018	1.83152	12.7453	12.7525	15.2125	8.74061	10.9079	13.7133	8.51097	10.4196	10.4552
86	6.01526	4.27129	7.66775	12.1442	7.97483	8.3167	10.4097	9.84936	6.63102	4.04305	5.05068	-0.0827778	-0.354273	0.303636	4.28193	0.582535	0.276455	0.062303	2.59409	10.8977	5.41522	4.7513	1.26845	4.16959	3.66744	-0.362818	-4.73791	-0.46396	1.41676	3.6311	-1.60712	4.27695	7.81409	3.41282	1.51115	-0.232788	0.270444	5.27764	6.10661	1.15563	11.7543	11.929	14.1761	7.80874	10.1545	12.9373	7.91641	9.30078	9.559
87	5.0514	4.26195	6.72151	11.2069	7.19176	7.51084	9.6648	8.97182	5.46546	2.59134	4.01881	-0.965818	-1.08385	-0.839364	3.26942	-0.384939	-0.431909	-1.06254	1.51882	9.55488	4.32981	3.98806	-0.117182	2.92238	2.67467	-1.18936	-5.68982	-1.2562	0.630242	2.08513	-2.851	3.23491	6.83855	2.28942	0.566424	-1.13312	-0.625111	4.32982	4.93861	0.570818	10.8357	11.1231	13.1537	6.92375	9.46129	12.2676	7.23635	8.2	8.63003
88	4.10109	4.24737	5.75848	10.2876	6.42376	6.71839	8.96167	8.11773	4.307	1.09542	3.01145	-1.79003	-1.80482	-1.89427	2.32888	-1.28188	-1.11464	-2.11267	0.485273	8.14973	3.27718	3.25727	-1.43064	1.72061	1.65533	-2.01209	-6.41509	-2.00464	-0.119818	0.577515	-3.96409	2.14479	5.846	1.12091	-0.406485	-2.01082	-1.48	3.34709	3.82085	0.0437273	9.99927	10.3121	12.1181	6.08058	8.80955	11.6892	6.40039	7.1023	7.64109
89	3.13759	4.23208	4.72422	9.35356	5.62178	5.91267	8.268	7.263	3.15522	-0.481222	2.015	-2.596	-2.57433	-2.853	1.44778	-2.12267	-1.799	-3.12256	-0.511	6.663	2.23089	2.491	-2.668	0.582667	0.555778	-2.867	-6.974	-2.74111	-0.874667	-0.877222	-4.94967	0.947333	4.805	-0.127	-1.42022	-2.88833	-2.31944	2.296	2.72256	-0.476889	9.245	9.45644	11.0722	5.25244	8.16456	11.1788	5.34433	5.982	6.56667
90	2.12455	4.2202	3.55166	8.36792	4.72864	5.0552	7.55188	6.36236	2.00286	-2.14266	1.008	-3.43508	-3.45591	-3.72536	0.591414	-2.93295	-2.52627	-4.14853	-1.48655	5.09555	1.15246	1.61542	-3.84142	-0.495343	-0.681	-3.79955	-7.48145	-3.51937	-1.67939	-2.27835	-5.82319	-0.411242	3.67136	-1.4826	-2.48142	-3.79621	-3.18389	1.11727	1.59324	-1.0492	8.56818	8.50683	10.0275	4.39094	7.48824	10.6863	3.99991	4.79768	5.37606
91	1.02188	4.2148	2.17764	7.29509	3.68809	4.10245	6.78127	5.36964	0.822455	-3.87227	-0.0402727	-4.36282	-4.50636	-4.56045	-0.290545	-3.75	-3.32627	-5.23982	-2.47273	3.45091	0.00490909	0.548455	-4.962	-1.54573	-2.12	-4.83645	-8.07473	-4.39818	-2.57818	-3.62727	-6.63455	-1.98591	2.401	-2.97491	-3.59727	-4.77336	-4.122	-0.223909	0.378364	-1.75645	7.92045	7.41455	8.98945	3.42236	6.74645	10.1555	2.33382	3.48345	4.00809
92	-0.200619	4.21321	0.591414	6.0959	2.48007	3.00166	5.92051	4.23755	-0.436414	-5.62472	-1.17324	-5.42086	-5.75939	-5.42664	-1.25341	-4.61281	-4.22336	-6.43108	-3.49955	1.72758	-1.25028	-0.795333	-6.04618	-2.63506	-3.84178	-6.00291	-8.82182	-5.42305	-3.60164	-4.91493	-7.124	-3.78975	0.949818	-4.62234	-4.77965	-5.85882	-5.19267	-1.75491	-0.979919	-2.63843	7.26209	6.11675	7.96432	2.2951	5.90858	9.54192	0.396626	1.94304	2.39809
93	-1.56579	4.23313	-1.19296	4.72902	1.10353	1.69553	4.92574	2.925	-1.86524	-7.33583	-2.44481	-6.62796	-7.2147	-6.38155	-2.36254	-5.56458	-5.227	-7.73043	-4.59736	-0.065303	-2.64692	-2.48258	-7.11833	-3.83993	-5.78989	-7.31264	-9.732	-6.61446	-4.76833	-6.12081	-8.0688	-5.76075	-0.705455	-6.41045	-6.03261	-7.06639	-6.40178	-3.46845	-2.52102	-3.71394	6.55936	4.54685	6.96413	0.985071	4.94788	8.80314	-1.72264	0.134384	0.560788
94	-3.04595	4.26649	-3.11427	3.16497	-0.406394	0.153939	3.74621	1.40973	-3.48621	-8.95712	-3.91182	-7.99364	-8.823	-7.45873	-3.64042	-6.64518	-6.327	-9.12142	-5.79427	-1.90336	-4.19924	-4.43991	-8.21327	-5.18591	-7.869	-8.74873	-10.7604	-7.95673	-6.09536	-7.23918	-9.23076	-7.7343	-2.54036	-8.28136	-7.33821	-8.36145	-7.72033	-5.297	-4.224	-4.96727	5.80118	2.65327	6.00318	-0.474848	3.83933	7.90294	-3.87597	-1.91412	-1.42709
95	-4.56736	4.29555	-5.06587	1.42768	-1.96446	-1.52134	2.40713	-0.296091	-5.2762	-10.4278	-5.52861	-9.46672	-10.4352	-8.65436	-5.04737	-7.87994	-7.47809	-10.5528	-7.129	-3.714	-5.89142	-6.546	-9.34742	-6.63016	-9.90611	-10.2497	-11.8144	-9.39109	-7.54294	-8.28775	-10.2191	-9.45264	-4.45218	-10.119	-8.63912	-9.64321	-9.07544	-7.09191	-5.97467	-6.33736	5.02582	0.410848	5.10859	-1.98165	2.57214	6.82972	-5.87425	-4.11464	-3.40664
96	-6.02364	4.31035	-6.87914	-0.359495	-3.41809	-3.19855	0.957616	-2.11518	-7.15576	-11.6842	-7.19563	-10.9653	-11.895	-9.92709	-6.5136	-9.24468	-8.58873	-11.9358	-8.60355	-5.35782	-7.62429	-8.60306	-10.4696	-8.07484	-11.658	-11.702	-12.754	-10.799	-9.02391	-9.2934	-11.2546	-10.7548	-6.27036	-11.7819	-9.84533	-10.8153	-10.3582	-8.64509	-7.60512	-7.72461	4.32109	-2.03159	4.30799	-3.40301	1.22436	5.65579	-7.48677	-6.31208	-5.14297
97	-7.3057	4.29113	-8.41512	-2.0837	-4.63815	-4.73691	-0.522727	-3.96791	-8.95891	-12.6589	-8.77185	-12.3658	-13.0824	-11.2176	-7.95194	-10.6352	-9.56755	-13.1611	-10.1404	-6.73855	-9.26494	-10.3294	-11.4385	-9.42312	-12.939	-12.9893	-13.4645	-12.0552	-10.4312	-10.2585	-12.2765	-11.5613	-7.82273	-13.1555	-10.8735	-11.7987	-11.4707	-9.81691	-8.98655	-9.02109	3.76091	-4.44548	3.60809	-4.62267	-0.109485	4.46027	-8.63509	-8.31127	-6.49327
98	-8.34605	4.23875	-9.58466	-3.63479	-5.55112	-6.00408	-1.92487	-5.78127	-10.5263	-13.3771	-10.1263	-13.5628	-13.9127	-12.4785	-9.25311	-11.9346	-10.3333	-14.1322	-11.6283	-7.82842	-10.6784	-11.597	-12.1585	-10.6383	-13.7151	-14.0058	-13.8614	-13.0537	-11.6593	-11.1459	-13.2147	-11.8833	-8.99764	-14.1728	-11.6739	-12.5405	-12.349	-10.544	-10.0306	-10.1404	3.38182	-6.57428	2.96711	-5.56241	-1.3433	3.33565	-9.31756	-10.0006	-7.43918
99	-9.11249	4.16243	-10.3631	-4.92179	-6.1307	-6.92134	-3.12831	-7.482	-11.7448	-13.838	-11.1604	-14.4882	-14.3667	-13.6643	-10.3203	-13.0207	-10.8203	-14.783	-12.9444	-8.64697	-11.77	-12.3619	-12.5739	-11.7087	-14.0154	-14.6907	-13.887	-13.7305	-12.6128	-11.8984	-14.0004	-11.7935	-9.76982	-14.8216	-12.2283	-13.0234	-12.9634	-10.8413	-10.7216	-11.0101	3.17509	-8.23242	2.34125	-6.21005	-2.40826	2.37874	-9.6081	-11.3233	-8.0273
100	-9.61188	4.07442	-10.765	-5.903	-6.395	-7.504	-4.029	-9.005	-12.534	-14.087	-11.836	-15.105	-14.487	-14.727	-11.123	-13.779	-11.011	-15.073	-13.97	-9.268	-12.491	-12.654	-12.711	-12.665	-13.952	-15.031	-13.504	-14.059	-13.239	-12.465	-14.565	-11.385	-10.197	-15.135	-12.544	-13.263	-13.32	-10.782	-11.121	-11.593	3.102	-9.354	1.688	-6.615	-3.251	1.675	-9.645	-12.274	-8.351
[truncated: 52 more columns]

## Sheet: Rotation RKneeFlex B3ComfM
all values Right	mean	std	steps
1	20.8705	6.50312	15.892	30.478	23.729	18.35	28.552	23.593	20.338	12.312	13.116	22.663	26.814	25.991	27.783	26.298	25.691	18.108	22.439	26.913	15.917	17.175	13.183	24.909	22.903	20.425	18.272	23.152	30.607	19.312	21.048	23.264	28.968	28.095	23.194	26.827	32.313	27.982	25.26	28.321	28.984	20.074	20.635	33.685	34.119	29.003	26.046	16.938	27.951
2	23.4556	6.53876	17.8869	33.5786	26.5067	21.2698	30.5586	26.2058	23.1851	14.9067	16.1998	25.463	29.5084	28.5482	30.025	28.5255	28.2892	20.7013	24.2363	29.0896	18.9332	19.5981	16.3356	27.5615	25.5455	23.1385	21.1571	26.4433	33.1363	22.1103	23.0696	25.7516	31.4222	30.2236	26.0783	29.7989	34.8088	29.9657	27.6601	30.5986	31.2093	23.0585	23.3251	34.9793	35.6041	31.8881	29.4941	19.4944	31.0234
3	26.204	6.40292	20.5686	36.4119	29.183	24.302	32.3302	28.6651	26.1753	18.0649	19.641	28.2605	31.9398	30.943	32.2503	30.8087	30.5975	23.3184	26.128	31.3891	22.1843	22.4177	19.9569	30.1774	28.4945	25.9592	24.2676	29.6197	35.6164	24.8889	25.3557	28.2022	33.8942	32.362	28.8594	32.6087	37.3329	32.2864	30.009	32.7106	33.6551	26.1387	26.1979	36.6104	37.3925	34.6085	32.7301	22.134	33.9893
4	28.8797	6.12892	23.5062	38.9365	31.5401	27.0048	33.9215	30.8184	28.8747	21.3638	23.0855	30.8007	34.0269	33.0815	34.3464	32.9824	32.5013	25.7185	27.9062	33.6257	25.2506	25.2272	23.5935	32.5866	31.4642	28.571	27.1356	32.4665	37.9542	27.5086	27.6342	30.4567	36.2831	34.3867	31.4063	35.1625	39.7491	34.7328	32.1778	34.6378	36.1552	28.9861	28.96	38.6022	39.3209	37.0655	35.6263	24.663	36.6893
5	31.3282	5.80133	26.2541	41.0664	33.5576	29.2105	35.4057	32.7138	31.0679	24.3974	26.1968	33.0105	35.8274	34.9647	36.2747	34.9871	34.0567	27.7687	29.4863	35.708	27.8698	27.7271	26.8772	34.7806	34.2685	30.8219	29.5095	34.9753	40.1315	29.9416	29.72	32.4808	38.5433	36.2384	33.739	37.4458	41.9547	37.0733	34.1308	36.3673	38.5107	31.4828	31.4505	40.796	41.2144	39.1426	38.2004	26.9908	39.0278
6	33.4672	5.49697	28.5149	42.6967	35.3117	31.0215	36.7713	34.4782	32.7407	26.8837	28.7864	34.9577	37.3957	36.5918	37.9913	36.8255	35.3376	29.4786	30.8855	37.5873	29.9924	29.8415	29.6783	36.8188	36.8136	32.7087	31.3125	37.2055	42.1207	32.2133	31.5632	34.2973	40.6096	37.8707	35.9196	39.429	43.841	39.1052	35.8503	37.831	40.517	33.6803	33.6665	42.8911	42.8945	40.7125	40.4319	29.073	40.9177
7	35.272	5.21209	30.3196	43.7471	36.8637	32.6187	37.9254	36.1789	34.1224	28.8743	30.8221	36.7255	38.7155	37.9029	39.4063	38.488	36.3322	30.9627	32.0953	39.1922	31.768	31.6499	32.0525	38.6662	39.0431	34.2664	32.7208	39.1318	43.818	34.3119	33.1952	35.9006	42.3723	39.1888	37.9413	41.0359	45.2891	40.7022	37.2888	38.9333	42.0101	35.6612	35.6685	44.5336	44.1836	41.6382	42.237	30.841	42.3023
8	36.7234	4.90322	31.7777	44.2731	38.1994	34.1259	38.7678	37.7644	35.3028	30.535	32.4422	38.3248	39.6733	38.8152	40.424	39.9066	36.8995	32.3315	33.0582	40.3983	33.4104	33.3013	34.1923	40.2241	40.8456	35.5122	33.8129	40.6275	45.0616	36.1044	34.6106	37.1837	43.6869	40.0324	39.704	42.1863	46.2223	41.8374	38.3234	39.6154	42.8632	37.4014	37.4734	45.6248	45.0387	42.0355	43.5589	32.1901	43.1655
9	37.7968	4.55807	32.9254	44.3895	39.1853	35.5052	39.2456	39.0914	36.2709	31.9944	33.7882	39.6609	40.2362	39.2858	41.0057	40.983	36.9819	33.6042	33.68	41.2026	34.974	34.797	36.1233	41.386	42.1113	36.3602	34.5762	41.6015	45.8367	37.4859	35.7533	38.0777	44.559	40.3781	41.0676	42.8124	46.6081	42.5384	38.8657	39.8706	43.1684	38.7935	38.9936	46.2019	45.4597	41.9824	44.3818	33.0359	43.5729
10	38.468	4.21192	33.7037	44.1583	39.756	36.6289	39.3732	40.0279	36.8757	33.288	34.8858	40.6072	40.4314	39.325	41.1576	41.6542	36.5865	34.6836	33.9106	41.6475	36.3825	36.0215	37.7612	42.1255	42.8033	36.7311	34.8785	42.0362	46.1758	38.4206	36.5381	38.5455	45.0369	40.2523	41.949	43.0183	46.5763	42.8589	38.973	39.7498	43.0338	39.7047	40.0908	46.3329	45.4961	41.5575	44.756	33.374	43.6326
11	38.7352	3.92087	34.0168	43.6224	39.9038	37.3654	39.2077	40.5572	37.064	34.3475	35.6919	41.1481	40.3139	39.0319	40.9687	41.9309	35.7573	35.4566	33.7795	41.7814	37.4604	36.8303	38.971	42.4883	43.0147	36.5854	34.6784	42.0103	46.1429	38.94	36.9308	38.6245	45.1718	39.7349	42.3292	42.8861	46.2018	42.8666	38.7212	39.3361	42.5462	40.0868	40.6799	46.0966	45.1929	40.8235	44.6911	33.2349	43.3972
12	38.6256	3.73559	33.8629	42.822	39.6773	37.6277	38.7832	40.7029	36.8106	35.078	36.13	41.3309	39.9303	38.4807	40.5067	41.873	34.5569	35.8666	33.3551	41.6406	38.1097	37.1009	39.6058	42.5273	42.9042	36.0267	34.0043	41.644	45.8003	39.1018	36.9629	38.3864	45.0073	38.9099	42.3346	42.4776	45.54	42.5911	38.1793	38.6759	41.7734	39.9947	40.775	45.5509	44.6197	39.8103	44.2959	32.7524	42.904
13	38.189	3.65196	33.2801	41.7631	39.144	37.5271	38.1333	40.5178	36.1463	35.4159	36.0905	41.2351	39.3188	37.725	39.822	41.5297	33.0605	35.9185	32.736	41.2477	38.3803	36.8864	39.7535	42.3453	42.5454	35.1907	32.9388	41.0181	45.1939	38.9496	36.6898	37.891	44.5777	37.8457	42.0443	41.8405	44.6436	42.0626	37.4008	37.8118	40.7712	39.5245	40.4191	44.768	43.8346	38.594	43.62	32.0043	42.1893
14	37.4871	3.66479	32.3636	40.4936	38.3843	37.1565	37.2893	40.0646	35.1209	35.3787	35.6558	40.9366	38.506	36.8135	38.9578	40.9855	31.3497	35.6789	31.9919	40.606	38.3639	36.3185	39.5082	41.9749	41.9882	34.1721	31.5895	40.2326	44.3684	38.4942	36.1537	37.1873	43.8892	36.5985	41.5212	41.0173	43.5627	41.3145	36.4351	36.7877	39.5741	38.787	39.7834	43.8109	42.8719	37.2033	42.7121	31.0528	41.2903
15	36.5782	3.73676	31.2223	39.0207	37.4734	36.6113	36.2745	39.4012	33.8812	35.0243	34.9048	40.4986	37.5357	35.7891	37.9426	40.2879	29.5132	35.2398	31.1543	39.736	38.1482	35.4964	38.9848	41.4311	41.2395	33.0455	30.0971	39.3005	43.3656	37.7893	35.4189	36.3326	42.9623	35.2186	40.804	40.0396	42.338	40.3795	35.3204	35.6414	38.2277	37.8854	38.957	42.7256	41.7594	35.6575	41.5889	29.9472	40.2228
16	35.506	3.83838	29.9788	37.3518	36.4531	35.9607	35.1078	38.5659	32.4905	34.488	33.9396	39.9559	36.4304	34.6758	36.791	39.4712	27.6005	34.6496	30.2344	38.656	37.844	34.4955	38.2815	40.6962	40.3268	31.8439	28.5411	38.211	42.1922	36.8908	34.5473	35.3568	41.8173	33.7197	39.9087	38.9011	40.9915	39.2848	34.1152	34.4054	36.7634	36.8593	37.9924	41.5424	40.4924	33.9771	40.2543	28.7263	39.0144
17	34.2949	3.95313	28.6642	35.5075	35.3443	35.2202	33.7951	37.5639	30.9704	33.8117	32.8631	39.2984	35.1916	33.4793	35.5037	38.5538	25.6303	33.9418	29.2345	37.367	37.4969	33.3392	37.452	39.7136	39.2327	30.5777	26.9472	36.9488	40.843	35.8309	33.5747	34.2849	40.4661	32.1011	38.8362	37.6091	39.5448	38.0328	32.8577	33.0975	35.1931	35.7088	36.9064	40.2638	39.0809	32.1834	38.719	27.4164	37.6692
18	32.9519	4.06828	27.2755	33.5125	34.1484	34.3971	32.369	36.4033	29.3204	33.0013	31.7392	38.5017	33.8186	32.1837	34.067	37.5425	23.6164	33.1376	28.1495	35.8696	36.5982	32.0109	36.5169	38.4999	37.9311	29.2389	25.3248	35.4999	39.3101	34.6309	32.5151	33.1389	38.917	30.3579	37.5889	36.1674	38.0005	36.6386	31.5657	31.7395	33.5122	34.4161	35.6916	38.8695	37.5209	30.3209	36.9938	26.0362	36.1803
19	31.4938	4.1824	25.7885	31.4141	32.8637	33.4836	30.862	35.0933	27.5732	32.0352	30.5921	37.5445	32.3146	30.7729	32.4724	36.431	21.5751	32.2377	26.9892	34.1745	35.7637	30.5009	35.4645	37.0765	36.3851	27.8177	23.6775	33.8874	37.5835	33.311	31.3672	31.9269	37.1788	28.4814	36.175	34.5835	36.3561	35.1075	30.2457	30.3356	31.7117	32.9649	34.351	37.3245	35.8132	28.4105	35.112	24.604	34.5491
20	29.9368	4.28176	24.2102	29.2711	31.4987	32.48	29.311	33.6512	25.7687	30.9299	29.4109	36.4105	30.6815	29.2454	30.7239	35.2048	19.5333	31.2334	25.7654	32.3056	34.7348	28.8137	34.2867	35.4726	34.6331	26.3094	22.0244	32.158	35.6791	31.8859	30.121	30.6492	35.2576	26.4815	34.6007	32.8819	34.6036	33.4472	28.8949	28.8826	29.7814	31.3674	32.8999	35.583	33.9659	26.4715	33.1021	23.1448	32.7925
21	28.3069	4.35205	22.5607	27.1479	30.0767	31.399	27.7541	32.1111	23.9802	29.709	28.1718	35.0971	28.9323	27.604	28.8298	33.8548	17.5274	30.1176	24.4998	30.3155	33.4957	26.987	32.9871	33.7108	32.7164	24.715	20.4083	30.3465	33.6298	30.3769	28.7761	29.2987	33.1749	24.3912	32.912	31.098	32.7404	31.6795	27.5065	27.3765	27.7374	29.6585	31.3516	33.6199	31.9853	24.5228	31.03	21.7006	30.9442
22	26.6367	4.38348	20.8727	25.1068	28.6266	30.2638	26.2183	30.5162	22.3021	28.4005	26.8599	33.6256	27.1005	25.8655	26.8106	32.3823	15.5887	28.8795	23.211	28.2745	32.093	25.0554	31.5755	31.8138	30.6859	23.0685	18.8785	28.4842	31.4654	28.8077	27.3493	27.8614	30.9696	22.2555	31.147	29.2716	30.7813	29.8398	26.0793	25.8212	25.6325	27.8767	29.721	31.4418	29.9248	22.5861	28.946	20.3083	29.0545
23	24.9574	4.37351	19.1851	23.201	27.1692	29.1064	24.7186	28.9124	20.7768	27.0343	25.482	32.0326	25.2204	24.067	24.7053	30.798	13.7353	27.5109	21.9139	26.2432	30.5563	23.0614	30.0863	29.8359	28.609	21.3963	17.46	26.597	29.2314	27.2017	25.8509	26.3337	28.6873	20.1373	29.335	27.4477	28.7566	27.978	24.6277	24.2308	23.5314	26.0637	28.026	29.1023	27.833	20.67	26.8963	18.9979	27.184
24	23.2971	4.32778	17.5334	21.4953	25.7291	27.9322	23.2681	27.34	19.4186	25.6351	24.0536	30.3541	23.3213	22.2556	22.5624	29.1079	11.972	26.0154	20.6289	24.2782	28.9135	21.0599	28.5432	27.8138	26.5615	19.7223	16.1338	24.7149	26.9905	25.5876	24.2964	24.7306	26.3846	18.1001	27.5006	25.6717	26.7228	26.1487	23.1726	22.6328	21.5015	24.2596	26.2801	26.7243	25.7613	18.7718	24.9188	17.7957	25.3796
25	21.6752	4.26063	15.9247	19.98	24.3214	26.7357	21.8801	25.8393	18.2137	24.213	22.6068	28.6184	21.4229	20.4775	20.4305	27.3485	10.2986	24.3986	19.3832	22.4255	27.1856	19.0641	26.9598	25.7795	24.5932	18.0715	14.8781	22.8612	24.8097	23.9963	22.7171	23.0797	24.1104	16.2013	25.6663	23.9789	24.724	24.413	21.74	21.0592	19.5914	22.5108	24.4975	24.405	23.7575	16.8769	23.0347	16.727	23.6747
26	20.1044	4.18594	14.3556	18.6431	22.9485	25.5096	20.5604	24.4325	17.1281	22.7689	21.1595	26.8552	19.5438	18.7691	18.3397	25.5561	8.71896	22.6873	18.2026	20.7138	25.4002	17.0524	25.3364	23.7571	22.7367	16.4618	13.6819	21.0625	22.7346	22.4557	21.152	21.4314	21.8902	14.4411	23.8531	22.3909	22.7945	22.8043	20.3623	19.5379	17.827	20.8487	22.6892	22.223	21.8515	14.9665	21.2436	15.8091	22.0824
27	18.5916	4.1206	12.8229	17.4608	21.6109	24.2591	19.3144	23.1385	16.106	21.3112	19.7233	25.0823	17.7055	17.1559	16.298	23.7692	7.23593	20.9169	17.1042	19.1426	23.5908	14.9737	23.675	21.7659	21.0149	14.8993	12.5445	19.3474	20.7795	20.9944	19.6372	19.8306	19.7126	12.7838	22.0804	20.9139	20.955	21.3549	19.0693	18.0885	16.2063	19.2907	20.8739	20.2267	20.0363	13.0188	19.5456	15.0491	20.6001
28	17.1486	4.0994	11.3317	16.409	20.3131	22.9991	18.1434	21.9678	15.1282	19.8587	18.3112	23.3249	15.9183	15.6475	14.2928	22.0184	5.83564	19.1359	16.1038	17.6664	21.7889	12.7399	21.998	19.8121	19.453	13.3865	11.465	17.7463	18.9468	19.6287	18.1841	18.3177	17.5351	11.1853	20.364	19.5366	19.2192	20.0904	17.8789	16.7265	14.6912	17.8513	19.0777	18.457	18.3045	11.0165	17.935	14.441	19.2219
29	15.7577	4.10134	9.87862	15.4745	19.0601	21.7524	17.0475	20.9214	14.2004	18.4353	16.9451	21.6082	14.188	14.2516	12.3196	20.3247	4.50104	17.3979	15.1762	16.2585	20.0266	10.3167	20.3319	17.9009	18.0425	11.9171	10.4379	16.2967	17.2302	18.3776	16.7966	16.9236	15.3161	9.60471	18.7268	18.253	17.593	19.0302	16.7757	15.46	13.2571	16.5424	17.3385	16.8787	16.6481	8.94695	16.4068	13.9762	17.9294
30	14.4353	4.17947	8.45549	14.6403	17.8647	20.5413	16.026	19.9958	13.3353	17.0661	15.6485	19.9553	12.5173	12.9725	10.3739	18.7042	3.21113	15.7521	14.3079	14.8979	18.3378	7.691	18.7102	16.0429	16.7903	10.469	9.43715	15.0099	15.6136	17.2625	15.4765	15.6595	13.0233	8.00564	17.1841	17.0726	16.0878	18.1882	15.7359	14.2894	11.891	15.3709	15.6883	15.4705	15.0684	6.82058	14.9357	13.6124	16.7074
31	13.1764	4.3508	7.0437	13.8846	16.73	19.3842	15.081	19.1864	12.527	15.7705	14.4302	18.3845	10.914	11.8083	8.45745	17.1653	1.95488	14.2592	13.4848	13.5728	16.7342	4.90427	17.1588	14.2546	15.6991	9.00527	8.40527	13.8699	14.0888	16.3032	14.2251	14.5272	10.6457	6.36218	15.7527	15.972	14.6938	17.5703	14.7425	13.2092	10.5872	14.3457	14.1385	14.2181	13.5646	4.67594	13.5077	13.3187	15.5532
32	11.9738	4.6182	5.60959	13.1884	15.6473	18.2897	14.2087	18.49	11.7649	14.5651	13.2879	16.9124	9.39567	10.7518	6.58394	15.7176	0.730727	12.9348	12.6952	12.2749	15.2154	2.04926	15.6747	12.5576	14.7899	7.50673	7.2913	12.8686	12.6469	15.5125	13.0413	13.5003	8.20359	4.67899	14.4431	14.927	13.4031	17.1955	13.782	12.2137	9.34783	13.4406	12.6943	13.1128	12.1538	2.59525	12.1007	13.0678	14.4716
33	10.8226	4.97114	4.11177	12.5267	14.6084	17.255	13.3962	17.8959	11.0382	13.4189	12.2054	15.5413	7.99262	9.79182	4.77945	14.3655	-0.441535	11.7905	11.9303	11.0085	13.776	-0.719859	14.2178	10.9546	14.0296	5.97067	6.05973	11.9895	11.2976	14.903	11.9312	12.5648	5.7456	2.97833	13.2531	13.9242	12.2044	17.0627	12.8439	11.2892	8.18821	12.6313	11.3548	12.174	10.8615	0.660414	10.6691	12.8356	13.4694
34	9.71553	5.38396	2.52033	11.868	13.6027	16.2767	12.627	17.3907	10.3303	12.3017	11.159	14.2603	6.71133	8.919	3.082	13.109	-1.53367	10.825	11.1737	9.78833	12.402	-3.226	12.7377	9.45	13.392	4.413	4.678	11.211	10.049	14.431	10.8887	11.71	3.33733	1.29567	12.1753	12.9493	11.083	17.1487	11.909	10.417	7.10633	11.8887	10.113	11.3897	9.709	-1.046	9.142	12.604	12.539
35	8.65086	5.82014	0.833	11.166	12.6211	15.3465	11.8821	16.9642	9.62658	11.1856	10.1089	13.0617	5.56865	8.12812	1.54436	11.9496	-2.50409	10.0291	10.4044	8.62939	11.0928	-5.31257	11.1805	8.03619	12.8381	2.87545	3.10545	10.5111	8.90518	14.0575	9.92054	10.9275	1.04265	-0.325909	11.199	11.9834	10.0204	17.4317	10.9459	9.58399	6.09823	11.1816	8.96564	10.7358	8.72715	-2.44742	7.44978	12.3606	11.6751
36	7.63009	6.23647	-0.909444	10.3858	11.6547	14.4522	11.1421	16.6006	8.90841	10.0537	9.02091	11.9365	4.57218	7.39845	0.178333	10.8795	-3.32111	9.39478	9.59528	7.53793	9.83	-6.8488	9.49409	6.70876	12.3117	1.41655	1.39894	9.84473	7.86167	13.7364	9.03311	10.2113	-1.07559	-1.83974	10.3103	11.0092	8.9961	17.8792	9.93564	8.78083	5.14909	10.4829	7.88691	10.1875	7.87285	-3.47087	5.526	12.0906	10.8523
37	6.65853	6.59404	-2.59936	9.49818	10.6937	13.5696	10.3905	16.2819	8.14236	8.90209	7.87318	10.8817	3.71882	6.71273	-0.996091	9.902	-3.96536	8.92318	8.72082	6.51118	8.60591	-7.78955	7.64882	5.45809	11.7442	0.104636	-0.370727	9.17809	6.90045	13.4233	8.22527	9.553	-2.95864	-3.17455	9.504	10.0165	7.98636	18.4523	8.86227	7.99909	4.23418	9.76873	6.85973	9.71045	7.09755	-4.10291	3.338	11.786	10.0385
38	5.73746	6.86816	-4.12253	8.48118	9.73655	12.664	9.60957	15.9916	7.27602	7.73345	6.66218	9.90578	3.00018	6.05915	-1.96779	9.01909	-4.43328	8.58239	7.75692	5.54271	7.41064	-8.17425	5.67315	4.2607	11.0708	-0.989909	-2.0953	8.48773	5.96929	13.0771	7.49257	8.92533	-4.54515	-4.30338	8.78244	9.00198	6.97114	19.1107	7.72185	7.23074	3.32874	9.03203	5.86327	9.2546	6.33476	-4.43386	0.886778	11.4501	9.18779
39	4.86998	7.04653	-5.38432	7.32509	8.78043	11.7068	8.77748	15.7184	6.25217	6.54705	5.40073	9.02378	2.40622	5.42803	-2.73812	8.23027	-4.71481	8.35989	6.70204	4.63365	6.23564	-8.18848	3.62331	3.10272	10.2237	-1.77976	-3.61242	7.74691	5.02634	12.6548	6.84075	8.30509	-5.73491	-5.19462	8.12756	7.95968	5.93828	19.8206	6.51821	6.47177	2.41358	8.27033	4.87864	8.76347	5.50561	-4.53827	-1.64167	11.0868	8.2577
40	4.05965	7.13429	-6.31752	6.04173	7.82021	10.6714	7.86897	15.4492	5.01258	5.34018	4.11791	8.25306	1.89748	4.80973	-3.316	7.53318	-4.83415	8.24739	5.58303	3.7843	5.06918	-8.01448	1.58285	1.98827	9.13379	-2.18345	-4.81827	6.91645	4.04418	12.1372	6.24933	7.66827	-6.51885	-5.83179	7.52533	6.87579	4.88027	20.5658	5.27191	5.72333	1.49403	7.48864	3.88964	8.19339	4.52664	-4.48724	-4.01533	10.7	7.22145
41	3.32396	7.15084	-6.90149	4.706	6.85292	9.53995	6.90508	15.1663	3.52537	4.1312	2.87455	7.58013	1.44933	4.19588	-3.70842	6.92273	-4.8	8.23495	4.43727	3.01578	3.90797	-7.74855	-0.327182	0.964606	7.76299	-2.21545	-5.6553	5.98382	3.02851	11.5208	5.6964	6.99456	-6.89452	-5.973	6.958	5.74121	3.79864	21.3345	4.01858	4.99593	0.612131	6.70645	2.92491	7.51488	3.39306	-4.32708	-5.93878	10.2938	6.07076
42	2.69676	7.12922	-7.21604	3.453	5.89229	8.32725	5.96399	14.8569	1.86879	2.9872	1.75436	6.98538	1.05397	3.59033	-3.91018	6.39182	-4.60609	8.31173	3.32507	2.37412	2.76294	-7.41895	-1.95125	0.134576	6.20434	-1.88694	-6.10964	4.99482	2.03386	10.8116	5.16368	6.27162	-6.88483	-6.3352	6.43078	4.58565	2.71372	22.1315	2.80894	4.30991	-0.155515	5.97499	2.07155	6.72134	2.15615	-4.06794	-7.05811	9.87822	4.85376
43	2.24425	7.08988	-7.30715	2.45573	4.99685	7.10855	5.18727	14.5116	0.228303	2.01345	0.863273	6.443	0.724424	3.03336	-3.88391	5.93282	-4.23521	8.45603	2.33403	1.928	1.66355	-6.985	-3.16679	-0.395182	4.61206	-1.233	-6.15455	4.04436	1.20388	10.0292	4.63945	5.50309	-6.53618	-6.18645	5.98833	3.51394	1.67748	22.9701	1.70864	3.69845	-0.707394	5.40536	1.464	5.84036	0.924636	-3.67897	-7.202	9.48067	3.7
44	2.04485	7.04708	-7.21598	1.88909	4.28568	6.00011	4.75479	14.1388	-1.19155	1.33511	0.309818	5.94619	0.493293	2.60694	-3.602	5.55991	-3.66806	8.64294	1.58435	1.75071	0.679485	-6.34879	-3.85194	-0.521394	3.2141	-0.291	-5.84627	3.28291	0.694404	9.20411	4.12812	4.72689	-5.89675	-5.7932	5.72956	2.72351	0.793889	23.8675	0.803667	3.21781	-0.938374	5.12151	1.24727	4.95825	-0.137424	-3.08998	-6.48544	9.15344	2.78055
45	2.18039	7.00805	-6.95489	1.884	3.90089	5.15556	4.84444	13.7812	-2.14422	1.13278	0.181	5.52789	0.440111	2.43433	-3.04267	5.319	-2.87011	8.86756	1.17122	1.95411	-0.0913333	-5.44067	-3.92522	-0.176	2.35911	0.871	-5.22067	2.884	0.656444	8.38356	3.67422	4.01367	-4.96889	-5.15378	5.78867	2.4	0.190222	24.8358	0.190333	2.94622	-0.724222	5.25589	1.539	4.19478	-0.871	-2.218	-5.08578	8.981	2.27267
46	2.71374	6.97948	-6.56673	2.58273	3.95627	4.75445	5.574	13.5266	-2.47691	1.42645	0.581182	5.26373	0.655	2.646	-2.18318	5.31882	-1.84273	9.15491	1.19227	2.59082	-0.549091	-4.20973	-3.33155	0.697091	2.18582	2.21082	-4.29918	3.08191	1.19782	7.64382	3.36609	3.47282	-3.76045	-4.26509	6.301	2.62491	-0.0331818	25.8791	-0.0418182	2.97418	-0.0327273	5.91682	2.48873	3.66873	-1.197	-0.964545	-3.243	9.07	2.31709
47	3.66741	6.97876	-6.04661	3.88236	4.53679	4.9173	6.9936	13.5238	-2.22708	2.25185	1.43755	5.27621	1.21844	3.35279	-1.00476	5.65973	-0.589566	9.56692	1.72829	3.6804	-0.572424	-2.65163	-2.12557	2.06463	2.76549	3.73415	-3.08218	3.89245	2.35809	7.06774	3.31017	3.23275	-2.27588	-3.12653	7.42244	3.4152	0.204636	27.0043	0.167818	3.40259	1.12816	7.16492	4.01945	3.48933	-1.07458	0.706343	-1.18533	9.55533	2.97539
48	5.03978	7.02714	-5.34673	5.71845	5.67988	5.64424	9.07418	13.9521	-1.44199	3.61052	2.70627	5.71106	2.19634	4.61955	0.489576	6.45391	0.904828	10.2072	2.84473	5.23769	-0.043697	-0.807131	-0.466283	3.80699	4.08435	5.45997	-1.61812	5.31909	4.12535	6.75601	3.62169	3.44972	-0.532424	-1.71338	9.14511	4.7164	0.947333	28.2305	0.88803	4.32579	2.72901	9.03932	6.08064	3.75465	-0.50803	2.73974	0.888	10.4704	4.27261
49	6.82476	7.13826	-4.35491	8.001	7.38861	6.93076	11.6992	14.8984	-0.155455	5.50539	4.344	6.63439	3.62321	6.45336	2.281	7.76591	2.65518	11.1931	4.62958	7.25355	1.19009	1.27812	1.52891	5.84094	6.10694	7.43255	0.0468182	7.30518	6.40721	6.82455	4.39527	4.24358	1.43121	0.00681818	11.4543	6.4437	2.20021	29.5698	2.06918	5.73985	4.71997	11.5031	8.59982	4.58097	0.505	5.09548	2.93633	11.8327	6.07973
50	8.98609	7.3234	-3.00491	10.6408	9.64841	8.74518	14.8112	16.4178	1.58002	7.83424	6.31445	8.08172	5.48965	8.81618	4.35376	9.60664	4.6704	12.5883	6.99026	9.69581	3.05103	3.55129	3.77147	8.10306	8.64233	9.63215	1.90858	9.76491	9.06612	7.39178	5.6754	5.59784	3.57748	2.01616	14.3079	8.52835	3.93565	31.0552	3.65682	7.63469	7.04702	14.4433	11.5104	5.92715	1.84809	7.74962	5.01656	13.6256	8.3047
51	11.5108	7.59242	-1.28705	13.5853	12.4691	11.0773	18.3601	18.5328	3.69804	10.5238	8.59609	10.0406	7.77725	11.6728	6.71912	11.9554	6.96603	14.4414	9.88365	12.545	5.46133	6.05075	6.24434	10.5877	11.5395	12.0673	4.00955	12.637	12.0364	8.60193	7.49588	7.46731	5.90498	4.30628	17.6429	10.9555	6.11963	32.738	5.59424	9.9816	9.69707	17.8219	14.8006	7.77224	3.43779	10.745	7.27756	15.8211	10.8991
52	14.3945	7.94048	0.778303	16.7738	15.8292	13.8832	22.2854	21.2413	6.17136	13.5638	11.1575	12.4803	10.4443	14.9615	9.39709	14.7841	9.52645	16.7614	13.2664	15.7697	8.33509	8.86236	8.97403	13.3369	14.7222	14.7732	6.41345	15.859	15.2939	10.5224	9.81615	9.78003	8.45345	6.88248	21.4027	13.7317	8.68512	34.6775	7.83127	12.7443	12.6768	21.6307	18.4681	10.0753	5.20536	14.1393	9.88367	18.4007	13.8519
53	17.6335	8.34261	3.16269	20.1569	19.6625	17.0938	26.5107	24.5249	9.00366	16.9975	13.9817	15.3736	13.4431	18.6117	12.4171	18.0765	12.3282	19.5264	17.0862	19.3268	11.6052	12.0823	11.9964	16.4067	18.1758	17.8172	9.18115	19.4005	18.8547	13.1129	12.5591	12.4809	11.2831	9.77117	25.5453	16.8507	11.568	36.9193	10.3453	15.8766	15.9946	25.8426	22.4846	12.7909	7.12382	17.9267	12.9018	21.3689	17.167
54	21.2339	8.75699	5.85879	23.7425	23.8915	20.6813	30.9284	28.3354	12.199	20.8451	17.1011	18.6934	16.7617	22.5959	15.8108	21.8322	15.3757	22.7282	21.3247	23.2138	15.2738	15.8229	15.3516	19.862	21.9167	21.2904	12.3845	23.2784	22.8006	16.3346	15.6889	15.5629	14.473	13.0545	30.01	20.3278	14.7656	39.4723	13.1529	19.3609	19.6778	30.4173	26.8118	15.9512	9.23242	22.0564	16.347	24.728	20.8426
55	25.1648	9.12063	8.85327	27.545	28.4064	24.6252	35.3921	32.5805	15.7562	25.0023	20.5644	22.4366	20.416	26.8949	19.5825	26.0287	18.7027	26.3522	25.8898	27.4331	19.2772	20.0475	19.0763	23.7272	25.8955	25.1549	16.0698	27.4905	27.1465	20.1431	19.1816	19.0119	18.0894	16.7772	34.7	24.1795	18.319	42.3103	16.3144	23.2227	23.7365	35.2229	31.3656	19.5259	11.5759	26.4163	20.191	28.434	24.8482
56	29.3696	9.36496	12.1654	31.531	33.0777	28.902	39.7366	37.0517	19.7256	29.3668	24.413	26.561	24.4228	31.452	23.7047	30.581	22.3648	30.3722	30.7106	31.9326	23.561	24.7174	23.2223	28.0044	30.0499	29.3807	20.203	31.978	31.8013	24.4597	23.0157	22.8308	22.149	20.9092	39.4797	28.3847	22.2796	45.3281	19.831	27.408	28.1269	40.0876	36.021	23.5136	14.247	30.8638	24.4142	32.4006	29.0463
57	33.7529	9.43187	15.8104	35.6145	37.7507	33.3943	43.85	41.5338	24.2011	33.8127	28.6818	30.999	28.7247	36.1558	28.0986	35.3444	26.4168	34.6929	35.6652	36.584	28.0394	29.7349	27.7314	32.5809	34.2721	33.8726	24.6276	36.5989	36.6183	29.1722	27.1431	27.0104	26.5779	25.3897	44.1694	32.8592	26.6497	48.3981	23.7111	31.8142	32.7483	44.8399	40.6059	27.8753	17.3322	35.3636	28.8498	36.4643	33.3328
58	38.1922	9.2984	19.8032	39.6819	42.2655	37.9478	47.6622	45.8518	29.1266	38.3037	33.2085	35.6337	33.1513	40.8628	32.6465	40.1016	30.8494	39.1599	40.5884	41.2086	32.5919	34.9466	32.4579	37.2774	38.3952	38.4611	29.1819	41.1495	41.4231	34.1365	31.4588	31.4822	31.2018	30.1017	48.6277	37.4549	31.3593	51.3991	27.9144	36.3063	37.4381	49.3366	44.9847	32.5167	20.9181	39.945	33.4	40.486	37.6152
59	42.5575	8.97373	24.0121	43.6544	46.5011	42.4127	51.1301	49.8868	34.3201	42.8735	37.8433	40.3055	37.5021	45.4334	37.2163	44.6791	35.5302	43.5993	45.276	45.6712	37.0846	40.1556	37.2554	41.9338	42.3099	42.9362	33.7018	45.4976	46.0621	39.1508	35.8172	36.1194	35.837	34.8792	52.741	41.982	36.2513	54.2716	32.3358	40.7425	42.0239	53.4744	49.0649	37.2985	24.986	44.4811	37.9894	44.3407	41.7887
60	46.7382	8.48304	28.3289	47.4555	50.414	46.6709	54.2296	53.5738	39.5872	47.3992	42.4506	44.8622	41.6956	49.7387	41.6842	48.9529	40.3202	47.8336	49.6044	49.8751	41.5562	45.1812	41.9965	46.4229	45.9516	47.1671	38.0369	49.5545	50.3557	44.0228	40.093	40.7558	40.4684	39.5293	56.4132	46.2949	41.1614	56.9768	36.8226	45.0011	46.3589	57.1241	52.7827	42.0363	29.3825	48.7938	42.5342	47.9223	45.774
61	50.6491	7.85302	32.6526	51.0125	53.9693	50.6245	56.9401	56.8809	44.7229	51.7068	46.9189	49.1845	45.8192	53.7057	45.957	52.8502	45.0682	51.7537	53.5267	53.7335	46.0456	49.8976	46.561	50.6195	49.2786	51.0769	42.1119	53.2542	54.2122	48.5926	44.1677	45.2493	45.1058	43.9529	59.603	50.288	45.9552	59.4416	41.2095	48.9873	50.3546	60.2542	56.0892	46.6037	33.9555	52.7035	46.9323	51.151	49.5028
62	54.2198	7.11726	36.8773	54.237	57.1457	54.2102	59.4294	59.7853	49.572	55.6084	51.1221	53.1751	49.8965	57.2624	49.9469	56.3253	49.6249	55.2881	57.0178	57.1734	50.4096	54.1882	50.8481	54.4364	52.2328	54.6082	45.9674	56.4959	57.6057	52.7648	47.9495	49.5088	49.6342	48.3241	62.3076	53.8753	50.5001	61.6034	45.3653	52.6229	53.9612	62.8535	58.9163	50.913	38.5683	56.1088	51.0888	53.9696	52.9395
63	57.3986	6.31843	40.9098	57.0669	59.9291	57.4119	62.0577	62.2427	54.0354	59.0309	54.9385	56.7225	53.7662	60.3577	53.5826	59.3419	53.8405	58.3818	60.0621	60.1595	54.4375	57.9637	54.7743	57.8178	55.0663	57.6673	49.8673	59.2148	60.5087	56.4753	51.3643	53.454	53.905	52.7542	64.5171	56.9918	54.6725	63.4056	49.2008	55.8091	57.1061	64.9206	61.2429	54.893	43.0906	58.9823	54.9084	56.3464	56.0626
64	60.1457	5.50694	44.6665	59.4818	62.3075	60.2345	64.7246	64.2995	58.0238	61.9285	58.328	59.8186	57.2215	62.9651	56.8135	61.8805	57.5355	61.007	62.6197	62.6621	58.0217	61.1315	58.2586	60.7135	57.9783	60.2429	53.7654	61.431	62.9049	59.6422	54.3274	57.0183	57.7503	57.0072	66.235	59.5961	58.3688	64.8755	52.6366	58.5394	59.6856	66.4712	63.0977	58.4531	47.4143	61.3061	58.311	58.414	58.8465
65	62.4474	4.7274	48.2336	61.493	64.2577	62.6702	67.1332	65.9708	61.4173	64.2721	61.2789	62.4539	60.1971	65.0798	59.6141	63.9409	60.6935	63.163	64.6881	64.749	61.1039	63.6689	61.2359	63.093	60.7793	62.338	57.3282	63.1634	64.8092	62.3143	57.0442	60.1505	61.1094	60.8019	67.4498	61.6513	61.539	66.0208	55.615	60.7925	61.7282	67.5384	64.4945	61.5489	51.4528	63.0902	61.1708	60.4591	61.2715
66	64.2954	4.00455	51.9968	63.1425	65.7745	64.6708	69.109	67.2824	64.2167	66.0313	63.7757	64.6377	62.6566	66.7161	61.9759	65.5433	63.3072	64.8205	66.3157	66.4355	63.649	65.6373	63.6138	64.9042	63.2005	63.9564	60.3777	64.4555	66.2052	64.4979	59.6727	62.7598	63.925	63.8855	68.2473	63.1423	64.1779	66.8535	58.0986	62.5729	63.2384	68.1118	65.4581	64.1968	55.1329	64.3208	63.5352	62.448	63.3261
67	65.7002	3.37319	55.8987	64.447	66.9073	66.2663	70.5717	68.2627	66.461	67.2287	65.822	66.3957	64.5987	67.899	63.902	66.723	65.393	66.0717	67.527	67.7337	65.654	67.0737	65.4163	66.1937	65.0877	65.112	62.841	65.354	67.1823	66.204	62.0927	64.8893	66.171	66.27	68.6673	64.1313	66.333	67.386	60.074	63.9123	64.2427	68.287	66.021	66.4003	58.403	65.068	65.4013	64.1653	65.013
68	66.6657	2.88047	59.5472	65.3763	67.6837	67.5068	71.5052	68.9407	68.1786	67.9465	67.3827	67.7603	66.0444	68.6182	65.367	67.484	66.9796	66.9541	68.3553	68.6539	67.0635	68.0229	66.7014	67.0186	66.4444	65.757	64.6271	65.8513	67.7758	67.4564	64.1289	66.5532	67.854	67.9795	68.7431	64.6507	68.0257	67.6259	61.4957	64.8467	64.7787	68.1045	66.1715	68.1772	61.1636	65.3929	66.778	65.4773	66.2946
69	67.2287	2.55756	62.7177	65.9914	68.135	68.4279	71.9369	69.3398	69.3558	68.2176	68.5238	68.762	67.021	68.9446	66.4282	67.8884	68.0988	67.4966	68.8257	69.2056	67.9923	68.5117	67.5165	67.4153	67.2767	65.9779	65.8793	66.0258	68.0099	68.2863	65.689	67.7616	69.0006	69.0611	68.5014	64.7364	69.275	67.5816	62.4547	65.403	64.8855	67.599	65.9936	69.5318	63.462	65.3282	67.6448	66.3212	67.2225
70	67.4057	2.41701	65.2822	66.3021	68.2895	69.0635	71.9013	69.4648	70.0709	68.0737	69.2463	69.397	67.5126	68.9074	67.0981	67.9623	68.7282	67.7242	68.9564	69.3621	68.4759	68.5564	67.9034	67.4156	67.6068	65.7981	66.6603	65.9064	67.9092	68.6926	66.6787	68.5242	69.5856	69.5704	67.965	64.43	70.0933	67.2482	62.9828	65.5886	64.5637	66.801	65.5112	70.4506	65.292	64.9065	68.0263	66.6837	67.8122
71	67.2234	2.44502	67.1292	66.3185	68.1727	69.4225	71.4645	69.3328	70.388	67.5124	69.5545	69.6608	67.6068	68.5396	67.3882	67.7292	68.9402	67.6521	68.805	69.1782	68.5486	68.2315	67.8524	67.0212	67.4483	65.2439	67.0365	65.5133	67.4908	68.7509	67.1575	68.8498	69.7003	69.5601	67.1562	63.7737	70.4944	66.6342	63.112	65.4197	63.8965	65.7378	64.7428	70.9818	66.652	64.1379	67.9834	66.579	68.0807
72	66.7101	2.5917	68.3612	66.05	67.8012	69.5449	70.711	68.9659	70.3354	66.6193	69.464	69.5708	67.3435	67.8758	67.3122	67.2121	68.7539	67.2692	68.3899	68.6725	68.2246	67.5645	67.4128	66.2985	66.9308	64.3321	67.0244	64.8529	66.7428	68.4949	67.15	68.7271	69.383	69.0466	66.0964	62.8051	70.4818	65.7645	62.8745	64.9331	62.9253	64.4185	63.7058	71.134	67.5208	63.0805	67.5404	66.0468	68.0469
73	65.8883	2.80938	69.0247	65.4919	67.1828	69.4592	69.6888	68.3685	69.8958	65.4185	68.9751	69.1413	66.753	66.9511	66.8839	66.4365	68.1883	66.6198	67.7295	67.8545	67.5165	66.5775	66.629	65.2975	66.1012	63.0798	66.7155	63.914	65.7065	67.9495	66.6854	68.238	68.6708	68.1414	64.805	61.5603	70.0588	64.6545	62.3029	64.1459	61.6844	62.898	62.3954	70.9188	67.8662	61.7727	66.722	65.126	67.7265
74	64.7828	3.06296	69.178	64.6605	66.3522	69.1735	68.4376	67.54	69.114	63.9315	68.1181	68.3995	65.8619	65.7974	66.1243	65.4239	67.2596	65.7146	66.8397	66.7317	66.5001	65.2825	65.5273	64.0408	64.9939	61.5552	66.1427	62.728	64.3893	67.1351	65.7979	67.4167	67.603	66.8954	63.2834	60.1023	69.2811	63.3247	61.4174	63.077	60.1995	61.1883	60.8148	70.3474	67.745	60.2237	65.4996	63.8424	67.1311
75	63.4132	3.32853	68.8288	63.5815	65.3207	68.6908	66.9922	66.4828	68.0202	62.1435	66.9434	67.3775	64.7008	64.4452	65.0588	64.1923	65.988	64.5673	65.7114	65.3187	65.2077	63.6513	64.1328	62.5465	63.6052	59.7818	65.3187	61.3379	62.7982	66.0636	64.5272	66.2931	66.2197	65.3528	61.5772	58.4677	68.1706	61.8017	60.244	61.7501	58.4896	59.3016	58.9756	69.4004	67.1706	58.4407	63.9447	62.2962	66.2783
76	61.7964	3.59684	68.092	62.2686	64.091	67.9932	65.3798	65.2039	66.6311	60.0981	65.4768	66.1013	63.2805	62.9152	63.6941	62.7602	64.3704	63.1905	64.3829	63.6101	63.6665	61.731	62.4495	60.8075	61.984	57.7825	64.2291	59.7664	60.9428	64.7183	62.8821	64.8973	64.5445	63.5466	59.705	56.6832	66.7534	60.1078	58.8266	60.1923	56.5515	57.249	56.8752	68.1464	66.1661	56.4038	62.068	60.5323	65.1966
77	59.9501	3.86503	67.0287	60.7415	62.6678	67.097	63.6197	63.7101	64.9251	57.8066	63.74	64.5866	61.6434	61.2438	62.0782	61.1458	62.4573	61.5922	62.8569	61.6446	61.8676	59.528	60.5279	58.8586	60.1533	55.5555	62.9002	58.0331	58.8307	63.1324	60.926	63.2493	62.634	61.496	57.6783	54.7658	65.0559	58.2623	57.1804	58.4348	54.4057	55.0378	54.5197	66.6132	64.7319	54.1305	59.883	58.5766	63.8924
78	57.8898	4.13502	65.6794	59.018	61.0644	66.0048	61.7094	61.996	62.9351	55.2672	61.759	62.8256	59.8202	59.4523	60.2447	59.365	60.2797	59.7778	61.1366	59.4466	59.8183	57.0493	58.4022	56.7219	58.1268	53.1137	61.3467	56.139	56.4709	61.3424	58.7032	61.3679	60.5118	59.2107	55.5106	52.7294	63.1073	56.2752	55.322	56.4989	52.0667	52.6689	51.921	64.8267	62.9253	51.6258	57.387	56.4577	62.3707
79	55.6246	4.41165	64.0493	57.0869	59.2897	64.7109	59.6614	60.0881	60.6801	52.4523	59.5368	60.8445	57.8333	57.55	58.2209	57.4163	57.8542	57.7694	59.2331	57.0178	57.5348	54.3058	56.0961	54.4048	55.8991	50.4708	59.5715	54.063	53.911	59.3719	56.2427	59.2958	58.1937	56.7179	53.215	50.5878	60.9323	54.1679	53.2729	54.4139	49.5479	50.1697	49.0638	62.8141	60.8096	48.8865	54.5997	54.203	60.6364
80	53.1712	4.69721	62.1535	55.66	57.336	63.2126	57.4723	58.0047	58.1674	49.3674	57.1176	58.6466	55.7024	55.5372	56.0275	55.3219	55.1876	55.5768	57.1375	54.3539	55.0274	51.2872	53.6298	51.9156	53.4786	47.6243	57.5506	51.8437	51.1661	57.2327	53.5712	57.0493	55.7059	54.019	50.8003	48.3456	58.5453	51.9448	51.0588	52.1882	46.8627	47.5413	46.0189	60.5784	58.4289	45.9066	51.5608	51.833	58.6929
81	50.5376	4.9964	60.0191	53.5436	55.2242	61.4815	55.1272	55.7561	55.3758	46.0531	54.5007	56.2428	53.4336	53.4125	53.683	53.0872	52.2861	53.219	54.8499	51.4652	52.3079	48.0298	51.0021	49.2442	50.8833	44.5761	55.3029	49.4944	48.2406	54.9308	50.7259	54.6403	53.0821	51.1125	48.2674	46.0271	55.9806	49.6083	48.691	49.8272	44.0244	44.7691	42.8442	58.169	55.8221	42.676	48.2909	49.3637	56.5269
82	47.7001	5.28159	57.6535	50.2265	52.9594	59.5207	52.6109	53.3434	52.342	42.5205	51.6776	53.6516	51.0114	51.172	51.2025	50.7115	49.1552	50.7054	52.3776	48.3603	49.3614	44.5484	48.2434	46.4229	48.1155	41.3142	52.8489	47.0211	45.1456	52.4561	47.7243	52.0826	50.3475	48.0015	45.615	43.6487	53.2502	47.1633	46.1975	47.3425	41.0346	41.8361	39.6104	55.6238	53.0031	39.2603	44.815	46.807	54.159
83	44.7092	5.56815	55.0575	47.5785	50.5434	57.3303	49.9184	50.7668	49.0844	38.7465	48.6518	50.8868	48.4337	48.8087	48.5959	48.1922	45.8303	48.0331	49.742	45.0603	46.2244	40.8615	45.3748	43.4812	45.1768	37.8921	50.1973	44.4328	41.8945	49.8062	44.5903	49.3862	47.5331	44.685	42.8444	41.233	50.3605	44.6183	43.5984	44.7495	37.9196	38.7454	36.4002	52.9781	50.0243	35.7104	41.1398	44.1656	51.606
84	41.5856	5.83878	52.2229	44.7312	47.9676	54.9198	47.0536	48.0273	45.6143	34.8208	45.4416	47.968	45.7199	46.3191	45.862	45.5342	42.3536	45.2117	46.9643	41.6005	42.9322	37.0018	42.4197	40.448	42.0742	34.3545	47.3589	41.7459	38.5214	46.9935	41.3634	46.5743	44.6684	41.1963	39.9864	38.81	47.3216	41.9873	40.9182	42.066	34.725	35.5518	33.3335	50.2739	46.9073	32.0832	37.3322	41.4636	48.8792
85	38.3646	6.06848	49.186	41.7014	45.2267	52.2989	44.0244	45.1322	41.919	30.8546	42.0871	44.9212	42.8894	43.7177	43.0196	42.7528	38.7587	42.2655	44.0607	38.0214	39.5136	33.0169	39.4042	37.3581	38.8589	30.7571	44.3645	38.9971	35.0809	44.0273	38.0872	43.6849	41.7703	37.6033	37.0723	36.4198	44.1593	39.2856	38.1942	39.3109	31.5136	32.3316	30.5484	47.5629	43.6726	28.4573	33.433	38.7283	45.9895
86	35.1004	6.23472	45.961	38.5425	42.3147	49.462	40.8546	42.1032	38.046	26.8948	38.6389	41.7852	39.9734	41.0316	40.1115	39.8794	35.0947	39.2214	41.0802	34.3859	35.9971	29.0237	36.3633	34.2694	35.5797	27.1825	41.2478	36.2378	31.6535	40.9291	34.8165	40.749	38.8631	33.9733	34.1546	34.1125	40.9108	36.5455	35.4695	36.5521	28.3649	29.1604	28.1337	44.9071	40.3552	24.9583	29.4953	35.9972	42.9598
87	31.8636	6.32045	42.5789	35.3142	39.228	46.4554	37.5997	38.9914	34.0506	23.0261	35.1605	38.6173	37.0103	38.3033	37.1914	36.9598	31.4276	36.1272	38.0848	30.7778	32.447	25.1631	33.3544	31.2622	32.2978	23.7592	38.0312	33.5165	28.3553	37.7433	31.6194	37.8067	35.9828	30.3975	31.3012	31.9612	37.6265	33.829	32.7973	33.8739	25.3748	26.1309	26.1729	42.361	37.0063	21.7034	25.6056	33.3167	39.8239
88	28.7393	6.31806	39.0688	32.0905	36.0115	43.3177	34.3172	35.8426	30.0108	19.3728	31.7436	35.4803	34.0528	35.5894	34.3255	34.0511	27.8485	33.048	35.143	27.296	28.9631	21.5706	30.4478	28.4135	29.1163	20.5821	34.7577	30.887	25.3335	34.5373	28.5847	34.9168	33.1896	26.982	28.593	30.0138	34.384	31.2052	30.2509	31.3491	22.6578	23.3466	24.7284	39.9875	33.7035	18.7875	21.8823	30.7373	36.6298
89	25.8197	6.24348	35.5097	28.966	32.711	40.0946	31.0849	32.7069	26.0633	16.0269	28.494	32.4483	31.1793	32.9587	31.587	31.222	24.4703	30.085	32.3381	24.0467	25.654	18.3652	27.722	25.7948	26.1342	17.7463	31.506	28.412	22.7721	31.404	25.8144	32.1727	30.5779	23.8704	26.1076	28.3237	31.2779	28.7447	27.8983	29.0527	20.3252	20.9347	23.824	37.8456	30.5353	16.2969	18.4366	28.3172	33.457
90	23.1944	6.12614	31.9776	26.0918	29.3944	36.8456	27.9939	29.6384	22.3443	13.0934	25.552	29.6009	28.4664	30.4864	29.0448	28.5674	21.3765	27.353	29.7805	21.0949	22.6282	15.6642	25.2577	23.4761	23.4436	15.3382	28.3711	26.2007	20.7616	28.4397	23.3749	29.6668	28.2287	21.1654	23.9147	26.9355	28.42	26.5179	25.8022	27.0551	18.3994	18.9596	23.5077	36.0166	27.6012	14.3022	15.3899	26.1159	30.3962
91	20.9365	6.00131	28.578	23.5582	26.1594	33.6596	25.1441	26.7035	18.9722	10.6664	22.9668	27.0119	25.9923	28.2435	26.7677	26.1572	18.6459	24.9437	27.5774	18.4951	20.0123	13.5292	23.18	21.5694	21.1255	13.4482	25.4525	24.2958	19.3104	25.7389	21.3318	27.4685	26.2262	18.9335	22.065	25.8784	25.9226	24.5852	24.0117	25.4196	16.8954	17.4408	23.649	34.565	25.025	12.9035	12.861	24.191	27.5479
92	19.0966	5.90096	25.4988	21.4437	23.1226	30.6394	22.6328	23.9829	16.0488	8.85559	20.7948	24.745	23.8298	26.3015	24.8327	24.0531	16.3419	22.9349	25.7729	16.2789	17.8932	11.9042	21.5098	20.0704	19.2746	12.0988	22.8503	22.7564	18.3831	23.3818	19.7255	25.6471	24.6355	17.2273	20.6234	25.1647	23.8742	22.9767	22.5612	24.1969	15.8042	16.3774	24.1775	33.4777	22.9141	12.003	11.0396	22.6247	25.0146
93	17.691	5.85278	22.937	19.7837	20.3974	27.891	20.5792	21.5897	13.7277	7.63543	19.0693	22.878	22.0405	24.7386	23.3193	22.3029	14.5178	21.3725	24.3986	14.4597	16.2662	10.724	20.2593	18.9793	17.8744	11.2038	20.6622	21.6234	17.8845	21.4353	18.565	24.254	23.498	16.054	19.5581	24.7894	22.3236	21.7115	21.4788	23.4363	15.0845	15.7305	25.0205	32.729	21.3067	11.5117	9.84833	21.4218	22.8817
94	16.706	5.86589	21.0652	18.5824	18.1275	25.5545	19.0522	19.6242	11.9464	6.91867	17.8015	21.4646	20.687	23.5833	22.2357	20.9581	13.2304	20.2649	23.446	13.0484	15.1254	9.88597	19.4177	18.2868	16.8547	10.6841	18.8881	20.914	17.6958	19.9493	17.8432	23.3135	22.8286	15.3883	18.8937	24.7622	21.3175	20.7823	20.8325	23.1163	14.6766	15.4256	26.1106	32.2682	20.2718	11.3324	9.229	20.619	21.2459
95	16.131	5.93499	20.071	17.8856	16.3744	23.8267	18.1047	18.1807	10.6613	6.65088	17.0411	20.5818	19.891	22.8957	21.6093	20.0985	12.5632	19.6247	22.8958	12.0918	14.4175	9.30068	18.9792	17.9781	16.1788	10.4775	17.5876	20.676	17.764	18.9486	17.5623	22.9037	22.6466	15.2661	18.6959	25.0521	20.7984	20.2125	20.687	23.1986	14.5452	15.4081	27.3894	32.0289	19.8727	11.3784	9.09644	20.275	20.1644
96	15.9849	6.0467	20.1878	17.7476	15.2279	23.0457	17.8082	17.3633	9.83503	6.83779	16.8481	20.346	19.6998	22.7422	21.4787	19.8296	12.4916	19.3891	22.7815	11.5986	14.111	8.99429	19.0528	18.1062	15.8883	10.634	16.8728	20.9435	18.0803	18.3819	17.6943	23.0294	22.9004	15.663	19.0481	25.6937	20.7531	20.086	21.1063	23.6691	14.6798	15.6358	28.7615	31.9658	20.2752	11.6327	9.41233	20.4761	19.6974
97	16.3107	6.18748	21.5815	18.2005	14.7622	23.252	18.2166	17.2678	9.55439	7.55167	17.2646	20.8666	20.2084	23.1666	21.8833	20.2584	13.0309	19.541	23.0859	11.6468	14.1615	9.06736	19.652	18.6308	16.0847	11.2226	16.9856	21.7009	18.7469	18.2782	18.2899	23.7105	23.5877	16.6069	20.037	26.7243	21.1623	20.4965	22.1564	24.5045	15.144	16.1531	30.1196	32.0807	21.5161	12.1185	10.1483	21.3303	19.9217
98	17.1564	6.36227	23.9999	19.3309	15.0728	24.4196	19.3584	17.9696	9.7954	8.79674	18.3577	22.1993	21.4849	24.1843	22.8393	21.4455	14.1715	20.085	23.8432	12.3234	14.5926	9.67164	20.8218	19.5567	16.8284	12.3565	18.0417	22.9483	19.966	18.6697	19.4108	24.9571	24.6976	18.172	21.7199	28.1752	22.0356	21.512	23.8219	25.6733	16.084	17.0686	31.3931	32.4345	23.5236	12.9244	11.3426	22.9144	20.8967
99	18.5832	6.56644	27.1089	21.2039	16.2679	26.3209	21.2033	19.4881	10.6561	10.6255	20.1752	24.2672	23.4861	25.7646	24.3333	23.333	15.8862	21.0452	25.1126	13.7294	15.5323	10.9896	22.5921	20.9478	18.2589	14.2221	20.1505	24.6915	21.8813	19.582	21.0902	26.7436	26.216	20.4038	24.0523	30.0571	23.3866	23.1403	25.9592	27.1633	17.7033	18.5337	32.5632	33.0941	26.1127	14.1266	13.1713	25.1867	22.6198
100	20.6022	6.75664	30.478	23.729	18.35	28.552	23.593	21.712	12.312	13.116	22.663	26.814	25.991	27.783	26.298	25.691	18.108	22.439	26.913	15.917	17.175	13.183	24.909	22.903	20.425	16.927	23.152	26.882	24.394	21.048	23.264	28.968	28.095	23.194	26.827	32.313	25.143	25.26	28.321	28.984	20.074	20.635	33.685	34.119	29.003	15.81	15.751	27.951	24.964
all values Left	mean	std	steps
1	5.48966	8.44581	-4.509	4.765	4.908	7.305	6.922	5.404	-2.468	2.513	8.403	7.415	3.95	8.948	-0.505	0.083	12.006	6.084	5.849	-2.415	0.312	0.6	4.181	5.872	-0.846	7.804	1.371	7.438	7.34	5.011	-2.887	-0.391	15.874	3.876	28.032	2.995	8.71	1.816	10.923	5.023	1.832	31.633	-4.798	14.635	4.092	21.164	20.506	-1.833	2.616
2	7.41662	8.62966	-3.24845	6.84367	6.4154	9.18163	9.00709	8.01991	-1.8924	4.09185	10.8539	9.22265	5.92364	11.7603	1.14011	1.76427	13.7315	8.74914	8.09718	-0.475879	2.38529	1.99624	6.2863	8.56713	0.898778	10.4034	2.74591	8.74247	9.61097	6.66095	-1.17485	1.54899	19.3777	5.45229	29.3916	4.82848	11.2428	3.67727	13.7559	7.41695	4.03891	34.2583	-2.85293	17.0171	5.87695	22.695	23.0318	-0.703455	4.86139
3	9.69745	8.89482	-1.63995	9.2992	8.52532	11.4882	11.6465	11.1546	-0.824788	6.14565	13.55	11.5282	8.2757	14.9615	3.07805	3.71908	15.9334	11.8938	10.7634	1.67224	4.6701	3.79097	8.869	11.6447	2.84522	13.366	4.67782	10.7305	12.3008	8.74905	0.779414	3.76554	23.2694	7.42928	30.8999	6.97303	14.153	5.90591	17.0222	10.2346	6.53918	36.965	-0.772242	19.7752	8.09096	24.7223	26.2174	0.659293	7.44394
4	12.3121	9.25326	0.301848	12.0582	11.2173	14.1929	14.7811	14.7459	0.676909	8.60564	16.5184	14.3021	10.974	18.507	5.29882	5.95227	18.5948	15.4731	13.8103	4.01664	7.16415	5.89455	11.8126	15.0416	5.029	16.651	7.06873	13.3961	15.3735	11.2159	2.93355	6.26203	27.5035	9.75621	32.6106	9.398	17.4057	8.45718	20.7135	13.4273	9.33564	39.7347	1.313	22.9195	10.6818	27.2948	30.0324	2.2727	10.2776
5	15.2567	9.70065	2.53767	15.0658	14.4715	17.2654	18.3601	18.765	2.58032	11.4327	19.8038	17.5175	13.9966	22.3706	7.80872	8.45379	21.6798	19.4314	17.2131	6.60403	9.90254	8.23882	15.042	18.7467	7.51333	20.2583	9.82609	16.6995	18.805	14.0263	5.26589	9.05986	32.0031	12.4238	34.5866	12.1039	20.9994	11.3216	24.8088	16.983	12.4685	42.5648	3.37492	26.4298	13.6365	30.4172	34.3884	4.16593	13.31
6	18.5468	10.2022	5.04066	18.2771	18.2615	20.6813	22.3215	23.205	4.91255	14.6846	23.446	21.1445	17.3336	26.5351	10.6376	11.2111	25.1694	23.7212	20.9541	9.54809	12.9318	10.8359	18.5687	22.8186	10.4113	24.2051	12.8907	20.5947	22.5745	17.1629	7.79701	12.2052	36.6577	15.4435	36.8779	15.1187	24.9233	14.5188	29.2557	20.9069	15.9799	45.4503	5.5047	30.232	16.9588	34.0455	39.1303	6.41496	16.5423
7	22.1765	10.7086	7.84991	21.6766	22.5679	24.4226	26.5873	28.0549	7.58273	18.3279	27.4497	25.1586	21.006	30.9505	13.8285	14.2484	29.1009	28.2995	25.0626	12.9818	16.2949	13.7074	22.3642	27.2198	13.7843	28.4998	16.2666	25.0055	26.6317	20.6362	10.6268	15.7509	41.3274	18.8363	39.4955	18.4758	29.124	18.1026	33.9633	25.2179	19.8845	48.3775	7.85933	34.2116	20.6406	38.0968	44.0229	9.05488	20.0135
8	26.1046	11.1473	10.9623	25.301	27.2241	28.453	31.0474	33.1938	10.5818	22.3433	31.7477	29.525	25.0384	35.5165	17.403	17.5708	33.3982	33.0915	29.5178	16.9004	20.0604	16.9256	26.397	31.8502	17.5869	33.0455	19.9891	29.8176	30.8889	24.4606	13.8283	19.7494	45.8625	22.6571	42.4175	22.2148	33.498	22.1005	38.7943	29.7915	24.0872	51.2855	10.5671	38.2345	24.6654	42.4342	48.7748	12.1084	23.7309
9	30.2584	11.4417	14.3855	29.1326	32.0791	32.7043	35.5486	38.4345	13.9299	26.6524	36.2145	34.1676	29.3415	40.1005	21.3731	21.2282	37.8823	37.9263	34.1925	21.3075	24.1946	20.5575	30.6005	36.5695	21.7563	37.6593	24.0906	34.8372	35.2138	28.6219	17.4675	24.1188	50.1388	26.8622	45.5206	26.3235	37.9116	26.4612	43.5505	34.506	28.4313	54.103	13.6997	42.1695	28.8965	46.8369	53.198	15.5831	27.7088
10	34.5492	11.5257	18.1104	33.1015	36.9661	37.0316	39.9237	43.5903	17.7212	31.1484	40.6884	38.8923	33.7251	44.5756	25.6889	25.2704	42.3778	42.6339	38.9275	26.1585	28.6354	24.6731	34.8509	41.2031	26.171	42.1765	28.5673	39.8855	39.4714	33.0277	21.5715	28.7467	54.0495	31.3804	48.6701	30.6893	42.231	31.0927	48.0819	39.2119	32.8198	56.7885	17.2874	45.8991	33.2195	51.1456	57.1706	19.4721	31.917
11	38.8615	11.3735	22.0873	37.1161	41.7182	41.3003	44.061	48.4907	21.9611	35.6832	45.0619	43.5345	38.0194	48.8387	30.218	29.6978	46.7245	47.0743	43.5705	31.3507	33.2634	29.1865	38.9848	45.6043	30.6592	46.4735	33.3262	44.7675	43.5435	37.5222	26.0674	33.4779	57.5124	36.0721	51.7404	35.1681	46.3227	35.8544	52.2792	43.76	37.2823	59.299	21.2981	49.3251	37.5404	55.2404	60.6157	23.6956	36.2574
12	43.0811	10.9877	26.2311	41.0929	46.182	45.3971	47.8899	53.029	26.6588	40.284	49.2389	47.9647	42.1623	52.806	34.8294	34.45	50.801	51.1603	48.004	36.6737	37.9412	33.9593	42.8993	49.7157	35.056	50.466	38.207	49.3269	47.3367	41.9692	30.7981	38.1442	60.507	40.7614	54.6739	39.6043	50.116	40.588	56.0611	47.9918	41.801	61.5823	25.6116	52.3482	41.7524	59.0302	63.4428	28.0819	40.5757
13	47.1105	10.3872	30.4221	44.9575	50.2832	49.254	51.3673	57.1045	31.7304	44.9392	53.1227	52.0821	46.2491	56.3721	39.4003	39.3593	54.4594	54.8491	52.0819	41.9235	42.5447	38.8208	46.5312	53.4732	39.262	54.0323	43.0039	53.4524	50.7827	46.2638	35.5558	42.6016	62.9954	45.2705	57.4261	43.8691	53.5477	45.0851	59.3649	51.8624	46.182	63.5695	30.1184	54.9482	45.774	62.4271	65.6511	32.5543	44.7539
14	50.8704	9.6041	34.5681	48.6165	53.9991	52.8169	54.4695	60.7469	36.9956	49.4403	56.6298	55.8091	50.285	59.507	43.8297	44.249	57.6784	58.0879	55.7505	46.9511	46.9643	43.5818	49.8031	56.8125	43.1992	57.1466	47.5632	57.066	53.8206	50.3245	40.3068	46.9125	65.0028	49.4469	59.8906	47.8591	56.5679	49.2443	62.1131	55.3182	50.2684	65.2013	34.7249	57.1515	49.5335	65.3678	67.2813	37.2068	48.7145
15	54.3069	8.68749	38.5912	51.9992	57.3061	56.0368	57.175	63.9428	42.2139	53.627	59.732	59.0909	54.0723	62.1822	48.0228	48.9593	60.425	60.8748	58.9627	51.6258	51.1223	48.102	52.7386	59.6296	46.9683	59.7646	51.7551	60.1777	56.5335	54.0777	45.0655	51.3018	66.5426	53.2113	62.014	51.4454	59.1412	53.014	64.3111	58.3191	53.9478	66.4815	39.3472	59.1768	52.9961	67.8657	68.36	42.0015	52.3972
16	57.3774	7.68817	42.41	55.0583	60.1887	58.8758	59.6864	66.6859	47.234	57.3898	62.3755	61.8611	57.4648	64.3873	51.8964	53.3384	62.6939	63.2237	61.7179	55.7605	54.931	52.2964	55.6115	61.9785	50.83	61.881	55.5019	62.788	59.1576	57.4655	49.7123	55.6036	67.647	56.4918	63.7908	54.579	61.251	56.3315	65.9949	60.8305	57.1435	67.4022	43.8939	61.1977	56.1397	69.9219	68.9277	46.6638	55.6988
17	60.0446	6.65868	45.9402	57.7442	62.611	61.3615	62.348	68.9767	51.9244	60.6347	64.5825	64.1615	60.3821	66.1319	55.3493	57.2199	64.5028	65.1393	64.0345	59.3199	58.3145	56.0803	58.5548	63.8725	54.613	63.5201	58.7719	64.9035	61.6117	60.4066	54.075	59.5174	68.3554	59.2407	65.2206	57.2268	62.9079	59.1364	67.1925	62.7957	59.8156	67.9755	48.2731	63.0933	58.9384	71.5528	69.0086	51.006	58.6155
18	62.2705	5.64763	49.4154	60.0243	64.5504	63.487	65.0186	70.8043	56.118	63.2421	66.3747	66.0227	62.7905	67.4372	58.3619	60.4974	65.8617	66.6373	65.9037	62.2793	61.2117	59.3389	61.3101	65.3325	58.0333	64.7022	61.5005	66.5366	63.7098	62.8954	57.9935	62.8514	68.7045	61.4377	66.3131	59.3681	64.1448	61.3567	67.9417	64.2864	61.9181	68.2295	52.3848	64.6758	61.3722	72.7842	68.6471	54.8935	61.1325
19	64.0488	4.7005	53.1267	61.922	66.0571	65.2506	67.4063	72.2015	59.7946	65.2799	67.7682	67.4783	64.69	68.3292	60.9302	63.2052	66.8137	67.7423	67.3421	64.6379	63.5489	62.0211	63.6284	66.335	60.937	65.4789	63.6839	67.6857	65.3507	64.9368	61.3994	65.5157	68.7255	63.0437	67.0807	61.0064	64.995	62.988	68.2823	65.3272	63.4724	68.1811	56.0782	65.835	63.4296	73.6157	67.9408	58.1739	63.2383
20	65.3863	3.86327	56.865	63.4573	67.1547	66.6687	69.3425	73.2279	62.9184	66.7715	68.7672	68.5595	66.1019	68.8339	63.0535	65.3601	67.4166	68.4695	68.3882	66.4106	65.3297	64.1506	65.4335	66.9541	63.1766	65.9102	65.385	68.3933	66.492	66.5408	64.2336	67.4656	68.4425	64.0888	67.5212	62.1662	65.4519	64.0929	68.2339	65.9512	64.5494	67.8664	59.3058	66.5256	65.0942	74.0753	66.9404	60.8681	64.9223
21	66.2942	3.18485	60.3144	64.638	67.875	67.7705	70.7527	73.9	65.461	67.7348	69.3724	69.284	67.0429	68.9768	64.7424	66.9924	67.6964	68.8533	69.0522	67.5909	66.6131	65.7412	66.7	67.2339	64.8572	66.0242	66.6405	68.7254	67.1182	67.7167	66.4713	68.7353	67.8777	64.6406	67.6366	62.8691	65.5714	64.709	67.8341	66.1828	65.1889	67.3281	62.0447	66.7358	66.3653	74.2072	65.6906	63.0149	66.1483
22	66.7933	2.71454	63.2723	65.5014	68.2458	68.5863	71.6257	74.2309	67.3899	68.1602	69.5896	69.6525	67.5174	68.7879	66.0129	68.1256	67.6736	68.9479	69.3458	68.297	67.4438	66.7915	67.4081	67.2041	66.0253	65.8485	67.4854	68.7134	67.2135	68.4732	68.1101	69.4245	67.0521	64.7372	67.459	63.1239	65.3687	64.8778	67.1369	66.0311	65.424	66.59	64.2801	66.4667	67.2781	74.0377	64.2197	64.6518	66.9842
23	66.911	2.48965	65.5873	66.0612	68.2716	69.1273	71.9549	74.229	68.8153	68.1549	69.4049	69.6293	67.6043	68.297	66.8794	68.7469	67.364	68.7746	69.284	68.569	67.8619	67.328	67.5843	66.8652	66.7419	65.402	67.949	68.3877	66.8523	68.8241	69.1316	69.5907	65.986	64.4226	66.9968	63.0013	64.86	64.641	66.1729	65.5641	65.287	65.6687	65.973	65.7949	67.8484	73.5931	62.5242	65.7876	67.4573
24	66.6754	2.50096	67.3052	66.327	68.0188	69.4386	71.8356	73.8593	69.7778	67.7579	68.8668	69.2492	67.3397	67.5206	67.3468	68.936	66.7449	68.3503	68.8413	68.4418	67.8953	67.4375	67.345	66.2274	67.0461	64.6533	68.0112	67.7725	66.0675	68.7852	69.6353	69.289	64.6819	63.7419	66.2597	62.5358	64.0617	63.9948	64.9704	64.8017	64.768	64.5791	67.1362	64.7598	68.0941	72.8949	60.6343	66.4652	67.5985
25	66.1166	2.69291	68.4454	66.3082	67.5099	69.5446	71.3428	73.1736	70.3042	66.9902	68.0079	68.5471	66.753	66.5121	67.4035	68.7102	65.8645	67.6927	68.0755	67.9248	67.5339	67.1551	66.7517	65.321	67.0023	63.65	67.7467	66.8651	64.8966	68.364	69.6575	68.5726	63.1768	62.7192	65.2601	61.7592	62.9923	63.0322	63.5579	63.7617	63.9539	63.3222	67.8278	63.4182	68.034	71.9352	58.5591	66.7523	67.4106
26	65.2587	2.9901	69.052	66.0059	66.762	69.4607	70.5358	72.1836	70.3994	65.8567	66.8521	67.5558	65.8703	65.3004	67.0972	68.089	64.7368	66.8117	66.9938	67.0406	66.8262	66.5097	65.8381	64.1567	66.6788	62.422	67.1741	65.6893	63.3772	67.6258	69.2353	67.4849	61.4941	61.4229	64.0093	60.7017	61.6747	61.7895	61.9471	62.4476	62.8766	61.91	68.071	61.8302	67.6759	70.7389	56.3071	66.675	66.9052
27	64.127	3.33974	69.1795	65.4185	65.7915	69.1941	69.4624	70.9085	70.1402	64.4235	65.4228	66.3034	64.7217	63.9138	66.4461	67.0899	63.3749	65.7114	65.61	65.8381	65.8098	65.5244	64.6202	62.7382	66.0993	60.9935	66.3044	64.2629	61.546	66.5992	68.4085	66.0594	59.6512	59.9069	62.5224	59.3902	60.1349	60.2938	60.1404	60.8448	61.5576	60.3537	67.8804	60.0335	67.031	69.3236	53.8847	66.2504	66.1185
28	62.7426	3.70657	68.834	64.5837	64.5789	68.7474	68.1618	69.3694	69.5452	62.711	63.74	64.807	63.3221	62.3799	65.4758	65.6915	61.7939	64.4196	63.9425	64.3265	64.5095	64.2655	63.158	61.0555	65.276	59.3881	65.1446	62.6067	59.4205	65.3106	67.1772	64.3652	57.6592	58.2093	60.8496	57.8265	58.403	58.5655	58.167	58.9756	60.005	58.6589	67.2427	58.0545	66.1442	67.694	51.2749	65.4763	65.0613
29	61.1249	4.07663	68.1299	63.5092	63.1529	68.123	66.6697	67.5728	68.6148	60.7238	61.8278	63.0783	61.7048	60.7201	64.2121	63.9671	59.9965	62.9389	61.995	62.5135	62.9512	62.7531	61.4705	59.1568	64.188	57.6126	63.6843	60.7504	57.0427	63.7873	65.6352	62.429	55.5308	56.3569	59.0109	56.0347	56.4989	56.6064	56.0382	56.8375	58.2112	56.8303	66.2382	55.9209	65.0258	65.8529	48.4939	64.4242	63.7443
30	59.2845	4.44163	67.116	62.2087	61.5283	67.3098	65.0003	65.5381	67.344	58.4526	59.6987	61.1114	59.9036	58.949	62.685	61.9477	57.9886	61.2722	59.7898	60.3754	61.1624	60.9991	59.5701	57.0589	62.8766	55.6645	61.9319	58.7145	54.4498	62.0538	63.8311	60.2735	53.2788	54.3676	57.0277	54.045	54.4529	54.4255	53.7632	54.4369	56.1804	54.876	64.8865	53.6594	63.6819	63.798	45.5337	63.118	62.157
31	57.2336	4.80094	65.8301	60.7009	59.7202	66.3132	63.1807	63.2906	65.7878	55.9273	57.3778	58.9166	57.9403	57.073	60.9232	59.6559	55.7921	59.4296	57.3474	57.9389	59.1461	58.9975	57.4472	54.7837	61.3467	53.559	59.9205	56.4911	51.6755	60.1315	61.7946	57.9105	50.9115	52.2438	54.9162	51.8827	52.2707	52.0455	51.3525	51.7758	53.9277	52.7836	63.2009	51.2852	62.1178	61.4999	42.3778	61.5769	60.3227
32	54.9837	5.15414	64.2968	59.0017	57.7335	65.1333	61.2221	60.8482	63.954	53.142	54.8715	56.5107	55.8347	55.0914	58.9464	57.1069	53.4266	57.422	54.663	55.2265	56.9492	56.7965	55.1388	52.3332	59.6012	51.3133	57.6678	54.1012	48.7507	58.0308	59.5411	55.3429	48.43	50.0151	52.6815	49.5719	49.9571	49.4803	48.8168	48.8584	51.4502	50.5733	61.1503	48.8119	60.3367	58.9809	39.0141	59.7953	58.262
33	52.5402	5.50246	62.5048	57.1045	55.5569	63.7668	59.1251	58.2282	61.8372	50.0822	52.1722	53.9131	53.5931	53.0034	56.7821	54.2818	50.9027	55.2166	51.7452	52.2543	54.5935	54.4048	52.6507	49.75	57.6219	48.9385	55.1967	51.5454	45.6932	55.764	57.0724	52.5482	45.8329	47.6937	50.313	47.131	47.5232	46.7438	46.1307	45.7508	48.7446	48.2602	58.7906	46.2559	58.3201	56.2497	35.4269	57.8223	55.9846
34	49.9202	5.85308	60.4777	55.66	53.2083	62.2117	56.8823	55.438	59.4287	46.7513	49.2807	51.138	51.211	50.804	54.4593	51.209	48.226	52.832	48.616	49.037	52.0947	51.831	49.985	47.0557	55.4183	46.441	52.531	48.821	42.528	53.3533	54.4397	49.5497	43.129	45.2957	47.8293	44.575	44.9837	43.85	43.2933	42.514	45.805	45.861	56.147	43.6267	56.098	53.3143	31.677	55.6747	53.497
35	47.1386	6.20821	58.2312	53.7396	50.6971	60.4594	54.4769	52.4544	56.7693	43.1985	46.2196	48.2048	48.6662	48.4781	51.9947	47.9234	45.3874	50.2884	45.2683	45.5504	49.4659	49.0568	47.1189	44.2663	53.014	43.8184	49.6551	45.9337	39.2874	50.8119	51.6846	46.3548	40.3301	42.8404	45.2385	41.9165	42.3552	40.7923	40.2988	39.2223	42.6193	43.3943	53.2364	40.9419	53.6774	50.1918	27.8747	53.3544	50.7695
36	44.1578	6.48263	55.7724	50.3776	48.0141	58.4972	51.8954	49.3086	53.8695	39.4053	43.0204	45.1414	45.9863	46.0394	49.3999	44.4563	42.4212	47.6058	41.7544	41.8469	46.7215	46.1305	44.0918	41.4077	50.4167	41.1126	46.6015	42.8927	36.0361	48.157	48.8357	42.9819	37.4717	40.3526	42.5543	39.2009	39.6561	37.6154	37.1805	35.9701	39.2603	40.879	50.0564	38.2297	51.0709	46.9076	24.1697	50.8348	47.839
37	41.0805	6.73813	53.1102	47.7851	45.153	56.3146	49.1223	46.0159	50.7258	35.4371	39.7102	41.9833	43.1895	43.5011	46.6802	40.84	39.3541	44.8057	38.1158	37.9579	43.8715	43.0793	40.9257	38.5274	47.648	38.3592	43.3883	39.7191	32.8354	45.4112	45.9212	39.4722	34.6029	37.8737	39.7939	36.4725	36.939	34.361	33.9945	32.8944	35.7709	38.3268	46.6407	35.5284	48.2894	43.4817	20.7213	48.1102	44.7156
38	37.9248	6.92261	50.2391	45.0107	42.0974	53.9278	46.171	42.5992	47.3414	31.4091	36.3487	38.7867	40.3057	40.8844	43.8471	37.1101	36.2342	41.9194	34.4175	33.932	40.9545	39.9341	37.6571	35.6721	44.7139	35.6029	40.0424	36.4882	29.7606	42.6017	42.9591	35.8816	31.7858	35.4543	36.9849	33.7782	34.2904	31.0959	30.8094	30.1116	32.2056	35.7611	43.0337	32.8836	45.3446	39.9608	17.7157	45.1916	41.4142
39	34.743	7.01324	47.1723	42.0488	38.8607	51.3552	43.0659	39.0884	43.7525	27.3801	33.0187	35.6185	37.3719	38.2294	40.9291	33.3391	33.1275	38.9958	30.7465	29.8578	37.9981	36.7336	34.3405	32.8767	41.6596	32.8944	36.5983	33.2744	26.8911	39.7574	39.9751	32.2938	29.0976	33.1499	34.1864	31.1733	31.78	27.904	27.7209	27.7219	28.6399	33.2088	39.2683	30.3456	42.2519	36.3773	15.2732	42.0825	37.9595
40	31.6043	6.99608	43.9474	38.954	35.4886	48.6141	39.8411	35.5217	39.9749	23.4362	29.8167	32.5543	34.4356	35.5894	37.9768	29.6147	30.1332	36.105	27.21	25.8954	35.0396	33.5535	31.0617	30.1918	38.5053	30.2984	33.1192	30.1649	24.3075	36.9263	37.007	28.8192	26.6131	31.0211	31.4783	28.7265	29.48	24.9057	24.8331	25.811	25.1826	30.7076	35.3803	27.9723	39.0674	32.7717	13.4055	38.7916	34.4012
41	28.589	6.8694	40.5996	35.7855	32.0335	45.7277	36.543	31.9712	36.0322	19.6846	26.8342	29.6751	31.5653	33.0286	35.0631	26.0332	27.3748	33.3236	23.9141	22.1892	32.1338	30.4745	27.9124	27.6821	35.2902	27.8927	29.7258	27.2596	22.1018	34.1741	34.1054	25.5659	24.4003	29.1269	28.935	26.5204	27.4584	22.2195	22.2413	24.4711	21.9616	28.3044	31.4173	25.8309	35.8455	29.2017	12.098	35.3482	30.8191
42	25.7793	6.64981	37.174	32.6126	28.5753	42.7286	33.2356	28.5265	31.9998	16.2591	24.149	27.0569	28.8492	30.6174	32.2632	22.6938	24.9437	30.7367	20.9273	18.8665	29.3545	27.5782	24.9919	25.3572	32.0787	25.7398	26.5611	24.6605	20.3446	31.5754	31.3448	22.6392	22.5112	27.5328	26.6322	24.6239	25.7773	19.9156	20.0244	23.7332	19.0643	26.0561	27.4625	23.9875	32.6626	25.7619	11.2889	31.8374	27.3052
43	23.2527	6.37562	33.7306	29.5239	25.2374	39.6585	30.0028	25.3005	27.99	13.2516	21.8234	24.7648	26.3592	28.4219	29.6489	19.7082	22.9191	28.4286	18.3053	16.0214	26.803	24.9819	22.4419	23.2303	28.9677	23.9042	23.7762	22.4819	19.0266	29.2075	28.8302	20.1285	20.9785	26.3059	24.6349	23.0597	24.4873	18.0345	18.2373	23.5156	16.5736	24.038	23.6073	22.4742	29.6131	22.596	10.8823	28.3522	23.9679
44	21.0754	6.0954	30.3691	26.6226	22.1828	36.5756	26.9573	22.4209	24.1256	10.761	19.9304	22.878	24.1678	26.5014	27.2898	17.1828	21.3477	26.4715	16.0798	13.7563	24.5388	22.7486	20.3187	21.3075	26.0542	22.4435	21.4874	20.7466	18.1395	27.139	26.6858	18.1064	19.8079	25.4367	22.9767	21.8551	23.6153	16.5885	16.9038	23.7557	14.5595	22.2794	19.9606	21.3213	26.8014	19.809	10.7376	25.0072	20.9472
45	19.302	5.85608	27.2104	24.0483	19.5113	33.556	24.2139	20.004	20.5631	8.88889	18.4849	21.4552	22.3367	24.908	25.2554	15.144	20.238	24.9506	14.264	12.0553	22.625	20.9197	18.6343	19.607	23.4221	21.394	19.759	19.4687	17.6573	25.433	24.9614	16.6557	19.009	24.9238	21.6851	21.043	23.1591	15.564	16.0451	24.3781	13.058	20.8148	16.7121	20.5663	24.3668	17.5119	10.7212	21.9886	18.3443
46	17.9631	5.69584	24.4059	21.8834	17.3261	30.6879	21.8583	18.2024	17.4444	7.64291	17.4761	20.5728	20.9169	23.7211	23.6059	13.6405	19.6135	23.8565	12.9152	10.8195	21.1025	19.5194	17.368	18.088	21.134	20.8291	18.6591	18.6322	17.5698	24.1335	23.705	15.7395	18.6697	24.7493	20.7458	20.6769	23.099	14.9518	15.5783	25.3244	12.1109	19.6643	13.9519	20.2686	22.3822	15.783	10.8313	19.376	16.2054
47	17.0595	5.64862	22.127	20.1572	15.7335	28.0661	19.9713	16.9936	14.8237	6.91444	16.9322	20.3496	19.975	22.9691	22.397	12.7133	19.3896	23.1486	11.9985	9.94415	19.9816	18.5923	16.505	16.7643	19.2963	20.715	18.0295	18.2445	17.9075	23.2754	22.9288	15.3122	18.8388	24.9012	20.1873	20.8339	23.4546	14.6283	15.4055	26.5161	11.5733	18.8295	11.7819	20.5147	20.8905	14.643	11.1565	17.2353	14.5587
48	16.5976	5.73635	20.5619	18.8764	14.8344	25.8129	18.6226	16.4201	12.7382	6.64715	16.9113	20.8971	19.6565	22.7157	21.6779	12.4052	19.5591	22.8102	11.569	9.32742	19.2678	18.1027	16.0157	15.7145	17.9042	21.0809	17.7488	18.3691	18.7781	22.9037	22.6264	15.3725	19.5997	25.4235	20.1003	21.6583	24.1717	14.5622	15.4726	27.8576	11.3523	18.3223	10.2541	21.411	19.9593	14.0851	11.8232	15.5918	13.3931
49	16.6035	5.95452	20.0052	18.0485	14.8152	24.1002	17.8869	16.492	11.2134	6.86264	17.48	22.2702	20.0256	23.0074	21.4553	12.8122	20.127	22.8571	11.7077	8.99727	18.9775	18.0167	15.9307	15.1369	17.0467	21.9355	17.7225	19.0475	20.2055	23.0253	22.837	15.9412	21.0208	26.371	20.5836	23.1329	25.22	14.7811	15.7861	29.2571	11.3615	18.1785	9.40364	23.0282	19.672	14.0542	13.0544	14.4946	12.7435
50	17.0844	6.28681	20.5028	17.7092	15.7115	23.1114	17.8323	17.2162	10.2029	7.61156	18.6987	24.3857	21.145	23.8622	21.7718	13.8529	21.119	23.3121	12.5078	9.05891	19.1348	18.3432	16.3253	15.2059	16.8384	23.2818	17.9267	20.2741	22.158	23.6686	23.5019	17.0673	23.0959	27.7521	21.7065	25.1366	26.5796	15.365	16.4085	30.617	11.5508	18.4093	9.10756	25.3172	20.1045	14.4759	14.9534	13.9277	12.5651
51	18.0701	6.69679	22.0797	17.9501	17.5787	23.0403	18.5498	18.6998	9.64989	8.90792	20.639	26.9797	22.9955	25.2629	22.648	15.4996	22.5745	24.2472	14.1297	9.66436	19.7986	19.1204	17.3849	16.1191	17.5306	25.1529	18.4447	22.0475	24.4858	24.8435	24.6098	18.8707	25.677	29.5847	23.4988	27.4437	28.2551	16.544	17.5007	31.8697	11.9543	19.0596	9.2542	28.0861	21.3569	15.3266	17.5041	13.884	12.8839
52	19.5717	7.10349	24.5815	18.8574	20.2409	23.9233	20.0497	20.9475	9.5843	10.808	23.1869	29.6179	25.3902	27.1154	24.0742	17.6914	24.3656	25.7221	16.5838	11.0026	21.0135	20.3927	19.2465	18.0079	19.313	27.4577	19.4843	24.2335	26.9344	26.5283	26.1457	21.347	28.4924	31.8255	25.7657	29.7959	30.2433	18.5322	19.2229	33.0257	12.6655	20.2113	9.79945	31.0234	23.3769	16.5865	20.4946	14.4135	13.7923
53	21.5503	7.40769	27.6723	20.4771	23.271	25.5529	22.1973	23.6748	10.1194	13.4522	26.0214	31.9974	28.0061	29.2368	25.9903	20.2675	26.2382	27.6629	19.5861	13.2604	22.8046	22.2345	21.7668	20.749	22.0307	29.9889	21.2115	26.5721	29.2735	28.6344	28.0616	24.2453	31.2695	34.3398	28.1836	32.0196	32.4916	21.2226	21.5429	34.2148	13.7485	21.9291	10.7824	33.8659	25.9074	18.2799	23.6003	15.7253	15.4564
54	23.9027	7.52092	30.9336	22.7708	26.1027	27.6015	24.7413	26.4816	11.4272	16.7818	28.8042	34.0436	30.5239	31.4225	28.2517	22.9487	27.9923	29.8913	22.749	16.4555	25.1316	24.6797	24.6372	23.8434	25.322	32.5554	23.5922	28.7851	31.3922	30.9908	30.2236	27.2333	33.8481	36.9389	30.5203	34.0528	34.882	24.2963	24.2605	35.6376	15.2787	24.1759	12.3921	36.4677	28.626	20.4632	26.4717	18.0126	17.9735
55	26.4293	7.43063	34.0263	25.5021	28.4474	29.6949	27.3321	28.9983	13.5968	20.454	31.302	35.8125	32.7607	33.5243	30.6244	25.4284	29.5505	32.1843	25.6888	20.1135	27.7185	27.5804	27.455	26.7367	28.699	35.0081	26.3396	30.7435	33.2747	33.4082	32.3979	30.0468	36.1835	39.4412	32.6649	35.8741	37.252	27.3465	27.0768	37.4293	17.3359	26.6907	14.7478	38.7424	31.2472	22.9873	29.0046	21.0153	20.9773
56	28.9376	7.16272	36.8441	28.3021	30.3556	31.5956	29.6892	31.054	16.5337	24.0598	33.4703	37.3563	34.727	35.481	32.8871	27.5542	30.932	34.3797	28.181	23.7723	30.2619	30.598	29.907	29.1581	31.7343	37.244	29.076	32.4703	34.9627	35.756	34.4539	32.6036	38.268	41.7328	34.5876	37.446	39.3802	30.094	29.7307	39.5696	19.904	29.2029	17.7958	40.6117	33.6516	25.5711	31.2603	24.3114	24.0653
57	31.2639	6.77738	39.3407	30.8353	32.0096	33.2756	31.735	32.6466	19.8877	27.1765	35.3907	38.6598	36.428	37.249	34.9695	29.3235	32.1217	36.4001	30.1731	27.0628	32.606	33.4763	31.9759	31.0673	34.4	39.0781	31.4636	33.9986	36.4202	37.9877	36.3307	34.9554	40.0306	43.7007	36.2577	38.6667	41.1004	32.4473	32.0945	41.772	22.8448	31.5748	21.2523	42.0197	35.8567	27.9832	33.3217	27.4381	26.8803
58	33.3108	6.34005	41.4223	32.9754	33.5467	34.8133	33.564	33.9685	23.1137	29.653	37.1331	39.6338	37.8055	38.7708	36.8742	30.8512	33.0713	38.1733	31.893	29.8405	34.7446	36.1296	33.717	32.51	36.7587	40.404	33.4209	35.2987	37.5595	40.0513	37.9794	37.1413	41.4114	45.218	37.5874	39.463	42.3037	34.5478	34.1921	43.691	25.857	33.7976	24.6525	42.9623	37.8912	30.1304	35.1899	30.0558	29.2205
59	35.0358	5.88144	42.9303	34.822	34.9786	36.2449	35.306	35.1037	25.8871	31.611	38.6752	40.2119	38.7709	39.949	38.5899	32.2522	33.6837	39.631	33.4907	32.2186	36.7351	38.4981	35.1393	33.6376	38.8272	41.1716	34.9083	36.282	38.3034	41.8505	39.2679	39.0931	42.3553	46.1992	38.4909	39.8284	42.9734	36.4468	36.112	45.1145	28.7795	35.904	27.6686	43.4887	39.7143	32.0615	36.715	32.2646	31.1266
60	36.4123	5.41208	43.8674	36.4497	36.2013	37.4987	36.9693	36.0557	28.1373	33.1981	39.9213	40.4298	39.2745	40.7203	40.04	33.5531	33.9106	40.707	35.0123	34.3631	38.5541	40.4267	36.1368	34.4465	40.469	41.4276	35.8448	36.8334	38.6369	43.2848	40.0825	40.6589	42.8698	46.6081	38.9261	39.8101	43.1679	38.0811	37.8387	45.9933	31.5692	37.845	30.2523	43.6679	41.2221	33.8796	37.7492	34.2157	32.7924
61	37.4217	4.95089	44.3221	37.8634	37.0817	38.466	38.4438	36.7518	29.9354	34.4776	40.7775	40.3406	39.325	41.0877	41.1163	34.6589	33.7812	41.3965	36.3825	36.2928	40.0993	41.8264	36.6515	34.8702	41.532	41.2673	36.1195	36.9904	38.5907	44.3065	40.3842	41.7208	43.0125	46.569	38.9363	39.4503	42.9717	39.3085	39.2649	46.3372	34.243	39.5002	32.4872	43.5426	42.3405	35.6385	38.2327	36.0016	34.3378
62	38.0501	4.54112	44.3726	38.982	37.5502	39.0833	39.5981	37.0731	31.4716	35.4389	41.2292	39.9899	39.0186	41.1008	41.752	35.451	33.3651	41.7412	37.4418	37.9171	41.2703	42.667	36.6588	34.7746	42.0207	40.774	35.6246	36.8185	38.2533	44.9285	40.207	42.2701	42.8515	46.1726	38.5999	38.8155	42.4602	39.9778	40.2608	46.2486	36.7517	40.7587	34.3992	43.1601	43.0664	37.2552	38.1946	37.5625	35.78
63	38.2965	4.23569	44.0779	39.6949	37.6236	39.3539	40.3531	36.9686	32.8451	36.0177	41.3344	39.4146	38.4433	40.8181	41.9383	35.8694	32.754	41.7822	38.0897	39.0492	42.0362	43.0159	36.2142	34.1834	42.015	40.0327	34.4082	36.3769	37.6987	45.1704	39.6359	42.375	42.4405	45.4778	37.9794	37.9635	41.6922	40.0926	40.7495	45.8365	38.9365	41.5905	35.962	42.5598	43.4394	38.5861	37.7349	38.777	36.9854
64	38.1807	4.06569	43.4638	39.9196	37.3621	39.3099	40.7002	36.4815	34.035	36.1418	41.1761	38.6514	37.656	40.2912	41.7912	35.9133	32.0188	41.531	38.3717	39.6387	42.4385	42.9591	35.4024	33.1903	41.644	39.1069	32.6322	35.7184	36.9694	45.1149	38.7426	42.1055	41.8216	44.5405	37.1126	36.9409	40.717	39.7879	40.7265	45.1676	40.6589	42.0424	37.0808	41.7764	43.4825	39.5236	36.9632	39.5436	37.8014
65	37.756	4.01507	42.5754	39.7486	36.8758	38.9763	40.6649	35.6717	34.9007	35.7659	40.8232	37.7298	36.7088	39.566	41.3807	35.6621	31.1911	41.0371	38.3734	39.7415	42.5494	42.6398	34.3852	31.9116	40.9926	38.0329	30.4378	34.8953	36.1003	44.7956	37.6137	41.5789	41.0326	43.4139	36.0783	35.7879	39.5626	39.1773	40.3401	44.2927	41.8675	42.192	37.6724	40.839	43.2729	40.041	35.9961	39.8371	38.165
66	37.0643	4.06023	41.462	39.2497	36.2674	38.3851	40.3082	34.6171	35.3505	35.0021	40.3378	36.6662	35.646	38.6798	40.7688	35.2075	30.2821	40.3179	38.1789	39.4567	42.4089	42.1144	33.2454	30.4592	40.173	36.8343	27.9863	33.9442	35.1184	44.2387	36.3205	40.8404	40.1014	42.1264	34.9228	34.539	38.2774	38.3558	39.6917	43.25	42.6147	42.0871	37.7104	39.7672	42.8442	40.1378	34.9135	39.6908	38.1044
67	36.1735	4.16062	40.1367	38.5057	35.5757	37.5883	39.7173	33.391	35.407	33.992	39.7497	35.4737	34.492	37.655	40.0047	34.5993	29.298	39.3837	37.844	38.901	42.083	41.415	32.031	28.9253	39.1977	35.513	25.43	32.9023	34.048	43.4593	34.894	39.9087	39.035	40.7263	33.6893	33.218	36.8827	37.389	38.865	42.0933	42.985	41.7987	37.3007	38.57	42.2217	39.926	33.736	39.2067	37.703
68	35.1192	4.2865	38.6055	37.5966	34.8056	36.613	38.9406	32.0253	35.145	32.8537	39.0446	34.1508	33.239	36.493	39.1202	33.8715	28.2265	38.2399	37.6838	38.1586	41.5895	40.5234	30.7409	27.3509	38.0546	34.037	22.912	31.7724	32.9023	42.4655	33.3452	38.7853	37.8189	39.2233	32.4088	31.8388	35.3898	36.2841	37.9063	40.8445	42.9964	41.3386	36.6026	37.2444	41.4184	39.4676	32.4714	38.4986	37.0366
69	33.9223	4.41023	36.8717	36.578	33.9471	35.4783	38.002	30.5499	34.6437	31.6611	38.1938	32.7001	31.8823	35.2001	38.1327	33.0423	27.0805	36.887	36.7441	37.3082	40.9227	39.4518	29.3762	25.7488	36.7127	32.4074	20.5261	30.5492	31.698	41.2688	31.6678	37.4726	36.4647	37.6182	31.0964	30.4124	33.7959	35.0422	36.8305	39.4985	42.714	40.6999	35.7046	35.7851	40.4466	38.8043	31.1244	37.6083	36.2195
70	32.6059	4.52072	34.9533	35.458	32.989	34.201	36.9067	28.9742	33.9834	30.4427	37.1746	31.1283	30.4083	33.7696	37.039	32.1106	25.871	35.3041	35.9628	36.3495	40.0539	38.1733	27.9261	24.1225	35.1743	30.6119	18.3235	29.2305	30.4324	39.869	29.8479	35.9618	34.9767	35.9067	29.7524	28.9355	32.0923	33.6497	35.6241	38.0256	42.1477	39.8746	34.6532	34.1961	39.3017	37.9597	29.7092	36.5396	35.2768
71	31.1779	4.60637	32.9064	34.2477	31.9489	32.8009	35.6553	27.3139	33.1865	29.184	35.9725	29.4457	28.8117	32.1947	35.8248	31.0754	24.6185	33.5339	35.0012	35.2699	38.9596	36.6736	26.3869	22.4798	33.4812	28.6583	16.3326	27.8224	29.0942	38.2739	27.901	34.2964	33.3742	34.0785	28.3737	27.4038	30.2748	32.1103	34.3026	36.3572	41.3098	38.8637	33.4654	32.4911	38.0219	36.9418	28.2594	35.2705	34.2018
72	29.6526	4.66078	30.7738	32.9458	30.8477	31.3029	34.2544	25.6077	32.2477	27.8578	34.5859	27.669	27.098	30.4744	34.4804	29.9244	23.3425	31.6175	33.8577	34.0579	37.6321	34.937	24.7558	20.864	31.6709	26.5887	14.5591	26.3294	27.6705	36.5044	25.8396	32.5143	31.6877	32.1246	26.9572	25.8212	28.3512	30.4404	32.8742	34.4589	40.2178	37.6609	32.1824	30.712	36.6333	35.7523	26.8048	33.8287	32.9825
73	28.0559	4.67969	28.6104	31.5603	29.7122	29.7431	32.7285	23.9251	31.1515	26.4417	33.0415	25.8296	25.2891	28.6165	33.0036	28.6455	22.0564	29.6068	32.537	32.7171	36.1235	33.0238	23.0685	19.3192	29.781	24.473	13.0023	24.7744	26.1595	34.5771	23.6942	30.6561	29.9521	30.0839	25.5075	24.2023	26.351	28.67	31.3516	32.3396	38.8806	36.3045	30.8284	28.9058	35.1608	34.4279	25.369	32.2375	31.6365
74	26.4207	4.66287	26.4838	30.1147	28.5571	28.1702	31.133	22.3405	29.9262	24.9582	31.3927	23.9665	23.4301	26.6429	31.4026	27.2309	20.7795	27.5622	31.0708	31.279	34.4603	30.9888	21.3544	17.8709	27.8407	22.3983	11.6332	23.1848	24.5755	32.5127	21.5168	28.7527	28.2042	27.9989	24.039	22.5764	24.3279	26.847	29.7492	30.0404	37.3327	34.8195	29.4262	27.1195	33.6265	32.996	23.9675	30.5402	30.2122
75	24.7788	4.61313	24.4746	28.6394	27.3828	26.6137	29.5136	20.8935	28.6072	23.436	29.6736	22.0992	21.5781	24.5902	29.6907	25.672	19.5386	25.543	29.4965	29.7666	32.6674	28.8974	19.6386	16.5326	25.8881	20.4308	10.4109	21.5996	22.9513	30.3399	19.3895	26.8319	26.4809	25.9196	22.5749	20.9769	22.3528	25.0204	28.0842	27.6471	35.6185	33.229	27.9933	25.3951	32.0519	31.4862	22.6109	28.7956	28.7378
76	23.1579	4.53714	22.6239	27.1564	26.1814	25.0916	27.9138	19.598	27.2273	21.9004	27.9116	20.245	19.7809	22.5044	27.8905	24.004	18.3598	23.6165	27.8383	28.2021	30.7766	26.8248	17.9501	15.2705	23.9493	18.6139	9.29764	20.052	21.3333	28.1065	17.3721	24.92	24.8175	23.8896	21.149	19.4325	20.475	23.2294	26.3711	25.2728	33.7709	31.5558	26.5489	23.7622	30.4644	29.9272	21.3001	27.0612	27.2378
77	21.5778	4.44463	20.9603	25.6914	24.9539	23.616	26.3684	18.4399	25.8089	20.3716	26.1262	18.4203	18.066	20.4305	26.0382	22.2476	17.2606	21.8204	26.1187	26.595	28.8216	24.8298	16.3038	14.0674	22.0497	16.9623	8.25009	18.5655	19.7633	25.864	15.4932	23.0429	23.2412	21.9452	19.7981	17.9632	18.7234	21.5093	24.6207	23.0195	31.8225	29.8196	25.1048	22.233	28.8946	28.3438	20.0587	25.3592	25.7202
78	20.0531	4.34756	19.488	24.26	23.7081	22.1961	24.9066	17.388	24.3656	18.8641	24.3398	16.6394	16.4517	18.395	24.1788	20.4391	16.248	20.1619	24.361	24.9463	26.8398	22.9457	14.707	12.9158	20.2248	15.472	7.226	17.1499	18.2797	23.662	13.7443	21.2196	21.766	20.1113	18.542	16.5853	17.1007	19.885	22.8443	20.9438	29.809	28.0456	23.6719	20.8057	27.3662	26.7658	18.912	23.6997	24.189
79	18.587	4.26566	18.1913	22.8644	22.4597	20.844	23.5542	16.4127	22.8997	17.3966	22.5785	14.9136	14.9504	16.4068	22.3537	18.6309	15.3194	18.6218	22.5967	23.2666	24.8604	21.193	13.1622	11.8243	18.5143	14.1475	6.17045	15.8034	16.9119	21.5112	12.0868	19.4664	20.3992	18.3912	17.3797	15.306	15.5907	18.3904	21.0601	19.0698	27.7778	26.265	22.2619	19.4702	25.8963	25.2169	17.8798	22.0873	22.6481
80	17.2003	4.2287	17.0586	21.5055	21.2375	19.5723	22.3352	15.4786	21.4188	15.9921	20.8749	13.2483	13.5699	14.4535	20.5864	16.891	14.4512	17.169	20.8592	21.5747	22.9009	19.597	11.6632	10.7919	16.9433	12.9572	5.031	14.5257	15.6702	19.3919	10.4761	17.8036	19.1186	16.7876	16.294	14.1257	14.1698	17.0251	19.292	17.3961	25.7795	24.5114	20.8889	18.2139	25.407	23.7236	16.988	20.5283	21.1076
81	15.8706	4.19275	16.0507	20.1878	20.0606	18.3766	21.2436	14.5855	19.9412	14.6812	19.2468	11.6453	12.3229	12.5311	18.8956	15.2686	13.6291	15.7781	19.1765	19.9007	20.9727	18.1628	10.1779	9.79456	15.5316	11.897	3.762	13.317	14.5544	17.268	8.86236	16.2522	17.9252	15.2994	15.2669	13.0453	12.8189	15.7978	17.5712	15.923	23.867	22.819	19.5696	17.029	23.2696	22.3126	16.2212	19.0267	19.5879
82	14.6277	4.21584	15.1473	18.9205	18.9382	17.2575	20.2755	13.7402	18.4927	13.4594	17.7092	10.1165	11.1955	10.6351	17.2914	13.7995	12.8415	14.4319	17.5657	18.287	19.0812	16.8885	8.67173	8.79109	14.279	10.9629	2.33427	12.1755	13.542	15.101	7.21491	14.8384	16.8168	13.9231	14.282	12.047	11.529	14.7074	15.9321	14.6164	22.0945	21.2177	18.3285	15.9077	21.9705	21.0075	15.5599	17.5893	18.1234
83	13.4632	4.28577	14.3341	17.7127	17.8733	16.214	19.4268	12.9481	17.0992	12.3058	16.2689	8.68033	10.1736	8.76618	15.7836	12.5066	12.0784	13.1194	16.0355	16.7451	17.236	15.7775	7.12764	7.72668	13.2008	10.147	0.753818	11.1056	12.6187	12.8616	5.52382	13.5634	15.7752	12.6551	13.3272	11.1157	10.3011	13.7442	14.3938	13.4605	20.5144	19.7399	17.1927	14.8509	20.8597	19.8365	14.9774	16.2325	16.7361
84	12.3695	4.40737	13.596	16.565	16.867	15.2477	18.6898	12.2065	15.781	11.1946	14.9245	7.35229	9.24609	6.93564	14.3778	11.4005	11.3281	11.8325	14.5907	15.2585	15.451	14.8423	5.544	6.54682	12.2579	9.44091	-0.921182	10.1142	11.7741	10.5415	3.7996	12.4112	14.783	11.4806	12.3847	10.2359	9.13422	12.8964	12.9578	12.4559	19.1838	18.3998	16.1836	13.8662	19.8516	18.8117	14.446	14.9663	15.4318
85	11.335	4.58409	12.9128	15.47	15.9183	14.3535	18.0552	11.5044	14.5556	10.0814	13.6685	6.14897	8.40191	5.16636	13.0766	10.4909	10.5701	10.579	13.2209	13.7894	13.736	14.0691	3.949	5.22733	11.427	8.83236	-2.55945	9.20433	11.0001	8.16076	2.07239	11.3717	13.8282	10.3731	11.43	9.39464	8.035	12.1317	11.6239	11.6058	18.131	17.1889	15.2887	12.9516	18.9538	17.9284	13.9277	13.7676	14.1943
86	10.3424	4.81651	12.2513	14.4188	15.0137	13.5211	17.5159	10.8263	13.3912	8.92505	12.4944	5.08764	7.62888	3.49218	11.8794	9.76029	9.77755	9.37662	11.9084	12.2822	12.1039	13.4213	2.38973	3.74665	10.6803	8.30064	-4.01727	8.37594	10.2903	5.76674	0.392636	10.4294	12.898	9.31181	10.4392	8.58285	7.00744	11.4112	10.3861	10.913	17.3536	16.0918	14.4991	12.0967	18.1827	17.1889	13.3661	12.6156	12.9777
87	9.37492	5.10668	11.572	13.4001	14.1343	12.7408	17.0684	10.1606	12.2561	7.70198	11.3976	4.18038	6.91006	1.948	10.7777	9.18789	8.92427	8.23788	10.6465	10.6669	10.5637	12.8602	0.929091	2.11221	9.98589	7.81773	-5.17709	7.62451	9.63467	3.41911	-1.19397	9.57663	11.9748	8.27237	9.39212	7.79148	6.04744	10.7057	9.23289	10.3362	16.8597	15.0888	13.8002	11.2901	17.5577	16.5896	12.7069	11.4845	11.7084
88	8.41998	5.44283	10.8373	12.4058	13.2548	11.9874	16.6888	9.49555	11.1215	6.40958	10.3763	3.40827	6.23218	0.558727	9.77533	8.75936	7.99191	7.17027	9.427	8.91373	9.117	12.3296	-0.344455	0.366455	9.299	7.34655	-5.969	6.9483	9.016	1.1777	-2.63788	8.8127	11.0437	7.23376	8.27548	7.01318	5.141	9.99236	8.15448	9.84045	16.6489	14.1529	13.1915	10.5119	17.1022	16.1211	11.8961	10.3422	10.3229
89	7.47279	5.79987	10.0129	11.4249	12.3447	11.2414	16.3586	8.815	9.96911	5.06122	9.44378	2.75778	5.57967	-0.655	8.874	8.46033	6.973	6.16922	8.243	7.013	7.76167	11.7593	-1.33133	-1.37256	8.58956	6.852	-6.372	6.34222	8.407	-0.898111	-3.89222	8.12756	10.097	6.17911	7.08622	6.244	4.26578	9.259	7.13544	9.37944	16.707	13.2583	12.6619	9.72833	16.827	15.7826	10.8838	9.16622	8.778
90	6.5364	6.1447	9.06235	10.448	11.3721	10.4851	16.0604	8.08173	8.79731	3.70797	8.61234	2.20578	4.94282	-1.66327	8.07299	8.28683	5.87364	5.22392	7.086	4.99073	6.48603	11.0828	-1.9817	-2.98364	7.83056	6.29209	-6.37918	5.78077	7.78536	-2.75326	-4.90217	7.49902	9.12982	5.09842	5.84338	5.48733	3.39956	8.497	6.15073	8.90308	17.0381	12.3729	12.219	8.89569	16.7147	15.5563	9.61707	7.92828	7.05812
91	5.62026	6.44364	7.96273	9.47445	10.3075	9.70109	15.7815	7.26073	7.60818	2.42045	7.88336	1.72736	4.31191	-2.47764	7.36927	8.23018	4.73882	4.33264	5.94382	2.91436	5.27482	10.2311	-2.25436	-4.34982	6.987	5.65264	-6.10836	5.24164	7.13	-4.33036	-5.63409	6.908	8.13855	3.99136	4.57845	4.75718	2.526	7.71264	5.18118	8.35127	17.5756	11.4591	11.8829	7.97255	16.7488	15.4266	8.08227	6.59782	5.16245
92	4.74603	6.66803	6.728	8.50077	9.15496	8.8673	15.5101	6.29682	6.40054	1.29949	7.24617	1.30267	3.68833	-3.106	6.75677	8.26899	3.62309	3.50471	4.80736	0.895879	4.11252	9.13379	-2.12621	-5.34419	6.02589	4.93136	-5.60736	4.71218	6.42952	-5.57467	-5.973	6.36199	7.11118	2.87668	3.33138	4.07718	1.64411	6.92173	4.21047	7.69239	18.291	10.4639	11.6949	6.94551	16.9058	15.3852	6.33591	5.14081	3.1473
93	3.94433	6.82241	5.39914	7.52183	7.94305	7.96341	15.2303	5.13864	5.1707	0.534788	6.67633	0.931313	3.10148	-3.55618	6.23219	8.38382	2.60109	2.76689	3.67645	-0.940909	2.98732	7.75058	-1.593	-5.93824	5.00333	4.14764	-4.89455	4.19448	5.68458	-6.41996	-6.2133	5.9154	6.03736	1.80462	2.15566	3.48718	0.787889	6.16591	3.24486	6.91593	19.1713	9.31966	11.6744	5.82449	17.1574	15.4229	4.48579	3.58138	1.14509
94	3.26694	6.93034	4.06633	6.53561	6.74745	6.99185	14.9248	3.76682	3.94658	0.211394	6.15506	0.640121	2.63555	-3.82827	5.78921	8.55212	1.76045	2.178	2.56418	-2.46236	1.90482	6.17782	-0.755727	-6.16315	4.021	3.35755	-3.96945	3.72006	4.917	-6.85891	-6.25924	5.69336	4.93355	0.864697	1.13433	3.07055	0.022	5.52327	2.34264	6.04403	20.2197	7.962	11.8144	4.66412	17.4753	15.5309	2.7187	2.00797	-0.654182
95	2.79652	7.01589	2.88959	5.57465	5.70198	6.03481	14.583	2.22255	2.7999	0.391889	5.69565	0.46701	2.4307	-3.90845	5.45754	8.7604	1.22991	1.83631	1.50755	-3.53315	0.920061	4.5733	0.325	-6.04096	3.24133	2.67091	-2.80045	3.38434	4.19027	-6.92329	-5.95049	5.89696	3.87755	0.214869	0.391626	2.92418	-0.565556	5.13791	1.64489	5.14061	21.4739	6.33406	12.1074	3.58011	17.8371	15.7302	1.29005	0.588939	-2.00358
96	2.63319	7.09579	2.10527	4.72657	5.00664	5.23382	14.2101	0.651636	1.84339	1.08866	5.36153	0.481162	2.62133	-3.76936	5.30808	9.02226	1.12755	1.80051	0.575091	-3.96652	0.11803	3.17964	1.60655	-5.57765	2.895	2.22764	-1.35755	3.29757	3.60582	-6.65455	-5.36162	6.64039	3.00936	-0.035101	0.00975758	3.13503	-0.878889	5.16991	1.2863	4.33468	22.9819	4.53295	12.5425	2.72745	18.2399	16.0633	0.494596	-0.411808	-2.58297
97	2.86629	7.17685	1.8483	4.11194	4.76712	4.77155	13.8432	-0.758818	1.27642	2.33445	5.25536	0.768333	3.32727	-3.381	5.44812	9.38794	1.51564	2.14361	-0.151455	-3.73573	-0.395182	2.34255	3.10045	-4.78039	3.16433	2.13845	0.387636	3.57458	3.28436	-6.09903	-4.5163	8.00952	2.48755	0.196091	0.0600909	3.78491	-0.836	5.71964	1.39015	3.75188	24.7617	2.76806	13.1172	2.26406	18.7133	16.6033	0.413364	-0.709182	-2.30891
98	3.53163	7.27367	2.20564	3.86589	5.05888	4.83093	13.566	-1.826	1.16196	3.999	5.49752	1.40822	4.61955	-2.72073	6.00417	9.94204	2.456	2.91647	-0.570273	-2.88645	-0.522303	2.19673	4.79952	-3.7061	4.08533	2.48664	2.48309	4.31497	3.35042	-5.28595	-3.4136	10.0269	2.43218	0.955667	0.579707	4.92773	-0.383556	6.85791	2.03778	3.50467	26.8207	1.31869	13.8242	2.31366	19.307	17.4505	1.06385	-0.269303	-1.24933
99	4.64557	7.40231	3.19145	4.10677	5.90821	5.53622	13.5106	-2.41291	1.56208	6.03615	6.1953	2.46002	6.50664	-1.76636	7.08086	10.7831	3.97945	4.14869	-0.565818	-1.49797	-0.198909	2.81506	6.72218	-2.38345	5.65433	3.30718	4.97973	5.56786	3.90861	-4.21813	-2.04622	12.667	2.89927	2.24951	1.56863	6.57658	0.503333	8.60273	3.25691	3.68867	29.1309	0.440404	14.6887	2.92965	20.0932	18.7164	2.37748	0.872677	0.461152
100	6.19901	7.5832	4.765	4.908	7.305	6.922	13.829	-2.468	2.513	8.403	7.415	3.95	8.948	-0.505	8.723	12.006	6.084	5.849	-0.028	0.312	0.6	4.181	8.875	-0.846	7.804	4.594	7.926	7.34	5.011	-2.887	-0.391	15.874	3.876	4.048	2.995	8.71	1.816	10.923	5.023	4.368	31.633	0.287	15.759	4.092	21.164	20.506	4.224	2.616	2.65
[truncated: 52 more columns]

## Sheet: Rotation RAnkleFlex B3ComfM
all values Right	mean	std	steps
1	2.58206	1.10882	0.725	1.421	1.827	3.036	0.789	2.725	1.75	3.024	3.142	3.185	3.374	2.66	2.859	4.58	3.518	3.553	3.934	2.763	3.223	3.117	1.996	3.066	2.266	1.84	1.487	1.655	3.909	2.618	3.799	3.593	2.874	3.593	2.995	1.993	3.324	3.009	2.745	4.057	2.834	2.437	2.846	4.123	4.082	2.067	0.888	0.427	1.304
2	2.04915	1.18203	-0.273626	1.70409	1.27388	2.79708	0.83202	2.54728	1.14634	2.18444	2.41264	2.84548	3.20496	2.36088	2.53179	4.39036	3.31191	3.14897	3.51602	2.46882	2.78252	2.42099	1.21282	2.72498	1.54156	1.24509	0.935515	1.14455	3.75276	2.16431	3.4208	3.19284	2.50892	3.1467	2.46256	1.70979	2.89077	2.71605	2.43327	3.87212	2.50392	1.87677	2.20191	3.46141	3.72233	1.99638	0.378556	0.313333	1.24424
3	1.63714	1.31262	-0.93201	2.405	0.686101	2.4223	0.894283	2.21146	0.561071	1.63291	1.92345	2.44359	2.95497	2.13736	2.34609	4.16727	2.98329	2.80046	3.09774	2.33591	2.40512	1.88655	0.66904	2.36364	0.989717	0.76903	0.480091	0.588364	3.60799	1.82959	3.03558	2.78001	2.2871	2.77235	1.90589	1.60108	2.69324	2.94294	2.17655	3.86281	2.55121	1.39582	1.61018	3.31331	3.64088	2.35851	0.0232222	0.334889	1.56376
4	1.37505	1.52815	-1.41618	3.52727	0.11297	1.81745	1.18515	1.8083	-0.0679091	1.24009	1.55945	1.98324	2.81864	2.14545	2.43591	3.97773	2.71567	2.46358	2.71088	2.46903	1.96345	1.40152	0.201424	2.10473	0.621	0.343455	-0.00527273	0.119455	3.63509	1.72282	2.61758	2.47591	2.39133	2.62664	1.44733	1.81364	2.8317	3.64321	2.09836	4.15318	3.02552	0.917939	1.01927	3.79718	3.92791	3.15203	0.0396667	0.541333	2.292
5	1.32135	1.86085	-1.86626	4.92391	-0.283626	1.08033	1.83974	1.60067	-0.682232	0.872212	1.21155	1.61872	2.99307	2.51282	2.88973	3.96318	2.72992	2.12968	2.50102	2.96602	1.4243	0.914788	-0.297242	2.16598	0.599323	0.0472121	-0.492242	-0.00281818	3.99117	1.98972	2.24958	2.46169	2.9448	2.83706	1.306	2.43292	3.31668	4.67513	2.32879	4.76009	3.87338	0.564646	0.488	4.78785	4.58367	4.23772	0.579333	1.03978	3.356
6	1.54665	2.27895	-2.2439	6.39555	-0.321949	0.511131	2.83215	1.83449	-1.00557	0.499818	0.843636	1.5796	3.55241	3.24067	3.68679	4.24373	3.13113	1.89604	2.64101	3.83713	0.905636	0.538838	-0.746333	2.72072	1.15368	0.0850606	-0.766909	0.395818	4.7077	2.71856	2.10756	2.84416	3.93121	3.42211	1.64378	3.41808	4.05802	5.87528	2.9027	5.58478	4.95465	0.571848	0.202182	6.03757	5.52588	5.42255	1.64178	1.86867	4.60673
7	2.08245	2.69921	-2.37812	7.78291	0.0817273	0.497485	4.03445	2.57955	-0.85503	0.242	0.540455	2.01939	4.42515	4.21091	4.70918	4.84864	3.85403	1.9593	3.24106	4.989	0.714636	0.564303	-0.82397	3.8077	2.23358	0.604	-0.635364	1.31509	5.67548	3.852	2.33748	3.60667	5.21358	4.28955	2.46267	4.62979	4.92188	7.11294	3.74318	6.49276	6.11167	1.08839	0.401909	7.32948	6.60918	6.53979	3.01033	2.94933	5.89891
8	2.88069	3.04095	-2.13307	9.02791	0.867667	1.05456	5.31864	3.72118	-0.195475	0.294101	0.501909	2.91759	5.45831	5.26112	5.81948	5.71045	4.74329	2.49926	4.16247	6.28478	1.05112	1.12745	-0.351596	5.16856	3.62438	1.47745	-0.0536061	2.53464	6.73662	5.21458	2.98967	4.61042	6.63748	5.27771	3.61489	5.91756	5.78934	8.31934	4.70873	7.38381	7.23294	2.07122	1.13418	8.55254	7.69815	7.52685	4.45122	4.135	7.14027
9	3.85146	3.25275	-1.49257	10.1334	1.89898	2.04989	6.5937	5.06882	0.846576	0.792869	0.831545	4.11478	6.49409	6.27382	6.91839	6.70718	5.6353	3.43168	5.21521	7.59444	1.917	2.14628	0.653545	6.61286	5.11504	2.52291	0.871939	3.81873	7.77429	6.5924	3.90063	5.65802	8.07755	6.25361	4.90622	7.1687	6.59293	9.46633	5.66279	8.21024	8.28785	3.26579	2.22327	9.67635	8.72352	8.36851	5.841	5.27633	8.28812
10	4.89759	3.3321	-0.564	11.0933	3.00273	3.26718	7.81073	6.44536	2.06082	1.74655	1.50018	5.40518	7.47727	7.206	7.95864	7.72064	6.45364	4.59491	6.24945	8.865	3.14245	3.41873	2.02127	8.02655	6.55464	3.572	1.95673	5.04736	8.75282	7.87973	4.90118	6.64891	9.47755	7.17027	6.184	8.33755	7.33873	10.537	6.55327	8.97018	9.27209	4.48318	3.46745	10.6972	9.65564	9.07291	7.128	6.274	9.33236
11	5.93278	3.31448	0.459758	11.8977	4.08908	4.51145	8.96843	7.75351	3.2413	2.9856	2.38591	6.65655	8.40214	8.07255	8.92788	8.68809	7.15643	5.80697	7.19245	10.065	4.51488	4.73219	3.53805	9.36195	7.88102	4.50694	2.98697	6.18573	9.66533	9.03651	5.87764	7.55516	10.7992	8.01359	7.37511	9.41448	8.04124	11.5209	7.37027	9.68276	10.1697	5.60982	4.69991	11.6225	10.4878	9.65902	8.26378	7.07967	10.262
12	6.88942	3.24904	1.42644	12.541	5.10711	5.64811	10.0512	8.95056	4.28911	4.28556	3.352	7.82778	9.26933	8.885	9.81833	9.598	7.72178	6.938	8.01933	11.1648	5.85233	5.91022	5.007	10.5922	9.09422	5.29467	3.84867	7.233	10.5084	10.0518	6.78311	8.38656	12.007	8.77722	8.49556	10.3939	8.70656	12.4013	8.113	10.351	10.9601	6.61422	5.829	12.45	11.2247	10.118	9.24856	7.73233	11.069
13	7.75996	3.14159	2.278	12.9983	6.03721	6.65109	11.0323	10.0186	5.16091	5.51739	4.27136	8.91603	10.0727	9.63836	10.6186	10.453	8.14421	7.92579	8.72691	12.1412	7.09918	6.87612	6.32873	11.7141	10.1801	5.95418	4.50355	8.17618	11.2772	10.9125	7.61333	9.15497	13.0708	9.45467	9.55467	11.2658	9.34024	13.1623	8.78064	10.9637	11.6273	7.51521	6.81336	13.1806	11.8711	10.4602	10.0747	8.25567	11.7472
14	8.50497	3.03765	3.00318	13.2846	6.88467	7.52148	11.8809	10.9478	5.82786	6.61984	5.09	9.92686	10.8007	10.3225	11.3198	11.2623	8.42606	8.7724	9.31973	12.9614	8.26388	7.64612	7.47525	12.7056	11.124	6.50373	4.94027	9.01709	11.9614	11.5859	8.37121	9.85857	13.952	10.0287	10.5369	12.0194	9.94196	13.7926	9.36785	11.5047	12.1486	8.34042	7.68618	13.817	12.4182	10.6809	10.7372	8.66256	12.2922
15	9.12742	2.94001	3.60912	13.3924	7.65161	8.28042	12.56	11.7268	6.33116	7.56376	5.80964	10.8569	11.4448	10.9286	11.9095	12.0265	8.59106	9.51156	9.79908	13.6087	9.35018	8.24996	8.45258	13.5418	11.8878	6.96094	5.214	9.73036	12.5426	12.0669	9.06228	10.4961	14.6385	10.4863	11.413	12.6374	10.5012	14.2852	9.85627	11.9566	12.5187	9.10612	8.46164	14.3559	12.8565	10.7771	11.2164	8.977	12.6876
16	9.62377	2.85026	4.133	13.3145	8.32142	8.94352	13.0389	12.3469	6.68797	8.38364	6.46591	11.6929	11.9859	11.4499	12.3673	12.7345	8.65852	10.1572	10.1645	14.0735	10.198	8.71388	9.27106	14.1936	12.4745	7.33264	5.38209	10.2895	12.9918	12.3691	9.68724	11.0556	15.131	10.8038	12.1497	13.0713	10.9989	14.638	10.2466	12.305	12.7463	9.801	9.13718	14.7921	13.1556	10.7508	11.4953	9.22967	12.9377
17	9.99195	2.76319	4.58729	13.0584	8.88614	9.50302	13.2947	12.7826	6.89406	9.08856	7.10218	12.4032	12.3978	11.872	12.6746	13.3625	8.63554	10.7216	10.4188	14.351	10.7397	9.04751	9.92364	14.6179	12.8701	7.63052	5.47812	10.6742	13.288	12.5062	10.2375	11.5168	15.4276	10.9668	12.718	13.3061	11.4233	14.8435	10.538	12.53	12.8305	10.3911	9.69227	15.1133	13.313	10.6121	11.5798	9.43611	13.0364
18	10.2442	2.68264	4.9737	12.6513	9.33555	9.96381	13.3648	13.0367	6.93099	9.67302	7.74182	12.9711	12.6558	12.1679	12.8164	13.8888	8.53776	11.213	10.5659	14.4389	11.8936	9.25153	10.4302	14.8316	13.0656	7.86021	5.52991	10.8747	13.4274	12.5026	10.6968	11.8636	15.5284	10.968	13.102	13.3413	11.7594	14.916	10.7332	12.6472	12.77	10.8382	10.0975	15.2926	13.3221	10.4092	11.4847	9.59678	12.9771
19	10.3784	2.60178	5.28855	12.1526	9.666	10.3281	13.2995	13.1203	6.83818	10.1222	8.37127	13.382	12.7546	12.3337	12.8043	14.2945	8.39018	11.6329	10.6254	14.3405	12.4301	9.32873	10.7869	14.8398	13.045	8.034	5.55791	10.9293	13.3967	12.393	11.0464	12.091	15.4425	10.8084	13.304	13.1967	11.9933	14.8704	10.8409	12.6745	12.5706	11.1142	10.3491	15.3193	13.1805	10.185	11.246	9.712	12.7722
20	10.4215	2.51451	5.55093	11.6363	9.89345	10.6031	13.1473	13.0536	6.65653	10.4637	8.96482	13.6327	12.7078	12.3871	12.6582	14.5606	8.22381	11.9777	10.6194	14.0757	12.7754	9.28028	10.9934	14.6671	12.8594	8.16476	5.58879	10.8988	13.1949	12.2176	11.2632	12.2168	15.1812	10.5256	13.3339	12.9098	12.1155	14.7263	10.8741	12.6293	12.25	11.2334	10.4716	15.1795	12.9006	9.97615	10.9066	9.78056	12.4494
21	10.4035	2.41404	5.77261	11.1797	10.0489	10.7959	12.9633	12.8763	6.45939	10.7255	9.49227	13.7388	12.5642	12.3449	12.3964	14.679	8.08163	12.2432	10.5852	13.6984	12.9249	9.13379	11.0677	14.3612	12.5631	8.27676	5.65955	10.829	12.8494	12.0118	11.3457	12.264	14.7712	10.1737	13.2488	12.5316	12.1264	14.509	10.8505	12.5324	11.8485	11.2371	10.4943	14.869	12.5144	9.81941	10.5447	9.82389	12.0595
22	10.3621	2.29681	5.96558	10.8497	10.165	10.9392	12.8043	12.6371	6.34582	10.9371	9.93545	13.7272	12.3822	12.234	12.0573	14.6621	7.99642	12.4223	10.5624	13.2798	12.9405	8.94033	11.0513	13.9778	12.207	8.40555	5.82245	10.7559	12.4162	11.7934	11.3236	12.2462	14.2617	9.81621	13.097	12.119	12.0455	14.2479	10.7942	12.4079	11.4281	11.1683	10.455	14.4111	12.0873	9.76091	10.2163	9.85867	11.667
23	10.3316	2.16291	6.14756	10.689	10.2663	11.0782	12.7126	12.3857	6.37367	11.1296	10.298	13.6362	12.2057	12.0897	11.6933	14.532	7.98289	12.512	10.5859	12.8832	12.8627	8.76544	11.001	13.5879	11.8528	8.573	6.114	10.709	11.9628	11.5742	11.231	12.1791	13.7056	9.52344	12.9186	11.7308	11.9118	13.9793	10.7367	12.284	11.0566	11.075	10.396	13.8613	11.6687	9.81133	9.96944	9.89733	11.338
24	10.3389	2.02005	6.33289	10.7266	10.3773	11.2339	12.7222	12.1674	6.57019	11.3263	10.5965	13.4993	12.0663	11.9512	11.3549	14.316	8.02873	12.5193	10.66	12.5689	12.724	8.64908	10.954	13.2401	11.5621	8.79185	6.51009	10.7259	11.5561	11.3765	11.1117	12.0861	13.1615	9.35716	12.7497	11.421	11.7833	13.7377	10.7081	12.1882	10.7913	11.0048	10.3505	13.3173	11.3118	9.9729	9.84522	9.94733	11.119
25	10.399	1.88093	6.52209	10.9141	10.5134	11.4076	12.8562	12.0336	6.92424	11.533	10.8713	13.3507	11.9798	11.8542	11.083	14.0638	8.11167	12.4542	10.7892	12.3788	12.5526	8.6013	10.9335	12.966	11.3781	9.06782	6.97973	10.8186	11.2652	11.2264	11.0082	12.0044	12.6761	9.35873	12.6217	11.2245	11.7002	13.5596	10.7365	12.1523	10.6641	11.0029	10.3293	12.8581	11.0605	10.2315	9.85267	10.0127	11.0296
26	10.5156	1.75769	6.70902	11.2158	10.6727	11.5943	13.0941	12.003	7.39895	11.749	11.1463	13.2208	11.9518	11.8305	10.9002	13.8195	8.21272	12.3447	10.9788	12.3314	12.3793	8.60537	10.9559	12.7852	11.3235	9.39327	7.49082	10.9943	11.1146	11.1414	10.9598	11.9611	12.2799	9.50666	12.5579	11.1547	11.6883	13.4536	10.8407	12.1845	10.6848	11.0896	10.3438	12.5387	10.9305	10.5609	9.971	10.0939	11.0653
27	10.6844	1.66274	6.88994	11.5955	10.85	11.7949	13.412	12.0836	7.93063	11.974	11.4373	13.1272	11.9833	11.8953	10.8038	13.6202	8.321	12.2202	11.2308	12.4155	12.238	8.61196	11.0357	12.709	11.3957	9.75112	8.02282	11.2537	11.1037	11.1351	10.9966	11.9703	11.9693	9.75252	12.5694	11.2085	11.7586	13.4199	11.035	12.2849	10.8354	11.2677	10.4035	12.3871	10.9027	10.9099	10.1796	10.1928	11.2058
28	10.8952	1.60319	7.07245	12.0171	11.0452	12.0091	13.7836	12.272	8.48491	12.2222	11.7551	13.0844	12.0582	12.0397	10.7676	13.4865	8.44036	12.1112	11.5454	12.5858	12.151	8.53582	11.1722	12.7102	11.5864	10.1266	8.56982	11.5936	11.2207	11.2005	11.1122	12.0399	11.6963	10.0388	12.657	11.3702	11.9089	13.4567	11.3285	12.4514	11.0659	11.5365	10.5174	12.4182	10.9609	11.2099	10.454	10.309	11.4235
29	11.1392	1.5874	7.26381	12.4596	11.2603	12.2413	14.1816	12.5606	9.04332	12.5042	12.1132	13.1051	12.1619	12.2564	10.7668	13.4275	8.5714	12.0446	11.8969	12.8124	12.1304	8.31821	11.3675	12.7654	11.8648	10.5023	9.1307	12.0064	11.4441	11.3352	11.2966	12.1692	11.413	10.3108	12.8231	11.6159	12.126	13.5551	11.6998	12.6762	11.3439	11.892	10.6935	12.5778	11.0899	11.4012	10.7706	10.4451	11.6884
30	11.4041	1.62044	7.46614	12.9113	11.5013	12.4946	14.5928	12.9342	9.59561	12.8295	12.5126	13.1964	12.2746	12.5321	10.771	13.4415	8.70293	12.0389	12.2748	13.0724	12.1916	7.92813	11.6206	12.859	12.2216	10.8516	9.68252	12.4737	11.7466	11.54	11.5385	12.3507	11.0829	10.5264	13.0547	11.9244	12.3995	13.7021	12.1215	12.9488	11.6446	12.3283	10.9328	12.8276	11.2805	11.447	11.099	10.6	11.9814
31	11.678	1.70765	7.67291	13.3706	11.7691	12.771	15.0125	13.3645	10.1347	13.1987	12.9448	13.3606	12.3856	12.8535	10.7615	13.5197	8.83303	12.1029	12.6698	13.3461	12.3368	7.38655	11.927	12.9846	12.6453	11.1458	10.1834	12.9761	12.107	11.8158	11.8288	12.5675	10.6893	10.6562	13.3417	12.2733	12.7167	13.8802	12.5663	13.2553	11.9527	12.8347	11.223	13.1408	11.5185	11.3427	11.4243	10.7727	12.2936
32	11.9514	1.84984	7.86648	13.837	12.0572	13.0715	15.4387	13.824	10.6529	13.6167	13.4017	13.5968	12.496	13.2047	10.7378	13.6528	8.96624	12.2221	13.0729	13.605	12.5595	6.76382	12.2672	13.1419	13.1309	11.3799	10.6112	13.5052	12.4975	12.1625	12.1601	12.7973	10.2614	10.7132	13.6797	12.6474	13.0676	14.0769	13.0165	13.5781	12.2597	13.3779	11.549	13.4966	11.7913	11.1294	11.7298	10.9471	12.6228
33	12.2178	2.03725	8.02765	14.2993	12.3609	13.3895	15.8643	14.288	11.1397	14.066	13.8772	13.8876	12.6093	13.5641	10.7109	13.827	9.11204	12.3832	13.4751	13.8292	12.8436	6.16946	12.6111	13.3295	13.6799	11.5544	10.9461	14.0564	12.8983	12.5719	12.5164	13.0305	9.84716	10.7176	14.0652	13.0357	13.4435	14.2834	13.4591	13.8967	12.5646	13.9326	11.9001	13.8881	12.084	10.8898	11.9889	11.0993	12.9647
34	12.4724	2.25292	8.14033	14.738	12.6767	13.7213	16.2747	14.7543	11.5957	14.525	14.35	14.2087	12.7313	13.918	10.697	14.024	9.284	12.568	13.8693	14.03	13.168	5.71767	12.9243	13.5427	14.29	11.686	11.167	14.622	13.2957	13.0173	12.8777	13.261	9.482	10.6957	14.4823	13.4263	13.8347	14.4907	13.872	14.197	12.866	14.4873	12.265	14.3073	12.387	10.7003	12.1597	11.1907	13.312
35	12.7139	2.47358	8.19916	15.1294	13.0019	14.0678	16.659	15.2243	12.0314	14.9699	14.7882	14.5383	12.8709	14.2578	10.7272	14.2287	9.49845	12.757	14.2483	14.2152	13.5238	5.50181	13.1693	13.7699	14.9501	11.8021	11.2378	15.192	13.6855	13.4829	13.2409	13.4878	9.20497	10.6771	14.9087	13.8034	14.2304	14.6876	14.2372	14.4691	13.1667	15.0298	12.6313	14.748	12.701	10.6405	12.2033	11.1864	13.6572
36	12.948	2.67002	8.22733	15.4649	13.3362	14.4329	17.0064	15.6949	12.4505	15.3842	15.1738	14.8557	13.0263	14.573	10.8188	14.4282	9.76714	12.9457	14.5937	14.3833	13.8891	5.59264	13.3125	14.0077	15.6431	11.9438	11.1995	15.7419	14.0724	13.9539	13.6081	13.7139	9.0476	10.6967	15.3273	14.1537	14.616	14.8682	14.5517	14.6981	13.4713	15.5379	12.9873	15.2053	13.0189	10.7829	12.0851	11.1409	13.9985
37	13.1825	2.81442	8.28473	15.7309	13.6747	14.8273	17.3095	16.1685	12.8479	15.761	15.4801	15.15	13.1992	14.854	10.9925	14.6188	10.0935	13.1397	14.8811	14.5382	14.2501	6.01645	13.3354	14.2618	16.3279	12.1567	11.1071	16.2539	14.4658	14.4186	13.9706	13.939	9.03318	10.7938	15.731	14.4728	14.9716	15.0282	14.8076	14.8745	13.7805	15.9875	13.3326	15.6732	13.3207	11.1604	11.799	11.084	14.327
38	13.4244	2.88727	8.43095	15.9225	14.0098	15.2445	17.5662	16.6505	13.208	16.0944	15.693	15.4276	13.3965	15.0985	11.2646	14.8003	10.4733	13.3392	15.0864	14.6874	14.5954	6.75569	13.2628	14.5379	16.9574	12.4848	11.0404	16.7157	14.866	14.8594	14.319	14.1556	9.18397	10.9913	16.1177	14.77	15.2833	15.1586	15.0067	15.0032	14.0926	16.3701	13.6749	16.1343	13.5913	11.7215	11.383	10.9838	14.6261
39	13.6805	2.87652	8.71467	16.0355	14.3428	15.6807	17.7712	17.1347	13.5125	16.3883	15.8214	15.7006	13.6221	15.3087	11.6495	14.9776	10.8932	13.544	15.2044	14.8367	14.918	7.71202	13.1436	14.8427	17.4885	12.9757	11.1193	17.1135	15.2728	15.2376	14.6449	14.3613	9.52884	11.3149	16.477	15.0614	15.5336	15.2473	15.1587	15.0932	14.4153	16.6695	14.0231	16.5644	13.8204	12.4182	10.9657	10.8722	14.8851
40	13.9545	2.78202	9.15948	16.0661	14.677	16.1322	17.9108	17.6105	13.7376	16.6659	15.8749	15.9752	13.8638	15.4893	12.1555	15.1571	11.3321	13.7521	15.2498	14.9921	15.2133	8.77606	13.0538	15.1916	17.8775	13.663	11.4135	17.4308	15.6906	15.5344	14.9384	14.5507	10.0364	11.7838	16.7903	15.3616	15.7078	15.2808	15.2816	15.1522	14.7627	16.8782	14.3746	16.9382	13.9979	13.197	10.678	10.775	15.107
41	14.2377	2.63332	9.76328	16.0339	15.0176	16.5798	17.9921	18.065	13.8805	16.9542	15.8837	16.2589	14.1148	15.6438	12.7852	15.3437	11.7746	13.9598	15.2479	15.1554	15.4901	9.88481	13.0804	15.6101	18.1036	14.5115	11.9596	17.6591	16.124	15.7426	15.1872	14.7222	10.6818	11.919	17.0372	15.6758	15.8037	15.2579	15.4046	15.2031	15.1499	16.9987	14.7394	17.2204	14.1232	13.9878	10.652	10.7254	15.297
42	14.5725	2.39193	10.4843	15.9749	15.3644	17.0002	18.0228	18.4764	13.9892	17.2844	15.8898	16.5477	14.3723	15.7736	13.5363	15.5372	12.2043	14.1583	15.2362	15.3278	15.7653	11.0124	13.3105	16.1225	18.1874	15.4836	12.7538	17.8078	16.5645	15.864	15.3864	14.8711	11.4582	13.176	17.2056	16.0034	15.8264	15.178	15.5549	15.2654	15.5861	17.0304	15.1355	17.3807	14.2113	14.7045	11.0189	10.7116	15.4688
43	14.9234	2.14119	11.3009	15.9237	15.7135	17.3785	18.008	18.8206	14.1409	17.6882	15.9394	16.8241	14.6278	15.8845	14.3984	15.7292	12.6063	14.3364	15.2628	15.5166	16.0641	12.1628	13.7643	16.7307	18.1561	16.5224	13.7674	17.8879	16.9789	15.907	15.537	14.985	12.3648	14.0931	17.2947	16.3476	15.796	15.0464	15.7475	15.3365	16.0678	16.9754	15.5749	17.4018	14.2874	15.295	11.8027	10.696	15.6477
44	15.2991	1.89505	12.1768	15.9053	16.0525	17.725	17.9542	19.0735	14.4164	18.1709	16.0702	17.0757	14.8658	15.9902	15.3172	15.911	12.9628	14.48	15.3774	15.7182	16.4201	13.3393	14.4236	17.4159	18.0787	17.53	14.8896	17.9205	17.3417	15.8787	15.6446	15.0756	13.3953	15.1098	17.313	16.7241	15.7432	14.8643	15.9952	15.412	16.5824	16.8693	16.0629	17.3057	14.3812	15.7464	12.8974	10.6573	15.856
45	15.6855	1.69305	13.0573	15.928	16.3618	18.0583	17.8599	19.2007	14.9039	18.6964	16.293	17.2949	15.0724	16.107	16.2327	16.079	13.2524	14.5682	15.6007	15.9299	16.8427	14.508	15.2272	18.1227	18.0467	18.4103	16.019	17.934	17.638	15.7838	15.7389	15.1611	14.5441	16.1824	17.2757	17.1392	15.6913	14.6198	16.3093	15.4904	17.1077	16.7434	16.583	17.1542	14.5157	16.0679	14.1614	10.5947	16.108
46	16.0518	1.57428	13.8772	15.9666	16.6176	18.392	17.7081	19.1707	15.6034	19.2038	16.6023	17.4769	15.2485	16.2371	17.0875	16.2215	13.4575	14.5885	15.9364	16.1461	17.3025	15.6087	16.0888	18.7673	18.1016	19.1075	17.058	17.9502	17.8529	15.6382	15.8464	15.2536	15.7605	17.2449	17.193	17.5667	15.6515	14.2862	16.6829	15.5669	17.6045	16.615	17.0851	16.9936	14.7019	16.254	15.421	10.512	16.3963
47	16.3504	1.5636	14.5838	15.9478	16.7916	18.712	17.4616	18.9701	16.4208	19.6344	16.9493	17.6118	15.3916	16.359	17.82	16.313	13.5692	14.5439	16.3576	16.3361	17.7735	16.5549	16.8931	19.2596	18.2311	19.5822	17.8955	17.9527	17.9607	15.4603	15.9754	15.3587	16.9587	18.2226	17.0511	17.951	15.6269	13.8199	17.0844	15.6258	18.0296	16.4726	17.4971	16.8532	14.9363	16.2829	16.4596	10.4073	16.6854
48	16.5271	1.65636	15.149	15.7935	16.8512	18.9587	17.0633	18.6212	17.263	19.9243	17.2701	17.6777	15.4868	16.4268	18.3689	16.3272	13.592	14.4274	16.8078	16.4386	18.2404	17.24	17.5447	19.5473	18.3655	19.7948	18.4638	17.8871	17.9246	15.2603	16.1308	15.4733	18.0317	19.0297	16.8227	18.2164	15.6048	13.176	17.4603	15.6366	18.3352	16.2681	17.7351	16.7446	15.1964	16.1172	17.1599	10.2896	16.9025
49	16.522	1.82308	15.5449	15.4419	16.7516	19.0547	16.4849	18.1502	18.0009	19.9872	17.4799	17.6472	15.5019	16.3775	18.6731	16.2374	13.5388	14.2168	17.1848	16.3833	18.6686	17.5301	17.9691	19.5852	18.3878	19.6654	18.7371	17.6881	17.6984	15.0418	16.3004	15.5674	18.8697	19.5864	16.4807	18.2879	15.5426	12.3459	17.7508	15.5589	18.4677	15.923	17.7016	16.6576	15.4197	15.7059	17.437	10.1627	16.9694
50	16.2897	2.02935	15.7643	14.8531	16.4471	18.92	15.716	17.5452	18.4962	19.7752	17.4943	17.4915	15.3887	16.1555	18.6744	16.0027	13.3925	13.9033	17.3967	16.1026	19.0029	17.4108	18.1168	19.33	18.2013	19.2031	18.6851	17.2991	17.2499	14.8029	16.4353	15.5868	19.3745	19.843	16.0002	18.1004	15.3728	11.3413	17.8984	15.3456	18.3681	15.4064	17.3227	16.5385	15.5252	15.0107	17.249	9.99289	16.813
51	15.7929	2.23702	15.7846	13.9838	15.8974	18.4621	14.7844	16.7974	18.6778	19.2755	17.2172	17.1861	15.0773	15.6985	18.3039	15.5735	13.0969	13.4856	17.3723	15.5328	19.1775	16.8655	17.9394	18.7362	17.7583	18.4128	18.2427	16.6489	16.538	14.5448	16.4606	15.4638	19.4544	19.7528	15.3641	17.5966	15.0102	10.2315	17.8425	14.9564	17.9602	14.7297	16.5454	16.3209	15.4403	14.0011	16.5623	9.694	16.3789
52	15.0253	2.41374	15.5524	12.867	15.0902	17.6372	13.7437	15.9284	18.4922	18.4932	16.5918	16.7058	14.5173	14.9661	17.5494	14.9273	12.5962	12.9591	17.0595	14.6645	19.1203	15.9249	17.4247	17.8215	17.0282	17.3116	17.3913	15.7176	15.5629	14.2593	16.3215	15.1369	19.0828	19.2885	14.5777	16.7668	14.3898	9.07921	17.5295	14.3621	17.2182	13.9066	15.3986	15.9325	15.1104	12.7257	15.423	9.198	15.6452
53	14.012	2.53959	14.9785	11.6006	14.0615	16.4669	12.6262	14.9861	17.8779	17.4417	15.6315	16.0241	13.7097	13.9861	16.4772	14.0942	11.8867	12.3161	16.454	13.5701	18.7676	14.669	16.6135	16.6436	15.9973	15.9513	16.1919	14.5827	14.3813	13.914	15.9888	14.5718	18.3134	18.4487	13.647	15.6658	13.5166	7.90327	16.9269	13.5518	16.2053	12.9343	13.9805	15.3024	14.4934	11.3069	13.9461	8.50644	14.6167
54	12.793	2.6096	13.9926	10.2599	12.872	14.9978	11.4138	13.9841	16.8601	16.1704	14.3928	15.1357	12.6975	12.8214	15.1819	13.108	11.0129	11.5592	15.6001	12.3256	18.0622	13.1925	15.5738	15.2714	14.717	14.4354	14.7099	13.3156	13.051	13.4699	15.4265	13.7531	17.2052	17.2474	12.581	14.3626	12.4168	6.73178	16.0213	12.5593	15.0076	11.8021	12.3792	14.3705	13.5392	9.83842	12.2547	7.67178	13.3266
55	11.4264	2.63744	12.6584	8.84936	11.5435	13.3334	10.0463	12.8588	15.5642	14.7647	13.011	14.077	11.5455	11.5135	13.7547	11.9616	10.0315	10.7465	14.5948	10.9695	17.0763	11.6068	14.3767	13.8067	13.2995	12.8816	13.0452	11.9416	11.5995	12.9138	14.615	12.7406	15.8469	15.7755	11.411	12.901	11.1168	5.61145	14.8282	11.4178	13.6957	10.506	10.6614	13.2206	12.2959	8.36718	10.428	6.779	11.853
56	9.96291	2.62945	11.0636	7.398	10.0168	11.5952	8.55011	11.5321	14.1069	13.2408	11.627	12.9146	10.2989	10.0787	12.2303	10.637	8.96733	9.916	13.4576	9.52211	15.877	9.94611	13.0458	12.2833	11.7893	11.2953	11.3253	10.465	10.0299	12.2701	13.5703	11.6032	14.344	14.1432	10.1317	11.3009	9.67178	4.58511	13.4897	10.1536	12.3286	9.05756	8.82	11.9328	10.8383	6.92422	8.46911	5.93056	10.282
57	8.45061	2.5665	9.32358	6.06109	8.25927	9.84275	7.06137	9.97571	12.571	11.5506	10.2078	11.6403	9.02226	8.54306	10.6135	9.12327	7.86359	9.05141	12.1452	8.01634	14.506	8.21771	11.5701	10.6577	10.1688	9.65445	9.59939	8.86664	8.36996	11.528	12.3425	10.3551	12.7697	12.4198	8.74567	9.57564	8.18078	3.72963	12.1347	8.80192	10.8944	7.5249	6.86609	10.556	9.29879	5.55895	6.449	5.17322	8.60097
58	6.94775	2.42081	7.58103	4.92391	6.35785	8.004	5.74339	8.27518	10.9696	9.66336	8.70109	10.2191	7.79945	6.97073	8.92845	7.50709	6.80858	8.13958	10.5858	6.52258	12.9295	6.44073	9.94515	8.92315	8.44188	7.99227	7.86582	7.22418	6.72127	10.6263	10.9821	9.00367	11.1119	10.6461	7.33033	7.77903	6.77903	3.1247	10.7624	7.41703	9.31897	6.05306	4.97482	9.081	7.76073	4.35058	4.487	4.51767	6.81327
59	5.54132	2.18612	5.96289	4.04964	4.52787	6.05697	4.72917	6.60219	9.2646	7.7758	7.18864	8.67337	6.67999	5.49867	7.27485	5.93018	5.83351	7.2024	8.8074	5.16396	11.115	4.70346	8.22354	7.18244	6.76278	6.45894	6.20312	5.68591	5.25145	9.55265	9.53873	7.58521	9.35359	8.88361	6.05233	6.06426	5.59907	2.78954	9.31115	6.08026	7.6523	4.79886	3.33936	7.45486	6.26315	3.39366	2.76422	4.003	5.03806
60	4.33004	1.90109	4.54424	3.46855	2.97333	4.13232	4.08867	5.13983	7.47815	6.10343	5.75173	7.12168	5.73994	4.30882	5.82773	4.55273	4.96186	6.33535	7.03447	4.05498	9.20273	3.15793	6.53816	5.61338	5.30393	5.17773	4.79688	4.42236	4.16004	8.35399	8.0716	6.1764	7.57476	7.30632	5.04622	4.62239	4.70925	2.67612	7.79618	4.90448	6.07971	3.918	2.10391	5.72767	4.82591	2.74527	1.498	3.67911	3.48533
61	3.3877	1.64287	3.4163	3.12518	1.82179	2.47109	3.80503	4.01209	5.76685	4.81233	4.50255	5.73676	5.00185	3.47636	4.70982	3.49491	4.25745	5.63382	5.49252	3.24324	7.40491	1.922	5.08297	4.41755	4.19573	4.19591	3.73827	3.54427	3.48709	7.15636	6.67882	4.91485	5.94873	6.09115	4.332	3.60718	4.13897	2.69739	6.32755	3.99339	4.79124	3.39891	1.31936	4.05521	3.46664	2.39803	0.774667	3.56067	2.33145
62	2.73724	1.48066	2.71963	2.88718	1.09588	1.23732	3.7371	3.23854	4.33364	4.01025	3.59891	4.65735	4.45266	2.98018	3.9637	2.78745	3.7666	5.12589	4.33835	2.69067	5.90376	1.05232	3.9876	3.65998	3.52362	3.53494	3.05042	3.05573	3.15224	6.11677	5.49074	3.9281	4.64706	5.27923	3.84	3.07437	3.83151	2.77072	5.07458	3.38995	3.87311	3.0943	0.946909	2.61125	2.26618	2.26433	0.504	3.61467	1.59345
63	2.33911	1.41349	2.45205	2.655	0.718545	0.450404	3.61732	2.75561	3.28284	3.57122	3.07191	3.94335	4.07419	2.72421	3.54264	2.36036	3.46667	4.77357	3.60744	2.30353	4.85103	0.537475	3.23995	3.25334	3.15594	3.16752	2.66773	2.81809	3.01552	5.35882	4.62293	3.27238	3.78292	4.8204	3.46578	2.95763	3.69605	2.8526	4.14382	3.06724	3.2967	2.84436	0.826727	1.53854	1.37612	2.24305	0.563	3.79222	1.18594
64	2.1135	1.39234	2.54709	2.42191	0.553636	0.0499091	3.32927	2.40282	2.61264	3.32136	2.79582	3.47764	3.80536	2.60391	3.34391	2.10182	3.27773	4.49627	3.23645	1.99145	4.19418	0.272727	2.74436	3.06627	2.91827	2.96327	2.45755	2.68455	2.94482	4.91836	4.13827	2.90618	3.35627	4.63409	3.125	3.11418	3.66155	2.95191	3.54764	2.89573	2.94609	2.55282	0.792455	0.940182	0.845455	2.22364	0.816	3.962	0.990909
65	1.97479	1.37235	2.85376	2.19218	0.489545	-0.113505	2.89016	2.08589	2.21563	3.12635	2.62973	3.1502	3.58902	2.56033	3.26161	1.92509	3.09971	4.21346	3.05932	1.69786	3.78997	0.0870101	2.35799	2.96537	2.68647	2.83203	2.25067	2.59336	2.87561	4.67083	3.87415	2.71745	3.17184	4.60411	2.794	3.40795	3.63942	3.07829	3.2087	2.79472	2.66261	2.20704	0.767	0.709657	0.670788	2.14166	1.16956	3.88567	0.866121
66	1.8704	1.34801	3.08565	1.98045	0.483303	-0.207394	2.33633	1.79137	1.88628	2.91622	2.49991	2.89165	3.42139	2.58839	3.24021	1.80345	2.91016	3.89262	2.92013	1.42892	3.48433	-0.0922626	1.99563	2.86328	2.3861	2.73785	1.97742	2.54445	2.81115	4.50987	3.64996	2.59945	3.09881	4.62442	2.49556	3.74849	3.57757	3.22809	3.00833	2.72837	2.38427	1.87021	0.742636	0.647778	0.774303	1.96442	1.56411	3.57611	0.68297
67	1.78972	1.33617	3.10433	1.807	0.500333	-0.347333	1.72833	1.54667	1.504	2.70867	2.406	2.689	3.31867	2.708	3.295	1.755	2.73	3.56167	2.753	1.22033	3.164	-0.246	1.677	2.79933	2.01533	2.68	1.642	2.565	2.79567	4.352	3.388	2.49933	3.07067	4.64233	2.27	4.10733	3.49867	3.399	2.848	2.705	2.124	1.61933	0.705	0.658667	0.999	1.707	2.003	3.14533	0.409
68	1.75613	1.35096	2.97924	1.689	0.536838	-0.541545	1.1512	1.36769	1.06861	2.56248	2.38773	2.56897	3.29948	2.93709	3.45558	1.82236	2.59652	3.26686	2.56291	1.11019	2.7977	-0.315768	1.42624	2.85086	1.65271	2.68064	1.31442	2.69936	2.86904	4.15988	3.09513	2.42727	3.08754	4.67522	2.14933	4.48731	3.43454	3.56032	2.68791	2.75108	1.96289	1.49879	0.692364	0.720232	1.295	1.4601	2.49244	2.68978	0.154455
69	1.79916	1.39594	2.78075	1.63173	0.620152	-0.716121	0.676495	1.27302	0.705485	2.52999	2.45545	2.56222	3.37919	3.25918	3.70961	2.01345	2.54633	3.05145	2.41053	1.11879	2.4877	-0.235596	1.27469	3.02404	1.41131	2.74506	1.083	2.95836	3.05465	3.95083	2.82035	2.40568	3.18703	4.76738	2.15211	4.8929	3.41855	3.69115	2.56282	2.88567	1.96281	1.5247	0.781273	0.852192	1.60736	1.29784	3.021	2.29867	0.0483333
70	1.94034	1.46159	2.57264	1.65545	0.781242	-0.803545	0.344667	1.28736	0.499545	2.64321	2.611	2.68188	3.58142	3.65709	4.048	2.32382	2.62027	2.96467	2.37709	1.26452	2.33591	0.0436364	1.26033	3.28606	1.35755	2.87991	1.01209	3.35264	3.36661	3.77333	2.642	2.45776	3.42785	4.96645	2.28033	5.31633	3.47503	3.81664	2.54964	3.11761	2.09627	1.67767	1.00355	1.08682	1.90745	1.25873	3.56233	2.00733	0.122364
71	2.17761	1.53538	2.40542	1.74691	1.00979	-0.784828	0.152687	1.41882	0.458859	2.92053	2.84891	2.91897	3.89277	4.10764	4.44391	2.74127	2.82109	3.05746	2.4888	1.53525	2.36221	0.511313	1.41224	3.59918	1.48443	3.09021	1.14094	3.86136	3.80499	3.6656	2.60009	2.59994	3.80018	5.28338	2.50622	5.73064	3.61246	3.96379	2.69733	3.43948	2.27862	1.91758	1.36127	1.42116	2.23642	1.3827	4.116	1.81667	0.348061
72	2.49367	1.61047	2.29583	1.86745	1.25733	-0.668232	0.0920808	1.62585	0.582091	3.33601	3.16545	3.25255	4.3059	4.59127	4.85703	3.24955	3.14657	3.33273	2.74383	1.93	2.54864	1.14699	1.72202	3.91858	1.72237	3.38897	1.43315	4.42964	4.33485	3.64492	2.70126	2.84109	4.28581	5.65518	2.80578	6.10423	3.83318	4.14286	2.98236	3.83609	2.52179	2.2569	1.84036	1.84736	2.59491	1.67221	4.67856	1.72178	0.651333
73	2.87195	1.68317	2.24264	1.99809	1.52918	-0.476273	0.173091	1.89045	0.858636	3.88918	3.57218	3.66309	4.80618	5.09518	5.26891	3.825	3.58673	3.71091	3.11264	2.44791	2.82518	1.91745	2.15873	4.22564	1.99645	3.78364	1.83264	5.02791	4.92418	3.71173	2.93236	3.16836	4.85545	6.03991	3.182	6.41155	4.12973	4.35764	3.36455	4.293	2.85145	2.70845	2.41373	2.34382	2.98073	2.10736	5.232	1.722	0.990727
74	3.3001	1.75041	2.24076	2.167	1.86102	-0.261697	0.400566	2.21603	1.20362	4.57089	4.07	4.13871	5.35663	5.59573	5.69142	4.43455	4.11864	4.1611	3.57028	3.07346	3.12603	2.7641	2.65569	4.564	2.27003	4.25224	2.37233	5.635	5.56701	3.8611	3.28254	3.59042	5.46413	6.44719	3.63911	6.64863	4.48622	4.5942	3.78467	4.78478	3.27163	3.26457	3.04073	2.87437	3.40448	2.67422	5.75844	1.84511	1.38109
75	3.76737	1.80181	2.29363	2.38909	2.26468	-0.0546364	0.78096	2.58856	1.56394	5.33844	4.62827	4.67011	5.90597	6.06155	6.12815	5.04291	4.69864	4.67967	4.07667	3.76372	3.48752	3.59758	3.17978	4.97037	2.60099	4.75982	3.07794	6.20618	6.23586	4.08292	3.75011	4.1399	6.06807	6.88269	4.12533	6.81922	4.89078	4.82902	4.17309	5.2553	3.79713	3.89089	3.705	3.3834	3.85755	3.3584	6.29511	2.03133	1.82809
76	4.26411	1.81959	2.39682	2.64836	2.76127	0.184818	1.32258	3.01761	1.98479	6.12424	5.20045	5.2287	6.40273	6.46291	6.56682	5.62109	5.26924	5.25527	4.59706	4.45752	3.96691	4.41282	3.75855	5.43242	3.02958	5.24164	3.84536	6.65427	6.89436	4.38564	4.33427	4.75827	6.6127	7.34112	4.57767	6.93733	5.32494	5.06773	4.54964	5.6753	4.43167	4.5617	4.41882	3.84676	4.32755	4.15103	6.808	2.254	2.323
77	4.78156	1.79209	2.55814	2.96191	3.36659	0.504485	2.04373	3.53555	2.53307	6.88494	5.73745	5.77234	6.80421	6.77952	6.992	6.15055	5.79664	5.8601	5.16041	5.08304	4.59748	5.24462	4.40092	5.86536	3.55968	5.65745	4.58255	6.91582	7.49312	4.78217	4.98265	5.38667	7.07538	7.78421	4.97922	7.02283	5.7573	5.30674	4.96485	6.07195	5.11285	5.27052	5.14409	4.28074	4.79548	5.02327	7.20489	2.54156	2.85264
78	5.30102	1.71875	2.76556	3.364	4.052	0.949222	2.96289	4.13567	3.198	7.57722	6.186	6.21556	7.06311	7.00333	7.38033	6.599	6.24711	6.43511	5.77256	5.60444	5.34133	6.06589	5.06322	6.19789	4.17133	6.019	5.247	7.006	7.98989	5.23989	5.62556	5.98	7.47056	8.14433	5.33367	7.07733	6.16311	5.49733	5.44533	6.42278	5.80944	5.99833	5.802	4.70667	5.22667	5.942	7.45911	2.88822	3.399
79	5.78872	1.60518	2.97524	3.86473	4.74436	1.5443	3.99642	4.74997	3.92839	8.18821	6.47445	6.4983	7.14867	7.11436	7.67955	6.90582	6.54252	6.9713	6.38548	5.99833	6.13745	6.80367	5.68303	6.41767	4.82503	6.32391	5.82964	6.95855	8.38173	5.7157	6.18788	6.40364	7.79576	8.4097	5.63433	7.07345	6.52315	5.63697	5.96264	6.67409	6.49833	6.69221	6.31245	5.13315	5.59236	6.86024	7.631	3.25933	3.94745
80	6.21628	1.46942	3.19059	4.246	5.39204	2.24016	5.10797	5.34361	4.66825	8.70304	6.681	6.64454	7.08084	7.09485	7.86152	7.07873	6.64264	7.47971	6.90054	6.2392	6.90594	7.38706	6.21567	6.53177	5.44922	6.57042	6.32942	6.82	8.65138	6.19352	6.61687	6.63693	8.07664	8.58618	5.86344	7.01095	6.81594	5.74826	6.42609	6.81654	7.1341	7.30421	6.65055	5.52371	5.91221	7.71572	7.78867	3.63644	4.48491
81	6.56021	1.33244	3.45836	4.78164	5.98881	2.90816	6.22532	5.89936	5.34136	9.09894	6.80955	6.68698	6.89823	6.95727	7.95521	7.14555	6.57294	7.9491	7.29728	6.33747	7.60097	7.79951	6.61821	6.54273	5.99052	6.75079	6.73133	6.58791	8.80374	6.65979	6.89287	6.72549	8.28991	8.67239	6.00544	6.91951	6.99035	5.8439	6.75342	6.85191	7.66775	7.79863	6.80455	5.84342	6.2213	8.4114	7.94478	3.99289	4.97436
82	6.80671	1.19514	3.80773	5.57782	6.51536	3.476	7.22236	6.38936	5.90245	9.33064	6.78336	6.63664	6.62045	6.72264	7.99118	7.12045	6.35518	8.36191	7.591	6.29309	8.17882	8.02227	6.89055	6.46791	6.41882	6.83918	7.03164	6.27545	8.84727	7.08845	6.99355	6.69873	8.383	8.65955	6.049	6.80518	7.01364	5.92436	6.93673	6.77873	8.03645	8.14455	6.76527	6.04936	6.39827	8.88445	8.086	4.294	5.37618
83	6.93349	1.08887	4.24651	6.10355	6.94643	3.9264	8.04632	6.7911	6.33961	9.34027	6.61491	6.49999	6.27293	6.41515	7.98279	7.00445	6.01988	8.686	7.79144	6.11996	8.61191	8.0206	7.02411	6.31419	6.71272	6.82458	7.23982	5.91345	8.75152	7.44916	6.91784	6.56481	8.38088	8.52335	5.97722	6.6548	6.91172	5.97871	6.97715	6.60459	8.19125	8.30303	6.53645	6.1207	6.41564	9.09516	8.16644	4.50856	5.68588
84	6.93266	1.02705	4.75333	6.52709	7.26956	4.24687	8.68057	7.10533	6.64307	9.11326	6.341	6.2863	5.89126	6.06188	7.92294	6.79227	5.5951	8.89452	7.89498	5.8428	8.86948	7.77254	7.00117	6.0917	6.84748	6.70276	7.354	5.53336	8.47612	7.7183	6.68045	6.3266	8.30234	8.26052	5.80278	6.46301	6.71842	5.9889	6.87582	6.33196	8.12077	8.2516	6.15336	6.09262	6.33503	9.02236	8.15756	4.625	5.90524
85	6.8069	1.01563	5.28045	6.80945	7.48539	4.44161	9.09824	7.34139	6.77227	8.68809	5.99127	6.00285	5.5073	5.68927	7.80136	6.48582	5.10797	8.97512	7.877	5.48124	8.93027	7.27209	6.81245	5.81809	6.83191	6.47209	7.36991	5.16955	8.00897	7.8623	6.29821	5.99555	8.1493	7.88645	5.544	6.24112	6.45094	5.93682	6.65018	5.96476	7.82885	8.00091	5.70255	6.01109	6.18345	8.671	8.02633	4.63767	6.02482
86	6.5676	1.04204	5.783	6.92955	7.59084	4.50442	9.26277	7.4959	6.72589	8.08983	5.58836	5.65537	5.15	5.32055	7.61639	6.09564	4.60519	8.91304	7.72925	5.06491	8.776	6.59035	6.44672	5.52433	6.67367	6.14339	7.28094	4.85936	7.37102	7.85439	5.80371	5.57777	7.91362	7.41893	5.23378	6.00064	6.11935	5.81027	6.327	5.5452	7.35471	7.56316	5.26673	5.89693	5.96921	8.05942	7.74311	4.55856	6.03445
87	6.24273	1.07126	6.21613	6.86845	7.56328	4.46135	9.18126	7.57386	6.51209	7.38872	5.15655	5.26742	4.85444	4.98518	7.37518	5.64264	4.15128	8.68322	7.44954	4.64346	8.38352	5.84233	5.96256	5.26274	6.39097	5.76036	7.0997	4.63509	6.62617	7.68368	5.25348	5.08092	7.587	6.89517	4.91767	5.75668	5.74027	5.62839	5.93955	5.13892	6.77572	6.99779	4.90873	5.75586	5.68824	7.31357	7.28156	4.41244	5.92836
88	5.87746	1.06157	6.50912	6.63227	7.38464	4.32191	8.84682	7.56552	6.16494	6.70597	4.74136	4.86779	4.65561	4.71345	7.09027	5.15773	3.8173	8.27567	7.04812	4.29106	7.81655	5.15912	5.42618	5.07245	6.02858	5.40627	6.84555	4.51173	5.86809	7.34936	4.72379	4.52897	7.16542	6.37191	4.65233	5.5387	5.33903	5.42052	5.55027	4.7967	6.20173	6.39809	4.68355	5.59612	5.35809	6.56873	6.673	4.22267	5.70018
89	5.5272	0.992182	6.62056	6.262	7.04278	4.075	8.27389	7.46056	5.767	6.18256	4.405	4.49911	4.56867	4.53133	6.78267	4.687	3.66322	7.71667	6.55911	4.09289	7.14867	4.67344	4.90422	4.97467	5.67611	5.157	6.53067	4.489	5.211	6.883	4.30467	3.98611	6.66878	5.923	4.48767	5.37144	4.95033	5.224	5.23167	4.54811	5.74489	5.873	4.616	5.42333	5.00833	5.96644	6.01433	4.01811	5.379
90	5.24789	0.877991	6.5151	5.83509	6.56551	3.71926	7.51583	7.25058	5.4344	5.90861	4.22209	4.20602	4.57658	4.45255	6.48358	4.29755	3.69683	7.10519	6.02793	4.07963	6.48358	4.4973	4.46217	4.9767	5.40209	5.07488	6.20203	4.56145	4.75544	6.35452	4.04979	3.54555	6.14758	5.60781	4.445	5.27361	4.62143	5.07438	5.03124	4.40649	5.45942	5.49963	4.70582	5.25355	4.68527	5.60831	5.43556	3.83744	5.00555
91	5.07839	0.77107	6.20227	5.44873	6.01864	3.28373	6.67245	6.94145	5.25655	5.89218	4.189	4.02436	4.66364	4.463	6.22164	4.03991	3.89909	6.533	5.52645	4.24818	5.93055	4.638	4.17491	5.07973	5.25736	5.18873	5.91873	4.68218	4.54127	5.83345	3.98764	3.27445	5.65855	5.45436	4.521	5.25145	4.39355	4.99645	4.96118	4.37391	5.36373	5.30945	4.89255	5.12909	4.44718	5.546	5.045	3.722	4.64373
92	5.0294	0.731377	5.72494	5.16055	5.50104	2.83036	5.86466	6.56802	5.28589	6.07712	4.28682	3.97057	4.7998	4.53679	6.01264	3.93464	4.21641	6.06593	5.12058	4.555	5.56812	4.99067	4.05394	5.23612	5.26602	5.45964	5.71918	4.82091	4.55085	5.39053	4.10577	3.20201	5.26405	5.46671	4.68267	5.29978	4.2924	4.99555	5.00385	4.43377	5.44231	5.29931	5.13436	5.08958	4.34324	5.67118	4.92189	3.717	4.35852
93	5.08026	0.767539	5.14502	4.99609	5.10994	2.40381	5.20456	6.18763	5.52331	6.33774	4.47518	4.02971	4.94298	4.63797	5.85664	3.95536	4.57677	5.74887	4.84916	4.92954	5.41336	5.44237	4.08377	5.39975	5.38684	5.80603	5.61264	4.95136	4.71725	5.08125	4.35588	3.31592	5.01342	5.6083	4.84489	5.39796	4.32191	5.04426	5.11564	4.5551	5.64453	5.42812	5.38282	5.15049	4.34648	5.87704	4.99411	3.78922	4.19639
94	5.1741	0.836139	4.47106	4.92618	4.89058	1.99433	4.71427	5.83282	5.84303	6.55527	4.69582	4.11152	5.02509	4.70745	5.74345	4.02709	4.9103	5.59339	4.71064	5.28867	5.45191	5.857	4.21564	5.53042	5.53791	6.13791	5.53955	5.04	4.90909	4.9313	4.663	3.56315	4.92461	5.798	4.89267	5.49806	4.41782	5.05621	5.21309	4.69185	5.88282	5.62376	5.589	5.29439	4.36855	6.07333	5.16233	3.83933	4.14855
95	5.21396	0.913509	3.67761	4.82127	4.75902	1.52901	4.31761	5.46336	6.13211	6.64554	4.85491	4.09697	4.91353	4.66555	5.6533	4.05273	5.12639	5.54977	4.65373	5.51198	5.61115	6.08862	4.36179	5.58367	5.60161	6.33388	5.36109	5.01755	4.86163	4.91207	4.90849	3.82537	4.94688	5.84337	4.69667	5.50564	4.42378	4.92807	5.19782	4.77815	5.98907	5.7489	5.71118	5.47569	4.2827	6.1941	5.27689	3.73	4.09709
96	5.07086	0.997169	2.80995	4.49291	4.57797	0.999	3.91802	5.00814	6.25629	6.51809	4.81436	3.92745	4.54226	4.4483	5.52985	3.96545	5.15165	5.47886	4.52535	5.48966	5.71424	5.94116	4.36147	5.42908	5.38641	6.17815	4.87548	4.77564	4.35293	4.91687	4.97355	3.93423	4.92683	5.57355	4.20611	5.32516	4.20744	4.59205	5.0317	4.71916	5.77953	5.63883	5.73509	5.58328	3.96645	6.14388	5.10456	3.36111	3.91373
97	4.65554	1.05092	2.10342	3.89273	4.23194	0.602182	3.48061	4.44358	5.96864	6.04306	4.51973	3.67642	3.98721	4.07473	5.31909	3.79491	4.94327	5.26161	4.19891	5.15048	5.52491	5.32961	4.14567	4.95961	4.71955	5.54336	4.00245	4.27418	3.41709	4.83245	4.79306	3.83112	4.75106	4.98918	3.535	4.93521	3.74718	4.08482	4.76782	4.443	5.14706	5.19503	5.66264	5.47852	3.47045	5.84079	4.44967	2.77733	3.56682
98	4.01373	1.03453	1.68044	3.14955	3.75931	0.503667	3.09273	3.87932	5.22735	5.22114	4.05264	3.48893	3.43413	3.64179	5.04255	3.65064	4.53391	4.86791	3.70573	4.53797	4.92994	4.30686	3.78233	4.16309	3.73578	4.54118	3.04688	3.59582	2.33396	4.58495	4.41795	3.57392	4.42579	4.26074	2.88433	4.41719	3.14727	3.54738	4.50755	3.96643	4.20212	4.46175	5.42536	5.11085	2.93958	5.24621	3.38378	2.15956	3.15479
99	3.27679	0.970979	1.46513	2.43882	3.32691	0.635101	2.8519	3.47068	4.15283	4.1733	3.57709	3.42012	2.99892	3.23327	4.78227	3.58264	4.03327	4.39043	3.19199	3.83023	4.03558	3.09906	3.40322	3.19008	2.70097	3.46991	2.25085	2.89045	1.39016	4.20708	3.98964	3.24331	4.0237	3.57833	2.37322	3.86301	2.53266	3.09751	4.28264	3.38694	3.22549	3.61884	4.902	4.59152	2.4523	4.41529	2.17211	1.64956	2.7923
100	2.5776	0.931519	1.421	1.827	3.036	0.789	2.725	3.254	3.024	3.142	3.185	3.374	2.66	2.859	4.58	3.518	3.553	3.934	2.763	3.223	3.117	1.996	3.066	2.266	1.84	2.608	1.655	2.263	0.686	3.799	3.593	2.874	3.593	2.995	1.993	3.324	1.975	2.745	4.057	2.834	2.437	2.846	4.123	4.082	2.067	3.491	1.103	1.304	2.486
all values Left	mean	std	steps
1	16.2506	1.926	15.512	15.902	16.846	19.062	17.475	18.173	16.003	19.734	17.26	17.581	15.499	16.142	18.072	13.598	14.035	17.366	16.456	16.684	17.776	18.727	18.374	17.541	18.662	17.63	17.896	14.786	16.468	15.603	16.527	19.512	15.718	18.1	13.295	17.881	15.194	18.21	16.019	17.674	16.232	15.428	14.397	9.884	16.891	15.906	14.157	17.356	17.363
2	16.2236	2.10116	15.7467	15.645	16.8291	18.8504	17.0775	18.231	16.8502	19.9569	16.6868	17.3278	15.3387	15.6797	18.5261	13.5755	13.6452	17.4231	16.3091	17.2966	18.0652	19.2442	18.3788	17.3506	18.756	17.1662	17.9622	14.5231	16.3423	15.5415	17.6855	19.8284	15.0124	18.2817	12.4654	17.9011	14.7083	18.4315	15.5385	17.7626	15.9233	14.8361	15.6275	9.48988	16.9761	15.2857	13.2288	17.6676	17.6451
3	15.9607	2.34639	15.7984	15.1695	16.6096	18.3488	16.4975	17.9309	17.6515	19.9479	15.7956	16.905	14.9791	14.9661	18.7015	13.4685	13.1478	17.2161	15.9018	17.5311	18.0735	19.5458	18.1745	16.9066	18.5142	16.4446	17.8775	14.2316	16.0286	15.3042	18.6271	19.8085	14.1673	18.2199	11.4477	17.6779	14.0137	18.4375	14.8957	17.5157	15.3485	14.0276	16.6227	8.89105	16.8397	14.4699	12.0851	17.7316	17.6625
4	15.4371	2.60902	15.6198	14.4467	16.1491	17.5312	15.7238	17.2291	18.2892	19.6604	14.6319	16.2855	14.3828	14.0162	18.542	13.2359	12.5337	16.7238	15.2038	17.3399	17.7854	19.5836	17.7078	16.1629	17.9083	15.4673	17.6026	13.8764	15.4908	14.8502	19.2446	19.424	13.1855	17.8588	10.3127	17.1717	13.1217	18.1671	14.1087	16.8886	14.4877	13.0311	17.2604	8.12406	16.4234	13.4731	10.7882	17.5272	17.3514
5	14.6527	2.8404	15.1488	13.4755	15.4284	16.3996	14.7844	16.1381	18.6593	19.075	13.311	15.4548	13.5461	12.8889	18.0116	12.8242	11.8055	15.9885	14.2296	16.7114	17.1963	19.3111	16.9488	15.1509	16.9396	14.3024	17.0917	13.418	14.7083	14.1689	19.4587	18.6676	12.0862	17.1745	9.13108	16.3691	12.0763	17.5775	13.1756	15.8856	13.3566	11.8926	17.4591	7.25994	15.7036	12.3391	9.38986	17.032	16.6813
6	13.6211	3.00064	14.3317	12.3076	14.4496	14.9978	13.7341	14.7362	18.6302	18.1608	11.9691	14.4426	12.5179	11.6245	17.1221	12.1946	11.0008	15.0814	13.0514	15.6719	16.336	18.6572	15.8645	13.9841	15.6294	13.0129	16.3085	12.847	13.6936	13.2858	19.2303	17.5673	10.8919	16.1778	7.92436	15.2838	10.9058	16.6742	12.0958	14.5579	12.0251	10.6609	17.1308	6.38961	14.6836	11.1106	7.89715	16.1911	15.6548
7	12.3943	3.08933	13.1319	11.0268	13.2488	13.4189	12.606	13.1338	18.2131	17.0048	10.6182	13.3103	11.3592	10.2385	15.94	11.3446	10.1705	14.0445	11.7312	14.3118	15.2731	17.6838	14.5585	12.7636	14.071	11.6114	15.2507	12.1876	12.4978	12.2564	18.5263	16.1841	9.59482	14.9281	6.72133	13.9889	9.62867	15.5241	10.8657	12.9744	10.5945	9.33942	16.3188	5.58558	13.3995	9.77985	6.29391	15.0479	14.3134
8	11.0282	3.10722	11.6491	9.68185	11.9	11.7706	11.3809	11.4147	17.4025	15.6672	9.18479	12.077	10.1112	8.75382	14.5716	10.3659	9.31036	12.8581	10.2991	12.7814	14.0608	16.4367	13.1197	11.4271	12.4021	10.0985	13.9987	11.4141	11.1685	11.1185	17.4432	14.5954	8.21018	13.4791	5.57388	12.6302	8.28222	14.2203	9.46369	11.2577	9.14545	7.91587	15.0943	4.87262	11.9208	8.28183	4.66864	13.6725	12.8171
9	9.56994	3.05374	10.0006	8.2684	10.3547	10.1135	9.99306	9.53382	16.2457	14.2014	7.71128	10.6879	8.8503	7.22618	13.0868	9.29612	8.40291	11.4578	8.79109	11.1502	12.7309	14.9959	11.5876	9.89386	10.7098	8.48509	12.6204	10.4832	9.74382	9.87156	16.0826	12.9031	6.84618	11.8807	4.52756	11.2761	6.92289	12.8428	7.95092	9.42378	7.70918	6.45518	13.5485	4.2708	10.3393	6.66377	3.18381	12.1353	11.2798
10	8.06873	2.92646	8.29945	6.87436	8.56155	8.388	8.48218	7.44936	14.8383	12.5791	6.29127	9.15418	7.64764	5.77036	11.5008	8.17018	7.46164	9.82355	7.25473	9.44409	11.266	13.4652	9.92827	8.24745	9.008	6.85082	11.1243	9.37973	8.28727	8.53255	14.5564	11.1537	5.66664	10.1475	3.66609	9.85545	5.64	11.4111	6.46173	7.46591	6.31545	5.06664	11.8007	3.82736	8.64691	5.07791	1.99155	10.5119	9.72945
11	6.60369	2.72982	6.66266	5.61936	6.59235	6.55515	6.98549	5.28691	13.331	10.766	5.0064	7.57401	6.55512	4.532	9.82955	7.06526	6.55555	8.07043	5.78136	7.66555	9.66051	11.8672	8.18679	6.63055	7.31489	5.35236	9.50927	8.16108	6.88991	7.15648	12.9507	9.39876	4.77082	8.31887	3.07099	8.35745	4.57222	9.86727	5.15466	5.49066	5.01855	3.86308	9.91341	3.58759	6.84523	3.69955	1.15488	8.85464	8.17273
12	5.26838	2.46905	5.18967	4.57644	4.65978	4.70978	5.66922	3.3	11.7698	8.825	3.98444	6.12011	5.645	3.619	8.135	6.04256	5.782	6.39811	4.502	5.86033	7.97489	10.156	6.51367	5.205	5.74789	4.157	7.818	6.96233	5.67767	5.82444	11.2629	7.75744	4.148	6.50844	2.75689	6.85933	3.78889	8.186	4.155	3.74211	3.905	2.90122	7.91878	3.55667	5.05344	2.637	0.659333	7.19544	6.63333
13	4.1469	2.16416	3.96548	3.80382	3.02	3.02964	4.66703	1.812	10.1266	6.96158	3.2983	4.94552	4.93191	3.06927	6.55212	5.12379	5.229	5.00294	3.55645	4.14355	6.35182	8.34209	5.08191	4.07203	4.44633	3.409	6.20345	5.95788	4.76309	4.65821	9.46339	6.4037	3.72273	4.91936	2.66691	5.49991	3.29233	6.52764	3.518	2.3827	3.10364	2.16591	5.88027	3.67176	3.48533	1.92164	0.415394	5.57397	5.19345
14	3.28884	1.85757	3.07099	3.33124	1.8136	1.67288	4.04667	0.878455	8.36358	5.45511	2.91409	4.11234	4.40421	2.77455	5.23273	4.36776	4.84682	4.03756	2.903	2.6593	4.97386	6.58603	4.0597	3.20867	3.49478	2.99491	4.854	5.27291	4.19661	3.76617	7.63561	5.47507	3.37455	3.77688	2.70887	4.4193	3.01633	5.12591	3.17279	1.48538	2.60018	1.57945	3.93869	3.85897	2.32439	1.47593	0.335101	4.08578	3.9777
15	2.68594	1.60899	2.56251	3.05026	1.06606	0.71798	3.78584	0.446182	6.59368	4.39324	2.71125	3.57195	4.05015	2.63082	4.27596	3.83168	4.55818	3.47369	2.45491	1.517	3.92949	5.11391	3.44806	2.52668	2.921	2.78318	3.89209	4.86503	3.91482	3.1864	5.96215	4.92941	3.04318	3.1406	2.78865	3.71436	2.86744	4.097	2.92727	1.01089	2.33864	1.0639	2.35137	3.94212	1.58491	1.14635	0.327061	2.91586	3.07321
16	2.29239	1.44229	2.43448	2.82185	0.690545	0.194152	3.72721	0.360909	4.98921	3.75639	2.57239	3.22006	3.78755	2.569	3.68848	3.49945	4.27755	3.18312	2.11191	0.803545	3.21485	4.05436	3.10645	1.85815	2.615	2.66027	3.33182	4.63621	3.69782	2.8677	4.62591	4.67545	2.72355	2.95897	2.87579	3.30627	2.77633	3.43091	2.65642	0.83497	2.251	0.578091	1.24236	3.78264	1.17924	0.833667	0.338545	2.1223	2.50082
17	2.04349	1.3533	2.63352	2.593	0.539253	-0.0428384	3.59017	0.442	3.72031	3.42029	2.4613	2.94837	3.57585	2.57227	3.40708	3.29439	3.96373	3.02538	1.80527	0.416091	2.73715	3.42276	2.87609	1.12939	2.41456	2.57509	3.07927	4.47957	3.44618	2.7057	3.76272	4.60856	2.44282	3.08606	2.9851	3.07367	2.71722	3.01936	2.32866	0.797121	2.24382	0.119465	0.641859	3.42917	0.986384	0.48902	0.378091	1.69184	2.11267
18	1.88494	1.31859	2.94016	2.36449	0.487636	-0.150495	3.28318	0.548455	2.90162	3.2156	2.3959	2.73076	3.41291	2.65573	3.28892	3.11272	3.62736	2.88631	1.51755	0.191848	2.36113	3.13355	2.6313	0.438626	2.20156	2.54136	2.98409	4.31564	3.16003	2.59309	3.34084	4.61745	2.23882	3.37175	3.12019	2.90612	2.70433	2.72245	1.98349	0.771444	2.20873	-0.27298	0.475636	2.98335	0.860768	0.126131	0.479667	1.53265	1.77509
19	1.78119	1.31406	3.10191	2.13955	0.486455	-0.249636	2.82582	0.609545	2.39927	3.01218	2.40118	2.59018	3.31473	2.83273	3.24536	2.91855	3.31936	2.71591	1.281	0.00563636	2.00682	3.00836	2.30836	-0.0709091	1.919	2.59227	2.91864	4.11355	2.88155	2.49709	3.16273	4.63564	2.13955	3.71718	3.28191	2.74545	2.763	2.44073	1.69082	0.746273	2.09673	-0.543818	0.630273	2.54327	0.672182	-0.174091	0.669727	1.52318	1.39155
20	1.71939	1.33792	3.08304	1.93896	0.507222	-0.401778	2.25633	0.633818	2.05272	2.79356	2.48875	2.55956	3.29964	3.10255	3.26672	2.73297	3.08545	2.53102	1.13673	-0.173455	1.69355	2.90727	1.9297	-0.375263	1.58111	2.75091	2.84818	3.90724	2.67212	2.42773	3.09343	4.65611	2.16173	4.08435	3.46069	2.59627	2.91789	2.16855	1.51703	0.710495	1.89655	-0.661475	0.933616	2.18521	0.392384	-0.348636	0.960071	1.52969	0.922909
21	1.71043	1.39271	2.94079	1.78237	0.553566	-0.591636	1.64041	0.675091	1.70733	2.60576	2.65767	2.65163	3.38497	3.45436	3.37955	2.59548	2.974	2.40162	1.11136	-0.29297	1.44412	2.81021	1.57606	-0.489687	1.26978	3.03664	2.79691	3.74222	2.58736	2.40563	3.06826	4.72116	2.30382	4.47341	3.61379	2.52291	3.16189	1.984	1.49403	0.685859	1.63882	-0.595283	1.30234	1.92803	0.14403	-0.416737	1.34473	1.50302	0.400485
22	1.77463	1.47359	2.74088	1.675	0.66197	-0.746091	1.06603	0.786455	1.28673	2.52752	2.90321	2.86006	3.58891	3.86873	3.58985	2.54758	3.03573	2.38527	1.21227	-0.286909	1.28703	2.80864	1.37773	-0.383242	1.059	3.45845	2.80973	3.65212	2.65791	2.45221	3.09491	4.87782	2.53564	4.88921	3.74233	2.618	3.487	1.95955	1.60767	0.764182	1.40891	-0.351	1.71179	1.77552	0.0493333	-0.339	1.813	1.45233	-0.0839091
23	1.9236	1.57014	2.545	1.63	0.867667	-0.805778	0.615556	0.967	0.873333	2.58989	3.22922	3.18	3.89933	4.324	3.89256	2.63067	3.274	2.50856	1.441	-0.108667	1.25856	2.95333	1.383	-0.00411111	1.01144	3.986	2.922	3.65189	2.85933	2.58167	3.23133	5.15211	2.837	5.32389	3.879	2.864	3.883	2.074	1.81822	0.979	1.27	0.0283333	2.17356	1.71578	0.137111	-0.0793333	2.32344	1.42322	-0.432333
24	2.15883	1.66878	2.38952	1.66473	1.12087	-0.776051	0.308778	1.20764	0.577576	2.80266	3.63828	3.58349	4.30994	4.80627	4.27245	2.84564	3.64545	2.76746	1.814	0.263182	1.37399	3.20242	1.53861	0.55803	1.17011	4.56618	3.17127	3.73866	3.17952	2.79627	3.50559	5.50363	3.21909	5.74882	4.04258	3.21776	4.33633	2.25445	2.10994	1.3338	1.27527	0.509586	2.68705	1.75594	0.374838	0.331313	2.83415	1.46813	-0.60403
25	2.4706	1.75824	2.28861	1.76085	1.388	-0.661061	0.135515	1.48227	0.447152	3.16488	4.126	4.0533	4.80618	5.29973	4.68976	3.19042	4.09018	3.13276	2.31509	0.833273	1.64824	3.51355	1.79445	1.20397	1.46867	5.16864	3.551	3.91524	3.615	3.10048	3.91355	5.87773	3.67036	6.1267	4.2423	3.63018	4.82033	2.49445	2.50348	1.81461	1.42936	1.07594	3.22591	1.89615	0.684667	0.828727	3.38658	1.61212	-0.596636
26	2.84459	1.83116	2.24066	1.8814	1.69924	-0.478101	0.0973838	1.77191	0.504455	3.68749	4.66779	4.58211	5.35176	5.77509	5.1058	3.65396	4.605	3.58313	2.93155	1.57024	2.05746	3.84645	2.07045	1.95132	1.87011	5.773	4.03873	4.1657	4.16094	3.48739	4.43546	6.26951	4.14655	6.43632	4.47857	4.03267	5.27967	2.82282	3.01165	2.39252	1.73645	1.67762	3.77502	2.0877	1.03174	1.34428	4.03804	1.86667	-0.424818
27	3.26665	1.88166	2.24094	2.01287	2.07969	-0.274212	0.204424	2.08164	0.714313	4.34556	5.21985	5.14335	5.89645	6.20564	5.52637	4.21018	5.17936	4.07667	3.62409	2.40936	2.53662	4.16358	2.35779	2.81334	2.41144	6.32809	4.59664	4.49794	4.78836	3.9908	5.03682	6.69077	4.58909	6.67253	4.72341	4.40655	5.68989	3.24455	3.61311	3.02964	2.18282	2.30156	4.33863	2.32255	1.43497	1.90808	4.80931	2.16774	-0.098
28	3.7289	1.90711	2.29291	2.183	2.56018	-0.0770909	0.460273	2.41045	1.03236	5.10291	5.73745	5.69509	6.39155	6.57055	5.96227	4.80882	5.78782	4.58336	4.33527	3.26827	3.042	4.504	2.71518	3.73691	3.114	6.74182	5.21545	4.91864	5.43818	4.58027	5.66518	7.13764	4.98264	6.84	4.96445	4.80109	6.079	3.77355	4.26291	3.705	2.756	2.97082	4.904	2.62527	1.89173	2.57836	5.65555	2.46773	0.341273
29	4.21894	1.90262	2.39136	2.40373	3.15729	0.140162	0.873566	2.74164	1.38279	5.89904	6.17113	6.16872	6.79318	6.85418	6.40529	5.38641	6.37418	5.13047	4.99073	4.09973	3.58745	4.91397	3.17321	4.62901	3.86989	6.95327	5.88218	5.38789	6.02715	5.18642	6.26615	7.58807	5.33064	6.95511	5.21083	5.25867	6.42278	4.414	4.95083	4.43138	3.44755	3.67955	5.44917	2.97768	2.39589	3.38059	6.43613	2.78787	0.813303
30	4.72017	1.8578	2.54441	2.65998	3.85418	0.423424	1.46636	3.09909	1.76913	6.68494	6.45959	6.47596	7.05594	7.04636	6.84149	5.91627	6.91736	5.72492	5.53627	4.93797	4.19339	5.38648	3.73345	5.42132	4.594	6.99782	6.55618	5.86968	6.49279	5.78667	6.79492	7.98848	5.62673	7.03863	5.42914	5.77045	6.671	5.10682	5.66761	5.16874	4.23745	4.38684	5.98202	3.3481	2.93352	4.3038	7.0652	3.14247	1.2957
31	5.21544	1.77133	2.74258	2.97042	4.57985	0.815515	2.25239	3.53427	2.253	7.40594	6.66233	6.63521	7.148	7.12418	7.256	6.35076	7.43282	6.32342	5.955	5.78427	4.84342	5.83991	4.37364	6.06682	5.247	6.93236	7.19336	6.34945	6.81073	6.27691	7.24724	8.30027	5.854	7.08094	5.59245	6.25936	6.81367	5.81555	6.37973	5.82933	5.09964	5.0363	6.53042	3.72158	3.48573	5.31194	7.49303	3.55555	1.838
32	5.67987	1.64815	2.94641	3.3682	5.27106	1.34435	3.20807	4.09591	2.85825	8.04966	6.80049	6.68746	7.08748	7.07836	7.59971	6.60571	7.90991	6.8466	6.21727	6.56533	5.46629	6.18852	5.02988	6.52073	5.82044	6.775	7.74973	6.80792	6.97003	6.56962	7.6246	8.52118	5.99745	7.05852	5.7159	6.64221	6.853	6.516	7.03588	6.33888	6.00455	5.59279	7.0002	4.06293	4.0387	6.27513	7.67519	4.06915	2.48176
33	6.08495	1.50303	3.14943	3.86002	5.90501	1.9839	4.26992	4.72109	3.56116	8.60349	6.79771	6.64508	6.91221	6.92418	7.81704	6.63912	8.33082	7.24674	6.33036	7.2183	6.01633	6.41767	5.64033	6.7846	6.31544	6.52436	8.20682	7.21936	6.96476	6.70408	7.93009	8.64524	6.04618	6.98638	5.81757	6.88797	6.78689	7.16082	7.58028	6.67014	6.90618	6.03635	7.32704	4.3407	4.57301	7.07647	7.53804	4.66	3.19988
34	6.40826	1.36789	3.397	4.246	6.46433	2.64	5.405	5.307	4.30533	9.03	6.65467	6.51433	6.647	6.681	7.93267	6.50467	8.67	7.54667	6.305	7.709	6.46233	6.535	6.157	6.85633	6.71467	6.198	8.549	7.55767	6.796	6.72233	8.188	8.67567	5.993	6.88733	5.90467	6.992	6.62267	7.699	7.98967	6.81133	7.744	6.35367	7.53967	4.53567	5.052	7.68367	7.078	5.24667	3.926
35	6.6291	1.2737	3.71868	4.73204	6.92254	3.22881	6.51472	5.82145	5.01846	9.29695	6.41172	6.30458	6.30576	6.36927	7.98376	6.23661	8.88709	7.75678	6.13509	7.98727	6.79079	6.53909	6.53252	6.74542	7.01467	5.82627	8.74818	7.79339	6.45942	6.64157	8.34402	8.59909	5.83127	6.76142	5.9678	6.93564	6.36311	8.05191	8.23582	6.75269	8.42045	6.54486	7.70397	4.63264	5.44152	8.11015	6.33624	5.7596	4.60624
36	6.75691	1.20987	4.12333	5.54381	7.26444	3.72089	7.48038	6.26409	5.64491	9.34945	6.09544	6.02483	5.92848	6.02164	7.98725	5.85958	8.97482	7.87562	5.85709	8.04158	6.99356	6.45555	6.77048	6.45545	7.22467	5.44745	8.83691	7.89148	6.00003	6.46796	8.38989	8.40475	5.58491	6.59319	5.98866	6.74691	6.01267	8.19136	8.29612	6.49281	8.88445	6.61773	7.86268	4.62837	5.73838	8.36579	5.40994	6.18347	5.19442
37	6.76416	1.21557	4.59509	6.06409	7.49055	4.08918	8.25309	6.61891	6.14736	9.16873	5.71927	5.67927	5.54682	5.65891	7.94345	5.39564	8.91855	7.891	5.49155	7.84518	7.03691	6.28882	6.86082	6.03545	7.35	5.09209	8.80482	7.80918	5.46682	6.20364	8.34936	8.09591	5.28409	6.37982	5.94891	6.453	5.605	8.09818	8.16109	6.08409	9.09373	6.57373	8.01409	4.53764	5.94282	8.43391	4.47	6.52418	5.64945
38	6.66126	1.25552	5.10403	6.49573	7.59019	4.33469	8.8174	6.86382	6.5069	8.76073	5.30604	5.28906	5.189	5.30145	7.84314	4.87946	8.693	7.792	5.06864	7.40203	6.92336	6.05109	6.79918	5.55044	7.375	4.79718	8.61964	7.56241	4.92742	5.85482	8.22574	7.68145	4.97064	6.14205	5.83712	6.08433	5.19856	7.77855	7.82924	5.62517	9.02782	6.44332	8.13129	4.38444	6.04351	8.33042	3.73912	6.77751	5.94873
39	6.4605	1.29025	5.603	6.78949	7.54726	4.4688	9.15766	6.971	6.72292	8.16953	4.89381	4.88531	4.88867	4.97691	7.67854	4.38098	8.287	7.55499	4.63982	6.74894	6.65258	5.75861	6.57982	5.05552	7.29856	4.59227	8.24764	7.16815	4.45685	5.42492	8.01451	7.18137	4.69773	5.89155	5.65612	5.68864	4.84922	7.27709	7.3153	5.18984	8.691	6.25035	8.17857	4.19141	6.019	8.06263	3.373	6.93148	6.08145
40	6.18724	1.28491	6.04785	6.92636	7.33882	4.49927	9.2557	6.90218	6.77609	7.46488	4.53785	4.51139	4.67636	4.71345	7.44791	3.97433	7.72727	7.19388	4.28509	5.988	6.24397	5.459	6.25236	4.62448	7.12933	4.49627	7.67355	6.66936	4.12127	4.92006	7.71	6.65445	4.51555	5.64961	5.44294	5.33136	4.58767	6.67882	6.72455	4.84424	8.10864	6.01873	8.11785	3.98821	5.87764	7.64521	3.37524	6.96197	6.04273
41	5.88099	1.21496	6.39625	6.88803	6.95589	4.43816	9.1009	6.63291	6.64518	6.75941	4.29207	4.21299	4.57109	4.53527	7.16907	3.71872	7.11036	6.73899	4.08991	5.27261	5.74478	5.20197	5.88361	4.3427	6.891	4.504	6.95036	6.12906	3.97552	4.38157	7.3093	6.16425	4.44955	5.4448	5.23873	5.08003	4.42856	6.11327	6.15559	4.65185	7.37882	5.76141	7.89925	3.81604	5.6258	7.09226	3.67872	6.82834	5.86842
42	5.58675	1.07509	6.60235	6.67795	6.4354	4.28791	8.68985	6.19136	6.34671	6.2121	4.18512	4.02707	4.56782	4.45527	6.86129	3.65223	6.533	6.23081	4.08564	4.7433	5.21687	5.02664	5.54594	4.23617	6.59089	4.58764	6.18082	5.62386	4.03103	3.87593	6.82441	5.77	4.49973	5.3047	5.08123	4.96839	4.37522	5.67682	5.69218	4.6341	6.64036	5.49431	7.51493	3.7203	5.28585	6.43961	4.1753	6.54115	5.60939
43	5.3426	0.887037	6.61061	6.33136	5.85821	4.03718	8.04512	5.65136	5.96024	5.91836	4.21433	3.97088	4.64509	4.461	6.55503	3.78612	6.06236	5.72106	4.26755	4.50391	4.7347	4.96473	5.32427	4.30727	6.26433	4.71382	5.46627	5.23752	4.23618	3.47864	6.29109	5.51639	4.63882	5.25042	4.99803	4.97755	4.41567	5.42155	5.39003	4.74885	6.03036	5.24961	6.97061	3.72527	4.90464	5.772	4.74509	6.12497	5.34818
44	5.17553	0.71369	6.39202	5.91638	5.35941	3.68391	7.22991	5.119	5.578	5.89062	4.35946	4.02971	4.77542	4.52773	6.28125	4.08051	5.74418	5.27199	4.588	4.59967	4.35712	5.01094	5.25112	4.51909	5.97467	4.85336	4.90555	5.00471	4.52558	3.2472	5.77425	5.42863	4.80955	5.27311	4.99555	5.07109	4.521	5.36209	5.27184	4.95525	5.65082	5.05211	6.31648	3.79807	4.5501	5.19709	5.25061	5.644	5.17718
45	5.09383	0.644261	6.004	5.52044	5.02133	3.26833	6.37811	4.69	5.312	6.07067	4.566	4.11178	4.91833	4.626	6.05789	4.44356	5.59	4.94789	4.973	4.943	4.12333	5.14033	5.31067	4.81489	5.75944	4.98	4.574	4.91922	4.81	3.20322	5.34389	5.50733	4.918	5.357	5.04511	5.182	4.65611	5.476	5.33333	5.20889	5.532	4.90567	5.67944	3.83711	4.29744	4.79256	5.56933	5.20933	5.156
46	5.07341	0.698037	5.50073	5.21427	4.83482	2.83782	5.61518	4.44964	5.252	6.33564	4.76427	4.09491	5.01464	4.70582	5.88609	4.8	5.54827	4.76245	5.322	5.39882	4.04673	5.31018	5.45536	5.10245	5.629	5.04345	4.51618	4.92064	4.97864	3.33136	5.05664	5.683	4.81227	5.46609	5.05227	5.22182	4.773	5.708	5.50318	5.454	5.63845	4.80882	5.20482	3.70818	4.17864	4.57773	5.55936	4.92091	5.288
47	5.06319	0.811858	4.91275	5.02626	4.69692	2.43128	5.01322	4.31764	5.39668	6.55673	4.85905	3.92091	4.96591	4.69164	5.76181	5.07628	5.47255	4.67963	5.52091	5.827	4.10663	5.4687	5.58718	5.28088	5.56056	4.97418	4.64255	4.90432	4.92918	3.57954	4.93516	5.83036	4.41391	5.52796	4.90771	5.11927	4.77189	5.92482	5.68286	5.63446	5.83682	4.75854	4.95708	3.32038	4.13927	4.52762	5.11771	4.83113	5.54103
48	4.99589	0.947129	4.22742	4.94059	4.44138	2.04256	4.55921	4.11445	5.68304	6.64675	4.74634	3.66725	4.64658	4.51545	5.67175	5.18498	5.24518	4.60873	5.45473	6.08542	4.25148	5.564	5.53212	5.17764	5.426	4.67827	4.84036	4.74798	4.62239	3.82953	4.9443	5.77065	3.78555	5.42298	4.54381	4.87218	4.56967	5.95973	5.73572	5.72532	6.036	4.7086	4.93722	2.73071	4.05785	4.59608	4.27194	4.93187	5.83752
49	4.79437	1.08572	3.41733	4.86139	3.97952	1.60921	4.16827	3.68036	6.00333	6.50173	4.40073	3.48221	4.11182	4.17727	5.55997	5.02782	4.84055	4.41085	5.05927	5.96091	4.36882	5.52291	5.11773	4.57627	5.03767	4.12909	4.91036	4.41388	4.19836	3.93452	4.9397	5.38555	3.11791	5.07288	4.01027	4.59791	4.15633	5.62891	5.51794	5.72279	6.17073	4.50645	5.08558	2.12088	3.82209	4.68109	3.21061	5.12867	6.00964
50	4.41409	1.1872	2.60228	4.63242	3.49055	1.10682	3.74666	3.01264	6.21316	6.00247	3.92726	3.41776	3.54752	3.76027	5.36414	4.64436	4.35682	4.0133	4.39927	5.35185	4.33192	5.21821	4.29118	3.56387	4.29422	3.42945	4.60445	4.00522	3.78703	3.83986	4.77628	4.72597	2.56173	4.56204	3.46266	4.36282	3.60967	4.86264	4.96483	5.61241	6.18045	4.03985	5.24002	1.62307	3.43377	4.65186	2.22624	5.18707	5.87064
51	3.8685	1.21129	1.9801	4.12071	3.13297	0.665212	3.30273	2.26818	6.14928	5.14951	3.4833	3.3646	3.08979	3.35227	5.09206	4.14018	3.90209	3.4989	3.68482	4.3167	4.09289	4.52627	3.23236	2.47203	3.34344	2.73573	3.78345	3.60801	3.39839	3.59719	4.45148	3.99767	2.14391	3.9961	3.02352	4.14058	3.04911	3.84291	4.16225	5.27278	5.96018	3.3374	5.20428	1.29951	3.02184	4.43978	1.45269	4.90056	5.33548
52	3.23726	1.15039	1.61933	3.40364	2.88867	0.491	2.97139	1.61691	5.66318	4.07464	3.12242	3.1937	2.73718	2.97936	4.82318	3.63976	3.48782	3.02664	3.12045	3.08864	3.729	3.55145	2.26636	1.5867	2.49733	2.15064	2.68709	3.2283	2.99173	3.28179	4.04173	3.36394	1.82627	3.43794	2.67858	3.92827	2.61933	2.91336	3.33691	4.60042	5.43918	2.54533	4.77642	1.24424	2.68373	4.06076	0.861576	4.23094	4.49827
53	2.62041	1.05209	1.43671	2.67985	2.59719	0.569323	2.79159	1.05382	4.72093	3.05704	2.77015	2.94906	2.42185	2.63936	4.61005	3.20811	3.07264	2.65472	2.70882	1.97524	3.36278	2.56382	1.53152	0.994505	1.85722	1.75009	1.67345	2.82103	2.60388	2.92878	3.60054	2.80268	1.62191	2.95228	2.37039	3.82727	2.47311	2.21427	2.62257	3.81542	4.66909	1.80291	3.8514	1.5378	2.36964	3.60593	0.32701	3.35897	3.59252
54	2.09966	1.01355	1.45431	2.04678	2.07155	0.726374	2.65472	0.497909	3.57608	2.32112	2.34857	2.81855	2.15455	2.38682	4.41591	2.84923	2.69318	2.40336	2.33618	1.19318	3.03782	1.74673	0.987364	0.543455	1.32444	1.671	0.894727	2.40012	2.39603	2.56213	3.1467	2.23165	1.63909	2.69052	2.13715	3.99609	2.70733	1.68673	2.00961	3.32026	3.77282	1.1657	2.63443	2.20978	2.00285	3.17916	-0.24299	2.55358	2.84512
55	1.71977	1.15747	1.79318	1.47718	1.359	0.814455	2.40991	-0.0991818	2.56455	1.83455	1.88555	2.99027	2.11073	2.33809	4.18564	2.50782	2.49536	2.33955	1.89073	0.649545	2.70327	1.13473	0.525636	0.0685455	0.76	2.03291	0.316182	2.137	2.56736	2.29709	2.76773	1.667	1.99836	2.78609	2.11418	4.53445	3.331	1.19927	1.42836	3.41364	2.90682	0.584636	1.48845	3.201	1.61445	2.78064	-0.725818	1.88891	2.26027
56	1.51096	1.5128	2.56333	0.892667	0.711111	0.846889	2.01622	-0.679	1.85222	1.46089	1.56089	3.53511	2.436	2.609	3.98222	2.16644	2.648	2.57489	1.354	0.177667	2.352	0.705	0.153333	-0.417778	0.219333	2.863	-0.131	2.20722	3.12833	2.31911	2.627	1.29622	2.74	3.24989	2.42156	5.33233	4.27789	0.724	0.847556	4.17133	2.163	0.0343333	0.599778	4.38067	1.37833	2.33122	-0.869	1.27722	1.73567
57	1.51171	2.00233	3.74848	0.28302	0.447717	0.99999	1.64337	-1.00355	1.40342	1.08545	1.60743	4.3854	3.14733	3.26282	3.96179	1.91493	3.26327	3.20607	0.876909	-0.327364	2.10327	0.580939	0.0430606	-0.765091	-0.00988889	4.06791	-0.367273	2.68081	3.99167	2.7582	2.85524	1.38216	3.79873	3.99347	3.08379	6.2467	5.36344	0.508909	0.364455	5.34262	1.53345	-0.36304	-0.0453939	5.61532	1.51594	1.79085	-0.487444	0.625636	1.18776
58	1.75469	2.53103	5.18609	-0.199485	0.742576	1.49497	1.60803	-0.904727	1.03282	0.710212	2.18006	5.39461	4.12755	4.18555	4.25658	1.94245	4.18009	4.214	0.725182	-0.757	2.16303	0.949091	0.360818	-0.700061	0.291333	5.38645	-0.291091	3.488	5.00264	3.62673	3.46833	2.0613	5.002	4.87503	3.99224	7.16264	6.46533	0.759182	0.220424	6.64252	0.947182	-0.388091	-0.577576	6.81767	2.12615	1.238	0.405121	0.00206061	0.617636
59	2.25482	3.01667	6.66342	-0.352616	1.59122	2.38897	2.12258	-0.340364	0.651242	0.488232	3.20316	6.41555	5.20397	5.24373	4.89707	2.44807	5.22427	5.43709	1.08264	-0.801242	2.69107	1.88024	1.12618	-0.186051	1.13544	6.66873	0.138545	4.47329	6.02039	4.81196	4.3747	3.16923	6.22982	5.76637	4.97082	8.02136	7.52133	1.50309	0.557182	7.92116	0.491818	0.119434	-1.05689	7.94703	3.06484	0.881869	1.64625	-0.360495	0.161576
60	2.98879	3.39262	8.03312	-0.057303	2.75045	3.54512	3.10973	0.589455	0.307364	0.609626	4.44989	7.38627	6.24664	6.32627	5.80657	3.38375	6.24945	6.74256	1.943	-0.284424	3.71905	3.23812	2.17309	0.687707	2.35767	7.84855	0.841091	5.48055	6.96879	6.1644	5.38013	4.49011	7.41055	6.59293	5.91846	8.81291	8.51633	2.597	1.35873	9.11505	0.398545	1.18027	-1.31519	8.98626	4.15762	1.00851	2.98385	-0.233505	0.0269394
61	3.89389	3.6196	9.26427	0.655	3.99018	4.82218	4.38882	1.70791	0.209121	1.17776	5.74548	8.30024	7.206	7.37118	6.8493	4.5633	7.18464	8.04333	3.14245	0.764545	5.03533	4.73427	3.26	1.74667	3.68867	8.91564	1.66545	6.4223	7.83036	7.56809	6.36773	5.83642	8.51391	7.3577	6.79827	9.54809	9.44433	3.83273	2.47248	10.1954	0.846636	2.56706	-1.13006	9.91788	5.25906	1.6717	4.25285	0.456545	0.351545
62	4.89076	3.69871	10.3536	1.64515	5.17291	6.11742	5.77355	2.84909	0.564232	2.05998	6.98909	9.15842	8.09491	8.35682	7.89788	5.79658	8.00691	9.29611	4.48091	2.16709	6.4426	6.20724	4.26061	2.79354	4.96567	9.85427	2.45782	7.28622	8.62255	8.95488	7.29213	7.10956	9.53227	8.07742	7.60312	10.2365	10.289	5.02927	3.70612	11.169	1.85318	4.06505	-0.381465	10.7357	6.31058	2.73926	5.37471	1.62203	1.12991
63	5.89706	3.66502	11.2931	2.75854	6.23622	7.37039	7.13609	3.88709	1.38466	3.06935	8.14907	9.95556	8.927	9.27364	8.88537	6.94755	8.71082	10.4686	5.78827	3.70088	7.82684	7.58194	5.11861	3.68295	6.14767	10.6476	3.10927	8.07879	9.3583	10.2751	8.14049	8.2996	10.4599	8.75819	8.33137	10.8697	11.0326	6.09973	4.90603	12.0496	3.21318	5.53386	0.743081	11.4361	7.31693	4.00322	6.32912	2.99041	2.24533
64	6.84702	3.56378	12.0628	3.87418	7.15691	8.56564	8.40727	4.77418	2.55245	4.06927	9.22636	10.6858	9.69664	10.1118	9.81264	7.94818	9.30155	11.5185	7.00882	5.16864	9.14045	8.82836	5.81809	4.37018	7.233	11.2896	3.57936	8.80582	10.0345	11.4979	8.90036	9.41618	11.2879	9.40655	8.97391	11.4312	11.661	7.05473	5.98282	12.8382	4.67591	6.90236	1.99855	12.0152	8.28564	5.28127	7.10845	4.37609	3.47127
65	7.70304	3.42055	12.6558	4.92532	7.94824	9.69116	9.55005	5.49909	3.87389	4.96111	10.2227	11.3392	10.3929	10.8615	10.6872	8.80554	9.78055	12.4352	8.14982	6.48327	10.3675	9.94885	6.40045	4.85638	8.206	11.7681	3.86227	9.46737	10.6455	12.5922	9.56711	10.4521	12.0065	10.0207	9.53068	11.9028	12.1521	7.92573	6.93635	13.5332	6.09609	8.14444	3.19638	12.4696	9.21822	6.47186	7.72886	5.67462	4.66558
66	8.45626	3.26687	13.0809	5.88598	8.64326	10.7168	10.5465	6.06609	5.15337	5.73413	11.1267	11.8907	11.0068	11.5148	11.5136	9.55278	10.1472	13.199	9.21609	7.61958	11.4837	10.9289	6.88352	5.16567	9.06978	12.0815	3.98345	10.0496	11.1767	13.534	10.1318	11.3757	12.6002	10.5823	9.9933	12.2692	12.5092	8.73236	7.78347	14.1214	7.42709	9.23195	4.22713	12.796	10.1047	7.53246	8.21606	6.83836	5.774
67	9.0859	3.12366	13.331	6.76	9.24833	11.6167	11.395	6.491	6.31067	6.433	11.9267	12.322	11.531	12.058	12.29	10.2043	10.409	13.7913	10.198	8.586	12.478	11.755	7.285	5.34967	9.79667	12.233	3.991	10.544	11.609	14.305	10.5717	12.1497	13.042	11.081	10.3573	12.518	12.7347	9.478	8.53667	14.6033	8.66	10.171	5.09067	12.9893	10.9263	8.482	8.57867	7.864	6.783
68	9.58338	2.99013	13.3983	7.55115	9.75916	12.3553	12.0846	6.76845	7.32465	7.10761	12.6002	12.607	11.934	12.4591	12.999	10.7728	10.5601	14.1988	10.448	9.37342	13.3288	12.3777	7.59839	5.45777	10.3586	12.2191	3.94464	10.9324	11.9154	14.8944	10.8646	12.7416	13.2916	11.5011	10.6208	12.6437	12.828	10.1246	9.19193	14.9769	9.76409	10.9475	5.83956	13.0391	11.6535	9.32842	8.82069	8.76661	7.68906
69	9.9723	2.87197	13.2696	8.253	10.1687	12.8975	12.6058	6.91055	8.19012	7.78521	13.1265	12.7374	12.2074	12.7129	13.6136	11.2641	10.6241	14.4193	11.7654	10.0117	14.0117	12.8085	7.83997	5.51872	10.7197	12.0757	3.91782	11.1972	12.1167	15.2977	10.9897	13.1338	13.356	11.8265	10.7886	12.6755	12.7874	10.6398	9.72847	15.2293	10.7315	11.5493	6.50215	12.9446	12.2609	10.0667	8.95598	9.5374	8.50585
70	10.2359	2.75367	12.9519	8.8387	10.4779	13.229	12.9487	6.92064	8.93067	8.44976	13.4903	12.7267	12.3528	12.8179	14.1068	11.6794	10.6215	14.4276	12.3207	10.5019	14.5061	13.0374	8.022	5.55158	10.89	11.8129	3.96082	11.3317	12.2283	15.5051	10.9328	13.3096	13.2494	12.0418	10.8624	12.6321	12.6177	10.9957	10.1118	15.3379	11.539	11.9702	7.08661	12.7196	12.727	10.6866	9.02218	10.151	9.21227
71	10.3931	2.63373	12.5087	9.30527	10.7039	13.3633	13.1134	6.81691	9.54893	9.07082	13.6945	12.6117	12.3831	12.7855	14.452	12.0206	10.5887	14.2574	12.6979	10.8389	14.7977	13.0672	8.15885	5.57814	10.9264	11.46	4.10382	11.3467	12.2652	15.517	10.7304	13.321	13.0035	12.1377	10.8685	12.5344	12.336	11.1925	10.3546	15.2674	12.1732	12.2125	7.58638	12.3887	13.0677	11.1731	9.07702	10.565	9.77979
72	10.4624	2.50835	11.9953	9.64889	10.8668	13.3364	13.1072	6.63864	10.0417	9.6153	13.7545	12.4395	12.3189	12.6273	14.6409	12.2791	10.5636	13.948	12.9019	11.0192	14.8665	12.9017	8.27379	5.63515	10.8823	11.0739	4.35136	11.267	12.2407	15.3593	10.4198	13.2167	12.6613	12.1085	10.8292	12.4079	11.9718	11.2515	10.4727	15.016	12.636	12.2814	8.01736	12.0104	13.2972	11.5066	9.15647	10.7934	10.183
73	10.4745	2.37501	11.4821	9.88482	11.0036	13.1977	12.9598	6.45491	10.4089	10.0542	13.7013	12.2584	12.19	12.3622	14.6775	12.448	10.5795	13.5529	12.9529	11.0661	14.7525	12.6147	8.40555	5.76673	10.805	10.7284	4.69927	11.1488	12.1702	15.0523	10.0525	13.0488	12.2735	12.0001	10.7696	12.2818	11.566	11.208	10.4943	14.605	12.9363	12.2264	8.38609	11.639	13.4317	11.7105	9.27845	10.8512	10.4191
74	10.4647	2.23214	11.0485	10.0452	11.1474	13.013	12.7339	6.34664	10.685	10.4092	13.5859	12.1084	12.0378	12.0278	14.5846	12.5239	10.6477	13.1339	12.8977	11.0416	14.4967	12.261	8.57764	6.00835	10.737	10.4855	5.13218	11.037	12.0776	14.6224	9.69771	12.8609	11.8885	11.8613	10.7181	12.1866	11.1841	11.1159	10.4559	14.0819	13.0986	12.0842	8.69714	11.3287	13.4893	11.8076	9.45089	10.7829	10.5439
75	10.4649	2.08125	10.7816	10.164	11.3119	12.8421	12.4798	6.36518	10.9056	10.7147	13.4402	12.0063	11.9092	11.6736	14.3922	12.5081	10.7696	12.7539	12.7766	10.9896	14.1506	11.8986	8.80342	6.37536	10.7117	10.3762	5.62645	10.9704	12.0002	14.1088	9.44835	12.6927	11.5521	11.7424	10.7062	12.1532	10.8863	11.032	10.3981	13.5188	13.1496	11.8891	8.95804	11.1204	13.4922	11.8269	9.68166	10.6507	10.6114
76	10.4997	1.92872	10.6945	10.2673	11.4915	12.7318	12.2452	6.53636	11.1026	11.0031	13.2957	11.9593	11.8405	11.3461	14.141	12.4299	10.9507	12.4842	12.618	10.9451	13.7671	11.5926	9.09164	6.8253	10.755	10.4167	6.15909	10.9775	11.9604	13.5635	9.34903	12.5842	11.3045	11.6808	10.7673	12.1901	10.7093	10.9982	10.352	13.014	13.1047	11.6718	9.18909	11.0316	13.4675	11.7961	9.96521	10.5328	10.6668
77	10.5828	1.78511	10.7792	10.3807	11.6827	12.7162	12.0736	6.84855	11.3015	11.3024	13.1762	11.9667	11.8542	11.083	13.8787	12.3133	11.1932	12.3527	12.4457	10.9345	13.4004	11.3939	9.42818	7.32282	10.8817	10.5994	6.70236	11.069	11.972	13.0413	9.40752	12.5555	11.1688	11.7034	10.9155	12.2974	10.6656	11.0426	10.3294	12.6413	12.9761	11.463	9.40262	11.0586	13.4484	11.7393	10.298	10.468	10.7383
78	10.7169	1.66276	11.0064	10.5201	11.8863	12.8151	11.9974	7.269	11.5104	11.6278	13.0987	12.0218	11.954	10.903	13.6576	12.1873	11.493	12.3557	12.288	10.9723	13.0981	11.3253	9.79733	7.84367	11.104	10.897	7.234	11.2409	12.0423	12.5897	9.59878	12.6098	11.151	11.8201	11.1589	12.4723	10.7456	11.178	10.3409	12.4331	12.78	11.2829	9.61122	11.1838	13.4586	11.6769	10.6808	10.4774	10.8397
79	10.9037	1.57495	11.3401	10.6831	12.1044	13.0279	12.0348	7.76327	11.7294	11.9912	13.0792	12.1139	12.1352	10.8063	13.5049	12.0835	11.8374	12.4684	12.181	11.0645	12.8769	11.3837	10.1835	8.38018	11.4203	11.2778	7.71945	11.4726	12.1705	12.2246	9.87373	12.7443	11.2509	12.014	11.4897	12.7067	10.9213	11.4183	10.3958	12.3951	12.5371	11.1452	9.82779	11.3801	13.5088	11.6242	11.1118	10.5692	10.9785
80	11.1329	1.52838	11.7465	10.8646	12.3447	13.3359	12.1939	8.28218	11.9568	12.3982	13.1347	12.2247	12.3871	10.7681	13.4312	12.0365	12.2092	12.6589	12.1338	11.2143	12.746	11.5618	10.5652	8.93351	11.8154	11.7025	8.13282	11.7555	12.3491	11.9288	10.1654	12.9538	11.4409	12.2686	11.8878	12.9894	11.1603	11.7485	10.5024	12.5045	12.2885	11.0685	10.0676	11.6235	13.532	11.5996	11.5851	10.7398	11.1645
81	11.3984	1.52827	12.1826	11.0646	12.6067	13.7037	12.4566	8.80927	12.2068	12.8494	13.2635	12.3347	12.6985	10.7659	13.4367	12.0567	12.5987	12.898	12.1551	11.4245	12.7012	11.836	10.9135	9.48654	12.2736	12.1617	8.44609	12.0811	12.5616	11.6633	10.4162	13.2286	11.6984	12.5726	12.326	13.3067	11.4359	12.1624	10.6655	12.7315	12.0684	11.0697	10.3446	11.8984	13.7346	11.6221	12.0836	10.974	11.4067
82	11.6907	1.56568	12.6328	11.2871	12.8907	14.1023	12.8112	9.33418	12.4918	13.3301	13.465	12.4432	13.05	10.771	13.5116	12.1392	12.9975	13.1665	12.2509	11.6989	12.7234	12.1903	11.2042	10.0079	12.777	12.6473	8.64809	12.4352	12.7873	11.3845	10.5938	13.563	12.0035	12.9167	12.7795	13.6355	11.727	12.648	10.8903	13.0317	11.9076	11.1542	10.6715	12.1925	13.9222	11.7065	12.5925	11.2557	11.719
83	12.0028	1.6314	13.0906	11.5363	13.1955	14.5151	13.2316	9.85045	12.8212	13.8321	13.7292	12.5528	13.4182	10.7642	13.6461	12.2746	13.3973	13.4378	12.4235	12.0207	12.7929	12.6132	11.4314	10.4667	13.3163	13.1465	8.75145	12.7991	13.0164	11.0584	10.692	13.9549	12.3418	13.2933	13.2315	13.957	12.0223	13.1832	11.1697	13.38	11.8296	11.3269	11.0556	12.5023	14.1315	11.8625	13.0982	11.575	12.0952
84	12.3248	1.7206	13.5572	11.8117	13.5149	14.9373	13.6881	10.3521	13.1956	14.3339	14.0375	12.6665	13.7844	10.7429	13.8253	12.4493	13.7905	13.6842	12.6715	12.3668	12.8978	13.0961	11.5946	10.8307	13.8803	13.6472	8.79255	13.1645	13.2433	10.6716	10.7229	14.3856	12.7018	13.6914	13.664	14.2581	12.3154	13.7411	11.4854	13.763	11.8585	11.5852	11.4901	12.8258	14.3519	12.0828	13.5854	11.9197	12.5279
85	12.6458	1.83243	14.0282	12.1073	13.8503	15.3663	14.1553	10.8285	13.6204	14.7985	14.3685	12.7941	14.1398	10.7167	14.0297	12.6415	14.1703	13.9003	12.9702	12.7101	13.0305	13.6464	11.7202	11.0885	14.462	14.1435	8.83845	13.5345	13.4664	10.2541	10.7082	14.8311	13.0739	14.0972	14.0574	14.5279	12.6067	14.301	11.8269	14.1755	12.0032	11.9078	11.9492	13.1564	14.5773	12.3498	14.0445	12.2774	12.9992
86	12.9553	1.9671	14.4852	12.4186	14.2012	15.7974	14.6244	11.2773	14.0773	15.2032	14.6985	12.9378	14.4752	10.7	14.2417	12.8334	14.5209	14.0967	13.3007	13.0117	13.1912	14.2589	11.843	11.2216	15.0522	14.6404	8.968	13.9017	13.6886	9.85051	10.6839	15.2705	13.447	14.4972	14.4042	14.7498	12.8947	14.8536	12.1836	14.6147	12.252	12.2749	12.4185	13.4878	14.8082	12.6529	14.4905	12.6343	13.4717
87	13.243	2.12511	14.9082	12.7417	14.5736	16.2146	15.0982	11.7026	14.5438	15.5182	15.0069	13.0987	14.777	10.715	14.4478	13.0273	14.8184	14.2766	13.6515	13.2221	13.3807	14.9226	12.0036	11.2312	15.6288	15.1366	9.23873	14.2558	13.9107	9.49303	10.6856	15.6944	13.8067	14.8733	14.6948	14.9162	13.1824	15.3776	12.5446	15.072	12.5885	12.6711	12.8922	13.8167	15.0498	12.9785	14.9268	12.9735	13.8846
88	13.5035	2.29803	15.2834	13.0748	14.9724	16.6065	15.5731	12.1108	14.9952	15.7303	15.2926	13.2794	15.0375	10.7808	14.6443	13.2268	15.0435	14.4389	14.0081	13.3264	13.5928	15.6203	12.2591	11.1488	16.1657	15.6228	9.68073	14.5908	14.1247	9.21855	10.7462	16.101	14.1415	15.2109	14.9233	15.0318	13.474	15.8539	12.8979	15.5418	12.999	13.076	13.3778	14.1401	15.3017	13.3089	15.334	13.2751	14.1915
89	13.7363	2.46671	15.5962	13.417	15.3916	16.9623	16.0497	12.504	15.4128	15.8398	15.5691	13.4858	15.2607	10.918	14.8316	13.4318	15.188	14.5904	14.357	13.32	13.817	16.3117	12.6677	11.0646	16.6513	16.085	10.29	14.8944	14.3287	9.05689	10.8942	16.477	14.449	15.4861	15.0939	15.1117	13.7697	16.269	13.2392	16.0108	13.46	13.4758	13.8601	14.4464	15.5647	13.626	15.6891	13.534	14.3657
90	13.948	2.60604	15.8314	13.7608	15.8305	17.2734	16.5337	12.8748	15.7928	15.8787	15.8448	13.7137	15.4522	11.1495	15.0153	13.6424	15.2462	14.7391	14.6862	13.2253	14.0518	16.9477	13.2539	11.0681	17.0708	16.4894	11.0406	15.1523	14.5176	9.03042	11.1669	16.8028	14.7341	15.6804	15.2275	15.1678	14.0681	16.5946	13.5753	16.4585	13.9366	13.8611	14.3217	14.7205	15.828	13.9318	15.9652	13.7419	14.4122
91	14.1494	2.68861	15.9834	14.1013	16.2797	17.5375	17.0223	13.2134	16.1277	15.8833	16.1261	13.9546	15.6156	11.4854	15.2026	13.8543	15.2516	14.89	14.9928	13.1042	14.3024	17.4844	14.023	11.242	17.412	16.8213	11.845	15.36	14.689	9.15973	11.5946	17.0559	15.0119	15.7918	15.3488	15.2231	14.374	16.8279	13.9155	16.8531	14.3914	14.2325	14.7482	14.954	16.0822	14.2363	16.1346	13.8983	14.3589
92	14.3493	2.6915	16.0546	14.4398	16.7169	17.7499	17.5056	13.5015	16.4233	15.8977	16.4173	14.2032	15.753	11.9345	15.3982	14.0615	15.2391	15.0483	15.2765	13.0527	14.5743	17.8775	14.9535	11.673	17.6517	17.0678	12.6259	15.5179	14.8403	9.45666	11.919	17.2234	15.2964	15.8259	15.4854	15.2901	14.7014	16.9709	14.26	17.1609	14.8003	14.5764	15.1156	15.1555	16.3141	14.5329	16.1758	14.0192	14.2707
93	14.5637	2.60332	16.0542	14.7813	17.122	17.9018	17.9728	13.7181	16.7052	15.9934	16.7054	14.4582	15.87	12.5011	15.6001	14.2544	15.2517	15.2132	15.5442	13.1473	14.8747	18.1047	15.9981	12.3698	17.8069	17.218	13.3143	15.6314	14.9619	9.9217	12.7239	17.3058	15.5938	15.8007	15.6566	15.3641	15.0639	17.026	14.6111	17.3499	15.1545	14.8701	15.4225	15.3316	16.509	14.8119	16.1039	14.1416	14.2413
94	14.801	2.44498	16.0063	15.1302	17.4868	17.9881	18.3993	13.862	17.0022	16.1905	16.9703	14.7046	15.9781	13.1845	15.796	14.4217	15.3307	15.3901	15.8141	13.4496	15.2189	18.1876	17.0575	13.2859	17.8893	17.2759	13.8531	15.7266	15.0545	10.5265	13.7966	17.3117	15.9038	15.7484	15.8783	15.4424	15.471	16.9965	14.9857	17.4037	15.4529	15.0935	15.6798	15.4961	16.6564	15.0607	15.9797	14.3118	14.363
95	15.0674	2.2431	15.9446	15.4847	17.8242	18.0226	18.7604	13.9645	17.3463	16.4818	17.2052	14.9284	16.0966	13.9754	15.9785	14.543	15.5158	15.5856	16.1135	13.9793	15.635	18.1546	18.036	14.3537	17.9219	17.2552	14.1875	15.8327	15.1379	11.2562	14.7986	17.256	16.2278	15.6945	16.1688	15.5222	15.9219	16.9004	15.4025	17.3367	15.6867	15.2307	15.8782	15.6697	16.7389	15.255	15.8826	14.5789	14.7188
96	15.368	2.02945	15.9094	15.8374	18.1536	18.0105	19.0337	14.0909	17.7695	16.839	17.4033	15.1232	16.2299	14.8445	16.1426	14.5895	15.8207	15.7913	16.4715	14.7177	16.137	18.0769	18.852	15.4844	17.9356	17.1893	14.2933	15.9605	15.2263	12.1105	15.8831	17.1502	16.5754	15.6529	16.5268	15.5935	16.4063	16.7743	15.8659	17.1893	15.8524	15.317	16.0003	15.872	16.758	15.3721	15.8916	14.996	15.3692
97	15.6873	1.84786	15.9142	16.1732	18.4837	17.9585	19.1849	14.3145	18.2785	17.1962	17.5589	15.2892	16.356	15.7427	16.27	14.5672	16.2197	16.0058	16.888	15.5665	16.7307	18.0477	19.4227	16.5647	17.952	17.1138	14.1877	16.1148	15.3262	13.0849	16.9737	16.9752	16.9568	15.6272	16.9248	15.6354	16.9077	16.645	16.3682	17.0254	15.9466	15.4168	16.0165	16.1151	16.7115	15.37	16.0226	15.5745	16.2352
98	15.9874	1.74191	15.9508	16.4718	18.7893	17.8656	19.1807	14.7021	18.8124	17.4483	17.6585	15.4213	16.4268	16.6176	16.3313	14.4774	16.6628	16.2188	17.3376	16.4238	17.3981	18.1068	19.7326	17.4987	17.9489	17.045	13.8765	16.2855	15.437	14.1688	17.9918	16.6972	17.3651	15.6046	17.3197	15.614	17.3997	16.5055	16.876	16.8793	15.9365	15.6066	15.9	16.3911	16.5799	15.1912	16.2476	16.2254	17.1672
99	16.2169	1.74662	15.9723	16.7059	19.0079	17.7154	19.008	15.2786	19.3178	17.4983	17.6763	15.5025	16.3752	17.4129	16.2992	14.3065	17.0751	16.391	17.7971	17.1905	18.087	18.2397	19.7399	18.2147	17.8646	16.98	13.3516	16.4255	15.5425	15.3358	18.861	16.2877	17.7658	15.5398	17.6576	15.4831	17.8472	16.3185	17.3346	16.7638	15.7773	15.9336	15.6177	16.6677	16.3217	14.793	16.4874	16.8509	17.999
100	16.3191	1.87956	15.902	16.846	19.062	17.475	18.688	16.003	19.734	17.26	17.581	15.499	16.142	18.072	16.14	14.035	17.366	16.456	18.252	17.776	18.727	18.374	19.415	18.662	17.63	16.896	12.608	16.468	15.603	16.527	19.512	15.718	18.1	15.361	17.881	15.194	18.21	16.019	17.674	16.675	15.428	16.387	15.151	16.891	15.906	14.157	16.64	17.363	18.58
[truncated: 52 more columns]

## Sheet: Rotation LHipFlex B3ComfM
all values Right	mean	std	steps
1	-15.4584	2.44234	-12.573	-12.024	-14.247	-14.101	-8.056	-10.723	-14.561	-14.57	-15.983	-18.523	-17.191	-18.805	-16.775	-18.097	-20.1	-17.98	-18.635	-17.65	-16.939	-14.947	-14.865	-17.599	-17.863	-15.749	-18.167	-17.16	-20.673	-13.598	-16.346	-15.959	-15.434	-15.931	-17.411	-13.953	-17.651	-13.433	-14.511	-15.656	-16.319	-17.193	-17.964	-20.408	-15.747	-14.756	-12.963	-10.139	-16.935
2	-15.1033	2.58178	-11.406	-11.4991	-13.6539	-13.9091	-7.61542	-10.0395	-14.3166	-14.147	-16.3416	-18.4395	-17.1642	-18.6352	-16.4267	-18.2298	-20.3126	-17.8028	-18.8816	-17.358	-16.7977	-14.5917	-14.3125	-17.2111	-17.4641	-15.4838	-17.7057	-16.8789	-20.7605	-13.4558	-16.5182	-16.0692	-14.3802	-15.5706	-17.0267	-13.3424	-17.5615	-12.9576	-14.0029	-15.5507	-15.7163	-17.0158	-17.6121	-20.121	-15.2386	-14.3258	-12.5774	-9.27867	-16.8181
3	-14.6097	2.74055	-10.324	-10.6509	-12.8347	-13.5406	-6.86419	-9.13693	-13.933	-13.8014	-16.7556	-18.2324	-16.8445	-18.1597	-15.8435	-18.2184	-20.192	-17.5761	-18.8973	-16.7871	-16.6418	-14.1477	-13.7925	-16.597	-16.9465	-15.1028	-17.1632	-16.3906	-20.4928	-13.1878	-16.5997	-16.0197	-13.0331	-14.9784	-16.4658	-12.5623	-17.2222	-12.3142	-13.2943	-15.1857	-14.9634	-16.8095	-17.1946	-19.6678	-14.5228	-13.5132	-11.8969	-8.27022	-16.3518
4	-13.9175	2.90139	-9.28876	-9.53573	-11.6881	-12.8517	-5.81109	-7.97503	-13.2842	-13.459	-17.1066	-17.7649	-16.1409	-17.3185	-14.9825	-17.9732	-19.6315	-17.2034	-18.6185	-15.8675	-16.3507	-13.5167	-13.2495	-15.6593	-16.2036	-14.47	-16.3925	-15.5923	-19.7962	-12.7573	-16.5048	-15.7193	-11.3766	-14.0956	-15.6253	-11.5519	-16.5568	-11.4786	-12.3525	-14.5294	-14.0501	-16.4172	-16.6089	-19.0861	-13.53	-12.3617	-10.9153	-7.05733	-15.5555
5	-12.965	3.06696	-8.13159	-8.16409	-10.1817	-11.7631	-4.49756	-6.58077	-12.2728	-12.9573	-17.2028	-16.9519	-15.0498	-16.1132	-13.8228	-17.4255	-18.6108	-16.5818	-17.9903	-14.574	-15.7756	-12.5703	-12.5558	-14.359	-15.1457	-13.4877	-15.2895	-14.4599	-18.6597	-12.1397	-16.131	-15.1211	-9.42553	-12.8991	-14.4533	-10.2792	-15.5288	-10.3927	-11.2086	-13.588	-12.9149	-15.7068	-15.7605	-18.3556	-12.1979	-10.9099	-9.70967	-5.60267	-14.4612
6	-11.7	3.24683	-6.62465	-6.49245	-8.34881	-10.3239	-2.93382	-5.0263	-10.8286	-12.1273	-16.8781	-15.7846	-13.6146	-14.5631	-12.3428	-16.5472	-17.1747	-15.6573	-17.0092	-12.9053	-14.7939	-11.2163	-11.6047	-12.7125	-13.7101	-12.1081	-13.7641	-12.9957	-17.0888	-11.3343	-15.4061	-14.2305	-7.18911	-11.3848	-12.9489	-8.7178	-14.1138	-8.9887	-9.9127	-12.3636	-11.4519	-14.6123	-14.6084	-17.3825	-10.4747	-9.15463	-8.33144	-3.891	-13.0778
7	-10.0986	3.44607	-4.68691	-4.45082	-6.24073	-8.63264	-1.0977	-3.36685	-9.04352	-10.9416	-16.0124	-14.2927	-11.8483	-12.6585	-10.4991	-15.3183	-15.3743	-14.4254	-15.686	-10.8598	-13.3594	-9.38742	-10.3369	-10.6927	-11.915	-10.3222	-11.8639	-11.1727	-15.0545	-10.3329	-14.3003	-13.054	-4.65427	-9.51142	-11.1227	-6.83415	-12.2744	-7.21512	-8.45464	-10.8339	-9.55715	-13.1213	-13.1469	-16.0047	-8.31145	-7.03985	-6.77233	-1.91767	-11.3853
8	-8.16012	3.65795	-2.35345	-2.04927	-3.89797	-6.83261	1.02769	-1.59776	-6.96699	-9.43483	-14.6108	-12.4877	-9.68683	-10.375	-8.24427	-13.6962	-13.1884	-12.8932	-14.0596	-8.40528	-11.5586	-7.1549	-8.83888	-8.31435	-9.74836	-8.18885	-9.61858	-9.00127	-12.4894	-9.05467	-12.7716	-11.5295	-1.79865	-7.18144	-8.97744	-4.60707	-9.97583	-5.05863	-6.78697	-8.96562	-7.13232	-11.2207	-11.4034	-14.187	-5.75048	-4.62067	-5.00111	0.313778	-9.34715
9	-5.90111	3.87625	0.291465	0.618636	-1.32882	-4.97371	3.43201	0.334394	-4.65354	-7.6504	-12.7647	-10.3386	-7.13082	-7.71997	-5.57258	-11.6315	-10.6374	-11.1076	-12.1157	-5.61046	-9.44624	-4.57743	-7.15356	-5.56805	-7.1866	-5.71021	-7.06264	-6.53345	-9.45455	-7.44166	-10.8344	-9.6404	1.29214	-4.43046	-6.51144	-2.02241	-7.17686	-2.55513	-4.86021	-6.72986	-4.25954	-8.94882	-9.38982	-11.9357	-2.82442	-1.93512	-2.98722	2.77756	-6.96658
10	-3.35552	4.08597	3.14618	3.45118	1.43191	-3.03691	6.04955	2.47809	-2.11118	-5.62255	-10.5464	-7.81773	-4.19127	-4.744	-2.53227	-9.12045	-7.74264	-9.06282	-9.83955	-2.554	-7.062	-1.68145	-5.28536	-2.49282	-4.25027	-2.88627	-4.20827	-3.83064	-6.03182	-5.46464	-8.46236	-7.37382	4.51618	-1.33491	-3.755	0.808364	-3.98964	0.195636	-2.64936	-4.12836	-1.07009	-6.29845	-7.08164	-9.27355	0.404364	0.970182	-0.722	5.417	-4.31809
11	-0.582073	4.26894	6.09246	6.35545	4.3644	-0.95802	8.7818	4.81724	0.609465	-3.37933	-8.00973	-4.98358	-0.904636	-1.585	0.727121	-6.225	-4.53816	-6.74219	-7.24504	0.671576	-4.40355	1.50244	-3.20109	0.820636	-1.0729	0.273242	-1.14182	-0.981909	-2.34216	-3.12934	-5.65108	-4.75456	7.7962	1.95851	-0.772556	3.76905	-0.532222	3.07219	-0.141636	-1.23474	2.27865	-3.30823	-4.48164	-6.26616	3.85691	4.04539	1.80844	8.15833	-1.48079
12	2.31074	4.40178	9.02289	9.279	7.42733	1.33289	11.5611	7.31211	3.48322	-0.957333	-5.185	-1.93178	2.63378	1.632	4.07467	-3.05	-1.07478	-4.15189	-4.35844	3.97144	-1.504	4.92256	-0.852222	4.25133	2.16033	3.67167	2.02133	1.928	1.502	-0.492556	-2.49656	-1.83544	11.0804	5.29378	2.30611	6.74233	3.06189	5.99567	2.62533	1.85944	5.63444	-0.0738889	-1.638	-3.032	7.41067	7.22833	4.52	10.9174	1.45667
13	5.35778	4.50653	11.8735	12.2121	10.5588	3.81485	14.3435	9.92173	6.47758	1.61745	-2.07718	1.22273	6.26888	4.82336	7.42673	0.301636	2.59391	-1.333	-1.26461	7.26818	1.56	8.469	1.69139	7.67391	5.33288	7.19118	5.17127	4.84291	5.41597	2.34636	0.837848	1.33233	14.3148	8.562	5.39267	9.64727	6.66915	8.91082	5.56109	5.04152	8.88833	3.27976	1.36291	0.249455	10.956	10.4343	7.37067	13.648	4.43064
14	8.39069	4.56882	14.6164	15.1655	13.7029	6.45571	17.1039	12.6309	9.57475	4.3148	1.22282	4.40016	9.83991	7.94836	10.7387	3.71818	6.44244	1.61171	1.94475	10.5206	4.69212	12.0459	4.36034	11.0351	8.39544	10.7419	8.23264	7.74527	9.33494	5.26512	4.19947	4.65337	17.4261	11.7113	8.43733	12.4473	10.2062	11.7844	8.56382	8.20212	11.9646	6.62745	4.392	3.45071	14.4199	13.6109	10.3263	16.3367	7.41058
15	11.4086	4.61006	17.2505	18.152	16.8219	9.20071	19.829	15.4269	12.7523	7.12337	4.63764	7.5797	13.2715	10.9928	13.9833	7.13109	10.4188	4.56993	5.19515	13.7278	7.79855	15.5952	7.10125	14.2997	11.3324	14.2593	11.1896	10.6392	13.2102	8.14534	7.48048	7.99745	20.3699	14.7382	11.4212	15.1406	13.6248	14.5898	11.5487	11.2594	14.8434	9.89828	7.38182	6.51434	17.762	16.7223	13.3624	18.9894	10.3889
16	14.3841	4.64071	19.8144	21.1645	19.8748	11.9914	22.5113	18.2775	16.0126	10.0155	8.09927	10.7656	16.56	13.9467	17.1325	10.502	14.446	7.47748	8.42185	16.8872	10.384	19.0776	9.88455	17.4244	14.1634	17.6893	14.0633	13.5226	16.979	10.9154	10.6277	11.2761	23.1304	17.649	14.3363	17.7346	16.8753	17.2939	14.4601	14.1667	17.5319	13.0628	10.3011	9.43606	20.9566	19.75	16.4577	21.615	13.3722
17	17.2955	4.66272	22.321	24.171	22.8203	14.7781	25.1399	21.1224	19.3388	12.9751	11.5691	13.9251	19.7133	16.7949	20.1594	13.8116	18.4323	10.307	11.5728	19.9663	12.2989	22.4538	12.6815	20.3408	16.8803	21.0141	16.8794	16.3815	20.5639	13.5371	13.6253	14.4443	25.6968	20.4543	17.1638	20.2493	19.9471	19.8455	17.2613	16.8868	20.0433	16.1088	13.1463	12.234	24.0302	22.6663	19.5893	24.22	16.3576
18	20.1528	4.64197	24.7673	27.12	25.6182	17.5233	27.6985	23.8947	22.6695	15.9691	15.0203	17.009	22.735	19.5187	23.0353	17.0484	22.2865	13.049	14.6167	22.9257	16.6668	25.6695	15.4643	23.0362	19.4689	24.225	19.6504	19.1835	23.8967	15.998	16.4762	17.4905	28.0647	23.1634	19.8742	22.6909	22.8274	22.2249	19.9282	19.4139	22.3937	19.0228	15.9136	14.9317	26.9956	25.4574	22.7208	26.7951	19.3343
19	22.8854	4.61161	27.1089	29.9508	28.2259	20.1994	30.1585	26.541	25.9092	18.9468	18.4113	19.9775	25.6212	22.1002	25.7334	20.1969	25.9312	15.6917	17.5523	25.7382	19.4573	28.6912	18.2166	25.4999	21.9054	27.3048	22.3835	21.8815	26.9002	18.3065	19.1769	20.4084	30.2405	25.7659	22.436	25.0475	25.5015	24.4183	22.4412	21.7487	24.5849	21.7823	18.5955	17.5468	29.8514	28.0872	25.792	29.312	22.2767
20	25.4767	4.55432	29.3025	32.6235	30.6049	22.7797	32.4849	29.0174	28.9666	21.8619	21.695	22.7884	28.3448	24.5271	28.2401	23.2289	29.2926	18.236	20.3766	28.3688	22.1422	31.4852	20.9263	27.7353	24.2025	30.2171	25.0801	24.4465	29.5399	20.4735	21.7097	23.1987	32.2319	28.2368	24.8028	27.2923	27.9492	26.4165	24.7798	23.8933	26.6016	24.3657	21.1845	20.0903	32.5731	30.5202	28.6967	31.7156	25.1485
21	27.8987	4.47133	31.3107	35.0994	32.7291	25.2372	34.6498	31.2887	31.7465	24.6734	24.8271	25.4042	30.8669	26.7798	30.546	26.1059	32.3386	20.6978	23.084	30.7928	24.6864	34.0265	23.5721	29.7418	26.3719	32.9014	27.7074	26.8524	31.827	22.5173	24.0531	25.8623	34.0643	30.5574	26.9746	29.396	30.1593	28.2222	26.9212	25.8592	28.4411	26.7559	23.6592	22.5616	35.1055	32.7295	31.3871	33.9687	27.9047
22	30.1353	4.36652	33.1154	37.356	34.5905	27.535	36.6337	33.3335	34.1726	27.351	27.7811	27.8168	33.1774	28.8474	32.6474	28.7917	35.0945	23.084	25.6565	33.0085	27.0917	36.2867	26.111	31.5206	28.4238	35.3631	30.1873	29.0856	33.7742	24.4609	26.2062	28.3906	35.7736	32.7156	28.95	31.3312	32.1295	29.8531	28.8399	27.6633	30.1391	28.9338	25.9931	24.943	37.4452	34.7027	33.8277	36.037	30.4916
23	32.1831	4.24936	34.7119	39.381	36.1817	29.6654	38.4301	35.1463	36.2779	29.8679	30.546	30.0401	35.2758	30.7423	34.5523	31.261	37.5879	25.3823	28.0479	35.0144	29.349	38.2371	28.5189	33.1243	30.3561	37.6113	32.4317	31.145	35.4126	26.3114	28.1716	30.7727	37.3852	34.7099	30.7389	33.0659	33.8598	31.3316	30.555	29.3271	31.7187	30.895	28.17	27.2052	39.5877	36.4846	36.0073	37.8997	32.898
24	34.0486	4.12666	36.132	41.1318	37.5452	31.6197	40.0409	36.7328	38.0793	32.2121	33.0874	32.095	37.1708	32.4927	36.2845	33.4905	39.8566	27.5772	30.2643	36.8261	31.4629	39.9332	30.7761	34.5824	32.1547	39.6694	34.4296	33.016	36.7913	28.0651	29.9692	32.9973	38.9179	36.5469	32.3567	34.6114	35.3961	32.6729	32.0767	30.8666	33.1947	32.6536	30.1815	29.3455	41.5322	38.0973	37.9112	39.5497	35.1151
25	35.7451	4.00364	37.4265	42.6396	38.7114	33.4018	41.4708	38.0995	39.5921	34.3869	35.4265	33.9837	38.8841	34.127	37.874	35.5071	41.9404	29.6384	32.3066	38.4674	33.4383	41.4103	32.8822	35.9175	33.809	41.546	36.1949	34.7292	37.9515	29.7134	31.6234	35.037	40.3685	38.2326	33.8193	35.9805	36.7708	33.8843	33.4275	32.2906	34.5751	34.2289	32.0601	31.3535	43.2688	39.5542	39.553	40.9937	37.1452
26	37.2802	3.88369	38.617	43.9107	39.7054	35.0134	42.7506	39.2797	40.8264	36.3825	37.5555	35.7265	40.4363	35.6631	39.3396	37.3346	43.8654	31.5354	34.1683	39.9527	35.2825	42.6943	34.8233	37.1224	35.3037	43.2454	37.7499	36.2817	38.9516	31.2376	33.1549	36.893	41.7124	39.7857	35.1427	37.178	38	34.9817	34.6432	33.6182	35.8517	35.6602	33.7993	33.2165	44.7991	40.857	40.9612	42.2427	38.9945
27	38.6556	3.77021	39.7096	44.958	40.5453	36.4443	43.886	40.2811	41.8358	38.1784	39.4669	37.3233	41.8304	37.0966	40.677	38.9997	45.6385	33.2436	35.845	41.2707	36.9981	43.7929	36.5521	38.174	36.6171	44.7817	39.1065	37.6628	39.8174	32.6126	34.5768	38.5707	42.9063	41.2026	36.3413	38.1985	39.0855	35.9659	35.7591	34.8519	37.003	36.9647	35.378	34.9158	46.137	41.9984	42.1451	43.3078	40.6684
28	39.8624	3.66074	40.6838	45.7975	41.2417	37.7091	44.8771	41.1085	42.6405	39.7339	41.1537	38.766	43.0799	38.4206	41.8817	40.5216	47.2656	34.7479	37.3125	42.4241	38.5654	44.6748	38.0577	39.0657	37.7105	46.1441	40.2903	38.8644	40.5517	33.8389	35.9065	40.0665	43.9235	42.4685	37.426	39.0344	40.0219	36.8277	36.7602	35.9894	38.022	38.1358	36.7672	36.4084	47.2784	42.998	43.114	44.201	42.1539
29	40.9109	3.56744	41.5377	46.4304	41.7999	38.8007	45.7197	41.7623	43.2459	41.0554	42.6018	40.0422	44.1756	39.6185	42.9402	41.9093	48.7295	36.0439	38.5984	43.4071	39.9581	45.3537	39.335	39.7829	38.5972	47.3191	41.2934	39.8687	41.1525	34.9122	37.1382	41.3718	44.7369	43.5709	38.393	39.6811	40.8051	37.5547	37.6232	37.0263	38.8917	39.16	37.9281	37.7111	48.2133	43.8618	43.861	44.9157	43.4452
30	41.7838	3.48378	42.2613	46.8685	42.2156	39.7077	46.4113	42.2413	43.6493	42.1294	43.8174	41.1365	45.1113	40.6809	43.836	43.1639	50.0118	37.1288	39.7094	44.2173	41.1277	45.8341	40.4005	40.3243	39.2694	48.2716	42.1108	40.6728	41.6193	35.843	38.2612	42.4774	45.3313	44.5024	39.2546	40.1248	41.4265	38.1415	38.3468	37.9601	39.5986	40.0265	38.8449	38.8324	48.908	44.6023	44.4418	45.4741	44.529
31	42.4846	3.41243	42.855	47.1352	42.5049	40.4105	46.9522	42.547	43.8775	42.9451	44.8175	42.0364	45.8902	41.6042	44.5596	44.2835	51.0958	37.9742	40.6534	44.8568	42.0682	46.127	41.2665	40.6879	39.7267	49.008	42.7315	41.2937	41.9471	36.652	39.2708	43.3597	45.7025	45.2497	40.0173	40.3836	41.9066	38.591	38.9326	38.7875	40.1404	40.7177	39.5322	39.787	49.3727	45.2407	44.885	45.88	45.3898
32	43.0215	3.35573	43.3102	47.238	42.6785	40.9008	47.3356	42.6729	43.9263	43.4635	45.6015	42.7216	46.5255	42.389	45.1068	45.2599	51.9708	38.607	41.4417	45.3329	42.7862	46.2624	41.9379	40.8759	39.958	49.5425	43.2085	41.7457	42.1646	37.3563	40.1699	44.0477	45.8526	45.8502	40.6911	40.4798	42.267	38.908	39.3983	39.5018	40.5303	41.2634	39.9995	40.5948	49.6296	45.7989	45.2152	46.1431	46.0246
33	43.4042	3.3145	43.6642	47.1805	42.7449	41.2082	47.562	42.6323	43.7767	43.7237	46.1695	43.1962	47.0233	43.0404	45.4891	46.0825	52.6093	39.0391	42.0766	45.6466	43.2906	46.2782	42.4445	40.916	40.0167	49.8897	43.5692	42.0475	42.2941	37.9541	40.9511	44.5552	45.7777	46.3302	41.2839	40.4419	42.5174	39.0964	39.7706	40.1061	40.7742	41.6775	40.2643	41.2649	49.7008	46.2963	45.4457	46.2726	46.4434
34	43.6445	3.29341	43.935	46.957	42.7087	41.3413	47.6407	42.4467	43.3967	43.7447	46.528	43.4787	47.412	43.567	45.727	46.741	53.0383	39.2797	42.586	45.8427	43.601	46.2263	42.8047	40.819	39.934	50.066	43.834	42.218	42.3517	38.4577	41.63	44.8947	45.5247	46.716	41.8003	40.298	42.6627	39.159	40.065	40.606	40.904	41.9593	40.345	41.8203	49.608	46.7327	45.5883	46.2783	46.666
35	43.7417	3.29453	44.1286	46.5285	42.5634	41.3018	47.5739	42.128	42.7845	43.5426	46.6648	43.5788	47.6935	43.9671	45.8298	47.2177	53.2521	39.3389	42.9838	45.9457	43.713	46.1332	43.0351	40.5904	39.7353	50.0676	44.0033	42.2551	42.3509	38.8595	42.2092	45.0763	45.1111	47.0283	42.2387	40.0706	42.7069	39.0908	40.2791	41.0042	40.9296	42.103	40.2415	42.272	49.3575	47.1015	45.649	46.1674	46.7002
36	43.7008	3.32192	44.231	45.9088	42.29	41.0747	47.3699	41.6909	41.9139	43.1217	46.6142	43.5051	47.8547	44.248	45.8272	47.5248	53.2284	39.2267	43.2695	45.9615	43.6689	46.0004	43.138	40.2301	39.4284	49.9228	44.1007	42.1785	42.3043	39.1508	42.6852	45.105	44.5507	47.2755	42.5931	39.7726	42.653	38.8949	40.4225	41.3069	40.8514	42.1038	39.9935	42.6142	48.9911	47.3863	45.6267	45.9319	46.5956
37	43.5196	3.37496	44.2339	45.0995	41.8628	40.6417	47.0421	41.1536	40.739	42.5226	46.3808	43.2661	47.8765	44.3924	45.7231	47.6639	52.9345	38.9341	43.4407	45.8725	43.476	45.7941	43.117	39.7581	39.0276	49.6174	44.1365	41.9812	42.218	39.3238	43.0472	44.97	43.8552	47.4434	42.855	39.4014	42.505	38.5733	40.4942	41.5217	40.6565	41.9516	39.6142	42.8315	48.5217	47.5527	45.531	45.555	46.3634
38	43.1993	3.44928	44.1337	44.1128	41.2832	40.0301	46.6088	40.5405	39.2488	41.8079	45.9703	42.8792	47.7368	44.3725	45.5053	47.6275	52.3332	38.4912	43.4844	45.6463	43.1336	45.4493	42.995	39.2145	38.5499	49.1266	44.1274	41.6612	42.0833	39.3705	43.2783	44.6845	43.0414	47.5195	43.0006	38.9502	42.2806	38.1177	40.4924	41.6503	40.3271	41.6701	39.1165	42.8904	47.9566	47.5758	45.3777	44.9969	45.9943
39	42.7397	3.53627	43.9286	42.9811	40.5742	39.2807	46.0798	39.874	37.5352	41.0292	45.3947	42.3746	47.3992	44.1562	45.1463	47.4051	51.3677	37.9106	43.3884	45.228	42.6356	44.914	42.7941	38.6168	38.0078	48.4236	44.0774	41.2171	41.8616	39.2658	43.3412	44.2444	42.1386	47.4741	43.0186	38.4078	41.9967	37.5086	40.4128	41.6808	39.8224	41.2562	38.5085	42.7606	47.2896	47.4204	45.1982	44.2507	45.4614
40	42.1505	3.6251	43.6198	41.7734	39.7683	38.4704	45.4451	39.1663	35.7021	40.2339	44.6799	41.7831	46.875	43.713	44.6145	46.9873	50.0818	37.2046	43.1446	44.6181	41.9848	44.1752	42.5274	37.9738	37.4121	47.5028	43.9662	40.6329	41.5088	39.017	43.2256	43.6513	41.2076	47.2792	42.877	37.774	41.6505	36.706	40.2474	41.5878	39.1477	40.701	37.7849	42.4374	46.4982	47.0462	44.9937	43.3167	44.738
41	41.465	3.71059	43.2148	40.6055	38.9117	37.7137	44.7409	38.4268	33.9259	39.4716	43.8781	41.1402	46.1774	43.0295	43.8983	46.3709	48.5176	36.3803	42.7478	43.8268	41.2246	43.2385	42.1861	37.3068	36.7827	46.4194	43.7523	39.9035	41.0001	38.6176	42.911	42.9185	40.2853	47.214	42.5483	37.0707	41.2251	35.7341	39.9857	41.3605	38.3204	40.0045	36.9671	41.921	45.5881	46.4075	44.7634	42.222	43.8072
42	40.7069	3.73065	42.7517	39.5791	38.0765	37.1512	44.0318	37.6661	32.4902	38.7849	43.0531	40.4499	45.3269	42.1135	43.0028	45.5604	46.7296	35.4367	42.208	42.8768	40.3823	42.1337	41.7556	36.662	36.1637	45.223	43.3884	39.0551	40.3678	38.0603	42.3752	42.0668	39.3809	46.3782	42.03	36.3543	40.7072	34.6313	39.6235	40.9806	37.3862	39.1989	36.1211	41.2408	44.571	45.5427	44.5322	41.0153	42.7158
43	39.9607	3.72073	42.2943	38.7657	37.3514	36.8627	43.3896	36.909	31.5842	38.2077	42.2508	39.7103	44.3503	40.9796	41.9508	44.5731	44.7849	34.3651	41.5413	41.8027	39.465	40.9249	41.261	36.0998	35.6078	43.9687	42.8583	38.1462	39.7445	37.3424	41.612	41.1217	38.494	45.6685	41.3647	35.7301	40.1056	33.4673	39.1764	40.4351	36.4418	38.3662	35.3345	40.4537	43.4753	44.5935	44.3437	39.766	41.5863
44	39.2873	3.68421	41.9338	38.2087	36.8278	36.8877	42.902	36.1979	31.2562	37.7714	41.4968	38.9331	43.2735	39.7061	40.8027	43.4529	42.7538	33.1821	40.7655	40.6582	38.4767	39.7223	40.7663	35.6783	35.1714	42.7168	42.2767	37.2741	39.2818	36.4671	40.633	40.1127	37.6494	44.8347	40.6457	35.3428	39.4558	32.3295	38.666	39.7474	35.6102	37.6226	34.6967	39.6504	42.3527	43.6695	44.2609	38.5523	40.5361
45	38.7501	3.64753	41.747	37.918	36.5657	37.229	42.6931	35.5998	31.4667	37.5298	40.806	38.1659	42.1516	38.3893	39.5947	42.249	40.7094	31.9118	39.9193	39.5237	37.474	38.6469	40.3566	35.4462	34.9258	41.5523	41.7777	36.546	39.0613	35.4442	39.458	39.0774	36.9043	43.9162	39.9872	35.2879	38.834	31.3069	38.1373	38.9774	35.009	37.0711	34.309	38.9219	41.2817	42.867	44.3664	37.457	39.6713
46	38.3974	3.64109	41.686	37.8853	36.6145	37.879	42.8664	35.2191	32.0833	37.4854	40.2123	37.4834	41.0985	37.1138	38.3768	41.0108	38.7305	30.602	39.0267	38.4786	36.5425	37.8035	40.1293	35.5052	34.8539	40.5841	41.4653	36.0889	39.1207	34.3264	38.1579	38.0719	36.3307	42.9835	39.479	35.5873	38.3269	30.4913	37.6536	38.2021	34.6984	36.7869	34.337	38.3445	40.3246	42.3418	44.704	36.549	39.1065
47	38.2624	3.69254	41.7034	38.0492	37.0045	38.7733	43.4395	35.2014	32.9444	37.6935	39.7105	36.9593	40.1943	35.9702	37.2731	39.8565	36.8911	29.3206	38.1222	37.5862	35.7668	37.2961	40.1847	35.9578	34.9482	39.8983	41.4607	35.9391	39.4689	33.1616	36.8125	37.1552	36.0262	42.1135	39.1997	36.2205	38.0025	29.9976	37.2668	37.5111	34.7171	36.8041	34.7565	37.9798	39.5395	42.2216	45.2481	35.9013	38.9311
48	38.3585	3.80433	41.8078	38.4045	37.7112	39.8065	44.3117	35.6653	33.9514	38.2272	39.3115	36.6702	39.4865	35.0738	36.4179	38.9706	35.2689	28.1655	37.3018	36.9758	35.2584	37.1622	40.5439	36.7684	35.2334	39.5618	41.7751	36.1375	40.0643	31.9897	35.4971	36.4221	36.0451	41.3828	39.1774	37.1092	37.8866	29.9293	37.0256	37.0163	35.0798	37.1427	35.4892	37.8583	38.9926	42.4598	45.8614	35.5327	39.1801
49	38.6762	3.94904	42.0919	38.943	38.641	40.8946	45.2698	36.5508	35.0327	39.1069	39.0966	36.6777	39.049	34.5235	35.8908	38.4903	33.9162	27.3037	36.7494	36.7738	35.1755	37.3051	41.1442	37.8288	35.7952	39.6802	42.3326	36.6678	40.7843	30.8726	34.2846	36.011	36.353	40.9045	39.4343	38.1173	37.9832	30.2617	36.9726	36.7866	35.7333	37.7715	36.3949	37.9525	38.7872	42.9393	46.442	35.4977	39.7221
50	39.1553	4.08428	42.6611	39.6546	39.6278	41.9828	46.1082	37.6953	36.1353	40.1527	39.1723	37.0022	38.9301	34.3475	35.7044	38.4314	32.8688	26.8842	36.535	37.0054	35.5005	37.4951	41.856	38.9886	36.6449	40.1562	43.0615	37.4376	41.4743	29.9087	33.2743	35.9745	36.8633	40.741	39.9446	39.1007	38.2964	30.917	37.1408	36.8484	36.557	38.5711	37.2875	38.1635	38.9434	43.4949	46.9022	35.8408	40.3938
51	39.705	4.16318	43.5915	40.5127	40.4612	43.0474	46.671	38.8504	37.2406	41.1608	39.6102	37.5831	39.1151	34.5131	35.7713	38.6752	32.1952	26.9779	36.6589	37.5926	36.1484	37.5762	42.5376	40.0787	37.7103	40.8502	43.8453	38.3108	41.9975	29.2193	32.6106	36.2656	37.4705	40.884	40.6184	39.9364	38.8128	31.7553	37.5162	37.1589	37.3766	39.4001	37.9618	38.4239	39.4391	43.9324	47.1858	36.5302	41.0266
52	40.2149	4.16846	44.8687	41.4023	40.9879	44.0297	46.8858	39.7839	38.347	41.9885	40.3489	38.3104	39.509	34.8719	35.8957	39.0136	31.9216	27.5501	37.0283	38.3313	36.9563	37.4718	43.0739	40.9403	38.8453	41.6311	44.5015	39.1185	42.2425	28.8651	32.3596	36.7489	38.047	41.2606	41.302	40.5448	39.4448	32.6233	38.045	37.6088	38.0111	40.107	38.2875	38.6542	40.1607	44.0965	47.2903	37.4193	41.4815
53	40.5831	4.12267	46.3225	42.1573	41.159	44.8193	46.7385	40.3522	39.4043	42.5194	41.1926	39.0499	39.9591	35.2332	35.9176	39.246	32.0007	28.4599	37.4626	38.9992	37.7006	37.1638	43.3933	41.4931	39.8379	42.374	44.8948	39.7208	42.1438	28.8067	32.4801	37.2473	38.4962	41.7422	41.8236	40.8796	40.078	33.3856	38.6352	38.0377	38.3537	40.57	38.2363	38.7684	40.9584	43.9487	47.2411	38.3002	41.6827
54	40.7214	4.0679	47.6847	42.6319	40.9572	45.3081	46.2414	40.5036	40.284	42.6815	41.9155	39.6629	40.2999	35.4542	35.7357	39.2485	32.3406	29.4657	37.7378	39.4369	38.1443	36.5926	43.4303	41.6927	40.4904	42.9294	44.9438	40.0304	41.6837	28.9327	32.8927	37.5771	38.7434	42.1427	42.0556	40.8967	40.5887	33.9336	39.1493	38.2871	38.3485	40.6936	37.8078	38.6778	41.6607	43.4907	47.037	38.9911	41.5944
55	40.5838	4.04239	48.7845	42.7673	40.4	45.4416	45.3952	40.2347	40.852	42.5075	42.3342	40.0048	40.3943	35.4505	35.3021	38.9735	32.7815	30.2691	37.7401	39.568	38.2206	35.7434	43.1475	41.5227	40.7729	43.2121	44.6257	40.0099	40.9223	29.0683	33.4489	37.6185	38.7276	42.2965	41.934	40.5725	40.8655	34.1735	39.4205	38.238	37.9827	40.4783	37.0188	38.3807	42.1445	42.7412	46.667	39.379	41.1878
56	40.1535	4.05722	49.5387	42.567	39.5329	45.19	44.2612	39.6222	41.0129	42.023	42.357	40.0032	40.1771	35.1803	34.6153	38.423	33.1394	30.68	37.4346	39.3882	37.9297	34.6102	42.5227	40.9706	40.6829	43.175	43.994	39.662	39.9243	29.0541	33.9672	37.3454	38.4158	42.1306	41.4397	39.9111	40.8397	34.0879	39.3703	37.8753	37.2681	39.9843	35.916	37.8858	42.325	41.7034	46.0979	39.3872	40.4967
57	39.444	4.1057	49.9048	42.005	38.4169	44.5982	42.9128	38.7494	40.7197	41.2618	41.9429	39.66	39.6481	34.6406	33.6891	37.6043	33.2489	30.646	36.8275	38.9227	37.3058	33.2243	41.5991	40.0803	40.2285	42.8163	43.1263	38.9539	38.7244	28.7865	34.2887	36.7718	37.7932	41.6261	40.6639	38.9386	40.4944	33.6969	38.9647	37.2293	36.2432	39.2633	34.5575	37.2031	42.1774	40.4206	45.3596	39.0514	39.5476
58	38.4925	4.16738	49.8157	41.1776	37.112	43.752	41.4285	37.6873	40.0447	40.2314	41.2102	39.0126	38.8282	33.8659	32.5502	36.5685	33.0073	30.196	35.9604	38.2202	36.3815	31.6562	40.4478	38.9281	39.3918	42.1495	42.0357	37.9823	37.359	28.2287	34.2974	35.9312	36.8545	40.791	39.668	37.6922	39.8165	33.0346	38.2327	36.3389	35.0138	38.3681	33.0728	36.3555	41.7198	38.971	44.4633	38.409	38.383
59	37.3555	4.22357	49.3393	40.1419	35.6896	42.719	39.886	36.5032	39.0984	39.0285	40.2227	38.1083	37.767	32.9123	31.2472	35.3393	32.4347	29.3945	34.8817	37.358	35.2185	29.9891	39.125	37.5871	38.2865	41.1977	40.7431	36.8355	35.8786	27.4229	33.9789	34.8592	35.6472	39.6442	38.5049	36.2453	38.8259	32.1463	37.2328	35.2504	33.7047	37.3449	31.5415	35.3748	41.0283	37.44	43.4181	37.5119	37.0503
60	36.0878	4.2593	48.4878	38.9401	34.2216	41.5585	38.3394	35.2608	37.9546	37.7279	39.0661	36.9984	36.529	31.8443	29.8427	33.9731	31.5746	28.3056	33.6842	36.375	33.9008	28.3074	37.6916	36.1394	36.9918	40.0175	39.2857	35.5885	34.3488	26.4011	33.3512	33.5797	34.24	38.2081	37.2238	34.6889	37.6001	31.086	36.0196	34.0138	32.3724	36.2207	30.0281	34.3051	40.1837	35.893	42.2237	36.4169	35.6077
61	34.7378	4.26738	47.293	37.6037	32.7592	40.3124	36.8095	34.0055	36.6582	36.3731	37.8063	35.7379	35.2078	30.7355	28.3972	32.5654	30.4843	27.0476	32.4416	35.2752	32.4918	26.664	36.2079	34.6562	35.5879	38.6648	37.7206	34.2941	32.8257	25.2127	32.4526	32.1787	32.7224	36.5759	35.872	33.1	36.2069	29.9031	34.6476	32.6876	31.0452	35.0163	28.5693	33.183	39.229	34.3649	40.8957	35.178	34.1227
62	33.3418	4.24318	45.7919	36.1611	31.3363	39.02	35.3268	32.7599	35.2614	34.9979	36.4625	34.3712	33.8733	29.6315	26.9607	31.1832	29.2202	25.7112	31.2036	34.0523	31.0512	25.0871	34.7221	33.1882	34.1288	37.1748	36.0684	32.9684	31.3246	23.9353	31.3373	30.727	31.1764	34.8611	34.4872	31.5408	34.7022	28.6455	33.193	31.3258	29.7324	33.7489	27.178	32.037	38.2029	32.8612	39.4608	33.8402	32.6572
63	31.9257	4.19069	44.0972	34.6428	29.9673	37.6953	33.9692	31.5229	33.8082	33.6386	35.0342	32.9371	32.5553	28.5613	25.5537	29.8297	27.8206	24.3632	29.9876	32.7407	29.6403	23.5868	33.2461	31.7605	32.6419	35.5521	34.3406	31.601	29.847	22.6504	30.0819	29.2623	29.6543	33.1523	33.0828	30.0459	33.1279	27.3509	31.7148	29.9552	28.4218	32.431	25.8499	30.8739	37.131	31.377	37.9508	32.4338	31.2355
64	30.5039	4.11724	42.2989	33.0741	28.6538	36.3405	32.7227	30.2911	32.3195	32.2885	33.5255	31.4959	31.2507	27.5327	24.1708	28.485	26.2921	23.0457	28.7864	31.3975	28.3005	22.1685	31.7734	30.3747	31.139	33.8144	32.5583	30.2045	28.3944	21.4181	28.7515	27.8038	28.1819	31.4626	31.66	28.6187	31.5049	26.0468	30.2378	28.5771	27.0826	31.0724	24.5727	29.671	36.0233	29.9082	36.407	31	29.8751
65	29.0846	4.03116	40.4604	31.4825	27.3833	34.9614	31.5354	29.0673	30.8066	30.9362	31.9656	30.0909	29.9324	26.5298	22.8023	27.1385	24.6957	21.7729	27.5838	30.0445	27.0202	20.8232	30.2904	29.0148	29.6465	31.9845	30.7779	28.8013	26.9633	20.2553	27.4061	26.3575	26.7538	29.7765	30.2212	27.244	29.8609	24.746	28.7667	27.1789	25.6994	29.6791	23.3303	28.4175	34.8541	28.4497	34.8588	29.6132	28.5885
66	27.6683	3.94268	38.6444	29.903	26.123	33.5656	30.3564	27.8516	29.2861	29.5898	30.3987	28.7443	28.5856	25.5134	21.4402	25.784	23.087	20.5473	26.3723	28.6826	25.7754	19.5227	28.7941	27.6565	28.18	30.0935	29.0266	27.407	25.5393	19.1558	26.0924	24.9106	25.362	28.0929	28.7701	25.8859	28.2361	23.4506	27.305	25.7557	24.2596	28.2433	22.0976	27.131	33.6008	26.9904	33.3176	28.2817	27.378
67	26.2476	3.86215	36.8967	28.352	24.841	32.1603	29.143	26.629	27.7733	28.2417	28.864	27.451	27.2083	24.441	20.075	24.411	21.491	19.3627	25.1403	27.3013	24.557	18.234	27.2943	26.267	26.7257	28.173	27.306	26.024	24.0977	18.0927	24.8263	23.4537	23.9987	26.4127	27.2977	24.5053	26.652	22.155	25.862	24.3177	22.7537	26.761	20.853	25.837	32.274	25.5123	31.7743	26.9773	26.228
68	24.8089	3.79618	35.2141	26.8175	23.5197	30.7473	27.8631	25.3741	26.2708	26.8695	27.3711	26.1964	25.7995	23.2704	18.6884	22.9935	19.9168	18.2121	23.8726	25.8857	23.3481	16.9251	25.797	24.8248	25.2432	26.2443	25.6046	24.6364	22.615	17.0371	23.5983	21.9781	22.6459	24.7428	25.7923	23.0729	25.1289	20.8465	24.4417	22.8756	21.1751	25.2253	19.5744	24.5633	30.9014	23.9995	30.2312	25.6691	25.1057
69	23.3393	3.74422	33.5581	25.2715	22.1487	29.3201	26.4973	24.0644	24.761	25.4559	25.8951	24.9611	24.3566	21.9794	17.2693	21.5117	18.3714	17.085	22.5493	24.4139	22.1016	15.5816	24.3061	23.3309	23.6818	24.3133	23.9023	23.2278	21.0799	15.9762	22.3964	20.4729	21.2858	23.0878	24.2418	21.5727	23.6633	19.5043	23.0337	21.4304	19.5304	23.6338	18.2514	23.3175	29.5212	22.4524	28.6923	24.3197	23.9717
70	21.8265	3.70186	31.8748	23.6801	20.7217	27.8732	25.0333	22.6826	23.2299	23.9952	24.3992	23.7089	22.874	20.5458	15.8113	19.9476	16.8354	15.964	21.1483	22.8479	20.7866	14.1962	22.8105	21.7948	22	22.3775	22.186	21.7923	19.492	14.9013	21.2043	18.9323	19.9083	21.446	22.6353	19.9959	22.2293	18.0965	21.6215	19.9823	17.8395	21.9858	16.8831	22.074	28.1456	20.8776	27.155	22.8963	22.804
71	20.2646	3.66269	30.0993	22.0087	19.2391	26.4051	23.4799	21.2276	21.674	22.4909	22.8502	22.3846	21.3555	18.9683	14.314	18.2985	15.2714	14.829	19.6655	21.1859	19.3979	12.7784	21.2702	20.2265	20.1957	20.4367	20.4475	20.3215	17.8562	13.7979	19.9923	17.3605	18.5096	19.812	20.9671	18.3462	20.8014	16.5982	20.192	18.5323	16.1434	20.2776	15.4734	20.801	26.7693	19.2751	25.6111	21.3742	21.5909
72	18.6543	3.62156	28.2149	20.236	17.6962	24.9249	21.8634	19.7043	20.0907	20.9539	21.2298	20.9485	19.8002	17.2655	12.7825	16.5835	13.6572	13.6626	18.1128	19.4441	17.9454	11.3406	19.6672	18.6383	18.3243	18.4908	18.6818	18.7899	16.1807	12.6539	18.7244	15.7653	17.0843	18.1876	19.2344	16.6363	19.3575	15.0103	18.7424	17.0843	14.4589	18.507	14.025	19.4742	25.3652	17.6469	24.0493	19.7396	20.3258
73	17.0017	3.57218	26.2251	18.3501	16.0838	23.4382	20.2085	18.1134	18.4746	19.3839	19.5264	19.3966	18.2009	15.4685	11.2284	14.831	11.9938	12.4582	16.5012	17.6432	16.4454	9.89473	17.9992	17.041	16.4154	16.5482	16.8938	17.1797	14.4857	11.4648	17.3735	14.1615	15.6267	16.5645	17.438	14.8942	17.8651	13.3472	17.2742	15.6307	12.7942	16.6999	12.5411	18.0772	23.8928	16.0005	22.459	17.991	19.0051
74	15.3198	3.50977	24.1505	16.3785	14.4134	21.9384	18.5432	16.4584	16.8226	17.7798	17.7563	17.7551	16.5465	13.6131	9.66367	13.067	10.3006	11.2124	14.8375	15.8034	14.906	8.4498	16.252	15.4426	14.5007	14.6204	15.0892	15.5214	12.7921	10.2292	15.9296	12.5629	14.1286	14.93	15.5838	13.1553	16.3111	11.6332	15.7877	14.1544	11.158	14.8785	11.0318	16.5977	22.3253	14.3535	20.8348	16.1469	17.6281
75	13.6245	3.43295	22.0305	14.3727	12.7015	20.4133	16.8963	14.7486	15.138	16.1354	15.9639	16.0658	14.8348	11.7377	8.09345	11.3139	8.60303	9.92686	13.1156	13.9505	13.34	7.01117	14.4177	13.8489	12.6169	12.7295	13.2765	13.8503	11.1246	8.94781	14.4045	10.9729	12.584	13.2785	13.6996	11.4429	14.6973	9.89986	14.2759	12.6466	9.55843	13.0629	9.51482	15.0076	20.6411	12.7271	19.1897	14.2669	16.1978
76	11.9338	3.34289	19.9174	12.3839	10.9668	18.8638	15.2923	13.0044	13.428	14.4525	14.1831	14.3717	13.065	9.87982	6.51909	9.58345	6.93318	8.60545	11.3525	12.1186	11.767	5.58479	12.5027	12.2537	10.785	10.8983	11.4747	12.1868	9.5097	7.62821	12.8174	9.38436	10.9862	11.61	11.8107	9.77506	13.048	8.18139	12.7382	11.1275	8.00915	11.2655	8.003	13.3141	18.8299	11.1474	17.5307	12.404	14.7256
77	10.2644	3.2423	17.8455	10.4507	9.22461	17.3086	13.7533	11.2582	11.7012	12.7434	12.4295	12.6969	11.2439	8.06052	4.94155	7.88418	5.32046	7.25596	9.56177	10.3346	10.2014	4.18758	10.5301	10.6427	9.01727	9.14703	9.69361	10.543	7.97517	6.3024	11.199	7.79516	9.34129	9.93388	9.93889	8.16801	11.3974	6.5117	11.1825	9.63753	6.52016	9.49124	6.50155	11.5368	16.8857	9.62709	15.8628	10.5964	13.218
78	8.62576	3.13603	15.8367	8.59	7.48522	15.7618	12.2876	9.547	9.97489	11.0214	10.704	11.0447	9.37778	6.28767	3.36367	6.219	3.77833	5.88156	7.75067	8.60756	8.64867	2.84	8.52333	9.00356	7.31422	7.47167	7.924	8.907	6.53111	5.00267	9.57144	6.19433	7.66111	8.26311	8.09667	6.62944	9.769	4.92422	9.61967	8.19933	5.09689	7.73544	5.01	9.70967	14.8377	8.17167	14.1897	8.867	11.6817
79	7.02048	3.02878	13.8893	6.812	5.75021	14.2261	10.8767	7.88955	8.25406	9.30745	9.00409	9.38745	7.47621	4.55173	1.78545	4.58882	2.30485	4.47697	5.93127	6.92791	7.11382	1.56606	6.50679	7.32912	5.66536	5.85209	6.15545	7.264	5.16742	3.7413	7.94473	4.56752	5.96576	6.60988	6.296	5.14979	8.16479	3.42661	8.05673	6.80564	3.73724	5.98764	3.52255	7.87464	12.7448	6.78364	12.515	7.229	10.118
80	5.45322	2.92555	11.973	5.615	4.02897	12.6926	9.50888	6.29947	6.53339	7.62167	7.32373	7.70378	5.55112	2.84445	0.213091	2.997	0.883576	3.03972	4.12525	5.26753	5.60942	0.401606	4.50035	5.61966	4.04558	4.2727	4.38255	5.63182	3.87579	2.51678	6.33461	2.90202	4.29092	4.98366	4.54533	3.7139	6.57566	2.01602	6.498	5.45361	2.43058	4.23552	2.02636	6.06852	10.6678	5.45532	10.8458	5.69022	8.52115
81	3.92	2.84355	10.06	4.07627	2.33777	11.1411	8.16704	4.78996	4.80701	5.97191	5.63873	5.98727	3.61122	1.16661	-1.33833	1.44682	-0.498283	1.58323	2.34312	3.62756	4.14833	-0.663152	2.53884	3.88201	2.43721	2.7207	2.62252	4.02255	2.64334	1.31683	4.76503	1.19011	2.66721	3.39128	2.83356	2.2974	4.99231	0.683212	4.95167	4.14375	1.16186	2.47057	0.509727	4.31014	8.66179	4.17992	9.183	4.25111	6.88903
82	2.39738	2.75532	8.138	1.79836	0.695636	9.567	6.83464	3.37455	3.07727	4.335	3.914	4.24745	1.66155	-0.482636	-2.84973	-0.059	-1.84155	0.123273	0.597727	2.04145	2.73945	-1.64673	0.657273	2.135	0.839273	1.19155	0.883909	2.42982	1.451	0.123636	3.25845	-0.563364	1.109	1.82973	1.147	0.875909	3.41282	-0.582091	3.42391	2.87682	-0.0826364	0.696727	-1.03218	2.61455	6.78009	2.93127	7.531	2.918	5.24664
83	0.90626	2.68173	6.21046	0.198636	-0.880333	7.97807	5.51342	2.05608	1.35178	2.63805	2.13564	2.4938	-0.282444	-2.1083	-4.30388	-1.51909	-3.14427	-1.32815	-1.0938	0.508727	1.37312	-2.56572	-1.12964	0.392495	-0.747697	-0.319697	-0.842758	0.832091	0.268848	-1.06909	1.81896	-2.34042	-0.389434	0.285253	-0.523889	-0.563869	1.83836	-1.79243	1.923	1.64514	-1.31819	-1.0781	-2.59636	0.991182	5.04639	1.6724	5.89811	1.70833	3.61494
84	-0.561458	2.63137	4.30184	-1.37709	-2.37526	6.3889	4.20646	0.825485	-0.35797	0.941747	0.308909	0.737768	-2.20112	-3.71358	-5.68609	-2.94382	-4.40813	-2.76156	-2.71933	-0.991343	0.0397879	-3.44145	-2.81763	-1.34683	-2.32432	-1.81364	-2.56006	-0.792909	-0.94897	-2.25884	0.438182	-4.10901	-1.84346	-1.26738	-2.19433	-2.026	0.268111	-2.96576	0.457697	0.416798	-2.56144	-2.84604	-4.177	-0.554212	3.47791	0.359879	4.27889	0.611667	2.01606
85	-2.01623	2.59688	2.43842	-2.93555	-3.78424	4.80394	2.90585	-0.338242	-2.03536	-0.716333	-1.55836	-1.00621	-4.07561	-5.29236	-6.99	-4.34973	-5.63552	-4.17085	-4.27073	-2.48688	-1.29164	-4.30982	-4.41412	-3.09682	-3.88709	-3.29191	-4.25382	-2.46773	-2.23509	-3.44197	-0.888576	-5.83461	-3.26827	-2.84979	-3.87067	-3.50115	-1.29606	-4.13176	-0.972	-0.863303	-3.82288	-4.59461	-5.76327	-2.03027	2.06482	-1.0403	2.66633	-0.38	0.471091
86	-3.46337	2.5739	0.632909	-4.48036	-5.10804	3.22505	1.58884	-1.466	-3.66775	-2.36488	-3.46155	-2.7292	-5.88361	-6.838	-8.21567	-5.74936	-6.83086	-5.54612	-5.76065	-4.00612	-2.66467	-5.19679	-5.92546	-4.8678	-5.42188	-4.75515	-5.90918	-4.203	-3.5966	-4.62143	-2.17021	-7.492	-4.67132	-4.47413	-5.53556	-4.96533	-2.84381	-5.32028	-2.37309	-2.23122	-5.10254	-6.29424	-7.35091	-3.47814	0.771455	-2.53883	1.05189	-1.29111	-1.0043
87	-4.89986	2.55606	-1.11745	-6.009	-6.34233	1.6519	0.229061	-2.58864	-5.23799	-3.98554	-5.39773	-4.43393	-7.60672	-8.33252	-9.35848	-7.14709	-8.00428	-6.86689	-7.19899	-5.55934	-4.09812	-6.09733	-7.36827	-6.64027	-6.91172	-6.19855	-7.51491	-5.99709	-5.03122	-5.79958	-3.42072	-9.06226	-6.04781	-6.14031	-7.15944	-6.38988	-4.35055	-6.5289	-3.74976	-3.69851	-6.39807	-7.90099	-8.94245	-4.9317	-0.444303	-4.08724	-0.567111	-2.165	-2.39994
88	-6.31465	2.53795	-2.81579	-7.50464	-7.48727	0.0866667	-1.19979	-3.72433	-6.72252	-5.53767	-7.34618	-6.11464	-9.22515	-9.75136	-10.4146	-8.54273	-9.16373	-8.11794	-8.58682	-7.1337	-5.55645	-7.00479	-8.75391	-8.38291	-8.32818	-7.62627	-9.03855	-7.83155	-6.53839	-6.97212	-4.66133	-10.5253	-7.37867	-7.83418	-8.71833	-7.756	-5.78927	-7.74124	-5.10691	-5.26382	-7.70945	-9.37879	-10.5425	-6.40533	-1.63582	-5.62476	-2.16067	-3.06833	-3.71891
89	-7.69081	2.51622	-4.46233	-8.935	-8.53244	-1.45411	-2.70389	-4.86922	-8.08056	-7.00167	-9.266	-7.75433	-10.7209	-11.072	-11.3833	-9.925	-10.3317	-9.27544	-9.91544	-8.69089	-6.98567	-7.93022	-10.0944	-10.0579	-9.65933	-9.035	-10.4403	-9.666	-8.12567	-8.11733	-5.91778	-11.8478	-8.64467	-9.53067	-10.1953	-9.04589	-7.13978	-8.93444	-6.45567	-6.90656	-9.04444	-10.7091	-12.141	-7.89311	-2.84467	-7.10133	-3.67611	-4.07789	-4.97733
90	-9.01178	2.49197	-6.02481	-10.2486	-9.46938	-2.94117	-4.25557	-5.99763	-9.31436	-8.37835	-11.085	-9.32589	-12.0907	-12.2763	-12.2734	-11.2728	-11.5242	-10.3379	-11.1619	-10.1869	-8.35021	-8.91824	-11.3972	-11.6309	-10.8871	-10.4245	-11.7218	-11.4373	-9.79334	-9.21483	-7.19936	-13.0171	-9.83977	-11.1892	-11.5713	-10.256	-8.39828	-10.0849	-7.8067	-8.58575	-10.4004	-11.9271	-13.6975	-9.3634	-4.109	-8.48697	-5.06378	-5.25411	-6.18636
91	-10.2636	2.46775	-7.45764	-11.4297	-10.3011	-4.32136	-5.80564	-7.07527	-10.4336	-9.66555	-12.7526	-10.8003	-13.3408	-13.3498	-13.0944	-12.5694	-12.7355	-11.3231	-12.3068	-11.5889	-9.62345	-9.99936	-12.658	-13.0477	-11.9998	-11.7934	-12.8929	-13.0995	-11.5295	-10.2482	-8.50227	-14.044	-10.961	-12.7637	-12.821	-11.3979	-9.57773	-11.1687	-9.154	-10.2457	-11.7681	-13.075	-15.1623	-10.7657	-5.46382	-9.75064	-6.297	-6.626	-7.35691
92	-11.4368	2.44531	-8.7127	-12.4641	-11.0462	-5.5618	-7.29689	-8.07871	-11.4538	-10.8326	-14.2307	-12.1544	-14.4864	-14.2828	-13.8575	-13.8043	-13.9329	-12.2564	-13.3553	-12.8724	-10.7986	-11.1477	-13.8689	-14.3034	-12.9862	-13.1176	-13.9763	-14.6159	-13.3008	-11.2113	-9.80621	-14.9377	-12.0103	-14.2092	-13.8898	-12.4921	-10.6949	-12.1718	-10.4738	-11.8289	-13.1249	-14.1813	-16.4833	-12.0568	-6.91806	-10.8878	-7.35222	-8.18467	-8.49176
93	-12.5212	2.42652	-9.7769	-13.3514	-11.741	-6.62589	-8.66743	-8.99196	-12.386	-11.8554	-15.5055	-13.3598	-15.5445	-15.0749	-14.5765	-14.9715	-15.0677	-13.1658	-14.3204	-14.0181	-11.8912	-12.3142	-14.9992	-15.3966	-13.8638	-14.3686	-14.9963	-15.9598	-15.0376	-12.1073	-11.0765	-15.7055	-12.997	-15.4873	-14.7413	-13.5572	-11.7598	-13.0745	-11.7286	-13.2689	-14.4284	-15.2554	-17.6185	-13.1992	-8.43415	-11.8799	-8.27444	-9.84689	-9.58579
94	-13.5011	2.41428	-10.6422	-14.1023	-12.4115	-7.47039	-9.85185	-9.81485	-13.247	-12.7399	-16.5767	-14.4073	-16.5089	-15.742	-15.2724	-16.0606	-16.0909	-14.0813	-15.2179	-15.0109	-12.8989	-13.4271	-16.0122	-16.3375	-14.6561	-15.5204	-15.9488	-17.1133	-16.6334	-12.9451	-12.2682	-16.343	-13.9188	-16.564	-15.33	-14.5848	-12.7362	-13.8571	-12.8483	-14.5187	-15.6163	-16.2778	-18.545	-14.1633	-9.95027	-12.7078	-9.08233	-11.5097	-10.6061
95	-14.3437	2.40722	-11.2949	-14.6905	-13.0373	-8.05047	-10.7813	-10.5307	-14.024	-13.5156	-17.4246	-15.2808	-17.3244	-16.2768	-15.9449	-17.0468	-16.9389	-15.0173	-16.0416	-15.8257	-13.8066	-14.4013	-16.8631	-17.1345	-15.3482	-16.5404	-16.7713	-18.0252	-17.9182	-13.7492	-13.3255	-16.8033	-14.7348	-17.3609	-15.6282	-15.5346	-13.5573	-14.4896	-13.7751	-15.5407	-16.5829	-17.1736	-19.2497	-14.9387	-11.3853	-13.3588	-9.763	-13.0552	-11.4824
96	-14.9984	2.40549	-11.7368	-15.0655	-13.5689	-8.32923	-11.3885	-11.106	-14.6749	-14.2095	-18.0365	-15.9645	-17.9576	-16.6637	-16.5695	-17.9053	-17.5776	-15.9455	-16.7405	-16.452	-14.5452	-15.1261	-17.4666	-17.7395	-15.8682	-17.3537	-17.3614	-18.643	-18.8039	-14.5104	-14.2151	-17.0478	-15.3972	-17.85	-15.6338	-16.34	-14.1589	-14.9158	-14.4909	-16.2921	-17.2551	-17.8649	-19.7625	-15.5197	-12.6338	-13.7933	-10.245	-14.3836	-12.1409
97	-15.414	2.40788	-12.004	-15.1959	-13.9558	-8.40206	-11.6454	-11.5162	-15.073	-14.8051	-18.4157	-16.4617	-18.3919	-16.8941	-17.113	-18.6249	-17.9766	-16.8143	-17.2735	-16.865	-15.0444	-15.5398	-17.8176	-18.1254	-16.1328	-17.9035	-17.6074	-18.9558	-19.255	-15.1759	-14.9093	-17.0384	-15.855	-18.0335	-15.384	-16.9475	-14.502	-15.1021	-15.0048	-16.7391	-17.5866	-18.2836	-20.1343	-15.9123	-13.635	-14.0017	-10.4547	-15.438	-12.5221
98	-15.5747	2.42231	-12.1586	-15.0656	-14.1602	-8.35965	-11.5712	-11.7623	-15.1707	-15.2862	-18.5756	-16.8051	-18.6474	-16.9778	-17.5475	-19.217	-18.1411	-17.5749	-17.6022	-17.0576	-15.2592	-15.6061	-17.9236	-18.2591	-16.1515	-18.1685	-17.5763	-18.9775	-19.3222	-15.7034	-15.4077	-16.757	-16.0826	-17.9604	-14.962	-17.3445	-14.5939	-15.0693	-15.3514	-16.8696	-17.6032	-18.4013	-20.3781	-16.0895	-14.3501	-13.9486	-10.3873	-16.2091	-12.6187
99	-15.5056	2.46282	-12.1952	-14.7224	-14.189	-8.25919	-11.2348	-11.8836	-14.9711	-15.6594	-18.5795	-17.0427	-18.7766	-16.9369	-17.8678	-19.7083	-18.1154	-18.1872	-17.7202	-17.0563	-15.1998	-15.3465	-17.8302	-18.1479	-15.989	-18.1798	-17.3869	-18.7767	-19.1466	-16.084	-15.7408	-16.2149	-16.0943	-17.7252	-14.4691	-17.5651	-14.4656	-14.8585	-15.5665	-16.7102	-17.4205	-18.2587	-20.4779	-16.0303	-14.7372	-13.6019	-10.1002	-16.708	-12.4883
100	-15.2676	2.54529	-12.024	-14.247	-14.101	-8.056	-10.723	-11.936	-14.57	-15.983	-18.523	-17.191	-18.805	-16.775	-18.097	-20.1	-17.98	-18.635	-17.65	-16.939	-14.947	-14.865	-17.599	-17.863	-15.749	-18.043	-17.16	-18.436	-18.869	-16.346	-15.959	-15.434	-15.931	-17.411	-13.953	-17.651	-14.134	-14.511	-15.656	-16.319	-17.193	-17.964	-20.408	-15.747	-14.756	-12.956	-9.715	-16.935	-12.213
all values Left	mean	std	steps
1	38.0022	4.08294	42.033	38.2	37.247	41.171	43.409	39.094	32.481	37.774	39.556	36.815	38.977	34.341	36.887	36.046	26.931	36.539	36.817	37.237	40.756	35.477	35.255	37.716	42.003	36.814	39.157	29.844	32.633	35.914	36.074	40.959	40.259	36.561	29.892	37.033	36.957	34.82	37.612	35.097	42.298	31.129	44.398	36.118	39.127	37.844	41.835	39.209	27.895
2	38.4707	4.17491	42.5416	38.6568	38.1297	42.1996	44.2856	39.7272	33.4418	38.4468	40.2541	37.3303	38.9507	34.5226	36.1621	34.5328	26.8676	36.5642	36.8085	37.1829	41.4167	35.9283	35.8529	38.2197	42.6577	37.6356	39.598	29.187	32.3583	36.1061	35.9901	40.7367	40.96	37.5634	30.1905	37.3473	37.361	35.3705	38.3875	35.9768	42.707	31.2181	44.8046	36.9447	39.6581	37.8937	41.7584	39.2178	27.9846
3	39.0963	4.23509	43.3855	39.285	39.1554	43.201	45.2534	40.7005	34.4974	39.4053	41.0723	38.0321	39.1869	34.8719	35.787	33.325	27.3114	36.8624	37.2139	37.3422	42.1134	36.7603	36.7267	38.8898	43.4204	38.5053	40.2439	28.8535	32.4528	36.5281	36.2282	40.8244	41.5756	38.6009	30.8393	37.835	37.8177	36.1515	39.2194	36.9122	43.2455	31.5083	45.3693	37.8552	40.3336	38.179	41.7469	39.3799	28.5065
4	39.7563	4.24255	44.5676	40.0664	40.1128	44.1188	46.1018	41.7536	35.5927	40.4738	41.802	38.7885	39.5938	35.2254	35.7234	32.4655	28.1448	37.2815	37.8895	37.5251	42.7368	37.8572	37.8124	39.5449	44.1573	39.2781	40.9722	28.8146	32.8433	37.0225	36.7029	41.1588	41.9588	39.5396	31.6922	38.4155	38.165	37.0049	39.9551	37.7041	43.7444	31.9018	45.989	38.649	40.9809	38.5676	41.6322	39.764	29.4202
5	40.3243	4.203	45.9526	40.9388	40.8181	44.8525	46.671	42.6199	36.6959	41.4653	42.265	39.4568	40.0326	35.4483	35.8276	31.9933	29.1522	37.6355	38.6338	37.5779	43.2056	39.0575	38.9571	40.012	44.7231	39.8269	41.6409	28.9507	33.3884	37.4298	37.3063	41.6232	42.0225	40.2882	32.585	38.9665	38.2808	37.7574	40.4702	38.2049	44.0526	32.2733	46.5602	39.1865	41.4546	38.8866	41.3043	40.3893	30.6298
6	40.6843	4.14098	47.3287	41.7797	41.1673	45.3081	46.8866	43.1353	37.8029	42.1936	42.3649	39.9074	40.3419	35.4605	35.9237	31.9116	30.0709	37.7818	39.2431	37.4257	43.4495	40.1641	39.9158	40.1216	44.9718	40.0721	42.1142	29.0811	33.9108	37.6271	37.9213	42.0564	41.7426	40.7821	33.3726	39.3478	38.1102	38.2671	40.6855	38.3318	44.0795	32.5024	46.9785	39.3972	41.6738	38.9984	40.7299	41.1614	31.9667
7	40.7649	4.09464	48.4808	42.4318	41.0743	45.4387	46.7344	43.2236	38.8924	42.6024	42.0914	40.045	40.3941	35.2205	35.8755	32.1886	30.6291	37.6486	39.554	37.0342	43.4042	41.0255	40.5389	39.8483	44.848	39.9629	42.2604	29.0417	34.2614	37.5438	38.4205	42.3034	41.153	40.9589	33.9382	39.4467	37.65	38.4169	40.578	38.0153	43.7803	32.5103	47.2183	39.2635	41.6068	38.8287	39.8999	41.8603	33.1929
8	40.5411	4.09357	49.3132	42.7419	40.5772	45.2411	46.2269	42.9241	39.8854	42.662	41.4936	39.8313	40.1216	34.7232	35.5941	32.6329	30.7095	37.1898	39.517	36.3893	43.0164	41.5543	40.7859	39.2493	44.4097	39.5074	42.0279	28.7191	34.3271	37.1665	38.7166	42.2239	40.3115	40.7476	34.1725	39.1802	36.9272	38.1723	40.1525	37.3206	43.1695	32.2545	47.2924	38.8037	41.2151	38.3523	38.865	42.3279	34.1253
9	40.0248	4.137	49.7884	42.7134	39.7346	44.7142	45.3562	42.35	40.6487	42.3775	40.6033	39.2593	39.5397	33.9977	35.0429	33.039	30.3564	36.4549	39.1773	35.4577	42.3328	41.7064	40.6561	38.3896	43.7153	38.7423	41.4691	28.1256	34.0499	36.5057	38.7457	41.8039	39.2733	40.1786	34.0684	38.5462	35.9806	37.5617	39.4851	36.2872	42.2882	31.7774	47.2117	38.0601	40.5269	37.632	37.6712	42.4881	34.6411
10	39.2393	4.20608	49.8905	42.3652	38.6113	43.944	44.2031	41.5897	40.9845	41.742	39.5279	38.4119	38.6975	33.0972	34.2236	33.2335	29.6301	35.504	38.5823	34.2362	41.3907	41.4209	40.1186	37.3164	42.795	37.7297	40.6346	27.2836	33.4644	35.5942	38.4678	41.055	38.0885	39.2742	33.6463	37.6265	34.857	36.6222	38.6355	34.989	41.1619	31.1105	46.9615	37.0863	39.5757	36.7116	36.3672	42.2869	34.6945
11	38.2317	4.27885	49.6221	41.7231	37.2798	42.9932	42.8351	40.7005	40.8967	40.8445	38.3413	37.342	37.6225	32.0801	33.1742	33.109	28.6115	34.4008	37.7893	32.7526	40.2379	40.7551	39.2395	36.1155	41.6328	36.5568	39.5689	26.2265	32.6071	34.4809	37.8763	39.9945	36.8024	38.0785	32.9429	36.4786	33.5973	35.441	37.6502	33.5169	39.8297	30.2932	46.5235	35.9363	38.4048	35.6431	34.9985	41.7104	34.2675
12	37.0551	4.33818	48.9633	40.8401	35.8063	41.9163	41.3329	39.723	40.4168	39.7266	37.0763	36.1058	36.3823	31.006	31.935	32.6057	27.39	33.2119	36.852	31.1083	38.9289	39.7657	38.0963	34.8682	40.3001	35.295	38.306	25.0083	31.529	33.2092	36.9538	38.658	35.461	36.6569	32.0077	35.1593	32.276	34.133	36.5662	31.9613	38.363	29.3686	45.9102	34.6569	37.0623	34.4772	33.6	40.8117	33.4377
13	35.761	4.36983	47.944	39.7685	34.2738	40.7562	39.7751	38.6882	39.6098	38.4554	35.7388	34.7525	35.0683	29.9257	30.567	31.7709	26.0498	31.9975	35.7821	29.4026	37.5191	38.5145	36.7705	33.5946	38.8377	33.9902	36.8718	23.711	30.3034	31.8427	35.7291	37.101	34.0938	35.0835	30.8983	33.7327	30.9343	32.7783	35.4005	30.4126	36.842	28.3689	45.1274	33.2973	35.6077	33.2582	32.1779	39.6318	32.3172
14	34.394	4.36928	46.6331	38.5346	32.7464	39.5458	38.2154	37.6092	38.5374	37.0999	34.3232	33.3226	33.7458	28.873	29.1266	30.6866	24.6873	30.7984	34.5854	27.7007	36.0704	37.0745	35.3388	32.2857	37.2759	32.6545	35.3517	22.4236	28.9976	30.4369	34.2914	35.4105	32.7089	33.4505	29.6612	32.2599	29.587	31.4248	34.1623	28.9155	35.3265	27.3173	44.1852	31.8874	34.1098	32.0255	30.7262	38.231	30.9904
15	32.9868	4.34051	45.0985	37.1781	31.2618	38.3031	36.6733	36.471	37.3054	35.7075	32.8384	31.8648	32.442	27.8615	27.6675	29.4124	23.3498	29.6205	33.2804	26.0481	34.6226	35.5541	33.8619	30.9146	35.6267	31.28	33.8087	21.1921	27.661	29.0222	32.7358	33.7085	31.3071	31.8404	28.3568	30.7808	28.2298	30.0853	32.8686	27.4831	33.8325	26.2304	43.073	30.4811	32.632	30.8028	29.2392	36.7001	29.5358
16	31.5612	4.29067	43.4159	35.7361	29.8356	37.0284	35.1921	35.2639	35.9575	34.3158	31.3215	30.434	31.1481	26.8804	26.2323	27.9943	22.0568	28.4504	31.924	24.4796	33.1843	34.0235	32.3589	29.4883	33.9063	29.8803	32.2793	20.0315	26.3503	27.6156	31.1495	32.0295	29.8922	30.2937	27.0248	29.308	26.8507	28.7526	31.5325	26.1149	32.3602	25.1157	41.8256	29.1268	31.1989	29.5958	27.7105	35.1461	28.0109
17	30.1299	4.22841	41.6542	34.2304	28.4714	35.7287	33.8339	34.0018	34.5316	32.9417	29.8182	29.062	29.8395	25.8999	24.8272	26.4442	20.8075	27.2771	30.5517	22.9926	31.7486	32.5198	30.843	28.0332	32.151	28.4778	30.7725	18.9316	25.0869	26.2204	29.59	30.3579	28.4639	28.8191	25.6861	27.8425	25.4486	27.4014	30.1611	24.8085	30.9056	23.9777	40.4566	27.8184	29.8285	28.3971	26.1238	33.6073	26.4715
18	28.6989	4.16184	39.8766	32.6804	27.1496	34.4109	32.5839	32.7144	33.0552	31.5684	28.3525	27.7472	28.5026	24.8783	23.442	24.8077	19.6029	26.0933	29.17	21.5823	30.3029	31.0675	29.3439	26.5672	30.4042	27.0867	29.2918	17.8634	23.8635	24.8229	28.0819	28.6879	27.013	27.4011	24.3524	26.3927	24.0346	26.0072	28.7543	23.541	29.4658	22.8173	38.9841	26.5286	28.5333	27.1941	24.4759	32.0891	24.94
19	27.267	4.09865	38.1381	31.1146	25.8302	33.0819	31.3889	31.415	31.5521	30.1964	26.9173	26.4745	27.1359	23.783	22.0655	23.1568	18.4375	24.8877	27.7733	20.2348	28.8445	29.6528	27.8706	25.0849	28.687	25.7044	27.8375	16.7979	22.6675	23.4157	26.6195	27.0195	25.5286	26.007	23.023	24.9638	22.618	24.5537	27.306	22.2873	28.0332	21.6339	37.4428	25.2244	27.3152	25.9685	22.7754	30.5894	23.4196
20	25.8274	4.04528	36.4642	29.5684	24.4831	31.746	30.1975	30.0843	30.0335	28.8294	25.4907	25.2253	25.7379	22.5874	20.6902	21.5186	17.2975	23.6423	26.3443	18.9232	27.3825	28.2514	26.4022	23.5806	27.0016	24.3129	26.3992	15.7246	21.4852	21.9909	25.1946	25.3596	23.9985	24.5927	21.6909	23.5522	21.1978	23.0335	25.8047	21.0235	26.5951	20.4307	35.8819	23.8691	26.1591	24.7035	21.0341	29.1032	21.8983
21	24.3682	4.00573	34.8467	28.0504	23.0914	30.4016	28.967	28.6851	28.5152	27.4501	24.0363	23.9687	24.3054	21.2655	19.3022	19.9032	16.167	22.3378	24.8643	17.6054	25.9227	26.8346	24.8973	22.059	25.3284	22.8992	24.9587	14.6348	20.2946	20.5384	23.7984	23.7131	22.4134	23.1247	20.3351	22.1446	19.7751	21.439	24.2453	19.7312	25.1345	19.2108	34.3238	22.4318	25.0266	23.3933	19.2749	27.6219	20.3442
22	22.8762	3.98008	33.2455	26.5415	21.6417	29.0431	27.6658	27.1828	27.009	26.0291	22.5282	22.658	22.8346	19.8045	17.8872	18.318	15.0254	20.9628	23.3055	16.2558	24.4687	25.3679	23.2958	20.526	23.6523	21.4579	23.4921	13.5135	19.0536	19.0525	22.4105	22.0819	20.7679	21.5863	18.9299	20.7219	18.3513	19.7747	22.6304	18.3899	23.6395	17.9744	32.7698	20.8834	23.8807	22.0442	17.511	26.1302	18.7417
23	21.3428	3.96467	31.6013	25.0174	20.1243	27.6643	26.2671	25.567	25.5051	24.5609	20.9438	21.2323	21.3287	18.211	16.4353	16.7409	13.858	19.5104	21.649	14.8687	23.0119	23.8383	21.5597	18.9799	21.962	19.979	21.978	12.3493	17.7357	17.5373	21.0109	20.4596	19.06	19.9676	17.4471	19.2787	16.9291	18.061	20.9582	17.0018	22.112	16.7144	31.2128	19.2222	22.6996	20.6729	15.7402	24.6038	17.083
24	19.7641	3.95489	29.8722	23.4443	18.5463	26.2684	24.7716	23.8339	23.9866	23.0494	19.2852	19.6839	19.7865	16.5032	14.9427	15.1328	12.6491	17.9925	19.892	13.4434	21.5215	22.2617	19.7245	17.4073	20.2473	18.423	20.4026	11.1395	16.3257	16.0003	19.5934	18.8453	17.2865	18.2726	15.8707	17.8164	15.5002	16.3345	19.2279	15.5707	20.5558	15.4201	29.6586	17.4557	21.4719	19.2878	13.9599	23.0258	15.374
25	18.1429	3.94607	28.0401	21.7905	16.9015	24.8625	23.1934	22.0114	22.4442	21.5016	17.5724	18.0388	18.2009	14.7225	13.4084	13.4714	11.3976	16.4185	18.0708	11.9889	19.9705	20.6501	17.8268	15.7978	18.508	16.7979	18.7759	9.87758	14.8321	14.4517	18.1528	17.2376	15.464	16.513	14.2048	16.3365	14.048	14.6193	17.4513	14.0997	18.9751	14.0808	28.1083	15.6168	20.1909	17.8792	12.184	21.4009	13.6209
26	16.4871	3.93164	26.1089	20.0335	15.1885	23.4507	21.5545	20.1215	20.8726	19.9153	15.8414	16.3389	16.561	12.9045	11.8466	11.7601	10.1061	14.7939	16.2052	10.5201	18.3565	19.0136	15.8969	14.1445	16.7476	15.1357	17.1066	8.57023	13.2755	12.9064	16.6835	15.6234	13.6135	14.7244	12.4672	14.8357	12.5652	12.9237	15.6482	12.5926	17.3709	12.6985	26.5568	13.7554	18.8516	16.448	10.4324	19.7392	11.8464
27	14.81	3.90608	24.0991	18.1656	13.4201	22.027	19.8811	18.2107	19.2724	18.2947	14.1225	14.6286	14.8648	11.0837	10.2704	10.0198	8.77727	13.1156	14.3213	9.04964	16.6697	17.3637	13.9735	12.4526	14.9716	13.4646	15.4071	7.23498	11.6793	11.3698	15.1788	13.9931	11.7594	12.9415	10.6901	13.3086	11.0732	11.2571	13.8437	11.0578	15.7507	11.2799	24.9961	11.9207	17.4533	15.0103	8.72441	18.0532	10.0816
28	13.1266	3.86633	22.0479	16.2243	11.6137	20.5805	18.2015	16.3273	17.6404	16.638	12.4295	12.9357	13.1123	9.28709	8.68782	8.282	7.41982	11.3977	12.4496	7.58345	14.8996	15.7111	12.0863	10.7293	13.188	11.8045	13.6948	5.90291	10.0675	9.83636	13.6231	12.3451	9.922	11.1883	8.91545	11.7577	9.611	9.62773	12.0536	9.51482	14.1324	9.82118	23.4081	10.1462	16.0055	13.5831	7.07827	16.3524	8.36064
29	11.4518	3.81341	20.0033	14.2526	9.7953	19.1121	16.5455	14.508	15.9723	14.9404	10.7629	11.266	11.3083	7.53018	7.10082	6.57939	6.03782	9.65334	10.6233	6.12485	13.0552	14.0631	10.2545	8.99287	11.4167	10.1652	11.9946	4.6023	8.45309	8.3023	12.0169	10.6854	8.11327	9.48375	7.17988	10.1958	8.19933	8.04836	10.2853	7.97722	12.5392	8.31249	21.7893	8.45218	14.5157	12.1699	5.48703	14.6546	6.72109
30	9.79814	3.75044	17.9967	12.2996	7.97751	17.6346	14.9423	12.7675	14.2715	13.2077	9.11916	9.59661	9.45985	5.81555	5.51003	4.93893	4.62436	7.88921	8.85809	4.69055	11.151	12.4155	8.49048	7.25578	9.66478	8.52764	10.3382	3.34066	6.85036	6.76259	10.36	9.02515	6.34464	7.84508	5.5142	8.63242	6.83	6.53273	8.5367	6.45031	10.9925	6.74811	20.1434	6.85003	12.991	10.773	3.94083	12.9722	5.20297
31	8.17392	3.68192	16.049	10.4016	6.16448	16.1632	13.4111	11.1001	12.551	11.4595	7.49548	7.90167	7.57609	4.13336	3.91827	3.37345	3.17727	6.11636	7.14518	3.30218	9.20091	10.752	6.79736	5.5323	7.924	6.886	8.75036	2.11794	5.28091	5.20464	8.65861	7.3757	4.62427	6.28509	3.93688	7.072	5.501	5.08482	6.80106	4.93376	9.50255	5.1233	18.479	5.34924	11.4375	9.40039	2.43097	11.3127	3.80891
32	6.58207	3.61207	14.1577	8.57473	4.36131	14.7026	11.9453	9.50645	10.823	9.71303	5.87081	6.17273	5.66864	2.47791	2.32552	1.87693	1.70909	4.35283	5.45491	1.98285	7.23562	9.05915	5.14655	3.84548	6.18422	5.25818	7.24636	0.91204	3.76533	3.61425	6.92374	5.7481	2.94209	4.7804	2.45384	5.52027	4.21278	3.70245	5.06885	3.42057	8.07591	3.45522	16.801	3.95261	9.85595	8.04528	0.952424	9.67453	2.52788
33	5.02287	3.54335	12.3018	6.82678	2.58796	13.2468	10.5322	7.96791	9.10005	7.99067	4.21178	4.41901	3.74633	0.851182	0.735576	0.434566	0.236545	2.61203	3.784	0.757939	5.27492	7.32912	3.51709	2.20227	4.44	3.65382	5.82609	-0.291313	2.31224	1.97922	5.18835	4.15435	1.28482	3.31277	1.06521	3.98367	2.96611	2.37436	3.32471	1.89758	6.71473	1.7643	15.1164	2.66291	8.23568	6.70325	-0.507525	8.04336	1.34121
34	3.50088	3.48041	10.4527	5.615	0.866667	11.7817	9.16	6.457	7.38	6.306	2.50267	2.65067	1.814	-0.749	-0.838333	-0.967667	-1.229	0.904667	2.162	-0.363	3.341	5.562	1.898	0.601	2.70767	2.063	4.485	-1.494	0.919	0.302	3.495	2.59433	-0.357	1.85867	-0.249667	2.469	1.75433	1.085	1.569	0.353	5.411	0.082	13.428	1.485	6.58633	5.38267	-1.96067	6.41233	0.223
35	2.01866	3.4443	8.59556	4.21875	-0.784667	10.2975	7.80946	4.96055	5.65669	4.64422	0.748707	0.878859	-0.114667	-2.32618	-2.3767	-2.33148	-2.676	-0.753919	0.600364	-1.38106	1.46616	3.76452	0.292	-0.959828	0.996556	0.459182	3.21945	-2.69199	-0.412152	-1.40533	1.86411	1.05715	-1.99618	0.395343	-1.50416	0.991394	0.548556	-0.179273	-0.190848	-1.21772	4.15891	-1.55852	11.7412	0.417576	4.93019	4.09113	-3.40808	4.78074	-0.856939
36	0.526024	3.36555	6.73163	1.89516	-2.34928	8.79367	6.46639	3.46873	3.92819	2.93184	-1.04251	-0.882172	-2.01945	-3.88473	-3.86119	-3.65445	-4.09873	-2.35033	-0.926545	-2.3293	-0.324636	1.959	-1.30409	-2.47676	-0.702556	-1.17664	2.003	-3.88325	-1.69591	-3.12088	0.296111	-0.475323	-3.64218	-1.09	-2.71558	-0.449333	-0.701	-1.43664	-1.94807	-2.81161	2.93127	-3.12566	10.0615	-0.549697	3.28853	2.82934	-4.84432	3.15737	-1.93555
37	-0.928475	3.32426	4.87536	0.321273	-3.82118	7.28291	5.13818	1.97227	2.199	1.20045	-2.86991	-2.62236	-3.88264	-5.41855	-5.27873	-4.93773	-5.48764	-3.88109	-2.44773	-3.22791	-2.00973	0.158636	-2.89055	-3.96191	-2.394	-2.86345	0.809727	-5.07236	-2.94427	-4.81591	-1.21736	-2.02536	-5.28073	-2.59927	-3.91273	-1.85891	-2.025	-2.703	-3.69509	-4.421	1.69382	-4.57636	8.39009	-1.44273	1.68345	1.59555	-6.264	1.55291	-3.03682
38	-2.36766	3.29845	3.05549	-1.23007	-5.1962	5.7758	3.82306	0.456818	0.481242	-0.485889	-4.73187	-4.34332	-5.68191	-6.92	-6.62212	-6.18113	-6.822	-5.35255	-3.99282	-4.10985	-3.60325	-1.63915	-4.45982	-5.44054	-4.06333	-4.611	-0.396364	-6.25907	-4.17567	-6.4618	-2.69003	-3.61034	-6.88327	-4.11123	-5.12683	-3.24364	-3.45178	-3.98864	-5.41516	-6.03459	0.404727	-5.89209	6.73361	-2.30736	0.136747	0.378505	-7.66337	-0.0230808	-4.17621
39	-3.79647	3.28147	1.29155	-2.76339	-6.47667	4.27291	2.50746	-1.09773	-1.21337	-2.16261	-6.61329	-6.04039	-7.39912	-8.37191	-7.88778	-7.39398	-8.08591	-6.76772	-5.57291	-5.00664	-5.11739	-3.45345	-5.98897	-6.93916	-5.69633	-6.41627	-1.65609	-7.43305	-5.41267	-8.038	-4.1371	-5.24351	-8.42582	-5.59867	-6.36602	-4.60794	-4.97533	-5.29245	-7.05992	-7.64958	-0.968909	-7.05338	5.09387	-3.21137	-1.32869	-0.824808	-9.04663	-1.56787	-5.36682
40	-5.21275	3.26382	-0.418091	-4.28324	-7.65964	2.77515	1.16848	-2.70809	-2.87345	-3.81352	-8.48055	-7.69664	-9.01955	-9.75136	-9.06242	-8.58939	-9.25682	-8.13418	-7.17455	-5.921	-6.56312	-5.28582	-7.46236	-8.45418	-7.282	-8.256	-2.99609	-8.57309	-6.67127	-9.51733	-5.55912	-6.91209	-9.89145	-7.03873	-7.61203	-5.95855	-6.57833	-6.61364	-8.58906	-9.26948	-2.43491	-8.06103	3.46512	-4.22997	-2.71439	-2.01255	-10.4196	-3.088	-6.60891
41	-6.60655	3.2352	-2.08197	-5.788	-8.7334	1.28253	-0.221485	-4.363	-4.47765	-5.40322	-10.287	-9.28456	-10.5253	-11.0374	-10.1495	-9.78112	-10.3293	-9.44751	-8.757	-6.84294	-7.94736	-7.11445	-8.86345	-9.95727	-8.79789	-10.0778	-4.416	-9.65798	-7.95536	-10.8864	-6.9419	-8.59574	-11.263	-8.40933	-8.83963	-7.30821	-8.22478	-7.95255	-9.98277	-10.8983	-3.95664	-8.93432	1.83975	-5.42555	-4.03143	-3.17366	-11.772	-4.58769	-7.87121
42	-7.96326	3.18915	-3.70346	-7.26359	-9.68971	-0.201778	-1.68677	-6.01609	-6.00099	-6.89721	-11.9797	-10.7744	-11.8989	-12.213	-11.1469	-10.9911	-11.3231	-10.6924	-10.2749	-7.78033	-9.27965	-8.90327	-10.1731	-11.4308	-10.2028	-11.8292	-5.90955	-10.6726	-9.25236	-12.1271	-8.26756	-10.2663	-12.5172	-9.69366	-10.0243	-8.65933	-9.86256	-9.31464	-11.2521	-12.516	-5.47155	-9.70597	0.208515	-6.82299	-5.28872	-4.28612	-13.0837	-6.05565	-9.11821
43	-9.26619	3.12494	-5.26385	-8.68003	-10.5307	-1.65985	-3.22476	-7.61673	-7.42285	-8.30121	-13.5121	-12.1424	-13.1535	-13.2646	-12.0618	-12.2284	-12.2643	-11.8528	-11.6947	-8.77064	-10.5689	-10.5983	-11.3584	-12.8556	-11.4823	-13.4645	-7.47736	-11.609	-10.5285	-13.2299	-9.51912	-11.8841	-13.622	-10.8915	-11.1402	-9.99145	-11.4363	-10.6974	-12.4292	-14.0818	-6.93036	-10.429	-1.41721	-8.38045	-6.49909	-5.32112	-14.3171	-7.47361	-10.3188
44	-10.501	3.04759	-6.71112	-10.0041	-11.2828	-3.05982	-4.79838	-9.12191	-8.72646	-9.61363	-14.8455	-13.3598	-14.3025	-14.1859	-12.9047	-13.4688	-13.1815	-12.9193	-12.991	-9.85527	-11.8232	-12.1635	-12.4207	-14.1991	-12.6516	-14.9484	-9.12264	-12.4822	-11.745	-14.2002	-10.6871	-13.4037	-14.5345	-12.031	-12.1718	-11.2708	-12.893	-12.0896	-13.5487	-15.5421	-8.30273	-11.1546	-2.99713	-10.0306	-7.67129	-6.27878	-15.4101	-8.82799	-11.4525
45	-11.6543	2.96304	-8.01611	-11.1959	-11.9977	-4.36456	-6.34489	-10.504	-9.90189	-10.8066	-15.9778	-14.4156	-15.3637	-14.981	-13.6873	-14.6596	-14.105	-13.8922	-14.144	-11.0187	-13.0403	-13.5723	-13.3697	-15.421	-13.7336	-16.256	-10.844	-13.3107	-12.86	-15.0464	-11.7784	-14.7674	-15.208	-13.1342	-13.0961	-12.446	-14.1877	-13.465	-14.631	-16.8442	-9.573	-11.909	-4.45322	-11.6709	-8.80389	-7.17611	-16.3247	-10.0894	-12.526
46	-12.7112	2.87154	-9.15964	-12.2415	-12.6849	-5.54255	-7.80555	-11.7355	-10.9603	-11.8477	-16.9171	-15.2943	-16.337	-15.648	-14.4235	-15.7502	-15.0496	-14.7918	-15.1206	-12.2058	-14.2034	-14.8103	-14.223	-16.5238	-14.756	-17.3397	-12.6275	-14.1095	-13.8327	-15.7751	-12.8023	-15.9423	-15.5851	-14.2076	-13.8937	-13.4585	-15.279	-14.7587	-15.6749	-17.933	-10.71	-12.6948	-5.75755	-13.1866	-9.886	-8.04427	-17.0035	-11.2625	-13.556
47	-13.6538	2.77353	-10.1283	-13.1434	-13.3066	-6.56011	-9.12646	-12.8153	-11.9334	-12.7467	-17.6553	-15.9801	-17.1891	-16.1913	-15.1306	-16.6934	-15.9843	-15.6284	-15.9265	-13.3437	-15.2826	-15.8622	-14.9794	-17.4855	-15.7119	-18.1817	-14.4005	-14.8459	-14.6248	-16.3755	-13.7613	-16.8959	-15.6756	-15.2254	-14.5311	-14.2675	-16.0998	-15.9053	-16.6424	-18.7873	-11.7093	-13.4904	-6.90213	-14.4826	-10.8784	-8.90486	-17.3876	-12.3483	-14.5504
48	-14.4539	2.67116	-10.8998	-13.9103	-13.8035	-7.37932	-10.2406	-13.6952	-12.8353	-13.534	-18.1812	-16.4768	-17.8553	-16.5965	-15.8158	-17.4356	-16.857	-16.3793	-16.5345	-14.3505	-16.2325	-16.7501	-15.5985	-18.2518	-16.558	-18.739	-16.0649	-15.4568	-15.2027	-16.8111	-14.6294	-17.5791	-15.5022	-16.1156	-14.9481	-14.8478	-16.632	-16.8148	-17.465	-19.4352	-12.5509	-14.2385	-7.89865	-15.5071	-11.709	-9.76491	-17.4365	-13.344	-15.4937
49	-15.07	2.5751	-11.4466	-14.5368	-14.0981	-7.95997	-11.0715	-14.3178	-13.658	-14.2348	-18.4874	-16.8186	-18.3214	-16.8529	-16.4573	-17.9039	-17.6177	-17.0015	-16.9205	-15.1041	-16.9982	-17.4757	-16.0142	-18.7115	-17.2037	-18.9899	-17.4922	-15.907	-15.5965	-17.047	-15.3307	-17.9594	-15.1335	-16.7978	-15.1136	-15.2428	-16.8583	-17.4054	-18.0649	-19.9109	-13.2225	-14.8371	-8.75985	-16.2533	-12.3006	-10.5952	-17.1354	-14.1989	-16.3053
50	-15.4736	2.50066	-11.8158	-14.9862	-14.1922	-8.2929	-11.5594	-14.64	-14.3669	-14.8352	-18.5953	-17.0544	-18.6047	-16.9663	-17.0219	-18.1217	-18.2266	-17.4502	-17.0802	-15.5341	-17.5448	-17.9992	-16.1801	-18.821	-17.57	-18.9576	-18.5654	-16.2206	-15.8571	-17.0448	-15.8218	-18.0466	-14.665	-17.2573	-15.0539	-15.4977	-16.7917	-17.6414	-18.3817	-20.2489	-13.714	-15.2013	-9.49482	-16.7325	-12.6009	-11.3326	-16.6246	-14.8209	-16.8911
51	-15.648	2.45278	-12.0494	-15.1993	-14.1362	-8.40529	-11.6732	-14.6655	-14.9017	-15.3174	-18.5713	-17.1914	-18.7532	-16.9559	-17.4789	-18.1294	-18.6561	-17.6831	-17.0399	-15.6068	-17.85	-18.2511	-16.0976	-18.6164	-17.6223	-18.7105	-19.177	-16.4374	-16.0218	-16.7869	-16.0727	-17.8956	-14.1648	-17.5209	-14.8042	-15.6284	-16.4817	-17.5618	-18.388	-20.4421	-13.985	-15.2775	-10.0672	-16.9317	-12.6066	-11.9114	-16.0436	-15.1179	-17.1832
52	-15.6051	2.4345	-12.1805	-15.1432	-13.9883	-8.38306	-11.4587	-14.5116	-15.1755	-15.6903	-18.5092	-17.1542	-18.8012	-16.8314	-17.8194	-18.0067	-18.8877	-17.7106	-16.9068	-15.3435	-17.9245	-18.2122	-15.8769	-18.22	-17.462	-18.3321	-19.3425	-16.5778	-16.0731	-16.283	-16.096	-17.6193	-13.6221	-17.6357	-14.4087	-15.6051	-15.9837	-17.3363	-18.1648	-20.4631	-13.9955	-15.0807	-10.4109	-16.8181	-12.4039	-12.2862	-15.4765	-15.0347	-17.1546
53	-15.3768	2.44969	-12.1941	-14.8599	-13.7209	-8.30141	-11.0249	-14.2659	-15.1153	-16.0217	-18.4082	-16.83	-18.6943	-16.5634	-18.0632	-17.835	-18.8889	-17.5595	-16.771	-14.8509	-17.8145	-17.9635	-15.6223	-17.7692	-17.2418	-17.8336	-19.2176	-16.5955	-15.9335	-15.5528	-15.9342	-17.2765	-12.9668	-17.599	-13.8595	-15.3496	-15.3361	-17.1239	-17.8456	-20.2969	-13.7259	-14.6969	-10.4614	-16.382	-12.0772	-12.4597	-14.8822	-14.6143	-16.8562
54	-14.9815	2.49934	-11.9543	-14.4273	-13.1601	-8.14893	-10.4335	-13.8821	-14.7807	-16.4123	-18.1576	-16.133	-18.2982	-16.097	-18.2227	-17.6191	-18.5968	-17.1879	-16.6073	-14.2948	-17.5688	-17.5983	-15.3152	-17.2499	-16.9904	-17.162	-18.9581	-16.3656	-15.5177	-14.5924	-15.5706	-16.8167	-12.1276	-17.3095	-13.0979	-14.7949	-14.551	-16.9475	-17.4877	-19.9412	-13.1644	-14.2125	-10.2303	-15.6398	-11.6157	-12.4824	-14.0901	-14.0614	-16.4184
55	-14.4162	2.58453	-11.3802	-13.8834	-12.208	-7.82627	-9.66073	-13.2476	-14.3447	-16.8514	-17.6234	-15.0605	-17.4917	-15.3828	-18.2332	-17.2647	-17.9589	-16.5148	-16.2944	-13.7712	-17.18	-17.1319	-14.812	-16.5201	-16.595	-16.2534	-18.6244	-15.7856	-14.7835	-13.3421	-14.9653	-16.1244	-11.0627	-16.6715	-12.1003	-13.9143	-13.604	-16.6927	-17.0423	-19.4335	-12.3489	-13.6539	-9.86182	-14.6209	-10.9415	-12.4055	-13.0098	-13.5616	-15.9493
56	-13.6446	2.70247	-10.4857	-13.1621	-10.886	-7.22367	-8.64444	-12.284	-13.952	-17.187	-16.7312	-13.6543	-16.3003	-14.392	-17.9939	-16.6631	-16.974	-15.4812	-15.693	-13.2203	-16.5707	-16.4527	-13.9457	-15.4699	-15.8534	-15.042	-18.149	-14.8256	-13.774	-11.7863	-14.0599	-15.1009	-9.748	-15.6557	-10.9102	-12.7443	-12.3887	-16.2	-16.408	-18.787	-11.369	-12.9808	-9.47	-13.336	-10.0022	-12.1883	-11.624	-13.1076	-15.4013
57	-12.6113	2.84869	-9.32563	-12.1303	-9.29826	-6.30217	-7.36574	-10.9367	-13.624	-17.1491	-15.4836	-11.9272	-14.7458	-13.0867	-17.4325	-15.7519	-15.6466	-14.0591	-14.6578	-12.5116	-15.6501	-15.4692	-12.6857	-14.0554	-14.7574	-13.393	-17.3573	-13.4752	-12.4835	-9.94547	-12.8313	-13.6999	-8.13491	-14.2373	-9.56565	-11.2666	-10.8189	-15.2978	-15.4901	-17.9353	-10.2931	-12.1381	-9.06976	-11.7694	-8.80209	-11.7374	-9.9602	-12.5503	-14.6429
58	-11.2727	3.02325	-7.90191	-10.6975	-7.55482	-5.08533	-5.87018	-9.27836	-13.1945	-16.5572	-13.8975	-9.83715	-12.8223	-11.4553	-16.5177	-14.529	-14.0288	-12.2295	-13.2328	-11.5219	-14.3825	-14.1417	-11.0338	-12.2205	-13.3097	-11.289	-16.1912	-11.7296	-10.8685	-7.83267	-11.2752	-11.9172	-6.21273	-12.3774	-8.02921	-9.44727	-8.82	-13.9963	-14.2524	-16.7679	-9.11873	-11.0954	-8.50588	-9.90079	-7.36618	-10.9863	-8.05597	-11.6764	-13.5314
59	-9.60547	3.22771	-6.13209	-8.91414	-5.73249	-3.60064	-4.23919	-7.35055	-12.5026	-15.3974	-11.9699	-7.35091	-10.503	-9.44991	-15.2277	-12.9968	-12.0979	-10.0235	-11.4601	-10.228	-12.7858	-12.4557	-8.99661	-10.0421	-11.5064	-8.71755	-14.6111	-9.56305	-8.89288	-5.43912	-9.31617	-9.78916	-3.97527	-10.0383	-6.27531	-7.26485	-6.37956	-12.3099	-12.7422	-15.1936	-7.781	-9.85292	-7.63567	-7.72965	-5.70409	-9.93486	-5.90163	-10.4273	-12.0247
60	-7.60571	3.45315	-3.99035	-6.83536	-3.84516	-1.84925	-2.50803	-5.20455	-11.4718	-13.7034	-9.69825	-4.49138	-7.79294	-7.04409	-13.5146	-11.191	-9.83955	-7.45538	-9.39082	-8.70373	-10.8452	-10.3593	-6.55679	-7.55191	-9.32644	-5.75927	-12.6019	-6.89666	-6.55324	-2.76092	-6.90811	-7.31468	-1.45345	-7.17686	-4.2632	-4.72097	-3.55622	-10.25	-10.9771	-13.1794	-6.23391	-8.3804	-6.39732	-5.28775	-3.7841	-8.59716	-3.52118	-8.80325	-10.2108
61	-5.2977	3.68941	-1.51618	-4.50609	-1.84158	0.192879	-0.640909	-2.87309	-10.0634	-11.5122	-7.07561	-1.29109	-4.744	-4.26991	-11.3251	-9.11894	-7.26755	-4.57248	-7.062	-6.991	-8.55358	-7.86327	-3.75536	-4.78942	-6.80133	-2.57373	-10.1741	-3.82015	-3.86391	0.167212	-4.07042	-4.51379	1.27727	-3.89948	-1.9567	-1.83318	-0.465333	-7.80691	-8.94545	-10.6948	-4.47364	-6.65388	-4.80564	-2.62715	-1.5847	-7.02215	-0.971758	-6.88491	-8.187
62	-2.72781	3.91674	1.21232	-1.95806	0.333293	2.51882	1.41048	-0.361727	-8.33313	-8.92705	-4.15315	2.16454	-1.498	-1.21864	-8.65767	-6.76302	-4.41036	-1.45178	-4.47491	-5.09179	-5.90886	-4.99167	-0.615788	-1.78121	-4.02078	0.660455	-7.37227	-0.50498	-0.895061	3.2664	-0.890141	-1.45828	4.11309	-0.342889	0.648606	1.29379	2.74911	-4.96282	-6.62475	-7.80135	-2.51073	-4.64941	-2.87879	0.157677	0.885	-5.21804	1.67301	-4.75247	-6.03373
63	0.0354847	4.11072	4.09094	0.79403	2.69996	5.07935	3.66738	2.30645	-6.3527	-6.0168	-1.03707	5.7302	1.80564	1.99136	-5.5648	-4.12908	-1.34555	1.8116	-1.65491	-2.94818	-2.94409	-1.8433	2.79833	1.34954	-1.08033	3.79373	-4.31709	2.8871	2.27467	6.45077	2.47632	1.74328	6.95155	3.35053	3.5031	4.52788	5.95422	-1.79791	-4.02087	-4.62984	-0.372	-2.37168	-0.688384	2.99341	3.58033	-3.16386	4.33814	-2.47045	-3.73439
64	2.91533	4.25452	7.029	3.74991	5.25491	7.79573	6.10809	5.09282	-4.16045	-2.81591	2.15873	9.259	5.07964	5.25609	-2.21355	-1.257	1.83473	5.12045	1.326	-0.558364	0.257909	1.42045	6.39209	4.48209	1.928	6.76018	-1.14645	6.24055	5.55018	9.65418	5.86345	4.97464	9.72355	7.05109	6.50509	7.75364	9.057	1.54109	-1.17727	-1.32955	1.89627	0.123909	1.72873	5.84209	6.42573	-0.847182	6.98482	-0.0425455	-1.22627
65	5.86188	4.36731	9.98041	6.84952	7.94507	10.5904	8.68948	7.96909	-1.75624	0.64403	5.36497	12.6629	8.28255	8.50891	1.28205	1.73969	5.05727	8.40196	4.37818	2.02261	3.58718	4.63715	10.0319	7.54492	4.94222	9.54445	2.03191	9.48121	8.82791	12.8292	9.16333	8.16339	12.3982	10.6729	9.5349	10.8808	11.99	4.93045	1.77794	1.95539	4.23209	2.75716	4.34002	8.69058	9.32124	1.69781	9.61777	2.52493	1.53485
66	8.83994	4.40182	12.9421	10.0299	10.6998	13.4012	11.3822	10.9201	0.823636	4.25446	8.57464	15.9177	11.4004	11.7164	4.82687	4.74719	8.25827	11.639	7.41127	4.7243	6.93173	7.74748	13.6452	10.5051	7.94333	12.161	5.13391	12.5541	12.0288	15.9199	12.345	11.2869	14.9745	14.1472	12.5264	13.8573	14.7478	8.27782	4.75289	5.11157	6.56027	5.4687	7.09842	11.5401	12.2181	4.4008	12.2536	5.19603	4.52903
67	11.7766	4.41734	15.9277	13.23	13.4697	16.1953	14.1703	13.946	3.53533	7.92133	11.7833	19.0403	14.422	14.853	8.35467	7.70067	11.391	14.8337	10.384	7.495	10.224	10.745	17.186	13.3693	10.9357	14.639	8.119	15.476	15.119	18.877	15.4013	14.3363	17.466	17.4533	15.4323	16.658	17.3297	11.533	7.68533	8.11333	8.827	8.211	9.94867	14.3937	15.0943	7.15967	14.8963	7.92367	7.676
68	14.6517	4.41589	18.9477	16.4084	16.2179	18.9559	17.0277	17.053	6.35281	11.5987	14.9502	22.0352	17.3162	17.8829	11.8302	10.5727	14.4153	17.9741	11.2678	10.3078	13.4296	13.6172	20.6064	16.1727	13.9163	16.9909	10.9559	18.2476	18.0764	21.6703	18.3397	17.2911	19.8784	20.572	18.2197	19.2432	19.7463	14.6567	10.5485	10.9843	11.0151	10.9629	12.8617	17.2478	17.9463	9.93296	17.5395	10.6755	10.8662
69	17.5198	4.36272	21.9893	19.5319	18.9111	21.6748	19.9061	20.2015	9.27052	15.2534	18.03	24.9	20.0816	20.7885	15.2359	13.3509	17.3328	21.0216	16.0981	13.1271	16.5135	16.3761	23.909	18.9325	16.8647	19.2485	13.6511	20.8607	20.9179	24.2844	21.168	20.1186	22.224	23.4885	20.8642	21.6299	22.0136	17.6534	13.3398	13.752	13.1592	13.7039	15.8315	20.0895	20.7734	12.7076	20.1598	13.4371	13.9986
70	20.2914	4.29021	25.0076	22.5426	21.5139	24.3459	22.7435	23.3329	12.2668	18.8381	20.9813	27.6208	22.7005	23.551	18.5548	16.0229	20.141	23.923	18.8352	15.9295	19.4339	19.0067	27.0767	21.6552	19.742	21.42	16.1881	23.301	23.642	26.7013	23.8879	22.7612	24.4953	26.1845	23.3267	23.8201	24.134	20.5076	16.0521	16.4308	15.2787	16.4104	18.8452	22.893	23.561	15.4814	22.7105	16.1975	17.0105
71	22.9609	4.18457	27.9511	25.4032	24.0073	26.9561	25.4807	26.3699	15.3056	22.2988	23.7593	30.1695	25.1531	26.1477	21.7604	18.6002	22.8345	26.6646	21.4764	18.6998	22.1512	21.5008	30.0766	24.34	22.5074	23.5076	18.5507	25.5495	26.242	28.9195	26.4985	25.2042	26.6691	28.6361	25.6007	25.8254	26.1027	23.2052	18.6852	19.0237	17.3768	19.0574	21.8486	25.6178	26.2837	18.2451	25.1509	18.9363	19.8458
72	25.4961	4.04732	30.7685	28.0705	26.3708	29.4772	28.061	29.2319	18.3418	25.5867	26.325	32.512	27.4185	28.5612	24.8181	21.0945	25.3997	29.2245	24.0035	21.4222	24.6235	23.8379	32.8381	26.9664	25.1259	25.5194	20.7211	27.5821	28.71	30.9611	28.9732	27.4354	28.7192	30.8089	27.6728	27.6633	27.9156	25.7214	21.2279	21.5434	19.4326	21.6219	24.7658	28.2255	28.8986	20.966	27.4584	21.6281	22.4479
73	27.8708	3.88826	33.4158	30.5035	28.5823	31.8618	30.4309	31.8268	21.3217	28.6495	28.6726	34.6315	29.4903	30.7828	27.6854	23.5099	27.798	31.5855	26.3935	24.0669	26.8755	26.0418	35.3631	29.4752	27.572	27.4639	22.669	29.4382	31.0346	32.8449	31.2886	29.4555	30.6206	32.7359	29.5372	29.3564	29.588	28.0168	23.6592	23.98	21.4165	24.1	27.5382	30.6855	31.3635	23.614	29.6269	24.2358	24.7808
74	30.0707	3.71968	35.8538	32.6744	30.6218	34.0886	32.5747	34.1188	24.1978	31.4898	30.8388	36.5508	31.3807	32.8101	30.33	25.8318	30.0129	33.7362	28.634	26.6061	28.9129	28.1251	37.6656	31.7952	29.8049	29.3515	24.3994	31.143	33.198	34.5942	33.4348	31.2773	32.3556	34.4431	31.1962	30.9179	31.1333	30.0768	25.9539	26.3157	23.3185	26.4862	30.1244	32.9782	33.6429	26.1511	31.6632	26.7156	26.8841
75	32.0903	3.55206	38.0348	34.5744	32.4663	36.1342	34.4832	36.1199	26.9393	34.1106	32.8439	38.2865	33.1227	34.6515	32.7377	28.028	32.0565	35.6795	30.7345	29.008	30.7458	30.096	39.7702	33.8465	31.8566	31.1908	25.9488	32.7207	35.184	36.2319	35.3913	32.9179	33.9193	35.9616	32.6659	32.3628	32.58	31.9245	28.0963	28.5347	25.1392	28.7782	32.4649	35.0965	35.716	28.5412	33.5583	29.0102	28.7834
76	33.936	3.39347	39.9755	36.1941	34.1453	37.99	36.1612	37.8442	29.5292	36.5054	34.6969	39.8638	34.7547	36.3302	34.9118	30.0892	33.923	37.4196	32.7064	31.2559	32.3962	31.9299	41.676	35.6552	33.736	32.972	27.3446	34.1912	36.998	37.7818	37.1938	34.3824	35.3156	37.3182	33.9585	33.7085	33.9363	33.5871	30.0834	30.6099	26.8785	30.9819	34.5801	37.0422	37.5602	30.7648	35.3298	31.1258	30.5101
77	35.617	3.25249	41.6692	37.5776	35.6638	39.6584	37.6259	39.314	31.9363	38.6344	36.4026	41.2982	36.2885	37.874	36.8724	31.9797	35.6074	38.9945	34.5605	33.3377	33.8851	33.614	43.4052	37.2568	35.4488	34.6763	28.612	35.5634	38.639	39.2588	38.8599	35.6995	36.5538	38.5187	35.1314	34.9573	35.2032	35.0966	31.9372	32.5378	28.538	33.0975	36.4883	38.8208	39.1971	32.8098	36.9714	33.0726	32.0805
78	37.1357	3.12716	43.1176	38.7583	37.021	41.1528	38.8951	40.554	34.1634	40.5083	37.9576	42.5936	37.7173	39.303	38.6353	33.672	37.109	40.4198	36.298	35.2393	35.2373	35.1377	44.9633	38.6776	36.9733	36.275	29.765	36.83	40.1033	40.646	40.3928	36.8888	37.632	39.5529	36.205	36.1063	36.371	36.474	33.6564	34.3056	30.11	35.1078	38.1989	40.4374	40.6422	34.6833	38.4691	34.8557	33.5167
79	38.5029	3.03178	44.3282	39.7623	38.2124	42.4867	39.9752	41.5564	36.2074	42.1338	39.3485	43.7416	39.0239	40.6102	40.2399	35.1522	38.4082	41.6881	37.8841	36.9373	36.474	36.4845	46.3394	39.9144	38.2967	37.7068	30.7892	37.9882	41.3826	41.9245	41.7803	37.9587	38.5318	40.4278	37.1579	37.1513	37.4263	37.7031	35.222	35.8936	31.5604	36.9955	39.6917	41.8922	41.9032	36.4101	39.8086	36.457	34.8215
80	39.6977	2.95059	45.2923	40.6079	39.2087	43.66	40.8615	42.3691	38.0532	43.5162	40.5478	44.7218	40.1937	41.7918	41.7005	36.3925	39.5343	42.7897	39.3133	38.4062	37.585	37.616	47.4968	40.9624	39.4262	38.9511	31.6947	39.0315	42.4682	43.0646	42.9878	38.913	39.2587	41.1431	37.9725	38.0897	38.3546	38.7871	36.6057	37.2911	32.8715	38.7315	40.9587	43.1797	42.305	37.9969	40.9608	37.8663	35.9739
81	40.7357	2.90673	46.0481	41.3061	40.0123	44.6875	41.5725	43.0065	39.6533	44.6283	41.5548	45.5481	41.2049	42.8358	43.0191	37.4083	40.4945	43.7202	40.5589	39.645	38.5561	38.5268	48.4295	41.8299	40.3578	39.987	32.4882	39.9624	43.3408	44.0329	44.0176	39.7559	39.811	41.7072	38.6455	38.9076	39.1401	39.7137	37.7845	38.4793	34.0088	40.282	42.0118	44.2691	43.8216	39.4454	41.9419	39.0877	36.9504
82	41.597	2.88239	46.6122	41.8525	40.6224	45.5648	42.1055	43.477	41.0062	45.4942	42.3589	46.2297	42.0671	43.726	44.1937	38.2035	41.2997	44.4659	41.6015	40.6493	39.3685	39.2203	49.146	42.5221	41.091	40.811	33.1881	40.7848	44.0231	44.8048	44.8725	40.4914	40.1917	42.1366	39.1728	39.6127	39.773	40.4788	38.7276	39.488	34.9436	41.615	42.8511	45.1513	44.5959	40.7536	42.7572	40.1205	37.7105
83	42.29	2.88036	46.9953	42.2569	41.0452	46.2889	42.4622	43.7875	42.1051	46.1215	42.9564	46.7838	42.7867	44.4535	45.2163	38.7851	41.964	45.0347	42.4315	41.4615	40.0015	39.6958	49.6543	43.0538	41.6099	41.4314	33.8221	41.4959	44.5299	45.3671	45.5654	41.1318	40.4095	42.4401	39.5883	40.2097	40.2418	41.0912	39.4352	40.3426	35.6594	42.6949	43.4757	45.8246	45.1254	41.9134	43.4121	40.965	38.2642
84	42.8189	2.89549	47.2064	42.536	41.2913	46.8597	42.6446	43.9278	42.9388	46.5167	43.3531	47.2252	43.3723	45.0131	46.0751	39.1628	42.4965	45.4476	43.0362	42.0972	40.4572	39.9512	49.9562	43.4444	41.9641	41.8572	34.4437	42.0989	44.873	45.7163	46.1187	41.6892	40.4815	42.6237	39.9197	40.6991	40.5776	41.5571	39.9278	41.064	36.1408	43.5194	43.8692	46.2942	45.4912	42.9225	43.9111	41.6179	38.6169
85	43.1888	2.92104	47.2397	42.6967	41.3519	47.2788	42.6608	43.8911	43.4663	46.6648	43.5583	47.5642	43.8339	45.4132	46.7546	39.3296	42.9108	45.7234	43.4315	42.5696	40.7534	40.0181	50.0729	43.7365	42.1747	42.1185	35.1146	42.5981	45.0627	45.8517	46.5507	42.1629	40.4325	42.7008	40.1761	41.0845	40.796	41.8817	40.2206	41.6682	36.3979	44.1158	44.057	46.5764	45.7002	43.7968	44.2384	42.1116	38.7711
86	43.4088	2.95422	47.0999	42.7481	41.2319	47.5431	42.5221	43.678	43.7269	46.6003	43.5794	47.793	44.1739	45.6725	47.2393	39.3059	43.2151	45.8895	43.6519	42.8951	40.8999	39.9405	50.0353	43.9431	42.2571	42.2504	35.8315	42.9838	45.1048	45.7796	46.8959	42.5469	40.2885	42.6742	40.3605	41.3728	40.91	42.0673	40.3324	42.1529	36.4673	44.4998	44.0309	46.6918	45.7586	44.5392	44.3875	42.4494	38.7224
87	43.4817	2.99394	46.7848	42.6936	40.9313	47.6429	42.2311	43.2718	43.7418	46.3348	43.4115	47.8857	44.3774	45.8096	47.543	39.1118	43.4069	45.9667	43.713	43.0766	40.9075	39.7444	49.8426	44.0741	42.2101	42.2648	36.5428	43.2395	45.0017	45.5371	47.1725	42.832	40.0685	42.5517	40.4725	41.5699	40.9283	42.1097	40.2812	42.5269	36.3842	44.6826	43.7935	46.6654	45.6666	45.1514	44.352	42.6275	38.4695
88	43.4074	3.03929	46.2808	42.5184	40.4453	47.5941	41.8163	42.6507	43.5282	45.874	43.0842	47.8316	44.4028	45.8416	47.6666	38.7558	43.4831	45.9498	43.6279	43.138	40.7855	39.4409	49.4645	44.1298	42.027	42.1625	37.18	43.3459	44.7401	45.141	47.3806	42.9985	39.7835	42.3463	40.5082	41.6671	40.8503	42.0109	40.0781	42.7781	36.1874	44.6713	43.3513	46.5166	45.4195	45.6304	44.1359	42.604	38.0694
89	43.182	3.08979	45.5821	42.1948	39.7903	47.4048	41.2953	41.792	43.08	45.2131	42.6239	47.6113	44.2303	45.778	47.6014	38.2492	43.435	45.8069	43.4	43.0867	40.5281	39.0387	48.862	44.1342	41.7136	41.942	37.668	43.2651	44.3287	44.6041	47.507	43.0186	39.436	42.07	40.461	41.657	40.6643	41.779	39.7338	42.8864	35.917	44.4586	42.7892	46.25	45.0257	45.9618	43.7574	42.3702	37.575
90	42.8066	3.14533	44.6836	41.7205	39.0131	47.0878	40.6918	40.635	42.4614	44.422	42.0659	47.2143	43.825	45.6042	47.3356	37.5984	43.2267	45.5096	43.0098	42.9388	40.1495	38.5582	48.0465	44.1033	41.2692	41.5891	37.8812	42.9779	43.7684	43.9376	47.5163	42.8653	39.014	41.7278	40.3304	41.5242	40.3543	41.3966	39.2721	42.8245	35.5992	44.0756	42.1752	45.8508	44.5202	46.137	43.2382	41.8744	37.0374
91	42.2879	3.2064	43.6047	41.0975	38.2154	46.6616	40.03	39.2223	41.7276	43.5599	41.4437	46.6413	43.1689	45.3071	46.8599	36.813	42.8668	45.0308	42.4786	42.7117	39.6788	38.0124	47.0365	44.0293	40.687	41.1284	37.7806	42.4681	43.0697	43.1568	47.3704	42.5086	38.5085	41.3063	40.1081	41.2488	39.9	40.8736	38.7023	42.5453	35.254	43.5544	41.572	45.278	43.9264	46.1518	42.6056	41.0441	36.4979
92	41.6403	3.27463	42.4148	40.3479	37.5176	46.1376	39.3268	37.6075	40.932	42.688	40.7724	45.9046	42.2666	44.8535	46.1721	35.9077	42.3632	44.3635	41.8206	42.4126	39.1423	37.4121	45.8676	43.8684	39.9384	40.5768	37.3523	41.7271	42.2547	42.2911	47.214	41.9482	37.9175	40.7889	39.7905	40.8097	39.2764	40.2053	38.0266	42.0652	34.8736	42.9049	41.0503	44.5218	43.2614	46.0072	41.9007	39.7826	36.0109
93	40.8881	3.33694	41.2032	39.507	37.0286	45.5138	38.5892	35.8814	40.1259	41.8636	40.0512	45.0262	41.143	44.2255	45.267	34.8827	41.7341	43.5205	41.0634	42.0363	38.5546	36.7775	44.6002	43.5694	39.0628	39.9529	36.6296	40.7652	41.3503	41.3854	46.6809	41.2358	37.2565	40.1817	39.3806	40.2005	38.508	39.4175	37.2537	41.4105	34.4415	42.1256	40.681	43.5892	42.5277	45.708	41.1649	38.1129	35.6408
94	40.0841	3.38825	40.0747	38.6292	36.8227	44.8053	37.8234	34.1807	39.3594	41.1032	39.2775	44.0236	39.8489	43.4242	44.1805	33.7382	40.9991	42.5232	40.2302	41.5774	37.9245	36.1538	43.3084	43.112	38.1227	39.284	35.6856	39.6115	40.3716	40.4835	45.9031	40.4835	36.5689	39.5183	38.89	39.4548	37.6293	38.5744	36.4206	40.6365	33.9397	41.2228	40.5082	42.5356	41.7214	45.2611	40.4505	36.1458	35.4267
95	39.3005	3.42672	39.1275	37.8126	36.9388	44.0868	37.0557	32.73	38.6746	40.4277	38.4907	42.9416	38.4953	42.468	42.9771	32.4841	40.1792	41.4104	39.3207	41.0669	37.2736	35.5948	42.0554	42.5451	37.2231	38.6132	34.6122	38.3101	39.3539	39.5995	45.0971	39.8378	35.9389	38.8733	38.3543	38.6574	36.7182	37.7855	35.6149	39.8199	33.3708	40.2391	40.5744	41.4603	40.8545	44.6859	39.8123	34.0515	35.3562
96	38.6152	3.45308	38.4495	37.15	37.3941	43.4318	36.3262	31.7579	38.1064	39.8535	37.762	41.8506	37.1802	41.3977	41.7083	31.1573	39.3035	40.2608	38.35	40.5925	36.6468	35.1613	40.9457	41.9916	36.4993	37.9952	33.4935	36.9527	38.3529	38.7317	44.1767	39.3828	35.4772	38.3448	37.8418	37.8997	35.8843	37.1775	34.9286	39.0623	32.7713	39.2944	40.9124	40.4671	39.9957	44.0361	39.3175	32.0658	35.3973
97	38.0923	3.48462	38.0424	36.7083	38.1173	42.9276	35.6996	31.314	37.7152	39.3984	37.1657	40.8478	35.9989	40.253	40.4488	29.8357	38.4055	39.1515	37.3765	40.2515	36.0998	34.9207	40.133	41.5938	36.058	37.4735	32.3626	35.6203	37.4253	37.8966	43.2228	39.173	35.2768	38.0065	37.4136	37.2747	35.2217	36.8308	34.453	38.4468	32.1913	38.5418	41.5213	39.6508	39.2165	43.3509	38.9772	30.4153	35.5125
98	37.775	3.55323	37.8872	36.5466	39.0429	42.6994	35.2763	31.3518	37.505	39.1236	36.763	39.9971	35.0738	39.0604	39.3598	28.6016	37.5593	38.1433	36.4766	40.1254	35.6874	34.8547	39.6646	41.438	35.9481	37.0905	31.2357	34.3865	36.641	37.1344	42.3194	39.252	35.3922	37.8863	37.1074	36.8766	34.793	36.7863	34.2941	38.039	31.6834	38.1148	42.3274	39.1148	38.5668	42.6892	38.8066	29.1544	35.7068
99	37.7061	3.67464	37.9448	36.7208	40.087	42.8555	35.1877	31.7764	37.5024	39.1532	36.6269	39.3484	34.5111	37.8936	38.6333	27.5763	36.898	37.3175	35.7311	40.2906	35.4556	34.9572	39.6042	41.5815	36.2093	36.8676	30.1694	33.35	36.104	36.4975	41.5349	39.6303	35.8322	37.9886	36.9639	36.7697	34.6472	37.0532	34.5176	37.873	31.3066	38.06	43.2675	38.9384	38.0925	42.1516	38.8651	28.3106	36.0516
100	37.9087	3.83279	38.2	37.247	41.171	43.409	35.543	32.481	37.774	39.556	36.815	38.977	34.341	36.887	38.37	26.931	36.539	36.817	35.247	40.756	35.477	35.255	39.951	42.003	36.814	36.806	29.289	32.633	35.914	36.074	40.959	40.259	36.561	38.318	37.033	36.957	34.82	37.612	35.097	37.919	31.129	38.362	44.256	39.127	37.844	41.835	39.199	27.895	36.663
[truncated: 52 more columns]

## Sheet: Rotation LKneeFlex B3ComfM
all values Right	mean	std	steps
1	10.7549	3.96697	12.744	16.39	11.465	8.274	15.114	16.079	7.037	7.287	2.899	10.993	8.075	12.47	14.592	7.746	7.966	7.115	6.811	14.243	8.473	10.546	14.258	15.912	12.532	10.591	9.052	13.899	9.26	14.55	7.462	6.299	19.028	11.432	13.113	15.824	9.19	18.506	10.936	10.527	15.34	9.258	9.692	11.011	8.682	12.801	16.207	11.748	15.945
2	14.0973	4.4765	16.7652	21.1091	15.2008	11.4878	18.8366	20.0437	10.2923	10.4717	4.97055	13.9614	11.4434	15.9127	18.4558	10.3821	11.123	9.9842	9.54363	17.8848	11.4569	14.0814	17.3822	19.7428	16.4357	13.793	12.4727	17.4365	12.6391	17.2564	10.0984	9.0069	23.5721	15.1261	16.775	20.3053	12.6312	22.4342	14.9945	13.8822	19.5642	12.3804	12.7049	14.2087	12.4456	16.7052	20.2957	15.505	19.1949
3	17.8235	5.02873	21.0789	26.1805	19.39	15.0439	22.9687	24.3773	13.9401	13.9378	7.26518	17.2502	15.2042	19.7773	22.7169	13.3205	14.8008	13.0833	12.5474	21.9956	14.7318	18.035	20.8256	24.0134	20.7382	17.3833	16.2598	21.4165	16.5585	20.3671	13.0605	12.0642	28.5644	19.2951	20.8863	25.0876	16.5811	26.6954	19.4186	17.6393	24.2217	15.9031	16.0847	17.8163	16.6441	21.1273	24.8361	19.6741	22.9859
4	21.9465	5.57853	25.6811	31.4857	24.0509	19.0049	27.4516	29.0348	18.0372	17.7551	9.91627	20.9375	19.4018	24.0587	27.3345	16.6436	19.061	16.5025	15.8889	26.5675	18.3937	22.4512	24.5915	28.7021	25.4647	21.406	20.4683	25.8375	21.0332	23.8586	16.4174	15.5408	33.9206	23.9246	25.4337	30.1155	21.0426	31.2533	24.1585	21.7904	29.2321	19.886	19.8897	21.8255	21.3086	25.9571	29.7333	24.2067	27.2297
5	26.4498	6.08022	30.5831	36.9304	29.1265	23.3705	32.2087	33.9245	22.5888	21.9899	13.0555	25.0399	24.0129	28.6991	32.26	20.3967	23.8686	20.3003	19.6135	31.543	22.5147	27.3394	28.6758	33.7518	30.5848	25.8529	25.0924	30.6258	26.0125	27.6685	20.21	19.4552	39.5314	28.9516	30.3561	35.3311	25.9673	36.0617	29.0975	26.2742	34.5229	24.3294	24.1265	26.2245	26.4118	31.0757	34.8538	29.028	31.8232
6	31.2879	6.49179	35.8095	42.4323	34.5093	28.0581	37.1593	38.9275	27.5829	26.6877	16.7528	29.5129	28.965	33.6218	37.45	24.5753	29.1181	24.4748	23.7082	36.8327	27.1191	32.6516	33.0362	39.0689	36.0349	30.6868	30.119	35.6733	31.4192	31.7063	24.436	23.767	45.2792	34.2898	35.5439	40.6775	31.2719	41.0529	34.1068	31.0083	40.0297	29.1738	28.7525	31.0038	31.8848	36.3813	40.0811	34.0424	36.6713
7	36.3628	6.78685	41.2606	47.8719	40.0604	32.9666	42.2152	43.9228	32.8668	31.7469	21.0415	34.2805	34.1878	38.7368	42.8428	29.1418	34.6828	28.9775	28.1286	42.3251	32.1631	38.3089	37.5894	44.5293	41.6478	35.8445	35.4083	40.8565	37.1538	35.8933	29.056	28.4138	51.0369	39.8527	40.853	46.0851	36.8579	46.121	39.1039	35.9233	45.6617	34.3117	33.6905	36.1605	37.6315	41.7646	45.2987	39.1387	41.6751
8	41.5438	6.94268	46.7764	53.0871	45.6208	37.9487	47.262	48.7939	38.3317	37.0372	25.8505	39.2545	39.6257	43.924	48.3315	34.0455	40.423	33.7404	32.7848	47.8634	37.4959	44.1225	42.1689	49.9531	47.2667	41.1938	40.8354	46.0118	43.0584	40.1921	34.038	33.3433	56.6214	45.5199	46.1216	51.4486	42.5991	51.1174	44.0365	40.9554	51.2548	39.5981	38.8075	41.5527	43.5052	47.0764	50.3882	44.2006	46.7022
9	46.69	6.94965	52.1922	57.9645	50.9848	42.9026	52.1477	53.4144	43.8264	42.415	31.0332	44.3263	45.1479	49.043	53.7625	39.2058	46.1419	38.6434	37.6178	53.2627	42.9875	49.9142	46.6361	55.1789	52.726	46.6226	46.2599	51.0199	48.8972	44.5648	39.2694	38.4341	61.8667	51.0961	51.1958	56.5975	48.306	55.8729	48.846	46.0178	56.6203	44.8514	43.9536	47.0078	49.3668	52.1791	55.2253	49.121	51.5899
10	51.6644	6.81862	57.3499	62.4197	56.0062	47.723	56.7256	57.6958	49.1306	47.7011	36.4338	49.3515	50.613	53.9436	58.9483	44.482	51.6865	43.5929	42.5462	58.3907	48.4917	55.5263	50.8879	60.0723	57.8445	52.0056	51.5175	55.8068	54.4718	48.9633	44.6354	43.5829	66.6771	56.3988	55.96	61.3952	53.7916	60.2435	53.4732	50.9823	61.6204	49.9226	48.9925	52.3491	55.0568	56.9621	59.709	53.807	56.2305
11	56.3538	6.57619	62.1243	66.4055	60.6001	52.3028	60.9255	61.6228	54.0967	52.7352	41.8715	54.2041	55.8955	58.5437	63.762	49.6867	56.9688	48.4897	47.4485	63.1585	53.8598	60.842	54.8843	64.5405	62.4917	57.2044	56.4966	60.3139	59.6345	53.3038	49.9799	48.6874	71.0171	61.3052	60.2983	65.7348	58.9255	64.1762	57.858	55.7373	66.1577	54.6905	53.807	57.4259	60.3943	61.3572	63.7167	58.142	60.5593
12	60.6267	6.28596	66.4671	69.907	64.7251	56.5174	64.6977	65.1784	58.6399	57.4682	47.175	58.7938	60.8897	62.799	68.133	54.654	61.944	53.2427	52.1713	67.5002	58.997	65.743	58.613	68.4772	66.6542	62.111	61.105	64.484	64.2874	57.4882	55.1244	53.6391	74.8961	65.7464	64.1979	69.5457	63.6156	67.6388	61.9577	60.1866	70.1743	59.0663	58.311	62.0868	65.2757	65.2863	67.2953	62.0833	64.532
13	64.5915	5.88981	70.3259	72.8638	68.3641	60.3648	68.0172	68.3567	62.7191	61.8725	52.17	63.0566	65.4991	66.6792	72.0235	59.249	66.5811	57.7647	56.5957	71.3797	63.8557	70.1632	62.1079	71.9207	70.3151	66.6617	65.2562	68.2034	68.3495	61.4222	59.9324	58.3515	78.3344	69.6719	67.6317	72.7926	67.8024	70.6187	65.7318	64.2491	73.6419	62.9714	62.3822	66.2537	69.6683	68.7878	70.451	65.5857	68.1235
14	68.0538	5.50341	73.6633	75.352	71.5092	63.8311	70.8702	71.1568	66.2751	65.9183	56.8139	66.9487	69.6246	70.1606	75.422	63.4441	70.8236	61.9707	60.6705	74.7526	68.3707	74.0899	65.3405	74.8706	73.4709	70.7861	68.8358	71.4715	71.7765	64.9997	64.2948	62.7514	81.3169	73.0678	70.5832	75.4699	71.4499	73.1119	69.1348	67.8638	76.5122	66.3528	66.0175	69.9062	73.5381	71.8603	73.1969	68.6294	71.3262
15	71.05	5.11606	76.3976	77.3782	74.1582	66.9117	73.2473	73.5752	69.3785	69.5218	61.0684	70.4423	73.2675	73.2263	78.328	67.2143	74.6605	65.8135	64.3697	77.6502	72.4781	77.5095	68.273	77.3277	76.0609	74.4242	71.8359	74.2514	74.6104	68.1678	68.1938	66.8024	83.8659	75.9873	73.0427	77.5878	74.5435	75.1176	72.0846	70.9908	78.8113	69.2293	69.1825	73.0273	76.8652	74.5037	75.5079	71.215	74.1033
16	73.5643	4.74443	78.611	78.9448	76.2574	69.5941	75.1409	75.603	72.0258	72.6963	64.912	73.5103	76.4546	75.8618	80.7395	70.5492	78.0836	69.2411	67.6909	80.1076	75.585	80.4127	70.855	79.278	78.1534	77.4637	74.2866	76.5173	76.8441	70.9101	71.6461	70.4485	85.9911	78.4426	75.0007	79.1212	77.0291	76.6312	74.5786	73.6106	80.5778	71.5925	71.8541	75.6204	79.5783	76.7093	77.3787	73.3577	76.4865
[truncated: 185 more rows]
[truncated: 52 more columns]

## Sheet: Rotation LAnkleFlex B3ComfM
all values Right	mean	std	steps
1	15.487	3.02542	15.919	13.802	18.736	18	13.226	14.621	18.256	17.565	17.937	17.445	18.237	16.036	16.514	17.789	17.011	17.93	17.428	16.583	16.871	17.872	14.391	15.179	17.827	17.573	15.172	12.82	15.882	12.107	17.579	18.127	18.277	18.284	14.062	20.345	17.487	12.058	18.59	18.058	15.074	16.297	15.342	15.807	20.939	17.419	18.24	5.566	12.127
[truncated: 200 more rows]
[truncated: 52 more columns]

[truncated: 35 more sheets: Rotation RHipAbAd B3ComfM, Rotation RHipRot B3ComfM, Rotation RAnklePron B3ComfM, Rotation LHipAbAd B3ComfM, Rotation LHipRot B3ComfM, Rotation LAnklePron B3ComfM, Rotation PelvicTil B3ComfM, Rotation PelvicObl B3ComfM, Rotation PelvicRot B3ComfM, LProgression B3ComfM, RProgression B3ComfM, Rotation TrunkTilt B3ComfM, Rotation TrunkFlex B3ComfM, Rotation TrunkRot B3ComfM, Moment RHipFlex B3ComfM, Moment RHipAbAd B3ComfM, Moment RHipRot B3ComfM, Moment RKneeFlex B3ComfM, Moment RKneeAbAd B3ComfM, Moment RKneeRot B3ComfM …]
