# Supplementary material for: Lower limb muscle fatigue after uphill walking in children with unilateral spastic cerebral palsy
Source: PLoS One. 2022 Dec 6;17(12):e0278657. doi: 10.1371/journal.pone.0278657 (PMC9725134; doi:10.1371/journal.pone.0278657)
Supplement: S2 File — (ZIP) [file pone.0278657.s004.zip › Kinematics-individual files-part2/F14B3_FacoM0001.xlsx]

## Sheet: gait B3FaCoM
Calculated gait parameters	mean	std	VC	max	min
Walking.Speed [m/s]	1.23	0	0	1.23	1.23
Cadans [1/m]	101.83	6.68	3.94	120	85.71
L.Stride.Time [s]	1.18	0.06	0.05	1.31	1.02	1.2	1.17	1.18	1.02	1.09	1.16	1.15	1.15	1.11	1.19	1.2	1.17	1.2	1.21	1.2	1.27	1.2	1.18	1.22	1.18	1.21	1.15	1.14	1.18	1.13	1.21	1.24	1.13	1.2	1.24	1.21	1.15	1.17	1.18	1.21	1.22	1.13	1.18	1.22	1.21	1.23	1.23	1.2	1.22
L.Step.Time [s]	0.58	0.03	0.05	0.66	0.5	0.55	0.58	0.61	0.57	0.5	0.55	0.58	0.55	0.59	0.56	0.58	0.6	0.58	0.59	0.59	0.57	0.59	0.56	0.64	0.55	0.55	0.57	0.57	0.54	0.53	0.58	0.58	0.63	0.54	0.54	0.57	0.59	0.54	0.58	0.58	0.6	0.58	0.53	0.55	0.55	0.61	0.6	0.61	0.6
L.Stance.Time [s]	0.72	0.06	0.09	1.21	0.61	0.73	0.68	0.71	0.61	0.65	0.72	0.69	0.69	0.68	0.74	0.72	0.7	0.73	0.74	0.72	0.79	0.74	0.72	0.77	0.72	0.74	0.68	0.67	0.75	0.66	0.74	0.73	0.67	0.76	0.79	0.76	0.69	0.71	0.71	0.75	0.75	0.69	0.72	0.76	0.72	0.77	0.74	0.73	0.75
L.Swing.Time [s]	0.46	0.05	0.1	0.53	0.01	0.47	0.49	0.47	0.41	0.44	0.44	0.46	0.46	0.43	0.45	0.48	0.47	0.47	0.47	0.48	0.48	0.46	0.46	0.45	0.46	0.47	0.47	0.47	0.43	0.47	0.47	0.51	0.46	0.44	0.45	0.45	0.46	0.46	0.47	0.46	0.47	0.44	0.46	0.46	0.49	0.46	0.49	0.47	0.47
L.Stance.Swing [1]	0.64	0.07	0.11	0.77	0.01	0.644	0.721	0.662	0.672	0.677	0.611	0.667	0.667	0.632	0.608	0.667	0.671	0.644	0.635	0.667	0.608	0.622	0.639	0.584	0.639	0.635	0.691	0.701	0.573	0.712	0.635	0.699	0.687	0.579	0.57	0.592	0.667	0.648	0.662	0.613	0.627	0.638	0.639	0.605	0.681	0.597	0.662	0.644	0.627
L.Bipedal [s]	0.13	0.03	0.24	0.21	0.06	0.16	0.11	0.16	0.08	0.1	0.1	0.15	0.11	0.09	0.17	0.13	0.12	0.11	0.13	0.14	0.2	0.14	0.06	0.19	0.14	0.15	0.14	0.09	0.15	0.08	0.2	0.1	0.1	0.17	0.18	0.15	0.14	0.1	0.11	0.11	0.16	0.13	0.17	0.18	0.12	0.13	0.13	0.11	0.11
L.Stride.Length [m]	1.46	0.08	0.05	1.61	1.25	1.46	1.425	1.436	1.287	1.393	1.417	1.45	1.385	1.272	1.396	1.464	1.518	1.531	1.507	1.47	1.537	1.53	1.303	1.44	1.495	1.516	1.465	1.469	1.508	1.37	1.414	1.496	1.412	1.45	1.459	1.448	1.436	1.489	1.515	1.446	1.46	1.382	1.521	1.493	1.52	1.515	1.526	1.492	1.448
L.Step.Length [m]	0.74	0.05	0.07	0.87	0.61	0.691	0.713	0.73	0.72	0.648	0.736	0.671	0.704	0.702	0.611	0.725	0.753	0.841	0.783	0.799	0.743	0.763	0.737	0.703	0.689	0.74	0.741	0.797	0.736	0.737	0.68	0.732	0.76	0.648	0.69	0.705	0.753	0.721	0.726	0.779	0.7	0.739	0.652	0.769	0.726	0.789	0.778	0.747	0.795
L.Step.Width [m]	0.25	0.06	0.24	0.41	0.07	0.274	0.321	0.269	0.37	0.283	0.28	0.246	0.265	0.238	0.29	0.295	0.284	0.224	0.215	0.152	0.272	0.256	0.224	0.225	0.323	0.18	0.333	0.261	0.296	0.184	0.299	0.357	0.188	0.266	0.1	0.176	0.229	0.293	0.242	0.278	0.294	0.208	0.392	0.245	0.282	0.267	0.283	0.283	0.225
L.foot.clear [cm]	3.97	2.1	0.53	13.46	1.1	3.431	3.557	5.603	3.791	3.741	3.804	4.195	5.667	3.666	3.492	2.74	3.708	2.7	1.535	5.161	2.05	3.305	3.134	1.988	2.12	1.432	3.037	2.192	2.582	5.312	3.334	2.849	2.734	3.063	2.855	2.354	4.391	3.177	3.017	3.41	2.953	2.673	2.316	3.381	2.853	1.819	2.944	2.686	2.546
R.Stride.Time [s]	1.18	0.05	0.05	1.31	1.04	1.17	1.14	1.22	1.09	1.04	1.13	1.18	1.11	1.14	1.17	1.18	1.19	1.19	1.21	1.22	1.25	1.23	1.1	1.31	1.18	1.19	1.15	1.17	1.19	1.08	1.21	1.19	1.22	1.2	1.21	1.19	1.2	1.13	1.18	1.19	1.24	1.18	1.16	1.22	1.15	1.24	1.22	1.21	1.2
R.Step.Time [s]	0.61	0.04	0.07	0.7	0.52	0.62	0.56	0.61	0.52	0.54	0.58	0.6	0.56	0.55	0.61	0.6	0.59	0.61	0.62	0.63	0.68	0.64	0.54	0.67	0.63	0.64	0.58	0.6	0.65	0.55	0.63	0.61	0.59	0.66	0.67	0.62	0.61	0.59	0.6	0.61	0.64	0.6	0.63	0.67	0.6	0.63	0.62	0.6	0.6
R.Stance.Time [s]	0.71	0.04	0.06	0.83	0.6	0.71	0.69	0.77	0.65	0.6	0.65	0.73	0.66	0.68	0.73	0.71	0.72	0.69	0.72	0.73	0.77	0.73	0.62	0.83	0.69	0.7	0.71	0.66	0.69	0.61	0.78	0.68	0.73	0.71	0.72	0.72	0.73	0.64	0.69	0.69	0.76	0.71	0.7	0.73	0.67	0.74	0.73	0.72	0.71
R.Swing.Time [s]	0.48	0.02	0.05	0.53	0.43	0.46	0.45	0.45	0.44	0.44	0.48	0.45	0.45	0.46	0.44	0.47	0.47	0.5	0.49	0.49	0.48	0.5	0.48	0.48	0.49	0.49	0.44	0.51	0.5	0.47	0.43	0.51	0.49	0.49	0.49	0.47	0.47	0.49	0.49	0.5	0.48	0.47	0.46	0.49	0.48	0.5	0.49	0.49	0.49
R.Stance.Swing [1]	0.67	0.04	0.07	0.79	0.55	0.648	0.652	0.584	0.677	0.733	0.738	0.616	0.682	0.676	0.603	0.662	0.653	0.725	0.681	0.671	0.623	0.685	0.774	0.578	0.71	0.7	0.62	0.773	0.725	0.77	0.551	0.75	0.671	0.69	0.681	0.653	0.644	0.766	0.71	0.725	0.632	0.662	0.657	0.671	0.716	0.676	0.671	0.681	0.69
R.Bipedal [s]	0.11	0.05	0.42	0.59	0.06	0.11	0.12	0.1	0.09	0.11	0.14	0.09	0.13	0.13	0.13	0.12	0.11	0.12	0.12	0.09	0.11	0.1	0.18	0.1	0.09	0.1	0.1	0.07	0.1	0.11	0.11	0.12	0.08	0.1	0.12	0.14	0.08	0.12	0.11	0.14	0.11	0.09	0.09	0.09	0.12	0.14	0.12	0.13	0.15
R.Stride.Length [m]	1.46	0.08	0.06	1.64	1.23	1.438	1.408	1.446	1.359	1.305	1.482	1.417	1.388	1.364	1.281	1.436	1.431	1.589	1.491	1.527	1.517	1.556	1.337	1.454	1.444	1.515	1.409	1.529	1.508	1.427	1.362	1.467	1.523	1.408	1.444	1.4	1.468	1.485	1.462	1.525	1.422	1.469	1.404	1.535	1.457	1.526	1.557	1.444	1.505
R.Step.Length [m]	0.72	0.05	0.07	0.83	0.58	0.747	0.695	0.716	0.638	0.657	0.746	0.746	0.684	0.662	0.67	0.711	0.677	0.748	0.708	0.727	0.774	0.793	0.6	0.751	0.755	0.775	0.668	0.732	0.771	0.69	0.682	0.736	0.763	0.76	0.754	0.695	0.715	0.763	0.737	0.746	0.721	0.73	0.752	0.767	0.731	0.737	0.779	0.697	0.71
R.Step.Width [m]	0.25	0.05	0.2	0.37	0.13	0.291	0.264	0.271	0.258	0.326	0.35	0.215	0.292	0.215	0.298	0.277	0.221	0.303	0.199	0.289	0.276	0.251	0.169	0.281	0.288	0.289	0.232	0.255	0.293	0.28	0.211	0.341	0.245	0.187	0.163	0.223	0.277	0.263	0.17	0.252	0.189	0.267	0.31	0.257	0.273	0.295	0.231	0.254	0.28
R.foot.clear [cm]	3.43	0.79	0.23	5.53	1.7	2.263	1.751	2.749	3.181	4.186	2.44	3.366	3.765	4.935	3.364	2.711	3.027	2.744	3.843	3.104	1.904	2.429	4.456	2.61	1.909	2.207	2.366	2.721	2.792	2.937	1.7	2.982	2.701	3.467	2.838	3.151	3.715	2.502	3.783	3.466	3.925	3.932	3.106	3.116	4.079	3.209	3.652	4.134	3.133
Asym.step.time [%]	8.05	5.7	0.71	24.39	1.53	11.966	3.509	0	9.174	7.692	5.31	3.39	1.802	7.018	8.547	3.39	1.681	5.042	4.959	6.557	17.6	8.13	3.636	4.58	13.559	15.126	1.739	5.128	18.487	3.704	8.264	5.042	6.557	20	21.488	8.403	3.333	8.85	3.39	5.042	6.452	3.39	17.241	19.672	8.696	3.226	3.279	1.653	0
Asym.step.length [%]	7.18	5.66	0.79	29.89	0.05	7.713	2.697	1.936	12.035	1.333	1.377	10.592	2.962	5.869	9.328	2.068	10.629	11.737	10.09	9.392	4.069	3.848	20.452	6.533	9.018	4.537	10.295	8.466	4.663	6.528	0.375	0.539	0.467	15.901	8.96	1.389	5.208	5.658	1.496	4.315	2.975	1.219	14.246	0.308	0.628	6.861	0.046	6.927	11.216
Mox file gait parameters	mean	std
L.Stride.Time	1.18333	0.0521706	1.18	1.19	1.15	1.04	1.1	1.16	1.139	1.15	1.13	1.17	1.2	1.17	1.2	1.21	1.21	1.28	1.17	1.21	1.21	1.18	1.19	1.14	1.17	1.16	1.164	1.176	1.231	1.16	1.2	1.23	1.22	1.14	1.17	1.18	1.21	1.21	1.15	1.18	1.2	1.21	1.24	1.21	1.21	1.25	1.22	1.16	1.21
L.Stance.Time	0.767865	0.043513	0.78	0.74	0.75	0.68	0.7	0.76	0.73	0.741	0.74	0.77	0.78	0.75	0.79	0.79	0.77	0.83	0.78	0.78	0.8	0.76	0.78	0.74	0.75	0.79	0.72	0.766	0.8	0.74	0.8	0.83	0.81	0.74	0.76	0.765	0.8	0.8	0.75	0.77	0.81	0.78	0.83	0.79	0.81	0.81	0.78	0.76	0.79
L.Swing.Time	0.415492	0.0213139	0.4	0.45	0.4	0.36	0.4	0.4	0.41	0.41	0.39	0.4	0.42	0.42	0.41	0.42	0.44	0.45	0.39	0.43	0.41	0.42	0.41	0.4	0.42	0.37	0.444	0.41	0.431	0.42	0.4	0.4	0.41	0.4	0.411	0.415	0.41	0.41	0.4	0.41	0.39	0.43	0.41	0.42	0.4	0.44	0.44	0.4	0.42
L.Stance.Swing	0.648587	0.0157297	66.095	62.176	65.214	65.359	63.61	65.487	64.023	64.392	65.493	65.807	65.003	64.103	65.85	65.287	63.622	64.844	66.667	64.447	66.101	64.368	65.526	64.911	64.123	68.1	61.835	65.123	65.01	63.78	66.648	67.453	66.372	64.915	64.922	64.817	66.112	66.099	65.215	65.255	67.484	64.457	66.951	65.312	66.942	64.786	63.917	65.521	65.285
L.Step.Length	0.715206	0.0516707	0.67	0.72	0.691	0.627	0.732	0.643	0.681	0.671	0.6	0.694	0.723	0.826	0.737	0.754	0.742	0.78	0.705	0.681	0.686	0.748	0.714	0.757	0.752	0.7	0.678	0.712	0.728	0.636	0.675	0.67	0.721	0.71	0.699	0.76	0.659	0.709	0.649	0.78	0.7	0.76	0.73	0.717	0.75	0.727	0.778	0.75	0.739
L.Step.Width	0.187817	0.0524809	0.198	0.113	0.284	0.244	0.197	0.194	0.206	0.237	0.242	0.194	0.228	0.139	0.205	0.098	0.199	0.166	0.191	0.151	0.211	0.119	0.236	0.209	0.207	0.117	0.189	0.276	0.138	0.209	0.083	0.116	0.118	0.226	0.197	0.221	0.235	0.167	0.272	0.179	0.216	0.181	0.212	0.191	0.179	0.134	0.165	0.151	0.192
R.Stride.Time	1.18303	0.0529162	1.17	1.15	1.21	1.09	1.04	1.14	1.17	1.11	1.15	1.171	1.18	1.18	1.2	1.211	1.21	1.25	1.23	1.12	1.291	1.179	1.19	1.16	1.151	1.201	1.088	1.21	1.18	1.22	1.2	1.22	1.19	1.19	1.14	1.17	1.203	1.227	1.18	1.16	1.22	1.15	1.251	1.199	1.231	1.2	1.249	1.22	1.17
R.Stance.Time	0.753961	0.0410832	0.759	0.74	0.81	0.701	0.64	0.71	0.77	0.71	0.73	0.761	0.75	0.76	0.74	0.76	0.779	0.82	0.79	0.67	0.85	0.74	0.76	0.76	0.71	0.749	0.661	0.81	0.72	0.791	0.75	0.77	0.751	0.78	0.7	0.73	0.74	0.797	0.76	0.74	0.79	0.72	0.79	0.769	0.77	0.749	0.819	0.79	0.72
R.Swing.Time	0.429134	0.0216943	0.41	0.41	0.4	0.389	0.4	0.43	0.4	0.4	0.42	0.41	0.43	0.42	0.46	0.451	0.43	0.43	0.44	0.45	0.44	0.44	0.43	0.4	0.441	0.452	0.428	0.4	0.46	0.43	0.45	0.45	0.439	0.41	0.44	0.44	0.463	0.43	0.42	0.42	0.43	0.43	0.461	0.43	0.461	0.451	0.43	0.43	0.45
R.Stance.Swing	0.63718	0.0139166	64.928	64.338	66.933	64.271	61.541	62.268	65.831	63.98	63.507	64.975	63.542	64.411	61.679	62.756	64.414	65.591	64.223	59.817	65.882	62.722	63.887	65.522	61.711	62.389	60.716	66.938	61.027	64.795	62.514	63.107	63.121	65.573	61.427	62.408	61.53	64.968	64.425	63.783	64.77	62.61	63.153	64.159	62.577	62.437	65.594	64.736	61.534
R.Step.Length	0.740811	0.0484125	0.767	0.743	0.702	0.667	0.68	0.778	0.755	0.712	0.697	0.68	0.74	0.699	0.782	0.761	0.753	0.764	0.782	0.666	0.742	0.749	0.772	0.698	0.759	0.771	0.742	0.662	0.752	0.802	0.781	0.777	0.737	0.72	0.79	0.762	0.783	0.739	0.759	0.757	0.752	0.766	0.791	0.796	0.745	0.773	0.738	0.76	0.722
R.Step.Width	0.187677	0.0534014	0.13	0.167	0.159	0.236	0.299	0.13	0.23	0.178	0.276	0.231	0.163	0.215	0.135	0.216	0.227	0.189	0.102	0.198	0.212	0.21	0.173	0.154	0.221	0.207	0.13	0.279	0.156	0.131	0.087	0.195	0.199	0.199	0.109	0.185	0.143	0.164	0.285	0.176	0.242	0.22	0.14	0.191	0.186	0.224	0.169	0.203	0.147
[truncated: 81 more columns]

## Sheet: MoS B3FaCoM
	mean	std	step:1	step:2
MoS_ML_L	0.097	0.026	0.0617609	0.114408	0.0707129	0.130983	0.130113	0.077588	0.120638	0.0565306	0.123931	0.102248	0.101679	0.125589	0.0757484	0.106946	0.127627	0.114205	0.061781	0.0634862	0.121937	0.117173	0.0784975	0.0846568	0.137326	0.120071	0.0707943	0.130441	0.0933292	0.0731382	0.0815124	0.100729	0.110481	0.106037	0.0755079	0.0891505	0.0790651	0.120486	0.154083	0.121875	0.099198	0.110899	0.0860866	0.118179	0.107541	0.114741	0.0913582	0.110519	0.088819
MoS_ML_R	0.061	0.019	0.0470499	0.0592176	0.0386244	0.103904	0.0850142	0.0599591	0.0624385	0.0881984	0.066649	0.0388831	0.0693243	0.0689019	0.0488739	0.0600769	0.0302785	0.0784271	0.0423344	0.0700281	0.0359942	0.0750296	0.0522817	0.0493636	0.0681701	0.0702929	0.0482054	0.0403768	0.0753	0.0416219	0.0926043	0.0403436	0.036908	0.0398274	0.0905107	0.0631747	0.0648643	0.0797247	0.0298106	0.0880276	0.0816266	0.0753691	0.0497937	0.0766995	0.0559735	0.058987	0.0319475	0.0359294	0.0602835
MoS_ML	0.079	0.029	0.0470499	0.0617609	0.0592176	0.114408	0.0386244	0.0707129	0.103904	0.130983	0.0850142	0.130113	0.0599591	0.077588	0.0624385	0.120638	0.0881984	0.0565306	0.066649	0.123931	0.0388831	0.102248	0.0693243	0.101679	0.0689019	0.125589	0.0488739	0.0757484	0.0600769	0.106946	0.0302785	0.127627	0.0784271	0.114205	0.0423344	0.061781	0.0700281	0.0634862	0.0359942	0.121937	0.0750296	0.117173	0.0522817	0.0784975	0.0493636	0.0846568	0.0681701	0.137326	0.0702929
MoS_BF_L	-0.17	0.04	-0.177249	-0.195503	-0.144254	-0.24926	-0.221459	-0.191907	-0.181515	-0.15535	-0.17266	-0.149747	-0.181743	-0.168505	-0.175042	-0.170793	-0.138373	-0.0571014	-0.147723	-0.177326	-0.116288	-0.150041	-0.147876	-0.194776	-0.182091	-0.158014	-0.234046	-0.150945	-0.188911	-0.259422	-0.154704	-0.133706	-0.129816	-0.167249	-0.190917	-0.203332	-0.193839	-0.157516	-0.185577	-0.180021	-0.121703	-0.163894	-0.166558	-0.155526	-0.191549	-0.169082	-0.0959917	-0.177472	-0.173555
MoS_BF_R	-0.214	0.033	-0.170302	-0.194258	-0.190341	-0.222614	-0.267908	-0.250487	-0.161606	-0.191676	-0.183124	-0.127057	-0.167389	-0.191076	-0.241726	-0.217636	-0.200112	-0.216618	-0.180738	-0.251412	-0.106312	-0.220639	-0.217945	-0.229275	-0.253373	-0.233627	-0.266831	-0.248041	-0.248784	-0.223345	-0.193715	-0.23828	-0.23077	-0.201302	-0.251907	-0.220306	-0.251385	-0.153852	-0.234061	-0.220241	-0.252596	-0.242001	-0.206652	-0.193979	-0.214163	-0.214552	-0.178539	-0.179182	-0.226651
MoS_BF	-0.192	0.043	-0.170302	-0.177249	-0.194258	-0.195503	-0.190341	-0.144254	-0.222614	-0.24926	-0.267908	-0.221459	-0.250487	-0.191907	-0.161606	-0.181515	-0.191676	-0.15535	-0.183124	-0.17266	-0.127057	-0.149747	-0.167389	-0.181743	-0.191076	-0.168505	-0.241726	-0.175042	-0.217636	-0.170793	-0.200112	-0.138373	-0.216618	-0.0571014	-0.180738	-0.147723	-0.251412	-0.177326	-0.106312	-0.116288	-0.220639	-0.150041	-0.217945	-0.147876	-0.229275	-0.194776	-0.253373	-0.182091	-0.233627
[truncated: 205 more columns]

## Sheet: EMG B3FaCoM
	LEFT
	EMG LRectusFem		EMG LVastusLat		EMG LSemitendi		EMG LBicepsFem		EMG LGastrocMed		EMG LSoleus		EMG LTibialisA		EMG LPeroneusLong		EMG RRectusFem		EMG RVastusLat		EMG RSemitendi		EMG RBicepsFem		EMG RGastrocMed		EMG RSoleus		EMG RTibialisA		EMG RPeroneusLong		EMG LTensorLatae		EMG RTensorLatae
%	mean	std	mean	std	mean	std	mean	std	mean	std	mean	std	mean	std	mean	std	mean	std	mean	std	mean	std	mean	std	mean	std	mean	std	mean	std	mean	std	mean	std	mean	std
1	0.43482	0.762317	0.548683	0.876554	0.399644	0.236717	0.823937	0.615522		0.397465	0.0988361	1.05756	0.200491	0.583779	0.067926	1.23382	0.106999		0.678377	0.834297	0.13224	0.738049	0.397908	0.546146	0.990073	0.995132		0.128403	0.131371	0.053566	0.150872	0.401221	0.171947	0.042469	0.0164835
2	0.435781	0.7625	0.559138	0.908898	0.399663	0.229878	0.823986	0.614135		0.393489	0.0979527	1.0589	0.21913	0.565077	0.0634558	1.23306	0.10438		0.677453	0.832935	0.131072	0.739024	0.412963	0.514059	0.990139	0.995095		0.129717	0.138097	0.0530389	0.149701	0.402309	0.161622	0.0423063	0.0164654
3	0.438425	0.763203	0.570637	0.932605	0.401348	0.222908	0.824189	0.612228		0.389209	0.0971722	1.05981	0.237359	0.548825	0.0587851	1.23258	0.103704		0.676686	0.831848	0.130057	0.740701	0.431333	0.482513	0.990139	0.995029		0.131723	0.144492	0.0527582	0.148557	0.404213	0.15059	0.0421464	0.0164606
4	0.44302	0.76434	0.583473	0.946889	0.404688	0.215777	0.824586	0.60993		0.386505	0.0963745	1.06034	0.252931	0.536004	0.0541785	1.23241	0.10566		0.676015	0.8311	0.129419	0.743072	0.452096	0.451756	0.990086	0.994925		0.13333	0.149866	0.0523715	0.147693	0.407314	0.139168	0.0419828	0.0164625
5	0.449682	0.765933	0.598067	0.951516	0.409605	0.208418	0.82511	0.607375		0.388203	0.0956509	1.06022	0.264759	0.528717	0.0498057	1.23246	0.11005		0.675474	0.83059	0.129553	0.746142	0.474064	0.42211	0.990018	0.994823		0.133992	0.153606	0.0518405	0.147485	0.411605	0.127574	0.0418072	0.0164748
6	0.458165	0.767977	0.615582	0.946712	0.415652	0.200818	0.825724	0.604752		0.396944	0.0953096	1.05864	0.272471	0.528438	0.0458534	1.2327	0.11604		0.675133	0.830488	0.130993	0.749952	0.496158	0.393905	0.989944	0.994722		0.133505	0.155972	0.0514649	0.148303	0.416732	0.115961	0.0416138	0.0165034
7	0.46743	0.770341	0.63742	0.933507	0.422535	0.192987	0.8264	0.6022		0.412612	0.0955176	1.05511	0.275697	0.536869	0.0424341	1.23306	0.122545		0.675025	0.830567	0.134231	0.753902	0.517764	0.367423	0.989863	0.994633		0.132201	0.157399	0.0521115	0.150266	0.422522	0.104549	0.0413877	0.0165238
8	0.477043	0.772927	0.664503	0.913334	0.429975	0.185062	0.827079	0.600253		0.434281	0.0963452	1.04977	0.275254	0.554718	0.0395544	1.23347	0.129318		0.675262	0.830777	0.139451	0.75738	0.538756	0.34298	0.989778	0.994584		0.130561	0.158582	0.0546392	0.152953	0.428747	0.0935869	0.0411226	0.0165356
9	0.486948	0.775842	0.696593	0.88753	0.437159	0.177232	0.827831	0.599356		0.461005	0.0977171	1.04283	0.271584	0.577839	0.0371508	1.234	0.137079		0.675717	0.831032	0.146528	0.759925	0.558894	0.320746	0.989671	0.994557		0.129156	0.159679	0.0598382	0.155726	0.435026	0.0833192	0.0408335	0.016543
10	0.49692	0.778975	0.732439	0.857386	0.444051	0.169661	0.828634	0.600135		0.490678	0.0993759	1.03552	0.265101	0.604649	0.0351578	1.23464	0.146375		0.676167	0.83136	0.154818	0.761004	0.577921	0.300799	0.989553	0.994537		0.128492	0.160037	0.0677724	0.157769	0.441152	0.0738993	0.0405599	0.0165348
11	0.507253	0.78207	0.769502	0.824331	0.450767	0.162421	0.829421	0.603429		0.524537	0.101162	1.0292	0.256403	0.633155	0.0335042	1.23534	0.157106		0.676442	0.831807	0.163538	0.760405	0.595655	0.283215	0.989452	0.994514		0.128575	0.159339	0.0776828	0.158606	0.447109	0.0654666	0.0403178	0.0165097
12	0.517374	0.785024	0.805402	0.789682	0.456956	0.155563	0.830196	0.610229		0.560831	0.102981	1.02482	0.245852	0.658254	0.032176	1.23611	0.168587		0.67657	0.832256	0.171864	0.758757	0.611782	0.267971	0.989385	0.994498		0.12922	0.157153	0.0883367	0.158727	0.453347	0.0580912	0.0401283	0.0164839
13	0.526411	0.787612	0.837663	0.754388	0.463076	0.149075	0.830934	0.621538		0.595269	0.104581	1.02262	0.234178	0.680799	0.0311185	1.23691	0.1794		0.676568	0.832573	0.179116	0.756763	0.625945	0.254919	0.989346	0.994488		0.130178	0.153329	0.0983927	0.158075	0.459835	0.0517315	0.0400024	0.0164652
14	0.534118	0.789776	0.864174	0.719277	0.469198	0.14292	0.831663	0.637615		0.628238	0.105869	1.02214	0.222041	0.699513	0.0302056	1.23777	0.188578		0.676388	0.832648	0.184861	0.754948	0.63753	0.243905	0.989314	0.99449		0.131115	0.148329	0.106907	0.156399	0.466111	0.0463916	0.0399296	0.0164402
15	0.539942	0.791506	0.884003	0.684801	0.475172	0.137176	0.832371	0.657592		0.656966	0.106963	1.02289	0.210198	0.711949	0.0293059	1.23861	0.196196		0.675835	0.832402	0.188826	0.753493	0.646159	0.23474	0.989286	0.994511		0.131576	0.142547	0.113111	0.153301	0.472143	0.0422527	0.0399088	0.0164112
16	0.543549	0.792838	0.896912	0.651323	0.481151	0.131937	0.833098	0.679629		0.678833	0.107957	1.02426	0.199504	0.719719	0.0283347	1.23948	0.203083		0.674902	0.831819	0.191014	0.752126	0.651262	0.227056	0.989246	0.994556		0.131551	0.136538	0.116848	0.148904	0.477436	0.0394516	0.0399263	0.0163964
17	0.545022	0.793939	0.903411	0.619096	0.487118	0.127299	0.833858	0.701527		0.694083	0.108702	1.0262	0.190501	0.723481	0.0272383	1.24032	0.209804		0.673894	0.831064	0.191543	0.750581	0.652288	0.220608	0.989205	0.99461		0.132072	0.130655	0.118078	0.143671	0.481309	0.0379664	0.039963	0.016387
18	0.544558	0.794849	0.904439	0.588135	0.492946	0.12329	0.834554	0.721365		0.702712	0.108963	1.02874	0.183361	0.724552	0.0261351	1.241	0.216341		0.673476	0.830224	0.190635	0.748592	0.649182	0.215183	0.989196	0.994661		0.135599	0.12514	0.11712	0.137979	0.483758	0.0374954	0.0400093	0.0163668
19	0.54279	0.795693	0.900715	0.558267	0.498516	0.119844	0.835181	0.738326		0.707472	0.108524	1.03142	0.178089	0.727133	0.0252168	1.24151	0.222525		0.674388	0.829367	0.188585	0.746398	0.642162	0.210591	0.989212	0.994717		0.145387	0.119976	0.114257	0.132254	0.484731	0.0376162	0.0400622	0.01635
20	0.540523	0.796511	0.892895	0.529066	0.503729	0.11686	0.835791	0.751956		0.712593	0.10736	1.03406	0.174068	0.734018	0.0245775	1.24196	0.227601		0.676478	0.828545	0.185732	0.744014	0.631733	0.206686	0.989234	0.994774		0.162231	0.114896	0.109876	0.127042	0.48426	0.0379838	0.0401172	0.0163435
21	0.538136	0.797217	0.881449	0.500398	0.507945	0.114217	0.836349	0.76233		0.719448	0.105802	1.0364	0.170817	0.744368	0.0242114	1.24232	0.231547		0.679178	0.827707	0.182424	0.741631	0.618479	0.203355	0.989272	0.994823		0.183936	0.109841	0.104464	0.122375	0.482484	0.0383659	0.0401697	0.0163273
22	0.535846	0.797751	0.867077	0.472188	0.510484	0.111891	0.836862	0.769838		0.726967	0.104245	1.03866	0.168008	0.755949	0.02405	1.24261	0.234781		0.68197	0.826886	0.17901	0.739633	0.603189	0.200455	0.98934	0.994859		0.206629	0.104993	0.098726	0.118186	0.4796	0.0386046	0.0402306	0.0163195
23	0.533152	0.798137	0.850294	0.444659	0.511455	0.110008	0.837353	0.775002		0.731153	0.102754	1.04097	0.165283	0.7687	0.024057	1.24288	0.237303		0.684241	0.825888	0.175854	0.738346	0.586714	0.197938	0.989462	0.994884		0.225897	0.100479	0.0930869	0.114344	0.475641	0.0385813	0.0402883	0.0163291
24	0.529489	0.798248	0.831828	0.418254	0.510746	0.108687	0.837774	0.778464		0.729665	0.101288	1.0436	0.162521	0.779731	0.0241658	1.24306	0.238947		0.685871	0.824869	0.173361	0.738085	0.569549	0.195756	0.989646	0.994898		0.239645	0.0965524	0.088002	0.111441	0.470401	0.038216	0.0403475	0.0163446
25	0.524424	0.798223	0.812312	0.393451	0.508155	0.108106	0.838047	0.7809		0.721494	0.0997599	1.04674	0.159658	0.78689	0.0243089	1.24306	0.23963		0.687048	0.824216	0.172021	0.738719	0.552296	0.19395	0.989877	0.994906		0.247367	0.0935056	0.0838536	0.110673	0.46445	0.037482	0.0404284	0.0163467
26	0.517718	0.798165	0.792058	0.370642	0.504257	0.108419	0.838126	0.782535		0.704617	0.0982763	1.05016	0.156693	0.791464	0.0245657	1.24281	0.239477		0.687856	0.824128	0.172334	0.739961	0.535508	0.192503	0.990127	0.994929		0.249154	0.0913456	0.0808173	0.11309	0.458797	0.0364481	0.0405405	0.0163407
27	0.509747	0.798168	0.771644	0.350292	0.499134	0.109699	0.838004	0.783688		0.679336	0.097244	1.05399	0.153585	0.791355	0.0250833	1.24226	0.238584		0.688337	0.82471	0.174894	0.741378	0.51942	0.191353	0.990352	0.994983		0.245363	0.0901248	0.0792784	0.118848	0.453569	0.0352961	0.0406924	0.0163272
28	0.501262	0.79845	0.751432	0.332549	0.492806	0.111929	0.83769	0.784623		0.64827	0.096921	1.05827	0.1504	0.786287	0.0260329	1.24138	0.237145		0.688638	0.825792	0.180293	0.742684	0.504274	0.190508	0.990531	0.995064		0.237793	0.0900344	0.0795708	0.127021	0.449078	0.0341198	0.0408598	0.0162909
29	0.492827	0.799146	0.731502	0.31727	0.485716	0.115146	0.837294	0.785081		0.613307	0.097332	1.06266	0.14709	0.777641	0.0276417	1.24031	0.235546		0.688617	0.827117	0.189194	0.743637	0.490028	0.189999	0.990651	0.995161		0.227389	0.0911597	0.0816767	0.136686	0.445086	0.0329761	0.0410112	0.0162457
30	0.484428	0.800255	0.712052	0.304304	0.478249	0.119424	0.836973	0.784793		0.576368	0.0983904	1.06678	0.143844	0.766121	0.0300034	1.23931	0.234055		0.688315	0.828582	0.202307	0.744126	0.476427	0.190051	0.990691	0.99527		0.215001	0.0934056	0.0857379	0.146817	0.441215	0.0319425	0.0411255	0.0161982
31	0.47623	0.801709	0.693396	0.293282	0.470636	0.124776	0.836794	0.783094		0.539342	0.100069	1.0706	0.14057	0.753532	0.0330922	1.2385	0.232649		0.687796	0.830086	0.220296	0.744479	0.463415	0.191003	0.990661	0.995375		0.201405	0.0965554	0.0917921	0.156587	0.437608	0.0310909	0.0411914	0.01614
32	0.468591	0.80329	0.675723	0.283804	0.463634	0.131161	0.836816	0.77927		0.504632	0.101838	1.07398	0.137047	0.741634	0.0369237	1.23802	0.231103		0.688424	0.831591	0.24384	0.744675	0.45093	0.193217	0.99059	0.995458		0.189116	0.100209	0.0997289	0.165373	0.43406	0.030591	0.0411973	0.0160756
33	0.461307	0.804709	0.659338	0.275502	0.457686	0.138406	0.837054	0.773028		0.473578	0.103375	1.07697	0.133022	0.731046	0.0412707	1.23792	0.229002		0.691115	0.833038	0.273324	0.744728	0.438846	0.197044	0.99051	0.995534		0.185038	0.103891	0.108959	0.172974	0.430375	0.0307852	0.0411685	0.0160287
34	0.45423	0.805814	0.644498	0.268115	0.452793	0.146237	0.837415	0.764353		0.447149	0.104596	1.07978	0.128003	0.722152	0.0457294	1.23806	0.22604		0.695132	0.834307	0.308992	0.744391	0.426964	0.202895	0.990451	0.995611		0.196728	0.107292	0.118788	0.179051	0.425983	0.032028	0.0411182	0.0159953
35	0.447184	0.806571	0.631481	0.261629	0.44885	0.154414	0.837767	0.753204		0.425742	0.105309	1.08259	0.121919	0.713444	0.0500274	1.23828	0.222043		0.699674	0.835492	0.350778	0.743183	0.41512	0.211278	0.990418	0.99568		0.223974	0.110684	0.128292	0.182958	0.420157	0.0347664	0.0410493	0.015978
36	0.439889	0.806856	0.620556	0.256158	0.445978	0.162623	0.838078	0.739793		0.40811	0.105577	1.08554	0.115019	0.706414	0.0538211	1.23853	0.217121		0.704026	0.836697	0.398057	0.740948	0.403566	0.222447	0.990396	0.995741		0.25842	0.114966	0.13684	0.184679	0.413092	0.0394298	0.04099	0.0159898
37	0.432349	0.806755	0.611446	0.251947	0.443924	0.170769	0.838357	0.724513		0.392848	0.105853	1.08808	0.107565	0.701846	0.0568928	1.23879	0.211152		0.707345	0.837872	0.449911	0.737954	0.39231	0.236712	0.990363	0.995799		0.289182	0.120804	0.144431	0.184195	0.404555	0.0459201	0.0409333	0.0160201
38	0.424671	0.806394	0.603925	0.249277	0.442182	0.178761	0.838586	0.707975		0.378625	0.106571	1.08997	0.0997817	0.697863	0.0592689	1.23901	0.204019		0.709816	0.838929	0.504879	0.734931	0.381613	0.254302	0.990314	0.995843		0.315297	0.128384	0.150869	0.181957	0.39464	0.0537727	0.0408649	0.0160606
39	0.417092	0.805801	0.597705	0.248294	0.440466	0.186721	0.838798	0.690799		0.365308	0.108175	1.09085	0.0920224	0.693874	0.0611051	1.23922	0.195825		0.712677	0.83962	0.561187	0.732271	0.371539	0.275751	0.990255	0.995864		0.346567	0.136723	0.15587	0.178611	0.383474	0.0622295	0.0408066	0.0161123
40	0.409656	0.805201	0.592316	0.249165	0.438603	0.19505	0.839013	0.673588		0.352046	0.110992	1.09022	0.0846023	0.689384	0.0625744	1.23945	0.186751		0.717208	0.839854	0.617465	0.730452	0.362003	0.301407	0.990206	0.995885		0.393981	0.143901	0.15987	0.174388	0.371181	0.0709471	0.0407859	0.0161563
41	0.40237	0.804619	0.587642	0.251967	0.436301	0.204246	0.839226	0.65679		0.338408	0.114876	1.08845	0.0778826	0.682914	0.0639101	1.23964	0.177119		0.724567	0.839718	0.672437	0.729862	0.3532	0.331046	0.990172	0.995903		0.46667	0.149007	0.162877	0.169543	0.358422	0.0800979	0.0408194	0.0161962
42	0.39546	0.804042	0.583626	0.256595	0.433727	0.214601	0.839464	0.640936		0.324225	0.11938	1.08598	0.0722296	0.674197	0.065423	1.23982	0.167058		0.73471	0.839064	0.724907	0.730212	0.345409	0.363971	0.990146	0.995898		0.562231	0.151801	0.164077	0.164245	0.346179	0.0895026	0.0409086	0.0162485
43	0.389371	0.803475	0.580268	0.262904	0.431083	0.226005	0.839751	0.626781		0.30978	0.124	1.08338	0.067834	0.663919	0.0673218	1.24003	0.15683		0.74561	0.837907	0.773578	0.731267	0.338948	0.399498	0.990115	0.995876		0.662076	0.152293	0.164029	0.158877	0.335243	0.0984681	0.0410445	0.0163093
44	0.384464	0.802895	0.577653	0.270628	0.428249	0.23793	0.839998	0.615017		0.296148	0.128318	1.08115	0.0646855	0.652301	0.0696184	1.24018	0.146959		0.755687	0.836535	0.817062	0.732708	0.334034	0.437145	0.99006	0.99583		0.752365	0.150797	0.163447	0.154169	0.326574	0.107123	0.0411858	0.016397
45	0.380941	0.802122	0.575746	0.279326	0.425653	0.249582	0.840136	0.6059		0.285655	0.131986	1.07949	0.0625577	0.640572	0.0720371	1.24023	0.137941		0.76359	0.835018	0.853477	0.734084	0.330738	0.476156	0.990004	0.99576		0.8237	0.14785	0.162878	0.150747	0.320574	0.115244	0.0412963	0.0165075
46	0.37896	0.801143	0.574282	0.288605	0.423278	0.260247	0.840152	0.599444		0.280774	0.135002	1.07822	0.0612291	0.630374	0.0742296	1.2402	0.130298		0.768356	0.833729	0.881366	0.7353	0.328867	0.515716	0.989972	0.995675		0.868947	0.143878	0.163318	0.149018	0.316791	0.122625	0.0413677	0.0166239
47	0.379022	0.800041	0.57301	0.297998	0.421437	0.269589	0.840015	0.595825		0.28521	0.137191	1.07727	0.0604458	0.623907	0.076036	1.24007	0.124662		0.770004	0.832958	0.899588	0.736389	0.328395	0.555016	0.989981	0.995587		0.888721	0.139783	0.164934	0.14886	0.314855	0.129045	0.0413991	0.0167335
48	0.38132	0.798797	0.571894	0.307154	0.420287	0.277815	0.839779	0.595674		0.302441	0.138377	1.07689	0.0599026	0.621664	0.0778376	1.23988	0.121473		0.769213	0.83253	0.907447	0.737162	0.32954	0.59302	0.99002	0.995493		0.88826	0.136819	0.16749	0.149479	0.31443	0.133992	0.0413888	0.0168338
49	0.385497	0.797499	0.570793	0.315483	0.419914	0.285551	0.839457	0.600445		0.331918	0.138796	1.07723	0.0593472	0.623577	0.0807462	1.23959	0.121336		0.766453	0.832586	0.904441	0.737607	0.332761	0.628803	0.990064	0.995388		0.870842	0.136583	0.170535	0.149952	0.315668	0.137146	0.0413676	0.0169272
50	0.391042	0.796202	0.569813	0.32231	0.420606	0.293948	0.839036	0.611248		0.370522	0.138712	1.07862	0.0586785	0.629786	0.0863147	1.23915	0.124746		0.762153	0.833022	0.89085	0.737774	0.338377	0.662033	0.990094	0.995276		0.839607	0.139227	0.173891	0.149703	0.318807	0.138491	0.0413565	0.017011
51	0.397346	0.794926	0.568931	0.327108	0.422152	0.305056	0.838573	0.628468		0.412463	0.138248	1.08114	0.0578426	0.637864	0.0972371	1.23859	0.131762		0.756666	0.833657	0.867047	0.73786	0.346172	0.692635	0.990105	0.99517		0.796973	0.143632	0.177258	0.148342	0.323199	0.138786	0.0413398	0.017081
52	0.404326	0.793905	0.567963	0.329552	0.424446	0.321492	0.838101	0.651254		0.454738	0.137783	1.08454	0.0567927	0.645896	0.116392	1.238	0.141314		0.750464	0.834483	0.833973	0.737886	0.355974	0.721218	0.990089	0.995064		0.746236	0.148968	0.180207	0.145793	0.328503	0.139091	0.0413146	0.0171373
53	0.411748	0.793249	0.566623	0.32985	0.42707	0.346018	0.837645	0.677367		0.493953	0.137155	1.08828	0.0555743	0.651998	0.146881	1.23744	0.151623		0.743941	0.835178	0.79293	0.737966	0.367519	0.748143	0.990046	0.994966		0.690838	0.154002	0.181961	0.142383	0.334072	0.140434	0.0412604	0.0171726
54	0.419809	0.792955	0.56473	0.328695	0.429693	0.380642	0.83726	0.704586		0.527173	0.136369	1.092	0.0544299	0.653611	0.19237	1.23702	0.161671		0.737432	0.835665	0.745376	0.738207	0.38109	0.773605	0.989996	0.99488		0.632894	0.157913	0.181817	0.138559	0.339375	0.143555	0.0411599	0.0171792
55	0.429377	0.793128	0.5625	0.327204	0.432721	0.426521	0.836956	0.730784		0.555567	0.135692	1.09576	0.0537701	0.650374	0.253724	1.23676	0.170653		0.731197	0.836144	0.693182	0.738665	0.397655	0.797793	0.989936	0.9948		0.57404	0.160272	0.179763	0.135051	0.34467	0.148281	0.0410448	0.017169
56	0.441726	0.793499	0.559823	0.326932	0.436967	0.48236	0.836709	0.754608		0.581408	0.134847	1.0992	0.0540991	0.642853	0.327441	1.23662	0.178199		0.725413	0.836542	0.637993	0.739929	0.418222	0.820403	0.989881	0.994724		0.515767	0.160919	0.175842	0.132712	0.350124	0.153932	0.0409207	0.0171451
57	0.456967	0.793822	0.556888	0.32967	0.443157	0.545234	0.836492	0.775392		0.604223	0.133829	1.10229	0.0557913	0.632083	0.410144	1.23656	0.184314		0.720052	0.836849	0.581366	0.7426	0.443858	0.841288	0.989834	0.994663		0.458967	0.159667	0.170223	0.1319	0.356309	0.159286	0.0408101	0.0171208
58	0.475358	0.794132	0.554083	0.336719	0.451786	0.612111	0.836237	0.793149		0.625991	0.132887	1.10528	0.058872	0.620092	0.49964	1.23647	0.188831		0.71524	0.837096	0.524737	0.747213	0.475289	0.860145	0.989784	0.994612		0.404291	0.156447	0.163343	0.132055	0.36331	0.163246	0.0407316	0.0171144
59	0.497184	0.794415	0.551382	0.348525	0.462465	0.678693	0.835883	0.808207		0.648343	0.132049	1.10788	0.063076	0.609021	0.591624	1.23623	0.191646		0.710978	0.837124	0.469238	0.753534	0.512799	0.876057	0.989729	0.994567		0.352629	0.151644	0.155415	0.132793	0.371545	0.165511	0.0406734	0.0171166
60	0.52134	0.794636	0.548967	0.36457	0.474114	0.741213	0.835474	0.820973		0.670414	0.131355	1.11014	0.0676722	0.599947	0.682502	1.23589	0.192592		0.707212	0.836681	0.415752	0.76105	0.555815	0.888129	0.989668	0.994529		0.304738	0.145369	0.146624	0.133738	0.380935	0.166377	0.0406252	0.0171161
61	0.546505	0.794945	0.54671	0.383396	0.485539	0.797337	0.835046	0.831519		0.691761	0.130844	1.11191	0.0720517	0.592954	0.768517	1.23547	0.191889		0.704134	0.835759	0.364953	0.768875	0.601946	0.89558	0.989609	0.9945		0.261716	0.13785	0.137123	0.134989	0.391161	0.16618	0.0405694	0.0171096
62	0.571022	0.795432	0.544263	0.403382	0.495672	0.845083	0.834653	0.839452		0.712091	0.130195	1.11276	0.0761485	0.587528	0.845739	1.23505	0.189692		0.701635	0.834278	0.317389	0.775976	0.648525	0.898114	0.989557	0.994483		0.22426	0.129782	0.127072	0.136722	0.401753	0.165197	0.0404973	0.017093
63	0.593103	0.795851	0.541317	0.42311	0.503783	0.883703	0.834338	0.84444		0.730725	0.129038	1.11233	0.0800051	0.582486	0.911109	1.23471	0.186528		0.699512	0.832473	0.273481	0.781835	0.692277	0.896317	0.989507	0.99448		0.192892	0.121756	0.116712	0.139063	0.411741	0.163743	0.0404179	0.0170808
64	0.61174	0.7961	0.537694	0.441353	0.509307	0.91288	0.8341	0.846175		0.746732	0.127216	1.1105	0.0837345	0.576644	0.960862	1.23447	0.183096		0.697913	0.830732	0.233462	0.786194	0.730341	0.891327	0.989459	0.99449		0.16802	0.114188	0.10625	0.141879	0.420407	0.16174	0.04033	0.0170852
65	0.626103	0.796102	0.533462	0.457406	0.512216	0.932615	0.833964	0.844313		0.758823	0.124661	1.10749	0.0873351	0.57045	0.994002	1.23438	0.179542		0.696892	0.829242	0.197499	0.789063	0.760349	0.884359	0.989422	0.99451		0.149639	0.107489	0.0959195	0.144891	0.427284	0.159162	0.040248	0.0171015
66	0.635795	0.795701	0.528898	0.471014	0.512644	0.943255	0.833922	0.838932		0.766138	0.121604	1.10373	0.0907632	0.564273	1.01016	1.23444	0.176374		0.696331	0.828164	0.165622	0.790698	0.780844	0.876621	0.989403	0.994534		0.13734	0.101957	0.0859094	0.148483	0.431805	0.156364	0.0401774	0.017126
67	0.640955	0.794971	0.524451	0.482382	0.5111	0.94509	0.833976	0.830276		0.767967	0.11805	1.09976	0.0939421	0.559185	1.00961	1.23468	0.17352		0.696203	0.827479	0.137699	0.791544	0.791304	0.869242	0.989412	0.994573		0.130193	0.0976594	0.076435	0.152267	0.43352	0.153669	0.0401173	0.0171458
68	0.641615	0.794158	0.520523	0.491846	0.508274	0.93823	0.834161	0.818632		0.762739	0.114032	1.09599	0.0965999	0.556277	0.993787	1.23514	0.170697		0.696188	0.827038	0.113525	0.791946	0.79172	0.862891	0.989449	0.994615		0.127098	0.094472	0.0677155	0.155679	0.432092	0.151523	0.040079	0.0171579
69	0.638525	0.793528	0.517434	0.499742	0.504727	0.923621	0.834375	0.804778		0.751705	0.109997	1.09264	0.0986254	0.55568	0.965534	1.23566	0.167918		0.696233	0.826876	0.0927374	0.79195	0.783248	0.857839	0.989499	0.99465		0.126554	0.0923609	0.0597962	0.158235	0.42775	0.150216	0.0400553	0.0171622
70	0.632837	0.793303	0.515464	0.506285	0.500779	0.901643	0.83456	0.789369		0.73652	0.10649	1.08974	0.0999085	0.557103	0.92689	1.23612	0.164905		0.696238	0.827229	0.0750792	0.791276	0.767665	0.854068	0.989557	0.994686		0.127252	0.0907853	0.0527352	0.159289	0.421267	0.150092	0.0400556	0.0171604
71	0.625536	0.79364	0.514586	0.511487	0.49658	0.873239	0.834672	0.772944		0.718935	0.103977	1.08705	0.100324	0.560401	0.880906	1.23644	0.161536		0.696118	0.828122	0.0602001	0.789572	0.746699	0.851346	0.989615	0.994715		0.128095	0.0896329	0.0464654	0.159238	0.413451	0.151229	0.0401061	0.0171541
72	0.617076	0.79439	0.514698	0.515331	0.491716	0.839352	0.834655	0.755957		0.699855	0.102715	1.08443	0.099892	0.564637	0.829492	1.23654	0.157872		0.695847	0.829591	0.0478326	0.786624	0.722007	0.849527	0.989678	0.994746		0.128629	0.0893681	0.0408957	0.158108	0.405154	0.153358	0.0402208	0.0171475
73	0.607819	0.795447	0.515601	0.517635	0.486296	0.800928	0.834563	0.738586		0.67971	0.102507	1.08183	0.0986901	0.570693	0.774057	1.23649	0.153852		0.695332	0.831529	0.0378379	0.7824	0.69497	0.84869	0.989756	0.994784		0.128846	0.0906231	0.0359025	0.156235	0.397449	0.156105	0.0404174	0.017137
74	0.597555	0.796621	0.516903	0.51835	0.480228	0.759092	0.834418	0.720865		0.65804	0.102935	1.07922	0.0969829	0.578084	0.715882	1.23634	0.149346		0.694441	0.833634	0.0300764	0.777012	0.666427	0.84906	0.989828	0.994827		0.128668	0.0938166	0.03144	0.154375	0.390726	0.159303	0.0406901	0.0171317
75	0.586286	0.797687	0.518317	0.517586	0.47376	0.715169	0.834223	0.703013		0.634958	0.103492	1.07681	0.0950224	0.585867	0.656168	1.23611	0.144334		0.693206	0.835535	0.0244567	0.770774	0.637248	0.850708	0.989903	0.994864		0.128088	0.0993372	0.0276147	0.152564	0.38522	0.162907	0.0410142	0.0171154
76	0.574453	0.798632	0.51988	0.515761	0.4677	0.670365	0.834013	0.685352		0.610875	0.103899	1.07508	0.0930664	0.595942	0.596118	1.23587	0.139076		0.691755	0.836972	0.0209342	0.763929	0.608149	0.853158	0.989983	0.994902		0.126971	0.106525	0.0246032	0.150978	0.380735	0.166939	0.0413601	0.0170886
77	0.562523	0.799513	0.521748	0.513524	0.462491	0.625795	0.833869	0.668374		0.587237	0.104131	1.07444	0.0914039	0.607364	0.536868	1.23573	0.13431		0.69013	0.837878	0.019704	0.757132	0.579677	0.85545	0.990053	0.994941		0.125328	0.114319	0.0227358	0.149639	0.376523	0.170904	0.0417019	0.0170568
78	0.550836	0.800339	0.523834	0.511596	0.458486	0.582403	0.833882	0.652611		0.565979	0.104235	1.07489	0.0900908	0.619671	0.479149	1.23585	0.130478		0.688585	0.838128	0.0208742	0.75109	0.552537	0.857039	0.990124	0.994986		0.123534	0.121243	0.0227686	0.148587	0.371826	0.174183	0.042027	0.0170191
79	0.539561	0.801071	0.525915	0.510435	0.456291	0.540954	0.83407	0.638486		0.547514	0.104269	1.07611	0.0892143	0.634358	0.423655	1.23627	0.127766		0.687388	0.838168	0.0243568	0.746136	0.527601	0.857628	0.990208	0.995032		0.122073	0.126767	0.0253625	0.148248	0.367031	0.176414	0.042319	0.0169836
80	0.528891	0.801663	0.527869	0.510344	0.455702	0.502082	0.834441	0.626396		0.532304	0.104321	1.07786	0.0888628	0.651137	0.371058	1.23695	0.126402		0.686604	0.838171	0.0300572	0.742527	0.505556	0.85717	0.990296	0.995084		0.121253	0.130968	0.030189	0.149168	0.363638	0.177699	0.0425627	0.0169489
81	0.518673	0.80199	0.529469	0.51115	0.456448	0.466254	0.834908	0.616317		0.519504	0.104362	1.07979	0.0890946	0.670202	0.321772	1.23773	0.126612		0.686159	0.838109	0.0377119	0.739902	0.486416	0.856063	0.990389	0.995146		0.121037	0.133666	0.0363382	0.151498	0.362906	0.178859	0.0427554	0.0169163
82	0.508957	0.80204	0.530539	0.512732	0.458205	0.433851	0.835399	0.608131		0.507705	0.104386	1.0815	0.0899048	0.691642	0.276138	1.23851	0.128218		0.685856	0.837962	0.0468665	0.737831	0.470118	0.854573	0.990491	0.995199		0.121057	0.134889	0.043046	0.155058	0.366259	0.180417	0.0428943	0.0168932
83	0.499965	0.801741	0.531374	0.514798	0.460509	0.405024	0.835949	0.601878		0.497541	0.104494	1.08328	0.0915493	0.714371	0.234396	1.23931	0.131089		0.685754	0.837561	0.0570017	0.736204	0.456438	0.852669	0.990582	0.995244		0.12117	0.134464	0.0495842	0.159058	0.37392	0.18263	0.0430027	0.0168864
84	0.491546	0.801051	0.532135	0.517029	0.463871	0.379828	0.836497	0.59738		0.489033	0.104854	1.08524	0.0942744	0.737866	0.196553	1.24008	0.134772		0.685709	0.836974	0.0675891	0.735169	0.444706	0.849855	0.990653	0.995286		0.121233	0.132135	0.0555859	0.162706	0.384346	0.18531	0.0430899	0.0168898
85	0.483602	0.800074	0.532881	0.519495	0.468471	0.358262	0.837002	0.594537		0.482205	0.105521	1.08732	0.0983372	0.760621	0.162734	1.24076	0.138668		0.68578	0.836399	0.0782146	0.735008	0.434531	0.845719	0.990719	0.995315		0.121323	0.128357	0.0609734	0.165738	0.39629	0.188099	0.0431588	0.0168967
86	0.476026	0.798922	0.533861	0.52237	0.474018	0.340194	0.837442	0.593428		0.476275	0.106526	1.08975	0.103779	0.781643	0.133184	1.24133	0.142461		0.686021	0.835904	0.0885821	0.73613	0.425274	0.840044	0.990773	0.995339		0.121709	0.123601	0.0657919	0.168346	0.407728	0.191009	0.0432334	0.0169112
87	0.468733	0.797598	0.535241	0.526011	0.480104	0.325376	0.837768	0.593748		0.469877	0.107889	1.09253	0.110414	0.801019	0.108204	1.24174	0.145935		0.686279	0.835569	0.0984375	0.738484	0.416688	0.832621	0.990816	0.99536		0.122312	0.118318	0.0700688	0.170967	0.416744	0.193952	0.0433022	0.0169196
88	0.461764	0.796128	0.536828	0.530849	0.485348	0.313562	0.838042	0.595221		0.461669	0.109569	1.09533	0.117701	0.816191	0.0884976	1.24208	0.148489		0.686485	0.835285	0.107542	0.74139	0.408823	0.823393	0.990856	0.995367		0.123046	0.112865	0.0738127	0.173497	0.42243	0.196557	0.0433653	0.016923
89	0.455534	0.79459	0.538519	0.537299	0.488649	0.304222	0.838265	0.59749		0.451643	0.111644	1.098	0.125125	0.825339	0.0748806	1.24235	0.150143		0.686689	0.834829	0.115656	0.744226	0.401554	0.812486	0.990892	0.99535		0.123965	0.107474	0.0768476	0.175679	0.423916	0.198861	0.043421	0.0169348
90	0.449969	0.793204	0.540401	0.545934	0.489746	0.296725	0.838418	0.60028		0.440564	0.114101	1.10047	0.132416	0.82824	0.0677489	1.24257	0.150982		0.686944	0.834137	0.12261	0.7467	0.394885	0.799529	0.990938	0.995315		0.125067	0.102285	0.0787935	0.176814	0.421403	0.200657	0.0434442	0.0169416
91	0.444767	0.792207	0.542488	0.557649	0.487945	0.290592	0.838475	0.60341		0.428924	0.116766	1.10258	0.139267	0.82283	0.0661491	1.24266	0.150987		0.687345	0.833087	0.128223	0.748551	0.388702	0.784277	0.991001	0.995259		0.126321	0.0972928	0.0794538	0.176524	0.415527	0.20148	0.04343	0.0169505
92	0.440095	0.791655	0.544991	0.57364	0.483455	0.28531	0.838424	0.606599		0.418237	0.119456	1.10456	0.145842	0.810182	0.0679078	1.24264	0.150311		0.687893	0.831666	0.132435	0.749968	0.382752	0.766596	0.99105	0.995184		0.127565	0.092677	0.078891	0.17469	0.407142	0.201245	0.0433852	0.0169598
93	0.436169	0.791495	0.548154	0.594888	0.476709	0.280409	0.838302	0.609746		0.410543	0.122022	1.10674	0.152104	0.791656	0.0709455	1.24254	0.149048		0.688561	0.829908	0.135324	0.75146	0.376945	0.746286	0.99106	0.995109		0.128729	0.0887255	0.0772377	0.171901	0.396954	0.199817	0.0433256	0.0169727
94	0.43278	0.791525	0.552055	0.622091	0.468234	0.275496	0.838164	0.612833		0.406236	0.123965	1.10921	0.158235	0.768379	0.0737637	1.24241	0.147167		0.689197	0.827911	0.136963	0.753214	0.371517	0.723274	0.991026	0.99503		0.129854	0.0856994	0.0746929	0.168555	0.385435	0.196856	0.0432607	0.016983
95	0.429833	0.791515	0.556552	0.655305	0.458554	0.270298	0.838077	0.615704		0.405276	0.125033	1.11181	0.164632	0.741817	0.0756603	1.24233	0.14454		0.689599	0.82574	0.137515	0.755049	0.366657	0.697641	0.990969	0.994947		0.130781	0.0836172	0.0714585	0.164979	0.372973	0.192162	0.0431884	0.0170032
96	0.427242	0.79148	0.561479	0.693509	0.448113	0.264625	0.838004	0.618186		0.406899	0.125183	1.11439	0.171161	0.713518	0.0763597	1.2422	0.141121		0.68968	0.823429	0.137188	0.756711	0.362875	0.669627	0.990918	0.994861		0.131409	0.0823826	0.0677452	0.161801	0.360437	0.18564	0.0431091	0.0170289
97	0.424675	0.791494	0.566732	0.734792	0.437216	0.258436	0.837884	0.620151		0.408718	0.124458	1.11655	0.177858	0.68441	0.0758095	1.24197	0.137166		0.689465	0.821119	0.136255	0.757734	0.36065	0.639715	0.990912	0.994791		0.131597	0.0821145	0.0639213	0.159664	0.348398	0.177475	0.0430201	0.0170597
98	0.422391	0.79148	0.572201	0.776743	0.42616	0.251867	0.837824	0.621307		0.40973	0.123278	1.1178	0.184707	0.654822	0.0740147	1.24175	0.132839		0.689029	0.818679	0.13499	0.757777	0.360586	0.608574	0.990939	0.994732		0.131466	0.082546	0.0606066	0.158424	0.336951	0.16808	0.0429023	0.0170847
99	0.420745	0.791453	0.578386	0.817111	0.415431	0.244989	0.837845	0.621637		0.409557	0.121798	1.1183	0.19138	0.625183	0.0711446	1.2416	0.128579		0.688602	0.816265	0.133596	0.757174	0.36351	0.576655	0.99097	0.994682		0.131403	0.0834877	0.0582793	0.157607	0.326736	0.157775	0.0427485	0.0170839
100	0.419907	0.791345	0.585844	0.853817	0.405555	0.237861	0.837957	0.621244		0.407496	0.120066	1.11793	0.197571	0.595214	0.0675174	1.24158	0.124827		0.688231	0.814166	0.132272	0.756428	0.369904	0.544471	0.990993	0.994653		0.131537	0.0849114	0.0570798	0.156858	0.31866	0.146803	0.0425682	0.017073
	RIGHT
	EMG RVastusLat		EMG RSemitendi		EMG RBicepsFem		EMG RGastrocMed		EMG RSoleus		EMG RTibialisA		EMG RPeroneusLong		EMG LTensorLatae		EMG RTensorLatae		EMG LRectusFem		EMG LVastusLat		EMG LSemitendi		EMG LBicepsFem		EMG LGastrocMed		EMG LSoleus		EMG LTibialisA		EMG LPeroneusLong		EMG RRectusFem
%	mean	std	mean	std	mean	std	mean	std	mean	std	mean	std	mean	std	mean	std	mean	std	mean	std	mean	std	mean	std	mean	std	mean	std	mean	std	mean	std	mean	std	mean	std
1	0.323547	0.715261	0.984406	0.992191		0.675965	0.829502	0.839566	0.748718	0.295871	0.135299	0.0429413	0.016986		0.126702	0.111999	0.191564	0.162318	0.311687	0.945898	0.647701		0.392831	0.793028	0.523956	0.33535	0.357366	0.0923306	1.28481	0.147302		0.397633	0.131343	0.966334	0.0629494	0.44742
2	0.331006	0.742345	0.984415	0.992131		0.675942	0.828458	0.798455	0.747034	0.297657	0.137032	0.0428631	0.0169845		0.126886	0.107639	0.19033	0.159108	0.338123	0.945971	0.675695		0.403055	0.79259	0.523606	0.335479	0.360084	0.120374	1.28476	0.152957		0.440538	0.130577	0.971418	0.062534	0.454222
3	0.340788	0.768175	0.984412	0.992079		0.675969	0.827014	0.751083	0.745349	0.300664	0.13985	0.0427757	0.0169791		0.126767	0.10363	0.187752	0.155006	0.377848	0.946034	0.704355		0.414348	0.792296	0.523389	0.333886	0.364459	0.165581	1.28473	0.160565		0.481032	0.129738	0.977567	0.0623899	0.461682
4	0.353769	0.793106	0.984401	0.992037		0.675978	0.825535	0.699109	0.743733	0.305244	0.144281	0.0426844	0.0169669		0.126108	0.100066	0.183705	0.1508	0.432	0.946048	0.731554		0.427035	0.792042	0.523184	0.331821	0.370855	0.227848	1.28467	0.169032		0.516588	0.128824	0.984345	0.0626439	0.469082
5	0.370877	0.817134	0.984391	0.992		0.676047	0.824311	0.644043	0.742292	0.312209	0.149954	0.0425955	0.0169489		0.125025	0.0969932	0.178052	0.147163	0.498382	0.946097	0.755928		0.441807	0.791726	0.522913	0.331018	0.379653	0.304665	1.28466	0.177382		0.548547	0.127894	0.991382	0.0633263	0.475628
6	0.393374	0.83989	0.984399	0.991958		0.676458	0.823544	0.587415	0.741715	0.320871	0.156123	0.0425117	0.0169222		0.123758	0.0943661	0.170852	0.144664	0.57247	0.946161	0.77701		0.459332	0.791217	0.522564	0.333537	0.391642	0.392	1.2847	0.184814		0.578154	0.126977	0.998242	0.0646315	0.48182
7	0.421983	0.860638	0.984444	0.991917		0.677291	0.823249	0.530616	0.742596	0.330779	0.161814	0.0424341	0.0168952		0.122574	0.0921835	0.162219	0.143781	0.648737	0.946183	0.795253		0.47991	0.790458	0.522195	0.340611	0.406938	0.485678	1.2847	0.191327		0.605675	0.126248	1.00472	0.0668699	0.489507
8	0.455962	0.877958	0.984508	0.991878		0.678385	0.823143	0.474789	0.744992	0.342324	0.166201	0.0423568	0.0168743		0.121835	0.0905451	0.152392	0.144268	0.721264	0.946125	0.811191		0.503089	0.789407	0.522089	0.352522	0.424662	0.579849	1.28462	0.19731		0.633785	0.12534	1.01116	0.069841	0.499831
9	0.49411	0.890438	0.984586	0.991837		0.679618	0.822984	0.420901	0.748834	0.355676	0.169034	0.0422653	0.0168419		0.121689	0.0894252	0.141739	0.145568	0.785681	0.945998	0.825172		0.527821	0.788294	0.52235	0.368699	0.443698	0.669096	1.2845	0.202707		0.662627	0.123887	1.01742	0.0731346	0.512908
10	0.534664	0.89721	0.984661	0.991804		0.681142	0.822637	0.369691	0.75331	0.370262	0.170169	0.0421558	0.016804		0.122076	0.0885345	0.13054	0.147086	0.839729	0.945819	0.837313		0.552872	0.787555	0.522926	0.387822	0.462424	0.749479	1.28432	0.208157		0.689629	0.12192	1.02344	0.0762315	0.526711
11	0.575657	0.898345	0.98472	0.99177		0.684886	0.822083	0.321727	0.757753	0.38545	0.16991	0.0420327	0.0167689		0.124416	0.0876339	0.119074	0.148403	0.882432	0.945648	0.847388		0.576952	0.787466	0.523543	0.408397	0.479927	0.817688	1.28419	0.213572		0.714278	0.119671	1.02892	0.078833	0.540272
12	0.614764	0.894671	0.98477	0.991728		0.692039	0.821453	0.277418	0.761487	0.399788	0.168467	0.0418981	0.0167448		0.144512	0.0863981	0.107597	0.149637	0.913862	0.945598	0.854928		0.598751	0.787968	0.523436	0.428809	0.495468	0.871038	1.28423	0.218432		0.735898	0.11774	1.0329	0.0811124	0.552963
13	0.649307	0.887373	0.98481	0.99169		0.701319	0.820901	0.237053	0.764149	0.411803	0.166168	0.041773	0.0167428		0.194181	0.0846994	0.0963424	0.150795	0.934552	0.945643	0.8593		0.617343	0.788922	0.522167	0.447633	0.508318	0.908022	1.28443	0.22257		0.752969	0.116479	1.03488	0.083283	0.563319
14	0.676962	0.877971	0.984832	0.991662		0.711474	0.820598	0.200762	0.765847	0.420818	0.163239	0.041679	0.0167696		0.261263	0.0827773	0.0855195	0.151993	0.945011	0.945771	0.860039		0.631765	0.789959	0.519387	0.464058	0.518365	0.927546	1.28479	0.225314		0.764283	0.115611	1.03444	0.0853324	0.571792
15	0.696211	0.86786	0.984834	0.991645		0.72163	0.820733	0.16854	0.766487	0.426166	0.160054	0.0416182	0.0168205		0.331065	0.080897	0.075284	0.153248	0.946069	0.945929	0.857064		0.641414	0.790866	0.514884	0.477815	0.525864	0.930625	1.28521	0.226661		0.768706	0.114485	1.03117	0.0872808	0.578755
16	0.706303	0.858181	0.984822	0.991633		0.730619	0.821286	0.140257	0.766	0.427634	0.157088	0.041581	0.0168836		0.39126	0.0794828	0.0657747	0.154116	0.938603	0.946072	0.85061		0.646291	0.791861	0.508966	0.489007	0.53136	0.918222	1.28559	0.227282		0.766284	0.112871	1.02535	0.0890852	0.584497
17	0.707683	0.849759	0.98481	0.991627		0.73794	0.822078	0.11567	0.764389	0.425465	0.154735	0.04156	0.0169517		0.436588	0.0788022	0.0571503	0.154358	0.923676	0.946233	0.84094		0.646753	0.792966	0.502518	0.49804	0.535562	0.892324	1.28595	0.227343		0.757723	0.110984	1.01788	0.0906857	0.590175
18	0.701548	0.843337	0.984815	0.991617		0.743407	0.823037	0.0944979	0.761864	0.420452	0.15373	0.0415603	0.0170217		0.466768	0.0786803	0.0494588	0.153935	0.902345	0.946385	0.828397		0.643348	0.794279	0.496391	0.505396	0.539003	0.855503	1.28623	0.226742		0.743768	0.109285	1.00944	0.0921873	0.596755
19	0.689327	0.839039	0.98484	0.991617		0.74695	0.824314	0.076466	0.758482	0.413594	0.154129	0.0415815	0.0170861		0.4831	0.0789301	0.0426446	0.152783	0.87552	0.946531	0.813549		0.636984	0.795814	0.491289	0.511318	0.541442	0.81099	1.28649	0.22518		0.726111	0.10826	1.00073	0.0932995	0.604301
20	0.67267	0.836612	0.984862	0.991639		0.749017	0.826125	0.0613236	0.754308	0.406231	0.155447	0.0416437	0.0171465		0.48969	0.0794628	0.0366932	0.151444	0.843979	0.946683	0.79671		0.628853	0.797386	0.487649	0.515928	0.542798	0.761272	1.28674	0.2223		0.706656	0.107932	0.992435	0.0937064	0.613046
21	0.652711	0.835777	0.984881	0.991671		0.751145	0.828519	0.0488063	0.749281	0.399068	0.157374	0.0417637	0.0172172		0.501531	0.0801108	0.0317285	0.150311	0.808173	0.946855	0.778324		0.619729	0.798811	0.485139	0.519411	0.542648	0.707835	1.287	0.217623		0.686812	0.107997	0.984495	0.0932331	0.622104
22	0.630234	0.836058	0.984896	0.9917		0.754496	0.831437	0.0386554	0.743385	0.392353	0.159705	0.0419386	0.0173004		0.529845	0.0813378	0.0278657	0.14944	0.768781	0.947128	0.759062		0.60975	0.80013	0.483458	0.521548	0.540724	0.651992	1.28734	0.211248		0.666854	0.108018	0.977075	0.0920406	0.630333
23	0.606061	0.837175	0.984911	0.991725		0.759214	0.83458	0.0307634	0.736612	0.386169	0.162428	0.0421641	0.0173891		0.576569	0.083745	0.025051	0.148528	0.726764	0.947497	0.739576		0.598721	0.801338	0.482688	0.522319	0.537199	0.594916	1.28775	0.203591		0.646186	0.107728	0.970709	0.0905717	0.637306
24	0.580924	0.839113	0.984949	0.991736		0.764454	0.837563	0.0251391	0.729239	0.380441	0.16557	0.0424199	0.0174756		0.634439	0.0879603	0.0235201	0.14772	0.683122	0.947821	0.720389		0.586574	0.802434	0.482649	0.521853	0.532034	0.537606	1.28805	0.195078		0.624395	0.107173	0.965642	0.089365	0.642349
25	0.555733	0.841781	0.984995	0.991737		0.768731	0.840035	0.0217846	0.721839	0.37556	0.169047	0.0427	0.0175662		0.688643	0.094219	0.0237346	0.147081	0.639181	0.948077	0.70197		0.573439	0.80347	0.483079	0.520284	0.525629	0.481066	1.28821	0.186014		0.601211	0.106571	0.961861	0.0886601	0.645408
26	0.531223	0.844778	0.985037	0.991753		0.771016	0.841859	0.0207118	0.714924	0.37155	0.17262	0.0429921	0.0176358		0.726807	0.101608	0.0259464	0.146756	0.595975	0.948262	0.684603		0.559671	0.804324	0.483792	0.518175	0.518715	0.426255	1.28828	0.176691		0.577208	0.106089	0.959208	0.0883316	0.648512
27	0.508116	0.847676	0.985078	0.991788		0.771252	0.843142	0.0219061	0.709384	0.368363	0.176104	0.0432713	0.0176874		0.745886	0.109162	0.0298177	0.146873	0.554309	0.948485	0.668556		0.546052	0.805018	0.484601	0.516238	0.511676	0.373924	1.28837	0.167635		0.554181	0.10584	0.957511	0.0883749	0.652095
28	0.486992	0.850186	0.985122	0.991835		0.769793	0.843992	0.0251762	0.705719	0.366289	0.179431	0.0435346	0.0177245		0.747523	0.1158	0.0346046	0.147572	0.514855	0.948819	0.65423		0.533025	0.805625	0.48543	0.514863	0.504796	0.324695	1.28855	0.159149		0.533448	0.105993	0.956847	0.0887179	0.656135
29	0.468217	0.85203	0.985181	0.991893		0.767234	0.844673	0.0301738	0.703924	0.365483	0.182361	0.0437736	0.0177458		0.734644	0.121279	0.0396536	0.149139	0.478211	0.949303	0.64204		0.520657	0.806209	0.486481	0.51432	0.498313	0.279149	1.28885	0.151559		0.515384	0.106384	0.957534	0.0892566	0.661661
30	0.451934	0.853072	0.985246	0.99195		0.76376	0.845316	0.0367324	0.703708	0.366675	0.184883	0.0439775	0.0177579		0.708913	0.125624	0.0446655	0.15168	0.444802	0.949989	0.632196		0.509136	0.806703	0.48775	0.514599	0.492271	0.237669	1.28936	0.145293		0.500471	0.106723	0.959367	0.0899371	0.669044
31	0.437845	0.853239	0.985316	0.991992		0.759637	0.845696	0.0446264	0.704761	0.370648	0.187252	0.0441532	0.0177677		0.673947	0.128553	0.0494815	0.154852	0.414774	0.95081	0.624485		0.498416	0.807003	0.488919	0.515541	0.486339	0.200322	1.29005	0.140678		0.488004	0.106894	0.961695	0.0907486	0.676957
32	0.425746	0.852281	0.985378	0.992023		0.755147	0.845664	0.0534436	0.706727	0.377537	0.189541	0.0443056	0.0177818		0.632405	0.130095	0.054046	0.158024	0.388271	0.951676	0.618568		0.488555	0.8071	0.489892	0.516924	0.480637	0.167105	1.29079	0.137687		0.477599	0.106914	0.963961	0.091767	0.685483
33	0.415558	0.850121	0.985414	0.992051		0.750361	0.84526	0.062871	0.709398	0.386546	0.191957	0.0444271	0.0177861		0.586289	0.129973	0.0584455	0.16106	0.36532	0.952511	0.614051		0.479689	0.80692	0.490646	0.51832	0.475698	0.138165	1.29149	0.136093		0.468837	0.10701	0.965803	0.0932004	0.69484
34	0.406996	0.846834	0.985431	0.992078		0.74523	0.84446	0.0725558	0.712654	0.396216	0.194425	0.0445117	0.017788		0.537355	0.128161	0.0626386	0.163899	0.345604	0.953215	0.610608		0.471887	0.806414	0.491288	0.519719	0.471816	0.112844	1.29204	0.135735		0.461588	0.107527	0.967325	0.0953996	0.703685
35	0.399648	0.842482	0.985434	0.992098		0.73992	0.843557	0.0821683	0.716342	0.404962	0.196553	0.0445726	0.0177845		0.487065	0.124931	0.0663233	0.166196	0.329365	0.953698	0.608348		0.464989	0.805664	0.492044	0.521297	0.469459	0.092307	1.2923	0.136124		0.455165	0.108614	0.968823	0.0986726	0.712972
36	0.393391	0.837046	0.985444	0.992112		0.734621	0.842861	0.0914963	0.720232	0.411555	0.198182	0.0446164	0.0177739		0.437146	0.120851	0.0694198	0.167901	0.316365	0.953938	0.60717		0.459049	0.804793	0.492876	0.523292	0.468874	0.0772172	1.29225	0.136769		0.448914	0.110148	0.970381	0.10319	0.722947
37	0.388011	0.830128	0.985469	0.99213		0.729384	0.842248	0.100314	0.724157	0.415361	0.199357	0.0446484	0.0177557		0.388823	0.116304	0.0716066	0.168669	0.306287	0.954088	0.60714		0.454316	0.803765	0.493754	0.526461	0.469306	0.0680634	1.29209	0.137509		0.44262	0.111968	0.972098	0.108791	0.732598
38	0.383306	0.82122	0.985506	0.992144		0.72449	0.841928	0.108486	0.728123	0.416623	0.200216	0.0446713	0.0177215		0.343139	0.111666	0.0726589	0.168607	0.298658	0.954207	0.60805		0.450086	0.802541	0.494681	0.53129	0.46975	0.0645369	1.2919	0.138138		0.435178	0.113853	0.973912	0.115217	0.740128
39	0.379114	0.809956	0.985559	0.992162		0.719892	0.842071	0.115915	0.73184	0.41557	0.200698	0.0446952	0.0176631		0.300964	0.107282	0.0726524	0.16809	0.293037	0.954284	0.609561		0.446108	0.801165	0.495991	0.538345	0.469659	0.0653345	1.29168	0.138678		0.42712	0.115851	0.976012	0.12195	0.74459
40	0.375212	0.796091	0.98563	0.992191		0.715507	0.842558	0.122429	0.73537	0.412539	0.200874	0.0447118	0.0175931		0.263193	0.103731	0.0718168	0.167349	0.288848	0.954436	0.611484		0.442347	0.799663	0.498042	0.548618	0.468273	0.0684508	1.29158	0.139294		0.419699	0.117934	0.97854	0.128363	0.744457
41	0.371296	0.779536	0.98571	0.992213		0.711288	0.843313	0.127879	0.738769	0.407942	0.200627	0.0447004	0.0175142		0.230012	0.102172	0.0705097	0.166688	0.285538	0.954742	0.61375		0.438624	0.798057	0.501012	0.563329	0.465208	0.0721886	1.2917	0.139943		0.413711	0.12003	0.981441	0.13388	0.738805
42	0.367373	0.76048	0.985786	0.992228		0.707181	0.844142	0.132255	0.741929	0.402345	0.200007	0.0446483	0.0174441		0.20162	0.103335	0.0690421	0.165783	0.28261	0.955145	0.616125		0.434996	0.796481	0.505001	0.583482	0.460638	0.0754917	1.29193	0.140386		0.409508	0.122145	0.984781	0.138154	0.728595
43	0.363774	0.738699	0.98586	0.992231		0.703269	0.844868	0.135613	0.744784	0.396322	0.198512	0.0445449	0.017393		0.178375	0.106811	0.0675693	0.164483	0.279604	0.95559	0.61846		0.431565	0.795085	0.510029	0.609761	0.454921	0.0778215	1.29214	0.140418		0.407099	0.124151	0.988542	0.141625	0.714854
44	0.361156	0.71415	0.985948	0.992219		0.699676	0.845416	0.137976	0.747106	0.390488	0.195644	0.0444002	0.017361		0.160645	0.111775	0.0661931	0.162727	0.276153	0.956065	0.620664		0.428444	0.793805	0.516116	0.642121	0.44842	0.0790622	1.29231	0.139978		0.405967	0.125699	0.993029	0.145009	0.697839
45	0.360114	0.687096	0.986053	0.992204		0.696629	0.845819	0.139345	0.748609	0.384914	0.19127	0.0442294	0.017341		0.148048	0.117754	0.0652535	0.16051	0.272048	0.956513	0.622652		0.425718	0.79272	0.523202	0.679507	0.441782	0.0791728	1.29238	0.13889		0.404948	0.126503	0.99837	0.148499	0.678823
46	0.360892	0.657794	0.986193	0.992207		0.694159	0.845876	0.139741	0.749068	0.380357	0.185335	0.0440729	0.017321		0.140108	0.124609	0.0649898	0.158198	0.26722	0.956873	0.624413		0.423602	0.791723	0.531001	0.720187	0.435949	0.0780837	1.29224	0.137013		0.403671	0.12648	1.00438	0.152595	0.659562
47	0.363557	0.626772	0.986365	0.992219		0.692124	0.845327	0.139259	0.74858	0.377385	0.177977	0.0439321	0.0172992		0.135993	0.131629	0.0652981	0.15609	0.261606	0.957263	0.625716		0.422299	0.790782	0.539482	0.76213	0.43129	0.075989	1.29206	0.134749		0.402109	0.125646	1.01088	0.157848	0.640925
48	0.368272	0.594624	0.986556	0.992233		0.690359	0.844102	0.138113	0.747491	0.375887	0.169424	0.0437895	0.017266		0.134679	0.137904	0.0657302	0.154303	0.255224	0.957724	0.6261		0.422266	0.789996	0.54857	0.803388	0.427955	0.0731196	1.29196	0.132485		0.400062	0.12408	1.017	0.164665	0.623604
49	0.375363	0.561868	0.986734	0.992243		0.688588	0.842425	0.136628	0.746299	0.375877	0.159861	0.0436325	0.0172298		0.135142	0.142651	0.065909	0.153002	0.248208	0.958226	0.625173		0.424087	0.789288	0.558518	0.842238	0.425955	0.0695724	1.2919	0.130446		0.39819	0.121958	1.0221	0.173678	0.608043
50	0.385179	0.529086	0.986897	0.992231		0.68665	0.840633	0.135169	0.745439	0.377091	0.149656	0.0434396	0.0171993		0.135962	0.145774	0.0657071	0.151946	0.240725	0.958811	0.622868		0.428112	0.788699	0.569867	0.877033	0.425036	0.0655346	1.29198	0.128848		0.398792	0.119491	1.02591	0.185598	0.594789
51	0.397979	0.496708	0.987049	0.992198		0.684683	0.839162	0.133992	0.745486	0.379334	0.139124	0.0432279	0.0171681		0.136353	0.148042	0.0651148	0.151153	0.232949	0.959532	0.619411		0.434637	0.788435	0.583033	0.905812	0.425151	0.0611428	1.29226	0.127565		0.404249	0.11692	1.02823	0.2013	0.584326
52	0.413261	0.46508	0.987182	0.99216		0.68292	0.838127	0.133251	0.746491	0.382109	0.128528	0.0430239	0.0171317		0.135966	0.150162	0.064184	0.150538	0.224966	0.960368	0.615193		0.443302	0.788411	0.598376	0.926924	0.426801	0.0565871	1.29271	0.126205		0.415935	0.114363	1.02943	0.220435	0.578342
53	0.430478	0.434527	0.987291	0.992127		0.681637	0.837542	0.133205	0.748345	0.385659	0.118041	0.0428382	0.0170922		0.134701	0.152517	0.0629403	0.150011	0.216751	0.961274	0.610427		0.453306	0.788689	0.616959	0.939513	0.430166	0.0521267	1.29326	0.124572		0.43308	0.111937	1.02992	0.241317	0.578771
54	0.449013	0.405371	0.987384	0.992091		0.68086	0.837217	0.134382	0.75101	0.390206	0.107751	0.0426833	0.0170459		0.132866	0.154572	0.0613806	0.149727	0.208316	0.962226	0.605237		0.464048	0.789438	0.639313	0.943212	0.434711	0.0479776	1.29388	0.12251		0.454832	0.109698	1.02906	0.261655	0.58444
55	0.468286	0.377927	0.987447	0.99205		0.680613	0.837073	0.137224	0.754066	0.395809	0.0977357	0.0425533	0.0169862		0.131101	0.155417	0.0598449	0.15002	0.199729	0.963202	0.599773		0.474828	0.790579	0.665777	0.938775	0.440271	0.0442726	1.29458	0.120292		0.480126	0.107766	1.02648	0.279585	0.594957
56	0.487661	0.352489	0.987479	0.992018		0.680846	0.837168	0.14206	0.757102	0.402607	0.0881569	0.0424253	0.0169266		0.129824	0.154869	0.0593876	0.150991	0.191104	0.96411	0.594353		0.485342	0.792127	0.697046	0.927366	0.446705	0.0410715	1.29524	0.118792		0.508979	0.106331	1.02276	0.294163	0.610141
57	0.506928	0.329269	0.987501	0.991989		0.681225	0.837301	0.148758	0.759638	0.410678	0.0791803	0.0422884	0.0168727		0.129252	0.152567	0.0613896	0.152412	0.182587	0.964916	0.58971		0.49548	0.794018	0.732478	0.909827	0.45325	0.0383674	1.2958	0.118869		0.540855	0.10551	1.01794	0.305129	0.626093
58	0.526132	0.308369	0.987517	0.991961		0.681481	0.837368	0.156676	0.761038	0.420324	0.0709448	0.0421364	0.0168217		0.129391	0.148809	0.0664671	0.153773	0.174356	0.965675	0.587093		0.504913	0.796029	0.770579	0.887205	0.459874	0.0360989	1.29633	0.121152		0.571793	0.105578	1.01244	0.312773	0.642882
59	0.544586	0.28978	0.987537	0.991951		0.681368	0.83728	0.165065	0.76125	0.430993	0.0635345	0.041965	0.0167777		0.130019	0.144072	0.0741724	0.154202	0.166546	0.966346	0.587847		0.513686	0.797955	0.809878	0.860458	0.466433	0.034237	1.29678	0.126123		0.600472	0.106672	1.00807	0.317186	0.660796
60	0.561844	0.273517	0.987571	0.991961		0.68076	0.837061	0.173157	0.760619	0.442374	0.0569694	0.0417902	0.0167382		0.130758	0.138677	0.0831867	0.153422	0.15919	0.966963	0.593305		0.52171	0.799613	0.847596	0.830614	0.472332	0.0327894	1.29723	0.13347		0.627258	0.10845	1.00493	0.3185	0.676204
61	0.577159	0.259533	0.987605	0.991978		0.679819	0.836852	0.180244	0.759592	0.453826	0.0513052	0.0416335	0.0166994		0.131066	0.133066	0.091894	0.15196	0.152318	0.967609	0.604648		0.528394	0.800962	0.881556	0.798934	0.477578	0.031688	1.29776	0.142353		0.649318	0.110326	1.00297	0.316856	0.687442
62	0.589612	0.247679	0.987625	0.992011		0.678761	0.836571	0.185945	0.75833	0.464182	0.0467795	0.0414924	0.0166602		0.131066	0.127478	0.0993072	0.150245	0.145897	0.968365	0.622568		0.533222	0.802074	0.910153	0.766588	0.482404	0.0308418	1.29848	0.152056		0.665353	0.111894	1.00254	0.312463	0.694671
63	0.598655	0.23779	0.987627	0.992061		0.677958	0.836286	0.190048	0.756729	0.472397	0.0435709	0.0413675	0.0166356		0.132264	0.12212	0.104896	0.148626	0.139921	0.969173	0.645995		0.535958	0.802941	0.93166	0.734557	0.486761	0.0300893	1.29925	0.162319		0.675557	0.112952	1.00261	0.305968	0.697388
64	0.603935	0.229591	0.987621	0.992115		0.677821	0.835772	0.192426	0.754892	0.478148	0.0416144	0.0412683	0.016634		0.13673	0.117206	0.108297	0.146821	0.134425	0.969892	0.672417		0.536857	0.803645	0.945808	0.703087	0.490972	0.0293038	1.29985	0.173476		0.68087	0.113542	1.00286	0.298055	0.697639
65	0.605129	0.222736	0.987635	0.992165		0.67853	0.834854	0.193179	0.7528	0.481244	0.0406521	0.0411962	0.0166514		0.146645	0.112661	0.109685	0.144224	0.129495	0.970468	0.698879		0.536503	0.804127	0.953123	0.672102	0.495101	0.0284707	1.30019	0.184991		0.684142	0.113628	1.00366	0.289306	0.698419
66	0.602193	0.216989	0.987692	0.992217		0.680106	0.833587	0.192487	0.750757	0.481711	0.0403392	0.0411526	0.0166808		0.162552	0.108529	0.109184	0.14094	0.125192	0.970842	0.72307		0.535584	0.804291	0.954047	0.641502	0.499269	0.0276416	1.30017	0.196238		0.688244	0.113001	1.00459	0.280039	0.701971
67	0.595498	0.212062	0.987782	0.992267		0.682317	0.83206	0.190644	0.749014	0.479867	0.0403943	0.0411345	0.0167179		0.182287	0.104671	0.107032	0.137314	0.121507	0.971042	0.74374		0.534474	0.804149	0.94946	0.611194	0.503176	0.0269148	1.29989	0.206662		0.694424	0.111548	1.00558	0.270716	0.707621
68	0.585512	0.207821	0.987882	0.992304		0.684763	0.830612	0.187945	0.74748	0.475961	0.0405651	0.0411486	0.0167484		0.202407	0.100917	0.103453	0.134042	0.118378	0.971202	0.760472		0.533362	0.803673	0.940297	0.581072	0.506287	0.0263399	1.29953	0.215562		0.701398	0.109342	1.00696	0.26144	0.714287
69	0.572994	0.204138	0.987975	0.992335		0.68719	0.829448	0.184747	0.745949	0.470332	0.0407478	0.0411799	0.0167639		0.219753	0.0974282	0.0989496	0.131935	0.115653	0.971379	0.77389		0.532399	0.802985	0.927351	0.551169	0.508589	0.0258988	1.29922	0.223352		0.706564	0.106753	1.00861	0.252451	0.722561
70	0.558558	0.200952	0.988055	0.992359		0.689457	0.828712	0.181419	0.744365	0.463294	0.0408616	0.0412193	0.0167737		0.232455	0.0943241	0.0939492	0.130858	0.113295	0.971597	0.78453		0.531173	0.802211	0.91078	0.521597	0.509476	0.0255434	1.29898	0.230245		0.708297	0.104	1.00992	0.243897	0.730044
71	0.542868	0.198254	0.988146	0.992373		0.691439	0.828283	0.178275	0.742916	0.455566	0.0407565	0.0412652	0.0167855		0.240039	0.0917268	0.0889414	0.130536	0.11134	0.971814	0.793096		0.529069	0.801374	0.891329	0.492572	0.508688	0.0253079	1.29875	0.236387		0.705551	0.101582	1.01107	0.23568	0.735094
72	0.526451	0.195875	0.988266	0.992382		0.693166	0.828058	0.175645	0.741697	0.447811	0.0403237	0.0413135	0.0167913		0.242773	0.0896685	0.0842819	0.131101	0.109866	0.971919	0.800096		0.525325	0.80043	0.869764	0.464521	0.506467	0.0252083	1.29838	0.241834		0.69632	0.0994927	1.01228	0.227838	0.738395
73	0.509722	0.193769	0.988416	0.992401		0.694511	0.828003	0.173961	0.740737	0.440233	0.039542	0.041376	0.0167848		0.240927	0.0881735	0.0803158	0.133006	0.10901	0.971802	0.805895		0.519731	0.799351	0.846572	0.43798	0.502557	0.0252391	1.29773	0.246424		0.680151	0.0975856	1.01348	0.220283	0.738127
74	0.493029	0.191927	0.988598	0.992434		0.695261	0.828121	0.173615	0.740026	0.432998	0.0384415	0.0414551	0.0167741		0.235458	0.0875413	0.0773027	0.136722	0.108925	0.971439	0.81063		0.512595	0.79818	0.822392	0.413311	0.497151	0.0254906	1.29673	0.249902		0.658475	0.096076	1.01464	0.212858	0.734189
75	0.476535	0.190347	0.988795	0.992484		0.69543	0.828548	0.17518	0.739481	0.426007	0.0371339	0.0415556	0.0167494		0.227383	0.0880417	0.0753999	0.141906	0.109721	0.970888	0.814237		0.504319	0.797125	0.79774	0.390844	0.490691	0.0261268	1.29544	0.251954		0.632934	0.0950929	1.01563	0.205758	0.728232
76	0.460345	0.189154	0.988979	0.992549		0.695079	0.829254	0.179281	0.73911	0.419253	0.0357461	0.0416758	0.0167037		0.217357	0.0897855	0.074982	0.148176	0.111475	0.970279	0.816811		0.495375	0.796431	0.773225	0.370593	0.483514	0.0272345	1.29406	0.252475		0.604885	0.0948564	1.01679	0.198813	0.721551
77	0.444631	0.188524	0.98913	0.992621		0.694362	0.830283	0.186786	0.73876	0.412985	0.0343113	0.0417946	0.0166561		0.20598	0.0928503	0.0762905	0.15491	0.11423	0.969779	0.81825		0.486071	0.796226	0.748984	0.35256	0.476497	0.0289088	1.29281	0.251902		0.574805	0.0954436	1.01771	0.19234	0.716256
78	0.429537	0.188621	0.989221	0.992697		0.693473	0.831584	0.198704	0.738176	0.406935	0.0328452	0.0419036	0.0166073		0.193703	0.0968434	0.0792677	0.161547	0.118006	0.969461	0.818254		0.476493	0.796558	0.725314	0.3367	0.470094	0.0310549	1.29182	0.250597		0.542416	0.0966537	1.01845	0.186679	0.713147
79	0.415134	0.189635	0.989258	0.992764		0.692992	0.832803	0.216087	0.737207	0.400646	0.0314441	0.0419808	0.016548		0.181301	0.101071	0.083663	0.167645	0.12288	0.969291	0.816462		0.467065	0.797255	0.702712	0.322811	0.464663	0.033504	1.2911	0.2488		0.508982	0.0981909	1.01959	0.181586	0.712819
80	0.401678	0.191727	0.989259	0.992821		0.694267	0.834052	0.239601	0.736158	0.394077	0.0302365	0.0420064	0.0164921		0.172381	0.105319	0.0895101	0.172818	0.12879	0.969269	0.812454		0.458252	0.79811	0.681257	0.310738	0.460628	0.0361623	1.29064	0.246579		0.476193	0.100011	1.02079	0.176829	0.715831
81	0.389149	0.195146	0.989247	0.992871		0.697445	0.835558	0.269761	0.735139	0.387155	0.0294044	0.0419902	0.0164493		0.175238	0.110021	0.0968976	0.17672	0.135535	0.969355	0.806078		0.450133	0.79901	0.661405	0.300214	0.457572	0.0392152	1.29042	0.243604		0.445625	0.102094	1.0222	0.171941	0.720365
82	0.377519	0.200296	0.989236	0.992912		0.701588	0.837201	0.306806	0.734378	0.379935	0.0292433	0.041961	0.0164124		0.19503	0.115784	0.105877	0.179248	0.142848	0.969481	0.797136		0.442704	0.799793	0.64356	0.291056	0.454824	0.0427396	1.29032	0.239525		0.418857	0.104306	1.02385	0.166493	0.724439
83	0.36672	0.207642	0.989221	0.992949		0.705775	0.838903	0.350257	0.73386	0.372608	0.0301945	0.0419396	0.0163915		0.226808	0.122976	0.116258	0.180195	0.150492	0.969694	0.785545		0.435706	0.800264	0.627915	0.283212	0.452305	0.0465806	1.29038	0.234355		0.396877	0.106453	1.02573	0.160404	0.728729
84	0.356581	0.217842	0.989185	0.992982		0.709138	0.840379	0.399242	0.7334	0.365019	0.0326854	0.0419404	0.0163884		0.260507	0.131215	0.127788	0.179851	0.158398	0.969928	0.7714		0.428904	0.800246	0.614547	0.276704	0.449572	0.0504774	1.29054	0.228172		0.379451	0.108294	1.02759	0.153703	0.731264
85	0.347192	0.231343	0.989121	0.99301		0.711274	0.841079	0.452718	0.732767	0.357152	0.0369278	0.0419718	0.0163961		0.288728	0.138724	0.139554	0.178573	0.166488	0.970167	0.754852		0.422407	0.799703	0.603175	0.271564	0.446306	0.0542031	1.29074	0.221045		0.366177	0.109767	1.02881	0.14644	0.730513
86	0.338694	0.248504	0.989042	0.993028		0.712911	0.84094	0.509147	0.732068	0.349083	0.0428023	0.0420337	0.0164189		0.314934	0.144371	0.15063	0.176924	0.174651	0.970385	0.736486		0.416204	0.79872	0.59374	0.267769	0.442401	0.0573649	1.29095	0.213107		0.356117	0.111064	1.02918	0.138847	0.726943
87	0.331321	0.269678	0.988944	0.993041		0.715843	0.840258	0.566572	0.731641	0.340939	0.0497593	0.0421141	0.0164502		0.3525	0.147766	0.160313	0.175212	0.182841	0.97055	0.717101		0.410202	0.797491	0.586202	0.265367	0.437856	0.0595963	1.29112	0.204432		0.348301	0.112595	1.02858	0.13099	0.720394
88	0.325089	0.294871	0.988841	0.993055		0.7212	0.83927	0.623892	0.73161	0.332962	0.0572785	0.0421946	0.0164875		0.410535	0.148754	0.168176	0.173489	0.191181	0.970711	0.697446		0.404384	0.796204	0.580584	0.264453	0.432493	0.0607739	1.29126	0.194995		0.342061	0.114754	1.02746	0.123009	0.710576
89	0.319906	0.324136	0.988738	0.993077		0.72938	0.838209	0.6797	0.732287	0.325373	0.0651828	0.0422933	0.016523		0.492294	0.147594	0.174304	0.17152	0.20016	0.97084	0.678193		0.398752	0.795086	0.576465	0.265066	0.426559	0.0609432	1.29133	0.184896		0.336262	0.117611	1.02595	0.115126	0.69759
90	0.315504	0.357147	0.988622	0.993097		0.739475	0.837097	0.732632	0.733737	0.318081	0.0734027	0.0423966	0.0165584		0.58824	0.144603	0.178811	0.168902	0.210311	0.970917	0.660045		0.393311	0.79423	0.573446	0.267417	0.420517	0.0605259	1.29129	0.174608		0.330179	0.120826	1.02423	0.107423	0.682267
91	0.311848	0.393178	0.988486	0.993113		0.749522	0.835984	0.781851	0.735464	0.311521	0.0815879	0.0425058	0.0166051		0.681675	0.14052	0.18197	0.165956	0.221897	0.971008	0.643684		0.388167	0.793535	0.571107	0.271478	0.414806	0.0604715	1.29125	0.164433		0.323385	0.123979	1.02236	0.100015	0.665639
92	0.30903	0.431641	0.988348	0.993123		0.757912	0.834805	0.826065	0.737256	0.306096	0.0895679	0.0426326	0.0166672		0.759209	0.135814	0.184004	0.163163	0.234524	0.971091	0.629577		0.383634	0.792902	0.568957	0.277044	0.409791	0.0615865	1.2912	0.154621		0.316117	0.126863	1.02022	0.0929387	0.6483
93	0.307065	0.471685	0.988234	0.993122		0.763746	0.83377	0.863754	0.738926	0.302121	0.0975609	0.0427483	0.0167494		0.814486	0.131078	0.185418	0.161069	0.247312	0.971114	0.618077		0.380163	0.792162	0.566833	0.283948	0.405677	0.0639222	1.29112	0.145392		0.309358	0.129214	1.01795	0.086377	0.631958
94	0.306032	0.512426	0.988145	0.99311		0.766662	0.833178	0.893325	0.740218	0.299927	0.105369	0.0428239	0.0168438		0.845799	0.127435	0.186457	0.160262	0.259306	0.971087	0.609297		0.37833	0.791325	0.564763	0.291801	0.402819	0.0669292	1.29105	0.136944		0.304922	0.130752	1.01585	0.080489	0.619089
95	0.306088	0.553071	0.988106	0.993076		0.766913	0.833188	0.91315	0.741292	0.299481	0.112565	0.0428423	0.0169354		0.855521	0.126084	0.187408	0.161192	0.269759	0.971039	0.603065		0.37821	0.790606	0.56278	0.300237	0.401098	0.0698981	1.29105	0.129748		0.304584	0.131497	1.01408	0.0753663	0.61108
96	0.307256	0.592781	0.988128	0.993017		0.76475	0.833713	0.921927	0.742026	0.30035	0.11906	0.0428084	0.0170108		0.845282	0.127359	0.188081	0.163239	0.2784	0.970947	0.599663		0.38007	0.790022	0.561051	0.308719	0.400232	0.072299	1.29109	0.124454		0.310547	0.131548	1.01299	0.071051	0.607838
97	0.309718	0.630549	0.988175	0.992941		0.76094	0.834527	0.919317	0.742298	0.301973	0.124209	0.0427334	0.0170701		0.819786	0.130737	0.18845	0.16537	0.285668	0.970797	0.600946		0.383987	0.789514	0.559648	0.316524	0.400134	0.0742252	1.29106	0.12133		0.325551	0.131033	1.01275	0.0675228	0.609236
98	0.313632	0.665784	0.988224	0.992856		0.756175	0.835481	0.905873	0.742378	0.304027	0.127802	0.0426331	0.0171132		0.782768	0.135118	0.188624	0.166819	0.292807	0.970633	0.609167		0.389476	0.789023	0.558511	0.323028	0.40056	0.0766939	1.29096	0.120643		0.35022	0.130128	1.01343	0.064673	0.613029
99	0.319099	0.698359	0.988258	0.992769		0.750831	0.836231	0.882271	0.742563	0.306381	0.130448	0.042524	0.0171422		0.737052	0.139717	0.188744	0.167314	0.301885	0.970491	0.625386		0.395934	0.788493	0.557452	0.327602	0.401469	0.0822859	1.29083	0.122725		0.382223	0.129173	1.015	0.0625537	0.616997
100	0.326304	0.728403	0.988247	0.992689		0.745117	0.836642	0.849406	0.743084	0.309165	0.132643	0.0423984	0.0171568		0.685409	0.144077	0.188545	0.166775	0.315859	0.970368	0.649323		0.403086	0.788011	0.556493	0.329893	0.403218	0.0944091	1.29068	0.128227		0.417904	0.128492	1.01763	0.0611667	0.620519

## Sheet: shank_angle B3FaCoM
Shank angle	mean	std	steps
left	76.3645	3.34733	75.2082	76.3593	74.4972	74.3076	74.451	74.7427	74.0881	79.5016	79.9873	76.3869	74.1041	73.4589	77.1547	76.4988	76.5656	74.9305	76.7707	81.6088	74.937	76.6084	76.8751	73.3601	74.1623	78.0592	79.3881	70.1068	77.1313	71.3938	75.3543	76.1043	76.8583	73.336	74.4914	77.9006	77.2935	72.1224	71.1095	74.0074	73.8237	75.9197	78.1062	76.2364	79.9667	74.0495	83.578	72.3541	76.3958
right	78.2053	3.38041	82.9385	79.3666	81.2085	76.5593	72.3322	75.259	80.8501	82.7983	75.0695	78.2039	77.9091	74.7232	73.9967	74.9304	79.2982	82.1154	80.3896	71.6178	80.0959	79.3268	82.1103	77.9278	73.4172	80.0281	76.5499	79.6374	70.7083	76.237	79.0583	79.9371	76.1849	77.9272	73.3862	73.86	73.2905	78.1143	75.3059	81.6997	79.6007	74.5612	78.2481	77.8532	79.02	72.3412	77.821	77.9117	77.4242
[truncated: 80 more columns]

## Sheet: Rotation RHipFlex B3FaCoM
all values Right	mean	std	steps
1	33.5356	2.95245	32.511	34.872	34.634	33.537	34.502	33.416	33.884	25.598	35.414	25.721	32.332	32.686	34.815	35.092	36.011	29.853	34.07	30.455	31.056	30.549	31.803	36.736	36.002	40.138	34.562	32.256	31.317	32.306	35.218	35.711	33.594	40.059	36.107	36.538	32.37	34.677	33.715	30.949	33.66	34.293	36.453	39.457	34.051	30.326	32.443	33.569	32.789
2	33.4101	2.97126	32.8366	35.0845	34.8639	33.165	33.6907	33.0473	33.9522	24.762	35.443	25.6951	32.2482	32.8035	34.5047	34.7069	35.834	29.913	34.1284	30.5455	30.7736	29.9683	31.5641	35.9942	35.5554	40.0076	34.6001	31.3374	31.0931	32.0041	35.4464	35.3129	33.4705	39.6458	35.3748	36.4717	32.1967	35.0388	33.5984	31.1883	33.9547	34.2715	36.6708	38.6537	34.5964	31.0407	32.3128	33.6453	32.8812
3	33.2443	3.01195	33.04	35.2304	34.93	32.5081	32.7375	32.6165	33.9499	24.1616	35.3766	25.8927	32.0367	32.9036	34.1103	34.2471	35.7647	30.0091	34.02	30.6371	30.6303	29.5819	31.1345	35.0313	35.1533	39.7829	34.4521	30.5171	31.091	31.4638	35.6684	35.0506	33.5382	39.0855	34.8505	36.1847	31.9798	35.4471	33.576	31.4761	33.9312	34.0493	36.8346	37.9749	34.9124	31.8289	32.1582	33.8629	32.6447
4	32.9366	3.07511	32.9469	35.1476	34.6972	31.5767	31.6586	32.0414	33.8088	23.6725	35.1611	26.1495	31.5678	32.8344	33.541	33.7904	35.6798	29.9473	33.6021	30.6638	30.4464	29.2325	30.4224	33.8846	34.6328	39.3173	34.0278	29.8337	31.2867	30.6655	35.6845	34.7562	33.7886	38.307	34.3156	35.601	31.5511	35.7673	33.5118	31.7415	33.539	33.5369	36.7574	37.3018	34.821	32.382	32.03	34.0485	32.0764
5	32.426	3.14816	32.4787	34.7275	34.1044	30.4651	30.4951	31.2905	33.4551	23.1732	34.7246	26.2851	30.8082	32.4956	32.7621	33.3602	35.4326	29.6028	32.844	30.5858	30.065	28.7928	29.4231	32.5885	33.9501	38.5627	33.3561	29.1951	31.5925	29.6585	35.3866	34.2606	34.0985	37.299	33.6295	34.7262	30.8198	35.8602	33.2671	31.8545	32.8322	32.7624	36.3569	36.5021	34.2762	32.4229	31.9449	34.0331	31.2654
6	31.703	3.21238	31.6546	33.9556	33.1339	29.2969	29.2828	30.3754	32.845	22.5928	34.0319	26.1984	29.8062	31.8641	31.8018	32.884	34.9145	28.9544	31.792	30.4381	29.4223	28.2235	28.2027	31.1747	33.1541	37.5421	32.5365	28.4374	31.8601	28.5132	34.7665	33.4721	34.2294	36.0937	32.7679	33.6126	29.7636	35.608	32.7698	31.6587	31.9063	31.8387	35.639	35.5228	33.3658	32.0151	31.8398	33.7295	30.3156
7	30.8171	3.26214	30.5759	32.9063	31.8887	28.176	28.0512	29.3312	31.9707	21.9328	33.1128	25.8982	28.6499	30.9605	30.7279	32.2785	34.1772	28.1353	30.6048	30.1888	28.5314	27.5722	26.8519	29.6885	32.3361	36.3401	31.6931	27.479	31.9063	27.2868	33.8671	32.3905	34.0523	34.7363	31.8568	32.3227	28.5483	35.019	32.003	31.135	30.874	30.9054	34.7144	34.4008	32.3132	31.2608	31.5872	33.1433	29.2919
8	29.8387	3.29002	29.4031	31.6748	30.4725	27.1654	26.8341	28.1979	30.9045	21.2384	32.0531	25.5152	27.458	29.9039	29.6101	31.56	33.334	27.236	29.3714	29.7156	27.5148	26.9422	25.4608	28.2158	31.5776	35.0177	30.8747	26.3834	31.6585	26.0334	32.7747	31.1743	33.5536	33.3133	31.0265	30.9105	27.2872	34.199	31.0756	30.3206	29.7881	30.0585	33.65	33.2255	31.2432	30.2371	31.0995	32.3271	28.2287
9	28.8311	3.29032	28.2444	30.363	28.9718	26.2988	25.6788	27.0131	29.7525	20.567	30.9907	25.1781	26.2983	28.7823	28.4926	30.7979	32.4856	26.2889	28.1475	28.9842	26.4691	26.3903	24.1039	26.858	30.8938	33.6063	30.039	25.2562	31.1305	24.8471	31.5569	29.9304	32.8144	31.888	30.3437	29.4506	26.0455	33.2457	30.0653	29.2971	28.6593	29.3025	32.461	32.098	30.224	29.0446	30.3824	31.3802	27.1629
10	27.8472	3.27118	27.1621	29.0179	27.4637	25.6023	24.6501	25.809	28.597	19.9662	30.0156	24.9311	25.2065	27.6556	27.4323	30.0779	31.6956	25.285	26.9912	28.0245	25.4412	25.9208	22.83	25.6913	30.2775	32.1224	29.1315	24.167	30.3995	23.8094	30.2605	28.7103	31.9773	30.5305	29.8113	28.0166	24.8405	32.243	29.0201	28.1915	27.515	28.6211	31.1745	31.0495	29.2786	27.7284	29.4839	30.3582	26.1557
11	26.9224	3.24314	26.1881	27.6683	26.0167	25.1021	23.815	24.6247	27.4939	19.451	29.1653	24.7367	24.2139	26.5699	26.5092	29.4633	30.9697	24.2139	25.9526	26.8897	24.4285	25.5052	21.6823	24.7612	29.7249	30.5955	28.1275	23.0876	29.563	22.9745	28.9534	27.5055	31.1765	29.317	29.3512	26.6927	23.6604	31.2384	27.9678	27.0764	26.4241	28.0101	29.8793	30.0695	28.4022	26.3199	28.4788	29.2965	25.2993
12	26.0791	3.21622	25.331	26.3286	24.6762	24.821	23.2179	23.5187	26.48	19.007	28.426	24.512	23.3687	25.5782	25.7603	28.937	30.2897	23.0818	25.0537	25.6844	23.4072	25.0998	20.6908	24.0912	29.2558	29.0931	27.0747	21.9191	28.6867	22.3737	27.72	26.2819	30.4458	28.3439	28.8484	25.5592	22.5014	30.2457	26.9607	25.969	25.4574	27.494	28.6714	29.1481	27.5999	24.8853	27.433	28.25	24.7096
13	25.34	3.1931	24.5888	24.9955	23.4734	24.7999	22.876	22.5587	25.598	18.6218	27.7602	24.1641	22.7151	24.7239	25.1715	28.441	29.6508	21.9525	24.2961	24.4851	22.3678	24.6879	19.8924	23.7083	28.8899	27.6867	26.0556	20.589	27.7809	22.0296	26.6746	25.025	29.7739	27.6355	28.2447	24.6877	21.3855	29.269	26.0538	24.8543	24.672	27.1511	27.6413	28.2855	26.9151	23.469	26.3966	27.293	24.4844
14	24.7308	3.18598	23.94	23.6721	22.4191	25.0274	22.7877	21.7982	24.8341	18.3032	27.1252	23.6581	22.2868	24.036	24.727	27.9477	29.0637	20.9191	23.7023	23.3722	21.3427	24.2925	19.3474	23.6214	28.6508	26.4292	25.1438	19.0906	26.8289	21.9472	25.8773	23.7751	29.161	27.2377	27.5576	24.1353	20.4098	28.3027	25.2997	23.709	24.1066	27.0279	26.8608	27.5016	26.407	22.1267	25.3897	26.5377	24.6822
15	24.2755	3.21662	23.4166	22.4084	21.5397	25.4834	22.9344	21.2773	24.1755	18.0682	26.4643	22.9955	22.1	23.5494	24.422	27.4592	28.5772	20.0425	23.2877	22.3816	20.4045	23.9495	19.0768	23.7675	28.5451	25.3784	24.3853	17.5117	25.8146	22.1067	25.3802	22.625	28.6236	27.1959	26.8694	23.8859	19.6563	27.371	24.7275	22.5388	23.7887	27.1415	26.4102	26.8358	26.1272	20.8982	24.4215	26.068	25.2283
16	23.9855	3.29811	23.0714	21.2828	20.8394	26.1183	23.2738	20.9674	23.6149	17.9353	25.7725	22.2287	22.1399	23.2803	24.2695	26.9971	28.2303	19.3672	23.0648	21.497	19.6234	23.6904	19.0767	24.0713	28.5332	24.5141	23.7934	16.0407	24.7567	22.413	25.2099	21.6751	28.2007	27.5054	26.2369	23.9017	19.1748	26.549	24.3584	21.4024	23.6927	27.4485	26.2248	26.3245	26.1007	19.7916	23.5043	25.916	25.9797
17	23.846	3.42394	22.9415	20.3614	20.331	26.8506	23.7274	20.8302	23.1621	17.9133	25.0884	21.4187	22.3734	23.2235	24.2185	26.5805	28.0458	18.9359	23.0239	20.6865	19.0544	23.5175	19.2904	24.433	28.5322	23.7953	23.3124	14.8314	23.7578	22.7617	25.3551	21.0098	27.9535	28.1032	25.6465	24.1057	18.974	25.8941	24.2024	20.4	23.7491	27.8511	26.2458	25.9919	26.3334	18.8192	22.6679	26.0804	26.7922
18	23.8177	3.569	23.0366	19.6923	20.024	27.5755	24.1952	20.8141	22.855	17.9898	24.4543	20.6085	22.7243	23.3367	24.2178	26.226	28.0132	18.6992	23.1259	19.9188	18.7071	23.3861	19.6275	24.7482	28.4483	23.1596	22.8996	13.9866	22.9202	23.0548	25.7854	20.6008	27.9447	28.8371	25.0496	24.3981	19.0446	25.4187	24.194	19.5975	23.8934	28.213	26.3989	25.8385	26.7175	17.9651	21.9829	26.5149	27.524
19	23.8419	3.69931	23.2972	19.285	19.9201	28.1963	24.5789	20.855	22.7144	18.1146	23.9001	19.8338	23.093	23.5365	24.2177	25.9335	28.0725	18.6215	23.2642	19.2218	18.5247	23.2501	19.9822	24.8995	28.2185	22.5448	22.5118	13.553	22.3054	23.2071	26.4091	20.4009	28.1034	29.576	24.3885	24.6725	19.2961	25.094	24.2709	19.0286	24.042	28.4004	26.5856	25.8288	27.1463	17.1639	21.5279	27.1369	28.0585
20	23.8553	3.78611	23.6159	19.1203	19.933	28.6374	24.8029	20.8828	22.696	18.226	23.4433	19.1173	23.4056	23.7457	24.1598	25.687	28.1056	18.6794	23.3025	18.6692	18.4572	23.0516	20.2565	24.803	27.7994	21.8854	22.1102	13.5717	21.936	23.1571	27.1019	20.3436	28.3344	30.1852	23.6398	24.8267	19.6506	24.8841	24.3486	18.7156	24.0807	28.34	26.6934	25.9059	27.5172	16.3724	21.3493	27.8406	28.3187
21	23.7993	3.818	23.8813	19.1468	19.9867	28.84	24.819	20.8273	22.736	18.2926	23.06	18.4705	23.5953	23.8719	23.9646	25.4412	28.0204	18.8595	23.1564	18.3147	18.4488	22.74	20.3982	24.4392	27.1721	21.148	21.6712	13.9074	21.8024	22.8763	27.7443	20.3652	28.5237	30.5433	22.7981	24.7976	20.0025	24.7147	24.3324	18.6073	23.9703	27.9996	26.6492	25.9953	27.7041	15.5872	21.4615	28.502	28.2843
22	23.6351	3.79719	24.0032	19.276	20.0153	28.7767	24.6031	20.6295	22.7708	18.3034	22.6904	17.912	23.612	23.8321	23.6172	25.1436	27.7574	19.1083	22.786	18.1563	18.4354	22.2655	20.3876	23.8144	26.3446	20.34	21.1955	14.4443	21.8018	22.3702	28.2268	20.3947	28.5516	30.5571	21.8702	24.5559	20.2327	24.52	24.1314	18.6387	23.7007	27.3846	26.4368	26.0309	27.6861	14.8422	21.8239	29.0183	27.9935
23	23.3484	3.73509	23.941	19.4312	19.969	28.453	24.1693	20.2857	22.741	18.2597	22.2686	17.459	23.4277	23.5684	23.1137	24.7607	27.2782	19.3888	22.203	18.1957	18.3593	21.6266	20.2274	22.9592	25.3781	19.4864	20.6843	15.0352	21.8467	21.707	28.479	20.3858	28.3828	30.2518	20.8807	24.1033	20.3086	24.2494	23.7298	18.752	23.2678	26.523	26.0454	25.9652	27.4784	14.1826	22.362	29.3197	27.4652
24	22.9384	3.64581	23.6588	19.5564	19.8236	27.879	23.5441	19.8062	22.5902	18.1685	21.7566	17.1414	23.0721	23.1094	22.4669	24.2662	26.5983	19.6465	21.4714	18.3977	18.2001	20.8346	19.9459	21.9162	24.3021	18.6335	20.1305	15.5252	21.8485	20.9401	28.4605	20.3111	28.0086	29.6571	19.8663	23.4581	20.2258	23.8819	23.1183	18.9274	22.6726	25.4313	25.4837	25.7705	27.1167	13.6273	23.0043	29.3729	26.7181
25	22.4098	3.55049	23.1969	19.6155	19.5718	27.109	22.7695	19.2073	22.3029	18.0345	21.1468	16.9635	22.5639	22.4861	21.6906	23.6365	25.7536	19.7892	20.6293	18.6754	17.9509	19.9147	19.5702	20.7256	23.1391	17.8211	19.5127	15.782	21.7465	20.1142	28.2323	20.1536	27.4378	28.8291	18.8432	22.6396	19.9808	23.4213	22.3073	19.1325	21.936	24.183	24.7795	25.4396	26.6176	13.137	23.6531	29.1752	25.7694
26	21.7671	3.46515	22.5711	19.5809	19.1979	26.1774	21.8942	18.495	21.8596	17.8569	20.4497	16.9355	21.9243	21.7357	20.8164	22.8722	24.7544	19.7641	19.7061	18.9621	17.603	18.8861	19.1364	19.4446	21.9071	17.0668	18.8103	15.7402	21.5131	19.2571	27.8308	19.905	26.7104	27.8275	17.7884	21.6961	19.5487	22.8787	21.3225	19.3215	21.0801	22.8134	23.9463	24.9706	26.0155	12.6624	24.2474	28.7472	24.6165
27	21.0129	3.40364	21.7856	19.4141	18.6879	25.1195	20.9614	17.6788	21.2639	17.6239	19.687	17.0295	21.1676	20.8903	19.8677	21.9995	23.6126	19.532	18.7125	19.1881	17.1272	17.7537	18.6496	18.126	20.6142	16.3683	18.0144	15.369	21.1609	18.3803	27.2941	19.5536	25.9051	26.7088	16.6494	20.6633	18.948	22.2527	20.2003	19.4309	20.1104	21.3375	22.9978	24.3682	25.3244	12.1777	24.7345	28.1286	23.2494
28	20.1471	3.37459	20.8365	19.0999	18.0195	23.9696	20.0043	16.7727	20.525	17.312	18.8809	17.1826	20.2822	19.9745	18.8456	21.0271	22.3303	19.0611	17.6584	19.3175	16.4619	16.5232	18.0942	16.8066	19.2722	15.7088	17.1145	14.693	20.7013	17.4871	26.6519	19.0988	25.0551	25.5374	15.3475	19.5695	18.1828	21.529	18.9976	19.3911	19.056	19.7626	21.9363	23.6594	24.5355	11.6906	25.0725	27.3875	21.6865
29	19.1702	3.38232	19.7086	18.6172	17.2109	22.756	19.048	15.7959	19.6346	16.884	18.0232	17.3265	19.2877	19.0293	17.7533	19.9659	20.9456	18.3256	16.5419	19.3187	15.5971	15.1807	17.4474	15.5158	17.8884	15.0603	16.1121	13.7429	20.1391	16.5712	25.9161	18.5453	24.1568	24.347	13.858	18.4402	17.26	20.6762	17.7499	19.1798	17.9523	18.097	20.7826	22.8644	23.6505	11.1842	25.2154	26.5665	19.9476
30	18.0862	3.42522	18.3939	17.9585	16.2684	21.5079	18.1078	14.7638	18.5851	16.2897	17.0971	17.3836	18.2122	18.0716	16.5922	18.8244	19.4849	17.3469	15.3563	19.1383	14.5092	13.7202	16.6884	14.2713	16.4759	14.4023	14.9995	12.6329	19.4605	15.6235	25.0952	17.9125	23.2036	23.1569	12.1803	17.2987	16.1902	19.7078	16.4911	18.7771	16.8381	16.3538	19.5432	22.0092	22.6991	10.6288	25.1581	25.6984	18.0805
31	16.9037	3.49829	16.8996	17.1344	15.193	20.2512	17.1843	13.689	17.381	15.4794	16.0772	17.2913	17.0865	17.1137	15.3724	17.6269	17.9734	16.1234	14.0787	18.7646	13.177	12.1399	15.7876	13.0887	15.0344	13.7325	13.7733	11.4237	18.6693	14.6315	24.1925	17.2241	22.1989	21.975	10.3467	16.1635	15.0088	18.632	15.2628	18.1486	15.7293	14.5379	18.2238	21.1156	21.6858	10.0175	24.9249	24.8085	16.1331
32	15.6306	3.59534	15.2299	16.1593	13.9646	19.001	16.2638	12.5906	16.0176	14.4249	14.9276	16.9991	15.934	16.1613	14.1012	16.4036	16.4278	14.6334	12.6944	18.1737	11.5882	10.4607	14.7582	11.9595	13.5411	13.0629	12.4263	10.1544	17.7709	13.5912	23.202	16.5089	21.1486	20.8078	8.40782	15.0531	13.7266	17.4587	14.1046	17.3016	14.6289	12.6456	16.82	20.1907	20.5818	9.33512	24.531	23.9142	14.1632
33	14.2759	3.7088	13.3949	15.0263	12.5899	17.7639	15.3256	11.4795	14.4784	13.1344	13.599	16.4647	14.7744	15.2157	12.7847	15.1654	14.857	12.8961	11.1702	17.3208	9.76034	8.72562	13.6152	10.8622	11.9668	12.4145	10.9517	8.82044	16.7711	12.5061	22.112	15.7816	20.0659	19.6509	6.49948	13.9741	12.3385	16.1858	13.0297	16.2498	13.5242	10.686	15.3488	19.231	19.3182	8.52959	23.9958	23.0194	12.2483
34	12.8542	3.83068	11.416	13.7543	11.0817	16.544	14.3477	10.361	12.744	11.66	12.093	15.651	13.613	14.2817	11.424	13.914	13.251	10.9863	9.48	16.2477	7.81933	6.96067	12.3767	9.76433	10.295	11.8073	9.368	7.37233	15.671	11.386	20.916	15.0417	18.9587	18.4923	4.74967	12.922	10.833	14.8053	12.048	14.994	12.395	8.673	13.8143	18.233	17.799	7.581	23.345	22.106	10.4363
35	11.3857	3.95141	9.32191	12.973	9.48153	15.3467	13.3055	9.22361	10.8021	10.0784	10.4092	14.4929	12.4389	13.3684	9.99794	12.6362	11.5885	8.9802	7.60618	14.9453	5.89347	5.19029	11.0634	8.62168	8.53969	11.2488	7.71042	5.75911	14.4506	10.2284	19.6208	14.2903	17.8224	17.3074	3.25977	11.8746	9.21171	13.3088	11.1519	13.4922	11.2139	6.61373	12.2126	17.1911	15.9312	6.45093	22.5849	21.1364	8.75601
36	9.87042	4.05974	7.20564	11.1839	7.84664	14.1695	12.1776	8.02809	8.758	8.47842	8.55861	13.0358	11.2276	12.4757	8.47115	11.3204	9.84497	6.94908	5.63433	13.3298	4.08819	3.45408	9.69174	7.37999	6.74358	10.737	6.03327	3.943	13.1147	9.00933	18.2686	13.5345	16.6294	16.0599	2.08718	10.7816	7.46917	11.6689	10.3163	11.7751	9.95322	4.54209	10.5081	16.0997	13.6831	5.05789	21.7345	20.0467	7.18374
37	8.32588	4.15098	5.15291	8.96264	6.26427	12.9992	10.9502	6.71564	6.70573	6.91755	6.59164	11.3333	9.94691	11.575	6.77518	9.94673	8.01418	4.95191	3.65791	11.4207	2.48845	1.79045	8.25945	5.96064	4.95464	10.2519	4.36836	1.943	11.6551	7.67773	16.8775	12.7761	15.334	14.7075	1.167	9.54555	5.59755	9.873	9.50273	9.86109	8.592	2.49282	8.65927	14.9446	11.2585	3.41764	20.7872	18.7563	5.62509
38	6.75855	4.22075	3.21618	7.00546	4.80318	11.8039	9.61253	5.21582	4.74482	5.42176	4.59965	9.449	8.54489	10.6143	4.82742	8.47812	6.10338	3.01448	1.77342	9.29506	1.15113	0.22804	6.74508	4.34606	3.18017	9.76483	2.7223	-0.115333	10.0752	6.16476	15.4628	12.0021	13.8716	13.2051	0.388828	8.08246	3.60114	7.94978	8.65896	7.81245	7.10156	0.481182	6.64744	13.6969	8.8748	1.53219	19.7247	17.1929	3.96811
39	5.15037	4.26504	1.389	4.8954	3.49684	10.5339	8.15062	3.46418	2.98482	3.97606	2.71957	7.45745	6.94769	9.53705	2.55485	6.84848	4.1091	1.15745	0.0861818	7.11847	0.0271212	-1.20561	5.10666	2.54655	1.42027	9.22844	1.05415	-2.03156	8.39836	4.40312	14.0314	11.1694	12.1999	11.4848	-0.363394	6.31228	1.53473	5.995	7.71125	5.74991	5.53344	-1.5	4.46298	12.2941	6.69612	-0.635061	18.5255	15.3102	2.17044
40	3.49135	4.29073	-0.382727	2.73803	2.34142	9.11955	6.55239	1.42891	1.50909	2.54282	1.06133	5.47636	5.09688	8.2917	-0.0244545	5.43	2.0523	-0.579303	-1.38545	5.08312	-1.07385	-2.51467	3.31558	0.631818	-0.284818	8.57994	-0.637636	-3.68667	6.69327	2.37318	12.5772	10.2085	10.2677	9.49164	-1.20673	4.18982	-0.543939	4.08	6.57288	3.79373	3.92433	-3.47936	2.13658	10.7048	4.83373	-3.03679	17.1575	13.1811	0.326455
41	1.76844	4.29924	-2.19064	0.641081	1.23858	7.48827	4.82325	-0.866121	0.305091	1.07824	-0.32099	3.61418	2.96303	6.79675	-2.73694	3.69909	0.00145455	-2.19774	-2.66164	3.32859	-2.32186	-3.75194	1.38642	-1.28075	-1.88538	7.78056	-2.28491	-5.03589	5.0523	0.156515	11.094	9.03507	8.03834	7.20148	-2.24145	1.75162	-2.54472	2.25478	5.15179	2.03209	2.29711	-5.46955	-0.21402	8.92406	3.16504	-5.56961	15.6068	10.8988	-1.44617
42	-0.00729155	4.29062	-4.08582	-1.33296	0.0321111	5.59955	3.01709	-3.29958	-0.718455	-0.477606	-1.44449	1.91427	0.594303	4.95907	-5.38024	0.447242	-1.93818	-3.69413	-3.85042	1.99317	-3.78236	-4.97588	-0.612717	-3.02918	-3.38713	6.8611	-3.81761	-6.051	3.54264	-2.02255	9.59809	7.60891	5.5924	4.69782	-3.50271	-0.853717	-4.3896	0.578	3.41515	0.551727	0.7	-7.41745	-2.44016	6.99473	1.55014	-8.05499	13.8693	8.60266	-3.04639
43	-1.76688	4.26511	-6.03582	-3.15545	-1.36703	3.47964	1.23321	-5.68091	-1.67718	-2.15618	-2.39212	0.394091	-1.87494	2.71597	-7.75145	-2.047	-3.70297	-5.06455	-5.06182	0.973242	-5.44252	-6.22558	-2.54958	-4.41764	-4.76127	5.84533	-5.15155	-6.76433	2.18718	-3.94891	8.10964	5.98597	3.13552	2.21373	-4.983	-3.34597	-6.09097	-0.957667	1.44985	-0.676182	-0.879667	-9.23136	-4.40797	5.01173	-0.133364	-10.2856	11.9356	6.46248	-4.3847
44	-3.45033	4.20781	-7.95364	-4.80834	-2.98048	1.23527	-0.420778	-7.8333	-2.69755	-3.85621	-3.26632	-0.937091	-4.22308	0.153374	-9.66482	-4.42261	-5.28824	-6.32409	-6.35185	0.0304242	-7.14269	-7.47379	-4.28588	-5.37523	-5.94355	4.75206	-6.18839	-7.25433	0.935576	-5.47361	6.65827	4.24287	0.897515	0.00115152	-6.6194	-5.45189	-7.68738	-2.45578	-0.619343	-1.76655	-2.49156	-10.8045	-6.02821	3.12601	-1.96039	-12.1196	9.80973	4.61603	-5.39638
45	-4.97362	4.11826	-9.741	-6.26256	-4.74789	-0.954	-1.83767	-9.619	-3.918	-5.42033	-4.12322	-2.069	-6.24744	-2.46889	-11.038	-6.44267	-6.72867	-7.51444	-7.76467	-1.06144	-8.69156	-8.65111	-5.724	-5.89722	-6.89678	3.59189	-6.851	-7.58144	-0.350333	-6.521	5.292	2.477	-0.878556	-1.75322	-8.26456	-6.96567	-9.15244	-3.96567	-2.61711	-2.835	-4.13167	-12.052	-7.259	1.573	-3.87489	-13.4919	7.541	3.11367	-6.04189
46	-6.26424	4.01561	-11.2523	-7.51391	-6.49509	-2.858	-2.92964	-10.9525	-5.35591	-6.69264	-4.93291	-2.94673	-7.80464	-4.86964	-11.8902	-7.98145	-8.02364	-8.61827	-9.25973	-2.40018	-9.98536	-9.66936	-6.83309	-6.04918	-7.57345	2.42055	-7.12936	-7.79	-1.71955	-7.10073	4.10236	0.818545	-2.04591	-2.94627	-9.73482	-7.78882	-10.3702	-5.488	-4.31127	-4.02655	-5.766	-12.8485	-8.16373	0.490636	-5.80327	-14.5228	5.25455	1.89318	-6.41464
47	-7.273	3.93591	-12.4436	-8.57333	-8.09022	-4.34455	-3.64164	-11.8024	-6.82127	-7.54752	-5.63655	-3.56991	-8.84401	-6.78966	-12.2735	-8.98418	-9.07271	-9.59811	-10.7054	-3.95051	-10.9612	-10.4588	-7.64944	-5.95921	-7.96248	1.31792	-7.07103	-7.88556	-3.1253	-7.29521	3.12691	-0.584242	-2.61227	-3.64002	-10.9006	-7.94218	-11.2588	-6.98878	-5.51344	-5.40582	-7.27811	-13.1878	-8.71991	-0.12703	-7.64458	-15.3079	3.10664	0.883869	-6.66066
48	-7.97073	3.90512	-13.2837	-9.44227	-9.43656	-5.34845	-3.97511	-12.1674	-8.14373	-7.93758	-6.18515	-3.93182	-9.37904	-8.0572	-12.2532	-9.4797	-9.77887	-10.4266	-11.9309	-5.57645	-11.5351	-11.0127	-7.77284	-5.77646	-8.10736	0.363202	-6.78206	-7.881	-4.48918	-7.19421	2.38791	-1.62003	-2.66035	-4.01144	-11.6649	-7.54207	-11.7497	-8.36722	-6.17936	-6.98945	-8.55444	-13.0695	-8.90881	-0.348354	-9.30621	-15.9314	1.21809	0.00194949	-6.87427
49	-8.37346	3.9218	-13.741	-10.0998	-10.4545	-5.86591	-3.97824	-12.1676	-9.18118	-7.91	-6.5447	-4.05264	-9.45276	-8.56367	-11.8681	-9.532	-10.0859	-11.1029	-12.8057	-7.13106	-11.583	-11.3222	-8.58003	-5.60624	-8.04433	-0.360909	-6.39509	-7.74567	-5.67691	-6.90973	1.89609	-2.22697	-2.40364	-4.19924	-11.9509	-6.82445	-11.7972	-9.48633	-6.32	-8.70591	-9.48733	-12.5479	-8.73188	-0.279818	-10.7152	-16.4596	-0.296091	-0.855121	-7.03715
50	-8.50698	3.96502	-13.7924	-10.5273	-11.1189	-5.96809	-3.71239	-11.8964	-9.85591	-7.58094	-6.69157	-3.98209	-9.25637	-8.48781	-11.2827	-9.31882	-10.0924	-11.5978	-13.2388	-8.51287	-11.1645	-11.3744	-8.75889	-5.43949	-7.78266	-0.832485	-6.02436	-7.44767	-6.56603	-6.48233	1.66109	-2.39664	-2.14717	-4.31141	-11.8645	-6.01493	-11.4601	-10.213	-6.03851	-10.3975	-10.0077	-11.7208	-8.30448	-0.0413434	-11.8039	-16.892	-1.33755	-1.76024	-7.01728
51	-8.40915	4.00627	-13.4302	-10.7157	-11.4066	-5.77991	-3.21445	-11.411	-10.1618	-7.09227	-6.60199	-3.78164	-8.91966	-7.99733	-10.6075	-8.93579	-9.91123	-11.8598	-13.1717	-9.59262	-10.354	-11.1149	-8.79814	-5.18172	-7.26917	-1.05985	-5.66133	-6.96722	-7.05088	-5.90197	1.69891	-2.13804	-2.06826	-4.41228	-11.5793	-5.1918	-10.8865	-10.4528	-5.48524	-11.9191	-10.0792	-10.6967	-7.73392	0.275758	-12.5054	-17.1684	-1.821	-2.69949	-6.62799
52	-8.10958	4.03603	-12.756	-10.6927	-11.316	-5.42545	-2.48845	-10.7479	-10.1827	-6.557	-6.25027	-3.50709	-8.54582	-7.26794	-9.89418	-8.42136	-9.61539	-11.9557	-12.6479	-10.2745	-9.27048	-10.5501	-8.73567	-4.71927	-6.45667	-1.05573	-5.225	-6.30467	-7.09055	-5.14173	1.96364	-1.53294	-2.18273	-4.49752	-11.2605	-4.32097	-10.1966	-10.224	-4.80688	-13.136	-9.77833	-9.55855	-7.05667	0.622121	-12.8109	-17.2081	-1.75073	-3.54591	-5.79155
53	-7.62113	4.06064	-11.9186	-10.4891	-10.8862	-4.98436	-1.52936	-9.91979	-10.0132	-5.982	-5.61962	-3.17845	-8.18604	-6.42746	-9.13052	-7.7607	-9.2266	-12.0125	-11.7965	-10.5515	-8.02252	-9.76481	-8.57946	-3.98166	-5.34117	-0.858121	-4.61421	-5.47689	-6.75039	-4.18773	2.35655	-0.679475	-2.37326	-4.47653	-11.0184	-3.32566	-9.45945	-9.59811	-4.06275	-13.8816	-9.24722	-8.33991	-6.22898	1.00222	-12.7668	-16.9617	-1.22818	-4.1448	-4.57715
54	-6.92981	4.08599	-11.0069	-10.1056	-10.2216	-4.47709	-0.351323	-8.92806	-9.70036	-5.29318	-4.68464	-2.76091	-7.80946	-5.52483	-8.23961	-6.86203	-8.68828	-12.0611	-10.7247	-10.4066	-6.63941	-8.80906	-8.27419	-2.93031	-3.92526	-0.543384	-3.74318	-4.47756	-6.19379	-3.048	2.78818	0.346414	-2.44373	-4.20232	-10.8391	-2.14576	-8.65438	-8.61011	-3.25259	-14.103	-8.57778	-7.04818	-5.1727	1.45636	-12.3954	-16.369	-0.359273	-4.35722	-3.11194
55	-6.02176	4.1109	-10.0205	-9.52082	-9.45309	-3.86727	0.995909	-7.76691	-9.246	-4.38936	-3.43255	-2.18191	-7.32227	-4.55964	-7.13673	-5.68036	-7.90582	-11.9914	-9.51764	-9.90918	-5.13073	-7.71936	-7.749	-1.63573	-2.25045	-0.184273	-2.65091	-3.29	-5.57182	-1.73818	3.25091	1.44436	-2.26009	-3.54073	-10.5998	-0.790818	-7.71573	-7.295	-2.36264	-13.7954	-7.823	-5.67736	-3.89591	2.06945	-11.6816	-15.4145	0.758091	-4.09945	-1.56
56	-4.89597	4.13468	-8.889	-8.70389	-8.64178	-3.093	2.43344	-6.43	-8.616	-3.18367	-1.87222	-1.369	-6.63211	-3.50833	-5.742	-4.20733	-6.78389	-11.6368	-8.24467	-9.18078	-3.50167	-6.52156	-6.95922	-0.184333	-0.404333	0.233778	-1.38667	-1.87556	-4.87	-0.310333	3.833	2.541	-1.75233	-2.39956	-10.1613	0.693667	-6.57411	-5.67189	-1.33989	-12.979	-6.97722	-4.216	-2.45589	2.94544	-10.6677	-14.1462	2.067	-3.35922	-0.0411111
57	-3.56385	4.15235	-7.50755	-7.62948	-7.80582	-2.08664	3.88155	-4.88824	-7.73027	-1.63397	-0.021798	-0.261091	-5.68344	-2.35003	-4.0367	-2.48909	-5.30251	-10.8821	-6.91612	-8.24144	-1.79415	-5.25401	-5.89461	1.39115	1.49168	0.807778	-0.0248182	-0.292222	-4.00415	1.20112	4.647	3.66136	-0.888687	-0.843455	-9.41418	2.24827	-5.18307	-3.89189	-0.14701	-11.6632	-5.998	-2.68927	-0.947566	4.1583	-9.38388	-12.5672	3.56745	-2.17835	1.41958
58	-2.063	4.16284	-5.89764	-6.29739	-6.91509	-0.849727	5.30436	-3.13209	-6.59773	0.229727	2.0817	1.065	-4.46167	-1.07776	-2.06409	-0.604182	-3.50673	-9.69352	-5.51518	-7.06424	-0.0941212	-3.973	-4.60079	3.05418	3.34742	1.6817	1.36945	1.38867	-2.89482	2.78109	5.67582	4.88691	0.258273	0.978636	-8.29206	3.83136	-3.59982	-2.08233	1.18242	-10.0234	-4.81867	-1.17409	0.572576	5.69782	-7.85479	-10.674	5.20136	-0.65797	2.86115
59	-0.449413	4.15122	-4.11182	-4.78248	-5.92699	0.589727	6.72162	-1.18718	-5.25409	2.31897	4.34235	2.53645	-2.98873	0.310152	0.0498485	1.33915	-1.58058	-8.10354	-4.03752	-5.6718	1.50732	-2.69147	-3.14595	4.76577	5.10799	2.82836	2.78067	3.08678	-1.55088	4.4123	6.88791	6.2891	1.59504	2.94294	-6.91535	5.44132	-1.90846	-0.338667	2.58985	-8.15818	-3.44022	0.295	2.11176	7.44651	-6.093	-8.48413	6.112	1.04345	4.32177
60	1.25347	4.15242	-2.224	-3.1543	-4.82596	2.18936	8.16814	0.883121	-3.74573	4.54558	6.67281	4.08318	-1.34602	1.76219	2.16864	3.27152	0.364515	-6.31488	-2.48391	-4.08621	2.98403	-1.30795	-1.57913	6.47052	6.74931	4.19786	4.21918	4.73778	-0.0689091	6.06961	8.22055	7.88326	3.06979	4.96735	-5.35774	7.09183	-0.15802	1.32056	4.02068	-6.16555	-1.93478	1.70455	3.66786	9.30756	-4.17939	-6.03547	8.22036	2.83276	5.82085
61	3.00198	4.14455	-0.300273	-1.46206	-3.61748	3.91	9.67088	2.99209	-2.096	6.82409	8.99767	5.65582	0.431333	3.25327	4.19918	5.17964	2.26509	-4.46033	-0.747818	-2.3793	4.37482	0.185576	0.053697	8.13888	8.28497	5.72552	5.69409	6.29833	1.48382	7.71991	9.59409	9.63724	4.63179	6.99803	-3.65509	8.78555	1.6167	2.94567	5.44567	-4.15555	-0.388667	3.055	5.24236	11.1994	-2.16121	-3.45864	10.2937	4.67136	7.38206
62	4.77304	4.11953	1.61927	0.274455	-2.27675	5.73345	11.2295	5.03197	-0.327364	9.09961	11.2572	7.22027	2.30648	4.80333	6.1087	7.05273	4.09465	-2.61181	1.24109	-0.668869	5.72445	1.64915	1.71899	9.79002	9.75094	7.34335	7.21545	7.769	3.07418	9.31142	10.9226	11.4695	6.24831	9.00657	-1.81278	10.5068	3.38748	4.59389	6.85527	-2.21845	1.16444	4.36209	6.84649	13.0667	-0.0834444	-0.910939	11.8828	6.55793	9.01262
63	6.55336	4.08706	3.51509	2.04737	-0.792061	7.65273	12.825	6.91115	1.52809	11.3272	13.4143	8.77136	4.23306	6.41353	7.89442	8.87036	5.86733	-0.793818	3.35958	1.00034	7.05997	3.0171	3.38016	11.4311	11.1846	8.96929	8.7903	9.14533	4.70021	10.8189	12.1805	13.3027	7.92033	10.9961	0.132313	12.22	5.136	6.30078	8.2214	-0.392455	2.69711	5.64836	8.4792	14.8636	2.01463	1.51714	13.3916	8.50595	10.6789
64	8.32994	4.0494	5.38136	3.85336	0.838455	9.63927	14.4437	8.57945	3.45218	13.4717	15.4195	10.332	6.15318	8.069	9.57273	10.622	7.60327	0.985273	5.46164	2.65309	8.41209	4.28145	5.01055	13.0664	12.6431	10.5645	10.3935	10.413	6.359	12.2605	13.3851	15.0665	9.64591	12.9674	2.13536	13.9114	6.84382	8.09	9.47109	1.31009	4.209	6.93055	10.1319	16.5494	4.11782	3.78409	14.8627	10.5232	12.338
65	10.097	4.00675	7.21309	5.66773	2.60268	11.6504	16.0775	10.057	5.43273	15.5095	17.2514	11.919	8.02027	9.72534	11.1863	12.2999	9.31861	2.74285	7.4887	4.33288	9.81551	5.47449	6.61024	14.694	14.1786	12.1098	11.9983	11.5802	8.05339	13.6664	14.5549	16.6987	11.4171	14.9064	4.16433	15.6024	8.51249	9.95289	10.5747	2.92445	5.73967	8.23355	11.7798	18.1442	6.22549	5.91301	16.3309	12.5891	13.9591
66	11.8526	3.95979	9.00418	7.4698	4.47689	13.6469	17.7059	11.3939	7.44136	17.4325	18.9366	13.5344	9.84562	11.3298	12.7826	13.9199	11.0327	4.54635	9.43421	6.06061	11.276	6.64521	8.19947	16.2793	15.8077	13.5954	13.6158	12.7122	9.77	15.0454	15.7228	18.1767	13.2198	16.7999	6.20468	17.3066	10.1629	11.8229	11.5884	4.50555	7.32889	9.60609	13.3983	19.6821	8.32417	7.90839	17.8272	14.668	15.5171
67	13.594	3.90807	10.754	9.258	6.42433	15.6	19.2997	12.642	9.43	19.247	20.5133	15.172	11.6433	12.8697	14.385	15.497	12.745	6.45033	11.327	7.85367	12.769	7.83933	9.79	17.777	17.4957	15.0307	15.266	13.8443	11.483	16.394	16.921	19.543	15.0243	18.6623	8.25133	19.0113	11.8023	13.6757	12.598	6.118	9.00067	11.092	14.9783	21.179	10.3933	9.77733	19.379	16.723	16.9957
68	15.3156	3.84833	12.4597	11.0364	8.39831	17.4785	20.8251	13.8388	11.3341	20.951	21.9771	16.82	13.4017	14.3638	15.9714	17.0209	14.4366	8.45684	13.1984	9.6981	14.2466	9.08762	11.3733	19.1657	19.1953	16.4315	16.952	14.9887	13.2083	17.7088	18.1805	20.8183	16.8128	20.5027	10.3013	20.6886	13.4348	15.5123	13.6491	7.86045	10.7638	12.6978	16.5108	22.6253	12.4399	11.5718	21.0026	18.7336	18.3967
69	17.0057	3.7794	14.1095	12.7997	10.3678	19.267	22.2606	15.0118	13.1553	22.562	23.2917	18.4438	15.0964	15.8104	17.5044	18.4982	16.0967	10.5503	15.0403	11.5919	15.6381	10.399	12.9418	20.4504	20.8654	17.8131	18.6472	16.1423	14.9688	18.9948	19.5088	22.011	18.5962	22.2996	12.3526	22.3074	15.0535	17.2869	14.7559	9.76645	12.6052	14.3741	17.9732	24.013	14.4606	13.2969	22.669	20.6703	19.7334
70	18.6475	3.70299	15.6814	14.5171	12.2974	20.9372	23.6028	16.1677	14.9023	24.0861	24.4202	19.9992	16.695	17.1715	18.9527	19.9345	17.6955	12.6963	16.8202	13.5336	16.8598	11.7656	14.504	21.6554	22.483	19.1832	20.3273	17.2863	16.7609	20.2655	20.9075	23.1331	20.3827	24.0182	14.4018	23.8551	16.6562	18.926	15.9226	11.8301	14.472	16.0965	19.3512	25.3175	16.4412	14.933	24.334	22.4756	21.0201
71	20.2276	3.62514	17.1544	16.1604	14.1234	22.4528	24.8585	17.3074	16.5542	25.5222	25.392	21.4559	18.2095	18.4376	20.3204	21.3317	19.2091	14.8303	18.5025	15.488	17.9104	13.175	16.0659	22.8041	24.0408	20.5291	21.9692	18.4167	18.562	21.5363	22.3664	24.175	22.1441	25.6178	16.4193	25.3345	18.2401	20.4301	17.1436	13.9981	16.2864	17.8576	20.6522	26.5345	18.3664	16.4751	25.937	24.1293	22.2728
72	21.7379	3.55021	18.5196	17.718	15.8223	23.8005	26.0385	18.4314	18.0743	26.8634	26.2329	22.8167	19.6704	19.6146	21.6362	22.6772	20.6651	16.8758	20.0497	17.4291	18.8252	14.6064	17.6344	23.9083	25.5373	21.8452	23.5489	19.5369	20.3189	22.8205	23.8606	25.1483	23.8337	27.104	18.3761	26.7464	19.8123	21.8036	18.3956	16.1901	17.9668	19.6534	21.9124	27.6596	20.228	17.8911	27.4227	25.6233	23.5082
73	23.1788	3.48011	19.7923	19.2141	17.3697	24.9999	27.1506	19.5425	19.4458	28.0945	26.9857	24.0925	21.0934	20.7233	22.9148	23.9768	22.0663	18.7504	21.4865	19.3151	19.6666	16.0492	19.2455	24.9965	26.9748	23.1217	25.0546	20.647	21.9774	24.132	25.3648	26.0759	25.4102	28.4896	20.2612	28.1026	21.3815	23.053	19.6657	18.3321	19.46	21.4839	23.168	28.6895	22.0146	19.1446	28.7594	26.9578	24.7446
74	24.5594	3.41313	20.9936	20.6801	18.7604	26.0785	28.1974	20.637	20.6821	29.1987	27.6902	25.2977	22.4907	21.7909	24.1645	25.2546	23.4189	20.3836	22.8283	21.1216	20.5066	17.496	20.8917	26.0913	28.3474	24.3702	26.4934	21.7606	23.5395	25.4712	26.8718	26.9716	26.8915	29.7726	22.0817	29.4065	22.9484	24.1724	20.95	20.3832	20.7607	23.3475	24.4555	29.6304	23.7255	20.2572	29.9466	28.1452	25.9988
75	25.8924	3.34598	22.1409	22.1047	19.9944	27.064	29.1784	21.7198	21.8147	30.1605	28.3752	26.452	23.8725	22.8472	25.4005	26.5202	24.7319	21.8114	24.1062	22.8339	21.4213	18.9422	22.5342	27.2156	29.6432	25.6163	27.8709	22.8766	25.0155	26.8224	28.3884	27.8473	28.2982	30.9465	23.8411	30.6484	24.5118	25.2153	22.2607	22.3189	21.9813	25.236	25.8186	30.5068	25.3642	21.2813	31.0053	29.2067	27.2716
76	27.1868	3.27337	23.2435	23.4302	21.1328	27.9815	30.0982	22.8009	22.8766	30.9635	29.0688	27.569	25.2476	23.9107	26.6363	27.7787	26.0167	23.0961	25.3563	24.4572	22.4286	20.3756	24.1875	28.3876	30.8596	26.8508	29.1936	23.9717	26.417	28.1606	29.9212	28.7169	29.6359	32.0039	25.5461	31.8195	26.0537	26.2223	23.6055	24.1369	23.2377	27.1327	27.2812	31.3465	26.9344	22.3098	31.947	30.1472	28.5484
77	28.447	3.19223	24.3135	24.6633	22.2136	28.8565	30.9626	23.8914	23.899	31.6262	29.7785	28.6593	26.6078	25.004	27.8688	29.0118	27.2784	24.2979	26.6142	26.0367	23.5275	21.7836	25.8517	29.6247	32.0155	28.0641	30.4496	25.0252	27.7619	29.448	31.4668	29.6024	30.912	32.9681	27.1953	32.9072	27.5364	27.2283	24.9651	25.8305	24.6193	29.012	28.8554	32.1742	28.4181	23.4177	32.7933	30.9829	29.8112
78	29.6709	3.10272	25.36	25.8388	23.262	29.718	31.7784	24.9843	24.902	32.1727	30.493	29.717	27.9396	26.1444	29.08	30.1953	28.5043	25.4679	27.8853	27.5866	24.7109	23.1473	27.4827	30.9547	33.1124	29.2613	31.6243	26.0223	29.0623	30.659	33.009	30.5082	32.1382	33.867	28.7912	33.8931	28.9302	28.2639	26.3122	27.423	26.1484	30.848	30.5264	32.994	29.7668	24.6307	33.571	31.7349	31.0404
79	30.8526	3.0077	26.3832	26.988	24.2945	30.5983	32.5545	26.0552	25.902	32.6311	31.1942	30.7266	29.2323	27.3355	30.2547	31.3164	29.6686	26.632	29.1479	29.0886	25.9532	24.4435	29.0581	32.3742	34.155	30.4552	32.6999	26.9583	30.3257	31.8069	34.5085	31.421	33.3248	34.7205	30.3261	34.774	30.206	29.3343	27.6204	28.9178	27.7663	32.6013	32.2606	33.8046	30.9895	25.9781	34.2953	32.4281	32.2142
80	31.981	2.91251	27.3737	28.1237	25.3256	31.5212	33.2959	27.0792	26.903	33.0148	31.8597	31.6836	30.4566	28.5766	31.3696	32.3712	30.7519	27.7977	30.3754	30.5291	27.2179	25.651	30.563	33.8661	35.1556	31.643	33.6567	27.8351	31.5483	32.9072	35.9296	32.317	34.4825	35.531	31.7969	35.5432	31.3395	30.4172	28.8598	30.3131	29.3901	34.2556	34.0115	34.5946	32.0986	27.4297	34.9838	33.0861	33.3085
81	33.0413	2.82352	28.3141	29.2338	26.3528	32.4926	34.0054	28.0214	27.9078	33.3222	32.4621	32.5798	31.5929	29.8453	32.3958	33.3615	31.7453	28.9612	31.5618	31.8902	28.4575	26.731	31.9946	35.3964	36.1305	32.8082	34.4742	28.6503	32.718	33.9468	37.246	33.1708	35.5997	36.2801	33.2108	36.191	32.2954	31.4853	29.9786	31.6007	30.9534	35.7865	35.7306	35.342	33.1033	28.9281	35.6369	33.7178	34.2952
82	34.0172	2.74533	29.1879	30.3009	27.3687	33.5061	34.6902	28.8662	28.9207	33.5395	32.9742	33.4105	32.6195	31.1174	33.2894	34.2769	32.6385	30.1078	32.6892	33.1433	29.6361	27.68	33.3427	36.9237	37.0882	33.9305	35.1115	29.4	33.8041	34.9169	38.4372	33.9605	36.6691	36.9582	34.5764	36.7088	33.0891	32.513	30.9525	32.7645	32.413	37.1757	37.3775	36.0154	33.9975	30.4023	36.249	34.3155	35.1327
83	34.8927	2.6862	29.9785	31.2862	28.3635	34.5486	35.3461	29.5942	29.9286	33.6433	33.3754	34.1761	33.514	32.3664	34.0339	35.1095	33.4175	31.2195	33.736	34.2842	30.7275	28.5018	34.5888	38.3909	38.02	34.9781	35.5833	30.0716	34.7971	35.8094	39.4893	34.6661	37.6939	37.5461	35.89	37.0734	33.7302	33.464	31.7558	33.7914	33.7341	38.4077	38.9183	36.5841	34.786	31.7639	36.8125	34.8561	35.7977
84	35.6465	2.65204	30.6606	32.1445	29.317	35.6003	35.9612	30.1873	30.9029	33.5993	33.6493	34.8687	34.2595	33.5609	34.6145	35.8295	34.0648	32.2751	34.6681	35.3147	31.7147	29.2025	35.7261	39.7422	38.906	35.9065	35.9003	30.6792	35.6844	36.6062	40.3748	35.2612	38.6746	38.0184	37.1134	37.2634	34.2115	34.3203	32.3684	34.6899	34.9367	39.4548	40.3091	37.0172	35.438	32.9583	37.3135	35.31	36.2798
85	36.2585	2.64794	31.2155	32.8548	30.2136	36.6311	36.5135	30.63	31.8045	33.4008	33.7702	35.4668	34.8242	34.6583	35.0279	36.3944	34.5825	33.2482	35.4483	36.2108	32.5727	29.7984	36.7477	40.9502	39.7179	36.6958	36.0804	31.2413	36.4438	37.2835	41.0764	35.7162	39.591	38.3415	38.2157	37.2704	34.4932	35.0507	32.7756	35.4483	36.0203	40.2953	41.5192	37.2735	35.9102	33.9154	37.7303	35.6439	36.5726
86	36.7106	2.67691	31.6473	33.3943	31.0436	37.5991	36.9737	30.9278	32.5903	33.0864	33.7202	35.9454	35.1961	35.6191	35.2823	36.7678	34.9558	34.1008	36.0515	36.9495	33.2978	30.3038	37.5932	41.9946	40.4007	37.3246	36.1415	31.7786	37.0413	37.8233	41.5893	35.9802	40.4344	38.4449	39.1564	37.0921	34.5728	35.6314	32.9348	36.0296	36.9723	40.9275	42.5218	37.3195	36.1302	34.596	38.0397	35.8362	36.6866
87	36.9952	2.7319	31.9784	33.7493	31.8057	38.4535	37.3104	31.1102	33.2142	32.7296	33.4973	36.2825	35.3794	36.4115	35.4008	36.9341	35.1739	34.8252	36.4639	37.5124	33.8953	30.7548	38.2184	42.8658	40.9281	37.781	36.1124	32.3016	37.4154	38.2189	41.9065	36.0624	41.1894	38.3104	39.8867	36.7622	34.4513	36.0278	32.8748	36.4196	37.7564	41.342	43.3107	37.1432	36.0855	35.0239	38.2064	35.887	36.647
88	37.1214	2.79662	32.2516	33.9398	32.5054	39.1392	37.5105	31.2322	33.6475	32.4185	33.1192	36.4637	35.3884	37.0031	35.4537	36.9736	35.2226	35.4112	36.6906	37.8555	34.3759	31.1759	38.6446	43.5522	41.2828	38.0482	36.0425	32.8077	37.5519	38.4659	42.0324	35.9885	41.831	37.9459	40.3085	36.3536	34.1665	36.211	32.6424	36.6204	38.339	41.5287	43.85	36.758	35.7644	35.1998	38.1995	35.81	36.4895
89	37.1123	2.85005	32.516	34.0237	33.1629	39.615	37.5781	31.3553	33.885	32.2263	32.6309	36.486	35.2622	37.3758	35.4843	36.962	35.147	35.8494	36.7717	37.9566	34.7556	31.5753	38.8988	44.0276	41.4586	38.1646	35.9613	33.2772	37.437	38.5977	41.987	35.8096	42.3193	37.4019	40.4311	35.9527	33.8196	36.2056	32.3054	36.64	38.7	41.488	44.183	36.2297	35.1982	35.1464	38.008	35.6241	36.2628
90	36.9961	2.87569	32.8203	34.064	33.7711	39.8401	37.525	31.5199	33.9261	32.1905	32.0804	36.3402	35.0451	37.5388	35.5166	36.9667	34.9686	36.1387	36.7562	37.8527	35.0459	31.9488	39.0195	44.2806	41.4604	38.1549	35.8863	33.6754	37.0916	38.6312	41.7826	35.5898	42.6669	36.7717	40.2769	35.6164	33.5346	36.0309	31.9402	36.4695	38.827	41.2176	44.3482	35.6601	34.4971	34.9131	37.6396	35.3602	36.0061
91	36.8018	2.86871	33.1818	34.0985	34.3105	39.8312	37.364	31.7489	33.8163	32.3184	31.4973	36.0881	34.7755	37.5429	35.5598	37.0269	34.6947	36.2865	36.6676	37.5655	35.2469	32.2765	39.026	44.2975	41.2903	38.0419	35.82	33.966	36.5647	38.5709	41.4706	35.382	42.8797	36.1516	39.9065	35.35	33.3725	35.704	31.6114	36.1625	38.73	40.7944	44.3888	35.1173	33.7838	34.517	37.1833	35.0331	35.7335
92	36.5462	2.83458	33.5925	34.1501	34.7346	39.607	37.1024	32.0482	33.5562	32.604	30.8966	35.7725	34.4818	37.4438	35.6113	37.1384	34.3211	36.2958	36.5242	37.1226	35.3487	32.543	38.9344	44.0589	40.9899	37.8235	35.7503	34.1078	35.9384	38.4092	41.0749	35.2053	42.9621	35.5817	39.3994	35.1393	33.3529	35.2216	31.3413	35.7415	38.4088	40.2715	44.3289	34.6477	33.1208	34.0118	36.7015	34.6494	35.4395
93	36.2357	2.78852	34.0152	34.2275	34.9981	39.1972	36.7416	32.107	33.1349	33.0214	30.2801	35.3998	34.1891	37.2654	35.6611	37.2692	33.855	36.1637	36.3346	36.5792	35.3253	32.7232	38.7679	43.558	40.5835	37.4937	35.6612	34.1273	35.2797	38.1363	40.6057	35.0596	42.9032	35.0578	38.8403	34.9607	33.4729	34.6234	31.1392	35.2207	37.9191	39.6875	44.1843	34.2721	32.5318	33.4948	36.2326	34.2144	35.1007
94	35.8768	2.73274	34.3856	34.3146	35.0667	38.6414	36.2909	32.7455	32.545	33.5015	29.635	34.9554	33.9075	37.0193	35.695	37.3845	33.2987	35.9021	36.1027	35.9463	35.1401	32.7944	38.544	42.7889	40.0894	37.049	35.5327	34.049	34.6235	37.7341	40.0638	34.9399	42.7225	34.5584	38.274	34.77	33.6737	33.91	31.0012	34.6187	37.284	39.0608	43.946	33.9732	32.0016	33.0498	35.7815	33.7294	34.6871
95	35.4548	2.69714	34.6285	34.3685	34.9301	37.9874	35.7755	33.0696	31.7542	33.9827	28.9352	34.4427	33.6251	36.7065	35.7048	37.4334	32.6461	35.5298	35.8185	35.2105	34.7497	32.7545	38.2805	41.7318	39.5199	36.4986	35.3375	33.907	34.0045	37.2121	39.4319	34.825	42.4057	34.0582	37.7318	34.4868	33.9111	33.0746	30.9067	33.9983	36.5494	38.408	43.5842	33.7184	31.486	32.7524	35.3391	33.2098	34.1817
96	34.9821	2.6944	34.7306	34.3733	34.6207	37.2861	35.2331	33.3308	30.7401	34.4205	28.1715	33.8896	33.3323	36.3322	35.6862	37.3383	31.914	35.089	35.4792	34.3803	34.1175	32.6158	38.0163	40.475	38.8712	35.8759	35.0248	33.7271	33.4654	36.6188	38.6988	34.6714	41.9647	33.5362	37.2551	34.0798	34.1253	32.1277	30.8323	33.4375	35.7897	37.7645	43.0508	33.5063	30.9563	32.5933	34.9002	32.7205	33.6109
97	34.4964	2.72952	34.7455	34.3522	34.2382	36.5806	34.7004	33.5229	29.5292	34.7917	27.3792	33.3343	33.0529	35.9291	35.6357	37.0819	31.1766	34.653	35.1239	33.4745	33.2993	32.4225	37.7745	39.1315	38.1877	35.2668	34.5557	33.5287	33.0246	36.0265	37.8966	34.445	41.4487	33.0092	36.8798	33.5921	34.2485	31.1553	30.7736	33.0611	35.1027	37.1702	42.3153	33.3709	30.4697	32.544	34.474	32.3826	33.0266
98	34.0533	2.79477	34.7288	34.3528	33.9237	35.8977	34.2096	33.6651	28.1761	35.0856	26.6449	32.8413	32.8263	35.5215	35.5328	36.719	30.5252	34.2969	34.8265	32.5451	32.3618	32.2026	37.5332	37.8315	37.5079	34.7938	33.9203	33.3291	32.7008	35.5278	37.0836	34.1531	40.9305	32.5704	36.6324	33.0929	34.3312	30.2517	30.7572	32.9863	34.5896	36.6958	41.4288	33.378	30.1267	32.5422	34.0745	32.3154	32.5464
99	33.7099	2.87153	34.7484	34.4385	33.7274	35.2232	33.7813	33.783	26.8045	35.2943	26.0645	32.4958	32.6919	35.1413	35.357	36.3338	30.0568	34.0892	34.6724	31.6936	31.3985	31.9913	37.2181	36.7457	36.8591	34.5632	33.1412	33.146	32.4865	35.2325	36.3287	33.8485	40.4641	32.3502	36.5353	32.6624	34.452	29.4798	30.8111	33.231	34.3308	36.4391	40.4456	33.6042	30.042	32.518	33.7433	32.5091	32.3076
100	33.4901	2.94555	34.872	34.634	33.537	34.502	33.416	33.884	25.598	35.414	25.721	32.332	32.686	34.815	35.092	36.011	29.853	34.07	34.732	31.056	30.549	31.803	36.736	36.002	36.271	34.562	32.256	33.002	32.306	35.218	35.711	33.594	40.059	32.373	36.538	32.37	34.677	28.898	30.949	33.66	34.293	36.453	39.457	34.051	30.326	32.443	33.569	32.789	32.331
all values Left	mean	std	steps
1	-7.85071	4.29435	-10.715	-10.978	-5.292	-4.044	-12.044	-9.902	-6.363	-9.359	-8.312	-11.495	-9.556	-10.13	-8.773	-13.013	3.159	-8.674	-11.089	-10.303	-8.727	-5.638	-7.908	-5.054	-5.462	-0.878	-9.413	-6.903	-7	1.802	-2.403	-2.432	-4.235	-4.514	-10.325	-6.991	-11.823	-10.27	-6.283	-6.008	-10.101	-8.779	0.252	-10.1	-16.941	-1.841	-2.638	-6.353	-11.787
2	-7.87298	4.4128	-10.7005	-11.3642	-4.85448	-3.84767	-11.611	-10.1656	-5.80753	-9.04217	-7.65829	-10.8398	-9.36197	-9.9924	-9.74278	-13.2581	4.2349	-9.62922	-11.5526	-10.9148	-8.80238	-5.48066	-8.09891	-3.93658	-5.12253	-0.59198	-8.64667	-7.13585	-6.59344	1.65387	-2.08748	-2.1664	-4.33188	-4.80645	-11.2898	-6.15594	-11.5087	-10.4394	-5.90985	-5.40718	-9.83591	-8.37333	0.603091	-11.3633	-17.1783	-1.4098	-3.46021	-6.61698	-11.1046
3	-7.68703	4.5294	-10.4997	-11.3867	-4.35515	-3.389	-10.987	-10.1777	-4.96555	-8.66673	-6.85417	-10.1406	-8.9874	-9.73095	-10.5689	-13.0659	5.55904	-10.2599	-11.541	-11.2758	-8.76911	-5.25446	-8.081	-2.43033	-4.55887	-0.263586	-7.80811	-6.97651	-6.03393	1.7606	-1.45452	-2.06665	-4.42719	-4.93124	-11.8224	-5.30606	-10.9489	-10.1724	-5.33997	-4.69761	-9.34318	-7.81978	0.988	-12.2562	-17.2037	-0.620424	-4.0749	-6.83973	-10.2386
4	-7.33206	4.64933	-10.1137	-11.0828	-3.74936	-2.679	-10.1922	-10.0067	-3.82188	-8.29779	-5.98003	-9.40176	-8.47627	-9.38388	-11.2338	-12.4851	7.12952	-10.5357	-11.0687	-11.3753	-8.64524	-4.84445	-7.87245	-0.601364	-3.79515	0.106152	-6.95667	-6.5463	-5.29318	2.0683	-0.574818	-2.15982	-4.50212	-4.99185	-11.9432	-4.41345	-10.2652	-9.50548	-4.587	-3.91964	-8.71136	-7.16067	1.44764	-12.7599	-16.9591	0.426424	-4.35433	-7.01912	-9.33736
5	-6.81954	4.79389	-9.52082	-10.5311	-2.98318	-1.711	-9.23074	-9.69724	-2.38022	-7.93192	-5.05223	-8.57907	-7.82138	-8.93496	-11.679	-11.6079	8.93048	-10.4628	-10.2163	-11.182	-8.4048	-4.17228	-7.44791	1.44633	-2.77753	0.589475	-6.08756	-5.99177	-4.35355	2.48453	0.472697	-2.34855	-4.47083	-5.03871	-11.7587	-3.39612	-9.53473	-8.47435	-3.64239	-3.07006	-7.994	-6.37	2.06945	-12.8241	-16.3955	1.66821	-4.21614	-7.02317	-8.48452
6	-6.13143	4.98032	-8.68882	-9.83044	-2.01973	-0.495444	-8.10972	-9.25022	-0.663212	-7.49798	-4.05426	-7.59362	-6.93435	-8.3084	-11.8898	-10.5287	10.9369	-10.073	-9.10495	-10.6647	-7.98854	-3.21077	-6.76655	3.61167	-1.39645	1.27544	-5.15567	-5.38268	-3.22356	2.92606	1.58321	-2.45373	-4.20232	-5.06875	-11.4349	-2.19145	-8.73826	-7.08425	-2.48921	-2.11433	-7.20664	-5.36967	2.96173	-12.5195	-15.4916	3.07953	-3.63635	-6.67437	-7.64067
7	-5.24326	5.20899	-7.58427	-9.05824	-0.849727	0.915667	-6.81455	-8.63279	1.29515	-6.86324	-2.94718	-6.31064	-5.74752	-7.35124	-11.9721	-9.33291	13.1021	-9.44833	-7.82691	-9.89033	-7.335	-1.99561	-5.77809	5.823	0.288879	2.20594	-4.13233	-4.68364	-1.92303	3.43197	2.68936	-2.31948	-3.57855	-5.01918	-11.1464	-0.790818	-7.8133	-5.4253	-1.11555	-1.00882	-6.30982	-4.132	4.21055	-11.8828	-14.2927	4.63976	-2.65112	-5.82073	-6.65727
8	-4.14516	5.44879	-6.22036	-8.26012	0.503121	2.43344	-5.2941	-7.77603	3.44069	-5.97311	-1.72437	-4.71787	-4.25998	-6.04581	-12.0298	-8.08588	15.3455	-8.647	-6.42683	-8.93633	-6.38042	-0.59203	-4.47427	8.02033	2.1489	3.36155	-3.03256	-3.79219	-0.479596	4.10799	3.82827	-1.87603	-2.54657	-4.82471	-10.9404	0.746636	-6.68987	-3.62062	0.443	0.264848	-5.226	-2.72278	5.78691	-10.9002	-12.816	6.112	-1.33795	-4.56503	-5.42964
9	-2.85757	5.65763	-4.67145	-7.43236	2.00258	3.965	-3.55177	-6.67381	5.69487	-4.80656	-0.389384	-2.85034	-2.51861	-4.43281	-12.0513	-6.78352	17.6032	-7.66822	-4.90252	-7.84122	-5.17196	0.944121	-2.90273	10.1626	4.03096	4.70572	-1.85567	-2.67664	1.05168	5.00533	5.08382	-1.10929	-1.10855	-4.43292	-10.7556	2.35664	-5.33301	-1.80002	2.13179	1.6703	-3.94536	-1.23311	7.57418	-9.60448	-11.05	6.9612	0.19902	-3.04497	-3.94021
10	-1.38197	5.85831	-3.00945	-6.54127	3.614	5.468	-1.60682	-5.36391	7.972	-3.38982	1.03245	-0.800818	-0.604182	-2.61545	-11.9023	-5.41109	19.8145	-6.5	-3.25955	-6.638	-3.78282	2.57518	-1.14	12.2281	5.83655	6.16036	-0.585	-1.36982	2.65436	6.11809	6.52382	-0.0480909	0.592455	-3.81755	-10.4498	3.99573	-3.76018	-0.0588182	3.89755	3.14173	-2.52445	0.271	9.472	-8.04373	-8.99236	9.65236	1.85773	-1.438	-2.208
11	0.207783	5.97668	-1.28364	-5.54877	5.3177	6.97022	0.480232	-3.89228	10.205	-1.78663	2.4982	1.31485	1.37149	-0.715242	-11.4249	-3.96303	21.9236	-5.122	-1.54585	-5.35156	-2.27304	4.26229	0.713545	14.1747	7.56971	7.66432	0.803444	0.0583636	4.3114	7.40529	8.16997	1.23302	2.4393	-2.97659	-9.85952	5.66742	-2.07525	1.60225	5.71585	4.62015	-1.04245	1.79433	11.3968	-6.243	-6.68382	11.2501	3.57512	0.128333	-0.343061
12	1.88072	6.03348	0.487	-4.44411	7.11	8.51378	2.625	-2.28233	12.3518	-0.0197778	4.01667	3.36989	3.33556	1.16567	-10.4462	-2.444	23.8681	-3.60633	0.142	-4.04767	-0.683778	5.959	2.568	15.9473	9.23678	9.16778	2.30267	1.54922	5.99678	8.79389	9.95967	2.65767	4.35244	-1.914	-8.938	7.38233	-0.328444	3.24211	7.567	6.08767	0.46	3.33511	13.293	-4.25833	-4.228	12.7654	5.33656	1.63233	1.56833
13	3.60163	6.03753	2.29836	-3.23003	8.97164	10.1197	4.72524	-0.559788	14.3848	1.85509	5.60242	5.30712	5.27461	2.98927	-9.02576	-0.747818	25.6037	-2.02367	1.72352	-2.74567	0.956061	7.62445	4.34136	17.4961	10.943	10.6421	3.89633	3.07418	7.67761	10.1773	11.8108	4.17348	6.28258	-0.697061	-7.7117	9.14118	1.44494	4.91124	9.41209	7.53545	1.95455	4.893	15.1	-2.16121	-1.75627	14.2243	7.14579	3.1263	3.47936
14	5.34702	6.00066	4.13773	-1.89792	10.8672	11.7808	6.66453	1.25163	16.2672	3.79042	7.23947	7.12924	7.17636	4.75283	-7.30438	1.19082	27.1295	-0.448556	3.18752	-1.34356	2.61053	9.26492	6.00209	18.8103	12.9541	12.0721	5.52478	4.63147	9.29799	11.4976	13.6537	5.74357	8.19929	0.636071	-6.25754	10.9232	3.21694	6.6448	11.1995	8.89706	3.42309	6.47556	16.8017	0.000444444	0.619727	15.6639	9.01272	4.64323	5.36121
15	7.09515	5.93489	5.98227	-0.432303	12.7611	13.4774	8.38671	3.13417	17.9884	5.73302	8.90156	8.84325	9.01794	6.46933	-5.42811	3.25603	28.4539	1.08844	4.57109	0.173111	4.24221	10.8949	7.55509	19.9051	15.252	13.4527	7.10356	6.219	10.8317	12.7538	15.4154	7.37367	10.0965	2.07036	-4.61945	12.6899	4.968	8.47434	12.9057	10.0956	4.88864	8.08756	18.4143	2.18271	2.86736	17.1188	10.9349	6.20488	7.20788
16	8.83245	5.85391	7.81291	1.17082	14.6253	15.1977	9.90776	5.07382	19.5875	7.63164	10.5394	10.4679	10.7927	8.15409	-3.52706	5.31109	29.595	2.615	5.91764	1.661	5.83982	12.5168	9.02982	20.8523	17.675	14.7878	8.606	7.83961	12.2979	13.9598	17.017	9.05748	11.9771	3.60627	-2.84806	14.4355	6.67958	10.3558	14.536	11.1732	6.38664	9.72433	19.9725	4.37055	4.97855	18.619	12.8972	7.83894	9.02782
17	10.5496	5.77537	9.63036	2.90176	16.4378	16.9262	11.2791	7.04572	21.0796	9.47713	12.111	12.051	12.4919	9.82416	-1.64847	7.29512	30.5727	4.16467	7.25311	3.05022	7.41842	14.1332	10.4505	21.7024	20.0697	16.09	10.0733	9.48333	13.7277	15.1422	18.48	10.7854	13.835	5.26108	-0.960778	16.1898	8.35237	12.2383	16.1325	12.211	7.94873	11.3621	21.4881	6.56279	6.94582	20.1805	14.8662	9.54685	10.8305
18	12.2649	5.66256	11.4368	4.73111	18.1806	18.6356	12.5551	9.00601	22.4478	11.2951	13.6212	13.6366	14.1341	11.497	0.197273	9.19997	31.4055	5.75522	8.61248	4.33322	8.99507	15.7253	11.8616	22.4854	22.3516	17.3727	11.5264	11.1264	15.1297	16.3452	19.84	12.5485	15.6568	7.01782	1.01159	17.9546	10.004	14.1027	17.7191	13.2785	9.59873	12.9762	22.945	8.73907	8.80082	21.7979	16.8118	11.272	12.616
19	13.9614	5.53801	13.22	6.61827	19.835	20.287	13.7769	10.9036	23.6615	13.0759	15.0909	15.2212	15.7266	13.1632	1.99764	11.051	32.1289	7.394	10.0235	5.544	10.5707	17.2517	13.3304	23.2195	24.4788	18.645	12.964	12.773	16.4981	17.5943	21.1085	14.3281	17.4431	8.85755	3.031	19.7129	11.6439	15.9437	19.2903	14.4057	11.3375	14.558	24.3335	10.8864	10.569	23.443	18.7163	12.978	14.3842
20	15.6284	5.40012	14.9514	8.52793	21.3729	21.8352	14.971	12.7144	24.7176	14.7987	16.4993	16.7755	17.2694	14.8086	3.81945	12.8813	32.7599	9.08611	11.4901	6.73467	12.1333	18.6715	14.8855	23.9138	26.4059	19.9028	14.3886	14.4498	17.8334	18.9079	22.294	16.0932	19.2068	10.7661	5.06682	21.4282	13.277	17.7011	20.8218	15.5959	13.1314	16.0908	25.6405	13.0105	12.2659	25.0631	20.553	14.6352	16.1252
21	17.2543	5.2395	16.6016	10.4322	22.766	23.279	16.1476	14.4492	25.6291	16.435	17.8193	18.259	18.7645	16.4192	5.72029	14.6857	33.3101	10.8216	12.9848	7.95244	13.6827	19.9767	16.5143	24.576	28.0485	21.1389	15.8214	16.1597	19.1399	20.2959	23.3999	17.8479	20.948	12.7358	7.11013	23.0636	14.8978	19.3243	22.2822	16.8432	14.9311	17.5607	26.8571	15.0981	13.8898	26.5869	22.2844	16.2153	17.8242
22	18.8307	5.05984	18.1665	12.2974	24.0106	24.6243	17.3074	16.0985	26.4241	17.9711	19.0431	19.6458	20.2188	17.9579	7.73506	16.4354	33.7898	12.5977	14.4563	9.22733	15.2311	21.1945	18.1832	25.2235	29.5078	22.3451	17.2757	17.887	20.4323	21.7608	24.4317	19.6059	22.6432	14.7562	9.15842	24.6244	16.5022	20.8118	23.6784	18.1297	16.6667	18.949	27.9776	17.1394	15.4413	27.9805	23.8729	17.6995	19.4721
23	20.3514	4.86937	19.677	14.0661	25.1263	25.8837	18.451	17.6281	27.1436	19.4502	20.1768	20.9703	21.628	19.4266	9.857	18.097	34.2057	14.3989	15.8186	10.5669	16.7801	22.3512	19.85	25.878	30.8808	23.5132	18.7541	19.5914	21.7262	23.271	25.4017	21.3567	24.2524	16.7966	11.209	26.118	18.0874	22.1579	25.018	19.4407	18.263	20.2639	29	19.1234	16.897	29.2366	25.3168	19.1094	21.062
24	21.8125	4.67669	21.1558	15.7157	26.1361	27.067	19.5814	19.0209	27.8229	20.8897	21.2594	22.2573	22.9815	20.8409	12.0427	19.6468	34.571	16.2026	17.0183	11.9652	18.3498	23.4627	21.4701	26.5568	32.1945	24.6666	20.2343	21.2276	23.0354	24.7989	26.3282	23.0521	25.7574	18.8329	13.2601	27.5493	19.6603	23.3714	26.3169	20.7658	19.656	21.5236	29.9258	21.024	18.2064	30.36	26.6149	20.4632	22.6099
25	23.2176	4.48904	22.5707	17.2229	27.064	28.1777	20.6941	20.2849	28.4893	22.3017	22.319	23.5119	24.2977	22.2022	14.2424	21.0821	34.8901	17.9807	18.0493	13.403	19.9688	24.5464	23.0364	27.2734	33.4525	25.8197	21.6993	22.7737	24.3771	26.33	27.224	24.6558	27.1638	20.8427	15.2991	28.9221	21.2298	24.4786	27.5911	22.1169	20.9024	22.765	30.7999	22.8416	19.3833	31.3621	27.7756	21.7749	24.1255
26	24.5732	4.3133	23.8858	18.5818	27.9313	29.2154	21.7955	21.4341	29.1672	23.6974	23.3758	24.7424	25.5931	23.5169	16.3654	22.4127	35.1518	19.7082	18.9505	14.8606	21.6015	25.6251	24.5486	28.0297	34.6682	26.9611	23.1532	24.2322	25.7439	27.8672	28.1028	26.1617	28.4784	22.8143	17.2964	30.2282	22.7967	25.5175	28.8572	23.5026	22.0816	24.0309	31.6495	24.5875	20.4347	32.2512	28.8167	23.0585	25.6106
27	25.8872	4.1509	25.118	19.8038	28.7599	30.1852	22.8962	22.494	29.8595	25.0852	24.4489	25.9666	26.8779	24.7954	18.3262	23.6735	35.3276	21.3643	19.786	16.3287	23.2299	26.7252	26.0036	28.8117	35.8445	28.0839	24.5727	25.6081	27.1181	29.421	28.9831	27.5865	29.6992	24.7427	19.224	31.4609	24.3608	26.5283	30.1069	24.9081	23.3017	25.352	32.4889	26.2549	21.413	33.0515	29.7534	24.3347	27.0733
28	27.1664	3.9968	26.3006	20.9164	29.5745	31.094	24.0068	23.509	30.5548	26.459	25.5664	27.1917	28.1509	26.048	20.0647	24.8989	35.3769	22.937	20.6365	17.8	24.8761	27.8673	27.4014	29.5895	36.9865	29.1928	25.924	26.9246	28.4724	30.9905	29.882	28.9313	30.8205	26.636	21.0734	32.6117	25.9051	27.551	31.3203	26.301	24.6427	26.756	33.3202	27.8323	22.4083	33.7954	30.5933	25.6262	28.51
29	28.413	3.84732	27.4645	21.9695	30.4002	31.9457	25.1183	24.4999	31.2364	27.8051	26.736	28.4068	29.391	27.2784	21.5651	26.1199	35.2897	24.4329	21.5626	19.2683	26.5158	29.0657	28.7279	30.3149	38.0975	30.2988	27.16	28.1983	29.7664	32.5612	30.7999	30.2162	31.8442	28.5037	22.8642	33.6681	27.3985	28.6074	32.4796	27.653	26.1218	28.2856	34.1392	29.2941	23.4793	34.4979	31.3473	26.9389	29.9061
30	29.6229	3.69782	28.6094	22.9885	31.2593	32.7554	26.2044	25.4831	31.8823	29.1124	27.9537	29.5968	30.5776	28.4744	22.8975	27.3573	35.0454	25.8932	22.5814	20.721	28.1155	30.3387	29.9738	30.9435	39.168	31.4016	28.2781	29.435	30.9803	34.1054	31.7174	31.452	32.7752	30.3495	24.6031	34.6048	28.8009	29.6923	33.5559	28.9295	27.6852	29.9162	34.9245	30.6174	24.6496	35.1668	32.0326	28.2604	31.246
31	30.7887	3.54633	29.7196	23.9901	32.1619	33.5283	27.2308	26.4667	32.4672	30.3581	29.2095	30.7416	31.6978	29.6143	24.1362	28.5954	34.6366	27.3277	23.6915	22.1447	29.6535	31.7005	31.1547	31.4475	40.1786	32.4874	29.2783	30.6372	32.1299	35.5799	32.607	32.6419	33.6387	32.1732	26.2868	35.4195	30.0872	30.7842	34.5403	30.0725	29.2572	31.6183	35.6515	31.7985	25.9454	35.7996	32.6739	29.573	32.5019
32	31.9012	3.3965	30.7744	24.9877	33.1053	34.2697	28.1737	27.4506	32.9668	31.5109	30.483	31.8068	32.7412	30.6758	25.3375	29.8094	34.0891	28.7276	24.8848	23.5183	31.1211	33.1461	32.2791	31.8192	41.103	33.5401	30.1683	31.7997	33.2292	36.9442	33.4495	33.7949	34.4593	33.9773	27.9086	36.1072	31.2327	31.8467	35.4338	31.0631	30.7755	33.3538	36.2935	32.8666	27.339	36.3917	33.2869	30.8521	33.6646
33	32.9488	3.25549	31.7257	25.9835	34.0812	34.9824	29.0146	28.4435	33.3616	32.5538	31.7478	32.7695	33.717	31.6517	26.5296	30.9901	33.4626	30.0781	26.1353	24.8101	32.5051	34.6543	33.3462	32.0722	41.922	34.5378	30.9157	32.9022	34.2667	38.1822	34.2235	34.9182	35.2409	35.76	29.4752	36.6579	32.2141	32.8557	36.2276	31.8708	32.1985	35.0778	36.8194	33.8313	28.7786	36.928	33.8759	32.0746	34.724
34	33.9189	3.13197	32.537	26.9707	35.075	35.6587	29.7327	29.4387	33.636	33.4637	32.9697	33.605	34.6207	32.5323	27.723	32.126	32.853	31.3597	27.3983	25.9937	33.8003	36.1747	34.362	32.233	42.6243	35.455	31.519	33.9317	35.2317	39.2793	34.905	36.0017	35.9767	37.5153	30.9833	37.058	33.02	33.788	36.906	32.475	33.509	36.739	37.19	34.669	30.209	37.403	34.4313	33.2157	35.675
35	34.7942	3.03572	33.1643	27.9414	36.0662	36.2793	30.3078	30.4148	33.7655	34.2231	34.1174	34.2894	35.4333	33.3081	28.9148	33.186	32.3306	32.5602	28.6316	27.0529	34.9975	37.6627	35.3366	32.3231	43.1966	36.2657	32.0523	34.8751	36.1134	40.2195	35.4449	37.0398	36.6563	39.2377	32.4323	37.2611	33.6736	34.6162	37.4222	32.8216	34.6916	38.3076	37.3312	35.3653	31.5376	37.7965	34.9324	34.2447	36.4881
36	35.5565	2.97594	33.6026	28.8848	37.0224	36.816	30.7254	31.3441	33.7332	34.8066	35.1566	34.8014	36.1011	33.9675	30.0898	34.155	31.9202	33.6719	29.8008	27.9807	36.0941	39.0675	36.2923	32.3669	43.6157	36.9477	32.5423	35.7193	36.8876	40.9776	35.8267	38.0319	37.2646	40.906	33.8222	37.2704	34.168	35.2936	37.7695	32.9326	35.7634	39.7583	37.2449	35.8824	32.7151	38.0809	35.3509	35.1206	37.172
37	36.1865	2.96137	33.8632	29.7842	37.9037	37.229	30.9835	32.1896	33.5353	35.1875	36.0494	35.1365	36.5778	34.4938	31.2282	35.0086	31.6075	34.691	30.8802	28.778	37.064	40.3497	37.2313	32.3678	43.9001	37.4735	32.988	36.4438	37.5145	41.5264	36.0295	38.9744	37.7747	42.4808	35.1625	37.0833	34.4794	35.7995	37.9303	32.8235	36.7137	41.055	36.9391	36.1276	33.6975	38.2222	35.6582	35.8071	37.7172
38	36.6715	2.99628	33.9932	30.6202	38.6641	37.4786	31.1448	32.9049	33.1908	35.3771	36.7456	35.3307	36.8572	34.8844	32.3083	35.714	31.3683	35.5944	31.8451	29.4381	37.84	41.4807	38.1432	32.3319	44.0696	37.8421	33.3684	37.0213	37.9954	41.8739	36.0553	39.857	38.1594	43.9254	36.4409	36.7367	34.5754	36.1184	37.9015	32.5455	37.5236	42.1242	36.4606	36.0855	34.4367	38.1919	35.8362	36.2993	38.1121
39	37.0091	3.07213	34.0505	31.3874	39.2578	37.5786	31.2665	33.4295	32.7381	35.3893	37.2137	35.4239	36.9657	35.1269	33.2974	36.2346	31.1793	36.3846	32.6814	30.0019	38.3765	42.4287	39.0083	32.2703	44.1402	38.0688	33.68	37.3973	38.3323	42.0233	35.9308	40.6671	38.3886	45.1863	37.6234	36.311	34.4698	36.2362	37.7065	32.1743	38.169	42.9841	35.8917	35.7486	34.9096	37.9656	35.8858	36.5908	38.3292
40	37.2075	3.168	34.0831	32.0953	39.6555	37.542	31.4004	33.7602	32.2101	35.2635	37.4695	35.4656	36.9711	35.2236	34.1629	36.5557	31.0165	37.0447	33.3903	30.4933	38.7317	43.1971	39.7908	32.1978	44.1021	38.167	33.9257	37.5516	38.5365	41.9939	35.7213	41.3819	38.4246	46.2044	38.6653	35.9042	34.1967	36.1628	37.4089	31.8072	38.6038	43.6297	35.3195	35.143	35.1553	37.5941	35.8232	36.6938	38.3956
41	37.2858	3.26024	34.1279	32.7582	39.8429	37.384	31.5848	33.9092	31.647	35.0451	37.5519	35.4943	36.9602	35.1863	34.8942	36.7237	30.8526	37.5469	33.9725	30.9392	38.9426	43.7779	40.4488	32.1287	43.9663	38.1558	34.1024	37.4722	38.6293	41.8073	35.5007	41.9643	38.2456	46.9104	39.5013	35.5667	33.8503	35.9062	37.0879	31.4877	38.8043	44.0639	34.8119	34.41	35.1982	37.142	35.6625	36.6297	38.3375
42	37.2634	3.33047	34.1977	33.3814	39.8212	37.114	31.8412	33.8994	31.065	34.773	37.5077	35.5302	36.9948	35.0375	35.4805	36.7768	30.6802	37.8543	34.4394	31.3573	39.0322	44.1599	40.9568	32.0665	43.7313	38.054	34.1993	37.1742	38.6216	41.4956	35.3027	42.4139	37.8606	47.2661	40.0944	35.302	33.5569	35.5044	36.7881	31.2346	38.7884	44.2979	34.3984	33.6717	35.042	36.6687	35.4232	36.4473	38.1749
43	37.1544	3.36959	34.2854	33.9507	39.607	36.734	32.107	33.7454	30.4689	34.4768	37.3685	35.5764	37.0849	34.7961	35.8986	36.7419	30.527	37.9577	34.8037	31.7503	39.0113	44.3245	41.2967	31.9945	43.3871	37.8685	34.203	36.7045	38.5048	41.097	35.136	42.7294	37.3227	47.2962	40.4023	35.0929	33.3835	34.9748	36.5169	31.0618	38.5766	44.3813	34.0716	32.9981	34.7206	36.2089	35.1258	36.2058	37.9026
44	36.9675	3.37583	34.3564	34.4374	39.2255	36.2541	32.3419	33.4422	29.8499	34.1818	37.1504	35.6282	37.2119	34.4663	36.1753	36.6376	30.4442	37.8799	35.0775	32.1094	38.8995	44.2481	41.4626	31.8637	42.91	37.588	34.1102	36.1277	38.2769	40.6226	35.0026	42.9147	36.7189	47.0144	40.4153	34.9109	33.3523	34.3294	36.2579	30.9486	38.1936	44.3639	33.7967	32.4021	34.279	35.7661	34.7752	35.9367	37.5296
45	36.7093	3.35147	34.379	34.811	38.7103	35.7041	32.8807	32.9663	29.191	33.898	36.8673	35.6749	37.3411	34.052	36.3042	36.4843	30.4394	37.6449	35.267	32.4189	38.714	43.8946	41.46	31.6037	42.3271	37.2029	33.9192	35.5011	37.9282	40.0733	34.888	42.9554	36.132	46.4489	40.1366	34.6877	33.4552	33.5459	35.9933	30.864	37.658	44.2652	33.56	31.8588	33.778	35.3316	34.3773	35.6508	37.0557
46	36.3759	3.31519	34.3592	35.0312	38.1019	35.128	33.1889	32.3148	28.4726	33.6126	36.5224	35.7014	37.4203	33.548	36.2756	36.2926	30.4964	37.28	35.3549	32.657	38.4766	43.2705	41.2903	31.142	41.6834	36.7208	33.632	34.8675	37.4547	39.4319	34.7585	42.8785	35.5907	45.6215	39.6883	34.3546	33.6515	32.6419	35.7045	30.7921	36.985	44.086	33.3949	31.3186	33.3043	34.9002	33.9344	35.3355	36.4825
47	35.976	3.27134	34.3478	35.0629	37.4442	34.5728	33.4268	31.4715	27.7006	33.3175	36.1325	35.7009	37.3876	32.9466	36.1071	36.0595	30.5854	36.8033	35.3142	32.7769	38.2131	42.3823	40.9961	30.4229	41.0471	36.1649	33.2334	34.2585	36.8792	38.6853	34.5752	42.6827	35.0919	44.5746	39.1539	33.9007	33.8875	31.6648	35.368	30.7541	36.2534	43.7832	33.3585	30.7746	32.9286	34.4811	33.4534	34.9553	35.8084
48	35.531	3.22423	34.4104	34.8997	36.7758	34.0737	33.5949	30.4249	26.948	33.0376	35.7241	35.6752	37.1978	32.26	35.8132	35.7744	30.6581	36.249	35.1041	32.7801	37.9561	41.2554	40.5985	29.3848	40.5288	35.5823	32.7517	33.7058	36.2619	37.8685	34.3148	42.3526	34.6167	43.3644	38.5883	33.3812	34.1053	30.7025	34.9702	30.7852	35.5343	43.336	33.5322	30.3071	32.6816	34.0877	32.9631	34.4892	35.0497
49	35.0734	3.17279	34.5849	34.576	36.1232	33.646	33.723	29.1946	26.3113	32.813	35.3255	35.6144	36.8561	31.5332	35.4064	35.4351	30.6532	35.6197	34.6635	32.6813	37.7208	39.9684	40.1155	28.0659	40.2089	35.0506	32.2183	33.2308	35.706	37.0424	34.0025	41.8989	34.1425	42.0242	38.0285	32.8861	34.2408	29.8512	34.5336	30.9035	34.9085	42.7117	33.94	30.0286	32.5667	33.759	32.5379	33.9388	34.2557
50	34.6486	3.11902	34.8176	34.2086	35.4854	33.2756	33.8336	27.8424	25.8732	32.6839	34.9741	35.4979	36.4611	30.8375	34.9466	35.0914	30.5754	34.9084	34.0062	32.5099	37.4772	38.6294	39.5589	26.5945	40.0511	34.6744	31.7002	32.853	35.3229	36.2786	33.7176	41.389	33.6525	40.6035	37.5146	32.5112	34.3228	29.1753	34.1227	31.1063	34.4722	41.9158	34.4637	30.1428	32.544	33.5793	32.2987	33.33	33.4975
51	34.2931	3.06788	34.9509	33.9112	34.8244	32.9067	33.9215	26.5144	25.6922	32.6957	34.6666	35.2988	36.1093	30.2715	34.5179	34.8084	30.4407	34.112	33.1695	32.2932	37.1331	37.393	38.9285	25.1838	39.8719	34.5378	31.2934	32.5946	35.211	35.6754	33.5195	40.8819	33.1452	39.1537	37.0784	32.2852	34.438	28.7261	33.8021	31.3772	34.2985	40.9813	34.8633	30.6628	32.5408	33.6306	32.3389	32.7536	32.8686
52	34.013	3.02965	34.8206	33.7248	34.0842	32.454	33.9654	25.4118	25.7662	32.8159	34.3383	34.9993	35.8744	29.9429	34.1882	34.6678	30.2208	33.26	32.2219	32.0703	36.5886	36.4528	38.257	24.0166	39.4576	34.5726	31.0863	32.4181	35.3604	35.2899	33.4694	40.4285	32.6887	37.7521	36.7461	32.122	34.6532	28.4977	33.6234	31.6529	34.2933	39.9897	34.9158	31.4441	32.5108	33.8465	32.5811	32.3858	32.4892
53	33.7705	3.0254	34.3622	33.5402	33.2201	31.8539	33.9171	24.6033	26.001	32.9066	33.8919	34.5976	35.7782	29.8702	34.0616	34.7372	29.8497	32.4063	31.2603	31.8714	35.8133	35.8473	37.5869	23.1268	38.743	34.5922	31.104	32.2094	35.6123	35.0305	33.6133	40.0324	32.4036	36.5445	36.5628	31.8515	35.0078	28.3494	33.5797	31.8291	34.2376	39.0642	34.5679	32.1319	32.4237	34.0406	32.8175	32.3077	32.425
54	33.4929	3.07181	33.5722	33.1197	32.2248	31.0877	33.6849	24.0184	26.232	32.8151	33.227	34.1365	35.7163	29.957	34.1026	34.9397	29.2484	31.6328	30.4613	31.6583	34.8258	35.4408	36.9447	22.4086	37.7613	34.4347	31.3176	31.8323	35.7289	34.7269	33.9076	39.5994	32.3493	35.6623	36.5298	31.3	35.4276	28.0341	33.5467	31.7841	33.9587	38.2864	33.8719	32.4448	32.2765	34.0413	32.8564	32.4144	32.6323
55	33.0997	3.16299	32.4996	32.3612	31.1263	30.173	33.202	23.5191	26.2916	32.4447	32.366	33.6911	35.5228	30.026	34.1197	35.0416	28.4418	31.056	29.9125	31.309	33.6625	35.0327	36.3585	21.6963	36.5603	34.0278	31.633	31.2004	35.5444	34.2129	34.1629	39.0059	32.436	35.0744	36.5189	30.4571	35.7609	27.4018	33.3576	31.417	33.3864	37.6	32.9542	32.3027	32.1124	33.7563	32.5925	32.489	32.9293
56	32.535	3.27391	31.219	31.2964	29.9617	29.1373	32.4638	22.9809	26.1302	31.7578	31.3678	33.2632	35.0971	29.8919	33.8689	34.8707	27.48	30.7698	29.5402	30.6377	32.3566	34.4937	35.844	20.89	35.219	33.3986	31.8737	30.3163	35.0351	33.3833	34.21	38.1814	32.4759	34.5874	36.3614	29.3813	35.8602	26.398	32.9233	30.7173	32.566	36.819	31.95	31.7083	31.99	33.1869	32.0327	32.3218	33.0643
57	31.7874	3.3783	29.8035	30.0525	28.7615	28.0322	31.5069	22.3443	25.812	30.8202	30.2926	32.763	34.4333	29.4767	33.2173	34.361	26.4235	30.6239	29.1893	29.65	30.9367	33.8	35.3597	19.9835	33.7824	32.6344	31.8857	29.2373	34.2426	32.2898	33.9523	37.1177	32.3042	33.9912	35.9177	28.1828	35.5949	25.0622	32.2355	29.7951	31.6216	35.8447	30.9605	30.8167	31.9015	32.3916	31.2577	31.8345	32.9206
58	30.8864	3.45421	28.3522	28.7805	27.5544	26.8863	30.4069	21.6348	25.4492	29.7439	29.1874	32.1404	33.6031	28.8302	32.2434	33.5343	25.3317	30.4277	28.7409	28.41	29.4578	33.0153	34.7907	19.0305	32.2716	31.8369	31.5983	28.0368	33.2391	31.0692	33.3871	35.8337	31.8449	33.2279	35.0955	26.9632	34.9817	23.4751	31.3413	28.7479	30.7055	34.6983	30.0239	29.7309	31.7165	31.4499	30.3581	31.0996	32.5151
59	29.8889	3.49375	26.9224	27.6103	26.3759	25.7246	29.253	20.9216	25.1387	28.6093	28.1019	31.4143	32.7477	28.0379	31.0625	32.4991	24.2648	30.0186	28.1578	27.0171	28.0099	32.2311	34.0521	18.1016	30.7082	31.0644	31.032	26.7809	32.0865	29.8263	32.6247	34.4272	31.1428	32.3518	33.9941	25.7723	34.1319	21.7808	30.334	27.659	29.8779	33.4679	29.1485	28.4878	31.3166	30.4314	29.3907	30.2217	31.9432
60	28.8558	3.50074	25.5614	26.6023	25.2777	24.584	28.1245	20.2599	24.9112	27.475	27.1064	30.6579	31.9372	27.1775	29.7847	31.3655	23.2782	29.3168	27.5121	25.5676	26.6846	31.5055	33.1265	17.2463	29.1655	30.2876	30.2651	25.5354	30.8236	28.6085	31.8175	32.9626	30.3184	31.4791	32.685	24.6106	33.1482	20.0712	29.2852	26.5747	29.1377	32.2662	28.3343	27.1309	30.6373	29.3709	28.387	29.2698	31.3105
61	27.8407	3.48921	24.3085	25.7844	24.3254	23.5187	27.0703	19.6807	24.7272	26.3957	26.2532	29.9634	31.1882	26.2731	28.5042	30.196	22.3888	28.3783	26.8925	24.1493	25.5538	30.8498	32.0608	16.4855	27.7203	29.4556	29.4107	24.388	29.5211	27.4032	31.0529	31.5082	29.456	30.7278	31.2345	23.4717	32.1183	18.4204	28.2239	25.4934	28.4703	31.1547	27.5874	25.7172	29.7051	28.322	27.3716	28.2593	30.6694
62	26.8838	3.47687	23.1976	25.189	23.5784	22.5909	26.1192	19.186	24.5092	25.4202	25.5611	29.3738	30.4958	25.3183	27.2723	29.0546	21.5885	27.3281	26.3514	22.8194	24.6591	30.2574	30.9303	15.8091	26.4292	28.5428	28.5231	23.4124	28.2626	26.1768	30.3543	30.1581	28.5897	30.1326	29.7027	22.3528	31.0899	16.8878	27.1875	24.3958	27.8804	30.1193	26.9423	24.2965	28.6366	27.3583	26.3956	27.1889	29.9989
63	26.0164	3.47965	22.2327	24.8454	23.0689	21.8496	25.2862	18.7586	24.1798	24.583	25.0202	28.8581	29.8457	24.302	26.1559	28.0333	20.8497	26.2572	25.8907	21.6254	24.0266	29.7249	29.8129	15.2075	25.3557	27.5651	27.6041	22.6601	27.1311	24.9183	29.7134	28.9934	27.7126	29.6501	28.1858	21.2874	30.0751	15.4925	26.2423	23.266	27.4084	29.1481	26.4507	22.9176	27.5137	26.5747	25.5344	26.0691	29.2543
64	25.2618	3.50395	21.4146	24.7999	22.8075	21.314	24.5655	18.4036	23.7048	23.9205	24.6259	28.367	29.2433	23.2284	25.1979	27.1876	20.1459	25.208	25.4815	20.6	23.6948	29.2693	28.7565	14.7044	24.4758	26.5766	26.635	22.1824	26.2044	23.6715	29.1242	28.0697	26.8021	29.1976	26.7806	20.3552	29.0763	14.2723	25.4491	22.1272	27.1077	28.241	26.1596	21.624	26.3966	26.0858	24.8876	24.9303	28.3871
65	24.6418	3.55035	20.7652	25.0653	22.7879	20.9932	23.9452	18.1325	23.0825	23.4663	24.3768	27.8778	28.7132	22.1446	24.3905	26.5366	19.4922	24.1698	25.079	19.8108	23.6298	28.9101	27.7914	14.3447	23.7454	25.6508	25.5941	21.9723	25.5454	22.5315	28.6077	27.4329	25.8619	28.6833	25.578	19.636	28.0912	13.2924	24.8371	21.0541	27.0331	27.4291	26.094	20.4453	25.3139	25.9139	24.5499	23.8421	27.4269
66	24.1775	3.61579	20.2949	25.5933	22.9887	20.8401	23.4342	17.965	22.3573	23.2527	24.2525	27.3964	28.3132	21.1335	23.7439	26.1062	18.932	23.1169	24.6706	19.2829	23.7896	28.6692	26.9384	14.1717	23.099	24.8543	24.5324	22.0117	25.2388	21.6155	28.2007	27.1617	24.9455	28.0607	24.6668	19.1748	27.1583	12.6356	24.4245	20.1227	27.1922	26.7471	26.2444	19.4088	24.2757	26.0598	24.5682	22.9019	26.4453
67	23.8794	3.69651	20.013	26.3177	23.363	20.809	23.042	17.9147	21.586	23.244	24.216	26.943	28.085	20.262	23.3027	25.917	18.5063	22.0497	24.2797	19.0527	24.0987	28.5547	26.224	14.215	22.4663	24.201	23.55	22.2447	25.2543	20.9693	27.955	27.2997	24.121	27.3803	24.1063	18.973	26.351	12.3377	24.211	19.395	27.532	26.238	26.56	18.491	23.297	26.4793	24.9243	22.1633	25.534
68	23.7357	3.78876	19.9201	27.1294	23.8275	20.8426	22.7958	17.971	20.8078	23.379	24.2199	26.5358	28.0147	19.5689	23.066	25.9733	18.2399	21.0122	23.9413	19.1064	24.4583	28.5333	25.7262	14.4727	21.7819	23.6715	22.7449	22.5841	25.5569	20.5773	27.9373	27.7591	23.4464	26.7198	23.8743	19.0317	25.7247	12.3486	24.1838	18.9304	27.9397	25.9261	26.9608	17.6664	22.446	27.0915	25.5384	21.6268	24.7743
69	23.7048	3.87898	19.9309	27.8922	24.2794	20.877	22.6986	18.0939	20.051	23.5896	24.2143	26.1906	28.0537	19.0752	23.0239	26.1635	18.143	20.1009	23.6874	19.3827	24.7664	28.5409	25.4479	14.8539	21.0154	23.233	22.1916	22.928	26.0842	20.3901	28.0824	28.4398	22.9574	26.1134	23.9244	19.2652	25.2994	12.6304	24.2539	18.6784	28.267	25.8184	27.3412	16.8798	21.7875	27.7928	26.2926	21.2556	24.1611
70	23.7288	3.951	19.9821	28.4691	24.6292	20.8497	22.7047	18.2145	19.345	23.794	24.1301	25.9058	28.1106	18.7678	23.1371	26.3924	18.213	19.391	23.5164	19.7543	24.8972	28.4839	25.3755	15.2946	20.1748	22.8505	21.896	23.1587	26.7471	20.3413	28.3035	29.216	22.6511	25.5416	24.1678	19.6023	25.0181	13.134	24.3369	18.6026	28.4077	25.8533	27.6149	16.0946	21.3997	28.462	27.0589	20.9915	23.6766
71	23.7413	3.99383	20.0132	28.7893	24.8122	20.7122	22.7525	18.289	18.702	23.8784	23.9176	25.6651	28.0665	18.6332	23.2759	26.5567	18.3977	18.8992	23.3861	20.1007	24.7911	28.299	25.4603	15.7278	19.2961	22.4861	21.7952	23.204	27.4313	20.3681	28.4986	29.9152	22.4801	24.9501	24.4818	19.9494	24.8209	13.7984	24.341	18.6523	28.292	25.9461	27.7231	15.3213	21.3574	28.9903	27.7039	20.7521	23.2823
72	23.6857	4.00165	19.9834	28.8039	24.7916	20.4407	22.7685	18.3044	18.1352	23.7714	23.5561	25.4184	27.8538	18.638	23.2978	26.5387	18.6464	18.6092	23.2513	20.34	24.4215	27.9419	25.6255	16.0942	18.4283	22.1066	21.8138	23.0245	27.9989	20.3954	28.5695	30.3996	22.3786	24.2937	24.7372	20.2065	24.6478	14.5309	24.1821	18.78	27.8949	26.0242	27.6495	14.611	21.6612	29.3063	28.1349	20.4473	22.9337
73	23.5232	3.97306	19.8658	28.5103	24.5554	20.035	22.6999	18.2614	17.6614	23.4585	23.0434	25.1184	27.4426	18.7525	23.1042	26.24	18.9074	18.474	23.0553	20.427	23.7955	27.3943	25.7719	16.3642	17.6081	21.6944	21.859	22.6224	28.3606	20.3825	28.4425	30.5832	22.2777	23.5545	24.842	20.3083	24.4177	15.2761	23.8033	18.9563	27.2103	26.023	27.4047	13.9932	22.19	29.3752	28.3207	20.0354	22.5601
74	23.2352	3.91275	19.6466	27.9341	24.1115	19.5009	22.5166	18.1676	17.2926	22.9527	22.3925	24.7326	26.837	18.9505	22.6571	25.6679	19.1354	18.4482	22.7513	20.3236	22.9434	26.6667	25.8052	16.5291	16.8555	21.2491	21.8281	22.0319	28.4838	20.3022	28.1208	30.433	22.1261	22.7261	24.733	20.2591	24.0923	15.9793	23.2118	19.1573	26.2762	25.873	27.0289	13.4636	22.8538	29.1926	28.2577	19.5084	22.1348
75	22.8197	3.83072	19.3156	27.0923	23.4862	18.8604	22.1923	18.0281	17.0423	22.289	21.612	24.2358	26.0392	19.2021	22.0145	24.8377	19.2817	18.4437	22.2852	20.0752	21.907	25.7902	25.6775	16.5912	16.1563	20.7718	21.686	21.3049	28.3812	20.1385	27.6144	29.9221	21.8989	21.8158	24.3599	20.0624	23.674	16.5718	22.4157	19.3385	25.1512	25.5742	26.5495	12.9885	23.5565	28.7834	27.9634	18.8668	21.6493
76	22.2832	3.74207	18.8635	26.0633	22.7199	18.117	21.714	17.8388	16.9281	21.4939	20.7472	23.5994	25.0791	19.4696	21.2212	23.7835	19.3313	18.4017	21.6571	19.7203	20.7256	24.7895	25.3733	16.5644	15.4861	20.2576	21.4197	20.4913	28.0839	19.877	26.9584	29.14	21.5884	20.8475	23.7612	19.7118	23.1674	17.0026	21.4445	19.4308	23.877	25.128	25.9795	12.5145	24.2046	28.1783	27.4542	18.107	21.0685
77	21.6348	3.65943	18.2827	24.8913	21.8586	17.2857	21.0822	17.59	16.9503	20.6125	19.8103	22.8374	23.9761	19.6894	20.3056	22.5375	19.2625	18.2853	20.8774	19.2931	19.4559	23.6957	24.8964	16.4571	14.8203	19.6928	21.0353	19.6359	27.6244	19.5183	26.1989	28.1639	21.1947	19.858	22.9733	19.1884	22.5655	17.2203	20.3296	19.3846	22.4855	24.543	25.3301	12.0331	24.7345	27.443	26.7466	17.2531	20.3606
78	20.8817	3.59325	17.57	23.6167	20.943	16.3829	20.2987	17.2534	17.0741	19.6797	18.802	21.9687	22.7438	19.7986	19.3151	21.16	19.051	18.0702	19.9706	18.8059	18.1489	22.5327	24.258	16.2623	14.1399	19.0627	20.5367	18.7584	27.0366	19.0559	25.3887	27.0553	20.7207	18.8601	22.0354	18.497	21.8651	17.1786	19.122	19.173	20.989	23.8258	24.598	11.5472	25.096	26.6257	25.8556	16.3187	19.493
79	20.0254	3.54935	16.7134	22.2753	20.0043	15.4213	19.3734	16.787	17.2253	18.7214	17.7256	21.002	21.3905	19.7468	18.2598	19.6996	18.6714	17.7503	18.9591	18.246	16.8406	21.3137	23.4445	15.9645	13.4518	18.3528	19.9253	17.8643	26.3556	18.4958	24.5373	25.8664	20.1616	17.8322	20.9772	17.6581	21.053	16.8295	17.8664	18.7771	19.3836	23.0017	23.7765	11.0306	25.2121	25.7596	24.7846	15.3153	18.4384
80	19.0695	3.53161	15.7336	20.9028	19.0663	14.4099	18.2995	16.1341	17.3465	17.7545	16.5822	19.9479	19.9467	19.5014	17.1327	18.1933	18.0874	17.3079	17.8442	17.5926	15.5599	20.0455	22.4779	15.5406	12.7711	17.5434	19.206	16.9518	25.5928	17.8579	23.6403	24.6479	19.492	16.7286	19.8381	16.6872	20.1206	16.1775	16.5968	18.1674	17.698	22.1078	22.8945	10.4681	25.1172	24.8707	23.5353	14.2646	17.1761
81	18.0181	3.53718	14.6298	19.5326	18.1435	13.3641	17.073	15.2438	17.3774	16.79	15.3828	18.8145	18.4466	19.0231	15.9306	16.6827	17.3133	16.7046	16.6314	16.8221	14.3247	18.7324	21.3685	14.9528	12.1212	16.64	18.3769	16.0134	24.7513	17.1642	22.6948	23.4266	18.6999	15.4757	18.6557	15.6006	19.0558	15.2455	15.3529	17.3472	15.9406	21.1704	21.9575	9.84548	24.8256	23.9764	22.0952	13.1912	15.738
82	16.875	3.56148	13.3968	18.1755	17.2372	12.3	15.6879	14.0727	17.2622	15.8323	14.1335	17.6269	16.9116	18.3185	14.6495	15.223	16.3541	15.908	15.309	15.917	13.1476	17.3817	20.142	14.1905	11.5269	15.6465	17.44	15.0319	23.8279	16.4481	21.6968	22.2127	17.7613	14.0403	17.4563	14.4028	17.8835	14.0311	14.1789	16.3301	14.1095	20.199	20.9543	9.13318	24.3471	23.0823	20.4834	12.1164	14.1796
83	15.6434	3.60123	12.0302	16.8374	16.3348	11.225	14.1136	12.6541	16.9568	14.8818	12.8401	16.4139	15.351	17.3902	13.2705	13.8537	15.2029	14.8533	13.8704	14.8534	12.0261	16.006	18.8374	13.2481	10.9818	14.5608	16.3866	13.9992	22.8096	15.7199	20.6618	21.0123	16.6528	12.4224	16.2598	13.1085	16.6139	12.5438	13.0902	15.117	12.2019	19.1881	19.8479	8.30692	23.7033	22.1712	18.7432	11.0517	12.5423
84	14.3274	3.65008	10.5417	15.5227	15.4168	10.1426	12.3326	11.0769	16.4235	13.9451	11.5038	15.1861	13.7565	16.2365	11.7333	12.604	13.8394	13.5478	12.3174	13.6667	10.9373	14.5992	17.485	12.1311	10.473	13.3737	15.2297	12.9192	21.6814	14.979	19.6037	19.8255	15.3585	10.6516	15.0907	11.7176	15.2448	10.8703	12.0956	13.6876	10.2266	18.135	18.5469	7.33373	22.9422	21.2069	16.9183	9.99959	10.851
85	12.9323	3.70331	8.986	14.2343	14.4625	9.03833	10.3849	9.42752	15.6224	13.0329	10.1094	13.9453	12.1109	14.8577	10.0248	11.4911	12.2094	11.976	10.6633	12.3767	9.85006	13.1393	16.1035	10.8513	9.98058	12.0754	13.9633	11.8001	20.454	14.227	18.5247	18.6388	13.8861	8.77373	13.9558	10.2235	13.746	9.19803	11.1887	12.0347	8.19845	17.0337	16.9449	6.13321	22.0765	20.1266	15.0542	8.95433	9.11991
86	11.4663	3.75683	7.42482	12.9555	13.4488	7.87367	8.35167	7.78104	14.5166	12.1347	8.61804	12.6796	10.3948	13.2364	8.13871	10.5176	10.352	10.1599	8.94683	11.0061	8.72147	11.5981	14.701	9.42521	9.45622	10.6604	12.5767	10.6486	19.1512	13.4708	17.4117	17.4278	12.2754	6.89342	12.85	8.61503	12.1013	7.69866	10.3435	10.189	6.13482	15.8773	15.0165	4.70456	21.0937	18.8502	13.2081	7.89442	7.34806
87	9.94261	3.80558	5.92773	11.6448	12.3548	6.59311	6.32306	6.19107	13.1327	11.2059	6.96808	11.3763	8.5977	11.4418	6.10478	9.67588	8.39163	8.18378	7.19905	9.56911	7.50008	9.96464	13.2579	7.87333	8.83874	9.14756	11.0544	9.45105	17.7971	12.7121	16.2218	16.159	10.605	5.14571	11.7481	6.87661	10.2941	6.53598	9.52342	8.2063	4.06591	14.6403	12.8333	3.03126	19.9795	17.3044	11.4303	6.78372	5.52933
88	8.37676	3.84436	4.55118	10.2384	11.1664	5.132	4.40118	4.67261	11.5179	10.1975	5.07985	10.0168	6.70985	9.54621	4.04094	8.908	6.45585	6.19767	5.44306	8.06733	6.12221	8.25527	11.7352	6.198	8.08515	7.58461	9.41067	8.1607	16.4091	11.9356	14.922	14.7801	8.9657	3.63342	10.5733	5.02373	8.35348	5.86194	8.67373	6.18273	2.02373	13.2773	10.5548	1.0827	18.7144	15.4552	9.75906	5.57603	3.67436
89	6.77111	3.86904	3.321	8.64767	9.87333	3.432	2.71433	3.18878	9.73044	9.06044	2.89233	8.56544	4.73744	7.61322	2.06111	8.152	4.66878	4.32544	3.71344	6.47256	4.54067	6.51767	10.077	4.41167	7.18744	6.00533	7.699	6.69944	15.0001	11.0968	13.4647	13.2454	7.43056	2.40178	9.23433	3.07233	6.349	5.49889	7.71967	4.24433	0.02	11.7437	8.351	-1.11533	17.274	13.3379	8.20922	4.22333	1.83467
90	5.11632	3.87294	2.23427	6.76706	8.46306	1.46556	1.30662	1.68925	7.83501	7.72993	0.403717	6.96729	2.69509	5.6932	0.261394	7.33652	3.15512	2.65956	2.04628	4.73822	2.77309	4.7903	8.20882	2.5313	6.17044	4.4373	5.99378	5.00147	13.5731	10.1247	11.7989	11.4848	6.04216	1.42282	7.63123	1.06382	4.37652	5.174	6.57288	2.47976	-1.95636	10.0027	6.38909	-3.53026	15.6068	11.0606	6.7414	2.65989	0.0895758
91	3.40081	3.85732	1.17282	4.56455	6.92355	-0.738	0.141818	0.115909	5.92764	6.06836	-2.26009	5.43	0.628545	3.82555	-1.28636	6.40009	1.97655	1.248	0.480364	2.838	0.882727	3.07609	6.14209	0.572	5.06918	2.88655	4.379	3.02991	12.1219	8.91891	9.86218	9.43973	4.80373	0.637727	5.67818	-0.940273	2.493	4.578	5.13764	0.948636	-3.93945	8.06	4.67009	-6.05145	13.7277	8.76064	5.249	0.778455	-1.45927
92	1.6206	3.83192	0.011	2.15572	5.25752	-3.08644	-0.858404	-1.57848	4.10091	4.01694	-4.88516	4.0597	-1.35782	2.02636	-2.62212	5.35039	1.05135	0.0903333	-0.961879	0.786556	-1.01828	1.37609	3.90491	-1.43006	3.89975	1.31995	2.93656	0.840111	10.6468	7.47709	7.64703	7.07585	3.68159	-0.0900606	3.3058	-2.84815	0.746717	3.43186	3.38309	-0.326758	-5.92609	5.979	3.11336	-8.48602	11.6258	6.60705	3.64287	-1.38967	-2.7303
93	-0.217329	3.80565	-1.33091	-0.266788	3.50285	-5.40133	-1.80777	-3.34696	2.42218	1.59771	-7.27216	0.672465	-3.17251	0.314242	-3.86002	4.2793	0.204242	-1.03478	-2.27756	-1.28989	-2.784	-0.270636	1.58409	-3.38288	2.69473	-0.274949	1.632	-1.39662	9.16296	5.84284	5.2703	4.50555	2.626	-0.872657	0.634949	-4.6157	-0.834131	1.74147	1.39815	-1.41273	-7.85573	3.93611	1.60182	-10.6495	9.29918	4.74088	1.92878	-3.72666	-3.71667
94	-2.00294	3.82049	-2.87236	-2.45921	1.73891	-7.51767	-2.83209	-5.03912	0.913364	-1.03939	-9.27394	-1.79633	-4.80345	-1.29548	-5.12309	3.28173	-0.728424	-2.31067	-3.51455	-3.25367	-4.24909	-1.82139	-0.671273	-5.15991	1.5443	-1.84291	0.366667	-3.45491	7.69197	4.09388	2.90182	1.97191	2.34009	-1.79145	-2.08176	-6.25036	-2.36888	-0.252545	-0.689364	-2.45273	-9.63309	2.139	0.0320909	-12.3785	6.833	3.20191	0.184091	-6.05458	-4.49527
95	-3.69142	3.83913	-4.55827	-4.19945	0.0644848	-9.30433	-4.08897	-6.44209	-0.422939	-3.64325	-10.7858	-4.19005	-6.29281	-2.79653	-6.47307	2.44694	-1.84261	-3.808	-4.7257	-4.96467	-5.26162	-3.27877	-2.66573	-6.72518	0.536283	-3.32508	-0.965889	-5.10868	6.27508	2.32882	0.758364	-0.260212	0.441091	-2.90636	-4.5534	-7.78888	-3.91561	-2.26431	-2.69979	-3.55355	-11.1275	0.782	-1.65736	-13.6722	4.40591	1.9672	-1.4906	-8.18738	-5.10648
96	-5.17061	3.87345	-6.24545	-5.32409	-1.41633	-10.676	-5.52123	-7.4184	-1.57789	-5.84338	-11.7305	-6.2396	-7.65323	-4.16774	-7.95489	1.89358	-3.18241	-5.51544	-5.96017	-6.30689	-5.84005	-4.62064	-4.22718	-8.14645	-0.264798	-4.64784	-2.37411	-6.28615	4.96947	0.694707	-0.920939	-1.97451	-0.748828	-4.27367	-6.46676	-9.19406	-5.4754	-4.01919	-4.37745	-4.80721	-12.2497	-0.0213333	-3.44018	-14.6598	2.17609	0.947707	-3.00694	-9.90075	-5.59618
97	-6.37633	3.89502	-7.804	-5.87906	-2.61245	-11.5967	-6.96636	-7.90012	-2.53627	-7.43973	-12.2068	-7.81994	-8.78061	-5.43109	-9.51255	1.68691	-4.63336	-7.25267	-7.20355	-7.28233	-6.04155	-5.78591	-5.27591	-9.46427	-0.786636	-5.74603	-3.779	-6.97861	3.8363	-0.683636	-2.04591	-3.08224	-1.9677	-5.81724	-7.57542	-10.3702	-7.01258	-5.29485	-5.564	-6.28582	-12.9556	-0.332333	-5.24982	-15.4085	0.337727	0.0609394	-4.28642	-11.1325	-6.00082
98	-7.26626	3.91038	-9.141	-5.95532	-3.4543	-12.0859	-8.25795	-7.92556	-3.27284	-8.34796	-12.2783	-8.87364	-9.58349	-6.61591	-10.9817	1.84573	-6.08809	-8.82444	-8.38875	-7.715	-5.98388	-6.7379	-5.765	-10.6849	-1.04542	-6.55908	-5.08133	-7.2586	2.91981	-1.68942	-2.60209	-3.7319	-3.06949	-7.43874	-7.93564	-11.2352	-8.41975	-6.0652	-6.20555	-7.92409	-13.2012	-0.304667	-7.00591	-16.0076	-0.975273	-0.795162	-5.27154	-11.8448	-6.3367
99	-7.83433	3.93508	-10.2083	-5.71005	-3.92091	-12.2081	-9.26037	-7.61417	-3.76839	-8.59589	-12.0086	-9.42131	-10.0181	-7.73675	-12.1955	2.35294	-7.4609	-10.1252	-9.44325	-8.35122	-5.81302	-7.44949	-5.67973	-11.8115	-1.06139	-7.03379	-6.165	-7.23361	2.23801	-2.26465	-2.66488	-4.06844	-3.93674	-8.98886	-7.66764	-11.7249	-9.55195	-6.36249	-6.317	-9.60724	-12.9948	-0.0734444	-8.64445	-16.5228	-1.70745	-1.69648	-5.94593	-12.0463	-6.62773
100	-8.09092	3.97582	-10.978	-5.292	-4.044	-12.044	-9.902	-7.121	-4.025	-8.312	-11.495	-9.556	-10.13	-8.773	-13.013	3.159	-8.674	-11.089	-10.303	-8.727	-5.638	-7.908	-5.054	-12.832	-0.878	-7.168	-6.903	-7	1.802	-2.403	-2.432	-4.235	-4.514	-10.325	-6.991	-11.823	-10.27	-6.283	-6.008	-11.207	-12.399	0.252	-10.1	-16.941	-1.841	-2.638	-6.353	-11.787	-6.953
[truncated: 48 more columns]

## Sheet: Rotation RKneeFlex B3FaCoM
all values Right	mean	std	steps
1	12.36	5.52531	8.523	9.441	11.226	17.293	26.591	21.773	11.908	7.274	12.297	8.021	15.536	12.827	20.795	13.15	10.266	8.667	13.246	5.307	10.028	13.521	12.097	26.056	17.453	18.359	8.527	10.046	4.466	19.669	14.185	10.832	6.803	22.773	10.807	18.714	11.323	6.38	14.012	3.984	13.763	15.971	13.06	15.517	10.141	7.507	9.037	11.571	14.464
2	14.3103	5.81218	11.3951	11.7751	13.4271	19.9987	28.6088	23.4978	13.7625	8.06542	13.821	9.54327	17.7653	14.8468	22.4242	14.3074	11.3971	11.2155	15.8802	6.35707	11.1823	14.41	15.2319	28.5887	19.0477	20.3612	11.7076	10.2858	5.24006	22.3203	16.4902	11.841	7.39469	24.582	11.2185	21.1498	13.1016	8.34933	15.3645	5.645	17.0223	18.5013	15.7427	15.7377	13.1603	10.2007	10.4216	13.0905	17.8995
3	16.6811	6.00426	14.6966	14.7254	15.9651	22.6233	30.5443	25.3014	15.7308	9.66152	15.6323	11.7685	20.2591	17.4152	24.4341	15.5356	13.1701	14.46	19.0034	7.67362	13.1503	16.1865	18.7128	30.8395	21.3396	22.9121	15.3378	11.0436	6.48352	25.0626	19.4424	13.7362	8.61194	26.6365	12.6159	23.6708	15.562	10.8142	17.3742	7.81427	20.2187	21.2741	18.9758	16.7211	16.5609	13.631	11.8723	15.39	21.2835
4	19.249	6.02806	18.0669	17.9552	18.5553	24.9065	32.3144	27.0117	17.8219	11.836	17.7988	14.4982	22.6336	20.2944	26.6691	17.0262	15.5601	17.966	22.1723	9.05727	15.6533	18.6108	22.1498	32.8222	23.8161	25.5511	18.9015	12.5823	8.29355	27.6814	22.622	16.3544	10.6392	28.6927	14.6564	26.0146	18.3885	13.6947	19.9209	10.5442	22.9953	23.8675	22.2242	18.4326	19.9017	17.2949	13.5365	18.222	24.3456
5	21.787	5.86321	21.1215	21.0357	20.9339	26.7658	33.9315	28.5322	19.9835	14.2316	20.2652	17.3889	24.628	23.1772	28.952	18.9828	18.3642	21.2668	25.0068	10.5377	18.2734	21.2514	25.2258	34.5807	26.053	27.9035	22.0623	14.8956	10.7208	30.0855	25.6187	19.3162	13.4579	30.5801	16.8669	28.0795	21.1706	16.756	22.7227	13.7677	25.2286	26.0682	25.079	20.5964	22.7987	20.5261	15.6025	21.1839	27.0415
6	24.1121	5.56825	23.611	23.6526	22.9022	28.2693	35.4294	29.8806	22.0923	16.511	22.8323	20.0778	26.1684	25.8047	31.1564	21.4456	21.2345	24.0385	27.2684	12.3737	20.657	23.7115	27.7949	36.0929	27.8751	29.795	24.7275	17.6631	13.6625	32.247	28.1995	22.1881	16.8009	32.2545	18.8491	29.9005	23.5212	19.6308	25.4669	17.1446	26.9681	27.8985	27.3582	22.8623	25.064	23.0867	18.1068	23.9132	29.425
7	26.1297	5.24971	25.4536	25.7221	24.4924	29.5353	36.7865	31.1295	23.9883	18.4804	25.2623	22.3221	27.3055	28.0392	33.2112	24.2057	23.8228	26.3677	29.0766	14.6982	22.6025	25.7324	29.8486	37.2675	29.2736	31.3472	27.0145	20.3993	16.7303	34.1105	30.3262	24.6341	20.0869	33.7188	20.5045	31.5328	25.444	22.0287	27.9134	20.2641	28.3943	29.4818	29.2175	24.9873	26.892	25.032	20.8683	26.2263	31.5059
8	27.827	4.97595	26.7763	27.3148	25.8219	30.644	37.9363	32.3184	25.5853	20.0953	27.3811	24.1809	28.2322	29.9881	35.066	26.9412	26.0048	28.3834	30.5413	17.3481	24.1942	27.3764	31.3913	38.001	30.3862	32.6768	29.0892	22.8477	19.4895	35.5627	32.11	26.6864	22.9492	34.972	21.9172	32.9584	27.0474	23.9312	30.0885	22.9088	29.6149	30.9234	30.8237	26.8557	28.4577	26.4796	23.5266	28.1098	33.1559
9	29.216	4.75982	27.7435	28.6308	26.9777	31.6004	38.8139	33.3944	26.9077	21.391	29.2014	25.9079	29.0628	31.7506	36.6037	29.4973	27.8126	30.1402	31.7118	19.8568	25.5659	28.7112	32.4825	38.3432	31.2386	33.7874	30.9663	24.9674	21.7306	36.53	33.6365	28.4643	25.2371	35.9207	23.1883	34.1147	28.4291	25.4286	32.0683	25.0123	30.6194	32.2122	32.2528	28.4775	29.8703	27.6271	25.8341	29.7337	34.2775
10	30.3082	4.56823	28.4355	29.7556	27.9853	32.3498	39.3961	34.2346	27.9947	22.4057	30.7849	27.7004	29.8288	33.3421	37.7104	31.8343	29.3273	31.5818	32.5428	21.924	26.7983	29.7668	33.111	38.3595	31.7892	34.577	32.5587	26.79	23.4591	37.0731	34.8775	30.066	26.9888	36.4763	24.3789	34.9123	29.5668	26.655	33.8744	26.7631	31.341	33.2377	33.4727	29.8143	31.1474	28.5255	27.7215	31.2086	34.8445
11	31.1031	4.375	28.9003	30.6916	28.809	32.8287	39.7099	34.7244	28.8723	23.2139	32.163	29.6139	30.4834	34.6912	38.3107	33.9146	30.5922	32.6162	33.0023	23.3589	27.8946	30.5095	33.2954	38.1239	31.9717	34.9293	33.6933	28.2614	24.8104	37.2835	35.7535	31.4981	28.5127	36.6123	25.4718	35.3149	30.4121	27.6918	35.4282	28.3425	31.6337	33.891	34.3416	30.7717	32.2215	29.1204	29.2608	32.5613	34.9187
12	31.5964	4.17838	29.15	31.379	29.3974	33.019	39.8099	34.8273	29.556	23.8733	33.3213	31.549	30.9026	35.6488	38.4773	35.657	31.5884	33.1396	33.0613	24.2774	28.7638	30.8318	33.105	37.6961	31.7224	34.8643	34.2857	29.3471	25.965	37.2577	36.209	32.6396	29.9833	36.3502	26.3923	35.3604	30.8656	28.5934	36.5603	29.827	31.5372	34.146	34.7961	31.282	32.9719	29.38	30.567	33.7281	34.6217
13	31.797	3.99522	29.1307	31.7355	29.7013	32.9439	39.7515	34.5861	30.0328	24.4209	34.2148	33.2657	31.0171	36.1571	38.326	36.9726	32.2238	33.0835	32.7432	24.8514	29.2877	30.761	32.6494	37.1131	31.1415	34.4417	34.3879	29.947	26.9895	37.067	36.2302	33.4095	31.4413	35.8377	27.0518	35.1151	30.8708	29.3343	37.2654	31.152	31.1163	34.0237	34.8465	31.3512	33.2794	29.2723	31.7155	34.5966	34.0764
14	31.7323	3.84584	28.8649	31.6937	29.6974	32.6957	39.5757	34.0802	30.3078	24.871	34.7599	34.5862	30.8627	36.2827	37.9278	37.8257	32.4015	32.554	32.1121	25.2413	29.4233	30.3474	32.0716	36.3985	30.3114	33.7466	34.0856	30.0026	27.8409	36.7478	35.9884	33.772	32.7713	35.1611	27.4009	34.6686	30.4369	29.845	37.5936	32.2069	30.4716	33.6692	34.5541	31.0209	33.1882	28.7418	32.7339	35.0684	33.3597
15	31.4409	3.73573	28.3858	31.3188	29.379	32.333	39.3017	33.3851	30.3374	25.209	34.9329	35.4212	30.5073	36.1214	37.3298	38.2618	32.058	31.6959	31.2914	25.5978	29.1967	29.6747	31.4705	35.5665	29.3155	32.8442	33.4813	29.5267	28.4159	36.294	35.6025	33.7835	33.8145	34.39	27.4124	34.1029	29.7385	30.0282	37.6356	32.8876	29.6862	33.1559	33.9806	30.404	32.8149	27.8575	33.5574	35.1927	32.5152
16	30.9615	3.66088	27.7581	30.7193	28.8418	31.8908	38.9276	32.5803	30.1075	25.4052	34.7912	35.7854	30.0175	35.7739	36.5311	38.3444	31.3579	30.6073	30.3555	25.9424	28.6797	28.8148	30.8672	34.6021	28.2145	31.8168	32.6347	28.6743	28.5773	35.7013	35.1536	33.5414	34.4512	33.5534	27.1582	33.4415	28.8678	29.8823	37.467	33.1578	28.8137	32.5132	33.2268	29.6054	32.2432	26.7274	34.1146	35.0838	31.5446
17	30.3272	3.61702	27.044	29.976	28.1227	31.3706	38.4342	31.6951	29.6614	25.4338	34.4287	35.7505	29.4287	35.3112	35.5582	38.2038	30.4209	29.339	29.3222	26.2007	27.9434	27.7932	30.2292	33.4863	27.0369	30.6695	31.6316	27.6187	28.3874	34.9527	34.6797	33.1466	34.6503	32.6431	26.6492	32.6832	27.8784	29.5017	37.1268	33.0882	27.8669	31.7305	32.309	28.7037	31.5229	25.4164	34.3865	34.833	30.4417
18	29.5569	3.60167	26.276	29.1454	27.2509	30.7554	37.7921	30.7318	29.0659	25.2676	33.9419	35.3725	28.7484	34.7588	34.4194	37.8935	29.3535	27.9441	28.1758	26.293	27.052	26.6335	29.5043	32.2147	25.807	29.3829	30.511	26.47	27.9546	34.0384	34.1735	32.6834	34.4513	31.6559	25.8977	31.8208	26.7918	28.9584	36.6583	32.8209	26.8442	30.775	31.2286	27.7636	30.7013	24.0075	34.4004	34.4915	29.208
19	28.6645	3.61106	25.4575	28.2482	26.2386	30.0316	36.9784	29.6884	28.3925	24.8991	33.4027	34.7045	27.9749	34.1165	33.1327	37.4265	28.2176	26.457	26.9035	26.2181	26.0581	25.3405	28.641	30.783	24.5418	27.9225	29.2901	25.298	27.3797	32.9562	33.604	32.1663	34.0075	30.582	24.9192	30.8371	25.6451	28.301	36.0617	32.4151	25.746	29.6386	29.9856	26.8153	29.7912	22.5639	34.2403	34.072	27.8565
20	27.6664	3.63814	24.5685	27.2796	25.1327	29.1985	35.9819	28.5729	27.6726	24.3466	32.8388	33.7924	27.1093	33.3662	31.7312	36.7917	27.0357	24.9213	25.5162	25.9859	24.9954	23.9313	27.6191	29.2177	23.2656	26.3119	27.9816	24.1504	26.7318	31.7168	32.9491	31.5838	33.3843	29.4227	23.793	29.7388	24.4605	27.5363	35.3242	31.8766	24.5686	28.3568	28.6291	25.8608	28.7892	21.1458	33.982	33.5475	26.4178
21	26.5803	3.67091	23.5904	26.2456	23.9703	28.262	34.8052	27.4035	26.8995	23.6345	32.2303	32.6547	26.1637	32.4886	30.2519	35.9474	25.8048	23.4068	24.0472	25.6141	23.8918	22.4242	26.4564	27.57	22.0126	24.6044	26.5983	23.0456	26.0358	30.3468	32.204	30.9188	32.605	28.2033	22.5835	28.5658	23.2523	26.6788	34.4301	31.2059	23.3543	26.979	27.2023	24.9069	27.694	19.8189	33.6467	32.8919	24.9317
22	25.431	3.69747	22.5228	25.1612	22.7857	27.2402	33.4646	26.2049	26.0559	22.7938	31.53	31.3175	25.1609	31.4806	28.7428	34.9092	24.5198	21.9673	22.5534	25.1244	22.7619	20.8486	25.1969	25.8861	20.8242	22.8785	25.1805	21.9837	25.2934	28.8929	31.3798	30.1535	31.6564	26.964	21.338	27.3575	22.0502	25.728	33.3676	30.401	22.1497	25.5725	25.766	23.9668	26.5598	18.619	33.2272	32.1002	23.4156
23	24.2424	3.7097	21.38	24.0452	21.614	26.159	31.9917	25.0147	25.129	21.8507	30.6931	29.82	24.1369	30.351	27.2337	33.6917	23.1758	20.6138	21.096	24.5151	21.6174	19.2459	23.8999	24.2097	19.7078	21.2273	23.7563	20.9433	24.4957	27.4207	30.497	29.3041	30.553	25.7468	20.0792	26.1471	20.8919	24.691	32.1621	29.462	20.9796	24.186	24.36	23.0459	25.4243	17.5743	32.708	31.1756	21.8622
24	23.0312	3.70661	20.1887	22.9244	20.4623	25.0427	30.4183	23.8608	24.101	20.817	29.7041	28.2204	23.1308	29.1404	25.7505	32.3161	21.7932	19.317	19.7053	23.7895	20.4741	17.6396	22.6209	22.5827	18.656	19.7126	22.3307	19.8863	23.6408	25.9772	29.5764	28.3849	29.3095	24.5792	18.7949	24.9505	19.7993	23.5854	30.8276	28.4082	19.8532	22.8398	22.9923	22.1462	24.2977	16.6802	32.058	30.1402	20.2567
25	21.8039	3.6982	18.9812	21.8259	19.3063	23.9089	28.7841	22.7565	22.9868	19.697	28.5792	26.6032	22.1543	27.8712	24.321	30.7978	20.3873	18.0319	18.3895	22.9807	19.337	16.0505	21.4038	21.0457	17.6445	18.3404	20.8833	18.7537	22.7327	24.5927	28.6405	27.407	27.9554	23.4785	17.4427	23.7716	18.7655	22.4407	29.3825	27.2911	18.7603	21.5134	21.6505	21.2664	23.1562	15.8932	31.2857	29.0258	18.5806
26	20.5584	3.69723	17.7575	20.7715	18.1107	22.7585	27.1335	21.6947	21.7905	18.4858	27.3499	25.0163	21.2032	26.5624	22.9631	29.163	18.9544	16.7138	17.1518	22.1095	18.1927	14.4835	20.2564	19.6188	16.6453	17.093	19.3793	17.4923	21.7933	23.28	27.6971	26.3703	26.5285	22.4504	15.9584	22.6128	17.7666	21.2713	27.8472	26.1113	17.6849	20.1793	20.3215	20.3989	21.9816	15.1923	30.4022	27.8538	16.8054
27	19.2893	3.71797	16.5012	19.7524	16.845	21.5953	25.5041	20.6649	20.5153	17.1692	26.0471	23.4715	20.2669	25.2293	21.6774	27.4502	17.501	15.3435	15.9917	21.1923	17.0002	12.9267	19.1793	18.3129	15.6203	15.9456	17.8079	16.0581	20.8462	22.0387	26.7461	25.2774	25.0618	21.4963	14.27	21.4773	16.7805	20.0736	26.2539	24.8484	16.6256	18.8096	19.0064	19.5333	20.7694	14.5823	29.4302	26.6356	14.8981
28	17.9932	3.7758	15.1862	18.7379	15.4904	20.4341	23.9275	19.6662	19.1568	15.7474	24.6965	21.9507	19.3383	23.8932	20.4614	25.6965	16.037	13.9125	14.8923	20.2423	15.6864	11.3737	18.1762	17.1313	14.5346	14.8733	16.1733	14.457	19.8968	20.8723	25.7933	24.158	23.5564	20.6004	12.2946	20.3757	15.8035	18.843	24.6503	23.4898	15.6	17.3909	17.7108	18.6656	19.4989	14.0833	28.3927	25.3854	12.8498
29	16.6711	3.88523	13.7875	17.6949	14.066	19.2952	22.4262	18.699	17.6902	14.2093	23.3043	20.4215	18.421	22.584	19.3137	23.9426	14.5806	12.4223	13.8453	19.2582	14.2058	9.81546	17.2477	16.0713	13.3632	13.8403	14.4943	12.7489	18.9371	19.7717	24.8525	23.0459	21.9844	19.749	10.0331	19.3238	14.8371	17.5838	23.084	22.0542	14.6384	15.9185	16.4338	17.7972	18.169	13.7336	27.2947	24.1178	10.6501
30	15.3261	4.05929	12.2922	16.6027	12.5876	18.204	21.0101	17.7642	16.0936	12.5426	21.8643	18.8387	17.5298	21.3367	18.2312	22.2322	13.1587	10.8787	12.8322	18.2298	12.5079	8.24168	16.3935	15.1221	12.0882	12.8345	12.786	11.0406	17.9505	18.7234	23.9454	21.9823	20.3306	18.9202	7.49049	18.3319	13.8817	16.3184	21.6033	20.5605	13.7307	14.3914	15.1773	16.9382	16.8019	13.5812	26.1363	22.8452	8.31048
31	13.9557	4.30905	10.6873	15.4503	11.0598	17.1811	19.6768	16.863	14.3644	10.7373	20.3578	17.16	16.6799	20.1761	17.191	20.6013	11.7914	9.26748	11.8057	17.148	10.5376	6.63024	15.6108	14.2731	10.6745	11.8608	11.0343	9.39833	16.9278	17.7089	23.0841	21.0118	18.6271	18.0808	4.70548	17.412	12.9198	15.0593	20.2629	19.0287	12.8583	12.8015	13.9277	16.0954	15.3898	13.6047	24.931	21.5729	5.85973
32	12.5504	4.63981	8.94745	14.2266	9.45064	16.2347	18.4104	15.9868	12.4896	8.79839	18.7549	15.3531	15.8757	19.1171	16.1626	19.0641	10.4805	7.5401	10.6921	16.0013	8.2418	4.95592	14.8713	13.4872	9.05279	10.9331	9.2043	7.85511	15.861	16.7115	22.2669	20.1828	16.9061	17.1912	1.76659	16.5498	11.9193	13.805	19.102	17.4721	11.9874	11.1429	12.6422	15.2627	13.8716	13.7788	23.7077	20.2987	3.36902
33	11.0985	5.03706	7.053	12.9051	7.72312	15.3582	17.189	15.1182	10.4425	6.76018	16.9901	13.3973	15.1113	18.1651	15.1142	17.6152	9.18633	5.66778	9.40397	14.7546	5.58703	3.20861	14.1372	12.7273	7.17707	10.052	7.25273	6.403	14.741	15.7186	21.4751	19.4946	15.207	16.2201	-1.11097	15.7319	10.8303	12.5308	18.1063	15.8754	11.0612	9.42127	11.2755	14.4218	12.1251	14.0268	22.4956	18.9928	0.986222
34	9.59404	5.47095	5.002	11.4593	5.85367	14.535	15.9953	14.233	8.183	4.689	15.0347	11.279	14.3637	17.2967	14.015	16.228	7.85567	3.682	7.86	13.3713	2.70367	1.38533	13.3697	11.9487	5.00833	9.22267	5.166	4.98133	13.552	14.722	20.689	18.9333	13.558	15.1367	-3.69667	14.943	9.58433	11.1813	17.26	14.193	10.019	7.656	9.78633	13.5493	10.004	14.2223	21.319	17.6077	-1.13167
35	8.04741	5.90187	2.81755	10.574	3.86045	13.7432	14.8208	13.2974	5.66345	2.68973	12.8491	8.97936	13.6062	16.4884	12.8194	14.8595	6.42639	1.63325	5.96794	11.7795	-0.224414	-0.48402	12.5357	11.1085	2.56292	8.44842	2.96733	3.53589	12.2368	13.7099	19.9129	18.4721	11.9388	13.9083	-5.7753	14.1626	8.13922	9.68933	16.537	12.3188	8.82078	5.87527	8.14278	12.6242	7.36371	14.264	20.1943	16.0721	-2.84309
36	6.45692	6.27955	0.617364	8.51107	1.81122	12.9508	13.6692	12.2821	2.98645	0.850909	10.4153	6.55455	12.8173	15.7192	11.4982	13.4601	4.82367	-0.404121	3.82385	9.80337	-2.98977	-2.31876	11.6059	10.1679	-0.0607879	7.74259	0.751697	2.05333	10.7614	12.6659	19.1616	18.0818	10.3	12.4894	-7.1746	13.3637	6.46616	7.97267	15.9096	10.1928	7.42944	4.13773	6.31461	11.6296	4.12028	14.0013	19.1037	14.2941	-4.06637
37	4.86589	6.56272	-1.45927	5.92491	-0.149909	12.1397	12.5594	11.1626	0.279727	-0.762	7.77882	4.08582	11.9815	14.9645	10.013	12.006	3.04082	-2.34291	1.55291	7.40318	-5.365	-3.98309	10.5309	9.09209	-2.62691	7.12891	-1.38809	0.594	9.08027	11.5752	18.4581	17.722	8.559	10.8347	-7.94518	12.4997	4.56418	5.967	15.3515	7.77091	5.826	2.50627	4.33527	10.5546	0.540182	13.4144	18.0287	12.1765	-4.80791
38	3.32658	6.71878	-3.27582	3.62551	-1.89009	11.3026	11.5177	9.92239	-2.29118	-2.11018	5.07901	1.69682	11.0835	14.1988	8.32403	10.4836	1.15128	-4.11833	-0.667333	4.60588	-7.10569	-5.36	9.28825	7.90042	-4.86333	6.63663	-3.33948	-0.643222	7.17106	10.4268	17.8339	17.3574	6.61959	8.93283	-8.25792	11.5239	2.51968	3.65167	14.8327	5.05991	4.01178	1.04218	2.29888	9.39046	-3.01124	12.4732	16.952	9.64603	-5.12839
39	1.88484	6.72141	-4.73191	1.20438	-3.3114	10.4409	10.5672	8.55576	-4.53436	-3.19106	2.5871	-0.455818	10.0996	13.3948	6.42018	8.88161	-0.737646	-5.6797	-2.58815	1.54986	-8.13867	-6.3287	7.85407	6.63905	-6.51302	6.27036	-4.95767	-1.47933	5.05279	9.2197	17.317	16.9582	4.44755	6.769	-8.25879	10.3746	0.500747	1.18856	14.3186	2.18355	2.11767	-0.200091	0.333081	8.12978	-6.15819	11.0869	15.8712	6.6754	-5.05213
40	0.607697	6.56852	-5.74845	-1.11127	-4.34655	9.56055	9.72603	7.08636	-6.261	-4.02755	0.587303	-2.15064	9.00618	12.5266	4.38791	7.589	-2.45582	-6.9157	-4.07364	-1.45294	-8.59297	-6.80136	6.24112	5.40652	-7.39933	6.00327	-6.06573	-1.772	2.83727	7.99291	16.9321	16.4998	2.05336	4.38145	-8.05736	9.00376	-1.29897	-1.23067	13.7695	-0.642545	0.268667	-1.15545	-1.37997	6.80579	-8.40294	9.32567	14.8036	3.45758	-4.64158
41	-0.453806	6.28625	-6.32582	-3.06906	-4.99009	8.66918	9.01431	5.59615	-7.40045	-4.64488	-0.704414	-3.22918	7.79775	11.5517	2.45312	6.22852	-3.77967	-7.79272	-5.06433	-4.11075	-8.58764	-6.7279	4.51987	4.34011	-7.45259	5.78896	-6.61239	-1.46378	0.726485	6.86733	16.6886	15.9637	-0.474606	1.89038	-7.72448	7.42574	-2.63226	-3.37544	13.1465	-3.21655	-1.41433	-1.76209	-2.5818	5.47063	-9.68021	7.28879	13.7872	0.269404	-3.9079
42	-1.2472	5.91975	-6.51545	-4.43418	-5.36656	7.78191	8.47274	4.26273	-8.02264	-5.06333	-1.20094	-3.68227	6.52342	10.414	0.878303	3.83373	-4.59254	-8.24785	-5.59448	-6.0462	-8.18871	-6.13467	2.82692	3.6143	-6.78688	5.58476	-6.57303	-0.549444	-1.07576	6.05152	16.5897	15.3545	-2.88753	-0.437293	-7.32846	5.76407	-3.30048	-4.967	12.4452	-5.29391	-2.76711	-1.97782	-3.15232	4.21607	-10.0702	5.16511	12.8598	-2.52466	-2.86736
43	-1.6939	5.55237	-6.32673	-5.05897	-5.55206	6.93591	8.15997	3.29164	-8.22045	-5.24773	-0.95997	-3.53473	5.31597	9.0797	-0.102	2.31645	-4.82652	-8.24436	-5.69209	-7.2093	-7.39018	-5.13545	1.3747	3.42345	-5.62139	5.36864	-5.96091	0.842	-2.38455	5.70473	16.6427	14.7136	-4.86955	-2.2957	-6.89603	4.29573	-3.33248	-5.83967	11.7156	-6.785	-3.679	-1.76527	-3.01724	3.17448	-9.7603	3.25342	12.061	-4.55267	-1.54855
44	-1.7526	5.23692	-5.76382	-4.91746	-5.59285	6.20245	8.15828	2.86745	-8.10409	-5.11397	-0.127051	-2.84445	4.38232	7.61866	-0.286515	1.20082	-4.51823	-7.78309	-5.45791	-7.72512	-6.13446	-3.7952	0.324354	3.81067	-4.09105	5.14484	-4.78339	2.51311	-3.02912	5.94061	16.8523	14.0973	-6.11518	-3.42388	-6.42987	3.31716	-2.81439	-6.02711	11.0481	-7.73136	-4.14344	-1.11336	-2.20951	2.50616	-8.91535	1.8039	11.4247	-5.57488	0.0134545
45	-1.38338	5.0184	-4.852	-4.05	-5.46189	5.693	8.55222	3.108	-7.784	-4.55	1.16411	-1.683	3.86978	6.22078	0.323333	0.698333	-3.75911	-7.05178	-4.97	-7.70822	-4.45933	-2.17778	-0.218	4.77589	-2.31278	4.94722	-3.12133	4.31833	-3.01333	6.80267	17.232	13.5873	-6.34078	-3.68344	-5.89744	3.06378	-1.83922	-5.58422	10.5792	-8.205	-4.151	-0.026	-0.788778	2.43433	-7.75944	1.07456	10.979	-5.48644	1.79356
46	-0.582071	4.92407	-3.59309	-2.65064	-5.13064	5.57564	9.41918	4.054	-7.26836	-3.45764	2.76109	-0.0828182	3.88236	5.11718	1.60164	0.896818	-2.74555	-6.18027	-4.25591	-7.34618	-2.43618	-0.343545	-0.231818	6.26664	-0.366636	4.83318	-1.07855	6.152	-2.44218	8.26955	17.8405	13.2962	-5.47791	-3.02327	-5.25645	3.66055	-0.494818	-4.607	10.4956	-8.23973	-3.73	1.55409	1.02091	3.04873	-6.38564	1.06273	10.7943	-4.51236	3.739
47	0.629977	4.95913	-2.06245	-0.890768	-4.56078	5.94255	10.8138	5.66909	-6.51618	-1.79576	4.58101	1.81864	4.45014	4.54193	3.43648	1.82273	-1.5251	-5.26982	-3.29009	-6.71846	-0.147798	1.64191	0.237414	8.20545	1.69548	4.88443	1.25964	7.95956	-1.41173	10.2821	18.6889	13.3406	-3.72355	-1.58163	-4.4369	5.11749	1.14656	-3.17289	10.9527	-7.97555	-2.86433	3.57445	3.12063	4.32938	-4.86486	1.66449	10.8829	-2.91314	5.80541
48	2.22296	5.10986	-0.275182	1.11771	-3.72651	6.85809	12.7574	7.90279	-5.43564	0.402788	6.59034	3.95164	5.54926	4.67593	5.72206	3.42321	-0.0902121	-4.35592	-2.06294	-5.80609	2.37985	3.73201	0.414616	10.5293	3.86563	5.19	3.82109	9.75367	-0.0308788	12.8087	19.8226	13.8026	-1.26979	0.395768	-3.34947	7.38262	3.06821	-1.45089	11.9829	-7.45964	-1.64256	6.01291	5.44101	6.20765	-3.25207	2.80823	11.2909	-0.906434	7.98305
49	4.19084	5.34126	1.76418	3.30761	-2.58842	8.34645	15.2417	10.5921	-3.94691	3.05018	8.78039	6.272	7.15921	5.6713	8.40927	5.65055	1.60803	-3.39218	-0.552182	-4.64091	5.18358	5.92876	2.41845	13.1902	6.17882	5.87724	6.58482	11.59	1.62236	15.7555	21.2849	14.7543	1.65733	2.74848	-1.89297	10.297	5.27233	0.510333	13.5924	-6.69	-0.0753333	8.82127	7.93748	8.58088	-1.54939	4.33358	12.0765	1.3173	10.3088
50	6.46767	5.6391	4.05127	5.65291	-1.14871	10.3959	18.2464	13.6393	-2.01273	6.03518	11.1637	8.76191	9.1482	7.39092	11.3796	8.31227	3.5686	-2.28763	1.27318	-3.25345	8.24891	8.26311	4.02501	16.1531	8.69634	7.00789	9.53052	13.5443	3.45715	19.0851	23.1235	16.2412	4.78158	5.35857	-0.0751111	13.6614	7.74324	2.701	15.7464	-5.63127	1.82711	11.9387	10.552	11.3524	0.298293	6.11355	13.3054	3.62387	12.8686
51	9.0439	5.99214	6.60027	8.17364	0.582707	12.9688	21.7472	16.9965	0.364455	9.26733	13.7926	11.4395	11.4629	9.73364	14.5948	11.302	5.77877	-0.925939	3.45115	-1.61648	11.5845	10.8057	5.91616	19.4345	11.5135	8.61299	12.6869	15.716	5.46321	22.7872	25.4111	18.3273	7.91289	8.17891	2.04941	17.3786	10.4518	5.16489	18.4187	-4.28982	4.067	15.3249	13.2625	14.4833	2.37852	8.11227	15.0786	5.96843	15.7788
52	11.9118	6.39346	9.407	10.9182	2.59648	16.0225	25.7055	20.6493	3.10455	12.6852	16.7419	14.3235	14.0695	12.5797	18.0629	14.5656	8.24533	0.730121	5.98245	0.288697	15.1888	13.6072	8.06842	23.0465	14.6899	10.7256	16.1038	18.1887	7.66345	26.8386	28.1605	21.0226	10.9985	11.2153	4.43394	21.4056	13.4016	7.944	21.5467	-2.64564	6.614	18.9584	16.0944	17.9522	4.76152	10.3352	17.4526	8.40367	19.0937
53	15.0598	6.85278	12.4542	13.9397	4.88793	19.5218	30.0516	24.6066	6.11191	16.2932	20.0718	17.4328	16.9622	15.826	21.8215	18.0917	11.0054	2.65376	8.84224	2.45231	19.0577	16.677	10.4815	26.9699	18.2186	13.3846	19.8337	20.9966	10.0807	31.1801	31.3089	24.2763	14.0914	14.51	7.07044	25.7187	16.6493	11.0569	25.0641	-0.642455	9.41978	22.8232	19.1283	21.7344	7.47056	12.8096	20.4057	11.0216	22.7708
54	18.5542	7.26875	15.7655	17.3025	7.45539	23.4368	34.6725	28.8825	9.35227	20.1476	23.8435	20.8126	20.2065	19.4446	25.9318	21.9312	14.1251	4.86882	12.0476	4.90138	23.2201	20.0332	13.2029	31.148	22.0799	16.5884	23.9086	24.156	12.7501	35.7054	34.7891	28.0486	17.3118	18.1376	10.0147	30.2827	20.239	14.5393	28.9386	1.71809	12.4716	26.9062	22.4612	25.809	10.5568	15.6188	23.9072	13.9185	26.7288
55	22.3505	7.66711	19.3865	21.0496	10.2756	27.7232	39.4162	33.4521	12.8356	24.3062	28.0724	24.5088	23.8036	23.3619	30.3333	26.0615	17.6267	7.50245	15.6457	7.65155	27.6131	23.6651	16.2641	35.4416	26.2135	20.2357	28.2241	27.646	15.669	40.2655	38.5183	32.2464	20.7593	22.1521	13.3103	34.9857	24.1654	18.414	33.1184	4.43955	15.76	31.1711	26.0875	30.1647	14.131	18.8443	27.8889	17.1636	30.838
56	26.4354	7.97045	23.353	25.1849	13.3811	32.307	44.1141	38.1943	16.609	28.7797	32.7116	28.542	27.7578	27.5507	34.9493	30.435	21.5378	10.6381	19.6603	10.6829	32.1471	27.537	19.667	39.7118	30.5109	24.2811	32.6637	31.4592	18.8897	44.698	42.404	36.756	24.4978	26.567	17.015	39.6846	28.3974	22.7161	37.5312	7.542	19.3276	35.549	29.9564	34.7628	18.1944	22.4929	32.258	20.7878	34.9744
57	30.7469	8.1264	27.6865	29.6571	16.8181	37.0798	48.6124	42.9783	20.7815	33.5128	37.6602	32.9177	32.0218	31.9643	39.6536	34.943	25.8151	14.3056	24.0152	14.0477	36.6969	31.5336	23.3886	43.8644	34.821	28.6894	37.0915	35.4524	22.4595	48.8844	46.3084	41.4182	28.5575	31.2641	21.1499	44.2397	32.8475	27.29	42.0268	11.0956	23.1796	39.9214	33.9784	39.4872	22.6814	26.6028	36.9165	24.7835	39.0554
58	35.182	8.10635	32.2338	34.3375	20.6799	41.8753	52.8051	47.6589	25.3242	38.3918	42.742	37.4875	36.4874	36.5203	44.2956	39.4341	30.3606	18.4825	28.6072	17.8247	41.1197	35.5049	27.3622	47.8276	39.0332	33.4012	41.3683	39.4903	26.3957	52.7502	50.076	46.0895	32.8498	36.0641	25.6935	48.5435	37.3474	31.987	46.4416	15.0293	27.316	44.1657	38.0427	44.1548	27.4903	31.1522	41.6636	29.0765	43.0186
59	39.5998	7.89487	36.8449	39.0363	24.9054	46.5501	56.634	52.1021	30.1788	43.2595	47.7471	42.1038	40.9733	41.0892	48.7223	43.7423	34.9746	23.1119	33.2926	21.9863	45.265	39.386	31.4794	51.5366	43.0692	38.2147	45.3946	43.4334	30.6148	56.2499	53.602	50.6574	37.2347	40.8215	30.4453	52.5313	41.7594	36.6641	50.637	19.3222	31.6676	48.2083	42.0514	48.6106	32.5267	35.9786	44.211	33.5049	46.8115
60	43.9457	7.54795	41.358	43.601	29.4167	50.9835	60.0675	56.1958	35.2295	47.9417	52.5084	46.6036	45.3021	45.5002	52.8301	47.7791	39.5238	27.9554	37.9326	26.5026	49.0516	43.2776	35.6126	54.8777	46.8588	42.982	49.1384	47.1483	34.9627	59.3484	56.8125	55.0116	41.5883	45.4296	35.2806	56.1261	45.9907	41.2066	54.5112	23.934	36.1231	51.9952	45.9394	52.7413	37.6073	40.9119	49.6568	37.9312	50.3689
61	48.0931	7.07053	45.637	47.9173	34.089	55.0854	63.0795	59.8135	40.3342	52.3065	56.9046	50.8425	49.3984	49.6571	56.537	51.4828	43.9064	32.8451	42.5933	31.2498	52.4451	47.1245	39.6536	57.822	50.318	47.5799	52.56	50.5367	39.3203	61.9943	59.6443	59.0137	45.7782	49.7873	40.1042	59.3192	49.9298	45.5343	57.9651	28.7582	40.5603	55.4862	49.6419	56.4697	42.5891	45.7198	54.7626	42.2462	53.6319
62	51.9511	6.48664	49.5615	51.9044	38.7914	58.8152	65.6663	62.8992	45.3194	56.2464	60.8473	54.689	53.1895	53.5203	59.7908	54.8103	47.9984	37.6638	47.3107	36.0218	55.4176	50.6612	43.5259	60.3797	53.4031	51.8559	55.6252	53.5608	43.5981	64.1824	62.0227	62.5729	49.7305	53.8275	44.8054	62.1022	53.505	49.598	60.9691	33.6385	44.8847	58.6337	53.0619	59.7435	47.3544	50.2449	58.3665	46.3588	56.5464
63	55.4579	5.84776	53.0532	55.4962	43.3875	62.1622	67.8308	65.4385	50.0258	59.6803	64.2694	58.0849	56.6074	57.0384	62.5114	57.6892	51.737	42.2943	51.8758	40.6802	57.9458	53.7353	47.1582	62.5427	56.0986	55.7359	58.2695	56.1786	47.6925	65.9297	63.954	65.6547	53.4237	57.5157	49.2906	64.4589	56.6817	53.3422	63.5271	38.473	49.0083	61.419	56.1485	62.5218	51.7475	54.3621	61.4957	50.1772	59.0554
64	58.5555	5.19214	56.0895	58.6085	47.759	65.1	69.5785	67.4227	54.3632	62.5547	67.0899	61.0376	59.5657	60.1331	64.7179	60.1226	55.0851	46.6721	55.9996	45.0775	59.987	56.266	50.4843	64.3057	58.3939	59.1789	60.4969	58.366	51.5233	67.2559	65.4875	68.2272	56.8261	60.8108	53.4752	66.3855	59.4225	56.719	65.6144	43.1348	52.855	63.8425	58.8596	64.7442	55.7351	57.9171	64.1817	53.5794	61.0919
65	61.2083	4.55855	58.6416	61.2503	51.7939	67.5963	70.9266	68.8724	58.2593	64.8405	69.3568	63.5392	62.0198	62.7527	66.4466	62.1157	58.0107	50.7233	59.5934	49.1623	61.5539	58.2374	53.4518	65.6756	60.2947	62.151	62.3158	60.0618	55.0325	68.1894	66.6405	70.2755	59.864	63.6774	57.2837	67.9014	61.6662	59.6131	67.2238	47.5213	56.2999	65.8916	61.1591	66.4748	59.26	60.9362	66.433	56.5361	62.7
66	63.392	3.98396	60.6931	63.3962	55.3641	69.6314	71.894	69.8279	61.6541	66.5326	71.0909	65.5875	63.9915	64.8984	67.7259	63.6729	60.468	54.3664	62.5981	52.8609	62.7137	59.6303	55.9738	66.619	61.7783	64.6053	63.7391	61.3658	58.1655	68.7581	67.445	71.7683	62.5177	66.0478	60.6285	68.9896	63.4383	62.051	68.3483	51.5671	59.3434	67.574	63.0036	67.7436	62.2524	63.3905	68.2643	58.9976	63.8948
67	65.107	3.51091	62.244	65.042	58.3743	71.199	72.5017	70.331	64.5	67.649	72.3283	67.19	65.4883	66.5603	68.585	64.815	62.4403	57.4967	65.009	56.0303	63.4953	60.529	58.069	67.19	62.8777	66.542	64.795	62.3147	60.874	68.988	67.941	72.763	64.7777	67.947	63.467	69.722	64.783	64.0327	69.0617	55.216	61.9587	68.906	64.3957	68.5843	64.644	65.1833	69.696	60.937	64.7093
68	66.3601	3.15139	63.2439	66.204	60.8202	72.2762	72.7679	70.3787	66.6851	68.1752	73.1049	68.3114	66.525	67.7545	68.9916	65.5141	63.9727	60.1223	66.7625	58.7173	63.924	61.0202	59.7302	67.4133	63.6257	68.0291	65.4594	62.938	63.0719	68.8752	68.1335	73.32	66.6294	69.4153	65.8326	70.118	65.7286	65.5749	69.4251	58.3664	64.1353	69.8623	65.39	69.0278	66.5223	66.4486	70.7058	62.3589	65.1757
69	67.189	2.9173	63.782	66.9104	62.6838	72.9229	72.7194	70.0501	68.301	68.207	73.4515	69.0287	67.1108	68.4895	69.0215	65.863	65.0896	62.2234	67.9877	60.913	64.0067	61.1572	60.9677	67.3148	64.04	69.0943	65.8032	63.2309	64.8389	68.4809	68.0822	73.4705	68.0402	70.4698	67.7337	70.1916	66.2575	66.6516	69.4681	61.0965	65.8429	70.5045	66.0044	69.1067	67.9203	67.2178	71.3692	63.2845	65.3241
70	67.6102	2.81064	63.8919	67.1392	63.9612	73.1613	72.3858	69.3709	69.3813	67.7855	73.3571	69.3654	67.2532	68.7637	68.6847	65.894	65.8102	63.7534	68.7182	62.5549	63.7331	60.9836	61.8083	66.9192	64.1427	69.7587	65.8411	63.2063	66.1984	67.8289	67.8108	73.2477	69.0535	71.1332	69.1742	69.9645	66.4248	67.2657	69.2117	63.4125	67.084	70.8475	66.2534	68.8171	68.8454	67.4413	71.7025	63.6885	65.1465
71	67.654	2.81136	63.6057	66.9666	64.6091	73.0118	71.7873	68.3634	69.9622	66.949	72.9023	69.3475	67.027	68.6531	67.9978	65.6259	66.1214	64.7084	68.9913	63.7503	63.153	60.5099	62.2774	66.2473	63.9275	70.0126	65.581	62.8922	67.1655	66.9392	67.3352	72.6423	69.7008	71.3833	70.1223	69.4516	66.2755	67.4721	68.6397	65.2885	67.8921	70.9052	66.1335	68.2193	69.34	67.2216	71.7192	63.6571	64.6993
72	67.3464	2.89177	62.9482	66.4228	64.7415	72.5019	70.9376	67.048	70.0763	65.735	72.1219	68.9997	66.4639	68.1904	66.9692	65.0593	66.0973	65.1395	68.7908	64.5355	62.2815	59.781	62.3718	65.3056	63.4369	69.937	65.0158	62.2952	67.731	65.8285	66.6609	71.7042	69.99	71.2595	70.6532	68.6342	65.8288	67.2904	67.7818	66.6921	68.2662	70.6934	65.7267	67.3344	69.4786	66.582	71.429	63.2295	64.0033
73	66.7045	3.02394	61.9237	65.5404	64.3905	71.6679	69.8518	65.4447	69.7355	64.1782	71.0479	68.3247	65.5898	67.4064	65.5974	64.1961	65.7495	65.0465	68.2058	64.8829	61.135	58.8234	62.1797	64.1507	62.7043	69.5537	64.1386	61.42	67.8816	64.5083	65.7768	70.4719	69.9027	70.7994	70.7877	67.5513	65.0601	66.733	66.6626	67.6651	68.215	70.2109	65.0686	66.1785	69.2917	65.4857	70.8244	62.4395	63.0794
74	65.7519	3.18961	60.5602	64.347	63.5918	70.5499	68.5448	63.5585	68.9814	62.3146	69.7083	67.3434	64.431	66.3297	63.9351	63.0732	65.0876	64.3872	67.2736	64.8743	59.7405	57.6454	61.7329	62.8059	61.7531	68.8818	62.9886	60.2253	67.6778	62.9804	64.6819	68.9671	69.4954	70.0186	70.551	66.2093	63.9944	65.76	65.2896	68.1984	67.7122	69.4741	64.193	64.7682	68.7764	64.0261	69.9149	61.3215	61.9427
75	64.5106	3.37243	58.9012	62.8478	62.3439	69.1866	67.0272	61.4005	67.8781	60.1815	68.1253	66.0925	62.9807	64.9654	62.0062	61.6911	64.0864	63.2357	66.0174	64.5448	58.1186	56.2503	61.0406	61.2908	60.6009	67.9029	61.5771	58.749	67.1375	61.2492	63.3893	67.2078	68.812	68.9291	69.9229	64.6101	62.6472	64.4531	63.6708	68.2291	66.873	68.5045	63.1052	63.1177	67.9655	62.2574	68.725	59.9144	60.6065
76	62.9968	3.56366	56.966	61.0084	60.7332	67.613	65.3094	59.0072	66.4655	57.7897	66.298	64.5906	61.2998	63.3842	59.8401	60.0538	62.7861	61.6668	64.4235	63.873	56.3363	54.6091	60.1317	59.622	59.2467	66.6496	59.9183	56.9917	66.2848	59.3389	61.8995	65.1875	67.8711	67.5164	68.9688	62.7529	61.0196	62.8473	61.7989	67.782	65.7627	67.307	61.8476	61.2208	66.8798	60.1937	67.2575	58.2296	59.0643
77	61.2258	3.75743	54.7777	58.8788	58.8061	65.8575	63.3978	56.3999	64.7743	55.1728	64.251	62.8603	59.4055	61.619	57.4467	58.1495	61.2029	59.7244	62.5389	62.9041	54.4241	52.7384	59.0127	57.8155	57.7214	65.1329	58.0061	54.9586	65.1209	57.2555	60.2159	62.9425	66.6633	65.8188	67.7238	60.6256	59.0753	60.9773	59.7078	66.888	64.4421	65.8907	60.4367	59.1046	65.5174	57.9149	65.5235	56.3113	57.3308
78	59.2137	3.95112	52.361	56.5081	56.5907	63.942	61.2998	53.5907	62.83	52.3493	61.9958	60.923	57.3082	59.6943	54.8527	55.9873	59.3417	57.4293	60.3917	61.6596	52.4066	50.6548	57.6744	55.8854	56.0356	63.3629	55.8553	52.6418	63.683	55.012	58.339	60.5007	65.2249	63.8594	66.2118	58.2043	56.8403	58.8607	57.4148	65.562	62.9359	64.268	58.8741	56.7842	63.8274	55.4724	63.546	54.1803	55.4084
79	56.9704	4.1428	49.7048	53.9273	54.0917	61.8749	59.0262	50.5813	60.6228	49.3301	59.5297	58.7754	55.0132	57.63	52.0831	53.5815	57.1859	54.8765	57.9917	60.1165	50.298	48.3626	56.1465	53.8526	54.184	61.3348	53.4885	50.0517	62.0034	52.6188	56.2427	57.8758	63.577	61.6478	64.4322	55.5044	54.3239	56.524	54.9262	63.751	61.2593	62.4208	57.1399	54.2584	61.8367	52.8833	61.3236	51.8391	53.2875
80	54.5036	4.33973	46.84	51.157	51.3425	59.6842	56.5925	47.3712	58.2	46.12	56.8467	56.4595	52.4907	55.4279	49.1398	50.9284	54.7413	52.1099	55.3266	58.3071	48.0935	45.8594	54.4412	51.709	52.1696	59.0633	50.9125	47.2156	60.0911	50.0765	53.9417	55.0752	61.7272	59.1872	62.4097	52.5311	51.5242	53.9901	52.2395	61.5421	59.4248	60.3783	55.2231	51.5181	59.5358	50.1721	58.904	49.2847	50.9553
81	51.8138	4.5499	43.7644	48.2102	48.3842	57.3791	54.0056	43.9468	55.5696	42.7218	53.9422	53.9824	49.7447	53.1023	46.0198	48.0276	52.0259	49.1551	52.4147	56.2581	45.7912	43.1009	52.571	49.4431	49.9774	56.5723	48.1333	44.1482	57.9505	47.3592	51.4247	52.0893	59.6592	56.4373	60.1737	49.2906	48.397	51.25	49.3144	58.9567	57.4282	58.1366	53.1097	48.5576	56.8981	47.343	56.2921	46.5186	48.4
82	48.8962	4.77642	40.479	45.0925	45.2286	54.9602	51.2799	40.3218	52.7326	39.1318	50.7975	51.3465	46.7603	50.6523	42.6848	44.8608	49.0333	46.0143	49.2601	53.9483	43.3789	40.0925	50.5355	47.0405	47.6152	53.8588	45.1335	40.87	55.5406	44.4654	48.6868	48.9286	57.3967	53.4071	57.7244	45.7923	44.9793	48.288	46.1411	55.9982	55.262	55.6838	50.7668	45.3482	53.8525	44.3765	53.4894	43.5302	45.6034
83	45.7525	5.01788	36.9968	41.8074	41.8779	52.4235	48.4191	36.5026	49.6884	35.3509	47.412	48.5524	43.5266	48.0698	39.15	41.4664	45.7511	42.735	45.8482	51.3792	40.8504	36.8486	48.3198	44.4872	45.078	50.9011	41.9524	37.3861	52.8638	41.4043	45.728	45.5841	54.9433	50.0972	55.0387	42.0433	41.2934	45.0491	42.7007	52.6818	52.8751	53.0001	48.159	41.8781	50.4509	41.2689	50.4944	40.3232	42.5809
84	42.387	5.26652	33.3405	38.3499	38.3288	49.7627	45.4252	32.5097	46.4175	31.387	43.7936	45.5845	40.0499	45.3499	35.4361	37.8603	42.1672	39.3419	42.1513	48.564	38.2173	33.3928	45.9221	41.8053	42.3625	47.6554	38.6263	33.7818	49.9159	38.1938	42.5389	42.0402	52.2975	46.5067	52.0772	38.09	37.3479	41.5542	38.9815	49.0755	50.2687	50.0472	45.2556	38.1615	46.6918	38.0328	47.2868	36.907	39.3759
85	38.8231	5.50935	29.5659	34.7205	34.6272	46.978	42.3017	28.3861	42.906	27.2915	39.9552	42.4384	36.339	42.4776	31.5978	34.0639	38.3447	35.8666	38.1844	45.4752	35.5113	29.7758	43.3528	39.0541	39.4794	44.1412	35.2011	30.1347	46.6986	34.8741	39.1361	38.2982	49.4404	42.6532	48.8615	34.0058	33.1321	37.804	34.9965	45.2085	47.4223	46.8116	42.1156	34.2273	42.5766	34.6721	43.8646	33.302	36.0413
86	35.1063	5.72696	25.7581	30.9339	30.8303	44.0776	39.0652	24.2013	39.1673	23.1734	35.9377	39.1317	32.4599	39.4689	27.7305	30.1244	34.3331	32.3636	34.0153	42.1174	32.7986	26.0831	40.6055	36.2973	36.4485	40.3597	31.7416	26.54	43.2284	31.5141	35.5787	34.3674	46.4132	38.5453	45.4013	29.8631	28.7127	33.8243	30.7681	41.0908	44.3258	43.3193	38.7939	30.1281	38.1157	31.2305	40.2493	29.5601	32.6534
87	31.3097	5.89164	22.0075	27.0356	27.0351	41.0768	35.757	20.066	35.2295	19.1767	31.8122	35.6905	28.5082	36.3607	23.9941	26.1532	30.2128	28.9071	29.7283	38.5442	30.145	22.4455	37.6872	33.6061	33.3324	36.3376	28.3462	23.1139	39.5399	28.2079	31.9461	30.3339	43.2469	34.2706	41.7199	25.7674	24.1622	29.6653	26.4187	36.8013	40.978	39.6059	35.3743	25.9438	33.4121	27.7783	36.4697	25.7771	29.296
88	27.5336	5.97752	18.4196	23.1291	23.407	38.0021	32.4499	16.1658	31.1602	15.4758	27.6841	32.1592	24.6082	33.2049	20.5398	22.307	26.1206	25.5748	25.4745	34.7973	27.6161	18.993	34.6462	31.0545	30.2054	32.1225	25.1016	19.962	35.7295	25.0857	28.3516	26.3017	39.9785	29.9354	37.8432	21.8685	19.5828	25.4253	22.0838	32.4398	37.423	35.7284	31.9689	21.798	28.5598	24.3918	32.5792	22.0962	26.0681
89	23.9008	5.9629	15.116	19.3842	20.0978	34.905	29.2478	12.6807	27.07	12.2603	23.6998	28.609	20.9159	30.0846	17.4927	18.7343	22.2159	22.469	21.484	30.9666	25.275	15.8454	31.5523	28.7349	27.1641	27.8497	22.0927	17.1374	31.8807	22.237	24.926	22.4056	36.657	25.6939	33.8692	18.3804	15.1708	21.2449	17.9158	28.109	33.7452	31.762	28.7173	17.8658	23.7098	21.1431	28.664	18.696	23.0946
90	20.5454	5.84286	12.3057	15.9676	17.2506	31.8805	26.2746	9.78655	23.1582	9.69018	19.9837	25.1718	17.6238	27.1351	14.9445	15.5822	18.6331	19.6883	17.9445	27.172	23.1887	13.0941	28.5003	26.6948	24.3222	23.65	19.3897	14.6609	28.1111	19.7427	21.8496	18.7919	33.3694	21.7454	29.902	15.4593	11.1299	17.2824	14.0667	23.976	30.0477	27.8228	25.7592	14.2977	19.0924	18.044	24.8642	15.7148	20.4498
91	17.591	5.62846	10.0514	13.0457	14.9796	29.0533	23.657	7.60109	19.6018	7.85718	16.6581	21.9888	14.8893	24.5161	12.9823	13.0267	15.481	17.2584	15.01	23.558	21.3926	10.8552	25.5962	24.9355	21.8465	19.6702	17.0644	12.506	24.5952	17.6539	19.1856	15.6601	30.2134	18.3569	26.0889	13.1837	7.65882	13.703	10.7287	20.1427	26.467	24.0601	23.2126	11.2454	14.9155	15.107	21.317	13.2586	18.1824
92	15.1201	5.35819	8.39073	10.7572	13.3939	26.5524	21.5009	6.16648	16.5375	6.79264	13.8297	19.2021	12.7536	22.3174	11.6156	11.1792	12.884	15.2005	12.8032	20.3146	19.8563	9.09151	22.9647	23.4366	19.789	16.0928	15.1516	10.6736	21.5161	15.9865	16.9763	13.0524	27.311	15.5948	22.6567	11.5834	4.93462	10.7578	7.94274	16.7159	23.1923	20.6181	21.1876	8.83466	11.3776	12.3894	18.1593	11.3634	16.2976
93	13.1741	5.06514	7.28564	9.16096	12.4078	24.4924	19.8686	5.941	14.0475	6.43688	11.5611	16.9061	11.2434	20.6022	10.7362	9.98488	10.8409	13.5383	11.3804	17.5171	18.5477	7.77546	20.7462	22.1513	18.1788	12.9974	13.6181	9.106	18.9528	14.7146	15.217	10.9898	24.8639	13.4908	19.7702	10.6134	3.17915	8.46311	5.73557	13.7946	20.2894	17.6076	19.6695	7.12109	8.71158	9.96176	15.507	9.97931	14.7587
94	11.718	4.81995	6.63009	8.22873	11.8442	22.9605	18.7803	5.293	12.1472	6.57755	9.86279	15.136	10.3197	19.391	10.2496	9.35555	9.26191	12.217	10.5568	15.237	17.4219	6.87488	19.0818	21.0139	17.0146	10.3797	12.4316	7.83367	16.9604	13.7841	13.8605	9.45358	22.9095	12.0054	17.4867	10.1453	2.2417	6.794	4.08524	11.4546	17.8093	15.1045	18.5732	6.07621	6.89797	7.96291	13.4288	9.00994	13.4983
95	10.7181	4.64469	6.30945	7.85245	11.5743	22.0235	18.2225	5.66561	10.7667	7.05836	8.68096	13.9159	9.88577	18.6657	10.0684	9.13276	8.05023	11.1896	10.1756	13.4951	16.4246	6.37866	18.2122	19.9578	16.2539	8.23808	11.5437	6.90933	15.5819	13.0843	12.8346	8.3666	21.4749	11.0444	15.8571	9.98852	1.98893	5.62578	2.92713	9.68745	15.7879	13.1825	17.8063	5.61101	5.74978	6.59952	11.976	8.40297	12.4646
96	10.1266	4.57237	6.24827	7.84109	11.5639	21.7263	18.1629	6.38885	9.70609	7.78064	7.84419	13.2142	9.83897	18.3947	10.171	9.13733	7.16491	10.4835	10.086	12.1102	15.5099	6.37566	18.2343	18.9551	15.8697	6.62179	10.9199	6.42667	14.94	12.5735	12.0298	7.64199	20.5765	10.5499	14.9534	9.9298	2.23638	4.853	2.26042	8.58309	14.324	11.8601	17.2498	5.57293	5.09742	5.87758	11.0975	8.14741	11.6415
97	9.9451	4.60633	6.44936	8.13112	11.9267	22.0855	18.5557	7.40945	8.79318	8.69891	7.29979	12.9711	10.0805	18.4905	10.544	9.21709	6.67515	10.2556	10.2538	11.0127	14.6774	6.87512	19.1891	18.043	15.7798	5.66888	10.4868	6.42733	15.0235	12.296	11.3823	7.12709	20.3233	10.3987	14.8232	9.93291	2.85397	4.43867	2.02391	8.36364	13.5113	11.104	16.7796	5.93785	4.921	5.83364	10.6741	8.41324	11.0997
98	10.2066	4.75744	6.96555	8.73127	12.886	23.0835	19.3315	8.69967	7.97564	9.78439	7.08563	13.2042	10.6166	18.9231	11.1856	9.3723	6.64536	10.5625	10.7112	10.2348	13.9844	7.93617	20.9919	17.3062	15.97	5.51809	10.2049	6.86078	15.8248	12.3419	10.9034	6.79166	20.6158	10.6888	15.3906	10.0594	3.73043	4.38667	2.23563	9.14255	13.4207	10.9455	16.3197	6.74284	5.18985	6.49608	10.6082	9.4853	11.0445
99	10.9813	5.03475	7.90173	9.72595	14.6857	24.6413	20.4203	10.2212	7.36373	10.993	7.28685	14.0204	11.491	19.6771	12.076	9.68509	7.23951	11.5069	11.6537	9.81751	13.5254	9.64619	23.3994	16.9878	16.4313	6.42631	10.062	7.67578	17.3878	12.8912	10.6612	6.6669	21.4298	11.6857	16.6941	10.4488	4.88522	4.75633	2.89807	10.9731	14.2111	11.5346	15.8571	8.10406	5.98721	7.61973	10.8584	11.5373	11.7979
100	12.3392	5.40371	9.441	11.226	17.293	26.591	21.773	11.908	7.274	12.297	8.021	15.536	12.827	20.795	13.15	10.266	8.667	13.246	13.377	10.028	13.521	12.097	26.056	17.453	17.226	8.527	10.046	8.868	19.669	14.185	10.832	6.803	22.773	13.584	18.714	11.323	6.38	5.694	3.984	13.763	15.971	13.06	15.517	10.141	7.507	9.037	11.571	14.464	13.559
all values Left	mean	std	steps
1	5.61987	8.27183	7.986	-1.65	17.1	14.117	12.451	-1.857	16.074	8.408	8.441	10.368	5.266	2.913	-6.051	-0.074	44.89	-3.076	0.191	1.141	3.398	12.597	1.177	21.721	12.955	13.181	8.298	4.422	14.996	21.649	16.376	1.356	3.37	-3.512	-4.939	9.625	5.039	2.905	11.01	15.937	3.841	7.619	14.246	-2.39	6.339	16.815	5.801	3.262	4.866
2	8.02654	8.71156	10.7656	-0.0553535	20.5414	17.114	15.7723	0.52503	19.2329	10.6545	11.0898	13.4889	7.93021	5.0006	-5.11709	1.83085	48.4728	-1.53267	2.77806	3.24656	5.18901	15.4768	3.28445	25.0205	15.3455	16.1018	10.826	6.44093	18.3089	23.6619	18.5652	4.42606	5.91376	-1.73155	-3.99101	13.0446	7.49052	5.43313	14.1284	18.7766	6.27809	10.2021	17.7596	-0.533929	8.29327	19.5984	8.09411	5.38049	7.48997
3	10.7143	9.22373	13.8283	1.80984	24.3462	20.6711	19.3999	3.22965	22.805	13.2035	14.174	16.8532	10.9387	7.33111	-4.17798	4.04903	52.1819	0.226556	5.6139	5.45856	7.24143	18.6668	5.52082	28.7655	18.4401	19.4169	13.5872	8.65267	22.0076	26.1175	21.3308	7.51111	8.63055	0.256626	-2.73129	16.8466	10.1803	8.26388	17.6772	22.0584	8.96109	12.8789	21.5968	1.52458	10.4424	22.9239	10.5418	7.61495	10.4629
4	13.6684	9.79337	17.2411	3.92967	28.4688	24.7487	23.3364	6.1923	26.8164	16.0413	17.6145	20.4885	14.2321	9.92003	-3.17536	6.58055	55.8985	2.21233	8.71255	7.80567	9.54818	22.182	7.94155	32.8742	22.1288	23.0865	16.5717	11.0666	26.0722	29.0141	24.6615	10.5524	11.5367	2.41361	-1.12606	20.9795	13.1102	11.4359	21.6559	25.7487	11.8773	15.6713	25.7359	3.85245	12.8292	26.7319	13.2306	9.99861	13.7117
5	16.8894	10.3931	21.0496	6.28983	32.8369	29.276	27.5941	9.38074	31.2341	19.1857	21.366	24.4255	17.7898	12.8003	-1.98306	9.42794	59.512	4.42956	12.082	10.3402	12.1266	26.0097	10.6145	37.2092	26.3025	27.0791	19.8047	13.6935	30.4472	32.3091	28.5127	13.5848	14.6836	4.71937	0.812889	25.4178	16.3103	14.9857	26.0277	29.8113	15.0182	18.6399	30.1647	6.55944	15.5238	30.9365	16.2269	12.6191	17.2028
6	20.3901	10.9797	25.2582	8.88279	37.347	34.1304	32.1493	12.8053	35.9705	22.6723	25.4055	28.6688	21.6618	16.0223	-0.506939	12.6262	62.9361	6.90011	15.7192	13.1333	15.008	30.0932	13.5975	41.6223	30.8615	31.3407	23.3329	16.5634	35.0275	35.9284	32.7976	16.7202	18.1376	7.17924	3.06913	30.1208	19.8727	18.9766	30.711	34.2188	18.3818	21.8837	34.8435	9.66763	18.6078	35.4313	19.5641	15.5812	20.9876
7	24.1627	11.4924	29.8195	11.7553	41.8753	39.1413	36.9313	16.5112	40.8891	26.5722	29.7252	33.1948	25.8476	19.6841	1.25085	16.2212	66.0354	9.63267	19.6498	16.2183	18.2219	34.33	16.943	45.9557	35.5742	35.7666	27.1477	19.7263	39.6751	39.8016	37.3815	20.0708	21.9455	9.86491	5.58079	34.9857	23.7722	23.3506	35.5535	38.8177	22.0185	25.441	39.6505	13.225	22.0875	40.0861	23.2365	19.0003	25.0848
8	28.143	11.8955	34.5839	14.9296	46.2985	44.1141	41.8086	20.5914	45.822	30.8044	34.2318	37.8466	30.2866	23.7205	3.29736	20.1773	68.741	12.6297	23.8462	19.5973	21.7978	38.5833	20.6444	50.0263	40.2105	40.2295	31.167	23.2527	44.2079	43.7773	42.0884	23.6983	26.0989	12.8262	8.34244	39.8449	27.9812	27.9855	40.3598	43.4558	25.9498	29.2469	44.3915	17.3328	25.9773	44.211	27.1944	22.8044	29.4855
9	32.3112	11.9871	39.3596	18.4375	50.512	48.8692	46.6066	25.0399	50.5835	35.2682	38.8109	42.4874	34.8675	28.0418	5.72179	24.4532	71.003	15.9284	28.2615	23.2622	25.6571	42.7363	24.6307	53.6801	44.5507	44.5916	35.2979	27.0929	48.4952	47.7139	46.7921	27.6187	30.5388	16.1272	11.4094	44.5479	32.4108	32.7274	44.9786	47.9715	30.1061	33.2163	48.9085	21.941	30.2858	46.4045	31.3423	26.9053	34.1067
10	36.5949	11.964	43.9895	22.2998	54.4348	53.283	51.1833	29.7962	55.0186	39.8046	43.3228	46.9887	39.4341	32.5185	8.57609	28.9471	72.7835	19.56	32.8058	27.168	29.6971	46.7176	28.8088	56.8511	48.4537	48.7572	39.427	31.1557	52.4557	51.476	51.3785	31.7923	35.0946	19.8007	14.8761	48.9804	36.9146	37.4262	49.3083	52.1775	34.3904	37.248	53.0852	26.9066	34.8936	53.2308	35.5575	31.162	38.8052
11	40.8236	11.6627	48.3572	26.4916	58.0249	57.2494	55.4175	34.7501	59.0473	44.2351	47.6302	51.2265	43.8114	37.0119	11.9506	33.5192	74.0694	23.5713	37.3504	31.2303	33.7995	50.462	33.0556	59.4805	51.9016	52.6421	43.3984	35.3273	56.0415	54.9599	55.7062	36.0999	39.6306	23.8355	18.8079	53.0417	41.3378	41.9674	53.2598	55.9909	38.7011	41.24	56.843	32.119	39.6325	56.9483	39.7261	35.4409	43.4005
12	44.9283	11.1452	52.38	30.9324	61.274	60.771	59.2116	39.7668	62.6051	48.4241	51.643	55.0537	47.9086	41.3783	15.9538	38.0453	74.8378	27.838	41.7313	35.2743	37.8603	53.8991	37.258	61.537	54.8729	56.1837	47.1339	39.5013	59.2154	58.0446	59.6607	40.3993	44.0463	28.1764	23.143	56.6923	45.586	46.2939	56.802	59.374	42.953	45.1221	60.129	37.405	44.328	60.2369	43.7463	39.6449	47.7783
13	48.8236	10.4499	55.9381	35.4788	64.164	63.8347	62.4715	44.6959	65.6549	52.3181	55.3178	58.4457	51.662	45.5382	20.4612	42.5933	75.1273	32.2377	45.8235	39.224	41.7969	56.9682	41.3036	63.0175	57.4675	59.3391	50.577	43.5981	61.9345	60.7096	63.1771	44.5805	48.2705	32.6525	27.7783	59.9257	49.574	50.3445	59.9282	62.2995	47.0327	48.8317	62.8405	42.5891	48.7675	63.0937	47.5454	43.7222	51.866
14	52.4415	9.61639	59.0419	40.01	66.6659	66.4329	65.1278	49.3755	68.1788	55.8443	58.6149	61.3712	55.0214	49.4157	25.305	47.1955	74.9989	36.6388	49.5625	43.1792	45.5169	59.6281	45.1322	63.9407	59.9485	62.0809	53.6777	47.5297	64.1659	62.9339	66.2039	48.5625	52.2443	37.1357	32.5785	62.7213	53.1798	54.0588	62.6136	64.6926	50.8759	52.3073	65.0344	47.533	52.8568	65.4908	51.0501	47.6085	55.5682
15	55.7164	8.68656	61.657	44.419	68.7586	68.5634	67.2105	53.6947	70.1794	58.945	61.4907	63.8128	57.9013	52.9507	30.3048	51.6622	74.4891	40.9186	52.9051	47.094	48.9482	61.8856	48.6853	64.2988	62.2759	64.3979	56.3604	51.219	65.9428	64.7362	68.7106	52.267	55.9187	41.5148	37.4199	65.0624	56.3905	57.3314	64.8452	66.5482	54.4194	55.463	66.7247	52.0791	56.5196	67.4554	54.1957	51.2339	58.8424
16	58.5993	7.70396	63.7589	48.5963	70.4332	70.2383	68.7389	57.5938	71.6824	61.5673	63.9088	65.762	60.3398	56.0933	35.2823	55.7221	73.6328	44.9807	55.8241	50.6887	52.0434	63.7483	51.918	64.1775	64.2937	66.2569	58.6023	54.6135	67.2858	66.1248	70.6187	55.6972	59.2193	45.6896	42.1975	66.8937	59.1671	60.1675	66.5723	67.9163	57.611	58.2327	67.9445	56.1887	59.6727	69.0241	56.9292	54.5278	61.6786
17	61.039	6.73091	65.3467	52.4186	71.6926	71.4776	69.7539	61.014	72.6897	63.6409	65.8207	67.1992	62.3251	58.7726	40.1311	59.2702	72.4472	48.7703	58.2728	53.8064	54.7618	65.2215	54.7898	63.6325	65.8532	67.7124	60.4353	57.663	68.2245	67.0906	72.0088	58.8179	62.1347	49.545	46.8235	68.2934	61.4831	62.5395	67.8708	68.8454	60.4145	60.6014	68.7274	59.7976	62.2458	70.2198	59.2085	57.3854	64.0562
18	63.0584	5.75494	66.4087	55.7754	72.5524	72.3056	70.2993	63.9078	73.2613	65.2314	67.2127	68.2128	63.8635	61.029	44.7693	62.2557	70.9515	52.2273	60.225	56.3643	57.0753	66.3156	57.2504	62.7066	66.9571	68.7925	61.8686	60.3232	68.7879	67.7227	72.9258	61.5997	64.6442	53.0455	51.2084	69.2994	63.2904	64.4513	68.7805	69.3538	62.7804	62.5511	69.0815	62.7536	64.2905	71.0661	61.0128	59.8026	65.9307
19	64.6299	4.86018	66.9798	58.637	73.0327	72.743	70.3916	66.24	73.4365	66.3521	68.1521	68.8281	64.9279	62.8579	49.0503	64.6703	69.1997	55.304	61.7402	58.347	58.9655	67.0398	59.298	61.4401	67.6237	69.5228	62.919	62.5713	68.9817	68.0625	73.404	63.9641	66.7377	56.1339	55.2163	69.9373	64.6685	65.8662	69.3243	69.4868	64.705	64.086	69.0467	65.1413	65.823	71.5825	62.3476	61.7642	67.3175
20	65.7593	4.09711	67.1177	60.9632	73.1516	72.7853	70.0698	67.982	73.2461	67.0265	68.6612	69.0643	65.5884	64.2686	52.9419	66.5249	67.2142	57.9008	62.8518	59.7059	60.4065	67.3915	60.9688	59.8662	67.8627	69.9262	63.5654	64.3907	68.8431	68.1387	73.4677	65.9193	68.4264	58.7706	58.8005	70.2149	65.6454	66.8276	69.5108	69.298	66.2196	65.1623	68.6792	66.9875	66.8148	71.7678	63.232	63.2737	68.2784
21	66.4687	3.49925	66.8505	62.7393	72.9277	72.504	69.386	69.1589	72.7216	67.273	68.7655	68.9219	65.8939	65.2751	56.3873	67.7994	65.0119	60.0661	63.5879	60.5877	61.4152	67.3957	62.2758	58.0056	67.6155	70.0267	63.8921	65.7988	68.4163	67.9684	73.1145	67.4826	69.724	60.9246	61.9327	70.1184	66.2325	67.3574	69.3306	68.8032	67.3258	65.8598	68.0008	68.2537	67.3307	71.63	63.6811	64.3436	68.8426
22	66.7854	3.12228	66.2078	63.9612	72.3863	71.9257	68.3634	69.8438	71.8931	67.0942	68.4907	68.3851	65.8753	65.8742	59.2779	68.5944	62.5998	61.811	63.9665	61.0543	62.0508	67.0996	63.2321	55.8675	66.9956	69.8468	63.9227	66.8401	67.7259	67.5577	72.4172	68.6709	70.6478	62.5606	64.5945	69.7165	66.426	67.4786	68.8611	67.9959	68.0226	66.199	67.0301	69.0567	67.4235	71.2003	63.7055	64.9835	69.0248
23	66.7351	2.99282	65.224	64.5992	71.5597	71.0659	67.0233	70.0696	70.7903	66.5699	67.8402	67.5161	65.5293	66.1341	61.5802	68.9447	59.9661	63.156	63.9751	61.1606	62.34	66.5279	63.852	53.5063	66.0697	69.3807	63.6734	67.5218	66.7922	66.9416	71.4023	69.4711	71.188	63.7591	66.7501	69.0217	66.3012	67.1801	68.1253	66.8813	68.31	66.207	65.784	69.4531	67.108	70.4889	63.3649	65.2733	68.8437
24	66.3393	3.0859	63.883	64.7492	70.4821	69.942	65.3866	69.87	69.4348	65.7275	66.8876	66.3336	64.8696	66.0741	63.3323	68.887	57.1361	64.0953	63.663	60.9294	62.3167	65.7058	64.1139	50.9474	64.8768	68.6631	63.1308	67.8498	65.6326	66.1224	70.0936	69.8904	71.3797	64.5513	68.4097	68.0407	65.8781	66.4744	67.1482	65.4973	68.1483	65.8952	64.247	69.4374	66.338	69.5025	62.6897	65.2423	68.3612
25	65.6224	3.34267	62.2235	64.4409	69.1866	68.5713	63.447	69.2809	67.8323	64.5947	65.664	64.8529	63.9373	65.7044	64.5257	68.4324	54.1156	64.6613	63.0458	60.4027	62.0278	64.6599	64.0843	48.206	63.4243	67.7102	62.2977	67.8386	64.2397	65.1003	68.4965	69.9721	71.2455	64.9749	69.6275	66.7645	65.1554	65.41	65.9347	63.8525	67.6258	65.305	62.4692	69.0685	65.2095	68.2443	61.7091	64.9145	67.5965
26	64.605	3.7008	60.2503	63.7072	67.703	66.9666	61.2368	68.3254	66.0194	63.1864	64.2026	63.0838	62.7386	65.0242	65.0832	67.6084	50.9101	64.9067	62.1393	59.6272	61.4813	63.4097	63.7833	45.2876	61.7727	66.5233	61.2011	67.4941	62.6371	63.8673	66.6265	69.7399	70.8045	65.0559	70.418	65.1923	64.1123	64.0138	64.4862	61.9532	66.7903	64.4928	60.4639	68.3956	63.7565	66.7103	60.4565	64.3024	66.555
27	63.3059	4.11132	58.0002	62.5899	66.0556	65.1397	58.7856	67.0276	64.004	61.5142	62.5374	61.0396	61.2656	64.0265	65.0963	66.4684	47.517	64.853	60.9593	58.6182	60.6826	61.9681	63.2312	42.1971	59.9442	65.1064	59.8371	66.8201	60.8411	62.4089	64.5238	69.2167	70.0706	64.8161	70.787	63.3468	62.7878	62.3162	62.8301	59.8008	65.7031	63.4871	58.2428	67.4021	62.0045	64.9026	58.9628	63.4133	65.2337
28	61.7431	4.54784	55.5119	61.0856	64.2633	63.098	56.1149	65.4525	61.7898	59.6242	60.6795	58.7776	59.4996	62.7503	64.5728	65.033	43.9035	64.52	59.5104	57.383	59.6825	60.37	62.4505	38.93	57.9595	63.4678	58.203	65.868	58.8611	60.7497	62.2063	68.3997	69.0541	64.329	70.7206	61.2263	61.1827	60.3294	60.9745	57.4348	64.4195	62.31	55.8122	66.0845	59.9905	62.8704	57.2526	62.2957	63.6675
29	59.9332	4.99296	52.8029	59.2756	62.3418	60.8327	53.2366	63.6243	59.3741	57.5276	58.673	56.3193	57.4827	61.2029	63.491	63.3212	40.093	63.8863	57.8676	55.8896	58.4833	58.6329	61.4492	35.5123	55.8466	61.6195	56.2633	64.6607	56.7048	58.8919	59.6935	67.3437	67.7688	63.6243	70.2971	58.8238	59.2835	58.122	58.9281	54.8619	62.963	60.9549	53.1525	64.4656	57.7887	60.6354	55.3436	60.9629	61.8625
30	57.8919	5.43702	49.893	57.189	60.3055	58.3773	50.1517	61.5641	56.7511	55.23	56.5373	53.6814	55.2168	59.389	61.9414	61.3231	36.1037	63.0046	56.0679	54.1664	57.0899	56.7763	60.2464	31.9826	53.6448	59.5559	54.0743	63.2195	54.3864	56.8356	56.9782	66.0644	66.2089	62.7226	69.5389	56.0962	57.0712	55.7119	56.6689	52.0748	61.3473	59.4506	50.2528	62.5228	55.4345	58.2107	53.2436	59.4274	59.8219
31	55.6321	5.87689	46.8099	54.8486	58.1649	55.7493	46.8372	59.2875	53.9166	52.7184	54.2807	50.8641	52.699	57.303	59.9983	59.0701	31.9738	61.8807	54.1413	52.217	55.5124	54.8158	58.8722	28.3977	51.3691	57.2932	51.655	61.5558	51.8977	54.5645	54.0811	64.5736	64.4008	61.6324	68.4735	53.0646	54.5775	53.1001	54.1966	49.0273	59.5825	57.7927	47.1209	60.2104	52.9445	55.5994	50.9467	57.6861	57.5244
32	53.1593	6.30997	43.5652	52.2786	55.9224	52.9616	43.3181	56.8047	50.8556	49.9649	51.9027	47.8574	49.8915	54.9335	57.7072	56.581	27.7705	60.5223	52.1117	50.0504	53.7644	52.7501	57.3402	24.841	49.0156	54.8378	49.0227	59.6758	49.2497	52.0518	51.0162	62.8552	62.3598	60.3605	67.0882	49.7494	51.8007	50.2446	51.5039	45.7215	57.6651	55.9738	43.7413	57.5465	50.341	52.8021	48.4441	55.7257	55.008
33	50.477	6.73139	40.1505	49.4833	53.5772	50.0221	39.5965	54.0987	47.5662	46.9705	49.3833	44.6707	46.8277	52.3048	55.1113	53.8674	23.6136	58.9243	49.9835	47.6522	51.8369	50.5569	55.6505	21.4071	46.5809	52.1795	46.1649	57.5586	46.4315	49.3116	47.7755	60.9404	60.0919	58.9239	65.4428	46.1593	48.7198	47.1509	48.5776	42.1313	55.5882	53.96	40.1042	54.5076	47.6272	49.795	45.7509	53.5562	52.2757
34	47.5909	7.1341	36.556	46.4917	51.122	46.9337	35.6767	51.1917	44.0543	43.7233	46.723	41.2923	43.527	49.411	52.2913	50.928	19.665	57.098	47.7657	45.015	49.7443	48.2347	53.8	18.208	44.0677	49.304	43.0867	55.2153	43.436	46.344	44.344	58.841	57.591	57.31	63.56	42.314	45.324	43.8073	45.414	38.246	53.336	51.7157	36.22	51.0227	44.798	46.593	42.8693	51.1637	49.332
35	44.506	7.50822	32.7678	43.3195	48.5513	43.6981	31.5832	48.0815	40.3311	40.229	43.9232	37.722	40.0002	46.2484	49.2755	47.7135	16.078	55.0648	45.4504	42.1353	47.4837	45.7725	51.7715	15.4072	41.4807	46.1984	39.8402	52.6278	40.2712	43.1524	40.6769	56.5585	54.8463	55.5026	61.4574	38.2298	41.6593	40.2024	42.0013	34.0448	50.8556	49.2249	32.1103	47.1559	41.826	43.1962	39.7985	48.5354	46.1423
36	41.2373	7.84498	28.8408	39.9752	45.871	40.3248	27.3642	44.7589	36.4329	36.5023	40.9859	33.9815	36.2433	42.8121	46.066	44.2465	12.9784	52.8249	43.0235	39.0067	45.055	43.1773	49.5879	13.0453	38.8321	42.8555	36.4461	49.7882	36.9596	39.7375	36.8195	54.0717	51.8493	53.4844	59.1235	34.0058	37.7346	36.3221	38.4084	29.6377	48.1517	46.4739	27.8775	42.9207	38.7325	39.6147	36.5385	45.6553	42.7388
37	37.8132	8.12991	24.8579	36.4707	43.0921	36.845	23.1073	41.214	32.4245	32.5937	37.9289	30.1472	32.3005	39.1175	42.7083	40.5291	10.4442	50.373	40.4807	35.639	42.4566	40.4823	47.2423	11.1447	36.1481	39.2674	32.925	46.6986	33.5499	36.1356	32.8127	51.387	48.5769	51.2388	56.5555	29.72	33.5549	32.2191	34.6838	25.1329	45.2122	43.472	23.6301	38.3007	35.5274	35.8794	33.11	42.526	39.1361
38	34.2844	8.34146	20.9525	32.8331	40.2302	33.3309	18.9567	37.4539	28.3972	28.6088	34.786	26.3452	28.2645	35.2328	39.2323	36.5848	8.53948	47.6697	37.8305	32.0399	39.6797	37.7408	44.726	9.69594	33.4518	35.4783	29.3028	43.3783	30.1457	32.4444	28.7307	48.5272	45.043	48.7699	53.7497	25.4869	29.1487	27.9824	30.8991	20.6763	42.0455	40.231	19.51	33.4121	32.2343	32.0439	29.5601	39.2041	35.3657
39	30.7242	8.4576	17.2893	29.1472	37.3147	29.9049	15.085	33.5059	24.465	24.6736	31.6376	22.7149	24.2615	31.2294	35.6702	32.4599	7.20257	44.7467	35.1192	28.3169	36.7298	35.0296	42.0365	8.65618	30.7767	31.5614	25.6598	39.8554	26.8508	28.7791	24.6955	45.511	41.2832	46.0652	50.6928	21.4872	24.6058	23.7108	27.1617	16.4888	38.6798	36.8652	15.6767	28.3645	28.9097	28.2058	25.9745	35.7476	31.4709
40	27.2291	8.4512	14.0835	25.5306	34.3986	26.709	11.6876	29.4815	20.7776	20.9467	28.594	19.3982	20.4549	27.2116	32.0844	28.2675	6.2757	41.613	32.4112	24.57	33.6868	32.4253	39.1775	7.96291	28.1833	27.6051	22.0887	36.211	23.7731	25.2746	20.8876	42.363	37.332	43.1311	47.3739	17.9593	20.0258	19.5559	23.6336	12.7171	35.1568	33.4667	12.3317	23.3332	25.6235	24.491	22.4692	32.2402	27.5638
41	23.9084	8.30093	11.5255	22.1125	31.5613	23.8903	8.93673	25.5153	17.4437	17.6238	25.7865	16.5413	17.0527	23.3246	28.5516	24.1812	5.60694	38.2943	29.7696	20.9217	30.6243	29.9994	36.1875	7.56839	25.7301	23.718	18.6799	32.5217	21.01	22.0876	17.4447	39.1216	33.2501	39.9799	43.7922	15.0274	15.5767	15.7358	20.453	9.46712	31.5719	30.1437	9.64818	18.5639	22.4339	21.0314	19.1853	28.7804	23.7627
42	20.8693	8.00593	9.67491	19.0342	28.909	21.5759	6.96105	21.7751	14.5654	14.8694	23.3385	14.2469	14.1739	19.7326	25.1552	20.3865	5.09318	34.8266	27.2596	17.5328	27.6277	27.8117	33.1213	7.44433	23.4897	20.0236	15.5444	28.8904	18.6486	19.3493	14.4788	35.8552	29.1343	36.652	40.0129	12.7878	11.4966	12.3946	17.745	6.81052	28.0543	27.0546	7.67645	14.283	19.3933	17.958	16.2758	25.4892	20.1887
43	18.2041	7.57974	8.51564	16.4509	26.5524	19.841	5.941	18.4233	12.2131	12.723	21.3627	12.5025	11.9321	16.531	22.0337	17.0602	4.75048	31.2887	24.9551	14.5383	24.8028	25.8964	30.0485	7.551	21.5205	16.6389	12.761	25.4498	16.7615	17.0786	12.0513	32.6369	25.1303	33.2358	36.0902	11.263	7.97252	9.66352	15.5914	4.83736	24.7335	24.3567	6.40091	10.7841	16.504	15.3803	13.8311	22.4724	17.0059
44	15.9738	7.06668	7.93564	14.4935	24.5896	18.7101	5.68306	15.5771	10.3984	11.2112	19.9339	11.287	10.3748	13.7978	19.2337	14.3984	4.70894	27.7754	22.9223	11.989	22.2765	24.2545	27.0632	7.82948	19.8891	13.6664	10.3452	22.3397	15.298	15.2721	10.2222	29.5649	21.4474	29.8346	32.0998	10.4338	5.18431	7.59802	14.0697	3.43848	21.7155	22.1114	5.71773	8.22703	13.77	13.3618	11.8965	19.8164	14.2724
45	14.1928	6.53874	7.787	13.1214	23.0967	18.1668	5.41567	13.3513	9.06822	10.2931	18.997	10.531	9.54544	11.5677	16.8026	12.462	5.047	24.3931	21.1594	9.91833	20.2366	22.8732	24.275	8.183	18.5691	11.1317	8.32078	19.7169	14.2016	13.8823	8.92533	26.8188	18.258	26.5674	28.1887	10.089	3.29333	6.20644	13.1317	2.518	19.07	20.3444	5.51	6.50378	11.247	11.9593	10.4456	17.5656	11.998
46	12.853	6.05537	8.00745	12.2574	22.1316	18.173	5.93082	11.6939	8.11655	9.88173	18.4988	10.1575	9.19482	9.84764	14.8021	11.1824	5.77982	21.258	19.6535	8.325	18.8215	21.6788	21.8465	8.495	17.6065	9.01382	6.693	17.6326	13.3787	12.8346	8.01655	24.4879	15.6347	23.5636	24.5355	9.96427	2.29527	5.24218	12.6466	2.04527	16.8945	19.032	5.77618	5.47864	9.10255	11.0975	9.39427	15.7403	10.1724
47	11.9199	5.67767	8.53682	11.769	21.7365	18.7114	6.78481	10.4484	7.4631	9.84679	18.3887	10.0828	9.12775	8.54714	13.1901	10.458	6.83687	18.5391	18.3709	7.24256	18.163	20.5924	19.8193	8.6593	17.0966	7.32299	5.50422	16.1062	12.7573	12.0179	7.3767	22.6364	13.6129	20.9089	21.3132	9.91958	1.99305	4.61982	12.4845	2.08452	15.1769	18.1508	6.47918	5.00429	7.41018	10.6777	8.66304	14.2804	8.77897
48	11.3653	5.43265	9.44855	11.548	21.9295	19.6472	7.94878	9.44783	7.12098	10.1043	18.6406	10.2572	9.17956	7.55406	11.902	10.1365	8.06315	16.2516	17.2673	6.57611	18.3845	19.5619	18.2262	8.59118	17.1748	6.10706	4.68156	15.1811	12.3587	11.3629	6.92845	21.2929	12.1597	18.599	18.6439	9.95182	2.20499	4.34317	12.5185	2.63221	13.98	17.5209	7.72355	4.971	6.26855	10.6062	8.2263	13.0731	7.71921
49	11.1994	5.33767	10.8586	11.5938	22.7024	20.907	9.39391	8.57197	7.14391	10.6615	19.2552	10.6907	9.30061	6.87182	10.9315	10.1008	9.31852	14.397	16.2912	6.33833	19.521	18.5933	17.0668	8.33091	17.9895	5.47348	4.22733	14.8922	12.2728	10.8826	6.69709	20.5291	11.1933	16.5912	16.6648	10.1883	2.77748	4.49518	12.7158	3.63745	13.3829	17.0203	9.64273	5.42509	5.77736	10.8412	8.14939	12.0792	6.93245
50	11.4608	5.40146	12.8015	11.9822	24.0032	22.4334	11.0409	7.78925	7.63013	11.5654	20.2098	11.3886	9.56145	6.56728	10.3788	10.2862	10.6769	12.9163	15.3849	6.57778	21.4623	17.7268	16.3011	8.11055	19.695	5.61382	4.16256	15.2535	12.6336	10.6495	6.71452	20.3368	10.6216	14.8316	15.3991	10.8351	3.63286	5.17334	13.0957	5.07194	13.5013	16.5622	12.2519	6.64624	5.97264	11.5176	8.63519	11.323	6.44324
51	12.2112	5.62306	15.1679	12.9513	25.712	24.1346	12.8202	7.28043	8.70262	12.9911	21.5656	12.3355	10.0679	6.79617	10.2999	10.7577	12.3426	11.7404	14.5666	7.40478	23.9556	17.1044	15.8841	8.34373	22.1824	6.79852	4.53089	16.3407	13.6864	10.9058	7.04421	20.6696	10.3842	13.2788	14.8328	12.1224	4.76389	6.56279	13.7508	7.00439	14.5501	16.1033	15.3677	8.75841	6.70255	12.9418	9.9789	10.9598	6.34794
52	13.4847	5.94849	17.6737	14.7199	27.6405	25.861	14.7044	7.42745	10.4422	15.0753	23.3368	13.4382	10.9762	7.77976	10.7841	11.7093	14.4188	10.82	13.8947	8.90833	26.5874	17.0803	15.7722	9.39918	24.9132	9.06812	5.34867	18.1788	15.5994	11.98	7.82855	21.5095	10.5195	11.9418	14.9584	14.1311	6.22945	8.80776	14.867	9.50964	16.544	15.6857	18.57	11.7762	7.84345	15.201	12.252	11.3472	6.83373
53	15.2501	6.27946	20.0405	17.2483	29.5842	27.4652	16.7105	8.43508	12.7874	17.7014	25.4308	14.5924	12.5083	9.63064	12.1006	13.4415	16.7853	10.1427	13.4705	11.1503	29.0496	17.9492	15.9339	11.3547	27.4004	12.1273	6.64989	20.5934	18.2916	13.9355	9.29885	22.8916	11.2297	11.0441	15.8342	16.7099	8.17697	11.788	16.6386	12.5132	19.1452	15.5787	21.4745	15.3896	9.24918	18.0138	15.2102	12.7547	8.13552
54	17.4096	6.50524	22.0954	20.1967	31.4059	28.8846	18.8318	10.2582	15.5112	20.6193	27.679	15.8433	14.7521	12.2995	14.3175	16.1441	19.1197	9.79922	13.629	14.141	31.2326	19.7077	16.3587	13.9609	29.4578	15.5531	8.53367	23.3134	21.4291	16.5948	11.6545	24.7696	12.73	10.947	17.5264	19.4821	10.6792	14.9938	19.0966	15.7988	21.9049	16.1561	23.8972	18.8832	10.7481	20.9795	18.4701	15.1838	10.4018
55	19.7772	6.53832	23.7925	23.0205	33.0707	30.155	20.9672	12.612	18.2582	23.5149	29.897	17.3965	17.4695	15.5167	17.2914	19.453	21.126	10.028	14.618	17.677	33.1603	22.0145	17.098	16.7426	31.1037	18.9015	11.044	26.0532	24.5083	19.5693	14.6396	26.8841	15.0126	11.8405	19.8387	22.0328	13.62	17.8854	21.8876	18.9997	24.4282	17.588	25.8464	21.8366	12.3435	23.7296	21.6456	18.3143	13.5548
56	22.1596	6.35595	25.19	25.4204	34.6067	31.3418	22.9677	15.0962	20.7013	26.1023	32.0087	19.4733	20.3583	18.8462	20.6276	22.951	22.677	11.2276	16.4676	21.3214	34.8706	24.3911	18.281	19.2897	32.4928	21.8851	14.0772	28.6287	27.221	22.399	17.8947	28.9797	17.8092	13.6112	22.4692	24.183	16.756	20.2134	24.6893	21.7677	26.543	19.7653	27.455	24.0494	14.236	26.0699	24.52	21.6199	17.126
57	24.3833	6.03107	26.3639	27.3335	36.0249	32.474	24.7236	17.3596	22.7441	28.3104	33.9722	22.0191	23.0874	21.8641	23.7522	26.2468	23.771	13.2707	18.9185	24.6241	36.3174	26.4682	20.0521	21.4366	33.6581	24.4357	17.1441	30.9665	29.4964	24.8146	20.9975	30.8858	20.7291	15.7597	25.0621	25.9488	19.6932	21.9719	27.2668	24.0471	28.2767	22.1543	28.8535	25.7141	16.7125	27.9942	27.0637	24.6115	20.5186
58	26.3407	5.67873	27.4024	28.869	37.2841	33.4923	26.1978	19.2228	24.4904	30.2507	35.7119	24.7628	25.3792	24.4336	26.3745	29.1181	24.4878	15.8553	21.5412	27.3943	37.3908	28.1178	22.2184	23.1848	34.5247	26.6408	19.867	33.0184	31.4086	26.8436	23.608	32.5431	23.4325	17.8327	27.3351	27.4273	22.1319	23.2526	29.5371	25.9197	29.8203	24.44	30.1439	27.0273	19.5895	29.6284	29.3248	27.1569	23.4009
59	27.998	5.38629	28.3066	30.1551	38.3161	34.2799	27.4163	20.7223	26.1447	32.0082	37.0633	27.4512	27.2767	26.6098	28.4724	31.5914	24.9351	18.5382	23.9213	29.6162	38.0655	29.4333	24.5395	24.6223	34.923	28.6265	22.0532	34.722	33.0469	28.6063	25.6447	34.0095	25.7884	19.6296	29.3209	28.6967	24.0568	24.2636	31.5701	27.5372	31.2367	26.4856	31.3175	28.0531	22.5425	31.1102	31.3111	29.3186	25.6857
60	29.3566	5.18073	29.0353	31.2646	39.0703	34.7349	28.3935	21.9138	27.8738	33.5883	37.9476	29.9517	28.8726	28.5077	30.0907	33.7899	25.2739	20.92	25.8934	31.2967	38.3615	30.484	26.7797	25.8387	34.8765	30.4417	23.7044	35.9914	34.4017	30.1971	27.2909	35.2415	27.8784	21.1411	31.0905	29.7542	25.5663	25.0797	33.4316	29.022	32.4841	28.25	32.2986	28.8066	25.1948	32.471	32.9562	31.1852	27.4846
61	30.425	5.02773	29.5307	32.1562	39.5434	34.8273	29.1678	22.8572	29.7136	34.8777	38.3911	32.2151	30.2352	30.1647	31.3863	35.7102	25.5951	22.855	27.4989	32.4543	38.3443	31.2883	28.8067	26.8633	34.4545	32.0255	25.0177	36.802	35.4176	31.5987	28.7503	36.1357	29.7828	22.4443	32.6674	30.521	26.7861	25.7287	35.0622	30.4123	33.4442	29.6937	32.9825	29.2793	27.3235	33.6514	34.1272	32.7253	29.026
62	31.2007	4.88846	29.7347	32.7481	39.7731	34.5974	29.7578	23.6127	31.5641	35.7553	38.4631	34.2207	31.3228	31.5425	32.368	37.2585	25.9063	24.4493	28.8033	33.1146	38.0865	31.8047	30.5778	27.69	33.7466	33.2673	26.1623	37.2107	36.032	32.7148	30.1729	36.5555	31.4993	23.6429	33.9495	30.9066	27.8323	26.1649	36.3465	31.628	33.9905	30.7309	33.2796	29.3959	29.0366	34.54	34.7739	33.8343	30.3785
63	31.6797	4.7415	29.6404	33.0034	39.8151	34.1181	30.1652	24.2289	33.2162	36.2027	38.2443	35.8936	32.0641	32.5492	32.9514	38.2822	26.1617	25.8294	29.8327	33.2974	37.6418	31.9717	32.076	28.3161	32.8199	34.0734	27.1738	37.3133	36.242	33.4548	31.5744	36.5425	32.9273	24.775	34.8383	30.8342	28.7368	26.3493	37.1572	32.5394	34.1255	31.282	33.2182	29.0915	30.4686	35.0561	34.9516	34.4342	31.5069
64	31.8756	4.59576	29.3015	32.9439	39.7188	33.468	30.3601	24.728	34.5066	36.2745	37.7867	37.1372	32.3718	33.0895	33.0781	38.8078	26.2914	27.071	30.5322	33.08	37.0412	31.7391	33.2487	28.7626	31.7635	34.4164	27.998	37.193	36.1258	33.7887	32.8471	36.1941	33.9189	25.8015	35.2964	30.3965	29.4672	26.2712	37.5518	33.0201	33.9528	31.351	32.8967	28.4266	31.7155	35.1965	34.7608	34.5159	32.239
65	31.8097	4.46917	28.7636	32.6639	39.5183	32.701	30.3018	25.1157	35.3491	36.0708	37.1319	37.9258	32.2114	33.1378	32.7951	38.9522	26.2684	28.1314	30.8339	32.5706	36.3232	31.1911	34.011	29.0568	30.5816	34.3296	28.4657	36.9307	35.803	33.7773	33.8424	35.6079	34.3453	26.6401	35.3609	29.7128	29.9102	25.9521	37.6409	33.1523	33.5628	30.9608	32.3893	27.4546	32.8046	35.0979	34.3142	34.167	32.5084
66	31.5165	4.37185	28.0589	32.2552	39.2258	31.8579	29.9686	25.3607	35.7504	35.6835	36.3073	38.2824	31.6216	32.7186	32.1824	38.8348	26.116	28.9341	30.7493	31.9626	35.4886	30.4037	34.3285	29.2058	29.246	33.8989	28.5531	36.5441	35.3748	33.5092	34.4512	34.8685	34.1904	27.1828	35.1004	28.8678	30.007	25.4267	37.5083	33.0255	33.0234	30.2857	31.7525	26.2396	33.6668	34.8537	33.6981	33.5006	32.3195
67	31.0381	4.30446	27.214	31.7557	38.835	30.942	29.455	25.433	35.773	35.193	35.3173	38.333	30.733	31.9583	31.335	38.55	25.852	29.3713	30.3293	31.3363	34.5223	29.4543	34.242	29.195	27.7287	33.2367	28.308	36.0283	34.9123	33.109	34.655	34.0433	33.587	27.4157	34.6223	27.913	29.7987	24.7517	37.21	32.726	32.355	29.4233	31.021	24.8957	34.221	34.517	32.9603	32.655	31.76
68	30.4051	4.25899	26.2386	31.1605	38.3197	29.9511	28.8332	25.3114	35.4851	34.6194	34.1678	38.1754	29.6921	30.9693	30.3634	38.1239	25.4845	29.4036	29.6563	30.7047	33.4059	28.4027	33.8172	28.9664	26.0643	32.4007	27.835	35.3657	34.4273	32.642	34.4752	33.1535	32.6671	27.3737	34.0172	26.8647	29.362	23.9794	36.7574	32.2829	31.5211	28.461	30.1975	23.4809	34.4052	34.1022	32.1116	31.7053	30.9104
69	29.6436	4.23359	25.1795	30.4435	37.6538	28.89	28.1516	24.9851	34.934	33.9514	32.8751	37.8527	28.5757	29.8186	29.2878	37.5762	25.0165	29.0512	28.798	30.0174	32.1362	27.2818	33.1915	28.5168	24.306	31.4345	27.229	34.5404	33.8993	32.1209	34.0596	32.1906	31.5591	27.0792	33.3082	25.7582	28.7574	23.1346	36.1765	31.726	30.52	27.4672	29.2945	22.0504	34.3472	33.5906	31.1451	30.6672	29.9114
70	28.7663	4.21862	24.067	29.5835	36.8185	27.7747	27.4245	24.4363	34.1378	33.1705	31.4735	37.3755	27.4123	28.5434	28.0849	36.8951	24.4455	28.4123	27.7838	29.208	30.703	26.102	32.4233	27.8618	22.5463	30.3652	26.5597	33.5245	33.3	31.5333	33.4709	31.142	30.3468	26.5414	32.4902	24.6145	28.0405	22.2363	35.4545	31.0475	29.3523	26.467	28.3114	20.6686	34.1328	32.9441	30.0583	29.5416	28.8134
71	27.7864	4.19971	22.9316	28.5998	35.8066	26.6253	26.6392	23.7129	33.1152	32.2439	30.0135	36.7174	26.1944	27.1594	26.7505	36.0733	23.7895	27.5894	26.6335	28.2474	29.1474	24.8848	31.5416	27.0361	20.8845	29.2069	25.8482	32.3413	32.6107	30.8558	32.7381	29.9881	29.0636	25.7541	31.5397	23.4475	27.2282	21.3149	34.5794	30.2383	28.0459	25.4618	27.2691	19.3834	33.8158	32.1608	28.8474	28.3259	27.6438
72	26.721	4.16228	21.8045	27.5083	34.6257	25.4696	25.7706	22.8501	31.8985	31.1875	28.5282	35.8658	24.9243	25.7107	25.2949	35.1001	23.0635	26.6342	25.3518	27.1251	27.5122	23.6518	30.5518	26.0775	19.362	27.9701	25.0881	31.0143	31.827	30.0841	31.8593	28.7596	27.716	24.7753	30.4642	22.2788	26.3185	20.4096	33.5434	29.2883	26.655	24.4629	26.2041	18.2523	33.3976	31.2438	27.5359	27.0518	26.4137
73	25.5898	4.09893	20.6974	26.3399	33.2959	24.336	24.8163	21.8771	30.5204	30.0281	27.0456	34.8238	23.5978	24.2501	23.7565	33.979	22.2855	25.583	23.9555	25.863	25.8424	22.4315	29.4489	25.0207	17.9857	26.669	24.27	29.5838	30.9762	29.2294	30.8177	27.4937	26.2946	23.6668	29.2802	21.147	25.3019	19.5381	32.3448	28.2516	25.2496	23.482	25.144	17.2707	32.872	30.2145	26.1603	25.7613	25.144
74	24.4139	4.01326	19.593	25.1265	31.8414	23.2513	23.7743	20.8075	29.0291	28.7914	25.5911	33.6062	22.2272	22.8302	22.2065	32.7451	21.4709	24.4667	22.4638	24.5171	24.1809	21.2558	28.2514	23.8935	16.7455	25.3349	23.3871	28.103	30.081	28.3055	29.6405	26.2303	24.8078	22.4825	28.0274	20.076	24.2015	18.6993	31.0134	27.1547	23.8745	22.5263	24.0888	16.4138	32.2207	29.1044	24.7483	24.4914	23.8524
75	23.2098	3.91523	18.4582	23.8877	30.293	22.2111	22.6485	19.6459	27.4853	27.4996	24.1951	32.2338	20.8291	21.4878	20.7035	31.4198	20.6241	23.3188	20.9023	23.1699	22.5688	20.1443	26.9993	22.7219	15.6001	23.9935	22.4594	26.6253	29.1614	27.3237	28.354	25.0115	23.2688	21.2663	26.7511	19.0628	23.0488	17.8702	29.5679	25.9971	22.5335	21.5939	23.0168	15.665	31.4154	27.9369	23.3089	23.2633	22.5581
76	21.9871	3.81801	17.2646	22.6295	28.6887	21.2043	21.4425	18.38	25.9448	26.1692	22.8648	30.717	19.4031	20.2252	19.2751	30.0228	19.7497	22.151	19.3135	21.8713	21.0457	19.1061	25.735	21.5305	14.5144	22.6517	21.5093	25.2001	28.2305	26.279	26.9949	23.8608	21.7071	20.0375	25.4857	18.0867	21.8655	17.0062	28.0306	24.7527	21.2076	20.6777	21.9149	14.9988	30.4738	26.7222	21.8348	22.0741	21.2763
77	20.7517	3.73453	15.9988	21.3577	27.0704	20.2252	20.1562	17.0056	24.4408	24.821	21.6044	29.0925	17.9546	18.9995	17.9397	28.5701	18.8465	20.9768	17.7205	20.6422	19.6305	18.1168	24.4936	20.342	13.4644	21.2963	20.5539	23.8467	27.2922	25.1836	25.5876	22.7833	20.1489	18.7841	24.2378	17.129	20.6524	16.0631	26.4297	23.4228	19.8689	19.7668	20.7792	14.4168	29.4302	25.4733	20.3132	20.9006	19.9982
78	19.5073	3.67558	14.662	20.0921	25.4733	19.2736	18.7754	15.5178	22.9753	23.4783	20.4117	27.3922	16.493	17.7718	16.6846	27.0913	17.9073	19.8082	16.1437	19.4926	18.3343	17.1491	23.299	19.1743	12.4476	19.9026	19.5948	22.5673	26.3469	24.0636	24.144	21.7772	18.6006	17.4656	23.0093	16.1807	19.4047	14.9979	24.811	22.0193	18.49	18.8548	19.594	13.9623	28.312	24.2063	18.7278	19.7223	18.7067
79	18.2557	3.6492	13.2615	18.8582	23.9275	18.3507	17.2875	13.9047	21.5208	22.1721	19.2854	25.6525	15.0308	16.5102	15.4997	25.6262	16.9203	18.6407	14.5885	18.428	17.1605	16.1759	22.1644	18.0331	11.47	18.4499	18.6183	21.3595	25.406	22.9533	22.6493	20.8414	17.0469	16.0211	21.806	15.2415	18.1258	13.769	23.2266	20.5605	17.0545	17.9403	18.3531	13.6791	27.1182	22.9338	17.0568	18.5479	17.3889
80	16.9976	3.66425	11.8155	17.6998	22.4542	17.4594	15.6765	12.1522	20.0468	20.9361	18.2225	23.9134	13.5966	15.1994	14.3825	24.2171	15.8707	17.438	13.0442	17.4434	16.1067	15.1659	21.073	16.9163	10.5366	16.9316	17.6131	20.2192	24.4846	21.8942	21.0846	19.9599	15.4516	14.389	20.6376	14.313	16.8303	12.3481	21.7256	19.0656	15.5688	17.0347	17.0782	13.5677	25.8605	21.6614	15.2798	17.4129	16.0431
81	15.7314	3.73487	10.3156	16.6301	21.0628	16.5986	13.9328	10.2513	18.5165	19.8049	17.1996	22.2184	12.214	13.8297	13.3163	22.9141	14.7446	16.1453	11.5042	16.539	15.1624	14.0893	20.0266	15.8117	9.65337	15.3654	16.57	19.1391	23.6001	20.9399	19.4579	19.1075	13.7849	12.4895	19.5205	13.3891	15.5365	10.7075	20.3566	17.5469	14.0297	16.1464	15.7662	13.6326	24.555	20.3876	13.3711	16.3732	14.6815
82	14.4486	3.87937	8.73209	15.6469	19.7515	15.758	12.0429	8.20436	16.892	18.781	16.1884	20.6013	10.8858	12.4102	12.2628	21.7961	13.5042	14.707	9.95991	15.707	14.3143	12.9195	19.0403	14.6866	8.83545	13.7705	15.48	18.1048	22.7632	20.1212	17.795	18.2519	12.0193	10.3092	18.4675	12.4435	14.2506	8.78536	19.1725	15.9908	12.4263	15.27	14.3839	13.8441	23.2382	19.087	11.3215	15.4558	13.3166
83	13.132	4.1117	7.02809	14.7322	18.5059	14.9183	9.96347	6.07108	15.1461	17.8503	15.1583	19.0765	9.59167	10.9415	11.1618	20.895	12.0924	13.0289	8.40083	14.934	13.5331	11.6368	18.1335	13.5006	8.07817	12.1496	14.322	17.0951	21.9662	19.4428	16.1358	17.3566	10.1269	7.85763	17.4873	11.4365	12.9556	6.54429	18.16	14.3549	10.7537	14.3843	12.8598	14.0868	21.9496	17.7093	9.14079	14.6654	11.9451
84	11.76	4.43525	5.18409	13.8603	17.3051	14.0541	7.64992	3.9452	13.2607	16.9952	14.0796	17.639	8.27789	9.41093	9.88975	20.2368	10.4325	11.0797	6.80889	14.1692	12.7796	10.2106	17.3143	12.2155	7.39525	10.4826	13.0778	16.093	21.1861	18.8899	14.5116	16.375	8.08292	5.16872	16.5785	10.325	11.6127	4.0811	17.3	12.56	9.01782	13.4631	11.0525	14.2598	20.7106	16.1859	6.84942	13.9862	10.5421
85	10.314	4.83769	3.23955	12.9955	16.1322	13.1407	5.11873	1.92745	11.2205	16.1959	12.9152	16.2625	6.88009	7.78736	8.36385	19.8387	8.40927	8.80067	5.15842	13.3697	12.0102	8.58873	16.5796	10.7921	6.82561	8.73552	11.705	15.0894	20.4094	18.4351	12.9296	15.2792	5.87945	2.32036	15.7182	9.05827	10.1324	1.66545	16.5663	10.5155	7.24418	12.4827	8.80027	14.217	19.5194	14.4254	4.49603	13.3839	9.05882
86	8.78976	5.29376	1.285	12.109	14.9782	12.1496	2.45072	0.105515	9.02043	15.4305	11.6267	14.9057	5.33753	6.02556	6.5241	19.7099	6.01194	6.17222	3.43406	12.4989	11.1825	6.71753	15.92	9.196	6.40673	6.86889	10.155	14.0761	19.6462	18.0515	11.3651	14.0359	3.552	-0.520848	14.8892	7.58697	8.43297	-0.44097	15.9287	8.18964	5.46918	11.4249	6.04991	13.897	18.3589	12.3306	2.17317	12.809	7.43491
87	7.19958	5.76743	-0.560091	11.1921	13.8454	11.059	-0.225162	-1.45689	6.70261	14.6674	10.182	13.5195	3.61967	4.15127	4.35259	19.8694	3.35133	3.25389	1.63422	11.5151	10.2591	4.56692	15.3195	7.40391	6.10097	4.87364	8.36856	13.0387	18.9123	17.692	9.74979	12.608	1.18643	-3.11901	14.0685	5.87109	6.44187	-1.99134	15.3648	5.5903	3.74827	10.2704	2.87273	13.253	17.201	9.82615	0.00588889	12.1912	5.60715
88	5.58271	6.21168	-2.18209	10.2467	12.7497	9.85433	-2.73982	-2.71761	4.3383	13.8831	8.54206	12.08	1.74815	2.20952	1.99994	20.2829	0.586152	0.242333	-0.21597	10.3767	9.2127	2.15591	14.7663	5.40009	5.86382	2.80033	6.338	11.9581	18.2335	17.3258	8.011	10.9261	-1.09558	-5.26427	13.217	3.97291	4.15367	-2.72467	14.8412	2.80264	2.14491	9.01	-0.509273	12.1984	16.0375	6.89803	-1.8703	11.4647	3.53645
89	3.99361	6.59096	-3.496	9.28133	11.7157	8.53111	-4.86367	-3.68411	2.03733	13.0534	6.698	10.5734	-0.153444	0.257222	-0.327444	20.9507	-2.07544	-2.62678	-2.04811	9.05411	8.04067	-0.390333	14.253	3.239	5.65433	0.715111	4.14456	10.8183	17.6506	16.9231	6.08367	8.98422	-3.17644	-6.82478	12.2899	1.98667	1.64078	-2.78178	14.323	0.0153333	0.719	7.66056	-3.791	10.7492	14.883	3.68489	-3.343	10.5583	1.28867
90	2.49625	6.87258	-4.41564	8.30555	10.7659	7.11244	-6.46367	-4.40837	-0.0618182	12.1484	4.70745	8.99179	-1.93768	-1.6403	-2.40205	21.8702	-4.37056	-5.11367	-3.74377	7.52478	6.79277	-2.84891	13.7783	1.00888	5.43773	-1.30102	1.92667	9.61698	17.1868	16.46	3.93336	6.769	-4.93896	-7.79229	11.2295	0.0564242	-0.859687	-2.3543	13.7695	-2.56221	-0.439455	6.25556	-6.55064	8.94722	13.7872	0.482899	-4.36204	9.38842	-0.939545
91	1.16088	7.03788	-5.01618	7.35264	9.91827	5.669	-7.52009	-4.914	-1.796	11.094	2.76982	7.589	-3.43327	-3.394	-3.98391	23.0541	-6.06782	-7.007	-5.16	5.809	5.56227	-4.98	13.3435	-1.16218	5.20918	-3.15027	-0.123	8.38055	16.8485	15.9133	1.57236	4.32009	-6.29527	-8.20864	9.965	-1.60327	-3.10264	-1.66036	13.1407	-4.75482	-1.31282	4.863	-8.55591	6.88191	12.7932	-2.34664	-4.92573	7.84709	-2.90464
92	0.0594987	7.09612	-5.371	6.49312	9.18912	4.36	-8.0769	-5.20057	-3.02554	9.85026	1.14687	6.51195	-4.4248	-4.96276	-5.03811	24.5077	-7.13919	-8.10133	-6.18806	4.00367	4.48056	-6.54808	12.9653	-3.10915	4.99197	-4.72354	-1.70867	7.20166	16.6441	15.3008	-0.875818	1.76917	-7.2158	-8.28412	8.43228	-2.76479	-4.84654	-0.879768	12.4328	-6.41667	-1.84418	3.64511	-9.70591	4.79178	11.947	-4.42911	-5.12532	6.01672	-4.34576
93	-0.750341	7.06409	-5.54882	5.84755	8.60821	3.37422	-8.22692	-5.20262	-3.6434	8.43574	0.073	3.98506	-4.81308	-6.3004	-5.59807	26.2067	-7.65821	-8.58622	-6.73603	2.30611	3.70305	-7.39344	12.6977	-4.64227	4.84402	-5.90421	-2.71533	6.24511	16.5842	14.6596	-3.17439	-0.594566	-7.73	-8.14589	6.71068	-3.33636	-5.8031	-0.103667	11.6974	-7.47682	-1.97591	2.76778	-10.0663	2.94653	11.3017	-5.51548	-5.00834	4.08597	-5.07148
94	-1.16108	7.01488	-5.59164	5.57336	8.22682	2.886	-8.07985	-4.78909	-3.67091	6.96285	-0.305848	2.46373	-4.64106	-7.35152	-5.68445	28.1456	-7.75385	-8.589	-6.77336	0.913333	3.38964	-7.47597	12.6352	-5.56955	4.85712	-6.54406	-3.08367	5.70773	16.6751	14.0472	-5.03645	-2.45012	-7.74652	-7.86973	5.02306	-3.31018	-6.03397	0.691424	11.0271	-8.06409	-1.67582	2.41933	-9.80755	1.63236	10.9114	-5.5443	-4.59285	2.32433	-5.18818
95	-1.12757	6.98934	-5.48973	5.84101	8.11779	3.01133	-7.72574	-3.78487	-3.17725	5.62896	0.0708283	1.27648	-4.02455	-8.05357	-5.42358	30.3153	-7.53305	-8.18044	-6.31067	-0.00544444	3.69033	-6.86406	12.9139	-5.86536	5.121	-6.65707	-2.84056	5.78901	16.9392	13.547	-6.18136	-3.52797	-7.76753	-7.50912	3.67197	-2.77245	-5.60499	1.59353	10.5618	-8.26094	-0.906909	2.75167	-9.08545	1.03786	10.7975	-4.6124	-3.88441	1.00345	-4.81276
96	-0.606129	7.01202	-5.19718	6.80948	8.36121	3.79689	-7.19352	-2.17487	-2.22611	4.76402	1.1977	0.707949	-3.09637	-8.29521	-4.89485	32.7368	-7.0551	-7.34033	-5.3847	-0.315	4.56538	-5.77214	13.6457	-5.635	5.72578	-6.24766	-2.03233	6.50457	17.3851	13.2931	-6.32033	-3.64898	-7.42126	-7.0991	3.01335	-1.79821	-4.61572	2.72603	10.5127	-8.1337	0.325	3.87589	-8.04482	1.10818	11.0073	-3.04316	-2.89764	0.412677	-4.10973
97	0.400109	7.10158	-4.686	8.4487	9.03509	5.22	-6.42091	0.0180606	-0.884212	4.55252	2.88715	0.829091	-1.92852	-8.12873	-4.10679	35.4046	-6.35882	-6.02933	-4.11324	-0.0346667	5.96691	-4.32579	14.8694	-5.00409	6.81333	-5.34982	-0.784333	7.84379	18.0395	13.3657	-5.47791	-2.79058	-6.85933	-6.65812	3.33939	-0.494818	-3.1457	4.21373	11.0011	-7.71055	1.99373	5.72967	-6.79691	1.79212	11.6516	-1.05512	-1.65764	0.543061	-3.21627
98	1.83875	7.27422	-3.93127	10.7429	10.2018	7.20267	-5.31741	2.70343	0.779404	5.10141	5.03443	1.66855	-0.55197	-7.62491	-3.04585	38.3181	-5.45482	-4.28367	-2.55769	0.286	7.82145	-2.63499	16.6167	-4.10327	8.40483	-4.01341	0.754444	9.7513	18.9394	13.8611	-3.79118	-1.21387	-6.03683	-6.1751	4.61168	1.08967	-1.37417	6.07522	12.0721	-7.05918	4.10055	8.14411	-5.40809	3.00551	12.7972	1.1594	-0.195182	1.37422	-2.2003
99	3.67474	7.54399	-2.92182	13.6438	11.8953	9.64311	-3.80731	5.76215	2.69591	6.42062	7.55312	3.18075	1.05718	-6.89372	-1.71474	41.483	-4.35882	-2.18178	-0.785828	1.70078	10.0501	-0.783303	18.9022	-3.03994	10.523	-2.29143	2.502	12.1563	20.1284	14.8499	-1.43827	0.894313	-4.91965	-5.61878	6.75804	2.93973	0.645768	8.33553	13.7297	-6.16933	6.61836	11.0067	-3.93282	4.54977	14.4965	3.46274	1.45576	2.84364	-1.0333
100	5.85417	7.92498	-1.65	17.1	14.117	12.451	-1.857	9.084	4.808	8.441	10.368	5.266	2.913	-6.051	-0.074	44.89	-3.076	0.191	1.141	3.398	12.597	1.177	21.721	-1.885	13.181	-0.254	4.422	14.996	21.649	16.376	1.356	3.37	-3.512	-4.939	9.625	5.039	2.905	11.01	15.937	-5.021	9.496	14.246	-2.39	6.339	16.815	5.801	3.262	4.866	0.316
[truncated: 48 more columns]

## Sheet: Rotation RAnkleFlex B3FaCoM
all values Right	mean	std	steps
1	3.52325	1.38459	3.597	4.144	4.836	1.87	4.225	4.686	5.795	3.117	4.6	4.504	3.866	5.041	4.172	5.91	5.469	3.143	2.679	5.984	3.461	2.497	3.042	2.844	1.57	1.956	1.151	5.166	5.86	1.958	3.483	4.013	6.093	3.305	3.257	3.12	3.344	5.34	4.996	5.791	2.333	2.946	3.466	2.895	3.489	4.05	5.525	4.13	-0.252
2	2.68297	1.33132	2.57764	3.20517	3.9409	1.34273	4.12994	4.14982	5.04655	1.96627	3.52652	3.53245	3.31189	4.03368	3.33803	5.16394	4.39982	2.16205	1.70827	5.51029	2.42989	1.44281	2.16054	2.51289	0.873394	1.48243	0.446606	4.01911	4.96515	1.41052	2.61173	2.92415	5.02413	2.7834	2.40026	2.57758	2.20738	4.31367	3.85525	4.75136	1.79544	2.43018	2.70038	1.88011	2.6624	2.83165	4.91627	3.13077	-0.755434
3	1.97318	1.22375	1.81118	2.47742	3.16225	0.901455	4.01196	3.49097	4.28355	1.17715	2.53619	2.74464	2.82639	3.18802	2.54185	4.18782	3.47737	1.50534	0.983242	4.91078	1.66524	0.710374	1.46773	2.37758	0.433788	1.16981	-0.0660606	2.87033	3.95309	0.974394	1.95082	2.17543	3.88058	2.31506	1.83816	2.00485	1.38025	3.39167	2.88298	3.63627	1.25389	1.88845	2.03992	1.08686	1.98537	1.87615	4.05864	2.36233	-1.11767
4	1.40093	1.12078	1.201	1.87206	2.47094	0.506	4.00252	2.73791	3.59336	0.705091	1.76727	2.16218	2.31936	2.50776	1.83582	3.13336	2.80342	1.03003	0.385455	4.05115	1.1207	0.257364	0.896788	2.60973	0.0877273	0.84397	-0.527818	1.98267	2.98745	0.798091	1.381	1.77318	2.93336	1.87648	1.46303	1.42891	0.78297	2.64633	2.13245	2.63036	0.673667	1.263	1.38045	0.588212	1.358	1.07194	3.11018	1.797	-1.27109
5	0.974974	1.08769	0.630455	1.28013	1.8312	0.216909	4.24615	1.99064	3.00445	0.422	1.23582	1.67882	1.77403	1.9318	1.31642	2.21094	2.33854	0.613303	-0.143394	2.99232	0.663889	-0.051899	0.478687	3.25664	-0.217364	0.451263	-0.973152	1.442	2.22018	1.05264	0.824909	1.55252	2.33454	1.56445	1.10865	1.01792	0.280303	2.03978	1.54005	1.84582	0.132556	0.630545	0.700172	0.305818	0.72501	0.287758	2.29382	1.30125	-1.02558
6	0.728054	1.16393	0.0744545	0.669525	1.26507	0.172455	4.81038	1.43388	2.48327	0.232121	0.855768	1.14818	1.24474	1.42577	1.18315	1.52164	1.95577	0.286899	-0.515242	2.09324	0.225788	-0.280788	0.357667	4.21325	-0.38796	0.175899	-1.26209	1.14933	1.67882	1.80948	0.350636	1.33884	2.04363	1.56458	0.707737	0.996677	-0.155798	1.47911	1.03585	1.22527	-0.169111	0.212636	0.149727	0.17597	0.158768	-0.445939	1.72745	0.780899	-0.260273
7	0.711726	1.35213	-0.381455	0.124848	0.868636	0.487727	5.64952	1.27309	2.00455	0.111727	0.552667	0.5	0.878879	1.12624	1.62955	1.02136	1.56473	0.237455	-0.579091	1.54597	-0.131818	-0.331485	0.671636	5.31142	-0.202212	0.291061	-1.09564	0.98	1.23273	2.99009	0.196455	1.09348	1.78291	2.05076	0.364273	1.50403	-0.406273	0.928333	0.710667	0.633455	-0.013	0.284	-0.00869697	0.268636	-0.185545	-0.987818	1.37236	0.255667	0.970242
8	0.967704	1.63103	-0.639727	-0.142697	0.770051	1.17609	6.65584	1.63958	1.60773	0.0854545	0.353646	-0.136182	0.846535	1.2501	2.57548	0.697	1.21168	0.660949	-0.206727	1.31864	-0.256586	-0.0652727	1.43891	6.39999	0.387303	0.887687	-0.362788	0.965667	0.765576	4.4173	0.568455	0.992192	1.42004	2.89667	0.220717	2.51874	-0.284253	0.447667	0.765545	0.0530909	0.614222	0.925455	0.382899	0.753182	-0.14401	-1.16408	1.09273	-0.0800707	2.45774
9	1.49634	1.94483	-0.650727	0.0123636	1.04601	2.14191	7.72857	2.48148	1.35364	0.179061	0.347768	-0.484182	1.23032	1.89437	3.8503	0.69703	1.03787	1.61211	0.597667	1.181	-0.000282828	0.593455	2.47503	7.41645	1.31336	1.87325	0.870727	1.26267	0.291364	5.89636	1.43227	1.26654	0.956747	3.92838	0.401606	3.79355	0.308899	0.129667	1.34244	-0.399273	1.60589	1.98691	1.32025	1.64656	0.383202	-0.959788	0.825818	-0.00506061	3.91409
10	2.25333	2.22594	-0.373545	0.593727	1.7	3.23555	8.80073	3.59791	1.29464	0.404091	0.631455	-0.290727	1.99545	2.98718	5.24273	1.17582	1.23191	2.90873	1.72182	1.04	0.680364	1.58091	3.61127	8.35936	2.41327	3.05182	2.39709	1.987	-0.0895455	7.31109	2.62155	2.01836	0.546909	4.96955	0.981818	5.13191	1.33609	0.073	2.40836	-0.517091	2.783	3.26536	2.66036	2.83327	1.32218	-0.384818	0.631636	0.566455	5.18318
11	3.16265	2.42432	0.193273	1.49598	2.62182	4.321	9.83838	4.81973	1.47564	0.763667	1.24727	0.516091	3.01232	4.34154	6.58324	2.18961	1.86403	4.26746	2.92885	0.891768	1.70355	2.73531	4.70089	9.23869	3.51473	4.22123	3.96803	3.13044	-0.184606	8.63124	3.92318	3.16242	0.427192	5.90962	1.89216	6.39329	2.53322	0.415778	3.77408	-0.156727	3.95122	4.57218	4.13412	4.11193	2.45129	0.539949	0.663273	1.567	6.21886
12	4.13429	2.52283	0.98	2.55289	3.61389	5.313	10.8281	6.02167	1.928	1.278	2.15478	1.813	4.10689	5.74244	7.79567	3.558	2.796	5.50756	4.06767	0.785556	2.90956	3.86444	5.66178	10.0496	4.48467	5.28156	5.38967	4.42522	0.15	9.85033	5.168	4.49733	0.775556	6.70067	2.95978	7.51111	3.72367	1.10056	5.18978	0.707	4.99256	5.797	5.52944	5.30378	3.59344	1.63822	1.065	2.82278	7.03689
13	5.08895	2.53178	1.88409	3.60545	4.54573	6.17336	11.7612	7.13864	2.664	1.96164	3.24482	3.38173	5.1297	7.01867	8.88318	5.04182	3.85739	6.50682	5.06373	0.804182	4.10497	4.85533	6.47915	10.774	5.2903	6.21558	6.59409	5.65733	0.882	10.9513	6.25491	5.79785	1.61339	7.37903	4.04976	8.45603	4.79645	2.035	6.47997	1.97809	5.87233	6.87309	6.75433	6.31967	4.61388	2.76345	1.92036	4.13639	7.66485
14	5.96888	2.48145	2.78664	4.53891	5.35731	6.91791	12.6233	8.14591	3.55536	2.78824	4.38676	4.96182	6.02252	8.12319	9.85182	6.47121	4.88787	7.2569	5.8823	1.10643	5.1763	5.68242	7.18347	11.3923	5.92184	7.0337	7.5747	6.67211	1.87836	11.9103	7.20382	6.95226	2.81501	7.9746	5.07001	9.22349	5.6994	3.08422	7.60699	3.35518	6.59544	7.80473	7.76407	7.12927	5.47145	3.78237	3.062	5.35335	8.11017
15	6.74317	2.3995	3.61718	5.33099	6.02797	7.56182	13.3938	9.03127	4.48436	3.68733	5.46722	6.42382	6.78312	9.06091	10.6925	7.75364	5.76733	7.81832	6.54594	1.75168	6.08436	6.35799	7.80719	11.8965	6.39335	7.72903	8.35724	7.40411	2.96273	12.6854	8.04036	7.93423	4.11048	8.50965	5.96643	9.84345	6.47536	4.10956	8.5872	4.66927	7.17789	8.59864	8.52906	7.75692	6.18327	4.62492	4.31982	6.42234	8.39455
16	7.40145	2.3062	4.34009	6.01379	6.58973	8.11455	14.0508	9.79618	5.36164	4.58282	6.43848	7.71409	7.42797	9.85442	11.3683	8.84909	6.48958	8.23439	7.08145	2.653	6.83076	6.90306	8.34973	12.273	6.73648	8.31794	8.95527	7.908	3.96218	13.2791	8.77891	8.76633	5.34321	8.98427	6.75397	10.3248	7.14245	5.02233	9.44209	5.82082	7.65133	9.25673	9.11433	8.23691	6.76909	5.29648	5.54545	7.36003	8.54497
17	7.949	2.21325	4.94618	6.61524	7.0576	8.58464	14.578	10.4322	6.14345	5.41745	7.2971	8.82709	7.96858	10.5198	11.8762	9.7903	7.07169	8.52014	7.50433	3.65776	7.42727	7.3253	8.80583	12.5151	6.98512	8.79344	9.42991	8.28056	4.82088	13.6985	9.42382	9.48124	6.41489	9.37852	7.44254	10.6858	7.70511	5.81567	10.1843	6.79245	8.04278	9.77255	9.54489	8.60421	7.24387	5.81012	6.65564	8.19021	8.59227
18	8.39776	2.12614	5.44527	7.15761	7.44095	8.98227	14.9695	10.9262	6.80818	6.15833	8.06015	9.75764	8.41977	11.0709	12.218	10.5927	7.55296	8.70843	7.82012	4.61255	7.90444	7.6509	9.17192	12.6279	7.19093	9.14462	9.81476	8.58844	5.5627	13.9582	9.96964	10.1252	7.27676	9.69142	8.05066	10.9518	8.15569	6.505	10.8373	7.63373	8.369	10.1365	9.84754	8.90563	7.64368	6.21459	7.61973	8.92845	8.57507
19	8.76533	2.04513	5.86418	7.64291	7.73809	9.31955	15.2281	11.2709	7.36564	6.79818	8.74091	10.5126	8.79991	11.5251	12.4125	11.267	7.97273	8.82455	8.051	5.46036	8.30627	7.89745	9.45818	12.6192	7.38764	9.34727	10.127	8.882	6.21791	14.0763	10.4152	10.7066	7.97645	9.92009	8.593	11.1326	8.521	7.115	11.4068	8.37736	8.646	10.3678	10.0467	9.17073	7.98691	6.57282	8.45264	9.58482	8.53436
20	9.07366	1.97128	6.21627	8.06134	7.97996	9.61482	15.3632	11.4834	7.84355	7.34633	9.3493	11.1035	9.11538	11.8891	12.4925	11.8202	8.36663	8.88955	8.22294	6.19086	8.66447	8.08808	9.68228	12.5224	7.60226	9.41766	10.3662	9.20778	6.80867	14.0755	10.7753	11.2254	8.54833	10.0737	9.10107	11.2503	8.82374	7.66444	11.896	9.03318	8.88889	10.5005	10.19	9.40872	8.28072	6.92475	9.18009	10.1575	8.5147
21	9.3436	1.90543	6.51255	8.41703	8.19461	9.884	15.3915	11.5986	8.25827	7.81633	9.88202	11.5387	9.38477	12.1731	12.5075	12.2535	8.75105	8.93385	8.36518	6.82456	8.99672	8.23716	9.85833	12.3925	7.85622	9.38962	10.526	9.58644	7.34976	13.9876	11.0652	11.6815	9.02582	10.1747	9.58812	11.3456	9.0849	8.17278	12.3041	9.61782	9.13011	10.5713	10.3081	9.635	8.54654	7.29614	9.80791	10.6437	8.55396
22	9.5953	1.84807	6.769	8.70748	8.41042	10.1425	15.3312	11.6555	8.62609	8.22564	10.3311	11.8242	9.63024	12.3904	12.5149	12.5921	9.12903	8.9867	8.51727	7.39533	9.30967	8.35806	10.0094	12.2722	8.16979	9.32291	10.6333	10.014	7.86082	13.8609	11.3074	12.0755	9.43291	10.2574	10.0582	11.4544	9.33252	8.64833	12.6184	10.1362	9.39933	10.6265	10.4394	9.86815	8.82297	7.70355	10.3425	11.0472	8.65491
23	9.84378	1.79862	7.004	8.93622	8.66244	10.401	15.2074	11.699	8.965	8.584	10.6918	11.969	9.87867	12.5607	12.546	12.8483	9.48189	9.04556	8.71067	7.91633	9.61033	8.46078	10.1679	12.2018	8.539	9.29	10.71	10.4692	8.347	13.7513	11.526	12.4233	9.78922	10.3643	10.4983	11.5984	9.60122	9.09856	12.847	10.583	9.71789	10.706	10.6226	10.1124	9.13544	8.15689	10.796	11.3676	8.80511
24	10.0967	1.75589	7.241	9.12373	8.95048	10.673	15.0377	11.76	9.28209	8.88512	10.9639	11.9862	10.1492	12.7124	12.6195	13.0437	9.79474	9.09801	8.95924	8.38581	9.90795	8.54631	10.3652	12.2138	8.96319	9.34903	10.7685	10.9097	8.80491	13.6987	11.7466	12.7379	10.0945	10.5327	10.8858	11.7875	9.91553	9.53	12.9992	10.9545	10.095	10.8357	10.8598	10.3679	9.49565	8.64905	11.1574	11.6123	8.99048
25	10.3541	1.72183	7.49055	9.30409	9.25882	10.9626	14.8482	11.8599	9.58745	9.12445	11.1636	11.9172	10.454	12.8626	12.7575	13.1873	10.0754	9.12018	9.26164	8.82018	10.2071	8.61752	10.6224	12.334	9.4283	9.52021	10.7991	11.2783	9.23027	13.7337	11.9845	13.0272	10.3574	10.7836	11.1959	12.0245	10.2755	9.94467	13.0912	11.2677	10.5197	11.0019	11.128	10.6314	9.8957	9.15415	11.4387	11.7969	9.19267
26	10.6085	1.70206	7.74855	9.50712	9.56498	11.2599	14.6678	12.0018	9.89445	9.30309	11.3279	11.7909	10.7922	13.0239	12.9629	13.2736	10.3278	9.09111	9.61652	9.22984	10.5039	8.66696	10.925	12.5575	9.9133	9.7974	10.7921	11.5267	9.63088	13.8665	12.2487	13.2934	10.5869	11.1214	11.3898	12.2969	10.6613	10.3449	13.1337	11.523	10.9666	11.1793	11.404	10.8986	10.3168	9.66252	11.6522	11.9457	9.38213
27	10.8503	1.707	8.00609	9.74566	9.84324	11.5534	14.5215	12.1794	10.2082	9.40655	11.5019	11.6361	11.1559	13.2044	13.2297	13.3148	10.5655	9.00077	10.0257	9.61858	10.7827	8.685	11.2675	12.8726	10.3899	10.1607	10.7452	11.6114	10.0229	14.0876	12.5422	13.5393	10.789	11.5493	11.4199	12.5961	11.0586	10.726	13.1488	11.7089	11.4273	11.3437	11.6824	11.1765	10.7415	10.1863	11.8207	12.0802	9.51713
28	11.072	1.75143	8.24409	10.0158	10.0881	11.8402	14.4305	12.392	10.5128	9.41591	11.7175	11.4726	11.5396	13.4146	13.5606	13.332	10.7942	8.84664	10.475	10.0058	11.003	8.67727	11.6485	13.2674	10.8205	10.5829	10.6576	11.535	10.4171	14.3897	12.8593	13.778	10.9655	12.0455	11.2226	12.9168	11.4615	11.088	13.1688	11.8213	11.907	11.4818	11.971	11.4731	11.1482	10.7485	11.9715	12.216	9.55845
29	11.2696	1.84829	8.43718	10.308	10.2943	12.1233	14.407	12.638	10.7784	9.308	11.9859	11.3124	11.9321	13.6587	13.9509	13.3519	11.025	8.63866	10.9531	10.3967	11.1259	8.64502	12.0651	13.7271	11.1819	11.0299	10.5429	11.3436	10.8066	14.748	13.197	14.0232	11.1083	12.5903	10.7963	13.2582	11.8673	11.4429	13.2244	11.8906	12.4143	11.5953	12.2748	11.7927	11.5357	11.3656	12.1187	12.3655	9.46752
30	11.4406	2.0056	8.56782	10.6052	10.455	12.4103	14.4542	12.9099	10.9736	9.06015	12.3011	11.1435	12.3284	13.9438	14.3782	13.4045	11.2793	8.39161	11.4436	10.7813	11.1001	8.58406	12.5181	14.2322	11.4625	11.4856	10.4045	11.1419	11.187	15.1373	13.5521	14.289	11.2149	13.1595	10.1422	13.6187	12.2787	11.8024	13.3482	11.9434	12.944	11.6822	12.5954	12.1368	11.9034	12.0493	12.256	12.5457	9.22685
31	11.5793	2.22398	8.61209	10.8869	10.5626	12.7135	14.5655	13.1965	11.0739	8.65436	12.6488	10.9441	12.7253	14.2702	14.8205	13.5123	11.5678	8.0913	11.908	11.152	10.8602	8.48248	13.0096	14.7593	11.6321	11.9515	10.2242	10.994	11.5613	15.5319	13.9276	14.5846	11.3024	13.7295	9.29464	13.9921	12.6791	12.1693	13.5572	12.0087	13.4817	11.7255	12.9268	12.5069	12.2291	12.797	12.3892	12.7668	8.83645
32	11.6736	2.49728	8.52227	11.1296	10.5688	13.0381	14.7273	13.4825	11.0459	8.08988	13.0018	10.687	13.1222	14.6324	15.2578	13.6772	11.8883	7.70695	12.2905	11.4925	10.3355	8.32424	13.5147	15.2842	11.6388	12.4254	9.96103	10.9442	11.9293	15.9083	14.3173	14.9224	11.383	14.2624	8.3272	14.3708	13.0429	12.5376	13.8518	12.1051	13.9987	11.7148	13.2403	12.8933	12.4445	13.5976	12.5389	13.0275	8.33949
33	11.7125	2.81153	8.26145	11.3016	10.423	13.3848	14.9222	13.7462	10.839	7.39821	13.3133	10.3454	13.5094	15.0315	15.6664	13.888	12.2138	7.23498	12.5178	11.7694	9.48211	8.11454	13.9985	15.7854	11.4551	12.8921	9.57939	11.0054	12.2886	16.2553	14.7031	15.3027	11.4671	14.7299	7.38675	14.7414	13.346	12.8882	14.2135	12.2153	14.4561	11.6526	13.4968	13.2714	12.4459	14.4162	12.7173	13.3173	7.83275
34	11.6929	3.14613	7.829	11.376	10.0937	13.75	15.1343	13.963	10.389	6.642	13.5317	9.897	13.879	15.4507	16.032	14.123	12.506	6.71733	12.524	11.9557	8.42233	7.84733	14.4287	16.2337	11.063	13.336	9.088	11.1387	12.63	16.568	15.069	15.713	11.5623	15.1203	6.62067	15.0927	13.551	13.1763	14.618	12.3	14.8127	11.554	13.649	13.6107	12.114	15.1927	12.927	13.6003	7.439
35	11.6183	3.47302	7.24591	11.374	9.59214	14.1212	15.3443	14.101	9.61991	5.92112	13.5907	9.32755	14.2245	15.8745	16.338	14.3521	12.7256	6.19792	12.2444	11.9821	7.31439	7.54201	14.7813	16.6022	10.4812	13.7299	8.53918	11.2853	12.9032	16.8342	15.4023	16.1296	11.6446	15.4241	6.16301	15.4172	13.619	13.3449	15.0353	12.261	15.0246	11.4522	13.6599	13.883	11.328	15.8661	13.1658	13.8218	7.26665
36	11.5031	3.76399	6.62609	11.1199	8.97095	14.4794	15.5366	14.157	8.64373	5.32912	13.4236	8.68245	14.5396	16.2904	16.5644	14.5536	12.7939	5.73708	11.7604	11.6761	6.312	7.25691	15.0435	16.8754	9.79561	14.0403	8.0207	11.4044	13.0612	17.053	15.7037	16.5213	11.6662	15.6236	6.12615	15.7257	13.531	13.3232	15.4563	12.0225	15.0458	11.3968	13.4957	14.0746	10.0381	16.3614	13.4087	13.9091	7.3866
37	11.3808	3.98899	6.08891	10.6655	8.37945	14.8096	15.7146	14.1288	7.59636	4.933	13.0195	8.01882	14.8375	16.6853	16.6775	14.7221	12.6822	5.38627	11.1801	10.9985	5.56164	7.08273	15.2009	17.0255	9.17945	14.2905	7.60536	11.505	13.0649	17.2312	15.9965	16.8529	11.5661	15.6926	6.47391	16.0414	13.2922	13.057	15.8907	11.5337	14.861	11.4345	13.1906	14.1825	8.51409	16.6843	13.6331	13.7818	7.80636
38	11.2879	4.12525	5.74364	10.0982	7.93319	15.106	15.8988	14.0211	6.62991	4.76709	12.462	7.40991	15.1356	17.0526	16.6519	14.8649	12.4517	5.16331	10.6495	9.97729	5.21653	7.09137	15.2541	17.0449	8.79607	14.5258	7.35785	11.6663	12.8992	17.3828	16.3183	17.1157	11.2964	15.6207	7.08172	16.3617	12.9609	12.5327	16.3472	10.7944	14.5042	11.5992	12.8417	14.2009	7.0617	16.8183	13.8224	13.3699	8.49049
39	11.2613	4.15635	5.67291	9.44991	7.71378	15.3752	16.1132	13.8374	5.89436	4.83488	11.9394	6.94509	15.4327	17.3966	16.4622	14.9808	12.1752	5.07697	10.347	8.74516	5.33362	7.35851	15.193	16.937	8.78695	14.7562	7.35888	11.9806	12.5673	17.5184	16.6987	17.3077	10.8757	15.395	7.85584	16.6491	12.6543	11.8832	16.822	9.89291	14.1104	11.9098	12.5675	14.1202	5.92603	16.7016	13.9721	12.6568	9.4077
40	11.3413	4.07662	5.94509	8.87703	7.77785	15.6375	16.3763	13.5922	5.53555	5.124	11.6647	6.76445	15.7052	17.7142	16.1375	15.055	11.9721	5.17658	10.3336	7.54358	5.83594	7.94509	15.031	16.7414	9.23576	14.9603	7.70109	12.5357	12.1334	17.6469	17.1441	17.4258	10.3511	15.0492	8.75933	16.8606	12.4872	11.246	17.2964	8.99627	13.791	12.3632	12.4913	13.971	5.41015	16.3689	14.0965	11.7931	10.4888
41	11.5548	3.90581	6.56418	8.54248	8.1199	15.9096	16.6857	13.3164	5.61009	5.61997	11.779	6.98055	15.9473	17.9878	15.7984	15.1374	11.9842	5.49577	10.6106	6.56836	6.6427	8.87643	14.8168	16.5243	10.1465	15.1203	8.3697	13.3756	11.745	17.7937	17.6279	17.4621	9.82266	14.6656	9.77709	16.9695	12.5802	10.769	17.7276	8.23355	13.6173	12.9279	12.7222	13.784	5.56242	15.8556	14.2266	10.9609	11.6966
42	11.9206	3.67486	7.46009	8.57284	8.63949	16.1925	17.0395	13.0744	6.07236	6.30197	12.3244	7.58982	16.1655	18.1776	15.5587	15.3086	12.2735	6.07126	11.1332	6.06947	7.69514	10.0982	14.6304	16.3741	11.4018	15.2301	9.32288	14.4831	11.5386	18.0125	18.1095	17.4188	9.46008	14.3917	10.8534	16.9831	12.9993	10.616	18.0737	7.75373	13.6599	13.5622	13.2647	13.6022	6.32292	15.2333	14.3976	10.3766	12.9769
43	12.4426	3.40967	8.57764	9.03073	9.27939	16.4841	17.4368	12.9465	6.86527	7.164	13.2397	8.54882	16.3825	18.2552	15.5029	15.5141	12.8877	6.91691	11.8751	6.10258	8.96033	11.4834	14.5858	16.3734	12.8284	15.2746	10.5105	15.735	11.6025	18.327	18.5481	17.3025	9.41358	14.3775	11.9331	16.9645	13.6864	10.886	18.3167	7.61991	13.9333	14.2249	14.0964	13.4795	7.53764	14.6674	14.6422	10.2437	14.2457
44	13.1066	3.13084	9.86564	9.90324	10.0119	16.7866	17.8611	12.9852	7.90936	8.20864	14.3982	9.78627	16.6416	18.2517	15.6951	15.8677	13.7843	8.03131	12.7507	6.58975	10.4356	12.9126	14.7529	16.5169	14.301	15.2661	11.8864	16.9757	12.0243	18.7046	18.8935	17.1096	9.791	14.7119	12.9468	17.0116	14.5323	11.5533	18.4383	7.80918	14.3771	14.8816	15.1263	13.4648	9.05266	14.3011	14.98	10.6695	15.397
45	13.8815	2.84625	11.266	11.1322	10.8331	17.115	18.2821	13.1997	9.114	9.45233	15.6531	11.227	16.9726	18.2214	16.0973	16.42	14.8041	9.30389	13.6723	7.43878	12.0633	14.2662	15.1556	16.7282	15.6858	15.2129	13.3707	18.0718	12.8113	19.0657	19.101	16.8493	10.6744	15.3958	13.8079	17.1776	15.4102	12.5748	18.4429	8.276	14.9361	15.496	16.2111	13.6083	10.6953	14.2626	15.416	11.6612	16.3084
46	14.7081	2.55271	12.708	12.5669	11.7221	17.5028	18.6545	13.5598	10.427	10.8965	16.8642	12.8078	17.3774	18.2121	16.5958	17.1489	15.7615	10.6538	14.5765	8.501	13.7073	15.4168	15.7575	16.8922	16.8166	15.1123	14.8593	18.902	13.8816	19.3129	19.1156	16.5372	12.0275	16.372	14.483	17.4431	16.2218	13.858	18.3509	9.003	15.556	16.0058	17.1905	13.8917	12.366	14.5355	15.9535	13.0269	16.8978
47	15.5093	2.25222	14.1184	14.0587	12.6524	17.9477	18.9279	14.0002	11.8102	12.4778	17.9336	14.4225	17.8155	18.2697	17.0685	17.9738	16.5887	11.9993	15.3954	9.71365	15.1707	16.2564	16.4828	16.9005	17.5555	14.9636	16.2176	19.3011	15.1185	19.3538	18.9454	16.1929	13.6775	17.4803	14.9575	17.7295	16.9105	15.2418	18.1723	9.917	16.1773	16.3752	17.9296	14.2343	13.9312	15.0124	16.5364	14.5615	17.1147
48	16.1958	1.95413	15.4207	15.45	13.5694	18.3931	19.039	14.4064	13.2605	14.0504	18.7745	15.9557	18.199	18.4102	17.3665	18.7675	17.2593	13.2557	16.0713	11.0791	16.254	16.7457	16.6328	16.6559	17.8522	14.7841	17.3003	19.2738	16.3786	19.0784	18.5804	15.835	15.4419	18.523	15.2373	17.9042	17.4147	16.5181	17.8924	10.9863	16.7591	16.5539	18.3206	14.5216	15.2438	15.5716	17.0985	16.0713	16.9265
49	16.6946	1.69447	16.5083	16.579	14.3927	18.744	18.9208	14.642	14.7551	15.422	19.3088	17.27	18.4016	18.5945	17.2981	19.3531	17.7131	14.3555	16.5871	12.5594	16.7537	16.8504	17.8773	16.1046	17.6787	14.5718	17.9275	18.8367	17.4711	18.4605	18.0098	15.4436	17.0868	19.3254	15.3098	17.818	17.6299	17.5203	17.4744	12.1881	17.2533	16.4819	18.2435	14.6373	16.2584	16.0827	17.5687	17.3628	16.3348
50	16.9156	1.53391	17.269	17.3097	15.0517	18.901	18.5219	14.5946	16.2193	16.4193	19.4753	18.2465	18.3569	18.7266	16.8154	19.6415	17.9003	15.2446	16.9078	14.0818	16.6726	16.5569	18.3695	15.2607	17.0553	14.3109	18.0679	18.069	18.2567	17.5073	17.2338	14.9579	18.3838	19.7363	15.1709	17.4023	17.4746	18.1046	16.8956	13.4634	17.5858	16.1013	17.6937	14.4991	16.9543	16.4132	17.8907	18.2841	15.3725
51	16.8035	1.54901	17.5851	17.5217	15.4763	18.7805	17.817	14.2019	17.5048	16.9018	19.2178	18.7977	18.0184	18.7076	15.9191	19.5827	17.7912	15.8719	16.9288	15.5181	16.0296	15.866	18.5816	14.1499	16.0083	13.9806	17.7255	17.05	18.6537	16.2435	16.2615	14.3036	19.2224	19.6386	14.8036	16.622	16.9385	18.1238	16.1363	14.6992	17.6337	15.3626	16.7239	14.0477	17.2887	16.4159	18.0145	18.7167	14.0915
52	16.3318	1.73917	17.3982	17.18	15.5985	18.3232	16.82	13.4851	18.4455	16.8187	18.5431	18.9082	17.3561	18.449	14.663	19.1366	17.3588	16.2076	16.5498	16.7008	14.8908	14.8707	18.4325	12.8405	14.6074	13.5573	16.937	15.833	18.6113	14.7295	15.1231	13.4502	19.5357	19.0208	14.1742	15.4928	16.0155	17.5287	15.184	15.7755	17.2953	14.3095	15.3968	13.2902	17.2381	16.0262	17.9095	18.6189	12.59
53	15.5177	2.01438	16.7335	16.3436	15.3515	17.5119	15.5649	12.4905	18.9397	16.2078	17.5057	18.6255	16.3598	17.8913	13.1527	18.267	16.5758	16.2253	15.7552	17.5099	13.3599	13.7028	17.8826	11.4113	12.9582	13.011	15.7725	14.4499	18.0812	13.0508	13.8615	12.4218	19.2687	17.9536	13.258	14.082	14.7229	16.3807	14.0524	16.4925	16.5532	13.049	13.7997	12.2803	16.8054	15.2651	17.571	18.0159	10.9523
54	14.3806	2.27888	15.6346	15.0721	14.7042	16.3869	14.0766	11.2484	18.9203	15.1211	16.1471	17.991	15.0205	16.9672	11.4902	16.978	15.4457	15.8786	14.5593	17.7991	11.5201	12.4397	16.917	9.88223	11.1385	12.3099	14.3194	12.9317	17.0153	11.2687	12.5255	11.2519	18.4776	16.5126	12.0954	12.4654	13.1818	14.7532	12.7742	16.6958	15.4248	11.6699	12.0635	11.0831	15.9749	14.1433	16.9802	16.9299	9.23082
55	12.9999	2.47611	14.1989	13.4565	13.7204	15.0171	12.3601	9.80518	18.3753	13.6496	14.5214	17.0473	13.4406	15.7315	9.77155	15.4277	14.0683	15.1029	13.0362	17.4899	9.49955	11.1278	15.6293	8.293	9.20482	11.487	12.6741	11.336	15.5371	9.38527	11.1409	9.98145	17.2885	14.8057	10.8116	10.6982	11.5527	12.791	11.4047	16.3193	13.974	10.2074	10.3151	9.77245	14.7355	12.7252	16.127	15.4242	7.49364
56	11.4459	2.59137	12.555	11.598	12.4531	13.456	10.4387	8.28467	17.347	11.889	12.697	15.852	11.702	14.2483	8.037	13.6897	12.5374	13.9376	11.343	16.6601	7.35589	9.79678	14.1349	6.70322	7.21167	10.572	10.8237	9.74911	13.75	7.447	9.703	8.652	15.8193	12.9224	9.495	8.78089	9.90978	10.6429	9.95911	15.338	12.2991	8.655	8.633	8.38067	13.1996	11.1107	15.041	13.6054	5.81856
57	9.78773	2.61955	10.7885	9.56381	10.9708	11.681	8.42176	6.78091	15.891	9.91115	10.7483	14.4615	9.88214	12.5871	6.33321	11.7906	10.9387	12.4398	9.61845	15.3403	5.14944	8.48144	12.5061	5.18949	5.23818	9.54548	8.79367	8.23356	11.782	5.57706	8.235	7.29816	14.1821	10.911	8.18664	6.78706	8.26218	8.446	8.43105	13.7112	10.5592	7.03064	7.09236	6.91044	11.4522	9.39552	13.7457	11.5843	4.29303
58	8.1026	2.55531	8.97645	7.3817	9.35297	9.69009	6.49676	5.37709	14.1982	7.82155	8.72942	12.9478	8.02003	10.8028	4.76782	9.74127	9.31745	10.6551	7.96855	13.6161	3.0107	7.20524	10.7848	3.89733	3.40733	8.36452	6.69736	6.824	9.729	3.93155	6.82945	5.96461	12.4488	8.802	6.93003	4.88894	6.63055	6.28267	6.86379	11.6765	8.81333	5.45082	5.68291	5.41433	9.54736	7.74545	12.2663	9.44285	3.03215
59	6.48159	2.40219	7.17645	5.13605	7.68677	7.59745	4.84217	4.18776	12.3758	5.805	6.72624	11.2778	6.16347	8.90735	3.49358	7.66218	7.71527	8.57886	6.48258	11.6915	1.15818	5.991	8.98067	2.94295	1.88423	7.08572	4.70767	5.55778	7.679	2.643	5.61236	4.75367	10.5936	6.69012	5.72836	3.2739	5.09576	4.261	5.36451	9.39218	7.11856	4.04255	4.36345	4.03136	7.53989	6.22905	11.404	7.27296	2.09117
60	4.99978	2.12664	5.44809	2.98757	6.04208	5.62945	3.58272	3.31503	10.4692	4.07991	4.86976	9.42209	4.44042	6.9862	2.5773	5.7533	6.21248	6.28798	5.255	9.6558	-0.252283	4.85431	7.13496	2.38407	0.808778	5.81586	2.96921	4.52756	5.73258	1.75527	4.69282	3.77246	8.58575	4.74384	4.63594	2.11897	3.77562	2.54067	4.06144	7.01964	5.60156	2.90227	3.25067	2.90744	5.54428	4.88205	9.18655	5.19152	1.48507
61	3.759	1.80627	3.87973	1.13827	4.48176	4.00427	2.75661	2.80055	8.49845	2.793	3.30855	7.47909	2.98258	5.19458	2.00082	4.171	4.92109	3.92106	4.27464	7.531	-1.18442	3.85642	5.38803	2.11603	0.251061	4.69521	1.57818	3.81033	3.96991	1.22255	4.10327	3.09173	6.5393	3.17848	3.75115	1.40788	2.79855	1.25367	3.05621	4.73382	4.38933	2.07018	2.43973	2.12661	3.73494	3.82297	6.92136	3.35291	1.13961
62	2.82327	1.5426	2.59182	-0.246576	3.09675	2.85336	2.27329	2.56127	6.566	2.01718	2.15183	5.67982	1.90548	3.68526	1.66203	3.00136	3.96337	1.71825	3.5463	5.43723	-1.68636	3.04659	3.89301	2.00631	0.100727	3.86603	0.559394	3.36678	2.48903	0.889091	3.80418	2.66173	4.67833	2.09996	3.19301	1.01876	2.16929	0.402111	2.3208	2.69618	3.47578	1.56455	1.96833	1.67954	2.34067	3.15061	5.23318	1.91119	0.932485
63	2.19131	1.38781	1.65391	-1.08532	1.9898	2.19964	1.98887	2.46588	4.86591	1.71212	1.41146	4.24291	1.24369	2.56907	1.42424	2.27755	3.3079	0.0428687	3.10676	3.53427	-1.87489	2.38317	2.76279	1.95896	0.197263	3.33696	-0.115121	3.13067	1.433	0.606909	3.65791	2.36239	3.15569	1.45273	2.94085	0.797505	1.77826	-0.0788889	1.75902	1.09764	2.865	1.33027	1.72286	1.48065	1.61085	2.93143	3.93345	0.961475	0.752242
64	1.79714	1.3171	1.02373	-1.40055	1.23773	1.95891	1.78382	2.41455	3.53355	1.75073	1.00236	3.23782	0.934727	1.87145	1.16473	1.83355	2.86355	-0.94	2.91473	2.03445	-1.87636	1.798	2.02555	1.91855	0.414909	3.04264	-0.576455	3.05	0.811545	0.302727	3.52073	2.089	2.04464	1.11773	2.91	0.616	1.48	-0.325	1.28564	0.155273	2.517	1.20691	1.57427	1.40536	1.388	3.08791	3.06918	0.521818	0.530364
65	1.54539	1.28465	0.620818	-1.40191	0.841222	1.97773	1.59974	2.35388	2.62718	1.99497	0.740061	2.62355	0.813899	1.46303	0.856545	1.50103	2.56102	-1.20783	2.81909	0.978919	-1.79341	1.23316	1.61419	1.87141	0.671657	2.88171	-0.921242	3.04811	0.533455	-0.0361818	3.32445	1.78438	1.34513	0.947626	3.00366	0.416747	1.14099	-0.484444	0.784263	-0.173545	2.33733	1.06236	1.41599	1.33384	1.49194	3.39484	2.57318	0.411212	0.276444
66	1.35493	1.28515	0.343909	-1.2411	0.72501	2.10355	1.42927	2.27576	2.10727	2.35591	0.51804	2.27655	0.735717	1.16976	0.528485	1.18558	2.31267	-0.925899	2.73621	0.357848	-1.66808	0.663808	1.41722	1.83852	0.943384	2.74456	-1.19839	3.03478	0.489455	-0.383394	3.06355	1.44623	0.894343	0.811061	3.13309	0.203141	0.704899	-0.663889	0.186061	-0.0406364	2.18044	0.815273	1.18357	1.21838	1.72752	3.73848	2.30845	0.467929	0.0496768
67	1.18262	1.33088	0.124	-1.01833	0.747333	2.231	1.29667	2.206	1.854	2.793	0.294	2.058	0.64	0.892	0.235	0.883	2.003	-0.315333	2.626	0.116667	-1.49333	0.115667	1.29567	1.85233	1.23833	2.551	-1.416	3.00333	0.572	-0.687	2.777	1.12167	0.532667	0.652667	3.23233	0.0376667	0.196333	-0.874333	-0.436333	0.413	1.96833	0.441	0.894333	1.06267	1.934	4.05233	2.131	0.573333	-0.053
68	1.0273	1.4186	-0.0589091	-0.764636	0.792101	2.32118	1.23838	2.18318	1.72564	3.30845	0.0873636	1.86855	0.527576	0.596636	0.0573333	0.682303	1.5733	0.434475	2.49158	0.0317071	-1.23709	-0.365869	1.19256	1.95066	1.57146	2.28355	-1.53088	2.98067	0.600606	-0.874909	2.51164	0.863707	0.174354	0.491475	3.28088	-0.025	-0.328222	-1.08067	-0.994384	1.07645	1.67356	0.0136364	0.60799	0.908152	2.06151	4.3033	1.945	0.68203	0.0254545
69	0.916509	1.53006	-0.151545	-0.456747	0.827545	2.39773	1.30024	2.22494	1.59864	3.88588	-0.0548485	1.68618	0.444556	0.304596	0.0547273	0.569576	1.04729	1.2571	2.36245	-0.0113737	-0.862293	-0.736303	1.09554	2.15915	1.95676	1.96015	-1.51379	3.00678	0.517879	-0.921758	2.29091	0.708737	-0.195253	0.372273	3.28441	0.0683939	-0.793545	-1.19133	-1.41932	1.81336	1.309	-0.357545	0.370758	0.805818	2.12706	4.53051	1.73409	0.801939	0.261778
70	0.891136	1.64328	-0.065	-0.0499091	0.90303	2.49564	1.52206	2.34591	1.45009	4.50018	-0.075697	1.57173	0.484818	0.0789394	0.258909	0.519545	0.576697	2.12188	2.26209	-0.0738788	-0.353727	-0.963939	1.03436	2.43503	2.39633	1.63927	-1.34	3.112	0.384818	-0.815818	2.13536	0.66703	-0.523455	0.350061	3.25818	0.383667	-1.13185	-1.10467	-1.67761	2.57045	0.927	-0.578727	0.221939	0.812576	2.17748	4.77273	1.527	0.976364	0.620848
71	0.977807	1.74197	0.216636	0.468071	1.1378	2.63891	1.87804	2.55409	1.33573	5.11	0.032101	1.60718	0.662697	-0.0219495	0.607879	0.587667	0.371061	2.98756	2.20906	-0.150697	0.261798	-1.0151	1.04764	2.72641	2.8898	1.42869	-0.999879	3.30411	0.269182	-0.572848	2.057	0.747808	-0.748424	0.467172	3.2278	0.925354	-1.30114	-0.830556	-1.74325	3.33518	0.571333	-0.622273	0.200081	0.936859	2.21576	4.9942	1.37055	1.24343	1.05576
72	1.17974	1.81031	0.642364	1.09568	1.52912	2.83836	2.30382	2.838	1.33864	5.66624	0.25404	1.79445	0.922051	0.0284949	1.00006	0.874424	0.432263	3.80633	2.21373	-0.200485	0.953131	-0.890778	1.15617	3.04523	3.42058	1.33666	-0.500333	3.58889	0.223939	-0.225788	2.05409	0.929313	-0.832101	0.708949	3.22045	1.58424	-1.2889	-0.412111	-1.59248	4.08245	0.299111	-0.500818	0.296364	1.17606	2.23534	5.18978	1.31727	1.62251	1.54441
73	1.48915	1.83513	1.12818	1.81764	2.01591	3.09855	2.76982	3.17745	1.46209	6.14627	0.567	2.09364	1.24255	0.227636	1.40973	1.39209	0.710364	4.558	2.26182	-0.152636	1.67773	-0.606545	1.363	3.39982	3.97164	1.34209	0.130727	3.96	0.281273	0.193909	2.12464	1.19818	-0.726273	1.06118	3.25409	2.23745	-1.08918	0.108	-1.20918	4.77291	0.19	-0.223364	0.504	1.51745	2.291	5.35155	1.40691	2.10191	2.05309
74	1.88523	1.81834	1.64818	2.59902	2.53199	3.41945	3.26913	3.58148	1.67736	6.55567	0.951101	2.49636	1.62464	0.563798	1.87033	2.03015	1.15836	5.24826	2.3623	0.0300202	2.39377	-0.181232	1.67649	3.79873	4.53656	1.3999	0.847576	4.34833	0.435939	0.66503	2.26436	1.54373	-0.439697	1.51124	3.33505	2.87423	-0.734889	0.647667	-0.66796	5.37655	0.281778	0.173091	0.808455	1.94083	2.44177	5.46493	1.63527	2.65002	2.52561
75	2.34473	1.77043	2.22409	3.38473	3.07344	3.79945	3.79632	4.05624	1.99127	6.90379	1.39428	2.97773	2.05797	1.02529	2.39433	2.67991	1.7383	5.87293	2.52633	0.406737	3.06809	0.366111	2.09605	4.24459	5.10511	1.41908	1.628	4.68333	0.688182	1.189	2.48045	1.94668	0.00337374	2.03832	3.47125	3.52932	-0.253515	1.13167	-0.0902929	5.84373	0.491111	0.599545	1.2009	2.42967	2.70749	5.53336	1.96136	3.23739	2.95429
76	2.85071	1.70047	2.86073	4.12385	3.61058	4.232	4.3523	4.582	2.40445	7.19945	1.88727	3.509	2.51918	1.573	2.97736	3.29264	2.36012	6.37315	2.77045	0.988879	3.70267	1.04215	2.60545	4.73788	5.63042	1.41015	2.45982	4.99833	1.03545	1.78918	2.783	2.39761	0.575152	2.62648	3.66279	4.2347	0.342061	1.60067	0.478242	6.16882	0.743667	1.00418	1.66239	2.97461	3.08191	5.5847	2.35436	3.83979	3.40773
77	3.3948	1.61734	3.55082	4.81321	4.14392	4.71236	4.93717	5.12048	2.90136	7.47724	2.42857	4.06482	3.00823	2.18761	3.63524	3.91976	2.97957	6.65744	3.08818	1.60102	4.306	1.81399	3.16971	5.28515	6.06301	1.43329	3.33645	5.33033	1.4737	2.53306	3.17745	2.89079	1.25246	3.25903	3.91013	5.00981	1.06302	2.11767	1.08102	6.397	1.00056	1.41973	2.18652	3.5639	3.57827	5.64894	2.797	4.43839	3.92745
78	3.97313	1.52821	4.283	5.466	4.70556	5.242	5.54267	5.64333	3.472	7.75367	3.02589	4.632	3.53222	2.86189	4.361	4.61467	3.63833	6.71633	3.49	2.14589	4.87267	2.64378	3.77389	5.87067	6.41378	1.52778	4.22867	5.67333	1.98567	3.467	3.663	3.44089	2.00822	3.927	4.20456	5.84567	1.89433	2.71489	1.74522	6.452	1.30178	1.906	2.77456	4.19378	4.231	5.75589	3.285	5.01933	4.50622
79	4.57771	1.43758	5.04073	6.08979	5.31691	5.80091	6.15185	6.15218	4.109	8.00327	3.68094	5.20982	4.10036	3.59415	5.07591	5.37655	4.37633	6.66461	4.00891	2.66291	5.38036	3.49891	4.42627	6.46118	6.70624	1.71855	5.09945	5.99867	2.56336	4.45736	4.22064	4.06358	2.83494	4.61612	4.54221	6.70061	2.81221	3.38367	2.478	6.24482	1.69833	2.50045	3.43185	4.86418	4.9997	5.87633	3.83018	5.57342	5.11279
80	5.19249	1.34902	5.79145	6.68161	5.95613	6.33327	6.74134	6.63733	4.81945	8.21476	4.38235	5.79545	4.71549	4.38041	5.72818	6.18109	5.16291	6.54702	4.62927	3.21381	5.77805	4.3322	5.12518	7.02603	6.96064	2.01105	5.91294	6.27511	3.20715	5.34415	4.804	4.75057	3.72938	5.30585	4.93503	7.5303	3.79205	4.08467	3.27005	5.91064	2.20656	3.181	4.14135	5.56375	5.83605	5.96805	4.43055	6.09478	5.70768
81	5.79155	1.26376	6.49636	7.24127	6.57456	6.82364	7.28915	7.0683	5.58418	8.38448	5.09837	6.38355	5.34072	5.18416	6.29715	6.99855	5.93044	6.39057	5.25503	3.81768	6.04474	5.07692	5.84596	7.53032	7.18015	2.39085	6.63052	6.46122	3.90145	6.07591	5.37809	5.46506	4.68417	5.95171	5.37794	8.28496	4.79379	4.78767	4.09574	5.51355	2.82867	3.92918	4.8822	6.27001	6.67957	6.0302	5.08191	6.57708	6.24132
82	6.33905	1.18192	7.11064	7.76255	7.12355	7.26945	7.78155	7.40573	6.33264	8.48409	5.77836	6.95664	5.92936	5.96182	6.74018	7.77427	6.61709	6.20964	5.84664	4.48482	6.167	5.69373	6.54255	7.94709	7.37482	2.83109	7.197	6.516	4.61582	6.63455	5.90891	6.14755	5.65318	6.51055	5.82982	8.90518	5.75509	5.469	4.89373	5.09418	3.551	4.70091	5.61509	6.93991	7.49045	6.07345	5.77591	6.98864	6.65764
83	6.79855	1.10667	7.584	8.22664	7.56188	7.65955	8.20381	7.60233	7.02291	8.47915	6.35655	7.49155	6.43721	6.67473	7.02548	8.42921	7.16486	6.02063	6.39464	5.18065	6.14128	6.15827	7.1689	8.24096	7.53235	3.28678	7.60345	6.39289	5.30867	7.00303	6.35245	6.74651	6.57868	6.96236	6.26332	9.33208	6.61984	6.079	5.59889	4.70564	4.33711	5.43627	6.28738	7.51329	8.23144	6.1081	6.48809	7.27237	6.91405
84	7.13389	1.04576	7.85273	8.59668	7.84331	7.99118	8.52945	7.61615	7.61455	8.3353	6.77823	7.95427	6.82172	7.27764	7.12548	8.88861	7.51419	5.82552	6.86488	5.84586	5.98468	6.44639	7.69975	8.38609	7.62476	3.70896	7.83558	6.13389	5.94503	7.17115	6.65182	7.20831	7.4089	7.29047	6.6846	9.51652	7.33786	6.57356	6.14621	4.39127	5.10956	6.08391	6.82486	7.93423	8.85327	6.12545	7.167	7.38176	6.99637
85	7.31607	1.01111	7.88273	8.82442	7.943	8.25673	8.72048	7.42464	8.05064	8.02	6.99745	8.31	7.02885	7.70836	7.02873	9.09027	7.66409	5.62903	7.18645	6.41679	5.72052	6.54821	8.12948	8.37821	7.6283	4.06027	7.88927	5.80067	6.49055	7.13964	6.76645	7.47418	8.09485	7.47109	7.09494	9.42979	7.81948	6.90767	6.46985	4.16927	5.811	6.61555	7.18221	8.15173	9.29285	6.13076	7.74991	7.2827	6.90409
86	7.32798	1.0071	7.69818	8.85788	7.83611	8.43418	8.74066	7.03345	8.27945	7.54964	6.99555	8.53209	7.03112	7.94375	6.75458	8.98715	7.60975	5.44863	7.30067	6.84048	5.39607	6.47436	8.44847	8.21717	7.51249	4.31031	7.78127	5.48467	6.89248	6.9307	6.68609	7.46361	8.63206	7.44721	7.47276	9.04139	8.02466	7.04222	6.49896	4.04318	6.37867	7.00718	7.3306	8.13159	9.46035	6.1426	8.176	6.96693	6.65718
87	7.17505	1.02383	7.33936	8.66481	7.54035	8.49064	8.563	6.5083	8.26627	7.00724	6.78032	8.58809	6.84334	7.98274	6.3793	8.54909	7.3763	5.31162	7.16415	7.0933	5.06615	6.31955	8.63619	7.92582	7.28642	4.44022	7.53909	5.293	7.07212	6.59497	6.426	7.18395	9.01877	7.19429	7.77529	8.37222	7.91878	6.94878	6.27424	3.99718	6.73444	7.23045	7.2392	7.85998	9.34241	6.18691	8.39727	6.46916	6.29973
88	6.89821	1.02904	6.89436	8.248	7.115	8.38773	8.18009	6.00982	8.00273	6.51364	6.3877	8.44964	6.51742	7.82597	6.04627	7.88591	7.02833	5.25564	6.779	7.1417	4.78345	6.18664	8.67439	7.54255	6.97679	4.43755	7.23955	5.314	7.01318	6.21945	6.04536	6.68579	9.24818	6.71179	7.91073	7.53261	7.51215	6.683	5.8853	4.035	6.83567	7.27291	6.87303	7.36779	8.9257	6.30345	8.384	5.8697	5.90364
89	6.57226	0.983095	6.496	7.71311	6.68811	8.097	7.627	5.69133	7.531	6.179	5.92833	8.109	6.15922	7.50856	5.86033	7.143	6.70744	5.32444	6.281	6.98122	4.59178	6.158	8.53267	7.10778	6.634	4.359	6.955	5.55789	6.719	5.902	5.646	6.091	9.26011	6.08744	7.83222	6.72356	6.92756	6.36811	5.48411	4.173	6.69311	7.134	6.33356	6.77289	8.246	6.51222	8.125	5.31822	5.57389
90	6.28844	0.873713	6.30891	7.22988	6.36988	7.62382	6.99558	5.62315	6.97545	6.05767	5.53843	7.59518	5.90802	7.0877	5.88173	6.49873	6.52168	5.5457	5.87242	6.66289	4.52964	6.27562	8.2281	6.68184	6.32015	4.27475	6.75194	5.96411	6.25382	5.71291	5.36809	5.56748	9.05194	5.49768	7.52682	6.13754	6.42598	6.14111	5.23272	4.43218	6.35156	6.82291	5.7192	6.23699	7.50317	6.76393	7.63609	4.96713	5.39105
91	6.12311	0.735172	6.36	6.93536	6.24018	7.05291	6.40109	5.79264	6.51182	6.136	5.32791	7.05336	5.86182	6.65055	6.11782	6.12545	6.52182	5.89391	5.69045	6.26773	4.60345	6.532	7.80773	6.30436	6.10673	4.27691	6.675	6.426	5.72909	5.69364	5.27336	5.29864	8.64455	5.16982	7.045	5.85118	6.17709	6.125	5.27336	4.77873	5.917	6.45945	5.12591	5.89736	6.96318	6.99164	7.05745	4.88045	5.39355
92	6.10425	0.637419	6.60036	6.88521	6.32547	6.47173	5.93434	6.13536	6.25082	6.36624	5.35629	6.61191	6.02408	6.28366	6.50418	6.10273	6.71993	6.31715	5.79724	5.93341	4.76574	6.83227	7.3028	5.99432	6.01117	4.45847	6.72167	6.81644	5.28182	5.84236	5.37527	5.32049	8.08345	5.15974	6.50642	5.85575	6.22732	6.39633	5.56789	5.19336	5.53922	6.16173	4.65639	5.82373	6.79556	7.11581	6.52682	5.02581	5.56971
93	6.20682	0.634614	6.93791	7.04602	6.54574	5.96482	5.63972	6.206	6.23545	6.66848	5.60565	6.35682	6.35673	6.03864	6.93227	6.34627	7.03553	6.72302	6.16142	5.76048	4.97118	7.09097	6.7354	5.76216	6.02629	4.81494	6.84636	7.06167	4.99348	6.11755	5.63855	5.59937	7.43619	5.42703	6.06248	6.08192	6.51877	6.84	6.01527	5.62755	5.30822	6.01373	4.36594	5.98971	7.03592	7.11667	6.169	5.28067	5.87036
94	6.37015	0.712009	7.26727	7.324	6.76448	5.559	5.51352	6.92473	6.43464	6.92791	5.99342	6.29673	6.77685	5.92106	7.29591	6.72664	7.35627	7.00973	6.63545	5.79858	5.18148	7.24285	6.12591	5.61739	6.12973	5.23706	6.99036	7.128	4.85918	6.44782	5.99545	6.04573	6.80379	5.84573	5.77915	6.42285	6.8963	7.31967	6.4887	5.97245	5.242	6.03936	4.25261	6.29436	7.48764	7.00003	6.04209	5.42055	6.19182
95	6.47464	0.826526	7.47836	7.567	6.76331	5.20555	5.50471	7.19376	6.73509	7.05367	6.3769	6.34109	7.18166	5.90905	7.49488	7.11203	7.55931	7.12223	7.06791	6.02799	5.36247	7.2432	5.45518	5.52391	6.28069	5.54874	7.08682	7.02744	4.777	6.7	6.34664	6.54478	6.2463	6.18929	5.61291	6.72737	7.24993	7.69944	6.87688	6.08445	5.27111	6.16718	4.29785	6.54382	7.89795	6.79498	6.13127	5.13066	6.32527
96	6.38754	0.968257	7.44391	7.59751	6.26552	4.85545	5.52735	7.2867	6.88855	6.99488	6.61776	6.27909	7.42053	5.92749	7.46036	7.37152	7.45452	6.96199	7.25867	6.27396	5.42943	6.96752	4.7313	5.29966	6.38189	5.46765	7.07236	6.79267	4.54676	6.70961	6.55527	6.95602	5.76083	6.10404	5.413	6.80398	7.47837	7.81267	7.09335	5.79991	5.21922	6.19545	4.45505	6.52882	8.02203	6.56809	6.28555	4.29394	6.06441
97	6.00329	1.12278	7.06173	7.28858	5.19152	4.54018	5.49127	7.18209	6.63382	6.72591	6.58591	5.94345	7.35188	5.83261	7.23527	7.38436	6.8367	6.32973	6.93964	6.29536	5.2397	6.3363	4.07058	4.74248	6.28712	4.73542	6.92473	6.415	4.04845	6.34118	6.49027	7.18394	5.2453	5.47548	4.99912	6.48467	7.42245	7.49533	7.13358	5.02045	4.88433	5.91827	4.57339	6.13073	7.60152	6.35652	6.28527	3.03691	5.30552
98	5.32849	1.26009	6.30345	6.63566	3.89527	4.33918	5.33836	6.87927	5.82845	6.236	6.19236	5.32627	6.89067	5.50687	6.88588	7.06945	5.76201	5.25653	6.09633	5.75649	4.65766	5.35295	3.57138	3.7878	5.8743	3.54342	6.59906	5.81167	3.35391	5.57367	6.03509	7.14597	4.6257	4.41283	4.39237	5.71575	7.02581	6.74056	6.95118	4.00273	4.27833	5.26218	4.43334	5.37442	6.66998	6.15679	5.94173	1.68378	4.1821
99	4.46359	1.35352	5.26345	5.76303	2.73121	4.26373	5.06374	6.40697	4.55618	5.52194	5.45713	4.57273	6.06982	4.92802	6.44545	6.41158	4.43458	3.94996	4.89848	4.72929	3.68069	4.17683	3.19734	2.62115	5.11344	2.24155	6.02633	4.90256	2.62185	4.54027	5.16127	6.78736	3.94788	3.19526	3.73106	4.59201	6.30391	5.62156	6.50508	3.06018	3.57622	4.36555	3.86698	4.42357	5.40743	5.90985	5.17791	0.544364	2.99639
100	3.54414	1.38316	4.144	4.836	1.87	4.225	4.686	5.795	3.117	4.6	4.504	3.866	5.041	4.172	5.91	5.469	3.143	2.679	3.673	3.461	2.497	3.042	2.844	1.57	4.101	1.151	5.166	3.72	1.958	3.483	4.013	6.093	3.305	2.097	3.12	3.344	5.34	4.298	5.791	2.333	2.946	3.466	2.895	3.489	4.05	5.525	4.13	-0.252	2.004
all values Left	mean	std	steps
1	16.6164	1.93495	17.539	14.884	18.125	19.029	14.682	16.331	18.738	18.426	18.76	17.051	19.296	17.893	10.85	16.718	12.639	14.268	15.372	16.105	18.244	16.261	17.443	13.036	14.356	13.055	18.786	18.544	18.661	17.862	14.915	16.951	19.499	12.364	14.735	17.881	17.636	18.148	18.976	16.844	17.656	18.297	14.097	15.836	16.445	17.969	18.717	16.816	19.212
2	16.7348	1.87135	17.2163	15.3694	17.2488	18.715	14.3943	17.5661	17.7948	18.1748	18.6177	16.275	19.6286	17.8724	12.2155	16.9387	11.416	15.5767	16.3388	16.6776	18.5565	15.4773	17.8363	12.1164	13.2352	12.4196	18.815	18.7025	17.7565	17.0045	14.2284	18.2655	19.7515	13.8204	15.1041	17.509	17.5107	18.0777	18.0723	16.029	17.3679	17.7991	13.3394	16.6849	16.3925	17.687	18.6738	17.1154	19.432
3	16.5298	1.99171	16.3819	15.5845	16.1099	18.0628	13.7568	18.4737	16.5365	17.6006	18.194	15.1231	19.6078	17.5459	13.4814	16.861	10.0548	16.6698	16.7664	16.8582	18.532	14.4225	17.774	11.0405	11.9795	11.6719	18.5531	18.4308	16.5241	15.9672	13.3522	19.1413	19.5604	15.0542	15.2841	16.7519	17.0062	17.4273	16.8377	15.022	16.6993	16.8822	12.3197	17.1846	15.9995	17.1646	18.1705	16.9865	19.3093
4	15.9876	2.24452	15.0973	15.4798	14.7687	17.0777	12.8222	18.9456	15.0107	16.6883	17.4515	13.6931	19.1924	16.9017	14.5753	16.4132	8.60206	17.4377	16.6134	16.6303	18.1191	13.1571	17.2664	9.84618	10.5828	10.8425	17.9717	17.7094	15.0216	14.7761	12.3009	19.5097	18.9283	15.9664	15.2733	15.6202	16.1141	16.2195	15.3702	13.8277	15.6608	15.6053	11.1051	17.3178	15.2584	16.3873	17.2224	16.4279	18.7986
5	15.1175	2.53899	13.4565	15.0328	13.2607	15.7983	11.6286	18.9183	13.2795	15.4523	16.385	12.0934	18.3514	15.9438	15.4165	15.5649	7.15248	17.792	15.9035	16.0103	17.3143	11.7606	16.3594	8.58267	9.07742	9.92289	17.075	16.5607	13.3354	13.469	11.109	19.3551	17.8894	16.4825	15.0541	14.1825	14.8688	14.5349	13.7617	12.4853	14.3081	14.0586	9.77245	16.9941	14.1847	15.3747	15.8783	15.4708	17.888
6	13.9545	2.80463	11.5649	14.2485	11.5717	14.2572	10.2205	18.3811	11.414	13.9427	15.0324	10.4075	17.077	14.7069	15.9809	14.3257	5.83472	17.6441	14.7072	15.0501	16.1682	10.2695	15.1065	7.31015	7.51397	8.88894	15.8723	15.0503	11.5376	12.0961	9.81691	18.6625	16.5126	16.5363	14.565	12.5252	13.3382	12.5083	12.0645	11.0452	12.7376	12.3522	8.35618	16.2326	12.8305	14.1715	14.2253	14.1812	16.57
7	12.5655	3.00719	9.48845	13.1382	9.69009	12.463	8.68588	17.375	9.46824	12.2182	13.4417	8.68745	15.5107	13.2564	16.2552	12.7905	4.7567	16.9943	13.1016	13.8783	14.7713	8.70603	13.5607	6.07482	5.99021	7.7433	14.4323	13.2791	9.64088	10.6666	8.47018	17.5462	14.8942	16.0182	13.7902	10.6982	11.7116	10.3345	10.2393	9.52673	11.0665	10.6133	6.858	15.0645	11.2893	12.7955	12.366	12.6318	14.9962
8	11.0333	3.13909	7.26418	11.7889	7.71158	10.4387	7.14321	15.9616	7.49417	10.3958	11.705	6.98186	13.7497	11.7154	16.1757	11.1316	3.89052	15.923	11.2342	12.602	13.1985	7.12438	11.8139	4.98061	4.60934	6.54069	12.8689	11.359	7.66682	9.18698	7.10412	16.1392	13.1218	15.0028	12.7583	8.71224	10.0688	8.11873	8.24	7.92976	9.37391	8.931	5.339	13.5316	9.64273	11.404	10.3788	10.9375	13.2716
9	9.42862	3.16641	4.98082	10.2859	5.82897	8.30467	5.6841	14.3051	5.59994	8.52686	9.85979	5.36607	11.8228	10.1411	15.6467	9.45118	3.15903	14.4917	9.19664	11.272	11.5218	5.5916	9.94391	4.16903	3.52903	5.40471	11.2403	9.38456	5.74984	7.70467	5.76788	14.5601	11.2263	13.5513	11.5368	6.64936	8.42145	5.94777	6.1593	6.31185	7.71491	7.37756	3.94409	11.7427	8.03491	10.5109	8.32423	9.15491	11.4563
10	7.81356	3.07787	2.80918	8.69891	4.23536	6.277	4.42291	12.5192	3.94527	6.64373	7.93773	3.95836	9.74127	8.56091	14.7202	7.85027	2.482	12.806	7.04027	9.919	9.764	4.242	8	3.66073	2.93509	4.45327	9.547	7.429	4.05218	6.32127	4.57	12.8813	9.234	11.7529	10.2306	4.69755	6.78545	3.95245	4.20173	4.832	6.17182	5.952	2.823	9.77918	6.55391	7.63818	6.28309	7.35809	9.55027
11	6.29156	2.85573	0.959364	7.08366	3.05676	4.60256	3.47281	10.651	2.64874	4.84315	6.04995	2.87774	7.62873	7.02024	13.4178	6.42015	1.82069	10.9714	4.83022	8.57944	7.94323	3.20602	6.03864	3.39933	2.82746	3.74748	7.81167	5.57641	2.71533	5.17716	3.64079	11.0888	7.21739	9.69424	8.91437	3.09733	5.2383	2.29948	2.60582	3.61979	4.86055	4.618	2.05836	7.70211	5.21736	5.89196	4.37497	5.63354	7.62585
12	4.92531	2.51073	-0.401	5.51711	2.32933	3.38389	2.872	8.71867	1.75456	3.30011	4.37956	2.19678	5.69411	5.644	11.7427	5.229	1.201	9.05744	2.72778	7.27878	6.14522	2.52856	4.144	3.32133	3.15711	3.29044	6.14511	3.89956	1.79133	4.40756	3.009	9.14589	5.31911	7.42967	7.627	1.982	3.89756	1.06944	1.493	2.70167	3.828	3.46733	1.634	5.62211	4.081	4.42611	2.77378	4.09933	5.84833
13	3.7781	2.10546	-1.13591	4.05994	2.00145	2.61267	2.57982	6.80164	1.20424	2.12609	3.08279	1.78979	4.09833	4.5223	9.77645	4.27464	0.66803	7.09	0.938727	6.041	4.51239	2.16912	2.50364	3.42418	3.73679	3.03203	4.67667	2.48903	1.2317	3.95821	2.60173	7.12336	3.69739	5.09039	6.38785	1.31018	2.86691	0.277121	0.819182	2.02318	3.11709	2.605	1.46982	3.73494	3.32127	3.36745	1.58297	2.8423	4.39327
14	2.88338	1.73299	-1.40909	2.78192	1.95142	2.17111	2.47331	5.08004	0.876303	1.37514	2.19641	1.52676	2.9347	3.69701	7.55746	3.56206	0.259919	5.17056	-0.411808	4.88256	3.21606	2.02575	1.261	3.68558	4.21659	2.8851	3.52344	1.463	0.891545	3.73459	2.31082	5.19767	2.47135	2.84109	5.21497	0.954273	2.21451	-0.151576	0.473879	1.50442	2.67864	2.05189	1.39573	2.30733	2.97982	2.74128	0.837859	1.93183	3.40203
15	2.2407	1.47544	-1.38009	1.77966	2.04245	1.90444	2.42063	3.71318	0.64503	0.987929	1.65155	1.28686	2.23724	3.12929	5.15081	3.12182	0.00947475	3.449	-1.28557	3.86356	2.32666	1.97086	0.486636	4.0503	4.52738	2.76118	2.77578	0.844172	0.604394	3.60069	2.033	3.59649	1.66925	0.873707	4.21754	0.746758	1.80941	-0.357576	0.309515	1.01339	2.43355	1.76211	1.31727	1.58115	2.99755	2.41068	0.488364	1.36966	2.8063
16	1.80232	1.36375	-1.20155	1.11991	2.16773	1.698	2.36103	2.75912	0.429758	0.830061	1.30927	1.00382	1.79839	2.7463	2.78942	2.92282	-0.0698788	2.063	-1.73891	3.04067	1.79294	1.93273	0.141364	4.45382	4.72639	2.59236	2.31167	0.552545	0.294212	3.44021	1.71455	2.38827	1.24379	-0.630939	3.48115	0.556545	1.508	-0.520424	0.195091	0.436455	2.27673	1.607	1.19127	1.38467	3.24227	2.21391	0.414818	1.06418	2.43564
17	1.50009	1.35762	-0.969364	0.802061	2.27173	1.50756	2.28293	2.19068	0.211727	0.752202	1.03324	0.67904	1.46469	2.48646	0.769586	2.82636	0.0352727	1.06611	-1.88572	2.36778	1.50789	1.88798	0.116545	4.85242	4.85616	2.35718	1.87267	0.48703	-0.0514848	3.20064	1.3727	1.56723	1.02896	-1.53378	3.0501	0.341727	1.18075	-0.708616	0.0611515	-0.206364	2.114	1.45889	1.028	1.52098	3.56991	2.04078	0.477374	0.874222	2.12782
18	1.26878	1.39644	-0.701273	0.726626	2.35003	1.342	2.21077	1.90147	0.0315152	0.660909	0.746818	0.368495	1.14323	2.23567	-0.649919	2.74697	0.322667	0.451333	-1.86572	1.77411	1.35278	1.84708	0.286364	5.21918	4.94741	2.0677	1.31378	0.551798	-0.404677	2.91502	1.05512	1.03865	0.894152	-1.94255	2.89339	0.13203	0.752051	-0.92496	-0.0891515	-0.82003	1.87864	1.24944	0.878636	1.77221	3.89255	1.84544	0.578131	0.675212	1.76194
19	1.07751	1.44467	-0.361273	0.752182	2.42718	1.238	2.18191	1.754	-0.0669091	0.548909	0.449182	0.129364	0.850636	1.91027	-1.17945	2.64291	0.764636	0.147	-1.77727	1.2	1.245	1.83627	0.529182	5.55482	5.00955	1.76318	0.643	0.607455	-0.703091	2.63127	0.813364	0.667455	0.757636	-1.97627	2.93909	-0.00790909	0.247364	-1.11645	-0.212455	-1.30309	1.56291	0.975	0.803636	1.97218	4.17382	1.63373	0.681091	0.431273	1.31845
20	0.922786	1.5011	0.0782727	0.794687	2.53079	1.25467	2.22175	1.63437	-0.0523434	0.455313	0.181828	0.0228889	0.660687	1.46448	-1.07093	2.5147	1.35144	0.0477778	-1.64713	0.621444	1.14341	1.89419	0.789273	5.835	5.07346	1.51518	-0.0593333	0.554646	-0.882909	2.38032	0.682485	0.320313	0.603525	-1.77545	3.06073	-0.0208182	-0.277556	-1.18133	-0.257303	-1.61494	1.20082	0.683889	0.837727	2.08731	4.39245	1.44408	0.794515	0.167556	0.848121
21	0.826763	1.57209	0.632273	0.828636	2.67818	1.44511	2.34298	1.4908	0.082202	0.45997	0.0050404	0.119455	0.554687	0.942848	-0.568202	2.38573	2.07689	0.00522222	-1.46483	0.0678889	1.06024	2.06448	1.06409	6.00079	5.23162	1.36986	-0.690222	0.431283	-0.915586	2.18688	0.681273	-0.0416465	0.45398	-1.45115	3.18218	0.190333	-0.756455	-1.05081	-0.166152	-1.74415	0.834273	0.433333	0.992455	2.14351	4.61855	1.33419	0.949182	-0.0323333	0.425939
22	0.816625	1.64687	1.29727	0.90303	2.87691	1.80067	2.55409	1.36106	0.320788	0.625273	-0.0281212	0.419394	0.515182	0.532576	0.156697	2.28118	2.94088	-0.0413333	-1.19427	-0.413667	1.03509	2.32412	1.36536	6.01873	5.35236	1.32194	-1.176	0.308727	-0.791424	2.07833	0.789455	-0.393939	0.353455	-1.05994	3.26233	0.651091	-1.10761	-0.737788	0.0621818	-1.65536	0.499636	0.260333	1.26364	2.1943	4.84655	1.34494	1.18739	-0.0378182	0.134091
23	0.909865	1.71239	2.054	1.12644	3.13067	2.244	2.84333	1.32944	0.642	0.878778	0.108444	0.799444	0.628667	0.368333	0.982111	2.21967	3.933	-0.108444	-0.791889	-0.777667	1.091	2.61033	1.709	5.97267	5.28544	1.35578	-1.46956	0.237111	-0.528889	2.04944	0.992667	-0.668667	0.360222	-0.615	3.28922	1.28867	-1.29144	-0.280444	0.421333	-1.29467	0.256	0.191889	1.636	2.22333	5.054	1.48822	1.52756	0.141778	0.0253333
24	1.1148	1.76075	2.85973	1.49906	3.43855	2.73289	3.1897	1.41702	1.02886	1.19395	0.386586	1.19398	0.988404	0.454384	1.85758	2.208	4.99587	-0.175333	-0.269242	-0.979667	1.23601	2.9132	2.113	5.94503	5.11541	1.4068	-1.54656	0.244949	-0.163414	2.09379	1.28385	-0.808081	0.486949	-0.105384	3.27476	1.97164	-1.29387	0.262202	0.895061	-0.750212	0.200545	0.248	2.096	2.25211	5.23164	1.74816	1.96319	0.459232	0.0933636
25	1.42333	1.78764	3.64436	1.96609	3.79945	3.25933	3.60597	1.59288	1.47394	1.57145	0.787879	1.61815	1.54664	0.744424	2.75033	2.24036	6.06961	-0.194	0.357788	-1.00167	1.482	3.24648	2.56773	5.97582	4.90779	1.41706	-1.427	0.341879	0.277697	2.20494	1.65218	-0.792394	0.72203	0.482333	3.24345	2.63245	-1.11973	0.791909	1.46609	-0.153455	0.303273	0.426	2.61682	2.35473	5.37909	2.0933	2.46876	0.873152	0.321364
26	1.81739	1.79336	4.37882	2.46395	4.20733	3.81689	4.09253	1.86165	1.96097	2.00024	1.28871	2.10278	2.20825	1.19759	3.60367	2.3237	7.08332	-0.126333	1.05599	-0.851111	1.83672	3.62055	3.06636	6.07358	4.70911	1.40993	-1.15033	0.532576	0.768646	2.39116	2.07703	-0.606657	1.05781	1.1458	3.21907	3.29942	-0.776222	1.26803	2.10548	0.433697	0.511818	0.703	3.18673	2.56323	5.47982	2.49756	3.01588	1.35817	0.690727
27	2.27921	1.78218	5.06655	2.98456	4.65818	4.40644	4.62978	2.23897	2.49383	2.46276	1.868	2.65499	2.85916	1.76903	4.38722	2.46567	7.97066	0.0651111	1.78282	-0.537778	2.30091	4.0456	3.59445	6.21618	4.56666	1.43404	-0.734111	0.821212	1.314	2.67322	2.54306	-0.253919	1.48303	1.85903	3.22662	4.01179	-0.304424	1.74858	2.80312	1.0543	0.756273	1.06244	3.79945	2.90024	5.54045	2.95144	3.58303	1.88535	1.17058
28	2.79421	1.75682	5.72109	3.50682	5.15309	5.028	5.17636	2.70227	3.08064	2.95282	2.51564	3.26791	3.47818	2.37527	5.11009	2.67464	8.62964	0.433	2.49182	-0.083	2.836	4.51636	4.14073	6.36691	4.50873	1.52127	-0.196	1.19427	1.94682	3.04836	3.05336	0.257818	1.97936	2.58518	3.28491	4.79264	0.282182	2.29936	3.57064	1.73936	1.00482	1.491	4.45491	3.36918	5.58955	3.45045	4.15373	2.39064	1.71545
29	3.35472	1.71868	6.34255	4.02032	5.67812	5.67144	5.70683	3.2389	3.72223	3.4778	3.22346	3.95431	4.13432	2.97957	5.76653	2.95152	9.01965	0.979222	3.16082	0.513778	3.41135	5.03687	4.699	6.47933	4.5564	1.68578	0.454556	1.63935	2.7469	3.51841	3.62667	0.874707	2.52832	3.28987	3.39154	5.64003	0.985323	2.92722	4.40658	2.497	1.29564	1.99367	5.15227	3.98344	5.65318	4.00053	4.71494	2.84399	2.32524
30	3.95269	1.66674	6.92809	4.5559	6.19012	6.31144	6.22313	3.83673	4.40716	4.0467	3.9852	4.6793	4.86154	3.62179	6.30325	3.30764	9.10528	1.54744	3.79144	1.22611	4.02666	5.60206	5.25009	6.51115	4.70566	1.93959	1.18844	2.14653	3.73942	4.06482	4.28188	1.5721	3.12115	3.94463	3.54871	6.52485	1.80888	3.61357	5.28509	3.31788	1.67536	2.55678	5.87082	4.73828	5.75773	4.60347	5.25642	3.30041	2.99973
31	4.57204	1.59842	7.47955	5.13352	6.66636	6.92133	6.70758	4.49767	5.10461	4.66206	4.78388	5.36645	5.6523	4.33767	6.62533	3.76836	8.86582	2.05767	4.391	2.02567	4.69082	6.18818	5.74527	6.43655	4.94942	2.27545	1.97233	2.71579	4.72724	4.654	4.99109	2.34176	3.74945	4.53639	3.76152	7.39091	2.7207	4.32445	6.144	4.17118	2.16009	3.185	6.57664	5.59812	5.874	5.25464	5.77033	3.81945	3.73445
32	5.19174	1.51525	7.98782	5.74679	7.1063	7.48067	7.13214	5.2346	5.76784	5.29399	5.58226	5.97402	6.48036	5.10482	6.7193	4.33861	8.30986	2.534	4.95252	2.87944	5.39723	6.7677	6.15182	6.26712	5.28526	2.67125	2.75967	3.34585	5.57581	5.24375	5.70609	3.18746	4.40047	5.07288	4.0349	8.18524	3.69617	5.02692	6.93439	4.98903	2.75273	3.86789	7.22136	6.47762	5.96336	5.9451	6.25071	4.41204	4.50555
33	5.7833	1.42431	8.42518	6.35944	7.49855	7.97344	7.45439	5.98764	6.33564	5.89138	6.33145	6.4871	7.30132	5.85711	6.67272	4.95382	7.50591	3.03011	5.44165	3.74844	6.10897	7.2984	6.48364	6.047	5.69097	3.09287	3.50311	4.02048	6.26988	5.79519	6.37452	4.09654	5.05697	5.57332	4.35058	8.84409	4.69852	5.69138	7.6193	5.70233	3.44136	4.59356	7.74691	7.3354	6.02482	6.64208	6.68917	5.0384	5.28145
34	6.31378	1.3319	8.749	6.917	7.839	8.37767	7.62367	6.693	6.75633	6.409	6.988	6.874	8.055	6.53633	6.55567	5.552	6.66367	3.57133	5.82167	4.56967	6.77433	7.75133	6.762	5.846	6.12033	3.50367	4.163	4.704	6.78267	6.26567	6.945	5.04567	5.69167	6.03733	4.70967	9.316	5.666	6.275	8.173	6.241	4.194	5.33	8.093	8.12033	6.068	7.29233	7.05433	5.65667	6.017
35	6.74834	1.23312	8.87455	7.38379	8.12461	8.656	7.59934	7.32396	6.98579	6.80347	7.50529	7.09717	8.66154	7.09188	6.39717	6.10664	5.98886	4.16456	6.07084	5.29122	7.36313	8.10223	7.00245	5.75045	6.52394	3.87231	4.71511	5.36422	7.0958	6.60652	7.32873	5.99363	6.26654	6.45996	5.12485	9.51627	6.54032	6.72856	8.54791	6.48815	4.94909	6.02311	8.17936	8.78373	6.10345	7.84191	7.29928	6.21417	6.63655
36	7.05704	1.12768	8.77509	7.73188	8.34418	8.76444	7.35921	7.84194	7.00445	7.02683	7.84782	7.12216	9.01953	7.4758	6.21263	6.60906	5.61366	4.79889	6.17456	5.87678	7.85934	8.32617	7.21409	5.78179	6.83401	4.16842	5.14411	5.97028	7.19916	6.76908	7.48594	6.87383	6.75309	6.83843	5.5798	9.42979	7.27143	6.98919	8.73815	6.45512	5.64645	6.62411	8.00827	9.26842	6.12291	8.23156	7.38139	6.65261	7.10876
37	7.21534	1.02929	8.44327	7.93036	8.47318	8.665	6.90327	8.19191	6.81827	7.03536	8.00036	6.94	9.06827	7.65464	6.01909	7.01736	5.57109	5.44	6.13064	6.299	8.25436	8.40645	7.40173	5.923	7.00482	4.362	5.445	6.49055	7.07845	6.71445	7.38136	7.639	7.12873	7.17818	6.02327	9.02345	7.79064	7.02127	8.71327	6.17136	6.22927	7.073	7.59582	9.46045	6.12945	8.41764	7.27245	6.91645	7.41036
38	7.21747	0.967151	7.94	7.92856	8.4807	8.315	6.3622	8.3262	6.46093	6.85028	7.93801	6.61635	8.80331	7.63647	5.81921	7.26839	5.81542	6.02622	5.95168	6.50411	8.53637	8.33266	7.55045	6.13603	7.01503	4.44363	5.59711	6.88056	6.79894	6.47044	7.01494	8.27372	7.37597	7.47149	6.45041	8.32067	8.02005	6.85181	8.45315	5.74388	6.64009	7.29856	7.02445	9.34241	6.13645	8.37333	6.96693	6.9954	7.52991
39	7.08018	0.949557	7.40127	7.72237	8.33458	7.759	5.89614	8.19155	6.01505	6.52359	7.68317	6.24726	8.25206	7.44085	5.61857	7.29494	6.2074	6.52078	5.67449	6.526	8.66641	8.10055	7.63282	6.36676	6.86291	4.42882	5.64611	7.0704	6.43114	6.09387	6.45245	8.76515	7.47463	7.6909	6.86896	7.44539	7.94011	6.55233	7.97033	5.37397	6.83818	7.29756	6.42945	8.9058	6.16736	8.06843	6.49686	6.88955	7.43567
40	6.84849	0.948444	7.00673	7.3687	8.01955	7.094	5.63933	7.82442	5.60724	6.16224	7.30242	5.95039	7.51391	7.1233	5.4357	7.05091	6.60294	6.89	5.3473	6.412	8.63985	7.75827	7.62009	6.55773	6.55076	4.35327	5.646	7.03712	6.06491	5.68685	5.86445	9.10364	7.39364	7.80691	7.27082	6.63418	7.55676	6.24797	7.35645	5.23264	6.78836	7.05233	5.98373	8.18418	6.25327	7.57682	5.9317	6.62155	7.18155
41	6.59248	0.930962	6.87218	6.94633	7.56091	6.45422	5.64465	7.30936	5.35427	5.90802	6.86421	5.83385	6.79224	6.78563	5.30032	6.61867	6.87914	7.10667	5.0203	6.25	8.44888	7.34869	7.49573	6.65412	6.16187	4.27592	5.66	6.78203	5.78636	5.38082	5.43682	9.26237	7.10068	7.77844	7.61525	6.07006	6.98234	6.11298	6.78142	5.37639	6.51418	6.59556	5.81591	7.42257	6.41691	7.00786	5.38513	6.23912	6.85621
42	6.3785	0.878412	6.97355	6.55363	7.01988	5.94978	5.88645	6.78345	5.32462	5.86263	6.44852	5.94585	6.27727	6.56028	5.25257	6.14136	6.95524	7.14256	4.74636	6.152	8.11408	6.91666	7.26727	6.64391	5.75558	4.27435	5.746	6.35761	5.66682	5.27151	5.27494	9.22617	6.60557	7.57262	7.84933	5.82621	6.46428	6.22795	6.36715	5.75733	6.115	6.00656	5.91309	6.89753	6.65027	6.49449	5.0081	5.8363	6.57115
43	6.25145	0.798649	7.22682	6.29788	6.47173	5.63533	6.206	6.38327	5.51585	6.02861	6.13518	6.23836	6.07745	6.50697	5.35285	5.78409	6.81806	7.00267	4.57297	6.19933	7.67406	6.51012	6.95982	6.56555	5.38373	4.41239	5.93133	5.85812	5.74564	5.36558	5.40191	8.97982	5.99985	7.20703	7.90745	5.88318	6.19091	6.57782	6.17927	6.25355	5.70955	5.39767	6.18773	6.81879	6.88718	6.15433	4.87076	5.52058	6.44582
44	6.22415	0.730226	7.506	6.25117	5.98918	5.50778	6.47277	6.20031	5.86138	6.36655	5.96457	6.64121	6.19958	6.6349	5.59903	5.68785	6.52852	6.72122	4.53736	6.39356	7.15508	6.15885	6.62236	6.45033	5.09241	4.71388	6.19422	5.38995	5.97588	5.62796	5.77773	8.5458	5.46343	6.72777	7.74168	6.16661	6.21726	7.06091	6.23288	6.70209	5.40036	4.86744	6.48582	7.14077	7.06609	6.03938	4.95854	5.37135	6.50448
45	6.27258	0.71783	7.647	6.37578	5.599	5.50711	7.046	6.27344	6.25056	6.79156	5.90911	7.06233	6.55744	6.90456	5.97244	5.87033	6.16567	6.361	4.62389	6.68278	6.57667	5.88511	6.315	6.319	4.83156	5.10656	6.49211	5.06056	6.29522	5.98911	6.27033	7.95911	5.16667	6.219	7.33211	6.524	6.48289	7.51011	6.45533	7.012	5.246	4.48267	6.602	7.62233	7.141	6.13422	5.18267	5.42033	6.70567
46	6.32538	0.771053	7.42991	6.60036	5.26336	5.532	7.25727	6.52527	6.56336	7.19373	5.92455	7.38118	6.96027	7.23109	6.41182	6.25136	5.76318	6.015	4.79373	6.982	5.95536	5.69545	6.10673	6.16545	4.47582	5.44809	6.768	4.89282	6.60755	6.34664	6.74536	7.32064	5.15691	5.78955	6.80473	6.78273	6.85873	7.77691	6.75055	7.15073	5.24636	4.272	6.30173	7.98855	7.081	6.28555	5.37373	5.65336	6.992
47	6.30016	0.881815	6.84264	6.79693	4.93376	5.466	7.27862	6.79966	6.66709	7.42301	5.91081	7.49743	7.28829	7.48949	6.80443	6.71924	5.31231	5.80067	5.00209	7.18911	5.27327	5.58316	6.01164	5.93055	3.87091	5.5426	6.94978	4.81033	6.765	6.55618	7.09461	6.70662	5.40206	5.53688	6.29206	6.74576	7.21805	7.71248	7.02433	7.05918	5.26336	4.25533	5.60927	7.90764	6.92827	6.28784	5.30964	5.98902	7.27215
48	6.11326	1.04266	5.99327	6.74333	4.62261	5.26156	7.0803	6.86786	6.42418	7.33519	5.72559	7.40679	7.42986	7.53248	7.06536	7.12627	4.7139	5.76178	5.21105	7.25411	4.55906	5.46255	6.02427	5.46715	3.02385	5.17977	6.99778	4.67049	6.57428	6.48159	7.2277	6.16994	5.79355	5.49375	5.90703	6.25533	7.45886	7.20943	7.15742	6.68124	5.12627	4.36989	4.67109	7.28131	6.72027	5.95914	4.79677	6.2657	7.42561
49	5.70873	1.22397	5.05418	6.15055	4.39555	4.92867	6.67485	6.49503	5.83188	6.848	5.25103	7.15027	7.23491	7.19336	7.12021	7.232	3.85755	5.89433	5.37724	7.115	3.93421	5.14588	6.12336	4.66864	2.19355	4.3073	6.85467	4.32979	5.92867	6.00291	7.02027	5.6967	6.13515	5.59915	5.69327	5.25464	7.44973	6.24594	6.94882	6.01864	4.71336	4.53133	3.70664	6.15976	6.50373	5.22288	3.80245	6.27073	7.32345
50	5.08831	1.38961	4.16145	5.08535	4.28579	4.48467	6.11429	5.58155	4.97915	6.00027	4.56057	6.78083	6.6641	6.38377	6.79002	6.8737	2.9071	6.13456	5.41793	6.66433	3.47474	4.45625	6.27018	3.60542	1.5981	3.11915	6.45867	3.75123	4.94812	5.09404	6.46755	5.17898	6.18178	5.65647	5.53259	3.9937	7.0812	4.97701	6.32985	5.08973	4.07682	4.57222	2.87173	4.75778	6.30718	4.20378	2.5183	5.7966	6.83833
51	4.30607	1.48976	3.38164	3.83145	4.24148	3.928	5.42649	4.24485	4.02828	4.95383	3.76019	6.31814	5.77991	5.17658	5.99745	6.01733	2.10494	6.32011	5.18372	5.80289	3.1216	3.38358	6.383	2.5443	1.24814	1.93904	5.78011	3.04468	3.86194	3.91765	5.58876	4.56097	5.72534	5.38045	5.251	2.76824	6.38355	3.65534	5.35409	4.00239	3.40236	4.24844	2.20255	3.41773	6.11182	3.18838	1.26764	4.78434	5.89812
52	3.45605	1.48322	2.70045	2.71345	4.17645	3.25933	4.66827	2.86052	3.16258	3.95012	2.94997	5.73303	4.72148	3.86297	4.79606	4.83636	1.59839	6.199	4.54776	4.64333	2.77152	2.23364	6.31355	1.77982	0.930939	1.02161	4.86467	2.36482	2.90421	2.85173	4.49355	3.89273	4.79552	4.65682	4.75094	1.78936	5.43673	2.51597	4.20564	2.97127	2.82709	3.453	1.613	2.32094	5.86036	2.405	0.297818	3.53764	4.645
53	2.63548	1.37102	2.07427	1.88327	4.06691	2.51811	3.93284	1.74991	2.48862	3.11287	2.19463	4.94014	3.72572	2.72583	3.43977	3.64888	1.3506	5.62478	3.52528	3.45622	2.46944	1.32111	5.94091	1.41282	0.54099	0.383677	3.842	1.76244	2.17072	2.13129	3.42645	3.26928	3.64904	3.6787	4.09785	1.09788	4.38621	1.64524	3.14385	2.12855	2.31045	2.39833	1.02391	1.47857	5.437	1.83167	-0.365131	2.41431	3.40148
54	1.92306	1.21165	1.49655	1.3096	3.99176	1.815	3.29942	1.02135	1.98617	2.43974	1.57292	3.93836	2.98383	1.89983	2.24934	2.73252	1.222	4.63889	2.33988	2.43922	2.39024	0.728303	5.229	1.32385	0.198202	-0.0930707	2.88111	1.23699	1.59122	1.74955	2.66427	2.73963	2.54751	2.7373	3.45451	0.582485	3.43276	0.923828	2.33318	1.4693	1.75155	1.41922	0.446727	0.7	4.72918	1.3356	-0.821263	1.57057	2.42927
55	1.35806	1.08501	1.01755	0.832909	4.08736	1.334	2.75818	0.598182	1.52782	1.86618	1.22518	2.89909	2.47173	1.34336	1.34555	2.071	1.1	3.461	1.33145	1.647	2.68991	0.336818	4.25882	1.31682	0.223182	-0.527818	2.132	0.861545	1.03809	1.53645	2.22609	2.26118	1.63882	2.04564	2.86909	0.117636	2.66309	0.225909	1.70409	0.887636	1.11	0.739	-0.0270909	-0.0745455	3.76227	0.817909	-1.148	0.970091	1.84327
56	0.96002	1.06763	0.745	0.415778	4.465	1.30378	2.26311	0.342	0.982889	1.37767	1.32322	2.04044	2.07522	0.919556	0.668889	1.54433	0.966111	2.40856	0.641889	1.02656	3.393	0.00966667	3.217	1.30833	0.770778	-0.947556	1.61967	0.806778	0.527667	1.31722	1.96767	1.81656	0.910333	1.62356	2.28667	-0.269333	2.03978	-0.428222	1.17633	0.313333	0.489	0.386	-0.253	-0.725333	2.752	0.292111	-1.27067	0.482111	1.50833
57	0.75126	1.18883	0.840273	0.156646	5.14194	1.75044	1.81703	0.170606	0.349778	1.12543	1.94383	1.41179	1.68679	0.536879	0.0919192	1.08712	0.840253	1.63433	0.214515	0.550444	4.38383	-0.270313	2.31227	1.36191	1.74174	-1.24585	1.16833	1.2509	0.229737	1.07753	1.69673	1.52338	0.269606	1.28857	1.66527	-0.436818	1.46523	-0.923758	0.764818	-0.204485	0.195364	0.204333	-0.0437273	-1.09994	2.00364	-0.0775657	-1.02179	0.0795354	1.20848
58	0.772733	1.41484	1.28718	0.231606	6.04364	2.59433	1.47121	0.0873636	-0.226545	1.31415	3.01094	0.939909	1.30994	0.254576	-0.383909	0.851636	0.765212	1.08433	-0.0827576	0.364	5.48197	-0.367152	1.58164	1.60055	2.93467	-1.19003	0.692667	2.23179	0.353273	0.997848	1.31036	1.64682	-0.308606	0.918	1.13703	-0.187	0.902212	-1.07612	0.675364	-0.522727	0.41	0.235	0.565727	-1.13303	1.52764	-0.0331818	-0.299818	-0.0648788	0.886
59	1.0591	1.70445	2.03	0.794273	7.06594	3.683	1.28545	0.121253	-0.497758	2.03001	4.34206	0.658667	1.0728	0.252303	-0.633465	1.11709	0.83797	0.618556	-0.290242	0.619667	6.55213	-0.138374	1.00127	2.10152	4.13932	-0.601495	0.217667	3.55617	0.990192	1.30613	0.855212	2.21884	-0.672535	0.53496	0.968657	0.531485	0.41603	-0.843566	1.13233	-0.442061	1.14691	0.617778	1.47927	-0.761545	1.19927	0.508596	0.846465	0.264101	0.625818
60	1.61157	2.01712	2.94909	1.75807	8.1243	4.863	1.33071	0.286394	-0.248949	3.18409	5.70711	0.724141	1.14237	0.697475	-0.388121	1.94973	1.15649	0.175889	-0.317596	1.362	7.55027	0.468758	0.614182	2.84773	5.2324	0.465576	-0.126222	5.03068	2.07508	2.09261	0.495273	3.13833	-0.601677	0.25397	1.34074	1.56373	0.104212	-0.224394	2.10897	0.186364	2.26945	1.47056	2.54473	-0.0109495	0.904364	1.487	2.23708	1.13974	0.667455
61	2.38825	2.3017	3.89636	2.92645	9.16691	6.02167	1.63945	0.584697	0.565727	4.57952	6.98703	1.32145	1.61373	1.63233	0.337667	3.22973	1.74561	-0.164	-0.0243636	2.436	8.47724	1.38318	0.572091	3.73782	6.19352	1.84685	-0.143667	6.50291	3.35136	3.27455	0.440727	4.21606	0.02	0.237909	2.25494	2.731	0.108606	0.700818	3.43309	1.23936	3.57109	2.69933	3.61155	0.989394	0.664364	2.73179	3.64436	2.44594	1.15245
62	3.31389	2.50276	4.75964	4.121	10.1705	7.10033	2.2138	1.03389	1.82635	5.9762	8.14511	2.41062	2.47473	2.86465	1.42542	4.7183	2.55033	-0.240889	0.655636	3.62111	9.34234	2.45121	1.05073	4.6203	7.0337	3.3329	0.26	7.89513	4.62016	4.60976	0.841333	5.25739	1.11939	0.589768	3.56082	3.87445	0.50396	1.81035	4.86976	2.53548	4.86518	4.04544	4.57073	2.10545	0.646545	4.04492	4.89435	3.87992	2.07303
63	4.30019	2.59109	5.49873	5.22189	11.1255	8.07633	3.00644	1.66194	3.3269	7.23622	9.18404	3.79233	3.52154	4.16029	2.67699	6.17864	3.45253	0.0937778	1.65251	4.75556	10.1374	3.51473	2.02836	5.42185	7.74439	4.75219	1.05322	9.18771	5.77309	5.90138	1.72697	6.16832	2.4916	1.28673	4.97197	4.88627	1.24734	2.9386	6.20806	3.87745	6.04982	5.30378	5.38491	3.18862	1.03	5.27707	5.9332	5.20591	3.28545
64	5.27067	2.58	6.12555	6.17336	12.0234	8.948	3.91582	2.48018	4.84436	8.32136	10.0994	5.26509	4.57118	5.35418	3.881	7.48445	4.33618	0.868	2.80291	5.75	10.8399	4.45582	3.29555	6.14809	8.34418	6.004	2.09	10.3607	6.78309	7.04327	2.89873	6.94418	3.91109	2.23236	6.30909	5.75209	2.235	3.98445	7.37509	5.09664	7.09673	6.371	6.06727	4.13955	1.92036	6.35455	6.76645	6.31191	4.55627
65	6.16879	2.50633	6.65245	6.97953	12.8479	9.70067	4.83014	3.39956	6.25794	9.23982	10.8748	6.66869	5.51235	6.35365	4.9388	8.63288	5.13166	2.00344	3.91693	6.57822	11.4437	5.24263	4.63427	6.82755	8.82544	7.04298	3.17622	11.3999	7.66851	8.01292	4.15218	7.61059	5.19247	3.29465	7.4924	6.49864	3.31724	4.90185	8.38897	6.15597	8.00027	7.198	6.63455	4.91507	3.158	7.29926	7.42083	7.17871	5.69424
66	6.96073	2.40828	7.09345	7.66909	13.5787	10.334	5.66208	4.33451	7.5143	10.0047	11.5024	7.90541	6.28883	7.11492	5.81975	9.65355	5.83264	3.25022	4.89311	7.30078	11.9339	5.86535	5.88	7.47052	9.1703	7.8758	4.156	12.2805	8.44065	8.82744	5.34321	8.19474	6.22702	4.34355	8.48338	7.14245	4.34289	5.67926	9.2743	7.06703	8.76745	7.83856	7.10773	5.50482	4.51509	8.13542	7.91491	7.82686	6.6323
67	7.63712	2.30748	7.456	8.25333	14.195	10.836	6.38933	5.217	8.606	10.6453	11.9683	8.97167	6.90433	7.68267	6.51733	10.557	6.45033	4.44933	5.708	7.93667	12.2977	6.33533	6.961	8.059	9.36	8.544	4.99733	12.9843	9.11867	9.537	6.386	8.714	7.01267	5.30267	9.28067	7.69	5.25067	6.35067	10.053	7.861	9.398	8.322	7.508	5.969	5.822	8.879	8.26233	8.31833	7.374
68	8.19972	2.21113	7.73809	8.74342	14.6796	11.1982	7.00945	6.00949	9.53801	11.1819	12.275	9.89057	7.40825	8.11035	7.07749	11.3214	7.00222	5.50367	6.37405	8.485	12.5288	6.68278	7.85473	8.56158	9.41838	9.07655	5.72589	13.5074	9.70533	10.1764	7.22827	9.16576	7.58977	6.15508	9.91764	8.13039	6.03603	6.96578	10.7251	8.55458	9.86582	8.68967	7.84673	6.35034	6.96127	9.54021	8.47636	8.70158	7.93627
69	8.66482	2.12191	7.97082	9.14965	15.0329	11.431	7.53695	6.70011	10.3168	11.621	12.4388	10.6735	7.84491	8.42481	7.51722	11.9612	7.5038	6.37322	6.91043	8.93111	12.6332	6.94184	8.60345	8.98248	9.37965	9.50658	6.36656	13.8591	10.1993	10.7534	7.91524	9.53803	8.01572	6.90447	10.4051	8.489	6.70914	7.54068	11.3122	9.17682	10.1948	8.99278	8.13918	6.69863	7.94836	10.122	8.57741	9.00949	8.40273
70	9.04888	2.03766	8.17764	9.48827	15.2598	11.5657	7.99048	7.27967	10.9349	11.9702	12.4956	11.331	8.24648	8.64476	7.83821	12.4825	7.964	7.068	7.32827	9.27733	12.6146	7.14539	9.22155	9.34309	9.31248	9.8587	6.94533	14.0388	10.6035	11.2677	8.479	9.82191	8.3367	7.56076	10.7625	8.78673	7.30803	8.07433	11.8172	9.73591	10.4046	9.259	8.39755	7.05206	8.80391	10.6139	8.59573	9.26833	8.82345
71	9.37299	1.95476	8.38345	9.79111	15.3709	11.6374	8.3851	7.77356	11.3978	12.234	12.5079	11.8615	8.63168	8.78061	8.07278	12.8948	8.38581	7.628	7.6509	9.55111	12.5169	7.33398	9.71918	9.67309	9.29736	10.1466	7.48378	14.0874	10.9265	11.7154	8.95233	10.0087	8.5779	8.13751	11.0094	9.04394	7.85763	8.57326	12.2424	10.2302	10.5213	9.50278	8.64718	7.42932	9.53627	11.0225	8.56538	9.50371	9.23594
72	9.65725	1.87031	8.61836	10.0758	15.3838	11.681	8.73551	8.20131	11.7212	12.4361	12.5171	12.2841	9.01196	8.86045	8.24635	13.2055	8.77803	8.08578	7.89561	9.76522	12.3879	7.53535	10.1068	9.983	9.37994	10.3677	7.99367	14.0341	11.1846	12.1057	9.36018	10.1316	8.75116	8.66056	11.1755	9.2833	8.36672	9.06249	12.5798	10.6466	10.5838	9.743	8.91318	7.85115	10.1461	11.3478	8.52791	9.75493	9.65897
73	9.91841	1.7846	8.88836	10.3579	15.3175	11.727	9.06318	8.57482	11.9106	12.6024	12.5515	12.6139	9.37473	8.90855	8.39309	13.4216	9.15	8.477	8.08509	9.933	12.2695	7.76818	10.3999	10.2706	9.58055	10.52	8.478	13.9204	11.4095	12.4509	9.71427	10.2207	8.86073	9.15373	11.2879	9.53645	8.84118	9.55464	12.8207	11.0021	10.6415	9.993	9.21936	8.31673	10.6596	11.5969	8.51955	10.0389	10.0827
74	10.1702	1.70168	9.18155	10.6517	15.1915	11.8063	9.37366	8.88769	11.9836	12.7537	12.6292	12.8635	9.70249	8.95315	8.56004	13.5681	9.50394	8.82789	8.23404	10.0901	12.2009	8.04789	10.6251	10.5325	9.89686	10.6239	8.92778	13.7962	11.625	12.7634	10.0195	10.3119	8.91417	9.62752	11.3887	9.83052	9.29232	10.0584	12.9824	11.3018	10.7346	10.2576	9.56836	8.81026	11.0824	11.7849	8.56428	10.3578	10.4842
75	10.4197	1.6273	9.47836	10.9682	15.0231	11.9266	9.67572	9.13476	11.9632	12.9065	12.7751	13.0544	9.99245	9.00668	8.77317	13.6588	9.85139	9.157	8.35438	10.2768	12.2141	8.3792	10.8221	10.7661	10.2938	10.6985	9.348	13.7069	11.8496	13.0511	10.2833	10.4577	8.91338	10.0849	11.5205	10.1688	9.72691	10.5803	13.0813	11.5457	10.8728	10.5323	9.94555	9.31294	11.4024	11.9359	8.66412	10.7033	10.8477
76	10.6687	1.56836	9.75391	11.2928	14.8375	12.083	9.98212	9.31236	11.8721	13.0753	12.9812	13.1921	10.2514	9.06221	9.0463	13.7097	10.2026	9.47067	8.45694	10.5193	12.334	8.76885	11.0224	10.979	10.7352	10.7563	9.74833	13.7008	12.0942	13.3142	10.5169	10.6873	8.86545	10.5115	11.6993	10.5352	10.1459	11.1086	13.1301	11.7178	11.0431	10.8123	10.3407	9.82009	11.6378	12.0709	8.80806	11.0588	11.1757
77	10.9168	1.53218	10.0019	11.6123	14.6616	12.2708	10.2939	9.41048	11.7375	13.2672	13.2471	13.2759	10.4921	9.10584	9.3839	13.7387	10.5531	9.77633	8.54225	10.8151	12.555	9.20543	11.2439	11.1786	11.1971	10.7927	10.144	13.7963	12.3689	13.5594	10.7214	11.0058	8.78843	10.8887	11.928	10.9159	10.5467	11.6288	13.1473	11.8252	11.2199	11.0997	10.7381	10.3474	11.8207	12.2062	8.9837	11.3991	11.472
78	11.1624	1.52676	10.219	11.9242	14.5193	12.4891	10.5862	9.40578	11.5836	13.4879	13.5753	13.3156	10.7233	9.11867	9.77589	13.77	10.8972	10.0829	8.61356	11.1576	12.8664	9.668	11.494	11.373	11.6674	10.7999	10.5416	13.9867	12.6724	13.798	10.9	11.4107	8.69978	11.1916	12.1988	11.3053	10.9247	12.1204	13.1657	11.892	11.38	11.4057	11.12	10.9204	11.983	12.3543	9.17489	11.7091	11.735
79	11.4038	1.55869	10.3895	12.2332	14.4305	12.736	10.8329	9.273	11.4273	13.7447	13.961	13.3323	10.9513	9.08267	10.2177	13.8284	11.2267	10.3887	8.66479	11.5463	13.2564	10.1366	11.7768	11.5648	12.1497	10.7723	10.9307	14.2588	12.9967	14.0443	11.0511	11.8992	8.6073	11.3835	12.5051	11.6967	11.2901	12.5468	13.2174	11.9434	11.5095	11.738	11.4844	11.5547	12.1402	12.5322	9.35724	11.9922	11.9638
80	11.6371	1.63134	10.5147	12.5529	14.4067	13.0043	11.0076	8.98768	11.2731	14.0447	14.3818	13.3523	11.1964	8.98947	10.7003	13.9282	11.5237	10.6823	8.685	11.9732	13.7107	10.5836	12.079	11.7579	12.6343	10.7037	11.3122	14.5961	13.338	14.3119	11.1694	12.4494	8.50177	11.4246	12.8373	12.0932	11.6553	12.8546	13.3362	12.0066	11.6171	12.0969	11.8319	12.2471	12.286	12.7508	9.50143	12.2658	12.1573
81	11.855	1.74757	10.5754	12.8978	14.4509	13.283	11.0838	8.53163	11.1072	14.3889	14.8167	13.4053	11.476	8.83546	11.208	14.0683	11.7712	10.9359	8.67899	12.4391	14.2102	10.9767	12.4003	11.9535	13.1055	10.6043	11.688	14.9774	13.6971	14.6123	11.2628	13.0295	8.36078	11.2537	13.1924	12.4901	12.029	12.979	13.5376	12.0999	11.6964	12.484	12.1467	13.0049	12.4317	13.0089	9.56666	12.5596	12.3407
82	12.0452	1.91231	10.5295	13.2681	14.5575	13.557	11.0257	7.90009	10.9097	14.7695	15.2471	13.5123	11.7869	8.63682	11.7105	14.2406	11.9428	11.111	8.64891	12.944	14.732	11.2966	12.7491	12.1294	13.537	10.4861	12.057	15.3778	14.0763	14.9533	11.3416	13.6156	8.15409	10.8586	13.5686	12.8619	12.4068	12.8035	13.8288	12.2074	11.7287	12.89	12.3877	13.8112	12.6024	13.2969	9.51491	12.8991	12.5309
83	12.1888	2.13139	10.329	13.6618	14.7134	13.8003	10.7659	7.14954	10.6552	15.18	15.6499	13.6757	12.1159	8.40221	12.1613	14.4237	11.9844	11.131	8.59097	13.4717	15.2531	11.5276	13.1293	12.2511	13.8959	10.3445	12.413	15.7666	14.4642	15.3364	11.4204	14.1757	7.8411	10.2437	13.9594	13.1855	12.7753	12.2215	14.1904	12.2926	11.7075	13.2868	12.4905	14.6192	12.8118	13.5823	9.32988	13.2961	12.7392
84	12.2622	2.40944	9.94527	14.0669	14.9025	13.9914	10.2314	6.37157	10.3203	15.6053	16.0111	13.8843	12.4208	8.11908	12.4586	14.594	11.8138	10.9432	8.49608	13.9786	15.7522	11.6441	13.5335	12.2932	14.179	10.1565	12.7358	16.1272	14.8395	15.7482	11.5071	14.665	7.37476	9.43888	14.3578	13.4437	13.1037	11.2746	14.5971	12.2793	11.6331	13.6396	12.3368	15.3753	13.0549	13.8099	9.00652	13.7484	12.9664
85	12.2486	2.73972	9.40864	14.4606	15.1094	14.113	9.42645	5.66658	9.8827	16.0322	16.3187	14.1171	12.6635	7.76718	12.5342	14.7319	11.3252	10.4727	8.34673	14.4287	16.2008	11.6087	13.9383	12.2322	14.4236	9.88315	12.9787	16.4543	15.1903	16.1645	11.5992	15.075	6.73124	8.51082	14.7477	13.6005	13.3178	10.2365	15.0177	12.0726	11.5295	13.9173	11.7922	15.9916	13.3171	13.9075	8.56912	14.2492	13.1894
86	12.1479	3.1008	8.80836	14.821	15.3164	14.157	8.43719	5.1252	9.33837	16.4442	16.5488	14.3451	12.7868	7.32814	12.3487	14.8211	10.51	9.68344	8.14469	14.7956	16.5723	11.3888	14.3149	12.0385	14.6628	9.49756	13.0909	16.742	15.5099	16.5503	11.667	15.3957	5.94527	7.57374	15.1163	13.6158	13.3461	9.36186	15.4418	11.6279	11.4345	14.1067	10.8189	16.4508	13.5684	13.7951	8.08271	14.7844	13.3617
87	11.9783	3.45696	8.26355	15.1418	15.5079	14.1226	7.40014	4.80933	8.72262	16.8301	16.6708	14.5461	12.7413	6.83978	11.8931	14.8589	9.4738	8.63144	7.88628	15.0582	16.8514	10.9717	14.6428	11.6932	14.8841	9.01463	13.0268	16.9829	15.8023	16.8769	11.6459	15.6147	5.12142	6.78031	15.4555	13.466	13.1277	8.88648	15.8794	10.9482	11.3952	14.1966	9.50564	16.7396	13.7817	13.4014	7.63699	15.3236	13.4203
88	11.7813	3.76545	7.86764	15.4329	15.6843	14.0137	6.46509	4.75579	8.08597	17.1917	16.6598	14.7143	12.535	6.34252	11.2957	14.8707	8.35297	7.49	7.58648	15.2117	17.0198	10.3779	14.9145	11.1906	15.0682	8.49855	12.7783	17.1764	16.0957	17.1348	11.4985	15.6936	4.38239	6.26224	15.7798	13.1969	12.6604	9.04994	16.3393	10.0917	11.4552	14.1797	8.06936	16.8055	13.9503	12.7163	7.33127	15.8497	13.318
89	11.6072	3.99512	7.693	15.721	15.863	13.8338	5.808	4.96289	7.49422	17.5299	16.4964	14.8569	12.2627	5.87889	10.7288	14.89	7.29978	6.44	7.29556	15.2512	17.052	9.71333	15.135	10.5737	15.2032	8.01278	12.3901	17.3348	16.433	17.3216	11.2017	15.6246	3.81222	6.10478	16.1141	12.8733	12.0061	9.74822	16.818	9.20233	11.648	14.0709	6.752	16.6481	14.087	11.8547	7.25522	16.3457	13.066
90	11.5048	4.12217	7.80755	16.0232	16.067	13.5967	5.53459	5.39601	7.02598	17.8399	16.1942	14.9741	12.0264	5.4952	10.359	14.9455	6.48582	5.63767	7.09347	15.168	16.9566	9.13401	15.3094	9.91312	15.2677	7.62041	11.9526	17.4758	16.8359	17.4343	10.7674	15.395	3.47224	6.31452	16.4473	12.5932	11.341	10.82	17.2964	8.42255	12.006	13.8974	5.82064	16.2856	14.2266	11.0133	7.45493	16.7554	12.7661
91	11.5127	4.13285	8.14691	16.3374	16.3147	13.33	5.66282	6.03555	6.78273	18.0815	15.8529	15.055	11.9449	5.23773	10.3229	15.0586	6.06727	5.214	7.07036	14.981	16.7695	8.78327	15.4391	9.31136	15.2707	7.37773	11.609	17.6065	17.2925	17.4596	10.2461	15.0399	3.40427	6.84773	16.7339	12.4802	10.8257	12.0936	17.7306	7.85882	12.4897	13.693	5.40373	15.7396	14.4134	10.4073	7.94027	16.9738	12.5531
92	11.6593	4.02949	8.64909	16.6626	16.6075	13.0894	6.16732	6.85908	6.86319	18.2186	15.5944	15.1203	12.1365	5.10558	10.5983	15.2356	6.08046	5.31078	7.2919	14.7567	16.5542	8.7908	15.4993	8.89076	15.2318	7.34342	11.5311	17.7461	17.7743	17.4112	9.75397	14.6495	3.61935	7.56295	16.9172	12.6365	10.6026	13.433	18.0785	7.60612	13.0708	13.5287	5.57782	15.1204	14.6851	10.2428	8.65212	16.9923	12.5839
93	11.9669	3.83184	9.26282	17.0109	16.9422	12.9506	6.99004	7.86556	7.33343	18.2568	15.5054	15.2953	12.6624	5.10822	11.1379	15.437	6.48114	5.81311	7.82242	14.6041	16.3914	9.23107	15.4663	8.76394	15.143	7.57871	11.7636	17.9359	18.2458	17.2894	9.43406	14.382	4.097	8.40312	16.9809	13.0762	10.843	14.7555	18.3213	7.70991	13.7141	13.4628	6.29282	14.5795	15.0705	10.6334	9.54452	16.8801	12.9727
94	12.4395	3.57903	9.96291	17.4128	17.3198	12.965	8.05073	9.08021	8.15894	18.2383	15.6344	15.4915	13.4918	5.27912	11.9168	15.6086	7.17294	6.635	8.67806	14.624	16.3559	10.0956	15.3401	9.00718	14.9986	8.14303	12.345	18.2207	18.6644	17.091	9.42509	14.3932	4.31124	9.35133	16.9707	13.7623	11.5045	16.0235	18.4408	8.09282	14.3787	13.5437	7.41055	14.2723	15.5789	11.5694	10.5805	16.7615	13.6501
95	13.0844	3.2574	10.7403	17.8881	17.7299	13.1461	9.26998	10.5351	9.26215	18.2073	15.9802	15.8141	14.4904	5.66546	12.8326	15.6806	8.06767	7.71389	9.82545	14.8858	16.483	11.2964	15.1399	9.59676	14.819	8.97338	13.2619	18.5951	18.9645	16.8263	9.823	14.771	5.78284	10.3793	16.9721	14.5887	12.5376	17.2012	18.442	8.70461	15.0287	13.7857	8.79427	14.2927	16.1771	12.9215	11.7295	16.7717	14.5351
96	13.8469	2.92645	11.5865	18.3783	18.1495	13.47	10.5787	12.1572	10.5757	18.2277	16.4627	16.3415	15.4824	6.32696	13.7929	15.5501	9.11101	9.02144	11.1822	15.4106	16.6911	12.6671	14.899	10.4633	14.6106	10.0272	14.4397	18.9733	19.1113	16.5085	10.7153	15.5241	6.88681	11.441	17.0854	15.4372	13.8471	18.2278	18.3428	9.51467	15.6176	14.1396	10.3195	14.5957	16.8069	14.4526	12.9431	17.0252	15.5066
97	14.6638	2.59473	12.4754	18.758	18.539	13.882	11.9562	13.7999	12.0337	18.3306	16.9455	17.0492	16.348	7.22782	14.7227	15.1756	10.275	10.544	12.6012	16.123	16.8682	14.091	14.6208	11.5224	14.3521	11.2571	15.7187	19.2578	19.085	16.1632	12.0275	16.568	8.116	12.4635	17.3375	16.2218	15.2639	18.9963	18.1584	10.5101	16.1015	14.468	11.886	15.0899	17.3702	15.97	14.1474	17.4888	16.4093
98	15.4396	2.28531	13.3606	18.9046	18.8539	14.2951	13.3997	15.2571	13.5712	18.5012	17.2905	17.8616	17.0612	8.32646	15.547	14.5548	11.5458	12.2197	13.9649	16.547	16.9061	15.4467	14.2601	12.6783	14.0225	12.6111	16.9256	19.3514	18.8748	15.8044	13.6213	17.7024	9.45763	13.3841	17.6411	16.8903	16.5662	19.4218	17.8695	11.6354	16.4368	14.6284	13.3932	15.6471	17.7794	17.2791	15.2498	18.0906	17.1759
99	16.0928	2.0418	14.1821	18.7166	19.0398	14.5991	14.8836	16.3349	15.1039	18.6759	17.3568	18.6567	17.5927	9.55868	16.2194	13.6978	12.8957	13.8989	15.1639	17.4904	16.7203	16.6016	13.7488	13.8424	13.5979	14.0257	17.9073	19.1712	18.4706	15.4091	15.3274	18.7406	10.892	14.1522	17.8707	17.3856	17.5777	19.4235	17.4386	12.8561	16.5714	14.522	14.7356	16.1412	17.9901	18.2252	16.1643	18.7122	17.7685
100	16.5273	1.91674	14.884	18.125	19.029	14.682	16.331	16.902	16.518	18.76	17.051	19.296	17.893	10.85	16.718	12.639	14.268	15.372	16.105	18.244	16.261	17.443	13.036	14.921	13.055	15.407	18.544	18.661	17.862	14.915	16.951	19.499	12.364	14.735	17.881	17.636	18.148	18.976	16.844	14.101	16.444	14.097	15.836	16.445	17.969	18.717	16.816	19.212	18.159
[truncated: 48 more columns]

## Sheet: Rotation LHipFlex B3FaCoM
all values Right	mean	std	steps
1	-19.4528	2.12739	-20.608	-17.857	-18.261	-19.277	-18.951	-23.302	-22.679	-23.881	-20.504	-19.361	-18.66	-19.777	-20.864	-20.954	-18.887	-20.854	-19.769	-17.837	-19.357	-20.708	-19.436	-18.28	-17.76	-15.612	-15.543	-21.087	-19.343	-21.188	-21.803	-18.715	-20.498	-18.449	-16.837	-18.031	-22.116	-18.816	-20.529	-21.182	-17.965	-18.492	-15.485	-12.883	-17.597	-21.751	-19.214	-18.418	-15.691
2	-19.3534	2.18214	-20.712	-17.9046	-17.9147	-19.6768	-19.0632	-23.823	-22.9461	-23.7894	-20.4792	-18.7938	-18.7832	-19.7463	-20.8372	-21.0095	-18.7507	-20.4838	-19.7352	-18.2163	-18.9916	-20.1304	-19.7888	-18.5619	-16.844	-15.9538	-15.5137	-20.7063	-19.583	-21.2864	-21.6645	-18.5462	-20.2717	-18.7123	-16.3018	-17.8861	-21.983	-18.794	-20.6888	-21.1505	-17.9358	-18.1867	-15.5186	-12.6405	-17.4989	-21.4236	-19.7482	-18.4762	-14.9429
3	-19.1353	2.25725	-20.8193	-17.9787	-17.502	-19.9492	-18.9147	-24.0768	-23.0501	-23.4488	-20.3487	-18.008	-18.8449	-19.704	-20.6904	-20.7966	-18.4711	-20.0098	-19.7654	-18.4834	-18.5346	-19.4243	-20.1056	-18.4881	-15.8775	-16.3878	-15.4749	-19.963	-19.5206	-21.2615	-21.5548	-18.311	-19.8274	-18.8783	-15.7403	-17.6303	-21.8767	-18.6883	-20.8275	-21.0239	-17.851	-17.8196	-15.5582	-12.3016	-17.4599	-21.1178	-20.1347	-18.5209	-14.1656
4	-18.7952	2.34979	-20.9023	-18.0846	-17.0398	-19.9465	-18.4635	-24.0373	-23.0453	-22.9077	-20.2027	-17.0809	-18.7685	-19.6615	-20.4407	-20.3175	-18.1525	-19.4375	-19.7739	-18.6263	-18.0522	-18.6717	-20.2829	-18.0619	-14.8113	-16.8055	-15.2724	-19.0057	-19.2326	-21.013	-21.4468	-18.0942	-19.2675	-18.8697	-15.226	-17.2042	-21.7852	-18.5817	-21.0008	-20.9125	-17.5837	-17.2766	-15.525	-12.0004	-17.4446	-20.8734	-20.3724	-18.6262	-13.2635
5	-18.2807	2.46402	-20.8313	-18.1342	-16.4972	-19.5305	-17.7057	-23.6732	-22.9509	-22.1402	-20.0774	-16.0359	-18.4459	-19.5338	-20.0372	-19.6544	-17.8259	-18.6592	-19.5964	-18.6784	-17.5039	-17.8006	-20.1753	-17.321	-13.5032	-17.0338	-14.7218	-18.012	-18.8348	-20.4307	-21.2052	-17.8737	-18.7121	-18.5902	-14.6672	-16.5485	-21.5719	-18.4706	-21.1681	-20.8907	-17.0192	-16.4245	-15.2885	-11.758	-17.3007	-20.536	-20.5181	-18.7529	-12.1503
6	-17.5056	2.62201	-20.4535	-18.0002	-15.8154	-18.6107	-16.6529	-22.9768	-22.7238	-21.0668	-19.9061	-14.8086	-17.7998	-19.1987	-19.3693	-18.9142	-17.3857	-17.5074	-19.0141	-18.7652	-16.7817	-16.6457	-19.6579	-16.268	-11.8263	-16.8929	-13.6893	-17.0396	-18.4127	-19.427	-20.6876	-17.5227	-18.2223	-17.9831	-13.8363	-15.6261	-20.9923	-18.2336	-21.206	-20.8945	-16.0694	-15.1536	-14.709	-11.4601	-16.8105	-19.9374	-20.6352	-18.785	-10.7874
7	-16.3869	2.85132	-19.6071	-17.583	-14.9775	-17.1647	-15.2915	-21.9472	-22.2586	-19.6128	-19.5443	-13.2675	-16.7498	-18.5245	-18.3192	-18.0843	-16.6576	-15.9565	-17.9755	-18.9655	-15.7415	-14.9837	-18.6483	-14.8533	-9.65718	-16.37	-12.1363	-15.9803	-17.9407	-17.9397	-19.7765	-16.8273	-17.6831	-16.991	-12.5581	-14.4166	-19.9576	-17.707	-20.9145	-20.7463	-14.7307	-13.3647	-13.7749	-10.9444	-15.9054	-18.9894	-20.719	-18.5959	-9.17015
8	-14.8808	3.16054	-18.2195	-16.8284	-13.9838	-15.2122	-13.5784	-20.555	-21.4512	-17.7465	-18.7969	-11.3469	-15.3224	-17.4866	-16.8586	-17.0331	-15.5245	-14.0217	-16.4729	-19.2103	-14.3558	-12.8007	-17.0745	-12.9798	-7.06025	-15.4995	-10.2119	-14.6971	-17.2913	-15.904	-18.445	-15.7226	-16.9227	-15.6248	-10.7589	-12.8852	-18.4422	-16.8054	-20.2211	-20.2759	-13.0677	-11.0653	-12.537	-10.0442	-14.5692	-17.6142	-20.6588	-18.0588	-7.26291
9	-12.9819	3.53473	-16.332	-15.7976	-12.8163	-12.7787	-11.4645	-18.759	-20.2628	-15.4873	-17.58	-9.11445	-13.5456	-16.0859	-14.9335	-15.622	-13.9462	-11.7673	-14.5244	-19.2612	-12.6471	-10.1285	-15.0025	-10.6664	-4.10038	-14.3009	-8.05485	-13.097	-16.3345	-13.2942	-16.7426	-14.213	-15.7781	-13.8319	-8.4563	-11.0442	-16.5061	-15.4904	-19.0821	-19.3244	-11.1273	-8.36218	-11.0555	-8.72586	-12.8231	-15.9035	-20.3314	-17.1546	-5.06398
10	-10.7169	3.95177	-13.9878	-14.5436	-11.4255	-9.87827	-8.91845	-16.5519	-18.6752	-12.8839	-15.8669	-6.70445	-11.4455	-14.3246	-12.5062	-13.7775	-11.9369	-9.30091	-12.1173	-18.9185	-10.6824	-7.06236	-12.4795	-7.94082	-0.856273	-12.7834	-5.76636	-11.166	-15.0012	-10.1975	-14.6995	-12.3899	-14.0882	-11.5725	-5.74245	-8.87045	-14.246	-13.777	-17.4978	-17.9026	-8.926	-5.33464	-9.32664	-7.01091	-10.7365	-13.9297	-19.651	-15.8969	-2.55736
11	-8.13338	4.39289	-11.2667	-13.1075	-9.75709	-6.52245	-5.94926	-13.9309	-16.6945	-10.0621	-13.6823	-4.29418	-9.03092	-12.1953	-9.56061	-11.4637	-9.57079	-6.71412	-9.31858	-17.9782	-8.55778	-3.72133	-9.58043	-4.86258	2.60155	-10.9931	-3.36024	-8.96944	-13.2759	-6.72227	-12.3208	-10.3798	-11.9496	-8.84019	-2.80672	-6.35136	-11.8173	-11.6846	-15.473	-16.1059	-6.40133	-2.04091	-7.26308	-4.94314	-8.39706	-11.7269	-18.5866	-14.2927	0.292545
12	-5.29064	4.84774	-8.266	-11.5188	-7.801	-2.747	-2.61211	-10.9287	-14.352	-7.14	-11.1127	-2.038	-6.25978	-9.65933	-6.22433	-8.76	-6.94078	-4.02667	-6.19633	-16.4551	-6.34667	-0.221556	-6.41478	-1.49122	6.21911	-9.00133	-0.799333	-6.69044	-11.26	-2.981	-9.602	-8.28156	-9.47878	-5.64144	0.147556	-3.49811	-9.28011	-9.35967	-12.9679	-14.045	-3.57944	1.473	-4.82589	-2.57933	-5.80744	-9.34056	-17.153	-12.3111	3.54033
13	-2.23895	5.31833	-5.063	-9.80355	-5.54409	1.42109	1.00845	-7.60818	-11.6605	-4.19118	-8.27512	-0.042	-3.12618	-6.7517	-2.66427	-5.78345	-4.06482	-1.19555	-2.83991	-14.4293	-4.0737	3.32009	-3.09052	2.15188	9.9207	-6.83855	1.95709	-4.42167	-9.08673	0.961	-6.52473	-6.14648	-6.79991	-2.0957	3.0303	-0.325303	-6.64839	-6.876	-10.0768	-11.8186	-0.479	5.21409	-1.99797	0.00539394	-2.91494	-6.79761	-15.3669	-9.88936	7.23521
14	0.992366	5.81285	-1.74564	-7.96952	-3.00236	5.88782	4.82967	-4.05333	-8.71809	-1.23039	-5.28568	1.722	0.329727	-3.54963	1.01467	-2.62042	-0.944192	1.81669	0.686364	-11.9597	-1.70729	6.85671	0.335929	6.05221	13.6717	-4.53214	4.93179	-2.18744	-6.8487	5.0693	-3.17209	-3.94753	-3.95494	1.77408	5.8493	3.15687	-3.85886	-4.27656	-6.87402	-9.52573	2.86511	9.16455	1.2071	2.75208	0.307939	-4.08729	-13.3415	-6.94228	11.3985
15	4.38916	6.33128	1.69118	-5.9957	-0.177889	10.5823	8.78728	-0.349364	-5.561	1.76855	-2.27999	3.29727	4.05017	-0.109364	4.76788	0.651818	2.43319	5.01686	4.33785	-9.23209	0.811818	10.3718	3.84607	10.1458	17.4405	-2.07728	8.11361	0.0707778	-4.59536	9.31112	0.432	-1.61117	-0.930293	5.97928	8.6849	6.89857	-0.858576	-1.54022	-3.44612	-7.17618	6.42589	13.3122	4.80177	5.63127	3.86145	-1.22677	-11.1215	-3.50481	15.9091
16	7.93608	6.85351	5.28309	-3.82061	2.879	15.4212	12.8177	3.41436	-2.223	4.84791	0.658242	4.75645	7.95879	3.51464	8.59345	3.97173	5.9923	8.41109	8.11364	-6.4097	3.52979	13.8611	7.43336	14.3634	21.1563	0.514758	11.4557	2.47	-2.30773	13.6035	4.27727	0.941273	2.33185	10.496	11.5845	10.8483	2.39197	1.38667	0.148545	-4.73336	10.146	17.595	8.66997	8.64364	7.73115	1.74027	-8.73636	0.324455	20.5825
17	11.599	7.34722	9.05591	-1.38653	6.15284	20.2999	16.8379	7.19224	1.27	8.03955	3.50268	6.17791	11.9706	7.2637	12.4608	7.29697	9.67212	12.0015	12.0004	-3.60803	6.47069	17.306	11.0669	18.6036	24.6971	3.2359	14.8468	5.09967	0.0939091	17.8537	8.34755	3.76941	5.89524	15.2334	14.5233	14.9207	5.90096	4.517	3.87196	-2.13318	13.9526	21.9065	12.7431	11.7869	11.8666	4.77653	-6.19309	4.45204	25.2285
18	15.3216	7.77544	13.0055	1.34435	9.62136	25.0912	20.7512	10.9462	4.915	11.3402	6.26006	7.63045	15.9753	11.0686	16.3238	10.6248	13.3905	15.7105	15.9473	-0.881303	9.60788	20.6727	14.684	22.7451	27.9726	6.05764	18.2105	8.01511	2.68421	21.9623	12.6182	6.8311	9.79187	20.0249	17.4265	19.0028	9.65134	7.82244	7.65609	0.664273	17.7701	26.0837	16.9364	15.0401	16.0928	7.82941	-3.45645	8.77699	29.6616
19	19.025	8.10319	17.0616	4.36809	13.2415	29.6709	24.4623	14.634	8.68891	14.6876	8.95764	9.18382	19.8642	14.8535	20.1261	13.9554	17.0165	19.4763	19.8219	1.82464	12.8437	23.9068	18.1874	26.6401	30.9026	8.94609	21.4771	11.231	5.49836	25.837	17.0089	10.0725	13.8788	24.713	20.1744	22.9664	13.5359	11.24	11.4335	3.68718	21.501	29.9561	21.1181	18.3549	20.2568	10.8125	-0.469273	13.1916	33.7215
20	22.6239	8.31085	21.1091	7.64601	16.8833	33.932	27.8911	18.2033	12.5228	17.9939	11.633	10.8763	23.5466	18.5391	23.7883	17.2771	20.4253	23.236	23.4647	4.61169	16.0843	26.9316	21.4825	30.1716	33.429	11.8255	24.583	14.735	8.53839	29.4002	21.3983	13.4235	18.0082	29.1289	22.691	26.6868	17.4545	14.6947	15.1197	6.96082	24.992	33.4212	25.1374	21.6659	24.2256	13.6451	2.80336	17.5778	37.2811
21	26.0359	8.39519	25.0172	11.0937	20.4331	37.7845	30.9833	21.5894	16.3345	21.1958	14.3112	12.7259	26.9399	22.0339	27.1926	20.543	23.528	26.9014	26.7578	7.57459	19.2309	29.6675	24.5214	33.2924	35.5116	14.6326	27.4649	18.3894	11.7723	32.5969	25.6514	16.8064	22.0179	33.1075	24.9283	30.077	21.2751	18.1014	18.6133	10.4336	28.1996	36.4031	28.884	24.8947	27.8207	16.2973	6.37764	21.8052	40.2989
22	29.2021	8.36947	28.6749	14.59	23.7902	41.1745	33.7009	24.7231	20.0462	24.2503	16.9843	14.7435	29.9804	25.2489	30.3176	23.6962	26.2719	30.4152	29.6284	10.7398	22.1861	32.0279	27.2649	35.9814	37.1304	17.3348	30.1263	22.0613	15.0826	35.3932	29.6342	20.1325	25.7459	36.506	26.8682	33.0835	24.8386	21.379	21.8124	14.0258	31.0987	38.8657	32.2984	27.9814	31.0241	18.8145	10.214	25.7717	42.8215
23	32.0925	8.25756	32.018	18.0264	26.8681	44.086	36.0554	27.6027	23.583	27.1327	19.6166	16.929	32.6131	28.1043	33.146	26.68	28.6206	33.748	32.0677	14.1107	24.8598	34.0279	29.697	38.2489	38.3871	19.9211	32.5537	25.5912	18.357	37.846	33.254	23.3391	29.1494	39.3548	28.5244	35.6923	28.0996	24.4577	24.7108	17.653	33.6809	40.808	35.3267	30.8823	33.8411	21.2316	14.229	29.3994	44.8797
24	34.696	8.07841	34.9736	21.3172	29.6437	46.5017	38.0638	30.2272	26.858	29.831	22.1772	19.2877	34.8867	30.6353	35.6724	29.4371	30.6068	36.8608	34.1693	17.6232	27.2509	35.6857	31.8368	40.122	39.3379	22.4145	34.7339	28.8089	21.488	39.9922	36.431	26.3733	32.2016	41.6832	29.9698	37.9149	31.04	27.2928	27.2944	21.2386	35.9416	42.2038	37.9713	33.5785	36.3068	23.5634	18.3343	32.6457	46.5098
25	37.0145	7.85616	37.5873	24.402	32.1448	48.4888	39.7552	32.6027	29.8597	32.3402	24.6447	21.7855	36.8266	32.8651	37.8809	31.9052	32.2984	39.6689	35.9912	21.1478	29.3628	37.0412	33.7022	41.6062	40.0372	24.8613	36.6395	31.5977	24.393	41.867	39.2355	29.1988	34.8842	43.5522	31.2827	39.7478	33.6477	29.876	29.5663	24.7312	37.9137	43.1791	40.2839	36.0687	38.4338	25.7973	22.4139	35.5025	47.7465
26	39.0511	7.60916	39.8753	27.2281	34.3822	50.0832	41.1665	34.7292	32.5593	34.6514	26.9991	24.4089	38.4612	34.8204	39.7797	34.0582	33.7285	42.1572	37.573	24.5642	31.204	38.1311	35.3534	42.7641	40.5281	27.2895	38.2553	33.9329	27.0339	43.4969	41.6979	31.7884	37.207	45.0211	32.4913	41.2453	35.886	32.2254	31.5306	28.0755	39.635	43.7873	42.2932	38.3487	40.2886	27.8678	26.3716	37.9903	48.6021
27	40.809	7.35494	41.8493	29.7422	36.359	51.3206	42.3312	36.6035	34.9493	36.7485	29.2245	27.1129	39.8069	36.5199	41.396	35.9118	34.915	44.2834	38.9273	27.7475	32.773	38.9777	36.8088	43.6507	40.8392	29.6901	39.5904	35.8108	29.4325	44.8991	43.8495	34.1055	39.2663	46.1417	33.5813	42.442	37.7837	34.3422	33.1864	31.1946	41.1088	44.0684	44.0197	40.4063	41.8765	29.7119	30.1117	40.1428	49.0702
28	42.2863	7.10821	43.5137	31.9514	38.0506	52.2302	43.2735	38.2086	37.037	38.6221	31.312	29.8219	40.8242	37.9513	42.7237	37.4512	35.8535	45.9812	40.0849	30.6625	34.029	39.6207	38.0505	44.3027	41.0219	32.0236	40.6255	37.266	31.6049	46.066	45.7094	36.1475	41.0991	47.0022	34.5015	43.3543	39.3361	36.214	34.5805	33.9972	42.346	44.0481	45.4625	42.2532	43.1723	31.3341	33.5486	42.0366	49.2025
29	43.4765	6.88048	44.8452	33.8459	39.4884	52.8318	44.0157	39.5484	38.8095	40.2403	33.2334	32.4568	41.5474	39.1577	43.76	38.6664	36.5886	47.1786	41.0413	33.2654	35.002	40.0643	39.0504	44.7487	41.098	34.2499	41.3517	38.3007	33.565	46.9982	47.2575	37.9019	42.7032	47.6387	35.2371	43.9941	40.5303	37.7722	35.7183	36.4599	43.3359	43.742	46.6755	43.8868	44.1534	32.6869	36.5927	43.6994	49.0371
30	44.3782	6.68178	45.8348	35.4289	40.6698	53.144	44.5753	40.6234	40.2646	41.5622	34.9618	34.9375	41.9907	40.14	44.4855	39.5151	37.1341	47.8888	41.7862	35.4716	35.6953	40.3167	39.785	45.0148	41.0893	36.3317	41.7369	39.0366	35.2902	47.6949	48.4726	39.3738	44.0549	48.0726	35.7845	44.3741	41.3562	39.0336	36.6074	38.5419	44.1331	43.1955	47.671	45.3046	44.8594	33.6862	39.2138	45.1499	48.6347
31	45.0048	6.51504	46.4976	36.7178	41.5934	53.1887	44.9619	41.4321	41.4215	42.5471	36.4712	37.2085	42.18	40.9004	44.9412	40.0347	37.5066	48.0918	42.2896	37.3005	36.1134	40.3949	40.207	45.1127	41.0103	38.2438	41.8194	39.5287	36.7875	48.1468	49.3523	40.5667	45.1637	48.3159	36.1576	44.4844	41.8871	39.9923	37.2562	40.1639	44.7593	42.4585	48.4624	46.5094	45.3035	34.364	41.4367	46.4026	48.0538
32	45.3721	6.38249	46.8411	37.7347	42.2384	52.9885	45.1812	41.9846	42.2839	43.1705	37.7337	39.2225	42.1489	41.4464	45.1739	40.2848	37.7164	47.7454	42.5777	38.7184	36.2655	40.3381	40.3551	45.0848	40.8677	39.9478	41.6438	39.8213	38.0625	48.356	49.8805	41.4888	46.0187	48.3899	36.3638	44.3803	42.1608	40.6567	37.6822	41.3328	45.2294	41.5557	49.045	47.505	45.4859	34.7135	43.2575	47.4749	47.3543
33	45.5013	6.28278	46.8794	38.4822	42.6548	52.5687	45.2389	42.2962	42.8566	43.4358	38.7039	40.9355	41.9214	41.7812	45.2287	40.3096	37.8152	46.8937	42.6513	39.6436	36.162	40.2076	40.2649	44.9558	40.6796	41.4659	41.2519	39.9192	39.113	48.3338	50.0497	42.1735	46.6116	48.3464	36.4834	44.0961	42.2038	41.0228	37.9426	42.0825	45.5419	40.5185	49.4636	48.2821	45.426	34.6844	44.6786	48.3706	46.5809
34	45.4264	6.21319	46.633	39.0257	42.8787	51.96	45.137	42.389	43.15	43.381	39.4203	42.308	41.552	41.955	45.148	40.155	37.8363	45.6403	42.513	40.1717	35.8767	40.0407	39.9803	44.7427	40.4723	42.801	40.699	39.8057	39.937	48.103	49.861	42.623	46.9433	48.209	36.5783	43.656	42.0413	41.121	38.0743	42.439	45.708	39.385	49.7387	48.8737	45.1483	34.348	45.713	49.1273	45.7793
35	45.1723	6.16584	46.0983	39.271	42.9525	51.1875	44.8754	42.2655	43.1687	43.0538	39.9064	43.2591	41.077	42.0179	44.952	39.8603	37.8071	44.0676	42.143	40.3313	35.4709	39.8643	39.5557	44.4652	40.3038	43.9503	40.0497	39.4666	40.5033	47.6746	49.2925	42.849	47.0632	47.9978	36.6957	43.0782	41.7268	40.9964	38.1059	42.3872	45.7412	38.1966	49.8736	49.2911	44.6655	33.7173	46.3465	49.761	44.9735
36	44.7803	6.1295	45.3605	39.5231	42.905	50.3036	44.4558	41.9605	43.0038	42.5606	40.1971	43.8325	40.5186	42.0016	44.6692	39.5056	37.7652	42.2357	41.6142	40.0943	34.9905	39.6941	39.0505	44.1368	40.2543	44.8873	39.3879	38.8884	40.8535	47.0881	48.4214	42.8725	46.9994	47.7409	36.8613	42.379	41.2911	40.6733	38.0503	42.0332	45.6447	37.0295	49.8245	49.543	44.0326	32.7629	46.6601	50.2789	44.1631
37	44.2785	6.09064	44.4791	39.6738	42.7652	49.3363	43.8876	41.4749	42.7055	41.9835	40.3391	44.0584	39.9018	41.9184	44.2931	39.1397	37.7485	40.2535	40.9818	39.5559	34.4729	39.5225	38.5367	43.7615	40.3687	45.5905	38.773	38.093	40.9984	46.3461	47.2882	42.7406	46.7824	47.4935	37.0722	41.5547	40.7617	40.182	37.9276	41.4272	45.425	35.9534	49.5403	49.6309	43.4058	31.5745	46.678	50.6775	43.3075
38	43.6864	6.03662	43.5011	39.6006	42.556	48.2926	43.1811	40.8115	42.3252	41.387	40.3825	43.9626	39.2499	41.7597	43.8065	38.79	37.7629	38.2245	40.3037	38.7993	33.9377	39.3232	38.0683	43.3492	40.5796	46.0391	38.2186	37.1658	40.9612	45.4398	45.954	42.5073	46.4509	47.307	37.3351	40.6388	40.1748	39.5831	37.7624	40.6324	45.0801	35.0144	48.9884	49.5547	42.9079	30.2183	46.4061	50.9486	42.3489
39	43.0124	5.94764	42.4417	39.4026	42.2825	47.1591	42.339	39.9688	41.9285	40.7992	40.3582	43.5605	38.5712	41.5098	43.1905	38.4509	37.7793	36.2562	39.6352	37.9245	33.4011	39.0592	37.6708	42.9083	40.7906	46.205	37.649	36.2677	40.765	44.3565	44.5003	42.1897	46.0295	47.2061	37.6743	39.6656	39.5845	38.9636	37.5558	39.7309	44.6646	34.2099	48.1458	49.2976	42.5905	28.7693	45.8492	51.0862	41.247
40	42.2627	5.8108	41.2737	39.1254	41.941	45.9078	41.3615	38.9645	41.5549	40.2129	40.2792	42.8792	37.8637	41.1416	42.4711	38.171	37.7577	34.5143	39.0192	37.0414	32.837	38.6795	37.3734	42.4605	40.9362	46.0855	36.9929	35.4697	40.4561	43.1143	43.0144	41.7788	45.4897	47.1854	38.1145	38.6716	39.0355	38.349	37.2948	38.8025	44.2047	33.4963	47.0109	48.8845	42.4182	27.3249	45.0081	51.1098	40.0615
41	41.444	5.62468	39.9469	38.7978	41.4818	44.5172	40.2582	37.8391	41.2055	39.5957	40.1214	41.9751	37.125	40.5971	41.7135	37.804	37.6864	33.0895	38.4674	36.2198	32.2331	38.1141	37.2114	42.0314	40.9682	45.7492	36.2523	34.7796	40.1152	41.8012	41.5846	41.2555	44.7671	47.2051	38.6335	37.7034	38.5634	37.7296	36.9448	37.887	43.7186	32.8125	45.6384	48.3422	42.2235	26.0044	43.9118	51.0092	38.9017
42	40.5766	5.39145	38.4455	38.3866	40.8471	42.9943	39.0681	36.6664	40.8542	38.8729	39.8455	40.9033	36.3756	39.8008	40.9767	37.0955	37.6101	32.0523	37.9406	35.508	31.604	37.3535	37.2143	41.6555	40.8181	45.3457	35.4458	34.1959	39.7968	40.5841	40.2781	40.6448	43.836	47.1961	39.1315	36.8322	38.1484	37.136	36.4734	37.01	43.256	32.1405	44.1452	47.7097	41.8852	24.9787	42.5978	50.7782	37.9075
43	39.6952	5.12754	36.817	37.8262	40.0168	41.3947	37.8544	35.5312	40.4505	37.9686	39.4105	39.6987	35.6641	38.728	40.3134	36.5388	37.5552	31.4346	37.4395	34.8664	30.8954	36.4389	37.3932	41.4069	40.518	44.9756	34.64	33.701	39.5374	39.5865	39.1352	40.0114	42.7652	47.1516	39.538	36.1511	37.7152	36.6183	35.9032	36.1505	42.8083	31.5035	42.6174	47.0282	41.3277	24.3208	41.0726	50.4302	37.2479
44	38.8427	4.8873	35.1497	37.0798	39.0035	39.8242	36.6875	34.5049	39.9333	36.9333	38.7855	38.4075	35.0665	37.4826	39.765	36.0455	37.5005	31.2248	36.9983	34.2208	30.0915	35.4307	37.7334	41.3553	40.1448	44.6902	33.952	33.2429	39.3266	38.89	38.1717	39.4133	41.662	47.1289	39.8258	35.725	37.1889	36.1227	35.2687	35.2624	42.3219	30.9425	41.1163	46.3551	40.5392	24.0356	39.3456	49.9888	37.0929
45	38.0744	4.74322	33.538	36.1509	37.85	38.422	35.6504	33.6407	39.216	35.8837	37.9806	37.087	34.6462	36.2591	39.3613	35.688	37.369	31.2861	36.6013	33.6462	29.2848	34.3994	38.2309	41.5762	39.7818	44.5104	33.5667	32.7824	39.067	38.567	37.394	38.9021	40.6572	47.1689	40.002	35.6372	36.5654	35.611	34.6288	34.375	41.7831	30.476	39.6604	45.786	39.6498	24.0426	37.473	49.4496	37.619
46	37.4478	4.74918	32.1075	35.1132	36.6674	37.3395	34.8518	32.9715	38.3074	34.9339	37.0931	35.8188	34.4442	35.2432	39.1096	35.5035	37.2052	31.572	36.2535	33.2284	28.551	33.3864	38.8598	42.1198	39.5472	44.4182	33.6136	32.318	38.6868	38.6504	36.8165	38.5293	39.8983	47.2707	40.1457	35.9685	35.965	35.091	34.0835	33.6101	41.189	30.1487	38.3373	45.3613	38.7487	24.1346	35.5887	48.8676	38.7347
47	37.0115	4.91714	30.8881	34.0359	35.5206	36.6093	34.3874	32.5104	37.3756	34.2001	36.1957	34.6536	34.4647	34.5888	39.0016	35.5385	37.1437	32.0388	35.9742	32.9246	27.958	32.4277	39.5571	42.9525	39.5509	44.4165	34.1279	31.9153	38.1791	39.0921	36.3946	38.3333	39.5486	47.4202	40.3182	36.7587	35.5145	34.6103	33.7495	32.9754	40.6017	30.029	37.3389	45.0465	37.9163	24.1721	33.8465	48.3619	40.1435
48	36.7947	5.21039	29.8978	33.008	34.462	36.2487	34.285	32.2361	36.5353	33.7868	35.3351	33.6205	34.731	34.3809	39.0666	35.8354	37.3076	32.6057	35.8001	32.6919	27.6299	31.548	39.7063	43.9308	39.8069	44.505	35.0115	31.6558	37.589	39.7772	36.1002	38.3157	39.7197	47.6056	40.6134	37.9644	35.3328	34.2681	33.7094	32.3745	40.1351	30.1896	36.8852	44.8234	37.2291	24.0305	32.3739	48.0332	41.5185
49	36.8358	5.57365	29.2017	32.1693	33.5418	36.2622	34.4641	32.0736	35.8722	33.7415	34.5791	32.7649	35.2988	34.676	39.3939	36.4075	37.7737	33.1983	35.7871	32.4841	27.7502	30.7812	41.0275	44.8358	40.2731	44.678	36.0255	31.6407	37.0365	40.4986	35.9161	38.4513	40.3781	47.8248	41.1844	39.3525	35.5509	34.223	34.0329	31.7152	39.8957	30.642	37.1518	44.71	36.7552	23.7137	31.2985	47.9068	42.597
50	37.0888	5.92354	28.9306	31.6561	32.8322	36.6031	34.755	31.9899	35.4368	34.0195	34.0099	32.1385	36.0971	35.3589	39.9394	37.1419	38.5042	33.8515	35.9844	32.2747	28.2778	30.2089	41.8135	45.5067	40.8889	44.9241	36.8609	31.9354	36.7144	41.0722	35.8611	38.7075	41.2804	48.0529	42.1019	40.6136	36.211	34.635	34.6974	30.9488	39.9648	31.2989	37.9951	44.7197	36.5498	23.3228	30.7177	47.9426	43.2429
51	37.4984	6.19519	29.2329	31.544	32.4483	37.1589	34.963	31.983	35.2346	34.4727	33.6894	31.7839	37.0244	36.2999	40.6176	37.9188	39.4192	34.7186	36.4603	32.1109	29.0675	29.9993	42.5997	45.8605	41.5951	45.2438	37.3361	32.5448	36.8265	41.363	35.9855	39.0559	42.1578	48.2073	43.2856	41.5188	37.1798	35.558	35.5742	30.0789	40.4148	31.9855	39.1436	44.8413	36.6555	22.9906	30.6807	48.0825	43.4066
52	37.9638	6.35067	30.0517	31.7467	32.4886	37.7712	34.9315	32.0595	35.1954	34.8869	33.6175	31.6744	37.9334	37.3312	41.3237	38.6149	40.3965	35.8234	37.2661	32.1449	29.8882	30.2251	43.2771	45.8618	42.2927	45.6501	37.3847	33.351	37.5022	41.2924	36.2655	39.4532	42.8266	48.1708	44.5504	41.9483	38.2421	36.8087	36.4541	29.1709	41.2263	32.5161	40.3377	44.9935	37.0424	22.8752	31.0863	48.2385	43.1308
53	38.3628	6.38722	31.1083	32.0629	32.9798	38.2683	34.5645	32.2	35.2147	35.1168	33.7248	31.7075	38.6642	38.2822	41.9354	39.1022	41.2701	36.9766	38.3441	32.5116	30.5082	30.7708	43.722	45.4979	42.8791	46.1218	37.0162	34.1667	38.6924	40.8259	36.5593	39.8642	43.1584	47.8802	45.6712	41.873	39.1189	38.0962	37.17	28.3507	42.2722	32.7775	41.3331	45.0561	37.6025	23.0882	31.7127	48.3245	42.4867
54	38.596	6.33783	32.0965	32.2984	33.8051	38.5075	33.8182	32.3347	35.2017	35.0968	33.9127	31.7805	39.0372	38.9761	42.2997	39.2545	41.8763	37.9854	39.5501	33.2836	30.6908	31.4704	43.8306	44.7567	43.2652	46.5399	36.2538	34.8128	40.0812	39.9592	36.6681	40.2448	43.1253	47.3165	46.4396	41.2812	39.5788	39.1589	37.5998	27.7254	43.3803	32.6962	41.9504	44.9139	38.212	23.7234	32.3179	48.2718	41.4985
55	38.5647	6.24157	32.7743	32.2959	34.7272	38.4005	32.6847	32.3305	35.0949	34.8277	34.0743	31.8004	39.003	39.3365	42.3606	39.0695	42.1601	38.6625	40.6557	34.3217	30.3868	32.1252	43.5868	43.6732	43.3726	46.7326	35.1965	35.143	41.2336	38.7087	36.4322	40.5157	42.7713	46.4978	46.7764	40.2454	39.5504	39.795	37.6505	27.3481	44.371	32.248	42.1492	44.4752	38.6839	24.7324	32.6752	48.0313	40.1796
56	38.2131	6.1419	33.018	31.9592	35.5377	37.909	31.1811	32.0923	34.869	34.3497	34.1141	31.686	38.544	39.3079	42.1097	38.524	42.1072	38.9647	41.4207	35.357	29.6058	32.5098	43.0281	42.3208	43.103	46.56	33.8833	34.9791	41.9013	37.17	35.802	40.5446	42.1298	45.4328	46.638	38.8632	39.0304	39.8103	37.2463	27.195	45.0422	31.463	41.8963	43.7106	38.8434	25.9098	32.638	47.5652	38.5739
57	37.5105	6.06598	32.7502	31.2421	36.0528	37.0129	29.3531	31.5757	34.4884	33.7088	33.9511	31.3166	37.6744	38.866	41.5731	37.61	41.7191	38.919	41.7547	36.1486	28.3839	32.4683	42.175	40.7826	42.4197	45.9629	32.344	34.3484	41.9882	35.4235	34.7639	40.2387	41.214	44.1412	46.0224	37.2123	38.0334	39.2616	36.4227	27.1423	45.3211	30.3493	41.1798	42.6416	38.5977	27.0278	32.1051	46.8261	36.7654
58	36.4658	6.01535	32.0834	30.1613	36.0697	35.7945	27.2935	30.7814	33.9415	32.9218	33.5195	30.6351	36.4503	38.0178	40.7518	36.3282	40.938	38.5542	41.6213	36.4778	26.7545	31.9499	41.0342	39.1276	41.3482	44.9129	30.6054	33.271	41.4742	33.5646	33.4253	39.6112	40.0485	42.6552	44.9033	35.377	36.6414	38.18	35.2518	26.9968	45.1803	28.9845	39.9979	41.3111	37.9096	27.8645	31.1701	45.7679	34.8613
59	35.1281	5.98092	31.0833	28.805	35.5979	34.3248	25.1339	29.7351	33.1616	31.9797	32.8115	29.5949	34.9439	36.7732	39.6397	34.7358	39.8121	37.8342	41.0089	36.3049	24.748	30.9438	39.6346	37.4028	39.9247	43.5401	28.7263	31.8049	40.4233	31.6769	31.8455	38.6956	38.6725	41.0081	43.3957	33.4489	34.9565	36.6453	33.7837	26.6057	44.6189	27.4166	38.5074	39.7758	36.7197	28.4059	30.549	44.412	32.9376
60	33.5409	5.96389	29.8285	27.2431	34.6396	32.687	23	28.4722	32.0915	30.881	31.8208	28.2126	33.2684	35.2205	38.2678	32.9488	38.3692	36.8176	39.9256	35.5813	22.5063	29.496	38.0256	35.6235	38.2247	41.9201	26.7825	30.0553	38.9595	29.8185	30.0919	37.5315	37.1266	39.2523	41.5639	31.5024	33.0658	34.7649	32.085	25.814	43.5998	25.7059	36.7701	38.0758	35.1722	28.6557	28.7294	42.7955	31.032
61	31.7861	5.9426	28.3993	25.5555	33.24	30.9735	20.9777	27.0253	30.721	29.659	30.5635	26.5699	31.5221	33.454	36.6613	31.0674	36.6821	35.5439	38.4907	34.2784	20.2003	27.6724	36.2875	33.7991	36.3626	40.1323	24.8249	28.2043	37.1733	28.0121	28.2287	36.1554	35.4328	37.4321	39.5108	29.5878	31.0652	32.7	30.2383	24.5384	42.1527	23.9129	34.8397	36.2737	33.4025	28.5838	26.7352	40.9829	29.172
62	29.9376	5.90074	26.8642	23.8277	31.4591	29.2662	19.1059	25.4345	29.0661	28.3368	29.0787	24.764	29.7751	31.5639	34.8795	29.168	34.8424	34.061	36.7785	32.5465	17.9695	25.6307	34.455	31.9409	34.4544	38.2301	22.8979	26.406	35.169	26.226	26.2986	34.6251	33.6397	35.5875	37.3619	27.7049	29.062	30.588	28.3488	22.8692	40.3793	22.1056	32.7671	34.437	31.5205	28.2323	24.95	39.0491	27.3672
63	28.0523	5.83208	25.2941	22.1336	29.4469	27.6231	17.3783	23.7186	27.2103	26.933	27.4241	22.9129	28.0642	29.632	32.9818	27.2935	32.9578	32.4145	34.8495	30.5089	15.901	23.5362	32.5324	30.0615	32.5633	36.2558	21.0383	24.7239	33.0513	24.4338	24.3453	32.9903	31.8082	33.7433	35.2269	25.8225	27.1145	28.5001	26.4582	20.9137	38.3513	20.3468	30.6287	32.6084	29.6223	27.6027	23.136	37.0685	25.5995
64	26.1734	5.73567	23.7326	20.51	27.3347	26.0693	15.7855	21.8933	25.2649	25.4566	25.6328	21.1273	26.3813	27.7129	31.0072	25.4454	31.0832	30.6751	32.7642	28.3516	14.0645	21.5086	30.529	28.1823	30.7416	34.2235	19.2341	23.143	30.93	22.6435	22.4046	31.2669	29.9722	31.9011	33.1369	23.9349	25.2335	26.475	24.5221	18.8189	36.152	18.6612	28.4772	30.7955	27.7693	26.6943	21.3675	35.089	23.846
65	24.3272	5.6132	22.1923	18.9321	25.2249	24.5965	14.3139	20.0025	23.3215	23.922	23.7348	19.4742	24.6924	25.8089	28.9988	23.6118	29.243	28.8869	30.6197	26.2608	12.4754	19.624	28.4698	26.3181	29.0145	32.1324	17.4643	21.6202	28.8666	20.8678	20.4994	29.4481	28.1552	30.0445	31.0953	22.072	23.4338	24.5164	22.5084	16.7562	33.8807	17.0655	26.3367	29.0073	25.9758	25.5668	19.6874	33.1229	22.0944
66	22.525	5.46452	20.6729	17.3758	23.1893	23.1785	12.9411	18.09	21.432	22.3523	21.7926	17.9703	23.0032	23.8928	27.0021	21.7965	27.4512	27.1129	28.4727	24.3205	11.0832	17.9184	26.3903	24.4579	27.3657	29.9793	15.7407	20.095	26.8757	19.1004	18.6516	27.5482	26.3637	28.1598	29.1038	20.2628	21.7144	22.5706	20.4527	14.8284	31.6352	15.5839	24.2213	27.2605	24.2341	24.2285	18.1185	31.1595	20.3368
67	20.7652	5.29118	19.169	15.8367	21.2677	21.787	11.6357	16.182	19.6	20.777	19.8723	16.595	21.3237	21.9653	25.039	20.005	25.68	25.3943	26.37	22.5813	9.82033	16.355	24.3257	22.5687	25.724	27.7627	14.087	18.5263	24.933	17.329	16.872	25.6143	24.58	26.2643	27.156	18.502	20.051	20.6217	18.4087	13.098	29.4567	14.225	22.149	25.5493	22.527	22.6983	16.67	29.1967	18.5753
68	19.0394	5.09579	17.6715	14.3153	19.4592	20.3975	10.3625	14.2974	17.7947	19.2254	17.9875	15.3166	19.6461	20.0488	23.0961	18.2288	23.8788	23.7468	24.3415	20.9812	8.60639	14.8831	22.2918	20.6356	24.0275	25.499	12.5268	16.8831	23.0232	15.5448	15.1658	23.6608	22.7906	24.3756	25.2335	16.7756	18.4144	18.6776	16.4047	11.6266	27.3599	12.9639	20.117	23.8501	20.8422	21.0762	15.3468	27.245	16.8251
69	17.3288	4.88829	16.1598	12.8041	17.7474	18.9805	9.09531	12.4356	15.9939	17.7238	16.1044	14.0626	17.9509	18.1482	21.1398	16.4447	22.0159	22.1645	22.3385	19.4718	7.35848	13.4485	20.2969	18.6622	22.2421	23.2132	11.0433	15.1406	21.1309	13.7478	13.513	21.6875	21.0047	22.4856	23.3237	15.0687	16.776	16.7157	14.4442	10.3465	25.3328	11.7385	18.1013	22.1429	19.177	19.4154	14.0952	25.3049	15.1089
70	15.619	4.67528	14.6132	11.2874	16.0989	17.5045	7.82194	10.5947	14.1925	16.287	14.1942	12.7781	16.2194	16.2368	19.1485	14.6451	20.0758	20.6168	20.3099	18.0033	6.00436	12.004	18.3552	16.6572	20.3758	20.938	9.62136	13.3053	19.248	11.9493	11.9011	19.6937	19.2337	20.5755	21.4159	13.3763	15.1235	14.6977	12.5357	9.18945	23.3383	10.5266	16.0847	20.408	17.5264	17.7504	12.8613	23.3626	13.4581
71	13.9024	4.46202	13.0115	9.74002	14.4636	15.9306	6.53759	8.77406	12.3685	14.9181	12.2576	11.4347	14.4617	14.3008	17.1222	12.8465	18.0731	19.0479	18.2115	16.5257	4.54225	10.5168	16.4819	14.6246	18.483	18.7098	8.24136	11.4242	17.3663	10.1673	10.3205	17.6657	17.4681	18.6361	19.4985	11.7002	13.4579	12.6318	10.6893	8.06673	21.3229	9.33282	14.0853	18.6356	15.885	16.0822	11.5862	21.4091	11.8829
72	12.1803	4.25408	11.347	8.1596	12.787	14.2424	5.24112	6.979	10.4977	13.6034	10.304	10.0336	12.7003	12.3477	15.0893	11.069	16.0577	17.3972	16.0265	15.0236	3.01649	8.98563	14.6946	12.5728	16.6162	16.5358	6.88579	9.55189	15.4679	8.42388	8.76618	15.6134	15.684	16.6941	17.5615	10.0299	11.791	10.5316	8.90671	6.89709	19.2357	8.17264	12.1324	16.8262	14.2429	14.3832	10.2297	19.4457	10.3861
73	10.466	4.05545	9.64764	6.57455	11.0322	12.4533	3.93509	5.22482	8.57264	12.3182	8.36555	8.58755	10.9618	10.3971	13.085	9.34145	14.0541	15.6084	13.7984	13.493	1.49491	7.42945	13.0045	10.5272	14.8041	14.416	5.54455	7.73	13.5473	6.74727	7.24055	13.5622	13.8714	14.7712	15.6207	8.37018	10.1435	8.409	7.194	5.64918	17.056	7.07373	10.2614	14.985	12.603	12.6137	8.78482	17.4822	8.96691
74	8.78013	3.86805	7.96136	5.02347	9.18801	10.5895	2.62135	3.53545	6.61682	11.0278	6.47426	7.12809	9.27532	8.48024	11.1349	7.68812	12.0824	13.658	11.5747	11.9471	0.0467778	5.87401	11.4026	8.51972	13.0454	12.3581	4.22139	6.00856	11.6421	5.16091	5.76791	11.5355	12.063	12.8662	13.7075	6.74671	8.54107	6.26789	5.55813	4.33664	14.8131	6.062	8.50965	13.1258	10.9819	10.7638	7.28091	15.529	7.61592
75	7.14353	3.6927	6.32736	3.50853	7.28033	8.68073	1.30507	1.94861	4.66645	9.69227	4.65295	5.68955	7.675	6.63095	9.2637	6.12512	10.1734	11.6062	9.42112	10.4013	-1.25583	4.34689	9.86222	6.5843	11.3117	10.3834	2.93009	4.38233	9.79136	3.67303	4.38073	9.55483	10.2873	10.9706	11.857	5.17937	7.01319	4.14156	4.01224	3.00982	12.6028	5.14118	6.94272	11.2849	9.38794	8.84322	5.75245	13.5942	6.31597
76	5.57316	3.53063	4.77582	2.01055	5.38215	6.76591	-0.00333333	0.487818	2.76118	8.27509	2.93618	4.29682	6.16936	4.85597	7.49218	4.663	8.32509	9.52609	7.41864	8.89294	-2.41076	2.88809	8.38703	4.75379	9.57555	8.48055	1.68645	2.834	8.025	2.27309	3.10418	7.65761	8.55721	9.07827	10.0815	3.68485	5.57185	2.08333	2.58421	1.72609	10.522	4.29727	5.58676	9.51079	7.82542	6.91324	4.22727	11.6798	5.05988
77	4.08063	3.3833	3.329	0.554929	3.54973	4.89064	-1.28815	-0.828879	0.933636	6.78794	1.33195	2.96436	4.75926	3.17637	5.84236	3.31036	6.53811	7.48589	5.59473	7.43639	-3.42252	1.51305	6.97941	3.05678	7.81954	6.65667	0.496727	1.34256	6.376	0.944909	1.94464	5.86532	6.89166	7.20149	8.38432	2.27868	4.22728	0.148	1.27238	0.520455	8.64322	3.51336	4.4562	7.83513	6.28325	5.08781	2.73564	9.78538	3.83799
78	2.66907	3.25084	2.004	-0.820333	1.83033	3.102	-2.53389	-2.003	-0.804	5.26	-0.165556	1.689	3.43756	1.61422	4.30767	2.05267	4.80789	5.57833	3.94167	6.02556	-4.30678	0.215556	5.62778	1.52344	6.03933	4.93222	-0.649	-0.101778	4.83933	-0.33	0.892	4.182	5.29222	5.37233	6.76711	0.960556	2.96078	-1.601	0.0658889	-0.586	6.99356	2.77	3.53756	6.26978	4.74289	3.43633	1.305	7.92233	2.64211
79	1.33724	3.13054	0.824909	-2.08412	0.270515	1.452	-3.73027	-3.05127	-2.42836	3.72127	-1.56652	0.466364	2.19527	0.182848	2.85845	0.870364	3.13018	3.83339	2.42773	4.65158	-5.09336	-1.01942	4.31906	0.146273	4.25073	3.34464	-1.76973	-1.49367	3.40455	-1.56536	-0.0797273	2.59845	3.7713	3.61458	5.23291	-0.288333	1.74391	-3.141	-1.04558	-1.572	5.51767	2.04055	2.80691	4.82655	3.20879	2.03985	-0.0336364	6.12461	1.46873
80	0.0775309	3.02224	-0.230636	-3.22199	-1.12063	-0.0487273	-4.87304	-3.99358	-3.949	2.1927	-2.88803	-0.715636	1.01901	-1.097	1.47118	-0.247364	1.49422	2.26227	1.00927	3.2974	-5.81009	-2.20828	3.04605	-1.08553	2.48131	1.91053	-2.87639	-2.81856	2.06682	-2.77039	-1.01609	1.09414	2.33997	1.93212	3.77302	-1.48009	0.559525	-4.49367	-2.08062	-2.46436	4.12456	1.29473	2.20738	3.50902	1.70274	0.893677	-1.27982	4.42462	0.317071
81	-1.11853	2.92581	-1.17545	-4.24305	-2.36325	-1.39873	-5.94979	-4.85009	-5.35918	0.68097	-4.15071	-1.85345	-0.116616	-2.2466	0.126455	-1.30967	-0.101313	0.864	-0.356242	1.94638	-6.48992	-3.35795	1.80871	-2.19148	0.779687	0.610283	-3.9833	-4.05622	0.807182	-3.93591	-1.94155	-0.347253	0.997515	0.339101	2.37611	-2.63294	-0.591616	-5.67444	-3.06048	-3.27036	2.74767	0.512091	1.68373	2.30791	0.246939	-0.0532626	-2.43055	2.8411	-0.820848
82	-2.25708	2.84243	-2.02327	-5.15409	-3.47018	-2.60273	-6.95145	-5.65082	-6.65191	-0.819091	-5.36564	-2.94555	-1.22591	-3.28318	-1.18364	-2.32182	-1.64309	-0.365	-1.68464	0.595455	-7.14618	-4.469	0.603091	-3.19645	-0.822364	-0.571364	-5.10545	-5.188	-0.384727	-5.05436	-2.86718	-1.74609	-0.274636	-1.17045	1.05036	-3.76355	-1.70627	-6.704	-4.01173	-3.99409	1.35	-0.316273	1.20264	1.217	-1.122	-0.856909	-3.48727	1.38545	-1.954
83	-3.34583	2.77073	-2.79655	-5.99152	-4.44896	-3.67364	-7.86941	-6.4227	-7.82464	-2.31797	-6.54352	-3.98855	-2.31896	-4.22704	-2.46982	-3.30255	-3.10657	-1.4878	-2.97239	-0.739545	-7.78528	-5.53173	-0.573273	-4.13543	-2.307	-1.64911	-6.2387	-6.17778	-1.52245	-6.11897	-3.79464	-3.1118	-1.4727	-2.59746	-0.190677	-4.89103	-2.78472	-7.58589	-4.94782	-4.63845	-0.076	-1.18555	0.744667	0.220434	-2.42057	-1.63001	-4.45582	0.0409596	-3.094
84	-4.39599	2.70814	-3.52864	-6.79603	-5.30856	-4.63091	-8.69676	-7.19364	-8.86845	-3.82706	-7.69137	-4.97336	-3.40373	-5.1046	-3.74315	-4.2777	-4.46754	-2.54354	-4.20748	-2.0424	-8.41938	-6.5388	-1.71566	-5.05902	-3.66975	-2.64063	-7.38173	-7.03944	-2.61518	-7.13403	-4.71336	-4.44752	-2.59044	-3.95059	-1.33985	-6.04505	-3.83622	-8.36978	-5.87358	-5.22327	-1.50022	-2.08791	0.294505	-0.719828	-3.67401	-2.46256	-5.33964	-1.22358	-4.25353
85	-5.42323	2.64739	-4.275	-7.58248	-6.08258	-5.50064	-9.43979	-7.99345	-9.78964	-5.34427	-8.81415	-5.90645	-4.49039	-5.94224	-5.01591	-5.27345	-5.73097	-3.57324	-5.39164	-3.29609	-9.07479	-7.48927	-2.82976	-6.01082	-4.91897	-3.57982	-8.53045	-7.784	-3.68255	-8.11482	-5.60909	-5.76776	-3.6307	-5.25139	-2.42403	-7.24673	-4.88958	-9.09367	-6.79867	-5.76582	-2.89567	-3.01218	-0.182667	-1.64791	-4.91791	-3.44209	-6.15818	-2.43876	-5.44752
86	-6.44655	2.58004	-5.08	-8.36868	-6.79308	-6.31991	-10.1144	-8.83806	-10.6163	-6.84588	-9.92224	-6.80636	-5.59109	-6.77532	-6.30285	-6.311	-6.91113	-4.63192	-6.5357	-4.50132	-9.78778	-8.37978	-3.95964	-7.01068	-6.07081	-4.49065	-9.68373	-8.44356	-4.76561	-9.07967	-6.47436	-7.09278	-4.62296	-6.54503	-3.48009	-8.50319	-5.97846	-9.791	-7.7579	-6.30682	-4.24711	-3.94645	-0.718606	-2.61134	-6.2001	-4.62978	-6.94082	-3.63428	-6.68341
87	-7.48297	2.49967	-5.96255	-9.1682	-7.46115	-7.13645	-10.7483	-9.73173	-11.3805	-8.28961	-11.0153	-7.68882	-6.71935	-7.63876	-7.62285	-7.39439	-8.0406	-5.75875	-7.63967	-5.68639	-10.5826	-9.23362	-5.13673	-8.05928	-7.16463	-5.39125	-10.8302	-9.06667	-5.929	-10.0544	-7.314	-8.43121	-5.59796	-7.87544	-4.56704	-9.79382	-7.12512	-10.4976	-8.78724	-6.90636	-5.555	-4.88809	-1.33368	-3.64928	-7.55244	-6.02098	-7.71573	-4.83535	-7.96028
88	-8.544	2.4045	-6.91982	-9.97942	-8.10515	-7.99118	-11.371	-10.6795	-12.1148	-9.64627	-12.0727	-8.56445	-7.88152	-8.56248	-8.97573	-8.48455	-9.16058	-6.98355	-8.69927	-6.88052	-11.4749	-10.0785	-6.34245	-9.14927	-8.22636	-6.29433	-11.9564	-9.71433	-7.21491	-11.0653	-8.14682	-9.77742	-6.58794	-9.25979	-5.76303	-11.0843	-8.317	-11.254	-9.9023	-7.61236	-6.841	-5.84336	-2.06315	-4.789	-8.98885	-7.59385	-8.50973	-6.07506	-9.26939
89	-9.63505	2.29822	-7.945	-10.7932	-8.76733	-8.91	-12.0066	-11.6893	-12.845	-10.9243	-13.0708	-9.439	-9.07867	-9.57289	-10.349	-9.54067	-10.311	-8.32756	-9.72833	-8.10589	-12.4639	-10.9411	-7.54333	-10.2761	-9.28478	-7.20656	-13.05	-10.4342	-8.64667	-12.1247	-9.004	-11.1156	-7.62144	-10.6864	-7.08267	-12.3502	-9.489	-12.0732	-11.1002	-8.453	-8.13267	-6.817	-2.90578	-6.02856	-10.4891	-9.26822	-9.342	-7.39644	-10.6032
90	-10.7614	2.19216	-9.043	-11.616	-9.5101	-9.90236	-12.6871	-12.7742	-13.6069	-12.1621	-14.001	-10.3279	-10.3176	-10.6856	-11.7298	-10.5466	-11.5184	-9.78998	-10.7762	-9.36013	-13.5337	-11.8368	-8.70976	-11.4313	-10.3697	-8.13602	-14.1054	-11.2564	-10.2125	-13.236	-9.93318	-12.4221	-8.69118	-12.1199	-8.50594	-13.5961	-10.5916	-12.9764	-12.3577	-9.461	-9.45844	-7.80627	-3.85847	-7.34102	-11.9943	-10.9272	-10.2097	-8.823	-11.9569
91	-11.9258	2.1003	-10.2015	-12.4725	-10.3942	-10.9604	-13.4522	-13.9341	-14.4486	-13.395	-14.8674	-11.2381	-11.6038	-11.8878	-13.1083	-11.5242	-12.802	-11.3401	-11.8905	-10.6479	-14.6549	-12.7705	-9.84491	-12.607	-11.5076	-9.09745	-15.1185	-12.177	-11.8692	-14.4059	-10.9449	-13.676	-9.78064	-13.5183	-9.988	-14.8461	-11.6268	-14.002	-13.648	-10.5945	-10.837	-8.80618	-4.909	-8.71864	-13.4638	-12.4621	-11.0862	-10.3622	-13.3194
92	-13.1265	2.03202	-11.4032	-13.3876	-11.4756	-12.0783	-14.3427	-15.1449	-15.4185	-14.6253	-15.6895	-12.1843	-12.9273	-13.1555	-14.4625	-12.5236	-14.1699	-12.9286	-13.1025	-11.9815	-15.788	-13.7196	-10.9604	-13.794	-12.6916	-10.1157	-16.0904	-13.1692	-13.5455	-15.6315	-12.0395	-14.8767	-10.8842	-14.8569	-11.4732	-16.115	-12.6279	-15.2099	-14.9399	-11.8315	-12.2754	-9.81973	-6.04034	-10.1609	-14.9024	-13.7529	-11.9681	-11.9803	-14.676
93	-14.3376	1.98297	-12.6169	-14.3606	-12.733	-13.2408	-15.3842	-15.37	-16.5499	-15.8105	-16.4908	-13.1941	-14.2607	-14.4734	-15.7592	-13.5724	-15.5824	-14.4728	-14.4166	-13.3533	-16.9004	-14.6646	-12.0585	-14.967	-13.9001	-11.1981	-17.0198	-14.1829	-15.1759	-16.8952	-13.1994	-16.0163	-12.0038	-16.1223	-12.9133	-17.3862	-13.6353	-16.5832	-16.2003	-13.1375	-13.7427	-10.8447	-7.21628	-11.6489	-16.3341	-14.7841	-12.8748	-13.5944	-16.0056
94	-15.5594	1.976	-13.8115	-15.3692	-14.0858	-14.4159	-16.5729	-17.5515	-17.8404	-16.9061	-17.2809	-14.2785	-15.5638	-15.8142	-16.9551	-14.658	-16.9765	-15.9001	-15.777	-14.7486	-17.962	-15.5915	-13.1362	-16.097	-15.1043	-12.3133	-17.8994	-15.19	-16.7061	-18.1542	-14.391	-17.0797	-13.1431	-17.2905	-14.2787	-18.6203	-14.6576	-18.09	-17.3832	-14.4503	-15.1917	-11.882	-8.40303	-13.1405	-17.7414	-15.5603	-13.8352	-15.0739	-17.2687
95	-16.714	1.98125	-14.9463	-16.3592	-15.4271	-15.5461	-17.8686	-18.6849	-19.2443	-17.8813	-18.0327	-15.3949	-16.7894	-17.131	-18.0107	-15.7391	-18.2819	-17.1703	-17.1122	-16.1234	-18.9427	-16.4865	-14.1758	-17.1336	-16.2703	-13.3945	-18.7168	-16.175	-18.079	-19.3344	-15.5684	-18.045	-14.3087	-18.3057	-15.5313	-19.7577	-15.6667	-19.6533	-18.4492	-15.6829	-16.542	-12.9083	-9.57427	-14.5556	-19.0682	-16.1329	-14.8644	-16.2395	-18.3746
96	-17.7462	1.9972	-15.9555	-17.2387	-16.6259	-16.5658	-19.1986	-19.7409	-20.6449	-18.7271	-18.7021	-16.446	-17.8608	-18.3439	-18.8846	-16.7482	-19.4122	-18.2447	-18.3168	-17.4017	-19.7901	-17.3046	-15.1629	-17.9901	-17.335	-14.3343	-19.4581	-17.1328	-19.2044	-20.3553	-16.6638	-18.8709	-15.4726	-19.0455	-16.5964	-20.7332	-16.6263	-21.162	-19.3489	-16.7355	-17.6554	-13.8441	-10.6904	-15.7871	-20.2387	-16.6357	-15.9117	-16.9845	-19.2486
97	-18.5878	2.0178	-16.776	-17.9127	-17.5637	-17.4233	-20.4774	-20.7015	-21.9083	-19.4335	-19.2308	-17.3407	-18.7242	-19.3777	-19.5995	-17.6254	-20.2583	-19.0361	-19.2345	-18.4717	-20.4548	-18.0104	-16.0885	-18.5531	-18.2327	-15.0136	-20.1236	-18.0327	-20.0475	-21.1411	-17.5952	-19.5619	-16.5293	-19.4623	-17.3775	-21.4757	-17.4787	-22.496	-20.0902	-17.4766	-18.405	-14.6081	-11.6659	-16.7394	-21.1147	-17.1599	-16.8741	-17.2319	-19.8275
98	-19.1945	2.03961	-17.3641	-18.3129	-18.258	-18.1002	-21.6237	-21.5356	-22.9182	-19.9788	-19.5504	-18.0107	-19.3317	-20.1639	-20.1881	-18.3072	-20.7855	-19.535	-19.8262	-19.1604	-20.8635	-18.5855	-16.9396	-18.718	-18.8912	-15.4126	-20.6742	-18.8142	-20.6196	-21.6397	-18.2745	-20.0927	-17.3965	-19.5148	-17.856	-21.9429	-18.1612	-23.5963	-20.6534	-17.8691	-18.7527	-15.1304	-12.4053	-17.3478	-21.6616	-17.7902	-17.6501	-16.9992	-20.0768
99	-19.5496	2.07073	-17.7114	-18.4158	-18.7929	-18.6096	-22.5742	-22.2027	-23.5896	-20.3382	-19.6033	-18.4323	-19.6704	-20.6572	-20.6502	-18.7369	-20.9737	-19.7559	-20.1021	-19.4537	-20.9568	-19.0465	-17.6911	-18.4329	-19.2637	-15.5558	-21.0282	-19.4119	-20.9746	-21.8389	-18.646	-20.4182	-18.0281	-19.2203	-18.047	-22.1366	-18.6128	-24.4598	-21.0177	-17.9829	-18.7338	-15.3979	-12.8224	-17.6032	-21.8639	-18.5013	-18.1678	-16.4212	-20.0206
100	-19.6722	2.12708	-17.857	-18.261	-19.277	-18.951	-23.302	-22.679	-23.881	-20.504	-19.361	-18.66	-19.777	-20.864	-20.954	-18.887	-20.854	-19.769	-20.155	-19.357	-20.708	-19.436	-18.28	-17.76	-19.355	-15.543	-21.087	-19.797	-21.188	-21.803	-18.715	-20.498	-18.449	-18.681	-18.031	-22.116	-18.816	-25.127	-21.182	-17.965	-18.492	-15.485	-12.883	-17.597	-21.751	-19.214	-18.418	-15.691	-19.76
all values Left	mean	std	steps
1	37.1503	5.09827	31.532	33.003	37.973	34.347	32.006	35.407	33.603	35.792	35.791	39.731	36.301	38.237	31.622	35.806	30.98	32.249	27.879	32.65	41.529	44.678	39.509	27.905	44.046	46.092	31.791	36.658	40.344	35.882	38.731	40.292	47.883	38.059	40.209	39.073	35.496	34.683	41.93	34.759	40.347	37.061	44.83	36.931	23.274	30.948	48.071	38.411	34.444
2	37.5951	5.2927	31.73	32.5238	38.3838	34.6539	31.9725	35.2312	33.6831	36.7088	36.8122	40.3792	37.0373	39.0924	32.1328	36.0896	31.5162	32.1086	27.6376	31.737	42.3219	45.3983	39.7089	28.1728	44.9637	46.4966	33.1251	37.0478	40.9763	35.8804	39.0922	41.1751	48.0909	38.301	40.43	40.4245	36.126	35.6791	42.3358	35.6808	41.1039	37.854	44.9876	36.6081	22.9738	31.5466	48.2236	39.8517	35.8511
3	38.1645	5.42416	32.0521	32.4291	38.527	34.9272	32.0249	35.1962	33.8609	37.6482	37.8162	41.0839	37.8291	40.0432	32.7184	36.6385	31.8577	32.1394	27.8118	30.9322	43.0443	45.8146	40.1257	28.6437	45.8121	46.7232	34.4688	37.9606	41.3339	36.0559	39.4949	42.0518	48.2097	38.8762	40.8427	41.4204	37.0773	36.9515	42.6297	36.5754	42.097	38.9734	45.0572	36.5892	22.8765	32.1723	48.3212	41.3045	37.2917
4	38.7368	5.47164	32.2956	32.7498	38.3435	34.9683	32.152	35.2152	34.0343	38.4455	38.6504	41.7296	38.5488	40.9467	33.3275	37.4829	31.9025	32.4597	28.3819	30.31	43.5714	45.8874	40.6994	29.2518	46.3952	46.6459	35.5623	39.2228	41.3284	36.3579	39.9087	42.7389	48.1515	39.6568	41.5532	41.9199	38.1392	38.2393	42.6484	37.2805	43.1705	40.1633	44.9184	36.8681	23.0907	32.5985	48.3007	42.4714	38.6077
5	39.1868	5.44136	32.2959	33.4201	37.8123	34.6523	32.2971	35.2014	34.1112	38.9588	39.2056	42.2014	39.0699	41.6672	34.0396	38.573	31.6119	33.1162	29.191	30.0068	43.8106	45.6017	41.3735	29.8788	46.6045	46.2034	36.2186	40.5099	40.9177	36.631	40.2874	43.1341	47.8586	40.4902	42.5906	41.8845	39.0627	39.2783	42.2794	37.6681	44.1555	41.1977	44.4752	37.4077	23.6946	32.6659	48.1169	43.1891	39.6257
6	39.4011	5.37153	31.9521	34.2925	36.9475	33.9196	32.3537	35.0961	34.0185	39.0886	39.4044	42.4011	39.2593	42.106	35.0019	39.7532	30.9957	34.0401	30.0038	30.1516	43.7232	44.9653	42.0759	30.3807	46.3967	45.4011	36.3049	41.5048	40.1009	36.6641	40.5359	43.1651	47.3165	41.2274	43.845	41.3143	39.5609	39.8086	41.4652	37.5774	44.9137	41.8908	43.6961	38.0412	24.6541	32.3115	47.7353	43.4192	40.1559
7	39.3033	5.32907	31.2061	35.1563	35.7945	32.7567	32.2002	34.8752	33.7048	38.7325	39.1538	42.2469	39.0881	42.1791	36.1615	40.7812	30.0754	35.021	30.548	30.676	43.3129	43.9975	42.7052	30.6459	45.8542	44.2826	35.81	42.0147	38.9031	36.2574	40.5134	42.8641	46.5417	41.7112	45.0641	40.2454	39.5732	39.7573	40.23	37.0341	45.3059	42.1507	42.5965	38.5972	25.7811	31.5465	47.1245	43.1448	40.2211
8	38.8622	5.35267	30.094	35.8032	34.414	31.1811	31.7386	34.5094	33.1376	37.9534	38.4785	41.8036	38.5469	41.9324	37.3235	41.4832	28.9612	35.8522	30.6655	31.379	42.5779	42.7141	43.1557	30.5935	44.9934	42.9054	34.8238	41.9256	37.3626	35.4529	40.165	42.2782	45.5569	41.8784	46.0503	38.81	39.092	39.1354	38.711	36.0865	45.2776	41.9677	41.2337	38.8523	26.8811	30.549	46.2556	42.4793	39.865
9	38.1006	5.45349	28.701	36.0943	32.8763	29.244	30.9867	33.9816	32.2892	36.7988	37.418	41.0928	37.6267	41.3633	38.2383	41.7671	27.7413	36.3808	30.3008	32.0561	41.5505	41.2234	43.3558	30.1893	43.8102	41.3234	33.4497	41.3146	35.5996	34.2979	39.4938	41.4419	44.3559	41.6728	46.6655	37.0918	38.1599	37.9796	36.9891	34.783	44.853	41.3303	39.6614	38.6624	27.7414	29.8161	45.1129	41.4489	39.1286
10	36.9992	5.62464	27.1005	35.947	31.2613	27.052	29.9695	33.2314	31.1611	35.3549	36.0253	40.1184	36.3282	40.463	38.8089	41.6016	26.4719	36.506	29.4629	32.504	40.2548	39.6063	43.2373	29.4607	42.3595	39.623	31.826	40.2569	33.7135	32.8494	38.5344	40.3612	42.9727	41.0665	46.7987	35.1827	36.7939	36.3565	35.133	33.1527	44.0276	40.274	37.9224	38.0025	28.3084	27.3911	43.7102	40.0681	38.0235
11	35.6343	5.7823	25.3761	35.3357	29.6412	24.7626	28.7225	32.2018	29.7987	33.7096	34.3676	38.8781	34.7068	39.2326	39.0068	40.9598	25.1771	36.1054	28.1881	32.4938	38.7427	37.9111	42.753	28.4122	40.7714	37.8449	30.0979	38.8225	31.7928	31.1702	37.3115	39.0477	41.4356	40.0475	46.4066	33.1803	35.1295	34.4096	33.2141	31.3151	42.8093	38.8412	36.083	36.8363	28.6107	25.6711	42.0887	38.3833	36.6407
12	34.0556	5.90106	23.617	34.2372	28.0707	22.5308	27.2884	30.8799	28.2533	31.9548	32.524	37.3618	32.887	37.689	38.8053	39.8933	23.8487	35.2446	26.4818	31.9947	37.0786	36.1639	41.886	27.053	39.1007	36.009	28.4161	37.0949	29.8997	29.3222	35.89	37.5603	39.789	38.5932	45.5566	31.1707	33.2527	32.316	31.3043	29.3803	41.246	37.1574	34.213	35.2397	28.652	23.8922	40.3079	36.4847	35.0447
13	32.327	5.96113	21.9067	32.7328	26.5776	20.4347	25.6996	29.2921	26.5752	30.1875	30.5999	35.6492	30.9724	35.964	38.2663	38.4907	22.4718	33.956	24.429	30.993	35.3101	34.3709	40.6095	25.4259	37.3439	34.1225	26.839	35.169	28.0591	27.3904	34.3289	35.9346	38.0771	36.8094	44.2875	29.1973	31.2602	30.1865	29.4292	27.4296	39.374	35.2747	32.3558	33.4025	28.3852	22.124	38.4487	34.5096	33.297
14	30.5058	5.96312	20.262	30.9416	25.1625	18.5022	23.9694	27.4915	24.783	28.4537	28.6711	33.8108	29.0417	34.1474	37.4111	36.8221	21.0491	32.3033	22.1728	29.5347	33.4433	32.5385	39.0335	23.6201	35.5731	32.1842	25.3579	33.1402	26.2417	25.4132	32.6662	34.1986	36.3319	34.7755	42.6423	27.2521	29.2534	28.0897	27.5704	25.4617	37.3089	33.2506	30.5141	31.4443	27.859	20.4299	36.5688	32.5204	31.4597
15	28.6386	5.9183	18.6604	28.9667	23.8055	16.7267	22.1226	25.5833	22.9072	26.7521	26.7618	31.8868	27.1391	32.3087	36.2477	34.9477	19.5952	30.3933	19.8698	27.6893	31.4884	30.6787	37.2605	21.7444	33.8504	30.1953	23.9237	31.1044	24.4181	23.4292	30.9132	32.4013	34.579	32.5921	40.6757	25.3018	27.3003	26.0697	25.7241	23.412	35.1375	31.1408	28.7005	29.4724	27.0972	18.8413	34.6954	30.5554	29.5965
16	26.7646	5.84196	17.0795	26.9156	22.4819	15.096	20.2031	23.6676	21.0157	25.051	24.8542	29.9037	25.2615	30.488	34.8125	32.9205	18.1257	28.4007	17.6544	25.613	29.4671	28.8134	35.4008	19.9041	32.1486	28.1498	22.5043	29.1204	22.5966	21.4666	29.0525	30.5937	32.8302	30.3703	38.561	23.3536	25.4141	24.0986	23.9175	21.2995	32.9458	29.0057	26.9307	27.5502	26.1127	17.3678	32.8329	28.6452	27.743
17	24.9242	5.74237	15.5169	24.8842	21.1703	13.5907	18.2579	21.8	19.1628	23.3457	22.9296	27.9138	23.3985	28.7107	33.2016	30.8301	16.656	26.4637	15.6201	23.4837	27.4115	26.9601	33.5235	18.1575	30.4132	26.0599	21.1	27.204	20.7901	19.5591	27.1267	28.7977	31.0765	28.2202	36.4117	21.4458	23.602	22.1358	22.1739	19.176	30.7928	26.8797	25.1942	25.6921	24.9018	16.0086	30.9715	26.7961	25.9138
18	23.103	5.63648	13.9728	22.9338	19.8494	12.1804	16.3158	19.9899	17.3332	21.6503	21.0047	25.9525	21.5554	26.9732	31.4694	28.7338	15.1903	24.6547	13.8292	21.425	25.3545	25.1173	31.6905	16.5137	28.611	23.9447	19.7038	25.3365	18.992	17.7194	25.1728	27.0254	29.3015	26.1945	34.2925	19.5912	21.8773	20.1706	20.5024	17.088	28.7165	24.7736	23.4653	23.8917	23.5152	14.7427	29.1114	24.9741	24.1162
19	21.3196	5.52423	12.4356	21.0857	18.4954	10.825	14.3956	18.2109	15.4909	19.959	19.0979	24.0195	19.7386	25.2418	29.6482	26.6764	13.7334	22.996	12.2667	19.515	23.3198	23.2597	29.9475	14.948	26.7277	21.8316	18.297	23.4985	17.1883	15.9493	23.1989	25.2709	27.5063	24.3085	32.2265	17.7835	20.2103	18.2095	18.8915	15.0493	26.7191	22.702	21.7216	22.1206	22.0028	13.5285	27.2619	23.161	22.351
20	19.5663	5.40783	10.8862	19.3438	17.0772	9.48578	12.5005	16.4395	13.6234	18.254	17.1947	22.0897	17.9325	23.4752	27.8198	24.6832	12.2835	21.4911	10.8948	17.7982	21.3206	21.3601	28.2913	13.4123	24.7391	19.7456	16.8708	21.681	15.3716	14.2407	21.2046	23.5128	25.7079	22.5578	30.2102	16.008	18.5724	16.2184	17.3148	13.062	24.7726	20.6792	19.948	20.373	20.4201	12.3064	25.4229	21.347	20.6047
21	17.8214	5.2916	9.30236	17.6921	15.5651	8.14156	10.6268	14.671	11.7313	16.5166	15.2725	20.1361	16.1156	21.6431	26.0312	22.7297	10.837	20.0762	9.64346	16.2167	19.3688	19.416	26.6798	11.8538	22.6257	17.7035	15.4418	19.8747	13.5423	12.5834	19.1843	21.7525	23.9163	20.9291	28.2387	14.2497	16.9355	14.1722	15.7443	11.1342	22.8432	18.6793	18.1355	18.6477	18.8177	11.0168	23.5831	19.5247	18.8607
22	16.0741	5.17549	7.68909	16.0989	13.9509	6.78567	8.77406	12.8862	9.828	14.746	13.3262	18.1392	14.2844	19.7318	24.3152	20.7588	9.4	18.7097	8.43124	14.7257	17.4785	17.4376	25.052	10.2452	20.4523	15.7088	14.0247	18.0722	11.7134	10.9648	17.1315	20.0028	22.1197	19.3939	26.3018	12.5085	15.2842	12.0807	14.1701	9.27236	20.8851	16.6797	16.286	16.9355	17.2175	9.64182	21.7333	17.7056	17.1064
23	14.3205	5.05546	6.08	14.5178	12.25	5.41633	6.94767	11.0606	7.94711	12.9684	11.3709	16.1222	12.4591	17.7754	22.6784	18.727	7.98911	17.3524	7.16633	13.2682	15.6591	15.432	23.357	8.61467	18.2809	13.7666	12.6222	16.2604	9.903	9.37533	15.0603	18.2662	20.2997	17.9024	24.387	10.7783	13.6194	9.95478	12.5977	7.49033	18.851	14.6869	14.405	15.2284	15.609	8.19611	19.873	15.9123	15.3333
24	12.5652	4.92625	4.51964	12.8992	10.4845	4.03578	5.16357	9.18401	6.11653	11.211	9.43572	14.1162	10.6628	15.8103	21.0872	16.6186	6.61254	15.9793	5.79779	11.7938	13.9246	13.4042	21.5606	7.01024	16.1564	11.8849	11.2144	14.4273	8.13581	7.81177	12.9952	16.5212	18.4562	16.4203	22.4794	9.05248	11.9523	7.8073	11.0394	5.78806	16.7222	12.7308	12.5145	13.5208	13.9555	6.70713	18.0111	14.1708	13.5618
25	10.8221	4.78757	2.98618	11.2078	8.68073	2.64667	3.45091	7.26948	4.36515	9.50248	7.55055	12.1477	8.92085	13.8576	19.4965	14.4533	5.27912	14.581	4.32452	10.2737	12.2885	11.3694	19.7075	5.48536	14.1262	10.0681	9.787	12.5879	6.44921	6.28676	10.9629	14.7493	16.6129	14.931	20.5688	7.35382	10.3005	5.64885	9.51382	4.17927	14.5542	10.8483	10.6635	11.823	12.2385	5.20221	16.1561	12.5019	11.8062
26	9.10959	4.63939	1.47345	9.43205	6.87221	1.25444	1.84331	5.34482	2.70976	7.87	5.73105	10.2444	7.25887	11.9395	17.8316	12.2763	3.98637	13.1632	2.79481	8.71178	10.7276	9.35668	17.8515	4.08336	12.201	8.31255	8.35278	10.7802	4.85773	4.83608	8.9917	12.9633	14.7873	13.4321	18.6437	5.7123	8.69259	3.5161	8.04382	2.68548	12.4241	9.07611	8.89055	10.1481	10.4471	3.70941	14.3165	10.9177	10.0787
27	7.44696	4.48155	0.0158182	7.59365	5.09815	-0.128889	0.367212	3.45179	1.15875	6.34118	3.99362	8.43961	5.695	10.0817	16.0316	10.15	2.72169	11.7342	1.27683	7.12767	9.23028	7.40552	16.0297	2.82497	10.3898	6.62733	6.914	9.04389	3.36116	3.50337	7.10706	11.1962	12.978	11.9356	16.7005	4.14339	7.15804	1.46909	6.62758	1.32476	10.4222	7.45044	7.22091	8.5082	8.59155	2.26497	12.4943	9.42598	8.4033
28	5.85087	4.31568	-1.34864	5.75064	3.39891	-1.485	-0.959909	1.62773	-0.290909	4.91027	2.37645	6.74145	4.25036	8.28045	14.0752	8.13591	1.48473	10.307	-0.144	5.548	7.80036	5.54764	14.2648	1.71445	8.70118	5.02973	5.464	7.39873	1.95291	2.29191	5.32864	9.47255	11.1775	10.4521	14.7701	2.66218	5.70955	-0.415545	5.25618	0.0756364	8.613	6.011	5.66945	6.89891	6.74136	0.889364	10.6889	8.01018	6.78909
29	4.33176	4.14578	-2.58109	3.96209	1.80976	-2.791	-2.14088	-0.110869	-1.64953	3.56931	0.887869	5.15497	2.90618	6.53811	11.9891	6.27545	0.277636	8.91544	-1.42823	4.01211	6.42871	3.80906	12.5481	0.704879	7.12593	3.54112	4.00056	5.856	0.614485	1.19388	3.66036	7.80026	9.37964	9.0004	12.8834	1.26979	4.35153	-2.11155	3.91955	-1.07288	7.01836	4.82322	4.25482	5.29743	4.99391	-0.403172	8.90284	6.65324	5.2417
30	2.89101	3.97752	-3.67709	2.27348	0.351333	-4.04011	-3.19414	-1.756	-2.93324	2.30994	-0.466172	3.66738	1.64984	4.85013	9.85882	4.60106	-0.906869	7.56767	-2.56496	2.548	5.10459	2.20978	10.8455	-0.261152	5.61978	2.18729	2.53822	4.40908	-0.671939	0.181949	2.09697	6.18584	7.59114	7.59146	11.0612	-0.0376667	3.08029	-3.6113	2.60864	-2.13976	5.58755	3.85178	2.97564	3.69646	3.41191	-1.60499	7.15579	5.34115	3.76021
31	1.52547	3.81613	-4.66036	0.718152	-0.971636	-5.22633	-4.13118	-3.30236	-4.16161	1.11588	-1.687	2.25945	0.467758	3.21109	7.76167	3.08009	-2.07918	6.26067	-3.55955	1.16767	3.81952	0.763788	9.13464	-1.23182	4.14773	0.957152	1.094	3.05818	-1.91703	-0.778515	0.606909	4.63776	5.84109	6.23424	9.31461	-1.27827	1.86027	-4.92355	1.32682	-3.14882	4.23809	3.065	1.80873	2.12097	2.06773	-2.71418	5.48348	4.06821	2.34182
32	0.231328	3.66588	-5.55064	-0.689465	-2.16073	-6.33767	-4.99191	-4.7446	-5.34505	-0.0313434	-2.78534	0.907061	-0.642556	1.61322	5.77985	1.66148	-3.23421	4.98444	-4.42904	-0.135111	2.56943	-0.531081	7.40236	-2.24518	2.68981	-0.166121	-0.313889	1.79461	-3.13008	-1.72037	-0.832212	3.18312	4.15351	4.94239	7.65798	-2.47536	0.673586	-6.04646	0.0863636	-4.13036	2.90718	2.42	0.743	0.593697	0.957273	-3.73213	3.91438	2.82738	0.962364
33	-0.997123	3.52932	-6.38691	-1.93747	-3.22394	-7.36267	-5.8006	-6.06302	-6.49321	-1.1514	-3.76875	-0.410212	-1.69998	0.0537172	3.97928	0.304818	-4.36493	3.73056	-5.19841	-1.37422	1.35816	-1.67561	5.64855	-3.32476	1.22991	-1.19639	-1.686	0.606343	-4.30255	-2.66128	-2.2327	1.81521	2.53542	3.71839	6.08224	-3.64694	-0.482646	-7.02324	-1.10345	-5.09636	1.55855	1.876	-0.242273	-0.858111	0.0356364	-4.65727	2.45467	1.61042	-0.388939
34	-2.1686	3.40841	-7.195	-3.04933	-4.176	-8.29067	-6.58367	-7.265	-7.61267	-2.25433	-4.67133	-1.7	-2.716	-1.45567	2.359	-1.012	-5.48667	2.48267	-5.909	-2.56767	0.175333	-2.71167	3.89	-4.483	-0.244667	-2.15067	-3.00833	-0.528667	-5.42467	-3.60433	-3.6	0.518	0.988667	2.56733	4.58	-4.812	-1.60033	-7.87967	-2.249	-6.052	0.184	1.38833	-1.185	-2.21733	-0.752	-5.50933	1.10133	0.416667	-1.719
35	-3.29209	3.30592	-7.99145	-4.04032	-5.03336	-9.12033	-7.37091	-8.35004	-8.7076	-3.34864	-5.52473	-2.96973	-3.70709	-2.89479	0.917879	-2.28706	-6.62812	1.23422	-6.58557	-3.72589	-0.979545	-3.66846	2.16327	-5.73167	-1.73721	-3.04665	-4.23156	-1.61488	-6.49087	-4.54184	-4.9367	-0.713303	-0.484495	1.49069	3.14357	-6.00424	-2.68157	-8.64569	-3.371	-7.014	-1.19636	0.927444	-2.14245	-3.52477	-1.49155	-6.30663	-0.159949	-0.761576	-3.02367
36	-4.3814	3.224	-8.79827	-4.92363	-5.82591	-9.86322	-8.19349	-9.31928	-9.78776	-4.44398	-6.35643	-4.23031	-4.70473	-4.24438	-0.346556	-3.5187	-7.83614	-0.00944444	-7.23942	-4.84256	-2.10071	-4.5874	0.505545	-7.04967	-3.23155	-3.90427	-5.32956	-2.66003	-7.50953	-5.45939	-6.26809	-1.86156	-1.88169	0.478515	1.77707	-7.24673	-3.73489	-9.36145	-4.49694	-8.0203	-2.55355	0.480667	-3.16318	-4.81724	-2.279	-7.07274	-1.35194	-1.93422	-4.29621
37	-5.45222	3.16144	-9.61927	-5.715	-6.59027	-10.545	-9.06964	-10.1829	-10.8542	-5.55327	-7.19845	-5.49691	-5.73673	-5.49145	-1.49645	-4.70255	-9.15091	-1.234	-7.87664	-5.907	-3.20282	-5.51155	-1.05455	-8.415	-4.68791	-4.74236	-6.304	-3.68255	-8.497	-6.34382	-7.609	-2.92964	-3.20073	-0.495727	0.494	-8.54727	-4.78582	-10.0635	-5.65236	-9.10436	-3.87036	0.027	-4.27773	-6.14727	-3.17864	-7.83536	-2.50136	-3.114	-5.53164
38	-6.52008	3.11371	-10.4461	-6.42977	-7.36876	-11.203	-9.99548	-10.9656	-11.8913	-6.69023	-8.08751	-6.78463	-6.815	-6.65531	-2.57683	-5.84448	-10.5792	-2.42044	-8.51225	-6.904	-4.33618	-6.47415	-2.499	-9.78961	-6.05188	-5.57606	-7.16444	-4.71892	-9.48044	-7.20022	-8.96245	-3.93777	-4.45798	-1.46402	-0.705586	-9.88327	-5.87034	-10.7923	-6.85248	-10.2809	-5.14645	-0.480667	-5.493	-7.55244	-4.254	-8.6193	-3.63428	-4.31492	-6.72994
39	-7.59665	3.07396	-11.2761	-7.0923	-8.19133	-11.8688	-10.9752	-11.6973	-12.8802	-7.86162	-9.05738	-8.10454	-7.9246	-7.76454	-3.63186	-6.94633	-12.0489	-3.565	-9.17507	-7.84367	-5.51894	-7.49126	-3.82573	-11.1247	-7.28175	-6.41344	-7.97244	-5.82567	-10.486	-8.04712	-10.3202	-4.90623	-5.68502	-2.46458	-1.82748	-11.2165	-7.01203	-11.5747	-8.0893	-11.5494	-6.39527	-1.06011	-6.79373	-9.04723	-5.54364	-9.44566	-4.77257	-5.55287	-7.88539
40	-8.68841	3.03464	-12.1279	-7.72509	-9.07455	-12.5773	-12.0224	-12.4143	-13.7998	-9.06845	-10.1228	-9.45427	-9.02188	-8.85518	-4.71939	-8.00509	-13.4554	-4.67367	-9.89733	-8.73367	-6.71621	-8.55364	-5.03755	-12.3793	-8.34215	-7.2593	-8.77033	-7.04461	-11.5335	-8.91564	-11.6571	-5.86612	-6.92109	-3.54397	-2.89282	-12.5222	-8.201	-12.4292	-9.33127	-12.8667	-7.63782	-1.73067	-8.16727	-10.6101	-7.00536	-10.2995	-5.94233	-6.83558	-8.99955
41	-9.80061	2.99216	-13.0371	-8.34863	-10.0188	-13.374	-13.1496	-13.141	-14.6556	-10.3176	-11.2797	-10.8201	-10.0662	-9.96409	-5.87995	-9.02545	-14.709	-5.76767	-10.7038	-9.59422	-7.89758	-9.65253	-6.16364	-13.5245	-9.28963	-8.12065	-9.59789	-8.39859	-12.6316	-9.84864	-12.9521	-6.85249	-8.19589	-4.73406	-3.95641	-13.8104	-9.37991	-13.3967	-10.5475	-14.2033	-8.90491	-2.50711	-9.61364	-12.1727	-8.58736	-11.1612	-7.17844	-8.16315	-10.0784
42	-10.9395	2.94512	-14.0095	-9.00533	-11.0218	-14.3062	-14.3519	-13.9122	-15.4639	-11.615	-12.5124	-12.1899	-11.0683	-11.1241	-7.14478	-10.0298	-15.7501	-6.87122	-11.6087	-10.4584	-9.04461	-10.782	-7.23655	-14.5683	-10.1808	-9.01001	-10.4891	-9.88016	-13.7879	-10.8723	-14.1973	-7.87841	-9.52023	-6.02779	-5.08767	-15.1069	-10.4888	-14.5099	-11.7338	-15.5333	-10.2179	-3.40256	-11.1155	-13.6961	-10.2013	-12.0287	-8.511	-9.52384	-11.1422
43	-12.1048	2.89177	-15.0263	-9.76121	-12.0783	-15.4053	-15.37	-14.7749	-16.2479	-12.95	-13.8059	-13.5515	-12.0682	-12.354	-8.54615	-11.0628	-16.5559	-8.00167	-12.6125	-11.352	-10.1646	-11.9353	-8.27945	-15.5552	-11.0702	-9.94306	-11.4667	-11.4522	-15.0115	-11.9815	-15.3867	-8.93555	-10.8796	-7.3797	-6.33139	-16.423	-11.5285	-15.7902	-12.908	-16.8007	-11.5828	-4.40867	-12.6357	-15.189	-11.7395	-12.922	-9.94764	-10.9084	-12.2206
44	-13.2924	2.83401	-16.0491	-10.6825	-13.1752	-16.6679	-16.1726	-15.7745	-17.0206	-14.2945	-15.1426	-14.8824	-13.1074	-13.6604	-10.0575	-12.176	-17.1588	-9.15756	-13.6946	-12.2826	-11.2662	-13.1079	-9.32045	-16.5278	-12.001	-10.9339	-12.5241	-13.0609	-16.283	-13.1591	-16.5037	-10.0102	-12.2385	-8.75859	-7.69467	-17.7319	-12.5314	-17.2339	-14.0971	-17.9565	-12.99	-5.498	-14.1159	-16.6757	-13.1137	-13.8684	-11.4679	-12.312	-13.3375
45	-14.4993	2.78854	-17.004	-11.7768	-14.2863	-18.0463	-18.0143	-16.9482	-17.7712	-15.6076	-16.4757	-16.1468	-14.2024	-15.0258	-11.656	-13.388	-17.6376	-10.3403	-14.8186	-13.2407	-12.3489	-14.2836	-10.388	-17.519	-12.9564	-11.9648	-13.6428	-14.645	-17.5714	-14.3706	-17.5263	-11.1002	-13.5639	-10.1386	-9.15689	-18.9793	-13.5366	-18.7973	-15.2963	-18.968	-14.411	-6.64489	-15.459	-18.1268	-14.262	-14.8824	-13.0077	-13.7226	-14.4973
46	-15.6692	2.72896	-17.7544	-13.0169	-15.3637	-19.455	-19.1406	-18.2674	-18.4652	-16.8362	-17.7508	-17.292	-15.3081	-16.4032	-13.2795	-14.6811	-18.0292	-11.557	-15.9506	-14.207	-13.407	-15.4293	-11.5076	-18.5331	-13.8655	-12.9848	-14.793	-16.1479	-18.8205	-15.5684	-18.4354	-12.2045	-14.8351	-11.501	-10.6471	-20.1113	-14.5585	-20.3596	-16.4772	-19.8194	-15.7784	-7.82	-16.5114	-19.4685	-15.1235	-15.9117	-14.4665	-15.1205	-15.6875
47	-16.7623	2.65722	-18.2343	-14.3335	-16.351	-20.7791	-20.1818	-19.6571	-19.0504	-17.9085	-18.8952	-18.2755	-16.37	-17.7179	-14.8367	-16.0103	-18.337	-12.8144	-17.0587	-15.1582	-14.4259	-16.5156	-12.6714	-19.5279	-14.6333	-13.9168	-15.9332	-17.5209	-19.9528	-16.681	-19.2154	-13.3289	-16.0397	-12.8259	-12.1179	-21.0514	-15.5701	-21.8149	-17.6019	-20.4756	-16.9955	-8.992	-17.2197	-20.5753	-15.779	-16.859	-15.7227	-16.4725	-16.8647
48	-17.7268	2.56993	-18.4082	-15.6206	-17.2002	-21.9291	-21.1092	-21.0098	-19.4493	-18.7674	-19.8284	-19.0969	-17.3316	-18.8999	-16.2669	-17.3049	-18.5428	-14.0978	-18.1115	-16.0829	-15.3923	-17.489	-13.8594	-20.4218	-15.1662	-14.6786	-17.0219	-18.7086	-20.8686	-17.623	-19.8527	-14.4792	-17.1569	-14.0913	-13.534	-21.7263	-16.5345	-23.069	-18.6181	-20.9151	-17.9543	-10.1292	-17.5602	-21.3758	-16.3015	-17.6267	-16.6578	-17.7236	-17.9614
49	-18.514	2.47048	-18.3044	-16.7398	-17.8885	-22.8467	-21.8736	-22.2031	-19.6108	-19.3652	-20.4528	-19.7742	-18.1044	-19.8744	-17.5185	-18.4359	-18.6371	-15.385	-19.0687	-16.9553	-16.2958	-18.2527	-15.0438	-21.1615	-15.5178	-15.2115	-18.0087	-19.662	-21.4847	-18.3035	-20.2845	-15.6131	-18.1394	-15.251	-14.8527	-22.0675	-17.4058	-24.0533	-19.4455	-21.1409	-18.5681	-11.1827	-17.6052	-21.818	-16.7815	-18.1451	-17.1755	-18.7867	-18.8973
50	-19.0935	2.37641	-18.0146	-17.6269	-18.4213	-23.5149	-22.4482	-23.1312	-19.4968	-19.6906	-20.78	-20.3313	-18.6205	-20.5736	-18.5162	-19.3035	-18.6828	-16.6346	-19.8959	-17.7353	-17.1234	-18.6938	-16.1924	-21.7111	-15.8405	-15.4969	-18.8231	-20.357	-21.7898	-18.6656	-20.4762	-16.6356	-18.9171	-16.2151	-16.0199	-22.1396	-18.1055	-24.8047	-20.052	-21.1758	-18.7983	-12.0678	-17.5197	-21.8364	-17.3133	-18.4033	-17.2302	-19.5797	-19.5792
51	-19.45	2.30712	-17.6339	-18.2873	-18.8051	-23.9349	-22.8231	-23.6944	-19.1048	-19.7747	-20.8604	-20.7472	-18.8528	-20.9297	-19.2389	-19.8575	-18.7632	-17.7598	-20.5324	-18.376	-17.836	-18.6893	-17.2545	-22.0456	-16.2631	-15.5672	-19.3693	-20.8	-21.8249	-18.702	-20.4083	-17.4693	-19.4054	-16.8587	-16.9695	-22.0505	-18.5771	-25.3987	-20.4345	-21.0714	-18.692	-12.6596	-17.4616	-21.5901	-17.9375	-18.4741	-16.8608	-20.014	-19.9129
52	-19.5954	2.28045	-17.2061	-18.8011	-19.0154	-24.0993	-23.0129	-23.8667	-18.4703	-19.7419	-20.7808	-20.9776	-18.8123	-20.9481	-19.6633	-20.1108	-18.9391	-18.6483	-20.9049	-18.8797	-18.3476	-18.2252	-18.1546	-22.1774	-16.7109	-15.5373	-19.5847	-21.066	-21.7121	-18.5263	-20.0964	-18.0725	-19.5497	-17.1032	-17.6393	-21.927	-18.8004	-25.9074	-20.6419	-20.9461	-18.4227	-12.881	-17.4534	-21.2587	-18.6297	-18.5152	-16.234	-20.079	-19.8705
53	-19.5606	2.31384	-16.7137	-19.2691	-19.0028	-23.9784	-23.0642	-23.7133	-17.6604	-19.7009	-20.5993	-20.9785	-18.5702	-20.7141	-19.7797	-20.1545	-19.1739	-19.2309	-20.957	-19.2951	-18.5659	-17.4545	-18.8275	-22.1509	-16.9945	-15.5121	-19.4979	-21.2268	-21.5882	-18.2915	-19.6049	-18.4675	-19.3638	-16.9667	-17.9879	-21.8426	-18.8014	-26.368	-20.7789	-20.8929	-18.1098	-12.7747	-17.3846	-20.9949	-19.2991	-18.6167	-15.5286	-19.8803	-19.5264
54	-19.3675	2.4099	-16.1182	-19.6998	-18.7182	-23.5496	-23.0173	-23.3098	-16.7384	-19.6555	-20.2883	-20.7103	-18.2519	-20.326	-19.7496	-20.1407	-19.2893	-19.4638	-20.6288	-19.6717	-18.4312	-16.556	-19.2251	-21.9843	-16.9567	-15.4699	-19.1908	-21.2931	-21.4975	-18.0772	-19.0486	-18.7312	-18.9204	-16.5358	-18.0557	-21.7199	-18.6942	-26.7043	-20.9433	-20.9051	-17.7174	-12.4593	-17.1115	-20.7333	-19.8475	-18.7447	-14.8182	-19.5571	-18.9961
55	-19.0143	2.55028	-15.3906	-19.9634	-18.1386	-22.809	-22.8625	-22.6925	-15.6874	-19.5138	-19.7763	-20.1874	-17.9284	-19.8547	-19.7426	-20.1626	-19.1072	-19.357	-20.0372	-20.029	-17.9556	-15.6098	-19.3472	-21.6184	-16.4949	-15.2724	-18.783	-21.2076	-21.3238	-17.8544	-18.5383	-18.8889	-18.3367	-15.9837	-17.9694	-21.3933	-18.5841	-26.7961	-21.1221	-20.8532	-17.1245	-12.108	-16.5145	-20.3129	-20.2235	-18.7854	-14.0712	-19.1957	-18.4107
56	-18.4597	2.72207	-14.523	-19.8774	-17.2703	-21.726	-22.5311	-21.8146	-14.4219	-19.1259	-18.9713	-19.4989	-17.5433	-19.2647	-19.785	-20.1583	-18.5131	-18.9802	-19.3322	-20.2653	-17.1746	-14.544	-19.244	-20.9767	-15.6486	-14.76	-18.3532	-20.8601	-20.9158	-17.4693	-18.0643	-18.8546	-17.6967	-15.4639	-17.7733	-20.7127	-18.4706	-26.5538	-21.203	-20.5287	-16.2	-11.842	-15.535	-19.5502	-20.441	-18.6116	-13.2029	-18.7367	-17.7997
57	-17.6401	2.93592	-13.4829	-19.2787	-16.1161	-20.3122	-21.933	-20.5677	-12.856	-18.3961	-17.806	-18.7483	-16.9513	-18.4365	-19.6971	-19.9749	-17.4553	-18.5106	-18.5806	-20.2236	-16.0698	-13.2084	-18.9733	-19.969	-14.4584	-13.8339	-17.8612	-20.127	-20.1686	-16.7451	-17.506	-18.5265	-16.9927	-14.9561	-17.4315	-19.5874	-18.2225	-25.9266	-21.0375	-19.818	-14.7737	-11.5627	-14.1288	-18.4018	-20.5735	-18.1161	-12.1398	-18.0333	-17.0446
58	-16.4882	3.20787	-12.265	-18.075	-14.6496	-18.539	-20.9906	-18.8576	-10.9611	-17.305	-16.2263	-17.8952	-15.9348	-17.2837	-19.2955	-19.44	-15.9412	-18.0147	-17.7003	-19.7597	-14.5729	-11.473	-18.6058	-18.5382	-12.9496	-12.4557	-17.174	-18.896	-19.0363	-15.6095	-16.6767	-17.8019	-16.1258	-14.3002	-16.8316	-17.9884	-17.6701	-24.8418	-20.4739	-18.6746	-12.8539	-11.0887	-12.4021	-16.9029	-20.6855	-17.2339	-10.8497	-16.9762	-15.9795
59	-14.9648	3.54765	-10.8327	-16.2041	-12.8256	-16.3792	-19.6648	-16.7132	-8.79106	-15.8461	-14.1333	-16.8013	-14.4732	-15.7623	-18.4533	-18.4542	-13.9874	-17.445	-16.4861	-18.7866	-12.6584	-9.32361	-18.1195	-16.6839	-11.1348	-10.6955	-16.1626	-17.1505	-17.5232	-14.073	-15.4161	-16.7187	-14.9802	-13.3219	-15.9493	-16.0035	-16.7244	-23.386	-19.4282	-17.1079	-10.4685	-10.266	-10.4138	-15.0786	-20.711	-15.9972	-9.32837	-15.5054	-14.4743
60	-13.0637	3.93635	-9.15345	-13.7339	-10.6005	-13.832	-17.9055	-14.1862	-6.47423	-14.0216	-11.5312	-15.336	-12.5889	-13.8913	-17.0303	-17.0372	-11.7141	-16.6617	-14.7961	-17.225	-10.312	-6.77613	-17.4211	-14.461	-9.10352	-8.70217	-14.737	-14.8624	-15.6293	-12.2305	-13.7008	-15.2364	-13.5139	-11.8889	-14.7632	-13.7847	-15.3473	-21.6036	-17.9275	-15.1957	-7.69509	-8.97422	-8.20191	-13.0048	-20.4863	-14.4143	-7.56958	-13.6359	-12.5009
61	-10.8094	4.34297	-7.19964	-10.7137	-7.95482	-10.9287	-15.7613	-11.37	-4.17145	-11.7888	-8.49658	-13.4011	-10.3494	-11.7283	-15.1208	-15.1906	-9.25345	-15.543	-12.5928	-15.0837	-7.56521	-3.8923	-16.4018	-11.9534	-6.89291	-6.57539	-12.931	-12.0399	-13.397	-10.204	-11.574	-13.2989	-11.7287	-9.90745	-13.2638	-11.4155	-13.5225	-19.5523	-15.9847	-13.0965	-4.60891	-7.21067	-5.765	-10.7485	-19.843	-12.457	-5.54303	-11.3997	-10.2153
62	-8.24438	4.74793	-4.94982	-7.1568	-4.91312	-7.72733	-13.2848	-8.38325	-2.02067	-9.15406	-5.14498	-11.0249	-7.79559	-9.38236	-12.7632	-12.8923	-6.71275	-14.0722	-9.91217	-12.4561	-4.47779	-0.744879	-14.9666	-9.28027	-4.53214	-4.35237	-10.8687	-8.75666	-10.8306	-8.10317	-9.14876	-10.813	-9.66723	-7.46042	-11.3949	-8.94912	-11.3471	-17.2726	-13.6061	-10.8981	-1.25155	-5.05811	-3.06536	-8.31583	-18.7663	-10.0632	-3.23315	-8.87152	-7.74964
63	-5.4177	5.13915	-2.43191	-3.09953	-1.5393	-4.30489	-10.5273	-5.33481	-0.104222	-6.17214	-1.60473	-8.30227	-4.98373	-6.92442	-9.95151	-10.0716	-4.17824	-12.2709	-6.84976	-9.42456	-1.10301	2.60155	-13.1007	-6.52309	-2.01468	-2.01754	-8.66111	-5.12791	-7.93929	-5.96517	-6.52755	-7.83684	-7.38296	-4.71263	-9.15215	-6.38197	-8.93903	-14.819	-10.7764	-8.64164	2.32991	-2.57933	-0.0734545	-5.71491	-17.267	-7.17566	-0.620636	-6.12183	-5.20833
64	-2.37808	5.52246	0.311	1.42109	2.08118	-0.745	-7.53445	-2.27355	1.596	-2.89982	2.03836	-5.32127	-1.92918	-4.37382	-6.74827	-6.81164	-1.70555	-10.216	-3.516	-6.11	2.55164	6.09527	-10.8366	-3.70236	0.645727	0.471364	-6.399	-1.244	-4.75627	-3.75955	-3.76464	-4.45327	-4.92509	-1.83136	-6.53318	-3.67082	-6.37345	-12.1771	-7.59782	-6.31382	6.11273	0.142	3.21345	-2.96745	-15.3669	-3.76364	2.33891	-3.20727	-2.63109
65	0.842835	5.90877	3.269	6.31883	5.875	2.88378	-4.33878	0.817182	3.11754	0.606273	5.75347	-2.16537	1.35775	-1.70917	-3.28241	-3.24012	0.728232	-7.99978	-0.0430707	-2.61989	6.43588	9.66971	-8.19191	-0.790364	3.43972	3.15492	-4.12167	2.8229	-1.31397	-1.41107	-0.829485	-0.718808	-2.30412	1.03593	-3.54849	-0.758091	-3.67663	-9.29149	-4.17718	-3.88106	10.1055	3.04978	6.78691	-0.0876061	-13.1762	0.0449394	5.69371	-0.157869	0.00621212
66	4.22829	6.29445	6.42718	11.4736	9.78579	6.53022	-0.958222	3.98147	4.52385	4.30077	9.52702	1.09367	4.85998	1.11895	0.362697	0.562545	3.19587	-5.71567	3.46903	0.966778	10.5065	13.2918	-5.209	2.26927	6.33981	6.05016	-1.79744	7.03709	2.39873	1.17552	2.33185	3.38001	0.500576	3.82153	-0.206838	2.39197	-0.826283	-6.08614	-0.582212	-1.29488	14.2883	6.096	10.5955	2.89472	-10.7673	4.15741	9.45592	3.03293	2.76285
67	7.76423	6.65883	9.765	16.7797	13.751	10.16	2.56933	7.259	5.887	8.102	13.333	4.38733	8.516	4.12633	4.15633	4.556	5.76567	-3.36533	6.97533	4.64367	14.6933	16.9337	-1.935	5.534	9.302	9.11167	0.656	11.3457	6.34333	4.02133	5.771	7.85433	3.48967	6.567	3.47333	5.781	2.21933	-2.53067	3.142	1.489	18.591	9.288	14.539	5.92233	-8.174	8.47267	13.574	6.356	5.685
68	11.4218	6.97161	13.2415	22.1007	17.6832	13.7349	6.23156	10.6531	7.26532	11.9394	17.1259	7.68501	12.2317	7.3117	8.08252	8.70785	8.48734	-0.904444	10.4602	8.4	18.8956	20.5359	1.645	9.03252	12.2459	12.2753	3.31011	15.6702	10.4908	7.09787	9.53094	12.5989	6.65366	9.34559	7.43319	9.4027	5.47591	1.30719	6.95409	4.52858	22.882	12.6211	18.4765	8.94166	-5.36418	12.8838	17.9344	9.78396	8.79548
69	15.1422	7.20433	16.7352	27.2654	21.4875	17.2093	9.9984	14.1178	8.71365	15.7435	20.845	10.9856	15.9042	10.6672	12.1276	12.9097	11.3872	1.74878	13.9192	12.1943	22.9935	24.0149	5.47573	12.6749	15.1092	15.4684	6.21089	19.9132	14.7911	10.3498	13.478	17.4937	9.96013	12.1852	11.6119	13.1562	8.91418	5.37503	10.77	7.77718	26.9949	16.0719	22.2779	11.8446	-2.32873	17.2798	22.3807	13.2624	12.0246
70	18.8491	7.33588	20.1468	32.0867	25.0756	20.5293	13.8027	17.5549	10.285	19.4314	24.3922	14.2885	19.412	14.1532	16.234	17.059	14.4577	4.636	17.3346	15.9313	26.8268	27.2429	9.51073	16.3727	17.8522	18.6276	9.34233	23.9433	19.1599	13.7069	17.4763	22.3863	13.3519	15.0542	15.9095	16.9493	12.4406	9.60239	14.5055	11.1948	30.7912	19.566	25.8366	14.5915	0.994182	21.5227	26.7462	16.7182	15.3064
71	22.4549	7.36309	23.3841	36.4641	28.3778	23.6464	17.5629	20.886	12.0059	22.8783	27.7022	17.5779	22.6041	17.724	20.2508	21.0367	17.6232	7.73711	20.6727	19.513	30.3121	30.1556	13.6719	20.0099	20.4761	21.6926	12.6266	27.684	23.4763	17.0874	21.3814	27.055	16.7406	17.8628	20.174	20.6679	15.9724	13.8824	18.0657	14.7158	34.1641	23.023	29.0759	17.1809	4.67309	25.5086	30.8483	20.0339	18.5618
72	25.8815	7.29709	26.385	40.3145	31.3518	26.5318	21.1822	24.0624	13.8794	26.013	30.7383	20.8097	25.4451	21.3134	24.0071	24.7039	20.7995	11.0003	23.8802	22.8584	33.3918	32.6977	17.8563	23.4802	23.0184	24.6073	15.967	31.0755	27.5681	20.406	25.0628	31.3339	20.0242	20.5142	24.2702	24.1845	19.4328	18.1054	21.3591	18.2529	37.0443	26.3686	31.9625	19.6353	8.714	29.1588	34.5583	23.0972	21.6929
73	29.0678	7.1608	29.1094	43.6069	33.9766	29.176	24.6015	27.0565	15.9101	28.8161	33.4851	23.9268	27.9163	24.8593	27.3558	27.9418	23.8978	14.335	26.8818	25.914	36.0462	34.8365	21.9303	26.7162	25.5203	27.3282	19.248	34.0945	31.3322	23.6016	28.4166	35.1042	23.1019	22.9434	28.0789	27.3967	22.7055	22.1954	24.3206	21.7437	39.3671	29.539	34.4906	22.0038	12.9872	32.4291	37.8213	25.8514	24.6307
74	31.9767	6.97813	31.5596	46.35	36.2531	31.5638	27.7797	29.8548	18.089	31.294	35.9363	26.8739	30.0375	28.3016	30.2224	30.7644	26.8422	17.6214	29.6064	28.587	38.2859	36.573	25.7608	29.6744	28.0012	29.8512	22.329	36.7494	34.7161	26.6218	31.4414	38.3075	25.9256	25.1019	31.5051	30.3056	25.7407	26.0906	26.964	25.1401	41.1435	32.4594	36.7083	24.2974	17.3872	35.3096	40.6234	28.2769	27.3462
75	34.5946	6.7723	33.7617	48.5199	38.1982	33.7189	30.6802	32.4517	20.4029	33.4727	38.0605	29.5945	31.8101	31.5948	32.6814	33.1836	29.5463	20.7481	31.9569	30.9348	40.1376	37.9423	29.275	32.3347	30.4417	32.1644	25.1786	39.071	37.7194	29.4316	34.1278	40.8773	28.4675	26.9754	34.4462	32.9118	28.5353	29.7029	29.2897	28.3892	42.4525	35.154	38.6682	26.4657	21.7945	37.8283	42.9777	30.38	29.8217
76	36.921	6.56455	35.7264	50.2322	39.8401	35.6387	33.2799	34.8236	22.8434	35.3504	39.9086	32.016	33.3055	34.6945	34.7921	35.2303	32.0047	23.6377	33.9519	32.9937	41.6062	38.9707	32.4299	34.7145	32.8055	34.2566	27.779	41.0737	40.3652	31.9872	36.4972	42.9311	30.7225	28.573	36.9469	35.2115	31.0851	33.0124	31.3121	31.4003	43.3509	37.6253	40.3857	28.4468	26.0734	40.0065	44.9119	32.1534	31.9935
77	38.9598	6.3694	37.4565	51.5306	41.2138	37.3218	35.5637	36.9742	25.3923	36.9667	41.4822	34.1401	34.5591	37.5722	36.5774	36.916	34.1915	26.2451	35.6086	34.8114	42.7557	39.7357	35.2115	36.8148	35.0471	36.118	30.1367	42.8111	42.6747	34.2849	38.5738	44.5606	32.7075	29.9809	39.0441	37.1664	33.3621	35.9874	33.025	34.1215	43.8909	39.8751	41.8644	30.2256	30.1117	41.9149	46.458	33.6603	33.8416
78	40.7127	6.19155	38.951	52.4493	42.3507	38.769	37.5263	38.8834	27.9953	38.3486	42.7749	35.9686	35.5879	40.1921	38.1283	38.2767	36.0809	28.5332	36.9657	36.4019	43.6377	40.294	37.619	38.627	37.1031	37.7416	32.253	44.3121	44.6619	36.3063	40.414	45.8369	34.4552	31.262	40.7727	38.7737	35.3807	38.5976	34.4537	36.515	44.109	41.8794	43.097	31.7616	33.808	43.591	47.6461	34.9351	35.3407
79	42.1756	6.03753	40.1765	53.0121	43.2735	39.9743	39.198	40.5157	30.5713	39.5036	43.7845	37.4869	36.3898	42.5115	39.4678	39.3396	37.6465	30.5163	38.067	37.7527	44.2881	40.6831	39.6084	40.1378	38.9688	39.1138	34.1393	45.588	46.3645	38.0398	42.0476	46.7982	35.9931	32.443	42.136	40.0559	37.1284	40.7992	35.6223	38.5419	43.9945	43.634	44.0425	32.9896	37.0082	45.0542	48.4971	35.9862	36.465
80	43.3484	5.91032	41.1619	53.2068	44.0035	40.9297	40.5757	41.8246	33.0598	40.4311	44.4898	38.6856	36.9836	44.4934	40.5758	40.1057	38.8263	32.2158	38.9242	38.8497	44.7352	40.9335	41.2285	41.3288	40.6438	40.1989	35.8082	46.6392	47.7722	39.4918	43.4725	47.499	37.3271	33.5146	43.1608	41.0194	38.578	42.6075	36.5377	40.1331	43.625	45.1531	44.7412	33.9102	39.7576	46.3186	49.0229	36.8087	37.1711
81	44.2326	5.81008	41.9123	53.0973	44.5574	41.6368	41.6608	42.7685	35.3995	41.11	44.9386	39.52	37.3999	46.0544	41.4455	40.5833	39.6488	33.6283	39.5757	39.665	45.0044	41.0699	42.4816	42.1505	42.1274	41.0072	37.2538	47.4577	48.8639	40.6479	44.6768	47.9851	38.4797	34.4292	43.8866	41.6846	39.6722	44.0758	37.217	41.2879	43.0389	46.4391	45.2032	34.5022	42.0549	47.4029	49.2169	37.3701	37.5058
82	44.8356	5.73597	42.4422	52.7196	44.9444	42.107	42.4557	43.2979	37.5384	41.5731	45.1704	40.0347	37.6631	47.1859	42.0908	40.7614	40.1374	34.749	40.0304	40.18	45.1128	41.1069	43.3751	42.6281	43.3879	41.5364	38.474	48.0136	49.6195	41.5529	45.6146	48.2759	39.4447	35.1637	44.3267	42.0548	40.4443	45.2336	37.6615	42.0393	42.2667	47.498	45.4462	34.7228	43.8692	48.3157	49.124	37.6892	37.5466
83	45.1736	5.68214	42.7716	52.11	45.1699	42.3366	42.9505	43.4378	39.434	41.8537	45.2284	40.2836	37.7991	47.8689	42.505	40.7102	40.3147	35.5318	40.2958	40.356	45.0905	41.0686	43.9304	42.7893	44.4505	41.7925	39.4299	48.3075	50.004	42.2206	46.3076	48.3916	40.2112	35.7169	44.4895	42.1981	40.9217	46.1022	37.9317	42.4115	41.3332	48.3098	45.4851	34.6304	45.1835	49.0802	48.8008	37.7789	37.353
84	45.2696	5.64112	42.9242	51.3095	45.2394	42.3692	43.1596	43.2667	41.0468	41.9902	45.1538	40.3102	37.8379	48.0853	42.6499	40.4848	40.2065	36.026	40.393	40.2734	44.9679	40.971	44.159	42.6707	45.2999	41.7951	40.1566	48.3621	50.0105	42.6533	46.7712	48.3611	40.7735	36.1014	44.388	42.1508	41.128	46.7019	38.0698	42.4176	40.2659	48.9196	45.313	34.2365	46.0776	49.721	48.3014	37.6545	36.9742
85	45.1483	5.60538	42.9456	50.3564	45.1552	42.224	43.143	42.862	42.3337	42.0255	44.9713	40.1595	37.819	47.8362	42.5678	40.1365	39.8094	36.2403	40.3515	39.9803	44.7614	40.8219	44.0936	42.3195	45.8962	41.5732	40.6583	48.1968	49.6718	42.8636	47.0195	48.2304	41.1385	36.3367	44.0898	41.94	41.0586	47.109	38.1055	42.1025	39.1106	49.3403	44.9393	33.5038	46.5887	50.2459	47.6763	37.33	36.4775
86	44.8357	5.5583	42.873	49.2985	44.9172	41.9084	42.9539	42.3106	43.2476	41.9781	44.6995	39.8719	37.7771	47.0951	42.2658	39.7123	39.1885	36.2007	40.2273	39.5361	44.4904	40.6324	43.7674	41.7859	46.1696	41.1634	40.9427	47.8405	49.0133	42.8632	47.0713	48.0207	41.3302	36.4632	43.6218	41.5917	40.771	47.3745	38.0541	41.5394	37.9231	49.5809	44.4069	32.5093	46.714	50.652	46.9732	36.7996	35.9335
87	44.3646	5.48834	42.7248	48.1509	44.5265	41.424	42.6398	41.697	43.8112	41.8617	44.3383	39.521	37.7474	45.964	41.7543	39.2377	38.4422	35.9456	40.0643	39.0058	44.1688	40.4324	43.1769	41.1168	46.149	40.613	41.0106	47.3173	48.0662	42.7235	46.9414	47.7604	41.3855	36.5558	43.0045	41.1275	40.3014	47.566	37.9315	40.7922	36.7695	49.6286	43.8024	31.2922	46.4912	50.931	46.2264	36.0981	35.4069
88	43.7695	5.38421	42.5131	46.8946	43.9913	40.7727	42.2535	41.0834	44.0507	41.669	43.8711	39.1578	37.7552	44.5258	41.1105	38.7042	37.6442	35.5437	39.8895	38.474	43.8032	40.2847	42.3124	40.3385	45.8838	39.9994	40.894	46.6285	46.8738	42.484	46.6918	47.5042	41.3757	36.6627	42.2392	40.5926	39.7107	47.7464	37.7655	39.9297	35.7185	49.4833	43.2393	29.911	45.9435	51.0827	45.4634	35.2582	34.9745
89	43.0778	5.24075	42.242	45.4947	43.3213	39.9531	41.8629	40.4776	43.992	41.3803	43.2833	38.8101	37.7754	42.8537	40.4092	38.0607	36.8559	35.0582	39.7197	37.9941	43.3978	40.2657	41.165	39.486	45.4816	39.3771	40.6428	45.7661	45.4946	42.1604	46.352	47.3107	41.3514	36.8102	41.3536	40.0203	39.0758	47.9128	37.5577	39.0237	34.809	49.1618	42.81	28.4669	45.089	51.1136	44.7009	34.3184	34.711
90	42.3069	5.06398	41.8991	43.9194	42.5206	38.9827	41.4977	39.8554	43.6474	40.9585	42.5907	38.4746	37.7675	41.0153	39.7077	37.2626	36.133	34.5306	39.5517	37.5938	42.9626	40.3869	39.7189	38.5919	45.0842	38.7974	40.3137	44.7258	44.0304	41.7423	45.9248	47.2061	41.3391	36.9987	40.3744	39.4532	38.4452	47.9777	37.2948	38.1253	34.0407	48.6784	42.5611	27.0436	43.9118	51.021	43.9291	33.316	34.6733
91	41.4703	4.86578	41.4495	42.2009	41.5894	37.901	41.1531	39.1521	43.0513	40.2967	41.8467	38.171	37.711	39.0848	39.0615	36.2882	35.4981	33.983	39.361	37.307	42.5182	40.5933	38.0706	37.6674	44.7676	38.2726	39.971	43.5154	42.5678	41.2049	45.3672	47.1853	41.3341	37.2377	39.3409	38.937	37.8118	47.8145	36.941	37.2575	33.3381	48.066	42.4028	25.7895	42.4882	50.7979	43.0947	32.299	34.991
92	40.5836	4.66865	40.8351	40.4606	40.536	36.7681	40.8006	38.2866	42.2481	39.3548	41.1145	37.8804	37.6312	37.177	38.4846	35.1642	34.9194	33.4334	39.1112	37.1997	42.0897	40.7955	36.2953	36.7163	44.5478	37.7427	39.6761	42.203	41.1784	40.5912	44.6232	47.2051	41.3078	37.5432	38.2983	38.4961	37.1939	47.2907	36.4643	36.4196	32.6559	47.3648	42.2156	24.8335	40.8248	50.4565	42.1514	31.3666	35.8113
93	39.6743	4.51082	40.0387	38.8588	39.3899	35.6641	40.3911	37.2554	41.2673	38.1817	40.4477	37.1463	37.5698	35.3966	37.9364	33.9699	34.3403	32.8571	38.7555	37.2672	41.7069	40.9351	34.4911	35.765	44.429	37.1471	39.4439	40.9245	39.9223	39.9588	43.703	47.1929	41.215	37.9383	37.3198	38.0955	36.6588	46.4179	35.8878	35.5632	31.9877	46.646	41.8979	24.2361	38.9266	50.0205	41.0928	30.6578	37.1419
94	38.799	4.42814	39.0719	37.5591	38.2017	34.656	39.8622	36.1567	40.1476	36.9135	39.8781	36.5946	37.5181	33.8466	37.4173	32.774	33.7917	32.2383	38.235	37.5073	41.4258	40.9731	32.7733	34.8505	44.4095	36.468	39.2213	39.8271	38.8325	39.3648	42.6575	47.1468	41.1464	38.4199	36.4855	37.6708	36.1517	45.3332	35.2468	34.6905	31.3614	45.9947	41.3884	24.0217	36.8886	49.4906	39.968	30.2935	38.7964
95	37.9948	4.45593	37.9765	36.6674	37.0348	33.7944	39.1081	35.1356	38.9335	35.7327	39.4357	36.0892	37.417	32.6119	36.9612	31.654	33.3632	31.5932	37.5288	37.9208	41.3402	40.838	31.2496	33.9465	44.4848	35.7201	38.917	39.0387	37.9409	38.8611	41.5912	47.1285	40.6375	38.9297	35.8768	37.153	35.6281	44.1841	34.6021	33.8849	30.8251	45.485	40.6784	24.0574	34.8955	48.9063	38.8728	30.3034	40.6536
96	37.307	4.60625	36.8408	36.2523	35.9606	33.1122	38.2022	34.3216	37.6748	34.8809	39.1569	35.7181	37.2489	31.8006	36.5517	30.7554	33.0582	30.8616	36.6452	38.5092	41.5136	40.5567	29.9859	32.9649	44.643	34.9533	38.47	38.614	37.2352	38.5096	40.63	47.1801	40.0851	39.3678	35.6004	36.5452	35.0953	43.105	34.0639	33.2149	30.3947	45.1206	39.8545	24.1486	33.1046	48.3913	37.9309	30.6809	42.6233
97	36.7772	4.85214	35.7325	36.2752	35.0769	32.624	37.2835	33.8341	36.43	34.4576	39.0189	35.5153	37.1433	31.3583	36.2012	30.22	32.8228	30.0357	35.6553	39.216	42.0015	40.2001	28.9958	31.8778	44.8842	34.2461	37.9047	38.601	36.6989	38.3268	39.8983	47.2958	39.3937	39.6965	35.7949	35.965	34.6035	42.2463	33.7399	32.6342	30.1048	44.8647	39.0062	24.1668	31.7256	48.0499	37.2907	31.3233	44.652
98	36.4469	5.15331	34.6998	36.6757	34.4872	32.3092	36.4626	33.7357	35.256	34.4926	39.0383	35.5234	37.2393	31.2185	35.9296	30.1231	32.6253	29.2122	34.6337	39.618	42.7843	39.8444	28.3	30.718	45.2033	33.716	37.3107	38.9676	36.3106	38.3214	39.5531	47.4551	38.728	39.9162	36.4842	35.5262	34.2589	41.7371	33.7185	32.0201	30.038	44.7233	38.2019	23.9921	30.9014	47.9114	37.1017	32.1874	46.7108
99	36.3644	5.47811	33.7755	37.3086	34.2542	32.1163	35.8214	33.9905	34.1865	34.966	39.271	35.7868	37.6053	31.3193	35.7763	30.431	32.4381	28.4686	33.622	40.5894	43.7374	39.583	27.9366	29.5442	45.6113	33.5078	36.8286	39.603	36.0422	38.4669	39.6998	47.6517	38.243	40.0694	37.6372	35.3394	34.2298	41.6561	34.0678	31.3278	30.2595	44.7158	37.4901	23.6649	30.6614	47.9383	37.4766	33.2348	48.769
100	36.528	5.7956	33.003	37.973	34.347	32.006	35.407	34.449	33.25	35.791	39.731	36.301	38.237	31.622	35.806	30.98	32.249	27.879	32.65	41.529	44.678	39.509	27.905	28.452	46.092	33.715	36.658	40.344	35.882	38.731	40.292	47.883	38.059	40.209	39.073	35.496	34.683	41.93	34.759	30.532	30.768	44.83	36.931	23.274	30.948	48.071	38.411	34.444	50.713
[truncated: 48 more columns]

## Sheet: Rotation LKneeFlex B3FaCoM
all values Right	mean	std	steps
1	7.11125	3.49568	6.726	7.369	7.621	8.456	11.538	5.899	3.589	9.661	-0.745	9.885	6.183	5.984	6.89	6.37	3.068	9.708	7.161	-0.526	8.768	11.004	11.613	9.613	12.548	6.802	11.687	7.829	2.669	8.813	5.29	5.291	1.01	5.842	6.998	6.935	5.137	3.892	4.624	3.431	6.647	9.243	6.038	10.159	7.385	2.874	3.56	6.056	16.489
2	9.6522	4.04479	9.06836	9.60521	10.5304	10.8785	14.7954	7.54485	5.12664	12.5395	1.1656	12.8105	8.50768	8.11064	9.32455	8.45618	5.06572	12.9645	10.0163	0.724444	11.2691	14.026	14.6298	12.7244	16.4336	8.31724	14.608	10.5467	4.07648	11.8469	7.37218	7.27517	2.96204	7.99001	9.87293	9.83367	7.48548	5.53878	6.33387	5.14845	9.17322	12.4907	8.5812	12.5708	9.76016	5.41019	4.99073	7.91276	20.7281
3	12.5614	4.67715	11.7111	12.1727	13.862	13.7136	18.4356	9.5337	6.90036	15.8621	3.36744	16.1378	11.1278	10.4888	12.1387	10.9238	7.39992	16.6199	13.1887	2.06514	14.1341	17.4683	18.0186	16.2998	20.6928	10.0632	17.9715	13.898	5.77406	15.2798	9.73273	9.645	5.18958	10.4936	13.0147	13.1056	10.2249	7.39333	8.22034	7.15136	12.0559	16.1489	11.3987	15.3334	12.5108	8.19	6.56809	9.96941	25.2882
4	15.8641	5.36141	14.7269	15.1052	17.6171	17.0025	22.4251	11.925	8.97491	19.5837	5.90397	19.8535	14.1171	13.1996	15.3641	13.8474	10.1383	20.6666	16.7222	3.53952	17.363	21.2848	21.8122	20.293	25.2717	12.1357	21.8229	17.825	7.77709	19.142	12.444	12.4733	7.72648	13.4415	16.4458	16.7822	13.4183	9.51967	10.3495	9.44582	15.3447	20.2574	14.5435	18.429	15.6645	11.2407	8.35982	12.2212	30.0887
5	19.5796	6.05238	18.1799	18.4298	21.7627	20.7763	26.7042	14.7567	11.4282	23.6669	8.8303	23.9214	17.5321	16.333	19.0209	17.2512	13.3499	25.1258	20.6572	5.21714	20.9628	25.4684	26.0222	24.6307	30.1191	14.6287	26.1701	22.1954	10.1002	23.4569	15.599	15.805	10.6041	16.8962	20.2062	20.8697	17.118	12.0049	12.8106	12.0724	19.0522	24.8214	18.0746	21.8448	19.2557	14.6798	10.4217	14.7022	35.0078
6	23.7074	6.69995	22.1011	22.1508	26.2519	25.03	31.1958	18.04	14.3305	28.0767	12.1902	28.3024	21.3744	19.9429	23.1278	21.1221	17.1265	30.0104	25.0633	7.11156	24.9324	30.0085	30.6093	29.2346	35.1445	17.6293	30.9482	26.8882	12.7742	28.2033	19.2567	19.6615	13.9166	20.8508	24.3591	25.3306	21.4125	14.9662	15.6922	15.1167	23.1863	29.7908	22.0596	25.5798	23.3318	18.4974	12.8027	17.4684	39.8758
7	28.1874	7.25224	26.5081	26.2351	30.9494	29.6985	35.8105	21.7682	17.749	32.7437	16.0115	32.9575	25.6395	24.0682	27.6675	25.4344	21.3947	35.1684	29.8375	9.271	29.2414	34.8442	35.4824	34.0062	40.1847	21.0714	35.9883	31.7583	15.855	33.3008	23.4364	24.0693	17.6528	25.2761	28.8302	30.0765	26.1495	18.4447	19.1254	18.6021	27.6693	35.0511	26.4368	29.6127	27.7808	22.69	15.5689	20.5775	44.5247
8	32.9082	7.65499	31.3072	30.6024	35.7148	34.6642	40.4441	25.9291	21.6696	37.5453	20.3401	37.7666	30.2034	28.5913	32.5007	30.0894	26.011	40.4457	34.856	11.8789	33.7141	39.7483	40.479	38.7935	45.0523	24.8474	41.06	36.6596	19.351	38.6131	28.0337	28.8259	21.8346	29.9888	33.4786	34.965	31.17	22.3798	23.0505	22.5594	32.353	40.374	31.099	33.8666	32.4882	27.2699	18.7593	24.1033	48.8215
9	37.7337	7.88526	36.3199	35.0685	40.4175	39.7915	44.9881	30.4574	25.9853	42.325	25.0904	42.5522	34.9277	33.3728	37.4912	34.9906	30.8012	45.659	39.9607	15.0325	38.1601	44.5344	45.4016	43.4364	49.6192	28.8407	46.0077	41.4794	23.2794	43.9582	32.8561	33.7238	26.4479	34.8432	38.1319	39.8121	36.2433	26.6898	27.3998	27.0036	37.0808	45.5396	35.9265	38.1665	37.2722	32.0707	22.3724	27.9988	52.7636
10	42.5201	7.96243	41.3713	39.4694	44.9367	44.961	49.3509	35.2114	30.5691	46.9224	30.1557	47.1214	39.6538	38.2523	42.4815	39.9985	35.5512	50.6405	44.9575	18.781	42.4133	49.0633	50.1118	47.813	53.8022	32.8949	50.7225	46.129	27.5809	49.1763	37.7347	38.5408	31.4414	39.6805	42.5954	44.4932	41.1035	31.232	32.0355	31.7795	41.698	50.4042	40.7835	42.3773	41.9005	36.921	26.3872	32.189	56.3502
11	47.1489	7.91948	46.3015	43.6845	49.2029	50.0785	53.4697	40.0625	35.2694	51.2358	35.3967	51.2995	44.2238	43.0827	47.3046	44.9703	40.0524	55.3058	49.7174	23.1996	46.3571	53.2385	54.5098	51.8405	57.5315	36.8179	55.1082	50.4758	32.1094	54.1398	42.5435	43.1104	36.5856	44.3574	46.6965	48.9286	45.6311	35.8192	36.778	36.681	46.0517	54.8869	45.5401	46.4197	46.2468	41.638	30.7241	36.5664	59.5744
12	51.5251	7.79988	50.998	47.6422	53.2203	55.055	57.2948	44.8863	39.942	55.2037	40.6436	54.984	48.5088	47.7464	51.8267	49.7953	44.2248	59.5888	54.162	28.1476	49.9001	56.9402	58.5154	55.4771	60.6903	40.5062	59.1227	54.4637	36.6323	58.7427	47.195	47.3026	41.6757	48.7312	50.3516	53.0632	49.763	40.2846	41.4518	41.529	50.1182	58.946	50.119	50.2428	50.2629	46.1169	35.248	41.0003	62.431
13	55.5784	7.63969	55.3255	51.3036	56.9725	59.7748	60.7815	49.5582	44.4588	58.786	45.7322	58.0994	52.4689	52.1627	55.9615	54.3878	48.0378	63.4031	58.218	33.4395	53.0352	60.164	62.0446	58.6919	63.2952	43.9177	62.752	58.0223	40.9803	62.9161	51.5834	51.1209	46.5441	52.7693	53.497	56.8333	53.4636	44.539	45.9442	46.1511	53.8617	62.5072	54.4508	53.7942	53.9068	50.3078	39.7716	45.3821	64.9147
14	59.2632	7.47412	59.2612	54.611	60.4212	64.1646	63.8944	53.9457	48.7775	61.9665	50.4951	60.7558	56.0959	56.2738	59.6383	58.6557	51.4655	66.7242	61.7838	38.858	55.7891	62.8691	65.0457	61.4597	65.3295	47.0365	65.9609	61.1068	45.0453	66.6203	55.6678	54.5492	51.0788	56.4531	56.1055	60.1904	56.6729	48.5264	50.1692	50.5067	57.2514	65.6279	58.4639	56.9963	57.187	54.1134	44.126	49.6253	66.9686
15	62.5461	7.33551	62.7733	57.5547	63.478	68.1525	66.6149	57.8732	52.8525	64.7465	54.8159	62.9923	59.3548	60.0136	62.8186	62.5085	54.4036	69.5632	64.843	44.1296	58.1701	65.0335	67.5545	63.805	66.7935	49.8256	68.7132	63.663	48.7597	69.7765	59.3961	57.5827	55.3161	59.7811	58.1242	63.1337	59.4579	52.1899	54.0523	54.5659	60.2257	68.3049	62.0468	59.824	60.1143	57.5003	48.2218	53.6613	68.5582
16	65.3966	7.24302	65.8453	60.1472	66.1605	71.6837	68.9292	61.2737	56.6389	67.135	58.6326	64.8345	62.2005	63.3246	65.4185	65.8013	56.8468	71.9104	67.4129	49.0625	60.1784	66.6405	69.5758	65.7125	67.6831	52.3285	70.9002	65.6977	52.0357	72.3945	62.7307	60.2073	59.2522	62.7274	59.6459	65.63	61.8216	55.493	57.5237	58.2901	62.7477	70.5224	65.2084	62.2747	62.6617	60.4545	52.0112	57.4286	69.65
[truncated: 185 more rows]
[truncated: 48 more columns]

## Sheet: Rotation LAnkleFlex B3FaCoM
all values Right	mean	std	steps
[truncated: 201 more rows]
[truncated: 48 more columns]

[truncated: 35 more sheets: Rotation RHipAbAd B3FaCoM, Rotation RHipRot B3FaCoM, Rotation RAnklePron B3FaCoM, Rotation LHipAbAd B3FaCoM, Rotation LHipRot B3FaCoM, Rotation LAnklePron B3FaCoM, Rotation PelvicTil B3FaCoM, Rotation PelvicObl B3FaCoM, Rotation PelvicRot B3FaCoM, LProgression B3FaCoM, RProgression B3FaCoM, Rotation TrunkTilt B3FaCoM, Rotation TrunkFlex B3FaCoM, Rotation TrunkRot B3FaCoM, Moment RHipFlex B3FaCoM, Moment RHipAbAd B3FaCoM, Moment RHipRot B3FaCoM, Moment RKneeFlex B3FaCoM, Moment RKneeAbAd B3FaCoM, Moment RKneeRot B3FaCoM …]
