# Supplementary material for: Lower limb muscle fatigue after uphill walking in children with unilateral spastic cerebral palsy
Source: PLoS One. 2022 Dec 6;17(12):e0278657. doi: 10.1371/journal.pone.0278657 (PMC9725134; doi:10.1371/journal.pone.0278657)
Supplement: S2 File — (ZIP) [file pone.0278657.s004.zip › Kinematics-individual files-part2/F18B3_ComfM0001.xlsx]

## Sheet: gait B3FastM
Calculated gait parameters	mean	std	VC	max	min
Walking.Speed [m/s]	1.4	0	0	1.4	1.4
Cadans [1/m]	120.12	24.42	12.2	461.54	59.41
L.Stride.Time [s]	1.01	0.04	0.04	1.14	0.9	1.01	1.02	1.04	1.02	1.03	1.02	1	1.03	1.1	1.06	1.07	1.03	0.93	0.9	0.99	1	1.02	1.06	1.01	1.04	0.98	1.01	0.96	1.01	1.02	1.08	1.08	1.05	1.02	1.05	1.07	1.01	1.02	1	1.03	1.04	1.03	0.99	0.91	0.98	0.99	1.01	0.99	1.05
L.Step.Time [s]	0.52	0.04	0.09	0.58	0.13	0.52	0.53	0.54	0.51	0.56	0.53	0.52	0.55	0.58	0.56	0.54	0.52	0.46	0.48	0.51	0.51	0.53	0.52	0.51	0.52	0.51	0.52	0.48	0.49	0.51	0.55	0.54	0.54	0.51	0.54	0.55	0.53	0.53	0.51	0.55	0.54	0.52	0.47	0.5	0.53	0.51	0.51	0.51	0.57
L.Stance.Time [s]	0.57	0.03	0.06	0.64	0.47	0.56	0.57	0.6	0.59	0.57	0.57	0.56	0.58	0.63	0.61	0.62	0.6	0.5	0.47	0.54	0.55	0.58	0.61	0.57	0.6	0.54	0.59	0.53	0.57	0.57	0.62	0.64	0.61	0.59	0.6	0.62	0.58	0.58	0.54	0.59	0.61	0.6	0.58	0.48	0.53	0.57	0.57	0.54	0.59
L.Swing.Time [s]	0.44	0.02	0.04	0.55	0.41	0.45	0.45	0.44	0.43	0.46	0.45	0.44	0.45	0.47	0.45	0.45	0.43	0.43	0.43	0.45	0.45	0.44	0.45	0.44	0.44	0.44	0.42	0.43	0.44	0.45	0.46	0.44	0.44	0.43	0.45	0.45	0.43	0.44	0.46	0.44	0.43	0.43	0.41	0.43	0.45	0.42	0.44	0.45	0.46
L.Stance.Swing [1]	0.77	0.05	0.06	0.93	0.67	0.804	0.789	0.733	0.729	0.807	0.789	0.786	0.776	0.746	0.738	0.726	0.717	0.86	0.915	0.833	0.818	0.759	0.738	0.772	0.733	0.815	0.712	0.811	0.772	0.789	0.742	0.688	0.721	0.729	0.75	0.726	0.741	0.759	0.852	0.746	0.705	0.717	0.707	0.896	0.849	0.737	0.772	0.833	0.78
L.Bipedal [s]	0.08	0.02	0.2	0.11	0.03	0.07	0.08	0.11	0.06	0.08	0.08	0.08	0.1	0.07	0.09	0.1	0.05	0.03	0.06	0.06	0.08	0.1	0.09	0.08	0.07	0.07	0.07	0.1	0.09	0.09	0.11	0.09	0.09	0.09	0.09	0.08	0.08	0.07	0.08	0.08	0.08	0.09	0.03	0.05	0.07	0.08	0.07	0.06	0.08
L.Stride.Length [m]	1.42	0.05	0.04	1.78	1.25	1.449	1.422	1.396	1.445	1.405	1.389	1.4	1.442	1.449	1.439	1.445	1.477	1.511	1.443	1.473	1.435	1.417	1.475	1.402	1.447	1.391	1.378	1.43	1.431	1.425	1.437	1.372	1.42	1.394	1.437	1.41	1.361	1.447	1.48	1.375	1.396	1.442	1.373	1.363	1.421	1.386	1.381	1.445	1.504
L.Step.Length [m]	0.71	0.03	0.05	0.82	0.6	0.726	0.721	0.699	0.719	0.713	0.701	0.725	0.73	0.736	0.738	0.72	0.779	0.765	0.727	0.697	0.685	0.698	0.696	0.689	0.722	0.697	0.716	0.674	0.667	0.707	0.689	0.691	0.724	0.703	0.725	0.709	0.699	0.728	0.738	0.73	0.704	0.751	0.682	0.719	0.723	0.687	0.69	0.727	0.816
L.Step.Width [m]	0.08	0.05	0.63	0.21	0	0.114	0.085	0.001	0.01	0.108	0.134	0.01	0.018	0.07	0.165	0.07	0.003	0.104	0.026	0.043	0.059	0.055	0.128	0.03	0.108	0.116	0.107	0.012	0.082	0.157	0.024	0.078	0.017	0.075	0.035	0.14	0.06	0.132	0.143	0.099	0.091	0.045	0.001	0.024	0.041	0.143	0.081	0.071	0.115
L.foot.clear [cm]	3.69	1	0.27	8.97	0.83	4.615	4.04	5.644	3.934	3.154	3.379	3.965	3.433	2.66	2.607	3.288	2.208	3.175	4.389	4.066	4.305	4.809	4.129	5.184	2.72	4.677	4.493	4.812	3.296	4.2	3.637	4.241	4.436	3.973	3.755	3.242	3.196	3.57	3.487	4.094	3.916	4.878	4.019	4.238	3.655	5.06	2.936	3.503	5.616
R.Stride.Time [s]	1.01	0.08	0.08	1.58	0.64	1.01	1.03	1.05	0.98	1.05	1.01	1	1.07	1.08	1.09	1.05	0.99	0.88	0.96	1	1	1.07	1.02	1.03	0.99	1	1	1	1	1.04	1.09	1.05	1.05	1.02	1.06	1.03	1.02	1.02	0.99	1.05	1.05	1.04	0.88	0.95	1.01	1.01	0.99	0.99	1.58
R.Step.Time [s]	0.5	0.06	0.11	1.01	0.41	0.49	0.49	0.5	0.51	0.47	0.49	0.48	0.48	0.52	0.5	0.53	0.51	0.47	0.42	0.48	0.49	0.49	0.54	0.5	0.52	0.47	0.49	0.48	0.52	0.51	0.53	0.54	0.51	0.51	0.51	0.52	0.48	0.49	0.49	0.48	0.5	0.51	0.52	0.41	0.45	0.48	0.5	0.48	0.48
R.Stance.Time [s]	0.6	0.05	0.09	0.67	0.19	0.59	0.61	0.65	0.57	0.64	0.61	0.6	0.65	0.65	0.65	0.64	0.57	0.49	0.54	0.57	0.59	0.63	0.61	0.59	0.59	0.58	0.59	0.58	0.58	0.6	0.66	0.63	0.63	0.6	0.63	0.63	0.61	0.6	0.59	0.63	0.62	0.61	0.5	0.55	0.6	0.59	0.58	0.57	0.65
R.Swing.Time [s]	0.42	0.05	0.12	0.93	0.38	0.42	0.42	0.4	0.41	0.41	0.4	0.4	0.42	0.43	0.44	0.41	0.42	0.39	0.42	0.43	0.41	0.44	0.41	0.44	0.4	0.42	0.41	0.42	0.42	0.44	0.43	0.42	0.42	0.42	0.43	0.4	0.41	0.42	0.4	0.42	0.43	0.43	0.38	0.4	0.41	0.42	0.41	0.42	0.93
R.Stance.Swing [1]	0.71	0.18	0.25	2.37	0.6	0.712	0.689	0.615	0.719	0.641	0.656	0.667	0.646	0.662	0.677	0.641	0.737	0.796	0.778	0.754	0.695	0.698	0.672	0.746	0.678	0.724	0.695	0.724	0.724	0.733	0.652	0.667	0.667	0.7	0.683	0.635	0.672	0.7	0.678	0.667	0.694	0.705	0.76	0.727	0.683	0.712	0.707	0.737	1.431
R.Bipedal [s]	0.08	0.05	0.68	0.12	-0.42	0.07	0.08	0.1	0.08	0.1	0.08	0.08	0.1	0.11	0.11	0.09	0.09	0.03	0.05	0.06	0.06	0.09	0.07	0.07	0.08	0.07	0.1	0.05	0.05	0.06	0.09	0.1	0.1	0.08	0.09	0.1	0.1	0.09	0.05	0.11	0.11	0.09	0.06	0.07	0.08	0.09	0.07	0.06	0.11
R.Stride.Length [m]	1.42	0.07	0.05	1.88	1.26	1.427	1.418	1.426	1.411	1.401	1.376	1.437	1.443	1.437	1.463	1.418	1.525	1.482	1.502	1.447	1.403	1.478	1.41	1.413	1.416	1.359	1.473	1.438	1.384	1.455	1.37	1.387	1.414	1.415	1.426	1.371	1.419	1.47	1.383	1.422	1.395	1.442	1.327	1.417	1.421	1.378	1.409	1.415	1.878
R.Step.Length [m]	0.71	0.05	0.06	1.06	0.64	0.723	0.701	0.697	0.727	0.692	0.688	0.675	0.713	0.714	0.701	0.725	0.698	0.746	0.717	0.776	0.75	0.718	0.779	0.714	0.725	0.694	0.662	0.757	0.764	0.718	0.748	0.681	0.696	0.69	0.712	0.701	0.662	0.72	0.742	0.646	0.693	0.691	0.691	0.644	0.699	0.699	0.69	0.718	0.688
R.Step.Width [m]	0.11	0.05	0.49	0.28	0	0.081	0.109	0.041	0.048	0.061	0.129	0.045	0.112	0.05	0.103	0.08	0.191	0.146	0.121	0.078	0.058	0.1	0.03	0.153	0.127	0.06	0.025	0.165	0.083	0.138	0.155	0.033	0.19	0.053	0.127	0.021	0.114	0.111	0.134	0.102	0.055	0.089	0.075	0.102	0.142	0.152	0.1	0.126	0.109
R.foot.clear [cm]	1.78	0.37	0.21	3.27	0.33	1.939	1.938	1.406	1.981	1.564	1.416	1.307	1.655	2.024	1.907	1.842	1.394	3.267	1.527	1.586	1.943	1.616	1.664	1.649	2.158	1.451	1.747	1.945	1.716	1.928	1.723	1.9	1.614	1.914	1.974	1.471	1.711	1.982	1.504	1.375	1.784	1.809	1.489	1.907	2.023	2.504	1.798	1.773	0.325
Asym.step.time [%]	9.13	15.49	1.7	154.39	1.83	5.941	7.843	7.692	0	17.476	7.843	8	13.592	10.909	11.321	1.869	1.942	2.151	13.333	6.061	4	7.843	3.774	1.98	0	8.163	5.941	0	5.941	0	3.704	0	5.714	0	5.714	5.607	9.901	7.843	4	13.592	7.692	1.942	10.101	19.78	16.327	6.061	1.98	6.061	17.143
Asym.step.length [%]	5.88	5.52	0.94	39.21	0.04	0.317	2.764	0.278	1.132	2.991	1.886	7.16	2.367	3.08	5.073	0.642	10.889	2.509	1.367	10.607	9.093	2.827	11.242	3.586	0.379	0.487	7.902	11.618	13.612	1.455	8.223	1.555	3.919	1.836	1.873	1.166	5.522	1.12	0.59	12.25	1.613	8.301	1.313	10.865	3.391	1.608	0.036	1.189	17.016
Mox file gait parameters	mean	std
L.Stride.Time	1.01468	0.0388437
L.Stance.Time	0.61836	0.0299138
L.Swing.Time	0.396306	0.0160158
L.Stance.Swing	0.609187	0.0120463
L.Step.Length	0.717126	0.0474302
L.Step.Width	0.129072	0.0505985
R.Stride.Time	1.01483	0.0412129
R.Stance.Time	0.652777	0.0316808
R.Swing.Time	0.362018	0.0152019
R.Stance.Swing	0.643109	0.0106779
R.Step.Length	0.703268	0.028217
R.Step.Width	0.128768	0.05571
	mean	std	VC	max	min
step lateral CoM displacement {m}	0.029988	0.0156974	0.523457	0.0947445	0.00559297	0.0203148	0.0276106	0.0204343	0.02979	0.0193197	0.0226242	0.00613407	0.0276065	0.050656	0.0382161	0.0330415	0.0347808	0.0109476	0.0263299	0.0168845	0.0273587	0.0282139	0.0672692	0.0581539	0.0207416	0.0197519	0.032724	0.0705608	0.0533101	0.0216779	0.050353	0.064539	0.0433565	0.0110855	0.0180957	0.0130171	0.0171263	0.016736	0.0365086	0.059888	0.0160957	0.0624041	0.0356123	0.017224	0.0253273	0.020679	0.0498549	0.0630914	0.0124596
step vertical CoM displacement {m}	0.0724958	0.0171175	0.236117	0.194313	0.0469694	0.0581455	0.0964376	0.0701445	0.0788267	0.0579896	0.0804711	0.0593402	0.0997295	0.056047	0.0714157	0.0581222	0.0742944	0.0569008	0.0739347	0.0549346	0.0791751	0.060269	0.0729176	0.0613571	0.080693	0.0628933	0.0793009	0.0580326	0.0844923	0.0705473	0.0901128	0.0700612	0.10146	0.0617205	0.0997451	0.0680778	0.0935764	0.0571052	0.0849579	0.0617941	0.0890312	0.0619968	0.0926521	0.06143	0.0963083	0.0629036	0.0960129	0.0583226	0.0772277
step forward CoM displacement {m}	0.0448201	0.0222629	0.496718	0.196236	0.0143352	0.023693	0.0443475	0.0175808	0.0360603	0.0365191	0.0691981	0.0341474	0.0319363	0.0324397	0.0570094	0.0243853	0.0530168	0.0143352	0.041584	0.0281447	0.0647295	0.0299015	0.0681556	0.0455048	0.0532953	0.0337743	0.0591838	0.022454	0.041189	0.132557	0.14242	0.0715293	0.0578809	0.0769039	0.03952	0.0285245	0.0426775	0.0251028	0.0650213	0.0328945	0.0377982	0.0231798	0.0606304	0.0264054	0.0327945	0.0275161	0.0460514	0.0391296	0.0481991
stance lateral CoM displacement {m}	0.0344479	0.0180106	0.522834	0.117568	0.00559297	0.0203148	0.0293292	0.0204343	0.02979	0.0256724	0.0266225	0.00613407	0.0283929	0.0575642	0.04198	0.0330415	0.0382877	0.0176217	0.0263299	0.027204	0.0273587	0.0375029	0.0784205	0.0581539	0.0220939	0.0197519	0.0445858	0.0903528	0.0544963	0.0260628	0.0564199	0.0735122	0.0434523	0.0136757	0.0180957	0.0130171	0.017161	0.016736	0.0519903	0.0652523	0.028957	0.0753258	0.0356123	0.017224	0.0272897	0.020679	0.0583571	0.0715859	0.0124596
stance vertical CoM displacement {m}	0.0749183	0.0138236	0.184516	0.150634	0.0481796	0.0716142	0.0964376	0.0701445	0.0788267	0.0616646	0.0804711	0.0686264	0.0997295	0.056047	0.0756902	0.0581222	0.0763697	0.0569008	0.0771509	0.0641433	0.0791751	0.060269	0.0771352	0.0613571	0.0826049	0.0628933	0.0793009	0.0624419	0.0877388	0.0766646	0.0901128	0.0796848	0.10146	0.0733414	0.0997451	0.0772179	0.0935764	0.065902	0.0849579	0.0719869	0.0890312	0.0668159	0.0926521	0.0680925	0.0963083	0.0687402	0.0960129	0.0583226	0.0772277
stance forward CoM displacement {m}	0.0509727	0.0202815	0.39789	0.15387	0.0249956	0.0424042	0.0443475	0.031708	0.0360603	0.0365191	0.0691981	0.0552532	0.0319363	0.0324397	0.0570094	0.0249956	0.0530168	0.0332718	0.041584	0.0303253	0.0647295	0.0299015	0.0681556	0.0455048	0.0532953	0.0337743	0.0591838	0.0396586	0.0587595	0.146993	0.15387	0.0905347	0.0758863	0.0962493	0.0513222	0.0416643	0.0426775	0.0343444	0.0650213	0.049826	0.0377982	0.0380287	0.0606304	0.0384878	0.0327945	0.0442485	0.0460514	0.0391296	0.0481991
[truncated: 176 more columns]

## Sheet: MoS B3FastM
	mean	std	step:1	step:2
MoS_ML_L	0.062	0.025	0.0673753	0.0664481	0.0329992	0.0499832	0.0245057	0.0624845	0.0473817	0.0623767	0.034447	0.0592512	0.0429319	0.0761931	0.0960261	0.0950165	0.0447789	0.0485854	0.0548542	0.020338	0.0937054	0.0571534	0.0524425	0.0132698	0.0985856	0.0625491	0.0638612	0.0900938	0.0139745	0.087397	0.0520853	0.0745819	0.0337609	0.0707448	0.0495968	0.0776302	0.0661231	0.0531544	0.0488721	0.0479064	0.0689245	0.0960522	0.071858	0.0731325	0.0760229	0.0624761	0.0875907	0.0445754	0.0761925
MoS_ML_R	0.064	0.025	0.0864311	0.0385363	0.0362508	0.0961179	0.0802718	0.0295463	0.0472743	0.0567204	0.102424	0.0645839	0.0167827	0.0695126	0.00372126	0.0456015	0.0657761	0.0652587	0.081908	0.0146756	0.0809473	0.0957123	0.0845593	0.0146977	0.0678785	0.0930249	0.0417804	0.0623673	0.0284429	0.0503101	0.0405748	0.0953942	0.0588014	0.0818168	0.0840334	0.0549514	0.0752003	0.0693593	0.033118	0.0790391	0.0774708	0.0745815	0.0673041	0.0689668	0.0758434	0.0426274	0.130217	0.0775993	0.0881252
MoS_ML	0.063	0.025	0.0673753	0.0864311	0.0664481	0.0385363	0.0329992	0.0362508	0.0499832	0.0961179	0.0245057	0.0802718	0.0624845	0.0295463	0.0473817	0.0472743	0.0623767	0.0567204	0.034447	0.102424	0.0592512	0.0645839	0.0429319	0.0167827	0.0761931	0.0695126	0.0960261	0.00372126	0.0950165	0.0456015	0.0447789	0.0657761	0.0485854	0.0652587	0.0548542	0.081908	0.020338	0.0146756	0.0937054	0.0809473	0.0571534	0.0957123	0.0524425	0.0845593	0.0132698	0.0146977	0.0985856	0.0678785	0.0625491
MoS_BF_L	-0.232	0.032	-0.25572	-0.19942	-0.226138	-0.219723	-0.236845	-0.216187	-0.219718	-0.248227	-0.183649	-0.196304	-0.189705	-0.197269	-0.27456	-0.340902	-0.27758	-0.266755	-0.231082	-0.214028	-0.202306	-0.209545	-0.260277	-0.24475	-0.268769	-0.239034	-0.221724	-0.211659	-0.174393	-0.196712	-0.174774	-0.188691	-0.190473	-0.213879	-0.227763	-0.261929	-0.224738	-0.219968	-0.18787	-0.214616	-0.269319	-0.279128	-0.245612	-0.198759	-0.264853	-0.266108	-0.227449	-0.218814	-0.188538
MoS_BF_R	-0.238	0.043	-0.250563	-0.23639	-0.200549	-0.252261	-0.172698	-0.221211	-0.250085	-0.19863	-0.185064	-0.183538	-0.208507	-0.254396	-0.355789	-0.293857	-0.257021	-0.244354	-0.220895	-0.245209	-0.249373	-0.2465	-0.245639	-0.217684	-0.255446	-0.283459	-0.242866	-0.179626	-0.188679	-0.215609	-0.242255	-0.231655	-0.199712	-0.216284	-0.236559	-0.251783	-0.223582	-0.200655	-0.241571	-0.285374	-0.273655	-0.201752	-0.230133	-0.230415	-0.256799	-0.186215	-0.527948	-0.243801	-0.203348
MoS_BF	-0.235	0.038	-0.25572	-0.250563	-0.19942	-0.23639	-0.226138	-0.200549	-0.219723	-0.252261	-0.236845	-0.172698	-0.216187	-0.221211	-0.219718	-0.250085	-0.248227	-0.19863	-0.183649	-0.185064	-0.196304	-0.183538	-0.189705	-0.208507	-0.197269	-0.254396	-0.27456	-0.355789	-0.340902	-0.293857	-0.27758	-0.257021	-0.266755	-0.244354	-0.231082	-0.220895	-0.214028	-0.245209	-0.202306	-0.249373	-0.209545	-0.2465	-0.260277	-0.245639	-0.24475	-0.217684	-0.268769	-0.255446	-0.239034
[truncated: 174 more columns]

## Sheet: Force B3FastM
	mean	std	CV	steps
Fv_R_max_1	16.01	1.47543	0.0921565	16.6652	16.6237	16.8963	16.3543	16.9597	17.5211	15.8098	14.8464	16.061	12.3631	0	0	0	0	0	0	0	0
Fv_L_max_1	15.6799	0.88736	0.0565921	13.9748	15.7113	15.5541	16.5126	14.9981	16.8105	16.0304	15.8476	0	0	0	0	0	0	0	0	0	0
Fv_tot_max_1	15.8633	1.22686	0.0773396	16.6652	16.6237	16.8963	16.3543	16.9597	17.5211	15.8098	14.8464	16.061	12.3631	13.9748	15.7113	15.5541	16.5126	14.9981	16.8105	16.0304	15.8476
Fv_R_max_2	11.7607	1.04487	0.0888436	12.6325	10.2984	11.4219	11.2151	12.7651	13.7926	11.6904	10.7694	11.8755	11.1466	0	0	0	0	0	0	0	0
Fv_L_max_2	10.8325	0.442731	0.0408707	10.7002	10.6891	10.9437	9.86292	11.1429	10.9264	11.126	11.2686	0	0	0	0	0	0	0	0	0	0
Fv_tot_max_2	11.3482	0.940199	0.0828501	12.6325	10.2984	11.4219	11.2151	12.7651	13.7926	11.6904	10.7694	11.8755	11.1466	10.7002	10.6891	10.9437	9.86292	11.1429	10.9264	11.126	11.2686
Fv_R_min	5.27516	0.448637	0.0850471	4.50624	5.22051	5.45968	5.71507	5.14609	4.63517	5.25322	5.94451	5.25742	5.61371	0	0	0	0	0	0	0	0
Fv_L_min	5.07005	0.474697	0.0936277	6.00869	5.07756	5.25264	4.93822	5.31235	4.51706	4.57597	4.87791	0	0	0	0	0	0	0	0	0	0
Fv_tot_min	5.184	0.458631	0.0884705	4.50624	5.22051	5.45968	5.71507	5.14609	4.63517	5.25322	5.94451	5.25742	5.61371	6.00869	5.07756	5.25264	4.93822	5.31235	4.51706	4.57597	4.87791
Fh_R_max	3.41534	0.552871	0.161879	3.35293	3.99346	3.39082	3.10393	3.63309	4.3673	3.32988	2.7851	3.71336	2.48349	0	0	0	0	0	0	0	0
Fh_L_max	3.20026	0.487307	0.152271	2.20019	3.40341	3.36301	3.40154	2.76403	3.68076	3.56365	3.22548	0	0	0	0	0	0	0	0	0	0
Fh_tot_max	3.31975	0.521247	0.157014	3.35293	3.99346	3.39082	3.10393	3.63309	4.3673	3.32988	2.7851	3.71336	2.48349	2.20019	3.40341	3.36301	3.40154	2.76403	3.68076	3.56365	3.22548
Fh_R_min	-3.06987	0.253153	-0.0824638	-3.07438	-2.5358	-3.04154	-3.20371	-3.35985	-3.35153	-3.20037	-2.94512	-3.1735	-2.81287	0	0	0	0	0	0	0	0
Fh_L_min	-1.74457	0.205108	-0.11757	-1.42266	-1.98493	-1.96195	-1.6727	-1.93464	-1.74399	-1.69663	-1.53904	0	0	0	0	0	0	0	0	0	0
Fh_tot_min	-2.48085	0.714455	-0.287988	-3.07438	-2.5358	-3.04154	-3.20371	-3.35985	-3.35153	-3.20037	-2.94512	-3.1735	-2.81287	-1.42266	-1.98493	-1.96195	-1.6727	-1.93464	-1.74399	-1.69663	-1.53904
brakeingImpulse_R	0.580194	0.0861035	0.148404	0.507556	0.663007	0.582758	0.49877	0.633655	0.668556	0.525479	0.50587	0.72478	0.491511	0	0	0	0	0	0	0	0
brakeingImpulse_L	0.48036	0.0708432	0.147479	0.358267	0.497287	0.456411	0.489482	0.419234	0.592546	0.497748	0.531905	0	0	0	0	0	0	0	0	0	0
brakeingImpulse_tot	0.535824	0.0927212	0.173044	0.507556	0.663007	0.582758	0.49877	0.633655	0.668556	0.525479	0.50587	0.72478	0.491511	0.358267	0.497287	0.456411	0.489482	0.419234	0.592546	0.497748	0.531905
propulsionImpulse_R	0.470137	0.0380451	0.0809236	0.468595	0.376016	0.471519	0.494319	0.466442	0.524316	0.477961	0.45544	0.482362	0.484398	0	0	0	0	0	0	0	0
propulsionImpulse_L	0.343616	0.0224579	0.0653576	0.33942	0.374654	0.352752	0.328827	0.36663	0.346055	0.337957	0.302632	0	0	0	0	0	0	0	0	0	0
propulsionImpulse_tot	0.413905	0.0718258	0.173532	0.468595	0.376016	0.471519	0.494319	0.466442	0.524316	0.477961	0.45544	0.482362	0.484398	0.33942	0.374654	0.352752	0.328827	0.36663	0.346055	0.337957	0.302632
relHorImp_R	0.110058	0.09862	0.896075	0.0389615	0.286991	0.111239	0.00445182	0.167214	0.14424	0.0475188	0.0504301	0.242419	0.00711257	0	0	0	0	0	0	0	0
relHorImp_L	0.136744	0.0792663	0.579668	0.0188476	0.122632	0.103659	0.160656	0.052604	0.246491	0.159791	0.229274	0	0	0	0	0	0	0	0	0	0
relHorImp_tot	0.121918	0.0890077	0.730059	0.0389615	0.286991	0.111239	0.00445182	0.167214	0.14424	0.0475188	0.0504301	0.242419	0.00711257	0.0188476	0.122632	0.103659	0.160656	0.052604	0.246491	0.159791	0.229274
antRatio_R	-0.917906	0.144406	-0.157321	-0.916925	-0.634988	-0.896991	-1.03215	-0.924791	-0.767416	-0.961106	-1.05746	-0.854617	-1.13263	0	0	0	0	0	0	0	0
antRatio_L	-0.553994	0.0877255	-0.158351	-0.646605	-0.583217	-0.58339	-0.491749	-0.699935	-0.473813	-0.476093	-0.477152	0	0	0	0	0	0	0	0	0	0
antRatio_tot	-0.756168	0.220978	-0.292235	-0.916925	-0.634988	-0.896991	-1.03215	-0.924791	-0.767416	-0.961106	-1.05746	-0.854617	-1.13263	-0.646605	-0.583217	-0.58339	-0.491749	-0.699935	-0.473813	-0.476093	-0.477152
Fvert [N]	Fvert Mean	Fvert Std	Left steps							Right steps
1	5.10932	1.53232	2.46982	6.86221	3.81461	5.98186	4.44804	7.13696	4.65079	5.12389	3.17125	6.08486	6.40532	4.42682	5.28954	6.84546	3.05554	4.40664	7.74468	4.0495
2	6.60696	1.64061	4.07127	8.45958	5.50137	7.62923	5.656	8.98123	6.01045	6.9709	4.58012	7.01268	8.00325	5.90721	6.75132	9.02917	4.33987	5.66578	9.09112	5.26469
3	8.04533	1.68405	5.71803	9.9715	7.21904	9.12952	6.92894	10.3526	7.38944	8.60381	6.05166	7.8407	9.51254	7.46107	8.2603	11.0639	5.7375	6.94288	10.2603	6.37217
4	9.37942	1.70055	7.308	11.4153	8.83977	10.5304	8.17006	11.4824	8.6877	9.96794	7.4312	8.71089	10.9449	8.97086	9.69039	12.6675	7.13507	8.16033	11.3717	7.34495
5	10.6085	1.72869	8.4293	12.7334	10.3621	11.8794	9.41795	12.4358	9.95444	11.2753	8.74618	9.70421	12.2312	10.3852	10.964	14.0317	8.40553	9.37404	12.4176	8.20633
6	11.7129	1.72857	9.36581	13.8724	11.7044	13.1027	10.6653	13.3243	11.2641	11.9265	9.95545	10.8167	13.4247	11.7029	12.1465	15.1261	9.57383	10.4846	13.3621	9.01368
7	12.756	1.7184	10.1784	14.7613	12.9271	14.232	11.8343	14.2553	12.5466	12.8231	11.1064	12.0167	14.503	12.9085	13.2063	16.0627	10.6925	11.5533	14.2195	9.78045
8	13.6822	1.68018	10.925	15.3834	13.9804	15.1822	12.8938	15.1259	13.7411	13.6859	12.2238	13.1713	15.4332	13.957	14.1859	16.7709	11.7462	12.4947	14.9242	10.4538
9	14.4642	1.6061	11.6514	15.7076	14.7854	15.8899	13.7826	15.9063	14.7724	14.4644	13.2713	14.276	16.1617	14.8676	15.0594	17.2325	12.745	13.2854	15.461	11.0349
10	15.0662	1.50862	12.3164	15.7113	15.3116	16.3576	14.448	16.5065	15.521	15.134	14.2184	15.222	16.65	15.5632	15.7788	17.4877	13.6541	13.9361	15.8517	11.5223
11	15.4655	1.39038	12.9361	15.3975	15.5541	16.5126	14.8673	16.8105	15.9666	15.6257	15.0696	15.954	16.8963	16.055	16.3782	17.5211	14.4444	14.4227	16.051	11.917
12	15.6299	1.27675	13.4632	14.7834	15.5013	16.3415	14.9981	16.7529	16.0304	15.8476	15.7829	16.4357	16.8775	16.3244	16.7729	17.3296	15.096	14.7354	16.061	12.2048
13	15.5356	1.21548	13.8327	13.8935	15.1475	15.8063	14.8324	16.284	15.7202	15.7332	16.3206	16.6237	16.5978	16.3543	16.9597	16.8928	15.5643	14.8464	15.8757	12.3564
14	15.1824	1.2523	13.9748	12.8077	14.5047	14.9605	14.3733	15.4164	15.0508	15.2632	16.6266	16.5186	16.0946	16.1463	16.9054	16.2239	15.8098	14.7436	15.4992	12.3631
15	14.5842	1.40117	13.8356	11.4814	13.6152	13.848	13.6708	14.2607	14.0804	14.4532	16.6652	16.1416	15.3925	15.7216	16.5996	15.3305	15.8049	14.4413	14.942	12.2312
16	13.7603	1.57343	13.3952	10.2211	12.5179	12.5522	12.7274	12.8931	12.869	13.3629	16.4313	15.5316	14.5519	14.5317	16.051	14.3186	15.5397	13.959	14.248	11.9837
17	12.8596	1.78496	12.6982	9.06617	11.3079	11.1762	11.6671	11.4153	11.5041	12.1001	15.9455	14.7022	13.5852	14.3205	15.3156	13.2274	15.0437	13.3303	13.4377	11.6304
18	11.8521	1.96817	11.8136	7.94295	10.0389	9.76067	10.5435	9.94391	10.1067	10.723	15.2216	13.7512	12.5882	13.6327	14.4407	12.0862	14.3637	12.6054	12.5682	11.2063
19	10.8203	2.08345	10.7982	6.97517	8.81744	8.46748	9.40283	8.56809	8.77766	9.41517	14.3109	12.7476	11.5795	12.7463	13.4543	10.9328	13.5239	11.8339	11.687	10.7267
20	9.8041	2.12109	9.76287	6.19174	7.71948	7.33212	8.32472	7.29605	7.56204	8.21002	13.2547	11.6851	10.5974	11.7689	12.3838	9.79218	12.5793	11.0344	10.7939	10.1852
21	8.86385	2.08318	8.78996	5.60489	6.79975	6.40304	7.36002	6.26594	6.4955	7.17482	12.1127	10.6278	9.65989	10.8145	11.3669	8.72302	11.5885	10.2324	9.92017	9.60942
22	8.01567	1.96584	7.9072	5.23049	6.09447	5.68624	6.53787	5.46552	5.64852	6.30369	10.9867	9.62686	8.76589	9.84354	10.34	7.73576	10.5952	9.45195	9.06712	8.9951
23	7.28886	1.77564	7.17265	5.07756	5.59106	5.19785	5.91208	4.89277	5.0367	5.62892	9.86343	8.69227	7.98968	8.94611	9.35358	6.84308	9.62313	8.72812	8.25192	8.39857
24	6.70636	1.51985	6.58325	5.14125	5.31009	4.94751	5.49302	4.58097	4.67711	5.18213	8.78312	7.85326	7.32696	8.13846	8.42337	6.09769	8.73071	8.0839	7.5182	7.84342
25	6.28009	1.21391	6.19456	5.40669	5.25264	4.93822	5.31235	4.51706	4.57597	4.93454	7.80574	7.14743	6.76614	7.44514	7.58231	5.51341	7.92938	7.51929	6.86958	7.33122
26	6.0096	0.88191	6.00869	5.84651	5.41089	5.14794	5.36811	4.68041	4.72669	4.87791	6.91484	6.56264	6.32593	6.877	6.87895	5.08231	7.24158	7.02599	6.32214	6.8743
27	5.88607	0.584526	6.01783	6.429	5.76081	5.542	5.64437	5.04719	5.10559	5.02175	6.16198	6.09335	5.98396	6.43821	6.31254	4.79183	6.63397	6.61344	5.88002	6.47141
28	5.89839	0.507021	6.21477	7.09108	6.27543	6.06503	6.12148	5.6131	5.67985	5.38479	5.51781	5.72067	5.72196	6.10614	5.86668	4.64201	6.14448	6.2954	5.5528	6.15751
29	6.03561	0.757452	6.60626	7.79792	6.91194	6.67699	6.74932	6.33268	6.42231	5.94961	5.02806	5.44625	5.55411	5.88396	5.53685	4.63517	5.76511	6.08202	5.34974	5.9126
30	6.27771	1.13065	7.16173	8.51223	7.63101	7.33231	7.50391	7.17251	7.24259	6.6757	4.7066	5.28167	5.47043	5.75754	5.30935	4.77028	5.4954	5.96874	5.25742	5.7493
31	6.59243	1.51012	7.8495	9.16646	8.38053	7.97044	8.33048	8.07048	8.08108	7.47983	4.53323	5.22051	5.45968	5.71507	5.18765	5.02545	5.33209	5.94451	5.26849	5.64831
32	6.93862	1.84183	8.57263	9.73714	9.09302	8.55502	9.13206	8.91946	8.83181	8.27741	4.50624	5.25305	5.51732	5.74279	5.14609	5.3753	5.25322	5.9973	5.37159	5.61371
33	7.29029	2.09474	9.23413	10.19	9.72534	9.04537	9.8424	9.65222	9.48267	9.00978	4.60683	5.36366	5.64711	5.83225	5.17433	5.82235	5.25752	6.13488	5.54881	5.65558
34	7.59862	2.22385	9.27146	10.4928	10.2437	9.42832	10.4152	10.2374	9.99157	9.62839	4.83564	5.54589	5.84614	5.98136	5.26843	6.36075	5.3406	6.31354	5.79325	5.78051
35	7.94947	2.30697	10.355	10.656	10.6183	9.69161	10.8247	10.6341	10.3623	10.1033	5.16419	5.79743	6.11	6.19071	5.4315	6.98072	5.50295	6.57683	6.10395	5.98703
36	8.23222	2.24469	10.4754	10.6891	10.849	9.83034	11.0615	10.8559	10.6158	10.4626	5.57951	6.09331	6.46743	6.46364	5.66246	7.67416	5.73823	6.89978	6.48967	6.27213
37	8.50131	2.10915	10.6255	10.6144	10.9437	9.86292	11.1429	10.9264	10.7947	10.715	6.03337	6.42939	6.89646	6.79325	5.97214	8.39858	6.03973	7.25554	6.95581	6.62379
38	8.75528	1.91656	10.6864	10.4608	10.9286	9.81533	11.0999	10.8943	10.9235	10.9024	6.52562	6.79411	7.39079	7.16693	6.35958	9.12957	6.39399	7.623	7.48063	7.01975
39	9.00145	1.69656	10.7002	10.2471	10.8477	9.71347	10.9678	10.8083	11.0373	11.0413	7.0575	7.18298	7.91182	7.56443	6.81019	9.8742	6.80272	7.98056	8.0373	7.44126
40	9.24614	1.46251	10.6879	10.0012	10.7283	9.57752	10.7772	10.7059	11.0754	11.1488	7.6162	7.60351	8.42557	7.97182	7.42018	10.6248	7.25248	8.32227	8.59778	7.89361
41	9.49091	1.25431	10.6658	9.73202	10.5821	9.42062	10.5582	10.6032	11.1185	11.2311	8.21067	8.03202	8.95011	8.40157	8.04727	11.3715	7.7238	8.67204	9.15984	8.35597
42	9.72075	1.1032	10.6397	9.45432	10.4148	9.24813	10.3305	10.4998	11.126	11.2686	8.83074	8.4572	9.46307	8.83889	8.55108	12.0804	8.22096	9.01461	9.70985	8.82476
43	9.94586	1.00805	10.6017	9.1578	10.2276	9.05841	10.0851	10.3762	11.0847	11.2241	9.46727	8.87901	9.97268	9.30289	9.25126	12.7104	8.74704	9.35021	10.2426	9.28642
44	10.1455	1.00885	10.5257	8.83615	10.0219	8.84447	9.81144	10.2007	10.9742	11.077	10.1228	9.27895	10.4662	9.77007	10.0103	13.2369	9.2808	9.68056	10.7471	9.7329
45	10.2958	1.11332	10.3897	8.4805	9.77053	8.59013	9.49467	9.95078	10.7644	10.8004	10.7685	9.65381	10.8888	10.2332	10.7916	13.61	9.80993	9.99133	11.1779	10.1587
46	10.3755	1.3075	10.1703	8.07824	9.4522	8.29167	9.10894	9.60257	10.4441	10.3834	11.3764	9.96885	11.2192	10.6475	11.5262	13.7926	10.3255	10.2878	11.5368	10.5471
47	10.3636	1.55914	9.87573	7.62123	9.04781	7.9348	8.63744	9.15446	10.0127	9.84125	11.9392	10.1931	11.4115	10.988	12.1412	13.7481	10.8068	10.5475	11.7786	10.8658
48	10.2286	1.8398	9.50499	7.07165	8.5444	7.48797	8.06007	8.60395	9.45344	9.16014	12.3606	10.2984	11.4219	11.1897	12.5737	13.4752	11.2283	10.7248	11.8755	11.0795
49	9.94524	2.12125	9.06382	6.40008	7.90958	6.93798	7.36992	7.92116	8.78554	8.37003	12.5832	10.2653	11.2211	11.2151	12.7651	12.9581	11.5431	10.7694	11.7893	11.1466
50	9.50169	2.38012	8.55973	5.60467	7.17258	6.26631	6.57813	7.12442	7.9961	7.4885	12.6325	10.0723	10.7851	11.0185	12.6465	12.234	11.6904	10.6292	11.4932	11.0384
51	8.88459	2.60129	7.97173	4.68928	6.27116	5.444	5.6838	6.21194	7.08839	6.56971	12.4437	9.70447	10.119	10.5872	12.1995	11.3293	11.632	10.2867	10.9639	10.7267
52	8.0974	2.7636	7.30232	3.71169	5.20985	4.48713	4.68815	5.19184	6.05884	5.68272	11.9932	9.15043	9.23268	9.91175	11.4294	10.2457	11.3406	9.73785	10.1878	10.1912
53	7.17186	2.84177	6.56185	2.76102	4.0526	3.46135	3.66787	4.12931	4.96317	4.81757	11.2842	8.3971	8.17364	9.04957	10.3427	9.05226	10.7932	8.99514	9.20886	9.38207
54	6.1463	2.81125	5.70819	1.90346	2.92389	2.48446	2.68888	3.04901	3.83884	4.05455	10.2972	7.46977	6.98361	7.99279	9.03522	7.67074	9.99393	8.04968	7.99483	8.49426
55	5.0721	2.6538	4.78876	1.19039	1.93653	1.64647	1.81091	2.07949	2.75256	3.38033	9.07238	6.40939	5.67868	6.81961	7.59061	6.22559	8.92128	6.94019	6.61571	7.43902
56	3.96614	2.41096	3.80948	0.526048	1.08165	0.682282	1.09806	1.28958	1.81487	2.86117	7.74613	5.24476	4.41579	5.53739	6.07748	4.75438	7.69335	5.7067	4.76576	6.28573
57	2.92907	2.15635	2.80657	0	0	0	0.420566	0.421515	1.05488	2.51682	6.34321	4.05215	3.20225	4.19243	4.62473	3.36177	6.35302	4.43809	3.8994	5.0358
58	2.09266	1.70854	1.89689	0	0	0	0	0	0.231195	2.3299	4.99342	2.93175	2.11861	2.97661	3.30966	2.20563	4.94708	3.23594	2.67054	3.8207
59	1.43195	1.24364	1.15303	0	0	0	0	0	0	2.24841	3.72622	1.97475	1.25143	1.91232	2.17451	1.2663	3.62218	2.16825	1.63565	2.64202
60	0.890937	0.886448	0.360591	0	0	0	0	0	0	2.22374	2.58492	1.19333	0.6115	1.07646	1.26765	0.534286	2.44614	1.28411	0.781905	1.67222
61	0.404018	0.685657	0	0	0	0	0	0	0	2.21465	1.64439	0.554961	0	0	0.372146	0	1.47797	0.202045	0	0.806169
62	0.201798	0.550947	0	0	0	0	0	0	0	2.18964	0.891647	0	0	0	0	0	0.551089	0	0	0
63	0.123273	0.499744	0	0	0	0	0	0	0	2.1237	0.0952121	0	0	0	0	0	0	0	0	0
64	0.111709	0.473943	0	0	0	0	0	0	0	2.01077	0	0	0	0	0	0	0	0	0	0
65	0.103237	0.437998	0	0	0	0	0	0	0	1.85827	0	0	0	0	0	0	0	0	0	0
66	0.0911177	0.38658	0	0	0	0	0	0	0	1.64012	0	0	0	0	0	0	0	0	0	0
67	0.0752718	0.319351	0	0	0	0	0	0	0	1.35489	0	0	0	0	0	0	0	0	0	0
68	0.057027	0.241945	0	0	0	0	0	0	0	1.02649	0	0	0	0	0	0	0	0	0	0
69	0.0361314	0.153293	0	0	0	0	0	0	0	0.650366	0	0	0	0	0	0	0	0	0	0
70	0	0	0	0	0	0	0	0	0	0	0	0	0	0	0	0	0	0	0	0
71	0	0	0	0	0	0	0	0	0	0	0	0	0	0	0	0	0	0	0	0
72	0	0	0	0	0	0	0	0	0	0	0	0	0	0	0	0	0	0	0	0
73	0	0	0	0	0	0	0	0	0	0	0	0	0	0	0	0	0	0	0	0
74	0	0	0	0	0	0	0	0	0	0	0	0	0	0	0	0	0	0	0	0
75	0	0	0	0	0	0	0	0	0	0	0	0	0	0	0	0	0	0	0	0
76	0	0	0	0	0	0	0	0	0	0	0	0	0	0	0	0	0	0	0	0
77	0	0	0	0	0	0	0	0	0	0	0	0	0	0	0	0	0	0	0	0
78	0	0	0	0	0	0	0	0	0	0	0	0	0	0	0	0	0	0	0	0
79	0	0	0	0	0	0	0	0	0	0	0	0	0	0	0	0	0	0	0	0
80	0	0	0	0	0	0	0	0	0	0	0	0	0	0	0	0	0	0	0	0
81	0	0	0	0	0	0	0	0	0	0	0	0	0	0	0	0	0	0	0	0
82	0	0	0	0	0	0	0	0	0	0	0	0	0	0	0	0	0	0	0	0
83	0	0	0	0	0	0	0	0	0	0	0	0	0	0	0	0	0	0	0	0
84	0	0	0	0	0	0	0	0	0	0	0	0	0	0	0	0	0	0	0	0
85	0	0	0	0	0	0	0	0	0	0	0	0	0	0	0	0	0	0	0	0
86	0	0	0	0	0	0	0	0	0	0	0	0	0	0	0	0	0	0	0	0
87	0.0452877	0.192139	0	0	0	0	0	0	0	0	0	0	0	0.815179	0	0	0	0	0	0
88	0.0503552	0.213639	0	0	0	0	0	0	0	0	0	0	0	0.906393	0	0	0	0	0	0
89	0.0530556	0.225096	0	0	0	0	0	0	0	0	0	0	0	0.955	0	0	0	0	0	0
90	0.053744	0.228017	0	0	0	0	0	0	0	0	0	0	0	0.967393	0	0	0	0	0	0
91	0.0536468	0.227604	0	0	0	0	0	0	0	0	0	0	0	0.965643	0	0	0	0	0	0
92	0.0812025	0.249737	0	0	0	0	0	0	0	0.495502	0	0	0	0.966143	0	0	0	0	0	0
93	0.116181	0.338909	0	0	0	0	0	0	0	1.11229	0	0	0	0.978964	0	0	0	0	0	0
94	0.138797	0.394185	0	0	0	0	0	0	0	1.39085	0	0.0844351	0	1.02307	0	0	0	0	0	0
95	0.18892	0.470144	0	0	0	0.039926	0	0	0	1.66921	0	0.54429	0	1.14714	0	0	0	0	0	0
96	0.592407	0.547472	0	0.0825238	0.70177	0.814957	0	0	0.561451	1.97798	0	1.10209	0.583071	1.43411	0.791118	0.888465	0.593366	0.538634	0.593798	0
97	1.19283	0.689998	0.951312	0.741883	1.51156	1.42039	0	1.15003	1.24156	2.39278	0	2.02296	1.12221	1.99589	1.68112	1.79572	1.25172	1.05838	1.13351	0
98	2.00773	1.00061	2.10057	1.41631	2.7089	2.25619	0	1.85737	2.31872	3.0478	0	3.32273	1.93736	2.83279	3.0344	3.04069	2.07619	1.74118	1.93316	0.514845
99	3.07439	1.45677	3.55364	2.44813	4.287	3.34522	0.010741	2.73547	3.84164	4.08009	0	4.81907	3.03857	3.94829	4.79955	4.62938	3.17347	2.58513	2.94113	1.10246
100	4.36762	1.86806	5.1145	3.81461	5.98186	4.44804	1.06336	3.73196	5.62354	5.62286	0	6.40532	4.42682	5.28954	6.84546	6.399	4.40664	3.51607	4.0495	1.87818
Fhor [N]	Fhor Mean	Fhor Std	Left steps							Right steps
1	0.902558	0.384515	0.647714	1.27864	0.944821	1.0095	0.863679	1.55732	0.986536	1.21114	0.430071	0.913	1.26143	0.676	0.304857	1.12082	0.0929643	0.776893	1.41318	0.757464
2	1.09913	0.457212	0.843998	1.44547	1.08653	1.17439	0.883406	1.83569	1.16433	1.48261	0.530633	1.12689	1.52064	0.844821	0.527391	1.69297	0.190417	0.892952	1.74471	0.796444
3	1.36281	0.532337	1.04673	1.71794	1.30258	1.36297	0.978473	2.07861	1.41124	1.73934	0.716166	1.41143	1.86611	1.13839	0.85765	2.37315	0.41322	1.11002	2.12717	0.879479
4	1.67505	0.597551	1.25137	2.08927	1.56731	1.58753	1.13828	2.29051	1.70052	1.97059	0.968386	1.78494	2.26807	1.51968	1.28299	3.00479	0.749397	1.39231	2.5578	1.02722
5	2.01678	0.647283	1.40512	2.5131	1.86673	1.88186	1.36111	2.4717	2.02463	2.21095	1.30152	2.22142	2.65632	1.93761	1.76605	3.57274	1.15901	1.72615	2.97773	1.24834
6	2.35348	0.666889	1.54743	2.9188	2.18594	2.23212	1.63431	2.6544	2.38249	2.34159	1.69243	2.6755	2.98768	2.33446	2.27519	3.99798	1.61353	2.04091	3.32692	1.52091
7	2.6689	0.657714	1.68509	3.22471	2.54041	2.61795	1.93142	2.87391	2.73653	2.52131	2.11793	3.10245	3.22625	2.66454	2.74441	4.27884	2.0779	2.32118	3.57511	1.80021
8	2.92699	0.618713	1.81331	3.39177	2.89187	2.96089	2.23248	3.10614	3.0633	2.69657	2.54591	3.45315	3.35636	2.89996	3.14408	4.3673	2.49264	2.53628	3.6992	2.03452
9	3.11146	0.565699	1.92318	3.40341	3.16877	3.2112	2.49722	3.34217	3.34227	2.8715	2.90686	3.73178	3.39082	3.04621	3.43114	4.28129	2.83697	2.685	3.71336	2.22305
10	3.21158	0.514151	2.01018	3.25682	3.32829	3.36786	2.68156	3.55105	3.52041	3.04859	3.16113	3.916	3.34229	3.10393	3.58721	4.06129	3.09422	2.77192	3.6383	2.36735
11	3.22334	0.47686	2.08971	2.97538	3.36301	3.40154	2.76403	3.67722	3.56365	3.18794	3.31014	3.99346	3.21679	3.08171	3.63309	3.76994	3.25915	2.7851	3.48839	2.4599
12	3.14167	0.454942	2.16189	2.59824	3.27301	3.29702	2.74115	3.68076	3.45068	3.22548	3.35293	3.94373	3.02657	2.98004	3.58685	3.42568	3.32988	2.72126	3.27132	2.48349
13	2.96816	0.443066	2.20019	2.16448	3.05006	3.0358	2.6143	3.52164	3.19064	3.12547	3.29441	3.77159	2.78843	2.80804	3.4589	3.03742	3.30205	2.60162	3.0229	2.43888
14	2.72106	0.436876	2.16045	1.7275	2.70745	2.6649	2.39101	3.19587	2.80171	2.90212	3.14286	3.50582	2.52493	2.57982	3.25877	2.64918	3.18319	2.46375	2.76951	2.35016
15	2.4262	0.445104	2.03116	1.28583	2.29392	2.23135	2.10378	2.75166	2.3373	2.59114	2.9227	3.17966	2.252	2.33721	3.01541	2.27532	3.00131	2.30547	2.51725	2.2391
16	2.10111	0.464332	1.83938	0.924334	1.85295	1.77996	1.76891	2.22818	1.84585	2.22496	2.66518	2.82407	1.9845	1.89239	2.74728	1.94451	2.78638	2.13484	2.27266	2.10355
17	1.79089	0.484546	1.62842	0.632873	1.43008	1.33884	1.43252	1.67103	1.3695	1.83193	2.39489	2.44167	1.70736	1.82714	2.47548	1.62129	2.55309	1.93433	2.0257	1.91992
18	1.46936	0.518171	1.40142	0.355142	1.02667	0.901373	1.09522	1.12384	0.935689	1.42379	2.10757	2.06702	1.42061	1.61718	2.19332	1.28563	2.306	1.69885	1.78237	1.70681
19	1.15631	0.547256	1.14715	0.103088	0.656867	0.508432	0.758578	0.63026	0.559763	1.05775	1.81446	1.7255	1.12614	1.35139	1.8972	0.959123	2.04356	1.44605	1.53753	1.49078
20	0.864838	0.561934	0.892725	-0.118787	0.335829	0.172452	0.44553	0.204524	0.245693	0.741189	1.52598	1.40168	0.844821	1.07379	1.5956	0.671616	1.77841	1.19411	1.27754	1.28438
21	0.610232	0.558855	0.663172	-0.300964	0.079171	-0.09318	0.173196	-0.117042	-0.00745238	0.473841	1.24824	1.09648	0.585321	0.821714	1.3242	0.445957	1.52204	0.953656	1.01484	1.10097
22	0.388968	0.537083	0.456045	-0.433406	-0.108668	-0.294696	-0.0523442	-0.369084	-0.19637	0.239373	0.992571	0.804662	0.3545	0.581357	1.06531	0.269761	1.27339	0.728987	0.765054	0.924971
23	0.199813	0.501167	0.267583	-0.512738	-0.24569	-0.440837	-0.224321	-0.579944	-0.330762	0.0410714	0.740286	0.52331	0.174893	0.369321	0.829298	0.124452	1.02828	0.528738	0.54519	0.758504
24	0.0448536	0.45549	0.0917781	-0.542478	-0.3364	-0.534342	-0.35196	-0.740451	-0.419121	-0.110555	0.496942	0.274905	0.0433214	0.184	0.617015	0.0074881	0.797898	0.361463	0.367498	0.600363
25	-0.0731094	0.403845	-0.0576266	-0.53325	-0.381273	-0.572006	-0.435991	-0.839718	-0.467994	-0.225636	0.28824	0.085276	-0.0548929	0.0289286	0.432445	-0.0791472	0.588972	0.226825	0.226949	0.45393
26	-0.154948	0.349223	-0.183494	-0.500627	-0.381382	-0.561858	-0.479014	-0.868316	-0.47679	-0.314214	0.122867	-0.0430963	-0.132643	-0.0976429	0.281146	-0.135372	0.41754	0.120303	0.117165	0.326362
27	-0.205132	0.294015	-0.290797	-0.461094	-0.352195	-0.521904	-0.487227	-0.827052	-0.4429	-0.373731	0.0118149	-0.117481	-0.194	-0.197679	0.165042	-0.172015	0.279911	0.0414242	0.028956	0.218552
28	-0.232845	0.24278	-0.385198	-0.431984	-0.316792	-0.473789	-0.476545	-0.722188	-0.37551	-0.407594	-0.0615325	-0.158247	-0.239214	-0.278464	0.0763669	-0.198666	0.178753	-0.0175357	-0.042224	0.139159
29	-0.248215	0.201227	-0.466183	-0.424811	-0.291655	-0.430799	-0.468755	-0.574745	-0.296566	-0.424984	-0.1056	-0.177689	-0.26725	-0.342429	0.00718506	-0.217984	0.103274	-0.0666851	-0.100418	0.078232
30	-0.260706	0.177237	-0.526827	-0.448244	-0.285181	-0.403335	-0.477452	-0.413119	-0.236201	-0.442278	-0.125198	-0.188867	-0.286429	-0.393857	-0.0478994	-0.232811	0.0476959	-0.113354	-0.153714	0.0343571
31	-0.279249	0.173124	-0.573006	-0.502214	-0.303048	-0.402561	-0.503509	-0.273574	-0.210961	-0.470364	-0.131393	-0.207172	-0.308179	-0.438357	-0.0898366	-0.250413	0.00310823	-0.15762	-0.204076	-0.00330952
32	-0.309056	0.181428	-0.61675	-0.57658	-0.350135	-0.435269	-0.54467	-0.191944	-0.229707	-0.508252	-0.136686	-0.239538	-0.332464	-0.478679	-0.124374	-0.27791	-0.0417168	-0.189145	-0.248561	-0.0406219
33	-0.351674	0.193561	-0.664526	-0.663753	-0.424827	-0.497255	-0.604451	-0.183333	-0.292023	-0.554318	-0.148152	-0.284088	-0.361071	-0.513143	-0.155144	-0.315963	-0.0819975	-0.209422	-0.288007	-0.0886501
34	-0.404216	0.202182	-0.667286	-0.756429	-0.517202	-0.580357	-0.686393	-0.243631	-0.38775	-0.611821	-0.165679	-0.326893	-0.39625	-0.545321	-0.185262	-0.366071	-0.117952	-0.225929	-0.332071	-0.163595
35	-0.478742	0.221612	-0.783291	-0.86074	-0.619899	-0.678324	-0.790845	-0.361445	-0.51357	-0.686596	-0.18714	-0.360936	-0.445321	-0.583857	-0.219807	-0.441675	-0.153172	-0.266919	-0.392784	-0.271042
36	-0.56857	0.235794	-0.80936	-0.980619	-0.739685	-0.787646	-0.912254	-0.524457	-0.658988	-0.777017	-0.222408	-0.391323	-0.528214	-0.643821	-0.269995	-0.561106	-0.200223	-0.345971	-0.477444	-0.403723
37	-0.680602	0.253455	-0.867747	-1.11347	-0.882386	-0.913182	-1.04696	-0.711542	-0.819906	-0.873747	-0.282429	-0.430519	-0.644429	-0.733857	-0.351344	-0.722588	-0.269117	-0.453273	-0.587705	-0.546646
38	-0.809351	0.270386	-0.928839	-1.25867	-1.05009	-1.04627	-1.19219	-0.897362	-0.989073	-0.980198	-0.373543	-0.486036	-0.789893	-0.846	-0.472018	-0.907816	-0.36002	-0.57792	-0.720043	-0.692335
39	-0.948552	0.282383	-0.988335	-1.41187	-1.21147	-1.17426	-1.33601	-1.06006	-1.18173	-1.09559	-0.491985	-0.560906	-0.953571	-0.967643	-0.626109	-1.10334	-0.47676	-0.713752	-0.873654	-0.846882
40	-1.08896	0.278342	-1.0406	-1.55469	-1.36419	-1.29189	-1.46662	-1.19577	-1.2638	-1.21766	-0.63	-0.665864	-1.12343	-1.09329	-0.836544	-1.30685	-0.62083	-0.860159	-1.04601	-1.02314
41	-1.23723	0.268728	-1.08774	-1.68108	-1.50872	-1.39844	-1.57447	-1.31806	-1.38931	-1.33894	-0.790652	-0.804288	-1.30586	-1.23075	-1.04942	-1.52783	-0.791193	-1.02764	-1.23367	-1.212
42	-1.38481	0.255757	-1.13504	-1.78438	-1.64334	-1.49624	-1.66106	-1.43246	-1.50293	-1.44173	-0.97381	-0.975583	-1.49357	-1.37939	-1.21589	-1.76536	-0.986943	-1.20388	-1.42638	-1.40856
43	-1.53536	0.242269	-1.18174	-1.86661	-1.76156	-1.58323	-1.73854	-1.53577	-1.60017	-1.51177	-1.17378	-1.17363	-1.69364	-1.54621	-1.4427	-2.00715	-1.20257	-1.38704	-1.62256	-1.60772
44	-1.68165	0.243428	-1.22602	-1.92037	-1.84724	-1.64576	-1.81061	-1.62319	-1.66792	-1.53904	-1.3873	-1.37599	-1.91625	-1.72696	-1.68481	-2.24942	-1.42487	-1.58419	-1.83207	-1.80775
45	-1.81961	0.273637	-1.26224	-1.94794	-1.89802	-1.67226	-1.87075	-1.68661	-1.69588	-1.53654	-1.60648	-1.57396	-2.14882	-1.93007	-1.94054	-2.4861	-1.64944	-1.7934	-2.0531	-2.0008
46	-1.9526	0.33712	-1.29264	-1.96909	-1.92258	-1.6727	-1.90931	-1.72537	-1.69663	-1.52557	-1.83486	-1.75781	-2.38886	-2.15275	-2.20667	-2.7212	-1.87888	-2.02033	-2.29787	-2.17371
47	-2.08201	0.419865	-1.31708	-1.98493	-1.94345	-1.66904	-1.92739	-1.74336	-1.69532	-1.51001	-2.09236	-1.93141	-2.61832	-2.4015	-2.47734	-2.93454	-2.11107	-2.2518	-2.54475	-2.32261
48	-2.19793	0.507994	-1.33549	-1.9718	-1.96195	-1.66741	-1.93464	-1.74399	-1.68943	-1.48249	-2.34176	-2.09194	-2.80382	-2.64539	-2.74053	-3.10215	-2.34643	-2.47172	-2.77621	-2.45562
49	-2.29025	0.597225	-1.35861	-1.90785	-1.95482	-1.65423	-1.92205	-1.72169	-1.66454	-1.43863	-2.55367	-2.23475	-2.94082	-2.87186	-2.98088	-3.22474	-2.57887	-2.66677	-2.97199	-2.57775
50	-2.34999	0.686845	-1.38769	-1.77875	-1.90426	-1.60289	-1.86014	-1.67461	-1.62006	-1.37619	-2.75585	-2.36957	-3.02414	-3.04818	-3.18844	-3.31483	-2.78762	-2.81165	-3.10774	-2.68716
51	-2.36162	0.778841	-1.41231	-1.57565	-1.78597	-1.48196	-1.71422	-1.59333	-1.55142	-1.27933	-2.92528	-2.48194	-3.04154	-3.16811	-3.32883	-3.35153	-2.9682	-2.90695	-3.1735	-2.76909
52	-2.30362	0.867407	-1.42266	-1.31482	-1.57915	-1.28449	-1.46803	-1.45358	-1.43792	-1.12362	-3.04119	-2.5358	-2.96079	-3.20371	-3.35985	-3.26373	-3.11649	-2.94512	-3.14133	-2.81287
53	-2.1654	0.937712	-1.41091	-1.03009	-1.29762	-1.03536	-1.16524	-1.24944	-1.2686	-0.897053	-3.07438	-2.50502	-2.76768	-3.10718	-3.25314	-3.0199	-3.20037	-2.90138	-2.99703	-2.79676
54	-1.9545	0.973079	-1.37532	-0.752545	-0.988053	-0.777505	-0.859635	-0.993798	-1.04584	-0.631742	-3.01301	-2.3754	-2.48857	-2.85793	-3.00232	-2.62431	-3.18923	-2.75423	-2.74911	-2.7024
55	-1.69043	0.966737	-1.29055	-0.507714	-0.696445	-0.543377	-0.583442	-0.734867	-0.798295	-0.341179	-2.85403	-2.14682	-2.15332	-2.49543	-2.6354	-2.1619	-3.06284	-2.51053	-2.41761	-2.49407
56	-1.37611	0.926401	-1.1264	-0.243143	-0.419841	-0.235079	-0.357698	-0.503813	-0.565083	-0.0508333	-2.60604	-1.82977	-1.79786	-2.06261	-2.19015	-1.67403	-2.81957	-2.18845	-1.89998	-2.19961
57	-1.04179	0.87775	-0.900482	0	0	0	-0.138586	-0.176731	-0.362924	0.218457	-2.26086	-1.45367	-1.40868	-1.5915	-1.7221	-1.20105	-2.47322	-1.81368	-1.62044	-1.8468
58	-0.7582	0.742968	-0.663214	0	0	0	0	0	-0.0836104	0.428695	-1.86623	-1.07415	-1.01889	-1.1525	-1.27351	-0.801864	-2.05129	-1.41373	-1.19237	-1.48492
59	-0.522529	0.583451	-0.448876	0	0	0	0	0	0	0.559887	-1.45803	-0.741682	-0.6785	-0.75975	-0.870717	-0.473068	-1.60971	-1.02144	-0.802049	-1.10158
60	-0.316443	0.437215	-0.151652	0	0	0	0	0	0	0.621543	-1.06541	-0.464564	-0.407036	-0.445357	-0.538024	-0.209091	-1.17737	-0.670242	-0.432121	-0.756656
61	-0.0984107	0.310009	0	0	0	0	0	0	0	0.64199	-0.72261	-0.228127	0	0	-0.164568	0	-0.789373	-0.109136	0	-0.399567
62	-0.00677203	0.20174	0	0	0	0	0	0	0	0.63339	-0.433749	0	0	0	0	0	-0.321537	0	0	0
63	0.0303905	0.141257	0	0	0	0	0	0	0	0.594618	-0.0475887	0	0	0	0	0	0	0	0	0
64	0.0297089	0.126044	0	0	0	0	0	0	0	0.53476	0	0	0	0	0	0	0	0	0	0
65	0.0264267	0.112119	0	0	0	0	0	0	0	0.475681	0	0	0	0	0	0	0	0	0	0
66	0.0233251	0.09896	0	0	0	0	0	0	0	0.419852	0	0	0	0	0	0	0	0	0	0
67	0.0196687	0.083447	0	0	0	0	0	0	0	0.354036	0	0	0	0	0	0	0	0	0	0
68	0.0151926	0.0644569	0	0	0	0	0	0	0	0.273468	0	0	0	0	0	0	0	0	0	0
69	0.00981313	0.0416336	0	0	0	0	0	0	0	0.176636	0	0	0	0	0	0	0	0	0	0
70	0	0	0	0	0	0	0	0	0	0	0	0	0	0	0	0	0	0	0	0
71	0	0	0	0	0	0	0	0	0	0	0	0	0	0	0	0	0	0	0	0
72	0	0	0	0	0	0	0	0	0	0	0	0	0	0	0	0	0	0	0	0
73	0	0	0	0	0	0	0	0	0	0	0	0	0	0	0	0	0	0	0	0
74	0	0	0	0	0	0	0	0	0	0	0	0	0	0	0	0	0	0	0	0
75	0	0	0	0	0	0	0	0	0	0	0	0	0	0	0	0	0	0	0	0
76	0	0	0	0	0	0	0	0	0	0	0	0	0	0	0	0	0	0	0	0
77	0	0	0	0	0	0	0	0	0	0	0	0	0	0	0	0	0	0	0	0
78	0	0	0	0	0	0	0	0	0	0	0	0	0	0	0	0	0	0	0	0
79	0	0	0	0	0	0	0	0	0	0	0	0	0	0	0	0	0	0	0	0
80	0	0	0	0	0	0	0	0	0	0	0	0	0	0	0	0	0	0	0	0
81	0	0	0	0	0	0	0	0	0	0	0	0	0	0	0	0	0	0	0	0
82	0	0	0	0	0	0	0	0	0	0	0	0	0	0	0	0	0	0	0	0
83	0	0	0	0	0	0	0	0	0	0	0	0	0	0	0	0	0	0	0	0
84	0	0	0	0	0	0	0	0	0	0	0	0	0	0	0	0	0	0	0	0
85	0	0	0	0	0	0	0	0	0	0	0	0	0	0	0	0	0	0	0	0
86	0	0	0	0	0	0	0	0	0	0	0	0	0	0	0	0	0	0	0	0
87	0.00993254	0.0421402	0	0	0	0	0	0	0	0	0	0	0	0.178786	0	0	0	0	0	0
88	0.010621	0.0450612	0	0	0	0	0	0	0	0	0	0	0	0.191179	0	0	0	0	0	0
89	0.010131	0.042982	0	0	0	0	0	0	0	0	0	0	0	0.182357	0	0	0	0	0	0
90	0.00875992	0.0371652	0	0	0	0	0	0	0	0	0	0	0	0.157679	0	0	0	0	0	0
91	0.00691865	0.0293533	0	0	0	0	0	0	0	0	0	0	0	0.124536	0	0	0	0	0	0
92	0.00324459	0.0212758	0	0	0	0	0	0	0	-0.0263831	0	0	0	0.0847857	0	0	0	0	0	0
93	-0.00287199	0.0235895	0	0	0	0	0	0	0	-0.0901602	0	0	0	0.0384643	0	0	0	0	0	0
94	-0.00365079	0.0466629	0	0	0	0	0	0	0	-0.166107	0	0.0982857	0	0.00210714	0	0	0	0	0	0
95	0.0220003	0.149634	0	0	0	0.0366324	0	0	0	-0.22686	0	0.58009	0	0.00614286	0	0	0	0	0	0
96	0.277876	0.29553	0	0.0655411	0.480048	0.731861	0	0	0.488512	-0.23093	0	0.821821	0.464036	0.04925	0.352823	0.395712	0.47192	0.466479	0.444692	0
97	0.455901	0.34269	0.474429	0.558802	0.698453	0.888588	0	0.243463	0.810633	-0.162373	0	0.977484	0.583071	0.09575	0.48328	0.556815	0.692483	0.666893	0.63845	0
98	0.567189	0.352708	0.753135	0.746782	0.813389	0.933011	0	0.338343	1.02278	-0.0606732	0	1.05708	0.6155	0.130143	0.583928	0.666339	0.750539	0.724652	0.731811	0.402646
99	0.642568	0.365851	0.937538	0.859557	0.895644	0.900269	0.00308874	0.405441	1.14914	0.0377478	0	1.12404	0.618607	0.183857	0.758631	0.797421	0.752906	0.710253	0.751838	0.680246
100	0.757308	0.373817	1.1075	0.944821	1.0095	0.863679	0.305786	0.482214	1.25379	0.162	0	1.26143	0.676	0.304857	1.12082	1.02189	0.776893	0.695036	0.757464	0.887857

## Sheet: Work B3FastM
Wext_pos COM hip markers left steps	6.97407	2.0425	5.62125	5.5082	8.53018	10.2651	5.07378	6.84585
Wext_pos COM hip markers right steps	3.11813	0.742545	2.92066	2.58491	3.37503	2.57389	2.2472	4.26273	3.8625
Wext_neg COM hip markers left steps	-4.71706	1.09665	-5.56719	-4.89941	-4.69103	-4.29507	-5.9913	-2.85834
Wext_neg COM hip markers right steps	-6.85102	0.746917	-6.81672	-7.20398	-6.81416	-7.27522	-7.99843	-5.97957	-5.86906
Wext_pos COM HBM2 left steps
Wext_pos COM HBM2 right steps
Wext_neg COM HBM2 left steps
Wext_neg COM HBM2 right steps
Wext_pos Force left steps	2.07713	0.358514	2.07082	1.76242	2.53742	2.43452	2.02962	1.62799
Wext_pos Force right steps	0.995765	0.503273	1.13496	1.17918	1.08086	0.803173	0.156399	1.81925	0.796533
Wext_neg Force left steps	-10.0565	1.31099	-9.63184	-8.38015	-11.099	-9.63274	-12.07	-9.52522
Wext_neg Force right steps	-12.9908	2.03725	-14.1008	-10.8007	-10.7609	-13.453	-16.1953	-11.5173	-14.1076

## Sheet: EMG B3FastM
	LEFT
	EMG LRectusFem		EMG LVastusLat		EMG LSemitendi		EMG LBicepsFem		EMG LGastrocMed		EMG LSoleus		EMG LTibialisA		EMG LPeroneusLong		EMG RRectusFem		EMG RVastusLat		EMG RSemitendi		EMG RBicepsFem		EMG RGastrocMed		EMG RSoleus		EMG RTibialisA		EMG RPeroneusLong		EMG LTensorLatae		EMG RTensorLatae
%	mean	std	mean	std	mean	std	mean	std	mean	std	mean	std	mean	std	mean	std	mean	std	mean	std	mean	std	mean	std	mean	std	mean	std	mean	std	mean	std	mean	std	mean	std
1	0.114314	0.264888	0.99785	0.581661	0.11288	0.176686	0.776013	0.0848014		0.0423004	0.207214	0.00339046	0.256361	0.0348042	0.0864914	0.142959	0.0606604		0.384427	0.346833	0.996664	0.956589	0.0242458	0.278609	0.929503	0.8597		0.0747578	0.123231	0.0296649	0.0256071	0.0172644	0.150474	0.156025	0.269842
2	0.134736	0.323978	0.997851	0.665586	0.131103	0.163557	0.724837	0.0854648		0.0510547	0.221192	0.0034002	0.316639	0.040342	0.0879723	0.138647	0.0558748		0.423251	0.392995	0.996583	0.9566	0.024096	0.245807	0.910913	0.836088		0.077302	0.130835	0.0285707	0.0256094	0.0159232	0.135495	0.158485	0.25238
3	0.160634	0.393073	0.997849	0.746102	0.154275	0.15153	0.672164	0.0884621		0.0625211	0.237263	0.00341119	0.374066	0.0455893	0.0898125	0.133669	0.0523657		0.46521	0.450128	0.996442	0.95664	0.0242177	0.215728	0.884675	0.808477		0.0803925	0.142034	0.0270193	0.0256822	0.0148039	0.121243	0.159861	0.235957
4	0.192815	0.469769	0.997847	0.818061	0.180939	0.140576	0.61901	0.0947194		0.0775017	0.254881	0.00342451	0.425405	0.0500925	0.0915666	0.128115	0.0505347		0.510234	0.517751	0.996259	0.956668	0.0247105	0.188393	0.852435	0.777942		0.084591	0.158057	0.0252716	0.0258659	0.0140956	0.107813	0.159903	0.220636
5	0.233294	0.549204	0.997844	0.878291	0.209433	0.130677	0.566233	0.105015		0.0984294	0.272725	0.00344001	0.468436	0.0538138	0.0928918	0.122066	0.0507312		0.558475	0.592731	0.99606	0.956697	0.0256429	0.163791	0.815779	0.745437		0.0904989	0.178155	0.0235634	0.02616	0.0140144	0.0952795	0.158546	0.206248
6	0.283721	0.626469	0.997839	0.925722	0.237833	0.121894	0.514544	0.11981		0.127958	0.289273	0.0034551	0.502362	0.0569807	0.0935516	0.115617	0.0527826		0.609582	0.670834	0.995831	0.956753	0.0270735	0.141878	0.776139	0.711861		0.0984483	0.201451	0.0217222	0.0265152	0.0145633	0.0836728	0.155766	0.19268
7	0.344732	0.697731	0.997834	0.960406	0.264667	0.114293	0.464528	0.139099		0.16792	0.303806	0.00346936	0.52691	0.0600217	0.0934287	0.108861	0.0563136		0.662427	0.747552	0.995569	0.956881	0.0290637	0.122579	0.734821	0.677933		0.108169	0.226353	0.0197429	0.0269897	0.0154256	0.0730105	0.151677	0.180042
8	0.416059	0.760136	0.997828	0.983021	0.28895	0.107888	0.416649	0.162319		0.218728	0.315888	0.00348387	0.542171	0.0631696	0.0924917	0.101907	0.0608115		0.715501	0.817985	0.995285	0.957054	0.0315628	0.105776	0.692945	0.644146		0.11934	0.250844	0.0176524	0.0275235	0.0163191	0.063306	0.146568	0.168305
9	0.495548	0.812064	0.997823	0.994475	0.310099	0.102575	0.371256	0.188596		0.279262	0.325279	0.00349851	0.548632	0.0665389	0.0907369	0.0948684	0.0654755		0.767466	0.878568	0.994988	0.957166	0.0344348	0.0912938	0.651439	0.61087		0.131666	0.273811	0.0155039	0.0279227	0.0170396	0.0545754	0.140782	0.157466
10	0.579883	0.853439	0.997816	0.995777	0.327774	0.0981756	0.3286	0.21684		0.34721	0.33244	0.00351274	0.547185	0.0701089	0.0882687	0.0878396	0.0699343		0.816759	0.927341	0.99471	0.957182	0.0374805	0.0789059	0.61098	0.578424		0.144456	0.294657	0.0135787	0.0281547	0.0174633	0.0468151	0.134676	0.147587
11	0.665084	0.884749	0.99781	0.988061	0.341879	0.0944503	0.288852	0.245814		0.41926	0.338296	0.00352612	0.538878	0.0738757	0.0852208	0.0809137	0.0739644		0.862013	0.963341	0.994467	0.95707	0.0404793	0.0684	0.572034	0.54712		0.157219	0.312845	0.0119542	0.0282076	0.017604	0.0400517	0.128587	0.138654
12	0.746903	0.906667	0.997803	0.972564	0.352442	0.0912061	0.25212	0.274541		0.491416	0.343773	0.00353919	0.524766	0.0777386	0.0816734	0.0741596	0.0774211		0.902233	0.986632	0.994258	0.956818	0.0432974	0.059606	0.534822	0.51723		0.169505	0.328247	0.0105102	0.0281053	0.0174738	0.0342711	0.122761	0.130491
13	0.821096	0.919471	0.997798	0.95059	0.359557	0.0883196	0.218451	0.302159		0.559632	0.349546	0.0035516	0.505897	0.0815851	0.0777026	0.067628	0.0802482		0.936445	0.997907	0.994065	0.956493	0.0458397	0.0523757	0.49936	0.488967		0.18094	0.340779	0.00910639	0.0278971	0.0171204	0.0294481	0.117237	0.123001
14	0.884426	0.923175	0.997793	0.923347	0.363359	0.0857374	0.187828	0.327969		0.620255	0.356058	0.00356264	0.483205	0.0853029	0.0734003	0.061352	0.0825948		0.963628	0.997908	0.993889	0.956208	0.0480357	0.0465735	0.465602	0.462464		0.191187	0.350146	0.0077853	0.0276089	0.0166227	0.0255487	0.112006	0.116107
15	0.934431	0.917982	0.997791	0.89205	0.364135	0.0834638	0.160196	0.351608		0.670255	0.363048	0.0035718	0.457621	0.0887657	0.0688612	0.0553631	0.0844733		0.982895	0.987603	0.993738	0.955982	0.0498658	0.0420716	0.433518	0.437748		0.200069	0.355957	0.00661562	0.0272792	0.0160463	0.0225235	0.106981	0.109703
16	0.969802	0.904234	0.99779	0.85788	0.362275	0.0814972	0.135464	0.372962		0.707755	0.36955	0.00358044	0.429985	0.091889	0.064182	0.0496867	0.0859066		0.993447	0.968225	0.993626	0.95584	0.0513367	0.0387362	0.403068	0.414755		0.207259	0.357916	0.00575519	0.0269375	0.0154343	0.0202875	0.101981	0.103739
17	0.990346	0.88257	0.997789	0.822016	0.358213	0.0798233	0.113527	0.391863		0.732027	0.37431	0.00358633	0.400998	0.094628	0.0594479	0.0443271	0.0868519		0.994721	0.94122	0.993548	0.955884	0.0524536	0.0364297	0.374262	0.393407		0.212586	0.356061	0.00522726	0.0266047	0.0148098	0.0187039	0.0968295	0.0982472
18	0.997022	0.854153	0.997781	0.78528	0.352406	0.0784268	0.0942493	0.408253		0.744088	0.376579	0.00358009	0.371245	0.0970242	0.0547363	0.0393231	0.087247		0.986792	0.907926	0.993467	0.956105	0.0532277	0.0350378	0.347176	0.373654		0.216058	0.350545	0.00489244	0.0263507	0.0141909	0.0175986	0.0915152	0.0931812
19	0.991102	0.82007	0.997767	0.748486	0.345357	0.0772757	0.0774864	0.421978		0.74506	0.375741	0.00356854	0.34129	0.0991314	0.050117	0.0346914	0.0869854		0.970125	0.869657	0.993376	0.95638	0.053676	0.0344098	0.321965	0.355372		0.21753	0.34171	0.00474141	0.0262335	0.0135919	0.0168526	0.0860426	0.0884894
20	0.974171	0.781477	0.997752	0.712284	0.337398	0.0763252	0.0630696	0.432834		0.736395	0.371629	0.00355948	0.311553	0.100968	0.0456416	0.0304298	0.0861384		0.945573	0.827707	0.993289	0.956703	0.0538203	0.034403	0.298858	0.338393		0.217003	0.330104	0.00481137	0.0262769	0.0130116	0.0163807	0.0803705	0.0841595
21	0.947882	0.7395	0.997734	0.67716	0.328709	0.0755519	0.0508164	0.440622		0.719758	0.364486	0.00355645	0.282405	0.102519	0.0413562	0.0265659	0.0847747		0.91417	0.783217	0.993203	0.95699	0.0536899	0.0348949	0.278144	0.322557		0.214604	0.316227	0.00502945	0.0264206	0.0124393	0.0161039	0.0745207	0.0801273
22	0.913758	0.695077	0.997718	0.643568	0.319373	0.074953	0.0405551	0.44526		0.696521	0.354606	0.00356118	0.254133	0.103747	0.0373282	0.0231217	0.0829701		0.877159	0.737121	0.993133	0.957081	0.0533222	0.0357935	0.260147	0.307709		0.210449	0.300555	0.00532651	0.02659	0.011871	0.0159428	0.0686329	0.0763064
23	0.873228	0.649046	0.99771	0.61199	0.309457	0.074548	0.0321353	0.44681		0.667747	0.342285	0.00356789	0.22702	0.10454	0.0336022	0.0200794	0.0809793		0.835845	0.690212	0.993097	0.957042	0.0527572	0.0370511	0.244934	0.293742		0.204646	0.283631	0.00558112	0.0267454	0.0113003	0.0158163	0.0632413	0.0726993
24	0.827678	0.602224	0.997707	0.582832	0.29901	0.0744235	0.0254267	0.445388		0.634627	0.327981	0.00357517	0.201361	0.104719	0.0302377	0.0174242	0.0790175		0.791472	0.643132	0.993063	0.957006	0.0520403	0.0387098	0.232371	0.280604		0.197424	0.265945	0.00583504	0.0268121	0.0107339	0.0156997	0.059442	0.0692555
25	0.778435	0.555349	0.997708	0.556475	0.288171	0.0747835	0.02033	0.44116		0.598204	0.312155	0.00358075	0.177405	0.104163	0.027347	0.0151384	0.0771972		0.74526	0.596486	0.993031	0.95698	0.0512119	0.0409147	0.222026	0.268215		0.18903	0.248039	0.00610592	0.0267127	0.010182	0.015676	0.0586	0.0660005
26	0.726719	0.50904	0.997714	0.533023	0.277134	0.076055	0.0167643	0.434266		0.559449	0.295198	0.00358283	0.155311	0.102905	0.0251928	0.0132188	0.0755846		0.698306	0.550747	0.993018	0.957012	0.0503027	0.0439867	0.213323	0.256471		0.179642	0.230373	0.00630646	0.0265139	0.00965005	0.016004	0.0612836	0.0630073
27	0.673635	0.463885	0.997724	0.512473	0.266132	0.0788499	0.014663	0.424894		0.519235	0.277496	0.0035812	0.135171	0.101268	0.0241082	0.0117186	0.0742977		0.651603	0.50639	0.993008	0.957183	0.0493396	0.0485355	0.205703	0.245264		0.169503	0.213284	0.00645559	0.0262915	0.00914648	0.0172727	0.0667964	0.0603892
28	0.620113	0.420293	0.997735	0.494624	0.255292	0.0838532	0.0140141	0.413307		0.478346	0.259387	0.00357584	0.117105	0.0997625	0.0246024	0.010686	0.0734659		0.605938	0.463781	0.992995	0.957494	0.0483543	0.0553509	0.198743	0.234494		0.158843	0.197046	0.00657541	0.0260541	0.00867693	0.0203578	0.0738072	0.0582513
29	0.566957	0.378591	0.997744	0.479154	0.244741	0.0918435	0.0148748	0.399905		0.437479	0.241194	0.00356679	0.101163	0.0989389	0.0270109	0.0101127	0.0733902		0.561918	0.4232	0.992979	0.957876	0.0473799	0.0656122	0.192125	0.22414		0.147877	0.181854	0.00665549	0.0258985	0.00824225	0.0253766	0.0810779	0.0566743
30	0.514901	0.339038	0.99775	0.465714	0.234604	0.103675	0.0172107	0.385396		0.397218	0.223186	0.00355653	0.0873431	0.0993884	0.0315565	0.0102694	0.0744438		0.520026	0.384821	0.992945	0.958263	0.0464532	0.0805419	0.185769	0.214324		0.136787	0.167656	0.00674882	0.0258794	0.00784076	0.0323683	0.0876297	0.055582
31	0.464624	0.301815	0.997755	0.454092	0.224929	0.120268	0.0209282	0.370726		0.358102	0.205533	0.00354779	0.0756477	0.10141	0.038465	0.0114783	0.0768006		0.480583	0.348806	0.992899	0.958671	0.0456362	0.100987	0.179758	0.205315		0.125746	0.154454	0.00680956	0.0259262	0.00750832	0.0411714	0.092902	0.0548597
32	0.416739	0.266906	0.997759	0.444098	0.215695	0.142495	0.025958	0.357024		0.320616	0.188355	0.00354341	0.0661035	0.104875	0.0479438	0.0136917	0.0804808		0.443624	0.315162	0.99285	0.959138	0.0449835	0.127351	0.174244	0.19754		0.114997	0.142222	0.00679572	0.0260394	0.00730223	0.0511546	0.0966567	0.0544317
33	0.371862	0.234455	0.997764	0.435676	0.207019	0.171545	0.0322578	0.345468		0.28509	0.171741	0.00354273	0.058539	0.109368	0.0601777	0.0166389	0.0851101		0.409239	0.283997	0.9928	0.95961	0.0446244	0.159723	0.169496	0.191442		0.104797	0.130932	0.00677758	0.0261765	0.00728512	0.0616547	0.0988176	0.0542131
34	0.330484	0.204504	0.997776	0.428741	0.198958	0.208922	0.0397939	0.337036		0.251833	0.155782	0.00353798	0.0527763	0.114084	0.0755716	0.0201364	0.0902297		0.377381	0.255296	0.992768	0.960063	0.0448663	0.197662	0.165718	0.18738		0.0953899	0.120533	0.00670361	0.0263061	0.00771311	0.0722206	0.0994344	0.0541764
35	0.292931	0.177088	0.997789	0.423198	0.191571	0.255331	0.0485704	0.332478		0.221178	0.140587	0.00353359	0.0486675	0.1182	0.0938935	0.0239184	0.0954524		0.348026	0.229042	0.992742	0.960505	0.0462606	0.240292	0.163026	0.185617		0.0869993	0.111003	0.00659936	0.0264979	0.0100955	0.0822044	0.0986503	0.0544305
36	0.259194	0.152146	0.997804	0.418863	0.184964	0.310293	0.058659	0.332422		0.193351	0.126261	0.00352712	0.046154	0.121183	0.113951	0.027905	0.100824		0.321039	0.205116	0.992713	0.960978	0.0491585	0.286157	0.161536	0.18636		0.0797316	0.102289	0.00651419	0.0266997	0.0166389	0.0911163	0.0966575	0.0550502
37	0.229091	0.129643	0.997821	0.415511	0.179364	0.372187	0.0699187	0.337694		0.168522	0.11289	0.00351776	0.0450524	0.12273	0.134846	0.0319876	0.106365		0.296313	0.183411	0.992691	0.961431	0.0537503	0.333629	0.16147	0.189881		0.0735575	0.0942745	0.00637186	0.0269622	0.026954	0.0988674	0.093626	0.0560616
38	0.202285	0.10953	0.997839	0.41287	0.175018	0.438655	0.0819689	0.349499		0.146821	0.100503	0.00350642	0.045092	0.122706	0.155487	0.0360307	0.112417		0.273744	0.16382	0.992668	0.961713	0.0599933	0.381065	0.163089	0.196568		0.0683791	0.0868365	0.00618243	0.0273545	0.0393515	0.10525	0.0897698	0.0575942
39	0.178409	0.0917835	0.997858	0.410759	0.17218	0.506558	0.0942699	0.368773		0.128259	0.0890571	0.00349241	0.0458168	0.121203	0.174428	0.0399146	0.119324		0.253191	0.146282	0.992645	0.961891	0.0677377	0.426818	0.166596	0.206579		0.0640857	0.0798927	0.00600939	0.027691	0.0526072	0.11	0.0853445	0.0596132
40	0.157142	0.0763506	0.997877	0.408905	0.171155	0.572704	0.106253	0.396199		0.112642	0.0784996	0.00347558	0.0468047	0.11853	0.190662	0.0435847	0.127063		0.23445	0.130735	0.992637	0.962063	0.0768357	0.469358	0.172142	0.219957		0.0605061	0.073383	0.00584392	0.0279307	0.0657995	0.113301	0.0805944	0.0619845
41	0.138239	0.0631771	0.997897	0.40702	0.172248	0.633932	0.117315	0.431968		0.0997047	0.0687438	0.00345611	0.0477093	0.115082	0.203991	0.0468626	0.135241		0.217388	0.117107	0.992639	0.962154	0.0871751	0.507416	0.17971	0.236477		0.0575016	0.067255	0.00570324	0.0281513	0.0780457	0.115526	0.0757934	0.0646652
42	0.121514	0.0521794	0.997917	0.404973	0.175899	0.687582	0.126989	0.474819		0.0891331	0.0597296	0.00343486	0.048327	0.111316	0.214435	0.0495808	0.143257		0.201833	0.105291	0.992642	0.962235	0.0986749	0.54008	0.189172	0.255391		0.0549754	0.0615016	0.00558186	0.0282037	0.0888406	0.116977	0.0712445	0.0676578
43	0.106814	0.0431968	0.997937	0.402643	0.1827	0.731815	0.134983	0.522611		0.080534	0.0514752	0.0034116	0.0485263	0.107698	0.222194	0.0516304	0.150418		0.187588	0.095128	0.992645	0.962414	0.111352	0.566588	0.200444	0.275648		0.0528104	0.0561444	0.0054592	0.028072	0.0979826	0.118057	0.0672588	0.0707352
44	0.0940294	0.0361204	0.997955	0.399891	0.193522	0.765802	0.141155	0.573466		0.0735704	0.0439496	0.00338684	0.0483318	0.104529	0.227716	0.0529577	0.156616		0.174577	0.0864134	0.992634	0.962611	0.125369	0.586563	0.213979	0.296356		0.0509533	0.0512244	0.00535952	0.0278853	0.105559	0.119136	0.0643174	0.0736173
45	0.0830229	0.0308115	0.997973	0.396681	0.209268	0.789643	0.145512	0.625583		0.0678939	0.0370987	0.00336054	0.0478897	0.101956	0.231387	0.0535486	0.162733		0.162786	0.0789301	0.992618	0.962745	0.141005	0.600076	0.231179	0.316809		0.0493851	0.0467803	0.00529026	0.0276237	0.112099	0.120374	0.0630135	0.076183
46	0.0736896	0.0269302	0.99799	0.393027	0.230724	0.804165	0.14814	0.677518		0.0631703	0.0309801	0.00333285	0.0473154	0.100211	0.233414	0.0534562	0.169734		0.152252	0.0724858	0.992616	0.962831	0.158688	0.607423	0.253518	0.33646		0.0480232	0.0428154	0.0052504	0.0273125	0.118124	0.121715	0.0641627	0.0784347
47	0.0659843	0.0240685	0.998005	0.388909	0.258436	0.810864	0.14923	0.727808		0.0590872	0.0256738	0.00330448	0.0466427	0.0994019	0.234176	0.0527601	0.17848		0.143097	0.0669423	0.992627	0.962863	0.179442	0.609152	0.281578	0.355065		0.0468316	0.0393117	0.00523848	0.0271403	0.123997	0.123096	0.0686555	0.0805972
48	0.0598144	0.0219073	0.998019	0.384364	0.292676	0.811347	0.148996	0.774966		0.05532	0.0211995	0.00327599	0.0458356	0.0995776	0.233916	0.0515462	0.189339		0.135435	0.062186	0.992656	0.962837	0.204823	0.606014	0.314664	0.372689		0.0458091	0.0362107	0.00521453	0.0271518	0.130396	0.124615	0.0770231	0.08303
49	0.0549404	0.0201477	0.998034	0.379458	0.333527	0.807271	0.147673	0.816978		0.0516391	0.0176153	0.00324774	0.0448342	0.101252	0.232745	0.0499122	0.202199		0.12929	0.0581288	0.992677	0.962761	0.236248	0.598839	0.351198	0.38947		0.0448902	0.0334492	0.00519151	0.0272163	0.138105	0.12632	0.0892614	0.0863539
50	0.051001	0.0185847	0.998047	0.374319	0.381069	0.800333	0.145511	0.851566		0.0480729	0.0149326	0.00322061	0.0435662	0.105239	0.231074	0.0479645	0.216448		0.12461	0.0547218	0.992673	0.962623	0.275317	0.588593	0.389222	0.405373		0.0439919	0.0309532	0.0052027	0.0272702	0.14815	0.128197	0.104269	0.0912539
51	0.0477328	0.0171834	0.99806	0.369241	0.435384	0.791859	0.14279	0.876567		0.0447084	0.0129774	0.00319506	0.0419425	0.111032	0.229118	0.0458316	0.231019		0.121354	0.0519256	0.992657	0.96243	0.324553	0.576338	0.427664	0.420273		0.043117	0.0286689	0.00525635	0.0273436	0.161597	0.130213	0.120416	0.0979835
52	0.0451122	0.0159757	0.998072	0.364785	0.496106	0.783061	0.139849	0.890646		0.0415239	0.0114681	0.00317123	0.0400327	0.118053	0.226928	0.0436841	0.244675		0.119387	0.049706	0.992644	0.962248	0.385357	0.563051	0.465942	0.434314		0.0422527	0.0265654	0.00534104	0.0273089	0.179156	0.132395	0.136282	0.106537
53	0.043225	0.0149277	0.998082	0.362098	0.562379	0.774863	0.13708	0.893508		0.0385025	0.0102067	0.0031483	0.0381526	0.126063	0.224774	0.0418027	0.25637		0.118643	0.0480612	0.992638	0.962033	0.456903	0.549637	0.503954	0.447741		0.0414123	0.0246274	0.00543733	0.0270936	0.201227	0.13478	0.151088	0.116693
54	0.0422541	0.0139155	0.998091	0.363058	0.632112	0.768051	0.134828	0.885662		0.0356889	0.00919709	0.00312675	0.0371289	0.13457	0.223216	0.0404897	0.265338		0.119208	0.0470098	0.992655	0.961655	0.536851	0.536881	0.541592	0.460825		0.0407697	0.0228712	0.0054837	0.0268842	0.227622	0.137346	0.164263	0.128018
55	0.0424092	0.0128811	0.998098	0.369744	0.702523	0.763047	0.133346	0.868239		0.0332569	0.00841823	0.00310619	0.0383179	0.143332	0.222475	0.0399678	0.27121		0.121199	0.0465313	0.992698	0.961175	0.621658	0.525299	0.578276	0.473843		0.0405487	0.0213385	0.00545904	0.0267097	0.258193	0.140326	0.175594	0.139895
56	0.0438021	0.0118433	0.998104	0.383651	0.770789	0.760164	0.132796	0.842594		0.0315171	0.00779606	0.00308695	0.0425551	0.152467	0.22302	0.0403973	0.2738		0.124636	0.0465985	0.992741	0.960611	0.707055	0.515267	0.612786	0.487101		0.0407976	0.0201108	0.00541348	0.0265204	0.292242	0.143852	0.184831	0.152161
57	0.0465648	0.0108315	0.998108	0.405093	0.83394	0.759602	0.133324	0.810196		0.0307393	0.00730907	0.00306908	0.0491877	0.161669	0.224794	0.0418693	0.273184		0.129381	0.0471585	0.992777	0.959882	0.788738	0.507205	0.644029	0.500662		0.0414372	0.0192339	0.00536067	0.026383	0.32881	0.147851	0.191868	0.16456
58	0.0506862	0.00991567	0.99811	0.432824	0.889156	0.761439	0.134972	0.772535		0.0311257	0.00694283	0.00305369	0.0566637	0.170585	0.22752	0.0444103	0.269593		0.135037	0.0480888	0.992817	0.959135	0.862884	0.501373	0.671343	0.514612		0.0423173	0.0186541	0.00530126	0.0263494	0.36674	0.152029	0.19677	0.176843
59	0.055929	0.00920833	0.998111	0.464067	0.934394	0.765439	0.137726	0.731035		0.0326276	0.00665617	0.00304065	0.064123	0.178981	0.230705	0.0479729	0.263489		0.141095	0.0492418	0.992867	0.958562	0.926317	0.497954	0.694197	0.528772		0.0432625	0.0183299	0.00524097	0.0263996	0.404399	0.156129	0.199607	0.188735
60	0.0619582	0.00879066	0.998111	0.495752	0.968217	0.771268	0.14156	0.686935		0.0349771	0.00645282	0.00302986	0.0711363	0.18657	0.233901	0.0524147	0.255361		0.147097	0.0504896	0.992909	0.958081	0.976639	0.497137	0.712453	0.54286		0.0441515	0.0182419	0.0051801	0.0265059	0.439504	0.159851	0.200553	0.200245
61	0.0683641	0.00869922	0.998109	0.525243	0.989669	0.77842	0.146495	0.641285		0.0378072	0.00633575	0.0030215	0.0775191	0.193029	0.236716	0.0575409	0.245681		0.152617	0.0517081	0.992936	0.957572	1.01213	0.499015	0.726183	0.556244		0.04489	0.0182881	0.00511838	0.0265919	0.469733	0.162877	0.199853	0.211084
62	0.0747204	0.0089368	0.998106	0.550405	0.998576	0.786155	0.152408	0.595055		0.040703	0.00627581	0.0030162	0.0832025	0.198092	0.239314	0.063064	0.234989		0.157344	0.0528129	0.992956	0.956991	1.03229	0.503725	0.735548	0.568281		0.0454198	0.0183709	0.00506119	0.0266775	0.493269	0.165229	0.197915	0.221043
63	0.0807162	0.00946256	0.998102	0.570076	0.995404	0.793748	0.159203	0.549096		0.0433531	0.00623114	0.00301419	0.0881397	0.201462	0.241781	0.0687647	0.223797		0.161157	0.0537789	0.99296	0.956335	1.0374	0.511556	0.740602	0.57838		0.0457203	0.018457	0.00500191	0.0268636	0.50896	0.167158	0.195014	0.229978
64	0.0861337	0.010175	0.998098	0.583951	0.981216	0.800337	0.166834	0.504033		0.0455982	0.00618637	0.00301524	0.0922427	0.202949	0.244019	0.0744734	0.212414		0.163989	0.0546051	0.992948	0.955627	1.02853	0.522938	0.741521	0.586427		0.0458306	0.018509	0.0049379	0.0271587	0.516373	0.168986	0.19155	0.238148
65	0.0908712	0.0109796	0.998094	0.592294	0.957529	0.80528	0.175179	0.460437		0.0473298	0.00613309	0.00301976	0.0954904	0.202453	0.245785	0.0799516	0.201087		0.165842	0.0553072	0.992944	0.954973	1.00746	0.537983	0.738393	0.59243		0.0457809	0.0185038	0.00488338	0.0275513	0.515965	0.170981	0.187793	0.245762
66	0.0949285	0.0118124	0.99809	0.59567	0.925962	0.808102	0.184057	0.418787		0.0484886	0.00604187	0.00302726	0.0977515	0.199962	0.24688	0.0849296	0.190056		0.166768	0.055904	0.992961	0.954537	0.976142	0.556727	0.731346	0.596602		0.0456089	0.0184378	0.00483343	0.0279764	0.508547	0.173595	0.183881	0.253104
67	0.0983389	0.0126084	0.998086	0.594826	0.888159	0.808429	0.193415	0.379469		0.0490708	0.00593092	0.00303673	0.0990004	0.19557	0.24703	0.0890244	0.179518		0.166896	0.0564043	0.992981	0.954353	0.936531	0.579049	0.720625	0.599177		0.0453507	0.0183148	0.00479167	0.0284065	0.495097	0.177058	0.179885	0.260299
68	0.101128	0.0133175	0.998082	0.590439	0.845668	0.806065	0.203192	0.342877		0.0490983	0.00583616	0.00304719	0.0992994	0.189465	0.24619	0.0919555	0.169701		0.166365	0.0568022	0.992993	0.954344	0.890469	0.60483	0.706569	0.60044		0.0450247	0.0181475	0.00477144	0.0287798	0.47661	0.181453	0.175883	0.267445
69	0.103333	0.01393	0.998078	0.583162	0.799962	0.800998	0.213218	0.309213		0.0486232	0.0057596	0.00305857	0.0988307	0.181907	0.244427	0.0936262	0.160897		0.165297	0.0570762	0.992999	0.954389	0.839814	0.633574	0.689815	0.600555		0.0446164	0.0179179	0.00476202	0.0290562	0.454209	0.186658	0.171756	0.274381
70	0.104976	0.0144424	0.998074	0.573474	0.752263	0.793317	0.223413	0.278505		0.0477275	0.00570029	0.00307084	0.0976314	0.173167	0.241862	0.0941553	0.153296		0.163769	0.0572146	0.993003	0.95437	0.7861	0.664957	0.671389	0.599766		0.0441145	0.0176053	0.00475031	0.029281	0.428846	0.192451	0.16739	0.281005
71	0.10606	0.0148489	0.998068	0.561801	0.703622	0.783196	0.233838	0.250689		0.0464685	0.00566576	0.00308339	0.0958374	0.163569	0.238737	0.0936068	0.146973		0.161841	0.0572133	0.993004	0.954284	0.730711	0.698665	0.652836	0.598445		0.0435181	0.0172043	0.00474952	0.029487	0.40134	0.199018	0.162549	0.28739
72	0.106583	0.0151504	0.998061	0.548525	0.654927	0.770818	0.24465	0.225646		0.0449138	0.00565553	0.00309614	0.0935336	0.153453	0.235311	0.0921279	0.141846		0.159552	0.0570779	0.99301	0.954159	0.674841	0.734331	0.63572	0.597036		0.042804	0.0167047	0.00474634	0.0296759	0.372451	0.2062	0.157013	0.293712
73	0.106549	0.0153525	0.998052	0.533953	0.606901	0.756288	0.256129	0.203206		0.0431419	0.00565901	0.00310945	0.0907788	0.143101	0.231694	0.0900085	0.137767		0.156906	0.0568194	0.993027	0.953936	0.619475	0.771128	0.621125	0.595958		0.0419635	0.016104	0.00472938	0.0298119	0.34286	0.213587	0.150709	0.300147
74	0.105964	0.015464	0.99804	0.518417	0.560142	0.739775	0.268802	0.183227		0.0412191	0.00566324	0.00312324	0.0876629	0.132772	0.228049	0.0876552	0.134626		0.153939	0.0564587	0.993038	0.953717	0.565414	0.807876	0.609416	0.595567		0.0410088	0.015441	0.00471365	0.029905	0.313159	0.220911	0.144228	0.306921
75	0.104838	0.0155076	0.998026	0.502197	0.515103	0.72138	0.283421	0.165628		0.0392091	0.00565578	0.00313628	0.0843262	0.122706	0.224427	0.0857091	0.132329		0.150709	0.0560238	0.993031	0.953558	0.51328	0.843346	0.600375	0.596212		0.0399366	0.0147567	0.00469762	0.0300057	0.283857	0.227889	0.138618	0.314383
76	0.103175	0.0155227	0.998008	0.485615	0.472074	0.701125	0.301018	0.150369		0.0371816	0.00563065	0.00314794	0.0808391	0.113059	0.22072	0.0849543	0.130949		0.147266	0.0555593	0.99301	0.95334	0.46349	0.876058	0.593325	0.598308		0.0388029	0.0140691	0.00467432	0.0301549	0.255431	0.234236	0.134938	0.32286
77	0.100995	0.0155573	0.997986	0.469037	0.43126	0.679119	0.322832	0.137361		0.0351845	0.00558559	0.00315946	0.0773264	0.103913	0.216819	0.0862873	0.130584		0.143674	0.0551416	0.992984	0.95307	0.416346	0.904483	0.587378	0.601946		0.0376871	0.0134197	0.00465048	0.0303936	0.228255	0.240189	0.133457	0.332395
78	0.0983344	0.0156589	0.997961	0.452752	0.392773	0.655692	0.349928	0.126473		0.0332375	0.00552246	0.00317213	0.0738355	0.0953479	0.212733	0.0905448	0.131197		0.140026	0.0548762	0.992963	0.952802	0.372037	0.927557	0.582082	0.607087		0.0366738	0.0128501	0.0046255	0.0307595	0.202632	0.246198	0.133709	0.342912
79	0.0952271	0.0158768	0.997934	0.436991	0.356641	0.631197	0.382909	0.117611		0.0313661	0.00544543	0.0031864	0.0703343	0.0873814	0.20841	0.0977542	0.132834		0.136412	0.0548732	0.992963	0.952503	0.33064	0.944689	0.577325	0.613878		0.0358728	0.0123532	0.00460732	0.0312342	0.178815	0.252721	0.135064	0.354446
80	0.0917185	0.016245	0.997906	0.421966	0.322887	0.60604	0.422165	0.110678		0.029581	0.0053593	0.00320333	0.0668608	0.0799931	0.203816	0.107127	0.135517		0.13292	0.0552268	0.992985	0.952223	0.292156	0.955471	0.572973	0.622442		0.0353929	0.011925	0.00462697	0.0317675	0.157027	0.259922	0.136777	0.366977
81	0.087881	0.0167883	0.997881	0.407843	0.291547	0.580766	0.467338	0.105467		0.0278712	0.00526898	0.00322089	0.0636823	0.0731768	0.198989	0.117391	0.138888		0.129666	0.0560394	0.993027	0.952065	0.256597	0.959756	0.568935	0.632762		0.0352808	0.0115682	0.00475106	0.0322115	0.137426	0.267762	0.138232	0.380148
82	0.0838009	0.0175339	0.997859	0.394666	0.262611	0.555869	0.51759	0.101639		0.0262277	0.00518669	0.00323826	0.0609907	0.066885	0.19385	0.127184	0.142357		0.12678	0.0574256	0.9931	0.952017	0.223896	0.957635	0.565634	0.645087		0.0355581	0.0112767	0.00510466	0.0324926	0.120049	0.275994	0.139307	0.393785
83	0.0795704	0.0185729	0.997838	0.382464	0.236067	0.53159	0.572049	0.0988687		0.0246512	0.00520676	0.00325431	0.0588244	0.0610974	0.188325	0.135345	0.145327		0.124383	0.0595203	0.993226	0.952057	0.193988	0.948991	0.563844	0.659539		0.0362005	0.011078	0.00589505	0.0326021	0.104865	0.284005	0.139959	0.407761
84	0.0752955	0.0201118	0.997819	0.371217	0.211912	0.507994	0.629344	0.0968841		0.0231415	0.00633197	0.00326827	0.0571269	0.0557788	0.182379	0.141265	0.147201		0.1226	0.0624915	0.993421	0.952269	0.166808	0.933868	0.564314	0.676159		0.0371851	0.0110338	0.00723325	0.032479	0.0918007	0.291181	0.140203	0.421526
85	0.0710999	0.0222772	0.997802	0.360945	0.190135	0.485044	0.687491	0.0954863		0.0216929	0.00986892	0.00327999	0.0557289	0.050908	0.17599	0.145079	0.14756		0.121623	0.066617	0.993675	0.952626	0.142288	0.912356	0.567923	0.694906		0.038498	0.0112734	0.00904302	0.0321495	0.0807246	0.297027	0.140223	0.434044
86	0.0671218	0.0253065	0.997787	0.351642	0.170713	0.462567	0.744747	0.094488		0.0203064	0.0157619	0.00328987	0.0544459	0.0464828	0.169161	0.147112	0.146301		0.121756	0.0724017	0.993956	0.953055	0.120348	0.884621	0.575559	0.715863		0.040189	0.011996	0.0111175	0.0317267	0.0714911	0.300968	0.140233	0.444662
87	0.0635261	0.0294127	0.997774	0.343323	0.153609	0.440337	0.799241	0.0937293		0.0189996	0.023349	0.00329695	0.0532095	0.0425344	0.161985	0.148076	0.143555		0.12341	0.0805847	0.994224	0.953536	0.100904	0.851195	0.588066	0.739063		0.042191	0.0135432	0.0132319	0.0311855	0.0639081	0.302491	0.140492	0.4526
88	0.0605092	0.0347788	0.997763	0.336148	0.138753	0.418205	0.848942	0.0931503		0.0178151	0.0325618	0.0033023	0.052031	0.0390984	0.15457	0.148622	0.139504		0.127021	0.0916524	0.994473	0.954033	0.0838651	0.812897	0.606284	0.764344		0.0444124	0.0171762	0.0152764	0.0304671	0.0577462	0.30136	0.141084	0.456984
89	0.058339	0.041537	0.997753	0.330304	0.126076	0.396098	0.892102	0.0927151		0.016822	0.043102	0.00330657	0.0509482	0.0362199	0.146972	0.149289	0.134412		0.133019	0.105642	0.994696	0.954485	0.0691788	0.770623	0.63096	0.791396		0.0468968	0.0239492	0.0172271	0.0296269	0.0527284	0.297481	0.141923	0.457264
90	0.0573514	0.0499332	0.997744	0.325988	0.115485	0.374	0.927227	0.0923942		0.016179	0.0550696	0.00330995	0.050163	0.0339317	0.139303	0.150358	0.128549		0.141686	0.122184	0.994904	0.954872	0.0568836	0.725404	0.662256	0.819788		0.0497287	0.0334963	0.0191082	0.0287689	0.0485007	0.291021	0.142906	0.453418
91	0.0577878	0.060102	0.997736	0.3234	0.106874	0.351914	0.9532	0.0921728		0.0162196	0.0680611	0.00331236	0.049856	0.032224	0.131644	0.152038	0.122125		0.153164	0.140518	0.995119	0.955236	0.0471084	0.67821	0.699477	0.848434		0.05295	0.0446784	0.0210078	0.0279262	0.0447041	0.282221	0.144081	0.445451
92	0.0596768	0.0720876	0.997729	0.322693	0.100107	0.329929	0.969228	0.0920205		0.0173427	0.0821638	0.00331488	0.0502184	0.0310383	0.124068	0.154195	0.115283		0.16749	0.159883	0.995342	0.955589	0.0398569	0.629915	0.741013	0.875838		0.0565853	0.0563152	0.0229784	0.0271577	0.0413042	0.271391	0.145241	0.433731
93	0.0628201	0.0857297	0.997722	0.324005	0.0950649	0.308188	0.974876	0.0918485		0.0196922	0.0971439	0.00331789	0.0513525	0.0302353	0.116713	0.156759	0.108146		0.184812	0.179562	0.995556	0.955897	0.0348498	0.581319	0.784432	0.900264		0.0607146	0.0677277	0.0249325	0.0266034	0.0383923	0.258873	0.146225	0.418729
94	0.0669231	0.100761	0.997716	0.327968	0.0916375	0.286887	0.970171	0.0915273		0.023015	0.112641	0.00332055	0.054279	0.0296825	0.109817	0.159469	0.100791		0.205195	0.198912	0.995753	0.956165	0.0315659	0.533121	0.82664	0.92016		0.0652074	0.0783436	0.0267577	0.0262636	0.0361193	0.245029	0.147204	0.401063
95	0.0717189	0.117114	0.99771	0.336954	0.0897541	0.266245	0.955599	0.0909504		0.0269504	0.128256	0.00332308	0.063584	0.0295267	0.103606	0.16184	0.0932916		0.228467	0.217696	0.99592	0.956367	0.0294685	0.485913	0.864616	0.933902		0.0698742	0.0877482	0.0283004	0.0259565	0.0344557	0.230201	0.14843	0.381458
96	0.0770746	0.134708	0.997704	0.356309	0.089483	0.246489	0.931944	0.0900568		0.0314437	0.143526	0.00332637	0.087621	0.0300368	0.0983683	0.163383	0.0857786		0.254514	0.236353	0.996052	0.956434	0.0281368	0.4402	0.895583	0.940343		0.0745832	0.0957122	0.0294684	0.0256822	0.0332669	0.214724	0.14999	0.360662
97	0.0831434	0.154648	0.9977	0.392322	0.0911673	0.227789	0.900273	0.088879		0.0365638	0.157963	0.00333078	0.130358	0.0317893	0.094409	0.163773	0.0784503		0.283237	0.255783	0.996151	0.95652	0.0272801	0.396406	0.917312	0.939149		0.0791171	0.102087	0.0302374	0.0255085	0.0321998	0.1989	0.151876	0.339409
98	0.0910237	0.180261	0.997697	0.447361	0.0953873	0.210222	0.861906	0.0875366		0.0424844	0.171229	0.00333549	0.189922	0.0354537	0.0918953	0.162905	0.0715336		0.314462	0.277973	0.996217	0.956706	0.0267083	0.354857	0.928624	0.930375		0.0834501	0.107225	0.030593	0.0253745	0.0310997	0.182994	0.15396	0.318327
99	0.10211	0.215699	0.997696	0.519337	0.103108	0.193807	0.818217	0.0863113		0.0499751	0.183382	0.00334164	0.259435	0.0409951	0.0906704	0.16082	0.0652525		0.347995	0.306079	0.996232	0.956922	0.0262971	0.315794	0.929164	0.914425		0.0877873	0.111383	0.0303889	0.0252807	0.0299107	0.167247	0.155818	0.297978
100	0.117561	0.264122	0.997695	0.602569	0.115557	0.17857	0.770519	0.0857594		0.0597917	0.19501	0.00335109	0.333285	0.0476944	0.0904194	0.15758	0.0599912		0.383787	0.342887	0.996197	0.957219	0.0259998	0.279394	0.919364	0.892188		0.0921229	0.114626	0.0297605	0.0253467	0.0286788	0.15186	0.157058	0.278838
	RIGHT
	EMG RVastusLat		EMG RSemitendi		EMG RBicepsFem		EMG RGastrocMed		EMG RSoleus		EMG RTibialisA		EMG RPeroneusLong		EMG LTensorLatae		EMG RTensorLatae		EMG LRectusFem		EMG LVastusLat		EMG LSemitendi		EMG LBicepsFem		EMG LGastrocMed		EMG LSoleus		EMG LTibialisA		EMG LPeroneusLong		EMG RRectusFem
%	mean	std	mean	std	mean	std	mean	std	mean	std	mean	std	mean	std	mean	std	mean	std	mean	std	mean	std	mean	std	mean	std	mean	std	mean	std	mean	std	mean	std	mean	std
1	0.234835	0.586133	0.353851	0.381901		0.129158	0.0573897	0.993284	0.961609	0.118807	0.121985	0.103632	0.0859792		0.0481707	0.0273029	0.00530819	0.0282217	0.801603	0.148088	0.822264		0.0562154	0.018757	0.998518	0.381445	0.331914	0.225388	0.0465846	0.21452		0.0500691	0.015923	0.00348169	0.0468465	0.104934
2	0.274096	0.574164	0.39466	0.396764		0.124259	0.0540146	0.993291	0.961614	0.131887	0.120745	0.124105	0.0885464		0.0464537	0.0255722	0.00529427	0.0281338	0.794544	0.145882	0.857066		0.0519531	0.0176353	0.998528	0.375618	0.380192	0.225732	0.0448452	0.224147		0.0477093	0.0134539	0.0034681	0.0457035	0.114428
3	0.322609	0.560396	0.435127	0.410568		0.120911	0.0513052	0.993288	0.961584	0.14829	0.118873	0.145543	0.0929559		0.0448096	0.0240092	0.00528972	0.0279507	0.786324	0.14316	0.882574		0.0485919	0.0166576	0.998538	0.370056	0.434815	0.225809	0.0429422	0.234541		0.0454245	0.0117251	0.00345494	0.0444298	0.124978
4	0.381094	0.5457	0.474249	0.423416		0.118959	0.0492482	0.99328	0.961467	0.168584	0.11659	0.166475	0.0996197		0.043249	0.0226256	0.00531526	0.0276861	0.777755	0.140237	0.897148		0.0461524	0.0157619	0.998545	0.365318	0.495827	0.225482	0.04108	0.244533		0.0430906	0.0105314	0.0034431	0.0431394	0.136024
5	0.448169	0.530746	0.511986	0.43542		0.118283	0.0478386	0.993279	0.961215	0.192503	0.114474	0.185548	0.10824		0.0418234	0.021462	0.00535574	0.0274674	0.76934	0.13746	0.900313		0.0446137	0.0148973	0.998551	0.362491	0.562083	0.224545	0.0395435	0.253037		0.0407578	0.00969025	0.00343141	0.0421213	0.147841
6	0.521607	0.516263	0.54825	0.446893		0.118949	0.0470689	0.993287	0.960783	0.219594	0.113052	0.201929	0.11822		0.0406614	0.020588	0.00540324	0.0273179	0.761644	0.135176	0.892423		0.0439642	0.0140311	0.998557	0.363285	0.631478	0.223187	0.0385924	0.259157		0.0385666	0.00903515	0.00341989	0.042181	0.160356
7	0.598375	0.502787	0.582493	0.458275		0.121051	0.0468778	0.993314	0.960141	0.248984	0.112749	0.214947	0.129172		0.0399883	0.0199889	0.00542551	0.0272006	0.755084	0.133611	0.87458		0.0442774	0.0131451	0.99856	0.369678	0.701495	0.221615	0.038468	0.262406		0.0367176	0.00845431	0.00340827	0.0443129	0.172567
8	0.675161	0.490773	0.614117	0.469861		0.124584	0.0471585	0.99336	0.959386	0.279674	0.113755	0.224574	0.140666		0.0399208	0.0195957	0.00539683	0.027061	0.750169	0.132941	0.848218		0.0456513	0.012223	0.998563	0.38318	0.769114	0.220259	0.0393772	0.262552		0.0354616	0.00790315	0.00339757	0.0490406	0.183944
9	0.74846	0.480762	0.642519	0.48179		0.129428	0.0478131	0.993419	0.958595	0.311173	0.116244	0.231073	0.15231		0.0404541	0.0193141	0.00533825	0.026932	0.747368	0.133263	0.814983		0.048104	0.0112737	0.998564	0.404128	0.831102	0.219548	0.0413739	0.25979		0.0349349	0.00737463	0.00338745	0.0553068	0.193985
10	0.815123	0.473218	0.667078	0.494144		0.135232	0.0487113	0.993477	0.957857	0.343101	0.119819	0.23484	0.163791		0.0413916	0.01905	0.00528686	0.0268056	0.746904	0.134564	0.776532		0.0516697	0.010349	0.998563	0.431238	0.884944	0.219963	0.0444036	0.254571		0.0351964	0.00688463	0.00337806	0.061527	0.201946
11	0.872381	0.468418	0.687643	0.506873		0.141458	0.0497113	0.993522	0.957306	0.374768	0.124179	0.236198	0.174909		0.0424848	0.0187439	0.00525196	0.026648	0.748665	0.136844	0.734322		0.0562233	0.00955087	0.998561	0.462051	0.9286	0.221512	0.0483544	0.24739		0.0361306	0.00643082	0.00336904	0.0667246	0.2077
12	0.918	0.466558	0.70419	0.519658		0.147684	0.0507207	0.993559	0.956865	0.405015	0.128985	0.235636	0.185368		0.0435285	0.018377	0.00520064	0.0264482	0.752432	0.140132	0.68961		0.0615027	0.00899464	0.998558	0.49348	0.960597	0.22394	0.0529893	0.238758		0.0376051	0.00602119	0.00336118	0.0709322	0.211209
13	0.950396	0.467768	0.7168	0.53201		0.153497	0.0516954	0.993585	0.9564	0.432172	0.13384	0.233413	0.194987		0.0443928	0.0179645	0.00513269	0.0262077	0.757584	0.144404	0.643485		0.067177	0.00872527	0.998553	0.52279	0.980248	0.226792	0.0580565	0.229198		0.0394157	0.00574978	0.0033539	0.0745858	0.212487
14	0.968823	0.472166	0.725496	0.543272		0.158529	0.0525991	0.9936	0.955928	0.454416	0.138416	0.229617	0.203686		0.0450064	0.0175287	0.00506755	0.0259439	0.763565	0.149597	0.596854		0.0729153	0.00876051	0.998547	0.547922	0.987552	0.22972	0.0633462	0.219136		0.04135	0.00565553	0.00334727	0.0781878	0.211654
15	0.973491	0.479751	0.730277	0.552901		0.162595	0.0534074	0.993613	0.955399	0.470366	0.142825	0.224417	0.211644		0.0454212	0.0170927	0.00499381	0.0257397	0.769745	0.155713	0.550556		0.0784365	0.00910412	0.99854	0.567656	0.983084	0.232429	0.0687128	0.209017		0.0431402	0.00567727	0.00334169	0.0819156	0.208855
16	0.965311	0.490682	0.731177	0.560665		0.165634	0.05413	0.993639	0.954813	0.479318	0.147303	0.218014	0.219085		0.0456852	0.0166805	0.00491923	0.0256471	0.775372	0.162773	0.505362		0.0835408	0.00970706	0.998534	0.581609	0.9679	0.234829	0.0740179	0.199293		0.044661	0.00574278	0.00333834	0.0855503	0.204266
17	0.945789	0.505117	0.72833	0.566643		0.167597	0.0547705	0.993667	0.954324	0.481222	0.152265	0.210608	0.226148		0.0458074	0.0163015	0.00486588	0.0257031	0.779725	0.170807	0.46186		0.0880826	0.0104813	0.998528	0.590017	0.943506	0.236837	0.079058	0.190229		0.0458463	0.00578137	0.0033368	0.0887951	0.19816
18	0.916645	0.523083	0.721785	0.571058		0.16852	0.0553282	0.993687	0.954072	0.476507	0.158126	0.202524	0.232965		0.0457783	0.0159498	0.00482184	0.0259629	0.782351	0.179817	0.420531		0.0920133	0.0113419	0.998523	0.593461	0.911522	0.238333	0.0835447	0.18195		0.0466244	0.00575903	0.00333644	0.0913756	0.190738
19	0.879717	0.544638	0.711758	0.574158		0.168548	0.0558079	0.9937	0.954118	0.465963	0.164741	0.19417	0.239715		0.0456002	0.0156166	0.00477146	0.0264316	0.782832	0.189716	0.381689		0.0953532	0.0121975	0.998518	0.592646	0.873559	0.239087	0.0873207	0.174391		0.0469623	0.00571146	0.00333775	0.093153	0.182251
20	0.836811	0.569925	0.698705	0.576137		0.167824	0.0562109	0.993708	0.954383	0.450557	0.171949	0.185872	0.246409		0.0452525	0.0152827	0.00471548	0.026987	0.780975	0.200308	0.345468		0.0981291	0.0129857	0.998514	0.588317	0.831179	0.239057	0.0903303	0.167461		0.046863	0.00567886	0.00334031	0.0942338	0.172948
21	0.789546	0.598813	0.683284	0.577143		0.166476	0.0565238	0.993715	0.95476	0.431248	0.179727	0.177751	0.252992		0.0447462	0.0149352	0.0046585	0.0275271	0.776818	0.211342	0.311929		0.100395	0.0136833	0.99851	0.581164	0.785777	0.238146	0.0924854	0.161172		0.0463545	0.00565847	0.00334398	0.0948047	0.163058
22	0.739377	0.630805	0.666534	0.577441		0.164595	0.0567273	0.993723	0.955271	0.408959	0.187973	0.169792	0.25947		0.044073	0.0145712	0.00460988	0.0279435	0.770432	0.222601	0.281071		0.102182	0.0142797	0.998504	0.571728	0.738526	0.236449	0.0936951	0.155583		0.0455147	0.00564684	0.00334912	0.0950034	0.152795
23	0.687653	0.665371	0.649674	0.57723		0.162265	0.0568039	0.993738	0.955813	0.384545	0.196702	0.161937	0.265837		0.0432569	0.0141804	0.00457628	0.0282266	0.761979	0.234111	0.252767		0.103484	0.0147672	0.998498	0.560522	0.690417	0.234247	0.093831	0.150669		0.0444293	0.00564306	0.00335527	0.0951186	0.142354
24	0.635476	0.701819	0.633895	0.576709		0.159548	0.0567526	0.993747	0.956262	0.358651	0.205784	0.154048	0.272095		0.0423037	0.0137605	0.00454782	0.0284665	0.751595	0.246007	0.22692		0.104302	0.015141	0.998489	0.548017	0.642325	0.231799	0.0928947	0.146303		0.0431783	0.00565051	0.00336223	0.095648	0.131914
25	0.583751	0.739051	0.619962	0.576191		0.156528	0.0565797	0.993738	0.956678	0.331846	0.214983	0.146349	0.278384		0.041259	0.0133152	0.00452132	0.0286682	0.739243	0.258575	0.20347		0.104635	0.0154036	0.998478	0.534508	0.594964	0.22925	0.091101	0.142351		0.0418287	0.00566345	0.00336972	0.0968399	0.121631
26	0.533216	0.775823	0.608123	0.575934		0.153265	0.0563119	0.99372	0.957011	0.304643	0.223786	0.139439	0.284847		0.0401536	0.0128637	0.00449752	0.0288486	0.724952	0.272323	0.182382		0.104446	0.0155663	0.998466	0.520247	0.548898	0.226748	0.088981	0.138816		0.040435	0.00566859	0.003378	0.0988105	0.111705
27	0.484428	0.810944	0.598117	0.576171		0.14981	0.0559861	0.993699	0.957232	0.277486	0.231841	0.134172	0.291622		0.0389913	0.0124103	0.00447499	0.029099	0.708715	0.287914	0.163554		0.103712	0.0156495	0.998449	0.505426	0.504556	0.224262	0.0874091	0.135637		0.039039	0.00565891	0.00338597	0.101647	0.102328
28	0.437789	0.843246	0.58955	0.577061		0.146236	0.0556476	0.993678	0.957357	0.250828	0.239179	0.131112	0.298749		0.0378034	0.0119793	0.00445077	0.029415	0.690564	0.30634	0.146976		0.102438	0.0156858	0.998427	0.490292	0.462258	0.221681	0.0872865	0.132897		0.0376758	0.00563034	0.00339447	0.105237	0.0936301
29	0.393575	0.871348	0.581937	0.578951		0.14259	0.0553596	0.993674	0.957381	0.225098	0.245912	0.130072	0.306484		0.0366419	0.0116092	0.00443656	0.0297071	0.670589	0.328703	0.132633		0.100628	0.0157162	0.998402	0.475023	0.422185	0.218848	0.089426	0.130768		0.0363716	0.00557805	0.00340527	0.108997	0.0856657
30	0.352006	0.894325	0.574968	0.582083		0.13889	0.0552121	0.993697	0.957373	0.200644	0.252368	0.130505	0.315012		0.0355424	0.0113259	0.00445798	0.0300296	0.64902	0.35588	0.120443		0.0982956	0.0157911	0.998375	0.459887	0.384436	0.215645	0.0941873	0.129325		0.0351351	0.00550352	0.00341901	0.11269	0.0784522
31	0.313179	0.911695	0.568549	0.586624		0.135174	0.0553009	0.993746	0.95736	0.17776	0.259042	0.131547	0.324223		0.0345343	0.0111353	0.00458164	0.03043	0.626161	0.38869	0.110264		0.0954874	0.015957	0.998347	0.445087	0.349021	0.211973	0.101529	0.128603		0.0339513	0.00541183	0.00343524	0.11616	0.0719088
32	0.277155	0.923076	0.562812	0.592691		0.131516	0.0557212	0.993834	0.957344	0.156701	0.266173	0.132433	0.334049		0.0336872	0.0110433	0.00495559	0.0308191	0.602484	0.427597	0.101972		0.0922645	0.0162561	0.998319	0.430813	0.316027	0.207879	0.1105	0.128563		0.0327994	0.00530287	0.00345252	0.119003	0.0660341
33	0.24389	0.928138	0.557842	0.600581		0.127996	0.0565803	0.993987	0.957438	0.137615	0.273627	0.1328	0.344485		0.0330078	0.0110316	0.00582643	0.0311422	0.578455	0.472706	0.0953224		0.0886978	0.0167358	0.998293	0.417139	0.285437	0.203361	0.119813	0.128899		0.031644	0.00517984	0.00346798	0.120898	0.0607361
34	0.21333	0.926847	0.554107	0.610421		0.12472	0.0579955	0.994197	0.957589	0.120588	0.281238	0.132507	0.355323		0.032433	0.0111021	0.00731002	0.0314613	0.554548	0.523392	0.0900927		0.0848603	0.0174576	0.998268	0.404181	0.257241	0.198382	0.128404	0.129171		0.0304414	0.00508399	0.00348275	0.121881	0.0559316
35	0.18541	0.919105	0.552227	0.622435		0.121844	0.0600855	0.994443	0.957669	0.105625	0.288559	0.131552	0.366342		0.0319694	0.0113037	0.00927184	0.0317404	0.531068	0.578612	0.0860401		0.0808394	0.0185526	0.998244	0.392008	0.23144	0.192923	0.135538	0.128798		0.0291712	0.00537326	0.00349556	0.121898	0.0515429
36	0.160004	0.905052	0.552909	0.637006		0.119532	0.0630295	0.994706	0.957699	0.0926239	0.29494	0.130027	0.377317		0.0315783	0.0116896	0.0114808	0.0318768	0.508129	0.636785	0.0829516		0.076737	0.020185	0.998222	0.380657	0.207969	0.18701	0.14092	0.127479		0.0278326	0.00747255	0.00350653	0.120835	0.0475039
37	0.137052	0.884861	0.557011	0.654224		0.117994	0.0671756	0.994968	0.957659	0.0815	0.299824	0.128103	0.387777		0.0312365	0.0123532	0.0136744	0.031847	0.485705	0.695863	0.0806869		0.0726589	0.0225473	0.998201	0.370187	0.186806	0.180707	0.144851	0.125031		0.0264227	0.0121251	0.00351574	0.118703	0.0437891
38	0.116469	0.858863	0.565402	0.674079		0.117517	0.073129	0.995217	0.957525	0.0721074	0.30283	0.126273	0.397116		0.0309997	0.0136219	0.0157819	0.0316507	0.463643	0.753865	0.0790698		0.0687313	0.0258844	0.998182	0.360595	0.167921	0.174032	0.147548	0.121513		0.0249393	0.0189929	0.0035235	0.115617	0.0403654
39	0.0981836	0.827603	0.578752	0.696751		0.1185	0.0815285	0.995457	0.957408	0.0642878	0.303738	0.124866	0.404827		0.0310332	0.0165978	0.0177751	0.0312627	0.441785	0.808989	0.0779101		0.0651081	0.0302832	0.998164	0.351897	0.151252	0.167037	0.149423	0.117099		0.0233917	0.0276795	0.0035291	0.111692	0.0372222
40	0.0821064	0.791721	0.598074	0.722128		0.12135	0.0925846	0.995696	0.957412	0.0578586	0.302295	0.124017	0.410156		0.0314476	0.0222757	0.0197057	0.0306852	0.420007	0.859269	0.0771249		0.0619797	0.035863	0.998148	0.344197	0.136732	0.159786	0.150897	0.111973		0.0217836	0.0380014	0.00353355	0.1072	0.0344002
41	0.0681859	0.751956	0.624185	0.749647		0.126485	0.106177	0.995937	0.957547	0.0526145	0.298444	0.12396	0.412345		0.0324036	0.0307286	0.0216854	0.0299731	0.398212	0.902805	0.0766731		0.0595985	0.042785	0.998134	0.33765	0.124311	0.152297	0.152523	0.106337		0.0201449	0.0498432	0.00353738	0.102554	0.0319184
42	0.05645	0.709156	0.65698	0.779031		0.134316	0.121915	0.996181	0.95778	0.0483001	0.29226	0.12473	0.411267		0.0339552	0.0408553	0.0237424	0.0292478	0.376365	0.938173	0.0765372		0.0582698	0.0512175	0.99812	0.332424	0.113927	0.144657	0.154399	0.100459		0.0185809	0.0629556	0.00354203	0.0980458	0.0298154
43	0.0470213	0.664199	0.695739	0.809379		0.145013	0.139069	0.996414	0.958099	0.0446895	0.283899	0.126097	0.407015		0.0360265	0.0513948	0.0257334	0.0285346	0.354462	0.96429	0.0766909		0.0582142	0.0612631	0.998108	0.328716	0.105501	0.136939	0.156538	0.0945225		0.0173679	0.077007	0.00354684	0.0937867	0.0281515
44	0.0399198	0.617938	0.739005	0.839046		0.158626	0.15696	0.996617	0.958428	0.0416259	0.273583	0.127492	0.399563		0.0385495	0.0613833	0.0275365	0.0278209	0.332559	0.980205	0.0770804		0.0594462	0.0730326	0.998096	0.326717	0.0989483	0.1292	0.158755	0.0886363		0.0170062	0.0918558	0.00355181	0.0898307	0.026925
45	0.0349209	0.571188	0.783996	0.866255		0.175287	0.174988	0.996774	0.958737	0.0391051	0.261588	0.128891	0.389261		0.0414837	0.0704139	0.028994	0.0271644	0.310844	0.985615	0.0776097		0.0617821	0.0863354	0.998084	0.326662	0.0941392	0.121577	0.160806	0.0828496		0.0179664	0.106965	0.00355747	0.0861995	0.0260501
46	0.0316628	0.524668	0.827481	0.889343		0.194956	0.192558	0.996887	0.958995	0.0370579	0.248243	0.1305	0.376788		0.044755	0.0782828	0.0300419	0.0265883	0.289549	0.980681	0.0781154		0.0649039	0.100891	0.998072	0.329144	0.0909389	0.114317	0.162398	0.0771539		0.0201432	0.121888	0.0035638	0.0828563	0.025381
47	0.0296334	0.478991	0.866589	0.906644		0.217575	0.209331	0.996958	0.959055	0.0353751	0.233877	0.132807	0.36261		0.04833	0.0849543	0.0306632	0.0261681	0.26889	0.965897	0.0784375		0.0685284	0.116445	0.998061	0.335719	0.0891867	0.107702	0.163331	0.0715283		0.0229487	0.136214	0.00356984	0.0802687	0.0247815
48	0.0283394	0.434671	0.898663	0.917017		0.243143	0.225636	0.996976	0.958889	0.0338683	0.218806	0.136389	0.347299		0.0520869	0.0903956	0.0307883	0.026005	0.249091	0.942088	0.0784619		0.0725051	0.133132	0.99805	0.349687	0.0888297	0.102086	0.163391	0.0659889		0.0258262	0.149526	0.00357607	0.0805791	0.0242253
49	0.0274868	0.392132	0.921618	0.919982		0.271573	0.242636	0.996937	0.95866	0.032391	0.203322	0.141439	0.331423		0.0557356	0.0946753	0.0303695	0.0260325	0.230312	0.910374	0.0781586		0.076988	0.152066	0.998039	0.375529	0.0901834	0.0977865	0.162448	0.0605681		0.0284905	0.161706	0.00358401	0.0900105	0.0239367
50	0.0269172	0.351714	0.934275	0.915538		0.30266	0.262769	0.996847	0.958382	0.0308541	0.187699	0.147546	0.315414		0.059179	0.0983031	0.0295324	0.0261649	0.212624	0.872003	0.0775989		0.082715	0.175815	0.998029	0.416812	0.0940452	0.0949137	0.16047	0.0552879		0.0309648	0.173276	0.00359298	0.115525	0.0245991
51	0.0265216	0.313691	0.936259	0.904058		0.336168	0.288777	0.996701	0.958127	0.0293074	0.172151	0.153965	0.299791		0.0627042	0.102503	0.0282734	0.0264459	0.196052	0.828253	0.0770266		0.0910276	0.207475	0.998019	0.474657	0.101412	0.0932725	0.157416	0.0501492		0.0339379	0.184514	0.00360205	0.15435	0.0271642
52	0.0262872	0.278233	0.927973	0.886324		0.371929	0.322779	0.996513	0.95804	0.0278121	0.156873	0.159864	0.284893		0.0662622	0.10868	0.0266527	0.0268518	0.180599	0.780433	0.0768808		0.103632	0.250059	0.998009	0.545847	0.113383	0.0924971	0.153299	0.0451895		0.0384357	0.195811	0.00361268	0.201405	0.0316616
53	0.0262923	0.245419	0.910536	0.863324		0.410036	0.366647	0.996326	0.958089	0.0263815	0.142035	0.164664	0.270922		0.0699437	0.117962	0.0249766	0.0272845	0.166244	0.729824	0.0779028		0.121935	0.304932	0.997999	0.62429	0.130606	0.0921375	0.148253	0.0405847		0.0454092	0.20805	0.00362476	0.252611	0.0371797
54	0.0266085	0.215301	0.885359	0.836123		0.450629	0.421604	0.996135	0.958188	0.0250704	0.127776	0.16795	0.258008		0.073787	0.13115	0.0232684	0.0276441	0.152988	0.677569	0.0810183		0.146269	0.371082	0.997987	0.703136	0.152701	0.0917872	0.142414	0.0366934		0.0555512	0.221227	0.00363781	0.304634	0.0425811
55	0.0272744	0.187908	0.85405	0.805856		0.49384	0.486811	0.995924	0.958296	0.0239831	0.114209	0.169514	0.246283		0.0782255	0.148236	0.0214261	0.0279754	0.14086	0.624686	0.0871325		0.1767	0.4462	0.997974	0.776525	0.1785	0.0911746	0.13592	0.0341889		0.0689677	0.234929	0.00365157	0.35465	0.047117
56	0.0283236	0.163233	0.818159	0.77354		0.540016	0.560045	0.995691	0.95838	0.0231505	0.101433	0.169216	0.235587		0.0836325	0.168708	0.0194523	0.0282945	0.129896	0.572039	0.0971078		0.214233	0.526374	0.997961	0.840327	0.206274	0.0901519	0.128901	0.0339857		0.086159	0.248237	0.0036665	0.400122	0.0508275
57	0.0297873	0.141234	0.779103	0.740011		0.588842	0.637521	0.995438	0.958452	0.0225768	0.0895191	0.167051	0.225677		0.0900198	0.192259	0.0173809	0.0286015	0.120141	0.520356	0.111451		0.260716	0.606825	0.997948	0.892589	0.234343	0.0886572	0.121493	0.0364574		0.108956	0.260371	0.00368175	0.439236	0.0542572
58	0.0316861	0.121834	0.738181	0.705927		0.639545	0.714591	0.995165	0.958551	0.0221867	0.078512	0.163248	0.216455		0.097339	0.218041	0.0152706	0.0290063	0.111692	0.47024	0.130146		0.317363	0.683005	0.997934	0.93254	0.261205	0.08668	0.113826	0.0411393		0.139336	0.27113	0.00369677	0.470575	0.0578997
59	0.0340008	0.104934	0.696557	0.671788		0.691133	0.786454	0.994922	0.958634	0.0218351	0.0684391	0.15816	0.207872		0.105668	0.24471	0.0134294	0.0295452	0.104613	0.422178	0.152768		0.383975	0.751276	0.99792	0.960284	0.285716	0.0842446	0.10604	0.0470998		0.17925	0.280871	0.00371182	0.493502	0.0620436
60	0.0366085	0.0903657	0.655179	0.637948		0.742114	0.849289	0.99472	0.958661	0.02143	0.0593202	0.152204	0.199857		0.114941	0.271104	0.0118707	0.0300512	0.0988472	0.376546	0.178646		0.459081	0.809414	0.997904	0.976494	0.307139	0.0814088	0.0982608	0.0536961		0.22965	0.28973	0.00372757	0.507953	0.0666598
61	0.0393161	0.0779355	0.614783	0.604738		0.790909	0.900557	0.994534	0.958617	0.0209813	0.051165	0.145866	0.192415		0.125073	0.295767	0.0104737	0.0304132	0.0942391	0.333631	0.206797		0.54014	0.856603	0.997889	0.982056	0.325129	0.0782864	0.0905876	0.0607222		0.290095	0.297922	0.00374378	0.514205	0.0716115
62	0.0419681	0.0674501	0.575926	0.572515		0.836318	0.938977	0.994345	0.958457	0.0204952	0.0439689	0.139551	0.185617		0.135905	0.317561	0.00910731	0.0306323	0.0905438	0.293622	0.236325		0.62388	0.892967	0.997874	0.978024	0.339595	0.074984	0.0831223	0.0684137		0.358291	0.305849	0.00376032	0.513027	0.076666
63	0.0444947	0.0587257	0.538838	0.541593		0.877204	0.964383	0.994163	0.958148	0.0198801	0.0377165	0.133558	0.179355		0.147188	0.335753	0.00781737	0.0306952	0.0874913	0.256615	0.26624		0.706055	0.919149	0.997859	0.965655	0.350537	0.0715809	0.075943	0.0771098		0.430438	0.314207	0.003777	0.505411	0.0815711
64	0.0468355	0.0515848	0.503544	0.512267		0.912621	0.977349	0.993991	0.957784	0.0190954	0.032382	0.127945	0.173439		0.158676	0.34989	0.00665715	0.0305949	0.0848883	0.222675	0.295588		0.78233	0.935539	0.997845	0.946263	0.358036	0.0680886	0.0691011	0.08686		0.502004	0.323396	0.00379315	0.492317	0.0860938
65	0.0489117	0.0458794	0.469968	0.484684		0.941709	0.978734	0.993845	0.957519	0.0181999	0.0279466	0.122607	0.167668		0.170164	0.359705	0.00575978	0.0303534	0.0826329	0.191787	0.323576		0.84915	0.942334	0.997833	0.9212	0.362305	0.0645111	0.0626206	0.0973873		0.568798	0.333387	0.00380795	0.474772	0.0900739
66	0.0506641	0.0414782	0.438012	0.45885		0.963341	0.969627	0.993733	0.957307	0.0172905	0.0243829	0.117433	0.161904		0.1812	0.365086	0.00516546	0.0300424	0.0806874	0.163888	0.349598		0.903743	0.939772	0.997822	0.89173	0.36363	0.0608638	0.0565181	0.108209		0.626843	0.3438	0.00382096	0.453659	0.0934253
67	0.0520593	0.038227	0.40762	0.434694		0.976624	0.951495	0.993637	0.957151	0.0164233	0.0216248	0.112242	0.155961		0.191406	0.366166	0.00476604	0.0296636	0.0790435	0.138895	0.373224		0.944074	0.928052	0.997813	0.859138	0.362301	0.0571708	0.0507682	0.118549		0.672756	0.353347	0.00383214	0.429779	0.0960874
68	0.0530913	0.035999	0.37881	0.41221		0.980914	0.925665	0.993524	0.95722	0.0156167	0.0195668	0.106875	0.149769		0.200463	0.363103	0.00453238	0.0292745	0.0776875	0.116709	0.394308		0.969738	0.907925	0.997797	0.824469	0.358656	0.0534731	0.0454057	0.12747		0.70562	0.360884	0.00383154	0.403921	0.0980955
69	0.0537783	0.0346478	0.3517	0.391344		0.976058	0.893607	0.99341	0.957406	0.014876	0.0180968	0.101347	0.143554		0.207756	0.35626	0.00453624	0.0290013	0.0765825	0.0971637	0.412748		0.981377	0.88047	0.997777	0.78876	0.353229	0.0498175	0.0404472	0.13457		0.725576	0.365614	0.00382556	0.376823	0.0995909
70	0.0541384	0.0340392	0.326446	0.372016		0.962368	0.85662	0.993319	0.957614	0.0141982	0.0171143	0.0957028	0.137484		0.212897	0.346098	0.00471534	0.0288426	0.0756901	0.0801256	0.428309		0.980001	0.846754	0.997755	0.752799	0.346466	0.0462429	0.0358918	0.139588		0.733349	0.366891	0.00382063	0.349088	0.100689
71	0.0541989	0.0340437	0.303233	0.354114		0.940652	0.815933	0.993251	0.957936	0.0135735	0.0164962	0.0899793	0.131652		0.215711	0.333144	0.00498745	0.0287692	0.0749717	0.0654329	0.440799		0.967093	0.808002	0.997731	0.717223	0.338656	0.042773	0.0317334	0.142485		0.730402	0.364649	0.00381966	0.321239	0.101347
72	0.053992	0.0345561	0.282267	0.337498		0.911922	0.7726	0.993202	0.958258	0.0129806	0.0161146	0.0842908	0.126045		0.216114	0.317868	0.00526096	0.0288375	0.0743998	0.0528986	0.450035		0.94423	0.76543	0.997709	0.682512	0.330013	0.039444	0.0280014	0.1434		0.718415	0.359172	0.003825	0.293671	0.10149
73	0.0535527	0.0354795	0.263756	0.321977		0.877267	0.727593	0.993161	0.958389	0.0124071	0.0158551	0.0786488	0.120673		0.214078	0.300852	0.00551546	0.0289788	0.0739637	0.0423945	0.455816		0.912769	0.720013	0.997696	0.649245	0.320703	0.036272	0.0246507	0.142626		0.698469	0.350553	0.00383132	0.266733	0.101106
74	0.0529189	0.0367301	0.247745	0.30738		0.838003	0.681799	0.993109	0.958384	0.0118412	0.0156286	0.0731567	0.115396		0.209805	0.28275	0.00580156	0.0290576	0.0736522	0.0337472	0.458164		0.874356	0.672815	0.997687	0.617845	0.31074	0.033288	0.0216786	0.140431		0.672165	0.339286	0.00383508	0.240717	0.100159
75	0.0521312	0.0382472	0.234082	0.293574		0.795405	0.63596	0.993063	0.958287	0.0112812	0.0153753	0.0679319	0.110046		0.203576	0.264139	0.00605341	0.0290211	0.0735017	0.0268173	0.45721		0.830475	0.624716	0.997683	0.588707	0.300086	0.030526	0.0190749	0.137103		0.640817	0.325854	0.00383638	0.215787	0.0986639
76	0.0512248	0.0400638	0.22245	0.280418		0.75066	0.590616	0.993046	0.958045	0.0107318	0.0150776	0.0631606	0.1046		0.195724	0.24548	0.00622176	0.028764	0.0736582	0.0215034	0.453073		0.782498	0.576467	0.997684	0.562199	0.288767	0.0280816	0.0168221	0.132885		0.60559	0.310668	0.00383447	0.19215	0.0966504
77	0.0502328	0.0424934	0.212293	0.267773		0.704908	0.546195	0.993056	0.957797	0.0101921	0.0147512	0.0590321	0.0991084		0.18658	0.227182	0.0063662	0.0282995	0.074541	0.0177098	0.445899		0.731747	0.528738	0.99769	0.538488	0.276869	0.0260536	0.0149206	0.128003		0.567558	0.294224	0.00382898	0.170036	0.0941431
78	0.0491801	0.0462259	0.203107	0.255545		0.659125	0.503045	0.993092	0.957641	0.00966268	0.0145521	0.055713	0.0936557		0.176485	0.209489	0.00646483	0.0276982	0.0768764	0.0153589	0.43591		0.679367	0.48203	0.997702	0.517607	0.2645	0.0245833	0.0134143	0.122691		0.527679	0.276931	0.00382017	0.149628	0.0911491
79	0.0480959	0.052314	0.194514	0.243671		0.614109	0.461442	0.993122	0.957528	0.00914185	0.0151063	0.0531797	0.0883616		0.165715	0.192487	0.00654451	0.026968	0.0814885	0.0144437	0.423385		0.626346	0.436745	0.997718	0.499421	0.251854	0.0239196	0.0123572	0.117192		0.486781	0.259116	0.00380879	0.13108	0.0876855
80	0.0470091	0.0620288	0.186321	0.232151		0.570521	0.421661	0.993121	0.957522	0.00862418	0.0171731	0.0512794	0.0833819		0.154521	0.176333	0.0066474	0.0262713	0.089251	0.0149826	0.408796		0.573534	0.393276	0.997737	0.483557	0.239154	0.0243881	0.0118161	0.111702		0.445602	0.241123	0.00379504	0.114529	0.083771
81	0.0459636	0.0764492	0.1785	0.221114		0.528895	0.38396	0.993107	0.957644	0.00811665	0.0212205	0.0497777	0.0788157		0.143086	0.161116	0.00670016	0.0257439	0.100928	0.0169781	0.392843		0.52172	0.351941	0.997758	0.469749	0.22661	0.0263385	0.0118907	0.106411		0.404784	0.223227	0.00377949	0.0999896	0.0794765
82	0.0450197	0.0963435	0.171211	0.210891		0.489574	0.348522	0.9931	0.957824	0.00765083	0.0273653	0.0484957	0.0746981		0.13162	0.146901	0.00667824	0.0253159	0.117216	0.0203799	0.376511		0.471627	0.312944	0.99778	0.457791	0.214444	0.0301259	0.0127393	0.101634		0.364914	0.205583	0.00376329	0.0873293	0.0749022
83	0.044255	0.122326	0.164681	0.201972		0.452765	0.315443	0.993107	0.958128	0.00727809	0.0354705	0.0473489	0.0710566		0.120426	0.133709	0.00664003	0.0249788	0.139002	0.0251787	0.361077		0.423931	0.276436	0.997803	0.44752	0.202888	0.0361867	0.0144163	0.097839		0.326511	0.188328	0.00374754	0.0763941	0.0701654
84	0.0437464	0.15457	0.159171	0.194852		0.41855	0.28476	0.993134	0.958547	0.00708621	0.0449287	0.0462552	0.0679723		0.109865	0.12155	0.00656995	0.0248196	0.167681	0.0313911	0.347878		0.379219	0.242499	0.997825	0.438899	0.192135	0.0455778	0.0168192	0.0954931		0.290029	0.171585	0.0037331	0.0671411	0.065395
85	0.0436066	0.192827	0.154883	0.18992		0.386879	0.256432	0.993159	0.958926	0.00717002	0.0551275	0.0451897	0.0655157		0.100254	0.110366	0.00649271	0.0248308	0.204768	0.0389449	0.337912		0.337981	0.211163	0.997847	0.431883	0.18236	0.0592764	0.0197432	0.0948771		0.255876	0.15546	0.00372118	0.0596652	0.060715
86	0.0439987	0.236169	0.151927	0.187385		0.357632	0.230393	0.993168	0.95929	0.00762552	0.0654223	0.0442014	0.0637548		0.0918212	0.100108	0.00642366	0.0249624	0.250954	0.0478424	0.331989		0.300484	0.182423	0.997868	0.426316	0.173688	0.076436	0.0230699	0.0961603		0.224401	0.140073	0.0037117	0.0541068	0.0562219
87	0.045301	0.283028	0.150388	0.18734		0.330693	0.206575	0.993153	0.959716	0.00872302	0.0752452	0.0433437	0.0628565		0.0846883	0.0907471	0.00629531	0.0252786	0.306233	0.0581619	0.330878		0.266747	0.156267	0.997889	0.422015	0.166219	0.0955826	0.0266792	0.0993916		0.195882	0.125547	0.0037042	0.0504812	0.0520115
88	0.0480186	0.33142	0.150444	0.19		0.305928	0.18488	0.993129	0.960047	0.0110553	0.0841928	0.042632	0.0630051		0.0788033	0.0822464	0.00610913	0.0257924	0.368942	0.0698148	0.335438		0.236539	0.132644	0.997908	0.418728	0.160064	0.115242	0.0303541	0.104601		0.170446	0.111979	0.00369826	0.0486766	0.0481626
89	0.0527088	0.379629	0.152299	0.19569		0.283203	0.165238	0.993123	0.96025	0.0157227	0.0918135	0.042145	0.0642457		0.0739922	0.0745409	0.00592301	0.0263555	0.436627	0.0824089	0.346583		0.209559	0.111489	0.997926	0.416205	0.155363	0.134456	0.0339537	0.111445		0.148207	0.0994289	0.00369291	0.0483078	0.0447132
90	0.0595565	0.426002	0.156145	0.20472		0.26237	0.14758	0.993134	0.960465	0.0234386	0.098078	0.0419046	0.0666062		0.0700257	0.0675659	0.00575316	0.0268739	0.506223	0.0953711	0.365382		0.185437	0.0927308	0.997944	0.414225	0.152278	0.152254	0.0374551	0.119462		0.129121	0.0878985	0.00368746	0.0488027	0.0417089
91	0.0684194	0.469062	0.162156	0.217258		0.24328	0.131889	0.993142	0.960641	0.0336719	0.103153	0.0418848	0.0698352		0.066635	0.0612759	0.00561361	0.0273352	0.574252	0.108075	0.392823		0.163869	0.0763438	0.99796	0.412524	0.151082	0.168306	0.0407824	0.128141		0.112991	0.0773081	0.00368133	0.0496096	0.0393233
92	0.0790718	0.507582	0.170299	0.233133		0.225763	0.118128	0.993147	0.960784	0.0451994	0.107257	0.0419707	0.0734216		0.0636432	0.0556273	0.00549837	0.0276768	0.637119	0.119881	0.429009		0.144657	0.0623418	0.997977	0.410849	0.152129	0.182634	0.043801	0.136669		0.0996223	0.0675163	0.00367434	0.0502997	0.0377493
93	0.0913751	0.540646	0.180296	0.251704		0.209692	0.106236	0.993141	0.961082	0.0570411	0.110722	0.0421464	0.0769027		0.0609469	0.0506053	0.00538031	0.0278018	0.692045	0.130258	0.472829		0.127607	0.0506562	0.997994	0.408951	0.155952	0.195255	0.0464089	0.144178		0.0886575	0.0584609	0.00366598	0.0506294	0.0374518
94	0.105181	0.567439	0.191917	0.272001		0.194952	0.0960687	0.993124	0.961535	0.0684794	0.113896	0.0425939	0.0799217		0.0584954	0.0462056	0.00527099	0.0277092	0.737055	0.138845	0.522093		0.112585	0.0412005	0.998009	0.406684	0.163313	0.206013	0.0485252	0.150562		0.0797145	0.0501063	0.00365598	0.050573	0.0390101
95	0.120312	0.587441	0.205707	0.292779		0.181415	0.0874219	0.99311	0.962008	0.0789599	0.11688	0.0439241	0.0823686		0.0562404	0.0424023	0.00518739	0.0274643	0.77117	0.145488	0.574076		0.0994468	0.0338693	0.998024	0.403977	0.175162	0.214921	0.0500936	0.156541		0.0724698	0.0424498	0.003644	0.0502046	0.0428839
96	0.136892	0.600624	0.223497	0.313082		0.169047	0.0800441	0.993103	0.962485	0.0882766	0.119572	0.0471135	0.0842601		0.0541616	0.0391071	0.00513706	0.0271898	0.794456	0.150169	0.626265		0.0880489	0.0284394	0.998038	0.400785	0.192331	0.22186	0.0510533	0.16269		0.0666302	0.0355285	0.00363092	0.049626	0.0489014
97	0.155457	0.607314	0.247151	0.332514		0.15792	0.0737109	0.993096	0.962932	0.0966281	0.121946	0.0532573	0.0858098		0.0522426	0.0362277	0.00512499	0.0270586	0.807967	0.152997	0.677339		0.0782957	0.0245942	0.99805	0.397108	0.215613	0.226772	0.0513972	0.169578		0.0619034	0.0294005	0.00361645	0.0489136	0.0567549
98	0.177004	0.608155	0.277357	0.350883		0.148168	0.0682401	0.993092	0.963267	0.104204	0.124111	0.0631457	0.0873493		0.0504401	0.0336567	0.0051232	0.0270872	0.813414	0.154164	0.726275		0.0701299	0.0218852	0.998062	0.392976	0.245327	0.230144	0.0511516	0.17772		0.0580036	0.0241842	0.00360049	0.0480806	0.0661145
99	0.203136	0.604038	0.313249	0.36818		0.139918	0.0634983	0.993091	0.963517	0.111894	0.126134	0.0770992	0.0892946		0.0487304	0.0313096	0.00511381	0.0271816	0.812735	0.153918	0.771659		0.0634143	0.0199575	0.998071	0.388424	0.281626	0.232527	0.0503748	0.187349		0.0546583	0.0199007	0.00358409	0.04711	0.0766473
100	0.234871	0.596022	0.352871	0.384602		0.133227	0.0594115	0.993097	0.963727	0.121034	0.128101	0.0945894	0.0921121		0.0471694	0.0291064	0.00509655	0.0272602	0.807716	0.152548	0.811847		0.0579352	0.0185444	0.99808	0.383519	0.324422	0.234027	0.0491523	0.198346		0.051598	0.016503	0.00356764	0.0459989	0.0881364

## Sheet: shank_angle B3FastM
Shank angle	mean	std	steps
left	82.4122	2.19991	82.8926	83.5746	83.5692	82.5504	85.4753	84.5822	82.5685	84.7888	86.0867	85.0559	83.4481	84.7383	82.6247	81.0089	83.1982	79.6288	83.4635	84.1014	80.8864	83.5525	80.8519	83.3871	83.2256	80.1823	78.976	83.8842	82.9048	84.2979	82.5612	82.6168	84.6236	83.7898	83.955	80.743	84.7145	85.1132	82.5974	80.3613	81.764	82.1655	84.7246	78.1083	78.2575	82.3894	80.7847	77.8108	83.5427
right	73.6681	2.99865	70.9875	76.4593	79.0206	72.0308	76.5545	75.836	73.3093	72.8005	75.0888	75.53	74.8867	71.9391	66.9115	70.9925	74.0627	74.6381	75.7658	75.3472	76.0302	71.6656	75.7738	76.0821	77.0108	75.4183	78.2649	77.8339	78.4438	76.987	73.923	70.5	72.3797	73.8796	69.7709	72.4286	73.7709	73.1391	77.6281	74.1335	72.1536	74.5806	73.1938	70.9409	72.7849	80.7912	65.0221	72.3238	75.3898
[truncated: 64 more columns]

## Sheet: B3FastM kin. values
		Right	Left	Norm
hip	Max. hip flexion initial contact (°)	57.73	45.01
	Max. hip extension terminal stance phase (°)	-12.27	-7.61
	Hip extending movement initial contact – terminal stance(°)	70	52.63
	Total hip movement (Range of motion) (°)	70	52.63
knee	Knee extension initial contact(°)	27.51	13.24
	Knee flexion foot flat (°)	50.87	30.29
	Knee flexion from initial contact to foot flat (°)	23.36	17.05
	Knee extension midstance (°)	10.04	2.17
	Knee extension from footflat to midstance (°)	40.83	28.12
	Max. kneeflexion swing fase (°)	75.53	71.38
	Total knee movement (Range of motion) (°)	65.49	69.21
ankle	Max. dorsal flexion terminal stance phase (°)	23.49	18.88
	Max. plantar flexion pre swing (°)	-9.24	4.54
	Ankle plantar movement from end midstance to pre swing	32.73	14.34
	Total ankle movement(Range of Motion) (°)	32.73	14.84
	Max dorsal flexion swing phase (°)	11.41	10.04
		Right	Left	Norm
hip	Peek hip flexion moment	1.01	0.94
	Peek hip abduction moment	0.5	0.6
knee	Peek knee flexion moment	1.27	0.76
	Peek knee abduction moment	0.39	0.25
ankle	Peek ankle plantair moment	1.48	1.27
		Avg.	Min.	Max.	RoM.
trunk	Trunk Tilt (°)	-0.94	-4.23	3.13	7.37
	Trunk Flex (°)	7.45	-5.82	17.67	23.48
	Trunk Rotation (°)	12.94	5.79	21.39	15.6

## Sheet: Rotation RHipFlex B3FastM
all values Right	mean	std	steps
1	56.9327	2.92752	56.061	54.656	50.981	54.317	55.318	54.514	49.66	52.938	57.061	57.433	61.787	58.082	63.003	62.037	60.172	57.67	57.791	55.109	55.938	54.649	54.987	56.048	54.265	55.792	52.666	60.057	52.026	47.777	53.555	57.411	58.438	56.565	58.223	53.574	54.195	58.756	63.671	58.555	54.561	60.555	58.407	55.039	56.775	56.812	57.075	60.659	57.895
2	57.3824	2.87173	56.4139	55.4439	51.4753	54.6847	55.5811	55.5429	50.194	53.8951	57.9163	57.901	62.0649	58.6958	63.3694	62.5823	60.4243	57.6939	58.5847	55.4982	56.5818	54.8139	55.3005	56.2097	54.678	56.2034	53.1974	60.5909	52.0721	48.6357	54.0869	57.493	58.6677	57.1008	58.564	54.0583	54.6637	59.2738	63.4906	58.8168	54.7433	60.612	59.3988	55.3782	57.1885	57.0475	57.8201	61.1378	59.0082
3	57.6729	2.81721	56.5487	56.1303	51.9901	54.901	55.6835	56.4688	50.7609	54.8658	58.6495	58.178	62.2018	59.0483	63.6114	62.9032	60.4535	57.5719	59.1011	55.6454	57.0768	54.9397	55.4048	56.1354	54.929	56.4874	53.5786	60.9587	51.9894	49.4192	54.5146	57.368	58.6808	57.6318	58.698	54.303	54.9466	59.6254	63.0822	58.8776	54.7922	60.4667	60.1707	55.541	57.5031	57.2285	58.3262	61.3795	60.0565
4	57.7344	2.78571	56.3985	56.6066	52.3624	54.8958	55.5513	57.1128	51.2452	55.6673	59.1394	58.219	62.1336	59.0912	63.6695	62.9559	60.2205	57.2736	59.2685	55.4961	57.3269	54.9356	55.2219	55.7752	54.942	56.5639	53.7104	61.045	51.7219	49.9894	54.7225	57.038	58.4609	58.037	58.569	54.2589	54.975	59.7606	62.4521	58.6892	54.6568	60.1055	60.6612	55.4696	57.6598	57.2718	58.5282	61.3595	60.8894
5	57.5403	2.78628	55.9465	56.8206	52.4762	54.6396	55.1511	57.3786	51.5283	56.1709	59.3339	58.007	61.8411	58.8305	63.5286	62.7423	59.73	56.7723	59.1003	55.0653	57.2961	54.7356	54.7355	55.1366	54.685	56.3765	53.5491	60.7956	51.2484	50.2758	54.6493	56.523	58.0097	58.236	58.174	53.9395	54.7294	59.6569	61.6213	58.242	54.3222	59.5389	60.8496	55.1707	57.6345	57.133	58.4259	61.0832	61.4312
6	57.0976	2.81504	55.2082	56.7721	52.2948	54.1467	54.4909	57.2491	51.5314	56.3345	59.2395	57.55	61.3312	58.3016	63.1926	62.2912	59.0216	56.0454	58.6574	54.4078	56.9938	54.3084	53.9783	54.2684	54.142	55.9062	53.1085	60.2146	50.5807	50.2715	54.291	55.841	57.3368	58.1934	57.539	53.3929	54.2269	59.3118	60.6152	57.5585	53.7961	58.7824	60.7436	54.6774	57.4028	56.7871	58.0627	60.5762	61.6679
7	56.4331	2.86277	54.2154	56.4838	51.8608	53.4482	53.5972	56.7665	51.2392	56.1857	58.8899	56.869	60.6273	57.5578	62.6697	61.6468	58.1456	55.0958	58.0014	53.5749	56.4443	53.6565	53.0155	53.2262	53.312	55.1712	52.4387	59.3489	49.7413	49.994	53.675	55.013	56.4594	57.9147	56.694	52.6678	53.5143	58.7457	59.4652	56.6771	53.0931	57.8535	60.3646	54.0232	56.9489	56.2203	57.4858	59.8648	61.6228
8	55.5805	2.92086	53.0071	55.9804	51.2465	52.58	52.506	55.998	50.6821	55.7824	58.3199	55.995	59.76	56.6511	61.9736	60.8516	57.1488	53.953	57.1712	52.6042	55.68	52.8002	51.9103	52.0512	52.222	54.2174	51.594	58.2664	48.7548	49.4643	52.8454	54.048	55.4107	57.4297	55.669	51.7964	52.6475	57.9893	58.2046	55.6354	52.2312	56.7727	59.7341	53.2245	56.2808	55.44	56.7395	58.9762	61.3354
9	54.5685	2.98381	51.6219	55.2765	50.5017	51.5613	51.2524	55.0034	49.9017	55.1815	57.5562	54.96	58.7512	55.6108	61.1211	59.9374	56.0525	52.6553	56.1788	51.5135	54.7346	51.7638	50.7085	50.7678	50.908	53.1076	50.6136	57.0253	47.6422	48.6969	51.8441	52.955	54.2283	56.7705	54.487	50.7981	51.6691	57.069	56.8599	54.4646	51.2315	55.5558	58.8663	52.2783	55.4264	54.4683	55.8679	57.9383	60.84
10	53.4166	3.04803	50.0995	54.3775	49.6419	50.4007	49.8745	53.8239	48.9134	54.4208	56.6191	53.782	57.6145	54.4469	60.1177	58.9215	54.8629	51.2313	55.0126	50.2956	53.6304	50.5688	49.4283	49.3869	49.398	51.8981	49.5097	55.663	46.4277	47.7173	50.7113	51.743	52.941	55.957	53.175	49.6806	50.6003	56.0038	55.4438	53.1905	50.1158	54.2142	57.7672	51.1754	54.4142	53.3278	54.8965	56.7766	60.1594
11	52.1359	3.11176	48.4694	53.2784	48.6625	49.1035	48.4066	52.4851	47.6912	53.5081	55.5202	52.462	56.3601	53.1642	58.9621	57.8062	53.5729	49.6969	53.6651	48.9343	52.3731	49.2307	48.0671	47.9174	47.712	50.6172	48.2727	54.1957	45.1362	46.5653	49.4757	50.425	51.5598	55.0002	51.753	48.4482	49.4435	54.8061	53.9552	51.8339	48.9005	52.7516	56.446	49.9083	53.2601	52.0305	53.8365	55.5087	59.3136
12	50.7333	3.17325	46.754	51.9816	47.5542	47.6763	46.8764	51.0001	46.2053	52.4163	54.2593	51.004	54.9851	51.7709	57.65	56.5863	52.1684	48.0534	52.1389	47.418	50.9639	47.764	46.617	46.3882	45.87	49.2686	46.8881	52.6288	43.7854	45.2894	48.1617	49.009	50.0856	53.9113	50.233	47.1103	48.199	53.48	52.3849	50.4137	47.5987	51.1663	54.9188	48.475	51.963	50.5887	52.6792	54.1463	58.32
13	49.217	3.23018	44.9659	50.5022	46.3115	46.1334	45.2914	49.3778	44.4635	51.1522	52.8319	49.421	53.4814	50.2771	56.1735	55.2577	50.6392	46.2952	50.4727	45.7429	49.4123	46.1818	45.0746	44.9179	43.885	47.848	45.3542	50.9858	42.3814	43.9272	46.7834	47.494	48.5121	52.7002	48.623	45.6795	46.8675	52.0275	50.722	48.9428	46.2244	49.4562	53.2053	46.8855	50.5152	49.014	51.4128	52.6995	57.1833
14	47.5966	3.28116	43.1113	48.8669	44.936	44.4935	43.6437	47.6243	42.4984	49.7301	51.2418	47.731	51.8479	48.698	54.5295	53.8157	48.9829	44.4158	48.7002	43.9173	47.7365	44.4929	43.4441	43.6306	41.784	46.3563	43.6842	49.3243	40.9189	42.5078	45.3457	45.879	46.8308	51.375	46.938	44.1706	45.4501	50.4521	48.9588	47.4317	44.7873	47.6202	51.3208	45.1576	48.9092	47.316	50.0282	51.179	55.8967
15	45.8821	3.32867	41.2002	47.1067	43.4415	42.7765	41.9221	45.7584	40.3779	48.1762	49.5058	45.954	50.0919	47.0526	52.7251	52.2595	47.2034	42.4068	46.8485	41.9617	45.956	42.6988	41.7325	42.4667	39.607	44.7928	41.8913	47.6627	39.3881	41.0482	43.8473	44.162	45.0417	49.9484	45.193	42.5987	43.9484	48.767	47.0923	45.8879	43.2906	45.6602	49.2778	43.3143	47.1465	45.5081	48.5207	49.5964	54.4492
16	44.0806	3.37711	39.2498	45.2278	41.8483	41.0015	40.1167	43.8061	38.1706	46.517	47.6522	44.117	48.2255	45.3464	50.7766	50.5899	45.3032	40.2592	44.9307	39.8981	44.0889	40.7985	39.9511	41.2661	37.354	43.1501	39.9871	45.9551	37.7779	39.5488	42.2864	42.349	43.1498	48.4342	43.407	40.9732	42.366	46.9905	45.1258	44.3168	41.7343	43.582	47.0867	41.3797	45.2394	43.6087	46.8956	47.9595	52.8289
17	42.1973	3.43005	37.2796	43.232	40.1748	39.1796	38.2202	41.7809	35.9228	44.7721	45.7068	42.238	46.2597	43.5776	48.7048	48.8138	43.2869	37.9716	42.9516	37.7408	42.1484	38.7845	38.1115	39.9326	35.015	41.4292	37.9798	44.1493	36.0776	37.9965	40.6633	40.446	41.1578	46.8464	41.587	39.2982	40.7032	45.1406	43.0696	42.7224	40.1054	41.3955	44.7514	39.3715	43.2072	41.6389	45.1649	46.2669	51.0298
18	40.2347	3.48942	35.3011	41.1146	38.4296	37.305	36.232	39.6788	33.6628	42.951	43.6862	40.324	44.2031	41.7328	46.5273	46.9416	41.1628	35.5561	40.9026	35.4919	40.1399	36.6595	36.2239	38.4258	32.583	39.6333	35.8738	42.2112	34.2794	36.371	38.9778	38.465	39.0566	45.1912	39.73	37.5752	38.9528	43.2322	40.9381	41.103	38.376	39.1146	42.2812	37.2898	41.0709	39.619	43.3449	44.5113	49.0519
19	38.1928	3.55589	33.3184	38.8734	36.6039	35.3628	34.162	37.4859	31.3956	41.0444	41.5848	38.364	42.0587	39.8008	44.2571	44.9858	38.9395	33.0362	38.7664	33.1326	38.0616	34.4491	34.2995	36.7255	30.05	37.7735	33.6771	40.1361	32.3776	34.6455	37.2253	36.418	36.8456	43.4659	37.827	35.8055	37.1065	41.2717	38.7494	39.4486	36.5214	36.7565	39.6959	35.1247	38.8473	37.5665	41.4501	42.6844	46.9002
20	36.0741	3.62829	31.3277	36.512	34.687	33.3378	32.0323	35.195	29.1066	39.0374	39.4024	36.345	39.8317	37.7709	41.904	42.9633	36.6274	30.4382	36.5284	30.6514	35.9033	32.1795	32.3512	34.8351	27.428	35.8712	31.4085	37.959	30.3759	32.7983	35.3999	34.317	34.537	41.6605	35.867	33.9877	35.1572	39.2549	36.5176	37.7465	34.53	34.3488	37.0271	32.8761	36.5482	35.4993	39.4883	40.7797	44.5979
21	33.8833	3.70287	29.3119	34.0416	32.6675	31.2225	29.8668	32.8067	26.7783	36.9233	37.1452	34.258	37.5249	35.6358	39.4749	40.8878	34.2369	27.7779	34.1864	28.0623	33.6566	29.8681	30.3915	32.7807	24.746	33.9336	29.0966	35.7005	28.2886	30.8237	33.4992	32.17	32.1517	39.7614	33.839	32.1204	33.1063	37.1697	34.249	35.9894	32.3981	31.9238	34.3155	30.5548	34.1799	33.4325	37.4608	38.7964	42.1698
22	31.6275	3.77521	27.2372	31.4808	30.5306	29.0178	27.686	30.3322	24.4054	34.6952	34.821	32.097	35.1412	33.3891	36.9791	38.7695	31.7751	25.0665	31.7471	25.3931	31.3269	27.5287	28.4281	30.5968	22.025	31.93	26.7668	33.3566	26.1398	28.7344	31.5258	29.994	29.7159	37.7594	31.737	30.2026	30.9634	35.0003	31.9432	34.1758	30.1313	29.5129	31.5969	28.1806	31.752	31.3728	35.3662	36.7378	39.6469
23	29.315	3.84076	25.0714	28.8473	28.2757	26.726	25.5094	27.7954	21.9953	32.3624	32.4373	29.868	32.6871	31.0261	34.4233	36.6171	29.2286	22.3152	29.2418	22.661	28.9293	25.172	26.4663	28.3201	19.287	29.8484	24.4426	30.885	23.9509	26.5599	29.484	27.802	27.2616	35.6503	29.564	28.2393	28.7423	32.7287	29.6042	32.3053	27.745	27.1403	28.9023	25.7783	29.2813	29.3223	33.2064	34.6144	37.0647
24	26.9978	3.81475	22.8375	26.1557	25.9025	24.3504	23.3546	25.2233	19.5705	29.9344	30.0096	27.581	30.174	28.5444	31.8134	34.4315	26.573	19.5345	26.6962	19.8676	26.4909	22.8105	24.505	25.9908	19.287	27.7188	22.1483	28.645	21.7378	24.3384	27.3795	25.61	24.8192	33.4296	27.332	26.2494	26.4623	30.341	27.2384	30.3819	25.2623	24.8207	26.2481	23.3702	26.7927	27.2835	30.9873	32.4389	34.4522
25	24.5985	3.94862	20.6272	23.4206	23.4265	21.8978	21.2302	22.6399	17.16	27.4277	27.5611	25.244	27.6172	25.9495	29.1603	32.2045	23.8056	16.7353	24.1264	17.015	24.0418	20.4585	22.5338	23.6415	13.861	25.5499	19.9086	27.4883	19.5092	22.1081	25.2234	23.428	22.4159	31.1013	25.048	24.2599	24.1397	27.8343	24.8556	28.4075	22.7114	22.5582	23.6408	20.9631	24.3189	25.2574	28.7168	30.225	31.829
26	22.1709	3.9664	18.5077	20.6524	20.8767	19.3756	19.1393	20.0631	14.7841	24.8559	25.111	22.855	25.0311	23.2582	26.4777	29.9267	20.9477	13.9396	21.5437	14.1179	21.6057	18.1234	20.5345	21.2884	11.206	23.3429	17.7419	22.4593	17.2676	19.8906	23.0301	21.263	20.0652	28.6747	22.719	22.2933	21.7891	25.2209	22.4671	26.3814	20.1179	20.3428	21.0785	18.5518	21.9001	23.2409	26.4019	27.9767	29.2025
27	19.7756	3.98543	16.4598	17.8643	18.2873	16.7957	17.0824	17.4996	12.4402	22.2288	22.6643	20.417	22.4285	20.5035	23.7745	27.5967	18.801	11.1774	18.9582	11.2067	19.1973	15.8031	18.4862	18.9447	8.613	21.0964	15.6586	19.5437	15.0174	17.686	20.8141	19.13	17.7716	26.1598	20.354	20.3737	19.4302	22.5292	20.0825	24.3103	17.5045	18.1621	18.5542	16.1333	19.5709	21.2291	24.0485	25.6913	26.5633
28	17.4141	3.99782	14.4414	15.0785	15.6978	14.1732	15.0645	14.9531	10.1254	19.5504	20.2135	17.938	19.8214	17.736	21.0505	25.2221	18.801	8.48045	16.3915	8.32864	16.8135	13.4916	16.3921	16.6307	6.095	18.7805	13.6677	16.6683	12.769	15.4871	18.5897	17.041	15.5343	23.5729	17.958	18.5214	17.0877	19.793	17.7052	22.2026	14.8911	16.0085	16.0707	13.7172	17.35	19.2179	21.664	23.3701	23.88
29	15.0428	3.99781	12.4318	12.3249	13.1506	11.5182	13.0918	12.4398	7.84269	16.8297	17.7495	15.442	17.2249	15.0172	18.3095	22.8253	16.4861	5.88565	13.8728	5.53339	14.4405	11.191	14.2816	14.3675	3.664	16.3961	11.7815	13.7855	10.5363	13.2941	16.3677	15.002	13.3485	20.941	15.544	16.7503	14.779	17.0451	15.3396	20.064	12.3023	13.8799	13.6527	11.32	15.237	17.2042	19.2632	21.0226	21.1176
30	12.6545	3.99225	10.424	9.63582	10.6809	8.8483	11.1742	9.99267	5.60952	14.0938	15.2743	12.954	14.6554	12.3729	15.5719	20.4301	9.89452	3.43122	11.4301	2.86673	12.0843	8.91088	12.1994	12.1701	1.345	13.9754	10.0081	10.8751	8.345	11.1165	14.1648	13.015	11.2127	18.2972	13.135	15.0621	12.5242	14.3298	13.0008	17.9068	9.76676	11.7782	11.3324	8.96436	13.2242	15.1865	16.8639	18.6725	18.2692
31	10.3762	3.96243	8.42355	7.03673	8.31261	6.194	9.32521	7.6467	3.4503	11.3733	12.8016	10.51	12.1374	9.76939	12.8636	18.0527	7.47148	1.14476	9.0993	0.367818	9.76591	6.66845	10.1823	10.0482	-0.835	11.5477	8.354	7.98573	6.22618	8.97236	12.0042	11.081	9.1353	15.6705	10.758	13.4529	10.3432	11.7021	10.7165	15.7472	7.312	9.70921	9.13912	6.68073	11.3045	13.1681	14.4807	16.3516	15.3605
32	8.18134	3.91461	6.44744	4.56001	6.05838	3.58991	7.55274	5.42997	1.38811	8.703	10.3577	8.158	9.70391	7.24422	10.2211	15.7092	5.26772	-0.962717	6.90974	-1.93724	7.50894	4.48042	8.26806	8.01227	-2.842	9.13994	6.82042	5.19033	4.22045	6.88658	9.91173	9.193	7.12783	13.0886	8.443	11.9088	8.25386	9.363	8.51424	13.6077	4.97539	7.68184	7.08701	4.49506	9.47233	11.146	12.1246	14.0961	12.4381
33	6.11172	3.86152	4.51588	2.23746	3.92677	1.07967	5.85581	3.36023	-0.560182	6.10512	7.971	5.946	7.37339	4.87442	7.67085	13.4155	3.28436	-2.88791	4.86465	-4.04009	5.33449	2.368	6.48812	6.0714	-4.632	6.77768	5.39713	2.55641	2.36081	4.88432	7.91264	7.344	5.20602	10.5816	6.216	10.4076	6.26965	9.22615	6.41697	11.5091	2.79564	5.70543	5.16727	2.42373	7.71942	9.11573	9.8137	11.9444	9.55167
34	4.09863	3.76006	2.64767	0.0806667	1.92933	-1.284	4.229	1.448	-2.38433	3.60833	5.668	3.907	5.15167	2.705	5.235	11.1833	1.51367	-4.629	2.963	-5.937	3.26367	0.351	4.87	4.22967	-6.17	4.487	4.06733	0.138333	0.666	2.98867	6.027	5.539	3.382	8.178	4.09	8.92933	4.40333	4.847	4.44133	9.465	0.8	3.78633	3.36433	0.479	6.037	7.075	7.57433	9.935	6.758
35	2.23745	3.6579	0.857404	-1.89624	0.0774646	-3.45503	2.65926	-0.299778	-4.08187	1.24043	3.47867	2.05	3.04915	0.752111	2.93555	9.02085	-0.0660101	-6.18727	1.19568	-7.61048	1.31662	-1.55039	3.44036	2.483	-7.449	2.29256	2.81663	-2.02802	-0.859051	1.21844	4.2743	3.788	1.66021	5.90618	2.074	7.46178	2.66202	2.98906	2.59789	7.49264	-0.989091	1.92538	1.66063	-1.32058	4.42255	5.0377	5.43399	8.09291	4.12315
36	0.50161	3.54297	-0.842889	-3.6813	-1.62577	-5.41509	1.12628	-1.88559	-5.6503	-0.976263	1.40318	0.366	1.07539	-0.988939	0.787303	6.93009	-1.48384	-7.56618	-0.446909	-9.06509	-0.493606	-3.32342	2.20612	0.821152	-8.469	0.20398	1.63695	-3.91962	-2.22108	-0.412909	2.66127	2.096	0.0438889	3.77885	0.171	5.9944	1.04252	1.34342	0.89601	5.6067	-2.57058	0.123364	0.0393333	-2.96245	2.8823	3.02352	3.41227	6.42982	1.68255
37	-1.10938	3.41829	-2.45173	-5.269	-3.17709	-7.14764	-0.394	-3.322	-7.08045	-3.02736	-0.550727	-1.181	-0.76	-2.54155	-1.19873	4.90973	-2.76145	-8.77327	-1.96936	-10.3006	-2.16073	-4.94909	1.15373	-0.766091	-9.242	-1.77909	0.521727	-5.51736	-3.43664	-1.90245	1.20027	0.468	-1.46373	1.79982	-1.619	4.51691	-0.462364	-0.116273	-0.656818	3.81991	-3.949	-1.61173	-1.51455	-4.43364	1.43391	1.04836	1.53155	4.94491	-0.530364
38	-2.60094	3.28618	-3.97379	-6.65387	-4.58059	-8.64673	-1.92594	-4.62789	-8.35619	-4.90925	-2.36582	-2.648	-2.44792	-3.9372	-3.01115	2.96013	-3.90729	-9.82036	-3.36839	-11.3309	-3.6758	-6.41576	0.0574848	-2.28528	-9.825	-3.64193	-0.530737	-6.82542	-4.52896	-3.25051	-0.106515	-1.086	-2.86098	-0.0332121	-3.288	3.01834	-1.85799	-1.42518	-2.05343	2.13445	-5.13418	-3.25978	-3.01087	-5.72358	0.0824545	-0.863636	-0.185242	3.62395	-2.49458
39	-3.97963	3.14554	-5.41668	-7.8326	-5.83857	-9.91339	-3.48747	-5.81918	-9.44374	-6.6346	-4.02945	-4.076	-3.98065	-5.1966	-4.64312	1.08041	-4.92459	-10.7256	-4.63451	-12.1795	-5.0211	-7.71576	-1.37982	-3.7448	-10.281	-5.37144	-1.51493	-7.87094	-5.52121	-4.4586	-1.27482	-2.557	-4.14628	-1.72321	-4.822	1.48686	-3.14232	-2.61112	-3.29197	0.543667	-6.13867	-4.79263	-4.45315	-6.83579	-1.18673	-2.677	-1.71722	2.43743	-4.19867
40	-5.24899	3.00084	-6.7873	-8.81836	-6.94927	-10.9635	-5.07661	-6.92918	-10.3511	-8.2113	-5.53909	-5.48	-5.35627	-6.33003	-6.08755	-0.732758	-5.81412	-11.5096	-5.75445	-12.8776	-6.19064	-8.84745	-3.10873	-5.15812	-10.664	-6.98067	-2.42782	-8.69567	-6.43576	-5.52806	-2.32336	-3.94	-5.3177	-3.27127	-6.207	-0.0841818	-4.31036	-3.70055	-4.38655	-0.959727	-6.97355	-6.18085	-5.84082	-7.79064	-2.38236	-4.34464	-3.04955	1.34545	-5.64845
41	-6.41099	2.86002	-8.09041	-9.63879	-7.91536	-11.8224	-6.66388	-7.97715	-11.106	-9.62526	-6.89539	-6.856	-6.58045	-7.34765	-7.34615	-2.477	-6.582	-12.2011	-6.72576	-13.4597	-7.19046	-9.80818	-4.90509	-6.54414	-11.028	-8.48683	-3.26907	-9.35801	-7.29517	-6.46966	-3.27412	-5.229	-6.38103	-4.67742	-7.432	-1.69198	-5.36429	-4.71667	-5.37071	-2.38142	-7.65603	-7.3981	-7.17583	-8.62012	-3.50545	-5.81755	-4.17823	0.303525	-6.86921
42	-7.47234	2.72957	-9.33025	-10.3332	-8.76125	-12.5248	-8.19423	-8.98389	-11.7592	-10.8653	-8.09552	-8.185	-7.66807	-8.26575	-8.42476	-4.14304	-7.24597	-12.8281	-7.58394	-13.9632	-8.0397	-10.605	-6.63497	-7.91887	-11.421	-9.89818	-4.04893	-9.92785	-8.11883	-7.31208	-4.1563	-6.432	-7.35222	-5.9373	-8.506	-3.31753	-6.31478	-5.67161	-6.28393	-3.72082	-8.21036	-8.43321	-8.45873	-9.36824	-4.57358	-7.07245	-5.11094	-0.734778	-7.90242
43	-8.44385	2.61365	-10.5068	-10.9507	-9.5337	-13.1172	-9.6073	-9.96397	-12.3682	-11.9295	-9.14191	-9.437	-8.63609	-9.12191	-9.33782	-5.7233	-7.83391	-13.4214	-8.39003	-14.4101	-8.78588	-11.2569	-8.23318	-9.28612	-11.872	-11.2188	-4.76982	-10.4607	-8.91948	-8.08991	-4.98409	-7.566	-8.24721	-7.04955	-9.445	-4.92136	-7.18085	-6.55573	-7.15115	-4.98409	-8.66273	-9.29476	-9.68309	-10.0808	-5.617	-8.11945	-5.87367	-1.80973	-8.80255
44	-9.33746	2.51637	-11.6069	-11.5405	-10.2773	-13.646	-10.8641	-10.9243	-12.9857	-12.8243	-10.0489	-10.588	-9.49367	-9.96697	-10.1107	-7.21003	-8.37586	-13.9897	-9.1908	-14.7922	-9.47181	-11.7922	-9.6873	-10.6296	-12.473	-12.4493	-5.43686	-11.0011	-9.699	-8.8338	-5.74142	-8.635	-9.07166	-8.02633	-10.254	-6.45272	-7.98935	-7.33776	-7.97635	-6.17803	-9.03321	-9.99025	-10.8399	-10.7878	-6.66452	-8.99721	-6.51062	-2.94351	-9.63042
45	-10.1597	2.44245	-12.587	-12.1392	-11.0308	-14.133	-11.9433	-11.8593	-13.6429	-13.5872	-10.832	-11.625	-10.2402	-10.8406	-10.763	-8.58922	-8.89311	-14.4991	-10.0156	-15.0903	-10.115	-12.237	-11.0053	-11.9273	-13.34	-13.5878	-6.05544	-11.5733	-10.4454	-9.56811	-6.378	-9.615	-9.80944	-8.89667	-10.927	-7.876	-8.76633	-7.97133	-8.74611	-7.30033	-9.33	-10.5227	-11.9227	-11.4903	-7.726	-9.752	-7.07122	-4.12611	-10.441
46	-10.9001	2.39445	-13.3747	-12.7481	-11.8115	-14.5717	-12.8182	-12.7484	-14.342	-14.269	-11.5159	-12.541	-10.8445	-11.699	-11.2885	-9.83791	-9.37564	-14.8856	-10.8502	-15.2918	-10.6994	-12.5975	-12.1753	-13.1444	-14.398	-14.6276	-6.61082	-12.1386	-11.1253	-10.3089	-6.83018	-10.452	-10.4254	-9.69291	-11.456	-9.17873	-9.52336	-8.41027	-9.44	-8.33982	-9.54427	-10.8815	-12.9191	-12.1452	-8.77818	-10.4093	-7.59309	-5.31218	-11.2676
47	-11.5283	2.37261	-13.8798	-13.3441	-12.6061	-14.9346	-13.4405	-13.5621	-15.0611	-14.8913	-12.1435	-13.317	-11.2604	-12.4447	-11.6527	-10.9211	-9.75893	-15.0734	-11.629	-15.3699	-11.1849	-12.8533	-13.1472	-14.224	-15.445	-15.5467	-7.05308	-12.6026	-11.6812	-11.0599	-7.05097	-11.07	-10.8749	-10.418	-11.83	-10.3636	-10.2414	-8.62276	-10.0324	-9.28103	-9.64391	-11.0471	-13.7846	-12.6658	-9.75788	-10.9669	-8.09846	-6.43278	-12.106
48	-11.9989	2.37623	-14.0393	-13.8601	-13.3554	-15.1891	-13.7555	-14.2532	-15.7487	-15.4376	-12.7396	-13.904	-11.4513	-12.9682	-11.814	-11.7957	-9.93514	-14.9933	-12.2701	-15.2755	-11.52	-12.9748	-13.8373	-15.1098	-16.323	-16.2999	-7.32145	-12.859	-12.0206	-11.7899	-7.03164	-11.386	-11.117	-11.0492	-12.029	-11.4237	-10.8639	-8.59312	-10.4927	-10.0995	-9.57648	-10.9985	-14.424	-12.9472	-10.5725	-11.4062	-8.59663	-7.41333	-12.9112
49	-12.2601	2.40331	-13.8239	-14.1768	-13.9665	-15.3069	-13.7116	-14.7381	-16.3153	-15.8642	-13.2695	-14.24	-11.3863	-13.1843	-11.7525	-12.4226	-9.79979	-14.5963	-12.7047	-14.9525	-11.6599	-12.9373	-14.1651	-15.7562	-16.931	-16.8162	-7.37461	-12.8024	-12.0382	-12.4195	-6.79745	-11.336	-11.1248	-11.5588	-12.026	-12.3272	-11.3185	-8.32445	-10.7921	-10.7581	-9.28618	-10.7275	-14.715	-12.9032	-11.121	-11.7136	-9.0877	-8.18785	-13.6041
50	-12.2659	2.45187	-13.2488	-14.1699	-14.3459	-15.2659	-13.2727	-14.9175	-16.6581	-16.1127	-13.6573	-14.255	-11.0455	-13.0525	-11.4737	-12.77	-9.28658	-13.8767	-12.8757	-14.3382	-11.5693	-12.7182	-14.0844	-16.1294	-17.226	-17.018	-7.20144	-12.3664	-11.6516	-12.8419	-6.38527	-10.903	-10.8942	-11.9131	-11.802	-13.0227	-11.538	-7.84764	-10.9164	-11.2114	-8.72864	-10.2404	-14.5458	-12.4768	-11.3137	-11.886	-9.55823	-8.70112	-14.0925
51	-11.9861	2.51764	-12.3794	-13.7588	-14.4173	-15.0485	-12.4465	-14.6928	-16.6943	-16.1009	-13.8228	-13.881	-10.4492	-12.5873	-10.9956	-12.8139	-8.38506	-12.8698	-12.7352	-13.3927	-11.2352	-12.3014	-13.6001	-16.2109	-17.219	-16.8489	-6.81696	-11.5743	-10.8244	-12.9554	-5.8217	-10.138	-10.4478	-12.08	-11.356	-13.4431	-11.4668	-7.21394	-10.8416	-11.4126	-7.88694	-9.54299	-13.8484	-11.65	-11.0906	-11.9128	-9.96379	-8.89688	-14.2887
52	-11.4175	2.59306	-11.3047	-12.9185	-14.1255	-14.646	-11.2967	-13.9984	-16.4036	-15.7783	-13.6806	-13.068	-9.65652	-11.839	-10.3522	-12.5539	-7.15655	-11.6274	-12.294	-12.1361	-10.6733	-11.6892	-12.774	-15.9857	-16.968	-16.2905	-6.24648	-10.5114	-9.66188	-12.6827	-5.11	-9.152	-9.8233	-12.0437	-10.684	-13.5289	-11.0782	-6.45927	-10.5056	-11.309	-6.78336	-8.6217	-12.6617	-10.4533	-10.4365	-11.7716	-10.2214	-8.73942	-14.1443
53	-10.58	2.67342	-10.0734	-11.6882	-13.45	-14.0591	-9.92259	-12.8543	-15.8336	-15.1659	-13.1702	-11.823	-8.72523	-10.8557	-9.583	-12.0039	-5.7199	-10.1928	-11.6091	-10.6475	-9.913	-10.8899	-11.703	-15.4595	-16.531	-15.3814	-5.51568	-9.26581	-8.37167	-12.0168	-4.21918	-8.033	-9.04344	-11.7972	-9.766	-13.2543	-10.3874	-5.57067	-9.82774	-10.8505	-5.4713	-7.43683	-11.127	-8.95609	-9.38376	-11.4283	-10.2239	-8.24984	-13.6628
54	-9.49519	2.76136	-8.67206	-10.1787	-12.4173	-13.2826	-8.4173	-11.339	-15.0434	-14.2945	-12.2924	-10.216	-7.66878	-9.65024	-8.70215	-11.159	-4.19766	-8.58126	-10.708	-9.03236	-8.96324	-9.89042	-10.4785	-14.6851	-15.917	-14.2037	-4.62591	-7.87754	-7.08965	-11.0275	-3.08306	-6.793	-8.09262	-11.3168	-8.557	-12.6288	-9.43572	-4.49203	-8.74001	-10.0155	-4.01176	-5.93719	-9.4096	-7.23785	-8.00097	-10.8304	-9.86584	-7.47479	-12.8883
55	-8.17381	2.8623	-7.04864	-8.54291	-11.0865	-12.2815	-6.829	-9.55764	-14.072	-13.167	-11.1189	-8.34	-6.44818	-8.19491	-7.67791	-9.98064	-2.66309	-6.78191	-9.56855	-7.39018	-7.78555	-8.64682	-9.14245	-13.6457	-15.066	-12.8398	-3.52336	-6.34509	-5.85945	-9.80755	-1.63618	-5.384	-6.92527	-10.5477	-7.008	-11.691	-8.26845	-3.17191	-7.22545	-8.81618	-2.44691	-4.08645	-7.64109	-5.36136	-6.37636	-9.91564	-9.06745	-6.43882	-11.8923
56	-6.61154	2.97518	-5.164	-6.90556	-9.52922	-10.9953	-5.144	-7.60367	-12.903	-11.7442	-9.73367	-6.247	-4.99478	-6.44822	-6.443	-8.41978	-1.11233	-4.77478	-8.13144	-5.77167	-6.31689	-7.10633	-7.667	-12.2518	-13.88	-11.3229	-2.12389	-4.64489	-4.64256	-8.41722	0.135333	-3.75	-5.496	-9.42167	-5.101	-10.4864	-6.90944	-1.594	-5.31522	-7.27967	-0.781	-1.88344	-5.86833	-3.353	-4.58933	-8.63267	-7.78922	-5.13289	-10.7283
57	-4.79738	3.09327	-3.01148	-5.31004	-7.79831	-9.36224	-3.30752	-5.52358	-11.4722	-9.9597	-8.17255	-3.942	-3.25576	-4.38503	-4.93182	-6.45933	0.526172	-2.54825	-6.34398	-4.1457	-4.52394	-5.23552	-5.98367	-10.4431	-12.279	-9.61709	-0.36896	-2.7561	-3.33163	-6.87341	2.18464	-1.868	-3.78813	-7.89358	-2.866	-9.04834	-5.35172	0.250182	-3.06171	-5.45591	1.01991	0.636838	-4.04813	-1.21073	-2.68152	-6.96576	-6.03928	-3.53571	-9.40633
58	-2.72658	3.20729	-0.615636	-3.70894	-5.91236	-7.34618	-1.26397	-3.31227	-9.70485	-7.77012	-6.40209	-1.416	-1.21461	-2.01203	-3.10364	-4.13312	2.34606	-0.119758	-4.19552	-2.41327	-2.42464	-3.038	-4.02991	-8.22042	-10.235	-7.64591	1.74733	-0.708909	-1.8157	-5.15006	4.43064	0.257	-1.81894	-5.95945	-0.361	-7.38258	-3.57315	2.37118	-0.519576	-3.45164	3.00909	3.42409	-2.08558	1.07636	-0.654727	-4.93745	-3.871	-1.6307	-7.89391
59	-0.410433	3.30627	1.97814	-1.99282	-3.86594	-4.9527	1.01353	-0.937485	-7.54984	-5.18852	-4.36179	1.334	1.11289	0.618535	-0.951061	-1.50205	4.42014	2.45471	-1.71924	-0.461212	-0.0702929	-0.550939	-1.77661	-5.62691	-7.775	-5.35247	4.17255	1.4462	-0.031101	-3.19579	6.7933	2.601	0.375848	-3.66094	2.345	-5.47422	-1.55794	4.7513	2.24946	-1.376	5.23042	6.42097	0.0933232	3.51118	1.49782	-2.59824	-1.36718	0.584606	-6.14112
60	2.11974	3.37988	4.71827	-0.0628788	-1.64983	-2.23894	3.50651	1.62962	-4.99982	-2.28776	-2.01458	4.292	3.68404	3.43159	1.50058	1.36599	6.76439	5.08339	1.01559	1.78976	2.46013	2.16803	0.758242	-2.73986	-4.975	-2.73792	6.81689	3.67505	2.02428	-0.989717	9.21045	5.126	2.75187	-1.071	5.177	-3.31373	0.686152	7.33973	5.17448	0.754667	7.68764	9.56475	2.49873	6.07058	3.76661	-0.00593939	1.37749	3.09735	-4.11164
61	4.81271	3.42164	7.5443	2.14609	0.725242	0.692	6.15842	4.3787	-2.09906	0.820515	0.631	7.416	6.428	6.36118	4.19127	4.40518	9.32197	7.67552	3.91164	4.30509	5.06897	5.04445	3.50618	0.350364	-1.944	0.143455	9.59212	5.95661	4.30352	1.43294	11.6417	7.788	5.26203	1.72173	8.055	-0.907576	3.12106	10.0717	8.18052	2.97145	10.3415	12.7959	5.0757	8.69836	6.11264	2.78409	4.27042	5.87558	-1.79082
62	7.60333	3.43464	10.3948	4.64264	3.197	3.71648	8.89451	7.24649	1.06027	4.00823	3.507	10.653	9.26181	9.34164	7.03873	7.55329	11.9872	10.1828	6.8406	6.90079	7.66267	7.9947	6.35764	3.55958	1.201	3.16167	12.4415	8.26626	6.7351	4.00927	14.0666	10.543	7.86308	4.62561	10.908	1.71777	5.68433	12.8862	11.207	5.28876	13.122	16.0537	7.74025	11.3319	8.48476	5.71391	7.23121	8.86956	0.802848
63	10.4273	3.43153	13.2234	7.36872	5.6888	6.72555	11.6492	10.1198	4.35796	7.17444	6.49321	13.946	12.1077	12.3197	9.95412	10.7554	14.6492	12.6046	9.70113	9.4223	10.1826	10.9416	9.1983	6.8153	4.355	6.17155	15.3163	10.583	9.24468	6.67342	16.482	13.353	10.5172	7.56306	13.687	4.49422	8.29973	15.7287	14.2123	7.70476	15.9572	19.295	10.4134	13.9239	10.8376	8.72988	10.2038	12.0176	3.6127
64	13.2333	3.42921	16.0015	10.2215	8.14045	9.64536	14.3773	12.8659	7.665	10.2517	9.45209	17.244	14.9151	15.2617	12.8653	13.9725	17.2278	14.975	12.4434	11.8517	12.6144	13.8344	11.9547	10.0575	7.444	9.07218	18.1472	12.8952	11.7706	9.36873	18.8969	16.179	13.1965	10.4754	16.363	7.31664	10.9003	18.5633	17.1699	10.2054	18.786	22.4864	13.0405	16.4525	13.1449	11.7905	13.1491	15.2534	6.55545
65	15.9898	3.44103	18.7195	13.0955	10.5276	12.4459	17.0477	15.4119	10.8938	13.2115	12.2849	20.504	17.6623	18.1515	15.7185	17.1764	19.6871	17.3367	15.068	14.2317	14.9772	16.6517	14.599	13.2495	10.433	11.8247	20.9097	15.2136	14.2736	12.054	21.3195	18.987	15.8797	13.3313	18.929	10.0853	13.4399	21.369	20.0663	12.7727	21.5649	25.5994	15.5963	18.9145	15.3996	14.8642	16.0186	18.5146	9.55185
66	18.6829	3.47236	21.3702	15.9093	12.8597	15.1264	19.645	17.7404	14.0061	16.0641	14.9535	23.686	20.3483	20.9806	18.4799	20.3455	22.0296	19.7234	17.6027	16.5903	17.3106	19.3877	17.1298	16.3686	13.307	14.4409	23.6184	17.5697	16.738	14.714	23.7602	21.749	18.5522	16.1143	21.388	12.7358	15.8997	24.1349	22.8971	15.3933	24.2643	28.6154	18.079	21.3126	17.6062	17.9192	18.7765	21.7468	12.5432
67	21.3093	3.51781	23.9417	18.6143	15.1703	17.71	22.171	19.8793	16.9947	18.841	17.458	26.753	22.9763	23.7393	21.136	23.4607	24.2817	22.1427	20.0747	18.946	19.6473	22.037	19.566	19.4057	16.071	16.961	26.278	19.993	19.169	17.3517	26.217	24.45	21.202	18.821	23.732	15.2437	18.284	26.852	25.6567	18.059	26.866	31.5153	20.499	23.651	19.777	20.923	21.4327	24.906	15.496
68	23.8687	3.56435	26.4159	21.1972	17.5011	20.2202	24.6348	21.8781	19.8692	21.5689	19.8281	29.666	25.5461	26.4194	23.6925	26.5062	26.4758	24.5758	22.4951	21.3118	22.002	24.5837	21.9267	22.3542	18.743	19.4256	28.8786	22.5008	21.5834	19.9783	28.6615	27.082	23.8131	21.4426	25.956	17.6155	20.609	29.509	28.3319	20.7703	29.3659	34.2761	22.8688	25.9387	21.9346	23.8417	23.9929	27.965	18.3971
69	26.3595	3.59856	28.7743	23.6685	19.8853	22.672	27.0414	23.7887	22.6314	24.2599	22.1372	32.395	28.0571	29.0128	26.1519	29.4642	28.6463	26.993	24.8594	23.6898	24.3637	27.0131	24.2262	25.2064	21.322	21.8597	31.4014	25.0906	23.9989	22.5981	31.0551	29.634	26.3628	23.9723	28.066	19.8753	22.887	32.0898	30.9086	23.5144	31.7718	36.8758	25.1966	28.1683	24.0966	26.6452	26.4299	30.9108	21.245
70	28.7757	3.61104	31.0028	26.05	22.3288	25.0627	29.3927	25.6544	25.2705	26.9015	24.4324	34.926	30.5138	31.5119	28.5035	32.3145	30.8228	29.3662	27.155	26.078	26.7035	29.316	26.4684	27.9485	23.797	24.2696	33.8278	27.738	26.4258	25.2014	33.3587	32.09	28.8236	26.4002	30.073	22.0582	25.1168	34.5665	33.3649	26.2642	34.0947	39.2962	27.4868	30.3248	26.2669	29.3045	28.7207	33.741	24.0345
71	31.1091	3.59693	33.0922	28.3604	24.8167	27.3867	31.6874	27.506	27.7665	29.4588	26.7362	37.268	32.9212	33.9132	30.7418	35.0356	33.0219	31.6703	29.3606	28.4692	28.9899	31.4887	28.653	30.5582	26.162	26.6451	36.1442	30.3978	28.863	27.7686	35.5372	34.426	31.1728	28.7264	31.988	24.1922	27.2885	36.9124	35.6644	28.9896	36.3482	41.5208	29.7403	32.3985	28.4418	31.8074	30.8605	36.4568	26.756
72	33.3509	3.55527	35.0384	30.6128	27.3242	29.6429	33.9243	29.3571	30.0986	31.8965	29.0521	39.442	35.2779	36.2146	32.8777	37.5988	35.2462	33.884	31.455	30.8554	31.1945	33.5328	30.7785	33.0099	28.418	28.9623	38.3448	33.0052	31.2956	30.2692	37.5645	36.617	33.3937	30.9619	33.818	26.2951	29.3963	39.1004	37.7783	31.6574	38.5347	43.5367	31.9517	34.3875	30.614	34.1522	32.8514	39.0602	29.3935
73	35.4806	3.49533	36.8425	32.8238	29.8215	31.8234	36.0995	31.2004	32.2501	34.1895	31.3586	41.473	37.5715	38.4131	34.9214	39.9699	37.4768	35.9873	33.4277	32.418	33.2953	35.4475	32.8459	35.2828	30.568	31.1971	40.4314	35.4877	33.6984	32.6695	39.4295	38.652	35.4769	33.118	35.566	28.3764	31.4365	41.1122	39.689	34.224	40.6398	45.3355	34.1082	36.2853	32.7721	36.3468	34.6952	41.5482	31.9288
74	37.5022	3.40855	38.5076	34.9928	32.2745	33.9124	38.1966	33.0203	34.2178	36.3108	33.6179	43.384	39.7825	40.5041	36.8774	42.1243	39.6784	37.9625	35.279	34.283	35.2787	37.2299	34.8567	37.3635	32.608	33.338	42.4118	37.7942	36.0399	34.9359	41.1277	40.527	37.4151	35.199	37.233	30.4427	33.4066	42.9408	41.3871	36.6378	42.6353	46.9112	36.1921	38.0846	34.8996	38.4033	36.3935	43.906	34.3517
75	39.4097	3.29608	40.0358	37.1028	34.651	35.8924	40.1876	34.7988	36	38.2493	35.798	45.18	41.8849	42.4601	38.7421	44.0511	41.8095	39.7923	37.0126	37.8433	37.1373	38.8717	36.807	39.2506	34.527	35.3642	44.2883	39.9083	38.278	36.062	42.6658	42.25	39.2038	37.2	38.812	32.4921	35.3016	44.5906	42.8684	38.8476	44.4859	48.2638	38.1758	39.7752	36.9744	40.3202	37.9499	46.1081	36.656
76	41.143	3.18933	41.4267	39.1305	35.239	37.7446	42.0378	36.5109	37.5962	40.0032	37.8753	46.856	43.8532	44.2526	40.5105	45.7521	43.8226	41.461	38.6338	40.0399	38.8678	40.3655	38.6862	40.9525	36.318	37.2472	45.9649	41.8144	40.368	37.9907	43.715	43.834	40.8382	39.1118	40.297	34.5104	37.1154	46.0737	44.1379	40.8135	46.1633	49.3993	40.0246	41.3456	38.9689	42.0914	39.3755	48.1146	38.8365
77	42.774	3.00246	42.6802	41.0511	38.6915	39.4534	43.7166	38.1385	39.0258	41.5752	39.8236	48.414	45.6715	45.8656	42.1784	47.2455	45.6637	42.9579	40.1489	42.0972	40.4703	41.7075	40.4817	42.4856	37.969	38.9614	47.2469	43.496	42.2777	40.6492	44.4574	45.295	41.998	40.9194	41.682	36.477	38.8393	47.4095	45.2216	42.5119	47.6493	50.199	41.613	42.7879	40.8224	43.7024	40.6834	49.8991	40.8896
78	44.2135	2.87931	43.8003	42.848	40.9952	40.54	45.2006	39.6633	40.3052	42.9723	41.6147	49.864	47.3331	47.295	43.741	48.5642	47.2857	44.2763	41.5661	43.9683	41.9486	42.9043	42.1827	43.8711	39.47	40.5038	48.1021	44.9551	43.9798	42.141	46.5303	46.651	42.5767	42.615	42.961	38.365	40.4663	48.622	46.1508	43.9447	48.9373	50.3543	41.9212	44.0997	42.3763	45.14	41.8872	51.4407	42.8117
79	45.5247	2.82149	44.7979	44.5085	42.7688	40.54	46.4719	41.0658	41.4527	43.245	43.2259	51.216	48.8349	48.5527	45.1972	49.7395	48.6631	45.4153	42.8936	45.6169	42.103	43.969	43.7804	45.136	40.828	41.8695	48.6811	46.207	45.4494	43.4226	47.6352	47.919	44.83	44.1965	44.131	40.1442	41.9905	49.7419	46.957	45.1455	50.0345	51.6215	44.557	45.2839	43.201	46.3995	43.0018	52.7217	44.5981
80	46.6953	2.74362	45.6908	46.0258	44.343	42.0157	47.5262	42.3385	42.4898	45.281	44.6439	52.481	50.1795	49.6746	46.5474	50.7995	49.7964	46.3927	44.1403	47.0228	42.103	44.9144	45.2752	46.3099	40.828	43.0422	48.713	47.257	46.6685	44.5084	48.6753	49.115	45.8606	45.6776	45.191	41.7866	43.4098	50.8025	47.6735	46.1749	50.9622	52.0034	45.6904	46.3545	43.9562	47.4876	44.0531	53.7319	46.2493
81	47.8309	2.5602	46.5059	47.4012	45.7067	44.286	48.3704	43.4879	43.4388	46.2626	45.8641	53.682	51.3777	50.7196	47.7933	51.7698	50.7063	47.2377	45.3185	48.1795	45.7159	45.7595	46.6783	47.4157	43.148	44.0244	49.5795	48.1013	47.6264	45.4213	49.6715	50.247	46.7288	47.0927	46.153	43.2742	44.7184	51.8346	48.3337	47.1055	51.7539	52.2255	46.6373	47.338	45.5439	48.4192	45.0731	54.4693	47.7626
82	48.7933	2.50436	47.2745	48.6456	46.8823	45.1387	49.0319	44.5305	44.3237	47.1356	46.8939	54.851	52.4495	51.7508	48.9369	52.6743	51.402	48.0062	46.4511	49.0971	46.7751	46.5313	48.0083	48.4683	44.119	44.8445	50.0418	48.7766	48.3199	46.1922	50.6454	51.323	47.4376	48.4795	47.037	44.6092	45.9155	52.859	48.9703	48.0029	52.4489	52.3241	47.4244	48.2692	46.6393	49.2157	46.0932	54.9431	49.1414
83	49.6912	2.46877	48.0279	49.7789	47.9109	46.5896	49.5451	45.4811	45.1732	47.9651	47.7674	56.014	53.4095	52.8208	49.9833	53.5374	51.8878	48.7485	47.557	49.8072	47.7762	47.2629	49.2831	49.4772	44.984	45.5471	50.5819	49.343	48.7597	46.8623	51.604	52.336	48.0017	49.8617	47.855	45.8098	47.0046	53.8856	49.6102	48.9155	53.0846	52.3382	48.089	49.1811	47.8302	49.9085	47.1409	55.1792	50.3984
84	50.5291	2.47631	48.7899	50.828	48.8328	47.5097	49.9432	46.3481	46.0092	48.7889	48.5377	57.175	54.2567	53.9684	50.9358	54.3772	52.2013	49.5004	48.6566	50.3568	48.739	47.9836	50.5051	50.4455	45.77	46.178	51.2057	49.8638	48.965	47.4786	52.5447	53.279	48.4466	51.2412	48.621	46.9115	47.9913	54.9139	50.2732	49.8648	53.6882	52.3099	48.6702	50.0971	49.0274	50.5333	48.2313	55.2204	51.5492
85	51.3265	2.5157	49.5738	51.8164	49.6861	48.4427	50.2526	47.1346	46.8425	49.64	49.261	58.313	54.9751	55.2026	51.7939	55.1949	52.3972	50.2812	49.7627	50.7988	49.6751	48.7103	51.6605	51.3648	46.508	46.7735	51.9162	50.4008	48.9653	48.0896	53.4614	54.142	48.8127	52.6008	49.343	47.9475	48.8827	55.9359	50.9695	50.845	54.2712	52.281	49.1985	51.0252	50.1704	51.1204	49.3582	55.1294	52.5993
86	52.0864	2.58012	50.3842	52.7534	50.4952	49.3703	50.4971	47.8375	47.6723	50.5337	49.9877	59.399	55.5468	56.5044	52.5532	55.9764	52.5373	51.0856	50.8696	51.1779	50.5864	49.4424	52.7267	52.2146	47.243	47.3576	52.6997	51.0068	48.7998	48.7339	54.3367	54.914	49.1523	53.9045	50.021	48.9322	49.6823	56.9414	51.6988	51.8306	54.8276	52.2811	49.6958	51.9546	51.2244	51.6843	50.4948	54.9771	53.5431
87	52.8041	2.65882	51.2142	53.6367	51.2607	50.2706	50.7003	48.4584	48.4823	51.4588	50.7377	60.393	55.9658	57.8156	53.2177	56.7078	52.6985	51.8855	51.9492	51.5347	51.4635	50.164	53.6753	52.9734	48.012	47.952	53.5339	51.7165	48.5132	49.4336	55.1335	55.587	49.5116	55.1025	50.641	49.857	50.3871	57.9214	52.4521	52.7809	55.3445	52.3313	50.176	52.8621	52.1786	52.2239	51.6087	54.83	54.365
88	53.467	2.73961	52.0434	54.4591	51.9632	51.1162	50.8868	48.9937	49.2434	52.3732	51.4995	61.253	56.238	59.0324	53.7972	57.3767	52.9151	52.6431	52.9414	51.8981	52.2946	50.8513	54.4755	53.615	48.831	48.5609	54.3901	52.5442	48.1541	50.1862	55.8029	56.154	49.9233	56.1385	51.188	50.695	50.9905	58.862	53.2067	53.6456	55.8155	52.4354	50.6396	53.7188	53.0358	52.727	52.6687	54.7393	55.05
89	54.0548	2.81158	52.8327	55.214	52.5811	51.8833	51.0797	49.438	49.9267	53.2164	52.2477	61.935	56.3788	60.068	54.2857	57.9716	53.1696	53.3179	53.7679	52.2817	53.0712	51.472	55.099	54.1077	49.693	49.1609	55.228	53.483	47.7733	50.9498	56.2967	56.598	50.3957	56.96	51.636	51.4164	51.4891	59.739	53.9298	54.3757	56.242	52.5781	51.0738	54.489	53.8047	53.1757	53.6457	54.732	55.5903
90	54.5437	2.86803	53.5343	55.882	53.0958	52.5569	51.2889	49.7768	50.5056	53.9335	52.9591	62.408	56.4022	60.889	54.6665	58.4783	53.4245	53.8732	54.3667	52.6787	53.7733	51.9818	55.5225	54.4209	50.574	49.7156	56.0035	54.4901	47.4132	51.6562	56.5807	56.892	50.8984	57.5304	51.954	51.9962	51.8822	60.5245	54.5898	54.9298	56.6318	52.7358	51.4534	55.1333	54.4915	53.5468	54.5116	54.8075	55.9896
91	54.9124	2.90923	54.1043	56.4464	53.4851	53.1344	51.5036	49.9805	50.9511	54.4663	53.5956	62.664	56.3218	61.4981	54.9265	58.8853	53.6336	54.2843	54.6885	53.0624	54.3628	52.3433	55.7349	54.5339	51.431	50.1878	56.6778	55.486	47.0931	52.2299	56.6585	57.026	51.3755	57.8347	52.119	52.4115	52.1669	61.1968	55.1627	55.2781	57.0003	52.8963	51.7504	55.6198	55.0933	53.816	55.2534	54.9362	56.2593
92	55.1533	2.94156	54.5129	56.9008	53.7231	53.6133	51.694	50.0193	51.236	54.8014	54.1135	62.728	56.1623	61.9143	55.0678	59.1977	53.7743	54.55	54.7571	53.3958	54.7924	52.5437	55.7538	54.4481	52.212	50.5471	57.2237	56.3834	46.8114	52.6095	56.5716	57.026	51.7751	57.8912	52.135	52.6518	52.34	61.7428	55.6383	55.4088	57.3671	53.0743	51.9483	55.9322	55.6005	53.9752	55.8733	55.0701	56.4181
93	55.2829	2.97088	54.7602	57.2575	53.8026	53.9745	51.841	49.8861	51.3542	54.9491	54.4991	62.644	55.971	62.1502	55.1153	59.4367	53.8556	54.6985	54.6239	53.6568	55.0273	52.6102	55.6367	54.2058	52.884	50.7864	57.6357	57.1136	46.5618	52.7816	56.3892	56.952	52.0765	57.7561	52.044	52.736	52.4093	62.1637	56.0287	55.3374	57.748	53.3099	52.0578	56.0738	55.9992	54.0533	56.3941	55.1721	56.4995
94	55.343	2.99889	54.8859	57.551	53.7522	54.2099	51.9553	49.6212	51.3391	54.9669	54.7831	62.485	55.8095	62.2328	55.1095	59.6371	53.8967	54.7848	54.37	53.86	55.0733	52.6	55.4622	53.886	53.44	50.9247	57.9378	57.6434	46.3535	52.7913	56.1966	56.873	52.3078	57.5097	51.907	52.7175	52.4033	62.4769	56.3623	55.1095	58.1514	53.6492	52.1249	56.0786	56.2814	54.1135	56.8621	55.2346	56.5506
95	55.3926	3.0237	54.9475	57.8307	53.6268	54.3403	52.0769	49.3217	51.2713	54.952	55.0296	62.347	55.7371	62.2236	55.0985	59.8522	53.9398	54.8807	54.0917	54.0383	54.9855	52.5756	55.3061	53.5728	53.889	51.0128	58.1797	57.9885	46.2141	52.7154	56.0883	56.853	52.5355	57.2458	51.802	52.6705	52.3709	62.7238	56.6741	54.7951	58.585	54.1218	52.2236	56.019	56.4611	54.2207	57.3325	55.2934	56.6207
96	55.4956	3.04279	55.0173	58.1571	53.5012	54.4141	52.249	49.0905	51.2524	55.0046	55.3104	62.309	55.8192	62.1908	55.1515	60.1269	54.0591	55.0792	53.8941	54.216	54.8341	52.6045	55.2286	53.3471	54.262	51.1208	58.4122	58.2084	46.1759	52.6335	56.1435	56.945	52.8241	57.0717	51.813	52.6803	52.3699	62.955	56.9986	54.4812	59.0468	54.7366	52.4135	55.9633	56.5544	54.4313	57.8617	55.4282	56.7485
97	55.7092	3.05295	55.1902	58.5831	53.467	54.5093	52.5265	48.985	51.3636	55.1999	55.6938	62.388	56.121	62.197	55.3472	60.4716	54.3093	55.4717	53.8859	54.437	54.6749	52.7708	55.2765	53.284	54.605	51.3114	58.6827	58.3775	46.2766	52.6251	56.3857	57.191	53.2235	57.0921	52.011	52.8299	52.4624	63.2038	57.3581	54.2667	59.5145	55.4968	52.7342	55.967	56.5731	54.8089	58.492	55.7309	56.98
98	56.0644	3.04653	55.5359	59.1203	53.5998	54.6965	52.9759	49.0346	51.6596	55.597	56.2087	62.544	56.6582	62.3186	55.7202	60.8475	54.6834	56.0977	54.1308	54.7767	54.5603	53.1458	55.4652	53.4374	54.968	51.6339	59.0385	58.5439	46.5618	52.7593	56.7566	57.586	53.7676	57.3431	52.421	53.1625	52.7002	63.4538	57.7562	54.2216	59.953	56.3972	53.2272	56.0882	56.5693	55.4095	59.2174	56.248	57.3579
99	56.5431	3.01065	56.0419	59.7228	53.9084	54.9863	53.6443	49.2612	52.1815	56.2311	56.8205	62.694	57.358	62.6047	56.2211	61.1767	55.1275	56.9121	54.5854	55.2886	54.5453	53.7334	55.7543	53.7987	55.37	52.1019	59.5051	58.7243	47.0669	53.0776	57.1378	58.043	54.4831	57.7643	52.985	53.6506	53.0962	63.638	58.1721	54.3457	60.3165	57.3958	53.9214	56.3704	56.633	56.2082	59.9734	56.9805	57.8822
100	57.072	2.93549	56.611	60.281	54.317	55.318	54.514	49.66	52.938	57.061	57.433	62.749	58.082	63.003	56.729	61.361	55.562	57.791	55.109	55.938	54.649	54.445	56.048	54.265	55.792	52.666	60.057	58.881	47.777	53.555	57.411	58.438	55.375	58.223	53.574	54.195	53.608	63.671	58.555	54.561	60.555	58.407	54.782	56.775	56.812	57.075	60.659	57.895	58.49
all values Left	mean	std	steps
1	-11.4949	2.49604	-8.244	-13.157	-11.952	-14.119	-15.283	-15.349	-13.287	-10.216	-10.334	-10.457	-12.893	-10.039	-11.366	-12.36	-6.502	-13.982	-13.03	-14.275	-12.754	-13.428	-10.409	-12.059	-11.578	-13.284	-15.497	-16.968	-15.073	-5.986	-11.147	-6.901	-11.111	-5.524	-9.152	-11.462	-11.986	-11.356	-13.311	-11.117	-13.727	-6	-10.84	-9.096	-12.75	-10.305	-11.89	-10.139	-8.196
2	-10.6337	2.56958	-7.18624	-12.0233	-10.6072	-12.9892	-14.3551	-14.5487	-12.4734	-8.4537	-9.35074	-9.64735	-12.2656	-9.23792	-11.027	-11.682	-5.05812	-13.7469	-12.2324	-13.338	-12.3351	-12.1641	-9.58773	-11.3379	-11.1962	-12.3037	-14.755	-16.5	-13.8439	-5.19864	-10.0542	-5.64086	-9.93	-4.74585	-8.033	-11.1621	-11.658	-10.6469	-12.724	-10.4501	-12.9107	-5.03911	-10.484	-7.978	-11.2432	-9.0363	-11.6644	-10.299	-7.34468
3	-9.5407	2.66416	-5.94706	-10.6272	-9.08315	-11.4676	-13.2415	-13.5053	-11.3603	-6.5007	-8.32088	-8.69417	-11.3851	-8.32673	-10.3991	-10.705	-3.5823	-13.2771	-11.1767	-12.1273	-11.6782	-10.6628	-8.57888	-10.4217	-10.4351	-11.1272	-13.766	-15.831	-12.4566	-4.24482	-8.82707	-4.3866	-8.583	-3.76807	-6.793	-10.5348	-11.095	-9.6683	-11.8257	-9.52388	-11.9317	-3.85617	-9.754	-6.53	-9.54697	-7.50539	-11.2202	-10.156	-6.20637
4	-8.21288	2.77502	-4.53273	-9.03636	-7.46167	-9.66436	-11.8845	-12.1911	-10.033	-4.36109	-7.10627	-7.60933	-10.2846	-7.25627	-9.50009	-9.377	-2.11182	-12.5282	-9.85645	-10.6987	-10.8126	-9.03236	-7.32727	-9.27858	-9.36173	-9.83018	-12.443	-14.8863	-10.9189	-3.04833	-7.47739	-3.0073	-7.091	-2.51364	-5.384	-9.60191	-10.235	-8.36924	-10.6611	-8.38373	-10.8335	-2.42912	-8.573	-4.696	-7.79555	-5.78264	-10.4977	-9.614	-4.7653
5	-6.63265	2.89247	-2.90694	-7.28964	-5.75173	-7.67942	-10.2066	-10.5437	-8.53845	-2.02836	-5.60235	-6.34955	-8.95136	-5.95409	-8.33456	-7.654	-0.611	-11.4395	-8.26718	-9.07945	-9.72179	-7.37471	-5.77545	-7.84977	-8.00573	-8.417	-10.722	-13.5566	-9.17988	-1.52963	-5.99661	-1.38263	-5.434	-0.934444	-3.75	-8.37582	-9.015	-6.6998	-9.2657	-7.05561	-9.63886	-0.753455	-6.926	-2.461	-6.04227	-3.91761	-9.43705	-8.612	-2.99504
6	-4.78358	3.00727	-1.01391	-5.39427	-3.90121	-5.56352	-8.14943	-8.51113	-6.85537	0.500667	-3.77033	-4.84323	-7.34547	-4.36581	-6.89328	-5.542	1.00076	-9.95235	-6.41276	-7.26382	-8.34978	-5.7411	-3.91045	-6.0884	-6.37143	-6.82756	-8.598	-11.7628	-7.17591	0.347778	-4.35984	0.542162	-3.56	0.952788	-1.868	-6.84552	-7.406	-4.64948	-7.64879	-5.53461	-8.33589	1.18618	-4.855	0.138	-4.25158	-1.93485	-7.99975	-7.131	-0.87903
7	-2.66418	3.1145	1.18327	-3.34155	-1.84188	-3.31227	-5.69473	-6.09109	-4.92361	3.21636	-1.61955	-3.03809	-5.43218	-2.46348	-5.16203	-3.095	2.80545	-8.03858	-4.30355	-5.23036	-6.64397	-4.09821	-1.76482	-3.98067	-4.45585	-4.98797	-6.106	-9.48955	-4.86742	2.56527	-2.55221	2.74994	-1.439	3.08094	0.257	-4.99864	-5.417	-2.25873	-5.796	-3.79909	-6.89127	3.38724	-2.423	3.043	-2.33055	0.158909	-6.18958	-5.201	1.57958
8	-0.294792	3.21275	3.67167	-1.12739	0.466869	-0.89197	-2.87571	-3.33839	-2.70062	6.09067	0.822162	-0.920465	-3.20721	-0.252192	-3.14388	-0.376	4.85812	-5.71216	-1.96588	-2.96318	-4.5878	-2.3437	0.603121	-1.55417	-2.27552	-2.85096	-3.316	-6.7851	-2.25501	5.05356	-0.609364	5.17392	0.902	5.36566	2.601	-2.85197	-3.099	0.404333	-3.69545	-1.83173	-5.27892	5.81514	0.308	6.187	-0.201212	2.35936	-4.04253	-2.891	4.3584
9	2.28381	3.30125	6.38639	1.22394	3.01749	1.7276	0.225364	-0.353737	-0.181889	9.08355	3.51085	1.48956	-0.705232	2.23355	-0.868727	2.547	7.15664	-3.02668	0.562545	-0.474455	-2.20861	-0.361919	3.11142	1.13666	0.139566	-0.413131	-0.314	-3.75035	0.597758	7.72198	1.42537	7.72963	3.405	7.73561	5.126	-0.455818	-0.525	3.26039	-1.35176	0.363727	-3.49155	8.41409	3.265	9.496	2.15509	4.64858	-1.61481	-0.29	7.40956
10	5.01478	3.37855	9.232	3.653	5.75282	4.53482	3.493	2.75118	2.583	12.1498	6.38136	4.14218	2.01527	4.92736	1.61536	5.613	9.63736	-0.0583636	3.23945	2.18082	0.432455	1.92636	5.66873	4.01936	2.74173	2.27664	2.818	-0.514455	3.563	10.4955	3.52473	10.3372	6.006	10.1393	7.788	2.12236	2.221	6.22355	1.21436	2.75318	-1.53627	11.1252	6.364	12.899	4.69009	6.98591	1.03791	2.508	10.6661
11	7.83134	3.44624	12.1094	6.0913	8.59128	7.46186	6.80377	5.87716	5.49165	15.2452	9.35561	6.96	4.88935	7.74757	4.25197	8.762	12.2023	3.10545	6.02727	4.90627	3.24468	4.47832	8.198	7.00801	5.46107	5.12164	6.01	2.79393	6.50645	13.3275	5.67061	12.9377	8.649	12.5462	10.543	4.80448	5.055	9.20773	3.94533	5.279	0.567354	13.8932	9.519	16.331	7.32312	9.30718	3.86179	5.416	14.0506
12	10.6673	3.51257	14.941	8.48667	11.4564	10.3779	10.0613	8.94489	8.41422	18.3307	12.3588	9.85511	7.85	10.6118	6.98356	11.945	14.755	6.373	8.889	7.603	6.12067	7.09844	10.6527	10.0178	8.22067	8.00256	9.199	6.07111	9.33844	16.1637	7.84378	15.5008	11.288	14.9437	13.353	7.51033	7.909	12.1431	6.742	7.867	2.78344	16.6744	12.672	19.743	9.97433	11.5343	6.80089	8.362	17.4861
13	13.472	3.58834	17.6841	10.8202	14.2959	13.1551	13.212	11.9063	11.2414	21.3718	15.3309	12.7506	10.8353	13.457	9.75685	15.131	17.2278	9.66224	11.7843	10.2062	8.95858	9.63594	13.0247	12.9856	10.9548	10.8241	12.347	9.25552	12.027	18.9475	10.0266	18.0219	13.903	17.3342	16.179	10.1782	10.732	14.9845	9.50218	10.4492	5.07276	19.4408	15.784	23.096	12.5866	13.6125	9.80721	11.303	20.9064
14	16.2177	3.67962	20.3328	13.1039	17.0742	15.7223	16.2322	14.7489	13.9186	24.3366	18.2357	15.5994	13.8005	16.2373	12.5366	18.295	19.5905	12.91	14.6753	12.7187	11.6853	12.0813	15.3363	15.8801	13.6228	13.5401	15.428	12.32	14.5861	21.6684	12.206	20.5165	16.493	19.7277	18.987	12.7745	13.499	17.7108	12.1557	12.9774	7.40078	22.1762	18.833	26.357	15.1307	15.5382	12.8447	14.204	24.2545
15	18.8952	3.78567	22.9012	15.3706	19.7735	18.067	19.1335	17.5015	16.436	27.1944	21.0511	18.385	16.7195	18.9251	15.3074	21.418	21.8453	16.0753	17.5304	15.179	14.2904	14.4804	17.6244	18.6914	16.2115	16.1399	18.432	15.2613	17.0551	24.3387	14.3847	23.0055	19.069	22.1323	21.749	15.3009	16.196	20.3199	14.6711	15.4282	9.75046	24.8708	21.811	29.506	17.6022	17.3459	15.8833	17.011	27.4948
16	21.505	3.89913	25.4069	17.6599	22.3963	20.2221	21.9237	20.1983	18.8144	29.9141	23.7725	21.1081	19.5796	21.5124	18.0646	24.482	24.0146	19.132	20.3135	17.6339	16.7992	16.8596	19.9184	21.4142	18.7266	18.6355	21.353	18.0952	19.4718	26.9595	16.5864	25.5043	21.641	24.5547	24.45	17.7855	18.821	22.8086	17.0496	17.8029	12.1155	27.5162	24.717	32.52	20.0096	19.0847	18.892	19.7	30.6101
17	24.0483	4.00873	27.861	20.0016	24.9526	22.2402	24.5948	22.8562	21.1046	32.4717	26.3918	23.7714	22.3731	24.0067	20.8002	27.473	26.1272	22.0609	22.9881	20.1176	19.2424	19.2388	22.2294	24.037	21.1752	21.0483	24.185	20.827	21.8597	29.5181	18.838	28.0165	24.202	26.9844	27.082	20.2584	21.368	25.1697	19.312	20.1159	14.4937	30.1023	27.536	35.37	22.3657	20.8071	21.8397	22.299	33.5969
18	26.5221	4.10367	30.2653	22.4002	27.4476	24.1752	27.1279	25.4747	23.3607	34.8493	28.9024	26.3731	25.0912	26.4066	23.4987	30.372	28.213	24.8422	25.5232	22.6344	21.634	21.6287	24.545	26.5426	23.5541	23.3942	26.918	23.447	24.2242	31.9959	21.1601	30.53	26.739	29.3905	29.634	22.7392	23.829	27.4053	21.4901	22.381	16.8824	32.6112	30.253	38.032	24.6792	22.554	24.6962	24.802	36.4568
19	28.8964	4.16383	32.42	24.8408	29.8829	26.0702	29.5015	28.0317	25.6155	37.0551	31.294	28.9151	27.7264	28.7021	26.1355	33.159	30.2994	27.4585	27.8963	25.1599	23.9744	24.0309	26.8374	28.9188	25.8605	25.6802	29.534	25.947	26.5556	34.3752	23.5597	33.0196	29.225	31.7357	32.09	25.2328	26.194	29.5256	23.6144	24.5999	19.2775	35.0167	32.849	40.486	26.9552	24.3515	27.4313	27.172	39.1918
20	31.1992	4.19679	32.42	27.3001	32.2569	27.9557	31.698	30.4959	27.8828	39.1126	33.5572	31.4025	30.2704	30.8893	28.6843	35.813	32.404	29.9002	30.1025	27.6621	26.2525	26.4424	29.0766	31.1602	28.0929	27.9078	32.007	28.3268	28.8326	36.6446	26.0264	35.4526	31.629	33.983	34.426	27.7254	28.462	31.5431	25.7043	26.7643	21.6669	37.2943	35.281	42.713	29.1951	26.2187	30.0213	29.394	41.7973
21	33.3927	4.2011	32.42	29.7498	34.5676	29.8414	33.7104	32.8374	30.1557	41.0422	35.6822	33.8403	32.7178	32.9786	31.1264	38.303	34.5322	32.167	32.1529	30.1095	28.4546	28.8561	31.2361	33.267	30.2532	30.0755	34.316	30.5886	31.0343	38.7999	28.5331	37.7845	33.918	36.1	36.617	30.1998	30.643	33.4668	27.7709	28.8668	24.0379	39.4164	37.514	44.702	31.3952	28.164	32.4571	31.468	44.254
22	35.509	4.16158	34.6375	32.1575	36.8065	31.7136	35.5378	35.0286	32.4035	42.8628	37.6624	36.2217	35.067	34.9794	33.4448	40.595	36.6739	34.2612	34.0633	32.4768	30.5618	31.263	33.2953	35.2345	32.3412	32.1835	36.443	32.7243	33.1442	40.8442	31.0354	39.972	36.062	38.0658	38.652	32.6373	32.748	35.3012	29.8212	30.9038	26.3792	41.3601	39.527	46.444	33.5447	30.1889	34.7394	33.397	46.5305
23	37.5271	4.11511	41.1527	34.4927	38.9518	33.5549	37.1857	37.049	34.5904	44.5813	39.492	38.5314	37.318	36.8959	35.6293	42.669	38.802	36.1907	35.848	34.74	32.5562	32.418	35.2413	37.0657	34.3474	34.2339	38.382	34.726	35.146	42.7861	33.475	41.9771	36.062	39.8707	40.527	35.024	34.783	37.0478	31.8557	32.8727	28.6801	43.1276	41.309	47.936	35.6273	32.286	36.8781	35.182	48.5896
24	39.4164	3.99314	43.0115	35.239	40.9681	35.345	38.6655	38.8914	36.6918	46.1958	41.1658	40.7452	39.4677	38.7245	37.6731	44.518	40.881	37.9709	37.5202	36.8671	34.4325	35.1711	37.0672	38.7515	36.2563	36.2251	40.137	36.5848	37.0133	44.6257	35.7908	43.7668	39.806	41.5131	42.25	37.3474	36.744	38.7004	33.8648	34.7691	30.9277	44.7247	42.855	49.184	37.6186	34.4328	38.8811	36.825	50.3987
25	41.1545	3.77948	44.7023	38.2339	42.8166	37.0626	39.9898	40.5559	38.6852	47.7058	42.6842	42.8344	41.4983	40.4605	39.5769	46.147	42.8718	39.6214	39.0936	38.8473	36.1931	38.2937	38.7697	40.2841	38.0469	38.1481	41.72	38.2874	38.7186	46.2453	37.9452	45.3129	41.381	43.0015	43.834	39.5951	38.625	40.252	35.8312	36.5891	33.1053	46.1638	44.178	50.199	39.4895	36.5924	40.7464	38.33	51.9326
26	42.7312	3.54194	45.521	40.7532	44.467	38.6882	41.173	42.0428	40.5425	49.117	43.735	44.7723	43.3799	42.1002	41.3394	47.578	44.7293	41.1624	40.5795	40.662	37.8399	40.4892	40.3489	41.6589	39.6978	39.989	43.15	39.8266	40.2576	47.4386	39.9281	46.5942	42.749	43.715	45.295	41.7506	40.41	41.6949	37.7306	38.3248	35.1916	47.4634	45.301	50.199	41.2159	38.7223	42.4656	39.71	53.173
27	44.1754	3.36695	45.521	42.5158	45.8965	40.2003	42.2335	43.245	42.2331	50.4376	43.735	46.5457	45.0894	43.6385	42.9558	48.846	46.4066	42.6108	41.9868	42.2965	39.3757	42.5335	41.8082	42.8826	41.1936	41.7341	44.448	40.828	41.6289	48.2126	41.7252	47.5979	43.919	45.0019	46.651	43.7925	42.091	43.0201	39.5345	39.9681	37.1623	48.6465	46.257	51.597	41.613	40.7842	44.0246	40.978	54.1112
28	45.4626	3.15243	45.521	44.0875	47.0923	41.5821	43.2009	43.6228	43.7435	51.676	44.6874	48.1537	46.6156	45.0746	44.4345	49.98	47.8692	43.9784	43.3244	43.7421	40.8128	44.3797	42.103	43.969	42.5293	43.3751	45.643	41.6716	42.8165	48.713	43.3228	48.3199	44.908	46.7628	47.919	45.6991	43.663	44.2274	41.2142	41.5121	38.9941	49.7419	47.082	52.001	43.8826	42.744	45.4117	42.147	54.7499
29	46.6925	2.94088	48.4741	45.4636	48.0572	42.8301	44.0983	45.5528	45.0644	52.8449	47.5095	49.5959	47.9599	46.4085	45.8025	51.007	49.1034	45.2672	44.5999	44.995	42.1598	45.9929	42.103	44.9317	43.7097	44.9091	46.762	43.5501	43.8171	48.8245	44.7219	48.7712	45.741	47.8431	49.115	47.4512	45.13	45.3173	42.7465	42.9545	40.6664	50.7808	47.814	52.235	45.339	44.5725	46.6247	43.232	55.1085
30	47.7931	2.72799	50.2254	46.6549	48.812	43.9558	44.9532	46.4727	46.1956	53.9654	48.5142	50.8795	49.1377	47.6422	47.0922	51.951	50.117	46.4747	45.8274	46.0667	43.4244	47.3448	45.242	45.7907	44.7517	46.346	47.823	44.5209	44.6544	49.6365	45.9347	48.973	46.45	48.863	50.247	49.0446	46.52	46.3048	44.1262	44.2897	42.1637	51.7919	48.491	52.333	46.3395	46.2511	47.672	44.261	55.2278
31	48.7567	2.57015	50.7432	47.6947	49.3938	44.9757	45.7911	47.3192	47.1522	55.0625	49.5127	52.0218	50.2062	48.7766	48.3419	52.835	50.93	47.6031	47.0219	46.9882	44.6178	48.4392	46.5959	46.5749	45.6863	47.7031	48.837	45.3889	45.3681	50.1029	46.9673	48.9583	47.078	49.8444	51.323	50.4847	47.87	47.2105	45.3633	45.515	43.4907	52.795	49.15	52.339	47.1713	47.7687	48.5688	45.266	55.1712
32	49.6423	2.46849	51.0922	48.6211	49.8407	45.9002	46.6244	48.1303	47.9751	56.1547	50.5322	53.0443	51.2342	49.8171	49.5949	53.683	51.5469	48.6595	48.196	47.8085	45.7567	49.2985	47.5879	47.3194	46.5566	49.0013	49.812	46.1875	46.0025	50.6462	47.822	48.7708	47.67	50.8064	52.336	51.777	49.211	48.0484	46.4874	46.6328	44.6757	53.7998	49.82	52.303	47.8677	49.1297	49.3376	46.277	55.0208
33	50.4753	2.42262	51.3018	49.4721	50.1845	46.7407	47.4554	48.9421	48.7168	57.244	51.5885	53.9523	52.2795	50.7668	50.8773	54.511	51.9726	49.6576	49.3637	48.5838	46.858	49.9628	48.5391	48.0543	47.4043	50.2475	50.748	46.9609	46.5947	51.2723	48.5163	48.4605	48.272	51.753	53.279	52.93	50.553	48.8325	47.5363	47.6473	45.7611	54.8069	50.521	52.274	48.4685	50.3474	50.0103	47.32	54.8577
34	51.2584	2.41612	51.406	50.277	50.4523	47.497	48.271	49.784	49.4263	58.313	52.6893	54.734	53.387	51.6263	52.1863	55.317	52.247	50.6083	50.529	49.359	47.9397	50.4847	49.463	48.7963	48.259	51.4297	51.633	47.7557	47.1703	51.9827	49.091	48.0813	48.916	52.6817	54.142	52.995	51.889	49.569	48.533	48.566	46.7923	55.809	51.261	52.284	49.007	51.444	50.6217	48.407	54.7473
35	52.0316	2.47043	51.4418	51.0431	50.6706	48.1668	49.0462	50.6677	50.1441	59.3332	53.8316	55.3692	54.5805	52.3917	53.4954	56.085	52.4186	51.5164	51.6766	50.1655	49.021	50.9119	50.3637	49.5429	49.1314	52.5261	52.444	48.5994	47.7493	52.763	49.598	47.69	49.618	53.5854	54.914	54.8534	53.194	50.2527	49.4778	49.3918	47.8016	56.7966	52.035	52.356	49.5072	52.433	51.1993	49.528	54.7275
36	52.7546	2.5403	51.4562	51.7549	50.8665	48.7515	49.7549	51.5786	50.8832	60.2725	54.9995	55.8462	55.8517	53.0637	54.7567	56.802	52.548	52.38	52.7822	51	50.1089	51.2865	51.235	50.276	50.014	53.5083	53.162	49.4927	48.3428	53.5915	50.0906	47.3281	50.368	54.4455	55.587	55.6349	54.428	50.8675	50.3509	50.1271	48.7973	57.7612	52.829	52.487	49.9876	53.3098	51.7551	50.654	54.8012
37	53.4244	2.62738	51.4791	52.3909	51.0661	49.2483	50.3695	52.4731	51.6291	61.0966	56.1702	56.168	57.1629	53.6518	55.9132	57.456	52.7051	53.1927	53.8142	51.8329	51.1938	51.6474	52.0634	50.9696	50.8847	54.3448	53.76	50.4138	48.9389	54.4395	50.6183	47.0099	51.116	55.2225	56.154	56.2969	55.541	51.3916	51.12	50.7653	49.7693	58.692	53.608	52.651	50.4546	54.0591	52.2861	51.753	54.9362
38	54.019	2.72414	51.5253	52.9328	51.2826	49.6465	50.8615	53.2924	52.359	61.7697	57.3101	56.3479	58.4355	54.1562	56.9125	58.036	52.9151	53.9367	54.7421	52.6224	52.2422	52.0204	52.8427	51.5884	51.7132	55.0058	54.207	51.3185	49.5067	55.2671	51.2204	46.7293	51.793	55.8692	56.598	56.8334	56.48	51.7934	51.7602	51.3006	50.7027	59.5681	54.332	52.819	50.8996	54.6654	52.7796	52.795	55.0762
39	54.5135	2.8234	51.5906	53.363	51.5058	49.921	51.1896	53.9751	53.0496	62.2647	58.3694	56.4025	59.571	54.5616	57.7068	58.528	53.1592	54.5835	55.5366	53.3238	53.178	52.4139	53.5587	52.0832	52.457	55.4663	54.475	52.1489	50.0118	56.0317	51.9203	46.4838	52.327	56.3386	56.892	57.2343	57.2	52.0423	52.2481	51.7329	51.5805	60.3621	54.97	52.989	51.3032	55.1106	53.2176	53.752	55.1793
40	54.8895	2.9174	51.6649	53.6556	51.7034	50.0378	51.3462	54.4865	53.6619	62.5709	59.2907	56.3456	60.5065	54.8539	58.2702	58.921	53.4042	55.0945	56.1699	53.8965	53.9274	52.8151	54.1803	52.4177	53.0717	55.7126	54.547	52.8636	50.4175	56.6957	52.7258	46.2928	52.664	56.5997	57.026	57.4917	57.674	52.1282	52.5656	52.0605	52.3845	61.0521	55.5	53.2	51.6358	55.3748	53.5772	54.597	55.2419
41	55.1448	2.99776	51.7481	53.7935	51.8532	49.9676	51.3561	54.8083	54.1565	62.7008	60.0246	56.1999	61.2252	55.0296	58.6051	59.222	53.6092	55.43	56.6259	54.3138	54.4436	53.1909	54.6627	52.5817	53.5235	55.7577	54.429	53.4491	50.7044	57.2331	53.6262	46.1889	52.801	56.6602	57.026	57.5986	57.895	52.0789	52.7163	52.2796	53.1032	61.6189	55.928	53.511	51.8753	55.4523	53.8347	55.319	55.3158
42	55.301	3.05586	51.8566	53.7899	51.9706	49.7284	51.2896	54.9499	54.5242	62.6847	60.5476	56.0096	61.7411	55.1052	58.7587	59.453	53.7528	55.5663	56.9034	54.576	54.7094	53.5044	54.9658	52.6164	53.8008	55.6551	54.169	53.9154	50.8767	57.6392	54.5786	46.2099	52.79	56.5629	56.952	57.5508	57.89	51.9541	52.7375	52.3912	53.7353	62.0594	56.284	53.967	52.0189	55.3634	53.9842	55.922	55.5004
43	55.4015	3.08355	52.0329	53.6905	52.104	49.4168	51.2493	54.9669	54.7976	62.5717	60.8702	55.8374	62.0711	55.1151	58.8108	59.649	53.8403	55.5075	57.0279	54.7167	54.7393	53.7415	55.078	52.5931	53.9243	55.4836	53.847	54.3036	50.974	57.9378	55.514	46.4025	52.707	56.3774	56.873	57.3548	57.72	51.8338	52.6952	52.414	54.2912	62.389	56.607	54.58	52.0968	55.146	54.0569	56.43	55.8882
44	55.4994	3.07755	52.3118	53.5582	52.3039	49.1508	51.3234	54.9521	55.0389	62.4306	61.0266	55.7468	62.22	55.1027	58.8415	59.863	53.8875	55.289	57.0522	54.7996	54.5854	53.9306	55.0358	52.5784	53.9425	55.3223	53.542	54.6673	51.0586	58.1775	56.3591	46.8124	52.627	56.1873	56.853	57.04	57.463	51.8101	52.668	52.3877	54.7924	62.6437	56.939	55.355	52.1711	54.8521	54.1164	56.89	56.5149
45	55.6479	3.04392	52.6973	53.4737	52.635	49.0044	51.5713	55.001	55.316	62.3343	61.0681	55.8057	62.2397	55.1246	58.9298	60.138	53.9277	54.97	57.0363	54.906	54.3273	54.1068	54.9057	52.6486	53.9377	55.235	53.33	55.0573	51.1977	58.4077	57.0564	47.4481	52.625	56.0848	56.945	56.6713	57.207	51.967	52.7393	52.3663	55.2667	62.8716	57.308	56.291	52.312	54.548	54.2253	57.356	57.3656
46	55.8918	2.99483	53.1922	53.5195	53.1666	49.012	52.0365	55.1861	55.6938	62.3305	61.0761	56.0831	62.2074	55.2531	59.1558	60.482	54.0196	54.6158	57.043	55.1604	54.0579	54.297	54.7481	52.8912	54.0097	55.2709	53.281	55.4851	51.4429	58.6746	57.5765	48.2368	52.765	56.1459	57.191	56.3239	57.053	52.3465	52.9736	52.4088	55.7416	63.1102	57.721	57.342	52.5653	54.3313	54.438	57.883	58.3732
47	56.2516	2.94027	53.8125	53.7367	53.9299	49.1976	52.7358	55.5638	56.1984	62.4211	61.1469	56.6036	62.1868	55.5412	59.5796	60.855	54.2173	54.3071	57.1198	55.648	53.8785	54.5631	54.6118	53.3571	54.227	55.4494	53.444	55.9184	51.8267	59.0244	57.9285	49.0354	53.084	56.3909	57.586	56.0686	57.096	52.9052	53.3791	52.5715	56.2468	63.3573	58.156	58.407	52.9682	54.301	54.8167	58.511	59.4158
48	56.7073	2.88231	54.548	54.0907	54.8717	49.564	53.6291	56.1692	56.7968	62.5667	61.3371	57.3021	62.2453	55.9771	60.1968	61.18	54.5323	54.155	57.2692	56.3767	53.8923	54.9799	54.5479	54.0104	54.5772	55.7341	53.806	56.2906	52.3328	59.4821	58.1577	49.698	53.555	56.7603	58.043	55.9882	57.359	53.5145	53.8927	52.8863	56.8137	63.5641	58.555	59.368	53.5563	54.4887	55.4156	59.232	60.3496
49	57.193	2.82281	55.3296	54.4811	55.8486	50.0766	54.5967	56.9679	57.398	62.699	61.6242	58.039	62.4511	56.475	60.9317	61.361	54.9315	54.2178	57.4495	57.2571	54.1537	55.5628	54.5923	54.7292	54.9751	56.0307	54.265	56.5202	52.8832	60.0249	58.3258	50.1271	54.074	57.1378	58.438	56.1511	57.777	54.0193	54.4027	53.3375	57.4461	63.6566	58.825	60.13	54.3276	54.8312	56.2082	59.981	61.0633
50	57.6155	2.77173	56.0409	54.7856	56.6777	50.6561	55.465	57.8402	57.8915	62.7454	61.9231	58.6581	62.8006	56.9225	61.6772	61.318	55.3535	54.4388	57.6056	58.1278	54.6121	56.2256	54.7271	55.3585	55.2939	56.2077	54.678	56.5353	53.3603	60.5616	58.4813	50.2851	54.501	57.4084	58.67	56.553	58.223	54.2988	54.7926	53.8611	58.1154	63.5723	58.881	60.634	55.2067	55.2009	57.0665	60.659	61.5065
51	57.8822	2.74227	56.5589	54.9082	57.2118	51.1817	56.0702	58.6085	58.1788	62.6336	62.1337	59.0369	63.1952	57.224	62.3217	61.009	55.722	54.7081	57.6849	58.8167	55.1243	56.8204	54.8765	55.7661	55.4125	56.1422	54.929	56.2894	53.6481	60.9485	58.6456	50.1757	54.726	57.4917	58.681	57.1008	58.564	54.2865	54.9714	54.3628	58.7614	63.276	58.67	60.858	56.0598	55.4611	57.8201	61.158	61.6752
52	57.9289	2.74405	56.8155	54.7949	57.3792	51.5112	56.3356	59.1246	58.2062	62.3145	62.1762	59.1182	63.5105	57.3054	62.765	60.438	55.9575	54.9152	57.6439	59.2023	55.5085	57.2157	54.9455	55.8812	55.2486	55.7752	54.942	55.7724	53.6667	61.0612	58.8048	49.8169	54.687	57.358	58.454	57.6443	58.698	53.9892	54.891	54.7407	59.3008	62.7598	58.183	60.806	56.7516	55.5167	58.3283	61.399	61.5936
53	57.7319	2.77695	56.8109	54.4355	57.1771	51.5556	56.2839	59.3348	57.9608	61.7756	62.0082	58.908	63.6564	57.13	62.9396	59.639	55.9978	54.9784	57.4495	59.2426	55.6376	57.3369	54.8537	55.698	54.7854	55.1198	54.685	55.0066	53.3938	60.8448	58.8976	49.2247	54.376	57.012	57.991	58.0503	58.569	53.4599	54.5459	54.9139	59.6533	62.0363	57.447	60.497	57.1921	55.3397	58.5264	61.354	61.2962
54	57.2969	2.83185	56.5659	53.8517	56.652	51.2925	55.967	59.2447	57.4537	61.0129	61.6225	58.4356	63.594	56.7037	62.8253	58.659	55.8128	54.8499	57.0745	58.9715	55.46	57.1696	54.5499	55.2499	54.0517	54.2277	54.142	54.0394	52.8591	60.2992	58.8407	48.4153	53.815	56.4748	57.302	58.2353	58.174	52.7492	53.9647	54.8392	59.7627	61.1279	56.506	59.951	57.3482	54.9496	58.4153	61.031	60.8117
55	56.6469	2.89668	56.1064	53.0786	55.8663	50.7505	55.4419	58.8899	56.7101	60.0393	61.033	57.7494	63.3195	56.0502	62.4422	57.536	55.4011	54.4945	56.4935	58.4514	54.996	56.7314	54.0185	54.5827	53.1113	53.1573	53.312	52.9317	52.1163	59.4674	58.5726	47.4162	53.045	55.7657	56.405	58.1649	57.539	51.8898	53.198	54.5126	59.6057	60.0615	55.401	59.184	57.2329	54.3812	58.04	60.461	60.1594
56	55.8102	2.96169	55.448	52.145	54.8732	49.9739	54.7521	58.3069	55.765	58.878	60.2663	56.9001	62.8401	55.2009	61.8338	56.301	54.7857	53.8892	55.6933	57.739	54.3031	56.0523	53.271	53.7414	52.0263	51.9508	52.222	51.7343	51.216	58.4156	58.0746	46.2669	52.104	54.9058	55.335	57.8487	56.694	50.9028	52.2967	53.9557	59.1841	58.8688	54.165	58.201	56.876	53.661	57.4489	59.674	59.3569
57	54.8116	3.02262	54.5979	51.0649	53.7088	48.9822	53.9158	57.5236	54.6506	57.5563	59.3489	55.9211	62.1681	54.189	61.0488	54.98	54.0057	53.0372	54.6872	56.8508	53.434	55.1691	52.3299	52.7615	50.8444	50.6326	50.908	50.4698	50.1889	57.2027	57.3652	45.0092	51.032	53.9045	54.131	57.3197	55.669	49.7963	51.2957	53.2025	58.5257	57.5801	52.825	57.008	56.3078	52.7959	56.6877	58.701	58.4194
58	53.6697	3.0808	53.5529	49.8453	52.3952	47.751	52.9259	56.5612	53.382	56.0944	58.2981	54.8236	61.3196	53.0443	60.1267	53.583	53.1029	51.9722	53.509	55.8017	52.4261	54.1098	51.2193	51.6532	49.5855	49.2142	49.398	49.1397	49.0363	55.868	56.4814	43.6761	49.856	52.7714	52.822	56.6107	54.487	48.5741	50.2075	52.2891	57.6666	56.2171	51.403	55.617	55.554	51.7789	55.8005	57.574	57.3518
59	52.3961	3.13781	52.3119	48.4908	50.9437	46.2482	51.7703	55.4315	51.9613	54.5008	57.1269	53.6125	60.303	51.7886	59.0915	52.106	52.1053	50.738	52.1918	54.5772	51.2941	52.8858	49.9569	50.4125	48.2482	47.7048	47.712	47.7397	47.745	54.4291	55.4563	42.2925	48.601	51.5167	51.418	55.741	53.175	47.2455	49.0327	51.2443	56.6349	54.7861	49.919	54.046	54.6281	50.6018	54.8124	56.321	56.1488
60	50.9993	3.19285	50.8879	47.0113	49.3626	44.48	50.4533	54.1338	50.3964	52.7776	55.8397	52.2936	59.1228	50.436	57.9491	50.547	51.016	49.3682	50.7599	53.1794	50.0274	51.5036	48.5582	49.0356	46.8245	46.1484	45.87	46.2713	46.301	52.8922	54.3143	40.8717	47.283	50.1532	49.919	54.7223	51.753	45.8227	47.7725	50.081	55.4495	53.2821	48.385	52.312	53.5388	49.2577	53.7334	54.958	54.8012
61	49.4877	3.24224	49.3042	45.4238	47.659	42.4787	48.9935	52.6631	48.704	50.9274	54.4308	50.8765	57.7752	48.9921	56.6915	48.91	49.8215	47.8856	49.2237	51.6255	48.6092	49.9683	47.0367	47.5242	45.3098	44.6808	43.885	44.7316	44.7075	51.2742	53.0702	39.4123	45.909	48.6876	48.318	53.5671	50.233	44.3203	46.4265	48.7994	54.1209	51.6908	46.812	50.425	52.2965	47.7506	52.554	53.497	53.2986
62	47.8708	3.28296	47.5906	43.7476	45.849	40.3163	47.4189	51.0246	46.9053	48.9572	52.8946	49.373	56.251	47.4556	55.3148	47.21	48.5002	46.2958	47.5812	49.9427	47.0288	48.298	45.4056	45.8932	43.7078	43.4003	41.784	43.1178	42.9822	49.6273	51.7296	37.9017	44.479	47.1188	46.606	52.2842	48.623	42.7538	44.9973	47.3964	52.6513	50.002	45.207	48.397	50.9198	46.0943	51.2622	51.949	51.6344
63	46.1561	3.31699	45.7642	42.0024	43.9562	38.0658	45.7497	49.2362	45.0262	46.8777	51.233	47.7997	54.5465	45.8259	53.8157	45.46	47.0361	44.5928	45.8264	48.1636	45.2823	46.5133	43.6682	44.1552	42.0249	42.2127	39.607	41.4292	41.1394	47.9825	50.295	36.321	42.99	45.4454	44.784	50.8848	46.938	41.133	43.4853	45.8758	51.0435	48.2127	43.575	46.235	49.4283	44.3091	49.8493	50.327	49.81
64	44.3494	3.34983	43.8255	40.2069	41.9941	35.775	44.0006	47.3246	43.0921	44.7002	49.4555	46.1692	52.6695	44.1053	52.1934	43.671	45.4225	42.7685	43.9535	46.3105	43.3754	44.6337	41.8265	42.3164	40.2715	40.9614	37.354	39.6682	39.1897	46.3034	48.7675	34.6455	41.442	43.6675	42.858	49.3823	45.193	39.4625	41.896	44.2477	49.307	46.3219	41.92	43.94	47.8428	42.4197	48.3115	48.645	47.8295
65	42.456	3.38741	41.7692	38.3655	39.9607	33.4725	42.1763	45.3239	41.1167	42.4377	47.5734	44.4828	50.638	42.2974	50.4491	41.844	43.658	40.8132	41.9533	44.3946	41.3426	42.675	39.8763	40.3814	38.4592	39.561	35.015	37.845	37.1395	44.5364	47.1512	32.8555	39.836	41.7916	40.83	47.7932	43.407	37.744	40.2266	42.5229	47.4629	44.3372	40.235	41.525	46.1811	40.4493	46.6553	46.905	45.7035
66	40.4788	3.43458	39.5912	36.465	37.8426	31.1619	40.2621	43.2473	39.0965	40.0977	45.5974	42.7317	48.4752	40.4072	48.5909	39.976	41.7492	38.7232	39.818	42.4185	39.2046	40.645	37.808	38.3596	36.5981	37.9736	32.583	35.9799	34.9935	42.6451	45.4525	30.9454	38.17	39.8257	38.689	46.1305	41.587	35.9786	38.4688	40.7037	45.5325	42.2699	38.505	39.01	44.452	38.4101	44.8938	45.1	43.4509
67	38.4201	3.49363	37.293	34.491	35.632	28.8267	38.2473	41.0883	37.018	37.691	43.533	40.9043	46.2	38.4397	46.6307	38.068	39.709	36.5067	37.548	40.37	36.9723	38.5433	35.636	36.2593	34.6987	36.1833	30.05	34.082	32.7643	40.619	43.679	28.9257	36.438	37.7827	36.436	44.397	39.73	34.1653	36.615	38.78	43.5347	40.1367	36.717	36.427	42.648	36.292	43.0437	43.22	41.0957
68	36.2829	3.56299	34.876	32.4247	33.3283	26.4494	36.1299	38.8467	34.8693	35.2185	41.3842	38.9899	43.8268	36.4048	44.5834	36.121	37.5514	34.1814	35.1549	38.2239	34.6417	36.3613	33.3926	34.0896	32.773	34.2018	27.428	32.1233	30.4758	38.4843	41.8422	26.8226	34.635	35.6752	34.086	42.5816	37.827	32.3027	34.6556	36.7367	41.4789	37.954	34.87	33.814	40.7415	34.0848	41.1187	41.256	38.6675
69	34.0747	3.63717	32.3645	30.2684	30.9399	24.0261	33.9096	36.5295	32.6427	32.6933	39.1556	36.9802	41.3657	34.308	42.4673	34.13	35.3018	31.7689	32.6668	35.9754	32.1932	34.0899	31.0992	31.8677	30.834	32.0605	24.746	30.0875	28.1556	36.2664	39.9453	24.6702	32.761	33.5146	31.662	40.6739	35.867	30.3897	32.5982	34.577	39.3618	35.7323	32.961	31.201	38.7108	31.7979	39.1258	39.206	36.1957
70	31.8039	3.70831	29.7768	28.0232	28.4868	21.5658	31.59	34.1443	30.3408	30.1252	36.8491	34.8685	38.8242	32.1479	40.2967	32.096	32.9783	29.2891	30.1076	33.6285	29.6222	31.7334	28.7718	29.6156	28.8902	29.7961	22.025	28.0018	25.8271	33.97	37.9829	22.5048	30.82	31.3128	29.192	38.6598	33.839	28.4305	30.454	32.3083	37.1697	33.4742	30.994	28.615	36.5362	29.4461	37.0655	37.072	33.7031
71	29.4796	3.76877	27.1279	25.6925	25.9942	19.0955	29.1831	31.7007	27.9737	27.5278	34.4686	32.6497	36.2135	29.9201	38.0829	30.027	30.592	26.7654	27.4914	31.1973	26.9503	29.3021	26.4222	27.3405	26.9469	27.4488	19.287	25.8794	23.513	31.5656	35.9462	20.3498	28.816	29.0862	26.71	36.534	31.737	26.4428	28.2377	29.9445	34.8841	31.1811	28.974	26.068	34.2083	27.0536	34.9369	34.866	31.204
72	27.1451	3.72863	24.4314	23.2802	23.4852	16.6477	26.7035	29.2176	25.5509	24.9122	32.0214	30.3194	33.5385	27.625	35.8335	27.924	28.1523	24.2232	24.8286	28.7063	24.2041	26.8209	24.0607	25.0372	25.005	25.0619	19.287	23.7193	21.2383	28.9759	33.8264	18.2089	26.755	26.8499	24.247	34.2924	29.564	24.4531	25.9684	27.4996	32.484	28.8576	26.897	23.565	31.7236	24.6449	32.743	32.602	28.7018
73	24.7404	3.85676	21.7001	20.7948	20.9779	14.2359	24.1643	26.7204	23.0722	22.2877	29.5201	27.8766	30.8059	25.2694	33.5455	25.784	25.6656	21.6903	22.1283	26.1786	21.3941	24.3236	21.7016	22.7138	23.0566	22.6627	13.861	21.5218	19.0257	28.645	31.6183	16.0745	24.649	24.6182	21.83	31.9336	27.332	22.4838	23.6611	24.9931	29.9545	26.5111	24.77	21.103	29.0848	22.2373	30.4902	30.296	26.185
74	22.2885	3.84243	18.944	18.2443	18.4811	11.855	21.5729	24.2251	20.5401	19.6646	26.9799	25.3291	28.0332	22.8637	31.208	23.608	23.1361	19.1822	19.3999	23.6296	18.5196	21.8381	19.3572	20.3969	21.0857	20.2635	11.206	19.2634	16.8905	23.4674	29.3175	13.9444	22.512	22.4002	19.469	29.4677	25.048	20.5573	21.3309	22.4427	27.2945	24.1516	22.603	18.675	26.3039	19.8292	28.1866	27.953	23.6222
75	19.8517	3.83539	16.1819	15.6431	15.9978	9.50406	18.9324	21.7326	17.963	17.0561	24.4139	22.6946	25.2345	20.4209	28.8145	21.398	20.5658	16.6948	16.6545	21.0689	15.5879	19.3809	17.0298	18.1079	19.0721	17.8811	8.613	16.9372	14.8411	20.4302	26.9184	11.8251	20.357	20.2073	17.167	26.9053	22.719	18.6951	18.9976	19.8635	24.523	21.7894	20.401	16.283	23.3997	17.4145	25.8392	25.571	20.9846
76	17.4174	3.81853	13.4407	13.0048	13.5367	7.19012	16.2533	19.2309	15.3666	14.4777	21.8346	20.0077	22.4146	17.9519	26.366	19.153	17.9537	14.2167	13.9129	18.5077	12.6198	16.9505	14.7145	15.8677	17.0106	15.5415	6.095	14.5696	12.8892	17.5783	24.4177	9.73055	18.197	18.0538	14.922	24.2613	20.354	16.9155	16.6832	17.2723	21.6753	19.4316	18.177	13.948	20.4015	14.9957	23.4538	23.15	18.2692
77	14.9988	3.79314	10.7494	10.3412	11.1219	4.93352	13.5686	16.7137	12.7812	11.9467	19.2536	17.3218	19.5737	15.4687	23.8804	16.89	15.3112	11.7428	11.2036	15.9692	9.66203	14.5316	12.4079	13.6976	14.9235	13.2647	3.664	12.1877	11.0454	14.7354	21.8175	7.68194	16.041	15.9494	12.728	21.5619	17.958	15.2197	14.405	14.6792	18.7897	17.0818	15.948	11.699	17.3465	12.5871	21.04	20.701	15.4996
78	12.6152	3.76029	8.133	7.676	8.78667	2.76056	10.9066	14.1902	10.2487	9.48333	16.6868	14.6916	16.7256	12.9876	21.3859	14.625	12.6697	9.28144	8.55667	13.482	6.77011	12.1293	10.1163	11.6149	12.851	11.0623	1.345	9.81656	9.317	11.8566	19.1256	5.70311	13.906	13.8981	10.585	18.8417	15.544	13.6039	12.1827	12.094	15.9093	14.7457	13.739	9.564	14.2747	10.208	18.6143	18.252	12.7164
79	10.2895	3.71962	5.62036	5.04255	6.56076	0.693333	8.295	11.6813	7.82285	7.11218	14.1494	12.1266	13.8977	10.5353	18.9032	12.379	10.0715	6.85479	6.00691	11.0818	3.99309	9.76591	7.85318	9.6337	10.8323	8.94373	-0.835	7.48055	7.71	8.97627	16.3569	3.81594	11.814	11.9015	8.505	16.1336	13.135	12.0553	10.0355	9.53273	13.0916	12.4394	11.573	7.561	11.2378	7.88509	16.1948	15.84	9.96333
80	8.04466	3.66867	3.24652	2.47933	4.46706	-1.25155	5.75694	9.21767	5.55468	4.85942	11.6685	9.60104	11.1258	8.14435	16.4496	10.178	7.55833	4.497	3.59067	8.79582	1.37549	7.46615	5.63624	7.76689	8.90307	6.92049	-2.842	5.20386	6.22224	6.16467	13.5294	2.03978	9.789	9.95583	6.5	13.4677	10.758	10.5515	7.97994	7.02212	10.4026	10.191	9.465	5.684	8.30927	5.64761	13.7941	13.507	7.28911
81	5.9201	3.61891	1.02942	0.0344848	2.52267	-3.0572	3.31971	6.82811	3.47558	2.75048	9.27682	7.15311	8.44428	5.84516	14.0468	8.036	5.16888	2.24794	1.33521	6.64345	-1.04974	5.25223	3.484	6.0343	7.0962	4.99932	-4.632	3.01656	4.84202	3.49183	10.669	0.389182	7.854	8.05372	4.588	10.876	8.443	9.07196	6.02921	4.59509	9.363	8.03188	7.431	3.92	5.56485	3.51682	11.4255	11.297	4.74265
82	3.88866	3.5371	-1.01845	-2.24445	0.733	-4.72909	1.00955	4.53891	1.59073	0.806	6.98755	4.85336	5.87891	3.66109	11.7082	5.955	2.93755	0.142818	-0.748273	4.63327	-3.26718	3.14645	1.41736	4.44264	5.43945	3.18	-6.17	0.933273	3.54873	1.01445	7.81309	-1.12736	6.027	6.19536	2.779	8.38982	6.216	7.604	4.19545	2.28018	6.48918	5.98182	5.489	2.253	3.06982	1.50664	9.11009	9.254	2.36255
83	1.98229	3.44738	-2.88218	-4.32548	-0.899929	-6.26381	-1.15308	2.36489	-0.118414	-0.965424	4.80565	2.7433	3.45072	1.61212	9.44388	3.949	0.890485	-1.79245	-2.65627	2.76336	-5.27249	1.16987	-0.545485	3.00167	3.9554	1.45342	-7.449	-1.04939	2.3296	-1.22519	5.00303	-2.51066	4.322	4.38935	1.075	6.03594	4.09	6.13723	2.48424	0.0907273	3.58902	4.05423	3.653	0.668	0.871455	-0.36997	6.87744	7.4	0.180727
84	0.219396	3.35754	-4.54933	-6.18827	-2.38322	-7.64771	-3.15485	0.311727	-1.69964	-2.55958	2.74279	0.838222	1.17997	-0.27798	7.25736	2.037	-0.951939	-3.54373	-4.38718	1.02445	-7.06054	-0.664212	-2.3887	1.70775	2.65879	-0.19203	-8.469	-2.92454	1.17868	-3.20232	2.2863	-3.76102	2.748	2.64291	-0.52	3.83742	2.074	4.66115	0.891909	-1.96576	1.78726	2.25789	1.925	-0.85	-1.01348	-2.09779	4.75166	5.744	-1.78112
85	-1.41037	3.26223	-6.01464	-7.82082	-3.73167	-8.86012	-4.99324	-1.60648	-3.21055	-3.99282	0.807273	-0.865545	-0.919303	-1.98024	5.14682	0.232	-2.57382	-5.114	-5.94155	-0.592364	-8.6243	-2.34958	-4.09482	0.543788	1.55639	-1.76488	-9.242	-4.67233	0.0905152	-4.89755	-0.294424	-4.88024	1.317	0.961333	-2.003	1.79982	0.171	3.16521	-0.588636	-3.87455	0.200424	0.60203	0.297	-2.312	-2.60355	-3.66209	2.75391	4.279	-3.50852
86	-2.91079	3.16185	-7.27797	-9.21945	-4.96398	-9.88625	-6.68117	-3.37285	-4.68582	-5.29258	-0.991111	-2.38866	-2.83226	-3.47252	3.11254	-1.468	-3.97048	-6.51354	-7.32264	-2.09127	-9.95982	-3.87474	-5.64824	-0.509182	0.511182	-3.27246	-9.825	-6.29578	-0.933131	-6.30421	-2.69663	-5.87099	0.033	-0.646485	-3.373	-0.0835152	-1.619	1.63726	-1.96215	-5.61255	-1.20942	-0.906838	-1.239	-3.724	-3.94624	-5.05036	0.907909	2.982	-4.99922
87	-4.28885	3.05363	-8.34218	-10.3916	-6.10145	-10.7365	-8.22559	-4.97976	-6.13325	-6.48879	-2.6438	-3.76043	-4.5418	-4.74896	1.15395	-3.073	-5.15476	-7.75589	-8.53676	-3.46827	-11.076	-5.21197	-7.03879	-1.46223	-0.773717	-4.72725	-10.281	-7.81434	-1.88673	-7.44161	-4.87887	-6.74823	-1.118	-2.17068	-4.628	-1.8157	-3.288	0.0700606	-3.22597	-7.15539	-2.47701	-2.26146	-2.689	-5.086	-5.10667	-6.25788	-0.763424	1.81	-6.26714
88	-5.55083	2.93907	-9.23045	-11.3571	-7.16627	-11.4505	-9.6137	-6.42424	-7.54064	-7.611	-4.14342	-5.0017	-6.04945	-5.82142	-0.732758	-4.583	-6.155	-8.85515	-9.59455	-4.71391	-11.9892	-6.36794	-8.26218	-2.31761	-2.38709	-6.14752	-10.664	-9.23909	-2.76915	-8.34567	-6.80285	-7.54227	-2.153	-3.60473	-5.766	-3.39791	-4.822	-1.53461	-4.37545	-8.48782	-3.63339	-3.46209	-4.051	-6.397	-6.14618	-7.29591	-2.23933	0.715	-7.34194
89	-6.70078	2.82534	-9.97567	-12.1447	-8.17633	-12.0851	-10.835	-7.70122	-8.88056	-8.68867	-5.489	-6.12256	-7.35711	-6.70878	-2.545	-5.996	-7.01433	-9.81967	-10.512	-5.815	-12.7307	-7.35511	-9.31533	-3.081	-4.15344	-7.55178	-11.028	-10.5749	-3.58556	-9.06789	-8.443	-8.28456	-3.09	-4.94256	-6.798	-4.82967	-6.207	-3.15944	-5.41333	-9.614	-4.70622	-4.526	-5.334	-7.661	-7.10733	-8.18967	-3.509	-0.357	-8.26444
90	-7.74595	2.71699	-10.6219	-12.7943	-9.14989	-12.7014	-11.8865	-8.81595	-10.1229	-9.73852	-6.68682	-7.13205	-8.47137	-7.4279	-4.27241	-7.304	-7.79245	-10.6598	-11.3084	-6.76545	-13.3438	-8.19903	-10.1995	-3.87626	-5.90515	-8.94799	-11.421	-11.8252	-4.34251	-9.6718	-9.79512	-9.00163	-3.958	-6.18897	-7.744	-6.10624	-7.432	-4.76682	-6.35033	-10.5617	-5.71084	-5.4884	-6.545	-8.876	-8.00621	-8.97697	-4.57138	-1.457	-9.08679
91	-8.7013	2.61284	-11.218	-13.3558	-10.0997	-13.3511	-12.773	-9.78055	-11.2479	-10.7445	-7.75227	-8.04409	-9.40909	-8.00345	-5.90682	-8.488	-8.553	-11.3896	-12.0098	-7.61364	-13.8686	-8.94564	-10.9269	-5.02055	-7.54927	-10.3245	-11.872	-12.9907	-5.04218	-10.2146	-10.8679	-9.71409	-4.776	-7.35982	-8.618	-7.22791	-8.506	-6.30645	-7.20536	-11.3799	-6.63682	-6.38582	-7.678	-10.034	-8.83809	-9.70473	-5.44064	-2.621	-9.86164
92	-9.58271	2.5165	-11.8055	-13.8664	-11.0308	-14.0487	-13.5287	-10.6131	-12.2449	-11.6573	-8.70185	-8.88903	-10.1986	-8.48051	-7.43888	-9.54	-9.34645	-12.0324	-12.6428	-8.41191	-14.3337	-9.63516	-11.5216	-6.67287	-9.05282	-11.6588	-12.473	-14.0668	-5.69098	-10.7435	-11.6581	-10.4346	-5.539	-8.46223	-9.42	-8.21067	-9.445	-7.74055	-8.00479	-12.1236	-7.44707	-7.23954	-8.718	-11.127	-9.59845	-10.4129	-6.15156	-3.849	-10.6342
93	-10.3968	2.4402	-12.4036	-14.3362	-11.9368	-14.7777	-14.203	-11.3343	-13.0975	-12.4106	-9.54367	-9.71113	-10.8588	-8.91853	-8.85205	-10.455	-10.1968	-12.6051	-13.2347	-9.20573	-14.7352	-10.2779	-12.0133	-8.64402	-10.4212	-12.9171	-13.34	-15.0407	-6.2892	-11.2967	-12.1352	-11.1625	-6.207	-9.47641	-10.121	-9.08915	-10.254	-9.05469	-8.77382	-12.8276	-8.08629	-8.0509	-9.647	-12.15	-10.2962	-11.1218	-6.7554	-5.096	-11.4264
94	-11.1313	2.39248	-13.0058	-14.7476	-12.797	-15.4962	-14.8198	-11.9848	-13.7617	-12.9341	-10.2765	-10.5522	-11.378	-9.36421	-10.1184	-11.195	-11.0922	-13.1066	-13.8034	-10.0233	-15.0523	-10.8509	-12.4217	-10.6869	-11.6555	-14.0444	-14.398	-15.884	-6.80809	-11.8705	-12.2545	-11.8631	-6.72	-10.3505	-10.679	-9.89309	-10.927	-10.2505	-9.52336	-13.502	-8.50142	-8.80615	-10.433	-13.09	-10.9336	-11.8137	-7.30012	-6.285	-12.226
95	-11.7508	2.37393	-13.5765	-15.0692	-13.5842	-16.123	-15.3659	-12.5989	-14.1721	-13.1631	-10.8679	-11.4004	-11.7141	-9.84296	-11.1963	-11.705	-11.9755	-13.5156	-14.3315	-10.8502	-15.2705	-11.3067	-12.7396	-12.6364	-12.7278	-14.9803	-15.445	-16.5438	-7.18969	-12.396	-11.9979	-12.4586	-7.023	-11.0076	-11.045	-10.6165	-11.456	-11.3224	-10.2345	-14.1248	-8.65937	-9.48511	-11.029	-13.899	-11.4742	-12.4254	-7.81709	-7.33	-12.9871
96	-12.2033	2.37965	-14.0282	-15.2695	-14.2532	-16.5512	-15.802	-13.1556	-14.2526	-13.0544	-11.2722	-12.1829	-11.8237	-10.343	-12.0365	-11.944	-12.7642	-13.8032	-14.7683	-11.6222	-15.3651	-11.5935	-12.9387	-14.364	-13.5674	-15.6745	-16.323	-16.9467	-7.37873	-12.7742	-11.3757	-12.8505	-7.094	-11.3605	-11.182	-11.2332	-11.83	-12.241	-10.8521	-14.6219	-8.54607	-10.0626	-11.383	-14.483	-11.8428	-12.854	-8.32392	-8.155	-13.6363
97	-12.4348	2.40208	-14.2357	-15.3228	-14.7256	-16.6937	-16.0735	-13.5822	-13.9263	-12.6034	-11.4548	-12.7985	-11.6935	-10.8188	-12.5994	-11.874	-13.3863	-13.9302	-15.0435	-12.2593	-15.2866	-11.665	-12.9918	-15.7694	-14.0867	-16.0896	-16.931	-17.023	-7.34321	-12.9009	-10.4286	-12.9502	-6.947	-11.339	-11.071	-11.7123	-12.029	-12.9564	-11.3057	-14.8816	-8.17239	-10.5091	-11.444	-14.73	-11.9639	-13.0001	-8.8243	-8.697	-14.0925
98	-12.4026	2.43758	-14.0888	-15.2095	-14.9094	-16.5117	-16.1155	-13.8005	-13.1337	-11.8446	-11.3855	-13.1547	-11.3332	-11.1985	-12.8492	-11.472	-13.8017	-13.8593	-15.0876	-12.694	-14.9761	-11.4894	-12.8757	-16.8018	-14.2196	-16.2065	-17.226	-16.7292	-7.08478	-12.6757	-9.23648	-12.6891	-6.618	-10.9205	-10.721	-12.014	-12.026	-13.4083	-11.53	-14.7958	-7.58764	-10.7975	-11.147	-14.542	-11.7747	-12.7892	-9.31653	-8.901	-14.2882
99	-12.085	2.48812	-13.5277	-14.913	-14.7274	-16.0225	-15.8759	-13.7286	-11.8733	-10.8171	-11.0455	-13.1906	-10.767	-11.404	-12.7655	-10.771	-13.9975	-13.564	-14.8408	-12.8707	-14.3686	-11.0623	-12.5684	-17.4372	-13.9418	-16.0096	-17.219	-16.0608	-6.62308	-12.0716	-7.88707	-12.0554	-6.138	-10.1535	-10.169	-12.1089	-11.802	-13.5389	-11.4761	-14.2867	-6.85659	-10.9141	-10.448	-13.871	-11.2267	-12.1786	-9.77593	-8.729	-14.1831
100	-11.4879	2.55867	-12.545	-14.431	-14.119	-15.283	-15.349	-13.287	-10.216	-9.547	-10.457	-12.893	-10.039	-11.366	-12.36	-9.867	-13.982	-13.03	-14.275	-12.754	-13.428	-10.409	-12.059	-17.656	-13.284	-15.497	-16.968	-15.073	-5.986	-11.147	-6.424	-11.111	-5.524	-9.152	-9.456	-11.986	-11.356	-13.311	-11.117	-13.323	-6	-10.84	-9.35	-12.75	-10.305	-11.17	-10.139	-8.196	-13.767
[truncated: 34 more columns]

## Sheet: Rotation RKneeFlex B3FastM
all values Right	mean	std	steps
1	27.5075	5.04246	31.366	20.054	16.476	25.575	26.743	22.813	14.453	20.381	21.744	31.949	32.136	28.099	29.404	36.171	30.666	29.845	23.298	24.346	21.935	26.639	25.872	31.471	27.028	26.101	23.278	27.331	28.322	19.949	22.862	32.27	28.702	31.047	29.778	24.949	25.856	32.483	40.466	33.811	24.535	38.002	22.914	19.779	24.322	30.467	24.143	32.9	18.43
2	30.4273	5.22823	34.9293	22.9507	19.1318	28.2834	29.5421	25.5938	16.2876	22.8973	24.5066	34.676	35.4903	31.442	31.8947	38.9683	33.8291	32.646	26.7324	27.1193	24.3141	28.8178	28.9005	34.4779	29.878	29.187	26.0672	29.7818	30.9638	22.0433	25.117	35.534	31.8439	32.8418	33.19	28.274	28.5599	35.266	43.7584	36.7618	26.9525	41.3043	26.4451	22.6697	27.0729	33.3	27.5523	36.6069	20.5041
3	33.5996	5.32997	38.7291	26.232	22.1659	31.2236	32.6559	28.8948	18.7271	25.8294	27.6783	37.42	39.0868	34.8891	34.8255	41.8985	37.1359	35.4609	30.4368	30.197	27.149	31.4155	32.1508	37.6521	33.165	32.5168	29.1644	32.5648	33.8169	24.5449	27.6779	38.866	35.2543	35.0604	36.761	31.8315	31.5288	38.2595	46.8669	39.8112	29.6151	44.524	30.2982	25.9275	30.3191	36.6452	31.2821	40.369	22.905
4	36.8393	5.32233	42.4793	29.732	25.4019	34.1979	35.9003	32.5348	21.6809	29.0219	31.0816	40.084	42.6247	38.2705	38.0192	44.7689	40.3732	38.1126	34.1035	33.3365	30.2368	34.3278	35.4161	40.7724	36.666	35.9256	32.403	35.5441	36.7058	27.3593	30.4381	42.074	38.7112	37.5607	40.251	35.4302	34.6158	41.2788	49.6185	42.7893	32.3638	47.5082	34.2998	29.2371	33.8833	40.2125	35.133	43.9779	25.6526
5	39.9672	5.20089	45.953	33.2862	28.6197	37.0355	39.0668	36.2879	24.9368	32.3071	34.5409	42.591	45.8495	41.4365	41.2583	47.4185	43.3647	40.4461	37.4642	36.3246	33.36	37.3826	38.5106	43.6654	40.126	39.2261	35.6119	38.545	39.4671	30.3845	33.2798	45.011	41.9923	40.1715	43.47	38.8981	37.6732	44.1412	51.9121	45.5532	35.0492	50.1481	38.2222	32.3662	37.5326	43.683	38.8896	47.2716	28.7716
6	42.8338	4.98342	48.9966	36.7398	31.6242	39.6093	41.9683	39.9206	28.2252	35.5426	37.8889	44.872	48.6061	44.2615	44.3377	49.7353	45.9852	42.3485	40.3409	39.0037	36.3221	40.385	41.2895	46.2201	43.32	42.2434	38.6368	41.3896	41.9694	33.4904	36.0669	47.576	44.9223	42.7261	46.293	42.1075	40.5598	46.7014	53.7012	48.0053	37.5425	52.3758	41.8321	35.1913	41.028	46.812	42.3594	50.1379	32.2021
7	45.3296	4.70406	51.5228	39.9525	34.2957	41.8351	44.466	43.234	31.308	38.6003	40.9775	46.864	50.8249	46.6581	47.1015	51.6558	48.1597	43.7652	42.6502	41.2707	38.9747	43.1629	43.6631	48.3723	46.093	44.8437	41.3618	43.9343	44.1231	36.5203	38.6612	49.705	47.3866	45.0848	48.641	44.974	43.1558	48.8639	54.9825	50.0879	39.7378	54.1515	44.9524	37.6671	44.18	49.4606	45.3969	52.5091	35.7605
8	47.3855	4.40281	53.489	42.8011	36.5842	43.6592	46.4813	46.0881	34.0246	41.3662	43.6959	48.521	52.4931	48.5771	49.4467	53.1554	49.8537	44.6896	44.3728	43.0716	41.2225	45.5879	45.5805	50.0914	48.363	46.9409	43.7126	46.083	45.8726	39.3224	40.9432	51.366	49.3277	47.1421	50.479	47.4417	45.3747	50.5854	55.78	51.767	41.5605	55.4592	47.4784	39.7706	46.8624	51.57	47.9057	54.3594	39.2054
9	48.9664	4.11616	54.8892	45.1883	38.4766	45.048	47.9877	48.404	36.2822	43.7538	45.971	49.817	53.6281	49.9968	51.3108	54.2281	51.053	45.1466	45.5194	44.3771	43.0126	47.5775	47.0225	51.3785	50.095	48.4993	45.6475	47.7841	47.1979	41.7795	42.8334	52.554	50.7306	48.8285	51.8	49.4749	47.1609	51.8521	56.1242	53.0299	42.9642	56.3042	49.3623	41.4723	49.0085	53.1351	49.841	55.6897	42.3182
10	50.063	3.8727	55.739	47.0457	39.9652	45.9855	48.991	50.1512	38.0337	45.7039	47.7598	50.739	54.2673	50.9198	52.6639	54.8808	51.7609	45.1789	46.1205	45.1785	44.3185	49.0896	47.9885	52.2538	51.284	49.5278	47.1442	49.0167	48.1065	43.8176	44.2956	53.285	51.6038	50.1081	52.62	51.0501	48.4867	52.6623	56.0451	53.8791	43.9201	56.7026	50.5959	42.7383	50.5888	54.184	51.2043	56.5123	44.9503
11	50.6873	3.68942	56.0705	48.3312	41.0397	46.4754	49.5133	51.3351	39.2659	47.17	49.0468	51.288	54.4501	51.3729	53.5034	55.1293	51.9925	44.8345	46.2272	45.4921	45.1333	50.1145	48.4944	52.7436	51.944	50.061	48.1935	49.7801	48.6237	45.3942	45.3241	53.585	51.9794	50.9675	52.963	52.1677	49.3491	53.0243	55.5685	54.3312	44.4153	56.6763	51.206	43.5491	51.6002	54.7594	52.024	56.8482	47.0197
12	50.866	3.57132	55.923	49.0372	41.6919	46.5423	49.5923	51.9887	39.9892	48.1027	49.8383	51.479	54.2156	51.4026	53.855	54.9918	51.7713	44.1594	45.8903	45.361	45.4708	50.6673	48.5697	52.8827	52.108	50.1487	48.8041	50.086	48.7774	46.4879	45.9293	53.49	51.909	51.4147	52.862	52.8526	49.7709	52.9477	54.718	54.4057	44.4587	56.2501	51.2461	43.906	52.07	54.9027	52.3444	56.7256	48.5
13	50.6386	3.51057	55.3435	49.1954	41.9264	46.2286	49.2703	52.1566	40.2412	48.5568	50.1639	51.326	53.5976	51.062	53.7588	54.4841	51.1275	43.1962	45.2193	44.841	45.3692	50.7796	48.2605	52.728	51.826	49.8496	49.0071	49.953	48.5936	47.0995	46.1336	53.042	51.454	51.4715	52.354	53.1445	49.7925	52.4435	53.5205	54.1285	44.0855	55.4485	50.7808	43.8305	52.054	54.656	52.2194	56.1813	49.4113
14	50.049	3.49475	54.3797	48.8703	41.7668	45.5819	48.5883	51.878	40.0666	48.5873	50.0728	50.848	52.6314	50.401	53.2622	53.6261	50.0926	41.9799	44.2803	43.988	44.8878	50.4914	47.6208	52.3328	51.157	49.2225	48.8448	49.4034	48.0944	47.2572	45.9749	52.278	50.6763	51.1666	51.491	53.0899	49.4638	51.5289	52.0113	53.5293	43.3472	54.2936	49.8758	43.3626	51.6203	54.0563	51.7026	55.2611	49.8094
15	49.1416	3.5107	53.0892	48.1312	41.2571	44.6468	47.5808	51.2213	39.5577	48.2623	49.6218	50.062	51.3557	49.464	52.4061	52.4487	48.6964	40.5344	43.1321	42.8432	44.0901	49.8398	46.6978	51.701	50.159	48.3118	48.355	48.4682	47.3008	47.0127	45.5039	51.224	49.6253	50.5317	50.322	52.7337	48.8346	50.2304	50.2345	52.6428	42.2998	52.8086	48.5866	42.5547	50.8346	53.1363	50.8405	54.0179	49.7674
16	47.9562	3.54924	51.5297	47.0057	40.4557	43.4609	46.2833	50.2489	38.8025	47.6427	48.8598	48.994	49.808	48.2607	51.2264	50.9882	46.9686	38.8809	41.8185	41.4329	43.0359	48.8555	45.5272	50.8185	48.875	47.1328	47.5622	47.1826	46.2345	46.4256	44.7715	49.907	48.3373	49.6003	48.897	52.1136	47.9489	48.5827	48.2405	51.5068	40.9986	51.0195	46.9541	41.4674	49.7499	51.9328	49.6657	52.5063	49.36
17	46.5277	3.60512	49.7554	45.5303	39.4249	42.0528	44.7295	48.9943	37.8551	46.7667	47.8213	47.669	48.0264	46.8151	49.7542	49.2829	44.9419	37.0462	40.3723	39.774	41.776	47.5657	44.1341	49.6806	47.348	45.727	46.481	45.5785	44.9184	45.5497	43.8205	48.354	46.8389	48.3982	47.266	51.2585	46.8381	46.6288	46.0821	50.1641	39.4864	48.9567	45.0066	40.1505	48.4066	50.4894	48.2115	50.7728	48.6354
18	44.8862	3.67428	47.8139	43.7229	38.2114	40.4486	42.9589	47.4789	36.7407	45.651	46.5182	46.105	46.0507	45.1377	48.0182	47.3728	42.6442	35.0658	38.8125	37.8824	40.3446	46.0027	42.5371	48.291	45.608	44.1211	45.1241	43.6889	43.3759	44.424	42.6866	46.599	45.1503	46.9439	45.478	50.1982	45.5218	44.4208	43.8122	48.6587	37.7928	46.6583	42.7815	38.6328	46.8354	48.8476	46.5198	48.856	47.6021
19	43.0605	3.75217	45.7456	41.6008	36.8431	38.6735	41.0176	45.7202	35.4625	44.2969	44.9688	44.317	43.926	43.2441	46.0465	45.3032	40.109	32.9824	37.152	35.7824	38.7598	44.2054	40.7575	46.661	43.676	42.342	43.5141	41.5544	41.6266	43.07	41.3983	44.68	43.2893	45.2587	43.573	48.9604	44.0165	42.0083	41.4835	47.0268	35.9438	44.1687	40.334	36.9357	45.0608	47.0478	44.6473	46.7887	46.2483
20	41.0819	3.83383	43.5851	39.1954	35.3402	36.7525	38.9572	43.7459	34.015	42.7054	43.2037	42.327	41.6984	41.1583	43.8699	43.1239	37.3804	30.8377	35.4088	33.5012	37.0309	42.2163	38.8256	44.8161	41.576	40.4222	41.6975	39.2146	39.6922	41.4999	39.98	42.634	41.2782	43.3702	41.583	47.5682	42.3406	39.4279	39.1426	45.2995	33.9661	41.5407	37.7378	35.089	43.1048	45.1355	42.6486	44.5972	44.5775
21	38.9845	3.91433	41.3576	36.5558	33.7174	34.7156	36.8309	41.5908	32.4011	40.8945	41.2636	40.166	39.409	38.9094	41.5218	40.8815	34.5093	28.6619	33.6107	31.0626	35.1793	40.0773	36.7805	42.7944	39.34	38.3981	39.7312	36.7005	37.6082	39.7285	38.4586	40.504	39.1458	41.3093	39.535	46.0401	40.5178	36.7063	36.8254	43.506	31.8895	38.8308	35.0694	33.1335	40.989	43.1532	40.5672	42.3053	42.615
22	36.8039	3.9904	39.0778	33.7428	31.9901	32.6005	34.6832	39.2972	30.6438	38.8901	39.1926	37.876	37.092	36.5315	39.0435	38.6222	31.543	26.4682	31.7976	28.5011	33.236	37.8282	34.6623	40.6405	36.999	36.3074	37.6685	34.0449	35.4171	37.7843	36.8601	38.33	36.9301	39.1142	37.456	44.3937	38.5792	33.8636	34.5584	41.6722	29.7461	36.0975	32.3995	31.1158	38.7417	41.1391	38.4376	39.9388	40.4121
23	34.575	4.06214	36.7591	30.82	30.1832	30.446	32.5584	36.9171	28.7841	36.7458	37.0353	35.507	34.7748	34.0572	36.4827	36.3867	28.5222	24.2712	30.0017	25.8453	31.2409	35.5073	32.5063	38.3971	34.586	34.185	35.5617	31.2548	33.1589	35.7073	35.2057	36.149	34.6771	36.826	35.366	42.6479	36.558	30.9187	32.3604	39.82	27.5687	33.395	29.7888	29.0813	36.403	39.1293	36.2888	37.5303	38.0307
24	32.3676	4.13595	34.4407	27.8466	28.3178	28.2824	30.4998	34.5051	26.879	34.5082	34.8342	33.107	32.4799	31.5176	33.8858	34.2074	25.475	22.0828	28.2426	23.117	29.2397	33.1539	30.3431	36.1078	34.586	32.0616	33.4553	28.781	30.8691	33.5478	33.5136	33.991	32.4327	34.4823	33.286	40.8282	34.488	27.8935	30.2466	37.967	25.3918	30.7625	27.2779	27.0653	34.0189	37.154	34.1486	35.1172	35.5306
25	30.1293	4.18561	32.195	24.8688	26.4256	26.1296	28.5386	32.1092	24.9869	32.2218	32.6291	30.715	30.2227	28.9352	31.2873	32.1082	22.4196	19.9165	26.5247	20.3343	27.2724	30.8025	28.1921	33.8086	29.693	29.9608	31.3918	27.538	28.5772	31.359	31.8057	31.881	30.2373	32.1206	31.229	38.9615	32.4008	24.8223	28.2219	36.1267	23.2508	28.2242	24.8913	25.0852	31.6321	35.2286	32.0418	32.7333	32.963
26	27.9076	4.30152	30.0758	21.9197	24.5484	23.9966	26.6916	29.7654	23.15	29.9238	30.4542	28.353	28.0071	26.3294	28.7121	30.0989	19.381	17.7874	24.8433	17.5248	25.366	28.4742	26.0634	31.5253	27.253	27.902	29.409	22.1368	26.3049	29.1848	30.1053	29.839	28.1198	29.7738	29.203	37.0748	30.3262	21.7529	26.2884	34.3088	21.1718	25.7918	22.6415	23.1496	29.2843	33.3556	29.9892	30.3996	30.3704
27	25.779	4.38583	28.0825	19.0242	22.7305	21.8887	24.9674	27.4934	21.3903	27.6389	28.3271	26.036	25.8332	23.7249	26.1714	28.1808	17.161	15.7191	23.1925	14.7351	23.5371	26.1821	23.9615	29.2784	24.846	25.8978	27.5281	19.0081	24.0706	27.0549	28.4273	27.885	26.1029	27.4684	27.209	35.2007	28.2885	18.7449	24.4431	32.5189	19.1685	23.4693	20.5328	21.2702	27.0166	31.5298	27.9992	28.1228	27.7809
28	23.7449	4.43378	26.1971	16.2035	21.0113	19.8106	23.3738	25.2952	19.7181	25.3744	26.2441	23.777	23.7052	21.152	23.6675	26.3503	17.161	13.7403	21.5742	12.0291	21.7886	23.9365	21.8887	27.0883	22.484	23.9597	25.7587	15.9125	21.893	24.9824	26.7821	26.032	24.2034	25.2222	25.24	33.3653	26.3073	15.853	22.6751	30.7601	17.2449	21.2574	18.5635	19.4583	24.8628	29.7438	26.0777	25.9066	25.1949
29	21.7638	4.53548	24.409	13.491	19.425	17.7625	21.9162	23.1775	18.1443	23.1377	24.1961	21.593	21.63	18.6432	21.2152	24.6112	14.9906	11.8878	20.0032	9.47812	20.1204	21.7492	19.8584	24.9732	20.192	22.1049	24.1081	12.8739	19.7915	22.9697	25.1787	24.289	22.4325	23.0513	23.299	31.593	24.3985	13.125	20.98	29.0321	15.4106	19.1601	16.7499	17.7249	22.8401	27.9927	24.2321	23.7633	22.5969
30	19.8321	4.72774	22.7106	10.9394	17.9989	15.7457	20.6021	21.1602	16.6851	20.9472	22.1792	19.507	19.6204	16.2575	18.8357	22.9666	8.90466	10.1995	18.5027	7.15009	18.54	19.6424	17.8948	22.945	18.011	20.3573	22.5839	9.94913	17.7954	21.0226	23.6302	22.666	20.8057	20.9747	21.397	29.9066	22.5811	10.6227	19.3674	27.3349	13.6829	17.1878	15.1297	16.08	20.9615	26.2772	22.4655	21.7126	19.9924
31	18.0724	4.7982	21.1027	8.60224	16.7498	13.7772	19.4383	19.2658	15.3584	18.83	20.2006	17.544	17.6928	14.0435	16.5606	21.4112	7.02294	8.70179	17.1004	5.10464	17.0604	17.6478	16.0259	21.0091	15.985	18.7222	21.1939	7.22445	15.9401	19.1628	22.1545	21.167	19.3389	19.0002	19.555	28.3279	20.8719	8.42473	17.8637	25.6745	12.0815	15.3555	13.7411	14.5444	19.2375	24.6015	20.7767	19.7817	17.4121
32	16.4584	4.8229	19.5942	6.53774	15.6812	11.8896	18.4288	17.5187	14.1743	16.8061	18.2803	15.743	15.8654	12.0526	14.424	19.9403	5.57354	7.40959	15.8206	3.38706	15.6989	15.7943	14.2819	19.1732	14.17	17.1963	19.9398	4.80231	14.275	17.4267	20.7747	19.785	18.0492	17.1352	17.8	26.8704	19.2821	6.692	16.4963	24.0619	10.6374	13.6846	12.5996	13.1484	17.6713	22.9669	19.1683	18.0048	14.9023
33	15.0226	4.76494	18.1988	4.79974	14.7858	10.1295	17.5663	15.9424	13.1354	14.8845	16.4491	14.148	14.154	10.3437	12.4478	18.5517	4.572	6.33789	14.668	2.0237	14.4744	14.1122	12.7002	17.4496	12.623	15.7766	18.8144	2.78487	12.8435	15.8539	19.5148	18.515	16.9484	15.3892	16.162	25.5366	17.8207	6.61909	15.2873	22.5108	9.38685	12.2009	11.6854	11.9121	16.2632	21.368	17.6495	16.4164	12.5146
34	13.7288	4.71624	16.9293	3.42467	14.0543	8.546	16.84	14.552	12.2417	13.0877	14.736	12.8	12.572	8.96133	10.661	17.246	4.01167	5.50567	13.64	1.019	13.408	12.624	11.314	15.8537	11.386	14.4607	17.7983	1.25467	11.671	14.479	18.398	17.365	16.0417	13.783	14.666	24.3197	16.5017	4.286	14.2547	21.031	8.358	10.9297	10.9667	10.852	15.014	19.802	16.237	15.05	10.307
35	12.6403	4.57626	15.8002	2.42747	13.4742	7.18682	16.2292	13.3562	11.4902	11.4447	13.1712	11.719	11.1359	7.93655	9.10206	16.0233	3.86437	4.93408	12.7317	0.383424	12.5222	11.3583	10.162	14.4019	10.475	13.2501	16.8731	0.264455	10.7663	13.329	17.4404	16.349	15.326	12.3446	13.333	23.2114	15.3337	3.81667	13.4169	19.6395	7.56867	9.89274	10.4137	9.98827	13.933	18.2853	14.9504	13.9296	8.35291
36	11.7412	4.38614	14.8267	1.79898	13.0275	6.07427	15.6998	12.3603	10.8742	9.9867	11.7563	10.91	9.87071	7.27616	7.79418	14.8899	4.08155	4.63081	11.9414	0.0739394	11.8253	10.3281	9.25873	13.1077	9.883	12.1443	16.0299	-0.158899	10.1227	12.4213	16.6496	15.474	14.7955	11.0842	12.187	22.2002	14.3202	3.76818	12.7915	18.3504	7.01418	9.10721	9.99502	9.32997	13.0248	16.8396	13.8085	13.0691	6.68873
37	11.0323	4.15643	14.0206	1.50845	12.6979	5.23727	15.2152	11.5635	10.3928	8.74536	10.5034	10.353	8.80882	6.96	6.76927	13.8596	4.60191	4.59045	11.2708	0.0647273	11.3138	9.554	8.61191	11.9864	9.588	11.1501	15.2704	-0.00890909	9.71927	11.7624	16.0475	14.742	14.4476	10.0181	11.251	21.2691	13.4614	4.07691	12.3942	17.1836	6.69182	8.58691	9.67973	8.89045	12.3079	15.4825	12.83	12.4729	5.35164
38	10.5133	3.90244	13.3957	1.52009	12.4721	4.69715	14.7364	10.9664	10.0491	7.75224	9.44661	10.013	7.98563	6.95593	6.04867	12.9558	5.36214	4.79627	10.7339	0.316273	10.9862	9.05261	8.20361	11.0579	9.548	10.2796	14.606	0.680828	9.52649	11.3546	15.6458	14.165	14.2745	9.16058	10.556	20.3936	12.7595	4.66867	12.2378	16.154	6.58479	8.34044	9.44397	8.68476	11.7987	14.234	12.0355	12.1318	4.3647
39	10.1835	3.64386	12.9682	1.7848	12.3412	4.45976	14.2316	10.5805	9.87109	7.02259	8.62403	9.849	7.43259	7.23534	5.64018	12.2	6.30659	5.22317	10.3595	0.783091	10.8433	8.82379	7.99818	10.3351	9.714	9.54022	14.0571	1.8268	9.51231	11.1909	15.4434	13.753	14.2669	8.52821	10.122	19.5507	12.2208	5.48164	12.3278	15.2668	6.66903	8.37651	9.28008	8.71542	11.5042	13.1311	11.4436	12.0199	3.73076
40	10.0401	3.4022	12.752	2.23803	12.3107	4.51127	13.6953	10.3823	9.86403	6.56045	8.05473	9.822	7.17309	7.77127	5.54491	11.6016	7.38476	5.83982	10.1841	1.424	10.8825	8.85827	7.98527	9.82352	10.037	8.9317	13.6456	3.31342	9.64506	11.2576	15.4398	13.515	14.4195	8.13791	9.967	18.7247	11.8475	6.46309	12.6476	14.5264	6.92818	8.69733	9.19494	8.97209	11.4278	12.2283	11.0682	12.1029	3.43418
41	10.0803	3.19791	12.7566	2.80076	12.3916	4.82603	13.1505	10.3611	10.0238	6.37646	7.75203	9.913	7.20896	8.53004	5.75488	11.1713	8.54496	6.6229	10.2451	2.20482	11.0918	9.13924	8.16518	9.52013	10.463	8.45743	13.3911	5.00064	9.89552	11.5349	15.6373	13.457	14.7291	8.00279	10.099	17.9119	11.6328	7.56358	13.1564	13.9468	7.346	9.30311	9.20211	9.43621	11.5716	11.5792	10.9183	12.3449	3.43567
42	10.2984	3.04457	12.9814	3.39564	12.5884	5.36355	12.6468	10.5079	10.3342	6.47474	7.72533	10.118	7.52104	9.46	6.24573	10.9228	9.73237	7.56298	10.5435	3.09994	11.4527	9.6513	8.52276	9.40805	10.946	8.12889	13.3007	6.74817	10.2436	11.9992	16.0335	13.567	15.1892	8.12648	10.5	17.1255	11.5734	8.74461	13.8077	13.5475	7.90158	10.1709	9.31748	10.0861	11.9222	11.2239	10.9937	12.7054	3.67606
43	10.6865	2.94452	13.418	3.95915	12.905	6.06791	12.2518	10.8173	10.7726	6.836	7.97455	10.448	8.09194	10.4945	6.98364	10.8636	10.8946	8.64852	11.0427	4.10045	11.9364	10.3721	9.02991	9.47052	11.468	7.96036	13.3735	8.46567	10.6825	12.6209	16.6251	13.838	15.7956	8.49236	11.145	16.4051	11.6717	9.99527	14.566	13.3293	8.58473	11.2545	9.56415	10.8912	12.4437	11.178	11.2817	13.1442	4.08945
44	11.236	2.89305	14.057	4.44904	13.35	6.87864	12.0259	11.2861	11.3085	7.44866	8.48652	10.908	8.91096	11.555	7.92382	11.0055	11.9904	9.8822	11.7096	5.21121	12.5291	11.2711	9.65797	9.7003	12.038	7.96442	13.6116	10.0999	11.2119	13.3763	17.4115	14.281	16.5521	9.07491	12.013	15.8092	11.9296	11.3257	15.4117	13.2838	9.40352	12.5132	9.96533	11.8314	13.0969	11.4268	11.7596	13.6378	4.62006
45	11.939	2.8837	14.8914	4.87089	13.9273	7.765	12.0176	11.9184	11.9146	8.28389	9.24167	11.498	9.965	12.5874	9.033	11.3627	12.9979	11.2793	12.5144	6.44233	13.2323	12.322	10.4017	10.085	12.681	8.15578	14.0187	11.6148	11.8441	14.2413	18.4013	14.905	17.4702	9.841	13.085	15.3913	12.3506	12.7597	16.3363	13.407	10.3627	13.9101	10.5353	12.9023	13.852	11.938	12.3967	14.1868	5.23533
46	12.7945	2.91387	15.9405	5.26909	14.6374	8.73536	12.2725	12.7344	12.5765	9.29945	10.209	12.218	11.2475	13.6101	10.297	11.9401	13.9263	12.8748	13.4443	7.803	14.0585	13.5169	11.2821	10.6245	13.425	8.56818	14.6117	13.0115	12.604	15.1988	19.6095	15.723	18.5711	10.7506	14.342	15.1795	12.9465	14.3284	17.3475	13.7009	11.4627	15.4335	11.2837	14.1221	14.6969	12.6698	13.1577	14.8115	5.92282
47	13.8129	2.98693	17.2562	5.70895	15.4865	9.80948	12.8351	13.7505	13.2987	10.4692	11.3302	13.084	12.7607	14.6918	11.7185	12.7394	14.8272	14.7185	14.5133	9.31173	15.0368	14.8696	12.3347	11.3412	14.309	9.22648	15.4278	14.3537	13.5223	16.2347	21.0592	16.77	19.8842	11.7789	15.781	15.1783	13.7422	16.0699	18.4732	14.1661	12.7104	17.1077	12.2272	15.5367	15.6485	13.5876	14.013	15.5495	6.71167
48	15.0197	3.1119	18.8777	6.27442	16.5155	11.0032	13.7445	14.9706	14.1122	11.7884	12.5486	14.132	14.5068	15.9227	13.3122	13.7667	15.797	16.8693	15.7495	10.9913	16.2036	16.4069	13.6126	12.2627	15.379	10.1453	16.5291	15.7461	14.6567	17.3628	22.785	18.111	21.4487	12.929	17.43	15.3853	14.7738	18.0345	19.7702	14.8058	14.1185	18.986	13.4037	17.2026	16.7512	14.6677	14.9505	16.4442	7.65476
49	16.4576	3.29804	20.8402	7.08018	17.7895	12.3425	15.0428	16.4225	15.0836	13.2609	13.8514	15.43	16.5092	17.4028	15.0974	15.0423	16.9547	19.3867	17.1777	12.8824	17.6028	18.1637	15.1777	13.4212	16.679	11.3507	17.9787	17.3028	16.0952	18.6321	24.8282	19.815	23.3129	14.223	19.344	15.7978	16.0841	20.2814	21.3139	15.6356	15.7135	21.1382	14.8822	19.1731	18.0696	15.8977	15.9778	17.5469	8.80036
50	18.1823	3.5509	23.1827	8.23721	19.3669	13.8743	16.7846	18.1503	16.3005	14.9169	15.2634	17.059	18.8072	19.2203	17.0993	16.6084	18.4207	22.3119	18.8337	15.0582	19.2933	20.1851	17.0905	14.8716	18.26	12.8889	19.8297	19.1367	17.9287	20.1222	27.2303	21.943	25.5262	15.7089	21.592	16.4187	17.716	22.861	23.1904	16.6883	17.5436	23.6367	16.7581	21.5008	19.6847	17.2829	17.1264	18.9139	10.1965
51	20.2565	3.86814	25.9414	9.82721	21.2978	15.6691	19.0139	20.219	17.8544	16.83	16.8406	19.107	21.4415	21.442	19.3474	18.5271	20.3031	25.6646	20.7845	17.5969	21.3386	22.5228	19.3963	16.6873	20.168	14.8161	22.1203	21.3448	20.2423	21.9278	30.0204	24.533	28.1262	17.4512	24.232	17.2949	19.7088	25.8045	25.4876	18.0192	19.6716	26.5474	19.1364	24.2322	21.6762	18.8608	18.4562	20.6201	11.8934
52	22.7339	4.23576	29.1273	11.9029	23.6332	17.8065	21.7425	22.6999	19.8097	19.0799	18.6757	21.654	24.4363	24.1152	21.8745	20.8602	22.6702	29.4419	23.089	20.529	23.7883	25.2185	22.1181	18.9583	22.442	17.1889	24.8771	23.986	23.0801	24.1408	33.2027	27.593	31.1313	19.5103	27.308	18.4942	22.0896	29.1201	28.2706	19.7065	22.1585	29.9178	22.0726	27.3922	24.106	20.7035	20.0527	22.7415	13.93
53	25.6453	4.6289	32.7234	14.4854	26.4139	20.3587	24.9507	25.6348	22.1949	21.7192	20.8651	24.746	27.7984	27.267	24.717	23.6535	25.5318	33.6089	25.7778	23.8442	26.6703	28.3007	25.2597	21.755	25.118	20.0473	28.1077	27.0812	26.4235	26.8156	36.7583	31.101	34.5393	21.9372	30.836	20.0849	24.8674	32.7888	31.5521	21.8342	25.0443	33.7564	25.5451	30.9755	27.0052	22.8994	22.0113	25.3195	16.3274
54	28.9968	5.01199	36.6914	17.5604	29.6459	23.3819	28.5888	29.0439	25.036	24.7947	23.4891	28.382	31.526	30.9046	27.9078	26.9339	28.8421	38.0866	28.8927	27.5102	29.9941	31.7867	28.8106	25.1057	28.226	23.3995	31.7983	30.6177	30.2073	29.9717	40.646	35.014	38.3217	24.7692	34.797	22.1387	28.043	36.7515	35.2847	24.4622	28.3359	38.0128	29.4905	34.9385	30.3733	25.5342	24.4144	28.3707	19.1189
55	32.76	5.34162	40.9553	21.0835	33.2994	26.9077	32.5795	32.9105	28.3446	28.3395	26.5888	32.499	35.5907	35.0023	31.4682	30.6986	32.5147	42.7505	32.4661	31.4803	33.7546	35.6676	32.7424	28.9973	31.79	27.2249	35.909	34.5401	34.327	33.5986	44.7878	39.254	42.4095	28.0275	39.118	24.7057	31.597	40.8924	39.3455	27.6029	31.9985	42.5709	33.8065	39.1922	34.1744	28.6688	27.3118	31.8847	22.3369
56	36.8662	5.57216	45.3961	24.9922	37.3147	30.9217	36.8251	37.1696	32.1259	32.3668	30.1763	36.981	39.9258	39.475	35.3867	34.8872	36.4459	47.4596	36.4916	35.692	37.9093	39.884	36.9947	33.3718	35.801	31.4787	40.3623	38.7484	38.6668	37.6486	49.0553	43.702	46.6887	31.7033	43.659	27.8047	35.4927	45.0587	43.5657	31.2173	35.952	47.2684	38.3647	43.606	38.328	32.3123	30.7061	35.8136	26.003
57	41.2078	5.6705	49.8662	29.2251	41.5962	35.3411	41.2223	41.71	36.3561	36.8399	34.2225	41.669	44.4079	44.1701	39.598	39.3674	40.5379	52.0922	40.8919	40.0694	42.3464	44.3159	41.4634	38.0945	40.179	36.0878	45.0259	43.1076	43.1208	42.022	53.2925	48.215	51.0216	35.7398	48.247	31.4147	39.6686	49.1195	47.7875	35.2076	40.0835	51.9461	43.0393	48.0304	42.7088	36.4004	34.5373	40.0602	30.1121
58	45.6528	5.63162	54.2283	33.7098	46.0055	40.019	45.6773	46.3823	40.9527	41.633	38.6438	46.399	48.9002	48.9018	43.9795	43.9645	44.7111	56.565	45.5164	44.5364	46.8975	48.8059	46.0151	42.9778	44.771	40.9324	49.7345	47.471	47.6008	46.5735	57.3645	52.674	55.281	40.0162	52.72	35.4654	44.0272	52.9982	51.8975	39.4106	44.2763	56.4849	47.7261	52.3382	47.1638	40.7908	38.676	44.4927	34.6012
59	50.0684	5.47766	58.3799	38.335	50.3781	44.7806	50.1034	51.0297	45.7714	46.5523	43.3047	51.041	53.2892	53.5014	48.3876	48.5149	48.8932	60.811	50.1897	49.0343	51.3874	53.2056	50.5283	47.8419	49.399	45.8525	54.3381	51.7218	52.029	51.1473	61.1823	56.99	59.3729	44.3532	56.961	39.8327	48.4345	56.6535	55.8211	43.6325	48.4363	60.8012	52.3448	56.4465	51.5473	45.294	42.9492	48.9846	39.3388
60	54.3409	5.23872	62.2426	42.9783	54.5687	49.4658	54.4106	55.527	50.6445	51.4063	48.0396	55.499	57.485	57.8557	52.6945	52.8996	53.0033	64.7634	54.7627	53.5102	55.6817	57.4058	54.9093	52.5498	53.913	50.7114	58.7249	55.7851	56.3291	55.6112	64.6861	61.081	63.2261	48.557	60.888	44.3524	52.7509	60.0497	59.4987	47.7179	52.4948	64.8248	56.8164	60.297	55.7385	49.7299	47.1866	53.4318	44.1578
61	58.3783	4.93653	65.7435	47.538	58.4815	53.9448	58.5062	59.7836	55.4313	56.033	52.6955	59.675	61.4096	61.8714	56.7978	57.0358	56.95	68.3438	59.1045	57.8807	59.6809	61.3249	59.0816	57.0013	58.203	55.3994	62.8082	59.5982	60.4177	59.8689	67.8195	64.86	66.7759	52.4838	64.436	48.8612	56.868	63.1454	62.8761	51.5765	56.3864	68.4803	61.0474	63.831	59.6469	53.9786	51.2541	57.7473	48.9102
62	62.1037	4.58582	68.8136	51.9261	62.0785	58.1125	62.3011	63.7268	60.0281	60.3222	57.1448	63.461	64.9871	65.4649	60.6101	60.8581	60.6343	71.493	63.1119	62.0231	63.3218	64.8875	62.9672	61.1123	62.186	59.8092	66.5282	63.1145	64.2058	63.8414	70.5311	68.247	69.9589	56.0687	67.554	53.2283	60.7091	65.889	65.9037	55.1457	60.0407	71.7085	64.9356	66.9842	63.1981	57.9707	55.0597	61.8483	53.4854
63	65.4497	4.20099	71.3949	56.0518	65.3447	61.8806	65.7175	67.2831	64.3306	64.2015	61.2786	66.757	68.1472	68.5594	64.0533	64.3083	63.9646	74.1785	66.7088	65.8174	66.5544	68.0243	66.4872	64.805	65.784	63.8357	69.8277	66.2856	67.6092	67.4512	72.782	71.176	72.7176	59.2989	70.2	57.3554	64.2121	68.2326	68.5382	58.3702	63.382	74.4725	68.3851	69.6912	66.3263	61.6663	58.5353	65.6553	57.7965
64	68.3569	3.80081	73.4515	59.8218	68.2562	65.177	68.6966	70.3543	68.2085	67.6022	64.9994	69.493	70.8385	71.1013	67.0529	67.3366	66.8682	76.3821	69.8275	69.1753	69.3352	70.6751	69.5732	68.0046	68.929	67.389	72.6441	69.0575	70.5585	70.6195	74.549	73.604	75.0089	62.1748	72.342	61.1693	67.3198	70.1378	70.7468	61.2022	66.3402	76.7423	71.322	71.9038	68.9825	65.0351	61.6213	69.096	61.7618
65	70.7834	3.4084	74.9736	63.1501	70.7828	67.9486	71.1952	72.9025	71.5933	70.4676	68.2275	71.624	73.0333	73.0642	69.5506	69.9056	69.2956	78.1018	72.4271	72.0303	71.6364	72.8053	72.1726	70.6581	71.566	70.4022	74.9429	71.3792	73.0061	73.2854	75.8245	75.511	76.8056	64.6824	73.967	64.6154	69.9786	71.5894	72.5181	63.6074	68.8613	78.5034	73.7033	73.5923	71.1349	68.0392	64.2651	72.1104	65.306
66	72.7069	3.04998	75.9775	65.971	72.8976	70.1715	73.1865	74.8904	74.4184	72.7625	70.9101	73.137	74.729	74.4499	71.5151	71.9908	71.2258	79.347	74.4941	74.3404	73.4485	74.4048	74.2575	72.7526	73.678	72.8373	76.7177	73.2136	74.9298	75.4209	76.6243	76.899	78.1016	66.7936	75.082	67.6474	72.1479	72.5897	73.8647	65.5674	70.9142	79.7588	75.5154	74.7498	72.7766	70.6305	66.4317	74.6587	68.3662
67	74.1252	2.74912	76.4903	68.2467	74.5877	71.852	74.6637	76.31	76.648	74.482	73.021	74.044	75.9433	75.2843	72.945	73.5873	72.6643	80.1323	76.04	76.094	74.7783	75.487	75.825	74.303	75.268	74.6893	77.9797	74.544	76.3283	77.0243	76.977	77.78	78.911	68.482	75.707	70.229	73.812	73.157	74.8103	67.085	72.487	80.5227	76.7707	75.385	73.919	72.76	68.1157	76.7227	70.896
68	75.0474	2.52332	76.5477	69.9661	75.8566	73.0014	75.6381	77.1724	78.2785	75.6432	74.5265	74.377	76.7088	75.6104	73.8485	74.7056	73.6345	80.4749	77.0884	77.2737	75.6423	76.0665	76.8779	75.3414	76.354	75.974	78.7476	75.3684	77.2158	78.1087	76.9013	78.174	79.2559	69.7237	75.873	72.3357	74.9749	73.317	75.3831	68.1691	73.576	80.8189	77.4966	75.5118	74.5782	74.3805	69.3306	78.3048	72.8445
69	75.5048	2.3772	76.1958	71.1464	76.7136	73.6702	76.1336	77.5007	79.3264	76.2721	75.4758	74.183	77.0614	75.4748	74.2818	75.3705	74.1717	80.3962	77.6684	77.9321	76.061	76.1954	77.4621	75.9133	76.96	76.7217	79.0506	75.7022	77.6166	78.6994	76.449	78.113	79.1612	70.5391	75.625	73.9551	75.6537	73.1275	75.619	68.8643	74.2215	80.6777	77.7255	75.1728	74.7988	75.4886	70.0989	79.422	74.2493
70	75.5318	2.30582	75.4892	71.8246	77.1728	73.894	76.1873	77.3339	79.8213	76.399	75.9043	73.534	77.0384	74.9285	74.2987	75.6166	74.3116	79.9255	77.8123	78.1049	76.0556	75.9159	77.6175	76.0673	77.124	76.9702	78.9258	75.578	77.5698	78.8306	75.6572	77.635	78.6561	70.9517	75.015	75.0913	75.8721	72.6386	75.5492	69.1961	74.4574	80.1359	77.4969	74.4055	74.6092	76.085	70.4529	80.0966	75.1339
71	75.1683	2.29341	74.479	72.0515	77.2518	73.7164	75.8494	76.7225	79.8006	76.0405	75.8684	72.522	76.6795	74.0187	73.9536	75.4847	74.0903	79.0999	77.531	77.8365	75.6519	75.2781	77.3926	75.8485	76.893	76.7564	78.4124	75.0365	77.1195	78.543	74.5636	76.776	77.773	71.0025	74.102	75.7622	75.6631	71.8915	75.1973	69.1969	74.325	79.2339	76.855	73.2622	74.038	76.1912	70.4357	80.3566	75.5288
72	74.4574	2.32114	73.2146	71.8787	76.9739	73.1804	75.1783	75.7195	79.3054	75.2652	75.4315	71.238	76.0207	72.79	73.2998	75.0098	73.5427	77.959	76.877	77.1792	74.8808	74.3301	76.838	75.295	76.315	76.1182	77.5501	74.1256	76.3035	77.8759	73.2112	75.577	76.546	70.7377	72.942	75.9953	75.0703	70.9228	74.5839	68.9003	73.8653	78.0132	75.8456	71.7968	73.116	75.8446	70.0895	80.2303	75.4705
73	73.4464	2.37884	71.743	71.3669	76.3679	72.3242	74.2319	74.378	78.3805	74.1356	74.6462	69.765	75.0893	71.2896	72.3809	74.2209	72.6956	76.5443	75.9007	76.591	73.7766	73.1136	76.0001	74.4423	75.433	75.0966	76.3805	72.8957	75.1615	76.8667	71.6459	74.079	75.0126	70.2072	71.581	75.826	74.1398	69.7664	73.7362	68.335	73.1128	76.5142	74.5119	70.0626	71.8776	75.093	69.4477	79.7465	75.0033
74	72.1689	2.44574	70.1016	70.5931	75.4631	71.1882	73.0581	72.7493	77.0745	72.7013	73.5527	68.175	73.9074	69.5738	71.2355	73.1473	71.5646	74.8925	74.6456	75.5584	72.3783	71.664	74.9193	73.3277	74.285	73.7561	74.9448	71.3973	73.7388	75.5532	69.9126	72.329	73.2138	69.4548	70.056	75.3009	72.9128	68.4591	72.6712	67.5245	72.0979	74.7695	72.8946	68.1092	70.3658	73.9867	68.5377	78.9319	74.176
75	70.6614	2.51854	68.3132	69.6108	74.289	69.815	71.6863	70.8862	75.4313	71.011	72.1917	66.511	72.4931	67.6686	69.8965	71.8167	70.1612	73.0352	73.1494	73.4118	70.724	70.007	73.6224	71.9901	72.898	72.1365	73.279	69.6894	72.0794	74.8	68.0505	70.372	71.1915	68.5092	68.399	74.4623	71.4325	67.0337	71.4004	66.4855	70.8476	72.8027	71.0342	65.9837	68.6254	72.5712	67.3808	77.8058	73.0369
76	68.979	2.61119	66.3869	68.4601	73.977	68.2354	70.1333	68.8208	73.4752	69.1026	70.6049	64.795	70.8587	65.5912	68.3872	70.2491	68.4892	70.9978	71.4454	71.6889	68.8496	68.1578	72.1331	70.4605	71.293	70.2799	71.3792	67.83	70.2149	72.9722	66.624	68.25	68.9797	67.3852	66.627	73.3308	69.741	65.5095	69.9217	65.2312	69.3816	70.6283	68.9553	63.7218	66.6968	70.883	65.9881	76.3626	71.6293
77	67.0904	2.63962	64.3243	67.1669	71.4551	66.4666	68.4104	66.5866	71.2562	67.0011	68.8234	63.032	69.0068	63.3559	66.718	68.458	66.5489	68.7973	69.5581	69.7851	66.7842	66.127	70.4687	68.7551	69.484	68.2174	69.1999	65.866	68.1775	70.1379	65.4201	65.995	67.188	66.0836	64.74	71.9355	67.8771	63.894	68.2413	63.7674	67.7127	68.687	66.852	61.3525	64.6019	68.9463	64.3618	74.6117	69.9873
78	65.0838	2.72371	62.121	65.7458	69.3717	65.187	66.5202	64.2013	68.811	64.7216	66.864	61.22	66.9331	60.9737	64.8887	66.452	64.345	66.446	67.5043	67.7173	64.5517	63.9213	68.6367	66.8792	67.475	65.9706	66.7547	63.8321	65.9861	67.9154	61.9593	63.63	66.0344	64.597	62.728	70.3004	65.8637	62.1863	66.3659	62.0963	65.849	68.063	66.3166	58.8947	62.3417	66.778	62.5003	72.5549	68.1347
79	62.8475	2.7901	59.7662	64.1987	67.3158	65.187	64.4556	61.6691	66.1647	64.252	64.7352	59.346	64.6301	58.4508	62.8964	64.2344	61.8844	63.9461	65.2953	65.4944	64.313	61.5467	66.636	64.8343	65.268	63.5495	64.1153	61.7372	63.6471	65.5119	59.8011	61.172	61.3992	62.9148	60.577	68.4375	63.7173	60.3793	64.2998	60.2205	63.7985	62.8788	61.6319	56.3576	60.807	64.3813	60.4016	70.1835	66.0864
80	60.4878	2.93877	57.2435	62.5156	65.0707	62.6394	62.2026	58.9863	63.333	59.6783	62.444	57.396	62.0887	55.7952	60.7349	61.7992	59.1647	61.2926	62.9317	63.1154	64.313	59.0018	64.461	62.6149	65.268	60.9521	63.962	59.5768	61.1562	62.9309	57.5779	58.626	58.578	61.0322	58.262	66.348	61.4444	58.4662	62.0435	58.1427	61.5692	59.8653	58.8463	53.7442	58.8495	61.7527	58.0684	67.487	63.8534
81	57.7383	2.93247	54.5357	60.673	62.6338	58.72	59.7408	56.1481	60.3225	56.8002	59.9934	55.355	59.2937	53.0189	58.3854	59.1333	56.1712	58.4701	60.397	60.5719	56.9774	56.278	62.1007	60.1999	60.232	58.1722	58.4345	57.3287	58.5004	60.1708	55.2704	55.989	55.6002	58.9529	55.755	64.0346	59.0444	56.4364	59.5931	55.8604	59.1667	56.6038	55.8787	51.0507	54.7227	58.8846	55.5144	64.4497	61.438
82	54.9651	3.03445	51.6264	58.638	60.0125	56.3695	57.0453	53.1497	57.1366	53.7588	57.3772	53.203	56.2255	50.1317	55.8161	56.2215	52.9035	55.4663	57.6842	57.8504	54.1682	53.3638	59.5414	57.5581	57.387	55.2008	55.4222	54.9702	55.6526	57.2198	52.8526	53.244	52.4513	56.6827	53.025	61.5007	56.512	54.2764	56.9442	53.3687	56.5949	53.0923	52.7091	48.2666	51.9726	55.7717	52.7571	61.0541	58.8362
83	51.972	3.14744	48.5024	56.3764	57.2085	52.1449	54.0845	49.9795	53.7759	50.4934	54.5871	50.925	52.8692	47.1401	53.0003	53.0509	49.3871	52.2648	54.7821	54.9318	51.2158	50.2469	56.7689	54.6665	54.312	52.0247	52.3011	52.4658	52.5802	54.0607	50.3065	50.37	49.1129	54.2212	50.041	58.7448	53.8334	51.977	54.0917	50.6631	53.8575	49.3327	49.3137	45.3822	49.1188	52.4157	49.8164	57.2853	56.0365
84	48.7913	3.28032	45.1659	53.8515	54.2127	49.0473	50.8306	46.6261	50.2362	46.9979	51.6077	48.505	49.2274	44.0605	49.9295	49.6116	45.6406	48.8547	51.69	51.7902	48.1126	46.9232	53.7749	51.5204	51.006	48.624	49.0665	49.7871	49.2594	50.6778	47.6235	47.346	45.5746	51.565	46.795	55.7609	50.99	49.5368	51.0355	47.7414	50.9591	45.3452	45.6802	42.3907	46.1515	48.824	46.7103	53.1442	53.0209
85	45.4173	3.42105	41.6497	51.0382	51.0127	45.7327	47.278	43.0923	46.5145	43.2948	48.4309	45.934	45.33	40.9267	46.6173	45.9155	41.6894	45.244	48.4221	48.422	44.8612	43.4095	50.5646	48.135	47.475	44.9912	45.7261	46.9224	45.6888	47.0729	44.811	44.173	41.8401	48.7133	43.309	52.5434	47.969	46.9684	47.787	44.6109	47.911	41.1812	41.8226	39.2955	43.0806	45.0121	43.4591	48.6605	49.7817
86	41.8895	3.55497	38.0254	47.9282	47.6112	42.2488	43.4548	39.4052	42.6225	39.4376	45.072	43.224	41.2412	37.7994	43.1098	42.0065	37.6147	41.4646	45.0218	44.8529	41.4822	39.7507	47.1657	44.5563	43.741	41.1526	42.2992	43.8801	41.8993	43.2811	41.9068	40.885	37.9469	45.6732	39.641	49.0959	44.7739	44.3061	44.3825	41.3006	44.739	36.9258	37.7967	36.1182	39.9423	41.0155	40.1003	43.9058	46.3537
87	38.2798	3.66357	34.4052	44.5452	44.0323	38.6666	39.4393	35.6241	38.5892	35.5142	41.5718	40.424	37.073	34.7764	39.4905	37.9724	33.5664	37.5787	41.5576	41.1315	38.0324	36.026	43.6384	40.8704	39.851	37.1876	38.8304	40.7029	37.9642	39.3771	38.9766	37.559	33.9815	42.4684	35.888	45.4435	41.436	41.6084	40.8963	37.8745	41.496	32.6912	33.71	32.9119	36.8014	36.9083	36.704	39.0035	42.8094
88	34.694	3.73231	30.9252	40.9864	40.3286	35.0826	35.3663	31.8504	34.483	31.6384	38.0292	37.618	32.9879	31.959	35.877	33.9467	29.728	33.6888	38.1077	37.3409	34.6167	32.3523	40.0795	37.2024	35.892	33.2399	35.4024	37.4714	34.0022	35.4736	36.0911	34.302	30.0643	39.1505	32.184	41.6455	38.019	38.9562	37.4413	34.4403	38.2688	28.6078	29.7063	29.768	33.7525	32.8115	33.3743	34.1304	39.2569
89	31.2631	3.754	27.7251	37.3753	36.5912	31.6243	31.4157	28.2108	30.4361	27.9413	34.5833	34.922	29.1729	29.4563	32.415	30.0969	26.2826	29.9309	34.7526	33.597	31.3803	28.869	36.6157	33.702	31.995	29.4676	32.1258	34.3093	30.1741	31.713	33.3233	31.224	26.3366	35.8053	28.685	37.8031	34.6186	36.445	34.161	31.1423	35.172	24.8117	25.9459	26.806	30.9193	28.8827	30.232	29.5073	35.8313
90	28.1265	3.73166	24.9278	33.8644	32.9476	28.448	27.7817	24.8038	26.6163	24.5686	31.38	32.466	25.8093	27.3685	29.2578	26.6104	23.3864	26.4583	31.577	30.0345	28.4735	25.7227	33.3894	30.5146	28.331	26.0367	29.134	31.3669	26.6601	28.2473	30.7483	28.423	22.9277	32.5536	25.529	34.0466	31.3566	34.1828	31.2123	28.1288	32.3401	21.4267	22.5839	24.1571	28.4359	25.2938	27.3988	25.3605	32.6843
91	25.4133	3.67913	22.6182	30.6357	29.5494	25.7108	24.632	21.6999	23.1942	21.7028	28.5707	30.363	23.0531	25.7687	26.5365	23.6724	21.1485	23.4167	28.6857	26.7904	26.022	23.0323	30.5375	27.7519	25.078	23.1003	26.5606	28.7987	23.615	25.2113	28.4306	25.985	19.9434	29.5409	22.824	30.5231	28.3704	32.2759	28.7364	25.5171	29.9155	18.5629	19.7465	21.9434	26.4256	22.2015	24.9935	21.8478	29.9713
92	23.2227	3.61733	20.839	27.8727	26.5524	23.5283	22.0789	18.9424	20.3089	19.4111	26.2982	28.695	21.0062	24.6773	24.3414	21.4358	19.6091	20.9111	26.1248	23.9946	24.1073	20.8684	28.1716	25.4767	22.394	20.759	24.508	26.7355	21.1289	22.6982	26.4418	23.986	17.4703	26.9105	20.635	27.3823	25.7972	30.8083	26.8364	23.3765	28.0329	16.3226	17.5195	20.2521	24.9744	19.724	23.1209	19.0195	27.8272
93	21.6173	3.56747	19.5915	25.726	24.0835	21.947	20.1691	16.571	18.057	17.7251	24.6624	27.519	19.7035	24.0637	22.7156	20.0037	18.7457	18.9881	23.9389	21.7533	22.7599	19.2669	26.3673	23.7185	20.399	19.0489	23.0306	25.2646	19.2218	20.7627	24.8691	22.494	15.6006	24.7814	18.997	24.7566	23.7486	29.8393	25.5776	21.73	26.8046	14.7928	15.9581	19.1157	24.1078	17.9336	21.8571	16.8602	26.3387
94	20.6245	3.54955	18.8298	24.3056	22.2218	20.9578	18.9061	14.6566	16.4975	16.6509	23.7155	26.91	19.1075	23.8732	21.6626	19.4289	18.4955	17.6473	22.1699	20.1321	21.9776	18.2309	25.1672	22.5018	19.159	17.9533	22.1369	24.4355	17.8745	19.4314	23.8116	21.559	14.4236	23.2365	17.931	22.7494	22.2984	29.422	24.9924	20.5758	26.3137	14.0175	15.0845	18.5292	23.8015	16.8485	21.2628	15.3465	25.5256
95	20.2475	3.58247	18.4656	23.6908	21.0105	20.5274	18.2576	13.2987	15.6608	16.1763	23.475	26.98	19.1352	24.0444	21.1754	19.7265	18.8068	16.882	20.8599	19.1265	21.742	17.732	24.5926	21.8347	18.686	17.4365	21.8082	24.2787	17.0614	18.6987	23.3801	21.202	13.9972	22.3368	17.453	21.4289	21.4833	29.6132	25.0815	19.9071	26.604	13.9783	14.8791	18.462	24.0029	16.4249	21.3848	14.4759	25.3549
96	20.478	3.6835	18.4441	23.935	20.4821	20.63	18.1531	12.5412	15.529	16.2573	23.9432	27.834	19.7397	24.4862	21.2771	20.8888	19.6915	16.7288	20.0778	18.6495	21.9955	17.7449	24.6567	21.7005	18.951	17.4662	21.995	24.8103	16.7434	18.5245	23.6828	21.435	14.302	22.1639	17.597	20.84	21.3203	30.468	25.8092	19.7332	27.6702	14.6171	15.257	18.8315	24.6188	16.6057	22.2614	14.2599	25.7693
97	21.3125	3.86543	18.8245	25.0511	20.6766	21.2819	18.5311	12.3217	16.0095	16.8287	25.1028	29.527	20.9446	25.1278	22.0308	22.8648	21.1903	17.2641	19.948	18.6258	22.636	18.3141	25.3805	22.0998	19.901	18.0372	22.6469	26.018	16.8733	18.8626	24.7819	22.298	15.2504	22.816	18.419	21.0134	21.8202	32.0345	27.1123	20.0939	29.4524	15.8775	16.1141	19.5465	25.5371	17.4079	23.9009	14.6658	26.7352
98	22.7525	4.12884	19.727	27.021	21.6203	22.5239	19.3984	12.5589	16.9931	17.8828	26.9035	32.037	22.7808	26.0445	23.4868	25.5587	23.322	18.5467	20.5996	19.0985	23.5965	19.5311	26.7831	23.0885	21.469	19.1833	23.7509	27.8758	17.4309	19.6997	26.6587	23.822	16.7424	24.3475	19.954	21.9515	22.9627	34.3199	28.9193	21.0257	31.8568	17.7205	17.4188	20.6219	26.7276	18.9213	26.2761	15.5756	28.2524
99	24.7848	4.45527	21.2151	29.7999	23.2839	24.3581	20.8127	13.2478	18.4428	19.4987	29.2412	35.233	25.2085	27.4257	25.6279	28.848	26.0783	20.579	22.0857	20.1812	24.9027	21.4552	28.8423	24.7271	23.568	20.9381	25.3138	30.3788	18.4482	21.0411	29.2098	25.98	18.7273	26.7159	22.169	23.6038	24.6787	37.2107	31.1721	22.5258	34.7613	20.0912	19.2138	22.1794	28.3078	21.191	29.3194	16.8543	30.3195
100	27.3529	4.80307	23.264	33.25	25.575	26.743	22.813	14.453	20.381	21.744	31.949	38.864	28.099	29.404	28.375	32.563	29.389	23.298	24.346	21.935	26.639	24.057	31.471	27.028	26.101	23.278	27.331	33.478	19.949	22.862	32.27	28.702	21.202	29.778	24.949	25.856	26.867	40.466	33.811	24.535	38.002	22.914	21.529	24.322	30.467	24.143	32.9	18.43	32.914
all values Left	mean	std	steps
1	22.9007	3.72921	24.121	27.466	20.228	22.38	24.209	21.045	20.503	28.382	24.373	21.412	20.23	23.049	22.096	22.083	23.924	15.175	22.468	20.89	20.681	17.514	24.851	23.701	22.599	20.575	21.591	22.442	20.962	26.073	22.432	30.772	29.723	31.424	27.593	22.541	20.488	24.232	19.892	21.93	23.268	31.099	25.536	28.287	21.873	14.911	19.654	19.161	25.594
2	25.8792	4.10231	27.363	30.7958	23.3394	25.3269	27.4023	23.9618	23.0065	32.2495	27.6151	24.4694	22.6831	25.9787	24.4494	25.073	26.8922	17.3545	25.2918	24.193	22.9219	20.4668	27.8562	26.6424	25.2669	23.5342	24.839	25.275	24.4083	29.4698	25.1037	35.0731	33.241	34.7577	31.101	24.6368	23.005	27.4505	21.8742	24.655	25.7092	34.8808	28.447	32.131	25.2804	18.3402	21.6244	20.892	28.8657
3	29.2927	4.48561	31.0308	34.5155	26.9444	28.7648	31.069	27.3274	25.9655	36.4377	31.2295	27.9084	25.6074	29.2555	27.2699	28.549	30.2438	19.976	28.5034	27.9579	25.5317	23.8098	31.2873	29.9978	28.3579	26.9182	28.611	28.586	28.2996	33.3063	28.1821	39.5888	37.175	38.4433	35.014	27.2072	25.916	31.1561	24.3572	27.7716	28.458	38.8919	31.901	36.48	29.1588	22.1766	23.9837	23.023	32.6484
4	33.112	4.83461	35.1145	38.5567	30.9678	32.6789	35.1962	31.159	29.3966	40.8166	35.2118	31.726	29.0169	32.8928	30.5793	32.49	33.8885	23.0852	32.1113	32.1587	28.5499	27.5102	35.1316	33.7738	31.8604	30.7085	32.86	32.3977	32.584	37.5299	31.6448	44.2046	41.437	42.4284	39.254	30.284	29.234	35.3208	27.3635	31.262	31.4761	42.9888	35.842	41.222	33.4107	26.3992	26.8097	25.622	36.8784
5	37.2667	5.10392	39.5524	42.8145	35.3067	37.0034	39.7162	35.4392	33.2815	45.2523	39.4793	35.89	32.9037	36.8614	34.3523	36.805	37.734	26.6948	36.0794	36.7242	32.0099	31.5198	39.3258	37.9353	35.727	34.8608	37.466	36.6854	37.1782	42.0439	35.4311	48.8273	45.892	46.6146	43.702	33.8637	32.938	39.8519	30.878	35.0924	34.7041	47.0306	40.124	46.168	37.9116	30.9662	30.1423	28.72	41.4304
6	41.645	5.26093	44.2293	47.1457	39.8449	41.6232	44.4964	40.0697	37.5511	49.6343	43.8857	40.3249	37.2105	41.0776	38.5067	41.335	41.6983	30.7688	40.311	41.5289	35.9105	35.7746	43.7382	42.3812	39.8716	39.2901	42.252	41.3386	41.9544	46.6999	39.4466	53.3732	50.39	50.8568	48.215	37.8957	36.958	44.5859	34.8392	39.2059	38.0701	50.9257	44.549	51.12	42.5374	35.7935	33.9605	32.295	46.1428
7	46.1117	5.29922	49.0006	51.3951	44.4721	46.3823	49.3692	44.8776	42.0867	53.8779	48.2727	44.8985	41.8129	45.4081	42.9013	45.902	45.7179	35.207	44.6603	46.4178	40.1868	40.1964	48.1995	46.9562	44.1628	43.8677	47.042	46.1734	46.7735	51.3372	43.5712	57.7581	54.8	55.0032	52.674	42.2621	41.163	49.3314	39.1331	43.5119	41.4918	54.6256	48.941	55.931	47.1836	40.7594	38.166	36.259	50.874
8	50.5332	5.23617	53.7246	55.4398	49.0916	51.116	54.1848	49.6738	46.7323	57.9034	52.519	49.4689	46.5372	49.7175	47.357	50.362	49.7277	39.8541	48.9658	51.2496	44.7021	44.7076	52.5534	51.4933	48.4559	48.457	51.7	50.9949	51.5165	55.8241	47.6806	61.8863	59.027	58.9413	56.99	46.7784	45.374	53.9195	43.602	47.8822	44.8739	58.0959	53.183	60.501	51.7713	45.7277	42.5921	40.457	55.5119
9	54.7969	5.09572	58.2796	59.2126	53.6044	55.6933	58.8323	54.3056	51.3362	61.6254	56.5377	53.9193	51.2118	53.8933	51.7099	54.62	53.654	44.5475	53.096	55.9238	49.2892	49.2486	56.6879	55.8601	52.6311	52.9494	56.128	55.6463	56.0796	60.0667	51.6811	65.6582	62.996	62.6019	61.081	51.2472	49.414	58.2303	48.0828	52.1781	48.1304	61.3014	57.201	64.747	56.2253	50.5662	47.0489	44.711	59.9606
10	58.8126	4.89379	62.5568	62.6828	57.9066	60.0194	63.2121	58.6624	55.7718	64.9592	60.251	58.1569	55.7027	57.8457	55.8397	58.606	57.414	49.1538	56.9675	60.3646	53.8009	53.7647	60.5279	59.9627	56.6005	57.2607	60.245	60.0135	60.3607	63.9982	55.5125	68.9858	66.635	65.9315	64.86	55.5224	53.166	62.1782	52.4425	56.2891	51.2225	64.1981	60.93	68.597	60.4562	55.1486	51.3804	48.865	64.1228
11	62.5045	4.63709	66.4541	65.8309	61.8978	64.0151	67.2217	62.6592	59.932	67.8348	63.5853	62.0995	59.9061	61.4952	59.6676	62.261	60.9197	53.5679	60.5291	64.4986	58.1227	58.1684	64.0169	63.7212	60.2932	61.3134	63.978	64.0032	64.2612	67.5609	59.129	71.8007	69.867	68.8762	68.247	59.5151	56.587	65.6958	56.5812	60.1383	54.1509	66.739	64.31	71.982	64.3646	59.3548	55.4947	52.807	67.9099
12	65.8057	4.33062	69.8793	68.633	65.489	67.5739	70.7677	66.225	63.7216	70.2033	66.4757	65.6673	63.7339	64.7699	63.1274	65.53	64.092	57.7009	63.738	68.252	62.1592	62.3319	67.1043	67.0598	63.6471	65.0261	67.253	67.5312	67.6979	70.6926	62.4924	74.0643	72.626	71.3901	71.176	63.1643	59.673	68.73	60.4237	63.664	56.9148	68.8823	67.287	74.849	67.8553	63.081	59.3388	56.463	71.2438
13	68.6599	3.987	72.7611	71.0608	68.6123	70.6493	73.7742	69.2992	67.0591	72.0366	68.8751	68.7896	67.1025	67.6017	66.1526	68.369	66.8682	61.4743	66.5476	71.5194	65.8262	66.1337	69.7514	69.9121	66.6084	68.3234	70.009	70.5272	70.6091	73.3392	65.5587	75.7646	74.877	73.4417	73.604	66.4135	62.425	71.2385	63.9143	66.8105	59.4881	70.6005	69.815	77.163	70.852	66.2521	62.8798	59.772	74.069
14	71.0284	3.62472	75.0623	73.0899	71.2184	73.1789	76.1661	71.8094	69.8859	73.3294	70.7594	71.4168	69.9449	69.9415	68.6838	70.746	69.2055	64.8199	68.9088	74.2883	69.0297	69.4857	71.9344	72.2329	69.1238	71.1447	72.225	72.9527	72.9613	75.4749	68.2824	76.9119	76.614	75.0144	75.511	69.2119	64.828	73.1955	67.0073	69.5247	61.828	71.8852	71.865	78.909	73.3081	68.8335	66.0867	62.678	76.358
15	72.8916	3.26755	76.7761	74.71	73.2772	75.1269	77.9408	73.7464	72.1693	74.0945	72.1329	73.5261	72.2169	71.7662	70.6834	72.642	71.0852	67.6846	70.7842	76.5396	71.7254	72.3206	73.6468	74.0049	71.1558	73.4515	73.91	74.8022	74.7515	77.0984	70.6188	77.5264	77.845	76.1091	76.899	71.5215	66.855	74.5977	69.6646	71.7641	63.8891	72.7434	73.442	80.094	75.2059	70.8276	68.9188	65.133	78.1088
16	74.249	2.93975	77.9141	75.925	74.781	76.4878	79.1273	75.1343	73.8986	74.3594	73.0227	75.1201	73.876	73.0798	72.1432	74.06	72.5114	70.0378	72.1538	78.2724	73.9065	74.5675	74.8963	75.2358	72.6925	75.2313	75.089	76.0907	75.9952	78.2224	72.5308	77.6464	78.591	76.747	77.78	73.3253	68.482	75.4608	71.8605	73.5085	65.6353	73.197	74.573	80.737	76.5535	72.2598	71.3284	67.111	79.3408
17	75.1167	2.66152	78.5044	76.7439	75.7437	77.275	79.7529	75.9963	75.0825	74.1633	73.4703	76.2226	74.9621	73.9068	73.0822	75.014	73.5033	71.8703	73.0181	79.4976	75.5781	76.2436	75.699	75.9516	73.7418	76.4941	75.803	76.8437	76.7217	78.8671	73.9986	77.3212	78.881	76.9566	78.174	74.6289	69.699	75.8143	73.5798	74.7593	67.0417	73.2823	75.285	80.87	77.3758	73.1684	73.273	68.618	80.0791
18	75.5211	2.44865	78.5636	77.1802	76.1925	77.5145	79.8537	76.3597	75.7456	73.5537	73.5248	76.8698	75.5193	74.2871	73.5352	75.533	74.0909	73.1946	73.3988	80.2318	76.7618	77.3686	76.0745	76.1891	74.328	77.2659	76.098	77.1008	76.9671	79.0637	75.0147	76.5935	78.753	76.7698	78.113	75.4411	70.513	75.7027	74.8229	75.531	68.0948	73.0409	75.62	80.53	77.7039	73.5975	74.7262	69.671	80.3566
19	75.5074	2.32911	78.199	77.2509	76.171	77.2505	79.4705	76.2583	75.9321	72.614	73.2334	77.0995	75.5942	74.2715	73.545	75.653	74.3065	74.0382	73.3319	80.4946	77.4837	77.9673	76.0431	75.9909	74.4886	77.5841	76.02	76.914	76.7663	78.8487	75.5838	75.5061	78.246	76.2238	77.635	75.7959	70.944	75.1814	75.6044	75.8459	68.7964	72.5186	75.616	79.765	77.5745	73.5914	75.6765	70.294	80.2065
20	75.1028	2.26211	78.199	76.978	75.737	76.5363	78.6472	75.7353	75.7003	71.4325	72.641	76.9524	75.2352	73.9114	73.1562	75.415	74.1814	74.4426	72.8648	80.3106	77.7741	78.0773	75.6295	75.4086	74.2681	77.4951	75.606	76.3384	76.1615	78.2607	75.7265	74.1079	77.394	75.3549	76.776	75.7448	71.029	74.3141	75.949	75.7338	69.1594	71.7535	75.301	78.622	77.03	73.1935	76.1301	70.522	79.6625
21	74.368	2.28201	78.199	76.3888	74.9548	75.4226	77.4314	74.8385	75.1072	70.0775	71.7917	76.4707	74.4925	73.2567	72.416	74.85	73.747	74.4554	72.0533	79.7155	77.664	77.7455	74.8631	74.4915	73.7133	77.0506	74.89	75.4214	75.1947	77.3381	75.4741	72.4479	76.234	74.201	75.577	75.3325	70.81	73.1646	75.8893	75.235	69.2047	70.7774	74.697	77.152	76.1148	72.4488	76.1123	70.4	78.7546
22	73.3231	2.33367	76.8455	75.5112	73.8831	73.9525	75.8688	73.6155	74.1958	68.6086	70.7271	75.6885	73.4135	72.3484	71.3639	73.985	73.0298	74.1255	70.9552	78.7501	77.186	77.0258	73.7766	73.2792	72.8668	76.3	73.905	74.2009	73.9042	76.1224	74.8618	70.5682	74.8	72.8049	74.079	74.6067	70.333	71.7872	75.4678	74.3943	68.9555	69.6181	73.836	75.398	74.8716	71.4045	75.6622	69.967	77.502
23	72.0175	2.42812	72.5633	74.373	72.5817	72.2059	73.9984	72.1147	73.0026	67.0657	69.4838	74.6328	72.0486	71.2228	70.0583	72.849	72.047	73.4983	69.6237	77.46	76.3758	76.591	72.407	71.8221	71.7642	75.2888	72.689	72.7197	72.3402	74.6527	73.9326	68.5001	74.8	71.211	72.329	73.6167	69.641	70.2254	74.7273	73.253	68.4342	68.32	72.738	73.391	73.3407	70.1083	74.8272	69.253	75.9092
24	70.479	2.54661	70.3324	73.977	71.0755	70.2349	71.8576	70.3796	71.5691	65.471	68.0866	73.3246	70.4454	69.9109	68.5412	71.468	70.8092	72.6155	68.1047	75.8716	75.275	75.0667	70.7903	70.1483	70.435	74.0479	71.277	71.0006	70.5441	72.9633	72.7279	66.2644	71.252	69.4621	70.372	72.4163	68.763	68.5162	73.6992	71.8525	67.6622	66.9128	71.416	71.151	71.5612	68.6057	73.6554	68.283	73.9783
25	68.7804	2.66658	67.8559	71.7894	69.3798	68.0753	69.4799	68.4429	69.9321	63.8334	66.5471	71.7824	68.6391	68.4349	66.8496	69.859	69.3236	71.5076	66.4413	74.0469	73.9216	73.0858	68.9606	68.2743	68.8988	72.6035	69.692	69.0578	68.5463	71.0405	71.2908	63.8704	69.171	67.594	68.25	71.0499	67.716	66.6807	72.4066	70.2376	66.662	65.4128	69.875	68.687	69.5651	66.9344	72.1894	67.076	71.7053
26	66.9394	2.84994	66.519	69.6076	67.5036	65.7494	66.8902	66.3223	68.1148	62.1535	65.313	70.0127	66.6514	66.8051	65.0146	68.034	67.591	70.197	64.6668	72.0173	72.3482	71.3096	66.9458	66.2114	67.1649	70.9746	67.942	66.8954	66.3684	68.8321	69.6725	61.3151	66.911	66.624	65.995	69.5497	66.503	64.7197	70.8715	68.445	65.4571	63.8256	68.117	68.687	67.3778	65.1262	70.4613	65.64	69.0793
27	64.8867	3.09268	66.519	67.6152	65.4441	63.2692	64.1023	64.252	66.1253	60.425	65.313	68.0094	64.498	65.0215	63.0583	66	65.6126	68.6961	62.798	69.8056	70.5772	69.3528	64.7686	63.9668	65.2386	69.1698	66.029	65.268	64.0223	66.3642	67.921	58.5854	64.481	64.5372	63.63	67.9365	65.119	62.6194	69.1093	66.4987	64.0691	62.1501	66.147	63.071	66.852	63.2031	68.4941	63.975	66.0861
28	62.714	3.39148	66.519	65.4394	63.1885	60.6361	61.1348	63.4033	63.9753	58.6369	63.7235	65.7719	62.1925	63.0813	61.0036	63.759	63.3941	67.0064	60.8422	67.4272	68.6396	67.232	64.313	61.5467	63.1229	67.194	63.954	63.4367	61.507	63.962	66.0756	55.6526	61.88	61.5192	61.172	66.2154	63.553	60.3665	67.1242	64.417	62.5172	60.3793	63.97	59.9	62.9092	61.1755	66.3007	62.079	62.7059
29	60.2165	3.73441	58.4655	63.0848	60.7173	57.845	57.9913	58.9109	61.6709	56.7775	58.8407	63.2912	59.7434	60.9795	58.8755	61.303	60.9399	65.121	58.7911	64.8892	66.5473	64.9542	64.313	58.9498	60.8206	65.043	61.707	59.0538	58.8168	63.2513	64.1661	52.481	59.106	59.3706	58.626	64.3829	61.798	57.9328	64.918	62.2097	60.8081	58.5069	61.586	56.465	59.7871	59.0432	63.8831	59.95	58.9192
30	57.517	4.10621	52.4526	60.5537	58.0044	54.8921	54.6733	56.0827	59.2118	54.8333	56.4826	60.5555	57.1502	58.6997	56.6867	58.618	58.2442	63.0302	56.6301	62.1885	64.3068	62.5094	57.9611	56.1671	58.3302	62.7062	59.261	55.9582	55.9441	58.0591	62.2019	49.0442	56.142	57.1555	55.989	62.4414	59.854	55.2862	62.4947	59.8784	58.9402	56.5231	58.99	52.755	56.9148	56.7945	61.2366	57.592	54.7163
31	54.7277	4.54827	48.7968	57.8475	55.0174	51.7662	51.1777	53.0519	56.5902	52.7888	53.9207	57.5445	54.428	56.2131	54.4438	55.689	55.2933	60.7224	54.3385	59.3165	61.9148	59.8902	54.6641	53.1861	55.6464	60.17	56.585	52.6089	52.8768	55.0638	60.1802	45.3416	52.972	54.8531	53.244	60.3874	57.73	52.392	59.8551	57.4202	56.912	54.4152	56.177	48.769	53.8531	54.4135	58.3539	55.021	50.1162
32	51.7491	5.03073	44.9545	54.9598	51.7227	48.4443	47.5004	49.8023	53.7977	50.6317	51.1419	54.2389	51.5916	53.4914	52.1509	52.504	52.0924	58.1869	51.9002	56.2581	59.3627	57.084	51.7992	49.9941	52.7576	57.4197	53.663	49.0087	49.598	51.961	58.0882	41.4097	49.582	52.4385	50.37	58.2022	55.426	49.2213	56.9944	54.8253	54.72	52.1743	53.141	44.532	50.5778	51.8798	55.2306	52.254	45.1836
33	48.5771	5.53019	40.9451	51.877	48.106	44.9318	43.6489	46.332	50.8248	48.3492	48.1464	50.6326	48.6482	50.5247	49.8101	49.054	48.6685	55.4165	49.2939	52.9937	56.6357	54.0701	48.7898	46.5875	49.6498	54.444	50.497	45.1743	46.096	48.7473	55.9071	37.3351	45.982	49.8963	47.346	55.8608	52.941	45.7738	53.9062	52.0752	52.3632	49.7985	49.884	40.109	47.0696	49.1797	51.8699	49.311	40.0437
34	45.2617	6.05851	36.821	48.596	44.1887	41.2447	39.6487	42.6677	47.668	45.934	44.9557	46.746	45.6077	47.3207	47.4293	45.355	45.035	52.411	46.505	49.507	53.725	50.8327	45.635	42.9867	46.319	51.2453	47.108	41.1477	42.388	45.431	53.6097	33.2557	42.216	47.219	44.173	55.726	50.27	42.0863	50.587	49.154	49.8413	47.2973	46.424	35.607	43.329	46.316	48.2793	46.209	34.8893
35	41.761	6.43649	32.6857	45.128	40.0453	37.4308	35.5574	38.8637	44.3415	43.3882	41.6255	42.6341	42.4964	43.9169	45.0313	41.455	41.2115	49.1851	43.5237	45.784	50.6318	47.3749	42.3436	39.2415	42.7841	47.8465	43.55	37.0117	38.5343	42.0322	51.1681	29.3566	38.366	44.4174	40.885	50.668	47.416	38.2384	47.0448	46.0503	47.1623	44.7	42.815	31.166	39.3858	43.304	44.4757	42.968	29.9716
36	38.2433	6.76197	28.6827	41.5186	35.8149	33.5765	31.481	35.0092	40.8944	40.7634	38.2485	38.3973	39.3623	40.3845	42.6501	37.446	37.2875	45.7869	40.3803	41.874	47.3774	43.7242	38.9635	35.4402	39.1056	44.3027	39.916	32.9004	34.6428	38.5972	48.5653	25.8363	34.548	41.533	37.559	47.8384	44.389	34.354	43.3268	42.789	44.3502	42.0571	39.162	26.945	35.3343	40.171	40.4972	39.628	25.5597
37	34.7835	6.9596	24.9515	37.8431	31.691	29.7976	27.5714	31.2142	37.4286	38.1282	34.9528	34.1915	36.2811	36.828	40.3266	33.464	33.4047	42.2984	37.1385	37.8423	44.0105	39.9395	35.5815	31.7106	35.3888	40.7068	36.334	28.9972	30.8545	35.2082	45.7969	22.85	30.903	38.6321	34.302	44.9145	41.22	30.5935	39.5167	39.4198	41.444	39.4411	35.613	23.105	31.307	36.9549	36.4217	36.262	21.8478
38	31.5018	7.01586	21.6158	34.2135	27.8896	26.2086	24.0021	27.6056	34.0773	35.5756	31.8916	30.21	33.3481	33.379	38.1071	29.676	29.728	38.8218	33.9064	33.7997	40.6009	36.1155	32.3306	28.2023	31.7729	37.1847	32.95	25.5052	27.3252	31.9742	42.8811	20.4716	27.575	35.7828	31.224	41.9804	37.968	27.1229	35.7333	36.0254	38.5053	36.9383	32.346	19.782	27.4557	33.7174	32.3722	32.976	18.8954
39	28.5217	6.93122	18.7743	30.7682	24.601	22.9	20.9642	24.3515	30.9793	33.2102	29.2168	26.6481	30.6693	30.1834	36.035	26.266	26.4184	35.4683	30.8195	29.8959	37.2308	32.3784	29.3572	25.0703	28.4112	33.8814	29.898	22.6109	24.2124	29.0259	39.8626	18.7041	24.686	33.0569	28.423	39.1405	34.724	24.0809	32.1139	32.7157	35.6168	34.6479	29.54	17.1	23.939	30.5335	28.5052	29.889	16.6831
40	25.9542	6.71865	16.4941	27.6577	21.954	19.9299	18.548	21.5714	28.2795	31.1277	27.0482	23.6785	28.3514	27.3732	34.1509	23.413	23.6132	32.3383	28.0212	26.3003	33.9815	28.8672	26.79	22.432	25.4544	30.9395	27.275	20.4595	21.6391	26.4927	36.8206	17.5244	22.315	30.5271	25.985	36.5045	31.61	21.5637	28.8067	29.6208	32.8767	32.6742	27.33	15.176	20.8933	27.486	24.9882	27.119	15.1862
41	23.8879	6.39961	14.8236	25.0177	20.0146	17.351	16.8146	19.3437	26.1096	29.4026	25.4514	21.4244	26.4868	25.0463	32.5084	21.262	21.4091	29.5164	25.638	23.1732	30.9333	25.7226	24.7222	20.3632	23.0208	28.4782	25.13	19.1494	19.6816	24.473	33.8652	16.8983	20.507	28.255	23.986	34.1744	28.765	19.6257	25.9505	26.877	30.399	31.1142	25.803	14.092	18.4185	24.6655	21.9712	24.781	14.4068
42	22.3797	6.00396	13.8002	22.94	18.7902	15.2329	15.7999	17.7017	24.5598	28.0892	24.4352	19.9384	25.1279	23.2575	31.146	19.908	19.8454	27.0623	23.7539	20.6274	28.1571	23.0726	23.1975	18.9006	21.1809	26.5804	23.486	18.7047	18.3478	23.0185	31.1255	16.7761	19.283	26.3115	22.494	32.2278	26.317	18.2971	23.6596	24.6075	28.2957	30.0355	25.006	13.846	16.5776	22.1491	19.5653	22.975	14.3488
43	21.4512	5.57047	13.4379	21.4757	18.2177	13.6608	15.501	16.6509	23.6765	27.2422	23.9599	19.1968	24.271	22.0215	30.08	19.398	18.9077	25.0056	22.4072	18.7093	25.7056	21.0167	22.2207	18.02	19.9575	25.294	22.366	19.0662	17.5872	22.1369	28.7305	17.1183	18.633	24.7825	21.559	30.708	24.368	17.5978	22.0161	22.8991	26.6533	29.4727	24.95	14.37	15.4074	19.9909	17.8377	21.772	14.9428
44	21.0995	5.14755	13.6914	20.6563	18.2175	12.7105	15.8421	16.1796	23.4746	26.9376	23.9504	19.1195	23.8823	21.3324	29.3267	19.744	18.5454	23.3453	21.6082	17.414	23.6229	19.6281	21.7788	17.6863	19.3428	24.643	21.775	20.1703	17.3664	21.8099	26.7884	17.9342	18.515	23.7651	21.202	29.6242	22.985	17.5592	21.0718	21.8025	25.5202	29.4789	25.601	15.593	14.9063	18.2203	16.8023	21.23	16.0419
45	21.31	4.79267	14.4703	20.5153	18.737	12.3446	16.7097	16.2462	23.9558	27.2647	24.3364	19.6482	23.8967	21.1984	28.9251	20.937	18.7103	22.0741	21.3603	16.736	21.9483	18.859	21.8357	17.8917	19.331	24.6414	21.694	21.9354	17.6644	21.9892	25.3722	19.2539	18.885	23.3676	21.435	28.9563	22.221	18.2363	20.8623	21.34	24.9147	30.1061	26.889	17.471	15.0227	16.878	16.4127	21.393	17.5178
46	22.0777	4.56283	15.7181	21.0865	19.8008	12.4698	18.0465	16.7886	25.1028	28.2957	25.1175	20.7959	24.2293	21.6649	28.9678	22.925	19.3993	21.1928	21.6881	16.7845	20.723	18.5832	22.3097	18.7071	19.9616	25.3099	22.126	24.2588	18.4966	22.6257	24.5247	21.0645	19.734	23.6948	22.298	28.647	22.156	19.6749	21.4048	21.5235	24.8442	31.4032	28.731	19.941	15.6556	16.0833	16.6135	22.298	19.3114
47	23.405	4.49439	17.4536	22.3694	21.4689	13.0579	19.8648	17.7964	26.8673	30.0594	26.3744	22.5954	24.7841	22.788	29.5651	25.613	20.6419	20.7769	22.6196	17.6	20.0182	18.7703	23.1142	20.2224	21.272	26.6685	23.129	27.0277	19.9017	23.706	24.2725	23.3003	21.068	24.8053	23.822	28.6418	22.882	21.8558	22.6767	22.3497	25.3179	33.3914	31.061	22.914	16.7349	16.0251	17.425	23.951	21.4047
48	25.2861	4.57535	19.7163	24.3037	23.7615	14.1628	22.1781	19.3415	29.15	32.5212	28.2161	25.0144	25.5578	24.5806	30.7682	28.881	22.4618	21.0055	24.1355	19.2255	19.958	19.5127	24.2335	22.4638	23.2442	28.6984	24.76	30.1255	21.8883	25.2367	24.6311	25.8763	22.862	26.6777	25.98	28.9664	24.442	24.6682	24.5974	23.774	26.3443	35.9994	33.811	26.296	18.2711	16.8572	18.9368	26.324	23.8005
49	27.6803	4.74772	22.4922	26.7668	26.6258	15.8598	24.9328	21.4909	31.7932	35.5631	30.6998	27.9268	26.704	26.9928	32.5602	32.563	24.8601	22.042	26.1553	21.632	20.6626	20.912	25.727	25.362	25.7954	31.3154	27.028	33.4205	24.3984	27.2134	25.5957	28.7038	25.042	29.2098	28.702	29.7247	26.787	27.9428	27.0328	25.7106	27.9049	39.0418	36.854	29.987	20.305	18.603	21.191	29.35	26.522
50	30.4983	4.93022	25.68	29.5793	29.9388	18.1866	28.0021	24.2226	34.6209	38.978	33.7609	31.1511	28.3959	29.9296	34.8826	36.437	27.7972	23.9409	28.5607	24.7048	22.1753	22.9777	27.6586	28.7676	28.7754	34.3555	29.878	36.7498	27.3119	29.6022	27.1459	31.6784	27.516	32.2399	31.876	31.0091	29.778	31.482	29.8239	28.0471	29.9704	42.2681	40.002	33.838	22.8318	21.1342	24.1139	32.9	29.5754
51	33.6036	5.04156	29.126	32.5404	33.5205	21.1086	31.2216	27.4201	37.4738	42.513	37.2003	34.5024	30.6915	33.2448	37.6249	40.255	31.1577	26.6653	31.2179	28.2257	24.451	25.6105	30.0314	32.4685	31.9901	37.59	33.165	39.9359	30.4724	32.3362	29.2702	34.6699	30.187	35.5677	35.324	32.8418	33.19	35.09	32.818	30.6492	32.512	45.4309	43.068	37.648	25.779	24.2008	27.5523	36.763	32.8815
52	36.8183	5.03203	32.6564	35.4625	37.1573	24.4073	34.4356	30.8831	40.2359	45.9152	40.7413	37.8116	33.5235	36.7302	40.6098	43.79	34.7443	30.0363	33.9784	31.9071	27.2945	28.6288	32.7794	36.216	35.232	40.7724	36.666	42.8201	33.7105	35.2824	31.9449	37.5352	32.949	38.9632	38.817	35.1336	36.761	38.5805	35.8715	33.3733	35.4468	48.3303	45.896	41.201	29.026	27.4916	31.3206	40.686	36.2666
53	39.956	4.89687	36.1114	38.1923	40.6371	27.7748	37.5134	34.4111	42.8214	49.0219	44.1097	40.9354	36.7319	40.152	43.6246	46.873	38.3152	33.7525	36.6777	35.4551	30.4376	31.8099	35.7668	39.7724	38.316	43.7168	40.126	45.2831	36.8592	38.2655	35.0641	40.1461	35.678	42.2223	42.126	37.7145	40.251	41.8208	38.8424	36.0899	38.6043	50.8313	48.382	44.325	32.4238	30.7256	35.2084	44.432	39.5195
54	42.8526	4.66379	39.3517	40.6211	43.785	30.953	40.3425	37.828	45.1537	51.7351	47.1008	43.7524	40.0933	43.3024	46.473	49.402	41.6404	37.4827	39.1553	38.6329	33.6268	34.9315	38.809	42.9637	41.0972	46.3073	43.32	47.2512	39.7772	41.1095	38.4253	42.4086	38.245	45.1924	45.071	40.3992	43.47	44.7236	41.5994	38.6998	41.7695	52.8604	50.467	46.913	35.7994	33.7189	38.9944	47.819	42.4559
55	45.3841	4.37675	42.2542	42.6778	46.481	33.7646	42.8294	40.9775	47.1653	54.0025	49.6007	46.1752	43.3701	46.0299	49.0072	51.335	44.5493	40.9462	41.2783	41.2969	36.6429	37.8075	41.7193	45.6933	43.4855	48.4779	46.093	48.6983	42.3638	43.6702	41.7842	44.2641	40.534	47.7695	47.536	43.0094	46.293	47.2311	44.0378	41.1244	44.7332	54.3915	52.117	48.912	38.9745	36.386	42.4822	50.725	44.9503
56	47.4719	4.08011	44.7183	44.3173	48.6599	36.1077	44.9112	43.7431	48.809	55.803	51.5663	48.1517	46.3654	48.2446	51.136	52.673	46.946	43.9521	42.961	43.39	39.3256	40.3081	44.344	47.926	45.4283	50.1984	48.363	49.6376	44.5581	45.849	44.9153	45.6788	42.463	49.8896	49.464	45.398	48.641	49.3068	46.084	43.2953	47.3352	55.4336	53.322	50.305	41.8	38.694	45.5243	53.08	46.9324
57	49.076	3.8115	46.6729	45.513	50.2982	37.9294	46.5429	46.0484	50.0591	57.1373	52.9976	49.6584	48.9433	49.9094	52.818	53.442	48.7994	46.3915	44.1698	44.8632	41.5733	42.3564	46.575	49.6592	46.9054	51.4719	50.095	50.104	46.3263	47.5919	47.6511	46.6376	43.991	51.522	50.842	47.4559	50.479	50.9253	47.6939	45.1567	49.4784	56.0151	54.088	51.105	44.1748	40.6176	48.0245	54.864	48.3788
58	50.1895	3.59649	48.0718	46.2565	51.4039	39.214	47.6992	47.8489	50.9054	58.0135	53.9205	50.6905	51.0047	51.0265	54.0403	53.68	50.1222	48.2165	44.9101	45.7801	43.3329	43.899	48.3484	50.9094	47.914	52.3204	51.284	50.1465	47.6512	48.8758	49.8911	47.1465	45.108	52.6648	51.68	49.1143	51.8	52.0848	48.8475	46.6696	51.1248	56.1656	54.437	51.355	46.0421	42.123	49.9398	56.084	49.3048
59	50.8265	3.44832	48.9004	46.5599	52.0099	39.9713	48.3808	49.1293	51.3536	58.4442	54.3723	51.2686	52.5003	51.6222	54.8068	53.434	50.9462	49.4295	45.2127	46.1813	44.5763	44.9131	49.6365	51.7104	48.4687	52.772	51.944	49.8215	48.5274	49.6981	51.5948	47.2354	45.821	53.3365	52.013	50.3384	52.62	52.8081	49.5513	47.8142	52.2656	55.9135	54.39	51.11	47.3796	43.1814	51.2738	56.757	49.7565
60	51.0175	3.36549	49.1818	46.4569	52.1577	40.2392	48.6218	49.8973	51.4203	58.4453	54.3918	51.4301	53.4399	51.7353	55.1333	52.75	51.3034	50.0651	45.1209	46.1293	45.298	45.4239	50.4418	52.1078	48.5957	52.8672	52.108	49.1846	48.973	50.069	52.7685	46.9534	46.146	53.5668	51.896	51.1191	52.963	53.1346	49.8334	48.5818	52.9031	55.2817	53.979	50.431	48.1922	43.7828	52.0572	56.91	49.7965
61	50.8018	3.33516	48.9726	45.9932	51.8896	40.0621	48.4818	50.1857	51.1232	58.0346	54.0144	51.2245	53.8509	51.4086	55.029	51.685	51.227	50.1846	44.6798	45.6966	45.5197	45.4627	50.7871	52.1523	48.3382	52.668	51.826	48.2699	49.0157	50.0061	53.4362	46.3547	46.112	53.395	51.393	51.4689	52.862	53.1102	49.7378	48.974	53.0495	54.2819	53.237	49.374	48.5101	43.9365	52.3367	56.578	49.49
62	50.2243	3.3375	48.3413	45.216	51.2642	39.5375	48.0264	50.0476	50.4828	57.2366	53.2732	50.6992	53.7763	50.683	54.5167	50.296	50.7518	49.8593	43.9324	44.9526	45.2917	45.0867	50.7098	51.9002	47.7493	52.2211	51.157	47.1067	48.7057	49.5304	53.6146	45.4874	45.764	52.8645	50.568	51.4141	52.354	52.7803	49.3135	48.9995	52.7162	52.9484	52.205	47.982	48.3886	43.6739	52.1675	55.808	48.8854
63	49.3277	3.35491	47.3384	44.1678	50.3377	38.7602	47.3031	49.5404	49.5226	56.0863	52.2041	49.897	53.2693	49.597	53.6261	48.644	49.9136	49.1567	42.9178	43.9615	44.6701	44.3639	50.2495	51.393	46.8764	51.525	50.159	45.727	48.082	48.6704	53.3161	44.3861	45.151	52.0118	49.47	50.9862	51.491	52.1835	48.6085	48.6759	51.9192	51.3286	50.925	46.286	47.896	43.0397	51.6045	54.656	48.004
64	48.148	3.37739	45.989	42.8818	49.1417	37.7855	46.3286	48.7001	48.2713	54.6241	50.8442	48.8474	52.3753	48.1912	52.3918	46.788	48.7452	48.1341	41.6667	42.7761	43.6993	43.3584	49.4408	50.6525	45.7559	50.5668	48.875	44.154	47.163	47.4605	52.5585	43.07	44.316	50.8648	48.135	50.2213	50.322	51.3495	47.6628	48.0229	50.6849	49.4687	49.448	44.307	47.0938	42.0926	50.6933	53.187	46.8433
65	46.7174	3.40101	44.3082	41.3842	47.6973	36.6387	45.125	47.58	46.7527	52.8925	49.23	47.5647	51.134	46.5092	50.8545	44.774	47.2792	46.8287	40.1994	41.4375	42.4379	42.1267	48.3111	49.692	44.4139	49.3439	47.348	42.4131	45.9614	45.9323	51.3718	41.5504	43.294	49.4521	46.589	49.1544	48.897	50.3073	46.5033	47.0639	49.0509	47.4194	47.82	42.086	46.0289	40.8928	49.4676	51.459	45.3944
66	45.0651	3.42658	42.3101	39.7018	46.0193	35.3219	43.6908	46.1974	44.9852	50.93	47.3987	46.0578	49.5801	44.5985	49.0571	42.642	45.5467	45.2633	38.5362	39.9745	40.9093	40.7096	46.8883	48.5239	42.8688	47.8611	45.608	40.5351	44.4929	44.1175	49.8047	39.8404	42.115	47.8045	44.852	47.8086	47.266	49.0853	45.1462	45.821	47.0646	45.2315	46.075	39.677	44.7296	39.4799	47.9625	49.518	43.6659
67	43.2219	3.45549	40.019	37.858	44.1323	33.8293	42.0343	44.571	42.9903	48.775	45.3907	44.3367	47.745	42.5093	47.045	40.426	43.584	43.4607	36.704	38.403	39.1313	39.13	45.209	47.1633	41.14	46.1343	43.676	38.5543	42.7903	42.054	47.923	37.9653	40.801	45.9593	42.942	46.204	45.478	47.707	43.608	44.313	44.784	42.9567	44.247	37.151	43.208	37.875	46.224	47.404	41.6913
68	41.2201	3.48687	37.4651	35.8769	42.0682	32.1658	40.1826	42.7299	40.799	46.4528	43.2509	42.4193	45.6604	40.2928	44.8701	38.164	41.4284	41.4491	34.7355	36.7291	37.1278	37.3992	43.3083	45.6415	39.255	44.1939	41.576	36.5069	40.9069	39.781	45.7945	35.9612	39.375	43.9567	40.883	44.3551	43.573	46.1912	41.903	42.5555	42.27	40.6441	42.366	34.575	41.4585	36.097	44.3104	45.148	39.5204
69	39.0992	3.5181	34.7225	33.7952	39.8643	30.3578	38.1687	40.7177	38.4543	44.0076	41.023	40.3292	43.3607	37.9984	42.5869	35.884	39.1318	39.2646	32.677	34.9825	34.9218	35.5369	41.238	43.9959	37.2503	42.0842	39.34	34.4261	38.8993	37.3316	43.4771	33.8726	37.863	41.8379	38.706	42.3091	41.583	44.5555	40.0619	40.5902	39.5668	38.3343	40.458	32.011	39.4918	34.1878	42.2758	42.777	37.2073
70	36.8964	3.54542	31.8526	31.6551	37.5671	28.4498	36.0327	38.5811	36.0095	41.4778	38.745	38.0958	40.8836	35.6682	40.2479	33.617	36.7371	36.9505	30.5666	33.1945	32.5356	33.5749	39.0375	42.263	35.1658	39.8507	36.999	32.3415	36.8179	34.7398	41.0177	31.7494	36.287	39.6476	36.452	40.1019	39.535	42.8187	38.1165	38.4583	36.7063	36.058	38.544	29.511	37.3119	32.1925	40.1635	40.319	34.8018
71	34.6477	3.56771	28.9164	29.4915	35.2275	26.5054	33.8186	36.3666	33.5191	38.9027	36.448	35.7505	38.2775	33.3422	37.9034	31.394	34.2799	34.55	28.4299	31.4007	29.9995	31.5489	36.7466	40.4757	33.0369	37.5396	34.586	30.2765	34.7089	32.0175	38.4549	29.6335	34.665	37.4268	34.17	37.7793	37.456	41.0055	36.0993	36.2094	33.7119	33.8378	36.64	27.108	34.9322	30.1586	38.0077	37.81	32.3463
72	32.4154	3.5961	25.9632	27.3301	32.8919	24.5894	31.5676	34.1178	31.0291	36.3165	34.1573	33.3229	35.5959	31.0539	35.5958	29.234	31.7931	32.1064	26.278	29.6281	27.3478	29.506	34.403	38.6617	30.8943	35.1962	34.586	28.2494	32.6162	29.1464	35.8212	27.5548	33.013	35.2117	31.907	35.3837	35.366	39.143	34.0429	33.8976	30.6055	31.6907	34.758	24.822	32.3681	28.1278	35.838	35.293	29.8761
73	30.1687	3.58917	23.0288	25.1855	30.596	22.7371	29.3131	31.8764	28.5677	33.7485	31.8937	30.8414	32.8909	28.8257	33.3593	27.144	29.307	29.6619	24.1237	27.893	24.608	27.4945	32.0456	36.838	28.7602	32.8536	29.693	26.2737	30.5815	28.781	33.1446	25.5292	31.353	33.0319	29.703	32.9548	33.286	37.2579	31.9775	31.5738	27.4143	29.6276	32.905	22.662	29.6358	26.1275	33.6824	32.807	27.4116
74	27.9231	3.65339	20.1395	23.0633	28.3601	20.9646	27.0749	29.6751	26.153	31.2242	29.6694	28.3234	30.1973	26.6731	31.214	25.14	26.8422	27.2449	21.9783	26.198	21.8003	25.5441	29.7031	35.0136	26.646	30.5364	27.253	24.3599	28.6369	23.217	30.4499	23.5597	29.706	30.9116	27.585	30.5311	31.229	35.3811	29.93	29.2855	24.1803	27.652	31.085	20.629	26.7499	24.168	31.5662	30.375	24.9485
75	25.7554	3.72272	17.3168	20.9685	26.1921	19.2848	24.8564	27.5251	23.7998	28.7675	27.4854	25.7876	27.5369	24.6076	29.1675	23.224	24.4078	24.8612	19.8547	24.5376	18.9445	23.6736	27.3908	33.1936	24.5573	28.265	24.846	22.5233	26.798	19.9652	27.7612	21.6493	28.083	28.8719	25.575	28.1432	29.203	33.5389	27.922	27.0705	20.9633	25.7632	29.298	18.724	23.7247	22.258	29.5075	28.003	22.4729
76	23.6518	3.81814	14.5877	18.9042	24.0958	17.7106	22.6698	25.4186	21.5298	26.4026	25.3428	23.2593	24.9158	22.6296	27.2165	21.391	22.0068	22.5108	17.7673	22.9067	16.0807	21.8867	25.1202	31.3846	22.4966	26.0642	22.484	20.7818	25.0736	16.8865	25.1058	19.8115	26.493	26.9304	23.689	25.8135	27.209	31.7584	25.9718	24.9554	17.8318	23.9561	27.543	16.959	20.5821	20.4101	27.5139	25.697	19.9924
77	21.6242	3.93929	11.9921	16.8702	22.0847	16.2601	20.5353	23.3462	19.3682	24.1565	23.2465	20.7687	22.3409	20.7375	25.3615	19.651	19.6404	20.1996	15.7385	21.3087	13.2719	20.1827	22.9017	29.5998	20.4731	23.9501	20.192	19.1456	23.4701	13.8517	22.5079	18.0767	24.944	25.0989	21.937	23.5589	25.24	30.0621	24.0958	22.9529	14.8458	22.2237	25.826	15.367	17.3469	18.6352	25.5921	23.471	17.5346
78	19.6912	4.07716	9.57833	14.874	20.1789	14.9504	18.4753	21.3073	17.3439	22.0617	21.2037	18.3479	19.8342	18.9319	23.6088	18.014	17.3233	17.9438	13.7953	19.76	10.5938	18.5694	20.7513	27.8513	18.5077	21.9302	18.011	17.6152	21.9968	10.9054	19.9797	16.4813	23.449	23.3873	20.337	21.3993	23.299	28.4722	22.312	21.0653	12.0664	20.5637	24.159	13.985	14.0537	16.944	23.7491	21.348	15.1401
79	17.8755	4.21685	7.40345	12.9404	18.3999	13.7897	16.5028	19.3172	15.5013	20.1526	19.2285	16.0465	17.4257	17.228	21.9548	16.49	15.091	15.7707	11.9727	18.2915	8.11964	17.0604	18.6967	26.1499	16.6269	20.0092	15.985	16.1887	20.6594	8.12555	17.521	15.0599	22.025	21.8029	18.905	19.3465	21.397	27.0031	20.6362	19.2969	9.57545	18.9874	22.557	12.835	10.7645	15.3505	21.9861	19.36	12.8537
80	16.2008	4.3399	5.52461	11.1089	16.7706	12.7793	14.6318	17.4029	13.8893	18.4578	17.3367	13.909	15.153	15.6533	20.394	15.088	12.9918	13.7195	10.3066	16.9224	5.91599	15.6738	16.769	24.5048	14.8596	18.1987	14.17	14.8617	19.4575	5.60884	15.1363	13.8401	20.694	20.3434	17.659	17.408	19.555	25.6581	19.0783	17.6532	7.4621	17.5219	21.031	11.903	7.58327	13.8809	20.3027	17.547	10.7256
81	14.7006	4.40822	3.98715	9.42806	15.3185	11.9288	12.8843	15.5974	12.5489	16.9989	15.5471	11.9854	13.0456	14.2353	18.9247	13.803	11.0725	11.8375	8.82306	15.6695	4.03643	14.4296	14.9975	22.937	13.2397	16.5139	12.623	13.6406	18.3833	3.45774	12.8504	12.8422	19.478	19.0025	16.609	15.5938	17.8	24.4307	17.6484	16.147	6.692	16.2012	19.596	11.16	4.63648	12.5617	18.7032	15.948	8.80639
82	13.3651	4.46104	2.81609	7.94327	14.0482	11.2253	11.2886	13.9271	11.4984	15.7906	13.8733	10.3297	11.1325	12.9926	17.5464	12.621	9.37555	10.1694	7.53636	14.5415	2.51573	13.3498	13.4089	21.4641	11.8013	14.9717	11.386	12.5208	17.4092	1.76127	10.703	12.0771	18.398	17.7832	15.758	13.9244	16.162	23.3129	16.3594	14.7944	5.16091	15.0423	18.27	10.58	2.05682	11.4105	17.1995	14.601	7.13927
83	12.2195	4.46514	2.01794	6.68909	12.9654	10.6602	9.87406	12.4075	10.7356	14.8343	12.3286	8.98313	9.44807	11.9376	16.2567	11.549	7.93915	8.75278	6.46067	13.5353	1.3662	12.4584	12.0252	20.1059	10.5754	13.5887	10.475	11.5048	16.5203	0.580818	8.73894	11.5475	17.464	16.6979	15.1	12.4245	14.666	22.2933	15.2191	13.6013	3.96822	14.0597	17.075	10.135	-0.0450606	10.4428	15.8103	13.529	5.75964
84	11.2801	4.40288	1.57697	5.69382	12.0727	10.2358	8.6714	11.0474	10.2328	14.1317	10.9298	7.97473	8.02474	11.0807	15.0614	10.616	6.792	7.62008	5.61324	12.6467	0.583444	11.763	10.8666	18.8708	9.586	12.3788	9.883	10.6042	15.7125	-0.0499798	7.00767	11.2534	16.686	15.7568	14.629	11.1161	13.333	21.356	14.2305	12.5736	3.77764	13.272	16.027	9.797	-1.60185	9.67264	14.5557	12.744	4.6931
85	10.5442	4.29176	1.45864	4.98364	11.3686	9.96212	7.71027	9.87124	9.94839	13.6708	9.70285	7.31188	6.89782	10.4365	13.9744	9.855	5.95136	6.79018	5.01427	11.8739	0.148515	11.2593	9.95282	17.7593	8.84636	11.3616	9.588	9.82867	14.9924	-0.118364	5.55409	11.1844	16.085	14.9638	14.344	10.0181	12.187	20.4766	13.3936	11.7286	4.00436	12.6955	15.131	9.539	-2.60209	9.11373	13.4544	12.247	3.94894
86	10.0134	4.14263	1.61348	4.57397	10.8538	9.85718	7.0041	8.92117	9.83727	13.4335	8.67987	6.97711	6.09756	10.0162	13.0209	9.286	5.42227	6.26577	4.67361	11.2194	0.0365657	10.9478	9.30333	16.7791	8.34951	10.5548	9.548	9.18028	14.3759	0.359414	4.42405	11.3263	15.673	14.3282	14.233	9.14097	11.251	19.6315	12.7113	11.0945	4.56556	12.3451	14.392	9.347	-3.09248	8.78088	12.5267	12.019	3.52131
87	9.6871	3.97095	1.98385	4.46203	10.5246	9.92774	6.55655	8.22516	9.8652	13.399	7.89557	6.9408	5.65036	9.81867	12.2264	8.909	5.1953	6.04177	4.58748	10.6976	0.211354	10.838	8.92703	15.9419	8.06435	9.96599	9.714	8.65913	13.8848	1.31969	3.65832	11.6591	15.449	13.8612	14.288	8.5027	10.556	18.8044	12.1895	10.7021	5.3853	12.2324	13.827	9.222	-3.16212	8.68379	11.7936	12.021	3.38721
88	9.56217	3.79446	2.49909	4.62945	10.3699	10.1643	6.37585	7.80679	10.0186	13.5415	7.3797	7.17576	5.54042	9.83039	11.6016	8.719	5.24536	6.10576	4.74191	10.3378	0.630909	10.9145	8.81991	15.2667	7.97091	9.59512	10.037	8.27333	13.5391	2.65979	3.29	12.1598	15.412	13.5727	14.505	8.12136	10.122	17.9902	11.8298	10.5732	6.40012	12.3606	13.458	9.175	-2.91782	8.81918	11.2728	12.214	3.50067
89	9.63349	3.62936	3.08	5.04467	10.3812	10.5478	6.46622	7.68422	10.3013	13.8383	7.154	7.65733	5.75911	10.0412	11.1583	8.717	5.52967	6.44289	5.11433	10.176	1.249	11.1597	8.96833	14.7677	8.06811	9.42878	10.463	8.036	13.3503	4.25144	3.33733	12.8013	15.565	13.4699	14.881	8.01067	9.967	17.2007	11.6253	10.709	7.55189	12.7081	13.281	9.219	-2.45867	9.17233	10.9769	12.555	3.80778
90	9.89332	3.48667	3.65803	5.66082	10.5508	11.0503	6.811	7.84975	10.7221	14.2788	7.21751	8.35557	6.27921	10.4536	10.9117	8.9	5.98912	7.03752	5.67618	10.2576	2.01873	11.5525	9.35694	14.4337	8.34797	9.44804	10.946	7.95699	13.3227	5.95927	3.80085	13.563	15.906	13.5448	15.407	8.17179	10.099	16.4725	11.5732	11.0908	8.79451	13.2332	13.285	9.369	-1.853	9.7247	10.9128	12.993	4.24855
91	10.3303	3.37136	4.18318	6.41609	10.874	11.6423	7.39973	8.29318	11.2835	14.8782	7.54973	9.226	7.06218	11.0715	10.8698	9.281	6.55927	7.86227	6.40127	10.5605	2.91009	12.0693	9.96791	14.2321	8.78818	9.64245	11.468	8.04473	13.4592	7.67755	4.66836	14.4232	16.432	13.7887	16.082	8.58527	10.5	15.8632	11.676	11.6795	10.1142	13.892	13.468	9.649	-1.12264	10.4483	11.0753	13.492	4.78309
92	10.9325	3.28396	4.63752	7.25909	11.3479	12.2961	8.20598	8.99429	11.9853	15.6714	8.13443	10.2092	8.05894	11.8818	11.0474	9.861	7.18521	8.88137	7.27621	11.0599	3.91065	12.699	10.774	14.1579	9.35742	10.001	12.038	8.32499	13.7614	9.33956	5.92356	15.3676	17.14	14.2094	16.913	9.22255	11.145	15.4274	11.9355	12.4311	11.5232	14.6527	13.834	10.078	-0.256364	11.3164	11.4474	14.047	5.38811
93	11.6907	3.22342	5.04188	8.17818	11.9781	13.0072	9.18957	9.92544	12.8391	16.7058	8.96175	11.2354	9.23494	12.8373	11.4584	10.634	7.8307	10.056	8.29306	11.7235	5.02387	13.4453	11.7448	14.2383	10.0374	10.5199	12.681	8.82931	14.2376	10.9001	7.56311	16.3856	18.036	14.8168	17.916	10.0454	12.013	15.1958	12.355	13.3198	13.0506	15.4974	14.382	10.666	0.767515	12.3153	12.0014	14.676	6.05777
94	12.6025	3.1911	5.44682	9.19082	12.7843	13.7987	10.3229	11.0335	13.8779	18.0374	10.0186	12.2478	10.577	13.8857	12.1076	11.612	8.48336	11.3574	9.45073	12.5225	6.26021	14.3258	12.8602	14.4916	10.8397	11.2179	13.425	9.57582	14.91	12.337	9.59012	17.4948	19.132	15.6238	19.117	11.0114	13.085	15.175	12.9465	14.3509	14.7335	16.4197	15.118	11.421	1.97109	13.4483	12.7042	15.421	6.82833
95	13.6796	3.19593	5.92006	10.3131	13.7807	14.7278	11.6008	12.2547	15.1678	19.7253	11.2993	13.2393	12.0912	14.9858	12.9965	12.815	9.17139	12.7753	10.7579	13.4443	7.62967	15.3736	14.1235	14.9233	11.7901	12.1237	14.309	10.5802	15.8279	13.6806	11.9965	18.7441	20.445	16.6642	20.55	12.102	14.342	15.3625	13.7341	15.5519	16.618	17.4286	16.067	12.36	3.38976	14.7475	13.5173	16.33	7.74759
96	14.9515	3.25281	6.55718	11.5628	14.9706	15.8819	13.0261	13.5635	16.7957	21.8254	12.8063	14.2568	13.7949	16.1263	14.1349	14.276	9.95539	14.316	12.2405	14.503	9.14973	16.6277	15.5547	15.5393	12.933	13.2706	15.379	11.8756	17.0547	15.0162	14.7862	20.2085	22.004	18.0026	22.261	13.325	15.781	15.7559	14.7531	16.9809	18.7667	18.5535	17.273	13.521	5.06279	16.2673	14.418	17.461	8.85627
97	16.4639	3.37823	7.47345	12.9729	16.3806	17.3478	14.6241	14.9792	18.8588	24.3798	14.5417	15.3756	15.7107	17.3356	15.5503	16.05	10.8988	16.0087	13.9407	15.7259	10.8445	18.1391	17.1851	16.355	14.3261	14.7127	16.679	13.5092	18.6524	16.4517	17.989	21.9713	23.845	19.7117	24.303	14.711	17.43	16.3573	16.0452	18.7139	21.2508	19.8503	18.812	14.97	7.02036	18.0627	15.4012	18.878	10.1965
98	18.2729	3.58668	8.76773	14.6011	18.0518	19.1938	16.4486	16.549	21.4482	27.3938	16.5291	16.6873	17.8688	18.6771	17.2993	18.216	12.0547	17.8968	15.9107	17.1373	12.7543	19.9734	19.052	17.3932	16.0308	16.5212	18.26	15.5376	20.6667	18.0981	21.6247	24.1145	26.008	21.857	26.725	16.3215	19.344	17.204	17.6519	20.8315	24.1214	21.3926	20.78	16.795	9.28803	20.1855	16.4848	20.656	11.8037
99	20.4367	3.88134	10.5096	16.5259	20.0314	21.4694	18.5674	18.3553	24.6211	30.835	18.8072	18.2813	20.302	20.2334	19.4555	20.832	13.4674	20.0315	18.2108	18.7718	14.9534	22.196	21.2071	18.7076	18.1027	18.7867	20.168	18.0111	23.1334	20.0647	25.6832	26.6919	28.529	24.4807	29.556	18.2263	21.592	18.3583	19.605	23.3987	27.4056	23.2629	23.265	19.08	11.9054	22.6897	17.7126	22.876	13.7099
100	23.0029	4.24823	12.742	18.826	22.38	24.209	21.045	20.503	28.382	34.632	21.412	20.23	23.049	22.096	22.083	23.903	15.175	22.468	20.89	20.681	17.514	24.851	23.701	20.372	20.575	21.591	22.442	20.962	26.073	22.432	30.114	29.723	31.424	27.593	32.805	20.488	24.232	19.892	21.93	26.459	31.099	25.536	26.304	21.873	14.911	25.614	19.161	25.594	15.94
[truncated: 34 more columns]

## Sheet: Rotation RAnkleFlex B3FastM
all values Right	mean	std	steps
1	4.05032	2.24265	3.341	6.363	3.899	3.647	4.708	2.755	5.139	7.815	6.524	7.994	1.674	4.612	6.192	4.37	2.455	2.181	-3.017	1.171	5.24	6.558	4.261	2.747	2.446	3.772	3.587	5.004	4.148	6.479	5.517	3.372	2.956	7.563	1.431	1.726	5.684	4.989	2.772	3.287	2.908	3.007	1.313	5.22	5.327	2.108	3.584	2.782	8.08
2	2.85879	1.9922	3.07885	4.42957	2.27508	2.523	3.79021	0.919071	2.8676	5.59925	4.43167	6.983	0.885717	3.14421	4.03245	3.66862	2.16113	1.20697	-4.08197	0.168455	3.31509	4.55621	2.96076	2.21741	0.962	2.72765	2.05008	3.4809	3.58664	4.48656	3.67964	2.88	1.87206	5.73773	1.017	0.739848	4.06969	4.20742	3.44564	3.29961	1.7337	3.09625	-0.203101	3.72918	3.08582	1.20906	1.90653	2.85493	5.72185
3	2.18787	1.84807	3.54994	2.79035	1.02757	1.83724	3.42272	-0.332273	1.01538	3.65015	2.75067	6.212	0.795121	2.16011	2.45845	3.54112	2.38358	0.890323	-4.23675	-0.229061	1.89291	3.0027	2.16809	2.20763	0.233	2.1529	1.02531	2.4991	3.44534	2.76339	2.23479	2.979	1.46908	4.18785	1.256	0.399798	2.78296	4.00827	4.5467	3.78191	1.01594	3.65388	-1.02391	2.70512	1.38697	0.976394	0.873879	3.42514	3.31445
4	2.08177	1.92628	4.63721	1.5637	0.218182	1.64764	3.62348	-0.872606	-0.260121	2.11055	1.61873	5.806	1.33421	1.77139	1.63336	3.96109	3.07394	1.19839	-3.60848	-0.0156364	1.05288	2.10882	1.92791	2.70491	0.284	2.11194	0.605636	2.17582	3.72764	1.46691	1.31418	3.626	1.72864	3.056	2.073	0.722576	1.96948	4.36427	5.96885	4.65845	0.803818	4.60521	-1.0857	2.09618	0.417727	1.39018	0.58897	4.41706	1.21891
5	2.52206	2.1945	6.19847	0.876141	-0.170343	1.96982	4.32223	-0.713101	-0.937212	1.09254	1.1457	5.85	2.39726	2.00598	1.59779	4.84489	4.15051	2.03605	-2.39255	0.742606	0.842535	1.94997	2.23294	3.65903	1.038	2.56994	0.807859	2.50612	4.39511	0.722374	1.00206	4.744	2.57377	2.43939	3.357	1.63493	1.71484	5.19279	7.5957	5.84324	1.09018	5.86122	-0.465596	1.90248	0.241121	2.37806	1.01208	5.73751	-0.233606
6	3.44492	2.52115	8.07762	0.808242	-0.149475	2.75685	5.41804	0.0534242	-1.04319	0.700717	1.36933	6.344	3.86953	2.80185	2.28948	6.07842	5.52333	3.27449	-0.778909	1.94564	1.25122	2.4887	3.02161	4.98686	2.374	3.44437	1.57848	3.40826	5.3858	0.59701	1.30327	6.227	3.90316	2.37461	4.978	3.02426	2.01535	6.38467	9.31595	7.25161	1.82436	7.32973	0.699313	2.18	0.813	3.84503	2.03799	7.28446	-0.87103
7	4.75395	2.80087	10.1172	1.35673	0.286667	3.92982	6.81152	1.30009	-0.614667	0.968152	2.23	7.225	5.633	4.04258	3.58518	7.53327	7.0963	4.77476	1.07279	3.47009	2.20136	3.62536	4.19882	6.58006	4.148	4.639	2.8283	4.7597	6.62948	1.07436	2.14327	7.953	5.59715	2.83255	6.801	4.761	2.80576	7.82655	11.0355	8.80227	2.93064	8.91545	2.26818	2.93345	2.02409	5.67745	3.53773	8.95815	-0.719273
8	6.33337	2.98206	12.1686	2.4472	1.12225	5.38364	8.41199	2.89622	0.285313	1.84374	3.60752	8.398	7.55766	5.59114	5.3257	9.0881	8.76894	6.40494	3.03019	5.18403	3.58173	5.2253	5.64861	8.3219	6.206	6.05096	4.44767	6.42402	8.04782	2.07963	3.4037	9.799	7.52713	3.73509	8.696	6.71789	3.98229	9.41109	12.6738	10.4183	4.31585	10.5219	4.11011	4.09206	3.722	7.73706	5.36201	10.6686	0.0967576
9	8.0613	3.05094	14.114	3.95999	2.29898	7.00218	10.1283	4.71514	1.56117	3.21791	5.353	9.749	9.50631	7.30864	7.33745	10.6406	10.4486	8.04559	4.9758	6.96209	5.25348	7.129	7.24345	10.1048	8.393	7.57803	6.31134	8.26248	9.56218	3.50399	4.95085	11.653	9.55678	4.97133	10.557	8.76709	5.42546	11.0418	14.1655	12.0285	5.87924	12.0666	6.09439	5.52976	5.73715	9.87936	7.34997	12.338	1.43267
10	9.8234	3.01633	15.8641	5.75227	3.72209	8.67091	11.8643	6.63645	3.09755	4.94882	7.30682	11.172	11.3674	9.06573	9.44755	12.1123	12.0579	9.59709	6.81209	8.69545	7.06764	9.17827	8.87155	11.8411	10.568	9.13655	8.29127	10.152	11.0944	5.22118	6.65573	13.425	11.5566	6.42018	12.301	10.7832	7.016	12.635	15.4694	13.5718	7.51464	13.4879	8.09018	7.10227	7.90018	11.9721	9.35273	13.9007	3.14982
11	11.5218	2.90226	17.3668	7.67092	5.27967	10.2927	13.5316	8.54903	4.77311	6.88018	9.31909	12.585	13.055	10.7591	11.5069	13.4565	13.5404	10.9852	8.47231	10.3079	8.8856	11.2288	10.4383	13.4688	12.616	10.6545	10.2679	11.9891	12.5733	7.09499	8.40076	15.049	13.4157	7.96327	13.871	12.6752	8.64488	14.1245	16.5681	15.0015	9.12242	14.7478	9.97855	8.68252	10.055	13.9097	11.241	15.3044	5.108
12	13.0822	2.73915	18.5994	9.57322	6.86544	11.7997	15.0573	10.3554	6.47678	8.85522	11.2587	13.927	14.5169	12.3177	13.403	14.6552	14.8541	12.169	9.90256	11.7583	10.5941	13.1647	11.873	14.9474	14.45	12.072	12.1461	13.6866	13.9441	8.99333	10.082	16.485	15.0591	9.49533	15.227	14.3943	10.2248	15.4583	17.4627	16.2837	10.618	15.8279	11.6679	10.175	12.077	15.6173	12.924	16.5088	7.15533
13	14.4576	2.55616	19.5598	11.3438	8.39361	13.1534	16.3884	11.9877	8.12012	10.7406	13.0295	15.161	15.7304	13.6945	15.0672	15.7037	15.9768	13.146	11.1085	13.0234	12.1131	14.9038	13.139	16.2607	16.026	13.3561	13.8598	15.1752	15.1707	10.7961	11.6213	17.721	16.4493	10.9342	16.352	15.9164	11.6902	16.6018	18.1636	17.3981	11.9455	16.7264	13.1041	11.5175	13.881	17.0536	14.3565	17.4835	9.14455
14	15.6261	2.3763	20.2646	12.909	9.8026	14.3341	17.4956	13.402	9.63064	12.4473	14.5754	16.26	16.7025	14.8703	16.4693	16.6088	16.8996	13.9423	12.1044	14.0927	13.3998	16.3991	14.2332	17.4079	17.334	14.4946	15.3722	16.4091	16.2353	12.4137	12.9724	18.764	17.582	12.228	17.248	17.2362	12.9956	17.5379	18.6852	18.3354	13.0772	17.4549	14.2744	12.6778	15.4203	18.2054	15.5281	18.2109	10.959
15	16.5873	2.21237	20.7357	14.2347	11.0566	15.3371	18.3784	14.5997	10.9729	13.9326	15.87	17.211	17.4622	15.8519	17.6037	17.3825	17.6236	14.5917	12.9195	14.9775	14.4425	17.6337	15.1688	18.3911	18.38	15.4887	16.6686	17.3742	17.1388	13.7996	14.1262	19.63	18.4758	13.3561	17.923	18.3629	14.1232	18.2592	19.0409	19.0928	14.0088	18.0341	15.1939	13.6498	16.6763	19.0846	16.4507	18.6889	12.5338
16	17.3549	2.06872	20.9938	15.2942	12.1428	16.1729	19.0528	15.6141	12.1416	15.1842	16.9107	18.014	18.0473	16.6496	18.4835	18.0312	18.1572	15.1246	13.5919	15.6945	15.2575	18.6123	15.9664	19.2238	19.19	16.3363	17.7504	18.0821	17.8955	14.9475	15.0968	20.337	19.1666	14.3235	18.385	19.3123	15.0768	18.7592	19.2364	19.6697	14.7542	18.4885	15.8885	14.4472	17.6492	19.7231	17.1465	18.9294	13.852
17	17.9488	1.94521	21.0573	16.1007	13.065	16.8614	19.5376	16.4774	13.1367	16.2081	17.7107	18.673	18.4914	17.2987	19.1404	18.5502	18.4998	15.5658	14.159	16.2544	15.8797	19.3548	16.6429	19.918	19.801	17.0505	18.6262	18.5516	18.5275	15.8781	15.9062	20.901	19.7006	15.1479	18.644	20.0998	15.8703	19.0341	19.2673	20.0679	15.3354	18.8395	16.3769	15.0931	18.3594	20.1595	17.6414	18.9513	14.9278
18	18.3888	1.84166	20.9442	16.6708	13.834	17.4255	19.8529	17.2114	13.9701	17.0231	18.2906	19.195	18.8175	17.8214	19.6148	18.9235	18.6363	15.9306	14.6524	16.6681	16.3509	19.89	17.2075	20.4739	20.253	17.6343	19.3077	18.7971	19.0562	16.6244	16.5847	21.334	20.1211	15.8444	18.714	20.7409	16.5256	19.0874	19.1297	20.2909	15.7791	19.0994	16.665	15.6118	18.8421	20.4284	17.9625	18.7742	15.7769
19	18.6928	1.75977	20.6761	17.0232	14.4676	17.8832	20.0159	17.8285	14.6705	17.6578	18.6855	19.588	19.0408	18.2251	19.9439	19.1292	18.5508	16.2235	15.0996	16.942	16.7101	20.2458	17.6635	20.8851	20.584	18.0855	19.805	18.8359	19.4886	17.2227	17.1665	21.641	20.4585	16.4233	18.606	21.2553	17.0635	18.931	18.8305	20.3461	16.1169	19.2665	16.7553	16.0275	19.1431	20.5555	18.1353	18.4164	16.4245
20	18.8759	1.70428	20.2744	17.1756	14.9941	18.2429	20.0416	18.337	15.2756	18.1411	18.9289	19.855	19.1689	18.5154	20.1545	19.1512	18.2442	16.4505	15.5149	17.0902	16.9981	20.4473	18.0088	21.1394	20.821	18.3988	20.1272	18.6931	19.8123	17.7007	17.677	21.825	20.7281	16.8944	18.338	21.6604	17.5008	18.5842	18.3908	20.2443	16.3805	19.3287	16.6542	16.3595	19.3125	20.5562	18.1751	17.8991	16.8982
21	18.9502	1.68134	19.7541	17.1475	15.45	18.511	19.943	18.733	15.8145	18.484	19.0384	19.992	19.2051	18.7021	20.2584	18.992	17.7371	16.6274	15.9038	17.1294	17.2442	20.5147	18.2425	21.2179	20.982	18.5766	20.2749	18.394	20.0134	18.0714	18.1312	21.888	20.936	17.2621	17.934	21.9664	17.8467	18.072	17.8408	20.0004	16.5938	19.2736	16.3778	16.6303	19.3969	20.438	18.0961	17.2428	17.216
22	18.9284	1.69572	19.1282	16.9622	15.8697	18.6942	19.7328	19.0096	16.3088	18.6878	19.0278	19.998	19.1577	18.7953	20.2591	18.6684	17.0668	16.7728	16.276	17.0783	17.4676	20.4555	18.371	21.1156	21.072	18.6427	20.2523	17.9678	20.0833	18.3377	18.5375	21.838	21.0863	17.5238	17.425	22.1768	18.1115	17.4237	17.2184	19.6351	16.7745	19.0926	15.9526	16.8647	19.433	20.2121	17.9138	16.4719	17.3935
23	18.8274	1.74842	18.411	16.6536	16.2806	18.8027	19.4299	19.1717	16.7699	18.7754	18.9057	19.878	19.0426	18.8162	20.1613	18.216	16.2853	16.9076	16.6499	16.9613	17.6868	20.2827	18.4043	20.8463	21.103	18.6303	20.0901	17.4332	20.0193	18.5011	18.9043	21.69	21.1883	17.68	16.845	22.2912	18.308	16.6697	16.5613	19.1733	16.9403	18.8019	15.4274	17.0867	19.4443	19.901	17.652	15.6167	17.438
24	18.6698	1.83672	17.635	16.263	16.6938	18.8509	19.0596	19.2342	17.203	18.7656	18.6822	19.651	18.8788	18.7946	19.9789	17.6753	15.4513	17.0466	17.0354	16.8109	17.9138	20.0254	18.3569	20.4379	21.103	18.5566	19.8264	16.907	19.8328	18.5763	19.2399	21.464	21.2589	17.7483	16.231	22.3104	18.4516	15.8395	15.9008	18.643	17.1063	18.4182	14.8673	17.3204	19.4495	19.5397	17.3371	14.7145	17.3533
25	18.4825	1.95292	16.8592	15.835	17.1193	18.8513	18.6472	19.2306	17.6207	18.6808	18.3804	19.341	18.6851	18.76	19.7267	17.0841	14.6082	17.196	17.4377	16.6532	18.1576	19.7139	18.2531	19.9301	21.062	18.4366	19.5076	16.637	19.5423	18.594	19.5593	21.186	21.3149	17.7625	15.617	22.2441	18.557	14.9657	15.2611	18.0685	17.2816	17.9689	14.3335	17.5837	19.459	19.1631	17.0054	13.7995	17.1585
26	18.2732	2.10756	16.1341	15.4203	17.5681	18.8132	18.2137	19.1941	18.0266	18.5418	18.0308	18.975	18.4714	18.7346	19.4186	16.477	13.7863	17.3586	17.8563	16.5045	18.4252	19.3735	18.1182	19.3601	21.016	18.2892	19.1841	15.4756	19.1719	18.593	19.8794	20.88	21.3699	17.7592	15.032	22.102	18.649	14.0879	14.6623	17.4724	17.4739	17.4796	13.8694	17.8878	19.4832	18.7948	16.6908	12.8975	16.8929
27	18.0794	2.26884	15.4755	15.057	18.0417	18.7468	17.781	19.1464	18.434	18.3678	17.6625	18.575	18.2474	18.7233	19.0633	15.88	13.201	17.5389	18.2861	16.3807	18.7251	19.0249	17.9739	18.7542	20.969	18.1336	18.8869	14.8588	18.7417	18.6082	20.2134	20.568	21.4408	17.7714	14.495	21.8947	18.7554	13.2504	14.1167	16.8769	17.6842	16.9752	13.4974	18.2417	19.5396	18.4514	16.414	12.0259	16.5975
28	17.9109	2.43029	14.8895	14.7631	18.5285	18.6657	17.3727	19.0966	18.8676	18.1654	17.2951	18.165	18.0231	18.7184	18.6755	15.3169	13.201	17.7438	18.7225	16.3052	19.0653	18.6838	17.8262	18.1354	20.922	17.99	18.633	14.2948	18.2626	18.6607	20.5677	20.274	21.5454	17.8184	14.019	21.638	18.8903	12.4806	13.6207	16.2959	17.9055	16.4758	13.2027	18.6508	19.6479	18.1464	16.1876	11.1973	16.2963
29	17.765	2.61429	14.3878	14.5421	19.0205	18.5831	17.0098	19.0474	19.3378	17.9424	16.9407	17.768	17.808	18.7249	18.2827	14.8099	12.7397	17.9852	19.1648	16.3002	19.4516	18.3644	17.677	17.5213	20.885	17.8761	18.442	13.7723	17.7444	18.7564	20.9424	20.018	21.6932	17.9103	13.62	21.3516	19.0577	11.7891	13.1744	15.7404	18.1322	15.9995	12.9842	19.1136	19.8285	17.898	16.0238	10.4301	15.9978
30	17.6494	2.82166	13.9807	14.4079	19.5261	18.5121	16.7084	19.005	19.8446	17.7239	16.6092	17.409	17.6159	18.7584	17.9174	14.3763	11.5032	18.2753	19.6141	16.3742	19.8879	18.086	17.5416	16.9275	20.882	17.8068	18.3321	13.2979	17.2025	18.8929	21.3346	19.817	21.8875	18.048	13.315	21.0686	19.2596	11.1904	12.7901	15.2173	18.356	15.5631	12.8841	19.6198	20.0969	17.7268	15.9294	9.73958	15.7092
31	17.5993	2.99383	13.6817	14.377	20.063	18.4658	16.4848	18.9873	20.3805	17.5425	16.3116	17.113	17.4666	18.8388	17.6123	14.0298	11.3414	18.6198	20.0742	16.5285	20.3728	17.8704	17.4351	16.3722	20.931	17.7873	18.3155	12.9015	16.6575	19.0665	21.7446	19.684	22.1288	18.2277	13.122	20.8224	19.5024	10.7122	12.4922	14.7361	18.5718	15.1855	12.9432	20.1664	20.46	17.6462	15.909	9.14685	15.4419
32	17.6159	3.14353	13.5088	14.4717	20.6419	18.4658	16.3555	19.0203	20.9326	17.4207	16.0634	16.908	17.3807	18.9939	17.3934	13.7803	11.4155	19.0173	20.5561	16.7724	20.9006	17.7365	17.3743	15.875	21.058	17.8171	18.4013	12.6364	16.1408	19.2755	22.1746	19.624	22.4186	18.4432	13.063	20.6349	19.7903	10.394	12.2984	14.3035	18.7848	14.8871	13.1728	20.7589	20.9101	17.6625	15.9677	8.67541	15.2054
33	17.7129	3.26271	13.4769	14.7132	21.2599	18.5416	16.3276	19.1359	21.4858	17.3665	15.896	16.823	17.3706	19.2477	17.2811	13.6321	11.7358	19.4646	21.0651	17.1176	21.463	17.7009	17.3817	15.4589	21.287	17.904	18.5946	12.5671	15.686	19.5231	22.6257	19.631	22.7566	18.6945	13.143	20.5197	20.1277	10.3905	12.2158	13.9295	19.0228	14.687	13.5549	21.3913	21.4306	17.7765	16.1113	8.35112	15.0108
34	17.8922	3.36394	13.594	15.1203	21.913	18.717	16.3957	19.3553	22.0323	17.3953	15.842	16.881	17.439	19.614	17.294	13.58	12.2947	19.963	21.5977	17.572	22.0583	17.773	17.476	15.1447	21.628	18.052	18.889	12.7467	15.313	19.8133	23.099	19.701	23.1373	18.985	13.358	20.4823	20.5223	10.278	12.246	13.624	19.305	14.602	14.0663	22.057	22.006	17.986	16.3477	8.19433	14.883
35	18.162	3.43475	13.8633	15.7052	22.5916	19.0013	16.5439	19.6839	22.5715	17.5243	15.9321	17.096	17.5799	20.0933	17.4507	13.6108	13.0741	20.5243	22.1527	18.1394	22.6885	17.9672	17.6772	14.9441	22.072	18.2533	19.2705	13.1937	15.0314	20.1507	23.5865	19.835	23.5471	19.3222	13.699	20.5216	20.9782	10.5156	12.3899	13.3903	19.6337	14.6453	14.6852	22.7499	22.6122	18.2981	16.6844	8.21724	14.8659
36	18.5152	3.48223	14.2841	16.4641	23.2773	19.3916	16.7497	20.1208	23.1078	17.7602	16.1578	17.462	17.7933	20.6785	17.7541	13.7108	14.0417	21.1554	22.7267	18.8029	23.3492	18.2895	17.9954	14.8579	22.6	18.4929	19.7216	13.9033	14.843	20.5355	24.0794	20.024	23.97	19.7069	14.161	20.6368	21.4912	10.9298	12.6471	13.2308	20.0066	14.8279	15.3809	23.4628	23.2318	18.716	17.1213	8.426	14.9873
37	18.9443	3.50985	14.8544	17.3808	23.9625	19.8869	16.991	20.654	23.6466	18.1025	16.5084	17.962	18.0879	21.3581	18.2112	13.872	15.1514	21.8455	23.315	19.5465	24.028	18.7516	18.4382	14.8881	23.19	18.7635	20.2284	14.8703	14.742	20.9635	24.5798	20.258	24.3975	20.1342	14.739	20.8252	22.0534	11.4787	13.0153	13.1474	20.4209	15.1548	16.1187	24.1921	23.8589	19.2337	17.6484	8.82173	15.2722
38	19.4404	3.52184	15.5734	18.4336	24.6465	20.4875	17.2477	21.2791	24.1968	18.5512	16.981	18.568	18.4787	22.123	18.8183	14.0985	16.3492	22.5742	23.918	20.3429	24.7176	19.3503	19.0104	15.0366	23.821	19.0621	20.7819	16.0721	14.715	21.4263	25.0878	20.536	24.8193	20.6062	15.433	21.0742	22.6595	12.1136	13.4958	13.1444	20.8555	15.6208	16.8689	24.93	24.4928	19.8412	18.2514	9.39294	15.7313
39	19.9928	3.52305	16.4381	19.5894	25.3148	21.1933	17.5047	21.9899	24.7718	19.1045	17.5755	19.242	18.9774	22.964	19.5625	14.3941	17.5741	23.3076	24.5451	21.1582	25.4134	20.0634	19.7103	15.2967	24.466	19.3901	21.3787	17.4587	14.7436	21.9076	25.5949	20.856	25.2241	21.1259	16.237	21.3713	23.3061	12.8007	14.0885	13.2188	21.2816	16.2059	17.6152	25.6687	25.1277	20.5362	18.9151	10.1143	16.3634
40	20.5865	3.51849	17.4332	20.7905	25.9536	21.9897	17.7561	22.7563	25.3659	19.7545	18.2749	19.937	19.5871	23.8753	20.4352	14.743	18.7584	24.003	25.2082	21.9518	26.0983	20.8661	20.5237	15.6582	25.098	19.7587	22.0233	18.9517	14.8078	22.3867	26.0965	21.21	25.6022	21.7002	17.132	21.7105	23.9842	13.5169	14.7748	13.3564	21.6761	16.8757	18.35	26.3965	25.7568	21.3195	19.6258	10.9554	17.1524
41	21.2007	3.51182	18.5276	21.9643	26.5483	22.8508	17.9961	23.5413	25.9626	20.4999	19.0538	20.616	20.2847	24.8406	21.4127	15.1252	19.8321	24.6135	25.9071	22.6819	26.7433	21.7286	21.4214	16.1041	25.679	20.1747	22.7118	20.4447	14.888	22.8513	26.5903	21.586	25.9405	22.3373	18.088	22.0858	24.6667	14.2319	15.5116	13.5534	22.0129	17.5859	19.0592	27.0913	26.3759	22.177	20.3733	11.8821	18.0636
42	21.8088	3.50493	19.673	23.041	27.0778	23.7324	18.2161	24.3051	26.5441	21.3186	19.8844	21.25	21.0187	25.8151	22.4422	15.5232	20.7263	25.0993	26.6154	23.3114	27.3267	22.6126	22.353	16.5935	26.177	20.6341	23.4272	21.8218	14.9668	23.2942	27.076	21.953	26.2181	23.0327	19.052	22.4785	25.3214	14.9107	16.2421	13.8157	22.2635	18.2785	19.7244	27.7228	26.9721	23.0788	21.1447	12.8499	19.0452
43	22.3782	3.49764	20.8105	23.9526	27.5243	24.5668	18.4033	25.002	27.0899	22.1726	20.7339	21.813	21.7412	26.7254	23.4589	15.9093	21.3831	25.4237	27.2897	23.816	27.8323	23.4675	23.2549	17.0766	26.566	21.1173	24.1384	23.0125	15.0305	23.7048	27.5512	22.274	26.4135	23.7591	19.971	22.8704	25.9205	15.5209	16.9135	14.1279	22.409	18.8968	20.3297	28.2555	27.5129	23.9818	21.9211	13.8062	20.0409
44	22.872	3.49055	21.8824	24.6394	27.875	25.2838	18.536	25.5899	27.5727	23.0175	21.5604	22.27	22.417	27.4761	24.3931	16.2564	21.7644	25.5504	27.8828	24.1781	28.2427	24.2307	24.0617	17.5059	26.865	21.5792	24.8059	23.9712	15.0622	24.0647	27.9991	22.534	26.5042	24.4779	20.798	23.2531	26.4334	16.0278	17.4793	14.4539	22.4392	19.3809	20.8576	28.6523	27.9634	24.8309	22.6772	14.7024	21.0026
45	23.2496	3.48662	22.819	25.0772	28.1203	25.833	18.5844	26.037	27.9576	23.8051	22.329	22.573	22.9999	27.982	25.188	16.5362	21.8482	25.4481	28.3464	24.3773	28.5392	24.841	24.721	17.8293	27.102	21.9716	25.3859	24.6467	15.0361	24.3464	28.3843	22.697	26.4609	25.1417	21.482	23.6064	26.836	16.3907	17.8877	14.7613	22.334	19.6696	21.2689	28.8703	28.2863	25.567	23.3752	15.4987	21.892
46	23.4684	3.49109	23.5608	25.273	28.243	26.1908	18.5168	26.3266	28.2015	24.4839	23.003	22.677	23.4384	28.2027	25.8036	16.7095	21.6274	25.0954	28.6368	24.3963	28.7015	25.2545	25.1914	18.003	27.245	22.264	25.8292	24.9885	14.921	24.5133	28.6486	22.699	26.2495	25.6885	21.953	23.8911	27.114	16.5629	18.0807	15.0186	22.0625	19.7098	21.5038	28.8728	28.4385	26.1254	23.9625	16.1608	22.6689
47	23.486	3.50997	24.0738	25.235	28.2212	26.3344	18.297	26.4252	28.258	25.0089	23.5218	22.542	23.6777	28.1117	26.2001	16.7292	21.1137	24.479	28.7206	24.2271	28.7038	25.4364	25.4175	18.0068	27.221	22.4125	26.0911	24.9832	14.6736	24.5224	28.718	22.486	25.8329	26.0574	22.146	24.0573	27.2507	16.4958	18.0051	15.1828	21.5885	19.4594	21.4934	28.6428	28.3758	26.4453	24.3806	16.6586	23.3097
48	23.2643	3.54867	24.2941	24.9796	28.0531	26.2238	17.8856	26.2824	28.0956	25.3334	23.8274	22.133	23.6598	27.6946	26.3429	16.5489	20.3305	23.5943	28.5723	23.8548	28.5092	25.3509	25.3519	17.8066	26.974	22.3698	26.1477	24.6384	14.2576	24.3255	28.5265	22.033	25.1725	26.1963	22.003	24.059	27.2193	16.1493	17.6163	15.2032	20.8697	18.8833	21.1767	28.1631	28.0584	26.4739	24.5697	16.9633	23.795
49	22.7722	3.60823	24.1304	24.5359	27.7479	25.8244	17.2542	25.8679	27.7096	25.3981	23.8777	21.415	23.3293	26.9414	26.1996	16.1244	19.294	22.439	28.1555	23.2805	28.0703	24.9651	24.9642	17.3606	26.46	22.1039	25.9752	23.9531	13.6615	23.8864	28.02	21.311	24.2422	26.0518	21.485	23.8485	26.9876	15.5038	16.8941	15.032	19.865	17.9601	20.5154	27.3972	27.4575	26.1584	24.4734	17.0333	24.0809
50	21.9889	3.68578	23.5231	23.9246	27.2796	25.1231	16.3879	25.1548	27.1093	25.1616	23.6463	20.366	22.6508	25.8377	25.733	15.4242	18.013	21.0094	27.4311	22.5463	27.3443	24.253	24.2319	16.6372	25.649	21.607	25.5329	22.9288	12.874	23.1692	27.1643	20.296	23.0356	25.5815	20.582	23.3755	26.5213	14.5585	15.8435	14.6226	18.5516	16.692	19.5119	26.3115	26.5595	25.4549	24.0505	16.8259	24.1137
51	20.9012	3.77535	22.4469	23.1446	26.6015	24.1242	15.2748	24.089	26.2884	24.5791	23.0965	18.973	21.6073	24.3821	24.9062	14.4399	16.4974	19.3028	26.3641	21.6706	26.2985	23.199	23.1486	15.6142	24.525	20.8751	24.7755	21.5873	11.877	22.15	25.948	18.994	21.5548	24.7547	19.313	22.6074	25.7811	13.3182	14.4875	13.9356	16.9332	15.1026	18.1974	24.8902	25.3592	24.3406	23.2843	16.3001	23.8312
52	19.5104	3.86985	20.913	22.1837	25.671	22.8408	13.9004	22.6618	25.2312	23.6192	22.21	17.234	20.21	22.603	23.6979	13.1796	14.747	17.3268	24.9519	20.6275	24.918	21.8058	21.7261	14.3183	23.095	19.9042	23.6816	19.9614	10.663	20.824	24.3734	17.431	19.8117	23.5463	17.711	21.5284	24.737	11.7826	12.8536	12.9532	15.0302	13.2261	16.6087	23.1316	23.8599	22.8177	22.1775	15.4464	23.1772
53	17.8286	3.9677	18.9399	21.0197	24.4545	21.2932	12.2473	20.9039	23.9324	22.2987	20.9862	15.152	18.4768	20.5488	22.1128	11.6516	12.7385	15.0996	23.2263	19.3872	23.2111	20.0945	19.9956	12.804	21.376	18.6935	22.2523	18.0875	9.23032	19.1951	22.4526	15.626	17.8305	21.9414	15.792	20.134	23.3882	9.93991	10.9574	11.6752	12.8676	11.0944	14.757	21.0403	22.0681	20.9141	20.7476	14.2701	22.1357
54	15.8629	4.0759	16.5229	19.6264	22.9205	19.5007	10.2828	18.8457	22.3832	20.6437	19.4273	12.743	16.4103	18.2568	20.172	9.86058	10.4262	12.6159	21.2209	17.8873	21.2065	18.0905	18.0023	11.0927	19.384	17.2386	20.4886	16.0009	7.53598	17.2821	20.1978	13.576	15.626	19.9385	13.569	18.4391	21.7483	7.74918	8.78555	10.098	10.4665	8.7133	12.6135	18.6271	19.9887	18.6733	19.0263	12.7668	20.7164
55	13.6104	4.21207	13.6541	17.9795	21.0431	17.477	7.96018	16.5165	20.5659	18.682	17.5443	10.011	14.004	15.7431	17.9006	7.81209	7.74673	9.808	18.9695	16.0571	18.9425	15.8129	15.7839	9.178	17.145	15.5175	18.3845	13.7162	5.51718	15.1307	17.6165	11.266	13.179	17.5402	11.041	16.4665	19.8389	5.11791	6.28055	8.20736	7.82527	6.03527	10.1461	15.8945	17.6431	16.137	17.0513	10.9388	18.962
56	11.0534	4.3985	10.3466	16.0491	18.8202	15.227	5.22644	13.9221	18.4657	16.4387	15.3583	6.942	11.2474	12.9836	15.315	5.49022	4.64233	6.59578	16.4891	13.834	16.4429	13.2613	13.3383	7.02311	14.678	13.4968	15.9228	11.2001	3.12222	12.7838	14.7183	8.665	10.4377	14.7487	8.153	14.219	17.6742	1.94467	3.36156	5.98467	4.898	2.98267	7.32944	12.8073	15.058	13.3297	14.8507	8.791	16.9273
57	8.16671	4.6346	6.65502	13.7972	16.253	12.7337	2.05436	11.0224	16.0628	13.9253	12.8805	3.513	8.10788	9.88426	12.4075	2.82137	1.13567	3.03063	13.754	11.1814	13.6905	10.3866	10.5974	4.53632	11.967	11.1363	13.0588	8.34906	0.338616	10.2332	11.5645	5.767	7.38004	11.5619	4.834	11.6836	15.2479	-1.74145	0.0453737	3.41145	1.60982	-0.424455	4.1518	9.32621	12.2278	10.237	12.4236	6.30431	14.6423
58	4.95887	4.85519	2.75024	11.1628	13.2999	9.945	-1.47912	7.70791	13.3162	11.085	10.0992	-0.18	4.5997	6.38103	9.146	-0.278697	-2.59664	-0.617667	10.6895	8.13855	10.6273	7.12427	7.47445	1.619	8.934	8.35327	9.7517	5.08173	-2.73297	7.41406	8.36727	2.742	4.12582	7.956	1.12	8.83915	12.523	-5.66873	-3.45076	0.471545	-2.06109	-3.95785	0.703727	5.54064	9.124	6.78582	9.72906	3.44876	12.0925
59	1.53551	4.93255	-1.00648	8.07741	9.87325	6.84209	-5.14894	3.87834	10.163	7.79857	6.96297	-3.81	0.912869	2.69109	5.53833	-3.74924	-6.22965	-3.94304	7.2617	4.87833	7.25337	3.54515	4.00336	-1.66693	5.541	5.07851	6.11226	1.4928	-5.83226	4.28901	5.47703	-0.075	0.967919	3.87127	-2.732	5.62912	9.43248	-9.36958	-6.75071	-2.81791	-5.9617	-7.23626	-2.73944	1.75688	5.79312	2.85285	6.71771	0.270828	9.205
60	-1.86049	4.76633	-4.17272	4.54306	5.95006	3.58124	-8.61254	-0.349333	6.61456	4.06203	3.43491	-6.924	-2.58214	-0.716434	1.76803	-7.28662	-9.38004	-6.55079	3.64245	1.70564	3.77597	-0.0447879	0.445667	-4.98984	1.965	1.47539	2.50331	-2.10093	-8.60996	1.01494	3.22576	-2.357	-1.74271	-0.714303	-6.302	1.95767	5.98132	-12.3672	-9.46398	-6.30397	-9.7253	-9.87873	-5.77611	-1.59779	2.47264	-1.59982	3.43252	-3.02529	5.88894
61	-4.8891	4.3883	-6.42052	0.73797	1.75227	0.516727	-11.4972	-4.55894	2.93582	0.179939	-0.354636	-9.16	-5.46682	-3.39839	-1.78255	-10.4347	-11.7257	-8.18264	0.272576	-1.04027	0.607152	-3.20018	-2.77345	-7.88476	-1.386	-2.05461	-0.56203	-5.25473	-10.7508	-2.05158	1.78227	-3.924	-3.75285	-5.60273	-9.168	-2.18664	2.37673	-14.345	-11.3212	-9.64245	-12.9006	-11.6049	-8.03967	-4.15955	-0.463545	-6.35782	0.104636	-6.10867	2.19845
62	-7.22881	3.97582	-7.64196	-2.95037	-2.20724	-1.95788	-13.5248	-8.17449	-0.382818	-3.26854	-4.02658	-10.376	-7.45025	-5.11556	-4.68382	-12.7821	-13.0973	-8.83734	-2.36943	-3.105	-1.85224	-5.54273	-5.2563	-9.96804	-4.084	-5.0201	-2.70635	-7.60164	-12.074	-4.52962	1.13191	-4.744	-4.97549	-10.2727	-11.064	-6.59125	-0.979141	-15.2139	-12.2324	-12.4117	-15.1316	-12.3687	-9.33659	-5.75021	-2.68064	-10.9376	-2.8917	-8.65016	-1.55964
63	-8.68838	3.72333	-7.93054	-6.05427	-5.4122	-3.58627	-14.5841	-10.6946	-2.87673	-5.81609	-7.07855	-10.643	-8.45255	-5.86515	-6.64745	-14.1065	-13.5019	-8.69001	-4.05694	-4.37348	-3.4108	-6.89406	-6.78297	-11.0702	-5.856	-7.06697	-3.83289	-8.99172	-12.5616	-6.18625	1.13948	-4.905	-5.46952	-14.0549	-11.935	-10.8099	-3.65791	-15.0855	-12.2764	-14.2953	-16.2655	-12.3033	-9.68607	-6.38785	-4.02045	-14.7501	-5.20301	-10.4393	-4.91842
64	-9.24108	3.67567	-7.5	-8.22327	-7.544	-4.32482	-14.7245	-11.8348	-4.26645	-7.24945	-9.114	-10.143	-8.58382	-5.81082	-7.61291	-14.4031	-13.0825	-7.95882	-4.79373	-4.86991	-4.08173	-7.29873	-7.34691	-11.2361	-6.659	-8.08491	-4.04709	-9.45709	-12.318	-6.99191	1.62464	-4.554	-5.37891	-16.4303	-11.897	-14.3057	-5.38809	-14.1913	-11.6389	-15.1705	-16.3509	-11.6016	-9.26218	-6.23155	-4.51573	-17.3295	-6.63582	-11.4203	-7.45855
65	-9.00556	3.7155	-6.58997	-9.32909	-8.5512	-4.29552	-14.1218	-11.7687	-4.67339	-7.62417	-9.9897	-9.087	-8.05467	-5.1768	-7.70679	-13.8292	-12.0459	-6.85789	-4.75044	-4.724	-4.02243	-6.94173	-7.10894	-10.645	-6.63	-8.17525	-3.58139	-9.16832	-11.5051	-7.0572	2.416	-3.838	-4.87045	-17.2253	-11.168	-16.6568	-6.12823	-12.7898	-10.5314	-15.0665	-15.5604	-10.4797	-8.2978	-5.49512	-4.32367	-18.4853	-7.18257	-11.6594	-8.96639
66	-8.16947	3.71644	-5.40908	-9.45037	-8.58898	-3.69267	-13.0231	-10.7771	-4.31069	-7.16278	-9.81436	-7.669	-7.09197	-4.17065	-7.1417	-12.6197	-10.6036	-5.55991	-4.16038	-4.10136	-3.43904	-6.04621	-6.291	-9.52165	-5.982	-7.56164	-2.68442	-8.35947	-10.2967	-6.54242	3.38618	-2.888	-4.09179	-16.6114	-9.984	-17.6883	-6.02465	-11.1202	-9.13911	-14.1091	-14.1124	-9.13678	-7.01058	-4.37361	-3.637	-18.3084	-6.96792	-11.2915	-9.46939
67	-6.93395	3.62512	-4.11567	-8.79433	-7.91933	-2.707	-11.68	-9.198	-3.433	-6.131	-8.844	-6.036	-5.88767	-2.95333	-6.14	-11.0167	-8.94267	-4.18167	-3.236	-3.152	-2.525	-4.814	-5.107	-8.08233	-4.933	-6.50133	-1.55933	-7.24733	-8.85533	-5.61667	4.442	-1.814	-3.15467	-14.959	-8.552	-17.4693	-5.305	-9.366	-7.61333	-12.479	-12.236	-7.73367	-5.56967	-3.015	-2.627	-17.067	-6.18	-10.478	-9.15
68	-5.47585	3.44887	-2.81756	-7.60582	-6.81248	-1.50206	-10.2945	-7.33386	-2.25983	-4.76081	-7.34585	-4.301	-4.58388	-1.63381	-4.8957	-9.2267	-7.20619	-2.79686	-2.13115	-1.98367	-1.42771	-3.41276	-3.74488	-6.50418	-3.676	-5.21276	-0.35697	-5.99042	-7.31692	-4.43336	5.51333	-0.691	-2.13505	-12.6743	-7.032	-16.2382	-4.19014	-7.6477	-6.0721	-10.3602	-10.1356	-6.38377	-4.08589	-1.53791	-1.42306	-15.0912	-5.01398	-9.38052	-8.22879
69	-3.93655	3.22724	-1.58121	-6.1022	-5.4878	-0.212061	-8.99854	-5.41536	-0.941364	-3.23289	-5.59991	-2.564	-3.28531	-0.28601	-3.55842	-7.40876	-5.49169	-1.45064	-0.941394	-0.694273	-0.249848	-1.97924	-2.34924	-4.91568	-2.363	-3.84096	0.828778	-4.67625	-5.78737	-3.11294	6.53939	0.425	-1.08289	-10.1324	-5.534	-14.3156	-2.85535	-6.02052	-4.59155	-7.96148	-7.98079	-5.15694	-2.62577	-0.0408788	-0.131909	-12.7449	-3.63608	-8.14491	-6.96015
70	-2.4116	2.99929	-0.439606	-4.44406	-4.09418	1.07473	-7.85418	-3.58706	0.426788	-1.67879	-3.77036	-0.921	-2.06091	1.03427	-2.20827	-5.67679	-3.85891	-0.167485	0.279333	0.639	0.938515	-0.596818	-1.00055	-3.39627	-1.092	-2.47255	1.94845	-3.33452	-4.34409	-1.74909	7.46982	1.493	-0.0357576	-7.56291	-4.12	-12.0168	-1.43588	-4.49991	-3.21012	-5.44645	-5.876	-4.08258	-1.23164	1.41682	1.17582	-10.3024	-2.16567	-6.88597	-5.50445
71	-0.961226	2.79339	0.594848	-2.73766	-2.71204	2.30945	-6.86842	-1.91537	1.77883	-0.182071	-1.95439	0.553	-0.945505	2.28631	-0.892879	-4.09679	-2.34638	1.03664	1.49415	1.93988	2.08883	0.696576	0.262667	-1.98523	0.076	-1.15772	2.97809	-1.97504	-3.03602	-0.412384	8.26727	2.478	0.971141	-5.0843	-2.813	-9.59665	-0.0241616	-3.08464	-1.94251	-2.95327	-3.88539	-3.15946	0.0677879	2.79639	2.44594	-7.9483	-0.678899	-5.68449	-3.988
72	0.380048	2.62433	1.51902	-1.063	-1.37392	3.46373	-6.00864	-0.418131	3.06599	1.21683	-0.214242	1.842	0.0506869	3.4406	0.35403	-2.67836	-0.976636	2.14623	2.6729	3.14791	3.17244	1.88361	1.42739	-0.699566	1.109	0.0682121	3.90161	-0.610556	-1.89393	0.845222	8.92185	3.364	1.90363	-2.74661	-1.61	-7.23785	1.31905	-1.76609	-0.785586	-0.585273	-2.05388	-2.37074	1.24845	4.06339	3.63652	-5.79242	0.776121	-4.59608	-2.5033
73	1.59028	2.48951	2.33609	0.516909	-0.0894545	4.51682	-5.22355	0.911545	4.25173	2.49509	1.40473	2.975	0.929182	4.46891	1.51318	-1.398	0.238636	3.14991	3.79636	3.886	4.17118	2.95555	2.494	0.459364	1.997	1.18345	4.709	0.731364	-0.930727	1.99464	9.44591	4.145	2.73464	-0.569636	-0.502	-5.052	2.54973	-0.524545	0.276545	1.58118	-0.411182	-1.69409	2.28864	5.18818	4.71045	-3.87909	2.16982	-3.65336	-1.10209
74	2.66963	2.38833	3.05254	1.96737	1.14477	5.45621	-4.46076	2.08732	5.31363	3.64714	2.87409	4.001	1.6959	5.36873	2.56839	-0.237616	1.29016	4.0428	4.83326	4.59661	5.06892	3.91018	3.45688	1.50351	2.757	2.1857	5.40641	2.00357	-0.133404	3.02459	9.86412	4.826	3.45213	1.43339	0.514	-3.09124	3.63208	0.659333	1.26008	3.50318	1.0287	-1.10671	3.17463	6.15494	5.64015	-2.20736	3.47452	-2.85099	0.192273
75	3.62244	2.31616	3.67861	3.26965	2.33017	6.28106	-3.68296	3.12189	6.23305	4.67298	4.17909	4.947	2.3659	6.14764	3.51045	0.812444	2.17614	4.8267	5.75008	5.85336	5.85691	4.75067	4.30197	2.45499	3.405	3.07796	6.01103	3.16225	0.522758	3.522	10.1996	5.422	4.0669	3.23327	1.445	-1.36565	4.54818	1.80161	2.17287	5.17133	2.26909	-0.588687	3.90894	6.96682	6.41639	-0.752636	4.66136	-2.16782	1.36712
76	4.43611	2.26171	4.23124	4.41555	2.623	6.99218	-2.87033	4.00661	6.99352	5.57548	5.32082	5.807	2.96191	6.83261	4.338	1.76876	2.90518	5.51215	6.53055	6.41709	6.53606	5.486	5.02355	3.33409	3.961	3.87782	6.52788	4.19306	1.06973	4.32461	10.411	5.95	4.59761	4.79891	2.302	0.11897	5.30424	2.909	3.01539	6.60018	3.32291	-0.123273	4.50327	7.64018	7.037	0.516182	5.7053	-1.58055	2.41482
77	5.16558	2.19831	4.73222	5.40582	4.31151	7.59527	-2.00742	4.75114	7.61287	6.36862	6.30991	6.571	3.50671	7.45655	5.05903	2.65167	3.5009	6.11298	7.17819	6.84921	7.12157	6.13467	5.63058	4.15297	4.448	4.60718	6.95665	5.11517	1.55443	5.4146	10.5449	6.429	4.962	6.11909	3.095	1.37462	5.92349	3.977	3.79101	7.81579	4.21027	0.236	4.96	8.19673	7.5073	1.62939	6.59799	-1.06204	3.33558
78	5.78733	2.15335	5.20367	6.24689	5.40767	7.957	-1.09278	5.37244	8.12233	7.06933	7.15767	7.25	4.01989	8.042	5.69433	3.474	4.009	6.64744	7.70656	7.20033	7.63478	6.72267	6.13933	4.91511	4.885	5.28633	7.32578	5.95978	2.01133	6.00778	10.9133	6.872	5.14311	7.19733	3.834	2.42433	6.43778	5.00033	4.50933	8.843	4.95833	0.329111	5.04567	8.65367	7.84633	2.61033	7.34722	-0.579556	4.137
79	6.35445	2.05747	5.66236	6.95982	6.21888	7.957	-0.142879	5.88476	8.55048	7.206	7.88027	7.866	4.51767	8.59561	6.27336	4.24764	4.47785	7.12855	8.13215	7.52291	7.688	7.27727	6.57018	5.62233	5.297	5.93658	7.6787	6.75442	2.47636	6.53385	11.0929	7.295	5.85209	8.04382	4.527	3.29533	6.87742	5.97382	5.17915	9.70227	5.60636	1.09776	5.78191	9.02373	8.017	3.48191	7.96748	-0.111636	4.832
80	6.86475	2.00317	6.1178	7.57495	6.9312	8.45652	0.810495	6.30834	8.92628	8.24851	8.51003	8.441	5.00251	9.11084	6.82264	4.98893	4.93968	7.55394	8.47094	7.85712	7.688	7.81094	6.94239	6.27113	5.297	6.56914	7.699	7.51966	2.97505	7.01714	11.2492	7.71	6.19706	8.67718	5.179	4.01984	7.2654	6.89321	5.81168	10.4048	6.19921	1.46978	6.12918	9.31397	8.07097	4.26921	8.46785	0.353919	5.44421
81	7.35524	1.95346	6.5648	8.11481	7.56106	9.225	1.72989	6.66246	9.27443	8.75692	9.08424	8.993	5.45818	9.57482	7.34645	5.70166	5.40048	7.89813	8.71142	8.22027	8.84619	8.31385	7.26264	6.84518	6.108	7.18196	8.42503	8.26319	3.51358	7.47288	11.3675	8.122	6.51462	9.11985	5.781	4.64587	7.61981	7.7497	6.41219	10.9452	6.77658	1.82489	6.45977	9.52445	8.10012	4.99564	8.85876	0.820091	6.00082
82	7.76465	1.8924	6.98364	8.58836	8.12927	9.50318	2.57145	6.95836	9.60018	9.17691	9.62682	9.538	5.86645	9.96282	7.82255	6.37764	5.85127	8.12245	8.83291	8.60755	9.12964	8.75327	7.52864	7.32582	6.518	7.76509	8.81436	8.96264	4.07727	7.89809	11.4243	8.518	6.80009	9.39464	6.308	5.22227	7.94609	8.52709	6.97055	11.3065	7.36391	2.15364	6.75327	9.65373	7.92745	5.67736	9.15073	1.27627	6.51536
83	8.10862	1.8354	7.35517	8.99047	8.62941	9.92573	3.27909	7.19349	9.88919	9.49522	10.1307	10.075	6.22429	10.2481	8.22327	6.99994	6.28485	8.18639	8.81517	8.99688	9.31958	9.08218	7.73348	7.69541	6.928	8.29483	9.18085	9.5632	4.64082	8.26758	11.4073	8.873	7.04995	9.527	6.728	5.7844	8.2309	9.20424	7.46051	11.4715	7.96239	2.4546	6.98511	9.70579	7.68485	6.31888	9.33832	1.70173	6.9847
84	8.37175	1.77938	7.67703	9.30449	9.03577	10.0597	3.80832	7.36004	10.1265	9.70252	10.5492	10.589	6.54947	10.4151	8.52927	7.56092	6.69168	8.08227	8.64948	9.34821	9.40258	9.26764	7.86691	7.94	7.324	8.736	9.48399	10.0075	5.18861	8.55319	11.33	9.165	7.25773	9.55121	7.036	6.34691	8.44957	9.76521	7.85413	11.4371	8.551	2.75274	7.1456	9.69652	7.43242	6.91336	9.40724	2.0833	7.38639
85	8.56361	1.72892	7.97542	9.51103	9.3253	10.1046	4.15188	7.46676	10.3105	9.80964	10.8197	11.067	6.87164	10.4837	8.74655	8.07409	7.07673	7.84785	8.3553	9.63055	9.38827	9.308	7.91909	8.0737	7.695	9.0623	9.6987	10.2642	5.72133	8.75597	11.2383	9.399	7.39252	9.50873	7.266	6.90242	8.58097	10.2123	8.13509	11.2168	9.10155	3.10391	7.24597	9.66245	7.21764	7.45318	9.35136	2.42709	7.71018
86	8.7172	1.68629	8.31258	9.60725	9.50076	10.1116	4.36041	7.54928	10.4552	9.85716	10.9118	11.505	7.2226	10.52	8.92142	8.57672	7.48516	7.56184	7.99515	9.856	9.30671	9.24388	7.89794	8.16137	8	9.27934	9.82421	10.339	6.25929	8.91586	11.2137	9.617	7.42165	9.45509	7.488	7.43674	8.62183	10.5642	8.29818	10.843	9.59609	3.57104	7.32679	9.65967	7.05973	7.95061	9.20692	2.77003	7.97745
87	8.88552	1.65328	8.77231	9.6324	9.59698	10.1193	4.53989	7.68243	10.5945	9.92289	10.8633	11.922	7.63712	10.6337	9.12555	9.11001	7.99298	7.32339	7.67879	10.0753	9.21677	9.16036	7.84588	8.30051	8.177	9.41957	9.88193	10.2638	6.84689	9.09736	11.3418	9.898	7.3682	9.46024	7.795	7.95163	8.60428	10.8352	8.34322	10.3844	10.0305	4.19347	7.46098	9.74476	6.94379	8.45061	9.04254	3.1869	8.22797
88	9.12143	1.6318	9.42297	9.63503	9.66421	10.1469	4.82136	7.97676	10.7808	10.0983	10.7777	12.356	8.15809	10.9051	9.43064	9.69761	8.65594	7.21585	7.53182	10.3598	9.20915	9.15873	7.82373	8.57609	8.225	9.53685	9.90727	10.073	7.53997	9.37048	11.6646	10.305	7.31352	9.57973	8.255	8.47688	8.59367	11.0209	8.29	9.95636	10.4005	4.978	7.72448	9.95055	6.84418	9.01382	8.92258	3.78558	8.49818
89	9.45723	1.6268	10.2892	9.61644	9.74478	10.2187	5.30678	8.52578	11.0723	10.4314	10.769	12.845	8.81633	11.3553	9.891	10.329	9.47578	7.28167	7.65178	10.7683	9.37178	9.32333	7.885	9.02278	8.215	9.69711	9.94889	9.80422	8.37656	9.79278	12.1617	10.834	7.36222	9.81433	8.884	9.05344	8.654	11.1113	8.19233	9.69033	10.6967	5.89178	8.15844	10.2813	6.75733	9.686	8.87878	4.67311	8.818
90	9.89513	1.6469	11.3404	9.57711	9.87273	10.3742	6.02196	9.29392	11.4808	10.9184	10.8985	13.405	9.61257	11.9634	10.5218	10.9636	10.3915	7.5264	8.07288	11.3127	9.75113	9.69979	8.05539	9.61098	8.244	9.97738	10.0701	9.51336	9.35464	10.3798	12.747	11.418	7.58881	10.1229	9.641	9.70693	8.81123	11.1047	8.11703	9.67112	10.9076	6.85917	8.74749	10.724	6.70661	10.4725	8.91366	5.88528	9.20712
91	10.4031	1.69453	12.492	9.53255	10.0831	10.6385	6.916	10.1542	11.9759	11.5325	11.1795	13.956	10.5124	12.6812	11.2721	11.5197	11.2885	7.91618	8.74691	11.9444	10.3278	10.2688	8.31891	10.264	8.391	10.4288	10.3305	9.26682	10.4155	11.0913	13.2767	11.965	8.00291	10.451	10.428	10.4392	9.05982	10.9896	8.10182	9.89082	10.9979	7.78418	9.42309	11.2589	6.72582	11.3351	9.00527	7.32027	9.67364
92	10.9094	1.75757	13.6264	9.48033	10.3895	10.9761	7.88042	10.9438	12.5055	12.2035	11.5922	14.266	11.4339	13.4414	12.0128	11.8585	11.983	8.35473	9.49595	12.5921	11.0204	10.9247	8.61091	10.8808	8.664	11.0181	10.7384	9.1011	11.4344	11.8382	13.5893	12.392	8.56509	10.7259	11.093	11.2133	9.38201	10.6987	8.12288	10.2513	10.8852	8.57691	10.1073	11.8638	6.83245	12.1945	9.10316	8.75906	10.2065
93	11.2978	1.82151	14.5855	9.33593	10.7256	11.2843	8.77578	11.5428	13.0125	12.8545	12.0589	14.019	12.2205	14.1723	12.5456	11.7939	12.2145	8.65194	10.1103	13.188	11.7227	11.5012	8.82576	11.3548	8.984	11.6025	11.2176	8.98118	12.2584	12.4953	13.5068	12.625	9.21772	10.8207	11.449	11.9301	9.73212	10.0891	8.08886	10.5831	10.4515	9.14812	10.7418	12.4961	7.02136	12.9245	9.10264	9.98601	10.731
94	11.4087	1.89791	15.113	8.92527	10.9067	11.4064	9.44579	11.9183	13.4449	13.409	12.4312	13.016	12.6345	14.7869	12.6299	11.1623	11.7564	8.51391	10.3338	13.6296	12.3293	11.776	8.83145	11.5743	9.199	11.957	11.6099	8.77852	12.7754	12.9215	12.8537	12.519	9.89648	10.5175	11.276	12.4261	10.0106	9.03073	7.87509	10.6657	9.62373	9.37679	11.2605	13.0713	7.25464	13.328	8.83803	10.8948	11.0846
95	11.0719	2.02541	14.8947	8.07875	10.6791	11.1553	9.71478	12.0622	13.7296	13.7437	12.5189	11.333	12.4334	15.0957	12.0551	9.93418	10.5116	7.65161	9.89732	13.7108	12.717	11.4701	8.47273	11.3587	9.115	11.8311	11.697	8.3071	12.9095	12.9437	11.58	11.864	10.5151	9.60545	10.422	12.4915	10.0626	7.54167	7.38706	10.2773	8.45006	9.10929	11.5063	13.4033	7.41409	13.1289	8.15161	11.4888	11.0566
96	10.1877	2.21014	13.761	6.77871	9.87621	10.3927	9.38442	11.856	13.7018	13.6126	12.1905	9.262	11.5236	14.754	10.7596	8.23489	8.55276	5.99454	8.68662	13.1534	12.6956	10.3931	7.65424	10.4992	8.59	11.036	11.2629	7.44664	12.5662	12.3987	9.83912	10.559	10.9335	8.08145	8.937	11.9632	9.74996	5.83645	6.61738	9.31876	7.07358	8.24152	11.2214	13.1735	7.25485	12.1155	7.03645	11.7877	10.4855
97	8.79789	2.38106	11.8172	5.19848	8.54445	9.15582	8.35279	11.075	13.1217	12.7431	11.4506	7.181	10.035	13.4857	8.88591	6.29545	6.11373	3.74294	6.87045	11.82	12.0465	8.61482	6.44909	8.92955	7.634	9.56942	10.219	6.24397	11.6642	11.2294	7.89973	8.735	10.9825	6.17745	7.046	10.8427	9.05288	4.25945	5.6487	7.88136	5.65891	6.81958	10.2144	12.1087	6.52364	10.3402	5.66833	11.7163	9.36255
98	7.08159	2.4455	9.33835	3.65409	6.88803	7.63667	6.72393	9.59136	11.8529	11.0888	10.4074	5.456	8.21865	11.3718	6.70845	4.41556	3.55229	1.23384	4.78729	9.84309	10.6818	6.42473	5.06518	6.8284	6.385	7.63801	8.66935	4.94725	10.2306	9.54008	6.03703	6.662	10.5984	4.22397	5.042	9.27909	8.06143	3.14188	4.63046	6.17645	4.38885	5.03345	8.54343	10.2249	5.19609	8.09712	4.32387	11.1086	7.84061
99	5.29796	2.36067	6.62882	2.54601	5.16973	6.07303	4.75773	7.51229	9.99473	8.89269	9.2027	4.367	6.33925	8.79252	4.54167	2.92483	1.30342	-1.14731	2.7933	7.53182	8.74266	4.17133	3.75536	4.53456	5.034	5.54415	6.83814	3.94087	8.42698	7.54866	4.47055	4.637	9.88128	2.55167	3.202	7.4843	6.90821	2.64788	3.77352	4.44594	3.45791	3.11704	6.46674	7.83024	3.56542	5.74433	3.29225	9.86869	6.16824
100	3.71311	2.16196	3.995	2.148	3.647	4.708	2.755	5.139	7.815	6.524	7.994	4.041	4.612	6.192	2.709	2.061	-0.283	-3.017	1.171	5.24	6.558	2.168	2.747	2.446	3.772	3.587	5.004	3.519	6.479	5.517	3.372	2.956	9.027	1.431	1.726	5.684	5.749	2.772	3.287	2.908	3.007	1.313	4.306	5.327	2.108	3.584	2.782	8.08	4.657
all values Left	mean	std	steps
1	19.5582	4.43743	21.067	23.981	14.668	22.853	22.836	22.657	21.2	12.743	17.803	21.621	25.191	23.087	22.836	12.512	13.851	23.467	23.006	21.721	26.427	21.7	24.302	22.624	21.405	22.559	12.888	23.095	18.303	23.181	20.916	7.282	17.43	25.293	17.431	23.655	22.934	19.313	20.295	24.814	23.06	10.827	14.459	14.134	16.715	24.693	23.721	22.825	14.144
2	17.8444	4.61686	19.4172	22.3569	13.0885	21.0899	21.0863	21.1022	19.7201	10.1766	16.1099	20.193	23.5544	21.3746	21.3139	10.874	11.7972	21.9601	21.2321	20.0629	25.0588	20.6505	22.4994	21.0337	19.8813	20.9593	11.224	21.2754	16.795	21.6258	19.2747	5.14679	15.338	23.5665	15.626	22.4481	21.21	17.6335	18.6449	23.4973	21.4448	8.84161	12.75	11.994	14.8998	23.8131	22.0246	21.568	12.5202
3	15.8389	4.79898	17.4058	20.3958	11.1941	19.0138	19.0571	19.2459	17.9241	7.314	14.1923	18.4161	21.62	19.3301	19.4546	8.981	9.43994	20.1865	19.1814	18.1104	23.3857	19.401	20.4252	19.1284	18.0695	19.068	9.367	19.1578	15.0197	19.7414	17.4268	2.60202	13.058	21.5084	13.576	20.8724	19.112	15.6124	16.7215	21.8933	19.5018	6.48403	10.756	9.587	12.8006	22.6086	19.9732	20.006	10.5365
4	13.5416	5.0042	15.0482	18.1038	8.93361	16.6561	16.7312	17.1113	15.8335	4.13645	12.048	16.2927	19.4351	16.9778	17.3162	6.838	6.71655	18.1648	16.8911	15.8805	21.4394	17.8873	18.1147	16.9315	15.9701	16.9327	7.288	16.7712	12.9432	17.5176	15.4002	-0.358121	10.59	19.1261	11.266	18.9612	16.642	13.2626	14.5298	20.0235	17.2297	3.63379	8.461	6.884	10.3855	21.0783	17.6127	18.176	8.19785
5	10.9383	5.24792	12.345	15.4741	6.25134	14.0247	14.0744	14.7166	13.4611	0.715273	9.63386	13.8158	17.0242	14.3259	14.9411	4.412	3.58536	15.8841	14.3699	13.3831	19.2528	16.0371	15.5784	14.455	13.5739	14.5767	4.904	14.1303	10.5205	14.9295	13.1981	-3.5936	7.873	16.4273	8.665	16.7406	13.802	10.5743	12.0575	17.9032	14.624	0.236626	5.796	3.772	7.63015	19.2348	14.9777	16.114	5.47623
6	8.01203	5.50673	9.26573	12.45	3.09709	11.0797	11.0265	12.03	10.803	-2.71	6.86143	10.9721	14.3835	11.357	12.3443	1.6	0.109	13.3166	11.5877	10.564	16.8447	13.7864	12.7829	11.6737	10.861	11.9634	2.104	11.2011	7.68061	11.9275	10.7789	-6.77198	4.844	13.4298	5.767	14.2262	10.588	7.48249	9.28658	15.5284	11.6906	-3.55345	2.666	0.22	4.51658	17.1074	12.0797	13.84	2.34053
7	4.7857	5.68991	5.80982	8.95445	-0.490485	7.70791	7.56967	8.94706	7.81852	-5.79164	3.71897	7.72955	11.4512	8.03767	9.48764	-1.663	-3.50427	10.4192	8.483	7.32945	14.1965	11.0983	9.67818	8.51536	7.78421	8.99882	-1.097	7.90582	4.39952	8.51424	8.03973	-9.48915	1.612	10.2412	2.742	11.3904	6.969	3.93364	6.17118	12.8682	8.45279	-7.35764	-0.888	-3.533	1.11464	14.7583	8.88097	11.336	-1.11085
8	1.38149	5.66997	2.13906	5.02424	-4.30352	3.80335	3.90055	5.41758	4.45606	-8.21139	0.415586	4.12277	8.14257	4.40866	6.30319	-5.224	-6.9347	7.13738	5.02297	3.69409	11.2416	8.01584	6.32082	4.97707	4.31884	5.64124	-4.416	4.27676	0.859576	4.89462	4.92142	-11.4243	-1.499	7.1419	-0.075	8.14576	2.88	0.0305455	2.615	9.85518	4.94805	-10.7122	-4.565	-7.038	-2.32633	12.3455	5.28484	8.545	-4.56422
9	-1.95055	5.37508	-1.37527	0.942182	-7.98246	-0.510667	0.469909	1.62999	0.782343	-9.78642	-2.65783	0.378929	4.52657	0.713465	2.84113	-8.685	-9.84242	3.50521	1.32752	-0.091	7.93624	4.72111	2.9747	1.2856	0.597848	2.05056	-7.406	0.611061	-2.53768	1.48628	1.52763	-12.4433	-4.104	4.49457	-2.357	4.46061	-1.682	-3.88594	-1.42136	6.47415	1.28394	-13.2363	-7.894	-9.842	-5.41833	10.1345	1.17891	5.426	-7.5938
10	-4.88073	4.86638	-4.29391	-2.81582	-11.1076	-4.79336	-2.24473	-1.97673	-2.90191	-10.4974	-5.11882	-3.09764	0.937273	-2.64291	-0.607727	-11.572	-11.9636	-0.238273	-2.278	-3.59582	4.40982	1.53055	0.0243636	-2.12455	-3.02564	-1.39209	-9.663	-2.61236	-5.33673	-1.26636	-1.85918	-12.5955	-5.936	2.57073	-3.924	0.542545	-6.474	-7.34418	-5.77291	2.89718	-2.26109	-14.733	-10.442	-11.66	-7.788	8.373	-3.38918	2.081	-9.86027
11	-7.1085	4.32807	-6.30739	-5.7917	-13.3418	-8.42801	-3.96118	-4.90668	-6.13142	-10.446	-6.73993	-5.88194	-2.15814	-5.27079	-3.60023	-13.536	-13.1758	-3.69166	-5.37806	-6.37855	1.01688	-1.20919	-2.20491	-4.81224	-6.09793	-4.24519	-10.976	-4.97895	-7.2277	-3.08777	-4.88045	-12.0393	-6.927	1.45579	-4.744	-3.15973	-10.951	-9.93406	-10.0355	-0.499788	-5.2829	-15.2046	-11.969	-12.431	-9.21812	7.17755	-8.09448	-1.18	-11.2202
12	-8.45973	3.95214	-7.33367	-7.72067	-14.5359	-10.8102	-4.65667	-6.825	-8.48089	-9.791	-7.48411	-7.70522	-4.39522	-6.95378	-5.76356	-14.447	-13.504	-6.45256	-7.64233	-8.162	-1.81056	-3.24367	-3.56433	-6.51556	-8.25778	-6.19878	-11.349	-6.30211	-8.12956	-3.93278	-7.23033	-10.9653	-7.165	1.07711	-4.905	-6.16533	-14.483	-11.4511	-13.684	-3.287	-7.43767	-14.8043	-12.461	-12.284	-9.70067	6.536	-12.3996	-3.958	-11.7103
13	-8.92457	3.79656	-7.49273	-8.58127	-14.7299	-11.8439	-4.49864	-7.65855	-9.73521	-8.70027	-7.46864	-8.52573	-5.63967	-7.69042	-6.94509	-14.378	-13.0825	-8.27524	-8.92936	-8.83664	-3.76661	-4.4633	-4.09245	-7.21115	-9.35609	-7.15982	-10.935	-6.64142	-8.15206	-3.94224	-8.74355	-9.56388	-6.797	1.2773	-4.554	-8.166	-16.625	-11.9166	-16.2704	-5.16773	-8.571	-13.7588	-12.088	-11.45	-9.38945	6.37018	-15.7561	-5.946	-11.4736
14	-8.62793	3.76519	-7.01109	-8.53476	-14.1134	-11.6581	-3.72233	-7.52544	-9.92618	-7.32261	-6.88119	-8.48735	-5.97276	-7.63131	-7.20614	-13.529	-12.095	-9.13063	-9.28745	-8.65809	-4.73455	-4.90163	-3.94761	-7.05712	-9.4691	-7.23153	-9.945	-6.20455	-7.51309	-3.35115	-9.41128	-7.99984	-5.984	1.88	-3.838	-9.09279	-17.264	-11.5141	-17.5728	-6.06624	-8.72257	-12.3036	-11.1	-10.186	-8.50948	6.58758	-17.8072	-7.03	-10.6974
15	-7.76275	3.73498	-6.12845	-7.83215	-12.9611	-10.5569	-2.59526	-6.714	-9.25836	-5.77312	-5.9198	-7.82067	-5.60096	-6.98485	-6.73111	-12.144	-10.7282	-9.15927	-8.8923	-7.86773	-4.86778	-4.69833	-3.32506	-6.28205	-8.81473	-6.62433	-8.593	-5.24028	-6.45669	-2.39085	-9.34948	-6.40338	-4.882	2.73297	-2.888	-9.07242	-16.591	-10.4983	-17.6165	-6.10121	-8.0663	-10.6451	-9.727	-8.723	-7.27845	7.08964	-18.4767	-7.266	-9.5737
16	-6.52982	3.64484	-5.03482	-6.72636	-11.5543	-8.892	-1.29773	-5.4897	-7.99612	-4.14309	-4.74561	-6.75891	-4.7333	-5.95742	-5.73191	-10.453	-9.14836	-8.57845	-7.96518	-6.699	-4.41139	-4.00779	-2.40282	-5.10612	-7.64691	-5.56358	-7.061	-3.98073	-5.18755	-1.24788	-8.74748	-4.87258	-3.613	3.72621	-1.814	-8.33682	-14.959	-9.11612	-16.6056	-5.48891	-6.82433	-8.93642	-8.154	-7.239	-5.87045	7.77927	-17.9271	-6.812	-8.27855
17	-5.10216	3.49179	-3.85391	-5.42103	-10.1152	-6.97184	0.0673131	-4.04356	-6.38738	-2.51421	-3.48056	-5.48999	-3.58987	-4.72538	-4.39744	-8.641	-7.48579	-7.60733	-6.71215	-5.33582	-3.58133	-3.00821	-1.31579	-3.71582	-6.18393	-4.25302	-5.486	-2.61499	-3.84096	-0.0552121	-7.80059	-3.47045	-2.275	4.77848	-0.691	-7.13727	-12.749	-7.56937	-14.8413	-4.4497	-5.21061	-7.27254	-6.532	-5.851	-4.40367	8.57091	-16.4506	-5.864	-6.95026
18	-3.61119	3.30078	-2.66609	-4.05382	-8.78492	-5.02536	1.42869	-2.52028	-4.62415	-0.970788	-2.21119	-4.15288	-2.30407	-3.41254	-2.88417	-6.847	-5.83148	-6.4218	-5.296	-3.90018	-2.54006	-1.81256	-0.157727	-2.25813	-4.59569	-2.85392	-3.96	-1.27174	-2.4983	1.10656	-6.66725	-2.23698	-0.94	5.82678	0.425	-5.68745	-10.284	-6.00307	-12.6375	-3.16388	-3.39462	-5.69825	-4.962	-4.624	-2.94939	9.39309	-14.3801	-4.608	-5.68449
19	-2.15854	3.09882	-1.613	-2.69891	-7.62445	-3.19045	2.73536	-1.01645	-2.82945	0.419	-0.997818	-2.84764	-0.961091	-2.09155	-1.31973	-5.168	-4.24364	-5.14627	-3.82909	-2.46782	-1.39364	-0.503364	1.00645	-0.834636	-2.99482	-1.47191	-2.529	-0.0301818	-1.20709	2.19718	-5.45227	-1.19264	0.334	6.81636	1.493	-4.167	-7.783	-4.50564	-10.2582	-1.76945	-1.49291	-4.22627	-3.495	-3.573	-1.55236	10.1918	-12.0246	-3.193	-4.54573
20	-0.785208	2.91511	-1.613	-1.38658	-6.63358	-1.52432	3.94797	0.415465	-1.07775	1.6467	0.129212	-1.63485	0.377394	-0.806475	0.204535	-3.653	-2.75903	-3.86711	-2.38315	-1.08418	-0.203222	0.839889	2.13206	0.503808	-1.44983	-0.163384	-1.216	1.06726	0.000818182	3.19555	-4.20235	-0.32902	1.511	7.70123	2.478	-2.7017	-5.362	-3.11665	-7.89782	-0.365576	0.419939	-2.85458	-2.152	-2.683	-0.242818	10.9282	-9.62687	-1.719	-3.56821
21	0.469939	2.76477	-1.613	-0.125909	-5.76931	-0.0428384	5.04098	1.74438	0.578687	2.73467	1.1581	-0.541717	1.66423	0.411707	1.62014	-2.294	-1.40136	-2.63648	-0.997212	0.228182	0.993859	2.14096	3.19267	1.73371	-0.00273737	1.04844	-0.027	2.00468	1.10661	4.08694	-2.9312	0.378616	2.575	8.45224	3.364	-1.36661	-3.071	-1.84088	-5.682	0.983152	2.29004	-1.57561	-0.932	-1.929	0.955364	11.581	-7.34701	-0.248	-2.74296
22	1.61482	2.64009	-0.608818	1.08618	-4.97036	1.25821	5.99576	2.95412	2.10436	3.72118	2.09036	0.42797	2.8667	1.54488	2.8723	-1.062	-0.183182	-1.47476	0.313	1.45036	2.16864	3.34045	4.17118	2.84052	1.32694	2.16061	1.043	2.79627	2.09964	4.863	-1.64676	0.966091	3.522	9.06558	4.145	-0.208182	-0.93	-0.669879	-3.67555	2.23091	4.06861	-0.370848	0.183	-1.283	2.02055	12.1441	-5.27479	1.18	-2.04418
23	2.646	2.519	2.31133	2.25133	-4.17678	2.40522	6.80067	4.04189	3.47767	4.63167	2.93956	1.27622	3.95989	2.57789	3.93056	0.056	0.887333	-0.379778	1.53567	2.567	3.30078	3.886	5.05233	3.82533	2.53311	3.17067	2.013	3.46678	2.98511	5.53389	-0.361444	1.47822	3.522	9.557	4.826	0.749333	1.052	0.401111	-1.89833	3.34133	5.70144	0.781556	1.212	-0.72	2.93733	12.619	-3.44156	2.541	-1.44244
24	3.55403	2.44332	3.03945	2.623	-3.35544	3.40702	7.46113	5.00769	4.68976	5.46821	3.72662	2.01272	4.92771	3.50206	4.77524	1.068	1.80503	0.649172	2.65212	3.55709	4.3664	4.93499	5.82782	4.69111	3.61061	4.06504	2.906	4.03971	3.77897	6.11697	0.897343	1.95388	5.08	9.94998	5.422	1.51224	2.85	1.37917	-0.351636	4.29245	7.13965	1.89607	2.164	-0.22	3.70418	13.0083	-1.83994	3.807	-0.907838
25	4.34729	2.37773	3.64673	4.08773	-2.48909	4.26224	8.00148	5.85621	5.74845	6.22373	4.46815	2.65739	5.76864	4.316	5.41909	1.993	2.57355	1.601	3.65364	4.42836	5.33161	5.98127	6.49836	5.44667	4.55452	4.83288	3.737	4.5407	4.50245	6.6137	2.08721	2.43218	5.705	10.2673	5.95	2.11027	4.431	2.27603	0.969273	5.08718	8.35764	2.97767	3.042	0.236	4.33273	13.3172	-0.444273	4.95	-0.406182
26	5.0433	2.3073	3.926	5.29382	-1.56517	4.97953	8.44923	6.60342	6.66262	6.90021	5.003	3.2362	6.49936	5.02686	5.89865	2.851	3.20676	2.46808	4.54333	5.18709	6.16721	6.5202	7.07785	6.11111	5.36772	5.47825	4.514	4.9932	5.17452	7.02347	3.17305	2.94317	6.25	10.411	6.429	2.581	5.78	3.10246	2.08003	5.74206	9.35794	4.021	3.848	0.236	4.84582	13.5574	0.776152	5.947	0.0844747
27	5.66697	2.21447	3.926	6.10358	-0.592465	5.57325	8.83323	7.206	7.44173	7.51133	5.003	3.7709	7.15168	5.65375	6.263	3.652	3.73409	3.24933	5.33218	5.84855	6.86325	6.93401	7.58639	6.71166	6.06711	6.01517	5.236	5.297	5.81557	7.38092	4.14498	3.4963	6.743	10.6432	6.872	2.96645	6.899	3.869	3.005	6.28352	10.1691	5.02134	4.592	1.074	4.96	13.7376	1.84895	6.795	0.574636
28	6.22023	2.13371	3.926	6.81564	0.400909	6.06082	9.18591	7.39945	8.10927	8.07509	5.52936	4.283	7.75527	6.22427	6.56409	4.408	4.20027	3.94691	6.03573	6.43027	7.43718	7.27573	7.688	7.27727	6.68091	6.46655	5.907	5.59191	6.43936	7.699	5.01973	4.07727	7.203	10.9517	7.295	3.30373	7.794	4.58627	3.772	6.74182	10.8352	5.97382	5.284	1.466	5.59082	13.8604	2.79636	7.505	1.06173
29	6.76033	2.04169	4.92476	7.44794	1.37456	6.4639	9.51816	8.38949	8.70199	8.60827	7.09365	4.78459	8.32627	6.76464	6.83629	5.136	4.64424	4.57134	6.66694	6.95009	7.90417	7.59892	7.688	7.82114	7.24036	6.85546	6.518	6.2778	7.04499	7.79236	5.82343	4.65855	7.641	11.1256	7.71	3.63594	8.481	5.25805	4.42297	7.14158	11.3989	6.87451	5.937	1.84	6.01609	13.9292	3.6413	8.092	1.52718
30	7.25123	1.97038	5.54536	8.01882	2.28262	6.80093	9.8182	8.86066	9.25223	9.12512	7.64454	5.26618	8.86243	7.28224	7.07858	5.836	5.08727	5.14195	7.2343	7.41182	8.28003	7.94258	8.69597	8.3326	7.76744	7.19142	7.049	6.70851	7.62459	8.47388	6.57972	5.22279	8.045	11.2751	8.122	3.99639	8.979	5.87149	5.00724	7.50306	11.8878	7.71519	6.556	2.185	6.35173	13.9424	4.40816	8.563	1.94861
31	7.67804	1.90768	5.79236	8.52773	3.06773	7.07788	10.0691	9.25279	9.77312	9.63564	8.10433	5.70482	9.35318	7.7577	7.2657	6.498	5.52836	5.67327	7.73909	7.79873	8.57203	8.31761	9.08682	8.77624	8.26548	7.47336	7.484	7.132	8.15879	8.85752	7.3067	5.77133	8.384	11.3831	8.518	4.38945	9.311	6.39709	5.56591	7.83773	12.3102	8.48097	7.126	2.499	6.66009	13.8875	5.11891	8.929	2.32255
32	8.04335	1.85549	6.03085	8.95339	3.67387	7.28346	10.2658	9.54411	10.245	10.1373	8.43326	6.08934	9.78187	8.16403	7.37107	7.104	5.95782	6.16108	8.17661	8.07391	8.76615	8.71143	9.29424	9.10255	8.71666	7.69492	7.806	7.53386	8.616	9.21452	8.01399	6.32814	8.634	11.427	8.873	4.81303	9.495	6.80578	6.12321	8.13942	12.6528	9.15228	7.613	2.813	6.91527	13.7458	5.78743	9.2	2.67761
33	8.34189	1.80899	6.28627	9.26988	4.07963	7.41898	10.419	9.72858	10.6198	10.618	8.59496	6.4301	10.1186	8.48148	7.38876	7.649	6.37006	6.5806	8.52879	8.18955	8.83937	9.09519	9.39909	9.27855	9.09315	7.84624	8.004	7.88293	8.96792	9.50662	8.69146	6.94522	8.809	11.3987	9.165	5.2603	9.561	7.10337	6.67964	8.38585	12.8908	9.71329	7.986	3.197	7.10067	13.5033	6.41617	9.367	3.08771
34	8.57743	1.76928	6.6	9.47	4.32433	7.50967	10.558	9.82	10.8457	11.067	8.581	6.756	10.3423	8.709	7.341	8.15	6.756	6.90333	8.775	8.122	8.77333	9.43033	9.405	9.30533	9.37367	7.91633	8.104	8.118	9.212	9.71133	9.30233	7.68433	8.958	11.3153	9.399	5.286	9.542	7.34	7.22	8.553	13.0043	10.1637	8.232	3.726	7.218	13.173	6.997	9.415	3.67133
35	8.79675	1.70293	7.03521	9.57694	4.51322	7.61546	10.7296	9.86217	10.9043	11.4785	8.43706	7.10068	10.4548	8.88332	7.26765	8.647	7.12255	7.12338	8.90876	7.88982	8.56658	9.69787	9.33297	9.23059	9.56527	7.90743	8.184	8.21142	9.37338	9.82979	9.79708	8.58062	9.147	11.2267	9.617	6.20473	9.481	7.60274	7.73385	8.62385	12.9947	10.5198	8.349	4.438	7.29164	12.8076	7.52375	9.34	4.55968
36	9.02956	1.64833	7.63473	9.64288	4.7887	7.83515	10.9875	9.93378	10.8445	11.8715	8.25231	7.49942	10.5022	9.06948	7.22013	9.18	7.51821	7.2814	8.96791	7.59073	8.24643	9.92	9.23261	9.14873	9.72701	7.85605	8.342	8.21732	9.49237	9.88377	10.1366	9.62082	9.442	11.2166	9.898	6.71218	9.436	7.98551	8.24052	8.61712	12.8902	10.7982	8.338	5.329	7.38685	12.4959	8.01232	9.185	5.81175
37	9.32267	1.61661	8.39627	9.71155	5.271	8.27191	11.362	10.1215	10.7695	12.2771	8.12718	7.99445	10.5714	9.33736	7.26191	9.769	8.01391	7.46336	9.02318	7.33464	7.88655	10.156	9.18673	9.16636	9.95336	7.82409	8.651	8.23873	9.62418	9.90855	10.3083	10.7205	9.893	11.3655	10.305	7.26645	9.476	8.54091	8.78209	8.589	12.7417	10.9975	8.239	6.342	7.58491	12.345	8.51073	9.021	7.32027
38	9.69698	1.61799	9.26288	9.81555	5.99975	8.95853	11.8375	10.4647	10.7806	12.7265	8.14309	8.62458	10.7573	9.74336	7.44674	10.399	8.65594	7.76341	9.15227	7.21609	7.60061	10.478	9.28612	9.36859	10.3215	7.86903	9.129	8.3717	9.83998	9.95217	10.3277	11.7226	10.503	11.7075	10.834	7.88448	9.639	9.25868	9.39312	8.611	12.6013	11.1063	8.134	7.366	7.94388	12.4299	9.07804	8.909	8.82876
39	10.1468	1.63896	10.1391	9.98697	6.92511	9.81238	12.3675	10.9622	10.9278	13.2353	8.34598	9.4001	11.1139	10.3139	7.81218	11.027	9.44224	8.24159	9.40485	7.28327	7.52496	10.9363	9.59006	9.79601	10.8621	8.02307	9.733	8.64194	10.2091	10.0771	10.2232	12.4711	11.222	12.2157	11.418	8.56736	9.902	10.0623	10.0848	8.72679	12.4981	11.1218	8.092	8.286	8.47194	12.7554	9.756	8.875	10.0907
40	10.6385	1.65693	10.9366	10.2536	7.92891	10.6728	12.8878	11.5694	11.2209	13.7556	8.73921	10.2942	11.6428	11.0204	8.386	11.569	10.3175	8.90148	9.802	7.54236	7.73082	11.5229	10.1013	10.4148	11.541	8.27664	10.382	8.9743	10.7452	10.3401	10.023	12.8645	11.957	12.8001	11.965	9.302	10.219	10.8109	10.8415	8.93709	12.4471	11.0442	8.119	9.006	9.11945	13.2723	10.5449	8.918	10.9985
41	11.1067	1.66361	11.6101	10.5888	8.85107	11.3707	13.3445	12.228	11.6365	14.1345	9.27396	11.233	12.3114	11.7633	9.16215	11.884	11.1813	9.69266	10.3277	7.95455	8.21802	12.1757	10.7567	11.0927	12.252	8.57061	10.977	9.1973	11.363	10.7473	9.76134	12.809	12.584	13.3159	12.392	10.068	10.538	11.3124	11.5962	9.22821	12.4729	10.8305	8.131	9.408	9.8043	13.9124	11.4041	9.014	11.5645
42	11.4463	1.68532	12.1537	10.8612	9.50211	11.8252	13.6762	12.8656	12.0945	14.1388	9.8357	12.0698	13.0613	12.3741	10.0515	11.787	11.8751	10.5326	10.9016	8.40909	8.90069	12.8232	11.4573	11.628	12.8225	8.80146	11.417	9.07788	11.8605	11.2223	9.48882	12.1992	12.968	13.6061	12.625	10.8468	10.786	11.3354	12.2159	9.57118	12.5912	10.3381	7.982	9.305	10.4613	14.5614	12.253	9.111	11.7872
43	11.5188	1.78866	12.5105	10.8429	9.68373	12.0485	13.7453	13.409	12.4488	13.5631	10.2212	12.5706	13.8215	12.6362	10.8767	11.122	12.1759	11.3266	11.3635	8.68645	9.62221	13.396	12.1015	11.7632	13.0275	8.83642	11.596	8.47412	11.9992	11.6099	9.2607	11.001	12.941	13.496	12.519	11.622	10.83	10.6808	12.5135	9.89373	12.7633	9.42309	7.541	8.53	11.0355	15.0173	12.9652	9.102	11.5421
44	11.1777	2.02548	12.4798	10.3202	9.18987	11.9654	13.3197	13.7405	12.5178	12.353	10.1585	12.4772	14.5155	12.3343	11.4019	9.871	11.8781	11.9329	11.4732	8.45027	10.1781	13.7515	12.5832	11.2105	12.6415	8.51873	11.332	7.41953	11.5547	11.6972	9.10486	9.32253	12.351	12.8157	11.864	12.3496	10.448	9.327	12.2951	10.0666	12.8708	8.0662	6.779	7.102	11.4236	14.9832	13.3441	8.821	10.6607
45	10.3331	2.3505	11.8253	9.243	7.95878	11.354	12.2237	13.6269	12.182	10.6427	9.42511	11.6593	15.0181	11.3494	11.3929	8.166	10.8733	12.1297	11.009	7.391	10.3173	13.613	12.7523	9.85256	11.5711	7.74111	10.426	6.08478	10.4292	11.2738	8.991	7.38122	11.157	11.5259	10.559	12.892	9.455	7.46622	11.476	9.93733	12.7283	6.43256	5.779	5.238	11.4133	14.1963	13.1167	8.116	9.11556
46	9.01021	2.64156	10.4969	7.75209	6.15836	10.0343	10.5013	12.8063	11.4506	8.69445	8.00264	10.2171	15.0474	9.74045	10.7495	6.237	9.19082	11.6295	9.91955	5.43764	9.79027	12.723	12.4034	7.86273	9.93591	6.55918	8.833	4.68982	8.73591	10.2524	8.81427	5.411	9.472	9.78609	8.735	13.0078	7.892	5.40636	10.1391	9.42636	12.1581	4.82373	4.704	3.213	10.7687	12.647	12.0821	6.991	7.07136
47	7.36155	2.78932	8.67658	6.07973	4.09703	8.05666	8.39056	11.2243	10.4281	6.81509	6.10977	8.40026	14.2422	7.72252	9.56668	4.378	6.99845	10.2891	8.34255	2.96509	8.51813	11.0681	11.3858	5.58644	7.98961	5.17476	6.744	3.44812	6.73688	8.73149	8.42059	3.60822	7.509	7.86134	6.662	12.4796	6.006	3.4622	8.46855	8.57776	11.1105	3.55994	3.794	1.313	9.42376	10.5842	10.3037	5.627	4.79417
48	5.6141	2.74952	6.65527	4.47609	2.10657	5.69759	6.1943	9.10137	9.24916	5.291	4.11576	6.48826	12.503	5.58156	8.04347	2.91	4.57815	8.27112	6.49552	0.376091	6.68864	8.8923	9.73748	3.38107	6.02807	3.84488	4.489	2.54613	4.72555	6.92728	7.69455	2.13212	5.517	6.01886	4.637	11.2752	4.109	1.87509	6.68006	7.50727	9.67247	2.84208	3.287	-0.169	7.54976	8.34706	8.07477	4.297	2.5837
49	4.01433	2.54763	4.70664	3.14564	0.490121	3.33427	4.1767	6.78582	8.06303	4.33736	2.41479	4.71442	10.1063	3.6203	6.42636	2.061	2.29009	5.91058	4.61273	-1.89955	4.63158	6.54788	7.69745	1.54818	4.31161	2.80579	2.446	2.1167	2.957	5.10976	6.6443	1.11373	3.723	4.47055	2.956	9.56227	2.503	0.813848	4.97355	6.35664	8.00679	2.7177	3.3	-1.013	5.44	6.24764	5.74433	3.282	0.753758
50	2.77802	2.27359	3.01276	2.208	-0.532364	1.31525	2.50697	4.61153	7.00342	4.05424	1.28497	3.24224	7.4913	2.12892	4.99558	1.905	0.475303	3.58699	2.93467	-3.48882	2.68512	4.37855	5.61012	0.311535	2.99789	2.22869	0.962	2.19729	1.61396	3.56076	5.43574	0.645586	2.292	3.38264	1.861	7.61897	1.431	0.387576	3.50524	5.27045	6.34148	3.14073	3.813	-1.148	3.38915	4.51212	3.60512	2.782	-0.438404
51	2.05815	2.06191	1.70624	1.73406	-0.87798	-0.111192	1.31435	2.84489	6.2038	4.46476	0.830929	2.21744	5.06133	1.31478	4.00232	2.396	-0.648576	1.71352	1.68852	-4.20064	1.13157	2.63436	3.80761	-0.206364	2.18218	2.19831	0.233	2.74303	0.820828	2.53102	4.36269	0.756949	1.348	2.881	1.461	5.73773	1.017	0.641263	2.41724	4.35812	4.98086	4.02803	4.743	-0.634	1.63867	3.23609	1.90653	2.858	-0.886384
52	1.92038	2.02032	0.923545	1.76582	-0.577242	-0.889818	0.722212	1.65448	5.80867	5.49345	1.03155	1.75897	3.12909	1.23455	3.59112	3.417	-1.01109	0.577303	1.03027	-4.05345	0.141909	1.44745	2.55227	-0.00551515	1.9133	2.70491	0.284	3.67215	0.643818	2.15673	3.71218	1.41145	0.976	2.99861	1.737	4.15327	1.256	1.50685	1.83118	3.69327	4.17736	5.28203	5.995	0.408	0.38	2.40209	0.870818	3.475	-0.63397
53	2.34818	2.14263	0.745818	2.29164	0.274758	-1.07349	0.771384	1.14408	5.8999	7.00942	1.80351	1.89671	1.92424	1.82675	3.78476	4.829	-0.656303	0.255051	0.995242	-3.20036	-0.219768	0.889525	1.99585	0.829152	2.18281	3.68479	1.038	4.89233	1.07216	2.43006	3.61632	2.52896	1.191	3.68246	2.609	3.016	2.073	2.86113	1.79642	3.3443	4.0174	6.79558	7.476	1.85	-0.261515	1.97982	0.596949	4.547	0.205747
54	3.27446	2.3355	1.18236	3.25139	1.55861	-0.698444	1.43349	1.35644	6.46859	8.88818	3.03999	2.58294	1.55655	2.9779	4.5177	6.493	0.301424	0.706101	1.52658	-1.83345	0.0467879	0.987081	2.16185	2.18628	2.93328	5.0492	2.374	6.30441	2.03794	3.27571	4.05297	4.0046	1.932	4.84886	3.972	2.42694	3.357	4.57433	2.28606	3.37291	4.46471	8.45808	9.097	3.575	-0.250606	2.00042	1.04214	5.967	1.50711
55	4.59752	2.50995	2.17009	4.55436	3.154	0.173091	2.61791	2.23	7.43827	10.9936	4.62864	3.71482	2.00482	4.544	5.676	8.274	1.71609	1.82236	2.51991	-0.131636	0.868909	1.693	2.98373	3.94491	4.07391	6.68309	4.148	7.81318	3.44473	4.57582	4.93336	5.71945	3.094	6.38391	5.702	2.41909	4.978	6.519	3.22136	3.79818	5.418	10.1686	10.774	5.467	0.368455	2.5	2.09718	7.618	3.14982
56	6.19775	2.61648	3.59733	6.09	4.94389	1.44344	4.19656	3.63844	8.69822	13.1863	6.45	5.16678	3.15811	6.36844	7.12133	10.055	3.432	3.45989	3.84767	1.761	2.13867	2.90967	4.34633	5.97756	5.49356	8.46356	6.206	9.34244	5.17567	6.19856	6.15322	7.54978	4.554	8.15811	7.666	2.95467	6.801	8.568	4.49433	4.58867	6.74756	11.8423	12.43	7.408	1.505	3.44933	3.62833	9.387	5.01133
57	7.95035	2.64035	5.32779	7.74127	6.81777	2.99269	6.0236	5.425	10.1227	15.3403	8.37263	6.80955	4.85218	8.29972	8.71473	11.742	5.29855	5.44912	5.38024	3.71573	3.7248	4.50355	6.10142	8.15442	7.06679	10.2785	8.393	10.8239	7.1034	8.00752	7.61139	9.37642	6.191	10.0425	9.723	3.94345	8.696	10.5937	5.98794	5.67406	8.32185	13.4069	14	9.284	3.04324	4.75048	5.48116	11.174	6.95937
58	9.73637	2.59194	7.21309	9.39909	8.67355	4.69367	7.95291	7.42191	11.6002	17.3568	10.2733	8.52006	6.90218	10.206	10.335	13.257	7.17873	7.61461	6.99582	5.61282	5.48876	6.32224	8.089	10.3436	8.6833	12.0378	10.568	12.2029	9.10073	9.88033	9.21588	11.0946	7.895	11.9215	11.74	5.263	10.557	12.5006	7.588	6.96491	10.0188	14.8069	15.437	11.003	4.85409	6.26527	7.49082	12.894	8.86485
59	11.4555	2.49389	9.11021	10.9777	10.4222	6.42899	9.85646	9.4723	13.0459	19.1716	12.0526	10.1944	9.09776	11.9831	11.8862	14.547	8.95618	9.78779	8.58685	7.37027	7.30088	8.19792	10.1548	12.4276	10.2488	13.6787	12.616	13.451	11.054	11.7142	10.8856	12.6293	9.564	13.7039	13.604	6.78212	12.301	14.2377	9.19427	8.37303	11.7306	16.0119	16.707	12.499	6.80327	7.85476	9.50537	14.476	10.6229
60	13.0327	2.37215	10.9006	12.4224	12.0028	8.10483	11.6301	11.4394	14.4007	20.7495	13.64	11.7587	11.2565	13.5555	13.3078	15.586	10.5435	11.8231	10.0658	8.93827	9.04968	9.99571	12.166	14.3199	11.691	15.1616	14.45	14.5579	12.8801	13.4221	12.5485	13.9438	11.118	15.3246	15.241	8.37482	13.871	15.7788	10.73	9.81933	13.3669	17.013	17.793	13.747	8.76024	9.40494	11.3949	15.866	12.1702
61	14.4204	2.24926	12.5032	13.7038	13.3792	9.64336	13.2085	13.2253	15.6272	22.0786	14.9952	13.1637	13.2484	14.8803	14.57	16.379	11.8911	13.6133	11.3704	10.2906	10.663	11.6174	14.0209	15.9655	12.969	16.4727	16.026	15.5222	14.5155	14.934	14.1405	15.0359	12.502	16.7472	16.616	9.932	15.227	17.1173	12.1359	11.2381	14.8588	17.8105	18.688	14.751	10.6126	10.8354	13.0704	17.023	13.4853
62	15.5981	2.13965	13.8767	14.8073	14.551	11.0066	14.5652	14.7738	16.7019	23.1678	16.1071	14.3826	14.9935	15.9467	15.6668	16.948	12.99	15.1031	12.4722	11.4252	12.1024	13.0076	15.6529	17.3498	14.0772	17.611	17.334	16.35	15.9365	16.2012	15.6032	15.9255	13.696	17.9633	17.728	11.3725	16.352	18.2615	13.3751	12.5807	16.1549	18.4206	19.391	15.534	12.2748	12.0969	14.4889	17.917	14.5757
63	16.5669	2.04934	15.0046	15.7357	15.547	12.1901	15.6936	16.0576	17.6166	24.0426	16.9913	15.4136	16.4571	16.7637	16.6088	17.328	13.8605	16.2841	13.3786	12.3597	13.3437	14.1451	17.0294	18.4905	15.0268	18.5813	18.38	17.0505	17.1392	17.2047	16.886	16.6435	14.71	18.9827	18.599	12.6498	17.248	19.2268	14.4388	13.8103	17.2265	18.862	19.902	16.119	13.6995	13.17	15.6426	18.536	15.459
64	17.3397	1.97852	15.8844	16.5038	16.398	13.1944	16.596	17.0639	18.3735	24.7381	17.68	16.2706	17.6326	17.354	17.4092	17.552	14.5375	17.184	14.1193	13.1255	14.3699	15.0393	18.1443	19.4159	15.8378	19.3988	19.19	17.6252	18.1308	17.9527	17.9517	17.2227	15.561	19.8228	19.268	13.7508	17.923	20.0289	15.3346	14.9075	18.0623	19.1468	20.224	16.518	14.8648	14.0575	16.5451	18.888	16.1551
65	17.9367	1.92291	16.526	17.1346	17.1249	14.0327	17.3087	17.8268	18.9788	25.2832	18.2098	16.9752	18.5349	17.7475	18.0745	17.65	15.057	17.8442	14.726	13.7607	15.2115	15.723	19.0094	20.1636	16.5278	20.0732	19.801	18.0721	18.9213	18.4632	18.7818	17.6885	16.273	20.5022	19.784	14.6879	18.385	20.6831	16.078	15.8729	18.6554	19.2738	20.362	16.732	15.7719	14.7812	17.2197	18.993	16.6839
66	18.3788	1.87844	16.9473	17.65	17.7399	14.7364	17.8618	18.376	19.4411	25.6936	18.6094	17.5501	19.2	17.9756	18.5983	17.645	15.4546	18.3116	15.2265	14.3002	15.8843	16.2393	19.6505	20.7663	17.1073	20.6023	20.253	18.3861	19.5226	18.7514	19.3711	18.0531	16.878	21.0366	20.191	15.4815	18.644	21.2087	16.6922	16.7096	18.9995	19.2368	20.327	16.764	16.4417	15.3631	17.6934	18.875	17.0624
67	18.6845	1.8431	17.165	18.065	18.2513	15.3447	18.2767	18.7453	19.766	25.967	18.899	18.0087	19.673	18.0643	18.9617	17.55	15.761	18.6287	15.643	14.774	16.4	16.6303	20.098	21.242	17.5797	20.9793	20.584	18.5687	19.9437	18.833	19.7193	18.3193	17.407	21.4363	20.518	16.144	18.714	21.6237	17.196	17.424	19.0967	19.0357	20.132	16.621	16.911	15.83	17.994	18.553	17.306
68	18.8665	1.81741	17.1889	18.3808	18.658	15.8869	18.5612	18.9618	19.9519	26.0872	19.0906	18.3558	19.9942	18.0276	19.1405	17.38	15.9918	18.829	15.9862	15.2059	16.771	16.9384	20.3731	21.5872	17.9448	21.1869	20.821	18.6409	20.1912	18.7309	19.8282	18.4883	17.876	21.7061	20.778	16.6811	18.606	21.9387	17.6025	18.0171	18.9588	18.6839	19.798	16.32	17.2187	16.2008	18.1459	18.052	17.4255
69	18.9379	1.80653	17.0498	18.609	18.9521	16.3854	18.724	19.0429	19.9965	26.066	19.1901	18.5995	20.1915	17.8773	19.1211	17.147	16.154	18.9356	16.2608	15.609	17.0042	17.1973	20.506	21.7882	18.1998	21.2076	20.982	18.6351	20.2689	18.471	19.6977	18.571	18.297	21.8485	20.976	17.1084	18.338	22.158	17.9216	18.4905	18.6076	18.2055	19.35	15.887	17.4056	16.4977	18.1647	17.394	17.4242
70	18.9108	1.81583	16.7776	18.7555	19.1356	16.8503	18.7793	19.0021	19.9035	25.9115	19.2002	18.7473	20.2747	17.629	18.9094	16.864	16.254	18.9661	16.4742	15.9892	17.1131	17.4292	20.5116	21.8389	18.3497	21.0432	21.072	18.5694	20.1912	18.0828	19.3339	18.5944	18.675	21.8683	21.116	17.4261	17.934	22.2814	18.1644	18.8459	18.072	17.6333	18.82	15.37	17.494	16.7458	18.0648	16.606	17.3082
71	18.8017	1.84872	16.4119	18.8336	19.2209	17.2862	18.7466	18.8472	19.69	25.6348	19.1328	18.8111	20.2478	17.3105	18.5304	16.554	16.3043	18.9339	16.6428	16.3579	17.1156	17.6525	20.3934	21.7478	18.4038	20.7128	21.103	18.4566	19.9874	17.5847	18.7562	18.593	19.019	21.7767	21.209	17.6304	17.425	22.3095	18.3441	19.0951	17.3861	17.0042	18.236	14.829	17.4959	16.9699	17.8641	15.721	17.1004
72	18.6327	1.90749	15.995	18.8582	19.2341	17.7084	18.6466	18.5925	19.3817	25.2427	19.003	18.8147	20.1149	16.9527	18.0262	16.24	16.3227	18.8575	16.7844	16.7303	17.0327	17.8816	20.1738	21.5406	18.375	20.2508	21.103	18.3152	19.6987	16.9847	17.9961	18.6012	19.336	21.5918	21.274	17.7317	16.845	22.2511	18.476	19.2568	16.585	16.3522	17.622	14.318	17.415	17.1933	17.5871	14.782	16.8379
73	18.4357	1.98664	15.5738	18.8396	19.2077	18.1213	18.4994	18.2655	19.0083	24.7401	18.8318	18.7858	19.8941	16.5867	17.4409	15.933	16.3307	18.7624	16.9168	17.1154	16.8949	18.1275	19.8857	21.2479	18.2842	19.7027	21.062	18.1631	19.3748	16.907	17.0966	18.6414	19.643	21.3376	21.328	17.7617	16.231	22.1165	18.576	19.357	15.7037	15.7051	17.005	13.873	17.2525	17.4392	17.2635	13.828	16.5545
74	18.2132	2.10534	15.1928	18.7872	19.1648	18.542	18.322	17.8987	18.5952	24.1378	18.6341	18.7517	19.6046	16.2447	16.8165	15.644	16.3438	18.6677	17.0537	17.517	16.7352	18.3974	19.5567	20.8966	18.157	19.1014	21.016	18.0193	19.0597	15.6983	16.1105	18.7224	19.955	21.0407	21.384	17.7609	15.617	21.9169	18.6694	19.4229	14.7811	15.0846	16.401	13.512	17.016	17.7209	16.9311	12.888	16.2676
75	18.0034	2.24326	14.8755	18.7124	19.1171	18.9927	18.1169	17.5211	18.1691	23.4518	18.4188	18.7302	19.2605	15.948	16.1871	15.398	16.3682	18.5839	17.2006	17.9345	16.576	18.7	19.2098	20.5083	18.0152	18.4731	20.969	17.9013	18.777	15.0371	15.0914	18.8429	20.283	20.7256	21.461	17.7662	15.032	21.6655	18.7798	19.4842	13.8659	14.5068	15.823	13.223	16.7199	18.0481	16.6214	11.98	15.9837
76	17.8137	2.40137	14.6294	18.6292	19.0688	19.4818	17.8951	17.1501	17.7571	22.7022	18.1958	18.7219	18.8722	15.7088	15.5801	15.218	16.4005	18.5166	17.3603	18.3615	16.4338	19.0441	18.8633	20.0923	17.8698	17.8409	20.922	17.822	18.5443	14.4655	14.0845	18.9996	20.631	20.4165	21.577	17.8039	14.495	21.3796	18.9188	19.5661	13.0052	13.979	15.278	13	16.3855	18.4283	16.3534	11.119	15.7092
77	17.654	2.57399	14.4604	18.5507	19.0221	20.0073	17.6868	16.7977	17.3881	21.9088	17.9746	18.7185	18.4636	15.5268	15.0222	15.108	16.4288	18.4708	17.5371	18.7948	16.3299	19.4356	18.5313	19.6599	17.7224	17.2216	20.885	17.7887	18.3826	13.9354	13.1271	19.1896	20.998	20.1369	21.739	17.8868	14.019	21.0935	19.09	19.6825	12.2233	13.4997	14.777	12.88	16.026	18.8638	16.1401	10.326	15.4544
78	17.535	2.75321	14.3827	18.49	18.9892	20.5601	17.52	16.4743	17.0902	21.0933	17.7646	18.7283	18.0694	15.4009	14.5353	15.076	16.4497	18.4528	17.7373	19.234	16.2912	19.879	18.23	19.2294	17.5833	16.6326	20.882	17.8019	18.3067	13.4471	12.2401	19.4141	21.381	19.9063	21.949	18.0183	13.62	20.8422	19.296	19.8353	11.5333	13.0706	14.327	12.904	15.6493	19.3487	15.9927	9.618	15.2274
79	17.4689	2.93018	14.417	18.4635	18.9888	21.1247	17.4099	16.1935	16.8951	20.2785	17.5803	18.7653	17.7261	15.3405	14.1365	15.13	16.4789	18.4735	17.9724	19.681	16.3333	20.3728	17.9805	18.8158	17.4684	16.0948	20.931	17.8679	18.3282	13.0218	11.4199	19.6774	21.781	19.7404	22.207	18.1952	13.315	20.6482	19.5427	20.0256	10.9595	12.7052	13.939	13.089	15.2744	19.8745	15.9172	9.02	15.038
80	17.4693	3.09645	14.5855	18.4967	19.0504	21.6867	17.3668	15.9788	16.8341	19.4808	17.4425	18.8479	17.4659	15.3701	13.8388	15.269	16.5453	18.5484	18.2538	20.1401	16.4582	20.9111	17.8035	18.4346	17.3932	15.6298	21.058	17.9928	18.4547	12.7055	10.6569	19.9829	22.2	19.6482	22.515	18.411	13.122	20.5257	19.8341	20.2545	10.5354	12.4282	13.624	13.421	14.9356	20.4431	15.9187	8.559	14.9066
81	17.5506	3.24193	14.9077	18.6174	19.2057	22.2402	17.4061	15.8661	16.9309	18.7109	17.3701	19.0025	17.3134	15.5085	13.6548	15.488	16.6744	18.6971	18.5878	20.6209	16.6714	21.4851	17.7167	18.1079	17.3778	15.2628	21.287	18.1765	18.6936	12.5602	9.9564	20.334	22.639	19.6283	22.872	18.6647	13.063	20.481	20.1752	20.5248	10.394	12.2611	13.383	13.878	14.6808	21.0553	16.0022	8.265	14.8644
82	17.7173	3.3684	15.4007	18.8411	19.4653	22.7872	17.5433	15.8845	17.1958	17.9755	17.3737	19.2508	17.2896	15.7624	13.5785	15.779	16.8864	18.9343	18.9728	21.1278	16.9853	22.0934	17.7332	17.8511	17.4418	15.0104	21.628	18.4008	19.0282	12.6446	9.33818	20.7284	23.099	19.6755	23.27	18.9593	13.143	20.5134	20.573	20.8405	10.3202	12.2049	13.221	14.443	14.5719	21.7041	16.1745	8.159	14.9402
83	17.9724	3.47063	16.0695	19.1708	19.8282	23.3341	17.7838	16.0453	17.6186	17.2687	17.454	19.6057	17.4121	16.1292	13.595	16.127	17.1972	19.268	19.4063	21.6579	17.4098	22.7378	17.8627	17.678	17.6021	14.878	22.072	18.6565	19.4429	12.9905	8.82725	21.1603	23.572	19.789	23.692	19.3011	13.358	20.6212	21.0308	21.1994	10.4389	12.2592	13.14	15.091	14.6678	22.3828	16.4443	8.252	15.1584
84	18.3135	3.54737	16.9069	19.6062	20.2911	23.8878	18.1271	16.3406	18.1762	16.5783	17.6041	20.0676	17.6904	16.6033	13.6885	16.522	17.6175	19.706	19.8885	22.2099	17.9467	23.4135	18.1151	17.5878	17.8724	14.8649	22.6	18.9395	19.9196	13.5973	8.44333	21.6198	24.05	19.9629	24.122	19.6945	13.699	20.8034	21.5439	21.6002	10.816	12.425	13.145	15.791	14.997	23.085	16.8177	8.549	15.5328
85	18.7341	3.60329	17.8926	20.1465	20.8418	24.4595	18.5733	16.7629	18.8335	15.906	17.826	20.6304	18.1329	17.1792	13.848	16.951	18.1538	20.2491	20.4292	22.78	18.5881	24.1067	18.5014	17.5786	18.262	14.9743	23.19	19.2496	20.4475	14.4579	8.20806	22.0889	24.535	20.1871	24.555	20.1342	14.161	21.0474	22.1046	22.057	11.3568	12.7014	13.232	16.512	15.5556	23.8056	17.2906	9.049	16.0671
86	19.2273	3.64309	18.9967	20.7929	21.4769	25.0546	19.1203	17.3141	19.5439	15.2649	18.1289	21.2833	18.7401	17.8467	14.0768	17.403	18.8072	20.8905	21.0368	23.364	19.3201	24.8107	19.027	17.6596	18.777	15.2031	23.821	19.5933	21.0198	15.5595	8.14541	22.5499	25.028	20.4574	24.977	20.6213	14.739	21.3405	22.7082	22.5892	12.0065	13.0856	13.384	17.233	16.3174	24.5392	17.8509	9.73	16.7529
87	19.7847	3.6711	20.1753	21.5392	22.1825	25.6625	19.7606	17.9841	20.2594	14.6562	18.5283	22.0177	19.5039	18.5814	14.3807	17.874	19.575	21.6202	21.7038	23.9626	20.1184	25.5196	19.6795	17.8441	19.4189	15.5405	24.466	19.9817	21.6369	16.8632	8.28102	22.9945	25.521	20.772	25.378	21.159	15.433	21.6758	23.3513	23.2103	12.7212	13.5807	13.599	17.947	17.2367	25.2782	18.4834	10.557	17.5695
88	20.393	3.69144	21.3605	22.3665	22.9328	26.2654	20.4924	18.7513	20.9426	14.0669	19.0346	22.8252	20.4068	19.3547	14.743	18.37	20.4504	22.4216	22.4118	24.5857	20.9501	26.211	20.4357	18.1484	20.1794	15.9714	25.098	20.4144	22.3004	18.3026	8.6213	23.4161	26.009	21.1242	25.748	21.7553	16.237	22.0482	24.0243	23.9189	13.4719	14.1845	13.885	18.647	18.2594	26.0135	19.1722	11.496	18.4768
89	21.032	3.70919	22.481	23.2427	23.694	26.8441	21.2951	19.585	21.5628	13.471	19.6499	23.6998	21.4228	20.1467	15.1411	18.893	21.4147	23.2717	23.1313	25.245	21.77	26.8564	21.269	18.5788	21.0374	16.461	25.679	20.8793	23.0007	19.7856	9.14656	23.8033	26.49	21.5024	26.071	22.418	17.132	22.4401	24.6997	24.6913	14.2244	14.8748	14.219	19.316	19.3283	26.7287	19.9052	12.502	19.427
90	21.673	3.73051	23.4707	24.112	24.4276	27.3742	22.1333	20.4507	22.0854	12.8404	20.3483	24.6289	22.4928	20.9532	15.555	19.435	22.4309	24.1405	23.8233	25.9397	22.533	27.4358	22.1461	19.1053	21.9528	16.9577	26.177	21.3453	23.7161	21.2059	9.80934	24.1369	26.963	21.8789	26.322	23.1393	18.088	22.8325	25.3463	25.4865	14.9386	15.6059	14.556	19.938	20.3963	27.3982	20.6719	13.515	20.3708
91	22.2799	3.75987	24.2707	24.9032	25.092	27.8149	22.9649	21.3061	22.4628	12.155	21.0772	25.5761	23.5445	21.7831	15.9536	19.978	23.4428	24.9815	24.4455	26.6406	23.1975	27.931	23.0237	19.6783	22.8683	17.4102	26.566	21.7685	24.4129	22.4763	10.5379	24.3897	27.429	22.2156	26.481	23.8878	19.052	23.2163	25.9374	26.2439	15.5763	16.3233	14.864	20.5	21.4312	27.9885	21.4566	14.476	21.2714
92	22.8127	3.80066	24.844	25.552	25.6481	28.1264	23.7439	22.1092	22.6434	11.3964	21.791	26.4782	24.501	22.6274	16.3071	20.487	24.3846	25.7353	24.9616	27.3069	23.7358	28.3233	23.8452	20.2576	23.7193	17.7651	26.865	22.1136	25.0503	23.542	11.262	24.5266	27.877	22.492	26.522	24.6207	19.971	23.573	26.4428	26.8953	16.097	16.9774	15.107	20.985	22.4111	28.4645	22.2375	15.338	22.0965
93	23.2286	3.8567	25.1785	26.0212	26.0689	28.2609	24.4218	22.8258	22.5802	10.5412	22.4567	27.2566	25.3024	23.4375	16.5827	20.91	25.1858	26.344	25.3352	27.8924	24.1294	28.593	24.5453	20.8068	24.4461	17.9734	27.102	22.3458	25.5823	24.3563	11.929	24.5074	28.28	22.6739	26.412	25.2832	20.798	23.865	26.8396	27.39	16.4525	17.5226	15.232	21.35	23.3093	28.7857	22.9861	16.061	22.8097
94	23.4816	3.9326	25.278	26.2931	26.3394	28.1768	24.9538	23.3993	22.2322	9.56064	23.0281	27.8333	25.9038	24.1469	16.7337	21.191	25.7757	26.7528	25.531	28.3499	24.3575	28.7175	25.0708	21.2836	25.0106	18.0087	27.245	22.4205	25.9586	24.8651	12.492	24.2882	28.593	22.6988	26.114	25.8065	21.482	24.0433	27.114	27.691	16.5876	17.9083	15.182	21.538	24.0955	28.9086	23.6549	16.61	23.3963
95	23.5271	4.03424	25.1524	26.3348	26.4262	27.8605	25.2976	23.7648	21.5601	8.41988	23.4551	28.1551	26.2617	24.6827	16.7079	21.275	26.1093	26.9113	25.5166	28.6368	24.4007	28.6676	25.3844	21.6432	25.3627	17.8384	27.221	22.2959	26.1437	25.0358	12.8697	23.8371	28.746	22.5075	25.589	26.1292	21.953	24.061	27.2496	27.7684	16.4454	18.0787	14.907	21.486	24.7433	28.8059	24.187	16.954	23.8383
96	23.3258	4.16598	24.8233	26.1048	26.2824	27.3187	25.3971	23.8745	20.5355	7.07976	23.6842	28.1909	26.3394	24.9767	16.4536	21.119	26.171	26.7815	25.2682	28.7206	24.2496	28.3999	25.4505	21.8399	25.4474	17.4196	26.974	21.952	26.1167	24.8704	12.9673	23.1216	28.675	22.0696	24.796	26.1927	22.146	23.8709	27.2203	27.5991	15.9831	17.9829	14.355	21.142	25.2217	28.4678	24.5202	17.046	24.0932
97	22.8468	4.3271	24.3204	25.5757	25.8808	26.557	25.2096	23.6972	19.1418	5.50327	23.6591	27.9226	26.0996	24.9744	15.9222	20.694	25.9504	26.3378	24.7695	28.5763	23.8901	27.8648	25.2331	21.825	25.2303	16.7169	26.46	21.3847	25.8483	24.3728	12.7162	22.1239	28.325	21.3548	23.721	25.9413	22.003	23.4228	26.9949	27.1723	15.1859	17.5794	13.49	20.475	25.4877	27.8649	24.5938	16.837	24.1137
98	22.0673	4.51242	23.6542	24.7454	25.1966	25.5649	24.7063	23.2047	17.3745	3.64718	23.3258	27.3418	25.4994	24.634	15.0864	19.993	25.4328	25.5625	24.0138	28.1685	23.3206	27.0204	24.7028	21.55	24.6844	15.7081	25.649	20.5886	25.2915	23.5378	12.0602	20.84	27.654	20.337	22.364	25.3341	21.485	22.6876	26.5399	26.4801	14.0594	16.8501	12.309	19.492	25.5052	26.9579	24.3523	16.289	23.8544
99	20.9756	4.71482	22.8197	23.6206	24.1908	24.3274	23.8581	22.3765	15.2361	1.47033	22.6508	26.4352	24.5003	23.9252	13.9452	19.024	24.6045	24.4483	22.9983	27.4591	22.5819	25.8351	23.8361	20.9835	23.7929	14.4141	24.525	19.5614	24.4051	22.3761	10.9381	19.2702	26.644	19.0203	20.729	24.3402	20.582	21.6492	25.8225	25.5168	12.608	15.8006	10.815	18.228	25.2471	25.72	23.7649	15.392	23.2679
100	19.5719	4.92967	21.802	22.219	22.853	22.836	22.657	21.2	12.743	-1.051	21.621	25.191	23.087	22.836	12.512	17.791	23.467	23.006	21.721	26.427	21.7	24.302	22.624	20.114	22.559	12.888	23.095	18.303	23.181	20.916	9.281	17.43	25.293	17.431	18.837	22.934	19.313	20.295	24.814	24.272	10.827	14.459	8.995	16.715	24.693	24.144	22.825	14.144	22.329
[truncated: 34 more columns]

[truncated: 37 more sheets: Rotation LHipFlex B3FastM, Rotation LKneeFlex B3FastM, Rotation LAnkleFlex B3FastM, Rotation RHipAbAd B3FastM, Rotation RHipRot B3FastM, Rotation RAnklePron B3FastM, Rotation LHipAbAd B3FastM, Rotation LHipRot B3FastM, Rotation LAnklePron B3FastM, Rotation PelvicTil B3FastM, Rotation PelvicObl B3FastM, Rotation PelvicRot B3FastM, LProgression B3FastM, RProgression B3FastM, Rotation TrunkTilt B3FastM, Rotation TrunkFlex B3FastM, Rotation TrunkRot B3FastM, Moment RHipFlex B3FastM, Moment RHipAbAd B3FastM, Moment RHipRot B3FastM …]
