# Supplementary material for: Lower limb muscle fatigue after uphill walking in children with unilateral spastic cerebral palsy
Source: PLoS One. 2022 Dec 6;17(12):e0278657. doi: 10.1371/journal.pone.0278657 (PMC9725134; doi:10.1371/journal.pone.0278657)
Supplement: S2 File — (ZIP) [file pone.0278657.s004.zip › Kinematics-individual files-part2/F18B3_FacoM0001.xlsx]

## Sheet: gait B3FaCoM
Calculated gait parameters	mean	std	VC	max	min
Walking.Speed [m/s]	1.08	0	0	1.08	1.08
Cadans [1/m]	102.56	9.06	5.3	125	75
L.Stride.Time [s]	1.18	0.04	0.03	1.33	1.09	1.15	1.19	1.23	1.21	1.24	1.2	1.17	1.14	1.21	1.15	1.12	1.15	1.18	1.2	1.14	1.09	1.1	1.15	1.23	1.17	1.16	1.16	1.15	1.17	1.15	1.17	1.12	1.17	1.33	1.18	1.2	1.23	1.16	1.16	1.21	1.21	1.16	1.16	1.15	1.16	1.17	1.19	1.13	1.13
L.Step.Time [s]	0.63	0.04	0.06	0.8	0.53	0.53	0.6	0.64	0.69	0.66	0.66	0.65	0.62	0.63	0.63	0.63	0.6	0.66	0.64	0.63	0.63	0.58	0.58	0.6	0.66	0.61	0.62	0.65	0.62	0.69	0.58	0.63	0.64	0.62	0.8	0.67	0.65	0.68	0.63	0.61	0.61	0.64	0.61	0.6	0.63	0.59	0.61	0.64	0.59
L.Stance.Time [s]	0.67	0.03	0.05	0.77	0.6	0.64	0.69	0.69	0.69	0.73	0.68	0.67	0.65	0.7	0.62	0.61	0.63	0.66	0.68	0.63	0.6	0.6	0.64	0.72	0.66	0.64	0.64	0.64	0.65	0.66	0.65	0.62	0.65	0.77	0.66	0.67	0.71	0.63	0.65	0.69	0.7	0.65	0.66	0.64	0.66	0.66	0.68	0.65	0.63
L.Swing.Time [s]	0.51	0.01	0.03	0.56	0.48	0.51	0.5	0.54	0.52	0.51	0.52	0.5	0.49	0.51	0.53	0.51	0.52	0.52	0.52	0.51	0.49	0.5	0.51	0.51	0.51	0.52	0.52	0.51	0.52	0.49	0.52	0.5	0.52	0.56	0.52	0.53	0.52	0.53	0.51	0.52	0.51	0.51	0.5	0.51	0.5	0.51	0.51	0.48	0.5
L.Stance.Swing [1]	0.77	0.04	0.05	0.85	0.7	0.797	0.725	0.783	0.754	0.699	0.765	0.746	0.754	0.729	0.855	0.836	0.825	0.788	0.765	0.81	0.817	0.833	0.797	0.708	0.773	0.812	0.812	0.797	0.8	0.742	0.8	0.806	0.8	0.727	0.788	0.791	0.732	0.841	0.785	0.754	0.729	0.785	0.758	0.797	0.758	0.773	0.75	0.738	0.794
L.Bipedal [s]	0.09	0.02	0.22	0.14	0.04	0.09	0.11	0.08	0.08	0.12	0.09	0.1	0.08	0.12	0.05	0.08	0.05	0.09	0.11	0.06	0.08	0.09	0.08	0.11	0.1	0.08	0.07	0.07	0.04	0.11	0.08	0.05	0.09	0.07	0.08	0.1	0.08	0.07	0.06	0.13	0.1	0.09	0.1	0.08	0.1	0.08	0.09	0.09	0.09
L.Stride.Length [m]	1.27	0.04	0.03	1.36	1.14	1.221	1.221	1.241	1.243	1.233	1.243	1.251	1.144	1.333	1.289	1.301	1.212	1.308	1.307	1.305	1.26	1.268	1.284	1.287	1.278	1.329	1.261	1.202	1.173	1.262	1.283	1.292	1.314	1.275	1.282	1.28	1.335	1.357	1.303	1.295	1.277	1.259	1.239	1.23	1.285	1.29	1.278	1.16	1.252
L.Step.Length [m]	0.64	0.03	0.05	0.72	0.56	0.625	0.582	0.636	0.607	0.624	0.653	0.612	0.627	0.582	0.677	0.623	0.661	0.624	0.636	0.67	0.653	0.642	0.594	0.605	0.646	0.633	0.636	0.661	0.607	0.588	0.591	0.646	0.69	0.668	0.721	0.664	0.643	0.692	0.699	0.615	0.635	0.648	0.631	0.604	0.636	0.643	0.632	0.662	0.591
L.Step.Width [m]	0.08	0.05	0.6	0.33	0	0.052	0.076	0.122	0.33	0.09	0.086	0.028	0.063	0.097	0.067	0.052	0.048	0.06	0.015	0.128	0.001	0.13	0.127	0.017	0.016	0.119	0.049	0.099	0.071	0.178	0.105	0.058	0.121	0.111	0.019	0.038	0.074	0.05	0.03	0.122	0.113	0.038	0.129	0.133	0.041	0.044	0.092	0.057	0.076
L.foot.clear [cm]	2.99	0.47	0.16	4.26	1.95	3.015	2.771	2.451	2.825	2.755	3.176	3.253	2.121	2.709	3.091	3.28	1.946	1.952	2.796	2.995	3.194	2.943	3.016	3.135	3.768	3.387	2.572	3.647	2.695	2.418	2.812	3.459	3.54	2.407	2.817	3.255	2.379	4.039	3.423	3.235	3.107	3.487	3.463	3.097	2.889	3.05	2.872	3.152	2.808
R.Stride.Time [s]	1.18	0.04	0.04	1.31	1.08	1.08	1.15	1.18	1.24	1.24	1.21	1.2	1.13	1.21	1.15	1.15	1.09	1.2	1.21	1.14	1.14	1.1	1.13	1.17	1.22	1.15	1.13	1.18	1.1	1.26	1.12	1.11	1.19	1.15	1.31	1.22	1.2	1.21	1.18	1.21	1.18	1.19	1.17	1.12	1.2	1.15	1.16	1.18	1.12
R.Step.Time [s]	0.55	0.02	0.05	0.6	0.48	0.55	0.55	0.54	0.55	0.58	0.55	0.55	0.51	0.58	0.52	0.52	0.49	0.54	0.57	0.51	0.51	0.52	0.55	0.57	0.56	0.54	0.51	0.53	0.48	0.57	0.54	0.48	0.55	0.53	0.51	0.55	0.55	0.53	0.55	0.6	0.57	0.55	0.56	0.52	0.57	0.56	0.55	0.54	0.53
R.Stance.Time [s]	0.72	0.04	0.06	0.88	0.62	0.62	0.71	0.72	0.77	0.78	0.75	0.75	0.7	0.75	0.68	0.71	0.65	0.75	0.75	0.69	0.71	0.67	0.66	0.71	0.76	0.69	0.69	0.72	0.66	0.8	0.66	0.68	0.73	0.69	0.88	0.77	0.73	0.75	0.69	0.74	0.71	0.73	0.71	0.68	0.73	0.67	0.7	0.73	0.68
R.Swing.Time [s]	0.46	0.01	0.03	0.49	0.43	0.46	0.44	0.46	0.47	0.46	0.46	0.45	0.43	0.46	0.47	0.44	0.44	0.45	0.46	0.45	0.43	0.43	0.47	0.46	0.46	0.46	0.44	0.46	0.44	0.46	0.46	0.43	0.46	0.46	0.43	0.45	0.47	0.46	0.49	0.47	0.47	0.46	0.46	0.44	0.47	0.48	0.46	0.45	0.44
R.Stance.Swing [1]	0.64	0.04	0.07	0.74	0.49	0.742	0.62	0.639	0.61	0.59	0.613	0.6	0.614	0.613	0.691	0.62	0.677	0.6	0.613	0.652	0.606	0.642	0.712	0.648	0.605	0.667	0.638	0.639	0.667	0.575	0.697	0.632	0.63	0.667	0.489	0.584	0.644	0.613	0.71	0.635	0.662	0.63	0.648	0.647	0.644	0.716	0.657	0.616	0.647
R.Bipedal [s]	0.12	0.03	0.22	0.24	0.08	0.09	0.14	0.15	0.14	0.15	0.13	0.12	0.14	0.12	0.1	0.09	0.14	0.12	0.11	0.12	0.09	0.08	0.09	0.15	0.1	0.1	0.13	0.11	0.17	0.09	0.11	0.14	0.1	0.24	0.15	0.12	0.16	0.1	0.1	0.09	0.13	0.1	0.1	0.12	0.09	0.1	0.13	0.11	0.1
R.Stride.Length [m]	1.27	0.05	0.04	1.39	1.16	1.264	1.168	1.27	1.226	1.204	1.283	1.237	1.189	1.238	1.342	1.263	1.249	1.295	1.273	1.322	1.272	1.315	1.272	1.246	1.291	1.326	1.236	1.256	1.192	1.259	1.228	1.248	1.336	1.222	1.339	1.301	1.286	1.35	1.388	1.275	1.264	1.277	1.265	1.197	1.279	1.3	1.248	1.231	1.208
R.Step.Length [m]	0.63	0.03	0.05	0.7	0.55	0.639	0.586	0.634	0.619	0.58	0.63	0.624	0.562	0.657	0.666	0.64	0.589	0.671	0.637	0.651	0.619	0.673	0.678	0.641	0.645	0.692	0.6	0.595	0.586	0.671	0.637	0.602	0.647	0.554	0.618	0.637	0.643	0.658	0.688	0.66	0.628	0.629	0.635	0.593	0.643	0.657	0.616	0.569	0.617
R.Step.Width [m]	0.11	0.05	0.44	0.21	0.01	0.086	0.164	0.14	0.189	0.118	0.1	0.172	0.053	0.159	0.086	0.03	0.081	0.088	0.053	0.1	0.106	0.12	0.119	0.05	0.041	0.192	0.068	0.096	0.176	0.093	0.07	0.138	0.148	0.172	0.012	0.08	0.068	0.063	0.072	0.07	0.105	0.097	0.139	0.148	0.16	0.023	0.085	0.072	0.146
R.foot.clear [cm]	1.43	0.23	0.16	2.05	0.95	1.67	1.338	1.56	1.626	0.978	1.384	1.401	1.392	1.147	1.664	1.424	1.771	1.583	1.208	1.854	1.308	1.347	1.135	1.089	1.392	2.048	0.954	1.81	1.419	1.234	1.527	1.439	1.329	1.252	1.084	1.117	1.397	1.481	1.731	1.5	1.132	1.585	1.207	1.964	1.37	1.542	1.471	1.324	1.192
Asym.step.time [%]	14.48	7.05	0.49	44.27	1.65	3.704	8.696	16.949	22.581	12.903	18.182	16.667	19.469	8.264	19.13	19.13	20.183	20	11.57	21.053	21.053	10.909	5.31	5.128	16.393	12.174	19.469	20.339	25.455	19.048	7.143	27.027	15.126	15.652	44.275	19.672	16.667	24.793	13.559	1.653	6.78	15.126	8.547	14.286	10	5.217	10.345	16.949	10.714
Asym.step.length [%]	5.44	4.44	0.82	18.53	0.07	2.184	0.603	0.349	1.876	7.38	3.592	1.935	10.955	12.077	1.588	2.799	11.515	7.406	0.083	2.827	5.424	4.847	13.225	5.737	0.206	8.954	5.887	10.409	3.511	13.272	7.494	7.046	6.464	18.526	15.246	4.064	0.067	5.099	1.585	7.154	1.05	3.092	0.677	1.78	1.013	2.266	2.582	15.109	4.296
Mox file gait parameters	mean	std
L.Stride.Time	1.18061	0.054076
L.Stance.Time	0.734224	0.0408188
L.Swing.Time	0.446403	0.0332835
L.Stance.Swing	0.621839	0.020524
L.Step.Length	0.63106	0.0285157
L.Step.Width	0.123373	0.0495179
R.Stride.Time	1.17896	0.0422523
R.Stance.Time	0.782597	0.0396718
R.Swing.Time	0.396403	0.0188929
R.Stance.Swing	0.663601	0.0159918
R.Step.Length	0.643194	0.0300979
R.Step.Width	0.125463	0.0536197
	mean	std	VC	max	min
step lateral CoM displacement {m}	0.0328588	0.0170252	0.518134	0.118458	0.00934844	0.015113	0.0515411	0.0501279	0.0171338	0.0313599	0.0157087	0.0787167	0.118458	0.0315686	0.0207237	0.0192658	0.0281159	0.057933	0.0230246	0.0528655	0.0196881	0.0427238	0.0321557	0.0205498	0.022591	0.0270673	0.0330312	0.0261983	0.0191672	0.0319185	0.0151771	0.0248275	0.0236175	0.0405344	0.0334337	0.0311806	0.0461281	0.0264294	0.0318315	0.0360787	0.0356839	0.0171177	0.0150594	0.0173907	0.0603149	0.0606545	0.0256788	0.0167222	0.0137965
step vertical CoM displacement {m}	0.0533615	0.0106174	0.198971	0.0879816	0.0359796	0.0879816	0.049354	0.0631958	0.0405621	0.0579781	0.0434847	0.0633951	0.0505025	0.0559692	0.0413784	0.0559933	0.04169	0.0604833	0.0359796	0.0549554	0.0366603	0.0502475	0.0425794	0.069288	0.0476374	0.0662856	0.0439093	0.0634953	0.0434684	0.0484728	0.0415767	0.0555765	0.0417565	0.0676529	0.0524744	0.0724399	0.0432237	0.0558229	0.0449663	0.0639661	0.046245	0.0665462	0.0362016	0.0562661	0.0489522	0.0812084	0.0441962	0.072106	0.0447843
step forward CoM displacement {m}	0.0436422	0.0190031	0.43543	0.111379	0.0164083	0.0499347	0.0301053	0.0611541	0.0454107	0.0659738	0.0523222	0.0910512	0.0568873	0.0783868	0.0647968	0.0697188	0.0327416	0.0760322	0.023822	0.0455862	0.031991	0.0924521	0.029993	0.0460702	0.0455203	0.049125	0.0379305	0.0536803	0.0253946	0.0673224	0.0288914	0.0539391	0.0189933	0.0322627	0.0255083	0.0375833	0.063591	0.0253049	0.0896583	0.0265554	0.02174	0.0502459	0.0380336	0.0516785	0.0340529	0.0531645	0.0465288	0.0315515	0.0190582
stance lateral CoM displacement {m}	0.0399605	0.0198553	0.496873	0.119295	0.00944132	0.015113	0.0706715	0.0501279	0.0358179	0.0313599	0.0340028	0.111398	0.119295	0.0414695	0.0207237	0.0209889	0.0533131	0.057933	0.0365844	0.0596187	0.0448806	0.0427238	0.0321557	0.0228563	0.022591	0.0310568	0.0403123	0.0261983	0.0287878	0.0319185	0.0171998	0.0248275	0.0369216	0.0484445	0.0334337	0.0394376	0.0556423	0.038212	0.0318315	0.0462267	0.0371448	0.0193947	0.0150594	0.0282632	0.0901929	0.0606545	0.0256788	0.0173175	0.017139
stance vertical CoM displacement {m}	0.0547809	0.0101681	0.185613	0.0879816	0.0359796	0.0879816	0.049354	0.0631958	0.0405621	0.0602348	0.0436669	0.0710058	0.0505025	0.0566966	0.0413784	0.0586229	0.04169	0.0604833	0.0359796	0.0549554	0.0366603	0.0502475	0.0493611	0.069288	0.0513046	0.0662856	0.0439093	0.0642244	0.0434684	0.0484728	0.0497876	0.0555765	0.0468215	0.0696734	0.0536043	0.0724399	0.0454297	0.0558229	0.0472054	0.0639661	0.0501404	0.0665462	0.0425356	0.0565818	0.0568983	0.0812084	0.0497664	0.072106	0.0447843
stance forward CoM displacement {m}	0.0518639	0.0170644	0.329022	0.112126	0.0260564	0.0747695	0.0477451	0.0611541	0.0454107	0.0659738	0.0523222	0.0910512	0.0568873	0.0783868	0.0647968	0.0697188	0.0327416	0.0760322	0.0315767	0.0455862	0.031991	0.0924521	0.0440585	0.0590083	0.0783499	0.049125	0.0665176	0.0630797	0.0328422	0.0673224	0.0569648	0.0539391	0.0410838	0.0378551	0.0562458	0.0488677	0.0835814	0.0515881	0.112126	0.0353163	0.0360848	0.0502459	0.0380336	0.0516785	0.059562	0.0531645	0.0734567	0.0450237	0.0315969
[truncated: 89 more columns]

## Sheet: MoS B3FaCoM
	mean	std	step:1	step:2
MoS_ML_L	0.062	0.02	0.0897173	0.0704306	0.08595	0.0643929	0.0589618	0.0848886	0.00389358	0.080187	0.0559165	0.0458122	0.0779144	0.0476487	0.042662	0.0531441	0.0669188	0.0738773	0.0640439	0.0589148	0.0197028	0.0872543	0.0538336	0.0708931	0.0945674	0.068307	0.0259974	0.0796446	0.0971072	0.0787757	0.0188998	0.0554966	0.0553496	0.0476622	0.0590801	0.0503398	0.0525711	0.0374148	0.0703138	0.0651686	0.0861312	0.0414054	0.0508001	0.0460374	0.0647339	0.0835852	0.0824143	0.0303295	0.0740183
MoS_ML_R	0.058	0.021	0.0622421	0.0701757	0.0747346	0.0989096	0.0738102	0.0728517	0.0463565	0.0610141	0.0690565	0.0560435	0.00417712	0.0594329	0.0411961	0.036914	0.0694696	0.0220293	0.0724186	0.0828494	0.0271466	0.0307202	0.0642502	0.051488	0.0690813	0.0596146	0.076962	0.0896485	-0.0361389	0.0752076	0.0625809	0.0373364	0.0464969	0.0514065	0.0562599	0.0375445	0.0743944	0.0539089	0.0472504	0.0827984	0.0870382	0.0512802	0.0559282	0.0804698	0.0458604	0.0547032	0.0600645	0.0551404	0.0526794
MoS_ML	0.06	0.021	0.0622421	0.0897173	0.0701757	0.0704306	0.0747346	0.08595	0.0989096	0.0643929	0.0738102	0.0589618	0.0728517	0.0848886	0.0463565	0.00389358	0.0610141	0.080187	0.0690565	0.0559165	0.0560435	0.0458122	0.00417712	0.0779144	0.0594329	0.0476487	0.0411961	0.042662	0.036914	0.0531441	0.0694696	0.0669188	0.0220293	0.0738773	0.0724186	0.0640439	0.0828494	0.0589148	0.0271466	0.0197028	0.0307202	0.0872543	0.0642502	0.0538336	0.051488	0.0708931	0.0690813	0.0945674	0.0596146
MoS_BF_L	-0.146	0.02	-0.159502	-0.138167	-0.176662	-0.141356	-0.110809	-0.139378	-0.168889	-0.146111	-0.114076	-0.178361	-0.16122	-0.162033	-0.163371	-0.147194	-0.190918	-0.153563	-0.182555	-0.17808	-0.141828	-0.146497	-0.167187	-0.151115	-0.133258	-0.170893	-0.188184	-0.170377	-0.126072	-0.133461	-0.112718	-0.170478	-0.142141	-0.162663	-0.15947	-0.168927	-0.120088	-0.133065	-0.149008	-0.127315	-0.148538	-0.142653	-0.171571	-0.138789	-0.130882	-0.153766	-0.147585	-0.153479	-0.134595
MoS_BF_R	-0.098	0.028	-0.169401	-0.104954	-0.091883	-0.0731132	-0.0476131	-0.0841344	-0.074767	-0.0914464	-0.0752316	-0.108724	-0.142124	-0.140829	-0.0924165	-0.0906235	-0.126841	-0.0990358	-0.143027	-0.139318	-0.0943195	-0.0536853	-0.142453	-0.101532	-0.079451	-0.117078	-0.026201	-0.130131	-0.0655021	-0.0830254	-0.111531	-0.0162478	-0.0722791	-0.0794029	-0.0743996	-0.0991067	-0.0934754	-0.117867	-0.0886896	-0.121087	-0.120342	-0.0948315	-0.128648	-0.112735	-0.0859467	-0.0909721	-0.12749	-0.104167	-0.0992516
MoS_BF	-0.122	0.034	-0.169401	-0.159502	-0.104954	-0.138167	-0.091883	-0.176662	-0.0731132	-0.141356	-0.0476131	-0.110809	-0.0841344	-0.139378	-0.074767	-0.168889	-0.0914464	-0.146111	-0.0752316	-0.114076	-0.108724	-0.178361	-0.142124	-0.16122	-0.140829	-0.162033	-0.0924165	-0.163371	-0.0906235	-0.147194	-0.126841	-0.190918	-0.0990358	-0.153563	-0.143027	-0.182555	-0.139318	-0.17808	-0.0943195	-0.141828	-0.0536853	-0.146497	-0.142453	-0.167187	-0.101532	-0.151115	-0.079451	-0.133258	-0.117078
[truncated: 87 more columns]

## Sheet: Force B3FaCoM
	mean	std	CV	steps
Fv_R_max_1	13.8808	0.625984	0.0450972	14.6853	14.7243	13.8384	13.9579	12.731	13.6556	13.2861	14.0053	14.043	0	0	0	0	0	0
Fv_L_max_1	13.0665	1.20173	0.0919704	13.0083	13.3651	14.0434	13.3316	10.7434	13.9071	0	0	0	0	0	0	0	0	0
Fv_tot_max_1	13.5551	0.954042	0.0703827	14.6853	14.7243	13.8384	13.9579	12.731	13.6556	13.2861	14.0053	14.043	13.0083	13.3651	14.0434	13.3316	10.7434	13.9071
Fv_R_max_2	11.4079	0.534851	0.0468845	10.4963	10.7594	11.9509	11.6427	11.6586	11.0162	11.4013	11.7335	12.0117	0	0	0	0	0	0
Fv_L_max_2	10.7611	0.290131	0.0269612	10.4171	10.67	11.0002	10.9576	10.4457	11.0757	0	0	0	0	0	0	0	0	0
Fv_tot_max_2	11.1491	0.548725	0.0492168	10.4963	10.7594	11.9509	11.6427	11.6586	11.0162	11.4013	11.7335	12.0117	10.4171	10.67	11.0002	10.9576	10.4457	11.0757
Fv_R_min	7.09022	0.607117	0.0856273	7.00229	5.95456	6.86614	7.23701	8.14586	7.43003	7.42746	6.60719	7.14145	0	0	0	0	0	0
Fv_L_min	7.15836	0.4278	0.0597623	7.73375	7.19992	6.45614	7.40596	7.16286	6.99154	0	0	0	0	0	0	0	0	0
Fv_tot_min	7.11748	0.526478	0.0739697	7.00229	5.95456	6.86614	7.23701	8.14586	7.43003	7.42746	6.60719	7.14145	7.73375	7.19992	6.45614	7.40596	7.16286	6.99154
Fh_R_max	2.77315	0.33591	0.121129	3.28611	3.18981	2.43586	2.74822	2.72972	2.87177	2.44425	2.93342	2.31918	0	0	0	0	0	0
Fh_L_max	2.1446	0.538744	0.25121	2.23575	2.15607	2.61775	2.29462	1.09868	2.4647	0	0	0	0	0	0	0	0	0
Fh_tot_max	2.52173	0.519353	0.205951	3.28611	3.18981	2.43586	2.74822	2.72972	2.87177	2.44425	2.93342	2.31918	2.23575	2.15607	2.61775	2.29462	1.09868	2.4647
Fh_R_min	-2.3128	0.31522	-0.136294	-1.8318	-2.43681	-2.46174	-2.12619	-2.43718	-2.10803	-1.99596	-2.80832	-2.60915	0	0	0	0	0	0
Fh_L_min	-1.34559	0.100165	-0.0744393	-1.45487	-1.27327	-1.46439	-1.23667	-1.37656	-1.26776	0	0	0	0	0	0	0	0	0
Fh_tot_min	-1.92591	0.54856	-0.284831	-1.8318	-2.43681	-2.46174	-2.12619	-2.43718	-2.10803	-1.99596	-2.80832	-2.60915	-1.45487	-1.27327	-1.46439	-1.23667	-1.37656	-1.26776
brakeingImpulse_R	0.52708	0.0678282	0.128687	0.575832	0.622869	0.456376	0.530269	0.477083	0.522035	0.417368	0.601224	0.540666	0	0	0	0	0	0
brakeingImpulse_L	0.385429	0.101954	0.264521	0.374411	0.442205	0.402951	0.402757	0.195506	0.494746	0	0	0	0	0	0	0	0	0
brakeingImpulse_tot	0.47042	0.107242	0.227971	0.575832	0.622869	0.456376	0.530269	0.477083	0.522035	0.417368	0.601224	0.540666	0.374411	0.442205	0.402951	0.402757	0.195506	0.494746
propulsionImpulse_R	0.449705	0.0450848	0.100254	0.398914	0.487451	0.459844	0.422774	0.473812	0.429849	0.380131	0.520578	0.473988	0	0	0	0	0	0
propulsionImpulse_L	0.321296	0.0248775	0.0774284	0.317419	0.281254	0.350134	0.315418	0.345744	0.317807	0	0	0	0	0	0	0	0	0
propulsionImpulse_tot	0.398341	0.0749833	0.188239	0.398914	0.487451	0.459844	0.422774	0.473812	0.429849	0.380131	0.520578	0.473988	0.317419	0.281254	0.350134	0.315418	0.345744	0.317807
relHorImp_R	0.0773756	0.0593373	0.766874	0.176917	0.135418	-0.00346796	0.107495	0.00327111	0.0921862	0.0372371	0.0806461	0.0666776	0	0	0	0	0	0
relHorImp_L	0.0641329	0.117279	1.82868	0.0569912	0.160951	0.0528162	0.0873394	-0.150238	0.176939	0	0	0	0	0	0	0	0	0
relHorImp_tot	0.0720785	0.0834823	1.15821	0.176917	0.135418	-0.00346796	0.107495	0.00327111	0.0921862	0.0372371	0.0806461	0.0666776	0.0569912	0.160951	0.0528162	0.0873394	-0.150238	0.176939
antRatio_R	-0.847947	0.168876	-0.199159	-0.557435	-0.763937	-1.01062	-0.77366	-0.892832	-0.734053	-0.816593	-0.957355	-1.12503	0	0	0	0	0	0
antRatio_L	-0.684486	0.282435	-0.412623	-0.650731	-0.590551	-0.559406	-0.538945	-1.25292	-0.514367	0	0	0	0	0	0	0	0	0
antRatio_tot	-0.782563	0.227281	-0.290431	-0.557435	-0.763937	-1.01062	-0.77366	-0.892832	-0.734053	-0.816593	-0.957355	-1.12503	-0.650731	-0.590551	-0.559406	-0.538945	-1.25292	-0.514367
Fvert [N]	Fvert Mean	Fvert Std	Left steps					Right steps
1	3.24825	1.14435	3.08539	4.74125	3.14939	3.71854	0.750929	5.19021	2.89964	4.20829	1.77418	3.49829	2.43593	3.49982	2.20875	3.475	4.08811
2	4.40768	1.3154	4.27439	6.0488	4.60771	5.28892	1.39263	6.57553	4.10509	5.37907	2.52885	4.79566	3.62713	4.76702	3.28956	4.64682	4.788
3	5.52669	1.42546	5.48502	7.07764	6.16622	6.75087	2.17769	7.79265	5.37277	6.45535	3.33347	6.02483	4.86321	5.99508	4.47558	5.6458	5.2841
4	6.57089	1.50313	6.60428	7.89012	7.60409	8.00118	3.01474	8.90108	6.58924	7.48367	4.21653	7.20564	6.06598	7.08967	5.74157	6.41205	5.74357
5	7.56125	1.57804	7.6286	8.64213	8.91323	9.04853	3.8479	9.96074	7.77654	8.55214	5.15333	8.35583	7.15794	8.07201	6.93733	7.0747	6.29774
6	8.55642	1.69837	8.58215	9.37687	9.98077	9.97973	4.64741	11.4907	8.97608	9.68769	6.13419	9.44554	8.16013	9.06744	8.0242	7.75603	7.03731
7	9.45827	1.67231	9.5078	10.1067	10.9819	10.8118	5.40808	11.8158	10.1483	10.8411	7.17168	10.4715	9.09926	10.0629	9.00002	8.5535	7.89374
8	10.3647	1.65727	10.3915	10.8398	11.8951	11.5565	6.18334	12.4727	11.2717	11.9274	8.25585	11.4058	9.99975	11.006	9.92266	9.44448	8.89736
9	11.2202	1.62475	11.2156	11.5487	12.7162	12.2249	6.91756	13.1563	12.288	12.8587	9.34035	12.2378	10.7792	11.8395	10.7685	10.4385	9.97372
10	11.9858	1.5654	11.9435	12.2262	13.3864	12.7929	7.59039	13.656	13.18	13.6478	10.4146	12.9331	11.4709	12.5363	11.538	11.428	11.0421
11	12.6174	1.46925	12.527	12.795	13.8521	13.1876	8.25436	13.9071	13.8996	14.2278	11.4122	13.4955	12.0361	13.0985	12.1883	12.3523	12.0275
12	13.0683	1.33941	12.894	13.1984	14.0434	13.3316	8.91681	13.8805	14.4382	14.5868	12.2727	13.8432	12.4374	13.4821	12.7203	13.1222	12.8565
13	13.3009	1.19165	13.0083	13.3651	13.8936	13.2059	9.53807	13.553	14.6853	14.7243	12.9778	13.9579	12.6784	13.6556	13.1048	13.679	13.4859
14	13.3035	1.07326	12.8744	13.3026	13.4383	12.8306	10.0797	12.9245	14.6512	14.6584	13.4893	13.8284	12.731	13.6008	13.2861	13.9747	13.8825
15	13.0834	1.04244	12.4923	13.0007	12.715	12.253	10.4666	12.0611	14.3678	14.4064	13.7762	13.4814	12.5968	13.3478	13.237	14.0053	14.043
16	12.6799	1.10019	11.9291	12.4865	11.791	11.5474	10.6939	11.0855	13.8857	13.9874	13.8384	12.972	12.3014	12.9364	12.9866	13.7828	13.9741
17	12.1278	1.20516	11.2456	11.8152	10.7694	10.7308	10.7434	10.0968	13.251	13.4097	13.6664	12.3347	11.8702	12.3816	12.5362	13.3607	13.7047
18	11.4893	1.30683	10.514	11.0728	9.73101	9.92536	10.5953	9.16095	12.4948	12.7272	13.3132	11.6449	11.4046	11.7274	11.9808	12.7771	13.2694
19	10.8104	1.37516	9.7926	10.2733	8.73137	9.17589	10.2597	8.37104	11.7044	11.9841	12.8151	10.9253	10.9104	11.0443	11.3379	12.1006	12.7304
20	10.1297	1.392	9.01895	9.51075	7.84561	8.5221	9.80524	7.767	10.9108	11.1978	12.2235	10.1976	10.4245	10.3688	10.6871	11.3561	12.1103
21	9.49742	1.33247	8.5389	8.80913	7.13633	7.99632	9.25895	7.34959	10.1344	10.4108	11.5412	9.54648	9.95513	9.72673	10.0244	10.5738	11.4591
22	8.93196	1.2125	8.12055	8.21206	6.67077	7.63207	8.70829	7.09387	9.40796	9.66742	10.8333	8.94065	9.54016	9.14907	9.41978	9.82323	10.7602
23	8.44915	1.03208	7.85719	7.72629	6.45614	7.44704	8.17511	6.99154	8.74933	8.95794	10.1297	8.40994	9.17772	8.64383	8.87941	9.10354	10.0325
24	8.05554	0.80101	7.73375	7.40462	6.50947	7.40596	7.70164	7.04821	8.15852	8.28779	9.45283	7.9557	8.86293	8.19647	8.4234	8.3877	9.30407
25	7.7785	0.552593	7.74439	7.22918	6.89878	7.51284	7.3497	7.24477	7.67641	7.67152	8.81182	7.61547	8.58225	7.84352	8.05319	7.76143	8.68221
26	7.61435	0.399634	7.88347	7.19992	7.46651	7.75791	7.16286	7.56175	7.31589	7.12606	8.2388	7.38645	8.35497	7.59915	7.76573	7.2576	8.13811
27	7.57481	0.498119	8.15713	7.31822	8.19569	8.13037	7.18676	7.98734	7.08994	6.69844	7.74586	7.26951	8.22125	7.46167	7.56361	6.88318	7.71314
28	7.64741	0.757853	8.52825	7.57994	8.98833	8.63255	7.41759	8.50432	7.00229	6.35928	7.36168	7.23701	8.15484	7.43003	7.45278	6.659	7.40333
29	7.80383	1.02649	8.95676	7.95923	9.69777	9.17558	7.82837	9.04869	7.04161	6.1128	7.08298	7.27947	8.14586	7.48024	7.42746	6.60719	7.21336
30	8.02022	1.25507	9.38556	8.41363	10.2711	9.7193	8.37457	9.58451	7.19281	5.9816	6.91155	7.39635	8.17557	7.59512	7.46995	6.69021	7.14145
31	8.27064	1.42383	9.7845	8.88894	10.6685	10.2062	8.97474	10.0856	7.43164	5.95456	6.86614	7.58325	8.23528	7.77417	7.56489	6.88305	7.1582
32	8.52669	1.52127	10.1029	9.32335	10.9032	10.5889	9.53457	10.5048	7.7168	6.01906	6.95142	7.82889	8.32988	7.99919	7.70702	7.15181	7.23855
33	8.77005	1.53837	10.3098	9.68741	11.0002	10.8309	9.99116	10.812	8.04845	6.18307	7.14069	8.10593	8.44332	8.23359	7.88975	7.49773	7.37681
34	8.98793	1.48383	10.4048	9.97368	10.9901	10.9491	10.2946	10.9947	8.39469	6.42708	7.40988	8.40656	8.56561	8.48531	8.09521	7.86004	7.56757
35	9.18241	1.36669	10.4059	10.1802	10.913	10.9576	10.4376	11.0745	8.75206	6.75537	7.72116	8.72909	8.69358	8.74055	8.32578	8.23787	7.81184
36	9.35728	1.20807	10.3495	10.3114	10.83	10.8789	10.4457	11.0757	9.09698	7.14803	8.04037	9.05465	8.82785	9.00927	8.57292	8.61459	8.10328
37	9.52675	1.02402	10.2764	10.3953	10.7722	10.7586	10.3707	11.0166	9.42132	7.60385	8.36822	9.37606	8.97967	9.27225	8.85277	9.00675	8.43054
38	9.69727	0.836522	10.2183	10.4549	10.7421	10.6331	10.2685	10.9331	9.70797	8.08615	8.68578	9.68854	9.15004	9.51527	9.16703	9.41542	8.79286
39	9.87159	0.665096	10.194	10.5141	10.7254	10.5333	10.1787	10.8645	9.94243	8.56613	8.99284	9.98289	9.33565	9.72581	9.5061	9.84201	9.16996
40	10.0489	0.524041	10.215	10.5798	10.7003	10.474	10.126	10.8199	10.1136	9.03147	9.27679	10.2812	9.51068	9.9046	9.84462	10.2871	9.56793
41	10.2185	0.4249	10.28	10.6387	10.6486	10.4545	10.1129	10.7738	10.2224	9.45155	9.56092	10.5664	9.67962	10.0608	10.1461	10.7249	9.95695
42	10.3741	0.374824	10.3621	10.67	10.5619	10.4601	10.1201	10.6691	10.2863	9.83471	9.84543	10.8427	9.84408	10.2088	10.4224	11.1331	10.3503
43	10.4997	0.384059	10.4171	10.6464	10.4313	10.4652	10.1194	10.4697	10.3361	10.1512	10.1382	11.0837	10.0156	10.3493	10.6759	11.4595	10.7365
44	10.5872	0.456212	10.416	10.538	10.2335	10.4336	10.0869	10.1644	10.3838	10.4187	10.443	11.3011	10.1954	10.5042	10.9126	11.6665	11.1096
45	10.6255	0.590557	10.3394	10.3278	9.95661	10.3425	9.99982	9.74608	10.427	10.6103	10.7641	11.4865	10.4059	10.6645	11.1152	11.7335	11.4636
46	10.6004	0.783522	10.1717	9.95937	9.59235	10.1702	9.84274	9.19536	10.4643	10.73	11.0993	11.613	10.6672	10.821	11.2744	11.6605	11.745
47	10.5032	1.0288	9.89994	9.44174	9.12087	9.90003	9.60203	8.54522	10.4923	10.7594	11.4255	11.6427	10.9779	10.9505	11.3735	11.4769	11.9389
48	10.3231	1.31492	9.49965	8.78973	8.54836	9.50885	9.26606	7.80851	10.4963	10.6769	11.7166	11.5541	11.2896	11.0162	11.4013	11.2627	12.0117
49	10.0456	1.62233	8.96897	7.99855	7.88555	8.99709	8.81244	6.99661	10.443	10.4662	11.9086	11.3423	11.5328	10.9878	11.323	11.0604	11.9607
50	9.67139	1.92487	8.31048	7.09461	7.13173	8.42214	8.27486	6.14127	10.3078	10.1381	11.9509	10.9997	11.6586	10.8621	11.1209	10.875	11.7827
51	9.18426	2.20928	7.53982	6.09601	6.27283	7.75837	7.62873	5.24196	10.0726	9.66633	11.8092	10.4774	11.6161	10.6241	10.7746	10.7507	11.4351
52	8.59242	2.46827	6.69091	5.04782	5.34891	7.00741	6.88484	4.28361	9.7274	9.06373	11.4643	9.80102	11.3741	10.258	10.2605	10.7647	10.909
53	7.89533	2.70458	5.76796	3.94209	4.38189	6.17314	6.07812	3.2596	9.27057	8.35853	10.933	8.94502	10.9171	9.71048	9.58012	10.9373	10.175
54	7.09433	2.89213	4.81623	2.8648	3.37799	5.25942	5.21492	2.25767	8.67573	7.54996	10.1962	7.92808	10.1994	8.96205	8.68826	11.1564	9.26784
55	6.18113	3.0059	3.77318	1.894	2.35296	4.22723	4.25854	1.3635	7.94438	6.64724	9.24013	6.7829	9.27646	8.01253	7.58432	11.1814	8.17814
56	5.17506	2.96999	2.71728	1.07882	1.47164	3.15158	3.23721	0.621556	7.03585	5.69655	8.0475	5.60913	8.09842	6.88075	6.38319	10.6729	6.92361
57	4.10528	2.83758	1.75752	0	0.714623	2.12812	2.24238	0	5.99934	4.71677	6.71365	4.43579	6.7868	5.65505	5.15329	9.65135	5.62445
58	3.1478	2.45939	0.987058	0	0	1.28213	1.37502	0	4.89394	3.69817	5.35334	3.26641	5.37305	4.40695	3.93303	8.33667	4.31119
59	2.24426	2.01517	0.204384	0	0	0.597501	0.560348	0	3.78026	2.74952	4.05071	2.17816	4.06186	3.2133	2.75767	6.88078	2.62943
60	1.50711	1.59509	0	0	0	0	0	0	2.7018	1.87759	2.83284	1.26716	2.83771	2.15327	1.73985	5.55076	1.64573
61	0.918909	1.20984	0	0	0	0	0	0	1.73536	1.13062	1.75032	0	1.7761	1.28297	0.599238	4.40833	1.10069
62	0.42642	0.910986	0	0	0	0	0	0	0.972897	0.134449	0.755587	0	0.764772	0.283597	0	3.485	0
63	0.198596	0.70533	0	0	0	0	0	0	0.240581	0	0	0	0	0	0	2.73836	0
64	0.140531	0.544274	0	0	0	0	0	0	0	0	0	0	0	0	0	2.10796	0
65	0.10682	0.413711	0	0	0	0	0	0	0	0	0	0	0	0	0	1.6023	0
66	0.0762688	0.295388	0	0	0	0	0	0	0	0	0	0	0	0	0	1.14403	0
67	0.0499849	0.193591	0	0	0	0	0	0	0	0	0	0	0	0	0	0.749774	0
68	0.00479127	0.0185565	0	0	0	0	0	0	0	0	0	0	0	0	0	0.071869	0
69	0	0	0	0	0	0	0	0	0	0	0	0	0	0	0	0	0
70	0	0	0	0	0	0	0	0	0	0	0	0	0	0	0	0	0
71	0	0	0	0	0	0	0	0	0	0	0	0	0	0	0	0	0
72	0	0	0	0	0	0	0	0	0	0	0	0	0	0	0	0	0
73	0	0	0	0	0	0	0	0	0	0	0	0	0	0	0	0	0
74	0	0	0	0	0	0	0	0	0	0	0	0	0	0	0	0	0
75	0	0	0	0	0	0	0	0	0	0	0	0	0	0	0	0	0
76	0	0	0	0	0	0	0	0	0	0	0	0	0	0	0	0	0
77	0	0	0	0	0	0	0	0	0	0	0	0	0	0	0	0	0
78	0	0	0	0	0	0	0	0	0	0	0	0	0	0	0	0	0
79	0	0	0	0	0	0	0	0	0	0	0	0	0	0	0	0	0
80	0	0	0	0	0	0	0	0	0	0	0	0	0	0	0	0	0
81	0	0	0	0	0	0	0	0	0	0	0	0	0	0	0	0	0
82	0	0	0	0	0	0	0	0	0	0	0	0	0	0	0	0	0
83	0	0	0	0	0	0	0	0	0	0	0	0	0	0	0	0	0
84	0	0	0	0	0	0	0	0	0	0	0	0	0	0	0	0	0
85	0	0	0	0	0	0	0	0	0	0	0	0	0	0	0	0	0
86	0	0	0	0	0	0	0	0	0	0	0	0	0	0	0	0	0
87	0	0	0	0	0	0	0	0	0	0	0	0	0	0	0	0	0
88	0	0	0	0	0	0	0	0	0	0	0	0	0	0	0	0	0
89	0	0	0	0	0	0	0	0	0	0	0	0	0	0	0	0	0
90	0	0	0	0	0	0	0	0	0	0	0	0	0	0	0	0	0
91	0	0	0	0	0	0	0	0	0	0	0	0	0	0	0	0	0
92	0	0	0	0	0	0	0	0	0	0	0	0	0	0	0	0	0
93	0	0	0	0	0	0	0	0	0	0	0	0	0	0	0	0	0
94	0	0	0	0	0	0	0	0	0	0	0	0	0	0	0	0	0
95	0.00389827	0.0150979	0	0.058474	0	0	0	0	0	0	0	0	0	0	0	0	0
96	0.118263	0.255455	0	0.814185	0	0	0	0	0.179547	0	0.141218	0	0	0	0	0.638996	0
97	0.462735	0.504438	0.553823	1.63264	0	0.5145	0.36515	0.284714	0.734449	0	1.00848	0.280893	0.303179	0	0	1.26319	0
98	1.26032	0.714848	2.03625	2.61066	0.924568	1.73662	0.992725	1.20377	1.22204	0	2.00775	1.01917	1.20408	0.488616	0.547746	2.13546	0.775318
99	2.22624	0.882543	3.48115	3.56902	2.27292	2.92498	1.52491	2.05763	1.91176	0.746641	3.34252	1.69145	2.25858	1.30342	1.28819	3.14335	1.87711
100	3.24804	1.12327	5.09989	4.459	3.71854	4.25443	2.12439	3.02146	2.72575	1.46914	4.80532	2.38343	3.49982	2.20875	1.96921	4.08811	2.89336
Fhor [N]	Fhor Mean	Fhor Std	Left steps					Right steps
1	0.419157	0.148454	0.255357	0.590714	0.418214	0.466643	0.307286	0.700143	0.403036	0.443714	0.150679	0.367571	0.400536	0.475929	0.207143	0.556821	0.543571
2	0.552734	0.194618	0.322711	0.805731	0.61212	0.710571	0.501434	0.88098	0.527713	0.717881	0.151511	0.514032	0.484993	0.596166	0.285783	0.632615	0.546773
3	0.730275	0.25287	0.454821	0.985617	0.842675	0.987616	0.751945	1.06897	0.760345	1.07198	0.176276	0.711665	0.641526	0.769867	0.41639	0.748103	0.566338
4	0.945978	0.311919	0.657139	1.12993	1.09014	1.27651	0.982216	1.28725	1.09811	1.46114	0.247445	0.973116	0.860024	0.99025	0.601274	0.885821	0.649302
5	1.1931	0.36212	0.910494	1.27119	1.34479	1.54695	1.09868	1.52952	1.52848	1.8509	0.397443	1.29679	1.13882	1.25646	0.82828	1.07375	0.823971
6	1.46228	0.411908	1.17574	1.42527	1.56326	1.77648	1.07739	1.85525	2.00655	2.21189	0.643166	1.64528	1.48143	1.573	1.08891	1.33511	1.07549
7	1.71364	0.454063	1.43634	1.57964	1.78038	1.9413	0.969126	1.92067	2.45411	2.5225	0.975936	1.986	1.84819	1.91531	1.37608	1.6619	1.33708
8	1.95654	0.509938	1.68785	1.71535	2.00544	2.05592	0.84601	2.07676	2.81585	2.78334	1.3449	2.27911	2.19886	2.25725	1.68305	1.99478	1.60359
9	2.17534	0.560937	1.92121	1.84417	2.23557	2.14809	0.754798	2.27431	3.07416	2.98944	1.69855	2.51657	2.46747	2.55065	1.96712	2.31933	1.86865
10	2.34885	0.595705	2.1095	1.98223	2.43749	2.23715	0.698357	2.42186	3.2295	3.13484	2.00312	2.67981	2.64656	2.75876	2.19975	2.59725	2.09658
11	2.4537	0.606803	2.22323	2.09888	2.57652	2.29462	0.679329	2.4647	3.28611	3.18981	2.23781	2.74822	2.72972	2.87177	2.36454	2.79505	2.24521
12	2.47346	0.589611	2.23575	2.15607	2.61775	2.26507	0.710349	2.41585	3.24155	3.15158	2.37703	2.70239	2.69794	2.86992	2.44425	2.90601	2.31043
13	2.41521	0.550952	2.1628	2.13059	2.53003	2.14219	0.782934	2.28983	3.12255	3.03343	2.43586	2.5917	2.5655	2.76547	2.42266	2.93342	2.31918
14	2.29373	0.506844	2.01715	2.04899	2.33233	1.94667	0.850864	2.08675	2.94194	2.85288	2.43021	2.44292	2.36724	2.59768	2.32342	2.87771	2.28926
15	2.1211	0.474664	1.80934	1.918	2.04853	1.69445	0.865167	1.82808	2.72082	2.62482	2.38094	2.25649	2.15092	2.38822	2.17491	2.73896	2.21691
16	1.91764	0.456862	1.5623	1.74886	1.70968	1.41886	0.838076	1.55273	2.46925	2.37598	2.28966	2.05314	1.93256	2.14151	1.99818	2.55736	2.11649
17	1.70108	0.451236	1.2977	1.55364	1.35564	1.14821	0.793643	1.27846	2.19671	2.12913	2.1523	1.84522	1.71229	1.88751	1.78955	2.37351	2.00269
18	1.48791	0.45039	1.03963	1.35044	1.0207	0.923689	0.735895	1.00721	1.90844	1.91227	1.98259	1.64292	1.51269	1.65049	1.58098	2.17989	1.87084
19	1.27762	0.445909	0.810899	1.1184	0.719299	0.728623	0.668393	0.766357	1.62903	1.71206	1.78598	1.44106	1.31484	1.42935	1.36018	1.97018	1.7096
20	1.06886	0.430942	0.583415	0.870055	0.450334	0.548604	0.610165	0.573952	1.35904	1.48591	1.58355	1.22969	1.12581	1.21154	1.1561	1.73043	1.51429
21	0.869779	0.405381	0.437687	0.621117	0.204094	0.375549	0.549736	0.427651	1.10113	1.23066	1.38081	1.02803	0.942433	0.987919	0.966734	1.47791	1.31522
22	0.682882	0.384945	0.284071	0.404692	-0.0133636	0.216611	0.460142	0.310167	0.865494	0.97774	1.18935	0.839357	0.767066	0.769382	0.794872	1.24826	1.12939
23	0.515586	0.367939	0.158008	0.226607	-0.206357	0.084123	0.323147	0.221937	0.656774	0.742782	1.01058	0.685762	0.608373	0.587623	0.624857	1.04601	0.963571
24	0.378589	0.334386	0.0629192	0.0997175	-0.246981	-0.0322496	0.145393	0.165556	0.475037	0.537848	0.8471	0.557716	0.480867	0.443567	0.471342	0.857933	0.813071
25	0.252436	0.332465	-0.00292424	0.0128896	-0.448487	-0.126675	-0.0482435	0.11369	0.326374	0.375601	0.698272	0.454319	0.376297	0.325724	0.339955	0.703762	0.685987
26	0.15345	0.315628	-0.0472684	-0.0452143	-0.486844	-0.19591	-0.242225	0.0348611	0.207707	0.261251	0.56712	0.370791	0.283781	0.220214	0.227176	0.582722	0.563588
27	0.0700995	0.297829	-0.0760606	-0.0955	-0.46899	-0.251079	-0.417209	-0.0745159	0.11168	0.189545	0.448285	0.298983	0.203555	0.129918	0.133519	0.475794	0.443568
28	-0.00534913	0.282407	-0.0954675	-0.16025	-0.408198	-0.314744	-0.563487	-0.203286	0.0288149	0.135695	0.344987	0.234036	0.115448	0.0529968	0.0534318	0.369679	0.330107
29	-0.074626	0.271038	-0.114569	-0.244977	-0.343847	-0.383321	-0.650539	-0.346048	-0.0452861	0.0912395	0.259606	0.172885	0.0210779	-0.0157359	-0.0140447	0.253873	0.240295
30	-0.139141	0.266171	-0.142277	-0.338419	-0.311565	-0.450077	-0.678564	-0.50831	-0.114878	0.0500296	0.198101	0.106142	-0.0631677	-0.0779524	-0.0648182	0.132944	0.175695
31	-0.201736	0.267706	-0.188765	-0.428679	-0.325468	-0.511222	-0.673335	-0.673607	-0.182581	-0.000624459	0.155762	0.0274913	-0.129432	-0.139494	-0.0980552	0.0174286	0.124536
32	-0.264464	0.270353	-0.252975	-0.509925	-0.384292	-0.56299	-0.658667	-0.811964	-0.2523	-0.0632161	0.105791	-0.0623431	-0.196581	-0.20033	-0.125897	-0.076881	0.0856169
33	-0.327752	0.268227	-0.325542	-0.580604	-0.479701	-0.596413	-0.641126	-0.910659	-0.333289	-0.13696	0.0408965	-0.156591	-0.267179	-0.258336	-0.16617	-0.157381	0.0527662
34	-0.393257	0.260312	-0.402476	-0.641393	-0.59275	-0.616548	-0.628833	-0.97756	-0.419214	-0.211131	-0.0394643	-0.259833	-0.336333	-0.324619	-0.223262	-0.23394	0.0085
35	-0.466559	0.244088	-0.483699	-0.696344	-0.707864	-0.635538	-0.636303	-1.01815	-0.506929	-0.300685	-0.131554	-0.379958	-0.404395	-0.404409	-0.293201	-0.326266	-0.0730844
36	-0.550224	0.220305	-0.57363	-0.750419	-0.815062	-0.666734	-0.670282	-1.03577	-0.595286	-0.418039	-0.23049	-0.511886	-0.482327	-0.506994	-0.370474	-0.436325	-0.189653
37	-0.646484	0.19282	-0.68412	-0.806627	-0.917058	-0.713701	-0.730607	-1.04004	-0.695705	-0.567578	-0.337695	-0.646555	-0.58114	-0.623916	-0.461341	-0.568036	-0.32314
38	-0.750166	0.167349	-0.805984	-0.860091	-1.0193	-0.774186	-0.809273	-1.04633	-0.799555	-0.728758	-0.449286	-0.775663	-0.687008	-0.740669	-0.567731	-0.722107	-0.466552
39	-0.855023	0.146158	-0.922199	-0.912192	-1.11702	-0.836157	-0.896645	-1.06176	-0.892742	-0.888963	-0.570218	-0.896832	-0.790275	-0.844968	-0.678311	-0.896817	-0.620256
40	-0.958759	0.133135	-1.02619	-0.96401	-1.19918	-0.891591	-0.979228	-1.09186	-0.971212	-1.05385	-0.696758	-1.02146	-0.885102	-0.942008	-0.778794	-1.08595	-0.794192
41	-1.06076	0.133363	-1.12215	-1.01956	-1.26755	-0.940442	-1.05431	-1.13946	-1.04018	-1.21886	-0.836619	-1.14258	-0.985744	-1.0388	-0.863869	-1.27172	-0.969487
42	-1.16117	0.146375	-1.20928	-1.0828	-1.32887	-0.982017	-1.12137	-1.19269	-1.10012	-1.38808	-0.983809	-1.26144	-1.08686	-1.1365	-0.947791	-1.44441	-1.15149
43	-1.25482	0.165797	-1.277	-1.14519	-1.38088	-1.02363	-1.18031	-1.23217	-1.14722	-1.55149	-1.13644	-1.36763	-1.18261	-1.2259	-1.04054	-1.58757	-1.34371
44	-1.34369	0.19213	-1.32429	-1.19818	-1.41855	-1.07405	-1.23486	-1.26095	-1.18466	-1.73036	-1.28828	-1.47145	-1.27118	-1.31692	-1.14822	-1.69023	-1.54312
45	-1.42536	0.225255	-1.35627	-1.23986	-1.43907	-1.12832	-1.28527	-1.26776	-1.22025	-1.91527	-1.43527	-1.57629	-1.36129	-1.40919	-1.26037	-1.74642	-1.73946
46	-1.4995	0.263307	-1.39253	-1.27206	-1.45773	-1.17682	-1.32392	-1.24461	-1.26311	-2.0967	-1.58054	-1.68146	-1.45796	-1.50272	-1.37394	-1.75682	-1.91165
47	-1.5665	0.304562	-1.43595	-1.27327	-1.46439	-1.21778	-1.35451	-1.20937	-1.3217	-2.24907	-1.72946	-1.78559	-1.57354	-1.59531	-1.48319	-1.73265	-2.07174
48	-1.62353	0.35102	-1.45487	-1.23641	-1.43737	-1.23667	-1.37656	-1.16665	-1.3997	-2.35735	-1.88886	-1.88473	-1.71166	-1.68538	-1.59814	-1.70653	-2.21202
49	-1.66795	0.406907	-1.44535	-1.16868	-1.38938	-1.2152	-1.37153	-1.11048	-1.4868	-2.41983	-2.0444	-1.97546	-1.86265	-1.77976	-1.70547	-1.70525	-2.33904
50	-1.70343	0.465322	-1.42143	-1.09358	-1.32317	-1.1844	-1.33529	-1.05371	-1.56935	-2.43681	-2.18672	-2.05999	-2.01482	-1.87497	-1.80213	-1.74757	-2.44749
51	-1.72992	0.526444	-1.37141	-1.02038	-1.22817	-1.1537	-1.27062	-0.992194	-1.64981	-2.42249	-2.30211	-2.12134	-2.16063	-1.9715	-1.89261	-1.85114	-2.54068
52	-1.74386	0.596735	-1.2821	-0.937084	-1.12237	-1.11271	-1.1972	-0.880083	-1.72658	-2.39883	-2.4003	-2.12619	-2.29191	-2.05844	-1.96365	-2.05642	-2.60407
53	-1.73536	0.674218	-1.16539	-0.822312	-1.00487	-1.06367	-1.13466	-0.708631	-1.79098	-2.36009	-2.461	-2.06656	-2.39489	-2.10803	-1.99596	-2.34425	-2.60915
54	-1.68592	0.748565	-1.03002	-0.669198	-0.846185	-0.998779	-1.06446	-0.514992	-1.8318	-2.27726	-2.46174	-1.95029	-2.43718	-2.07946	-1.96558	-2.62644	-2.53536
55	-1.57927	0.807678	-0.851146	-0.496769	-0.642565	-0.883578	-0.945912	-0.330143	-1.8244	-2.12699	-2.39087	-1.77932	-2.39463	-1.97315	-1.86309	-2.80832	-2.37809
56	-1.40772	0.822648	-0.640389	-0.328857	-0.442536	-0.716655	-0.771845	-0.161306	-1.73926	-1.91153	-2.23553	-1.55281	-2.24198	-1.79056	-1.68012	-2.75946	-2.14304
57	-1.16758	0.803139	-0.433846	0	-0.240049	-0.525648	-0.571444	0	-1.56537	-1.64036	-1.99267	-1.27723	-1.98345	-1.54011	-1.42446	-2.49483	-1.82429
58	-0.919168	0.693956	-0.260056	0	0	-0.349874	-0.379015	0	-1.3269	-1.31944	-1.67445	-0.968918	-1.62805	-1.23992	-1.12311	-2.07552	-1.44226
59	-0.660243	0.545246	-0.0562828	0	0	-0.187264	-0.167033	0	-1.05275	-1.00348	-1.3183	-0.665308	-1.25396	-0.922742	-0.807136	-1.56234	-0.907045
60	-0.434496	0.401521	0	0	0	0	0	0	-0.767482	-0.702806	-0.953128	-0.402606	-0.887496	-0.629268	-0.523667	-1.0649	-0.586084
61	-0.24694	0.259925	0	0	0	0	0	0	-0.504298	-0.43746	-0.611655	0	-0.563854	-0.383699	-0.184675	-0.616107	-0.402347
62	-0.0787679	0.116897	0	0	0	0	0	0	-0.292256	-0.0527323	-0.274695	0	-0.246827	-0.0861421	0	-0.228865	0
63	0.00173088	0.0332872	0	0	0	0	0	0	-0.0742551	0	0	0	0	0	0	0.100218	0
64	0.0239619	0.0928041	0	0	0	0	0	0	0	0	0	0	0	0	0	0.359429	0
65	0.0330339	0.12794	0	0	0	0	0	0	0	0	0	0	0	0	0	0.495508	0
66	0.0353087	0.13675	0	0	0	0	0	0	0	0	0	0	0	0	0	0.529631	0
67	0.0317214	0.122857	0	0	0	0	0	0	0	0	0	0	0	0	0	0.475821	0
68	0.0033619	0.0130206	0	0	0	0	0	0	0	0	0	0	0	0	0	0.0504286	0
69	0	0	0	0	0	0	0	0	0	0	0	0	0	0	0	0	0
70	0	0	0	0	0	0	0	0	0	0	0	0	0	0	0	0	0
71	0	0	0	0	0	0	0	0	0	0	0	0	0	0	0	0	0
72	0	0	0	0	0	0	0	0	0	0	0	0	0	0	0	0	0
73	0	0	0	0	0	0	0	0	0	0	0	0	0	0	0	0	0
74	0	0	0	0	0	0	0	0	0	0	0	0	0	0	0	0	0
75	0	0	0	0	0	0	0	0	0	0	0	0	0	0	0	0	0
76	0	0	0	0	0	0	0	0	0	0	0	0	0	0	0	0	0
77	0	0	0	0	0	0	0	0	0	0	0	0	0	0	0	0	0
78	0	0	0	0	0	0	0	0	0	0	0	0	0	0	0	0	0
79	0	0	0	0	0	0	0	0	0	0	0	0	0	0	0	0	0
80	0	0	0	0	0	0	0	0	0	0	0	0	0	0	0	0	0
81	0	0	0	0	0	0	0	0	0	0	0	0	0	0	0	0	0
82	0	0	0	0	0	0	0	0	0	0	0	0	0	0	0	0	0
83	0	0	0	0	0	0	0	0	0	0	0	0	0	0	0	0	0
84	0	0	0	0	0	0	0	0	0	0	0	0	0	0	0	0	0
85	0	0	0	0	0	0	0	0	0	0	0	0	0	0	0	0	0
86	0	0	0	0	0	0	0	0	0	0	0	0	0	0	0	0	0
87	0	0	0	0	0	0	0	0	0	0	0	0	0	0	0	0	0
88	0	0	0	0	0	0	0	0	0	0	0	0	0	0	0	0	0
89	0	0	0	0	0	0	0	0	0	0	0	0	0	0	0	0	0
90	0	0	0	0	0	0	0	0	0	0	0	0	0	0	0	0	0
91	0	0	0	0	0	0	0	0	0	0	0	0	0	0	0	0	0
92	0	0	0	0	0	0	0	0	0	0	0	0	0	0	0	0	0
93	0	0	0	0	0	0	0	0	0	0	0	0	0	0	0	0	0
94	0	0	0	0	0	0	0	0	0	0	0	0	0	0	0	0	0
95	0.0021355	0.00827075	0	0.0320325	0	0	0	0	0	0	0	0	0	0	0	0	0
96	0.075955	0.157734	0	0.375821	0	0	0	0	0.201589	0	0.0628947	0	0	0	0	0.49902	0
97	0.183242	0.234607	0.104605	0.467403	0	0.0796667	0.0498593	0.133845	0.698383	0	0.358118	0.132251	0.115115	0	0	0.609381	0
98	0.329648	0.217369	0.312617	0.554282	0.128636	0.231687	0.116243	0.531635	0.749429	0	0.443864	0.429003	0.334017	0.101513	0.24312	0.609131	0.159545
99	0.441782	0.226156	0.418377	0.671318	0.287731	0.34804	0.164401	0.858909	0.67053	0.03632	0.554017	0.637739	0.403681	0.177218	0.526173	0.564615	0.307666
100	0.562757	0.289948	0.554536	0.806	0.466643	0.505429	0.226	1.24075	0.555857	0.1045	0.744786	0.863571	0.475929	0.207143	0.752036	0.543571	0.394607

## Sheet: Work B3FaCoM
Wext_pos COM hip markers left steps	4.93674	0.658111	4.52858	6.01293	4.80018	4.31903	5.02296
Wext_pos COM hip markers right steps	4.05956	0.486336	3.71567	4.40345
Wext_neg COM hip markers left steps	-3.50302	0.681364	-3.14291	-2.81456	-4.08703	-4.36949	-3.1011
Wext_neg COM hip markers right steps	-4.4155	2.09069	-2.93716	-5.89384
Wext_pos COM HBM2 left steps
Wext_pos COM HBM2 right steps
Wext_neg COM HBM2 left steps
Wext_neg COM HBM2 right steps
Wext_pos Force left steps	0.29082	0.232892	0.296372	0.675853	0.103397	0.1089	0.269578
Wext_pos Force right steps	0.14063	0.198881	0.28126	0
Wext_neg Force left steps	-13.5687	2.34813	-15.0592	-11.4433	-12.8288	-16.8851	-11.6271
Wext_neg Force right steps	-17.1076	0.489772	-17.4539	-16.7613

## Sheet: EMG B3FaCoM
	LEFT
	EMG LRectusFem		EMG LVastusLat		EMG LSemitendi		EMG LBicepsFem		EMG LGastrocMed		EMG LSoleus		EMG LTibialisA		EMG LPeroneusLong		EMG RRectusFem		EMG RVastusLat		EMG RSemitendi		EMG RBicepsFem		EMG RGastrocMed		EMG RSoleus		EMG RTibialisA		EMG RPeroneusLong		EMG LTensorLatae		EMG RTensorLatae
%	mean	std	mean	std	mean	std	mean	std	mean	std	mean	std	mean	std	mean	std	mean	std	mean	std	mean	std	mean	std	mean	std	mean	std	mean	std	mean	std	mean	std	mean	std
1	0.380065	0.490215	0.850552	0.77777	0.417883	0.203836	0.710713	0.143733		0.0605647	0.198641	0.0814479	0.109742	0.0647299	0.0672607	0.197867	0.0512594		0.733232	0.760307	1.93167	0.961681	0.22786	0.297211	1.00456	0.848736		0.0976135	0.109015	9.16241	0.0277769	0.0440352	0.0811772	0.206314	0.270053
2	0.39741	0.532538	0.852754	0.774916	0.422635	0.19846	0.654165	0.141191		0.0648195	0.218558	0.0862327	0.109864	0.0668875	0.0604668	0.18863	0.0450487		0.77004	0.785153	1.9318	0.961983	0.229533	0.284124	0.985694	0.828945		0.100841	0.119814	9.16318	0.0276343	0.0437208	0.0739256	0.209944	0.249471
3	0.418388	0.580958	0.854694	0.77213	0.429195	0.193695	0.597853	0.13978		0.0742838	0.245617	0.0922263	0.111726	0.0690912	0.0541842	0.177839	0.0394549		0.80573	0.816714	1.93196	0.962418	0.231513	0.272869	0.9585	0.805672		0.104912	0.137811	9.16411	0.0273339	0.0435989	0.0684819	0.209464	0.228954
4	0.443848	0.632758	0.856221	0.769303	0.437597	0.189521	0.542694	0.140458		0.0914277	0.27829	0.09805	0.114767	0.0713908	0.0486319	0.165935	0.0347149		0.840332	0.853984	1.93212	0.962804	0.233545	0.26336	0.924927	0.779755		0.109662	0.166011	9.16507	0.0268277	0.0435966	0.0645959	0.205376	0.208935
5	0.476464	0.684212	0.857448	0.766222	0.447605	0.185887	0.489468	0.144284		0.122327	0.313672	0.102947	0.118338	0.0737372	0.0440406	0.153374	0.0315049		0.873692	0.893322	1.93229	0.96311	0.235481	0.255502	0.886795	0.75206		0.11474	0.204832	9.166	0.0263193	0.0435997	0.0617917	0.19828	0.189827
6	0.519214	0.732534	0.858586	0.762741	0.458634	0.182831	0.438854	0.152302		0.17387	0.348526	0.106416	0.121716	0.0763269	0.0405799	0.140535	0.0310766		0.904567	0.930077	1.93248	0.963281	0.237309	0.249083	0.845731	0.723667		0.120152	0.25044	9.16694	0.0258081	0.0435326	0.0595966	0.188938	0.17201
7	0.575893	0.775915	0.85986	0.759135	0.469966	0.180475	0.39149	0.16513		0.251173	0.379772	0.108176	0.124434	0.0796448	0.0382929	0.127671	0.0338894		0.931574	0.959683	1.93262	0.963314	0.239021	0.243933	0.803189	0.695534		0.125136	0.296521	9.16756	0.0252582	0.0434829	0.0578051	0.177958	0.155715
8	0.644141	0.813117	0.861417	0.755607	0.480638	0.1789	0.34769	0.182539		0.35048	0.406591	0.108477	0.126408	0.0839115	0.0371966	0.114944	0.0386493		0.953592	0.979254	1.93274	0.963371	0.240565	0.239776	0.760337	0.668372		0.128792	0.337949	9.16794	0.0247241	0.0435354	0.0564532	0.166124	0.141255
9	0.721202	0.845043	0.863061	0.752536	0.489963	0.17804	0.307556	0.204077		0.467307	0.429698	0.107515	0.127668	0.0891975	0.0370778	0.102516	0.0440879		0.969219	0.98841	1.93274	0.963466	0.241947	0.236524	0.718174	0.642661		0.131271	0.372214	9.16789	0.0243021	0.04369	0.0554788	0.153981	0.128785
10	0.80118	0.872345	0.864269	0.750313	0.497416	0.177711	0.271233	0.2291		0.591155	0.450692	0.105495	0.128748	0.0951249	0.0375828	0.0905269	0.0499835		0.977641	0.987832	1.93262	0.963568	0.243022	0.234118	0.677353	0.618546		0.132875	0.398113	9.16729	0.0239573	0.0438246	0.0547223	0.142106	0.118355
11	0.877805	0.89468	0.864718	0.748724	0.502807	0.177641	0.238903	0.25656		0.712324	0.47133	0.102647	0.13045	0.100927	0.0383687	0.0791937	0.0564552		0.97857	0.979091	1.93235	0.963641	0.243689	0.232538	0.638455	0.595848		0.133574	0.415491	9.16616	0.0236146	0.0437834	0.0540787	0.130924	0.109762
12	0.944968	0.91086	0.86439	0.747597	0.506127	0.17754	0.2106	0.285305		0.819864	0.491736	0.0991147	0.133006	0.105721	0.0391359	0.0688905	0.0637382		0.972145	0.964272	1.93188	0.963649	0.243967	0.231704	0.601931	0.574635		0.133297	0.424353	9.16415	0.0233089	0.0435075	0.0533895	0.120705	0.102684
13	0.998046	0.919704	0.863321	0.747277	0.507766	0.177212	0.186313	0.31381		0.906356	0.510053	0.0951719	0.136232	0.109027	0.0396303	0.0600987	0.0716009		0.959644	0.945673	1.93127	0.963543	0.243864	0.231497	0.568256	0.554854		0.132115	0.425024	9.16151	0.0231871	0.0430276	0.0525124	0.111857	0.0969969
14	1.03541	0.920663	0.862047	0.747849	0.508133	0.176656	0.165795	0.340682		0.969097	0.523773	0.0912929	0.1399	0.110767	0.0398563	0.0531934	0.079383		0.942767	0.925503	1.93051	0.963357	0.243578	0.231781	0.537735	0.536718		0.130537	0.418319	9.15807	0.0232662	0.0426532	0.0512413	0.104503	0.0922419
15	1.05612	0.913595	0.861212	0.749086	0.507572	0.175938	0.148661	0.365502		1.0067	0.530202	0.0878701	0.143636	0.111667	0.0397915	0.0483016	0.086813		0.92248	0.905189	1.92958	0.963023	0.243218	0.232426	0.510379	0.520439		0.128761	0.405204	9.15375	0.0235633	0.0423814	0.0494912	0.0982796	0.0875877
16	1.0611	0.899486	0.861147	0.750967	0.50648	0.175196	0.134445	0.388457		1.02022	0.52832	0.085419	0.147363	0.112438	0.0394607	0.045319	0.0933792		0.89946	0.885684	1.92851	0.962605	0.24281	0.233409	0.486013	0.50605		0.127124	0.386649	9.14861	0.0240618	0.0421096	0.0475306	0.0932073	0.0830199
17	1.052	0.879726	0.861602	0.752806	0.50507	0.174654	0.122811	0.409959		1.01201	0.518037	0.0843257	0.150653	0.113735	0.0388905	0.0437173	0.0986562		0.874026	0.867484	1.92722	0.962092	0.242429	0.23455	0.464292	0.493583		0.125915	0.364111	9.14233	0.0246541	0.0417713	0.0457023	0.0893004	0.0785045
18	1.0312	0.855899	0.862175	0.754266	0.503397	0.174433	0.113329	0.430053		0.98634	0.500494	0.0845025	0.153206	0.115851	0.0381028	0.0427949	0.102835		0.846545	0.850717	1.92577	0.961423	0.24205	0.235668	0.444706	0.482625		0.125374	0.339285	9.13525	0.0252005	0.0413405	0.0442998	0.0856619	0.0736224
19	1.0011	0.829672	0.862404	0.755305	0.501463	0.17449	0.105859	0.448286		0.946866	0.477284	0.0854184	0.155013	0.11863	0.0372279	0.0422561	0.105931		0.817482	0.8355	1.92417	0.960771	0.241625	0.236789	0.427002	0.472963		0.124866	0.313598	9.12735	0.025641	0.0408804	0.043511	0.0827902	0.0692188
20	0.963829	0.801955	0.861956	0.756389	0.499072	0.174702	0.1002	0.463702		0.896602	0.449658	0.0862943	0.15592	0.121763	0.0364489	0.0418146	0.108278		0.78713	0.821534	1.92244	0.959983	0.241159	0.237829	0.411098	0.464428		0.123948	0.288362	9.11874	0.0260885	0.0404127	0.0433463	0.0805459	0.0655787
21	0.921361	0.773451	0.860922	0.758225	0.496093	0.17491	0.0960786	0.475271		0.838425	0.419133	0.0868473	0.155916	0.124725	0.0359279	0.041328	0.110104		0.755891	0.80825	1.92062	0.959103	0.240679	0.238717	0.396953	0.456719		0.122206	0.264371	9.10968	0.0263966	0.0399203	0.043599	0.0788542	0.0626697
22	0.875375	0.74426	0.859569	0.761098	0.492542	0.175151	0.0932573	0.482374		0.775071	0.386812	0.0870543	0.155336	0.127079	0.0356724	0.0406783	0.111103		0.724166	0.794962	1.91873	0.958257	0.240197	0.239478	0.384494	0.449574		0.119204	0.241898	9.10022	0.0265542	0.0393757	0.0441873	0.0775728	0.0603927
23	0.827478	0.714198	0.858057	0.764901	0.488601	0.175588	0.0915611	0.484681		0.708888	0.353698	0.0871076	0.154345	0.12854	0.0355517	0.0398443	0.111107		0.692621	0.780877	1.91683	0.957386	0.239739	0.240032	0.373703	0.442953		0.115274	0.221068	9.09067	0.026709	0.0387833	0.0449256	0.0766096	0.0586585
24	0.778936	0.683148	0.856528	0.769206	0.484342	0.176742	0.0908446	0.482134		0.641563	0.320647	0.0872103	0.153039	0.128852	0.0352711	0.0389221	0.11008		0.662133	0.765242	1.91493	0.956703	0.239279	0.240339	0.364465	0.436827		0.110639	0.20169	9.08109	0.0267535	0.0381784	0.0455424	0.0759277	0.0571643
25	0.730691	0.651215	0.854985	0.773332	0.479812	0.179367	0.0908842	0.474996		0.57436	0.288096	0.0873701	0.151376	0.128088	0.0346431	0.0379391	0.107961		0.633376	0.747539	1.91306	0.956218	0.238758	0.240553	0.356573	0.431067		0.105527	0.183617	9.07163	0.026736	0.0377485	0.0459507	0.0754204	0.0559218
26	0.683427	0.618871	0.853238	0.777107	0.475009	0.184062	0.0914649	0.463726		0.508438	0.256206	0.0876347	0.149151	0.126326	0.033923	0.0369301	0.104843		0.60706	0.72769	1.91122	0.955857	0.238197	0.240978	0.34984	0.425528		0.100372	0.166838	9.06239	0.0266887	0.0375122	0.0461542	0.074953	0.0549912
27	0.63772	0.586906	0.851457	0.780636	0.469834	0.191238	0.0924723	0.448903		0.444974	0.225196	0.0876607	0.146389	0.123623	0.0337657	0.0358579	0.100881		0.583446	0.705973	1.90941	0.955554	0.237722	0.242168	0.344159	0.419953		0.0952846	0.151389	9.05339	0.0266228	0.0375709	0.0461969	0.0744972	0.0543235
28	0.594172	0.556114	0.849673	0.784126	0.464268	0.200889	0.0937743	0.43131		0.384997	0.195491	0.0870832	0.143295	0.120181	0.0347807	0.0346286	0.0962752		0.562493	0.682889	1.90766	0.955152	0.237389	0.245129	0.339366	0.414103		0.0907557	0.137292	9.04475	0.0265887	0.0379498	0.0462853	0.0742412	0.0539595
29	0.553149	0.527027	0.847878	0.788035	0.458714	0.212606	0.0952701	0.411967		0.329301	0.167461	0.086203	0.140482	0.115989	0.0370123	0.0332011	0.0912047		0.543899	0.659165	1.90595	0.954644	0.237325	0.251108	0.335455	0.40799		0.0871361	0.124727	9.03639	0.0265655	0.0383725	0.046815	0.0742816	0.0537012
30	0.515082	0.49985	0.846148	0.792398	0.453369	0.226063	0.0969455	0.392118		0.278318	0.14166	0.0852393	0.138342	0.111485	0.0402001	0.031672	0.085744		0.527172	0.635523	1.90429	0.95398	0.237584	0.261653	0.332499	0.401894		0.0843917	0.113859	9.02828	0.0264765	0.0387446	0.0484911	0.0746335	0.0533689
31	0.480235	0.474417	0.844577	0.796899	0.448455	0.241385	0.0988671	0.373107		0.232184	0.118698	0.0847994	0.137008	0.106828	0.0439637	0.0302481	0.0801297		0.512142	0.612332	1.90265	0.953266	0.238031	0.277937	0.330595	0.396219		0.0824585	0.104605	9.02029	0.0263155	0.0390063	0.0522236	0.0752076	0.0530391
32	0.448802	0.450485	0.843143	0.800992	0.444103	0.25918	0.101174	0.35625		0.191038	0.0989651	0.0853464	0.136518	0.102086	0.0484695	0.0291655	0.0749407		0.498908	0.589814	1.90103	0.952672	0.238566	0.300671	0.329952	0.391533		0.0813591	0.0970059	9.01239	0.0263031	0.0392268	0.0581204	0.075758	0.0527815
33	0.420686	0.427722	0.842182	0.804082	0.440237	0.280622	0.104153	0.342859		0.154877	0.0827865	0.0864932	0.136919	0.0971982	0.05413	0.028772	0.0711449		0.487544	0.567963	1.89939	0.952161	0.239168	0.330585	0.330679	0.388126		0.0813057	0.0910354	9.00435	0.0263865	0.0394784	0.0657287	0.0762246	0.0528366
34	0.395607	0.40566	0.841857	0.80609	0.436819	0.30679	0.108145	0.333659		0.123646	0.0702145	0.087518	0.137934	0.0919406	0.0611765	0.0293591	0.0698031		0.477752	0.546495	1.89769	0.951859	0.239827	0.36706	0.332494	0.38605		0.0823545	0.0864058	8.99602	0.026636	0.0396715	0.0739354	0.0767526	0.053327
35	0.373482	0.384028	0.841884	0.80693	0.433982	0.338716	0.113394	0.329303		0.0976979	0.0611944	0.0880136	0.138869	0.0863864	0.0701692	0.0309792	0.0714303		0.469065	0.525219	1.8959	0.951835	0.240704	0.408926	0.335167	0.385558		0.0842968	0.0826941	8.98734	0.027045	0.0396433	0.0816415	0.077255	0.0541274
36	0.354023	0.362709	0.842162	0.806576	0.431919	0.376827	0.11996	0.330706		0.0773479	0.0554343	0.087695	0.139447	0.0809054	0.0809479	0.0331251	0.0761276		0.461226	0.504045	1.89393	0.951964	0.241918	0.454618	0.33842	0.386967		0.086894	0.0793955	8.97791	0.0273268	0.0393814	0.0886514	0.0775714	0.0550519
37	0.337239	0.34172	0.842571	0.80528	0.430739	0.421058	0.127609	0.339377		0.0633219	0.0522866	0.0868425	0.139533	0.0760494	0.0923213	0.0355028	0.0841486		0.453961	0.482975	1.89179	0.952301	0.243629	0.501787	0.342105	0.390961		0.0895862	0.076063	8.96784	0.0275774	0.0391548	0.0947673	0.0774324	0.0559089
38	0.32318	0.321164	0.842603	0.803575	0.430499	0.470763	0.135845	0.357061		0.0560718	0.0508396	0.0858729	0.138998	0.0725715	0.103158	0.0377452	0.0947631		0.447407	0.462304	1.88944	0.952881	0.246142	0.548265	0.346308	0.398034		0.0921083	0.0727035	8.95694	0.0278725	0.0392431	0.0997669	0.0768498	0.0567798
39	0.311785	0.301165	0.842438	0.801597	0.431241	0.524138	0.144051	0.385445		0.0547192	0.050343	0.0849446	0.138395	0.0707996	0.112346	0.0397419	0.106431		0.441758	0.442485	1.8869	0.953683	0.249724	0.592395	0.351257	0.408678		0.0941265	0.0694273	8.94524	0.0281505	0.0400486	0.103806	0.0760257	0.0581035
40	0.302798	0.28189	0.84239	0.799308	0.432845	0.578513	0.151655	0.424623		0.0570395	0.050228	0.0840039	0.137929	0.0706936	0.12049	0.0415354	0.117614		0.436933	0.423935	1.88421	0.954716	0.254518	0.632354	0.357306	0.422895		0.0953598	0.0664163	8.93285	0.0283876	0.0419103	0.106916	0.0752852	0.059882
41	0.295957	0.263471	0.842464	0.797019	0.435252	0.630863	0.158307	0.473507		0.060715	0.0501227	0.0829279	0.137773	0.0718287	0.12939	0.043066	0.127011		0.433082	0.4069	1.88131	0.955857	0.26067	0.666773	0.364787	0.440094		0.0958871	0.0637703	8.91941	0.0284819	0.0447669	0.109454	0.0748963	0.0618396
42	0.290944	0.246103	0.843021	0.794864	0.438504	0.67748	0.163754	0.529367		0.0642133	0.0498592	0.0817256	0.138169	0.0735294	0.140307	0.0444705	0.1346		0.430184	0.391505	1.87828	0.956987	0.268414	0.694293	0.373762	0.459269		0.0959216	0.0614283	8.90534	0.0282742	0.0484624	0.112153	0.074963	0.0638929
43	0.287293	0.229928	0.843919	0.793029	0.442895	0.715585	0.167865	0.589356		0.066778	0.0493674	0.0806449	0.139247	0.0753936	0.153533	0.0457908	0.140649		0.428367	0.377707	1.87503	0.957879	0.278333	0.713755	0.383878	0.479153		0.0957683	0.0593079	8.8903	0.0277768	0.0528181	0.115193	0.075236	0.066035
44	0.284792	0.214917	0.84473	0.791631	0.449219	0.743813	0.170645	0.651169		0.0680981	0.0485365	0.0799207	0.141126	0.077527	0.167678	0.0468642	0.145259		0.427718	0.365328	1.87158	0.958466	0.290926	0.724825	0.394965	0.498668		0.0954334	0.0574572	8.87447	0.0270547	0.0578234	0.118731	0.0757526	0.0683644
45	0.283281	0.201064	0.845093	0.790711	0.45842	0.762567	0.172175	0.712751		0.0682455	0.0473105	0.0793692	0.143687	0.0803038	0.181348	0.0474628	0.14837		0.427838	0.354258	1.86796	0.958867	0.307142	0.727575	0.406859	0.51743		0.0948813	0.0558557	8.85804	0.0261556	0.0641503	0.122213	0.0763324	0.070666
46	0.282543	0.188324	0.8446	0.790137	0.471434	0.773897	0.172555	0.771897		0.06746	0.0456958	0.0785853	0.146333	0.0841941	0.194101	0.0473851	0.150427		0.428377	0.344379	1.86409	0.9591	0.328267	0.722636	0.419187	0.535268		0.0939112	0.0544954	8.84049	0.0252312	0.0727187	0.124991	0.0770182	0.0733322
47	0.282344	0.176653	0.843192	0.78993	0.489222	0.780439	0.171972	0.825753		0.066007	0.0436795	0.0774381	0.148447	0.0897057	0.206409	0.0465701	0.152391		0.429074	0.335584	1.86011	0.959279	0.355578	0.711208	0.431673	0.55197		0.0922336	0.0535177	8.82246	0.0244829	0.0839187	0.126449	0.0780409	0.0772497
48	0.282473	0.166068	0.841117	0.789993	0.512285	0.785021	0.170632	0.870949		0.0640859	0.041378	0.0757423	0.149678	0.096367	0.219318	0.0451525	0.155241		0.429873	0.327743	1.85595	0.959398	0.390232	0.694827	0.443711	0.567207		0.0899597	0.0529291	8.80352	0.0238326	0.097016	0.126236	0.0795699	0.0830759
49	0.282751	0.156663	0.839159	0.790002	0.541307	0.790038	0.168663	0.904342		0.0619204	0.0387714	0.0736192	0.150221	0.103745	0.233331	0.0432187	0.159941		0.430828	0.320787	1.85165	0.959529	0.433069	0.674843	0.454593	0.580491		0.0872121	0.0525776	8.78388	0.0231068	0.110534	0.124224	0.0815142	0.0912912
50	0.283049	0.148467	0.83778	0.78998	0.576616	0.797165	0.166307	0.924395		0.0597088	0.0359887	0.0713849	0.150471	0.111911	0.24781	0.0409381	0.167117		0.43196	0.31462	1.84731	0.95976	0.484062	0.652816	0.464229	0.591639		0.0843504	0.0522912	8.76382	0.0225228	0.123282	0.120751	0.0836765	0.101655
51	0.283421	0.141515	0.837035	0.789712	0.618731	0.807593	0.163735	0.930084		0.0575875	0.0331832	0.0691906	0.150513	0.120611	0.26103	0.0385662	0.175885		0.433075	0.309238	1.84277	0.960039	0.542765	0.629947	0.473036	0.600459		0.0817144	0.0516982	8.74274	0.0220615	0.134349	0.116098	0.0854969	0.113082
52	0.283997	0.135709	0.836651	0.789358	0.66698	0.820992	0.161128	0.922534		0.0557232	0.030529	0.0673036	0.150714	0.129725	0.271653	0.0362172	0.185082		0.434069	0.304589	1.8382	0.960357	0.606778	0.607381	0.481918	0.60714		0.079304	0.0505629	8.72144	0.0217999	0.144132	0.110774	0.0866509	0.12496
53	0.285011	0.130897	0.836192	0.78906	0.72004	0.835688	0.158767	0.903894		0.0543395	0.0281341	0.0656253	0.151633	0.139235	0.279226	0.033991	0.19363		0.434894	0.300775	1.83346	0.960495	0.673365	0.585922	0.491943	0.612272		0.0769119	0.049061	8.69931	0.0219213	0.153998	0.105431	0.0872849	0.137835
54	0.286771	0.127047	0.835235	0.788783	0.776107	0.849262	0.156818	0.875959		0.0536016	0.0261179	0.0642165	0.153482	0.148118	0.283618	0.0320368	0.200501		0.435635	0.297885	1.82857	0.960312	0.740822	0.565858	0.503855	0.616315		0.0744829	0.0475147	8.67658	0.0222268	0.16556	0.100719	0.0877664	0.152044
55	0.289407	0.124174	0.833845	0.788654	0.831642	0.859777	0.155319	0.841019		0.053532	0.0245947	0.0628221	0.156216	0.156333	0.286099	0.0304957	0.205432		0.436325	0.295871	1.82359	0.959918	0.807065	0.547468	0.517351	0.619907		0.0722432	0.046241	8.65355	0.0226101	0.180744	0.0974392	0.0886674	0.167424
56	0.292886	0.122365	0.832372	0.788837	0.882743	0.866376	0.154277	0.800743		0.0540018	0.0235641	0.061007	0.159811	0.164684	0.287187	0.0295486	0.208289		0.436957	0.294758	1.81835	0.959477	0.869348	0.530962	0.53163	0.623818		0.070784	0.0453337	8.6294	0.0229953	0.201049	0.0962197	0.090463	0.183752
57	0.29707	0.121577	0.830878	0.789502	0.925973	0.868727	0.153549	0.75668		0.0548591	0.0230743	0.0589392	0.164041	0.173745	0.286543	0.0292571	0.209332		0.437574	0.29451	1.81304	0.959003	0.924496	0.516766	0.545619	0.628481		0.0706568	0.0446533	8.60507	0.0232645	0.224939	0.0972752	0.093284	0.20005
58	0.301723	0.121496	0.829412	0.790745	0.95879	0.867426	0.153021	0.710112		0.0559804	0.0230438	0.0570503	0.168085	0.183419	0.284109	0.0294238	0.208594		0.43829	0.295018	1.80753	0.958573	0.969178	0.505651	0.558729	0.633662		0.0720368	0.0443008	8.57987	0.0234334	0.249065	0.100814	0.097126	0.215521
59	0.306433	0.121757	0.828262	0.792467	0.980234	0.862995	0.152678	0.662105		0.0571703	0.023221	0.0560528	0.17125	0.192851	0.279906	0.029844	0.206083		0.439545	0.296165	1.80185	0.958304	1.00096	0.498274	0.570996	0.638849		0.0747978	0.0444868	8.554	0.0234823	0.26984	0.106482	0.101857	0.229652
60	0.310959	0.122015	0.827763	0.794488	0.990718	0.855682	0.15256	0.613528		0.058305	0.0234102	0.0567685	0.172793	0.200701	0.274153	0.0303871	0.201605		0.44188	0.297855	1.79609	0.957921	1.01892	0.495031	0.582734	0.643659		0.0784463	0.0453193	8.52782	0.0234621	0.284807	0.114158	0.107314	0.242451
61	0.315149	0.122052	0.827998	0.796763	0.99129	0.845667	0.152652	0.565361		0.0593663	0.0234831	0.0590251	0.172384	0.205911	0.267366	0.0311077	0.195529		0.445497	0.300014	1.79004	0.957418	1.02341	0.496146	0.594087	0.647708		0.0825765	0.0466498	8.50046	0.0235663	0.293589	0.123958	0.113134	0.253823
62	0.318901	0.121907	0.82872	0.799207	0.983253	0.832676	0.152967	0.5186		0.0602914	0.0234002	0.0623988	0.170499	0.207947	0.260014	0.032155	0.188721		0.45016	0.302447	1.78393	0.956998	1.0159	0.501686	0.604576	0.651061		0.0868797	0.0481284	8.47302	0.0236947	0.29684	0.135908	0.118995	0.263301
63	0.322288	0.121637	0.829595	0.801489	0.968357	0.816463	0.153579	0.474176		0.0613012	0.0231974	0.0661784	0.168014	0.206838	0.252043	0.0336288	0.181953		0.455209	0.305014	1.77758	0.956524	0.998294	0.511532	0.613616	0.654186		0.0909204	0.0494936	8.44482	0.0237545	0.295504	0.149975	0.124474	0.270863
64	0.325473	0.121301	0.830227	0.803667	0.947989	0.797236	0.154631	0.432631		0.0624549	0.0229066	0.0694398	0.165327	0.203043	0.243384	0.035611	0.175586		0.459892	0.307544	1.77107	0.956134	0.97237	0.525531	0.620439	0.657336		0.0942511	0.0504348	8.4161	0.0239311	0.290491	0.166424	0.129021	0.276741
65	0.328443	0.121024	0.830601	0.805922	0.923135	0.775488	0.156465	0.394143		0.0636118	0.0225375	0.0716546	0.162694	0.19714	0.234207	0.0384591	0.169582		0.463817	0.309786	1.76448	0.955918	0.939796	0.543464	0.624746	0.660433		0.0967018	0.0507658	8.38725	0.0240287	0.282551	0.185364	0.132544	0.28127
66	0.331141	0.120804	0.830914	0.808059	0.895057	0.751918	0.159359	0.35881		0.0648108	0.0221698	0.0730644	0.15973	0.189553	0.224538	0.042498	0.163715		0.466967	0.31172	1.7576	0.955773	0.902518	0.564965	0.626605	0.663392		0.0983629	0.0504494	8.35727	0.0241018	0.272598	0.206121	0.134943	0.285041
67	0.333436	0.120614	0.831493	0.810156	0.864671	0.72732	0.163388	0.326468		0.0660446	0.021876	0.0738758	0.156226	0.180515	0.214779	0.0479371	0.157818		0.469648	0.313315	1.75068	0.955692	0.862242	0.589911	0.62615	0.666382		0.0996779	0.04972	8.32731	0.0244301	0.261407	0.228025	0.136025	0.288559
68	0.335282	0.120437	0.832605	0.811845	0.832783	0.702257	0.168554	0.297124		0.067446	0.0216607	0.0745517	0.152459	0.170171	0.205189	0.0548331	0.151958		0.472002	0.314696	1.74353	0.95559	0.820341	0.618123	0.623804	0.669395		0.100708	0.0489932	8.29657	0.0247898	0.249523	0.250007	0.135834	0.291905
69	0.336698	0.120256	0.834298	0.812373	0.800473	0.677493	0.174998	0.270912		0.0690672	0.0214576	0.075361	0.149273	0.158931	0.1958	0.0628706	0.146144		0.473878	0.315875	1.73618	0.955517	0.778225	0.648934	0.620427	0.672269		0.101161	0.0485886	8.2652	0.0251021	0.23753	0.270668	0.134697	0.295157
70	0.337737	0.12005	0.836843	0.811503	0.768328	0.653391	0.182805	0.247965		0.0707465	0.0211617	0.0761228	0.147377	0.147522	0.186873	0.0715126	0.140351		0.475008	0.316839	1.72873	0.955426	0.736938	0.681461	0.616842	0.675319		0.10065	0.0485452	8.23362	0.0253768	0.225873	0.289356	0.13313	0.298893
71	0.338509	0.119838	0.841034	0.809909	0.73665	0.63019	0.192175	0.228104		0.0724623	0.020696	0.0768258	0.14663	0.1367	0.178454	0.080346	0.134617		0.475219	0.317514	1.72093	0.955188	0.696937	0.71431	0.613522	0.678731		0.0992556	0.0487038	8.20066	0.0256499	0.214551	0.305842	0.131724	0.303167
72	0.339145	0.119683	0.8469	0.80793	0.705628	0.607892	0.203817	0.211236		0.0740541	0.0201499	0.0820492	0.146503	0.126933	0.170532	0.0891045	0.129159		0.474552	0.317825	1.71305	0.954858	0.658387	0.745901	0.610712	0.682473		0.0971453	0.0489186	8.16754	0.0258069	0.203599	0.32005	0.130901	0.307966
73	0.339736	0.119587	0.853918	0.805788	0.675398	0.586261	0.218346	0.197216		0.0753583	0.0196694	0.0990423	0.146602	0.11812	0.163098	0.0974542	0.124172		0.473131	0.317823	1.70491	0.954541	0.621338	0.774743	0.608336	0.686864		0.0947151	0.0491398	8.13353	0.025917	0.192997	0.331914	0.130527	0.313709
74	0.340271	0.119519	0.860865	0.803842	0.646479	0.564893	0.236365	0.18589		0.0764219	0.0193506	0.126409	0.146607	0.110169	0.156067	0.105423	0.119935		0.471158	0.317649	1.69655	0.954317	0.585842	0.799633	0.606062	0.69188		0.0925605	0.0493726	8.09886	0.0262271	0.182712	0.341424	0.129976	0.320662
75	0.340586	0.119508	0.866672	0.801792	0.619304	0.543607	0.258321	0.177076		0.0772966	0.0192483	0.155542	0.146646	0.102878	0.149236	0.113143	0.116724		0.469016	0.317344	1.68809	0.954173	0.551957	0.819296	0.603811	0.696886		0.0907588	0.0496437	8.06414	0.0265874	0.172757	0.348419	0.128684	0.328692
76	0.340497	0.119634	0.871028	0.799386	0.59397	0.522286	0.284697	0.170643		0.0779616	0.0193433	0.180674	0.146876	0.0959385	0.142541	0.120607	0.114395		0.466847	0.316795	1.6793	0.954157	0.519717	0.833028	0.601255	0.701404		0.0892364	0.0499244	8.02846	0.0270198	0.163029	0.353148	0.126333	0.337246
77	0.339862	0.120136	0.873895	0.796938	0.570469	0.501086	0.316006	0.166456		0.0783343	0.0195687	0.199427	0.147484	0.0893186	0.136034	0.127802	0.112986		0.464566	0.316108	1.6705	0.95426	0.489121	0.840594	0.598314	0.705451		0.0881393	0.0499904	7.99306	0.0274779	0.153536	0.356154	0.123085	0.346081
78	0.338653	0.121376	0.875559	0.794561	0.548688	0.480232	0.352801	0.164449		0.0783623	0.0198194	0.210897	0.148528	0.083089	0.129871	0.134957	0.112486		0.462154	0.315753	1.66154	0.954297	0.460133	0.84178	0.595065	0.708996		0.0877622	0.0497265	7.95728	0.0277599	0.144162	0.357699	0.119256	0.354531
79	0.337072	0.123783	0.876181	0.792392	0.528462	0.459939	0.395292	0.164477		0.0778711	0.0200745	0.21671	0.150065	0.0774808	0.124357	0.141729	0.112988		0.459614	0.316683	1.65248	0.954432	0.432746	0.836645	0.591916	0.712341		0.0883491	0.0492026	7.92134	0.0279277	0.134847	0.357505	0.115418	0.36231
80	0.335236	0.127636	0.875825	0.79065	0.509855	0.440414	0.443198	0.166231		0.0767871	0.020318	0.217638	0.15221	0.0729319	0.119804	0.147888	0.115172		0.456854	0.319715	1.64344	0.954782	0.40699	0.825731	0.58947	0.715942		0.0897431	0.0487479	7.88571	0.0280109	0.125554	0.355205	0.11211	0.369639
81	0.333259	0.133088	0.874522	0.789378	0.493161	0.421585	0.495756	0.168957		0.0750986	0.0206625	0.214264	0.154598	0.069668	0.116129	0.152922	0.119302		0.453993	0.32543	1.63417	0.955212	0.383085	0.809963	0.588345	0.719961		0.0916604	0.0486793	7.84943	0.0279267	0.116327	0.351039	0.109614	0.376493
82	0.331217	0.140294	0.872202	0.788656	0.478356	0.403417	0.551906	0.171987		0.0728621	0.0211718	0.206901	0.156715	0.0678206	0.11293	0.156288	0.125034		0.451099	0.334188	1.62491	0.955705	0.361288	0.789897	0.589118	0.724603		0.0935462	0.0492364	7.81358	0.0279398	0.10721	0.344953	0.107518	0.383384
83	0.329182	0.14938	0.869385	0.788584	0.46538	0.38575	0.610206	0.174804		0.0703485	0.0217321	0.197024	0.158093	0.0671573	0.109762	0.158072	0.131451		0.448392	0.34652	1.61551	0.956114	0.341753	0.766044	0.591764	0.729948		0.0947048	0.0506492	7.77751	0.0279853	0.09836	0.337121	0.105129	0.39077
84	0.327353	0.160892	0.866515	0.788963	0.454048	0.368423	0.668619	0.17696		0.0678586	0.0224799	0.185494	0.158605	0.067358	0.106294	0.158907	0.13717		0.446249	0.362949	1.60598	0.956359	0.324409	0.738994	0.59639	0.736105		0.0947258	0.053051	7.74132	0.0280958	0.0899844	0.327887	0.102107	0.398741
85	0.325768	0.175707	0.863705	0.789494	0.44417	0.351502	0.72536	0.178358		0.065567	0.0251496	0.172912	0.158148	0.0680492	0.10233	0.159165	0.141311		0.445197	0.383927	1.59644	0.956521	0.309158	0.709015	0.603278	0.743255		0.0936431	0.0559087	7.7054	0.028394	0.0824655	0.316989	0.0990573	0.407298
86	0.324519	0.193981	0.861034	0.789859	0.435623	0.335021	0.778572	0.178934		0.0635464	0.0332061	0.160567	0.156982	0.0686366	0.0979192	0.158401	0.143474		0.445721	0.409719	1.58664	0.956631	0.295719	0.676676	0.612869	0.751416		0.0919009	0.0589766	7.66886	0.0287799	0.0761632	0.304372	0.0970437	0.415689
87	0.323644	0.215285	0.858553	0.789915	0.428256	0.319149	0.826745	0.17877		0.0617299	0.0474233	0.148841	0.155388	0.0687326	0.0932418	0.156492	0.143508		0.44831	0.439698	1.57683	0.956823	0.283837	0.642968	0.626364	0.760482		0.0901142	0.0633521	7.63261	0.0291983	0.0711493	0.290216	0.0969508	0.423159
88	0.323102	0.239041	0.85617	0.789498	0.422082	0.304047	0.868642	0.177978		0.0601583	0.066259	0.137903	0.153464	0.0681861	0.0885023	0.154301	0.141376		0.453538	0.472774	1.56682	0.957105	0.273355	0.608616	0.645153	0.770498		0.0886409	0.0702683	7.59607	0.0295673	0.0672485	0.274616	0.0985002	0.42887
89	0.32311	0.265207	0.853915	0.788806	0.417019	0.289816	0.902599	0.176672		0.0589168	0.0891509	0.127959	0.151338	0.0670665	0.0838219	0.152706	0.137293		0.461857	0.507822	1.5566	0.95726	0.264074	0.574184	0.67012	0.781742		0.0876648	0.0805964	7.55931	0.0299954	0.0640154	0.257593	0.100926	0.4321
90	0.323908	0.292871	0.851759	0.787616	0.413112	0.276598	0.927579	0.175012		0.0580804	0.115225	0.118316	0.14894	0.0658613	0.0791763	0.152543	0.131723		0.473266	0.543597	1.54628	0.957382	0.255853	0.540312	0.701124	0.794393		0.0871817	0.0930555	7.52272	0.0305254	0.061102	0.239215	0.103301	0.432659
91	0.325713	0.320965	0.84967	0.786063	0.41028	0.264335	0.942379	0.173073		0.0578288	0.144653	0.109134	0.146328	0.0651002	0.0745865	0.153648	0.124951		0.487605	0.578913	1.53559	0.957488	0.2487	0.50748	0.737998	0.808488		0.0873037	0.105258	7.48551	0.0309448	0.0582812	0.220026	0.105374	0.430064
92	0.328695	0.348243	0.847773	0.784834	0.408185	0.252976	0.946394	0.170853		0.058017	0.176052	0.100601	0.143403	0.0651484	0.070106	0.155666	0.11728		0.504772	0.612482	1.52477	0.957549	0.2426	0.476035	0.779467	0.823661		0.0879439	0.1157	7.44853	0.0311992	0.0555819	0.200674	0.107856	0.423967
93	0.332832	0.373415	0.84609	0.784052	0.406552	0.24245	0.939938	0.168346		0.0584935	0.206451	0.0931788	0.139861	0.0658801	0.0657808	0.158214	0.108974		0.5244	0.643319	1.51372	0.957717	0.237553	0.446121	0.82294	0.838851		0.0890916	0.12322	7.41157	0.0311904	0.0531314	0.181592	0.110847	0.41439
94	0.338083	0.395962	0.844589	0.783911	0.405293	0.232662	0.923215	0.165574		0.0590785	0.234592	0.0868515	0.135479	0.0666262	0.0617093	0.16085	0.10024		0.547013	0.670988	1.50243	0.957891	0.233506	0.417897	0.866007	0.852427		0.0904116	0.127403	7.37465	0.0309083	0.0509753	0.163181	0.114578	0.401683
95	0.344127	0.415825	0.843365	0.784547	0.404581	0.223639	0.896751	0.162589		0.0596393	0.259193	0.0811604	0.130438	0.0668608	0.0579118	0.162805	0.09137		0.573024	0.695308	1.491	0.958042	0.23042	0.391618	0.90553	0.862887		0.0914748	0.128612	7.33822	0.0303572	0.0491656	0.145734	0.119116	0.386468
96	0.350831	0.433494	0.842515	0.785199	0.404738	0.215453	0.861517	0.159376		0.0600476	0.278247	0.0759465	0.125276	0.0665682	0.0543405	0.163373	0.0826845		0.602506	0.716205	1.47922	0.958224	0.228299	0.367532	0.937779	0.868634		0.0921999	0.127372	7.30158	0.0295746	0.0477254	0.129458	0.124029	0.369101
97	0.358222	0.451241	0.842149	0.785433	0.405731	0.208207	0.819292	0.156004		0.0601385	0.291674	0.0715059	0.121128	0.0661601	0.0509514	0.162267	0.0744119		0.635351	0.733906	1.4673	0.958333	0.227006	0.345858	0.960982	0.869061		0.0931218	0.124703	7.26542	0.028737	0.0466467	0.114549	0.1298	0.350544
98	0.366771	0.472678	0.84241	0.784949	0.407536	0.201899	0.771838	0.152474		0.0599143	0.299651	0.0682122	0.118724	0.0660776	0.0476346	0.159129	0.066667		0.670269	0.74912	1.45516	0.958404	0.22649	0.326706	0.974075	0.864071		0.0943069	0.121826	7.22948	0.0280012	0.0458626	0.10119	0.136004	0.330658
99	0.377462	0.50033	0.843292	0.783484	0.41014	0.196463	0.720777	0.148847		0.0595445	0.304156	0.066682	0.117841	0.0665992	0.0443471	0.154005	0.0595057		0.706357	0.763584	1.44278	0.958437	0.226777	0.309921	0.976641	0.853798		0.0963536	0.119586	7.19376	0.0274987	0.0453204	0.0895416	0.141822	0.309386
100	0.391308	0.535046	0.844772	0.781226	0.413715	0.191805	0.667552	0.145397		0.0599644	0.308759	0.0680693	0.117971	0.0677527	0.0411267	0.147114	0.0528993		0.742561	0.779614	1.43027	0.9584	0.227748	0.295308	0.969009	0.838552		0.0995378	0.118639	7.15873	0.0271904	0.0450001	0.079816	0.146567	0.286913
	RIGHT
	EMG RVastusLat		EMG RSemitendi		EMG RBicepsFem		EMG RGastrocMed		EMG RSoleus		EMG RTibialisA		EMG RPeroneusLong		EMG LTensorLatae		EMG RTensorLatae		EMG LRectusFem		EMG LVastusLat		EMG LSemitendi		EMG LBicepsFem		EMG LGastrocMed		EMG LSoleus		EMG LTibialisA		EMG LPeroneusLong		EMG RRectusFem
%	mean	std	mean	std	mean	std	mean	std	mean	std	mean	std	mean	std	mean	std	mean	std	mean	std	mean	std	mean	std	mean	std	mean	std	mean	std	mean	std	mean	std	mean	std
1	0.368243	0.710219	0.429476	0.561387		0.433579	0.332122	0.994054	0.959192	0.0900983	0.103766	0.0795992	0.0920124		0.0898056	0.0510033	6.50581	0.0237157	0.765171	0.169737	0.82357		0.28113	0.170967	0.841061	0.79481	0.49677	0.20854	0.0445356	0.162104		0.0663036	0.0433842	0.0739427	0.146282	0.0919916
2	0.40691	0.692168	0.441396	0.576387		0.435055	0.324489	0.994026	0.959276	0.105911	0.103583	0.0818331	0.100657		0.0874122	0.0510768	6.50661	0.0225904	0.772601	0.168282	0.863063		0.281408	0.161	0.84017	0.795464	0.521915	0.225389	0.0443858	0.165949		0.0647762	0.0412493	0.0752463	0.149271	0.0996429
3	0.453447	0.671074	0.452227	0.589235		0.436638	0.317612	0.993996	0.959342	0.12322	0.102324	0.0842606	0.11091		0.0847478	0.0513632	6.50718	0.0215583	0.780805	0.166274	0.890858		0.282008	0.152097	0.83948	0.795598	0.553132	0.241379	0.0436028	0.168567		0.062866	0.0389249	0.0768883	0.151044	0.107867
4	0.506846	0.648188	0.461916	0.599819		0.438302	0.311501	0.993962	0.959373	0.140553	0.100063	0.0865132	0.122137		0.0822291	0.0517012	6.50754	0.020811	0.791118	0.163956	0.90572		0.282817	0.144305	0.839258	0.795461	0.590536	0.256192	0.0422963	0.170539		0.0607552	0.0364914	0.0782549	0.151507	0.116809
5	0.565525	0.624705	0.470995	0.608447		0.440037	0.30613	0.993911	0.959398	0.156896	0.0969952	0.0884259	0.134804		0.0798518	0.0518669	6.50769	0.0203394	0.803861	0.161548	0.90772		0.283662	0.137625	0.839162	0.795107	0.633865	0.269574	0.0405815	0.172483		0.058621	0.0340226	0.0790886	0.15074	0.126491
6	0.627318	0.601549	0.480412	0.615624		0.441749	0.301499	0.99384	0.959352	0.171582	0.0933071	0.0899057	0.149156		0.0776388	0.051588	6.50766	0.0202021	0.818523	0.15929	0.89744		0.284657	0.132091	0.839218	0.794897	0.682786	0.281067	0.0385721	0.174696		0.0567252	0.0316504	0.0793814	0.149523	0.136188
7	0.689804	0.579383	0.490957	0.621825		0.443192	0.29772	0.993752	0.959219	0.185208	0.0891141	0.0907436	0.164668		0.0755917	0.0506041	6.50744	0.0203951	0.833508	0.157408	0.876317		0.28596	0.127666	0.839513	0.795318	0.735565	0.290097	0.0364295	0.177193		0.0551909	0.0294916	0.0789835	0.149123	0.145246
8	0.751302	0.558682	0.502918	0.627787		0.444159	0.29493	0.993646	0.958967	0.198946	0.0849177	0.0912331	0.180916		0.0735903	0.049017	6.50707	0.0208127	0.846644	0.155975	0.846824		0.287862	0.124263	0.839743	0.796401	0.789209	0.296912	0.0343798	0.179651		0.0541863	0.0276284	0.0777194	0.150301	0.152825
9	0.809548	0.53973	0.516061	0.634054		0.444646	0.293273	0.993544	0.958503	0.21371	0.0814295	0.0917229	0.196798		0.0718335	0.0471619	6.50659	0.0214181	0.856567	0.154936	0.810915		0.29065	0.121913	0.839935	0.797987	0.840622	0.301096	0.0326491	0.181604		0.0537967	0.0261006	0.0758028	0.152814	0.158593
10	0.862414	0.522972	0.529895	0.640997		0.444781	0.292716	0.993443	0.957841	0.229418	0.0794661	0.0926683	0.211755		0.0706084	0.0454618	6.50602	0.0220771	0.862546	0.154242	0.770377		0.294239	0.120521	0.840131	0.799683	0.886615	0.302461	0.0314358	0.182828		0.0538215	0.0249175	0.0734476	0.15618	0.163274
11	0.907379	0.508976	0.54396	0.648556		0.444622	0.293089	0.993324	0.957163	0.244642	0.0798339	0.0944142	0.225923		0.0703005	0.044303	6.50535	0.0225867	0.864404	0.153906	0.726612		0.298299	0.119949	0.839975	0.80121	0.924302	0.30103	0.0307301	0.183129		0.0542132	0.0240307	0.0710252	0.159619	0.167687
12	0.941968	0.498437	0.557987	0.65655		0.444499	0.294229	0.993194	0.956614	0.257219	0.0830081	0.0975411	0.239573		0.0712266	0.0441078	6.50463	0.022808	0.862724	0.153846	0.680802		0.302506	0.119897	0.839372	0.802486	0.951845	0.297164	0.0303774	0.182352		0.0548523	0.0234215	0.0687294	0.162237	0.172543
13	0.965242	0.491878	0.571682	0.664517		0.444814	0.295832	0.993051	0.956182	0.266023	0.0889431	0.102128	0.253013		0.0735096	0.0448186	6.50387	0.0229316	0.858113	0.154028	0.633977		0.306557	0.120002	0.838615	0.803891	0.969021	0.291264	0.0302264	0.180511		0.0555719	0.0230259	0.0666851	0.163667	0.177768
14	0.977121	0.489798	0.584564	0.671969		0.445851	0.29771	0.992893	0.955696	0.270871	0.0975206	0.107507	0.265869		0.0769194	0.0461999	6.50309	0.0230725	0.851052	0.154416	0.587001		0.310363	0.120037	0.83802	0.805939	0.976272	0.283717	0.0303007	0.177501		0.0564798	0.022778	0.0652104	0.163512	0.182418
15	0.977862	0.492591	0.596131	0.678686		0.447755	0.299813	0.992736	0.955098	0.271522	0.108449	0.112913	0.277524		0.081052	0.047811	6.50234	0.023195	0.841484	0.154927	0.540759		0.314009	0.119898	0.837711	0.808809	0.974373	0.274672	0.0307515	0.173299		0.0575278	0.0225433	0.0645824	0.16156	0.185375
16	0.968334	0.500354	0.605852	0.684743		0.450314	0.302086	0.992589	0.954401	0.268478	0.121494	0.117578	0.287755		0.0853354	0.0491079	6.50158	0.0234824	0.829175	0.155663	0.496078		0.317424	0.119653	0.837712	0.812346	0.964674	0.264679	0.0317276	0.168236		0.0586627	0.0222879	0.0648835	0.158144	0.186161
17	0.949639	0.512767	0.613478	0.690429		0.453019	0.304467	0.992442	0.953682	0.262381	0.136572	0.121082	0.296579		0.0891309	0.0498409	6.50078	0.0239515	0.813984	0.156906	0.453586		0.320566	0.119403	0.837677	0.816178	0.948531	0.25409	0.0335302	0.162792		0.05979	0.0220326	0.0659144	0.153747	0.184737
18	0.923349	0.529146	0.618889	0.695673		0.455348	0.306893	0.992296	0.953101	0.254081	0.153593	0.123635	0.303927		0.0920402	0.0499347	6.49994	0.0244342	0.796027	0.15903	0.413806		0.323468	0.119188	0.837291	0.820038	0.92719	0.243104	0.0366678	0.157408		0.0607005	0.0217921	0.0672248	0.149515	0.181336
19	0.891124	0.549036	0.622256	0.700345		0.457153	0.309313	0.992149	0.952546	0.244344	0.172569	0.125714	0.310075		0.0938992	0.0493731	6.49907	0.0248486	0.775677	0.162242	0.376911		0.326106	0.119033	0.836776	0.823787	0.901585	0.232049	0.0414487	0.152361		0.0613648	0.0216428	0.068538	0.1459	0.176322
20	0.854661	0.572486	0.623586	0.704504		0.458619	0.311594	0.991989	0.952122	0.233683	0.193198	0.127487	0.315772		0.0946995	0.048266	6.49816	0.0252838	0.753489	0.16663	0.343117		0.328493	0.118899	0.836544	0.826891	0.87271	0.221003	0.0479639	0.147799		0.0618869	0.0215696	0.069579	0.143036	0.169881
21	0.815627	0.599318	0.622996	0.707996		0.459983	0.313602	0.991823	0.951895	0.222542	0.214965	0.128902	0.320734		0.0947522	0.0469895	6.49727	0.0256466	0.730156	0.172251	0.312482		0.330517	0.118704	0.836912	0.828942	0.841612	0.210426	0.0560853	0.14369		0.0625856	0.0215186	0.0704429	0.141316	0.162376
22	0.775211	0.628939	0.620813	0.710873		0.46132	0.315288	0.991659	0.951836	0.211036	0.236847	0.129815	0.324873		0.0942696	0.0460147	6.49645	0.0258873	0.706224	0.17898	0.284928		0.332183	0.118416	0.838096	0.829721	0.809271	0.200848	0.0652883	0.14009		0.0636416	0.021458	0.071365	0.140441	0.15396
23	0.73454	0.660886	0.617613	0.713411		0.462471	0.316543	0.991489	0.952004	0.19921	0.258201	0.129928	0.328451		0.0931675	0.0456102	6.49564	0.0261864	0.682384	0.186795	0.260454		0.333422	0.11804	0.839754	0.828824	0.776691	0.192505	0.0751028	0.136704		0.0650776	0.0212405	0.0722377	0.140234	0.144992
24	0.694333	0.693796	0.61404	0.715854		0.463289	0.317324	0.991304	0.952219	0.187452	0.278753	0.129178	0.331832		0.0916384	0.0457896	6.49486	0.0265243	0.659141	0.195973	0.238929		0.334219	0.117637	0.841545	0.826713	0.744498	0.185218	0.0854018	0.133122		0.0667582	0.0208406	0.0728344	0.140506	0.136096
25	0.655195	0.7262	0.610778	0.718602		0.463501	0.317503	0.991105	0.9524	0.176213	0.297506	0.127762	0.335638		0.0897885	0.0464735	6.49411	0.0267563	0.636601	0.206985	0.220243		0.33468	0.11733	0.84355	0.823871	0.713177	0.178537	0.0960026	0.129217		0.0685424	0.0202698	0.0724801	0.140921	0.127868
26	0.617418	0.757099	0.608215	0.721875		0.463012	0.316988	0.990903	0.95269	0.165817	0.313957	0.125852	0.34052		0.0878171	0.0473826	6.49333	0.0268644	0.614782	0.220387	0.204278		0.334873	0.117237	0.84636	0.82095	0.682859	0.172048	0.106669	0.125082		0.0703205	0.019583	0.0717002	0.14136	0.120559
27	0.581222	0.78505	0.606426	0.725584		0.462005	0.315848	0.990713	0.953071	0.156496	0.327577	0.123778	0.346519		0.0860712	0.0481976	6.49251	0.0268094	0.593377	0.236769	0.191029		0.33486	0.117381	0.850414	0.818188	0.653725	0.165395	0.11705	0.120945		0.071875	0.0189278	0.076292	0.14188	0.114248
28	0.546704	0.80892	0.605195	0.729454		0.460737	0.314294	0.990538	0.953479	0.148059	0.338068	0.121588	0.353302		0.0849061	0.0487031	6.49166	0.0267314	0.571883	0.256708	0.180388		0.334709	0.117718	0.855545	0.815384	0.626091	0.158518	0.126726	0.117419		0.073161	0.0184362	0.0937664	0.142337	0.108737
29	0.513861	0.827566	0.604155	0.732919		0.459335	0.312733	0.990373	0.953836	0.140281	0.345631	0.119032	0.359937		0.0844174	0.0488691	6.4908	0.0266107	0.549952	0.280707	0.172087		0.334342	0.118213	0.861218	0.81224	0.600043	0.151386	0.13567	0.115007		0.074104	0.0182629	0.121528	0.142511	0.103588
30	0.48271	0.839862	0.602981	0.735621		0.457883	0.311372	0.990186	0.95403	0.132973	0.350347	0.116119	0.365695		0.0844323	0.0487896	6.48993	0.0265453	0.527448	0.309246	0.165815		0.333662	0.118917	0.866529	0.808336	0.575715	0.144114	0.143691	0.113431		0.0745585	0.0184356	0.150671	0.142335	0.0984085
31	0.453233	0.845409	0.60143	0.737298		0.456314	0.310606	0.989967	0.954165	0.126083	0.352504	0.112821	0.370393		0.0849141	0.0483502	6.48907	0.0266032	0.504644	0.343018	0.161455		0.332669	0.120044	0.870962	0.80372	0.553154	0.13683	0.150684	0.112616		0.0745221	0.0188002	0.175816	0.141923	0.0929032
32	0.42558	0.844289	0.599653	0.737991		0.454525	0.310882	0.989733	0.954373	0.119518	0.352163	0.109089	0.37397		0.0858665	0.0474918	6.48824	0.0265796	0.481953	0.382616	0.159006		0.331422	0.121943	0.874122	0.798673	0.532521	0.1299	0.15671	0.112638		0.0740945	0.0192601	0.194806	0.141649	0.0870532
33	0.399895	0.836707	0.59794	0.738364		0.452398	0.312633	0.989496	0.954718	0.113088	0.349043	0.105105	0.376579		0.0871937	0.0464	6.4874	0.0267445	0.459845	0.427881	0.158384		0.330174	0.12498	0.875808	0.793777	0.513815	0.123839	0.161474	0.114093		0.0736111	0.0198182	0.207263	0.141972	0.0811854
34	0.376181	0.823661	0.596756	0.739025		0.449966	0.316462	0.989275	0.955342	0.106773	0.343813	0.101133	0.378638		0.0887769	0.0455214	6.48653	0.0271081	0.438653	0.478242	0.159175		0.328997	0.129381	0.876382	0.789788	0.496881	0.11909	0.164437	0.117602		0.0732484	0.0206441	0.21391	0.142978	0.0756524
35	0.354537	0.805805	0.596592	0.740419		0.447211	0.323017	0.989072	0.956187	0.100607	0.336458	0.0974052	0.3807		0.0905148	0.0456018	6.48564	0.0274348	0.41859	0.533241	0.160833		0.327863	0.135357	0.876255	0.787048	0.481675	0.115998	0.165293	0.122911		0.072911	0.0218715	0.215732	0.14443	0.0709014
36	0.335025	0.783816	0.597705	0.742857		0.444101	0.332717	0.988874	0.956942	0.0945458	0.327364	0.0941465	0.383313		0.0920973	0.0473136	6.48473	0.0278552	0.399523	0.591398	0.162824		0.326745	0.143179	0.875443	0.785424	0.467998	0.114221	0.164649	0.129285		0.0724272	0.0236394	0.21331	0.14591	0.0670549
37	0.317668	0.758192	0.600489	0.74637		0.44105	0.346158	0.988674	0.957592	0.0886638	0.316967	0.0912917	0.387087		0.0929511	0.0507112	6.48387	0.0283064	0.381231	0.650879	0.16464		0.325624	0.153555	0.874088	0.78485	0.455668	0.113241	0.162948	0.135091		0.0715957	0.0265618	0.207355	0.146633	0.0641392
38	0.3024	0.729565	0.605266	0.750944		0.438442	0.363866	0.988476	0.958107	0.0830493	0.305468	0.0889394	0.392359		0.0928194	0.0556728	6.48307	0.0286729	0.363456	0.709612	0.166029		0.32462	0.167488	0.872217	0.78486	0.444722	0.112185	0.160818	0.139353		0.0701787	0.0329571	0.198313	0.146675	0.0622672
39	0.289104	0.698379	0.6126	0.756743		0.436828	0.386374	0.988289	0.958223	0.0780563	0.292982	0.0875827	0.398601		0.0916951	0.062124	6.48234	0.0291377	0.346053	0.765831	0.166833		0.323778	0.184859	0.870035	0.784922	0.435086	0.110395	0.15839	0.141565		0.0682405	0.0451967	0.18763	0.146216	0.0612633
40	0.277614	0.665237	0.623415	0.763873		0.437039	0.413489	0.988136	0.958139	0.0739415	0.279715	0.0874146	0.405062		0.0899092	0.0703854	6.48169	0.0296071	0.329172	0.817877	0.166998		0.323238	0.205375	0.867923	0.785023	0.426939	0.107734	0.156007	0.141571		0.0660593	0.062932	0.175816	0.145864	0.0609866
41	0.26763	0.630791	0.638608	0.772232		0.439541	0.444627	0.98803	0.957976	0.0705853	0.265609	0.0884604	0.410947		0.0879336	0.0814303	6.48112	0.0300225	0.313125	0.864463	0.166563		0.323111	0.228547	0.866236	0.785109	0.420356	0.104444	0.154179	0.139364		0.0638123	0.084665	0.163834	0.145996	0.0613704
42	0.258893	0.595696	0.658899	0.781629		0.444829	0.478731	0.987962	0.957677	0.0678262	0.250542	0.0902435	0.415265		0.0862376	0.0951014	6.48065	0.0304257	0.298145	0.904346	0.165629		0.323474	0.253988	0.8647	0.784814	0.415246	0.100661	0.153363	0.135178		0.0617604	0.109836	0.152515	0.146135	0.0623592
43	0.251158	0.560638	0.684559	0.791938		0.453325	0.514012	0.987928	0.957442	0.0653494	0.23439	0.0924458	0.41731		0.084912	0.109366	6.48033	0.0305991	0.284378	0.936026	0.164326		0.324402	0.281132	0.863085	0.783978	0.411496	0.0965441	0.154011	0.129504		0.0601123	0.137381	0.142083	0.146111	0.063516
44	0.244284	0.526353	0.715805	0.802953		0.464958	0.549124	0.987926	0.957237	0.0628529	0.217407	0.0951251	0.416262		0.0839893	0.122358	6.48025	0.0305159	0.27175	0.958406	0.162754		0.326003	0.30924	0.861407	0.782766	0.408989	0.0921797	0.156023	0.12265		0.0588251	0.166918	0.132932	0.14606	0.0643702
45	0.238235	0.493455	0.752018	0.814606		0.47969	0.582985	0.987953	0.957014	0.0602522	0.200079	0.0983605	0.411729		0.0834915	0.132546	6.48047	0.0304116	0.260163	0.970664	0.160982		0.328369	0.336953	0.859327	0.781405	0.407501	0.08763	0.159533	0.114903		0.0578352	0.196597	0.124611	0.145763	0.0649212
46	0.23313	0.4623	0.792398	0.826534		0.497705	0.614776	0.988008	0.956846	0.0575823	0.18267	0.102343	0.403531		0.0837043	0.139069	6.48101	0.0302447	0.24944	0.972109	0.159064		0.331508	0.362889	0.856923	0.780238	0.40681	0.0829416	0.164265	0.10648		0.0571843	0.224002	0.11677	0.144919	0.0655001
47	0.229133	0.433027	0.834901	0.837947		0.519105	0.644282	0.988112	0.956762	0.0548765	0.165497	0.107363	0.391734		0.0846237	0.141591	6.48195	0.0298667	0.239442	0.96251	0.157015		0.335387	0.386097	0.854678	0.779603	0.406686	0.0782094	0.169464	0.0976513		0.0569034	0.248286	0.109232	0.142942	0.0664291
48	0.226185	0.405727	0.876351	0.847596		0.543862	0.671369	0.98824	0.956813	0.0522827	0.148874	0.113791	0.377007		0.0860483	0.14119	6.48313	0.0294259	0.230146	0.942432	0.154804		0.339943	0.406068	0.85264	0.779482	0.406934	0.0735106	0.174394	0.088744		0.0570349	0.268255	0.101981	0.139811	0.0676266
49	0.224246	0.380556	0.913525	0.853923		0.571708	0.695406	0.98841	0.957015	0.0500109	0.132977	0.121514	0.359874		0.0877705	0.138524	6.4847	0.028872	0.221613	0.912471	0.152428		0.345064	0.423169	0.851121	0.779511	0.407475	0.0687997	0.178083	0.0799811		0.0576319	0.283318	0.0951938	0.135517	0.0686135
50	0.223171	0.357601	0.943859	0.856339		0.602403	0.716086	0.988613	0.957209	0.0482029	0.118052	0.129893	0.341214		0.0896798	0.134378	6.4864	0.0281723	0.213824	0.874428	0.149904		0.350585	0.438842	0.850413	0.779483	0.408209	0.0640917	0.180289	0.0715587		0.0584694	0.293772	0.0893527	0.130857	0.0691798
51	0.222764	0.336957	0.965235	0.854235		0.635748	0.733643	0.98886	0.957262	0.0467992	0.104395	0.13819	0.321574		0.0922062	0.129835	6.48828	0.027531	0.206855	0.829796	0.147224		0.356584	0.455113	0.850473	0.779203	0.409004	0.0593724	0.180848	0.0636302		0.0593414	0.299102	0.0849894	0.126638	0.0690153
52	0.222879	0.318568	0.976656	0.847356		0.671246	0.749135	0.989146	0.957086	0.0457354	0.0922381	0.14627	0.301421		0.0959309	0.12574	6.49029	0.0270804	0.200667	0.780304	0.144418		0.363657	0.474716	0.851355	0.778704	0.410026	0.0546656	0.179782	0.0562448		0.0600448	0.300652	0.0823567	0.123437	0.0683205
53	0.223546	0.302226	0.978051	0.835976		0.708139	0.764278	0.989448	0.956786	0.0449133	0.0818085	0.153842	0.280925		0.100838	0.122639	6.49226	0.0266791	0.195259	0.727569	0.14163		0.372478	0.500197	0.852877	0.778131	0.411688	0.0501142	0.177062	0.0493889		0.0603981	0.301024	0.0821748	0.121863	0.0673978
54	0.224763	0.287872	0.969342	0.820222		0.745403	0.781736	0.989778	0.956715	0.044259	0.0734251	0.160458	0.260253		0.106654	0.121317	6.4944	0.0262657	0.190602	0.672893	0.139163		0.383895	0.533237	0.854754	0.777274	0.414712	0.0458782	0.1725	0.0430711		0.0603177	0.302123	0.0846763	0.122133	0.066206
55	0.226468	0.275394	0.951698	0.80063		0.781792	0.802917	0.99007	0.956942	0.0437436	0.0672188	0.1656	0.239632		0.112737	0.123515	6.49637	0.0259503	0.186557	0.617634	0.137512		0.398371	0.573115	0.856524	0.776263	0.419732	0.0420382	0.166242	0.0374749		0.060477	0.306416	0.0895118	0.123999	0.0653538
56	0.228521	0.264729	0.926311	0.777628		0.816494	0.828624	0.990343	0.957316	0.0433207	0.0630194	0.168386	0.219225		0.118786	0.13355	6.49837	0.025686	0.183054	0.562848	0.137382		0.416611	0.61851	0.85777	0.774921	0.427043	0.0387088	0.158424	0.0331417		0.0626584	0.316503	0.0949997	0.126648	0.065385
57	0.230715	0.2557	0.894857	0.752169		0.849747	0.857704	0.990587	0.957896	0.0429596	0.0602904	0.168613	0.199485		0.124651	0.155241	6.50022	0.0255757	0.179992	0.509414	0.139754		0.440353	0.666288	0.85848	0.773042	0.436534	0.0360245	0.149119	0.0308805		0.0704476	0.33275	0.0999848	0.129171	0.0664202
58	0.232897	0.24829	0.858996	0.725193		0.88108	0.886971	0.990796	0.958561	0.0426344	0.0585142	0.166337	0.180748		0.130225	0.187613	6.50181	0.0255852	0.1773	0.458194	0.145786		0.472238	0.713261	0.858912	0.77084	0.447739	0.0341518	0.138765	0.0314543		0.0900566	0.353709	0.103763	0.131262	0.0683649
59	0.23499	0.2424	0.82041	0.697644		0.909737	0.912545	0.990977	0.95912	0.0424633	0.0572411	0.161835	0.163092		0.135413	0.22526	6.50319	0.0257049	0.175051	0.409765	0.156247		0.513888	0.756026	0.859426	0.768409	0.459834	0.0332387	0.127668	0.0350755		0.128688	0.376286	0.106016	0.133002	0.0715934
60	0.236922	0.237812	0.780441	0.670482		0.934608	0.931253	0.991056	0.959688	0.0425415	0.0561906	0.155553	0.14681		0.139494	0.262084	6.50388	0.026001	0.173345	0.36455	0.171358		0.566055	0.792848	0.860326	0.766073	0.471721	0.0332714	0.116123	0.0407014		0.19032	0.396893	0.106566	0.134586	0.0761641
61	0.238678	0.234309	0.740149	0.644359		0.954224	0.941592	0.991049	0.960267	0.0428891	0.0552588	0.148116	0.132066		0.141662	0.294466	6.50412	0.0263673	0.17227	0.32281	0.190915		0.628169	0.823493	0.861381	0.763872	0.482391	0.0340008	0.104519	0.0474513		0.273481	0.414389	0.105607	0.13592	0.081715
62	0.240213	0.231707	0.700445	0.619667		0.967365	0.943685	0.990892	0.960737	0.0434017	0.0544182	0.140236	0.118992		0.1418	0.320763	6.50349	0.0268175	0.171816	0.284724	0.214226		0.696331	0.848795	0.862175	0.761933	0.491102	0.0351008	0.093168	0.0548916		0.371602	0.429504	0.103504	0.136947	0.0875743
63	0.24142	0.229884	0.661918	0.596602		0.97326	0.938455	0.990591	0.961162	0.0438818	0.0536967	0.132459	0.10769		0.140246	0.340718	6.50198	0.0271463	0.171863	0.250417	0.240386		0.765176	0.870243	0.862365	0.760163	0.497486	0.03626	0.0823083	0.0630765		0.475625	0.444521	0.100518	0.137809	0.0929778
64	0.242155	0.228754	0.624966	0.575028		0.971915	0.927351	0.990171	0.96142	0.0442047	0.0530771	0.125028	0.0980638		0.137614	0.354586	6.49958	0.0271895	0.172262	0.220021	0.268255		0.829506	0.887552	0.861717	0.758376	0.50159	0.0372238	0.0721777	0.0719926		0.576643	0.460745	0.0968965	0.138624	0.097595
65	0.242348	0.228301	0.59023	0.555068		0.964191	0.912045	0.989597	0.96144	0.044325	0.0524955	0.118431	0.090663		0.134726	0.361149	6.49598	0.0269806	0.172766	0.193728	0.29637		0.883881	0.89983	0.860255	0.756864	0.503808	0.0379691	0.0630984	0.081051		0.665001	0.47754	0.0928521	0.139797	0.101163
66	0.242109	0.228364	0.557988	0.536562		0.951184	0.894399	0.988888	0.96129	0.0441971	0.0516902	0.112013	0.0846097		0.132283	0.3605	6.49135	0.0266104	0.173155	0.171393	0.323759		0.925046	0.905744	0.85829	0.755769	0.504607	0.0384585	0.055405	0.0899109		0.735538	0.492756	0.0887267	0.14138	0.10357
67	0.241602	0.228829	0.528513	0.519631		0.934403	0.876132	0.988015	0.961	0.0438628	0.0505265	0.105774	0.0795922		0.130777	0.353266	6.48545	0.0262788	0.173333	0.152719	0.349616		0.951815	0.904218	0.856368	0.755213	0.504324	0.0386333	0.0495339	0.0981062		0.785822	0.50318	0.0848255	0.143401	0.104793
68	0.24103	0.229629	0.502105	0.504523		0.91475	0.858551	0.987014	0.960741	0.0433519	0.0488446	0.0999013	0.0751585		0.130355	0.340544	6.47849	0.0260434	0.173312	0.13734	0.37368		0.964297	0.895195	0.855008	0.755384	0.503399	0.0383981	0.045786	0.104854		0.816004	0.506827	0.081386	0.145947	0.104948
69	0.240503	0.230696	0.478554	0.49129		0.892633	0.842363	0.985863	0.960659	0.0426827	0.0468626	0.0945441	0.0708044		0.130732	0.323619	6.47041	0.0259519	0.173218	0.124668	0.396256		0.963643	0.87952	0.854354	0.756112	0.50219	0.0377827	0.0437839	0.110149		0.826744	0.502647	0.0790872	0.148746	0.104973
70	0.240014	0.231993	0.457678	0.479879		0.867895	0.827598	0.984578	0.960669	0.0419803	0.0448901	0.0899786	0.0664766		0.131091	0.303854	6.4612	0.0259254	0.173188	0.114415	0.417411		0.951363	0.858785	0.854446	0.757037	0.50066	0.0368886	0.042915	0.113961		0.820296	0.490674	0.0784547	0.151348	0.105695
71	0.239467	0.233441	0.439272	0.47005		0.840988	0.813943	0.983175	0.960704	0.0414146	0.0433099	0.0865749	0.0627797		0.131152	0.282557	6.45108	0.0259645	0.173311	0.10635	0.437056		0.929475	0.834815	0.854982	0.758037	0.498937	0.0358627	0.0427208	0.116629		0.799514	0.471724	0.0794229	0.153551	0.107694
72	0.238775	0.234884	0.422836	0.461475		0.812146	0.801649	0.98162	0.96071	0.0409441	0.0423175	0.0841935	0.0599944		0.130351	0.261299	6.43991	0.0259832	0.173576	0.100174	0.454586		0.899874	0.808757	0.855644	0.758947	0.496801	0.0349055	0.0427538	0.118455		0.767031	0.447431	0.0814701	0.155168	0.110931
73	0.237984	0.236202	0.408061	0.453782		0.781819	0.790425	0.979982	0.960589	0.0405388	0.0419147	0.0826065	0.058073		0.12843	0.240673	6.42815	0.0259786	0.173932	0.0956495	0.468891		0.864529	0.781501	0.856411	0.75981	0.494072	0.0340408	0.0427219	0.119339		0.725763	0.419406	0.083846	0.156215	0.11488
74	0.237149	0.237245	0.394928	0.44665		0.750512	0.780071	0.978263	0.960417	0.0400663	0.041991	0.0816186	0.0568874		0.125476	0.221111	6.41584	0.0260226	0.174343	0.0925171	0.479086		0.825071	0.753317	0.857006	0.760817	0.490978	0.0333174	0.042476	0.119333		0.677746	0.388833	0.0860354	0.156398	0.118893
75	0.236413	0.237918	0.383317	0.439971		0.718691	0.770009	0.976505	0.960177	0.0394003	0.0423024	0.0809385	0.0560345		0.121498	0.202628	6.40318	0.0259775	0.174827	0.0905094	0.484507		0.78312	0.723982	0.857271	0.762214	0.487421	0.0327447	0.0419214	0.118249		0.625251	0.356745	0.0881616	0.155653	0.122251
76	0.235887	0.238274	0.373084	0.433803		0.687197	0.758964	0.974738	0.959911	0.0386837	0.0427006	0.0802753	0.0554512		0.116739	0.185096	6.39028	0.0258683	0.175637	0.0894533	0.484993		0.740096	0.693594	0.857265	0.764078	0.483498	0.0322559	0.0410757	0.116011		0.570194	0.324317	0.0902603	0.154117	0.124294
77	0.235552	0.238477	0.364146	0.427971		0.656716	0.745998	0.972956	0.959691	0.038159	0.0429751	0.0794611	0.0551406		0.11135	0.168587	6.37718	0.0257928	0.1773	0.0891351	0.480797		0.697094	0.662344	0.856888	0.7665	0.479261	0.0317957	0.0400698	0.112647		0.514048	0.292145	0.0923657	0.151649	0.124923
78	0.235352	0.238697	0.35638	0.422352		0.627976	0.7305	0.971168	0.959522	0.0379045	0.0430117	0.0784084	0.0551117		0.10548	0.153223	6.364	0.0257882	0.180491	0.0894143	0.472246		0.65483	0.630654	0.856223	0.769112	0.474591	0.0313317	0.0389623	0.108434		0.458068	0.26065	0.094533	0.148354	0.124292
79	0.235242	0.239274	0.34958	0.416707		0.601603	0.712376	0.96936	0.959428	0.0378969	0.0428744	0.0772452	0.0552253		0.0994848	0.139184	6.35074	0.0258599	0.185825	0.0901548	0.459757		0.613845	0.599102	0.855464	0.771611	0.469538	0.0311851	0.037801	0.103508		0.403565	0.230054	0.0964745	0.144343	0.122778
80	0.235191	0.240916	0.343701	0.410789		0.577764	0.692261	0.967531	0.959309	0.0381193	0.0426868	0.0760527	0.0552026		0.0940159	0.126552	6.33744	0.0260366	0.193736	0.0912055	0.443906		0.574588	0.568355	0.854762	0.773875	0.464115	0.031832	0.0365639	0.0980718		0.351618	0.200625	0.0977739	0.140009	0.120573
81	0.235201	0.244944	0.338795	0.40467		0.556264	0.671018	0.965676	0.959035	0.0384459	0.0427151	0.075033	0.0550415		0.0893676	0.115537	6.32407	0.0262491	0.204123	0.0924618	0.425552		0.537373	0.539055	0.854285	0.776056	0.458627	0.0337963	0.0351283	0.092338		0.303	0.172654	0.0984202	0.136021	0.117668
82	0.235329	0.252793	0.334866	0.398617		0.536802	0.649431	0.963805	0.958548	0.0387622	0.0436808	0.0742035	0.0547755		0.0855406	0.106155	6.31062	0.0264679	0.216721	0.0938534	0.405688		0.502526	0.51153	0.854148	0.778264	0.453535	0.036903	0.033477	0.0864578		0.258329	0.146683	0.0985528	0.132724	0.114263
83	0.235609	0.265794	0.33182	0.392992		0.519152	0.628068	0.961901	0.957954	0.0389531	0.0463961	0.0736507	0.0545039		0.0823365	0.0982668	6.29695	0.026731	0.231582	0.0953788	0.385468		0.470646	0.485864	0.854307	0.780455	0.449041	0.040621	0.0316629	0.0805452		0.218129	0.123424	0.0983754	0.130157	0.110388
84	0.236103	0.285041	0.329695	0.388193		0.503363	0.607023	0.959965	0.957308	0.0390533	0.0515794	0.0734474	0.0544876		0.0796742	0.0917232	6.28308	0.027014	0.248695	0.0971147	0.366461		0.441794	0.461913	0.854461	0.782504	0.445173	0.0443542	0.0298282	0.0747904		0.182262	0.103291	0.0983436	0.128353	0.106141
85	0.236764	0.311027	0.328624	0.384509		0.489523	0.586296	0.957955	0.956791	0.0391079	0.0593179	0.0736212	0.0550489		0.0779225	0.0862001	6.26874	0.0273391	0.268525	0.0992789	0.35004		0.415808	0.439328	0.85455	0.784252	0.441873	0.0479486	0.0283005	0.069542		0.150467	0.0865623	0.0985742	0.12737	0.10156
86	0.237496	0.343783	0.328568	0.382221		0.477525	0.565599	0.955863	0.956461	0.0390452	0.0689456	0.074237	0.0562843		0.0774904	0.0816733	6.25382	0.0277678	0.29186	0.102213	0.337132		0.39256	0.41762	0.854511	0.785489	0.439087	0.0520705	0.0276431	0.0653133		0.122823	0.0734423	0.0988435	0.12717	0.0966167
87	0.238313	0.382839	0.329526	0.381502		0.467232	0.544705	0.953681	0.956287	0.0389156	0.0789889	0.0751567	0.0578712		0.0784143	0.0780845	6.23823	0.028208	0.319569	0.106223	0.328346		0.371801	0.396404	0.85441	0.786208	0.436619	0.0576958	0.0281	0.0629996		0.0995483	0.0638902	0.0990446	0.127702	0.0913127
88	0.239263	0.427168	0.331442	0.382683		0.458333	0.52361	0.951357	0.956245	0.0385771	0.0877075	0.0760177	0.0594988		0.0804269	0.0751634	6.22164	0.0285298	0.35263	0.111504	0.324455		0.353504	0.375484	0.854296	0.786446	0.434459	0.06507	0.0296005	0.0633664		0.0809266	0.0576393	0.0991728	0.12876	0.0858327
89	0.240591	0.474698	0.334122	0.386269		0.450575	0.50229	0.948918	0.956286	0.0381389	0.0944822	0.0764613	0.0609928		0.0830988	0.0726196	6.20422	0.028665	0.391252	0.118	0.326555		0.337538	0.354668	0.854223	0.786148	0.432817	0.0735286	0.0317154	0.0667049		0.0672985	0.0540108	0.0991245	0.129954	0.0808285
90	0.242594	0.52327	0.337516	0.39266		0.443766	0.48107	0.946299	0.956466	0.0378426	0.0996182	0.0764133	0.0622777		0.085962	0.070134	6.18556	0.0286645	0.435148	0.125339	0.336434		0.323923	0.33402	0.854045	0.785177	0.431656	0.0822455	0.0339487	0.0725664		0.0587405	0.0523435	0.098677	0.130787	0.0768043
91	0.245621	0.570246	0.341731	0.402348		0.438008	0.460507	0.943546	0.956698	0.0378342	0.103484	0.0759276	0.0635969		0.0886204	0.0676245	6.16606	0.0285909	0.483004	0.132956	0.356467		0.312747	0.313692	0.85352	0.783929	0.431046	0.0905158	0.0359433	0.0809836		0.0546139	0.0518553	0.097661	0.131146	0.0740156
92	0.25	0.613552	0.347216	0.415939		0.433166	0.441051	0.940639	0.957029	0.0384396	0.106222	0.0752115	0.0652252		0.0905391	0.0651095	6.14558	0.0285063	0.532813	0.140348	0.388739		0.304022	0.29399	0.85264	0.78278	0.431425	0.097881	0.0374644	0.0917816		0.0534818	0.0518967	0.095977	0.130801	0.0722891
93	0.255731	0.651916	0.354348	0.433043		0.429173	0.423008	0.937568	0.95762	0.0399509	0.108416	0.0747914	0.0671502		0.0916056	0.0626497	6.12405	0.0284334	0.581911	0.147072	0.433096		0.297517	0.27513	0.851438	0.781862	0.433081	0.104879	0.0385072	0.103342		0.0539105	0.0520395	0.0936129	0.130276	0.0713303
94	0.262902	0.683895	0.363227	0.452645		0.426036	0.406545	0.934394	0.958324	0.0424861	0.110629	0.0749767	0.069438		0.0920549	0.060303	6.1019	0.0282125	0.627272	0.152775	0.487374		0.292878	0.257249	0.850066	0.781455	0.436362	0.112263	0.0391847	0.115897		0.054891	0.052039	0.0907889	0.129986	0.0710851
95	0.271878	0.708243	0.373506	0.47336		0.423981	0.391613	0.930988	0.958923	0.0461845	0.113037	0.0755658	0.0719895		0.0922347	0.058135	6.07828	0.0276316	0.666025	0.157255	0.548042		0.289666	0.240476	0.84881	0.781362	0.441466	0.120915	0.0396918	0.128806		0.0558801	0.0517817	0.0878354	0.129953	0.0715533
96	0.283265	0.723882	0.38469	0.493593		0.42305	0.378245	0.927475	0.959342	0.0511588	0.115602	0.0761882	0.0745756		0.0924142	0.0560951	6.05404	0.0267709	0.695842	0.160457	0.611299		0.287518	0.224899	0.84779	0.781451	0.448392	0.13122	0.0401197	0.140726		0.0565909	0.0511755	0.0849848	0.130335	0.0729602
97	0.297864	0.730744	0.396483	0.512866		0.422996	0.36629	0.923784	0.959483	0.0574334	0.118195	0.0766006	0.0772752		0.0924337	0.0542152	6.02867	0.025822	0.716586	0.16249	0.674854		0.286227	0.210484	0.846744	0.781649	0.457349	0.14287	0.040424	0.150536		0.0569358	0.0501338	0.0823303	0.131726	0.075559
98	0.316896	0.72951	0.408853	0.531217		0.423677	0.355451	0.919942	0.959358	0.0657142	0.120364	0.0767854	0.080439		0.0919605	0.0525453	6.00236	0.0246822	0.729382	0.163469	0.736983		0.285579	0.197145	0.845481	0.781962	0.469194	0.155244	0.0404934	0.158035		0.0567964	0.0486618	0.080132	0.134618	0.0795954
99	0.341949	0.721252	0.421786	0.54881		0.42481	0.345539	0.915996	0.959133	0.0765906	0.121682	0.0769853	0.084901		0.0906839	0.0510928	5.97538	0.0235064	0.736057	0.163554	0.796003		0.285292	0.184898	0.843847	0.782308	0.484789	0.167295	0.0402474	0.164145		0.0561961	0.0468295	0.0786214	0.138965	0.0852727
100	0.374172	0.707341	0.434954	0.565663		0.42605	0.336304	0.911861	0.958989	0.0899314	0.121821	0.0774935	0.0912636		0.0885691	0.0499035	5.94706	0.0225599	0.738714	0.162846	0.849388		0.285168	0.173765	0.841782	0.782737	0.504716	0.178376	0.039615	0.170143		0.0553195	0.0447368	0.0778935	0.144226	0.0924788

## Sheet: shank_angle B3FaCoM
Shank angle	mean	std	steps
left	82.4016	1.9779	77.5625	80.1955	81.1206	84.2384	83.0619	82.4717	84.3195	82.1857	83.4528	84.0124	79.3808	84.3619	83.1053	80.0077	82.2583	83.6183	82.9467	79.5038	81.7676	81.1393	83.2944	80.5811	81.6156	86.3581	81.6148	77.374	82.973	82.1433	85.7014	82.7535	82.6236	85.0127	82.2369	86.3597	81.1091	82.5081	81.3611	79.9497	80.72	83.2155	81.4604	83.3923	80.9866	80.7407	83.6348	82.5349	80.8917
right	75.1767	2.9371	77.2661	68.9201	72.2308	73.5487	71.008	77.4902	74.2083	74.3858	70.6587	78.0701	75.0385	76.5173	70.2548	67.8579	78.7085	74.6246	73.3842	79.3202	76.9627	71.11	76.7692	71.1004	74.9924	75.2172	71.1542	76.8734	74.1116	76.8082	74.2233	77.2834	76.4724	71.511	75.8585	76.2054	75.9038	77.2497	74.9958	76.2614	76.5823	74.8237	73.6831	76.1815	75.9077	72.771	80.3793	75.782	76.0433
[truncated: 20 more columns]

## Sheet: B3FaCoM kin. values
		Right	Left	Norm
hip	Max. hip flexion initial contact (°)	52.6	40.26
	Max. hip extension terminal stance phase (°)	-11.94	-9.08
	Hip extending movement initial contact – terminal stance(°)	64.54	49.34
	Total hip movement (Range of motion) (°)	64.54	49.34
knee	Knee extension initial contact(°)	22.94	15.09
	Knee flexion foot flat (°)	44.89	28.64
	Knee flexion from initial contact to foot flat (°)	21.95	13.55
	Knee extension midstance (°)	10.2	1.54
	Knee extension from footflat to midstance (°)	34.69	27.1
	Max. kneeflexion swing fase (°)	75.38	67.75
	Total knee movement (Range of motion) (°)	65.18	66.21
ankle	Max. dorsal flexion terminal stance phase (°)	26.99	20.18
	Max. plantar flexion pre swing (°)	-3.94	5.08
	Ankle plantar movement from end midstance to pre swing	30.93	15.1
	Total ankle movement(Range of Motion) (°)	30.93	15.3
	Max dorsal flexion swing phase (°)	11.17	11.1
		Right	Left	Norm
hip	Peek hip flexion moment	0.79	0.59
	Peek hip abduction moment	0.6	0.5
knee	Peek knee flexion moment	0.95	0.63
	Peek knee abduction moment	0.41	0.17
ankle	Peek ankle plantair moment	1.35	1.16
		Avg.	Min.	Max.	RoM.
trunk	Trunk Tilt (°)	-1.8	-4.6	1.23	5.83
	Trunk Flex (°)	6.51	-5.4	15.61	21.01
	Trunk Rotation (°)	12.83	5.31	20.73	15.42

## Sheet: Rotation RHipFlex B3FaCoM
all values Right	mean	std	steps
1	51.0378	3.0671	46.883	49.053	49.74	50.893	44.798	55.743	53.463	55.392	47.473	55.401	47.243	53.626	55.233	48.135	54.293	56.362	49.788	45.488	49.716	48.149	50.299	53.319	50.702	47.802	48.788	49.335	53.588	48.238	52.742	52.612	51.132	51.107	51.859	51.46	48.381	50.075	52.064	49.623	52.898	51.51	55.21	47.752	44.6	52.971	47.982	52.442	50.3
2	51.6927	3.04679	47.5633	49.5229	49.982	51.3763	45.4634	56.3137	53.8927	55.6906	48.4238	55.4173	47.6373	53.6168	56.0156	48.9768	55.0535	57.017	50.3741	46.6823	50.7582	48.8261	51.6008	54.0786	51.6719	48.5069	49.5927	49.7803	54.0707	48.8969	53.251	53.2927	52.0438	51.2688	52.0756	51.9486	49.0288	50.896	53.1154	50.2473	53.8733	52.2105	55.9404	48.4361	45.0368	53.5736	48.4303	52.8533	51.184
3	52.237	3.00806	48.0894	49.9998	50.2923	51.7841	45.9832	56.7849	54.2997	55.8406	49.3916	55.3093	47.7749	53.3463	56.5595	49.8914	55.5489	57.4953	50.9578	47.8707	51.9274	49.4716	52.9797	54.5975	52.5628	49.0772	50.4108	50.079	54.3053	49.3868	53.5197	53.7868	52.8749	51.2843	52.149	52.3553	49.5648	51.4986	53.9311	50.9051	54.7394	52.8723	56.4922	48.8924	45.5238	53.8517	49.0195	53.1243	51.9767
4	52.5593	2.97074	48.3801	50.3271	50.6113	52.0308	46.2209	57.0855	54.6097	55.8068	50.1907	55.0001	47.6053	52.8324	56.7234	50.7352	55.6902	57.6898	51.4001	48.8572	53.0504	49.8935	54.221	54.762	53.2007	49.3609	51.0926	50.1156	54.2251	49.6172	53.4672	53.9969	53.4657	51.0789	52.01	52.5938	49.8552	51.7762	54.4157	51.4345	55.3178	53.3894	56.7901	49.0262	45.9944	53.7484	49.7008	53.1585	52.4903
5	52.6036	2.95688	48.4116	50.4102	50.8461	52.0512	46.1218	57.1712	54.7879	55.5818	50.6959	54.4593	47.1438	52.1323	56.5059	51.3714	55.4627	57.5674	51.5854	49.4996	53.9376	49.9669	55.1581	54.5599	53.4814	49.2971	51.5287	49.8305	53.8279	49.5576	53.0899	53.8894	53.7395	50.6268	51.6309	52.6142	49.8398	51.7024	54.5496	51.7297	55.5256	53.6766	56.8044	48.8278	46.3837	53.2801	50.3905	52.9095	52.6054
6	52.3609	2.97874	48.1992	50.2073	50.8804	51.8152	45.6752	57.0309	54.8254	55.1682	50.8453	53.7005	46.4471	51.3185	55.991	51.6814	54.9138	57.1549	51.462	49.7439	54.4277	49.6468	55.6941	54.0478	53.3672	48.9046	51.6594	49.2311	53.1624	49.2274	52.4387	53.4893	53.6905	49.9547	51.0193	52.3999	49.5234	51.3117	54.3704	51.7367	55.3616	53.6815	56.5434	48.3564	46.609	52.5144	50.9512	52.3664	52.2809
7	51.8646	3.03531	47.7782	49.8006	50.633	51.3383	44.9621	56.6761	54.7233	54.5713	50.684	52.7612	45.582	50.4404	55.2693	51.6792	54.1273	56.5113	51.0206	49.5689	54.5158	48.9773	55.875	53.3003	52.9287	48.2392	51.4495	48.3662	52.2972	48.6514	51.5858	52.8622	53.3306	49.1245	50.2117	51.9593	48.9376	50.6587	53.9352	51.421	54.8534	53.3732	56.028	47.6869	46.5798	51.544	51.2821	51.5577	51.6067
8	51.1856	3.11235	47.1874	49.2408	50.1108	50.6711	44.0502	56.1298	54.4844	53.7901	50.3049	51.6819	44.5977	49.5073	54.4433	51.43	53.1879	55.7099	50.3545	49.0909	54.2511	48.1024	55.8124	52.3977	52.2719	47.4378	50.9766	47.3567	51.2996	47.9214	50.5986	52.0766	52.761	48.2046	49.2606	51.3022	48.1827	49.8693	53.331	50.8588	54.1135	52.8233	55.3442	46.9134	46.303	50.4583	51.3314	50.5771	50.7182
9	50.375	3.19764	46.4841	48.5584	49.3582	49.8683	42.9896	55.4201	54.1175	52.8201	49.7627	50.5164	43.5079	48.4909	53.5454	51.0069	52.1606	54.817	49.5439	48.3881	53.6964	47.1142	55.5717	51.3847	51.4586	46.5578	50.32	46.2821	50.2203	47.0875	49.5309	51.2111	52.0514	47.2398	48.2075	50.4874	47.3377	48.9953	52.635	50.1089	53.217	52.1033	54.5507	46.0679	45.8057	49.3326	51.0646	49.4814	49.7046
10	49.4586	3.28103	45.6837	47.7604	48.448	49.0001	41.8305	54.5721	53.5977	51.663	49.093	49.286	42.296	47.3486	52.5573	50.4711	51.0471	53.8685	48.6465	47.5376	52.9154	46.0655	55.19	50.2543	50.524	45.602	49.5522	45.1687	49.0744	46.1767	48.3807	50.2815	51.2442	46.2415	47.0842	49.5425	46.4525	48.0435	51.8879	49.2403	52.1914	51.2707	53.6665	45.1352	45.1166	48.1808	50.5374	48.3072	48.617
11	48.4354	3.35713	44.7851	46.8576	47.4359	48.0845	40.6302	53.5759	52.8881	50.3283	48.2799	47.9846	40.9139	46.065	51.4443	49.8626	49.8278	52.8641	47.6961	46.6033	51.9765	44.9438	54.6722	48.9836	49.4462	44.5359	48.7119	44.0028	47.8426	45.1837	47.1277	49.2561	50.3627	45.1864	45.8874	48.4728	45.5347	46.9871	51.0893	48.3002	51.0342	50.3514	52.6738	44.0849	44.2414	46.9816	49.8186	47.0559	47.435
12	47.2935	3.42523	43.7858	45.8367	46.3674	47.1061	39.4284	52.4113	51.9569	48.8267	47.3264	46.5943	39.3639	44.6377	50.1626	49.183	48.4834	51.7789	46.6908	45.5978	50.9559	43.6973	54.043	47.565	48.2247	43.3192	47.782	42.744	46.4947	44.0748	45.7529	48.0913	49.4107	44.0484	44.6094	47.2744	44.5509	45.7802	50.208	47.2877	49.7226	49.3138	51.5246	42.8912	43.2167	45.7082	48.966	45.7103	46.1207
13	46.0235	3.48403	42.686	44.6745	45.232	46.0301	38.2325	51.0642	50.7762	47.1994	46.2203	45.0896	37.6617	43.0886	48.7063	48.3888	47.0128	50.5884	45.6028	44.5033	49.8746	42.3015	53.2907	45.9972	46.8597	41.9788	46.7182	41.3663	45.0132	42.8484	44.2502	46.759	48.3805	42.8134	43.2474	45.9445	43.461	44.4283	49.1976	46.1897	48.2647	48.115	50.1937	41.5738	42.0775	44.3449	48.0255	44.2548	44.64
14	44.6256	3.53222	41.4914	43.3686	43.9967	44.8218	37.0393	49.5359	49.3536	45.4711	44.9553	43.4401	35.8366	41.4464	47.0941	47.4259	45.4338	49.2773	44.3979	43.2862	48.6892	40.7563	52.4027	44.3226	45.3743	40.544	45.4941	39.8716	43.4013	41.5085	42.6348	45.2375	47.2649	41.482	41.8032	44.4783	42.2435	42.9316	48.0535	44.9888	46.6949	46.7412	48.6902	40.1661	40.8418	42.8845	47.0433	42.6766	42.9913
15	43.1068	3.56617	40.2142	41.926	42.6117	43.4595	35.831	47.8294	47.7357	43.6592	43.5332	41.6598	33.9204	39.7355	45.3552	46.2225	43.7906	47.8405	43.0526	41.9251	47.3312	39.0795	51.3574	42.5586	43.795	39.0435	44.1017	38.2716	41.6777	40.0658	40.939	43.55	46.058	40.0626	40.2889	42.8817	40.8854	41.2975	46.7766	43.6867	45.0412	45.1951	47.0344	38.6968	39.5233	41.3507	46.0126	40.9848	41.192
16	41.4836	3.58829	38.8592	40.3487	41.054	41.9231	34.571	45.9862	45.9575	41.7751	41.9853	39.78	31.942	37.9753	43.5303	44.8057	42.112	46.2802	41.561	40.4178	45.8117	37.2963	50.1527	40.7145	42.1587	37.4952	42.5468	36.5871	39.8687	38.5304	39.1847	41.7495	44.7548	38.5731	38.7159	41.1624	39.3937	39.5436	45.3852	42.292	43.3328	43.5023	45.2538	37.1908	38.113	39.7765	44.8924	39.198	39.297
17	39.7747	3.59911	37.4254	38.6637	39.3514	40.2401	33.2219	44.0463	44.0547	39.8244	40.3506	37.8283	29.9251	36.1777	41.6506	43.204	40.4061	44.6008	39.9317	38.7658	44.144	35.4533	48.8147	38.7975	40.4951	35.9117	40.8371	34.8405	38.0004	36.9105	37.3976	39.8855	43.3448	37.0267	37.1109	39.3354	37.768	37.6955	43.906	40.8148	41.5909	41.6941	43.369	35.6565	36.6054	38.1915	43.6324	37.365	37.3519
18	38.0018	3.60042	35.9124	36.9041	37.5404	38.4364	31.7675	42.0478	42.0587	37.8118	38.6479	35.8306	27.8862	34.3552	39.7332	41.469	38.6765	42.8261	38.1933	37.0047	42.3466	33.5745	47.3692	36.8139	38.8224	34.3145	39.0051	33.0585	36.097	35.2317	35.5964	38.0033	41.8248	35.4389	35.4931	37.423	36.0151	35.7995	42.3679	39.2861	39.8359	39.8218	41.4028	34.093	35.0054	36.6172	42.2305	35.5202	35.3844
19	36.1856	3.59574	34.3132	35.1091	35.659	36.5475	30.213	40.0235	39.9844	35.7477	36.895	33.8067	25.835	32.5074	37.7841	39.6541	36.9245	40.9771	36.3939	35.174	40.4364	31.6804	45.841	34.776	37.144	32.7083	37.1235	31.2562	34.1725	33.5082	33.7884	36.1358	40.2225	33.8251	33.874	35.4538	34.1873	33.8725	40.8048	37.724	38.0795	37.9455	39.3881	32.5074	33.3253	35.0587	40.693	33.6847	33.41
20	34.3391	3.59037	32.6226	33.3131	33.7438	34.6064	28.6027	37.9963	37.8361	33.6402	35.1001	31.7662	23.7749	30.6285	35.7898	37.8175	35.1437	39.0672	34.57	33.3086	38.4604	29.8005	44.2447	32.6949	35.4388	31.0783	35.247	29.4246	32.2238	31.7487	31.9747	34.2873	38.5679	32.1898	32.253	33.4587	32.3198	31.9111	39.2331	36.1388	36.3205	36.1039	37.3425	30.8933	31.5634	33.5019	39.0364	31.8647	31.4294
21	32.4669	3.59062	30.8465	31.5274	31.8343	32.6429	26.9582	35.9683	35.6167	31.4974	33.2691	29.7139	21.7004	28.7148	33.7315	35.9814	33.3239	37.1017	32.7511	31.4307	36.4494	27.9416	42.6083	30.5715	33.6756	29.406	33.3935	27.5465	30.2341	29.9512	30.1534	32.4524	36.89	30.5319	30.6227	31.4684	30.4434	29.9062	37.6514	34.5333	34.5429	34.3088	35.2759	29.2254	29.7318	31.9128	37.3005	30.0511	29.4316
22	30.5654	3.59917	28.9971	29.7347	29.945	30.6772	25.2896	33.9231	33.3202	29.3393	31.404	27.6488	19.6057	26.7712	31.5851	34.1403	31.4601	35.0814	30.9505	29.543	34.4297	26.0707	40.9263	28.4075	31.833	27.6707	31.5519	25.6072	28.1859	28.1061	28.3201	30.6142	35.2016	28.8462	28.9651	29.4879	28.5734	27.8514	36.0495	32.9007	32.7178	32.5485	33.1732	27.4833	27.8725	30.2583	35.5127	28.2245	27.3967
23	28.6488	3.5907	27.0912	27.9027	28.072	28.7137	23.6037	31.8397	30.9472	27.1811	29.5062	25.5637	17.4821	24.8072	29.3359	32.2666	29.554	33.0006	29.1586	27.6261	32.4186	25.222	39.1864	26.217	29.9167	25.8768	29.6936	23.6001	26.0781	26.2192	26.4747	28.7544	33.4878	27.1274	27.2507	27.5114	26.698	25.7508	34.411	31.2368	30.807	30.7939	31.0102	25.6804	26.0057	28.5182	33.681	26.3677	25.3108
24	26.6561	3.62453	25.1499	26.0219	26.2001	26.7456	21.9159	29.7059	28.5048	25.0271	27.5731	23.4479	15.3293	22.8337	27.0338	30.3226	27.6132	30.8557	27.3606	25.6627	30.4031	22.4275	37.3733	24.0223	27.9338	24.0326	27.7973	21.546	23.9219	24.2943	24.6181	26.8626	31.7355	25.3784	25.4649	25.5258	24.8038	23.6018	32.7101	29.5346	28.81	29.0171	28.7991	23.8232	24.1448	26.6821	31.7921	24.4645	23.1662
25	24.6375	3.64099	23.1939	24.0907	24.3177	24.7636	20.2348	27.5277	26.0135	22.8738	25.6143	21.3007	13.1693	20.8591	24.6981	28.29	25.6405	28.6507	25.5463	23.6442	28.3704	20.2683	35.4787	21.8386	25.895	22.1486	25.8379	19.4563	21.7286	22.3393	22.7465	24.9314	29.9311	23.6098	23.6021	23.511	22.8931	21.4019	30.9436	27.7911	26.7482	27.1936	26.5418	21.8688	22.3051	24.7498	29.8417	22.5032	20.9687
26	22.5978	3.63728	21.2451	22.1086	22.4237	22.7659	18.5548	25.316	23.5063	20.7149	23.658	19.1361	11.0294	18.8906	22.342	26.1683	23.6399	26.3997	23.7127	21.5621	26.3086	18.2652	33.51	19.6757	23.8072	20.2426	23.8067	17.3446	20.069	20.3602	20.8644	22.9645	28.0556	21.8305	21.6692	21.4576	20.9737	19.1566	29.1044	26.002	24.6308	25.3038	24.2377	19.8137	20.4812	22.7328	27.8298	20.4829	18.7251
27	20.5394	3.63116	19.321	20.0863	20.5158	20.7589	16.862	23.0818	21.0193	18.5458	21.7343	16.9895	8.92656	16.9343	19.986	23.9751	21.6267	24.1174	21.8647	19.4114	24.2068	16.2335	31.4707	17.5411	21.6884	18.33	21.7188	15.2368	18.4418	18.3643	18.9733	20.9619	26.1026	20.052	19.6823	19.3722	19.0562	16.8857	27.1888	24.554	22.3971	23.3338	21.8998	17.693	18.6695	20.6521	25.7685	18.4241	16.4468
28	18.4391	3.63994	17.4375	18.0467	18.595	18.7508	15.1525	20.8441	18.5939	16.3687	19.868	14.8965	6.882	14.9955	17.6538	21.7523	19.6252	21.8319	19.9788	17.2133	22.059	14.184	29.364	15.4437	19.564	16.4289	19.6005	13.1722	15.0785	16.3658	17.0662	18.9219	24.0805	18.2929	17.6595	17.2735	17.1695	14.6194	25.2065	23.1181	20.0491	21.2765	19.5783	15.5474	16.9017	18.5426	23.6685	16.3499	14.158
29	16.3543	3.58909	15.617	16.0037	16.6592	16.7507	13.4335	18.6205	16.2607	14.194	18.0967	12.8816	4.922	13.0769	15.3518	19.54	17.6541	19.5679	18.0653	14.9914	19.8881	12.125	27.1972	13.3917	17.4696	14.5648	17.4897	11.1752	12.9108	14.3865	15.1427	16.8517	22.0212	16.5681	15.6279	15.1739	15.3359	12.379	23.178	20.3301	17.731	19.1643	17.3318	13.4257	15.2549	16.4536	21.5386	14.2879	11.889
30	14.3296	3.55337	13.8827	13.9785	14.7094	14.7695	11.7254	16.4248	14.0478	12.0438	16.4318	10.9575	3.05133	11.1896	13.0741	17.3666	15.7268	17.3385	16.1722	12.7666	17.7239	10.0688	25.0081	11.3803	15.4306	12.7673	15.3911	9.25343	10.8241	12.4425	13.2113	14.7667	19.956	14.8847	13.6273	13.0769	13.5721	10.189	21.1378	18.3881	15.4955	17.0221	15.1859	11.361	13.848	14.4293	19.3925	12.2687	9.66144
31	12.3642	3.51828	12.2571	12.0002	12.7533	12.8136	10.0462	14.2622	11.9878	9.95694	14.8873	9.12945	1.28867	9.352	10.8238	15.2537	13.8553	15.1471	14.3163	10.559	15.5952	8.02091	22.822	9.40518	13.4627	11.0532	13.3045	7.39909	8.84227	10.5493	11.2839	12.6852	17.9126	13.2417	11.6905	10.9881	11.8789	8.06606	19.1045	16.4788	13.348	14.8731	13.1422	9.37076	12.6879	12.4893	17.2665	10.304	7.48867
32	10.4644	3.49139	10.7234	10.0774	10.8013	10.8851	8.3949	12.1218	10.0603	7.96796	13.4568	7.38432	-0.364667	7.58259	8.61333	13.2232	12.054	12.9914	12.4902	8.38311	13.5389	5.98073	20.6546	7.47209	11.5758	9.42543	11.2403	5.59416	6.98676	8.72226	9.39982	10.6265	15.9114	11.6343	9.83515	8.91429	10.2543	6.01773	17.0955	14.6214	11.2915	12.7336	11.1967	7.4594	11.7221	10.6531	15.1966	8.39082	5.366
33	8.6335	3.47843	9.26812	8.22006	8.86067	8.98476	6.74511	9.98776	8.25602	6.08545	12.1089	5.70147	-1.91244	5.89248	6.48347	11.2712	10.3462	10.8546	10.6765	6.23811	11.5589	3.95776	18.5171	5.59436	9.794	7.87069	9.22124	3.81302	5.25787	6.9617	7.60945	8.61731	13.9786	10.061	8.06629	6.88828	8.69839	4.04564	15.1435	12.8229	9.3461	10.6198	9.33419	5.63798	10.8693	8.95506	13.1999	6.53852	3.28789
34	6.87208	3.48074	7.876	6.432	6.93633	7.10867	5.08267	7.844	6.56667	4.31233	10.785	4.05267	-3.354	4.27967	4.47267	9.39233	8.73667	8.718	8.859	4.12267	9.64733	1.975	16.414	3.794	8.14067	6.382	7.26733	2.021	3.64667	5.27267	5.95333	6.67933	12.1223	8.52633	6.38733	4.95267	7.21167	2.17667	13.276	11.0883	7.523	8.55367	7.544	3.90567	10.031	7.39633	11.296	4.768	1.24833
35	5.19007	3.49553	6.52605	5.051	5.03356	5.25391	3.39489	5.68982	4.97708	2.64773	9.43622	2.4186	-4.68733	2.74367	2.60865	7.58117	7.22933	6.57889	7.03789	2.03617	7.79301	0.081303	14.343	2.10136	6.61589	4.9579	5.38438	0.204212	2.14479	3.66446	4.4584	4.83182	10.3431	7.03435	4.79993	3.14902	5.80559	0.447889	11.5255	9.41956	5.82845	6.57892	5.8377	2.26001	9.1223	5.98482	9.50782	3.09424	-0.751889
36	3.60869	3.52528	5.19146	5.051	3.16144	3.42951	1.67624	3.544	3.46856	1.09224	8.02644	0.774707	-5.89378	1.28669	0.914475	5.8658	5.81337	4.44202	5.21616	-0.0189293	5.99209	-1.67961	12.3031	0.502364	5.21267	3.60121	3.59045	-1.64235	0.731333	2.16362	3.14014	3.08419	8.64639	5.59028	3.30171	1.49094	4.48243	-1.07785	9.87609	7.82933	4.27536	4.75602	4.20367	0.702303	8.128	4.71229	7.79964	1.50182	-2.682
37	2.10484	3.57101	3.85118	5.051	1.33	1.66036	-0.062	1.43282	2.03355	-0.350818	6.534	-0.906909	-6.948	-0.104909	-0.602091	4.272	4.46636	2.31636	3.39855	-2.03282	4.23991	-3.25764	10.298	-1.00855	3.903	2.30209	1.91482	-3.51573	-0.622364	0.810636	2.01909	1.43927	7.03918	4.19618	1.89418	-0.0368182	3.23136	-2.35791	8.309	6.34573	2.87536	3.14164	2.631	-0.749091	7.05745	3.56882	6.14964	-0.0154545	-4.486
38	0.678633	3.62624	2.49372	5.051	-0.438333	-0.0435657	-1.81424	-0.61803	0.660263	-1.68753	4.93822	-2.64366	-7.82589	-1.45943	-1.93953	2.80741	3.15573	0.220909	1.6003	-4.00694	2.53075	-4.61812	8.34156	-2.43291	2.65	1.02577	0.380091	-5.38775	-1.94611	-0.380818	1.05614	-0.101455	5.52527	2.85087	0.565798	-1.46145	2.03139	-3.4228	6.80773	4.99092	1.63434	1.79925	1.13118	-2.04758	5.93467	2.54356	4.53009	-1.46661	-6.08667
39	-0.800337	3.5961	1.11453	-1.27985	-2.13811	-1.68148	-3.55788	-2.57339	-0.658929	-2.93044	3.24556	-4.44956	-8.55144	-2.80202	-3.12296	1.4763	1.83739	-1.80697	-0.154111	-5.93841	0.847879	-5.74455	6.42744	-3.76864	1.40433	-0.253111	-1.02174	-7.18975	-3.26126	-1.40035	0.202848	-1.5326	4.08793	1.5476	-0.694646	-2.81934	0.838091	-4.30726	5.35964	3.78266	0.527859	0.731323	-0.291626	-3.15884	4.78576	1.604	2.92355	-2.85821	-7.49733
40	-2.11811	3.61021	-0.292333	-2.57318	-3.75467	-3.24524	-5.23006	-4.38891	-1.93045	-4.09073	1.438	-6.30961	-9.15867	-4.13994	-4.18524	0.268758	0.469212	-3.71985	-1.84306	-7.80633	-0.830909	-6.63973	4.55933	-5.00255	0.138667	-1.53918	-2.30642	-8.8613	-4.58788	-2.24755	-0.621758	-2.87497	2.69258	0.293667	-1.89506	-4.14833	-0.401727	-5.0633	3.95382	2.72779	-0.480727	-0.112576	-1.65348	-4.08245	3.61327	0.678545	1.32309	-4.19155	-8.736
41	-3.37734	3.60629	-1.72054	-3.79348	-5.266	-4.72684	-6.73474	-5.99573	-3.15496	-5.17201	-0.491111	-8.18515	-9.69022	-5.45612	-5.13064	-0.877768	-0.971889	-5.48593	-3.43818	-9.55944	-2.51643	-7.35561	2.74833	-6.13809	-1.17089	-2.82338	-3.48502	-10.3554	-5.93277	-2.93171	-1.50489	-4.14253	1.3113	-0.900566	-3.0384	-5.44911	-1.7299	-5.73791	2.57945	1.84106	-1.41302	-0.776121	-2.97441	-4.83759	2.398	-0.284667	-0.288545	-5.46258	-9.82856
42	-4.57857	3.57481	-3.14408	-4.953	-6.638	-6.12137	-8.00686	-7.33279	-4.32851	-6.1712	-2.52111	-10.0161	-10.1947	-6.72208	-5.95094	-2.06468	-2.4873	-7.07476	-4.91372	-11.133	-4.19052	-7.91533	1.019	-7.20773	-2.53622	-4.10834	-4.58377	-11.6375	-7.28046	-3.49248	-2.52689	-5.34315	-0.0776263	-2.03002	-4.12291	-6.69119	-3.14677	-6.37392	1.23418	1.12932	-2.29314	-1.30919	-4.25676	-5.46742	1.13639	-1.3258	-1.93127	-6.64773	-10.7758
43	-5.72029	3.50955	-4.531	-6.05927	-7.84233	-7.42552	-8.99145	-8.39564	-5.4337	-7.08985	-4.56767	-11.7351	-10.7207	-7.90979	-6.64491	-3.35997	-4.06497	-8.45912	-6.23758	-12.5031	-5.81106	-8.34382	-0.605	-8.25736	-3.941	-5.39039	-5.63033	-12.6772	-8.59573	-4.00018	-3.73876	-6.47973	-1.47797	-3.09021	-5.14336	-7.84367	-4.62158	-7.01421	-0.0831818	0.559424	-3.17318	-1.78036	-5.49476	-6.03621	-0.161182	-2.46482	-3.59445	-7.72136	-11.5587
44	-6.80225	3.41016	-5.87052	-7.12506	-8.87689	-8.63263	-9.69362	-9.19748	-6.4602	-7.92109	-6.53089	-13.2915	-11.3092	-8.99116	-7.24572	-4.79009	-5.68055	-9.6192	-7.37716	-13.6543	-7.30793	-8.69082	-2.10689	-9.33782	-5.35889	-6.6599	-6.63307	-13.4732	-9.82773	-4.5234	-5.10243	-7.55848	-2.86664	-4.07268	-6.09816	-8.8931	-6.10007	-7.70812	-1.37682	0.0827374	-4.14172	-2.27416	-6.71059	-6.62309	-1.47642	-3.67972	-5.25009	-8.66955	-12.1658
45	-7.82464	3.28226	-7.15444	-8.161	-9.74044	-9.72056	-10.155	-9.78633	-7.38322	-8.66022	-8.31867	-14.6454	-11.967	-9.92867	-7.82378	-6.34011	-7.28689	-10.5498	-8.34456	-14.589	-8.56289	-9.03967	-3.45989	-10.48	-6.75833	-7.90989	-7.606	-14.0932	-10.9288	-5.12	-6.55378	-8.59167	-4.21122	-4.97122	-6.99689	-9.82967	-7.52189	-8.47289	-2.673	-0.367444	-5.22511	-2.86422	-7.93644	-7.29111	-2.77133	-4.90222	-6.85	-9.51767	-12.5878
46	-8.78407	3.13696	-8.35582	-9.17145	-10.453	-10.6776	-10.5207	-10.2405	-8.18209	-9.30527	-9.875	-15.8067	-12.651	-10.6613	-8.42055	-7.91436	-8.81918	-11.2664	-9.16445	-15.3214	-9.56909	-9.44664	-4.649	-11.6885	-8.118	-9.11773	-8.57336	-14.5827	-11.8597	-5.82927	-7.98545	-9.57873	-5.49791	-5.77118	-7.85382	-10.6652	-8.83564	-9.26427	-4.00145	-0.869273	-6.417	-3.58055	-9.17318	-8.07418	-4.02364	-6.052	-8.29845	-10.3054	-12.836
47	-9.66922	2.98128	-9.43529	-10.1796	-11.0563	-11.5084	-10.8684	-10.6328	-8.85784	-9.8452	-11.1619	-16.7938	-13.2704	-11.1401	-9.01848	-9.4378	-10.2146	-11.7989	-9.88189	-15.896	-10.3523	-9.94482	-5.66944	-12.9148	-9.41867	-10.2384	-9.53825	-14.9615	-12.5899	-6.63529	-9.24615	-10.4866	-6.73116	-6.46121	-8.66344	-11.4116	-9.97871	-9.99753	-5.35064	-1.50039	-7.68009	-4.37558	-10.3983	-8.96661	-5.22439	-7.07756	-9.54955	-11.0584	-12.9429
48	-10.4598	2.82209	-10.3453	-11.186	-11.6184	-12.2147	-11.219	-11.0103	-9.42472	-10.2569	-12.238	-17.5734	-13.7538	-11.3643	-9.5433	-10.852	-11.409	-12.17	-10.5438	-16.3513	-10.9714	-10.5543	-6.601	-14.0899	-10.6253	-11.2202	-10.4683	-15.2297	-13.1272	-7.46257	-10.1696	-11.2566	-7.91367	-7.04107	-9.38177	-12.0561	-10.8764	-10.5894	-6.68018	-2.28489	-8.92917	-5.15649	-11.5659	-9.90911	-6.35603	-7.95398	-10.5908	-11.7568	-12.9669
49	-11.1162	2.66883	-11.0624	-12.1393	-12.1583	-12.7647	-11.555	-11.3716	-9.84936	-10.5058	-13.108	-18.1151	-14.06	-11.3835	-9.88082	-12.0897	-12.343	-12.4054	-11.1712	-16.6832	-11.4857	-11.2595	-7.48233	-15.108	-11.6813	-12.0259	-11.2915	-15.3681	-13.5231	-8.23673	-10.6457	-11.8376	-8.9923	-7.51558	-9.95006	-12.5668	-11.4418	-10.9674	-7.92018	-3.19173	-10.0262	-5.80627	-12.594	-10.7761	-7.36355	-8.67994	-11.4522	-12.3191	-12.896
50	-11.6029	2.53782	-11.6015	-12.9731	-12.6603	-13.0996	-11.8455	-11.6562	-10.0608	-10.5483	-13.7363	-18.4566	-14.1758	-11.2394	-9.98445	-13.0586	-12.9824	-12.533	-11.7317	-16.8728	-11.9243	-11.9518	-8.29578	-15.8425	-12.5332	-12.6363	-11.9642	-15.3818	-13.8153	-8.87799	-10.6811	-12.2098	-9.90469	-7.87376	-10.3221	-12.9177	-11.7186	-11.1021	-8.997	-4.13561	-10.8822	-6.25688	-13.4344	-11.4586	-8.17824	-9.2724	-12.1955	-12.6939	-12.6961
51	-11.8821	2.44655	-11.9794	-13.6039	-13.0822	-13.1654	-12.0507	-11.8018	-9.99223	-10.3403	-14.0164	-18.648	-14.1197	-10.9583	-9.8307	-13.6729	-13.3026	-12.5839	-12.1656	-16.8811	-12.265	-12.5172	-8.97056	-16.1455	-13.1063	-13.0342	-12.4582	-15.2817	-14.0336	-9.28766	-10.3173	-12.3556	-10.5877	-8.09436	-10.4617	-13.0964	-11.7604	-11.0009	-9.82964	-4.98588	-11.4435	-6.46666	-14.0387	-11.8758	-8.71885	-9.74702	-12.8725	-12.8436	-12.3359
52	-11.937	2.40599	-12.2188	-13.9676	-13.3657	-12.9532	-12.1409	-11.7774	-9.61342	-9.88561	-13.8757	-18.7307	-13.9257	-10.5408	-9.44003	-13.88	-13.3201	-12.5867	-12.4318	-16.6851	-12.4705	-12.8601	-9.44333	-15.9345	-13.3577	-13.2392	-12.7556	-15.1079	-14.1865	-9.41579	-9.6383	-12.2887	-11.0018	-8.15579	-10.3752	-13.1236	-11.6331	-10.7236	-10.3615	-5.62039	-11.7064	-6.42773	-14.3754	-11.9811	-8.93955	-10.0937	-13.4553	-12.7477	-11.8177
53	-11.7731	2.41459	-12.3334	-14.0623	-13.48	-12.5048	-12.0872	-11.5822	-8.94906	-9.24255	-13.3637	-18.7006	-13.6144	-9.95547	-8.86126	-13.6661	-13.0825	-12.5525	-12.5298	-16.3005	-12.4854	-12.8975	-9.68744	-15.2297	-13.3077	-13.2818	-12.8548	-14.8751	-14.2334	-9.2804	-8.7282	-12.0529	-11.1325	-8.05512	-10.0916	-13.0335	-11.3923	-10.3261	-10.5921	-6.00157	-11.7037	-6.16207	-14.4445	-11.7576	-8.82818	-10.271	-13.8476	-12.4105	-11.1637
54	-11.3905	2.46499	-12.311	-13.9067	-13.4259	-11.8736	-11.8562	-11.2188	-8.0882	-8.46967	-12.5766	-18.5122	-13.162	-9.12591	-8.1186	-13.1006	-12.626	-12.4769	-12.4869	-15.7574	-12.2603	-12.5378	-9.68211	-14.0966	-12.9921	-13.151	-12.7608	-14.5176	-14.0786	-8.89795	-7.62191	-11.6569	-10.9524	-7.79794	-9.60861	-12.8116	-11.0435	-9.78659	-10.5525	-6.1258	-11.4488	-5.66673	-14.248	-11.1527	-8.39788	-10.1994	-13.9964	-11.8362	-10.4033
55	-10.7991	2.54933	-12.1181	-13.5246	-13.217	-11.1172	-11.4493	-10.6446	-7.16555	-7.59491	-11.645	-18.1106	-12.495	-7.933	-7.23773	-12.3417	-11.9643	-12.3206	-12.3642	-15.0885	-11.8192	-11.8181	-9.442	-12.6488	-12.461	-12.7921	-12.5066	-13.945	-13.5734	-8.26855	-6.309	-11.0672	-10.5083	-7.35936	-8.89045	-12.4005	-10.5635	-9.02645	-10.2809	-5.99036	-10.9805	-4.94691	-13.825	-10.2323	-7.765	-9.78845	-13.9029	-11.0669	-9.581
56	-9.97684	2.65831	-11.693	-12.9283	-12.8089	-10.261	-10.8283	-9.79133	-6.267	-6.59844	-10.6583	-17.4149	-11.4821	-6.33122	-6.19489	-11.4829	-11.0641	-11.9814	-12.1509	-14.2616	-11.1854	-10.759	-8.98089	-11.004	-11.7099	-12.0838	-12.0626	-13.0399	-12.6217	-7.33933	-4.745	-10.2116	-9.817	-6.69478	-7.87144	-11.7154	-9.86767	-7.90867	-9.779	-5.56456	-10.276	-3.95522	-13.1484	-9.16933	-6.97033	-8.95811	-13.598	-10.0733	-8.70578
57	-8.88073	2.78642	-10.9399	-12.1187	-12.1652	-9.28746	-9.91446	-8.54545	-5.38803	-5.41823	-9.62833	-16.3288	-10.0626	-4.33141	-4.93907	-10.543	-9.82379	-11.3373	-11.7547	-13.1755	-10.3717	-9.40494	-8.32422	-9.22155	-10.727	-10.9259	-11.3522	-11.7074	-11.1821	-6.06133	-2.88745	-8.9892	-8.93173	-5.74787	-6.48027	-10.6543	-8.84118	-6.3419	-8.95755	-4.84834	-9.26537	-2.62706	-12.1603	-8.05267	-6.01176	-7.63632	-13.1419	-8.788	-7.71311
58	-7.4543	2.93527	-9.76824	-11.0345	-11.199	-8.12033	-8.55594	-6.82064	-4.44033	-3.97045	-8.46467	-14.7807	-8.2	-1.96697	-3.42076	-9.38742	-8.10679	-10.2842	-11.0322	-11.719	-9.31806	-7.78236	-7.41467	-7.31236	-9.42533	-9.28527	-10.2707	-9.9107	-9.26036	-4.41542	-0.745758	-7.31512	-7.99658	-4.46318	-4.64855	-9.14806	-7.40121	-4.31873	-7.77373	-3.84294	-7.8547	-0.913788	-10.797	-6.74855	-4.87864	-5.77085	-12.6337	-7.11	-6.48367
59	-5.65756	3.10747	-8.13295	-9.57761	-9.82233	-6.66482	-6.74892	-4.61282	-3.30724	-2.19143	-7.04522	-12.785	-5.914	0.701909	-1.59885	-7.8794	-5.89772	-8.76675	-9.79424	-9.81203	-7.98661	-5.89388	-6.16089	-5.233	-7.71822	-7.16768	-8.68689	-7.65483	-6.92468	-2.40545	1.61741	-5.22577	-6.98498	-2.82046	-2.37851	-7.25055	-5.49044	-1.87567	-6.17155	-2.50994	-5.93065	1.22596	-8.98844	-5.10311	-3.54409	-3.4236	-12.059	-5.00394	-4.90367
60	-3.49151	3.28293	-6.00582	-7.66412	-7.95044	-4.89732	-4.48973	-2.01106	-1.85179	-0.0856667	-5.27756	-10.3535	-3.27344	3.59666	0.488121	-5.92613	-3.22393	-6.78523	-7.98954	-7.43514	-6.31626	-3.75421	-4.44689	-2.94927	-5.54067	-4.6346	-6.60141	-5.06457	-4.28407	-0.0803232	4.11424	-2.78959	-5.69094	-0.850606	0.234293	-5.01292	-3.18786	0.897535	-4.13955	-0.815869	-3.52558	3.71087	-6.80838	-3.12004	-1.95021	-0.651131	-11.2813	-2.54739	-2.89489
61	-1.00533	3.42975	-3.48867	-5.38036	-5.61333	-2.8323	-1.83424	0.871909	-0.0421515	2.28261	-3.15667	-7.52891	-0.378333	6.6217	2.773	-3.51879	-0.163303	-4.38921	-5.65367	-4.59833	-4.26379	-1.37191	-2.24433	-0.473273	-2.95967	-1.76209	-4.09691	-2.26288	-1.45542	2.48606	6.63709	-0.107879	-4.01264	1.38339	3.08058	-2.49361	-0.599121	3.89839	-1.718	1.26721	-0.742636	6.41939	-4.36052	-0.866939	-0.0355455	2.45364	-10.0778	0.175273	-0.509
62	1.71742	3.52163	-0.689354	-2.82579	-2.93867	-0.514586	1.1108	3.89245	2.09028	4.81322	-0.759667	-4.37714	2.65967	9.66963	5.16977	-0.704212	3.18094	-1.65743	-2.85654	-1.42617	-1.80331	1.20733	0.363556	2.12027	-0.120444	1.3047	-1.28782	0.666071	1.47454	5.17547	9.12887	2.71354	-1.94799	3.81173	6.04543	0.246747	2.18524	6.98929	1.02118	3.6813	2.30623	9.23483	-1.7308	1.57561	2.20679	5.77646	-8.36536	3.05673	2.10444
63	4.57374	3.54791	2.29299	-0.117818	-0.0447778	1.9936	4.15015	6.94448	4.47998	7.42315	1.824	-0.995313	5.72011	12.6365	7.58276	2.32433	6.6908	1.33588	0.278091	1.92652	0.935717	3.88885	3.27833	4.70827	2.84489	4.43633	1.69844	3.65226	4.44621	7.88829	11.5605	5.57619	0.437525	6.36298	9.0271	3.14156	5.07743	10.065	3.93782	6.33835	5.49588	12.0572	0.996576	4.11643	4.73291	9.18434	-6.13664	5.98121	4.79578
64	7.46595	3.5126	5.35673	2.63118	2.962	4.62673	7.14018	10.0347	7.04091	10.0447	4.503	2.49418	8.691	15.4605	9.92564	5.42136	10.236	4.47264	3.59382	5.327	3.80482	6.54582	6.38	7.20582	5.813	7.53073	4.73536	6.63245	7.40745	10.5553	13.9256	8.39345	3.06782	8.95482	11.9548	6.10636	8.00155	13.0535	6.90536	9.15473	8.69745	14.8005	3.73591	6.72382	7.394	12.5147	-3.43109	8.84473	7.426
65	10.3159	3.44002	8.4018	5.33555	5.98678	7.31654	9.99495	13.1704	9.68216	12.6327	7.20344	5.96376	11.4803	18.1149	12.1519	8.49134	13.7038	7.66763	6.91808	8.65727	6.67609	9.09142	9.535	9.58745	8.66722	10.5168	7.7026	9.56173	10.3199	13.14	16.2451	11.1222	5.84828	11.5321	14.8009	9.06214	10.8935	15.9189	9.84936	12.0379	11.7916	17.4167	6.3993	9.43646	10.0787	15.6448	-0.434273	11.5942	9.86733
66	13.0708	3.3554	11.3111	7.952	8.95178	9.98469	12.6486	16.2762	12.313	15.1704	9.87656	9.33436	14.081	20.5933	14.2644	11.4626	17.0276	10.8429	10.1384	11.8175	9.44016	11.4709	12.6288	11.8728	11.366	13.3401	10.526	12.4141	13.1505	15.6303	18.5329	13.7391	8.6848	14.0506	17.5683	11.967	13.7109	18.6324	12.7347	14.8965	14.7171	19.908	8.94115	12.1898	12.7137	18.4907	2.67664	14.2079	12.1181
67	15.705	3.27648	14.016	10.458	11.825	12.5683	15.0747	19.287	14.8697	17.6587	12.4957	12.5427	16.5077	22.899	16.2777	14.2937	20.178	13.9327	13.2033	14.7943	12.043	13.671	15.6157	14.111	13.8943	15.9943	13.1787	15.1563	15.87	18.0433	20.7943	16.2343	11.4963	16.482	20.2717	14.7997	16.42	21.1893	15.555	17.6543	17.4497	22.285	11.3467	14.9073	15.257	21.019	5.779	16.693	14.2097
68	18.2124	3.21064	16.4831	12.8347	14.5918	15.02	17.3059	22.1427	17.3223	20.1097	15.0403	15.5253	18.7781	25.0466	18.2133	16.9878	23.1536	16.8802	16.1053	17.6155	14.5035	15.6993	18.4873	16.3778	16.2584	18.4892	15.6681	17.7645	18.4535	20.3927	23.023	18.6085	14.1924	18.8119	22.9056	17.5529	18.9972	23.5894	18.3081	20.277	19.9883	24.5478	13.7282	17.5447	17.6836	23.2398	8.77127	19.0574	16.1989
69	20.6041	3.14908	18.7125	15.1133	17.2262	17.3166	19.3629	24.8349	19.6676	22.5266	17.5022	18.2377	20.9142	27.0483	20.0908	19.5558	25.9677	19.6321	18.8449	20.3059	16.8486	17.6301	21.2422	18.7338	18.4691	20.8304	18.0162	20.2302	20.8911	22.6753	25.2087	20.8705	16.7456	21.0342	25.4502	20.2278	21.4235	25.8308	21.0021	22.7414	22.3438	26.6825	16.3707	20.064	20.0165	25.1923	11.6415	21.3343	18.1439
70	22.8865	3.08368	20.7337	17.2984	19.7143	19.4556	21.2679	27.3445	21.9195	24.8872	19.8867	20.6457	22.974	28.8981	21.92	22.0087	28.6248	22.1325	21.4107	22.8812	19.1082	19.5113	23.8817	21.2079	20.563	23.021	20.2479	22.5483	23.1782	24.8862	27.3402	23.0305	19.2617	23.1419	27.8784	22.8084	23.6734	27.9201	23.6222	25.0388	24.5325	28.6778	19.3052	22.4511	22.2714	26.9186	14.3985	23.5408	20.095
71	25.0379	3.02605	22.5826	19.3962	22.0574	21.4409	23.0365	29.6608	24.0943	27.1631	22.2046	22.7959	23.587	30.5978	23.7163	24.3353	31.1547	24.3624	23.8064	25.3325	21.304	21.3727	26.4106	23.7995	22.582	25.0573	22.4	24.7377	25.3298	27.0172	29.401	25.1222	21.7679	25.1416	30.1651	25.2946	25.7737	29.8498	26.1464	27.1656	26.5852	30.5554	22.2836	24.7279	24.4561	28.5091	17.0626	25.6875	22.0698
72	27.1414	2.95876	24.2876	21.4087	24.2601	23.2748	24.7212	31.7841	26.1915	29.3282	24.4642	24.7276	26.8217	32.1722	25.4895	26.5472	33.5573	26.3446	26.0262	27.662	23.4573	23.2278	28.8191	26.4805	24.5466	26.9573	24.4906	26.8043	27.3717	29.0753	31.3563	27.1626	24.2094	27.0432	32.2833	27.6741	27.7653	31.635	28.5601	29.1561	28.5184	32.3242	25.1641	26.8985	26.5709	30.0078	19.643	27.7676	24.0676
73	29.1286	2.9008	25.9277	23.3465	26.331	24.9786	26.3612	33.7254	28.2236	31.3719	26.668	26.4931	29.024	33.6471	27.2441	28.6601	35.8205	28.1046	28.0745	29.8763	25.5615	25.0856	31.091	29.1908	26.467	28.7304	26.5315	28.7567	29.3126	31.0581	33.1896	29.1581	26.5537	28.8518	34.2178	29.9302	29.6938	33.2925	30.8236	31.0342	30.3438	33.9859	27.8635	28.9643	28.6209	31.4405	22.1382	29.7634	26.078
74	31.0158	2.84424	27.5471	25.2087	28.2611	26.5905	27.9935	35.4925	30.2015	33.2918	28.7934	28.1396	30.9934	35.0472	28.9805	30.6947	37.9298	29.6814	29.9618	31.9834	27.5967	26.9467	33.1889	31.8427	28.3339	30.3761	28.5275	30.608	31.158	32.9541	34.8809	31.104	28.7766	30.563	35.9833	32.042	31.5775	34.8316	32.9008	32.8128	32.0688	35.5413	30.3411	30.9196	30.6321	32.826	24.5264	31.6688	28.0959
75	32.8045	2.78693	29.1264	26.9937	30.0877	28.1398	29.6535	37.0919	32.1408	35.0893	30.8368	29.7078	32.9166	36.3977	30.6864	32.6527	39.8675	31.118	31.6918	33.9895	29.5308	28.8072	35.1227	34.3533	30.1488	31.8942	30.4624	32.3611	32.9141	34.7513	36.416	33.0003	30.8327	32.1778	37.5864	33.9853	33.3922	36.2617	34.7939	34.5017	33.6919	36.9833	32.5599	32.7457	32.6112	34.182	26.7662	33.4697	30.1111
76	34.4904	2.72034	30.6268	28.6961	31.8327	29.6495	31.35	38.5475	34.0519	36.7566	32.7887	31.2246	34.7707	37.7196	32.3485	34.5445	41.5853	32.4487	33.3067	35.883	31.3752	30.6493	36.891	36.6496	31.9097	33.2788	32.3323	34.0312	34.5873	36.4293	37.7887	34.8333	32.735	33.7152	39.0372	35.7194	35.1128	37.5881	36.5075	35.903	35.2403	38.336	34.5684	34.4473	34.5512	35.5222	28.8536	35.1527	32.1097
77	36.0675	2.63973	32.0415	30.3185	33.5126	31.125	33.0771	39.8829	35.927	38.2808	34.6381	32.7263	36.5296	39.0257	33.9486	36.363	43.0658	33.7037	34.8199	37.6634	33.146	32.4333	38.4991	38.6744	33.6107	34.5301	34.1232	35.6188	36.1837	37.9887	38.9893	36.5916	34.4917	35.1898	40.3534	37.238	36.7092	38.8329	38.0472	36.7847	36.72	39.6089	36.3885	36.0139	36.425	36.8526	30.8011	36.6998	34.0733
78	37.5709	2.56096	33.3903	31.8493	35.1347	32.5583	34.8152	41.132	37.7519	39.6502	36.3646	34.2346	38.174	40.3113	35.4709	38.0948	44.3431	34.9052	36.2402	39.3246	34.8427	34.121	39.9498	40.397	35.2333	35.6599	35.8154	37.1271	37.7026	39.4296	40.0147	38.2617	36.1186	36.6084	41.5587	38.5317	38.1639	40.0128	39.42	39.0426	38.1317	40.8131	38.0393	37.4353	38.1983	38.1649	32.622	38.103	35.986
79	38.9295	2.49038	34.6916	33.2773	36.7	33.9389	36.5311	42.3255	39.5171	40.8539	37.958	35.7475	39.6987	41.5715	35.75	39.7177	45.4506	36.0723	37.5773	40.8496	36.4354	35.6965	41.26	41.7825	36.7697	36.6908	37.3924	38.5647	39.1509	40.7526	40.9022	39.8265	37.632	37.9795	42.6684	39.5967	39.4636	41.1382	40.6214	40.3923	39.4722	41.961	39.5327	38.7053	39.8501	39.4472	34.3148	39.3579	37.8253
80	40.1743	2.43252	35.9438	34.5825	38.1998	35.2437	38.1929	43.4875	41.1965	41.8834	39.4229	37.2411	41.116	42.8005	35.75	41.2201	46.4158	37.2075	38.8314	42.2304	37.9028	37.1501	42.4448	42.9095	38.2271	37.6444	38.8282	39.9407	40.5309	41.9678	41.6964	41.2661	39.0294	39.3097	43.6881	40.448	40.5866	42.2151	41.7022	41.6541	40.7289	43.0637	40.8816	39.8042	41.3596	40.6877	35.9105	40.4634	39.5717
81	41.3676	2.35341	37.1386	35.7725	39.6347	36.459	39.7865	44.6459	42.765	42.7343	40.7631	38.6866	42.4553	43.9973	37.2532	42.5998	47.2654	38.3063	40.0241	43.4594	39.2343	38.4822	43.5068	43.8373	39.6081	38.5481	40.1328	41.2729	41.8452	42.3067	42.4534	42.5599	40.3284	40.6002	44.6263	41.1115	41.5612	43.254	42.6933	42.8261	41.9034	44.1584	42.1241	40.7513	42.7196	41.8744	37.4174	41.4314	41.204
82	42.5361	2.25476	38.2702	36.8675	41.001	37.5655	41.3184	45.8304	44.2162	43.4431	41.988	40.0637	43.758	45.1675	40.4722	43.8607	48.0201	39.3558	41.1737	44.5635	40.416	39.694	44.456	44.6319	40.918	39.46	41.322	42.5844	43.0914	44.1782	43.232	43.6845	41.5327	41.8528	45.4864	41.6296	42.4238	44.282	43.6181	43.9427	43.0032	45.287	43.2791	41.5696	43.9335	42.9915	38.8313	42.2923	42.706
83	43.5911	2.23595	39.3412	37.8933	42.2857	38.5473	42.8094	47.053	45.5661	44.0487	43.126	41.3811	45.0619	46.321	41.4495	45.0231	48.719	40.3439	42.294	45.556	41.4422	40.8241	45.3034	45.3488	42.174	40.4265	42.4236	43.8985	44.2737	45.2471	44.0857	44.6469	42.6386	43.0747	46.2773	42.0842	43.2237	45.3201	44.4934	45.0431	44.0412	46.4835	44.3598	42.2865	45.0615	44.0286	40.1433	43.1105	44.0677
84	44.6145	2.25302	40.3692	38.8887	43.5013	39.3912	44.2824	48.3128	46.8487	44.5849	44.2361	42.6602	46.3821	47.465	42.355	46.1176	49.3997	41.2676	43.3967	46.4451	42.3325	41.9017	46.1004	46.0323	43.4188	41.4633	43.476	45.2391	45.3967	46.3405	45.0417	45.4743	43.6472	44.2796	47.0184	42.5502	44.0131	46.3782	45.3357	46.1572	45.0345	47.7604	45.3773	42.9259	46.15	44.9756	41.3651	43.9293	45.3348
85	45.622	2.3039	41.3815	39.8981	44.6547	40.0935	45.75	49.5915	48.0886	45.0838	45.3593	43.909	47.7003	48.6	43.2266	47.185	50.1023	42.1352	44.4982	47.2355	43.1487	42.9447	46.8847	46.7129	44.672	42.5659	44.5126	46.6189	46.4455	47.4742	46.0832	46.1971	44.565	45.4779	47.73	43.0767	44.8306	47.449	46.162	47.303	45.9919	49.0991	46.327	43.5058	47.2275	45.8165	42.5085	44.7773	46.536
86	46.6143	2.38114	42.3963	40.945	45.7479	40.6621	47.2073	50.8564	49.3024	45.5686	46.5277	45.1195	48.9743	49.7183	44.101	48.2266	50.8868	42.9634	45.6171	47.9196	43.9264	43.9596	47.6848	47.3967	45.9297	43.7135	45.5504	48.009	47.378	48.6407	47.1694	46.8452	45.4222	46.6663	48.4198	43.692	45.6739	48.4881	46.976	48.4704	46.9167	50.4349	47.2034	44.0443	48.2938	46.5342	43.5866	45.6616	47.6856
87	47.5748	2.47136	43.4149	42.039	46.7677	41.1082	48.6376	52.0609	50.5028	46.0529	47.7613	46.2755	50.1516	50.8082	44.9883	49.2189	51.7642	43.7764	46.7594	48.5057	44.6895	44.9339	48.5058	48.0722	47.157	44.8663	46.5773	49.3545	48.1628	49.7816	48.2346	47.4356	46.2495	47.8152	49.0804	44.3945	46.512	49.4346	47.7718	49.6088	47.7986	51.689	47.9861	44.5304	49.312	47.1095	44.6245	46.5664	48.7638
88	48.4715	2.55588	44.4333	43.1899	47.7	41.4581	49.9934	53.1358	51.6709	46.5424	49.0497	47.3479	51.1847	51.8387	45.8741	50.1091	52.6702	44.5836	47.9189	48.9873	45.4468	45.851	49.3227	48.7125	48.29	45.9753	47.5549	50.5891	48.7595	50.8227	49.2124	47.9716	47.0595	48.8865	49.6973	45.1531	47.2994	50.2265	48.5352	50.655	48.6147	52.7719	48.6386	44.9375	50.2252	47.5167	45.6329	47.4541	49.7167
89	49.2646	2.62009	45.4403	44.3797	48.5358	41.7413	51.2267	54.0283	52.7614	47.0148	50.3633	48.2877	52.037	52.7651	46.7149	50.8642	53.518	45.3863	49.0728	49.3547	46.1939	46.6897	50.1078	49.269	49.2533	46.9687	48.429	51.6358	49.1374	51.6891	50.0261	48.4552	47.8587	49.8436	50.2456	45.9133	47.9846	50.7972	49.249	51.5526	49.3288	53.596	49.1163	45.2419	50.9623	47.7267	46.617	48.2683	50.5143
90	49.907	2.65946	46.3982	45.5634	49.2506	41.9981	52.2844	54.69	53.7198	47.4065	51.6571	48.9701	52.6806	53.5394	47.4124	51.4485	54.2475	46.1839	50.1657	49.5875	46.9053	47.4242	50.8286	49.6535	49.9639	47.7652	49.1256	52.4022	49.2876	52.3279	50.6196	48.8883	48.6436	50.6507	50.6962	46.6133	48.5016	51.0977	49.8654	52.2538	49.8915	54.0911	49.3539	45.3962	51.4602	47.7326	47.5794	48.9301	51.1394
91	50.3514	2.68038	47.2735	46.6904	49.806	42.2573	53.1229	55.0932	54.479	47.6285	52.873	49.2888	53.092	54.1175	47.8471	51.8266	54.8085	46.9604	51.1084	49.6328	47.5379	48.0031	51.432	49.8362	50.343	48.2744	49.5683	52.8288	49.2178	52.6747	50.97	49.2506	49.3728	51.2712	51.0202	47.1924	48.7909	51.073	50.3405	52.679	50.2575	54.2625	49.2957	45.3652	51.6623	47.5352	48.5052	49.3296	51.567
92	50.5765	2.69429	48.0371	47.6879	50.124	42.532	53.6927	55.2264	54.9803	47.6354	53.9107	49.3025	53.2521	54.4698	47.9917	51.9741	55.162	47.6679	51.8216	49.4892	48.0056	48.3725	51.8243	49.8227	50.295	48.5091	49.7425	52.9465	48.9464	52.757	51.0895	49.5156	50.0042	51.6763	51.193	47.5968	48.8583	50.791	50.6252	52.8282	50.4265	54.1941	48.9585	45.1709	51.5805	47.1576	49.3596	49.4115	51.7501
93	50.5985	2.71325	48.6534	48.4579	50.2038	42.8194	54.0114	55.0989	55.1966	47.4242	54.7103	49.1398	53.2168	54.578	47.8846	51.9436	55.298	48.229	52.2398	49.1823	48.2455	48.5328	51.9924	49.6526	49.9064	48.4971	49.6694	52.8132	48.5094	52.6113	51.0298	49.6607	50.4921	51.8481	51.21	47.8019	48.7356	50.3409	50.6926	52.7154	50.4222	53.9666	48.3987	44.8691	51.3169	46.6484	50.0807	49.2386	51.7337
94	50.468	2.73894	49.0972	48.9883	50.057	43.0829	54.1462	54.7366	55.156	47.0451	55.229	48.9183	53.061	54.4837	47.6238	51.8189	55.2479	48.6061	52.3496	48.7834	48.2465	48.5148	51.9537	49.3985	49.267	48.3014	49.4143	52.5287	47.9978	52.3065	50.8733	49.6868	50.7947	51.8259	51.087	47.8202	48.4996	49.8468	50.5474	52.3997	50.2996	53.6818	47.724	44.5347	50.9834	46.083	50.6062	48.9137	51.5633
95	50.2675	2.76712	49.3661	49.2994	49.7426	43.2848	54.1749	54.2437	54.9424	46.5891	55.4787	48.76	52.8923	54.2667	47.3238	51.6924	55.0911	48.8191	52.2014	48.3863	48.0465	48.3994	51.7862	49.1584	48.5067	48.0224	49.0686	52.2166	47.5152	51.9381	50.7251	49.6386	50.9019	51.6857	50.8954	47.7053	48.2536	49.4432	50.2235	51.9846	50.1503	53.447	47.0627	44.2391	50.7032	45.5644	50.9524	48.5578	51.3209
96	50.1056	2.79543	49.5413	49.4463	49.3606	43.4305	54.1934	53.7393	54.7185	46.1545	55.51	48.7591	52.8218	54.0277	47.1041	51.6935	54.954	48.9138	51.9185	48.1075	47.7428	48.3141	51.6212	49.0238	47.7698	47.7971	48.7532	52.0333	47.1612	51.6386	50.6939	49.6069	50.8612	51.5174	50.7176	47.5574	48.1276	49.2943	49.8135	51.6163	50.0927	53.3614	46.5674	44.0583	50.6234	45.1782	51.1729	48.2924	51.1336
97	50.0842	2.83091	49.7135	49.4947	49.07	43.5819	54.324	53.3243	54.62	45.8363	55.4407	48.9682	52.9067	53.9102	47.0365	51.9747	54.9553	48.9707	51.665	48.0422	47.4942	48.3853	51.629	49.0606	47.2177	47.7161	48.5816	52.0844	47.0329	51.5348	50.8642	49.6738	50.792	51.4157	50.6422	47.4732	48.2178	49.4768	49.4331	51.4383	50.1833	53.4768	46.3615	44.0132	50.8457	44.9921	51.3621	48.2115	51.142
98	50.2746	2.87577	49.9595	49.526	49.0082	43.8282	54.6403	53.1089	54.7234	45.7311	55.3769	49.4015	53.1312	54.0558	47.1654	52.5535	55.1943	49.093	51.5404	48.2616	47.4398	48.6963	51.9204	49.3404	47.0041	47.8295	48.631	52.4114	47.1914	51.7086	51.2724	49.9141	50.7912	51.4454	50.7384	47.5479	48.5899	50.0403	49.2088	51.5716	50.4495	53.8412	46.5268	44.0948	51.3807	45.0645	51.6242	48.3871	51.4044
99	50.698	2.92292	50.3105	49.5948	49.2494	44.2348	55.1351	53.1658	55.0141	45.9037	55.3631	50.0623	53.4141	54.522	47.5301	53.3727	55.6904	49.3583	51.5769	48.7734	47.6567	49.3217	52.5156	49.8977	47.2226	48.1807	48.9053	52.9587	47.6244	52.1499	51.8862	50.396	50.906	51.6124	51.0253	47.8523	49.2413	50.9507	49.2595	52.0744	50.8994	54.4498	47.0377	44.2905	52.1474	45.4173	51.992	48.8667	51.9033
100	51.303	2.95857	50.739	49.74	49.781	44.798	55.743	53.463	55.392	46.338	55.401	50.954	53.626	55.233	48.135	54.293	56.362	49.788	51.737	49.498	48.149	50.299	53.319	50.702	47.802	48.788	49.335	53.588	48.238	52.742	52.612	51.132	51.107	51.859	51.46	48.381	50.075	52.064	49.623	52.898	51.51	55.21	47.752	44.6	52.971	46.008	52.442	49.665	52.533
all values Left	mean	std	steps
1	-11.6287	2.35655	-12.523	-12.26	-14.056	-12.91	-10.724	-10.863	-12.1	-8.384	-13.121	-17.998	-13.854	-10.416	-9.359	-13.281	-12.893	-12.344	-15.613	-10.916	-11.621	-12.659	-8.606	-14.789	-13.341	-13.297	-12.615	-14.871	-14.236	-9.39	-9.48	-11.886	-10.192	-7.788	-9.348	-12.953	-11.388	-10.813	-10.51	-6.134	-11.703	-6.157	-14.3	-8.838	-10.503	-12.859	-11.977	-13.502	-10.083
2	-11.0742	2.37601	-11.8415	-12.336	-13.7973	-12.3167	-9.97951	-9.94807	-11.8811	-7.60442	-12.2564	-17.1886	-13.4936	-9.73636	-8.70905	-12.5772	-12.3195	-12.0054	-14.9122	-10.0825	-10.9234	-11.9696	-7.83689	-13.4672	-13.3577	-13.2306	-12.2384	-14.5218	-14.0027	-9.10227	-8.50009	-11.3661	-9.40627	-7.33179	-8.49126	-12.6316	-11.0398	-10.4336	-10.1434	-5.91218	-11.4418	-5.65009	-13.9062	-8.43659	-10.0878	-12.3552	-11.2351	-12.2734	-9.26644
3	-10.3121	2.42262	-11.1147	-12.2719	-13.3318	-11.4186	-8.95597	-8.88666	-11.4898	-6.60081	-11.3039	-15.9822	-12.9639	-8.75916	-7.91149	-11.7646	-11.5279	-11.3452	-14.0492	-9.33936	-10.0487	-10.9166	-6.78141	-11.9019	-13.0988	-12.951	-11.6262	-13.9703	-13.3954	-8.57782	-7.33827	-10.5936	-8.51198	-6.6489	-7.29355	-12.0662	-10.5635	-9.91711	-9.5272	-5.42718	-10.9703	-4.91745	-13.2645	-7.843	-9.63566	-11.7373	-10.2729	-10.862	-8.22478
4	-9.30263	2.48898	-10.2797	-12.0241	-12.6656	-10.1276	-7.72394	-7.59767	-10.891	-5.41012	-10.3179	-14.3419	-12.1754	-7.4	-6.96706	-10.8795	-10.4503	-10.2498	-12.9244	-8.55697	-8.95515	-9.54688	-5.35973	-10.1885	-12.6143	-12.3743	-10.6818	-13.1043	-12.3199	-7.79864	-5.967	-9.47855	-7.59645	-5.67624	-5.69355	-11.1665	-9.87464	-9.19033	-8.59906	-4.67573	-10.262	-3.90724	-12.3183	-7.0987	-9.02448	-10.8667	-9.026	-9.37555	-6.864
5	-7.98509	2.57206	-9.20142	-11.513	-11.7584	-8.38727	-6.32285	-6.00882	-10.0114	-4.06796	-9.27318	-12.2537	-11.0318	-5.62146	-5.84096	-9.86493	-8.98348	-8.65977	-11.425	-7.52564	-7.58261	-7.90471	-3.52608	-8.35918	-11.9383	-11.4032	-9.31426	-11.8327	-10.7299	-6.72564	-4.33009	-7.94223	-6.54499	-4.35821	-3.66976	-9.8646	-8.86064	-8.14633	-7.28565	-3.63909	-9.24638	-2.55361	-11.0037	-6.20296	-8.02021	-9.60428	-7.41644	-7.85146	-5.111
6	-6.30072	2.66889	-7.7423	-10.6308	-10.4885	-6.18661	-4.75845	-4.09953	-8.73256	-2.58027	-8.05324	-9.73631	-9.4607	-3.43323	-4.44431	-8.58993	-7.04419	-6.57701	-9.48155	-6.05129	-5.87054	-5.96216	-1.28487	-6.38891	-11.036	-9.918	-7.47889	-10.118	-8.64461	-5.314	-2.39182	-5.95086	-5.19924	-2.67683	-1.25477	-8.14863	-7.43982	-6.65422	-5.53874	-2.27791	-7.82946	-0.805	-9.28173	-5.15483	-6.52177	-7.87437	-5.37511	-6.23831	-2.90578
7	-4.22255	2.77462	-5.82982	-9.22352	-8.81776	-3.58691	-2.98339	-1.89461	-6.98367	-0.882303	-6.51564	-6.83509	-7.44009	-0.879939	-2.743	-6.88224	-4.61521	-4.05006	-7.05482	-3.9887	-3.73879	-3.75421	1.30324	-4.21691	-9.81867	-7.89467	-5.18782	-7.991	-6.14761	-3.51582	-0.158182	-3.50652	-3.48764	-0.666364	1.46561	-6.04979	-5.566	-4.658	-3.318	-0.54	-5.89152	1.39024	-7.14924	-3.94712	-4.52348	-5.64824	-2.93867	-4.4083	-0.287
8	-1.79812	2.87825	-3.44645	-7.33103	-6.73154	-0.75103	-0.908687	0.568141	-4.787	1.07028	-4.65042	-3.60038	-5.00491	1.98786	-0.75397	-4.7262	-1.7132	-1.15269	-4.205	-1.46186	-1.27434	-1.28985	4.15877	-1.82618	-8.21089	-5.42478	-2.51509	-5.50598	-3.34504	-1.36291	2.28118	-0.777899	-1.42759	1.60762	4.37805	-3.60526	-3.29382	-2.22233	-0.727859	1.56373	-3.48042	3.91305	-4.72868	-2.50217	-2.04923	-3.05695	-0.221222	-2.28808	2.61822
9	0.886494	2.96064	-0.648121	-4.99345	-4.27577	2.21321	1.41699	3.19477	-2.19222	3.28576	-2.47012	-0.17604	-2.23685	5.04457	1.4887	-2.17861	1.5247	1.97639	-1.06427	1.41101	1.42487	1.38277	7.13781	0.72	-6.16567	-2.60011	0.369556	-2.79999	-0.388263	1.05091	4.81145	2.1196	0.935465	4.08445	7.36746	-0.916404	-0.736636	0.564222	2.11229	3.96336	-0.692818	6.65535	-2.11699	-0.762636	0.761273	-0.238232	2.66933	0.14404	5.68367
10	3.73334	3.00581	2.43927	-2.293	-1.58055	5.21745	3.90709	5.91073	0.687	5.72691	-0.0352727	3.31345	0.763909	8.173	3.91773	0.647455	4.97409	5.24227	2.24118	4.499	4.23191	4.15673	10.1288	3.32191	-3.714	0.463	3.34655	0.0385455	2.64209	3.63382	7.35109	5.07845	3.48945	6.66382	10.3295	1.95182	2.01682	3.587	5.07918	6.59291	2.35918	9.49927	0.601455	1.28509	3.77155	2.67664	5.62	2.85764	8.779
11	6.64315	3.01082	5.68933	0.670343	1.20342	8.17958	6.44855	8.64413	3.70233	8.32414	2.56879	6.76721	3.85697	11.2672	6.41858	3.61633	8.51384	8.55316	5.584	7.67533	7.02631	6.89329	13.056	5.87882	-0.918778	3.64633	6.30854	2.9418	5.69242	6.29555	9.85145	8.00994	6.16041	9.2788	13.2186	4.92022	4.88018	6.72889	8.07209	9.37082	5.5503	12.3425	3.34498	3.60362	6.88531	5.58247	8.51778	5.75186	11.7844
12	9.52691	2.99312	8.972	3.79233	3.98489	11.052	8.934	11.3269	6.68111	10.976	5.24033	10.11	6.91433	14.2452	8.87978	6.61256	12.0322	11.8268	8.852	10.8389	9.69956	9.50456	15.8831	8.33	2.03022	6.80867	9.16744	5.852	8.71756	8.956	12.286	10.8443	8.87744	11.8738	16.0297	7.91222	7.78	9.86022	11.0187	12.208	8.75044	15.0917	6.02633	6.10067	10.0136	8.40133	11.3027	8.68289	14.6579
13	12.322	2.97368	12.1725	6.93448	6.692	13.8215	11.2842	13.8998	9.53333	13.5482	7.91391	13.2793	9.83918	17.0578	11.2415	9.54761	15.4422	14.9866	11.9442	13.9284	12.2282	11.9323	18.6049	10.6542	5.00467	9.86967	11.8635	8.72736	11.6791	11.5434	14.6491	13.5612	11.5672	14.4052	18.7719	10.8679	10.6519	12.9047	13.8969	15.0136	11.8423	17.7171	8.58518	8.67333	13.1178	11.1057	13.9507	11.511	17.391
14	14.9949	2.96554	15.1981	9.99491	9.28511	16.4743	13.4659	16.3095	12.207	15.9388	10.5554	16.1897	12.5815	19.6738	13.4799	12.3778	18.6762	17.9573	14.8668	16.9047	14.6216	14.1481	21.2202	12.9083	7.90544	12.7843	14.3799	11.5355	14.5328	14.0452	16.9759	16.1492	14.1473	16.8457	21.4499	13.7516	13.453	15.8234	16.7112	17.7219	14.765	20.2169	11.0075	11.2328	16.1881	13.7062	16.4669	14.1736	20.0002
15	17.5356	2.97264	17.9834	12.8831	11.7615	18.9975	15.507	18.5484	14.6596	18.0861	13.1387	18.8117	15.1364	22.0978	15.5902	15.0813	21.7259	20.6945	17.6386	19.7514	16.9055	16.2194	23.7328	15.1523	10.655	15.5221	16.7517	14.2428	17.2489	16.4668	19.276	18.6085	16.5959	19.1819	24.0531	16.5547	16.1491	18.5888	19.4667	20.2985	17.4947	22.6016	13.3835	13.7188	19.2014	16.2229	18.8658	16.6673	22.492
16	19.9543	2.98392	20.5474	15.5327	14.1303	21.3615	17.4404	20.6272	16.901	20.0416	15.6362	21.1636	17.5225	24.3504	17.6116	17.657	24.6073	23.1654	20.2836	22.4676	19.1082	18.1985	26.1445	17.4513	13.2227	18.0823	19.0063	16.8264	19.8133	18.8214	21.5487	20.9465	19.0054	21.3977	26.5458	19.2778	18.717	21.1893	22.1596	22.7212	20.0305	24.8671	15.9761	16.1114	22.1373	18.6715	21.1667	19.018	24.8617
17	22.2641	2.99101	22.9109	17.8992	16.3881	23.5815	19.3003	22.5514	18.968	22.0245	18.0577	23.2653	19.7527	26.4477	19.5684	20.111	27.3389	25.3652	22.8168	25.0469	21.2507	20.1339	28.447	19.8525	15.6238	20.4839	21.1686	19.2775	22.2254	21.1136	23.7846	23.177	21.4105	23.5017	28.9057	21.9179	21.1426	23.6284	24.763	24.9816	22.3813	26.9901	18.8737	18.4105	24.9688	21.0465	23.3954	21.2601	27.1058
18	24.4694	2.99359	25.0919	20.0359	18.5497	25.67	21.1144	24.3389	20.8836	24.1371	20.4092	25.1583	21.8595	28.3934	21.4752	22.4513	29.9377	27.3101	25.2334	27.4873	23.3524	22.0532	30.6261	22.3842	17.8754	22.7302	23.2606	21.599	24.4949	23.3352	25.9713	25.3368	23.7608	25.5027	31.1121	24.4674	23.4013	25.9043	27.2523	27.0807	24.5679	28.9857	21.8587	20.6265	27.632	23.3272	25.5631	23.4266	29.2168
19	26.5656	2.9966	27.1034	21.9843	20.6303	27.6344	22.9008	26.0172	22.673	26.309	22.6965	26.8943	23.587	30.1878	23.3388	24.6855	32.4122	29.0221	27.5292	29.7707	25.4077	23.9706	32.6701	25.0284	20.006	24.83	25.2937	23.795	26.6408	25.4814	28.0921	27.4434	26.0238	27.405	33.15	26.9075	25.4985	28.024	29.6154	29.0433	26.6188	30.8635	24.758	22.7721	30.1053	25.4982	27.667	25.5409	31.186
20	28.5476	3.00524	28.9528	23.7812	22.6361	29.4851	24.6779	27.6135	24.3552	28.5063	24.9264	28.5158	24.6897	31.8361	25.1753	26.8123	34.7463	30.5571	29.7127	31.8949	27.3979	25.8919	34.5587	27.7321	22.039	26.7737	27.2796	25.8637	28.672	27.558	30.132	29.5019	28.1791	29.2131	35.0173	29.2212	27.4834	29.972	31.8175	30.8958	28.5504	32.6311	27.4825	24.8501	32.3564	27.5435	29.6826	27.6021	32.9907
21	30.4757	2.94958	30.6482	25.4791	24.5527	31.2366	26.4621	29.1596	25.987	30.7043	27.092	30.0654	27.9888	33.3664	26.992	28.8479	36.9241	31.9695	31.7917	33.8612	29.3012	27.8155	36.2851	30.4257	24.0149	28.5862	29.2194	27.8117	30.5938	29.5659	32.0656	31.5057	30.2035	30.9201	36.7182	31.394	29.4016	31.7782	33.8358	32.6513	30.3743	34.2873	29.9899	26.8625	34.3241	29.4605	31.607	29.6037	34.6607
22	32.2832	2.90334	32.1934	27.1443	26.3896	32.9205	28.2567	30.6714	27.6053	32.8562	29.187	31.577	29.9927	34.8142	28.7896	30.8093	38.937	33.2919	33.7723	35.6558	31.1094	29.7311	37.8626	33.0302	25.945	30.2683	31.1032	29.6578	32.4205	31.4996	33.8692	33.4495	32.0855	32.5315	38.2587	33.402	31.2755	33.454	35.6651	34.3189	32.0965	35.825	32.2625	28.8231	36.0374	31.2508	33.4257	31.5341	36.2103
23	33.9931	2.83635	33.609	28.7771	28.1494	34.5487	30.0526	32.1423	29.2417	34.8818	31.1997	33.0794	31.9607	36.2067	30.5584	32.6997	40.7629	34.5536	35.655	37.2988	32.8459	31.6064	39.3009	35.466	27.8306	31.8188	32.9211	31.4158	34.1588	33.346	35.523	35.3276	33.8161	34.0631	39.6413	35.2218	33.095	35.0082	37.2939	35.903	33.7184	37.2633	34.2953	30.7484	37.5123	32.9207	35.1251	33.3693	37.6557
24	35.5802	2.73757	34.913	30.3331	29.8322	36.1273	31.8362	33.5626	30.9138	36.7267	33.1211	34.5902	33.8725	37.5668	32.2795	34.5293	42.3684	35.7746	37.4189	38.7942	34.5125	33.4038	40.614	37.6256	29.6614	33.2357	34.6578	33.0931	35.8152	35.0811	36.9935	37.1247	35.4179	35.5334	40.8981	36.8359	34.8184	36.4441	38.7504	36.3565	35.2659	38.6122	36.1375	32.644	38.7393	34.4957	36.6878	35.1039	39.0033
25	37.104	2.64142	36.132	31.8007	31.4122	37.6413	33.5858	34.9172	32.6217	38.3502	34.9325	36.1023	35.7028	38.9092	33.9353	36.2898	43.7524	36.9585	39.0687	40.1393	36.0919	35.0889	41.8098	39.4915	31.4353	34.5103	36.2834	34.691	37.3957	36.7097	38.2968	38.8241	36.9094	36.9532	42.0549	38.2068	36.4227	37.779	40.0448	38.8195	36.7446	39.8823	37.8085	34.5029	39.7578	35.9844	38.103	36.7282	40.266
26	38.5004	2.52306	37.2919	33.1977	32.8892	39.0849	35.2807	36.1846	34.3449	39.7334	36.6194	37.5879	37.4224	40.2322	35.5089	37.9686	44.9432	38.1042	40.5885	41.322	37.561	36.6314	42.8889	41.0532	33.1507	35.6599	37.7879	36.2083	38.901	38.2263	39.4327	40.4019	38.3017	38.3269	43.1244	39.3349	37.8888	39.0351	41.1987	40.159	38.1552	41.0823	39.3211	36.305	40.6263	37.3938	39.3678	38.2321	41.4578
27	39.759	2.43016	38.4152	34.5377	34.253	40.4633	36.9038	37.3346	36.0562	40.8776	38.1833	39.0136	39.012	41.5272	35.75	39.5537	45.965	39.1999	41.9684	42.3131	38.8916	38.045	43.8471	42.3302	34.7969	36.7077	39.1679	37.6458	40.3274	39.6275	40.4116	41.8215	39.6012	39.6597	44.1118	40.242	39.2045	40.2259	42.2433	41.4132	39.4947	42.2238	40.6985	38.0138	41.4037	38.7248	40.481	39.5986	42.5854
28	40.9122	2.36052	39.5165	35.8274	35.4967	41.7719	38.438	38.3589	37.728	41.7725	39.6204	40.3749	40.4842	42.7897	35.75	41.0209	46.861	40.2314	43.2133	43.1309	40.08	39.3389	44.7109	43.3676	36.364	37.676	40.4247	39.0221	41.685	40.9147	41.2633	43.0779	40.8125	40.9518	45.0187	40.9522	40.3633	41.362	43.2003	42.586	40.7492	43.3315	41.9531	39.6117	42.1581	39.9636	41.455	40.793	43.658
29	42.0375	2.2345	40.5926	37.0575	36.6259	43.0107	39.8677	39.2427	39.325	42.482	40.9354	41.6835	41.8644	44.0184	37.8975	42.3718	47.6569	41.1943	44.3284	43.7909	41.123	40.5319	45.5031	44.2234	37.8394	38.5934	41.5733	40.3494	42.9717	42.008	42.0384	44.1664	41.9357	42.2068	45.849	41.5088	41.3635	42.4432	44.1009	43.6932	41.9226	44.4399	43.1182	41.0795	42.9464	41.1203	42.3197	41.8259	44.6958
30	43.0874	2.11622	41.6224	38.2219	37.6796	44.1782	41.1914	39.9803	40.8587	43.0582	42.1298	42.9566	43.1907	45.2194	40.6376	43.609	48.3812	42.0976	45.3261	44.3227	42.0369	41.6545	46.2556	44.9695	39.2378	39.5231	42.6427	41.6406	44.1905	42.512	42.805	45.0978	42.9589	43.4314	46.6124	41.9781	42.2359	43.4956	44.9627	44.7748	43.0213	45.5901	44.2073	42.4082	43.8065	42.2046	43.1443	42.7092	45.7317
31	44.0882	2.08064	42.5845	39.3234	38.6942	45.2841	42.4063	40.5799	42.3467	43.5601	43.2545	44.1989	44.5038	46.4031	41.6339	44.7511	49.0682	42.9561	46.2215	44.7668	42.8569	42.7377	47.0016	45.6653	40.5637	40.5103	43.6697	42.9168	45.3471	44.2587	43.6239	45.8937	43.8929	44.6437	47.3361	42.4391	43.037	44.542	45.8031	45.8651	44.0585	46.8187	45.2324	43.6091	44.7588	43.2314	43.9707	43.4694	46.7783
32	45.0542	2.08162	43.4595	40.3779	39.7141	46.3268	43.5347	41.0593	43.8121	44.0435	44.3552	45.3999	45.8292	47.5771	42.5555	45.8259	49.7493	43.7981	47.0208	45.1817	43.6239	43.7916	47.7648	46.3459	41.8336	41.5701	44.6885	44.2004	46.4285	45.3103	44.5307	46.5888	44.7557	45.8506	48.0365	42.9544	43.8189	45.6013	46.631	46.9836	45.0512	48.1325	46.1956	44.7141	45.7706	44.2184	44.8273	44.1468	47.8241
33	46.0087	2.11121	44.2283	41.4165	40.7717	47.2955	44.5906	41.4238	45.27	44.5508	45.4719	46.5333	47.1654	48.7402	43.4555	46.8643	50.4881	44.6339	47.7271	45.619	44.3712	44.8086	48.5466	47.0287	43.0784	42.7	45.7086	45.5178	47.3854	46.3869	45.5338	47.2189	45.5707	47.0405	48.7142	43.5572	44.6205	46.6831	47.4422	48.1281	46.0077	49.4875	47.0847	45.763	46.8002	45.173	45.722	44.7807	48.8313
34	46.9471	2.15937	44.874	42.4577	41.877	48.178	45.5907	41.716	46.719	45.097	46.635	47.577	48.481	49.8853	44.363	47.88	51.3287	45.465	48.342	46.0983	45.112	45.763	49.3227	47.712	44.329	43.8693	46.7147	46.8673	48.1867	47.503	46.614	47.7927	46.3603	48.1803	49.3597	44.2507	45.451	47.7667	48.2263	49.268	46.932	50.821	47.8813	46.797	47.7653	46.1037	46.634	45.4	49.7593
35	47.8469	2.21253	45.3671	43.5028	43.0373	48.9389	46.5432	41.9779	48.1472	45.6718	47.8671	48.4726	49.7133	50.9973	45.2833	48.8566	52.2295	46.2904	48.8455	46.6061	45.8486	46.636	50.0698	48.3745	45.5867	45.0387	47.6679	48.2187	48.7894	48.6505	47.7091	48.3135	47.1345	49.2308	49.9529	45.007	46.2886	48.8013	48.9651	50.33	47.8131	52.0519	48.5522	47.8241	48.6028	47.0162	47.5261	46.0129	50.5834
36	48.6716	2.25868	45.726	44.5469	44.2436	49.5567	47.4411	42.241	49.5259	46.2432	49.1472	49.0803	50.8126	52.0406	46.1891	49.7628	53.1141	47.0902	49.2404	47.0803	46.5647	47.4006	50.7596	48.9763	46.8272	46.1561	48.5139	49.5206	49.1619	49.7724	48.7408	48.7812	47.8992	50.1559	50.4678	45.7803	47.0864	49.7271	49.6334	51.261	48.6281	53.0732	49.0535	48.8274	49.2563	47.9091	48.3392	46.6146	51.2721
37	49.3711	2.296	45.9595	45.5746	45.4492	49.9905	48.2418	42.5196	50.812	46.747	50.4504	49.3237	51.7388	52.9665	47.0055	50.5628	53.9149	47.7901	49.5115	47.4295	47.2223	48.0031	51.3453	49.4588	48.005	47.144	49.1676	50.7095	49.2957	50.798	49.6455	49.1748	48.6499	50.9039	50.8643	46.5015	47.7946	50.476	50.1868	52.0123	49.3405	53.7785	49.3361	49.768	49.6164	48.7626	48.992	47.1924	51.785
38	49.8948	2.33467	46.0635	46.5469	46.6006	50.2029	48.9061	42.8119	51.9221	47.0838	51.7312	49.2853	52.4608	53.7243	47.6251	51.209	54.5759	48.3269	49.6317	47.6303	47.7672	48.3803	51.7739	49.7632	49.0173	47.878	49.5861	51.7121	49.2002	51.6553	50.365	49.4701	49.35	51.4397	51.1153	47.1085	48.3609	50.9363	50.555	52.5414	49.8983	54.1648	49.3318	50.5871	49.6758	49.5348	49.345	47.7235	52.0553
39	50.2147	2.38562	46.0353	47.4298	47.6319	50.1697	49.3945	43.081	52.826	47.1854	52.9262	49.0904	52.9537	54.2419	47.9593	51.6615	55.0268	48.6756	49.5761	47.7144	48.1368	48.5368	51.9812	49.8635	49.7942	48.3413	49.7442	52.4271	48.8783	52.2925	50.8514	49.6414	49.9609	51.7509	51.2097	47.5438	48.7335	51.1042	50.6952	52.815	50.2614	54.2616	49.0267	51.1941	49.4687	50.1712	49.4	48.1641	52.1401
40	50.3311	2.45132	45.8892	48.1904	48.4277	49.9175	49.6916	43.2862	53.4937	47.0692	53.9472	48.8763	53.2091	54.514	47.9794	51.9106	55.255	48.8584	49.3333	47.7649	48.2854	48.5078	51.986	49.7685	50.2543	48.5283	49.6639	52.8342	48.4087	52.6634	51.0745	49.6863	50.4419	51.8485	51.16	47.7782	48.8725	50.9823	50.6144	52.8055	50.4276	54.1345	48.4895	51.5528	49.0548	50.6456	49.2043	48.4745	52.1253
41	50.2836	2.51533	45.6619	48.7808	48.9747	49.5558	49.8214	43.434	53.9184	46.8156	54.7319	48.7472	53.2462	54.5542	47.7588	51.9747	55.282	48.932	48.9616	47.8998	48.1988	48.3848	51.852	49.5416	50.3483	48.4692	49.4093	52.9465	47.8844	52.7628	51.076	49.6434	50.7538	51.7774	51.0037	47.8226	48.7955	50.6213	50.3449	52.5568	50.4211	53.8684	47.8238	51.6511	48.5501	50.9612	48.8659	48.6403	52.116
42	50.1486	2.55563	45.4206	49.1747	49.2953	49.2	49.8438	43.5896	54.1174	46.5391	55.2391	48.7878	53.1218	54.4108	47.4531	51.902	55.1681	48.9975	48.5614	48.2223	47.9419	48.3169	51.6794	49.2839	50.0561	48.2324	49.0686	52.8186	47.4092	52.6368	50.947	49.6061	50.8876	51.6139	50.8066	47.7256	48.5843	50.1236	49.9544	52.1741	50.2972	53.5901	47.1539	51.5223	48.0729	51.1666	48.5144	48.6866	52.2272
43	50.0229	2.56309	45.2431	49.4196	49.4463	48.9888	49.8457	43.8461	54.1713	46.3482	55.4818	49.0429	52.9358	54.1654	47.1775	51.7662	55.0077	49.185	48.222	48.7574	47.648	48.4248	51.5921	49.0825	49.462	47.9527	48.7572	52.5446	47.0902	52.3496	50.7831	49.6702	50.8786	51.4542	50.6555	47.5732	48.3346	49.6533	49.5422	51.7748	50.1489	53.4035	46.6129	51.2438	47.7681	51.34	48.2713	48.6796	52.5687
44	50.0041	2.54415	45.199	49.5907	49.4952	49.0676	49.9046	44.2703	54.1827	46.3602	55.5095	49.5226	52.8232	53.9385	47.026	51.678	54.9134	49.5446	48.0343	49.5024	47.4489	48.7981	51.714	49.0075	48.7187	47.7574	48.5836	52.2374	47.0278	51.9915	50.6825	49.9168	50.8058	51.4014	50.6493	47.4762	48.1502	49.3522	49.253	51.4835	50.0933	53.3777	46.3625	50.9211	47.7299	51.5739	48.2207	48.7391	53.1908
45	50.1721	2.52406	45.3443	49.7813	49.5272	49.4677	50.0778	44.8594	54.2471	46.651	55.4407	50.25	52.8633	53.9218	47.0929	51.7597	55.0302	50.0591	48.087	50.4484	47.4582	49.5434	52.1422	49.131	47.9616	47.723	48.6234	52.0368	47.2979	51.667	50.744	50.4198	50.777	51.5012	50.842	47.5326	48.133	49.3318	49.2172	51.428	50.1864	53.573	46.4798	50.6807	47.9347	51.9018	48.438	48.9812	54.0561
46	50.5621	2.52707	45.7076	50.0724	49.5991	50.1023	50.4007	45.483	54.462	47.2523	55.3773	51.209	53.0559	54.2407	47.4015	52.103	55.4189	50.6476	48.4696	51.5667	47.7545	50.6801	52.8252	49.5573	47.32	47.899	48.8826	52.0582	47.8329	51.5263	51.0696	51.2019	50.8505	51.7165	51.2093	47.8174	48.4088	49.678	49.4983	51.7614	50.4553	54.0453	46.9515	50.6374	48.3521	52.31	48.967	49.4703	55.025
47	51.1378	2.55237	46.2695	50.4753	49.7552	50.8261	50.8521	45.9736	54.8934	48.1099	55.363	52.3177	53.3327	54.8659	47.9675	52.7234	56.026	51.1871	49.1003	52.6988	48.3119	52.0507	53.6083	50.2521	47.0094	48.3711	49.297	52.3443	48.4834	51.6503	51.6241	52.1189	51.0194	51.961	51.6757	48.3327	48.9711	50.4711	50.0454	52.4392	50.9079	54.749	47.6459	50.87	48.9478	52.7344	49.8626	50.1886	55.8923
48	51.7939	2.58796	46.9551	50.9162	50.0115	51.4617	51.3492	46.2112	55.4624	49.0751	55.3999	53.4195	53.5705	55.6377	48.7499	53.5542	56.7154	51.5297	49.8487	53.6461	48.9876	53.448	54.2919	51.1367	47.1259	49.0853	49.7435	52.8522	49.0801	52.0424	52.3261	52.9415	51.2072	52.1276	52.1333	48.9683	49.7491	51.539	50.7093	53.348	51.5219	55.5223	48.3582	51.3918	49.6452	53.0726	50.9984	51.0422	56.5284
49	52.3908	2.63491	47.6135	51.281	50.3365	51.8275	51.7729	46.1455	56.079	49.9284	55.4162	54.3319	53.6391	56.3211	49.66	54.4372	57.3126	51.5681	50.5279	54.2763	49.5973	54.62	54.703	52.0648	47.6303	49.9283	50.0595	53.4588	49.4907	52.604	53.0505	53.5123	51.303	52.1222	52.4807	49.5159	50.5877	52.6727	51.2879	54.2925	52.2222	56.202	48.8524	52.1269	50.3615	53.1848	52.214	51.8477	56.8783
50	52.8028	2.70469	48.1163	51.4536	50.662	51.8893	52.0296	45.7894	56.6381	50.5252	55.2956	54.9261	53.4616	56.7094	50.5338	55.1742	57.666	51.3086	50.9648	54.5405	49.9582	55.3989	54.7579	52.8615	48.3327	50.7356	50.1292	53.9998	49.6456	53.1584	53.6523	53.7585	51.209	51.8898	52.6449	49.8335	51.3018	53.6534	51.6553	55.0587	52.8824	56.6709	49.0291	52.9161	50.9442	53.0281	53.2916	52.4094	56.9457
51	52.9362	2.80251	48.3886	51.3355	50.8692	51.679	52.0495	45.1751	57.0284	50.8065	54.9556	55.1427	53.0208	56.6948	51.2227	55.6146	57.6745	50.793	51.0361	54.4213	49.9351	55.7966	54.4471	53.3554	48.9727	51.3357	49.8896	54.3016	49.5105	53.503	53.9807	53.6578	50.8554	51.4024	52.5761	49.8569	51.7216	54.2989	51.7495	55.4748	53.3967	56.8457	48.8706	53.5478	51.2856	52.5925	53.9921	52.6013	56.7419
52	52.7673	2.92154	48.4095	50.9167	50.8383	51.2563	51.8008	44.3565	57.1733	50.7865	54.3659	55.0351	52.3662	56.3281	51.6315	55.6765	57.3429	50.0874	50.7248	53.977	49.5219	55.8815	53.8498	53.4725	49.329	51.6187	49.3414	54.2616	49.121	53.5123	53.9637	53.2632	50.248	50.6852	52.2677	49.5854	51.779	54.5433	51.5578	55.4915	53.6801	56.7121	48.4304	53.849	51.3305	51.9031	54.211	52.3943	56.3157
53	52.336	3.04852	48.1946	50.2583	50.5215	50.6768	51.3008	43.3932	57.0674	50.5211	53.5408	54.6934	51.5826	55.7296	51.7196	55.3574	56.7489	49.2591	50.1085	53.3008	48.8191	55.7249	53.067	53.2597	49.3314	51.5737	48.5427	53.8859	48.5405	53.187	53.6335	52.6707	49.4572	49.7996	51.7504	49.064	51.5123	54.4418	51.1024	55.1667	53.6807	56.3199	47.7942	53.7694	51.0278	51.0126	54.0236	51.8422	55.7283
54	51.6933	3.16836	47.7782	49.4232	49.9195	49.9758	50.5945	42.3295	56.721	50.0536	52.512	54.177	50.7273	54.9885	51.5155	54.6891	55.9676	48.3547	49.2675	52.4569	47.9284	55.3927	52.1558	52.7829	48.9902	51.2284	47.5722	53.2231	47.821	52.5734	53.0508	51.9415	48.5542	48.7981	51.0564	48.3502	50.9835	54.0627	50.4097	54.5697	53.3647	55.7235	47.0312	53.322	50.4662	49.971	53.5336	51.0207	55.0111
55	50.9031	3.2738	47.1991	48.4734	49.0715	49.185	49.7619	41.2114	56.166	49.4513	51.3615	53.5285	49.8186	54.1631	51.124	53.8136	55.075	47.4016	48.2766	51.5008	46.9363	54.9291	51.1374	52.113	48.376	50.645	46.5229	52.3461	47.0072	51.7459	52.2952	51.1167	47.5945	47.7171	50.2205	47.5296	50.2751	53.487	49.5785	53.7769	52.812	54.9839	46.1946	52.5726	49.7075	48.8423	52.837	50.0578	54.175
56	50.0038	3.35904	46.5103	47.4542	48.0831	48.295	48.8648	40.0776	55.413	48.733	50.1277	52.7572	48.8407	53.2689	50.6126	52.8192	54.1194	46.3931	47.176	50.4797	45.8837	54.3489	50.002	51.303	47.5737	49.8896	45.436	51.3269	46.122	50.779	51.439	50.2134	46.6027	46.566	49.2613	46.6647	49.458	52.7781	48.6672	52.843	52.09	54.1397	45.2744	51.6133	48.8031	47.6458	51.9741	49.0161	53.1799
57	49.0083	3.42473	45.7274	46.3871	47.0189	47.2876	47.9174	38.9471	54.5066	47.8896	48.824	51.8337	47.7594	52.2747	50.0267	51.7378	53.1081	45.2987	45.9466	49.38	44.7519	53.6352	48.7205	50.3669	46.6874	49.0518	44.3022	50.2203	45.1562	49.7133	50.5092	49.2392	45.566	45.3379	48.1801	45.7699	48.5595	52.0119	47.6951	51.7665	51.2561	53.1902	44.2398	50.5363	47.8256	46.3733	50.9792	47.9054	52.0191
58	47.9045	3.46883	44.8495	45.268	45.8952	46.1439	46.8996	37.8217	53.4347	46.9082	47.433	50.7121	46.5472	51.1396	49.3662	50.5608	52.0126	44.0853	44.5805	48.1552	43.4968	52.7754	47.2863	49.3102	45.7253	48.1367	43.0934	49.0421	44.0848	48.5658	49.4896	48.1877	44.4522	44.0231	46.9675	44.8244	47.5727	51.1937	46.6508	50.5547	50.3356	52.1105	43.0726	49.4119	46.8051	45.0055	49.8233	46.6927	50.6807
59	46.6735	3.49338	43.8738	44.0636	44.6742	44.8657	45.7735	36.6946	52.1738	45.7622	45.9251	49.3753	45.1868	49.8495	48.6011	49.2527	50.81	42.7324	43.0768	46.7778	42.0935	51.7663	45.7293	48.1171	44.6558	47.11	41.7818	47.7728	42.9026	47.3169	48.3332	47.0485	43.2357	42.619	45.6197	43.794	46.4697	50.292	45.5011	49.2009	49.2941	50.8676	41.7728	48.2623	45.7203	43.5127	48.4774	45.3178	49.1734
60	45.3045	3.49777	42.8041	42.7407	43.3217	43.4821	44.487	35.5476	50.6941	44.4604	44.28	47.8334	43.6872	48.4022	47.6793	47.804	49.4827	41.2258	41.4561	45.2479	40.5441	50.6019	44.0712	46.7894	43.4401	45.9159	40.345	46.3807	41.6133	45.9462	47.0076	45.8161	41.9202	41.1379	44.1503	42.6362	45.2307	49.2639	44.2448	47.7183	48.0928	49.4469	40.3742	47.0667	44.5223	41.8969	46.9274	43.7719	47.5099
61	43.8023	3.48305	41.6427	41.2814	41.8068	42.0118	43.0302	34.3474	49.0037	43.0286	42.4919	46.1209	42.0875	46.8085	46.5563	46.2349	48.0237	39.5955	39.744	43.5708	38.8593	49.2753	42.3274	45.3494	42.0847	44.5327	38.7982	44.848	40.2263	44.45	45.5007	44.4762	40.5123	39.5948	42.5599	41.3395	43.8504	48.085	42.8953	46.1325	46.7164	47.8444	38.9111	45.7985	43.1848	40.1847	45.212	42.0782	45.7307
62	42.1858	3.45455	40.3965	39.7064	40.1229	40.4745	41.4101	33.0629	47.1427	41.4946	40.5797	44.2785	40.4132	45.099	45.1921	44.5804	46.435	37.8754	37.9665	41.7723	37.0826	47.8203	40.5067	43.8219	40.6302	42.9783	37.1641	43.1797	38.7527	42.837	43.8122	43.0264	39.0278	38.0074	40.8521	39.9092	42.3217	46.7652	41.4657	44.4689	45.1679	46.096	37.4087	44.4409	41.6886	38.4064	43.3991	40.2748	43.8846
63	40.48	3.41749	39.0748	38.0417	38.2853	38.8821	39.644	31.6816	45.1458	39.8811	38.568	42.3496	38.6848	43.3111	43.6258	42.8762	44.7266	36.1008	36.1665	39.8893	35.2511	46.2737	38.6151	42.2409	39.1072	41.265	35.465	41.3955	37.204	41.1334	41.9904	41.4765	37.4851	36.3952	39.0428	38.3546	40.6584	45.3242	39.9735	42.759	43.4731	44.2375	35.8791	42.9905	40.043	36.5958	41.5302	38.4027	42.0026
64	38.7098	3.3749	37.6769	36.3079	36.3622	37.2504	37.7614	30.213	43.056	38.2041	36.4943	40.3668	36.9175	41.4724	41.9155	41.1376	42.9078	34.3067	34.3715	37.9519	33.3855	44.6583	36.6578	40.6331	37.535	39.419	33.7253	39.52	35.59	39.3684	40.0981	39.8477	35.8962	34.7769	37.1535	36.6789	38.8945	43.791	38.438	41.0259	41.6625	42.2915	34.3205	41.4597	38.2995	34.7836	39.628	36.4924	40.107
65	36.8983	3.32888	36.2022	34.5291	34.3927	35.5815	35.8	28.6963	40.9134	36.4809	34.3887	38.3503	35.1226	39.6019	40.1183	39.3712	41.0108	32.5204	32.5774	35.9859	31.5066	42.9918	34.6523	39.0162	35.9251	37.4912	31.9632	37.5934	33.9321	37.5677	38.1835	38.172	34.2754	33.1572	35.2122	34.9103	37.0615	42.1944	36.8738	39.285	39.7898	40.2828	32.7373	39.8869	36.4867	32.9858	37.6839	34.5689	38.2074
66	35.0624	3.28358	34.6497	32.7226	32.4151	33.8675	33.7915	27.1482	38.7608	34.7241	32.2637	36.2965	33.3041	37.7007	38.2844	37.5812	39.0498	30.7531	30.7846	34.0168	29.6457	41.2781	32.605	37.3938	34.301	35.5636	30.1757	35.6344	32.2391	35.7518	36.2816	36.4759	32.6308	31.5334	33.2509	33.0835	35.1885	40.5768	35.2903	37.5438	37.914	38.2306	31.128	38.3016	34.6151	31.2003	35.6914	32.6414	36.3051
67	33.2067	3.24164	33.015	30.904	30.458	32.106	31.773	25.5777	36.609	32.9327	30.126	34.2037	31.458	35.7557	36.4477	35.765	37.0307	28.9913	28.979	32.0557	27.802	39.5053	30.5167	35.755	32.6677	33.6597	28.348	33.6537	30.5123	33.929	34.399	34.7673	30.9637	29.8917	31.296	31.2383	33.286	38.9503	33.6853	35.798	36.073	36.1537	29.468	36.7263	32.697	29.4143	33.64	30.7063	34.393
68	31.3242	3.20591	31.2857	29.0756	28.5202	30.296	29.7563	23.9911	34.4469	31.1092	27.9734	32.0766	29.5755	33.7491	34.6088	33.9146	34.9541	27.2228	27.1155	30.0879	25.945	37.6638	28.389	34.0635	31.0094	31.7706	26.4658	31.6451	28.7466	32.1	32.5321	33.0309	29.2698	28.2098	29.3505	29.3971	31.3422	37.3122	32.0534	34.0219	34.2786	34.049	27.7366	35.1669	30.7216	27.6115	31.5238	28.7491	32.4584
69	29.4295	3.13814	29.4825	27.2351	26.5875	28.4433	27.7396	22.3988	32.2479	29.2531	25.8008	29.9228	27.6598	31.6603	32.7469	32.0188	32.8137	25.4382	25.187	28.1024	25.222	35.7353	26.2357	32.2975	29.3046	29.8688	24.5231	29.5879	26.9407	30.2637	30.6625	31.2536	27.5434	26.4673	27.4083	27.5578	29.3557	35.6474	30.3868	32.1875	32.5188	31.8948	25.9444	33.6115	28.6671	25.7732	29.3441	26.7503	30.48
70	27.4472	3.14065	27.621	25.3806	24.6456	26.5491	25.7134	20.8126	29.99	27.3629	23.5958	27.7448	25.7206	29.4718	30.8299	30.0725	30.6005	23.6348	23.1635	26.0879	22.2347	33.7251	24.0784	30.4596	27.5363	27.928	22.5267	27.4592	25.0926	28.4152	28.7707	29.4191	25.7853	24.6508	25.4565	25.706	27.3256	33.9337	28.6753	30.2717	30.764	29.6878	24.0976	32.0263	26.557	23.8805	27.1143	24.6945	28.4433
71	25.4405	3.11489	25.7203	23.5189	22.6905	24.615	23.6705	19.2299	27.6817	25.452	21.3569	25.5455	23.7679	27.2307	28.817	28.0883	28.3304	21.8171	21.0229	24.0312	20.1851	31.641	21.9315	28.5606	25.7082	25.9222	20.4903	25.2722	23.213	26.5544	26.846	27.5009	24.0058	22.7587	23.4759	23.8345	25.2505	32.1573	26.9224	28.2739	28.9866	27.4298	22.1573	30.3766	24.4068	21.9334	24.8494	22.588	26.3434
72	23.3943	3.08658	23.8008	21.6598	20.7213	22.6213	21.6122	17.6402	25.3354	23.5454	19.0986	23.3255	21.8108	24.9567	26.7138	26.0708	26.0133	19.9626	18.7909	21.9346	18.1978	29.4865	19.8045	26.6107	23.8292	23.8414	18.4203	23.0419	21.3096	24.6822	24.8808	25.5049	22.2124	20.7991	21.4576	21.9506	23.128	30.31	25.1239	26.2188	27.1623	25.1214	20.1135	28.6423	22.2182	19.9366	22.5572	20.4349	24.1491
73	21.3408	3.07628	21.8805	19.8178	18.738	20.5392	19.5504	16.0366	22.964	21.6712	16.8609	21.0895	19.8561	22.662	24.5351	24.0235	23.6674	18.0815	16.5115	19.8168	16.1824	27.2695	17.7045	24.6083	21.91	21.701	16.3435	20.7803	19.3883	22.7951	22.8777	23.4536	20.4161	18.7915	19.4086	20.0633	20.9529	28.383	24.554	24.0971	25.2715	22.7732	17.9997	26.8121	20.0063	17.9059	20.241	18.2387	21.88
74	19.2535	3.01354	19.9784	18.0055	16.7396	18.4531	17.4936	14.4198	20.59	19.8532	14.6827	18.8463	17.9097	20.3652	22.3169	21.9585	21.3231	16.2199	14.2399	17.7062	14.1498	25.0262	15.6402	22.5667	19.9692	19.5288	14.288	20.069	17.4556	20.8969	20.8383	21.3724	18.6356	16.7606	17.3466	18.1899	18.7368	26.3659	21.3786	21.8402	23.2996	20.4187	15.8549	24.8856	17.8017	15.8658	17.9033	16.0121	19.6694
75	17.1417	2.9642	18.1125	16.2303	14.7256	16.4564	15.4518	12.7994	18.2334	18.1248	12.5898	16.6059	15.9782	18.0852	20.0986	19.9015	19.0045	14.3945	12.0242	15.6299	12.1079	22.7859	13.6171	20.512	18.0252	17.365	12.2829	16.2987	15.5289	18.9896	18.7606	19.2923	16.889	14.7401	15.2834	16.3532	16.5039	24.2894	19.4471	19.5137	21.2408	18.1143	13.7273	22.8753	15.6486	13.8478	15.5576	13.782	17.5708
76	15.0916	2.91515	16.3001	14.5125	12.7048	14.5597	13.4332	11.1984	15.9097	16.4979	10.5959	14.3799	14.0665	15.8364	17.9146	17.8748	16.7278	12.5982	9.89236	13.6209	10.0688	20.5652	11.6351	18.4695	16.0957	15.2137	10.3484	13.9642	13.629	17.0662	16.6526	17.2457	15.1832	12.7636	13.2227	14.5763	14.2779	22.1837	17.5348	17.2307	19.1281	15.9152	11.6539	20.7989	13.5749	11.8731	13.224	11.5737	15.5763
77	13.0903	2.87053	14.5652	12.861	10.6885	12.7583	11.4434	9.62601	13.6213	14.9863	8.71279	12.184	12.1789	13.6121	15.7876	15.8928	14.4912	10.815	7.85791	11.6862	8.03794	18.3776	9.6892	16.4654	14.2084	13.0751	8.48727	11.7821	11.7701	15.1261	14.5307	15.2522	13.5194	10.8582	11.1695	12.8702	12.0797	20.0756	15.6626	15.0301	16.9857	13.8242	9.65392	18.6894	11.5954	9.94956	10.9233	9.40704	13.6812
78	11.1441	2.83944	12.923	11.2832	8.68533	11.038	9.48567	8.07078	11.3541	13.5846	6.91467	10.0308	10.332	11.4124	13.7309	13.9683	12.2854	9.02867	5.923	9.81744	6.01467	16.2247	7.783	14.52	12.4	10.9643	6.69089	9.702	9.962	13.178	12.414	13.3271	11.8909	9.03667	9.13022	11.2383	9.933	17.9816	13.8414	12.917	14.8367	11.8341	7.73278	16.5972	9.72778	8.07567	8.67589	7.29311	11.88
79	9.25805	2.82985	11.3731	9.77891	6.69921	9.38836	7.55512	6.51467	9.086	12.2623	5.16927	7.92512	8.54264	9.248	11.7562	12.1158	10.0918	7.23867	4.11909	8.00442	4.00815	14.105	5.92845	12.6562	10.6807	8.904	4.92985	7.74245	8.21261	11.2347	10.3282	11.4788	10.2956	7.30433	7.1277	9.67033	7.85818	15.9367	12.0815	10.907	12.6973	9.92864	5.89245	14.5682	7.95927	6.26379	6.48733	5.22636	10.1573
80	7.43522	2.8457	9.9063	8.34192	4.73666	7.81079	5.64664	4.9458	6.80456	10.972	3.45533	5.87533	6.82248	7.14279	9.86328	10.3604	7.89709	5.44768	2.44691	6.23907	2.04086	12.0179	4.14574	10.8755	9.04111	6.91089	3.17708	5.90994	6.52715	9.33655	8.29355	9.70807	8.74193	5.67175	5.21125	8.16258	5.84955	13.9738	10.3918	9.00055	10.5845	8.09137	4.14744	12.6228	6.25347	4.54319	4.35089	3.20329	8.50167
81	5.68042	2.89071	8.51418	6.97868	2.80792	6.31406	3.76763	3.35322	4.51933	9.66269	1.75158	3.89106	5.17827	5.13226	8.0374	8.7098	5.69978	3.66024	0.908636	4.52274	0.156707	9.97356	2.45303	9.19591	7.47489	4.99322	1.40888	4.2026	4.90972	7.53491	6.33527	8.03557	7.23087	4.12962	3.41975	6.72399	3.91618	12.1148	8.77198	7.21245	8.5194	6.34606	2.49114	10.7791	4.58116	2.90574	2.25667	1.21496	6.917
82	3.99969	2.96578	7.17373	5.684	0.933182	4.93218	1.93809	1.73309	2.256	8.29873	0.0209091	1.98864	3.60864	3.25973	6.29264	7.166	3.50955	1.88727	-0.506545	2.84973	-1.59609	7.97518	0.859091	7.63327	5.976	3.173	-0.385364	2.62355	3.37773	5.87055	4.47218	6.45618	5.76818	2.67464	1.76973	5.36609	2.08473	10.367	7.234	5.55209	6.54645	4.682	0.922273	9.06609	2.92355	1.34691	0.2	-0.735545	5.407
83	2.39953	3.06824	5.85821	4.45108	-0.879848	3.66606	0.176586	0.0956667	0.0552222	6.85756	-1.7637	0.174949	2.117	1.55104	4.65778	5.71705	1.33909	0.151556	-1.80945	1.20558	-3.17045	6.02116	-0.644141	6.192	4.55378	1.50278	-2.21035	1.15067	1.95434	4.37073	2.71273	4.96073	4.35612	1.30075	0.249404	4.09112	0.391	8.72856	5.80348	4.03355	4.72616	3.08056	-0.543374	7.49831	1.2723	-0.139495	-1.79433	-2.61909	3.97411
84	0.881565	3.18797	4.54548	3.26421	-2.61786	2.47333	-1.51203	-1.55515	-2.05078	5.33149	-3.61339	-1.53684	0.704424	0.0126364	3.16501	4.33903	-0.779242	-1.52199	-3.01364	-0.431576	-4.53125	4.11613	-2.0631	4.86755	3.19533	-0.031	-4.05647	-0.251929	0.663707	3.06127	1.06655	3.52868	2.9939	0.000141414	-1.16691	2.88321	-1.10009	7.16211	4.50637	2.67636	3.11505	1.54549	-1.87279	6.07791	-0.391172	-1.56228	-3.70344	-4.38291	2.582
85	-0.553094	3.3122	3.22173	2.10124	-4.25964	1.31636	-3.12379	-3.20182	-4.01267	3.70842	-5.529	-3.12009	-0.652727	-1.361	1.80509	2.99591	-2.80494	-3.10864	-4.14009	-2.07455	-5.67021	2.28464	-3.39697	3.62291	1.88333	-1.43733	-5.88294	-1.61633	-0.473545	1.94164	-0.465909	2.13015	1.67515	-1.23606	-2.51506	1.70945	-2.35791	5.65467	3.37021	1.47173	1.7803	0.0835455	-3.01648	4.7973	-2.08945	-2.92542	-5.48467	-5.96545	1.221
86	-1.90531	3.42509	1.8797	0.933687	-5.76431	0.190485	-4.64987	-4.7984	-5.76822	1.97467	-7.48673	-4.54289	-1.98739	-2.58543	0.570202	1.63752	-4.70016	-4.5829	-5.20564	-3.7143	-6.57538	0.541727	-4.63982	2.41373	0.586778	-2.72178	-7.62914	-2.96783	-1.44847	0.980182	-1.89927	0.736434	0.401444	-2.41286	-3.82789	0.529909	-3.40664	4.19211	2.39516	0.387091	0.715828	-1.30184	-3.96294	3.64607	-3.80617	-4.23474	-7.10078	-7.3563	-0.106111
87	-3.17648	3.51235	0.514333	-0.25898	-7.12082	-0.905758	-6.08498	-6.28223	-7.23289	0.123414	-9.42152	-5.76897	-3.3163	-3.68357	-0.584253	0.223354	-6.42783	-5.92128	-6.21982	-5.31399	-7.29772	-1.09324	-5.78962	1.208	-0.717	-3.89589	-9.23831	-4.32572	-2.26112	0.125182	-3.24564	-0.670515	-0.808202	-3.52727	-5.11578	-0.705485	-4.27955	2.76467	1.57888	-0.603455	-0.125141	-2.64199	-4.73696	2.61378	-5.51151	-5.48314	-8.51444	-8.58036	-1.38011
88	-4.36538	3.55952	-0.881182	-1.48145	-8.30648	-1.97318	-7.42552	-7.57706	-8.372	-1.82945	-11.2527	-6.76015	-4.63673	-4.66482	-1.75248	-1.26833	-7.94548	-7.10142	-7.18382	-6.81303	-7.86467	-2.59433	-6.8587	-0.0198182	-2.025	-4.995	-10.6687	-5.70342	-2.92203	-0.707455	-4.51727	-2.08121	-1.95212	-4.58018	-6.35406	-2.03061	-5.02645	1.37067	0.918939	-1.52064	-0.786364	-3.94391	-5.38036	1.668	-7.13218	-6.64773	-9.735	-9.66197	-2.586
89	-5.47172	3.55642	-2.286	-2.73311	-9.29778	-3.001	-8.66211	-8.606	-9.22144	-3.83089	-12.9193	-7.51689	-5.927	-5.52233	-3.02022	-2.83633	-9.21744	-8.09889	-8.094	-8.13511	-8.30022	-3.90856	-7.88878	-1.291	-3.33089	-6.04956	-11.8688	-7.08911	-3.46667	-1.606	-5.721	-3.467	-3.02622	-5.569	-7.51122	-3.44289	-5.695	0.00611111	0.388111	-2.389	-1.31778	-5.20278	-5.95444	0.744	-8.59344	-7.70389	-10.7967	-10.6148	-3.72167
90	-6.50341	3.49963	-3.67297	-3.99969	-10.0992	-3.98555	-9.77334	-9.37059	-9.83656	-5.79266	-14.3888	-8.09728	-7.16006	-6.25909	-4.42091	-4.46873	-10.248	-8.93642	-8.94173	-9.22728	-8.65128	-5.05159	-8.93605	-2.61718	-4.63744	-7.06378	-12.8321	-8.44642	-3.95806	-2.67	-6.85145	-4.80172	-4.02171	-6.49917	-8.56983	-4.89869	-6.32109	-1.33278	-0.0652222	-3.26955	-1.78848	-6.43141	-6.53191	-0.215333	-9.84142	-8.6407	-11.7126	-11.4188	-4.79811
91	-7.47464	3.39144	-5.021	-5.26691	-10.7712	-4.94136	-10.7475	-9.91064	-10.308	-7.60655	-15.6429	-8.56282	-8.30727	-6.89218	-5.94109	-6.12927	-11.0478	-9.664	-9.73645	-10.0624	-8.99255	-6.06136	-10.0373	-3.97618	-5.938	-8.056	-13.5861	-9.72136	-4.45991	-3.91073	-7.929	-6.06918	-4.93218	-7.38073	-9.52709	-6.34573	-6.94791	-2.673	-0.522182	-4.23927	-2.28345	-7.66436	-7.18636	-1.25073	-10.8523	-9.47755	-12.484	-12.0447	-5.844
92	-8.40425	3.24226	-6.32264	-6.52519	-11.371	-5.89682	-11.5904	-10.3034	-10.7159	-9.20956	-16.6935	-8.9813	-9.33891	-7.46481	-7.51731	-7.76063	-11.6491	-10.3271	-10.463	-10.7155	-9.38748	-6.99609	-11.2005	-5.34718	-7.21922	-9.04856	-14.1759	-10.8625	-5.02673	-5.30009	-8.96564	-7.28623	-5.74326	-8.22301	-10.3865	-7.73171	-7.62327	-4.04756	-1.05539	-5.32218	-2.87541	-8.91081	-7.95432	-2.38361	-11.693	-10.2541	-13.1014	-12.4945	-6.89078
93	-9.29559	3.06648	-7.56515	-7.76006	-11.9391	-6.87542	-12.3018	-10.6371	-11.115	-10.5841	-17.5263	-9.39165	-10.1969	-8.03166	-9.0586	-9.29936	-12.0847	-10.9583	-11.088	-11.2555	-9.86961	-7.86901	-12.4042	-6.70091	-8.47211	-10.0223	-14.6428	-11.8276	-5.69126	-6.76945	-9.94827	-8.43633	-6.4453	-9.00695	-11.1571	-9.00646	-8.368	-5.443	-1.72185	-6.511	-3.59352	-10.1503	-8.83421	-3.59446	-12.4417	-10.9965	-13.6207	-12.7735	-7.94511
94	-10.1254	2.8747	-8.70964	-8.93952	-12.4735	-7.88536	-12.8447	-10.9656	-11.4823	-11.7449	-18.1028	-9.78245	-10.8299	-8.62109	-10.4994	-10.6776	-12.3672	-11.547	-11.563	-11.7237	-10.4599	-8.63709	-13.5979	-8.01736	-9.667	-10.9267	-15.0031	-12.5849	-6.45303	-8.20382	-10.8327	-9.4627	-7.03212	-9.65924	-11.8286	-10.1082	-9.14682	-6.814	-2.53767	-7.76664	-4.38927	-11.3414	-9.77355	-4.82061	-13.111	-11.6881	-14.0857	-12.9192	-8.97133
95	-10.8475	2.68262	-9.71364	-10.022	-12.944	-8.90315	-13.1262	-11.2948	-11.744	-12.7041	-18.4619	-10.087	-11.2192	-9.1871	-11.7956	-11.8195	-12.5162	-12.0256	-11.8323	-12.1158	-11.1461	-9.2386	-14.6781	-9.28473	-10.7539	-11.7017	-15.2457	-13.1348	-7.25651	-9.42236	-11.5396	-10.2943	-7.51199	-10.1337	-12.3805	-10.9385	-9.88682	-8.08422	-3.46076	-8.99627	-5.16799	-12.4241	-10.6675	-5.97733	-13.6344	-12.2685	-14.5263	-12.9734	-9.88322
96	-11.4054	2.51186	-10.5521	-10.9454	-13.3027	-9.83861	-13.129	-11.6057	-11.8211	-13.431	-18.6542	-10.2445	-11.3828	-9.6473	-12.8607	-12.6369	-12.5794	-12.3464	-11.874	-12.3819	-11.8447	-9.6252	-15.5275	-10.4656	-11.6662	-12.2904	-15.3725	-13.5374	-8.02448	-10.2655	-12.0243	-10.8355	-7.87376	-10.396	-12.7839	-11.4717	-10.4976	-9.15556	-4.38065	-10.0739	-5.81506	-13.3072	-11.3802	-7.01178	-13.9461	-12.6603	-14.8873	-12.9364	-10.5627
97	-11.7583	2.37757	-11.2155	-11.6872	-13.4707	-10.5751	-12.8597	-11.8721	-11.6913	-13.8868	-18.732	-10.2148	-11.3555	-9.92627	-13.5586	-13.1397	-12.5884	-12.4996	-11.7312	-12.4934	-12.4318	-9.71852	-16.0279	-11.5097	-12.3693	-12.6647	-15.3778	-13.8328	-8.68415	-10.676	-12.2898	-11.0898	-8.09573	-10.4379	-13.0281	-11.7274	-10.9085	-9.95133	-5.17109	-10.9115	-6.26227	-13.9551	-11.8341	-7.89758	-13.9956	-12.8365	-15.0373	-12.7844	-10.9217
98	-11.887	2.28275	-11.7085	-12.2235	-13.4516	-11.0116	-12.3521	-12.0587	-11.3774	-13.9957	-18.6843	-9.98604	-11.1758	-9.97464	-13.8553	-13.3331	-12.5583	-12.512	-11.4507	-12.4112	-12.8101	-9.55564	-16.0911	-12.3678	-12.8673	-12.8302	-15.2745	-14.0524	-9.16113	-10.642	-12.3389	-11.0583	-8.15587	-10.2731	-13.1231	-11.7581	-11.0843	-10.4399	-5.74377	-11.4581	-6.46837	-14.3341	-11.9795	-8.63259	-13.7652	-12.7752	-14.893	-12.4932	-10.9444
99	-11.792	2.22556	-12.0495	-12.5549	-13.2669	-11.0714	-11.6679	-12.1404	-10.869	-13.7271	-18.4604	-9.56497	-10.8644	-9.77688	-13.7446	-13.2386	-12.4856	-12.4291	-11.053	-12.1168	-12.9042	-9.17739	-15.672	-12.9914	-13.1696	-12.8054	-15.1015	-14.2026	-9.40195	-10.2139	-12.1955	-10.7532	-8.05139	-9.91378	-13.0946	-11.6274	-11.0378	-10.6128	-6.06551	-11.7109	-6.42585	-14.4402	-11.7971	-9.23281	-13.3576	-12.4814	-14.3914	-12.0592	-10.6549
100	-11.4846	2.2055	-12.26	-12.71	-12.91	-10.724	-10.863	-12.1	-10.103	-13.121	-17.998	-8.968	-10.416	-9.359	-13.281	-12.893	-12.344	-12.277	-10.504	-11.621	-12.659	-8.606	-14.789	-13.341	-13.297	-12.615	-14.871	-14.236	-9.39	-9.48	-11.886	-10.192	-7.788	-9.348	-12.953	-11.388	-10.813	-10.51	-6.134	-11.703	-6.157	-14.3	-11.277	-9.721	-12.859	-11.977	-13.502	-11.487	-10.128
[truncated: 4 more columns]

## Sheet: Rotation RKneeFlex B3FaCoM
all values Right	mean	std	steps
1	22.9427	4.05702	23.003	22.77	26.055	23.575	21.457	30.376	27.619	26.89	17.209	31.224	27.015	31.197	21.727	15.826	31.673	25.602	22.423	16.031	17.236	18.789	19.105	23.604	18.633	19.824	20.772	25.871	25.921	22.901	24.328	25.817	21.646	25.804	27.01	22.329	20.957	21.773	23.517	21.088	20.58	21.83	26.887	19.618	15.902	26.788	15.438	25.49	19.421
2	25.6181	4.26183	25.8114	25.5831	27.9476	25.5496	24.0649	33.0353	29.9338	29.1264	19.9757	34.0428	29.8519	34.6439	25.4222	17.6314	35.5163	28.4688	25.1217	19.2177	19.1776	21.452	22.0331	27.0465	21.4916	22.0334	22.4524	28.3087	28.907	25.4282	27.0957	28.5911	24.1636	28.0309	29.4071	24.7786	23.2759	24.5581	26.7628	23.6616	23.4039	23.7794	29.7215	22.4858	17.3318	30.1136	17.3354	28.4687	22.9346
3	28.5553	4.42102	28.947	28.6872	30.0653	27.8829	26.8875	35.8471	32.6099	31.4394	23.3071	37.0411	32.7652	37.9316	29.4921	19.9481	39.454	31.6037	28.1354	22.6353	21.5191	24.5352	25.4446	30.6026	24.753	24.76	24.5585	31.0164	32.0636	28.0486	30.052	31.6279	26.9398	30.3564	31.9501	27.4149	25.9569	27.6667	30.2325	26.5903	26.567	26.0058	32.7881	25.6032	19.138	33.4701	19.3932	31.5787	26.8427
4	31.5724	4.49936	32.268	31.8402	32.4177	30.4569	29.663	38.6659	35.445	33.7192	26.9843	40.0156	35.546	40.8322	33.5165	22.6544	43.2077	34.8072	31.2687	26.1109	24.241	27.8065	29.0797	34.0312	28.1963	27.7252	26.9904	33.8082	35.1852	30.6078	32.9928	34.7245	29.7367	32.595	34.4857	30.1006	28.8151	30.9165	33.7395	29.6906	29.8383	28.4543	35.9314	28.6932	21.3675	36.6645	21.7122	34.6467	30.8693
5	34.5023	4.47406	35.5918	34.8417	34.947	33.1481	32.2408	41.3495	38.2514	35.8894	30.7603	42.7945	38.0258	43.2199	37.1741	25.5634	46.5551	37.89	34.3446	29.5104	27.2419	31.0472	32.6471	37.1589	31.6017	30.6502	29.6066	36.4715	38.099	33.0155	35.7685	37.6743	32.3685	34.598	36.8755	32.7037	31.6823	34.1068	37.1299	32.7835	33.021	31.0316	38.9672	31.5273	24.0144	39.5409	24.3758	37.5581	34.7456
6	37.2001	4.34856	38.7163	37.5265	37.4988	35.8214	34.5194	43.7829	40.861	37.8806	34.4124	45.2583	40.1019	45.0597	40.2753	28.458	49.3641	40.6912	37.2304	32.7432	30.4167	34.0595	35.8954	39.8712	34.7679	33.3142	32.2409	38.8137	40.6802	35.2195	38.2731	40.3008	34.7143	36.267	38.9991	35.0895	34.4144	37.0383	40.2781	35.6905	35.9686	33.6041	41.7148	33.9763	26.9274	41.9847	27.3573	40.2236	38.2202
7	39.5415	4.16084	41.457	39.8719	39.8567	38.3405	36.4793	45.8906	43.1324	39.6197	37.8033	47.3402	41.731	46.3699	42.6702	31.1432	51.5979	43.0856	39.7979	35.6974	33.589	36.6651	38.7433	42.0681	37.555	35.5317	34.6827	40.6399	42.8549	37.1332	40.4306	42.4877	36.6868	37.5593	40.7719	37.1341	36.8462	39.5018	43.0712	38.1842	38.5261	35.9975	43.9728	35.9591	29.7802	43.935	30.4545	42.5475	41.1393
8	41.4709	3.94652	43.6607	41.8672	41.87	40.5904	38.1073	47.6179	44.9347	41.0428	40.8851	48.9711	42.9073	47.1874	44.4173	33.5267	53.2396	45.0029	42.0108	38.3194	36.5512	38.8093	41.2466	43.7212	39.9223	37.3169	36.7827	41.937	44.5922	38.744	42.1723	44.1498	38.3379	38.4714	42.1581	38.693	38.9037	41.4767	45.4677	40.2004	40.651	38.0821	45.6955	37.5198	32.2837	45.3322	33.4683	44.5045	43.4887
9	42.9684	3.75491	45.339	43.5066	43.4642	42.4498	39.3822	48.9425	46.266	42.1063	43.6191	50.1845	43.6407	47.5485	45.5754	35.574	54.3797	46.4025	43.8523	40.5452	39.1109	40.4559	43.4423	44.8584	41.8399	38.67	38.4636	42.7402	45.8699	40.0198	43.5078	45.3437	39.7157	39.0149	43.1197	39.7485	40.5498	42.9455	47.4847	41.7088	42.3241	39.7848	46.8938	38.6787	34.2608	46.2433	36.1929	46.0553	45.2664
10	44.0277	3.61923	46.4962	44.7409	44.646	43.9099	40.2631	49.8963	47.118	42.796	45.978	51.0073	43.951	47.5142	46.195	37.2583	55.0574	47.2886	45.3116	42.3405	41.1076	41.5975	45.342	45.4838	43.294	39.5965	39.6995	43.0947	46.6809	40.9415	44.4206	46.1153	40.8305	39.2161	43.7129	40.3031	41.7668	43.9124	49.12	42.7285	43.5213	41.0705	47.5991	39.4327	35.612	46.7175	38.5334	47.175	46.496
11	44.6553	3.55529	47.1614	45.6032	45.415	44.9697	40.7451	50.4901	47.5158	43.121	47.8774	51.4594	43.839	47.1748	46.3384	38.5722	55.2981	47.7325	46.3946	43.6908	42.4836	42.2021	46.8846	45.6295	44.2141	40.1088	40.4995	43.0538	47.0739	41.4956	44.9107	46.4974	41.668	39.1344	43.9735	40.3833	42.5543	44.3931	50.3721	43.2961	44.2323	41.9322	47.8646	39.7854	36.2656	46.8068	40.4761	47.8252	47.1394
12	44.8898	3.56393	47.3861	46.125	45.8752	45.6413	40.9012	50.744	47.5111	43.0951	49.3543	51.5709	43.3963	46.583	46.0582	39.5598	55.1357	47.7868	47.0929	44.5654	43.3091	42.329	48.0999	45.366	44.7017	40.2277	40.861	42.6629	47.0863	41.6609	45.0057	46.5302	42.1953	38.8111	43.9458	40.0493	42.8996	44.3987	51.252	43.4294	44.4469	42.3511	47.7443	39.7553	36.3203	46.5796	42.029	48.052	47.3378
13	44.7895	3.62324	47.2217	46.3428	46.0517	45.9538	40.7825	50.6855	47.1565	42.7822	50.411	51.3777	42.6773	45.7851	45.441	40.2315	54.6124	47.5123	47.4428	45.0555	43.6338	42.0825	48.987	44.7462	44.8137	40.0777	40.8489	42.0045	46.766	41.5323	44.7381	46.2578	42.4334	38.2916	43.6754	39.375	42.8728	44.0622	51.7463	43.2556	44.2568	42.3755	47.3347	39.4321	35.9441	46.101	43.1417	47.9373	47.1667
14	44.4123	3.71193	46.7241	46.2755	45.9652	45.948	40.449	50.3411	46.5042	42.2123	51.0756	50.9008	41.73	44.8179	44.5488	40.6049	53.7626	46.9626	47.4993	45.2135	43.5374	41.5388	49.5639	43.8839	44.616	39.7247	40.5607	41.152	46.1559	41.1599	44.1555	45.7053	42.431	37.6169	43.2032	38.4066	42.5713	43.4415	51.9396	42.8475	43.7656	42.0814	46.716	38.9071	35.2635	45.4083	43.9014	47.5392	46.6957
15	43.8006	3.81526	45.9655	45.9711	45.6204	45.6666	39.9413	49.7161	45.6074	41.4107	51.3666	50.1918	40.5878	43.7123	43.4075	40.6786	52.6577	46.1742	47.3066	45.0931	43.0988	40.7585	49.8497	42.8133	44.1413	39.2052	40.0655	40.1492	45.2907	40.5836	43.3299	44.9213	42.2257	36.8171	42.5617	37.1991	42.0537	42.5739	51.8608	42.2635	43.0336	41.5172	45.9167	38.2228	34.3731	44.543	44.3351	46.9097	45.9601
16	42.9862	3.92627	44.9747	45.4672	45.0557	45.1204	39.3168	48.8552	44.4796	40.3987	51.3287	49.2897	39.2767	42.4872	42.0419	40.5072	51.3491	45.1716	46.9009	44.7167	42.456	39.7666	49.8837	41.5522	43.4257	38.5262	39.4013	39.0276	44.2	39.8293	42.2944	43.9468	41.8508	35.9155	41.7652	35.7911	41.3515	41.4894	51.5345	41.5323	42.0985	40.7175	44.9422	37.4015	33.3016	43.5386	44.4732	46.0717	44.989
17	41.9889	4.04414	43.7797	44.7776	44.3214	44.3455	38.5919	47.7891	43.1298	39.194	51.0087	48.2163	37.8168	41.15	40.4698	40.0868	49.8639	43.9603	46.2956	44.0723	41.6511	38.6213	49.7018	40.1206	42.5067	37.6786	38.5758	37.8074	42.8931	38.9062	41.074	42.8108	41.3131	34.9202	40.8516	34.2107	40.4621	40.2139	50.9828	40.6486	40.9763	39.6962	43.7785	36.4459	32.0657	42.416	44.3617	45.0784	43.8123
18	40.8274	4.16525	42.4096	43.9027	43.4433	43.3575	37.779	46.5415	41.5776	37.8157	50.4213	46.9828	36.2263	39.7261	38.72	39.4145	48.2252	42.5826	45.4997	43.2018	40.6935	37.3516	49.3068	38.5379	41.4066	36.6986	37.5832	36.504	41.3955	37.8559	39.6932	41.5421	40.6128	33.8455	39.8394	32.4921	39.3877	38.8046	50.2174	39.6364	39.6936	38.4722	42.4263	35.3605	30.6614	41.1947	44.076	43.9523	42.4426
19	39.5235	4.28551	40.8862	42.862	42.437	42.1735	36.8846	45.1318	39.845	36.2927	49.588	45.5976	34.528	38.2348	36.8432	38.4843	46.4526	41.0731	44.5436	42.1328	39.5569	35.9764	48.694	36.8453	40.159	35.6107	36.4443	35.1382	39.7334	36.694	38.1696	40.1671	39.7671	32.7091	38.7424	30.6773	38.1629	37.2802	49.2685	38.5085	38.3005	37.1032	40.9292	34.1689	29.0938	39.8894	43.646	42.7058	40.897
20	38.1015	4.39741	39.2475	41.6941	41.298	40.8204	35.9323	43.5785	37.9672	34.6646	48.5054	44.0723	32.7483	36.693	34.8775	37.3662	44.5691	39.4614	43.4377	40.8966	38.2602	34.5139	47.8464	35.0899	38.7817	34.4417	35.1753	33.7242	37.9323	35.4388	36.5389	38.7035	38.7887	31.5293	37.5732	28.8109	36.8195	35.6583	48.1711	37.2854	36.831	35.6286	39.3189	32.8857	27.3712	38.5118	43.0662	41.3424	39.1822
21	36.5903	4.49848	37.5297	40.4188	40.0582	39.3316	34.9281	41.9024	35.9844	32.9694	47.2322	42.4351	30.929	35.1132	32.8616	36.1143	42.6066	37.7738	42.2001	39.5159	36.8257	32.9832	46.8192	33.3036	37.3257	33.2115	33.8024	32.2747	36.0226	34.1063	34.8402	37.1765	37.6976	30.3249	36.344	26.9397	35.3929	33.9561	46.937	35.9899	35.3157	34.0794	37.6286	31.5275	25.5285	37.07	42.3392	39.8619	37.3443
22	35.0157	4.58063	35.7622	39.0427	38.727	37.7435	33.8659	40.1222	33.923	31.2453	45.792	40.7132	29.1013	33.509	30.8208	34.7665	40.6039	36.0368	40.8504	38.0106	35.2892	31.4181	45.634	31.5165	35.819	31.9426	32.357	30.8012	34.0358	32.711	33.1015	35.6105	36.5108	29.1129	35.0622	25.0965	33.9158	32.1962	45.5723	34.6451	33.7776	32.4818	35.8882	30.1122	23.6568	35.5779	41.4663	38.2976	35.3977
23	33.4168	4.62516	33.9707	37.5737	37.3186	36.0807	32.7313	38.273	31.8218	29.5258	44.2052	38.9242	27.2884	31.8973	28.7698	33.35	38.593	34.2718	39.3979	36.4171	33.6868	30.709	44.3092	29.759	34.2849	30.6594	30.8593	29.3181	32.0096	31.2784	31.3456	34.0244	35.2347	27.9046	33.7312	23.3036	32.4096	30.4044	44.084	33.278	32.2287	30.8646	34.1244	28.6633	21.8317	34.0526	40.449	36.668	33.36
24	31.7655	4.65875	32.1782	36.0355	35.8458	34.3631	31.5221	36.3786	29.7262	27.8274	42.4727	37.0926	25.509	30.298	26.7234	31.8899	36.6029	32.4931	37.8715	34.7547	32.0498	28.4118	42.8592	28.0635	32.7379	29.3746	29.3432	27.8516	29.9802	29.8223	29.5897	32.4371	33.8894	26.7102	32.3607	21.573	30.8946	28.5951	42.468	31.9047	30.6809	29.2605	32.3572	27.1963	20.1112	32.5104	39.2814	34.9942	31.2561
25	30.1218	4.65332	30.4065	34.448	34.3317	32.6038	30.2525	34.4651	27.6805	26.1576	40.608	35.2467	23.781	28.7369	24.6955	30.4042	34.6552	30.7085	36.287	33.0448	30.4005	26.6729	41.3017	26.4357	31.185	28.0942	27.8344	26.415	27.982	28.3568	27.8446	30.862	32.4837	25.548	30.9599	19.9074	29.3852	26.7859	40.7558	30.5371	29.1549	27.6887	30.5963	25.7134	18.545	30.9661	38.0079	33.2942	29.12
26	28.5021	4.61211	28.6715	32.8318	32.8057	30.8174	28.9351	32.5521	25.7153	24.5224	38.6493	33.419	22.114	27.2258	22.7044	28.9098	32.7666	28.9193	34.6604	31.2989	28.7467	25.0999	39.6647	24.8815	29.6326	26.8301	26.3477	25.0193	26.509	26.8947	26.1286	29.3154	31.0239	24.4215	29.5419	18.3233	27.8913	24.9938	38.9643	29.1759	27.6559	26.1656	28.8573	24.2195	17.1517	29.4336	36.6468	31.5942	26.975
27	26.9139	4.54692	26.9841	31.2101	31.2881	29.0218	27.583	30.6575	23.8538	22.9282	36.6282	31.6492	20.5084	25.7723	20.7664	27.4253	30.957	27.133	33.013	29.5355	27.0874	23.5391	37.9668	23.4017	28.0944	25.605	24.8913	23.6753	25.1291	25.4385	24.4538	27.8092	29.5257	23.3345	28.1218	16.8554	26.4313	23.2344	37.11	28.103	26.1567	24.6994	27.1692	22.7326	15.9171	27.9302	35.2167	29.9218	24.8393
28	25.3384	4.47543	25.3593	29.602	29.792	27.2366	26.208	28.8045	22.1201	21.3792	34.586	29.9643	18.967	24.3748	18.8973	25.9815	29.236	25.3687	31.3451	27.7781	25.4224	22.0048	36.222	22.0005	26.592	24.4373	23.4744	22.3975	22.3168	23.9965	22.824	26.3332	28.019	22.2979	26.7071	15.5134	25.0502	21.51	35.218	27.0735	24.6725	23.3004	25.585	21.2894	14.855	26.46	33.732	28.3032	22.735
29	23.8207	4.36861	23.82	28.0172	28.3298	25.48	24.8253	27.0103	20.5275	19.8717	32.5752	28.3812	17.508	23.0217	17.0805	24.5985	27.6153	23.64	29.6639	26.0441	23.7728	20.5009	34.4417	20.6822	25.1618	23.3436	22.1015	21.1745	20.5916	22.5792	21.2493	24.8786	26.5333	21.3208	25.3075	14.2947	23.7694	19.824	33.3207	25.0987	23.2644	21.9729	24.1273	19.9293	13.995	25.0403	32.2028	26.7557	20.6967
30	22.3837	4.25141	22.3904	26.4704	26.8951	23.7694	23.4471	25.2758	19.0825	18.4048	30.6346	26.9053	16.1338	21.7032	15.298	23.2894	26.0938	21.946	28.0045	24.3465	22.1695	19.027	32.6519	19.4347	23.8113	22.3334	20.7872	19.9915	18.9876	21.1871	19.7438	23.4438	25.087	20.4048	23.9439	13.1788	22.5955	18.1828	31.4547	23.7684	21.9421	20.7198	22.805	18.6696	13.4045	23.678	30.6337	25.2942	18.7333
31	21.0169	4.12854	21.1029	24.9788	25.4837	22.1115	22.0776	23.5929	17.7856	16.9907	28.7913	25.5355	14.8457	20.4167	13.5439	22.056	24.6655	20.2782	26.384	22.6937	20.6364	17.572	30.8667	18.2405	22.5427	21.4088	19.5357	18.8195	17.5195	19.8247	18.3287	22.0306	23.693	19.5437	22.6305	12.1403	21.5161	16.5834	29.6424	22.4857	20.6904	19.5318	21.6109	17.5043	13.077	22.3623	29.0379	23.9128	16.8427
32	19.7138	4.01218	19.9384	23.5403	24.0894	20.5034	20.7029	21.9487	16.5856	15.6436	27.0653	24.2585	13.645	19.1611	11.8236	20.8954	23.3323	18.615	24.7999	21.0863	19.2028	16.1123	29.1028	17.0984	21.349	20.5643	18.3384	17.623	16.1967	18.4968	17.0209	20.6411	22.3553	18.7258	21.3678	11.1547	20.513	15.0091	27.9037	21.2608	19.4991	18.3948	20.53	16.4213	12.964	21.0873	27.432	22.5918	15.0051
33	18.4664	3.91307	18.8843	22.1582	22.6959	18.9378	19.3008	20.3133	15.4513	14.3744	25.4667	23.0558	12.5444	17.9348	10.1716	19.7869	22.1114	16.9277	23.2387	19.5052	17.8579	14.6346	27.3738	16.0242	20.2358	19.7764	17.1851	16.3543	15.0116	17.2039	15.8611	19.2773	21.0815	17.9434	20.1557	10.2023	19.5782	13.4638	26.254	20.093	18.3618	17.2963	19.5411	15.4156	12.9908	19.8672	25.8271	21.3168	13.1912
34	17.2672	3.83873	17.931	20.833	21.2963	17.4013	17.854	18.651	14.3633	13.1913	23.9727	21.912	11.566	16.728	8.63367	18.7067	20.9987	15.1927	21.6867	17.9323	16.5813	13.147	25.6847	15.039	19.206	19.0323	16.0617	14.9807	13.9487	15.951	14.8813	17.9417	19.8683	17.191	18.9917	9.26867	18.699	11.9753	24.695	18.978	17.276	16.2287	18.612	14.4723	13.068	18.7107	24.252	20.084	11.3773
35	16.118	3.7988	17.063	19.815	19.8916	15.8778	16.3423	16.9421	13.3076	12.0962	22.5398	20.8251	10.7301	15.5416	7.24953	17.6357	19.9956	13.4056	20.1403	16.3519	15.3457	11.6846	24.0246	14.1681	18.2544	18.3218	14.9614	13.4902	12.9961	14.7532	14.094	16.6401	18.7095	16.461	17.8756	8.36087	17.8715	10.5823	23.234	17.9078	16.2416	15.2112	17.7412	13.579	13.1107	17.6315	22.7384	18.8982	9.56322
36	15.0367	3.80825	16.2636	19.815	18.4894	14.3658	14.7654	15.2102	12.2804	11.1017	21.1323	19.7918	10.0501	14.3944	6.06675	16.58	19.0925	11.579	18.6066	14.7621	14.1222	10.3013	22.389	13.3928	17.3822	17.6414	13.8998	11.8915	12.1272	13.6541	13.4974	15.3782	17.6068	15.7493	16.807	7.4993	17.0937	9.34899	21.8482	16.888	15.267	14.2907	16.9291	12.7293	13.0763	16.6383	21.2815	17.7513	7.77878
37	14.0157	3.84256	15.5222	19.815	17.106	12.8883	13.1489	13.492	11.2944	10.2242	19.72	18.8072	9.539	13.304	5.12764	15.5578	18.2747	9.738	17.0976	13.1642	12.8926	9.06382	20.783	12.704	16.581	16.987	12.9075	10.2085	11.3128	12.7255	13.1082	14.1673	16.5664	15.0565	15.7943	6.70691	16.363	8.34118	20.5256	15.935	14.3665	13.5193	16.1774	11.9437	12.9526	15.7479	19.8808	16.6468	6.09
38	13.0724	3.88767	14.8293	19.815	15.7601	11.4752	11.5227	11.8328	10.3567	9.46923	18.2793	17.8721	9.22656	12.2913	4.48277	14.5847	17.5278	7.93572	15.6331	11.5588	11.6549	8.03352	19.2198	12.0969	15.844	16.3391	12.0146	8.4981	10.5344	12.0104	12.8961	13.0296	15.5963	14.3853	14.8439	6.0089	15.686	7.58013	19.2561	15.0729	13.5561	12.9633	15.4981	11.2891	12.7574	14.9898	18.5248	15.5938	4.61889
39	12.1426	3.80735	14.196	15.4599	14.468	10.1518	9.94322	10.2899	9.47357	8.83186	16.7976	16.999	9.10633	11.386	4.15683	13.6793	16.842	6.25487	14.2353	9.95658	10.4089	7.26867	17.7073	11.5739	15.1578	15.6953	11.2332	6.88742	9.78863	11.5483	12.8402	12.008	14.6917	13.7417	13.9718	5.43615	15.0728	7.08164	18.0388	14.3346	12.85	12.6487	14.9013	10.8285	12.5273	14.4197	17.1955	14.6154	3.41689
40	11.4044	3.79978	13.6321	14.687	13.2587	8.94791	8.51897	8.94309	8.66142	8.31082	15.2707	16.1854	9.16933	10.6471	4.15091	12.8571	16.189	4.8103	12.9308	8.39424	9.16039	6.819	16.264	11.1539	14.5313	15.0801	10.5804	5.50173	9.09788	11.3649	12.9005	11.1232	13.8439	13.1539	13.2056	5.00767	14.5158	6.84394	16.8826	13.7607	12.2724	12.5519	14.3699	10.592	12.2961	14.0492	15.8745	13.7484	2.51433
41	10.8154	3.76323	13.1568	14.0258	12.1648	7.90101	7.3846	7.90948	7.95429	7.92631	13.7256	15.4499	9.39422	10.1054	4.48391	12.1218	15.5564	3.67202	11.7677	6.9592	7.94125	6.66991	14.927	10.8498	13.9706	14.5466	10.0782	4.44995	8.48228	11.4731	13.044	10.3988	13.0515	12.6508	12.5771	4.76768	14.0139	6.87978	15.805	13.4217	11.8699	12.647	13.8911	10.5961	12.0869	13.8475	14.5434	13.0245	1.92222
42	10.4058	3.68887	12.8126	13.4663	11.2358	7.05539	6.60603	7.31021	7.40131	7.71236	12.2371	14.8284	9.75422	9.7998	5.1528	11.4638	14.9494	2.90752	10.801	5.77238	6.81586	6.8347	13.759	10.6557	13.4999	14.1582	9.73648	3.82078	7.98152	11.8405	13.2497	9.85963	12.3191	12.2589	12.1169	4.78214	13.5895	7.19315	14.8333	13.3924	11.6933	12.9056	13.4968	10.8418	11.9342	13.7557	13.1879	12.4854	1.68756
43	10.2023	3.57698	12.656	13.0295	10.5157	6.45945	6.24691	7.17955	7.072	7.69945	10.916	14.3671	10.2133	9.75567	6.12464	10.8848	14.3806	2.55815	10.0992	4.89976	5.87945	7.31682	12.8143	10.5701	13.1557	13.9552	9.57318	3.69248	7.65297	12.3833	13.5126	9.53236	11.6666	12.0102	11.8486	5.10133	13.2795	7.73148	14.0094	13.6833	11.7618	13.2932	13.239	11.3137	11.8839	13.7386	11.8286	12.1635	1.84967
44	10.2212	3.43462	12.6863	12.7362	10.0346	6.16746	6.31586	7.51321	6.99832	7.92592	9.84978	14.1078	10.7333	9.98306	7.31971	10.3909	13.8821	2.64704	9.7317	4.39594	5.23881	8.10976	12.1293	10.593	12.9524	13.9662	9.61186	4.09876	7.57022	13.0389	13.8461	9.43463	11.1316	11.9425	11.7985	5.73905	13.1226	8.42848	13.3745	14.2764	12.019	13.7816	13.1493	11.9821	11.9803	13.796	10.5135	12.097	2.40344
45	10.4656	3.27332	12.8996	12.616	9.82367	6.19978	6.83078	8.242	7.21756	8.41989	9.11533	14.095	11.2942	10.5008	8.61122	10.0152	13.5256	3.169	9.69311	4.29756	5.06122	9.15233	11.7468	10.728	12.9048	14.1936	9.838	4.92944	7.80122	13.7593	14.2894	9.583	10.7373	12.0873	11.9686	6.70567	13.1298	9.24156	12.942	15.1096	12.4078	14.3313	13.2163	12.7762	12.239	13.9639	9.323	12.2803	3.35156
46	10.93	3.11131	13.2964	12.7058	9.891	6.53655	7.64945	9.26418	7.74236	9.19491	8.758	14.3312	11.907	11.349	9.92336	9.77673	13.3705	4.08227	9.96064	4.63245	5.331	10.3708	11.692	11.0075	13.014	14.6375	10.2298	6.089	8.38318	14.5136	14.897	9.96364	10.5119	12.4698	12.3385	7.93764	13.3202	10.1875	12.7498	16.1032	12.9134	14.9289	13.4477	13.6374	12.6397	14.2826	8.42109	12.6837	4.668
47	11.6041	2.96221	13.8759	13.0064	10.251	7.14322	8.682	10.4842	8.54696	10.2517	8.81467	14.7968	12.6137	12.5565	11.2217	9.70937	13.4619	5.32248	10.4845	5.36841	6.01389	11.7093	12.0048	11.4408	13.2898	15.2912	10.7722	7.48336	9.32524	15.2957	15.7461	10.5718	10.4625	13.1107	12.9034	9.36656	13.7159	11.2833	12.7852	17.1663	13.5266	15.61	13.8496	14.527	13.1514	14.7962	7.88036	13.2816	6.30667
48	12.4713	2.84951	14.6431	13.4788	10.8298	7.98134	9.85721	11.8471	9.58611	11.5848	9.17422	15.4984	13.4328	14.129	12.5167	9.83777	13.8406	6.81644	11.2065	6.41354	7.03197	13.1049	12.578	12.0648	13.7057	16.1336	11.4695	9.04138	10.6003	16.1155	16.9301	11.4274	10.5904	14	13.693	10.9497	14.3405	12.5354	13.0611	18.2385	14.2673	16.4342	14.4299	15.4498	13.7478	15.5454	7.74173	14.0705	8.11956
49	13.534	2.79608	15.5835	14.1167	11.6013	9.03124	11.1395	13.3185	10.8318	13.1894	9.77	16.4558	14.3767	16.0302	13.874	10.2006	14.5475	8.47455	12.0799	7.70524	8.30061	14.5183	13.3583	12.9306	14.2603	17.1661	12.3532	10.7349	12.1344	16.9983	18.5113	12.5511	10.9424	15.1068	14.7565	12.6763	15.2344	13.9755	13.5967	19.3232	15.2017	17.4845	15.2205	16.4587	14.4302	16.5682	8.00536	15.1096	10.0333
50	14.7974	2.81777	16.675	14.9356	12.5546	10.2945	12.5097	14.9318	12.2666	15.0682	10.5531	17.6473	15.4489	18.2469	15.3652	10.8174	15.6132	10.2306	13.0726	9.19991	9.71507	15.9735	14.3252	14.1128	14.962	18.405	13.4125	12.5605	13.8986	17.9939	20.4905	13.9483	11.5329	16.4403	16.1399	14.5645	16.3667	15.6336	14.4119	20.4656	16.3675	18.8011	16.222	17.6034	15.2115	17.8865	8.61645	16.4083	12.0057
51	16.2885	2.92835	17.917	15.9831	13.7147	11.8008	13.9854	16.7501	13.8906	17.2517	11.5498	19.0541	16.6533	20.7726	17.0565	11.6979	17.0743	12.0367	14.2085	10.8902	11.2234	17.5214	15.4926	15.7265	15.8586	19.907	14.6557	14.5504	15.879	19.1981	22.8837	15.6465	12.3982	18.0338	17.913	16.6554	17.7326	17.5544	15.5485	21.7429	17.8186	20.437	17.4658	18.9396	16.1303	19.52	9.46091	17.9871	14.0226
52	18.0387	3.12977	19.3277	17.3033	15.1257	13.5914	15.6082	18.8474	15.7235	19.7735	12.8093	20.6818	18.0147	23.6029	18.9922	12.8633	18.9477	13.8937	15.5215	12.781	12.8164	19.22	16.865	17.8502	17.007	21.7302	16.1095	16.7346	18.0797	20.6961	25.6925	17.6671	13.5715	19.9242	20.1166	18.9958	19.3441	19.7636	17.0442	23.2354	19.6016	22.419	18.9983	20.5128	17.2266	21.4741	10.4896	19.8755	16.089
53	20.0816	3.41385	20.9441	18.9159	16.8117	15.7025	17.4519	21.3057	17.8083	22.6434	14.3613	22.5714	19.5962	26.7496	21.2146	14.3432	21.2239	15.8738	17.0378	14.8919	14.5433	21.1475	18.4504	20.4962	18.4559	23.916	17.8193	19.1622	20.5362	22.5305	28.9104	20.0173	15.0894	22.1321	22.7674	21.6232	21.2372	22.2778	18.9099	24.99	21.7545	24.7633	20.8586	22.3707	18.5541	23.7486	11.7073	22.1184	18.2331
54	22.4783	3.77584	22.8397	20.8503	18.7828	18.1737	19.6121	24.214	20.1926	25.8759	16.2532	24.7974	21.4984	30.2541	23.8223	16.1735	23.9249	18.0742	18.8081	17.2704	16.4956	23.4333	20.291	23.6795	20.2687	26.5254	19.871	21.9588	23.3209	24.7603	32.549	22.7345	17.0439	24.6726	25.899	24.5978	23.5207	25.16	21.16	27.0536	24.3702	27.5406	23.1223	24.6486	20.2137	26.3833	13.1138	24.8076	20.507
55	25.2669	4.20688	25.0822	23.1658	21.062	21.0278	22.1328	27.6686	22.8807	29.4795	18.517	27.4377	23.838	34.1721	26.8263	18.3559	27.0897	20.6166	20.8461	19.9786	18.7461	26.1209	22.437	27.3775	22.505	29.6209	22.2987	25.173	26.5385	27.4482	36.5533	25.8705	19.4275	27.5964	29.5355	27.9791	26.2372	28.4906	23.8039	29.4877	27.4461	30.7381	25.7935	27.3865	22.2105	29.4311	14.7056	27.9347	22.97
56	28.4947	4.67645	27.724	25.921	23.7826	24.2804	25.0817	31.652	25.8729	33.4462	21.2708	30.5604	26.7614	38.4543	30.2371	20.9322	30.7624	23.5983	23.2232	23.1357	21.3893	29.2673	25.0181	31.533	25.2994	33.2904	25.1647	28.8556	30.2227	30.6821	40.8273	29.4748	22.2557	30.9178	33.6747	31.8016	29.437	32.3587	26.865	32.3894	31.0044	34.3632	28.9179	30.5868	24.5813	32.9204	16.49	31.5147	25.7443
57	32.1748	5.14772	30.8229	29.0942	26.9717	27.9408	28.5151	36.1418	29.1991	37.7376	24.5024	34.2165	30.2539	42.9843	34.0297	23.9609	34.9869	27.0824	26.0419	26.8372	24.5098	32.8932	28.064	36.0953	28.6304	37.5089	28.5243	33.0119	34.3544	34.4568	45.2627	33.5701	25.5425	34.6246	38.2684	36.0666	33.1396	36.7314	30.4416	35.786	35.0546	38.4082	32.5278	34.234	27.3788	36.8562	18.5364	35.5375	28.8778
58	36.2829	5.56062	34.3966	32.6951	30.6783	32.0213	32.5073	41.0389	32.8785	42.2807	28.2297	38.3854	34.2547	47.6091	38.1346	27.5778	39.74	31.0859	29.3953	31.0951	28.2411	36.9944	31.6387	40.8824	32.5103	42.1415	32.4048	37.5754	38.8615	38.6735	49.7229	38.106	29.2667	38.6786	43.2115	40.6929	37.3022	41.4658	34.4878	39.6306	39.5598	42.8092	36.6017	38.3145	30.6745	41.1803	20.8753	39.9715	32.4247
59	40.7307	5.8538	38.4007	36.7183	34.9014	36.4791	36.926	46.1632	36.8995	46.9629	32.4251	42.8987	38.6202	52.1692	42.4492	31.7102	44.8407	35.5613	33.3878	35.8696	32.5023	41.4801	35.7554	45.7363	36.8828	47.0157	36.8166	42.4025	43.6016	43.1989	54.0737	42.8975	33.4518	42.9859	48.3022	45.4883	41.8267	46.3759	38.9668	43.859	44.4223	47.4295	41.0608	42.7614	34.4799	45.7261	23.6081	44.6679	36.3854
60	45.3742	5.97248	42.7485	41.0922	39.5872	41.1903	41.6552	51.2962	41.2166	51.6434	37.0193	47.5598	43.1602	56.5377	46.8162	36.2722	50.0861	40.396	37.9397	41.0222	37.2272	46.1672	40.3856	50.4979	41.6168	51.917	41.6055	47.2398	48.3868	47.8495	58.1697	47.7532	38.0345	47.3906	53.3217	50.2806	46.4866	51.2469	43.7651	48.3409	49.3948	52.0371	45.6811	47.3439	38.6934	50.3132	26.8831	49.4104	40.698
61	50.0399	5.90353	47.2342	45.6122	44.5397	46.0138	46.5172	56.2297	45.6887	56.1755	41.8377	52.1586	47.6933	60.6185	51.1052	41.093	55.279	45.4242	42.8836	46.3329	42.2817	50.8812	45.345	55.0432	46.4623	56.6248	46.5588	51.8812	53.027	52.4221	61.9275	52.4912	42.8797	51.7198	58.1163	54.9333	51.0825	55.8657	48.6975	52.8828	54.2442	56.4494	50.2568	51.8425	43.1952	54.7545	30.8202	54.0211	45.1777
62	54.5651	5.67241	51.6758	50.0993	49.5202	50.7997	51.2831	60.8271	50.1813	60.4438	46.683	56.5329	52.0776	64.3293	55.2147	45.9539	60.265	50.4534	48.0164	51.548	47.4736	55.456	50.3941	59.2375	51.1844	60.9838	51.4686	56.1903	57.3806	56.7584	65.2888	56.9752	47.8094	55.829	62.5822	59.354	55.4759	60.1128	53.5459	57.2783	58.7954	60.5502	54.6622	56.1027	47.8022	58.9023	35.332	58.36	49.6094
63	58.8171	5.31257	55.9287	54.3952	54.349	55.4168	55.7749	65.0171	54.5704	64.3549	51.4092	60.579	56.2089	67.5608	59.0612	50.6497	64.9198	55.2814	53.1184	56.5048	52.5633	59.7192	55.3459	62.9665	55.6189	64.9195	56.1539	60.0929	61.3274	60.781	68.1984	61.1101	52.6376	59.5916	66.6391	63.4631	59.5744	63.9383	58.1352	61.3982	62.9378	64.2654	58.8258	60.0386	52.2668	62.6568	40.2913	62.2905	53.8306
64	62.695	4.85936	59.8895	58.3598	58.903	59.7695	59.8887	68.7582	58.7396	67.8168	55.908	64.2048	60.015	70.2935	62.5391	55.0663	69.0926	59.7945	57.9705	61.0902	57.3825	63.5744	60.058	66.1792	59.655	68.3642	60.4424	63.5187	64.8605	64.4371	70.6105	64.7935	57.1959	62.968	70.2199	67.144	63.288	67.2956	62.3917	65.1467	66.5718	67.493	62.6656	63.5881	56.3964	65.911	45.4893	65.7651	57.726
65	66.1236	4.35724	63.4815	61.9815	63.038	63.7664	63.5503	72.0123	62.5704	70.757	60.0421	67.4095	63.3952	72.4964	65.5648	59.1238	72.7352	63.9023	62.403	65.2186	61.8122	66.955	64.3486	68.8322	63.1407	71.2638	64.1998	66.4263	67.9537	67.6875	72.5023	68.0191	61.373	65.9003	73.2549	70.362	66.5488	70.1434	66.2677	68.4426	69.6432	70.1574	66.0978	66.7286	60.109	68.6617	50.6395	68.7441	61.1662
66	69.0468	3.83194	66.5769	65.2174	66.7484	67.3236	66.6586	74.7235	65.8861	73.1306	63.7913	70.1539	66.3312	74.1691	68.1068	62.7211	75.7854	67.5282	66.3376	68.7672	65.7302	69.7945	68.1677	70.9133	66.0981	73.5252	67.3783	68.8129	70.5863	70.4574	73.8074	70.7488	65.1284	68.3333	75.7006	73.0651	69.3253	72.3961	69.7207	71.1659	72.1589	72.2501	69.0719	69.4271	63.3361	70.8749	55.5551	71.1791	64.181
67	71.4299	3.32261	69.1613	68.016	69.9873	70.4147	69.1407	76.85	68.649	74.923	67.0997	72.3993	68.7863	75.335	70.1227	65.7697	78.2117	70.6063	69.701	71.6987	69.0537	72.054	71.4387	72.433	68.4903	75.1483	69.9387	70.651	72.738	72.737	74.6043	72.957	68.4073	70.2303	77.598	75.2223	71.5657	74.0563	72.705	73.284	74.1073	73.7533	71.5367	71.6193	66	72.533	60.122	73.038	66.7587
68	73.242	2.87405	71.1996	70.246	72.7106	72.9893	71.0222	78.3152	70.8191	76.1459	69.913	74.1095	70.7419	76.0304	71.5915	68.2552	80.0087	73.0789	72.4411	74.0118	71.7892	73.6382	74.1038	73.367	70.298	76.1693	71.8742	71.9345	74.4003	74.5367	74.9345	74.6364	71.1565	71.5783	78.9619	76.8298	73.238	75.1583	75.112	74.8049	75.4961	74.6699	73.4836	73.263	67.9379	73.6448	64.1773	74.2222	68.8843
69	74.4947	2.53416	72.6844	71.9515	74.8373	75.0108	72.3088	79.2055	72.3886	76.8218	72.1463	75.2666	72.2002	76.2956	72.4959	70.147	81.1904	74.9063	74.5046	75.7009	73.9218	74.6539	76.0834	73.8367	71.486	76.6219	73.1911	72.6679	75.5782	75.8585	74.845	75.7985	73.3263	72.3933	79.8109	77.9043	74.3204	75.731	76.9805	75.7387	76.3297	75.0058	74.9372	74.3157	69.2184	74.2473	67.7262	74.8392	70.5148
70	75.1951	2.33114	73.6404	73.1239	76.348	76.4728	73.0182	79.5481	73.3795	76.9802	73.7833	75.8119	73.1807	76.155	72.8335	71.4323	81.7279	76.0487	75.846	76.7775	75.4492	75.1362	77.3747	73.8933	72.0967	76.5579	73.9084	72.8736	76.2758	76.7198	74.3897	76.4214	74.8889	72.6883	80.1717	78.4203	74.8093	75.819	78.2977	76.118	76.6189	74.7782	75.871	74.7609	69.866	74.349	70.712	74.9365	71.651
71	75.3843	2.27662	74.1101	73.7803	77.295	77.3935	73.1464	79.3837	73.8266	76.6345	74.8764	75.8312	73.424	75.6629	72.7021	72.0845	81.7334	76.5336	76.5639	77.2174	76.3385	75.117	78.0544	73.5893	72.2276	75.9955	74.1357	72.6631	76.5304	77.1111	73.6162	76.6034	75.9095	72.5232	80.0733	78.4736	74.8193	75.4365	79.0694	75.9567	76.4562	74.1049	76.3107	74.6997	69.9342	74.0605	73.0588	74.5708	72.3418
72	75.1304	2.32653	74.1204	73.8941	77.7119	77.7964	72.8341	78.7656	73.7392	75.8566	75.45	75.3696	73.8089	74.8919	72.1492	72.2468	81.2618	76.4507	76.7087	77.1123	76.7095	74.6145	78.16	72.9703	71.9441	75.0322	73.9284	72.0882	76.4062	77.1004	72.5513	76.3908	76.4049	71.9851	79.5295	78.1055	74.4122	74.6719	79.3251	75.3645	75.8901	73.0446	76.262	74.1831	69.4715	73.4419	74.7161	73.788	72.6164
73	74.4727	2.44587	73.7817	73.5753	77.651	77.7253	72.1503	77.7516	73.2376	74.7059	75.544	74.4816	73.604	73.8879	71.2214	71.979	80.3614	75.8692	76.3395	76.5465	76.608	73.6531	77.744	72.044	71.313	73.744	73.343	71.1939	75.935	76.7454	71.2642	75.823	76.4132	71.1286	78.5604	77.3518	73.6426	73.592	79.0745	74.4313	74.9677	71.6539	75.7473	73.2599	68.5303	72.5367	75.7591	72.6301	72.514
74	73.461	2.59113	73.1443	72.8861	77.1093	77.2887	71.1641	76.3784	72.3964	73.2259	75.1461	73.2204	72.9967	72.677	69.9558	71.343	79.0834	74.8623	75.5199	75.5736	76.0846	72.3345	76.8068	70.8197	70.351	72.1717	72.4351	70.017	75.149	76.0831	69.7796	74.9319	75.9771	70.003	77.2369	76.2417	72.5566	72.2358	78.3632	73.2145	73.7251	69.988	74.7956	71.9724	67.2391	71.3781	76.2096	71.1862	72.028
75	72.138	2.74162	72.2408	71.8725	76.2128	76.5535	69.9121	74.6905	71.2914	71.4534	74.3741	71.6358	72.0922	71.2682	68.3584	70.3591	77.4737	73.5004	74.2761	74.2444	75.1503	70.7129	75.4907	69.3268	69.1536	70.3456	71.2329	68.5639	74.0746	75.1464	68.1145	73.7487	75.1097	68.6591	75.5953	74.8008	71.1714	70.6322	77.2633	71.7608	72.1604	68.0761	73.3994	70.3331	65.6654	70.0029	76.0377	69.4991	71.2528
76	70.5518	2.88426	71.0984	70.5465	75.007	75.5749	68.4755	72.7499	69.9862	69.4173	73.27	69.7463	70.9097	69.6739	66.5035	69.1086	75.5441	71.845	72.7209	72.577	73.894	68.8302	73.8537	67.5726	67.7607	68.264	69.8209	66.8925	72.7343	73.9342	66.2805	72.2737	73.9217	67.1437	73.668	73.0289	69.5489	68.7758	75.8139	70.32	70.3418	65.993	71.6623	68.4266	63.8645	68.4313	75.3297	67.6025	70.2203
77	68.7403	3.02386	69.7298	68.9688	73.5404	74.3835	66.8957	70.5918	68.5187	67.141	71.8738	67.6024	69.4628	67.905	64.4134	67.6249	73.3505	69.9493	70.8973	70.6356	72.3585	66.7053	71.9396	65.5635	66.1958	65.9705	68.2221	65.0143	71.1469	72.484	64.2783	70.5437	72.4593	65.4898	71.487	70.9669	67.6907	66.6986	74.0449	69.2233	68.285	63.7704	69.6356	66.274	61.8662	66.6826	74.1692	65.5038	68.9539
78	66.6796	3.1606	68.1367	67.1733	71.8427	72.9913	65.1886	68.2523	66.917	64.6469	70.2064	65.2362	67.7672	65.9438	62.1114	65.9257	70.9449	67.842	68.8423	68.4537	70.5614	64.3767	69.7722	63.303	64.4606	63.4939	66.4412	62.9388	69.3008	70.812	62.0994	68.5812	70.7689	63.7057	69.0831	68.6367	65.5966	64.4136	71.976	66.2647	66.0012	61.4312	67.3541	63.887	59.706	64.7606	72.604	63.2213	67.4533
79	64.4803	3.24607	66.3431	65.1773	69.9357	71.3966	63.3541	65.7586	65.2099	61.9508	68.3097	62.6557	65.8383	63.7975	61.671	64.0055	68.3612	65.561	66.5852	66.0396	68.5075	61.8758	67.3893	60.7688	62.562	60.8566	64.4854	60.6772	67.2185	68.9158	59.7513	66.3967	68.8876	61.8085	66.475	66.0562	63.272	61.9257	69.5856	64.1209	63.5043	58.9875	64.8379	61.2763	57.416	62.6605	70.6348	60.7653	65.727
80	62.1163	3.358	64.3564	62.9754	67.836	69.5809	61.393	63.1287	63.3909	59.0545	66.2374	59.8607	63.6934	61.4596	61.671	61.8817	65.614	63.1223	64.1352	63.3991	66.2108	59.2098	64.8252	58.0044	60.5143	58.0743	62.3473	58.2168	64.9097	66.7956	57.2271	63.9922	66.8188	59.8041	63.6648	63.247	60.6945	59.2366	66.9279	61.8193	60.7969	56.4222	62.0888	58.423	55.0049	60.3884	68.3754	58.1244	63.797
81	59.4899	3.56769	62.1789	60.5869	65.5451	67.5424	59.3038	60.3572	61.4321	55.9412	64.0127	56.8487	61.3463	58.9222	58.427	59.5695	62.702	60.5331	61.537	60.511	63.6838	56.3795	62.0827	55.0236	58.3147	55.1363	60.0387	55.5733	62.3737	66.0646	54.5306	61.3588	64.5883	57.6827	60.6765	60.2298	57.8788	56.3197	64.0165	59.3182	57.9123	53.7365	59.1489	55.3379	52.466	57.952	65.8647	55.2848	61.6641
82	56.5548	3.76212	59.807	58.0245	63.061	65.2673	57.0749	57.4513	59.3029	52.6155	61.647	53.5967	58.807	56.1809	51.0779	57.0565	59.6042	57.7911	58.8125	57.3986	60.9198	53.3586	59.156	51.84	55.946	52.0503	57.5401	52.7458	59.6008	61.8192	51.6776	58.463	62.2097	55.4212	57.5178	57.0166	54.8205	53.1909	60.8578	56.5965	54.8554	50.9185	56.0235	52.0096	49.7597	55.3322	63.1189	52.2068	59.322
83	53.536	3.94527	57.2269	55.2873	60.3429	62.7431	54.6801	54.4016	56.9725	49.0828	59.1288	50.0955	56.0646	53.2351	47.8899	54.3135	56.3116	54.8833	55.9653	54.0703	57.9061	50.1603	56.0018	48.4591	53.352	48.814	54.8292	49.7301	56.5771	58.9834	48.6947	55.294	59.6835	52.9938	54.196	53.6362	51.5151	49.8464	57.4536	53.6339	51.6231	47.9542	52.7031	48.4271	46.8714	52.5101	60.1451	48.9045	56.7184
84	50.3131	4.13907	54.4322	52.3537	57.407	59.9521	52.0817	51.2033	54.4114	45.3499	56.481	46.3405	53.1352	50.0864	44.5265	51.3014	52.8262	51.7912	52.99	50.5205	54.6133	46.7827	52.6317	44.8745	50.5468	45.4321	51.8956	46.528	53.2917	55.9158	45.6188	51.8567	56.9954	50.3805	50.7197	50.1109	47.9663	46.2875	53.7947	50.4132	48.2068	44.8376	49.171	44.5886	43.7865	49.4833	56.9715	45.3821	53.8698
85	46.8867	4.33549	51.4386	49.2195	54.2343	56.8768	49.2885	47.8708	51.605	41.4365	53.704	42.3258	50.012	46.7411	40.9846	48.0368	49.1498	48.4857	49.868	46.75	51.0567	43.2243	49.0303	41.108	47.5283	41.923	48.7285	43.1461	49.7332	52.6171	42.4886	48.1597	54.0962	47.5657	47.0986	46.4523	44.1769	42.5334	49.8835	46.9348	44.5868	41.5646	45.3979	40.4975	40.5093	46.2577	53.5919	41.6453	50.758
86	43.2759	4.51461	48.2525	45.9047	50.8026	53.5	46.3027	44.4515	48.5557	37.3854	50.7943	38.0809	46.69	43.2183	37.3128	44.5234	45.3061	44.9343	46.6025	42.7569	47.2358	39.487	45.191	37.2193	44.3114	38.3326	45.3634	39.6408	45.9084	49.0782	39.3391	44.2332	50.9688	44.5472	43.3438	42.6855	40.2087	38.6273	45.7487	43.196	40.8018	38.1868	41.4175	36.2352	37.0721	42.8686	49.9725	37.7124	47.3726
87	39.5322	4.64805	44.8875	42.4347	47.0843	49.7913	43.1384	41.0317	45.2929	33.2779	47.7363	33.6943	43.1872	39.5866	33.5802	40.8006	41.3416	41.1598	43.2079	38.6138	43.1654	35.5915	41.125	33.2862	40.9328	34.7606	41.862	36.1041	41.9018	45.3602	36.2187	40.1332	47.6173	41.3701	39.4821	38.8585	36.1739	34.6986	41.4361	39.2782	36.9285	34.7942	37.3094	31.9344	33.5621	39.3878	46.1305	33.6392	43.7028
88	35.742	4.70531	41.3834	38.8602	43.1023	45.7877	39.8317	37.7428	41.8581	29.2393	44.5343	29.3125	39.5657	35.9188	29.8824	36.9673	37.3341	37.2129	39.7228	34.4081	38.8705	31.6353	36.9073	29.4145	37.4907	31.3135	38.3041	32.6591	37.8202	41.5295	33.1916	35.9579	44.0542	38.0963	35.5917	35.0518	32.2095	30.8883	37.0335	35.2771	33.0764	31.4968	33.1949	27.7455	30.121	35.923	42.103	29.554	39.8067
89	32.0252	4.66583	37.808	35.2713	38.9416	41.5331	36.507	34.693	38.3304	25.4217	41.2318	25.1426	35.9274	32.3152	26.334	33.2036	33.4252	33.2023	36.2248	30.2558	34.4867	27.7447	32.6696	25.729	34.0997	28.1116	34.7918	29.4388	33.8046	37.674	30.3448	31.8724	40.322	34.8269	31.7726	31.388	28.47	27.3387	32.683	31.3177	29.3751	28.4187	29.234	23.8268	26.891	32.6083	37.94	25.5827	35.8146
90	28.5208	4.52755	34.2733	31.8103	34.711	37.1239	33.2996	31.9835	34.8429	21.9733	37.8916	21.3356	32.4072	28.892	23.0573	29.6788	29.7853	29.3101	32.8426	26.2989	30.1724	24.0764	28.5737	22.3984	30.8706	25.2668	31.4609	26.5885	30.0172	33.9041	27.7432	28.0536	36.5054	31.6898	28.1599	27.984	25.1321	24.1721	28.6224	27.5487	25.9902	25.7136	25.6181	20.3438	24.0108	29.5517	33.7613	21.8559	31.8724
91	25.3741	4.31536	30.9334	28.6499	30.583	32.7209	30.3679	29.6808	31.5437	19.0527	34.629	18.006	29.17	25.762	20.1455	26.5633	26.5934	25.7551	29.7604	22.7645	26.1233	20.8113	24.818	19.4835	27.904	22.9217	28.4727	24.2093	26.6146	30.3838	25.4357	24.6722	32.7631	28.8256	24.9032	24.9591	22.3375	21.538	25.0161	24.1841	23.0884	23.509	22.5084	17.4127	21.6281	26.8479	29.762	18.5087	28.147
92	22.7072	4.08833	27.9663	25.9806	26.842	28.5495	27.9078	27.8094	28.5834	16.6949	31.6732	15.2857	26.4279	23.0141	17.6521	24.078	23.9876	22.7275	27.1245	19.7746	22.6007	18.0988	21.6927	17.0625	25.3339	21.0609	25.9234	22.2955	23.7132	27.219	23.4767	21.863	29.2989	26.3641	22.1364	22.4119	20.1086	19.4179	22.0093	21.3294	20.7337	21.8322	19.9296	15.063	19.8257	24.5638	26.1426	15.6375	24.898
93	20.5989	3.88206	25.5213	23.9681	23.6248	24.8735	26.0128	26.3597	26.0889	14.9146	29.1632	13.3098	24.2639	20.7252	15.668	22.3151	22.0272	20.3949	25.0526	17.4163	19.7325	15.9926	19.2389	15.203	23.1492	19.6723	23.8898	20.8402	21.4092	24.5085	21.9105	19.7	26.3158	24.4279	19.9592	20.4024	18.4509	17.8165	19.6913	19.0493	18.9762	20.7087	17.8853	13.3615	18.5665	22.7369	23.129	13.2979	22.2217
94	19.0927	3.70903	23.6977	22.5858	21.0163	21.97	24.7	25.3301	24.147	13.7177	27.2183	12.172	22.7713	18.9006	14.2688	21.2645	20.7121	18.788	23.61	15.7436	17.5203	14.5534	17.4917	13.9517	21.3527	18.733	22.4044	19.827	19.7212	22.3279	20.7747	18.2099	23.9569	23.0483	18.4795	18.9574	17.3394	16.7507	18.0774	17.3731	17.8312	20.1297	16.3546	12.3497	17.8407	21.3924	20.9205	11.5936	20.2
95	18.2131	3.5707	22.6453	21.8313	19.043	19.8563	23.9956	24.6876	22.8825	13.0921	25.9244	11.942	22.0622	17.5498	13.477	20.9474	20.0286	17.8641	22.8573	14.7851	15.9665	13.8038	16.4589	13.3565	19.9226	18.2138	21.492	19.2771	18.6442	20.7297	20.1623	17.4131	22.3367	22.2259	17.6412	18.0817	16.7456	16.2455	17.1641	16.3012	17.3098	20.0659	15.3266	12.0216	17.6494	20.5541	19.5205	10.58	18.8916
96	17.9791	3.48492	22.3659	21.6842	17.769	18.5525	23.946	24.39	22.2957	12.9854	25.4126	12.4734	22.2367	16.7473	13.2511	21.4533	19.8898	17.5875	22.9067	14.6322	15.1014	13.7708	16.2154	13.3627	18.8407	18.1281	21.2065	19.2883	18.2008	19.8671	20.0922	17.2064	21.578	21.9969	17.4262	17.6712	16.664	16.4016	16.8675	15.8918	17.4167	20.4854	14.8486	12.3206	18.0919	20.1664	18.9763	10.291	18.4359
97	18.3675	3.50059	22.8703	22.1498	17.234	18.0753	24.6273	24.4323	22.4225	13.3388	25.7483	13.6089	23.3293	16.6305	13.4089	22.8833	20.3307	17.9229	23.7177	15.1917	14.9709	14.3119	16.8207	13.8789	18.1223	18.3585	21.5135	19.9121	18.4223	19.7574	20.6161	17.5391	21.611	22.3933	17.8109	17.7074	17.0587	17.1742	17.0883	16.0656	17.9951	21.3216	14.959	13.0022	19.2285	20.2359	19.4124	10.6164	18.9183
98	19.3651	3.63481	24.1429	23.0819	17.4497	18.4345	25.9739	24.9067	23.2848	14.1657	26.8791	15.1447	25.2923	17.3654	13.8685	25.1155	21.4213	18.8563	25.2607	16.4675	15.5302	15.3498	18.2737	14.9056	17.9178	18.8408	22.4239	21.232	19.3228	20.4797	21.7634	18.3718	22.392	23.4068	18.7825	18.2231	18.0079	18.61	17.8278	16.8733	18.9476	22.6392	15.7739	13.8689	21.0947	20.7975	20.7405	11.4615	20.2983
99	20.9698	3.86956	26.1075	24.4098	18.4383	19.5965	27.9243	25.9509	24.826	15.5393	28.7414	16.9496	27.9941	19.0657	14.6457	28.0761	23.1941	20.3704	27.4397	18.4332	16.8038	16.9216	20.5694	16.4822	18.4506	19.6094	23.8992	23.2611	20.858	22.0384	23.516	19.7288	23.8315	24.9786	20.3117	19.2916	19.5819	20.7419	19.1521	18.3801	20.2293	24.5021	17.3443	14.8164	23.6609	21.8947	22.8129	12.7449	22.5217
100	23.1438	4.1568	28.635	26.055	20.147	21.457	30.376	27.619	26.89	17.498	31.224	19.035	31.197	21.727	15.826	31.673	25.602	22.423	30.109	21.012	18.789	19.105	23.604	18.633	19.824	20.772	25.871	25.921	22.901	24.328	25.817	21.646	25.804	27.01	22.329	20.957	21.773	23.517	21.088	20.58	21.83	26.887	19.618	15.902	26.788	23.543	25.49	14.463	25.434
all values Left	mean	std	steps
1	21.5299	3.10919	20.498	19.631	19.469	23.231	20.917	21.986	17.315	23.622	14.98	28.092	18.442	24.389	19.35	15.654	22.513	20.384	17.875	18.904	19.637	22.924	26.856	21.85	16.647	22.915	21.482	19.204	20.919	21.683	26.3	21.326	20.839	24.765	27.396	23.066	21.27	19.16	21.9	27.585	21.792	24.804	22.754	18.514	22.824	19.804	24.211	14.543	24.386
2	24.1959	3.46774	22.9446	21.3691	21.5892	26.3137	23.2885	25.4643	19.437	25.7581	17.02	31.3812	20.1404	27.7468	21.753	17.6799	25.4714	23.4494	20.6646	21.3074	22.4132	25.6338	30.0745	25.3145	18.0186	25.4088	24.1721	21.9326	23.8789	23.7208	29.6726	24.3867	23.7964	27.7416	31.2883	26.2946	23.5426	21.6473	24.7333	30.1156	24.4202	27.619	25.3711	20.0882	25.5965	22.1996	27.2893	17.2608	27.749
3	27.2916	3.89763	25.8162	23.3997	24.0966	29.9026	26.1233	29.3628	21.911	28.2863	19.4478	35.1806	22.2145	31.4965	24.5341	20.0675	28.9218	27.0483	23.8872	24.1662	25.6739	28.8234	33.7926	29.2637	19.7417	28.3836	27.3295	25.0548	27.2785	26.1833	33.433	27.9291	27.1722	31.1108	35.6651	29.9634	26.2372	24.4992	28.0062	33.0814	27.503	30.8551	28.4361	21.9738	28.8034	25.0131	30.8264	20.4229	31.612
4	30.8439	4.36361	29.167	25.7925	27.0215	34.0047	29.4338	33.6614	24.803	31.257	22.314	39.43	24.7776	35.6458	27.7349	22.8663	32.8981	31.2001	27.6208	27.5385	29.4502	32.5194	37.982	33.6226	21.8767	31.8943	30.9895	28.6238	31.1547	29.123	37.5315	31.9781	30.9427	34.8705	40.4411	34.0774	29.4079	27.799	31.7495	36.499	31.0686	34.5252	31.985	24.203	32.5189	28.3289	34.8157	24.0374	35.966
5	34.8452	4.81627	33.0315	28.6175	30.3944	38.5567	33.2	38.2964	28.167	34.6964	25.6592	43.9902	27.9032	40.1369	31.3647	26.1306	37.3928	35.8521	31.8944	31.434	33.7257	36.6989	42.542	38.2891	24.4783	35.9536	35.1402	32.647	35.4906	32.5626	41.8871	36.4966	35.0949	38.9795	45.4661	38.5822	33.0741	31.606	35.9654	40.3456	35.1259	38.6205	36.0029	26.8226	36.854	32.1826	39.2131	28.0926	40.7381
6	39.2376	5.19164	37.3833	31.935	34.263	43.4215	37.3674	43.1497	32.0494	38.5885	29.5112	48.6575	31.5958	44.8424	35.4217	29.8907	42.3246	40.88	36.6584	35.7922	38.4279	41.3252	47.309	43.1269	27.6401	40.5293	39.7053	37.065	40.1945	36.4777	46.3817	41.3724	39.5741	43.3383	50.5451	43.3531	37.1944	35.9524	40.6006	44.5532	39.6376	43.0752	40.4009	29.8726	41.6762	36.5338	43.9137	32.5583	45.7819
7	43.8927	5.42867	42.1108	35.8047	38.5147	48.3762	41.8474	48.0686	36.3967	42.8994	33.8434	53.2264	35.7694	49.5911	39.7725	34.1561	47.5255	46.1007	41.7756	40.4819	43.4288	46.1672	52.102	47.9614	31.3957	45.4423	44.5345	41.7431	45.1024	40.7985	50.8648	46.4073	44.2583	47.7848	55.4919	48.2149	41.6686	40.7297	45.5262	48.9895	44.5068	47.7442	45.0149	33.3662	46.7943	41.2723	48.7033	37.3891	50.8593
8	48.6162	5.50592	47.0281	40.0754	43.0323	53.2075	46.5069	52.8771	41.0631	47.4458	38.487	57.5119	40.2586	54.1969	44.2666	38.7425	52.772	51.2781	46.9965	45.267	48.4867	51.0377	56.7387	52.6225	35.6611	50.4367	49.4074	46.4752	49.9871	45.3412	55.1819	51.3537	48.9792	52.1426	60.1719	52.9788	46.2895	45.7118	50.4895	53.4439	49.4785	52.3814	49.6069	37.3035	51.954	46.15	53.3777	42.4103	55.7764
9	53.2359	5.431	51.9036	44.6041	47.6362	57.7854	51.1568	57.4478	45.8777	52.0438	43.286	61.4436	44.8652	58.5375	48.766	43.4509	57.8649	56.2251	52.1029	49.9871	53.4181	55.7545	61.1029	57.0045	40.3117	55.3027	54.1148	51.0421	54.6405	49.8971	59.2299	56.0533	53.5465	56.2366	64.4481	57.5334	50.8525	50.6763	55.2957	57.742	54.3244	56.812	54.038	41.5551	56.8904	50.9604	57.7893	47.4426	60.4041
10	57.6171	5.23458	56.5735	49.2083	52.1098	62.0257	55.6513	61.7002	50.644	56.5247	48.0766	64.9845	49.3995	62.5267	53.1296	48.1016	62.6745	60.8199	56.9484	54.509	58.0733	60.1162	65.105	61.0048	45.151	59.879	58.5102	55.3052	58.9491	54.3096	62.9268	60.4028	57.8457	59.9942	68.2733	61.8012	55.2205	55.428	59.8188	61.7642	58.8704	60.9211	58.2339	45.9559	61.463	55.5551	61.841	52.3221	64.653
11	61.6467	4.94571	60.9346	53.7067	56.3261	65.8318	59.8641	65.5629	55.1409	60.7467	52.7013	68.0967	53.7231	66.0899	57.2326	52.5543	67.0968	64.9667	61.4265	58.7279	62.3371	64.0527	68.6648	64.5336	49.9248	63.9834	62.4771	59.1881	62.8494	58.468	66.2089	64.3273	61.8038	63.3538	71.5934	65.7087	59.3011	59.7772	63.9892	65.4198	63.0064	64.6277	62.1366	50.3159	65.5552	59.8363	65.3929	56.9186	68.3673
12	65.2417	4.59321	64.9047	57.9181	60.2188	69.1557	63.6878	68.9769	59.2748	64.55	57.051	70.7424	57.7497	69.1619	61.0037	56.6882	71.0384	68.5849	65.456	62.5244	66.0701	67.4802	71.7158	67.527	54.4382	67.5949	65.9222	62.6506	66.306	62.304	69.02	67.7138	65.3671	66.2559	74.3736	69.1818	63.032	63.6957	67.7247	68.631	66.6258	67.7992	65.645	54.4524	69.0946	63.7024	68.4467	61.0977	71.54
13	68.3382	4.19145	68.411	61.7726	63.7035	71.9797	67.0156	71.8886	62.9693	67.8312	61.0677	72.881	61.4141	71.6928	64.3645	60.4293	74.4206	71.5746	68.8965	65.8945	69.2726	70.3163	74.208	69.8747	58.572	70.654	68.7581	65.6628	69.2942	65.7165	71.2465	70.5766	68.4858	68.6455	76.6021	72.1331	66.2985	67.1347	70.9828	71.2608	69.6891	70.4297	68.6802	58.2463	72.099	67.0985	70.9523	64.7773	74.1173
14	70.8927	3.75349	71.3954	65.1966	66.7312	74.2659	69.7768	74.2025	66.1644	70.5488	64.6941	74.4363	64.6591	73.6214	67.2386	63.7355	77.1454	73.8448	71.763	68.7915	71.9103	72.4437	76.0716	71.6547	62.2479	73.1204	70.936	68.1525	71.7521	68.7184	72.9409	72.8871	71.1121	70.4877	78.2874	74.4931	69.0915	70.0511	73.7429	73.3281	72.1966	72.4774	71.2104	61.5942	74.5038	69.9973	72.8756	67.9199	76.0751
15	72.8766	3.30755	73.7515	68.1236	69.2768	75.9913	72	75.9111	68.7596	72.6555	67.8754	75.412	67.4383	74.9835	69.4936	66.5478	79.2106	75.4197	74.0287	71.1729	73.9698	73.9524	77.3221	72.8934	65.3728	74.9181	72.5187	70.0995	73.6749	71.282	74.1075	74.6364	73.2199	71.7715	79.4447	76.2931	71.3594	72.3659	75.9731	74.8153	74.1367	73.9267	73.2209	64.4323	76.2096	72.3614	74.1573	70.4828	77.3708
16	74.2886	2.89013	75.4915	70.4856	71.3012	77.0831	73.6964	77.0526	70.719	74.1394	70.4904	75.8441	69.7192	75.8405	71.1725	68.8188	80.6536	76.3099	75.6885	72.9857	75.4492	74.8681	78.0108	73.637	67.8987	76.0447	73.5462	71.5154	75.0868	73.387	74.7714	75.8255	74.768	72.4699	80.0502	77.5456	73.069	74.0563	77.6512	75.7325	75.5174	74.7696	74.7493	66.7127	77.2946	74.1752	74.8153	72.4435	78.0273
17	75.1427	2.538	76.6334	72.1982	72.7058	77.6305	74.8865	77.6599	72.0901	75.0086	72.5545	75.7608	71.4912	76.2355	72.2721	70.4977	81.5	76.5586	76.7532	74.1465	76.3253	75.2132	78.1704	73.9338	69.842	76.581	74.0655	72.4137	76.0055	75.0252	74.9725	76.4408	75.8049	72.6693	80.1757	78.277	74.2164	75.1724	78.7404	76.111	76.336	74.9834	75.7853	68.3924	77.7693	75.4061	74.9433	73.7742	78.1226
18	75.4714	2.27215	77.2057	73.3464	73.5515	77.6935	75.587	77.7858	72.897	75.2934	74.0732	75.2063	72.7382	76.2116	72.8141	71.5724	81.7905	76.2308	77.2169	74.7387	76.7034	74.9701	77.846	73.8139	71.2044	76.5791	74.1265	72.8324	76.4661	76.1717	74.7382	76.595	76.3514	72.4384	79.857	78.5232	74.7904	75.7446	79.2404	75.9779	76.6184	74.6905	76.2863	69.4641	77.571	76.0506	74.5988	74.4826	77.7084
19	75.3251	2.11037	77.255	73.9777	73.8915	77.3262	75.7884	77.4984	73.184	75.0835	75.0582	74.2359	73.424	75.819	72.7811	72.1338	81.5743	75.3765	77.1357	74.7891	76.627	74.2586	77.0922	73.3362	72.014	76.099	73.759	72.8229	76.5096	76.8525	74.1329	76.3345	76.4405	71.8373	79.1235	78.2959	74.8508	75.819	79.2397	75.4124	76.4495	73.9528	76.2974	69.956	76.8601	76.1806	73.843	74.6595	76.846
20	74.7482	2.05382	76.8378	74.1534	73.7696	76.5764	75.5359	76.8549	72.9481	74.4344	75.5265	72.8847	73.5552	75.099	72.2765	72.2384	80.8784	74.0908	76.6045	74.3325	76.1435	73.1294	75.9492	72.5616	72.2482	75.1503	73.0305	72.4216	76.1546	77.1311	73.2335	75.7008	76.1127	70.9209	78.0114	77.6415	74.4935	75.3906	78.7778	74.5127	75.8779	72.8297	75.8391	69.896	75.6869	75.83	72.6866	74.3519	75.5398
21	73.81	2.07881	76.0021	73.9269	73.1781	75.4639	74.9077	75.9258	72.3341	73.4084	75.4768	71.204	73.7497	74.1075	71.369	71.9423	79.7537	72.4737	75.675	73.4002	75.2945	71.6322	74.4761	71.504	72.0538	73.864	72.0185	71.6737	75.4351	77.0445	72.0842	74.7193	75.415	69.739	76.5586	76.6192	73.7743	74.5907	77.8948	73.3348	74.9505	71.3714	74.9432	69.3482	74.05	75.0407	71.2388	73.6168	73.9039
22	72.5465	2.17207	74.7853	73.3367	72.2404	74.0816	73.9582	74.7721	71.411	72.0525	75.0197	69.2543	73.3193	72.8972	70.1018	71.2965	78.2815	70.5847	74.3964	72.0007	74.1027	69.7981	72.7394	70.1712	71.499	72.2833	70.7727	70.6448	74.4078	76.6305	70.7169	73.4013	74.3981	68.3447	74.7988	75.2544	72.7395	73.4693	76.6254	71.924	73.6992	69.6205	73.6371	68.4117	72.0666	73.8491	69.5433	72.4996	71.9777
23	71.0029	2.30958	73.2653	72.463	71.0018	72.4753	72.7313	73.4093	70.2402	70.3754	74.1997	67.0638	72.57	71.4787	68.4946	70.3301	76.5004	68.4746	72.814	70.2263	72.641	67.7122	70.7739	68.573	70.641	70.4399	69.3308	69.3668	73.0963	75.924	69.156	71.8063	73.0854	66.772	72.7444	73.5738	71.435	72.0662	74.9788	70.32	72.1308	67.6611	71.9381	67.1546	69.7979	72.2696	67.6348	71.0224	69.7964
24	69.2341	2.48098	71.4777	71.3349	69.4946	70.6727	71.2648	71.8422	68.8619	68.4343	73.0575	64.6534	71.5277	69.8637	66.5881	69.1199	74.4434	66.1745	70.934	68.1085	70.9268	65.4092	68.6116	66.6815	69.5109	68.3394	67.7101	67.8674	71.5222	74.9241	67.3928	69.9531	71.5415	65.0635	70.4468	71.6001	69.8618	70.3928	73.0212	69.756	70.3086	65.5334	69.9444	65.6376	67.2442	70.3941	65.5224	69.2586	67.3689
25	67.1914	2.68108	69.4526	69.9755	67.7224	68.6682	69.5757	70.0687	67.3237	66.2387	71.6168	62.0287	70.2078	68.0648	64.4319	67.6893	72.1485	63.687	68.8193	65.6677	68.9804	62.9071	66.2755	64.5382	68.1593	66.011	65.8973	66.1633	69.697	73.6882	65.463	67.856	69.8105	63.2365	67.9405	69.3242	68.0565	68.4697	70.7687	66.594	68.2484	63.2685	67.6934	63.9106	64.4399	68.2618	63.2213	67.2305	64.715
26	64.9649	2.90287	67.2124	68.3912	65.7412	66.4576	67.6986	68.0655	65.6582	63.7959	69.9153	59.1829	68.6208	66.0756	62.0514	66.0547	69.6537	61.0324	66.4785	62.9039	66.8093	60.2066	63.7705	62.1477	66.6331	63.4939	63.9133	64.2587	67.6189	72.2311	63.3695	65.5176	67.9166	61.2979	65.2422	66.7789	66.0185	66.3281	68.2356	64.5076	65.9614	60.8848	65.2057	62.0081	61.4301	65.9057	60.7441	64.9634	61.8632
27	62.5907	3.12152	64.7693	66.5731	63.5644	64.0583	65.6482	65.7993	63.8747	61.1111	68.0106	56.0982	66.7708	63.8789	61.671	64.2257	66.9749	58.2166	63.9169	59.798	64.3951	57.3322	61.0855	59.5203	64.9456	60.8114	61.7721	62.1527	65.2806	70.5585	61.1095	62.9167	65.8714	59.2495	62.3613	63.997	63.7523	63.9738	65.438	62.2695	63.4614	58.3838	62.5042	59.9491	58.2176	63.3499	58.0793	62.4734	58.8128
28	60.0325	3.4021	62.1214	64.5529	61.1939	61.4632	63.4185	63.2791	61.977	58.1585	65.9359	52.7859	64.6945	61.4815	61.671	62.1932	64.1343	55.2265	61.139	56.3777	61.7555	54.2814	58.2273	56.6669	63.105	57.98	59.4648	59.8735	62.705	68.6678	58.6741	60.0646	63.6832	57.0781	59.3048	60.9996	61.2629	61.411	62.3535	59.8637	60.7487	55.7702	59.5885	57.768	54.7855	60.5865	55.213	59.7485	55.561
29	57.1551	3.69336	59.2808	62.3333	58.6239	58.6611	61.0014	60.4868	59.9377	54.972	63.7125	49.2332	62.408	58.8751	57.0367	59.9821	61.1237	52.0425	58.1339	52.6375	58.8849	51.0405	55.1833	53.59	61.0913	54.9827	56.9686	57.4245	59.8825	66.723	56.0485	56.9448	61.3599	54.7579	56.0809	57.8097	58.5312	58.609	59.0179	57.2456	57.8617	53.0341	56.4864	55.4745	51.1448	57.6436	52.0988	56.8201	52.0826
30	54.0857	4.12135	56.2581	59.9109	55.875	55.6118	58.3866	57.4039	57.7633	51.5528	61.3373	45.4241	59.9226	56.0549	50.5793	57.5835	57.9337	48.6392	54.9055	48.5795	55.7801	47.5888	51.9393	50.3007	58.9277	51.8368	54.2632	54.8033	56.7984	65.6119	53.2431	53.5443	58.8855	52.2485	52.6842	54.4513	55.5467	55.5966	55.4367	54.3838	54.8022	50.1611	53.191	53.0636	47.2746	54.5171	48.7617	53.6922	48.4148
31	50.8215	4.40065	53.0392	57.2744	52.9412	52.3037	55.5444	54.0164	55.4367	47.8922	58.827	41.3565	57.246	53.0204	47.2575	54.9785	54.5547	44.9676	51.4634	44.2154	52.4167	43.946	48.4809	46.8169	56.5993	48.5363	51.3172	52.0046	53.4405	61.6117	50.2958	49.8483	56.2461	49.5384	49.1337	50.9258	52.3186	52.37	51.6147	51.2734	51.5673	47.1301	49.6858	50.5209	43.1563	51.2	45.2013	50.3584	44.5613
32	47.3786	4.77465	49.608	54.4069	49.7998	48.733	52.4891	50.3141	52.9379	43.9863	56.1891	37.0677	54.3805	49.772	43.7252	52.1515	50.9803	41.0552	47.8056	39.591	48.7732	40.1162	44.8034	43.1492	54.0829	45.0867	48.1642	49.0246	49.8011	58.8105	47.2419	45.8658	53.4183	46.6292	45.4447	47.2596	48.8497	48.9203	47.5548	47.9111	48.1483	43.9304	45.9586	47.821	38.8562	47.6902	41.4239	46.8128	40.5328
33	43.7429	5.1429	45.958	51.3316	46.4558	44.9058	49.232	46.2688	50.2356	39.8429	53.4236	32.6623	51.3218	46.3027	40.0252	49.065	47.2016	36.9619	43.9466	34.8471	44.8845	36.1192	40.9166	39.326	51.3434	41.502	44.8347	45.8492	45.8729	55.7839	44.113	41.6777	50.3867	43.5352	41.6377	43.478	45.1553	45.2371	43.2669	44.3137	44.5231	40.5944	42.0057	44.9228	34.4323	43.9848	37.4413	43.0298	36.3669
34	39.9687	5.46849	42.108	48.0553	42.948	40.861	45.798	41.9583	47.3273	35.5657	50.527	28.3203	48.062	42.6693	36.2073	45.731	43.2823	32.809	39.92	30.1493	40.7827	32.0307	36.9073	35.404	48.3737	37.8493	41.3807	42.525	41.756	52.533	40.941	37.3733	47.148	40.2933	37.7573	39.6257	41.269	41.3557	38.8453	40.519	40.7363	37.176	37.9063	41.8407	29.9797	40.1313	33.3313	39.041	32.185
35	36.1371	5.70302	38.115	44.5929	39.3278	36.671	42.2369	37.4782	44.238	31.2929	47.4739	24.2191	44.5849	38.9304	32.344	42.186	39.2849	28.7986	35.7881	25.7016	36.5351	28.0006	32.8784	31.4845	45.2008	34.2277	37.8812	39.0995	37.5652	49.0473	37.7712	33.09	43.7154	36.9774	33.8796	35.7751	37.2677	37.3671	34.4258	36.5921	36.8626	33.7655	33.7848	38.5994	25.6497	36.2067	29.2162	34.9022	28.1578
36	32.3669	5.80822	34.1259	40.985	35.6746	32.5164	38.6232	32.9921	41.0023	27.189	44.2909	20.5019	40.9602	35.168	28.5635	38.505	35.3096	25.1737	31.6755	21.7312	32.2658	24.1965	28.9733	27.6979	41.8613	30.748	34.4377	35.6565	33.4519	45.3922	34.6695	29.0231	40.1305	33.6986	30.1175	32.0275	33.3045	33.3911	30.1851	32.6719	33.0116	30.4928	29.7981	35.256	21.5994	32.3293	25.2248	30.7071	24.475
37	28.8031	5.754	30.2888	37.3164	32.1386	28.5956	35.0678	28.7312	37.695	23.4232	41.0111	17.283	37.2813	31.4914	25.0081	34.8095	31.5003	22.2182	27.7153	18.4397	28.1762	20.8113	25.3676	24.1674	38.427	27.536	31.2008	32.3143	29.5898	41.6269	31.7056	25.4091	36.4734	30.6162	26.6443	28.5414	29.5302	29.574	26.3118	28.8974	29.3131	27.5187	26.1117	31.9045	18.06	28.658	21.49	26.5965	21.302
38	25.5916	5.53893	26.7603	33.7097	28.8982	25.1004	31.6957	24.9642	34.4564	20.1801	37.6982	14.7013	33.6771	28.0267	21.7653	31.269	28.0344	19.9796	24.0577	15.8937	24.4623	18.0208	22.2313	20.9955	35.0107	24.7762	28.2886	29.1976	26.1438	37.8358	28.9461	22.3825	32.8852	27.8852	23.6166	25.4253	26.0921	26.1267	23.0235	25.4155	25.9393	24.9514	22.9061	28.665	15.0857	25.4081	18.1862	22.7813	18.8588
39	22.8543	5.19276	23.6785	30.3303	26.1278	22.1897	28.6292	21.9903	31.4459	17.5488	34.4793	12.9752	30.3077	24.9357	18.9099	28.0698	25.1511	18.4824	20.8547	14.1773	21.2821	15.8734	19.7537	18.2676	31.7339	22.4866	25.807	26.4628	23.2971	34.1247	26.4506	20.0331	29.5468	25.6127	21.1366	22.783	23.1135	23.1244	20.4562	22.3645	23.0451	22.8779	20.2601	25.7067	12.7694	22.749	15.3396	19.4612	17.1262
40	20.6733	4.7575	21.1346	27.3668	24.0468	19.9635	25.9742	19.8423	28.8137	15.5403	31.5628	12.091	27.3416	22.2779	16.553	25.3519	22.9114	17.7047	18.2676	13.3275	18.7144	14.4328	17.9298	16.099	28.701	20.6887	23.8279	24.1566	21.0576	30.6319	24.3027	18.3832	26.6438	23.8628	19.2708	20.6814	20.7122	20.626	18.6064	19.8804	20.699	21.3501	18.1504	23.1381	11.3124	20.7543	13.0417	16.7535	16.129
41	19.0958	4.27742	19.2064	25.0079	22.6211	18.3708	23.8157	18.5299	26.67	14.1829	29.0896	12.0243	24.9141	20.0799	14.851	23.2337	21.3155	17.6036	16.3715	13.3453	16.8127	13.7675	16.7601	14.5588	25.992	19.3736	22.3815	22.2955	19.443	27.4888	22.5618	17.4472	24.3103	22.6634	18.0447	19.1405	18.9145	18.6532	17.4436	18.0145	18.9504	20.4168	16.5571	21.0365	10.6965	19.487	11.3971	14.7557	15.8318
42	18.1378	3.81142	17.9278	23.3837	21.8405	17.4315	22.2302	18.0705	25.1247	13.4632	27.1759	12.6952	23.1232	18.3552	13.7828	21.7737	20.3212	18.167	15.1636	14.0965	15.5968	13.8399	16.2535	13.6373	23.6876	18.5478	21.492	20.8728	18.4722	24.7807	21.245	17.1981	22.6318	22.0404	17.4553	18.1506	17.6628	17.2603	16.8996	16.7381	17.8144	20.0676	15.455	19.4381	10.8593	18.9871	10.5062	13.5141	16.1834
43	17.7917	3.43327	17.2732	22.51	21.6842	17.1943	21.2862	18.4738	24.2163	13.3433	25.9056	13.9318	22.14	17.1445	13.2991	21.0212	19.8814	19.4223	14.6488	15.3135	15.0103	14.4792	16.4435	13.3118	21.8023	18.1743	21.2044	19.873	18.1717	22.5822	20.3906	17.5239	21.6634	22.035	17.4787	17.6883	16.9197	16.4747	16.926	16.0372	17.3102	20.197	14.8622	18.3424	11.7995	19.3081	10.3187	13.0557	17.124
44	18.0462	3.21927	17.2549	22.4361	22.1625	17.7805	20.9302	19.7029	23.9194	13.8063	25.4138	15.5322	22.0533	16.5437	13.2905	21.0454	19.9923	21.2751	14.8188	16.8208	15.0646	15.6439	17.3857	13.5242	20.2902	18.1758	21.4917	19.3018	18.5755	20.9452	20.0438	18.3806	21.4774	22.7089	18.1334	17.6782	16.6422	16.2781	17.5173	15.8943	17.4245	20.7522	14.8898	17.7407	13.3223	20.463	10.72	13.4018	18.6572
45	18.8948	3.21012	17.873	23.183	23.1191	19.1563	21.1673	21.6879	24.2564	14.8619	25.7483	17.4119	22.9017	16.8011	13.677	21.8352	20.7691	23.6574	15.682	18.5916	15.7872	17.4348	19.1788	14.24	19.1117	18.4798	22.365	19.2459	19.7443	19.921	20.268	19.7936	22.0359	24.0167	19.3921	18.15	16.816	16.6904	18.6816	16.328	18.0087	21.744	15.6114	17.6814	15.1233	22.2984	11.6374	14.505	20.7944
46	20.3352	3.38677	19.1092	24.7655	24.4804	21.1801	22.0115	24.1571	25.256	16.5941	26.8668	19.6115	24.6543	18.0615	14.3873	23.4116	22.2495	26.4515	17.3265	20.7428	17.2417	19.9512	21.7342	15.5518	18.246	19.038	23.789	19.7853	21.5555	19.6942	21.2013	21.8346	23.2306	25.8416	21.1753	19.1758	17.5709	17.75	20.4673	17.5021	18.9662	23.2879	17.0877	18.1871	17.0525	24.6969	12.991	16.3853	23.437
47	22.3352	3.66897	20.9222	27.0688	26.1779	23.7084	23.4417	26.8176	26.9812	19.0196	28.7071	22.1979	27.1969	20.3468	15.5003	25.7324	24.3926	29.4862	19.6018	23.3077	19.4153	23.0987	24.8606	17.4335	17.8921	19.9802	25.6983	20.9847	23.807	20.2685	22.7609	24.3965	24.9562	28.062	23.3825	20.8058	18.9285	19.6243	22.8216	19.3633	20.2525	25.4304	19.2768	19.32	19.1531	27.5069	14.8712	19.0145	26.433
48	24.8064	3.94679	23.2888	29.8704	28.1502	26.5441	25.4088	29.4397	29.2371	22.0671	31.1602	25.1439	30.3122	23.5411	17.1092	28.7365	27.0955	32.5673	22.3958	26.1665	22.152	26.6927	28.298	19.8772	18.2369	21.3756	28.038	22.8655	26.2886	21.6614	24.8979	27.204	27.0685	30.5288	25.8695	23.0101	20.9053	22.1931	25.6115	21.8471	21.8624	28.0486	22.0395	21.1313	21.5212	30.5399	17.2871	22.3004	29.5164
49	27.6248	4.1325	26.0764	32.971	30.3625	29.4504	27.7938	31.8883	31.9033	25.5843	34.0948	28.318	33.6982	27.3415	19.2984	32.3713	30.1898	35.5164	25.5315	29.2145	25.2636	30.4301	31.7766	22.8042	19.4137	23.25	30.6839	25.3629	28.8165	23.7858	27.5305	30.0171	29.3854	33.0859	28.4929	25.6221	23.4261	25.3277	28.6632	24.8012	23.8159	31.0043	25.1481	23.5918	24.2359	33.5882	20.2263	26.076	32.5093
50	30.6127	4.19151	29.1736	36.1461	32.8209	32.2172	30.4333	34.1003	34.8279	29.2607	37.225	31.5519	37.0431	31.3444	21.9376	36.3432	33.4729	38.229	28.7823	32.3361	28.5218	33.9625	35.081	26.0494	21.3956	25.5433	33.4312	28.3293	31.2614	26.4516	30.5248	32.6508	31.7104	35.5842	31.1233	28.4224	26.3505	28.8232	31.7507	28.0094	26.046	34.1491	28.2586	26.5744	27.3082	36.5083	23.5421	30.0053	35.276
51	33.5851	4.12902	32.4422	39.1646	35.4555	34.7269	33.1962	36.0284	37.8379	32.8883	40.319	34.6907	40.0612	35.1492	24.8169	40.3635	36.7189	40.6375	31.8858	35.3441	31.6991	37.1308	38.0324	29.3945	24.0473	28.1444	36.0752	31.5543	33.5383	29.4094	33.6849	34.9613	33.8512	37.874	33.6199	31.2474	29.5153	32.4594	34.7013	31.2411	28.4972	37.3005	31.1335	29.8783	30.5037	39.22	26.9678	33.8296	37.6924
52	36.3654	3.98607	35.7054	41.8492	38.0608	36.9066	35.9386	37.6444	40.7337	36.3277	43.1901	37.6119	42.5753	38.4694	27.7378	44.1432	39.7134	42.7016	34.6106	38.0103	34.5977	39.9155	40.5239	32.6173	27.0433	30.8593	38.4272	34.7789	35.5979	32.3953	36.7549	36.9056	35.6652	39.8307	35.8356	33.9562	32.7031	36.019	37.3495	34.2961	31.0757	40.2322	33.6334	33.2413	33.6101	41.6585	30.206	37.3385	39.6933
53	38.8315	3.81742	38.7692	44.1312	40.4304	38.7054	38.5157	38.9459	43.3712	39.5009	45.7028	40.2378	44.5489	41.2061	30.5016	47.4611	42.3141	44.4014	36.8445	40.2021	37.1081	42.3291	42.5334	35.5774	30.0439	33.4817	40.3481	37.8015	37.4057	35.2339	39.5322	38.5383	37.1032	41.4111	37.6721	36.4259	35.7041	39.3529	39.5676	37.0556	33.6475	42.7813	35.7138	36.4515	36.3879	43.7672	33.1122	40.3876	41.2791
54	40.8935	3.65948	41.457	45.9786	42.4133	40.0516	40.7779	39.9162	45.6576	42.3185	47.7399	42.4999	45.9942	43.3295	32.9558	50.1208	44.4295	45.7016	38.5407	41.8575	39.1564	44.4073	44.0457	38.1841	32.8097	35.8388	41.7365	40.4841	38.924	37.8114	41.8794	39.8965	38.1532	42.6021	39.0584	38.5354	38.3597	42.3554	41.2293	39.4352	36.0344	44.8372	37.3304	39.3512	38.7702	45.4492	35.6196	42.8346	42.4404
55	42.5234	3.54705	43.6293	47.3983	43.8965	40.9783	42.6413	40.5507	47.545	44.7804	49.3331	44.3498	46.9441	44.8603	35.0758	52.1795	46.0256	46.6242	39.7086	42.9722	40.7122	46.1712	45.0572	40.3872	35.194	37.803	42.6125	42.7446	40.1244	40.0536	43.7384	40.9868	38.8324	43.4146	39.9625	40.2315	40.5727	44.973	42.3921	41.3893	38.1136	46.3585	38.5393	41.8234	40.7334	46.713	37.687	44.7231	43.191
56	43.7049	3.50284	45.292	48.387	44.9433	41.4783	44.0887	40.8696	48.9518	46.8708	50.4913	45.7483	47.4453	45.8399	36.8544	53.694	47.1076	47.2096	40.381	43.5343	41.7311	47.6032	45.5742	42.163	37.0709	39.2394	43.0447	44.5477	40.9899	41.922	45.114	41.7707	39.1712	43.872	40.3842	41.5126	42.301	47.1281	43.1019	42.89	39.8103	47.3169	39.3438	43.8044	42.2343	47.5531	39.2232	46.0791	43.5087
57	44.4529	3.52902	46.4486	48.995	45.6332	41.5754	45.1174	40.899	49.9477	48.5687	51.2334	46.6532	47.5559	46.2993	38.2901	54.7052	47.691	47.4829	40.5517	43.6271	42.237	48.6592	45.6195	43.4411	38.5022	40.2147	43.0832	45.8699	41.501	43.3297	45.9849	42.245	39.2043	44.0119	40.3554	42.3755	43.4726	48.8793	43.4081	43.8518	41.0898	47.7719	39.7459	45.2619	43.3235	47.9861	40.2864	46.9333	43.5
58	44.8022	3.61283	47.1266	49.2828	46.0055	41.3139	45.7431	40.6871	50.5457	49.8592	51.5613	47.0468	47.3389	46.2928	39.3468	55.2402	47.8151	47.48	40.3565	43.3766	42.311	49.3585	45.2608	44.2848	39.4943	40.7533	42.7892	46.6941	41.6613	44.3101	46.4476	42.447	38.9604	43.8695	39.926	42.8336	44.1667	50.2247	43.3728	44.3409	41.9454	47.826	39.7824	46.2004	44.0438	48.0538	40.868	47.3281	43.2277
59	44.8001	3.72526	47.3744	49.2802	46.0434	40.7778	45.9982	40.3094	50.7693	50.718	51.5107	47.0139	46.8439	45.9358	40.0847	55.2889	47.5848	47.2434	39.8832	42.8776	42.0256	49.76	44.6155	44.7241	40.063	40.896	42.2268	47.0812	41.5438	44.8595	46.543	42.4099	38.4885	43.4915	39.1695	42.9267	44.4204	51.1739	43.0494	44.4035	42.3528	47.5607	39.4989	46.6998	44.3992	47.7879	40.9822	47.2978	42.7521
60	44.5001	3.8429	47.2543	49.0153	45.8114	40.0632	45.9008	39.8061	50.627	51.2043	51.1558	46.6257	46.1151	45.2853	40.5233	54.9211	47.0591	46.7875	39.2135	42.1988	41.4549	49.904	43.7398	44.8126	40.2353	40.6912	41.4378	47.0719	41.1949	45.0037	46.3165	42.1725	37.8489	42.9308	38.1632	42.6996	44.2956	51.7302	42.5266	44.1151	42.3723	47.0494	38.9952	46.8108	44.4528	47.2652	40.6683	46.9434	42.0978
61	43.9525	3.94963	46.8068	48.5056	45.3438	39.2149	45.5207	39.2	50.1547	51.3758	50.5401	45.9496	45.2093	44.3753	40.6913	54.2075	46.2795	46.1465	38.3987	41.3569	40.6404	49.7943	42.6642	44.6116	40.0983	40.232	40.4877	46.7171	40.6522	44.7879	45.8128	41.7537	37.0756	42.2155	36.9411	42.2433	43.8591	51.939	41.8546	43.5495	42.0739	46.3262	38.3291	46.6012	44.2879	46.5437	40.0513	46.3364	41.28
62	43.1947	4.04089	46.0893	47.7985	44.6737	38.2616	44.8942	38.505	49.4081	51.2633	49.6991	45.0286	44.1585	43.2307	40.5826	53.208	45.2727	45.3387	37.4544	40.3585	39.6372	49.4477	41.4052	44.1524	39.7498	39.5913	39.4163	46.0618	39.9428	44.2471	45.0571	41.1707	36.193	41.3703	35.5282	41.6032	43.1446	51.8591	41.047	42.7454	41.5061	45.4149	37.5242	46.1371	43.9393	45.6578	39.2457	45.5102	40.314
63	42.2513	4.11528	45.1434	46.9303	43.816	37.2082	44.035	37.7304	48.4148	50.883	48.6446	43.8834	42.9854	41.8712	40.2161	51.9736	44.0569	44.3763	36.3835	39.2073	38.4891	48.8757	39.9809	43.4675	39.2288	38.7879	38.2471	45.139	39.085	43.4365	44.0865	40.4366	35.2185	40.4163	33.9527	40.7899	42.1901	51.5172	40.1079	41.7405	40.7031	44.3232	36.5904	45.4665	43.4271	44.6314	38.297	44.4799	39.1999
64	41.1396	4.17262	43.9963	45.919	42.8184	36.0694	42.9562	36.8846	47.203	50.2353	47.4065	42.4989	41.7044	40.3091	39.5977	50.5272	42.6485	43.2703	35.2066	37.9095	37.2197	48.0849	38.4088	42.59	38.547	37.824	36.9979	43.9616	38.0903	42.4105	42.9465	39.5565	34.1614	39.3687	32.2475	39.8073	41.0474	50.937	39.0404	40.5705	39.6759	43.0497	35.5275	44.6101	42.7727	43.4731	37.211	43.2448	37.952
65	39.8779	4.2131	42.6754	44.7804	41.6944	34.8534	41.6792	35.9886	45.7722	49.3445	46.0033	40.9081	40.3313	38.5951	38.7404	48.8989	41.1013	42.0388	33.9474	36.4851	35.8478	47.0774	36.7411	41.5399	37.6866	36.6808	35.6814	42.5789	36.9872	41.195	41.6671	38.5449	33.0319	38.2382	30.4527	38.667	39.7529	50.1153	37.861	39.266	38.4496	41.6123	34.348	43.6133	41.9656	42.193	35.949	41.8193	36.5887
66	38.4915	4.2385	41.2091	43.522	40.4533	33.5675	40.2189	35.0458	44.1753	48.2537	44.4502	39.1354	38.8831	36.7613	37.6715	47.1246	39.4466	40.6918	32.6215	34.965	34.3869	45.8908	35.0139	40.3477	36.6898	35.3983	34.3061	41.0053	35.7931	39.8147	40.2762	37.4143	31.8499	37.037	28.6152	37.3824	38.3333	49.1159	36.6038	37.8608	37.0789	40.0314	33.0754	42.4974	40.9785	40.805	34.5247	40.2385	35.1556
67	37.0079	4.24849	39.628	42.167	39.099	32.224	38.6357	34.0513	42.4367	46.9833	42.775	37.22	37.377	34.8437	36.444	45.2293	37.7127	39.2573	31.235	33.3923	32.8663	44.5557	33.2577	39.043	35.5823	34.0037	32.8923	39.2637	34.5243	38.295	38.796	36.1893	30.6383	35.7807	26.7783	36.005	36.806	47.9607	35.2917	36.388	35.603	38.3523	31.7257	41.2817	39.8477	39.3227	32.9487	38.5267	33.6707
68	35.4514	4.24194	37.9525	40.7418	37.6601	30.8345	36.9667	32.9972	40.5828	45.5565	40.9896	35.205	35.8243	32.8787	35.1141	43.2439	35.9275	37.7524	29.7901	31.7932	31.313	43.0949	31.5013	37.6455	34.3918	32.5303	31.4517	37.3836	33.1963	36.6549	37.2442	34.8862	29.4161	34.4754	24.97	34.5692	35.1785	46.662	33.9464	34.8741	34.0528	36.6132	30.3176	39.9812	38.5927	37.7631	31.2516	36.7008	32.1543
69	33.8644	4.19934	36.2231	39.2627	36.1535	29.4214	35.2339	31.8798	38.6363	43.9864	39.1293	33.1301	34.242	30.8903	33.7135	41.1994	34.1138	36.1917	28.3097	30.1839	30.709	41.5147	29.774	36.1963	33.137	31.0007	29.9957	35.3964	31.826	34.9444	35.6517	33.5151	28.1956	33.1277	23.2114	33.0999	33.4845	45.2156	32.5853	33.3446	32.4544	34.8424	28.874	38.611	37.2183	36.1439	29.475	34.771	30.6234
70	32.2111	4.16957	34.4662	37.7448	34.5966	27.9957	33.4501	30.6979	36.63	42.2749	37.2207	31.0362	32.6458	28.8914	32.2656	39.1341	32.2861	34.591	26.8165	28.5704	28.2534	39.8439	28.1058	34.7173	31.8457	29.446	28.5434	33.3339	30.4246	33.1921	34.0383	32.0837	26.9868	31.744	21.5136	31.6136	31.7465	43.632	31.2256	31.8078	30.8372	33.0609	27.4089	37.173	35.766	34.4856	27.6693	32.7553	29.091
71	30.5639	4.11018	32.7033	36.208	33.02	26.5683	31.6272	29.4691	34.5996	40.4486	35.2949	28.9604	31.0539	26.8962	30.7837	37.0849	30.4529	32.9708	25.3264	26.9508	26.6073	38.1085	26.5034	33.2243	30.5406	27.898	27.1139	31.2482	29.01	31.4214	32.4233	30.5957	25.8041	30.3342	19.8786	30.1245	29.9796	41.9336	29.8733	30.2764	29.2336	31.2807	25.9281	35.6834	34.2576	32.8113	25.8642	30.6921	27.5707
72	28.9233	4.0367	30.954	34.6735	31.4507	25.1376	29.7849	28.2058	32.5689	38.5339	33.388	26.9233	29.4866	24.9177	29.2896	35.0764	28.6155	31.3308	23.8457	25.3271	25.0476	36.3233	24.9725	31.7245	29.2343	26.3728	25.7224	29.1752	27.5947	29.6502	30.821	29.0782	24.6576	28.9128	18.3233	28.6483	28.1991	40.1383	28.5253	28.7704	27.6624	29.5173	24.435	34.1594	32.6937	31.1442	24.0776	28.6059	26.0571
73	27.3199	3.95477	29.2334	33.1641	29.903	23.692	27.9457	26.9191	30.558	36.5609	31.545	24.9344	27.9614	22.9726	27.8014	33.1251	26.7836	29.6781	22.3885	23.7193	23.5004	34.5008	23.5136	30.2217	27.933	24.879	24.3774	27.1403	26.1841	27.8892	29.2497	27.563	23.5525	27.4949	16.8794	27.1954	26.4225	38.262	28.103	27.2885	26.14	27.7955	22.9465	32.618	31.0846	29.5088	22.324	26.5141	24.563
74	25.7423	3.86322	27.5562	31.7008	28.3894	22.2777	26.1312	25.6187	28.5986	34.5693	29.7947	22.9957	26.4893	21.0771	26.3407	31.2458	24.9783	28.0463	20.9763	22.1565	21.9794	32.6667	22.1308	28.7273	26.6538	23.4273	23.0869	26.509	24.7806	26.1577	27.719	26.0736	22.4964	26.0864	15.5573	25.7932	24.6674	36.3211	25.8266	25.8023	24.6751	26.1519	21.4892	31.0735	29.4443	27.9312	20.6046	24.4347	23.1703
75	24.1819	3.77081	25.9371	30.2975	26.9069	20.9486	24.3567	24.3153	26.703	32.6077	28.1547	21.1026	25.075	19.2396	24.941	29.4671	23.2113	26.4522	19.6226	20.6613	20.4884	30.8372	20.8241	27.2596	25.415	22.022	21.8528	23.3116	23.396	24.4681	26.2187	24.6284	21.4998	24.7018	14.3554	24.4729	22.9426	34.3578	24.49	24.3446	23.2775	24.6223	20.1166	29.5393	27.7898	26.4346	18.9002	22.3962	21.8888
76	22.7079	3.68655	24.3942	28.9806	25.4489	19.7086	22.6331	23.0195	24.8727	30.7128	26.6305	19.256	23.7154	17.4606	23.6154	27.793	21.4817	24.8935	18.343	19.2588	19.027	29.0302	19.5899	25.8411	24.2377	20.6783	20.6685	21.4194	22.0372	22.824	24.7404	23.2442	20.5656	23.3586	13.2542	23.2538	21.252	32.407	23.1935	22.9661	21.9511	23.2435	18.8446	28.0333	26.1321	25.0144	17.208	20.4175	20.7003
77	21.2992	3.61766	22.9507	27.7543	24.009	18.5498	20.9651	21.7292	23.0973	28.9104	25.2278	17.4567	22.3934	15.718	22.366	26.2231	19.7735	23.3572	17.1408	17.9433	17.5841	27.2616	18.4103	24.4907	23.1382	19.3999	19.5153	19.7172	20.7038	21.2358	23.2825	21.92	19.6884	22.0648	12.2292	22.1404	19.5995	30.4984	21.9457	21.6694	20.6991	22.0024	17.6681	26.5604	24.5009	23.667	15.5347	18.511	19.5841
78	19.9508	3.57217	21.6267	26.6173	22.5688	17.449	19.3487	20.4292	21.3611	27.2197	23.9217	15.7111	21.1033	14.0023	21.1842	24.7511	18.06	21.8311	16.011	16.6944	16.1368	25.5329	17.2801	23.218	22.132	18.1803	18.3568	18.1526	19.3987	19.718	21.847	20.6553	18.8553	20.8229	11.2568	21.1173	17.991	28.6617	20.7523	20.44	19.512	20.881	16.5753	25.137	22.926	22.3752	13.8877	16.6731	18.5198
79	18.6567	3.55458	20.4249	25.5643	21.1224	16.3899	17.7665	19.1026	19.6157	25.6436	22.6832	14.0179	19.8435	12.3175	20.0631	23.3775	16.3132	20.3102	14.9827	15.4867	14.6717	23.8338	16.2134	22.0299	21.2147	17.0033	17.1552	16.7329	18.1238	18.294	20.439	19.4488	18.0587	19.6306	10.3165	20.161	16.4243	26.9207	19.6147	19.275	18.3757	19.8547	15.5547	23.7714	21.4176	21.1275	12.272	14.8843	17.4907
80	17.4095	3.56991	19.3353	24.5893	19.6707	15.3657	16.201	17.7337	17.8282	24.1763	21.5073	12.3732	18.6122	10.6816	18.9797	22.1213	14.5134	18.8008	14.0755	14.2931	13.1966	22.1603	15.2302	20.9107	20.3683	15.8548	15.8754	15.4544	16.883	16.9787	19.0553	18.2964	17.2962	18.4909	9.39683	19.2609	14.878	25.2768	18.5315	18.1571	17.2781	18.894	14.6035	22.4531	19.9687	19.9251	10.6669	13.1163	16.4933
81	16.2065	3.62223	18.3581	23.6972	18.2236	14.3814	14.6465	16.3047	16.0002	22.7733	20.3926	10.7794	17.4052	9.13319	17.9075	20.9805	12.6613	17.3142	13.3102	13.0951	11.7437	20.5234	14.3439	19.8635	19.5779	14.7309	14.4906	14.3084	15.6808	15.8148	17.7015	17.2107	16.5575	17.3988	8.50014	18.4117	13.3615	23.7267	17.4926	17.0883	16.2109	17.9979	13.7046	21.1754	18.5671	18.763	9.04133	11.3473	15.534
82	15.0522	3.71177	17.4725	22.8865	16.8041	13.4739	13.1199	14.8182	14.162	21.3993	19.3398	9.25473	16.2145	7.72209	16.846	19.9544	10.774	15.8648	12.6944	11.8888	10.3671	18.9289	13.5595	18.8893	18.83	13.652	12.992	13.2936	14.541	14.8344	16.3834	16.192	15.8373	16.3559	7.64536	17.6132	11.9016	22.262	16.5054	16.0707	15.1945	17.1642	12.8496	19.949	17.1955	17.6388	7.379	9.57818	14.628
83	13.9581	3.83345	16.6592	22.1566	15.4235	12.6687	11.6551	13.2959	12.3744	20.0239	18.3402	7.83362	15.0507	6.4984	15.8111	19.0322	8.89451	14.4748	12.2276	10.675	9.13184	17.389	12.8651	17.99	18.1194	12.6663	11.3888	12.3824	13.5077	14.0494	15.1075	15.239	15.1363	15.368	6.85469	16.8641	10.5364	20.8802	15.5874	15.1136	14.2758	16.3903	12.0547	18.7878	15.8325	16.5563	5.69889	7.83728	13.799
84	12.9394	3.97427	15.9027	21.503	14.1053	11.9627	10.2855	11.762	10.6979	18.629	17.3978	6.56793	13.9347	5.49588	14.8255	18.1985	7.10238	13.1734	11.9073	9.45658	8.09832	15.9257	12.2507	17.1692	17.4373	11.7821	9.71511	11.5342	12.6318	13.4689	13.8918	14.3461	14.4567	14.4459	6.15169	16.1643	9.33127	19.5559	14.7684	14.2371	13.5068	15.6827	11.3711	17.7038	14.4586	15.5246	4.05578	6.18666	13.0416
85	12.0206	4.11476	15.1927	20.9146	12.8862	11.3557	9.03845	10.2627	9.218	17.1964	16.5158	5.5267	12.8862	4.74679	13.9041	17.4431	5.49152	12.001	11.7325	8.2513	7.31273	14.6048	11.7166	16.4149	16.7747	11.0127	8.05042	10.7273	11.9607	13.0883	12.7673	13.5108	13.8046	13.6107	5.55409	15.5163	8.34118	18.2863	14.0963	13.4508	12.9572	15.0516	10.8745	16.705	13.0578	14.5708	2.526	4.72576	12.3687
86	11.2324	4.2297	14.5341	20.3885	11.8217	10.87	7.95307	8.87949	8.04444	15.7168	15.7061	4.79229	11.9279	4.2734	13.0612	16.7448	4.15101	11.0107	11.706	7.11884	6.84011	13.4695	11.2725	15.7102	16.1159	10.384	6.50924	9.95428	11.5301	12.8867	11.76	12.7386	13.2006	12.8959	5.08544	14.9267	7.59064	17.0758	13.6196	12.7645	12.6458	14.503	10.6086	15.8079	11.6575	13.7223	1.19789	3.5289	11.8057
87	10.6084	4.29424	13.9381	19.914	10.9357	10.535	7.0763	7.70238	7.33344	14.2111	15.0157	4.44873	11.0946	4.0944	12.2973	16.0777	3.16519	10.2555	11.8274	6.14776	6.66924	12.5648	10.9309	15.0549	15.467	9.92967	5.20815	9.22822	11.3629	12.8411	10.8978	12.0363	12.6854	12.3467	4.79919	14.3896	7.09509	15.9437	13.3886	12.2087	12.552	14.0075	10.5824	15.0412	10.3087	13.0138	0.179889	2.61825	11.3968
88	10.1851	4.28896	13.4226	19.4824	10.271	10.3473	6.45945	6.82627	7.17533	12.7326	14.4851	4.572	10.4269	4.24545	11.6213	15.4321	2.61361	9.78376	12.1015	5.43594	6.80658	11.9417	10.701	14.4566	14.871	9.65967	4.2493	8.57479	11.4675	12.9103	10.2061	11.425	12.2815	11.981	4.74594	13.9084	6.85291	14.926	13.4545	11.831	12.6498	13.5879	10.7983	14.4484	9.13973	12.4854	-0.460333	2.00379	11.175
89	9.99374	4.20648	13.0103	19.0801	9.89167	10.336	6.16689	6.34167	7.53244	11.3629	14.1627	5.17733	9.965	4.74811	11.0254	14.8149	2.54989	9.65478	12.533	5.08078	7.25733	11.6943	10.585	13.921	14.3794	9.57467	3.75333	8.04067	11.8156	13.062	9.712	10.9351	12.0208	11.8151	4.98044	13.5166	6.862	14.061	13.836	11.68	12.9106	13.2919	11.2359	14.0664	8.26978	12.1681	-0.715222	1.70256	11.1529
90	10.0462	4.05226	12.7419	18.6974	9.83464	10.5208	6.21335	6.24737	8.325	10.2106	14.0795	6.16852	9.74485	5.55359	10.5127	14.2452	2.94564	9.84751	13.1268	5.1438	7.99683	11.7969	10.5739	13.4782	14.0449	9.68644	3.75293	7.67923	12.3318	13.2803	9.47455	10.5992	11.9421	11.8581	5.52341	13.2449	7.15345	13.3943	14.5172	11.7855	13.3012	13.148	11.8719	13.8566	7.79051	12.0926	-0.565222	1.76659	11.3379
91	10.3363	3.83402	12.6479	18.3376	10.0603	10.9152	6.57718	6.52427	9.436	9.37291	14.2697	7.45427	9.786	6.60173	10.0961	13.7748	3.76736	10.3006	13.8448	5.675	9.00718	12.2134	10.6703	13.1492	13.914	9.988	4.21936	7.568	12.958	13.5523	9.47527	10.4645	12.0781	12.1085	6.36755	13.1144	7.66736	12.942	15.4179	12.0515	13.7907	13.1825	12.6548	13.7597	7.78027	12.2641	-0.006	2.23318	11.712
92	10.84	3.57604	12.734	18.0204	10.5373	11.4952	7.22056	7.12266	10.7788	8.88863	14.7303	8.93675	10.1031	7.80698	9.81618	13.4637	4.94514	10.9592	14.6804	6.56139	10.199	12.8815	10.8836	12.9535	14.0409	10.4764	5.08672	7.78093	13.6486	13.8995	9.70809	10.5092	12.4546	12.5532	7.48067	13.1452	8.34109	12.7489	16.4328	12.4464	14.341	13.3843	13.511	13.7384	8.18031	12.6504	0.982667	3.07757	12.261
93	11.5299	3.31094	12.9967	17.7713	11.2534	12.2086	8.10377	7.96876	12.2528	8.76194	15.4421	10.5289	10.7407	9.07916	9.70875	13.3713	6.39842	11.7649	15.6567	7.70468	11.5154	13.7829	11.2321	12.9047	14.3843	11.1222	6.26144	8.36015	14.3725	14.3635	10.1714	10.7408	13.0877	13.1998	8.81122	13.3565	9.12891	12.7972	17.4907	12.9553	14.9394	13.7587	14.3981	13.7911	8.88223	13.2269	2.25289	4.28267	12.9354
94	12.3934	3.07121	13.4508	17.62	12.1763	13.0207	9.20761	8.99055	13.8507	8.95745	16.4287	12.1704	11.7165	10.3559	9.79424	13.5476	8.05645	12.6867	16.8176	9.01715	12.8946	14.88	11.7495	13.0041	14.9317	11.9343	7.65518	9.31418	15.1202	15.001	10.8733	11.1906	13.9812	14.1188	10.3212	13.7695	10.0354	13.1013	18.5538	13.5701	15.622	14.3103	15.3153	13.9443	9.82782	13.9883	3.7	5.78461	13.737
95	13.4325	2.88878	14.0888	17.597	13.2955	13.9117	10.5614	10.1352	15.6228	9.4243	17.6687	13.8402	13.0338	11.6164	10.0871	14.0462	9.84681	13.749	18.237	10.4399	14.2913	16.1721	12.4981	13.2497	15.6762	12.9251	9.21169	10.6266	15.9027	15.9163	11.8585	11.8967	15.0957	15.3381	11.9677	14.4277	11.0831	13.6822	19.6379	14.3207	16.4513	15.0476	16.3011	14.2519	10.9778	14.9668	5.22889	7.49814	14.6962
96	14.6645	2.79554	14.8949	17.7729	14.6402	14.9008	12.1702	11.3601	17.6711	10.1106	19.1505	15.5567	14.6829	12.8914	10.6229	14.9435	11.6952	14.9765	19.9846	11.9556	15.724	17.6686	13.525	13.6366	16.6289	14.1166	10.8858	12.2098	16.738	17.1905	13.1428	12.938	16.4403	16.9031	13.7635	15.3246	12.2878	14.5857	20.809	15.257	17.5053	16.0209	17.4243	14.752	12.3086	16.2146	6.80633	9.34316	15.8744
97	16.1135	2.80811	15.8541	18.1883	16.3006	16.024	14.0728	12.6615	20.103	10.9729	20.8692	17.3664	16.6518	14.2398	11.4448	16.2253	13.5917	16.3948	22.1	13.5681	17.2416	19.4478	14.9106	14.1549	17.8003	15.53	12.6902	14.0332	17.6669	18.8466	14.7131	14.3166	18.0492	18.8559	15.7332	16.4524	13.6703	15.8403	22.1298	16.4233	18.8263	17.2357	18.7337	15.4857	13.837	17.7315	8.462	11.2515	17.3183
98	17.813	2.93488	16.9584	18.9035	18.2725	17.3497	16.3201	14.0605	22.9908	12.0442	22.8767	19.3229	18.9292	15.7298	12.5476	17.9041	15.6037	18.0239	24.6287	15.3356	18.8998	21.5299	16.7283	14.8097	19.2058	17.1961	14.6555	16.0829	18.7554	20.9098	16.5848	16.0701	19.9598	21.2322	17.9103	17.8072	15.2606	17.4602	23.6656	17.8724	20.4672	18.7371	20.2755	16.491	15.5951	19.546	10.2428	13.2027	19.0501
99	19.8024	3.1791	18.2106	19.9764	20.5617	18.955	18.9507	15.5945	26.4086	13.3638	25.2556	21.4939	21.5097	17.4204	13.9464	19.9948	17.835	19.8869	27.6069	17.3295	20.7667	23.9738	19.0307	15.6271	20.8917	19.1619	16.8107	18.3645	20.0748	23.3944	18.7789	18.2364	22.1933	24.0679	20.3371	19.4012	17.0836	19.4759	25.4682	19.6495	22.4543	20.567	22.0965	17.791	17.5691	21.692	12.2314	15.1928	21.0999
100	22.1254	3.53583	19.631	21.459	23.231	20.917	21.986	17.315	30.403	14.98	28.092	23.955	24.389	19.35	15.654	22.513	20.384	22.031	31.059	19.637	22.924	26.856	21.85	16.647	22.915	21.482	19.204	20.919	21.683	26.3	21.326	20.839	24.765	27.396	23.066	21.27	19.16	21.9	27.585	21.792	24.804	22.754	24.272	19.388	19.804	24.211	14.543	17.237	23.499
[truncated: 4 more columns]

## Sheet: Rotation RAnkleFlex B3FaCoM
all values Right	mean	std	steps
1	4.59792	2.72534	3.58	2.877	5.648	5.07	3.092	4.292	7.494	6.079	6.819	3.707	1.512	0.1	-3.413	9.199	1.6	1.595	3.688	5.537	8.983	2.434	8.916	1.259	4.997	5.365	7.797	3.163	2.615	6.006	4.179	2.091	9.475	1.251	3.733	3.564	6.516	3.83	3.68	6.363	4.697	7.707	4.619	3.776	7.272	2.484	11.033	5.778	1.956
2	3.19347	2.3167	2.09668	1.82309	4.01611	3.72991	2.44517	3.13718	5.40236	4.85098	4.79667	3.42054	1.02656	0.134515	-3.74022	7.01897	1.68838	0.246636	2.56532	3.77765	7.21293	0.928545	7.16511	0.286909	2.86778	3.48771	5.59771	1.73973	1.43643	4.49685	3.09873	0.875626	8.1788	0.786566	2.55545	1.97957	5.12025	2.07273	2.35	4.48962	2.84942	5.3814	2.89862	2.25556	4.30294	1.56216	9.20136	4.59064	0.540778
3	2.20153	1.86505	1.19047	1.20352	2.59789	2.63179	2.11273	2.45173	3.61982	3.91301	3.25278	3.61028	1.19056	0.728778	-3.34927	5.07069	2.52257	-0.538677	1.79682	2.37344	5.26958	-0.0446667	5.74144	-0.151727	1.22522	2.17694	3.64468	1.01603	0.832616	3.32498	2.46515	0.425576	6.9367	0.829879	1.86694	0.780081	3.94835	0.926919	1.48973	2.95202	1.45003	3.30298	1.63914	1.28774	1.46809	1.2672	7.135	3.74542	-0.219111
4	1.68973	1.54387	0.979303	0.974091	1.69	1.90367	2.03158	2.32645	2.31482	3.38997	2.257	4.27879	1.92267	1.75918	-2.35352	3.41052	3.92958	-0.689212	1.42591	1.38152	3.42994	-0.410364	4.66067	-0.00345455	0.120667	1.4663	2.09197	1.03121	0.827364	2.55788	2.34285	0.737152	5.81	1.32194	1.74155	0.107303	3.06761	0.525242	1.19155	1.86418	0.574727	1.66303	0.994606	0.826667	-0.925	1.63148	5.16518	3.31091	-0.291333
5	1.68928	1.53569	1.45462	1.13624	1.44578	1.65904	2.23752	2.78064	1.65672	3.37588	1.78167	5.35514	3.10111	3.09647	-0.889919	2.06811	5.71238	-0.216606	1.49841	0.855798	1.89943	-0.124667	3.86933	0.722727	-0.392333	1.36064	1.06641	1.69966	1.39286	2.27911	2.75436	1.70192	4.85701	2.16497	2.16752	0.035798	2.55243	0.871293	1.51718	1.32003	0.291354	0.604667	1.0263	0.841636	-2.56512	2.58123	3.57318	3.37176	0.315778
6	2.20199	1.79819	2.51389	1.79624	1.91189	1.94236	2.82468	3.75564	1.71213	3.87187	1.84533	6.74176	4.58667	4.62816	0.901616	1.15673	7.6894	0.793677	2.03035	0.875909	0.94498	0.786455	3.37233	1.94118	-0.215556	1.84217	0.673576	2.86494	2.44249	2.54023	3.64308	3.15025	4.13027	3.25164	3.06385	0.530444	2.48464	1.85308	2.43645	1.36368	0.617495	0.214333	1.6929	1.33265	-3.26567	3.96573	2.50955	3.96182	1.54956
7	3.17233	2.13014	4.01155	2.87682	2.96833	2.72197	3.75067	5.13927	2.4377	4.79533	2.49233	8.32797	6.242	6.2477	2.88658	0.762182	9.70733	2.20388	3.024	1.53836	0.687333	2.19636	3.28667	3.53618	0.587667	2.87018	0.993364	4.35839	3.85179	3.33936	4.90988	4.89648	3.74339	4.48248	4.3093	1.48545	2.92718	3.33376	3.85955	1.98194	1.53088	0.546333	2.91591	2.28173	-3.00845	5.60736	1.89609	5.02255	3.22733
8	4.46393	2.41426	5.79203	4.28382	4.40489	3.91206	4.92028	6.79267	3.71503	6.02171	3.659	9.99938	7.94178	7.84914	4.89704	0.92002	11.6216	3.85927	4.34105	2.68536	1.08592	3.87345	3.68078	5.33564	1.84833	4.22671	1.8572	5.97247	5.48045	4.48462	6.43036	6.77407	3.76333	5.77607	5.77186	2.78148	3.78472	5.0568	5.60564	2.97399	2.8467	1.42704	4.46856	3.53435	-2.01258	7.34024	1.72736	6.38109	5.13356
9	5.94693	2.59168	7.6686	5.89764	6.06411	5.40646	6.23586	8.55185	5.28919	7.42293	5.23867	11.638	9.58422	9.3414	6.80691	1.58478	13.3486	5.61793	5.85106	4.18004	2.03011	5.65452	4.54011	7.17782	3.42022	5.76225	3.08998	7.5772	7.19105	5.84207	8.03626	8.6284	4.18268	7.0643	7.33045	4.24205	4.94797	6.8654	7.489	4.20738	4.41132	2.68543	6.17515	4.94553	-0.46	9.01302	2.10673	7.90888	7.10767
10	7.49971	2.65497	9.51336	7.59318	7.817	7.03791	7.59664	10.279	6.98073	8.88209	7.089	13.1728	11.095	10.6701	8.52418	2.657	14.853	7.349	7.439	5.87055	3.38964	7.40209	5.769	8.94273	5.149	7.33636	4.53327	9.08409	8.85582	7.285	9.62073	10.363	4.92773	8.29073	8.86391	5.73291	6.30009	8.62482	9.37391	5.55855	6.08209	4.16527	7.89473	6.38664	1.41545	10.5428	2.97064	9.49009	9.011
11	9.01697	2.62937	11.2225	9.25167	9.54978	8.69164	8.91561	11.8954	8.64704	10.3051	9.04978	14.559	12.4139	11.8302	10.0049	3.99001	16.1301	8.96622	9.01833	7.61538	4.99463	8.98845	7.24011	10.5451	6.87633	8.83807	6.05432	10.4393	10.3969	8.70432	11.1123	11.9201	5.88844	9.42785	10.3016	7.1523	7.72303	10.2317	11.162	6.91666	7.72454	5.73025	9.51304	7.76288	3.35391	11.8917	4.18518	11.0294	10.7061
12	10.4225	2.55373	12.7339	10.811	11.1792	10.285	10.1387	13.3623	10.1914	11.6128	10.941	15.7798	13.5512	12.8303	11.2372	5.43211	17.1994	10.4236	10.5173	9.28267	6.65856	10.3533	8.77478	11.945	8.48344	10.1859	7.52922	11.6146	11.78	10.0119	12.4746	13.2768	6.97378	10.4634	11.6096	8.43278	9.10767	11.605	12.797	8.187	9.22767	7.26056	10.9363	9.01733	5.124	13.0626	5.629	12.466	12.1652
13	11.6831	2.45708	14.0141	12.2406	12.665	11.7693	11.2399	14.6725	11.551	12.7693	12.666	16.841	14.52	13.6983	12.2652	6.88755	18.0891	11.7068	11.8998	10.8053	8.24773	11.5115	10.28	13.1118	9.91533	11.3777	8.87227	12.6317	12.9994	11.188	13.6858	14.4353	8.11333	11.3937	12.777	9.54358	10.388	12.7672	14.2472	9.33797	10.5468	8.67245	12.14	10.1433	6.62073	14.0802	7.18027	13.7789	13.3847
14	12.7933	2.36177	15.0637	13.4905	13.9971	13.1203	12.2299	15.8311	12.6944	13.7537	14.1916	17.7612	15.3411	14.4717	13.1341	8.29076	18.8213	12.8229	13.1644	12.1692	9.67955	12.486	11.7053	14.0911	11.1553	12.4247	10.0673	13.5205	14.0628	12.2333	14.7408	15.405	9.2681	12.2235	13.8101	10.4723	11.5568	13.7413	15.5521	10.3616	11.6885	9.93598	13.1501	11.1554	7.80982	14.967	8.71591	14.9563	14.3872
15	13.7616	2.28137	15.92	14.5614	15.1692	14.3348	13.128	16.8373	13.6369	14.5736	15.5166	18.575	16.0361	15.1764	13.8653	9.60206	19.4237	13.7913	14.3251	13.3915	10.9025	13.3081	13.0323	14.9056	12.1907	13.3476	11.1217	14.2985	14.9865	13.1566	15.6585	16.217	10.4215	12.9708	14.7231	11.2408	12.6231	14.5587	16.7296	11.2678	12.6683	11.0452	13.9975	12.0617	8.71164	15.7562	10.1763	15.9956	15.192
16	14.6041	2.22102	16.6014	15.4932	16.2	15.4053	13.9748	17.7173	14.3922	15.255	16.6803	19.3057	16.6203	15.8258	14.4774	10.8162	19.9148	14.6309	15.397	14.4848	11.957	14.0008	14.2727	15.5775	13.0423	14.1665	12.0512	14.9781	15.7889	13.9628	16.448	16.8935	11.5606	13.652	15.5243	11.8719	13.5935	15.2468	17.7886	12.0766	13.5033	12.0057	14.7148	12.8656	9.34809	16.4682	11.5248	16.888	15.832
17	15.3349	2.17997	17.1352	16.309	17.112	16.3398	14.7879	18.4791	14.9793	15.8201	17.7154	19.9542	17.1037	16.4206	14.9753	11.9171	20.3001	15.3509	16.3846	15.4485	12.872	14.6054	15.4379	16.1284	13.7506	14.8882	12.8661	15.5646	16.4646	14.6533	17.1139	17.4506	12.667	14.2713	16.236	12.3832	14.4648	15.8195	18.7295	12.8066	14.2075	12.8208	15.3332	13.5692	9.81245	17.1074	12.7392	17.6541	16.3454
18	15.9661	2.15325	17.5526	17.012	17.9109	17.1303	15.5664	19.1274	15.4296	16.286	18.6302	20.5114	17.5008	16.9677	15.3675	12.8921	20.5802	15.9706	17.2898	16.3012	13.6749	15.1399	16.5272	16.5808	14.3494	15.5343	13.5753	16.0681	17.0044	15.2551	17.6534	17.9041	13.714	14.8372	16.8681	12.7969	15.2352	16.3031	19.5471	13.4821	14.8081	13.5047	15.883	14.183	10.1634	17.6701	13.8344	18.3008	16.7541
19	16.5072	2.136	17.8766	17.6026	18.603	17.7707	16.2979	19.6651	15.7741	16.6672	19.432	20.9696	17.826	17.4694	15.6674	13.7165	20.7567	16.498	18.1111	17.0437	14.3754	15.6135	17.532	16.9565	14.873	16.1134	14.1895	16.5106	17.4004	15.7792	18.0709	18.2733	14.6745	15.3569	17.4248	13.1401	15.9055	16.705	20.2412	14.1103	15.3357	14.0862	16.383	14.7313	10.4409	18.1552	14.8222	18.8378	17.078
20	16.9679	2.12173	18.1324	18.1017	19.1751	18.2666	16.9809	20.0951	16.032	16.9724	20.1179	21.3222	18.0836	17.9256	15.8858	14.4014	20.8249	16.9382	18.8331	17.6792	14.9955	16.0304	18.426	17.2789	15.3411	16.6373	14.7095	16.9117	17.6676	16.2409	18.3901	18.5778	15.5267	15.8379	17.9146	13.436	16.4721	17.0375	20.828	14.6983	15.8021	14.5834	16.8311	15.2253	10.6712	18.5666	15.7085	19.2727	17.3273
21	17.362	2.10512	18.3409	18.529	19.6478	18.635	17.6094	20.4203	16.2183	17.221	20.7086	21.5705	18.2927	18.3388	16.0468	14.9629	20.7909	17.2982	19.4492	18.2088	15.5506	16.4023	19.2212	17.5695	15.781	17.115	15.1506	17.2869	17.8311	16.6583	18.6394	18.8296	16.2623	16.2936	18.3478	13.7166	16.9432	17.3153	21.3177	15.2484	16.2232	15.0138	17.2263	15.6745	10.8809	18.9114	16.5179	19.6092	17.533
22	17.7035	2.08071	18.5193	18.8899	20.0373	18.8984	18.1776	20.6485	16.3411	17.4368	21.2023	21.7187	18.4717	18.7155	16.1693	15.4247	20.6744	17.5926	19.9628	18.6376	16.0484	16.7582	19.9217	17.8385	16.2013	17.5568	15.5371	17.6437	17.9207	17.0503	18.8361	19.0416	16.8878	16.7428	18.73	14.0102	17.338	17.5598	21.7221	15.7597	16.6168	15.3992	17.5775	16.0912	11.1068	19.1977	17.2577	19.8757	17.7053
23	18.0029	2.04637	18.681	19.194	20.3582	19.0764	18.6824	20.8063	16.438	17.6323	21.6034	21.7649	18.6392	19.0624	16.2571	15.8132	20.4926	17.8467	20.3734	19.0001	16.487	16.918	20.5412	18.097	16.6029	17.977	15.8917	17.9834	17.9662	17.4311	18.9987	19.2182	17.419	17.1928	19.0741	14.3223	17.6886	17.79	22.053	16.2413	16.9999	15.7604	17.9148	16.4916	11.3797	19.4371	17.929	20.089	17.8512
24	18.2858	1.99202	18.8382	19.462	20.6179	19.1947	19.1301	20.9017	16.55	17.815	21.9167	21.7059	18.8087	19.3918	16.3415	16.1699	20.2631	18.079	20.7108	19.3124	16.8804	17.4374	21.0894	18.3585	16.9908	18.3849	16.2414	18.3209	17.9946	17.8073	19.1438	19.3668	17.8835	17.64	19.402	14.6537	18.0261	18.0204	22.3075	16.7062	17.3797	16.1185	18.2614	16.8894	11.7176	19.6468	18.5314	20.2616	17.9798
25	18.5552	1.92058	19.0072	19.7036	20.8283	19.2693	19.5293	20.9345	16.7024	17.9944	22.1487	21.5503	18.9907	19.7187	16.4424	16.5277	20.0072	18.2992	20.9887	19.5865	17.2559	17.8367	21.5623	18.6337	17.375	18.7899	16.6045	18.6666	18.0295	18.1912	19.2868	19.4977	18.2932	18.087	19.7211	15.0032	18.3502	18.2655	22.5038	17.167	17.763	16.4863	18.6251	17.3056	12.1311	19.8436	19.0748	20.3938	18.1133
26	18.821	1.83415	19.197	19.931	21.0066	19.3151	19.896	20.9165	16.8998	18.1835	22.305	21.3121	19.1917	20.0553	16.5748	16.8944	19.7466	18.5065	21.2166	19.8313	17.628	18.2076	21.9687	18.9325	17.7664	19.1952	16.9863	19.023	18.066	18.5889	19.4449	19.6259	18.6638	18.5344	20.0357	15.374	18.6609	18.5322	22.6434	17.6284	18.1535	16.8757	19.0105	17.7494	12.6062	20.0402	19.5558	20.4953	18.2676
27	19.0879	1.73989	19.4064	20.1574	21.1642	19.3425	20.2459	20.864	17.1453	18.3889	22.3941	21.0239	19.409	20.4036	16.7544	17.2728	19.5104	18.7024	21.4045	20.0527	18	18.5878	22.316	19.2556	18.1698	19.6081	17.3856	19.3909	18.1277	18.9916	19.6295	19.7693	19.0071	18.9802	20.3471	15.7834	18.9654	18.8259	22.7285	17.994	18.5407	17.2885	19.4235	18.219	13.1145	20.2478	19.9795	20.5907	18.4493
28	19.3635	1.64113	19.6333	20.3901	21.317	19.3686	20.5739	20.7933	17.4412	18.6065	22.442	20.7275	19.639	20.7577	16.9861	17.6635	19.3235	18.8958	21.5517	20.2707	18.367	18.9845	22.608	19.6029	18.592	20.0384	17.7932	19.7707	18.281	19.3952	19.8384	19.9294	19.3351	19.4275	20.6551	16.2312	19.2792	19.1407	22.7713	18.334	18.9358	17.7198	19.8726	18.7223	13.6593	20.4697	20.3547	20.6984	18.659
29	19.6565	1.53996	19.8822	20.6249	21.484	19.4104	20.8691	20.7217	17.783	18.8225	22.4803	20.4513	19.8851	21.1057	17.2435	18.0627	19.2052	19.0911	21.6719	20.4941	18.736	19.3897	22.8443	19.9774	19.042	20.4849	18.2016	20.1572	18.4531	19.7963	20.07	20.1014	19.655	19.878	20.9621	16.706	19.6141	19.4712	22.7902	18.9777	19.3639	18.167	20.3494	19.2663	14.2556	20.7105	20.6939	20.8264	18.8976
30	19.9579	1.44434	20.1631	20.8618	21.6618	19.4803	21.1322	20.6557	18.1683	19.0196	22.5242	20.2166	20.1476	21.4375	17.4943	18.472	19.1651	19.2852	21.7908	20.7316	19.1131	19.7918	23.0368	20.3743	19.5062	20.9428	18.6189	20.5453	18.6924	20.1882	20.3206	20.2818	19.9675	20.3254	21.2713	17.1973	19.9701	19.816	22.8072	19.4032	19.8234	18.6211	20.8501	19.8444	14.9408	20.9648	21.007	20.9738	19.1486
31	20.2672	1.35518	20.4832	21.1019	21.8427	19.5782	21.3654	20.5979	18.5808	19.1852	22.5857	20.035	20.415	21.7476	17.7153	18.8897	19.2104	19.4758	21.9224	20.9875	19.4956	20.1726	23.1913	20.7785	19.9743	21.4122	19.0551	20.9216	18.9906	20.5664	20.5882	20.4659	20.2755	20.7598	21.5775	17.6908	20.3341	20.1583	22.8355	19.8159	20.3018	19.0741	21.3671	20.4348	15.7305	21.213	21.3094	21.1237	19.3917
32	20.5773	1.27953	20.8312	21.3435	22.0173	19.6966	21.5569	20.5533	18.9945	19.3376	22.6814	19.9053	20.6826	22.0363	17.8862	19.3125	19.349	19.6523	22.0658	21.2543	19.8802	20.5084	23.3189	21.1845	20.438	21.8944	19.4992	21.2667	19.3398	20.9303	20.8763	20.6485	20.5801	21.1732	21.8731	18.1699	20.6891	20.4504	22.888	20.2083	20.7855	19.5192	21.8936	21.0203	16.5966	21.4459	21.6009	21.2705	19.6018
33	20.884	1.22611	21.2043	21.5888	22.1729	19.8249	21.7016	20.5218	19.3909	19.494	22.8302	19.8295	20.9576	22.3081	18.002	19.7351	19.5944	19.7928	22.211	21.5165	20.2642	20.7825	23.4282	21.598	20.9014	22.3921	19.9351	21.559	19.7261	21.2834	21.205	20.8259	20.8859	21.5755	22.1593	18.6171	21.0293	20.6825	22.9751	20.5837	21.262	19.9488	22.4214	21.5937	17.4934	21.6705	21.8747	21.4085	19.7441
34	21.1853	1.20245	21.605	21.844	22.3127	19.9477	21.8037	20.494	19.7517	19.6487	23.0267	19.807	21.2573	22.5477	18.0937	20.146	19.9423	19.8767	22.3537	21.762	20.6383	20.995	23.53	22.028	21.3697	22.9087	20.3477	21.7867	20.1423	21.623	21.5907	21.0007	21.1983	21.968	22.4423	19.0187	21.3607	20.8707	23.103	20.9443	21.7327	20.3557	22.9353	22.1637	18.379	21.898	22.132	21.534	19.807
35	21.4812	1.21249	22.028	22.067	22.4454	20.0483	21.863	20.4742	20.0722	19.7995	23.2501	19.8437	21.5952	22.7421	18.1929	20.5319	20.3923	19.9031	22.496	21.9861	20.9897	21.1532	23.6343	22.4888	21.8453	23.4423	20.7199	21.9441	20.5777	21.9566	22.0306	21.1733	21.5189	22.3521	22.7303	19.381	21.6941	21.0337	23.285	21.2941	22.1973	20.7535	23.4418	22.7216	19.2135	22.129	22.3735	21.6604	19.8107
36	21.7731	1.25249	22.4618	22.067	22.5786	20.1248	21.8883	20.4739	20.3624	19.9552	23.4874	19.9419	21.9726	22.9003	18.3413	20.8933	20.9212	19.8794	22.6426	22.1896	21.2978	21.3013	23.7492	22.9734	22.3366	23.9917	21.063	22.0296	21.0143	22.3045	22.5094	21.3432	21.8598	22.7316	23.0354	19.728	22.0338	21.2085	23.5231	21.6395	22.6585	21.1719	23.961	23.2467	19.9825	22.3639	22.61	21.8083	19.7869
37	22.0744	1.31822	22.899	22.067	22.726	20.1903	21.8974	20.4998	20.6382	20.1274	23.73	20.0991	22.39	23.0356	18.5793	21.2433	21.5015	19.8211	22.8044	22.3623	21.5578	21.4781	23.889	23.4751	22.848	24.5459	21.4057	22.0467	21.4388	22.6982	23.0267	21.5133	22.2366	23.115	23.3626	20.0795	22.3786	21.4368	23.8258	21.9933	23.1244	21.6413	24.5096	23.7389	20.6793	22.6132	22.8488	21.9885	19.788
38	22.3971	1.39833	23.3432	22.067	22.8983	20.2595	21.8986	20.5582	20.9086	20.3175	23.9792	20.3092	22.8558	23.1675	18.9491	21.5962	22.1143	19.7586	22.9906	22.4956	21.7819	21.7245	24.0741	23.9932	23.3822	25.0884	21.7672	22.0146	21.8448	23.1532	23.5837	21.6997	22.656	23.5102	23.7145	20.4574	22.7364	21.7546	24.1911	22.3751	23.5938	22.1941	25.0927	24.2256	21.3161	22.9028	23.0929	22.2125	19.9016
39	22.7882	1.48594	23.8156	23.8264	23.0861	20.3499	21.9181	20.6542	21.1768	20.5166	24.2339	20.5738	23.3716	23.3285	19.4807	21.9648	22.7435	19.7451	23.2038	22.5944	21.9827	22.0792	24.3021	24.5295	23.9459	25.6042	22.1551	22.0009	22.2355	23.6763	24.1708	21.9364	23.1094	23.9233	24.0971	20.8846	23.1269	22.1887	24.6082	22.7933	24.0663	22.8375	25.7053	24.738	21.9125	23.2868	23.3469	22.4915	20.1698
40	23.2012	1.56161	24.3235	24.4171	23.291	20.4749	22.0094	20.8043	21.4595	20.7188	24.4907	20.8746	23.9277	23.5583	20.1771	22.3646	23.3674	19.8541	23.4491	22.6786	22.1737	22.5669	24.5727	25.0881	24.5533	26.1021	22.5857	22.0762	22.6238	24.2748	24.7476	22.2462	23.5868	24.367	24.525	21.374	23.5529	22.7504	25.0711	23.2694	24.5629	23.5506	26.3135	25.2995	22.4791	23.7964	23.6148	22.8334	20.6
41	23.667	1.62173	24.8672	25.0544	23.5188	20.6476	22.2271	21.0581	21.7843	20.9284	24.7583	21.2069	24.5063	23.8648	21.0348	22.8144	23.9668	20.1272	23.7406	22.7983	22.3788	23.1756	24.8883	25.6605	25.2049	26.6009	23.0777	22.2923	23.0159	24.9445	25.2736	22.642	24.0849	24.8522	25.0095	21.9446	24.0113	23.4457	25.5731	23.8441	25.1206	24.3075	26.8749	25.9218	23.0292	24.3993	23.8939	23.2317	21.1856
42	24.1871	1.65774	25.4536	25.6911	23.7748	20.8975	22.5817	21.4665	22.1773	21.1618	25.0598	21.5715	25.0774	24.235	22.0223	23.3246	24.525	20.5997	24.0917	23.0199	22.6402	23.8963	25.2523	26.2196	25.887	27.1054	23.6367	22.6771	23.4168	25.6505	25.709	23.1209	24.6051	25.3772	25.5466	22.6218	24.5047	24.2577	26.1078	24.5579	25.7752	25.0746	27.3763	26.6017	23.5868	25.0213	24.1777	23.6772	21.9297
43	24.7494	1.66576	26.0829	26.2911	24.054	21.256	23.0715	22.029	22.6645	21.4344	25.4083	21.9617	25.593	24.62	23.0602	23.9045	25.0124	21.2799	24.5242	23.3565	23.01	24.7033	25.6623	26.7335	26.5777	27.6112	24.2587	23.2417	23.8265	26.3362	26.0071	23.6648	25.1542	25.9306	26.1146	23.4089	25.0313	25.1094	26.6738	25.4006	26.52	25.8079	27.8175	27.3131	24.1807	25.5925	24.4637	24.142	22.8237
44	25.3274	1.64854	26.7227	26.8457	24.3643	21.7388	23.667	22.7044	23.2378	21.7518	25.7941	22.3549	25.9933	24.9487	24.0181	24.5417	25.3989	22.1544	25.0553	23.8069	23.5315	25.5421	26.1171	27.1695	27.2432	28.0983	24.9242	23.9617	24.249	26.9508	26.1667	24.2408	25.732	26.4969	26.6724	24.273	25.5651	25.8962	27.2676	26.3262	27.2793	26.4545	28.1857	28.0149	24.8227	26.0681	24.7608	24.5777	23.8274
45	25.8825	1.61284	27.3224	27.3657	24.7054	22.3288	24.323	23.4087	23.8883	22.0973	26.2011	22.7091	26.226	25.1779	24.7954	25.1942	25.6558	23.1881	25.6616	24.3608	24.2351	26.3287	26.612	27.496	27.8394	28.526	25.5916	24.7563	24.6832	27.454	26.1847	24.7949	26.3233	27.0466	27.1694	25.1544	26.0648	26.5344	27.865	27.2333	27.9778	26.9683	28.471	28.6501	25.4877	26.4083	25.095	24.9437	24.9
46	26.3705	1.57126	27.8355	27.8721	25.059	22.9817	24.9578	24.0504	24.5812	22.4349	26.603	22.9944	26.252	25.2888	25.3301	25.8076	25.7674	24.3154	26.2869	24.986	25.0501	26.9873	27.126	27.6625	28.328	28.8382	26.2078	25.5365	25.1081	27.8085	26.0576	25.2737	26.9086	27.5494	27.5467	25.9704	26.4844	26.9708	28.427	27.9866	28.5575	27.3018	28.6555	29.143	26.1275	26.6005	25.5141	25.2121	25.983
47	26.7432	1.5408	28.2266	28.329	25.3801	23.6303	25.5022	24.5495	25.2483	22.7248	26.9248	23.1731	26.0248	25.2579	25.5927	26.3394	25.7158	25.4402	26.8653	25.6277	25.8968	27.4512	27.6028	27.6651	28.6583	28.99	26.7198	26.2093	25.4753	27.9901	25.8039	25.638	27.4494	27.9607	27.7495	26.6428	26.788	27.1511	28.9234	28.4756	28.9595	27.4413	28.7179	29.4226	26.6891	26.6406	26.0295	25.3574	26.9619
48	26.9608	1.5405	28.4589	28.6846	25.6328	24.201	25.9011	24.8194	25.8015	22.9184	27.1171	23.2157	25.5439	25.0663	25.5808	26.7527	25.4926	26.4588	27.3309	26.2152	26.6855	27.6638	27.9592	27.491	28.835	28.9625	27.0917	26.692	25.7103	27.9869	25.4438	25.8652	27.8987	28.2042	27.7572	27.1083	26.9449	27.0649	29.3158	28.6658	29.1381	27.3806	28.637	29.4534	27.1295	26.5286	26.6195	25.3722	27.7501
49	26.9878	1.57843	28.5077	28.9244	25.779	24.6368	26.0972	24.8213	26.1737	22.9533	27.1307	23.113	24.7923	24.733	25.3007	27.0096	25.1173	27.2952	27.5876	26.6703	27.3072	27.5578	28.1433	27.1328	28.8397	28.7281	27.2827	26.8818	25.7595	27.7795	24.9701	25.9382	28.2124	28.2338	27.5666	27.3352	26.9107	26.712	29.564	28.559	29.0502	27.0918	28.3782	29.2004	27.4062	26.2839	27.2155	25.2462	28.279
50	26.814	1.66377	28.3809	29.0318	25.7909	24.894	26.0616	24.5344	26.3519	22.7745	26.9317	22.8191	23.759	24.2602	24.8258	27.1153	24.6081	27.8623	27.6199	26.9246	27.7015	27.1842	28.1438	26.6024	28.6611	28.2642	27.2892	26.7775	25.5883	27.3583	24.362	25.8253	28.3829	28.0195	27.166	27.3063	26.686	26.1019	29.6299	28.1797	28.7244	26.611	27.9502	28.6986	27.5233	25.9217	27.7236	24.9778	28.5273
51	26.4199	1.79587	28.0833	28.9675	25.6323	24.9306	25.7893	23.9368	26.3015	22.3289	26.532	22.2526	22.439	23.6227	24.1768	27.0802	23.9567	28.0868	27.4286	26.8911	27.8463	26.5811	27.9414	25.8975	28.2754	27.5448	27.0854	26.3752	25.1782	26.7117	23.5887	25.4769	28.3894	27.5585	26.5273	26.9851	26.248	25.2336	29.4558	27.5355	28.1672	25.9465	27.3382	27.9471	27.476	25.4193	28.0857	24.5348	28.482
52	25.7907	1.96831	27.6134	28.6953	25.2877	24.7451	25.2785	23.0153	26.0172	21.5937	25.9687	21.3709	20.843	22.7856	23.3513	26.9051	23.1438	27.9431	27.0216	26.5052	27.7229	25.7618	27.5057	24.9886	27.6717	26.5608	26.6578	25.6718	24.5075	25.8236	22.6183	24.8681	28.2029	26.8549	25.6357	26.3582	25.5809	24.1247	29.0114	26.6477	27.3817	25.081	26.531	26.927	27.2455	24.7415	28.2581	23.8655	28.1237
53	24.9207	2.17423	26.9595	28.1989	24.7532	24.3556	24.5239	21.7781	25.5286	20.5729	25.2539	20.175	19.005	21.7237	22.3289	26.563	22.1489	27.4709	26.3952	25.751	27.3143	24.7252	26.8159	23.8434	26.8586	25.3303	26.0017	24.6776	23.5633	24.6922	21.4097	24.0041	27.7975	25.901	24.5055	25.4422	24.6711	22.8136	28.3024	25.5313	26.3629	23.9823	25.5069	25.6277	26.8147	23.8601	28.2059	22.9279	27.4408
54	23.7907	2.40428	26.0751	27.4558	23.9677	23.7537	23.5092	20.2462	24.8209	19.2692	24.3763	18.6615	16.9699	20.4121	21.0649	26.018	20.9531	26.7086	25.5001	24.6185	26.6025	23.4563	25.8314	22.418	25.8262	23.8598	25.0686	23.389	22.3487	23.3138	19.8852	22.8848	27.13	24.6924	23.1455	24.2443	23.4755	21.3278	27.3111	24.1776	25.071	22.6087	24.2114	24.0325	26.1657	22.7505	27.9373	21.678	26.4093
55	22.3991	2.64884	24.933	26.4404	22.882	22.9069	22.252	18.4336	23.8664	17.6842	23.302	16.8474	14.774	18.8003	19.5695	25.2615	19.551	25.6383	24.339	23.1236	25.6138	21.9748	24.515	20.6575	24.558	22.1619	23.873	21.8695	20.8541	21.7006	17.9664	21.5244	26.1848	23.2143	21.5502	22.7769	22.0195	19.6965	26.0193	22.5961	23.5139	20.9859	22.6621	22.195	25.2933	21.4134	27.4316	20.148	25.028
56	20.7363	2.90047	23.5312	25.1427	21.4523	21.7834	20.7647	16.3843	22.6709	15.8101	21.9826	14.7474	12.4173	16.8477	17.8064	24.2443	17.9376	24.2717	22.9098	21.2953	24.3612	20.2783	22.8041	18.505	22.9997	20.2278	22.4214	20.1442	19.1103	19.8376	15.5953	19.9363	24.9432	21.4812	19.703	21.0467	20.2832	17.9058	24.423	20.7929	21.6811	19.1112	20.8596	20.15	24.1553	19.8456	26.64	18.3287	23.2721
57	18.7954	3.16591	21.8624	23.5816	19.7552	20.3632	19.0572	14.1036	21.2281	13.6327	20.446	12.3628	9.91067	14.5137	15.7137	22.9194	16.0796	22.6088	21.2265	19.1893	22.8546	18.3504	20.7858	15.8518	21.1876	18.0486	20.7195	18.2087	17.1393	17.7038	12.7314	18.09	23.4222	19.4975	17.5724	19.0302	18.2276	15.8966	22.4962	18.778	19.5702	16.9839	18.7911	17.9002	22.7374	18.0225	25.4415	16.1923	21.2447
58	16.5544	3.45411	19.9112	21.7464	17.807	18.596	17.0869	11.5622	19.5211	11.1559	18.6643	9.69185	7.222	11.7481	13.2348	21.1977	13.9272	20.6185	19.2889	16.8419	21.0569	16.1358	18.4807	12.7435	19.1133	15.5988	18.7563	16.0264	14.9328	15.277	9.40312	15.9213	21.6776	17.2558	15.0926	16.6791	15.7982	13.5851	20.2948	16.5541	17.1726	14.5762	16.4129	15.41	21.0222	15.8872	23.8766	13.6873	18.9737
59	13.9803	3.76655	17.6497	19.5933	15.5841	16.418	14.8639	8.6763	17.5264	8.41033	16.5874	6.71946	4.26911	8.58727	10.3054	19.0594	11.4351	18.2699	17.0465	14.2523	18.9904	13.5788	15.8869	9.22618	16.7421	12.804	16.4955	13.4796	12.4485	12.5126	5.80133	13.4056	19.7066	14.7306	12.1976	13.9809	12.8944	10.8483	17.8256	14.0811	14.414	11.7603	13.6311	12.5838	18.9792	13.3962	21.9792	10.7809	16.4392
60	11.0484	4.06953	15.0172	17.0394	13.0206	13.7925	12.3573	5.38103	15.1869	5.47928	14.1262	3.33337	0.961889	5.27117	7.01218	16.3984	8.50766	15.5451	14.49	11.3774	16.6198	10.654	12.966	5.456	13.9992	9.58171	13.9471	10.4728	9.5949	9.36313	2.36625	10.4955	17.4604	11.8691	8.95784	10.9421	9.48978	7.58391	15.0532	11.2737	11.2134	8.46398	10.4021	9.29931	16.5771	10.4637	19.7939	7.49215	13.565
61	7.79749	4.28596	12.0256	14.0799	10.0413	10.6826	9.52748	1.82727	12.5501	2.60721	11.2453	-0.547818	-2.66233	2.21164	3.57645	13.1308	5.18985	12.4346	11.6088	8.07588	13.9069	7.33764	9.66133	1.79945	10.844	5.98152	11.1235	6.99876	6.30418	5.82785	-0.392576	7.22761	14.8784	8.65488	5.65173	7.72655	5.64797	3.87285	11.8744	7.97967	7.54264	4.81233	6.76012	5.51252	13.755	7.06248	17.3434	3.92536	10.275
62	4.40377	4.30632	8.74835	10.6982	6.60711	7.11148	6.36058	-1.48364	9.7748	0.17899	8.01733	-4.76903	-6.32678	-0.177354	0.337545	9.2376	1.79909	8.95399	8.39203	4.3746	10.7615	3.7767	5.98011	-1.15345	7.35956	2.41853	8.09564	3.26795	2.69009	2.19639	-2.17254	3.83649	11.8944	5.2431	2.71476	4.68745	1.62581	0.222828	8.18045	4.27251	3.57452	1.18841	2.97907	1.4508	10.4764	3.38738	14.6528	0.392212	6.56611
63	1.20006	4.086	5.41062	7.00103	2.795	3.24289	3.14365	-4.05506	7.13787	-1.52745	4.64156	-8.87143	-9.56078	-1.56929	-2.32836	5.09537	-1.16754	5.27185	4.95155	0.605727	7.29032	0.444788	2.11478	-2.94027	3.81278	-0.595152	5.08613	-0.268667	-0.823626	-1.06407	-2.92858	0.730394	8.49715	2.07783	0.523182	2.22485	-2.10412	-2.78541	4.17127	0.53704	-0.277384	-1.89162	-0.425414	-2.36355	6.79412	-0.107131	11.6977	-2.53921	2.57578
64	-1.42016	3.70391	2.39064	3.40309	-1.069	-0.588818	0.305182	-5.59118	4.94091	-2.41455	1.459	-12.1216	-11.873	-2.06709	-4.07691	1.25618	-3.18382	1.81545	1.69	-2.72845	3.82118	-2.10709	-1.501	-3.513	0.651	-2.68364	2.46082	-3.025	-3.71891	-3.51245	-2.83318	-1.59291	4.87564	-0.388455	-0.755636	0.667182	-4.94573	-4.75536	0.326636	-2.70845	-3.43073	-3.95473	-2.888	-5.25964	3.18055	-2.78727	8.36582	-4.46818	-1.326
65	-3.16283	3.32387	0.0770202	0.430455	-4.34089	-3.93756	-1.76316	-6.05573	3.38562	-2.55193	-1.03411	-14.0975	-12.8428	-1.85368	-4.83352	-1.7423	-4.17902	-0.970081	-0.774909	-5.15784	0.814596	-3.60658	-4.19156	-3.00473	-1.52856	-3.71642	0.529889	-4.6292	-5.64141	-4.88791	-2.15148	-2.98837	1.50238	-1.90716	-1.14429	-0.0572727	-6.52429	-5.58236	-2.86273	-5.01998	-5.45893	-4.85828	-4.16178	-6.82598	0.289333	-4.38979	4.66309	-5.31203	-4.48344
66	-3.94245	3.08602	-1.17492	-1.56224	-6.59889	-6.40018	-2.77856	-5.62991	2.58268	-2.10704	-2.63356	-14.6418	-12.5821	-1.15992	-4.8092	-3.47495	-4.25306	-2.78087	-2.10235	-6.3376	-1.24805	-4.03894	-5.75189	-1.67255	-2.659	-3.73041	-0.626717	-5.1451	-6.48314	-5.10603	-1.12436	-3.4864	-1.18335	-2.46564	-0.831303	-0.102475	-6.90994	-5.35476	-5.06673	-6.09519	-6.35778	-4.8168	-4.41934	-7.15683	-1.41958	-4.89145	0.872545	-5.19676	-6.57489
67	-3.86656	2.99689	-1.49433	-2.466	-7.65967	-7.86933	-2.795	-4.604	2.349	-1.26933	-3.28233	-13.8683	-11.3043	-0.186667	-4.23633	-3.91033	-3.624	-3.55267	-2.25567	-6.41033	-2.18633	-3.585	-6.19167	0.197	-2.83033	-3.063	-1.01767	-4.76433	-6.35567	-4.46767	0.00866667	-3.26733	-2.916	-2.226	-0.089	0.322667	-6.31867	-4.44133	-6.2	-6.09333	-6.28067	-4.06967	-3.90233	-6.5	-1.863	-4.475	-2.512	-4.391	-7.5
68	-3.13506	2.98221	-1.07993	-2.29388	-7.60778	-8.40293	-2.13072	-3.24455	2.53957	-0.199505	-3.10511	-12.0748	-9.31344	0.910404	-3.34657	-3.4274	-2.5484	-3.43699	-1.44848	-5.7179	-2.23072	-2.44552	-5.72722	2.34973	-2.27311	-2.03763	-0.744202	-3.75419	-5.49344	-3.3129	1.13525	-2.5582	-3.64831	-1.41668	0.898889	1.02504	-5.06375	-3.16313	-6.29473	-5.32168	-5.49043	-2.86042	-2.8888	-5.18983	-1.14455	-3.40759	-4.77082	-3.17627	-7.39733
69	-1.99403	2.9512	-0.17397	-1.51667	-6.65978	-8.18413	-1.01401	-1.79891	3.02665	0.983869	-2.31011	-9.63089	-6.91567	2.02721	-2.29837	-2.36416	-1.26236	-2.69218	0.00114141	-4.57439	-1.63703	-0.970848	-4.63911	4.50609	-1.23067	-0.85499	0.0681414	-2.35598	-4.16504	-1.89351	2.19994	-1.5758	-3.49639	-0.253727	1.98398	1.86755	-3.44546	-1.72714	-5.74391	-4.05465	-4.25915	-1.39834	-1.63094	-3.53175	0.213697	-1.95302	-5.81264	-1.8627	-6.49956
70	-0.644982	2.87723	0.99997	-0.409909	-5.18533	-7.43009	0.364485	-0.387455	3.70782	2.20239	-1.168	-6.88485	-4.37367	3.09315	-1.16227	-1.00197	0.0458788	-1.57312	1.76712	-3.24512	-0.666182	0.671909	-3.24533	6.48764	0.0356667	0.358788	1.26497	-0.760727	-2.595	-0.405212	3.19109	-0.486879	-2.71058	1.08755	3.06233	2.77636	-1.71391	-0.265636	-4.80527	-2.53912	-2.84309	0.147758	-0.310333	-1.757	1.92227	-0.336242	-5.72209	-0.577455	-5.139
71	0.723347	2.81333	2.2781	0.831333	-3.50189	-6.34291	1.84952	0.924848	4.50783	3.40702	0.120778	-4.15938	-3.606	4.07207	0.0443232	0.464051	1.26487	-0.300869	3.57804	-1.92678	0.47402	2.36403	-1.755	8.17782	1.35556	1.52168	2.63009	0.889	-0.95598	1.00472	4.10957	0.591131	-1.61518	2.47695	4.06753	3.70713	-0.0318586	1.13839	-3.69836	-0.973111	-1.43451	1.6532	0.988616	-0.00915152	3.77391	1.25765	-4.739	0.617939	-3.57856
72	2.1178	2.64784	3.55075	2.09718	-1.78333	-5.08702	3.3191	2.11533	5.36748	4.56334	1.45933	-1.618	0.203778	4.96581	1.318	1.92061	2.34438	0.989636	5.28186	-0.713768	1.65016	4.02118	-0.253444	9.53027	2.65733	2.60504	4.01908	2.51532	0.642566	2.2756	4.94286	1.60831	-0.381162	3.83889	4.94438	4.6283	1.51707	2.45255	-2.566	0.523061	-0.114525	3.04767	2.2507	1.65246	5.62476	2.74087	-3.20136	1.69655	-1.93478
73	3.39791	2.51125	4.74727	3.32991	-0.132	-3.79082	4.70391	3.178	6.207	5.62909	2.808	0.662727	2.584	5.78273	2.62418	3.33182	3.25091	2.23873	6.78582	0.372182	2.82855	5.55291	1.222	10.5251	3.907	3.61282	5.32382	4.05709	2.13864	3.40318	5.69918	2.53582	0.879818	5.11573	5.67009	5.49873	2.882	3.66545	-1.46773	1.913	1.09091	4.28927	3.48145	3.18191	7.34309	4.06209	-1.44627	2.64345	-0.272
74	4.55219	2.37718	5.82883	4.49742	1.38467	-2.52097	5.96256	4.09776	6.96757	6.56965	4.143	2.65946	4.44789	6.52358	3.89594	4.67732	3.97642	3.41044	8.05587	1.31886	3.99774	6.90103	2.63744	11.2076	5.05022	4.54833	6.47741	5.46254	3.49781	4.40223	6.39529	3.36062	2.111	6.26049	6.26145	6.26952	4.04131	4.76726	-0.403091	3.17669	2.19153	5.35862	4.66633	4.53491	8.85412	5.17996	0.359	3.46455	1.37356
75	5.56788	2.24671	6.78834	5.56785	2.76022	-1.30277	7.05534	4.86994	7.62787	7.35931	5.42489	4.37386	6.03367	7.18218	5.04697	5.89442	4.54117	4.47691	9.07227	2.11947	5.12851	8.02221	3.97056	11.6834	6.067	5.41984	7.45048	6.68086	4.69993	5.29143	7.04311	4.08147	3.27948	7.24767	6.73931	6.92098	5.00105	5.75344	0.640182	4.29419	3.18518	6.23348	5.74888	5.67752	10.1155	6.0837	2.10018	4.16655	2.97956
76	6.44327	2.12716	7.64809	6.50445	3.972	-0.145394	7.99882	5.51618	8.19176	7.98791	6.59533	5.78624	7.32567	7.7617	6.03948	6.92891	4.97876	5.41788	9.88839	2.77979	6.17867	8.90373	5.17267	12.0298	6.95233	6.22124	8.29582	7.7333	5.73536	6.06664	7.64655	4.71164	4.35648	8.07155	7.12809	7.45276	5.82258	6.60576	1.67227	5.144	4.09797	6.95294	6.69879	6.63785	11.1125	6.79418	3.72882	4.76836	4.5
77	7.18498	2.02177	8.42771	7.31794	5.01111	0.941646	8.80876	6.056	8.6807	8.47032	7.60489	6.92458	8.32389	8.27987	6.84837	7.75491	5.35779	6.22586	10.5314	3.35103	7.10322	9.5617	6.19689	12.2925	7.71067	6.95016	9.04493	8.6413	6.60679	6.75143	8.21318	5.26986	5.29978	8.7443	7.45058	7.8946	6.53601	7.33786	2.69836	5.62233	4.94056	7.55435	7.50616	7.42334	11.8445	7.3652	5.20427	5.28106	5.87722
78	7.83037	1.9176	9.12878	8.03467	5.89	1.94322	9.51167	6.516	9.13944	8.84222	8.42089	7.83189	9.05278	8.75522	7.48367	8.38867	5.74711	6.89789	11.0429	3.87722	7.87211	10.079	7.00111	12.484	8.36278	7.60856	9.72078	9.434	7.31833	7.36878	8.74344	5.77478	6.10278	9.28933	7.72422	8.27122	7.17833	7.96156	3.708	6.817	5.71378	8.07956	8.17644	8.05289	12.3737	7.822	6.475	5.73133	7.04989
79	8.36861	1.83219	9.76606	8.68073	6.636	2.8617	10.1402	6.92755	9.61485	9.14312	9.07567	8.55785	9.56233	9.19942	7.593	8.87855	6.20055	7.46015	11.4714	4.38064	8.48242	10.5275	7.604	12.5812	8.94133	8.20691	10.3434	10.1326	7.91591	7.93776	9.21976	6.25791	6.789	9.76206	7.9637	8.61052	7.78664	8.48461	4.66864	7.47982	6.41448	8.55412	8.72358	8.55764	12.7619	8.16958	7.47836	6.14127	8.005
80	8.83562	1.75508	10.3555	9.28352	7.28744	3.71043	10.7214	7.30809	10.1155	9.39937	9.63778	9.15356	9.90867	9.60608	7.593	9.30508	6.73218	7.94412	11.8497	4.85812	8.97209	10.9342	8.06556	12.5785	9.46578	8.74814	10.9293	10.7257	8.4316	8.4703	9.60974	6.74649	7.37589	10.1891	8.17605	8.92927	8.37922	8.91986	5.57364	8.10707	7.046	8.9731	9.15781	8.96219	13.0337	8.42093	8.27055	6.514	8.776
81	9.24989	1.66913	10.901	9.86364	7.87344	4.51831	11.252	7.65015	10.61	9.62122	10.1571	9.65723	10.1344	9.94935	8.05083	9.70672	7.31136	8.38693	12.1921	5.2729	9.373	11.2932	8.43022	12.4597	9.935	9.21401	11.4518	11.1948	8.87632	8.60954	9.88742	7.24181	7.90461	10.566	8.37016	9.23083	8.94338	9.25888	6.41673	8.69708	7.61903	9.31962	9.49125	9.28831	13.1857	8.59238	8.88918	6.83521	9.39356
82	9.60458	1.57279	11.3864	10.4105	8.42	5.30727	11.7082	7.92727	11.0572	9.809	10.659	10.06	10.26	10.1953	8.98345	10.0671	7.87173	8.814	12.492	5.57936	9.69645	11.5572	8.723	12.2102	10.33	9.57264	11.8531	11.503	9.24145	9.34473	10.0383	7.71036	8.408	10.8659	8.53664	9.49918	9.44136	9.49591	7.18427	9.20227	8.11582	9.56364	9.71709	9.52155	13.1595	8.66564	9.37982	7.05409	9.882
83	9.83346	1.48773	11.7732	10.891	8.923	6.08964	12.0504	8.10812	11.4166	9.95428	11.1301	10.3211	10.2769	10.3122	9.13379	10.3348	8.34208	9.22253	12.726	5.74199	9.93571	11.69	8.93189	11.8138	10.5907	9.78009	12.0822	11.6079	9.50461	9.64057	10.0523	8.10344	8.89442	11.0615	8.66362	9.69827	9.82368	9.60876	7.85591	9.56945	8.50284	9.67261	9.82061	9.64067	12.9312	8.62826	9.78236	7.14236	10.229
84	9.93103	1.41356	12.0198	11.2493	9.35744	6.86225	12.2268	8.18412	11.6438	10.0483	11.5381	10.4039	10.1867	10.2777	9.14785	10.4396	8.67621	9.58099	12.8566	5.7489	10.0464	11.676	9.04289	11.2587	10.6977	9.81165	12.1078	11.471	9.63381	9.79072	9.95871	8.3794	9.33269	11.1346	8.74329	9.77362	10.043	9.57787	8.39009	9.75254	8.7472	9.63954	9.77917	9.6357	12.4972	8.49422	10.119	7.09085	10.4304
85	9.89003	1.35888	12.0902	11.4346	9.68833	7.60055	12.2576	8.19309	11.7183	10.1034	11.838	10.3098	9.99933	10.0782	8.9967	10.3573	8.85742	9.83176	12.821	5.63724	9.99936	11.5415	9.02467	10.5986	10.6507	9.68288	11.9087	11.0635	9.61582	9.7683	9.81939	8.51527	9.66815	11.0909	8.77909	9.67561	10.0688	9.42433	8.74391	9.73624	8.819	9.50264	9.56848	9.53621	11.9044	8.30152	10.3661	6.91018	10.4497
86	9.7438	1.31815	11.9544	11.453	9.89578	8.25443	12.1722	8.21924	11.647	10.1656	11.986	10.1106	9.76022	9.68713	8.72114	10.1116	8.90785	9.90998	12.578	5.52694	9.78106	11.3331	8.88322	9.94491	10.4994	9.45589	11.5542	10.4702	9.49525	9.57605	9.70211	8.53094	9.86074	10.9751	8.79669	9.40254	9.97006	9.23914	8.91727	9.54648	8.76589	9.35551	9.25608	9.45612	11.2632	8.12203	10.4672	6.63873	10.2669
87	9.57015	1.27105	11.6135	11.3294	10.0017	8.77051	12.0216	8.37745	11.474	10.3076	11.9526	9.93694	9.55078	9.08115	8.40571	9.80999	8.88763	9.78653	12.1362	5.57269	9.42714	11.0996	8.68678	9.43427	10.3417	9.26026	11.1664	9.86364	9.38833	9.30928	9.68789	8.49374	9.90439	10.8592	8.84261	9.02155	9.88182	9.16085	8.94582	9.31833	8.69229	9.29755	8.98867	9.52725	10.7507	8.05084	10.4457	6.36115	9.92511
88	9.45928	1.20583	11.085	11.0475	10.073	9.15036	11.8588	8.76891	11.2791	10.6103	11.744	9.95273	9.44033	8.25345	8.17236	9.64764	8.85939	9.43964	11.5139	5.84852	8.99542	10.9176	8.54133	9.19745	10.3033	9.20985	10.8662	9.44242	9.42185	9.07745	9.83955	8.49603	9.83615	10.7904	8.94648	8.64512	9.93927	9.28224	8.90482	9.18103	8.72148	9.40376	8.93767	9.8317	10.4866	8.18009	10.3775	6.19191	9.57
89	9.47615	1.1514	10.372	10.5903	10.1234	9.37178	11.7042	9.38233	11.1509	11.1376	11.3629	10.2879	9.43711	7.27056	8.15	9.72422	8.85711	8.92244	10.7373	6.32211	8.56433	10.884	8.49678	9.318	10.4657	9.38867	10.7202	9.37422	9.69067	8.97889	10.1866	8.61556	9.70256	10.7759	9.11589	8.41444	10.2351	9.64044	8.901	9.22522	8.94744	9.71022	9.22567	10.3756	10.5137	8.53944	10.318	6.23167	9.30089
90	9.64689	1.18682	9.54352	10.058	10.1249	9.38506	11.572	10.1683	11.133	11.8958	10.8168	10.9084	9.50867	6.27423	8.43317	10.0085	8.92921	8.36968	9.87211	6.8942	8.21993	11.0734	8.56433	9.82045	10.8539	9.82596	10.7467	9.76791	10.2238	9.0719	10.6765	8.87769	9.48699	10.8065	9.36757	8.40644	10.8037	10.204	9.06591	9.49093	9.435	10.2202	9.88882	11.0922	10.8095	9.07152	10.3037	6.54142	9.12044
91	9.96105	1.36462	8.72909	9.60764	10.11	9.19327	11.5083	11.0445	11.2451	12.8041	10.185	11.6815	9.61	5.42882	9.03464	10.4	9.14027	7.94836	9.06545	7.46255	8.07118	11.4963	8.759	10.5408	11.437	10.5002	10.9285	10.5679	10.9795	9.37355	11.2364	9.29627	9.16236	10.8836	9.72491	8.65118	11.5687	10.8744	9.44491	9.99536	10.179	10.8718	10.8271	11.8314	11.3022	9.71191	10.3681	7.12655	9.009
92	10.376	1.62506	8.05022	9.38442	10.1866	8.89672	11.567	11.9234	11.5025	13.7099	9.61078	12.4627	9.63533	4.84619	9.8948	10.7501	9.50542	7.77596	8.44578	7.96664	8.23398	12.0599	9.10611	11.3506	12.1458	11.2783	11.2141	11.5375	11.842	9.81314	11.7663	9.86021	8.78485	11.0167	10.1786	9.12462	12.3763	11.5072	10.041	10.6608	11.0717	11.5689	11.8429	12.475	11.8479	10.396	10.5604	7.88291	8.97522
93	10.8116	1.88438	7.55058	9.4313	10.3776	8.63226	11.707	12.7463	11.8671	14.5025	9.16333	13.1538	9.38378	4.51161	10.9673	10.8545	9.93228	7.88242	8.04538	8.32347	8.65199	12.6723	9.48822	12.1412	12.8497	12.0577	11.506	12.3824	12.6089	10.309	12.1211	10.5274	8.40618	11.1585	10.6459	9.7502	13.0592	11.9866	10.7824	11.3833	11.9989	12.2218	12.7407	12.9897	12.2453	11.0617	10.9125	8.69788	8.95822
94	11.1388	2.12731	7.16561	9.62218	10.6043	8.42806	11.7826	13.4744	12.2113	15.1207	8.79667	13.695	8.62933	4.20636	12.1642	10.5071	10.2068	8.13782	7.77227	8.39136	9.12803	13.2893	9.704	12.8017	13.435	12.7515	11.6408	12.763	13.0441	10.7203	12.1089	11.2269	7.99	11.1384	10.9375	10.3962	13.4366	12.1933	11.5246	12.0108	12.8495	12.7055	13.2993	13.3904	12.2572	11.6184	11.3372	9.52745	8.784
95	11.1684	2.39397	6.71833	9.81115	10.6719	8.10911	11.5687	13.9841	12.2356	15.4776	8.36667	14.0494	7.30711	3.6279	13.3076	9.55791	9.98439	8.30903	7.40558	7.98112	9.41301	13.8328	9.46989	13.1139	13.7351	13.2828	11.3852	12.3413	12.9537	10.8097	11.4528	11.8494	7.378	10.7454	10.8407	10.8519	13.2804	11.9606	12.0523	12.3337	13.4917	12.789	13.2105	13.6725	11.6339	11.8756	11.5905	10.303	8.20222
96	10.6738	2.70444	6.03704	9.81891	10.2356	7.47181	10.8066	13.9799	11.7041	15.3955	7.66378	14.1564	5.57878	2.54761	14.0339	8.01824	9.07172	8.1306	6.6818	6.82084	9.15925	14.0485	8.48311	12.7535	13.382	13.4477	10.4923	10.9619	12.2391	10.2182	10.1189	12.2468	6.37476	9.85856	10.1747	10.9004	12.3053	11.011	12.0961	11.9761	13.6724	12.1259	12.171	13.7063	10.1941	11.6552	11.3695	10.8363	7.05489
97	9.58772	2.98387	5.12633	9.39964	9.06967	6.47009	9.44261	13.1962	10.625	14.7272	6.64833	13.8235	3.71833	0.994636	13.9918	6.10927	7.49845	7.45161	5.62788	5.04967	8.09418	13.6308	6.79667	11.5745	12.0993	13.0102	9.02545	8.95358	10.9822	9.00415	8.26212	12.2223	5.06403	8.53548	8.92279	10.388	10.5945	9.44355	11.4622	10.8318	13.1703	10.7228	10.3782	13.2395	8.20727	10.8323	10.4342	10.9259	5.52233
98	8.04006	3.11954	4.14242	8.51042	7.34644	5.25683	7.74078	11.6715	9.18427	13.5117	5.51233	12.8472	2.01956	-0.75204	13.0262	4.15102	5.51759	6.34216	4.41974	2.94133	6.40813	12.495	4.78767	9.682	10.088	11.8217	7.1527	6.66664	9.38595	7.40333	6.12594	11.6698	3.63044	6.93927	7.24763	9.34848	8.39471	7.49348	10.1377	9.03181	11.8959	8.79965	8.14971	12.0064	6.05348	9.45175	8.98655	10.4336	3.94333
99	6.26997	3.0506	3.25632	7.21539	5.34878	4.06423	5.93942	9.67085	7.60488	11.9516	4.47289	11.1968	0.757111	-2.33038	11.3083	2.51609	3.45338	5.01036	3.26036	0.840263	4.40114	10.8131	2.83844	7.37164	7.71389	9.98995	5.10456	4.4568	7.66617	5.70405	3.97535	10.6865	2.28681	5.26834	5.38318	7.98163	6.03715	5.47796	8.33982	6.87713	9.98621	6.6708	5.84225	9.94572	4.06682	7.70158	7.34473	9.29018	2.62156
100	4.54698	2.78711	2.604	5.648	3.375	3.092	4.292	7.494	6.079	10.284	3.707	9.094	0.1	-3.413	9.199	1.6	1.595	3.688	2.332	-0.926	2.434	8.916	1.259	4.997	5.365	7.797	3.163	2.615	6.006	4.179	2.091	9.475	1.251	3.733	3.564	6.516	3.83	3.68	6.363	4.697	7.707	4.619	3.776	7.272	2.484	5.83	5.778	7.623	1.763
all values Left	mean	std	steps
1	24.1299	2.37421	26.074	27.505	28.009	21.747	23.99	22.604	24.587	20.724	24.969	16.399	20.335	22.542	23.195	26.188	21.581	25.744	24.31	17.533	25.202	23.739	21.576	23.251	27.871	25.898	24.285	24.66	23.41	25.22	22.404	23.485	25.586	24.648	22.492	24.888	24.655	24.438	26.97	23.827	26.345	23.963	24.425	26.83	25.634	24.619	21.966	27.039	22.617
2	22.7768	2.61987	24.8646	26.7667	27.1401	20.1032	22.7685	21.3405	23.5953	19.1588	24.015	14.2074	18.3993	21.3617	22.0694	25.5101	20.2666	24.342	22.7286	15.6634	23.8681	22.2407	19.4786	21.6565	27.1072	24.4867	22.9262	23.4014	22.0918	23.9535	21.0993	22.1741	24.2385	23.1389	20.774	23.5202	23.4637	23.1442	25.5422	22.2006	25.0459	22.5692	22.9071	26.2185	24.3476	22.958	20.47	26.2336	20.8941
3	21.1741	2.88269	23.4348	25.7932	26.0073	18.2128	21.3315	19.7577	22.3642	17.4274	22.8553	11.7462	16.2808	19.9076	20.7134	24.5977	18.7447	22.6254	20.8643	13.5701	22.2936	20.5156	17.1183	19.6931	26.1266	22.8361	21.3236	21.9253	20.5042	22.4545	19.475	20.6185	22.6592	21.3787	18.7885	21.8845	22.0195	21.6648	23.8092	20.379	23.4847	20.9258	21.136	25.4024	22.8198	21.031	18.6831	25.1397	18.9631
4	19.3132	3.16337	21.7797	24.559	24.609	16.0571	19.6705	17.812	20.905	15.5189	21.486	9.01794	14.0071	18.1428	19.1099	23.4048	16.9994	20.5605	18.7525	11.2058	20.4747	18.5488	14.4877	17.3088	24.914	20.9593	19.4724	20.2521	18.6675	20.7317	17.4517	18.8115	20.8908	19.3638	16.4953	19.9765	20.2991	20.0313	21.7859	18.364	21.6479	19.0269	19.1019	24.3421	21.0777	18.8814	16.5797	23.7227	16.7927
5	17.1724	3.46885	19.8782	23.0519	22.9301	13.5993	17.7628	15.4455	19.2298	13.4075	19.8969	5.9711	11.5843	16.0166	17.2107	21.9005	15.0009	18.1137	16.4071	8.52414	18.3911	16.3013	11.5591	14.4713	23.4531	18.8542	17.3593	18.3786	16.5927	18.7759	14.9598	16.7105	18.9148	17.086	13.839	17.7721	18.2643	18.251	19.4879	16.1424	19.5329	16.8716	16.7641	23.0217	19.0547	16.5215	14.1292	21.9442	14.325
6	14.7107	3.81088	17.6764	21.2615	20.9174	10.7676	15.5829	12.6025	17.3144	11.0581	18.0444	2.48383	9.00327	13.4719	14.9	20.0431	12.7085	15.2661	13.8253	5.47071	16.0062	13.6715	8.28172	11.1874	21.7189	16.4719	14.9806	16.2721	14.2659	16.5578	11.9634	14.2642	16.6735	14.5177	10.789	15.2349	15.8617	16.2627	16.9158	13.6712	17.1311	14.4274	14.0685	21.4423	16.7314	13.9436	11.2807	19.7633	11.4277
7	11.8702	4.18687	15.092	19.1245	18.5677	7.45164	13.1075	9.25427	15.135	8.4167	15.8433	-1.50018	6.21745	10.4642	12.1426	17.6906	10.0304	11.9989	10.9313	1.91252	13.2331	10.654	4.68012	7.514	19.7077	13.739	12.3249	13.8621	11.6329	14.0175	8.496	11.3598	14.1054	11.6039	7.46642	12.326	13.006	13.9617	13.9691	10.8317	14.3617	11.5439	10.9089	19.5933	14.0325	11.0884	8.01233	17.0713	7.997
8	8.65534	4.53121	12.008	16.6481	15.8316	3.73091	10.3031	5.43389	12.6787	5.45746	13.2726	-5.75248	3.13012	7.08207	8.96107	14.7715	6.86023	8.3268	7.61573	-2.08967	10.0873	7.22273	1.02688	3.74164	17.4084	10.5839	9.40018	11.0073	8.53764	11.1002	4.86409	8.04951	11.1506	8.33232	4.22748	9.10597	9.647	11.2388	10.5467	7.518	11.1539	8.19116	7.30841	17.3989	10.7506	7.90521	4.44	13.8489	4.23356
9	5.21069	4.71642	8.40236	13.8104	12.6386	-0.113242	7.30027	1.46608	9.90744	2.16436	10.3173	-9.6738	-0.33603	3.75655	5.46555	11.2798	3.44345	4.53724	3.95518	-6.33069	6.67729	3.54041	-2.18675	0.377	14.7762	7.01867	6.40241	7.68431	4.99877	7.80645	1.54718	4.54534	7.80018	4.89631	1.60564	5.92673	5.85209	7.981	6.67201	3.85427	7.47682	4.49456	3.52135	14.8204	6.88784	4.41937	0.859444	10.1055	0.607444
10	1.83591	4.6518	4.58527	10.6156	9.00518	-3.60991	4.36955	-2.22382	6.817	-1.34091	7.04582	-12.6731	-4.07591	0.957455	1.94573	7.35982	0.243455	1.07391	0.265727	-10.4255	3.32209	0.163818	-4.557	-2.09218	11.769	3.31	3.62591	4.06618	1.28609	4.25045	-1.00591	1.25482	4.34291	1.76845	-0.137091	3.19582	1.86473	4.252	2.63173	0.202818	3.50627	0.858636	0.0481818	11.8233	2.81745	0.872545	-2.263	5.98818	-2.293
11	-1.06464	4.34378	1.05073	7.17605	5.23163	-6.17061	1.87291	-5.23178	3.60056	-4.72758	3.71485	-14.3527	-7.65297	-0.978566	-1.11064	3.38353	-2.27483	-1.59634	-2.96364	-13.885	0.477384	-2.36713	-5.88205	-3.38482	8.34022	0.0666667	1.36423	0.552667	-2.12159	0.756091	-2.53245	-1.36455	1.17292	-0.618394	-0.972798	1.21912	-1.85782	0.504444	-1.08542	-2.93564	-0.341707	-2.17495	-2.60673	8.43117	-0.774939	-2.30352	-4.31956	1.91178	-3.85644
12	-3.13966	3.92703	-1.70467	3.86444	1.77889	-7.49733	0.0966667	-7.286	0.709556	-7.46033	0.743	-14.6039	-10.5403	-1.94411	-3.35533	-0.0536667	-3.82567	-3.18956	-5.289	-16.1171	-1.36211	-3.77344	-6.19478	-3.489	4.77244	-2.27467	-0.196778	-2.36878	-4.73356	-2.231	-3.041	-2.90389	-1.33422	-2.03322	-1.03722	0.107889	-4.806	-2.61289	-3.91844	-5.144	-3.46911	-4.07711	-4.08056	4.86022	-3.18567	-4.58367	-5.27211	-1.46078	-4.23622
13	-4.22386	3.57291	-3.37818	1.14215	-0.762848	-7.69055	-0.799303	-8.31903	-1.46033	-9.11609	-1.53609	-13.5801	-12.3166	-2.04776	-4.62055	-2.4547	-4.37688	-3.6523	-6.34936	-17.0261	-2.21152	-4.04658	-5.7003	-2.49345	1.49167	-3.536	-0.960697	-4.33167	-6.25279	-4.16809	-2.67027	-3.47994	-2.95018	-2.48455	-0.537364	-0.192697	-6.45955	-4.67567	-5.61594	-6.10373	-5.48042	-4.88642	-4.44888	1.60758	-4.28173	-5.72391	-5.23433	-3.6493	-3.68167
14	-4.37251	3.35621	-3.93442	-0.669091	-2.12386	-6.98024	-0.84599	-8.40307	-2.67378	-9.60736	-2.90942	-11.5571	-12.8168	-1.49263	-4.94784	-3.68925	-4.03806	-3.20655	-6.39855	-16.6547	-2.21569	-3.33243	-4.65037	-0.843455	-1.05211	-3.789	-0.966525	-5.1466	-6.58249	-5.03018	-1.83045	-3.28301	-3.63993	-2.15027	0.323121	0.111141	-6.92727	-5.562	-6.27919	-6.07982	-6.36356	-4.75801	-4.01223	-0.670202	-4.15059	-5.82359	-4.47322	-4.60151	-2.52089
15	-3.77522	3.22341	-3.49927	-1.47159	-2.43352	-5.66897	-0.284899	-7.81615	-2.87633	-9.04211	-3.35476	-8.98815	-12.1316	-0.560808	-4.49269	-3.85341	-3.11632	-2.23636	-5.70973	-15.2339	-1.61858	-2.06992	-3.33075	1.18755	-2.503	-3.23633	-0.405919	-4.99383	-5.98222	-4.93582	-0.754727	-2.5582	-3.53064	-1.26577	1.37111	0.748434	-6.41127	-5.36833	-6.11341	-5.31273	-6.27378	-3.93795	-3.04884	-1.70668	-3.08881	-5.10108	-3.28567	-4.47557	-1.04056
16	-2.68456	3.08747	-2.46436	-1.36858	-1.93703	-4.03073	0.694576	-6.81718	-2.30333	-7.67703	-2.95245	-6.23658	-10.5194	0.541152	-3.64406	-3.21948	-1.89873	-0.996152	-4.58491	-13.0823	-0.666182	-0.491576	-1.91691	3.35991	-2.87467	-2.22833	0.579212	-4.16942	-4.78676	-4.13518	0.393545	-1.53858	-2.81579	-0.0336364	2.46733	1.56191	-5.21673	-4.44133	-5.3797	-4.06636	-5.47452	-2.66836	-1.8167	-1.64918	-1.60467	-3.829	-1.96133	-3.56436	0.516
17	-1.32992	2.91415	-1.12467	-0.571303	-0.910475	-2.32109	1.91276	-5.59228	-1.25522	-5.80019	-2.05585	-3.5422	-8.2983	1.68824	-2.59715	-2.0881	-0.586636	0.336354	-3.27918	-10.5317	0.445172	1.23353	-0.488737	5.46773	-2.46544	-1.03844	1.83366	-2.91831	-3.26073	-2.89955	1.51545	-0.411081	-1.78827	1.33603	3.51643	2.45803	-3.64445	-3.13978	-4.32998	-2.57818	-4.23521	-1.16198	-0.499222	-0.766697	0.0364747	-2.24781	-0.661333	-2.16226	2.00056
18	0.112952	2.71633	0.312424	0.56802	0.320222	-0.659879	3.21741	-4.28237	0.0744444	-3.70684	-0.887364	-1.051	-5.76942	2.80187	-1.45063	-0.725737	0.686535	1.66009	-1.979	-7.8791	1.5921	2.97643	0.918212	7.32573	-1.53622	0.195556	3.20173	-1.4311	-1.59767	-1.45818	2.56155	0.700343	-0.616717	2.73553	4.46328	3.39127	-1.93209	-1.67789	-3.18467	-1.037	-2.81885	0.394566	0.804535	0.641657	1.63524	-0.558333	0.549778	-0.535535	3.35789
19	1.52705	2.53122	1.71164	1.85673	1.60527	0.897273	4.48664	-2.97409	1.532	-1.61982	0.405727	1.17218	-3.606	3.83727	-0.219818	0.692818	1.84891	2.915	-0.780727	-5.264	2.74173	4.64664	2.28291	8.83918	-0.324	1.392	4.54709	0.161273	0.0717273	-0.00790909	3.52918	1.74391	0.591545	4.098	5.27418	4.32891	-0.251818	-0.192	-2.05673	0.438636	-1.41127	1.90027	2.07091	2.32782	3.10264	1.11255	1.648	1.12764	4.58
20	2.84268	2.3827	2.99927	3.17319	2.87885	2.32206	5.64015	-1.71246	3.00056	0.344465	1.73745	3.09475	-2.30721	4.77768	1.087	2.09742	2.84477	4.06373	0.294818	-2.78795	3.88295	6.16903	3.58075	10.0108	0.995222	2.50056	5.76776	1.7681	1.65423	1.34509	4.42273	2.69036	1.77879	5.36501	5.94534	5.22814	1.30345	1.22833	-0.964949	1.812	-0.0929293	3.28567	3.30527	4.11611	4.40062	2.70887	2.60744	2.73404	5.64311
21	4.0928	2.14956	4.14685	4.43503	4.09031	3.57491	6.6513	-0.515768	4.39478	2.12114	3.07394	4.71776	1.48776	5.62984	2.43546	3.45737	3.64721	5.08408	1.23564	-0.530081	4.99547	7.47013	4.76699	10.8616	2.30533	3.531	6.83081	3.31305	3.09301	2.56355	5.23664	3.52353	2.921	6.49201	6.48873	6.03824	2.682	2.558	0.0986465	3.06391	1.11081	4.50752	4.49716	5.8734	5.47809	4.19902	3.43933	4.22283	6.56044
22	5.17364	1.99838	5.15018	5.57339	5.20979	4.65582	7.51312	0.612152	5.66933	3.6707	4.39182	6.06579	3.51127	6.40382	3.75727	4.75139	4.27758	5.96424	2.03491	1.44324	6.03267	8.48858	5.79994	11.4509	3.56867	4.487	7.74745	4.74655	4.37185	3.64427	5.97691	4.23836	3.99573	7.456	6.9277	6.7283	3.86009	3.78267	1.14439	4.17509	2.20858	5.53379	5.60618	7.50224	6.36079	5.53633	4.15	5.55452	7.32967
23	6.1105	1.87472	6.03267	6.58244	6.21167	5.58067	8.20956	1.65589	6.80211	4.95789	5.64933	7.15367	5.26733	7.092	4.96733	5.92133	4.77056	6.70744	2.706	3.13833	6.95389	9.26711	6.651	11.865	4.75233	5.37644	8.548	6.03144	5.477	4.604	6.662	4.87067	4.94989	8.24133	7.28067	7.30233	4.856	4.89256	2.18167	5.144	3.201	6.38767	6.57378	8.93522	7.08667	6.657	4.75867	6.68344	7.964
24	6.89683	1.78608	6.79527	7.48152	7.08457	6.37364	8.73459	2.61274	7.779	6.00789	6.78921	8.01898	6.73282	7.69643	6.00186	6.92136	5.17423	7.32714	3.27427	4.54624	7.72835	9.86598	7.31808	12.1615	5.809	6.19611	9.26275	7.1548	6.40903	5.44618	7.29318	5.43168	5.76662	8.87873	7.57659	7.7791	5.68873	5.87356	3.20885	5.39	4.11274	7.0888	7.39884	10.1349	7.69626	7.57396	5.27722	7.61227	8.46989
25	7.58458	1.70052	7.43673	8.2967	7.83467	7.05373	9.10521	3.49721	8.609	6.83052	7.75355	8.71303	7.89682	8.23421	6.84221	7.72445	5.54909	7.84336	3.79527	5.67706	8.35715	10.3564	7.82982	12.386	6.72467	6.93867	9.90555	8.12506	7.18091	6.19073	7.88327	5.94367	6.466	9.40982	7.83194	8.17361	6.41045	6.72067	4.20436	6.70645	4.95433	7.67779	8.08561	11.0889	8.24976	8.30394	5.73133	8.34936	8.86533
26	8.16226	1.63189	7.95648	9.03313	8.50592	7.65221	9.37119	4.32904	9.32767	7.45742	8.52779	9.28301	8.76179	8.72708	7.49858	8.34503	5.96297	8.3059	4.29282	6.54447	8.86573	10.7898	8.22523	12.5347	7.51167	7.60856	10.5043	8.96282	7.82015	6.85373	8.44036	6.44241	7.07207	9.87572	8.05865	8.5219	7.05636	7.44978	5.14863	7.36591	5.72653	8.1938	8.64751	11.8068	8.79705	8.88009	6.14456	8.92869	9.16889
27	8.65316	1.56838	8.35976	9.69281	9.12872	8.20521	9.5703	5.13379	9.96889	7.93809	9.16276	9.75771	9.35885	9.18435	7.593	8.83202	6.46236	8.74978	4.76682	7.16302	9.274	11.1765	8.53867	12.5937	8.19078	8.21667	11.0687	9.69196	8.35965	7.45309	8.95809	6.95283	7.60822	10.2969	8.26443	8.84745	7.66373	8.06778	6.03457	7.98673	6.42616	8.65615	9.10524	12.3265	9.34571	9.34617	6.52	9.39418	9.37989
28	9.07821	1.50486	8.65264	10.3014	9.72545	8.72473	9.72282	5.93073	10.562	8.31636	9.71282	10.129	9.76927	9.60273	7.593	9.24773	7.02627	9.17591	5.19491	7.59364	9.60736	11.4894	8.78918	12.5464	8.793	8.766	11.5613	10.3344	8.82527	8.00791	9.41036	7.45655	8.10255	10.6615	8.44945	9.15555	8.25564	8.584	6.84282	8.57982	7.056	9.06391	9.45227	12.7123	9.85091	9.73018	6.843	9.77755	9.488
29	9.44766	1.42405	8.86439	10.8644	10.2903	9.19409	9.83288	6.71949	11.1037	8.62896	10.2247	10.3546	10.0429	9.95477	8.24704	9.63947	7.60227	9.55308	5.52809	7.86159	9.86509	11.6777	8.96856	12.3693	9.32911	9.23389	11.9258	10.8802	9.2089	8.488	9.75555	7.91174	8.58111	10.9415	8.60179	9.43728	8.82573	8.99822	7.56093	9.10382	7.62806	9.39386	9.69219	12.9884	10.2543	10.0554	7.05833	10.1082	9.45067
30	9.7163	1.3562	9.01479	11.366	10.7936	9.5683	9.89015	7.47791	11.577	8.87086	10.7184	10.3979	10.2091	10.2043	9.01704	9.99638	8.12561	9.82462	5.71973	7.9811	10.027	11.6933	9.0521	12.0435	9.812	9.59122	12.1162	11.3011	9.48812	8.69309	9.97018	8.27011	9.03616	11.0994	8.70766	9.66718	9.33718	9.32167	8.16281	9.49827	8.12352	9.6128	9.81185	13.1552	10.4782	10.306	7.14267	10.3774	9.262
31	9.86095	1.31131	9.10055	11.7684	11.1917	9.81909	9.87239	8.15909	11.952	9.02479	11.1805	10.2714	10.2753	10.3177	9.15609	10.2778	8.53815	9.91061	5.75955	7.96255	10.0485	11.5743	9.01394	11.5665	10.2257	9.791	12.0822	11.5597	9.62921	9.37091	10.0525	8.48282	9.42758	11.1281	8.76382	9.77703	9.74364	9.53833	8.61076	9.72091	8.5087	9.68297	9.7893	13.1856	10.4679	10.4464	7.08533	10.5433	8.921
32	9.86267	1.30099	9.098	12.0209	11.4202	9.95979	9.7671	8.71566	12.1904	9.08513	11.5768	10.0596	10.2355	10.2701	9.12195	10.4372	8.80199	9.77913	5.67291	7.84964	9.8887	11.3696	8.86632	10.9571	10.5362	9.80922	11.8515	11.6134	9.61794	9.65464	10.0135	8.53806	9.71831	11.0552	8.78737	9.71525	9.99727	9.62233	8.8752	9.74991	8.75086	9.60527	9.60884	13.0421	10.2888	10.4679	6.89767	10.5576	8.47611
33	9.74554	1.30247	8.98958	12.0887	11.4606	10.0423	9.56607	9.11727	12.2689	9.10664	11.8627	9.92558	10.0882	10.0327	8.92875	10.4108	8.90106	9.41058	5.54809	7.74491	9.58375	11.1285	8.67847	10.2839	10.6927	9.65778	11.4927	11.402	9.49408	9.79491	9.89309	8.50981	9.87749	10.9347	8.81386	9.47041	10.0736	9.54711	8.95374	9.609	8.81833	9.45627	9.3021	12.6827	9.99481	10.4109	6.61933	10.3701	8.051
34	9.5723	1.28458	8.804	11.9407	11.3527	10.109	9.28767	9.36033	12.212	9.20933	11.996	10.019	9.858	9.60333	8.62533	10.2093	8.90233	8.86633	5.517	7.76267	9.18833	10.93	8.54133	9.664	10.6783	9.42567	11.1167	10.961	9.387	9.767	9.748	8.49067	9.901	10.83	8.882	9.101	10.002	9.36567	8.92567	9.38	8.76433	9.32333	9.017	12.156	9.67167	10.3473	6.34433	10.0133	7.817
35	9.42198	1.22875	8.64145	11.5789	11.0953	10.1322	8.96641	9.39188	12.0763	9.49218	11.9385	10.4191	9.61897	8.94539	8.30486	9.92226	8.87263	8.29725	5.72364	7.98927	8.7584	10.8813	8.49647	9.27955	10.5458	9.24044	10.8363	10.3722	9.43132	9.57382	9.675	8.5631	9.82693	10.7781	9.01063	8.71201	9.89345	9.19922	8.8991	9.20427	8.69146	9.30082	8.93011	11.5462	9.46759	10.3075	6.18544	9.56925	7.88489
36	9.36779	1.1612	8.60921	11.0132	10.6509	10.1169	8.6324	9.2089	11.9156	9.99598	11.7208	11.0835	9.46621	8.06039	8.12955	9.69169	8.85343	7.88681	6.14155	8.43545	8.36417	11.0652	8.55415	9.22636	10.379	9.21611	10.7103	9.79273	9.72552	9.31155	9.74973	8.78249	9.69516	10.7786	9.20781	8.42929	9.90327	9.16933	8.98419	9.18836	8.72292	9.46886	9.17261	10.9783	9.50693	10.3131	6.24411	9.14646	8.30711
37	9.46163	1.14816	8.75845	10.2585	10.11	10.1399	8.34782	8.91045	11.758	10.7049	11.3322	11.8702	9.428	7.03209	8.24136	9.64973	8.87618	7.78709	6.68355	8.98664	8.12145	11.4963	8.727	9.53455	10.283	9.436	10.76	9.40945	10.2965	9.08227	10.0088	9.18064	9.48436	10.8262	9.50536	8.382	10.1335	9.362	9.26155	9.38191	8.95209	9.86136	9.77545	10.5815	9.874	10.4008	6.579	8.87018	9.036
38	9.71779	1.24713	9.10445	9.40476	9.64077	10.2698	8.20493	8.63859	11.6157	11.541	10.7825	12.6427	9.47836	6.02143	8.67014	9.84559	9.00252	7.94461	7.25164	9.51127	8.12382	12.08	9.02746	10.1368	10.3927	9.95622	10.9465	9.37568	11.0946	8.98091	10.4336	9.73824	9.17505	10.927	9.91518	8.5913	10.6207	9.82978	9.78189	9.78909	9.447	10.431	10.6791	10.4388	10.4456	10.623	7.20678	8.85869	9.93944
39	10.105	1.43789	9.61842	8.58442	9.38731	10.4977	8.26974	8.43032	11.525	12.3753	10.1555	13.2935	9.57336	5.23326	9.39853	10.1967	9.30348	8.20545	7.78473	9.95748	8.40047	12.7139	9.40216	10.9095	10.7292	10.668	11.2302	9.80609	11.9787	9.06455	10.9721	10.414	8.81403	11.0727	10.3862	9.03934	11.323	10.4629	10.4979	10.3808	10.1937	11.1086	11.6992	10.5934	11.118	10.9824	7.97667	9.12313	10.8229
40	10.5449	1.66543	10.2105	7.91967	9.42324	10.6657	8.53933	8.10467	11.5357	13.1087	9.59073	13.7853	9.64055	4.73382	10.3952	10.574	9.72242	8.31009	8.21409	10.33	8.85603	13.3505	9.67236	11.7263	11.2703	11.4663	11.5152	10.5925	12.7105	9.34227	11.5404	11.1367	8.45073	11.172	10.7929	9.6537	12.1315	11.142	11.2616	11.0874	11.0876	11.8103	12.6231	10.9708	11.7827	11.3739	8.80167	9.55297	11.5297
41	10.9089	1.90703	10.7288	7.44738	9.61491	10.5057	8.93178	7.44905	11.6514	13.6323	9.15073	14.0968	9.52473	4.41948	11.5964	10.8373	10.0874	7.9809	8.40682	10.6143	9.28649	13.881	9.59546	12.4638	11.9499	12.2489	11.6422	11.5375	13.062	9.76736	11.9914	11.8023	8.05967	11.0366	10.9491	10.3096	12.865	11.7456	11.891	11.7625	12.0145	12.4291	13.2338	11.4756	12.3342	11.5943	9.638	9.97863	11.8141
42	11.0203	2.18046	10.9856	7.05333	9.8084	9.74812	9.28948	6.41948	11.7797	13.7583	8.78788	14.1305	8.98612	4.04112	12.8232	10.8075	10.143	7.09628	8.19955	10.6781	9.37552	14.0105	8.92973	12.9768	12.6677	12.9146	11.3852	12.3637	12.8332	10.2547	12.1419	12.2358	7.51606	10.4641	10.6402	10.8267	13.3421	12.1303	12.1658	12.2144	12.8634	12.7733	13.2562	11.9801	12.7184	11.3809	10.3929	10.1344	11.3102
43	10.6926	2.50857	10.8195	6.537	9.81891	8.33327	9.34552	5.17912	11.699	13.1822	8.35909	13.6798	7.81691	3.28612	13.8146	10.2649	9.61609	5.80218	7.40809	10.3015	8.8503	13.4587	7.6067	13.0234	13.294	13.3527	10.5146	12.751	11.9523	10.6741	11.7825	12.2297	6.666	9.38833	9.72676	10.9347	13.3686	12.128	11.8061	12.2017	13.4966	12.5908	12.4038	12.3048	12.8001	10.5634	10.8703	9.65324	9.955
44	9.82217	2.85221	10.0935	5.76496	9.38776	6.44721	8.90889	3.97087	11.1676	11.7445	7.65576	12.5568	6.15197	1.97221	14.1899	9.08651	8.37504	4.40521	5.96536	9.30584	7.62321	12.159	5.80711	12.3346	13.6754	13.379	9.08436	12.4047	10.5426	10.8055	10.7625	11.6633	5.47443	7.90245	8.24354	10.4788	12.7305	11.5586	10.6494	11.4901	13.6679	11.6659	10.6825	12.2285	12.357	9.2423	10.8894	8.31418	8.076
45	8.4527	3.08187	8.79967	4.78411	8.47422	4.443	7.95956	3.02878	10.0727	9.73156	6.64833	10.7393	4.27767	0.225556	13.4698	7.44867	6.53011	3.14244	4.023	7.73589	5.85944	10.3204	3.86578	10.83	13.5419	12.7327	7.25433	11.1529	8.82678	10.39	9.114	10.6398	4.10711	6.22511	6.437	9.47467	11.325	10.315	8.93967	10.036	13.1543	10.037	8.48644	11.4668	11.2581	7.71467	10.3033	6.388	6.013
46	6.76657	3.09113	7.09	3.79018	7.14655	2.62391	6.65382	2.43164	8.524	7.50336	5.52173	8.57773	2.49309	-1.52882	11.8708	5.56727	4.45573	2.17291	1.89636	5.85709	3.86855	8.38073	2.15864	8.65836	12.59	11.313	5.245	9.23873	7.06709	9.26845	7.01609	9.37573	2.77036	4.58636	4.57264	8.11818	9.24645	8.509	6.97573	8.01518	11.869	7.96673	6.17264	10.0029	9.49445	6.218	9.056	4.23355	4.046
47	5.02145	2.86074	5.20115	2.97733	5.53883	1.19724	5.19717	2.11764	6.73633	5.40181	4.48915	6.44307	1.08715	-2.90052	9.76389	3.69962	2.48421	1.56036	-0.0223636	4.00853	2.05173	6.67072	0.876343	6.27418	10.706	9.24211	3.32542	7.02173	5.44396	7.733	4.82055	8.07132	1.66032	3.18906	2.85642	6.64398	6.91982	6.43544	5.04189	5.84691	9.95124	5.82456	4.0674	8.08113	7.36678	4.93315	7.28078	2.23332	2.42589
48	3.46796	2.46385	3.41939	2.4867	3.8629	0.241848	3.80245	2.03077	5.01867	3.68635	3.72479	4.56444	0.263636	-3.62814	7.54813	2.22511	0.854818	1.37366	-1.46491	2.41196	0.661273	5.31423	0.0794242	4.01464	8.37822	6.96633	1.83464	4.8401	4.0773	6.06036	2.80555	6.82603	0.954919	2.19636	1.42926	5.24704	4.66	4.49222	3.3681	3.82427	7.66712	3.88054	2.41611	6.01775	5.31639	3.95835	5.44522	0.70098	1.20933
49	2.29898	1.98922	2.00355	2.43948	2.43967	-0.186636	2.66282	2.19991	3.59333	2.54882	3.42173	3.04106	0.0811818	-3.64067	5.52848	1.59873	-0.260636	1.66388	-2.25509	1.24936	-0.191667	4.32764	-0.182848	2.12182	6.00033	4.78067	1.04955	2.97742	3.04321	4.51718	1.27209	5.702	0.754394	1.72755	0.423697	4.0687	2.71727	2.896	2.15136	2.15882	5.34439	2.29761	1.3827	4.11436	3.62906	3.3983	3.85333	-0.144303	0.438333
50	1.61139	1.56739	1.15694	2.87105	1.5797	-0.108273	1.90789	2.67583	2.61733	1.92421	3.64097	1.90778	0.488455	-3.00236	3.80475	1.82996	-0.742869	2.3877	-2.32209	0.680263	-0.433212	3.64865	0.132586	0.709	3.91789	2.90478	0.98596	1.6094	2.40695	3.29809	0.462273	4.75866	1.04788	1.82791	-0.0335859	3.16765	1.27727	1.75111	1.44852	0.961545	3.27151	1.23938	0.862556	2.58501	2.52207	3.30065	2.65156	-0.333354	0.182778
51	1.46607	1.37287	0.986515	3.76491	1.48882	0.470515	1.6589	3.47511	2.26944	1.7782	4.37248	1.26425	1.39518	-1.8062	2.39189	2.81329	-0.513939	3.48267	-1.68791	0.807535	0.0114949	3.29042	1.02262	-0.150545	2.41333	1.53389	1.56947	0.863343	2.2803	2.53636	0.507091	4.07134	1.76952	2.48348	0.124889	2.61225	0.555636	1.19589	1.3186	0.344818	1.63917	0.892303	0.818455	1.59408	1.88914	3.70352	1.85744	0.133283	0.528778
52	1.85336	1.5124	1.47918	5.0233	2.13306	1.48182	1.96282	4.5303	2.617	2.13364	5.53527	1.21812	2.65482	-0.205697	1.34421	4.35806	0.356758	4.84879	-0.519182	1.54733	1.05627	3.37776	2.37097	-0.385636	1.56967	0.822	2.65464	0.781455	2.68358	2.31327	1.31809	3.73279	2.79564	3.57558	0.821818	2.48282	0.626636	1.33833	1.72379	0.370909	0.59	1.26876	1.25039	1.25815	1.72445	4.55964	1.45167	1.18706	1.40067
53	2.69986	1.83441	2.53433	6.51513	3.31872	2.81039	2.78492	5.7404	3.55867	3.01274	7.02503	1.74448	4.13215	1.63673	0.781909	6.25605	1.69337	6.36988	0.981364	2.71866	2.50675	4.01389	4.0087	-0.0225455	1.347	0.793444	4.06583	1.30474	3.50979	2.63518	2.67545	3.80067	3.99819	4.94395	1.90301	2.80468	1.35991	2.12711	2.56077	0.968818	0.209667	2.22708	2.1133	1.5834	2.16602	5.77063	1.49011	2.69535	2.62644
54	3.91399	2.14064	4.01155	8.1351	4.87216	4.31294	4.05401	7.01675	4.97356	4.40048	8.71958	2.75602	5.72261	3.59062	0.82201	8.32044	3.33109	7.93833	2.664	4.18017	4.19679	5.12326	5.79495	0.863727	1.73111	1.39167	5.64108	2.34495	4.64765	3.45464	4.38482	4.26854	5.28819	6.4616	3.23421	3.56751	2.60209	3.45867	3.72383	2.03609	0.559444	3.61591	3.33568	2.50083	3.08999	7.2292	2.01711	4.51481	4.05833
55	5.36072	2.34898	5.75973	9.78973	6.63718	5.82491	5.60727	8.28709	6.7	6.10709	10.4606	4.12382	7.32255	5.53191	1.385	10.364	5.11455	9.46891	4.40036	5.78964	5.96845	6.52755	7.59891	2.15718	2.643	2.477	7.23027	3.77173	5.97318	4.66955	6.26764	5.05591	6.59445	8.01682	4.68645	4.66591	4.18164	5.175	5.03991	3.44345	1.44645	5.265	4.73655	3.86245	4.37373	8.77664	2.97	6.438	5.572
56	6.91536	2.44425	7.60367	11.3978	8.45211	7.25067	7.28844	9.49767	8.56722	7.98289	12.147	5.70533	8.84167	7.351	2.36411	12.2699	6.91156	10.9113	6.082	7.395	7.67811	8.07744	9.30889	3.72	3.98911	3.90044	8.73678	5.436	7.37056	6.154	8.177	6.05733	7.86067	9.51744	6.14244	5.96833	5.935	7.11333	6.39322	5.053	2.70911	7.013	6.17989	5.491	5.89967	10.3168	4.26533	8.32478	7.05767
57	8.45822	2.45399	9.42021	12.9056	10.2126	8.53603	8.98073	10.6036	10.3963	9.88125	13.7065	7.3568	10.2233	8.96071	3.62866	13.9686	8.61378	12.2427	7.60382	8.87322	9.21242	9.64339	10.8426	5.40827	5.53644	5.44522	10.1029	7.19105	8.73781	7.77218	9.976	7.1661	9.04801	10.9071	7.51048	7.35939	7.70718	9.07144	7.69629	6.71655	4.19125	8.70334	7.56712	7.22194	7.5012	11.7859	5.71656	10.0694	8.44078
58	9.90787	2.4114	11.1086	14.2932	11.8484	9.66127	10.6007	11.591	12.099	11.676	15.0867	8.94073	11.4425	10.3218	5.05948	15.429	10.1436	13.4611	8.94382	10.1829	10.5384	11.1366	12.159	7.06809	7.13833	6.98667	11.3074	8.89812	10.0017	9.37982	11.5992	8.31867	10.1314	12.1534	8.72542	8.73867	9.36736	10.937	8.897	8.29536	5.75694	10.2387	8.84606	8.90239	9.0753	13.1478	7.202	11.6069	9.69
59	11.2201	2.34717	12.6074	15.5523	13.3005	10.6392	12.101	12.4904	13.6341	13.2749	16.274	10.3809	12.4936	11.4717	6.5193	16.6364	11.4914	14.5828	10.1035	11.3193	11.6624	12.5344	13.2784	8.609	8.67711	8.42678	12.3595	10.4741	11.1417	10.8994	13.0173	9.48366	11.1018	13.2514	9.76222	10.0368	10.8467	12.6453	9.96123	9.72282	7.28502	11.5709	9.99182	10.4429	10.5515	14.3708	8.621	12.8895	10.7982
60	12.3832	2.2837	13.8922	16.6791	14.5892	11.5022	13.4447	13.3251	14.9828	14.6757	17.304	11.6464	13.3915	12.4448	7.9374	17.6325	12.6617	15.6125	11.1088	12.301	12.6087	13.8431	14.2182	9.98273	10.0714	9.70644	13.2674	11.8839	12.1582	12.2906	14.2297	10.6459	11.9671	14.2223	10.6386	11.2168	12.1186	14.167	10.8996	10.9748	8.69482	12.6952	11.0176	11.8032	11.8998	15.4539	9.90867	13.9454	11.7546
61	13.404	2.2333	14.9537	17.6671	15.7291	12.2685	14.643	14.1174	16.1547	15.9113	18.209	12.7251	14.185	13.2689	9.28073	18.4601	13.6744	16.5639	11.9936	13.149	13.3982	15.0642	15.0011	11.1751	11.294	10.8233	14.0602	13.1224	13.0592	13.5365	15.2558	11.7885	12.7427	15.0823	11.3692	12.2911	13.1915	15.5207	11.7356	12.0555	9.95606	13.6207	11.9365	12.9846	13.1197	16.4058	11.048	14.8125	12.5683
62	14.2962	2.2027	15.8164	18.5359	16.7362	12.9544	15.7037	14.8799	17.1787	17.0115	19.0155	13.6209	14.9053	13.9638	10.5216	19.1474	14.5501	17.4414	12.7865	13.8925	14.0738	16.2013	15.6471	12.176	12.3663	11.8066	14.7551	14.1984	13.8515	14.6253	16.1111	12.892	13.4476	15.8466	11.9695	13.2719	14.0809	16.7392	12.4928	12.9723	11.0631	14.3932	12.7531	14.0111	14.2105	17.2347	12.0394	15.5192	13.2643
63	15.0725	2.18873	16.5068	19.3005	17.6011	13.5737	16.6215	15.6101	18.0678	17.9902	19.7257	14.3492	15.5676	14.5454	11.6481	19.7113	15.3054	18.2353	13.51	14.5536	14.6662	17.2535	16.1767	13.0048	13.3101	12.6719	15.3611	15.1281	14.5425	15.5641	16.8144	13.9331	14.0922	16.5264	12.4555	14.1606	14.8233	17.8322	13.1899	13.7448	12.0214	15.0555	13.4727	14.911	15.1805	17.944	12.8821	16.0899	13.8591
64	15.7441	2.18504	17.0505	19.959	18.3516	14.1454	17.3858	16.2979	18.828	18.8484	20.3371	14.9191	16.179	15.0135	12.6506	20.1555	15.9459	18.9312	14.1863	15.1433	15.1907	18.2084	16.6106	13.6968	14.148	13.433	15.8883	15.9198	15.1382	16.372	17.3931	14.8817	14.6818	17.1282	12.8507	14.9596	15.4543	18.8	13.8332	14.4055	12.8327	15.6411	14.1013	15.7051	16.0642	18.5331	13.586	16.5412	14.379
65	16.3212	2.1835	17.4773	20.5042	18.9917	14.6812	17.9929	16.9434	19.4449	19.5941	20.8436	15.3758	16.743	15.3898	13.5208	20.4812	16.4896	19.524	14.825	15.6725	15.6553	19.0493	16.9765	14.2835	14.8826	14.0799	16.3481	16.5861	15.6585	17.0545	17.8636	15.7181	15.2201	17.6537	13.1788	15.665	15.9908	19.6267	14.431	14.9804	13.5151	16.1723	14.6567	16.4215	16.8717	19.013	14.1589	16.8951	14.8551
66	16.8146	2.17671	17.8142	20.9266	19.5185	15.1918	18.437	17.54	19.9413	20.2462	21.2419	15.7525	17.2618	15.6781	14.2461	20.6981	16.9418	20.0094	15.4245	16.1426	16.0617	19.7843	17.2918	14.7966	15.5394	14.6274	16.7537	17.1094	16.1169	17.609	18.2455	16.4258	15.7137	18.1136	13.4651	16.2583	16.4428	20.3313	14.992	15.4859	14.0952	16.6461	15.1569	17.0651	17.5941	19.4007	14.6493	17.1777	15.3069
67	17.2376	2.15956	18.083	21.236	19.9387	15.685	18.759	18.0823	20.322	20.8063	21.535	16.069	17.736	15.889	14.8317	20.807	17.31	20.4067	15.983	16.559	16.429	20.4317	17.5767	15.26	16.1273	15.0897	17.1303	17.484	16.5303	18.045	18.562	17.0257	16.1773	18.5207	13.7417	16.7533	16.817	20.9237	15.5177	15.934	14.5913	17.0647	15.6113	17.6327	18.2497	19.7093	15.0813	17.406	15.7433
68	17.6031	2.12755	18.2954	21.4391	20.285	16.1582	18.9853	18.5708	20.598	21.2741	21.7045	16.3313	18.1615	16.0455	15.3129	20.8123	17.6099	20.7338	16.4982	16.9394	16.7819	21.0087	17.8407	15.6888	16.6588	15.4924	17.4875	17.7292	16.9167	18.3716	18.8199	17.5458	16.6305	18.8834	14.0314	17.1681	17.1213	21.4144	16.0104	16.3386	15.0208	17.4338	16.0319	18.1225	18.846	19.9537	15.4704	17.5964	16.1748
69	17.9205	2.08078	18.4756	21.5462	20.568	16.6104	19.1398	19.0102	20.7834	21.6509	21.7652	16.5412	18.5485	16.166	15.7178	20.7211	17.8688	21.0038	16.9735	17.3047	16.918	21.5054	18.0948	16.0989	17.1412	15.8593	17.8286	17.8719	17.2888	18.6263	19.0366	18.0002	17.0842	19.2201	14.3391	17.5293	17.3819	21.8112	16.4774	16.7241	15.4054	17.7769	16.4347	18.5414	19.3646	20.1498	15.8202	17.7548	16.6193
70	18.2141	2.01332	18.6374	21.5696	20.7957	17.0453	19.2388	19.3987	20.8933	21.9435	21.7125	16.7062	18.9038	16.2523	16.0797	20.5486	18.1047	21.2257	17.4332	17.6677	17.4732	21.9281	18.3515	16.4913	17.589	16.2173	18.1594	17.9412	17.6524	18.8269	19.2168	18.4022	17.5362	19.5439	14.6655	17.8677	17.6183	22.127	16.9348	17.103	15.7665	18.1206	16.8312	18.8904	19.822	20.3042	16.135	17.8892	17.0743
71	18.4847	1.93206	18.7922	21.5188	20.9832	17.471	19.2996	19.7514	20.9339	22.164	21.5549	16.8531	19.2366	16.3338	16.4359	20.3222	18.3292	21.4086	17.8987	18.0301	17.8521	22.2887	18.6214	16.8695	18.015	16.5888	18.4949	17.9775	18.0188	18.992	19.368	18.7653	17.9871	19.861	15.0093	18.1944	17.8435	22.3744	17.3918	17.4793	16.1246	18.4801	17.2439	19.1799	20.2296	20.4234	16.4248	18.014	17.5308
72	18.7447	1.83793	18.9533	21.4146	21.1478	17.8892	19.3328	20.0864	20.9168	22.312	21.3071	17.0045	19.5605	16.4302	16.8005	20.0637	18.5401	21.5528	18.3697	18.388	18.2201	22.5916	18.9139	17.2405	18.4291	16.9798	18.84	18.0078	18.3976	19.1389	19.501	19.1048	18.4389	20.174	15.374	18.5045	18.0714	22.5606	17.8501	17.8615	16.4926	18.861	17.6844	19.4217	20.5905	20.5202	16.702	18.1479	17.9824
73	18.9973	1.73852	19.1316	21.2795	21.3056	18.2906	19.3577	20.4075	20.861	22.3965	21.0056	17.1826	19.8885	16.5554	17.176	19.7959	18.7402	21.6709	18.8435	18.7483	18.5975	22.8375	19.2302	17.6164	18.841	17.389	19.1967	18.0504	18.7852	19.2828	19.632	19.4333	18.8886	20.4839	15.7757	18.8057	18.3173	22.687	17.994	18.2495	16.8825	19.2679	18.1508	19.6327	20.919	20.6153	16.979	18.3033	18.429
74	19.2682	1.63205	19.3313	21.1346	21.4767	18.6889	19.3939	20.7047	20.785	22.4423	20.6973	17.401	20.2278	16.7243	17.5632	19.5442	18.9393	21.7877	19.316	19.1162	18.9912	23.0354	19.5698	18.0011	19.2538	17.807	19.5642	18.066	19.1743	19.4419	19.7788	19.7541	19.3393	20.7909	16.2149	19.1077	18.5857	22.7507	18.7456	18.6335	17.2956	19.7066	18.6455	19.8301	21.2333	20.7251	17.27	18.4858	18.8941
75	19.5464	1.53332	19.5484	20.9967	21.6603	19.0987	19.4544	20.9719	20.7098	22.4797	20.4129	17.6521	20.5775	16.9393	17.9599	19.3441	19.14	21.9166	19.7831	19.4893	19.3931	23.1937	19.9342	18.4022	19.6759	18.2259	19.9404	18.209	19.5654	19.6278	19.9425	20.0669	19.7934	21.0989	16.6808	19.4242	18.8778	22.7807	19.1721	19.0315	17.7274	20.1751	19.1844	20.0262	21.5381	20.8576	17.5688	18.698	19.3741
76	19.8358	1.44523	19.7853	20.8786	21.8472	19.5047	19.5441	21.2084	20.641	22.5222	20.175	17.9153	20.9276	17.1884	18.3671	19.2144	19.3384	22.0572	20.2513	19.8644	19.7918	23.3239	20.3225	18.8249	20.116	18.655	20.3224	18.357	19.9493	19.8384	20.1184	20.3766	20.2458	21.4076	17.1628	19.7616	19.1898	22.7977	19.5881	19.4629	18.1747	20.6728	19.7596	20.2327	21.8238	21.0038	17.8667	18.9328	19.8543
77	20.133	1.37136	20.0497	20.7892	22.0273	19.8904	19.6596	21.4163	20.5821	22.581	20	18.1741	21.2653	17.4371	18.7832	19.1661	19.5304	22.2001	20.7175	20.2392	20.1696	23.4349	20.7197	19.2673	20.5722	19.1038	20.7017	18.5732	20.3228	20.0721	20.3025	20.6835	20.6865	21.7098	17.6479	20.1184	19.5163	22.8189	19.9887	19.9232	18.6288	21.1905	20.3496	20.4536	22.0916	21.1511	18.1426	19.1777	20.329
78	20.4318	1.31589	20.3487	20.7369	22.1858	20.2483	19.7903	21.5879	20.5402	22.6719	19.8823	18.4183	21.5833	17.6602	19.2049	19.2063	19.7017	22.3404	21.172	20.6051	20.5032	23.5393	21.1183	19.719	21.0404	19.5588	21.0601	18.8564	20.6831	20.325	20.49	20.994	21.1074	22.0009	18.1203	20.4738	19.857	22.8591	20.3716	20.4	19.0818	21.7191	20.9361	20.693	22.3436	21.2946	18.3766	19.4131	20.7889
79	20.7283	1.28308	20.6779	20.7248	22.3293	20.5815	19.9196	21.7184	20.51	22.8093	19.8175	18.6409	21.8799	17.8398	19.6283	19.3431	19.8283	22.4803	21.6219	20.9501	20.7761	23.6466	21.5233	20.1707	21.521	20.003	21.3791	19.1943	21.0326	20.5955	20.6748	21.3108	21.5156	22.2845	18.5668	20.8167	20.189	22.9353	20.7378	20.8787	19.5267	22.2524	21.5114	20.9469	22.5873	21.4286	18.573	19.615	21.2383
80	21.0195	1.27782	21.0316	20.7615	22.466	20.8899	20.0284	21.8107	20.4834	22.9964	19.8121	18.8404	22.1595	17.9682	20.0436	19.5916	19.8945	22.6237	22.0901	21.2589	20.9882	23.7661	21.943	20.6178	22.0142	20.4201	21.646	19.5747	21.3703	20.887	20.8549	21.6379	21.9127	22.5686	18.9669	21.1473	20.4713	23.0528	21.0897	21.35	19.9558	22.7765	22.0819	21.196	22.8336	21.5505	18.7279	19.7473	21.6874
81	21.3069	1.30292	21.4135	20.8668	22.6042	21.1798	20.1112	21.8642	20.4711	23.2115	19.8712	19.0221	22.4184	18.0635	20.4354	19.9496	19.9021	22.7805	22.5883	21.519	21.1472	23.9185	22.3876	21.0674	22.5242	20.7944	21.8493	19.9894	21.6963	21.2203	21.0323	21.9952	22.3012	22.8635	19.3263	21.473	20.6963	23.2181	21.4335	21.8158	20.3624	23.2868	22.6429	21.4299	23.0849	21.6767	18.8201	19.8074	22.1396
82	21.5972	1.35756	21.8215	21.0495	22.7639	21.4781	20.1798	21.8879	20.483	23.4419	20.0049	19.1924	22.6374	18.1516	20.8027	20.4139	19.8586	22.9588	23.1249	21.7422	21.2935	24.115	22.8591	21.5217	23.054	21.143	21.9836	20.4324	22.0193	21.6118	21.2076	22.394	22.6843	23.179	19.668	21.8024	20.8795	23.438	21.7772	22.2755	20.7603	23.8047	23.173	21.6547	23.3469	21.8246	18.847	19.8108	22.604
83	21.8976	1.43689	22.2444	21.3113	22.9453	21.8176	20.2487	21.8973	20.534	23.6777	20.1997	19.3689	22.8147	18.2744	21.1543	20.9597	19.7914	23.1627	23.6993	21.9409	21.4666	24.3559	23.3488	21.9843	23.6028	21.4993	22.0442	20.8827	22.3623	22.0579	21.3798	22.8307	23.0702	23.5162	20.0118	22.1384	21.039	23.7347	22.1368	22.7328	21.1792	24.3496	23.6688	21.882	23.6235	22.0047	18.831	19.7878	23.09
84	22.2163	1.52987	22.6728	21.6485	23.1427	22.1964	20.3382	21.8984	20.6248	23.9186	20.4494	19.5888	22.959	18.4719	21.5057	21.558	19.7485	23.3973	24.2865	22.1282	21.7067	24.6415	23.8545	22.4653	24.1643	21.8768	22.0394	21.3226	22.7491	22.5447	21.5548	23.2965	23.4676	23.8786	20.3776	22.4805	21.2121	24.0989	22.5256	23.1958	21.6494	24.9274	24.1542	22.1128	23.9118	22.2282	18.8183	19.7876	23.5899
85	22.5661	1.62295	23.103	22.0555	23.3606	22.6145	20.4635	21.9122	20.7703	24.1663	20.745	19.9031	23.0883	18.7763	21.8696	22.1907	19.7934	23.6747	24.8822	22.3192	22.047	24.9812	24.3771	22.9664	24.7263	22.284	22.0068	21.7444	23.1943	23.0691	21.757	23.7856	23.8825	24.2768	20.783	22.8402	21.4368	24.5207	22.9596	23.6615	22.2048	25.5375	24.66	22.3475	24.2049	22.5081	18.86	19.8836	24.1117
86	22.964	1.70013	23.5486	22.5379	23.6079	23.0904	20.6373	21.9795	21.0134	24.4161	21.0761	20.3728	23.2282	19.2145	22.2607	22.8364	19.9816	24.008	25.4974	22.5532	22.5195	25.3679	24.9198	23.487	25.271	22.7412	22.0091	22.1487	23.704	23.6339	22.0146	24.2977	24.3245	24.727	21.2433	23.2324	21.7484	24.9894	23.469	24.1316	22.8492	26.1582	25.2143	22.5955	24.5003	22.846	19.0107	20.1314	24.665
87	23.4251	1.7455	24.0275	23.0841	23.8806	23.6359	20.8902	22.1393	21.4206	24.6731	21.4468	21.0503	23.4136	19.805	22.6918	23.4737	20.3605	24.413	26.1338	22.8818	23.1143	25.7997	25.48	24.0378	25.7858	23.2716	22.1091	22.5474	24.2852	24.227	22.3508	24.8357	24.8107	25.2399	21.7825	23.6578	22.1725	25.5013	24.0864	24.6288	23.5631	26.7379	25.8287	22.8822	24.8091	23.2388	19.3237	20.535	25.2561
88	23.9583	1.74926	24.5436	23.6762	24.1792	24.2307	21.256	22.4218	22.012	24.9545	21.848	21.961	23.6677	20.5615	23.1865	24.0832	20.9668	24.9038	26.7836	23.3472	23.8204	26.2782	26.0388	24.6309	26.2903	23.875	22.353	22.9483	24.9326	24.8062	22.7767	25.4025	25.3385	25.7958	22.4201	24.1151	22.7205	26.0513	24.8346	25.1904	24.3205	27.2565	26.5019	23.2532	25.1716	23.6772	19.825	21.0881	25.8797
89	24.5592	1.71134	25.0967	24.2812	24.5148	24.864	21.7541	22.8408	22.7293	25.2752	22.2593	23.0738	23.9957	21.4721	23.7513	24.6466	21.7998	25.4849	27.425	23.9684	24.6141	26.7978	26.562	25.265	26.7998	24.5339	22.7776	23.3588	25.615	25.331	23.285	25.992	25.8952	26.3632	23.1674	24.6093	23.392	26.6342	25.7037	25.85	25.0876	27.7162	27.2104	23.7558	25.621	24.1342	20.511	21.7833	26.5268
90	25.2005	1.64091	25.6909	24.8564	24.8774	25.5006	22.3631	23.3664	23.4761	25.6393	22.6427	24.2849	24.376	22.4702	24.3776	25.1227	22.8143	26.1031	27.9995	24.723	25.4469	27.3173	27.018	25.9271	27.3142	25.222	23.3726	23.7785	26.2807	25.7476	23.8577	26.5899	26.4665	26.9002	23.9992	25.1316	24.1856	27.2471	26.6321	26.5981	25.8193	28.1125	27.9184	24.3554	26.1721	24.5648	21.3743	22.6232	27.1733
91	25.8345	1.55272	26.3166	25.3318	25.2308	26.0879	23.0349	23.9627	24.148	26.0309	22.9595	25.4916	24.75	23.4616	25.0315	25.4769	23.9488	26.6896	28.4455	25.5514	26.2384	27.7705	27.3765	26.5946	27.827	25.896	24.095	24.2107	26.8825	26.0328	24.4409	27.165	27.0224	27.3568	24.8659	25.6532	25.0243	27.865	27.4875	27.3472	26.4641	28.419	28.567	24.9785	26.7916	24.9281	22.397	23.5859	27.768
92	26.4032	1.4712	26.9393	25.6761	25.5358	26.5643	23.6966	24.5805	24.6178	26.4279	23.1613	26.5901	25.0463	24.3421	25.6605	25.6996	25.1112	27.184	28.7149	26.3509	26.9099	28.0775	27.6084	27.2379	28.298	26.4756	24.8796	24.6559	27.382	26.1775	24.9821	27.6663	27.5317	27.67	25.7029	26.1359	25.8086	28.4448	28.1578	28.0327	26.9755	28.6259	29.0826	25.5542	27.3864	25.1977	23.5523	24.621	28.2442
93	26.855	1.42551	27.5086	25.8743	25.7381	26.8941	24.2713	25.1599	24.8366	26.7855	23.2168	27.4881	25.229	25.0288	26.2139	25.7693	26.2022	27.5207	28.7876	27.0377	27.3954	28.1661	27.6906	27.8159	28.6796	26.9219	25.6389	25.093	27.7534	26.1775	25.4333	28.0576	27.9534	27.7954	26.4349	26.5358	26.4536	28.9537	28.5658	28.5971	27.3062	28.7121	29.3912	26.0361	27.8747	25.3488	24.7379	25.6791	28.5856
94	27.147	1.43706	27.9753	25.9072	25.7988	27.0529	24.6995	25.638	24.7567	27.0482	23.1169	28.1104	25.2873	25.4658	26.6547	25.6632	27.1321	27.6505	28.6535	27.5433	27.6387	28.0605	27.6043	28.293	28.928	27.21	26.2848	25.4729	27.9757	26.0305	25.7572	28.3166	28.2027	27.7034	26.9679	26.8201	26.92	29.35	28.6765	28.9833	27.4428	28.6582	29.4565	26.3928	28.1809	25.3729	25.845	26.6805	28.7763
95	27.2413	1.50942	28.3055	25.7486	25.7004	27.0308	24.9125	25.9574	24.3509	27.1639	22.8133	28.3861	25.2041	25.6133	26.9574	25.3755	27.7784	27.5372	28.2866	27.8269	27.6046	27.7467	27.3229	28.6339	29.0102	27.3199	26.7159	25.7121	28.0127	25.7519	25.9248	28.4233	28.2349	27.4091	27.2744	26.9443	27.1496	29.5907	28.4913	29.1351	27.3762	28.447	29.2624	26.5942	28.2531	25.2725	26.7703	27.5327	28.8049
96	27.1098	1.62687	28.4812	25.3523	25.4236	26.8055	24.8984	26.1014	23.5649	27.0656	22.2024	28.336	24.975	25.5111	27.1093	24.9234	28.076	27.2086	27.6746	27.8267	27.2692	27.1918	26.8674	28.8226	28.881	27.2071	26.8803	25.7554	27.8606	25.366	25.9081	28.3263	28.0195	26.8962	27.3383	26.8968	27.1058	29.6158	28.0182	29.0371	27.0846	28.0446	28.791	26.6439	28.1154	25.0255	27.4246	28.1292	28.6423
97	26.7464	1.77328	28.4886	24.7332	24.9311	26.3872	24.6654	26.0434	22.395	26.7694	21.2564	27.9575	24.6086	25.1931	27.104	24.3334	27.9864	26.6694	26.8172	27.5643	26.7029	26.3047	26.2525	28.8509	28.5063	26.846	26.759	25.567	27.5076	24.8687	25.6791	28.0136	27.5534	26.1505	27.1421	26.6628	26.8025	29.3753	27.3099	28.705	26.6011	27.4557	28.0713	26.5407	27.7436	24.614	27.768	28.4576	28.2647
98	26.1483	1.94343	28.3269	23.8866	24.184	25.788	24.2189	25.7709	20.8921	26.3138	19.971	27.2447	24.1018	24.6941	26.9589	23.5969	27.5441	25.9067	25.7061	27.0417	25.9229	25.0807	25.4693	28.7068	27.8888	26.2478	26.3482	25.127	26.9556	24.23	25.208	27.4712	26.8408	25.1634	26.6707	26.2209	26.2471	28.8634	26.3787	28.145	25.9339	26.6703	27.0857	26.3035	27.0558	23.9884	27.8084	28.5218	27.6484
99	25.3071	2.14044	28	22.8149	23.1255	24.9969	23.5447	25.2832	19.0913	25.7133	18.3451	26.1937	23.4232	24.0299	26.6617	22.6885	26.7944	24.8999	24.3397	26.2535	24.9326	23.4984	24.4818	28.3833	27.021	25.3997	25.645	24.4121	26.1985	23.42	24.4789	26.6741	25.8738	23.9434	25.9188	25.5559	25.4545	28.0687	25.2207	27.36	25.0653	25.6684	25.8211	25.9483	26.0287	23.111	27.5558	28.3189	26.7438
100	24.2134	2.36703	27.505	21.516	21.747	23.99	22.604	24.587	17.019	24.969	16.399	24.806	22.542	23.195	26.188	21.581	25.744	23.632	22.727	25.202	23.739	21.576	23.251	27.871	25.898	24.285	24.66	23.41	25.22	22.404	23.485	25.586	24.648	22.492	24.888	24.655	24.438	26.97	23.827	26.345	23.963	24.425	24.289	25.464	24.619	21.966	27.039	27.823	25.519
[truncated: 4 more columns]

[truncated: 37 more sheets: Rotation LHipFlex B3FaCoM, Rotation LKneeFlex B3FaCoM, Rotation LAnkleFlex B3FaCoM, Rotation RHipAbAd B3FaCoM, Rotation RHipRot B3FaCoM, Rotation RAnklePron B3FaCoM, Rotation LHipAbAd B3FaCoM, Rotation LHipRot B3FaCoM, Rotation LAnklePron B3FaCoM, Rotation PelvicTil B3FaCoM, Rotation PelvicObl B3FaCoM, Rotation PelvicRot B3FaCoM, LProgression B3FaCoM, RProgression B3FaCoM, Rotation TrunkTilt B3FaCoM, Rotation TrunkFlex B3FaCoM, Rotation TrunkRot B3FaCoM, Moment RHipFlex B3FaCoM, Moment RHipAbAd B3FaCoM, Moment RHipRot B3FaCoM …]
