# Supplementary material for: Lower limb muscle fatigue after uphill walking in children with unilateral spastic cerebral palsy
Source: PLoS One. 2022 Dec 6;17(12):e0278657. doi: 10.1371/journal.pone.0278657 (PMC9725134; doi:10.1371/journal.pone.0278657)
Supplement: S3 File — (ZIP) [file pone.0278657.s005.zip]

Archive with 13 entries (12 files):
- Kinematics-individual files-part3/
- Kinematics-individual files-part3/F19B4_ComfMc0001.xlsx
- Kinematics-individual files-part3/F19B4_FacoM0001.xlsx
- Kinematics-individual files-part3/F20A1_ComfM0001.xlsx
- Kinematics-individual files-part3/F20A1_FacoM0001.xlsx
- Kinematics-individual files-part3/F21A1_ComfM010001.xlsx
- Kinematics-individual files-part3/F21A1_FacoM010001.xlsx
- Kinematics-individual files-part3/F23A1_ComfM0001.xlsx
- Kinematics-individual files-part3/F23A1_FacoM0001.xlsx
- Kinematics-individual files-part3/F24B4_ComfM010001.xlsx
- Kinematics-individual files-part3/F24B4_FacoM010001.xlsx
- Kinematics-individual files-part3/F25B3_ComfM0001.xlsx
- Kinematics-individual files-part3/F25B3_FacoM0001.xlsx
