# Supplementary material for: Lower limb muscle fatigue after uphill walking in children with unilateral spastic cerebral palsy
Source: PLoS One. 2022 Dec 6;17(12):e0278657. doi: 10.1371/journal.pone.0278657 (PMC9725134; doi:10.1371/journal.pone.0278657)
Supplement: S3 File — (ZIP) [file pone.0278657.s005.zip › Kinematics-individual files-part3/F19B4_ComfMc0001.xlsx]

## Sheet: gait B4ComfMc
Calculated gait parameters	mean	std	VC	max	min
Walking.Speed [m/s]	1.1	0	0	1.1	1.1
Cadans [1/m]	99.72	7.76	4.67	117.65	83.33
L.Stride.Time [s]	1.21	0.04	0.03	1.3	1.13	1.2	1.22	1.19	1.23	1.2	1.17	1.25	1.17	1.21	1.15	1.19	1.19	1.28	1.18	1.2	1.18	1.2	1.21	1.2	1.19	1.21	1.2	1.24	1.26	1.15	1.26	1.19	1.27	1.24	1.21	1.25	1.18	1.21	1.16	1.14	1.17	1.22	1.24	1.16	1.2	1.26	1.22	1.22	1.24
L.Step.Time [s]	0.65	0.03	0.04	0.72	0.57	0.64	0.64	0.65	0.62	0.65	0.66	0.62	0.65	0.63	0.64	0.62	0.64	0.63	0.7	0.63	0.63	0.63	0.62	0.66	0.67	0.63	0.63	0.63	0.65	0.7	0.61	0.67	0.63	0.69	0.67	0.66	0.65	0.61	0.66	0.62	0.63	0.62	0.63	0.68	0.63	0.67	0.66	0.68	0.64
L.Stance.Time [s]	0.7	0.03	0.05	0.78	0.6	0.69	0.71	0.69	0.74	0.71	0.67	0.74	0.66	0.69	0.65	0.69	0.71	0.78	0.67	0.69	0.69	0.69	0.7	0.71	0.68	0.72	0.68	0.73	0.75	0.65	0.73	0.69	0.75	0.72	0.71	0.72	0.67	0.68	0.66	0.65	0.66	0.72	0.73	0.64	0.67	0.75	0.71	0.72	0.74
L.Swing.Time [s]	0.51	0.01	0.02	0.55	0.48	0.51	0.51	0.5	0.49	0.49	0.5	0.51	0.51	0.52	0.5	0.5	0.48	0.5	0.51	0.51	0.49	0.51	0.51	0.49	0.51	0.49	0.52	0.51	0.51	0.5	0.53	0.5	0.52	0.52	0.5	0.53	0.51	0.53	0.5	0.49	0.51	0.5	0.51	0.52	0.53	0.51	0.51	0.5	0.5
L.Stance.Swing [1]	0.73	0.04	0.06	0.92	0.64	0.739	0.718	0.725	0.662	0.69	0.746	0.689	0.773	0.754	0.769	0.725	0.676	0.641	0.761	0.739	0.71	0.739	0.729	0.69	0.75	0.681	0.765	0.699	0.68	0.769	0.726	0.725	0.693	0.722	0.704	0.736	0.761	0.779	0.758	0.754	0.773	0.694	0.699	0.812	0.791	0.68	0.718	0.694	0.676
L.Bipedal [s]	0.13	0.02	0.14	0.19	0.09	0.12	0.12	0.13	0.15	0.11	0.12	0.15	0.11	0.14	0.11	0.12	0.13	0.15	0.12	0.13	0.12	0.15	0.12	0.11	0.14	0.15	0.14	0.14	0.11	0.1	0.14	0.11	0.12	0.12	0.12	0.15	0.14	0.11	0.11	0.1	0.14	0.16	0.11	0.1	0.1	0.15	0.11	0.14	0.13
L.Stride.Length [m]	1.33	0.04	0.03	1.44	1.21	1.328	1.365	1.308	1.331	1.312	1.307	1.354	1.344	1.32	1.296	1.338	1.305	1.269	1.341	1.381	1.244	1.374	1.345	1.251	1.34	1.259	1.33	1.341	1.302	1.276	1.369	1.345	1.321	1.377	1.315	1.389	1.284	1.365	1.317	1.21	1.287	1.335	1.293	1.404	1.36	1.352	1.346	1.289	1.332
L.Step.Length [m]	0.68	0.03	0.05	0.75	0.57	0.707	0.704	0.709	0.655	0.702	0.699	0.637	0.722	0.68	0.681	0.642	0.679	0.669	0.664	0.695	0.705	0.648	0.696	0.702	0.637	0.677	0.621	0.649	0.684	0.71	0.65	0.709	0.684	0.689	0.721	0.668	0.693	0.612	0.7	0.682	0.633	0.64	0.664	0.711	0.712	0.687	0.705	0.668	0.669
L.Step.Width [m]	0.23	0.05	0.23	0.36	0.05	0.196	0.198	0.245	0.22	0.224	0.225	0.178	0.228	0.213	0.179	0.281	0.24	0.185	0.239	0.239	0.175	0.232	0.186	0.194	0.251	0.191	0.242	0.251	0.193	0.287	0.261	0.186	0.331	0.274	0.201	0.265	0.14	0.34	0.239	0.206	0.247	0.293	0.284	0.229	0.294	0.226	0.256	0.223	0.287
L.foot.clear [cm]	2.15	0.61	0.28	6.78	1.3	1.995	2.059	2.13	2.514	2.376	2.502	2.718	2.34	2.523	2.597	2.986	2.69	2.88	2.269	2.693	1.38	2.026	2.397	1.984	1.875	1.812	1.787	1.764	2.403	1.785	2.225	1.833	1.303	2.521	1.324	2.9	1.805	1.779	2.03	3.091	1.694	1.792	1.796	1.987	1.622	2.498	2.29	1.879	1.994
R.Stride.Time [s]	1.21	0.03	0.03	1.27	1.08	1.2	1.21	1.22	1.2	1.19	1.21	1.22	1.19	1.2	1.17	1.17	1.2	1.21	1.25	1.2	1.18	1.21	1.17	1.19	1.23	1.21	1.2	1.22	1.21	1.24	1.2	1.23	1.21	1.26	1.22	1.26	1.22	1.16	1.2	1.13	1.18	1.21	1.19	1.21	1.16	1.27	1.2	1.26	1.21
R.Step.Time [s]	0.56	0.02	0.04	0.62	0.51	0.56	0.57	0.57	0.58	0.54	0.55	0.6	0.54	0.57	0.53	0.55	0.56	0.58	0.55	0.57	0.55	0.58	0.55	0.53	0.56	0.58	0.57	0.59	0.56	0.54	0.59	0.56	0.58	0.57	0.55	0.6	0.57	0.55	0.54	0.51	0.55	0.59	0.56	0.53	0.53	0.6	0.54	0.58	0.57
R.Stance.Time [s]	0.77	0.03	0.04	0.85	0.67	0.76	0.76	0.78	0.77	0.76	0.78	0.77	0.76	0.77	0.75	0.74	0.77	0.78	0.82	0.76	0.75	0.78	0.74	0.77	0.81	0.78	0.77	0.77	0.76	0.8	0.75	0.78	0.75	0.81	0.79	0.81	0.79	0.72	0.77	0.72	0.77	0.78	0.74	0.78	0.73	0.82	0.77	0.82	0.77
R.Swing.Time [s]	0.44	0.01	0.03	0.47	0.4	0.44	0.45	0.44	0.43	0.43	0.43	0.45	0.43	0.43	0.42	0.43	0.43	0.43	0.43	0.44	0.43	0.43	0.43	0.42	0.42	0.43	0.43	0.45	0.45	0.44	0.45	0.45	0.46	0.45	0.43	0.45	0.43	0.44	0.43	0.41	0.41	0.43	0.45	0.43	0.43	0.45	0.43	0.44	0.44
R.Stance.Swing [1]	0.57	0.03	0.05	0.64	0.48	0.579	0.592	0.564	0.558	0.566	0.551	0.584	0.566	0.558	0.56	0.581	0.558	0.551	0.524	0.579	0.573	0.551	0.581	0.545	0.519	0.551	0.558	0.584	0.592	0.55	0.6	0.577	0.613	0.556	0.544	0.556	0.544	0.611	0.558	0.569	0.532	0.551	0.608	0.551	0.589	0.549	0.558	0.537	0.571
R.Bipedal [s]	0.14	0.02	0.18	0.2	0.05	0.13	0.14	0.12	0.16	0.17	0.12	0.14	0.12	0.12	0.12	0.14	0.15	0.2	0.12	0.12	0.14	0.11	0.15	0.18	0.12	0.14	0.11	0.14	0.19	0.11	0.14	0.13	0.17	0.15	0.16	0.12	0.1	0.13	0.12	0.14	0.11	0.13	0.17	0.11	0.14	0.15	0.17	0.14	0.17
R.Stride.Length [m]	1.33	0.04	0.03	1.42	1.23	1.33	1.36	1.362	1.283	1.316	1.369	1.269	1.386	1.319	1.336	1.3	1.315	1.275	1.309	1.371	1.301	1.326	1.339	1.316	1.3	1.314	1.301	1.306	1.276	1.335	1.31	1.37	1.316	1.345	1.368	1.364	1.366	1.278	1.335	1.258	1.281	1.311	1.247	1.403	1.384	1.335	1.382	1.288	1.297
R.Step.Length [m]	0.65	0.03	0.05	0.75	0.56	0.624	0.656	0.653	0.629	0.614	0.67	0.633	0.664	0.639	0.654	0.658	0.636	0.606	0.646	0.676	0.596	0.678	0.643	0.614	0.663	0.638	0.68	0.657	0.593	0.626	0.66	0.661	0.632	0.656	0.647	0.696	0.672	0.666	0.635	0.577	0.648	0.671	0.582	0.692	0.672	0.648	0.678	0.62	0.628
R.Step.Width [m]	0.26	0.05	0.21	0.37	0.09	0.223	0.286	0.205	0.288	0.215	0.225	0.247	0.233	0.24	0.255	0.264	0.219	0.265	0.192	0.214	0.218	0.303	0.261	0.205	0.222	0.261	0.22	0.277	0.258	0.283	0.314	0.223	0.285	0.325	0.238	0.302	0.269	0.353	0.247	0.279	0.234	0.318	0.24	0.351	0.23	0.208	0.282	0.17	0.338
R.foot.clear [cm]	2	0.42	0.21	3.28	1.08	1.911	2.984	1.617	1.513	2.53	2.158	2.389	1.907	1.919	2.463	2.111	2.262	2.297	2.801	2.018	1.925	1.871	1.794	2.164	1.992	2.161	2.279	1.791	2.431	1.464	1.95	1.909	1.715	2.562	2.073	1.612	2.3	1.551	2.073	2.238	1.347	1.775	1.722	1.994	1.448	1.475	2.303	1.605	1.722
Asym.step.time [%]	13.91	5.43	0.39	32.26	1.63	13.333	11.57	13.115	6.667	18.487	18.182	3.279	18.487	10	18.803	11.966	13.333	8.264	24	10	13.559	8.264	11.966	21.849	17.886	8.264	10	6.557	14.876	25.806	3.333	17.886	8.264	19.048	19.672	9.524	13.115	10.345	20	19.469	13.559	4.959	11.765	24.793	17.241	11.024	20	15.873	11.57
Asym.step.length [%]	7	5.09	0.73	26.96	0.2	12.459	6.993	8.146	4.048	13.425	4.181	0.698	8.296	6.235	4.007	2.568	6.648	9.966	2.735	2.738	16.771	4.601	7.828	13.393	3.995	5.977	9.102	1.18	14.226	12.534	1.592	7.043	7.935	4.917	10.819	4.066	3.071	8.406	9.734	16.721	2.257	4.793	13.094	2.648	5.695	5.934	3.889	7.536	6.353
Mox file gait parameters	mean	std
L.Stride.Time	1.21081	0.0346437
L.Stance.Time	0.76046	0.0312684
L.Swing.Time	0.450347	0.0152353
L.Stance.Swing	0.627869	0.0125938
L.Step.Length	0.65779	0.0307693
L.Step.Width	0.0988306	0.049718
R.Stride.Time	1.21031	0.0278131
R.Stance.Time	0.819427	0.0253317
R.Swing.Time	0.390911	0.0150306
R.Stance.Swing	0.677016	0.0113471
R.Step.Length	0.672831	0.0318275
R.Step.Width	0.099129	0.0450727
	mean	std	VC	max	min
step lateral CoM displacement {m}	0.0515561	0.0179426	0.34802	0.0998899	0.0193782	0.0407044	0.0319527	0.0743741	0.0362044	0.0375884	0.0470843	0.0649941	0.0481454	0.0291052	0.0483694	0.0407664	0.0428902	0.0684819	0.0277826	0.0546011	0.0447997	0.0394511	0.0338656	0.0641137	0.0210512	0.0462597	0.0636059	0.0329202	0.0456554	0.0571095	0.0476837	0.0323944	0.0582656	0.0306016	0.0595799	0.0486579	0.0325804	0.0832022	0.0452224	0.0626272	0.0450925	0.0348765	0.0364733	0.0348114	0.0618569	0.0492122	0.0446439	0.0396412	0.0510615
step vertical CoM displacement {m}	0.0448244	0.00636692	0.142042	0.0690791	0.0272295	0.0375299	0.0369163	0.0409066	0.0389546	0.0415027	0.0427388	0.0463252	0.0380646	0.0441927	0.035985	0.0392499	0.0372029	0.0452588	0.0399274	0.0472002	0.0399527	0.0421362	0.0381769	0.0512338	0.0369901	0.0464046	0.0373903	0.0461787	0.0377568	0.0428391	0.0368144	0.0312925	0.0382945	0.0366613	0.0407102	0.0384256	0.0368186	0.042059	0.0412393	0.053346	0.042648	0.0538012	0.036806	0.0449444	0.0384352	0.0468874	0.0392833	0.046608	0.044705
step forward CoM displacement {m}	0.0459772	0.0156912	0.341282	0.124442	0.0196893	0.0315742	0.023846	0.0484853	0.0254018	0.033912	0.025969	0.0606477	0.035089	0.0383893	0.0281075	0.0367977	0.0340543	0.0560458	0.0445833	0.041556	0.0541333	0.0419556	0.0258818	0.0411976	0.0444253	0.0434623	0.0224885	0.0467357	0.0363254	0.0553043	0.0647445	0.0606477	0.0345134	0.0335152	0.0422645	0.0400623	0.0383874	0.0724817	0.0232852	0.030261	0.0304046	0.0431409	0.0450354	0.0666539	0.0274456	0.0544181	0.0303544	0.056084	0.0313145
stance lateral CoM displacement {m}	0.0595219	0.0162736	0.273406	0.104688	0.0210694	0.0407044	0.0602746	0.0743741	0.0362044	0.0539123	0.0479529	0.0649941	0.0481454	0.0501221	0.0483694	0.0407664	0.0428902	0.0684819	0.0524696	0.0546011	0.0447997	0.0394511	0.0447475	0.0641137	0.0374814	0.0497056	0.0636059	0.0606267	0.0456554	0.0571095	0.0476837	0.0613904	0.0582656	0.0568171	0.0595799	0.0486579	0.0677956	0.0832022	0.0452224	0.0626272	0.0450925	0.0429601	0.0364733	0.059091	0.0618569	0.0492122	0.0446439	0.0513957	0.0510615
stance vertical CoM displacement {m}	0.0458117	0.00605601	0.132194	0.0690791	0.0272295	0.0387003	0.0369163	0.0413468	0.0429808	0.0420857	0.0427388	0.0463252	0.0387795	0.0441927	0.035985	0.0392499	0.0383757	0.0452588	0.0414662	0.0472002	0.0408137	0.0421362	0.0388244	0.0512338	0.0380138	0.0464046	0.0406405	0.0461787	0.0414963	0.0428391	0.0368144	0.0313408	0.0395517	0.0379218	0.0407102	0.0384256	0.037695	0.0429343	0.0442945	0.053346	0.0438367	0.0538012	0.0369566	0.0449444	0.042944	0.0468874	0.0392833	0.046608	0.0488301
stance forward CoM displacement {m}	0.0539833	0.0158713	0.294004	0.124599	0.0263026	0.041638	0.03276	0.0484853	0.0452904	0.0362311	0.047375	0.0606477	0.0408407	0.0383893	0.0376655	0.0367977	0.0609648	0.0560458	0.0445833	0.0499729	0.0853808	0.0419556	0.0371395	0.0425118	0.0714977	0.0434623	0.0500657	0.0467357	0.0427049	0.0553043	0.0647445	0.0606477	0.0413628	0.039553	0.07673	0.0574585	0.0383874	0.0724817	0.0494293	0.0436322	0.0701832	0.0431409	0.0450354	0.0666539	0.035075	0.0544181	0.0504712	0.056084	0.031757
[truncated: 203 more columns]

## Sheet: MoS B4ComfMc
	mean	std	step:1	step:2
MoS_ML_L	0.043	0.022	0.0750494	0.0142129	0.0524861	0.0386324	0.0398534	0.0436832	0.0377489	0.0650445	0.0647469	0.0519478	0.0498963	0.0503307	0.0207887	0.0524193	0.0345233	0.0527725	0.0473014	0.0279031	0.0332697	0.0462268	0.0417027	0.0762618	0.0259179	0.0306751	0.0559709	0.0346807	0.0424829	0.0323715	0.00962196	0.0435369	0.0314817	0.0721513	0.0496112	0.0754561	0.0494528	0.0689507	0.027846	0.037925	0.0333196	0.0428023	0.0305268	0.014999	0.04754	0.0326048	0.0639575	0.0624497	0.0547289
MoS_ML_R	0.052	0.019	0.0485891	0.0366431	0.0463126	0.0422971	0.0613695	0.056387	0.0184825	0.0446092	0.0582438	0.0276653	0.0676878	0.0545514	0.0384242	0.0719785	0.0640642	0.0233742	0.0454097	0.0398739	0.0530038	0.0636471	0.0657458	0.0595148	0.0404932	0.0521961	0.063536	0.0682449	0.023077	0.09384	0.0604107	0.0254436	0.0811539	-0.00011453	0.0876219	0.0548242	0.0465224	0.0538524	0.0326412	0.0654655	0.0373841	0.0787885	0.0336523	0.0469331	0.0354734	0.0838898	0.0621433	0.0434412	0.0359438
MoS_ML	0.048	0.021	0.0485891	0.0750494	0.0366431	0.0142129	0.0463126	0.0524861	0.0422971	0.0386324	0.0613695	0.0398534	0.056387	0.0436832	0.0184825	0.0377489	0.0446092	0.0650445	0.0582438	0.0647469	0.0276653	0.0519478	0.0676878	0.0498963	0.0545514	0.0503307	0.0384242	0.0207887	0.0719785	0.0524193	0.0640642	0.0345233	0.0233742	0.0527725	0.0454097	0.0473014	0.0398739	0.0279031	0.0530038	0.0332697	0.0636471	0.0462268	0.0657458	0.0417027	0.0595148	0.0762618	0.0404932	0.0259179	0.0521961
MoS_BF_L	-0.182	0.029	-0.184662	-0.186761	-0.167969	-0.136656	-0.171666	-0.194234	-0.145083	-0.202392	-0.166044	-0.211893	-0.168161	-0.179207	-0.135861	-0.183457	-0.171385	-0.199701	-0.14564	-0.185565	-0.206547	-0.167151	-0.142928	-0.177306	-0.172531	-0.195875	-0.210364	-0.172585	-0.198653	-0.193748	-0.169446	-0.180591	-0.149164	-0.197926	-0.206883	-0.184677	-0.206872	-0.168106	-0.0993972	-0.191247	-0.217894	-0.227547	-0.152062	-0.196767	-0.160473	-0.171236	-0.197794	-0.181415	-0.192588
MoS_BF_R	-0.137	0.027	-0.150156	-0.156318	-0.128982	-0.154804	-0.142099	-0.118917	-0.153489	-0.134581	-0.175404	-0.153147	-0.163444	-0.14772	-0.144741	-0.0607456	-0.143816	-0.168816	-0.142402	-0.160284	-0.158306	-0.100733	-0.139142	-0.148094	-0.143412	-0.151078	-0.0979459	-0.137157	-0.132334	-0.150103	-0.0835552	-0.11767	-0.11277	-0.153423	-0.151705	-0.146404	-0.17046	-0.143274	-0.122449	-0.170323	-0.0960211	-0.17455	-0.108222	-0.127184	-0.0762526	-0.152801	-0.103307	-0.133636	-0.142364
MoS_BF	-0.159	0.036	-0.150156	-0.184662	-0.156318	-0.186761	-0.128982	-0.167969	-0.154804	-0.136656	-0.142099	-0.171666	-0.118917	-0.194234	-0.153489	-0.145083	-0.134581	-0.202392	-0.175404	-0.166044	-0.153147	-0.211893	-0.163444	-0.168161	-0.14772	-0.179207	-0.144741	-0.135861	-0.0607456	-0.183457	-0.143816	-0.171385	-0.168816	-0.199701	-0.142402	-0.14564	-0.160284	-0.185565	-0.158306	-0.206547	-0.100733	-0.167151	-0.139142	-0.142928	-0.148094	-0.177306	-0.143412	-0.172531	-0.151078
[truncated: 201 more columns]

## Sheet: Force B4ComfMc
	mean	std	CV	steps
Fv_R_max_1	12.356	0.580903	0.047014	12.197	12.6156	12.5312	12.1324	12.2881	12.406	11.4822	12.9427	11.8034	12.651	11.5482	12.6437	12.6824	12.2868	11.8244	12.2321	13.0611	12.1592	12.6331	13.3586	12.9633	13.3528	12.5898	11.0892	11.8379	12.1376	11.7309	12.8787	12.4035	13.1987	11.3731	0	0	0	0	0	0	0	0	0	0	0	0	0	0	0
Fv_L_max_1	11.6278	0.749367	0.0644459	10.0688	11.6315	12.0305	11.4534	9.66019	12.7813	11.2271	12.6898	12.2783	11.6001	11.0537	12.2946	11.4732	10.8233	11.4443	11.7802	11.8942	12.029	11.5903	11.0449	12.8951	11.2326	12.4067	12.3221	11.4669	11.7712	12.4692	11.6424	12.2623	11.6581	10.8781	10.1997	10.9773	12.0144	12.4239	11.957	10.8046	0	0	0	0	0	0	0	0	0
Fv_tot_max_1	11.9598	0.7657	0.0640229	12.197	12.6156	12.5312	12.1324	12.2881	12.406	11.4822	12.9427	11.8034	12.651	11.5482	12.6437	12.6824	12.2868	11.8244	12.2321	13.0611	12.1592	12.6331	13.3586	12.9633	13.3528	12.5898	11.0892	11.8379	12.1376	11.7309	12.8787	12.4035	13.1987	11.3731	10.0688	11.6315	12.0305	11.4534	9.66019	12.7813	11.2271	12.6898	12.2783	11.6001	11.0537	12.2946	11.4732	10.8233	11.4443
Fv_R_max_2	11.9758	0.907247	0.0757565	11.8522	10.6922	14.2698	12.2918	11.6428	11.7643	10.8095	12.4162	11.8681	11.1299	11.9406	11.9943	11.089	11.6284	11.6734	11.8409	11.5864	10.8733	14.0335	11.0193	12.0546	12.3455	11.4696	12.2175	11.4093	12.6489	14.1738	11.741	13.1471	11.536	12.0915	0	0	0	0	0	0	0	0	0	0	0	0	0	0	0
Fv_L_max_2	11.3703	0.380638	0.0334766	11.1197	11.1665	11.5695	11.0038	11.0556	10.7948	11.1976	11.8816	11.4787	11.1823	11.4801	10.8558	11.7967	10.9043	11.7078	11.6426	11.8965	11.4878	11.9047	10.8804	11.0331	11.7718	11.5646	12.0229	11.8336	10.9394	11.3364	11.4534	11.8985	10.9684	10.6839	11.6775	10.8543	11.2408	11.4859	11.5686	11.3604	0	0	0	0	0	0	0	0	0
Fv_tot_max_2	11.6463	0.733974	0.0630218	11.8522	10.6922	14.2698	12.2918	11.6428	11.7643	10.8095	12.4162	11.8681	11.1299	11.9406	11.9943	11.089	11.6284	11.6734	11.8409	11.5864	10.8733	14.0335	11.0193	12.0546	12.3455	11.4696	12.2175	11.4093	12.6489	14.1738	11.741	13.1471	11.536	12.0915	11.1197	11.1665	11.5695	11.0038	11.0556	10.7948	11.1976	11.8816	11.4787	11.1823	11.4801	10.8558	11.7967	10.9043	11.7078
Fv_R_min	8.69669	0.381666	0.0438863	8.83807	8.92343	8.5937	8.60215	8.42289	9.21246	9.33374	7.91867	8.45148	8.36833	8.83901	8.12457	8.37339	8.76038	9.10386	8.24651	8.4562	8.80742	8.43492	8.2875	8.97569	8.55228	8.52677	9.40291	9.05658	9.10068	9.33411	8.43413	8.5801	8.44341	9.09207	0	0	0	0	0	0	0	0	0	0	0	0	0	0	0
Fv_L_min	8.07769	0.515883	0.0638651	8.36756	8.02507	8.15411	8.40718	7.45249	7.49839	8.42826	7.54437	7.26447	8.10723	8.68736	7.61459	8.16734	8.76157	8.6263	8.19044	7.57009	7.58025	8.37866	8.73299	7.51941	8.37354	7.86135	7.7478	8.41505	8.1629	6.94044	7.83818	7.80015	8.53879	8.54863	8.05704	9.04867	7.89285	7.1947	8.42143	8.95501	0	0	0	0	0	0	0	0	0
Fv_tot_min	8.35988	0.551983	0.0660276	8.83807	8.92343	8.5937	8.60215	8.42289	9.21246	9.33374	7.91867	8.45148	8.36833	8.83901	8.12457	8.37339	8.76038	9.10386	8.24651	8.4562	8.80742	8.43492	8.2875	8.97569	8.55228	8.52677	9.40291	9.05658	9.10068	9.33411	8.43413	8.5801	8.44341	9.09207	8.36756	8.02507	8.15411	8.40718	7.45249	7.49839	8.42826	7.54437	7.26447	8.10723	8.68736	7.61459	8.16734	8.76157	8.6263
Fh_R_max	1.76806	0.21808	0.123344	1.71558	1.93781	2.10588	1.80524	1.86961	1.60006	1.41465	2.15358	1.8063	1.99317	1.62509	1.92653	2.23634	1.70807	1.49955	1.89299	1.71135	1.81987	1.75613	1.83691	1.69445	1.8446	1.64043	1.24678	1.45392	1.57405	1.51243	1.96283	1.84658	1.81425	1.80487	0	0	0	0	0	0	0	0	0	0	0	0	0	0	0
Fh_L_max	1.57793	0.464491	0.294367	0.468778	1.67184	1.87708	1.15072	0.29073	1.53705	1.35439	2.00141	1.90841	1.63274	1.66658	2.33351	1.60842	1.60426	1.57472	1.67636	1.69877	1.99009	1.3164	1.43836	2.27022	1.25292	1.55486	1.64799	1.48812	1.75379	2.25025	1.73485	1.81159	1.31844	1.18902	0.65365	1.07226	2.08655	2.17792	2.0291	1.29136	0	0	0	0	0	0	0	0	0
Fh_tot_max	1.66461	0.38252	0.229796	1.71558	1.93781	2.10588	1.80524	1.86961	1.60006	1.41465	2.15358	1.8063	1.99317	1.62509	1.92653	2.23634	1.70807	1.49955	1.89299	1.71135	1.81987	1.75613	1.83691	1.69445	1.8446	1.64043	1.24678	1.45392	1.57405	1.51243	1.96283	1.84658	1.81425	1.80487	0.468778	1.67184	1.87708	1.15072	0.29073	1.53705	1.35439	2.00141	1.90841	1.63274	1.66658	2.33351	1.60842	1.60426	1.57472
Fh_R_min	-2.26969	0.232999	-0.102657	-2.2931	-2.05023	-2.18083	-2.36006	-2.5024	-2.89766	-2.34057	-2.2754	-3.00502	-2.0958	-2.27194	-2.41338	-1.94987	-2.11745	-2.33184	-2.34104	-2.23427	-2.17803	-2.30184	-2.305	-2.04563	-2.45425	-2.1074	-2.00845	-2.22839	-2.0087	-2.21932	-1.93442	-2.34474	-2.31923	-2.24404	0	0	0	0	0	0	0	0	0	0	0	0	0	0	0
Fh_L_min	-1.51925	0.170581	-0.11228	-1.81112	-1.64683	-1.32	-1.56306	-1.49812	-1.88306	-1.54282	-1.46704	-1.48338	-1.71475	-1.53526	-1.35942	-1.84324	-1.33446	-1.42913	-1.39058	-1.48318	-1.1965	-1.70979	-1.68243	-1.45315	-1.55682	-1.55107	-1.67484	-1.51521	-1.51784	-1.2951	-1.29674	-1.74985	-1.44141	-1.37369	-1.2871	-1.52257	-1.24965	-1.6158	-1.54626	-1.67094	0	0	0	0	0	0	0	0	0
Fh_tot_min	-1.86136	0.426288	-0.22902	-2.2931	-2.05023	-2.18083	-2.36006	-2.5024	-2.89766	-2.34057	-2.2754	-3.00502	-2.0958	-2.27194	-2.41338	-1.94987	-2.11745	-2.33184	-2.34104	-2.23427	-2.17803	-2.30184	-2.305	-2.04563	-2.45425	-2.1074	-2.00845	-2.22839	-2.0087	-2.21932	-1.93442	-2.34474	-2.31923	-2.24404	-1.81112	-1.64683	-1.32	-1.56306	-1.49812	-1.88306	-1.54282	-1.46704	-1.48338	-1.71475	-1.53526	-1.35942	-1.84324	-1.33446	-1.42913
brakeingImpulse_R	0.387831	0.084182	0.217058	0.34552	0.40554	0.477519	0.452414	0.502634	0.363431	0.260577	0.443411	0.419411	0.404935	0.447152	0.379982	0.459341	0.383918	0.30153	0.614939	0.363715	0.383778	0.316693	0.355182	0.41861	0.439633	0.268338	0.234346	0.227531	0.384522	0.454087	0.43341	0.37697	0.270847	0.432848	0	0	0	0	0	0	0	0	0	0	0	0	0	0	0
brakeingImpulse_L	0.342789	0.109377	0.31908	0.0616939	0.317311	0.436514	0.214616	0.0608912	0.289532	0.295748	0.470087	0.461599	0.356616	0.417822	0.514676	0.460188	0.39387	0.365576	0.414587	0.371136	0.313939	0.262467	0.329641	0.458445	0.218109	0.353375	0.407674	0.346621	0.350639	0.356604	0.354819	0.451815	0.275379	0.233353	0.155496	0.230158	0.394432	0.40154	0.510936	0.375293	0	0	0	0	0	0	0	0	0
brakeingImpulse_tot	0.363323	0.100558	0.276773	0.34552	0.40554	0.477519	0.452414	0.502634	0.363431	0.260577	0.443411	0.419411	0.404935	0.447152	0.379982	0.459341	0.383918	0.30153	0.614939	0.363715	0.383778	0.316693	0.355182	0.41861	0.439633	0.268338	0.234346	0.227531	0.384522	0.454087	0.43341	0.37697	0.270847	0.432848	0.0616939	0.317311	0.436514	0.214616	0.0608912	0.289532	0.295748	0.470087	0.461599	0.356616	0.417822	0.514676	0.460188	0.39387	0.365576
propulsionImpulse_R	0.397362	0.0450328	0.113329	0.379137	0.337881	0.350398	0.385929	0.438159	0.39023	0.433675	0.438646	0.476505	0.385546	0.482931	0.443682	0.46852	0.367511	0.414022	0.392293	0.365344	0.353529	0.39349	0.390057	0.365741	0.355551	0.415435	0.359635	0.42713	0.327515	0.349916	0.327936	0.481431	0.407246	0.413211	0	0	0	0	0	0	0	0	0	0	0	0	0	0	0
propulsionImpulse_L	0.325188	0.0346003	0.106401	0.345785	0.345705	0.279361	0.329919	0.299328	0.343865	0.333977	0.333664	0.315594	0.352746	0.345594	0.341959	0.369436	0.283523	0.351098	0.331785	0.305647	0.221531	0.390896	0.345488	0.379676	0.351113	0.344155	0.345794	0.343747	0.304514	0.282314	0.330574	0.330962	0.249754	0.343808	0.301945	0.29678	0.290826	0.339642	0.291708	0.337739	0	0	0	0	0	0	0	0	0
propulsionImpulse_tot	0.358091	0.0535045	0.149416	0.379137	0.337881	0.350398	0.385929	0.438159	0.39023	0.433675	0.438646	0.476505	0.385546	0.482931	0.443682	0.46852	0.367511	0.414022	0.392293	0.365344	0.353529	0.39349	0.390057	0.365741	0.355551	0.415435	0.359635	0.42713	0.327515	0.349916	0.327936	0.481431	0.407246	0.413211	0.345785	0.345705	0.279361	0.329919	0.299328	0.343865	0.333977	0.333664	0.315594	0.352746	0.345594	0.341959	0.369436	0.283523	0.351098
relHorImp_R	-0.00953122	0.0966239	-10.1376	-0.0336173	0.0676595	0.127122	0.0664844	0.0644745	-0.0267995	-0.173098	0.0047655	-0.0570939	0.0193898	-0.0357793	-0.0637	-0.00917876	0.0164064	-0.112492	0.222646	-0.00162946	0.0302492	-0.0767966	-0.034875	0.0528694	0.084082	-0.147097	-0.125289	-0.199599	0.0570068	0.104171	0.105474	-0.104461	-0.136399	0.0196372	0	0	0	0	0	0	0	0	0	0	0	0	0	0	0
relHorImp_L	0.0176013	0.112397	6.38571	-0.284091	-0.0283934	0.157153	-0.115303	-0.238437	-0.0543337	-0.0382289	0.136423	0.146005	0.00386949	0.0722283	0.172717	0.0907522	0.110348	0.0144782	0.0828015	0.065489	0.0924085	-0.128428	-0.0158467	0.0787695	-0.133004	0.00921907	0.0618804	0.00287324	0.0461249	0.0742893	0.0242449	0.120853	0.0256253	-0.110455	-0.146449	-0.0666226	0.103606	0.0618981	0.219229	0.0375548	0	0	0	0	0	0	0	0	0
relHorImp_tot	0.00523205	0.105611	20.1853	-0.0336173	0.0676595	0.127122	0.0664844	0.0644745	-0.0267995	-0.173098	0.0047655	-0.0570939	0.0193898	-0.0357793	-0.0637	-0.00917876	0.0164064	-0.112492	0.222646	-0.00162946	0.0302492	-0.0767966	-0.034875	0.0528694	0.084082	-0.147097	-0.125289	-0.199599	0.0570068	0.104171	0.105474	-0.104461	-0.136399	0.0196372	-0.284091	-0.0283934	0.157153	-0.115303	-0.238437	-0.0543337	-0.0382289	0.136423	0.146005	0.00386949	0.0722283	0.172717	0.0907522	0.110348	0.0144782
antRatio_R	-1.30393	0.211674	-0.162336	-1.33663	-1.05801	-1.03559	-1.30734	-1.33846	-1.81097	-1.65453	-1.05657	-1.66363	-1.05149	-1.39804	-1.25271	-0.871903	-1.23967	-1.55503	-1.23669	-1.30556	-1.19681	-1.31074	-1.25483	-1.20725	-1.33051	-1.28466	-1.61091	-1.53268	-1.27614	-1.46739	-0.985525	-1.26978	-1.27834	-1.24332	0	0	0	0	0	0	0	0	0	0	0	0	0	0	0
antRatio_L	-1.16899	0.871331	-0.745368	-3.86348	-0.985043	-0.703224	-1.35833	-5.15294	-1.22511	-1.13913	-0.733007	-0.777282	-1.05023	-0.921203	-0.582564	-1.14599	-0.831826	-0.907547	-0.829521	-0.873091	-0.601229	-1.29884	-1.16969	-0.64009	-1.24255	-0.997558	-1.0163	-1.01821	-0.865465	-0.575536	-0.747467	-0.965922	-1.09327	-1.15531	-1.9691	-1.41997	-0.598907	-0.741901	-0.76204	-1.29393	0	0	0	0	0	0	0	0	0
antRatio_tot	-1.23051	0.657711	-0.534504	-1.33663	-1.05801	-1.03559	-1.30734	-1.33846	-1.81097	-1.65453	-1.05657	-1.66363	-1.05149	-1.39804	-1.25271	-0.871903	-1.23967	-1.55503	-1.23669	-1.30556	-1.19681	-1.31074	-1.25483	-1.20725	-1.33051	-1.28466	-1.61091	-1.53268	-1.27614	-1.46739	-0.985525	-1.26978	-1.27834	-1.24332	-3.86348	-0.985043	-0.703224	-1.35833	-5.15294	-1.22511	-1.13913	-0.733007	-0.777282	-1.05023	-0.921203	-0.582564	-1.14599	-0.831826	-0.907547
Fvert [N]	Fvert Mean	Fvert Std	Left steps																																				Right steps
1	2.42959	1.39645	0	2.0813	3.22185	0.976511	0	1.54336	0.874787	2.88402	5.19494	1.32617	3.16374	3.83919	4.15596	3.1747	2.27764	3.49566	3.05	1.30294	0.500681	3.33834	4.16109	0	1.34028	4.09272	1.44947	1.06009	1.97481	2.41045	3.87789	0	0.656383	0	0	1.95874	1.87836	3.61402	3.43957	2.32	2.54977	3.80815	2.4254	4.55468	1.99285	1.29581	4.17391	2.78004	3.48677
2	3.29355	1.58572	0	2.86963	4.35826	1.44064	0	2.02525	1.66381	4.02406	6.27226	2.06942	4.35973	5.08148	4.98555	4.35661	3.09545	4.4453	4.19743	1.92086	1.08103	4.41811	5.38732	0	2.10704	5.00681	2.50598	1.98554	3.17755	3.46995	4.74083	1.0121	1.34407	0.181147	0.535083	3.38949	2.217	4.58407	4.09582	3.50479	3.57513	4.89022	3.30017	5.89874	3.02985	2.07591	5.04404	3.72225	4.38534
3	4.18009	1.71087	0.310217	3.72277	5.50038	2.09611	0	2.62461	2.67899	5.21259	7.19032	2.95642	5.41724	6.22485	5.70665	5.45046	3.9374	5.38579	5.3552	2.59182	1.95426	5.51098	6.50232	0.329736	3.11409	5.83568	3.76566	3.21273	4.43259	4.55943	5.65721	1.84611	2.20115	0.998707	0.961792	4.96325	2.57866	5.59036	4.88173	4.6248	4.62299	5.87131	4.22595	7.06262	4.0561	2.87831	5.87188	4.69048	5.13724
4	5.05802	1.74986	1.13516	4.60752	6.50011	2.94134	0.475603	3.3518	3.81777	6.42546	8.00124	3.96371	6.33662	7.16653	6.3596	6.42457	4.75352	6.29061	6.4378	3.39289	3.01216	6.51625	7.48502	1.08541	4.19712	6.57247	5.04548	4.53438	5.59307	5.62798	6.55163	2.82321	3.16676	1.7995	1.56944	6.38192	3.09243	6.55563	5.47197	5.59757	5.60963	6.82183	5.14598	8.02997	4.96959	3.669	6.7826	5.6793	5.8022
5	5.89588	1.75013	1.8939	5.52607	7.34888	3.86849	1.18083	4.15394	4.87037	7.65458	8.7209	5.03609	7.144	8.02314	6.97596	7.24263	5.52166	7.15171	7.37625	4.32514	4.14891	7.38535	8.43776	1.98171	5.28301	7.29047	6.11609	5.69117	6.61929	6.62402	7.39757	3.82152	4.11208	2.74789	2.32831	7.39864	3.84788	7.44187	5.94018	6.3792	6.55758	7.76225	6.07888	8.82813	5.70824	4.40655	7.72802	6.67349	6.4646
6	6.69564	1.72797	2.75963	6.39736	8.06767	4.77367	1.88549	4.99866	5.738	8.84966	9.38865	6.09354	7.92498	8.84183	7.62592	7.91893	6.21037	7.98371	8.20024	5.39437	5.18689	8.10458	9.39189	3.05121	6.28624	8.02082	6.93573	6.66832	7.51091	7.59641	8.14798	4.87772	4.9626	3.67487	3.17052	8.04971	4.82772	8.27971	6.50317	7.0399	7.44891	8.69677	6.98914	9.4058	6.33826	5.09167	8.69852	7.63535	7.17883
7	7.46352	1.69165	3.60788	7.29349	8.7078	5.61003	2.56926	5.83286	6.53268	9.97485	10.0289	7.08429	8.61758	9.69655	8.29383	8.51404	6.89601	8.79479	8.92466	6.46429	6.17911	8.71602	10.3121	4.14966	7.25289	8.7807	7.59832	7.57136	8.39277	8.50886	8.86038	5.92539	5.78706	4.55193	3.99744	8.51469	5.85053	9.06063	7.06107	7.62783	8.23637	9.55151	7.80466	9.86971	6.92039	5.78249	9.60633	8.4813	7.93759
8	8.22592	1.6627	4.44227	8.16985	9.33906	6.44338	3.1613	6.73448	7.30213	10.9685	10.6111	8.02204	9.24347	10.4657	8.99388	9.07479	7.62418	9.56505	9.60614	7.48772	7.11288	9.27152	11.2039	5.21932	8.19499	9.55515	8.17795	8.44045	9.28706	9.38491	9.53431	6.9125	6.61322	5.33469	4.72378	8.97329	6.89485	9.79669	7.65318	8.19463	8.96627	10.3413	8.53444	10.3244	7.53634	6.4805	10.502	9.23403	8.76492
9	8.97742	1.62723	5.28493	9.0292	9.96055	7.23864	3.69647	7.67985	8.00925	11.7655	11.1489	8.9142	9.80615	11.1713	9.66274	9.61611	8.40528	10.288	10.2466	8.46126	8.01077	9.78794	11.9519	6.24345	9.17035	10.3097	8.73756	9.29361	10.1814	10.1473	10.1839	7.86657	7.40771	6.04406	5.39011	9.50313	7.95752	10.4594	8.27508	8.79591	9.72259	11.0271	9.19351	10.7898	8.22505	7.16754	11.2959	9.90434	9.62117
10	9.68268	1.56372	6.10122	9.83696	10.5433	8.02578	4.19468	8.68504	8.70277	12.3059	11.6	9.70549	10.272	11.7167	10.2787	10.0896	9.19644	10.8842	10.8178	9.3709	8.83375	10.2444	12.4968	7.18603	10.0902	10.9875	9.32305	10.0926	11.0217	10.7894	10.7849	8.75276	8.17554	6.69209	6.01518	10.1555	9.02177	11.0074	8.88932	9.44337	10.456	11.6005	9.79408	11.2317	8.99417	7.876	11.9721	10.4704	10.4282
11	10.32	1.46663	6.89398	10.5076	11.0493	8.81027	4.72713	9.6943	9.3719	12.6129	11.9247	10.3859	10.6352	12.0906	10.7674	10.4461	9.93213	11.3316	11.2907	10.2114	9.57963	10.6195	12.807	8.05833	10.9211	11.545	9.90278	10.8018	11.7177	11.2664	11.2956	9.54888	8.87732	7.31417	6.67399	10.8179	10.0448	11.432	9.45989	10.139	11.1548	12.024	10.3588	11.633	9.78586	8.60522	12.4782	10.9247	11.1357
12	10.8575	1.34207	7.63941	11.0022	11.4551	9.52094	5.32821	10.622	9.97757	12.6898	12.1474	10.931	10.8716	12.2809	11.1405	10.679	10.6637	11.6324	11.6192	10.9509	10.2372	10.872	12.8951	8.84577	11.5925	11.9592	10.4355	11.3509	12.2151	11.5529	11.7146	10.2433	9.48702	7.90866	7.36245	11.3713	10.9338	11.7104	9.94299	10.7735	11.7447	12.3084	10.8672	11.9586	10.5318	9.31481	12.8007	11.277	11.7223
13	11.2721	1.19784	8.3509	11.3546	11.7355	10.1609	6.00098	11.411	10.4618	12.5483	12.2655	11.2986	11.0094	12.2946	11.3704	10.7945	11.0263	11.7802	11.8209	11.5357	10.7893	11.0107	12.7998	9.5452	12.0765	12.2158	10.8605	11.6677	12.4692	11.6424	12.0079	10.8346	9.97446	8.49202	8.08414	11.7589	11.6551	11.8834	10.3169	11.3515	12.2039	12.4712	11.3116	12.1778	11.1895	9.97235	12.9427	11.5255	12.177
14	11.5558	1.05602	8.95425	11.5646	11.9202	10.675	6.71495	12.0157	10.8157	12.2597	12.2783	11.5183	11.0537	12.1714	11.4732	10.8233	11.2996	11.7794	11.8942	11.9004	11.1918	11.0449	12.5597	10.1333	12.3378	12.3221	11.1636	11.7712	12.4382	11.5804	12.191	11.2676	10.357	9.02983	8.78339	11.9662	12.1724	11.957	10.5847	11.8042	12.4935	12.5312	11.6676	12.2881	11.7037	10.5025	12.9084	11.6874	12.5
15	11.7092	0.928615	9.44926	11.6315	12.0116	11.0691	7.45249	12.4439	11.063	11.8485	12.1889	11.6001	11.0195	11.9273	11.4702	10.7834	11.427	11.6727	11.8479	12.029	11.4544	10.9984	12.2025	10.6156	12.4067	12.3016	11.3584	11.6868	12.1822	11.393	12.2623	11.535	10.6435	9.49273	9.42578	12.0144	12.4118	11.9501	10.7417	12.0879	12.6156	12.4764	11.9241	12.2876	12.0715	10.9083	12.6906	11.7748	12.651
16	11.737	0.835377	9.80893	11.5642	12.0305	11.3317	8.14142	12.6943	11.2018	11.3566	11.9996	11.5534	10.9083	11.556	11.3687	10.6933	11.4443	11.4797	11.6964	11.945	11.5903	10.8914	11.7546	10.9723	12.3167	12.1695	11.464	11.4292	11.7255	11.0883	12.233	11.6581	10.8215	9.86443	9.95042	11.9341	12.4239	11.8612	10.8046	12.197	12.5886	12.298	12.0842	12.1772	12.3106	11.1969	12.2919	11.8034	12.6327
17	11.6432	0.787025	10.0103	11.4042	11.9697	11.4534	8.73938	12.7813	11.2271	10.7867	11.7177	11.3875	10.7237	11.0856	11.1771	10.5518	11.3779	11.2153	11.4355	11.6773	11.5897	10.7236	11.2421	11.1786	12.0859	11.9399	11.4669	11.045	11.1128	10.6937	12.1021	11.6399	10.8781	10.1176	10.3528	11.7349	12.2436	11.692	10.7784	12.1494	12.4124	12.0346	12.1324	11.9821	12.406	11.3977	11.7607	11.7784	12.3358
18	11.4444	0.783412	10.0688	11.1414	11.8094	11.4394	9.2135	12.723	11.135	10.1976	11.3533	11.1267	10.4904	10.5462	10.9368	10.3594	11.2354	10.8734	11.091	11.2626	11.4644	10.5136	10.6938	11.2326	11.7246	11.6343	11.3711	10.5689	10.3614	10.2628	11.8687	11.4949	10.8029	10.1997	10.6548	11.3971	11.9077	11.4459	10.6711	11.9553	12.0961	11.7157	12.0793	11.7105	12.3495	11.4822	11.1582	11.7009	12.1611
19	11.1503	0.802662	10.0015	10.7917	11.56	11.2988	9.52268	12.5197	10.9343	9.60267	10.9237	10.7926	10.2139	9.95458	10.6828	10.1127	11.0397	10.5074	10.6837	10.7227	11.245	10.2734	10.1053	11.1496	11.2831	11.2581	11.1836	10.0294	9.56947	9.78499	11.5554	11.2518	10.5982	10.1461	10.8643	10.962	11.421	10.9236	10.5036	11.6499	11.7016	11.3483	11.9353	11.3772	12.1424	11.47	10.5118	11.5525	11.8294
20	10.7975	0.825671	9.84812	10.3779	11.229	11.0617	9.66019	12.1905	10.6479	9.05142	10.4376	10.4011	9.91638	9.35838	10.4149	9.84302	10.8127	10.1222	10.236	10.121	10.967	10.0187	9.51289	10.9488	10.7809	10.845	10.9103	9.48518	8.80142	9.31299	11.1792	10.9437	10.2879	9.99019	10.9773	10.4474	10.8388	10.7354	10.2851	11.2563	11.2385	10.9489	11.7086	10.9925	11.8241	11.3734	9.88374	11.3528	11.4006
21	10.406	0.843493	9.64536	9.90643	10.849	10.741	9.65929	11.7429	10.2724	8.56133	9.92381	9.98109	9.62766	8.80113	10.1317	9.5651	10.5599	9.73236	9.76729	9.49309	10.6653	9.7608	8.93136	10.6342	10.2625	10.4047	10.5574	8.97986	8.09999	8.85652	10.7596	10.5949	9.92705	9.74885	10.9746	9.88755	10.1815	10.4329	10.0471	10.8226	10.76	10.5469	11.4337	10.5961	11.4329	11.2017	9.31216	11.0988	10.9419
22	10.0076	0.847525	9.41182	9.41685	10.4461	10.3803	9.53979	11.2185	9.87468	8.15093	9.39792	9.56659	9.37632	8.31286	9.84301	9.2913	10.2893	9.353	9.28077	8.88875	10.3491	9.51272	8.41421	10.274	9.7475	9.96052	10.1974	8.56686	7.54209	8.44746	10.2945	10.2318	9.54957	9.46945	10.8682	9.35458	9.50323	10.0473	9.80467	10.3734	10.2769	10.1683	11.1404	10.206	10.9982	10.9803	8.81395	10.8054	10.4819
23	9.63104	0.83421	9.179	8.96345	10.0631	10.0357	9.33534	10.6449	9.48398	7.82804	8.87583	9.1614	9.16541	7.94557	9.56175	9.05581	9.9964	9.01803	8.82105	8.36629	10.0465	9.2841	7.98557	9.90283	9.28357	9.51349	9.84592	8.287	7.14476	8.12384	9.82189	9.86854	9.20279	9.17975	10.666	8.87462	8.82204	9.69272	9.58779	9.95984	9.85096	9.81616	10.8463	9.85188	10.5866	10.725	8.41178	10.4757	10.0573
24	9.30016	0.800997	8.96602	8.58066	9.71036	9.71384	9.08192	10.055	9.12651	7.63368	8.40409	8.81205	9.00528	7.71302	9.3007	8.88834	9.71993	8.73023	8.38997	7.95399	9.76168	9.09236	7.67968	9.54892	8.87296	9.09254	9.523	8.1629	6.94044	7.91231	9.38515	9.54362	8.90571	8.91265	10.3842	8.47713	8.21716	9.38273	9.4117	9.59346	9.48814	9.50958	10.569	9.52896	10.2124	10.4513	8.12028	10.1538	9.67151
25	9.0272	0.750261	8.77887	8.28356	9.39257	9.42883	8.83555	9.48043	8.83604	7.54437	7.98159	8.51718	8.90476	7.61459	9.04743	8.79342	9.46123	8.49589	8.0238	7.68497	9.49707	8.94179	7.51941	9.24156	8.53036	8.71307	9.23896	8.18524	6.94583	7.83818	8.98525	9.24837	8.68436	8.68026	10.0619	8.17224	7.72206	9.12017	9.27998	9.31168	9.20795	9.24567	10.3083	9.24865	9.91193	10.1785	7.95385	9.84347	9.32795
26	8.81853	0.682776	8.61965	8.09936	9.10576	9.16927	8.62481	8.95144	8.61694	7.55268	7.63823	8.29174	8.85371	7.66115	8.80579	8.76157	9.22483	8.32115	7.73783	7.58025	9.24701	8.83418	7.52186	8.96744	8.25255	8.38766	9.0016	8.34653	7.17236	7.9206	8.63324	8.99661	8.55861	8.47762	9.74286	7.96563	7.37157	8.90759	9.17131	9.10247	9.02205	9.03104	10.0721	8.99483	9.68039	9.94592	7.91867	9.54804	9.01404
27	8.67721	0.605608	8.49535	8.02507	8.84316	8.9292	8.48139	8.48675	8.48	7.66026	7.37744	8.15233	8.82952	7.84681	8.58607	8.77684	9.01405	8.21424	7.58407	7.64192	9.02363	8.7628	7.66716	8.73711	8.04818	8.11532	8.8055	8.61943	7.58782	8.16698	8.32435	8.79287	8.54863	8.29772	9.46504	7.89285	7.1947	8.73474	9.08357	8.95797	8.92459	8.86214	9.84816	8.77507	9.51615	9.73659	7.9912	9.26855	8.76082
28	8.60238	0.533229	8.409	8.06563	8.61363	8.71119	8.41896	8.09029	8.42826	7.87406	7.26447	8.10723	8.8115	8.11642	8.40185	8.83028	8.83807	8.19044	7.57009	7.82477	8.82107	8.73299	7.92934	8.56047	7.91582	7.9117	8.65238	8.95956	8.143	8.52241	8.09183	8.64947	8.63019	8.1478	9.2466	7.94118	7.2332	8.60058	9.01364	8.86937	8.92343	8.73689	9.64664	8.59645	9.41517	9.5714	8.14942	9.02889	8.56113
29	8.58908	0.484981	8.36756	8.21384	8.41973	8.54071	8.44717	7.78547	8.47002	8.17816	7.28	8.13763	8.78633	8.43746	8.26535	8.90694	8.70417	8.25645	7.696	8.10408	8.63999	8.75056	8.26962	8.43968	7.86135	7.78607	8.52955	9.32934	8.79731	8.97019	7.9294	8.56717	8.78893	8.05704	9.10308	8.11864	7.45189	8.50086	8.96925	8.83807	8.99079	8.65262	9.4596	8.47401	9.35358	9.45369	8.36231	8.82353	8.43075
30	8.6315	0.47382	8.37321	8.45357	8.2686	8.43164	8.53941	7.58221	8.59021	8.55127	7.43036	8.23364	8.75208	8.77795	8.18817	8.99068	8.6263	8.42164	7.95507	8.47854	8.49538	8.82292	8.66763	8.37354	7.89933	7.7478	8.44698	9.69352	9.45355	9.432	7.82844	8.53879	8.99893	8.06442	9.04867	8.41283	7.8289	8.43837	8.95501	8.85972	9.09859	8.60339	9.29008	8.42289	9.3109	9.37629	8.62348	8.66083	8.36833
31	8.72593	0.497061	8.43083	8.75853	8.17098	8.40718	8.67	7.49839	8.77643	8.96859	7.71325	8.40406	8.71341	9.10987	8.16734	9.07403	8.6326	8.67183	8.33389	8.93873	8.40425	8.96146	9.08426	8.37784	8.04684	7.8114	8.41505	10.0273	10.0295	9.91019	7.80015	8.56275	9.24872	8.18868	9.07148	8.78674	8.33647	8.42143	8.97881	8.92591	9.23045	8.5937	9.12664	8.45699	9.28341	9.33535	8.88981	8.54419	8.37209
32	8.86731	0.540778	8.54468	9.1139	8.15411	8.48175	8.83574	7.54143	9.0165	9.43145	8.11912	8.6423	8.68736	9.42092	8.20735	9.15684	8.73157	9.00095	8.82035	9.44853	8.37866	9.16242	9.49583	8.46851	8.26817	7.9608	8.44629	10.3152	10.5044	10.3319	7.84915	8.64565	9.5114	8.43792	9.15744	9.20691	8.93463	8.45482	9.0426	9.0313	9.36332	8.63656	8.97826	8.58264	9.2656	9.33374	9.15883	8.47535	8.45374
33	9.04353	0.594232	8.70526	9.50216	8.23902	8.6459	9.03935	7.68498	9.29249	9.91301	8.59578	8.93837	8.70242	9.69572	8.31119	9.23748	8.92386	9.39239	9.36386	9.97215	8.42368	9.40338	9.87154	8.64926	8.55982	8.18742	8.55648	10.5429	10.8576	10.6984	7.96858	8.76696	9.78083	8.77369	9.29591	9.61571	9.57859	8.53636	9.14231	9.1623	9.50419	8.73836	8.84615	8.79448	9.24764	9.36707	9.40786	8.45148	8.60246
34	9.24522	0.646034	8.90778	9.89896	8.43125	8.88591	9.26738	7.91374	9.59641	10.3918	9.15902	9.27809	8.79096	9.93838	8.47407	9.31479	9.19804	9.82407	9.91509	10.4741	8.54574	9.66401	10.1969	8.90694	8.89783	8.49489	8.74875	10.7056	11.0961	10.9694	8.1433	8.9386	10.025	9.21367	9.47132	10.0062	10.2097	8.66898	9.2826	9.30968	9.63239	8.88728	8.73613	9.06526	9.23309	9.42545	9.62668	8.46465	8.80191
35	9.459	0.689067	9.15143	10.2611	8.71752	9.18921	9.51526	8.20511	9.92652	10.8192	9.73943	9.62926	8.98014	10.1436	8.70076	9.4017	9.54752	10.2694	10.4592	10.8755	8.7685	9.92722	10.4552	9.22716	9.30006	8.86405	9.03051	10.8152	11.2412	11.159	8.35196	9.12819	10.2494	9.68994	9.68217	10.325	10.7433	8.8659	9.46217	9.46612	9.73794	9.04563	8.65707	9.35055	9.22455	9.49999	9.78438	8.51478	9.02027
36	9.67738	0.726799	9.42616	10.5757	9.09247	9.53982	9.76563	8.53326	10.2613	11.1989	10.2848	9.97336	9.27735	10.3115	8.98994	9.5108	9.93172	10.6853	10.9357	11.1847	9.05846	10.1767	10.6637	9.60789	9.71324	9.27266	9.40879	10.8846	11.3186	11.2755	8.60864	9.34581	10.4272	10.1602	9.8896	10.5845	11.3355	9.11143	9.67103	9.62356	9.81261	9.19916	8.60891	9.63039	9.219	9.58936	9.88525	8.61012	9.2351
37	9.88213	0.739811	9.71674	10.8188	9.5367	9.90691	10.0136	8.88146	10.5686	11.4937	10.7561	10.2949	9.66334	10.4428	9.33772	9.65985	10.3394	11.0431	11.3196	11.3907	9.40055	10.3907	10.8296	10.003	10.1367	9.73797	9.85677	10.9223	11.3364	11.3423	8.90346	9.57781	10.5539	10.5899	10.0842	10.7825	11.4085	9.40938	9.90672	9.77231	9.85547	9.34521	8.60215	9.88021	9.21427	9.68588	9.94093	8.74472	9.44089
38	10.073	0.747974	9.99829	10.9954	10.0127	10.2527	10.2377	9.23024	10.8359	11.702	11.1283	10.5529	10.0924	10.5451	9.73608	9.87248	10.74	11.3153	11.5968	11.4878	9.78131	10.5646	10.9538	10.4015	10.5447	10.2125	10.3325	10.9394	11.3031	11.3825	9.24951	9.81557	10.6285	10.9342	10.2666	10.9395	11.4859	9.76479	10.1748	9.89725	9.87218	9.48017	8.64218	10.0853	9.21246	9.77767	9.96781	8.91773	9.63283
39	10.2448	0.749346	10.2684	11.1027	10.4892	10.5568	10.4421	9.56745	11.0353	11.8244	11.3718	10.6736	10.5246	10.6187	10.1893	10.1413	11.1023	11.5056	11.7787	11.4564	10.2221	10.6938	11.0249	10.7664	10.9268	10.6946	10.8014	10.9367	11.2282	11.414	9.66546	10.0714	10.6657	11.2032	10.4189	11.0655	11.4707	10.1781	10.4661	9.99862	9.87005	9.6143	8.73277	10.2449	9.22202	9.85885	9.99415	9.12113	9.80621
40	10.3991	0.749712	10.5222	11.1552	10.9118	10.7964	10.6259	9.90456	11.1534	11.8816	11.4787	10.9577	10.9233	10.6817	10.6629	10.4206	11.4104	11.6127	11.8757	11.3182	10.6791	10.7908	11.0331	11.0898	11.2341	11.1494	11.218	10.912	11.1083	11.4414	10.1501	10.3261	10.676	11.4045	10.549	11.1615	11.3818	10.6204	10.7586	10.0735	9.85919	9.74745	8.87519	10.3744	9.26123	9.92661	10.0576	9.34462	9.95601
41	10.53	0.745605	10.7434	11.1665	11.2541	10.9518	10.7902	10.2008	11.1976	11.8771	11.462	11.0783	11.2322	10.7426	11.1159	10.6788	11.6162	11.6426	11.8965	11.0931	11.1322	10.853	10.9821	11.353	11.4556	11.5616	11.5532	10.8599	10.9409	11.4534	10.6725	10.5897	10.6763	11.5455	10.66	11.2253	11.2736	11.0414	11.0367	10.1428	9.85042	9.88872	9.05763	10.4822	9.34338	9.98206	10.187	9.55697	10.0808
42	10.6382	0.72528	10.9266	11.1415	11.4807	11.0038	10.9232	10.4697	11.1827	11.7965	11.3406	11.1519	11.4316	10.8045	11.4937	10.8501	11.7078	11.6031	11.8342	10.8016	11.5292	10.8804	10.8696	11.5698	11.5646	11.8733	11.7704	10.7832	10.6987	11.4254	11.1741	10.8008	10.6789	11.6358	10.7507	11.2408	11.1798	11.3729	11.2444	10.2256	9.85601	10.0628	9.28607	10.5906	9.46372	10.0267	10.3959	9.75349	10.2025
43	10.7148	0.679812	11.056	11.0733	11.5695	10.9571	11.0167	10.6761	11.1177	11.6305	11.1482	11.1823	11.4801	10.8558	11.7374	10.9043	11.6506	11.4985	11.6834	10.4523	11.8	10.8621	10.687	11.723	11.5315	12.0229	11.8336	10.679	10.382	11.3315	11.5876	10.936	10.6839	11.6775	10.8178	11.1864	11.1193	11.5686	11.3604	10.3391	9.88937	10.2768	9.56427	10.7093	9.63362	10.074	10.6717	9.93209	10.3373
44	10.7532	0.603583	11.1197	10.9435	11.4993	10.8133	11.0556	10.7912	10.9927	11.3763	10.8924	11.1653	11.3742	10.8503	11.7967	10.8383	11.4452	11.3158	11.433	10.0321	11.9047	10.7842	10.4437	11.7718	11.3722	11.9921	11.698	10.547	9.97951	11.1453	11.8356	10.9684	10.6756	11.6433	10.8543	11.033	11.0895	11.5592	11.3589	10.5134	9.96496	10.5203	9.89495	10.8442	9.84924	10.1135	10.9866	10.0997	10.4934
45	10.7474	0.527188	11.1005	10.7297	11.2858	10.5837	11.0139	10.7948	10.7987	11.0333	10.5748	11.0928	11.1338	10.7248	11.6881	10.6373	11.1175	11.0444	11.0568	9.53566	11.8322	10.6402	10.1459	11.6995	11.0906	11.7907	11.397	10.3885	9.48745	10.8823	11.8985	10.8719	10.6211	11.4975	10.8477	10.7571	11.0538	11.293	11.2294	10.7454	10.0809	10.7879	10.2731	10.9906	10.1044	10.1355	11.2966	10.2746	10.6669
46	10.6865	0.536731	10.9844	10.4423	10.954	10.2213	10.8743	10.6628	10.5357	10.5428	10.1589	10.9424	10.7323	10.4673	11.4494	10.2737	10.6807	10.6769	10.5181	8.95913	11.5926	10.4227	9.77969	11.4909	10.6557	11.4009	10.9405	10.2009	8.8613	10.5483	11.7735	10.6454	10.4717	11.2331	10.7747	10.3554	10.9611	10.782	10.9409	11.0159	10.2272	11.0589	10.6828	11.1414	10.3682	10.1502	11.5705	10.4649	10.8456
47	10.5607	0.719014	10.761	10.0684	10.4923	9.71768	10.6296	10.3406	10.1887	9.93754	9.64943	10.6945	10.1843	10.0813	11.0937	9.74209	10.1534	10.2056	9.82526	8.13924	11.181	10.0958	9.31544	11.1443	10.0814	10.8079	10.3366	9.97499	8.15117	10.1757	11.4442	10.2448	10.1748	10.8703	10.6236	9.83512	10.781	10.0766	10.5205	11.2915	10.3869	11.3571	11.1146	11.2817	10.6243	10.1805	11.7941	10.682	11.0032
48	10.3672	1.0296	10.3967	9.60025	9.90385	9.0926	10.2557	9.80492	9.74064	9.2396	8.99603	10.3036	9.51134	9.53716	10.6031	9.06507	9.527	9.64335	9.01459	7.48896	10.6106	9.65844	8.78954	10.7006	9.37207	10.0613	9.60433	9.71982	7.32626	9.74512	10.8992	9.67034	9.70482	10.3989	10.3702	9.21717	10.5229	9.20309	9.9135	11.5279	10.5339	11.6965	11.5213	11.4016	10.8575	10.2435	11.9839	10.9219	11.1129
49	10.1044	1.42667	9.85636	8.99418	9.1893	8.34819	9.76634	9.06273	9.18026	8.4767	8.25727	9.78013	8.75791	8.86863	10.0418	8.31518	8.81245	8.99849	8.11247	6.69697	9.92598	9.12208	8.19085	10.1802	8.57867	9.19613	8.78153	9.42789	6.42417	9.26202	10.172	8.96558	9.10021	9.77471	9.97893	8.55048	10.1635	8.20293	9.2055	11.7046	10.6424	12.1132	11.8755	11.4862	11.0556	10.3495	12.1739	11.1711	11.1299
50	9.76859	1.87513	9.1737	8.28083	8.36661	7.48722	9.15717	8.13027	8.53971	7.65334	7.43887	9.08452	7.94537	8.07815	9.34466	7.4884	8.03381	8.25779	7.114	5.86594	9.15667	8.48204	7.4949	9.55253	7.7137	8.23349	7.91747	9.06407	5.46732	8.67957	9.26788	8.09568	8.37554	9.03954	9.44535	7.84429	9.68343	7.12879	8.3691	11.8163	10.6922	12.6194	12.1408	11.5361	11.2385	10.4869	12.3467	11.3973	11.0229
51	9.35832	2.34648	8.30553	7.48562	7.47593	6.52028	8.42223	7.08849	7.82364	6.76333	6.52414	8.24508	7.08715	7.19312	8.51438	6.5646	7.19514	7.47197	6.06772	5.0636	8.32726	7.70913	6.74116	8.8239	6.82143	7.2349	7.02568	8.57517	4.51135	8.10891	8.21815	7.0765	7.56597	8.20597	8.7722	7.08468	9.05076	5.97955	7.41928	11.8522	10.6694	13.2174	12.2883	11.5789	11.4409	10.6331	12.4162	11.5859	10.7735
52	8.86336	2.81273	7.31559	6.60273	6.53915	5.52295	7.60955	5.92257	7.02661	5.80481	5.56167	7.3051	6.19006	6.22324	7.54899	5.56404	6.31144	6.63121	5.00239	4.29632	7.45255	6.83963	5.90961	8.00477	5.86799	6.21132	6.10152	7.95933	3.52822	7.47613	7.0616	5.95325	6.67177	7.30968	7.98559	6.31007	8.28045	4.82087	6.4031	11.7911	10.5552	13.7603	12.2918	11.629	11.6488	10.7551	12.2479	11.7435	10.3505
53	8.27174	3.23538	6.21306	5.64122	5.55855	4.46728	6.71015	4.73648	6.15677	4.85937	4.51736	6.22256	5.24172	5.21694	6.48589	4.55625	5.38583	5.73408	3.92934	3.59578	6.53465	5.87427	4.99923	7.14766	4.91316	5.16161	5.15864	7.23873	2.599	6.83074	5.90486	4.79743	5.76959	6.32966	7.07533	5.50692	7.3927	3.6797	5.33306	11.5847	10.3233	14.1369	12.125	11.6428	11.7643	10.8095	11.7228	11.8681	9.71092
54	7.56408	3.56449	5.07109	4.61634	4.5224	3.41945	5.75521	3.57653	5.23334	3.91997	3.50056	5.06028	4.27757	4.21089	5.33543	3.55884	4.45176	4.76624	2.9259	2.98893	5.58894	4.82961	4.03077	6.25484	3.96118	4.12577	4.19787	6.39066	1.77225	6.10848	4.66786	3.66213	4.85035	5.35288	6.07222	4.67528	6.38873	2.66316	4.23579	11.1333	9.89307	14.2698	11.75	11.5201	11.6094	10.7484	10.6999	11.8641	8.78432
55	6.73724	3.76315	3.90082	3.58388	3.52069	2.43387	4.73236	2.49736	4.23496	2.98538	2.49235	3.89552	3.3181	3.21244	4.16984	2.59634	3.50789	3.82781	1.99115	2.48498	4.62309	3.78823	3.07519	5.29059	2.98845	3.12598	3.24131	5.45498	1.06088	5.35805	3.50314	2.5873	3.96762	4.34611	4.99579	3.79166	5.34991	1.73147	3.14664	10.4144	9.25705	14.0928	11.1367	11.1089	11.0467	10.5231	9.28278	11.5795	7.65799
56	5.80825	3.78448	2.82011	2.5857	2.57647	1.58914	3.7204	1.58483	3.26504	2.09496	1.63265	2.775	2.39338	2.27697	3.08772	1.71121	2.61404	2.89662	1.21224	2.03818	3.6379	2.76738	2.14228	4.28391	2.05646	2.1984	2.63013	4.43673	0.515726	4.51989	2.42003	1.67841	3.08372	3.35433	3.89313	2.89859	4.24913	0.980241	2.15551	9.44809	8.38506	13.502	10.2609	10.2455	9.9824	10.0643	7.65413	10.859	6.34652
57	4.8078	3.63671	1.85248	1.71616	1.73958	0.896932	2.75278	0.859875	2.32136	1.3291	0.935516	1.78723	1.57029	1.42161	2.07984	0.997688	1.78762	1.99072	0.509905	1.64913	2.66105	1.84163	1.33648	3.29472	1.25963	1.39369	1.67964	3.38534	0	3.64505	1.49188	0.929559	2.26454	2.43616	2.82645	2.04536	3.16968	0.42381	1.30603	8.22075	7.32685	12.5768	9.14872	8.99831	8.51887	9.30586	5.97402	9.6684	5.00178
58	3.80388	3.33704	1.05325	0.982592	1.03565	0.276064	1.86321	0.256454	1.47652	0.720838	0.241996	0.998611	0.901036	0.742157	1.22018	0.242326	1.08407	1.20207	0	1.29002	1.74291	1.08331	0.700855	2.38861	0.633944	0.750999	0.774202	2.35746	0	2.72695	0.783834	0.383915	1.4877	1.58846	1.86951	1.27665	2.17774	0	0.656021	6.8496	6.10437	11.3487	7.80653	7.48869	6.82668	8.23813	4.40898	8.06647	3.67101
59	2.85932	2.91706	0.479663	0.393565	0.474118	0	1.11242	0	0.790912	0.0963559	0	0.137609	0.188346	0.238891	0.516058	0	0.525381	0.598748	0	0.941487	0.977971	0.515942	0.243524	1.55984	0	0.0260262	0.282358	1.46246	0	1.84196	0	0	0.86511	0.896954	1.08381	0.658435	1.34825	0	0.0554917	5.35227	4.84221	10.0383	6.37937	5.85927	5.16472	6.95301	3.00536	6.43453	2.51479
60	2.06752	2.41569	0.0290892	0	0	0	0.524671	0	0.236536	0	0	0	0	0	0	0	0	0.0460434	0	0.609068	0.384564	0.032227	0	0.897267	0	0	0	0.766974	0	1.07753	0	0	0.190884	0.0731184	0.346873	0	0.688327	0	0	3.9494	3.6595	8.75545	4.92395	4.37858	3.65248	5.54195	1.84201	4.84507	1.54779
61	1.44947	1.90461	0	0	0	0	0	0	0	0	0	0	0	0	0	0	0	0	0	0.20207	0	0	0	0.161779	0	0	0	0.0187492	0	0.508772	0	0	0	0	0	0	0.0332469	0	0	2.67654	2.60478	7.67355	3.60263	3.06118	2.35939	4.16414	0.938257	3.46832	0.767197
62	0.970322	1.46653	0	0	0	0	0	0	0	0	0	0	0	0	0	0	0	0	0	0	0	0	0	0	0	0	0	0	0	0	0	0	0	0	0	0	0	0	0	1.58332	1.70174	6.74573	2.43015	1.95053	1.35256	2.86218	0.0458607	2.34113	0
63	0.614528	1.12983	0	0	0	0	0	0	0	0	0	0	0	0	0	0	0	0	0	0	0	0	0	0	0	0	0	0	0	0	0	0	0	0	0	0	0	0	0	0.784602	0.970073	5.93234	1.47945	1.06783	0.478809	1.75929	0	1.51394	0
64	0.360222	0.903743	0	0	0	0	0	0	0	0	0	0	0	0	0	0	0	0	0	0	0	0	0	0	0	0	0	0	0	0	0	0	0	0	0	0	0	0	0	0.242658	0.424855	5.18053	0.756907	0.434979	0	0.898282	0	0.892671	0
65	0.189159	0.75356	0	0	0	0	0	0	0	0	0	0	0	0	0	0	0	0	0	0	0	0	0	0	0	0	0	0	0	0	0	0	0	0	0	0	0	0	0	0	0	4.46419	0.188734	0	0	0	0	0.0957329	0
66	0.133284	0.634756	0	0	0	0	0	0	0	0	0	0	0	0	0	0	0	0	0	0	0	0	0	0	0	0	0	0	0	0	0	0	0	0	0	0	0	0	0	0	0	3.75891	0	0	0	0	0	0	0
67	0.110302	0.524337	0	0	0	0	0	0	0	0	0	0	0	0	0	0	0	0	0	0	0	0	0	0	0	0	0	0	0	0	0	0	0	0	0	0	0	0	0	0	0	3.06872	0	0	0	0	0	0	0
68	0.0888391	0.421728	0	0	0	0	0	0	0	0	0	0	0	0	0	0	0	0	0	0	0	0	0	0	0	0	0	0	0	0	0	0	0	0	0	0	0	0	0	0	0	2.44318	0	0	0	0	0	0	0
69	0.0700373	0.332416	0	0	0	0	0	0	0	0	0	0	0	0	0	0	0	0	0	0	0	0	0	0	0	0	0	0	0	0	0	0	0	0	0	0	0	0	0	0	0	1.92155	0	0	0	0	0	0	0
70	0.0539407	0.256788	0	0	0	0	0	0	0	0	0	0	0	0	0	0	0	0	0	0	0	0	0	0	0	0	0	0	0	0	0	0	0	0	0	0	0	0	0	0	0	1.50821	0	0	0	0	0	0	0
71	0.040524	0.194964	0	0	0	0	0	0	0	0	0	0	0	0	0	0	0	0	0	0	0	0	0	0	0	0	0	0	0	0	0	0	0	0	0	0	0	0	0	0	0	1.1971	0	0	0	0	0	0	0
72	0.0291669	0.145101	0	0	0	0	0	0	0	0	0	0	0	0	0	0	0	0	0	0	0	0	0	0	0	0	0	0	0	0	0	0	0	0	0	0	0	0	0	0	0	0.973733	0	0	0	0	0	0	0
73	0.0191477	0.106178	0	0	0	0	0	0	0	0	0	0	0	0	0	0	0	0	0	0	0	0	0	0	0	0	0	0	0	0	0	0	0	0	0	0	0	0	0	0	0	0.797745	0	0	0	0	0	0	0
74	0.0091809	0.074254	0	0	0	0	0	0	0	0	0	0	0	0	0	0	0	0	0	0	0	0	0	0	0	0	0	0	0	0	0	0	0	0	0	0	0	0	0	0	0	0.612376	0	0	0	0	0	0	0
75	0.00399718	0.0329616	0	0	0	0	0	0	0	0	0	0	0	0	0	0	0	0	0	0	0	0	0	0	0	0	0	0	0	0	0	0	0	0	0	0	0	0	0	0	0	0.271809	0	0	0	0	0	0	0
76	0	0	0	0	0	0	0	0	0	0	0	0	0	0	0	0	0	0	0	0	0	0	0	0	0	0	0	0	0	0	0	0	0	0	0	0	0	0	0	0	0	0	0	0	0	0	0	0	0
77	0	0	0	0	0	0	0	0	0	0	0	0	0	0	0	0	0	0	0	0	0	0	0	0	0	0	0	0	0	0	0	0	0	0	0	0	0	0	0	0	0	0	0	0	0	0	0	0	0
78	0	0	0	0	0	0	0	0	0	0	0	0	0	0	0	0	0	0	0	0	0	0	0	0	0	0	0	0	0	0	0	0	0	0	0	0	0	0	0	0	0	0	0	0	0	0	0	0	0
79	0	0	0	0	0	0	0	0	0	0	0	0	0	0	0	0	0	0	0	0	0	0	0	0	0	0	0	0	0	0	0	0	0	0	0	0	0	0	0	0	0	0	0	0	0	0	0	0	0
80	0	0	0	0	0	0	0	0	0	0	0	0	0	0	0	0	0	0	0	0	0	0	0	0	0	0	0	0	0	0	0	0	0	0	0	0	0	0	0	0	0	0	0	0	0	0	0	0	0
81	0	0	0	0	0	0	0	0	0	0	0	0	0	0	0	0	0	0	0	0	0	0	0	0	0	0	0	0	0	0	0	0	0	0	0	0	0	0	0	0	0	0	0	0	0	0	0	0	0
82	0	0	0	0	0	0	0	0	0	0	0	0	0	0	0	0	0	0	0	0	0	0	0	0	0	0	0	0	0	0	0	0	0	0	0	0	0	0	0	0	0	0	0	0	0	0	0	0	0
83	0	0	0	0	0	0	0	0	0	0	0	0	0	0	0	0	0	0	0	0	0	0	0	0	0	0	0	0	0	0	0	0	0	0	0	0	0	0	0	0	0	0	0	0	0	0	0	0	0
84	0	0	0	0	0	0	0	0	0	0	0	0	0	0	0	0	0	0	0	0	0	0	0	0	0	0	0	0	0	0	0	0	0	0	0	0	0	0	0	0	0	0	0	0	0	0	0	0	0
85	0	0	0	0	0	0	0	0	0	0	0	0	0	0	0	0	0	0	0	0	0	0	0	0	0	0	0	0	0	0	0	0	0	0	0	0	0	0	0	0	0	0	0	0	0	0	0	0	0
86	0	0	0	0	0	0	0	0	0	0	0	0	0	0	0	0	0	0	0	0	0	0	0	0	0	0	0	0	0	0	0	0	0	0	0	0	0	0	0	0	0	0	0	0	0	0	0	0	0
87	0	0	0	0	0	0	0	0	0	0	0	0	0	0	0	0	0	0	0	0	0	0	0	0	0	0	0	0	0	0	0	0	0	0	0	0	0	0	0	0	0	0	0	0	0	0	0	0	0
88	0	0	0	0	0	0	0	0	0	0	0	0	0	0	0	0	0	0	0	0	0	0	0	0	0	0	0	0	0	0	0	0	0	0	0	0	0	0	0	0	0	0	0	0	0	0	0	0	0
89	0	0	0	0	0	0	0	0	0	0	0	0	0	0	0	0	0	0	0	0	0	0	0	0	0	0	0	0	0	0	0	0	0	0	0	0	0	0	0	0	0	0	0	0	0	0	0	0	0
90	0	0	0	0	0	0	0	0	0	0	0	0	0	0	0	0	0	0	0	0	0	0	0	0	0	0	0	0	0	0	0	0	0	0	0	0	0	0	0	0	0	0	0	0	0	0	0	0	0
91	0	0	0	0	0	0	0	0	0	0	0	0	0	0	0	0	0	0	0	0	0	0	0	0	0	0	0	0	0	0	0	0	0	0	0	0	0	0	0	0	0	0	0	0	0	0	0	0	0
92	0.000598058	0.00493171	0	0	0	0	0	0	0	0	0	0	0	0	0	0	0	0	0	0.040668	0	0	0	0	0	0	0	0	0	0	0	0	0	0	0	0	0	0	0	0	0	0	0	0	0	0	0	0	0
93	0.0117603	0.0969778	0	0	0	0	0	0	0	0	0	0	0	0	0	0	0	0	0	0.7997	0	0	0	0	0	0	0	0	0	0	0	0	0	0	0	0	0	0	0	0	0	0	0	0	0	0	0	0	0
94	0.0202937	0.167346	0	0	0	0	0	0	0	0	0	0	0	0	0	0	0	0	0	1.37997	0	0	0	0	0	0	0	0	0	0	0	0	0	0	0	0	0	0	0	0	0	0	0	0	0	0	0	0	0
95	0.046676	0.266035	0	0	0	0	0	0	0	0	0	0	0	0	0	0.541749	0	0	0	2.06853	0	0	0	0	0	0	0	0	0	0	0	0	0	0	0	0	0	0	0	0	0	0	0	0	0	0	0	0	0
96	0.168444	0.436481	0	0.0592585	0	0	0	0	0	0.622573	0	0	0.12117	0.468056	0	1.19241	0.0215319	0	0	2.85822	0.0185732	0.133376	0	0	0.443185	0	0	0	0	0.511324	0	0	0	0	0.082421	0.0142566	0.470037	0.737888	0	0	0	0	0.104516	0	0	0.506007	0	0.0392184	0.774071
97	0.498167	0.676858	0.21183	0.559091	0	0	0.177106	0	0.612623	1.46144	0	0.131451	0.861867	1.16844	0.479536	2.00123	0.868445	0.512558	0	3.80085	0.751605	0.941413	0	0	1.10977	0	0	0	0	1.19654	0	0	0	0	0.712621	0.563665	1.07413	1.3534	0	0.183427	0	0.188603	0.959	0	0	1.22145	0.272689	0.727432	1.41201
98	1.00619	0.972924	0.792312	1.22867	0	0	0.708754	0	1.13223	2.5795	0.353972	1.00655	1.66596	2.1129	1.12847	2.78399	1.64278	1.14145	0	4.94645	1.45381	1.81518	0	0	1.99747	0.263939	0	0.276233	0	2.06602	0	0	0	0	1.33606	1.00923	1.84559	2.07375	0	0.833073	0.537398	0.847771	1.97038	0.346572	0	2.14743	1.08643	1.5305	2.13514
99	1.65625	1.3061	1.38625	2.12802	0	0	1.1107	0.373658	1.90043	3.88614	0.810709	1.95884	2.6827	3.15675	2.06031	3.418	2.54485	1.99769	0	6.32636	2.32618	2.91852	0	0	3.0227	0.753597	0	1.03572	0	2.97716	0	0	0	0	2.07857	1.46617	2.71038	2.78492	0	1.62541	1.37177	1.57969	3.20126	1.11059	0.581082	3.15289	1.85786	2.49348	2.97245
100	2.4158	1.63287	2.0813	3.22185	0	0	1.54336	0.874787	2.88402	5.19494	1.32617	3.16374	3.83919	4.15596	3.1747	3.892	3.49566	3.05	0	7.86628	3.33834	4.16109	0.561681	0	4.09272	1.44947	0.634638	1.97481	0	3.87789	0	0.656383	0	0	2.8393	1.87836	3.61402	3.43957	0	2.54977	2.21479	2.4254	4.55468	1.99285	1.29581	4.17391	2.78004	3.48677	3.87713
Fhor [N]	Fhor Mean	Fhor Std	Left steps																																				Right steps
1	0.0595748	0.261014	0	-0.193617	-0.130489	0.0528936	0	-0.300745	0.0729149	1.04394	0.265191	0.198298	0.749085	0.245362	0.408128	0.115511	-0.0604468	0.0550638	-0.0115319	-0.0873617	-0.0879362	0.0468936	0.108638	0	0.355085	0.101064	-0.0705106	-0.0328723	0.0189362	0.0743191	0.0732128	0	0.107255	0	0	-0.119043	-0.160383	0.0749574	0.148234	-0.184383	-0.0608511	0.245553	-0.100936	0.380617	0.00259574	-0.297979	0.42583	-0.0358511	0.181468
2	0.185584	0.305925	0	-0.162389	-0.00153793	0.000397163	0	-0.273134	0.246648	1.23097	0.449194	0.3853	1.0039	0.440372	0.474066	0.30639	-0.0218756	0.149461	0.130763	-0.118753	-0.166573	0.0960578	0.305678	0	0.473899	0.247631	-0.0327718	0.0395018	0.0955276	0.0662231	0.110954	0.215994	0.185807	0.0380185	0.169496	-0.0608698	-0.134038	0.221511	0.181489	0.0398485	0.156079	0.458248	0.0843495	0.691858	0.17684	-0.177273	0.639059	0.177953	0.392135
3	0.345928	0.343446	0.000180529	-0.061403	0.212963	-0.0354793	0	-0.150399	0.479904	1.39829	0.679781	0.55311	1.21607	0.705151	0.59282	0.512277	0.064187	0.314393	0.336249	-0.0803701	-0.203433	0.223469	0.60444	0.0745523	0.57325	0.45291	0.0857524	0.175535	0.255748	0.106193	0.244534	0.315407	0.248919	0.157559	0.321416	0.0997531	-0.0850208	0.4555	0.336317	0.295619	0.384605	0.660187	0.279357	1.00177	0.362828	0.0287034	0.860105	0.411987	0.600946
4	0.528701	0.375382	0.0207692	0.12183	0.493624	-0.0116692	-0.016156	0.0305538	0.709091	1.54431	0.943669	0.681762	1.39248	1.01997	0.768459	0.720645	0.201934	0.550876	0.593421	0.0628685	-0.142209	0.428981	0.970822	0.154844	0.667754	0.691075	0.273549	0.354916	0.494201	0.240572	0.468097	0.439609	0.30529	0.164667	0.468625	0.330333	0.00429594	0.766497	0.501752	0.533377	0.623629	0.874518	0.490847	1.28907	0.523264	0.232205	1.10964	0.664652	0.808306
5	0.722088	0.405252	0.0687434	0.393038	0.818752	0.0817137	-0.0457565	0.229162	0.885692	1.6676	1.20013	0.799006	1.53147	1.37632	0.965886	0.922882	0.399389	0.835242	0.875174	0.304542	0.0172134	0.678412	1.36633	0.136312	0.780874	0.930959	0.498801	0.562306	0.811675	0.468416	0.744719	0.579468	0.378985	0.173937	0.553687	0.588167	0.16085	1.10886	0.669092	0.742705	0.879835	1.1043	0.730401	1.51596	0.651967	0.407867	1.37188	0.913457	1.00449
6	0.910958	0.433742	0.122706	0.711462	1.13806	0.214202	-0.0645508	0.437788	1.00656	1.76197	1.424	0.936453	1.63607	1.70218	1.15658	1.12367	0.639201	1.11588	1.15129	0.636383	0.219331	0.913005	1.72245	0.104012	0.910666	1.14204	0.73122	0.794237	1.17362	0.751783	1.00161	0.714218	0.48191	0.215708	0.557688	0.872427	0.409247	1.42403	0.855132	0.903675	1.12108	1.35818	0.964212	1.65883	0.747573	0.55234	1.64073	1.14097	1.20352
7	1.08248	0.457668	0.155235	1.03679	1.4016	0.357221	-0.0514539	0.650079	1.10016	1.83374	1.60828	1.0863	1.66658	1.9878	1.32739	1.31401	0.881381	1.35513	1.37499	0.98893	0.449017	1.10255	1.98441	0.105339	1.05078	1.31679	0.940356	1.0466	1.52991	1.03266	1.22125	0.810837	0.604562	0.282111	0.526669	1.15086	0.716779	1.66516	1.00672	1.01123	1.32339	1.60338	1.17166	1.74269	0.825042	0.665776	1.86041	1.33854	1.40555
8	1.2365	0.473927	0.166506	1.30351	1.60251	0.50976	-0.000304965	0.867529	1.18444	1.90135	1.74252	1.23768	1.63109	2.18671	1.47207	1.46991	1.10337	1.53523	1.54015	1.32127	0.687114	1.2499	2.16159	0.135473	1.18766	1.44965	1.1089	1.29176	1.83713	1.28425	1.40451	0.859014	0.736737	0.364289	0.522734	1.41528	1.04248	1.83969	1.12956	1.11683	1.49661	1.81185	1.35743	1.78405	0.920204	0.767483	2.02528	1.50582	1.59577
9	1.3661	0.479377	0.154213	1.50189	1.73949	0.648477	0.0863972	1.06542	1.25049	1.96575	1.8379	1.37723	1.56728	2.29818	1.56304	1.57298	1.29286	1.64656	1.64265	1.60981	0.892817	1.35144	2.25192	0.176744	1.31053	1.54598	1.22784	1.47905	2.06683	1.46879	1.55179	0.874424	0.859629	0.44672	0.565734	1.63548	1.35636	1.94517	1.20974	1.24391	1.64626	1.968	1.51052	1.80244	1.04044	0.882987	2.12189	1.6361	1.75813
10	1.46279	0.476276	0.110203	1.6268	1.82117	0.761723	0.179404	1.23657	1.28764	1.99885	1.89313	1.48395	1.50765	2.33351	1.59946	1.60426	1.42946	1.67636	1.68833	1.82486	1.01778	1.40998	2.27022	0.213768	1.40154	1.60829	1.31035	1.59946	2.19955	1.60417	1.64979	0.880851	0.959673	0.496961	0.649493	1.80653	1.64009	1.99432	1.242	1.37609	1.76207	2.07381	1.62613	1.82055	1.17807	1.00838	2.15358	1.72394	1.88599
11	1.52978	0.467175	0.0470456	1.67184	1.86363	0.859308	0.238842	1.37088	1.31467	2.00141	1.90841	1.56398	1.44378	2.30947	1.60842	1.57181	1.51417	1.66626	1.69877	1.95218	1.09399	1.43565	2.22437	0.251311	1.47175	1.64017	1.38002	1.68513	2.25025	1.69365	1.71178	0.9071	1.04171	0.516024	0.757853	1.94171	1.86648	2.01851	1.257	1.50669	1.85198	2.10588	1.71039	1.84619	1.32364	1.12834	2.11585	1.77657	1.9681
12	1.57037	0.450947	0.00461702	1.66652	1.87708	0.957688	0.270972	1.46248	1.34509	1.98702	1.89829	1.61966	1.36791	2.23366	1.60465	1.50617	1.56272	1.63913	1.68398	1.99009	1.15786	1.43836	2.13549	0.317683	1.52165	1.64799	1.44092	1.7451	2.22429	1.73485	1.76761	0.965811	1.11538	0.515917	0.861461	2.04126	2.02126	2.0291	1.27768	1.61614	1.91234	2.06932	1.76893	1.86899	1.45987	1.24182	2.02187	1.80612	1.99317
13	1.58152	0.426883	-0.00324049	1.62783	1.86347	1.04894	0.29073	1.51901	1.35439	1.93444	1.86808	1.63274	1.30338	2.11588	1.57934	1.41726	1.57472	1.599	1.64617	1.95901	1.21631	1.42912	2.02821	0.439713	1.5507	1.63483	1.47528	1.75379	2.12958	1.72664	1.80748	1.05367	1.16595	0.502978	0.951571	2.08655	2.12363	2.01957	1.29136	1.69623	1.93781	1.97906	1.80385	1.86961	1.55997	1.3465	1.89356	1.8063	1.95189
14	1.55994	0.398983	0.0193194	1.56072	1.83198	1.10995	0.290473	1.53705	1.32029	1.83149	1.81301	1.60792	1.26012	1.98316	1.52939	1.31845	1.5656	1.54498	1.59039	1.88215	1.26117	1.40613	1.9098	0.60176	1.55486	1.59405	1.48753	1.71553	1.98225	1.68332	1.81159	1.15622	1.18902	0.491455	1.02095	2.06721	2.17792	1.98617	1.28071	1.71558	1.91473	1.85396	1.80524	1.83445	1.60006	1.41001	1.74359	1.75949	1.84833
15	1.50875	0.368382	0.0683348	1.47467	1.78781	1.14299	0.264326	1.51757	1.26196	1.68818	1.73155	1.55502	1.21184	1.8438	1.47266	1.22876	1.54442	1.48916	1.5234	1.77156	1.29691	1.36226	1.77595	0.789361	1.5318	1.52898	1.48812	1.64593	1.80794	1.61532	1.77823	1.2504	1.18832	0.501502	1.06391	2.00272	2.16914	1.93297	1.24675	1.66005	1.83611	1.72117	1.77057	1.77265	1.56846	1.41465	1.58734	1.67284	1.7105
16	1.43524	0.335421	0.1384	1.38584	1.72803	1.15072	0.239709	1.46552	1.1923	1.53051	1.62308	1.48606	1.14787	1.69524	1.40612	1.16437	1.51627	1.4288	1.44923	1.63555	1.3164	1.29771	1.62406	0.980378	1.47648	1.44592	1.46843	1.54013	1.60534	1.52047	1.71513	1.3114	1.1581	0.534337	1.07226	1.89666	2.11362	1.85062	1.19307	1.54397	1.71461	1.59965	1.7082	1.69273	1.49094	1.37001	1.42696	1.57327	1.56349
17	1.3412	0.302498	0.210681	1.29564	1.64395	1.11904	0.22987	1.37745	1.09769	1.35788	1.49706	1.40097	1.0855	1.53177	1.31734	1.1085	1.47604	1.35274	1.35548	1.48033	1.29918	1.2126	1.45307	1.13403	1.39179	1.3494	1.41468	1.403	1.38636	1.39394	1.61509	1.31844	1.10195	0.578879	1.06114	1.75789	2.02484	1.73294	1.12193	1.41303	1.57393	1.48274	1.6351	1.59131	1.3893	1.29193	1.24995	1.46838	1.33739
18	1.23421	0.273359	0.271585	1.18897	1.53595	1.05208	0.222849	1.26662	0.99411	1.17958	1.35525	1.29741	1.03593	1.35881	1.21274	1.05147	1.41395	1.24785	1.24424	1.31271	1.23824	1.11217	1.27342	1.22072	1.28505	1.23951	1.34189	1.25592	1.15549	1.25534	1.47463	1.27166	1.03138	0.616641	1.03953	1.59562	1.89893	1.58838	1.03721	1.27879	1.41234	1.36492	1.54584	1.47078	1.27966	1.1829	1.06081	1.36302	1.23674
19	1.11741	0.247941	0.323778	1.07298	1.41787	0.964658	0.210234	1.1424	0.899663	0.997342	1.20301	1.17736	0.983718	1.18099	1.11377	0.985	1.32839	1.13981	1.12463	1.12625	1.14985	1.00168	1.09225	1.25292	1.17358	1.1153	1.26801	1.11673	0.926553	1.11392	1.31781	1.18868	0.944818	0.640186	1.00632	1.44289	1.72607	1.34727	0.955404	1.1488	1.24942	1.24147	1.44805	1.34243	1.17312	1.04862	0.858431	1.25722	1.09121
20	1.00167	0.231843	0.375414	0.95859	1.29504	0.878317	0.199191	1.01735	0.815659	0.831257	1.049	1.04732	0.921706	1.00889	1.02556	0.914853	1.22772	1.03841	1.007	0.93283	1.04737	0.891284	0.920827	1.23894	1.0555	0.991667	1.19267	0.981965	0.701087	0.989359	1.17076	1.09165	0.834839	0.649876	0.959597	1.29367	1.52868	1.26951	0.887988	1.02729	1.09211	1.10791	1.35051	1.20141	1.0789	0.9103	0.658587	1.15674	0.914458
21	0.886194	0.221604	0.424361	0.847286	1.1679	0.79365	0.200345	0.887614	0.720366	0.675383	0.906141	0.913427	0.856984	0.856506	0.952109	0.847343	1.1186	0.947312	0.896434	0.738604	0.940304	0.78217	0.75472	1.17679	0.932324	0.873724	1.10144	0.838541	0.474718	0.877042	1.0419	0.990099	0.708465	0.650692	0.903226	1.14236	1.32387	1.16297	0.833842	0.915576	0.954851	0.976957	1.25745	1.05189	0.996012	0.776627	0.481534	1.05519	0.733488
22	0.77341	0.216223	0.457327	0.733147	1.03331	0.710744	0.213071	0.758735	0.621081	0.523464	0.778681	0.784712	0.800121	0.731115	0.886608	0.786759	1.01216	0.867276	0.791139	0.54818	0.837122	0.673025	0.597901	1.08373	0.807882	0.768361	1.00145	0.695049	0.257639	0.771727	0.922086	0.888325	0.58072	0.651201	0.836279	0.993607	1.1269	1.03559	0.784227	0.791843	0.829394	0.86273	1.16613	0.901943	0.91678	0.650371	0.330455	0.957286	0.564654
23	0.666284	0.216008	0.468778	0.616972	0.907931	0.633206	0.232518	0.634196	0.53373	0.377085	0.656333	0.663426	0.743804	0.627879	0.823395	0.740307	0.914482	0.795901	0.693879	0.364887	0.753035	0.564584	0.443851	0.983054	0.694582	0.672066	0.90187	0.559861	0.0617801	0.64778	0.81505	0.792768	0.473572	0.65365	0.759688	0.848433	0.921645	0.917631	0.733832	0.666759	0.724468	0.757579	1.07813	0.758551	0.848428	0.536357	0.199156	0.849388	0.41418
24	0.56607	0.219487	0.457639	0.501868	0.801034	0.560781	0.254863	0.519059	0.465812	0.249909	0.53395	0.556822	0.681867	0.530229	0.751902	0.705201	0.832807	0.717207	0.589911	0.192255	0.679315	0.459286	0.290085	0.896286	0.584961	0.583582	0.807	0.444041	-0.0991818	0.485686	0.725285	0.713829	0.381564	0.649372	0.671319	0.710336	0.707516	0.80245	0.671326	0.550714	0.632361	0.657775	0.989541	0.617513	0.787009	0.441601	0.0866319	0.730869	0.277555
25	0.470454	0.224015	0.416964	0.38082	0.709743	0.487346	0.271872	0.41278	0.405158	0.130516	0.39787	0.450973	0.62532	0.427326	0.660224	0.669121	0.754039	0.617514	0.466445	0.0407079	0.604677	0.352536	0.124789	0.82229	0.478998	0.497921	0.713178	0.350923	-0.22589	0.297417	0.640614	0.640449	0.294897	0.623308	0.576397	0.575482	0.485258	0.688673	0.593574	0.454865	0.549001	0.570596	0.892685	0.496426	0.728053	0.355415	-0.00674468	0.608897	0.165112
26	0.378471	0.228767	0.337918	0.251504	0.627344	0.39958	0.27126	0.312927	0.341579	0.0209961	0.248808	0.339513	0.584003	0.306651	0.559503	0.627589	0.665663	0.491742	0.308912	-0.0822882	0.526382	0.249323	-0.0516003	0.744177	0.378451	0.413146	0.627649	0.297706	-0.300968	0.114839	0.556258	0.56629	0.202898	0.56214	0.479034	0.436867	0.262954	0.590014	0.506381	0.3801	0.475772	0.492993	0.800505	0.389213	0.67115	0.277398	-0.091864	0.491971	0.0685397
27	0.2906	0.23441	0.234639	0.119759	0.547317	0.299883	0.249487	0.219011	0.27667	-0.0706132	0.0771173	0.216963	0.543091	0.15706	0.461775	0.58083	0.560781	0.347982	0.133179	-0.175427	0.455291	0.151095	-0.23712	0.663272	0.28773	0.327016	0.548199	0.280476	-0.334767	-0.0172772	0.478098	0.489668	0.0918936	0.460593	0.382182	0.298666	0.0509738	0.510503	0.421203	0.333823	0.412628	0.409513	0.712708	0.289735	0.619131	0.207279	-0.179429	0.383198	-0.0168061
28	0.206626	0.238296	0.133565	0.00194584	0.461716	0.194308	0.21566	0.134321	0.197116	-0.135685	-0.0788395	0.0847969	0.488269	-0.00807157	0.368733	0.525638	0.438932	0.182586	-0.0418511	-0.238014	0.383638	0.0659014	-0.416199	0.578919	0.196168	0.240277	0.462814	0.271213	-0.329919	-0.0824062	0.424182	0.418364	-0.0415106	0.304178	0.283727	0.138495	-0.106983	0.440654	0.330106	0.30513	0.354284	0.319553	0.629397	0.191809	0.564675	0.150207	-0.271097	0.288747	-0.104275
29	0.124183	0.239009	0.0393742	-0.0995661	0.359273	0.0799448	0.174366	0.0590196	0.0961511	-0.179093	-0.231593	-0.0446422	0.420306	-0.171451	0.273953	0.45766	0.29062	0.00896948	-0.200456	-0.268798	0.302112	-0.0096095	-0.564789	0.470727	0.0917808	0.15376	0.348726	0.256559	-0.295514	-0.0839652	0.380227	0.349871	-0.187933	0.0970819	0.189271	-0.0337969	-0.195561	0.370057	0.2287	0.276153	0.29231	0.233747	0.548367	0.0888558	0.502203	0.0991068	-0.357439	0.199659	-0.183281
30	0.0452459	0.237794	-0.0525968	-0.181037	0.235753	-0.0521861	0.124527	-0.0164629	-0.0150447	-0.201437	-0.360209	-0.155745	0.337549	-0.314626	0.183472	0.382052	0.116491	-0.148594	-0.323815	-0.274667	0.212509	-0.0769446	-0.672585	0.337331	-0.0243469	0.0667793	0.218864	0.23285	-0.247103	-0.0453965	0.327243	0.27872	-0.307367	-0.13295	0.104634	-0.19493	-0.221161	0.298123	0.120567	0.232616	0.230567	0.156749	0.476055	-0.0143121	0.431608	0.0480129	-0.436992	0.116539	-0.25039
31	-0.0274625	0.234377	-0.142451	-0.235938	0.093332	-0.191054	0.0742553	-0.0972224	-0.117198	-0.202872	-0.455431	-0.233544	0.218073	-0.433706	0.0862037	0.306404	-0.0860735	-0.272536	-0.396239	-0.26348	0.111805	-0.140107	-0.736946	0.18422	-0.150896	-0.0202714	0.070236	0.197188	-0.203224	-0.00778143	0.265344	0.208914	-0.391819	-0.327924	0.0251064	-0.304074	-0.200148	0.224054	0.0131348	0.176944	0.169186	0.0897447	0.410451	-0.115376	0.362752	-0.000565442	-0.503847	0.0463856	-0.297416
32	-0.0934754	0.22983	-0.216602	-0.265228	-0.0594335	-0.316678	0.0271064	-0.179445	-0.199396	-0.198573	-0.514884	-0.282023	0.0514601	-0.525632	-0.0249132	0.221187	-0.299137	-0.362556	-0.420265	-0.241975	-0.00288652	-0.196736	-0.76447	0.0415536	-0.272277	-0.110096	-0.10682	0.149308	-0.174386	-0.00271846	0.197108	0.134283	-0.438985	-0.459176	-0.049864	-0.366371	-0.151531	0.136048	-0.0960284	0.120926	0.116907	0.0271749	0.3552	-0.20991	0.297109	-0.039698	-0.565383	-0.0111831	-0.322381
33	-0.155578	0.226133	-0.277352	-0.280311	-0.205607	-0.439494	-0.0228605	-0.254596	-0.256158	-0.2093	-0.543101	-0.313219	-0.144811	-0.583576	-0.151899	0.10369	-0.511335	-0.423827	-0.42099	-0.214214	-0.138842	-0.249612	-0.765708	-0.106695	-0.392055	-0.209077	-0.297723	0.0949862	-0.175706	-0.0422919	0.117268	0.0631648	-0.45905	-0.509707	-0.11765	-0.384651	-0.104844	0.0303662	-0.207946	0.0725732	0.0695846	-0.0346785	0.304986	-0.301307	0.233199	-0.0723755	-0.624166	-0.0643318	-0.335304
34	-0.217799	0.225205	-0.330837	-0.298702	-0.346674	-0.550482	-0.0862979	-0.324262	-0.292631	-0.247191	-0.553702	-0.335574	-0.353738	-0.613858	-0.275	-0.0563688	-0.70334	-0.458305	-0.420035	-0.188617	-0.284511	-0.305887	-0.752489	-0.255489	-0.497255	-0.327631	-0.478794	0.0333262	-0.225972	-0.122532	0.00712766	-0.0292128	-0.466	-0.491809	-0.175043	-0.37466	-0.0846241	-0.0871489	-0.322262	0.0332979	0.0256879	-0.105376	0.252574	-0.390156	0.165156	-0.10895	-0.684085	-0.118965	-0.34622
35	-0.281903	0.228328	-0.38018	-0.333758	-0.461924	-0.64241	-0.16205	-0.391412	-0.325483	-0.318221	-0.558428	-0.361149	-0.560547	-0.632121	-0.393358	-0.253409	-0.850171	-0.479054	-0.432989	-0.18075	-0.442539	-0.369971	-0.737821	-0.383955	-0.591008	-0.461548	-0.632776	-0.045893	-0.322732	-0.22651	-0.125857	-0.129845	-0.480916	-0.439669	-0.23107	-0.362587	-0.100321	-0.213353	-0.430889	-0.00127724	-0.0209486	-0.178402	0.196194	-0.465241	0.0912489	-0.1525	-0.738455	-0.171698	-0.359529
36	-0.35058	0.234333	-0.429101	-0.389197	-0.547639	-0.709386	-0.239463	-0.460515	-0.376627	-0.42364	-0.570009	-0.401427	-0.744475	-0.648332	-0.506484	-0.46905	-0.948781	-0.505239	-0.46972	-0.196191	-0.603807	-0.445011	-0.735643	-0.485314	-0.676963	-0.599786	-0.755399	-0.150606	-0.465332	-0.340375	-0.283667	-0.243872	-0.51489	-0.390637	-0.28679	-0.375992	-0.183934	-0.354719	-0.532518	-0.0371638	-0.0718165	-0.248695	0.13999	-0.522757	0.0111713	-0.200776	-0.778005	-0.221132	-0.376225
37	-0.4248	0.243707	-0.493039	-0.471474	-0.614542	-0.765004	-0.31883	-0.543395	-0.45106	-0.558485	-0.599296	-0.459876	-0.890455	-0.674337	-0.614957	-0.685319	-1.00581	-0.557785	-0.542027	-0.239834	-0.76083	-0.536855	-0.754369	-0.564957	-0.763907	-0.744019	-0.851402	-0.271255	-0.632232	-0.464238	-0.456718	-0.365752	-0.572542	-0.376675	-0.34572	-0.426847	-0.214954	-0.526923	-0.63666	-0.0809807	-0.126689	-0.311043	0.0845145	-0.562957	-0.103052	-0.251897	-0.800847	-0.267507	-0.395631
38	-0.506419	0.255108	-0.578577	-0.589803	-0.674498	-0.826891	-0.408534	-0.645139	-0.543855	-0.714025	-0.657257	-0.528277	-1.00097	-0.72359	-0.716215	-0.870092	-1.03306	-0.642832	-0.648739	-0.317952	-0.898704	-0.650862	-0.800621	-0.636175	-0.849769	-0.880259	-0.923752	-0.396133	-0.813508	-0.592097	-0.644775	-0.492858	-0.644303	-0.413793	-0.416296	-0.512962	-0.303944	-0.73067	-0.747553	-0.136233	-0.188932	-0.366846	0.0286125	-0.591222	-0.203795	-0.304765	-0.813237	-0.319468	-0.419797
39	-0.593788	0.268241	-0.68635	-0.733338	-0.734032	-0.903016	-0.51187	-0.766997	-0.646671	-0.870021	-0.749309	-0.585662	-1.08715	-0.794723	-0.813463	-1.00895	-1.04649	-0.751909	-0.786926	-0.440852	-1.01485	-0.783832	-0.874672	-0.700773	-0.939234	-1.01078	-0.98226	-0.518282	-0.979399	-0.718434	-0.83563	-0.622381	-0.731588	-0.495173	-0.50075	-0.622475	-0.446542	-0.948754	-0.861206	-0.204326	-0.255297	-0.425617	-0.0317021	-0.613783	-0.269217	-0.359265	-0.82732	-0.378126	-0.4495
40	-0.687455	0.281777	-0.808351	-0.892478	-0.791856	-0.992453	-0.620504	-0.914822	-0.765531	-1.01981	-0.867068	-0.747799	-1.16342	-0.889342	-0.90864	-1.08995	-1.0647	-0.874937	-0.94026	-0.594159	-1.1116	-0.933994	-0.970019	-0.77006	-1.0277	-1.13072	-1.04186	-0.625375	-1.1246	-0.832034	-1.00879	-0.733907	-0.835616	-0.61483	-0.606669	-0.73312	-0.626832	-1.15285	-0.973284	-0.277654	-0.324171	-0.486738	-0.1007	-0.63717	-0.361524	-0.415945	-0.851878	-0.443599	-0.486596
41	-0.782572	0.293056	-0.935739	-1.04104	-0.852683	-1.09633	-0.733608	-1.06735	-0.88209	-1.14821	-1.00201	-0.882387	-1.23295	-0.990711	-1.00539	-1.1315	-1.09465	-1.00125	-1.09184	-0.7622	-1.19655	-1.07711	-1.07318	-0.848859	-1.11356	-1.24399	-1.10903	-0.710872	-1.22224	-0.923805	-1.15471	-0.835847	-0.951426	-0.749517	-0.727216	-0.83404	-0.816531	-1.32138	-1.08394	-0.359	-0.390455	-0.553877	-0.180561	-0.670723	-0.463083	-0.479522	-0.892378	-0.517274	-0.541242
42	-0.87932	0.295183	-1.06726	-1.17447	-0.918458	-1.20437	-0.851385	-1.22844	-0.989749	-1.2504	-1.13311	-1.02788	-1.30136	-1.08877	-1.10172	-1.14672	-1.13747	-1.1115	-1.22238	-0.920908	-1.27069	-1.20653	-1.16726	-0.939393	-1.18929	-1.34598	-1.18347	-0.78219	-1.27564	-0.990136	-1.27391	-0.920308	-1.06581	-0.868046	-0.850854	-0.922464	-0.999211	-1.43663	-1.18062	-0.453757	-0.458046	-0.638674	-0.280221	-0.728582	-0.570124	-0.547114	-0.95048	-0.606763	-0.627247
43	-0.974834	0.287588	-1.19102	-1.2836	-0.986502	-1.30127	-0.969709	-1.38008	-1.08787	-1.32197	-1.24299	-1.17159	-1.36354	-1.17706	-1.19655	-1.16062	-1.18706	-1.19475	-1.32276	-1.0436	-1.3385	-1.31996	-1.24342	-1.03681	-1.26211	-1.43534	-1.26478	-0.849997	-1.2951	-1.03392	-1.37075	-0.99575	-1.17699	-0.961568	-0.966335	-1.00323	-1.15523	-1.5079	-1.27088	-0.564621	-0.535393	-0.741482	-0.406017	-0.811085	-0.691028	-0.628897	-1.01793	-0.713963	-0.749613
44	-1.07152	0.270035	-1.30689	-1.36164	-1.05129	-1.38915	-1.07909	-1.51599	-1.18569	-1.38447	-1.33736	-1.30443	-1.42529	-1.24981	-1.29533	-1.19522	-1.246	-1.25372	-1.40196	-1.13205	-1.40764	-1.41437	-1.30708	-1.13923	-1.35033	-1.52446	-1.35285	-0.916389	-1.29305	-1.06274	-1.45091	-1.07388	-1.26721	-1.02852	-1.06166	-1.08749	-1.26877	-1.54542	-1.36355	-0.700456	-0.631859	-0.85322	-0.558224	-0.913572	-0.825796	-0.725201	-1.0821	-0.840553	-0.901991
45	-1.1681	0.244848	-1.41623	-1.42754	-1.12687	-1.47087	-1.17833	-1.64433	-1.28284	-1.4404	-1.406	-1.41951	-1.484	-1.29756	-1.40096	-1.22884	-1.30847	-1.30655	-1.4622	-1.18771	-1.48533	-1.49884	-1.36944	-1.2418	-1.43313	-1.60545	-1.43771	-0.978853	-1.27914	-1.08742	-1.53182	-1.15882	-1.33043	-1.07727	-1.13447	-1.15453	-1.33333	-1.54626	-1.46295	-0.854993	-0.743494	-0.968478	-0.730397	-1.0278	-0.975009	-0.840066	-1.1388	-0.992785	-1.06683
46	-1.26041	0.216207	-1.54195	-1.49753	-1.20593	-1.52885	-1.2764	-1.76935	-1.3749	-1.46069	-1.44326	-1.52576	-1.52422	-1.33653	-1.51738	-1.24432	-1.37155	-1.34861	-1.48318	-1.1965	-1.57387	-1.57164	-1.40321	-1.32927	-1.48977	-1.65503	-1.49543	-1.03797	-1.24603	-1.12483	-1.61375	-1.24285	-1.36688	-1.12853	-1.19193	-1.20979	-1.37036	-1.53921	-1.55266	-1.02127	-0.866323	-1.07998	-0.91272	-1.14523	-1.12543	-0.97217	-1.19508	-1.15871	-1.22956
47	-1.34324	0.187275	-1.66406	-1.56187	-1.25935	-1.55211	-1.36139	-1.85076	-1.45784	-1.46411	-1.46155	-1.61088	-1.53402	-1.35942	-1.60659	-1.2739	-1.4114	-1.36777	-1.47948	-1.15146	-1.64685	-1.62144	-1.41829	-1.39837	-1.52961	-1.67475	-1.51521	-1.09706	-1.20211	-1.18328	-1.67367	-1.31216	-1.37369	-1.19244	-1.2461	-1.24705	-1.39703	-1.53203	-1.60223	-1.18427	-0.998046	-1.18782	-1.10127	-1.25554	-1.27027	-1.11503	-1.26471	-1.32959	-1.37925
48	-1.4173	0.166957	-1.73918	-1.59568	-1.28365	-1.56306	-1.41635	-1.88306	-1.5056	-1.46704	-1.47802	-1.66583	-1.53526	-1.35048	-1.68491	-1.31328	-1.42585	-1.38264	-1.46492	-1.10912	-1.68767	-1.65498	-1.44346	-1.46511	-1.55107	-1.67484	-1.50803	-1.16895	-1.16096	-1.23416	-1.71382	-1.3708	-1.35868	-1.23639	-1.31275	-1.24965	-1.44331	-1.50564	-1.64707	-1.32703	-1.13174	-1.28336	-1.28166	-1.36402	-1.40858	-1.26014	-1.36746	-1.497	-1.51964
49	-1.4835	0.167764	-1.78488	-1.62189	-1.30663	-1.55499	-1.44827	-1.88297	-1.52999	-1.44669	-1.48338	-1.70429	-1.5256	-1.33408	-1.7758	-1.33155	-1.42913	-1.39058	-1.43009	-1.04651	-1.70979	-1.67957	-1.45315	-1.52101	-1.53133	-1.65262	-1.4717	-1.25673	-1.10685	-1.25815	-1.74523	-1.42274	-1.33064	-1.25899	-1.37486	-1.23244	-1.50179	-1.4557	-1.67094	-1.45183	-1.26655	-1.38629	-1.45098	-1.47665	-1.54654	-1.40639	-1.53878	-1.66448	-1.65285
50	-1.54137	0.197061	-1.81112	-1.64683	-1.32	-1.5175	-1.48242	-1.83194	-1.54282	-1.4021	-1.47377	-1.71475	-1.49505	-1.31734	-1.83923	-1.33446	-1.41059	-1.36518	-1.37542	-0.958684	-1.70777	-1.68243	-1.43673	-1.54509	-1.48788	-1.60646	-1.41241	-1.33715	-1.02899	-1.27836	-1.74985	-1.44141	-1.2902	-1.2856	-1.42847	-1.21939	-1.53847	-1.39318	-1.65295	-1.57387	-1.39707	-1.52743	-1.6047	-1.59899	-1.70823	-1.54775	-1.76713	-1.83331	-1.78538
51	-1.59209	0.252546	-1.78726	-1.63743	-1.30688	-1.46449	-1.49812	-1.71959	-1.52657	-1.35406	-1.44548	-1.68041	-1.46283	-1.28522	-1.84324	-1.32173	-1.3587	-1.32782	-1.31182	-0.869241	-1.66952	-1.65132	-1.4244	-1.55325	-1.44691	-1.55246	-1.35591	-1.41129	-0.944476	-1.28976	-1.71679	-1.40723	-1.25385	-1.2871	-1.48464	-1.20448	-1.57776	-1.29412	-1.60246	-1.70926	-1.53533	-1.72205	-1.75356	-1.76522	-1.95413	-1.68697	-2.00776	-2.01129	-1.90236
52	-1.63273	0.333529	-1.7097	-1.58963	-1.27331	-1.38481	-1.47821	-1.56495	-1.48299	-1.28739	-1.37616	-1.61358	-1.43148	-1.23687	-1.81459	-1.26244	-1.29324	-1.29943	-1.21812	-0.778847	-1.61697	-1.59365	-1.40725	-1.55682	-1.38575	-1.48974	-1.29517	-1.48169	-0.843461	-1.28565	-1.65057	-1.33472	-1.22119	-1.25375	-1.52257	-1.18185	-1.6158	-1.15411	-1.53232	-1.86159	-1.69042	-1.91578	-1.89848	-1.98855	-2.31204	-1.81794	-2.19679	-2.22574	-2.00321
53	-1.65233	0.432011	-1.6095	-1.51613	-1.214	-1.24234	-1.43919	-1.38265	-1.43529	-1.1884	-1.24445	-1.50903	-1.36435	-1.17154	-1.73781	-1.15385	-1.21756	-1.25854	-1.07628	-0.670456	-1.56077	-1.50575	-1.34367	-1.5276	-1.29134	-1.39607	-1.20869	-1.51784	-0.714393	-1.2881	-1.54271	-1.22309	-1.17988	-1.22291	-1.5168	-1.15362	-1.60792	-0.990985	-1.42167	-2.01986	-1.8399	-2.07077	-2.04185	-2.24272	-2.68852	-1.94395	-2.2754	-2.52583	-2.07814
54	-1.63491	0.533162	-1.48015	-1.39888	-1.10887	-1.05089	-1.37692	-1.16434	-1.36753	-1.06312	-1.07588	-1.36367	-1.24885	-1.07212	-1.58181	-1.00212	-1.11584	-1.17569	-0.899106	-0.546977	-1.48068	-1.37508	-1.22135	-1.44974	-1.16496	-1.25509	-1.09835	-1.50667	-0.561437	-1.29674	-1.36452	-1.05917	-1.12351	-1.19068	-1.46076	-1.10783	-1.55815	-0.813845	-1.26226	-2.1722	-1.9697	-2.17008	-2.18176	-2.43958	-2.89766	-2.07477	-2.2072	-2.83712	-2.0958
55	-1.56681	0.626061	-1.28593	-1.22376	-0.968238	-0.838366	-1.27251	-0.919132	-1.24336	-0.903675	-0.87034	-1.18109	-1.09036	-0.922934	-1.35439	-0.812	-0.985617	-1.06396	-0.689969	-0.415839	-1.35887	-1.20417	-1.05934	-1.34059	-0.984853	-1.06958	-0.958333	-1.44494	-0.396636	-1.27452	-1.15267	-0.849901	-1.03879	-1.11048	-1.35267	-1.01627	-1.48379	-0.608803	-1.05702	-2.28206	-2.05023	-2.18083	-2.30342	-2.5024	-2.85137	-2.20203	-2.01324	-3.00502	-2.01866
56	-1.4393	0.697098	-1.03318	-0.993504	-0.797492	-0.620061	-1.11918	-0.668303	-1.07223	-0.705234	-0.653986	-0.955362	-0.885277	-0.73822	-1.08674	-0.59227	-0.834865	-0.91205	-0.4793	-0.273184	-1.19128	-0.98408	-0.846872	-1.20985	-0.752652	-0.849563	-0.846277	-1.31877	-0.246324	-1.20983	-0.909548	-0.630704	-0.911137	-0.980511	-1.18886	-0.869738	-1.3424	-0.409766	-0.809948	-2.2931	-2.04314	-2.0375	-2.36006	-2.38436	-2.56946	-2.30311	-1.72454	-2.96178	-1.82933
57	-1.24918	0.740525	-0.752494	-0.742281	-0.607861	-0.409737	-0.927059	-0.434132	-0.852459	-0.493807	-0.445794	-0.695393	-0.654785	-0.526678	-0.791824	-0.3906	-0.656264	-0.708338	-0.231489	-0.141172	-0.972733	-0.732765	-0.613815	-1.0366	-0.518463	-0.615841	-0.612131	-1.12408	0	-1.09756	-0.653422	-0.417187	-0.750157	-0.813645	-0.977601	-0.683175	-1.11896	-0.239569	-0.55844	-2.164	-1.91791	-1.7471	-2.31158	-2.13589	-2.11871	-2.34057	-1.36537	-2.72596	-1.53999
58	-1.00842	0.74314	-0.489606	-0.492074	-0.418077	-0.146063	-0.704695	-0.153831	-0.61027	-0.306132	-0.130329	-0.453029	-0.436489	-0.328068	-0.510874	-0.103057	-0.465634	-0.488787	0	-0.0365861	-0.713901	-0.493249	-0.394041	-0.818516	-0.311702	-0.398986	-0.357232	-0.868406	0	-0.91954	-0.423484	-0.216113	-0.553604	-0.609032	-0.735031	-0.480234	-0.840094	0	-0.340362	-1.92168	-1.69345	-1.335	-2.13663	-1.77971	-1.56457	-2.27152	-0.975714	-2.30998	-1.15333
59	-0.741604	0.703544	-0.280001	-0.232106	-0.232364	0	-0.482246	0	-0.380761	-0.0444101	0	-0.0679342	-0.100242	-0.129158	-0.243125	0	-0.27976	-0.297011	0	0.0271406	-0.462381	-0.292193	-0.178676	-0.574492	0	-0.0145988	-0.16804	-0.598999	0	-0.6896	0	0	-0.366113	-0.407366	-0.495489	-0.288434	-0.572817	0	-0.0316856	-1.60683	-1.41971	-0.89178	-1.86533	-1.34696	-1.01808	-2.06356	-0.605997	-1.82436	-0.775862
60	-0.501424	0.612551	-0.0189521	0	0	0	-0.272378	0	-0.13314	0	0	0	0	0	0	0	0	-0.0251429	0	0.0553765	-0.213525	-0.0201075	0	-0.361333	0	0	0	-0.364353	0	-0.456931	0	0	-0.0887894	-0.0356867	-0.180611	0	-0.338961	0	0	-1.27825	-1.13404	-0.447305	-1.53606	-0.936442	-0.551559	-1.72781	-0.317489	-1.32059	-0.458982
61	-0.317269	0.490427	0	0	0	0	0	0	0	0	0	0	0	0	0	0	0	0	0	0.0282785	0	0	0	-0.0689516	0	0	0	-0.00945777	0	-0.263048	0	0	0	0	0	0	-0.0174313	0	0	-0.941718	-0.84751	-0.0622979	-1.20379	-0.579383	-0.202631	-1.32643	-0.114132	-0.886795	-0.210655
62	-0.180868	0.378022	0	0	0	0	0	0	0	0	0	0	0	0	0	0	0	0	0	0	0	0	0	0	0	0	0	0	0	0	0	0	0	0	0	0	0	0	0	-0.618551	-0.576092	0.253066	-0.88218	-0.297414	0.00862798	-0.919844	-0.00453901	-0.539456	0
63	-0.0782819	0.29713	0	0	0	0	0	0	0	0	0	0	0	0	0	0	0	0	0	0	0	0	0	0	0	0	0	0	0	0	0	0	0	0	0	0	0	0	0	-0.358317	-0.345074	0.493468	-0.592836	-0.0996667	0.0582012	-0.570521	0	-0.289723	0
64	-0.00791916	0.252507	0	0	0	0	0	0	0	0	0	0	0	0	0	0	0	0	0	0	0	0	0	0	0	0	0	0	0	0	0	0	0	0	0	0	0	0	0	-0.138619	-0.164642	0.680043	-0.351582	0.0208085	0	-0.295708	0	-0.116515	0
65	0.0369062	0.239192	0	0	0	0	0	0	0	0	0	0	0	0	0	0	0	0	0	0	0	0	0	0	0	0	0	0	0	0	0	0	0	0	0	0	0	0	0	0	0	0.832121	-0.102531	0	0	0	0	-0.00965012	0
66	0.0513831	0.242978	0	0	0	0	0	0	0	0	0	0	0	0	0	0	0	0	0	0	0	0	0	0	0	0	0	0	0	0	0	0	0	0	0	0	0	0	0	0	0	0.955553	0	0	0	0	0	0	0
67	0.0512286	0.24091	0	0	0	0	0	0	0	0	0	0	0	0	0	0	0	0	0	0	0	0	0	0	0	0	0	0	0	0	0	0	0	0	0	0	0	0	0	0	0	1.04077	0	0	0	0	0	0	0
68	0.04859	0.227901	0	0	0	0	0	0	0	0	0	0	0	0	0	0	0	0	0	0	0	0	0	0	0	0	0	0	0	0	0	0	0	0	0	0	0	0	0	0	0	1.07633	0	0	0	0	0	0	0
69	0.0441088	0.207003	0	0	0	0	0	0	0	0	0	0	0	0	0	0	0	0	0	0	0	0	0	0	0	0	0	0	0	0	0	0	0	0	0	0	0	0	0	0	0	1.05236	0	0	0	0	0	0	0
70	0.0381551	0.179595	0	0	0	0	0	0	0	0	0	0	0	0	0	0	0	0	0	0	0	0	0	0	0	0	0	0	0	0	0	0	0	0	0	0	0	0	0	0	0	0.968582	0	0	0	0	0	0	0
71	0.0311054	0.147378	0	0	0	0	0	0	0	0	0	0	0	0	0	0	0	0	0	0	0	0	0	0	0	0	0	0	0	0	0	0	0	0	0	0	0	0	0	0	0	0.843234	0	0	0	0	0	0	0
72	0.0233954	0.112685	0	0	0	0	0	0	0	0	0	0	0	0	0	0	0	0	0	0	0	0	0	0	0	0	0	0	0	0	0	0	0	0	0	0	0	0	0	0	0	0.6966	0	0	0	0	0	0	0
73	0.0150544	0.0778344	0	0	0	0	0	0	0	0	0	0	0	0	0	0	0	0	0	0	0	0	0	0	0	0	0	0	0	0	0	0	0	0	0	0	0	0	0	0	0	0.541383	0	0	0	0	0	0	0
74	0.0058717	0.0470341	0	0	0	0	0	0	0	0	0	0	0	0	0	0	0	0	0	0	0	0	0	0	0	0	0	0	0	0	0	0	0	0	0	0	0	0	0	0	0	0.387856	0	0	0	0	0	0	0
75	0.00240961	0.0198701	0	0	0	0	0	0	0	0	0	0	0	0	0	0	0	0	0	0	0	0	0	0	0	0	0	0	0	0	0	0	0	0	0	0	0	0	0	0	0	0.163853	0	0	0	0	0	0	0
76	0	0	0	0	0	0	0	0	0	0	0	0	0	0	0	0	0	0	0	0	0	0	0	0	0	0	0	0	0	0	0	0	0	0	0	0	0	0	0	0	0	0	0	0	0	0	0	0	0
77	0	0	0	0	0	0	0	0	0	0	0	0	0	0	0	0	0	0	0	0	0	0	0	0	0	0	0	0	0	0	0	0	0	0	0	0	0	0	0	0	0	0	0	0	0	0	0	0	0
78	0	0	0	0	0	0	0	0	0	0	0	0	0	0	0	0	0	0	0	0	0	0	0	0	0	0	0	0	0	0	0	0	0	0	0	0	0	0	0	0	0	0	0	0	0	0	0	0	0
79	0	0	0	0	0	0	0	0	0	0	0	0	0	0	0	0	0	0	0	0	0	0	0	0	0	0	0	0	0	0	0	0	0	0	0	0	0	0	0	0	0	0	0	0	0	0	0	0	0
80	0	0	0	0	0	0	0	0	0	0	0	0	0	0	0	0	0	0	0	0	0	0	0	0	0	0	0	0	0	0	0	0	0	0	0	0	0	0	0	0	0	0	0	0	0	0	0	0	0
81	0	0	0	0	0	0	0	0	0	0	0	0	0	0	0	0	0	0	0	0	0	0	0	0	0	0	0	0	0	0	0	0	0	0	0	0	0	0	0	0	0	0	0	0	0	0	0	0	0
82	0	0	0	0	0	0	0	0	0	0	0	0	0	0	0	0	0	0	0	0	0	0	0	0	0	0	0	0	0	0	0	0	0	0	0	0	0	0	0	0	0	0	0	0	0	0	0	0	0
83	0	0	0	0	0	0	0	0	0	0	0	0	0	0	0	0	0	0	0	0	0	0	0	0	0	0	0	0	0	0	0	0	0	0	0	0	0	0	0	0	0	0	0	0	0	0	0	0	0
84	0	0	0	0	0	0	0	0	0	0	0	0	0	0	0	0	0	0	0	0	0	0	0	0	0	0	0	0	0	0	0	0	0	0	0	0	0	0	0	0	0	0	0	0	0	0	0	0	0
85	0	0	0	0	0	0	0	0	0	0	0	0	0	0	0	0	0	0	0	0	0	0	0	0	0	0	0	0	0	0	0	0	0	0	0	0	0	0	0	0	0	0	0	0	0	0	0	0	0
86	0	0	0	0	0	0	0	0	0	0	0	0	0	0	0	0	0	0	0	0	0	0	0	0	0	0	0	0	0	0	0	0	0	0	0	0	0	0	0	0	0	0	0	0	0	0	0	0	0
87	0	0	0	0	0	0	0	0	0	0	0	0	0	0	0	0	0	0	0	0	0	0	0	0	0	0	0	0	0	0	0	0	0	0	0	0	0	0	0	0	0	0	0	0	0	0	0	0	0
88	0	0	0	0	0	0	0	0	0	0	0	0	0	0	0	0	0	0	0	0	0	0	0	0	0	0	0	0	0	0	0	0	0	0	0	0	0	0	0	0	0	0	0	0	0	0	0	0	0
89	0	0	0	0	0	0	0	0	0	0	0	0	0	0	0	0	0	0	0	0	0	0	0	0	0	0	0	0	0	0	0	0	0	0	0	0	0	0	0	0	0	0	0	0	0	0	0	0	0
90	0	0	0	0	0	0	0	0	0	0	0	0	0	0	0	0	0	0	0	0	0	0	0	0	0	0	0	0	0	0	0	0	0	0	0	0	0	0	0	0	0	0	0	0	0	0	0	0	0
91	0	0	0	0	0	0	0	0	0	0	0	0	0	0	0	0	0	0	0	0	0	0	0	0	0	0	0	0	0	0	0	0	0	0	0	0	0	0	0	0	0	0	0	0	0	0	0	0	0
92	2.0537e-05	0.000169353	0	0	0	0	0	0	0	0	0	0	0	0	0	0	0	0	0	0.00139652	0	0	0	0	0	0	0	0	0	0	0	0	0	0	0	0	0	0	0	0	0	0	0	0	0	0	0	0	0
93	0.000337723	0.00278494	0	0	0	0	0	0	0	0	0	0	0	0	0	0	0	0	0	0.0229652	0	0	0	0	0	0	0	0	0	0	0	0	0	0	0	0	0	0	0	0	0	0	0	0	0	0	0	0	0
94	0.000198401	0.00163606	0	0	0	0	0	0	0	0	0	0	0	0	0	0	0	0	0	0.0134913	0	0	0	0	0	0	0	0	0	0	0	0	0	0	0	0	0	0	0	0	0	0	0	0	0	0	0	0	0
95	0.00381201	0.0331636	0	0	0	0	0	0	0	0	0	0	0	0	0	0.271962	0	0	0	-0.0241444	0	0	0	0	0	0	0	0	0	0	0	0	0	0	0	0	0	0	0	0	0	0	0	0	0	0	0	0	0
96	0.0131048	0.0740817	0	-0.0075274	0	0	0	0	0	0.08	0	0	0.00888137	0.202829	0	0.376142	0.00187427	0	0	-0.0929691	0.00582721	0.00908145	0	0	0.0442211	0	0	0	0	0.224713	0	0	0	0	0.0076499	-0.000446164	0.0221994	0.313861	0	0	0	0	-0.019136	0	0	-0.0990531	0	-0.00815087	-0.0969198
97	0.00431857	0.110201	-0.0264526	-0.0709574	0	0	-0.0194113	0	0.331687	0.0713733	0	0.0315474	0.0485229	0.299335	-0.0659084	0.383468	0.0550503	-0.0440032	0	-0.200476	0.187406	0.0375796	0	0	0.0244739	0	0	0	0	0.255944	0	0	0	0	0.0364004	-0.0298221	-0.000336557	0.303006	0	-0.0593501	0	-0.0627305	-0.132309	0	0	-0.10921	-0.0864836	-0.126199	-0.0740335
98	-0.0165012	0.151225	-0.10207	-0.135926	0	0	-0.110196	0	0.564795	0.0705397	0.0142953	0.238201	0.066827	0.333073	-0.0784298	0.355123	0.0261186	-0.0794962	0	-0.350578	0.145261	0.0122996	0	0	0.000488072	-0.0241951	0	0.00874232	0	0.180958	0	0	0	0	-0.0119716	-0.0991857	-0.0170086	0.238993	0	-0.198003	-0.128778	-0.222045	-0.0913301	-0.0409693	0	-0.000892113	-0.252505	-0.128083	0.05211
99	-0.00577984	0.207609	-0.16381	-0.16761	0	0	-0.223371	0.00855706	0.821143	0.13452	0.0741999	0.463451	0.126912	0.365085	-0.0186733	0.315407	0.0192779	-0.0780757	0	-0.531451	0.0777853	0.0225521	0	0	0.0181502	-0.055602	0	0.0142987	0	0.108448	0	0	0	0	-0.0432095	-0.150511	0.00446873	0.178623	0	-0.196213	-0.213522	-0.226291	0.0965319	-0.0709314	-0.205492	0.196783	-0.205636	-0.0136867	0.247023
100	0.062178	0.275077	-0.193617	-0.130489	0	0	-0.300745	0.0729149	1.04394	0.265191	0.198298	0.749085	0.245362	0.408128	0.115511	0.280532	0.0550638	-0.0115319	0	-0.714234	0.0468936	0.108638	0.0695319	0	0.101064	-0.0705106	0.153596	0.0189362	0	0.0732128	0	0.107255	0	0	-0.034234	-0.160383	0.0749574	0.148234	0	-0.0608511	-0.129106	-0.100936	0.380617	0.00259574	-0.297979	0.42583	-0.0358511	0.181468	0.466191
[truncated: 22 more columns]

## Sheet: Work B4ComfMc
Wext_pos COM hip markers left steps	14.1778	3.02777	18.1096	11.0021	18.1785	15.8705	15.6461	10.9382	10.6845	14.5734	14.338	11.4102	15.0328	16.5263	13.4041	14.2035	14.0089	8.86408	12.1657	12.8397	14.3064	13.7018	11.8627	11.4993	13.8596	13.411	23.2739	14.0067	19.0828
Wext_pos COM hip markers right steps	11.0139	1.64354	10.794	9.21637	10.693	8.7913	10.5804	12.528	7.84392	11.6176	9.4352	11.4694	13.9036	9.14652	11.4028	11.8034	11.2891	10.1698	10.6442	13.0441	11.5848	11.2938	6.73072	12.3734	10.4479	13.1706	12.6114	11.9138	11.3563	12.5338
Wext_neg COM hip markers left steps	-2.92899	1.88202	-2.20911	-4.62676	-0.0284602	-3.01525	-2.31183	-6.91749	-3.67885	-2.86854	-5.48377	-6.27246	-1.65891	-1.26765	-2.57514	-2.35951	-1.28111	-6.87394	-3.52678	-1.88564	-1.1593	-3.87562	-1.40084	-3.81855	-1.48306	-0.802916	-2.64227	-4.39986	-0.659056
Wext_neg COM hip markers right steps	-5.52463	1.64201	-5.98339	-5.6804	-5.91432	-7.59395	-5.27153	-4.2613	-6.64008	-5.25067	-8.06721	-4.87172	-6.30244	-9.52479	-9.21554	-3.62722	-3.84612	-5.90507	-5.98707	-4.82214	-4.64175	-4.46435	-6.55323	-4.3336	-5.0617	-2.025	-5.23613	-3.89542	-4.47702	-5.23645
Wext_pos COM HBM2 left steps
Wext_pos COM HBM2 right steps
Wext_neg COM HBM2 left steps
Wext_neg COM HBM2 right steps
Wext_pos Force left steps	1.35079	1.12282	2.01948	1.20505	0	2.40741	0.38062	0	1.29248	0.789067	0.866002	1.5511	3.15537	4.39728	0.871301	1.04437	2.08352	1.10896	1.43107	1.21456	0	1.03537	0	2.24225	0	0	2.30163	1.98238	3.09206
Wext_pos Force right steps	0.386891	0.228098	0.603064	0.241889	0.706581	0.444195	0.421116	0.174611	0.234987	0.592387	0.338354	0.20721	0.552814	0.147677	0.663648	0.347964	0.308245	0.688578	0.145548	0.891612	0.359281	0.406263	0.135278	0.489429	0.350013	0.806539	0.0135183	0.192995	0.161999	0.207163
Wext_neg Force left steps	-22.304	4.68835	-20.0016	-23.6002	-18.8484	-17.1618	-26.2402	-26.3448	-19.3904	-24.4136	-21.6097	-27.1977	-18.7137	-16.1615	-27.0965	-22.2563	-15.3711	-22.4595	-19.9971	-21.4055	-29.638	-26.968	-27.9607	-15.5572	-33.8079	-23.6897	-19.2642	-19.9487	-17.1053
Wext_neg Force right steps	-39.3102	5.91925	-30.1809	-39.6617	-36.5924	-36.1397	-34.8432	-47.3019	-30.5744	-38.173	-36.1041	-51.9955	-40.1575	-53.0912	-35.7228	-43.3748	-37.9957	-33.0042	-45.7107	-47.4198	-33.0388	-39.9249	-45.4127	-36.1811	-37.6252	-39.3642	-35.0507	-33.8643	-40.5831	-41.598

## Sheet: EMG B4ComfMc
	LEFT
	EMG LRectusFem		EMG LVastusLat		EMG LSemitendi		EMG LBicepsFem		EMG LGastrocMed		EMG LSoleus		EMG LTibialisA		EMG LPeroneusLong		EMG RRectusFem		EMG RVastusLat		EMG RSemitendi		EMG RBicepsFem		EMG RGastrocMed		EMG RSoleus		EMG RTibialisA		EMG RPeroneusLong		EMG LTensorLatae		EMG RTensorLatae
%	mean	std	mean	std	mean	std	mean	std	mean	std	mean	std	mean	std	mean	std	mean	std	mean	std	mean	std	mean	std	mean	std	mean	std	mean	std	mean	std	mean	std	mean	std
1	0.0987857	0.46724	0.815367	0.595622	0.107592	0.144596	0.863191	0.13372		0.0260865	0.41357	0.0982503	0.0764651	0.0260001	0.186061	0.305725	0.0282836		0.292121	0.489678	0.992108	0.812143	0.032698	0.065654	0.982949	0.974115		0.130623	0.130567	0.0393186	0.199385	0.0168159	0.0555996	0.139524	0.177126
2	0.108087	0.519555	0.814707	0.632264	0.108398	0.141065	0.81881	0.135351		0.0309238	0.435932	0.0985121	0.087022	0.0247325	0.183361	0.308967	0.0289088		0.330515	0.533156	0.99201	0.871105	0.0336638	0.0655849	0.97974	0.979578		0.135624	0.143552	0.0393077	0.202877	0.0152576	0.0547371	0.145923	0.179512
3	0.12292	0.577287	0.81378	0.668257	0.110943	0.137986	0.767919	0.136154		0.0399423	0.459892	0.098213	0.100328	0.0240108	0.180075	0.308222	0.0294314		0.376932	0.580295	0.991905	0.915351	0.0347148	0.0656302	0.966577	0.974024		0.143777	0.156273	0.0392865	0.204848	0.0137984	0.0534768	0.152023	0.181673
4	0.147236	0.637986	0.812826	0.704677	0.116414	0.135328	0.712305	0.136385		0.0548817	0.485489	0.0975951	0.114522	0.0249268	0.176251	0.303715	0.0297759		0.431474	0.629887	0.991792	0.94556	0.0358955	0.0658395	0.943272	0.957216		0.155809	0.168514	0.0392647	0.205534	0.0124591	0.0520605	0.157827	0.183785
5	0.185713	0.698542	0.812074	0.743532	0.126026	0.132932	0.653669	0.136708		0.0783484	0.511627	0.0970142	0.127205	0.028293	0.17176	0.295722	0.0298982		0.493937	0.680307	0.991672	0.963251	0.0372506	0.0661883	0.910204	0.929391		0.17105	0.180679	0.0392438	0.204773	0.0112916	0.0508132	0.163087	0.185851
6	0.24261	0.755386	0.811571	0.786538	0.140853	0.130595	0.593648	0.138437		0.110359	0.536225	0.0968388	0.13741	0.0336578	0.166162	0.284433	0.0302489		0.563092	0.730658	0.991548	0.969818	0.038817	0.0666252	0.867935	0.891062		0.187904	0.193148	0.0392229	0.202159	0.010383	0.0499575	0.166953	0.187195
7	0.318331	0.805018	0.811447	0.833498	0.160088	0.128247	0.533803	0.143286		0.148494	0.558476	0.0972354	0.147022	0.0400451	0.159644	0.270239	0.0324561		0.635652	0.78028	0.991429	0.967988	0.0406251	0.0671096	0.818501	0.844424		0.205249	0.206172	0.0392009	0.197852	0.00985064	0.0496271	0.168884	0.187139
8	0.410852	0.845241	0.811667	0.880595	0.181905	0.125868	0.475332	0.152987		0.191046	0.577453	0.0980538	0.157294	0.0466413	0.152407	0.253856	0.0385842		0.708134	0.828444	0.991322	0.959235	0.0425898	0.0676104	0.764159	0.79183		0.221633	0.219859	0.0391769	0.192654	0.00979005	0.0497914	0.168708	0.185338
9	0.51507	0.874346	0.812207	0.922803	0.204437	0.123462	0.4191	0.16877		0.235825	0.592144	0.0993262	0.16798	0.0530508	0.144432	0.235883	0.0491528		0.77742	0.873409	0.991228	0.943728	0.0445926	0.0681345	0.706669	0.735169		0.236531	0.234597	0.0391533	0.186979	0.0101755	0.0503884	0.166162	0.181489
10	0.623718	0.891269	0.812791	0.95586	0.225888	0.121074	0.365782	0.191286		0.282933	0.601332	0.100634	0.177972	0.0592431	0.135823	0.217065	0.0626981		0.840215	0.912141	0.991154	0.921539	0.0465294	0.0686569	0.647783	0.676291		0.249891	0.250672	0.0391301	0.181036	0.0109008	0.0512346	0.161395	0.175633
11	0.727669	0.895561	0.813172	0.977076	0.245226	0.11878	0.315862	0.220479		0.331512	0.603977	0.101828	0.186127	0.0654454	0.126924	0.197916	0.0775871		0.893267	0.94116	0.991103	0.893064	0.0482999	0.069138	0.589183	0.616922		0.261497	0.267184	0.0391032	0.174813	0.011758	0.0520792	0.154835	0.168192
12	0.819103	0.887372	0.813282	0.986023	0.261886	0.116629	0.269654	0.255668		0.378966	0.599931	0.102866	0.191726	0.0718999	0.118022	0.178802	0.0924676		0.933872	0.958037	0.991068	0.859398	0.0498571	0.0695252	0.532266	0.558428		0.271379	0.28256	0.0390745	0.168109	0.0125436	0.0526974	0.147018	0.159611
13	0.89226	0.867156	0.813244	0.98374	0.275688	0.114553	0.227403	0.295531		0.422443	0.588985	0.103458	0.194573	0.0786507	0.10923	0.160044	0.106309		0.959655	0.962035	0.991037	0.822001	0.0511774	0.0697706	0.478127	0.501835		0.279397	0.294766	0.0390358	0.160766	0.0131524	0.052784	0.138397	0.150219
14	0.943823	0.836457	0.813323	0.972141	0.286675	0.112519	0.189254	0.338137		0.459018	0.571632	0.103783	0.1951	0.0854588	0.100754	0.141942	0.118368		0.969222	0.953813	0.991005	0.782647	0.0522515	0.0698619	0.42753	0.447887		0.284793	0.302273	0.0389884	0.152962	0.0135879	0.052218	0.129317	0.14029
15	0.973098	0.79704	0.813636	0.953192	0.29492	0.110484	0.155202	0.381226		0.486414	0.548533	0.103989	0.193544	0.0919471	0.0926765	0.124702	0.128368		0.962913	0.934742	0.991001	0.742861	0.0530797	0.0697847	0.380855	0.397102		0.286878	0.304261	0.0389946	0.145039	0.0138185	0.0510296	0.120045	0.130003
16	0.981337	0.750904	0.814576	0.92879	0.300607	0.108407	0.125189	0.42244		0.504209	0.520729	0.105034	0.190342	0.0979497	0.0849357	0.108511	0.136518		0.942526	0.906613	0.991054	0.703556	0.0536659	0.0695458	0.338132	0.349762		0.285968	0.301159	0.0391084	0.137581	0.0138327	0.0492718	0.110709	0.119507
17	0.970885	0.700019	0.816564	0.900532	0.303967	0.106308	0.0991667	0.460058		0.512294	0.48915	0.109152	0.185666	0.103584	0.0775157	0.093417	0.143314		0.910324	0.87128	0.991187	0.665242	0.0540258	0.0691499	0.299264	0.306031		0.282065	0.293569	0.0393923	0.131048	0.0136611	0.0470412	0.101412	0.108984
18	0.944563	0.646092	0.81971	0.869756	0.305258	0.1042	0.0770538	0.493042		0.511082	0.454696	0.119735	0.179597	0.109064	0.0704182	0.0793824	0.149097		0.86871	0.830437	0.991397	0.62821	0.054171	0.0686098	0.264043	0.265995		0.2753	0.282368	0.0399277	0.125758	0.0133254	0.0444017	0.0923199	0.0986464
19	0.905375	0.590645	0.823541	0.837663	0.304622	0.102107	0.0587912	0.520781		0.501349	0.418237	0.138	0.172204	0.114556	0.0637052	0.0663943	0.153977		0.819971	0.78579	0.991623	0.592679	0.0541111	0.0679451	0.232299	0.229696		0.265937	0.268244	0.0406287	0.121787	0.0128548	0.0414497	0.0835501	0.088601
20	0.85634	0.53503	0.827277	0.805151	0.302209	0.100041	0.0443239	0.54303		0.484529	0.380744	0.161782	0.163689	0.120091	0.0573733	0.0545098	0.157757		0.766344	0.738884	0.991863	0.558878	0.0538581	0.0671904	0.203876	0.197073		0.254363	0.251996	0.0415116	0.118816	0.0122971	0.0384102	0.0752175	0.0789799
21	0.800238	0.480412	0.830227	0.772861	0.29823	0.0980274	0.033463	0.559522		0.46191	0.343147	0.185574	0.154311	0.125562	0.0514657	0.0438267	0.160214		0.70988	0.690997	0.992078	0.527158	0.0534366	0.0664115	0.178561	0.16803		0.240949	0.234358	0.0424297	0.116397	0.0116963	0.0356037	0.0673561	0.0698648
22	0.739566	0.427686	0.832099	0.741258	0.292958	0.0961121	0.0258262	0.570019		0.434686	0.306171	0.205713	0.144279	0.130989	0.0460403	0.034564	0.161089		0.652437	0.643139	0.992252	0.497812	0.0528823	0.0657473	0.156114	0.142408		0.226155	0.215869	0.0432718	0.114006	0.0110759	0.0334078	0.0599761	0.061318
23	0.676489	0.377525	0.833199	0.710783	0.286647	0.0943707	0.0208965	0.57448		0.404047	0.270418	0.221074	0.133788	0.136307	0.0411143	0.0270198	0.160455		0.59564	0.595951	0.992406	0.47118	0.052227	0.0655191	0.136342	0.120016		0.210516	0.197031	0.0440712	0.11119	0.0104472	0.0321379	0.0531053	0.0533536
24	0.612896	0.330402	0.833875	0.68204	0.279494	0.0928746	0.0182123	0.572972		0.371158	0.236391	0.230615	0.123154	0.141147	0.0367212	0.021199	0.158489		0.540841	0.549898	0.992511	0.447682	0.0515004	0.066219	0.119066	0.100664		0.194573	0.178324	0.0445995	0.107813	0.00981223	0.0320422	0.0467668	0.0460368
25	0.55033	0.286577	0.834353	0.655714	0.271747	0.0917852	0.0171275	0.565902		0.337129	0.204372	0.234405	0.11272	0.145015	0.0328725	0.0169888	0.15532		0.488999	0.505414	0.992568	0.427406	0.0507284	0.0686958	0.104079	0.0841099		0.178583	0.160183	0.0448566	0.104074	0.0091719	0.0336892	0.0409704	0.0394237
26	0.489953	0.246235	0.834723	0.63229	0.263614	0.0914216	0.0169756	0.553899		0.302821	0.174648	0.23342	0.102959	0.147613	0.029747	0.0141465	0.151165		0.440939	0.462821	0.992587	0.410286	0.049942	0.074133	0.091204	0.0701176		0.16278	0.142943	0.0448941	0.100272	0.00852881	0.0382882	0.0356954	0.0335384
27	0.432623	0.209464	0.83491	0.612004	0.255215	0.0922637	0.0171024	0.537836		0.269013	0.147471	0.228442	0.094183	0.149381	0.0279031	0.012465	0.146143		0.397292	0.422379	0.992563	0.396125	0.0492017	0.0838824	0.0802433	0.0584638		0.147597	0.126952	0.0447375	0.0966223	0.00793549	0.0469476	0.0309451	0.0283719
28	0.378963	0.176314	0.834846	0.5948	0.24648	0.095135	0.0170632	0.518734		0.236399	0.123037	0.220367	0.0864422	0.151011	0.028607	0.0116296	0.140425		0.35831	0.384272	0.992497	0.384637	0.0485979	0.0994793	0.0710264	0.0489419		0.133529	0.112534	0.0444345	0.0934254	0.00755194	0.0598127	0.0266842	0.0238684
29	0.329306	0.146708	0.834389	0.580362	0.237374	0.101209	0.0167227	0.497585		0.205394	0.101318	0.209802	0.079729	0.15277	0.0334894	0.0112918	0.13402		0.323907	0.348576	0.992395	0.375564	0.0482697	0.122685	0.0634061	0.0413583		0.120951	0.0998197	0.044017	0.0907683	0.00780083	0.0764157	0.0229683	0.0200281
30	0.283882	0.12065	0.833591	0.568544	0.227987	0.111938	0.0160545	0.475452		0.176357	0.0823351	0.198021	0.0737568	0.154328	0.0431058	0.0111781	0.127088		0.293751	0.315338	0.992269	0.368968	0.0484268	0.155449	0.0572729	0.0355616		0.110232	0.0888756	0.0435457	0.0886755	0.00917215	0.0957111	0.0198144	0.0168359
31	0.242729	0.0980492	0.832554	0.559229	0.21856	0.128351	0.0150911	0.45333		0.149511	0.0659565	0.185591	0.0684517	0.15505	0.0564198	0.0110525	0.120119		0.267271	0.284526	0.99213	0.364815	0.0493712	0.199027	0.052526	0.0313598		0.101451	0.0797166	0.0430488	0.0873313	0.0120326	0.116679	0.01722	0.0142929
32	0.205823	0.0788329	0.831573	0.552357	0.209593	0.15129	0.0139098	0.432167		0.125065	0.0521961	0.172778	0.0640641	0.154577	0.0717466	0.0107998	0.11346		0.244064	0.25607	0.99199	0.363284	0.0515078	0.254233	0.0490547	0.0286014		0.0944183	0.0723715	0.0425514	0.0867906	0.0167264	0.137838	0.0151403	0.0123813
33	0.173009	0.0629102	0.830802	0.547871	0.201815	0.180936	0.012637	0.412822		0.102992	0.0408137	0.160072	0.0605453	0.152887	0.0872068	0.010343	0.10749		0.223967	0.229801	0.991854	0.3646	0.0553236	0.321046	0.0467591	0.0271545		0.0891341	0.0666871	0.0420647	0.0869683	0.0233939	0.157551	0.0134967	0.0111049
34	0.144114	0.050161	0.830308	0.545922	0.196186	0.217304	0.0114212	0.3961		0.0833269	0.0317323	0.147794	0.057797	0.150466	0.101702	0.00963045	0.102691		0.207124	0.205579	0.991726	0.368724	0.0613302	0.398372	0.0455849	0.0269214		0.0862733	0.0623396	0.0416034	0.0876525	0.0315924	0.174287	0.0122331	0.0103702
35	0.119026	0.0404634	0.830084	0.546615	0.194031	0.260399	0.0104072	0.382928		0.0661813	0.0249871	0.13604	0.0554789	0.148063	0.115042	0.0087332	0.0995327		0.193783	0.183326	0.991609	0.37567	0.0700244	0.48305	0.0456022	0.027843		0.0862256	0.0588521	0.0411788	0.0885574	0.0411342	0.186762	0.0113545	0.0100898
36	0.097413	0.0336379	0.830071	0.549513	0.196707	0.309273	0.00979052	0.37435		0.0514764	0.0206232	0.125406	0.0534382	0.146728	0.12781	0.0080106	0.0982468		0.183908	0.16299	0.991506	0.384777	0.0816484	0.569895	0.0469271	0.0297812		0.0892961	0.0558307	0.0408001	0.0895459	0.0519576	0.195353	0.0109426	0.010184
37	0.0790321	0.0295827	0.830184	0.554094	0.205583	0.363747	0.00981161	0.372086		0.0392637	0.0184621	0.116322	0.0518871	0.147765	0.140437	0.00807067	0.0992008		0.177089	0.144618	0.991423	0.395005	0.096714	0.653846	0.0497721	0.0327259		0.0949755	0.0529291	0.0404797	0.0907296	0.063689	0.201149	0.0110772	0.0105675
38	0.0636289	0.0280116	0.830295	0.559528	0.221278	0.423126	0.0105557	0.377644		0.0295563	0.0180089	0.109102	0.0511628	0.152283	0.153135	0.00970274	0.102644		0.172611	0.128283	0.991367	0.405482	0.115476	0.729891	0.0543199	0.0366735		0.101867	0.0500654	0.040234	0.0921968	0.0761942	0.205737	0.0118869	0.0111647
39	0.0509868	0.0279939	0.83032	0.564885	0.244083	0.486041	0.011966	0.392526		0.0224045	0.0191947	0.103984	0.0513973	0.16069	0.165629	0.0130582	0.108927		0.169897	0.114044	0.991334	0.415411	0.138575	0.793854	0.0606328	0.0416205		0.108979	0.0472036	0.0400484	0.0940966	0.0896902	0.210275	0.0134584	0.0120064
40	0.0409572	0.0284295	0.830111	0.569576	0.274067	0.550548	0.0138518	0.418279		0.0177886	0.0217831	0.100725	0.0523272	0.172222	0.177308	0.0173514	0.118255		0.168675	0.101898	0.991321	0.424062	0.166919	0.843123	0.0686068	0.0475673		0.115406	0.0443697	0.0399067	0.0963562	0.104532	0.215234	0.0155687	0.0129848
41	0.0334706	0.0286572	0.829682	0.573181	0.311022	0.614028	0.0160479	0.45554		0.0153703	0.0249743	0.0986633	0.0536131	0.185408	0.188182	0.0218252	0.129418		0.169278	0.091788	0.991325	0.431037	0.201078	0.876219	0.0782042	0.0543949		0.120668	0.0416191	0.0397886	0.0987803	0.121322	0.22051	0.0180406	0.0139689
42	0.0283715	0.0285175	0.829109	0.575432	0.35426	0.673913	0.0184265	0.50377		0.0143013	0.0279869	0.0976205	0.0550525	0.198831	0.197378	0.0259149	0.14121		0.172523	0.0836166	0.991344	0.435996	0.241274	0.893096	0.0896878	0.0618182		0.124663	0.039044	0.0396818	0.101211	0.140122	0.225729	0.0211648	0.0149888
43	0.0253151	0.0280414	0.828425	0.576133	0.403243	0.727411	0.0208047	0.561115		0.0139346	0.0303408	0.0973687	0.0565167	0.211309	0.20438	0.029299	0.152468		0.179196	0.077306	0.991372	0.438513	0.287303	0.894843	0.104157	0.0695377		0.127971	0.0367011	0.0395911	0.103499	0.160068	0.230576	0.0259395	0.0160822
44	0.0237129	0.0273398	0.827509	0.57525	0.457036	0.772031	0.02307	0.623671		0.0140011	0.0319083	0.0974801	0.0580891	0.221933	0.208889	0.0317913	0.162324		0.189649	0.0728093	0.991417	0.438005	0.338539	0.883092	0.123565	0.0773231		0.131143	0.0346837	0.0395208	0.105386	0.179574	0.2341	0.0335906	0.0171914
45	0.0230291	0.026604	0.826203	0.572553	0.514231	0.805835	0.0252	0.686381		0.014127	0.0327557	0.0976984	0.0597919	0.229615	0.210807	0.0333675	0.170827		0.203624	0.0700923	0.991478	0.433865	0.39415	0.860097	0.149685	0.0850471		0.134524	0.0330205	0.0394711	0.106582	0.196628	0.235385	0.0452373	0.0183206
46	0.0228884	0.0260674	0.824732	0.567736	0.572927	0.82813	0.0271892	0.744244		0.0141983	0.033045	0.0978915	0.0613561	0.233489	0.211055	0.0340145	0.178647		0.220371	0.0691132	0.991554	0.425634	0.452772	0.828621	0.182657	0.0927709		0.138302	0.0316623	0.0394327	0.106958	0.209841	0.234206	0.060657	0.0195554
47	0.0230759	0.0259308	0.823376	0.560699	0.630331	0.839931	0.0290368	0.792896		0.0142082	0.0328473	0.0972555	0.0625601	0.233725	0.209828	0.0339255	0.187171		0.238687	0.0698219	0.991651	0.413158	0.512819	0.791236	0.221322	0.100492		0.142322	0.0306687	0.0394026	0.106331	0.218722	0.23028	0.0782099	0.0210761
48	0.0234583	0.0263439	0.822572	0.551517	0.683572	0.843763	0.0307121	0.829709		0.0141965	0.0322725	0.0954165	0.0632581	0.231513	0.207243	0.0332368	0.197571		0.257739	0.0721189	0.991769	0.39677	0.572499	0.750139	0.263087	0.108178		0.146347	0.0302136	0.0393736	0.104572	0.223707	0.223343	0.0963819	0.0230823
49	0.0239917	0.0273626	0.822558	0.54049	0.730469	0.842472	0.0321775	0.853506		0.014214	0.0313335	0.0929354	0.0633071	0.228337	0.20317	0.0320448	0.209431		0.277085	0.0757786	0.991905	0.377041	0.630339	0.706973	0.304805	0.115834		0.150423	0.0303805	0.0393458	0.101588	0.226032	0.213684	0.113694	0.025833
50	0.0246564	0.0288339	0.8234	0.528206	0.771234	0.838244	0.0334293	0.864878		0.0142643	0.0301593	0.0905164	0.0626909	0.225269	0.198722	0.0304695	0.222266		0.296554	0.0803239	0.992051	0.354903	0.685896	0.662858	0.343998	0.123502		0.15439	0.0311428	0.039323	0.0975641	0.227367	0.202004	0.129207	0.0296123
51	0.0254566	0.0306263	0.824801	0.515217	0.80729	0.831625	0.0345655	0.864752		0.0143018	0.0288285	0.0887405	0.0613456	0.222021	0.195418	0.028657	0.235398		0.315904	0.0852474	0.992191	0.331243	0.738889	0.618767	0.379177	0.131509		0.157807	0.0323012	0.0393041	0.0925942	0.228619	0.18907	0.142367	0.0346154
52	0.0264651	0.0326877	0.826411	0.501988	0.840491	0.821698	0.0357942	0.854139		0.0142311	0.0272924	0.0877995	0.0592898	0.217465	0.194276	0.0268086	0.248382		0.334926	0.0900741	0.99231	0.306872	0.789379	0.575421	0.410113	0.140406		0.160024	0.0335952	0.0392899	0.0868688	0.229436	0.175479	0.152913	0.0411544
53	0.0277713	0.0349161	0.828063	0.488916	0.871382	0.807375	0.0372286	0.834193		0.0139588	0.0255256	0.0875894	0.0565952	0.210629	0.194933	0.0255213	0.260801		0.352818	0.0945527	0.992401	0.282781	0.836543	0.533517	0.437446	0.150766		0.160549	0.0347629	0.0392759	0.0804367	0.228603	0.161762	0.16064	0.0492864
54	0.0295146	0.0371167	0.829522	0.476464	0.8987	0.787848	0.0389173	0.805944		0.0134689	0.0236348	0.0880015	0.0533517	0.201556	0.196123	0.0257112	0.271913		0.368402	0.0986058	0.992473	0.260213	0.878146	0.49368	0.462034	0.163129		0.159512	0.0356897	0.0392638	0.0732411	0.225229	0.148531	0.165813	0.0588152
55	0.0317462	0.0391279	0.830663	0.465221	0.920267	0.763583	0.0409073	0.770795		0.012924	0.0217768	0.0888032	0.0498932	0.192047	0.197414	0.0282468	0.281174		0.380999	0.102196	0.99253	0.240521	0.911913	0.455996	0.484698	0.177576		0.157391	0.036347	0.0392532	0.0654497	0.219995	0.136446	0.168754	0.0692797
56	0.0344508	0.0409435	0.831497	0.456108	0.933736	0.735362	0.0431918	0.730197		0.0124904	0.0199897	0.0901669	0.0466013	0.183863	0.1987	0.0332007	0.287791		0.39043	0.105268	0.992573	0.225231	0.935654	0.420389	0.505638	0.193895		0.154763	0.0367069	0.0392395	0.0575676	0.214269	0.125992	0.169654	0.079857
57	0.0375473	0.0425867	0.832093	0.450063	0.938028	0.704278	0.0458165	0.685538		0.0122335	0.0182888	0.0920323	0.0443462	0.17828	0.199988	0.0400476	0.291556		0.397079	0.107707	0.992598	0.215231	0.948092	0.386603	0.524783	0.211764		0.151782	0.036769	0.0392207	0.0509724	0.209717	0.117499	0.168718	0.0900524
58	0.0408371	0.0440494	0.83244	0.448099	0.932774	0.671399	0.0488003	0.638163		0.0123157	0.0167292	0.0940979	0.0442337	0.175236	0.201066	0.047802	0.292521		0.401434	0.109437	0.992604	0.210493	0.948927	0.354538	0.542202	0.231122		0.148286	0.0365032	0.0392017	0.0472762	0.207216	0.111122	0.166587	0.0996773
59	0.0441622	0.0453039	0.832527	0.450583	0.918699	0.637502	0.0522597	0.589418		0.0128865	0.0153407	0.0962859	0.0465981	0.174046	0.201694	0.0557389	0.290947		0.403866	0.110434	0.992589	0.209968	0.938972	0.324105	0.558386	0.252077		0.144065	0.0359384	0.039183	0.0470578	0.206278	0.106703	0.16383	0.108683
60	0.0474174	0.0462663	0.832555	0.456951	0.896991	0.603129	0.0564703	0.540538		0.013953	0.0141412	0.0982929	0.0507774	0.173975	0.201681	0.0635769	0.287207		0.404165	0.110681	0.992567	0.21189	0.919431	0.295184	0.574004	0.274732		0.139437	0.0351051	0.0391616	0.049638	0.206132	0.103844	0.16101	0.117351
61	0.0504963	0.0468476	0.832547	0.466017	0.868666	0.568738	0.0614094	0.492474		0.015435	0.0131401	0.0999088	0.0560232	0.174406	0.200962	0.07142	0.281451		0.40172	0.110154	0.992536	0.214376	0.891548	0.267793	0.589238	0.298931		0.135172	0.0341291	0.0391461	0.0537233	0.206213	0.102057	0.158508	0.125857
62	0.0532912	0.0470075	0.832588	0.476163	0.834663	0.534791	0.0670754	0.446065		0.0171785	0.0123391	0.101206	0.0617613	0.17495	0.19958	0.0794866	0.274029		0.396185	0.108771	0.992496	0.215918	0.856539	0.24203	0.603827	0.324238		0.132328	0.033046	0.0391383	0.0583048	0.205994	0.100793	0.156476	0.134076
63	0.0557095	0.0467839	0.832491	0.48563	0.795978	0.501795	0.0735483	0.401934		0.0189748	0.0117136	0.102177	0.06765	0.175328	0.197735	0.0878998	0.265579		0.387353	0.106542	0.992453	0.215526	0.815658	0.218009	0.617083	0.349569		0.131265	0.0318705	0.0391305	0.0626014	0.205148	0.0997011	0.154917	0.141773
64	0.0577343	0.0462553	0.832118	0.49319	0.753564	0.470251	0.0808883	0.36047		0.0206686	0.0112387	0.102968	0.0733932	0.175253	0.195686	0.0966276	0.256709		0.375327	0.103577	0.992412	0.212877	0.770316	0.195907	0.628123	0.37374		0.131212	0.0305789	0.0391323	0.0660787	0.203539	0.0986383	0.153684	0.148249
65	0.0594349	0.0455045	0.83161	0.498214	0.708406	0.440598	0.089095	0.321838		0.0221894	0.0108998	0.103611	0.0786584	0.174522	0.193537	0.10535	0.247769		0.360466	0.100065	0.992386	0.208032	0.721812	0.175912	0.636336	0.395747		0.131416	0.0291534	0.0391376	0.0684505	0.201095	0.0976061	0.152436	0.153124
66	0.0609543	0.0445635	0.831179	0.500413	0.661614	0.413127	0.098366	0.286074		0.0236084	0.0106593	0.104067	0.0828922	0.172948	0.191295	0.113923	0.238708		0.343235	0.0962422	0.992369	0.201261	0.671292	0.158109	0.641537	0.414794		0.131228	0.0276229	0.0391363	0.0695877	0.197727	0.0965817	0.151022	0.156141
67	0.0623879	0.0434441	0.831114	0.500142	0.614275	0.387875	0.108885	0.253213		0.0249943	0.0104832	0.104371	0.0860485	0.170645	0.189019	0.122307	0.229587		0.324483	0.0923429	0.992362	0.192938	0.619865	0.142416	0.643892	0.430697		0.130231	0.0260511	0.039133	0.0695358	0.1935	0.0956062	0.149349	0.157303
68	0.0637629	0.042162	0.831164	0.497898	0.567375	0.364958	0.120797	0.22338		0.026382	0.0103293	0.104708	0.0882236	0.167632	0.186802	0.130358	0.220383		0.305175	0.0885473	0.992357	0.183395	0.568404	0.128675	0.64365	0.443603		0.128359	0.0245183	0.0391335	0.0683416	0.188448	0.0945434	0.14734	0.157189
69	0.0650802	0.0407664	0.831161	0.494333	0.521685	0.34448	0.133858	0.196466		0.0278071	0.0101689	0.105339	0.089781	0.16392	0.185062	0.138385	0.210927		0.286046	0.0849725	0.992341	0.173059	0.517743	0.116719	0.641395	0.453978		0.125727	0.0230701	0.0391399	0.0661952	0.182752	0.0932553	0.14521	0.156435
70	0.0662747	0.0393287	0.830938	0.490134	0.477836	0.326549	0.147824	0.172379		0.0292012	0.00997748	0.106385	0.091399	0.159594	0.184132	0.14649	0.201096		0.267751	0.08169	0.992324	0.162254	0.468687	0.10644	0.637583	0.462008		0.122872	0.0217191	0.0391552	0.0632561	0.176579	0.0916824	0.142847	0.155226
71	0.0673234	0.0379255	0.830411	0.48579	0.436331	0.311243	0.162575	0.15101		0.0305092	0.00974926	0.107768	0.0933759	0.154848	0.184163	0.154689	0.190675		0.250636	0.0787866	0.992309	0.15128	0.421851	0.0977542	0.632704	0.46783		0.12061	0.0204896	0.0391758	0.059702	0.170109	0.0898027	0.140168	0.153604
72	0.0682637	0.0366049	0.829879	0.481637	0.397532	0.298485	0.178288	0.132333		0.0317592	0.00950621	0.109291	0.096168	0.14991	0.185131	0.162831	0.180047		0.234734	0.0763349	0.992297	0.140405	0.377723	0.0906238	0.62732	0.47167		0.119352	0.0193998	0.0391957	0.0556998	0.16355	0.0877199	0.137036	0.151266
73	0.0690935	0.0353856	0.829192	0.47791	0.361612	0.288066	0.195274	0.116267		0.0329564	0.00928685	0.110543	0.100365	0.144796	0.186787	0.170511	0.169493		0.219891	0.0743866	0.992294	0.129841	0.336542	0.0849912	0.62201	0.473796		0.119172	0.0184798	0.0392145	0.0513847	0.156955	0.085511	0.133215	0.148027
74	0.0697933	0.0342677	0.828262	0.474508	0.32858	0.279632	0.213548	0.102613		0.0340644	0.0091343	0.111299	0.10564	0.13937	0.188933	0.177215	0.159061		0.205967	0.0730243	0.992299	0.119757	0.29838	0.0806319	0.617125	0.474657		0.119667	0.01781	0.039235	0.0468907	0.150268	0.083328	0.128755	0.143946
75	0.0703147	0.0332353	0.827159	0.471316	0.298493	0.272718	0.232941	0.0911663		0.0349925	0.00905739	0.111471	0.111633	0.133377	0.191323	0.182849	0.148613		0.193002	0.0722055	0.992313	0.110325	0.263274	0.0773261	0.612902	0.474813		0.120386	0.017424	0.0392583	0.0423368	0.143318	0.0812743	0.123706	0.139328
76	0.070577	0.0323048	0.82595	0.468057	0.271341	0.266796	0.252894	0.0817395		0.0355893	0.00905537	0.110865	0.117607	0.126806	0.193658	0.1875	0.138112		0.180966	0.0718516	0.992339	0.10168	0.231289	0.074826	0.609415	0.47471		0.120777	0.0172894	0.0392841	0.0378288	0.13601	0.0793259	0.118303	0.134586
77	0.070544	0.0314971	0.825015	0.464363	0.247009	0.2613	0.273024	0.0741694		0.0357437	0.00909835	0.109748	0.12243	0.119878	0.195554	0.191559	0.127473		0.169879	0.0719199	0.992367	0.0939386	0.202473	0.0729301	0.606674	0.474712		0.120799	0.0173474	0.0393106	0.0334712	0.12847	0.0774685	0.112749	0.12996
78	0.0702166	0.0308437	0.824486	0.460069	0.225339	0.25586	0.293562	0.0683543		0.0354981	0.00915071	0.108392	0.125398	0.112779	0.196616	0.195508	0.116769		0.15987	0.0723633	0.992392	0.0871535	0.176765	0.071461	0.604892	0.475327		0.120569	0.0175271	0.039336	0.0293389	0.120852	0.0757399	0.107292	0.125647
79	0.069605	0.0304051	0.824305	0.455204	0.206146	0.250437	0.314933	0.0641976		0.0349097	0.00921543	0.106827	0.126031	0.105735	0.19689	0.199378	0.106111		0.151035	0.0732759	0.992419	0.0813081	0.154	0.0703164	0.604242	0.476923		0.120239	0.0178273	0.0393621	0.0255284	0.113325	0.0742484	0.102176	0.12161
80	0.0687399	0.0302449	0.824319	0.449889	0.189267	0.244888	0.337977	0.0615382		0.0341264	0.00929002	0.10528	0.124424	0.0989084	0.196218	0.203087	0.0956695		0.143337	0.0748352	0.992443	0.0763192	0.133962	0.0693818	0.604908	0.479833		0.119705	0.0182633	0.0393921	0.0221	0.10598	0.0729421	0.0973978	0.117823
81	0.0676272	0.0304756	0.824195	0.444341	0.174575	0.239165	0.363406	0.0601316		0.0331662	0.00937423	0.103866	0.120965	0.0924215	0.194656	0.206465	0.0856512		0.136829	0.077263	0.992462	0.0720659	0.116404	0.0685647	0.607228	0.484442		0.118955	0.0188685	0.0394181	0.0190876	0.0988003	0.0716875	0.0930704	0.114561
82	0.0662982	0.0313193	0.823809	0.438722	0.161937	0.233264	0.391768	0.0597545		0.0320308	0.0095269	0.102448	0.116094	0.0863775	0.192236	0.209528	0.0762277		0.131709	0.0807999	0.99248	0.0684519	0.101137	0.0678361	0.611498	0.490734		0.117992	0.0197284	0.0394354	0.0165148	0.0917097	0.0704469	0.0891756	0.112049
83	0.0648087	0.0332356	0.823199	0.433102	0.151221	0.227189	0.423495	0.060273		0.0307113	0.0104362	0.101085	0.110145	0.0807135	0.188724	0.212331	0.0675791		0.127731	0.0856105	0.992489	0.0654568	0.0879369	0.0671614	0.617845	0.498733		0.116927	0.0208455	0.0394406	0.01439	0.0846888	0.0689876	0.0855945	0.110499
84	0.0632355	0.0368951	0.822353	0.42761	0.142301	0.221115	0.458809	0.0616142		0.0291916	0.0148146	0.0996093	0.103396	0.0753604	0.184297	0.214952	0.0598976		0.124687	0.0919391	0.99249	0.0632295	0.0766493	0.0666082	0.62634	0.508607		0.11624	0.0221136	0.0394291	0.0127097	0.0778601	0.0672019	0.0824716	0.110105
85	0.0616832	0.0431991	0.821257	0.422453	0.135033	0.215109	0.498002	0.0637337		0.0274902	0.0245588	0.0978722	0.0961725	0.0702527	0.179223	0.21757	0.0531967		0.122514	0.100104	0.992488	0.0621814	0.0670531	0.0662276	0.636917	0.520396		0.11639	0.0234224	0.039411	0.0116234	0.0712717	0.0650742	0.0803124	0.110837
86	0.0602563	0.0524791	0.820252	0.41783	0.129303	0.209296	0.540911	0.0665796		0.0256598	0.0400348	0.0960783	0.08872	0.0653682	0.173981	0.220115	0.0475228		0.121136	0.110402	0.992474	0.0632586	0.0589539	0.0660725	0.649435	0.534239		0.117119	0.0248352	0.0393956	0.0118505	0.0649664	0.062801	0.0796407	0.112706
87	0.0590746	0.064492	0.819668	0.414116	0.124922	0.203711	0.587266	0.0700503		0.0237811	0.0602884	0.0944108	0.0813167	0.0606651	0.169185	0.222467	0.0428121		0.120643	0.123234	0.992443	0.0684919	0.0521923	0.0661304	0.664061	0.550486		0.117689	0.0265311	0.0393837	0.0152175	0.0589517	0.0608582	0.0806643	0.115926
88	0.0582783	0.0793638	0.819431	0.411753	0.12164	0.198361	0.636972	0.0740567		0.0219186	0.0850981	0.0931423	0.0742191	0.0562206	0.165415	0.224243	0.0389736		0.121469	0.139056	0.992397	0.080578	0.0466316	0.0663668	0.681193	0.569508		0.117651	0.0287292	0.0393845	0.0229502	0.053263	0.0598591	0.083048	0.120288
89	0.0580672	0.0968262	0.819586	0.411167	0.119173	0.193367	0.689067	0.0785283		0.0201622	0.114079	0.0926174	0.0675948	0.0520638	0.163407	0.22533	0.0357873		0.123788	0.1583	0.992335	0.101674	0.0421338	0.0667205	0.700873	0.591985		0.116971	0.0315559	0.0394008	0.0342921	0.0478827	0.0600579	0.0859453	0.125413
90	0.058664	0.116781	0.819839	0.412482	0.117259	0.188663	0.741887	0.0834009		0.0186555	0.145503	0.0927483	0.0618533	0.048167	0.163439	0.225635	0.0331213		0.127801	0.180974	0.992261	0.132157	0.038594	0.0671359	0.723355	0.618736		0.115936	0.0354914	0.0394292	0.0477086	0.0428568	0.0612018	0.0890729	0.130992
91	0.060245	0.140856	0.819821	0.415618	0.115711	0.184235	0.793318	0.0886248		0.0175491	0.179069	0.0931345	0.0572566	0.0445689	0.165665	0.224953	0.0309004		0.134032	0.20667	0.992181	0.170746	0.0358988	0.0675652	0.748949	0.650367		0.114733	0.0407199	0.0394715	0.0614852	0.0382782	0.0627899	0.0923293	0.136565
92	0.062854	0.169737	0.819559	0.420449	0.114397	0.18007	0.840347	0.0941451		0.0170204	0.213351	0.0934859	0.0539749	0.0413068	0.169672	0.223603	0.0290883		0.142958	0.234811	0.992096	0.215446	0.033941	0.0679613	0.777811	0.687165		0.113808	0.047261	0.0395254	0.0749626	0.0342524	0.064295	0.0956752	0.142158
93	0.0662679	0.203128	0.819218	0.427097	0.11323	0.176099	0.880312	0.0998862		0.0171507	0.246429	0.0937583	0.0517886	0.0383939	0.174625	0.222846	0.0275964		0.154479	0.264435	0.992013	0.265876	0.0325972	0.0683366	0.809732	0.728363		0.113926	0.0548919	0.039585	0.0886463	0.0308239	0.0654096	0.099251	0.147505
94	0.0701521	0.24048	0.818777	0.436381	0.112176	0.17227	0.91141	0.105692		0.0178215	0.277887	0.0941095	0.0505957	0.0359659	0.179837	0.224471	0.0264323		0.168182	0.294545	0.991937	0.324002	0.0317478	0.0686911	0.84357	0.772004		0.11553	0.0634796	0.0396461	0.104642	0.027942	0.0661092	0.103283	0.152515
95	0.0742235	0.27979	0.818321	0.449527	0.111208	0.16854	0.932487	0.111402		0.0188247	0.307176	0.0948126	0.0508109	0.0340319	0.184874	0.230136	0.0256761		0.183509	0.324333	0.991867	0.3922	0.0313114	0.0690196	0.877645	0.815839		0.118654	0.0727735	0.0397061	0.123433	0.025495	0.0665818	0.107985	0.15744
96	0.0783043	0.318767	0.817974	0.468077	0.110315	0.164877	0.942489	0.116837		0.0199327	0.334057	0.0960916	0.05292	0.0324922	0.189301	0.240382	0.0253959		0.200232	0.353442	0.991796	0.471447	0.0312343	0.0692885	0.909689	0.857713		0.122554	0.0824287	0.0397545	0.14371	0.0233523	0.0668922	0.113594	0.161928
97	0.0824529	0.356158	0.817691	0.492786	0.109497	0.161223	0.940581	0.121775		0.0210619	0.359317	0.0974909	0.0570897	0.0311341	0.192504	0.25392	0.025591		0.218679	0.38287	0.991721	0.558829	0.0314583	0.0694534	0.937618	0.89553		0.126273	0.0924007	0.0397878	0.162676	0.0214002	0.0669332	0.120355	0.166135
98	0.0868362	0.392905	0.817416	0.522667	0.108783	0.157486	0.927399	0.126081		0.0222638	0.383543	0.0987968	0.0626266	0.029789	0.19416	0.268699	0.0262015		0.239358	0.413842	0.991641	0.647639	0.0319104	0.069481	0.960016	0.927765		0.129439	0.103254	0.0398146	0.178254	0.0196063	0.0666286	0.128111	0.170566
99	0.09173	0.431767	0.816983	0.556468	0.10822	0.153692	0.903391	0.12965		0.0236716	0.406989	0.099999	0.0691105	0.0283733	0.194106	0.282437	0.0270572		0.263589	0.447531	0.991558	0.731589	0.0325257	0.0693887	0.975504	0.952982		0.132011	0.115611	0.0398267	0.189583	0.0179512	0.0658051	0.136259	0.175016
100	0.0977204	0.47577	0.816222	0.592666	0.107986	0.149958	0.869274	0.132378		0.0257199	0.430161	0.10088	0.0772198	0.0269049	0.192548	0.293224	0.0279688		0.292965	0.484981	0.991468	0.805658	0.0332568	0.0692285	0.982927	0.969709		0.134594	0.129648	0.0398222	0.19668	0.0164122	0.0643898	0.144414	0.179073
	RIGHT
	EMG RVastusLat		EMG RSemitendi		EMG RBicepsFem		EMG RGastrocMed		EMG RSoleus		EMG RTibialisA		EMG RPeroneusLong		EMG LTensorLatae		EMG RTensorLatae		EMG LRectusFem		EMG LVastusLat		EMG LSemitendi		EMG LBicepsFem		EMG LGastrocMed		EMG LSoleus		EMG LTibialisA		EMG LPeroneusLong		EMG RRectusFem
%	mean	std	mean	std	mean	std	mean	std	mean	std	mean	std	mean	std	mean	std	mean	std	mean	std	mean	std	mean	std	mean	std	mean	std	mean	std	mean	std	mean	std	mean	std
1	0.548811	0.783108	0.22787	0.104594		0.23857	0.0695085	0.990359	0.412076	0.231694	0.246579	0.0654479	0.0243492		0.144422	0.0306393	0.0396111	0.102746	0.847278	0.0296124	0.819069		0.0232578	0.0254883	0.824027	0.560838	0.649648	0.210127	0.0338312	0.187586		0.0147384	0.0337184	0.0951859	0.0639615	0.229481
2	0.607735	0.740029	0.270075	0.112555		0.256596	0.0724146	0.990477	0.393462	0.236414	0.236905	0.0774889	0.0272602		0.146132	0.0307659	0.0395989	0.0997133	0.849166	0.0311817	0.850415		0.0237453	0.0264753	0.82345	0.550384	0.700682	0.207552	0.032731	0.197488		0.0146713	0.0336283	0.092747	0.064525	0.228895
3	0.664537	0.695647	0.311969	0.120531		0.274802	0.0765339	0.990595	0.372118	0.239424	0.224648	0.0913431	0.0311179		0.147348	0.0313685	0.0395888	0.0957682	0.847362	0.0326285	0.868884		0.0244124	0.0280338	0.823672	0.538493	0.745756	0.203822	0.0312465	0.209752		0.0146052	0.0330728	0.0901678	0.0643059	0.227881
4	0.719262	0.65089	0.351195	0.128622		0.293183	0.0814572	0.99071	0.348846	0.241537	0.210577	0.10664	0.0359674		0.148274	0.0324163	0.0395855	0.0910665	0.843252	0.0340239	0.875369		0.0252362	0.0300121	0.824738	0.52557	0.785565	0.199813	0.0295217	0.223249		0.0145542	0.0321093	0.0882702	0.0632299	0.226275
5	0.771875	0.606552	0.386501	0.13719		0.311825	0.0867235	0.990812	0.324467	0.243061	0.195361	0.122284	0.0418714		0.148927	0.033869	0.0395878	0.0857066	0.83695	0.0354645	0.871049		0.0262339	0.032243	0.826451	0.512081	0.821152	0.196583	0.0280262	0.236819		0.01448	0.0307491	0.0874839	0.0613675	0.223803
6	0.821692	0.563329	0.417632	0.146789		0.329981	0.0919075	0.990884	0.299764	0.243691	0.179696	0.136618	0.0488504		0.148967	0.0354864	0.0395965	0.079711	0.827093	0.0370482	0.856423		0.0275012	0.0346088	0.828558	0.498429	0.853257	0.194941	0.0275513	0.249252		0.0142738	0.0289735	0.0876886	0.0587271	0.219893
7	0.866818	0.521933	0.445542	0.158199		0.346514	0.0966987	0.990938	0.275998	0.242081	0.16431	0.14847	0.0569919		0.148088	0.0370245	0.0396156	0.0732073	0.812156	0.0389012	0.832736		0.0292138	0.0368998	0.830531	0.485198	0.881933	0.194983	0.0291423	0.260249		0.0137973	0.0269603	0.0884693	0.0554272	0.213761
8	0.904932	0.482556	0.471071	0.171543		0.360902	0.100981	0.990973	0.254401	0.23799	0.149971	0.157214	0.0659311		0.146476	0.0382954	0.0396336	0.0662458	0.791785	0.0410625	0.801529		0.0313892	0.0389872	0.832213	0.472978	0.905888	0.196467	0.0332382	0.269727		0.0131608	0.0248952	0.0895399	0.0518505	0.20563
9	0.933866	0.445103	0.494545	0.186777		0.372649	0.104663	0.990992	0.236183	0.232059	0.137331	0.162516	0.0751275		0.144407	0.0391922	0.0396513	0.0590393	0.766084	0.0435117	0.763847		0.0339427	0.040853	0.833353	0.462441	0.923314	0.198537	0.0393315	0.277395		0.0126434	0.0228856	0.0908574	0.0484966	0.196524
10	0.951922	0.409456	0.515997	0.203857		0.381725	0.107652	0.990995	0.222554	0.225428	0.126726	0.164793	0.0843298		0.142162	0.0396685	0.0396639	0.0523652	0.736002	0.0462183	0.721035		0.0368009	0.0425355	0.8339	0.454458	0.932617	0.20027	0.0464965	0.28285		0.0124162	0.0209436	0.0923681	0.0460317	0.187758
11	0.9581	0.375544	0.535406	0.222568		0.388272	0.109908	0.990984	0.214084	0.219606	0.118219	0.164938	0.0933726		0.139617	0.0397138	0.0396688	0.0474128	0.702858	0.0492443	0.674539		0.0398538	0.044043	0.833952	0.449931	0.932625	0.201044	0.0540173	0.285738		0.0124543	0.0190991	0.0940039	0.0450967	0.180758
12	0.953026	0.343278	0.553045	0.242801		0.392468	0.111398	0.990967	0.209984	0.215401	0.111644	0.163928	0.102262		0.136739	0.0393575	0.0396779	0.0451014	0.668159	0.0526775	0.625882		0.042971	0.0453611	0.83363	0.449418	0.923623	0.20098	0.0613031	0.28624		0.0127717	0.0174209	0.0955479	0.0458007	0.175958
13	0.937775	0.312685	0.569662	0.26469		0.394201	0.112084	0.990948	0.209105	0.21239	0.106816	0.162576	0.111193		0.133358	0.03859	0.0396859	0.0455317	0.632897	0.0566368	0.576203		0.0460338	0.0464281	0.833317	0.452862	0.906521	0.200315	0.0681312	0.284323		0.0134445	0.0159395	0.0967485	0.0478944	0.173033
14	0.913705	0.283784	0.58581	0.288169		0.39313	0.111931	0.990937	0.209795	0.210054	0.103403	0.161255	0.119911		0.129584	0.0374755	0.0396916	0.0479683	0.597533	0.0612662	0.52667		0.0489682	0.0471639	0.833187	0.459483	0.882368	0.199213	0.0746016	0.280199		0.0144876	0.0146745	0.0978357	0.0513867	0.171445
15	0.882011	0.256648	0.601417	0.313091		0.388961	0.110888	0.990933	0.210433	0.20798	0.101025	0.1597	0.128239		0.125772	0.0361032	0.039692	0.0514533	0.562437	0.066618	0.478317		0.0517082	0.0475107	0.833216	0.468168	0.852058	0.197638	0.0807897	0.274047		0.015847	0.0136327	0.0988041	0.0561696	0.170638
16	0.844212	0.231343	0.616032	0.338662		0.381613	0.108936	0.990926	0.209893	0.205911	0.0992932	0.157827	0.135825		0.122191	0.0345514	0.0396788	0.0552276	0.528059	0.0727295	0.431998		0.0541873	0.047466	0.833109	0.477323	0.816639	0.195618	0.0870212	0.266556		0.0173873	0.0127953	0.0997242	0.0618967	0.170251
17	0.801443	0.207935	0.628803	0.363897		0.371085	0.106172	0.990919	0.207561	0.203632	0.097892	0.155554	0.142336		0.118772	0.0328683	0.0396634	0.0586456	0.494934	0.0796545	0.388299		0.0563749	0.0470768	0.832532	0.485621	0.777087	0.19333	0.093496	0.258414		0.0189684	0.0121335	0.100343	0.0678532	0.169944
18	0.754842	0.186502	0.638908	0.38764		0.357684	0.102776	0.990921	0.2033	0.200903	0.096625	0.153004	0.147608		0.11533	0.0310934	0.0396437	0.0613129	0.46362	0.0875416	0.347487		0.058274	0.0464267	0.831381	0.492124	0.734354	0.191089	0.100244	0.250119		0.0204921	0.0116297	0.100435	0.0735026	0.1694
19	0.705493	0.167082	0.645993	0.408817		0.34188	0.098945	0.990933	0.197215	0.197499	0.0953602	0.150533	0.151301		0.111501	0.0292664	0.0396182	0.0629613	0.434573	0.0964955	0.309691		0.0599323	0.0455788	0.829696	0.496272	0.689417	0.189128	0.107338	0.241915		0.0219179	0.0112706	0.10017	0.0783504	0.168382
20	0.654392	0.149665	0.649973	0.426926		0.324469	0.0949212	0.990958	0.189598	0.193239	0.093933	0.14831	0.153457		0.107407	0.027427	0.0395929	0.0635039	0.407932	0.106564	0.274957		0.0614287	0.0445527	0.827846	0.497967	0.64329	0.187491	0.114711	0.233769		0.0232756	0.0110067	0.0993419	0.0821695	0.166848
21	0.602633	0.134188	0.650989	0.441748		0.306256	0.0909072	0.990984	0.180773	0.188223	0.0922609	0.146176	0.154208		0.103397	0.0255953	0.039572	0.0630141	0.383678	0.117894	0.24331		0.0628073	0.0433649	0.826159	0.497418	0.596928	0.186152	0.122261	0.22569		0.024573	0.0107973	0.098492	0.084939	0.164748
22	0.551165	0.120596	0.649559	0.453593		0.287895	0.0870544	0.991008	0.171092	0.182594	0.0903541	0.143969	0.153973		0.0999785	0.0238149	0.0395615	0.0615833	0.361779	0.130535	0.214638		0.0640867	0.0420412	0.824966	0.495172	0.551097	0.185155	0.129882	0.217466		0.025844	0.0106026	0.0983372	0.087086	0.161921
23	0.50076	0.10886	0.646259	0.462862		0.26979	0.0834856	0.991029	0.160866	0.176338	0.0882047	0.141554	0.153065		0.0975662	0.0221465	0.0395603	0.0593439	0.342206	0.144394	0.188838		0.0652567	0.0406349	0.82424	0.491786	0.506482	0.184545	0.137576	0.208775		0.0271136	0.010374	0.0990946	0.0892634	0.158312
24	0.452195	0.0988642	0.641623	0.46984		0.252245	0.0803063	0.991045	0.150388	0.16968	0.0858892	0.138894	0.15171		0.0961773	0.0206289	0.0395653	0.0564141	0.325142	0.159449	0.165836		0.0662994	0.0392225	0.823726	0.487773	0.463638	0.184663	0.145503	0.199501		0.0283532	0.010093	0.100953	0.0916013	0.153976
25	0.40594	0.0904424	0.636248	0.474834		0.235659	0.0775814	0.991066	0.139925	0.162776	0.0834701	0.135847	0.150054		0.0954153	0.0192962	0.039571	0.0529927	0.310642	0.175717	0.145511		0.0672314	0.0378538	0.823204	0.483695	0.422945	0.185784	0.153671	0.18965		0.0295732	0.00977084	0.103418	0.0946659	0.149131
26	0.362326	0.0834414	0.630659	0.478015		0.220334	0.0753541	0.991087	0.129675	0.155728	0.0809123	0.132297	0.147883		0.0951441	0.0181878	0.0395714	0.0492168	0.298486	0.19321	0.12773		0.0680863	0.0365626	0.822276	0.479803	0.384715	0.187814	0.161823	0.179485		0.030823	0.00943727	0.105538	0.0989048	0.14393
27	0.321613	0.0777776	0.625247	0.479833		0.20633	0.0736492	0.99111	0.119814	0.148601	0.0780701	0.12799	0.145085		0.0956866	0.0173663	0.0395717	0.0451958	0.288436	0.212056	0.112409		0.0688576	0.0353514	0.821069	0.476162	0.349176	0.190588	0.169517	0.169263		0.0320588	0.00913318	0.106911	0.104407	0.138402
28	0.283883	0.0733161	0.62038	0.480773		0.19363	0.072454	0.991136	0.110516	0.141271	0.0749499	0.122933	0.14172		0.0975561	0.0168548	0.0395781	0.0410604	0.280094	0.232172	0.0993778		0.069485	0.0342146	0.820006	0.472712	0.316426	0.193584	0.176209	0.159062		0.0331683	0.00888929	0.107493	0.111034	0.132431
29	0.249261	0.0698484	0.616485	0.481368		0.182118	0.0717216	0.991167	0.10193	0.133722	0.0715812	0.117458	0.137932		0.100682	0.016649	0.0395923	0.0369347	0.272912	0.253016	0.0884894		0.069913	0.0331628	0.819303	0.4692	0.286656	0.196134	0.181697	0.148805		0.0340892	0.00872537	0.107321	0.117648	0.125965
30	0.217865	0.0672092	0.613679	0.482044		0.171601	0.0714307	0.991202	0.0941746	0.125932	0.0681538	0.111859	0.133949		0.104789	0.0167065	0.039615	0.0329105	0.266472	0.273961	0.0795348		0.0700778	0.0322192	0.819214	0.465491	0.259916	0.197907	0.185941	0.138395		0.034672	0.0086409	0.106986	0.123283	0.119025
31	0.189748	0.0652474	0.611931	0.483029		0.162036	0.0715827	0.991231	0.0873534	0.117962	0.0649629	0.106474	0.129887		0.109325	0.0169554	0.0396428	0.0290938	0.260239	0.295072	0.0724227		0.0699443	0.0314306	0.819899	0.461406	0.236137	0.198497	0.18901	0.127834		0.0348472	0.00862213	0.106916	0.1271	0.111777
32	0.164851	0.063831	0.611173	0.484512		0.153457	0.0722554	0.991256	0.0815036	0.110037	0.0622872	0.101599	0.125926		0.113489	0.017462	0.0396679	0.0255489	0.253984	0.316798	0.0670853		0.0695059	0.0308711	0.821001	0.456854	0.215155	0.197795	0.191021	0.117208		0.0346459	0.00866931	0.10682	0.128579	0.104481
33	0.142897	0.0628208	0.611365	0.486758		0.146039	0.0735729	0.991274	0.0765486	0.102352	0.0602866	0.0972653	0.122167		0.116757	0.0183474	0.0396906	0.0223165	0.247687	0.339824	0.0634188		0.0687925	0.0306044	0.822169	0.45187	0.196598	0.196084	0.192566	0.106624		0.034125	0.0088126	0.106704	0.127734	0.0973659
34	0.123541	0.0621082	0.612516	0.490211		0.139873	0.0756583	0.991289	0.0723779	0.0949388	0.0589755	0.0932305	0.118619		0.119087	0.019662	0.039714	0.0194312	0.241314	0.364938	0.0612394		0.0678396	0.0306919	0.823154	0.446518	0.180237	0.193617	0.194292	0.0962181		0.0333944	0.00908191	0.106479	0.124835	0.0906047
35	0.106594	0.0616226	0.615012	0.495188		0.134958	0.0786768	0.991305	0.0688908	0.0876711	0.0582154	0.0892182	0.115455		0.120662	0.0213715	0.0397407	0.0169388	0.234998	0.39277	0.0602965		0.0666685	0.0314104	0.823382	0.440805	0.166004	0.190681	0.196227	0.0862398		0.0324728	0.00959471	0.105715	0.120191	0.0841646
36	0.0918063	0.0612913	0.619168	0.501839		0.131298	0.0827294	0.991316	0.065975	0.0805376	0.0577457	0.0853215	0.112999		0.121619	0.0233308	0.0397666	0.0148281	0.228638	0.423357	0.0603371		0.0653193	0.0335302	0.822859	0.434882	0.153742	0.187192	0.198447	0.0768889		0.0313754	0.0121738	0.104492	0.114326	0.0780622
37	0.0790385	0.0610601	0.625286	0.51027		0.128591	0.0880669	0.991319	0.0636969	0.0735393	0.0573612	0.0817063	0.111547		0.122381	0.0254148	0.0397874	0.0131611	0.222219	0.457114	0.0612207		0.0638519	0.0376774	0.821888	0.428939	0.143374	0.182808	0.200687	0.0683038		0.0301114	0.0210246	0.102871	0.107585	0.0721637
38	0.0681821	0.0608711	0.633796	0.520346		0.126521	0.0950422	0.991317	0.0623229	0.0667105	0.0568098	0.0786578	0.111171		0.123274	0.0276346	0.0397943	0.0121658	0.215828	0.494517	0.0628374		0.0623465	0.0442061	0.820809	0.423231	0.134824	0.17748	0.202798	0.0605588		0.0286614	0.0355875	0.100804	0.100277	0.0663444
39	0.0590401	0.0607482	0.644638	0.532185		0.124896	0.103988	0.991305	0.0624913	0.0601181	0.0558734	0.0768331	0.111947		0.124067	0.0299932	0.0397884	0.0125169	0.209507	0.535624	0.0651681		0.0609015	0.0535966	0.819945	0.4181	0.127926	0.17135	0.204874	0.0537014		0.0270244	0.054787	0.0986605	0.0926192	0.0605931
40	0.0514418	0.0608257	0.6578	0.546153		0.123719	0.115462	0.991277	0.0654943	0.0538418	0.0546359	0.0765543	0.113917		0.124433	0.0327211	0.0397722	0.0152647	0.20343	0.580315	0.0682072		0.0596656	0.06606	0.819663	0.41382	0.122591	0.165148	0.20725	0.0477798		0.0252339	0.0790787	0.0966941	0.0848605	0.0549824
41	0.0452215	0.0612278	0.673515	0.562798		0.123259	0.130039	0.99123	0.0735976	0.0479545	0.0533684	0.0775828	0.117265		0.12404	0.0361797	0.0397479	0.0217184	0.197653	0.6282	0.0718742		0.0587885	0.0811872	0.819985	0.410695	0.118631	0.159684	0.209348	0.042803		0.0233449	0.107238	0.0950798	0.0772693	0.0496239
42	0.0402103	0.0620065	0.691875	0.582794		0.123951	0.148197	0.991164	0.0896261	0.0424987	0.0527292	0.0796194	0.121733		0.122658	0.0407303	0.0397328	0.0319738	0.192251	0.678186	0.0761021		0.0584347	0.0989849	0.820523	0.40921	0.115756	0.155725	0.210662	0.0386331		0.0214514	0.138791	0.094062	0.0701279	0.044665
43	0.0362732	0.0631036	0.713072	0.60682		0.126142	0.170099	0.991086	0.115304	0.0374773	0.053457	0.0821631	0.126797		0.120398	0.0466868	0.0397343	0.0445281	0.187265	0.729229	0.080852		0.0587705	0.119309	0.820997	0.409754	0.113712	0.153892	0.211007	0.0351279		0.0197389	0.172969	0.093744	0.0636935	0.0401842
44	0.0332931	0.0643404	0.737134	0.635349		0.130194	0.195201	0.991004	0.150369	0.0328936	0.0557209	0.0849678	0.132057		0.117671	0.0537611	0.0397623	0.0578169	0.182655	0.77987	0.0860477		0.0599033	0.142309	0.821064	0.412441	0.112216	0.154503	0.210114	0.0321314		0.0184227	0.2078	0.0940455	0.0582899	0.0361954
45	0.0311351	0.0655657	0.764002	0.668557		0.136428	0.222607	0.990923	0.193011	0.0287699	0.0590582	0.0882444	0.136801		0.115087	0.0614674	0.039812	0.071317	0.178446	0.827975	0.0915814		0.0618655	0.168765	0.820542	0.417105	0.111053	0.157554	0.208642	0.0295908		0.0176634	0.241983	0.0943706	0.0542988	0.0326942
46	0.0296639	0.0666897	0.793415	0.705977		0.14498	0.251364	0.990843	0.241385	0.0251397	0.0626765	0.0922156	0.141094		0.113012	0.0692755	0.0398799	0.0858341	0.174612	0.871225	0.097368		0.0645733	0.198899	0.819744	0.423502	0.110085	0.162741	0.208133	0.0274902		0.0174938	0.274269	0.094268	0.0519341	0.0296531
47	0.0287691	0.0676384	0.824835	0.746514		0.155988	0.280746	0.990756	0.295595	0.0219602	0.0658291	0.0965081	0.145018		0.111642	0.076752	0.0399607	0.101981	0.171007	0.907054	0.103252		0.0678991	0.232403	0.818909	0.431937	0.109214	0.169042	0.210421	0.0258192		0.0177854	0.303172	0.0939052	0.0511021	0.0270479
48	0.0283324	0.0683956	0.857082	0.788331		0.169174	0.310072	0.990666	0.357421	0.0192285	0.0682642	0.100961	0.148566		0.111183	0.0838469	0.0400381	0.120275	0.167444	0.933652	0.109095		0.0716037	0.268369	0.818262	0.443251	0.108423	0.175593	0.21718	0.0246645		0.0183503	0.328752	0.0939217	0.0519286	0.0248733
49	0.0282954	0.0689692	0.888361	0.829349		0.184355	0.338875	0.990578	0.428418	0.0169169	0.0699883	0.105626	0.151601		0.111489	0.090624	0.0401168	0.140328	0.163842	0.949187	0.114724		0.0755338	0.305506	0.818213	0.458868	0.107715	0.181745	0.228714	0.0241847		0.0190265	0.351282	0.0947779	0.0547472	0.0230793
50	0.0285966	0.0693384	0.916784	0.867658		0.201268	0.367321	0.990481	0.508322	0.0149789	0.0710394	0.110673	0.154456		0.112388	0.0974523	0.0401855	0.158467	0.160206	0.953358	0.119971		0.0796244	0.343125	0.818688	0.479644	0.10708	0.186946	0.243824	0.024479		0.0197044	0.371995	0.0964795	0.0595224	0.0215955
51	0.0291688	0.069492	0.940595	0.90167		0.220263	0.39603	0.990384	0.594728	0.0133443	0.0713508	0.116319	0.157584		0.11323	0.104361	0.0402381	0.171182	0.156607	0.945496	0.124657		0.0839113	0.380777	0.819586	0.50611	0.106525	0.190832	0.259991	0.0254162		0.0203407	0.391699	0.0987156	0.0650902	0.0202933
52	0.0299499	0.069426	0.958437	0.929921		0.242211	0.426014	0.99029	0.682029	0.0119791	0.0708821	0.122875	0.161477		0.11345	0.11137	0.0402812	0.177432	0.15306	0.925788	0.128628		0.0886994	0.419541	0.820502	0.537767	0.106061	0.193015	0.274702	0.0266794		0.0210766	0.411944	0.10102	0.0705654	0.0190817
53	0.0308848	0.0691331	0.969239	0.951031		0.268174	0.458354	0.990192	0.763889	0.010856	0.0695434	0.130722	0.166835		0.113066	0.118526	0.0403144	0.178979	0.149587	0.895204	0.131773		0.0944543	0.461424	0.820885	0.573131	0.105748	0.193336	0.286278	0.0279848		0.0223054	0.433333	0.103043	0.076189	0.0179376
54	0.0319309	0.0686927	0.971584	0.963342		0.300061	0.494394	0.990085	0.834621	0.00994234	0.0673765	0.139481	0.173385		0.112923	0.125526	0.0403364	0.17879	0.146294	0.854808	0.134014		0.102205	0.509611	0.820405	0.610773	0.105821	0.192349	0.293592	0.0291144		0.025287	0.455545	0.104511	0.0832456	0.0169281
55	0.0330984	0.068235	0.964721	0.965776		0.339431	0.535286	0.989962	0.891227	0.00924801	0.0645332	0.148478	0.180463		0.114312	0.131928	0.0403445	0.17988	0.143221	0.806587	0.135368		0.113561	0.564594	0.819183	0.648981	0.106907	0.190495	0.296327	0.0299776		0.0328732	0.478353	0.10529	0.0931767	0.0165927
56	0.0344233	0.0678506	0.947745	0.957179		0.387593	0.58177	0.989823	0.93207	0.00885403	0.0612333	0.157088	0.187399		0.118803	0.137542	0.0403425	0.182204	0.140394	0.752406	0.135932		0.131193	0.624377	0.817513	0.68661	0.1102	0.18788	0.294342	0.0305506		0.0474193	0.501103	0.105624	0.105407	0.0183451
57	0.0359457	0.0675808	0.920847	0.937394		0.445007	0.633232	0.989679	0.958212	0.00902306	0.0577164	0.164626	0.19349		0.127265	0.143565	0.0403373	0.184479	0.137718	0.694367	0.136108		0.158888	0.686688	0.815832	0.724424	0.117354	0.184192	0.288174	0.0308315		0.0682588	0.523621	0.105686	0.118046	0.0234907
58	0.0376908	0.0674219	0.88454	0.906756		0.510701	0.687705	0.989536	0.971268	0.00989424	0.0543455	0.170341	0.197976		0.139914	0.152754	0.0403268	0.184983	0.134996	0.634184	0.136651		0.201139	0.747406	0.814598	0.763715	0.129751	0.179045	0.278155	0.0310398		0.0943687	0.545211	0.105901	0.129101	0.0313809
59	0.0396702	0.067349	0.840113	0.866463		0.581869	0.742594	0.989406	0.973896	0.0114027	0.0513778	0.17385	0.200203		0.155294	0.166428	0.0403121	0.183016	0.132122	0.573322	0.138845		0.260415	0.803103	0.814014	0.805695	0.147414	0.172277	0.26475	0.031692		0.124116	0.565624	0.106631	0.138024	0.0404493
60	0.0418392	0.0673657	0.78931	0.818389		0.654856	0.796188	0.989289	0.968523	0.0134524	0.0490317	0.174738	0.199649		0.172199	0.183954	0.0402942	0.178899	0.129043	0.513065	0.144485		0.337118	0.851131	0.814014	0.849806	0.16899	0.163901	0.248901	0.0338237		0.155363	0.584754	0.107578	0.145803	0.0493384
61	0.0440844	0.0674779	0.73406	0.764713		0.726048	0.846448	0.989189	0.956454	0.0158155	0.0474058	0.172899	0.196315		0.189939	0.203392	0.0402612	0.173933	0.125847	0.454414	0.155324		0.429873	0.888474	0.814532	0.892834	0.192178	0.154254	0.231405	0.0387455		0.188219	0.600641	0.10845	0.154079	0.0573428
62	0.046279	0.0677005	0.676261	0.707526		0.792517	0.891158	0.989119	0.938202	0.0182123	0.0465524	0.168483	0.190387		0.207269	0.223052	0.040217	0.169148	0.122662	0.398221	0.172787		0.533036	0.91358	0.815112	0.930615	0.214804	0.143745	0.212836	0.0472916		0.224077	0.611352	0.108788	0.163771	0.0642747
63	0.0483169	0.068018	0.617738	0.648762		0.851894	0.927572	0.989082	0.913783	0.0204382	0.0464304	0.162018	0.18244		0.224078	0.242178	0.0401691	0.16498	0.11959	0.345225	0.197458		0.639017	0.925657	0.815439	0.959217	0.235449	0.13275	0.193748	0.0589478		0.264542	0.61573	0.108575	0.174129	0.070116
64	0.0501172	0.0683877	0.560043	0.590013		0.901717	0.953144	0.989072	0.88357	0.0222584	0.0468078	0.154064	0.172977		0.240441	0.259994	0.0401166	0.161235	0.116688	0.295935	0.228956		0.739279	0.924433	0.815424	0.976493	0.253388	0.12161	0.174675	0.0722838		0.309194	0.613145	0.108025	0.183551	0.0751145
65	0.0516355	0.0687556	0.504463	0.532496		0.939366	0.966232	0.989081	0.848493	0.0235107	0.0472898	0.145098	0.162407		0.25626	0.275616	0.0400584	0.157061	0.114032	0.250661	0.266369		0.826136	0.910343	0.815191	0.982164	0.268295	0.110757	0.155968	0.0862739		0.355377	0.603667	0.107088	0.190814	0.0796436
66	0.0528592	0.0690562	0.451938	0.477107		0.962271	0.96661	0.989097	0.810086	0.0241797	0.0475569	0.135486	0.151119		0.270676	0.287835	0.0399984	0.151987	0.11164	0.209562	0.307923		0.894338	0.884638	0.815012	0.977148	0.280226	0.100454	0.137938	0.0998145		0.399755	0.587931	0.105941	0.19511	0.0839052
67	0.053792	0.0692288	0.403071	0.424461		0.969055	0.955413	0.989131	0.770136	0.0243125	0.0473252	0.125463	0.13938		0.282267	0.295629	0.0399716	0.146094	0.109455	0.172667	0.351428		0.941037	0.849022	0.815015	0.9632	0.289359	0.0909076	0.120833	0.112395		0.43905	0.566857	0.104897	0.19619	0.0880301
68	0.054449	0.0692461	0.358242	0.375086		0.959671	0.933793	0.989219	0.730241	0.0239526	0.0465197	0.115223	0.127397		0.289871	0.298351	0.0400321	0.139873	0.107432	0.140061	0.394256		0.9654	0.805366	0.815464	0.942313	0.295833	0.0823164	0.104805	0.124028		0.470419	0.541395	0.10436	0.19441	0.0919096
69	0.0548605	0.0690656	0.317319	0.329174		0.936362	0.903663	0.989387	0.6913	0.0232403	0.0451384	0.105075	0.115454		0.292955	0.296256	0.0402406	0.133987	0.105485	0.111493	0.434204		0.969635	0.755707	0.816961	0.916717	0.300013	0.0745566	0.0899353	0.134265		0.49261	0.512377	0.105945	0.190547	0.0959598
70	0.0550402	0.0686913	0.280182	0.286921		0.901581	0.866692	0.989649	0.653715	0.0222502	0.0432582	0.0952332	0.103778		0.291613	0.289816	0.0407106	0.128894	0.103559	0.086912	0.469998		0.956063	0.701815	0.819927	0.887943	0.301949	0.0675056	0.0762477	0.142979		0.505118	0.480472	0.113725	0.185149	0.10025
71	0.0550021	0.0681553	0.246684	0.248436		0.857796	0.824486	0.989946	0.617556	0.0210501	0.0409783	0.0858872	0.0925874		0.286123	0.279674	0.0413937	0.124736	0.10165	0.066314	0.500821		0.927263	0.645397	0.824022	0.857241	0.301647	0.0610902	0.0637134	0.14995		0.507745	0.446332	0.130117	0.178659	0.104762
72	0.054767	0.0675002	0.216613	0.213677		0.807555	0.778932	0.990247	0.582764	0.0196991	0.038386	0.0771184	0.0819785		0.277207	0.266779	0.0422464	0.1212	0.0997567	0.0496416	0.526418		0.88646	0.588027	0.828504	0.825449	0.29925	0.0552653	0.0522133	0.155069		0.501577	0.410835	0.153516	0.171163	0.109365
73	0.0543659	0.0667665	0.18978	0.182558		0.753042	0.731552	0.990531	0.549506	0.0182587	0.0355748	0.0689487	0.0720048		0.265398	0.251708	0.0432326	0.117958	0.0978865	0.0368169	0.54673		0.836523	0.530967	0.83241	0.79323	0.295045	0.0499329	0.0417077	0.158575		0.487627	0.37472	0.179585	0.162548	0.114037
74	0.053833	0.0660265	0.166015	0.154984		0.696176	0.683552	0.990753	0.518254	0.0167928	0.0327406	0.0613861	0.0627145		0.251157	0.235111	0.0441198	0.114667	0.0960692	0.0275423	0.561438		0.780104	0.475285	0.835128	0.761232	0.289435	0.04505	0.0325604	0.160597		0.467182	0.338658	0.202426	0.152862	0.118943
75	0.0532037	0.0654224	0.145106	0.130806		0.638687	0.635753	0.990939	0.489563	0.0153605	0.0301662	0.0543963	0.0541657		0.234935	0.217461	0.0449663	0.111268	0.0943493	0.0213961	0.570238		0.719612	0.421841	0.836656	0.730011	0.282846	0.0406362	0.0250628	0.161126		0.441514	0.30321	0.220462	0.14238	0.124233
76	0.0525117	0.0652388	0.126833	0.109835		0.582058	0.588703	0.991082	0.463922	0.014015	0.028197	0.0480047	0.046444		0.217284	0.199165	0.0456451	0.107919	0.0928089	0.0180148	0.57301		0.657162	0.371209	0.837243	0.700167	0.275535	0.0366867	0.0193139	0.159905		0.412012	0.268963	0.232994	0.131475	0.12965
77	0.0517867	0.0659222	0.110941	0.0918164		0.527492	0.542852	0.991165	0.441586	0.0128132	0.0274807	0.0421682	0.0395233		0.198772	0.180727	0.0460367	0.104556	0.0914992	0.0166819	0.569916		0.594495	0.323767	0.837247	0.672289	0.267677	0.033153	0.0153531	0.157195		0.379882	0.236319	0.23975	0.120572	0.134777
78	0.0510793	0.0682941	0.097225	0.0765156		0.476108	0.498551	0.991192	0.422485	0.0119003	0.0289595	0.0368627	0.0333762		0.179949	0.162564	0.046177	0.101123	0.0905694	0.0166035	0.561338		0.533022	0.279779	0.836814	0.646911	0.25937	0.0300099	0.0129523	0.153226		0.346206	0.205582	0.240696	0.110044	0.139174
79	0.0504326	0.073703	0.0855094	0.063711		0.428772	0.456092	0.991167	0.406371	0.0115265	0.0337001	0.0320413	0.0279761		0.161339	0.145119	0.0460767	0.0976404	0.0903187	0.016961	0.547861		0.473896	0.23943	0.836183	0.624456	0.250782	0.0274663	0.0116919	0.148127		0.311984	0.177018	0.236678	0.100178	0.14267
80	0.049873	0.0838489	0.0755838	0.053144		0.386073	0.41568	0.991096	0.392933	0.0118543	0.0423871	0.0277106	0.0233121		0.143564	0.128818	0.0458191	0.0941223	0.0912322	0.0172247	0.530329		0.417938	0.202776	0.83559	0.605061	0.242087	0.0260429	0.0111614	0.142008		0.278059	0.150864	0.229106	0.0910982	0.145624
81	0.0494574	0.10068	0.0672619	0.0445666		0.348225	0.377457	0.990989	0.381857	0.0128102	0.054522	0.0238654	0.0193728		0.127224	0.113975	0.0454351	0.0907382	0.0941971	0.0171437	0.509775		0.365673	0.169786	0.835172	0.588636	0.233247	0.0270154	0.0110451	0.135121		0.24515	0.127251	0.219129	0.0829279	0.148314
82	0.0493448	0.126118	0.0604289	0.0378065		0.314966	0.341594	0.990858	0.373101	0.014297	0.0688883	0.0205128	0.0161388		0.11278	0.100699	0.0449763	0.0877388	0.100479	0.0166419	0.487317		0.31745	0.140419	0.834763	0.574978	0.224275	0.0321321	0.0110831	0.127857		0.213776	0.106242	0.207726	0.0757982	0.150751
83	0.0497956	0.161864	0.0549789	0.0327201		0.285804	0.308226	0.990701	0.36679	0.0164535	0.0840608	0.0176898	0.0136285		0.100529	0.0890429	0.0444624	0.0853994	0.11167	0.0157645	0.46422		0.273429	0.11462	0.834147	0.563876	0.21534	0.041526	0.0110718	0.120667		0.184313	0.0878578	0.195823	0.0697546	0.152687
84	0.0511309	0.209602	0.0508126	0.029183		0.260164	0.277372	0.990537	0.363183	0.0196197	0.0989374	0.0153834	0.0118483		0.0904728	0.0790541	0.0439351	0.0840109	0.129218	0.0145823	0.441755		0.233614	0.0922843	0.833323	0.55528	0.206734	0.0538244	0.0109169	0.114095		0.156996	0.0720178	0.183992	0.0649394	0.153695
85	0.0537568	0.270153	0.04784	0.0270644		0.237624	0.248887	0.990366	0.362545	0.0242794	0.112919	0.0135772	0.0107736		0.0823515	0.0707251	0.0434096	0.083616	0.154033	0.0132048	0.420746		0.197851	0.0733474	0.832338	0.549194	0.198906	0.0671951	0.0105354	0.108557		0.131903	0.058494	0.172092	0.0611851	0.153809
86	0.0581722	0.343107	0.0459863	0.0262469		0.218183	0.222634	0.990191	0.365013	0.0310629	0.12581	0.0122457	0.010341		0.0760919	0.0640142	0.0429042	0.0840446	0.186318	0.0117861	0.40203		0.166059	0.0579604	0.83143	0.545799	0.192544	0.0801447	0.00987361	0.10457		0.109143	0.0469295	0.160113	0.0580744	0.153274
87	0.0649301	0.426271	0.0452317	0.0266111		0.20188	0.198501	0.990027	0.370422	0.0402549	0.137442	0.0113589	0.0104042		0.0717253	0.0586883	0.0424421	0.0850224	0.225369	0.0105313	0.386343		0.138127	0.0463082	0.830964	0.545314	0.188573	0.0922979	0.00914404	0.102499		0.0888248	0.0369257	0.148133	0.0553509	0.152554
88	0.0744535	0.515259	0.0456502	0.0280898		0.188775	0.176372	0.989873	0.378242	0.0517947	0.148053	0.0109098	0.0107568		0.0693674	0.0544234	0.0420261	0.0860435	0.270201	0.0096414	0.374551		0.113838	0.0379461	0.831133	0.547433	0.188256	0.103831	0.00884207	0.102262		0.0710177	0.02897	0.136765	0.0531156	0.152304
89	0.0870271	0.604643	0.0473943	0.0305727		0.178777	0.156192	0.989734	0.387774	0.0656898	0.158637	0.0109228	0.0112787		0.0692879	0.0508667	0.0416711	0.0870259	0.320321	0.00935696	0.367911		0.0928893	0.0323845	0.831558	0.551552	0.192961	0.115016	0.00949969	0.104038		0.0556432	0.0232435	0.126784	0.0516458	0.153852
90	0.103106	0.689402	0.0507152	0.0339908		0.171464	0.138079	0.989621	0.398276	0.0812076	0.170323	0.0114824	0.0119617		0.0713646	0.0477813	0.041384	0.0882344	0.376272	0.00979993	0.367776		0.0750902	0.0293726	0.831806	0.556855	0.203712	0.126483	0.0114506	0.107836		0.042667	0.0194272	0.11875	0.0511104	0.158215
91	0.123315	0.764724	0.0558056	0.0383795		0.166223	0.122101	0.989535	0.408943	0.0976338	0.183335	0.0126648	0.0127536		0.0751634	0.0449995	0.0411568	0.0898934	0.437533	0.0109281	0.375842		0.0602165	0.0283792	0.831779	0.562326	0.221389	0.139211	0.0145764	0.11427		0.0321562	0.017351	0.112977	0.0516447	0.165864
92	0.148632	0.826589	0.062865	0.0438567		0.162588	0.108352	0.989475	0.418922	0.114798	0.197578	0.0144894	0.0136037		0.0800885	0.0424124	0.0409827	0.092056	0.502702	0.0126162	0.394112		0.0481373	0.028438	0.831276	0.567322	0.246626	0.153224	0.018409	0.123261		0.0242481	0.0173347	0.108856	0.0530057	0.176461
93	0.179534	0.872641	0.071746	0.0503532		0.160386	0.0967197	0.98944	0.427556	0.132779	0.212209	0.0169105	0.0145327		0.0856028	0.0400059	0.0408481	0.0945024	0.568963	0.0147387	0.423625		0.0386285	0.0287579	0.830402	0.571482	0.279183	0.168249	0.0224475	0.134578		0.0188628	0.0193616	0.10563	0.0548316	0.188799
94	0.216089	0.902211	0.0821815	0.057665		0.160132	0.0870911	0.989424	0.434335	0.151586	0.226047	0.0199191	0.0155969		0.091453	0.0377685	0.0407404	0.0969163	0.633711	0.0171234	0.464896		0.0315505	0.0290058	0.829439	0.574693	0.318525	0.182947	0.0262486	0.147629		0.0157519	0.0225348	0.103275	0.0568246	0.201581
95	0.258314	0.915598	0.0944475	0.0654815		0.162752	0.0793967	0.989424	0.438834	0.170874	0.238142	0.0238907	0.0167928		0.0976771	0.0357211	0.0406499	0.0989839	0.694133	0.0195852	0.517638		0.02676	0.0290567	0.828255	0.57683	0.364072	0.195785	0.0295255	0.161302		0.0143603	0.0259283	0.101695	0.0587383	0.213737
96	0.306232	0.913342	0.109632	0.0734347		0.169318	0.0737204	0.989448	0.440533	0.189884	0.247818	0.0294048	0.0180276		0.104471	0.0338715	0.0405881	0.100534	0.747214	0.0219609	0.580302		0.0240203	0.0288316	0.82683	0.577531	0.415246	0.205612	0.0320053	0.17461		0.0139681	0.0289328	0.100606	0.0605874	0.224385
97	0.359096	0.897563	0.129341	0.0812391		0.180229	0.0701015	0.989492	0.438847	0.207346	0.2544	0.0368781	0.019303		0.111759	0.0323072	0.0405491	0.101502	0.790297	0.024146	0.648351		0.0227636	0.0283488	0.825201	0.576371	0.471091	0.212025	0.0335778	0.186485		0.013988	0.0312789	0.0998239	0.062505	0.232664
98	0.415572	0.871582	0.155186	0.0889133		0.194658	0.0683156	0.98956	0.43342	0.222189	0.257625	0.0459252	0.0206319		0.119278	0.0311938	0.0405258	0.101828	0.822059	0.0261542	0.715494		0.0223616	0.0277308	0.823363	0.573053	0.529745	0.215531	0.0343407	0.197246		0.0141363	0.0329631	0.0993157	0.0644832	0.238655
99	0.474456	0.837872	0.187835	0.0965262		0.211437	0.0681764	0.989648	0.42393	0.233827	0.257167	0.0559904	0.0220106		0.126832	0.0307113	0.0405116	0.101351	0.84231	0.0280214	0.776219		0.022419	0.0272451	0.821583	0.567402	0.589056	0.216574	0.0343883	0.207828		0.0143073	0.0339839	0.0986277	0.066232	0.242397
100	0.533964	0.798688	0.226219	0.104177		0.229596	0.0695657	0.989752	0.410348	0.242039	0.252819	0.0669961	0.0235484		0.134098	0.030837	0.0405022	0.0999912	0.852272	0.029765	0.826066		0.0227307	0.0271433	0.820109	0.55945	0.646374	0.215318	0.0338235	0.218875		0.0144215	0.034415	0.0972431	0.067445	0.244093

## Sheet: shank_angle B4ComfMc
Shank angle	mean	std	steps
left	76.9387	2.86426	77.5533	82.4324	78.8106	79.4602	81.4488	76.7237	81.7471	78.7852	79.736	81.7763	77.7432	82.814	79.0641	76.2986	79.1614	74.2108	74.7672	81.4219	77.1503	73.9372	76.9329	71.8863	78.6814	78.6316	76.9578	77.9695	73.9575	78.1895	75.2731	76.4746	72.3006	75.9922	74.9118	79.8678	76.8828	71.974	78.2385	79.0404	78.2031	73.9254	80.5798	72.3367	74.184	77.4496	78.0869	74.8027	77.7927
right	77.4886	2.04196	75.5648	78.6598	77.2812	78.4333	79.1119	77.2824	79.7102	78.2722	77.9219	81.0372	76.5679	78.6611	78.9055	75.849	77.6886	77.9141	79.9039	77.6124	73.7827	78.7293	78.2999	75.2858	78.0882	74.844	74.357	82.2375	75.5197	75.3868	78.5174	80.5227	78.5374	78.778	78.4669	76.2161	75.2884	76.7665	78.9965	73.4232	79.6799	74.2432	76.1375	75.7435	76.2472	76.8651	77.3475	79.6192	79.9399
[truncated: 78 more columns]

## Sheet: B4ComfMc kin. values
		Right	Left	Norm
hip	Max. hip flexion initial contact (°)	35.53	32.1
	Max. hip extension terminal stance phase (°)	-13.06	-12.53
	Hip extending movement initial contact – terminal stance(°)	48.59	44.64
	Total hip movement (Range of motion) (°)	48.59	47.21
knee	Knee extension initial contact(°)	9.21	14.92
	Knee flexion foot flat (°)	26.6	26.67
	Knee flexion from initial contact to foot flat (°)	17.4	11.75
	Knee extension midstance (°)	5.21	4.45
	Knee extension from footflat to midstance (°)	21.39	22.23
	Max. kneeflexion swing fase (°)	66.46	65.67
	Total knee movement (Range of motion) (°)	69.79	61.22
ankle	Max. dorsal flexion terminal stance phase (°)	13.34	14.46
	Max. plantar flexion pre swing (°)	-16.66	-1.75
	Ankle plantar movement from end midstance to pre swing	30	16.21
	Total ankle movement(Range of Motion) (°)	30	16.21
	Max dorsal flexion swing phase (°)	4.83	2.99
		Right	Left	Norm
hip	Peek hip flexion moment	0.65	0.64
	Peek hip abduction moment	0.83	0.77
knee	Peek knee flexion moment	0.65	0.35
	Peek knee abduction moment	0.28	0.13
ankle	Peek ankle plantair moment	1.8	1.59
		Avg.	Min.	Max.	RoM.
trunk	Trunk Tilt (°)	-2.16	-5.85	0.21	6.06
	Trunk Flex (°)	3.12	-6.65	14.52	21.17
	Trunk Rotation (°)	2.61	-6.65	11.83	18.49

## Sheet: Rotation RHipFlex B4ComfMc
all values Right	mean	std	steps
1	35.0206	2.44064	33.59	34.7	35.562	37.036	35.122	35.006	36.185	36.515	35.42	35.086	36.286	35.448	37.332	36.253	34.123	34.496	32.804	36.272	36.562	34.226	35.94	34.576	34.246	33.863	34.886	32.098	36.582	34.446	36.78	35.129	34.694	37.506	38.92	35.759	31.575	35.101	36.524	34.379	37.987	34.48	36.081	33.652	33.81	38.166	36.954	34.154	33.857
2	35.3176	2.53622	33.5049	34.8266	35.9015	37.295	35.3336	35.2359	36.4343	36.9726	35.5295	35.0258	36.4943	35.7967	37.2694	36.2926	33.8982	34.6038	32.9261	36.5144	36.7357	34.4155	36.4282	34.7822	34.5892	33.8565	34.7592	32.2312	36.9322	34.9176	37.3722	35.2002	35.0323	37.9736	39.2791	36.1929	31.6803	35.6497	36.823	35.1977	38.4363	34.6722	36.3384	33.8486	34.1927	38.3967	37.3914	34.6469	34.4427
3	35.5028	2.62612	33.4251	34.8712	36.2388	37.2567	35.5828	35.4317	36.4922	37.2646	35.5544	34.8181	36.4576	36.0696	37.2068	36.0859	33.7094	34.6982	33.0126	36.5527	36.902	34.5209	36.6789	34.9542	34.9003	33.9826	34.6321	32.1271	37.1953	35.2839	37.8522	35.4292	35.4483	38.439	39.5432	36.3342	31.7358	36.0643	36.9661	35.8815	38.6465	34.7941	36.5761	33.8922	34.341	38.2681	37.5128	35.0542	34.7768
4	35.53	2.70386	33.236	34.7537	36.493	36.8792	35.7717	35.581	36.2729	37.3189	35.3907	34.4077	36.1502	36.1716	37.1223	35.7252	33.5449	34.6962	33.011	36.3312	37.0502	34.6067	36.6247	35.0568	35.0683	34.1772	34.5902	31.7498	37.3019	35.4143	38.1159	35.7491	35.8301	38.765	39.6252	36.1692	31.6945	36.2545	36.8808	36.3074	38.5674	34.7857	36.8078	33.7157	34.1957	37.8248	37.3127	35.2588	34.7872
5	35.3575	2.77058	32.8426	34.4219	36.5476	36.1837	35.7919	35.598	35.7655	37.1012	34.9822	33.7642	35.5675	36.0284	36.9402	35.314	33.3065	34.5093	32.8673	35.8518	37.0985	34.6512	36.2801	35.0182	35.0016	34.2948	34.6353	31.1221	37.1921	35.2407	38.0897	35.9833	36.0469	38.8517	39.4584	35.7206	31.5204	36.1663	36.5443	36.3868	38.1914	34.6097	36.9662	33.308	33.7485	37.1309	36.8266	35.1828	34.4656
6	34.9477	2.82994	32.2034	33.8398	36.3034	35.2129	35.5792	35.374	34.9948	36.6077	34.3183	32.8797	34.7284	35.5933	36.5643	34.9144	32.8888	34.0867	32.5337	35.1475	36.9425	34.5397	35.6819	34.7693	34.6349	34.1844	34.649	30.2787	36.8066	34.7268	37.7621	35.9286	35.9993	38.6343	39.0079	35.0312	31.1723	35.7705	35.9715	36.1233	37.5382	34.2532	36.9183	32.6794	33.0114	36.2463	36.1044	34.8045	33.8357
7	34.31	2.88323	31.362	33.021	35.7696	34.0223	35.0924	34.8787	34.0393	35.8285	33.4345	31.7597	33.6654	34.8525	35.9397	34.4948	32.2522	33.4017	31.9717	34.259	36.4825	34.2032	34.885	34.2745	34.006	33.8222	34.5148	29.2715	36.163	33.9302	37.2059	35.5499	35.6983	38.1183	38.2845	34.1517	30.5817	35.0772	35.1983	35.5871	36.6474	33.725	36.6098	31.9094	32.0255	35.1933	35.1834	34.1216	32.9577
8	33.4829	2.93329	30.4032	32.017	34.9798	32.6918	34.4015	34.1563	32.951	34.8322	32.4154	30.4565	32.4395	33.8799	35.0742	33.9828	31.4602	32.5225	31.1884	33.2378	35.7679	33.6151	33.9398	33.5759	33.2086	33.2535	34.1923	28.1712	35.3146	32.9209	36.4694	34.9056	35.1639	37.3758	37.3573	33.1296	29.783	34.1758	34.2669	34.8148	35.5877	33.0417	36.0655	31.0362	30.8752	34.0207	34.1448	33.2167	31.932
9	32.4991	2.97825	29.3884	30.869	33.9699	31.2712	33.5471	33.2438	31.7586	33.6487	31.3125	29.0438	31.1219	32.7232	33.9943	33.3161	30.5757	31.52	30.21	32.1221	34.8599	32.7895	32.874	32.7187	32.3012	32.5248	33.6885	27.015	34.3164	31.7583	35.5635	34.0585	34.4095	36.4712	36.2609	32.0054	28.8211	33.1273	33.2348	33.8187	34.3833	32.2008	35.3261	30.0851	29.6057	32.767	33.0299	32.1462	30.8141
10	31.3987	3.0185	28.356	29.614	32.7766	29.8127	32.5555	32.175	30.4877	32.3177	30.1655	27.5811	29.7653	31.4235	32.744	32.4885	29.6526	30.4385	29.081	30.9315	33.8249	31.7507	31.708	31.7502	31.307	31.6659	33.0151	25.8165	33.2161	30.4913	34.5035	33.0505	33.4786	35.447	35.0339	30.8225	27.7539	31.9804	32.1316	32.6899	33.0655	31.207	34.4325	29.0666	28.2508	31.4754	31.8609	30.9362	29.6398
11	30.2139	3.05705	27.3139	28.3	31.4536	28.3544	31.4375	30.9682	29.1617	30.8915	28.9922	26.1094	28.4059	30.0229	31.3554	31.5575	28.6889	29.2889	27.8382	29.6766	32.7095	30.5563	30.4454	30.6971	30.2043	30.6928	32.225	24.5693	32.0577	29.1788	33.3101	31.9073	32.405	34.3066	33.7136	29.6144	26.6362	30.7737	30.9744	31.4904	31.684	30.0564	33.4155	27.9744	26.8304	30.1678	30.6345	29.6048	28.4302
12	28.9538	3.08209	26.2583	26.9592	30.0743	26.9143	30.2094	29.6726	27.8098	29.4321	27.785	24.642	27.057	28.5787	29.9098	30.5627	27.644	28.0499	26.5422	28.359	31.5444	29.2417	29.1021	29.5873	29.0071	29.6163	31.3273	23.273	30.865	27.8654	32.017	30.6506	31.223	33.059	32.3423	28.3896	25.524	29.534	29.7621	30.2529	30.2983	28.8024	32.3084	26.7977	25.3703	28.8443	29.3481	28.1793	27.1967
13	27.6517	3.10402	25.1917	25.584	28.6898	25.5054	28.9238	28.3237	26.4525	27.9823	26.5446	23.1883	25.7238	27.126	28.4543	29.5147	26.494	26.7077	25.219	26.9837	30.345	27.8462	27.6803	28.4302	27.725	28.442	30.3225	21.9475	29.6332	26.5571	30.6682	29.2863	29.9707	31.7007	30.9426	27.1507	24.436	28.2595	28.4901	28.9694	28.9354	27.481	31.1333	25.5466	23.9015	27.5084	28.0318	26.6916	25.94
14	26.316	3.11537	24.1293	24.1748	27.3218	24.1499	27.6028	26.9538	25.1094	26.548	25.3002	21.7641	24.4198	25.6681	27.0136	28.4181	25.2516	25.2733	23.8764	25.583	29.0974	26.4132	26.2032	27.215	26.3768	27.1824	29.2131	20.6177	28.3543	25.2549	29.3015	27.8121	28.6862	30.2523	29.5314	25.8992	23.3516	26.9384	27.1743	27.6387	27.5995	26.1239	29.9083	24.2543	22.4543	26.1744	26.7176	25.1576	24.665
15	24.9622	3.11283	23.0923	22.748	25.9672	22.8677	26.2562	25.5878	23.7974	25.1316	24.0794	20.3855	23.1589	24.2065	25.6129	27.2858	23.9517	23.7667	22.5128	24.185	27.7809	24.9814	24.714	25.9401	24.9898	25.8593	28.0313	19.295	27.0272	23.9779	27.9233	26.2166	27.3778	28.7561	28.1348	24.6392	22.251	25.5743	25.844	26.2761	26.2896	24.7681	28.6394	22.968	21.0548	24.8615	25.4256	23.5944	23.3869
16	23.6087	3.09674	22.0927	21.335	24.6161	21.672	24.8968	24.236	22.5141	23.7406	22.9044	19.0635	21.9477	22.7701	24.276	26.1222	22.6165	22.2112	21.1353	22.8035	26.3928	23.5557	23.2477	24.6179	23.593	24.517	26.7965	17.9766	25.6796	22.7448	26.5565	24.5405	26.0646	27.2527	26.7887	23.3807	21.1403	24.1885	24.521	24.9122	25.0279	23.449	27.3392	21.7104	19.7205	23.5868	24.1661	22.0308	22.1294
17	22.2694	3.07082	21.1272	19.953	23.2664	20.5364	23.5395	22.904	21.2536	22.3817	21.7696	17.7966	20.7784	21.3778	23.0192	24.9172	21.263	20.6263	19.764	21.4351	24.9557	22.1337	21.8129	23.2757	22.2133	23.1783	25.5266	16.6479	24.334	21.5587	25.23	22.8187	24.7821	25.7616	25.5038	22.1322	20.0484	22.8233	23.2205	23.5673	23.8258	22.1744	26.0226	20.483	18.4446	22.3557	22.9432	20.5032	20.8997
18	20.9522	3.04146	20.1798	18.6077	21.9183	19.4291	22.1786	21.6003	20.0127	21.0559	20.6623	16.5717	19.6397	20.0324	21.8467	23.6837	19.8982	19.0309	18.4109	20.0716	23.517	20.7188	20.407	21.9333	20.8682	21.8503	24.2446	15.2915	23.0091	20.4098	23.9452	21.0803	23.5469	24.2871	24.2748	20.893	19.0011	21.5057	21.9465	22.2425	22.6931	20.9356	24.7107	19.2793	17.2119	21.1567	21.7431	19.0325	19.7021
19	19.6588	3.01546	19.228	17.285	20.5701	18.3207	20.8074	20.325	18.7944	19.7626	19.5613	15.3584	18.5209	18.7239	20.745	22.4453	18.5244	17.4405	17.065	18.7182	22.1087	19.3182	19.029	20.5988	19.573	20.5295	22.9684	13.8945	21.7256	19.283	22.7021	19.3435	22.3555	22.82	23.0843	19.6603	18.0091	20.2455	20.7055	20.9264	21.6346	19.719	23.4215	18.0788	16.0076	19.9773	20.5488	17.6067	18.5407
20	18.3854	2.99596	18.2446	15.9729	19.2203	17.1912	19.4252	19.0742	17.5962	18.4905	18.4467	14.1386	17.4144	17.4467	19.6832	21.2109	17.1489	15.8636	15.7176	17.3793	20.7498	17.9413	17.6761	19.2787	18.3458	19.2142	21.7002	12.4512	20.4906	18.1542	21.4893	17.6163	21.184	21.341	21.9129	18.4181	17.0755	19.0367	19.489	19.5998	20.6411	18.514	22.1576	16.8572	14.827	18.8029	19.3386	16.2056	17.4092
21	17.1278	2.9841	17.2137	14.6728	17.8646	16.0343	18.0319	17.8324	16.4185	17.2168	17.3097	12.908	16.3199	16.2004	18.6244	19.9823	15.7874	14.3089	14.3744	16.0525	19.452	16.5857	16.331	17.9958	17.1703	17.9126	20.4372	10.9772	19.3061	17.0115	20.2765	15.9069	20.0012	19.8573	20.7515	17.1513	16.2012	17.8677	18.2806	18.2428	19.6896	17.3163	20.9139	15.6039	13.6682	17.623	18.1007	14.8136	16.3009
22	15.8823	2.97949	16.1307	13.3843	16.5031	14.8635	16.6279	16.586	15.2622	15.9277	16.155	11.6714	15.2437	14.9798	17.5473	18.7538	14.4473	12.7776	13.0377	14.7419	18.2094	15.248	14.9957	16.759	16.0363	16.6271	19.1797	9.50873	18.1723	15.8551	19.05	14.2238	18.7915	18.3813	19.593	15.8585	15.3812	16.7221	17.0732	16.837	18.7558	16.127	19.6776	14.3174	12.5245	16.4306	16.8417	13.4295	15.1966
23	14.6476	2.98062	14.9962	12.1069	15.1322	13.6883	15.2112	15.325	14.1278	14.6218	14.9937	10.442	14.191	13.7807	16.4421	17.5237	13.1327	11.2693	11.722	13.459	16.9962	13.926	13.6801	15.561	14.9408	15.3533	17.932	8.06333	17.0859	14.6938	17.81	12.579	17.553	16.9249	18.4323	14.5471	14.598	15.593	15.8604	15.3738	17.8287	14.9524	18.438	13.0057	11.398	15.2254	15.5782	12.0846	14.0817
24	13.427	2.98515	13.8023	10.851	13.7618	12.5135	13.7905	14.0457	13.0062	13.3087	13.8374	9.22845	13.1535	12.6006	15.311	16.2936	11.8504	9.78585	10.4604	12.2159	15.799	12.6221	12.3936	14.3984	13.887	14.0819	16.7065	6.65488	16.0399	13.5423	16.5601	10.9784	16.2978	15.5023	17.2702	13.2285	13.8409	14.4729	14.6378	13.8761	16.9017	13.7981	17.1975	11.6726	10.2868	14.0157	14.3276	10.809	12.9682
25	12.2254	2.99244	12.553	9.62667	12.4005	11.3432	12.376	12.7543	11.8878	12.0126	12.6991	8.03691	12.1171	11.4404	14.166	15.0604	10.6023	8.34276	9.26933	11.0122	14.6336	11.3389	11.142	13.2955	12.87	12.8154	15.5113	5.30045	15.0355	12.4128	15.3057	9.40882	15.046	14.117	16.1194	11.9128	13.1068	13.3582	13.4097	12.3675	15.969	12.657	15.9707	10.3205	9.19091	12.8149	13.1033	9.61652	11.8845
26	11.0483	3.002	11.2681	8.43611	11.0482	10.1908	10.9773	11.4623	10.7725	10.7493	11.587	6.88082	11.0845	10.3019	13.0183	13.8143	9.38621	6.94475	8.13833	9.85591	13.5159	10.0882	9.92222	12.2555	11.8762	11.5697	14.3427	4.01652	14.0715	11.3153	14.0562	7.87098	13.8123	12.7674	14.9994	10.6113	12.3867	12.257	12.1785	10.8765	15.0369	11.5237	14.7754	8.95215	8.11697	11.641	11.917	8.49986	10.8488
27	9.90113	3.01252	9.96633	7.28022	9.72867	9.06461	9.61421	10.1756	9.67609	9.52674	10.5062	5.76764	10.0679	9.177	11.8738	12.5539	8.20652	5.60131	7.06656	8.74509	12.4521	8.89609	8.73344	11.244	10.8997	10.3628	13.1921	2.81503	13.1306	10.2599	12.8189	6.3722	12.6097	11.4554	13.9208	9.34244	11.664	11.1664	10.948	9.42728	14.112	10.4006	13.6204	7.58448	7.0803	10.5059	10.7855	7.44685	9.863
28	8.78933	3.02261	8.666	6.167	8.48327	7.96982	8.31036	8.902	8.61818	8.34209	9.46036	4.68945	9.07955	8.06282	10.744	11.2958	7.071	4.344	6.05	7.66291	11.4341	7.76455	7.581	10.2539	9.945	9.20755	12.0588	1.70909	12.2083	9.26018	11.6062	4.92282	11.4563	10.184	12.8878	8.12036	10.9319	10.0765	9.73318	8.02945	13.2007	9.291	12.5131	6.23564	6.09291	9.40827	9.72173	6.45327	8.935
29	7.71665	3.03112	7.39	5.10633	7.32444	6.91248	7.07287	7.658	7.59386	7.19189	8.45958	3.62564	8.13436	6.96473	9.64011	10.0614	5.97824	3.1763	5.097	6.59455	10.4577	6.68164	6.48789	9.289	9.03544	8.10308	10.9451	0.710848	11.3099	8.31172	10.4257	3.51985	10.3585	8.95622	11.9028	6.95208	10.1932	8.97709	8.54607	6.70151	12.3075	8.20289	11.4452	4.91894	5.16764	8.34319	8.73372	5.50074	8.07624
30	6.68608	3.03682	6.14489	4.097	6.26156	5.91582	5.88888	6.45078	6.5981	6.0771	7.51727	2.572	7.23891	5.88467	8.56789	8.84102	4.92858	2.10214	4.20089	5.53973	9.51502	5.64512	5.45456	8.35376	8.17211	7.05429	9.85467	-0.159121	10.4386	7.41599	9.28755	2.16669	9.32473	7.75233	10.9726	5.84016	9.46427	7.85152	7.38888	5.46936	11.4334	7.13733	10.4058	3.64406	4.32503	7.30447	7.81949	4.5811	7.30215
31	5.69954	3.03927	4.93333	3.144	5.29339	4.98673	4.7597	5.29367	5.63552	5.00576	6.62818	1.54382	6.39255	4.82455	7.535	7.62648	3.91936	1.12145	3.359	4.50764	8.60173	4.68	4.47567	7.44418	7.35367	6.06312	8.79267	-0.908818	9.59755	6.57155	8.19891	0.867697	8.36464	6.561	10.0941	4.78788	8.77991	6.7	6.26197	4.33042	10.5786	6.095	9.38115	2.42745	3.57145	6.2953	6.975	3.68964	6.60155
32	4.75468	3.04028	3.76344	2.24733	4.41864	4.12173	3.69424	4.19644	4.69526	3.97592	5.78894	0.556818	5.59145	3.79524	6.55133	6.41823	2.9483	0.237717	2.567	3.50536	7.70539	3.79112	3.54378	6.55285	6.57411	5.13554	7.76958	-1.55745	8.78529	5.76248	7.15036	-0.367354	7.46891	5.37656	9.26052	3.79824	8.18218	5.53827	5.16072	3.27379	9.74606	5.069	8.36074	1.2723	2.9013	5.31411	6.18823	2.81212	5.96812
33	3.84347	3.04194	2.63556	1.40167	3.59768	3.31845	2.6901	3.16433	3.75573	2.97792	4.99167	-0.376727	4.82636	2.80597	5.61756	5.21778	2.01048	-0.54598	1.81967	2.53336	6.81748	2.97718	2.64833	5.68067	5.82722	4.25383	6.79272	-2.12455	7.99059	4.9559	6.13055	-1.53816	6.62382	4.19522	8.45736	2.8662	7.69205	4.37621	4.07665	2.28102	8.93327	4.05011	7.34958	0.180212	2.30082	4.354	5.42913	1.92339	5.38885
34	2.95362	3.04775	1.53367	0.585	2.80933	2.571	1.74367	2.18733	2.80967	2.008	4.214	-1.253	4.08	1.856	4.732	4.03	1.097	-1.26	1.10467	1.577	5.942	2.23	1.775	4.822	5.093	3.403	5.866	-2.637	7.198	4.12267	5.128	-2.63733	5.814	3.006	7.663	1.983	7.322	3.218	2.99667	1.31467	8.137	3.025	6.34733	-0.859	1.746	3.406	4.67133	0.996333	4.841
35	2.06798	3.06049	0.441444	-0.238444	2.04253	1.86012	0.849384	1.24522	1.84909	1.06616	3.42524	-2.07645	3.32573	0.94203	3.88956	2.86398	0.192909	-1.94129	0.398333	0.611182	5.08076	1.546	0.910222	3.96997	4.34856	2.56099	4.96921	-3.13209	6.39146	3.23044	4.13582	-3.66507	5.01918	1.79589	6.85227	1.1412	7.06087	2.05694	1.90343	0.328162	7.34827	1.98156	5.34882	-1.85648	1.20221	2.46208	3.88232	0.0150606	4.29173
36	1.16683	3.07934	-0.652667	-1.09967	1.2757	1.14758	0.00155556	0.317444	0.858667	0.152323	2.59039	-2.87673	2.53991	0.051	3.07667	1.72438	-0.727212	-2.62237	-0.324889	-0.389091	4.21924	0.899212	0.0422222	3.09167	3.55811	1.70093	4.08662	-3.65773	5.54414	2.23361	3.14345	-4.62862	4.20482	0.546778	6.00597	0.327677	6.8644	0.886636	0.772727	-0.717263	6.54833	0.908111	4.34745	-2.84588	0.626879	1.51414	3.02471	-1.03704	3.71003
37	0.229059	3.10225	-1.759	-2.028	0.468909	0.409182	-0.796818	-0.611	-0.165636	-0.740455	1.68573	-3.67482	1.70691	-0.823273	2.267	0.609182	-1.70027	-3.33136	-1.1	-1.44855	3.33091	0.268273	-0.842	2.14745	2.683	0.794909	3.20236	-4.25418	4.62091	1.093	2.13427	-5.54464	3.34182	-0.764	5.10518	-0.482909	6.65336	-0.308727	-0.43	-1.88273	5.71464	-0.207	3.33491	-3.85509	-0.0199091	0.565364	2.06482	-2.17573	3.06782
38	-0.766505	3.12693	-2.885	-3.07744	-0.412778	-0.381242	-1.55687	-1.55467	-1.21355	-1.62109	0.693121	-4.48409	0.807273	-1.69321	1.42567	-0.483051	-2.76633	-4.10111	-1.97633	-2.59482	2.39003	-0.382	-1.764	1.10055	1.67022	-0.170939	2.30941	-4.95055	3.59175	-0.213263	1.08473	-6.42794	2.39864	-2.17189	4.12276	-1.31779	6.35268	-1.55612	-1.71821	-3.20246	4.82009	-1.37122	2.3062	-4.90421	-0.777364	-0.383	1.00054	-3.41863	2.33485
39	-1.83532	3.14783	-4.01578	-4.25067	-1.40165	-1.25779	-2.29415	-2.52556	-2.26138	-2.49804	-0.412424	-5.30927	-0.169636	-2.57824	0.521333	-1.55687	-3.96648	-4.95985	-2.96522	-3.857	1.35797	-1.08876	-2.74367	-0.0888485	0.516889	-1.20353	1.40295	-5.75724	2.42777	-1.70981	-0.0256364	-7.29214	1.34536	-3.68544	3.02733	-2.19908	5.90267	-2.88224	-3.10233	-4.66802	3.82679	-2.56711	1.25368	-6.00973	-1.68136	-1.34447	-0.167121	-4.76724	1.47455
40	-2.984	3.15516	-5.12867	-5.53533	-2.52521	-2.25591	-3.02882	-3.53633	-3.27721	-3.38079	-1.64027	-6.14455	-1.22891	-3.51536	-0.492	-2.62482	-5.31964	-5.90888	-4.06767	-5.25109	0.192848	-1.86927	-3.80567	-1.45609	-0.772	-2.29515	0.47503	-6.647	1.09797	-3.41352	-1.19845	-8.14576	0.173182	-5.307	1.78755	-3.1437	5.24727	-4.30291	-4.5797	-6.25364	2.69555	-3.778	0.16997	-7.15709	-2.76	-2.33088	-1.42252	-6.2013	0.456
41	-4.19932	3.14063	-6.18811	-6.888	-3.78948	-3.36258	-3.78293	-4.60544	-4.21874	-4.28255	-2.95858	-6.98445	-2.35609	-4.51706	-1.64511	-3.70234	-6.77733	-6.93626	-5.26356	-6.74518	-1.13607	-2.74218	-4.96189	-2.97221	-2.16811	-3.41481	-0.490313	-7.53767	-0.417737	-5.29278	-2.43191	-8.99454	-1.13518	-7.01067	0.412515	-4.13652	4.32048	-5.79794	-6.1297	-7.8786	1.42233	-4.98189	-0.958939	-8.3093	-3.99612	-3.35363	-2.73116	-7.68973	-0.716848
42	-5.46514	3.0867	-7.14111	-8.241	-5.13245	-4.53952	-4.58043	-5.75011	-5.06169	-5.22168	-4.32436	-7.82527	-3.52464	-5.57242	-2.942	-4.79818	-8.26439	-8.00729	-6.51256	-8.27064	-2.63916	-3.71833	-6.20622	-4.59288	-3.61122	-4.51149	-1.51486	-8.34927	-2.07095	-7.22492	-3.72445	-9.83922	-2.61555	-8.72944	-1.07958	-5.15284	3.07915	-7.32976	-7.69168	-9.41159	0.00875758	-6.144	-2.13765	-9.42224	-5.35382	-4.40617	-4.03267	-9.18286	-2.03239
43	-6.72179	2.99089	-7.93967	-9.509	-6.48148	-5.728	-5.42945	-6.957	-5.78873	-6.20676	-5.68345	-8.65491	-4.68882	-6.64727	-4.32033	-5.91294	-9.67773	-9.06112	-7.74733	-9.73909	-4.2713	-4.80955	-7.498	-6.24591	-5.009	-5.53409	-2.61045	-9.02473	-3.79012	-9.07736	-5.05336	-10.6683	-4.25082	-10.3633	-2.64655	-6.15927	1.5593	-8.84309	-9.16633	-10.743	-1.52336	-7.21767	-3.36009	-10.4318	-6.76473	-5.454	-5.27097	-10.6068	-3.45027
44	-7.92009	2.85325	-8.57011	-10.6287	-7.75371	-6.86109	-6.32359	-8.17389	-6.39717	-7.24032	-6.96715	-9.45945	-5.78755	-7.67779	-5.68422	-7.03161	-10.8858	-10.0259	-8.90556	-11.051	-5.9598	-5.99361	-8.781	-7.82397	-6.28478	-6.43282	-3.77636	-9.54145	-5.48319	-10.7199	-6.37482	-11.4586	-5.97318	-11.8369	-4.2117	-7.11604	-0.181051	-10.2655	-10.4731	-11.7773	-3.12415	-8.16778	-4.60379	-11.3064	-8.13885	-6.44687	-6.41117	-11.8601	-4.90282
45	-9.00946	2.69146	-9.051	-11.5567	-8.86067	-7.88233	-7.22311	-9.33944	-6.89378	-8.29978	-8.12733	-10.227	-6.771	-8.592	-6.95633	-8.11878	-11.8053	-10.8696	-9.95167	-12.141	-7.60811	-7.21833	-10.0032	-9.22067	-7.39733	-7.15011	-4.991	-9.93667	-7.03633	-12.0239	-7.635	-12.1608	-7.692	-13.1053	-5.67067	-7.98722	-2.04756	-11.542	-11.5638	-12.5388	-4.69067	-8.97611	-5.81222	-12.0467	-9.392	-7.33356	-7.45356	-12.8823	-6.29567
46	-9.96536	2.52873	-9.447	-12.293	-9.80418	-8.77845	-8.06091	-10.384	-7.33909	-9.34191	-9.15527	-10.9493	-7.60455	-9.364	-8.09	-9.13609	-12.4416	-11.5828	-10.86	-12.9695	-9.12082	-8.41982	-11.132	-10.3756	-8.353	-7.71382	-6.19645	-10.2558	-8.39882	-13.0298	-8.74645	-12.7576	-9.26155	-14.169	-6.94764	-8.74573	-3.91018	-12.6456	-12.4405	-13.1417	-6.12527	-9.651	-6.92827	-12.6793	-10.4887	-8.077	-8.42591	-13.651	-7.565
47	-10.7839	2.38263	-9.86856	-12.8691	-10.6029	-9.5627	-8.7917	-11.2233	-7.76147	-10.3324	-10.0635	-11.6422	-8.32036	-10.0101	-9.04533	-10.0321	-12.8398	-12.1884	-11.5799	-13.608	-10.4408	-9.51976	-12.1251	-11.2567	-9.18511	-8.16485	-7.3276	-10.5057	-9.55744	-13.774	-9.68864	-13.2529	-10.5988	-15.0463	-8.00491	-9.38456	-5.63013	-13.5535	-13.145	-13.7068	-7.37088	-10.1947	-7.90953	-13.2438	-11.4263	-8.69263	-9.35704	-14.2087	-8.68394
48	-11.4807	2.26776	-10.3754	-13.3634	-11.2719	-10.258	-9.42304	-11.8907	-8.13816	-11.2533	-10.8625	-12.3269	-8.92464	-10.5625	-9.857	-10.7621	-13.0563	-12.722	-12.1259	-14.1005	-11.5776	-10.4647	-12.9693	-11.8533	-9.95533	-8.54492	-8.3202	-10.6732	-10.5316	-14.2911	-10.4483	-13.6834	-11.6653	-15.8239	-8.85752	-9.92061	-7.13916	-14.2544	-13.7152	-14.3371	-8.41185	-10.6226	-8.74615	-13.7767	-12.2168	-9.22986	-10.2533	-14.6307	-9.66115
49	-12.0598	2.19334	-10.94	-13.806	-11.7879	-10.8441	-9.97079	-12.4377	-8.38458	-12.0823	-11.5096	-13.0194	-9.40364	-11.0471	-10.518	-11.3316	-13.1222	-13.1793	-12.5067	-14.4616	-12.5571	-11.2305	-13.6297	-12.1375	-10.6553	-8.85439	-9.13009	-10.7167	-11.3261	-14.5946	-11.0135	-14.1131	-12.4634	-16.5413	-9.53645	-10.3693	-8.40603	-14.7282	-14.1614	-15.0468	-9.24573	-10.9257	-9.45052	-14.2744	-12.8359	-9.71861	-11.0817	-14.9547	-10.4975
50	-12.5215	2.16706	-11.4801	-14.1931	-12.1301	-11.2849	-10.4391	-12.905	-8.4266	-12.7854	-11.9673	-13.7073	-9.73582	-11.4719	-10.9912	-11.7443	-13.0833	-13.5166	-12.7442	-14.6805	-13.4095	-11.8037	-14.0894	-12.1798	-11.2397	-9.05738	-9.76532	-10.6391	-11.9362	-14.7273	-11.3934	-14.5767	-13.0565	-17.2129	-10.0828	-10.7134	-9.42129	-15.0206	-14.4856	-15.8106	-9.91194	-11.0999	-10.0448	-14.6943	-13.29	-10.1553	-11.7791	-15.1922	-11.1968
51	-12.8497	2.1935	-11.871	-14.468	-12.2878	-11.5461	-10.8033	-13.2767	-8.23682	-13.3087	-12.1946	-14.3278	-9.88955	-11.7937	-11.2213	-11.9848	-12.9463	-13.6722	-12.868	-14.7265	-14.1261	-12.1705	-14.3619	-12.0561	-11.6461	-9.1036	-10.2463	-10.4736	-12.3552	-14.7464	-11.6441	-15.0474	-13.5598	-17.8071	-10.4883	-10.9238	-10.1475	-15.1721	-14.6737	-16.5714	-10.4083	-11.14	-10.5242	-14.9713	-13.5797	-10.5001	-12.2687	-15.3084	-11.7246
52	-13.0291	2.26703	-12.0227	-14.5633	-12.2636	-11.5991	-11.0188	-13.493	-7.83815	-13.6157	-12.1702	-14.7875	-9.86745	-11.9553	-11.1933	-12.0446	-12.7186	-13.6097	-12.9223	-14.6014	-14.6691	-12.3598	-14.526	-11.8534	-11.8267	-8.95824	-10.5589	-10.2703	-12.5686	-14.6986	-11.8121	-15.4472	-14.0444	-18.2473	-10.7299	-10.9699	-10.5674	-15.2097	-14.7172	-17.2157	-10.7209	-11.0623	-10.8657	-15.0596	-13.7083	-10.7069	-12.4945	-15.2679	-12.0402
53	-13.0558	2.3701	-11.9348	-14.4338	-12.0782	-11.4334	-11.0507	-13.4976	-7.30907	-13.7095	-11.9191	-15.0003	-9.70991	-11.8988	-10.9456	-11.943	-12.4235	-13.3567	-12.9217	-14.354	-15.0074	-12.4505	-14.655	-11.6432	-11.7928	-8.62583	-10.6756	-10.0712	-12.5569	-14.6127	-11.9466	-15.6725	-14.5334	-18.4687	-10.7962	-10.8277	-10.7055	-15.1426	-14.6213	-17.6448	-10.8405	-10.8892	-11.0486	-14.945	-13.6896	-10.7609	-12.4634	-15.0649	-12.0891
54	-12.9254	2.47734	-11.6488	-14.0391	-11.7738	-11.0688	-10.8889	-13.2441	-6.74715	-13.6025	-11.5109	-14.9156	-9.45118	-11.5715	-10.528	-11.7161	-12.0734	-12.9833	-12.8402	-14.0238	-15.0958	-12.5075	-14.7636	-11.4542	-11.593	-8.17	-10.6046	-9.87218	-12.3417	-14.4862	-12.085	-15.6433	-14.962	-18.408	-10.7052	-10.4929	-10.5889	-14.9416	-14.3883	-17.7725	-10.755	-10.6236	-11.0762	-14.6221	-13.532	-10.6654	-12.2084	-14.7124	-11.806
55	-12.644	2.56738	-11.224	-13.383	-11.3933	-10.5943	-10.5503	-12.732	-6.18455	-13.3273	-11.0362	-14.546	-9.118	-11.0425	-10.003	-11.4148	-11.6667	-12.5713	-12.636	-13.6276	-14.9085	-12.5594	-14.814	-11.2608	-11.299	-7.67982	-10.3978	-9.59627	-12.0018	-14.2493	-12.2061	-15.3774	-15.2249	-18.061	-10.5233	-9.97336	-10.2627	-14.5739	-14.034	-17.4862	-10.5185	-10.256	-10.9875	-14.1021	-13.2525	-10.4518	-11.7817	-14.2652	-11.2608
56	-12.2074	2.64166	-10.6793	-12.4983	-10.9338	-10.067	-10.0503	-11.9836	-5.569	-12.8984	-10.5127	-13.959	-8.725	-10.3807	-9.40833	-11.0897	-11.1653	-12.131	-12.2331	-13.14	-14.4537	-12.574	-14.6932	-11.0157	-10.9427	-7.169	-10.1018	-9.11233	-11.5761	-13.768	-12.244	-14.9182	-15.223	-17.5046	-10.2687	-9.31078	-9.76844	-13.9643	-13.5673	-16.8732	-10.1663	-9.73478	-10.8056	-13.419	-12.8437	-10.154	-11.2124	-13.7497	-10.5363
57	-11.6038	2.7158	-10.0063	-11.4761	-10.3577	-9.50948	-9.40442	-11.103	-4.77582	-12.319	-9.899	-13.2346	-8.24418	-9.63524	-8.747	-10.7401	-10.5018	-11.6025	-11.6146	-12.4533	-13.8179	-12.4886	-14.3279	-10.65	-10.4679	-6.55081	-9.7614	-8.283	-11.045	-12.8981	-12.0647	-14.3181	-14.8136	-16.8913	-9.92824	-8.54021	-9.15853	-13.0271	-12.9449	-16.0088	-9.72858	-9.02622	-10.5483	-12.6085	-12.2838	-9.79028	-10.4776	-13.1628	-9.71927
58	-10.7872	2.81586	-9.11	-10.2987	-9.54573	-8.84864	-8.58997	-10.1247	-3.58097	-11.5821	-9.06827	-12.4206	-7.61445	-8.77855	-7.93667	-10.3321	-9.557	-10.8723	-10.736	-11.4627	-13.0663	-12.2361	-13.6323	-10.0518	-9.73533	-5.60624	-9.39967	-6.99491	-10.2587	-11.4898	-11.5885	-13.5757	-13.996	-16.2407	-9.44391	-7.66845	-8.45964	-11.667	-12.0737	-14.9153	-9.21018	-8.06433	-10.2011	-11.6427	-11.4914	-9.32321	-9.49109	-12.4402	-8.82055
59	-9.68855	2.95647	-7.87156	-8.878	-8.4117	-7.91045	-7.52391	-9.032	-1.92457	-10.6325	-7.86373	-11.4449	-6.71745	-7.69097	-6.84156	-9.76958	-8.21518	-9.76859	-9.55233	-10.0653	-12.1694	-11.7302	-12.5231	-9.09939	-8.61389	-4.24268	-8.95377	-5.24733	-9.1152	-9.6348	-10.7159	-12.6466	-12.7343	-15.4606	-8.70633	-6.64856	-7.65798	-9.86548	-10.8454	-13.5331	-8.55503	-6.788	-9.70732	-10.4422	-10.3438	-8.65203	-8.1364	-11.4266	-7.72752
60	-8.24045	3.12736	-6.18989	-7.10244	-6.88863	-6.56845	-6.10553	-7.72789	0.196081	-9.37789	-6.23803	-10.1694	-5.43055	-6.251	-5.30867	-8.93753	-6.458	-8.21913	-8.00433	-8.21745	-11.0266	-10.8556	-10.9087	-7.745	-7.00878	-2.44654	-8.28609	-3.15918	-7.56607	-7.41864	-9.36145	-11.4284	-10.9947	-14.3643	-7.60718	-5.39274	-6.69799	-7.69939	-9.1507	-11.7997	-7.64661	-5.14856	-8.95181	-8.93561	-8.7813	-7.64481	-6.35282	-10.024	-6.32736
61	-6.41924	3.30005	-4.086	-4.957	-4.96736	-4.77427	-4.24933	-6.09033	2.70603	-7.70088	-4.19464	-8.47518	-3.67727	-4.39209	-3.31033	-7.70924	-4.31255	-6.25161	-6.082	-5.94327	-9.49588	-9.58427	-8.79267	-5.97409	-4.954	-0.285576	-7.20652	-0.842091	-5.64212	-4.94676	-7.53236	-9.82679	-8.78673	-12.8073	-6.061	-3.82503	-5.4547	-5.23855	-7.04791	-9.68088	-6.35691	-3.18	-7.82252	-7.17745	-6.79391	-6.16409	-4.15388	-8.2447	-4.57973
62	-4.25459	3.43208	-1.679	-2.53244	-2.66493	-2.569	-2.01527	-4.08133	5.48287	-5.59167	-1.79515	-6.30582	-1.449	-2.14206	-0.954222	-5.99937	-1.86309	-3.95025	-3.83222	-3.31382	-7.54048	-7.89039	-6.27511	-3.82585	-2.58089	2.13093	-5.65682	1.59715	-3.41622	-2.30474	-5.377	-7.75716	-6.22155	-10.7872	-4.06124	-1.92869	-3.83402	-2.57579	-4.65594	-7.17699	-4.62303	-0.975778	-6.21361	-5.24506	-4.43715	-4.22201	-1.70747	-6.15706	-2.5217
63	-1.83343	3.49113	0.914667	0.0703333	-0.125394	-0.0453939	0.45601	-1.734	8.33412	-3.15416	0.86203	-3.74045	1.12827	0.386515	1.62656	-3.76113	0.781485	-1.43436	-1.29911	-0.488727	-5.22313	-5.77991	-3.45589	-1.36585	-0.0247778	4.63905	-3.70951	4.06752	-1.06101	0.410354	-2.99082	-5.31888	-3.37827	-8.36233	-1.66282	0.253758	-1.82494	0.188061	-2.1079	-4.45882	-2.44418	1.38089	-4.19415	-3.24173	-1.80748	-1.94039	0.796273	-3.86707	-0.236697
64	0.727388	3.46818	3.585	2.741	2.52427	2.60527	3.02927	0.847	11.1364	-0.521636	3.60736	-0.951	3.87645	2.995	4.287	-1.15545	3.48936	1.17873	1.441	2.37455	-2.65018	-3.26055	-0.46	1.255	2.58	7.13891	-1.46518	6.508	1.29455	3.13355	-0.445727	-2.64609	-0.342818	-5.66	0.945909	2.58627	0.521727	2.94127	0.480182	-1.66655	0.01	3.812	-1.87836	-1.27891	0.930455	0.539727	3.21827	-1.47891	2.12609
65	3.32062	3.38447	6.23933	5.37656	5.18502	5.24303	5.60476	3.535	13.8101	2.17505	6.32933	1.91664	6.67455	5.56161	6.89189	1.70732	6.17479	3.78634	4.29	5.16627	0.0389798	-0.472788	2.57544	3.92282	5.12244	9.58158	0.981626	8.89945	3.57717	5.81658	2.18082	0.12797	2.75018	-2.83611	3.60088	4.95823	3.07777	5.6197	3.03008	1.06386	2.57221	6.246	0.622626	0.586576	3.66067	3.08961	5.47998	0.914828	4.46727
66	5.8684	3.27159	8.831	7.932	7.78417	7.78691	8.11012	6.22022	16.2991	4.82083	8.96358	4.75809	9.43664	8.03064	9.37222	4.71697	8.78812	6.32765	7.11589	7.82082	2.70114	2.46612	5.53389	6.56512	7.56744	11.9448	3.52872	11.2344	5.75653	8.42327	4.83773	2.88771	5.80855	-0.037	6.20045	7.28448	5.68086	8.19339	5.4958	3.63796	5.13033	8.63589	3.20883	2.34073	6.31139	5.60688	7.55173	3.26776	6.74188
67	8.32877	3.15753	11.353	10.4007	10.292	10.199	10.512	8.86433	18.5937	7.351	11.48	7.523	12.111	10.389	11.711	7.76267	11.31	8.769	9.84267	10.318	5.238	5.448	8.36467	9.137	9.90967	14.235	6.121	13.508	7.84833	10.928	7.49	5.55533	8.773	2.674	8.704	9.51667	8.18933	10.652	7.88533	6.05433	7.622	10.957	5.799	4	8.847	8.03767	9.47233	5.564	8.94
68	10.6865	3.05965	13.8127	12.7939	12.7145	12.4645	12.808	11.4493	20.7364	9.7524	13.8631	10.1861	14.6605	12.6473	13.9171	10.7545	13.7259	11.0954	12.4308	12.6454	7.61988	8.36345	11.0518	11.6034	12.1629	16.4721	8.73419	15.6985	9.8949	13.325	10.0986	8.11198	11.5814	5.27311	11.1033	11.6425	10.5386	12.968	10.2169	8.34191	10.0107	13.1998	8.35569	5.60745	11.2411	10.3823	11.2956	7.80985	11.0668
69	12.9507	2.98189	16.2051	15.134	15.0592	14.6198	15.0018	13.9604	22.7571	12.0391	16.1425	12.7761	17.0967	14.8488	16.0044	13.6464	16.0502	13.3044	14.8546	14.8347	9.85697	11.1524	13.5793	13.9675	14.3367	18.6598	11.3581	17.796	11.9207	15.6091	12.6399	10.5598	14.2286	7.76811	13.4396	13.673	12.7133	15.1491	12.5022	10.5377	12.32	15.349	10.8699	7.22458	13.5133	12.6485	13.0614	10.0208	13.1627
70	15.126	2.91801	18.5187	17.4327	17.3256	16.681	17.0982	16.3847	24.6673	14.2228	18.3247	15.3015	19.4182	17.0148	17.9917	16.3959	18.2665	15.3962	17.1133	16.8875	11.9818	13.7878	15.9443	16.2208	16.4233	20.7844	13.9787	19.7838	13.9245	17.7777	15.0861	12.9075	16.6922	10.1867	15.7308	15.6348	14.7288	17.1865	14.7367	12.6913	14.5667	17.3927	13.3374	8.88091	15.6603	14.8439	14.7873	12.205	15.2386
71	17.2083	2.86009	20.7414	19.6717	19.4893	18.6568	19.0859	18.6979	26.4485	16.3015	20.4096	17.7577	21.6107	19.1492	19.8931	18.9619	20.3552	17.376	19.2207	18.7975	14.0182	16.2546	18.146	18.3568	18.4061	22.8149	16.5667	21.6472	15.8852	19.8184	17.4004	15.1488	18.9445	12.5454	17.9742	17.5482	16.6004	19.0782	16.9017	14.8111	16.7553	19.3287	15.7409	10.5794	17.6754	16.9704	16.4652	14.3523	17.2819
72	19.1882	2.80576	22.8599	21.8178	21.5498	20.5395	20.9626	20.861	28.1149	18.2777	22.3821	20.1372	23.6469	21.2374	21.704	21.3343	22.2926	19.2319	21.1831	20.5615	15.9835	18.5112	20.1741	20.3527	20.2604	24.7413	19.0839	23.371	17.7849	21.7424	19.5538	17.2875	20.9813	14.8397	20.1489	19.4182	18.3559	20.8279	18.9565	16.8741	18.8706	21.1527	18.0632	12.302	19.5407	19.0164	18.0819	16.4421	19.262
73	21.0547	2.75252	24.871	23.84	23.4954	22.3096	22.7336	22.84	29.6642	20.1488	24.2188	22.4171	25.4931	23.2489	23.415	23.4987	24.0541	20.9547	23.006	22.174	17.8756	20.5662	22.032	22.1737	21.969	26.547	21.4616	24.9456	19.5996	23.5594	21.5545	19.3039	22.8445	17.057	22.2261	21.2414	20.0114	22.4474	20.8809	18.8556	20.8789	22.862	20.2801	14.0163	21.2475	20.9599	19.6255	18.4586	21.1422
74	22.7976	2.70061	26.7469	25.6932	25.319	23.9719	24.3971	24.5771	31.0891	21.9081	25.9226	24.5764	27.1315	25.1677	24.9986	25.4387	25.6623	22.5444	24.6717	23.6428	19.6848	22.4305	23.7209	23.8176	23.5003	28.219	23.6674	26.3922	21.3077	25.285	23.4053	21.1736	24.5616	19.1581	24.1863	23.0039	21.5648	23.972	22.6584	20.7475	22.7579	24.4434	22.3751	15.6962	22.8206	22.7803	21.0837	20.3895	22.9116
75	24.4125	2.65227	28.4916	27.3804	26.9978	25.521	25.9496	26.1068	32.3621	23.5518	27.4854	26.5997	28.5707	26.9713	26.4676	27.191	27.1329	23.9905	26.2119	24.9839	21.3987	24.1306	25.287	25.2834	24.8831	29.7353	25.6922	27.7247	22.8714	26.9263	25.0867	22.8572	26.1536	21.1346	26.0051	24.6822	23.0063	25.4216	24.2822	22.5376	24.4812	25.9249	24.3162	17.3204	24.2705	24.4681	22.4474	22.2079	24.5601
76	25.8993	2.60978	30.0957	28.8967	28.5357	26.9498	27.3907	27.446	33.4917	25.0741	28.9012	28.4675	29.8141	28.6419	27.823	28.7863	28.4863	25.3071	27.6337	26.2068	22.9932	25.6854	26.7467	26.5858	26.1303	31.1106	27.5328	28.948	24.2902	28.5023	26.599	24.3606	27.6539	22.9643	27.6605	26.253	24.304	26.8135	25.755	24.204	26.0325	27.3213	26.1141	18.8657	25.6084	26.0045	23.6947	23.9158	26.0828
77	27.2622	2.57097	31.5518	30.244	29.9389	28.2368	28.7409	28.6116	34.4882	26.4981	30.1569	30.1715	30.8758	30.158	29.069	30.2471	29.7339	26.4957	28.9352	27.3234	24.4638	27.1422	28.1073	27.7332	27.2588	32.3503	29.1734	30.0583	25.5667	30.0138	27.9594	25.6867	29.0783	24.6266	29.1353	27.6975	25.4579	28.1529	27.0784	25.7551	27.3932	28.6478	27.783	20.343	26.8485	27.4053	24.8321	25.5097	27.4763
78	28.5086	2.53543	32.8429	31.4199	31.2191	29.386	30.0154	29.6132	35.3564	27.8453	31.2667	31.721	31.783	31.5267	30.2052	31.58	30.8967	27.5674	30.1062	28.349	25.8106	28.53	29.3677	28.7507	28.2859	33.4641	30.6449	31.07	26.7052	31.4582	29.18	26.8432	30.432	26.0909	30.443	28.9913	26.4692	29.4383	28.2478	27.213	28.579	29.9174	29.3408	21.764	28.023	28.6896	25.8711	26.991	28.7587
79	29.6473	2.50198	33.9747	32.444	32.3832	30.4173	31.2265	30.481	36.0806	29.132	32.2524	33.1044	32.5546	32.7658	31.2463	32.8079	31.9898	28.5358	31.148	29.2856	27.0325	29.8642	30.5303	29.6667	29.2403	34.4556	31.9712	31.9925	27.7079	32.8137	30.2485	27.8331	31.7007	27.376	31.6014	30.1382	27.341	30.6563	29.2852	28.5992	29.6175	31.1483	30.8013	23.1445	29.1515	29.8695	26.8271	28.3645	29.9582
80	30.687	2.47066	34.9673	33.3369	33.4517	31.3471	32.3777	31.2442	36.6498	30.3639	33.1245	34.3393	33.2328	33.8802	32.2162	33.9283	33.0153	29.4077	32.0693	30.1462	28.1337	31.1548	31.5958	30.497	30.143	35.3306	33.1697	32.826	28.6025	34.0482	31.2001	28.6787	32.8858	28.5252	32.6138	31.1436	28.0809	31.7823	30.2026	29.9252	30.5262	32.356	32.1809	24.4938	30.2299	30.9522	27.7136	29.6242	31.0874
81	31.6291	2.44025	35.8279	34.1028	34.4332	32.1883	33.4506	31.9167	37.0629	31.5234	33.8893	35.4171	33.8355	34.863	33.1219	34.9372	33.9627	30.2086	32.8654	30.926	29.1029	32.4025	32.5548	31.2524	30.9958	36.0993	34.2302	33.5678	29.4227	35.1306	32.0446	29.4033	33.9772	29.5639	33.478	32.0131	28.6888	32.7894	31.0129	31.2015	31.3177	33.5371	33.4858	25.8105	31.2372	31.9259	28.538	30.7778	32.1458
82	32.4658	2.40886	36.557	34.744	35.3154	32.9354	34.4199	32.501	37.3171	32.5913	34.5325	36.3281	34.3743	35.685	33.958	35.8108	34.7982	30.9448	33.523	31.6161	29.9604	33.5926	33.4	31.9246	31.789	36.7568	35.1547	34.1995	30.1905	36.0278	32.7909	30.007	34.9587	30.503	34.1631	32.7557	29.1895	33.6235	31.7197	32.4125	31.9835	34.669	34.6934	27.0796	32.1277	32.7851	29.316	31.8169	33.1012
83	33.1816	2.37678	37.1267	35.2374	36.0564	33.5914	35.2521	32.9763	37.4125	33.5332	35.0526	37.0577	34.8485	36.346	34.6893	36.5576	35.5055	31.6001	33.9927	32.198	30.7136	34.7002	34.1041	32.5076	32.4913	37.2863	35.9228	34.7148	30.9286	36.7027	33.4431	30.4791	35.8053	31.3219	34.6627	33.379	29.5876	34.2598	32.3082	33.5119	32.5354	35.6947	35.759	28.2718	32.8743	33.5055	30.0493	32.7212	33.9308
84	33.7548	2.34569	37.5417	35.591	36.5844	34.1411	35.9131	33.3437	37.3525	34.3004	35.4326	37.5804	35.234	36.8357	35.3021	37.1583	36.0485	32.1515	34.2796	32.644	31.3636	35.6642	34.6677	32.9785	33.0879	37.6505	36.5073	35.0948	31.6471	37.1121	34.0177	30.7929	36.5097	32.0034	34.9542	33.8821	29.8698	34.6683	32.7623	34.4663	32.9687	36.5831	36.6213	29.3324	33.4489	34.0501	30.7213	33.462	34.6145
85	34.16	2.31882	37.7813	35.7933	36.8771	34.5566	36.3723	33.5853	37.1695	34.8501	35.6446	37.8767	35.4897	37.1402	35.7613	37.5842	36.379	32.5549	34.3827	32.9406	31.8961	36.4173	35.0647	33.3087	33.547	37.8366	36.8494	35.3125	32.3408	37.2683	34.5121	30.9464	37.0485	32.5047	35.0074	34.2491	30.0159	34.8359	33.0618	35.2505	33.2638	37.291	37.2563	30.2116	33.8268	34.3825	31.2998	33.9904	35.1292
86	34.3728	2.29639	37.8208	35.832	36.9208	34.808	36.5699	33.6823	36.8739	35.1363	35.6587	37.9335	35.5859	37.2482	36.0566	37.7957	36.4526	32.7911	34.3253	33.1014	32.2662	36.9195	35.2624	33.4766	33.8329	37.8167	36.9294	35.3454	32.9822	37.1646	34.9003	30.9277	37.39	32.7773	34.8	34.4532	29.9849	34.7633	33.1817	35.8241	33.4006	37.7706	37.6177	30.8885	33.992	34.4566	31.7229	34.2852	35.4415
87	34.3814	2.2732	37.6254	35.6782	36.7357	34.8567	36.503	33.6037	36.4787	35.1941	35.4592	37.7347	35.4998	37.1476	36.1702	37.7988	36.2344	32.8609	34.1393	33.1405	32.4678	37.1455	35.215	33.4798	33.9047	37.5766	36.7092	35.1699	33.5215	36.8232	35.1609	30.7494	37.55	32.7609	34.3253	34.4808	29.8026	34.4693	33.1098	36.1216	33.357	37.951	37.6632	31.3447	33.9134	34.3237	31.9669	34.3437	35.5041
88	34.1882	2.24353	37.195	35.3143	36.3163	34.7254	36.1572	33.345	35.9713	35.0467	35.1003	37.2902	35.2234	36.882	36.088	37.5934	35.7823	32.7654	33.844	33.0603	32.4997	37.0785	34.9053	33.3551	33.7557	37.0921	36.1695	34.8143	33.8595	36.2615	35.2596	30.4386	37.5356	32.4457	33.6629	34.3203	29.5074	34.0288	32.851	36.1558	33.1361	37.819	37.3302	31.5684	33.6237	34.0346	32.022	34.1733	35.3364
89	33.815	2.20426	36.5487	34.747	35.7134	34.4263	35.5319	32.9574	35.3659	34.7377	34.6197	36.637	34.761	36.4767	35.8312	37.1748	35.133	32.4976	33.4541	32.867	32.3549	36.7123	34.3546	33.1107	33.4187	36.4226	35.2982	34.2957	33.9472	35.5477	35.147	30.0599	37.334	31.8839	32.8853	33.9722	29.1463	33.493	32.4102	35.931	32.7403	37.406	36.7082	31.5757	33.183	33.646	31.8858	33.7927	34.942
90	33.3129	2.15023	35.711	33.9983	35.0067	33.9878	34.6769	32.5358	34.6971	34.3653	34.0895	35.8451	34.15	35.9812	35.4026	36.5479	34.3595	32.0573	33.0314	32.6158	32.0358	36.1045	33.6009	32.7665	32.9569	35.6177	34.2216	34.137	33.7698	34.7541	34.7725	29.6888	36.9391	31.1499	32.1112	33.4517	28.788	32.9258	31.8583	35.4731	32.2617	36.7402	35.8898	31.4332	32.7232	33.2359	31.5894	33.2232	34.3513
91	32.7728	2.08393	34.779	33.156	34.3525	33.5062	33.7345	32.216	34.0425	34.1033	33.6515	35.0575	33.5392	35.5035	34.82	35.7583	33.605	31.5354	32.698	32.4554	31.6034	35.3314	32.756	32.392	32.5	34.7569	33.086	33.0924	33.3916	34.0239	34.2885	29.457	36.4898	30.376	31.493	32.8175	28.553	32.4429	31.3258	34.9129	31.913	35.899	34.9645	31.2295	32.415	32.923	31.2498	32.5419	33.6615
92	32.3574	2.0334	33.9748	32.4444	33.9442	33.1759	32.93	32.1664	33.5444	34.0545	33.4667	34.4072	33.0702	35.2028	34.1987	34.91	33.0668	31.0806	32.6129	32.5115	31.2233	34.5289	32.0591	32.125	32.2536	33.99	32.0709	32.6854	32.9614	33.5668	33.8725	29.5618	36.1162	29.7649	31.1378	32.1727	28.5199	32.1968	30.962	34.413	31.9415	35.0594	34.0415	31.0845	32.3841	32.7769	31.0464	31.8673	33.0818
93	32.1803	2.02066	33.4656	32.0742	33.8438	33.1115	32.4343	32.4104	33.3187	34.2107	33.5556	33.9984	32.839	35.1648	33.75	34.2204	32.8248	30.8115	32.7827	32.8326	31.0302	33.8771	31.6884	32.0611	32.2797	33.4907	31.3719	32.6159	32.6571	33.4642	33.699	30.0545	35.916	29.405	31.0623	31.6391	28.6981	32.2418	30.8624	34.1228	32.4146	34.427	33.2774	31.0835	32.6461	32.827	31.0873	31.3187	32.7962
94	32.2721	2.04964	33.3047	32.1453	34.0122	33.3064	32.3184	32.911	33.3906	34.4927	33.8509	33.8714	32.8678	35.3875	33.6163	33.8444	32.8622	30.7802	33.1843	33.3706	31.0945	33.4731	31.692	32.2199	32.544	33.3299	31.0035	32.8905	32.5539	33.6553	33.8192	30.8361	35.9104	29.3313	31.2766	31.28	29.0484	32.5512	31.0326	34.1694	33.2849	34.1073	32.7628	31.2208	33.1724	33.072	31.3713	31.0054	32.9026
95	32.5946	2.10406	33.4437	32.6067	34.4035	33.6714	32.5437	33.5812	33.7223	34.8064	34.2475	34.0197	33.1435	35.7989	33.8214	33.7657	33.1061	30.9818	33.7533	34.0373	31.4081	33.3701	32.0154	32.5595	32.9517	33.4794	30.9232	33.4373	32.6498	34.0469	34.1125	31.7818	36.0497	29.5393	31.7547	31.1051	29.4862	33.0514	31.4173	34.5123	34.4389	34.0986	32.5304	31.4831	33.8924	33.4804	31.8201	30.9918	33.3713
96	33.0782	2.16614	33.7591	33.3149	34.9334	34.0978	33.0378	34.303	34.2202	35.0665	34.6142	34.3674	33.5977	36.2955	34.2917	33.8916	33.4852	31.3789	34.3836	34.7385	31.9388	33.582	32.5753	32.998	33.3849	33.8393	31.0438	34.1661	32.9129	34.537	34.4736	32.7538	36.3014	30.0072	32.4524	31.0975	29.9094	33.6576	31.8949	35.0921	35.7648	34.3582	32.5774	31.8391	34.7494	34.0403	32.3255	31.2921	34.0977
97	33.6282	2.22738	34.088	34.0653	35.4951	34.4816	33.6375	34.9433	34.787	35.2333	34.8637	34.83	34.1193	36.7665	34.875	34.113	33.8778	31.8582	34.9657	35.3937	32.5899	34.0593	33.2233	33.399	33.724	34.2762	31.2727	34.9289	33.2637	35.0643	34.8126	33.5708	36.5988	30.7073	33.2833	31.2005	30.2818	34.2805	32.4189	35.8146	37.1145	34.8003	32.8092	32.2642	35.6941	34.7145	32.797	31.8094	34.921
98	34.1651	2.29374	34.3508	34.7069	36.0419	34.7677	34.213	35.4508	35.3714	35.3051	35.0015	35.3529	34.6223	37.1256	35.4468	34.2781	34.1828	32.2996	35.4681	35.9295	33.2674	34.6618	33.8144	33.7094	33.9056	34.6552	31.5364	35.6097	33.6285	35.6151	35.0455	34.1266	36.8698	31.6106	34.1666	31.3377	30.6263	34.8539	32.9958	36.5804	38.354	35.2947	33.0929	32.7462	36.6607	35.4728	33.2322	32.4548	35.7166
99	34.6463	2.36926	34.545	35.1924	36.569	34.9595	34.6757	35.8487	35.9546	35.3419	35.0657	35.8674	35.0647	37.3105	35.9304	34.2816	34.3758	32.6157	35.8991	36.3133	33.8419	35.3112	34.2682	33.9647	33.9264	34.8689	31.8204	36.1568	34.0094	36.1886	35.1306	34.4511	37.1451	32.6617	35.024	31.4638	30.9628	35.301	33.6483	37.3229	39.3706	35.7364	33.3819	33.2786	37.5331	36.2557	33.6736	33.1564	36.4195
100	35.0543	2.45622	34.7	35.562	37.036	35.122	35.006	36.185	36.515	35.42	35.086	36.286	35.448	37.332	36.253	34.123	34.496	32.804	36.272	36.562	34.226	35.94	34.576	34.246	33.863	34.886	32.098	36.582	34.446	36.78	35.129	34.694	37.506	33.723	35.759	31.575	31.246	35.559	34.379	37.987	40.111	36.081	33.652	33.81	38.166	36.954	34.154	33.857	37.028
all values Left	mean	std	steps
1	-12.8263	2.59735	-11.865	-14.344	-11.864	-11.604	-10.522	-12.732	-8.381	-13.304	-12.156	-14.478	-9.794	-11.667	-11.207	-12.432	-13.042	-12.935	-14.216	-14.51	-12.557	-14.6	-11.648	-11.815	-7.898	-9.801	-10.57	-12.172	-14.691	-12.145	-15.241	-14.467	-18.38	-6.297	-10.424	-9.457	-10.707	-12.122	-15.147	-8.452	-14.417	-17.461	-10.728	-10.811	-10.937	-15.045	-13.58	-10.63	-12.528
2	-12.5861	2.6591	-11.5063	-13.8198	-11.5117	-11.5586	-9.99882	-12.0187	-8.04773	-12.8709	-11.8533	-13.8675	-9.55639	-11.1706	-10.885	-12.083	-12.6321	-12.8917	-13.8362	-13.8776	-12.5775	-14.7174	-11.4603	-11.8229	-7.38264	-9.47433	-10.3641	-11.7863	-14.5945	-12.2329	-14.7144	-14.9071	-17.9799	-5.94151	-10.1397	-8.69548	-10.4815	-11.8563	-14.9391	-8.05007	-14.056	-17.7352	-10.5798	-10.4907	-10.7242	-14.8063	-13.3215	-10.3889	-12.3425
3	-12.2133	2.71811	-11.032	-13.055	-11.0894	-11.2991	-9.33609	-11.1803	-7.54464	-12.302	-11.4264	-13.1544	-9.235	-10.5325	-10.5211	-11.6779	-12.1975	-12.7419	-13.3756	-13.1273	-12.5087	-14.7962	-11.2695	-11.643	-6.793	-9.09148	-10.1501	-11.3156	-14.4508	-12.1894	-14.0658	-15.1952	-17.4343	-5.61094	-9.75531	-7.83452	-10.0769	-11.4126	-14.554	-7.48462	-13.5765	-17.6759	-10.3809	-10.0515	-10.4435	-14.3695	-12.9358	-10.0813	-11.9669
4	-11.6958	2.77988	-10.454	-12.1166	-10.5685	-10.8772	-8.49773	-10.2504	-6.97209	-11.5821	-10.9365	-12.3525	-8.84827	-9.80679	-10.0675	-11.179	-11.6844	-12.4425	-12.7733	-12.2338	-12.2887	-14.7667	-11.0294	-11.352	-5.97545	-8.54609	-9.94673	-10.6916	-14.1711	-11.9225	-13.283	-15.2319	-16.8398	-5.24636	-9.21015	-6.83433	-9.5403	-10.797	-13.9105	-6.74415	-12.9328	-17.2685	-10.0837	-9.45479	-10.0753	-13.7667	-12.4033	-9.71036	-11.4473
5	-10.9898	2.85456	-9.72767	-11.0431	-9.88881	-10.3585	-7.39627	-9.21745	-6.39409	-10.6586	-10.3947	-11.3895	-8.39155	-8.99011	-9.44139	-10.5195	-10.9838	-11.9544	-11.9216	-11.0972	-11.85	-14.5439	-10.6733	-11.0009	-4.73936	-7.71367	-9.70245	-9.79376	-13.5649	-11.3193	-12.2921	-14.9296	-16.2073	-4.73275	-8.40656	-5.60783	-8.90671	-10.0289	-12.9136	-5.76783	-12.0243	-16.5493	-9.62112	-8.64014	-9.54466	-13.0295	-11.6699	-9.22818	-10.7907
6	-10.0051	2.95396	-8.71544	-9.76164	-8.95621	-9.79662	-5.91185	-8.01904	-5.78518	-9.44456	-9.72462	-10.1335	-7.80991	-8.00323	-8.52399	-9.58833	-9.96457	-11.2251	-10.6551	-9.58994	-11.1189	-14.0129	-10.1098	-10.5303	-2.98882	-6.51258	-9.25991	-8.5251	-12.4617	-10.2326	-10.9582	-14.1826	-15.447	-3.87636	-7.2373	-4.07299	-8.18497	-9.13222	-11.4233	-4.48933	-10.7148	-15.5815	-8.84936	-7.48127	-8.73508	-12.1385	-10.6248	-8.53055	-9.92336
7	-8.66989	3.09168	-7.292	-8.171	-7.64085	-9.17482	-3.976	-6.55276	-5.02791	-7.85397	-8.78918	-8.47518	-6.96073	-6.661	-7.1457	-8.25536	-8.48203	-10.1864	-8.884	-7.63291	-9.97827	-13.0737	-9.18958	-9.79924	-0.833455	-4.93409	-8.467	-6.81958	-10.8539	-8.69721	-9.19133	-13	-14.3883	-2.56555	-5.62488	-2.20588	-7.33439	-8.15267	-9.50742	-2.87891	-8.90591	-14.394	-7.69245	-5.97315	-7.49127	-11.0481	-9.13645	-7.461	-8.69018
8	-6.96525	3.25957	-5.45344	-6.22823	-5.93461	-8.36948	-1.69091	-4.71239	-3.95864	-5.82767	-7.47197	-6.37021	-5.72436	-4.91001	-5.32416	-6.507	-6.56207	-8.82418	-6.64822	-5.30612	-8.43904	-11.6791	-7.875	-8.66429	1.604	-3.02555	-7.21736	-4.79813	-8.78884	-6.77039	-7.02211	-11.3705	-12.8989	-0.810273	-3.55882	-0.0553131	-6.28001	-7.103	-7.21429	-0.943152	-6.68845	-12.9169	-6.11891	-4.12366	-5.8347	-9.69894	-7.21961	-5.93045	-7.02909
9	-4.91161	3.42298	-3.24467	-3.95324	-3.87538	-7.20694	0.819879	-2.54127	-2.37773	-3.47719	-5.71738	-3.88124	-4.00924	-2.76105	-3.10246	-4.36927	-4.29626	-7.12027	-4.026	-2.71676	-6.50749	-9.80867	-6.14931	-7.02507	4.18527	-0.883727	-5.446	-2.57044	-6.32872	-4.53587	-4.53067	-9.28887	-10.9714	1.30843	-1.18882	2.28902	-4.92749	-5.93156	-4.62007	1.22268	-4.18127	-11.0297	-4.17148	-1.9801	-3.81361	-8.07588	-4.92176	-3.98355	-4.95224
10	-2.57626	3.54079	-0.763	-1.41536	-1.53882	-5.50473	3.42109	-0.124364	-0.271091	-0.926727	-3.51927	-1.171	-1.81591	-0.319273	-0.561182	-1.92564	-1.80218	-5.07845	-1.152	-0.00645455	-4.21755	-7.494	-4.04755	-4.89755	6.77236	1.38991	-3.27045	-0.262545	-3.65518	-2.09045	-1.837	-6.79945	-8.65591	3.66664	1.34536	4.68418	-3.20655	-4.538	-1.81836	3.53936	-1.52855	-8.75355	-1.92973	0.392	-1.52218	-6.20809	-2.346	-1.71773	-2.56709
11	-0.0661804	3.58898	1.88089	1.25888	0.971879	-3.348	6.00921	2.42334	2.26164	1.6982	-0.963798	1.62185	0.779788	2.25833	2.20036	0.713788	0.801465	-2.70285	1.81511	2.67952	-1.62305	-4.77311	-1.64765	-2.43693	9.30327	3.7367	-0.842091	2.02105	-0.862263	0.466717	0.923222	-4.02312	-6.06745	6.11623	3.90959	7.03939	-1.10639	-2.78022	1.04168	5.93609	1.14503	-6.18809	0.443212	2.8644	0.935485	-4.22158	0.380152	0.730818	-0.0400909
12	2.51251	3.56875	4.55344	3.94433	3.55244	-0.838	8.518	5.005	5.085	4.29578	1.77678	4.39567	3.58967	4.82378	5.08333	3.42167	3.41578	-0.069	4.72044	5.238	1.18556	-1.83167	0.943889	0.211111	11.756	6.121	1.72	4.21044	1.97589	3.08556	3.63811	-1.05011	-3.349	8.54744	6.415	9.30122	1.31622	-0.708222	3.86978	8.36167	3.756	-3.451	2.82433	5.36444	3.46422	-2.228	3.11933	3.24	2.43867
13	5.0772	3.50109	7.19	6.57179	6.10709	1.87261	10.9244	7.56312	8.03118	6.79545	4.56912	7.09936	6.45918	7.29973	7.98048	6.10827	5.96824	2.71245	7.48567	7.63927	4.06503	1.20067	3.58918	2.89697	14.1241	8.52318	4.31273	6.30861	4.78827	5.72345	6.25867	2.01473	-0.630273	10.9049	8.82448	11.4552	3.88848	1.573	6.60552	10.7819	6.28382	-0.689636	5.12536	7.83742	5.98882	-0.303364	5.78727	5.70991	4.76873
14	7.57392	3.41774	9.759	9.11226	8.59214	4.61265	13.2232	10.0686	10.9325	9.1618	7.31537	9.71645	9.29585	9.66694	10.8255	8.72342	8.42333	5.53791	10.0852	9.89382	6.92723	4.20878	6.21474	5.51146	16.4357	10.9345	6.87	8.33723	7.53236	8.3423	8.76911	5.06173	2.01218	13.1634	11.1425	13.511	6.45031	3.91489	9.20762	13.1697	8.73594	1.96964	7.27482	10.2373	8.48047	1.50255	8.34348	8.09755	6.92009
15	9.97837	3.34577	12.2563	11.5562	10.9962	7.26418	15.4195	12.5133	13.7021	11.4148	9.93945	12.2527	12.0428	11.9387	13.5777	11.2473	10.7643	8.31294	12.5122	12.0349	9.70097	7.10244	8.77433	8.0214	18.6955	13.3475	9.37291	10.3285	10.1851	10.9144	11.1667	8.02504	4.55018	15.3085	13.4011	15.497	8.90029	6.17756	11.6836	15.4995	11.1323	4.47755	9.25776	12.5563	10.9314	3.19758	10.7767	10.4017	8.90991
16	12.285	3.29785	14.6877	13.938	13.3205	9.78048	17.5046	14.8907	16.28	13.5679	12.4395	14.7257	14.6605	14.1405	16.2077	13.6671	12.9911	10.953	14.7807	14.0848	12.3409	9.84567	11.2439	10.4238	20.8851	15.7376	11.8098	12.3012	12.7096	13.4148	13.463	10.866	6.99064	17.3584	15.6171	17.4306	11.1856	8.27767	14.024	17.7354	13.4727	6.82736	11.0971	14.7879	13.3374	4.82345	13.0725	12.6296	10.7695
17	14.4953	3.26975	17.0536	16.2795	15.5695	12.1548	19.4856	17.1856	18.6476	15.6281	14.8252	17.1341	17.1575	16.2968	18.6671	15.9935	15.1056	13.4442	16.9044	16.0643	14.8094	12.4419	13.6026	12.7254	22.976	18.0764	14.1691	14.2475	15.1111	15.7973	15.6661	13.5363	9.35609	19.3102	17.7884	19.3196	13.2929	10.2133	16.2139	19.8493	15.7496	9.05464	12.8283	16.9184	15.683	6.43027	15.2411	14.7889	12.561
18	16.608	3.25252	19.3409	18.5763	17.7368	14.3924	21.3583	19.3681	20.8558	17.5965	17.1063	19.4705	19.5344	18.4228	20.9493	18.2122	17.1	15.7836	18.877	17.9692	17.1115	14.8893	15.8529	14.9465	24.9557	20.3241	16.4435	16.1534	17.3913	18.0432	17.7654	16.0236	11.6594	21.1581	19.8993	21.1612	15.2392	12.019	18.2282	21.8182	17.9381	11.2189	14.4875	18.9237	17.9514	8.06515	17.2793	16.8835	14.3107
19	18.6158	3.23684	21.533	20.7874	19.8161	16.529	23.1245	21.39	22.9364	19.4606	19.2769	21.7226	21.7758	20.5102	23.0419	20.3038	18.9723	17.972	20.695	19.7895	19.2337	17.181	17.9884	17.0773	26.807	22.4445	18.612	17.9985	19.5448	20.1436	19.74	18.316	13.9003	22.8841	21.9254	22.9421	17.0642	13.739	20.0933	23.614	20.0055	13.3484	16.1086	20.8125	20.1195	9.74727	19.1756	18.8994	16.0186
20	20.5091	3.2164	23.6017	22.8804	21.7962	18.5753	24.7776	23.2203	24.8888	21.2133	21.3387	23.8739	23.8484	22.5386	24.9446	22.2478	20.7117	20.0096	22.3401	21.5104	21.1684	19.2769	19.9949	19.0911	28.4988	24.4159	20.6405	19.7603	21.5588	22.0926	21.5409	20.4135	16.073	24.5052	23.8392	24.6381	18.7829	15.4108	21.8249	25.2315	21.9241	15.4348	17.7152	22.5824	22.1713	11.4616	20.9244	20.8171	17.6717
21	22.2803	3.18752	25.5603	24.8336	23.6671	20.5246	26.3059	24.8531	26.7141	22.8564	23.282	25.9018	25.7082	24.4841	26.6722	24.0126	22.3187	21.8893	23.8436	23.1068	22.9233	21.1992	21.8468	20.9382	30.0368	26.2246	22.5192	21.4148	23.4571	23.8706	23.1759	22.3026	18.1605	26.0352	25.623	26.2254	20.4036	17.0666	23.4408	26.685	23.6591	17.4571	19.3099	24.2314	24.0902	13.184	22.5188	22.6158	19.2458
22	23.9273	3.14997	27.3967	26.6275	25.4196	22.3522	27.7362	26.2951	28.4181	24.3909	25.094	27.7743	27.3631	26.3118	28.2318	25.624	23.7954	23.6328	25.213	24.5812	24.5167	22.964	23.5073	22.6243	31.4303	27.8602	24.251	22.9313	25.2569	25.4951	24.637	24.0401	20.1426	27.486	27.2557	27.6847	21.9198	18.7087	24.9584	27.9828	25.2336	19.4033	20.8853	25.7592	25.8599	14.8847	23.9893	24.2864	20.7355
23	25.4509	3.10676	29.0991	28.2378	27.0367	24.0656	29.08	27.5613	29.998	25.8269	26.7554	29.4903	28.81	28.0128	29.6613	27.0973	25.1283	25.245	26.4583	25.9297	25.9979	24.5936	24.9912	24.1487	32.681	29.3447	25.838	24.3121	26.9656	26.9617	25.9237	25.6573	21.999	28.8673	28.7301	28.9913	23.3078	20.3292	26.4108	29.1392	26.6527	21.258	22.4223	27.1971	27.5039	16.5343	25.3453	25.824	22.1307
24	26.8545	3.06091	30.6472	29.6598	28.5238	25.6593	30.3497	28.6674	31.42	27.1793	28.2552	31.0544	30.0534	29.575	30.9815	28.453	26.3323	26.7366	27.5863	27.1517	27.3953	26.1011	26.3108	25.5166	33.7815	30.6897	27.272	25.5566	28.6033	28.278	27.0332	27.1793	23.6883	30.1906	30.053	30.1476	24.564	21.9004	27.8107	30.1714	27.9207	22.9915	23.9046	28.5611	29.0392	18.1175	26.606	27.2157	23.4215
25	28.1447	3.01613	32.033	30.9163	29.8835	27.1195	31.5533	29.6206	32.6976	28.46	29.6026	32.4764	31.1003	30.998	32.2056	29.7045	27.4179	28.1037	28.616	28.244	28.7296	27.499	27.4854	26.7303	34.7657	31.9095	28.588	26.6689	30.1722	29.4394	27.9837	28.612	25.2093	31.4684	31.22	31.1601	25.6822	23.3917	29.1574	31.0931	29.0358	24.6156	25.3215	29.8663	30.4845	19.6313	27.7939	28.4925	24.5973
26	29.3279	2.974	33.2664	32.0214	31.1267	28.4234	32.6887	30.4546	33.8285	29.6859	30.8026	33.7589	31.9842	32.2832	33.3303	30.8687	28.3986	29.3413	29.5644	29.207	30.0135	28.8018	28.5286	27.8336	35.6364	33.0182	29.7883	27.6555	31.6649	30.4766	28.8053	29.9742	26.5595	32.7044	32.2435	32.0346	26.66	24.7889	30.43	31.928	30.0082	26.1326	26.6655	31.1283	31.8518	21.0804	28.93	29.6669	25.6615
27	30.4099	2.93292	34.3542	32.9856	32.2665	29.5916	33.7451	31.1907	34.8138	30.8562	31.865	34.8955	32.752	33.4327	34.3432	31.9633	29.2896	30.4598	30.4311	30.0605	31.2573	30.0137	29.4558	28.8532	36.3881	34.0221	30.8787	28.5332	33.0528	31.3998	29.5079	31.2669	27.7613	33.8898	33.1285	32.7805	27.501	26.0827	31.6092	32.6863	30.8655	27.5587	27.9359	32.3659	33.1428	22.4748	30.0178	30.7461	26.6392
28	31.3923	2.88816	35.306	33.8023	33.31	30.6379	34.6908	31.842	35.6462	31.9564	32.7895	35.8686	33.4266	34.455	35.2523	32.9902	30.0985	31.46	31.211	30.8086	32.4619	31.133	30.2958	29.8085	37.0021	34.9085	31.8604	29.3383	34.3124	32.2139	30.091	32.4776	28.8416	34.991	33.8687	33.4053	28.1983	27.273	32.6662	33.3707	31.6132	28.9149	29.1527	33.5758	34.3461	23.8379	31.0384	31.7316	27.5445
29	32.2708	2.83645	36.1059	34.4921	34.2709	31.5752	35.4886	32.4114	36.3341	32.9619	33.6031	36.6671	34.0257	35.3413	36.0526	33.9393	30.8435	32.3411	31.8731	31.4518	33.6115	32.1342	31.0605	30.7052	37.4749	35.6607	32.7455	30.0915	35.403	32.9293	30.527	33.5892	29.8157	35.9712	34.4493	33.9078	28.7817	28.3531	33.5597	33.9772	32.2446	30.2214	30.3251	34.7295	35.4284	25.1735	31.9637	32.6073	28.3902
30	33.0305	2.77619	36.7726	35.0544	35.1409	32.4107	36.0835	32.8949	36.8648	33.8343	34.3069	37.2855	34.5531	36.0796	36.7318	34.7795	31.51	33.0818	32.409	31.9578	34.6825	33.0239	31.7535	31.543	37.7802	36.2602	33.5315	30.8146	36.2595	33.5633	30.8209	34.6016	30.6901	36.7932	34.8496	34.2632	29.2636	29.3437	34.2301	34.5022	32.7318	31.4781	31.448	35.7722	36.3513	26.4724	32.7437	33.3473	29.183
31	33.652	2.7077	37.296	35.4811	35.8895	33.1572	36.4506	33.2707	37.2089	34.5015	34.8941	37.7122	35.0033	36.6497	37.2667	35.4899	32.0751	33.671	32.8023	32.3055	35.6246	33.7953	32.3632	32.3048	37.8585	36.6865	34.1995	31.5197	36.8639	34.1212	30.955	35.5024	31.4608	37.4331	35.016	34.4583	29.6435	30.24	34.6607	34.923	33.0513	32.6543	32.5011	36.6691	37.0681	27.7009	33.3497	33.9236	29.9299
32	34.1093	2.63466	37.6603	35.7394	36.4736	33.8068	36.5719	33.5321	37.378	34.9461	35.3275	37.9276	35.3513	37.0246	37.6251	36.0369	32.5096	34.0924	33.046	32.4849	36.3675	34.4374	32.8603	32.9564	37.6953	36.9144	34.7369	32.2022	37.2101	34.59	30.9189	36.2603	32.0969	37.8543	34.9423	34.473	29.9067	31.0207	34.8367	35.2228	33.181	33.717	33.4661	37.3744	37.5135	28.827	33.7626	34.3005	30.6175
33	34.3815	2.56479	37.8262	35.832	36.8255	34.3281	36.4243	33.6622	37.3929	35.167	35.5932	37.9072	35.5572	37.2115	37.8051	36.3723	32.7724	34.3318	33.1442	32.4918	36.8755	34.9158	33.2246	33.4611	37.3007	36.9083	35.1265	32.8403	37.2713	34.9532	30.7189	36.851	32.5571	38.083	34.6313	34.2966	30.0172	31.6353	34.7522	35.3703	33.1075	34.6383	34.3091	37.821	37.6678	29.8072	33.968	34.4546	31.2149
34	34.4551	2.50392	37.7667	35.7487	36.9337	34.6773	35.99	33.6453	37.27	35.1777	35.665	37.642	35.587	37.2107	37.793	36.457	32.8627	34.392	33.1063	32.318	37.1233	35.1947	33.4347	33.7887	36.695	36.634	35.338	33.3897	37.023	35.1917	30.4023	37.268	32.797	38.141	34.1107	33.9297	29.965	32.042	34.439	35.3203	32.836	35.387	35	37.939	37.5043	30.603	33.959	34.397	31.681
35	34.3253	2.44905	37.4872	35.4742	36.8179	34.8447	35.2442	33.4706	37.0016	34.9955	35.5362	37.1249	35.3912	37.0355	37.5892	36.244	32.7877	34.2845	32.9452	31.953	37.1093	35.2549	33.4942	33.9098	35.8949	36.053	35.3165	33.7906	36.5465	35.2651	30.0241	37.5133	32.7462	38.0483	33.4272	33.3899	29.7701	32.2412	33.9745	35.0474	32.3632	35.8877	35.471	37.7554	37.0367	31.1513	33.7023	34.1485	31.9488
36	34.0169	2.39097	36.9897	34.9761	36.5025	34.8192	34.3247	33.1494	36.6238	34.6698	35.216	36.4349	34.9982	36.6996	37.1934	35.7965	32.5417	34.0698	32.6967	31.5185	36.8232	35.077	33.415	33.7872	35.0125	35.2314	35.0947	33.9655	35.8845	35.0948	29.6601	37.5683	32.4338	37.8093	32.6576	32.7413	29.4679	32.2471	33.4132	34.5854	31.7894	36.1454	35.7116	37.2813	36.3207	31.4764	33.279	33.7876	32.026
37	33.5743	2.31928	36.278	34.2692	36.002	34.5979	33.4031	32.739	36.1439	34.3155	34.7494	35.6577	34.4345	36.2369	36.6065	35.1509	32.1272	33.7549	32.471	31.1617	36.2764	34.654	33.2048	33.4529	34.1726	34.24	34.6801	33.8595	35.0773	34.7041	29.443	37.4349	31.8894	37.4756	31.9421	32.1006	29.1054	32.096	32.8324	34.0615	31.2525	36.1425	35.686	36.5417	35.4514	31.5919	32.8136	33.384	31.9085
38	33.0826	2.22961	35.3779	33.4376	35.3447	34.1944	32.6781	32.3737	35.5529	34.0875	34.2142	34.9072	33.7907	35.7401	35.8664	34.3794	31.6082	33.3519	32.462	31.0111	35.5549	33.9681	32.8881	32.9811	33.5605	33.1953	34.137	33.538	34.2777	34.2222	29.5886	37.121	31.1819	37.1476	31.4034	31.5868	28.7603	31.8269	32.3788	33.6655	30.9108	35.8735	35.3778	35.6558	34.5347	31.5254	32.4608	33.0283	31.6243
39	32.6564	2.1431	34.4714	32.6425	34.6673	33.699	32.3199	32.175	34.8705	34.0642	33.7328	34.3077	33.2229	35.3324	35.0595	33.62	31.1347	32.9394	32.7348	31.1376	34.7731	33.1438	32.5168	32.5074	33.3324	32.2453	33.7701	33.118	33.685	33.8249	30.094	36.6853	30.4335	36.9231	31.1047	31.248	28.5444	31.5327	32.1822	33.5146	30.8698	35.3895	34.8121	34.8382	33.6839	31.3314	32.3528	32.803	31.2766
40	32.3985	2.09834	33.7503	32.1172	34.1402	33.266	32.3802	32.2272	34.1852	34.2322	33.4669	33.9495	32.894	35.1361	34.3481	33.0756	30.8378	32.6702	33.2523	31.5275	34.0691	32.3507	32.1927	32.2526	33.4425	31.5132	32.8785	32.7498	33.4401	33.7073	30.8793	36.2688	29.8128	36.8719	31.0723	31.0957	28.5278	31.314	32.2935	33.6328	31.1261	34.8333	34.1714	34.2706	33.0198	31.1476	32.5651	32.7695	31.0529
41	32.3817	2.11616	33.3491	32.0706	33.8693	33.0854	32.7385	32.5483	33.6168	34.5134	33.517	33.8738	32.839	35.2253	33.8983	32.8272	30.7759	32.6328	33.9199	32.0925	33.5744	31.7924	32.0433	32.2882	33.7863	31.0739	32.5842	32.5592	33.5841	33.8465	31.8219	35.9927	29.4344	37.0261	31.3131	31.1084	28.7182	31.2751	32.6833	33.9763	31.554	34.3522	33.6161	34.0599	32.6258	31.0693	33.0509	32.9432	31.074
42	32.5976	2.17443	33.3153	32.4452	33.87	33.2219	33.2873	33.0942	33.3265	34.8181	33.7923	34.0527	33.0385	35.5592	33.7588	32.8591	30.9447	32.8455	34.6446	32.7645	33.3726	31.627	32.135	32.5722	34.2345	30.9195	32.7176	32.5837	33.9614	34.1477	32.7823	35.8937	29.3245	37.3241	31.804	31.2232	29.0749	31.4788	33.2551	34.4692	32.0615	34.1212	33.2535	34.1804	32.5256	31.1287	33.7418	33.2882	31.3448
43	32.9891	2.23852	33.5507	33.1022	34.1219	33.5638	33.8997	33.7716	33.3662	35.0698	34.1861	34.4008	33.4445	36.0212	33.8326	33.0991	31.3102	33.2801	35.3317	33.4399	33.4669	31.8377	32.4204	33.0019	34.6342	30.9686	33.1997	32.7776	34.4582	34.5083	33.587	35.9576	29.4833	37.6845	32.4929	31.3625	29.5117	31.885	33.8935	34.9861	32.6166	34.1975	33.1586	34.5285	32.6503	31.3376	34.5691	33.7723	31.7885
44	33.4757	2.28708	33.8836	33.8676	34.5729	33.9967	34.4368	34.4527	33.6867	35.2324	34.5759	34.856	33.9709	36.5129	34.0216	33.475	31.7885	33.8712	35.8969	33.9668	33.8196	32.3093	32.8301	33.4403	34.864	31.1367	33.9048	33.086	35.0021	34.8369	34.1336	36.1683	29.8782	38.0411	33.2979	31.4858	29.9288	32.422	34.529	35.4302	33.2417	34.5637	33.2878	35.0152	32.8955	31.6592	35.4987	34.3772	32.297
45	33.9807	2.32041	34.1947	34.5516	35.1046	34.4124	34.8333	35.0449	34.188	35.3038	34.8432	35.3667	34.4983	36.9493	34.2247	33.869	32.2418	34.4927	36.3016	34.2817	34.3446	32.9313	33.2561	33.7693	34.886	31.3597	34.71	33.4371	35.5737	35.0577	34.4532	36.4532	30.481	38.3854	34.1518	31.5954	30.2964	33.0252	35.0777	35.7999	33.9577	35.157	33.554	35.5098	33.1767	32.0517	36.4697	35.083	32.7747
46	34.4545	2.35196	34.433	35.0767	35.6447	34.7265	35.1113	35.5135	34.7727	35.3398	34.9919	35.8674	34.9668	37.2366	34.3126	34.1765	32.576	35.0584	36.562	34.4437	34.9599	33.57	33.6013	33.9271	34.7568	31.6072	35.453	33.7948	36.1695	35.1331	34.694	36.7382	31.3075	38.7515	34.982	31.691	30.6377	33.638	35.4394	36.1441	34.7341	35.8871	33.8605	35.9098	33.4556	32.5003	37.3675	35.8552	33.2142
47	34.8783	2.39694	34.6043	35.4712	36.17	34.9356	35.3248	35.8854	35.3762	35.4127	35.0618	36.2757	35.3709	37.3327	34.2262	34.3718	32.7793	35.5449	36.7384	34.5405	35.5858	34.0838	33.8638	33.9172	34.629	31.872	36.0559	34.1893	36.7848	35.132	35.0161	36.9983	32.2939	39.1295	35.6996	31.7365	30.9713	34.235	35.5935	36.4937	35.4792	36.6465	34.1355	36.2122	33.7033	33.0125	38.0477	36.5932	33.6586
48	35.2422	2.46434	34.7493	35.8139	36.6745	35.1045	35.5105	36.2008	35.9784	35.5212	35.085	36.4925	35.7331	37.3068	34.0295	34.4932	32.9087	35.9638	36.9077	34.623	36.1508	34.446	34.1258	33.8551	34.5899	32.1146	36.5207	34.6395	37.3808	35.2165	35.4143	37.3097	33.3303	39.4594	36.1819	31.6915	31.2483	34.8299	35.5863	36.8059	36.0662	37.3801	34.3715	36.4599	33.8711	33.5524	38.3948	37.1727	34.1417
49	35.5155	2.54683	34.8577	36.1574	37.0886	35.3166	35.6107	36.4354	36.5512	35.5636	35.0298	36.4727	36.0298	37.2448	33.8162	34.6029	33.0023	36.3131	37.0567	34.6396	36.5612	34.692	34.4418	33.883	34.6376	32.2301	36.8974	35.0788	37.8616	35.4645	35.7877	37.7351	34.2423	39.6281	36.3355	31.524	31.3521	35.4117	35.5008	36.9652	36.3585	38.0232	34.5844	36.7031	33.8818	34.0276	38.3275	37.4859	34.6431
50	35.6472	2.63094	34.8614	36.4413	37.305	35.5767	35.5243	36.4953	37.0203	35.4376	34.8126	36.195	36.1687	37.1841	33.6472	34.6987	33.0212	36.5335	37.0991	34.5017	36.7125	34.8851	34.7787	34.0448	34.6433	32.1271	37.1792	35.3773	38.1219	35.7949	36.0277	38.2341	34.857	39.5485	36.1632	31.1988	31.2305	35.9137	35.4048	36.8987	36.3485	38.473	34.7556	36.9045	33.68	34.3207	37.9242	37.485	35.0568
51	35.5769	2.70521	34.6661	36.5461	37.2246	35.774	35.1958	36.3026	37.2971	35.0849	34.377	35.6538	36.0705	37.0765	33.4717	34.6945	32.9104	36.5292	36.9072	34.1459	36.5433	35.0306	35.0248	34.2357	34.4931	31.7741	37.3001	35.4014	38.079	35.9915	36.0387	38.6558	35.0527	39.1905	35.6898	30.6692	30.8604	36.2178	35.2902	36.5812	36.06	38.6563	34.8162	36.959	33.2473	34.3101	37.2582	37.1615	35.2611
52	35.2699	2.76444	34.228	36.3919	36.8149	35.7898	34.6236	35.8443	37.3044	34.4972	33.6899	34.8651	35.696	36.8286	33.1657	34.4985	32.6375	36.2513	36.417	33.5486	36.0939	35.0527	35.0625	34.2701	34.1489	31.1909	37.1946	35.1046	37.7396	35.8719	35.7943	38.8413	34.8198	38.5643	34.9623	29.9347	30.2481	36.2353	35.1078	36.0255	35.5275	38.5221	34.7026	36.7778	32.6256	33.9579	36.3923	36.5665	35.1756
53	34.7286	2.81041	33.5589	35.944	36.0999	35.5334	33.835	35.1587	36.974	33.7058	32.7312	33.8673	35.0334	36.3812	32.6675	34.054	32.1714	35.7028	35.6692	32.7219	35.4369	34.888	34.8375	34.0631	33.6045	30.4138	36.797	34.5225	37.1703	35.4338	35.3269	38.7371	34.2424	37.6979	34.0359	29.0436	29.4284	35.9554	34.7798	35.2697	34.779	38.0343	34.413	36.3204	31.8756	33.3048	35.3662	35.7711	34.7731
54	33.9731	2.84817	32.6783	35.2059	35.1065	35.0012	32.8515	34.2859	36.3322	32.7547	31.5195	32.7057	34.095	35.7027	31.9833	33.3374	31.4652	34.9072	34.729	31.6943	34.6114	34.5011	34.35	33.6132	32.9058	29.4871	36.125	33.6935	36.4202	34.7296	34.6662	38.3313	33.4012	36.6255	32.9543	28.0471	28.4307	35.3861	34.2496	34.3539	33.836	37.2596	33.9561	35.6285	31.0288	32.3929	34.1962	34.8262	34.056
55	33.0458	2.87633	31.625	34.2398	33.9254	34.2553	31.7318	33.2773	35.4267	31.7066	30.1361	31.4334	32.9666	34.7925	31.1611	32.4324	30.5604	33.951	33.664	30.5254	33.6488	33.892	33.6536	32.9451	32.0893	28.4548	35.239	32.672	35.4908	33.8064	33.84	37.6295	32.3803	35.4095	31.7738	26.9946	27.3164	34.571	33.5167	33.3278	32.7731	36.2696	33.3288	34.7715	30.1086	31.2715	32.9388	33.7787	33.1222
56	31.9889	2.89482	30.4221	33.0897	32.6109	33.3396	30.5047	32.1673	34.292	30.6079	28.6469	30.1147	31.689	33.6711	30.2639	31.4047	29.4992	32.875	32.5146	29.2417	32.5667	33.0738	32.8119	32.1254	31.162	27.3667	34.198	31.5062	34.4134	32.7299	32.8494	36.7296	31.252	34.0922	30.5431	25.9324	26.1284	33.5556	32.592	32.2291	31.6433	35.104	32.5243	33.7878	29.1274	29.9977	31.639	32.666	32.0207
57	30.8253	2.89771	29.1376	31.8018	31.211	32.2668	29.1991	30.9819	32.9379	29.4832	27.1154	28.7889	30.3072	32.3911	29.335	30.2982	28.3268	31.7059	31.3249	27.8806	31.3877	32.1293	31.873	31.1908	30.1106	26.2391	33.0463	30.2548	33.2021	31.5288	31.7463	35.6966	30.06	32.7134	29.2878	24.8905	24.8941	32.4269	31.4845	31.0756	30.48	33.7686	31.56	32.6928	28.0762	28.6278	30.322	31.4955	30.7766
58	29.5841	2.88978	27.816	30.4275	29.7762	31.0589	27.8499	29.742	31.4592	28.3336	25.5822	27.4715	28.8691	31.0107	28.3572	29.1157	27.0838	30.4592	30.0987	26.4831	30.1297	31.0967	30.8485	30.1485	28.9699	25.0718	31.845	28.9738	31.8889	30.2112	30.5703	34.5549	28.8289	31.2951	28.0152	23.8641	23.6258	31.229	30.2415	29.8677	29.2791	32.3421	30.4485	31.5147	26.9452	27.1891	28.9901	30.2687	29.4043
59	28.2886	2.87629	26.4654	29.0408	28.3423	29.7597	26.4902	28.4662	29.9219	27.1481	24.0566	26.1659	27.4167	29.5844	27.2928	27.8372	25.802	29.141	28.8196	25.0858	28.7923	30.0008	29.7307	28.9843	27.7578	23.8613	30.6074	27.6936	30.5277	28.7654	29.3533	33.2862	27.5741	29.8609	26.7284	22.8271	22.3276	29.993	28.9129	28.602	28.0315	30.8845	29.2097	30.2822	25.7422	25.7014	27.6434	28.9948	27.9415
60	26.9521	2.85848	25.0762	27.6686	26.9262	28.4078	25.1397	27.1754	28.382	25.9415	22.5506	24.8814	25.9602	28.1541	26.124	26.4576	24.4998	27.7614	27.461	23.6946	27.3808	28.8537	28.5233	27.7247	26.4925	22.613	29.3242	26.4177	29.1489	27.2035	28.1082	31.8973	26.3264	28.4366	25.4276	21.7753	21.0181	28.7233	27.5276	27.289	26.7498	29.4417	27.8803	29.0075	24.4962	24.1946	26.2972	27.6987	26.4212
61	25.589	2.8344	23.6563	26.3107	25.5401	27.0175	23.8035	25.8893	26.86	24.7481	21.0818	23.6348	24.4989	26.744	24.8672	24.9856	23.1791	26.3379	26.031	22.307	25.9201	27.6473	27.232	26.3934	25.1956	21.3484	27.9858	25.1497	27.7589	25.5378	26.8457	30.4099	25.1191	27.0516	24.122	20.7248	19.7237	27.4063	26.0995	25.9588	25.4585	28.0308	26.5068	27.6945	23.247	22.7056	24.9712	26.4099	24.8546
62	24.2182	2.80247	22.232	24.9596	24.2055	25.6056	22.4895	24.6235	25.3569	23.5871	19.6758	22.4379	23.0531	25.3779	23.5634	23.4428	21.8411	24.899	24.5672	20.925	24.4582	26.3791	25.8858	25.024	23.8936	20.0878	26.6081	23.9062	26.3868	23.7986	25.5926	28.8681	23.9747	25.733	22.8229	19.6998	18.4627	26.0427	24.6455	24.6343	24.1769	26.6486	25.1247	26.3577	22.0241	21.2633	23.6821	25.147	23.2618
63	22.858	2.76462	20.827	23.609	22.9418	24.1897	21.2074	23.3845	23.88	22.4657	18.3335	21.2848	21.6505	24.0733	22.2339	21.8503	20.4978	23.4736	23.109	19.5549	23.0206	25.061	24.5156	23.6487	22.5993	18.8338	25.2146	22.7053	25.0543	22.0216	24.3733	27.3145	22.8868	24.4762	21.5338	18.7188	17.2363	24.6494	23.1936	23.3319	22.9181	25.3061	23.769	25.0221	20.8302	19.8818	22.4369	23.9185	21.6779
64	21.5207	2.72535	19.457	22.2608	21.758	22.7747	19.9523	22.1705	22.4378	21.3793	17.0414	20.1637	20.2978	22.8484	20.889	20.2341	19.1678	22.0656	21.688	18.208	21.6132	23.713	23.1451	22.2851	21.3127	17.5799	23.8313	21.5491	23.7641	20.2399	23.2	25.7738	21.8303	23.2615	20.255	17.7893	16.0379	23.259	21.7798	22.0559	21.6723	24.0295	22.4649	23.7043	19.66	18.5694	21.2265	22.7205	20.1394
65	20.2111	2.69093	18.125	20.9127	20.6384	21.3509	18.715	20.9763	21.0339	20.3142	15.7737	19.0646	18.9838	21.7044	19.5329	18.6122	17.8546	20.6656	20.3301	16.8822	20.2338	22.3574	21.7951	20.9297	20.0312	16.3125	22.48	20.4285	22.5178	18.4636	22.0668	24.2507	20.7819	22.0687	18.977	16.9155	14.8601	21.9157	20.4288	20.8107	20.427	22.8308	21.1998	22.414	18.5011	17.3033	20.0365	21.5427	18.6552
66	18.927	2.66615	16.8072	19.5641	19.5485	19.9139	17.4835	19.802	19.6657	19.2472	14.5053	17.9803	17.7009	20.6308	18.169	16.9971	16.5414	19.2715	19.0322	15.5732	18.8835	21.0096	20.4877	19.5789	18.755	15.0174	21.1725	19.3291	21.2974	16.7014	20.9413	22.7345	19.7218	20.8865	17.6764	16.097	13.6984	20.629	19.1373	19.5932	19.1675	21.7125	19.9597	21.1472	17.3286	16.0675	18.8522	20.3679	17.2127
67	17.6614	2.65288	15.4987	18.2097	18.4597	18.4657	16.245	18.6463	18.32	18.1633	13.2247	16.906	16.446	19.5873	16.8077	15.398	15.2287	17.892	17.7797	14.278	17.5537	19.6737	19.236	18.2417	17.492	13.683	19.917	18.2287	20.0733	14.9657	19.802	21.206	18.641	19.709	16.346	15.3213	12.5533	19.397	17.8803	18.3847	17.875	20.665	18.732	19.8903	16.1273	14.856	17.663	19.175	15.792
68	16.4086	2.65161	14.2026	16.8494	17.3521	17.0072	14.9879	17.5086	16.9682	17.0602	11.9358	15.8477	15.2215	18.5452	15.4617	13.8268	13.9201	16.5268	16.5504	13.001	16.2312	18.3643	18.0411	16.9212	16.2604	12.3038	18.7238	17.1151	18.8349	13.2634	18.6366	19.6737	17.5448	18.5291	14.9931	14.5786	11.4236	18.2056	16.6316	17.1773	16.5286	19.6662	17.5139	18.6313	14.8948	13.6682	16.4609	17.9528	14.3787
69	15.1657	2.66123	12.9181	15.4808	16.2193	15.5339	13.715	16.3897	15.5998	15.9423	10.6519	14.8099	14.019	17.4845	14.1376	12.2781	12.6199	15.1772	15.3422	11.7439	14.9187	17.1028	16.8944	15.6141	15.0575	10.9035	17.5815	15.9881	17.5821	11.6035	17.4434	18.1503	16.4553	17.3477	13.6289	13.8597	10.3057	17.0439	15.3688	15.9652	15.139	18.6862	16.3032	17.3698	13.6373	12.4962	15.2458	16.7141	12.9816
70	13.935	2.67969	11.6483	14.1085	15.0691	14.053	12.4337	15.2905	14.2129	14.8193	9.38224	13.7919	12.8357	16.3962	12.8392	10.75	11.3526	13.8525	14.179	10.5125	13.626	15.887	15.7865	14.311	13.876	9.50873	16.4806	14.8552	16.3211	9.98291	16.238	16.6519	15.3848	16.1758	12.2644	13.1619	9.18839	15.902	14.0858	14.7433	13.7216	17.7129	15.1073	16.1203	12.3596	11.342	14.0258	15.4724	11.6327
71	12.7223	2.7046	10.403	12.7456	13.9137	12.5778	11.153	14.2106	12.8255	13.703	8.13721	12.7815	11.671	15.2826	11.5775	9.25291	10.1417	12.563	13.0654	9.32397	12.3623	14.7061	14.7201	13.0119	12.7141	8.13503	15.4225	13.7292	15.057	8.39704	15.0361	15.1914	14.3467	15.0358	10.9091	12.4774	8.06007	14.7712	12.7878	13.5158	12.2962	16.739	13.9306	14.9016	11.0596	10.2037	12.8149	14.244	10.3612
72	11.5344	2.73306	9.18889	11.391	12.7582	11.1172	9.87897	13.1437	11.4685	12.6059	6.92935	11.7716	10.5276	14.1565	10.3475	7.80158	8.99281	11.3137	12.0009	8.19606	11.1318	13.576	13.6925	11.7319	11.5721	6.79476	14.4155	12.6235	13.7995	6.84884	13.8512	13.7675	13.3518	13.9384	9.58689	11.7925	6.92041	13.6454	11.4846	12.2849	10.888	15.759	12.7697	13.723	9.74319	9.08279	11.6314	13.042	9.17824
73	10.3759	2.76387	8.009	10.0613	11.6056	9.69227	8.62327	12.0802	10.15	11.5324	5.76764	10.7681	9.401	13.0278	9.14718	6.40455	7.90118	10.1175	10.983	7.12518	9.93218	12.51	12.6963	10.4897	10.4502	5.49955	13.4381	11.5469	12.5576	5.34455	12.693	12.3821	12.4111	12.8878	8.31291	11.0994	5.77573	12.53	10.2029	11.0536	9.51682	14.7815	11.617	12.5927	8.41736	7.98545	10.4873	11.8785	8.07509
74	9.25102	2.7977	6.87089	8.78833	10.4655	8.33164	7.39564	11.019	8.87345	10.4884	4.64365	9.78464	8.28488	11.9021	7.98441	5.07412	6.86667	8.97006	10.0101	6.09658	8.76269	11.4862	11.7215	9.29957	9.352	4.2633	12.4774	10.5084	11.3403	3.89285	11.581	11.0413	11.5245	11.8865	7.09562	10.3982	4.62823	11.4294	8.97537	9.83712	8.19173	13.813	10.4746	11.5055	7.09826	6.92794	9.38109	10.7672	7.0317
75	8.16415	2.835	5.77856	7.60689	9.35175	7.04226	6.20633	9.97112	7.641	9.47758	3.53523	8.8343	7.18364	10.7906	6.86567	3.82833	5.89101	7.85636	9.06811	5.11979	7.62837	10.483	10.7632	8.16495	8.29127	3.10442	11.5423	9.51536	10.1577	2.49517	10.5203	9.74618	10.6848	10.9429	5.93814	9.70182	3.47484	10.331	7.81913	8.64769	6.92839	12.8635	9.34591	10.4481	5.80129	5.92342	8.30776	9.72173	6.03755
76	7.11894	2.87563	4.733	6.52333	8.26782	5.81009	5.06845	8.95173	6.44882	8.50915	2.43867	7.92545	6.09909	9.70276	5.79248	2.67682	4.96873	6.75818	8.149	4.211	6.5487	9.505	9.83136	7.08803	7.27736	2.03055	10.6363	8.57652	9.02521	1.15297	9.51867	8.4867	9.89409	10.0516	4.84376	9.03476	2.31552	9.225	6.73758	7.48827	5.74082	11.9348	8.23836	9.4063	4.54115	4.99473	7.26109	8.74982	5.08209
77	6.11698	2.91795	3.741	5.53513	7.21865	4.64204	3.9957	7.96659	5.30045	7.59242	1.37129	7.06194	5.03352	8.64625	4.75868	1.62927	4.10063	5.67321	7.24133	3.38191	5.5291	8.55389	8.94116	6.07116	6.31045	1.05279	9.76191	7.68928	7.9387	-0.131273	8.57911	7.24852	9.15382	9.20613	3.81503	8.42755	1.15103	8.098	5.74187	6.35732	4.64061	11.0246	7.15473	8.36905	3.32471	4.15048	6.24561	7.84964	4.16118
78	5.15722	2.96153	2.80967	4.63444	6.21756	3.53933	2.985	7.01022	4.196	6.72844	0.35	6.24533	3.99767	7.62733	3.76333	0.685667	3.28433	4.612	6.34367	2.62533	4.56289	7.63156	8.09589	5.12089	5.384	0.179333	8.916	6.85233	6.88822	-1.34322	7.70244	6.02189	8.455	8.391	2.85022	7.906	-0.0123333	6.94167	4.82122	5.25456	3.623	10.137	6.095	7.34133	2.15933	3.396	5.25733	7.015	3.265
79	4.23486	3.00555	1.93667	3.80121	5.27764	2.50215	2.02209	6.0823	3.13491	5.91148	-0.607091	5.47073	3.00136	6.65573	2.80503	-0.159545	2.51536	3.58145	5.463	1.92673	3.64279	6.72933	7.29403	4.21858	4.48427	-0.586455	8.09418	6.05327	5.86636	-2.47933	6.88067	4.80064	7.784	7.58239	1.93718	7.49382	-1.16282	5.771	3.96691	4.16958	2.66809	9.27636	5.05209	6.32276	1.05315	2.72664	4.29	6.23955	2.36973
80	3.34105	3.04824	1.10433	3.00692	4.40748	1.52589	1.09148	5.1804	2.10473	5.13589	-1.50047	4.72939	2.04485	5.72987	1.87895	-0.920606	1.78997	2.58282	4.58922	1.274	2.75758	5.84678	6.52949	3.34773	3.58791	-1.25185	7.27618	5.2693	4.86012	-3.54068	6.09489	3.57795	7.12064	6.75512	1.06777	7.19817	-2.26984	4.59878	3.17257	3.0899	1.7493	8.43473	4.01633	5.30791	0.00586869	2.13036	3.33455	5.49236	1.45018
81	2.46182	3.0882	0.289	2.23635	3.59991	0.610778	0.17197	4.28786	1.10545	4.38208	-2.3508	4.00303	1.12194	4.85255	0.976596	-1.62655	1.09301	1.60148	3.70167	0.652424	1.89658	4.97911	5.79687	2.48497	2.68527	-1.82455	6.44464	4.47065	3.86077	-4.53759	5.32944	2.34189	6.44991	5.88977	0.22699	6.98521	-3.30873	3.43022	2.43445	1.99808	0.832939	7.60518	2.97373	4.28955	-0.989101	1.5703	2.38279	4.74818	0.485333
82	1.579	3.12313	-0.542	1.47273	2.84827	-0.256	-0.750818	3.39255	0.137273	3.62673	-3.18264	3.26609	0.227	4.01891	0.0792727	-2.31455	0.404182	0.611182	2.776	0.034	1.04591	4.121	5.07482	1.59855	1.77164	-2.33373	5.57364	3.625	2.85909	-5.47873	4.561	1.069	5.75627	4.96609	-0.613636	6.80145	-4.25145	2.261	1.73291	0.871091	-0.122727	6.772	1.91182	3.25964	-1.95273	1.00664	1.42636	3.97636	-0.552545
83	0.673288	3.149	-1.42989	0.683404	2.13816	-1.07523	-1.68964	2.48973	-0.807273	2.83698	-4.0178	2.49839	-0.649455	3.21667	-0.836949	-3.02176	-0.300687	-0.415515	1.76433	-0.619394	0.193253	3.24278	4.34229	0.664061	0.836727	-2.80924	4.62091	2.70065	1.83047	-6.38503	3.75422	-0.261717	5.02764	3.95109	-1.48635	6.58387	-5.06734	1.083	1.05289	-0.321111	-1.15594	5.90636	0.818515	2.21265	-2.91053	0.399606	0.46997	3.145	-1.67552
84	-0.275763	3.16059	-2.40267	-0.178556	1.44129	-1.85699	-2.6563	1.56722	-1.73891	1.98205	-4.87026	1.68485	-1.51915	2.42103	-1.80887	-3.7763	-1.05461	-1.50461	0.625889	-1.32788	-0.673333	2.30233	3.5648	-0.33397	-0.128636	-3.28482	3.55627	1.6647	0.754242	-7.27099	2.88533	-1.6729	4.24673	2.80489	-2.41685	6.27284	-5.72953	-0.117	0.377778	-1.60215	-2.30442	4.97982	-0.321909	1.14075	-3.88826	-0.303909	-0.487	2.22027	-2.89552
85	-1.2854	3.15539	-3.49033	-1.14206	0.729606	-2.62082	-3.66391	0.617	-2.66764	1.04906	-5.73721	0.807273	-2.39927	1.60567	-2.87567	-4.606	-1.89755	-2.68555	-0.667333	-2.11109	-1.56733	1.262	2.70506	-1.40394	-1.14082	-3.79682	2.34882	0.486333	-0.380576	-8.14576	1.934	-3.19106	3.39591	1.52136	-3.40794	5.816	-6.21188	-1.36667	-0.312061	-2.979	-3.58782	3.95691	-1.50882	0.0323939	-4.90421	-1.14982	-1.45845	1.18882	-4.21827
86	-2.38046	3.13694	-4.70133	-2.23168	-0.0252323	-3.39433	-4.73239	-0.362182	-3.60636	0.0189091	-6.61071	-0.144182	-3.31948	0.734061	-4.08837	-5.53024	-2.85229	-3.99179	-2.12678	-2.98833	-2.51621	0.0877778	1.71608	-2.53414	-2.22864	-4.38073	0.951909	-0.883192	-1.5806	-9.01538	0.883667	-4.84027	2.46736	0.100253	-4.44458	5.16032	-6.53901	-2.69	-1.03028	-4.4496	-5.00385	2.78736	-2.72679	-1.1207	-5.97264	-2.15264	-2.45682	0.0555455	-5.64039
87	-3.55411	3.10144	-6.02	-3.4536	-0.849172	-4.19975	-5.87906	-1.36036	-4.57182	-1.11737	-7.4886	-1.17164	-4.31003	-0.237152	-5.43913	-6.5523	-3.91623	-5.44124	-3.74844	-3.97839	-3.54262	-1.25989	0.58802	-3.67962	-3.39455	-5.06136	-0.629455	-2.44774	-2.84876	-9.88056	-0.294111	-6.5843	1.45836	-1.43651	-5.49868	4.24097	-6.78297	-4.10622	-1.77932	-5.99485	-6.52409	1.456	-3.95855	-2.32496	-7.0817	-3.32367	-3.49488	-1.16555	-7.14245
88	-4.79596	3.04833	-7.38233	-4.78582	-1.77006	-5.05506	-7.07845	-2.35561	-5.57945	-2.35227	-8.35964	-2.26673	-5.35836	-1.34106	-6.88933	-7.63291	-5.07279	-6.98064	-5.46167	-5.06536	-4.66003	-2.77433	-0.672455	-4.79303	-4.61764	-5.84573	-2.35055	-4.19139	-4.16652	-10.7289	-1.61633	-8.36421	0.365636	-3.04012	-6.53091	3.05509	-7.04109	-5.60733	-2.56094	-7.55909	-8.05409	-0.0278182	-5.17764	-3.57264	-8.19742	-4.65745	-4.55745	-2.44445	-8.66518
89	-6.06807	2.97468	-8.713	-6.14111	-2.80244	-5.97278	-8.28367	-3.31656	-6.64	-3.66	-9.20756	-3.40367	-6.432	-2.58056	-8.36322	-8.716	-6.28511	-8.543	-7.15544	-6.23167	-5.86233	-4.40056	-2.03922	-5.808	-5.855	-6.69233	-4.13	-6.05544	-5.50856	-11.5297	-3.08533	-10.0818	-0.81	-4.61089	-7.48989	1.61478	-7.39911	-7.15044	-3.369	-9.04856	-9.49233	-1.64	-6.344	-4.834	-9.27889	-6.09167	-5.61	-3.734	-10.143
90	-7.31465	2.87957	-9.941	-7.43463	-3.9326	-6.91416	-9.43379	-4.21151	-7.75509	-4.98392	-10.0185	-4.54124	-7.47936	-3.91927	-9.75883	-9.73776	-7.50011	-10.0317	-8.73822	-7.42812	-7.12269	-6.06667	-3.45806	-6.66462	-7.03018	-7.53767	-5.84664	-7.93446	-6.82411	-12.2384	-4.68233	-11.6311	-2.05673	-6.05566	-8.3374	-0.0291313	-7.91456	-8.68	-4.17494	-10.3709	-10.743	-3.32309	-7.4167	-6.04884	-10.2814	-7.52679	-6.60079	-4.97036	-11.4945
91	-8.47456	2.76643	-11.006	-8.59855	-5.105	-7.81364	-10.4485	-5.01636	-8.87145	-6.26818	-10.7861	-5.62209	-8.42691	-5.27573	-10.9352	-10.6408	-8.64818	-11.3265	-10.149	-8.58809	-8.39418	-7.679	-4.84355	-7.35345	-8.07455	-8.31073	-7.41064	-9.66936	-8.04227	-12.8371	-6.346	-12.9662	-3.31482	-7.30073	-9.05955	-1.79382	-8.57609	-10.134	-4.95482	-11.4787	-11.7321	-4.95327	-8.35818	-7.16064	-11.1507	-8.87973	-7.469	-6.11509	-12.6204
92	-9.50021	2.6458	-11.8427	-9.58499	-6.2533	-8.61735	-11.2704	-5.71545	-9.94918	-7.46362	-11.5137	-6.59748	-9.22267	-6.55806	-11.8361	-11.3975	-9.69333	-12.3604	-11.3392	-9.64052	-9.61716	-9.10544	-6.11546	-7.8916	-8.94773	-8.96036	-8.76827	-11.1529	-9.11353	-13.3322	-7.97267	-14.0836	-4.51591	-8.2976	-9.66811	-3.57281	-9.31266	-11.4343	-5.69714	-12.3707	-12.4669	-6.42991	-9.14748	-8.12981	-11.8894	-10.081	-8.189	-7.16164	-13.464
93	-10.3803	2.53912	-12.5077	-10.4129	-7.32524	-9.29514	-11.9248	-6.30543	-10.9575	-8.5404	-12.2271	-7.44642	-9.88812	-7.71355	-12.4586	-12.0359	-10.611	-13.1612	-12.3621	-10.5473	-10.7547	-10.2898	-7.23094	-8.31916	-9.64173	-9.47412	-9.90209	-12.3461	-10.0062	-13.7669	-9.45456	-15.0067	-5.58036	-9.0914	-10.1818	-5.25538	-10.0495	-12.5609	-6.39822	-13.087	-13.0482	-7.68245	-9.79009	-8.93259	-12.5202	-11.0931	-8.79552	-8.13491	-14.075
94	-11.1286	2.46319	-13.0553	-11.1088	-8.28312	-9.87894	-12.463	-6.79958	-11.8626	-9.49382	-12.948	-8.17009	-10.4549	-8.7203	-12.8481	-12.5935	-11.3784	-13.776	-13.2497	-11.2809	-11.7859	-11.1973	-8.19115	-8.67761	-10.1594	-9.86782	-10.8301	-13.2622	-10.6808	-14.214	-10.7143	-15.8117	-6.43027	-9.74052	-10.5967	-6.74215	-10.7204	-13.4903	-7.05782	-13.6723	-13.582	-8.69227	-10.3178	-9.61885	-13.0817	-11.9487	-9.32836	-9.06409	-14.5315
95	-11.7595	2.42338	-13.5319	-11.6712	-9.11805	-10.3785	-12.9236	-7.22949	-12.6384	-10.3291	-13.6663	-8.78373	-10.9555	-9.58194	-13.0594	-13.0869	-11.976	-14.2439	-14.0106	-11.8294	-12.6886	-11.8168	-9.03504	-8.95825	-10.5068	-10.1837	-11.5855	-13.9346	-11.1744	-14.6949	-11.72	-16.5529	-6.98618	-10.2553	-10.87	-8.01007	-11.2756	-14.21	-7.65598	-14.13	-14.152	-9.51255	-10.7242	-10.1975	-13.6076	-12.6496	-9.81412	-9.95918	-14.8899
96	-12.2691	2.41885	-13.9559	-12.0696	-9.84357	-10.7789	-13.2853	-7.63553	-13.2393	-11.0542	-14.3192	-9.28097	-11.3963	-10.2858	-13.1221	-13.4644	-12.3929	-14.5592	-14.6019	-12.1758	-13.4027	-12.1319	-9.8023	-9.11395	-10.6705	-10.4377	-12.15	-14.3704	-11.5105	-15.1721	-12.4732	-17.2457	-7.23191	-10.6103	-10.9749	-9.05004	-11.6845	-14.7087	-8.15909	-14.464	-14.8016	-10.1551	-10.9986	-10.6535	-14.1037	-13.182	-10.2348	-10.8013	-15.1546
97	-12.6404	2.44668	-14.303	-12.2681	-10.4854	-11.0136	-13.4955	-8.01003	-13.5986	-11.639	-14.7954	-9.64309	-11.7406	-10.8185	-13.0833	-13.6596	-12.6657	-14.7092	-14.9753	-12.3598	-13.9222	-12.1833	-10.5067	-9.06006	-10.6301	-10.6197	-12.4833	-14.6276	-11.7212	-15.5308	-13.044	-17.8472	-7.21491	-10.7708	-10.885	-9.85033	-11.9695	-15.0103	-8.50061	-14.6629	-15.5116	-10.5841	-11.1217	-10.9374	-14.5397	-13.5194	-10.5524	-11.5334	-15.2977
98	-12.8666	2.50038	-14.52	-12.2815	-11.0187	-11.0513	-13.4958	-8.29988	-13.7099	-12.0396	-15.0042	-9.84961	-11.933	-11.1426	-12.9478	-13.6324	-12.824	-14.6862	-15.0967	-12.4489	-14.2575	-12.0634	-11.107	-8.80155	-10.4347	-10.7098	-12.5794	-14.7368	-11.8682	-15.68	-13.5291	-18.2844	-6.99791	-10.7653	-10.5896	-10.3946	-12.1413	-15.168	-8.67267	-14.7173	-16.2409	-10.7973	-11.1218	-11.0668	-14.8671	-13.6871	-10.732	-12.0959	-15.2838
99	-12.9438	2.56946	-14.5518	-12.1337	-11.4025	-10.8812	-13.2413	-8.44075	-13.5995	-12.2168	-14.8927	-9.89409	-11.92	-11.2358	-12.7228	-13.4018	-12.9056	-14.5076	-14.9353	-12.5049	-14.4601	-11.8606	-11.5573	-8.38881	-10.1422	-10.6901	-12.4599	-14.7438	-12.0045	-15.5801	-13.9943	-18.4839	-6.66473	-10.6364	-10.1031	-10.6763	-12.1982	-15.2094	-8.66115	-14.6317	-16.9205	-10.8071	-11.0144	-11.0584	-15.0458	-13.6998	-10.7552	-12.4373	-15.1015
100	-12.875	2.64173	-14.344	-11.864	-11.604	-10.522	-12.732	-8.381	-13.304	-12.156	-14.478	-9.794	-11.667	-11.1	-12.432	-13.042	-12.935	-14.216	-14.51	-12.557	-14.6	-11.648	-11.815	-7.898	-9.801	-10.57	-12.172	-14.691	-12.145	-15.241	-14.467	-18.38	-6.297	-10.424	-9.457	-10.707	-12.122	-15.147	-8.452	-14.417	-17.461	-10.633	-10.811	-10.937	-15.045	-13.58	-10.63	-12.528	-14.774
[truncated: 62 more columns]

## Sheet: Rotation RKneeFlex B4ComfMc
all values Right	mean	std	steps
1	9.20751	2.24177	7.125	6.893	7.296	12.465	7.758	7.367	9.01	8.825	9.323	8.08	11.711	9.012	9.605	6.745	5.945	9.248	8.31	11.769	9.87	8.784	9.895	9.101	8.169	6.554	4.718	9.491	9.788	9.464	7.826	7.249	11.145	9.504	9.355	13.705	8.121	8.83	11.702	9.511	10.709	8.41	6.925	7.54	9.335	15.8	14.007	6.994	8.894
2	11.7105	2.53856	9.25878	9.29956	9.73045	15.24	9.94851	9.55867	11.1124	12.0576	11.3824	10.1973	14.3408	11.3083	11.6522	9.36327	7.79003	11.4577	10.3432	14.5015	12.0541	10.7737	12.5902	11.515	10.6961	8.54367	6.56486	12.2565	12.3103	12.5087	10.8385	9.07272	13.6723	12.1199	11.9181	16.598	10.3638	11.5926	14.3343	13.1001	13.9057	10.5964	9.06995	9.53255	11.8977	18.7463	17.3439	9.59689	12.0554
3	14.166	2.84429	11.4562	11.675	12.2389	17.7619	12.1469	11.7364	13.1206	15.1803	13.4511	12.225	16.8078	13.6305	13.6497	11.3952	9.68785	13.6756	12.3159	17.138	14.2873	12.4934	15.2359	13.944	13.4143	10.7359	8.38148	14.8779	14.8437	15.6147	13.9585	11.1439	16.381	14.9504	14.548	19.2402	12.5918	14.3469	16.9326	16.7222	16.976	12.8182	11.1705	11.392	14.328	21.333	20.4151	12.2932	15.0176
4	16.5204	3.10555	13.592	13.9147	14.7215	19.954	14.2886	13.9113	14.9347	18.029	15.4706	14.1046	19.0555	15.9005	15.6223	12.94	11.6853	15.8538	14.2143	19.5879	16.5954	14.1251	17.7323	16.3649	16.2037	13.1303	10.3355	17.2527	17.3145	18.592	16.9884	13.4811	19.1538	17.8603	17.1382	21.5704	14.7932	16.9766	19.4208	20.157	19.7339	15.0047	13.2893	13.052	16.5296	23.5276	23.1109	14.9084	17.6098
5	18.7118	3.2905	15.553	15.9612	17.0292	21.8113	16.2851	15.9846	16.5645	20.4891	17.383	15.7793	21.0345	18.0472	17.5419	14.1932	13.6906	17.9259	16.0377	21.8142	18.9164	15.7368	20.0634	18.7092	18.9152	15.5851	12.4873	19.3362	19.6443	21.2965	19.7369	15.8973	21.8196	20.7163	19.5789	23.5597	16.9688	19.4114	21.7507	23.2077	22.0754	17.1104	15.3667	14.5093	18.4324	25.3183	25.3738	17.2928	19.7623
6	20.6708	3.39028	17.2693	17.7669	19.0546	23.3349	18.0761	17.8322	18.0463	22.496	19.1281	17.1825	22.7081	20.0067	19.3606	15.3482	15.5798	19.8353	17.8083	23.7927	21.1534	17.3052	22.2236	20.9166	21.3786	17.9117	14.7445	21.0702	21.7325	23.6129	22.0764	18.1205	24.2011	23.3714	21.7608	25.1953	19.0794	21.5969	23.8654	25.7975	23.9523	19.0938	17.2512	15.7944	19.9747	26.7024	27.1795	19.3522	21.4597
7	22.3474	3.41158	18.7227	19.2973	20.7845	24.5133	19.5975	19.4213	19.3868	23.9763	20.6448	18.2332	24.0455	21.6824	21.014	16.5109	17.2819	21.4985	19.4817	25.4829	23.1856	18.7835	24.1817	22.9286	23.4923	19.9933	16.9327	22.4054	23.5209	25.5298	24.0109	20.016	26.2349	25.7057	23.5895	26.4783	20.993	23.4808	25.6975	27.9607	25.3653	20.8907	18.8783	16.9765	21.1206	27.6389	28.4848	21.0088	22.7291
8	23.7429	3.38233	19.9264	20.5511	22.2019	25.387	20.8607	20.7892	20.5468	25.0148	21.9275	18.9073	25.063	23.0392	22.4452	17.6964	18.7978	22.8995	20.9713	26.8615	24.977	20.0976	25.9114	24.7202	25.2498	21.7955	18.9546	23.3879	24.9963	27.0733	25.5515	21.5788	27.8902	27.6852	25.0619	27.4244	22.6271	25.0784	27.1719	29.696	26.4096	22.4606	20.2656	18.0618	21.9226	28.2046	29.3875	22.3022	23.6712
9	24.8522	3.32584	20.8874	21.5177	23.2942	25.9756	21.8647	21.9448	21.4722	25.6422	22.9744	19.2445	25.8123	24.0487	23.6067	18.8897	20.1137	24.0328	22.2004	27.9164	26.5024	21.1712	27.3771	26.2577	26.6462	23.3097	20.7509	24.0384	26.1553	28.2696	26.6751	22.8277	29.133	29.2919	26.167	28.0475	23.9324	26.377	28.3061	30.9493	27.1254	23.7629	21.4419	19.0262	22.4039	28.4411	29.937	23.2761	24.3231
10	25.6609	3.26353	21.625	22.187	24.0621	26.3162	22.6141	22.888	22.1269	25.9005	23.7959	19.2851	26.3312	24.7081	24.482	20.0433	21.2149	24.8955	23.13	28.6382	27.7524	21.9219	28.541	27.5135	27.693	24.5251	22.2454	24.3829	26.9944	29.1337	27.4205	23.7647	30.0244	30.521	26.9164	28.3847	24.9086	27.3767	29.1111	31.8285	27.5596	24.775	22.423	19.8208	22.596	28.4056	30.1958	23.9571	24.7165
11	26.1884	3.21888	22.1391	22.5493	24.5442	26.4409	23.1116	23.5858	22.531	25.8515	24.3971	19.0799	26.6646	25.0251	25.0434	21.0986	22.06	25.4893	23.7083	29.0589	28.7219	22.3677	29.3334	28.442	28.3834	25.4438	23.4618	24.4313	27.5443	29.7003	27.8319	24.3897	30.6355	31.327	27.3178	28.5072	25.5948	28.0848	29.6266	32.3969	27.7588	25.4488	23.2095	20.4162	22.5381	28.1616	30.2279	24.3686	24.8768
12	26.4915	3.20063	22.5048	22.6978	24.8339	26.4163	23.3517	24.071	22.7636	25.563	24.8123	18.681	26.861	25.08	25.3863	22.0003	22.6457	25.8106	24.0163	29.238	29.3908	22.551	29.8203	29.0757	28.8261	26.1019	24.3937	24.2407	27.8776	30.0423	27.954	24.7343	31.019	31.8074	27.448	28.4698	26.0333	28.557	29.9086	32.7092	27.802	25.8582	23.8112	20.807	22.3137	27.7658	30.0822	24.5359	24.866
13	26.6027	3.21311	22.7753	22.68	25.0028	26.3106	23.4	24.357	22.876	25.1472	25.091	18.1375	26.9544	24.9622	25.568	22.6968	23.0139	25.9022	24.1127	29.2245	29.8202	22.5241	30.0433	29.4881	29.0697	26.52	25.0429	23.8762	28.0401	30.2102	27.8284	24.8162	31.1968	32.0103	27.3927	28.3203	26.3157	28.8454	30.007	32.8256	27.7518	26.0533	24.2271	21.0201	21.9959	27.2945	29.8299	24.5301	24.7416
14	26.569	3.24676	23.0002	22.5418	25.1029	26.1688	23.2831	24.4772	22.8981	24.6588	25.2737	17.5365	26.9772	24.7296	25.635	23.1867	23.2097	25.8043	24.056	29.1005	30.0384	22.3305	30.0514	29.7264	29.1401	26.736	25.4156	23.3713	28.0688	30.2502	27.5785	24.6633	31.2465	31.9839	27.2026	28.092	26.4821	28.9748	29.9671	32.8075	27.6389	26.0906	24.4677	21.0985	21.6241	26.7776	29.4981	24.4231	24.5295
15	26.4193	3.28863	23.2113	22.3211	25.152	26.0071	23.0307	24.4734	22.8235	24.1206	25.3835	16.9219	26.9255	24.4249	25.6179	23.5007	23.2729	25.5347	23.89	28.8899	30.0719	22.041	29.8836	29.8232	29.0341	26.7762	25.6011	22.7374	27.9792	30.1868	27.2605	24.2845	31.1936	31.7571	26.9097	27.8032	26.5566	28.9648	29.8141	32.6806	27.4802	26.0074	24.5505	21.0944	21.2144	26.2219	29.0986	24.2634	24.2502
16	26.173	3.33049	23.4223	22.048	25.1397	25.8097	22.6772	24.3893	22.6483	23.5308	25.4154	16.3136	26.7885	24.0694	25.5393	23.6712	23.2105	25.1018	23.6417	28.5853	29.9511	21.7039	29.576	29.7817	28.7593	26.6967	25.6491	21.9611	27.8036	30.0448	26.9085	23.746	31.0396	31.3613	26.518	27.4545	26.5576	28.8192	29.5542	32.448	27.2843	25.8263	24.5342	21.0254	20.7495	25.6237	28.636	24.0756	23.912
17	25.8363	3.37081	23.6189	21.729	25.0338	25.5533	22.2351	24.2566	22.3612	22.8808	25.3667	15.714	26.5555	23.6698	25.4128	23.7222	23.0439	24.5048	23.3154	28.157	29.6985	21.333	29.1469	29.6202	28.3428	26.5073	25.5904	21.0498	27.5555	29.8099	26.5259	23.0683	30.7682	30.8193	26.043	27.0278	26.4925	28.5701	29.1904	32.1263	27.0551	25.5487	24.4423	20.8792	20.2198	24.9651	28.1126	23.8623	23.5245
18	25.4079	3.41164	23.7708	21.3584	24.8111	25.2091	21.7095	24.0781	21.9622	22.1825	25.2218	15.1096	26.2083	23.2067	25.2369	23.6999	22.77	23.7521	22.9022	27.5727	29.3478	20.9108	28.5974	29.3365	27.8027	26.1996	25.4318	19.9934	27.2347	29.466	26.0862	22.263	30.3673	30.1352	25.4872	26.5162	26.3754	28.241	28.7291	31.713	26.7866	25.1554	24.2888	20.6281	19.6174	24.2419	27.5529	23.602	23.0875
19	24.8851	3.45602	23.842	20.922	24.4461	24.7549	21.0861	23.837	21.4621	21.4411	24.962	14.4738	25.7505	22.668	25.001	23.6227	22.3862	22.8775	22.384	26.8435	28.9131	20.4068	27.934	28.9218	27.16	25.7416	25.1892	18.7895	26.8386	28.9851	25.5647	21.315	29.8196	29.318	24.8442	25.9175	26.202	27.8491	28.1875	31.1997	26.4837	24.639	24.062	20.2485	18.9422	23.4561	26.9619	23.2681	22.6044
20	24.2726	3.50352	23.7962	20.4093	23.964	24.1834	20.3602	23.4924	20.9029	20.662	24.5821	13.8035	25.2022	22.0553	24.6781	23.4822	21.8924	21.908	21.7368	26.0042	28.4073	19.8182	27.135	28.3749	26.4306	25.1532	24.8578	17.4578	26.3933	28.3748	24.932	20.2368	29.0989	28.3747	24.1218	25.2293	25.9668	27.4037	27.5786	30.5827	26.1488	23.9972	23.7525	19.7411	18.2121	22.6174	26.3355	22.8344	22.0737
21	23.5857	3.55441	23.6436	19.841	23.3874	23.5078	19.5433	23.044	20.3161	19.8458	24.0932	13.1061	24.5845	21.3828	24.2766	23.2457	21.297	20.8774	20.993	25.0868	27.8459	19.1432	26.2252	27.7226	25.6403	24.4694	24.4314	16.0439	25.9209	27.6518	24.1871	19.0468	28.2294	27.3604	23.3538	24.4532	25.6781	26.9035	26.9228	29.8742	25.7752	23.2744	23.3525	19.1167	17.455	21.7417	25.6827	22.2923	21.4951
22	22.843	3.60694	23.384	19.2297	22.7366	22.772	18.6523	22.4913	19.7172	19.0071	23.5298	12.4038	23.9165	20.6798	23.8033	22.9232	20.6372	19.8123	20.1697	24.1269	27.2398	18.3861	25.232	27.0145	24.7983	23.7174	23.9071	14.6191	25.4341	26.8468	23.3451	17.7739	27.2515	26.3	22.5822	23.611	25.3519	26.3663	26.2394	29.0606	25.3646	22.5007	22.8509	18.3957	16.6995	20.8371	25.0182	21.6588	20.8649
23	22.064	3.65872	23.0184	18.5941	22.0284	21.9973	17.7183	21.8438	19.1139	18.1671	22.9167	11.726	23.213	19.9547	23.2706	22.5338	19.939	18.7194	19.3016	23.155	26.5879	17.5777	24.1824	26.2567	23.9187	22.9224	23.3189	13.228	24.9398	25.9924	22.429	16.4549	26.204	25.2088	21.8273	22.7301	25.0119	25.797	25.538	28.1314	24.919	21.7047	22.2422	17.6003	15.963	19.9084	24.3494	20.9824	20.1713
24	21.2673	3.70655	22.5338	17.9507	21.2848	21.1931	16.7674	21.1157	18.4975	17.3421	22.2791	11.0964	22.4722	19.2099	22.6944	22.1059	19.229	17.6198	18.4362	22.1944	25.8958	16.7642	23.1059	25.4577	23.0059	22.1053	22.6915	11.9063	24.4375	25.1219	21.4604	15.1414	25.1241	24.0903	21.1026	21.8307	24.6701	25.1932	24.8163	27.1199	24.4424	20.9056	21.5596	16.7508	15.248	18.962	23.6767	20.3181	19.4327
25	20.4671	3.75021	21.9193	17.3093	20.5131	20.3602	15.8133	20.3327	17.854	16.5471	21.6296	10.5135	21.6987	18.4417	22.0883	21.6618	18.5312	16.5311	17.5967	21.2554	25.196	15.9701	22.0283	24.6486	22.064	21.2845	22.0456	10.6801	23.9347	24.26	20.4667	13.8688	24.0377	22.942	20.4207	20.9186	24.3367	24.5534	24.0731	26.052	23.9356	20.1083	20.8552	15.8557	14.5512	18.0032	22.9927	19.6903	18.68
26	19.6711	3.79001	21.1792	16.6694	19.6998	19.5081	14.8614	19.5103	17.1777	15.7791	20.9687	9.98373	20.8966	17.6454	21.4568	21.2054	17.8594	15.45	16.7782	20.3477	24.5145	15.2189	20.958	23.8377	21.1003	20.4671	21.3965	9.57403	23.4372	23.4205	19.4585	12.6576	22.9586	21.7579	19.7865	20.0067	24.0171	23.8876	23.3036	24.9506	23.4093	19.3086	20.1621	14.9198	13.8794	17.0373	22.2844	19.1036	17.9355
27	18.8833	3.82653	20.3173	16.0287	18.8519	18.6523	13.9233	18.652	16.4909	15.0199	20.295	9.51682	20.071	16.8195	20.8007	20.7296	17.2162	14.3791	15.9831	19.4705	23.8649	14.5343	19.8941	22.9932	20.1224	19.6565	20.7464	8.59148	22.9483	22.6073	18.4413	11.5201	21.8994	20.5331	19.1938	19.1083	23.7114	23.2008	22.5064	23.835	22.8773	18.5029	19.4861	13.9468	13.2382	16.07	21.5567	18.5526	17.2035
28	18.1058	3.86041	19.349	15.386	17.9985	17.7929	13.0212	17.77	15.8158	14.2613	19.6106	9.10036	19.229	15.9688	20.123	20.2172	16.6014	13.3419	15.208	18.6027	23.2454	13.9111	18.842	22.1125	19.14	18.8468	20.0923	7.73427	22.4718	21.8277	17.4242	10.4669	20.8801	19.27	18.636	18.2306	23.4169	22.4854	21.6935	22.7125	22.3462	17.692	18.8189	12.9507	12.6399	15.104	20.8312	18.0298	16.498
29	17.3387	3.89239	18.2882	14.7369	17.1651	16.9302	12.1568	16.8702	15.1362	13.4991	18.9262	8.69973	18.3764	15.1062	19.4231	19.6493	16.0019	12.3548	14.453	17.7275	22.6506	13.3241	17.8242	21.2112	18.1838	18.0377	19.4289	7.00521	22.0026	21.0785	16.4143	9.48008	19.9141	17.971	18.1081	17.3704	23.135	21.7292	20.8719	21.5934	21.8146	16.8766	18.1447	11.9338	12.0957	14.1355	20.1229	17.518	15.8366
30	16.5835	3.92195	17.1553	14.0818	16.3626	16.0817	11.3086	15.9562	14.439	12.7427	18.2467	8.29345	17.5245	14.2317	18.712	19.0118	15.4052	11.4347	13.724	16.8499	22.0717	12.7549	16.8506	20.3021	17.2759	17.233	18.7496	6.41212	21.5392	20.3593	15.4225	8.55403	19.0123	16.6448	17.6135	16.5159	22.868	20.8992	20.0374	20.4885	21.2796	16.0623	17.4536	10.8953	11.6217	13.1608	19.4439	17.0073	15.2337
31	15.8413	3.948	15.9513	13.426	15.5928	15.2637	10.4821	15.045	13.7285	12.0091	17.5646	7.89355	16.6794	13.3518	17.9977	18.2957	14.7941	10.5961	13.023	15.9769	21.4956	12.227	15.9287	19.3891	16.4297	16.4375	18.0507	5.93564	21.0793	19.664	14.4593	7.68609	18.1882	15.3023	17.1533	15.6618	22.6207	19.9854	19.1738	19.3968	20.7395	15.2533	16.7406	9.84227	11.2228	12.1883	18.8089	16.493	14.6855
32	15.1112	3.97165	14.6907	12.767	14.8528	14.4823	9.69833	14.1536	12.9956	11.3017	16.8886	7.51382	15.8443	12.4882	17.2866	17.4881	14.159	9.84991	12.3541	15.1172	20.9092	11.7561	15.0617	18.4733	15.6584	15.6517	17.3347	5.55621	20.6158	18.9777	13.5221	6.86429	17.4408	13.959	16.7189	14.8137	22.4029	18.9966	18.2736	18.3185	20.1948	14.4428	15.9986	8.79891	10.8948	11.2263	18.2198	15.9636	14.191
33	14.3889	3.99497	13.3812	12.1072	14.1157	13.7438	8.95861	13.285	12.2335	10.6159	16.2262	7.16191	15.0253	11.6558	16.5816	16.597	13.4924	9.20499	11.7191	14.2716	20.305	11.3461	14.2586	17.5589	14.9688	14.8688	16.6091	5.25421	20.1381	18.2811	12.605	6.0774	16.7646	12.6351	16.295	13.9797	22.2146	17.9346	17.3302	17.2469	19.6437	13.6203	15.2347	7.78539	10.6206	10.2815	17.6635	15.3933	13.7439
34	13.6692	4.02074	12.0353	11.4487	13.3713	13.056	8.259	12.427	11.446	9.94967	15.579	6.837	14.223	10.86	15.8883	15.647	12.788	8.63667	11.1247	13.422	19.6887	10.997	13.519	16.653	14.352	14.0797	15.8813	5.011	19.6303	17.561	11.707	5.32767	16.148	11.3477	15.854	13.1677	22.051	16.798	16.335	16.176	19.086	12.7687	14.4533	6.816	10.374	9.35767	17.119	14.7647	13.333
35	12.944	4.05092	10.6692	10.7819	12.6306	12.4205	7.59122	11.5646	10.635	9.30486	14.9426	6.522	13.4383	10.1041	15.2176	14.6578	12.0323	8.11792	10.569	12.547	19.0679	10.7091	12.8361	15.7629	13.7807	13.2753	15.1458	4.81033	19.0773	16.7966	10.8363	4.61658	15.5781	10.1018	15.3622	12.3826	21.8994	15.5755	15.2822	15.0986	18.5182	11.8759	13.6512	5.91103	10.1317	8.46291	16.5588	14.0638	12.936
36	12.2046	4.08419	9.30533	10.0937	11.8874	11.8235	6.9508	10.6836	9.78751	8.67737	14.3029	6.18791	12.6727	9.38464	14.5666	13.6408	11.2209	7.6307	10.0424	11.6398	18.4332	10.4559	12.205	14.8614	13.2241	12.4463	14.3946	4.62282	18.4581	15.957	9.99336	3.93648	15.0237	8.89922	14.8036	11.6265	21.731	14.2845	14.1637	14.0055	17.9353	10.927	12.8182	5.06397	9.86603	7.6062	15.9568	13.2727	12.5284
37	11.4415	4.11691	7.967	9.37	11.1227	11.263	6.34245	9.771	8.90282	8.05445	13.6466	5.81155	11.9265	8.70364	13.929	12.5995	10.3405	7.15973	9.524	10.6972	17.764	10.2091	11.62	13.9191	12.646	11.5878	13.6181	4.42864	17.7491	15.0208	9.16927	3.28127	14.4619	7.731	14.1623	10.8948	21.491	12.9266	12.9645	12.8738	17.3198	9.913	11.9466	4.27336	9.547	6.80618	15.2968	12.3761	12.0849
38	10.6466	4.14311	6.69533	8.57889	10.3193	10.7274	5.76967	8.82156	7.9948	7.42823	12.9591	5.37409	11.1882	8.0577	13.3081	11.5351	9.37888	6.6918	8.97478	9.71955	17.0442	9.92806	11.0684	12.9164	11.9954	10.7051	12.8154	4.22306	16.9313	13.9792	8.34045	2.65242	13.8696	6.57833	13.4202	10.1791	21.1484	11.5072	11.7048	11.6837	16.6481	8.82911	11.0317	3.54158	9.14094	6.07122	14.5807	11.3626	11.5795
39	9.81537	4.15361	5.51767	7.71589	9.45926	10.1951	5.22922	7.84444	7.08787	6.79567	12.215	4.87255	10.4453	7.43621	12.6996	10.4514	8.32812	6.21595	8.37011	8.69918	16.2527	9.57458	10.5142	11.8364	11.2513	9.81249	11.9917	4.01739	15.9867	12.826	7.48445	2.05242	13.2189	5.41256	12.5502	9.47329	20.6861	10.0431	10.4052	10.4362	15.889	7.70744	10.069	2.89024	8.61924	5.40158	13.8144	10.2416	10.979
40	8.95238	4.13527	4.46967	6.797	8.5297	9.62882	4.71527	6.847	6.22445	6.15661	11.4033	4.31845	9.69245	6.81909	12.086	9.35161	7.20236	5.73658	7.70233	7.63873	15.364	9.12982	9.929	10.6708	10.4073	8.94058	11.146	3.86409	14.8923	11.5603	6.59227	1.49397	12.496	4.21967	11.5295	8.77182	20.0841	8.56964	9.09827	9.14764	15.0059	6.58567	9.05524	2.33509	7.96091	4.79388	13.0178	9.04264	10.2562
41	8.07856	4.07552	3.59011	5.86289	7.54285	9.02276	4.22789	5.83522	5.46765	5.51625	10.5366	3.738	8.93082	6.20067	11.4512	8.25615	6.0523	5.26877	6.98956	6.57573	14.3779	8.57336	9.30278	9.449	9.479	8.13854	10.2761	3.83282	13.6312	10.2227	5.66845	0.999374	11.6891	3.00478	10.3806	8.08501	19.3029	7.13158	7.83064	7.88009	13.9989	5.514	7.99698	1.90961	7.1883	4.25068	12.2279	7.8031	9.41376
42	7.22502	3.9674	2.94767	4.98556	6.552	8.40842	3.7736	4.82144	4.86029	4.88463	9.64742	3.16073	8.17509	5.61033	10.7916	7.18976	4.95267	4.84083	6.26744	5.56591	13.3079	7.89812	8.64589	8.21527	8.50989	7.45185	9.37827	3.99748	12.2467	8.91309	4.731	0.586	10.7749	1.80967	9.1317	7.43596	18.3079	5.78267	6.67438	6.73397	12.877	4.56844	6.91835	1.64991	6.33827	3.78938	11.5033	6.57981	8.47342
43	6.45054	3.80482	2.59533	4.256	5.62979	7.83691	3.36627	3.84133	4.44309	4.27842	8.79045	2.62509	7.46736	5.097	10.1347	6.18618	4.00327	4.49836	5.603	4.69027	12.1902	7.10218	7.99333	7.03345	7.58833	6.93445	8.4573	4.41445	10.7988	7.7563	3.82836	0.288939	9.76955	0.720333	7.83655	6.86348	17.1098	4.59055	5.74279	5.80733	11.6706	3.84333	5.85655	1.62645	5.48191	3.43806	10.8991	5.45994	7.48282
44	5.81654	3.59754	2.54789	3.74678	4.86007	7.37482	3.03091	2.95333	4.2463	3.72378	8.051	2.17264	6.88345	4.73276	9.53189	5.30463	3.34291	4.29856	5.06167	4.04127	11.0823	6.23352	7.39611	6.00712	6.80467	6.64009	7.52965	5.12152	9.37659	6.87778	3.026	0.152879	8.73227	-0.187667	6.58855	6.41274	15.7401	3.64721	5.10214	5.21563	10.4422	3.40633	4.86798	1.85885	4.72479	3.24419	10.4693	4.56727	6.51836
45	5.38799	3.36615	2.80933	3.51944	4.36144	7.07433	2.82044	2.22578	4.32189	3.27133	7.50367	1.839	6.503	4.58633	9.03767	4.57978	3.06467	4.26589	4.69811	3.689	10.062	5.363	6.90211	5.23867	6.23111	6.656	6.64011	6.088	8.13256	6.44	2.401	0.265	7.751	-0.852	5.50933	6.12567	14.2677	3.01667	4.80744	4.977	9.30367	3.30567	4.06544	2.33633	4.17033	3.26256	10.2489	3.98378	5.68667
46	5.20906	3.14123	3.349	3.595	4.14382	6.957	2.82536	1.733	4.62564	3.00391	7.19391	1.67936	6.415	4.67809	8.7	4.05536	3.18564	4.42364	4.556	3.71055	9.20355	4.57027	6.547	4.79091	5.915	6.97191	5.86936	7.26018	7.169	6.429	2.08573	0.636091	6.98764	-1.237	4.69655	6.03991	12.8084	2.72964	4.87609	5.02991	8.36955	3.564	3.51918	3.03082	3.87864	3.54518	10.2569	3.76918	5.07091
47	5.31228	2.95067	4.12944	3.99256	4.2204	7.03639	3.11559	1.59844	5.13626	2.99401	7.14952	1.69	6.60945	5.004	8.60056	3.78787	3.70276	4.77844	4.70878	4.057	8.57359	3.96224	6.38333	4.71	5.92044	7.58619	5.29224	8.60624	6.56068	6.84371	2.09409	1.26757	6.53218	-1.29522	4.22503	6.18261	11.5169	2.82085	5.29038	5.30744	7.72864	4.241	3.30023	3.91627	3.88061	4.09983	10.5018	3.93819	4.73348
48	5.69944	2.81643	5.06822	4.63189	4.59799	7.31421	3.7009	1.80122	5.85306	3.2697	7.38297	1.88227	7.09382	5.56982	8.74633	3.83785	4.59512	5.32961	5.13256	4.704	8.19403	3.62718	6.41111	5.0157	6.20978	8.48421	4.98964	10.1098	6.34181	7.67196	2.45527	2.12301	6.45273	-1.08267	4.12879	6.56631	10.5046	3.30812	6.03895	5.76891	7.429	5.269	3.44805	4.95318	4.18024	4.88425	10.978	4.47681	4.71021
49	6.37721	2.75361	6.157	5.48933	5.31097	7.82773	4.59018	2.326	6.82179	3.85355	7.94255	2.27218	7.86727	6.41227	9.17267	4.19133	5.86473	6.10773	5.83	5.62582	8.0903	3.61264	6.655	5.75327	6.79733	9.68324	5.05288	11.7826	6.57561	8.92739	3.19955	3.15709	6.792	-0.607	4.44418	7.17906	9.85	4.24682	7.0977	6.3553	7.52964	6.62033	4.00403	6.118	4.81736	5.86955	11.6992	5.39991	5.06764
50	7.33158	2.76499	7.40956	6.561	6.34101	8.5827	5.77695	3.16067	8.06342	4.75179	8.80185	2.88345	8.92891	7.50342	9.91289	4.85813	7.42048	7.11569	6.80544	6.80718	8.27609	3.95394	7.13256	6.85394	7.70467	11.1749	5.51669	13.6082	7.26425	10.553	4.33464	4.31523	7.54436	0.127778	5.1113	8.03609	9.60043	5.57155	8.41985	7.05897	7.97979	8.25478	4.92991	7.41782	5.7527	7.03219	12.6861	6.64221	5.79548
51	8.56455	2.84574	8.86811	7.89389	7.66699	9.59785	7.27045	4.32856	9.58349	5.98155	9.95821	3.77436	10.2883	8.84948	11.0114	5.86949	9.2223	8.37674	8.08367	8.25791	8.78977	4.69915	7.877	8.26788	8.96644	12.9568	6.35651	15.5822	8.38443	12.4896	5.78618	5.58206	8.62682	1.14678	6.10888	9.15835	9.81139	7.24124	9.98175	7.89934	8.76161	10.1434	6.1838	8.88273	6.97088	8.37024	13.9719	8.19111	6.90336
52	10.0741	2.98398	10.5623	9.521	9.27533	10.892	9.06197	5.84033	11.3905	7.52273	11.41	5.00945	11.9283	10.4611	12.468	7.22188	11.2407	9.90979	9.66433	9.969	9.65976	5.84191	8.89467	9.94355	10.5713	15.0401	7.57233	17.7077	9.91664	14.7066	7.51964	6.98727	10.0112	2.466	7.42055	10.5661	10.4922	9.22482	11.766	8.91706	9.86609	12.2493	7.74279	10.535	8.45882	9.88479	15.5509	10.0316	8.40191
53	11.8543	3.1679	12.4983	11.4394	11.1686	12.4825	11.1348	7.68	13.5035	9.32911	13.15	6.62136	13.8192	12.3572	14.2557	8.86794	13.4517	11.7147	11.5369	11.9187	10.8839	7.31664	10.1819	11.8476	12.4717	17.4365	9.18468	20.005	11.843	17.2048	9.526	8.59271	11.7233	4.08733	9.0273	12.2721	11.5935	11.5102	13.7706	10.1446	11.2908	14.5476	9.5926	12.3847	10.213	11.5699	17.3908	12.1445	10.2994
54	13.9148	3.38828	14.7002	13.6531	13.3547	14.3892	13.4927	9.84289	15.939	11.3798	15.1953	8.62945	15.9589	14.5737	16.368	10.7781	15.8745	13.8232	13.7154	14.1042	12.4738	9.07582	11.7626	13.9894	14.6331	20.1371	11.1588	22.5199	14.1095	19.9833	11.7827	10.4581	13.7551	6.03044	10.9194	14.2827	13.0772	14.1281	16.0271	11.6091	13.0493	17.0501	11.709	14.4636	12.2608	13.4377	19.4798	14.5411	12.6143
55	16.2547	3.6308	17.194	16.157	15.8184	16.5655	16.1465	12.315	18.6849	13.6736	17.5182	11.0183	18.3523	17.0704	18.796	12.9532	18.5213	16.2255	16.21	16.5422	14.4357	11.1022	13.666	16.3561	17.035	23.0875	13.4322	25.257	16.6285	23.0036	14.2976	12.5862	16.0989	8.287	13.0461	16.6261	14.9018	17.0419	18.5565	13.3684	15.0899	19.774	14.0529	16.827	14.5897	15.5099	21.8164	17.1761	15.2605
56	18.8945	3.89192	20.0523	19.0136	18.5791	19.013	19.1439	15.1346	21.7716	16.2613	20.1367	13.762	21.007	19.8447	21.5793	15.3732	21.4353	18.9551	19.0597	19.273	16.8053	13.4043	15.9739	18.965	19.715	26.2789	15.9784	28.2597	19.3871	26.2864	17.09	14.9907	18.757	10.8772	15.419	19.2994	17.0601	20.251	21.3768	15.3889	17.417	22.7544	16.63	19.522	17.2263	17.8471	24.4432	20.0294	18.2113
57	21.8476	4.16695	23.2437	22.2172	21.6477	21.7468	22.4948	18.269	25.2418	19.1865	23.0693	16.8904	23.9725	22.906	24.6796	18.048	24.6547	22.0405	22.1917	22.398	19.5941	15.9681	18.645	21.8401	22.6692	29.7305	18.7997	31.5757	22.4154	29.8863	20.2005	17.6825	21.7672	13.7787	18.0754	22.3095	19.5452	23.7697	24.5279	17.7023	20.0565	25.9661	19.4501	22.5321	20.1943	20.5128	27.4015	23.0911	21.4566
58	25.1413	4.44375	26.7777	25.8097	25.0792	24.8302	26.1769	21.7353	29.1858	22.46	26.3649	20.3691	27.2415	26.2987	28.121	20.9921	28.2268	25.4987	25.5827	25.9065	22.798	18.8067	21.6967	25.0417	25.9543	33.5022	21.8673	35.2367	25.8183	33.8843	23.5655	20.7247	25.0845	17.0527	21.0846	25.6603	22.3596	27.6417	28.0559	20.4215	23.065	29.431	22.5496	25.8506	23.5466	23.5467	30.7227	26.3909	25.0158
59	28.7859	4.69304	30.658	29.8027	28.852	28.3323	30.1819	25.5356	33.5147	26.0972	30.0525	24.2157	30.8518	30.0648	31.9334	24.2601	32.1562	29.3599	29.2247	29.7827	26.4266	21.9645	25.1558	28.6217	29.6107	37.5254	25.175	39.1746	29.5773	38.1713	27.2058	24.1025	28.7483	20.756	24.4971	29.3365	25.5237	31.8517	31.9747	23.6557	26.4823	33.164	25.9169	29.4708	27.3154	26.9845	34.4208	30.0169	28.9019
60	32.7571	4.86741	34.8649	34.168	32.9528	32.2321	34.4784	29.6787	38.1254	30.0945	34.0756	28.4415	34.8206	34.1758	36.1353	27.8485	36.3599	33.5465	33.1343	33.9583	30.4706	25.5156	29.0559	32.5522	33.6383	41.7014	28.7684	43.2268	33.6516	42.6073	31.1621	27.8539	32.8064	24.9246	28.3025	33.2947	29.0389	36.2705	36.2498	27.3795	30.2915	37.1489	29.5927	33.3541	31.4395	30.8291	38.4389	33.9602	33.0543
61	36.9725	4.9185	39.2667	38.7497	37.3123	36.4685	38.9904	34.111	42.851	34.4188	38.3505	33.0051	39.1067	38.5579	40.6183	31.7778	40.7145	37.9351	37.2813	38.3084	34.8898	29.4373	33.3307	36.7723	37.916	45.88	32.7092	47.2392	37.9356	47.0188	35.4059	31.9917	37.2196	29.4827	32.4712	37.451	32.9149	40.7447	40.703	31.533	34.4575	41.2647	33.5874	37.3595	35.8215	35.0375	42.6392	38.1065	37.3714
62	41.2971	4.81459	43.6691	43.3424	41.7938	40.901	43.5295	38.6987	47.4501	38.919	42.7399	37.791	43.5938	43.0621	45.1889	36.0254	45.0556	42.3704	41.5664	42.6626	39.5135	33.702	37.8273	41.1595	42.25	49.8574	36.9257	51.0799	42.2543	51.217	39.7828	36.4773	41.8027	34.2653	36.9004	41.6769	37.0766	45.1046	45.1523	36.0047	38.8713	45.344	37.866	41.3442	40.311	39.4391	46.7905	42.2925	41.7037
63	45.5649	4.56396	47.9124	47.7871	46.2029	45.3134	47.8913	43.285	51.7183	43.3994	47.05	42.5845	48.0727	47.4646	49.6488	40.5024	49.2018	46.6791	45.8633	46.8449	44.1334	38.2283	42.3731	45.5208	46.4477	53.5043	41.2563	54.6195	46.4047	55.0951	44.1546	41.1112	46.3802	39.0956	41.4034	45.7896	41.3981	49.1638	49.4477	40.5303	43.3496	49.2494	42.2564	45.147	44.7148	43.84	50.7004	46.3539	45.8776
64	49.6252	4.20836	51.894	51.982	50.4034	49.4895	51.9076	47.704	55.5681	47.6907	51.1146	47.184	52.3639	51.5782	53.826	44.9958	53.0564	50.7071	50.026	50.7445	48.5668	42.8624	46.772	49.6554	50.353	56.7706	45.5279	57.8107	50.2666	58.6049	48.3666	45.6835	50.757	43.77	45.7585	49.6552	45.7297	52.8145	53.4861	44.8938	47.6733	52.885	46.5849	48.6143	48.8744	48.0873	54.2604	50.156	49.78
65	53.3666	3.79841	55.5048	55.7968	54.2987	53.3136	55.4857	51.778	58.9608	51.6671	54.8403	51.4556	56.3497	55.3078	57.5544	49.336	56.5826	54.3703	53.8732	54.2695	52.6801	47.3885	50.8062	53.4541	53.8133	59.632	49.5599	60.627	53.7889	61.7119	52.3283	50.0275	54.8095	48.06	49.8268	53.1961	49.9094	55.9897	57.1925	48.9114	51.7077	56.1411	50.7222	51.7471	52.6929	52.071	57.4282	53.627	53.3578
66	56.7193	3.37509	58.7487	59.2192	57.7908	56.7238	58.5429	55.4833	61.836	55.1855	58.1555	55.3144	59.9417	58.5884	60.8524	53.3943	59.7317	57.6577	57.3629	57.3411	56.3568	51.6491	54.4414	56.8738	56.8354	62.0482	53.2602	63.0322	56.9275	64.3602	55.9841	54.0199	58.4825	51.9497	53.5254	56.3653	53.7799	58.6322	60.4516	52.4869	55.381	59.0342	54.5552	54.5159	56.0845	55.658	60.1494	56.7466	56.5641
67	59.6346	2.96712	61.5837	62.2067	60.8017	59.674	61.0767	58.7687	64.1593	58.17	60.998	58.693	63.061	61.372	63.7003	57.093	62.453	60.5307	60.446	59.899	59.567	55.544	57.6567	59.892	59.3793	64.0027	56.596	64.993	59.6487	66.5113	59.259	57.5957	61.725	55.422	56.792	59.127	57.256	60.709	63.2507	55.65	58.645	61.5397	57.9877	56.885	58.969	58.769	62.4313	59.4683	59.357
68	62.055	2.6008	63.9716	64.7331	63.3175	62.0511	63.1025	61.5798	65.9689	60.5848	63.2322	61.472	65.5689	63.5375	66.0797	60.4418	64.6164	62.9459	63.0784	61.8282	62.3005	58.9131	60.4348	62.4068	61.413	65.5289	59.5296	66.4118	61.9621	68.1821	61.9953	60.7333	64.3797	58.4458	59.4949	61.4527	60.2796	62.1231	65.5563	58.3859	61.3807	63.6308	60.98	58.749	61.2001	61.3574	64.2797	61.7468	61.6263
69	63.9658	2.3211	65.8418	66.7458	65.3028	63.9042	64.6201	63.8151	67.2669	62.3988	64.9029	63.7037	67.497	65.1449	67.9299	63.4007	66.249	64.8482	65.1714	63.1839	64.5331	61.7343	62.712	64.4338	62.873	66.6244	61.9663	67.3451	63.8415	69.3567	64.2158	63.3791	66.4606	60.9433	61.6595	63.3209	62.7888	62.9736	67.3427	60.6115	63.6125	65.2416	63.4792	60.1557	62.8332	63.3808	65.6784	63.5335	63.4133
70	65.3423	2.16009	67.1757	68.238	66.7249	65.2212	65.6374	65.427	68.0562	63.6021	66.0029	65.3843	68.8322	66.1944	69.228	65.8715	67.3293	66.1754	66.6733	63.9707	66.2503	63.9412	64.451	65.925	63.7487	67.279	63.8896	67.793	65.2504	70.0262	65.8935	65.4761	67.9185	62.879	63.262	64.6911	64.7372	63.2993	68.5965	62.3568	65.3143	66.3483	65.4383	61.0926	63.8685	64.8153	66.6123	64.7798	64.7083
71	66.1689	2.13131	68.0122	69.25	67.5169	66.0007	66.1264	66.4378	68.3065	64.1479	66.5423	66.5211	69.5743	66.6982	70.0087	67.7642	67.8567	66.9676	67.6031	64.2108	67.3897	65.4922	65.6644	66.8446	64.0884	67.4484	65.2927	67.7697	66.1177	70.1563	66.9918	66.9201	68.6933	64.2674	64.2968	65.5526	66.0399	63.151	69.3064	63.6175	66.4658	66.9841	66.7742	61.5519	64.32	65.5933	67.0211	65.5264	65.5138
72	66.4554	2.21549	68.3686	69.7877	67.772	66.2277	66.1422	66.844	68.1132	64.0984	66.5239	67.1275	69.7291	66.6548	70.2791	69.0726	67.8244	67.2259	67.9599	63.935	67.9826	66.2804	66.3427	67.1515	63.9156	67.2098	66.1559	67.2827	66.5089	69.8471	67.4989	67.7782	68.7671	65.099	64.7504	65.9366	66.7176	62.575	69.4317	64.3602	67.0316	67.1611	67.5644	61.4632	64.1905	65.7628	66.9315	65.7773	65.8179
73	66.2253	2.37032	68.272	69.854	67.5188	65.8862	65.7301	66.656	67.5045	63.5159	65.953	67.1844	69.2808	66.0603	70.053	69.7774	67.2445	66.9665	67.758	63.1561	68.0621	66.4165	66.489	66.8136	63.262	66.5881	66.4098	66.345	66.427	69.1344	67.4995	68.057	68.2669	65.373	64.6225	65.8542	66.8055	61.6178	69.0522	64.5568	66.9779	66.902	67.8243	60.8966	63.4878	65.3732	66.3733	65.5459	65.6127
74	65.5045	2.55117	67.6896	69.3874	66.7907	65.0549	64.912	65.8174	66.5032	62.4381	64.9232	66.7172	68.2686	65.006	69.2871	69.8223	66.2224	66.2118	66.9426	61.9206	67.6479	65.9636	66.0524	65.9201	62.1066	65.6111	66.1089	65.0395	65.8836	68.0546	67.011	67.7746	67.2545	65.0154	64.0082	65.3211	66.3264	60.3698	68.1893	64.2956	66.3735	66.1762	67.5791	59.8768	62.3125	64.4558	65.3687	64.8484	64.9756
75	64.3251	2.7325	66.71	68.4742	65.5676	63.7633	63.7037	64.4583	65.0728	60.9048	63.4672	65.7818	66.7674	63.5312	68.0872	69.2781	64.8097	64.9463	65.6234	60.2979	66.7665	64.9895	65.1462	64.5148	60.5594	64.2689	65.3051	63.3991	64.8316	66.6028	65.9945	66.8897	65.7488	64.1359	62.94	64.351	65.3088	58.8645	66.8709	63.609	65.2278	65.0786	66.8034	58.4222	60.7033	63.043	63.9449	63.6551	63.9317
76	62.7193	2.90538	65.3473	67.1307	63.9225	62.0373	62.0752	62.6193	63.2662	58.914	61.6133	64.3999	64.811	61.6705	66.4873	68.2275	63.0503	63.2659	63.8247	58.3237	65.3958	63.507	63.8047	62.649	58.6543	62.6169	64.0331	61.4518	63.3312	64.8399	64.4927	65.4882	63.8361	62.7573	61.4439	62.9547	63.7251	57.1224	65.1259	62.4859	63.5603	63.639	65.5842	56.5121	58.6894	61.1239	62.0954	62.0474	62.505
77	60.7201	3.06571	63.6124	65.3724	61.8905	59.8665	60.0663	60.3303	61.1048	56.5434	59.3565	62.5955	62.436	59.4317	64.5203	66.7152	60.9523	61.1989	61.5703	56.0296	63.5953	61.6119	62.0608	60.3433	56.427	60.6775	62.282	59.1948	61.4091	62.7818	62.5402	63.6135	61.5721	60.8989	59.5074	61.1413	61.6427	55.1375	62.9681	60.9921	61.3547	61.8813	63.9751	54.2242	56.2708	58.7725	59.8804	60.0412	60.6893
78	58.3522	3.2117	61.4859	63.1912	59.4892	57.288	57.7051	57.5888	58.5964	53.8452	56.7363	60.396	59.684	56.86	62.1838	64.726	58.5527	58.772	58.8549	53.445	61.4009	59.3653	59.912	57.66	53.8942	58.4616	60.1307	56.651	59.0778	60.4293	60.144	61.2961	58.973	58.5533	57.166	58.8814	59.1091	52.9213	60.4048	59.1647	58.66	59.8032	62.014	51.6217	53.4933	56.0464	57.3427	57.6563	58.5177
79	55.6365	3.34589	58.97	60.6153	56.7073	54.3609	55.0134	54.435	55.7212	50.8503	53.8048	57.7825	56.5475	54.0031	59.5037	62.3463	55.8858	56.0076	55.706	50.5615	58.827	56.8053	57.3807	54.6645	51.0917	55.956	57.6254	53.8463	56.3201	57.7485	57.2474	58.527	55.9879	55.7617	54.4591	56.2149	56.1525	50.4815	57.4867	57.0108	55.5442	57.4223	59.7116	48.7503	50.3942	52.9772	54.5073	54.9122	56.0352
80	52.5928	3.47625	56.0921	57.6926	53.5594	51.1164	52.0126	50.9328	52.4939	47.5766	50.5788	54.8229	53.0944	50.8757	56.524	59.6027	52.9481	52.8885	52.1719	47.4168	55.886	53.9332	54.5138	51.387	48.0502	53.1673	54.7957	50.7808	53.1651	54.7244	53.9583	55.3349	52.6741	52.5901	51.3838	53.1648	52.8019	47.8018	54.2257	54.5038	52.0492	54.773	57.0984	45.6213	46.9692	49.5782	51.3904	51.7817	53.2634
81	49.23	3.61062	52.8531	54.4333	50.0735	47.5777	48.6803	47.1032	48.9483	43.9889	47.0602	51.5273	49.3323	47.4752	53.2578	56.5065	49.7258	49.4594	48.2618	43.9921	52.5397	50.7692	51.316	47.8437	44.7659	50.1112	51.6175	47.4494	49.6631	51.3535	50.3131	51.7653	49.0287	49.0588	47.9251	49.75	49.0378	44.8548	50.6277	51.6821	48.2055	51.8571	54.207	42.2626	43.2036	45.8071	47.9633	48.298	50.2125
82	45.5415	3.75107	49.247	50.838	46.2328	43.7205	45.0425	42.954	45.0902	40.0895	43.1952	47.8967	45.2613	43.7505	49.707	53.0093	46.1563	45.7256	43.98	40.2659	48.8218	47.3197	47.781	44.0045	41.226	46.7768	48.1233	43.8051	45.8293	47.6053	46.3315	47.8198	45.034	45.182	44.0079	45.9874	44.9062	41.5644	46.6934	48.5283	43.9921	48.667	51.0275	38.689	39.036	41.6761	44.2474	44.4635	46.8361
83	41.5155	3.89094	45.1901	46.8489	41.9886	39.5787	41.1067	38.4394	40.9192	35.8594	38.9936	43.9275	40.8744	39.7115	45.821	49.1625	42.2361	41.6743	39.2656	36.2147	44.7388	43.5622	43.836	39.891	37.3684	43.1384	44.3112	39.8606	41.6679	43.4337	42.0379	43.4748	40.6718	40.911	39.6515	41.8946	40.4185	37.9189	42.3982	44.9649	39.4657	45.13	47.5276	34.8848	34.4987	37.1808	40.2402	40.2731	43.1402
84	37.1442	4.02479	40.7246	42.5112	37.2563	35.1466	36.8808	33.627	36.4355	31.2716	34.4378	39.6009	36.1448	35.3497	41.6343	44.9525	37.9294	37.2899	34.1778	31.7994	40.2843	39.4343	39.514	35.4904	33.2212	39.1594	40.1543	35.603	37.1705	38.7787	37.5006	38.6843	35.9767	36.2957	34.8557	37.4885	35.5713	33.9037	37.7405	40.9821	34.6578	41.2569	43.6402	30.8056	29.6217	32.3171	35.9226	35.7295	39.1148
85	32.4324	4.13204	35.8493	37.8273	32.0798	30.4127	32.3825	28.5667	31.7132	26.3281	29.5132	34.9394	31.0791	30.6658	37.1367	40.3455	33.197	32.5409	28.747	27.0441	35.4563	34.9075	34.8007	30.7823	28.7827	34.8663	35.5574	31.0225	32.4008	33.6893	32.7388	33.4989	30.9578	31.3467	29.6485	32.7911	30.3764	29.5271	32.7485	36.5814	29.5979	37.0073	39.3655	26.4465	24.4542	27.1087	31.2814	30.8257	34.7532
86	27.4093	4.1851	30.5846	32.8144	26.5219	25.3835	27.6125	23.3391	26.7972	21.0702	24.2316	30.006	25.7465	25.6852	32.3321	35.295	28.0304	27.4797	23.0668	22.0543	30.2331	30.0239	29.7087	25.7768	24.0736	30.2592	30.5245	26.1308	27.4091	28.194	27.7598	27.9494	25.6436	26.1061	24.1081	27.8478	24.8638	24.8375	27.4485	31.7611	24.3303	32.3474	34.6702	21.8638	19.0905	21.6261	26.2998	25.6311	30.0543
87	22.1553	4.15314	24.9801	27.4928	20.7246	20.0962	22.6482	18.0471	21.7412	15.6722	18.6792	24.8828	20.2481	20.4758	27.2311	29.8764	22.4895	22.2124	17.296	16.9581	24.7386	24.8587	24.2682	20.552	19.1418	25.3611	25.0774	20.9766	22.2735	22.386	22.6289	22.1242	20.1792	20.6602	18.3936	22.7734	19.2211	19.9185	21.9126	26.5312	18.9337	27.2554	29.5658	17.148	13.6915	16.0866	21.081	20.2671	25.0247
88	16.8025	4.01318	19.192	21.9283	14.8957	14.6939	17.5592	12.831	16.5965	10.3099	13.0785	19.689	14.7172	15.2018	21.9137	24.1699	16.7827	16.8666	11.643	11.8946	19.1152	19.5485	18.6017	15.2813	14.0953	20.2108	19.3147	15.698	17.0764	16.4114	17.3996	16.1721	14.713	15.19	12.77	17.6893	13.6606	14.9195	16.2535	21.0717	13.5045	21.8347	24.104	12.4502	8.47136	10.7285	15.7431	14.9072	19.7711
89	11.523	3.7445	13.3929	16.2194	9.28889	9.319	12.4271	7.865	11.4724	5.22833	7.66067	14.589	9.311	10.0287	16.5152	18.2953	11.104	11.5824	6.32044	7.02	13.5118	14.297	12.8763	10.1267	9.07956	14.9547	13.4513	10.432	11.9272	10.4941	12.118	10.3191	9.383	9.91822	7.522	12.737	8.41567	9.977	10.6397	15.5492	8.145	16.26	18.5226	8.00233	3.715	5.82	10.4319	9.753	14.378
90	6.5845	3.32424	7.77578	10.4924	4.23117	4.19448	7.3991	3.41822	6.54793	0.790586	2.74497	9.88982	4.35955	5.19082	11.1501	12.4358	5.73064	6.56972	1.65622	2.68164	8.08953	9.3243	7.29667	5.30624	4.31267	9.7349	7.83391	8.993	6.98816	4.91485	6.93373	4.85091	4.524	5.11833	2.99848	8.08908	3.76732	5.27842	5.365	10.225	3.10933	10.6998	13.0721	4.02552	-0.186212	1.67735	5.36826	5.04676	8.98055
91	2.22786	2.70967	2.672	5.021	0.161636	-0.234182	2.84873	-0.153	2.117	-2.39164	-1.16345	5.87182	0.242	1.09091	5.971	6.81773	1.15182	2.20173	-1.922	-0.775909	3.23609	4.89882	2.212	1.20436	0.143	4.76245	2.88227	1.11373	2.54764	0.127455	2.19173	0.223818	0.483818	1.152	-0.353636	3.98536	0.208	1.17882	0.848	5.43891	-1.06636	5.419	8.02891	0.787364	-2.75982	-1.20282	1.04327	1.094	3.88918
92	-1.01122	1.99607	-1.22244	0.468	-2.36467	-3.38842	-0.812374	-2.299	-1.3281	-4.12436	-3.58952	2.81982	-2.63791	-1.8103	1.41822	1.81805	-2.07606	-1.14417	-3.82833	-3.01436	-0.633737	1.39882	-1.65244	-1.72139	-2.80311	0.467091	-0.922404	-2.12294	-0.874051	-3.17698	-1.63109	-2.86273	-2.35718	-1.40656	-2.25636	0.729444	-2.06105	-1.8527	-2.43628	1.53801	-3.78485	1.00111	3.81434	-1.41303	-3.77436	-2.73598	-2.12739	-1.87018	-0.349909
93	-2.87653	1.40336	-3.61389	-2.70156	-3.24674	-5.0263	-3.21952	-3.07767	-3.45253	-4.42739	-4.50342	0.925909	-4.04764	-3.33276	-2.07756	-1.87037	-3.77055	-3.15729	-4.21756	-3.89336	-3.15132	-0.752091	-3.97333	-3.2797	-4.39289	-2.68607	-2.95697	-3.88533	-2.89569	-4.72578	-3.99191	-4.11937	-3.69945	-2.59456	-2.8187	-1.31772	-2.97453	-3.60003	-4.16839	-1.10776	-4.90264	-2.15711	0.812273	-2.36124	-3.42906	-2.96626	-3.8661	-3.64475	-3.27976
94	-3.33454	1.20154	-4.39467	-4.181	-2.73179	-5.15527	-4.1947	-2.61933	-4.20745	-3.52436	-4.07118	0.237455	-4.00782	-3.47118	-4.146	-3.84558	-3.95673	-3.74515	-3.28067	-3.511	-4.14655	-1.57545	-4.62633	-3.446	-4.64333	-4.45161	-3.38642	-4.10182	-3.46197	-4.73655	-4.605	-3.73915	-3.51691	-2.51733	-2.20682	-2.0617	-2.66885	-4.01409	-4.33761	-2.08812	-4.51427	-3.78833	-0.822879	-2.27391	-1.98809	-2.10736	-4.1663	-4.16703	-4.61964
95	-2.56005	1.34046	-3.76556	-4.01256	-1.10357	-4.02845	-3.80892	-1.21244	-3.71302	-1.73802	-2.63812	0.714273	-2.69445	-2.41645	-4.67867	-4.17988	-2.86124	-3.00049	-1.36667	-2.06482	-3.70547	-1.14733	-3.77689	-2.41524	-3.76022	-4.79756	-2.49129	-2.9547	-2.70503	-3.60111	-3.82864	-2.02934	-2.21618	-1.45933	-0.687818	-1.63774	-1.478	-3.22355	-3.16066	-1.72421	-2.90615	-3.90256	-1.09431	-1.34291	0.198545	-0.470636	-3.28777	-3.51648	-4.40233
96	-0.8268	1.52703	-2.11856	-2.46256	1.25602	-1.95536	-2.20235	0.777111	-2.22437	0.594747	-0.620091	2.08073	-0.543636	-0.396091	-3.76378	-3.12568	-0.747303	-1.1589	1.097	0.106727	-1.96119	0.304152	-1.71367	-0.524091	-2.00844	-3.86961	-0.700505	-0.732727	-0.909576	-1.78723	-2.001	0.611455	-0.122727	0.303778	1.54336	-0.279566	0.243919	-1.37536	-1.24412	-0.313869	-0.342303	-2.64844	-0.16902	0.179818	2.89139	1.75565	-1.6087	-1.88458	-2.80642
97	1.47665	1.64029	-0.00333333	-0.125333	3.92764	0.551182	0.0739697	2.90967	-0.0202121	3.00818	1.55155	4.03218	1.939	2.15955	-1.78833	-1.00697	1.84845	1.25009	3.707	2.62964	0.573606	2.41382	1.00867	1.64718	0.203333	-1.98488	1.58533	1.96073	1.46127	0.355455	0.499455	3.59285	2.34118	2.59733	4.24445	1.65967	2.22612	1.185	1.07309	1.83924	2.78436	-0.465333	1.5233	2.10882	5.91418	4.37833	0.344394	0.347424	-0.386909
98	4.00819	1.72821	2.247	2.41867	6.69654	3.10309	2.60163	4.968	2.63271	5.25558	3.72588	6.39527	4.42309	4.85109	0.82	1.48058	4.48321	3.79333	6.33056	5.20282	3.49515	4.76712	3.85767	3.79958	2.481	0.326798	4.05873	4.69618	4.00364	2.67319	3.07073	6.37141	4.752	5.35678	7.255	3.82251	4.45851	4.1553	3.65431	4.47533	6.15058	2.08	3.47977	4.30427	9.16848	7.34496	2.41091	2.95909	2.34864
99	6.59124	1.867	4.54422	4.90189	9.5506	5.50455	5.07092	6.97089	5.61382	7.31861	5.89509	9.009	6.77109	7.36842	3.77067	3.85143	6.94836	6.17006	8.99967	7.62873	6.34333	7.26273	6.57233	5.92709	4.60122	2.64506	6.69158	7.29885	6.64923	5.15511	5.32455	8.82994	7.07982	8.57711	10.4554	5.99293	6.96206	7.20942	6.46381	7.45582	9.4273	4.60056	5.50874	6.734	12.5255	10.5962	4.60664	5.82949	5.06064
100	9.15223	2.10444	6.893	7.296	12.465	7.758	7.367	9.01	8.825	9.323	8.08	11.711	9.012	9.605	6.745	5.945	9.248	8.31	11.769	9.87	8.784	9.895	9.101	8.169	6.554	4.718	9.491	9.788	9.464	7.826	7.249	11.145	9.504	12.161	13.705	8.121	9.678	10.025	9.511	10.709	12.295	6.925	7.54	9.335	15.8	14.007	6.994	8.894	7.623
all values Left	mean	std	steps
1	13.2779	3.33735	13.245	12.187	12.756	9.965	16.352	12.315	8.764	13.851	11.64	11.401	13.041	14.092	14.475	13.392	13.489	10.623	12.876	16.556	10.938	9.538	11.795	10.082	21.732	18.46	14.564	15.464	14.988	12.806	13.418	11.446	6.402	20.066	14.059	18.727	12.129	13.658	11.446	16.684	15.814	9.422	14.327	15.416	14.957	11.438	11.814	13.909	16.565
2	15.5508	3.61452	15.5778	14.5564	15.0728	11.4359	19.4192	15.0092	10.5107	16.405	13.4831	14.1572	15.155	16.5196	16.9394	15.8103	15.8522	12.6628	15.2776	19.3379	13.1442	11.0014	13.913	11.9857	24.94	21.2487	16.7319	18.0634	17.6519	15.4434	15.9329	13.424	8.66555	22.8202	16.4852	21.7056	13.7723	15.357	14.1516	19.4211	18.4159	10.765	16.49	18.0869	17.5761	13.4182	14.0923	16.0224	18.5839
3	18.1041	3.92307	18.2149	17.2234	17.6664	13.2113	22.824	17.9954	12.5635	19.2657	15.6044	17.2373	17.5317	19.2204	19.6498	18.4518	18.539	15.0118	17.9702	22.54	15.5973	12.7777	16.2523	14.1707	28.4127	24.2395	19.0748	20.9041	20.5836	18.3553	18.7358	15.7092	11.2006	25.7824	19.2021	25.031	15.7328	17.201	17.1698	22.3911	21.3252	12.3508	18.9658	20.9912	20.4274	15.6511	16.6746	18.3905	20.853
4	20.9524	4.26106	21.175	20.2132	20.5484	15.2778	26.5645	21.2896	14.9222	22.46	18.0132	20.6534	20.1794	22.2018	22.6131	21.3597	21.5791	17.6705	21.007	26.1728	18.3082	14.8947	18.8297	16.6118	32.1742	27.468	21.6162	24.0322	23.7745	21.5254	21.8477	18.3048	14.0338	28.9574	22.2496	28.6913	17.9931	19.169	20.5003	25.5868	24.5847	14.1871	21.7535	24.1287	23.5151	18.171	19.5848	21.0713	23.3843
5	24.1164	4.62571	24.4703	23.568	23.7227	17.6303	30.6314	24.8947	17.6158	26.0023	20.7294	24.422	23.1078	25.4841	25.8463	24.5723	24.9906	20.6228	24.4358	30.2278	21.3035	17.3686	21.6686	19.3132	36.2387	30.9676	24.397	27.4921	27.2827	24.9588	25.2998	21.2081	17.2227	32.374	25.6574	32.6458	20.5615	21.262	24.1613	29.0327	28.2442	16.3023	24.8414	27.5145	26.8689	21.0015	22.8502	24.116	26.21
6	27.6332	4.99718	28.138	27.3721	27.21	20.3222	34.9988	28.8003	20.6973	29.8893	23.8102	28.5532	26.3528	29.0993	29.3843	28.1302	28.7746	23.853	28.2994	34.6574	24.6228	20.2411	24.8082	22.3341	40.5282	34.7262	27.4812	31.2902	31.1797	28.7162	29.159	24.4509	20.8189	36.0835	29.4348	36.815	23.4627	23.5237	28.2305	32.7351	32.3326	18.777	28.2722	31.2195	30.5273	24.1894	26.5135	27.5562	29.3959
7	31.4805	5.33741	32.1673	31.5839	31.0539	23.3391	39.5658	32.981	24.1693	34.0792	27.2679	33.0051	29.9799	33.1089	33.2752	32.0531	32.921	27.3595	32.5373	39.3176	28.3389	23.5397	28.3359	25.6997	44.8548	38.6666	30.8972	35.3873	35.4393	32.7626	33.41	28.03	24.8503	40.0291	33.5468	41.0733	26.749	26.0087	32.6166	36.6358	36.7859	21.6686	32.0143	35.1915	34.5224	27.6826	30.5837	31.4114	33.0061
8	35.5809	5.5881	36.4604	36.0921	35.1818	26.7373	44.1302	37.3612	28.07	38.4626	31.0962	37.6673	33.9821	37.4062	37.418	36.2521	37.294	31.1125	36.9992	43.9799	32.3895	27.2534	32.2111	29.456	49.0395	42.6524	34.6686	39.6049	39.9749	37.0286	37.9198	31.9765	29.2482	44.0949	37.8769	45.2611	30.3859	28.7591	37.2046	40.604	41.399	25.039	36.0326	39.3582	38.73	31.4429	34.9314	35.5907	36.9656
9	39.8251	5.68663	40.8809	40.7377	39.4798	30.5631	48.4948	41.7759	32.4437	42.842	35.2574	42.3438	38.3268	41.8574	41.6967	40.6049	41.7328	35.1028	41.5166	48.4572	36.7071	31.3532	36.3776	33.6032	52.8843	46.522	38.7704	43.777	44.6048	41.387	42.5183	36.281	33.8647	48.1383	42.2136	49.1983	34.3325	31.8092	41.8221	44.4848	45.986	28.933	40.2355	43.5805	43.0115	35.3956	39.4108	39.9237	41.1545
10	44.0702	5.60752	45.254	45.324	43.8021	34.8425	52.4945	46.0726	37.1645	47.0545	39.6582	46.842	42.901	46.2752	45.9577	44.9474	46.0638	39.2855	45.919	52.6121	41.1734	35.754	40.7184	38.0239	56.3125	50.1722	43.0235	47.7503	49.1048	45.6744	47.014	40.8133	38.5378	51.9956	46.3892	52.809	38.5186	35.157	46.2406	48.175	50.3921	33.213	44.4477	47.6641	47.2155	39.4133	43.8533	44.2425	45.3896
11	48.1664	5.36947	49.388	49.6823	48.007	39.3769	56.0015	50.1266	42.0356	50.9772	44.1146	51.0328	47.5112	50.473	50.0506	49.1035	50.1488	43.5627	50.0133	56.3289	45.6259	40.3109	45.0642	42.4995	59.3154	53.5429	47.2392	51.4233	53.335	49.7786	51.2021	45.3665	43.0795	55.5344	50.2839	56.0455	42.8277	38.7646	50.325	51.6154	54.4795	37.6886	48.4482	51.4902	51.2198	43.3101	48.0795	48.4032	49.4378
12	51.9956	5.01665	53.2269	53.7426	51.9548	43.9683	58.989	53.866	46.84	54.5174	48.4314	54.8347	51.9383	54.2751	53.847	52.9647	53.8771	47.77	53.7241	59.567	49.8583	44.7864	49.1948	46.8233	61.88	56.596	51.27	54.7199	57.1762	53.63	55.043	49.7789	47.33	58.7071	53.8238	58.871	47.0908	42.4519	53.97	54.7671	58.1657	42.157	52.0843	54.992	54.9022	46.9537	51.9637	52.302	53.1357
13	55.4676	4.59993	56.7283	57.4406	55.5626	48.3945	61.4685	57.2244	51.2875	57.5711	52.4722	58.1834	56.0539	57.6462	57.3445	56.4984	57.2136	51.7665	56.9637	62.3215	53.7684	49.0053	52.9999	50.7901	63.9195	59.3005	54.9478	57.6651	60.5544	57.1234	58.4933	53.8898	51.161	61.4464	56.9311	61.2555	51.1336	46.0503	57.083	57.5631	61.4077	46.3529	55.2687	58.1227	58.2218	50.2809	55.4335	55.7937	56.4414
14	58.5171	4.15278	59.8513	60.7185	58.7882	52.4316	63.4322	60.1307	55.2974	60.0466	56.1381	61.0329	59.7633	60.5371	60.5183	59.6559	60.1405	55.4541	59.6651	64.5678	57.2856	52.8589	56.4332	54.3102	65.5071	61.6233	58.2571	60.2372	63.4823	60.1784	61.5003	57.6138	54.602	63.6874	59.5338	63.1767	54.8625	49.4238	59.5307	59.9239	64.1552	50.1847	57.9353	60.8012	61.1166	53.2256	58.4078	58.8395	59.3365
15	61.098	3.69171	62.5194	63.4737	61.5809	56.0402	64.881	62.5648	58.8265	61.9518	59.29	63.3139	62.9827	62.9085	63.3323	62.3866	62.6143	58.7727	61.7379	66.2912	60.3344	56.2694	59.473	57.3626	66.6403	63.492	61.155	62.4143	65.9339	62.7601	63.9713	60.9214	57.626	65.3234	61.6286	64.6166	58.1999	52.4829	61.3712	61.8214	66.3699	53.6184	60.1121	63.0542	63.5369	55.762	60.825	61.377	61.8119
16	63.1739	3.23784	64.6893	65.7515	63.8968	59.17	65.7618	64.4805	61.816	63.2726	61.925	65.0556	65.5689	64.7234	65.7249	64.5715	64.5978	61.6176	63.158	67.4139	62.8274	59.2187	62.0795	59.9043	67.291	64.906	63.573	64.1613	67.8026	64.8252	65.857	63.7569	60.1983	66.4125	63.1933	65.5211	61.0774	55.179	62.6039	63.2074	67.9565	56.6164	61.8275	64.8512	65.4383	57.8777	62.5731	63.3654	63.7978
17	64.722	2.82226	66.3689	67.5409	65.6798	61.7661	66.1522	65.8482	64.2087	64.0165	63.9994	66.2756	67.5373	65.9192	67.5766	66.2158	66.037	63.9836	63.9752	67.9942	64.6442	61.7141	64.1584	61.8284	67.4397	65.8548	65.4403	65.4066	69.1295	66.2791	67.1711	65.9761	62.2887	66.9604	64.2226	65.9322	63.4063	57.4889	63.2391	64.056	68.963	59.1362	63.0711	66.1529	66.7503	59.547	63.7094	64.7819	65.3219
18	65.7323	2.4898	67.5486	68.8406	66.8926	63.7354	66.0873	66.6556	66.0593	64.2023	65.4896	66.9861	68.8864	66.5732	68.8936	67.3079	66.8958	65.8327	64.2134	68.0542	65.8302	63.726	65.7139	63.1625	67.1597	66.3327	66.7894	66.1946	69.9258	67.1761	67.9074	67.5657	63.8372	66.9879	64.7242	65.8688	65.1223	59.3714	63.2721	64.3647	69.4054	61.2107	63.7954	66.8938	67.5389	60.7163	64.2591	65.5804	66.3777
19	66.2042	2.28242	68.234	69.5964	67.5841	65.1387	65.5926	66.8633	67.3704	63.8268	66.3236	67.2002	69.6162	66.7033	69.6555	67.847	67.2199	67.1305	63.906	67.6144	66.3911	65.225	66.7097	63.9232	66.4774	66.3433	67.6103	66.5263	70.1796	67.5578	68.075	68.5204	64.8263	66.4722	64.6908	65.3469	66.2544	60.79	62.8464	64.113	69.3002	62.8209	64.003	67.1539	67.8184	61.3707	64.2459	65.7734	66.952
20	66.1531	2.23102	68.377	69.8569	67.7711	65.9739	64.6808	66.4934	68.0969	62.9355	66.5738	66.9362	69.7205	66.3312	69.8666	67.8367	67.0237	67.8485	63.0277	66.6922	66.3577	66.1093	67.1271	64.1232	65.3835	65.9031	67.8477	66.405	69.8983	67.4426	67.6118	68.8443	65.289	65.5047	64.1644	64.3808	66.7967	61.6426	62.0279	63.3374	68.6569	63.8918	63.7553	66.9557	67.6123	61.5458	63.6924	65.4218	67.0304
21	65.6029	2.31976	68.0827	69.6439	67.4806	66.2297	63.3268	65.6079	68.2988	61.5961	66.2914	66.2048	69.1638	65.4744	69.5365	67.2665	66.3325	67.936	61.7026	65.2672	65.768	66.4596	66.9502	63.706	63.9348	65.0249	67.5584	65.83	69.1829	66.7715	66.6313	68.4853	65.2292	64.1451	63.206	62.9813	66.7607	61.9901	60.8663	62.0964	67.4545	64.4492	63.0816	66.3151	66.9389	61.245	62.5933	64.556	66.5681
22	64.5871	2.51312	67.3767	68.9692	66.735	65.8694	61.5915	64.2435	68.0363	59.8461	65.513	64.9985	68.0617	64.1389	68.6706	66.2532	65.1722	67.4839	59.9717	63.4237	64.6538	66.291	66.153	62.8009	62.1712	63.7175	66.8067	64.7752	68.0734	65.6362	65.1597	67.6036	64.6626	62.4325	61.8403	61.1579	66.1599	61.8327	59.3825	60.4144	65.7907	64.5346	61.9904	65.2276	65.7971	60.4544	61.0555	63.2069	65.6478
23	63.1378	2.76858	66.278	67.8151	65.53	64.9923	59.4863	62.4359	67.339	57.7234	64.2429	63.381	66.453	62.4144	67.3684	64.8483	63.541	66.5177	57.8732	61.1817	63.1286	65.6338	64.8446	61.4554	60.106	62.0513	65.633	63.3028	66.5616	64.0502	63.2262	66.2663	63.612	60.3848	60.0868	58.8814	64.9756	61.1832	57.6449	58.318	63.696	64.174	60.495	63.7813	64.2771	59.1743	59.109	61.408	64.2973
24	61.2854	3.05683	64.7706	66.1994	63.9378	63.6301	57.0279	60.2118	66.1598	55.2662	62.5172	61.3774	64.3737	60.3336	65.6684	63.096	61.5201	65.061	55.4174	58.5555	61.2368	64.4874	63.0737	59.6977	57.7018	60.0549	64.0138	61.4262	64.7136	62.0095	60.8284	64.5203	62.0373	58.0354	57.966	56.1887	63.2955	60.0248	55.6676	55.8385	61.198	63.3339	58.6546	62.0023	62.4155	57.4753	56.7823	59.1419	62.548
25	59.0586	3.3621	62.867	64.1757	61.9799	61.7928	54.2191	57.5634	64.5842	52.4838	60.3988	59.0138	61.8385	57.9299	63.6044	61.0107	59.1367	63.1096	52.6413	55.5343	59.0177	62.8947	60.8916	57.529	55.018	57.7526	62.0551	59.1573	62.5502	59.4713	57.9933	62.3671	60.0215	55.4267	55.4662	53.1063	61.1467	58.3847	53.4504	52.977	58.2931	62.1259	56.49	59.899	60.245	55.3889	54.0887	56.5078	60.4083
26	56.4784	3.67294	60.6014	61.7687	59.6727	59.4716	51.0764	54.5465	62.6256	49.4186	57.914	56.311	58.8907	55.2217	61.1835	58.6168	56.4136	60.6824	49.5901	52.1134	56.4967	60.9168	58.3328	55.0448	52.0559	55.169	59.7808	56.4962	60.0574	56.5206	54.7743	59.8799	57.593	52.5684	52.6081	49.6538	58.5576	56.3313	50.9698	49.7762	54.991	60.5722	54.0103	57.4644	57.7821	52.9465	51.0439	53.5375	57.9055
27	53.5618	3.98593	57.974	58.9902	57.0318	56.7513	47.6331	51.2048	60.273	46.0883	55.0846	53.2822	55.5968	52.2146	58.3997	55.9556	53.3692	57.8436	46.2572	48.3259	53.682	58.574	55.4215	52.282	48.7921	52.3183	57.1921	53.4411	57.1938	53.1884	51.1836	57.0679	54.7851	49.4538	49.3938	45.8482	55.5559	53.8994	48.2386	46.2629	51.3306	58.6751	51.2156	54.7501	55.0223	50.1788	47.6754	50.2461	55.0976
28	50.3177	4.30473	54.985	55.8227	54.026	53.6674	43.8879	47.5577	57.515	42.4815	51.9063	49.9121	51.9747	48.9403	55.2972	53.0237	49.9799	54.614	42.623	44.1674	50.6071	55.886	52.2282	49.2485	45.1915	49.1855	54.2852	50.0522	53.984	49.4922	47.222	53.9132	51.6235	46.0398	45.8045	41.7077	52.1223	51.127	45.2291	42.4471	47.3141	56.4347	48.1636	51.758	51.9904	47.1658	43.9685	46.6329	52.0021
29	46.7474	4.63592	51.578	52.3149	50.6997	50.2387	39.8412	43.6132	54.4045	38.5771	48.4281	46.2049	48.0303	45.3891	51.8781	49.8076	46.2842	51.0069	38.6078	39.6314	47.2617	52.816	48.7706	45.9321	41.2754	45.7693	51.0957	46.3442	50.3985	45.4578	42.818	50.3953	48.1047	42.3266	41.8204	37.2494	48.3249	47.9959	41.8893	38.3436	42.9373	53.8886	44.873	48.4653	48.6669	43.9298	39.9084	42.6623	48.6246
30	42.8408	4.97974	47.7946	48.4637	47.0409	46.4672	35.4744	39.3728	50.9523	34.3477	44.6409	42.1744	43.7274	41.5449	48.134	46.2517	42.2734	46.9921	34.2371	34.6782	43.6245	49.4116	45.0546	42.3503	37.0345	42.0628	47.6183	42.3308	46.3461	41.1566	38.0221	46.5506	44.2408	38.2816	37.4228	32.4834	44.1763	44.5634	38.1438	33.9799	38.1619	51.0305	41.3497	44.8191	45.0258	40.4757	35.4466	38.3171	44.9332
31	38.5922	5.32846	43.6123	44.2619	43.0207	42.4001	30.8309	34.816	47.1278	29.7325	40.5266	37.8305	39.0767	37.375	44.0382	42.3394	37.9307	42.5945	29.509	29.3637	39.6506	45.6603	41.0663	38.4842	32.4211	38.0375	43.8051	38.0148	41.8227	36.6182	32.838	42.382	40.0537	33.8983	32.5725	27.4862	39.6759	40.8243	34.0081	29.368	33.0162	47.7977	37.5608	40.8199	41.0168	36.7691	30.6246	33.6137	40.9365
32	34.0026	5.65955	39.0201	39.658	38.6004	38.0359	25.9571	30.0118	42.9594	24.7921	36.0079	33.1962	34.0905	32.853	39.5506	38.0414	33.2508	37.8267	24.471	23.7968	35.2935	41.544	36.7731	34.2888	27.4695	33.6612	39.6545	33.4034	36.8359	31.8425	27.2996	37.8561	35.542	29.1595	27.3641	22.363	34.8213	36.7613	29.4898	24.5787	27.542	44.1752	33.5309	36.4254	36.5732	32.8168	25.5024	28.5684	36.6277
33	29.1024	5.93696	33.9904	34.7063	33.713	33.3438	20.9075	25.0342	38.4835	19.6211	31.1053	28.3203	28.7862	28.0287	34.7026	33.3183	28.2312	32.6924	19.2303	18.1191	30.596	37.0118	32.1809	29.7602	22.2502	28.9124	35.1636	28.5696	31.3736	26.8698	21.4907	32.979	30.7177	24.184	21.9163	17.2389	29.5972	32.3242	24.6334	19.6679	21.8161	40.1561	29.2703	31.5779	31.7284	28.6038	20.1682	23.2492	31.9915
34	23.9565	6.11521	28.567	29.4473	28.4273	28.2983	15.749	19.9703	33.731	14.3517	25.833	23.289	23.232	22.9597	29.52	28.168	22.9813	27.233	13.963	12.48	25.624	32.062	27.2923	24.9407	16.856	23.816	30.322	23.5837	25.458	21.7637	15.5893	27.8127	25.624	19.0953	16.398	12.26	24.105	27.509	19.5437	14.6903	15.96	35.723	24.827	26.2783	26.5377	24.139	14.756	17.792	27.039
35	18.6774	6.14573	22.8806	23.9316	22.875	22.9718	10.5949	14.9191	28.7133	9.15173	20.2652	18.2375	17.5511	17.7471	24.0775	22.6317	17.6376	21.5425	8.84178	7.12379	20.4987	26.7619	22.1734	19.8857	11.4323	18.4619	25.1054	18.5231	19.3016	16.5651	9.80289	22.4437	20.3422	14.0443	11.0304	7.60557	18.51	22.3916	14.3777	9.73789	10.1739	30.8244	20.2662	20.689	21.1265	19.4602	9.4813	12.4394	21.7958
36	13.4356	5.97534	17.0733	18.2168	17.2239	17.4465	5.6753	10.0054	23.5307	4.27471	14.5615	13.3632	11.9342	12.5365	18.4839	16.9262	12.3404	15.8334	4.09556	2.38688	15.3811	21.1916	16.9429	14.6811	6.20827	13.0795	19.6612	13.4693	13.0808	11.3281	4.42	17.0038	15.0562	9.25054	6.09796	3.52721	13.0167	17.0899	9.28361	5.02228	4.777	25.5956	15.6989	14.9618	15.7048	14.7334	4.61827	7.45255	16.4189
37	8.46131	5.5269	11.296	12.4277	11.6583	11.8529	1.34555	5.48918	18.2429	0.211455	8.98582	8.90855	6.59245	7.55991	12.898	11.2447	7.26109	10.2785	0.079	-1.29409	10.4931	15.473	11.7773	9.48945	1.51036	7.92064	14.106	8.56836	7.07827	6.22155	-0.101	11.6537	9.96055	4.99591	2.06509	0.422727	7.85627	11.79	4.50782	1.01418	0.234	20.1581	11.2162	9.30536	10.5763	10.1275	0.547364	3.12545	11.0535
38	4.05697	4.75999	5.85933	6.81211	6.46338	6.42263	-1.96888	1.65645	12.9262	-2.69729	3.8579	5.1557	1.86821	3.10903	7.51672	5.86255	2.74401	5.09688	-2.57444	-3.55761	6.06959	9.79833	6.88038	4.54358	-2.14191	3.33173	8.993	4.06523	1.77723	1.5957	-2.974	6.57599	5.30909	1.57957	-0.829253	-1.44469	3.37959	6.80589	0.492202	-1.91408	-2.94806	14.6913	6.9363	4.12734	6.01905	5.8457	-2.34161	-0.226364	5.91597
39	0.580918	3.74283	1.17511	1.80312	2.07051	1.5064	-3.86452	-1.16674	7.76945	-4.22618	-0.403212	2.36397	-1.72688	-0.449899	2.66516	1.24055	-0.756434	0.685758	-3.79211	-4.20915	2.40977	4.48089	2.54043	0.210131	-4.22736	-0.288848	6.22427	0.315424	-2.25883	-2.07457	-4.13344	2.074	1.43627	-0.709	-2.44436	-2.04166	-0.0364444	2.42822	-2.39374	-3.48552	-4.38579	9.47727	3.15145	-0.103657	2.36193	2.24858	-3.75327	-2.35409	1.40109
40	-1.72499	2.60172	-2.27533	-1.98339	-1.13818	-2.40236	-4.15818	-2.76045	3.068	-4.40073	-3.3003	0.696636	-3.70036	-2.77988	-1.19458	-2.01945	-2.94694	-2.40064	-3.639	-3.32936	-0.196636	-0.02	-0.881152	-2.83648	-4.802	-2.62455	-0.477909	-2.30824	-4.56333	-4.10676	-3.68867	-1.24942	-1.23427	-1.67518	-2.80906	-1.47461	-2.18448	-1.00067	-3.8977	-3.66248	-4.075	4.81527	0.150636	-2.93812	-0.0968182	-0.426	-3.62009	-3.09445	-1.90873
41	-2.65547	1.85951	-4.16278	-3.93433	-2.91233	-4.73102	-3.19503	-3.0993	-0.785455	-3.44194	-4.46787	0.228212	-4.12364	-3.63991	-3.56259	-3.74745	-3.71132	-4.00718	-2.36256	-1.38148	-1.49925	-3.20178	-2.97305	-4.43446	-4.04582	-3.4963	-3.29082	-3.48193	-4.87452	-4.57544	-1.94611	-3.20447	-2.52982	-1.3138	-2.09284	0.00170707	-2.99943	-3.17811	-3.92276	-2.62671	-2.63039	1.06527	-1.80655	-4.04831	-1.14734	-2.01185	-2.34106	-2.59882	-3.77539
42	-2.32617	1.88584	-4.35744	-4.17146	-3.25169	-5.26665	-1.29276	-2.32311	-3.24736	-1.64418	-4.2128	0.841303	-3.19542	-3.10388	-4.2623	-3.96436	-3.15302	-4.13776	-0.230889	1.2933	-1.46956	-4.61689	-3.55356	-4.62354	-2.20573	-3.03388	-4.23545	-3.1967	-3.87578	-3.69588	0.71	-3.75495	-2.60855	-0.0564242	-0.530424	2.01644	-2.62586	-3.88811	-2.64482	-0.695586	-0.519818	-1.26582	-2.59721	-3.5122	-0.850798	-2.49615	-0.263273	-1.24636	-4.17458
43	-1.0014	2.31499	-3.223	-2.98218	-2.29979	-4.39945	1.14755	-0.717212	-4.18609	0.635879	-2.87848	2.21864	-1.26755	-1.55494	-3.6103	-2.89436	-1.49306	-3.00382	2.362	4.27391	-0.398182	-4.31133	-2.88206	-3.614	0.169545	-1.66182	-3.51227	-1.82552	-2.09103	-1.79509	3.66433	-3.02648	-1.71918	1.72115	1.67391	4.21442	-1.38185	-3.30433	-0.464455	1.68006	1.96655	-2.09918	-2.15327	-1.81297	0.375576	-1.90836	2.32127	0.695182	-3.35791
44	0.977872	2.67192	-1.36478	-0.837677	-0.360303	-2.50398	3.70385	1.25602	-3.78591	2.98848	-0.907838	4.14527	1.224	0.702455	-1.94035	-0.811242	0.879697	-0.928333	5.029	7.04927	1.39077	-2.71778	-1.28286	-1.68517	2.57064	0.242788	-1.56136	0.253121	0.0962424	0.730121	6.41422	-1.2121	-0.158636	3.73327	4.29298	6.39568	0.340525	-1.82256	2.35556	4.1104	4.73361	-1.62409	-0.809818	0.610384	2.11902	-0.602394	5.27806	3.06955	-1.72155
45	3.29234	2.86009	0.806889	1.72467	2.05956	0.0107778	6.10833	3.29078	-2.345	5.18333	1.297	6.45933	3.79733	3.33611	0.323556	1.78133	3.43067	1.571	7.54756	9.33233	3.55433	-0.259667	0.794333	0.624222	4.718	2.40667	1.128	2.65467	2.49656	3.26467	8.84933	1.123	1.894	5.91422	7.203	8.53589	2.31511	0.217556	5.51344	6.51156	7.75967	-0.145	1.06167	3.24922	4.05744	1.142	8.50133	5.805	0.242333
46	5.72967	2.95234	3.075	4.25445	4.66864	2.66464	8.34718	5.25082	-0.0820909	7.19982	3.50927	9.009	6.23873	5.96682	2.68327	4.41873	5.83727	4.16136	9.87	11.2046	5.90073	2.576	2.95109	2.96082	6.59373	4.71618	4.02345	5.17591	5.072	5.47536	11.145	3.56682	4.44673	8.269	10.2932	10.6644	4.53745	2.531	8.57155	8.94436	11.029	2.07864	3.13918	5.73245	6.04273	3.18873	11.8518	8.89191	2.32227
47	8.20449	3.03252	5.39267	6.68571	7.36383	5.17227	10.5095	7.16895	2.65591	9.15482	5.71418	11.6415	8.55479	8.3252	4.80025	6.88827	8.0064	6.7653	12.0912	12.8548	8.38399	5.36567	5.05697	5.1026	8.44136	7.16891	6.78782	7.83137	7.84968	7.36633	13.5667	5.90131	7.43864	10.7995	13.4341	12.7778	7.02715	5.00278	11.253	11.4812	14.4531	4.721	5.24297	8.00328	8.01396	5.514	15.1491	12.1921	4.53136
48	10.7018	3.13813	7.76811	9.10129	10.1419	7.51599	12.6777	9.13112	5.73973	11.1401	7.93414	14.2115	10.8438	10.438	6.69683	9.19106	10.0139	9.42227	14.364	14.4415	10.9874	7.96433	7.22506	7.1004	10.4331	9.76918	9.41673	10.6796	10.888	9.25049	16.161	8.2388	10.8096	13.4517	16.4531	14.8669	9.72495	7.60944	13.5286	14.1082	17.8495	7.69945	7.36273	10.1518	9.9227	8.05439	18.2175	15.5365	6.93306
49	13.2012	3.25683	10.1747	11.5961	12.9565	9.8003	14.8045	11.1293	9.07018	13.1429	10.1444	16.6274	13.1679	12.4303	8.53524	11.4389	11.9474	12.1908	16.713	16.0069	13.6332	10.4277	9.59082	9.185	12.6333	12.3909	12.0185	13.6861	14.0328	11.4004	18.8237	10.7822	14.3581	16.1171	19.1967	16.9323	12.4873	10.3473	15.5055	16.7136	20.9862	10.9495	9.544	12.2961	11.6934	10.6885	20.8952	18.7295	9.574
50	15.6412	3.36689	12.519	14.0999	15.6543	12.0918	16.766	13.0422	12.486	15.1062	12.2583	18.8368	15.4542	14.3888	10.4565	13.6944	13.8136	14.9828	19.072	17.5274	16.1941	12.8679	12.1796	11.4967	14.9247	14.8779	14.6373	16.6997	17.0829	13.8176	21.4113	13.5945	17.7993	18.6617	21.6085	18.9394	15.1724	13.1451	17.3273	19.212	23.761	14.299	11.7914	14.4373	13.2711	13.267	23.1704	21.6226	12.3159
51	17.9366	3.44755	14.6888	16.4543	18.0942	14.3238	18.4969	14.7781	15.7595	16.9757	14.2122	20.7932	17.6252	16.3144	12.4603	15.9083	15.6044	17.658	21.3271	18.9553	18.5846	15.3233	14.9117	13.9947	17.138	17.1395	17.1948	19.5215	19.8335	16.2755	23.767	16.5841	20.8501	20.9797	23.6572	20.7897	17.6707	15.8668	19.064	21.5555	26.1495	17.4885	14.0403	16.4519	14.6495	15.6395	25.0365	24.0986	14.9729
52	20.0158	3.48471	16.636	18.5658	20.2107	16.3996	19.9964	16.3423	18.7105	18.7028	15.9432	22.4603	19.6275	18.1668	14.4106	18.012	17.3452	20.1304	23.374	20.2185	20.8081	17.7237	17.6298	16.4757	19.1758	19.1356	19.6066	22.0238	22.1764	18.495	25.7873	19.5685	23.3356	22.993	25.3293	22.3827	19.8813	18.3997	20.726	23.6878	28.15	20.3197	16.2144	18.2373	15.8828	17.7042	26.4925	26.1113	17.3903
53	21.8375	3.46817	18.3464	20.3891	22.0034	18.2334	21.278	17.7795	21.1575	20.2469	17.3579	23.8259	21.3878	19.9085	16.2167	19.9418	19.0228	22.3594	25.1706	21.2399	22.8708	20.0073	20.1792	18.7773	20.9502	20.8287	21.7632	24.1758	24.1091	20.3787	27.4553	22.404	25.2457	24.6337	26.6268	23.6782	21.7375	20.704	22.2791	25.5488	29.753	22.6311	18.2855	19.7459	17.0226	19.42	27.5378	27.6853	19.4628
54	23.3679	3.39825	19.7924	21.876	23.4483	19.789	22.3236	19.0895	23.0685	21.5598	18.373	24.8923	22.8026	21.4815	17.8487	21.6104	20.5372	24.2879	26.6921	21.9475	24.7397	22.1308	22.4489	20.8138	22.4363	22.1855	23.6001	25.9613	25.6435	21.9183	28.7728	24.9674	26.6087	25.8591	27.5428	24.6698	23.1657	22.7437	23.6578	27.066	30.9336	24.4353	20.2072	21.0084	18.0704	20.7633	28.1517	28.8425	21.1138
55	24.6006	3.2982	20.96	23.0377	24.5864	21.0672	23.1598	20.2393	24.475	22.6375	19.0095	25.6699	23.8725	22.8253	19.2937	23.0148	21.8136	25.9265	27.93	22.3748	26.3788	24.053	24.3859	22.5185	23.6359	23.1861	25.1065	27.3932	26.7356	23.0987	29.763	27.1321	27.4909	26.7138	28.1202	25.3892	24.2138	24.499	24.809	28.2258	31.7775	25.8007	21.9081	22.0744	19.0034	21.7165	28.4264	29.6203	22.4039
56	25.5305	3.19887	21.7903	23.8868	25.4291	22.0681	23.7853	21.1827	25.405	23.499	19.2904	26.2197	24.591	23.8776	20.5207	24.1437	22.8091	27.2507	28.8409	22.551	27.7294	25.6932	25.9449	23.9097	24.543	23.878	26.279	28.4738	27.465	23.962	30.4289	28.8852	27.967	27.226	28.4233	25.888	24.9163	25.9118	25.6934	29.0542	32.3357	26.779	23.3207	22.9584	19.7836	22.2933	28.4187	30.069	23.3677
57	26.1755	3.12546	22.3314	24.4558	25.996	22.7722	24.2039	21.8933	25.8268	24.1608	19.2617	26.5833	24.9831	24.6351	21.5138	24.9936	23.5105	28.2303	29.4826	22.5258	28.7564	27.0558	27.1346	25.0137	25.1225	24.2845	27.0831	29.2455	27.858	24.5294	30.8679	30.2404	28.0635	27.447	28.5093	26.2194	25.3256	27.0176	26.2816	29.5901	32.6676	27.3611	24.4394	23.6381	20.3732	22.5593	28.1949	30.2251	24.0315
58	26.56	3.09015	22.624	24.7782	26.3235	23.196	24.4214	22.3792	25.8874	24.6451	18.9522	26.8057	25.0931	25.1389	22.268	25.5507	23.9321	28.8465	29.882	22.3439	29.4711	28.1163	28.0011	25.8395	25.4663	24.4307	27.6175	29.7651	27.9444	24.8076	31.125	31.2017	27.8886	27.4245	28.4372	26.4233	25.5058	27.8377	26.5963	29.8882	32.8175	27.6775	25.2545	24.112	20.7688	22.5667	27.8155	30.1915	24.4058
59	26.7267	3.09087	22.7156	24.9671	26.4409	23.3873	24.4835	22.6786	25.6752	24.9783	18.4664	26.9295	24.9985	25.4412	22.7858	25.8322	24.1009	29.1502	30.0683	22.0645	29.8948	28.8788	28.5893	26.3627	25.626	24.3507	27.9298	30.0753	27.8059	24.7826	31.2393	31.7519	27.5062	27.2557	28.2558	26.5297	25.5092	28.4126	26.6888	30.0049	32.8265	27.7978	25.7699	24.4034	20.9928	22.3794	27.3449	30.0215	24.5392
60	26.7272	3.11709	22.6452	25.08	26.4171	23.381	24.4496	22.8327	25.2759	25.1929	17.8733	26.9809	24.7822	25.5945	23.0995	25.8961	24.0967	29.239	30.0574	21.7382	30.0704	29.3726	28.9533	26.6567	25.6459	24.0873	28.0609	30.2231	27.546	24.5284	31.2389	31.9956	26.9789	26.9767	27.9919	26.5623	25.4	28.7702	26.6021	29.9775	32.7318	27.7836	26.0166	24.5397	21.0918	22.0657	26.8268	29.7542	24.5155
61	26.6012	3.15754	22.4663	25.1462	26.3139	23.1911	24.3519	22.8927	24.7705	25.3295	17.2366	26.9601	24.4879	25.6372	23.2432	25.7678	23.9774	29.1782	29.8917	21.3792	30.0312	29.6607	29.1202	26.7729	25.5535	23.672	28.0482	30.246	27.2209	24.0835	31.1403	31.992	26.3598	26.6052	27.6645	26.5362	25.2122	28.9463	26.3755	29.8325	32.5502	27.6811	26.0892	24.5506	21.1031	21.6915	26.2695	29.4133	24.3955
62	26.3752	3.20238	22.2256	25.1534	26.175	22.868	24.2086	22.8767	24.2085	25.4017	16.5981	26.8568	24.1446	25.6062	23.2601	25.4648	23.7774	29.0141	29.6116	20.9785	29.835	29.7979	29.1149	26.7478	25.3741	23.1308	27.9324	30.1803	26.8613	23.4781	30.9509	31.784	25.6781	26.1383	27.2679	26.4594	24.9565	28.976	26.0542	29.5806	32.2898	27.5258	26.0366	24.4714	21.0498	21.2768	25.6704	29.0035	24.2268
63	26.0597	3.24631	21.9387	25.0701	26.0167	22.4536	24.0118	22.7789	23.592	25.4061	15.9696	26.6657	23.7561	25.5223	23.1716	24.9773	23.5053	28.7505	29.2338	20.5014	29.5161	29.8063	28.9525	26.5877	25.1066	22.4732	27.7298	30.0387	26.4706	22.7117	30.6568	31.3814	24.9415	25.5858	26.7888	26.3351	24.6291	28.8777	25.6601	29.2245	31.9389	27.3315	25.8851	24.328	20.9266	20.8132	25.0124	28.5317	24.0289
64	25.6542	3.28961	21.605	24.8737	25.8274	21.9555	23.7392	22.586	22.9095	25.3319	15.3435	26.3756	23.3056	25.392	22.9813	24.3258	23.1502	28.367	28.772	19.9401	29.0785	29.695	28.6415	26.3083	24.7367	21.6993	27.4435	29.8077	26.0191	21.8145	30.236	30.8244	24.1562	24.9444	26.2192	26.157	24.2051	28.667	25.1885	28.7704	31.4997	27.0992	25.6242	24.1202	20.7168	20.2768	24.2865	28.0108	23.8014
65	25.1555	3.33414	21.2067	24.5508	25.5809	21.3486	23.3722	22.2887	22.1704	25.1616	14.6959	25.9834	22.78	25.2131	22.6847	23.5317	22.6981	27.837	28.2323	19.2964	28.5249	29.4432	28.1966	25.8935	24.267	20.8019	27.0765	29.472	25.4763	20.7846	29.6536	30.1172	23.3251	24.2202	25.5568	25.9207	23.6766	28.355	24.6196	28.2387	30.9743	26.8222	25.2482	23.826	20.4018	19.6651	23.4969	27.4562	23.5222
66	24.5644	3.38094	20.7389	24.1009	25.2511	20.6257	22.9018	21.88	21.3838	24.8656	14.0092	25.496	22.1806	24.9676	22.2692	22.6169	22.1386	27.1566	27.6447	18.575	27.8501	29.0612	27.6274	25.3338	23.7141	19.7692	26.6455	29.0087	24.8187	19.6214	28.9269	29.2641	22.4536	23.4444	24.7854	25.6374	23.0628	27.9747	23.9435	27.6341	30.3673	26.5071	24.7452	23.435	19.9556	18.9769	22.6532	26.8705	23.1611
67	23.8914	3.42968	20.208	23.5427	24.8157	19.8017	22.33	21.3947	20.556	24.4633	13.287	24.93	21.522	24.6437	21.7467	21.611	21.4763	26.346	27.0153	17.797	27.055	28.5453	26.9637	24.6513	23.102	18.603	26.173	28.4193	24.0537	18.345	28.0737	28.284	21.552	22.6587	23.933	25.3263	22.3843	27.54	23.1523	26.981	29.674	26.158	24.125	22.9417	19.3877	18.231	21.772	26.25	22.693
68	23.1521	3.48078	19.625	22.906	24.2682	18.8983	21.6564	20.8601	19.6839	23.9752	12.5536	24.2999	20.8228	24.2437	21.1412	20.5459	20.7246	25.4249	26.3368	17.0009	26.1537	27.9199	26.2327	23.8933	22.453	17.3168	25.6747	27.7206	23.1926	17.0075	27.1232	27.2311	20.6416	21.8896	23.031	25.0032	21.6627	27.0542	22.2359	26.299	28.8687	25.7653	23.3997	22.3431	18.7244	17.455	20.8603	25.6046	22.1007
69	22.3691	3.53412	19.0009	22.2114	23.6219	17.9335	20.9175	20.3015	18.7946	23.4207	11.8412	23.6305	20.1013	23.7744	20.4774	19.4518	19.9018	24.4495	25.6244	16.2195	25.173	27.2227	25.4435	23.0874	21.7945	15.9724	25.1673	26.9412	22.2531	15.6536	26.1099	26.1313	19.7514	21.1504	22.1043	24.6786	20.9135	26.5232	21.1962	25.5989	27.9755	25.3324	22.6178	21.6578	17.9885	16.6808	19.9242	24.9508	21.435
70	21.5636	3.58666	18.3603	21.4774	22.905	16.9436	20.1324	19.7319	17.9074	22.8225	11.1727	22.9298	19.3597	23.248	19.7795	18.3364	19.0501	23.4543	24.9193	15.4719	24.1386	26.4703	24.6066	22.2533	21.1344	14.6191	24.652	26.1131	21.2722	14.3292	25.0723	24.9981	18.9023	20.4529	21.1631	24.3617	20.1425	25.957	20.0712	24.8788	27.013	24.8617	21.8104	20.9418	17.1955	15.9266	18.97	24.2932	20.7485
71	20.752	3.63494	17.7173	20.7132	22.1481	15.9496	19.3091	19.159	17.0425	22.2042	10.5608	22.1973	18.5971	22.6796	19.0765	17.2211	18.2129	22.4635	24.2392	14.7762	23.0791	25.673	23.7324	21.4124	20.4734	13.2965	24.132	25.2643	20.268	13.0678	24.0291	23.8359	18.1145	19.8067	20.2168	24.0568	19.3521	25.3564	18.8985	24.1388	26.0009	24.3559	20.9978	20.2354	16.3498	15.1948	18.0032	23.6313	20.0823
72	19.9456	3.67845	17.0764	19.9099	21.362	14.957	18.4501	18.5749	16.2164	21.5748	10.0051	21.4352	17.8083	22.0832	18.39	16.1181	17.3986	21.4917	23.5902	14.1448	22.0195	24.8574	22.8279	20.574	19.8043	12.0366	23.6158	24.421	19.2494	11.8792	22.9928	22.6423	17.4098	19.2034	19.2825	23.764	18.5474	24.7206	17.7148	23.3716	24.9594	23.8175	20.1875	19.5467	15.4634	14.4834	17.0292	22.958	19.4597
73	19.149	3.71909	16.437	19.0685	20.5491	13.9773	17.5698	17.9675	15.4088	20.9353	9.51682	20.6457	16.9877	21.4621	17.7285	15.0224	16.6044	20.5534	22.971	13.5646	20.9668	24.045	21.8979	19.7427	19.124	10.8569	23.108	23.5978	18.2231	10.7686	21.973	21.4104	16.803	18.636	18.3701	23.4824	17.736	24.057	16.5535	22.5761	23.9056	23.2633	19.3748	18.8683	14.5421	13.7975	16.0537	22.26	18.8811
74	18.3632	3.76067	15.7951	18.2131	19.7149	13.0359	16.6743	17.3293	14.6063	20.2837	9.08294	19.8357	16.1402	20.8171	17.0958	13.9458	15.8336	19.6486	22.3766	13.0034	19.9204	23.2023	20.9478	18.9132	18.4262	9.77961	22.6113	22.7992	17.1988	9.73875	20.9901	20.1298	16.2836	18.0994	17.4773	23.2117	16.9149	23.3698	15.4475	21.7639	22.8453	22.704	18.5563	18.1838	13.593	13.1448	15.0797	21.5445	18.3347
75	17.5889	3.80636	15.1504	17.3734	18.8734	12.1353	15.7666	16.6765	13.8005	19.6221	8.66498	19.0108	15.2791	20.1511	16.4903	12.9082	15.0825	18.7584	21.7911	12.4662	18.8854	22.3203	19.9846	18.0841	17.7065	8.82179	22.1251	22.0282	16.1829	8.77676	20.0561	18.81	15.8325	17.5979	16.5922	22.9542	16.0715	22.6548	14.4148	20.9429	21.7869	22.1472	17.7322	17.4822	12.6239	12.5381	14.1028	20.8312	17.8083
76	16.827	3.85743	14.4987	16.5636	18.0299	11.2517	14.8654	16.0314	12.996	18.9604	8.24148	18.1795	14.4075	19.4641	15.8976	11.9275	14.3495	17.8624	21.2017	11.975	17.8814	21.4147	19.0206	17.2593	16.9724	7.97864	21.645	21.2888	15.1912	7.87591	19.181	17.4583	15.4488	17.1312	15.7075	22.7128	15.1975	21.9013	13.4604	20.1095	20.7394	21.5875	16.9035	16.7583	11.632	11.9972	13.1198	20.1346	17.2889
77	16.0782	3.91407	13.8436	15.7869	17.1819	10.3955	13.9869	15.3898	12.2111	18.3036	7.82668	17.3506	13.5266	18.7652	15.3042	11.0295	13.6413	16.9622	20.5973	11.5459	16.921	20.4993	18.0844	16.444	16.2342	7.2517	21.1697	20.5804	14.2272	7.02207	18.3703	16.0812	15.1328	16.6905	14.8286	22.493	14.2907	21.0866	12.5885	19.2506	19.7045	21.0234	16.0757	16.0048	10.6212	11.5276	12.1397	19.4665	16.7685
78	15.3426	3.97567	13.187	15.0398	16.341	9.58433	13.129	14.7331	11.453	17.6441	7.43478	16.5283	12.6587	18.0626	14.6954	10.227	12.9603	16.066	19.9748	11.179	16.0106	19.58	17.1961	15.6389	15.492	6.64	20.693	19.8963	13.2868	6.20956	17.6321	14.691	14.878	16.2598	13.9651	22.3002	13.3612	20.1851	11.7889	18.3534	18.682	20.455	15.2533	15.2283	9.603	11.1343	11.1703	18.839	16.239
79	14.6181	4.04095	12.527	14.3048	15.5237	8.81991	12.2781	14.0613	10.7237	16.9892	7.07603	15.7166	11.8202	17.3628	14.0617	9.52173	12.3104	15.1827	19.3447	10.8677	15.1535	18.6563	16.3687	14.8366	14.7363	6.13545	20.2025	19.2258	12.3674	5.43603	16.9663	13.3114	14.6775	15.8058	13.1251	22.1331	12.4258	19.201	11.0548	17.4136	17.6685	19.8786	14.4294	14.4339	8.59745	10.8125	10.2186	18.2577	15.6819
80	13.9009	4.10833	11.8681	13.5605	14.7432	8.09779	11.4211	13.3761	10.0161	16.3468	6.74331	14.9209	11.0181	16.6683	13.3965	8.9043	11.6942	14.3148	18.7067	10.6009	14.3535	17.7341	15.6149	14.0276	13.9583	5.72836	19.6817	18.5527	11.4707	4.70294	16.36	11.9599	14.5118	15.2997	12.3138	21.9865	11.5154	18.1423	10.3845	16.4226	16.6572	19.2955	13.5925	13.6181	7.62257	10.5445	9.28848	17.7093	15.0766
81	13.1847	4.17522	11.2082	12.8185	14.0036	7.41153	10.544	12.6685	9.33173	15.7187	6.41089	14.1423	10.251	15.984	12.6883	8.35158	11.1153	13.4438	18.045	10.3619	13.6179	16.8188	14.9428	13.2022	13.1548	5.40888	19.1143	17.861	10.5994	4.00158	15.7972	10.6489	14.3666	14.7234	11.5335	21.8395	10.6592	17.0084	9.77908	15.3743	15.6434	18.7039	12.7253	12.7688	6.69705	10.296	8.38836	17.1739	14.407
82	12.4611	4.23735	10.537	12.0775	13.311	6.75427	9.63045	11.9335	8.66691	15.1017	6.05155	13.3789	9.52427	15.321	11.9332	7.84591	10.5735	12.547	17.34	10.1116	12.9394	15.919	14.3375	12.3485	12.3275	5.15209	18.4805	17.1339	9.75627	3.32845	15.261	9.39064	14.2235	14.0606	10.7783	21.6604	9.88464	15.798	9.221	14.2614	14.6194	18.0993	11.8154	11.8805	5.82655	10.043	7.53109	16.6255	13.6432
83	11.7205	4.28757	9.83433	11.3219	12.6659	6.13136	8.68521	11.1774	8.00727	14.4859	5.63735	12.6342	8.83673	14.6788	11.1222	7.36218	10.0596	11.616	16.5646	9.81227	12.3119	15.0146	13.7761	11.4659	11.4757	4.93973	17.7491	16.3489	8.92706	2.68279	14.7271	8.17334	14.0609	13.2874	10.0397	21.4092	9.21593	14.5057	8.69852	13.072	13.5727	17.4622	10.847	10.9473	5.0108	9.75785	6.72982	16.0406	12.7733
84	10.9541	4.31666	9.08644	10.5288	12.0605	5.54567	7.7137	10.3945	7.34355	13.8574	5.14497	11.9076	8.18521	14.0498	10.2417	6.88642	9.55398	10.6481	15.6937	9.44379	11.7299	14.0717	13.2287	10.5591	10.6007	4.75433	16.9027	15.4867	8.08482	2.06697	14.1739	6.9793	13.8516	12.3678	9.31018	21.0607	8.67462	13.146	8.199	11.816	12.4861	16.7685	9.80621	9.965	4.24827	9.39985	5.99467	15.4023	11.7908
85	10.1561	4.31989	8.27267	9.68221	11.4953	4.99727	6.72245	9.57894	6.673	13.2031	4.59088	11.1882	7.55991	13.4345	9.28058	6.40636	9.02306	9.64336	14.7233	8.98327	11.1817	13.0693	12.6605	9.64515	9.70073	4.57555	15.9224	14.5305	7.21303	1.49397	13.5823	5.78258	13.5708	11.3076	8.58636	20.6004	8.28958	11.7223	7.70315	10.5183	11.3471	15.9893	8.7	8.92585	3.54158	8.92845	5.32564	14.7059	10.6992
86	9.32156	4.29571	7.38878	8.76967	10.9618	4.47582	5.71782	8.73276	5.99509	12.5043	3.99674	10.4644	6.94345	12.8348	8.22568	5.91885	8.43892	8.59276	13.6668	8.40994	10.6405	11.9934	12.0249	8.7654	8.77209	4.38888	14.771	13.457	6.30346	0.988343	12.9342	4.55829	13.2095	10.1188	7.88238	20.0068	8.06042	10.2516	7.20028	9.2107	10.1564	15.0783	7.55779	7.8469	2.90943	8.33342	4.72033	13.9591	9.51173
87	8.46339	4.23536	6.45711	7.7971	10.4398	3.98289	4.71442	7.86738	5.31855	11.7483	3.388	9.73148	6.32333	12.2345	7.1062	5.43642	7.79365	7.50161	12.5416	7.70982	10.0731	10.8321	11.2976	7.96307	7.82864	4.19182	13.4543	12.2742	5.36313	0.568	12.2078	3.3069	12.771	8.83331	7.22792	19.2388	7.94972	8.76422	6.6957	7.93882	8.93509	14.0256	6.42003	6.75004	2.36725	7.61027	4.18603	13.1795	8.25742
88	7.60478	4.13581	5.53733	6.8	9.90239	3.52976	3.74836	7.00642	4.65618	10.9346	2.80836	8.98955	5.725	11.6153	5.96648	4.98536	7.10279	6.41555	11.4033	6.91345	9.46561	9.604	10.4729	7.28991	6.90645	4.00018	12.0119	11.0019	4.423	0.270212	11.392	2.06079	12.267	7.51903	6.66706	18.2888	7.899	7.30733	6.20188	6.76752	7.74645	12.848	5.34727	5.67582	1.94585	6.77282	3.73255	12.3978	7.00182
89	6.79136	3.99202	4.70378	5.85556	9.32567	3.148	2.878	6.19233	4.026	10.0774	2.30756	8.25133	5.19567	10.9722	4.88156	4.605	6.396	5.39367	10.338	6.06067	8.82578	8.35867	9.565	6.822	6.065	3.85967	10.512	9.69422	3.53344	0.158778	10.4849	0.900778	11.721	6.286	6.26567	17.1534	7.85344	5.93511	5.76289	5.80622	6.675	11.579	4.42533	4.70911	1.679	5.88667	3.39533	11.658	5.82067
90	6.08632	3.80495	4.03467	5.04826	8.71835	2.88174	2.17042	5.47314	3.48945	9.22759	1.92563	7.55418	4.79021	10.319	3.95017	4.34127	5.72724	4.52542	9.41389	5.21664	8.17593	7.15978	8.6121	6.62978	5.42309	3.83282	9.08136	8.44673	2.78449	0.300455	9.50611	-0.0676667	11.1746	5.24489	6.06684	15.8598	7.78451	4.71556	5.4283	5.14053	5.80733	10.2949	3.7323	3.93413	1.60373	5.05412	3.22385	11.0315	4.81112
91	5.55987	3.58327	3.605	4.45673	8.13027	2.80691	1.71909	4.89027	3.11036	8.447	1.699	6.96691	4.58609	9.70418	3.32436	4.24609	5.17027	3.92809	8.689	4.46845	7.56691	6.091	7.69409	6.73055	5.04782	3.98518	7.85264	7.42	2.26873	0.711727	8.51	-0.784545	10.6995	4.49691	6.09691	14.4679	7.70836	3.718	5.25109	4.81845	5.23373	9.12273	3.34409	3.43409	1.78636	4.37282	3.29064	10.5656	4.10009
92	5.27781	3.34635	3.51722	4.15979	7.61565	2.99514	1.60515	4.48052	2.96318	7.801	1.668	6.566	4.63761	9.18421	3.06325	4.3573	4.77577	3.68324	8.24967	3.91148	7.04944	5.29211	6.90306	7.14391	5.00773	4.36706	6.937	6.71555	2.04437	1.39251	7.609	-1.20882	10.3852	4.15032	6.36539	13.0702	7.67293	3.05578	5.27009	4.85983	4.98464	8.18682	3.32258	3.27943	2.2068	3.94118	3.63427	10.298	3.78585
93	5.27907	3.1201	3.72567	4.17281	7.22385	3.53965	1.82321	4.27106	3.12545	7.34708	1.84158	6.40342	4.924	8.80561	3.19598	4.67167	4.58588	3.78488	8.09056	3.61155	6.65965	4.81444	6.3098	7.89558	5.36255	4.99485	6.43209	6.39745	2.16241	2.31711	6.90933	-1.30171	10.3187	4.21396	6.87381	11.7825	7.73178	2.73933	5.56105	5.24877	5.00573	7.603	3.71824	3.56476	2.83817	3.84424	4.23094	10.2395	3.86742
94	5.57141	2.9356	4.19967	4.48558	6.99294	4.41391	2.358	4.27797	3.66055	7.12773	2.22515	6.52436	5.44836	8.61255	3.71879	5.18609	4.63321	4.221	8.228	3.62173	6.4233	4.707	5.96273	8.95512	6.14745	5.86764	6.39555	6.48767	2.70442	3.40745	6.50467	-1.08855	10.5732	4.64527	7.63239	10.7463	7.93679	2.80467	6.13176	5.95842	5.23773	7.44227	4.48536	4.2307	3.64361	4.05764	5.05664	10.3911	4.32973
95	6.14962	2.81897	4.90878	5.10236	6.95177	5.60887	3.19809	4.5198	4.54064	7.19081	2.84414	6.93503	6.21815	8.64047	4.61104	5.90318	4.94387	4.964	8.67567	3.97497	6.3603	4.99089	5.88431	10.2989	7.319	6.94564	6.80155	6.98431	3.61085	4.61463	6.45478	-0.597485	11.2275	5.42641	8.69084	10.0233	8.33848	3.27111	7.01153	6.99032	5.62433	7.66373	5.609	5.25127	4.59285	4.58294	6.08191	10.778	5.15058
96	7.01789	2.7847	5.847	6.03508	7.12471	7.11244	4.37603	4.95874	5.76391	7.52653	3.75451	7.62194	7.25639	8.96283	5.8771	6.87276	5.54464	6.01703	9.48511	4.72494	6.52682	5.69444	6.11786	11.9351	8.869	8.18661	7.66555	7.92507	4.86191	5.93806	6.80267	0.167172	12.3004	6.55945	10.0544	9.66223	8.98019	4.17533	8.22375	8.29379	6.14361	8.25282	7.06306	6.60463	5.68289	5.42252	7.30164	11.4124	6.34145
97	8.17678	2.83947	7.026	7.29906	7.49297	8.96258	5.88282	5.58464	7.34964	8.13679	5.04739	8.58455	8.55809	9.58276	7.42048	8.10864	6.41003	7.34855	10.6833	5.84191	6.91676	6.78933	6.6397	13.9233	10.8115	9.57436	9.03064	9.23042	6.44994	7.44267	7.52167	1.25021	13.7545	8.03939	11.7322	9.68776	9.84342	5.495	9.83782	9.83852	6.77536	9.23991	8.83091	8.31079	6.89709	6.60355	8.69327	12.2995	7.864
98	9.60364	2.97544	8.46144	8.84822	8.07313	11.1162	7.71291	6.41184	9.248	9.02508	6.74605	9.81721	10.1239	10.5228	9.20646	9.62258	7.54451	8.94009	12.257	7.27745	7.54394	8.20389	7.46915	16.2351	13.0853	11.1008	10.8362	10.8653	8.32818	9.1714	8.54989	2.63952	15.5615	9.79902	13.733	10.1127	10.9191	7.16589	11.7964	11.6064	7.51597	10.5918	10.8251	10.2875	8.25004	8.06852	10.2527	13.4549	9.68927
99	11.2917	3.17846	10.177	10.6696	8.8904	13.5753	9.86158	7.46404	11.4156	10.1933	8.87015	11.3072	11.9659	11.7869	11.2061	11.4174	8.94721	10.785	14.2129	8.98655	8.41482	9.88544	8.61831	18.8461	15.6416	12.764	13.0027	12.7934	10.4447	11.156	9.86122	4.35024	17.68	11.8087	16.0623	10.9344	12.1948	9.15589	14.0839	13.5944	8.38548	12.2742	13.021	12.5051	9.75779	9.80664	11.9871	14.8798	11.7977
100	13.2409	3.43458	12.187	12.756	9.965	16.352	12.315	8.764	13.851	11.64	11.401	13.041	14.092	13.374	13.392	13.489	10.623	12.876	16.556	10.938	9.538	11.795	10.082	21.732	18.46	14.564	15.464	14.988	12.806	13.418	11.446	6.402	20.066	14.059	18.727	12.129	13.658	11.446	16.684	15.814	9.422	14.269	15.416	14.957	11.438	11.814	13.909	16.565	14.17
[truncated: 62 more columns]

## Sheet: Rotation RAnkleFlex B4ComfMc
all values Right	mean	std	steps
1	0.488413	2.96123	2.226	-0.28	3.636	0.27	1.818	3.575	0.145	-4.031	1.64	-2.419	-0.936	0.62	3.729	3.577	3.748	2.283	2.947	-1.906	2.394	4.01	0.035	2.027	-0.17	2.238	2.605	-1.356	1.011	-0.128	-4.528	3.979	1.206	-0.346	-1.886	-4.41	2.926	-0.991	-1.351	-2.4	-2.71	0.049	2.717	2.423	-3.634	-4.509	-5.693	-2.545	-9.163
2	-0.552627	2.76971	0.907111	-1.28389	2.27199	-0.327727	0.684869	2.40978	-1.31466	-4.5092	0.236273	-3.43582	-1.91655	-1.03739	2.20811	3.37441	2.07321	0.93701	1.48867	-2.94236	1.11929	2.75915	-1.39911	0.603576	-1.52667	0.828152	1.45119	-2.37715	-0.0525455	-1.31099	-5.50273	2.51713	-0.451545	-1.65278	-3.11206	-4.18401	1.46226	-2.1733	-2.56174	-3.03756	-2.94706	-1.35522	1.40619	1.05406	-4.30009	-4.52022	-5.42595	-4.03836	-8.45285
3	-1.32328	2.39558	-0.162222	-1.94333	1.04292	-0.693	-0.285869	1.34567	-2.55676	-4.49284	-0.958818	-4.01045	-2.50755	-2.37673	0.710333	2.71172	0.613697	-0.19798	0.141667	-3.57227	-0.0701717	1.29155	-2.48033	-0.583394	-2.27544	-0.348293	0.212687	-3.00291	-0.879232	-2.08927	-5.79091	1.17711	-1.69464	-2.35756	-3.774	-3.50538	0.153949	-2.94742	-3.33731	-3.01224	-2.86148	-2.44833	0.233444	-0.191	-4.45942	-4.04877	-4.53038	-5.01426	-7.17636
4	-1.76257	1.93146	-0.979	-2.26067	0.0195152	-0.817818	-1.03748	0.483667	-3.52103	-4.02676	-1.85255	-4.10536	-2.66682	-3.26782	-0.570333	1.59115	-0.504273	-1.03421	-0.969	-3.75818	-0.978818	-0.0958182	-3.15733	-1.41491	-2.36867	-1.18306	-0.849909	-3.16945	-1.36545	-2.46185	-5.49373	0.113545	-2.40945	-2.42733	-3.81973	-2.49582	-0.783697	-3.23891	-3.57745	-2.41503	-2.46509	-3.16333	-0.677212	-1.31382	-4.13636	-3.17667	-3.17133	-5.45173	-5.56509
5	-1.84209	1.50647	-1.53511	-2.22211	-0.734263	-0.671273	-1.52898	-0.185889	-4.05139	-3.18731	-2.35036	-3.74055	-2.42309	-3.60552	-1.47744	0.217899	-1.28742	-1.507	-1.697	-3.46427	-1.48639	-1.20248	-3.33322	-1.80606	-1.85478	-1.68411	-1.60745	-2.85964	-1.42491	-2.43243	-4.71818	-0.662778	-2.51336	-1.89911	-3.30252	-1.26943	-1.16703	-3.012	-3.25228	-1.31669	-1.75988	-3.43144	-1.33786	-2.24236	-3.40703	-2.02603	-1.52472	-5.38175	-3.78352
6	-1.54622	1.29227	-1.765	-1.80644	-1.07513	-0.252939	-1.70668	-0.659	-3.977	-2.0691	-2.3823	-3.00755	-1.85891	-3.3417	-1.84744	-1.11829	-1.74097	-1.58464	-1.86111	-2.71173	-1.53768	-1.81064	-2.93656	-1.67727	-0.851	-1.8149	-1.97962	-2.146	-1.00245	-1.99449	-3.56582	-1.13584	-2.03827	-0.859111	-2.33488	0.0688182	-0.943879	-2.28552	-2.432	0.168101	-0.772273	-3.19911	-1.78986	-2.79142	-2.37176	-0.729818	0.234545	-4.87552	-1.96364
7	-0.928723	1.38349	-1.65233	-1.07333	-0.977394	0.372273	-1.50106	-0.882333	-3.37397	-0.75897	-1.96291	-2.01445	-1.05109	-2.54118	-1.67033	-2.20018	-1.80864	-1.25973	-1.47933	-1.55545	-1.08006	-1.91309	-2.07133	-1.022	0.453333	-1.5843	-2.0333	-1.156	-0.196061	-1.23388	-2.18045	-1.28485	-1.17282	0.503333	-1.05891	1.43082	-0.158606	-1.13964	-1.23627	1.88261	0.428182	-2.541	-2.05427	-2.90718	-1.15136	0.595091	1.94594	-4.00039	-0.220091
8	-0.071035	1.64881	-1.25878	-0.119778	-0.505495	1.10779	-0.993707	-0.828556	-2.39587	0.616263	-1.23127	-0.893909	-0.0833636	-1.39258	-1.076	-2.88592	-1.50803	-0.628677	-0.720556	-0.126273	-0.231354	-1.57488	-0.900111	0.0252727	1.88256	-1.02455	-1.77928	-0.0408485	0.89497	-0.24804	-0.664818	-1.08277	-0.0442727	2.01444	0.358788	2.75134	0.967747	0.261818	0.200818	3.6747	1.74115	-1.58267	-2.09506	-2.61585	0.124515	1.87298	3.51408	-2.89241	1.38403
9	0.956072	1.9151	-0.633556	0.978222	0.280293	1.90915	-0.247384	-0.502	-1.18267	1.97332	-0.279545	0.247091	0.966636	-0.0312424	-0.179333	-3.0612	-0.880636	0.228	0.293	1.42245	0.921121	-0.900879	0.466889	1.35706	3.31322	-0.190949	-1.22597	1.10494	2.17211	0.863758	0.867091	-0.54599	1.239	3.55956	1.81227	3.9779	2.2999	1.78564	1.72534	5.37749	3.09112	-0.429778	-1.87166	-1.98964	1.37821	3.07406	4.89915	-1.65317	2.80542
10	2.07302	2.10068	0.181	2.133	1.30773	2.744	0.678455	0.064	0.157727	3.24664	0.813182	1.34645	2.04273	1.41664	0.912	-2.70864	0.000272727	1.23018	1.459	2.982	2.26964	0.0182727	1.93	2.84645	4.662	0.847091	-0.381818	2.21373	3.53073	2.01982	2.30609	0.268545	2.56991	5.052	3.21318	5.07727	3.716	3.30836	3.24409	6.91064	4.40627	0.797	-1.36691	-1.07273	2.55882	4.18073	6.09818	-0.378545	4.03118
11	3.20599	2.19646	1.15967	3.28333	2.47112	3.59533	1.7163	0.845	1.53153	4.40352	1.98082	2.36673	3.09973	2.84524	2.11078	-1.94721	1.05585	2.29711	2.69344	4.47827	3.70186	1.05697	3.40689	4.35718	5.85156	1.99507	0.637818	3.22848	4.86836	3.16085	3.60209	1.25778	3.88427	6.42067	4.48403	6.05131	5.12236	4.73688	4.69278	8.25028	5.61776	1.99578	-0.622323	0.018	3.63079	5.18435	7.13013	0.861606	5.06836
12	4.32292	2.20922	2.22789	4.39622	3.68244	4.447	2.806	1.75478	2.86522	5.42789	3.151	3.282	4.114	4.17967	3.32611	-0.873444	2.19167	3.35878	3.91678	5.865	5.10856	2.13833	4.84289	5.79433	6.87867	3.15744	1.75267	4.127	6.12822	4.25344	4.742	2.30989	5.139	7.66078	5.601	6.91333	6.43367	6.02033	6.02967	9.39722	6.709	3.12111	0.279889	1.18133	4.59733	6.08478	8.014	2.02944	5.96933
13	5.37577	2.17029	3.34567	5.451	4.88309	5.29318	3.88591	2.74133	4.11342	6.34715	4.281	4.07464	5.07591	5.38791	4.51233	0.416697	3.34245	4.37136	5.08667	7.09573	6.42152	3.21	6.19767	7.11845	7.761	4.27421	2.8877	4.91245	7.28297	5.27833	5.71655	3.36033	6.28864	8.77233	6.58373	7.68482	7.61942	7.15227	7.22652	10.3894	7.691	4.14867	1.28961	2.34518	5.47491	6.90533	8.79991	3.12579	6.78164
14	6.35353	2.10136	4.47533	6.44222	6.02966	6.13727	4.90616	3.75911	5.2424	7.18422	5.35812	4.78136	5.99173	6.45639	5.639	1.79207	4.46064	5.30921	6.16422	8.18173	7.60168	4.21715	7.44056	8.31042	8.52933	5.31041	3.97929	5.58473	8.32423	6.22942	6.58291	4.36319	7.33936	9.75622	7.45373	8.38454	8.6718	8.13485	8.27658	11.2828	8.57433	5.074	2.35776	3.45173	6.27158	7.65476	9.50345	4.16273	7.52224
15	7.24295	2.02205	5.57733	7.35233	7.09257	6.97024	5.83504	4.77178	6.21931	7.94439	6.38067	5.42045	6.85682	7.38924	6.68033	3.14902	5.50233	6.15644	7.12567	9.13655	8.63499	5.14209	8.542	9.36521	9.20511	6.23199	5.00446	6.14545	9.23219	7.09668	7.36709	5.27298	8.29364	10.6067	8.22706	9.02363	9.5941	8.97848	9.19431	12.0844	9.36948	5.89478	3.43693	4.47467	6.99424	8.3329	10.1278	5.13812	8.19836
16	8.03876	1.9438	6.62267	8.17167	8.07006	7.769	6.6657	5.74767	7.06	8.62109	7.33736	5.99827	7.668	8.18627	7.63267	4.42852	6.41782	6.90518	7.96333	9.97291	9.532	5.99682	9.50267	10.2738	9.81	7.04906	5.95503	6.58982	10.0181	7.89312	8.086	6.0827	9.153	11.337	8.90491	9.60367	10.3925	9.67655	9.98961	12.7716	10.0755	6.62233	4.48345	5.403	7.63464	8.93748	10.6677	6.04094	8.80709
17	8.74156	1.87393	7.60256	8.90344	8.9517	8.53012	7.39201	6.668	7.77027	9.20576	8.22912	6.52609	8.42827	8.87109	8.50289	5.5811	7.209	7.53996	8.68278	10.6897	10.3088	6.78385	10.339	11.0497	10.3659	7.77592	6.8257	6.93515	10.6853	8.62653	8.74527	6.78771	9.91736	11.959	9.50264	10.1046	11.0672	10.2455	10.6738	13.354	10.692	7.27356	5.46868	6.23158	8.19879	9.46077	11.1208	6.86411	9.35703
18	9.35306	1.81462	8.50233	9.54933	9.73564	9.23679	8.02348	7.52089	8.35977	9.70662	9.05458	7.00582	9.12609	9.45048	9.29833	6.60892	7.88355	8.06032	9.296	11.2695	10.9834	7.49058	11.0656	11.6958	10.8838	8.41929	7.60736	7.18061	11.2297	9.30653	9.34791	7.38916	10.5983	12.4711	10.0166	10.5216	11.6352	10.6892	11.2616	13.8322	11.2114	7.85578	6.37833	6.95342	8.68788	9.91472	11.5087	7.61142	9.84067
19	9.87377	1.76646	9.307	10.106	10.4145	9.86691	8.55336	8.294	8.83518	10.1259	9.80227	7.43455	9.74873	9.93836	10.029	7.52664	8.45945	8.48882	9.818	11.7205	11.5473	8.09845	11.7	12.2104	11.363	8.96336	8.31664	7.32455	11.6444	9.92973	9.89482	7.87536	11.1985	12.871	10.4287	10.8548	12.0952	11.0115	11.7642	14.2035	11.6386	8.376	7.198	7.57073	9.097	10.3038	11.8322	8.28818	10.2474
20	10.3076	1.7273	9.99767	10.5538	10.9922	10.4043	8.97851	8.97589	9.22196	10.4685	10.4645	7.80373	10.2955	10.3509	10.686	8.34559	8.94952	8.84084	10.2443	12.0583	11.9941	8.61373	12.2149	12.5877	11.7927	9.41791	8.96678	7.38312	11.965	10.4829	10.3783	8.25799	11.713	13.1491	10.7302	11.0976	12.4448	11.2207	12.1914	14.4727	11.9765	8.83144	7.93599	8.09597	9.42785	10.6395	12.0922	8.8916	10.5661
21	10.6625	1.69665	10.5858	10.9113	11.4695	10.8441	9.30104	9.586	9.54438	10.7326	11.0306	8.10145	10.7763	10.7005	11.267	9.05355	9.3597	9.12815	10.5911	12.2888	12.3195	9.03991	12.6154	12.8408	12.179	9.79724	9.56307	7.38361	12.2221	10.9607	10.7845	8.5514	12.1337	13.3402	10.9281	11.2508	12.6919	11.3148	12.5552	14.6604	12.2265	9.23633	8.60252	8.53424	9.69452	10.9283	12.3034	9.42083	10.7971
22	10.9488	1.67264	11.0787	11.191	11.8507	11.2077	9.52667	10.124	9.82697	10.921	11.5144	8.34027	11.2066	11.0045	11.77	9.67191	9.71318	9.36085	10.866	12.4305	12.5247	9.37818	12.9157	13.0102	12.5233	10.1151	10.1001	7.36573	12.4368	11.3693	11.1141	8.76748	12.461	13.4553	11.0643	11.3317	12.8577	11.3269	12.8764	14.7678	12.4183	9.592	9.19376	8.89336	9.923	11.1672	12.4943	9.87621	10.9514
23	11.179	1.65392	11.4956	11.4209	12.1443	11.5083	9.67944	10.5857	10.0839	11.0721	11.932	8.553	11.593	11.2703	12.203	10.2057	10.029	9.54733	11.086	12.514	12.6227	9.64167	13.1356	13.108	12.8352	10.3827	10.5871	7.35567	12.6212	11.7223	11.376	8.91589	12.711	13.5039	11.165	11.3654	12.9718	11.2793	13.1713	14.7939	12.5703	9.90889	9.68811	9.18733	10.1283	11.3634	12.6869	10.273	11.0257
24	11.3685	1.63804	11.8462	11.632	12.3876	11.7537	9.78348	10.9693	10.3218	11.2091	12.3029	8.76082	11.9205	11.5078	12.5804	10.6618	10.3274	9.71208	11.2768	12.5616	12.6235	9.85655	13.2966	13.1544	13.1199	10.6178	11.0251	7.37345	12.788	12.0429	11.5785	9.02076	12.9005	13.4951	11.2524	11.3644	13.0508	11.1916	13.4453	14.7588	12.6995	10.2018	10.0974	9.43164	10.3166	11.519	12.8873	10.6451	11.0371
25	11.5312	1.62362	12.1327	11.8407	12.6135	11.9476	9.86261	11.294	10.5364	11.3517	12.6309	8.968	12.1952	11.7214	12.9163	11.0533	10.6265	9.86394	11.4567	12.5946	12.5648	10.0385	13.4157	13.1786	13.3763	10.8298	11.4173	7.42645	12.9431	12.3481	11.7514	9.11145	13.0577	13.4443	11.3502	11.3248	13.1049	11.072	13.6915	14.6728	12.8114	10.4827	10.4611	9.63236	10.4843	11.633	13.0912	11.0086	11.0079
26	11.6738	1.61055	12.3622	12.0457	12.8231	12.0967	9.92958	11.583	10.7248	11.4941	12.9133	9.18091	12.4112	11.9062	13.2106	11.4033	10.9265	9.9894	11.6163	12.6178	12.4721	10.1995	13.5029	13.1941	13.6053	11.0137	11.7693	7.52252	13.0788	12.6516	11.9147	9.20665	13.1992	13.3572	11.4611	11.249	13.14	10.9368	13.8984	14.5414	12.9074	10.7492	10.8042	9.79094	10.6303	11.7053	13.2854	11.3714	10.9488
27	11.7982	1.60004	12.5324	12.2434	13.0171	12.2163	9.99113	11.8417	10.8964	11.6092	13.1486	9.40682	12.5645	12.0566	13.4697	11.7193	11.2303	10.0753	11.7604	12.6347	12.351	10.3535	13.5666	13.1745	13.8014	11.1593	12.0951	7.66712	13.191	12.9634	12.0726	9.31816	13.3345	13.2249	11.5775	11.1458	13.1635	10.7947	14.0569	14.3796	12.9951	11.0001	11.1377	9.90482	10.7565	11.7275	13.4596	11.7349	10.8673
28	11.9041	1.59399	12.646	12.429	13.2036	12.3002	10.0559	12.074	11.0567	11.6883	13.337	9.63455	12.6595	12.1694	13.691	12.0016	11.5385	10.1212	11.894	12.6335	12.2023	10.5102	13.612	13.1136	13.957	11.2505	12.4046	7.86155	13.2799	13.2811	12.2168	9.44727	13.465	13.039	11.6902	11.0227	13.1884	10.6512	14.1756	14.1943	13.0799	11.24	11.4628	9.979	10.8655	11.7075	13.6215	12.0962	10.766
29	11.9909	1.59318	12.7124	12.5823	13.3812	12.3432	10.1159	12.27	11.192	11.7321	13.4878	9.83591	12.7008	12.2484	13.857	12.2545	11.841	10.1437	12.0209	12.6017	12.0206	10.6482	13.6422	13.0172	14.0763	11.2926	12.6995	8.0997	13.3492	13.5963	12.3384	9.58608	13.5897	12.7898	11.7958	10.8786	13.2276	10.5082	14.2573	13.9947	13.1657	11.462	11.7697	10.01	10.9623	11.6489	13.7777	12.448	10.6537
30	12.0594	1.59734	12.731	12.6996	13.5367	12.3553	10.1525	12.4208	11.2943	11.7556	13.5992	9.99855	12.7074	12.2869	13.9761	12.482	12.1203	10.1511	12.1459	12.5415	11.8087	10.7491	13.6646	12.8915	14.1769	11.2966	12.9673	8.37758	13.3988	13.9027	12.4364	9.72927	13.7132	12.4906	11.8937	10.7089	13.2942	10.3588	14.3033	13.7925	13.2502	11.6666	12.0465	9.99688	11.0553	11.5576	13.9336	12.7857	10.5334
31	12.1131	1.60451	12.6953	12.7793	13.6679	12.3563	10.1776	12.5293	11.3693	11.7738	13.6745	10.1416	12.6948	12.2909	14.058	12.6825	12.3715	10.1581	12.2673	12.4595	11.5678	10.8367	13.6827	12.7349	14.2627	11.2737	13.2028	8.68509	13.4322	14.1862	12.5206	9.87636	13.8379	12.1623	11.9855	10.524	13.4015	10.2052	14.3103	13.5924	13.3288	11.8573	12.2834	9.94873	11.1571	11.4458	14.0932	13.103	10.4082
32	12.155	1.61235	12.6107	12.8192	13.7707	12.3527	10.2146	12.6066	11.4052	11.7902	13.7329	10.2817	12.6685	12.2902	14.1099	12.8451	12.5958	10.1771	12.3827	12.3635	11.3026	10.9353	13.6994	12.5482	14.341	11.2257	13.4054	9.01909	13.4482	14.4267	12.6016	10.0265	13.9766	11.8319	12.0723	10.339	13.5584	10.0542	14.2811	13.3915	13.3952	12.0351	12.4721	9.89591	11.2697	11.3227	14.2554	13.3929	10.2815
33	12.1866	1.61897	12.4843	12.8267	13.8306	12.351	10.2749	12.6586	11.4044	11.8018	13.7898	10.424	12.6394	12.3028	14.1308	12.9593	12.7913	10.2087	12.4933	12.2585	11.0243	11.0449	13.7204	12.3458	14.418	11.1568	13.5799	9.37636	13.4526	14.6199	12.6796	10.1865	14.1355	11.5302	12.1493	10.1667	13.7547	9.90509	14.2188	13.191	13.4452	12.1933	12.6219	9.86109	11.3809	11.1991	14.4059	13.6429	10.1519
34	12.2089	1.62403	12.3293	12.8213	13.8357	12.362	10.3523	12.6777	11.385	11.803	13.852	10.569	12.614	12.338	14.1223	13.035	12.956	10.236	12.6117	12.139	10.743	11.165	13.75	12.149	14.4963	11.0667	13.7287	9.752	13.448	14.7727	12.752	10.3647	14.309	11.282	12.206	10.0153	13.9787	9.754	14.1217	12.9867	13.481	12.3217	12.741	9.863	11.476	11.079	14.5347	13.851	10.019
35	12.2245	1.62881	12.1602	12.8104	13.805	12.3892	10.4341	12.6561	11.3682	11.7924	13.9228	10.7134	12.5942	12.4025	14.089	13.0882	13.0802	10.2455	12.7552	12.0075	10.473	11.2974	13.7956	11.9798	14.5816	10.9573	13.8577	10.1444	13.4442	14.8891	12.8164	10.5624	14.4972	11.0943	12.2262	9.89232	14.2176	9.60255	13.9911	12.7882	13.5117	12.4182	12.832	9.92709	11.5562	10.9643	14.6401	14.0171	9.88367
36	12.2379	1.63347	11.9938	12.7967	13.746	12.4427	10.508	12.5881	11.3723	11.7721	14.0062	10.8598	12.5875	12.5045	14.0279	13.1168	13.1695	10.2314	12.9359	11.8775	10.2243	11.4446	13.8666	11.8281	14.6762	10.8324	13.9624	10.5524	13.4555	14.9651	12.8793	10.7756	14.6894	10.9693	12.2132	9.80267	14.4534	9.46261	13.8396	12.6177	13.5478	12.4822	12.8991	10.0551	11.6417	10.8632	14.7133	14.1381	9.75245
37	12.2538	1.63909	11.844	12.776	13.6697	12.5433	10.5768	12.475	11.4129	11.7377	14.1054	11.0136	12.6036	12.6566	13.943	13.1127	13.2326	10.1951	13.157	11.7722	9.993	11.6089	13.971	11.6871	14.784	10.6927	14.0398	10.9833	13.48	15.0063	12.9429	11.0004	14.8824	10.905	12.1765	9.74473	14.6579	9.338	13.6774	12.4975	13.5941	12.516	12.9417	10.2425	11.7414	10.7872	14.7467	14.2094	9.63345
38	12.2775	1.64729	11.7213	12.7266	13.598	12.7022	10.6484	12.3204	11.4961	11.6954	14.2168	11.1841	12.6499	12.8634	13.8683	13.0775	13.2762	10.1383	13.4056	11.7172	9.77012	11.7808	14.1123	11.5595	14.9088	10.5443	14.0869	11.4461	13.5023	15.0232	13.0094	11.2386	15.0826	10.9044	12.1197	9.71411	14.8278	9.22564	13.5136	12.421	13.6438	12.525	12.9642	10.4897	11.8536	10.7392	14.7493	14.2296	9.53297
39	12.3135	1.65925	11.6258	12.6333	13.5513	12.9276	10.725	12.1442	11.6269	11.6516	14.3272	11.3795	12.7275	13.1165	13.8389	13.0131	13.305	10.0704	13.6526	11.7199	9.54406	11.9631	14.2812	11.4497	15.0409	10.3973	14.1088	11.94	13.5022	15.0252	13.0885	11.4946	15.2894	10.9559	12.0461	9.71496	14.9715	9.129	13.3588	12.3831	13.6755	12.5246	12.974	10.804	11.9811	10.7138	14.7271	14.2067	9.45036
40	12.3642	1.6751	11.552	12.502	13.5415	13.2043	10.8066	11.9667	11.8104	11.6136	14.4282	11.604	12.8323	13.3842	13.8707	12.9186	13.3243	9.99988	13.89	11.7798	9.30536	12.1615	14.4667	11.3707	15.1753	10.2658	14.1044	12.4671	13.4547	15.0186	13.1909	11.7739	15.5076	11.0587	11.9697	9.74373	15.0924	9.05336	13.2209	12.3754	13.6533	12.53	12.977	11.1684	12.1251	10.7099	14.6891	14.1592	9.379
41	12.4316	1.69462	11.5002	12.3501	13.5823	13.5056	10.8978	11.8034	12.0514	11.5894	14.5101	11.8545	12.9523	13.6438	13.9731	12.8131	13.3378	9.93413	14.1238	11.8877	9.06905	12.3712	14.6576	11.3302	15.3062	10.1668	14.0749	13.0307	13.3346	15.0117	13.3267	12.0832	15.7493	11.2084	11.9101	9.79239	15.1778	9.00197	13.1001	12.4009	13.5626	12.5552	12.9767	11.5687	12.2756	10.7236	14.6448	14.0971	9.31427
42	12.5172	1.71562	11.4739	12.1973	13.6723	13.8255	11.0024	11.6616	12.3346	11.582	14.5707	12.1215	13.0641	13.8963	14.1469	12.7129	13.3548	9.87443	14.3644	12.022	8.8512	12.5855	14.8544	11.3304	15.4187	10.1062	14.0154	13.6307	13.1559	15.0194	13.5093	12.4222	16.0027	11.405	11.8809	9.86302	15.2086	8.98182	12.9973	12.4675	13.4021	12.6199	12.9776	11.9856	12.4226	10.7496	14.5977	14.0269	9.25733
43	12.6207	1.74095	11.4817	12.0647	13.8092	14.1534	11.1229	11.542	12.6424	11.583	14.6149	12.3969	13.1594	14.1454	14.373	12.6286	13.3918	9.82412	14.6297	12.1765	8.66018	12.7951	15.0587	11.3713	15.511	10.094	13.9195	14.2613	12.9416	15.0596	13.7409	12.7921	16.2408	11.6427	11.8925	9.95333	15.1827	8.99909	12.9255	12.5873	13.1824	12.7447	12.9866	12.403	12.5663	10.7884	14.5511	13.9695	9.21127
44	12.7435	1.77097	11.5262	11.9648	13.9934	14.4772	11.2539	11.4521	12.9584	11.5861	14.6536	12.6661	13.2582	14.3824	14.6237	12.5742	13.4731	9.78667	14.9306	12.3579	8.51525	12.9909	15.2687	11.4566	15.5903	10.1376	13.787	14.8947	12.7228	15.1492	14.0202	13.1966	16.4663	11.9037	11.9492	10.0594	15.1006	9.05921	12.8875	12.7863	12.9208	12.9371	13.0118	12.8041	12.7057	10.8475	14.5114	13.947	9.18552
45	12.8839	1.8057	11.5939	11.907	14.2161	14.781	11.4028	11.3939	13.2626	11.5906	14.6897	12.909	13.385	14.601	14.8796	12.5452	13.601	9.74022	15.2733	12.56	8.435	13.1803	15.4759	11.5817	15.6613	10.2406	13.6246	15.4867	12.5477	15.2967	14.356	13.6462	16.694	12.1698	12.0507	10.171	14.9682	9.16233	12.8781	13.0741	12.6553	13.1868	13.0769	13.1593	12.8413	10.9317	14.478	13.9642	9.187
46	13.0324	1.8447	11.666	11.885	14.4377	15.0466	11.5882	11.364	13.5344	11.5978	14.7226	13.1052	13.5408	14.7812	15.124	12.5357	13.7475	9.66909	15.649	12.7633	8.41745	13.3701	15.658	11.7399	15.724	10.3789	13.4508	15.9978	12.4424	15.4658	14.7531	14.1371	16.9544	12.411	12.1904	10.2757	14.7961	9.31027	12.8841	13.434	12.4231	13.473	13.1815	13.4316	12.9669	11.0392	14.4335	14.0151	9.21445
47	13.1718	1.88623	11.7081	11.8643	14.634	15.2569	11.8083	11.3768	13.7518	11.6092	14.7438	13.2467	13.709	14.8835	15.3334	12.5375	13.8856	9.56945	16.0316	12.9437	8.44342	13.5599	15.7817	11.9184	15.7662	10.5319	13.2847	16.3854	12.4092	15.6183	15.1913	14.6621	17.2555	12.5942	12.3611	10.3541	14.6131	9.4927	12.8797	13.8311	12.2372	13.7733	13.3184	13.5745	13.0602	11.143	14.3695	14.0779	9.2593
48	13.2825	1.92996	11.7128	11.8143	14.7977	15.3929	12.0559	11.409	13.8994	11.6215	14.7431	13.3285	13.8687	14.897	15.4928	12.5454	13.9983	9.42987	16.3889	13.0765	8.49476	13.7451	15.8392	12.0966	15.7774	10.6703	13.1378	16.614	12.4281	15.7239	15.6584	15.1877	17.5893	12.7233	12.5405	10.3728	14.4382	9.68809	12.8381	14.2183	12.0886	14.0524	13.4783	13.5744	13.0983	11.2183	14.279	14.124	9.30585
49	13.3362	1.97503	11.671	11.7097	14.9028	15.4252	12.319	11.434	13.9605	11.6183	14.6984	13.3505	13.9885	14.8265	15.584	12.553	14.0441	9.23685	16.6853	13.1291	8.55245	13.9157	15.815	12.2428	15.743	10.7476	13.0132	16.6302	12.4777	15.7341	16.1307	15.649	17.9198	12.806	12.6895	10.3088	14.2795	9.85373	12.7227	14.5512	11.9536	14.2633	13.6312	13.4313	13.0556	11.2396	14.1379	14.1119	9.32982
50	13.3029	2.02263	11.5562	11.5202	14.9112	15.3576	12.5685	11.4319	13.9155	11.562	14.5803	13.311	14.0356	14.6705	15.593	12.5541	13.9688	8.98461	16.8833	13.0731	8.59757	14.0544	15.695	12.3242	15.6489	10.7176	12.9006	16.4115	12.539	15.5974	16.5538	15.9964	18.1664	12.8453	12.7893	10.1423	14.1295	9.92939	12.4928	14.7831	11.788	14.3492	13.7363	13.1374	12.9158	11.1698	13.9244	14.0116	9.31324
51	13.1413	2.07614	11.3124	11.1964	14.7836	15.1752	12.7436	11.3761	13.7288	11.3988	14.3512	13.1959	13.96	14.4098	15.4883	12.5354	13.724	8.65027	16.9269	12.8596	8.60436	14.141	15.4508	12.2988	15.4659	10.5309	12.776	15.9048	12.5742	15.2449	16.8637	16.2078	18.258	12.8397	12.8178	9.85434	13.9667	9.84818	12.0945	14.8377	11.5444	14.2272	13.7579	12.6582	12.6504	10.9534	13.5901	13.7816	9.22052
52	12.8015	2.14519	10.8657	10.674	14.4668	14.8468	12.7688	11.2273	13.3469	11.0666	13.9702	12.9915	13.6918	14.0128	15.2323	12.4555	13.2539	8.20155	16.7627	12.4272	8.54261	14.1452	15.0453	12.1133	15.1353	10.1222	12.6086	15.0464	12.511	14.5834	16.9905	16.2745	18.1356	12.7743	12.7381	9.41294	13.7568	9.53727	11.4624	14.662	11.1745	13.8163	13.6543	11.955	12.2061	10.5431	13.0623	13.3658	8.99027
53	12.2245	2.24547	10.1554	9.88778	13.881	14.3238	12.5827	10.9323	12.6905	10.5126	13.3789	12.662	13.1691	13.4243	14.7806	12.2423	12.4724	7.58493	16.3532	11.7202	8.37652	14.017	14.4554	11.7105	14.5826	9.40288	12.3328	13.7651	12.2213	13.4856	16.8173	16.1636	17.7159	12.6174	12.4922	8.76215	13.4504	8.91982	10.5242	14.2358	10.6191	13.0709	13.3574	10.9919	11.5069	9.89923	12.2594	12.6921	8.53833
54	11.3301	2.40105	9.12289	8.752	12.9308	13.5018	12.117	10.424	11.6474	9.67554	12.479	12.1245	12.3316	12.5436	14.0582	11.8212	11.2574	6.69816	15.6426	10.6631	8.03182	13.6952	13.6439	10.9966	13.7097	8.27729	11.8562	11.9665	11.5299	11.8147	16.2772	15.808	16.9588	12.3053	11.9681	7.83359	12.9767	7.87933	9.17742	13.5141	9.76503	11.9307	12.7762	9.72061	10.4358	8.95678	11.0899	11.6283	7.72233
55	10.0612	2.61483	7.724	7.191	11.5818	12.3303	11.3115	9.625	10.1716	8.50591	11.2395	11.2577	11.1173	11.3275	12.987	11.103	9.61664	5.51527	14.556	9.18382	7.40627	13.1044	12.56	9.94582	12.435	6.74655	11.0899	9.70455	10.3332	9.56291	15.3119	15.1405	15.8097	11.726	11.1069	6.53564	12.2595	6.39555	7.37718	12.3512	8.55018	10.341	11.8507	8.09318	8.96282	7.64718	9.47455	10.1216	6.48264
56	8.36501	2.85927	5.87556	5.12978	9.78811	10.7483	10.0849	8.39611	8.24989	6.95533	9.612	9.945	9.465	9.72767	11.4363	10.0442	7.561	4.02933	12.9379	7.261	6.35789	12.1667	11.0611	8.504	10.6391	4.83489	9.939	7.05733	8.56144	6.78322	13.828	14.054	14.184	10.6818	9.83667	4.84956	11.1987	4.45033	5.16078	10.7128	6.91467	8.19722	10.5128	6.11933	7.05633	5.89756	7.35211	8.11089	4.78233
57	6.25433	3.08012	3.65489	2.72489	7.54042	8.74506	8.42737	6.766	5.94181	5.05284	7.59291	8.07327	7.30155	7.74152	9.46156	8.63437	5.156	2.24897	10.7988	4.91073	4.83068	10.8427	9.11833	6.64915	8.41944	2.60906	8.28038	4.17712	6.23237	3.65035	11.6185	12.4338	11.9101	9.15622	8.11139	2.82019	9.74962	2.12185	2.61863	8.56313	4.85739	5.62111	8.70628	3.87752	4.73897	3.75915	4.808	5.58818	2.65255
58	3.7877	3.23238	1.119	0.0953333	4.8643	6.38182	6.38961	4.77567	3.32464	2.8607	5.21082	5.77845	4.754	5.39	7.11867	6.85445	2.47527	0.199606	8.14333	2.28	2.88306	9.07909	6.72267	4.40745	5.89267	0.157545	6.08515	1.22782	3.42712	0.413545	8.77336	10.1179	9.12991	7.17133	5.92036	0.525242	7.9447	-0.426909	-0.118061	5.94733	2.41155	2.73667	6.35079	1.409	2.08182	1.3503	2.00248	2.64991	0.167273
59	1.06432	3.30167	-1.65711	-2.66133	1.95916	3.78909	4.01174	2.48511	0.529838	0.410485	2.53294	3.17545	1.95636	2.74606	4.49656	4.63727	-0.407152	-2.0898	5.04256	-0.561	0.580919	6.86464	3.96	1.87927	3.21011	-2.39777	3.45614	-1.68612	0.394586	-2.71363	5.407	7.24552	5.99891	4.80811	3.35067	-1.95983	5.82854	-2.99752	-2.93746	3.04157	-0.327545	-0.309667	3.59447	-1.24724	-0.783939	-1.23532	-0.949606	-0.540061	-2.55364
60	-1.82325	3.31054	-4.625	-5.49178	-1.05664	1.07558	1.3137	-0.0735556	-2.40511	-2.26521	-0.357242	0.366364	-0.959455	-0.0915152	1.66989	2.0699	-3.44752	-4.57006	1.62567	-3.56527	-2.00095	4.26458	0.942889	-0.820576	0.483	-5.03722	0.547687	-4.57306	-2.73174	-5.69595	1.69609	3.96178	2.68909	2.13522	0.565303	-4.58231	3.44196	-5.49318	-5.77783	0.0200606	-3.22385	-3.40356	0.568717	-4.06718	-3.73773	-3.92134	-3.98407	-3.81638	-5.40579
61	-4.8105	3.2792	-7.74333	-8.36767	-4.11152	-1.71255	-1.76706	-2.87167	-5.45403	-5.14936	-3.41227	-2.56955	-3.908	-3.10509	-1.311	-0.779091	-6.65891	-7.22021	-1.91367	-6.68909	-4.81279	1.44273	-2.24833	-3.64918	-2.24967	-7.77155	-2.47652	-7.42591	-5.88291	-8.58936	-2.18264	0.447545	-0.704	-0.800667	-2.32318	-7.31585	0.803212	-7.89973	-8.61821	-3.02894	-6.203	-6.507	-2.59258	-7.00945	-6.73191	-6.66764	-7.07915	-7.13348	-8.35755
62	-7.83992	3.18935	-10.9529	-11.2403	-7.18983	-4.56573	-5.21928	-5.90167	-8.53376	-8.18186	-6.57785	-5.55282	-6.80918	-6.27794	-4.42633	-3.8484	-10.0056	-10.0294	-5.45933	-9.79782	-7.8152	-1.53533	-5.57533	-6.61155	-4.99867	-10.5703	-5.50031	-10.0846	-9.03536	-11.3272	-6.088	-3.16274	-4.21164	-3.98011	-5.28045	-10.1487	-2.04021	-10.1268	-11.3891	-6.09532	-9.23964	-9.62456	-5.78803	-10.0115	-9.72642	-9.43003	-10.1999	-10.511	-11.3737
63	-10.7952	2.98067	-14.095	-13.9239	-10.1598	-7.44255	-8.83023	-9.13367	-11.4139	-11.1847	-9.6783	-8.44345	-9.53273	-9.41503	-7.63978	-7.16863	-13.2482	-12.9364	-8.97822	-12.5549	-10.9674	-4.64476	-9.00167	-9.76685	-7.68389	-13.2344	-8.51664	-12.1886	-12.1349	-13.6427	-9.85909	-6.80458	-7.87564	-7.37889	-8.33945	-13.0102	-5.02989	-11.8524	-13.863	-9.17892	-12.3002	-12.6423	-8.93793	-12.8952	-12.5152	-12.0736	-13.2337	-13.8561	-14.2613
64	-13.4446	2.62083	-16.811	-16.081	-12.701	-10.1422	-12.2227	-12.398	-13.7457	-13.8044	-12.336	-11.0245	-11.869	-12.0844	-10.786	-10.7232	-15.9384	-15.6938	-12.376	-14.5797	-14.1315	-7.88773	-12.454	-13.0285	-10.051	-15.4692	-11.5259	-13.4949	-14.974	-15.2384	-13.0956	-10.4279	-11.4942	-10.893	-11.3525	-15.6686	-8.04991	-12.8105	-15.7057	-12.1956	-15.2181	-15.279	-11.8861	-15.2064	-14.7071	-14.3193	-15.9024	-16.7537	-16.6186
65	-15.467	2.21961	-18.4816	-17.2286	-14.4507	-12.3317	-14.9218	-15.1868	-15.192	-15.5965	-14.1458	-12.9965	-13.5409	-13.8625	-13.384	-14.4093	-17.6737	-17.8496	-15.2516	-15.6121	-16.972	-11.1328	-15.6679	-16.0615	-11.5996	-16.9972	-14.3074	-13.9533	-17.204	-15.8875	-15.31	-13.8153	-14.5299	-14.1829	-13.9195	-17.787	-10.8526	-12.9465	-16.651	-14.8573	-17.6665	-17.0311	-14.3163	-16.5761	-15.9503	-15.8185	-17.8238	-18.6375	-18.0656
66	-16.5802	2.07263	-18.9991	-17.3603	-15.0833	-13.6868	-16.4099	-17.045	-15.5245	-16.155	-14.8615	-14.1056	-14.3614	-14.4964	-15.08	-17.8633	-18.2407	-19.0805	-17.2319	-15.6043	-18.9343	-14.0366	-18.2498	-18.3839	-12.1792	-17.5903	-16.4569	-13.6355	-18.4381	-15.4522	-16.2562	-16.4417	-16.4623	-16.7591	-15.5993	-19.0663	-12.9737	-12.3535	-16.509	-16.6419	-19.2577	-17.7639	-15.7867	-16.8025	-16.096	-16.2261	-18.591	-19.2776	-18.4026
67	-16.6647	2.30494	-18.4053	-16.5757	-14.573	-14.052	-16.6027	-17.7213	-14.8273	-15.535	-14.489	-14.288	-14.313	-13.985	-15.6867	-20.4	-17.675	-19.2523	-18.0557	-14.694	-19.6997	-16.105	-19.8137	-19.582	-11.8017	-17.2527	-17.6767	-12.707	-18.5257	-14.0627	-15.953	-17.7963	-16.973	-18.2097	-16.131	-19.36	-14.0647	-11.235	-15.528	-17.2833	-19.739	-17.457	-16.058	-15.941	-15.252	-15.584	-18.1767	-18.7027	-17.663
68	-15.7779	2.66994	-16.9251	-15.1088	-13.2424	-13.3629	-15.7401	-17.2401	-13.4405	-14.0244	-13.1422	-13.5672	-13.4497	-12.4407	-15.2488	-21.5645	-16.1263	-18.4392	-17.6942	-13.0782	-19.281	-16.772	-20.1294	-19.3024	-10.6484	-16.2416	-17.8425	-11.346	-17.6713	-12.0683	-14.5596	-17.8568	-15.8887	-18.3806	-15.387	-18.7026	-14.0741	-9.81906	-13.9563	-16.7258	-18.9318	-16.2582	-15.2896	-14.1294	-13.614	-14.1266	-16.7905	-17.1426	-15.9857
69	-14.1802	2.91464	-14.8624	-13.2296	-11.3844	-12.0002	-14.1418	-15.7916	-11.6401	-11.9325	-11.2708	-12.2675	-12.1022	-10.3414	-13.9621	-21.1556	-14.0935	-16.8246	-16.2793	-11.1337	-17.8563	-16.2554	-19.1602	-17.8958	-8.96567	-14.7897	-16.9409	-9.8247	-16.1174	-9.7513	-12.7031	-16.7881	-13.8418	-17.3154	-13.8177	-17.2744	-13.1292	-8.35488	-12.0563	-15.0579	-17.2088	-14.3971	-13.6972	-11.834	-11.6022	-12.1115	-14.6975	-14.8963	-13.8534
70	-12.1438	2.96146	-12.5693	-11.2293	-9.28073	-10.2317	-12.1295	-13.754	-9.65555	-9.54448	-9.12727	-10.5915	-10.4789	-7.98673	-12.2097	-19.278	-11.8735	-14.6645	-14.177	-9.06627	-15.7299	-14.8116	-17.2153	-15.6855	-7.05833	-13.1363	-15.2869	-8.29118	-14.1302	-7.35397	-10.7325	-14.8964	-11.2825	-15.3597	-11.7473	-15.3031	-11.481	-6.94827	-10.0548	-12.7896	-14.8448	-12.203	-11.5474	-9.31827	-9.431	-9.79779	-12.1896	-12.2839	-11.5473
71	-9.92618	2.84659	-10.2823	-9.30022	-7.17703	-8.29245	-9.93383	-11.4768	-7.65647	-7.08104	-6.89685	-8.70355	-8.74809	-5.62673	-10.3208	-16.4349	-9.69055	-12.2756	-11.7594	-7.00945	-13.2334	-12.7817	-14.7078	-13.0506	-5.14933	-11.5047	-13.1924	-6.85276	-11.936	-5.06546	-8.87155	-12.5214	-8.63791	-12.9242	-9.47103	-13.0483	-9.38955	-5.63761	-8.12041	-10.293	-12.1294	-9.94611	-9.11028	-6.78173	-7.25561	-7.41393	-9.54667	-9.58034	-9.26642
72	-7.72743	2.64454	-8.12022	-7.54711	-5.21913	-6.37094	-7.69824	-9.17033	-5.73963	-4.70207	-4.71285	-6.72691	-7.04227	-3.44321	-8.49311	-13.2194	-7.69373	-9.85345	-9.26433	-5.04991	-10.6911	-10.4662	-11.9419	-10.3353	-3.35733	-10.0316	-10.8887	-5.57139	-9.72943	-2.9602	-7.213	-10.0257	-6.25518	-10.292	-7.22503	-10.7118	-7.15053	-4.41658	-6.37695	-7.84586	-9.32021	-7.77922	-6.64943	-4.38742	-5.19042	-5.13438	-7.02603	-6.92085	-7.13667
73	-5.66828	2.42611	-6.14	-6.024	-3.45964	-4.60736	-5.48191	-6.961	-3.94718	-2.48291	-2.688	-4.76318	-5.46227	-1.56909	-6.852	-10.0365	-5.95055	-7.54464	-6.854	-3.259	-8.27709	-8.12182	-9.175	-7.81718	-1.74	-8.76864	-8.56818	-4.46873	-7.60982	-1.06873	-5.72455	-7.58309	-4.23473	-7.685	-5.16409	-8.412	-4.95709	-3.25164	-4.84564	-5.65882	-6.62209	-5.798	-4.31345	-2.21309	-3.31791	-3.04491	-4.77564	-4.39555	-5.23309
74	-3.81543	2.24918	-4.39589	-4.77211	-1.90474	-3.04421	-3.33245	-4.94433	-2.30489	-0.469081	-0.876121	-2.91245	-4.01645	-0.021697	-5.495	-7.21829	-4.41406	-5.44733	-4.656	-1.67818	-6.08244	-5.85433	-6.65011	-5.61039	-0.345889	-7.71049	-6.37665	-3.51261	-5.63864	0.605424	-4.38255	-5.30549	-2.57109	-5.29556	-3.30445	-6.22107	-2.91317	-2.10376	-3.5156	-3.77599	-4.14718	-4.086	-2.19308	-0.310879	-1.65294	-1.19297	-2.86826	-2.07444	-3.55455
75	-2.19395	2.13486	-2.86011	-3.72322	-0.56004	-1.68761	-1.31369	-3.12189	-0.863333	1.30817	0.683939	-1.23036	-2.667	1.20142	-4.39178	-4.88233	-3.02985	-3.63705	-2.68067	-0.326455	-4.14824	-3.71497	-4.45689	-3.74267	0.855556	-6.81641	-4.38933	-2.67988	-3.87028	2.03748	-3.19173	-3.30814	-1.22891	-3.16522	-1.64148	-4.17993	-1.07556	-0.978485	-2.3643	-2.18428	-1.96876	-2.599	-0.376737	1.28715	-0.203727	0.399101	-1.30893	-0.0453131	-2.09824
76	-0.803399	2.06644	-1.54	-2.839	0.624545	-0.528818	0.460242	-1.507	0.377758	2.78467	1.96818	0.263	-1.41855	2.139	-3.501	-2.98648	-1.74682	-2.0897	-0.935667	0.777909	-2.51624	-1.76064	-2.61933	-2.186	1.867	-6.00433	-2.64112	-1.94382	-2.29885	3.23639	-2.14845	-1.59861	-0.113818	-1.30833	-0.168455	-2.32542	0.492818	0.101818	-1.36512	-0.851242	-0.120273	-1.30733	1.14748	2.52809	1.03173	1.70094	-0.0844545	1.68455	-0.852182
77	0.366923	2.02013	-0.436778	-2.07878	1.661	0.425879	1.91391	-0.121	1.40299	3.95296	2.95218	1.56055	-0.288727	2.82658	-2.749	-1.44911	-0.561424	-0.8	0.578222	1.64582	-1.13668	-0.0207576	-1.11678	-0.906697	2.69633	-5.22665	-1.17228	-1.28912	-0.927919	4.19	-1.25573	-0.166192	0.824545	0.267667	1.09482	-0.697566	1.78874	1.08452	-0.504131	0.306222	1.35033	-0.183778	2.38807	3.456	2.04173	2.7438	0.891303	3.07695	0.174818
78	1.3263	1.97464	0.440333	-1.40456	2.53567	1.184	3.01856	0.992889	2.20533	4.83778	3.689	2.654	0.7	3.32967	-2.07578	-0.204778	0.503333	0.249333	1.83256	2.304	0.0344444	1.47333	0.0615556	0.153333	3.35511	-4.46	0.0413333	-0.706	0.238222	4.89111	-0.517	0.990556	1.604	1.54467	2.14567	0.649778	2.82233	1.921	0.211	1.33211	2.439	0.771222	3.35278	4.13567	2.84267	3.558	1.674	4.10878	0.986
79	2.08685	1.91972	1.108	-0.780333	3.22121	1.78036	3.78821	1.844	2.79409	5.48591	4.251	3.51927	1.50836	3.70736	-1.45667	0.840091	1.428	1.09139	2.812	2.75318	1.00445	2.697	0.961667	1.03618	3.86633	-3.70142	1.02691	-0.190909	1.17403	5.32464	0.0384545	1.8473	2.21355	2.53933	2.99427	1.71006	3.61176	2.58845	0.778121	2.22782	3.17627	1.56633	4.0427	4.62591	3.44236	4.16442	2.30067	4.79979	1.60564
80	2.66751	1.85439	1.61844	-0.194333	3.72367	2.25779	4.27133	2.50267	3.22388	5.94462	4.686	4.19455	2.15864	4.00297	-0.883444	1.7019	2.19648	1.75196	3.53022	3.03536	1.76276	3.63076	1.65311	1.7683	4.26189	-2.95906	1.81095	0.250606	1.89123	5.51156	0.450455	2.41743	2.68991	3.29078	3.64518	2.4711	4.1859	3.08073	1.19457	2.94854	3.61067	2.22078	4.50305	4.97603	3.83176	4.57339	2.80664	5.18177	2.06533
81	3.09025	1.78389	2.02	0.333	4.07175	2.65342	4.51055	3.03333	3.54147	6.22053	5.02491	4.69636	2.65809	4.25097	-0.369556	2.38825	2.82194	2.2814	3.99844	3.15418	2.27309	4.31942	2.18589	2.38406	4.571	-2.24716	2.40599	0.610364	2.42711	5.48259	0.737	2.72949	3.04927	3.82444	4.11112	2.94654	4.56866	3.40461	1.47147	3.50173	3.80897	2.73289	4.79204	5.22127	4.01818	4.77257	3.20909	5.34726	2.40012
82	3.37308	1.71356	2.349	0.773	4.275	2.97009	4.58273	3.489	3.76473	6.32845	5.26018	5.03964	3.01818	4.45173	0.059	2.89527	3.32182	2.69373	4.23	3.12009	2.55282	4.80255	2.606	2.90382	4.815	-1.59264	2.85891	0.872273	2.79882	5.253	0.916273	2.80436	3.31336	4.181	4.38873	3.18227	4.82218	3.55373	1.63036	3.893	3.80127	3.11	4.95455	5.36809	3.99482	4.79227	3.52155	5.33555	2.61373
83	3.52996	1.64707	2.60789	1.10356	4.33157	3.20785	4.52326	3.884	3.90017	6.2586	5.38909	5.24245	3.25555	4.59806	0.363556	3.26984	3.72009	2.99322	4.20344	2.94464	2.61886	5.09048	2.93778	3.34761	4.99367	-1.0243	3.19911	1.04261	3.02385	4.83902	1.02227	2.66017	3.49809	4.388	4.51576	3.23177	4.97661	3.56627	1.68495	4.09352	3.64255	3.34156	5.0253	5.40955	3.8107	4.64379	3.74045	5.16016	2.72315
84	3.57084	1.58489	2.80089	1.357	4.21948	3.35452	4.35994	4.216	3.93902	6.00494	5.39394	5.32782	3.38745	4.67139	0.539778	3.52405	4.01342	3.17738	3.97478	2.63036	2.47673	5.16964	3.20122	3.70518	5.10489	-0.563212	3.44273	1.12685	3.12207	4.25286	1.10118	2.32454	3.61327	4.51011	4.51758	3.1403	5.04003	3.46991	1.66037	4.12491	3.38376	3.44033	5.02167	5.31976	3.51555	4.34191	3.84676	4.83214	2.73164
85	3.51088	1.52754	2.92	1.555	3.97742	3.397	4.13876	4.49433	3.91133	5.60561	5.25345	5.34736	3.45373	4.67091	0.586333	3.65882	4.18218	3.25752	3.60167	2.23018	2.14027	5.041	3.398	3.95691	5.13733	-0.202667	3.56821	1.13727	3.12403	3.54209	1.19027	1.90212	3.66709	4.56967	4.431	2.97524	5.01597	3.27936	1.59755	4.02115	3.09118	3.39667	4.96245	5.07591	3.174	3.92979	3.83188	4.3167	2.65473
86	3.38458	1.47856	2.96444	1.72578	3.68062	3.34652	3.93657	4.75089	3.83244	5.17531	4.96255	5.36418	3.51455	4.62485	0.537111	3.67989	4.2233	3.29114	3.20011	1.85727	1.64507	4.75836	3.54189	4.11133	5.09533	0.0620202	3.5713	1.11136	3.07088	2.73795	1.34418	1.49828	3.69673	4.59067	4.28688	2.84805	4.91723	3.02209	1.5487	3.83749	2.85109	3.20189	4.85799	4.70115	2.878	3.48891	3.72177	3.57779	2.52464
87	3.25694	1.44715	2.97556	1.92144	3.44852	3.24979	3.82529	5.01456	3.69542	4.86172	4.58873	5.43155	3.61809	4.58582	0.466111	3.64508	4.19712	3.3393	2.94733	1.63427	1.126	4.3983	3.66456	4.25509	4.98656	0.242273	3.46511	1.14409	3.03448	1.90076	1.60536	1.22992	3.76291	4.62333	4.13027	2.83251	4.83778	2.74888	1.58199	3.63096	2.758	2.87622	4.74778	4.27867	2.75315	3.17157	3.59499	2.6654	2.39833
88	3.19898	1.4363	3.03167	2.18267	3.40964	3.18418	3.83221	5.28067	3.48642	4.74248	4.276	5.56736	3.77973	4.59673	0.478	3.62252	4.19136	3.45264	2.95	1.63191	0.736364	4.083	3.81067	4.46827	4.828	0.364515	3.33024	1.28864	3.08012	1.14379	1.97918	1.22603	3.89909	4.74133	4.04709	2.96218	4.8643	2.49873	1.73121	3.43291	2.78664	2.53133	4.72961	3.95218	2.83482	3.12306	3.51958	1.74197	2.32045
89	3.24745	1.43721	3.147	2.49322	3.53244	3.19667	3.92922	5.52778	3.24978	4.83278	4.136	5.762	3.978	4.672	0.644778	3.67411	4.23433	3.63478	3.17611	1.834	0.586889	3.93633	3.98978	4.771	4.62711	0.481889	3.30511	1.55567	3.18711	0.558111	2.424	1.49167	4.1	4.97456	4.118	3.22767	5.00989	2.28267	1.99544	3.25944	2.891	2.27822	4.91367	3.864	3.12567	3.39033	3.53789	1.02078	2.26967
90	3.40839	1.44037	3.286	2.82644	3.77636	3.31897	4.05682	5.76878	3.08135	5.08929	4.2193	6.04555	4.18464	4.79918	0.964444	3.83528	4.35394	3.85497	3.60178	2.22873	0.698434	3.98979	4.19844	5.13555	4.41889	0.614475	3.47087	1.642	3.35022	0.242101	2.88427	2.00053	4.376	5.32633	4.39076	3.57761	5.25072	2.12067	2.39007	3.08956	3.06748	2.17067	5.35842	4.03297	3.62785	3.90967	3.67045	0.663414	2.21909
91	3.6956	1.42369	3.481	3.221	4.14745	3.57655	4.20755	6.041	3.10091	5.42227	4.50727	6.41645	4.43918	4.96473	1.37	4.08236	4.59127	4.11755	4.188	2.767	1.13045	4.237	4.449	5.47291	4.294	0.783727	3.85636	2.40291	3.61182	0.345636	3.35845	2.69873	4.74909	5.794	4.80882	3.96964	5.57436	2.11291	2.93927	2.87427	3.34973	2.254	5.95727	4.407	4.27445	4.54327	3.96373	0.660182	2.24245
92	4.0871	1.37487	3.83022	3.795	4.64566	3.94079	4.41584	6.34367	3.32584	5.72576	4.89909	6.80127	4.78018	5.15412	1.846	4.42181	4.94309	4.4489	4.83611	3.365	1.83462	4.66261	4.77311	5.74533	4.37144	1.0658	4.41946	2.91927	4.01386	0.982929	3.86845	3.53556	5.20191	6.27122	5.08336	4.4024	5.92072	2.38321	3.63242	2.6171	3.70367	2.62433	6.50521	4.86982	4.76264	5.00377	4.38938	0.707697	2.47094
93	4.4999	1.27888	4.29444	4.49567	5.14857	4.31842	4.68754	6.59778	3.53055	5.9314	5.23827	7.035	5.17136	5.37085	2.39667	4.91547	5.32812	4.84877	5.36422	3.90991	2.70684	5.215	5.14578	5.99248	4.59678	1.52493	5.0127	3.39333	4.50548	1.89096	4.40482	4.37134	5.63791	6.46633	4.88524	4.85898	6.14903	2.88473	4.32784	2.36562	4.00088	3.22267	6.89033	5.16085	4.73815	4.98639	4.85253	0.388515	2.91058
94	4.7939	1.18353	4.707	5.19967	5.44461	4.60473	4.98912	6.695	3.42455	6.02812	5.31973	6.92555	5.49118	5.57836	2.99433	5.50809	5.63236	5.25509	5.59233	4.31164	3.57194	5.74155	5.48267	6.19127	4.84567	2.11345	5.41548	3.72836	4.95918	2.62742	4.89264	5.02688	5.92318	6.06867	4.03118	5.25897	6.06342	3.45345	4.7543	2.06421	4.101	3.922	7.10106	5.02318	4.01791	4.26458	5.18664	-0.554091	3.47518
95	4.83439	1.2272	4.86256	5.76544	5.38549	4.73415	5.26375	6.55511	2.80685	6.04495	4.96436	6.29618	5.61291	5.72533	3.53322	6.053	5.77461	5.55493	5.37589	4.51518	4.23376	6.04594	5.67344	6.24409	5.00144	2.69598	5.44205	3.88018	5.21711	2.82022	5.24709	5.41814	5.97345	4.85378	2.55258	5.53879	5.45683	3.92476	4.57476	1.62038	3.91706	4.53278	7.11549	4.30485	2.61824	2.76559	5.20035	-2.10898	4.01758
96	4.5285	1.5298	4.56356	6.09533	4.85194	4.67636	5.43305	6.05878	1.62832	5.90573	4.01739	5.12064	5.46445	5.80215	3.85411	6.42197	5.721	5.672	4.55	4.54391	4.58098	5.92785	5.64267	5.94139	5.01322	3.1212	4.90817	3.87373	5.1082	2.20362	5.47818	5.56828	5.71782	2.79022	0.665848	5.68396	4.12279	4.22082	3.69142	0.956717	3.47385	4.86989	6.88637	2.98106	0.739939	0.620636	4.59882	-4.0814	4.39085
97	3.86451	2.01904	3.724	6.14633	3.78261	4.42364	5.45727	5.04067	0.0720606	5.42758	2.55509	3.58736	4.91827	5.81136	3.90233	6.52855	5.43845	5.58842	3.12	4.43536	4.73648	5.09645	5.325	5.04382	4.86633	3.36342	3.61797	3.65445	4.384	0.79903	5.66773	5.33061	4.91282	0.32	-1.247	5.60812	2.33527	4.44336	2.23955	0.0115152	2.97736	4.9	6.27821	1.187	-1.17218	-1.66745	3.31258	-6.11633	4.57618
98	2.92094	2.53068	2.478	5.77267	2.46125	3.87445	5.21095	3.54456	-1.54172	4.47013	0.810121	1.94373	3.85445	5.59967	3.77244	6.23877	4.77561	5.15275	1.36767	4.11091	4.8029	3.63158	4.60933	3.52558	4.42744	3.46796	1.90085	3.08073	3.06706	-1.0219	5.67745	4.46128	3.42464	-1.96289	-2.86967	5.13539	0.465121	4.722	0.514273	-1.06894	2.65603	4.593	5.23804	-0.695939	-2.77718	-3.67713	1.47617	-7.85362	4.49976
99	1.80625	2.92274	1.05544	4.89122	1.21964	2.96555	4.56928	1.82011	-2.97354	3.12581	-0.929758	0.395	2.34173	4.92142	3.62633	5.29497	3.66973	4.2417	-0.393222	3.436	4.64862	1.82185	3.46078	1.65333	3.53322	3.27517	0.140465	2.13921	1.43819	-2.91149	5.148	2.97478	1.52336	-3.58822	-3.96306	4.20063	-1.13809	5.00576	-1.13561	-2.03672	2.65045	3.85067	3.87919	-2.37158	-3.90367	-5.07799	-0.591879	-8.93871	4.03
100	0.661913	3.09835	-0.28	3.636	0.27	1.818	3.575	0.145	-4.031	1.64	-2.419	-0.936	0.62	3.729	3.577	3.748	2.283	2.947	-1.906	2.394	4.01	0.035	2.027	-0.17	2.238	2.605	-1.356	1.011	-0.128	-4.528	3.979	1.206	-0.346	-4.311	-4.41	2.926	-2.258	5.03	-2.4	-2.71	2.826	2.717	2.423	-3.634	-4.509	-5.693	-2.545	-9.163	3.136
all values Left	mean	std	steps
1	11.8113	2.76952	9.847	9.55	13.233	15.098	11.245	9.625	13.857	8.412	13.906	11.109	13.43	12.763	10.482	12.501	6.857	16.596	11.316	6.49	13.167	14.766	11.727	15.257	7.508	8.514	16.226	10.979	14.491	15.957	14.831	17.809	12.238	12.673	10.628	5.232	13.297	16.575	8.944	10.013	9.325	14.525	12.853	12.738	11.443	11.521	10.703	8.699	12.665
2	10.6643	3.05433	8.65111	8.21431	12.0266	14.6779	9.95297	8.45859	13.5519	6.86279	13.2381	9.71273	12.6812	11.6222	9.25054	11.295	5.71206	16.0182	9.98956	4.98239	12.2893	14.0461	11.0276	14.7457	5.66418	6.56321	15.4795	9.4746	13.2321	14.7438	13.5253	17.1016	11.5816	11.0323	9.18119	3.23468	12.7206	15.6963	7.86822	8.13063	7.48536	13.9502	11.9536	11.3568	9.93953	10.383	9.30318	7.27782	11.6304
3	9.12029	3.38161	7.07333	6.42944	10.407	14.0238	8.25115	6.91782	12.9985	5.00008	12.2737	7.84745	11.5577	10.1072	7.68427	9.66339	4.26321	15.0966	8.19267	3.0447	11.0519	13.0728	9.99784	13.9127	3.46582	4.21788	14.3053	7.41951	11.3975	12.964	11.652	16.0162	10.5225	8.95836	7.30329	0.955141	11.8648	14.4926	6.32327	5.6522	5.20252	13.046	10.6987	9.48443	7.97631	8.91403	7.47112	5.46245	10.1655
4	7.16958	3.7158	5.10667	4.22776	8.3583	13.0572	6.16645	5.03824	12.1197	2.8607	10.9517	5.58582	9.99191	8.20842	5.76818	7.61618	2.51891	13.7548	5.95767	0.743182	9.40236	11.7787	8.584	12.6675	1.01391	1.59791	12.6486	4.89742	8.9423	10.5521	9.18333	14.4697	9.00855	6.49945	5.04006	-1.52724	10.6704	12.9123	4.29152	2.63555	2.57291	11.7315	9.04318	7.11848	5.56897	7.11445	5.22091	3.30891	8.22245
5	4.84015	4.00909	2.77978	1.71349	5.92224	11.6944	3.73979	2.8744	10.7953	0.474394	9.22594	3.03606	7.9513	5.95905	3.51282	5.218	0.501657	11.9258	3.37356	-1.84603	7.33695	10.0804	6.76299	10.935	-1.58864	-1.15706	10.4529	2.0554	5.91647	7.51811	6.19567	12.3688	7.06473	3.75451	2.48511	-4.15486	9.11325	10.9351	1.85965	-0.754556	-0.261758	9.90036	6.97139	4.3354	2.80281	5.02033	2.62879	0.906545	5.83312
6	2.18685	4.21863	0.141111	-1.00752	3.20262	9.81287	0.973273	0.472263	8.94109	-2.12812	7.06297	0.292879	5.454	3.41687	0.956545	2.54652	-1.74367	9.55485	0.514	-4.66339	4.91459	7.88711	4.57327	8.67931	-4.293	-3.94258	7.75036	-0.953768	2.58449	3.98796	2.833	9.67471	4.76773	0.792475	-0.243828	-6.89772	7.21714	8.554	-0.793182	-4.34532	-3.18191	7.52636	4.50048	1.26476	-0.194071	2.64233	-0.196788	-1.65582	3.09794
7	-0.681222	4.35843	-2.724	-3.82676	0.313364	7.52479	-2.19464	-2.14288	6.65973	-4.92109	4.55355	-2.56955	2.62018	0.638788	-1.86255	-0.332636	-4.19709	6.65382	-2.54733	-7.68455	2.22206	5.25	2.07809	6.0873	-7.09427	-6.71445	4.76136	-4.02182	-0.759182	0.224576	-0.703333	6.61079	2.18282	-2.33024	-3.05227	-9.74239	4.99958	5.85033	-3.43958	-8.04512	-6.12118	4.797	1.79055	-1.89388	-3.29967	0.0617273	-3.14209	-4.31073	0.155727
8	-3.68271	4.45219	-5.749	-6.70084	-2.63175	4.95113	-5.70542	-4.99379	4.05573	-7.87216	1.77981	-5.47755	-0.356303	-2.31068	-4.87028	-3.36948	-6.82681	3.392	-5.74833	-10.8596	-0.626778	2.32867	-0.590071	3.32198	-9.97973	-9.49039	1.66864	-7.0982	-3.9611	-3.64438	-4.29544	3.35182	-0.647636	-5.56372	-5.9391	-12.6403	2.52519	2.95011	-6.00455	-11.7916	-9.05694	1.86227	-1.07091	-5.06729	-6.41348	-2.67779	-6.13094	-7.01718	-2.88258
9	-6.74879	4.49489	-8.90378	-9.61199	-5.60199	2.2001	-9.34521	-8.04761	1.21236	-10.8173	-1.2014	-8.30291	-3.37833	-5.42428	-8.08629	-6.57712	-9.61692	-0.0686364	-8.98822	-14.0524	-3.60065	-0.779778	-3.38607	0.505545	-12.7859	-12.2225	-1.39727	-10.1674	-7.00776	-7.49545	-7.91233	0.00666667	-3.70809	-8.75441	-8.90479	-15.3738	-0.16298	-0.0718889	-8.4704	-15.4094	-11.8988	-1.15536	-4.05803	-8.26047	-9.46972	-5.55436	-9.12812	-9.72864	-5.9837
10	-9.76249	4.41395	-12.128	-12.4677	-8.56427	-0.658455	-12.7149	-11.1857	-1.794	-13.4373	-4.34973	-10.8456	-6.37136	-8.58082	-11.5133	-9.92136	-12.5155	-3.58682	-12.016	-16.9257	-6.69245	-4.037	-6.31264	-2.31773	-15.1743	-14.6916	-4.42882	-13.1495	-9.95827	-11.0715	-11.489	-3.44636	-6.97855	-11.546	-11.7798	-17.5914	-3.03173	-3.191	-10.6369	-18.5585	-14.3785	-4.186	-7.23182	-11.4181	-12.3015	-8.54418	-12.0015	-12.3073	-9.12764
11	-12.5052	4.0882	-15.1357	-14.94	-11.3338	-3.5867	-15.2271	-14.1099	-4.92564	-15.3131	-7.57288	-12.8254	-9.20955	-11.4569	-15.0272	-13.1755	-15.3276	-7.09388	-14.2793	-18.9254	-9.86668	-7.43333	-9.41165	-5.15797	-16.8445	-16.5923	-7.42591	-15.7955	-12.6508	-13.9943	-14.6423	-7.05317	-10.3685	-13.4331	-14.1827	-18.9777	-6.02656	-6.43911	-12.2134	-20.789	-16.0455	-7.23709	-10.6005	-14.283	-14.582	-11.505	-14.3704	-14.4752	-12.2462
12	-14.6931	3.47133	-17.4826	-16.6743	-13.5143	-6.56322	-16.4883	-16.3921	-8.117	-16.1408	-10.6258	-13.9953	-11.6597	-13.4846	-18.2004	-15.8837	-17.6203	-10.536	-15.5134	-19.6997	-12.861	-10.8846	-12.6527	-7.92444	-17.604	-17.6767	-10.215	-17.642	-14.7073	-15.8451	-16.9029	-10.7018	-13.658	-14.1909	-15.7134	-19.3677	-8.98556	-9.766	-12.9683	-21.7552	-16.6457	-10.295	-13.959	-16.4916	-15.838	-14.159	-15.799	-15.897	-15.0853
13	-16.0689	2.71479	-18.8007	-17.4311	-14.763	-9.46185	-16.5108	-17.6201	-11.1312	-15.8148	-13.1153	-14.2789	-13.4366	-14.4132	-20.5279	-17.6428	-18.9815	-13.7145	-15.6403	-19.273	-15.2206	-14.2507	-15.7085	-10.2612	-17.2918	-17.8482	-12.3411	-18.5215	-15.7336	-16.2975	-17.9437	-13.9226	-16.3224	-13.8035	-16.1006	-18.7829	-11.5631	-13.0533	-12.8482	-21.3224	-16.243	-13.1847	-16.8693	-17.7109	-16.0283	-16.1055	-16.1326	-16.2081	-17.2638
14	-16.4852	2.22014	-18.9582	-17.1588	-14.9867	-11.8785	-15.5019	-17.6367	-13.5959	-14.4923	-14.6242	-13.7653	-14.3315	-14.1943	-21.576	-18.2355	-19.286	-16.2671	-14.7903	-17.8274	-16.5434	-17.2246	-18.1103	-11.7391	-16.2624	-17.1679	-13.6144	-18.3988	-15.6749	-15.5331	-17.723	-16.1009	-17.9703	-12.4517	-15.3639	-17.3984	-13.3828	-16.0063	-11.9378	-19.6753	-15.0189	-15.5671	-18.6653	-17.6746	-15.2306	-16.8789	-15.4488	-15.5538	-18.4437
15	-15.9618	2.33318	-17.9829	-15.9437	-14.2654	-13.4629	-13.7952	-16.6869	-15.1427	-12.5539	-14.8164	-12.5885	-14.3172	-12.9944	-21.1755	-17.6932	-18.5887	-17.8286	-13.1917	-15.6735	-16.6924	-19.3081	-19.4379	-12.1867	-14.7643	-15.7584	-13.9703	-17.4087	-14.5953	-13.9976	-16.3842	-16.9096	-18.4163	-10.43	-13.8496	-15.4585	-14.1852	-18.051	-10.6151	-17.2902	-13.2463	-17.0367	-18.9976	-16.6598	-13.6527	-16.4446	-13.9933	-14.1116	-18.4762
16	-14.6566	2.75367	-16.206	-14.211	-12.8268	-14.0145	-11.6926	-15.0453	-15.5287	-10.2794	-13.9857	-11.0083	-13.4497	-11.0895	-19.473	-16.175	-17.0839	-18.0584	-11.1863	-13.1472	-15.7742	-20.1217	-19.4709	-11.6399	-13.0548	-13.908	-13.4661	-15.784	-12.6453	-12.0929	-14.3203	-16.3154	-17.7232	-8.20164	-11.8578	-13.1945	-13.9343	-18.765	-9.11894	-14.5492	-11.1982	-17.2667	-17.9501	-14.9202	-11.5474	-15.0603	-12.0301	-12.1296	-17.3158
17	-12.8134	3.08174	-14.0322	-12.2344	-10.9379	-13.5346	-9.46388	-12.9961	-14.7984	-7.88444	-12.4068	-9.20082	-12.0624	-8.78754	-16.8131	-14.1484	-15.0041	-17.1741	-9.04844	-10.5865	-14.0389	-19.6821	-18.2017	-10.248	-11.3785	-11.8296	-12.3077	-13.7719	-10.2782	-10.1565	-11.9286	-14.4854	-16.1265	-6.02273	-9.66305	-10.8367	-12.7562	-18.1767	-7.6223	-11.7535	-9.14736	-16.2405	-15.7824	-12.747	-9.1714	-13.0068	-9.871	-9.85718	-15.3507
18	-10.6845	3.18576	-11.7258	-10.2299	-8.87997	-12.1781	-7.21055	-10.7848	-13.3468	-5.51926	-10.3742	-7.28758	-10.3915	-6.42685	-13.7699	-11.9296	-12.6276	-15.4656	-6.92233	-8.15988	-11.9217	-18.1836	-16.0958	-8.41733	-9.87409	-9.68436	-10.8199	-11.626	-7.78524	-8.37223	-9.45244	-12.0203	-13.9051	-4.05564	-7.47974	-8.51256	-10.9353	-16.4746	-6.22649	-9.09961	-7.23342	-14.3811	-12.8464	-10.4278	-6.76865	-10.5655	-7.68858	-7.51145	-12.9022
19	-8.48742	3.09905	-9.465	-8.37073	-6.86209	-10.3729	-4.98336	-8.59009	-11.4695	-3.28882	-8.12818	-5.36236	-8.61373	-4.19236	-10.7162	-9.74445	-10.1996	-13.2446	-4.901	-5.958	-9.66055	-15.93	-13.5247	-6.43355	-8.59355	-7.59073	-9.20264	-9.47927	-5.36855	-6.769	-7.051	-9.38373	-11.392	-2.41691	-5.45336	-6.29727	-8.80618	-13.991	-4.93045	-6.70964	-5.52836	-12.0384	-9.58009	-8.183	-4.48127	-8.01627	-5.59491	-5.26236	-10.2518
20	-6.37174	2.90031	-7.38133	-6.7364	-4.99019	-8.37427	-2.83679	-6.52136	-9.40827	-1.2526	-5.87113	-3.50809	-6.87148	-2.2011	-7.91861	-7.73836	-7.87107	-10.7892	-3.07844	-4.02742	-7.40558	-13.2191	-10.8273	-4.48348	-7.54391	-5.63442	-7.62609	-7.42248	-3.15705	-5.32929	-4.86644	-6.89657	-8.843	-1.07221	-3.62645	-4.23317	-6.58628	-11.0907	-3.70575	-4.60188	-4.04994	-9.54827	-6.30039	-6.12022	-2.39732	-5.53939	-3.66555	-3.19509	-7.64509
21	-4.43309	2.6751	-5.49422	-5.34457	-3.30741	-6.38595	-0.867333	-4.61724	-7.35209	0.565323	-3.71572	-1.79842	-5.27439	-0.526141	-5.53233	-5.99048	-5.74357	-8.33658	-1.46989	-2.40779	-5.24235	-10.4283	-8.26255	-2.71172	-6.64045	-3.87294	-6.20018	-5.51637	-1.17288	-4.05112	-2.94122	-4.79705	-6.42055	0.0375051	-1.98684	-2.35775	-4.43568	-8.19433	-2.51247	-2.73974	-2.79782	-7.18845	-3.18318	-4.30391	-0.574313	-3.2337	-1.96397	-1.35664	-5.30473
22	-2.71388	2.47856	-3.81367	-4.17858	-1.82155	-4.56652	0.848727	-2.8953	-5.38882	2.13676	-1.74133	-0.282	-3.80409	0.785061	-3.61421	-4.45018	-3.87076	-6.024	-0.107333	-1.03173	-3.22727	-7.771	-6.0167	-1.13985	-5.811	-2.34264	-4.94873	-3.80352	0.578636	-2.90706	-1.29267	-3.06115	-4.21627	0.976152	-0.526636	-0.711848	-2.45067	-5.52067	-1.34052	-1.10624	-1.71555	-5.08864	-0.381364	-2.75809	0.945848	-1.18664	-0.477909	0.230364	-3.30473
23	-1.22682	2.32599	-2.34322	-3.21567	-0.529889	-2.95922	2.238	-1.36767	-3.561	3.43222	-0.0237778	1.05	-2.43367	1.80167	-2.04978	-3.06333	-2.29078	-3.912	0.992556	0.134333	-1.37878	-5.39344	-4.10656	0.226889	-5.012	-1.02733	-3.868	-2.27489	2.06867	-1.90344	0.0835556	-1.632	-2.263	1.79722	0.752556	0.649778	-0.706444	-3.191	-0.21	0.297667	-0.779	-3.292	1.968	-1.41844	2.19356	0.538667	0.793667	1.562	-1.66133
24	0.0315404	2.2091	-1.10722	-2.4066	0.615485	-1.57005	3.27197	-0.055	-1.92855	4.44343	1.39687	2.18933	-1.17152	2.57219	-0.753596	-1.77842	-0.97	-2.02264	1.82933	1.09573	0.267465	-3.39322	-2.50956	1.38603	-4.223	0.0763636	-2.95691	-0.938505	3.30637	-1.05341	1.16633	-0.444717	-0.606273	2.53773	1.84524	1.71765	0.790636	-1.27622	0.840586	1.46062	0.0185152	-1.81364	3.83573	-0.255616	3.17557	1.9487	1.85567	2.61518	-0.339091
25	1.07	2.10672	-0.102	-1.69533	1.621	-0.397061	3.956	1.00033	-0.49	5.17855	2.52867	3.13382	-0.0454545	3.14803	0.342576	-0.588818	0.108182	-0.375364	2.437	1.82709	1.67715	-1.76567	-1.17715	2.31845	-3.44391	0.983091	-2.15909	0.201576	4.281	-0.378515	1.95633	0.531394	0.784636	3.20421	2.73039	2.48148	2.02712	0.254	1.75573	2.34509	0.654182	-0.538909	5.21436	0.73703	3.9083	3.04291	2.70691	3.444	0.705364
26	1.89976	2.00621	0.697667	-1.04422	2.47403	0.552354	4.34964	1.82024	0.737818	5.70728	3.39521	3.89018	0.912727	3.57274	1.26002	0.478758	0.974626	1.02221	2.85633	2.31255	2.82028	-0.452556	-0.0675556	3.07232	-2.68445	1.71479	-1.44736	1.13026	4.97389	0.144202	2.48511	1.3473	1.91864	3.77979	3.41936	2.95575	3.00706	1.48644	2.47624	2.95878	1.1163	0.58	6.13785	1.55462	4.41729	3.84597	3.34176	4.06855	1.52627
27	2.53805	1.90439	1.312	-0.432333	3.16237	1.30876	4.54236	2.45903	1.71936	6.07098	4.04544	4.47091	1.70336	3.88832	1.99382	1.40667	1.6703	2.17639	3.09956	2.57191	3.69126	0.580889	0.841677	3.6721	-1.96718	2.29755	-0.814364	1.84174	5.36994	0.527949	2.76078	2.01648	2.81036	4.23911	3.92981	3.18769	3.74999	2.48267	3.01164	3.33601	1.42703	1.56564	6.67227	2.22565	4.73171	4.4053	3.76752	4.50091	2.18333
28	3.00631	1.80941	1.782	0.123909	3.667	1.89955	4.57945	2.97564	2.44609	6.28082	4.526	4.88245	2.33027	4.14845	2.57536	2.17855	2.21564	3.07555	3.171	2.61482	4.34718	1.377	1.59618	4.129	-1.33355	2.74618	-0.263273	2.378	5.524	0.785273	2.806	2.54082	3.47709	4.55236	4.276	3.23182	4.26345	3.307	3.36764	3.52255	1.60909	2.40691	6.94936	2.74836	4.91564	4.81391	3.98764	4.74782	2.71255
29	3.32504	1.72772	2.146	0.600758	4.02296	2.36934	4.48776	3.41895	2.98573	6.33023	4.90085	5.14312	2.80188	4.36862	3.02232	2.80688	2.64187	3.7183	3.06278	2.44736	4.80907	1.96311	2.22969	4.47173	-0.795818	3.08667	0.208909	2.75599	5.44992	0.940172	2.61656	2.92986	3.93464	4.72491	4.4739	3.13412	4.61808	4.001	3.54962	3.57212	1.68327	3.08973	7.03033	3.12457	5.00748	5.11476	4.0173	4.81082	3.14333
30	3.51197	1.66282	2.44678	0.980202	4.24167	2.74963	4.29421	3.81331	3.38555	6.20559	5.18269	5.28358	3.11842	4.54377	3.35065	3.31118	2.95544	4.09424	2.80989	2.06903	5.08657	2.42211	2.77248	4.7413	-0.362182	3.34091	0.593091	2.99468	5.14049	1.03843	2.27056	3.22108	4.23036	4.75246	4.53919	2.96647	4.85451	4.60044	3.56945	3.54169	1.66542	3.60864	6.95282	3.35317	5.03015	5.31658	3.86258	4.69827	3.47573
31	3.5869	1.6136	2.68567	1.27024	4.32627	3.05479	4.069	4.14482	3.66227	5.89197	5.36497	5.33691	3.312	4.65394	3.56494	3.71155	3.15403	4.23182	2.43633	1.55909	5.17382	2.79267	3.23794	4.95033	-0.0454545	3.51055	0.872273	3.11652	4.64139	1.11573	1.84833	3.43785	4.41518	4.65394	4.48967	2.84458	4.99445	5.11033	3.47336	3.50515	1.60118	3.94782	6.71445	3.44309	4.99382	5.40227	3.58173	4.43209	3.71136
32	3.57001	1.57237	2.85778	1.4867	4.27043	3.27604	3.88848	4.42049	3.84127	5.47605	5.41131	5.34948	3.41655	4.6798	3.66488	4.0073	3.25062	4.15324	2.01822	1.046	5.05989	3.09311	3.61555	5.08792	0.171364	3.5847	1.04855	3.13186	3.98862	1.21326	1.45444	3.57962	4.52355	4.48153	4.37492	2.83887	5.04548	5.51733	3.27757	3.5199	1.54918	4.10927	6.33967	3.38325	4.90405	5.37442	3.24333	4.04845	3.83582
33	3.49332	1.52582	2.94656	1.66351	4.06563	3.38889	3.81121	4.66895	3.92927	5.07802	5.31141	5.37561	3.47588	4.64848	3.67678	4.17888	3.28668	3.88342	1.69678	0.684182	4.79655	3.31967	3.89257	5.13681	0.317727	3.55173	1.13182	3.0853	3.20701	1.38352	1.22244	3.65093	4.57436	4.34042	4.22369	2.98127	5.00326	5.78589	3.01058	3.58068	1.58312	4.11582	5.8493	3.15902	4.79311	5.21348	2.93291	3.61136	3.83715
34	3.40157	1.47046	2.96867	1.84633	3.78167	3.38233	3.853	4.918	3.934	4.81133	5.05667	5.461	3.55	4.60067	3.64233	4.224	3.329	3.489	1.60767	0.574	4.45267	3.48133	4.06867	5.106	0.437	3.434	1.136	3.042	2.341	1.65967	1.24433	3.68333	4.592	4.30067	4.087	3.259	4.90333	5.87033	2.72933	3.647	1.74	3.994	5.297	2.81067	4.72333	4.906	2.75	3.228	3.741
35	3.3499	1.41928	2.98978	2.0806	3.52761	3.30096	3.97391	5.17528	3.869	4.73723	4.69152	5.61691	3.68882	4.58018	3.62231	4.19761	3.43203	3.11903	1.74822	0.771424	4.13062	3.60844	4.20356	5.00636	0.568818	3.32109	1.11427	3.06006	1.4982	2.04423	1.52833	3.72438	4.62864	4.35864	4.0421	3.61724	4.83444	5.764	2.47352	3.68915	2.02676	3.80009	4.79482	2.46871	4.7841	4.48533	2.79652	3.09155	3.6097
36	3.38078	1.38453	3.06856	2.3808	3.40914	3.20747	4.10991	5.42196	3.74755	4.86335	4.34	5.83139	3.87955	4.62373	3.66971	4.19094	3.60662	2.93418	2.07978	1.26039	3.94159	3.73989	4.38613	4.84964	0.730636	3.31133	1.17045	3.14749	0.780434	2.49328	2.04911	3.83057	4.746	4.47584	4.15969	4.01612	4.8742	5.53267	2.25399	3.75051	2.44961	3.59518	4.42552	2.23354	5.09297	4.099	3.05124	3.26609	3.52442
37	3.51623	1.36487	3.195	2.71173	3.45773	3.17364	4.27891	5.65018	3.558	5.14473	4.15055	6.12736	4.08682	4.73009	3.81791	4.23273	3.82118	2.98636	2.583	2.00936	3.95464	3.902	4.66109	4.64509	0.977818	3.46636	1.35155	3.288	0.318818	2.95045	2.753	4.00945	4.97218	4.62127	4.48827	4.459	5.02945	5.3	2.10518	3.94818	3.03818	3.40173	4.21727	2.16855	5.63718	3.87645	3.51755	3.709	3.53209
38	3.76201	1.34662	3.34956	3.08645	3.64164	3.25259	4.51248	5.89361	3.31518	5.46881	4.18734	6.50009	4.3153	4.87852	4.04697	4.35042	4.07376	3.25315	3.20144	2.9067	4.15389	4.09956	5.0107	4.42895	1.39709	3.81164	1.642	3.51062	0.270525	3.42439	3.59244	4.2463	5.31027	4.80412	4.88629	4.91519	5.28177	5.21156	2.1571	4.30799	3.77309	3.23327	4.15782	2.34707	6.21806	3.90218	4.14797	4.311	3.65391
39	4.10131	1.31429	3.59967	3.59373	3.9472	3.46273	4.80439	6.17231	3.11173	5.75588	4.43593	6.86555	4.62358	5.05319	4.35759	4.58285	4.39498	3.72018	3.78744	3.75145	4.52125	4.33178	5.36182	4.29578	1.99127	4.31458	1.90455	3.85295	0.747444	3.93472	4.41511	4.56267	5.75791	5.05008	5.08803	5.3039	5.60759	5.28167	2.49072	4.76573	4.46339	3.06	4.24894	2.79139	6.69152	4.20033	4.71973	4.88436	3.92324
40	4.48008	1.24848	3.99467	4.26536	4.37433	3.79776	5.10382	6.45618	3.08564	5.94552	4.81982	7.059	5.01864	5.25315	4.79285	4.93318	4.78815	4.335	4.236	4.32436	5.02179	4.62033	5.65412	4.37476	2.60345	4.87536	2.63636	4.30512	1.64197	4.46618	5.05367	4.98945	6.23445	5.29373	4.81015	5.56918	5.94748	5.44433	3.04373	5.18661	4.73645	2.83918	4.49591	3.45055	7.007	4.64309	4.80773	5.10518	4.34527
41	4.79128	1.19063	4.47089	4.99187	4.87907	4.19749	5.34067	6.66438	3.27873	6.03265	5.19027	6.87882	5.3847	5.47493	5.3453	5.31888	5.19739	4.96506	4.492	4.62521	5.5673	4.97444	5.90692	4.61011	3.07545	5.33106	3.17382	4.78742	2.49092	4.93916	5.43122	5.44324	6.47509	5.32423	3.90405	5.69505	6.15912	5.63444	3.61707	5.42673	4.36045	2.58173	4.87518	4.16247	7.14125	5.05691	4.21161	4.67155	4.81485
42	4.91375	1.24283	4.81044	5.60981	5.31883	4.53035	5.46739	6.69341	3.51845	6.04161	5.32619	6.18442	5.58718	5.65311	5.893	5.62585	5.51796	5.4473	4.55167	4.76224	5.96008	5.34544	6.12816	4.86486	3.34645	5.49615	3.60509	5.13156	2.81756	5.27703	5.56444	5.8159	6.18618	4.96678	2.40989	5.57396	6.04993	5.76567	4.03432	5.35707	3.26536	2.33055	5.28888	4.68258	7.05513	5.19203	2.92321	3.48564	5.16591
43	4.74374	1.48143	4.79	6.01755	5.48894	4.70748	5.41709	6.45279	3.46091	5.89991	5.03145	5.00818	5.55809	5.76352	6.30209	5.77191	5.672	5.60882	4.455	4.81073	6.01558	5.60567	6.23727	5.01327	3.46691	5.22882	3.83364	5.19352	2.34394	5.49773	5.31567	6.00255	5.14645	4.04306	0.567788	5.02509	5.38718	5.65233	4.30127	4.77406	1.63627	2.01982	5.55	4.90948	6.71285	4.74727	1.12745	1.632	5.20318
44	4.21293	1.8708	4.29778	6.19288	5.2491	4.70552	4.99903	5.85941	2.87618	5.43387	4.19562	3.50288	5.14761	5.82035	6.51193	5.726	5.62225	5.26418	4.14089	4.53464	5.55623	5.67422	6.0987	4.99886	3.28564	4.40536	3.88964	4.81368	0.998283	5.67917	4.44144	5.87925	3.32591	2.53017	-1.277	3.98767	4.03588	5.179	4.54186	3.62796	-0.170455	1.56255	5.51439	4.83539	6.00108	3.6723	-0.816061	-0.591182	4.66373
45	3.31614	2.29152	3.31333	5.93967	4.55033	4.50722	4.15233	4.79511	1.716	4.50944	2.75222	1.90167	4.18233	5.783	6.46967	5.45033	5.24256	4.308	3.46267	3.688	4.45811	5.51467	5.50044	4.81522	2.605	3.05967	3.777	3.84267	-0.879444	5.66089	2.96122	5.36456	0.992	0.664556	-2.84589	2.65267	2.25467	4.26933	4.85822	2.06422	-1.71333	0.882	5.05167	4.33267	4.88344	2.07933	-2.495	-2.782	3.39633
46	2.14829	2.60469	1.974	5.165	3.43127	3.99918	3.05082	3.30982	0.112455	3.21009	0.990727	0.395	2.71482	5.40582	5.90782	4.79736	4.39264	2.826	2.394	2.40309	2.82518	5.031	4.22909	4.29245	1.43073	1.43055	3.26982	2.35927	-2.85036	5.093	1.206	4.25418	-1.33127	-1.14091	-3.91736	1.27527	0.403909	2.921	5.044	0.362364	-2.724	-0.0912727	4.03864	3.33618	3.50118	0.207	-3.709	-4.46491	1.56082
47	0.879788	2.72133	0.554556	3.97011	2.1402	3.10927	1.91779	1.64605	-1.55464	1.76576	-0.787737	-0.902697	0.977091	4.46789	4.66578	3.70055	3.14035	1.06645	1.09822	0.966727	1.04045	4.04022	2.44278	3.25371	0.174182	-0.164424	2.34745	0.755838	-4.53673	3.88252	-0.395333	2.52926	-3.12273	-2.62644	-4.38101	0.0576869	-1.17573	1.29022	4.8088	-1.21807	-3.11067	-1.16127	2.5257	2.05463	2.09521	-1.60552	-4.40355	-5.42955	-0.521455
48	-0.290647	2.63166	-0.664444	2.60559	0.983293	1.94537	0.932818	0.059303	-3.02864	0.384758	-2.32276	-1.88036	-0.739515	3.11526	3.05408	2.31848	1.72079	-0.664212	-0.105889	-0.353758	-0.567354	2.69478	0.58	1.83687	-0.897182	-1.46376	1.183	-0.628889	-5.51093	2.38902	-1.61433	0.602737	-4.096	-3.6056	-4.21631	-0.808343	-2.26717	-0.306556	4.10896	-2.48366	-2.91527	-2.10682	0.853242	0.760283	0.793707	-3.05461	-4.57591	-5.61555	-2.49648
49	-1.19689	2.376	-1.56167	1.33006	0.159273	0.754121	0.177545	-1.32542	-4.07264	-0.801182	-3.41785	-2.48191	-2.15345	1.60803	1.4497	0.947273	0.378636	-2.07364	-1.017	-1.32618	-1.86294	1.22767	-0.995212	0.439091	-1.63509	-2.41491	0.0530909	-1.65297	-5.79052	1.03867	-2.344	-1.03873	-4.22227	-3.9007	-3.52197	-1.16345	-2.71836	-1.673	3.12745	-3.29752	-2.16955	-2.73145	-0.705727	-0.299515	-0.394	-4.02345	-4.18255	-5.10082	-4.02882
50	-1.76353	2.02723	-2.11667	0.258747	-0.396242	-0.264354	-0.396636	-2.5107	-4.52536	-1.71477	-4.01542	-2.6713	-3.13036	0.18397	0.114263	-0.206242	-0.754697	-3.07579	-1.51233	-1.84718	-2.80897	-0.112444	-2.05252	-0.676374	-1.99255	-3.00291	-0.824182	-2.28864	-5.47934	-0.0193636	-2.53422	-2.12922	-3.64991	-3.55249	-2.47509	-0.967747	-2.59695	-2.68156	2.14129	-3.58109	-1.02806	-2.94782	-1.99997	-1.06175	-1.46253	-4.47009	-3.35633	-4.02836	-5.01985
51	-1.95575	1.68677	-2.29989	-0.558283	-0.727	-1.04843	-0.774818	-3.44514	-4.43755	-2.26606	-4.09737	-2.47036	-3.56794	-0.955869	-0.855384	-1.0517	-1.54673	-3.64912	-1.50444	-1.89445	-3.29934	-1.12444	-2.44277	-1.40322	-2.02373	-3.17103	-1.34855	-2.50781	-4.67495	-0.756525	-2.18322	-2.50335	-2.57409	-2.71328	-1.19968	-0.282202	-1.98252	-3.20267	1.33529	-3.29754	0.413758	-2.81673	-2.91515	-1.60785	-2.31299	-4.35221	-2.23027	-2.54382	-5.45682
52	-1.77322	1.50152	-2.09667	-1.02855	-0.820394	-1.5533	-0.904636	-3.99164	-3.86464	-2.39976	-3.6883	-1.95473	-3.42364	-1.64282	-1.48379	-1.522	-1.85879	-3.75027	-1.00467	-1.52773	-3.238	-1.69067	-2.1647	-1.75785	-1.73955	-2.90255	-1.42545	-2.32267	-3.50345	-1.18161	-1.411	-2.16688	-1.24127	-1.5273	0.190636	0.754212	-1.00506	-3.165	0.839515	-2.512	2.05036	-2.34727	-3.36264	-1.97561	-2.80961	-3.73673	-0.939364	-0.850545	-5.37245
53	-1.24618	1.5569	-1.56022	-1.05975	-0.647636	-1.6908	-0.750909	-4.04347	-2.86382	-2.12865	-2.87764	-1.20727	-2.75258	-1.8242	-1.79208	-1.57733	-1.65871	-3.33742	-0.108889	-0.842758	-2.68325	-1.76556	-1.37681	-1.75946	-1.12173	-2.26818	-0.990636	-1.80217	-2.09928	-1.27408	-0.372	-1.27435	0.158364	-0.126869	1.60094	1.99604	0.197131	-2.61867	0.765687	-1.34703	3.74382	-1.51091	-3.32842	-2.1203	-2.90254	-2.77552	0.398727	0.874545	-4.83418
54	-0.428718	1.7533	-0.752444	-0.661747	-0.197828	-1.43959	-0.308727	-3.57551	-1.58955	-1.50418	-1.80534	-0.295485	-1.64979	-1.53056	-1.74435	-1.21636	-1.00344	-2.40845	1.09033	0.0680303	-1.74207	-1.33733	-0.234182	-1.40204	-0.240364	-1.37467	-0.147455	-1.00247	-0.567202	-0.999869	0.824778	0.0128081	1.50773	1.35282	2.95439	3.332	1.50675	-1.64078	1.07755	0.0699091	5.3523	-0.390545	-2.84812	-1.98465	-2.61235	-1.58861	1.69594	2.51782	-3.91903
55	0.590107	1.95471	0.258	0.0617273	0.425364	-0.872818	0.346273	-2.71264	-0.171182	-0.635909	-0.628818	0.718455	-0.314636	-0.856455	-1.33918	-0.555455	-0.0722727	-1.12527	2.48	1.08318	-0.528545	-0.462	1.11718	-0.683636	0.812364	-0.327818	0.992545	-0.00509091	0.972636	-0.352818	2.094	1.54055	2.72591	2.79791	4.19745	4.67527	2.81036	-0.336	1.65327	1.59282	6.80836	0.911818	-1.99109	-1.57136	-2.00645	-0.291091	2.91745	4.00782	-2.77964
56	1.71728	2.09651	1.39489	1.03544	1.15311	-0.0581111	1.165	-1.60633	1.29	0.384778	0.555778	1.76667	1.125	0.0995556	-0.611778	0.332	1.02789	0.384667	3.94044	2.13833	0.858	0.802556	2.53989	0.290222	1.954	0.761667	2.323	1.09856	2.41478	0.546778	3.36811	3.13889	3.774	4.13522	5.31022	5.961	4.04444	1.18033	2.40156	3.115	8.08867	2.314	-0.865333	-0.909667	-1.13311	1.00767	4.04467	5.316	-1.51267
57	2.88441	2.16135	2.553	2.16488	1.94329	0.948455	2.09661	-0.363919	2.68155	1.49221	1.68552	2.80406	2.56561	1.21793	0.343364	1.3623	2.21395	1.98755	5.35811	3.184	2.30952	2.26611	3.91263	1.41704	3.10127	1.82979	3.73018	2.22715	3.71042	1.58289	4.59678	4.69697	4.62218	5.32658	6.29162	7.14458	5.17194	2.72756	3.25455	4.57056	9.20148	3.72218	0.368939	-0.0435556	-0.0846667	2.23915	5.069	6.42527	-0.216576
58	4.02924	2.16211	3.694	3.37276	2.765	2.05491	3.092	0.937636	3.95373	2.62882	2.70473	3.80382	3.92755	2.40312	1.42261	2.45118	3.41779	3.57136	6.67267	4.17109	3.75606	3.794	5.17406	2.60921	4.19964	2.83055	5.10236	3.33473	4.83679	2.66688	5.75033	6.15358	5.31464	6.35221	7.15855	8.2023	6.17988	4.21067	4.14548	5.91664	10.1691	5.05055	1.60618	0.958303	1.03785	3.37091	5.99273	7.38736	1.03418
59	5.11169	2.12005	4.79044	4.58061	3.60244	3.19164	4.10352	2.23343	5.09536	3.7447	3.6053	4.75927	5.15906	3.59557	2.55746	3.52421	4.58665	5.05652	7.84644	5.07745	5.15516	5.283	6.28711	3.77977	5.22818	3.73715	6.38691	4.39292	5.80925	3.72772	6.81422	7.45757	5.87809	7.25858	7.9347	9.13129	7.05945	5.57211	5.02953	7.12991	11.0327	6.26036	2.78333	2.03172	2.16612	4.39252	6.82667	8.23218	2.20812
60	6.11554	2.05465	5.82078	5.74133	4.43994	4.30321	5.09824	3.46474	6.10582	4.81077	4.39714	5.67136	6.25179	4.75375	3.69564	4.54382	5.67663	6.41003	8.85867	5.91609	6.46989	6.665	7.2447	4.8748	6.17455	4.54155	7.55173	5.38522	6.6744	4.7202	7.77889	8.62311	6.34164	8.06292	8.63262	9.94561	7.83032	6.77222	5.88921	8.19415	11.8132	7.341	3.85485	3.13021	3.25176	5.30739	7.58809	8.98627	3.31394
61	7.03055	1.98081	6.77933	6.83303	5.27206	5.32679	6.05218	4.59664	7.008	5.82333	5.10494	6.53364	7.20718	5.84327	4.78367	5.48345	6.66542	7.61391	9.732	6.68991	7.66021	7.90867	8.06182	5.87303	7.03127	5.23473	8.58318	6.30155	7.45785	5.61894	8.64967	9.65367	6.74291	8.7777	9.26633	10.6543	8.505	7.80733	6.71727	9.12148	12.5061	8.297	4.82055	4.20745	4.26167	6.13645	8.27755	9.66127	4.35927
62	7.85206	1.90883	7.65767	7.83365	6.10212	6.23996	6.94782	5.61149	7.82636	6.78342	5.73605	7.34267	8.03858	6.84897	5.7756	6.32867	7.54761	8.67055	10.4992	7.39445	8.71382	9.01278	8.77542	6.75959	7.80827	5.82036	9.48936	7.14363	8.17133	6.40995	9.43922	10.5505	7.10727	9.4013	9.83121	11.2641	9.0912	8.69811	7.51251	9.92546	13.1068	9.15482	5.68467	5.22475	5.17911	6.8877	8.89388	10.2542	5.33964
63	8.57931	1.8437	8.44989	8.73658	6.92181	7.0521	7.76624	6.50216	8.55545	7.68585	6.30437	8.10115	8.74673	7.77411	6.6517	7.05915	8.31687	9.58427	11.1592	8.00427	9.64123	9.98289	9.41425	7.53008	8.51373	6.30673	10.2675	7.91813	8.82993	7.07449	10.1501	11.3096	7.44527	9.93738	10.3129	11.7765	9.60198	9.45556	8.26675	10.6178	13.6037	9.92536	6.45385	6.16567	6.00284	7.56161	9.42885	10.7613	6.23524
64	9.21382	1.78859	9.155	9.54118	7.711	7.76491	8.50018	7.269	9.18364	8.52864	6.82436	8.80836	9.34309	8.62	7.407	7.67236	8.96836	10.3701	11.704	8.52064	10.4487	10.822	9.99436	8.21364	9.15482	6.70145	10.9057	8.63236	9.43045	7.63227	10.783	11.9543	7.76736	10.3715	10.7074	12.1895	10.0375	10.084	8.96073	11.2125	14.0023	10.594	7.13073	7.025	6.73255	8.14655	9.89018	11.1961	7.051
65	9.75766	1.74228	9.76067	10.2517	8.46268	8.36062	9.15867	7.91755	9.71427	9.30637	7.29515	9.45336	9.84552	9.39424	8.0513	8.17994	9.51966	11.0251	12.1082	8.95155	11.1518	11.5084	10.53	8.80702	9.73964	7.00758	11.4069	9.29554	9.97179	8.08328	11.3309	12.483	8.07909	10.6936	11.0095	12.498	10.3975	10.5656	9.57757	11.7257	14.3125	11.1515	7.73497	7.79331	7.36959	8.6537	10.2855	11.5681	7.79555
66	10.2143	1.70377	10.274	10.8597	9.16338	8.83808	9.74673	8.44635	10.1552	9.99811	7.70438	10.0268	10.2712	10.1008	8.59413	8.59648	9.98843	11.5489	12.3947	9.30094	11.7573	12.0631	11.0268	9.30355	10.2711	7.22085	11.7955	9.90619	10.4464	8.42992	11.8054	12.8879	8.38345	10.9105	11.202	12.714	10.6982	10.9222	10.1201	12.1585	14.5443	11.6085	8.27467	8.48194	7.91034	9.07767	10.6259	11.8771	8.46652
67	10.59	1.67226	10.6933	11.3583	9.791	9.206	10.263	8.88533	10.512	10.6097	8.03267	10.53	10.637	10.741	9.05467	8.937	10.379	11.951	12.5713	9.58	12.2543	12.4813	11.482	9.708	10.752	7.342	12.098	10.4493	10.8453	8.67967	12.1957	13.1687	8.685	11.053	11.3083	12.8673	10.9503	11.1637	10.583	12.5263	14.702	11.97	8.755	9.09533	8.36167	9.421	10.92	12.125	9.062
68	10.8909	1.64923	11.0247	11.7596	10.3315	9.47592	10.6924	9.24741	10.7705	11.1406	8.29204	10.9706	10.9482	11.3071	9.44875	9.20552	10.6946	12.2209	12.6373	9.79873	12.6409	12.7774	11.8951	10.0452	11.1745	7.38361	12.3355	10.9203	11.167	8.85792	12.4983	13.3587	8.99118	11.1574	11.3566	12.9741	11.1671	11.298	10.9571	12.8498	14.7773	12.2316	9.17391	9.61768	8.73811	9.69452	11.1619	12.3259	9.56976
69	11.1307	1.63361	11.2801	12.0743	10.7831	9.65217	11.0548	9.55181	10.961	11.5957	8.51704	11.3686	11.2197	11.7974	9.78983	9.42388	10.9426	12.3903	12.6076	9.98339	12.931	12.9738	12.266	10.3305	11.556	7.38276	12.5383	11.3242	11.4141	8.98241	12.7281	13.469	9.30691	11.2467	11.366	13.0491	11.3618	11.3338	11.2386	13.1465	14.7911	12.4307	9.54182	10.0452	9.05239	9.92833	11.3605	12.5135	10.009
70	11.3255	1.62213	11.4983	12.3287	11.1505	9.76682	11.3685	9.82021	11.1151	11.9915	8.7343	11.7216	11.4615	12.2203	10.0977	9.60573	11.1426	12.4904	12.5297	10.1455	13.1439	13.088	12.5967	10.5778	11.9036	7.36573	12.7181	11.6757	11.6126	9.07873	12.9083	13.506	9.63109	11.3447	11.3387	13.1013	11.5424	11.2977	11.4416	13.422	14.7525	12.5879	9.868	10.4179	9.31521	10.1383	11.5178	12.7035	10.4035
71	11.4905	1.61156	11.708	12.5577	11.4549	9.85196	11.6489	10.066	11.26	12.3445	8.95022	12.0245	11.6803	12.589	10.3919	9.76985	11.3256	12.5496	12.4231	10.2964	13.2997	13.1447	12.8959	10.7986	12.2272	7.35579	12.8849	11.9924	11.7839	9.17271	13.0589	13.4856	9.96427	11.4572	11.2713	13.1362	11.706	11.2171	11.5826	13.6728	14.668	12.7204	10.1688	10.7681	9.52949	10.3304	11.633	12.9009	10.7785
72	11.636	1.60237	11.9162	12.7712	11.7052	9.92311	11.8983	10.2941	11.4133	12.6553	9.17157	12.2755	11.8732	12.9189	10.6888	9.91788	11.4968	12.5883	12.2906	10.4496	13.4165	13.1728	13.1698	10.9908	12.5345	7.37091	13.0322	12.2911	11.948	9.28147	13.1948	13.4259	10.3156	11.5755	11.1684	13.1597	11.8542	11.1042	11.6818	13.8834	14.5426	12.8335	10.4555	11.1079	9.70293	10.4993	11.7055	13.1015	11.1465
73	11.7654	1.59618	12.119	12.9685	11.9071	9.98745	12.1193	10.5016	11.5533	12.926	9.40682	12.4686	12.0305	13.2083	10.9868	10.0273	11.6486	12.6129	12.127	10.5951	13.5023	13.195	13.4179	11.1455	12.8234	7.416	13.1556	12.5867	12.1045	9.40764	13.325	13.3268	10.6955	11.6902	11.0438	13.1815	11.9906	10.972	11.7481	14.0452	14.3906	12.9321	10.7279	11.4395	9.83845	10.647	11.7274	13.2914	11.5162
74	11.8777	1.59523	12.3123	13.1569	12.0651	10.0548	12.3055	10.6847	11.6591	13.1522	9.64424	12.5993	12.1492	13.4635	11.2891	10.0959	11.7871	12.6318	11.9246	10.7073	13.5651	13.1844	13.6393	11.2459	13.0839	7.4973	13.2562	12.8889	12.2462	9.54775	13.451	13.1707	11.094	11.7975	10.8977	13.2146	12.1087	10.8296	11.7952	14.1666	14.2173	13.0226	10.9838	11.7528	9.93682	10.7739	11.7065	13.4624	11.8854
75	11.9721	1.60053	12.4868	13.3383	12.1894	10.1172	12.4468	10.8506	11.7197	13.3341	9.85025	12.6732	12.2338	13.6821	11.5951	10.133	11.915	12.6345	11.6932	10.7951	13.6102	13.1309	13.8274	11.2914	13.3052	7.6247	13.3337	13.198	12.3638	9.69382	13.5711	12.9534	11.497	11.8968	10.7247	13.2698	12.1881	10.6846	11.8363	14.2511	14.0296	13.1119	11.2282	12.0357	9.99678	10.8838	11.6465	13.6215	12.2497
76	12.0489	1.61149	12.629	13.4995	12.2808	10.1545	12.548	11.0079	11.7487	13.4806	10.0172	12.7033	12.2829	13.8494	11.8912	10.1491	12.0386	12.6085	11.4357	10.8851	13.6409	13.0403	13.9722	11.2968	13.4947	7.79827	13.3889	13.5065	12.457	9.84364	13.6897	12.6782	11.9019	11.99	10.534	13.3582	12.2335	10.5403	11.8751	14.2998	13.8384	13.2018	11.4551	12.2777	10.0107	10.9808	11.5535	13.7751	12.6027
77	12.1103	1.62751	12.7351	13.6356	12.333	10.1812	12.6182	11.1488	11.7689	13.5924	10.1655	12.7059	12.2916	13.9689	12.1633	10.153	12.1602	12.5512	11.1586	10.987	13.663	12.9213	14.0878	11.2739	13.6587	8.01358	13.4262	13.8086	12.5407	9.99611	13.8082	12.3556	12.3125	12.078	10.3422	13.4867	12.2503	10.3917	11.9191	14.3121	13.6491	13.2887	11.6633	12.4708	9.98492	11.0774	11.4396	13.9284	12.9375
78	12.1602	1.64682	12.7998	13.7483	12.3528	10.2226	12.6637	11.2557	11.787	13.6673	10.3118	12.691	12.2897	14.0517	12.4088	10.166	12.2782	12.469	10.873	11.0997	13.6812	12.7718	14.1851	11.2247	13.802	8.264	13.447	14.0926	12.622	10.1574	13.9361	12.0112	12.726	12.1553	10.1639	13.6549	12.2442	10.237	11.9543	14.2854	13.4597	13.367	11.8573	12.623	9.936	11.1847	11.3153	14.085	13.2457
79	12.2006	1.66653	12.8237	13.8237	12.3569	10.2888	12.6768	11.3365	11.8006	13.7247	10.4609	12.6637	12.2992	14.105	12.6276	10.1927	12.3902	12.3712	10.5913	11.2223	13.6976	12.5877	14.2688	11.1535	13.9183	8.54291	13.4527	14.3445	12.6994	10.3372	14.0843	11.6818	13.1379	12.2085	10.0081	13.8558	12.2275	10.084	11.9765	14.2256	13.2699	13.4261	12.038	12.7436	9.88645	11.3014	11.1909	14.2448	13.5206
80	12.2329	1.68501	12.8253	13.8391	12.3544	10.3716	12.6492	11.3897	11.8034	13.7792	10.6121	12.6357	12.3302	14.1303	12.8178	10.2247	12.498	12.2641	10.3296	11.3556	13.7173	12.3851	14.3455	11.0602	14.0083	8.84691	13.4487	14.5533	12.7695	10.5376	14.2477	11.394	13.5439	12.2256	9.88283	14.0775	12.2231	9.93367	11.9924	14.1313	13.0785	13.4683	12.1978	12.8355	9.85685	11.4115	11.07	14.3942	13.7556
81	12.2581	1.70229	12.8178	13.8144	12.351	10.4553	12.5751	11.4084	11.793	13.8383	10.7631	12.6118	12.3855	14.1258	12.9733	10.2455	12.6138	12.1421	10.0871	11.5062	13.7448	12.1848	14.4212	10.947	14.0704	9.17636	13.4444	14.7161	12.8337	10.7538	14.4233	11.1647	13.9341	12.2095	9.79333	14.3057	12.2464	9.78178	12.0072	14.003	12.8848	13.5015	12.3271	12.9019	9.86995	11.502	10.9548	14.5225	13.9484
82	12.2785	1.71899	12.806	13.7627	12.357	10.5299	12.4526	11.3982	11.7715	13.9038	10.9171	12.5933	12.4791	14.0959	13.0925	10.2415	12.7539	12.0075	9.857	11.6713	13.7867	12.007	14.4984	10.8167	14.1047	9.52509	13.4547	14.842	12.8975	10.9833	14.607	11.0133	14.2982	12.1697	9.73691	14.521	12.3028	9.628	12.0205	13.8529	12.7081	13.5362	12.4236	12.9439	9.93764	11.5846	10.8556	14.6284	14.091
83	12.298	1.73417	12.79	13.6898	12.3767	10.602	12.2961	11.378	11.7346	13.9801	11.0826	12.5877	12.6217	14.0402	13.1779	10.2126	12.9295	11.8744	9.63133	11.8421	13.8528	11.8523	14.5823	10.6723	14.1087	9.88861	13.48	14.9331	12.962	11.2265	14.7918	10.9259	14.63	12.1089	9.71132	14.7064	12.4011	9.48422	12.0302	13.6916	12.5676	13.5829	12.4867	12.9655	10.0654	11.6767	10.7815	14.7055	14.1831
84	12.3209	1.74711	12.7604	13.6143	12.4136	10.6785	12.1203	11.3675	11.6895	14.072	11.2731	12.6044	12.8193	13.9597	13.2385	10.1629	13.1438	11.7678	9.39267	12.0245	13.9501	11.7088	14.6754	10.5196	14.0877	10.2652	13.5029	14.9899	13.032	11.4882	14.9802	10.8994	14.9221	12.0316	9.72106	14.8614	12.5477	9.357	12.0349	13.5274	12.4682	13.6351	12.5171	12.9748	10.2492	11.7845	10.7354	14.7449	14.2243
85	12.3522	1.7595	12.6977	13.561	12.4912	10.7606	11.945	11.3796	11.6433	14.1769	11.4929	12.6499	13.0645	13.879	13.28	10.0982	13.3848	11.7145	9.14967	12.2218	14.0796	11.578	14.7813	10.3706	14.0417	10.6569	13.5016	15.0184	13.116	11.7739	15.1753	10.9309	15.177	11.9562	9.75555	14.9943	12.7712	9.242	12.0313	13.3715	12.4058	13.6736	12.525	12.977	10.4897	11.9065	10.7117	14.7513	14.2195
86	12.3978	1.77022	12.5907	13.5415	12.6251	10.8503	11.7855	11.425	11.6064	14.2852	11.7412	12.7254	13.3316	13.8383	13.3069	10.0262	13.6267	11.7225	8.91956	12.4282	14.2406	11.464	14.9034	10.2432	13.9576	11.0718	13.4442	15.0258	13.2286	12.0913	15.3766	11.0243	15.401	11.8998	9.81197	15.1054	13.1063	9.14178	12.0227	13.2323	12.3779	13.6582	12.5244	12.9765	10.7926	12.0449	10.7104	14.7326	14.1806
87	12.4602	1.78052	12.4489	13.5645	12.82	10.9512	11.648	11.5105	11.5864	14.388	12.0115	12.8261	13.5929	13.8572	13.3255	9.95715	13.859	11.7928	8.714	12.6372	14.4216	11.378	15.0331	10.1487	13.8326	11.5174	13.3135	15.0228	13.3826	12.4396	15.5937	11.1687	15.5975	11.8773	9.89104	15.1807	13.5662	9.06144	12.025	13.1102	12.3784	13.5658	12.5316	12.9782	11.1432	12.1971	10.7268	14.6974	14.1214
88	12.5411	1.79061	12.294	13.6435	13.0701	11.0691	11.5318	11.6399	11.582	14.4775	12.2976	12.9432	13.8461	13.9424	13.3388	9.89473	14.0871	11.9075	8.55167	12.8387	14.6084	11.3327	15.1653	10.0958	13.6757	11.992	13.1227	15.015	13.5822	12.8202	15.834	11.3596	15.7687	11.9038	9.99067	15.2085	14.1347	9.00667	12.0512	13.0053	12.4063	13.3975	12.5627	12.9887	11.5286	12.3499	10.7543	14.6547	14.0517
89	12.6407	1.80156	12.1467	13.7707	13.354	11.2019	11.4453	11.8199	11.584	14.5449	12.582	13.0537	14.0957	14.0952	13.3562	9.84	14.3192	12.0477	8.453	13.028	14.8002	11.3287	15.2944	10.0998	13.501	12.4947	12.898	15.0112	13.8278	13.24	16.0741	11.5962	15.908	11.9738	10.105	15.1846	14.7751	8.98267	12.1078	12.9296	12.4723	13.165	12.6397	13.0227	11.9311	12.4983	10.7957	14.609	13.987
90	12.7613	1.81403	12.0229	13.9446	13.6597	11.3498	11.3898	12.0492	11.5881	14.5936	12.8437	13.1478	14.3362	14.3024	13.3943	9.79876	14.5708	12.2102	8.41889	13.2126	14.9986	11.3659	15.4081	10.1675	13.3284	13.0307	12.6801	15.0267	14.1307	13.705	16.299	11.8638	15.9926	12.0864	10.2187	15.1092	15.4351	8.99633	12.1983	12.8892	12.5873	12.8869	12.7779	13.0961	12.3362	12.6432	10.8582	14.5623	13.949
91	12.9036	1.83061	11.935	14.1586	13.9809	11.5297	11.3646	12.3175	11.5943	14.6325	13.0654	13.2424	14.5603	14.5452	13.4792	9.75755	14.8565	12.4027	8.432	13.3979	15.2036	11.445	15.5005	10.2845	13.1744	13.6	12.5137	15.0845	14.4951	14.2127	16.514	12.1391	16.0332	12.2373	10.3154	14.9875	16.0567	9.05	12.3257	12.8779	12.7717	12.6116	12.9849	13.2087	12.7292	12.7845	10.9483	14.5211	13.9529
92	13.0638	1.85335	11.8959	14.3842	14.3025	11.7464	11.3789	12.6091	11.6044	14.6688	13.2267	13.3615	14.7509	14.7972	13.6071	9.69209	15.1822	12.6127	8.48167	13.5828	15.4101	11.5681	15.58	10.4336	13.042	14.1976	12.4235	15.1945	14.9083	14.7542	16.7382	12.3915	16.0429	12.4179	10.3693	14.829	16.6004	9.15022	12.4765	12.8834	13.0375	12.3756	13.2494	13.3536	13.0841	12.9199	11.0583	14.4873	13.9978
93	13.2274	1.88521	11.8788	14.5871	14.6147	11.9992	11.4109	12.9091	11.6178	14.7031	13.3208	13.5071	14.8689	15.042	13.7525	9.59764	15.5422	12.8169	8.54033	13.7627	15.5979	11.7257	15.6504	10.5885	12.9266	14.8022	12.4091	15.3468	15.3615	15.2834	16.993	12.5871	16.0224	12.5925	10.3503	14.6555	17.0446	9.29633	12.6243	12.8804	13.371	12.1923	13.5478	13.5185	13.3663	13.0307	11.1596	14.4481	14.0613
94	13.3728	1.92911	11.851	14.758	14.9015	12.2722	11.4349	13.2034	11.622	14.7332	13.3502	13.67	14.8973	15.2635	13.8889	9.466	15.9163	12.9925	8.58967	13.9275	15.7439	11.9047	15.7134	10.7078	12.8041	15.3764	12.4445	15.5112	15.839	15.7335	17.286	12.7216	15.9568	12.7302	10.2334	14.4859	17.385	9.47833	12.7497	12.8451	13.7426	12.0454	13.8509	13.6645	13.5445	13.0885	11.2287	14.3925	14.1139
95	13.4749	1.98862	11.7877	14.8835	15.1443	12.5357	11.4315	13.4714	11.5775	14.7464	13.3141	13.8305	14.8491	15.4455	14.0001	9.28739	16.279	13.1107	8.60722	14.0607	15.8323	12.0848	15.7616	10.7497	12.6437	15.8824	12.5025	15.6528	16.3035	16.0631	17.6082	12.8071	15.8264	12.8133	9.98459	14.3308	17.6195	9.675	12.8279	12.7387	14.1173	11.8977	14.1239	13.7551	13.5997	13.0777	11.2391	14.3165	14.124
96	13.4992	2.06535	11.6548	14.9265	15.3185	12.7365	11.3722	13.6932	11.4351	14.7333	13.199	13.9599	14.7126	15.5598	14.0438	9.04673	16.5906	13.1238	8.56122	14.1418	15.8378	12.2367	15.7795	10.6684	12.3955	16.2825	12.5637	15.7329	16.7008	16.2488	17.9242	12.8468	15.598	12.8084	9.5826	14.1871	17.7299	9.84722	12.8202	12.5197	14.4523	11.703	14.3123	13.7512	13.5037	12.9769	11.135	14.1952	14.0462
97	13.4004	2.16509	11.4137	14.8331	15.4108	12.7736	11.2217	13.8529	11.1132	14.6756	12.9844	14.0262	14.4719	15.5975	13.9688	8.72345	16.8178	13.0023	8.41	14.1452	15.7529	12.3227	15.7553	10.3665	11.9566	16.544	12.5636	15.7166	16.9442	16.2578	18.1623	12.8357	15.2269	12.6552	8.97645	14.0398	17.7035	9.92933	12.6286	12.1363	14.7064	11.3895	14.3278	13.5774	13.2668	12.7404	10.8738	14.0097	13.8395
98	13.138	2.2954	11.0262	14.5613	15.4113	12.5853	10.9261	13.9435	10.5413	14.5425	12.6336	13.9955	14.1006	15.5419	13.7267	8.28809	16.9224	12.703	8.085	14.0219	15.564	12.3022	15.675	9.78247	11.2214	16.642	12.3904	15.5556	16.9447	16.0691	18.2571	12.7613	14.6537	12.2963	8.09298	13.8675	17.5157	9.855	12.1735	11.5238	14.8309	10.8975	14.1153	13.1851	12.8762	12.3312	10.419	13.73	13.4507
99	12.659	2.47178	10.4313	14.0502	15.3142	12.0977	10.4192	13.9537	9.65964	14.2992	12.0532	13.8183	13.5515	15.3668	13.2629	7.68876	16.8635	12.165	7.48178	13.7137	15.2454	12.1211	15.5217	8.84939	10.1005	16.5502	11.9116	15.1768	16.6385	15.6252	18.1539	12.5862	13.8198	11.6477	6.86056	13.6374	17.1459	9.55	11.341	10.6101	14.7815	10.1612	13.6068	12.5004	12.3076	11.6772	9.71624	13.3068	12.8075
100	11.9018	2.71324	9.55	13.233	15.098	11.245	9.625	13.857	8.412	13.906	11.109	13.43	12.763	15.035	12.501	6.857	16.596	11.316	6.49	13.167	14.766	11.727	15.257	7.508	8.514	16.226	10.979	14.491	15.957	14.831	17.809	12.238	12.673	10.628	5.232	13.297	16.575	8.944	10.013	9.325	14.525	9.087	12.738	11.443	11.521	10.703	8.699	12.665	11.827
[truncated: 62 more columns]

[truncated: 37 more sheets: Rotation LHipFlex B4ComfMc, Rotation LKneeFlex B4ComfMc, Rotation LAnkleFlex B4ComfMc, Rotation RHipAbAd B4ComfMc, Rotation RHipRot B4ComfMc, Rotation RAnklePron B4ComfMc, Rotation LHipAbAd B4ComfMc, Rotation LHipRot B4ComfMc, Rotation LAnklePron B4ComfMc, Rotation PelvicTil B4ComfMc, Rotation PelvicObl B4ComfMc, Rotation PelvicRot B4ComfMc, LProgression B4ComfMc, RProgression B4ComfMc, Rotation TrunkTilt B4ComfMc, Rotation TrunkFlex B4ComfMc, Rotation TrunkRot B4ComfMc, Moment RHipFlex B4ComfMc, Moment RHipAbAd B4ComfMc, Moment RHipRot B4ComfMc …]
